# Supplementary material for: Motion onset VEPs can see through the blur
Source: Sci Rep. 2024 Sep 12;14:21296. doi: 10.1038/s41598-024-72483-z (PMC11393312; doi:10.1038/s41598-024-72483-z)
Supplement: Supplementary file 3 — Supplementary Information 3. [file 41598_2024_72483_MOESM3_ESM.zip › VEP_raw_data/source_data/SourceBlurVEP-S005_VEP_2023-03-31_11-33-33.txt]

0.000	0.000	99999.999	6250.000	50.000	-2193.000	-2061.000	6248.000	7.000	100.000	5.000	2.000	1.000	1.000	0.000	0.000	0.000	0.000	0.000	0.000	0.000	0.000	0.000	0.000	0.000	0.000	0.000	-2.618	-2.635	-2.654	-2.672	-2.691	-2.711	-2.729	-2.749	-2.769	-2.788	-2.808	-2.828	-2.846	-2.866	-2.886	-2.906	-2.925	-2.944	-2.962	-2.981	-3.000	-3.018	-3.036	-3.054	-3.070	-3.088	-3.104	-3.120	-3.135	-3.151	-3.166	-3.181	-3.194	-3.209	-3.221	-3.234	-3.245	-3.258	-3.268	-3.279	-3.289	-3.298	-3.306	-3.315	-3.322	-3.330	-3.336	-3.342	-3.349	-3.354	-3.359	-3.362	-3.366	-3.370	-3.372	-3.376	-3.378	-3.380	-3.381	-3.381	-3.382	-3.382	-3.384	-3.384	-3.382	-3.382	-3.381	-3.380	-3.379	-3.378	-3.375	-3.374	-3.371	-3.370	-3.368	-3.365	-3.364	-3.361	-3.360	-3.356	-3.355	-3.352	-3.350	-3.349	-3.348	-3.345	-3.344	-3.342	-3.341	-3.339	-3.339	-3.339	-3.339	-3.338	-3.338	-3.339	-3.339	-3.340	-3.341	-3.342	-3.342	-3.346	-3.348	-3.350	-3.351	-3.355	-3.358	-3.361	-3.364	-3.368	-3.371	-3.374	-3.379	-3.382	-3.388	-3.392	-3.398	-3.401	-3.405	-3.410	-3.416	-3.420	-3.425	-3.430	-3.435	-3.440	-3.444	-3.449	-3.454	-3.459	-3.464	-3.468	-3.471	-3.475	-3.479	-3.484	-3.486	-3.489	-3.491	-3.495	-3.498	-3.500	-3.502	-3.505	-3.508	-3.509	-3.511	-3.511	-3.514	-3.515	-3.516	-3.518	-3.518	-3.519	-3.519	-3.520	-3.520	-3.521	-3.522	-3.522	-3.524	-3.524	-3.526	-3.528	-3.529	-3.530	-3.531	-3.534	-3.536	-3.539	-3.542	-3.545	-3.549	-3.552	-3.558	-3.562	-3.566	-3.574	-3.579	-3.586	-3.592	-3.601	-3.609	-3.618	-3.628	-3.636	-3.648	-3.659	-3.670	-3.681	-3.694	-3.706	-3.720	-3.734	-3.749	-3.762	-3.778	-3.794	-3.809	-3.825	-3.842	-3.859	-3.875	-3.894	-3.910	-3.929	-3.946	-3.965	-3.982	-4.000	-4.019	-4.036	-4.055	-4.072	-4.090	-4.109	-4.128	-4.145	-4.160	-4.178	-4.195	-4.212	-4.229	-4.245	-4.261	-4.276	-4.291	-4.306	-4.320	-4.335	-4.349	-4.361	-4.375	-4.388	-4.399	-4.411	-4.422	-4.434	-4.445	-4.455	-4.466	-4.475	-4.486	-4.495	-4.504	-4.512	-4.521	-4.530	-4.539	-4.548	-4.554	-4.562	-4.570	-4.579	-4.585	-4.594	-4.601	-4.609	-4.616	-4.624	-4.631	-4.639	-4.646	-4.655	-4.661	-4.670	-4.679	-4.686	-4.694	-4.701	-4.710	-4.719	-4.728	-4.735	-4.744	-4.752	-4.761	-4.770	-4.779	-4.786	-4.796	-4.805	-4.814	-4.822	-4.831	-4.840	-4.849	-4.858	-4.866	-4.874	-4.882	-4.891	-4.898	-4.906	-4.914	-4.920	-4.929	-4.935	-4.941	-4.948	-4.954	-4.959	-4.965	-4.970	-4.975	-4.979	-4.982	-4.986	-4.991	-4.992	-4.995	-4.998	-4.999	-5.000	-5.001	-5.000	-5.000	-5.000	-4.998	-4.998	-4.995	-4.992	-4.989	-4.986	-4.982	-4.979	-4.974	-4.970	-4.965	-4.960	-4.954	-4.948	-4.942	-4.936	-4.929	-4.922	-4.915	-4.909	-4.902	-4.894	-4.888	-4.880	-4.874	-4.868	-4.860	-4.852	-4.848	-4.840	-4.834	-4.828	-4.822	-4.818	-4.811	-4.808	-4.804	-4.800	-4.796	-4.794	-4.792	-4.790	-4.790	-4.788	-4.788	-4.788	-4.789	-4.790	-4.792	-4.795	-4.798	-4.801	-4.805	-4.809	-4.814	-4.820	-4.826	-4.832	-4.839	-4.846	-4.854	-4.860	-4.869	-4.878	-4.886	-4.894	-4.904	-4.911	-4.920	-4.929	-4.938	-4.946	-4.954	-4.962	-4.969	-4.978	-4.984	-4.990	-4.996	-5.001	-5.006	-5.011	-5.015	-5.018	-5.020	-5.020	-5.022	-5.021	-5.020	-5.019	-5.016	-5.012	-5.009	-5.004	-4.998	-4.990	-4.981	-4.972	-4.962	-4.952	-4.941	-4.928	-4.915	-4.901	-4.886	-4.870	-4.854	-4.838	-4.820	-4.800	-4.782	-4.762	-4.742	-4.722	-4.701	-4.680	-4.659	-4.636	-4.615	-4.594	-4.571	-4.548	-4.526	-4.504	-4.481	-4.459	-4.436	-4.415	-4.392	-4.371	-4.350	-4.329	-4.308	-4.288	-4.266	-4.246	-4.228	-4.209	-4.190	-4.171	-4.155	-4.136	-4.119	-4.102	-4.088	-4.071	-4.055	-4.041	-4.026	-4.012	-3.999	-3.985	-3.974	-3.960	-3.949	-3.938	-3.926	-3.915	-3.905	-3.895	-3.885	-3.876	-3.866	-3.858	-3.849	-3.840	-3.832	-3.824	-3.816	-3.809	-3.800	-3.794	-3.786	-3.779	-3.771	-3.764	-3.756	-3.750	-3.742	-3.735	-3.728	-3.721	-3.712	-3.706	-3.698	-3.691	-3.684	-3.675	-3.666	-3.659	-3.650	-3.642	-3.634	-3.625	-3.616	-3.608	-3.596	-3.589	-3.578	-3.568	-3.558	-3.548	-3.536	-3.526	-3.515	-3.504	-3.492	-3.481	-3.469	-3.458	-3.445	-3.434	-3.421	-3.409	-3.396	-3.385	-3.372	-3.360	-3.349	-3.336	-3.324	-3.311	-3.300	-3.288	-3.275	-3.264	-3.251	-3.241	-3.230	-3.219	-3.209	-3.198	-3.189	-3.179	-3.170	-3.161	-3.154	-3.146	-3.139	-3.131	-3.125	-3.120	-3.115	-3.111	-3.108	-3.105	-3.102	-3.100	-3.100	-3.099	-3.099	-3.100	-3.101	-3.104	-3.108	-3.110	-3.114	-3.119	-3.125	-3.131	-3.138	-3.145	-3.151	-3.160	-3.169	-3.179	-3.188	-3.198	-3.208	-3.218	-3.229	-3.240	-3.251	-3.264	-3.274	-3.286	-3.298	-3.310	-3.320	-3.332	-3.344	-3.355	-3.368	-3.378	-3.388	-3.399	-3.409	-3.419	-3.429	-3.438	-3.448	-3.455	-3.464	-3.471	-3.478	-3.485	-3.490	-3.495	-3.500	-3.504	-3.509	-3.511	-3.514	-3.516	-3.518	-3.519	-3.519	-3.519	-3.518	-3.518	-3.515	-3.514	-3.511	-3.508	-3.504	-3.501	-3.496	-3.492	-3.489	-3.484	-3.479	-3.474	-3.469	-3.462	-3.458	-3.450	-3.444	-3.439	-3.432	-3.425	-3.419	-3.412	-3.408	-3.401	-3.395	-3.388	-3.381	-3.375	-3.369	-3.362	-3.358	-3.351	-3.344	-3.338	-3.332	-3.326	-3.320	-3.314	-3.309	-3.301	-3.295	-3.290	-3.282	-3.276	-3.269	-3.261	-3.254	-3.248	-3.239	-3.230	-3.222	-3.212	-3.204	-3.195	-3.184	-3.174	-3.162	-3.152	-3.140	-3.129	-3.115	-3.101	-3.088	-3.074	-3.059	-3.044	-3.028	-3.011	-2.995	-2.978	-2.961	-2.944	-2.925	-2.908	-2.888	-2.869	-2.850	-2.830	-2.811	-2.791	-2.770	-2.751	-2.731	-2.711	-2.691	-2.672	-2.652	-2.632	-2.614	-2.594	-2.576	-2.556	-2.539	-2.521	-2.502	-2.486	-2.469	-2.451	-2.436	-2.419	-2.404	-2.389	-2.375	-2.360	-2.346	-2.331	-2.320	-2.306	-2.292	-2.281	-2.270	-2.258	-2.246	-2.236	-2.226	-2.214	-2.204	-2.194	-2.184	-2.174	-2.162	-2.154	-2.144	-2.132	-2.124	-2.112	-2.102	-2.092	-2.082	-2.072	-2.061	-2.050	-2.039	-2.029	-2.018	-2.005	-1.994	-1.981	-1.969	-1.958	-1.945	-1.931	-1.919	-1.905	-1.892	-1.879	-1.865	-1.851	-1.838	-1.824	-1.809	-1.795	-1.779	-1.765	-1.750	-1.735	-1.720	-1.705	-1.689	-1.674	-1.659	-1.642	-1.628	-1.612	-1.598	-1.580	-1.565	-1.549	-1.534	-1.519	-1.502	-1.486	-1.470	-1.455	-1.439	-1.422	-1.408	-1.390	-1.375	-1.359	-1.344	-1.326	-1.311	-1.295	-1.279	-1.262	-1.245	-1.229	-1.212	-1.195	-1.179	-1.162	-1.146	-1.130	-1.114	-1.098	-1.081	-1.065	-1.050	-1.034	-1.018	-1.002	-0.986	-0.971	-0.956	-0.942	-0.929	-0.915	-0.901	-0.889	-0.876	-0.862	-0.851	-0.840	-0.830	-0.820	-0.811	-0.802	-0.794	-0.788	-0.780	-0.775	-0.769	-0.765	-0.760	-0.758	-0.755	-0.754	-0.754	-0.754	-0.755	-0.756	-0.759	-0.762	-0.768	-0.772	-0.778	-0.784	-0.791	-0.800	-0.808	-0.818	-0.828	-0.839	-0.849	-0.861	-0.872	-0.886	-0.899	-0.912	-0.926	-0.941	-0.955	-0.969	-0.984	-0.999	-1.015	-1.029	-1.045	-1.060	-1.075	-1.090	-1.106	-1.121	-1.136	-1.150	-1.165	-1.180	-1.194	-1.208	-1.220	-1.234	-1.245	-1.258	-1.270	-1.280	-1.291	-1.301	-1.310	-1.318	-1.326	-1.334	-1.340	-1.346	-1.351	-1.355	-1.359	-1.362	-1.364	-1.365	-1.366	-1.365	-1.365	-1.361	-1.360	-1.355	-1.351	-1.346	-1.339	-1.331	-1.324	-1.314	-1.305	-1.295	-1.282	-1.271	-1.258	-1.244	-1.228	-1.214	-1.196	-1.180	-1.161	-1.144	-1.124	-1.104	-1.084	-1.062	-1.040	-1.019	-0.996	-0.974	-0.950	-0.926	-0.901	-0.878	-0.852	-0.828	-0.802	-0.778	-0.752	-0.726	-0.701	-0.678	-0.651	-0.626	-0.601	-0.576	-0.552	-0.529	-0.504	-0.480	-0.458	-0.435	-0.412	-0.391	-0.370	-0.349	-0.330	-0.310	-0.291	-0.274	-0.258	-0.240	-0.225	-0.209	-0.195	-0.181	-0.169	-0.156	-0.145	-0.134	-0.124	-0.114	-0.106	-0.099	-0.091	-0.085	-0.080	-0.075	-0.071	-0.068	-0.065	-0.062	-0.060	-0.059	-0.058	-0.058	-0.058	-0.058	-0.058	-0.059	-0.059	-0.060	-0.061	-0.064	-0.065	-0.066	-0.069	-0.069	-0.070	-0.071	-0.072	-0.072	-0.072	-0.072	-0.072	-0.072	-0.071	-0.070	-0.068	-0.065	-0.061	-0.058	-0.054	-0.049	-0.044	-0.038	-0.031	-0.024	-0.016	-0.006	0.002	0.012	0.024	0.034	0.045	0.059	0.071	0.085	0.100	0.114	0.130	0.145	0.161	0.176	0.192	0.210	0.228	0.245	0.262	0.280	0.298	0.316	0.334	0.350	0.368	0.386	0.404	0.420	0.436	0.454	0.469	0.485	0.500	0.515	0.530	0.544	0.558	0.570	0.581	0.592	0.604	0.614	0.621	0.631	0.639	0.645	0.651	0.658	0.664	0.666	0.670	0.672	0.675	0.676	0.676	0.678	0.676	0.675	0.674	0.670	0.668	0.662	0.659	0.654	0.649	0.644	0.638	0.630	0.625	0.618	0.610	0.601	0.594	0.586	0.579	0.570	0.562	0.554	0.546	0.538	0.529	0.521	0.512	0.504	0.495	0.488	0.479	0.471	0.464	0.456	0.449	0.442	0.435	0.428	0.421	0.416	0.410	0.405	0.400	0.395	0.390	0.385	0.382	0.378	0.374	0.371	0.369	0.366	0.362	0.361	0.360	0.358	0.356	0.355	0.355	0.354	0.354	0.352	0.352	0.352	0.352	0.352	0.352	0.352	0.352	0.354	0.354	0.355	0.354	0.355	0.356	0.356	0.356	0.356	0.356	0.355	0.356	0.355	0.355	0.354	0.352	0.352	0.351	0.349	0.348	0.345	0.341	0.339	0.335	0.334	0.330	0.325	0.322	0.318	0.314	0.310	0.305	0.300	0.294	0.289	0.284	0.279	0.272	0.266	0.261	0.255	0.249	0.242	0.238	0.231	0.225	0.220	0.214	0.208	0.202	0.198	0.192	0.188	0.181	0.176	0.172	0.169	0.165	0.161	0.158	0.155	0.151	0.149	0.146	0.145	0.142	0.141	0.140	0.140	0.140	0.140	0.141	0.142	0.144	0.145	0.148	0.149	0.151	0.155	0.159	0.162	0.166	0.172	0.178	0.182	0.189	0.195	0.200	0.208	0.215	0.222	0.230	0.238	0.246	0.255	0.264	0.274	0.284	0.292	0.304	0.315	0.325	0.335	0.348	0.359	0.370	0.382	0.395	0.406	0.419	0.431	0.444	0.456	0.470	0.482	0.495	0.509	0.522	0.535	0.549	0.562	0.576	0.590	0.602	0.616	0.629	0.642	0.656	0.670	0.682	0.696	0.710	0.722	0.736	0.749	0.762	0.775	0.789	0.801	0.814	0.828	0.840	0.851	0.865	0.878	0.889	0.902	0.915	0.928	0.939	0.951	0.964	0.976	0.988	1.000	1.012	1.024	1.036	1.049	1.060	1.071	1.084	1.096	1.106	1.119	1.130	1.142	1.152	1.164	1.175	1.186	1.198	1.208	1.218	1.229	1.240	1.250	1.259	1.269	1.279	1.289	1.298	1.308	1.316	1.324	1.332	1.340	1.348	1.355	1.362	1.369	1.375	1.381	1.388	1.392	1.398	1.402	1.406	1.411	1.414	1.416	1.419	1.421	1.422	1.424	1.425	1.425	1.425	1.424	1.424	1.422	1.421	1.419	1.415	1.412	1.409	1.405	1.401	1.396	1.391	1.386	1.379	1.374	1.366	1.360	1.352	1.345	1.336	1.329	1.320	1.312	1.304	1.294	1.285	1.276	1.266	1.258	1.248	1.239	1.229	1.220	1.210	1.201	1.192	1.182	1.174	1.166	1.158	1.150	1.142	1.135	1.129	1.122	1.118	1.111	1.108	1.105	1.101	1.099	1.098	1.096	1.098	1.098	1.099	1.101	1.105	1.108	1.112	1.118	1.125	1.132	1.140	1.149	1.159	1.169	1.180	1.191	1.205	1.218	1.231	1.246	1.262	1.278	1.294	1.310	1.329	1.346	1.365	1.382	1.401	1.421	1.440	1.459	1.479	1.498	1.518	1.536	1.555	1.574	1.592	1.611	1.629	1.646	1.664	1.680	1.696	1.712	1.728	1.744	1.758	1.771	1.786	1.798	1.810	1.822	1.832	1.844	1.854	1.862	1.871	1.880	1.888	1.895	1.901	1.909	1.915	1.920	1.925	1.930	1.934	1.939	1.942	1.946	1.951	1.954	1.958	1.961	1.965	1.968	1.971	1.975	1.979	1.982	1.986	1.990	1.995	1.998	2.002	2.006	2.011	2.018	2.021	2.027	2.034	2.039	2.046	2.052	2.059	2.066	2.072	2.079	2.088	2.094	2.101	2.109	2.118	2.126	2.134	2.141	2.150	2.159	2.166	2.175	2.182	2.190	2.199	2.206	2.215	2.221	2.230	2.236	2.244	2.250	2.256	2.262	2.269	2.274	2.279	2.284	2.288	2.292	2.296	2.300	2.302	2.305	2.306	2.309	2.310	2.310	2.310	2.309	2.309	2.308	2.306	2.304	2.301	2.299	2.295	2.290	2.286	2.281	2.275	2.271	2.265	2.258	2.251	2.245	2.238	2.230	2.222	2.214	2.205	2.195	2.188	2.178	2.169	2.159	2.149	2.139	2.129	2.119	2.109	2.099	2.088	2.078	2.068	2.056	2.045	2.035	2.025	2.016	2.006	1.996	1.986	1.978	1.968	1.960	1.950	1.942	1.935	1.926	1.919	1.911	1.904	1.899	1.892	1.886	1.880	1.875	1.869	1.865	1.860	1.856	1.851	1.846	1.844	1.840	1.835	1.832	1.829	1.825	1.822	1.819	1.816	1.812	1.809	1.804	1.800	1.795	1.791	1.786	1.782	1.776	1.771	1.765	1.759	1.751	1.744	1.738	1.730	1.720	1.711	1.702	1.692	1.681	1.670	1.659	1.646	1.634	1.621	1.608	1.594	1.579	1.564	1.549	1.534	1.519	1.501	1.485	1.470	1.452	1.435	1.419	1.400	1.382	1.366	1.348	1.331	1.312	1.295	1.279	1.260	1.244	1.228	1.211	1.195	1.178	1.161	1.146	1.131	1.116	1.102	1.088	1.074	1.061	1.049	1.036	1.024	1.011	1.001	0.990	0.979	0.968	0.958	0.948	0.938	0.929	0.920	0.911	0.902	0.894	0.886	0.878	0.870	0.862	0.855	0.848	0.840	0.832	0.825	0.818	0.809	0.802	0.795	0.786	0.779	0.771	0.764	0.756	0.748	0.739	0.730	0.722	0.714	0.705	0.696	0.688	0.678	0.669	0.659	0.650	0.639	0.631	0.621	0.611	0.601	0.590	0.580	0.570	0.560	0.550	0.540	0.530	0.520	0.510	0.500	0.491	0.481	0.471	0.461	0.452	0.444	0.435	0.426	0.418	0.409	0.400	0.392	0.385	0.376	0.370	0.362	0.356	0.350	0.344	0.338	0.332	0.326	0.321	0.316	0.311	0.308	0.302	0.300	0.296	0.292	0.289	0.286	0.282	0.281	0.279	0.276	0.275	0.272	0.271	0.269	0.268	0.268	0.266	0.264	0.264	0.262	0.262	0.262	0.261	0.261	0.261	0.261	0.261	0.261	0.261	0.262	0.261	0.261	0.262	0.262	0.262	0.264	0.264	0.265	0.265	0.265	0.265	0.265	0.268	0.266	0.268	0.269	0.268	0.269	0.269	0.269	0.271	0.271	0.270	0.271	0.271	0.271	0.272	0.272	0.272	0.272	0.272	0.272	0.274	0.272	0.274	0.272	0.272	0.272	0.272	0.271	0.271	0.271	0.271	0.270	0.270	0.270	0.269	0.269	0.269	0.268	0.268	0.268	0.268	0.268	0.266	0.268	0.268	0.268	0.269	0.269	0.270	0.270	0.271	0.272	0.275	0.278	0.279	0.281	0.282	0.285	0.288	0.291	0.295	0.299	0.302	0.308	0.311	0.318	0.321	0.329	0.334	0.340	0.346	0.351	0.359	0.366	0.372	0.380	0.389	0.396	0.404	0.410	0.419	0.428	0.435	0.442	0.450	0.458	0.465	0.472	0.479	0.486	0.492	0.500	0.505	0.512	0.518	0.521	0.528	0.531	0.536	0.539	0.541	0.545	0.546	0.548	0.549	0.549	0.549	0.548	0.546	0.544	0.542	0.539	0.536	0.531	0.528	0.522	0.516	0.510	0.504	0.496	0.488	0.480	0.471	0.462	0.452	0.444	0.432	0.422	0.411	0.400	0.389	0.376	0.365	0.352	0.340	0.328	0.315	0.302	0.290	0.276	0.262	0.250	0.236	0.224	0.210	0.196	0.184	0.171	0.158	0.146	0.132	0.120	0.109	0.096	0.085	0.072	0.061	0.050	0.040	0.028	0.018	0.008	-0.004	-0.014	-0.024	-0.032	-0.041	-0.051	-0.060	-0.069	-0.078	-0.086	-0.094	-0.101	-0.110	-0.116	-0.124	-0.131	-0.139	-0.146	-0.154	-0.160	-0.166	-0.174	-0.180	-0.186	-0.192	-0.200	-0.206	-0.214	-0.219	-0.226	-0.232	-0.240	-0.246	-0.254	-0.260	-0.268	-0.274	-0.281	-0.289	-0.295	-0.302	-0.310	-0.319	-0.325	-0.332	-0.340	-0.346	-0.355	-0.362	-0.370	-0.376	-0.384	-0.390	-0.398	-0.404	-0.409	-0.415	-0.421	-0.426	-0.431	-0.436	-0.439	-0.442	-0.446	-0.448	-0.451	-0.451	-0.452	-0.452	-0.451	-0.450	-0.449	-0.446	-0.441	-0.439	-0.432	-0.428	-0.421	-0.414	-0.405	-0.396	-0.388	-0.378	-0.366	-0.355	-0.344	-0.330	-0.316	-0.302	-0.288	-0.274	-0.258	-0.241	-0.225	-0.208	-0.190	-0.172	-0.155	-0.138	-0.120	-0.101	-0.082	-0.065	-0.048	-0.030	-0.011	0.005	0.021	0.039	0.055	0.071	0.086	0.101	0.115	0.129	0.141	0.155	0.168	0.179	0.188	0.199	0.206	0.216	0.224	0.230	0.236	0.241	0.248	0.251	0.255	0.258	0.260	0.262	0.264	0.265	0.264	0.264	0.264	0.262	0.260	0.259	0.256	0.254	0.251	0.250	0.246	0.244	0.241	0.238	0.235	0.232	0.230	0.226	0.224	0.221	0.220	0.218	0.216	0.215	0.212	0.212	0.211	0.211	0.211	0.212	0.212	0.214	0.215	0.216	0.218	0.219	0.221	0.224	0.226	0.228	0.231	0.234	0.236	0.239	0.242	0.244	0.248	0.249	0.251	0.254	0.255	0.255	0.258	0.258	0.258	0.259	0.256	0.256	0.255	0.252	0.250	0.248	0.244	0.239	0.234	0.229	0.221	0.215	0.208	0.199	0.191	0.180	0.170	0.159	0.148	0.135	0.124	0.110	0.096	0.084	0.069	0.054	0.039	0.024	0.008	-0.009	-0.025	-0.041	-0.059	-0.075	-0.091	-0.109	-0.125	-0.142	-0.159	-0.176	-0.192	-0.208	-0.225	-0.241	-0.258	-0.274	-0.290	-0.305	-0.321	-0.336	-0.350	-0.364	-0.379	-0.391	-0.405	-0.419	-0.432	-0.444	-0.456	-0.469	-0.481	-0.491	-0.504	-0.515	-0.525	-0.536	-0.546	-0.558	-0.568	-0.579	-0.589	-0.599	-0.609	-0.619	-0.629	-0.639	-0.650	-0.660	-0.670	-0.680	-0.691	-0.701	-0.711	-0.724	-0.734	-0.744	-0.755	-0.766	-0.778	-0.789	-0.800	-0.810	-0.821	-0.831	-0.842	-0.854	-0.864	-0.875	-0.885	-0.895	-0.904	-0.915	-0.924	-0.932	-0.941	-0.950	-0.958	-0.964	-0.971	-0.978	-0.984	-0.989	-0.994	-0.998	-1.001	-1.005	-1.006	-1.008	-1.008	-1.009	-1.008	-1.006	-1.005	-1.001	-0.999	-0.995	-0.990	-0.984	-0.980	-0.971	-0.965	-0.958	-0.949	-0.940	-0.931	-0.920	-0.910	-0.899	-0.889	-0.878	-0.865	-0.852	-0.841	-0.829	-0.816	-0.804	-0.790	-0.779	-0.765	-0.752	-0.740	-0.728	-0.715	-0.702	-0.690	-0.679	-0.666	-0.655	-0.645	-0.634	-0.624	-0.614	-0.605	-0.595	-0.586	-0.578	-0.570	-0.561	-0.555	-0.548	-0.541	-0.536	-0.530	-0.526	-0.522	-0.519	-0.515	-0.512	-0.510	-0.509	-0.506	-0.506	-0.506	-0.505	-0.505	-0.507	-0.507	-0.509	-0.512	-0.514	-0.518	-0.521	-0.525	-0.529	-0.534	-0.539	-0.544	-0.550	-0.555	-0.562	-0.569	-0.578	-0.585	-0.594	-0.602	-0.611	-0.620	-0.630	-0.641	-0.650	-0.661	-0.672	-0.684	-0.694	-0.706	-0.718	-0.730	-0.741	-0.752	-0.765	-0.778	-0.790	-0.801	-0.812	-0.825	-0.838	-0.849	-0.860	-0.872	-0.882	-0.894	-0.904	-0.914	-0.925	-0.934	-0.942	-0.950	-0.959	-0.966	-0.972	-0.979	-0.984	-0.989	-0.994	-0.996	-0.999	-1.001	-1.001	-1.002	-1.001	-1.000	-0.999	-0.995	-0.991	-0.986	-0.981	-0.975	-0.968	-0.960	-0.950	-0.940	-0.930	-0.919	-0.906	-0.894	-0.880	-0.868	-0.852	-0.836	-0.820	-0.804	-0.788	-0.769	-0.751	-0.734	-0.715	-0.695	-0.676	-0.656	-0.636	-0.616	-0.596	-0.576	-0.556	-0.535	-0.515	-0.495	-0.474	-0.454	-0.434	-0.414	-0.392	-0.372	-0.354	-0.334	-0.315	-0.296	-0.276	-0.259	-0.240	-0.221	-0.204	-0.188	-0.169	-0.152	-0.136	-0.120	-0.104	-0.089	-0.072	-0.058	-0.042	-0.028	-0.014	0.001	0.015	0.030	0.042	0.056	0.069	0.081	0.095	0.108	0.120	0.131	0.144	0.156	0.168	0.180	0.190	0.202	0.214	0.225	0.236	0.246	0.258	0.269	0.279	0.290	0.300	0.310	0.320	0.331	0.341	0.351	0.361	0.370	0.380	0.389	0.398	0.406	0.415	0.424	0.432	0.440	0.448	0.455	0.462	0.470	0.475	0.482	0.489	0.494	0.500	0.505	0.509	0.514	0.518	0.521	0.524	0.526	0.529	0.531	0.531	0.532	0.532	0.532	0.531	0.530	0.528	0.524	0.521	0.518	0.512	0.506	0.500	0.494	0.486	0.479	0.471	0.461	0.451	0.440	0.429	0.416	0.405	0.391	0.376	0.361	0.345	0.329	0.312	0.294	0.276	0.256	0.238	0.216	0.196	0.174	0.151	0.129	0.106	0.082	0.058	0.031	0.006	-0.020	-0.046	-0.074	-0.101	-0.130	-0.159	-0.186	-0.216	-0.246	-0.276	-0.308	-0.339	-0.369	-0.401	-0.434	-0.465	-0.499	-0.531	-0.565	-0.599	-0.632	-0.666	-0.700	-0.735	-0.769	-0.804	-0.839	-0.874	-0.910	-0.945	-0.981	-1.016	-1.052	-1.088	-1.124	-1.160	-1.196	-1.232	-1.270	-1.305	-1.341	-1.378	-1.414	-1.451	-1.488	-1.524	-1.560	-1.596	-1.634	-1.670	-1.706	-1.742	-1.780	-1.815	-1.851	-1.888	-1.924	-1.959	-1.995	-2.031	-2.068	-2.104	-2.140	-2.175	-2.210	-2.245	-2.281	-2.316	-2.352	-2.388	-2.421	-2.458	-2.492	-2.526	-2.561	-2.595	-2.629	-2.664	-2.699	-2.732	-2.765	-2.798	-2.831	-2.865	-2.898	-2.930	-2.962	-2.995	-3.028	-3.060	-3.091	-3.122	-3.154	-3.185	-3.216	-3.246	-3.278	-3.308	-3.338	-3.366	-3.398	-3.426	-3.456	-3.485	-3.514	-3.542	-3.570	-3.598	-3.626	-3.655	-3.682	-3.710	-3.736	-3.764	-3.791	-3.818	-3.844	-3.871	-3.898	-3.924	-3.950	-3.978	-4.003	-4.030	-4.056	-4.081	-4.109	-4.134	-4.161	-4.186	-4.214	-4.240	-4.266	-4.292	-4.320	-4.346	-4.374	-4.399	-4.426	-4.454	-4.480	-4.509	-4.536	-4.564	-4.591	-4.619	-4.646	-4.675	-4.702	-4.731	-4.759	-4.788	-4.815	-4.844	-4.871	-4.900	-4.928	-4.956	-4.984	-5.012	-5.039	-5.068	-5.095	-5.121	-5.150	-5.176	-5.204	-5.230	-5.255	-5.281	-5.306	-5.332	-5.358	-5.381	-5.406	-5.431	-5.454	-5.478	-5.500	-5.522	-5.544	-5.565	-5.588	-5.606	-5.628	-5.646	-5.665	-5.684	-5.702	-5.720	-5.736	-5.752	-5.769	-5.782	-5.799	-5.811	-5.826	-5.838	-5.851	-5.861	-5.874	-5.884	-5.892	-5.902	-5.911	-5.919	-5.926	-5.932	-5.938	-5.942	-5.946	-5.950	-5.952	-5.954	-5.955	-5.955	-5.955	-5.952	-5.949	-5.945	-5.941	-5.936	-5.929	-5.921	-5.912	-5.904	-5.892	-5.881	-5.869	-5.855	-5.840	-5.825	-5.806	-5.788	-5.769	-5.748	-5.725	-5.702	-5.678	-5.652	-5.625	-5.598	-5.569	-5.538	-5.506	-5.474	-5.440	-5.405	-5.369	-5.331	-5.292	-5.254	-5.215	-5.174	-5.131	-5.089	-5.045	-5.000	-4.955	-4.909	-4.861	-4.814	-4.765	-4.716	-4.666	-4.618	-4.568	-4.516	-4.465	-4.414	-4.362	-4.311	-4.259	-4.208	-4.156	-4.102	-4.051	-4.000	-3.949	-3.898	-3.845	-3.795	-3.745	-3.695	-3.644	-3.595	-3.545	-3.498	-3.450	-3.401	-3.355	-3.309	-3.262	-3.219	-3.172	-3.129	-3.086	-3.044	-3.002	-2.961	-2.919	-2.879	-2.840	-2.802	-2.764	-2.726	-2.690	-2.654	-2.619	-2.582	-2.548	-2.514	-2.480	-2.446	-2.414	-2.380	-2.349	-2.316	-2.285	-2.254	-2.222	-2.191	-2.161	-2.131	-2.101	-2.070	-2.040	-2.011	-1.981	-1.951	-1.922	-1.891	-1.861	-1.831	-1.802	-1.772	-1.742	-1.714	-1.682	-1.654	-1.622	-1.592	-1.561	-1.532	-1.501	-1.470	-1.440	-1.409	-1.379	-1.349	-1.316	-1.286	-1.256	-1.225	-1.195	-1.164	-1.134	-1.104	-1.074	-1.044	-1.015	-0.985	-0.956	-0.929	-0.900	-0.872	-0.845	-0.818	-0.791	-0.765	-0.739	-0.715	-0.690	-0.666	-0.644	-0.620	-0.599	-0.578	-0.558	-0.539	-0.520	-0.501	-0.485	-0.469	-0.455	-0.440	-0.426	-0.414	-0.402	-0.390	-0.380	-0.371	-0.362	-0.355	-0.349	-0.342	-0.338	-0.332	-0.329	-0.326	-0.324	-0.322	-0.322	-0.322	-0.324	-0.324	-0.326	-0.330	-0.332	-0.335	-0.339	-0.345	-0.349	-0.354	-0.359	-0.366	-0.371	-0.378	-0.384	-0.391	-0.398	-0.404	-0.411	-0.418	-0.424	-0.431	-0.440	-0.446	-0.454	-0.460	-0.466	-0.474	-0.481	-0.488	-0.494	-0.501	-0.507	-0.515	-0.521	-0.526	-0.532	-0.539	-0.544	-0.551	-0.556	-0.561	-0.568	-0.572	-0.579	-0.584	-0.590	-0.595	-0.601	-0.606	-0.612	-0.618	-0.624	-0.629	-0.635	-0.641	-0.646	-0.652	-0.660	-0.665	-0.671	-0.678	-0.685	-0.690	-0.696	-0.704	-0.710	-0.716	-0.724	-0.730	-0.736	-0.744	-0.751	-0.758	-0.764	-0.771	-0.778	-0.785	-0.791	-0.799	-0.806	-0.812	-0.820	-0.828	-0.834	-0.841	-0.849	-0.856	-0.864	-0.871	-0.879	-0.886	-0.895	-0.902	-0.911	-0.919	-0.928	-0.938	-0.945	-0.954	-0.964	-0.974	-0.982	-0.994	-1.004	-1.015	-1.025	-1.036	-1.049	-1.060	-1.072	-1.085	-1.099	-1.112	-1.126	-1.140	-1.155	-1.169	-1.184	-1.200	-1.216	-1.231	-1.249	-1.265	-1.282	-1.299	-1.316	-1.334	-1.350	-1.369	-1.386	-1.405	-1.422	-1.441	-1.460	-1.478	-1.496	-1.514	-1.532	-1.550	-1.569	-1.588	-1.605	-1.621	-1.638	-1.655	-1.671	-1.688	-1.704	-1.719	-1.735	-1.749	-1.764	-1.779	-1.792	-1.805	-1.819	-1.831	-1.844	-1.855	-1.868	-1.879	-1.889	-1.900	-1.909	-1.919	-1.928	-1.935	-1.944	-1.950	-1.959	-1.965	-1.971	-1.976	-1.982	-1.988	-1.992	-1.998	-2.001	-2.004	-2.007	-2.011	-2.014	-2.016	-2.019	-2.021	-2.021	-2.022	-2.024	-2.024	-2.025	-2.025	-2.026	-2.025	-2.025	-2.025	-2.024	-2.024	-2.021	-2.021	-2.020	-2.019	-2.018	-2.016	-2.015	-2.014	-2.013	-2.013	-2.011	-2.010	-2.010	-2.009	-2.009	-2.007	-2.007	-2.007	-2.007	-2.007	-2.009	-2.010	-2.011	-2.013	-2.014	-2.016	-2.019	-2.020	-2.024	-2.027	-2.031	-2.035	-2.040	-2.044	-2.047	-2.054	-2.059	-2.065	-2.071	-2.078	-2.084	-2.090	-2.096	-2.102	-2.111	-2.118	-2.125	-2.132	-2.139	-2.148	-2.155	-2.164	-2.171	-2.178	-2.186	-2.194	-2.200	-2.209	-2.215	-2.222	-2.230	-2.236	-2.244	-2.249	-2.256	-2.261	-2.268	-2.272	-2.279	-2.284	-2.290	-2.294	-2.299	-2.302	-2.309	-2.312	-2.316	-2.319	-2.324	-2.328	-2.331	-2.334	-2.339	-2.341	-2.345	-2.348	-2.352	-2.356	-2.360	-2.364	-2.368	-2.371	-2.376	-2.381	-2.386	-2.391	-2.398	-2.404	-2.410	-2.418	-2.424	-2.431	-2.439	-2.448	-2.456	-2.465	-2.475	-2.485	-2.495	-2.506	-2.519	-2.531	-2.544	-2.555	-2.568	-2.581	-2.598	-2.611	-2.626	-2.640	-2.655	-2.672	-2.688	-2.704	-2.720	-2.736	-2.752	-2.771	-2.788	-2.805	-2.821	-2.840	-2.856	-2.875	-2.891	-2.910	-2.926	-2.944	-2.960	-2.976	-2.994	-3.010	-3.026	-3.042	-3.059	-3.072	-3.088	-3.102	-3.116	-3.131	-3.144	-3.156	-3.170	-3.181	-3.194	-3.205	-3.216	-3.225	-3.236	-3.246	-3.255	-3.264	-3.272	-3.281	-3.289	-3.295	-3.304	-3.310	-3.315	-3.321	-3.328	-3.332	-3.338	-3.341	-3.348	-3.351	-3.355	-3.359	-3.362	-3.366	-3.370	-3.372	-3.376	-3.379	-3.382	-3.385	-3.389	-3.390	-3.394	-3.396	-3.400	-3.402	-3.406	-3.410	-3.414	-3.418	-3.420	-3.425	-3.429	-3.432	-3.436	-3.441	-3.445	-3.450	-3.455	-3.460	-3.465	-3.470	-3.476	-3.481	-3.488	-3.492	-3.499	-3.505	-3.511	-3.516	-3.522	-3.529	-3.535	-3.541	-3.548	-3.554	-3.560	-3.565	-3.570	-3.576	-3.581	-3.588	-3.592	-3.598	-3.602	-3.606	-3.611	-3.615	-3.619	-3.622	-3.625	-3.626	-3.630	-3.630	-3.632	-3.632	-3.635	-3.635	-3.634	-3.634	-3.632	-3.632	-3.631	-3.629	-3.626	-3.624	-3.620	-3.618	-3.614	-3.610	-3.606	-3.601	-3.596	-3.592	-3.588	-3.582	-3.579	-3.574	-3.569	-3.564	-3.559	-3.554	-3.549	-3.545	-3.540	-3.535	-3.531	-3.528	-3.524	-3.520	-3.518	-3.515	-3.511	-3.510	-3.509	-3.508	-3.506	-3.508	-3.508	-3.508	-3.510	-3.511	-3.512	-3.515	-3.518	-3.521	-3.525	-3.529	-3.534	-3.539	-3.544	-3.549	-3.555	-3.561	-3.568	-3.574	-3.580	-3.586	-3.594	-3.600	-3.608	-3.614	-3.620	-3.628	-3.634	-3.639	-3.646	-3.651	-3.656	-3.661	-3.665	-3.670	-3.672	-3.676	-3.678	-3.679	-3.681	-3.681	-3.681	-3.680	-3.678	-3.676	-3.672	-3.669	-3.664	-3.659	-3.651	-3.645	-3.636	-3.628	-3.618	-3.608	-3.598	-3.585	-3.572	-3.558	-3.544	-3.529	-3.514	-3.498	-3.480	-3.462	-3.445	-3.425	-3.406	-3.386	-3.366	-3.346	-3.325	-3.304	-3.282	-3.260	-3.239	-3.216	-3.194	-3.171	-3.149	-3.126	-3.104	-3.081	-3.059	-3.035	-3.014	-2.992	-2.970	-2.948	-2.925	-2.904	-2.882	-2.862	-2.841	-2.821	-2.801	-2.781	-2.761	-2.742	-2.724	-2.705	-2.686	-2.669	-2.651	-2.634	-2.618	-2.600	-2.584	-2.568	-2.552	-2.536	-2.522	-2.509	-2.495	-2.480	-2.466	-2.452	-2.440	-2.428	-2.415	-2.402	-2.391	-2.379	-2.368	-2.356	-2.344	-2.334	-2.322	-2.312	-2.302	-2.291	-2.281	-2.271	-2.261	-2.251	-2.241	-2.231	-2.221	-2.212	-2.202	-2.192	-2.182	-2.174	-2.164	-2.155	-2.145	-2.135	-2.126	-2.118	-2.106	-2.098	-2.088	-2.079	-2.068	-2.058	-2.049	-2.039	-2.029	-2.019	-2.009	-1.998	-1.988	-1.976	-1.965	-1.956	-1.945	-1.934	-1.921	-1.910	-1.900	-1.888	-1.878	-1.865	-1.854	-1.844	-1.832	-1.820	-1.809	-1.798	-1.786	-1.774	-1.762	-1.751	-1.740	-1.730	-1.718	-1.708	-1.696	-1.685	-1.675	-1.665	-1.655	-1.645	-1.635	-1.625	-1.618	-1.608	-1.600	-1.591	-1.584	-1.576	-1.570	-1.565	-1.559	-1.554	-1.550	-1.546	-1.542	-1.540	-1.538	-1.538	-1.535	-1.535	-1.536	-1.538	-1.540	-1.541	-1.545	-1.549	-1.554	-1.559	-1.565	-1.572	-1.579	-1.588	-1.596	-1.605	-1.614	-1.624	-1.635	-1.646	-1.659	-1.669	-1.682	-1.695	-1.709	-1.720	-1.734	-1.749	-1.761	-1.775	-1.789	-1.802	-1.815	-1.829	-1.841	-1.855	-1.869	-1.881	-1.894	-1.906	-1.918	-1.929	-1.939	-1.950	-1.959	-1.968	-1.976	-1.985	-1.991	-1.999	-2.002	-2.009	-2.013	-2.016	-2.019	-2.022	-2.024	-2.025	-2.025	-2.025	-2.024	-2.021	-2.020	-2.018	-2.014	-2.010	-2.006	-2.001	-1.996	-1.990	-1.985	-1.979	-1.971	-1.965	-1.959	-1.951	-1.944	-1.936	-1.929	-1.921	-1.914	-1.906	-1.899	-1.891	-1.884	-1.876	-1.869	-1.861	-1.854	-1.848	-1.840	-1.834	-1.826	-1.820	-1.814	-1.806	-1.800	-1.794	-1.788	-1.781	-1.775	-1.769	-1.762	-1.756	-1.749	-1.741	-1.735	-1.728	-1.719	-1.712	-1.704	-1.695	-1.686	-1.678	-1.668	-1.658	-1.648	-1.636	-1.625	-1.614	-1.601	-1.589	-1.575	-1.562	-1.548	-1.532	-1.518	-1.502	-1.486	-1.470	-1.454	-1.436	-1.419	-1.400	-1.384	-1.365	-1.346	-1.329	-1.310	-1.290	-1.272	-1.254	-1.235	-1.218	-1.199	-1.181	-1.162	-1.145	-1.129	-1.111	-1.094	-1.078	-1.062	-1.046	-1.032	-1.016	-1.004	-0.990	-0.978	-0.964	-0.951	-0.940	-0.929	-0.918	-0.908	-0.896	-0.888	-0.879	-0.871	-0.862	-0.855	-0.848	-0.840	-0.834	-0.828	-0.822	-0.815	-0.810	-0.805	-0.799	-0.794	-0.789	-0.784	-0.779	-0.775	-0.769	-0.765	-0.759	-0.754	-0.750	-0.744	-0.739	-0.732	-0.729	-0.724	-0.716	-0.711	-0.705	-0.699	-0.694	-0.686	-0.681	-0.674	-0.668	-0.660	-0.652	-0.645	-0.638	-0.630	-0.622	-0.615	-0.605	-0.598	-0.590	-0.580	-0.571	-0.562	-0.554	-0.544	-0.532	-0.522	-0.512	-0.502	-0.491	-0.481	-0.470	-0.459	-0.446	-0.436	-0.424	-0.411	-0.399	-0.386	-0.374	-0.360	-0.346	-0.334	-0.319	-0.305	-0.291	-0.276	-0.261	-0.245	-0.230	-0.214	-0.199	-0.181	-0.164	-0.148	-0.130	-0.114	-0.096	-0.079	-0.060	-0.044	-0.025	-0.009	0.010	0.028	0.046	0.064	0.081	0.100	0.116	0.134	0.150	0.168	0.185	0.201	0.216	0.232	0.248	0.261	0.276	0.289	0.301	0.314	0.325	0.336	0.348	0.356	0.365	0.374	0.381	0.389	0.394	0.400	0.404	0.406	0.410	0.412	0.412	0.412	0.412	0.411	0.409	0.405	0.402	0.398	0.392	0.386	0.380	0.372	0.365	0.355	0.346	0.336	0.326	0.316	0.304	0.292	0.281	0.269	0.255	0.244	0.230	0.216	0.204	0.189	0.176	0.162	0.149	0.135	0.122	0.109	0.096	0.082	0.070	0.059	0.046	0.035	0.025	0.014	0.004	-0.006	-0.015	-0.022	-0.031	-0.039	-0.045	-0.051	-0.056	-0.060	-0.064	-0.066	-0.069	-0.070	-0.070	-0.069	-0.068	-0.066	-0.062	-0.060	-0.055	-0.050	-0.042	-0.036	-0.029	-0.020	-0.010	0.000	0.011	0.024	0.036	0.049	0.064	0.079	0.094	0.110	0.126	0.144	0.162	0.180	0.200	0.220	0.239	0.260	0.281	0.302	0.325	0.346	0.369	0.391	0.414	0.438	0.460	0.484	0.507	0.531	0.555	0.578	0.601	0.625	0.649	0.672	0.696	0.719	0.741	0.762	0.785	0.808	0.830	0.850	0.871	0.891	0.910	0.930	0.949	0.968	0.985	1.001	1.019	1.035	1.050	1.064	1.079	1.091	1.104	1.116	1.128	1.138	1.146	1.156	1.165	1.171	1.179	1.186	1.191	1.195	1.201	1.204	1.208	1.210	1.211	1.214	1.214	1.214	1.215	1.214	1.214	1.212	1.211	1.210	1.209	1.206	1.205	1.202	1.200	1.198	1.195	1.194	1.192	1.191	1.189	1.188	1.188	1.186	1.186	1.186	1.186	1.188	1.190	1.191	1.194	1.196	1.200	1.205	1.209	1.214	1.219	1.225	1.232	1.240	1.248	1.255	1.264	1.274	1.284	1.294	1.304	1.316	1.328	1.340	1.351	1.364	1.376	1.389	1.401	1.415	1.429	1.442	1.456	1.470	1.484	1.496	1.509	1.522	1.536	1.550	1.562	1.574	1.588	1.600	1.611	1.622	1.634	1.645	1.655	1.665	1.674	1.684	1.692	1.700	1.708	1.716	1.722	1.729	1.735	1.740	1.746	1.751	1.755	1.759	1.762	1.766	1.769	1.771	1.774	1.775	1.776	1.778	1.779	1.779	1.779	1.779	1.779	1.779	1.778	1.778	1.776	1.774	1.774	1.772	1.771	1.769	1.768	1.766	1.764	1.761	1.760	1.758	1.755	1.752	1.750	1.749	1.746	1.744	1.741	1.739	1.738	1.735	1.732	1.730	1.729	1.726	1.724	1.721	1.720	1.718	1.716	1.715	1.712	1.712	1.710	1.709	1.708	1.706	1.705	1.704	1.702	1.701	1.700	1.700	1.699	1.699	1.698	1.696	1.695	1.694	1.694	1.692	1.691	1.691	1.689	1.689	1.686	1.686	1.684	1.682	1.681	1.680	1.678	1.675	1.674	1.670	1.668	1.664	1.661	1.658	1.655	1.651	1.648	1.642	1.639	1.634	1.628	1.622	1.616	1.611	1.605	1.600	1.592	1.586	1.580	1.572	1.565	1.558	1.551	1.542	1.535	1.528	1.520	1.512	1.504	1.496	1.488	1.481	1.474	1.466	1.458	1.450	1.444	1.438	1.429	1.422	1.416	1.410	1.404	1.399	1.392	1.386	1.381	1.378	1.372	1.368	1.365	1.361	1.359	1.355	1.352	1.350	1.348	1.346	1.345	1.344	1.344	1.342	1.344	1.344	1.345	1.345	1.346	1.349	1.350	1.352	1.355	1.359	1.361	1.365	1.368	1.372	1.378	1.382	1.388	1.392	1.399	1.404	1.410	1.416	1.424	1.431	1.438	1.446	1.452	1.461	1.470	1.479	1.488	1.498	1.506	1.516	1.526	1.536	1.546	1.556	1.568	1.578	1.590	1.600	1.611	1.622	1.634	1.645	1.656	1.669	1.680	1.691	1.704	1.715	1.726	1.738	1.749	1.759	1.771	1.782	1.792	1.805	1.815	1.826	1.836	1.848	1.859	1.868	1.879	1.889	1.899	1.909	1.919	1.928	1.938	1.948	1.958	1.966	1.976	1.985	1.994	2.002	2.013	2.022	2.030	2.040	2.047	2.058	2.066	2.076	2.085	2.094	2.102	2.112	2.121	2.130	2.139	2.148	2.156	2.165	2.175	2.184	2.192	2.202	2.211	2.220	2.229	2.238	2.248	2.255	2.264	2.272	2.280	2.289	2.296	2.305	2.312	2.319	2.326	2.334	2.340	2.348	2.352	2.359	2.364	2.370	2.375	2.379	2.384	2.388	2.391	2.394	2.396	2.398	2.400	2.400	2.402	2.402	2.402	2.402	2.401	2.400	2.399	2.396	2.394	2.391	2.389	2.384	2.381	2.376	2.371	2.368	2.362	2.356	2.350	2.345	2.339	2.331	2.325	2.319	2.311	2.305	2.298	2.291	2.284	2.276	2.269	2.262	2.256	2.249	2.241	2.235	2.229	2.222	2.216	2.210	2.205	2.200	2.196	2.191	2.188	2.184	2.181	2.179	2.178	2.176	2.176	2.178	2.178	2.180	2.181	2.184	2.189	2.194	2.199	2.205	2.212	2.220	2.229	2.238	2.249	2.260	2.272	2.285	2.298	2.311	2.326	2.342	2.359	2.375	2.392	2.411	2.429	2.449	2.469	2.489	2.509	2.530	2.551	2.572	2.594	2.616	2.639	2.660	2.682	2.705	2.726	2.749	2.769	2.791	2.812	2.832	2.854	2.875	2.894	2.912	2.931	2.950	2.969	2.985	3.002	3.019	3.034	3.049	3.064	3.078	3.089	3.102	3.114	3.126	3.136	3.145	3.155	3.164	3.172	3.180	3.186	3.194	3.199	3.205	3.209	3.214	3.218	3.222	3.225	3.228	3.231	3.234	3.235	3.239	3.240	3.242	3.244	3.246	3.246	3.248	3.249	3.250	3.251	3.254	3.255	3.256	3.258	3.259	3.260	3.262	3.262	3.265	3.268	3.269	3.271	3.274	3.276	3.279	3.281	3.284	3.288	3.290	3.294	3.296	3.301	3.304	3.308	3.312	3.316	3.320	3.324	3.328	3.332	3.336	3.341	3.344	3.349	3.352	3.358	3.361	3.365	3.369	3.372	3.376	3.380	3.384	3.386	3.389	3.391	3.395	3.396	3.399	3.400	3.401	3.404	3.404	3.404	3.404	3.404	3.404	3.402	3.400	3.399	3.396	3.394	3.391	3.388	3.382	3.379	3.374	3.369	3.362	3.358	3.351	3.344	3.338	3.329	3.321	3.312	3.304	3.294	3.285	3.275	3.265	3.254	3.244	3.231	3.221	3.210	3.198	3.185	3.174	3.161	3.149	3.138	3.125	3.114	3.101	3.089	3.076	3.064	3.054	3.041	3.029	3.019	3.006	2.996	2.986	2.976	2.965	2.956	2.946	2.936	2.929	2.919	2.911	2.902	2.895	2.889	2.880	2.874	2.868	2.861	2.855	2.849	2.842	2.838	2.832	2.826	2.821	2.816	2.811	2.806	2.801	2.796	2.790	2.786	2.780	2.775	2.769	2.764	2.758	2.751	2.745	2.738	2.731	2.724	2.716	2.709	2.700	2.691	2.681	2.674	2.662	2.652	2.642	2.632	2.620	2.609	2.598	2.586	2.574	2.561	2.548	2.535	2.521	2.506	2.491	2.478	2.464	2.449	2.434	2.419	2.402	2.388	2.371	2.356	2.341	2.326	2.310	2.295	2.280	2.265	2.250	2.234	2.220	2.206	2.191	2.176	2.162	2.149	2.135	2.122	2.109	2.095	2.082	2.071	2.059	2.047	2.035	2.024	2.013	2.002	1.991	1.981	1.971	1.962	1.954	1.944	1.935	1.928	1.919	1.911	1.902	1.895	1.888	1.881	1.872	1.865	1.860	1.852	1.845	1.838	1.831	1.825	1.818	1.810	1.804	1.796	1.790	1.784	1.776	1.769	1.761	1.755	1.746	1.740	1.731	1.724	1.715	1.706	1.698	1.689	1.681	1.672	1.662	1.652	1.644	1.634	1.625	1.614	1.604	1.594	1.584	1.572	1.561	1.551	1.540	1.529	1.519	1.508	1.496	1.486	1.475	1.464	1.454	1.442	1.432	1.421	1.411	1.401	1.390	1.380	1.371	1.361	1.352	1.344	1.335	1.326	1.318	1.310	1.302	1.295	1.288	1.281	1.275	1.268	1.262	1.259	1.252	1.248	1.244	1.239	1.236	1.232	1.230	1.228	1.225	1.224	1.221	1.219	1.218	1.218	1.216	1.216	1.216	1.216	1.216	1.216	1.218	1.216	1.218	1.219	1.220	1.221	1.222	1.224	1.225	1.226	1.228	1.229	1.230	1.231	1.232	1.234	1.235	1.236	1.236	1.238	1.238	1.239	1.239	1.240	1.240	1.241	1.241	1.240	1.241	1.240	1.240	1.240	1.239	1.240	1.238	1.238	1.236	1.235	1.235	1.234	1.232	1.231	1.231	1.230	1.229	1.229	1.226	1.226	1.225	1.225	1.224	1.222	1.222	1.222	1.221	1.222	1.222	1.222	1.224	1.225	1.225	1.226	1.229	1.230	1.232	1.235	1.238	1.239	1.242	1.246	1.250	1.254	1.259	1.264	1.269	1.274	1.279	1.285	1.291	1.298	1.304	1.310	1.318	1.325	1.331	1.340	1.348	1.354	1.362	1.370	1.379	1.388	1.395	1.402	1.411	1.419	1.426	1.435	1.442	1.450	1.458	1.464	1.470	1.476	1.484	1.490	1.495	1.501	1.506	1.511	1.516	1.519	1.522	1.526	1.529	1.531	1.532	1.534	1.535	1.535	1.534	1.534	1.534	1.531	1.530	1.526	1.525	1.521	1.516	1.512	1.506	1.501	1.495	1.489	1.481	1.474	1.466	1.458	1.449	1.440	1.429	1.420	1.409	1.398	1.386	1.375	1.362	1.350	1.338	1.324	1.310	1.296	1.282	1.269	1.255	1.240	1.225	1.210	1.195	1.180	1.165	1.149	1.134	1.118	1.102	1.088	1.071	1.056	1.041	1.025	1.011	0.996	0.981	0.966	0.951	0.936	0.924	0.909	0.895	0.882	0.869	0.856	0.844	0.831	0.820	0.809	0.796	0.785	0.774	0.764	0.752	0.744	0.735	0.725	0.716	0.709	0.700	0.691	0.684	0.675	0.669	0.661	0.654	0.649	0.642	0.636	0.630	0.624	0.618	0.612	0.608	0.602	0.598	0.592	0.588	0.582	0.579	0.575	0.570	0.566	0.562	0.559	0.556	0.554	0.551	0.548	0.546	0.544	0.542	0.541	0.541	0.540	0.540	0.540	0.540	0.542	0.544	0.546	0.549	0.551	0.556	0.560	0.565	0.571	0.576	0.584	0.591	0.599	0.608	0.616	0.626	0.636	0.648	0.659	0.671	0.684	0.696	0.710	0.724	0.739	0.752	0.768	0.784	0.800	0.816	0.832	0.849	0.866	0.884	0.900	0.918	0.934	0.951	0.968	0.985	1.001	1.016	1.032	1.049	1.064	1.078	1.092	1.106	1.120	1.131	1.144	1.154	1.166	1.175	1.184	1.194	1.201	1.208	1.212	1.219	1.224	1.228	1.231	1.232	1.235	1.236	1.236	1.235	1.235	1.234	1.231	1.228	1.226	1.222	1.218	1.215	1.210	1.205	1.199	1.194	1.189	1.182	1.178	1.171	1.166	1.160	1.154	1.150	1.145	1.140	1.135	1.130	1.126	1.122	1.120	1.116	1.114	1.112	1.110	1.109	1.109	1.108	1.109	1.109	1.110	1.111	1.112	1.115	1.116	1.119	1.122	1.126	1.129	1.132	1.136	1.140	1.144	1.148	1.151	1.156	1.159	1.162	1.166	1.169	1.171	1.175	1.176	1.179	1.180	1.179	1.180	1.179	1.179	1.178	1.174	1.171	1.169	1.162	1.159	1.152	1.145	1.139	1.131	1.121	1.112	1.102	1.091	1.079	1.068	1.055	1.042	1.028	1.014	0.998	0.984	0.968	0.951	0.935	0.919	0.901	0.885	0.868	0.850	0.834	0.815	0.799	0.781	0.764	0.748	0.730	0.712	0.696	0.680	0.664	0.648	0.631	0.616	0.601	0.588	0.572	0.559	0.545	0.531	0.519	0.505	0.492	0.480	0.468	0.455	0.444	0.431	0.420	0.409	0.398	0.388	0.375	0.365	0.354	0.342	0.330	0.319	0.308	0.295	0.282	0.271	0.259	0.246	0.234	0.220	0.206	0.194	0.180	0.168	0.152	0.139	0.124	0.110	0.095	0.081	0.066	0.051	0.036	0.022	0.008	-0.006	-0.021	-0.035	-0.050	-0.064	-0.076	-0.089	-0.101	-0.114	-0.125	-0.136	-0.146	-0.155	-0.165	-0.174	-0.181	-0.189	-0.195	-0.200	-0.205	-0.209	-0.210	-0.214	-0.214	-0.215	-0.215	-0.212	-0.210	-0.208	-0.204	-0.199	-0.192	-0.186	-0.180	-0.171	-0.164	-0.155	-0.144	-0.134	-0.122	-0.112	-0.100	-0.088	-0.075	-0.062	-0.050	-0.036	-0.022	-0.009	0.005	0.019	0.032	0.046	0.059	0.072	0.086	0.099	0.111	0.124	0.136	0.148	0.159	0.171	0.181	0.190	0.201	0.210	0.219	0.228	0.235	0.242	0.250	0.256	0.261	0.266	0.271	0.275	0.278	0.280	0.284	0.285	0.286	0.288	0.286	0.288	0.286	0.285	0.284	0.282	0.280	0.276	0.274	0.271	0.266	0.262	0.258	0.252	0.248	0.241	0.235	0.229	0.222	0.215	0.209	0.201	0.194	0.186	0.178	0.170	0.161	0.152	0.145	0.135	0.126	0.118	0.109	0.100	0.091	0.082	0.074	0.065	0.056	0.048	0.039	0.030	0.021	0.014	0.006	-0.002	-0.010	-0.016	-0.024	-0.031	-0.038	-0.044	-0.050	-0.055	-0.060	-0.065	-0.069	-0.072	-0.076	-0.078	-0.081	-0.082	-0.082	-0.084	-0.082	-0.082	-0.081	-0.080	-0.078	-0.074	-0.070	-0.066	-0.060	-0.055	-0.049	-0.042	-0.035	-0.026	-0.018	-0.008	0.002	0.014	0.025	0.036	0.049	0.062	0.076	0.091	0.106	0.121	0.138	0.155	0.170	0.188	0.206	0.224	0.242	0.261	0.280	0.300	0.320	0.339	0.360	0.380	0.401	0.422	0.444	0.464	0.486	0.506	0.529	0.549	0.570	0.592	0.612	0.635	0.655	0.676	0.698	0.718	0.738	0.758	0.778	0.798	0.818	0.838	0.856	0.876	0.895	0.914	0.931	0.949	0.966	0.984	1.001	1.019	1.035	1.051	1.068	1.084	1.099	1.114	1.130	1.145	1.159	1.174	1.188	1.201	1.215	1.229	1.241	1.254	1.268	1.279	1.291	1.304	1.315	1.326	1.338	1.349	1.360	1.370	1.381	1.391	1.401	1.411	1.420	1.431	1.440	1.449	1.458	1.466	1.474	1.482	1.489	1.496	1.502	1.509	1.516	1.521	1.528	1.531	1.536	1.540	1.544	1.546	1.549	1.551	1.554	1.554	1.555	1.555	1.554	1.552	1.551	1.549	1.545	1.542	1.538	1.534	1.528	1.520	1.514	1.506	1.498	1.489	1.479	1.468	1.456	1.444	1.431	1.416	1.402	1.389	1.372	1.356	1.339	1.321	1.302	1.284	1.264	1.242	1.222	1.201	1.179	1.155	1.132	1.109	1.085	1.060	1.034	1.009	0.982	0.956	0.928	0.901	0.872	0.845	0.816	0.788	0.759	0.730	0.700	0.670	0.640	0.609	0.578	0.548	0.516	0.485	0.454	0.422	0.390	0.358	0.326	0.294	0.261	0.230	0.196	0.165	0.131	0.099	0.066	0.032	0.000	-0.035	-0.068	-0.101	-0.135	-0.168	-0.202	-0.235	-0.270	-0.302	-0.338	-0.372	-0.405	-0.440	-0.474	-0.509	-0.544	-0.578	-0.612	-0.648	-0.682	-0.718	-0.751	-0.788	-0.821	-0.856	-0.891	-0.926	-0.960	-0.995	-1.030	-1.065	-1.100	-1.135	-1.169	-1.204	-1.238	-1.271	-1.308	-1.341	-1.375	-1.409	-1.444	-1.478	-1.511	-1.545	-1.579	-1.612	-1.646	-1.678	-1.711	-1.745	-1.776	-1.810	-1.842	-1.874	-1.905	-1.939	-1.970	-2.000	-2.033	-2.064	-2.094	-2.125	-2.155	-2.186	-2.216	-2.246	-2.276	-2.305	-2.335	-2.365	-2.394	-2.424	-2.452	-2.480	-2.509	-2.538	-2.566	-2.594	-2.622	-2.650	-2.678	-2.705	-2.732	-2.760	-2.786	-2.812	-2.840	-2.865	-2.892	-2.919	-2.944	-2.971	-2.996	-3.022	-3.049	-3.075	-3.100	-3.126	-3.151	-3.176	-3.201	-3.228	-3.252	-3.278	-3.304	-3.329	-3.354	-3.379	-3.405	-3.430	-3.455	-3.481	-3.506	-3.534	-3.559	-3.584	-3.610	-3.638	-3.662	-3.689	-3.715	-3.742	-3.769	-3.798	-3.824	-3.851	-3.879	-3.906	-3.934	-3.960	-3.988	-4.016	-4.044	-4.071	-4.099	-4.128	-4.156	-4.182	-4.211	-4.240	-4.268	-4.295	-4.322	-4.351	-4.379	-4.406	-4.434	-4.461	-4.489	-4.515	-4.541	-4.568	-4.594	-4.620	-4.645	-4.671	-4.695	-4.720	-4.744	-4.768	-4.790	-4.812	-4.834	-4.855	-4.876	-4.896	-4.916	-4.935	-4.954	-4.971	-4.988	-5.004	-5.019	-5.034	-5.048	-5.060	-5.072	-5.082	-5.094	-5.102	-5.110	-5.118	-5.124	-5.129	-5.134	-5.138	-5.139	-5.139	-5.139	-5.138	-5.134	-5.131	-5.126	-5.120	-5.111	-5.104	-5.094	-5.082	-5.070	-5.056	-5.041	-5.025	-5.008	-4.989	-4.969	-4.946	-4.924	-4.900	-4.874	-4.848	-4.820	-4.790	-4.760	-4.729	-4.695	-4.661	-4.626	-4.589	-4.551	-4.512	-4.472	-4.431	-4.390	-4.348	-4.304	-4.259	-4.214	-4.168	-4.120	-4.071	-4.022	-3.974	-3.924	-3.872	-3.822	-3.771	-3.719	-3.666	-3.614	-3.560	-3.508	-3.454	-3.401	-3.348	-3.295	-3.240	-3.188	-3.135	-3.081	-3.029	-2.975	-2.924	-2.871	-2.820	-2.769	-2.718	-2.668	-2.619	-2.569	-2.519	-2.471	-2.424	-2.376	-2.330	-2.285	-2.240	-2.195	-2.151	-2.108	-2.065	-2.024	-1.982	-1.942	-1.904	-1.864	-1.825	-1.788	-1.751	-1.715	-1.680	-1.644	-1.609	-1.575	-1.541	-1.508	-1.475	-1.442	-1.410	-1.379	-1.348	-1.316	-1.286	-1.256	-1.226	-1.196	-1.168	-1.138	-1.109	-1.080	-1.051	-1.022	-0.995	-0.965	-0.938	-0.909	-0.881	-0.852	-0.824	-0.796	-0.768	-0.739	-0.711	-0.682	-0.655	-0.628	-0.598	-0.570	-0.541	-0.514	-0.485	-0.458	-0.429	-0.401	-0.372	-0.345	-0.316	-0.290	-0.262	-0.236	-0.209	-0.182	-0.155	-0.129	-0.104	-0.078	-0.052	-0.029	-0.004	0.019	0.042	0.065	0.088	0.109	0.129	0.151	0.170	0.189	0.208	0.225	0.241	0.258	0.274	0.288	0.301	0.315	0.328	0.339	0.350	0.360	0.369	0.376	0.385	0.391	0.398	0.404	0.409	0.412	0.415	0.419	0.421	0.422	0.422	0.424	0.422	0.422	0.421	0.419	0.418	0.415	0.412	0.410	0.405	0.401	0.398	0.392	0.388	0.384	0.379	0.374	0.369	0.364	0.359	0.354	0.349	0.342	0.339	0.332	0.328	0.324	0.318	0.312	0.309	0.304	0.298	0.292	0.288	0.282	0.278	0.274	0.269	0.264	0.259	0.255	0.250	0.245	0.240	0.235	0.231	0.225	0.220	0.216	0.209	0.204	0.199	0.192	0.186	0.180	0.174	0.168	0.160	0.152	0.145	0.139	0.130	0.122	0.114	0.106	0.098	0.090	0.081	0.072	0.064	0.055	0.045	0.036	0.028	0.018	0.009	0.000	-0.009	-0.018	-0.028	-0.038	-0.045	-0.054	-0.062	-0.072	-0.081	-0.089	-0.099	-0.106	-0.115	-0.122	-0.131	-0.139	-0.148	-0.155	-0.162	-0.170	-0.178	-0.185	-0.192	-0.201	-0.208	-0.216	-0.222	-0.231	-0.238	-0.246	-0.254	-0.262	-0.270	-0.279	-0.288	-0.296	-0.306	-0.315	-0.324	-0.335	-0.344	-0.355	-0.365	-0.378	-0.389	-0.400	-0.411	-0.424	-0.438	-0.451	-0.464	-0.478	-0.490	-0.505	-0.520	-0.534	-0.549	-0.564	-0.581	-0.596	-0.611	-0.629	-0.644	-0.660	-0.676	-0.692	-0.709	-0.725	-0.741	-0.758	-0.772	-0.788	-0.802	-0.819	-0.834	-0.849	-0.862	-0.878	-0.891	-0.905	-0.918	-0.930	-0.942	-0.954	-0.966	-0.976	-0.986	-0.996	-1.005	-1.015	-1.022	-1.031	-1.039	-1.044	-1.051	-1.056	-1.061	-1.066	-1.070	-1.072	-1.076	-1.079	-1.080	-1.082	-1.084	-1.084	-1.084	-1.085	-1.085	-1.084	-1.084	-1.082	-1.081	-1.080	-1.079	-1.076	-1.075	-1.072	-1.072	-1.070	-1.068	-1.066	-1.065	-1.062	-1.061	-1.060	-1.059	-1.058	-1.056	-1.056	-1.055	-1.056	-1.056	-1.056	-1.058	-1.059	-1.060	-1.062	-1.065	-1.068	-1.071	-1.075	-1.079	-1.082	-1.088	-1.092	-1.098	-1.104	-1.109	-1.115	-1.122	-1.129	-1.136	-1.144	-1.151	-1.160	-1.168	-1.175	-1.182	-1.191	-1.200	-1.209	-1.218	-1.226	-1.234	-1.244	-1.251	-1.259	-1.268	-1.276	-1.284	-1.291	-1.300	-1.308	-1.314	-1.322	-1.329	-1.335	-1.341	-1.348	-1.354	-1.360	-1.365	-1.369	-1.374	-1.379	-1.382	-1.388	-1.391	-1.395	-1.399	-1.402	-1.405	-1.409	-1.412	-1.415	-1.419	-1.422	-1.426	-1.430	-1.434	-1.436	-1.441	-1.445	-1.450	-1.454	-1.459	-1.465	-1.471	-1.478	-1.484	-1.491	-1.499	-1.506	-1.515	-1.525	-1.535	-1.545	-1.556	-1.568	-1.580	-1.592	-1.606	-1.620	-1.635	-1.650	-1.666	-1.681	-1.699	-1.715	-1.734	-1.752	-1.770	-1.790	-1.810	-1.829	-1.850	-1.870	-1.891	-1.912	-1.934	-1.955	-1.978	-1.999	-2.021	-2.044	-2.066	-2.088	-2.109	-2.131	-2.152	-2.172	-2.194	-2.216	-2.236	-2.256	-2.276	-2.296	-2.315	-2.335	-2.354	-2.371	-2.389	-2.406	-2.424	-2.440	-2.456	-2.470	-2.486	-2.500	-2.514	-2.528	-2.540	-2.552	-2.565	-2.576	-2.588	-2.596	-2.606	-2.616	-2.625	-2.634	-2.641	-2.649	-2.656	-2.662	-2.669	-2.674	-2.680	-2.684	-2.689	-2.692	-2.696	-2.700	-2.704	-2.706	-2.709	-2.712	-2.714	-2.715	-2.718	-2.718	-2.719	-2.720	-2.720	-2.721	-2.721	-2.720	-2.721	-2.721	-2.720	-2.720	-2.719	-2.719	-2.718	-2.718	-2.716	-2.716	-2.715	-2.714	-2.712	-2.712	-2.711	-2.710	-2.710	-2.709	-2.709	-2.709	-2.709	-2.709	-2.708	-2.708	-2.708	-2.709	-2.710	-2.710	-2.710	-2.710	-2.712	-2.712	-2.714	-2.715	-2.716	-2.718	-2.720	-2.721	-2.722	-2.724	-2.726	-2.728	-2.730	-2.731	-2.734	-2.736	-2.738	-2.739	-2.741	-2.742	-2.744	-2.745	-2.746	-2.746	-2.748	-2.749	-2.748	-2.749	-2.749	-2.748	-2.746	-2.746	-2.744	-2.742	-2.741	-2.739	-2.738	-2.734	-2.731	-2.728	-2.725	-2.721	-2.716	-2.712	-2.709	-2.705	-2.701	-2.696	-2.691	-2.688	-2.682	-2.678	-2.674	-2.669	-2.664	-2.659	-2.655	-2.650	-2.646	-2.642	-2.639	-2.636	-2.631	-2.629	-2.626	-2.624	-2.621	-2.621	-2.619	-2.618	-2.618	-2.616	-2.618	-2.618	-2.618	-2.620	-2.620	-2.622	-2.625	-2.628	-2.630	-2.632	-2.636	-2.639	-2.644	-2.646	-2.651	-2.655	-2.660	-2.665	-2.670	-2.672	-2.678	-2.682	-2.686	-2.690	-2.695	-2.698	-2.701	-2.705	-2.708	-2.709	-2.711	-2.712	-2.714	-2.714	-2.714	-2.714	-2.712	-2.711	-2.709	-2.706	-2.702	-2.699	-2.694	-2.689	-2.682	-2.675	-2.666	-2.659	-2.650	-2.640	-2.630	-2.619	-2.608	-2.595	-2.581	-2.569	-2.555	-2.540	-2.525	-2.509	-2.492	-2.476	-2.459	-2.442	-2.424	-2.406	-2.388	-2.369	-2.350	-2.331	-2.311	-2.292	-2.274	-2.252	-2.235	-2.215	-2.195	-2.176	-2.156	-2.138	-2.118	-2.100	-2.081	-2.062	-2.045	-2.027	-2.010	-1.992	-1.975	-1.958	-1.942	-1.926	-1.910	-1.896	-1.880	-1.866	-1.851	-1.839	-1.824	-1.811	-1.798	-1.785	-1.772	-1.761	-1.749	-1.736	-1.726	-1.715	-1.705	-1.692	-1.682	-1.674	-1.664	-1.654	-1.644	-1.634	-1.624	-1.615	-1.605	-1.595	-1.586	-1.578	-1.569	-1.559	-1.549	-1.541	-1.531	-1.521	-1.512	-1.502	-1.492	-1.485	-1.475	-1.464	-1.455	-1.445	-1.435	-1.425	-1.415	-1.405	-1.395	-1.384	-1.372	-1.362	-1.351	-1.341	-1.331	-1.320	-1.309	-1.298	-1.288	-1.276	-1.265	-1.254	-1.242	-1.232	-1.221	-1.211	-1.200	-1.189	-1.178	-1.166	-1.156	-1.146	-1.135	-1.124	-1.114	-1.104	-1.094	-1.084	-1.074	-1.065	-1.055	-1.046	-1.038	-1.028	-1.020	-1.010	-1.002	-0.994	-0.986	-0.978	-0.970	-0.962	-0.956	-0.948	-0.941	-0.935	-0.929	-0.922	-0.918	-0.912	-0.906	-0.901	-0.896	-0.891	-0.888	-0.885	-0.881	-0.878	-0.875	-0.872	-0.870	-0.869	-0.868	-0.868	-0.866	-0.866	-0.866	-0.868	-0.869	-0.870	-0.872	-0.874	-0.876	-0.880	-0.884	-0.888	-0.892	-0.896	-0.902	-0.908	-0.912	-0.919	-0.925	-0.934	-0.940	-0.948	-0.955	-0.962	-0.970	-0.979	-0.988	-0.995	-1.002	-1.012	-1.020	-1.029	-1.039	-1.046	-1.055	-1.064	-1.072	-1.079	-1.088	-1.095	-1.102	-1.110	-1.118	-1.124	-1.130	-1.136	-1.142	-1.148	-1.152	-1.158	-1.161	-1.165	-1.169	-1.171	-1.175	-1.176	-1.179	-1.180	-1.180	-1.181	-1.181	-1.180	-1.179	-1.179	-1.178	-1.174	-1.172	-1.170	-1.168	-1.164	-1.161	-1.158	-1.155	-1.150	-1.146	-1.141	-1.138	-1.132	-1.129	-1.124	-1.119	-1.114	-1.109	-1.105	-1.100	-1.095	-1.090	-1.085	-1.080	-1.075	-1.070	-1.065	-1.059	-1.054	-1.048	-1.044	-1.038	-1.032	-1.028	-1.021	-1.016	-1.010	-1.004	-0.998	-0.991	-0.985	-0.978	-0.970	-0.962	-0.956	-0.948	-0.939	-0.930	-0.920	-0.911	-0.901	-0.890	-0.880	-0.869	-0.858	-0.845	-0.832	-0.820	-0.806	-0.792	-0.778	-0.764	-0.749	-0.735	-0.719	-0.702	-0.686	-0.671	-0.655	-0.638	-0.621	-0.604	-0.586	-0.570	-0.552	-0.535	-0.519	-0.501	-0.485	-0.469	-0.452	-0.436	-0.420	-0.405	-0.390	-0.375	-0.360	-0.346	-0.332	-0.319	-0.306	-0.292	-0.281	-0.270	-0.258	-0.246	-0.236	-0.226	-0.215	-0.206	-0.196	-0.188	-0.179	-0.170	-0.162	-0.154	-0.148	-0.140	-0.132	-0.125	-0.119	-0.112	-0.105	-0.100	-0.094	-0.086	-0.080	-0.074	-0.068	-0.061	-0.055	-0.048	-0.041	-0.034	-0.028	-0.020	-0.012	-0.005	0.002	0.010	0.018	0.025	0.034	0.042	0.050	0.059	0.066	0.076	0.085	0.094	0.102	0.111	0.121	0.130	0.139	0.149	0.159	0.169	0.178	0.188	0.196	0.208	0.216	0.228	0.238	0.248	0.258	0.268	0.279	0.289	0.300	0.311	0.322	0.334	0.345	0.356	0.369	0.380	0.392	0.405	0.418	0.430	0.444	0.456	0.471	0.485	0.500	0.514	0.529	0.545	0.561	0.578	0.594	0.611	0.629	0.646	0.664	0.682	0.701	0.720	0.739	0.759	0.779	0.798	0.818	0.838	0.858	0.878	0.899	0.918	0.938	0.958	0.979	0.998	1.018	1.038	1.056	1.075	1.092	1.111	1.129	1.145	1.161	1.178	1.192	1.206	1.220	1.232	1.245	1.258	1.268	1.278	1.286	1.294	1.301	1.308	1.312	1.316	1.320	1.322	1.324	1.325	1.324	1.322	1.320	1.318	1.314	1.309	1.304	1.296	1.289	1.281	1.272	1.262	1.251	1.241	1.231	1.219	1.206	1.194	1.180	1.166	1.152	1.138	1.124	1.110	1.095	1.080	1.064	1.050	1.035	1.020	1.005	0.990	0.976	0.962	0.949	0.935	0.921	0.909	0.896	0.885	0.874	0.864	0.852	0.842	0.835	0.825	0.818	0.811	0.805	0.799	0.795	0.791	0.789	0.786	0.785	0.785	0.785	0.786	0.789	0.791	0.794	0.798	0.804	0.810	0.816	0.825	0.834	0.842	0.854	0.864	0.875	0.888	0.901	0.915	0.929	0.944	0.960	0.978	0.992	1.010	1.029	1.048	1.065	1.085	1.105	1.124	1.144	1.164	1.186	1.206	1.228	1.249	1.271	1.291	1.314	1.335	1.356	1.378	1.399	1.420	1.440	1.461	1.482	1.502	1.522	1.542	1.561	1.580	1.599	1.618	1.634	1.652	1.669	1.684	1.700	1.714	1.729	1.742	1.756	1.769	1.781	1.791	1.801	1.812	1.821	1.829	1.838	1.844	1.851	1.858	1.862	1.868	1.870	1.874	1.876	1.879	1.880	1.880	1.881	1.881	1.880	1.880	1.879	1.878	1.874	1.872	1.869	1.866	1.862	1.860	1.856	1.852	1.849	1.845	1.841	1.839	1.835	1.831	1.829	1.825	1.822	1.820	1.819	1.818	1.816	1.815	1.815	1.816	1.815	1.816	1.820	1.821	1.824	1.829	1.832	1.836	1.841	1.848	1.855	1.861	1.870	1.878	1.886	1.896	1.906	1.918	1.929	1.939	1.951	1.965	1.976	1.990	2.002	2.016	2.030	2.044	2.059	2.072	2.088	2.101	2.115	2.130	2.144	2.158	2.171	2.184	2.198	2.210	2.222	2.235	2.248	2.259	2.270	2.280	2.290	2.300	2.309	2.316	2.324	2.331	2.338	2.344	2.349	2.354	2.358	2.361	2.365	2.368	2.370	2.371	2.371	2.372	2.372	2.372	2.371	2.370	2.368	2.366	2.364	2.361	2.358	2.355	2.351	2.348	2.344	2.340	2.335	2.330	2.328	2.322	2.318	2.314	2.309	2.304	2.301	2.296	2.291	2.288	2.282	2.279	2.275	2.271	2.266	2.264	2.261	2.258	2.254	2.251	2.249	2.248	2.245	2.242	2.241	2.239	2.238	2.236	2.235	2.234	2.232	2.234	2.232	2.231	2.231	2.231	2.230	2.231	2.231	2.231	2.232	2.232	2.232	2.231	2.231	2.231	2.231	2.231	2.231	2.230	2.230	2.230	2.229	2.229	2.226	2.226	2.224	2.222	2.221	2.219	2.216	2.212	2.210	2.206	2.204	2.199	2.196	2.191	2.188	2.182	2.178	2.171	2.165	2.159	2.154	2.146	2.140	2.132	2.126	2.119	2.110	2.102	2.095	2.088	2.080	2.071	2.062	2.054	2.045	2.038	2.029	2.020	2.013	2.004	1.995	1.988	1.980	1.971	1.964	1.956	1.949	1.941	1.934	1.928	1.921	1.915	1.909	1.902	1.898	1.892	1.888	1.884	1.879	1.876	1.871	1.869	1.865	1.864	1.861	1.859	1.859	1.856	1.856	1.856	1.856	1.858	1.858	1.859	1.860	1.862	1.865	1.866	1.870	1.874	1.876	1.881	1.885	1.890	1.895	1.900	1.905	1.911	1.918	1.925	1.931	1.939	1.946	1.954	1.962	1.971	1.980	1.990	1.999	2.009	2.019	2.030	2.041	2.051	2.062	2.075	2.086	2.098	2.111	2.122	2.136	2.148	2.160	2.174	2.186	2.200	2.214	2.228	2.241	2.255	2.270	2.282	2.298	2.311	2.325	2.340	2.354	2.368	2.382	2.396	2.410	2.425	2.439	2.452	2.466	2.480	2.494	2.509	2.521	2.535	2.549	2.562	2.576	2.590	2.604	2.618	2.631	2.645	2.658	2.672	2.686	2.699	2.712	2.725	2.740	2.754	2.768	2.780	2.794	2.808	2.821	2.835	2.848	2.861	2.875	2.888	2.900	2.914	2.928	2.940	2.952	2.966	2.979	2.992	3.005	3.018	3.030	3.042	3.054	3.068	3.079	3.090	3.100	3.112	3.122	3.132	3.142	3.152	3.161	3.171	3.180	3.189	3.196	3.204	3.211	3.219	3.224	3.230	3.235	3.240	3.244	3.248	3.251	3.254	3.256	3.256	3.259	3.259	3.260	3.259	3.259	3.256	3.255	3.252	3.250	3.246	3.244	3.240	3.234	3.230	3.225	3.220	3.212	3.208	3.200	3.194	3.186	3.179	3.171	3.164	3.156	3.150	3.142	3.134	3.125	3.118	3.110	3.104	3.096	3.088	3.081	3.074	3.068	3.061	3.055	3.050	3.045	3.040	3.035	3.032	3.029	3.026	3.024	3.022	3.022	3.022	3.024	3.025	3.026	3.029	3.032	3.036	3.042	3.048	3.052	3.060	3.069	3.076	3.085	3.095	3.106	3.116	3.129	3.141	3.152	3.166	3.180	3.195	3.209	3.224	3.240	3.255	3.272	3.289	3.305	3.321	3.339	3.358	3.374	3.391	3.409	3.426	3.442	3.460	3.478	3.494	3.510	3.526	3.541	3.558	3.574	3.588	3.602	3.616	3.630	3.642	3.656	3.669	3.680	3.691	3.702	3.712	3.722	3.731	3.741	3.749	3.758	3.765	3.772	3.779	3.784	3.791	3.796	3.800	3.805	3.810	3.815	3.819	3.822	3.825	3.830	3.832	3.835	3.839	3.841	3.844	3.848	3.850	3.854	3.856	3.859	3.861	3.865	3.868	3.871	3.875	3.879	3.882	3.886	3.890	3.894	3.898	3.902	3.906	3.911	3.916	3.921	3.926	3.931	3.936	3.942	3.948	3.952	3.959	3.964	3.970	3.975	3.981	3.986	3.992	3.999	4.004	4.009	4.015	4.020	4.025	4.030	4.035	4.040	4.044	4.049	4.052	4.056	4.060	4.064	4.066	4.069	4.071	4.072	4.074	4.076	4.077	4.077	4.076	4.076	4.076	4.075	4.072	4.071	4.069	4.066	4.062	4.060	4.055	4.050	4.045	4.040	4.034	4.029	4.022	4.015	4.008	4.001	3.992	3.984	3.975	3.966	3.958	3.948	3.938	3.928	3.919	3.909	3.898	3.886	3.875	3.864	3.852	3.841	3.830	3.818	3.806	3.795	3.784	3.770	3.759	3.748	3.736	3.724	3.712	3.701	3.690	3.680	3.668	3.658	3.648	3.638	3.628	3.618	3.609	3.599	3.590	3.581	3.572	3.564	3.556	3.549	3.542	3.535	3.528	3.521	3.515	3.509	3.502	3.498	3.492	3.486	3.480	3.475	3.470	3.465	3.460	3.454	3.449	3.444	3.439	3.432	3.428	3.421	3.416	3.409	3.402	3.396	3.390	3.384	3.376	3.368	3.361	3.352	3.344	3.335	3.326	3.316	3.308	3.298	3.288	3.276	3.266	3.255	3.242	3.231	3.220	3.208	3.196	3.184	3.171	3.159	3.146	3.134	3.120	3.108	3.094	3.081	3.069	3.056	3.044	3.030	3.019	3.006	2.994	2.982	2.970	2.959	2.948	2.938	2.926	2.916	2.906	2.898	2.888	2.879	2.871	2.862	2.855	2.846	2.840	2.832	2.826	2.818	2.812	2.805	2.800	2.794	2.789	2.784	2.779	2.774	2.769	2.765	2.760	2.756	2.751	2.748	2.742	2.738	2.734	2.729	2.725	2.720	2.716	2.711	2.706	2.702	2.696	2.691	2.688	2.681	2.675	2.670	2.664	2.658	2.651	2.645	2.638	2.630	2.622	2.616	2.608	2.600	2.591	2.584	2.575	2.565	2.556	2.548	2.539	2.529	2.520	2.509	2.499	2.489	2.479	2.469	2.459	2.448	2.438	2.426	2.416	2.405	2.394	2.382	2.372	2.361	2.350	2.339	2.329	2.319	2.308	2.298	2.288	2.276	2.268	2.258	2.248	2.239	2.230	2.221	2.212	2.204	2.195	2.188	2.179	2.172	2.165	2.158	2.151	2.145	2.140	2.134	2.128	2.122	2.118	2.112	2.108	2.104	2.100	2.095	2.092	2.089	2.086	2.084	2.080	2.078	2.076	2.074	2.071	2.070	2.068	2.066	2.065	2.062	2.061	2.060	2.059	2.058	2.055	2.055	2.052	2.051	2.050	2.049	2.047	2.046	2.044	2.042	2.040	2.038	2.035	2.034	2.030	2.026	2.024	2.021	2.019	2.015	2.011	2.007	2.004	2.000	1.996	1.992	1.988	1.984	1.980	1.975	1.970	1.966	1.961	1.956	1.952	1.948	1.942	1.938	1.934	1.928	1.924	1.919	1.915	1.911	1.906	1.902	1.899	1.896	1.892	1.889	1.885	1.882	1.880	1.879	1.875	1.874	1.872	1.872	1.871	1.871	1.871	1.871	1.872	1.874	1.874	1.876	1.878	1.881	1.884	1.888	1.891	1.895	1.900	1.905	1.911	1.916	1.921	1.929	1.935	1.941	1.949	1.956	1.964	1.971	1.979	1.988	1.995	2.002	2.013	2.020	2.029	2.036	2.045	2.054	2.061	2.069	2.078	2.085	2.094	2.101	2.108	2.114	2.121	2.128	2.132	2.138	2.144	2.149	2.152	2.156	2.159	2.161	2.164	2.165	2.168	2.168	2.168	2.168	2.168	2.165	2.164	2.161	2.159	2.155	2.151	2.146	2.142	2.136	2.131	2.124	2.118	2.110	2.101	2.094	2.084	2.074	2.065	2.055	2.045	2.034	2.021	2.010	1.999	1.986	1.974	1.961	1.949	1.935	1.921	1.908	1.892	1.880	1.865	1.851	1.836	1.822	1.808	1.794	1.779	1.765	1.749	1.735	1.720	1.706	1.691	1.678	1.662	1.648	1.635	1.620	1.606	1.594	1.580	1.566	1.554	1.541	1.529	1.515	1.504	1.492	1.480	1.469	1.458	1.448	1.436	1.426	1.415	1.405	1.396	1.386	1.378	1.369	1.360	1.352	1.344	1.336	1.328	1.320	1.314	1.305	1.299	1.292	1.286	1.280	1.272	1.268	1.261	1.255	1.250	1.245	1.240	1.236	1.231	1.226	1.222	1.218	1.215	1.211	1.208	1.204	1.201	1.199	1.196	1.195	1.192	1.192	1.191	1.191	1.191	1.192	1.194	1.195	1.198	1.200	1.204	1.206	1.211	1.215	1.221	100.000	5.000	2.000	1.000	2.000	0.000	0.000	0.000	0.000	0.000	0.000	0.000	0.000	0.000	0.000	0.000	0.000	0.000	-1.670	-1.695	-1.719	-1.744	-1.768	-1.792	-1.816	-1.840	-1.865	-1.889	-1.912	-1.935	-1.959	-1.982	-2.005	-2.027	-2.050	-2.072	-2.094	-2.116	-2.136	-2.159	-2.179	-2.199	-2.219	-2.238	-2.259	-2.278	-2.296	-2.315	-2.331	-2.350	-2.368	-2.385	-2.401	-2.418	-2.435	-2.451	-2.466	-2.481	-2.496	-2.510	-2.524	-2.539	-2.551	-2.565	-2.578	-2.590	-2.602	-2.616	-2.628	-2.640	-2.651	-2.662	-2.674	-2.685	-2.695	-2.706	-2.716	-2.726	-2.736	-2.746	-2.758	-2.768	-2.778	-2.786	-2.798	-2.806	-2.816	-2.826	-2.836	-2.846	-2.856	-2.866	-2.876	-2.886	-2.898	-2.908	-2.918	-2.928	-2.940	-2.950	-2.961	-2.971	-2.984	-2.995	-3.006	-3.019	-3.030	-3.041	-3.054	-3.066	-3.079	-3.091	-3.102	-3.116	-3.129	-3.141	-3.154	-3.166	-3.180	-3.192	-3.205	-3.218	-3.230	-3.242	-3.254	-3.268	-3.279	-3.290	-3.301	-3.314	-3.324	-3.336	-3.346	-3.356	-3.366	-3.376	-3.385	-3.395	-3.404	-3.411	-3.420	-3.428	-3.435	-3.442	-3.450	-3.455	-3.461	-3.468	-3.472	-3.478	-3.481	-3.486	-3.491	-3.494	-3.498	-3.501	-3.505	-3.508	-3.511	-3.514	-3.518	-3.519	-3.521	-3.524	-3.526	-3.530	-3.531	-3.535	-3.538	-3.541	-3.544	-3.548	-3.551	-3.556	-3.560	-3.565	-3.570	-3.575	-3.581	-3.588	-3.595	-3.602	-3.610	-3.619	-3.628	-3.639	-3.649	-3.660	-3.672	-3.684	-3.698	-3.710	-3.725	-3.741	-3.756	-3.774	-3.790	-3.809	-3.826	-3.846	-3.866	-3.888	-3.909	-3.930	-3.954	-3.976	-4.000	-4.022	-4.048	-4.074	-4.099	-4.125	-4.151	-4.179	-4.205	-4.232	-4.259	-4.286	-4.314	-4.341	-4.369	-4.396	-4.424	-4.451	-4.479	-4.506	-4.532	-4.560	-4.588	-4.612	-4.639	-4.665	-4.690	-4.715	-4.739	-4.764	-4.786	-4.809	-4.831	-4.852	-4.874	-4.895	-4.914	-4.934	-4.952	-4.970	-4.988	-5.004	-5.020	-5.036	-5.050	-5.065	-5.078	-5.091	-5.105	-5.116	-5.128	-5.139	-5.149	-5.159	-5.169	-5.178	-5.186	-5.195	-5.202	-5.210	-5.218	-5.224	-5.231	-5.238	-5.245	-5.251	-5.258	-5.262	-5.269	-5.275	-5.280	-5.286	-5.292	-5.298	-5.304	-5.310	-5.316	-5.322	-5.329	-5.335	-5.341	-5.348	-5.354	-5.361	-5.368	-5.375	-5.381	-5.389	-5.398	-5.405	-5.414	-5.421	-5.429	-5.438	-5.448	-5.456	-5.465	-5.474	-5.484	-5.494	-5.504	-5.514	-5.522	-5.534	-5.544	-5.554	-5.564	-5.575	-5.585	-5.595	-5.606	-5.618	-5.628	-5.639	-5.648	-5.659	-5.669	-5.680	-5.689	-5.699	-5.709	-5.718	-5.728	-5.736	-5.745	-5.754	-5.761	-5.768	-5.776	-5.782	-5.790	-5.795	-5.801	-5.806	-5.811	-5.816	-5.820	-5.822	-5.825	-5.829	-5.830	-5.831	-5.831	-5.831	-5.830	-5.830	-5.828	-5.826	-5.824	-5.819	-5.816	-5.811	-5.806	-5.800	-5.794	-5.789	-5.780	-5.772	-5.765	-5.756	-5.748	-5.738	-5.729	-5.719	-5.709	-5.698	-5.688	-5.676	-5.666	-5.656	-5.644	-5.634	-5.622	-5.610	-5.600	-5.589	-5.578	-5.569	-5.558	-5.548	-5.536	-5.526	-5.519	-5.509	-5.500	-5.492	-5.484	-5.476	-5.469	-5.461	-5.456	-5.449	-5.444	-5.439	-5.434	-5.429	-5.425	-5.422	-5.419	-5.416	-5.414	-5.411	-5.410	-5.409	-5.406	-5.406	-5.405	-5.404	-5.404	-5.402	-5.402	-5.401	-5.402	-5.401	-5.400	-5.400	-5.399	-5.398	-5.398	-5.396	-5.395	-5.392	-5.391	-5.389	-5.386	-5.382	-5.380	-5.376	-5.372	-5.369	-5.365	-5.359	-5.354	-5.349	-5.344	-5.338	-5.330	-5.322	-5.315	-5.308	-5.300	-5.291	-5.282	-5.274	-5.265	-5.255	-5.246	-5.236	-5.226	-5.216	-5.206	-5.196	-5.186	-5.176	-5.166	-5.155	-5.145	-5.134	-5.124	-5.114	-5.104	-5.094	-5.082	-5.072	-5.062	-5.052	-5.042	-5.032	-5.022	-5.012	-5.004	-4.994	-4.984	-4.975	-4.965	-4.956	-4.945	-4.936	-4.928	-4.918	-4.909	-4.900	-4.890	-4.881	-4.871	-4.862	-4.852	-4.844	-4.834	-4.825	-4.816	-4.806	-4.798	-4.788	-4.778	-4.768	-4.759	-4.748	-4.739	-4.728	-4.719	-4.709	-4.699	-4.689	-4.679	-4.669	-4.659	-4.649	-4.639	-4.629	-4.619	-4.609	-4.599	-4.589	-4.580	-4.570	-4.560	-4.551	-4.541	-4.532	-4.524	-4.515	-4.505	-4.496	-4.489	-4.480	-4.472	-4.464	-4.455	-4.448	-4.440	-4.432	-4.425	-4.418	-4.410	-4.402	-4.396	-4.389	-4.381	-4.375	-4.369	-4.362	-4.356	-4.350	-4.344	-4.338	-4.332	-4.326	-4.320	-4.314	-4.309	-4.304	-4.296	-4.291	-4.286	-4.280	-4.275	-4.270	-4.264	-4.259	-4.254	-4.249	-4.242	-4.239	-4.234	-4.229	-4.224	-4.220	-4.216	-4.212	-4.209	-4.204	-4.201	-4.198	-4.195	-4.191	-4.190	-4.188	-4.186	-4.184	-4.182	-4.182	-4.181	-4.181	-4.182	-4.184	-4.185	-4.186	-4.189	-4.191	-4.194	-4.196	-4.200	-4.204	-4.208	-4.214	-4.218	-4.224	-4.229	-4.235	-4.241	-4.248	-4.255	-4.262	-4.269	-4.276	-4.284	-4.291	-4.300	-4.308	-4.315	-4.322	-4.330	-4.338	-4.345	-4.352	-4.359	-4.366	-4.372	-4.379	-4.386	-4.391	-4.396	-4.401	-4.406	-4.410	-4.412	-4.416	-4.419	-4.421	-4.421	-4.422	-4.422	-4.422	-4.422	-4.420	-4.418	-4.415	-4.412	-4.408	-4.404	-4.399	-4.392	-4.388	-4.380	-4.374	-4.365	-4.359	-4.350	-4.341	-4.332	-4.322	-4.314	-4.304	-4.295	-4.285	-4.274	-4.264	-4.252	-4.242	-4.232	-4.221	-4.211	-4.200	-4.189	-4.179	-4.169	-4.159	-4.149	-4.139	-4.129	-4.119	-4.110	-4.100	-4.091	-4.082	-4.074	-4.065	-4.056	-4.048	-4.040	-4.032	-4.024	-4.016	-4.008	-4.001	-3.994	-3.985	-3.979	-3.971	-3.964	-3.956	-3.949	-3.941	-3.934	-3.926	-3.919	-3.911	-3.904	-3.895	-3.886	-3.879	-3.870	-3.860	-3.851	-3.842	-3.832	-3.824	-3.814	-3.804	-3.795	-3.784	-3.774	-3.764	-3.752	-3.741	-3.729	-3.719	-3.708	-3.695	-3.682	-3.672	-3.660	-3.648	-3.635	-3.624	-3.610	-3.599	-3.586	-3.574	-3.560	-3.549	-3.536	-3.522	-3.510	-3.496	-3.484	-3.471	-3.459	-3.445	-3.432	-3.419	-3.405	-3.392	-3.378	-3.364	-3.350	-3.335	-3.321	-3.308	-3.292	-3.278	-3.262	-3.248	-3.231	-3.215	-3.199	-3.182	-3.166	-3.149	-3.132	-3.115	-3.098	-3.078	-3.060	-3.040	-3.021	-3.001	-2.982	-2.961	-2.940	-2.919	-2.899	-2.878	-2.855	-2.832	-2.811	-2.790	-2.766	-2.744	-2.720	-2.696	-2.672	-2.650	-2.626	-2.602	-2.580	-2.555	-2.532	-2.509	-2.485	-2.461	-2.438	-2.415	-2.391	-2.368	-2.345	-2.321	-2.299	-2.276	-2.254	-2.231	-2.210	-2.186	-2.165	-2.144	-2.122	-2.101	-2.081	-2.060	-2.040	-2.020	-2.000	-1.980	-1.961	-1.941	-1.922	-1.904	-1.886	-1.868	-1.849	-1.832	-1.814	-1.798	-1.780	-1.762	-1.746	-1.730	-1.714	-1.698	-1.681	-1.666	-1.650	-1.635	-1.621	-1.606	-1.591	-1.578	-1.564	-1.550	-1.538	-1.525	-1.511	-1.499	-1.489	-1.476	-1.466	-1.455	-1.444	-1.434	-1.424	-1.416	-1.406	-1.399	-1.390	-1.384	-1.375	-1.370	-1.364	-1.359	-1.352	-1.348	-1.344	-1.340	-1.336	-1.334	-1.331	-1.330	-1.328	-1.326	-1.326	-1.325	-1.325	-1.326	-1.326	-1.328	-1.330	-1.331	-1.334	-1.336	-1.340	-1.344	-1.346	-1.351	-1.355	-1.359	-1.364	-1.368	-1.372	-1.379	-1.384	-1.389	-1.395	-1.400	-1.405	-1.412	-1.418	-1.425	-1.431	-1.438	-1.445	-1.452	-1.459	-1.468	-1.474	-1.481	-1.490	-1.498	-1.505	-1.514	-1.521	-1.530	-1.538	-1.546	-1.556	-1.565	-1.575	-1.582	-1.592	-1.601	-1.611	-1.621	-1.630	-1.640	-1.650	-1.659	-1.668	-1.678	-1.686	-1.696	-1.705	-1.714	-1.722	-1.731	-1.739	-1.748	-1.755	-1.761	-1.770	-1.776	-1.782	-1.788	-1.792	-1.798	-1.802	-1.806	-1.809	-1.811	-1.812	-1.815	-1.815	-1.815	-1.812	-1.811	-1.809	-1.805	-1.801	-1.796	-1.790	-1.784	-1.776	-1.768	-1.759	-1.749	-1.739	-1.726	-1.715	-1.702	-1.689	-1.674	-1.659	-1.642	-1.626	-1.610	-1.592	-1.574	-1.555	-1.538	-1.518	-1.498	-1.478	-1.458	-1.436	-1.416	-1.395	-1.375	-1.354	-1.334	-1.311	-1.291	-1.270	-1.249	-1.230	-1.210	-1.190	-1.170	-1.151	-1.134	-1.116	-1.099	-1.082	-1.065	-1.049	-1.035	-1.021	-1.008	-0.995	-0.982	-0.971	-0.961	-0.951	-0.942	-0.935	-0.928	-0.921	-0.915	-0.910	-0.906	-0.902	-0.900	-0.899	-0.898	-0.898	-0.896	-0.899	-0.899	-0.901	-0.904	-0.906	-0.909	-0.912	-0.918	-0.921	-0.926	-0.931	-0.936	-0.941	-0.946	-0.952	-0.958	-0.964	-0.969	-0.974	-0.979	-0.982	-0.988	-0.992	-0.995	-0.999	-1.001	-1.004	-1.006	-1.008	-1.008	-1.009	-1.008	-1.008	-1.006	-1.004	-1.000	-0.996	-0.992	-0.988	-0.982	-0.975	-0.968	-0.961	-0.951	-0.942	-0.932	-0.924	-0.912	-0.901	-0.889	-0.876	-0.862	-0.850	-0.835	-0.821	-0.805	-0.791	-0.774	-0.759	-0.742	-0.726	-0.709	-0.692	-0.675	-0.659	-0.642	-0.625	-0.609	-0.591	-0.575	-0.558	-0.542	-0.525	-0.509	-0.492	-0.478	-0.462	-0.448	-0.432	-0.419	-0.405	-0.391	-0.379	-0.368	-0.355	-0.342	-0.331	-0.321	-0.311	-0.302	-0.292	-0.285	-0.278	-0.270	-0.262	-0.258	-0.251	-0.245	-0.241	-0.238	-0.232	-0.230	-0.226	-0.225	-0.222	-0.220	-0.220	-0.219	-0.219	-0.219	-0.219	-0.220	-0.220	-0.222	-0.224	-0.225	-0.226	-0.229	-0.231	-0.232	-0.236	-0.239	-0.241	-0.242	-0.246	-0.249	-0.251	-0.254	-0.255	-0.259	-0.261	-0.261	-0.264	-0.266	-0.268	-0.269	-0.269	-0.271	-0.272	-0.272	-0.272	-0.272	-0.272	-0.272	-0.270	-0.270	-0.269	-0.266	-0.265	-0.262	-0.261	-0.258	-0.254	-0.252	-0.249	-0.244	-0.240	-0.236	-0.231	-0.226	-0.222	-0.218	-0.210	-0.205	-0.200	-0.194	-0.188	-0.181	-0.176	-0.170	-0.164	-0.158	-0.151	-0.145	-0.138	-0.131	-0.124	-0.119	-0.111	-0.105	-0.099	-0.092	-0.086	-0.080	-0.075	-0.068	-0.062	-0.056	-0.051	-0.045	-0.041	-0.035	-0.031	-0.026	-0.021	-0.018	-0.014	-0.009	-0.006	-0.002	0.001	0.004	0.006	0.009	0.011	0.012	0.015	0.015	0.016	0.018	0.019	0.019	0.019	0.018	0.018	0.016	0.016	0.015	0.012	0.010	0.008	0.006	0.004	0.001	-0.001	-0.004	-0.008	-0.010	-0.014	-0.016	-0.020	-0.024	-0.026	-0.030	-0.032	-0.036	-0.040	-0.042	-0.045	-0.048	-0.050	-0.052	-0.055	-0.056	-0.056	-0.058	-0.059	-0.059	-0.059	-0.058	-0.056	-0.056	-0.052	-0.050	-0.046	-0.044	-0.039	-0.034	-0.029	-0.024	-0.016	-0.009	-0.001	0.006	0.015	0.024	0.032	0.044	0.054	0.065	0.076	0.089	0.100	0.112	0.125	0.139	0.152	0.166	0.180	0.194	0.210	0.224	0.239	0.252	0.269	0.284	0.299	0.314	0.329	0.344	0.358	0.372	0.388	0.401	0.416	0.429	0.442	0.456	0.469	0.481	0.494	0.506	0.518	0.529	0.540	0.550	0.561	0.571	0.580	0.589	0.598	0.606	0.614	0.621	0.629	0.635	0.642	0.648	0.652	0.659	0.664	0.668	0.671	0.675	0.679	0.682	0.685	0.688	0.690	0.692	0.695	0.696	0.698	0.700	0.701	0.701	0.704	0.704	0.705	0.705	0.706	0.706	0.708	0.708	0.706	0.708	0.708	0.709	0.708	0.708	0.708	0.708	0.708	0.708	0.708	0.706	0.706	0.705	0.705	0.705	0.705	0.704	0.704	0.704	0.701	0.701	0.700	0.700	0.699	0.698	0.696	0.695	0.694	0.692	0.690	0.689	0.686	0.684	0.681	0.679	0.676	0.672	0.671	0.668	0.665	0.660	0.658	0.652	0.650	0.646	0.641	0.638	0.634	0.628	0.624	0.619	0.614	0.609	0.604	0.599	0.594	0.589	0.584	0.580	0.575	0.571	0.566	0.562	0.558	0.555	0.551	0.549	0.546	0.544	0.541	0.540	0.539	0.539	0.538	0.538	0.539	0.539	0.541	0.542	0.545	0.548	0.551	0.554	0.559	0.562	0.569	0.575	0.580	0.588	0.595	0.604	0.611	0.620	0.629	0.639	0.649	0.660	0.670	0.681	0.692	0.705	0.716	0.729	0.741	0.752	0.766	0.779	0.791	0.805	0.818	0.830	0.844	0.858	0.870	0.882	0.898	0.910	0.922	0.936	0.949	0.961	0.975	0.986	1.000	1.012	1.025	1.036	1.050	1.061	1.074	1.085	1.098	1.110	1.121	1.134	1.145	1.156	1.168	1.179	1.190	1.202	1.212	1.224	1.236	1.249	1.260	1.271	1.281	1.294	1.305	1.316	1.329	1.339	1.351	1.362	1.374	1.384	1.395	1.406	1.416	1.428	1.439	1.450	1.460	1.470	1.480	1.490	1.500	1.509	1.518	1.526	1.535	1.542	1.551	1.559	1.565	1.574	1.580	1.586	1.592	1.599	1.605	1.610	1.614	1.619	1.624	1.628	1.630	1.632	1.635	1.638	1.641	1.642	1.644	1.645	1.645	1.646	1.646	1.646	1.645	1.645	1.645	1.644	1.641	1.640	1.638	1.636	1.634	1.631	1.629	1.625	1.622	1.620	1.616	1.612	1.609	1.606	1.602	1.599	1.596	1.591	1.588	1.584	1.581	1.576	1.572	1.569	1.565	1.561	1.559	1.555	1.551	1.548	1.545	1.541	1.538	1.535	1.532	1.529	1.526	1.525	1.522	1.519	1.518	1.516	1.515	1.512	1.511	1.511	1.510	1.510	1.510	1.509	1.509	1.509	1.510	1.510	1.511	1.512	1.514	1.516	1.518	1.520	1.522	1.525	1.526	1.530	1.532	1.535	1.538	1.540	1.544	1.546	1.550	1.551	1.554	1.556	1.559	1.560	1.561	1.564	1.564	1.565	1.565	1.565	1.564	1.562	1.561	1.560	1.556	1.552	1.549	1.545	1.539	1.532	1.526	1.519	1.510	1.502	1.494	1.482	1.472	1.460	1.449	1.435	1.421	1.408	1.392	1.378	1.361	1.345	1.329	1.311	1.294	1.276	1.258	1.239	1.220	1.201	1.182	1.165	1.146	1.128	1.109	1.090	1.072	1.054	1.036	1.020	1.002	0.986	0.971	0.958	0.942	0.929	0.916	0.904	0.892	0.882	0.871	0.862	0.855	0.849	0.841	0.835	0.830	0.826	0.824	0.821	0.819	0.818	0.819	0.819	0.820	0.821	0.824	0.826	0.830	0.834	0.838	0.842	0.846	0.851	0.858	0.861	0.866	0.871	0.876	0.881	0.885	0.889	0.892	0.895	0.899	0.900	0.902	0.904	0.904	0.904	0.902	0.900	0.896	0.894	0.889	0.882	0.876	0.869	0.861	0.851	0.841	0.829	0.818	0.804	0.790	0.775	0.759	0.742	0.724	0.706	0.688	0.666	0.646	0.625	0.601	0.580	0.556	0.532	0.509	0.484	0.459	0.435	0.409	0.384	0.360	0.334	0.308	0.282	0.259	0.234	0.209	0.184	0.160	0.136	0.112	0.090	0.068	0.046	0.026	0.005	-0.014	-0.034	-0.051	-0.069	-0.086	-0.102	-0.116	-0.132	-0.145	-0.159	-0.170	-0.181	-0.191	-0.200	-0.209	-0.218	-0.225	-0.231	-0.236	-0.240	-0.244	-0.248	-0.250	-0.251	-0.252	-0.252	-0.252	-0.252	-0.250	-0.248	-0.246	-0.242	-0.239	-0.234	-0.230	-0.225	-0.220	-0.215	-0.209	-0.202	-0.196	-0.189	-0.181	-0.175	-0.168	-0.160	-0.154	-0.146	-0.139	-0.132	-0.124	-0.116	-0.110	-0.102	-0.096	-0.090	-0.082	-0.075	-0.070	-0.064	-0.056	-0.051	-0.046	-0.040	-0.036	-0.031	-0.028	-0.022	-0.020	-0.016	-0.014	-0.010	-0.008	-0.006	-0.004	-0.002	0.000	0.000	0.001	0.001	0.001	0.001	0.002	0.002	0.001	0.001	0.000	-0.001	-0.002	-0.002	-0.005	-0.005	-0.008	-0.009	-0.009	-0.010	-0.010	-0.011	-0.012	-0.014	-0.014	-0.012	-0.014	-0.012	-0.011	-0.010	-0.009	-0.006	-0.005	-0.002	0.000	0.002	0.006	0.011	0.015	0.020	0.026	0.031	0.038	0.044	0.051	0.059	0.066	0.075	0.082	0.091	0.101	0.110	0.120	0.129	0.139	0.150	0.160	0.170	0.181	0.191	0.201	0.212	0.222	0.234	0.244	0.254	0.262	0.272	0.282	0.291	0.300	0.309	0.316	0.324	0.330	0.336	0.342	0.346	0.351	0.355	0.359	0.360	0.362	0.364	0.364	0.364	0.362	0.360	0.356	0.352	0.349	0.344	0.339	0.331	0.322	0.314	0.305	0.295	0.285	0.274	0.261	0.250	0.236	0.224	0.209	0.194	0.180	0.165	0.149	0.132	0.115	0.100	0.082	0.065	0.050	0.032	0.015	-0.002	-0.019	-0.036	-0.052	-0.069	-0.085	-0.101	-0.115	-0.131	-0.145	-0.160	-0.172	-0.185	-0.199	-0.211	-0.222	-0.232	-0.242	-0.252	-0.261	-0.270	-0.278	-0.285	-0.290	-0.296	-0.301	-0.306	-0.310	-0.312	-0.316	-0.318	-0.319	-0.320	-0.320	-0.320	-0.320	-0.320	-0.320	-0.318	-0.318	-0.315	-0.312	-0.310	-0.309	-0.306	-0.304	-0.301	-0.300	-0.298	-0.295	-0.294	-0.292	-0.291	-0.289	-0.289	-0.288	-0.286	-0.288	-0.286	-0.288	-0.289	-0.289	-0.291	-0.291	-0.294	-0.295	-0.299	-0.301	-0.304	-0.308	-0.310	-0.315	-0.319	-0.322	-0.326	-0.330	-0.335	-0.338	-0.342	-0.346	-0.350	-0.354	-0.358	-0.361	-0.364	-0.368	-0.371	-0.374	-0.375	-0.376	-0.379	-0.380	-0.381	-0.381	-0.382	-0.381	-0.380	-0.380	-0.378	-0.376	-0.374	-0.370	-0.366	-0.362	-0.359	-0.354	-0.348	-0.344	-0.338	-0.331	-0.325	-0.318	-0.310	-0.302	-0.295	-0.286	-0.279	-0.270	-0.262	-0.254	-0.245	-0.238	-0.229	-0.219	-0.210	-0.202	-0.194	-0.185	-0.176	-0.169	-0.160	-0.152	-0.145	-0.138	-0.129	-0.122	-0.116	-0.109	-0.101	-0.096	-0.090	-0.082	-0.078	-0.071	-0.066	-0.061	-0.055	-0.050	-0.046	-0.041	-0.036	-0.032	-0.029	-0.026	-0.021	-0.019	-0.015	-0.012	-0.010	-0.006	-0.004	-0.001	0.001	0.004	0.005	0.008	0.009	0.011	0.012	0.014	0.015	0.016	0.018	0.019	0.019	0.019	0.019	0.020	0.019	0.020	0.019	0.018	0.016	0.015	0.014	0.011	0.010	0.008	0.004	0.000	-0.002	-0.008	-0.011	-0.018	-0.021	-0.028	-0.034	-0.039	-0.046	-0.054	-0.062	-0.070	-0.079	-0.088	-0.098	-0.108	-0.116	-0.129	-0.139	-0.150	-0.162	-0.175	-0.188	-0.200	-0.212	-0.228	-0.240	-0.254	-0.269	-0.282	-0.296	-0.311	-0.325	-0.340	-0.355	-0.369	-0.382	-0.398	-0.410	-0.425	-0.438	-0.450	-0.462	-0.475	-0.488	-0.498	-0.510	-0.520	-0.530	-0.538	-0.548	-0.555	-0.562	-0.570	-0.576	-0.582	-0.588	-0.591	-0.596	-0.599	-0.600	-0.602	-0.604	-0.604	-0.604	-0.604	-0.604	-0.602	-0.600	-0.598	-0.595	-0.592	-0.588	-0.584	-0.580	-0.576	-0.571	-0.566	-0.562	-0.558	-0.554	-0.549	-0.545	-0.540	-0.536	-0.532	-0.530	-0.526	-0.524	-0.522	-0.519	-0.519	-0.518	-0.518	-0.518	-0.518	-0.519	-0.521	-0.522	-0.525	-0.529	-0.532	-0.536	-0.541	-0.546	-0.552	-0.559	-0.565	-0.571	-0.579	-0.586	-0.595	-0.602	-0.611	-0.620	-0.629	-0.638	-0.646	-0.654	-0.662	-0.672	-0.681	-0.689	-0.698	-0.705	-0.712	-0.720	-0.728	-0.735	-0.741	-0.748	-0.752	-0.758	-0.761	-0.766	-0.769	-0.771	-0.774	-0.775	-0.776	-0.776	-0.776	-0.775	-0.774	-0.771	-0.769	-0.766	-0.761	-0.758	-0.752	-0.746	-0.741	-0.735	-0.728	-0.720	-0.712	-0.705	-0.698	-0.689	-0.680	-0.670	-0.662	-0.652	-0.642	-0.632	-0.624	-0.612	-0.604	-0.594	-0.584	-0.574	-0.565	-0.556	-0.548	-0.536	-0.529	-0.520	-0.512	-0.504	-0.498	-0.490	-0.484	-0.478	-0.471	-0.466	-0.461	-0.458	-0.454	-0.451	-0.449	-0.448	-0.446	-0.446	-0.445	-0.446	-0.448	-0.450	-0.452	-0.456	-0.460	-0.465	-0.471	-0.478	-0.485	-0.494	-0.501	-0.511	-0.521	-0.534	-0.545	-0.558	-0.571	-0.585	-0.600	-0.615	-0.632	-0.649	-0.666	-0.685	-0.705	-0.724	-0.744	-0.765	-0.786	-0.808	-0.829	-0.851	-0.875	-0.898	-0.920	-0.945	-0.968	-0.991	-1.016	-1.039	-1.062	-1.086	-1.109	-1.132	-1.154	-1.176	-1.199	-1.221	-1.242	-1.261	-1.282	-1.301	-1.320	-1.339	-1.355	-1.371	-1.386	-1.401	-1.415	-1.428	-1.438	-1.449	-1.459	-1.466	-1.474	-1.480	-1.485	-1.490	-1.491	-1.494	-1.492	-1.492	-1.490	-1.488	-1.484	-1.478	-1.471	-1.464	-1.456	-1.446	-1.436	-1.425	-1.412	-1.400	-1.386	-1.371	-1.355	-1.339	-1.322	-1.304	-1.286	-1.266	-1.248	-1.228	-1.208	-1.186	-1.165	-1.144	-1.121	-1.100	-1.078	-1.055	-1.032	-1.010	-0.986	-0.964	-0.940	-0.916	-0.894	-0.871	-0.846	-0.824	-0.800	-0.778	-0.755	-0.731	-0.708	-0.686	-0.664	-0.640	-0.618	-0.596	-0.574	-0.552	-0.529	-0.507	-0.486	-0.465	-0.442	-0.422	-0.401	-0.380	-0.360	-0.339	-0.318	-0.299	-0.279	-0.258	-0.239	-0.219	-0.200	-0.181	-0.162	-0.144	-0.126	-0.108	-0.090	-0.072	-0.055	-0.038	-0.021	-0.005	0.011	0.026	0.041	0.056	0.071	0.086	0.099	0.114	0.126	0.140	0.151	0.164	0.175	0.186	0.198	0.208	0.218	0.226	0.236	0.244	0.251	0.260	0.266	0.274	0.280	0.286	0.291	0.296	0.301	0.304	0.309	0.310	0.314	0.316	0.316	0.318	0.319	0.318	0.318	0.316	0.314	0.311	0.309	0.304	0.300	0.295	0.289	0.282	0.276	0.269	0.260	0.251	0.240	0.230	0.219	0.206	0.194	0.180	0.164	0.150	0.132	0.116	0.098	0.078	0.059	0.038	0.016	-0.008	-0.030	-0.055	-0.080	-0.108	-0.135	-0.162	-0.192	-0.221	-0.254	-0.285	-0.318	-0.351	-0.385	-0.421	-0.458	-0.494	-0.532	-0.570	-0.610	-0.650	-0.691	-0.731	-0.774	-0.818	-0.860	-0.905	-0.949	-0.995	-1.040	-1.086	-1.134	-1.180	-1.228	-1.275	-1.324	-1.372	-1.421	-1.470	-1.520	-1.570	-1.619	-1.670	-1.720	-1.770	-1.821	-1.871	-1.921	-1.971	-2.021	-2.071	-2.122	-2.171	-2.221	-2.271	-2.321	-2.371	-2.421	-2.471	-2.519	-2.569	-2.618	-2.666	-2.715	-2.764	-2.812	-2.860	-2.908	-2.955	-3.004	-3.051	-3.096	-3.144	-3.191	-3.239	-3.285	-3.331	-3.378	-3.424	-3.470	-3.515	-3.561	-3.608	-3.652	-3.700	-3.745	-3.790	-3.836	-3.882	-3.928	-3.974	-4.018	-4.064	-4.110	-4.155	-4.201	-4.246	-4.291	-4.336	-4.382	-4.428	-4.472	-4.519	-4.564	-4.609	-4.655	-4.699	-4.745	-4.790	-4.835	-4.879	-4.924	-4.969	-5.012	-5.058	-5.101	-5.146	-5.190	-5.234	-5.278	-5.321	-5.365	-5.408	-5.451	-5.494	-5.536	-5.578	-5.620	-5.661	-5.702	-5.744	-5.785	-5.826	-5.866	-5.908	-5.946	-5.988	-6.026	-6.065	-6.106	-6.145	-6.184	-6.221	-6.260	-6.299	-6.336	-6.374	-6.412	-6.450	-6.488	-6.525	-6.562	-6.599	-6.636	-6.672	-6.710	-6.746	-6.784	-6.820	-6.856	-6.894	-6.930	-6.965	-7.002	-7.038	-7.072	-7.109	-7.144	-7.181	-7.216	-7.250	-7.286	-7.320	-7.355	-7.390	-7.424	-7.459	-7.492	-7.526	-7.560	-7.591	-7.625	-7.658	-7.689	-7.720	-7.751	-7.782	-7.812	-7.842	-7.871	-7.901	-7.929	-7.956	-7.984	-8.011	-8.036	-8.061	-8.086	-8.110	-8.132	-8.155	-8.176	-8.198	-8.218	-8.238	-8.255	-8.271	-8.289	-8.304	-8.319	-8.331	-8.344	-8.356	-8.366	-8.375	-8.382	-8.391	-8.398	-8.401	-8.406	-8.409	-8.410	-8.410	-8.410	-8.408	-8.405	-8.400	-8.394	-8.386	-8.378	-8.369	-8.358	-8.345	-8.331	-8.316	-8.299	-8.281	-8.262	-8.241	-8.219	-8.194	-8.170	-8.142	-8.114	-8.085	-8.052	-8.020	-7.986	-7.950	-7.911	-7.874	-7.832	-7.790	-7.746	-7.701	-7.654	-7.605	-7.556	-7.505	-7.451	-7.398	-7.342	-7.285	-7.226	-7.168	-7.106	-7.044	-6.980	-6.915	-6.850	-6.782	-6.715	-6.646	-6.576	-6.505	-6.432	-6.360	-6.289	-6.214	-6.140	-6.066	-5.990	-5.915	-5.839	-5.764	-5.688	-5.610	-5.535	-5.460	-5.382	-5.308	-5.232	-5.156	-5.082	-5.008	-4.932	-4.860	-4.788	-4.715	-4.644	-4.572	-4.501	-4.434	-4.365	-4.296	-4.230	-4.164	-4.099	-4.034	-3.970	-3.909	-3.846	-3.785	-3.725	-3.666	-3.609	-3.550	-3.494	-3.439	-3.382	-3.329	-3.274	-3.221	-3.168	-3.115	-3.064	-3.011	-2.960	-2.909	-2.859	-2.809	-2.758	-2.708	-2.659	-2.610	-2.560	-2.510	-2.461	-2.410	-2.361	-2.312	-2.262	-2.212	-2.162	-2.110	-2.060	-2.010	-1.959	-1.906	-1.854	-1.801	-1.749	-1.698	-1.644	-1.590	-1.536	-1.484	-1.430	-1.375	-1.320	-1.265	-1.211	-1.155	-1.100	-1.044	-0.989	-0.932	-0.876	-0.821	-0.766	-0.711	-0.655	-0.599	-0.544	-0.490	-0.435	-0.381	-0.326	-0.272	-0.220	-0.168	-0.115	-0.065	-0.012	0.036	0.086	0.135	0.182	0.229	0.275	0.319	0.362	0.406	0.448	0.486	0.526	0.564	0.600	0.635	0.669	0.701	0.732	0.761	0.790	0.816	0.842	0.866	0.889	0.909	0.929	0.945	0.961	0.976	0.990	1.001	1.011	1.020	1.028	1.034	1.038	1.042	1.042	1.044	1.044	1.042	1.040	1.036	1.031	1.026	1.020	1.014	1.005	0.996	0.989	0.979	0.969	0.959	0.949	0.938	0.928	0.916	0.904	0.891	0.880	0.869	0.858	0.846	0.835	0.824	0.814	0.804	0.794	0.782	0.775	0.765	0.756	0.748	0.740	0.734	0.726	0.720	0.714	0.708	0.702	0.698	0.694	0.689	0.685	0.681	0.678	0.675	0.671	0.669	0.666	0.664	0.661	0.659	0.658	0.655	0.652	0.650	0.648	0.645	0.642	0.639	0.635	0.631	0.628	0.624	0.619	0.614	0.609	0.602	0.598	0.590	0.584	0.575	0.568	0.560	0.550	0.540	0.530	0.519	0.507	0.495	0.484	0.470	0.456	0.442	0.428	0.412	0.398	0.380	0.362	0.345	0.328	0.309	0.289	0.270	0.250	0.229	0.209	0.188	0.166	0.144	0.121	0.100	0.076	0.052	0.029	0.006	-0.019	-0.041	-0.068	-0.091	-0.115	-0.140	-0.164	-0.189	-0.212	-0.238	-0.261	-0.285	-0.310	-0.334	-0.358	-0.382	-0.405	-0.429	-0.452	-0.475	-0.498	-0.520	-0.542	-0.564	-0.585	-0.608	-0.629	-0.649	-0.669	-0.689	-0.709	-0.728	-0.748	-0.766	-0.784	-0.801	-0.819	-0.836	-0.855	-0.870	-0.888	-0.904	-0.919	-0.935	-0.950	-0.966	-0.981	-0.996	-1.011	-1.025	-1.039	-1.054	-1.066	-1.080	-1.094	-1.106	-1.119	-1.132	-1.146	-1.159	-1.171	-1.182	-1.195	-1.208	-1.220	-1.231	-1.244	-1.256	-1.266	-1.279	-1.291	-1.302	-1.314	-1.326	-1.338	-1.349	-1.360	-1.371	-1.384	-1.394	-1.405	-1.418	-1.429	-1.440	-1.452	-1.462	-1.474	-1.486	-1.498	-1.509	-1.521	-1.532	-1.545	-1.555	-1.568	-1.579	-1.591	-1.604	-1.615	-1.628	-1.640	-1.652	-1.665	-1.679	-1.691	-1.704	-1.716	-1.729	-1.742	-1.756	-1.769	-1.782	-1.796	-1.809	-1.822	-1.835	-1.849	-1.862	-1.875	-1.889	-1.902	-1.915	-1.929	-1.942	-1.955	-1.968	-1.980	-1.992	-2.005	-2.018	-2.030	-2.040	-2.052	-2.064	-2.075	-2.085	-2.096	-2.106	-2.116	-2.126	-2.136	-2.145	-2.154	-2.162	-2.171	-2.178	-2.186	-2.194	-2.201	-2.209	-2.215	-2.221	-2.228	-2.234	-2.240	-2.245	-2.251	-2.258	-2.262	-2.269	-2.274	-2.280	-2.285	-2.291	-2.298	-2.304	-2.310	-2.316	-2.322	-2.330	-2.338	-2.345	-2.354	-2.362	-2.370	-2.380	-2.390	-2.400	-2.412	-2.424	-2.436	-2.449	-2.462	-2.476	-2.491	-2.506	-2.522	-2.539	-2.558	-2.576	-2.595	-2.615	-2.635	-2.655	-2.676	-2.699	-2.722	-2.745	-2.769	-2.794	-2.820	-2.845	-2.871	-2.899	-2.925	-2.952	-2.980	-3.008	-3.036	-3.065	-3.094	-3.122	-3.151	-3.180	-3.209	-3.239	-3.269	-3.298	-3.326	-3.354	-3.382	-3.411	-3.440	-3.468	-3.495	-3.521	-3.549	-3.575	-3.601	-3.625	-3.650	-3.674	-3.696	-3.719	-3.741	-3.764	-3.784	-3.804	-3.822	-3.841	-3.860	-3.876	-3.892	-3.908	-3.922	-3.936	-3.950	-3.962	-3.974	-3.984	-3.995	-4.004	-4.012	-4.021	-4.029	-4.036	-4.041	-4.046	-4.051	-4.056	-4.059	-4.064	-4.066	-4.069	-4.070	-4.071	-4.074	-4.074	-4.075	-4.075	-4.075	-4.075	-4.075	-4.075	-4.075	-4.074	-4.074	-4.075	-4.075	-4.074	-4.074	-4.075	-4.075	-4.076	-4.076	-4.077	-4.080	-4.081	-4.084	-4.085	-4.089	-4.091	-4.096	-4.100	-4.105	-4.109	-4.115	-4.120	-4.126	-4.132	-4.140	-4.148	-4.155	-4.164	-4.171	-4.180	-4.190	-4.199	-4.210	-4.219	-4.230	-4.239	-4.250	-4.261	-4.272	-4.282	-4.295	-4.306	-4.316	-4.328	-4.339	-4.350	-4.360	-4.371	-4.381	-4.390	-4.400	-4.410	-4.419	-4.428	-4.435	-4.442	-4.451	-4.458	-4.462	-4.469	-4.475	-4.479	-4.482	-4.486	-4.489	-4.492	-4.492	-4.495	-4.495	-4.495	-4.494	-4.492	-4.490	-4.488	-4.484	-4.480	-4.476	-4.471	-4.465	-4.460	-4.452	-4.446	-4.439	-4.431	-4.422	-4.414	-4.405	-4.395	-4.385	-4.376	-4.366	-4.356	-4.345	-4.335	-4.325	-4.314	-4.302	-4.292	-4.282	-4.271	-4.260	-4.250	-4.241	-4.230	-4.221	-4.210	-4.201	-4.191	-4.182	-4.174	-4.165	-4.158	-4.149	-4.141	-4.134	-4.126	-4.120	-4.112	-4.106	-4.099	-4.094	-4.088	-4.082	-4.076	-4.072	-4.066	-4.062	-4.058	-4.054	-4.049	-4.044	-4.040	-4.036	-4.031	-4.028	-4.022	-4.019	-4.014	-4.009	-4.005	-4.000	-3.996	-3.991	-3.986	-3.981	-3.975	-3.970	-3.965	-3.959	-3.952	-3.946	-3.939	-3.932	-3.925	-3.919	-3.911	-3.904	-3.896	-3.889	-3.880	-3.871	-3.864	-3.854	-3.845	-3.836	-3.826	-3.818	-3.808	-3.799	-3.789	-3.779	-3.769	-3.759	-3.750	-3.740	-3.730	-3.721	-3.711	-3.701	-3.691	-3.681	-3.671	-3.661	-3.652	-3.642	-3.631	-3.622	-3.614	-3.604	-3.594	-3.585	-3.575	-3.566	-3.556	-3.546	-3.538	-3.528	-3.518	-3.508	-3.498	-3.488	-3.478	-3.468	-3.458	-3.448	-3.438	-3.426	-3.416	-3.405	-3.395	-3.385	-3.374	-3.364	-3.351	-3.341	-3.329	-3.318	-3.305	-3.295	-3.282	-3.271	-3.260	-3.246	-3.235	-3.222	-3.211	-3.200	-3.186	-3.175	-3.162	-3.150	-3.139	-3.128	-3.115	-3.104	-3.092	-3.081	-3.071	-3.061	-3.050	-3.040	-3.029	-3.020	-3.010	-3.001	-2.992	-2.982	-2.975	-2.966	-2.959	-2.952	-2.945	-2.938	-2.932	-2.925	-2.920	-2.912	-2.908	-2.902	-2.898	-2.892	-2.889	-2.884	-2.880	-2.876	-2.872	-2.869	-2.865	-2.862	-2.859	-2.855	-2.852	-2.849	-2.845	-2.842	-2.839	-2.836	-2.832	-2.830	-2.825	-2.822	-2.818	-2.814	-2.811	-2.808	-2.802	-2.799	-2.795	-2.790	-2.785	-2.781	-2.776	-2.772	-2.768	-2.762	-2.759	-2.754	-2.751	-2.746	-2.742	-2.739	-2.735	-2.731	-2.728	-2.725	-2.721	-2.719	-2.716	-2.715	-2.714	-2.712	-2.712	-2.712	-2.712	-2.714	-2.714	-2.718	-2.719	-2.721	-2.725	-2.728	-2.732	-2.736	-2.741	-2.748	-2.754	-2.760	-2.766	-2.775	-2.781	-2.790	-2.798	-2.805	-2.815	-2.824	-2.832	-2.841	-2.850	-2.860	-2.868	-2.878	-2.886	-2.895	-2.902	-2.911	-2.919	-2.926	-2.934	-2.940	-2.946	-2.952	-2.958	-2.962	-2.966	-2.970	-2.972	-2.974	-2.976	-2.976	-2.976	-2.975	-2.974	-2.971	-2.969	-2.965	-2.961	-2.956	-2.951	-2.946	-2.939	-2.931	-2.924	-2.916	-2.906	-2.899	-2.889	-2.879	-2.868	-2.858	-2.846	-2.836	-2.825	-2.812	-2.801	-2.790	-2.779	-2.768	-2.755	-2.742	-2.731	-2.721	-2.709	-2.698	-2.688	-2.675	-2.665	-2.655	-2.644	-2.634	-2.624	-2.614	-2.605	-2.594	-2.585	-2.576	-2.568	-2.559	-2.550	-2.541	-2.534	-2.525	-2.516	-2.508	-2.500	-2.491	-2.484	-2.475	-2.468	-2.459	-2.451	-2.442	-2.434	-2.425	-2.416	-2.408	-2.399	-2.390	-2.380	-2.371	-2.360	-2.351	-2.341	-2.330	-2.321	-2.310	-2.299	-2.289	-2.278	-2.268	-2.256	-2.244	-2.234	-2.222	-2.211	-2.200	-2.189	-2.176	-2.166	-2.155	-2.144	-2.132	-2.121	-2.109	-2.099	-2.088	-2.078	-2.066	-2.055	-2.044	-2.033	-2.022	-2.013	-2.002	-1.991	-1.981	-1.970	-1.960	-1.949	-1.939	-1.928	-1.918	-1.906	-1.895	-1.884	-1.872	-1.861	-1.850	-1.838	-1.826	-1.815	-1.802	-1.790	-1.776	-1.762	-1.749	-1.736	-1.722	-1.708	-1.692	-1.678	-1.662	-1.648	-1.631	-1.615	-1.599	-1.582	-1.565	-1.548	-1.530	-1.511	-1.494	-1.476	-1.458	-1.439	-1.419	-1.401	-1.381	-1.361	-1.342	-1.322	-1.304	-1.284	-1.264	-1.244	-1.224	-1.204	-1.185	-1.165	-1.145	-1.124	-1.104	-1.085	-1.065	-1.045	-1.025	-1.006	-0.986	-0.968	-0.948	-0.929	-0.910	-0.891	-0.872	-0.854	-0.835	-0.818	-0.798	-0.780	-0.762	-0.745	-0.726	-0.709	-0.691	-0.674	-0.656	-0.640	-0.624	-0.606	-0.589	-0.572	-0.556	-0.540	-0.522	-0.507	-0.491	-0.475	-0.461	-0.445	-0.430	-0.415	-0.401	-0.386	-0.371	-0.358	-0.345	-0.331	-0.318	-0.305	-0.292	-0.281	-0.269	-0.258	-0.246	-0.236	-0.225	-0.216	-0.206	-0.198	-0.189	-0.180	-0.172	-0.165	-0.159	-0.151	-0.145	-0.139	-0.134	-0.129	-0.124	-0.120	-0.116	-0.112	-0.110	-0.108	-0.105	-0.102	-0.101	-0.100	-0.100	-0.100	-0.100	-0.100	-0.101	-0.101	-0.102	-0.104	-0.106	-0.108	-0.110	-0.112	-0.114	-0.118	-0.120	-0.125	-0.128	-0.131	-0.135	-0.139	-0.144	-0.149	-0.152	-0.159	-0.162	-0.168	-0.174	-0.179	-0.185	-0.192	-0.198	-0.205	-0.211	-0.218	-0.224	-0.231	-0.239	-0.245	-0.252	-0.260	-0.268	-0.275	-0.284	-0.291	-0.300	-0.308	-0.315	-0.324	-0.332	-0.340	-0.348	-0.358	-0.365	-0.372	-0.381	-0.389	-0.396	-0.404	-0.411	-0.419	-0.426	-0.434	-0.440	-0.448	-0.454	-0.458	-0.464	-0.469	-0.474	-0.478	-0.482	-0.486	-0.489	-0.490	-0.492	-0.494	-0.494	-0.495	-0.494	-0.492	-0.491	-0.489	-0.486	-0.482	-0.478	-0.472	-0.466	-0.460	-0.454	-0.445	-0.436	-0.428	-0.418	-0.408	-0.396	-0.384	-0.371	-0.359	-0.344	-0.330	-0.314	-0.299	-0.282	-0.265	-0.249	-0.231	-0.212	-0.194	-0.176	-0.158	-0.139	-0.120	-0.100	-0.080	-0.061	-0.041	-0.022	-0.004	0.015	0.035	0.054	0.072	0.091	0.108	0.125	0.141	0.159	0.174	0.188	0.202	0.218	0.230	0.242	0.254	0.265	0.275	0.284	0.292	0.300	0.306	0.314	0.319	0.322	0.326	0.329	0.331	0.332	0.334	0.334	0.334	0.331	0.329	0.328	0.324	0.321	0.316	0.312	0.309	0.302	0.299	0.294	0.288	0.281	0.276	0.270	0.266	0.260	0.255	0.250	0.245	0.241	0.236	0.231	0.229	0.225	0.222	0.221	0.220	0.219	0.218	0.218	0.218	0.220	0.220	0.222	0.226	0.230	0.234	0.238	0.244	0.249	0.255	0.262	0.270	0.278	0.286	0.295	0.304	0.315	0.325	0.335	0.348	0.358	0.370	0.382	0.394	0.406	0.421	0.434	0.446	0.461	0.475	0.489	0.502	0.515	0.530	0.544	0.558	0.572	0.586	0.601	0.615	0.629	0.642	0.658	0.670	0.685	0.698	0.712	0.725	0.739	0.752	0.765	0.778	0.790	0.802	0.815	0.828	0.838	0.850	0.861	0.872	0.884	0.894	0.904	0.915	0.924	0.934	0.942	0.951	0.959	0.968	0.976	0.984	0.990	0.998	1.004	1.010	1.016	1.021	1.026	1.031	1.035	1.040	1.042	1.046	1.050	1.051	1.055	1.056	1.059	1.060	1.061	1.062	1.062	1.062	1.062	1.064	1.064	1.064	1.064	1.062	1.061	1.061	1.061	1.061	1.060	1.059	1.059	1.056	1.056	1.055	1.054	1.054	1.054	1.052	1.052	1.052	1.052	1.052	1.051	1.052	1.054	1.054	1.055	1.055	1.056	1.058	1.058	1.060	1.061	1.064	1.066	1.066	1.069	1.071	1.074	1.076	1.078	1.080	1.084	1.086	1.088	1.091	1.094	1.096	1.099	1.102	1.105	1.109	1.111	1.114	1.116	1.119	1.121	1.124	1.126	1.129	1.130	1.134	1.135	1.138	1.139	1.141	1.144	1.145	1.148	1.149	1.151	1.151	1.154	1.155	1.155	1.156	1.156	1.158	1.159	1.159	1.159	1.159	1.159	1.159	1.159	1.158	1.158	1.156	1.155	1.154	1.154	1.151	1.150	1.148	1.146	1.145	1.141	1.140	1.138	1.135	1.134	1.131	1.129	1.126	1.124	1.121	1.120	1.118	1.115	1.112	1.110	1.109	1.108	1.105	1.104	1.104	1.101	1.101	1.100	1.101	1.101	1.102	1.104	1.105	1.108	1.109	1.112	1.115	1.119	1.124	1.128	1.132	1.138	1.144	1.149	1.155	1.162	1.171	1.178	1.186	1.195	1.204	1.214	1.224	1.232	1.242	1.254	1.265	1.276	1.288	1.299	1.310	1.322	1.334	1.346	1.359	1.371	1.384	1.396	1.408	1.420	1.431	1.442	1.455	1.466	1.478	1.490	1.500	1.512	1.522	1.531	1.542	1.552	1.562	1.571	1.580	1.589	1.598	1.605	1.614	1.620	1.628	1.634	1.640	1.646	1.652	1.659	1.665	1.669	1.674	1.679	1.684	1.688	1.691	1.694	1.698	1.701	1.705	1.708	1.711	1.714	1.716	1.719	1.721	1.724	1.726	1.729	1.731	1.734	1.735	1.738	1.739	1.741	1.742	1.745	1.746	1.749	1.751	1.752	1.755	1.758	1.759	1.760	1.762	1.764	1.766	1.768	1.769	1.771	1.772	1.774	1.775	1.776	1.776	1.778	1.778	1.779	1.779	1.779	1.779	1.779	1.779	1.778	1.778	1.776	1.775	1.772	1.772	1.770	1.768	1.765	1.762	1.760	1.758	1.754	1.750	1.746	1.744	1.739	1.735	1.730	1.726	1.722	1.716	1.712	1.708	1.701	1.698	1.692	1.688	1.682	1.678	1.672	1.668	1.664	1.660	1.655	1.651	1.649	1.646	1.644	1.641	1.639	1.636	1.636	1.635	1.635	1.636	1.636	1.638	1.640	1.642	1.645	1.649	1.652	1.658	1.661	1.668	1.674	1.680	1.686	1.695	1.702	1.711	1.721	1.730	1.740	1.751	1.762	1.774	1.785	1.796	1.809	1.821	1.835	1.848	1.860	1.874	1.885	1.899	1.911	1.925	1.939	1.951	1.964	1.976	1.990	2.004	2.016	2.029	2.041	2.054	2.065	2.076	2.089	2.100	2.112	2.124	2.135	2.145	2.158	2.168	2.178	2.188	2.199	2.209	2.219	2.229	2.239	2.248	2.258	2.268	2.276	2.288	2.296	2.305	2.316	2.325	2.335	2.345	2.354	2.364	2.374	2.382	2.392	2.402	2.412	2.421	2.431	2.442	2.451	2.461	2.470	2.480	2.489	2.499	2.508	2.516	2.526	2.535	2.542	2.551	2.560	2.568	2.575	2.584	2.590	2.596	2.604	2.610	2.616	2.622	2.629	2.632	2.639	2.642	2.649	2.651	2.656	2.659	2.664	2.666	2.669	2.671	2.674	2.675	2.678	2.679	2.680	2.681	2.682	2.682	2.684	2.685	2.684	2.685	2.684	2.684	2.685	2.685	2.682	2.682	2.682	2.681	2.680	2.681	2.680	2.679	2.676	2.676	2.675	2.675	2.674	2.672	2.671	2.670	2.669	2.669	2.668	2.666	2.665	2.664	2.661	2.660	2.660	2.658	2.656	2.655	2.654	2.651	2.651	2.649	2.646	2.645	2.642	2.641	2.640	2.638	2.635	2.632	2.630	2.629	2.626	2.624	2.621	2.620	2.618	2.615	2.612	2.611	2.608	2.606	2.604	2.601	2.600	2.598	2.595	2.592	2.591	2.589	2.588	2.585	2.582	2.580	2.579	2.578	2.575	2.572	2.571	2.568	2.566	2.564	2.561	2.559	2.556	2.554	2.550	2.546	2.542	2.540	2.535	2.531	2.526	2.521	2.518	2.511	2.505	2.499	2.492	2.485	2.478	2.470	2.461	2.452	2.444	2.435	2.425	2.414	2.402	2.391	2.380	2.369	2.355	2.342	2.330	2.315	2.302	2.289	2.274	2.259	2.244	2.229	2.214	2.199	2.184	2.169	2.154	2.139	2.124	2.108	2.092	2.078	2.064	2.050	2.035	2.021	2.009	1.996	1.984	1.972	1.960	1.951	1.941	1.932	1.924	1.915	1.908	1.901	1.895	1.889	1.884	1.880	1.876	1.874	1.872	1.870	1.870	1.870	1.871	1.872	1.872	1.875	1.879	1.881	1.885	1.889	1.892	1.898	1.901	1.906	1.911	1.915	1.920	1.925	1.930	1.934	1.938	1.940	1.944	1.946	1.949	1.951	1.951	1.952	1.951	1.950	1.948	1.946	1.941	1.936	1.931	1.925	1.918	1.909	1.899	1.888	1.875	1.862	1.849	1.834	1.818	1.800	1.782	1.764	1.744	1.724	1.701	1.679	1.656	1.631	1.606	1.581	1.556	1.529	1.501	1.475	1.446	1.419	1.390	1.361	1.334	1.305	1.276	1.248	1.219	1.191	1.164	1.138	1.110	1.084	1.059	1.032	1.009	0.985	0.962	0.940	0.920	0.899	0.880	0.861	0.844	0.826	0.811	0.796	0.782	0.771	0.760	0.750	0.740	0.731	0.724	0.719	0.714	0.710	0.706	0.704	0.704	0.702	0.704	0.706	0.709	0.711	0.716	0.721	0.726	0.731	0.738	0.746	0.752	0.761	0.771	0.779	0.789	0.800	0.809	0.819	0.830	0.840	0.851	0.861	0.872	0.882	0.892	0.904	0.914	0.924	0.934	0.942	0.951	0.960	0.969	0.978	0.985	0.994	1.000	1.006	1.014	1.019	1.024	1.030	1.034	1.038	1.041	1.044	1.046	1.049	1.050	1.051	1.052	1.054	1.054	1.052	1.052	1.051	1.050	1.049	1.048	1.045	1.042	1.040	1.038	1.035	1.032	1.030	1.028	1.024	1.021	1.018	1.015	1.012	1.009	1.008	1.005	1.002	1.001	1.000	0.998	0.998	0.996	0.996	0.996	0.996	0.998	0.999	1.001	1.002	1.005	1.008	1.011	1.015	1.019	1.024	1.029	1.034	1.040	1.046	1.052	1.060	1.066	1.075	1.082	1.091	1.100	1.109	1.119	1.128	1.136	1.146	1.156	1.166	1.176	1.186	1.196	1.205	1.216	1.226	1.235	1.245	1.254	1.264	1.272	1.280	1.289	1.296	1.304	1.311	1.318	1.322	1.329	1.334	1.338	1.342	1.345	1.348	1.351	1.352	1.352	1.352	1.351	1.350	1.348	1.344	1.340	1.336	1.330	1.324	1.318	1.310	1.300	1.291	1.282	1.271	1.261	1.249	1.236	1.222	1.210	1.196	1.181	1.166	1.150	1.135	1.119	1.102	1.085	1.069	1.052	1.034	1.018	0.999	0.982	0.966	0.948	0.931	0.914	0.898	0.881	0.865	0.850	0.835	0.820	0.806	0.792	0.780	0.766	0.755	0.744	0.732	0.722	0.714	0.705	0.696	0.690	0.682	0.678	0.671	0.668	0.664	0.660	0.659	0.656	0.655	0.654	0.652	0.654	0.655	0.656	0.658	0.659	0.662	0.665	0.666	0.671	0.674	0.676	0.681	0.684	0.688	0.691	0.694	0.698	0.700	0.704	0.706	0.709	0.710	0.714	0.715	0.718	0.718	0.720	0.720	0.721	0.722	0.722	0.721	0.721	0.720	0.720	0.718	0.718	0.716	0.715	0.712	0.711	0.709	0.708	0.705	0.704	0.701	0.700	0.698	0.695	0.695	0.692	0.692	0.691	0.691	0.690	0.691	0.690	0.691	0.691	0.694	0.695	0.698	0.700	0.702	0.706	0.710	0.714	0.719	0.724	0.729	0.735	0.740	0.748	0.754	0.761	0.769	0.776	0.784	0.791	0.800	0.809	0.818	0.825	0.835	0.844	0.852	0.861	0.870	0.879	0.888	0.896	0.904	0.914	0.921	0.929	0.936	0.944	0.951	0.959	0.964	0.971	0.978	0.982	0.988	0.994	0.998	1.002	1.006	1.010	1.014	1.016	1.020	1.022	1.025	1.026	1.028	1.030	1.031	1.031	1.031	1.032	1.032	1.031	1.032	1.031	1.030	1.030	1.028	1.028	1.025	1.024	1.024	1.021	1.019	1.018	1.016	1.014	1.011	1.010	1.008	1.005	1.002	1.000	0.998	0.994	0.991	0.989	0.984	0.981	0.978	0.972	0.969	0.965	0.961	0.956	0.950	0.946	0.940	0.934	0.929	0.922	0.915	0.910	0.901	0.895	0.886	0.879	0.870	0.862	0.852	0.844	0.832	0.822	0.812	0.802	0.791	0.780	0.768	0.756	0.744	0.731	0.719	0.706	0.694	0.681	0.669	0.655	0.642	0.629	0.616	0.604	0.591	0.579	0.568	0.555	0.542	0.531	0.520	0.509	0.499	0.490	0.480	0.471	0.462	0.455	0.449	0.441	0.434	0.429	0.422	0.419	0.415	0.412	0.410	0.406	0.405	0.404	0.404	0.404	0.404	0.405	0.406	0.408	0.410	0.411	0.415	0.418	0.420	0.425	0.428	0.430	0.435	0.438	0.440	0.444	0.448	0.450	0.452	0.455	0.458	0.459	0.460	0.461	0.461	0.460	0.460	0.459	0.456	0.454	0.450	0.448	0.442	0.439	0.434	0.428	0.421	0.414	0.406	0.399	0.390	0.380	0.371	0.361	0.351	0.341	0.331	0.320	0.309	0.298	0.286	0.275	0.264	0.254	0.241	0.231	0.221	0.211	0.201	0.191	0.182	0.172	0.164	0.155	0.149	0.141	0.135	0.130	0.126	0.122	0.119	0.116	0.114	0.112	0.111	0.112	0.114	0.116	0.118	0.121	0.125	0.130	0.135	0.142	0.149	0.156	0.164	0.171	0.181	0.190	0.200	0.210	0.220	0.230	0.241	0.252	0.262	0.275	0.286	0.299	0.310	0.320	0.332	0.344	0.355	0.365	0.376	0.386	0.396	0.406	0.415	0.424	0.431	0.440	0.446	0.452	0.459	0.464	0.469	0.472	0.476	0.478	0.480	0.480	0.481	0.480	0.479	0.476	0.472	0.469	0.464	0.459	0.452	0.444	0.436	0.426	0.418	0.408	0.396	0.384	0.371	0.358	0.344	0.329	0.312	0.296	0.279	0.261	0.244	0.225	0.206	0.186	0.166	0.145	0.124	0.104	0.081	0.060	0.038	0.016	-0.006	-0.029	-0.051	-0.074	-0.095	-0.118	-0.140	-0.161	-0.182	-0.204	-0.225	-0.245	-0.264	-0.284	-0.302	-0.321	-0.339	-0.356	-0.372	-0.389	-0.404	-0.418	-0.431	-0.444	-0.455	-0.466	-0.476	-0.485	-0.492	-0.499	-0.505	-0.510	-0.514	-0.516	-0.519	-0.519	-0.520	-0.518	-0.516	-0.512	-0.507	-0.501	-0.496	-0.489	-0.480	-0.470	-0.460	-0.449	-0.438	-0.424	-0.411	-0.396	-0.381	-0.365	-0.349	-0.331	-0.312	-0.294	-0.275	-0.255	-0.235	-0.215	-0.195	-0.172	-0.151	-0.129	-0.108	-0.084	-0.061	-0.039	-0.015	0.009	0.032	0.055	0.080	0.104	0.128	0.150	0.174	0.199	0.222	0.246	0.270	0.292	0.316	0.339	0.364	0.386	0.409	0.432	0.455	0.478	0.499	0.522	0.544	0.566	0.588	0.609	0.630	0.651	0.672	0.692	0.714	0.735	0.755	0.775	0.795	0.815	0.834	0.854	0.872	0.891	0.910	0.929	0.946	0.964	0.981	0.999	1.016	1.032	1.049	1.065	1.080	1.095	1.110	1.125	1.139	1.154	1.166	1.180	1.191	1.204	1.216	1.228	1.239	1.250	1.259	1.269	1.278	1.286	1.294	1.301	1.309	1.315	1.321	1.325	1.330	1.334	1.338	1.340	1.342	1.345	1.345	1.346	1.346	1.345	1.344	1.341	1.339	1.335	1.331	1.328	1.321	1.315	1.309	1.300	1.292	1.284	1.274	1.262	1.252	1.240	1.226	1.212	1.199	1.184	1.168	1.150	1.132	1.114	1.094	1.074	1.054	1.032	1.010	0.986	0.961	0.938	0.911	0.884	0.856	0.829	0.799	0.769	0.738	0.706	0.674	0.640	0.606	0.571	0.535	0.499	0.462	0.425	0.386	0.348	0.308	0.268	0.226	0.185	0.142	0.100	0.056	0.012	-0.031	-0.076	-0.122	-0.168	-0.214	-0.259	-0.306	-0.352	-0.399	-0.448	-0.494	-0.542	-0.590	-0.639	-0.686	-0.735	-0.782	-0.831	-0.880	-0.928	-0.976	-1.025	-1.072	-1.121	-1.169	-1.218	-1.265	-1.312	-1.360	-1.408	-1.455	-1.501	-1.549	-1.594	-1.640	-1.686	-1.732	-1.779	-1.824	-1.869	-1.912	-1.958	-2.001	-2.046	-2.089	-2.132	-2.176	-2.219	-2.262	-2.304	-2.348	-2.390	-2.431	-2.475	-2.516	-2.558	-2.600	-2.641	-2.684	-2.726	-2.766	-2.809	-2.850	-2.892	-2.934	-2.975	-3.018	-3.060	-3.101	-3.144	-3.186	-3.228	-3.270	-3.312	-3.355	-3.398	-3.440	-3.482	-3.525	-3.569	-3.612	-3.655	-3.699	-3.741	-3.785	-3.829	-3.872	-3.916	-3.960	-4.004	-4.048	-4.091	-4.136	-4.180	-4.224	-4.268	-4.311	-4.355	-4.399	-4.442	-4.485	-4.529	-4.572	-4.615	-4.659	-4.701	-4.744	-4.785	-4.829	-4.870	-4.911	-4.952	-4.994	-5.036	-5.078	-5.118	-5.159	-5.199	-5.238	-5.278	-5.318	-5.356	-5.395	-5.434	-5.472	-5.511	-5.550	-5.588	-5.626	-5.662	-5.701	-5.739	-5.775	-5.812	-5.850	-5.886	-5.924	-5.960	-5.996	-6.034	-6.069	-6.105	-6.141	-6.178	-6.214	-6.249	-6.285	-6.321	-6.355	-6.391	-6.426	-6.461	-6.496	-6.531	-6.565	-6.601	-6.635	-6.669	-6.702	-6.736	-6.769	-6.801	-6.835	-6.868	-6.899	-6.931	-6.961	-6.992	-7.022	-7.052	-7.081	-7.110	-7.138	-7.165	-7.192	-7.218	-7.242	-7.266	-7.290	-7.314	-7.335	-7.355	-7.375	-7.395	-7.412	-7.430	-7.446	-7.460	-7.474	-7.488	-7.498	-7.509	-7.518	-7.525	-7.531	-7.536	-7.540	-7.542	-7.544	-7.544	-7.541	-7.539	-7.534	-7.528	-7.519	-7.510	-7.500	-7.488	-7.474	-7.458	-7.441	-7.424	-7.404	-7.381	-7.358	-7.332	-7.306	-7.278	-7.248	-7.215	-7.182	-7.149	-7.111	-7.074	-7.034	-6.992	-6.949	-6.904	-6.858	-6.810	-6.760	-6.710	-6.658	-6.602	-6.548	-6.490	-6.431	-6.371	-6.310	-6.249	-6.185	-6.120	-6.052	-5.986	-5.918	-5.848	-5.778	-5.708	-5.635	-5.562	-5.489	-5.415	-5.340	-5.264	-5.189	-5.112	-5.038	-4.960	-4.884	-4.806	-4.730	-4.652	-4.576	-4.500	-4.424	-4.348	-4.272	-4.198	-4.121	-4.048	-3.975	-3.901	-3.830	-3.758	-3.688	-3.618	-3.549	-3.480	-3.412	-3.346	-3.280	-3.215	-3.152	-3.089	-3.028	-2.965	-2.905	-2.845	-2.788	-2.730	-2.672	-2.616	-2.561	-2.506	-2.454	-2.400	-2.348	-2.295	-2.244	-2.194	-2.144	-2.094	-2.044	-1.994	-1.944	-1.895	-1.848	-1.798	-1.750	-1.701	-1.652	-1.605	-1.558	-1.509	-1.460	-1.411	-1.364	-1.315	-1.266	-1.216	-1.166	-1.118	-1.068	-1.016	-0.966	-0.915	-0.864	-0.814	-0.761	-0.710	-0.658	-0.605	-0.552	-0.499	-0.445	-0.392	-0.339	-0.284	-0.231	-0.176	-0.124	-0.069	-0.014	0.039	0.094	0.148	0.202	0.255	0.309	0.361	0.415	0.468	0.519	0.571	0.622	0.674	0.724	0.774	0.821	0.869	0.918	0.964	1.010	1.054	1.098	1.141	1.182	1.222	1.262	1.300	1.338	1.372	1.408	1.441	1.474	1.504	1.532	1.561	1.588	1.611	1.636	1.658	1.678	1.698	1.715	1.731	1.745	1.759	1.771	1.781	1.791	1.799	1.805	1.810	1.815	1.816	1.819	1.820	1.819	1.818	1.815	1.811	1.808	1.802	1.796	1.789	1.782	1.775	1.766	1.758	1.749	1.740	1.730	1.720	1.710	1.700	1.689	1.679	1.669	1.659	1.648	1.638	1.629	1.620	1.610	1.600	1.591	1.584	1.575	1.569	1.560	1.552	1.546	1.541	1.535	1.530	1.525	1.520	1.516	1.511	1.508	1.504	1.501	1.499	1.495	1.491	1.489	1.486	1.485	1.482	1.480	1.478	1.475	1.472	1.470	1.468	1.465	1.462	1.459	1.456	1.451	1.448	1.442	1.438	1.432	1.428	1.422	1.415	1.409	1.401	1.394	1.385	1.376	1.368	1.358	1.348	1.336	1.325	1.314	1.300	1.289	1.275	1.260	1.246	1.231	1.216	1.200	1.184	1.166	1.149	1.131	1.114	1.095	1.075	1.056	1.036	1.016	0.996	0.975	0.954	0.932	0.910	0.889	0.866	0.845	0.822	0.799	0.775	0.754	0.730	0.708	0.682	0.660	0.638	0.614	0.591	0.568	0.545	0.521	0.499	0.475	0.454	0.430	0.409	0.385	0.364	0.342	0.321	0.300	0.279	0.259	0.238	0.218	0.198	0.179	0.161	0.142	0.124	0.105	0.089	0.071	0.054	0.039	0.021	0.005	-0.009	-0.025	-0.040	-0.054	-0.069	-0.082	-0.096	-0.110	-0.122	-0.135	-0.149	-0.160	-0.171	-0.184	-0.195	-0.208	-0.218	-0.229	-0.240	-0.250	-0.260	-0.271	-0.281	-0.291	-0.302	-0.311	-0.322	-0.332	-0.342	-0.352	-0.362	-0.372	-0.382	-0.394	-0.404	-0.414	-0.425	-0.436	-0.448	-0.459	-0.470	-0.481	-0.492	-0.505	-0.516	-0.529	-0.541	-0.554	-0.566	-0.580	-0.592	-0.605	-0.619	-0.632	-0.646	-0.660	-0.675	-0.689	-0.704	-0.719	-0.732	-0.749	-0.764	-0.779	-0.795	-0.810	-0.824	-0.840	-0.855	-0.871	-0.886	-0.901	-0.916	-0.932	-0.948	-0.962	-0.978	-0.992	-1.008	-1.022	-1.036	-1.050	-1.064	-1.078	-1.091	-1.104	-1.116	-1.129	-1.141	-1.154	-1.165	-1.175	-1.186	-1.196	-1.206	-1.216	-1.225	-1.235	-1.244	-1.251	-1.260	-1.268	-1.275	-1.282	-1.290	-1.296	-1.302	-1.309	-1.315	-1.320	-1.326	-1.332	-1.338	-1.342	-1.348	-1.354	-1.359	-1.365	-1.371	-1.378	-1.384	-1.390	-1.396	-1.404	-1.411	-1.419	-1.426	-1.435	-1.445	-1.454	-1.464	-1.476	-1.486	-1.499	-1.511	-1.525	-1.540	-1.554	-1.569	-1.585	-1.602	-1.620	-1.639	-1.659	-1.678	-1.699	-1.720	-1.742	-1.765	-1.790	-1.814	-1.839	-1.865	-1.890	-1.918	-1.945	-1.972	-2.002	-2.031	-2.061	-2.090	-2.121	-2.151	-2.182	-2.214	-2.245	-2.278	-2.309	-2.341	-2.372	-2.404	-2.435	-2.468	-2.499	-2.530	-2.561	-2.591	-2.622	-2.652	-2.681	-2.711	-2.739	-2.768	-2.795	-2.822	-2.849	-2.876	-2.901	-2.925	-2.950	-2.972	-2.995	-3.016	-3.038	-3.058	-3.078	-3.096	-3.114	-3.131	-3.148	-3.162	-3.178	-3.192	-3.204	-3.218	-3.229	-3.239	-3.249	-3.258	-3.266	-3.275	-3.281	-3.288	-3.294	-3.299	-3.304	-3.308	-3.310	-3.314	-3.315	-3.316	-3.318	-3.319	-3.320	-3.320	-3.319	-3.319	-3.319	-3.318	-3.315	-3.314	-3.312	-3.310	-3.309	-3.306	-3.304	-3.302	-3.301	-3.299	-3.298	-3.295	-3.294	-3.292	-3.291	-3.291	-3.289	-3.289	-3.290	-3.290	-3.290	-3.291	-3.292	-3.294	-3.296	-3.299	-3.301	-3.305	-3.309	-3.311	-3.316	-3.321	-3.325	-3.331	-3.338	-3.344	-3.350	-3.356	-3.364	-3.371	-3.378	-3.385	-3.394	-3.401	-3.410	-3.419	-3.428	-3.436	-3.444	-3.452	-3.461	-3.469	-3.478	-3.485	-3.492	-3.500	-3.509	-3.515	-3.521	-3.528	-3.534	-3.540	-3.545	-3.550	-3.555	-3.559	-3.561	-3.565	-3.566	-3.569	-3.570	-3.570	-3.570	-3.570	-3.569	-3.569	-3.566	-3.564	-3.561	-3.556	-3.554	-3.549	-3.545	-3.540	-3.534	-3.528	-3.521	-3.515	-3.508	-3.500	-3.492	-3.485	-3.476	-3.468	-3.460	-3.451	-3.442	-3.434	-3.425	-3.416	-3.408	-3.399	-3.390	-3.382	-3.372	-3.365	-3.358	-3.348	-3.340	-3.332	-3.325	-3.318	-3.310	-3.304	-3.295	-3.289	-3.282	-3.276	-3.271	-3.264	-3.259	-3.254	-3.248	-3.244	-3.239	-3.234	-3.229	-3.224	-3.220	-3.216	-3.211	-3.208	-3.204	-3.199	-3.196	-3.191	-3.188	-3.182	-3.179	-3.174	-3.170	-3.165	-3.161	-3.156	-3.151	-3.146	-3.141	-3.135	-3.130	-3.124	-3.119	-3.112	-3.105	-3.099	-3.092	-3.085	-3.079	-3.071	-3.062	-3.055	-3.049	-3.040	-3.031	-3.024	-3.015	-3.008	-2.998	-2.990	-2.980	-2.971	-2.962	-2.954	-2.944	-2.935	-2.925	-2.918	-2.908	-2.899	-2.889	-2.880	-2.872	-2.864	-2.855	-2.848	-2.838	-2.830	-2.821	-2.814	-2.805	-2.799	-2.790	-2.784	-2.775	-2.768	-2.761	-2.754	-2.746	-2.739	-2.731	-2.724	-2.718	-2.709	-2.701	-2.695	-2.686	-2.680	-2.672	-2.664	-2.656	-2.649	-2.640	-2.632	-2.624	-2.616	-2.608	-2.598	-2.589	-2.580	-2.571	-2.560	-2.551	-2.541	-2.530	-2.520	-2.510	-2.499	-2.488	-2.476	-2.465	-2.454	-2.441	-2.431	-2.419	-2.408	-2.395	-2.382	-2.372	-2.360	-2.348	-2.336	-2.325	-2.314	-2.302	-2.290	-2.279	-2.269	-2.258	-2.248	-2.238	-2.228	-2.218	-2.209	-2.199	-2.191	-2.182	-2.174	-2.168	-2.159	-2.152	-2.146	-2.140	-2.134	-2.129	-2.124	-2.119	-2.115	-2.111	-2.106	-2.102	-2.100	-2.099	-2.096	-2.094	-2.091	-2.090	-2.089	-2.088	-2.086	-2.085	-2.084	-2.084	-2.082	-2.082	-2.081	-2.081	-2.080	-2.079	-2.079	-2.078	-2.078	-2.076	-2.075	-2.075	-2.074	-2.074	-2.071	-2.070	-2.069	-2.066	-2.065	-2.062	-2.061	-2.059	-2.058	-2.055	-2.054	-2.051	-2.050	-2.047	-2.045	-2.042	-2.041	-2.039	-2.038	-2.036	-2.035	-2.034	-2.033	-2.030	-2.030	-2.030	-2.029	-2.029	-2.029	-2.030	-2.030	-2.031	-2.033	-2.033	-2.035	-2.036	-2.040	-2.042	-2.045	-2.049	-2.050	-2.054	-2.058	-2.062	-2.066	-2.070	-2.074	-2.078	-2.081	-2.086	-2.090	-2.095	-2.099	-2.104	-2.108	-2.112	-2.116	-2.120	-2.122	-2.126	-2.130	-2.131	-2.135	-2.136	-2.139	-2.139	-2.140	-2.141	-2.142	-2.142	-2.140	-2.140	-2.139	-2.136	-2.134	-2.131	-2.129	-2.125	-2.121	-2.119	-2.114	-2.109	-2.104	-2.098	-2.091	-2.085	-2.079	-2.071	-2.065	-2.058	-2.050	-2.042	-2.034	-2.026	-2.019	-2.010	-2.002	-1.995	-1.986	-1.978	-1.970	-1.961	-1.952	-1.944	-1.935	-1.926	-1.919	-1.910	-1.901	-1.894	-1.885	-1.875	-1.868	-1.860	-1.851	-1.844	-1.835	-1.828	-1.819	-1.810	-1.801	-1.795	-1.786	-1.778	-1.769	-1.761	-1.752	-1.744	-1.736	-1.726	-1.719	-1.710	-1.700	-1.691	-1.682	-1.674	-1.664	-1.655	-1.645	-1.635	-1.625	-1.615	-1.604	-1.595	-1.585	-1.574	-1.564	-1.554	-1.542	-1.532	-1.521	-1.510	-1.499	-1.489	-1.478	-1.466	-1.456	-1.445	-1.435	-1.424	-1.414	-1.402	-1.391	-1.381	-1.371	-1.360	-1.350	-1.340	-1.329	-1.319	-1.309	-1.298	-1.288	-1.276	-1.266	-1.255	-1.245	-1.234	-1.224	-1.212	-1.201	-1.190	-1.179	-1.166	-1.155	-1.142	-1.130	-1.118	-1.105	-1.092	-1.078	-1.064	-1.050	-1.035	-1.021	-1.006	-0.990	-0.976	-0.960	-0.944	-0.926	-0.910	-0.891	-0.874	-0.856	-0.838	-0.819	-0.801	-0.781	-0.762	-0.742	-0.722	-0.702	-0.682	-0.662	-0.641	-0.621	-0.601	-0.581	-0.560	-0.540	-0.519	-0.499	-0.478	-0.458	-0.438	-0.418	-0.398	-0.376	-0.358	-0.339	-0.319	-0.299	-0.280	-0.261	-0.242	-0.224	-0.205	-0.186	-0.169	-0.151	-0.132	-0.116	-0.099	-0.081	-0.064	-0.048	-0.031	-0.014	0.002	0.019	0.035	0.051	0.068	0.084	0.100	0.116	0.132	0.148	0.164	0.180	0.196	0.212	0.229	0.245	0.262	0.278	0.294	0.310	0.326	0.342	0.359	0.375	0.391	0.408	0.425	0.440	0.456	0.471	0.488	0.502	0.518	0.532	0.548	0.564	0.578	0.591	0.605	0.619	0.632	0.645	0.658	0.670	0.681	0.692	0.704	0.715	0.724	0.734	0.744	0.751	0.760	0.768	0.775	0.780	0.788	0.792	0.798	0.802	0.805	0.809	0.811	0.814	0.815	0.818	0.818	0.819	0.818	0.818	0.818	0.815	0.814	0.811	0.810	0.806	0.802	0.799	0.795	0.790	0.786	0.781	0.776	0.770	0.765	0.759	0.751	0.745	0.738	0.731	0.724	0.715	0.708	0.700	0.692	0.684	0.675	0.666	0.658	0.648	0.638	0.630	0.620	0.610	0.600	0.590	0.581	0.570	0.561	0.550	0.540	0.531	0.520	0.510	0.500	0.490	0.480	0.471	0.461	0.452	0.444	0.434	0.425	0.416	0.408	0.400	0.391	0.385	0.378	0.370	0.364	0.359	0.352	0.348	0.342	0.340	0.336	0.332	0.330	0.328	0.328	0.326	0.326	0.328	0.329	0.330	0.334	0.336	0.340	0.344	0.350	0.355	0.362	0.370	0.378	0.385	0.395	0.405	0.415	0.426	0.438	0.450	0.462	0.476	0.489	0.504	0.518	0.532	0.548	0.562	0.579	0.594	0.610	0.626	0.642	0.659	0.676	0.691	0.708	0.725	0.740	0.756	0.771	0.786	0.801	0.816	0.831	0.845	0.858	0.870	0.882	0.894	0.906	0.915	0.926	0.935	0.942	0.951	0.958	0.964	0.969	0.974	0.978	0.980	0.984	0.985	0.986	0.986	0.985	0.985	0.981	0.979	0.976	0.972	0.969	0.964	0.958	0.952	0.946	0.940	0.934	0.926	0.920	0.912	0.905	0.898	0.891	0.884	0.876	0.868	0.861	0.855	0.849	0.842	0.836	0.832	0.826	0.824	0.819	0.816	0.814	0.812	0.810	0.810	0.810	0.811	0.812	0.814	0.818	0.821	0.826	0.831	0.838	0.845	0.851	0.859	0.869	0.879	0.889	0.899	0.910	0.922	0.934	0.948	0.960	0.975	0.989	1.002	1.019	1.032	1.049	1.065	1.081	1.096	1.112	1.129	1.146	1.161	1.179	1.195	1.210	1.228	1.244	1.259	1.275	1.290	1.305	1.321	1.335	1.350	1.365	1.378	1.391	1.404	1.418	1.430	1.442	1.454	1.465	1.475	1.486	1.496	1.506	1.516	1.524	1.532	1.542	1.549	1.556	1.564	1.570	1.576	1.582	1.589	1.594	1.598	1.604	1.608	1.611	1.614	1.619	1.621	1.624	1.626	1.629	1.631	1.632	1.634	1.635	1.636	1.638	1.640	1.640	1.641	1.642	1.642	1.644	1.644	1.645	1.645	1.646	1.648	1.648	1.649	1.649	1.651	1.651	1.652	1.654	1.655	1.656	1.658	1.660	1.660	1.662	1.665	1.666	1.669	1.671	1.674	1.676	1.679	1.681	1.685	1.686	1.690	1.694	1.698	1.700	1.704	1.708	1.710	1.714	1.718	1.721	1.725	1.729	1.732	1.736	1.739	1.744	1.746	1.750	1.754	1.758	1.760	1.762	1.766	1.770	1.772	1.775	1.778	1.781	1.782	1.785	1.788	1.789	1.790	1.792	1.794	1.794	1.795	1.798	1.798	1.799	1.799	1.798	1.798	1.798	1.798	1.796	1.796	1.795	1.794	1.792	1.791	1.788	1.786	1.785	1.782	1.780	1.778	1.774	1.770	1.769	1.764	1.760	1.756	1.754	1.749	1.745	1.740	1.735	1.731	1.728	1.722	1.718	1.714	1.708	1.704	1.700	1.695	1.691	1.686	1.681	1.678	1.674	1.670	1.666	1.662	1.660	1.656	1.655	1.651	1.649	1.649	1.646	1.646	1.648	1.648	1.648	1.650	1.651	1.654	1.658	1.660	1.665	1.669	1.675	1.681	1.686	1.694	1.701	1.710	1.719	1.728	1.738	1.748	1.759	1.771	1.782	1.795	1.809	1.822	1.836	1.850	1.865	1.881	1.895	1.911	1.928	1.944	1.960	1.976	1.992	2.010	2.027	2.042	2.060	2.078	2.094	2.111	2.128	2.145	2.160	2.176	2.192	2.209	2.224	2.239	2.254	2.269	2.284	2.296	2.310	2.324	2.336	2.349	2.360	2.372	2.384	2.394	2.405	2.414	2.424	2.432	2.441	2.449	2.458	2.465	2.471	2.478	2.485	2.490	2.495	2.501	2.506	2.510	2.515	2.519	2.522	2.526	2.530	2.534	2.536	2.540	2.541	2.544	2.548	2.549	2.552	2.554	2.556	2.558	2.560	2.561	2.564	2.565	2.568	2.569	2.571	2.572	2.575	2.576	2.578	2.579	2.581	2.584	2.585	2.586	2.588	2.589	2.590	2.592	2.594	2.594	2.595	2.598	2.598	2.599	2.600	2.600	2.600	2.601	2.601	2.600	2.600	2.600	2.600	2.599	2.598	2.598	2.596	2.595	2.594	2.592	2.590	2.588	2.585	2.584	2.581	2.579	2.576	2.572	2.570	2.568	2.564	2.560	2.558	2.554	2.551	2.549	2.545	2.542	2.540	2.536	2.535	2.532	2.531	2.530	2.528	2.528	2.526	2.526	2.525	2.525	2.526	2.526	2.528	2.528	2.530	2.531	2.535	2.538	2.541	2.544	2.548	2.551	2.556	2.561	2.565	2.571	2.575	2.581	2.588	2.594	2.600	2.608	2.614	2.620	2.628	2.635	2.641	2.649	2.656	2.664	2.671	2.679	2.686	2.694	2.700	2.708	2.715	2.722	2.729	2.736	2.744	2.751	2.758	2.765	2.771	2.779	2.786	2.792	2.799	2.806	2.814	2.820	2.829	2.835	2.844	2.850	2.858	2.866	2.874	2.882	2.891	2.900	2.908	2.916	2.926	2.935	2.945	2.956	2.965	2.976	2.988	2.999	3.010	3.021	3.034	3.046	3.059	3.070	3.084	3.096	3.109	3.122	3.135	3.149	3.162	3.175	3.188	3.201	3.215	3.226	3.239	3.252	3.265	3.275	3.288	3.299	3.310	3.321	3.331	3.340	3.350	3.360	3.366	3.375	3.382	3.390	3.396	3.402	3.408	3.412	3.418	3.422	3.426	3.429	3.431	3.434	3.436	3.438	3.439	3.438	3.439	3.438	3.438	3.436	3.435	3.435	3.432	3.431	3.429	3.426	3.424	3.420	3.416	3.414	3.411	3.408	3.405	3.401	3.398	3.394	3.390	3.388	3.384	3.380	3.378	3.374	3.370	3.366	3.364	3.360	3.358	3.355	3.352	3.350	3.346	3.342	3.341	3.339	3.336	3.334	3.331	3.329	3.326	3.324	3.321	3.320	3.318	3.315	3.312	3.310	3.309	3.306	3.305	3.302	3.301	3.300	3.299	3.296	3.295	3.292	3.291	3.290	3.289	3.288	3.286	3.285	3.284	3.281	3.281	3.280	3.279	3.278	3.278	3.275	3.274	3.274	3.272	3.271	3.270	3.269	3.268	3.266	3.265	3.262	3.261	3.259	3.256	3.254	3.251	3.248	3.245	3.241	3.236	3.232	3.226	3.222	3.216	3.210	3.202	3.196	3.189	3.181	3.172	3.164	3.154	3.145	3.135	3.125	3.114	3.102	3.091	3.079	3.066	3.052	3.040	3.026	3.012	2.999	2.985	2.971	2.958	2.942	2.928	2.914	2.899	2.884	2.870	2.856	2.842	2.829	2.816	2.804	2.791	2.778	2.766	2.756	2.745	2.735	2.726	2.718	2.709	2.701	2.695	2.689	2.684	2.680	2.676	2.674	2.670	2.670	2.669	2.669	2.670	2.671	2.674	2.678	2.680	2.684	2.689	2.694	2.700	2.706	2.711	2.719	2.726	2.734	2.741	2.750	2.756	2.765	2.772	2.779	2.788	2.795	2.802	2.809	2.815	2.820	2.826	2.830	2.835	2.839	2.842	2.844	2.845	2.846	2.845	2.844	2.841	2.839	2.835	2.831	2.824	2.818	2.809	2.800	2.790	2.780	2.768	2.754	2.740	2.725	2.709	2.691	2.674	2.655	2.635	2.614	2.594	2.571	2.548	2.525	2.501	2.476	2.451	2.425	2.399	2.374	2.346	2.320	2.294	2.265	2.238	2.210	2.182	2.156	2.129	2.101	2.075	2.047	2.022	1.996	1.971	1.948	1.922	1.900	1.876	1.855	1.834	1.812	1.792	1.774	1.755	1.738	1.721	1.705	1.691	1.676	1.664	1.651	1.641	1.630	1.621	1.612	1.605	1.599	1.592	1.588	1.582	1.580	1.579	1.578	1.576	1.576	1.578	1.579	1.581	1.584	1.586	1.590	1.594	1.600	1.604	1.610	1.615	1.622	1.629	1.636	1.642	1.650	1.658	1.664	1.671	1.679	1.686	1.692	1.700	1.706	1.712	1.719	1.726	1.731	1.736	1.742	1.748	1.751	1.755	1.760	1.764	1.766	1.769	1.771	1.774	1.774	1.775	1.775	1.775	1.774	1.774	1.772	1.771	1.769	1.766	1.764	1.760	1.756	1.752	1.749	1.744	1.740	1.735	1.729	1.724	1.719	1.712	1.709	1.702	1.698	1.691	1.686	1.680	1.675	1.671	1.666	1.661	1.656	1.652	1.649	1.646	1.642	1.640	1.638	1.636	1.634	1.634	1.634	1.634	1.635	1.636	1.639	1.640	1.642	1.648	1.651	1.656	1.661	1.666	1.674	1.680	1.688	1.695	1.704	1.712	1.722	1.731	1.741	1.752	1.762	1.774	1.785	1.796	1.808	1.820	1.831	1.844	1.855	1.866	1.879	1.890	1.901	1.912	1.922	1.934	1.944	1.952	1.962	1.971	1.979	1.989	1.995	2.002	2.007	2.014	2.019	2.022	2.025	2.029	2.030	2.033	2.031	2.031	2.030	2.027	2.025	2.021	2.016	2.010	2.005	1.998	1.990	1.981	1.972	1.961	1.951	1.940	1.928	1.915	1.901	1.889	1.874	1.859	1.845	1.829	1.814	1.796	1.780	1.764	1.748	1.730	1.714	1.696	1.680	1.662	1.645	1.629	1.612	1.595	1.579	1.564	1.548	1.532	1.519	1.504	1.490	1.478	1.465	1.451	1.440	1.430	1.419	1.410	1.401	1.392	1.384	1.376	1.370	1.364	1.359	1.354	1.350	1.345	1.341	1.340	1.338	1.336	1.335	1.334	1.335	1.334	1.335	1.336	1.338	1.340	1.341	1.345	1.348	1.349	1.351	1.355	1.356	1.359	1.362	1.364	1.368	1.369	1.371	1.374	1.376	1.378	1.379	1.381	1.382	1.382	1.384	1.384	1.385	1.385	1.385	1.385	1.385	1.384	1.384	1.382	1.382	1.381	1.380	1.380	1.378	1.376	1.375	1.375	1.374	1.372	100.000	5.000	2.000	1.000	3.000	0.000	0.000	0.000	0.000	0.000	0.000	0.000	0.000	0.000	0.000	0.000	0.000	0.000	-2.680	-2.688	-2.696	-2.706	-2.714	-2.722	-2.731	-2.740	-2.749	-2.755	-2.764	-2.772	-2.781	-2.790	-2.798	-2.806	-2.814	-2.822	-2.830	-2.838	-2.845	-2.854	-2.861	-2.869	-2.876	-2.885	-2.891	-2.900	-2.908	-2.915	-2.924	-2.931	-2.939	-2.948	-2.955	-2.962	-2.971	-2.979	-2.988	-2.995	-3.004	-3.012	-3.020	-3.028	-3.036	-3.044	-3.051	-3.061	-3.068	-3.075	-3.084	-3.091	-3.099	-3.106	-3.114	-3.121	-3.128	-3.135	-3.141	-3.149	-3.154	-3.160	-3.168	-3.172	-3.178	-3.182	-3.188	-3.191	-3.196	-3.201	-3.204	-3.208	-3.211	-3.214	-3.216	-3.219	-3.221	-3.222	-3.224	-3.225	-3.226	-3.228	-3.228	-3.229	-3.229	-3.229	-3.229	-3.229	-3.229	-3.228	-3.228	-3.228	-3.226	-3.226	-3.226	-3.225	-3.225	-3.224	-3.222	-3.222	-3.222	-3.221	-3.221	-3.221	-3.221	-3.220	-3.220	-3.220	-3.220	-3.220	-3.220	-3.220	-3.221	-3.220	-3.221	-3.222	-3.222	-3.222	-3.224	-3.225	-3.225	-3.226	-3.228	-3.228	-3.228	-3.229	-3.230	-3.230	-3.231	-3.231	-3.232	-3.232	-3.234	-3.234	-3.234	-3.234	-3.234	-3.235	-3.235	-3.235	-3.234	-3.234	-3.234	-3.234	-3.234	-3.235	-3.234	-3.234	-3.234	-3.234	-3.234	-3.234	-3.234	-3.234	-3.234	-3.234	-3.234	-3.234	-3.235	-3.236	-3.238	-3.238	-3.239	-3.240	-3.241	-3.244	-3.246	-3.248	-3.250	-3.252	-3.256	-3.259	-3.261	-3.265	-3.270	-3.272	-3.278	-3.281	-3.286	-3.291	-3.296	-3.300	-3.306	-3.311	-3.316	-3.321	-3.328	-3.332	-3.339	-3.344	-3.349	-3.355	-3.360	-3.366	-3.371	-3.376	-3.382	-3.386	-3.391	-3.395	-3.400	-3.404	-3.408	-3.412	-3.415	-3.419	-3.420	-3.424	-3.425	-3.428	-3.429	-3.431	-3.432	-3.434	-3.434	-3.434	-3.434	-3.434	-3.434	-3.434	-3.434	-3.434	-3.432	-3.432	-3.431	-3.431	-3.430	-3.429	-3.428	-3.426	-3.426	-3.426	-3.426	-3.426	-3.425	-3.425	-3.428	-3.428	-3.429	-3.430	-3.432	-3.435	-3.436	-3.440	-3.442	-3.446	-3.450	-3.456	-3.460	-3.466	-3.471	-3.478	-3.485	-3.490	-3.498	-3.506	-3.514	-3.522	-3.530	-3.540	-3.550	-3.559	-3.568	-3.578	-3.588	-3.598	-3.608	-3.618	-3.628	-3.638	-3.649	-3.659	-3.669	-3.679	-3.689	-3.698	-3.709	-3.718	-3.726	-3.735	-3.744	-3.752	-3.760	-3.769	-3.776	-3.782	-3.790	-3.796	-3.802	-3.809	-3.814	-3.820	-3.824	-3.830	-3.834	-3.838	-3.841	-3.845	-3.849	-3.851	-3.855	-3.858	-3.860	-3.862	-3.865	-3.868	-3.869	-3.871	-3.874	-3.874	-3.875	-3.878	-3.878	-3.879	-3.879	-3.881	-3.881	-3.882	-3.882	-3.882	-3.884	-3.885	-3.885	-3.885	-3.886	-3.886	-3.886	-3.888	-3.886	-3.886	-3.888	-3.886	-3.886	-3.886	-3.885	-3.884	-3.884	-3.884	-3.882	-3.881	-3.880	-3.879	-3.878	-3.874	-3.872	-3.870	-3.869	-3.865	-3.862	-3.860	-3.858	-3.854	-3.851	-3.848	-3.844	-3.841	-3.838	-3.832	-3.829	-3.826	-3.821	-3.818	-3.814	-3.809	-3.805	-3.801	-3.798	-3.792	-3.789	-3.785	-3.781	-3.776	-3.772	-3.770	-3.766	-3.761	-3.759	-3.755	-3.751	-3.749	-3.745	-3.744	-3.740	-3.739	-3.735	-3.734	-3.731	-3.729	-3.728	-3.725	-3.724	-3.721	-3.719	-3.718	-3.716	-3.715	-3.712	-3.711	-3.709	-3.709	-3.706	-3.704	-3.704	-3.701	-3.699	-3.696	-3.695	-3.694	-3.691	-3.689	-3.686	-3.682	-3.681	-3.679	-3.676	-3.672	-3.670	-3.666	-3.664	-3.660	-3.658	-3.655	-3.651	-3.648	-3.644	-3.640	-3.638	-3.634	-3.631	-3.628	-3.625	-3.622	-3.619	-3.616	-3.614	-3.612	-3.610	-3.608	-3.606	-3.605	-3.604	-3.602	-3.601	-3.602	-3.601	-3.601	-3.604	-3.604	-3.605	-3.606	-3.609	-3.610	-3.614	-3.616	-3.619	-3.622	-3.628	-3.630	-3.635	-3.640	-3.644	-3.648	-3.652	-3.656	-3.661	-3.666	-3.671	-3.675	-3.680	-3.684	-3.689	-3.691	-3.696	-3.700	-3.702	-3.706	-3.709	-3.711	-3.712	-3.714	-3.715	-3.715	-3.715	-3.715	-3.714	-3.712	-3.710	-3.706	-3.704	-3.700	-3.695	-3.690	-3.684	-3.678	-3.671	-3.662	-3.656	-3.646	-3.638	-3.629	-3.618	-3.608	-3.598	-3.586	-3.575	-3.562	-3.551	-3.539	-3.528	-3.514	-3.501	-3.489	-3.476	-3.464	-3.451	-3.439	-3.426	-3.414	-3.401	-3.389	-3.379	-3.366	-3.355	-3.345	-3.335	-3.324	-3.315	-3.305	-3.296	-3.289	-3.280	-3.272	-3.268	-3.261	-3.255	-3.250	-3.246	-3.242	-3.240	-3.236	-3.235	-3.232	-3.231	-3.231	-3.231	-3.231	-3.232	-3.234	-3.235	-3.239	-3.241	-3.244	-3.249	-3.252	-3.258	-3.262	-3.268	-3.272	-3.279	-3.285	-3.291	-3.298	-3.306	-3.312	-3.320	-3.328	-3.335	-3.345	-3.352	-3.361	-3.369	-3.378	-3.386	-3.395	-3.404	-3.412	-3.421	-3.430	-3.438	-3.446	-3.455	-3.462	-3.471	-3.479	-3.485	-3.492	-3.500	-3.506	-3.512	-3.519	-3.525	-3.530	-3.535	-3.539	-3.542	-3.546	-3.549	-3.551	-3.552	-3.552	-3.554	-3.554	-3.552	-3.551	-3.549	-3.548	-3.544	-3.539	-3.535	-3.530	-3.525	-3.518	-3.511	-3.502	-3.494	-3.485	-3.476	-3.465	-3.455	-3.442	-3.431	-3.420	-3.406	-3.394	-3.380	-3.366	-3.352	-3.339	-3.325	-3.310	-3.296	-3.281	-3.269	-3.254	-3.241	-3.226	-3.214	-3.200	-3.189	-3.176	-3.164	-3.154	-3.142	-3.134	-3.124	-3.116	-3.109	-3.101	-3.095	-3.090	-3.084	-3.080	-3.079	-3.075	-3.075	-3.074	-3.074	-3.075	-3.076	-3.079	-3.082	-3.088	-3.091	-3.096	-3.104	-3.110	-3.118	-3.125	-3.132	-3.141	-3.151	-3.160	-3.168	-3.178	-3.186	-3.196	-3.205	-3.215	-3.224	-3.232	-3.241	-3.249	-3.256	-3.264	-3.270	-3.276	-3.282	-3.288	-3.292	-3.295	-3.299	-3.300	-3.300	-3.301	-3.301	-3.300	-3.299	-3.295	-3.291	-3.288	-3.284	-3.276	-3.270	-3.262	-3.255	-3.246	-3.236	-3.226	-3.216	-3.205	-3.194	-3.181	-3.170	-3.156	-3.142	-3.130	-3.116	-3.102	-3.088	-3.074	-3.059	-3.045	-3.030	-3.015	-3.000	-2.988	-2.972	-2.958	-2.944	-2.929	-2.915	-2.901	-2.888	-2.874	-2.860	-2.846	-2.834	-2.821	-2.808	-2.795	-2.784	-2.771	-2.759	-2.746	-2.736	-2.724	-2.712	-2.701	-2.689	-2.679	-2.668	-2.656	-2.645	-2.634	-2.624	-2.614	-2.601	-2.591	-2.581	-2.570	-2.559	-2.549	-2.538	-2.526	-2.515	-2.505	-2.494	-2.482	-2.472	-2.462	-2.451	-2.439	-2.429	-2.418	-2.408	-2.396	-2.385	-2.374	-2.362	-2.351	-2.341	-2.329	-2.318	-2.305	-2.294	-2.282	-2.270	-2.259	-2.246	-2.235	-2.222	-2.210	-2.198	-2.184	-2.171	-2.159	-2.145	-2.132	-2.118	-2.104	-2.089	-2.075	-2.060	-2.045	-2.030	-2.015	-1.998	-1.981	-1.965	-1.949	-1.932	-1.914	-1.898	-1.879	-1.861	-1.842	-1.822	-1.804	-1.786	-1.766	-1.746	-1.728	-1.708	-1.688	-1.669	-1.649	-1.630	-1.610	-1.590	-1.570	-1.552	-1.532	-1.515	-1.496	-1.479	-1.461	-1.445	-1.428	-1.411	-1.396	-1.381	-1.368	-1.354	-1.340	-1.328	-1.316	-1.305	-1.294	-1.286	-1.276	-1.269	-1.262	-1.255	-1.250	-1.245	-1.241	-1.238	-1.236	-1.234	-1.232	-1.234	-1.234	-1.235	-1.238	-1.241	-1.245	-1.249	-1.254	-1.259	-1.264	-1.270	-1.276	-1.285	-1.292	-1.300	-1.308	-1.315	-1.325	-1.334	-1.342	-1.350	-1.360	-1.369	-1.378	-1.386	-1.395	-1.404	-1.412	-1.421	-1.429	-1.438	-1.445	-1.452	-1.459	-1.466	-1.472	-1.479	-1.485	-1.490	-1.495	-1.500	-1.505	-1.509	-1.514	-1.516	-1.519	-1.521	-1.525	-1.526	-1.528	-1.529	-1.529	-1.530	-1.529	-1.529	-1.528	-1.526	-1.525	-1.522	-1.520	-1.518	-1.515	-1.511	-1.509	-1.505	-1.500	-1.495	-1.490	-1.485	-1.480	-1.475	-1.468	-1.461	-1.455	-1.449	-1.441	-1.434	-1.426	-1.419	-1.410	-1.401	-1.392	-1.382	-1.372	-1.364	-1.352	-1.344	-1.334	-1.322	-1.312	-1.301	-1.290	-1.279	-1.266	-1.256	-1.244	-1.232	-1.221	-1.210	-1.196	-1.185	-1.172	-1.161	-1.150	-1.138	-1.126	-1.115	-1.104	-1.092	-1.081	-1.071	-1.061	-1.051	-1.040	-1.031	-1.022	-1.015	-1.006	-0.999	-0.992	-0.986	-0.979	-0.974	-0.969	-0.964	-0.961	-0.958	-0.955	-0.952	-0.951	-0.951	-0.951	-0.951	-0.952	-0.955	-0.958	-0.960	-0.965	-0.968	-0.972	-0.978	-0.985	-0.991	-0.996	-1.005	-1.012	-1.019	-1.028	-1.035	-1.044	-1.054	-1.061	-1.071	-1.079	-1.088	-1.096	-1.104	-1.114	-1.121	-1.130	-1.136	-1.144	-1.150	-1.156	-1.162	-1.168	-1.172	-1.176	-1.180	-1.182	-1.185	-1.185	-1.186	-1.186	-1.186	-1.184	-1.181	-1.176	-1.172	-1.166	-1.160	-1.154	-1.145	-1.136	-1.126	-1.115	-1.104	-1.091	-1.078	-1.064	-1.049	-1.034	-1.018	-1.000	-0.982	-0.964	-0.945	-0.925	-0.906	-0.885	-0.865	-0.842	-0.821	-0.800	-0.778	-0.755	-0.732	-0.709	-0.685	-0.662	-0.640	-0.615	-0.592	-0.570	-0.546	-0.524	-0.500	-0.476	-0.455	-0.432	-0.411	-0.390	-0.368	-0.348	-0.326	-0.306	-0.286	-0.268	-0.248	-0.230	-0.212	-0.194	-0.178	-0.160	-0.145	-0.130	-0.115	-0.100	-0.086	-0.072	-0.060	-0.048	-0.036	-0.025	-0.014	-0.002	0.006	0.015	0.025	0.034	0.041	0.049	0.055	0.061	0.068	0.075	0.080	0.085	0.090	0.094	0.099	0.102	0.105	0.110	0.112	0.116	0.118	0.120	0.122	0.125	0.126	0.129	0.129	0.132	0.132	0.135	0.136	0.138	0.140	0.141	0.144	0.145	0.146	0.149	0.150	0.152	0.154	0.156	0.159	0.162	0.165	0.168	0.170	0.174	0.178	0.181	0.184	0.189	0.191	0.196	0.200	0.205	0.210	0.215	0.220	0.225	0.230	0.235	0.241	0.245	0.251	0.258	0.264	0.270	0.275	0.281	0.288	0.292	0.300	0.305	0.310	0.316	0.322	0.326	0.332	0.338	0.342	0.346	0.351	0.355	0.360	0.364	0.368	0.371	0.374	0.376	0.379	0.381	0.384	0.386	0.388	0.389	0.390	0.389	0.390	0.389	0.389	0.388	0.385	0.384	0.381	0.379	0.376	0.372	0.368	0.364	0.360	0.354	0.349	0.344	0.338	0.330	0.322	0.316	0.308	0.300	0.291	0.282	0.274	0.265	0.254	0.245	0.234	0.224	0.212	0.201	0.191	0.179	0.169	0.156	0.146	0.134	0.122	0.110	0.099	0.088	0.078	0.066	0.055	0.045	0.034	0.024	0.015	0.005	-0.004	-0.012	-0.020	-0.028	-0.035	-0.041	-0.046	-0.051	-0.056	-0.060	-0.062	-0.065	-0.068	-0.069	-0.069	-0.069	-0.066	-0.065	-0.062	-0.058	-0.055	-0.050	-0.045	-0.039	-0.031	-0.024	-0.016	-0.008	0.001	0.010	0.021	0.031	0.042	0.054	0.065	0.078	0.091	0.104	0.116	0.130	0.142	0.156	0.171	0.185	0.200	0.214	0.229	0.242	0.258	0.271	0.286	0.300	0.314	0.328	0.341	0.355	0.369	0.382	0.396	0.409	0.421	0.435	0.449	0.460	0.474	0.486	0.499	0.510	0.522	0.534	0.546	0.559	0.569	0.580	0.592	0.604	0.615	0.625	0.636	0.649	0.659	0.670	0.680	0.690	0.701	0.711	0.721	0.731	0.741	0.751	0.761	0.771	0.780	0.790	0.799	0.806	0.816	0.824	0.832	0.840	0.848	0.855	0.861	0.868	0.874	0.880	0.885	0.889	0.892	0.896	0.900	0.902	0.904	0.905	0.905	0.905	0.905	0.902	0.901	0.899	0.895	0.891	0.886	0.881	0.875	0.869	0.861	0.852	0.844	0.835	0.825	0.814	0.804	0.791	0.779	0.766	0.752	0.739	0.725	0.710	0.695	0.680	0.664	0.649	0.634	0.618	0.601	0.586	0.569	0.554	0.538	0.522	0.507	0.491	0.476	0.462	0.449	0.435	0.422	0.411	0.399	0.389	0.378	0.369	0.359	0.351	0.346	0.340	0.335	0.331	0.328	0.326	0.326	0.326	0.328	0.330	0.334	0.339	0.344	0.350	0.358	0.366	0.375	0.386	0.398	0.410	0.424	0.436	0.452	0.468	0.482	0.500	0.518	0.535	0.554	0.571	0.591	0.610	0.630	0.650	0.669	0.690	0.710	0.729	0.749	0.769	0.788	0.806	0.825	0.844	0.861	0.878	0.895	0.911	0.928	0.942	0.956	0.970	0.984	0.995	1.008	1.019	1.029	1.039	1.048	1.056	1.062	1.070	1.076	1.081	1.086	1.091	1.095	1.099	1.102	1.104	1.105	1.108	1.110	1.110	1.111	1.111	1.111	1.111	1.111	1.111	1.111	1.111	1.111	1.111	1.112	1.112	1.112	1.114	1.114	1.115	1.116	1.118	1.121	1.122	1.125	1.129	1.130	1.135	1.139	1.142	1.146	1.151	1.158	1.162	1.168	1.174	1.180	1.188	1.195	1.201	1.209	1.218	1.225	1.234	1.242	1.251	1.260	1.270	1.279	1.289	1.299	1.308	1.318	1.326	1.336	1.346	1.356	1.365	1.375	1.384	1.392	1.401	1.411	1.420	1.428	1.436	1.444	1.451	1.460	1.466	1.474	1.480	1.486	1.491	1.496	1.501	1.506	1.510	1.514	1.516	1.519	1.521	1.522	1.524	1.524	1.524	1.524	1.522	1.521	1.520	1.518	1.515	1.511	1.509	1.504	1.499	1.494	1.489	1.482	1.476	1.470	1.462	1.456	1.448	1.440	1.431	1.424	1.415	1.408	1.398	1.390	1.380	1.371	1.362	1.354	1.345	1.336	1.329	1.320	1.312	1.305	1.298	1.290	1.284	1.278	1.272	1.266	1.262	1.256	1.252	1.250	1.246	1.244	1.242	1.240	1.239	1.239	1.239	1.240	1.240	1.241	1.242	1.245	1.246	1.250	1.252	1.256	1.260	1.262	1.266	1.270	1.274	1.278	1.281	1.285	1.288	1.291	1.294	1.296	1.299	1.301	1.304	1.304	1.305	1.306	1.305	1.304	1.302	1.301	1.298	1.295	1.291	1.286	1.281	1.275	1.269	1.261	1.254	1.245	1.236	1.226	1.216	1.205	1.194	1.181	1.170	1.158	1.144	1.130	1.116	1.102	1.089	1.075	1.061	1.046	1.032	1.018	1.004	0.990	0.978	0.964	0.951	0.939	0.928	0.915	0.905	0.892	0.884	0.874	0.866	0.856	0.850	0.842	0.836	0.831	0.825	0.821	0.818	0.812	0.811	0.809	0.806	0.806	0.805	0.805	0.806	0.806	0.809	0.809	0.810	0.812	0.814	0.816	0.818	0.820	0.821	0.822	0.824	0.825	0.825	0.826	0.826	0.825	0.825	0.824	0.820	0.819	0.815	0.811	0.805	0.800	0.792	0.785	0.778	0.769	0.759	0.748	0.736	0.722	0.710	0.695	0.680	0.662	0.645	0.628	0.609	0.590	0.569	0.548	0.526	0.504	0.480	0.456	0.432	0.408	0.381	0.355	0.330	0.304	0.276	0.250	0.222	0.194	0.168	0.139	0.111	0.084	0.056	0.030	0.001	-0.025	-0.052	-0.078	-0.104	-0.130	-0.155	-0.180	-0.205	-0.229	-0.252	-0.275	-0.299	-0.320	-0.341	-0.362	-0.384	-0.404	-0.422	-0.440	-0.459	-0.476	-0.492	-0.509	-0.524	-0.539	-0.551	-0.565	-0.578	-0.588	-0.599	-0.609	-0.619	-0.626	-0.634	-0.642	-0.648	-0.654	-0.659	-0.661	-0.665	-0.668	-0.670	-0.670	-0.670	-0.670	-0.670	-0.668	-0.665	-0.661	-0.658	-0.652	-0.648	-0.642	-0.635	-0.629	-0.620	-0.612	-0.604	-0.594	-0.584	-0.572	-0.562	-0.550	-0.539	-0.526	-0.514	-0.501	-0.488	-0.474	-0.460	-0.445	-0.431	-0.418	-0.402	-0.388	-0.374	-0.359	-0.344	-0.329	-0.314	-0.300	-0.285	-0.271	-0.256	-0.244	-0.229	-0.216	-0.204	-0.191	-0.179	-0.166	-0.155	-0.144	-0.131	-0.121	-0.110	-0.101	-0.091	-0.082	-0.072	-0.065	-0.056	-0.049	-0.041	-0.034	-0.028	-0.021	-0.015	-0.010	-0.004	0.001	0.006	0.011	0.016	0.020	0.025	0.029	0.032	0.038	0.041	0.045	0.048	0.052	0.056	0.060	0.064	0.068	0.071	0.075	0.080	0.085	0.089	0.092	0.098	0.101	0.108	0.111	0.116	0.121	0.126	0.131	0.138	0.141	0.148	0.152	0.158	0.162	0.169	0.174	0.179	0.185	0.190	0.195	0.199	0.204	0.209	0.214	0.218	0.221	0.225	0.228	0.231	0.234	0.235	0.238	0.240	0.241	0.241	0.241	0.241	0.240	0.240	0.239	0.236	0.234	0.230	0.228	0.222	0.219	0.214	0.209	0.202	0.196	0.190	0.182	0.175	0.168	0.159	0.151	0.141	0.132	0.122	0.114	0.104	0.094	0.084	0.074	0.065	0.055	0.044	0.035	0.025	0.014	0.005	-0.005	-0.014	-0.022	-0.030	-0.039	-0.048	-0.056	-0.064	-0.071	-0.078	-0.085	-0.090	-0.095	-0.101	-0.106	-0.111	-0.115	-0.119	-0.124	-0.126	-0.129	-0.131	-0.134	-0.136	-0.138	-0.139	-0.140	-0.141	-0.144	-0.145	-0.145	-0.146	-0.148	-0.148	-0.150	-0.151	-0.152	-0.154	-0.156	-0.159	-0.161	-0.164	-0.166	-0.169	-0.174	-0.176	-0.181	-0.186	-0.191	-0.198	-0.202	-0.210	-0.216	-0.225	-0.232	-0.241	-0.249	-0.258	-0.268	-0.276	-0.286	-0.298	-0.306	-0.318	-0.329	-0.339	-0.349	-0.361	-0.371	-0.382	-0.394	-0.405	-0.414	-0.425	-0.435	-0.445	-0.455	-0.465	-0.472	-0.481	-0.490	-0.498	-0.505	-0.512	-0.519	-0.524	-0.530	-0.535	-0.539	-0.542	-0.546	-0.549	-0.550	-0.551	-0.552	-0.552	-0.552	-0.552	-0.550	-0.549	-0.546	-0.542	-0.540	-0.536	-0.531	-0.528	-0.522	-0.516	-0.511	-0.505	-0.500	-0.492	-0.486	-0.480	-0.474	-0.468	-0.460	-0.452	-0.446	-0.440	-0.432	-0.426	-0.419	-0.414	-0.408	-0.401	-0.395	-0.390	-0.385	-0.380	-0.375	-0.371	-0.366	-0.361	-0.359	-0.354	-0.351	-0.348	-0.345	-0.342	-0.340	-0.339	-0.336	-0.335	-0.334	-0.332	-0.331	-0.331	-0.330	-0.330	-0.330	-0.330	-0.330	-0.329	-0.329	-0.329	-0.330	-0.330	-0.330	-0.330	-0.330	-0.330	-0.330	-0.329	-0.330	-0.329	-0.329	-0.329	-0.329	-0.328	-0.326	-0.325	-0.324	-0.322	-0.322	-0.320	-0.319	-0.318	-0.315	-0.312	-0.312	-0.310	-0.309	-0.306	-0.305	-0.304	-0.301	-0.300	-0.299	-0.298	-0.296	-0.295	-0.295	-0.295	-0.294	-0.294	-0.294	-0.294	-0.296	-0.296	-0.298	-0.301	-0.302	-0.305	-0.310	-0.312	-0.316	-0.321	-0.328	-0.332	-0.338	-0.344	-0.350	-0.359	-0.366	-0.374	-0.382	-0.390	-0.400	-0.409	-0.419	-0.428	-0.438	-0.446	-0.456	-0.466	-0.476	-0.486	-0.496	-0.506	-0.515	-0.525	-0.534	-0.542	-0.552	-0.560	-0.568	-0.575	-0.582	-0.589	-0.595	-0.602	-0.608	-0.612	-0.616	-0.621	-0.625	-0.628	-0.631	-0.634	-0.634	-0.636	-0.636	-0.638	-0.636	-0.635	-0.635	-0.634	-0.632	-0.630	-0.628	-0.625	-0.622	-0.619	-0.616	-0.614	-0.611	-0.608	-0.604	-0.601	-0.598	-0.595	-0.592	-0.591	-0.589	-0.586	-0.585	-0.582	-0.581	-0.581	-0.579	-0.579	-0.580	-0.579	-0.580	-0.581	-0.582	-0.582	-0.584	-0.586	-0.588	-0.590	-0.592	-0.595	-0.598	-0.600	-0.604	-0.606	-0.610	-0.612	-0.615	-0.618	-0.621	-0.624	-0.626	-0.629	-0.631	-0.634	-0.636	-0.639	-0.640	-0.641	-0.642	-0.642	-0.644	-0.644	-0.644	-0.644	-0.644	-0.642	-0.642	-0.640	-0.639	-0.638	-0.634	-0.632	-0.629	-0.626	-0.624	-0.620	-0.618	-0.614	-0.611	-0.608	-0.602	-0.599	-0.596	-0.592	-0.588	-0.585	-0.581	-0.579	-0.575	-0.571	-0.568	-0.565	-0.564	-0.561	-0.558	-0.556	-0.554	-0.552	-0.550	-0.549	-0.548	-0.546	-0.545	-0.544	-0.544	-0.542	-0.541	-0.542	-0.541	-0.542	-0.541	-0.542	-0.542	-0.542	-0.544	-0.544	-0.544	-0.545	-0.545	-0.545	-0.546	-0.548	-0.548	-0.549	-0.550	-0.550	-0.551	-0.552	-0.552	-0.554	-0.555	-0.556	-0.558	-0.558	-0.560	-0.562	-0.564	-0.566	-0.568	-0.571	-0.574	-0.576	-0.579	-0.582	-0.588	-0.591	-0.596	-0.602	-0.608	-0.614	-0.620	-0.626	-0.635	-0.642	-0.651	-0.659	-0.668	-0.679	-0.688	-0.699	-0.710	-0.720	-0.732	-0.744	-0.758	-0.769	-0.782	-0.795	-0.810	-0.822	-0.838	-0.851	-0.866	-0.882	-0.896	-0.912	-0.929	-0.942	-0.959	-0.975	-0.991	-1.006	-1.021	-1.038	-1.052	-1.068	-1.084	-1.099	-1.114	-1.129	-1.144	-1.159	-1.172	-1.188	-1.200	-1.214	-1.228	-1.240	-1.254	-1.266	-1.279	-1.290	-1.301	-1.311	-1.322	-1.332	-1.342	-1.352	-1.361	-1.370	-1.378	-1.385	-1.391	-1.399	-1.404	-1.409	-1.414	-1.418	-1.422	-1.425	-1.429	-1.430	-1.431	-1.432	-1.432	-1.431	-1.429	-1.428	-1.425	-1.421	-1.416	-1.410	-1.405	-1.399	-1.391	-1.382	-1.374	-1.364	-1.354	-1.342	-1.330	-1.318	-1.304	-1.290	-1.274	-1.259	-1.244	-1.226	-1.209	-1.190	-1.171	-1.152	-1.134	-1.114	-1.092	-1.072	-1.052	-1.030	-1.009	-0.988	-0.965	-0.944	-0.921	-0.900	-0.878	-0.855	-0.834	-0.812	-0.791	-0.770	-0.749	-0.729	-0.709	-0.690	-0.670	-0.651	-0.635	-0.616	-0.600	-0.582	-0.568	-0.551	-0.538	-0.524	-0.510	-0.498	-0.485	-0.472	-0.461	-0.451	-0.440	-0.431	-0.422	-0.414	-0.406	-0.399	-0.390	-0.384	-0.378	-0.371	-0.366	-0.360	-0.356	-0.351	-0.346	-0.342	-0.336	-0.332	-0.329	-0.325	-0.320	-0.316	-0.311	-0.308	-0.304	-0.299	-0.294	-0.290	-0.286	-0.281	-0.276	-0.272	-0.268	-0.262	-0.259	-0.254	-0.249	-0.244	-0.240	-0.236	-0.231	-0.228	-0.222	-0.219	-0.215	-0.211	-0.208	-0.205	-0.201	-0.199	-0.198	-0.195	-0.194	-0.192	-0.192	-0.192	-0.194	-0.194	-0.196	-0.199	-0.201	-0.205	-0.210	-0.215	-0.220	-0.226	-0.234	-0.241	-0.249	-0.260	-0.269	-0.280	-0.291	-0.304	-0.316	-0.330	-0.344	-0.359	-0.376	-0.392	-0.410	-0.429	-0.448	-0.468	-0.488	-0.509	-0.530	-0.552	-0.576	-0.599	-0.624	-0.649	-0.674	-0.700	-0.726	-0.752	-0.781	-0.809	-0.838	-0.866	-0.896	-0.925	-0.955	-0.985	-1.016	-1.048	-1.079	-1.110	-1.141	-1.174	-1.205	-1.238	-1.269	-1.301	-1.335	-1.368	-1.401	-1.432	-1.466	-1.499	-1.532	-1.564	-1.598	-1.630	-1.661	-1.694	-1.726	-1.758	-1.790	-1.821	-1.852	-1.884	-1.915	-1.945	-1.976	-2.005	-2.035	-2.065	-2.094	-2.122	-2.151	-2.179	-2.208	-2.235	-2.262	-2.289	-2.315	-2.341	-2.366	-2.391	-2.416	-2.441	-2.465	-2.488	-2.510	-2.534	-2.556	-2.578	-2.600	-2.620	-2.641	-2.662	-2.684	-2.702	-2.724	-2.744	-2.764	-2.782	-2.802	-2.821	-2.840	-2.859	-2.879	-2.898	-2.916	-2.936	-2.954	-2.974	-2.992	-3.012	-3.032	-3.052	-3.072	-3.092	-3.114	-3.136	-3.156	-3.179	-3.201	-3.224	-3.248	-3.272	-3.296	-3.321	-3.348	-3.372	-3.400	-3.428	-3.455	-3.485	-3.514	-3.545	-3.575	-3.606	-3.639	-3.672	-3.706	-3.740	-3.775	-3.811	-3.848	-3.885	-3.922	-3.961	-4.000	-4.040	-4.080	-4.120	-4.162	-4.204	-4.245	-4.289	-4.331	-4.374	-4.416	-4.460	-4.505	-4.549	-4.594	-4.638	-4.682	-4.726	-4.770	-4.814	-4.859	-4.901	-4.945	-4.989	-5.031	-5.074	-5.116	-5.158	-5.199	-5.240	-5.281	-5.321	-5.361	-5.399	-5.436	-5.475	-5.512	-5.548	-5.584	-5.618	-5.651	-5.684	-5.716	-5.749	-5.779	-5.808	-5.836	-5.865	-5.892	-5.919	-5.945	-5.969	-5.994	-6.015	-6.039	-6.060	-6.080	-6.100	-6.120	-6.138	-6.155	-6.171	-6.186	-6.201	-6.216	-6.229	-6.241	-6.252	-6.262	-6.271	-6.280	-6.289	-6.296	-6.301	-6.306	-6.310	-6.314	-6.315	-6.318	-6.318	-6.316	-6.314	-6.311	-6.308	-6.302	-6.295	-6.288	-6.279	-6.269	-6.256	-6.244	-6.230	-6.215	-6.198	-6.181	-6.161	-6.140	-6.119	-6.096	-6.071	-6.045	-6.018	-5.989	-5.959	-5.928	-5.895	-5.860	-5.826	-5.789	-5.751	-5.714	-5.674	-5.632	-5.591	-5.549	-5.505	-5.460	-5.414	-5.369	-5.322	-5.274	-5.226	-5.179	-5.130	-5.082	-5.031	-4.982	-4.934	-4.884	-4.835	-4.785	-4.736	-4.688	-4.639	-4.590	-4.542	-4.495	-4.449	-4.401	-4.356	-4.311	-4.266	-4.222	-4.180	-4.136	-4.096	-4.054	-4.015	-3.976	-3.936	-3.899	-3.862	-3.826	-3.791	-3.756	-3.722	-3.689	-3.656	-3.624	-3.592	-3.561	-3.531	-3.501	-3.471	-3.441	-3.411	-3.382	-3.354	-3.325	-3.296	-3.266	-3.238	-3.208	-3.179	-3.149	-3.119	-3.089	-3.059	-3.026	-2.996	-2.964	-2.931	-2.899	-2.865	-2.831	-2.798	-2.761	-2.725	-2.689	-2.651	-2.612	-2.574	-2.535	-2.496	-2.456	-2.415	-2.374	-2.330	-2.289	-2.245	-2.201	-2.158	-2.112	-2.068	-2.021	-1.976	-1.930	-1.885	-1.838	-1.791	-1.744	-1.698	-1.651	-1.605	-1.558	-1.511	-1.465	-1.419	-1.372	-1.328	-1.282	-1.238	-1.194	-1.150	-1.108	-1.065	-1.022	-0.981	-0.942	-0.901	-0.864	-0.826	-0.790	-0.754	-0.719	-0.685	-0.652	-0.621	-0.591	-0.561	-0.534	-0.507	-0.481	-0.458	-0.435	-0.412	-0.392	-0.374	-0.356	-0.340	-0.325	-0.311	-0.300	-0.289	-0.280	-0.272	-0.266	-0.260	-0.256	-0.254	-0.252	-0.252	-0.254	-0.256	-0.260	-0.265	-0.269	-0.278	-0.285	-0.292	-0.302	-0.312	-0.324	-0.336	-0.348	-0.361	-0.374	-0.389	-0.402	-0.419	-0.434	-0.450	-0.465	-0.481	-0.498	-0.514	-0.530	-0.546	-0.564	-0.580	-0.596	-0.614	-0.629	-0.645	-0.661	-0.676	-0.691	-0.706	-0.722	-0.736	-0.750	-0.765	-0.778	-0.791	-0.802	-0.815	-0.828	-0.839	-0.851	-0.861	-0.872	-0.882	-0.892	-0.902	-0.912	-0.922	-0.931	-0.940	-0.949	-0.958	-0.965	-0.974	-0.982	-0.989	-0.996	-1.004	-1.012	-1.020	-1.028	-1.035	-1.042	-1.050	-1.058	-1.064	-1.071	-1.079	-1.086	-1.094	-1.101	-1.109	-1.116	-1.124	-1.131	-1.139	-1.146	-1.155	-1.162	-1.170	-1.178	-1.185	-1.192	-1.201	-1.209	-1.216	-1.225	-1.232	-1.240	-1.248	-1.258	-1.265	-1.272	-1.280	-1.288	-1.298	-1.305	-1.311	-1.320	-1.328	-1.335	-1.344	-1.350	-1.359	-1.365	-1.374	-1.381	-1.389	-1.395	-1.402	-1.410	-1.416	-1.424	-1.430	-1.436	-1.442	-1.450	-1.455	-1.462	-1.469	-1.475	-1.480	-1.486	-1.492	-1.499	-1.505	-1.511	-1.516	-1.522	-1.529	-1.534	-1.540	-1.546	-1.551	-1.558	-1.562	-1.569	-1.575	-1.581	-1.586	-1.594	-1.600	-1.606	-1.614	-1.620	-1.626	-1.634	-1.641	-1.648	-1.655	-1.662	-1.670	-1.679	-1.686	-1.695	-1.702	-1.712	-1.720	-1.728	-1.738	-1.746	-1.755	-1.762	-1.772	-1.781	-1.790	-1.799	-1.808	-1.816	-1.825	-1.834	-1.841	-1.850	-1.859	-1.866	-1.874	-1.881	-1.890	-1.896	-1.904	-1.910	-1.916	-1.924	-1.929	-1.934	-1.940	-1.944	-1.949	-1.954	-1.956	-1.960	-1.962	-1.966	-1.969	-1.971	-1.974	-1.975	-1.976	-1.978	-1.979	-1.980	-1.980	-1.981	-1.981	-1.981	-1.981	-1.981	-1.982	-1.981	-1.981	-1.981	-1.981	-1.981	-1.981	-1.981	-1.981	-1.981	-1.982	-1.982	-1.984	-1.984	-1.986	-1.986	-1.988	-1.989	-1.990	-1.992	-1.994	-1.996	-1.999	-2.000	-2.004	-2.006	-2.009	-2.011	-2.014	-2.018	-2.020	-2.024	-2.027	-2.030	-2.034	-2.036	-2.040	-2.042	-2.046	-2.049	-2.051	-2.054	-2.058	-2.060	-2.064	-2.065	-2.068	-2.070	-2.071	-2.072	-2.075	-2.076	-2.079	-2.080	-2.080	-2.081	-2.084	-2.084	-2.085	-2.085	-2.086	-2.088	-2.088	-2.088	-2.089	-2.089	-2.090	-2.090	-2.091	-2.091	-2.092	-2.094	-2.095	-2.098	-2.098	-2.099	-2.101	-2.102	-2.106	-2.108	-2.111	-2.114	-2.118	-2.121	-2.124	-2.129	-2.132	-2.136	-2.141	-2.146	-2.151	-2.156	-2.162	-2.169	-2.174	-2.179	-2.186	-2.192	-2.199	-2.205	-2.212	-2.219	-2.225	-2.232	-2.239	-2.246	-2.252	-2.260	-2.268	-2.274	-2.281	-2.288	-2.292	-2.300	-2.306	-2.312	-2.319	-2.325	-2.330	-2.336	-2.342	-2.348	-2.352	-2.358	-2.361	-2.368	-2.372	-2.376	-2.381	-2.385	-2.390	-2.392	-2.398	-2.401	-2.405	-2.409	-2.411	-2.415	-2.419	-2.422	-2.425	-2.429	-2.432	-2.436	-2.439	-2.441	-2.445	-2.449	-2.452	-2.455	-2.459	-2.462	-2.466	-2.469	-2.474	-2.476	-2.481	-2.485	-2.489	-2.492	-2.496	-2.500	-2.504	-2.509	-2.512	-2.515	-2.520	-2.524	-2.528	-2.531	-2.535	-2.539	-2.544	-2.546	-2.550	-2.554	-2.558	-2.561	-2.565	-2.568	-2.570	-2.574	-2.576	-2.580	-2.582	-2.585	-2.589	-2.590	-2.594	-2.595	-2.598	-2.599	-2.601	-2.604	-2.606	-2.608	-2.610	-2.611	-2.612	-2.615	-2.616	-2.618	-2.619	-2.620	-2.621	-2.622	-2.625	-2.626	-2.628	-2.629	-2.631	-2.634	-2.635	-2.636	-2.638	-2.641	-2.642	-2.644	-2.646	-2.649	-2.651	-2.652	-2.656	-2.658	-2.659	-2.661	-2.665	-2.666	-2.669	-2.670	-2.674	-2.676	-2.678	-2.680	-2.682	-2.685	-2.688	-2.690	-2.691	-2.692	-2.695	-2.698	-2.699	-2.701	-2.702	-2.702	-2.704	-2.706	-2.708	-2.709	-2.709	-2.710	-2.710	-2.710	-2.710	-2.710	-2.710	-2.709	-2.709	-2.709	-2.709	-2.706	-2.705	-2.705	-2.704	-2.702	-2.701	-2.699	-2.698	-2.696	-2.694	-2.691	-2.690	-2.688	-2.686	-2.684	-2.681	-2.679	-2.676	-2.674	-2.670	-2.669	-2.665	-2.662	-2.661	-2.658	-2.655	-2.652	-2.650	-2.646	-2.644	-2.641	-2.638	-2.635	-2.631	-2.629	-2.626	-2.621	-2.619	-2.616	-2.612	-2.609	-2.605	-2.601	-2.598	-2.594	-2.590	-2.586	-2.582	-2.578	-2.574	-2.569	-2.565	-2.560	-2.556	-2.551	-2.548	-2.542	-2.536	-2.531	-2.526	-2.521	-2.516	-2.510	-2.505	-2.500	-2.495	-2.490	-2.484	-2.479	-2.472	-2.468	-2.461	-2.455	-2.451	-2.445	-2.441	-2.435	-2.431	-2.426	-2.421	-2.418	-2.414	-2.410	-2.406	-2.402	-2.400	-2.396	-2.394	-2.392	-2.390	-2.389	-2.388	-2.386	-2.386	-2.385	-2.385	-2.385	-2.386	-2.388	-2.389	-2.390	-2.392	-2.394	-2.396	-2.399	-2.401	-2.404	-2.408	-2.410	-2.412	-2.415	-2.419	-2.422	-2.425	-2.428	-2.430	-2.434	-2.436	-2.439	-2.441	-2.444	-2.445	-2.446	-2.448	-2.449	-2.449	-2.449	-2.448	-2.446	-2.445	-2.444	-2.440	-2.438	-2.434	-2.429	-2.425	-2.419	-2.414	-2.408	-2.400	-2.394	-2.386	-2.378	-2.368	-2.359	-2.349	-2.340	-2.330	-2.318	-2.308	-2.296	-2.285	-2.274	-2.261	-2.250	-2.238	-2.226	-2.214	-2.201	-2.190	-2.179	-2.168	-2.156	-2.145	-2.134	-2.122	-2.112	-2.102	-2.092	-2.084	-2.074	-2.066	-2.058	-2.050	-2.042	-2.036	-2.030	-2.024	-2.019	-2.015	-2.010	-2.006	-2.002	-2.001	-1.999	-1.998	-1.995	-1.994	-1.994	-1.994	-1.994	-1.995	-1.996	-1.996	-1.998	-2.000	-2.002	-2.004	-2.007	-2.010	-2.014	-2.016	-2.019	-2.022	-2.026	-2.030	-2.034	-2.039	-2.044	-2.047	-2.052	-2.056	-2.061	-2.066	-2.070	-2.075	-2.080	-2.085	-2.090	-2.095	-2.100	-2.105	-2.110	-2.115	-2.120	-2.126	-2.131	-2.136	-2.140	-2.145	-2.151	-2.156	-2.160	-2.166	-2.170	-2.175	-2.179	-2.184	-2.188	-2.191	-2.195	-2.199	-2.201	-2.204	-2.206	-2.209	-2.210	-2.212	-2.214	-2.214	-2.214	-2.214	-2.214	-2.212	-2.210	-2.209	-2.206	-2.202	-2.199	-2.195	-2.190	-2.185	-2.179	-2.171	-2.165	-2.158	-2.150	-2.140	-2.131	-2.122	-2.112	-2.102	-2.091	-2.080	-2.070	-2.059	-2.046	-2.035	-2.022	-2.011	-1.999	-1.988	-1.976	-1.965	-1.954	-1.944	-1.932	-1.921	-1.912	-1.902	-1.894	-1.886	-1.878	-1.870	-1.864	-1.858	-1.854	-1.849	-1.845	-1.841	-1.840	-1.838	-1.836	-1.836	-1.838	-1.839	-1.841	-1.844	-1.848	-1.851	-1.856	-1.862	-1.869	-1.875	-1.881	-1.889	-1.896	-1.904	-1.912	-1.920	-1.929	-1.936	-1.945	-1.954	-1.961	-1.969	-1.976	-1.984	-1.991	-1.996	-2.002	-2.009	-2.014	-2.018	-2.020	-2.024	-2.025	-2.026	-2.027	-2.027	-2.026	-2.025	-2.022	-2.019	-2.014	-2.009	-2.004	-1.996	-1.989	-1.982	-1.972	-1.962	-1.952	-1.942	-1.931	-1.920	-1.908	-1.895	-1.881	-1.869	-1.855	-1.841	-1.828	-1.812	-1.798	-1.784	-1.769	-1.754	-1.740	-1.725	-1.710	-1.696	-1.681	-1.668	-1.654	-1.640	-1.626	-1.612	-1.600	-1.586	-1.574	-1.561	-1.549	-1.538	-1.525	-1.514	-1.504	-1.492	-1.482	-1.471	-1.462	-1.452	-1.444	-1.432	-1.424	-1.415	-1.406	-1.396	-1.389	-1.380	-1.372	-1.364	-1.355	-1.348	-1.340	-1.332	-1.324	-1.316	-1.310	-1.301	-1.295	-1.286	-1.279	-1.271	-1.265	-1.258	-1.250	-1.242	-1.235	-1.229	-1.221	-1.214	-1.206	-1.199	-1.191	-1.185	-1.178	-1.169	-1.161	-1.154	-1.146	-1.139	-1.131	-1.122	-1.115	-1.106	-1.098	-1.090	-1.080	-1.071	-1.062	-1.051	-1.042	-1.031	-1.022	-1.011	-1.000	-0.989	-0.978	-0.965	-0.954	-0.941	-0.928	-0.914	-0.900	-0.886	-0.870	-0.855	-0.840	-0.824	-0.806	-0.790	-0.772	-0.755	-0.738	-0.719	-0.700	-0.681	-0.662	-0.642	-0.622	-0.602	-0.584	-0.562	-0.542	-0.522	-0.502	-0.481	-0.461	-0.441	-0.422	-0.402	-0.382	-0.364	-0.344	-0.325	-0.309	-0.290	-0.272	-0.256	-0.241	-0.226	-0.211	-0.196	-0.182	-0.171	-0.158	-0.146	-0.136	-0.128	-0.118	-0.109	-0.101	-0.096	-0.091	-0.086	-0.081	-0.079	-0.076	-0.075	-0.075	-0.075	-0.076	-0.078	-0.079	-0.082	-0.086	-0.091	-0.096	-0.102	-0.108	-0.115	-0.122	-0.130	-0.138	-0.146	-0.155	-0.162	-0.172	-0.182	-0.191	-0.201	-0.211	-0.221	-0.230	-0.240	-0.249	-0.259	-0.268	-0.278	-0.288	-0.295	-0.304	-0.312	-0.320	-0.328	-0.335	-0.341	-0.349	-0.354	-0.360	-0.364	-0.370	-0.374	-0.378	-0.381	-0.385	-0.386	-0.389	-0.389	-0.391	-0.391	-0.391	-0.390	-0.390	-0.389	-0.388	-0.385	-0.382	-0.380	-0.378	-0.375	-0.370	-0.366	-0.362	-0.358	-0.352	-0.349	-0.342	-0.338	-0.331	-0.326	-0.319	-0.314	-0.308	-0.300	-0.292	-0.285	-0.279	-0.272	-0.265	-0.258	-0.250	-0.241	-0.235	-0.226	-0.219	-0.211	-0.202	-0.195	-0.188	-0.180	-0.171	-0.162	-0.155	-0.148	-0.138	-0.130	-0.122	-0.112	-0.104	-0.096	-0.088	-0.079	-0.072	-0.064	-0.055	-0.048	-0.040	-0.032	-0.025	-0.018	-0.011	-0.005	0.002	0.006	0.012	0.019	0.024	0.029	0.032	0.036	0.040	0.044	0.045	0.048	0.049	0.049	0.050	0.049	0.048	0.046	0.045	0.042	0.040	0.036	0.032	0.028	0.022	0.018	0.012	0.005	0.000	-0.008	-0.015	-0.022	-0.029	-0.038	-0.045	-0.054	-0.061	-0.069	-0.076	-0.084	-0.092	-0.099	-0.106	-0.114	-0.119	-0.124	-0.130	-0.135	-0.139	-0.142	-0.145	-0.148	-0.149	-0.150	-0.149	-0.148	-0.146	-0.144	-0.141	-0.136	-0.131	-0.125	-0.118	-0.110	-0.101	-0.091	-0.081	-0.071	-0.058	-0.045	-0.031	-0.018	-0.001	0.015	0.031	0.048	0.065	0.081	0.101	0.119	0.139	0.158	0.179	0.198	0.218	0.239	0.259	0.280	0.300	0.320	0.341	0.362	0.382	0.402	0.422	0.441	0.461	0.482	0.500	0.520	0.539	0.556	0.574	0.592	0.609	0.626	0.642	0.659	0.675	0.690	0.706	0.720	0.735	0.750	0.764	0.778	0.791	0.804	0.818	0.830	0.842	0.854	0.868	0.879	0.890	0.901	0.912	0.924	0.935	0.945	0.956	0.966	0.976	0.988	0.996	1.008	1.016	1.026	1.035	1.045	1.054	1.064	1.071	1.081	1.089	1.098	1.105	1.114	1.121	1.129	1.136	1.144	1.150	1.158	1.164	1.170	1.176	1.184	1.189	1.195	1.200	1.206	1.210	1.216	1.220	1.226	1.231	1.236	1.240	1.244	1.249	1.254	1.258	1.261	1.265	1.269	1.274	1.276	1.280	1.284	1.288	1.291	1.294	1.299	1.301	1.305	1.308	1.311	1.315	1.319	1.321	1.324	1.328	1.331	1.334	1.338	1.339	1.342	1.345	1.349	1.350	1.352	1.355	1.358	1.359	1.360	1.361	1.364	1.365	1.365	1.366	1.365	1.366	1.366	1.366	1.366	1.365	1.365	1.364	1.362	1.360	1.359	1.356	1.354	1.351	1.349	1.345	1.342	1.339	1.334	1.330	1.325	1.321	1.316	1.311	1.305	1.299	1.294	1.288	1.280	1.272	1.266	1.259	1.251	1.244	1.236	1.228	1.220	1.211	1.202	1.194	1.185	1.176	1.168	1.158	1.146	1.138	1.128	1.118	1.109	1.099	1.088	1.078	1.069	1.058	1.049	1.038	1.028	1.019	1.009	1.000	0.990	0.982	0.972	0.965	0.956	0.949	0.941	0.934	0.929	0.922	0.918	0.911	0.906	0.902	0.899	0.896	0.895	0.892	0.891	0.891	0.891	0.892	0.894	0.895	0.899	0.902	0.906	0.910	0.915	0.921	0.926	0.934	0.941	0.949	0.958	0.966	0.975	0.985	0.995	1.005	1.015	1.026	1.039	1.050	1.061	1.074	1.086	1.099	1.110	1.124	1.136	1.149	1.162	1.175	1.188	1.200	1.212	1.225	1.239	1.251	1.264	1.276	1.288	1.301	1.312	1.325	1.336	1.349	1.360	1.372	1.382	1.394	1.406	1.418	1.429	1.439	1.450	1.461	1.472	1.482	1.494	1.505	1.518	1.528	1.539	1.549	1.561	1.571	1.582	1.594	1.605	1.616	1.628	1.638	1.649	1.660	1.671	1.684	1.694	1.704	1.715	1.725	1.736	1.746	1.756	1.766	1.776	1.785	1.795	1.802	1.811	1.820	1.828	1.835	1.842	1.848	1.852	1.858	1.862	1.866	1.869	1.871	1.872	1.874	1.874	1.872	1.871	1.869	1.866	1.862	1.858	1.851	1.845	1.838	1.831	1.822	1.812	1.801	1.790	1.780	1.766	1.754	1.741	1.726	1.711	1.696	1.680	1.664	1.648	1.631	1.614	1.596	1.579	1.561	1.545	1.528	1.510	1.492	1.476	1.459	1.442	1.426	1.412	1.396	1.382	1.369	1.356	1.345	1.334	1.324	1.314	1.308	1.300	1.294	1.289	1.285	1.282	1.282	1.282	1.284	1.285	1.289	1.294	1.300	1.308	1.316	1.325	1.335	1.348	1.361	1.375	1.389	1.404	1.421	1.438	1.456	1.475	1.495	1.514	1.534	1.554	1.575	1.596	1.618	1.640	1.660	1.682	1.702	1.725	1.746	1.766	1.785	1.805	1.824	1.842	1.861	1.876	1.894	1.909	1.924	1.938	1.951	1.962	1.974	1.984	1.994	2.002	2.010	2.018	2.024	2.029	2.033	2.036	2.040	2.041	2.042	2.044	2.042	2.042	2.041	2.040	2.038	2.035	2.033	2.030	2.025	2.021	2.018	2.014	2.010	2.006	2.002	1.999	1.995	1.991	1.988	1.984	1.982	1.980	1.978	1.975	1.975	1.972	1.972	1.972	1.972	1.974	1.974	1.976	1.979	1.981	1.984	1.988	1.991	1.996	2.001	2.005	2.013	2.018	2.024	2.031	2.039	2.045	2.054	2.062	2.071	2.081	2.090	2.100	2.110	2.120	2.130	2.140	2.150	2.161	2.172	2.182	2.194	2.205	2.216	2.228	2.238	2.249	2.259	2.270	2.281	2.291	2.301	2.311	2.322	2.332	2.342	2.351	2.360	2.370	2.378	2.386	2.394	2.401	2.409	2.415	2.421	2.428	2.432	2.438	2.441	2.445	2.449	2.451	2.455	2.458	2.459	2.459	2.460	2.459	2.458	2.458	2.455	2.452	2.450	2.448	2.442	2.439	2.434	2.428	2.422	2.416	2.409	2.402	2.395	2.386	2.379	2.370	2.361	2.352	2.344	2.335	2.325	2.316	2.306	2.296	2.286	2.276	2.268	2.258	2.249	2.240	2.231	2.221	2.214	2.205	2.198	2.190	2.182	2.175	2.169	2.162	2.158	2.151	2.146	2.142	2.138	2.134	2.130	2.126	2.124	2.122	2.120	2.119	2.116	2.116	2.114	2.115	2.114	2.112	2.114	2.112	2.112	2.114	2.114	2.115	2.114	2.115	2.115	2.114	2.115	2.112	2.114	2.111	2.110	2.109	2.106	2.105	2.101	2.099	2.096	2.092	2.088	2.082	2.079	2.072	2.068	2.061	2.054	2.047	2.040	2.033	2.024	2.015	2.006	1.998	1.988	1.978	1.968	1.958	1.948	1.936	1.926	1.916	1.905	1.895	1.885	1.875	1.864	1.854	1.845	1.835	1.825	1.816	1.808	1.799	1.791	1.784	1.775	1.769	1.761	1.754	1.749	1.742	1.738	1.734	1.729	1.725	1.721	1.719	1.715	1.714	1.711	1.709	1.708	1.705	1.705	1.704	1.702	1.701	1.700	1.699	1.698	1.698	1.696	1.694	1.692	1.689	1.688	1.685	1.680	1.678	1.672	1.666	1.661	1.655	1.648	1.641	1.632	1.622	1.612	1.602	1.590	1.579	1.564	1.550	1.535	1.519	1.502	1.484	1.466	1.446	1.426	1.405	1.384	1.361	1.339	1.314	1.289	1.265	1.239	1.212	1.186	1.158	1.130	1.102	1.074	1.045	1.018	0.989	0.959	0.930	0.901	0.872	0.844	0.816	0.788	0.760	0.732	0.705	0.679	0.652	0.626	0.601	0.578	0.552	0.530	0.506	0.485	0.464	0.441	0.424	0.404	0.385	0.368	0.351	0.335	0.321	0.306	0.292	0.281	0.269	0.259	0.250	0.240	0.232	0.226	0.219	0.214	0.209	0.205	0.202	0.200	0.199	0.198	0.198	0.199	0.201	0.202	0.206	0.209	0.214	0.219	0.225	0.231	0.239	0.246	0.254	0.262	0.271	0.280	0.290	0.300	0.311	0.322	0.332	0.345	0.356	0.369	0.381	0.395	0.408	0.420	0.434	0.446	0.460	0.474	0.488	0.501	0.514	0.529	0.541	0.554	0.568	0.580	0.594	0.606	0.618	0.631	0.642	0.655	0.665	0.678	0.689	0.699	0.709	0.719	0.728	0.736	0.746	0.754	0.762	0.770	0.778	0.784	0.791	0.798	0.802	0.809	0.812	0.819	0.822	0.826	0.831	0.835	0.838	0.840	0.842	0.846	0.849	0.851	0.852	0.855	0.859	0.860	0.862	0.862	0.865	0.868	0.869	0.871	0.874	0.875	0.879	0.880	0.882	0.886	0.889	0.892	0.895	0.899	0.902	0.906	0.910	0.915	0.919	0.925	0.930	0.935	0.940	0.945	0.951	0.959	0.964	0.970	0.978	0.984	0.990	0.998	1.004	1.011	1.018	1.024	1.031	1.038	1.045	1.051	1.058	1.064	1.069	1.075	1.080	1.085	1.090	1.094	1.099	1.101	1.105	1.108	1.109	1.110	1.111	1.111	1.111	1.111	1.109	1.108	1.105	1.101	1.098	1.094	1.089	1.085	1.079	1.071	1.065	1.058	1.049	1.040	1.032	1.024	1.014	1.004	0.994	0.982	0.972	0.961	0.950	0.939	0.929	0.918	0.906	0.895	0.884	0.874	0.864	0.852	0.842	0.832	0.822	0.812	0.805	0.796	0.788	0.780	0.772	0.765	0.759	0.752	0.748	0.741	0.738	0.732	0.728	0.725	0.721	0.719	0.715	0.714	0.711	0.710	0.709	0.708	0.705	0.705	0.704	0.701	0.701	0.700	0.699	0.698	0.696	0.695	0.694	0.691	0.689	0.686	0.684	0.680	0.676	0.674	0.669	0.664	0.659	0.652	0.648	0.641	0.635	0.628	0.621	0.612	0.606	0.598	0.590	0.581	0.571	0.564	0.554	0.545	0.536	0.526	0.518	0.509	0.500	0.491	0.482	0.474	0.466	0.459	0.451	0.444	0.438	0.431	0.426	0.420	0.416	0.411	0.408	0.405	0.402	0.401	0.399	0.398	0.399	0.399	0.400	0.401	0.404	0.408	0.411	0.415	0.420	0.425	0.431	0.438	0.442	0.451	0.458	0.465	0.474	0.481	0.490	0.498	0.506	0.515	0.524	0.531	0.540	0.548	0.556	0.565	0.572	0.580	0.586	0.594	0.600	0.606	0.611	0.616	0.621	0.625	0.629	0.632	0.634	0.638	0.639	0.639	0.640	0.640	0.639	0.638	0.636	0.635	0.632	0.629	0.625	0.621	0.619	0.614	0.609	0.604	0.599	0.592	0.586	0.581	0.575	0.569	0.562	0.556	0.551	0.545	0.539	0.534	0.529	0.522	0.518	0.512	0.507	0.504	0.499	0.496	0.492	0.490	0.488	0.484	0.481	0.481	0.479	0.478	0.476	0.476	0.475	0.475	0.476	0.476	0.478	0.478	0.479	0.479	0.480	0.481	0.482	0.484	0.485	0.486	0.488	0.489	0.490	0.490	0.490	0.490	0.489	0.490	0.489	0.488	0.485	0.484	0.482	0.479	0.476	0.472	0.469	0.465	0.460	0.455	0.449	0.442	0.436	0.430	0.422	0.416	0.409	0.401	0.394	0.385	0.376	0.369	0.359	0.351	0.342	0.334	0.325	0.318	0.309	0.301	0.292	0.286	0.279	0.271	0.265	0.258	0.250	0.245	0.239	0.234	0.230	0.224	0.220	0.218	0.215	0.211	0.209	0.208	0.205	0.204	0.204	0.202	0.202	0.202	0.202	0.204	0.205	0.206	0.208	0.208	0.210	0.211	0.212	0.214	0.215	0.216	0.219	0.219	0.220	0.221	0.221	0.220	0.221	0.220	0.220	0.219	0.219	0.216	0.215	0.214	0.211	0.208	0.205	0.202	0.199	0.195	0.191	0.188	0.182	0.178	0.172	0.169	0.164	0.158	0.154	0.148	0.142	0.139	0.134	0.129	0.124	0.119	0.114	0.110	0.105	0.101	0.098	0.094	0.091	0.088	0.085	0.084	0.082	0.080	0.079	0.078	0.078	0.078	0.078	0.078	0.079	0.081	0.082	0.084	0.086	0.089	0.092	0.095	0.098	0.102	0.105	0.109	0.112	0.116	0.121	0.125	0.129	0.134	0.138	0.141	0.145	0.150	0.154	0.156	0.160	0.164	0.168	0.170	0.172	0.175	0.178	0.180	0.181	0.182	0.186	0.186	0.188	0.188	0.189	0.189	0.189	0.189	0.189	0.188	0.186	0.185	0.182	0.181	0.179	0.176	0.174	0.171	0.168	0.164	0.161	0.156	0.152	0.148	0.144	0.139	0.135	0.130	0.125	0.119	0.114	0.108	0.101	0.095	0.089	0.082	0.075	0.068	0.060	0.054	0.045	0.036	0.029	0.020	0.011	0.002	-0.006	-0.016	-0.026	-0.035	-0.045	-0.054	-0.065	-0.075	-0.085	-0.096	-0.106	-0.116	-0.128	-0.138	-0.149	-0.159	-0.170	-0.181	-0.192	-0.204	-0.215	-0.226	-0.238	-0.249	-0.259	-0.270	-0.281	-0.291	-0.304	-0.314	-0.325	-0.335	-0.345	-0.355	-0.366	-0.376	-0.385	-0.395	-0.405	-0.414	-0.424	-0.431	-0.441	-0.449	-0.458	-0.468	-0.475	-0.484	-0.490	-0.498	-0.505	-0.511	-0.519	-0.525	-0.531	-0.538	-0.542	-0.548	-0.552	-0.556	-0.561	-0.565	-0.568	-0.570	-0.572	-0.575	-0.576	-0.578	-0.579	-0.579	-0.578	-0.576	-0.575	-0.572	-0.570	-0.566	-0.561	-0.556	-0.551	-0.546	-0.539	-0.531	-0.524	-0.515	-0.505	-0.495	-0.485	-0.472	-0.460	-0.448	-0.434	-0.419	-0.405	-0.389	-0.372	-0.356	-0.340	-0.322	-0.302	-0.284	-0.265	-0.245	-0.225	-0.205	-0.184	-0.162	-0.142	-0.120	-0.099	-0.076	-0.054	-0.032	-0.010	0.012	0.034	0.056	0.078	0.100	0.120	0.141	0.162	0.182	0.202	0.222	0.242	0.260	0.279	0.296	0.314	0.330	0.346	0.361	0.378	0.391	0.406	0.419	0.431	0.444	0.455	0.468	0.478	0.488	0.496	0.506	0.514	0.522	0.530	0.536	0.542	0.549	0.555	0.559	0.564	0.569	0.572	0.578	0.580	0.584	0.588	0.590	0.592	0.595	0.596	0.600	0.601	0.604	0.605	0.608	0.609	0.611	0.612	0.614	0.615	0.616	0.618	0.618	0.620	0.620	0.620	0.621	0.620	0.621	0.621	0.621	0.620	0.619	0.618	0.616	0.615	0.614	0.611	0.609	0.606	0.602	0.599	0.595	0.591	0.585	0.579	0.572	0.566	0.559	0.552	0.542	0.535	0.525	0.516	0.504	0.494	0.481	0.469	0.456	0.442	0.429	0.414	0.399	0.382	0.366	0.349	0.331	0.311	0.294	0.274	0.255	0.234	0.212	0.190	0.169	0.146	0.124	0.100	0.075	0.051	0.026	0.001	-0.025	-0.051	-0.078	-0.104	-0.131	-0.159	-0.186	-0.214	-0.241	-0.270	-0.299	-0.326	-0.356	-0.384	-0.412	-0.441	-0.471	-0.500	-0.529	-0.559	-0.589	-0.618	-0.646	-0.675	-0.705	-0.734	-0.762	-0.790	-0.819	-0.846	-0.875	-0.902	-0.929	-0.958	-0.984	-1.011	-1.038	-1.062	-1.089	-1.114	-1.140	-1.165	-1.189	-1.214	-1.238	-1.261	-1.285	-1.309	-1.331	-1.354	-1.376	-1.399	-1.420	-1.441	-1.462	-1.484	-1.504	-1.524	-1.544	-1.564	-1.584	-1.602	-1.622	-1.642	-1.661	-1.680	-1.700	-1.718	-1.738	-1.755	-1.775	-1.794	-1.812	-1.832	-1.851	-1.870	-1.891	-1.910	-1.930	-1.951	-1.971	-1.991	-2.013	-2.034	-2.056	-2.079	-2.101	-2.124	-2.148	-2.171	-2.195	-2.220	-2.244	-2.270	-2.296	-2.322	-2.350	-2.379	-2.408	-2.435	-2.465	-2.495	-2.526	-2.558	-2.590	-2.622	-2.656	-2.689	-2.724	-2.759	-2.794	-2.830	-2.866	-2.905	-2.941	-2.980	-3.019	-3.059	-3.099	-3.139	-3.180	-3.221	-3.262	-3.306	-3.348	-3.391	-3.435	-3.478	-3.522	-3.568	-3.611	-3.656	-3.700	-3.745	-3.791	-3.836	-3.880	-3.926	-3.971	-4.015	-4.060	-4.105	-4.148	-4.192	-4.235	-4.279	-4.322	-4.365	-4.408	-4.449	-4.490	-4.532	-4.572	-4.612	-4.650	-4.689	-4.726	-4.764	-4.799	-4.835	-4.870	-4.902	-4.935	-4.968	-4.999	-5.029	-5.058	-5.085	-5.114	-5.139	-5.165	-5.189	-5.212	-5.235	-5.256	-5.278	-5.296	-5.315	-5.332	-5.349	-5.365	-5.379	-5.394	-5.405	-5.418	-5.428	-5.436	-5.445	-5.451	-5.458	-5.462	-5.468	-5.470	-5.471	-5.472	-5.471	-5.470	-5.468	-5.464	-5.460	-5.454	-5.446	-5.440	-5.430	-5.420	-5.408	-5.394	-5.380	-5.365	-5.349	-5.331	-5.312	-5.292	-5.271	-5.249	-5.225	-5.200	-5.172	-5.146	-5.118	-5.088	-5.056	-5.024	-4.990	-4.955	-4.921	-4.884	-4.846	-4.808	-4.769	-4.728	-4.686	-4.644	-4.600	-4.556	-4.512	-4.468	-4.422	-4.376	-4.329	-4.282	-4.235	-4.188	-4.139	-4.091	-4.043	-3.996	-3.948	-3.900	-3.852	-3.804	-3.758	-3.711	-3.664	-3.618	-3.571	-3.528	-3.484	-3.440	-3.395	-3.352	-3.311	-3.270	-3.229	-3.190	-3.150	-3.111	-3.075	-3.038	-3.001	-2.966	-2.931	-2.896	-2.864	-2.831	-2.799	-2.768	-2.736	-2.706	-2.678	-2.648	-2.619	-2.589	-2.561	-2.532	-2.504	-2.478	-2.450	-2.421	-2.394	-2.366	-2.338	-2.309	-2.281	-2.254	-2.224	-2.195	-2.165	-2.136	-2.106	-2.075	-2.045	-2.013	-1.981	-1.949	-1.915	-1.881	-1.848	-1.812	-1.778	-1.742	-1.706	-1.669	-1.631	-1.594	-1.555	-1.516	-1.478	-1.438	-1.398	-1.356	-1.316	-1.274	-1.234	-1.191	-1.149	-1.108	-1.065	-1.022	-0.979	-0.936	-0.895	-0.852	-0.810	-0.768	-0.728	-0.685	-0.644	-0.602	-0.562	-0.522	-0.484	-0.444	-0.405	-0.368	-0.330	-0.294	-0.258	-0.222	-0.189	-0.155	-0.122	-0.091	-0.061	-0.031	-0.004	0.024	0.050	0.076	0.099	0.122	0.144	0.165	0.184	0.204	0.220	0.236	0.250	0.264	0.276	0.288	0.296	0.306	0.312	0.320	0.324	0.329	0.331	0.332	0.334	0.334	0.332	0.329	0.326	0.322	0.318	0.311	0.304	0.298	0.289	0.280	0.271	0.260	0.250	0.239	0.228	0.215	0.202	0.190	0.178	0.164	0.151	0.136	0.124	0.109	0.095	0.081	0.068	0.054	0.040	0.025	0.011	-0.001	-0.015	-0.029	-0.041	-0.054	-0.066	-0.079	-0.090	-0.102	-0.114	-0.125	-0.136	-0.146	-0.158	-0.166	-0.178	-0.188	-0.195	-0.205	-0.214	-0.222	-0.231	-0.240	-0.249	-0.256	-0.264	-0.272	-0.280	-0.286	-0.294	-0.301	-0.308	-0.315	-0.321	-0.329	-0.336	-0.341	-0.349	-0.355	-0.362	-0.369	-0.375	-0.382	-0.389	-0.395	-0.402	-0.409	-0.415	-0.422	-0.429	-0.435	-0.442	-0.449	-0.456	-0.462	-0.470	-0.478	-0.485	-0.492	-0.499	-0.507	-0.514	-0.522	-0.530	-0.538	-0.545	-0.552	-0.560	-0.569	-0.576	-0.585	-0.594	-0.601	-0.609	-0.619	-0.626	-0.635	-0.642	-0.652	-0.661	-0.670	-0.678	-0.686	-0.695	-0.705	-0.712	-0.722	-0.730	-0.739	-0.748	-0.756	-0.766	-0.774	-0.782	-0.791	-0.799	-0.808	-0.816	-0.824	-0.832	-0.841	-0.849	-0.858	-0.866	-0.874	-0.881	-0.889	-0.896	-0.904	-0.911	-0.919	-0.926	-0.934	-0.940	-0.948	-0.955	-0.961	-0.969	-0.976	-0.982	-0.990	-0.998	-1.005	-1.012	-1.019	-1.025	-1.032	-1.040	-1.046	-1.054	-1.060	-1.068	-1.075	-1.081	-1.089	-1.095	-1.101	-1.109	-1.116	-1.122	-1.129	-1.136	-1.142	-1.148	-1.154	-1.161	-1.166	-1.172	-1.179	-1.184	-1.190	-1.196	-1.201	-1.208	-1.211	-1.218	-1.221	-1.226	-1.231	-1.235	-1.239	-1.242	-1.248	-1.251	-1.254	-1.258	-1.260	-1.264	-1.266	-1.269	-1.270	-1.274	-1.276	-1.279	-1.280	-1.282	-1.285	-1.286	-1.289	-1.290	-1.292	-1.294	-1.296	-1.298	-1.300	-1.301	-1.304	-1.306	-1.308	-1.310	-1.312	-1.314	-1.316	-1.318	-1.320	-1.322	-1.326	-1.329	-1.330	-1.334	-1.336	-1.339	-1.341	-1.344	-1.348	-1.350	-1.352	-1.356	-1.359	-1.361	-1.364	-1.366	-1.369	-1.371	-1.375	-1.378	-1.380	-1.381	-1.384	-1.385	-1.389	-1.390	-1.392	-1.394	-1.395	-1.398	-1.399	-1.399	-1.401	-1.401	-1.402	-1.404	-1.405	-1.406	-1.406	-1.408	-1.409	-1.410	-1.411	-1.411	-1.414	-1.414	-1.415	-1.418	-1.419	-1.420	-1.421	-1.424	-1.426	-1.429	-1.431	-1.435	-1.438	-1.440	-1.444	-1.450	-1.454	-1.458	-1.464	-1.469	-1.474	-1.480	-1.486	-1.492	-1.499	-1.506	-1.512	-1.521	-1.529	-1.538	-1.545	-1.554	-1.562	-1.570	-1.579	-1.589	-1.598	-1.608	-1.615	-1.624	-1.634	-1.644	-1.652	-1.661	-1.670	-1.679	-1.688	-1.695	-1.704	-1.711	-1.720	-1.728	-1.734	-1.741	-1.748	-1.754	-1.760	-1.766	-1.771	-1.778	-1.782	-1.786	-1.790	-1.795	-1.799	-1.801	-1.805	-1.808	-1.810	-1.814	-1.815	-1.818	-1.819	-1.820	-1.822	-1.824	-1.825	-1.826	-1.828	-1.829	-1.830	-1.830	-1.831	-1.832	-1.832	-1.834	-1.836	-1.838	-1.839	-1.839	-1.840	-1.842	-1.844	-1.845	-1.848	-1.850	-1.852	-1.855	-1.856	-1.860	-1.862	-1.866	-1.869	-1.871	-1.875	-1.878	-1.882	-1.885	-1.889	-1.892	-1.896	-1.900	-1.904	-1.908	-1.911	-1.914	-1.919	-1.922	-1.926	-1.930	-1.934	-1.936	-1.940	-1.945	-1.948	-1.950	-1.954	-1.956	-1.960	-1.962	-1.965	-1.969	-1.970	-1.974	-1.975	-1.976	-1.979	-1.980	-1.982	-1.984	-1.985	-1.986	-1.988	-1.989	-1.990	-1.991	-1.991	-1.992	-1.994	-1.994	-1.995	-1.994	-1.995	-1.995	-1.996	-1.996	-1.996	-1.996	-1.998	-1.998	-1.996	-1.996	-1.998	-1.996	-1.996	-1.995	-1.995	-1.996	-1.995	-1.995	-1.994	-1.994	-1.992	-1.994	-1.992	-1.992	-1.992	-1.991	-1.991	-1.991	-1.990	-1.990	-1.990	-1.990	-1.990	-1.989	-1.990	-1.989	-1.989	-1.990	-1.989	-1.990	-1.990	-1.991	-1.990	-1.991	-1.991	-1.992	-1.994	-1.994	-1.995	-1.996	-1.998	-1.999	-2.000	-2.001	-2.002	-2.004	-2.005	-2.007	-2.007	-2.009	-2.011	-2.013	-2.014	-2.015	-2.018	-2.018	-2.019	-2.020	-2.021	-2.022	-2.024	-2.024	-2.025	-2.025	-2.025	-2.025	-2.024	-2.025	-2.025	-2.022	-2.021	-2.021	-2.019	-2.016	-2.014	-2.011	-2.009	-2.005	-2.002	-1.998	-1.994	-1.990	-1.985	-1.980	-1.972	-1.968	-1.961	-1.955	-1.949	-1.941	-1.934	-1.928	-1.919	-1.911	-1.902	-1.895	-1.886	-1.878	-1.869	-1.859	-1.850	-1.841	-1.832	-1.824	-1.815	-1.805	-1.796	-1.788	-1.779	-1.770	-1.762	-1.754	-1.746	-1.738	-1.731	-1.724	-1.718	-1.711	-1.705	-1.699	-1.694	-1.689	-1.685	-1.680	-1.678	-1.674	-1.672	-1.670	-1.668	-1.668	-1.666	-1.668	-1.668	-1.668	-1.670	-1.672	-1.674	-1.676	-1.680	-1.681	-1.685	-1.690	-1.695	-1.699	-1.705	-1.709	-1.714	-1.720	-1.725	-1.730	-1.736	-1.741	-1.748	-1.751	-1.758	-1.761	-1.768	-1.772	-1.776	-1.780	-1.784	-1.788	-1.790	-1.792	-1.795	-1.798	-1.798	-1.799	-1.799	-1.799	-1.796	-1.795	-1.792	-1.790	-1.786	-1.784	-1.779	-1.774	-1.769	-1.762	-1.756	-1.749	-1.741	-1.734	-1.726	-1.718	-1.708	-1.699	-1.690	-1.679	-1.669	-1.660	-1.649	-1.639	-1.629	-1.618	-1.608	-1.598	-1.586	-1.576	-1.566	-1.558	-1.549	-1.539	-1.530	-1.521	-1.514	-1.505	-1.499	-1.492	-1.485	-1.480	-1.474	-1.469	-1.464	-1.461	-1.456	-1.452	-1.451	-1.450	-1.448	-1.448	-1.446	-1.446	-1.446	-1.446	-1.448	-1.449	-1.451	-1.454	-1.455	-1.458	-1.461	-1.464	-1.466	-1.470	-1.474	-1.478	-1.481	-1.486	-1.490	-1.492	-1.498	-1.501	-1.505	-1.509	-1.514	-1.518	-1.521	-1.526	-1.531	-1.534	-1.538	-1.541	-1.546	-1.550	-1.552	-1.556	-1.560	-1.562	-1.566	-1.569	-1.572	-1.574	-1.576	-1.579	-1.581	-1.584	-1.586	-1.588	-1.590	-1.591	-1.592	-1.594	-1.595	-1.596	-1.598	-1.599	-1.599	-1.599	-1.599	-1.599	-1.598	-1.596	-1.595	-1.594	-1.591	-1.589	-1.588	-1.584	-1.581	-1.578	-1.572	-1.569	-1.565	-1.559	-1.554	-1.549	-1.541	-1.535	-1.529	-1.520	-1.514	-1.505	-1.498	-1.488	-1.479	-1.470	-1.461	-1.451	-1.442	-1.431	-1.421	-1.411	-1.401	-1.391	-1.380	-1.370	-1.360	-1.351	-1.341	-1.331	-1.322	-1.314	-1.305	-1.296	-1.289	-1.281	-1.275	-1.269	-1.264	-1.259	-1.252	-1.250	-1.246	-1.244	-1.242	-1.241	-1.240	-1.240	-1.240	-1.241	-1.242	-1.246	-1.249	-1.252	-1.258	-1.261	-1.266	-1.272	-1.279	-1.286	-1.292	-1.301	-1.308	-1.316	-1.324	-1.332	-1.341	-1.349	-1.358	-1.365	-1.374	-1.381	-1.389	-1.396	-1.404	-1.410	-1.416	-1.422	-1.428	-1.432	-1.438	-1.440	-1.444	-1.446	-1.448	-1.449	-1.449	-1.448	-1.448	-1.445	-1.442	-1.440	-1.436	-1.431	-1.426	-1.420	-1.412	-1.405	-1.398	-1.389	-1.379	-1.370	-1.359	-1.349	-1.338	-1.325	-1.314	-1.301	-1.290	-1.276	-1.264	-1.250	-1.238	-1.224	-1.210	-1.196	-1.182	-1.169	-1.155	-1.141	-1.129	-1.114	-1.100	-1.088	-1.074	-1.060	-1.046	-1.035	-1.021	-1.009	-0.996	-0.982	-0.970	-0.959	-0.948	-0.935	-0.924	-0.911	-0.901	-0.890	-0.879	-0.868	-0.858	-0.846	-0.836	-0.825	-0.815	-0.805	-0.795	-0.785	-0.775	-0.766	-0.756	-0.746	-0.738	-0.729	-0.719	-0.710	-0.701	-0.692	-0.684	-0.675	-0.666	-0.659	-0.650	-0.642	-0.635	-0.628	-0.620	-0.612	-0.605	-0.598	-0.591	-0.584	-0.576	-0.570	-0.562	-0.556	-0.549	-0.542	-0.535	-0.529	-0.520	-0.514	-0.507	-0.500	-0.492	-0.485	-0.478	-0.469	-0.461	-0.452	-0.444	-0.434	-0.424	-0.414	-0.404	-0.392	-0.382	-0.370	-0.358	-0.345	-0.332	-0.319	-0.304	-0.289	-0.272	-0.258	-0.240	-0.224	-0.205	-0.186	-0.168	-0.148	-0.128	-0.106	-0.085	-0.064	-0.041	-0.020	0.002	0.026	0.049	0.072	0.096	0.120	0.142	0.168	0.191	0.215	0.239	0.261	0.284	0.308	0.329	0.351	0.372	0.394	0.414	0.432	0.452	0.470	0.488	0.504	0.520	0.536	0.550	0.564	0.575	0.588	0.598	0.606	0.614	0.621	0.629	0.634	0.638	0.641	0.644	0.645	0.645	0.645	0.642	0.641	0.639	0.634	0.629	0.624	0.618	0.610	0.602	0.595	0.586	0.576	0.566	0.558	0.548	0.538	0.525	0.515	0.504	0.491	0.481	0.469	0.458	0.448	0.435	0.424	0.412	0.401	0.391	0.381	0.371	0.361	0.352	0.342	0.334	0.325	0.316	0.310	0.302	0.296	0.290	0.284	0.278	0.272	0.268	0.265	0.261	0.258	0.255	0.252	0.251	0.250	0.249	0.248	0.248	0.248	0.249	0.249	0.250	0.252	0.252	0.256	0.259	0.261	0.265	0.269	0.271	0.276	0.280	0.285	0.288	0.294	0.299	0.304	0.309	0.315	0.321	0.328	0.334	0.340	0.346	0.352	0.360	0.366	0.374	0.381	0.389	0.396	0.404	0.411	0.419	0.426	0.434	0.442	0.450	0.458	0.465	0.472	0.480	0.488	0.494	0.502	0.509	0.516	0.524	0.530	0.536	0.542	0.549	0.552	0.559	0.564	0.569	0.572	0.578	0.580	0.582	0.585	0.588	0.590	0.590	0.591	0.591	0.590	0.590	0.589	0.586	0.584	0.580	0.576	0.572	0.566	0.562	0.556	0.551	0.544	0.538	0.530	0.521	0.512	0.505	0.496	0.486	0.478	0.469	0.460	0.449	0.440	0.431	0.421	0.411	0.402	0.394	0.385	0.378	0.370	0.362	0.356	0.349	0.342	0.338	0.332	0.329	0.325	0.322	0.321	0.320	0.320	0.320	0.321	0.324	0.328	0.332	0.338	0.342	0.350	0.359	0.366	0.378	0.388	0.399	0.412	0.425	0.440	0.455	0.470	0.488	0.504	0.522	0.540	0.560	0.580	0.600	0.619	0.640	0.662	0.682	0.704	0.726	0.749	0.771	0.794	0.816	0.838	0.861	0.882	0.905	0.926	0.949	0.970	0.991	1.011	1.032	1.052	1.071	1.090	1.110	1.129	1.146	1.164	1.180	1.198	1.214	1.229	1.245	1.260	1.272	1.288	1.301	1.312	1.325	1.338	1.349	1.360	1.370	1.380	1.390	1.400	1.408	1.416	1.425	1.432	1.440	1.448	1.455	1.462	1.469	1.475	1.481	1.488	1.492	1.499	1.504	1.509	1.514	1.520	1.524	1.529	1.534	1.538	1.542	1.548	1.552	1.556	1.561	1.565	1.570	1.574	1.579	1.584	1.589	1.592	1.599	1.602	1.609	1.615	1.619	1.625	1.630	1.636	1.641	1.648	1.654	1.660	1.666	1.674	1.680	1.686	1.694	1.699	1.706	1.714	1.720	1.728	1.735	1.742	1.749	1.756	1.762	1.771	1.779	1.785	1.792	1.799	1.806	1.812	1.819	1.825	1.831	1.838	1.844	1.849	1.854	1.859	1.864	1.868	1.871	1.875	1.878	1.880	1.884	1.885	1.886	1.888	1.889	1.889	1.889	1.888	1.886	1.885	1.884	1.881	1.878	1.875	1.870	1.866	1.862	1.856	1.851	1.845	1.839	1.832	1.825	1.819	1.810	1.802	1.794	1.785	1.775	1.765	1.756	1.745	1.735	1.725	1.715	1.702	1.692	1.680	1.669	1.658	1.645	1.634	1.621	1.609	1.598	1.584	1.571	1.559	1.548	1.534	1.522	1.510	1.498	1.485	1.474	1.462	1.451	1.439	1.428	1.418	1.406	1.396	1.386	1.378	1.369	1.360	1.352	1.344	1.338	1.330	1.326	1.320	1.316	1.311	1.309	1.306	1.304	1.304	1.302	1.302	1.305	1.308	1.310	1.314	1.318	1.324	1.330	1.338	1.345	1.354	1.362	1.372	1.382	1.394	1.406	1.418	1.431	1.445	1.461	1.476	1.491	1.508	1.524	1.541	1.559	1.576	1.594	1.611	1.630	1.648	1.668	1.686	1.705	1.724	1.742	1.761	1.779	1.798	1.816	1.835	1.852	1.872	1.889	1.906	1.924	1.941	1.958	1.975	1.991	2.006	2.022	2.038	2.051	2.066	2.079	2.092	2.106	2.119	2.132	2.145	2.156	2.168	2.179	2.189	2.200	2.210	2.220	2.230	2.240	2.248	2.258	2.266	2.275	2.282	2.290	2.299	2.306	2.312	2.321	2.328	2.335	2.341	2.348	2.352	2.360	2.366	2.370	2.376	2.381	2.386	2.391	2.395	2.400	2.402	2.406	2.410	2.412	2.415	2.416	2.419	2.419	2.420	2.421	2.420	2.420	2.419	2.418	2.415	2.412	2.409	2.405	2.401	2.396	2.391	2.385	2.379	2.372	2.365	2.358	2.349	2.340	2.330	2.321	2.310	2.300	2.289	2.278	2.265	2.254	2.241	2.229	2.216	2.204	2.191	2.179	2.166	2.154	2.141	2.130	2.116	2.105	2.094	2.082	2.072	2.061	2.051	2.042	2.035	2.027	2.020	2.014	2.007	2.004	2.000	1.998	1.995	1.994	1.994	1.995	1.996	1.999	2.004	2.007	2.014	2.021	2.027	2.035	2.045	2.055	2.065	2.076	2.088	2.100	2.114	2.128	2.141	2.156	2.171	2.186	2.202	2.218	2.234	2.250	2.265	2.281	2.298	2.314	2.329	2.344	2.358	2.372	2.385	2.399	2.411	2.425	2.436	2.448	2.456	2.466	2.475	2.484	2.491	2.498	2.504	2.510	2.515	2.518	2.521	2.524	2.526	2.528	2.528	2.529	2.529	2.528	2.528	2.526	2.525	2.521	2.519	2.518	2.515	2.511	2.510	2.506	2.504	2.501	2.498	2.496	2.494	2.491	2.490	2.489	2.488	2.488	2.488	2.488	2.488	2.489	2.491	2.492	2.495	2.499	2.502	2.505	2.510	2.515	2.520	2.526	2.531	2.539	2.545	2.554	2.560	2.568	2.576	2.586	2.594	2.602	2.612	2.621	2.631	2.642	2.651	2.661	2.671	2.682	2.692	2.702	2.714	2.724	2.735	2.745	2.755	2.765	2.776	2.786	2.796	2.806	2.816	2.826	2.835	2.845	2.854	2.864	2.871	2.880	2.889	2.898	2.906	2.912	2.920	2.928	2.935	2.941	2.948	2.954	2.959	2.964	2.969	2.975	2.979	2.982	2.986	2.989	2.992	2.994	2.995	2.998	2.999	2.999	2.999	2.999	2.998	2.996	2.994	2.992	2.989	2.985	2.981	2.976	2.972	2.968	2.961	2.956	2.950	2.944	2.935	2.928	2.920	2.911	2.904	2.895	2.885	2.876	2.868	2.858	2.848	2.838	2.828	2.818	2.809	2.799	2.789	2.780	2.770	2.760	2.751	2.742	2.734	2.725	2.718	2.709	2.702	2.695	2.689	2.682	2.676	2.670	2.665	2.659	2.655	2.651	2.648	2.644	2.641	2.638	2.634	2.632	2.630	2.629	2.626	2.625	2.624	2.622	2.621	2.620	2.619	2.618	2.616	2.615	2.614	2.612	2.610	2.609	2.606	2.605	2.602	2.599	2.596	2.594	2.591	2.586	2.582	2.579	2.574	2.569	2.565	2.559	2.552	2.548	2.542	2.535	2.529	2.522	2.516	2.509	2.501	2.496	2.489	2.481	2.474	2.466	2.461	2.454	2.448	2.441	2.435	2.429	2.422	2.418	2.412	2.409	2.404	2.401	2.399	2.395	2.392	2.391	2.389	2.388	2.388	2.388	2.386	2.388	2.389	2.389	2.390	2.391	2.394	2.395	2.398	2.400	2.402	2.406	2.409	2.411	2.414	2.416	2.419	2.421	2.424	2.426	2.428	2.429	2.430	2.430	2.430	2.430	2.428	2.426	2.424	2.421	2.418	2.412	2.408	2.401	2.394	2.386	2.378	2.369	2.358	2.348	2.335	2.322	2.309	2.294	2.279	2.261	2.245	2.228	2.209	2.189	2.169	2.149	2.126	2.104	2.081	2.058	2.034	2.009	1.985	1.958	1.932	1.906	1.880	1.852	1.826	1.798	1.770	1.742	1.715	1.686	1.659	1.631	1.602	1.576	1.549	1.521	1.495	1.468	1.441	1.416	1.390	1.365	1.340	1.315	1.292	1.269	1.248	1.225	1.204	1.182	1.162	1.144	1.125	1.108	1.089	1.072	1.056	1.041	1.026	1.012	0.999	0.986	0.974	0.964	0.954	0.944	0.935	0.926	0.920	0.914	0.908	0.902	0.899	0.894	0.892	0.889	0.888	0.886	0.886	0.886	0.889	0.889	0.891	0.895	0.899	0.902	0.908	0.912	0.918	0.925	0.931	0.938	0.945	0.952	0.961	0.970	0.979	0.988	0.996	1.006	1.016	1.028	1.038	1.048	1.059	1.070	1.080	1.091	1.104	1.114	1.125	1.136	1.148	1.158	1.169	1.179	1.190	1.200	1.210	1.220	1.230	1.239	1.249	1.258	1.266	1.275	1.281	1.290	1.298	1.304	1.310	1.316	1.321	1.326	1.331	1.336	1.340	1.345	1.348	1.351	1.354	1.358	1.360	1.361	1.362	1.365	1.365	1.368	1.366	1.368	1.368	1.370	1.370	1.369	1.370	1.370	1.370	1.370	1.371	1.372	1.372	1.374	1.374	1.375	1.376	1.378	1.380	1.381	1.384	1.386	1.390	1.392	1.396	1.400	1.405	1.409	1.414	1.420	1.425	1.430	1.436	1.442	1.449	1.456	1.464	1.470	1.478	1.485	1.492	1.501	1.509	1.516	1.524	1.531	1.539	1.546	1.554	1.561	1.569	1.575	1.581	1.589	1.595	1.601	1.606	1.612	1.618	1.621	1.625	1.629	1.630	1.632	1.635	1.635	1.636	1.635	1.635	1.634	1.632	1.630	1.626	1.624	1.620	1.615	1.609	1.604	1.598	1.590	1.584	1.576	1.568	1.559	1.550	1.541	1.532	1.521	1.511	1.501	1.491	1.480	1.470	1.460	1.448	1.438	1.428	1.416	1.406	1.396	1.386	1.376	1.366	1.356	1.348	1.339	1.330	1.321	1.314	1.306	1.299	1.291	1.285	1.279	1.274	1.268	1.262	1.259	1.254	1.250	1.245	1.241	1.239	1.234	1.231	1.230	1.226	1.224	1.222	1.219	1.218	1.214	1.211	1.209	1.206	1.204	1.200	1.198	1.194	1.191	1.188	1.184	1.180	1.175	1.171	1.166	1.161	1.155	1.149	1.144	1.138	1.130	1.122	1.115	1.108	1.100	1.094	1.085	1.076	1.070	1.061	1.054	1.045	1.036	1.029	1.021	1.014	1.005	0.999	0.991	0.985	0.978	0.971	100.000	5.000	2.000	1.000	4.000	0.000	0.000	0.000	0.000	0.000	0.000	0.000	0.000	0.000	0.000	0.000	0.000	0.000	0.179	0.155	0.132	0.110	0.088	0.065	0.042	0.021	-0.001	-0.021	-0.042	-0.066	-0.088	-0.109	-0.130	-0.150	-0.170	-0.190	-0.211	-0.231	-0.251	-0.270	-0.290	-0.309	-0.329	-0.348	-0.366	-0.384	-0.402	-0.421	-0.439	-0.458	-0.475	-0.492	-0.510	-0.526	-0.544	-0.561	-0.578	-0.595	-0.611	-0.629	-0.645	-0.661	-0.676	-0.692	-0.709	-0.724	-0.739	-0.755	-0.770	-0.785	-0.800	-0.815	-0.830	-0.842	-0.858	-0.872	-0.886	-0.900	-0.914	-0.926	-0.940	-0.954	-0.968	-0.980	-0.994	-1.006	-1.018	-1.030	-1.042	-1.055	-1.068	-1.079	-1.090	-1.102	-1.115	-1.125	-1.136	-1.148	-1.159	-1.169	-1.181	-1.191	-1.201	-1.212	-1.222	-1.234	-1.244	-1.254	-1.264	-1.274	-1.285	-1.294	-1.304	-1.314	-1.322	-1.334	-1.342	-1.351	-1.361	-1.371	-1.380	-1.389	-1.398	-1.406	-1.415	-1.424	-1.432	-1.441	-1.449	-1.458	-1.465	-1.474	-1.481	-1.490	-1.498	-1.506	-1.512	-1.521	-1.528	-1.536	-1.542	-1.550	-1.558	-1.565	-1.572	-1.580	-1.588	-1.594	-1.601	-1.609	-1.616	-1.624	-1.631	-1.639	-1.645	-1.652	-1.661	-1.669	-1.675	-1.684	-1.691	-1.700	-1.709	-1.718	-1.726	-1.734	-1.742	-1.752	-1.761	-1.771	-1.780	-1.790	-1.799	-1.809	-1.819	-1.829	-1.839	-1.849	-1.860	-1.871	-1.882	-1.892	-1.904	-1.916	-1.928	-1.939	-1.951	-1.962	-1.975	-1.988	-2.000	-2.011	-2.025	-2.036	-2.050	-2.062	-2.076	-2.089	-2.102	-2.115	-2.130	-2.142	-2.156	-2.170	-2.184	-2.198	-2.214	-2.228	-2.241	-2.256	-2.271	-2.286	-2.301	-2.316	-2.331	-2.346	-2.362	-2.379	-2.394	-2.410	-2.426	-2.441	-2.458	-2.474	-2.491	-2.508	-2.525	-2.541	-2.558	-2.574	-2.591	-2.608	-2.625	-2.642	-2.660	-2.676	-2.694	-2.712	-2.729	-2.748	-2.764	-2.781	-2.799	-2.816	-2.834	-2.851	-2.868	-2.885	-2.902	-2.920	-2.938	-2.954	-2.970	-2.988	-3.004	-3.020	-3.038	-3.054	-3.070	-3.086	-3.102	-3.119	-3.134	-3.149	-3.166	-3.181	-3.196	-3.211	-3.226	-3.241	-3.256	-3.270	-3.285	-3.299	-3.312	-3.328	-3.340	-3.354	-3.366	-3.380	-3.392	-3.405	-3.416	-3.429	-3.440	-3.452	-3.462	-3.474	-3.484	-3.494	-3.504	-3.514	-3.522	-3.532	-3.541	-3.549	-3.558	-3.565	-3.570	-3.578	-3.585	-3.590	-3.596	-3.601	-3.606	-3.611	-3.615	-3.619	-3.624	-3.625	-3.629	-3.631	-3.634	-3.635	-3.638	-3.638	-3.639	-3.639	-3.641	-3.641	-3.640	-3.640	-3.640	-3.639	-3.639	-3.638	-3.638	-3.636	-3.635	-3.634	-3.631	-3.630	-3.628	-3.626	-3.625	-3.622	-3.621	-3.619	-3.618	-3.615	-3.614	-3.611	-3.611	-3.610	-3.609	-3.608	-3.606	-3.605	-3.605	-3.604	-3.604	-3.602	-3.602	-3.602	-3.602	-3.602	-3.604	-3.604	-3.605	-3.606	-3.606	-3.609	-3.610	-3.611	-3.612	-3.615	-3.616	-3.618	-3.620	-3.624	-3.625	-3.629	-3.631	-3.634	-3.638	-3.640	-3.644	-3.648	-3.650	-3.654	-3.658	-3.659	-3.662	-3.665	-3.670	-3.672	-3.675	-3.678	-3.681	-3.684	-3.686	-3.688	-3.691	-3.692	-3.694	-3.696	-3.698	-3.699	-3.700	-3.700	-3.701	-3.701	-3.701	-3.701	-3.699	-3.698	-3.696	-3.694	-3.691	-3.689	-3.684	-3.681	-3.676	-3.671	-3.666	-3.660	-3.654	-3.646	-3.640	-3.631	-3.622	-3.614	-3.605	-3.595	-3.586	-3.575	-3.564	-3.552	-3.541	-3.529	-3.518	-3.504	-3.490	-3.476	-3.464	-3.450	-3.436	-3.422	-3.408	-3.394	-3.379	-3.365	-3.350	-3.335	-3.320	-3.308	-3.294	-3.280	-3.266	-3.254	-3.240	-3.229	-3.216	-3.205	-3.194	-3.185	-3.174	-3.165	-3.156	-3.149	-3.140	-3.134	-3.128	-3.122	-3.118	-3.114	-3.111	-3.109	-3.106	-3.105	-3.105	-3.105	-3.106	-3.108	-3.110	-3.114	-3.118	-3.122	-3.126	-3.132	-3.138	-3.145	-3.151	-3.158	-3.165	-3.174	-3.181	-3.190	-3.199	-3.208	-3.215	-3.224	-3.234	-3.242	-3.251	-3.260	-3.269	-3.278	-3.285	-3.294	-3.300	-3.308	-3.315	-3.321	-3.328	-3.334	-3.338	-3.344	-3.348	-3.351	-3.355	-3.356	-3.360	-3.360	-3.362	-3.362	-3.362	-3.362	-3.361	-3.360	-3.358	-3.355	-3.352	-3.349	-3.346	-3.342	-3.338	-3.332	-3.328	-3.322	-3.316	-3.310	-3.304	-3.298	-3.291	-3.284	-3.278	-3.270	-3.264	-3.255	-3.248	-3.241	-3.232	-3.226	-3.218	-3.211	-3.202	-3.196	-3.190	-3.182	-3.176	-3.171	-3.165	-3.159	-3.154	-3.149	-3.144	-3.138	-3.134	-3.129	-3.125	-3.122	-3.119	-3.116	-3.114	-3.111	-3.109	-3.108	-3.106	-3.105	-3.106	-3.106	-3.108	-3.108	-3.110	-3.111	-3.115	-3.118	-3.121	-3.126	-3.131	-3.136	-3.142	-3.149	-3.156	-3.164	-3.172	-3.180	-3.189	-3.199	-3.210	-3.221	-3.232	-3.244	-3.256	-3.270	-3.284	-3.299	-3.311	-3.328	-3.342	-3.358	-3.375	-3.391	-3.408	-3.425	-3.442	-3.461	-3.478	-3.496	-3.515	-3.534	-3.552	-3.571	-3.589	-3.608	-3.628	-3.645	-3.664	-3.682	-3.700	-3.718	-3.735	-3.754	-3.770	-3.786	-3.804	-3.819	-3.834	-3.849	-3.862	-3.878	-3.891	-3.904	-3.915	-3.926	-3.938	-3.948	-3.958	-3.965	-3.972	-3.980	-3.986	-3.991	-3.996	-4.001	-4.004	-4.005	-4.006	-4.008	-4.009	-4.008	-4.005	-4.004	-4.001	-3.998	-3.994	-3.989	-3.982	-3.976	-3.970	-3.962	-3.954	-3.946	-3.936	-3.926	-3.918	-3.906	-3.895	-3.884	-3.872	-3.860	-3.848	-3.834	-3.820	-3.808	-3.794	-3.779	-3.765	-3.749	-3.735	-3.720	-3.705	-3.690	-3.675	-3.660	-3.644	-3.629	-3.612	-3.598	-3.581	-3.565	-3.549	-3.532	-3.516	-3.500	-3.484	-3.468	-3.451	-3.435	-3.419	-3.401	-3.385	-3.368	-3.351	-3.335	-3.318	-3.302	-3.285	-3.268	-3.250	-3.234	-3.218	-3.200	-3.182	-3.166	-3.149	-3.131	-3.115	-3.098	-3.081	-3.064	-3.048	-3.030	-3.012	-2.996	-2.979	-2.962	-2.946	-2.930	-2.914	-2.898	-2.882	-2.868	-2.851	-2.836	-2.821	-2.806	-2.791	-2.778	-2.764	-2.749	-2.735	-2.721	-2.709	-2.696	-2.682	-2.670	-2.659	-2.645	-2.635	-2.622	-2.610	-2.600	-2.589	-2.579	-2.568	-2.556	-2.548	-2.539	-2.529	-2.519	-2.509	-2.501	-2.491	-2.482	-2.474	-2.465	-2.456	-2.448	-2.439	-2.430	-2.422	-2.414	-2.405	-2.398	-2.388	-2.380	-2.371	-2.362	-2.354	-2.344	-2.335	-2.325	-2.315	-2.305	-2.296	-2.286	-2.275	-2.265	-2.254	-2.244	-2.232	-2.219	-2.206	-2.194	-2.181	-2.166	-2.152	-2.139	-2.122	-2.108	-2.091	-2.075	-2.058	-2.039	-2.021	-2.001	-1.982	-1.962	-1.941	-1.919	-1.898	-1.875	-1.851	-1.829	-1.805	-1.779	-1.755	-1.728	-1.702	-1.676	-1.648	-1.621	-1.594	-1.564	-1.535	-1.506	-1.478	-1.449	-1.419	-1.389	-1.360	-1.330	-1.301	-1.271	-1.241	-1.212	-1.184	-1.154	-1.126	-1.099	-1.071	-1.045	-1.018	-0.991	-0.968	-0.942	-0.920	-0.896	-0.875	-0.854	-0.834	-0.815	-0.798	-0.780	-0.764	-0.749	-0.734	-0.721	-0.709	-0.698	-0.689	-0.681	-0.674	-0.668	-0.662	-0.659	-0.655	-0.652	-0.652	-0.652	-0.652	-0.655	-0.659	-0.662	-0.666	-0.672	-0.679	-0.685	-0.695	-0.702	-0.712	-0.721	-0.732	-0.744	-0.756	-0.768	-0.779	-0.792	-0.806	-0.820	-0.834	-0.848	-0.861	-0.876	-0.890	-0.905	-0.920	-0.934	-0.948	-0.962	-0.978	-0.991	-1.006	-1.020	-1.034	-1.048	-1.060	-1.074	-1.086	-1.100	-1.111	-1.122	-1.135	-1.146	-1.156	-1.168	-1.178	-1.189	-1.198	-1.206	-1.215	-1.224	-1.231	-1.239	-1.246	-1.252	-1.259	-1.264	-1.270	-1.275	-1.279	-1.282	-1.286	-1.290	-1.291	-1.294	-1.295	-1.295	-1.295	-1.295	-1.296	-1.294	-1.292	-1.290	-1.288	-1.285	-1.281	-1.278	-1.272	-1.269	-1.264	-1.256	-1.251	-1.245	-1.238	-1.230	-1.222	-1.212	-1.205	-1.195	-1.186	-1.178	-1.168	-1.156	-1.146	-1.136	-1.126	-1.115	-1.105	-1.094	-1.081	-1.071	-1.060	-1.049	-1.038	-1.028	-1.016	-1.005	-0.995	-0.984	-0.974	-0.964	-0.954	-0.944	-0.935	-0.925	-0.918	-0.910	-0.901	-0.894	-0.886	-0.880	-0.874	-0.869	-0.864	-0.859	-0.855	-0.850	-0.848	-0.845	-0.841	-0.841	-0.839	-0.838	-0.839	-0.838	-0.839	-0.839	-0.841	-0.842	-0.845	-0.849	-0.852	-0.855	-0.859	-0.864	-0.869	-0.874	-0.878	-0.884	-0.889	-0.895	-0.901	-0.906	-0.912	-0.919	-0.924	-0.930	-0.936	-0.942	-0.948	-0.954	-0.959	-0.964	-0.969	-0.972	-0.978	-0.981	-0.986	-0.990	-0.991	-0.995	-0.996	-0.998	-1.000	-0.999	-1.000	-1.000	-0.998	-0.996	-0.995	-0.992	-0.988	-0.984	-0.980	-0.975	-0.969	-0.962	-0.956	-0.949	-0.941	-0.932	-0.924	-0.915	-0.905	-0.894	-0.882	-0.871	-0.860	-0.850	-0.838	-0.825	-0.812	-0.799	-0.786	-0.772	-0.759	-0.745	-0.731	-0.718	-0.702	-0.689	-0.675	-0.661	-0.648	-0.634	-0.621	-0.606	-0.595	-0.581	-0.568	-0.556	-0.544	-0.531	-0.520	-0.509	-0.499	-0.489	-0.479	-0.469	-0.460	-0.451	-0.442	-0.435	-0.428	-0.421	-0.414	-0.408	-0.401	-0.395	-0.390	-0.386	-0.381	-0.378	-0.372	-0.370	-0.368	-0.364	-0.361	-0.359	-0.355	-0.354	-0.351	-0.349	-0.348	-0.345	-0.342	-0.341	-0.339	-0.336	-0.335	-0.332	-0.329	-0.326	-0.322	-0.319	-0.316	-0.312	-0.308	-0.304	-0.299	-0.292	-0.288	-0.281	-0.276	-0.269	-0.261	-0.254	-0.246	-0.238	-0.229	-0.220	-0.211	-0.201	-0.191	-0.179	-0.169	-0.158	-0.145	-0.135	-0.122	-0.109	-0.098	-0.085	-0.072	-0.059	-0.045	-0.034	-0.020	-0.008	0.005	0.019	0.030	0.042	0.055	0.065	0.078	0.089	0.099	0.110	0.119	0.129	0.138	0.145	0.154	0.161	0.169	0.174	0.180	0.184	0.189	0.194	0.195	0.199	0.200	0.200	0.201	0.201	0.200	0.198	0.195	0.192	0.189	0.184	0.180	0.174	0.168	0.161	0.156	0.148	0.140	0.132	0.124	0.115	0.106	0.096	0.088	0.078	0.068	0.058	0.048	0.036	0.028	0.018	0.006	-0.004	-0.014	-0.024	-0.034	-0.044	-0.052	-0.062	-0.072	-0.081	-0.089	-0.098	-0.106	-0.115	-0.121	-0.129	-0.135	-0.144	-0.149	-0.156	-0.161	-0.166	-0.172	-0.178	-0.181	-0.185	-0.189	-0.192	-0.195	-0.198	-0.200	-0.202	-0.204	-0.204	-0.205	-0.206	-0.205	-0.205	-0.204	-0.202	-0.201	-0.200	-0.198	-0.195	-0.191	-0.188	-0.182	-0.179	-0.174	-0.169	-0.161	-0.155	-0.149	-0.141	-0.134	-0.125	-0.116	-0.106	-0.098	-0.086	-0.075	-0.065	-0.054	-0.041	-0.029	-0.015	-0.002	0.011	0.025	0.039	0.054	0.069	0.084	0.099	0.115	0.131	0.146	0.164	0.180	0.196	0.214	0.230	0.246	0.262	0.279	0.295	0.312	0.329	0.345	0.361	0.378	0.392	0.408	0.425	0.439	0.454	0.469	0.484	0.498	0.511	0.524	0.538	0.550	0.564	0.575	0.586	0.599	0.610	0.620	0.631	0.640	0.650	0.659	0.669	0.676	0.684	0.692	0.700	0.706	0.714	0.719	0.725	0.730	0.735	0.740	0.744	0.749	0.751	0.755	0.758	0.760	0.761	0.764	0.765	0.766	0.766	0.766	0.768	0.766	0.766	0.765	0.762	0.761	0.760	0.756	0.754	0.750	0.746	0.742	0.739	0.734	0.729	0.722	0.718	0.712	0.705	0.699	0.691	0.684	0.676	0.669	0.660	0.652	0.642	0.634	0.624	0.615	0.605	0.595	0.585	0.575	0.564	0.554	0.542	0.532	0.520	0.510	0.498	0.486	0.475	0.462	0.451	0.440	0.429	0.416	0.404	0.392	0.380	0.369	0.358	0.345	0.334	0.324	0.312	0.301	0.291	0.281	0.270	0.261	0.251	0.242	0.234	0.225	0.215	0.208	0.200	0.192	0.186	0.180	0.174	0.169	0.164	0.160	0.156	0.154	0.151	0.150	0.149	0.148	0.148	0.149	0.149	0.151	0.154	0.156	0.161	0.165	0.171	0.175	0.182	0.189	0.195	0.204	0.211	0.221	0.230	0.240	0.250	0.261	0.272	0.284	0.296	0.308	0.321	0.334	0.348	0.360	0.374	0.386	0.400	0.415	0.429	0.441	0.456	0.470	0.484	0.498	0.510	0.525	0.538	0.550	0.562	0.575	0.588	0.600	0.611	0.624	0.635	0.646	0.658	0.668	0.678	0.688	0.698	0.705	0.714	0.724	0.731	0.740	0.746	0.755	0.761	0.769	0.776	0.782	0.789	0.796	0.802	0.808	0.814	0.820	0.826	0.831	0.838	0.844	0.850	0.856	0.861	0.869	0.875	0.881	0.888	0.895	0.901	0.908	0.914	0.922	0.930	0.936	0.944	0.951	0.960	0.968	0.976	0.984	0.992	1.001	1.010	1.020	1.028	1.038	1.046	1.056	1.065	1.075	1.084	1.094	1.102	1.112	1.122	1.132	1.142	1.152	1.161	1.170	1.180	1.189	1.198	1.206	1.215	1.224	1.231	1.239	1.246	1.255	1.261	1.268	1.275	1.281	1.286	1.291	1.296	1.300	1.305	1.309	1.311	1.314	1.316	1.319	1.320	1.320	1.320	1.320	1.319	1.318	1.314	1.311	1.308	1.304	1.300	1.295	1.288	1.282	1.275	1.268	1.259	1.251	1.242	1.232	1.222	1.211	1.200	1.189	1.178	1.165	1.152	1.139	1.125	1.111	1.098	1.084	1.069	1.054	1.039	1.025	1.009	0.995	0.979	0.965	0.949	0.935	0.921	0.906	0.892	0.879	0.865	0.852	0.840	0.829	0.816	0.806	0.795	0.786	0.776	0.769	0.760	0.754	0.746	0.740	0.735	0.730	0.726	0.722	0.720	0.718	0.715	0.715	0.715	0.715	0.715	0.716	0.719	0.720	0.722	0.726	0.729	0.734	0.738	0.741	0.745	0.750	0.754	0.759	0.764	0.768	0.774	0.778	0.782	0.788	0.790	0.794	0.798	0.801	0.804	0.809	0.810	0.812	0.814	0.816	0.816	0.818	0.818	0.818	0.816	0.816	0.816	0.814	0.812	0.810	0.808	0.802	0.800	0.798	0.792	0.789	0.784	0.780	0.774	0.768	0.764	0.758	0.752	0.746	0.740	0.734	0.728	0.721	0.715	0.709	0.702	0.695	0.689	0.681	0.674	0.669	0.660	0.652	0.646	0.639	0.630	0.622	0.615	0.606	0.600	0.591	0.584	0.576	0.568	0.559	0.550	0.541	0.531	0.524	0.512	0.504	0.494	0.484	0.474	0.462	0.452	0.440	0.430	0.419	0.408	0.395	0.382	0.370	0.358	0.345	0.332	0.320	0.306	0.292	0.279	0.265	0.252	0.239	0.224	0.211	0.198	0.184	0.170	0.156	0.144	0.129	0.115	0.102	0.090	0.076	0.062	0.051	0.038	0.026	0.015	0.004	-0.008	-0.019	-0.030	-0.040	-0.050	-0.060	-0.069	-0.079	-0.088	-0.095	-0.102	-0.110	-0.118	-0.124	-0.131	-0.136	-0.142	-0.146	-0.152	-0.158	-0.161	-0.166	-0.170	-0.172	-0.176	-0.180	-0.182	-0.185	-0.186	-0.190	-0.191	-0.192	-0.195	-0.198	-0.199	-0.200	-0.202	-0.204	-0.205	-0.206	-0.208	-0.209	-0.211	-0.211	-0.212	-0.214	-0.216	-0.218	-0.220	-0.221	-0.222	-0.226	-0.228	-0.229	-0.231	-0.234	-0.236	-0.238	-0.241	-0.242	-0.245	-0.248	-0.250	-0.252	-0.254	-0.258	-0.260	-0.261	-0.264	-0.266	-0.269	-0.270	-0.274	-0.275	-0.276	-0.279	-0.280	-0.281	-0.284	-0.285	-0.285	-0.286	-0.286	-0.286	-0.288	-0.288	-0.288	-0.286	-0.286	-0.286	-0.285	-0.284	-0.282	-0.281	-0.280	-0.278	-0.276	-0.274	-0.271	-0.270	-0.268	-0.264	-0.262	-0.259	-0.256	-0.252	-0.249	-0.246	-0.242	-0.239	-0.235	-0.231	-0.228	-0.224	-0.220	-0.215	-0.211	-0.208	-0.202	-0.198	-0.194	-0.188	-0.184	-0.179	-0.174	-0.170	-0.165	-0.159	-0.154	-0.149	-0.142	-0.136	-0.131	-0.125	-0.120	-0.114	-0.108	-0.101	-0.095	-0.089	-0.081	-0.075	-0.068	-0.060	-0.054	-0.048	-0.039	-0.031	-0.022	-0.016	-0.010	-0.001	0.006	0.015	0.021	0.030	0.038	0.046	0.054	0.061	0.070	0.078	0.085	0.094	0.101	0.110	0.118	0.125	0.132	0.140	0.148	0.155	0.161	0.168	0.175	0.181	0.188	0.192	0.200	0.205	0.210	0.214	0.219	0.224	0.226	0.231	0.234	0.236	0.239	0.241	0.242	0.242	0.244	0.244	0.244	0.242	0.241	0.240	0.238	0.234	0.232	0.229	0.224	0.220	0.215	0.209	0.204	0.198	0.191	0.184	0.176	0.170	0.161	0.154	0.146	0.136	0.128	0.120	0.110	0.100	0.091	0.082	0.072	0.064	0.055	0.045	0.036	0.026	0.018	0.009	0.000	-0.009	-0.019	-0.026	-0.034	-0.041	-0.049	-0.055	-0.062	-0.069	-0.075	-0.080	-0.086	-0.091	-0.096	-0.100	-0.105	-0.109	-0.111	-0.114	-0.118	-0.119	-0.120	-0.122	-0.125	-0.128	-0.129	-0.129	-0.130	-0.130	-0.131	-0.131	-0.131	-0.131	-0.131	-0.131	-0.131	-0.131	-0.131	-0.131	-0.131	-0.131	-0.130	-0.131	-0.131	-0.131	-0.130	-0.130	-0.131	-0.130	-0.130	-0.131	-0.131	-0.131	-0.130	-0.130	-0.130	-0.130	-0.130	-0.129	-0.129	-0.128	-0.128	-0.126	-0.125	-0.122	-0.121	-0.119	-0.116	-0.114	-0.111	-0.108	-0.104	-0.100	-0.096	-0.092	-0.086	-0.081	-0.076	-0.071	-0.065	-0.059	-0.051	-0.045	-0.038	-0.030	-0.024	-0.014	-0.006	0.001	0.010	0.019	0.026	0.036	0.045	0.054	0.062	0.071	0.080	0.089	0.096	0.105	0.111	0.119	0.128	0.134	0.140	0.146	0.152	0.156	0.162	0.166	0.170	0.172	0.176	0.178	0.179	0.180	0.181	0.180	0.181	0.179	0.178	0.175	0.171	0.169	0.165	0.160	0.155	0.150	0.144	0.139	0.131	0.124	0.118	0.110	0.102	0.095	0.086	0.078	0.070	0.061	0.052	0.044	0.036	0.028	0.020	0.011	0.002	-0.005	-0.012	-0.020	-0.026	-0.034	-0.039	-0.045	-0.050	-0.056	-0.061	-0.064	-0.069	-0.071	-0.075	-0.076	-0.079	-0.081	-0.082	-0.082	-0.082	-0.084	-0.084	-0.082	-0.081	-0.080	-0.079	-0.078	-0.075	-0.072	-0.070	-0.069	-0.066	-0.062	-0.061	-0.058	-0.056	-0.052	-0.051	-0.049	-0.046	-0.045	-0.044	-0.044	-0.042	-0.042	-0.041	-0.042	-0.044	-0.044	-0.045	-0.048	-0.051	-0.055	-0.058	-0.062	-0.068	-0.074	-0.080	-0.086	-0.094	-0.101	-0.109	-0.118	-0.128	-0.138	-0.146	-0.158	-0.169	-0.180	-0.192	-0.204	-0.216	-0.229	-0.241	-0.255	-0.269	-0.281	-0.295	-0.308	-0.321	-0.335	-0.349	-0.362	-0.375	-0.390	-0.402	-0.416	-0.430	-0.442	-0.456	-0.469	-0.481	-0.492	-0.504	-0.515	-0.526	-0.536	-0.546	-0.555	-0.565	-0.574	-0.582	-0.590	-0.598	-0.604	-0.610	-0.616	-0.622	-0.628	-0.631	-0.636	-0.640	-0.642	-0.645	-0.648	-0.649	-0.650	-0.651	-0.651	-0.651	-0.651	-0.650	-0.649	-0.646	-0.644	-0.641	-0.639	-0.635	-0.631	-0.628	-0.622	-0.618	-0.612	-0.608	-0.601	-0.594	-0.589	-0.581	-0.575	-0.568	-0.560	-0.552	-0.545	-0.538	-0.529	-0.521	-0.512	-0.502	-0.495	-0.485	-0.476	-0.468	-0.458	-0.448	-0.440	-0.430	-0.420	-0.411	-0.401	-0.391	-0.382	-0.374	-0.365	-0.355	-0.346	-0.336	-0.329	-0.320	-0.311	-0.302	-0.294	-0.288	-0.279	-0.271	-0.264	-0.256	-0.249	-0.241	-0.235	-0.229	-0.222	-0.218	-0.211	-0.206	-0.200	-0.195	-0.190	-0.185	-0.181	-0.178	-0.174	-0.169	-0.166	-0.164	-0.160	-0.158	-0.154	-0.151	-0.148	-0.145	-0.142	-0.140	-0.139	-0.135	-0.134	-0.130	-0.128	-0.125	-0.122	-0.120	-0.118	-0.115	-0.112	-0.110	-0.106	-0.105	-0.101	-0.098	-0.096	-0.092	-0.090	-0.086	-0.082	-0.079	-0.075	-0.071	-0.069	-0.065	-0.061	-0.059	-0.054	-0.051	-0.048	-0.045	-0.041	-0.038	-0.034	-0.032	-0.030	-0.028	-0.026	-0.024	-0.022	-0.022	-0.021	-0.020	-0.020	-0.021	-0.022	-0.024	-0.025	-0.028	-0.030	-0.032	-0.036	-0.040	-0.044	-0.049	-0.055	-0.060	-0.065	-0.071	-0.078	-0.085	-0.094	-0.101	-0.109	-0.118	-0.126	-0.136	-0.145	-0.155	-0.165	-0.175	-0.185	-0.196	-0.206	-0.218	-0.228	-0.239	-0.249	-0.260	-0.270	-0.281	-0.291	-0.302	-0.312	-0.321	-0.332	-0.340	-0.350	-0.359	-0.368	-0.375	-0.384	-0.391	-0.399	-0.405	-0.411	-0.416	-0.421	-0.425	-0.430	-0.432	-0.435	-0.438	-0.440	-0.441	-0.441	-0.441	-0.440	-0.438	-0.436	-0.432	-0.430	-0.426	-0.420	-0.415	-0.409	-0.402	-0.394	-0.386	-0.378	-0.368	-0.358	-0.346	-0.335	-0.322	-0.309	-0.295	-0.281	-0.266	-0.251	-0.236	-0.219	-0.201	-0.184	-0.165	-0.146	-0.128	-0.108	-0.088	-0.068	-0.046	-0.025	-0.004	0.018	0.039	0.061	0.082	0.105	0.128	0.150	0.171	0.194	0.216	0.239	0.260	0.280	0.301	0.321	0.342	0.362	0.381	0.400	0.419	0.435	0.452	0.468	0.482	0.496	0.509	0.521	0.534	0.544	0.554	0.561	0.570	0.575	0.581	0.585	0.589	0.591	0.592	0.591	0.590	0.589	0.585	0.579	0.574	0.568	0.559	0.551	0.541	0.530	0.518	0.505	0.491	0.476	0.461	0.445	0.429	0.411	0.394	0.375	0.356	0.335	0.316	0.295	0.274	0.254	0.232	0.210	0.188	0.165	0.144	0.121	0.099	0.076	0.052	0.031	0.008	-0.014	-0.036	-0.058	-0.080	-0.101	-0.124	-0.144	-0.166	-0.188	-0.208	-0.229	-0.249	-0.269	-0.289	-0.309	-0.329	-0.349	-0.369	-0.388	-0.408	-0.426	-0.445	-0.465	-0.484	-0.504	-0.522	-0.542	-0.562	-0.582	-0.602	-0.622	-0.642	-0.664	-0.684	-0.705	-0.726	-0.746	-0.769	-0.791	-0.814	-0.835	-0.859	-0.881	-0.905	-0.929	-0.954	-0.979	-1.002	-1.028	-1.054	-1.079	-1.106	-1.132	-1.159	-1.185	-1.212	-1.240	-1.268	-1.295	-1.324	-1.351	-1.380	-1.408	-1.435	-1.464	-1.492	-1.520	-1.548	-1.576	-1.604	-1.631	-1.659	-1.686	-1.714	-1.741	-1.768	-1.794	-1.821	-1.846	-1.872	-1.898	-1.924	-1.948	-1.971	-1.996	-2.020	-2.042	-2.064	-2.086	-2.109	-2.129	-2.150	-2.170	-2.189	-2.210	-2.228	-2.245	-2.264	-2.280	-2.298	-2.314	-2.329	-2.345	-2.359	-2.374	-2.386	-2.400	-2.412	-2.424	-2.436	-2.446	-2.456	-2.466	-2.475	-2.484	-2.492	-2.499	-2.505	-2.512	-2.519	-2.524	-2.528	-2.532	-2.535	-2.539	-2.542	-2.544	-2.545	-2.546	-2.548	-2.548	-2.548	-2.548	-2.546	-2.546	-2.545	-2.544	-2.541	-2.539	-2.536	-2.535	-2.531	-2.530	-2.528	-2.525	-2.521	-2.520	-2.516	-2.514	-2.510	-2.509	-2.508	-2.505	-2.504	-2.504	-2.502	-2.502	-2.502	-2.504	-2.505	-2.506	-2.509	-2.512	-2.515	-2.520	-2.525	-2.530	-2.538	-2.544	-2.551	-2.560	-2.569	-2.579	-2.590	-2.602	-2.614	-2.628	-2.641	-2.656	-2.671	-2.686	-2.704	-2.721	-2.739	-2.758	-2.776	-2.796	-2.816	-2.838	-2.859	-2.880	-2.901	-2.924	-2.945	-2.969	-2.991	-3.015	-3.036	-3.060	-3.082	-3.105	-3.126	-3.149	-3.171	-3.194	-3.215	-3.236	-3.258	-3.278	-3.298	-3.316	-3.335	-3.354	-3.372	-3.389	-3.405	-3.420	-3.435	-3.449	-3.461	-3.475	-3.485	-3.495	-3.505	-3.514	-3.521	-3.528	-3.534	-3.539	-3.542	-3.545	-3.546	-3.548	-3.548	-3.546	-3.544	-3.541	-3.536	-3.531	-3.526	-3.519	-3.510	-3.502	-3.491	-3.481	-3.469	-3.455	-3.441	-3.428	-3.411	-3.394	-3.376	-3.358	-3.339	-3.316	-3.295	-3.272	-3.249	-3.225	-3.200	-3.174	-3.148	-3.120	-3.091	-3.062	-3.031	-3.000	-2.969	-2.935	-2.901	-2.868	-2.831	-2.796	-2.759	-2.721	-2.682	-2.644	-2.602	-2.562	-2.521	-2.479	-2.436	-2.392	-2.349	-2.304	-2.259	-2.214	-2.166	-2.121	-2.074	-2.025	-1.978	-1.929	-1.880	-1.830	-1.780	-1.730	-1.680	-1.630	-1.579	-1.528	-1.476	-1.426	-1.375	-1.324	-1.274	-1.222	-1.171	-1.121	-1.070	-1.019	-0.968	-0.918	-0.868	-0.818	-0.769	-0.719	-0.670	-0.620	-0.571	-0.524	-0.475	-0.429	-0.381	-0.334	-0.286	-0.241	-0.195	-0.150	-0.104	-0.059	-0.014	0.031	0.076	0.119	0.162	0.208	0.250	0.292	0.336	0.379	0.421	0.464	0.506	0.550	0.591	0.635	0.678	0.719	0.761	0.805	0.848	0.889	0.931	0.975	1.018	1.060	1.102	1.146	1.190	1.231	1.275	1.318	1.361	1.404	1.446	1.490	1.532	1.576	1.619	1.661	1.704	1.745	1.788	1.829	1.871	1.914	1.954	1.995	2.034	2.075	2.114	2.154	2.191	2.229	2.266	2.302	2.339	2.375	2.409	2.442	2.475	2.506	2.538	2.568	2.598	2.625	2.654	2.680	2.705	2.730	2.752	2.775	2.796	2.816	2.836	2.855	2.871	2.888	2.901	2.915	2.926	2.938	2.948	2.956	2.964	2.969	2.974	2.979	2.981	2.981	2.981	2.981	2.980	2.976	2.972	2.968	2.960	2.954	2.946	2.938	2.926	2.915	2.904	2.890	2.876	2.862	2.848	2.831	2.815	2.799	2.780	2.762	2.744	2.725	2.705	2.685	2.666	2.645	2.625	2.604	2.584	2.562	2.541	2.521	2.500	2.480	2.461	2.441	2.421	2.402	2.382	2.364	2.346	2.328	2.310	2.292	2.276	2.260	2.244	2.229	2.215	2.200	2.186	2.172	2.160	2.148	2.135	2.124	2.114	2.104	2.092	2.084	2.075	2.065	2.056	2.047	2.039	2.031	2.021	2.014	2.006	1.999	1.990	1.982	1.974	1.965	1.956	1.948	1.939	1.930	1.922	1.912	1.902	1.892	1.882	1.871	1.860	1.848	1.836	1.824	1.811	1.799	1.784	1.771	1.756	1.741	1.726	1.711	1.694	1.678	1.660	1.644	1.626	1.608	1.590	1.571	1.551	1.532	1.512	1.492	1.472	1.452	1.431	1.411	1.390	1.370	1.348	1.326	1.305	1.284	1.262	1.241	1.220	1.198	1.175	1.155	1.132	1.111	1.090	1.069	1.046	1.025	1.004	0.982	0.962	0.941	0.920	0.900	0.879	0.859	0.839	0.820	0.800	0.781	0.761	0.742	0.722	0.705	0.686	0.668	0.649	0.630	0.612	0.595	0.576	0.559	0.542	0.525	0.507	0.490	0.474	0.458	0.441	0.424	0.408	0.391	0.374	0.359	0.341	0.325	0.308	0.291	0.275	0.259	0.242	0.226	0.210	0.194	0.178	0.160	0.142	0.128	0.110	0.094	0.078	0.060	0.044	0.028	0.010	-0.006	-0.022	-0.040	-0.056	-0.074	-0.090	-0.108	-0.122	-0.140	-0.156	-0.171	-0.189	-0.205	-0.221	-0.238	-0.252	-0.268	-0.285	-0.300	-0.315	-0.330	-0.344	-0.360	-0.375	-0.390	-0.402	-0.418	-0.431	-0.445	-0.460	-0.472	-0.486	-0.500	-0.512	-0.526	-0.538	-0.551	-0.564	-0.576	-0.590	-0.601	-0.615	-0.626	-0.639	-0.651	-0.664	-0.676	-0.688	-0.701	-0.712	-0.725	-0.738	-0.750	-0.761	-0.774	-0.786	-0.799	-0.811	-0.824	-0.836	-0.849	-0.861	-0.874	-0.886	-0.899	-0.911	-0.925	-0.939	-0.950	-0.964	-0.975	-0.989	-1.000	-1.014	-1.026	-1.039	-1.052	-1.064	-1.076	-1.089	-1.100	-1.112	-1.125	-1.138	-1.149	-1.161	-1.174	-1.186	-1.198	-1.209	-1.220	-1.231	-1.242	-1.254	-1.265	-1.276	-1.288	-1.298	-1.309	-1.320	-1.330	-1.341	-1.350	-1.361	-1.372	-1.381	-1.392	-1.402	-1.412	-1.422	-1.434	-1.444	-1.454	-1.465	-1.475	-1.485	-1.495	-1.505	-1.516	-1.528	-1.539	-1.549	-1.560	-1.571	-1.581	-1.592	-1.604	-1.616	-1.628	-1.641	-1.652	-1.665	-1.676	-1.690	-1.702	-1.716	-1.729	-1.744	-1.756	-1.771	-1.785	-1.800	-1.815	-1.830	-1.846	-1.860	-1.876	-1.892	-1.909	-1.925	-1.942	-1.959	-1.976	-1.992	-2.010	-2.029	-2.046	-2.065	-2.084	-2.102	-2.120	-2.140	-2.159	-2.178	-2.198	-2.216	-2.235	-2.254	-2.272	-2.294	-2.312	-2.332	-2.351	-2.371	-2.390	-2.409	-2.429	-2.446	-2.465	-2.484	-2.502	-2.519	-2.538	-2.554	-2.571	-2.589	-2.604	-2.621	-2.638	-2.652	-2.668	-2.681	-2.696	-2.710	-2.724	-2.736	-2.750	-2.761	-2.774	-2.785	-2.795	-2.806	-2.815	-2.825	-2.835	-2.842	-2.851	-2.858	-2.865	-2.872	-2.878	-2.884	-2.890	-2.895	-2.900	-2.904	-2.909	-2.912	-2.915	-2.919	-2.921	-2.922	-2.925	-2.928	-2.929	-2.930	-2.932	-2.932	-2.934	-2.934	-2.935	-2.935	-2.935	-2.935	-2.935	-2.934	-2.935	-2.934	-2.934	-2.934	-2.932	-2.932	-2.931	-2.931	-2.931	-2.930	-2.930	-2.929	-2.929	-2.929	-2.928	-2.928	-2.929	-2.928	-2.928	-2.929	-2.929	-2.929	-2.929	-2.930	-2.931	-2.932	-2.934	-2.935	-2.935	-2.938	-2.939	-2.940	-2.941	-2.944	-2.946	-2.948	-2.950	-2.952	-2.956	-2.959	-2.961	-2.965	-2.969	-2.972	-2.975	-2.979	-2.982	-2.986	-2.990	-2.995	-2.999	-3.004	-3.009	-3.014	-3.018	-3.022	-3.029	-3.032	-3.039	-3.044	-3.049	-3.055	-3.059	-3.064	-3.070	-3.074	-3.080	-3.086	-3.091	-3.096	-3.101	-3.106	-3.112	-3.118	-3.121	-3.125	-3.130	-3.135	-3.139	-3.142	-3.146	-3.149	-3.152	-3.155	-3.158	-3.159	-3.161	-3.162	-3.164	-3.164	-3.165	-3.165	-3.164	-3.162	-3.162	-3.160	-3.158	-3.155	-3.151	-3.148	-3.142	-3.138	-3.132	-3.128	-3.121	-3.114	-3.106	-3.098	-3.090	-3.081	-3.071	-3.061	-3.049	-3.039	-3.028	-3.015	-3.002	-2.989	-2.975	-2.961	-2.948	-2.932	-2.919	-2.902	-2.888	-2.871	-2.856	-2.840	-2.824	-2.806	-2.790	-2.772	-2.756	-2.740	-2.724	-2.706	-2.690	-2.674	-2.658	-2.640	-2.625	-2.610	-2.595	-2.581	-2.566	-2.552	-2.539	-2.526	-2.514	-2.502	-2.491	-2.480	-2.470	-2.461	-2.452	-2.445	-2.439	-2.431	-2.426	-2.421	-2.418	-2.414	-2.411	-2.410	-2.409	-2.408	-2.409	-2.410	-2.411	-2.414	-2.418	-2.421	-2.425	-2.430	-2.435	-2.441	-2.446	-2.452	-2.459	-2.466	-2.472	-2.480	-2.486	-2.495	-2.502	-2.510	-2.518	-2.525	-2.532	-2.539	-2.546	-2.552	-2.559	-2.565	-2.570	-2.575	-2.580	-2.584	-2.588	-2.591	-2.594	-2.596	-2.599	-2.599	-2.600	-2.600	-2.599	-2.598	-2.596	-2.594	-2.590	-2.588	-2.584	-2.579	-2.575	-2.569	-2.564	-2.558	-2.551	-2.544	-2.536	-2.530	-2.521	-2.515	-2.506	-2.499	-2.490	-2.482	-2.475	-2.466	-2.458	-2.450	-2.441	-2.432	-2.425	-2.418	-2.409	-2.401	-2.395	-2.388	-2.380	-2.374	-2.368	-2.360	-2.354	-2.350	-2.344	-2.339	-2.335	-2.331	-2.326	-2.322	-2.320	-2.316	-2.314	-2.312	-2.310	-2.308	-2.306	-2.304	-2.304	-2.304	-2.304	-2.304	-2.304	-2.304	-2.305	-2.308	-2.309	-2.310	-2.312	-2.314	-2.318	-2.321	-2.326	-2.330	-2.335	-2.340	-2.346	-2.351	-2.359	-2.365	-2.372	-2.381	-2.390	-2.399	-2.408	-2.418	-2.428	-2.439	-2.451	-2.462	-2.475	-2.489	-2.501	-2.516	-2.530	-2.545	-2.561	-2.576	-2.592	-2.609	-2.626	-2.644	-2.661	-2.680	-2.698	-2.716	-2.735	-2.754	-2.772	-2.791	-2.810	-2.830	-2.849	-2.868	-2.885	-2.904	-2.922	-2.941	-2.959	-2.975	-2.992	-3.009	-3.025	-3.041	-3.055	-3.070	-3.084	-3.096	-3.109	-3.121	-3.131	-3.141	-3.150	-3.159	-3.165	-3.174	-3.178	-3.182	-3.186	-3.190	-3.191	-3.192	-3.192	-3.192	-3.190	-3.188	-3.184	-3.180	-3.175	-3.169	-3.164	-3.155	-3.148	-3.139	-3.130	-3.119	-3.109	-3.098	-3.086	-3.074	-3.060	-3.048	-3.034	-3.020	-3.005	-2.991	-2.976	-2.961	-2.945	-2.930	-2.914	-2.898	-2.882	-2.865	-2.850	-2.834	-2.818	-2.802	-2.786	-2.771	-2.754	-2.739	-2.724	-2.706	-2.691	-2.676	-2.659	-2.644	-2.629	-2.612	-2.598	-2.581	-2.568	-2.551	-2.536	-2.520	-2.506	-2.490	-2.476	-2.461	-2.446	-2.430	-2.415	-2.401	-2.386	-2.371	-2.355	-2.341	-2.325	-2.311	-2.296	-2.281	-2.268	-2.252	-2.236	-2.222	-2.208	-2.194	-2.179	-2.165	-2.150	-2.136	-2.121	-2.109	-2.095	-2.081	-2.068	-2.055	-2.042	-2.030	-2.018	-2.005	-1.994	-1.981	-1.970	-1.959	-1.948	-1.938	-1.928	-1.916	-1.908	-1.898	-1.889	-1.879	-1.869	-1.861	-1.852	-1.844	-1.836	-1.829	-1.820	-1.812	-1.806	-1.800	-1.792	-1.786	-1.780	-1.772	-1.768	-1.760	-1.754	-1.748	-1.741	-1.736	-1.730	-1.724	-1.716	-1.710	-1.704	-1.698	-1.691	-1.684	-1.678	-1.671	-1.664	-1.656	-1.648	-1.640	-1.632	-1.624	-1.616	-1.608	-1.599	-1.589	-1.580	-1.570	-1.560	-1.549	-1.539	-1.526	-1.515	-1.504	-1.490	-1.476	-1.462	-1.449	-1.434	-1.419	-1.404	-1.388	-1.370	-1.354	-1.336	-1.316	-1.298	-1.279	-1.259	-1.238	-1.216	-1.195	-1.172	-1.150	-1.128	-1.104	-1.080	-1.055	-1.030	-1.005	-0.979	-0.954	-0.928	-0.901	-0.874	-0.848	-0.821	-0.792	-0.765	-0.738	-0.710	-0.684	-0.656	-0.629	-0.602	-0.575	-0.549	-0.522	-0.496	-0.471	-0.446	-0.422	-0.398	-0.374	-0.351	-0.330	-0.308	-0.286	-0.266	-0.248	-0.229	-0.211	-0.195	-0.178	-0.164	-0.148	-0.135	-0.122	-0.111	-0.101	-0.091	-0.081	-0.072	-0.066	-0.060	-0.054	-0.049	-0.045	-0.042	-0.040	-0.039	-0.039	-0.038	-0.039	-0.040	-0.042	-0.046	-0.049	-0.052	-0.058	-0.062	-0.068	-0.074	-0.080	-0.088	-0.095	-0.102	-0.111	-0.120	-0.128	-0.136	-0.145	-0.156	-0.165	-0.174	-0.185	-0.195	-0.205	-0.215	-0.225	-0.236	-0.246	-0.256	-0.268	-0.278	-0.289	-0.299	-0.310	-0.319	-0.330	-0.340	-0.349	-0.359	-0.370	-0.379	-0.388	-0.398	-0.405	-0.415	-0.424	-0.431	-0.440	-0.448	-0.456	-0.462	-0.470	-0.475	-0.482	-0.488	-0.495	-0.500	-0.504	-0.509	-0.514	-0.516	-0.520	-0.522	-0.526	-0.529	-0.531	-0.534	-0.535	-0.536	-0.536	-0.538	-0.538	-0.536	-0.536	-0.536	-0.534	-0.532	-0.530	-0.528	-0.525	-0.522	-0.519	-0.515	-0.512	-0.507	-0.504	-0.499	-0.494	-0.490	-0.485	-0.480	-0.474	-0.469	-0.464	-0.459	-0.451	-0.446	-0.440	-0.434	-0.429	-0.421	-0.416	-0.410	-0.405	-0.398	-0.392	-0.386	-0.381	-0.374	-0.369	-0.364	-0.359	-0.352	-0.348	-0.344	-0.338	-0.334	-0.330	-0.328	-0.322	-0.320	-0.316	-0.314	-0.311	-0.308	-0.306	-0.305	-0.304	-0.302	-0.300	-0.300	-0.300	-0.299	-0.300	-0.300	-0.301	-0.301	-0.302	-0.305	-0.306	-0.309	-0.311	-0.314	-0.316	-0.319	-0.321	-0.324	-0.328	-0.331	-0.332	-0.336	-0.339	-0.342	-0.345	-0.348	-0.351	-0.354	-0.356	-0.359	-0.360	-0.362	-0.364	-0.365	-0.365	-0.366	-0.366	-0.365	-0.365	-0.364	-0.361	-0.361	-0.358	-0.355	-0.352	-0.348	-0.344	-0.339	-0.334	-0.329	-0.321	-0.315	-0.308	-0.300	-0.292	-0.285	-0.276	-0.266	-0.258	-0.246	-0.238	-0.226	-0.215	-0.205	-0.194	-0.182	-0.170	-0.159	-0.148	-0.135	-0.124	-0.111	-0.100	-0.088	-0.076	-0.064	-0.052	-0.040	-0.029	-0.018	-0.006	0.005	0.016	0.028	0.038	0.048	0.059	0.068	0.079	0.088	0.098	0.105	0.115	0.122	0.131	0.139	0.148	0.154	0.162	0.170	0.178	0.185	0.192	0.199	0.205	0.212	0.220	0.226	0.234	0.241	0.246	0.254	0.260	0.268	0.275	0.282	0.290	0.298	0.305	0.312	0.321	0.329	0.338	0.346	0.356	0.365	0.375	0.384	0.395	0.405	0.416	0.426	0.438	0.448	0.460	0.471	0.484	0.496	0.509	0.520	0.534	0.546	0.560	0.572	0.586	0.599	0.614	0.626	0.641	0.654	0.668	0.681	0.695	0.709	0.722	0.735	0.748	0.761	0.775	0.786	0.799	0.811	0.824	0.835	0.845	0.858	0.868	0.878	0.886	0.895	0.904	0.911	0.918	0.925	0.931	0.936	0.941	0.945	0.950	0.952	0.954	0.956	0.958	0.958	0.956	0.955	0.954	0.950	0.948	0.944	0.939	0.932	0.926	0.920	0.912	0.904	0.895	0.885	0.875	0.865	0.852	0.841	0.830	0.818	0.805	0.792	0.778	0.765	0.751	0.736	0.722	0.708	0.692	0.679	0.664	0.649	0.635	0.620	0.605	0.591	0.579	0.564	0.551	0.538	0.525	0.512	0.501	0.489	0.479	0.468	0.456	0.448	0.438	0.429	0.420	0.412	0.406	0.400	0.394	0.388	0.382	0.378	0.374	0.369	0.366	0.364	0.360	0.359	0.359	0.358	0.358	0.356	0.358	0.358	0.360	0.361	0.364	0.365	0.369	0.371	0.376	0.380	0.385	0.389	0.395	0.399	0.406	0.411	0.419	0.425	0.432	0.440	0.448	0.455	0.464	0.472	0.482	0.491	0.500	0.510	0.521	0.531	0.541	0.552	0.562	0.574	0.586	0.599	0.609	0.621	0.634	0.645	0.659	0.671	0.684	0.698	0.710	0.724	0.736	0.750	0.762	0.775	0.789	0.801	0.815	0.828	0.841	0.854	0.866	0.880	0.891	0.904	0.918	0.929	0.940	0.952	0.964	0.975	0.986	0.996	1.006	1.018	1.028	1.038	1.048	1.056	1.065	1.074	1.084	1.091	1.100	1.108	1.114	1.121	1.129	1.136	1.141	1.148	1.154	1.160	1.165	1.170	1.175	1.180	1.184	1.189	1.192	1.196	1.200	1.204	1.206	1.210	1.211	1.214	1.216	1.218	1.220	1.221	1.221	1.222	1.224	1.224	1.222	1.222	1.222	1.221	1.220	1.219	1.218	1.216	1.214	1.211	1.209	1.206	1.204	1.200	1.195	1.192	1.188	1.184	1.179	1.172	1.168	1.162	1.156	1.151	1.144	1.136	1.131	1.124	1.116	1.108	1.100	1.092	1.084	1.076	1.066	1.058	1.049	1.040	1.030	1.021	1.011	1.001	0.991	0.981	0.971	0.961	0.951	0.942	0.932	0.922	0.912	0.902	0.892	0.882	0.874	0.865	0.856	0.848	0.838	0.830	0.821	0.814	0.806	0.800	0.792	0.788	0.781	0.776	0.771	0.766	0.764	0.760	0.758	0.756	0.754	0.754	0.754	0.755	0.756	0.759	0.761	0.764	0.769	0.772	0.778	0.785	0.790	0.798	0.805	0.814	0.822	0.832	0.842	0.852	0.864	0.874	0.886	0.898	0.911	0.924	0.938	0.951	0.965	0.979	0.992	1.005	1.020	1.034	1.048	1.062	1.076	1.090	1.105	1.118	1.131	1.145	1.159	1.172	1.184	1.196	1.209	1.220	1.231	1.241	1.252	1.264	1.274	1.284	1.294	1.302	1.311	1.320	1.329	1.336	1.345	1.352	1.359	1.366	1.372	1.380	1.386	1.394	1.399	1.405	1.412	1.418	1.424	1.430	1.435	1.441	1.448	1.452	1.459	1.465	1.472	1.479	1.485	1.491	1.498	1.505	1.512	1.520	1.528	1.534	1.542	1.550	1.558	1.566	1.574	1.582	1.591	1.600	1.609	1.618	1.626	1.635	1.645	1.654	1.662	1.672	1.681	1.691	1.701	1.711	1.721	1.731	1.740	1.750	1.759	1.769	1.778	1.786	1.795	1.805	1.814	1.822	1.830	1.840	1.848	1.855	1.862	1.870	1.878	1.885	1.891	1.899	1.904	1.910	1.914	1.920	1.924	1.929	1.932	1.936	1.939	1.942	1.944	1.946	1.948	1.949	1.949	1.948	1.946	1.945	1.944	1.940	1.938	1.934	1.930	1.925	1.919	1.914	1.906	1.899	1.891	1.884	1.874	1.864	1.855	1.844	1.832	1.820	1.808	1.795	1.782	1.769	1.754	1.741	1.725	1.710	1.694	1.678	1.661	1.644	1.628	1.611	1.594	1.578	1.561	1.544	1.526	1.510	1.494	1.476	1.461	1.445	1.430	1.414	1.399	1.385	1.371	1.356	1.344	1.331	1.320	1.309	1.298	1.288	1.279	1.269	1.261	1.254	1.246	1.240	1.234	1.230	1.225	1.221	1.218	1.215	1.214	1.212	1.211	1.211	1.211	1.211	1.212	1.214	1.215	1.218	1.220	1.222	1.225	1.229	1.232	1.235	1.239	1.241	1.246	1.249	1.252	1.256	1.260	1.262	1.265	1.269	1.270	1.274	1.275	1.279	1.279	1.281	1.282	1.284	1.285	1.285	1.285	1.284	1.282	1.281	1.281	1.280	1.278	1.275	1.271	1.270	1.266	1.262	1.259	1.255	1.250	1.246	1.241	1.236	1.231	1.226	1.221	1.215	1.209	1.204	1.196	1.190	1.185	1.178	1.170	1.164	1.156	1.148	1.141	1.134	1.126	1.118	1.110	1.102	1.095	1.088	1.080	1.071	1.064	1.055	1.045	1.038	1.029	1.020	1.011	1.001	0.992	0.984	0.975	0.965	0.955	0.945	0.936	0.926	0.915	0.905	0.894	0.882	0.872	0.861	0.850	0.839	0.828	0.816	0.804	0.792	0.780	0.768	0.755	0.744	0.730	0.719	0.705	0.692	0.681	0.669	0.655	0.642	0.630	0.618	0.605	0.592	0.579	0.566	0.554	0.541	0.531	0.519	0.506	0.495	0.484	0.471	0.461	0.450	0.440	0.430	0.420	0.410	0.401	0.392	0.384	0.375	0.366	0.359	0.352	0.345	0.339	0.332	0.326	0.320	0.315	0.310	0.305	0.302	0.298	0.294	0.290	0.288	0.284	0.281	0.280	0.279	0.276	0.275	0.274	0.274	0.272	0.271	0.271	0.271	0.271	0.271	0.271	0.272	0.272	0.272	0.274	0.275	0.276	0.276	0.279	0.279	0.281	0.282	0.282	0.285	0.286	0.288	0.291	0.292	0.292	0.295	0.296	0.299	0.300	0.301	0.302	0.305	0.306	0.309	0.310	0.312	0.315	0.316	0.319	0.320	0.322	0.324	0.325	0.328	0.329	0.331	0.334	0.335	0.336	0.340	0.341	0.342	0.345	0.348	0.348	0.350	0.352	0.354	0.356	0.359	0.360	0.362	0.364	0.366	0.368	0.370	0.372	0.374	0.376	0.378	0.380	0.382	0.385	0.386	0.390	0.391	0.394	0.396	0.399	0.400	0.404	0.406	0.409	0.411	0.414	0.418	0.421	0.424	0.426	0.430	0.432	0.436	0.440	0.442	0.448	0.451	0.454	0.459	0.462	0.468	0.471	0.475	0.479	0.484	0.489	0.494	0.499	0.502	0.507	0.511	0.516	0.521	0.526	0.531	0.535	0.541	0.546	0.551	0.556	0.561	0.566	0.571	0.575	0.580	0.585	0.590	0.594	0.599	0.604	0.608	0.611	0.616	0.619	0.622	0.628	0.630	0.634	0.636	0.639	0.641	0.644	0.646	0.649	0.649	0.650	0.651	0.652	0.651	0.651	0.650	0.649	0.648	0.646	0.644	0.641	0.639	0.635	0.631	0.626	0.622	0.616	0.612	0.606	0.599	0.592	0.585	0.579	0.571	0.562	0.555	0.546	0.538	0.528	0.519	0.509	0.500	0.491	0.481	0.470	0.461	0.451	0.441	0.432	0.422	0.412	0.402	0.394	0.384	0.375	0.368	0.359	0.351	0.344	0.336	0.330	0.324	0.318	0.311	0.306	0.301	0.296	0.292	0.289	0.286	0.282	0.280	0.279	0.278	0.276	0.276	0.276	0.276	0.275	0.275	0.278	0.279	0.280	0.282	0.282	0.286	0.288	0.290	0.292	0.295	0.298	0.300	0.304	0.305	0.309	0.311	0.314	0.316	0.319	0.321	0.324	0.328	0.329	0.331	0.334	0.336	0.338	0.341	0.342	0.345	0.346	0.349	0.351	0.354	0.356	0.358	0.361	0.362	0.366	0.369	0.371	0.375	0.376	0.381	0.384	0.389	0.391	0.396	0.400	0.404	0.410	0.414	0.420	0.425	0.431	0.438	0.442	0.450	0.456	0.464	0.470	0.478	0.484	0.492	0.500	0.507	0.515	0.524	0.531	0.539	0.548	0.555	0.562	0.569	0.576	0.584	0.590	0.598	0.604	0.610	0.616	0.621	0.628	0.632	0.636	0.641	0.644	0.648	0.650	0.652	0.654	0.655	0.655	0.655	0.655	0.654	0.651	0.650	0.649	0.645	0.641	0.638	0.634	0.629	0.622	0.619	0.612	0.606	0.599	0.592	0.588	0.579	0.571	0.565	0.558	0.550	0.542	0.535	0.529	0.520	0.514	0.507	0.500	0.492	0.488	0.481	0.475	0.470	0.465	0.461	0.458	0.452	0.450	0.448	0.444	0.442	0.441	0.440	0.440	0.440	0.439	0.439	0.440	0.441	0.442	0.445	0.446	0.449	0.451	0.454	0.456	0.459	0.462	0.465	0.468	0.470	0.474	0.476	0.479	0.481	0.484	0.485	0.488	0.488	0.489	0.489	0.489	0.489	0.488	0.486	0.484	0.481	0.479	0.475	0.472	0.466	0.461	0.455	0.448	0.441	0.434	0.425	0.416	0.406	0.396	0.386	0.375	0.365	0.352	0.340	0.328	0.314	0.301	0.289	0.275	0.261	0.245	0.231	0.218	0.202	0.189	0.174	0.160	0.145	0.131	0.116	0.101	0.088	0.072	0.059	0.045	0.032	0.020	0.006	-0.006	-0.018	-0.029	-0.040	-0.051	-0.062	-0.071	-0.081	-0.090	-0.099	-0.108	-0.115	-0.122	-0.129	-0.135	-0.141	-0.148	-0.152	-0.158	-0.161	-0.165	-0.169	-0.171	-0.174	-0.176	-0.178	-0.180	-0.181	-0.182	-0.182	-0.182	-0.182	-0.181	-0.181	-0.180	-0.179	-0.176	-0.175	-0.172	-0.169	-0.166	-0.164	-0.161	-0.156	-0.154	-0.149	-0.145	-0.141	-0.136	-0.132	-0.126	-0.122	-0.116	-0.111	-0.106	-0.100	-0.095	-0.089	-0.082	-0.076	-0.071	-0.064	-0.058	-0.051	-0.045	-0.038	-0.032	-0.025	-0.019	-0.012	-0.006	0.000	0.008	0.014	0.021	0.026	0.032	0.040	0.045	0.052	0.058	0.064	0.070	0.075	0.081	0.086	0.091	0.096	0.101	0.105	0.110	0.114	0.119	0.122	0.126	0.130	0.132	0.136	0.139	0.141	0.145	0.148	0.150	0.151	0.152	0.155	0.156	0.159	0.160	0.161	0.164	0.165	0.166	0.168	0.169	0.170	0.172	0.174	0.175	0.175	0.176	0.178	0.179	0.180	0.181	0.182	0.182	0.185	0.186	0.189	0.190	0.191	0.192	0.195	0.196	0.198	0.200	0.201	0.204	0.205	0.206	0.209	0.210	0.212	0.212	0.215	0.216	0.218	0.219	0.219	0.221	0.221	0.221	0.221	0.221	0.222	0.220	0.220	0.219	0.219	0.218	0.215	0.212	0.211	0.208	0.206	0.204	0.200	0.196	0.192	0.190	0.184	0.180	0.174	0.169	0.165	0.158	0.152	0.146	0.140	0.134	0.126	0.120	0.114	0.106	0.099	0.091	0.085	0.078	0.070	0.062	0.056	0.049	0.042	0.035	0.028	0.022	0.015	0.009	0.002	-0.004	-0.009	-0.014	-0.020	-0.025	-0.029	-0.032	-0.036	-0.040	-0.042	-0.045	-0.045	-0.048	-0.048	-0.049	-0.046	-0.046	-0.045	-0.042	-0.040	-0.036	-0.031	-0.028	-0.022	-0.016	-0.010	-0.002	0.006	0.014	0.024	0.034	0.045	0.056	0.069	0.081	0.095	0.110	0.125	0.140	0.155	0.172	0.190	0.208	0.228	0.245	0.265	0.285	0.306	0.326	0.349	0.369	0.391	0.414	0.436	0.459	0.482	0.505	0.528	0.551	0.574	0.598	0.620	0.644	0.666	0.689	0.711	0.732	0.754	0.776	0.798	0.818	0.836	0.856	0.875	0.892	0.909	0.924	0.940	0.955	0.968	0.980	0.991	1.002	1.011	1.020	1.028	1.034	1.039	1.042	1.045	1.048	1.048	1.046	1.045	1.041	1.039	1.032	1.025	1.019	1.009	1.000	0.989	0.978	0.964	0.950	0.935	0.919	0.901	0.884	0.865	0.845	0.826	0.804	0.784	0.761	0.739	0.716	0.692	0.669	0.644	0.619	0.595	0.569	0.545	0.519	0.494	0.468	0.442	0.416	0.391	0.365	0.340	0.314	0.289	0.264	0.239	0.214	0.190	0.165	0.141	0.118	0.092	0.070	0.048	0.024	0.001	-0.022	-0.045	-0.066	-0.089	-0.111	-0.132	-0.155	-0.176	-0.199	-0.220	-0.241	-0.262	-0.285	-0.305	-0.328	-0.349	-0.371	-0.394	-0.416	-0.438	-0.460	-0.482	-0.506	-0.529	-0.551	-0.575	-0.599	-0.622	-0.648	-0.670	-0.695	-0.720	-0.745	-0.770	-0.795	-0.821	-0.848	-0.874	-0.899	-0.925	-0.951	-0.979	-1.004	-1.031	-1.059	-1.085	-1.111	-1.139	-1.165	-1.191	-1.218	-1.244	-1.269	-1.295	-1.320	-1.346	-1.370	-1.396	-1.420	-1.444	-1.469	-1.492	-1.515	-1.539	-1.561	-1.582	-1.605	-1.626	-1.646	-1.668	-1.688	-1.706	-1.725	-1.742	-1.761	-1.778	-1.795	-1.811	-1.826	-1.841	-1.855	-1.869	-1.882	-1.895	-1.909	-1.920	-1.931	-1.941	-1.952	-1.962	-1.971	-1.979	-1.988	-1.995	-2.001	-2.009	-2.015	-2.020	-2.025	-2.030	-2.034	-2.038	-2.040	-2.041	-2.044	-2.045	-2.046	-2.047	-2.047	-2.046	-2.046	-2.045	-2.045	-2.042	-2.041	-2.039	-2.036	-2.034	-2.031	-2.027	-2.026	-2.022	-2.019	-2.015	-2.011	-2.009	-2.004	-2.001	-1.998	-1.994	-1.991	-1.988	-1.985	-1.982	-1.980	-1.976	-1.974	-1.972	-1.974	-1.972	-1.972	-1.972	-1.972	-1.975	-1.975	-1.979	-1.981	-1.985	-1.990	-1.994	-2.000	-2.007	-2.014	-2.022	-2.030	-2.041	-2.051	-2.062	-2.074	-2.088	-2.100	-2.115	-2.130	-2.146	-2.162	-2.180	-2.198	-2.218	-2.236	-2.258	-2.278	-2.300	-2.322	-2.345	-2.368	-2.392	-2.415	-2.440	-2.464	-2.490	-2.515	-2.540	-2.565	-2.590	-2.616	-2.642	-2.666	-2.692	-2.718	-2.742	-2.768	-2.791	-2.816	-2.840	-2.864	-2.886	-2.909	-2.930	-2.951	-2.972	-2.991	-3.010	-3.029	-3.048	-3.064	-3.079	-3.094	-3.108	-3.120	-3.132	-3.144	-3.154	-3.162	-3.170	-3.178	-3.182	-3.189	-3.192	-3.195	-3.198	-3.199	-3.198	-3.196	-3.194	-3.190	-3.186	-3.180	-3.172	-3.165	-3.156	-3.146	-3.135	-3.122	-3.110	-3.095	-3.080	-3.064	-3.046	-3.028	-3.008	-2.986	-2.965	-2.942	-2.919	-2.894	-2.869	-2.842	-2.815	-2.786	-2.756	-2.725	-2.694	-2.661	-2.626	-2.592	-2.556	-2.520	-2.482	-2.442	-2.404	-2.364	-2.322	-2.279	-2.236	-2.191	-2.146	-2.101	-2.052	-2.006	-1.958	-1.910	-1.860	-1.810	-1.759	-1.708	-1.656	-1.604	-1.550	-1.496	-1.442	-1.389	-1.334	-1.279	-1.225	-1.170	-1.114	-1.059	-1.004	-0.948	-0.892	-0.836	-0.781	-0.726	-0.671	-0.616	-0.562	-0.509	-0.455	-0.401	-0.350	-0.296	-0.245	-0.194	-0.142	-0.091	-0.042	0.008	0.056	0.105	0.151	0.199	0.246	0.291	0.338	0.384	0.428	0.471	0.515	0.559	0.601	0.644	0.685	0.726	0.768	0.809	0.850	0.890	0.929	0.970	1.009	1.049	1.089	1.129	1.169	1.208	1.246	1.286	1.326	1.365	1.404	1.444	1.484	1.522	1.562	1.601	1.641	1.681	1.720	1.760	1.799	1.839	1.880	1.919	1.959	1.998	2.039	2.078	2.116	2.156	2.195	2.235	2.274	2.312	2.349	2.388	2.425	2.462	2.499	2.534	2.570	2.606	2.640	2.674	2.706	2.739	2.771	2.801	2.831	2.861	2.889	2.918	2.944	2.970	2.995	3.019	3.041	3.064	3.084	3.104	3.122	3.140	3.156	3.172	3.188	3.199	3.212	3.222	3.232	3.241	3.249	3.255	3.260	3.264	3.266	3.268	3.270	3.269	3.268	3.265	3.261	3.258	3.251	3.246	3.239	3.230	3.221	3.211	3.200	3.189	3.178	3.165	3.150	3.136	3.122	3.106	3.091	3.074	3.059	3.041	3.024	3.006	2.988	2.970	2.951	2.932	2.915	2.895	2.878	2.859	2.840	2.822	2.804	2.786	2.769	2.751	2.734	2.716	2.701	2.685	2.669	2.652	2.638	2.621	2.606	2.592	2.579	2.565	2.551	2.539	2.525	2.514	2.501	2.490	2.479	2.468	2.456	2.445	2.435	2.425	2.414	2.404	2.392	2.384	2.374	2.362	2.352	2.342	2.332	2.321	2.310	2.300	2.289	2.278	2.265	2.254	2.241	2.230	2.216	2.204	2.190	2.176	2.164	2.149	2.134	2.120	2.105	2.089	2.072	2.056	2.041	2.024	2.007	1.989	1.971	1.954	1.936	1.918	1.900	1.881	1.862	1.844	1.824	1.805	1.786	1.766	1.748	1.729	1.710	1.690	1.671	1.652	1.632	1.612	1.594	1.575	1.556	1.538	1.519	1.499	1.481	1.462	1.444	1.425	1.408	1.389	1.371	1.352	1.335	1.316	1.299	1.281	1.264	1.246	1.230	1.211	1.195	1.178	1.161	1.145	1.128	1.111	1.095	1.079	1.061	1.045	1.028	1.012	0.995	0.979	0.962	0.946	0.930	0.914	0.898	0.881	0.865	0.850	0.834	0.818	0.801	0.785	0.769	0.751	0.735	0.719	0.702	0.686	0.669	0.652	0.638	0.620	0.602	0.585	0.569	0.551	0.534	0.516	0.499	0.482	0.465	0.448	0.429	0.411	0.394	0.376	0.359	0.340	0.322	0.304	0.286	0.269	0.250	0.232	0.215	0.196	0.179	0.160	0.142	0.124	0.106	0.089	0.070	0.052	0.035	0.016	-0.001	-0.018	-0.035	-0.052	-0.069	-0.088	-0.104	-0.120	-0.136	-0.154	-0.170	-0.185	-0.201	-0.216	-0.231	-0.248	-0.262	-0.279	-0.292	-0.308	-0.321	-0.336	-0.350	-0.364	-0.378	-0.391	-0.404	-0.418	-0.430	-0.444	-0.455	-0.469	-0.480	-0.491	-0.505	-0.516	-0.528	-0.539	-0.550	-0.561	-0.571	-0.582	-0.592	-0.605	-0.615	-0.626	-0.636	-0.646	-0.658	-0.666	-0.676	-0.688	-0.696	-0.708	-0.716	-0.726	-0.738	-0.748	-0.758	-0.768	-0.776	-0.788	-0.798	-0.809	-0.819	-0.829	-0.840	-0.850	-0.860	-0.871	-0.882	-0.894	-0.905	-0.916	-0.928	-0.940	-0.952	-0.965	-0.976	-0.989	-1.001	-1.014	-1.026	-1.040	-1.054	-1.068	-1.081	-1.095	-1.109	-1.122	-1.136	-1.150	-1.165	-1.180	-1.195	-1.210	-1.225	-1.240	-1.256	-1.271	-1.288	-1.302	-1.319	-1.335	-1.350	-1.366	-1.382	-1.399	-1.416	-1.432	-1.449	-1.465	-1.481	-1.498	-1.514	-1.531	-1.548	-1.565	-1.581	-1.598	-1.615	-1.632	-1.649	-1.665	-1.682	-1.700	-1.716	-1.732	-1.750	-1.766	-1.782	-1.800	-1.816	-1.834	-1.850	-1.866	-1.884	-1.900	-1.916	-1.932	-1.949	-1.965	-1.980	-1.998	-2.013	-2.029	-2.044	-2.060	-2.075	-2.090	-2.105	-2.119	-2.135	-2.149	-2.162	-2.178	-2.190	-2.204	-2.216	-2.229	-2.241	-2.255	-2.266	-2.278	-2.290	-2.300	-2.310	-2.321	-2.330	-2.340	-2.349	-2.359	-2.366	-2.374	-2.382	-2.389	-2.395	-2.402	-2.409	-2.414	-2.419	-2.424	-2.429	-2.432	-2.436	-2.440	-2.442	-2.445	-2.448	-2.450	-2.451	-2.452	-2.454	-2.455	-2.456	-2.456	-2.456	-2.456	-2.456	-2.456	-2.456	-2.454	-2.454	-2.452	-2.451	-2.450	-2.450	-2.448	-2.446	-2.446	-2.444	-2.442	-2.441	-2.440	-2.439	-2.438	-2.436	-2.435	-2.434	-2.432	-2.432	-2.431	-2.430	-2.430	-2.429	-2.429	-2.429	-2.428	-2.428	-2.428	-2.428	-2.429	-2.429	-2.429	-2.429	-2.430	-2.431	-2.432	-2.434	-2.434	-2.435	-2.436	-2.438	-2.439	-2.440	-2.441	-2.442	-2.444	-2.445	-2.448	-2.449	-2.450	-2.452	-2.455	-2.456	-2.459	-2.461	-2.464	-2.465	-2.468	-2.470	-2.472	-2.475	-2.478	-2.480	-2.482	-2.486	-2.489	-2.491	-2.495	-2.498	-2.501	-2.504	-2.508	-2.511	-2.514	-2.519	-2.521	-2.525	-2.529	-2.534	-2.536	-2.540	-2.544	-2.549	-2.554	-2.556	-2.560	-2.565	-2.568	-2.572	-2.575	-2.579	-2.582	-2.584	-2.588	-2.590	-2.594	-2.595	-2.598	-2.599	-2.600	-2.600	-2.601	-2.601	-2.601	-2.600	-2.600	-2.599	-2.598	-2.595	-2.591	-2.589	-2.585	-2.580	-2.575	-2.570	-2.565	-2.558	-2.550	-2.542	-2.534	-2.526	-2.516	-2.508	-2.496	-2.486	-2.474	-2.462	-2.451	-2.439	-2.425	-2.411	-2.399	-2.384	-2.370	-2.354	-2.340	-2.325	-2.309	-2.294	-2.278	-2.262	-2.248	-2.231	-2.216	-2.200	-2.185	-2.169	-2.154	-2.139	-2.125	-2.111	-2.096	-2.084	-2.070	-2.059	-2.046	-2.035	-2.024	-2.014	-2.005	-1.996	-1.988	-1.979	-1.972	-1.968	-1.962	-1.958	-1.955	-1.951	-1.950	-1.949	-1.949	-1.949	-1.950	-1.952	-1.956	-1.960	-1.965	-1.970	-1.975	-1.981	-1.989	-1.998	-2.006	-2.015	-2.025	-2.035	-2.045	-2.055	-2.068	-2.078	-2.089	-2.101	-2.112	-2.125	-2.138	-2.149	-2.161	-2.172	-2.184	-2.195	-2.205	-2.216	-2.226	-2.236	-2.246	-2.255	-2.264	-2.271	-2.278	-2.285	-2.291	-2.296	-2.301	-2.305	-2.309	-2.311	-2.314	-2.315	-2.316	-2.315	-2.315	-2.312	-2.310	-2.308	-2.305	-2.301	-2.296	-2.292	-2.286	-2.281	-2.275	-2.268	-2.260	-2.254	-2.245	-2.238	-2.230	-2.221	-2.214	-2.205	-2.196	-2.189	-2.180	-2.171	-2.164	-2.155	-2.148	-2.139	-2.132	-2.125	-2.118	-2.111	-2.105	-2.099	-2.092	-2.088	-2.082	-2.079	-2.075	-2.070	-2.068	-2.064	-2.061	-2.060	-2.059	-2.056	-2.056	-2.055	-2.055	-2.055	-2.056	-2.058	-2.059	-2.060	-2.062	-2.065	-2.068	-2.071	-2.075	-2.078	-2.082	-2.086	-2.090	-2.095	-2.100	-2.105	-2.112	-2.119	-2.125	-2.131	-2.139	-2.145	-2.152	-2.160	-2.169	-2.176	-2.185	-2.194	-2.201	-2.210	-2.220	-2.230	-2.240	-2.249	-2.259	-2.269	-2.280	-2.290	-2.301	-2.312	-2.322	-2.334	-2.345	-2.358	-2.369	-2.380	-2.392	-2.404	-2.415	-2.428	-2.438	-2.450	-2.461	-2.472	-2.485	-2.495	-2.506	-2.518	-2.528	-2.539	-2.548	-2.559	-2.568	-2.578	-2.586	-2.595	-2.604	-2.611	-2.619	-2.626	-2.634	-2.640	-2.646	-2.652	-2.656	-2.662	-2.666	-2.670	-2.674	-2.676	-2.678	-2.680	-2.681	-2.681	-2.682	-2.681	-2.680	-2.679	-2.676	-2.674	-2.671	-2.668	-2.665	-2.661	-2.656	-2.650	-2.646	-2.639	-2.632	-2.626	-2.620	-2.612	-2.605	-2.596	-2.589	-2.580	-2.570	-2.561	-2.552	-2.542	-2.531	-2.521	-2.510	-2.500	-2.489	-2.476	-2.465	-2.454	-2.442	-2.430	-2.419	-2.405	-2.394	-2.381	-2.369	-2.355	-2.342	-2.329	-2.315	-2.302	-2.288	-2.275	-2.261	-2.248	-2.232	-2.219	-2.205	-2.191	-2.176	-2.162	-2.148	-2.132	-2.118	-2.104	-2.089	-2.074	-2.058	-2.042	-2.027	-2.014	-1.998	-1.982	-1.968	-1.951	-1.938	-1.921	-1.906	-1.891	-1.875	-1.860	-1.845	-1.829	-1.815	-1.800	-1.785	-1.770	-1.755	-1.740	-1.728	-1.712	-1.699	-1.685	-1.671	-1.658	-1.645	-1.630	-1.618	-1.606	-1.592	-1.581	-1.569	-1.556	-1.545	-1.532	-1.522	-1.511	-1.499	-1.489	-1.478	-1.468	-1.458	-1.446	-1.436	-1.426	-1.418	-1.409	-1.399	-1.390	-1.381	-1.371	-1.362	-1.354	-1.345	-1.336	-1.328	-1.319	-1.311	-1.302	-1.295	-1.286	-1.279	-1.269	-1.261	-1.254	-1.245	-1.236	-1.229	-1.220	-1.210	-1.202	-1.194	-1.184	-1.175	-1.166	-1.158	-1.149	-1.139	-1.130	-1.120	-1.109	-1.100	-1.089	-1.079	-1.068	-1.056	-1.045	-1.032	-1.021	-1.008	-0.995	-0.982	-0.969	-0.955	-0.940	-0.925	-0.910	-0.894	-0.876	-0.860	-0.844	-0.825	-0.806	-0.789	-0.769	-0.749	-0.729	-0.708	-0.688	-0.665	-0.644	-0.620	-0.598	-0.574	-0.550	-0.525	-0.500	-0.476	-0.450	-0.425	-0.399	-0.371	-0.345	-0.319	-0.292	-0.266	-0.239	-0.212	-0.185	-0.159	-0.132	-0.106	-0.079	-0.054	-0.029	-0.004	0.021	0.045	0.069	0.092	0.115	0.138	0.159	0.180	0.200	0.220	0.239	0.256	0.274	0.290	0.305	0.320	0.332	0.346	0.358	0.369	0.380	0.389	0.398	0.404	0.411	0.416	0.421	0.425	0.429	0.430	0.431	0.432	0.431	0.430	0.430	0.426	0.424	0.419	0.415	0.410	0.405	0.398	0.391	0.382	0.375	0.366	0.358	0.349	0.340	0.329	0.319	0.309	0.298	0.286	0.276	0.264	0.251	0.240	0.229	0.216	0.204	0.192	0.179	0.168	0.155	0.142	0.130	0.119	0.108	0.095	0.084	0.072	0.061	0.050	0.039	0.028	0.018	0.008	-0.002	-0.012	-0.021	-0.031	-0.040	-0.049	-0.056	-0.064	-0.071	-0.079	-0.085	-0.092	-0.098	-0.104	-0.109	-0.112	-0.118	-0.121	-0.124	-0.126	-0.130	-0.131	-0.132	-0.134	-0.134	-0.135	-0.135	-0.135	-0.132	-0.132	-0.130	-0.128	-0.125	-0.122	-0.119	-0.115	-0.110	-0.106	-0.101	-0.096	-0.092	-0.088	-0.081	-0.075	-0.070	-0.064	-0.058	-0.051	-0.045	-0.039	-0.032	-0.025	-0.019	-0.011	-0.006	0.001	0.008	0.014	0.021	0.026	0.032	0.038	0.042	0.049	0.054	0.059	0.064	0.068	0.071	0.075	0.078	0.081	0.084	0.086	0.088	0.090	0.091	0.092	0.094	0.094	0.095	0.095	0.094	0.092	0.091	0.090	0.089	0.086	0.084	0.080	0.078	0.075	0.071	0.068	0.064	0.061	0.058	0.052	0.049	0.045	0.040	0.036	0.032	0.028	0.022	0.019	0.015	0.011	0.008	0.004	0.000	-0.004	-0.006	-0.009	-0.011	-0.014	-0.015	-0.018	-0.018	-0.019	-0.020	-0.020	-0.020	-0.020	-0.018	-0.018	-0.015	-0.014	-0.009	-0.008	-0.002	0.001	0.006	0.010	0.016	0.021	0.028	0.035	0.042	0.050	0.059	0.066	0.076	0.085	0.094	0.104	0.114	0.125	0.135	0.146	0.156	0.168	0.180	0.191	0.202	0.215	0.226	0.239	0.251	0.262	0.275	0.286	0.300	0.312	0.324	0.335	0.349	0.360	0.372	0.384	0.396	0.408	0.419	0.430	0.440	0.452	0.462	0.472	0.482	0.494	0.505	0.515	0.525	0.535	0.545	0.555	0.564	0.575	0.582	0.594	0.602	0.612	0.620	0.631	0.640	0.650	0.658	0.669	0.678	0.686	0.696	0.706	0.715	0.725	0.735	0.746	0.755	0.766	0.776	0.786	0.798	0.810	0.820	0.831	0.844	0.855	0.866	0.879	0.890	0.902	0.915	0.928	0.941	0.954	0.966	0.980	0.992	1.006	1.020	1.032	1.046	1.060	1.074	1.088	1.101	1.115	1.129	1.141	1.154	1.168	1.180	1.192	1.205	1.218	1.230	1.241	1.252	1.262	1.274	1.282	1.291	1.301	1.309	1.318	1.324	1.331	1.338	1.342	1.348	1.351	1.355	1.358	1.360	1.361	1.361	1.361	1.360	1.359	1.355	1.352	1.349	1.344	1.338	1.331	1.325	1.318	1.309	1.300	1.291	1.280	1.269	1.258	1.245	1.232	1.220	1.206	1.192	1.179	1.164	1.150	1.134	1.119	1.104	1.089	1.072	1.056	1.040	1.024	1.009	0.994	0.978	0.962	0.946	0.931	0.918	0.904	0.889	0.874	0.861	0.848	0.835	0.822	0.811	0.799	0.788	0.776	0.768	0.758	0.749	0.739	0.730	0.722	0.716	0.709	0.701	0.695	0.690	0.684	0.680	0.676	0.672	0.669	0.666	0.664	0.661	0.660	0.659	0.659	0.658	0.659	0.660	0.661	0.661	0.665	0.666	0.669	0.672	0.676	0.681	0.685	0.690	0.696	0.701	0.708	0.714	0.721	0.729	0.738	0.745	0.754	0.764	0.774	0.785	0.794	0.805	0.818	0.829	0.841	0.854	0.865	0.879	0.892	0.906	0.919	0.934	0.948	0.962	0.979	0.994	1.009	1.024	1.039	1.055	1.070	1.085	1.100	1.116	1.131	1.148	1.162	1.179	1.194	1.209	1.224	1.238	1.252	1.268	1.281	1.295	1.309	1.322	1.335	1.348	1.361	1.374	1.385	1.396	1.408	1.419	1.430	1.440	1.450	1.460	1.469	1.478	1.486	1.494	1.502	1.509	1.516	1.522	1.530	1.535	1.542	1.548	1.551	1.558	1.561	1.565	1.569	1.572	1.578	1.580	1.582	1.585	1.588	1.590	1.590	1.592	1.594	1.595	1.595	1.596	1.596	1.596	1.596	1.596	1.595	1.595	1.594	1.592	1.592	1.591	1.589	1.589	1.586	1.584	1.581	1.579	1.576	1.574	1.570	1.569	1.565	1.561	1.558	1.554	1.550	1.546	1.542	1.538	1.534	1.529	1.524	1.519	1.514	1.509	1.502	1.498	1.492	1.486	1.481	1.475	1.469	1.462	1.456	1.449	1.442	1.435	1.429	1.422	1.415	1.409	1.401	1.396	1.389	1.382	1.375	1.369	1.362	1.356	1.350	1.345	1.338	1.332	1.328	1.322	1.318	1.314	1.310	1.306	1.302	1.300	1.298	1.295	1.295	1.292	1.292	1.292	1.292	1.292	1.294	1.296	1.298	1.301	1.305	1.308	1.312	1.316	1.321	1.326	1.332	1.339	1.344	1.350	1.359	1.365	1.372	1.381	1.388	1.396	1.404	1.412	1.421	1.429	1.439	1.448	1.455	1.462	1.472	1.480	1.488	1.495	1.504	1.512	1.519	1.526	1.534	1.541	1.548	1.554	1.560	1.566	1.572	1.578	1.584	1.589	1.592	1.599	1.604	1.608	1.614	1.619	1.622	1.628	1.631	1.636	1.641	1.645	1.650	1.655	1.659	1.665	1.669	1.675	1.680	1.686	1.691	1.699	1.704	1.711	1.719	1.725	1.732	1.740	1.749	1.758	1.766	1.775	1.785	1.794	1.805	1.815	1.825	1.836	1.846	1.859	1.870	1.881	1.892	1.905	1.916	1.929	1.940	1.952	1.964	1.976	1.989	2.001	2.013	2.025	2.038	2.047	2.060	2.071	2.082	2.094	2.104	2.116	2.126	2.136	2.146	2.155	2.165	2.175	2.182	2.191	2.200	2.208	2.215	2.221	2.229	2.236	2.241	2.248	2.252	2.258	2.262	2.266	2.271	2.274	2.276	2.279	2.281	2.284	2.285	2.285	2.286	2.286	2.286	2.286	2.285	2.282	2.281	2.278	2.274	2.270	2.266	2.261	2.256	2.251	2.245	2.238	2.230	2.224	2.214	2.206	2.196	2.188	2.178	2.168	2.156	2.145	2.132	2.120	2.109	2.095	2.082	2.068	2.054	2.040	2.026	2.011	1.995	1.980	1.965	1.950	1.934	1.919	1.902	1.889	1.874	1.858	1.842	1.829	1.814	1.800	1.785	1.771	1.758	1.746	1.734	1.721	1.709	1.698	1.689	1.678	1.669	1.659	1.651	1.644	1.636	1.630	1.624	1.619	1.612	1.609	1.605	1.601	1.599	1.596	1.595	1.594	1.592	1.592	1.591	1.592	1.591	1.592	1.595	1.595	1.596	1.599	1.600	1.601	1.604	1.605	1.608	1.610	1.612	1.614	1.616	1.618	1.620	1.622	1.622	1.625	1.626	1.628	1.628	1.629	1.630	1.630	1.630	1.630	1.630	1.631	1.629	1.630	1.629	1.628	1.625	1.624	1.622	1.621	1.619	1.618	1.615	1.614	1.611	1.609	1.608	1.605	1.601	1.599	1.596	1.594	1.591	1.589	1.586	1.582	1.580	1.576	1.574	1.571	1.569	1.565	1.560	1.556	1.552	1.550	1.545	1.541	1.538	1.532	1.529	1.524	1.519	1.514	1.508	1.502	1.498	1.491	1.485	1.479	1.472	1.466	1.459	1.451	1.444	1.435	1.428	1.420	1.411	1.402	1.392	1.384	1.374	1.364	1.354	1.344	1.332	1.322	1.311	1.299	1.288	1.276	1.265	1.254	1.241	1.229	1.218	1.205	1.192	1.180	1.168	1.155	1.142	1.130	1.118	1.104	1.092	1.079	1.068	1.055	1.042	1.030	1.018	1.006	0.992	0.981	0.970	0.959	0.948	0.936	0.925	0.915	0.904	0.894	0.884	0.874	0.864	0.856	0.848	0.838	0.829	0.821	0.814	0.806	0.799	0.792	0.786	0.781	0.774	0.769	0.764	0.759	0.754	0.750	0.745	0.741	0.738	0.734	0.731	0.729	0.726	0.724	0.722	0.720	0.719	0.718	0.716	0.715	0.715	0.714	0.714	0.714	0.714	0.714	0.714	0.714	0.715	0.715	0.716	0.716	0.716	0.718	0.719	0.721	0.721	0.722	0.725	0.725	0.726	0.729	0.730	0.730	0.732	0.734	0.735	0.736	0.736	0.739	0.739	0.740	0.741	0.741	0.744	0.744	0.745	0.746	0.746	0.749	0.749	0.749	0.750	0.750	0.751	0.751	0.752	0.752	0.752	0.751	0.752	0.752	0.752	0.752	0.752	0.751	0.751	0.751	0.751	0.750	0.750	0.749	0.749	0.748	0.748	0.748	0.748	0.746	0.748	0.746	0.746	0.748	0.748	0.746	0.748	0.748	0.748	0.748	0.749	0.750	0.751	0.754	0.754	0.755	0.759	0.760	0.762	0.765	0.768	0.771	0.774	0.778	0.781	0.785	0.789	0.794	0.798	0.802	0.808	0.814	0.819	0.824	0.830	0.834	0.840	0.845	0.852	0.858	0.864	0.870	0.876	0.882	0.888	0.894	0.900	0.905	0.911	0.918	0.921	0.928	0.932	0.938	0.942	0.948	0.950	0.955	0.959	0.962	0.966	0.969	0.972	0.974	0.976	0.979	0.980	0.981	0.984	0.984	0.985	0.985	0.984	0.984	0.982	0.981	0.980	0.978	0.975	0.972	0.970	0.966	0.962	0.959	0.955	0.950	0.945	0.940	0.934	0.929	0.922	0.916	0.910	0.904	0.898	0.891	0.884	0.876	0.870	0.862	0.854	0.848	0.840	0.831	0.824	0.818	0.809	0.802	0.794	0.788	0.780	0.771	0.764	0.758	0.749	0.742	0.736	0.730	0.724	0.718	0.711	0.705	0.700	0.695	0.689	0.684	0.680	0.675	0.672	0.668	0.664	0.660	0.656	0.654	0.652	0.649	0.648	0.645	0.644	0.641	0.640	0.639	0.638	0.636	0.636	0.635	0.635	0.634	0.634	0.634	0.632	0.634	0.632	0.632	0.632	0.632	0.632	0.634	0.634	0.634	0.634	0.634	0.634	0.634	0.635	0.634	0.635	0.636	0.636	0.636	0.638	0.639	0.640	0.641	0.642	0.644	0.645	0.646	0.650	0.651	0.654	0.656	0.659	100.000	5.000	2.000	1.000	5.000	0.000	0.000	0.000	0.000	0.000	0.000	0.000	0.000	0.000	0.000	0.000	0.000	0.000	1.782	1.778	1.774	1.770	1.765	1.761	1.758	1.755	1.751	1.749	1.746	1.744	1.741	1.740	1.738	1.736	1.736	1.735	1.734	1.734	1.734	1.734	1.734	1.735	1.734	1.736	1.736	1.736	1.738	1.739	1.739	1.740	1.741	1.741	1.742	1.742	1.744	1.744	1.745	1.745	1.745	1.745	1.745	1.745	1.745	1.744	1.742	1.742	1.742	1.741	1.739	1.738	1.735	1.734	1.731	1.729	1.726	1.722	1.720	1.715	1.712	1.708	1.702	1.699	1.694	1.688	1.684	1.678	1.671	1.665	1.658	1.651	1.645	1.636	1.630	1.621	1.612	1.605	1.595	1.586	1.578	1.568	1.558	1.549	1.538	1.528	1.516	1.506	1.495	1.482	1.471	1.460	1.448	1.436	1.424	1.412	1.399	1.386	1.374	1.361	1.349	1.336	1.322	1.310	1.298	1.284	1.271	1.259	1.246	1.234	1.221	1.208	1.195	1.182	1.170	1.158	1.144	1.132	1.120	1.109	1.096	1.084	1.072	1.061	1.049	1.038	1.026	1.014	1.004	0.994	0.981	0.970	0.960	0.949	0.940	0.929	0.918	0.909	0.898	0.889	0.878	0.869	0.859	0.848	0.839	0.829	0.818	0.809	0.799	0.790	0.780	0.771	0.762	0.752	0.744	0.734	0.726	0.716	0.708	0.699	0.690	0.681	0.674	0.664	0.656	0.648	0.640	0.631	0.624	0.616	0.608	0.600	0.591	0.585	0.578	0.570	0.564	0.555	0.548	0.542	0.535	0.529	0.521	0.514	0.507	0.501	0.494	0.488	0.481	0.475	0.469	0.461	0.455	0.448	0.442	0.435	0.429	0.422	0.416	0.409	0.402	0.395	0.389	0.382	0.376	0.370	0.362	0.355	0.349	0.341	0.335	0.328	0.321	0.314	0.308	0.300	0.294	0.288	0.280	0.274	0.266	0.259	0.252	0.246	0.240	0.234	0.226	0.220	0.214	0.208	0.201	0.195	0.190	0.185	0.179	0.174	0.168	0.164	0.158	0.154	0.148	0.144	0.140	0.134	0.131	0.128	0.124	0.120	0.116	0.112	0.110	0.106	0.102	0.101	0.099	0.096	0.094	0.092	0.089	0.088	0.086	0.085	0.084	0.084	0.082	0.081	0.081	0.081	0.081	0.080	0.080	0.081	0.081	0.081	0.082	0.082	0.084	0.085	0.086	0.088	0.089	0.091	0.092	0.095	0.098	0.100	0.101	0.104	0.106	0.110	0.112	0.115	0.119	0.121	0.125	0.126	0.130	0.132	0.136	0.139	0.141	0.144	0.148	0.149	0.152	0.154	0.156	0.158	0.160	0.162	0.164	0.164	0.165	0.166	0.166	0.168	0.166	0.166	0.165	0.165	0.164	0.162	0.160	0.156	0.152	0.149	0.145	0.141	0.138	0.131	0.128	0.121	0.114	0.108	0.100	0.092	0.085	0.075	0.068	0.058	0.046	0.038	0.026	0.014	0.004	-0.009	-0.021	-0.032	-0.046	-0.059	-0.072	-0.086	-0.101	-0.115	-0.130	-0.145	-0.160	-0.176	-0.192	-0.208	-0.224	-0.240	-0.255	-0.271	-0.289	-0.304	-0.320	-0.338	-0.352	-0.369	-0.385	-0.401	-0.416	-0.432	-0.448	-0.462	-0.478	-0.491	-0.506	-0.520	-0.532	-0.546	-0.559	-0.571	-0.582	-0.594	-0.605	-0.614	-0.624	-0.632	-0.639	-0.646	-0.652	-0.659	-0.664	-0.669	-0.671	-0.675	-0.678	-0.678	-0.678	-0.678	-0.676	-0.674	-0.671	-0.668	-0.662	-0.659	-0.652	-0.645	-0.638	-0.630	-0.620	-0.611	-0.601	-0.590	-0.579	-0.568	-0.554	-0.541	-0.528	-0.515	-0.500	-0.486	-0.470	-0.455	-0.440	-0.425	-0.411	-0.395	-0.380	-0.364	-0.349	-0.334	-0.320	-0.305	-0.291	-0.276	-0.264	-0.251	-0.239	-0.228	-0.215	-0.205	-0.194	-0.185	-0.176	-0.169	-0.160	-0.152	-0.146	-0.141	-0.135	-0.131	-0.129	-0.126	-0.125	-0.122	-0.121	-0.121	-0.122	-0.124	-0.124	-0.126	-0.128	-0.131	-0.134	-0.138	-0.142	-0.146	-0.150	-0.155	-0.160	-0.165	-0.170	-0.176	-0.182	-0.188	-0.192	-0.198	-0.202	-0.208	-0.212	-0.218	-0.222	-0.226	-0.230	-0.234	-0.238	-0.241	-0.244	-0.248	-0.249	-0.250	-0.252	-0.254	-0.254	-0.255	-0.255	-0.255	-0.254	-0.254	-0.254	-0.251	-0.250	-0.248	-0.246	-0.244	-0.241	-0.239	-0.236	-0.234	-0.230	-0.226	-0.224	-0.221	-0.218	-0.214	-0.211	-0.208	-0.204	-0.200	-0.198	-0.194	-0.191	-0.188	-0.184	-0.181	-0.180	-0.178	-0.174	-0.172	-0.171	-0.170	-0.169	-0.168	-0.166	-0.166	-0.165	-0.165	-0.165	-0.165	-0.166	-0.166	-0.169	-0.170	-0.171	-0.174	-0.176	-0.179	-0.181	-0.185	-0.189	-0.194	-0.199	-0.202	-0.208	-0.214	-0.220	-0.226	-0.234	-0.242	-0.250	-0.259	-0.268	-0.278	-0.289	-0.298	-0.310	-0.321	-0.334	-0.346	-0.359	-0.372	-0.386	-0.401	-0.416	-0.432	-0.448	-0.465	-0.482	-0.499	-0.518	-0.535	-0.555	-0.574	-0.594	-0.612	-0.632	-0.652	-0.674	-0.695	-0.716	-0.738	-0.759	-0.780	-0.802	-0.822	-0.845	-0.868	-0.888	-0.910	-0.931	-0.951	-0.972	-0.994	-1.014	-1.035	-1.054	-1.075	-1.094	-1.114	-1.131	-1.149	-1.166	-1.184	-1.200	-1.216	-1.231	-1.246	-1.260	-1.274	-1.286	-1.298	-1.309	-1.320	-1.330	-1.340	-1.348	-1.355	-1.362	-1.369	-1.374	-1.378	-1.382	-1.386	-1.389	-1.390	-1.391	-1.392	-1.391	-1.391	-1.390	-1.388	-1.384	-1.381	-1.376	-1.371	-1.366	-1.360	-1.354	-1.348	-1.340	-1.332	-1.324	-1.316	-1.308	-1.298	-1.288	-1.278	-1.268	-1.256	-1.246	-1.235	-1.225	-1.214	-1.201	-1.191	-1.180	-1.166	-1.155	-1.144	-1.131	-1.119	-1.108	-1.095	-1.084	-1.071	-1.059	-1.048	-1.035	-1.025	-1.012	-1.001	-0.990	-0.979	-0.968	-0.956	-0.945	-0.934	-0.924	-0.914	-0.902	-0.892	-0.882	-0.871	-0.862	-0.852	-0.844	-0.835	-0.824	-0.815	-0.806	-0.799	-0.790	-0.781	-0.775	-0.766	-0.759	-0.751	-0.745	-0.738	-0.731	-0.726	-0.720	-0.715	-0.709	-0.702	-0.699	-0.694	-0.690	-0.688	-0.682	-0.680	-0.676	-0.674	-0.671	-0.670	-0.669	-0.666	-0.665	-0.664	-0.664	-0.662	-0.662	-0.662	-0.662	-0.662	-0.664	-0.666	-0.668	-0.669	-0.670	-0.674	-0.675	-0.679	-0.680	-0.684	-0.686	-0.689	-0.691	-0.696	-0.699	-0.702	-0.706	-0.710	-0.712	-0.716	-0.720	-0.722	-0.728	-0.730	-0.732	-0.735	-0.739	-0.741	-0.744	-0.746	-0.748	-0.750	-0.751	-0.752	-0.752	-0.754	-0.754	-0.754	-0.752	-0.750	-0.749	-0.746	-0.744	-0.739	-0.735	-0.730	-0.725	-0.719	-0.711	-0.704	-0.695	-0.686	-0.676	-0.666	-0.654	-0.641	-0.630	-0.615	-0.600	-0.586	-0.571	-0.554	-0.538	-0.518	-0.500	-0.481	-0.461	-0.441	-0.420	-0.399	-0.378	-0.355	-0.332	-0.310	-0.286	-0.262	-0.239	-0.215	-0.191	-0.168	-0.142	-0.119	-0.095	-0.072	-0.048	-0.025	-0.002	0.019	0.041	0.062	0.084	0.104	0.124	0.144	0.161	0.179	0.195	0.211	0.226	0.240	0.254	0.266	0.278	0.289	0.299	0.308	0.315	0.321	0.325	0.331	0.334	0.336	0.338	0.338	0.338	0.335	0.334	0.330	0.325	0.320	0.314	0.308	0.300	0.290	0.281	0.270	0.260	0.248	0.235	0.222	0.208	0.194	0.179	0.162	0.146	0.129	0.112	0.095	0.076	0.059	0.039	0.021	0.001	-0.019	-0.039	-0.059	-0.079	-0.099	-0.119	-0.140	-0.160	-0.181	-0.201	-0.222	-0.242	-0.262	-0.282	-0.304	-0.324	-0.342	-0.362	-0.382	-0.401	-0.420	-0.438	-0.456	-0.472	-0.491	-0.507	-0.522	-0.539	-0.554	-0.568	-0.582	-0.595	-0.608	-0.619	-0.630	-0.640	-0.650	-0.660	-0.666	-0.675	-0.681	-0.686	-0.691	-0.695	-0.699	-0.701	-0.704	-0.704	-0.705	-0.702	-0.702	-0.699	-0.696	-0.692	-0.688	-0.684	-0.678	-0.670	-0.662	-0.655	-0.648	-0.638	-0.629	-0.619	-0.609	-0.598	-0.585	-0.574	-0.564	-0.550	-0.539	-0.526	-0.512	-0.500	-0.486	-0.474	-0.461	-0.449	-0.436	-0.422	-0.410	-0.398	-0.385	-0.372	-0.361	-0.350	-0.339	-0.328	-0.318	-0.308	-0.298	-0.289	-0.279	-0.271	-0.262	-0.255	-0.249	-0.242	-0.236	-0.231	-0.226	-0.222	-0.218	-0.214	-0.211	-0.210	-0.208	-0.206	-0.206	-0.205	-0.205	-0.206	-0.208	-0.209	-0.210	-0.212	-0.216	-0.220	-0.222	-0.226	-0.231	-0.235	-0.240	-0.246	-0.250	-0.256	-0.261	-0.268	-0.274	-0.279	-0.285	-0.290	-0.298	-0.304	-0.309	-0.315	-0.321	-0.326	-0.331	-0.336	-0.342	-0.349	-0.352	-0.358	-0.362	-0.365	-0.370	-0.372	-0.375	-0.379	-0.381	-0.382	-0.385	-0.386	-0.388	-0.388	-0.388	-0.388	-0.386	-0.385	-0.385	-0.382	-0.380	-0.376	-0.374	-0.370	-0.366	-0.362	-0.358	-0.352	-0.346	-0.342	-0.338	-0.331	-0.325	-0.318	-0.312	-0.305	-0.299	-0.292	-0.284	-0.278	-0.270	-0.264	-0.256	-0.249	-0.242	-0.235	-0.229	-0.221	-0.215	-0.208	-0.202	-0.196	-0.190	-0.185	-0.179	-0.175	-0.170	-0.166	-0.162	-0.159	-0.156	-0.151	-0.150	-0.146	-0.146	-0.144	-0.142	-0.141	-0.140	-0.140	-0.140	-0.140	-0.140	-0.141	-0.142	-0.144	-0.146	-0.148	-0.148	-0.150	-0.152	-0.154	-0.158	-0.159	-0.161	-0.162	-0.165	-0.168	-0.169	-0.170	-0.171	-0.172	-0.172	-0.172	-0.172	-0.172	-0.171	-0.171	-0.169	-0.166	-0.164	-0.161	-0.158	-0.154	-0.149	-0.144	-0.136	-0.131	-0.124	-0.115	-0.108	-0.098	-0.088	-0.078	-0.066	-0.055	-0.044	-0.030	-0.018	-0.004	0.010	0.025	0.040	0.056	0.071	0.088	0.104	0.121	0.138	0.156	0.172	0.189	0.208	0.224	0.240	0.256	0.272	0.289	0.305	0.321	0.335	0.350	0.364	0.379	0.391	0.404	0.415	0.426	0.436	0.445	0.455	0.461	0.470	0.475	0.480	0.484	0.486	0.489	0.490	0.491	0.490	0.488	0.484	0.480	0.476	0.470	0.464	0.456	0.448	0.438	0.429	0.418	0.406	0.392	0.380	0.366	0.351	0.338	0.321	0.306	0.290	0.272	0.256	0.239	0.220	0.202	0.185	0.166	0.149	0.130	0.111	0.094	0.075	0.056	0.038	0.020	0.002	-0.014	-0.031	-0.048	-0.064	-0.080	-0.098	-0.112	-0.128	-0.141	-0.155	-0.170	-0.182	-0.195	-0.208	-0.220	-0.231	-0.241	-0.251	-0.261	-0.270	-0.278	-0.286	-0.292	-0.299	-0.306	-0.311	-0.316	-0.320	-0.324	-0.328	-0.329	-0.330	-0.332	-0.332	-0.332	-0.331	-0.330	-0.328	-0.325	-0.322	-0.318	-0.314	-0.308	-0.302	-0.296	-0.289	-0.281	-0.274	-0.265	-0.255	-0.245	-0.234	-0.222	-0.212	-0.200	-0.188	-0.175	-0.162	-0.148	-0.135	-0.120	-0.105	-0.090	-0.075	-0.060	-0.044	-0.029	-0.012	0.002	0.018	0.034	0.050	0.066	0.081	0.099	0.114	0.129	0.146	0.161	0.176	0.191	0.206	0.220	0.236	0.250	0.262	0.276	0.290	0.302	0.315	0.326	0.339	0.350	0.361	0.371	0.382	0.392	0.401	0.411	0.420	0.428	0.438	0.444	0.451	0.459	0.465	0.470	0.476	0.481	0.486	0.490	0.495	0.499	0.502	0.505	0.506	0.510	0.510	0.512	0.514	0.514	0.515	0.514	0.514	0.512	0.510	0.509	0.506	0.504	0.500	0.498	0.494	0.489	0.485	0.480	0.474	0.468	0.461	0.454	0.448	0.440	0.431	0.424	0.415	0.406	0.395	0.386	0.376	0.365	0.355	0.344	0.332	0.319	0.308	0.296	0.282	0.270	0.256	0.244	0.230	0.215	0.202	0.188	0.174	0.159	0.144	0.131	0.116	0.101	0.086	0.071	0.056	0.042	0.028	0.012	-0.001	-0.015	-0.030	-0.044	-0.058	-0.070	-0.084	-0.096	-0.109	-0.122	-0.134	-0.145	-0.156	-0.168	-0.179	-0.189	-0.199	-0.209	-0.218	-0.225	-0.234	-0.240	-0.248	-0.254	-0.259	-0.265	-0.269	-0.271	-0.275	-0.278	-0.279	-0.281	-0.281	-0.281	-0.280	-0.279	-0.276	-0.274	-0.270	-0.266	-0.260	-0.256	-0.250	-0.242	-0.235	-0.228	-0.220	-0.210	-0.201	-0.190	-0.180	-0.169	-0.158	-0.145	-0.132	-0.120	-0.106	-0.092	-0.079	-0.065	-0.050	-0.036	-0.021	-0.008	0.009	0.024	0.039	0.054	0.070	0.084	0.099	0.115	0.129	0.144	0.159	0.172	0.186	0.199	0.212	0.226	0.239	0.251	0.264	0.275	0.286	0.298	0.309	0.319	0.329	0.336	0.345	0.355	0.364	0.370	0.379	0.385	0.391	0.398	0.404	0.411	0.415	0.421	0.426	0.431	0.436	0.440	0.445	0.448	0.452	0.458	0.461	0.465	0.469	0.474	0.476	0.481	0.486	0.490	0.495	0.499	0.504	0.507	0.514	0.519	0.525	0.530	0.536	0.542	0.549	0.556	0.562	0.570	0.578	0.585	0.594	0.601	0.611	0.620	0.630	0.639	0.650	0.660	0.670	0.681	0.692	0.704	0.714	0.726	0.739	0.750	0.762	0.774	0.786	0.800	0.811	0.824	0.836	0.849	0.861	0.872	0.886	0.898	0.909	0.921	0.931	0.942	0.952	0.964	0.975	0.985	0.994	1.002	1.012	1.020	1.029	1.035	1.042	1.049	1.055	1.060	1.064	1.069	1.074	1.076	1.079	1.081	1.084	1.084	1.084	1.085	1.082	1.082	1.080	1.079	1.075	1.074	1.069	1.065	1.060	1.055	1.051	1.045	1.040	1.034	1.028	1.020	1.014	1.006	0.999	0.991	0.984	0.976	0.969	0.962	0.954	0.948	0.940	0.932	0.926	0.920	0.914	0.909	0.902	0.898	0.894	0.889	0.885	0.881	0.878	0.875	0.872	0.872	0.870	0.870	0.870	0.870	0.870	0.871	0.872	0.875	0.878	0.880	0.884	0.888	0.890	0.895	0.899	0.904	0.908	0.912	0.918	0.922	0.928	0.934	0.939	0.944	0.949	0.954	0.960	0.964	0.969	0.972	0.978	0.981	0.984	0.988	0.990	0.994	0.995	0.998	0.999	0.999	1.000	1.000	0.999	0.999	0.998	0.996	0.994	0.992	0.990	0.986	0.982	0.979	0.974	0.969	0.964	0.958	0.952	0.946	0.940	0.932	0.926	0.919	0.911	0.904	0.896	0.886	0.879	0.870	0.862	0.852	0.844	0.834	0.825	0.815	0.805	0.796	0.786	0.775	0.765	0.754	0.744	0.732	0.721	0.710	0.699	0.686	0.675	0.662	0.651	0.639	0.626	0.614	0.600	0.586	0.572	0.560	0.546	0.531	0.516	0.501	0.488	0.472	0.456	0.441	0.426	0.411	0.396	0.379	0.364	0.348	0.331	0.315	0.299	0.282	0.268	0.251	0.235	0.220	0.204	0.189	0.174	0.159	0.145	0.130	0.116	0.102	0.090	0.078	0.065	0.052	0.041	0.030	0.021	0.010	0.001	-0.008	-0.015	-0.022	-0.030	-0.035	-0.041	-0.046	-0.049	-0.054	-0.056	-0.059	-0.060	-0.061	-0.062	-0.061	-0.061	-0.059	-0.058	-0.055	-0.052	-0.049	-0.045	-0.041	-0.036	-0.031	-0.026	-0.020	-0.014	-0.008	-0.001	0.005	0.011	0.019	0.026	0.032	0.039	0.046	0.054	0.061	0.068	0.074	0.080	0.085	0.092	0.098	0.104	0.109	0.114	0.120	0.124	0.128	0.131	0.135	0.139	0.141	0.144	0.146	0.149	0.149	0.150	0.151	0.152	0.152	0.152	0.151	0.151	0.150	0.149	0.146	0.145	0.142	0.140	0.139	0.135	0.131	0.129	0.125	0.121	0.119	0.115	0.111	0.106	0.102	0.099	0.094	0.090	0.086	0.081	0.078	0.074	0.070	0.066	0.061	0.058	0.054	0.050	0.046	0.042	0.039	0.035	0.032	0.029	0.026	0.024	0.020	0.019	0.016	0.015	0.012	0.010	0.009	0.009	0.009	0.006	0.006	0.008	0.008	0.009	0.010	0.011	0.012	0.014	0.018	0.019	0.022	0.025	0.029	0.032	0.036	0.041	0.046	0.051	0.058	0.064	0.069	0.075	0.082	0.089	0.098	0.104	0.112	0.121	0.129	0.138	0.146	0.155	0.164	0.172	0.182	0.191	0.200	0.209	0.218	0.228	0.238	0.245	0.255	0.262	0.270	0.279	0.288	0.295	0.302	0.310	0.316	0.324	0.330	0.336	0.342	0.348	0.351	0.356	0.360	0.364	0.366	0.369	0.370	0.372	0.372	0.374	0.374	0.372	0.372	0.371	0.369	0.366	0.364	0.359	0.356	0.351	0.346	0.340	0.334	0.329	0.320	0.314	0.305	0.299	0.289	0.281	0.271	0.262	0.252	0.242	0.232	0.222	0.210	0.200	0.189	0.178	0.166	0.155	0.144	0.132	0.120	0.110	0.099	0.088	0.076	0.064	0.054	0.042	0.032	0.021	0.011	0.002	-0.008	-0.018	-0.026	-0.036	-0.045	-0.052	-0.061	-0.069	-0.076	-0.082	-0.090	-0.095	-0.101	-0.106	-0.111	-0.115	-0.121	-0.124	-0.128	-0.131	-0.134	-0.138	-0.140	-0.140	-0.142	-0.144	-0.145	-0.146	-0.146	-0.148	-0.148	-0.148	-0.148	-0.148	-0.148	-0.148	-0.146	-0.146	-0.144	-0.144	-0.142	-0.142	-0.141	-0.140	-0.139	-0.138	-0.138	-0.135	-0.134	-0.132	-0.131	-0.130	-0.129	-0.128	-0.125	-0.125	-0.122	-0.121	-0.119	-0.118	-0.115	-0.114	-0.110	-0.108	-0.105	-0.101	-0.098	-0.095	-0.090	-0.086	-0.082	-0.078	-0.071	-0.066	-0.059	-0.052	-0.045	-0.039	-0.031	-0.024	-0.015	-0.005	0.004	0.014	0.022	0.034	0.045	0.056	0.068	0.080	0.092	0.105	0.118	0.131	0.145	0.159	0.172	0.186	0.200	0.215	0.230	0.242	0.258	0.272	0.286	0.301	0.314	0.328	0.341	0.354	0.368	0.379	0.391	0.402	0.414	0.425	0.434	0.444	0.452	0.461	0.469	0.475	0.482	0.489	0.494	0.498	0.501	0.505	0.506	0.509	0.510	0.510	0.509	0.509	0.506	0.504	0.500	0.498	0.492	0.488	0.482	0.478	0.470	0.465	0.458	0.450	0.442	0.435	0.426	0.418	0.409	0.400	0.391	0.382	0.374	0.365	0.356	0.346	0.338	0.329	0.320	0.312	0.304	0.295	0.289	0.280	0.274	0.266	0.260	0.254	0.249	0.242	0.238	0.232	0.228	0.222	0.218	0.214	0.209	0.206	0.202	0.199	0.196	0.192	0.190	0.188	0.184	0.180	0.179	0.175	0.171	0.168	0.164	0.160	0.156	0.152	0.148	0.142	0.136	0.130	0.124	0.118	0.110	0.102	0.094	0.085	0.075	0.065	0.055	0.044	0.030	0.019	0.005	-0.009	-0.024	-0.039	-0.054	-0.070	-0.086	-0.104	-0.120	-0.139	-0.158	-0.176	-0.195	-0.215	-0.234	-0.254	-0.275	-0.294	-0.314	-0.334	-0.355	-0.375	-0.395	-0.415	-0.436	-0.456	-0.476	-0.496	-0.516	-0.535	-0.555	-0.572	-0.591	-0.608	-0.625	-0.641	-0.658	-0.672	-0.689	-0.702	-0.715	-0.729	-0.740	-0.751	-0.761	-0.772	-0.781	-0.789	-0.798	-0.804	-0.810	-0.815	-0.820	-0.825	-0.828	-0.830	-0.831	-0.831	-0.831	-0.831	-0.830	-0.826	-0.824	-0.820	-0.816	-0.811	-0.805	-0.798	-0.791	-0.782	-0.774	-0.765	-0.754	-0.744	-0.734	-0.721	-0.709	-0.695	-0.681	-0.668	-0.654	-0.639	-0.622	-0.608	-0.590	-0.574	-0.556	-0.538	-0.520	-0.502	-0.484	-0.464	-0.445	-0.425	-0.406	-0.386	-0.365	-0.346	-0.325	-0.305	-0.285	-0.264	-0.244	-0.224	-0.204	-0.184	-0.164	-0.144	-0.124	-0.104	-0.085	-0.066	-0.046	-0.029	-0.010	0.009	0.026	0.044	0.060	0.076	0.092	0.108	0.122	0.138	0.150	0.165	0.178	0.190	0.202	0.214	0.225	0.236	0.246	0.254	0.262	0.271	0.280	0.288	0.295	0.301	0.308	0.315	0.320	0.326	0.330	0.336	0.340	0.344	0.348	0.352	0.355	0.358	0.361	0.364	0.366	0.369	0.371	0.374	0.376	0.378	0.380	0.381	0.382	0.385	0.386	0.388	0.390	0.390	0.392	0.394	0.394	0.396	0.396	0.398	0.398	0.399	0.398	0.399	0.399	0.398	0.398	0.398	0.395	0.395	0.394	0.390	0.389	0.386	0.384	0.379	0.376	0.372	0.368	0.364	0.358	0.352	0.348	0.340	0.334	0.326	0.320	0.311	0.304	0.295	0.288	0.278	0.269	0.260	0.250	0.240	0.229	0.219	0.208	0.198	0.186	0.175	0.164	0.152	0.141	0.130	0.119	0.108	0.096	0.085	0.074	0.064	0.052	0.041	0.031	0.021	0.011	0.002	-0.008	-0.018	-0.025	-0.035	-0.042	-0.051	-0.059	-0.064	-0.071	-0.078	-0.082	-0.088	-0.092	-0.096	-0.100	-0.104	-0.106	-0.108	-0.109	-0.109	-0.110	-0.110	-0.109	-0.108	-0.105	-0.104	-0.100	-0.098	-0.092	-0.089	-0.082	-0.078	-0.070	-0.064	-0.056	-0.048	-0.039	-0.030	-0.020	-0.009	0.002	0.014	0.026	0.038	0.052	0.065	0.080	0.094	0.109	0.125	0.141	0.158	0.174	0.191	0.208	0.225	0.242	0.261	0.278	0.296	0.314	0.332	0.350	0.369	0.386	0.404	0.421	0.439	0.456	0.471	0.488	0.504	0.518	0.532	0.548	0.560	0.572	0.585	0.595	0.604	0.612	0.621	0.628	0.632	0.638	0.641	0.644	0.644	0.645	0.644	0.641	0.638	0.634	0.626	0.619	0.610	0.599	0.589	0.575	0.561	0.546	0.529	0.511	0.494	0.474	0.452	0.430	0.408	0.382	0.358	0.332	0.306	0.279	0.251	0.222	0.192	0.164	0.134	0.104	0.074	0.042	0.012	-0.020	-0.051	-0.082	-0.112	-0.142	-0.174	-0.204	-0.235	-0.265	-0.292	-0.322	-0.350	-0.379	-0.405	-0.431	-0.458	-0.482	-0.506	-0.531	-0.554	-0.575	-0.596	-0.616	-0.638	-0.656	-0.674	-0.691	-0.708	-0.724	-0.740	-0.752	-0.766	-0.779	-0.791	-0.804	-0.814	-0.825	-0.834	-0.842	-0.850	-0.859	-0.866	-0.872	-0.879	-0.886	-0.891	-0.898	-0.901	-0.906	-0.910	-0.915	-0.919	-0.922	-0.926	-0.929	-0.932	-0.935	-0.938	-0.941	-0.944	-0.946	-0.951	-0.954	-0.956	-0.959	-0.962	-0.965	-0.968	-0.970	-0.974	-0.976	-0.979	-0.982	-0.986	-0.989	-0.992	-0.995	-0.998	-1.001	-1.004	-1.008	-1.010	-1.012	-1.015	-1.019	-1.021	-1.024	-1.026	-1.029	-1.032	-1.035	-1.038	-1.040	-1.042	-1.045	-1.046	-1.048	-1.050	-1.051	-1.051	-1.054	-1.055	-1.055	-1.055	-1.056	-1.056	-1.055	-1.055	-1.054	-1.054	-1.051	-1.049	-1.049	-1.046	-1.042	-1.040	-1.036	-1.032	-1.029	-1.022	-1.019	-1.012	-1.006	-0.999	-0.992	-0.985	-0.976	-0.968	-0.959	-0.949	-0.938	-0.926	-0.915	-0.902	-0.891	-0.878	-0.862	-0.849	-0.834	-0.819	-0.802	-0.785	-0.768	-0.750	-0.732	-0.714	-0.695	-0.676	-0.656	-0.636	-0.615	-0.595	-0.574	-0.552	-0.530	-0.509	-0.488	-0.464	-0.442	-0.420	-0.399	-0.376	-0.355	-0.332	-0.311	-0.291	-0.270	-0.250	-0.229	-0.210	-0.190	-0.171	-0.154	-0.135	-0.118	-0.101	-0.085	-0.069	-0.054	-0.040	-0.028	-0.015	-0.002	0.009	0.020	0.029	0.038	0.046	0.054	0.061	0.068	0.072	0.078	0.081	0.085	0.088	0.091	0.091	0.094	0.095	0.095	0.096	0.095	0.095	0.095	0.092	0.092	0.091	0.090	0.088	0.088	0.085	0.085	0.084	0.082	0.081	0.080	0.080	0.080	0.080	0.080	0.081	0.082	0.084	0.086	0.088	0.091	0.095	0.099	0.102	0.109	0.114	0.120	0.126	0.135	0.142	0.151	0.160	0.170	0.180	0.190	0.201	0.214	0.225	0.239	0.252	0.266	0.281	0.296	0.311	0.328	0.345	0.361	0.379	0.396	0.415	0.434	0.454	0.474	0.492	0.514	0.536	0.556	0.579	0.601	0.625	0.648	0.671	0.695	0.719	0.744	0.768	0.794	0.819	0.846	0.872	0.900	0.926	0.954	0.981	1.011	1.039	1.068	1.098	1.128	1.156	1.188	1.218	1.249	1.280	1.311	1.344	1.375	1.408	1.440	1.472	1.505	1.539	1.571	1.605	1.638	1.671	1.705	1.739	1.772	1.806	1.840	1.875	1.908	1.941	1.975	2.007	2.041	2.074	2.106	2.139	2.171	2.204	2.235	2.266	2.298	2.328	2.359	2.388	2.418	2.446	2.476	2.505	2.532	2.560	2.586	2.612	2.639	2.665	2.690	2.714	2.739	2.762	2.785	2.809	2.832	2.854	2.876	2.898	2.918	2.939	2.959	2.980	2.999	3.019	3.038	3.056	3.075	3.094	3.111	3.130	3.149	3.166	3.182	3.201	3.219	3.236	3.252	3.270	3.286	3.304	3.320	3.336	3.354	3.369	3.385	3.402	3.418	3.434	3.449	3.464	3.479	3.494	3.509	3.522	3.538	3.551	3.564	3.578	3.590	3.602	3.615	3.628	3.638	3.649	3.659	3.668	3.678	3.686	3.694	3.702	3.709	3.715	3.721	3.726	3.730	3.735	3.736	3.739	3.740	3.741	3.740	3.740	3.738	3.736	3.732	3.729	3.724	3.719	3.712	3.705	3.696	3.689	3.679	3.669	3.658	3.646	3.632	3.620	3.605	3.591	3.575	3.558	3.541	3.522	3.504	3.485	3.464	3.444	3.422	3.400	3.378	3.355	3.331	3.308	3.282	3.258	3.232	3.208	3.180	3.154	3.126	3.100	3.071	3.044	3.015	2.989	2.960	2.931	2.904	2.875	2.846	2.818	2.790	2.762	2.735	2.708	2.680	2.654	2.628	2.601	2.576	2.551	2.526	2.502	2.480	2.458	2.435	2.414	2.394	2.372	2.354	2.334	2.316	2.299	2.282	2.266	2.251	2.236	2.222	2.210	2.199	2.186	2.175	2.165	2.155	2.146	2.138	2.131	2.124	2.118	2.111	2.105	2.099	2.094	2.090	2.085	2.082	2.079	2.075	2.071	2.068	2.065	2.061	2.058	2.056	2.054	2.050	2.049	2.045	2.042	2.040	2.036	2.034	2.030	2.027	2.024	2.020	2.018	2.013	2.010	2.005	2.001	1.998	1.992	1.989	1.984	1.979	1.975	1.970	1.965	1.960	1.955	1.950	1.946	1.941	1.936	1.930	1.926	1.921	1.918	1.912	1.909	1.904	1.900	1.896	1.892	1.889	1.885	1.882	1.879	1.876	1.874	1.871	1.870	1.868	1.865	1.864	1.862	1.862	1.861	1.860	1.860	1.861	1.861	1.861	1.862	1.864	1.865	1.866	1.868	1.870	1.872	1.874	1.878	1.880	1.881	1.884	1.886	1.889	1.892	1.895	1.898	1.900	1.904	1.905	1.908	1.910	1.912	1.915	1.918	1.920	1.921	1.924	1.924	1.924	1.925	1.925	1.926	1.925	1.925	1.924	1.922	1.920	1.918	1.915	1.912	1.909	1.904	1.900	1.896	1.890	1.885	1.879	1.871	1.865	1.859	1.850	1.842	1.834	1.825	1.816	1.806	1.798	1.785	1.775	1.765	1.752	1.741	1.729	1.718	1.705	1.692	1.679	1.666	1.651	1.639	1.625	1.610	1.595	1.581	1.568	1.551	1.536	1.521	1.506	1.490	1.474	1.459	1.442	1.426	1.410	1.394	1.378	1.360	1.344	1.328	1.309	1.292	1.275	1.259	1.240	1.224	1.205	1.188	1.169	1.151	1.134	1.116	1.098	1.079	1.060	1.042	1.024	1.005	0.988	0.969	0.951	0.932	0.914	0.895	0.876	0.859	0.841	0.822	0.805	0.788	0.769	0.752	0.735	0.718	0.701	0.684	0.668	0.651	0.635	0.620	0.604	0.589	0.572	0.558	0.544	0.529	0.515	0.501	0.490	0.478	0.464	0.451	0.440	0.428	0.416	0.405	0.396	0.385	0.375	0.366	0.356	0.349	0.341	0.332	0.325	0.318	0.311	0.305	0.299	0.292	0.286	0.281	0.276	0.271	0.266	0.262	0.259	0.255	0.251	0.248	0.245	0.241	0.239	0.235	0.234	0.230	0.228	0.225	0.222	0.221	0.219	0.216	0.214	0.211	0.210	0.208	0.205	0.202	0.200	0.198	0.194	0.191	0.189	0.185	0.181	0.179	0.176	0.171	0.169	0.164	0.159	0.155	0.151	0.146	0.141	0.136	0.131	0.126	0.121	0.115	0.110	0.104	0.098	0.094	0.086	0.081	0.075	0.069	0.064	0.058	0.051	0.045	0.039	0.032	0.028	0.022	0.016	0.011	0.008	0.002	-0.002	-0.008	-0.011	-0.015	-0.019	-0.022	-0.026	-0.029	-0.031	-0.034	-0.035	-0.039	-0.039	-0.040	-0.041	-0.041	-0.042	-0.041	-0.041	-0.041	-0.039	-0.039	-0.036	-0.035	-0.032	-0.030	-0.028	-0.024	-0.021	-0.018	-0.014	-0.010	-0.006	-0.002	0.002	0.006	0.011	0.015	0.019	0.024	0.029	0.032	0.038	0.042	0.046	0.051	0.055	0.060	0.064	0.068	0.072	0.075	0.078	0.081	0.085	0.088	0.090	0.092	0.095	0.096	0.098	0.099	0.100	0.100	0.101	0.101	0.101	0.099	0.099	0.098	0.095	0.092	0.091	0.088	0.085	0.081	0.076	0.072	0.066	0.062	0.056	0.050	0.045	0.038	0.030	0.024	0.015	0.009	0.000	-0.009	-0.018	-0.029	-0.038	-0.049	-0.059	-0.070	-0.081	-0.092	-0.104	-0.116	-0.128	-0.141	-0.154	-0.168	-0.180	-0.194	-0.209	-0.222	-0.236	-0.251	-0.266	-0.282	-0.298	-0.314	-0.328	-0.344	-0.360	-0.375	-0.392	-0.408	-0.425	-0.441	-0.458	-0.474	-0.490	-0.506	-0.524	-0.539	-0.555	-0.571	-0.586	-0.601	-0.618	-0.632	-0.648	-0.661	-0.676	-0.691	-0.704	-0.716	-0.729	-0.741	-0.754	-0.764	-0.775	-0.784	-0.794	-0.802	-0.811	-0.819	-0.825	-0.831	-0.838	-0.841	-0.845	-0.849	-0.850	-0.851	-0.851	-0.850	-0.850	-0.848	-0.844	-0.840	-0.835	-0.828	-0.822	-0.814	-0.805	-0.795	-0.785	-0.774	-0.762	-0.749	-0.736	-0.722	-0.708	-0.690	-0.674	-0.656	-0.639	-0.620	-0.601	-0.582	-0.561	-0.542	-0.521	-0.499	-0.479	-0.456	-0.435	-0.412	-0.390	-0.368	-0.345	-0.324	-0.302	-0.280	-0.259	-0.238	-0.216	-0.196	-0.176	-0.155	-0.135	-0.118	-0.100	-0.081	-0.065	-0.049	-0.034	-0.018	-0.002	0.010	0.022	0.034	0.046	0.056	0.065	0.075	0.082	0.090	0.096	0.101	0.108	0.110	0.115	0.118	0.119	0.121	0.122	0.124	0.124	0.124	0.124	0.122	0.121	0.121	0.119	0.118	0.115	0.112	0.110	0.108	0.105	0.102	0.100	0.098	0.096	0.094	0.091	0.091	0.089	0.089	0.086	0.086	0.086	0.085	0.086	0.086	0.088	0.088	0.090	0.091	0.092	0.095	0.096	0.100	0.101	0.105	0.106	0.110	0.112	0.115	0.119	0.121	0.125	0.128	0.130	0.134	0.135	0.138	0.141	0.142	0.145	0.146	0.148	0.149	0.150	0.151	0.151	0.151	0.151	0.151	0.151	0.150	0.148	0.148	0.146	0.142	0.139	0.136	0.132	0.129	0.125	0.120	0.116	0.112	0.106	0.101	0.095	0.090	0.084	0.078	0.070	0.064	0.056	0.050	0.042	0.034	0.026	0.018	0.010	0.001	-0.008	-0.016	-0.026	-0.035	-0.046	-0.056	-0.068	-0.078	-0.090	-0.101	-0.112	-0.125	-0.139	-0.151	-0.165	-0.178	-0.191	-0.206	-0.221	-0.236	-0.254	-0.270	-0.286	-0.302	-0.320	-0.339	-0.356	-0.376	-0.394	-0.414	-0.434	-0.452	-0.474	-0.495	-0.515	-0.536	-0.558	-0.580	-0.601	-0.624	-0.645	-0.668	-0.690	-0.711	-0.734	-0.755	-0.776	-0.799	-0.819	-0.841	-0.861	-0.882	-0.902	-0.922	-0.941	-0.961	-0.980	-0.996	-1.015	-1.031	-1.046	-1.061	-1.076	-1.090	-1.102	-1.115	-1.126	-1.136	-1.146	-1.155	-1.161	-1.169	-1.175	-1.179	-1.182	-1.186	-1.189	-1.190	-1.190	-1.190	-1.189	-1.188	-1.184	-1.180	-1.175	-1.169	-1.164	-1.156	-1.149	-1.141	-1.131	-1.121	-1.111	-1.102	-1.091	-1.079	-1.066	-1.054	-1.041	-1.028	-1.015	-1.000	-0.985	-0.972	-0.958	-0.942	-0.928	-0.912	-0.898	-0.882	-0.868	-0.852	-0.838	-0.822	-0.808	-0.794	-0.778	-0.762	-0.749	-0.734	-0.719	-0.705	-0.691	-0.678	-0.664	-0.650	-0.635	-0.622	-0.610	-0.598	-0.585	-0.571	-0.560	-0.548	-0.536	-0.525	-0.512	-0.501	-0.490	-0.480	-0.470	-0.460	-0.449	-0.440	-0.430	-0.421	-0.412	-0.404	-0.395	-0.386	-0.379	-0.371	-0.364	-0.358	-0.351	-0.345	-0.339	-0.335	-0.330	-0.325	-0.320	-0.318	-0.314	-0.311	-0.309	-0.306	-0.305	-0.304	-0.302	-0.302	-0.304	-0.304	-0.305	-0.305	-0.308	-0.310	-0.312	-0.315	-0.319	-0.322	-0.326	-0.330	-0.336	-0.340	-0.346	-0.352	-0.359	-0.366	-0.371	-0.379	-0.386	-0.392	-0.401	-0.409	-0.416	-0.425	-0.432	-0.441	-0.450	-0.456	-0.465	-0.474	-0.481	-0.490	-0.499	-0.506	-0.515	-0.522	-0.530	-0.536	-0.544	-0.551	-0.558	-0.564	-0.571	-0.576	-0.582	-0.586	-0.591	-0.596	-0.599	-0.602	-0.605	-0.608	-0.609	-0.610	-0.610	-0.610	-0.609	-0.608	-0.605	-0.602	-0.599	-0.595	-0.589	-0.584	-0.578	-0.570	-0.561	-0.554	-0.542	-0.534	-0.521	-0.511	-0.499	-0.485	-0.471	-0.459	-0.442	-0.428	-0.411	-0.395	-0.378	-0.360	-0.341	-0.324	-0.305	-0.286	-0.268	-0.248	-0.228	-0.208	-0.188	-0.168	-0.146	-0.128	-0.106	-0.086	-0.068	-0.048	-0.029	-0.010	0.010	0.028	0.045	0.062	0.080	0.098	0.112	0.129	0.142	0.158	0.171	0.184	0.196	0.208	0.219	0.229	0.239	0.246	0.254	0.262	0.269	0.274	0.279	0.282	0.288	0.290	0.291	0.294	0.294	0.294	0.294	0.292	0.290	0.288	0.284	0.280	0.275	0.270	0.264	0.258	0.250	0.244	0.235	0.226	0.218	0.206	0.198	0.186	0.175	0.164	0.152	0.139	0.128	0.114	0.100	0.086	0.072	0.059	0.044	0.029	0.014	-0.002	-0.018	-0.032	-0.049	-0.065	-0.081	-0.098	-0.114	-0.130	-0.145	-0.161	-0.178	-0.194	-0.210	-0.225	-0.240	-0.255	-0.270	-0.285	-0.300	-0.312	-0.326	-0.340	-0.352	-0.365	-0.378	-0.388	-0.399	-0.409	-0.418	-0.426	-0.435	-0.442	-0.450	-0.458	-0.464	-0.469	-0.474	-0.478	-0.481	-0.484	-0.486	-0.489	-0.490	-0.489	-0.490	-0.489	-0.488	-0.486	-0.482	-0.481	-0.476	-0.472	-0.469	-0.464	-0.459	-0.454	-0.448	-0.441	-0.435	-0.430	-0.421	-0.415	-0.408	-0.401	-0.392	-0.385	-0.378	-0.370	-0.362	-0.355	-0.346	-0.339	-0.330	-0.322	-0.315	-0.309	-0.301	-0.294	-0.288	-0.280	-0.274	-0.266	-0.261	-0.254	-0.249	-0.244	-0.239	-0.234	-0.230	-0.226	-0.222	-0.219	-0.215	-0.212	-0.210	-0.208	-0.205	-0.204	-0.202	-0.202	-0.202	-0.202	-0.202	-0.204	-0.205	-0.205	-0.208	-0.210	-0.212	-0.215	-0.219	-0.221	-0.225	-0.229	-0.232	-0.238	-0.241	-0.245	-0.250	-0.255	-0.260	-0.265	-0.270	-0.275	-0.280	-0.285	-0.290	-0.296	-0.301	-0.305	-0.310	-0.315	-0.319	-0.322	-0.328	-0.331	-0.334	-0.338	-0.341	-0.344	-0.346	-0.348	-0.350	-0.350	-0.352	-0.352	-0.354	-0.354	-0.354	-0.352	-0.351	-0.350	-0.348	-0.345	-0.344	-0.341	-0.338	-0.334	-0.330	-0.326	-0.322	-0.318	-0.314	-0.309	-0.304	-0.299	-0.294	-0.289	-0.284	-0.279	-0.272	-0.268	-0.261	-0.256	-0.250	-0.245	-0.240	-0.235	-0.230	-0.225	-0.220	-0.214	-0.210	-0.205	-0.201	-0.198	-0.192	-0.188	-0.184	-0.180	-0.176	-0.172	-0.170	-0.166	-0.162	-0.159	-0.156	-0.152	-0.150	-0.145	-0.142	-0.140	-0.136	-0.132	-0.129	-0.125	-0.121	-0.116	-0.114	-0.109	-0.104	-0.099	-0.094	-0.088	-0.082	-0.076	-0.070	-0.062	-0.056	-0.049	-0.040	-0.032	-0.024	-0.015	-0.005	0.004	0.015	0.026	0.036	0.049	0.060	0.072	0.086	0.099	0.112	0.126	0.141	0.155	0.170	0.186	0.201	0.218	0.234	0.250	0.266	0.284	0.301	0.318	0.335	0.354	0.370	0.388	0.405	0.422	0.440	0.458	0.475	0.492	0.509	0.526	0.542	0.559	0.574	0.590	0.605	0.620	0.635	0.648	0.660	0.674	0.686	0.698	0.708	0.718	0.728	0.735	0.742	0.750	0.756	0.762	0.766	0.769	0.771	0.774	0.775	0.775	0.774	0.771	0.769	0.764	0.759	0.754	0.746	0.739	0.729	0.720	0.709	0.698	0.685	0.672	0.658	0.642	0.628	0.611	0.594	0.576	0.559	0.539	0.519	0.500	0.480	0.459	0.438	0.416	0.395	0.372	0.351	0.329	0.306	0.285	0.262	0.240	0.218	0.198	0.175	0.154	0.132	0.112	0.091	0.071	0.051	0.031	0.012	-0.005	-0.024	-0.041	-0.058	-0.075	-0.090	-0.105	-0.119	-0.134	-0.148	-0.160	-0.171	-0.182	-0.195	-0.205	-0.214	-0.222	-0.231	-0.240	-0.245	-0.251	-0.259	-0.264	-0.268	-0.271	-0.275	-0.276	-0.279	-0.280	-0.282	-0.281	-0.281	-0.281	-0.280	-0.278	-0.275	-0.271	-0.268	-0.264	-0.260	-0.254	-0.249	-0.242	-0.236	-0.229	-0.221	-0.214	-0.206	-0.198	-0.188	-0.178	-0.169	-0.159	-0.148	-0.136	-0.126	-0.115	-0.104	-0.091	-0.080	-0.068	-0.055	-0.044	-0.030	-0.018	-0.005	0.008	0.020	0.034	0.046	0.059	0.071	0.085	0.098	0.110	0.122	0.135	0.148	0.159	0.170	0.184	0.195	0.205	0.216	0.228	0.239	0.249	0.259	0.269	0.278	0.289	0.298	0.306	0.314	0.322	0.331	0.340	0.346	0.355	0.361	0.369	0.375	0.381	0.386	0.392	0.398	0.401	0.408	0.412	0.416	0.419	0.422	0.426	0.429	0.431	0.434	0.436	0.439	0.439	0.441	0.442	0.442	0.444	0.442	0.442	0.441	0.440	0.440	0.438	0.435	0.434	0.430	0.429	0.425	0.421	0.416	0.412	0.408	0.404	0.399	0.394	0.386	0.381	0.374	0.368	0.360	0.354	0.345	0.338	0.329	0.320	0.311	0.302	0.292	0.282	0.272	0.262	0.252	0.241	0.231	0.219	0.209	0.198	0.185	0.174	0.161	0.150	0.138	0.125	0.112	0.100	0.088	0.074	0.062	0.050	0.038	0.025	0.012	0.000	-0.011	-0.024	-0.036	-0.048	-0.059	-0.070	-0.081	-0.092	-0.102	-0.112	-0.122	-0.132	-0.140	-0.149	-0.156	-0.164	-0.171	-0.178	-0.184	-0.189	-0.194	-0.198	-0.201	-0.204	-0.205	-0.208	-0.208	-0.206	-0.206	-0.205	-0.202	-0.199	-0.195	-0.191	-0.186	-0.180	-0.172	-0.165	-0.158	-0.149	-0.140	-0.129	-0.119	-0.109	-0.096	-0.082	-0.070	-0.058	-0.044	-0.030	-0.015	-0.001	0.014	0.030	0.046	0.060	0.076	0.091	0.109	0.124	0.140	0.156	0.171	0.188	0.202	0.219	0.235	0.249	0.264	0.278	0.292	0.305	0.320	0.332	0.345	0.359	0.370	0.381	0.392	0.404	0.415	0.425	0.434	0.444	0.454	0.461	0.470	0.479	0.486	0.494	0.501	0.509	0.515	0.522	0.529	0.535	0.541	0.548	0.554	0.560	0.565	0.572	0.578	0.585	0.590	0.598	0.604	0.611	0.618	0.625	0.631	0.639	0.645	0.654	0.662	0.670	0.679	0.688	0.696	0.706	0.715	0.725	0.735	0.745	0.755	0.765	0.776	0.788	0.800	0.810	0.822	0.835	0.848	0.860	0.872	0.886	0.899	0.911	0.925	0.938	0.951	0.964	0.978	0.991	1.006	1.019	1.032	1.046	1.059	1.072	1.086	1.099	1.111	1.124	1.138	1.149	1.161	1.172	1.185	1.195	1.206	1.216	1.228	1.236	1.246	1.255	1.264	1.272	1.279	1.286	1.292	1.299	1.304	1.309	1.314	1.318	1.320	1.322	1.325	1.328	1.328	1.328	1.328	1.328	1.326	1.322	1.321	1.318	1.314	1.309	1.305	1.300	1.294	1.286	1.280	1.272	1.265	1.258	1.249	1.239	1.230	1.219	1.210	1.200	1.189	1.179	1.169	1.158	1.146	1.136	1.125	1.115	1.104	1.094	1.082	1.072	1.064	1.052	1.044	1.035	1.026	1.019	1.011	1.002	0.996	0.990	0.982	0.976	0.972	0.968	0.962	0.959	0.956	0.954	0.951	0.950	0.949	0.949	0.948	0.948	0.949	0.949	0.951	0.952	0.955	0.958	0.961	0.964	0.966	0.970	0.974	0.979	0.982	0.988	0.990	0.995	0.999	1.004	1.008	1.011	1.015	1.020	1.022	1.026	1.029	1.031	1.035	1.036	1.039	1.041	1.042	1.044	1.044	1.045	1.045	1.044	1.042	1.042	1.040	1.038	1.034	1.031	1.029	1.025	1.020	1.015	1.010	1.005	0.999	0.992	0.986	0.979	0.972	0.965	0.956	0.948	0.940	0.931	0.922	0.912	0.904	0.892	0.884	0.872	0.861	0.850	0.839	0.826	0.816	0.804	0.791	0.780	0.768	0.755	0.742	0.729	0.716	0.702	0.689	0.676	0.662	0.648	0.635	0.620	0.605	0.591	0.578	0.562	0.549	0.534	0.519	0.504	0.490	0.474	0.460	0.445	0.430	0.415	0.400	0.385	0.370	0.355	0.341	0.326	0.312	0.299	0.285	0.270	0.258	0.244	0.231	0.218	0.206	0.194	0.182	0.171	0.160	0.150	0.139	0.130	0.120	0.111	0.104	0.095	0.088	0.081	0.075	0.070	0.065	0.060	0.055	0.054	0.050	0.049	0.046	0.045	0.045	0.046	0.046	0.048	0.049	0.051	0.054	0.058	0.061	0.065	0.070	0.075	0.081	0.086	0.092	0.099	0.106	0.112	0.120	0.126	0.135	0.141	0.149	0.158	0.165	0.174	0.181	0.190	0.198	0.206	0.214	0.220	0.228	0.235	0.242	0.249	0.256	0.261	0.266	0.274	0.278	0.284	0.289	0.294	0.298	0.301	0.304	0.308	0.311	0.314	0.316	0.318	0.320	0.321	0.320	0.321	0.321	0.321	0.321	0.320	0.319	0.318	0.315	0.312	0.311	0.309	0.306	0.302	0.299	0.296	0.294	0.289	0.286	0.282	0.278	0.274	0.269	0.265	0.261	0.256	0.251	0.246	0.242	0.239	0.234	0.230	0.225	0.221	0.218	0.214	0.210	0.206	0.204	0.200	0.199	0.195	0.192	0.190	0.189	0.186	0.186	0.185	0.184	0.184	0.184	0.184	0.185	0.186	0.186	0.189	0.190	0.192	0.195	0.199	0.201	0.205	0.210	0.212	0.218	0.222	0.228	0.232	0.239	0.245	0.250	0.256	0.262	0.270	0.276	0.282	0.289	0.298	0.304	0.311	0.318	0.324	0.331	0.339	0.345	0.351	0.358	0.364	0.370	0.376	0.381	0.386	0.391	0.395	0.400	0.404	0.408	0.411	0.414	0.418	0.419	0.420	0.422	0.422	0.422	0.424	0.422	0.421	0.419	0.418	0.415	0.411	0.409	0.405	0.401	0.396	0.390	0.385	0.378	0.371	0.364	0.356	0.348	0.339	0.330	0.320	0.309	0.299	0.288	0.276	0.264	0.251	0.240	0.228	0.214	0.200	0.185	0.171	0.156	0.141	0.126	0.112	0.098	0.081	0.066	0.051	0.035	0.020	0.004	-0.011	-0.026	-0.042	-0.058	-0.071	-0.088	-0.101	-0.115	-0.130	-0.142	-0.156	-0.169	-0.181	-0.194	-0.205	-0.216	-0.226	-0.238	-0.248	-0.255	-0.265	-0.272	-0.279	-0.286	-0.292	-0.298	-0.302	-0.308	-0.311	-0.315	-0.318	-0.320	-0.321	-0.322	-0.324	-0.324	-0.324	-0.322	-0.321	-0.319	-0.318	-0.315	-0.312	-0.309	-0.306	-0.302	-0.299	-0.295	-0.290	-0.286	-0.281	-0.278	-0.272	-0.269	-0.262	-0.259	-0.254	-0.249	-0.245	-0.240	-0.235	-0.230	-0.225	-0.221	-0.215	-0.210	-0.206	-0.201	-0.196	-0.190	-0.185	-0.180	-0.175	-0.170	-0.165	-0.159	-0.154	-0.148	-0.142	-0.135	-0.129	-0.122	-0.115	-0.109	-0.100	-0.094	-0.085	-0.078	-0.068	-0.059	-0.049	-0.040	-0.029	-0.019	-0.009	0.002	0.014	0.026	0.039	0.051	0.064	0.078	0.091	0.105	0.118	0.132	0.148	0.162	0.176	0.191	0.206	0.221	0.235	0.250	0.264	0.280	0.295	0.309	0.322	0.336	0.349	0.364	0.376	0.389	0.400	0.412	0.422	0.434	0.442	0.452	0.461	0.470	0.478	0.484	0.490	0.495	0.500	0.504	0.507	0.511	0.512	0.514	0.515	0.515	0.514	0.512	0.511	0.509	0.506	0.502	0.499	0.494	0.489	0.484	0.478	0.472	0.465	0.458	0.451	0.444	0.436	0.429	0.421	0.414	0.405	0.398	0.390	0.381	0.374	0.365	0.358	0.350	0.342	0.336	0.329	0.322	0.316	0.309	0.302	0.296	0.290	0.285	0.279	0.272	0.268	0.262	0.258	0.252	0.248	0.242	0.238	0.234	0.228	0.224	0.218	0.214	0.209	0.204	0.196	0.191	0.185	0.180	0.174	0.165	0.159	0.150	0.142	0.134	0.125	0.115	0.106	0.095	0.085	0.072	0.060	0.049	0.035	0.020	0.005	-0.010	-0.026	-0.041	-0.058	-0.075	-0.092	-0.110	-0.129	-0.148	-0.166	-0.186	-0.205	-0.226	-0.246	-0.266	-0.288	-0.309	-0.329	-0.349	-0.370	-0.391	-0.412	-0.432	-0.454	-0.474	-0.495	-0.515	-0.534	-0.554	-0.574	-0.592	-0.611	-0.629	-0.646	-0.664	-0.681	-0.698	-0.712	-0.728	-0.742	-0.756	-0.769	-0.781	-0.794	-0.805	-0.815	-0.825	-0.835	-0.844	-0.851	-0.858	-0.865	-0.871	-0.876	-0.880	-0.884	-0.888	-0.890	-0.891	-0.892	-0.894	-0.894	-0.892	-0.891	-0.890	-0.889	-0.885	-0.881	-0.878	-0.872	-0.866	-0.860	-0.854	-0.848	-0.840	-0.831	-0.824	-0.814	-0.805	-0.795	-0.785	-0.772	-0.762	-0.751	-0.739	-0.725	-0.712	-0.700	-0.686	-0.672	-0.656	-0.642	-0.628	-0.612	-0.596	-0.581	-0.566	-0.549	-0.532	-0.518	-0.500	-0.484	-0.466	-0.450	-0.434	-0.416	-0.400	-0.384	-0.366	-0.350	-0.334	-0.319	-0.302	-0.286	-0.270	-0.255	-0.239	-0.225	-0.210	-0.196	-0.181	-0.168	-0.155	-0.141	-0.130	-0.116	-0.105	-0.092	-0.081	-0.072	-0.061	-0.052	-0.044	-0.034	-0.025	-0.018	-0.010	-0.002	0.004	0.011	0.018	0.022	0.029	0.034	0.039	0.042	0.048	0.051	0.056	0.059	0.062	0.065	0.069	0.071	0.075	0.078	0.079	0.081	0.084	0.085	0.086	0.089	0.090	0.091	0.092	0.094	0.095	0.098	0.098	0.099	0.099	0.100	0.101	0.101	0.101	0.101	0.102	0.102	0.102	0.102	0.101	0.100	0.100	0.099	0.098	0.096	0.094	0.092	0.090	0.088	0.085	0.082	0.078	0.074	0.070	0.066	0.062	0.058	0.052	0.049	0.042	0.038	0.031	0.025	0.020	0.012	0.006	-0.001	-0.008	-0.016	-0.024	-0.031	-0.039	-0.048	-0.055	-0.064	-0.072	-0.080	-0.089	-0.098	-0.106	-0.114	-0.122	-0.131	-0.140	-0.148	-0.156	-0.164	-0.174	-0.180	-0.189	-0.196	-0.205	-0.211	-0.220	-0.226	-0.234	-0.240	-0.246	-0.252	-0.260	-0.265	-0.270	-0.275	-0.280	-0.284	-0.288	-0.291	-0.294	-0.298	-0.299	-0.300	-0.301	-0.302	-0.304	-0.302	-0.302	-0.301	-0.300	-0.299	-0.296	-0.291	-0.288	-0.284	-0.279	-0.272	-0.266	-0.260	-0.252	-0.244	-0.236	-0.226	-0.216	-0.206	-0.195	-0.184	-0.171	-0.159	-0.145	-0.131	-0.118	-0.102	-0.086	-0.070	-0.054	-0.038	-0.020	-0.002	0.015	0.034	0.051	0.070	0.089	0.106	0.125	0.145	0.164	0.182	0.201	0.220	0.239	0.256	0.274	0.291	0.308	0.324	0.340	0.355	0.370	0.384	0.396	0.409	0.420	0.429	0.438	0.446	0.455	0.460	0.465	0.469	0.471	0.472	0.472	0.471	0.469	0.465	0.460	0.454	0.445	0.436	0.426	0.415	0.401	0.388	0.372	0.356	0.338	0.319	0.299	0.278	0.255	0.231	0.208	0.181	0.155	0.128	0.101	0.072	0.042	0.014	-0.016	-0.045	-0.076	-0.106	-0.139	-0.169	-0.200	-0.231	-0.262	-0.292	-0.324	-0.354	-0.384	-0.414	-0.442	-0.472	-0.500	-0.529	-0.556	-0.582	-0.609	-0.634	-0.659	-0.682	-0.705	-0.726	-0.749	-0.769	-0.789	-0.808	-0.825	-0.842	-0.859	-0.874	-0.890	-0.904	-0.915	-0.929	-0.941	-0.951	-0.961	-0.971	-0.979	-0.989	-0.995	-1.002	-1.009	-1.016	-1.021	-1.026	-1.031	-1.036	-1.039	-1.044	-1.046	-1.050	-1.054	-1.056	-1.059	-1.062	-1.064	-1.066	-1.069	-1.071	-1.074	-1.076	-1.079	-1.081	-1.084	-1.086	-1.089	-1.091	-1.095	-1.098	-1.100	-1.102	-1.106	-1.109	-1.112	-1.116	-1.119	-1.122	-1.126	-1.130	-1.134	-1.136	-1.140	-1.144	-1.149	-1.151	-1.155	-1.159	-1.162	-1.166	-1.170	-1.174	-1.178	-1.181	-1.184	-1.188	-1.190	-1.194	-1.195	-1.199	-1.200	-1.202	-1.204	-1.205	-1.206	-1.206	-1.208	-1.208	-1.208	-1.206	-1.206	-1.205	-1.202	-1.200	-1.198	-1.195	-1.191	-1.186	-1.182	-1.178	-1.171	-1.165	-1.158	-1.149	-1.142	-1.134	-1.122	-1.114	-1.102	-1.090	-1.079	-1.065	-1.051	-1.036	-1.021	-1.006	-0.990	-0.972	-0.956	-0.938	-0.919	-0.900	-0.880	-0.859	-0.839	-0.818	-0.795	-0.772	-0.750	-0.728	-0.704	-0.679	-0.655	-0.631	-0.606	-0.581	-0.556	-0.531	-0.506	-0.480	-0.455	-0.430	-0.404	-0.380	-0.355	-0.331	-0.308	-0.284	-0.260	-0.236	-0.215	-0.192	-0.171	-0.150	-0.130	-0.110	-0.091	-0.072	-0.054	-0.038	-0.021	-0.006	0.008	0.021	0.035	0.048	0.059	0.069	0.078	0.088	0.095	0.102	0.109	0.114	0.119	0.122	0.125	0.128	0.129	0.130	0.131	0.131	0.130	0.130	0.126	0.125	0.122	0.120	0.116	0.112	0.110	0.106	0.101	0.098	0.092	0.089	0.085	0.081	0.076	0.072	0.069	0.065	0.061	0.059	0.056	0.054	0.051	0.050	0.049	0.049	0.049	0.050	0.051	0.052	0.054	0.056	0.060	0.064	0.068	0.072	0.078	0.084	0.091	0.098	0.106	0.114	0.122	0.132	0.144	0.154	0.165	0.176	0.190	0.202	0.216	0.230	0.244	0.260	0.276	0.292	0.309	0.326	0.344	0.361	0.381	0.400	0.420	0.441	0.462	0.482	0.505	0.528	0.550	0.574	0.596	0.621	0.646	0.672	0.698	0.724	0.751	0.778	0.805	0.835	0.864	0.894	0.924	0.954	0.985	1.018	1.049	1.081	1.115	1.149	1.182	1.216	1.250	1.285	1.321	1.356	1.392	1.429	1.466	1.502	1.540	1.578	1.615	1.651	1.689	1.726	1.764	1.801	1.839	1.876	1.912	1.949	1.985	2.022	2.058	2.094	2.129	2.162	2.198	2.231	2.265	2.298	2.329	2.361	2.392	2.421	2.451	2.480	2.509	2.536	2.562	2.589	2.614	2.639	2.662	2.686	2.709	2.730	2.751	2.772	2.792	2.811	2.830	2.848	2.865	2.882	2.899	2.915	2.930	2.946	2.961	2.975	2.989	3.002	3.016	3.030	3.044	3.055	3.069	3.081	3.092	3.105	3.118	3.129	3.141	3.152	3.164	3.176	3.188	3.199	3.210	3.221	3.234	3.245	3.255	3.266	3.278	3.289	3.299	3.311	3.321	3.331	3.341	3.352	3.362	3.371	3.381	3.390	3.399	3.408	3.416	3.424	3.432	3.439	3.446	3.452	3.458	3.462	3.468	3.470	3.474	3.476	3.478	3.480	3.481	3.481	3.480	3.478	3.476	3.474	3.469	3.465	3.460	3.454	3.448	3.440	3.431	3.422	3.412	3.401	3.390	3.378	3.364	3.350	3.334	3.319	3.302	3.285	3.266	3.249	3.230	3.209	3.189	3.168	3.146	3.124	3.101	3.079	3.055	3.031	3.006	2.981	2.958	2.931	2.906	2.881	2.855	2.829	2.802	2.778	2.750	2.725	2.699	2.672	2.648	2.622	2.596	2.571	2.548	2.522	2.499	2.476	2.452	2.430	2.409	2.386	2.366	2.346	2.326	2.309	2.290	2.272	2.255	2.239	2.222	2.208	2.192	2.179	2.166	2.152	2.140	2.129	2.119	2.108	2.099	2.090	2.081	2.074	2.066	2.059	2.051	2.046	2.039	2.034	2.029	2.024	2.019	2.014	2.010	2.005	2.000	1.998	1.992	1.989	1.984	1.981	1.978	1.974	1.970	1.966	1.961	1.958	1.954	1.949	1.944	1.941	1.936	1.932	1.926	1.922	1.918	1.912	1.908	1.902	1.898	1.892	1.889	1.882	1.879	1.872	1.869	1.864	1.859	1.855	1.850	1.848	1.842	1.839	1.835	1.831	1.828	1.825	1.821	1.820	1.818	1.815	1.814	1.811	1.811	1.809	1.809	1.809	1.809	1.809	1.809	1.810	1.810	1.811	1.812	1.815	1.816	1.818	1.820	1.822	1.825	1.828	1.831	1.835	1.838	1.841	1.844	1.849	1.851	1.856	1.860	1.865	1.868	1.871	1.875	1.879	1.882	1.886	1.890	1.892	1.896	1.899	1.902	1.905	1.909	1.910	1.912	1.914	1.916	1.916	1.919	1.919	1.919	1.919	1.919	1.918	1.916	1.914	1.912	1.910	1.906	1.904	1.899	1.894	1.890	1.885	1.879	1.871	1.866	1.859	1.851	1.842	1.834	1.824	1.815	1.805	1.794	1.784	1.772	1.760	1.749	1.736	1.722	1.710	1.696	1.681	1.666	1.651	1.635	1.620	1.604	1.589	1.571	1.555	1.538	1.520	1.502	1.485	1.466	1.449	1.430	1.412	1.392	1.375	1.355	1.336	1.318	1.298	1.279	1.259	1.239	1.221	1.200	1.181	1.161	1.141	1.122	1.102	1.084	1.065	1.045	1.026	1.008	0.988	0.970	0.951	0.932	0.912	0.895	0.876	0.859	0.841	0.822	0.805	0.788	0.771	0.754	0.736	0.719	0.702	0.686	0.669	0.654	0.638	0.621	0.606	0.591	0.576	0.561	0.546	0.532	0.516	0.502	0.489	0.474	0.461	0.446	0.434	0.421	0.408	0.395	0.381	0.370	0.358	0.344	0.332	0.320	0.309	0.298	0.285	0.274	0.262	0.251	0.241	0.230	0.220	0.209	0.199	0.189	0.179	0.170	0.160	0.150	0.141	0.131	0.124	0.114	0.106	0.098	0.090	0.081	0.074	0.066	0.059	0.051	0.045	0.039	0.032	0.026	0.020	0.014	0.009	0.004	-0.002	-0.006	-0.011	-0.015	-0.020	-0.024	-0.028	-0.031	-0.035	-0.038	-0.041	-0.044	-0.048	-0.050	-0.052	-0.054	-0.056	-0.058	-0.060	-0.061	-0.062	-0.065	-0.065	-0.066	-0.066	-0.069	-0.069	-0.069	-0.070	-0.070	-0.070	-0.071	-0.071	-0.071	-0.071	-0.070	-0.070	-0.069	-0.069	-0.068	-0.068	-0.066	-0.065	-0.065	-0.062	-0.061	-0.059	-0.058	-0.055	-0.054	-0.051	-0.049	-0.048	-0.044	-0.041	-0.039	-0.036	-0.032	-0.030	-0.025	-0.022	-0.018	-0.015	-0.010	-0.005	-0.001	0.004	0.008	0.012	0.016	0.022	0.028	0.032	0.036	0.042	0.048	0.052	0.058	0.064	0.070	0.074	0.080	0.085	0.090	0.096	0.100	0.106	0.111	0.115	0.121	0.125	0.129	0.134	0.138	0.141	0.145	0.149	0.151	0.154	0.158	0.159	0.161	0.162	0.165	0.166	0.166	0.168	0.168	0.168	0.166	0.166	0.165	0.164	0.162	0.160	0.158	0.155	0.151	0.149	0.145	0.141	0.136	0.132	0.126	0.121	0.115	0.110	0.104	0.098	0.091	0.084	0.076	0.069	0.061	0.052	0.045	0.038	0.028	0.019	0.010	0.002	-0.009	-0.018	-0.028	-0.038	-0.048	-0.058	-0.069	-0.080	-0.090	-0.101	-0.112	-0.124	-0.135	-0.148	-0.159	-0.170	-0.184	-0.196	-0.209	-0.221	-0.235	-0.248	-0.261	-0.275	-0.289	-0.302	-0.316	-0.330	-0.345	-0.359	-0.372	-0.388	-0.402	-0.418	-0.432	-0.446	-0.462	-0.478	-0.492	-0.506	-0.521	-0.536	-0.550	-0.564	-0.579	-0.592	-0.605	-0.619	-0.632	-0.644	-0.658	-0.669	-0.681	-0.691	-0.701	-0.712	-0.721	-0.730	-0.738	-0.745	-0.752	-0.759	-0.764	-0.769	-0.772	-0.775	-0.778	-0.779	-0.780	-0.779	-0.778	-0.775	-0.772	-0.769	-0.764	-0.756	-0.751	-0.742	-0.735	-0.725	-0.715	-0.704	-0.692	-0.679	-0.666	-0.651	-0.636	-0.621	-0.605	-0.589	-0.570	-0.552	-0.534	-0.515	-0.495	-0.476	-0.456	-0.436	-0.416	-0.395	-0.374	-0.352	-0.332	-0.311	-0.290	-0.270	-0.250	-0.231	-0.211	-0.191	-0.172	-0.154	-0.136	-0.119	-0.101	-0.085	-0.070	-0.055	-0.041	-0.028	-0.015	-0.002	0.009	0.018	0.028	0.036	0.042	0.050	0.056	0.061	0.065	0.070	0.072	0.074	0.075	0.075	0.076	0.075	0.074	0.071	0.069	0.065	0.062	0.058	0.054	0.049	0.044	0.039	0.034	0.028	0.022	0.016	0.010	0.004	-0.002	-0.008	-0.012	-0.018	-0.024	-0.029	-0.034	-0.038	-0.042	-0.045	-0.049	-0.052	-0.055	-0.058	-0.059	-0.061	-0.062	-0.062	-0.064	-0.064	-0.064	-0.062	-0.062	-0.060	-0.059	-0.059	-0.056	-0.054	-0.052	-0.049	-0.046	-0.044	-0.041	-0.038	-0.036	-0.034	-0.030	-0.029	-0.026	-0.024	-0.021	-0.020	-0.018	-0.018	-0.015	-0.015	-0.014	-0.014	-0.014	-0.014	-0.015	-0.016	-0.018	-0.020	-0.021	-0.024	-0.029	-0.032	-0.036	-0.041	-0.046	-0.051	-0.058	-0.062	-0.069	-0.076	-0.084	-0.091	-0.099	-0.106	-0.115	-0.122	-0.131	-0.141	-0.150	-0.160	-0.170	-0.180	-0.190	-0.201	-0.212	-0.221	-0.234	-0.245	-0.256	-0.268	-0.280	-0.292	-0.305	-0.316	-0.330	-0.342	-0.355	-0.368	-0.381	-0.394	-0.408	-0.421	-0.435	-0.449	-0.462	-0.476	-0.490	-0.505	-0.519	-0.535	-0.549	-0.564	-0.579	-0.592	-0.608	-0.622	-0.639	-0.654	-0.668	-0.684	-0.699	-0.714	-0.729	-0.744	-0.759	-0.774	-0.788	-0.802	-0.818	-0.831	-0.846	-0.860	-0.874	-0.888	-0.901	-0.914	-0.928	-0.940	-0.952	-0.964	-0.976	-0.988	-0.999	-1.009	-1.019	-1.029	-1.039	-1.048	-1.056	-1.064	-1.071	-1.079	-1.085	-1.091	-1.096	-1.101	-1.106	-1.110	-1.112	-1.116	-1.118	-1.119	-1.121	-1.121	-1.122	-1.121	-1.121	-1.120	-1.119	-1.116	-1.114	-1.110	-1.106	-1.102	-1.099	-1.092	-1.088	-1.081	-1.076	-1.069	-1.062	-1.055	-1.048	-1.039	-1.031	-1.021	-1.012	-1.002	-0.992	-0.982	-0.972	-0.962	-0.951	-0.941	-0.929	-0.918	-0.908	-0.895	-0.882	-0.871	-0.859	-0.848	-0.835	-0.821	-0.809	-0.798	-0.784	-0.771	-0.759	-0.746	-0.734	-0.721	-0.709	-0.695	-0.682	-0.670	-0.658	-0.645	-0.631	-0.619	-0.608	-0.595	-0.582	-0.571	-0.559	-0.546	-0.535	-0.524	-0.512	-0.501	-0.491	-0.480	-0.470	-0.460	-0.449	-0.439	-0.430	-0.420	-0.411	-0.402	-0.394	-0.386	-0.379	-0.371	-0.364	-0.358	-0.350	-0.345	-0.339	-0.334	-0.329	-0.325	-0.320	-0.316	-0.314	-0.311	-0.308	-0.305	-0.304	-0.302	-0.301	-0.300	-0.300	-0.300	-0.299	-0.299	-0.300	-0.301	-0.304	-0.305	-0.308	-0.310	-0.314	-0.318	-0.321	-0.325	-0.328	-0.332	-0.338	-0.342	-0.348	-0.352	-0.358	-0.364	-0.369	-0.375	-0.382	-0.388	-0.395	-0.400	-0.408	-0.414	-0.421	-0.426	-0.432	-0.440	-0.446	-0.452	-0.460	-0.466	-0.472	-0.478	-0.485	-0.490	-0.495	-0.500	-0.505	-0.510	-0.514	-0.518	-0.520	-0.524	-0.526	-0.528	-0.530	-0.530	-0.530	-0.529	-0.529	-0.528	-0.525	-0.521	-0.519	-0.515	-0.509	-0.504	-0.498	-0.490	-0.481	-0.472	-0.464	-0.454	-0.442	-0.431	-0.418	-0.406	-0.392	-0.378	-0.362	-0.346	-0.331	-0.314	-0.298	-0.280	-0.262	-0.242	-0.224	-0.205	-0.185	-0.165	-0.145	-0.125	-0.105	-0.084	-0.064	-0.044	-0.022	-0.002	0.018	0.038	0.056	0.076	0.095	0.115	0.132	0.150	0.169	0.185	0.201	0.218	0.232	0.248	0.260	0.274	0.286	0.298	0.310	0.320	0.330	0.339	0.346	0.354	0.360	0.366	0.371	0.375	0.378	0.380	0.382	0.382	0.382	0.382	0.380	0.378	0.374	0.369	0.365	0.360	0.352	0.346	0.338	0.330	0.320	0.310	0.300	0.289	0.276	0.265	0.251	0.238	0.224	0.209	0.195	0.179	0.164	0.149	0.131	0.115	0.098	0.080	0.062	0.045	0.026	0.009	-0.009	-0.028	-0.045	-0.064	-0.082	-0.099	-0.118	-0.134	-0.152	-0.169	-0.186	-0.202	-0.219	-0.234	-0.250	-0.265	-0.279	-0.292	-0.305	-0.319	-0.330	-0.342	-0.351	-0.362	-0.371	-0.380	-0.388	-0.395	-0.401	-0.406	-0.411	-0.415	-0.420	-0.421	-0.424	-0.424	-0.425	-0.425	-0.424	-0.421	-0.419	-0.416	-0.412	-0.409	-0.404	-0.399	-0.392	-0.388	-0.380	-0.372	-0.365	-0.358	-0.350	-0.341	-0.334	-0.324	-0.315	-0.306	-0.296	-0.288	-0.279	-0.270	-0.260	-0.250	-0.241	-0.232	-0.224	-0.215	-0.206	-0.198	-0.190	-0.181	-0.174	-0.166	-0.160	-0.152	-0.148	-0.141	-0.134	-0.130	-0.125	-0.121	-0.118	-0.112	-0.109	-0.108	-0.104	-0.101	-0.099	-0.098	-0.096	-0.095	-0.094	-0.094	-0.095	-0.095	-0.096	-0.096	-0.099	-0.100	-0.101	-0.104	-0.106	-0.110	-0.111	-0.115	-0.119	-0.122	-0.125	-0.130	-0.134	-0.138	-0.142	-0.146	-0.150	-0.155	-0.160	-0.165	-0.170	-0.174	-0.179	-0.184	-0.188	-0.192	-0.198	-0.202	-0.206	-0.211	-0.215	-0.220	-0.224	-0.228	-0.231	-0.236	-0.239	-0.242	-0.246	-0.249	-0.251	-0.254	-0.258	-0.259	-0.261	-0.261	-0.264	-0.265	-0.266	-0.266	-0.268	-0.268	-0.268	-0.268	-0.268	-0.266	-0.265	-0.264	-0.264	-0.262	-0.261	-0.259	-0.258	-0.255	-0.251	-0.250	-0.248	-0.244	-0.241	-0.238	-0.235	-0.231	-0.229	-0.225	-0.221	-0.219	-0.214	-0.210	-0.206	-0.201	-0.198	-0.194	-0.190	-0.185	-0.180	-0.178	-0.172	-0.168	-0.164	-0.159	-0.155	-0.150	-0.145	-0.140	-0.136	-0.130	-0.126	-0.120	-0.115	-0.110	-0.104	-0.099	-0.092	-0.086	-0.080	-0.074	-0.068	-0.061	-0.054	-0.048	-0.039	-0.031	-0.025	-0.016	-0.008	0.001	0.010	0.019	0.029	0.039	0.050	0.060	0.070	0.082	0.094	0.106	0.118	0.131	0.144	0.156	0.170	0.185	0.199	0.214	0.229	0.244	0.260	0.275	0.292	0.309	0.326	0.342	0.360	0.378	0.395	0.412	0.430	0.450	0.468	0.485	0.504	0.521	0.540	0.559	0.576	0.594	0.612	0.630	0.648	0.665	0.681	0.699	0.715	0.729	0.744	0.759	0.772	0.786	0.799	0.811	0.822	0.832	0.842	0.851	0.859	0.868	0.874	0.879	0.884	0.886	0.890	0.890	0.891	0.891	0.889	0.886	0.882	0.879	0.872	0.866	0.858	0.849	0.839	0.828	0.816	0.804	0.790	0.775	0.760	0.742	0.728	0.709	0.690	0.671	0.651	0.631	0.610	0.589	0.566	0.544	0.521	0.499	0.475	0.452	0.429	0.405	0.381	0.359	0.334	0.310	0.288	0.264	0.240	0.218	0.194	0.171	0.151	0.129	0.108	0.088	0.066	0.046	0.028	0.009	-0.009	-0.028	-0.045	-0.061	-0.078	-0.091	-0.106	-0.121	-0.135	-0.148	-0.159	-0.170	-0.180	-0.191	-0.200	-0.209	-0.216	-0.224	-0.230	-0.236	-0.241	-0.246	-0.250	-0.252	-0.255	-0.256	-0.258	-0.259	-0.258	-0.256	-0.256	-0.254	-0.251	-0.248	-0.244	-0.239	-0.234	-0.228	-0.221	-0.214	-0.208	-0.199	-0.191	-0.181	-0.172	-0.162	-0.151	-0.141	-0.129	-0.118	-0.106	-0.094	-0.082	-0.069	-0.055	-0.042	-0.028	-0.015	0.000	0.014	0.028	0.042	0.056	0.071	0.085	0.100	0.115	0.129	0.142	0.158	0.171	0.185	0.199	0.214	0.226	0.240	0.254	0.268	0.280	0.294	0.305	0.318	0.330	0.341	0.352	0.364	0.374	0.385	0.395	0.405	0.415	0.424	0.434	0.442	0.451	0.459	0.466	0.474	0.480	0.488	0.494	0.500	0.506	0.511	0.516	0.521	0.525	0.530	0.534	0.536	0.540	0.544	0.546	0.548	0.550	0.551	0.552	0.552	0.554	0.554	0.555	0.555	0.555	0.552	0.552	0.551	0.550	0.548	0.546	0.544	0.541	0.539	0.536	0.532	0.529	0.526	0.521	0.518	0.512	0.509	0.504	0.500	0.494	0.489	0.484	0.479	0.472	0.466	0.460	0.455	0.449	0.441	0.435	0.429	0.422	0.415	0.408	0.401	0.394	0.386	0.379	0.371	0.364	0.356	0.348	0.340	0.332	0.325	0.316	0.309	0.300	0.292	0.285	0.276	0.268	0.261	0.254	0.246	0.239	0.230	0.222	0.216	0.209	0.202	0.195	0.190	0.184	0.178	0.172	0.168	0.162	0.160	0.155	0.151	0.149	0.146	0.145	0.142	0.141	0.141	0.141	0.140	0.141	0.142	0.145	0.146	0.150	0.154	0.156	0.161	0.165	0.170	0.176	0.182	0.188	0.194	0.201	0.209	0.216	0.224	0.231	0.239	0.249	0.256	0.265	0.274	0.282	0.291	0.300	0.309	0.318	0.328	0.336	0.344	0.354	0.361	0.370	0.378	0.386	0.394	0.402	0.410	0.416	0.424	0.431	0.438	0.445	0.451	0.456	0.462	0.470	0.475	0.481	0.486	0.491	0.496	0.502	0.507	0.512	0.518	0.524	0.528	0.532	0.539	0.544	0.549	0.555	0.560	0.566	0.571	0.578	0.585	0.590	0.598	0.605	0.612	0.620	0.629	0.636	0.645	0.654	0.662	0.674	0.682	0.692	0.702	0.714	0.724	0.735	0.746	0.758	0.770	0.782	0.794	0.806	0.819	0.831	0.845	0.858	0.871	0.885	0.898	0.912	0.925	0.940	0.952	0.966	0.981	0.995	1.009	1.022	1.036	1.050	1.064	1.078	1.090	1.104	1.118	1.130	1.142	1.155	1.169	1.180	1.192	1.205	1.218	1.229	1.239	1.251	1.261	1.271	1.281	1.291	1.301	1.309	1.318	1.328	1.334	1.342	1.349	1.356	1.362	1.369	1.374	1.379	1.384	1.388	1.391	1.394	1.398	1.400	1.401	1.402	1.404	1.404	1.404	1.402	1.402	1.400	1.399	1.396	1.394	1.391	1.386	1.382	1.379	1.374	1.369	1.364	1.359	1.352	1.348	1.340	1.334	1.326	1.320	1.312	1.305	1.298	1.291	1.285	1.278	1.270	1.262	1.258	1.250	1.244	1.236	1.231	1.226	1.221	1.216	1.211	1.208	1.202	1.199	1.195	1.194	1.191	1.189	1.188	1.186	1.186	1.186	1.185	1.188	1.188	1.189	1.191	1.194	1.195	1.199	1.201	1.204	1.209	1.212	1.215	1.220	1.224	1.228	1.232	1.238	1.241	1.246	1.251	1.255	1.259	1.265	1.269	1.272	1.276	1.280	1.284	1.288	1.290	1.292	1.295	1.298	1.300	1.301	1.302	1.304	1.305	1.305	1.305	1.305	1.305	1.304	1.302	1.301	1.298	1.298	1.294	1.290	1.288	1.284	1.280	1.276	1.271	1.268	1.262	1.258	1.252	1.248	1.241	1.236	1.229	1.224	1.218	1.210	1.204	1.196	1.189	1.181	1.174	1.166	1.158	1.149	1.141	1.131	1.122	1.112	1.104	1.095	1.085	1.074	1.065	1.055	1.042	1.032	1.021	1.010	0.999	0.985	0.974	0.961	0.949	0.936	0.924	0.910	0.896	0.884	0.870	0.856	0.841	0.828	0.814	0.799	0.784	0.769	0.754	0.740	0.724	0.709	0.694	0.680	0.665	0.650	0.636	0.621	0.608	0.592	0.579	0.565	0.552	0.539	0.525	0.512	0.500	0.488	0.478	0.465	0.454	0.444	0.434	0.424	0.415	0.406	0.398	0.390	0.381	0.375	0.369	0.362	0.358	0.352	0.348	0.344	0.341	0.338	0.336	0.335	0.332	0.331	0.331	0.330	0.331	0.332	0.334	0.336	0.339	0.340	0.344	0.348	0.350	0.354	0.358	0.361	0.368	0.371	0.376	0.381	0.386	0.391	0.398	0.402	0.408	0.414	0.419	0.424	0.430	0.435	0.440	0.445	0.451	0.455	0.460	0.465	0.469	0.472	0.478	0.481	0.485	0.489	0.491	0.495	0.498	0.499	0.502	0.504	0.505	0.507	0.509	0.509	0.509	0.509	0.510	0.509	0.507	0.507	0.505	0.504	0.501	0.500	0.498	0.495	0.491	0.489	0.485	0.482	0.479	0.475	0.471	0.466	0.462	0.458	0.452	0.449	0.442	0.438	0.434	0.428	0.422	0.418	0.411	0.408	0.401	0.396	0.390	0.385	0.380	0.376	0.371	0.366	0.361	0.358	0.354	0.349	0.345	0.342	0.339	0.335	0.334	0.331	0.329	0.328	0.328	0.326	0.325	0.325	0.325	0.326	0.328	0.329	0.331	0.334	0.336	0.339	0.342	0.348	0.351	0.356	0.361	0.368	0.372	0.379	0.385	0.391	0.398	0.405	0.412	0.420	0.426	0.435	0.442	0.450	0.456	0.464	0.470	0.478	0.485	0.492	0.499	0.504	0.510	0.515	0.521	0.526	0.531	0.534	0.538	0.541	0.542	0.545	0.546	0.546	0.546	0.546	0.544	0.544	0.541	0.538	0.534	0.529	0.525	0.520	0.514	0.507	0.500	0.492	0.485	0.476	0.466	0.456	0.446	0.436	0.425	0.412	0.401	0.388	0.375	0.362	0.349	0.335	0.322	0.308	0.294	0.279	0.265	0.249	0.235	0.220	0.204	0.190	0.176	0.160	0.146	0.131	0.118	0.104	0.090	0.076	0.064	0.050	0.038	0.025	0.012	0.001	-0.011	-0.021	-0.032	-0.041	-0.052	-0.062	-0.071	-0.080	-0.088	-0.095	-0.101	-0.109	-0.115	-0.120	-0.126	-0.131	-0.135	-0.139	-0.142	-0.145	-0.148	-0.151	-0.152	-0.154	-0.155	-0.156	-0.156	-0.156	-0.156	-0.156	-0.155	-0.154	-0.152	-0.151	-0.150	-0.148	-0.145	-0.142	-0.140	-0.139	-0.136	-0.132	-0.130	-0.126	-0.125	-0.122	-0.119	-0.116	-0.114	-0.111	-0.108	-0.105	-0.101	-0.099	-0.096	-0.094	-0.091	-0.088	-0.085	-0.082	-0.080	-0.076	-0.074	-0.071	-0.068	-0.064	-0.060	-0.058	-0.054	-0.050	-0.045	-0.041	-0.036	-0.031	-0.026	-0.021	100.000	5.000	2.000	1.000	6.000	0.000	0.000	0.000	0.000	0.000	0.000	0.000	0.000	0.000	0.000	0.000	0.000	0.000	2.054	2.068	2.081	2.096	2.111	2.126	2.141	2.155	2.171	2.186	2.202	2.218	2.234	2.250	2.266	2.282	2.298	2.314	2.330	2.346	2.362	2.379	2.395	2.411	2.428	2.441	2.458	2.472	2.486	2.501	2.515	2.529	2.542	2.556	2.569	2.581	2.594	2.605	2.615	2.625	2.636	2.645	2.654	2.662	2.670	2.678	2.684	2.691	2.696	2.701	2.705	2.710	2.712	2.715	2.718	2.719	2.720	2.720	2.719	2.719	2.718	2.714	2.711	2.709	2.705	2.700	2.696	2.690	2.684	2.679	2.671	2.664	2.656	2.648	2.640	2.631	2.622	2.612	2.602	2.592	2.584	2.572	2.562	2.551	2.540	2.530	2.519	2.506	2.496	2.485	2.474	2.462	2.452	2.441	2.429	2.419	2.409	2.399	2.388	2.379	2.369	2.359	2.350	2.340	2.331	2.324	2.316	2.308	2.301	2.295	2.288	2.281	2.275	2.270	2.264	2.259	2.254	2.249	2.246	2.241	2.238	2.234	2.231	2.229	2.225	2.222	2.220	2.218	2.215	2.212	2.210	2.208	2.205	2.202	2.200	2.196	2.195	2.192	2.189	2.185	2.182	2.179	2.174	2.170	2.165	2.160	2.155	2.149	2.144	2.138	2.130	2.124	2.116	2.109	2.101	2.092	2.084	2.074	2.065	2.054	2.044	2.034	2.022	2.010	1.999	1.986	1.975	1.961	1.949	1.936	1.921	1.908	1.894	1.880	1.865	1.851	1.836	1.821	1.806	1.791	1.776	1.762	1.746	1.731	1.716	1.700	1.686	1.670	1.655	1.640	1.625	1.610	1.595	1.581	1.566	1.552	1.539	1.525	1.511	1.498	1.485	1.472	1.460	1.448	1.435	1.424	1.411	1.401	1.391	1.381	1.370	1.360	1.351	1.342	1.334	1.325	1.318	1.310	1.302	1.295	1.289	1.282	1.276	1.271	1.265	1.260	1.255	1.251	1.248	1.244	1.240	1.238	1.235	1.231	1.230	1.228	1.226	1.225	1.222	1.221	1.221	1.220	1.219	1.219	1.219	1.219	1.219	1.219	1.218	1.218	1.219	1.219	1.220	1.220	1.220	1.220	1.222	1.224	1.224	1.226	1.226	1.228	1.229	1.230	1.231	1.234	1.235	1.238	1.240	1.241	1.244	1.245	1.249	1.250	1.252	1.256	1.259	1.262	1.265	1.269	1.272	1.275	1.279	1.282	1.285	1.290	1.294	1.298	1.301	1.306	1.310	1.314	1.319	1.322	1.328	1.331	1.336	1.340	1.344	1.348	1.351	1.355	1.359	1.361	1.364	1.368	1.370	1.372	1.375	1.376	1.379	1.379	1.381	1.381	1.381	1.381	1.382	1.382	1.381	1.379	1.378	1.376	1.374	1.370	1.368	1.362	1.359	1.355	1.350	1.344	1.339	1.332	1.328	1.321	1.314	1.306	1.299	1.291	1.282	1.275	1.265	1.256	1.248	1.239	1.229	1.220	1.209	1.199	1.191	1.180	1.170	1.160	1.149	1.138	1.128	1.118	1.106	1.095	1.084	1.074	1.064	1.054	1.042	1.032	1.021	1.011	1.000	0.991	0.980	0.971	0.960	0.951	0.941	0.931	0.921	0.912	0.902	0.894	0.885	0.876	0.866	0.858	0.850	0.841	0.834	0.826	0.818	0.810	0.802	0.795	0.789	0.781	0.776	0.770	0.764	0.759	0.752	0.749	0.744	0.740	0.735	0.731	0.729	0.726	0.724	0.720	0.719	0.716	0.716	0.715	0.715	0.714	0.714	0.714	0.715	0.716	0.718	0.720	0.721	0.724	0.726	0.730	0.732	0.736	0.740	0.744	0.748	0.751	0.755	0.759	0.764	0.768	0.771	0.776	0.780	0.784	0.786	0.790	0.794	0.798	0.800	0.802	0.805	0.808	0.808	0.810	0.811	0.811	0.811	0.812	0.811	0.811	0.810	0.809	0.806	0.804	0.801	0.798	0.794	0.791	0.788	0.782	0.779	0.774	0.769	0.765	0.760	0.755	0.749	0.745	0.739	0.734	0.729	0.724	0.718	0.712	0.709	0.704	0.700	0.696	0.691	0.689	0.685	0.682	0.680	0.679	0.676	0.676	0.675	0.674	0.674	0.675	0.675	0.678	0.679	0.681	0.684	0.686	0.690	0.694	0.698	0.701	0.705	0.711	0.716	0.721	0.726	0.732	0.738	0.744	0.750	0.755	0.761	0.768	0.772	0.780	0.785	0.790	0.796	0.801	0.808	0.812	0.818	0.821	0.826	0.830	0.834	0.838	0.840	0.844	0.846	0.848	0.850	0.850	0.851	0.851	0.851	0.850	0.850	0.849	0.846	0.845	0.841	0.839	0.835	0.831	0.828	0.822	0.818	0.811	0.806	0.799	0.792	0.785	0.778	0.769	0.760	0.751	0.741	0.731	0.721	0.711	0.699	0.689	0.676	0.664	0.651	0.639	0.626	0.611	0.599	0.585	0.570	0.555	0.541	0.526	0.510	0.495	0.479	0.464	0.448	0.430	0.415	0.399	0.381	0.366	0.349	0.332	0.316	0.300	0.284	0.268	0.251	0.235	0.220	0.204	0.190	0.174	0.160	0.145	0.131	0.119	0.104	0.091	0.079	0.068	0.056	0.045	0.034	0.022	0.012	0.004	-0.005	-0.014	-0.021	-0.029	-0.036	-0.042	-0.049	-0.054	-0.059	-0.062	-0.065	-0.069	-0.072	-0.074	-0.076	-0.078	-0.078	-0.079	-0.079	-0.079	-0.079	-0.078	-0.076	-0.074	-0.074	-0.071	-0.069	-0.068	-0.065	-0.062	-0.060	-0.056	-0.055	-0.051	-0.048	-0.046	-0.042	-0.041	-0.038	-0.036	-0.032	-0.031	-0.029	-0.028	-0.026	-0.024	-0.022	-0.022	-0.021	-0.020	-0.020	-0.020	-0.021	-0.022	-0.022	-0.024	-0.026	-0.028	-0.030	-0.031	-0.034	-0.036	-0.040	-0.042	-0.045	-0.049	-0.052	-0.056	-0.060	-0.064	-0.068	-0.072	-0.076	-0.080	-0.085	-0.089	-0.094	-0.098	-0.101	-0.105	-0.109	-0.112	-0.116	-0.120	-0.124	-0.126	-0.130	-0.132	-0.135	-0.138	-0.140	-0.142	-0.145	-0.148	-0.148	-0.150	-0.151	-0.151	-0.154	-0.154	-0.155	-0.156	-0.156	-0.158	-0.158	-0.158	-0.158	-0.158	-0.159	-0.159	-0.159	-0.160	-0.159	-0.160	-0.159	-0.160	-0.160	-0.160	-0.161	-0.162	-0.162	-0.164	-0.165	-0.166	-0.168	-0.169	-0.170	-0.174	-0.175	-0.178	-0.181	-0.184	-0.186	-0.190	-0.195	-0.199	-0.202	-0.206	-0.211	-0.216	-0.221	-0.228	-0.234	-0.239	-0.245	-0.251	-0.259	-0.266	-0.272	-0.281	-0.289	-0.296	-0.304	-0.312	-0.321	-0.330	-0.338	-0.346	-0.356	-0.365	-0.374	-0.384	-0.392	-0.401	-0.410	-0.420	-0.429	-0.436	-0.445	-0.454	-0.461	-0.468	-0.476	-0.484	-0.490	-0.496	-0.501	-0.507	-0.512	-0.516	-0.521	-0.524	-0.526	-0.529	-0.530	-0.531	-0.531	-0.531	-0.530	-0.528	-0.525	-0.522	-0.519	-0.514	-0.507	-0.501	-0.495	-0.489	-0.480	-0.470	-0.461	-0.451	-0.440	-0.429	-0.416	-0.404	-0.390	-0.376	-0.362	-0.348	-0.332	-0.318	-0.300	-0.285	-0.268	-0.251	-0.235	-0.218	-0.200	-0.181	-0.165	-0.146	-0.130	-0.111	-0.094	-0.076	-0.059	-0.041	-0.024	-0.008	0.010	0.026	0.042	0.058	0.072	0.088	0.102	0.116	0.131	0.144	0.156	0.169	0.180	0.191	0.201	0.212	0.221	0.231	0.239	0.246	0.254	0.260	0.264	0.270	0.274	0.276	0.280	0.281	0.282	0.284	0.281	0.281	0.280	0.276	0.274	0.269	0.264	0.258	0.251	0.245	0.238	0.228	0.219	0.209	0.199	0.188	0.175	0.164	0.150	0.136	0.121	0.108	0.091	0.076	0.059	0.042	0.025	0.009	-0.009	-0.028	-0.045	-0.064	-0.082	-0.100	-0.119	-0.138	-0.156	-0.175	-0.192	-0.211	-0.229	-0.248	-0.264	-0.281	-0.299	-0.314	-0.330	-0.345	-0.361	-0.375	-0.389	-0.402	-0.414	-0.425	-0.436	-0.448	-0.456	-0.465	-0.472	-0.481	-0.486	-0.492	-0.496	-0.501	-0.504	-0.506	-0.507	-0.509	-0.509	-0.506	-0.505	-0.502	-0.498	-0.495	-0.490	-0.482	-0.478	-0.470	-0.462	-0.455	-0.446	-0.435	-0.426	-0.415	-0.404	-0.394	-0.380	-0.369	-0.355	-0.342	-0.330	-0.315	-0.302	-0.289	-0.274	-0.260	-0.245	-0.230	-0.215	-0.201	-0.186	-0.171	-0.156	-0.142	-0.129	-0.115	-0.101	-0.088	-0.074	-0.060	-0.048	-0.036	-0.022	-0.010	0.001	0.012	0.024	0.032	0.044	0.052	0.061	0.070	0.078	0.086	0.092	0.099	0.105	0.109	0.114	0.118	0.121	0.125	0.128	0.128	0.130	0.130	0.130	0.130	0.129	0.126	0.125	0.122	0.120	0.116	0.114	0.109	0.104	0.099	0.092	0.088	0.081	0.074	0.069	0.061	0.052	0.045	0.038	0.030	0.022	0.014	0.006	-0.002	-0.011	-0.020	-0.028	-0.036	-0.044	-0.052	-0.061	-0.068	-0.076	-0.084	-0.091	-0.099	-0.105	-0.114	-0.120	-0.126	-0.132	-0.139	-0.145	-0.150	-0.155	-0.160	-0.165	-0.169	-0.172	-0.178	-0.181	-0.185	-0.189	-0.190	-0.194	-0.198	-0.199	-0.201	-0.202	-0.205	-0.208	-0.208	-0.210	-0.211	-0.211	-0.212	-0.214	-0.212	-0.215	-0.215	-0.215	-0.215	-0.216	-0.216	-0.216	-0.216	-0.216	-0.216	-0.216	-0.216	-0.215	-0.215	-0.214	-0.214	-0.214	-0.212	-0.212	-0.211	-0.210	-0.209	-0.208	-0.206	-0.205	-0.204	-0.201	-0.200	-0.198	-0.195	-0.194	-0.190	-0.188	-0.184	-0.180	-0.176	-0.172	-0.168	-0.164	-0.158	-0.152	-0.146	-0.141	-0.135	-0.128	-0.121	-0.114	-0.106	-0.099	-0.090	-0.081	-0.074	-0.064	-0.054	-0.044	-0.034	-0.024	-0.012	-0.001	0.010	0.021	0.032	0.044	0.055	0.068	0.080	0.092	0.104	0.116	0.130	0.142	0.155	0.166	0.179	0.190	0.202	0.214	0.225	0.236	0.246	0.258	0.268	0.278	0.286	0.295	0.305	0.311	0.320	0.328	0.334	0.340	0.345	0.351	0.355	0.360	0.362	0.366	0.369	0.370	0.371	0.372	0.372	0.371	0.371	0.370	0.368	0.364	0.360	0.358	0.352	0.348	0.342	0.338	0.332	0.326	0.319	0.312	0.306	0.299	0.291	0.284	0.276	0.268	0.261	0.252	0.244	0.236	0.228	0.219	0.211	0.204	0.195	0.188	0.181	0.174	0.166	0.159	0.152	0.145	0.139	0.132	0.126	0.120	0.115	0.110	0.105	0.101	0.096	0.092	0.088	0.084	0.080	0.078	0.074	0.072	0.069	0.066	0.065	0.062	0.061	0.060	0.059	0.059	0.056	0.056	0.056	0.055	0.055	0.055	0.055	0.056	0.056	0.056	0.058	0.058	0.059	0.060	0.061	0.062	0.064	0.065	0.066	0.068	0.069	0.070	0.072	0.074	0.076	0.079	0.081	0.082	0.085	0.088	0.090	0.094	0.096	0.099	0.101	0.102	0.106	0.109	0.111	0.115	0.118	0.121	0.122	0.126	0.130	0.132	0.136	0.139	0.141	0.144	0.148	0.151	0.154	0.156	0.160	0.162	0.166	0.171	0.175	0.178	0.181	0.186	0.189	0.194	0.198	0.201	0.206	0.210	0.215	0.219	0.225	0.230	0.235	0.241	0.246	0.252	0.260	0.265	0.272	0.280	0.286	0.294	0.300	0.308	0.316	0.322	0.331	0.340	0.348	0.356	0.364	0.372	0.381	0.389	0.398	0.406	0.414	0.422	0.430	0.438	0.445	0.452	0.460	0.468	0.472	0.480	0.485	0.490	0.495	0.500	0.504	0.507	0.510	0.512	0.514	0.516	0.516	0.516	0.515	0.515	0.514	0.510	0.507	0.502	0.499	0.492	0.486	0.479	0.472	0.465	0.456	0.446	0.436	0.426	0.415	0.402	0.391	0.379	0.366	0.352	0.338	0.324	0.309	0.294	0.278	0.261	0.246	0.229	0.212	0.195	0.179	0.160	0.144	0.126	0.109	0.091	0.074	0.055	0.039	0.021	0.002	-0.015	-0.031	-0.049	-0.066	-0.082	-0.100	-0.116	-0.132	-0.149	-0.165	-0.180	-0.196	-0.210	-0.226	-0.240	-0.254	-0.266	-0.280	-0.294	-0.306	-0.316	-0.329	-0.339	-0.350	-0.360	-0.369	-0.378	-0.386	-0.394	-0.401	-0.406	-0.412	-0.418	-0.422	-0.426	-0.430	-0.432	-0.435	-0.438	-0.438	-0.438	-0.438	-0.435	-0.434	-0.431	-0.428	-0.424	-0.419	-0.414	-0.408	-0.401	-0.394	-0.386	-0.378	-0.369	-0.359	-0.349	-0.339	-0.326	-0.316	-0.304	-0.291	-0.278	-0.265	-0.251	-0.236	-0.222	-0.209	-0.194	-0.179	-0.164	-0.149	-0.132	-0.118	-0.101	-0.086	-0.071	-0.056	-0.040	-0.026	-0.010	0.005	0.020	0.034	0.049	0.062	0.076	0.089	0.102	0.116	0.129	0.141	0.154	0.166	0.178	0.186	0.198	0.209	0.219	0.229	0.239	0.248	0.258	0.266	0.274	0.282	0.290	0.298	0.305	0.312	0.320	0.328	0.332	0.340	0.346	0.351	0.358	0.364	0.370	0.376	0.381	0.388	0.392	0.398	0.404	0.409	0.414	0.419	0.424	0.429	0.435	0.440	0.445	0.451	0.456	0.461	0.466	0.471	0.476	0.481	0.486	0.490	0.496	0.501	0.505	0.510	0.514	0.519	0.521	0.526	0.529	0.532	0.535	0.539	0.541	0.542	0.544	0.546	0.548	0.548	0.549	0.549	0.550	0.549	0.548	0.548	0.545	0.544	0.541	0.539	0.536	0.532	0.528	0.524	0.520	0.515	0.511	0.505	0.500	0.494	0.488	0.481	0.475	0.468	0.460	0.454	0.445	0.439	0.431	0.421	0.414	0.406	0.398	0.390	0.382	0.374	0.366	0.358	0.349	0.340	0.332	0.325	0.316	0.309	0.301	0.294	0.286	0.279	0.271	0.264	0.256	0.250	0.242	0.238	0.231	0.225	0.219	0.212	0.208	0.201	0.196	0.190	0.186	0.180	0.175	0.170	0.164	0.159	0.154	0.149	0.144	0.139	0.134	0.128	0.122	0.116	0.112	0.106	0.100	0.094	0.086	0.080	0.072	0.066	0.059	0.050	0.042	0.034	0.026	0.018	0.009	-0.001	-0.011	-0.020	-0.031	-0.041	-0.052	-0.062	-0.074	-0.085	-0.096	-0.109	-0.120	-0.132	-0.145	-0.158	-0.170	-0.182	-0.196	-0.208	-0.220	-0.232	-0.246	-0.259	-0.271	-0.284	-0.296	-0.308	-0.319	-0.332	-0.344	-0.355	-0.366	-0.378	-0.388	-0.398	-0.408	-0.418	-0.428	-0.436	-0.446	-0.454	-0.462	-0.470	-0.479	-0.485	-0.491	-0.498	-0.505	-0.510	-0.515	-0.520	-0.526	-0.531	-0.536	-0.540	-0.544	-0.549	-0.552	-0.556	-0.559	-0.561	-0.564	-0.568	-0.570	-0.574	-0.576	-0.579	-0.580	-0.584	-0.586	-0.589	-0.591	-0.594	-0.596	-0.599	-0.602	-0.605	-0.608	-0.611	-0.615	-0.618	-0.620	-0.624	-0.628	-0.631	-0.635	-0.639	-0.641	-0.646	-0.650	-0.654	-0.658	-0.662	-0.665	-0.670	-0.674	-0.679	-0.682	-0.686	-0.690	-0.694	-0.698	-0.701	-0.704	-0.708	-0.711	-0.714	-0.716	-0.720	-0.721	-0.724	-0.726	-0.728	-0.730	-0.730	-0.731	-0.732	-0.734	-0.732	-0.734	-0.732	-0.731	-0.731	-0.730	-0.728	-0.726	-0.725	-0.721	-0.719	-0.718	-0.714	-0.710	-0.706	-0.702	-0.700	-0.695	-0.691	-0.686	-0.682	-0.678	-0.672	-0.669	-0.662	-0.658	-0.654	-0.648	-0.642	-0.639	-0.634	-0.629	-0.624	-0.619	-0.615	-0.610	-0.606	-0.602	-0.598	-0.594	-0.590	-0.586	-0.585	-0.581	-0.579	-0.576	-0.574	-0.572	-0.571	-0.569	-0.568	-0.568	-0.568	-0.568	-0.568	-0.568	-0.569	-0.570	-0.571	-0.572	-0.575	-0.578	-0.580	-0.582	-0.586	-0.590	-0.594	-0.598	-0.601	-0.606	-0.610	-0.616	-0.621	-0.626	-0.632	-0.638	-0.642	-0.649	-0.655	-0.661	-0.666	-0.674	-0.680	-0.688	-0.694	-0.699	-0.706	-0.712	-0.719	-0.725	-0.730	-0.736	-0.741	-0.748	-0.754	-0.758	-0.762	-0.768	-0.771	-0.775	-0.778	-0.781	-0.784	-0.786	-0.788	-0.789	-0.790	-0.791	-0.790	-0.789	-0.788	-0.786	-0.784	-0.781	-0.778	-0.775	-0.770	-0.764	-0.759	-0.754	-0.746	-0.739	-0.731	-0.722	-0.714	-0.704	-0.695	-0.685	-0.674	-0.662	-0.651	-0.640	-0.628	-0.615	-0.602	-0.590	-0.578	-0.562	-0.550	-0.535	-0.521	-0.509	-0.495	-0.481	-0.468	-0.455	-0.441	-0.428	-0.416	-0.402	-0.390	-0.378	-0.365	-0.352	-0.341	-0.329	-0.318	-0.306	-0.296	-0.285	-0.275	-0.265	-0.255	-0.246	-0.236	-0.228	-0.219	-0.211	-0.202	-0.194	-0.188	-0.179	-0.171	-0.165	-0.158	-0.149	-0.142	-0.136	-0.130	-0.122	-0.115	-0.109	-0.102	-0.096	-0.090	-0.082	-0.076	-0.069	-0.062	-0.056	-0.049	-0.042	-0.035	-0.028	-0.020	-0.014	-0.006	0.001	0.009	0.016	0.022	0.030	0.038	0.045	0.052	0.060	0.068	0.074	0.081	0.089	0.095	0.102	0.109	0.116	0.122	0.129	0.135	0.140	0.146	0.150	0.156	0.160	0.165	0.169	0.172	0.176	0.179	0.181	0.184	0.185	0.186	0.188	0.189	0.189	0.188	0.188	0.186	0.184	0.182	0.179	0.178	0.174	0.169	0.165	0.161	0.155	0.149	0.144	0.136	0.130	0.122	0.115	0.106	0.099	0.090	0.081	0.071	0.061	0.052	0.041	0.031	0.021	0.010	-0.001	-0.012	-0.022	-0.034	-0.046	-0.056	-0.069	-0.080	-0.091	-0.102	-0.115	-0.125	-0.136	-0.148	-0.158	-0.169	-0.178	-0.188	-0.198	-0.206	-0.215	-0.222	-0.231	-0.239	-0.245	-0.252	-0.258	-0.264	-0.269	-0.272	-0.278	-0.281	-0.284	-0.286	-0.289	-0.290	-0.291	-0.292	-0.292	-0.291	-0.290	-0.288	-0.286	-0.284	-0.281	-0.278	-0.275	-0.270	-0.266	-0.261	-0.256	-0.252	-0.246	-0.241	-0.235	-0.229	-0.224	-0.219	-0.212	-0.208	-0.202	-0.196	-0.192	-0.188	-0.182	-0.180	-0.175	-0.172	-0.169	-0.168	-0.165	-0.164	-0.162	-0.162	-0.162	-0.164	-0.165	-0.166	-0.170	-0.172	-0.176	-0.180	-0.185	-0.190	-0.195	-0.202	-0.208	-0.215	-0.224	-0.231	-0.240	-0.249	-0.259	-0.268	-0.278	-0.289	-0.298	-0.308	-0.319	-0.329	-0.339	-0.350	-0.359	-0.370	-0.379	-0.389	-0.399	-0.409	-0.418	-0.426	-0.435	-0.441	-0.450	-0.456	-0.461	-0.469	-0.474	-0.479	-0.481	-0.485	-0.489	-0.490	-0.492	-0.492	-0.494	-0.494	-0.494	-0.492	-0.490	-0.489	-0.486	-0.484	-0.479	-0.475	-0.470	-0.466	-0.461	-0.456	-0.451	-0.445	-0.440	-0.435	-0.430	-0.422	-0.418	-0.412	-0.408	-0.401	-0.396	-0.392	-0.388	-0.384	-0.380	-0.376	-0.372	-0.370	-0.368	-0.366	-0.364	-0.364	-0.364	-0.364	-0.365	-0.366	-0.369	-0.372	-0.375	-0.379	-0.382	-0.388	-0.392	-0.398	-0.405	-0.411	-0.418	-0.424	-0.432	-0.440	-0.448	-0.456	-0.465	-0.472	-0.482	-0.490	-0.500	-0.509	-0.518	-0.526	-0.535	-0.542	-0.552	-0.561	-0.570	-0.579	-0.586	-0.595	-0.602	-0.610	-0.618	-0.624	-0.631	-0.636	-0.642	-0.649	-0.654	-0.658	-0.662	-0.666	-0.671	-0.674	-0.678	-0.679	-0.682	-0.685	-0.686	-0.688	-0.689	-0.690	-0.691	-0.691	-0.692	-0.691	-0.692	-0.691	-0.691	-0.690	-0.689	-0.689	-0.686	-0.685	-0.684	-0.681	-0.681	-0.679	-0.676	-0.674	-0.671	-0.670	-0.666	-0.664	-0.661	-0.659	-0.655	-0.652	-0.650	-0.645	-0.642	-0.639	-0.635	-0.631	-0.628	-0.624	-0.620	-0.616	-0.611	-0.606	-0.602	-0.599	-0.594	-0.589	-0.585	-0.580	-0.574	-0.569	-0.564	-0.560	-0.555	-0.549	-0.544	-0.540	-0.535	-0.530	-0.525	-0.521	-0.516	-0.511	-0.506	-0.502	-0.499	-0.495	-0.491	-0.488	-0.484	-0.480	-0.478	-0.475	-0.472	-0.470	-0.468	-0.465	-0.464	-0.464	-0.461	-0.460	-0.459	-0.460	-0.460	-0.460	-0.460	-0.461	-0.461	-0.462	-0.462	-0.464	-0.466	-0.468	-0.469	-0.470	-0.472	-0.474	-0.475	-0.476	-0.478	-0.480	-0.481	-0.481	-0.484	-0.484	-0.486	-0.485	-0.486	-0.488	-0.488	-0.488	-0.488	-0.486	-0.486	-0.485	-0.484	-0.481	-0.479	-0.476	-0.474	-0.471	-0.468	-0.464	-0.460	-0.456	-0.451	-0.448	-0.442	-0.439	-0.432	-0.426	-0.422	-0.416	-0.410	-0.404	-0.399	-0.394	-0.388	-0.381	-0.375	-0.370	-0.364	-0.358	-0.352	-0.346	-0.341	-0.336	-0.330	-0.326	-0.320	-0.316	-0.310	-0.306	-0.301	-0.298	-0.292	-0.288	-0.284	-0.280	-0.278	-0.274	-0.270	-0.268	-0.264	-0.262	-0.259	-0.256	-0.254	-0.251	-0.250	-0.248	-0.245	-0.242	-0.240	-0.238	-0.235	-0.232	-0.231	-0.228	-0.225	-0.222	-0.219	-0.218	-0.214	-0.210	-0.206	-0.204	-0.200	-0.196	-0.192	-0.189	-0.184	-0.179	-0.174	-0.169	-0.162	-0.156	-0.151	-0.144	-0.138	-0.130	-0.122	-0.115	-0.106	-0.098	-0.089	-0.079	-0.070	-0.059	-0.050	-0.039	-0.029	-0.016	-0.005	0.006	0.020	0.032	0.045	0.059	0.072	0.088	0.101	0.116	0.132	0.148	0.164	0.179	0.196	0.212	0.230	0.248	0.266	0.284	0.302	0.321	0.340	0.359	0.379	0.396	0.418	0.436	0.456	0.475	0.495	0.515	0.534	0.554	0.572	0.592	0.611	0.631	0.650	0.668	0.685	0.704	0.721	0.738	0.755	0.770	0.785	0.800	0.814	0.828	0.839	0.851	0.861	0.871	0.880	0.889	0.896	0.902	0.908	0.911	0.915	0.918	0.919	0.918	0.916	0.915	0.911	0.908	0.901	0.895	0.886	0.878	0.866	0.855	0.842	0.831	0.815	0.801	0.784	0.766	0.748	0.729	0.710	0.689	0.668	0.645	0.624	0.600	0.578	0.552	0.529	0.504	0.478	0.452	0.428	0.402	0.376	0.350	0.325	0.299	0.274	0.248	0.224	0.198	0.174	0.150	0.125	0.102	0.079	0.056	0.034	0.014	-0.008	-0.028	-0.048	-0.066	-0.085	-0.104	-0.120	-0.136	-0.152	-0.168	-0.182	-0.196	-0.210	-0.222	-0.234	-0.245	-0.256	-0.266	-0.276	-0.285	-0.294	-0.301	-0.310	-0.316	-0.324	-0.330	-0.335	-0.341	-0.345	-0.350	-0.354	-0.358	-0.361	-0.364	-0.368	-0.369	-0.371	-0.374	-0.375	-0.376	-0.376	-0.379	-0.379	-0.379	-0.380	-0.379	-0.379	-0.379	-0.379	-0.378	-0.376	-0.374	-0.372	-0.371	-0.369	-0.366	-0.365	-0.361	-0.359	-0.355	-0.351	-0.348	-0.344	-0.340	-0.335	-0.329	-0.324	-0.319	-0.312	-0.308	-0.301	-0.295	-0.289	-0.282	-0.275	-0.269	-0.261	-0.252	-0.246	-0.239	-0.231	-0.222	-0.215	-0.206	-0.199	-0.190	-0.181	-0.174	-0.165	-0.155	-0.148	-0.139	-0.131	-0.124	-0.114	-0.106	-0.099	-0.091	-0.082	-0.075	-0.068	-0.060	-0.052	-0.045	-0.038	-0.030	-0.022	-0.015	-0.009	-0.001	0.006	0.012	0.020	0.028	0.034	0.040	0.048	0.054	0.061	0.069	0.074	0.081	0.089	0.096	0.102	0.110	0.118	0.124	0.131	0.139	0.148	0.155	0.162	0.171	0.179	0.186	0.196	0.204	0.212	0.222	0.231	0.240	0.250	0.259	0.269	0.279	0.289	0.296	0.306	0.318	0.326	0.338	0.346	0.358	0.368	0.378	0.388	0.398	0.409	0.419	0.430	0.440	0.450	0.460	0.470	0.481	0.490	0.501	0.511	0.522	0.531	0.542	0.552	0.564	0.574	0.584	0.595	0.606	0.618	0.628	0.639	0.650	0.661	0.674	0.685	0.698	0.710	0.722	0.735	0.749	0.762	0.776	0.790	0.805	0.820	0.836	0.852	0.868	0.885	0.901	0.919	0.938	0.955	0.974	0.992	1.011	1.031	1.050	1.071	1.091	1.112	1.134	1.156	1.178	1.200	1.221	1.244	1.268	1.290	1.312	1.336	1.360	1.382	1.406	1.430	1.452	1.476	1.500	1.522	1.546	1.569	1.591	1.614	1.638	1.660	1.682	1.705	1.725	1.748	1.770	1.790	1.812	1.832	1.855	1.875	1.896	1.916	1.938	1.958	1.978	1.999	2.018	2.038	2.056	2.078	2.098	2.118	2.138	2.158	2.179	2.198	2.219	2.240	2.260	2.281	2.302	2.324	2.346	2.368	2.390	2.412	2.435	2.458	2.480	2.505	2.528	2.552	2.576	2.600	2.624	2.649	2.674	2.699	2.722	2.748	2.772	2.798	2.822	2.848	2.871	2.896	2.921	2.945	2.969	2.992	3.015	3.039	3.060	3.082	3.104	3.125	3.145	3.165	3.184	3.201	3.219	3.236	3.252	3.268	3.282	3.296	3.309	3.319	3.331	3.341	3.350	3.358	3.366	3.372	3.379	3.384	3.388	3.390	3.392	3.395	3.396	3.395	3.395	3.395	3.391	3.390	3.386	3.382	3.379	3.374	3.369	3.364	3.359	3.352	3.348	3.340	3.334	3.328	3.320	3.314	3.308	3.300	3.292	3.285	3.279	3.271	3.265	3.258	3.251	3.245	3.238	3.231	3.225	3.219	3.212	3.206	3.200	3.194	3.188	3.181	3.175	3.170	3.164	3.158	3.152	3.145	3.140	3.132	3.128	3.120	3.114	3.106	3.100	3.092	3.084	3.078	3.069	3.060	3.051	3.042	3.032	3.024	3.011	3.001	2.991	2.980	2.968	2.956	2.942	2.929	2.916	2.902	2.889	2.874	2.859	2.844	2.828	2.811	2.795	2.776	2.760	2.741	2.724	2.704	2.684	2.665	2.645	2.624	2.604	2.582	2.561	2.539	2.518	2.495	2.472	2.450	2.428	2.404	2.381	2.358	2.332	2.309	2.285	2.260	2.236	2.211	2.188	2.162	2.138	2.111	2.088	2.064	2.038	2.013	1.990	1.965	1.940	1.916	1.892	1.869	1.845	1.822	1.799	1.776	1.755	1.734	1.712	1.691	1.670	1.651	1.631	1.612	1.594	1.576	1.559	1.542	1.525	1.509	1.494	1.479	1.465	1.451	1.438	1.425	1.415	1.402	1.391	1.382	1.374	1.364	1.355	1.348	1.340	1.332	1.326	1.320	1.315	1.308	1.302	1.300	1.295	1.290	1.288	1.284	1.281	1.278	1.275	1.274	1.272	1.270	1.269	1.268	1.266	1.266	1.266	1.265	1.265	1.265	1.266	1.266	1.268	1.269	1.271	1.271	1.274	1.276	1.278	1.281	1.284	1.288	1.291	1.295	1.299	1.304	1.309	1.314	1.319	1.325	1.331	1.339	1.346	1.354	1.361	1.370	1.379	1.389	1.398	1.409	1.419	1.430	1.441	1.454	1.466	1.479	1.492	1.506	1.520	1.534	1.549	1.565	1.580	1.596	1.612	1.629	1.646	1.662	1.680	1.699	1.716	1.735	1.752	1.771	1.789	1.808	1.828	1.846	1.865	1.884	1.901	1.919	1.939	1.956	1.975	1.992	2.010	2.027	2.045	2.062	2.079	2.095	2.111	2.126	2.141	2.156	2.171	2.185	2.198	2.211	2.221	2.234	2.245	2.254	2.265	2.272	2.281	2.289	2.295	2.300	2.306	2.310	2.315	2.318	2.320	2.322	2.324	2.324	2.324	2.322	2.321	2.319	2.315	2.311	2.306	2.301	2.295	2.289	2.281	2.274	2.266	2.258	2.249	2.239	2.229	2.218	2.206	2.195	2.182	2.171	2.158	2.145	2.131	2.118	2.104	2.090	2.076	2.061	2.047	2.033	2.019	2.004	1.989	1.974	1.959	1.945	1.930	1.916	1.901	1.886	1.871	1.858	1.845	1.831	1.818	1.804	1.791	1.779	1.766	1.754	1.741	1.730	1.719	1.709	1.698	1.688	1.678	1.668	1.658	1.650	1.641	1.632	1.625	1.618	1.609	1.602	1.595	1.589	1.581	1.576	1.570	1.564	1.559	1.555	1.550	1.544	1.540	1.535	1.531	1.528	1.524	1.519	1.515	1.511	1.508	1.502	1.499	1.495	1.490	1.486	1.481	1.478	1.472	1.468	1.462	1.458	1.451	1.446	1.441	1.435	1.429	1.421	1.415	1.409	1.401	1.394	1.385	1.378	1.369	1.360	1.351	1.341	1.332	1.321	1.311	1.301	1.290	1.279	1.268	1.256	1.245	1.232	1.220	1.208	1.195	1.182	1.169	1.158	1.144	1.130	1.118	1.104	1.090	1.078	1.062	1.050	1.036	1.022	1.010	0.998	0.984	0.970	0.959	0.945	0.934	0.920	0.909	0.896	0.885	0.874	0.862	0.851	0.841	0.831	0.821	0.811	0.802	0.794	0.785	0.776	0.769	0.761	0.755	0.748	0.740	0.735	0.730	0.725	0.719	0.714	0.711	0.706	0.702	0.700	0.698	0.695	0.692	0.691	0.690	0.689	0.688	0.688	0.688	0.686	0.688	0.688	0.689	0.689	0.691	0.691	0.694	0.695	0.696	0.700	0.702	0.704	0.706	0.709	0.711	0.714	0.718	0.720	0.724	0.728	0.730	0.732	0.738	0.740	0.744	0.748	0.751	0.755	0.759	0.764	0.766	0.770	0.774	0.778	0.781	0.785	0.790	0.792	0.796	0.800	0.804	0.808	0.812	0.815	0.819	0.822	0.826	0.830	0.834	0.836	0.840	0.844	0.846	0.849	0.852	0.854	0.858	0.859	0.862	0.864	0.866	0.868	0.870	0.870	0.871	0.871	0.872	0.872	0.872	0.872	0.871	0.871	0.870	0.869	0.865	0.864	0.861	0.858	0.855	0.852	0.848	0.845	0.840	0.834	0.830	0.824	0.819	0.812	0.806	0.799	0.791	0.785	0.778	0.769	0.761	0.752	0.744	0.734	0.726	0.716	0.706	0.696	0.686	0.676	0.668	0.656	0.645	0.635	0.624	0.614	0.602	0.591	0.580	0.570	0.560	0.548	0.538	0.526	0.515	0.505	0.494	0.484	0.472	0.464	0.452	0.442	0.432	0.424	0.415	0.405	0.396	0.388	0.380	0.371	0.362	0.356	0.349	0.341	0.335	0.329	0.321	0.316	0.311	0.306	0.301	0.296	0.291	0.288	0.285	0.281	0.279	0.276	0.275	0.272	0.272	0.271	0.271	0.271	0.272	0.274	0.275	0.278	0.279	0.282	0.285	0.289	0.294	0.298	0.302	0.308	0.314	0.320	0.326	0.332	0.340	0.348	0.355	0.364	0.372	0.381	0.390	0.400	0.410	0.420	0.430	0.440	0.450	0.461	0.471	0.482	0.494	0.504	0.514	0.525	0.535	0.546	0.556	0.566	0.576	0.585	0.596	0.605	0.614	0.621	0.630	0.636	0.645	0.651	0.658	0.664	0.669	0.674	0.679	0.682	0.688	0.690	0.692	0.695	0.698	0.699	0.699	0.699	0.699	0.699	0.698	0.696	0.695	0.694	0.692	0.691	0.689	0.686	0.684	0.681	0.679	0.678	0.675	0.672	0.670	0.668	0.665	0.662	0.661	0.659	0.658	0.656	0.655	0.654	0.654	0.655	0.654	0.655	0.656	0.658	0.660	0.660	0.662	0.666	0.669	0.672	0.675	0.679	0.682	0.688	0.691	0.695	0.700	0.705	0.710	0.714	0.719	0.725	0.729	0.732	0.738	0.742	0.746	0.750	0.755	0.758	0.761	0.765	0.769	0.770	0.772	0.774	0.778	0.778	0.779	0.780	0.780	0.781	0.780	0.780	0.779	0.778	0.775	0.774	0.770	0.768	0.764	0.760	0.755	0.752	0.748	0.741	0.738	0.731	0.728	0.721	0.715	0.710	0.702	0.698	0.690	0.682	0.676	0.669	0.662	0.655	0.646	0.640	0.631	0.624	0.616	0.608	0.599	0.590	0.581	0.572	0.562	0.554	0.545	0.535	0.525	0.515	0.505	0.495	0.484	0.474	0.462	0.451	0.440	0.429	0.418	0.404	0.392	0.380	0.366	0.355	0.341	0.329	0.315	0.301	0.289	0.275	0.261	0.248	0.234	0.220	0.206	0.192	0.179	0.165	0.152	0.139	0.126	0.112	0.100	0.088	0.075	0.064	0.051	0.040	0.030	0.019	0.009	0.000	-0.010	-0.019	-0.026	-0.034	-0.041	-0.048	-0.055	-0.059	-0.064	-0.068	-0.071	-0.075	-0.078	-0.079	-0.080	-0.080	-0.080	-0.080	-0.079	-0.076	-0.075	-0.072	-0.070	-0.066	-0.064	-0.060	-0.055	-0.050	-0.045	-0.040	-0.035	-0.029	-0.024	-0.018	-0.012	-0.006	0.000	0.006	0.012	0.018	0.022	0.028	0.034	0.039	0.044	0.049	0.052	0.058	0.061	0.065	0.068	0.070	0.074	0.075	0.076	0.079	0.079	0.079	0.080	0.080	0.080	0.079	0.079	0.078	0.076	0.075	0.072	0.070	0.069	0.066	0.064	0.061	0.059	0.055	0.052	0.050	0.046	0.042	0.041	0.038	0.035	0.032	0.030	0.026	0.024	0.021	0.019	0.016	0.014	0.012	0.010	0.008	0.006	0.004	0.002	0.001	-0.001	-0.002	-0.004	-0.006	-0.009	-0.009	-0.011	-0.012	-0.015	-0.016	-0.019	-0.022	-0.024	-0.028	-0.030	-0.032	-0.036	-0.040	-0.044	-0.048	-0.051	-0.056	-0.061	-0.066	-0.071	-0.078	-0.084	-0.090	-0.096	-0.105	-0.111	-0.120	-0.129	-0.136	-0.145	-0.155	-0.165	-0.175	-0.185	-0.195	-0.205	-0.218	-0.229	-0.240	-0.252	-0.264	-0.276	-0.289	-0.302	-0.315	-0.328	-0.341	-0.354	-0.368	-0.381	-0.396	-0.409	-0.422	-0.436	-0.450	-0.464	-0.478	-0.491	-0.505	-0.519	-0.532	-0.545	-0.558	-0.570	-0.582	-0.595	-0.608	-0.619	-0.630	-0.640	-0.650	-0.659	-0.669	-0.678	-0.686	-0.694	-0.700	-0.706	-0.712	-0.718	-0.721	-0.726	-0.729	-0.730	-0.732	-0.732	-0.732	-0.732	-0.730	-0.728	-0.725	-0.721	-0.716	-0.711	-0.706	-0.698	-0.691	-0.682	-0.672	-0.662	-0.652	-0.641	-0.630	-0.618	-0.604	-0.590	-0.575	-0.560	-0.545	-0.529	-0.512	-0.495	-0.479	-0.461	-0.444	-0.425	-0.406	-0.388	-0.369	-0.350	-0.330	-0.311	-0.291	-0.272	-0.252	-0.234	-0.214	-0.195	-0.175	-0.158	-0.139	-0.120	-0.101	-0.084	-0.066	-0.049	-0.031	-0.015	0.001	0.016	0.031	0.048	0.060	0.074	0.088	0.100	0.111	0.121	0.132	0.141	0.150	0.159	0.166	0.172	0.178	0.184	0.188	0.190	0.192	0.194	0.194	0.194	0.194	0.190	0.188	0.184	0.178	0.172	0.166	0.158	0.150	0.141	0.131	0.120	0.108	0.096	0.082	0.069	0.054	0.039	0.024	0.006	-0.010	-0.028	-0.046	-0.065	-0.082	-0.101	-0.121	-0.140	-0.161	-0.180	-0.200	-0.220	-0.240	-0.260	-0.280	-0.299	-0.319	-0.336	-0.356	-0.375	-0.392	-0.409	-0.426	-0.442	-0.459	-0.474	-0.488	-0.502	-0.516	-0.529	-0.539	-0.551	-0.561	-0.570	-0.579	-0.588	-0.595	-0.600	-0.606	-0.610	-0.614	-0.618	-0.619	-0.621	-0.621	-0.620	-0.619	-0.618	-0.615	-0.612	-0.608	-0.604	-0.598	-0.592	-0.586	-0.579	-0.570	-0.562	-0.552	-0.544	-0.534	-0.524	-0.514	-0.501	-0.490	-0.479	-0.465	-0.454	-0.440	-0.428	-0.412	-0.400	-0.386	-0.371	-0.358	-0.344	-0.329	-0.314	-0.300	-0.285	-0.271	-0.258	-0.244	-0.229	-0.215	-0.202	-0.188	-0.174	-0.161	-0.149	-0.136	-0.124	-0.111	-0.100	-0.089	-0.079	-0.069	-0.059	-0.050	-0.041	-0.032	-0.025	-0.018	-0.011	-0.005	0.000	0.005	0.009	0.012	0.015	0.018	0.019	0.019	0.020	0.019	0.019	0.018	0.016	0.012	0.010	0.006	0.002	-0.002	-0.008	-0.014	-0.020	-0.026	-0.032	-0.041	-0.049	-0.056	-0.064	-0.072	-0.081	-0.089	-0.098	-0.108	-0.116	-0.126	-0.135	-0.144	-0.154	-0.164	-0.172	-0.181	-0.190	-0.200	-0.210	-0.219	-0.226	-0.236	-0.245	-0.252	-0.260	-0.269	-0.276	-0.284	-0.292	-0.299	-0.306	-0.314	-0.320	-0.326	-0.334	-0.339	-0.346	-0.351	-0.358	-0.362	-0.368	-0.374	-0.379	-0.384	-0.388	-0.392	-0.396	-0.400	-0.405	-0.409	-0.412	-0.416	-0.419	-0.422	-0.425	-0.429	-0.431	-0.435	-0.436	-0.439	-0.440	-0.442	-0.444	-0.445	-0.446	-0.446	-0.446	-0.446	-0.445	-0.445	-0.444	-0.442	-0.440	-0.438	-0.435	-0.432	-0.429	-0.425	-0.421	-0.416	-0.411	-0.405	-0.399	-0.392	-0.386	-0.379	-0.370	-0.362	-0.354	-0.345	-0.336	-0.326	-0.315	-0.305	-0.294	-0.282	-0.271	-0.260	-0.248	-0.235	-0.222	-0.210	-0.196	-0.184	-0.170	-0.158	-0.142	-0.130	-0.116	-0.101	-0.089	-0.075	-0.060	-0.048	-0.034	-0.020	-0.006	0.006	0.019	0.031	0.044	0.056	0.069	0.079	0.090	0.101	0.112	0.121	0.131	0.141	0.151	0.158	0.166	0.172	0.181	0.188	0.192	0.199	0.202	0.208	0.211	0.214	0.218	0.219	0.221	0.221	0.222	0.221	0.222	0.221	0.219	0.218	0.214	0.210	0.208	0.202	0.199	0.194	0.188	0.182	0.175	0.169	0.161	0.154	0.146	0.138	0.129	0.120	0.112	0.104	0.095	0.085	0.075	0.066	0.056	0.046	0.036	0.028	0.018	0.009	-0.001	-0.010	-0.019	-0.028	-0.036	-0.044	-0.052	-0.060	-0.068	-0.075	-0.082	-0.090	-0.095	-0.101	-0.108	-0.112	-0.118	-0.122	-0.128	-0.131	-0.135	-0.139	-0.141	-0.145	-0.146	-0.149	-0.151	-0.154	-0.154	-0.156	-0.156	-0.158	-0.158	-0.158	-0.158	-0.159	-0.158	-0.158	-0.158	-0.156	-0.156	-0.156	-0.155	-0.155	-0.154	-0.154	-0.154	-0.152	-0.152	-0.152	-0.151	-0.151	-0.152	-0.151	-0.152	-0.151	-0.152	-0.154	-0.155	-0.155	-0.156	-0.156	-0.158	-0.159	-0.161	-0.162	-0.165	-0.166	-0.168	-0.170	-0.172	-0.174	-0.178	-0.179	-0.181	-0.184	-0.186	-0.189	-0.191	-0.194	-0.196	-0.198	-0.201	-0.202	-0.206	-0.208	-0.210	-0.212	-0.212	-0.215	-0.216	-0.218	-0.219	-0.219	-0.219	-0.219	-0.219	-0.219	-0.219	-0.218	-0.216	-0.215	-0.212	-0.211	-0.208	-0.205	-0.201	-0.198	-0.192	-0.189	-0.184	-0.178	-0.172	-0.166	-0.160	-0.152	-0.145	-0.138	-0.130	-0.122	-0.115	-0.106	-0.098	-0.089	-0.079	-0.069	-0.060	-0.050	-0.041	-0.031	-0.021	-0.012	-0.002	0.008	0.016	0.025	0.034	0.042	0.051	0.060	0.068	0.075	0.081	0.089	0.095	0.100	0.105	0.110	0.114	0.118	0.121	0.124	0.125	0.126	0.126	0.128	0.126	0.124	0.122	0.120	0.116	0.112	0.108	0.102	0.096	0.089	0.081	0.072	0.064	0.055	0.046	0.035	0.024	0.012	0.000	-0.011	-0.025	-0.038	-0.051	-0.066	-0.080	-0.095	-0.110	-0.125	-0.141	-0.158	-0.174	-0.189	-0.205	-0.222	-0.239	-0.255	-0.272	-0.289	-0.305	-0.322	-0.339	-0.355	-0.371	-0.386	-0.404	-0.419	-0.434	-0.450	-0.464	-0.480	-0.495	-0.507	-0.522	-0.535	-0.549	-0.560	-0.572	-0.584	-0.595	-0.605	-0.615	-0.625	-0.632	-0.641	-0.649	-0.655	-0.661	-0.666	-0.671	-0.675	-0.678	-0.681	-0.682	-0.684	-0.685	-0.684	-0.684	-0.681	-0.680	-0.676	-0.672	-0.668	-0.662	-0.658	-0.650	-0.642	-0.635	-0.626	-0.618	-0.608	-0.596	-0.588	-0.575	-0.564	-0.550	-0.539	-0.525	-0.511	-0.498	-0.482	-0.469	-0.454	-0.439	-0.424	-0.409	-0.391	-0.376	-0.360	-0.345	-0.329	-0.312	-0.298	-0.281	-0.265	-0.249	-0.234	-0.218	-0.202	-0.188	-0.171	-0.156	-0.142	-0.129	-0.114	-0.100	-0.086	-0.072	-0.060	-0.046	-0.035	-0.022	-0.010	0.000	0.012	0.024	0.034	0.045	0.054	0.065	0.074	0.082	0.092	0.101	0.110	0.119	0.128	0.135	0.142	0.150	0.158	0.165	0.172	0.180	0.186	0.194	0.200	0.206	0.214	0.220	0.226	0.234	0.239	0.245	0.251	0.259	0.264	0.270	0.276	0.282	0.289	0.294	0.300	0.306	0.311	0.318	0.322	0.330	0.335	0.340	0.345	0.351	0.356	0.362	0.368	0.371	0.376	0.381	0.386	0.390	0.395	0.399	0.402	0.406	0.409	0.412	0.415	0.418	0.420	0.422	0.424	0.425	0.425	0.426	0.426	0.426	0.426	0.425	0.424	0.422	0.421	0.420	0.418	0.414	0.410	0.406	0.402	0.398	0.394	0.388	0.384	0.378	0.372	0.366	0.359	0.352	0.345	0.339	0.330	0.324	0.315	0.308	0.299	0.290	0.281	0.272	0.264	0.255	0.246	0.238	0.228	0.219	0.209	0.199	0.190	0.180	0.171	0.161	0.151	0.142	0.132	0.122	0.114	0.105	0.096	0.086	0.078	0.069	0.059	0.051	0.041	0.032	0.025	0.015	0.008	-0.001	-0.011	-0.019	-0.028	-0.036	-0.045	-0.052	-0.061	-0.070	-0.079	-0.086	-0.095	-0.104	-0.112	-0.120	-0.129	-0.139	-0.146	-0.156	-0.165	-0.174	-0.182	-0.192	-0.201	-0.210	-0.220	-0.230	-0.240	-0.249	-0.259	-0.269	-0.279	-0.288	-0.299	-0.309	-0.319	-0.329	-0.339	-0.350	-0.360	-0.370	-0.381	-0.391	-0.401	-0.412	-0.421	-0.432	-0.442	-0.452	-0.461	-0.472	-0.481	-0.491	-0.501	-0.510	-0.521	-0.529	-0.539	-0.549	-0.556	-0.565	-0.575	-0.584	-0.591	-0.599	-0.608	-0.615	-0.621	-0.630	-0.638	-0.644	-0.651	-0.656	-0.664	-0.669	-0.675	-0.680	-0.686	-0.692	-0.698	-0.702	-0.708	-0.712	-0.718	-0.722	-0.726	-0.731	-0.736	-0.740	-0.744	-0.748	-0.750	-0.755	-0.759	-0.762	-0.766	-0.769	-0.774	-0.776	-0.780	-0.784	-0.786	-0.790	-0.794	-0.796	-0.800	-0.804	-0.808	-0.811	-0.814	-0.818	-0.821	-0.825	-0.828	-0.832	-0.836	-0.839	-0.844	-0.848	-0.850	-0.854	-0.858	-0.861	-0.864	-0.869	-0.871	-0.875	-0.879	-0.881	-0.885	-0.888	-0.891	-0.892	-0.896	-0.898	-0.900	-0.902	-0.904	-0.906	-0.908	-0.909	-0.910	-0.911	-0.911	-0.912	-0.911	-0.912	-0.912	-0.911	-0.910	-0.909	-0.906	-0.905	-0.902	-0.901	-0.898	-0.895	-0.892	-0.889	-0.885	-0.880	-0.876	-0.872	-0.868	-0.862	-0.858	-0.852	-0.846	-0.841	-0.836	-0.830	-0.824	-0.818	-0.811	-0.806	-0.799	-0.794	-0.788	-0.781	-0.775	-0.769	-0.762	-0.758	-0.751	-0.745	-0.740	-0.734	-0.730	-0.724	-0.720	-0.716	-0.711	-0.708	-0.704	-0.700	-0.698	-0.695	-0.691	-0.689	-0.688	-0.686	-0.685	-0.684	-0.684	-0.684	-0.682	-0.684	-0.685	-0.686	-0.688	-0.690	-0.694	-0.696	-0.699	-0.702	-0.706	-0.711	-0.715	-0.720	-0.725	-0.730	-0.736	-0.742	-0.749	-0.755	-0.761	-0.768	-0.775	-0.782	-0.790	-0.796	-0.804	-0.811	-0.819	-0.826	-0.832	-0.841	-0.849	-0.855	-0.862	-0.870	-0.876	-0.881	-0.888	-0.894	-0.900	-0.905	-0.910	-0.914	-0.919	-0.922	-0.926	-0.929	-0.930	-0.932	-0.932	-0.934	-0.934	-0.934	-0.932	-0.931	-0.929	-0.925	-0.922	-0.919	-0.914	-0.909	-0.902	-0.898	-0.890	-0.882	-0.875	-0.866	-0.858	-0.849	-0.840	-0.829	-0.819	-0.808	-0.798	-0.785	-0.774	-0.762	-0.751	-0.739	-0.726	-0.714	-0.701	-0.690	-0.676	-0.665	-0.652	-0.640	-0.628	-0.616	-0.604	-0.592	-0.581	-0.571	-0.560	-0.550	-0.539	-0.529	-0.519	-0.509	-0.500	-0.490	-0.481	-0.472	-0.464	-0.456	-0.449	-0.441	-0.434	-0.426	-0.420	-0.412	-0.408	-0.400	-0.394	-0.389	-0.382	-0.376	-0.371	-0.365	-0.360	-0.355	-0.350	-0.345	-0.341	-0.335	-0.331	-0.326	-0.322	-0.318	-0.314	-0.311	-0.306	-0.302	-0.299	-0.295	-0.292	-0.289	-0.285	-0.282	-0.280	-0.278	-0.275	-0.272	-0.270	-0.269	-0.266	-0.265	-0.264	-0.262	-0.261	-0.261	-0.260	-0.260	-0.260	-0.260	-0.261	-0.261	-0.264	-0.264	-0.266	-0.268	-0.270	-0.272	-0.276	-0.279	-0.281	-0.285	-0.288	-0.292	-0.296	-0.300	-0.305	-0.310	-0.314	-0.319	-0.324	-0.330	-0.334	-0.340	-0.346	-0.351	-0.358	-0.364	-0.370	-0.375	-0.381	-0.389	-0.395	-0.401	-0.409	-0.416	-0.421	-0.429	-0.435	-0.444	-0.450	-0.458	-0.464	-0.471	-0.479	-0.488	-0.494	-0.502	-0.510	-0.518	-0.525	-0.534	-0.541	-0.550	-0.558	-0.565	-0.572	-0.581	-0.589	-0.596	-0.604	-0.612	-0.620	-0.626	-0.634	-0.641	-0.648	-0.655	-0.661	-0.666	-0.672	-0.679	-0.684	-0.689	-0.694	-0.699	-0.702	-0.706	-0.710	-0.712	-0.715	-0.718	-0.720	-0.720	-0.722	-0.722	-0.724	-0.722	-0.721	-0.721	-0.720	-0.718	-0.715	-0.712	-0.709	-0.706	-0.702	-0.700	-0.695	-0.691	-0.686	-0.681	-0.676	-0.671	-0.666	-0.661	-0.656	-0.651	-0.646	-0.641	-0.636	-0.632	-0.628	-0.624	-0.620	-0.616	-0.612	-0.609	-0.606	-0.604	-0.602	-0.601	-0.600	-0.601	-0.600	-0.601	-0.601	-0.604	-0.606	-0.609	-0.612	-0.618	-0.621	-0.626	-0.631	-0.638	-0.644	-0.650	-0.659	-0.666	-0.674	-0.682	-0.691	-0.700	-0.709	-0.719	-0.729	-0.738	-0.748	-0.758	-0.766	-0.776	-0.786	-0.796	-0.805	-0.814	-0.824	-0.831	-0.840	-0.848	-0.856	-0.862	-0.869	-0.875	-0.881	-0.885	-0.890	-0.894	-0.898	-0.901	-0.904	-0.905	-0.906	-0.906	-0.906	-0.906	-0.906	-0.904	-0.902	-0.900	-0.896	-0.895	-0.890	-0.886	-0.882	-0.878	-0.872	-0.869	-0.864	-0.859	-0.852	-0.846	-0.841	-0.836	-0.831	-0.826	-0.821	-0.818	-0.812	-0.808	-0.804	-0.800	-0.798	-0.794	-0.791	-0.789	-0.788	-0.786	-0.785	-0.786	-0.786	-0.788	-0.790	-0.791	-0.794	-0.798	-0.801	-0.805	-0.810	-0.815	-0.821	-0.828	-0.834	-0.840	-0.848	-0.855	-0.862	-0.871	-0.879	-0.888	-0.898	-0.906	-0.916	-0.924	-0.934	-0.942	-0.952	-0.961	-0.972	-0.981	-0.991	-1.000	-1.010	-1.020	-1.029	-1.038	-1.046	-1.055	-1.064	-1.071	-1.079	-1.088	-1.095	-1.102	-1.109	-1.115	-1.122	-1.129	-1.134	-1.140	-1.145	-1.151	-1.155	-1.160	-1.165	-1.169	-1.174	-1.179	-1.181	-1.185	-1.189	-1.192	-1.195	-1.198	-1.201	-1.204	-1.206	-1.209	-1.211	-1.214	-1.216	-1.219	-1.221	-1.222	-1.224	-1.226	-1.228	-1.229	-1.230	-1.232	-1.232	-1.234	-1.234	-1.235	-1.236	-1.236	-1.236	-1.236	-1.236	-1.235	-1.236	-1.235	-1.234	-1.234	-1.231	-1.230	-1.228	-1.226	-1.225	-1.222	-1.220	-1.218	-1.215	-1.211	-1.209	-1.204	-1.202	-1.199	-1.195	-1.191	-1.188	-1.184	-1.180	-1.176	-1.171	-1.168	-1.164	-1.159	-1.155	-1.150	-1.148	-1.142	-1.140	-1.135	-1.132	-1.130	-1.125	-1.122	-1.120	-1.118	-1.115	-1.112	-1.110	-1.108	-1.106	-1.105	-1.104	-1.102	-1.102	-1.101	-1.101	-1.101	-1.101	-1.101	-1.101	-1.101	-1.102	-1.102	-1.104	-1.104	-1.105	-1.106	-1.106	-1.108	-1.109	-1.110	-1.110	-1.110	-1.112	-1.111	-1.112	-1.114	-1.114	-1.114	-1.112	-1.114	-1.112	-1.112	-1.111	-1.110	-1.110	-1.108	-1.106	-1.104	-1.101	-1.099	-1.096	-1.092	-1.090	-1.086	-1.081	-1.079	-1.074	-1.070	-1.065	-1.060	-1.056	-1.051	-1.045	-1.041	-1.035	-1.029	-1.024	-1.019	-1.012	-1.008	-1.001	-0.995	-0.989	-0.982	-0.978	-0.971	-0.965	-0.959	-0.951	-0.945	-0.939	-0.932	-0.928	-0.920	-0.914	-0.908	-0.901	-0.896	-0.890	-0.884	-0.878	-0.871	-0.865	-0.860	-0.854	-0.848	-0.841	-0.835	-0.829	-0.821	-0.815	-0.810	-0.804	-0.798	-0.791	-0.784	-0.778	-0.772	-0.765	-0.758	-0.751	-0.745	-0.738	-0.731	-0.724	-0.718	-0.711	-0.704	-0.696	-0.689	-0.681	-0.674	-0.665	-0.656	-0.649	-0.640	-0.632	-0.622	-0.614	-0.605	-0.595	-0.586	-0.576	-0.568	-0.556	-0.548	-0.536	-0.525	-0.514	-0.502	-0.490	-0.479	-0.466	-0.454	-0.441	-0.428	-0.414	-0.400	-0.386	-0.371	-0.358	-0.341	-0.328	-0.311	-0.295	-0.278	-0.261	-0.245	-0.226	-0.209	-0.190	-0.172	-0.154	-0.135	-0.116	-0.098	-0.078	-0.059	-0.039	-0.019	0.001	0.020	0.041	0.060	0.080	0.099	0.119	0.139	0.158	0.176	0.195	0.214	0.231	0.249	0.265	0.282	0.298	0.312	0.328	0.340	0.352	0.366	0.378	0.386	0.398	0.405	0.412	0.420	0.425	0.431	0.435	0.436	0.438	0.439	0.439	0.436	0.432	0.430	0.425	0.418	0.410	0.402	0.392	0.382	0.370	0.358	0.345	0.330	0.314	0.296	0.280	0.262	0.244	0.224	0.204	0.182	0.162	0.140	0.118	0.096	0.072	0.051	0.028	0.004	-0.020	-0.042	-0.066	-0.090	-0.114	-0.136	-0.159	-0.181	-0.204	-0.228	-0.249	-0.270	-0.290	-0.311	-0.331	-0.350	-0.369	-0.386	-0.404	-0.420	-0.438	-0.452	-0.468	-0.481	-0.496	-0.509	-0.521	-0.532	-0.542	-0.552	-0.562	-0.572	-0.580	-0.589	-0.596	-0.604	-0.610	-0.616	-0.621	-0.626	-0.630	-0.634	-0.638	-0.640	-0.644	-0.646	-0.649	-0.651	-0.652	-0.654	-0.656	-0.656	-0.658	-0.659	-0.659	-0.659	-0.660	-0.660	-0.660	-0.660	-0.660	-0.660	-0.660	-0.660	-0.659	-0.659	-0.659	-0.658	-0.658	-0.658	-0.655	-0.655	-0.654	-0.652	-0.652	-0.650	-0.649	-0.648	-0.645	-0.642	-0.641	-0.639	-0.635	-0.632	-0.629	-0.626	-0.624	-0.620	-0.616	-0.612	-0.609	-0.604	-0.599	-0.594	-0.590	-0.585	-0.579	-0.574	-0.568	-0.561	-0.554	-0.548	-0.540	-0.534	-0.526	-0.519	-0.511	-0.504	-0.495	-0.489	-0.480	-0.471	-0.462	-0.454	-0.445	-0.436	-0.428	-0.419	-0.410	-0.400	-0.391	-0.382	-0.374	-0.364	-0.354	-0.344	-0.335	-0.325	-0.315	-0.305	-0.295	-0.285	-0.274	-0.264	-0.254	-0.244	-0.234	-0.224	-0.214	-0.202	-0.192	-0.182	-0.171	-0.161	-0.150	-0.139	-0.128	-0.118	-0.106	-0.095	-0.085	-0.072	-0.062	-0.050	-0.039	-0.028	-0.016	-0.005	0.008	0.020	0.030	0.042	0.055	0.065	0.078	0.089	0.100	0.112	0.124	0.136	0.148	0.158	0.170	0.181	0.191	0.204	0.214	0.225	0.235	0.246	0.256	0.268	0.278	0.288	0.298	0.306	0.316	0.326	0.336	0.345	0.354	0.362	0.371	0.380	0.389	0.398	0.406	0.415	0.424	0.432	0.441	0.450	0.459	0.469	0.478	0.488	0.498	0.506	0.516	0.526	0.538	0.549	0.559	0.570	0.582	0.595	0.606	0.619	0.632	0.646	0.659	0.674	0.689	0.704	0.720	0.735	0.751	0.769	0.785	0.804	0.820	0.839	0.859	0.878	0.896	0.916	0.936	0.956	0.978	0.998	1.019	1.039	1.060	1.081	1.102	1.124	1.146	1.166	1.189	1.210	1.232	1.252	1.274	1.296	1.318	1.339	1.360	1.380	1.401	1.422	1.444	1.464	1.485	1.506	1.526	1.546	1.566	1.588	1.608	1.628	1.648	1.668	1.688	1.708	1.728	1.749	1.769	1.790	1.810	1.831	1.852	1.875	1.896	1.918	1.939	1.962	1.984	2.006	2.029	2.054	2.076	2.100	2.126	2.150	2.174	2.199	2.224	2.249	2.275	2.299	2.325	2.351	2.376	2.404	2.429	2.455	2.480	2.506	2.531	2.556	2.581	2.606	2.630	2.654	2.678	2.700	2.722	2.745	2.765	2.786	2.806	2.825	2.842	2.860	2.876	2.892	2.908	2.921	2.934	2.945	2.956	2.966	2.975	2.982	2.990	2.995	3.001	3.005	3.006	3.009	3.010	3.011	3.009	3.009	3.005	3.002	2.999	2.992	2.988	2.981	2.974	2.968	2.959	2.951	2.942	2.934	2.925	2.915	2.906	2.896	2.885	2.875	2.865	2.855	2.845	2.835	2.825	2.814	2.804	2.794	2.784	2.774	2.764	2.755	2.746	2.738	2.729	2.720	2.711	2.702	2.695	2.688	2.680	2.672	2.666	2.658	2.651	2.645	2.638	2.631	2.624	2.619	2.611	2.604	2.598	2.591	2.584	2.578	2.569	2.561	2.552	2.545	2.538	2.529	2.519	2.510	2.500	2.490	2.479	2.468	2.456	2.444	2.432	2.419	2.406	2.392	2.379	2.364	2.349	2.332	2.316	2.300	2.284	2.266	2.248	2.229	2.211	2.190	2.171	2.151	2.131	2.109	2.089	2.068	2.045	2.024	2.001	1.979	1.955	1.932	1.909	1.886	1.864	1.839	1.816	1.792	1.769	1.745	1.722	1.699	1.676	1.654	1.630	1.609	1.586	1.565	1.544	1.521	1.500	1.479	1.460	1.440	1.420	1.401	1.384	1.366	1.349	1.332	1.315	1.300	1.284	1.270	1.258	1.244	1.231	1.218	1.206	1.195	1.184	1.174	1.164	1.155	1.146	1.139	1.130	1.122	1.118	1.110	1.105	1.100	1.095	1.090	1.086	1.081	1.078	1.075	1.071	1.068	1.066	1.062	1.060	1.059	1.055	1.052	1.050	1.050	1.048	1.045	1.044	1.042	1.041	1.040	1.039	1.038	1.036	1.036	1.034	1.034	1.032	1.032	1.031	1.032	1.031	1.031	1.031	1.031	1.032	1.032	1.034	1.035	1.038	1.040	1.042	1.045	1.049	1.052	1.056	1.060	1.065	1.070	1.076	1.082	1.089	1.095	1.104	1.111	1.120	1.129	1.139	1.149	1.160	1.170	1.181	1.194	1.206	1.219	1.232	1.246	1.260	1.274	1.290	1.304	1.320	1.336	1.352	1.369	1.386	1.402	1.420	1.438	1.455	1.474	1.491	1.510	1.528	1.545	1.564	1.584	1.601	1.619	1.638	1.655	1.672	1.690	1.709	1.725	1.742	1.759	1.776	1.792	1.809	1.824	1.840	1.855	1.869	1.884	1.898	1.911	1.924	1.936	1.948	1.959	1.969	1.979	1.989	1.999	2.006	2.014	2.021	2.026	2.033	2.036	2.041	2.045	2.047	2.051	2.051	2.052	2.052	2.052	2.051	2.050	2.046	2.044	2.040	2.035	2.030	2.024	2.016	2.010	2.002	1.994	1.985	1.975	1.964	1.954	1.942	1.930	1.918	1.905	1.892	1.880	1.865	1.852	1.838	1.822	1.808	1.791	1.778	1.762	1.746	1.730	1.714	1.698	1.682	1.665	1.650	1.634	1.618	1.601	1.586	1.571	1.556	1.540	1.526	1.511	1.498	1.482	1.470	1.456	1.442	1.430	1.418	1.405	1.394	1.382	1.371	1.361	1.351	1.341	1.331	1.322	1.314	1.305	1.296	1.289	1.281	1.274	1.266	1.260	1.254	1.248	1.241	1.236	1.230	1.225	1.219	1.214	1.208	1.204	1.199	1.194	1.188	1.182	1.178	1.171	1.166	1.161	1.155	1.149	1.142	1.136	1.130	1.122	1.115	1.108	1.100	1.092	1.084	1.075	1.068	1.058	1.048	1.038	1.029	1.019	1.008	0.996	0.985	0.974	0.962	0.951	0.939	0.926	0.914	0.901	0.889	0.875	0.862	0.848	0.835	0.821	0.808	0.794	0.780	0.768	0.754	0.740	0.728	0.714	0.700	0.688	0.674	0.661	0.650	0.638	0.626	0.614	0.602	0.592	0.581	0.570	0.560	0.551	0.542	0.532	0.525	0.516	0.509	0.501	0.495	0.489	0.482	0.478	0.474	0.468	0.465	0.461	0.458	0.455	0.452	0.450	0.449	0.449	0.448	0.448	0.446	0.448	0.448	0.449	0.450	0.451	0.454	0.455	0.459	0.460	0.464	0.466	0.469	0.472	0.476	0.481	0.484	0.488	0.492	0.496	0.500	0.504	0.509	0.512	0.518	0.521	0.526	0.530	0.534	0.539	0.542	0.546	0.551	0.555	0.559	0.562	0.566	0.571	0.575	0.579	0.582	0.588	0.591	0.595	0.599	0.602	0.606	0.611	0.615	0.619	0.622	0.626	0.631	0.635	0.639	0.642	0.648	0.651	0.655	0.659	0.664	0.668	0.672	0.675	0.680	0.684	0.688	0.691	0.695	0.699	0.701	0.706	0.709	0.712	0.716	0.719	0.722	0.725	0.728	0.730	0.732	0.734	0.736	0.738	0.739	0.740	0.741	0.741	0.741	0.741	0.741	0.740	0.739	0.736	0.735	0.732	0.731	0.728	0.726	0.721	0.719	0.715	0.711	0.706	0.701	0.696	0.690	0.685	0.679	0.672	0.665	0.659	0.652	0.644	0.636	0.629	0.620	0.611	0.604	0.594	0.585	0.575	0.565	0.555	0.546	0.536	0.525	0.514	0.504	0.494	0.482	0.472	0.461	0.450	0.439	0.428	0.416	0.404	0.392	0.382	0.370	0.359	0.348	0.336	0.325	0.314	0.304	0.292	0.281	0.271	0.261	0.250	0.241	0.231	0.221	0.212	0.202	0.195	0.188	0.178	0.170	0.164	0.156	0.150	0.145	0.139	0.132	0.129	0.125	0.121	0.118	0.116	0.114	0.111	0.111	0.110	0.111	0.112	0.114	0.115	0.118	0.121	0.125	0.129	0.134	0.139	0.144	0.151	0.158	0.165	0.172	0.181	0.190	0.199	0.209	0.219	0.229	0.239	0.250	0.261	0.272	0.284	0.296	0.308	0.319	0.331	0.345	0.356	0.369	0.380	0.392	0.404	0.415	0.426	0.436	0.448	0.458	0.469	0.478	0.488	0.496	0.505	0.512	0.519	0.526	0.532	0.539	0.544	0.548	0.551	0.555	0.559	0.560	0.561	0.564	0.564	0.564	0.564	0.561	0.560	0.559	0.556	0.552	0.550	0.546	0.542	0.539	0.534	0.529	0.525	0.520	0.515	0.509	0.505	0.499	0.494	0.489	0.484	0.479	0.474	0.469	0.465	0.461	0.458	0.454	0.451	0.449	0.445	0.442	0.442	0.440	0.439	0.438	0.438	0.438	0.439	0.439	0.440	0.442	0.444	0.446	0.450	0.451	0.454	0.458	0.461	0.465	0.469	0.471	0.476	0.480	0.484	0.488	0.491	0.495	0.499	0.502	0.506	0.510	0.512	0.515	0.518	0.520	0.522	0.525	0.526	0.526	0.528	0.529	0.529	0.528	0.526	0.526	0.524	0.522	0.519	0.516	0.514	0.510	0.505	0.501	0.495	0.491	0.486	0.480	0.474	0.468	0.461	0.454	0.446	0.440	0.431	0.424	0.415	0.406	0.399	0.389	0.381	0.371	0.364	0.354	0.344	0.334	0.324	0.314	0.304	0.294	0.284	0.274	0.262	0.252	0.242	0.231	0.222	0.211	0.201	0.190	0.180	0.169	0.158	0.148	0.138	0.126	0.116	0.105	0.095	0.086	0.075	0.064	0.054	0.044	0.034	0.022	0.014	0.004	-0.006	-0.016	-0.025	-0.035	-0.044	-0.052	-0.060	-0.070	-0.078	-0.086	-0.094	-0.101	-0.109	-0.116	-0.124	-0.129	-0.136	-0.142	-0.149	-0.154	-0.159	-0.165	-0.169	-0.174	-0.179	-0.182	-0.185	-0.189	-0.191	-0.195	-0.198	-0.199	-0.201	-0.204	-0.204	-0.206	-0.208	-0.209	-0.208	-0.209	-0.209	-0.208	-0.209	-0.208	-0.209	-0.208	-0.206	-0.206	-0.206	-0.206	-0.205	-0.205	-0.204	-0.204	-0.202	-0.202	-0.202	-0.201	-0.201	-0.201	-0.201	-0.201	-0.201	-0.202	-0.202	-0.202	-0.204	-0.204	-0.205	-0.206	-0.208	-0.209	-0.210	-0.212	-0.215	-0.218	-0.219	-0.221	-0.224	-0.226	-0.229	-0.231	-0.234	-0.238	-0.239	-0.242	-0.245	-0.249	-0.251	-0.254	-0.256	-0.259	-0.261	-0.262	-0.266	-0.268	-0.270	-0.271	-0.274	-0.274	-0.275	-0.276	-0.278	-0.279	-0.279	-0.279	-0.279	-0.279	-0.279	-0.279	-0.278	-0.276	-0.276	-0.275	-0.272	-0.271	-0.271	-0.269	-0.268	-0.265	-0.264	-0.262	-0.260	-0.258	-0.258	-0.255	-0.254	-0.252	-0.251	-0.250	-0.250	-0.248	-0.248	-0.248	-0.246	-0.248	-0.246	-0.248	-0.249	-0.249	-0.250	-0.252	-0.254	-0.255	-0.258	-0.261	-0.265	-0.269	-0.272	-0.278	-0.282	-0.288	-0.292	-0.300	-0.306	-0.312	-0.321	-0.328	-0.335	-0.345	-0.354	-0.362	-0.372	-0.382	-0.394	-0.404	-0.415	-0.428	-0.439	-0.450	-0.464	-0.476	-0.489	-0.501	-0.515	-0.529	-0.544	-0.556	-0.571	-0.585	-0.600	-0.614	-0.629	-0.642	-0.656	-0.672	-0.686	-0.699	-0.714	-0.726	-0.741	-0.754	-0.766	-0.779	-0.791	-0.802	-0.814	-0.824	-0.835	-0.844	-0.852	-0.860	-0.868	-0.874	-0.880	-0.886	-0.890	-0.894	-0.896	-0.899	-0.900	-0.900	-0.899	-0.898	-0.895	-0.891	-0.886	-0.881	-0.875	-0.868	-0.860	-0.850	-0.841	-0.830	-0.818	-0.806	-0.792	-0.778	-0.762	-0.746	-0.731	-0.714	-0.696	-0.679	-0.660	-0.640	-0.621	-0.601	-0.580	-0.560	-0.539	-0.518	-0.496	-0.475	-0.454	-0.431	-0.410	-0.389	-0.366	-0.346	-0.324	-0.304	-0.284	-0.264	-0.244	-0.224	-0.205	-0.186	-0.168	-0.151	-0.134	-0.118	-0.102	-0.088	-0.072	-0.059	-0.046	-0.035	-0.024	-0.014	-0.004	0.004	0.011	0.018	0.022	0.028	0.031	0.034	0.035	0.036	0.035	0.034	0.031	0.028	0.022	0.018	0.011	0.004	-0.005	-0.015	-0.025	-0.038	-0.049	-0.062	-0.076	-0.091	-0.108	-0.124	-0.141	-0.158	-0.176	-0.196	-0.216	-0.236	-0.256	-0.279	-0.300	-0.321	-0.342	-0.366	-0.388	-0.410	-0.432	-0.456	-0.479	-0.501	-0.524	-0.546	-0.568	-0.589	-0.610	-0.631	-0.651	-0.672	-0.690	-0.710	-0.728	-0.745	-0.761	-0.778	-0.791	-0.805	-0.819	-0.831	-0.842	-0.854	-0.864	-0.871	-0.880	-0.886	-0.892	-0.898	-0.901	-0.904	-0.906	-0.908	-0.909	-0.908	-0.906	-0.904	-0.900	-0.896	-0.891	-0.885	-0.879	-0.872	-0.865	-0.858	-0.849	-0.839	-0.829	-0.819	-0.808	-0.795	-0.785	-0.772	-0.760	-0.746	-0.734	-0.720	-0.706	-0.694	-0.679	-0.666	-0.651	-0.638	-0.622	-0.609	-0.595	-0.581	-0.568	-0.552	-0.539	-0.526	-0.512	-0.500	-0.488	-0.474	-0.461	-0.449	-0.439	-0.426	-0.414	-0.404	-0.394	-0.382	-0.372	-0.362	-0.354	-0.345	-0.336	-0.328	-0.320	-0.314	-0.308	-0.301	-0.295	-0.290	-0.285	-0.281	-0.276	-0.272	-0.270	-0.266	-0.265	-0.264	-0.262	-0.261	-0.261	-0.262	-0.262	-0.264	-0.265	-0.268	-0.270	-0.272	-0.276	-0.279	-0.284	-0.288	-0.294	-0.298	-0.304	-0.309	-0.314	-0.320	-0.326	-0.334	-0.340	-0.348	-0.355	-0.361	-0.370	-0.378	-0.385	-0.392	-0.400	-0.408	-0.416	-0.424	-0.432	-0.440	-0.448	-0.456	-0.464	-0.471	-0.479	-0.486	-0.494	-0.501	-0.509	-0.518	-0.524	-0.530	-0.538	-0.544	-0.551	-0.558	-0.564	-0.570	-0.578	-0.582	-0.589	-0.594	-0.600	-0.606	-0.611	-0.616	-0.621	-0.626	-0.631	-0.635	-0.640	-0.645	-0.649	-0.652	-0.658	-0.661	-0.665	-0.669	-0.672	-0.674	-0.678	-0.680	-0.682	-0.685	-0.686	-0.688	-0.689	-0.690	-0.691	-0.691	-0.691	-0.691	-0.690	-0.690	-0.689	-0.688	-0.685	-0.682	-0.679	-0.678	-0.672	-0.669	-0.664	-0.660	-0.655	-0.649	-0.642	-0.635	-0.629	-0.621	-0.612	-0.605	-0.595	-0.586	-0.576	-0.566	-0.556	-0.545	-0.534	-0.521	-0.510	-0.499	-0.485	-0.472	-0.459	-0.446	-0.432	-0.418	-0.404	-0.390	-0.375	-0.361	-0.346	-0.331	-0.316	-0.302	-0.288	-0.274	-0.259	-0.245	-0.231	-0.218	-0.202	-0.189	-0.175	-0.162	-0.150	-0.136	-0.125	-0.114	-0.101	-0.091	-0.080	-0.071	-0.061	-0.052	-0.044	-0.036	-0.030	-0.022	-0.016	-0.011	-0.006	-0.004	0.001	0.004	0.005	0.006	0.008	0.009	0.009	0.008	0.006	0.004	0.001	-0.002	-0.006	-0.009	-0.015	-0.021	-0.026	-0.032	-0.040	-0.048	-0.055	-0.062	-0.070	-0.079	-0.089	-0.096	-0.106	-0.116	-0.125	-0.135	-0.145	-0.156	-0.165	-0.176	-0.186	-0.196	-0.206	-0.216	-0.226	-0.236	-0.245	-0.255	-0.265	-0.274	-0.282	-0.291	-0.300	-0.309	-0.316	-0.325	-0.332	-0.339	-0.346	-0.354	-0.360	-0.366	-0.372	-0.379	-0.384	-0.389	-0.395	-0.400	-0.404	-0.410	-0.414	-0.418	-0.422	-0.425	-0.429	-0.432	-0.436	-0.439	-0.442	-0.445	-0.449	-0.450	-0.452	-0.456	-0.458	-0.461	-0.462	-0.464	-0.466	-0.468	-0.471	-0.472	-0.474	-0.476	-0.478	-0.479	-0.481	-0.482	-0.484	-0.486	-0.486	-0.489	-0.489	-0.491	-0.491	-0.492	-0.494	-0.495	-0.496	-0.496	-0.498	-0.499	-0.499	-0.500	-0.500	-0.501	-0.501	-0.501	-0.502	-0.502	-0.501	-0.502	-0.501	-0.501	-0.500	-0.500	-0.500	-0.500	-0.500	-0.499	-0.498	-0.496	-0.495	-0.494	-0.492	-0.490	-0.488	-0.486	-0.484	-0.481	-0.478	-0.475	-0.471	-0.468	-0.465	-0.461	-0.456	-0.451	-0.446	-0.441	-0.435	-0.430	-0.424	-0.416	-0.411	-0.404	-0.396	-0.390	-0.381	-0.374	-0.366	-0.358	-0.349	-0.340	-0.331	-0.322	-0.314	-0.305	-0.295	-0.285	-0.276	-0.268	-0.258	-0.249	-0.240	-0.230	-0.222	-0.212	-0.204	-0.196	-0.188	-0.180	-0.172	-0.164	-0.158	-0.151	-0.145	-0.140	-0.135	-0.130	-0.125	-0.121	-0.119	-0.115	-0.114	-0.111	-0.110	-0.110	-0.110	-0.110	-0.111	-0.112	-0.116	-0.119	-0.122	-0.126	-0.131	-0.136	-0.142	-0.148	-0.156	-0.162	-0.171	-0.180	-0.189	-0.198	-0.208	-0.216	-0.228	-0.239	-0.250	-0.261	-0.272	-0.285	-0.296	-0.310	-0.322	-0.335	-0.349	-0.361	-0.375	-0.389	-0.402	-0.416	-0.430	-0.444	-0.458	-0.470	-0.485	-0.498	-0.511	-0.524	-0.538	-0.551	-0.562	-0.575	-0.588	-0.600	-0.612	-0.624	-0.635	-0.646	-0.656	-0.666	-0.676	-0.686	-0.695	-0.704	-0.712	-0.720	-0.726	-0.734	-0.740	-0.746	-0.751	-0.755	-0.761	-0.764	-0.768	-0.770	-0.771	-0.774	-0.775	-0.776	-0.776	-0.776	-0.775	-0.774	-0.772	-0.769	-0.768	-0.764	-0.760	-0.756	-0.751	-0.746	-0.741	-0.735	-0.729	-0.721	-0.716	-0.709	-0.700	-0.694	-0.685	-0.678	-0.669	-0.659	-0.650	-0.641	-0.631	-0.622	-0.612	-0.601	-0.592	-0.582	-0.572	-0.561	-0.551	-0.540	-0.530	-0.520	-0.509	-0.498	-0.488	-0.476	-0.465	-0.455	-0.444	-0.434	-0.422	-0.412	-0.402	-0.391	-0.381	-0.370	-0.360	-0.350	-0.340	-0.330	-0.320	-0.309	-0.299	-0.290	-0.280	-0.270	-0.260	-0.251	-0.242	-0.232	-0.224	-0.214	-0.205	-0.196	-0.186	-0.178	-0.168	-0.159	-0.150	-0.141	-0.132	-0.124	-0.116	-0.108	-0.099	-0.090	-0.081	-0.074	-0.065	-0.058	-0.050	-0.041	-0.034	-0.026	-0.019	-0.010	-0.004	0.004	0.011	0.019	0.025	0.032	0.040	0.046	0.052	0.060	0.066	0.072	0.078	0.085	0.090	0.096	0.101	0.106	0.111	0.118	0.121	0.125	0.130	0.135	0.139	0.141	0.145	0.148	0.150	0.152	0.155	0.158	0.159	0.161	0.161	0.161	0.162	0.164	0.164	0.162	0.161	0.161	0.160	0.159	0.155	0.152	0.151	0.149	0.146	0.141	0.139	0.134	0.131	0.126	0.122	0.118	0.112	0.108	0.102	0.096	0.090	0.086	0.080	0.072	0.068	0.061	0.055	0.050	0.042	0.036	0.031	0.024	0.019	0.011	0.006	-0.001	-0.008	-0.014	-0.019	-0.025	-0.030	-0.036	-0.042	-0.048	-0.052	-0.059	-0.064	-0.069	-0.075	-0.079	-0.085	-0.089	-0.094	-0.099	-0.102	-0.109	-0.112	-0.116	-0.122	-0.126	-0.130	-0.135	-0.139	-0.145	-0.149	-0.154	-0.159	-0.164	-0.169	-0.174	-0.178	-0.184	-0.190	-0.195	-0.201	-0.206	-0.214	-0.220	-0.226	-0.234	-0.240	-0.249	-0.255	-0.262	-0.271	-0.279	-0.288	-0.295	-0.304	-0.311	-0.320	-0.330	-0.340	-0.348	-0.358	-0.366	-0.376	-0.386	-0.395	-0.406	-0.415	-0.425	-0.435	-0.445	-0.454	-0.464	-0.472	-0.482	-0.491	-0.501	-0.511	-0.520	-0.530	-0.539	-0.548	-0.556	-0.565	-0.574	-0.581	-0.590	-0.599	-0.608	-0.615	-0.621	-0.629	-0.636	-0.645	-0.651	-0.658	-0.665	-0.671	-0.678	-0.685	-0.690	-0.696	-0.702	-0.709	-0.715	-0.722	-0.728	-0.734	-0.740	-0.746	-0.752	-0.758	-0.764	-0.770	-0.776	-0.782	-0.789	-0.795	-0.801	-0.809	-0.814	-0.820	-0.828	-0.834	-0.840	-0.848	-0.855	-0.861	-0.869	-0.875	-0.882	-0.889	-0.896	-0.904	-0.911	-0.918	-0.925	-0.932	-0.940	-0.948	-0.954	-0.962	-0.970	-0.976	-0.984	-0.990	-0.996	-1.002	-1.010	-1.015	-1.022	-1.028	-1.034	-1.039	-1.045	-1.049	-1.055	-1.060	-1.064	-1.069	-1.072	-1.075	-1.080	-1.082	-1.086	-1.089	-1.090	-1.092	-1.095	-1.096	-1.098	-1.099	-1.099	-1.099	-1.099	-1.099	-1.098	-1.096	-1.095	-1.094	-1.091	-1.090	-1.088	-1.085	-1.082	-1.078	-1.075	-1.070	-1.068	-1.062	-1.059	-1.054	-1.049	-1.045	-1.040	-1.034	-1.030	-1.024	-1.020	-1.014	-1.008	-1.004	-0.998	-0.991	-0.988	-0.981	-0.975	-0.971	-0.966	-0.960	-0.956	-0.951	-0.948	-0.942	-0.939	-0.935	-0.931	-0.928	-0.925	-0.921	-0.919	-0.916	-0.915	-0.914	-0.911	-0.910	-0.909	-0.909	-0.909	-0.909	-0.910	-0.911	-0.912	-0.915	-0.916	-0.919	-0.922	-0.926	-0.930	-0.934	-0.939	-0.942	-0.949	-0.954	-0.959	-0.966	-0.972	-0.980	-0.986	-0.992	-1.001	-1.009	-1.018	-1.026	-1.032	-1.041	-1.051	-1.059	-1.069	-1.076	-1.085	-1.094	-1.104	-1.111	-1.120	-1.129	-1.136	-1.145	-1.152	-1.159	-1.166	-1.172	-1.179	-1.185	-1.190	-1.196	-1.200	-1.202	-1.206	-1.209	-1.211	-1.211	-1.212	-1.211	-1.212	-1.210	-1.208	-1.205	-1.201	-1.198	-1.192	-1.185	-1.180	-1.171	-1.164	-1.155	-1.145	-1.136	-1.126	-1.115	-1.102	-1.091	-1.079	-1.065	-1.051	-1.038	-1.025	-1.010	-0.995	-0.981	-0.965	-0.951	-0.936	-0.921	-0.906	-0.892	-0.878	-0.864	-0.849	-0.835	-0.821	-0.808	-0.794	-0.782	-0.769	-0.758	-0.746	-0.735	-0.725	-0.715	-0.705	-0.696	-0.688	-0.680	-0.674	-0.666	-0.660	-0.655	-0.649	-0.644	-0.639	-0.635	-0.630	-0.628	-0.625	-0.621	-0.619	-0.616	-0.615	-0.612	-0.611	-0.610	-0.610	-0.609	-0.608	-0.608	-0.606	-0.606	-0.606	-0.605	-0.605	-0.605	-0.604	-0.604	-0.604	-0.604	-0.602	-0.602	-0.601	-0.601	-0.600	-0.600	-0.600	-0.599	-0.596	-0.596	-0.595	-0.594	-0.594	-0.592	-0.591	-0.591	-0.590	-0.589	-0.589	-0.588	-0.586	-0.586	-0.586	-0.588	-0.586	-0.588	-0.586	-0.588	-0.588	-0.588	-0.590	-0.590	-0.592	-0.592	-0.595	-0.596	-0.600	-0.601	-0.605	-0.608	-0.611	-0.614	-0.618	-0.621	-0.626	-0.630	-0.634	-0.639	-0.644	-0.649	-0.652	-0.659	-0.665	-0.670	-0.676	-0.681	-0.688	-0.694	-0.700	-0.706	-0.714	-0.719	-0.726	-0.734	-0.740	-0.746	-0.754	-0.761	-0.769	-0.775	-0.782	-0.789	-0.796	-0.804	-0.810	-0.818	-0.825	-0.830	-0.838	-0.844	-0.851	-0.858	-0.864	-0.870	-0.874	-0.880	-0.885	-0.891	-0.896	-0.901	-0.906	-0.910	-0.914	-0.918	100.000	5.000	2.000	1.000	7.000	0.000	0.000	0.000	0.000	0.000	0.000	0.000	0.000	0.000	0.000	0.000	0.000	0.000	-3.725	-3.762	-3.802	-3.840	-3.879	-3.919	-3.958	-3.998	-4.036	-4.076	-4.116	-4.155	-4.194	-4.232	-4.271	-4.310	-4.349	-4.388	-4.425	-4.462	-4.501	-4.538	-4.574	-4.610	-4.646	-4.681	-4.716	-4.749	-4.782	-4.816	-4.849	-4.880	-4.910	-4.941	-4.970	-5.000	-5.029	-5.056	-5.081	-5.106	-5.132	-5.155	-5.179	-5.200	-5.222	-5.244	-5.262	-5.281	-5.300	-5.316	-5.334	-5.349	-5.364	-5.378	-5.391	-5.404	-5.416	-5.426	-5.435	-5.446	-5.454	-5.462	-5.470	-5.476	-5.482	-5.489	-5.492	-5.498	-5.501	-5.505	-5.508	-5.511	-5.512	-5.515	-5.516	-5.519	-5.520	-5.520	-5.521	-5.521	-5.522	-5.524	-5.524	-5.524	-5.524	-5.524	-5.525	-5.525	-5.526	-5.526	-5.529	-5.530	-5.531	-5.532	-5.534	-5.535	-5.538	-5.541	-5.542	-5.545	-5.548	-5.552	-5.555	-5.559	-5.564	-5.568	-5.571	-5.575	-5.581	-5.585	-5.590	-5.595	-5.601	-5.606	-5.612	-5.616	-5.621	-5.626	-5.631	-5.636	-5.642	-5.648	-5.651	-5.656	-5.661	-5.665	-5.670	-5.674	-5.676	-5.680	-5.682	-5.685	-5.689	-5.690	-5.691	-5.692	-5.694	-5.694	-5.694	-5.694	-5.694	-5.694	-5.691	-5.689	-5.688	-5.685	-5.682	-5.679	-5.676	-5.672	-5.669	-5.665	-5.661	-5.658	-5.652	-5.649	-5.644	-5.639	-5.635	-5.630	-5.626	-5.622	-5.618	-5.614	-5.611	-5.606	-5.604	-5.600	-5.599	-5.596	-5.594	-5.594	-5.591	-5.591	-5.591	-5.592	-5.594	-5.595	-5.598	-5.600	-5.605	-5.609	-5.614	-5.620	-5.625	-5.632	-5.640	-5.648	-5.655	-5.665	-5.674	-5.684	-5.695	-5.708	-5.719	-5.731	-5.744	-5.758	-5.771	-5.785	-5.799	-5.814	-5.830	-5.845	-5.861	-5.876	-5.892	-5.909	-5.925	-5.941	-5.958	-5.975	-5.991	-6.008	-6.024	-6.040	-6.056	-6.074	-6.089	-6.105	-6.120	-6.135	-6.150	-6.165	-6.180	-6.194	-6.208	-6.222	-6.236	-6.248	-6.261	-6.272	-6.286	-6.298	-6.309	-6.319	-6.330	-6.341	-6.351	-6.360	-6.370	-6.379	-6.388	-6.396	-6.406	-6.414	-6.421	-6.429	-6.436	-6.444	-6.450	-6.456	-6.464	-6.470	-6.478	-6.485	-6.491	-6.498	-6.505	-6.512	-6.519	-6.526	-6.534	-6.541	-6.548	-6.555	-6.564	-6.572	-6.580	-6.589	-6.598	-6.606	-6.616	-6.625	-6.635	-6.645	-6.656	-6.666	-6.678	-6.690	-6.701	-6.712	-6.726	-6.739	-6.751	-6.764	-6.778	-6.791	-6.805	-6.820	-6.834	-6.848	-6.862	-6.878	-6.891	-6.906	-6.921	-6.935	-6.950	-6.965	-6.979	-6.992	-7.006	-7.020	-7.034	-7.048	-7.059	-7.071	-7.084	-7.095	-7.106	-7.115	-7.126	-7.135	-7.144	-7.151	-7.159	-7.165	-7.171	-7.176	-7.180	-7.184	-7.185	-7.188	-7.186	-7.186	-7.185	-7.184	-7.180	-7.176	-7.171	-7.165	-7.158	-7.151	-7.142	-7.132	-7.122	-7.111	-7.099	-7.086	-7.072	-7.059	-7.042	-7.028	-7.010	-6.992	-6.975	-6.958	-6.939	-6.920	-6.900	-6.879	-6.859	-6.838	-6.816	-6.794	-6.774	-6.752	-6.730	-6.708	-6.686	-6.665	-6.644	-6.622	-6.600	-6.580	-6.559	-6.539	-6.519	-6.499	-6.479	-6.460	-6.441	-6.424	-6.406	-6.389	-6.372	-6.356	-6.341	-6.326	-6.312	-6.299	-6.285	-6.271	-6.260	-6.249	-6.238	-6.228	-6.219	-6.208	-6.199	-6.191	-6.185	-6.178	-6.170	-6.164	-6.158	-6.151	-6.148	-6.142	-6.138	-6.132	-6.130	-6.126	-6.122	-6.120	-6.116	-6.114	-6.111	-6.109	-6.106	-6.102	-6.100	-6.099	-6.095	-6.094	-6.091	-6.089	-6.086	-6.084	-6.082	-6.079	-6.076	-6.074	-6.070	-6.068	-6.064	-6.060	-6.055	-6.051	-6.046	-6.041	-6.038	-6.031	-6.026	-6.020	-6.014	-6.008	-6.000	-5.994	-5.986	-5.979	-5.970	-5.962	-5.954	-5.945	-5.935	-5.925	-5.915	-5.906	-5.895	-5.884	-5.874	-5.861	-5.850	-5.836	-5.824	-5.811	-5.798	-5.785	-5.772	-5.758	-5.745	-5.730	-5.715	-5.701	-5.686	-5.674	-5.658	-5.644	-5.629	-5.614	-5.600	-5.586	-5.571	-5.556	-5.542	-5.530	-5.516	-5.502	-5.489	-5.476	-5.464	-5.451	-5.439	-5.426	-5.415	-5.404	-5.394	-5.384	-5.374	-5.364	-5.355	-5.348	-5.338	-5.330	-5.324	-5.315	-5.309	-5.302	-5.298	-5.292	-5.286	-5.281	-5.276	-5.272	-5.269	-5.265	-5.261	-5.259	-5.256	-5.254	-5.250	-5.248	-5.245	-5.244	-5.240	-5.239	-5.236	-5.235	-5.232	-5.229	-5.228	-5.225	-5.222	-5.220	-5.216	-5.214	-5.210	-5.208	-5.204	-5.199	-5.194	-5.189	-5.184	-5.178	-5.171	-5.166	-5.159	-5.151	-5.144	-5.136	-5.129	-5.119	-5.110	-5.101	-5.091	-5.081	-5.070	-5.060	-5.049	-5.038	-5.026	-5.014	-5.001	-4.989	-4.978	-4.964	-4.950	-4.936	-4.922	-4.909	-4.894	-4.880	-4.866	-4.852	-4.838	-4.824	-4.809	-4.795	-4.780	-4.766	-4.752	-4.739	-4.725	-4.711	-4.699	-4.686	-4.672	-4.660	-4.648	-4.635	-4.622	-4.611	-4.600	-4.589	-4.579	-4.568	-4.558	-4.548	-4.539	-4.529	-4.521	-4.512	-4.505	-4.496	-4.490	-4.481	-4.475	-4.469	-4.462	-4.456	-4.450	-4.445	-4.440	-4.435	-4.430	-4.424	-4.420	-4.415	-4.410	-4.406	-4.401	-4.396	-4.392	-4.389	-4.384	-4.379	-4.375	-4.370	-4.366	-4.361	-4.358	-4.352	-4.346	-4.341	-4.336	-4.331	-4.326	-4.320	-4.315	-4.309	-4.304	-4.296	-4.291	-4.285	-4.278	-4.270	-4.264	-4.256	-4.250	-4.244	-4.236	-4.229	-4.221	-4.212	-4.205	-4.198	-4.190	-4.181	-4.174	-4.165	-4.156	-4.149	-4.140	-4.131	-4.124	-4.115	-4.106	-4.098	-4.089	-4.081	-4.071	-4.062	-4.052	-4.044	-4.034	-4.024	-4.015	-4.005	-3.995	-3.985	-3.975	-3.965	-3.954	-3.944	-3.932	-3.922	-3.911	-3.900	-3.889	-3.878	-3.866	-3.854	-3.842	-3.831	-3.819	-3.806	-3.794	-3.781	-3.769	-3.756	-3.744	-3.730	-3.716	-3.704	-3.691	-3.678	-3.664	-3.651	-3.639	-3.624	-3.612	-3.599	-3.585	-3.571	-3.559	-3.546	-3.532	-3.520	-3.506	-3.494	-3.480	-3.468	-3.454	-3.442	-3.429	-3.416	-3.402	-3.390	-3.378	-3.364	-3.351	-3.339	-3.325	-3.312	-3.299	-3.286	-3.271	-3.258	-3.244	-3.230	-3.215	-3.200	-3.185	-3.170	-3.155	-3.139	-3.122	-3.105	-3.088	-3.070	-3.052	-3.032	-3.012	-2.994	-2.972	-2.952	-2.930	-2.909	-2.886	-2.862	-2.839	-2.814	-2.788	-2.764	-2.738	-2.710	-2.682	-2.655	-2.625	-2.596	-2.568	-2.538	-2.506	-2.478	-2.446	-2.414	-2.382	-2.350	-2.318	-2.286	-2.252	-2.220	-2.188	-2.155	-2.122	-2.089	-2.058	-2.026	-1.992	-1.961	-1.930	-1.900	-1.869	-1.839	-1.810	-1.780	-1.752	-1.724	-1.698	-1.671	-1.645	-1.621	-1.596	-1.572	-1.550	-1.530	-1.510	-1.489	-1.471	-1.452	-1.436	-1.420	-1.405	-1.391	-1.379	-1.366	-1.354	-1.344	-1.335	-1.328	-1.319	-1.312	-1.306	-1.301	-1.298	-1.295	-1.291	-1.290	-1.289	-1.289	-1.289	-1.290	-1.291	-1.294	-1.296	-1.299	-1.304	-1.308	-1.312	-1.318	-1.324	-1.330	-1.336	-1.344	-1.351	-1.359	-1.368	-1.375	-1.384	-1.392	-1.401	-1.410	-1.419	-1.428	-1.438	-1.446	-1.456	-1.465	-1.475	-1.485	-1.495	-1.502	-1.512	-1.521	-1.531	-1.540	-1.549	-1.556	-1.565	-1.572	-1.580	-1.588	-1.595	-1.601	-1.608	-1.614	-1.620	-1.625	-1.630	-1.635	-1.638	-1.640	-1.644	-1.645	-1.646	-1.648	-1.648	-1.648	-1.646	-1.645	-1.642	-1.640	-1.638	-1.634	-1.630	-1.625	-1.620	-1.615	-1.609	-1.604	-1.595	-1.589	-1.581	-1.574	-1.565	-1.556	-1.548	-1.540	-1.530	-1.521	-1.511	-1.502	-1.492	-1.484	-1.474	-1.465	-1.455	-1.446	-1.438	-1.429	-1.420	-1.412	-1.404	-1.396	-1.389	-1.381	-1.375	-1.369	-1.362	-1.356	-1.351	-1.346	-1.341	-1.336	-1.334	-1.329	-1.326	-1.324	-1.320	-1.319	-1.316	-1.315	-1.312	-1.311	-1.310	-1.309	-1.308	-1.308	-1.306	-1.305	-1.305	-1.304	-1.304	-1.302	-1.302	-1.302	-1.300	-1.298	-1.296	-1.296	-1.294	-1.291	-1.290	-1.288	-1.285	-1.282	-1.279	-1.276	-1.271	-1.268	-1.264	-1.259	-1.255	-1.250	-1.245	-1.240	-1.234	-1.228	-1.222	-1.216	-1.210	-1.205	-1.198	-1.191	-1.184	-1.178	-1.170	-1.162	-1.156	-1.149	-1.144	-1.138	-1.130	-1.124	-1.116	-1.111	-1.105	-1.100	-1.094	-1.089	-1.082	-1.078	-1.074	-1.068	-1.064	-1.060	-1.056	-1.051	-1.049	-1.045	-1.042	-1.040	-1.038	-1.035	-1.032	-1.031	-1.030	-1.028	-1.026	-1.025	-1.022	-1.022	-1.021	-1.020	-1.019	-1.019	-1.018	-1.016	-1.016	-1.015	-1.014	-1.011	-1.010	-1.009	-1.006	-1.004	-1.001	-0.999	-0.996	-0.994	-0.989	-0.985	-0.980	-0.976	-0.971	-0.966	-0.960	-0.954	-0.948	-0.940	-0.932	-0.924	-0.916	-0.906	-0.898	-0.889	-0.878	-0.866	-0.856	-0.845	-0.832	-0.819	-0.806	-0.792	-0.778	-0.764	-0.749	-0.735	-0.719	-0.704	-0.689	-0.672	-0.655	-0.639	-0.621	-0.605	-0.586	-0.570	-0.551	-0.535	-0.516	-0.499	-0.481	-0.464	-0.445	-0.429	-0.411	-0.394	-0.375	-0.359	-0.342	-0.325	-0.309	-0.292	-0.276	-0.261	-0.246	-0.232	-0.218	-0.204	-0.191	-0.179	-0.166	-0.154	-0.142	-0.132	-0.122	-0.114	-0.105	-0.096	-0.089	-0.082	-0.076	-0.070	-0.066	-0.062	-0.059	-0.056	-0.055	-0.054	-0.052	-0.054	-0.056	-0.058	-0.060	-0.064	-0.068	-0.072	-0.079	-0.085	-0.091	-0.099	-0.108	-0.116	-0.126	-0.135	-0.145	-0.158	-0.168	-0.179	-0.192	-0.205	-0.219	-0.231	-0.245	-0.258	-0.272	-0.286	-0.300	-0.315	-0.329	-0.342	-0.358	-0.371	-0.385	-0.399	-0.412	-0.425	-0.438	-0.451	-0.464	-0.475	-0.488	-0.498	-0.507	-0.516	-0.526	-0.535	-0.542	-0.550	-0.556	-0.562	-0.568	-0.571	-0.576	-0.579	-0.580	-0.581	-0.582	-0.582	-0.581	-0.580	-0.578	-0.574	-0.570	-0.565	-0.560	-0.555	-0.548	-0.541	-0.532	-0.524	-0.515	-0.505	-0.495	-0.484	-0.472	-0.461	-0.450	-0.439	-0.426	-0.412	-0.400	-0.386	-0.374	-0.360	-0.346	-0.332	-0.320	-0.308	-0.292	-0.280	-0.268	-0.254	-0.241	-0.229	-0.218	-0.205	-0.195	-0.184	-0.174	-0.162	-0.152	-0.144	-0.135	-0.126	-0.119	-0.111	-0.105	-0.099	-0.092	-0.088	-0.082	-0.079	-0.075	-0.072	-0.070	-0.068	-0.065	-0.064	-0.064	-0.064	-0.064	-0.065	-0.065	-0.066	-0.068	-0.070	-0.071	-0.075	-0.078	-0.081	-0.082	-0.086	-0.089	-0.092	-0.095	-0.099	-0.104	-0.106	-0.109	-0.112	-0.115	-0.118	-0.120	-0.122	-0.125	-0.128	-0.128	-0.129	-0.129	-0.129	-0.129	-0.128	-0.126	-0.125	-0.122	-0.120	-0.118	-0.115	-0.110	-0.106	-0.101	-0.095	-0.091	-0.084	-0.078	-0.069	-0.062	-0.054	-0.046	-0.036	-0.028	-0.019	-0.009	0.002	0.012	0.024	0.035	0.045	0.058	0.069	0.080	0.092	0.104	0.115	0.126	0.138	0.149	0.160	0.171	0.182	0.192	0.201	0.212	0.222	0.231	0.239	0.248	0.255	0.262	0.269	0.274	0.281	0.285	0.290	0.294	0.296	0.299	0.302	0.302	0.304	0.305	0.305	0.304	0.302	0.301	0.299	0.296	0.292	0.289	0.285	0.281	0.276	0.271	0.266	0.261	0.256	0.252	0.246	0.241	0.235	0.231	0.225	0.220	0.216	0.212	0.208	0.204	0.201	0.199	0.195	0.194	0.192	0.191	0.191	0.191	0.192	0.192	0.195	0.198	0.200	0.205	0.209	0.214	0.220	0.228	0.234	0.241	0.250	0.259	0.268	0.278	0.289	0.300	0.311	0.322	0.335	0.348	0.360	0.374	0.388	0.401	0.415	0.429	0.442	0.458	0.471	0.485	0.500	0.515	0.530	0.545	0.560	0.574	0.588	0.602	0.616	0.630	0.642	0.656	0.669	0.681	0.694	0.706	0.718	0.731	0.741	0.752	0.764	0.775	0.785	0.795	0.805	0.815	0.825	0.832	0.842	0.851	0.860	0.869	0.878	0.885	0.892	0.901	0.908	0.916	0.922	0.930	0.939	0.945	0.951	0.959	0.964	0.971	0.978	0.982	0.989	0.995	1.000	1.005	1.011	1.016	1.021	1.025	1.030	1.034	1.039	1.044	1.046	1.049	1.052	1.056	1.059	1.061	1.064	1.065	1.068	1.068	1.069	1.070	1.069	1.069	1.069	1.068	1.066	1.065	1.065	1.064	1.061	1.060	1.059	1.055	1.052	1.051	1.048	1.045	1.044	1.040	1.038	1.035	1.032	1.029	1.028	1.025	1.022	1.021	1.020	1.019	1.016	1.016	1.015	1.014	1.014	1.014	1.014	1.015	1.016	1.018	1.019	1.021	1.022	1.025	1.028	1.031	1.034	1.038	1.041	1.045	1.050	1.052	1.058	1.061	1.066	1.071	1.076	1.080	1.085	1.089	1.095	1.099	1.102	1.106	1.111	1.115	1.118	1.121	1.124	1.126	1.129	1.131	1.132	1.135	1.136	1.136	1.136	1.138	1.138	1.138	1.138	1.136	1.135	1.134	1.132	1.130	1.129	1.126	1.122	1.121	1.119	1.115	1.112	1.110	1.108	1.104	1.102	1.099	1.096	1.094	1.091	1.089	1.086	1.084	1.082	1.080	1.078	1.078	1.075	1.075	1.072	1.072	1.072	1.074	1.074	1.075	1.075	1.076	1.079	1.081	1.082	1.085	1.088	1.091	1.094	1.098	1.101	1.105	1.110	1.114	1.119	1.124	1.128	1.134	1.139	1.144	1.150	1.156	1.161	1.169	1.175	1.180	1.188	1.194	1.201	1.208	1.215	1.222	1.230	1.238	1.245	1.252	1.259	1.266	1.275	1.282	1.291	1.298	1.306	1.315	1.321	1.330	1.338	1.346	1.355	1.362	1.370	1.379	1.385	1.394	1.401	1.410	1.416	1.424	1.431	1.439	1.445	1.451	1.459	1.465	1.471	1.476	1.482	1.488	1.492	1.498	1.501	1.505	1.509	1.512	1.515	1.516	1.519	1.521	1.521	1.522	1.524	1.522	1.521	1.521	1.519	1.518	1.516	1.512	1.510	1.506	1.501	1.498	1.494	1.488	1.484	1.478	1.471	1.466	1.460	1.454	1.448	1.441	1.434	1.428	1.421	1.415	1.409	1.402	1.396	1.390	1.384	1.380	1.375	1.370	1.366	1.361	1.358	1.355	1.352	1.350	1.348	1.346	1.346	1.345	1.345	1.346	1.346	1.349	1.351	1.355	1.358	1.361	1.366	1.371	1.376	1.381	1.389	1.394	1.401	1.408	1.415	1.422	1.429	1.438	1.444	1.452	1.460	1.466	1.474	1.481	1.489	1.494	1.500	1.506	1.511	1.516	1.520	1.522	1.528	1.529	1.530	1.531	1.531	1.531	1.529	1.526	1.522	1.519	1.512	1.508	1.499	1.491	1.482	1.472	1.460	1.448	1.435	1.421	1.406	1.391	1.372	1.356	1.338	1.318	1.298	1.278	1.256	1.234	1.211	1.189	1.164	1.141	1.116	1.091	1.066	1.041	1.015	0.990	0.962	0.936	0.911	0.885	0.859	0.832	0.809	0.784	0.760	0.735	0.711	0.689	0.665	0.642	0.621	0.600	0.579	0.560	0.540	0.521	0.505	0.488	0.471	0.456	0.441	0.428	0.416	0.405	0.394	0.382	0.374	0.365	0.356	0.350	0.345	0.341	0.338	0.335	0.332	0.331	0.330	0.330	0.331	0.334	0.336	0.340	0.344	0.348	0.352	0.359	0.365	0.371	0.380	0.388	0.395	0.404	0.414	0.422	0.434	0.444	0.454	0.465	0.476	0.488	0.499	0.509	0.521	0.532	0.545	0.556	0.568	0.580	0.591	0.602	0.614	0.625	0.636	0.646	0.658	0.668	0.676	0.685	0.696	0.704	0.712	0.720	0.729	0.736	0.742	0.749	0.755	0.760	0.765	0.769	0.772	0.775	0.779	0.781	0.782	0.784	0.785	0.785	0.785	0.784	0.782	0.781	0.778	0.776	0.772	0.769	0.764	0.761	0.756	0.752	0.746	0.740	0.736	0.729	0.724	0.718	0.711	0.704	0.698	0.691	0.684	0.678	0.671	0.665	0.658	0.652	0.646	0.641	0.634	0.629	0.624	0.618	0.612	0.609	0.604	0.601	0.596	0.594	0.591	0.589	0.586	0.584	0.581	0.579	0.576	0.575	0.572	0.571	0.571	0.570	0.569	0.568	0.566	0.564	0.562	0.561	0.559	0.556	0.554	0.551	0.549	0.545	0.541	0.538	0.531	0.526	0.520	0.512	0.505	0.498	0.489	0.479	0.468	0.456	0.445	0.432	0.419	0.405	0.390	0.375	0.358	0.341	0.322	0.304	0.285	0.264	0.244	0.222	0.200	0.178	0.155	0.132	0.109	0.086	0.061	0.038	0.012	-0.011	-0.036	-0.060	-0.084	-0.109	-0.131	-0.155	-0.178	-0.201	-0.224	-0.245	-0.266	-0.288	-0.305	-0.325	-0.342	-0.359	-0.376	-0.391	-0.405	-0.419	-0.431	-0.442	-0.452	-0.462	-0.470	-0.478	-0.484	-0.489	-0.494	-0.496	-0.499	-0.500	-0.500	-0.499	-0.496	-0.494	-0.490	-0.486	-0.481	-0.474	-0.468	-0.459	-0.451	-0.441	-0.432	-0.424	-0.412	-0.402	-0.391	-0.380	-0.369	-0.358	-0.345	-0.334	-0.322	-0.310	-0.298	-0.286	-0.275	-0.262	-0.252	-0.241	-0.230	-0.220	-0.210	-0.200	-0.191	-0.182	-0.174	-0.165	-0.156	-0.150	-0.142	-0.136	-0.130	-0.124	-0.119	-0.115	-0.110	-0.106	-0.102	-0.100	-0.098	-0.095	-0.094	-0.092	-0.091	-0.090	-0.089	-0.088	-0.088	-0.088	-0.089	-0.089	-0.090	-0.090	-0.090	-0.091	-0.092	-0.092	-0.094	-0.094	-0.096	-0.096	-0.096	-0.096	-0.098	-0.098	-0.098	-0.098	-0.096	-0.096	-0.095	-0.094	-0.092	-0.091	-0.089	-0.085	-0.082	-0.079	-0.076	-0.071	-0.068	-0.061	-0.056	-0.050	-0.044	-0.038	-0.030	-0.024	-0.015	-0.006	0.002	0.012	0.021	0.031	0.042	0.054	0.064	0.075	0.088	0.099	0.111	0.125	0.139	0.151	0.165	0.179	0.194	0.208	0.221	0.236	0.250	0.265	0.279	0.291	0.306	0.320	0.334	0.348	0.360	0.372	0.385	0.398	0.410	0.420	0.431	0.441	0.451	0.459	0.469	0.476	0.482	0.490	0.495	0.500	0.505	0.507	0.510	0.512	0.514	0.514	0.512	0.511	0.509	0.506	0.502	0.498	0.491	0.486	0.479	0.471	0.462	0.455	0.445	0.436	0.424	0.414	0.401	0.389	0.376	0.364	0.351	0.336	0.322	0.310	0.295	0.281	0.266	0.251	0.236	0.221	0.208	0.192	0.180	0.165	0.151	0.136	0.124	0.110	0.098	0.086	0.075	0.064	0.054	0.042	0.032	0.024	0.015	0.008	0.000	-0.008	-0.014	-0.019	-0.024	-0.028	-0.031	-0.035	-0.038	-0.038	-0.040	-0.040	-0.040	-0.039	-0.038	-0.036	-0.034	-0.030	-0.026	-0.022	-0.018	-0.012	-0.008	-0.001	0.005	0.011	0.018	0.025	0.032	0.039	0.048	0.054	0.062	0.070	0.078	0.085	0.092	0.100	0.106	0.115	0.121	0.126	0.134	0.139	0.145	0.149	0.154	0.158	0.161	0.164	0.165	0.168	0.169	0.169	0.170	0.169	0.166	0.165	0.162	0.159	0.154	0.150	0.145	0.139	0.131	0.124	0.116	0.108	0.100	0.090	0.080	0.069	0.059	0.046	0.035	0.024	0.011	-0.001	-0.014	-0.028	-0.040	-0.052	-0.066	-0.079	-0.091	-0.104	-0.118	-0.130	-0.142	-0.154	-0.166	-0.178	-0.188	-0.199	-0.210	-0.219	-0.226	-0.235	-0.241	-0.249	-0.255	-0.261	-0.266	-0.270	-0.272	-0.276	-0.278	-0.279	-0.279	-0.279	-0.278	-0.275	-0.274	-0.269	-0.265	-0.261	-0.255	-0.250	-0.244	-0.236	-0.229	-0.221	-0.212	-0.202	-0.194	-0.182	-0.172	-0.162	-0.151	-0.141	-0.130	-0.118	-0.108	-0.098	-0.085	-0.075	-0.064	-0.054	-0.045	-0.035	-0.026	-0.018	-0.009	0.000	0.006	0.014	0.020	0.024	0.029	0.032	0.035	0.038	0.039	0.039	0.039	0.036	0.035	0.031	0.026	0.021	0.015	0.006	-0.001	-0.011	-0.022	-0.034	-0.046	-0.060	-0.075	-0.090	-0.106	-0.124	-0.141	-0.161	-0.181	-0.201	-0.224	-0.245	-0.269	-0.292	-0.316	-0.341	-0.368	-0.392	-0.419	-0.446	-0.472	-0.500	-0.528	-0.555	-0.584	-0.610	-0.639	-0.668	-0.696	-0.722	-0.751	-0.779	-0.805	-0.832	-0.859	-0.885	-0.910	-0.935	-0.959	-0.982	-1.006	-1.029	-1.050	-1.072	-1.091	-1.111	-1.130	-1.148	-1.164	-1.180	-1.195	-1.209	-1.221	-1.234	-1.245	-1.254	-1.262	-1.271	-1.279	-1.285	-1.290	-1.294	-1.298	-1.299	-1.301	-1.300	-1.300	-1.299	-1.298	-1.294	-1.291	-1.286	-1.282	-1.276	-1.270	-1.265	-1.258	-1.250	-1.242	-1.234	-1.226	-1.218	-1.208	-1.199	-1.190	-1.180	-1.171	-1.161	-1.152	-1.142	-1.132	-1.125	-1.116	-1.106	-1.098	-1.089	-1.081	-1.072	-1.065	-1.058	-1.051	-1.045	-1.038	-1.032	-1.026	-1.021	-1.016	-1.012	-1.008	-1.004	-1.000	-0.998	-0.994	-0.991	-0.989	-0.986	-0.985	-0.982	-0.980	-0.979	-0.976	-0.975	-0.972	-0.972	-0.971	-0.969	-0.966	-0.965	-0.962	-0.960	-0.959	-0.955	-0.952	-0.949	-0.945	-0.940	-0.935	-0.930	-0.924	-0.918	-0.911	-0.904	-0.895	-0.886	-0.878	-0.868	-0.856	-0.845	-0.832	-0.820	-0.806	-0.791	-0.776	-0.761	-0.744	-0.728	-0.709	-0.690	-0.670	-0.650	-0.629	-0.609	-0.588	-0.565	-0.541	-0.518	-0.492	-0.469	-0.444	-0.419	-0.394	-0.368	-0.341	-0.316	-0.289	-0.264	-0.238	-0.212	-0.186	-0.160	-0.135	-0.111	-0.086	-0.064	-0.040	-0.018	0.005	0.026	0.046	0.065	0.084	0.101	0.119	0.132	0.148	0.161	0.172	0.184	0.192	0.200	0.206	0.212	0.215	0.216	0.218	0.218	0.215	0.210	0.205	0.198	0.188	0.178	0.166	0.152	0.138	0.121	0.102	0.084	0.062	0.040	0.016	-0.009	-0.035	-0.064	-0.094	-0.124	-0.155	-0.188	-0.222	-0.258	-0.292	-0.330	-0.369	-0.409	-0.449	-0.490	-0.532	-0.576	-0.620	-0.665	-0.710	-0.755	-0.802	-0.849	-0.898	-0.946	-0.995	-1.045	-1.095	-1.145	-1.196	-1.248	-1.300	-1.351	-1.405	-1.456	-1.510	-1.562	-1.616	-1.671	-1.724	-1.779	-1.834	-1.888	-1.942	-1.999	-2.054	-2.109	-2.165	-2.219	-2.275	-2.330	-2.386	-2.441	-2.496	-2.552	-2.608	-2.662	-2.718	-2.772	-2.829	-2.884	-2.939	-2.994	-3.049	-3.104	-3.159	-3.212	-3.268	-3.322	-3.376	-3.431	-3.486	-3.539	-3.594	-3.646	-3.701	-3.754	-3.808	-3.861	-3.914	-3.968	-4.021	-4.072	-4.126	-4.179	-4.232	-4.284	-4.336	-4.389	-4.441	-4.494	-4.546	-4.598	-4.650	-4.702	-4.754	-4.806	-4.859	-4.910	-4.961	-5.012	-5.064	-5.118	-5.169	-5.219	-5.271	-5.322	-5.374	-5.425	-5.476	-5.528	-5.579	-5.630	-5.680	-5.732	-5.782	-5.834	-5.884	-5.934	-5.985	-6.035	-6.085	-6.136	-6.186	-6.235	-6.286	-6.335	-6.385	-6.432	-6.482	-6.531	-6.580	-6.629	-6.678	-6.726	-6.774	-6.822	-6.870	-6.918	-6.966	-7.012	-7.060	-7.109	-7.155	-7.201	-7.249	-7.296	-7.342	-7.389	-7.438	-7.484	-7.531	-7.576	-7.622	-7.670	-7.716	-7.761	-7.809	-7.855	-7.901	-7.948	-7.994	-8.042	-8.089	-8.135	-8.182	-8.229	-8.276	-8.322	-8.369	-8.416	-8.464	-8.510	-8.558	-8.604	-8.651	-8.699	-8.745	-8.791	-8.838	-8.885	-8.931	-8.976	-9.022	-9.069	-9.114	-9.158	-9.202	-9.248	-9.290	-9.332	-9.375	-9.418	-9.459	-9.500	-9.540	-9.579	-9.618	-9.654	-9.691	-9.728	-9.762	-9.796	-9.829	-9.860	-9.891	-9.920	-9.949	-9.975	-10.000	-10.025	-10.049	-10.070	-10.090	-10.109	-10.126	-10.141	-10.156	-10.170	-10.181	-10.191	-10.200	-10.208	-10.211	-10.216	-10.219	-10.220	-10.219	-10.218	-10.214	-10.208	-10.200	-10.192	-10.182	-10.171	-10.158	-10.144	-10.129	-10.111	-10.092	-10.072	-10.051	-10.029	-10.004	-9.979	-9.952	-9.924	-9.896	-9.865	-9.834	-9.800	-9.766	-9.731	-9.696	-9.659	-9.620	-9.581	-9.540	-9.499	-9.456	-9.414	-9.369	-9.325	-9.279	-9.231	-9.185	-9.135	-9.086	-9.038	-8.986	-8.936	-8.885	-8.832	-8.780	-8.726	-8.672	-8.618	-8.564	-8.509	-8.454	-8.398	-8.341	-8.284	-8.228	-8.170	-8.114	-8.055	-7.998	-7.940	-7.881	-7.822	-7.764	-7.705	-7.649	-7.590	-7.530	-7.471	-7.412	-7.354	-7.296	-7.238	-7.180	-7.120	-7.062	-7.004	-6.946	-6.889	-6.830	-6.772	-6.714	-6.658	-6.600	-6.542	-6.485	-6.428	-6.370	-6.314	-6.256	-6.199	-6.144	-6.086	-6.030	-5.972	-5.918	-5.860	-5.802	-5.746	-5.690	-5.634	-5.578	-5.520	-5.465	-5.408	-5.349	-5.292	-5.235	-5.176	-5.119	-5.060	-5.004	-4.944	-4.885	-4.826	-4.766	-4.708	-4.648	-4.588	-4.528	-4.466	-4.405	-4.344	-4.281	-4.220	-4.158	-4.095	-4.032	-3.970	-3.908	-3.844	-3.780	-3.716	-3.651	-3.588	-3.522	-3.458	-3.392	-3.328	-3.264	-3.200	-3.135	-3.071	-3.008	-2.944	-2.880	-2.816	-2.754	-2.691	-2.630	-2.569	-2.508	-2.449	-2.389	-2.330	-2.272	-2.216	-2.160	-2.104	-2.050	-1.996	-1.944	-1.892	-1.842	-1.792	-1.745	-1.698	-1.651	-1.608	-1.565	-1.522	-1.482	-1.441	-1.405	-1.368	-1.331	-1.298	-1.265	-1.234	-1.202	-1.174	-1.145	-1.119	-1.094	-1.069	-1.046	-1.024	-1.002	-0.982	-0.962	-0.945	-0.928	-0.911	-0.895	-0.880	-0.866	-0.854	-0.841	-0.829	-0.819	-0.808	-0.798	-0.788	-0.779	-0.771	-0.762	-0.755	-0.749	-0.741	-0.735	-0.728	-0.722	-0.716	-0.711	-0.705	-0.700	-0.695	-0.691	-0.685	-0.681	-0.678	-0.674	-0.669	-0.665	-0.662	-0.658	-0.655	-0.651	-0.648	-0.645	-0.642	-0.640	-0.638	-0.636	-0.635	-0.632	-0.630	-0.629	-0.628	-0.628	-0.628	-0.628	-0.628	-0.628	-0.630	-0.631	-0.634	-0.636	-0.640	-0.642	-0.648	-0.652	-0.658	-0.664	-0.671	-0.678	-0.686	-0.696	-0.705	-0.716	-0.728	-0.739	-0.751	-0.765	-0.780	-0.796	-0.812	-0.829	-0.848	-0.868	-0.888	-0.909	-0.930	-0.952	-0.976	-1.001	-1.026	-1.054	-1.081	-1.110	-1.140	-1.169	-1.201	-1.231	-1.265	-1.298	-1.334	-1.368	-1.404	-1.440	-1.478	-1.515	-1.552	-1.592	-1.631	-1.672	-1.711	-1.752	-1.794	-1.835	-1.876	-1.919	-1.960	-2.002	-2.045	-2.088	-2.129	-2.171	-2.214	-2.256	-2.298	-2.340	-2.381	-2.421	-2.462	-2.502	-2.542	-2.581	-2.621	-2.659	-2.698	-2.734	-2.771	-2.808	-2.842	-2.878	-2.911	-2.944	-2.976	-3.008	-3.039	-3.069	-3.098	-3.126	-3.154	-3.180	-3.206	-3.230	-3.255	-3.278	-3.300	-3.320	-3.340	-3.360	-3.378	-3.396	-3.412	-3.428	-3.442	-3.456	-3.470	-3.482	-3.492	-3.504	-3.514	-3.524	-3.531	-3.539	-3.545	-3.551	-3.556	-3.562	-3.565	-3.569	-3.571	-3.574	-3.576	-3.578	-3.578	-3.578	-3.578	-3.578	-3.576	-3.576	-3.574	-3.572	-3.570	-3.569	-3.565	-3.562	-3.559	-3.558	-3.554	-3.551	-3.548	-3.544	-3.542	-3.540	-3.536	-3.534	-3.531	-3.529	-3.526	-3.526	-3.524	-3.522	-3.522	-3.521	-3.521	-3.521	-3.521	-3.522	-3.522	-3.524	-3.526	-3.529	-3.531	-3.534	-3.536	-3.540	-3.544	-3.548	-3.552	-3.558	-3.561	-3.568	-3.572	-3.576	-3.582	-3.589	-3.594	-3.600	-3.605	-3.611	-3.618	-3.622	-3.629	-3.635	-3.641	-3.648	-3.652	-3.659	-3.664	-3.668	-3.672	-3.678	-3.682	-3.685	-3.690	-3.692	-3.696	-3.699	-3.702	-3.704	-3.705	-3.706	-3.708	-3.710	-3.710	-3.710	-3.710	-3.709	-3.709	-3.709	-3.709	-3.708	-3.705	-3.705	-3.704	-3.701	-3.701	-3.700	-3.698	-3.696	-3.695	-3.695	-3.694	-3.692	-3.692	-3.691	-3.691	-3.691	-3.692	-3.692	-3.695	-3.696	-3.699	-3.702	-3.705	-3.710	-3.715	-3.720	-3.725	-3.731	-3.739	-3.746	-3.754	-3.764	-3.772	-3.782	-3.794	-3.805	-3.816	-3.830	-3.844	-3.856	-3.871	-3.886	-3.901	-3.918	-3.934	-3.950	-3.968	-3.985	-4.005	-4.022	-4.041	-4.060	-4.081	-4.100	-4.120	-4.140	-4.161	-4.181	-4.202	-4.222	-4.244	-4.264	-4.284	-4.306	-4.326	-4.346	-4.365	-4.385	-4.405	-4.424	-4.442	-4.461	-4.479	-4.498	-4.514	-4.532	-4.549	-4.565	-4.580	-4.596	-4.610	-4.625	-4.638	-4.651	-4.664	-4.675	-4.686	-4.698	-4.708	-4.718	-4.729	-4.738	-4.746	-4.752	-4.760	-4.769	-4.775	-4.781	-4.786	-4.791	-4.796	-4.801	-4.806	-4.810	-4.815	-4.819	-4.822	-4.828	-4.831	-4.834	-4.838	-4.841	-4.845	-4.848	-4.851	-4.855	-4.859	-4.864	-4.868	-4.872	-4.878	-4.881	-4.888	-4.892	-4.899	-4.905	-4.911	-4.919	-4.925	-4.934	-4.941	-4.949	-4.958	-4.966	-4.976	-4.985	-4.995	-5.005	-5.014	-5.025	-5.036	-5.046	-5.058	-5.069	-5.079	-5.090	-5.101	-5.111	-5.122	-5.134	-5.144	-5.155	-5.165	-5.175	-5.185	-5.194	-5.202	-5.211	-5.219	-5.226	-5.232	-5.239	-5.245	-5.249	-5.252	-5.256	-5.260	-5.262	-5.264	-5.264	-5.262	-5.261	-5.259	-5.256	-5.252	-5.248	-5.241	-5.235	-5.229	-5.220	-5.211	-5.201	-5.191	-5.180	-5.166	-5.154	-5.140	-5.125	-5.110	-5.095	-5.079	-5.061	-5.045	-5.026	-5.009	-4.990	-4.970	-4.951	-4.931	-4.910	-4.891	-4.870	-4.850	-4.829	-4.809	-4.789	-4.768	-4.748	-4.728	-4.708	-4.689	-4.669	-4.649	-4.630	-4.612	-4.595	-4.576	-4.559	-4.544	-4.526	-4.511	-4.496	-4.481	-4.469	-4.455	-4.442	-4.430	-4.419	-4.408	-4.398	-4.389	-4.380	-4.371	-4.364	-4.356	-4.351	-4.345	-4.340	-4.335	-4.331	-4.329	-4.324	-4.322	-4.320	-4.319	-4.318	-4.316	-4.316	-4.316	-4.318	-4.318	-4.320	-4.321	-4.324	-4.326	-4.326	-4.329	-4.332	-4.335	-4.339	-4.340	-4.344	-4.348	-4.350	-4.352	-4.358	-4.360	-4.362	-4.366	-4.369	-4.372	-4.375	-4.376	-4.379	-4.380	-4.381	-4.382	-4.385	-4.385	-4.386	-4.385	-4.385	-4.384	-4.384	-4.382	-4.380	-4.379	-4.375	-4.372	-4.369	-4.366	-4.361	-4.356	-4.351	-4.345	-4.340	-4.332	-4.326	-4.319	-4.311	-4.304	-4.294	-4.285	-4.274	-4.265	-4.254	-4.244	-4.232	-4.222	-4.210	-4.199	-4.188	-4.174	-4.162	-4.150	-4.138	-4.124	-4.112	-4.099	-4.086	-4.072	-4.060	-4.048	-4.035	-4.021	-4.010	-3.996	-3.985	-3.972	-3.960	-3.949	-3.938	-3.926	-3.915	-3.904	-3.894	-3.885	-3.874	-3.865	-3.856	-3.848	-3.839	-3.830	-3.822	-3.815	-3.808	-3.800	-3.794	-3.788	-3.780	-3.775	-3.769	-3.764	-3.759	-3.752	-3.749	-3.744	-3.739	-3.735	-3.730	-3.726	-3.721	-3.718	-3.712	-3.709	-3.705	-3.701	-3.696	-3.692	-3.688	-3.684	-3.678	-3.674	-3.669	-3.664	-3.660	-3.654	-3.649	-3.642	-3.636	-3.630	-3.624	-3.615	-3.609	-3.601	-3.594	-3.586	-3.578	-3.568	-3.560	-3.551	-3.541	-3.532	-3.521	-3.511	-3.501	-3.490	-3.479	-3.468	-3.456	-3.445	-3.434	-3.421	-3.410	-3.398	-3.384	-3.371	-3.359	-3.345	-3.331	-3.319	-3.305	-3.292	-3.280	-3.266	-3.254	-3.240	-3.228	-3.214	-3.202	-3.189	-3.176	-3.165	-3.152	-3.141	-3.130	-3.119	-3.108	-3.098	-3.086	-3.076	-3.066	-3.058	-3.048	-3.040	-3.031	-3.024	-3.015	-3.009	-3.001	-2.995	-2.989	-2.984	-2.976	-2.972	-2.968	-2.962	-2.959	-2.954	-2.951	-2.948	-2.944	-2.941	-2.939	-2.935	-2.934	-2.931	-2.929	-2.926	-2.925	-2.922	-2.921	-2.919	-2.916	-2.914	-2.912	-2.911	-2.909	-2.908	-2.905	-2.902	-2.901	-2.898	-2.894	-2.892	-2.889	-2.888	-2.884	-2.880	-2.878	-2.874	-2.870	-2.866	-2.861	-2.856	-2.852	-2.849	-2.844	-2.839	-2.835	-2.829	-2.825	-2.819	-2.814	-2.809	-2.802	-2.796	-2.791	-2.785	-2.779	-2.772	-2.766	-2.760	-2.754	-2.748	-2.740	-2.734	-2.728	-2.720	-2.712	-2.705	-2.698	-2.689	-2.681	-2.672	-2.664	-2.656	-2.648	-2.639	-2.630	-2.621	-2.611	-2.602	-2.592	-2.582	-2.572	-2.562	-2.552	-2.542	-2.532	-2.520	-2.509	-2.498	-2.486	-2.475	-2.464	-2.452	-2.439	-2.428	-2.415	-2.404	-2.390	-2.378	-2.365	-2.352	-2.340	-2.328	-2.314	-2.301	-2.288	-2.276	-2.262	-2.250	-2.238	-2.224	-2.211	-2.198	-2.185	-2.172	-2.159	-2.146	-2.132	-2.120	-2.106	-2.094	-2.080	-2.066	-2.052	-2.039	-2.026	-2.011	-1.999	-1.984	-1.969	-1.954	-1.939	-1.925	-1.910	-1.892	-1.876	-1.860	-1.844	-1.828	-1.810	-1.791	-1.774	-1.754	-1.734	-1.714	-1.692	-1.672	-1.650	-1.628	-1.605	-1.581	-1.558	-1.534	-1.509	-1.482	-1.456	-1.430	-1.402	-1.374	-1.346	-1.316	-1.288	-1.258	-1.229	-1.198	-1.166	-1.135	-1.104	-1.072	-1.040	-1.008	-0.975	-0.941	-0.910	-0.876	-0.844	-0.811	-0.779	-0.745	-0.714	-0.681	-0.649	-0.618	-0.586	-0.556	-0.525	-0.496	-0.465	-0.436	-0.409	-0.380	-0.352	-0.326	-0.301	-0.276	-0.251	-0.228	-0.205	-0.182	-0.161	-0.142	-0.121	-0.104	-0.085	-0.070	-0.054	-0.039	-0.025	-0.011	0.001	0.012	0.022	0.032	0.041	0.049	0.056	0.062	0.068	0.072	0.076	0.079	0.080	0.082	0.082	0.084	0.082	0.081	0.079	0.076	0.072	0.070	0.065	0.061	0.055	0.049	0.044	0.036	0.029	0.021	0.014	0.005	-0.004	-0.014	-0.022	-0.032	-0.044	-0.051	-0.062	-0.072	-0.082	-0.094	-0.104	-0.114	-0.125	-0.136	-0.146	-0.158	-0.168	-0.178	-0.188	-0.198	-0.208	-0.218	-0.226	-0.235	-0.244	-0.251	-0.260	-0.266	-0.274	-0.279	-0.286	-0.291	-0.295	-0.300	-0.302	-0.304	-0.308	-0.308	-0.309	-0.309	-0.308	-0.306	-0.305	-0.301	-0.299	-0.294	-0.290	-0.284	-0.279	-0.271	-0.265	-0.258	-0.249	-0.241	-0.231	-0.221	-0.211	-0.201	-0.190	-0.179	-0.168	-0.155	-0.144	-0.132	-0.120	-0.108	-0.095	-0.084	-0.071	-0.060	-0.048	-0.036	-0.025	-0.014	-0.004	0.009	0.018	0.028	0.036	0.045	0.054	0.061	0.069	0.076	0.082	0.089	0.095	0.099	0.104	0.109	0.112	0.115	0.119	0.120	0.122	0.124	0.125	0.125	0.126	0.126	0.126	0.126	0.125	0.125	0.125	0.122	0.122	0.121	0.119	0.120	0.119	0.118	0.116	0.116	0.115	0.115	0.115	0.115	0.116	0.116	0.118	0.118	0.119	0.121	0.122	0.125	0.128	0.130	0.132	0.136	0.140	0.144	0.149	0.151	0.156	0.161	0.165	0.170	0.176	0.181	0.186	0.191	0.198	0.202	0.209	0.214	0.219	0.225	0.230	0.235	0.241	0.246	0.251	0.256	0.260	0.265	0.270	0.274	0.278	0.281	0.286	0.288	0.291	0.295	0.298	0.300	0.302	0.305	0.308	0.309	0.310	0.311	0.314	0.315	0.318	0.318	0.319	0.321	0.321	0.322	0.325	0.326	0.328	0.329	0.330	0.332	0.335	0.338	0.339	0.342	0.345	0.349	0.352	0.356	0.361	0.365	0.370	0.376	0.382	0.389	0.395	0.402	0.410	0.418	0.426	0.435	0.444	0.454	0.464	0.474	0.485	0.496	0.507	0.521	0.535	0.548	0.561	0.575	0.589	0.604	0.619	0.634	0.650	0.665	0.680	0.696	0.714	0.731	0.748	0.764	0.781	0.799	0.816	0.834	0.851	0.869	0.886	0.904	0.921	0.938	0.955	0.972	0.989	1.006	1.022	1.040	1.055	1.071	1.086	1.101	1.116	1.130	1.144	1.158	1.171	1.182	1.195	1.206	1.218	1.228	1.238	1.246	1.255	1.262	1.271	1.278	1.282	1.288	1.292	1.296	1.299	1.301	1.304	1.305	1.305	1.304	1.302	1.301	1.298	1.295	1.291	1.286	1.280	1.274	1.268	1.260	1.252	1.245	1.235	1.225	1.215	1.205	1.194	1.182	1.170	1.160	1.146	1.135	1.122	1.109	1.095	1.082	1.070	1.056	1.044	1.030	1.019	1.005	0.992	0.980	0.969	0.958	0.945	0.935	0.924	0.914	0.904	0.895	0.888	0.879	0.871	0.865	0.859	0.852	0.848	0.844	0.841	0.838	0.835	0.834	0.832	0.834	0.835	0.836	0.838	0.840	0.844	0.848	0.852	0.858	0.864	0.870	0.878	0.884	0.892	0.900	0.910	0.919	0.930	0.939	0.950	0.961	0.971	0.984	0.995	1.006	1.019	1.031	1.041	1.054	1.068	1.079	1.090	1.102	1.114	1.126	1.138	1.149	1.160	1.171	1.180	1.191	1.201	1.211	1.219	1.229	1.238	1.244	1.251	1.258	1.265	1.271	1.276	1.281	1.286	1.290	1.294	1.296	1.299	1.301	1.302	1.304	1.305	1.305	1.305	1.305	1.305	1.304	1.302	1.301	1.298	1.296	1.294	1.291	1.289	1.286	1.282	1.280	1.276	1.275	1.271	1.269	1.266	1.264	1.260	1.259	1.258	1.256	1.255	1.254	1.254	1.252	1.255	1.255	1.258	1.259	1.260	1.264	1.268	1.271	1.276	1.281	1.286	1.292	1.300	1.308	1.315	1.324	1.332	1.341	1.351	1.362	1.372	1.384	1.395	1.408	1.418	1.430	1.442	1.456	1.470	1.482	1.496	1.510	1.524	1.538	1.550	1.564	1.576	1.590	1.602	1.614	1.626	1.638	1.649	1.660	1.671	1.680	1.690	1.699	1.706	1.715	1.722	1.728	1.735	1.740	1.744	1.748	1.751	1.754	1.755	1.758	1.758	1.758	1.758	1.755	1.754	1.751	1.749	1.745	1.741	1.738	1.732	1.728	1.722	1.718	1.711	1.706	1.700	1.694	1.688	1.681	1.675	1.669	1.664	1.658	1.652	1.648	1.642	1.639	1.635	1.631	1.628	1.626	1.624	1.621	1.621	1.620	1.621	1.622	1.622	1.625	1.628	1.631	1.635	1.639	1.645	1.652	1.658	1.666	1.672	1.681	1.690	1.700	1.709	1.719	1.730	1.741	1.752	1.765	1.778	1.790	1.802	1.816	1.830	1.844	1.858	1.871	1.884	1.899	1.912	1.925	1.940	1.954	1.968	1.981	1.995	2.009	2.021	2.035	2.047	2.061	2.072	2.085	2.098	2.109	2.119	2.130	2.141	2.151	2.161	2.171	2.180	2.190	2.199	2.208	2.215	2.224	2.231	2.239	2.246	2.252	2.260	2.266	2.272	2.279	2.285	2.290	2.296	2.301	2.305	2.310	2.315	2.320	2.324	2.328	2.332	2.336	2.340	2.342	2.345	2.350	2.352	2.355	2.358	2.360	2.361	2.364	2.366	2.366	2.368	2.370	2.370	2.371	2.372	2.372	2.372	2.372	2.371	2.371	2.370	2.369	2.368	2.366	2.364	2.362	2.359	2.356	2.352	2.350	2.348	2.344	2.341	2.338	2.334	2.330	2.326	2.322	2.319	2.314	2.311	2.306	2.302	2.299	2.295	2.291	2.288	2.285	2.281	2.278	2.276	2.272	2.271	2.269	2.266	2.264	2.262	2.262	2.261	2.261	2.261	2.261	2.261	2.261	2.262	2.262	2.264	2.265	2.268	2.269	2.271	2.274	2.276	2.278	2.281	2.282	2.286	2.289	2.291	2.294	2.296	2.299	2.301	2.304	2.306	2.308	2.310	2.311	2.314	2.314	2.315	2.315	2.316	2.318	2.318	2.318	2.316	2.316	2.315	2.314	2.311	2.310	2.309	2.306	2.304	2.302	2.299	2.296	2.294	2.290	2.289	2.285	2.282	2.279	2.278	2.274	2.271	2.269	2.266	2.265	2.262	2.261	2.259	2.258	2.256	2.256	2.255	2.255	2.254	2.254	2.255	2.255	2.256	2.258	2.260	2.264	2.266	2.269	2.272	2.275	2.279	2.284	2.288	2.292	2.296	2.302	2.308	2.314	2.319	2.325	2.331	2.338	2.344	2.351	2.358	2.364	2.371	2.378	2.385	2.392	2.399	2.406	2.414	2.421	2.429	2.436	2.444	2.451	2.458	2.464	2.472	2.480	2.486	2.492	2.501	2.508	2.515	2.521	2.528	2.535	2.541	2.549	2.555	2.561	2.569	2.575	2.582	2.589	2.595	2.601	2.608	2.614	2.621	2.628	2.632	2.639	2.645	2.651	2.656	2.662	2.668	2.672	2.678	2.682	2.688	2.691	2.695	2.699	2.702	2.706	2.709	2.712	2.715	2.718	2.719	2.720	2.721	2.722	2.722	2.722	2.722	2.721	2.721	2.719	2.718	2.715	2.712	2.709	2.706	2.704	2.699	2.696	2.691	2.686	2.681	2.675	2.670	2.665	2.659	2.654	2.648	2.642	2.636	2.631	2.625	2.620	2.614	2.609	2.605	2.599	2.595	2.590	2.586	2.584	2.580	2.576	2.574	2.572	2.571	2.570	2.569	2.569	2.570	2.569	2.571	2.572	2.576	2.579	2.582	2.586	2.591	2.598	2.601	2.609	2.614	2.620	2.628	2.635	2.642	2.650	2.659	2.666	2.675	2.682	2.691	2.700	2.708	2.716	2.722	2.730	2.736	2.744	2.750	2.756	2.760	2.765	2.769	2.772	2.774	2.776	2.776	2.778	2.775	2.774	2.771	2.768	2.761	2.756	2.749	2.739	2.730	2.720	2.708	2.696	2.681	2.666	2.650	2.632	2.616	2.596	2.576	2.556	2.534	2.510	2.486	2.462	2.436	2.411	2.385	2.358	2.330	2.301	2.274	2.245	2.215	2.185	2.155	2.126	2.096	2.066	2.036	2.007	1.978	1.951	1.922	1.894	1.866	1.839	1.812	1.786	1.761	1.736	1.712	1.690	1.668	1.646	1.626	1.606	1.588	1.571	1.554	1.539	1.525	1.512	1.500	1.488	1.478	1.469	1.459	1.454	1.448	1.442	1.440	1.438	1.435	1.435	1.435	1.436	1.439	1.442	1.446	1.450	1.456	1.462	1.469	1.476	1.485	1.494	1.502	1.512	1.522	1.534	1.545	1.556	1.568	1.580	1.592	1.605	1.619	1.631	1.644	1.658	1.670	1.684	1.696	1.710	1.722	1.735	1.748	1.760	1.772	1.784	1.796	1.808	1.819	1.829	1.840	1.850	1.860	1.869	1.876	1.885	1.892	1.900	1.906	1.914	1.919	1.925	1.929	1.935	1.939	1.941	1.944	1.946	1.949	1.950	1.950	1.951	1.950	1.950	1.949	1.948	1.945	1.942	1.939	1.935	1.931	1.929	1.925	1.920	1.915	1.910	1.905	1.899	1.892	1.888	1.881	1.875	1.868	1.862	1.856	1.849	1.844	1.838	1.831	1.825	1.820	1.814	1.809	1.802	1.799	1.792	1.788	1.784	1.780	1.776	1.772	1.771	1.768	1.765	1.764	1.761	1.760	1.759	1.758	1.756	1.755	1.754	1.755	1.754	1.752	1.754	1.754	1.752	1.752	1.754	1.752	1.752	1.752	1.750	1.750	1.749	1.748	1.745	1.741	1.739	1.736	1.731	1.728	1.722	1.718	1.711	1.704	1.696	1.689	1.680	1.671	1.660	1.650	1.640	1.628	1.614	1.601	1.588	1.574	1.559	1.544	1.526	1.510	1.494	1.478	1.460	1.442	1.425	1.405	1.388	1.369	1.351	1.332	1.314	1.295	1.278	1.259	1.242	1.224	1.208	1.190	1.174	1.159	1.142	1.129	1.115	1.102	1.089	1.079	1.066	1.056	1.048	1.039	1.031	1.025	1.019	1.014	1.009	1.006	1.002	1.001	1.000	1.001	1.001	1.002	1.006	1.009	1.012	1.018	1.022	1.028	1.035	1.042	1.050	1.059	1.068	1.076	1.086	1.095	1.106	1.115	1.126	1.138	1.148	1.159	1.170	1.181	1.191	1.202	1.212	1.222	1.234	1.245	1.254	1.264	1.274	1.284	1.292	1.301	1.310	1.318	1.326	1.332	1.341	1.348	1.354	1.359	1.365	1.370	1.375	1.379	1.384	1.388	1.391	1.394	1.398	1.399	1.401	1.404	1.405	1.408	1.408	1.410	1.411	1.411	1.412	1.412	1.414	1.414	1.414	1.414	1.414	1.415	1.416	1.416	1.416	1.418	1.416	1.418	1.419	1.420	1.421	1.422	1.424	1.425	1.428	1.430	1.432	1.435	1.439	1.441	1.445	1.450	1.452	1.459	1.462	1.468	1.474	1.480	1.486	1.492	1.499	1.505	1.514	1.520	1.529	1.538	1.546	1.555	1.564	1.572	1.584	1.594	1.604	1.614	1.625	1.635	1.646	1.658	1.669	1.679	1.690	1.701	1.714	1.725	1.735	1.746	1.756	1.768	1.778	1.789	1.799	1.809	1.818	1.826	1.836	1.844	1.851	1.859	1.866	1.874	1.880	1.884	1.890	1.894	1.898	1.901	1.904	1.905	1.906	1.906	1.906	1.906	1.905	1.902	1.900	1.898	1.892	1.888	1.882	1.876	1.869	1.862	1.855	1.846	1.838	1.828	1.818	1.808	1.798	1.786	1.774	1.762	1.751	1.738	1.725	1.712	1.699	1.686	1.672	1.660	1.646	1.632	1.619	1.606	1.594	1.579	1.568	1.554	1.541	1.529	1.518	1.506	1.496	1.485	1.475	1.465	1.456	1.448	1.439	1.432	1.424	1.418	1.412	1.406	1.401	1.398	1.394	1.391	1.389	1.388	1.386	1.386	1.386	1.388	1.389	1.391	1.394	1.396	1.400	1.404	1.410	1.416	1.422	1.429	1.436	1.444	1.451	1.459	1.468	1.475	1.484	1.494	1.502	1.511	1.520	1.530	1.539	1.548	1.558	1.566	1.576	1.584	1.592	1.600	1.609	1.616	1.622	1.630	1.636	1.641	1.646	1.650	1.655	1.659	1.661	1.662	1.664	1.665	1.665	1.664	1.662	1.661	1.659	1.655	1.651	1.645	1.641	1.634	1.628	1.620	1.612	1.604	1.595	1.585	1.576	1.565	1.555	1.544	1.534	1.521	1.510	1.498	1.486	1.474	1.462	1.450	1.438	1.426	1.414	1.402	1.391	1.380	1.370	1.359	1.349	1.339	1.331	1.324	1.315	1.309	1.302	1.296	1.291	1.288	1.282	1.281	1.278	1.276	1.276	1.275	1.278	1.278	1.280	1.284	1.286	1.292	1.296	1.302	1.310	1.315	1.322	1.330	1.339	1.349	1.358	1.368	1.379	1.389	1.400	1.411	1.422	1.432	1.444	1.456	1.466	1.478	1.488	1.499	1.509	1.519	1.528	1.538	1.546	1.554	1.561	1.568	1.574	1.579	1.582	1.588	1.590	1.591	1.592	1.592	1.592	1.590	1.588	1.584	1.579	1.574	1.566	1.558	1.550	1.539	1.528	1.515	1.501	1.488	1.472	1.456	1.439	1.420	1.401	1.381	1.360	1.339	1.316	1.292	1.269	1.245	1.220	1.194	1.169	1.141	1.115	1.088	1.060	1.031	1.004	0.976	0.946	0.918	0.891	0.862	0.832	0.805	0.776	0.749	0.722	0.694	0.668	0.642	0.618	0.591	0.566	0.544	0.520	0.498	0.475	0.455	0.434	0.415	0.395	0.379	0.360	0.346	0.330	0.316	0.302	0.291	0.279	0.270	0.260	0.252	0.244	0.238	0.232	0.229	0.225	0.222	0.221	0.221	0.221	0.222	0.224	0.228	0.230	0.234	0.239	0.245	0.251	0.258	0.265	0.272	0.282	0.291	0.299	0.309	0.320	0.329	0.340	0.351	0.362	0.372	0.384	0.394	0.405	0.415	0.428	0.438	0.449	0.459	0.469	0.479	0.489	0.498	0.506	0.516	0.524	0.531	0.539	0.546	0.552	0.560	0.566	0.570	0.576	0.581	0.585	0.589	0.592	0.595	0.599	0.601	0.604	0.606	0.608	0.610	0.611	0.612	0.614	0.615	0.615	0.616	0.618	0.619	0.619	0.621	0.622	0.625	0.626	0.629	0.631	0.632	0.638	0.641	0.646	0.651	0.656	0.661	0.668	0.675	0.681	0.690	0.699	0.709	0.719	0.729	0.741	0.754	0.766	0.780	0.795	0.809	0.825	0.841	0.859	0.875	0.894	0.911	0.930	0.950	0.970	0.991	1.012	1.032	1.054	1.075	1.098	1.119	1.141	1.162	1.185	1.206	1.226	1.248	1.269	1.289	1.309	1.328	1.346	1.364	1.381	1.399	1.414	1.429	1.442	1.456	1.468	1.478	1.488	1.496	1.502	1.509	1.515	1.516	1.520	1.519	1.518	1.516	1.512	1.506	1.500	1.491	1.481	1.470	1.458	1.442	1.426	1.410	1.391	1.370	1.349	1.326	1.301	1.276	1.249	1.221	1.191	1.161	1.129	1.096	1.062	1.026	0.990	0.954	0.915	0.876	0.838	0.796	0.755	0.714	0.670	0.626	0.581	0.538	0.492	0.445	0.400	0.355	0.308	0.260	0.212	0.165	0.118	0.069	0.020	-0.029	-0.078	-0.128	-0.176	-0.225	-0.275	-0.325	-0.374	-0.424	-0.474	-0.524	-0.572	-0.622	-0.672	-0.722	-0.771	-0.822	-0.872	-0.922	-0.971	-1.021	-1.070	-1.120	-1.170	-1.220	-1.270	-1.319	-1.369	-1.418	-1.468	-1.518	-1.566	-1.616	-1.666	-1.715	-1.765	-1.815	-1.864	-1.914	-1.964	-2.014	-2.062	-2.114	-2.162	-2.214	-2.264	-2.314	-2.364	-2.415	-2.465	-2.515	-2.568	-2.618	-2.669	-2.721	-2.771	-2.824	-2.875	-2.926	-2.979	-3.030	-3.082	-3.135	-3.189	-3.241	-3.295	-3.349	-3.402	-3.455	-3.509	-3.562	-3.616	-3.670	-3.725	-3.779	-3.834	-3.888	-3.942	-3.998	-4.052	-4.108	-4.162	-4.216	-4.272	-4.326	-4.381	-4.436	-4.490	-4.545	-4.600	-4.654	-4.709	-4.764	-4.818	-4.871	-4.925	-4.978	-5.031	-5.085	-5.138	-5.190	-5.241	-5.294	-5.346	-5.398	-5.448	-5.499	-5.549	-5.599	-5.649	-5.699	-5.746	-5.796	-5.845	-5.894	-5.940	-5.989	-6.035	-6.082	-6.129	-6.176	-6.224	-6.269	-6.314	-6.360	-6.405	-6.449	-6.495	-6.539	-6.585	-6.629	-6.672	-6.718	-6.762	-6.808	-6.850	-6.895	-6.940	-6.984	-7.029	-7.074	-7.118	-7.162	-7.206	-7.250	-7.295	-7.339	-7.384	-7.430	-7.474	-7.519	-7.564	-7.608	-7.652	-7.696	-7.741	-7.786	-7.829	-7.872	-7.916	-7.961	-8.002	-8.046	-8.089	-8.131	-8.171	-8.212	-8.252	-8.292	-8.330	-8.370	-8.406	-8.442	-8.479	-8.514	-8.548	-8.579	-8.610	-8.641	-8.670	-8.698	-8.725	-8.751	-8.774	-8.798	-8.818	-8.838	-8.856	-8.872	-8.888	-8.901	-8.912	-8.922	-8.931	-8.939	-8.944	-8.948	-8.950	-8.951	-8.949	-8.945	-8.940	-8.934	-8.926	-8.915	-8.904	-8.891	-8.876	-8.861	-8.842	-8.824	-8.802	-8.780	-8.758	-8.732	-8.706	-8.679	-8.649	-8.620	-8.588	-8.554	-8.521	-8.485	-8.450	-8.412	-8.375	-8.335	-8.294	-8.254	-8.211	-8.168	-8.123	-8.079	-8.033	-7.986	-7.940	-7.892	-7.844	-7.795	-7.746	-7.695	-7.645	-7.594	-7.541	-7.490	-7.438	-7.385	-7.331	-7.276	-7.222	-7.169	-7.114	-7.058	-7.002	-6.948	-6.891	-6.835	-6.779	-6.722	-6.665	-6.609	-6.552	-6.494	-6.436	-6.380	-6.321	-6.264	-6.205	-6.148	-6.089	-6.031	-5.972	-5.914	-5.856	-5.798	-5.740	-5.681	-5.622	-5.564	-5.505	-5.446	-5.389	-5.330	-5.271	-5.212	-5.154	-5.094	-5.036	-4.978	-4.919	-4.860	-4.801	-4.742	-4.685	-4.625	-4.568	-4.509	-4.450	-4.391	-4.334	-4.275	-4.216	-4.159	-4.099	-4.040	-3.980	-3.922	-3.864	-3.805	-3.745	-3.686	-3.626	-3.568	-3.509	-3.450	-3.390	-3.330	-3.270	-3.210	-3.151	-3.091	-3.030	-2.970	-2.910	-2.849	-2.788	-2.728	-2.668	-2.605	-2.545	-2.484	-2.421	-2.360	-2.298	-2.236	-2.175	-2.112	-2.051	-1.989	-1.929	-1.866	-1.806	-1.744	-1.684	-1.624	-1.562	-1.504	-1.442	-1.384	-1.325	-1.266	-1.209	-1.152	-1.095	-1.040	-0.984	-0.929	-0.876	-0.821	-0.770	-0.719	-0.669	-0.619	-0.570	-0.524	-0.478	-0.432	-0.389	-0.346	-0.304	-0.264	-0.225	-0.188	-0.151	-0.116	-0.082	-0.050	-0.019	0.011	0.040	0.068	0.094	0.119	0.142	0.164	0.185	0.205	0.224	0.242	0.259	0.274	0.289	0.301	0.315	0.326	0.336	0.345	0.354	0.362	0.370	0.376	0.382	0.388	0.394	0.396	0.400	0.404	0.406	0.409	0.412	0.414	0.415	0.418	0.418	0.420	0.420	0.420	0.422	0.422	0.422	0.424	0.424	0.424	0.425	0.424	0.424	0.425	0.425	0.426	0.425	0.426	0.426	0.426	0.425	0.426	0.425	0.426	0.425	0.425	0.424	0.424	0.422	0.421	0.420	0.419	0.416	0.414	0.410	0.406	0.404	0.399	0.394	0.388	0.382	0.376	0.369	0.361	0.352	0.342	0.334	0.324	0.311	0.299	0.286	0.272	0.258	0.241	0.225	0.208	0.190	0.170	0.150	0.129	0.108	0.082	0.060	0.035	0.009	-0.019	-0.045	-0.074	-0.104	-0.132	-0.164	-0.196	-0.229	-0.261	-0.296	-0.330	-0.366	-0.402	-0.440	-0.476	-0.515	-0.552	-0.591	-0.629	-0.669	-0.710	-0.749	-0.789	-0.830	-0.871	-0.911	-0.952	-0.992	-1.034	-1.075	-1.115	-1.156	-1.196	-1.238	-1.278	-1.316	-1.355	-1.394	-1.432	-1.470	-1.508	-1.545	-1.581	-1.616	-1.651	-1.685	-1.719	-1.751	-1.784	-1.815	-1.846	-1.876	-1.905	-1.934	-1.961	-1.988	-2.014	-2.038	-2.062	-2.086	-2.109	-2.130	-2.150	-2.169	-2.188	-2.204	-2.221	-2.238	-2.252	-2.266	-2.279	-2.292	-2.304	-2.314	-2.325	-2.332	-2.341	-2.349	-2.355	-2.362	-2.368	-2.372	-2.378	-2.381	-2.384	-2.385	-2.389	-2.390	-2.390	-2.391	-2.390	-2.391	-2.390	-2.390	-2.389	-2.386	-2.385	-2.382	-2.381	-2.379	-2.376	-2.374	-2.371	-2.370	-2.368	-2.365	-2.364	-2.360	-2.359	-2.358	-2.356	-2.354	-2.352	-2.352	-2.351	-2.350	-2.350	-2.351	-2.350	-2.351	-2.352	-2.354	-2.355	-2.356	-2.359	-2.361	-2.362	-2.366	-2.369	-2.371	-2.376	-2.379	-2.384	-2.388	-2.392	-2.396	-2.401	-2.405	-2.410	-2.414	-2.419	-2.422	-2.428	-2.432	-2.436	-2.441	-2.446	-2.449	-2.452	-2.458	-2.461	-2.464	-2.466	-2.470	-2.472	-2.474	-2.476	-2.478	-2.479	-2.480	-2.480	-2.481	-2.481	-2.481	-2.482	-2.481	-2.480	-2.479	-2.476	-2.475	-2.474	-2.472	-2.470	-2.469	-2.466	-2.464	-2.462	-2.460	-2.458	-2.456	-2.455	-2.452	-2.451	-2.451	-2.450	-2.451	-2.450	-2.451	-2.452	-2.454	-2.456	-2.458	-2.461	-2.465	-2.470	-2.474	-2.480	-2.486	-2.494	-2.501	-2.510	-2.519	-2.530	-2.541	-2.552	-2.565	-2.579	-2.592	-2.608	-2.624	-2.640	-2.658	-2.675	-2.694	-2.714	-2.734	-2.754	-2.775	-2.796	-2.820	-2.842	-2.866	-2.889	-2.914	-2.938	-2.962	-2.988	-3.012	-3.039	-3.065	-3.090	-3.118	-3.142	-3.169	-3.194	-3.220	-3.246	-3.272	-3.298	-3.324	-3.348	-3.374	-3.398	-3.421	-3.444	-3.468	-3.490	-3.511	-3.534	-3.554	-3.575	-3.595	-3.614	-3.634	-3.651	-3.669	-3.685	-3.701	-3.716	-3.731	-3.745	-3.759	-3.770	-3.784	-3.795	-3.805	-3.815	-3.825	-3.834	-3.841	-3.849	-3.856	-3.862	-3.868	-3.872	-3.879	-3.882	-3.886	-3.890	-3.895	-3.898	-3.900	-3.902	-3.905	-3.908	-3.910	-3.912	-3.914	-3.916	-3.918	-3.920	-3.921	-3.925	-3.928	-3.930	-3.932	-3.935	-3.938	-3.941	-3.945	-3.949	-3.954	-3.959	-3.962	-3.969	-3.974	-3.980	-3.986	-3.992	-3.999	-4.008	-4.015	-4.022	-4.031	-4.039	-4.048	-4.058	-4.066	-4.075	-4.085	-4.094	-4.104	-4.112	-4.122	-4.132	-4.142	-4.151	-4.160	-4.169	-4.178	-4.185	-4.194	-4.201	-4.208	-4.215	-4.221	-4.228	-4.232	-4.236	-4.241	-4.245	-4.249	-4.250	-4.252	-4.252	-4.252	-4.251	-4.249	-4.248	-4.244	-4.240	-4.235	-4.229	-4.222	-4.216	-4.208	-4.198	-4.189	-4.179	-4.168	-4.155	-4.142	-4.129	-4.115	-4.100	-4.085	-4.070	-4.052	-4.036	-4.019	-4.001	-3.984	-3.965	-3.946	-3.926	-3.906	-3.888	-3.868	-3.848	-3.828	-3.806	-3.786	-3.766	-3.748	-3.728	-3.708	-3.689	-3.669	-3.650	-3.630	-3.611	-3.594	-3.575	-3.559	-3.541	-3.525	-3.509	-3.494	-3.479	-3.464	-3.450	-3.436	-3.422	-3.410	-3.400	-3.388	-3.378	-3.368	-3.359	-3.350	-3.341	-3.335	-3.328	-3.322	-3.316	-3.312	-3.306	-3.302	-3.300	-3.296	-3.295	-3.292	-3.291	-3.290	-3.290	-3.290	-3.290	-3.291	-3.292	-3.294	-3.296	-3.298	-3.300	-3.302	-3.305	-3.308	-3.311	-3.315	-3.318	-3.322	-3.325	-3.329	-3.332	-3.336	-3.341	-3.345	-3.348	-3.351	-3.355	-3.359	-3.361	-3.364	-3.366	-3.369	-3.371	-3.372	-3.374	-3.375	-3.376	-3.378	-3.378	-3.378	-3.378	-3.376	-3.375	-3.372	-3.371	-3.369	-3.366	-3.362	-3.359	-3.354	-3.349	-3.344	-3.338	-3.331	-3.326	-3.318	-3.310	-3.301	-3.292	-3.282	-3.274	-3.264	-3.254	-3.241	-3.230	-3.219	-3.206	-3.194	-3.182	-3.170	-3.155	-3.142	-3.129	-3.116	-3.102	-3.088	-3.074	-3.059	-3.045	-3.031	-3.018	-3.002	-2.989	-2.975	-2.961	-2.948	-2.934	-2.920	-2.908	-2.894	-2.882	-2.870	-2.858	-2.846	-2.835	-2.824	-2.812	-2.804	-2.792	-2.784	-2.774	-2.766	-2.758	-2.749	-2.741	-2.735	-2.726	-2.720	-2.714	-2.709	-2.702	-2.698	-2.692	-2.688	-2.682	-2.678	-2.674	-2.669	-2.666	-2.662	-2.659	-2.655	-2.652	-2.649	-2.645	-2.641	-2.639	-2.636	-2.632	-2.629	-2.625	-2.622	-2.619	-2.615	-2.609	-2.605	-2.601	-2.596	-2.590	-2.586	-2.580	-2.574	-2.569	-2.561	-2.555	-2.549	-2.541	-2.532	-2.525	-2.516	-2.509	-2.500	-2.490	-2.481	-2.471	-2.462	-2.450	-2.440	-2.430	-2.419	-2.408	-2.395	-2.384	-2.372	-2.360	-2.349	-2.336	-2.324	-2.311	-2.299	-2.285	-2.274	-2.261	-2.249	-2.238	-2.225	-2.212	-2.202	-2.190	-2.179	-2.168	-2.156	-2.146	-2.136	-2.125	-2.116	-2.105	-2.096	-2.088	-2.079	-2.071	-2.062	-2.056	-2.049	-2.042	-2.035	-2.030	-2.024	-2.019	-2.014	-2.009	-2.004	-2.001	-1.996	-1.992	-1.990	-1.986	-1.984	-1.980	-1.978	-1.976	-1.974	-1.971	-1.969	-1.968	-1.965	-1.964	-1.961	-1.959	-1.956	-1.954	-1.952	-1.949	-1.948	-1.944	-1.941	-1.939	-1.936	-1.932	-1.929	-1.925	-1.922	-1.918	-1.914	-1.909	-1.905	-1.901	-1.895	-1.890	-1.882	-1.878	-1.872	-1.866	-1.859	-1.854	-1.846	-1.839	-1.831	-1.825	-1.816	-1.810	-1.801	-1.794	-1.785	-1.778	-1.769	-1.759	-1.751	-1.742	-1.732	-1.724	-1.714	-1.706	-1.696	-1.686	-1.676	-1.665	-1.656	-1.645	-1.635	-1.624	-1.614	-1.604	-1.594	-1.582	-1.571	-1.560	-1.549	-1.539	-1.528	-1.516	-1.505	-1.495	-1.482	-1.472	-1.460	-1.449	-1.438	-1.428	-1.415	-1.404	-1.392	-1.381	-1.371	-1.360	-1.349	-1.338	-1.328	-1.316	-1.306	-1.295	-1.285	-1.275	-1.265	-1.254	-1.244	-1.234	-1.225	-1.215	-1.206	-1.196	-1.189	-1.179	-1.170	-1.161	-1.151	-1.142	-1.134	-1.125	-1.116	-1.108	-1.099	-1.090	-1.079	-1.070	-1.060	-1.051	-1.041	-1.031	-1.021	-1.010	-0.999	-0.988	-0.975	-0.964	-0.950	-0.938	-0.924	-0.910	-0.894	-0.880	-0.862	-0.845	-0.828	-0.810	-0.791	-0.771	-0.752	-0.731	-0.709	-0.686	-0.664	-0.640	-0.615	-0.591	-0.564	-0.538	-0.510	-0.482	-0.452	-0.424	-0.394	-0.362	-0.332	-0.300	-0.269	-0.236	-0.204	-0.169	-0.135	-0.100	-0.066	-0.030	0.004	0.038	0.074	0.109	0.144	0.179	0.212	0.248	0.281	0.315	0.349	0.382	0.415	0.446	0.479	0.510	0.540	0.570	0.599	0.629	0.655	0.682	0.709	0.734	0.758	0.781	0.802	0.825	0.846	0.865	0.882	0.901	0.919	0.934	0.948	0.961	0.974	0.986	0.998	1.006	1.015	1.024	1.030	1.036	1.041	1.046	1.050	1.052	1.054	1.056	1.058	1.056	1.056	1.055	1.052	1.051	1.048	1.044	1.040	1.035	1.031	1.025	1.020	1.014	1.008	1.001	0.995	0.988	0.980	0.972	0.964	0.956	0.949	0.941	0.934	0.925	0.918	0.909	0.900	0.892	0.885	0.876	0.869	0.861	0.855	0.848	0.841	0.834	0.828	0.821	0.815	0.810	0.805	0.801	0.796	0.792	0.790	0.788	0.785	0.782	0.781	0.781	0.782	0.782	0.784	0.786	0.789	0.791	0.795	0.801	0.806	0.812	0.818	0.824	0.832	0.840	0.850	0.858	0.868	0.878	0.889	0.900	0.912	0.924	0.936	0.948	0.960	0.974	0.986	1.000	1.012	1.026	1.040	1.054	1.066	1.080	1.091	1.105	1.116	1.129	1.140	1.151	1.162	1.171	1.182	1.191	1.199	1.209	1.215	1.222	1.229	1.234	1.240	1.244	1.248	1.250	1.254	1.255	1.256	1.256	1.258	1.256	1.255	1.254	1.251	1.249	1.246	1.242	1.240	1.235	1.231	1.226	1.222	1.216	1.212	1.208	1.202	1.198	1.192	1.188	1.182	1.178	1.174	1.169	1.165	1.161	1.158	1.154	1.150	1.149	1.146	1.145	1.142	1.141	1.140	1.140	1.140	1.140	1.141	1.142	1.144	1.144	1.146	1.150	1.152	1.155	1.159	1.162	1.166	1.170	1.174	1.178	1.182	1.186	1.190	1.195	1.199	1.202	1.208	1.211	1.215	1.219	1.222	1.226	1.230	1.231	1.235	1.238	1.240	1.242	1.245	1.245	1.248	1.248	1.249	1.249	1.249	1.248	1.246	1.246	1.245	1.245	1.242	1.241	1.240	1.238	1.236	1.234	1.232	1.230	1.229	1.226	1.224	1.222	1.221	1.220	1.218	1.216	1.216	1.216	1.215	1.216	1.218	1.218	1.219	1.222	1.225	1.228	1.231	1.235	1.240	1.245	1.252	1.258	1.265	1.272	1.282	1.290	1.300	1.310	1.322	1.335	1.348	1.361	1.374	1.389	1.404	1.419	1.435	1.451	1.469	1.486	1.504	1.522	1.541	1.560	1.579	1.599	1.619	1.639	1.659	1.680	1.700	1.720	1.741	1.761	1.780	1.801	1.822	1.842	1.861	1.882	1.901	1.920	1.938	1.956	1.974	1.991	2.007	2.024	2.039	2.054	2.068	2.081	2.095	2.108	2.119	2.129	2.140	2.150	2.158	2.165	2.172	2.179	2.184	2.189	2.192	2.195	2.198	2.199	2.199	2.199	2.196	2.195	2.191	2.188	2.184	2.179	2.172	2.166	2.159	2.150	2.142	2.132	2.122	2.112	2.101	2.090	2.079	2.066	2.052	2.041	2.027	2.015	2.000	1.986	1.972	1.959	1.946	1.932	1.918	1.905	1.890	1.878	1.864	1.850	1.838	1.825	1.812	1.801	1.790	1.780	1.769	1.760	1.750	1.742	1.734	1.726	1.721	1.714	1.709	1.705	1.701	1.698	1.694	1.692	1.692	1.691	1.692	1.692	1.695	1.698	1.701	1.705	1.710	1.714	1.720	1.726	1.734	1.741	1.748	1.758	1.765	1.775	1.785	1.796	1.806	1.816	1.828	1.840	1.850	1.862	1.874	1.886	1.898	1.910	1.921	1.934	1.945	1.958	1.969	1.980	1.990	2.001	2.013	2.022	2.033	2.044	2.052	2.061	2.071	2.079	2.086	2.094	2.101	2.108	2.114	2.120	2.126	2.130	2.136	2.139	2.142	2.146	2.149	2.151	2.154	2.155	2.156	2.158	2.158	2.159	2.158	2.158	2.156	2.156	2.155	2.154	2.152	2.150	2.149	2.146	2.145	2.142	2.141	2.139	2.138	2.136	2.134	2.131	2.130	2.129	2.129	2.128	2.128	2.128	2.126	2.128	2.129	2.131	2.132	2.135	2.138	2.140	2.144	2.149	2.152	2.158	2.164	2.170	2.176	2.185	2.192	2.200	2.209	2.219	2.229	2.239	2.249	2.261	2.272	2.284	2.298	2.310	2.322	2.336	2.350	2.365	2.379	2.395	2.409	2.425	2.439	2.454	2.469	2.485	2.500	2.515	2.529	2.544	2.558	2.571	2.585	2.599	2.612	2.624	2.636	2.648	2.659	2.669	2.679	2.689	2.698	2.705	2.712	2.720	2.726	2.732	2.736	2.741	2.745	2.749	2.750	2.752	2.754	2.754	2.754	2.754	2.752	2.751	2.750	2.748	2.745	2.741	2.738	2.735	2.730	2.726	2.722	2.718	2.714	2.709	2.705	2.700	2.698	2.694	2.690	2.686	2.684	2.680	2.678	2.676	2.675	2.674	2.672	2.672	2.672	2.674	2.674	2.676	2.679	2.681	2.685	2.689	2.695	2.700	2.705	2.712	2.719	2.726	2.734	2.742	2.751	2.761	2.770	2.780	2.791	2.801	2.814	2.825	2.835	2.848	2.860	2.872	2.885	2.896	2.910	2.922	2.935	2.946	2.960	2.972	2.986	2.998	3.010	3.022	3.034	3.046	3.058	3.069	3.080	3.090	3.101	3.111	3.122	3.131	3.142	3.151	3.160	3.169	3.176	3.185	3.192	3.201	3.209	3.215	3.222	3.230	3.236	3.242	3.249	3.254	3.259	3.265	3.270	3.275	3.280	3.285	3.289	3.294	3.298	3.301	3.306	3.309	3.312	3.315	3.318	3.321	3.324	3.326	3.329	3.331	3.332	3.335	3.336	3.339	3.339	3.340	3.341	3.341	3.342	3.341	3.342	3.341	3.341	3.341	3.339	3.339	3.338	3.335	3.334	3.331	3.329	3.326	3.324	3.321	3.318	3.315	3.311	3.309	3.305	3.301	3.296	3.294	3.290	3.286	3.282	3.279	3.275	3.271	3.269	3.265	3.262	3.260	3.258	3.255	3.252	3.251	3.249	3.248	3.246	3.245	3.245	3.245	3.245	3.246	3.248	3.249	3.250	3.251	3.254	3.258	3.260	3.264	3.266	3.269	3.274	3.276	3.281	3.285	3.290	3.295	3.299	3.304	3.308	3.312	3.316	3.321	3.325	3.330	3.332	3.338	3.340	3.344	3.346	3.348	3.350	3.352	3.354	3.355	3.356	3.356	3.358	3.358	3.356	3.355	3.354	3.352	3.350	3.348	3.344	3.341	3.339	3.334	3.330	3.325	3.322	3.318	3.312	3.308	3.302	3.296	3.292	3.288	3.282	3.278	3.272	3.268	3.262	3.258	3.254	3.250	3.245	3.241	3.238	3.235	3.231	3.229	3.225	3.222	3.221	3.220	3.219	3.219	3.219	3.219	3.219	3.219	3.220	3.221	3.221	3.224	3.225	3.229	3.230	3.234	3.236	3.239	3.242	3.245	3.249	3.252	3.258	3.261	3.265	3.269	3.272	3.278	3.281	3.286	3.291	3.295	3.300	3.305	3.309	3.312	3.318	3.321	3.326	3.330	3.335	3.339	3.342	3.346	3.351	3.354	3.359	3.362	3.366	3.370	3.374	3.376	3.381	3.384	3.388	3.390	3.394	3.398	3.400	3.404	3.406	3.410	3.411	3.414	3.416	3.418	3.420	3.422	3.424	3.426	3.428	3.428	3.429	3.429	3.429	3.430	3.430	3.429	3.428	3.428	3.426	3.425	3.422	3.421	3.419	3.416	3.414	3.410	3.409	3.405	3.401	3.398	3.394	3.389	3.385	3.380	3.376	3.372	3.366	3.362	3.356	3.352	3.348	3.342	3.338	3.334	3.330	3.326	3.324	3.319	3.316	3.314	3.312	3.310	3.308	3.308	3.308	3.306	3.308	3.309	3.310	3.312	3.316	3.319	3.322	3.329	3.334	3.340	3.346	3.354	3.361	3.369	3.379	3.389	3.399	3.410	3.421	3.434	3.445	3.459	3.471	3.484	3.496	3.511	3.525	3.539	3.552	3.566	3.580	3.594	3.609	3.622	3.636	3.649	3.660	3.672	3.685	3.695	3.706	3.716	3.725	3.734	3.741	3.749	3.755	3.760	3.764	3.768	3.770	3.771	3.771	3.771	3.769	3.765	3.761	3.756	3.750	3.742	3.732	3.724	3.712	3.701	3.689	3.674	3.659	3.642	3.625	3.608	3.589	3.569	3.549	3.528	3.505	3.482	3.459	3.435	3.410	3.386	3.360	3.334	3.309	3.282	3.254	3.228	3.200	3.172	3.146	3.119	3.091	3.065	3.039	3.012	2.988	2.961	2.936	2.911	2.888	2.864	2.840	2.818	2.796	2.775	2.755	2.735	2.716	2.698	2.681	2.665	2.649	2.634	2.620	2.606	2.596	2.584	2.574	2.564	2.555	2.548	2.542	2.536	2.532	2.528	2.525	2.522	2.521	2.520	2.521	2.521	2.522	2.525	2.529	2.531	2.535	2.541	2.546	2.551	2.559	2.564	2.572	2.580	2.588	2.595	2.604	2.612	2.622	2.631	2.641	2.650	2.660	2.670	2.680	2.690	2.700	2.710	2.719	2.729	2.738	2.748	2.756	2.766	2.775	2.784	2.792	2.800	2.808	2.815	2.822	2.829	2.836	2.842	2.849	2.854	2.859	2.864	2.869	2.872	2.875	2.879	2.881	2.882	2.885	2.886	2.888	2.888	2.886	2.885	2.885	2.884	2.880	2.878	2.875	2.872	2.868	2.864	2.860	2.854	2.850	2.844	2.839	2.831	2.826	2.819	2.811	2.805	2.798	2.790	2.784	2.776	2.768	2.761	2.752	2.746	2.740	2.731	2.725	2.718	2.711	2.705	2.699	2.692	2.686	2.681	2.678	2.672	2.668	2.664	2.661	2.659	2.655	2.654	2.651	2.650	2.649	2.648	2.648	2.648	2.648	2.648	2.648	2.648	2.649	2.649	2.650	2.651	2.652	2.654	2.654	2.655	2.655	2.656	2.656	2.656	2.655	2.654	2.654	2.651	2.650	2.648	2.644	2.640	2.635	2.631	2.625	2.619	2.611	2.604	2.596	2.586	2.576	2.566	2.555	2.542	2.531	2.518	2.504	2.490	2.476	2.461	2.445	2.429	2.412	2.395	2.379	2.362	2.344	2.325	2.308	2.290	2.272	2.255	2.238	2.219	2.201	2.184	2.166	2.150	2.134	2.119	2.105	2.090	2.076	2.064	2.051	2.040	2.029	2.019	2.009	2.000	1.992	1.984	1.979	1.974	1.969	1.966	1.962	1.961	1.960	1.959	1.960	1.961	1.962	1.966	1.969	1.972	1.978	1.982	1.989	1.995	2.002	2.010	2.018	2.026	2.034	2.042	2.051	2.060	2.069	2.079	2.089	2.098	2.106	2.116	2.125	2.135	2.142	2.152	2.161	2.170	2.178	2.186	2.194	2.202	2.209	2.215	2.222	2.229	2.235	2.241	2.246	2.252	2.256	2.261	2.266	2.270	2.274	2.278	2.281	2.284	2.288	2.291	
