# Supplementary material for: Motion onset VEPs can see through the blur
Source: Sci Rep. 2024 Sep 12;14:21296. doi: 10.1038/s41598-024-72483-z (PMC11393312; doi:10.1038/s41598-024-72483-z)
Supplement: Supplementary file 3 — Supplementary Information 3. [file 41598_2024_72483_MOESM3_ESM.zip › VEP_raw_data/source_data/SourceBlurVEP-S005_VEP_2023-03-31_11-35-24.txt]

0.000	0.000	99999.999	6250.000	50.000	-2193.000	-2061.000	6248.000	7.000	100.000	5.000	2.000	1.000	1.000	0.000	0.000	0.000	0.000	0.000	0.000	0.000	0.000	0.000	0.000	0.000	0.000	0.000	-1.834	-1.848	-1.864	-1.879	-1.894	-1.910	-1.926	-1.944	-1.962	-1.980	-1.999	-2.019	-2.040	-2.060	-2.081	-2.102	-2.125	-2.149	-2.171	-2.196	-2.219	-2.244	-2.270	-2.296	-2.322	-2.348	-2.375	-2.402	-2.431	-2.459	-2.486	-2.515	-2.542	-2.570	-2.599	-2.628	-2.656	-2.684	-2.712	-2.740	-2.768	-2.796	-2.824	-2.850	-2.878	-2.904	-2.930	-2.955	-2.979	-3.005	-3.028	-3.051	-3.074	-3.096	-3.116	-3.136	-3.156	-3.176	-3.195	-3.212	-3.229	-3.245	-3.260	-3.276	-3.290	-3.301	-3.315	-3.326	-3.338	-3.348	-3.356	-3.366	-3.372	-3.381	-3.388	-3.394	-3.399	-3.404	-3.408	-3.412	-3.415	-3.418	-3.420	-3.421	-3.422	-3.424	-3.422	-3.422	-3.422	-3.422	-3.420	-3.419	-3.419	-3.416	-3.414	-3.411	-3.410	-3.408	-3.405	-3.401	-3.400	-3.396	-3.395	-3.391	-3.389	-3.385	-3.384	-3.381	-3.379	-3.376	-3.376	-3.374	-3.372	-3.370	-3.370	-3.371	-3.370	-3.371	-3.371	-3.372	-3.374	-3.376	-3.379	-3.381	-3.385	-3.389	-3.394	-3.399	-3.404	-3.410	-3.418	-3.424	-3.432	-3.441	-3.450	-3.459	-3.468	-3.479	-3.490	-3.501	-3.512	-3.525	-3.538	-3.551	-3.565	-3.579	-3.594	-3.609	-3.624	-3.640	-3.655	-3.671	-3.688	-3.705	-3.721	-3.738	-3.755	-3.771	-3.790	-3.808	-3.825	-3.842	-3.860	-3.878	-3.894	-3.912	-3.929	-3.948	-3.964	-3.981	-3.999	-4.014	-4.031	-4.048	-4.065	-4.079	-4.095	-4.111	-4.126	-4.141	-4.156	-4.171	-4.185	-4.199	-4.212	-4.226	-4.239	-4.252	-4.265	-4.278	-4.289	-4.301	-4.312	-4.324	-4.334	-4.345	-4.355	-4.365	-4.375	-4.385	-4.394	-4.404	-4.412	-4.421	-4.429	-4.438	-4.445	-4.452	-4.461	-4.468	-4.475	-4.481	-4.489	-4.496	-4.502	-4.509	-4.516	-4.522	-4.529	-4.535	-4.541	-4.549	-4.555	-4.562	-4.569	-4.575	-4.581	-4.589	-4.595	-4.604	-4.610	-4.619	-4.626	-4.634	-4.642	-4.650	-4.660	-4.669	-4.678	-4.688	-4.699	-4.708	-4.719	-4.729	-4.740	-4.751	-4.762	-4.775	-4.786	-4.798	-4.811	-4.824	-4.838	-4.850	-4.862	-4.876	-4.889	-4.904	-4.916	-4.930	-4.942	-4.955	-4.969	-4.981	-4.995	-5.008	-5.019	-5.030	-5.042	-5.054	-5.065	-5.076	-5.085	-5.095	-5.104	-5.112	-5.120	-5.129	-5.134	-5.141	-5.146	-5.151	-5.155	-5.158	-5.160	-5.162	-5.164	-5.164	-5.164	-5.162	-5.161	-5.159	-5.156	-5.151	-5.148	-5.141	-5.135	-5.129	-5.122	-5.115	-5.106	-5.098	-5.088	-5.078	-5.068	-5.056	-5.045	-5.034	-5.021	-5.008	-4.996	-4.982	-4.969	-4.955	-4.941	-4.928	-4.912	-4.899	-4.884	-4.869	-4.855	-4.840	-4.825	-4.810	-4.796	-4.780	-4.765	-4.751	-4.736	-4.722	-4.708	-4.692	-4.679	-4.664	-4.650	-4.636	-4.621	-4.609	-4.596	-4.582	-4.569	-4.555	-4.544	-4.530	-4.518	-4.506	-4.494	-4.482	-4.469	-4.458	-4.446	-4.435	-4.424	-4.414	-4.402	-4.391	-4.381	-4.371	-4.360	-4.350	-4.340	-4.329	-4.320	-4.310	-4.299	-4.290	-4.280	-4.270	-4.260	-4.251	-4.241	-4.231	-4.221	-4.210	-4.201	-4.191	-4.181	-4.170	-4.160	-4.149	-4.139	-4.129	-4.118	-4.106	-4.095	-4.084	-4.072	-4.060	-4.050	-4.037	-4.025	-4.012	-4.001	-3.989	-3.976	-3.964	-3.951	-3.939	-3.926	-3.914	-3.901	-3.888	-3.875	-3.864	-3.851	-3.840	-3.828	-3.815	-3.804	-3.792	-3.781	-3.770	-3.760	-3.749	-3.739	-3.729	-3.719	-3.711	-3.701	-3.694	-3.685	-3.678	-3.670	-3.664	-3.658	-3.651	-3.645	-3.640	-3.636	-3.632	-3.629	-3.625	-3.624	-3.620	-3.618	-3.616	-3.615	-3.614	-3.612	-3.612	-3.612	-3.612	-3.614	-3.614	-3.615	-3.615	-3.616	-3.619	-3.620	-3.621	-3.622	-3.624	-3.626	-3.628	-3.629	-3.631	-3.631	-3.634	-3.635	-3.636	-3.638	-3.638	-3.640	-3.640	-3.640	-3.640	-3.640	-3.639	-3.639	-3.638	-3.636	-3.635	-3.632	-3.630	-3.628	-3.624	-3.620	-3.616	-3.612	-3.606	-3.602	-3.596	-3.591	-3.585	-3.579	-3.571	-3.565	-3.556	-3.549	-3.541	-3.531	-3.522	-3.512	-3.502	-3.491	-3.481	-3.470	-3.459	-3.448	-3.436	-3.424	-3.412	-3.400	-3.386	-3.375	-3.361	-3.349	-3.335	-3.322	-3.309	-3.295	-3.281	-3.269	-3.255	-3.242	-3.229	-3.216	-3.202	-3.191	-3.179	-3.166	-3.154	-3.142	-3.131	-3.119	-3.108	-3.098	-3.088	-3.076	-3.066	-3.058	-3.049	-3.040	-3.031	-3.025	-3.016	-3.009	-3.002	-2.996	-2.989	-2.984	-2.978	-2.972	-2.968	-2.962	-2.958	-2.952	-2.950	-2.945	-2.941	-2.938	-2.934	-2.930	-2.926	-2.924	-2.919	-2.916	-2.912	-2.910	-2.906	-2.902	-2.899	-2.894	-2.890	-2.885	-2.881	-2.878	-2.871	-2.866	-2.861	-2.855	-2.850	-2.844	-2.838	-2.831	-2.824	-2.818	-2.811	-2.802	-2.796	-2.788	-2.780	-2.772	-2.765	-2.756	-2.748	-2.739	-2.730	-2.722	-2.714	-2.705	-2.696	-2.689	-2.680	-2.671	-2.662	-2.655	-2.645	-2.638	-2.630	-2.622	-2.614	-2.606	-2.599	-2.591	-2.584	-2.576	-2.571	-2.564	-2.558	-2.551	-2.545	-2.539	-2.534	-2.528	-2.522	-2.518	-2.511	-2.508	-2.502	-2.498	-2.492	-2.489	-2.485	-2.480	-2.475	-2.472	-2.469	-2.465	-2.461	-2.456	-2.454	-2.451	-2.448	-2.445	-2.442	-2.440	-2.438	-2.435	-2.432	-2.431	-2.429	-2.428	-2.425	-2.425	-2.422	-2.424	-2.422	-2.422	-2.424	-2.424	-2.425	-2.426	-2.428	-2.430	-2.432	-2.435	-2.438	-2.442	-2.445	-2.449	-2.454	-2.459	-2.464	-2.469	-2.476	-2.481	-2.488	-2.495	-2.501	-2.510	-2.516	-2.525	-2.532	-2.540	-2.548	-2.555	-2.562	-2.571	-2.580	-2.586	-2.595	-2.602	-2.609	-2.616	-2.622	-2.629	-2.635	-2.641	-2.646	-2.650	-2.654	-2.658	-2.660	-2.662	-2.662	-2.665	-2.665	-2.664	-2.662	-2.661	-2.658	-2.655	-2.649	-2.645	-2.639	-2.632	-2.624	-2.616	-2.606	-2.598	-2.589	-2.578	-2.565	-2.554	-2.540	-2.528	-2.514	-2.500	-2.484	-2.470	-2.454	-2.439	-2.422	-2.406	-2.390	-2.374	-2.356	-2.340	-2.324	-2.306	-2.290	-2.272	-2.256	-2.241	-2.225	-2.209	-2.192	-2.179	-2.162	-2.149	-2.134	-2.120	-2.108	-2.094	-2.081	-2.070	-2.058	-2.046	-2.036	-2.026	-2.015	-2.006	-1.998	-1.988	-1.979	-1.971	-1.962	-1.956	-1.949	-1.941	-1.935	-1.930	-1.922	-1.918	-1.910	-1.905	-1.900	-1.894	-1.890	-1.884	-1.879	-1.872	-1.866	-1.861	-1.856	-1.850	-1.844	-1.836	-1.830	-1.824	-1.816	-1.810	-1.801	-1.794	-1.786	-1.778	-1.769	-1.760	-1.750	-1.741	-1.730	-1.721	-1.710	-1.701	-1.690	-1.680	-1.668	-1.656	-1.645	-1.634	-1.622	-1.611	-1.599	-1.588	-1.576	-1.562	-1.551	-1.540	-1.528	-1.518	-1.506	-1.494	-1.484	-1.472	-1.461	-1.451	-1.441	-1.430	-1.421	-1.411	-1.401	-1.392	-1.382	-1.374	-1.365	-1.356	-1.349	-1.340	-1.332	-1.325	-1.319	-1.311	-1.304	-1.298	-1.290	-1.284	-1.276	-1.271	-1.265	-1.258	-1.251	-1.244	-1.238	-1.231	-1.224	-1.218	-1.210	-1.202	-1.195	-1.188	-1.179	-1.171	-1.162	-1.154	-1.145	-1.135	-1.128	-1.118	-1.106	-1.098	-1.086	-1.076	-1.065	-1.055	-1.042	-1.032	-1.020	-1.009	-0.996	-0.985	-0.972	-0.961	-0.949	-0.938	-0.926	-0.914	-0.902	-0.892	-0.881	-0.871	-0.861	-0.851	-0.840	-0.831	-0.821	-0.814	-0.805	-0.799	-0.791	-0.784	-0.778	-0.772	-0.768	-0.762	-0.759	-0.756	-0.754	-0.751	-0.750	-0.748	-0.748	-0.748	-0.748	-0.749	-0.750	-0.752	-0.755	-0.756	-0.759	-0.762	-0.765	-0.769	-0.772	-0.776	-0.781	-0.785	-0.790	-0.794	-0.798	-0.802	-0.806	-0.811	-0.815	-0.819	-0.821	-0.825	-0.828	-0.830	-0.834	-0.836	-0.839	-0.840	-0.841	-0.842	-0.844	-0.844	-0.844	-0.844	-0.844	-0.842	-0.841	-0.840	-0.838	-0.836	-0.832	-0.830	-0.828	-0.824	-0.820	-0.818	-0.814	-0.810	-0.805	-0.801	-0.798	-0.792	-0.788	-0.782	-0.778	-0.774	-0.768	-0.762	-0.758	-0.754	-0.748	-0.742	-0.739	-0.732	-0.729	-0.722	-0.718	-0.712	-0.708	-0.702	-0.696	-0.692	-0.688	-0.682	-0.678	-0.671	-0.668	-0.661	-0.656	-0.651	-0.645	-0.640	-0.635	-0.629	-0.622	-0.616	-0.611	-0.605	-0.599	-0.592	-0.586	-0.579	-0.574	-0.566	-0.559	-0.551	-0.544	-0.538	-0.530	-0.521	-0.515	-0.506	-0.498	-0.491	-0.482	-0.475	-0.466	-0.458	-0.450	-0.441	-0.434	-0.425	-0.416	-0.409	-0.401	-0.392	-0.384	-0.376	-0.369	-0.359	-0.351	-0.344	-0.336	-0.329	-0.320	-0.312	-0.306	-0.298	-0.291	-0.284	-0.278	-0.269	-0.262	-0.256	-0.250	-0.244	-0.236	-0.229	-0.222	-0.216	-0.210	-0.204	-0.198	-0.191	-0.185	-0.180	-0.174	-0.168	-0.162	-0.156	-0.151	-0.145	-0.140	-0.135	-0.130	-0.125	-0.120	-0.115	-0.111	-0.106	-0.102	-0.099	-0.095	-0.091	-0.089	-0.085	-0.082	-0.080	-0.078	-0.076	-0.074	-0.072	-0.072	-0.070	-0.070	-0.071	-0.071	-0.071	-0.074	-0.075	-0.076	-0.079	-0.082	-0.085	-0.088	-0.092	-0.098	-0.102	-0.108	-0.112	-0.118	-0.124	-0.131	-0.139	-0.145	-0.152	-0.161	-0.170	-0.179	-0.188	-0.198	-0.206	-0.216	-0.226	-0.236	-0.248	-0.258	-0.269	-0.279	-0.290	-0.302	-0.314	-0.325	-0.338	-0.348	-0.361	-0.372	-0.385	-0.398	-0.409	-0.421	-0.434	-0.445	-0.456	-0.469	-0.481	-0.494	-0.506	-0.518	-0.529	-0.542	-0.554	-0.565	-0.576	-0.588	-0.599	-0.610	-0.621	-0.631	-0.642	-0.652	-0.664	-0.674	-0.684	-0.694	-0.702	-0.711	-0.722	-0.730	-0.739	-0.746	-0.756	-0.764	-0.771	-0.778	-0.785	-0.792	-0.799	-0.805	-0.811	-0.816	-0.822	-0.828	-0.831	-0.836	-0.840	-0.845	-0.848	-0.852	-0.854	-0.858	-0.860	-0.864	-0.865	-0.868	-0.869	-0.871	-0.872	-0.872	-0.874	-0.876	-0.876	-0.878	-0.879	-0.879	-0.880	-0.881	-0.881	-0.882	-0.882	-0.882	-0.884	-0.885	-0.886	-0.888	-0.889	-0.890	-0.891	-0.892	-0.895	-0.896	-0.899	-0.901	-0.904	-0.908	-0.909	-0.914	-0.916	-0.920	-0.924	-0.929	-0.932	-0.936	-0.941	-0.948	-0.952	-0.958	-0.964	-0.969	-0.975	-0.980	-0.985	-0.991	-0.998	-1.004	-1.010	-1.016	-1.021	-1.029	-1.034	-1.040	-1.046	-1.051	-1.056	-1.062	-1.068	-1.072	-1.078	-1.081	-1.086	-1.090	-1.094	-1.098	-1.100	-1.101	-1.105	-1.106	-1.108	-1.109	-1.110	-1.110	-1.111	-1.111	-1.111	-1.109	-1.109	-1.106	-1.105	-1.104	-1.101	-1.098	-1.095	-1.090	-1.088	-1.084	-1.079	-1.075	-1.071	-1.066	-1.061	-1.056	-1.050	-1.045	-1.041	-1.035	-1.029	-1.024	-1.019	-1.012	-1.008	-1.001	-0.996	-0.991	-0.985	-0.980	-0.975	-0.969	-0.965	-0.960	-0.954	-0.950	-0.945	-0.940	-0.936	-0.930	-0.926	-0.922	-0.918	-0.914	-0.909	-0.905	-0.901	-0.896	-0.892	-0.886	-0.882	-0.878	-0.874	-0.868	-0.864	-0.858	-0.854	-0.848	-0.842	-0.836	-0.830	-0.825	-0.818	-0.811	-0.804	-0.796	-0.789	-0.781	-0.772	-0.764	-0.754	-0.745	-0.735	-0.725	-0.715	-0.704	-0.694	-0.682	-0.671	-0.659	-0.646	-0.634	-0.621	-0.608	-0.595	-0.581	-0.566	-0.552	-0.539	-0.524	-0.509	-0.494	-0.479	-0.464	-0.448	-0.432	-0.416	-0.401	-0.384	-0.369	-0.352	-0.338	-0.320	-0.305	-0.289	-0.274	-0.258	-0.242	-0.226	-0.212	-0.198	-0.182	-0.168	-0.154	-0.139	-0.125	-0.111	-0.098	-0.084	-0.071	-0.059	-0.046	-0.034	-0.021	-0.010	0.001	0.012	0.022	0.034	0.044	0.054	0.062	0.072	0.080	0.089	0.098	0.105	0.112	0.120	0.126	0.132	0.140	0.146	0.152	0.159	0.164	0.170	0.175	0.180	0.185	0.189	0.194	0.198	0.202	0.208	0.210	0.214	0.219	0.221	0.225	0.230	0.232	0.236	0.240	0.244	0.246	0.250	0.254	0.256	0.260	0.262	0.265	0.269	0.271	0.275	0.278	0.280	0.282	0.285	0.286	0.289	0.291	0.292	0.292	0.295	0.295	0.296	0.296	0.296	0.295	0.295	0.294	0.292	0.290	0.289	0.286	0.282	0.280	0.276	0.271	0.268	0.261	0.256	0.251	0.245	0.238	0.230	0.222	0.215	0.206	0.196	0.188	0.178	0.168	0.156	0.145	0.134	0.122	0.110	0.099	0.086	0.074	0.061	0.048	0.035	0.021	0.009	-0.005	-0.018	-0.031	-0.045	-0.059	-0.072	-0.086	-0.100	-0.114	-0.128	-0.141	-0.156	-0.169	-0.182	-0.196	-0.210	-0.224	-0.238	-0.250	-0.264	-0.276	-0.291	-0.304	-0.316	-0.330	-0.342	-0.355	-0.369	-0.381	-0.394	-0.408	-0.420	-0.432	-0.446	-0.459	-0.471	-0.485	-0.498	-0.510	-0.524	-0.538	-0.550	-0.562	-0.576	-0.589	-0.601	-0.614	-0.628	-0.639	-0.652	-0.665	-0.676	-0.689	-0.701	-0.712	-0.724	-0.736	-0.748	-0.758	-0.769	-0.779	-0.789	-0.799	-0.808	-0.816	-0.825	-0.832	-0.841	-0.848	-0.854	-0.860	-0.866	-0.871	-0.876	-0.880	-0.884	-0.886	-0.890	-0.892	-0.894	-0.895	-0.895	-0.896	-0.895	-0.894	-0.892	-0.891	-0.889	-0.886	-0.884	-0.881	-0.878	-0.874	-0.869	-0.864	-0.859	-0.855	-0.850	-0.842	-0.838	-0.831	-0.826	-0.820	-0.812	-0.808	-0.800	-0.792	-0.786	-0.780	-0.774	-0.766	-0.759	-0.751	-0.746	-0.739	-0.731	-0.724	-0.718	-0.710	-0.702	-0.696	-0.689	-0.682	-0.675	-0.668	-0.660	-0.652	-0.645	-0.638	-0.629	-0.621	-0.612	-0.604	-0.595	-0.585	-0.576	-0.568	-0.558	-0.546	-0.538	-0.526	-0.515	-0.504	-0.491	-0.479	-0.466	-0.454	-0.441	-0.428	-0.414	-0.400	-0.384	-0.370	-0.354	-0.339	-0.322	-0.308	-0.290	-0.272	-0.256	-0.239	-0.221	-0.202	-0.185	-0.166	-0.149	-0.130	-0.111	-0.092	-0.074	-0.055	-0.036	-0.016	0.002	0.021	0.040	0.059	0.079	0.098	0.118	0.135	0.154	0.171	0.191	0.209	0.228	0.244	0.262	0.279	0.296	0.312	0.330	0.345	0.361	0.376	0.392	0.406	0.421	0.435	0.449	0.461	0.475	0.488	0.499	0.510	0.522	0.532	0.544	0.554	0.564	0.572	0.582	0.591	0.599	0.608	0.615	0.621	0.629	0.635	0.641	0.648	0.652	0.658	0.661	0.666	0.670	0.674	0.678	0.681	0.685	0.688	0.690	0.692	0.695	0.696	0.699	0.701	0.701	0.704	0.705	0.706	0.709	0.709	0.710	0.711	0.712	0.714	0.715	0.715	0.716	0.718	0.718	0.719	0.720	0.722	0.722	0.724	0.724	0.725	0.726	0.728	0.730	0.730	0.732	0.732	0.734	0.735	0.736	0.738	0.740	0.741	0.742	0.744	0.745	0.748	0.749	0.749	0.750	0.751	0.754	0.755	0.755	0.756	0.758	0.759	0.759	0.760	0.760	0.760	0.761	0.760	0.761	0.761	0.760	0.760	0.759	0.758	0.758	0.755	0.754	0.751	0.750	0.748	0.745	0.742	0.739	0.736	0.731	0.729	0.724	0.720	0.714	0.709	0.704	0.698	0.691	0.684	0.678	0.670	0.664	0.655	0.648	0.639	0.630	0.620	0.611	0.602	0.591	0.582	0.571	0.562	0.551	0.540	0.530	0.520	0.507	0.498	0.486	0.476	0.465	0.455	0.444	0.432	0.422	0.412	0.402	0.392	0.382	0.374	0.364	0.355	0.346	0.339	0.330	0.322	0.316	0.309	0.302	0.296	0.290	0.286	0.280	0.276	0.272	0.270	0.268	0.265	0.262	0.261	0.259	0.259	0.259	0.259	0.259	0.259	0.261	0.261	0.262	0.265	0.266	0.269	0.270	0.272	0.275	0.278	0.280	0.282	0.285	0.288	0.290	0.291	0.294	0.295	0.298	0.299	0.301	0.302	0.302	0.304	0.304	0.302	0.304	0.302	0.302	0.301	0.300	0.299	0.298	0.295	0.292	0.289	0.286	0.282	0.279	0.275	0.270	0.266	0.261	0.256	0.251	0.246	0.240	0.234	0.229	0.224	0.216	0.210	0.202	0.196	0.190	0.184	0.176	0.170	0.164	0.158	0.150	0.144	0.138	0.130	0.124	0.118	0.111	0.105	0.100	0.092	0.088	0.081	0.076	0.070	0.065	0.059	0.055	0.050	0.045	0.041	0.036	0.032	0.029	0.025	0.021	0.018	0.012	0.010	0.006	0.004	0.001	-0.001	-0.004	-0.006	-0.010	-0.012	-0.012	-0.015	-0.016	-0.019	-0.020	-0.021	-0.022	-0.024	-0.025	-0.026	-0.026	-0.028	-0.028	-0.028	-0.029	-0.030	-0.030	-0.029	-0.029	-0.030	-0.029	-0.029	-0.029	-0.028	-0.028	-0.026	-0.025	-0.024	-0.022	-0.020	-0.019	-0.018	-0.016	-0.015	-0.014	-0.011	-0.009	-0.006	-0.004	-0.001	0.002	0.005	0.008	0.011	0.015	0.019	0.022	0.026	0.031	0.036	0.041	0.046	0.051	0.058	0.062	0.070	0.076	0.084	0.090	0.098	0.106	0.114	0.121	0.130	0.140	0.149	0.159	0.169	0.180	0.191	0.201	0.212	0.225	0.236	0.249	0.261	0.275	0.288	0.301	0.314	0.328	0.341	0.355	0.371	0.385	0.399	0.414	0.429	0.444	0.458	0.474	0.488	0.502	0.516	0.531	0.545	0.560	0.574	0.589	0.602	0.615	0.629	0.641	0.655	0.668	0.679	0.691	0.701	0.712	0.722	0.734	0.744	0.754	0.762	0.772	0.780	0.789	0.796	0.805	0.812	0.820	0.826	0.832	0.839	0.845	0.850	0.854	0.860	0.865	0.870	0.874	0.879	0.882	0.885	0.889	0.892	0.896	0.899	0.902	0.906	0.909	0.911	0.914	0.916	0.919	0.921	0.922	0.925	0.926	0.929	0.930	0.931	0.931	0.932	0.932	0.934	0.932	0.932	0.932	0.931	0.929	0.928	0.925	0.922	0.919	0.915	0.910	0.905	0.899	0.894	0.888	0.879	0.872	0.862	0.855	0.845	0.835	0.824	0.812	0.801	0.788	0.775	0.760	0.746	0.731	0.715	0.700	0.684	0.666	0.650	0.632	0.614	0.596	0.578	0.558	0.540	0.520	0.501	0.481	0.462	0.441	0.422	0.404	0.382	0.364	0.345	0.326	0.306	0.289	0.270	0.251	0.234	0.218	0.200	0.182	0.166	0.150	0.135	0.119	0.105	0.090	0.076	0.062	0.049	0.036	0.024	0.011	-0.001	-0.012	-0.024	-0.035	-0.044	-0.055	-0.065	-0.075	-0.084	-0.092	-0.101	-0.110	-0.119	-0.126	-0.136	-0.144	-0.152	-0.160	-0.168	-0.176	-0.184	-0.192	-0.200	-0.209	-0.216	-0.225	-0.232	-0.241	-0.249	-0.258	-0.266	-0.275	-0.282	-0.291	-0.300	-0.309	-0.318	-0.326	-0.336	-0.345	-0.354	-0.362	-0.372	-0.381	-0.390	-0.399	-0.408	-0.418	-0.425	-0.435	-0.444	-0.452	-0.461	-0.469	-0.478	-0.485	-0.494	-0.501	-0.509	-0.518	-0.524	-0.531	-0.538	-0.545	-0.551	-0.558	-0.564	-0.569	-0.575	-0.579	-0.584	-0.589	-0.592	-0.596	-0.600	-0.604	-0.606	-0.610	-0.611	-0.614	-0.614	-0.616	-0.618	-0.618	-0.618	-0.618	-0.618	-0.618	-0.615	-0.614	-0.612	-0.610	-0.608	-0.604	-0.601	-0.596	-0.594	-0.589	-0.584	-0.580	-0.574	-0.569	-0.562	-0.555	-0.549	-0.542	-0.535	-0.528	-0.519	-0.511	-0.502	-0.494	-0.485	-0.476	-0.466	-0.456	-0.448	-0.436	-0.426	-0.415	-0.406	-0.395	-0.384	-0.372	-0.362	-0.351	-0.340	-0.329	-0.318	-0.308	-0.295	-0.285	-0.274	-0.264	-0.252	-0.244	-0.234	-0.224	-0.214	-0.205	-0.196	-0.188	-0.179	-0.170	-0.164	-0.156	-0.150	-0.144	-0.138	-0.132	-0.128	-0.124	-0.119	-0.116	-0.114	-0.111	-0.109	-0.108	-0.108	-0.106	-0.108	-0.108	-0.109	-0.110	-0.112	-0.115	-0.118	-0.121	-0.124	-0.128	-0.134	-0.138	-0.144	-0.149	-0.156	-0.161	-0.169	-0.175	-0.182	-0.190	-0.196	-0.205	-0.214	-0.220	-0.229	-0.236	-0.245	-0.254	-0.262	-0.271	-0.279	-0.288	-0.298	-0.305	-0.314	-0.321	-0.329	-0.338	-0.345	-0.352	-0.360	-0.368	-0.375	-0.382	-0.388	-0.394	-0.400	-0.406	-0.412	-0.416	-0.422	-0.426	-0.430	-0.434	-0.436	-0.440	-0.442	-0.444	-0.446	-0.448	-0.448	-0.448	-0.446	-0.446	-0.445	-0.442	-0.441	-0.438	-0.432	-0.429	-0.425	-0.419	-0.414	-0.408	-0.401	-0.394	-0.386	-0.378	-0.369	-0.360	-0.350	-0.339	-0.329	-0.319	-0.306	-0.295	-0.282	-0.270	-0.258	-0.244	-0.230	-0.218	-0.202	-0.190	-0.175	-0.160	-0.146	-0.132	-0.118	-0.102	-0.088	-0.071	-0.056	-0.041	-0.026	-0.010	0.004	0.019	0.034	0.049	0.064	0.078	0.091	0.106	0.121	0.134	0.148	0.162	0.175	0.188	0.201	0.214	0.228	0.240	0.251	0.264	0.275	0.286	0.298	0.309	0.320	0.330	0.340	0.350	0.359	0.369	0.379	0.386	0.395	0.402	0.410	0.419	0.425	0.432	0.438	0.445	0.450	0.455	0.460	0.464	0.469	0.472	0.475	0.478	0.480	0.482	0.485	0.486	0.486	0.488	0.488	0.488	0.488	0.486	0.484	0.481	0.479	0.475	0.472	0.469	0.465	0.460	0.455	0.450	0.444	0.439	0.431	0.424	0.418	0.410	0.402	0.395	0.386	0.378	0.369	0.360	0.351	0.341	0.331	0.322	0.311	0.302	0.291	0.281	0.270	0.260	0.249	0.238	0.226	0.216	0.205	0.194	0.182	0.171	0.160	0.148	0.136	0.124	0.112	0.101	0.090	0.076	0.066	0.054	0.041	0.029	0.016	0.005	-0.009	-0.021	-0.034	-0.046	-0.059	-0.072	-0.086	-0.099	-0.112	-0.126	-0.140	-0.152	-0.166	-0.180	-0.194	-0.208	-0.221	-0.235	-0.250	-0.264	-0.278	-0.291	-0.305	-0.320	-0.335	-0.349	-0.362	-0.378	-0.391	-0.405	-0.420	-0.432	-0.446	-0.461	-0.475	-0.489	-0.502	-0.515	-0.529	-0.541	-0.555	-0.569	-0.582	-0.595	-0.609	-0.621	-0.635	-0.648	-0.661	-0.674	-0.688	-0.701	-0.714	-0.728	-0.740	-0.754	-0.766	-0.781	-0.795	-0.809	-0.824	-0.838	-0.852	-0.868	-0.884	-0.900	-0.916	-0.932	-0.950	-0.969	-0.985	-1.004	-1.024	-1.044	-1.064	-1.085	-1.106	-1.129	-1.151	-1.175	-1.200	-1.224	-1.250	-1.278	-1.304	-1.332	-1.361	-1.391	-1.422	-1.454	-1.485	-1.518	-1.551	-1.586	-1.620	-1.658	-1.694	-1.731	-1.770	-1.809	-1.849	-1.890	-1.931	-1.972	-2.016	-2.059	-2.102	-2.148	-2.194	-2.239	-2.286	-2.331	-2.380	-2.428	-2.475	-2.524	-2.572	-2.622	-2.672	-2.722	-2.771	-2.822	-2.872	-2.922	-2.972	-3.024	-3.074	-3.125	-3.175	-3.225	-3.275	-3.324	-3.375	-3.424	-3.472	-3.522	-3.571	-3.619	-3.666	-3.714	-3.760	-3.806	-3.852	-3.898	-3.944	-3.988	-4.031	-4.075	-4.118	-4.160	-4.202	-4.244	-4.284	-4.325	-4.365	-4.404	-4.444	-4.481	-4.520	-4.556	-4.594	-4.630	-4.666	-4.701	-4.738	-4.772	-4.808	-4.841	-4.875	-4.909	-4.941	-4.975	-5.008	-5.041	-5.074	-5.106	-5.138	-5.170	-5.201	-5.232	-5.264	-5.296	-5.328	-5.359	-5.391	-5.422	-5.452	-5.484	-5.514	-5.545	-5.575	-5.605	-5.635	-5.665	-5.696	-5.726	-5.755	-5.785	-5.814	-5.844	-5.871	-5.900	-5.928	-5.956	-5.982	-6.010	-6.036	-6.062	-6.088	-6.112	-6.138	-6.160	-6.184	-6.206	-6.228	-6.249	-6.270	-6.290	-6.309	-6.328	-6.346	-6.362	-6.379	-6.394	-6.409	-6.422	-6.436	-6.449	-6.460	-6.471	-6.481	-6.491	-6.499	-6.506	-6.512	-6.520	-6.525	-6.530	-6.534	-6.538	-6.539	-6.541	-6.542	-6.544	-6.542	-6.541	-6.540	-6.538	-6.535	-6.531	-6.526	-6.521	-6.515	-6.509	-6.501	-6.494	-6.485	-6.476	-6.466	-6.455	-6.445	-6.434	-6.421	-6.408	-6.394	-6.380	-6.365	-6.349	-6.332	-6.316	-6.298	-6.280	-6.260	-6.240	-6.219	-6.198	-6.175	-6.152	-6.128	-6.104	-6.079	-6.052	-6.025	-5.998	-5.969	-5.939	-5.909	-5.878	-5.848	-5.814	-5.781	-5.746	-5.712	-5.676	-5.639	-5.602	-5.565	-5.525	-5.486	-5.446	-5.405	-5.364	-5.321	-5.278	-5.234	-5.190	-5.145	-5.100	-5.054	-5.006	-4.959	-4.911	-4.864	-4.814	-4.765	-4.714	-4.664	-4.612	-4.560	-4.508	-4.455	-4.402	-4.349	-4.295	-4.240	-4.186	-4.131	-4.075	-4.019	-3.962	-3.905	-3.848	-3.791	-3.732	-3.674	-3.615	-3.556	-3.496	-3.436	-3.376	-3.316	-3.255	-3.194	-3.132	-3.071	-3.010	-2.950	-2.888	-2.826	-2.762	-2.700	-2.639	-2.576	-2.514	-2.451	-2.389	-2.326	-2.265	-2.202	-2.141	-2.079	-2.019	-1.958	-1.896	-1.838	-1.778	-1.718	-1.660	-1.601	-1.544	-1.488	-1.431	-1.376	-1.321	-1.268	-1.215	-1.162	-1.112	-1.062	-1.012	-0.965	-0.919	-0.872	-0.829	-0.785	-0.744	-0.701	-0.662	-0.622	-0.585	-0.549	-0.514	-0.480	-0.446	-0.415	-0.384	-0.355	-0.325	-0.298	-0.272	-0.246	-0.221	-0.198	-0.175	-0.154	-0.132	-0.112	-0.092	-0.074	-0.055	-0.036	-0.019	-0.002	0.014	0.030	0.046	0.061	0.076	0.092	0.106	0.121	0.136	0.150	0.165	0.179	0.194	0.206	0.220	0.235	0.249	0.262	0.275	0.289	0.302	0.315	0.329	0.341	0.354	0.366	0.379	0.391	0.402	0.414	0.424	0.435	0.445	0.455	0.462	0.470	0.479	0.484	0.491	0.496	0.500	0.502	0.506	0.507	0.506	0.507	0.506	0.504	0.500	0.495	0.490	0.484	0.478	0.469	0.459	0.448	0.436	0.424	0.410	0.396	0.381	0.365	0.348	0.330	0.312	0.294	0.272	0.254	0.234	0.211	0.190	0.169	0.146	0.125	0.102	0.080	0.056	0.034	0.010	-0.011	-0.034	-0.056	-0.079	-0.101	-0.124	-0.144	-0.165	-0.186	-0.206	-0.226	-0.246	-0.266	-0.285	-0.301	-0.320	-0.336	-0.354	-0.370	-0.385	-0.400	-0.415	-0.429	-0.442	-0.456	-0.468	-0.479	-0.491	-0.502	-0.514	-0.524	-0.535	-0.544	-0.554	-0.562	-0.571	-0.580	-0.588	-0.596	-0.605	-0.612	-0.620	-0.628	-0.635	-0.642	-0.650	-0.658	-0.665	-0.672	-0.680	-0.688	-0.695	-0.702	-0.711	-0.720	-0.728	-0.738	-0.748	-0.755	-0.766	-0.775	-0.786	-0.798	-0.809	-0.819	-0.831	-0.844	-0.858	-0.871	-0.886	-0.900	-0.915	-0.931	-0.948	-0.965	-0.982	-1.000	-1.019	-1.038	-1.059	-1.079	-1.100	-1.122	-1.145	-1.168	-1.191	-1.215	-1.240	-1.265	-1.290	-1.316	-1.342	-1.369	-1.396	-1.424	-1.452	-1.480	-1.509	-1.538	-1.566	-1.595	-1.625	-1.652	-1.681	-1.710	-1.739	-1.766	-1.795	-1.824	-1.851	-1.879	-1.906	-1.932	-1.959	-1.985	-2.010	-2.035	-2.059	-2.082	-2.105	-2.126	-2.148	-2.168	-2.188	-2.206	-2.224	-2.242	-2.258	-2.274	-2.288	-2.301	-2.315	-2.328	-2.339	-2.349	-2.359	-2.369	-2.376	-2.384	-2.391	-2.399	-2.404	-2.409	-2.412	-2.418	-2.421	-2.422	-2.425	-2.428	-2.430	-2.431	-2.430	-2.431	-2.431	-2.432	-2.431	-2.431	-2.430	-2.430	-2.429	-2.429	-2.428	-2.426	-2.425	-2.424	-2.424	-2.421	-2.421	-2.421	-2.420	-2.420	-2.419	-2.419	-2.419	-2.420	-2.419	-2.419	-2.420	-2.420	-2.421	-2.422	-2.424	-2.425	-2.426	-2.429	-2.431	-2.434	-2.436	-2.439	-2.442	-2.445	-2.450	-2.454	-2.459	-2.462	-2.468	-2.472	-2.478	-2.484	-2.490	-2.496	-2.502	-2.509	-2.516	-2.524	-2.531	-2.540	-2.549	-2.558	-2.568	-2.576	-2.586	-2.596	-2.608	-2.619	-2.630	-2.641	-2.655	-2.666	-2.680	-2.691	-2.705	-2.719	-2.732	-2.748	-2.761	-2.776	-2.792	-2.808	-2.821	-2.838	-2.854	-2.870	-2.886	-2.904	-2.920	-2.938	-2.952	-2.970	-2.986	-3.005	-3.021	-3.039	-3.056	-3.072	-3.090	-3.108	-3.125	-3.142	-3.159	-3.176	-3.192	-3.210	-3.226	-3.242	-3.259	-3.275	-3.291	-3.306	-3.322	-3.336	-3.352	-3.366	-3.382	-3.396	-3.410	-3.424	-3.438	-3.452	-3.465	-3.476	-3.490	-3.502	-3.514	-3.526	-3.536	-3.549	-3.560	-3.570	-3.580	-3.591	-3.600	-3.610	-3.619	-3.629	-3.639	-3.646	-3.656	-3.665	-3.674	-3.682	-3.691	-3.700	-3.708	-3.716	-3.724	-3.731	-3.740	-3.748	-3.756	-3.764	-3.771	-3.780	-3.789	-3.798	-3.805	-3.814	-3.822	-3.831	-3.840	-3.849	-3.859	-3.868	-3.878	-3.888	-3.898	-3.908	-3.918	-3.928	-3.939	-3.950	-3.960	-3.971	-3.982	-3.995	-4.005	-4.016	-4.029	-4.040	-4.052	-4.064	-4.076	-4.086	-4.099	-4.110	-4.122	-4.132	-4.145	-4.156	-4.166	-4.178	-4.188	-4.199	-4.209	-4.219	-4.228	-4.238	-4.245	-4.254	-4.261	-4.269	-4.276	-4.284	-4.289	-4.294	-4.299	-4.304	-4.308	-4.310	-4.312	-4.315	-4.315	-4.318	-4.318	-4.316	-4.315	-4.312	-4.311	-4.308	-4.304	-4.300	-4.294	-4.289	-4.282	-4.276	-4.268	-4.261	-4.252	-4.242	-4.234	-4.224	-4.212	-4.202	-4.190	-4.179	-4.166	-4.152	-4.140	-4.126	-4.112	-4.098	-4.082	-4.068	-4.052	-4.037	-4.020	-4.005	-3.989	-3.972	-3.955	-3.939	-3.922	-3.906	-3.889	-3.871	-3.855	-3.839	-3.821	-3.804	-3.786	-3.770	-3.754	-3.736	-3.720	-3.704	-3.688	-3.672	-3.655	-3.640	-3.626	-3.611	-3.595	-3.581	-3.568	-3.552	-3.540	-3.526	-3.514	-3.501	-3.489	-3.476	-3.465	-3.452	-3.441	-3.431	-3.420	-3.409	-3.399	-3.389	-3.379	-3.369	-3.360	-3.350	-3.341	-3.331	-3.324	-3.314	-3.306	-3.296	-3.289	-3.280	-3.271	-3.262	-3.254	-3.245	-3.236	-3.228	-3.219	-3.209	-3.199	-3.190	-3.180	-3.171	-3.160	-3.150	-3.140	-3.129	-3.119	-3.106	-3.095	-3.085	-3.072	-3.061	-3.050	-3.039	-3.026	-3.014	-3.001	-2.990	-2.978	-2.965	-2.952	-2.940	-2.928	-2.916	-2.905	-2.892	-2.880	-2.869	-2.856	-2.845	-2.834	-2.822	-2.811	-2.801	-2.790	-2.779	-2.770	-2.761	-2.751	-2.742	-2.734	-2.725	-2.716	-2.709	-2.701	-2.694	-2.688	-2.681	-2.675	-2.669	-2.664	-2.658	-2.652	-2.650	-2.645	-2.641	-2.638	-2.634	-2.630	-2.628	-2.624	-2.621	-2.619	-2.618	-2.615	-2.612	-2.611	-2.610	-2.608	-2.606	-2.604	-2.604	-2.601	-2.600	-2.598	-2.598	-2.595	-2.592	-2.590	-2.589	-2.585	-2.582	-2.580	-2.578	-2.574	-2.570	-2.566	-2.561	-2.558	-2.554	-2.548	-2.542	-2.536	-2.531	-2.524	-2.519	-2.511	-2.504	-2.498	-2.489	-2.481	-2.472	-2.464	-2.455	-2.445	-2.436	-2.426	-2.416	-2.405	-2.395	-2.384	-2.374	-2.362	-2.351	-2.340	-2.329	-2.316	-2.306	-2.295	-2.282	-2.271	-2.261	-2.250	-2.240	-2.229	-2.219	-2.208	-2.198	-2.189	-2.179	-2.169	-2.160	-2.151	-2.142	-2.135	-2.126	-2.120	-2.111	-2.105	-2.099	-2.094	-2.088	-2.082	-2.078	-2.072	-2.069	-2.065	-2.061	-2.058	-2.055	-2.052	-2.050	-2.047	-2.045	-2.044	-2.041	-2.040	-2.039	-2.036	-2.035	-2.034	-2.031	-2.030	-2.029	-2.026	-2.025	-2.022	-2.020	-2.019	-2.015	-2.013	-2.010	-2.007	-2.004	-2.000	-1.996	-1.991	-1.986	-1.981	-1.976	-1.970	-1.964	-1.959	-1.951	-1.944	-1.938	-1.929	-1.922	-1.915	-1.905	-1.898	-1.889	-1.880	-1.871	-1.862	-1.852	-1.844	-1.835	-1.825	-1.816	-1.806	-1.798	-1.788	-1.779	-1.769	-1.760	-1.751	-1.742	-1.734	-1.726	-1.718	-1.709	-1.700	-1.694	-1.685	-1.678	-1.671	-1.664	-1.656	-1.651	-1.645	-1.640	-1.634	-1.629	-1.624	-1.619	-1.615	-1.611	-1.606	-1.604	-1.601	-1.598	-1.595	-1.591	-1.590	-1.588	-1.585	-1.584	-1.582	-1.580	-1.580	-1.579	-1.579	-1.578	-1.579	-1.579	-1.579	-1.579	-1.580	-1.580	-1.581	-1.584	-1.585	-1.586	-1.589	-1.591	-1.594	-1.595	-1.599	-1.602	-1.605	-1.609	-1.614	-1.619	-1.621	-1.626	-1.631	-1.638	-1.642	-1.646	-1.652	-1.659	-1.664	-1.670	-1.676	-1.684	-1.690	-1.696	-1.702	-1.709	-1.715	-1.721	-1.729	-1.734	-1.741	-1.748	-1.752	-1.759	-1.764	-1.769	-1.775	-1.779	-1.784	-1.786	-1.791	-1.792	-1.796	-1.798	-1.800	-1.801	-1.801	-1.801	-1.800	-1.799	-1.796	-1.795	-1.790	-1.788	-1.782	-1.778	-1.770	-1.764	-1.756	-1.749	-1.739	-1.730	-1.720	-1.709	-1.698	-1.685	-1.674	-1.660	-1.646	-1.631	-1.618	-1.601	-1.586	-1.570	-1.555	-1.538	-1.520	-1.504	-1.486	-1.470	-1.451	-1.434	-1.416	-1.399	-1.381	-1.364	-1.345	-1.328	-1.311	-1.294	-1.278	-1.261	-1.244	-1.229	-1.214	-1.198	-1.185	-1.170	-1.156	-1.144	-1.129	-1.118	-1.105	-1.094	-1.084	-1.072	-1.064	-1.054	-1.045	-1.036	-1.029	-1.020	-1.014	-1.006	-0.999	-0.992	-0.986	-0.982	-0.976	-0.971	-0.965	-0.961	-0.956	-0.952	-0.949	-0.945	-0.940	-0.936	-0.932	-0.928	-0.922	-0.918	-0.914	-0.909	-0.904	-0.899	-0.894	-0.888	-0.882	-0.876	-0.870	-0.862	-0.856	-0.849	-0.841	-0.834	-0.825	-0.816	-0.808	-0.799	-0.789	-0.779	-0.769	-0.758	-0.748	-0.736	-0.725	-0.714	-0.702	-0.690	-0.678	-0.666	-0.655	-0.642	-0.631	-0.619	-0.606	-0.595	-0.582	-0.570	-0.559	-0.546	-0.535	-0.524	-0.514	-0.502	-0.491	-0.481	-0.470	-0.460	-0.450	-0.441	-0.431	-0.422	-0.414	-0.404	-0.396	-0.389	-0.380	-0.374	-0.366	-0.359	-0.351	-0.345	-0.339	-0.332	-0.326	-0.321	-0.315	-0.309	-0.302	-0.299	-0.292	-0.286	-0.281	-0.276	-0.270	-0.265	-0.259	-0.254	-0.248	-0.242	-0.236	-0.230	-0.225	-0.219	-0.214	-0.206	-0.200	-0.195	-0.189	-0.181	-0.175	-0.169	-0.162	-0.155	-0.150	-0.142	-0.136	-0.131	-0.125	-0.119	-0.112	-0.106	-0.102	-0.096	-0.091	-0.086	-0.082	-0.078	-0.072	-0.069	-0.066	-0.061	-0.059	-0.056	-0.054	-0.051	-0.050	-0.049	-0.048	-0.048	-0.048	-0.046	-0.046	-0.046	-0.048	-0.049	-0.049	-0.051	-0.052	-0.054	-0.056	-0.058	-0.059	-0.061	-0.064	-0.066	-0.068	-0.069	-0.071	-0.072	-0.075	-0.076	-0.078	-0.079	-0.079	-0.080	-0.080	-0.081	-0.080	-0.080	-0.080	-0.079	-0.076	-0.075	-0.072	-0.071	-0.069	-0.065	-0.062	-0.059	-0.056	-0.052	-0.046	-0.042	-0.039	-0.032	-0.028	-0.022	-0.018	-0.010	-0.005	0.001	0.008	0.014	0.020	0.026	0.034	0.040	0.048	0.054	0.061	0.068	0.075	0.081	0.089	0.095	0.101	0.109	0.116	0.122	0.130	0.136	0.142	0.150	0.156	0.164	0.170	0.178	0.184	0.190	0.198	0.204	0.210	0.218	0.224	0.231	0.238	0.245	0.252	0.259	0.266	0.272	0.280	0.288	0.295	0.301	0.309	0.316	0.324	0.331	0.338	0.346	0.352	0.361	0.368	0.375	0.384	0.390	0.398	0.405	0.412	0.420	0.426	0.434	0.440	0.448	0.455	0.461	0.469	0.475	0.481	0.488	0.494	0.500	0.506	0.512	0.518	0.524	0.529	0.535	0.540	0.546	0.550	0.556	0.561	0.566	0.570	0.576	0.581	0.585	0.590	0.594	0.599	0.602	0.609	0.612	0.618	0.621	0.626	0.631	0.635	0.640	0.644	0.649	0.652	0.656	0.660	0.665	0.669	0.672	0.676	0.680	0.685	0.688	0.691	0.694	0.696	0.699	0.701	0.704	0.706	0.708	0.709	0.711	0.712	0.711	0.712	0.712	0.712	0.711	0.712	0.710	0.709	0.706	0.705	0.701	0.699	0.694	0.691	0.686	0.682	0.678	0.671	0.666	0.661	0.654	0.648	0.640	0.632	0.625	0.618	0.609	0.601	0.592	0.582	0.574	0.564	0.555	0.545	0.535	0.524	0.515	0.504	0.492	0.482	0.471	0.461	0.450	0.439	0.428	0.416	0.404	0.394	0.382	0.371	0.360	0.348	0.336	0.325	0.314	0.302	0.290	0.279	0.268	0.256	0.245	0.234	0.222	0.211	0.201	0.190	0.179	0.168	0.156	0.146	0.135	0.125	0.114	0.102	0.092	0.082	0.072	0.061	0.051	0.041	0.031	0.022	0.012	0.002	-0.006	-0.016	-0.025	-0.034	-0.042	-0.050	-0.059	-0.068	-0.074	-0.082	-0.090	-0.098	-0.104	-0.111	-0.118	-0.125	-0.130	-0.138	-0.142	-0.149	-0.152	-0.159	-0.164	-0.168	-0.172	-0.176	-0.181	-0.185	-0.190	-0.192	-0.196	-0.200	-0.202	-0.206	-0.210	-0.212	-0.215	-0.219	-0.221	-0.225	-0.226	-0.230	-0.232	-0.235	-0.239	-0.241	-0.244	-0.248	-0.250	-0.252	-0.256	-0.260	-0.262	-0.266	-0.270	-0.274	-0.279	-0.282	-0.286	-0.290	-0.295	-0.300	-0.305	-0.310	-0.315	-0.320	-0.326	-0.331	-0.338	-0.342	-0.349	-0.355	-0.361	-0.368	-0.372	-0.379	-0.385	-0.391	-0.396	-0.404	-0.409	-0.415	-0.420	-0.425	-0.431	-0.436	-0.441	-0.445	-0.450	-0.454	-0.459	-0.462	-0.465	-0.468	-0.471	-0.472	-0.475	-0.476	-0.476	-0.478	-0.479	-0.478	-0.478	-0.478	-0.475	-0.474	-0.471	-0.469	-0.466	-0.462	-0.459	-0.456	-0.451	-0.446	-0.440	-0.435	-0.430	-0.424	-0.416	-0.411	-0.405	-0.398	-0.390	-0.382	-0.376	-0.369	-0.360	-0.352	-0.345	-0.336	-0.330	-0.322	-0.314	-0.308	-0.299	-0.291	-0.284	-0.275	-0.268	-0.260	-0.252	-0.246	-0.239	-0.231	-0.225	-0.218	-0.211	-0.205	-0.198	-0.191	-0.185	-0.179	-0.171	-0.165	-0.160	-0.154	-0.148	-0.140	-0.134	-0.128	-0.121	-0.115	-0.108	-0.102	-0.095	-0.088	-0.080	-0.072	-0.065	-0.056	-0.048	-0.040	-0.031	-0.021	-0.012	-0.004	0.006	0.018	0.028	0.039	0.050	0.061	0.072	0.085	0.098	0.111	0.124	0.136	0.150	0.165	0.179	0.192	0.209	0.224	0.238	0.255	0.270	0.285	0.302	0.318	0.334	0.351	0.368	0.384	0.401	0.419	0.435	0.451	0.469	0.485	0.501	0.516	0.534	0.550	0.565	0.580	0.595	0.610	0.625	0.640	0.655	0.668	0.682	0.695	0.709	0.721	0.732	0.745	0.756	0.766	0.778	0.788	0.796	0.808	0.815	0.824	0.831	0.839	0.846	0.852	0.859	0.865	0.870	0.876	0.881	0.886	0.891	0.894	0.899	0.901	0.904	0.908	0.909	0.911	0.914	0.915	0.916	0.916	0.919	0.919	0.919	0.920	0.920	0.921	0.920	0.920	0.920	0.920	0.919	0.919	0.919	0.918	0.916	0.915	0.916	0.914	0.912	0.911	0.911	0.910	0.909	0.906	0.905	0.902	0.901	0.899	0.896	0.894	0.892	0.889	0.886	0.884	0.879	0.876	0.872	0.868	0.864	0.859	0.854	0.849	0.842	0.836	0.831	0.825	0.818	0.811	0.804	0.796	0.788	0.780	0.772	0.762	0.754	0.742	0.732	0.722	0.711	0.701	0.690	0.678	0.666	0.654	0.641	0.629	0.616	0.604	0.590	0.576	0.562	0.549	0.532	0.519	0.504	0.490	0.475	0.460	0.445	0.430	0.415	0.400	0.385	0.368	0.352	0.336	0.320	0.305	0.289	0.272	0.256	0.240	0.222	0.206	0.190	0.174	0.158	0.140	0.124	0.108	0.091	0.074	0.058	0.041	0.024	0.008	-0.010	-0.026	-0.042	-0.060	-0.076	-0.094	-0.110	-0.125	-0.142	-0.159	-0.176	-0.192	-0.208	-0.225	-0.240	-0.255	-0.271	-0.288	-0.301	-0.316	-0.331	-0.345	-0.359	-0.372	-0.385	-0.398	-0.410	-0.421	-0.434	-0.445	-0.455	-0.464	-0.474	-0.482	-0.490	-0.498	-0.505	-0.511	-0.518	-0.521	-0.526	-0.530	-0.534	-0.536	-0.538	-0.539	-0.540	-0.539	-0.539	-0.538	-0.534	-0.531	-0.529	-0.525	-0.521	-0.516	-0.510	-0.505	-0.499	-0.491	-0.485	-0.478	-0.469	-0.461	-0.452	-0.444	-0.435	-0.425	-0.415	-0.405	-0.395	-0.385	-0.375	-0.364	-0.354	-0.341	-0.331	-0.320	-0.310	-0.298	-0.288	-0.276	-0.266	-0.255	-0.242	-0.232	-0.221	-0.210	-0.200	-0.189	-0.178	-0.166	-0.154	-0.142	-0.131	-0.120	-0.109	-0.096	-0.084	-0.072	-0.060	-0.048	-0.035	-0.021	-0.008	0.006	0.019	0.034	0.048	0.062	0.076	0.091	0.108	0.122	0.139	0.155	0.172	0.189	0.206	0.224	0.241	0.260	0.279	0.298	0.316	0.336	0.356	0.376	0.398	0.418	0.439	0.459	0.479	0.501	0.522	0.544	0.565	0.588	0.609	0.631	0.654	0.675	0.698	0.720	0.741	0.764	0.786	0.808	0.830	0.851	0.872	0.895	0.915	0.938	0.958	0.978	0.998	1.018	1.038	1.056	1.076	1.095	1.112	1.130	1.148	1.165	1.181	1.198	1.212	1.228	1.242	1.258	1.270	1.282	1.295	1.309	1.319	1.330	1.341	1.352	1.361	1.371	1.379	1.386	1.394	1.401	1.408	1.414	1.419	1.425	1.428	1.432	1.436	1.440	1.442	1.444	1.448	1.449	1.449	1.450	1.451	1.452	1.451	1.452	1.452	1.452	1.451	1.451	1.449	1.449	1.448	1.448	1.446	1.444	1.442	1.442	1.441	1.440	1.439	1.438	1.436	1.436	1.436	1.435	1.434	1.434	1.434	1.434	1.434	1.434	1.434	1.434	1.434	1.435	1.435	1.436	1.438	1.439	1.441	1.441	1.442	1.445	1.446	1.448	1.449	1.451	1.452	1.455	1.458	1.460	1.461	1.464	1.465	1.466	1.468	1.470	1.471	1.474	1.474	1.476	1.476	1.478	1.479	1.479	1.479	1.479	1.479	1.478	1.478	1.476	1.475	1.472	1.470	1.469	1.465	1.462	1.459	1.455	1.451	1.446	1.441	1.436	1.430	1.424	1.416	1.410	1.402	1.395	1.388	1.378	1.370	1.361	1.351	1.341	1.331	1.322	1.312	1.301	1.290	1.281	1.270	1.259	1.248	1.236	1.225	1.214	1.202	1.192	1.181	1.170	1.159	1.149	1.139	1.129	1.119	1.110	1.100	1.091	1.084	1.075	1.066	1.060	1.052	1.045	1.040	1.034	1.029	1.024	1.020	1.016	1.012	1.009	1.006	1.004	1.002	1.001	1.000	1.001	1.000	1.000	1.001	1.002	1.002	1.004	1.006	1.009	1.010	1.014	1.015	1.019	1.021	1.025	1.028	1.030	1.034	1.036	1.040	1.044	1.045	1.048	1.052	1.054	1.056	1.059	1.061	1.062	1.065	1.066	1.068	1.068	1.069	1.069	1.070	1.069	1.069	1.068	1.068	1.066	1.065	1.062	1.060	1.058	1.056	1.051	1.049	1.046	1.042	1.038	1.032	1.029	1.025	1.020	1.014	1.010	1.004	0.999	0.992	0.986	0.981	0.975	0.969	0.964	0.958	0.951	0.945	0.940	0.932	0.928	0.920	0.914	0.909	0.901	0.896	0.890	0.885	0.880	0.874	0.869	0.864	0.859	0.854	0.850	0.845	0.841	0.838	0.834	0.830	0.828	0.824	0.821	0.818	0.815	0.814	0.811	0.809	0.809	0.806	0.806	0.805	0.805	0.804	0.804	0.804	0.804	0.805	0.805	0.805	0.806	0.806	0.808	0.810	0.811	0.811	0.814	0.815	0.818	0.819	0.820	0.822	0.825	0.828	0.830	0.832	0.835	0.838	0.839	0.841	0.844	0.848	0.849	0.851	0.854	0.858	0.860	0.864	0.866	0.869	0.872	0.876	0.880	0.884	0.888	0.892	0.896	0.900	0.905	0.910	0.915	0.921	0.926	0.931	0.939	0.945	0.951	0.959	0.966	0.974	0.981	0.990	0.999	1.008	1.018	1.028	1.038	1.049	1.059	1.070	1.081	1.094	1.105	1.118	1.131	1.142	1.156	1.170	1.182	1.198	1.211	1.225	1.239	1.252	1.268	1.282	1.295	1.309	1.324	1.338	1.351	1.366	1.379	1.392	1.406	1.418	1.431	1.444	1.455	1.466	1.478	1.488	1.499	1.508	1.518	1.526	1.535	1.542	1.551	1.559	1.565	1.571	1.576	1.582	1.588	1.592	1.596	1.600	1.604	1.608	1.610	1.612	1.615	1.616	1.618	1.619	1.620	1.620	1.621	1.621	1.622	1.621	1.622	1.621	1.622	1.621	1.621	1.620	1.620	1.619	1.618	1.618	1.618	1.616	1.614	1.614	1.612	1.611	1.609	1.608	1.606	1.604	1.601	1.599	1.596	1.594	1.590	1.588	1.582	1.578	1.574	1.568	1.562	1.556	1.549	1.541	1.534	1.526	1.518	1.508	1.496	1.486	1.474	1.462	1.450	1.438	1.422	1.409	1.394	1.378	1.362	1.345	1.328	1.310	1.291	1.274	1.254	1.236	1.216	1.195	1.175	1.156	1.136	1.115	1.095	1.074	1.054	1.034	1.012	0.992	0.972	0.952	0.934	0.915	0.895	0.876	0.859	0.841	0.825	0.808	0.791	0.776	0.760	0.746	0.732	0.719	0.705	0.692	0.681	0.669	0.656	0.646	0.635	0.626	0.616	0.608	0.599	0.590	0.581	0.574	0.565	0.559	0.550	0.544	0.535	0.529	0.521	0.514	0.507	0.499	0.491	0.484	0.475	0.468	0.459	0.451	0.441	0.432	0.422	0.414	0.404	0.392	0.382	0.371	0.360	0.348	0.336	0.324	0.311	0.299	0.286	0.272	0.259	0.246	0.232	0.219	0.204	0.190	0.176	0.161	0.148	0.134	0.120	0.105	0.092	0.078	0.065	0.051	0.040	0.026	0.015	0.002	-0.009	-0.019	-0.031	-0.041	-0.051	-0.061	-0.070	-0.080	-0.088	-0.096	-0.102	-0.110	-0.116	-0.122	-0.129	-0.132	-0.139	-0.142	-0.146	-0.150	-0.152	-0.155	-0.158	-0.159	-0.160	-0.161	-0.162	-0.161	-0.162	-0.161	-0.161	-0.160	-0.159	-0.156	-0.154	-0.151	-0.149	-0.145	-0.142	-0.139	-0.135	-0.129	-0.125	-0.120	-0.115	-0.110	-0.104	-0.098	-0.091	-0.084	-0.078	-0.070	-0.062	-0.055	-0.048	-0.039	-0.030	-0.021	-0.012	-0.001	0.008	0.018	0.028	0.038	0.048	0.059	0.070	0.080	0.091	0.102	0.114	0.125	0.138	0.148	0.160	0.170	0.181	0.194	0.204	0.214	0.226	0.236	0.246	0.256	0.266	0.275	0.285	0.294	0.301	0.309	0.316	0.324	0.330	0.334	0.340	0.345	0.349	0.351	0.355	0.356	0.359	0.359	0.360	0.360	0.359	0.358	0.356	0.352	0.350	0.346	0.342	0.338	0.332	0.328	0.320	0.314	0.308	0.299	0.292	0.284	0.275	0.268	0.259	0.249	0.240	0.230	0.220	0.211	0.201	0.191	0.181	0.171	0.161	0.151	0.142	0.132	0.124	0.114	0.105	0.096	0.086	0.079	0.071	0.062	0.055	0.049	0.041	0.034	0.029	0.022	0.018	0.012	0.008	0.002	0.000	-0.004	-0.006	-0.009	-0.011	-0.012	-0.015	-0.015	-0.015	-0.015	-0.014	-0.012	-0.011	-0.009	-0.005	-0.004	0.001	0.005	0.011	0.016	0.022	0.028	0.035	0.042	0.050	0.058	0.068	0.076	0.086	0.096	0.108	0.119	0.130	0.142	0.154	0.166	0.180	0.194	0.208	0.221	0.236	0.252	0.266	0.282	0.299	0.314	0.330	0.345	0.362	0.379	0.396	0.412	0.430	0.448	0.464	0.481	0.499	0.516	0.532	0.550	0.568	0.584	0.600	0.618	0.635	0.650	0.666	0.682	0.699	0.715	0.729	0.745	0.760	0.775	0.790	0.804	0.819	0.831	0.845	0.859	0.870	0.884	0.895	0.906	0.918	0.929	0.940	0.950	0.959	0.970	0.979	0.986	0.995	1.002	1.010	1.016	1.024	1.030	1.035	1.040	1.044	1.049	1.052	1.056	1.059	1.061	1.064	1.065	1.066	1.066	1.066	1.066	1.065	1.065	1.062	1.061	1.060	1.056	1.054	1.051	1.046	1.044	1.038	1.034	1.029	1.024	1.018	1.011	1.005	0.999	0.992	0.985	0.978	0.970	0.961	0.954	0.945	0.936	0.926	0.918	0.908	0.899	0.889	0.880	0.869	0.858	0.848	0.836	0.825	0.815	0.802	0.791	0.779	0.766	0.755	0.742	0.730	0.718	0.704	0.690	0.678	0.662	0.649	0.635	0.621	0.606	0.591	0.575	0.561	0.545	0.529	0.512	0.496	0.481	0.465	0.449	0.431	0.414	0.398	0.380	0.362	0.346	0.328	0.311	0.294	0.276	0.259	0.242	0.224	0.208	0.189	0.172	0.156	0.140	0.122	0.106	0.090	0.075	0.058	0.044	0.028	0.012	-0.001	-0.015	-0.029	-0.044	-0.058	-0.069	-0.082	-0.095	-0.108	-0.120	-0.131	-0.142	-0.154	-0.165	-0.176	-0.188	-0.198	-0.208	-0.218	-0.230	-0.240	-0.250	-0.260	-0.270	-0.281	-0.291	-0.301	-0.314	-0.325	-0.336	-0.348	-0.360	-0.374	-0.386	-0.400	-0.415	-0.429	-0.444	-0.461	-0.478	-0.494	-0.512	-0.531	-0.551	-0.571	-0.592	-0.615	-0.636	-0.661	-0.686	-0.711	-0.738	-0.765	-0.794	-0.822	-0.851	-0.882	-0.915	-0.948	-0.981	-1.015	-1.050	-1.086	-1.124	-1.161	-1.200	-1.240	-1.280	-1.320	-1.362	-1.404	-1.448	-1.491	-1.535	-1.579	-1.625	-1.670	-1.716	-1.762	-1.809	-1.856	-1.902	-1.951	-1.999	-2.046	-2.095	-2.145	-2.192	-2.241	-2.289	-2.338	-2.386	-2.435	-2.482	-2.531	-2.579	-2.626	-2.674	-2.721	-2.768	-2.814	-2.860	-2.906	-2.951	-2.996	-3.041	-3.086	-3.129	-3.172	-3.216	-3.259	-3.301	-3.342	-3.384	-3.424	-3.465	-3.505	-3.544	-3.584	-3.621	-3.660	-3.698	-3.736	-3.772	-3.810	-3.846	-3.882	-3.918	-3.954	-3.989	-4.025	-4.059	-4.094	-4.128	-4.161	-4.195	-4.230	-4.262	-4.296	-4.330	-4.361	-4.395	-4.428	-4.460	-4.494	-4.525	-4.558	-4.590	-4.621	-4.654	-4.686	-4.718	-4.750	-4.781	-4.814	-4.844	-4.875	-4.906	-4.938	-4.968	-4.998	-5.029	-5.058	-5.088	-5.116	-5.146	-5.175	-5.204	-5.231	-5.258	-5.285	-5.312	-5.339	-5.364	-5.390	-5.415	-5.440	-5.464	-5.486	-5.509	-5.530	-5.551	-5.572	-5.592	-5.612	-5.630	-5.648	-5.665	-5.681	-5.696	-5.712	-5.728	-5.740	-5.752	-5.765	-5.776	-5.789	-5.798	-5.808	-5.816	-5.824	-5.831	-5.838	-5.844	-5.849	-5.854	-5.858	-5.860	-5.862	-5.865	-5.868	-5.868	-5.868	-5.868	-5.866	-5.865	-5.862	-5.860	-5.856	-5.851	-5.848	-5.842	-5.836	-5.830	-5.822	-5.815	-5.808	-5.798	-5.789	-5.779	-5.768	-5.756	-5.744	-5.731	-5.719	-5.705	-5.691	-5.675	-5.659	-5.642	-5.625	-5.606	-5.588	-5.568	-5.548	-5.528	-5.504	-5.481	-5.459	-5.434	-5.409	-5.382	-5.355	-5.329	-5.300	-5.270	-5.240	-5.209	-5.178	-5.145	-5.111	-5.076	-5.041	-5.005	-4.968	-4.931	-4.892	-4.852	-4.812	-4.772	-4.730	-4.688	-4.645	-4.601	-4.556	-4.512	-4.466	-4.420	-4.372	-4.326	-4.276	-4.229	-4.179	-4.130	-4.079	-4.029	-3.978	-3.926	-3.874	-3.821	-3.769	-3.715	-3.660	-3.606	-3.552	-3.498	-3.442	-3.388	-3.331	-3.275	-3.219	-3.161	-3.105	-3.049	-2.990	-2.934	-2.876	-2.818	-2.760	-2.701	-2.642	-2.584	-2.525	-2.466	-2.408	-2.349	-2.290	-2.229	-2.170	-2.111	-2.052	-1.991	-1.932	-1.874	-1.815	-1.755	-1.696	-1.638	-1.579	-1.520	-1.462	-1.406	-1.348	-1.291	-1.235	-1.179	-1.122	-1.068	-1.014	-0.960	-0.906	-0.855	-0.802	-0.751	-0.701	-0.652	-0.605	-0.558	-0.510	-0.465	-0.420	-0.376	-0.334	-0.294	-0.252	-0.214	-0.174	-0.138	-0.101	-0.068	-0.032	-0.001	0.031	0.061	0.091	0.119	0.146	0.172	0.198	0.221	0.245	0.268	0.288	0.309	0.329	0.348	0.366	0.385	0.401	0.418	0.432	0.449	0.464	0.478	0.491	0.504	0.518	0.531	0.544	0.556	0.569	0.580	0.591	0.602	0.616	0.626	0.638	0.649	0.661	0.672	0.682	0.694	0.704	0.715	0.725	0.736	0.746	0.755	0.765	0.775	0.785	0.792	0.802	0.810	0.819	0.826	0.832	0.840	0.845	0.851	0.856	0.860	0.864	0.868	0.869	0.871	0.871	0.872	0.871	0.870	0.868	0.865	0.860	0.855	0.850	0.844	0.836	0.828	0.819	0.809	0.798	0.786	0.775	0.761	0.748	0.734	0.719	0.702	0.685	0.669	0.651	0.634	0.615	0.596	0.576	0.556	0.536	0.516	0.495	0.474	0.452	0.431	0.411	0.389	0.366	0.345	0.324	0.301	0.280	0.259	0.236	0.216	0.195	0.175	0.154	0.132	0.112	0.092	0.074	0.054	0.036	0.018	-0.001	-0.018	-0.036	-0.052	-0.070	-0.085	-0.101	-0.116	-0.131	-0.146	-0.160	-0.174	-0.188	-0.200	-0.212	-0.225	-0.236	-0.248	-0.259	-0.269	-0.280	-0.290	-0.300	-0.310	-0.320	-0.329	-0.338	-0.346	-0.355	-0.365	-0.374	-0.382	-0.391	-0.399	-0.409	-0.416	-0.426	-0.435	-0.445	-0.455	-0.465	-0.475	-0.486	-0.496	-0.509	-0.520	-0.531	-0.545	-0.559	-0.572	-0.586	-0.601	-0.618	-0.634	-0.650	-0.668	-0.686	-0.705	-0.724	-0.745	-0.765	-0.786	-0.809	-0.831	-0.855	-0.879	-0.902	-0.928	-0.954	-0.980	-1.006	-1.032	-1.060	-1.088	-1.116	-1.144	-1.172	-1.201	-1.229	-1.259	-1.288	-1.318	-1.345	-1.374	-1.402	-1.431	-1.459	-1.488	-1.516	-1.541	-1.569	-1.595	-1.621	-1.646	-1.670	-1.694	-1.718	-1.740	-1.760	-1.782	-1.801	-1.821	-1.839	-1.856	-1.872	-1.889	-1.904	-1.919	-1.931	-1.944	-1.956	-1.965	-1.976	-1.984	-1.992	-2.001	-2.007	-2.013	-2.018	-2.022	-2.026	-2.030	-2.033	-2.034	-2.036	-2.038	-2.039	-2.038	-2.039	-2.038	-2.038	-2.035	-2.034	-2.033	-2.030	-2.027	-2.026	-2.024	-2.021	-2.020	-2.018	-2.015	-2.013	-2.009	-2.007	-2.005	-2.002	-2.001	-2.000	-1.998	-1.996	-1.995	-1.994	-1.991	-1.991	-1.991	-1.991	-1.990	-1.990	-1.991	-1.991	-1.991	-1.994	-1.994	-1.996	-1.999	-2.001	-2.004	-2.006	-2.010	-2.013	-2.018	-2.021	-2.026	-2.031	-2.035	-2.040	-2.046	-2.051	-2.059	-2.065	-2.072	-2.079	-2.086	-2.094	-2.101	-2.110	-2.118	-2.128	-2.135	-2.145	-2.155	-2.165	-2.175	-2.184	-2.196	-2.206	-2.218	-2.229	-2.240	-2.251	-2.265	-2.276	-2.289	-2.302	-2.315	-2.328	-2.341	-2.355	-2.368	-2.382	-2.396	-2.411	-2.426	-2.441	-2.455	-2.470	-2.486	-2.502	-2.518	-2.534	-2.549	-2.565	-2.581	-2.598	-2.614	-2.630	-2.646	-2.664	-2.680	-2.696	-2.714	-2.729	-2.746	-2.764	-2.779	-2.796	-2.812	-2.829	-2.845	-2.860	-2.878	-2.892	-2.909	-2.924	-2.939	-2.955	-2.969	-2.984	-2.999	-3.012	-3.025	-3.040	-3.052	-3.065	-3.079	-3.091	-3.102	-3.115	-3.126	-3.139	-3.150	-3.160	-3.171	-3.181	-3.191	-3.201	-3.211	-3.221	-3.230	-3.240	-3.248	-3.256	-3.266	-3.274	-3.284	-3.291	-3.299	-3.309	-3.316	-3.325	-3.335	-3.342	-3.351	-3.360	-3.369	-3.378	-3.386	-3.396	-3.405	-3.415	-3.425	-3.435	-3.444	-3.455	-3.465	-3.475	-3.486	-3.496	-3.509	-3.519	-3.530	-3.542	-3.554	-3.565	-3.576	-3.588	-3.599	-3.610	-3.621	-3.632	-3.645	-3.655	-3.665	-3.676	-3.686	-3.698	-3.708	-3.716	-3.726	-3.735	-3.742	-3.751	-3.759	-3.765	-3.772	-3.778	-3.782	-3.788	-3.791	-3.795	-3.799	-3.800	-3.802	-3.802	-3.804	-3.804	-3.802	-3.801	-3.798	-3.796	-3.791	-3.788	-3.782	-3.778	-3.771	-3.764	-3.758	-3.749	-3.740	-3.731	-3.722	-3.712	-3.701	-3.691	-3.680	-3.669	-3.656	-3.644	-3.631	-3.618	-3.604	-3.590	-3.576	-3.561	-3.548	-3.532	-3.518	-3.502	-3.488	-3.472	-3.456	-3.442	-3.426	-3.411	-3.395	-3.380	-3.364	-3.349	-3.332	-3.318	-3.301	-3.286	-3.271	-3.256	-3.240	-3.226	-3.210	-3.196	-3.181	-3.168	-3.154	-3.139	-3.125	-3.111	-3.098	-3.084	-3.072	-3.059	-3.046	-3.035	-3.022	-3.010	-3.000	-2.988	-2.976	-2.965	-2.954	-2.944	-2.934	-2.925	-2.914	-2.904	-2.895	-2.885	-2.876	-2.869	-2.859	-2.850	-2.841	-2.834	-2.824	-2.816	-2.808	-2.800	-2.791	-2.784	-2.774	-2.766	-2.759	-2.750	-2.742	-2.734	-2.725	-2.718	-2.709	-2.700	-2.691	-2.682	-2.674	-2.665	-2.656	-2.646	-2.638	-2.629	-2.619	-2.610	-2.600	-2.590	-2.581	-2.571	-2.561	-2.551	-2.541	-2.531	-2.521	-2.512	-2.502	-2.492	-2.484	-2.474	-2.465	-2.454	-2.445	-2.436	-2.428	-2.419	-2.410	-2.401	-2.394	-2.385	-2.376	-2.370	-2.362	-2.355	-2.348	-2.341	-2.335	-2.329	-2.322	-2.318	-2.311	-2.306	-2.300	-2.296	-2.291	-2.286	-2.282	-2.279	-2.275	-2.270	-2.268	-2.264	-2.261	-2.258	-2.255	-2.251	-2.249	-2.245	-2.242	-2.240	-2.238	-2.235	-2.232	-2.230	-2.228	-2.225	-2.222	-2.219	-2.216	-2.214	-2.211	-2.208	-2.204	-2.200	-2.196	-2.191	-2.189	-2.184	-2.179	-2.174	-2.168	-2.162	-2.158	-2.150	-2.145	-2.138	-2.131	-2.124	-2.116	-2.109	-2.101	-2.092	-2.084	-2.075	-2.065	-2.056	-2.047	-2.036	-2.025	-2.015	-2.004	-1.992	-1.981	-1.970	-1.958	-1.945	-1.932	-1.920	-1.908	-1.894	-1.881	-1.868	-1.856	-1.842	-1.829	-1.815	-1.801	-1.788	-1.775	-1.761	-1.749	-1.735	-1.722	-1.710	-1.698	-1.685	-1.672	-1.660	-1.649	-1.636	-1.625	-1.614	-1.602	-1.591	-1.581	-1.571	-1.561	-1.551	-1.542	-1.535	-1.525	-1.518	-1.510	-1.502	-1.495	-1.488	-1.481	-1.475	-1.469	-1.462	-1.458	-1.451	-1.446	-1.441	-1.436	-1.431	-1.426	-1.421	-1.418	-1.412	-1.408	-1.404	-1.399	-1.395	-1.390	-1.386	-1.381	-1.378	-1.372	-1.368	-1.361	-1.358	-1.351	-1.345	-1.340	-1.334	-1.329	-1.322	-1.315	-1.309	-1.301	-1.295	-1.288	-1.280	-1.272	-1.264	-1.258	-1.249	-1.240	-1.231	-1.224	-1.215	-1.208	-1.199	-1.190	-1.180	-1.172	-1.164	-1.155	-1.146	-1.138	-1.129	-1.120	-1.114	-1.105	-1.096	-1.089	-1.081	-1.074	-1.066	-1.059	-1.052	-1.045	-1.039	-1.032	-1.026	-1.020	-1.015	-1.009	-1.004	-0.999	-0.994	-0.989	-0.986	-0.982	-0.979	-0.975	-0.971	-0.968	-0.964	-0.961	-0.959	-0.958	-0.954	-0.952	-0.950	-0.949	-0.948	-0.946	-0.945	-0.945	-0.945	-0.945	-0.944	-0.944	-0.946	-0.946	-0.948	-0.948	-0.950	-0.951	-0.955	-0.956	-0.960	-0.962	-0.966	-0.970	-0.974	-0.979	-0.984	-0.989	-0.995	-1.001	-1.008	-1.014	-1.021	-1.028	-1.035	-1.044	-1.052	-1.060	-1.069	-1.079	-1.088	-1.096	-1.105	-1.115	-1.125	-1.134	-1.142	-1.152	-1.162	-1.172	-1.181	-1.189	-1.199	-1.208	-1.215	-1.222	-1.231	-1.238	-1.244	-1.250	-1.254	-1.259	-1.262	-1.266	-1.269	-1.271	-1.271	-1.271	-1.271	-1.271	-1.269	-1.266	-1.261	-1.256	-1.251	-1.245	-1.238	-1.230	-1.220	-1.211	-1.201	-1.189	-1.178	-1.164	-1.151	-1.138	-1.122	-1.108	-1.091	-1.075	-1.059	-1.041	-1.024	-1.008	-0.989	-0.971	-0.952	-0.935	-0.916	-0.898	-0.879	-0.861	-0.844	-0.826	-0.809	-0.791	-0.775	-0.759	-0.741	-0.726	-0.711	-0.696	-0.682	-0.670	-0.656	-0.644	-0.631	-0.620	-0.611	-0.600	-0.591	-0.584	-0.576	-0.569	-0.561	-0.555	-0.550	-0.545	-0.541	-0.536	-0.534	-0.530	-0.528	-0.526	-0.525	-0.524	-0.522	-0.522	-0.521	-0.522	-0.521	-0.522	-0.524	-0.524	-0.525	-0.526	-0.525	-0.526	-0.528	-0.529	-0.529	-0.530	-0.530	-0.530	-0.530	-0.530	-0.529	-0.529	-0.528	-0.528	-0.525	-0.522	-0.521	-0.519	-0.516	-0.512	-0.510	-0.507	-0.504	-0.499	-0.494	-0.489	-0.485	-0.480	-0.474	-0.469	-0.461	-0.456	-0.450	-0.444	-0.436	-0.430	-0.422	-0.416	-0.409	-0.401	-0.394	-0.386	-0.379	-0.371	-0.364	-0.356	-0.349	-0.341	-0.334	-0.326	-0.319	-0.312	-0.305	-0.296	-0.289	-0.282	-0.275	-0.268	-0.260	-0.254	-0.246	-0.239	-0.231	-0.225	-0.216	-0.210	-0.202	-0.195	-0.186	-0.180	-0.172	-0.165	-0.158	-0.150	-0.141	-0.134	-0.126	-0.118	-0.109	-0.101	-0.092	-0.084	-0.075	-0.068	-0.058	-0.049	-0.040	-0.030	-0.021	-0.011	-0.002	0.008	0.016	0.028	0.036	0.046	0.056	0.065	0.075	0.084	0.092	0.102	0.110	0.120	0.129	0.136	0.145	0.152	0.160	0.168	0.174	0.181	0.188	0.194	0.199	0.205	0.210	0.214	0.219	0.222	0.225	0.230	0.232	0.235	0.238	0.239	0.241	0.242	0.244	0.245	0.246	0.246	0.248	0.248	0.248	0.248	0.248	0.248	0.248	0.248	0.248	0.248	0.248	0.249	0.248	0.249	0.250	0.251	0.252	0.254	0.255	0.258	0.260	0.262	0.265	0.269	0.272	0.275	0.279	0.284	0.289	0.292	0.298	0.302	0.309	0.315	0.320	0.326	0.332	0.340	0.346	0.352	0.360	0.366	0.374	0.382	0.389	0.396	0.404	0.411	0.419	0.426	0.434	0.440	0.449	0.456	0.462	0.470	0.478	0.486	0.492	0.500	0.506	0.514	0.521	0.528	0.534	0.542	0.549	0.556	0.562	0.570	0.578	0.585	0.591	0.599	0.605	0.614	0.621	0.629	0.636	0.644	0.651	0.660	0.668	0.675	0.684	0.692	0.701	0.710	0.719	0.728	0.736	0.746	0.755	0.764	0.772	0.782	0.791	0.801	0.811	0.820	0.830	0.840	0.849	0.859	0.868	0.876	0.886	0.895	0.904	0.912	0.921	0.930	0.938	0.946	0.955	0.962	0.971	0.978	0.986	0.992	0.999	1.008	1.014	1.020	1.026	1.032	1.038	1.044	1.050	1.055	1.061	1.066	1.072	1.078	1.081	1.086	1.091	1.096	1.101	1.106	1.110	1.115	1.119	1.122	1.128	1.131	1.136	1.140	1.142	1.148	1.151	1.154	1.159	1.161	1.165	1.168	1.170	1.174	1.176	1.179	1.180	1.182	1.182	1.185	1.186	1.188	1.189	1.189	1.189	1.188	1.188	1.188	1.185	1.184	1.181	1.179	1.176	1.172	1.169	1.165	1.160	1.155	1.150	1.144	1.138	1.131	1.124	1.116	1.109	1.100	1.091	1.082	1.074	1.062	1.054	1.042	1.032	1.020	1.010	0.998	0.986	0.974	0.962	0.949	0.938	0.924	0.910	0.898	0.885	0.870	0.856	0.842	0.829	0.816	0.801	0.788	0.772	0.759	0.744	0.731	0.718	0.702	0.688	0.674	0.660	0.646	0.631	0.618	0.604	0.589	0.575	0.561	0.548	0.534	0.520	0.506	0.494	0.480	0.466	0.454	0.440	0.429	0.415	0.402	0.391	0.379	0.368	0.355	0.344	0.334	0.321	0.310	0.301	0.291	0.281	0.271	0.261	0.252	0.245	0.236	0.229	0.220	0.214	0.206	0.201	0.195	0.189	0.182	0.179	0.174	0.170	0.166	0.162	0.159	0.156	0.154	0.151	0.150	0.149	0.145	0.144	0.142	0.142	0.142	0.141	0.140	0.141	0.140	0.140	0.140	0.140	0.140	0.139	0.139	0.138	0.138	0.138	0.136	0.135	0.134	0.132	0.131	0.129	0.126	0.124	0.121	0.119	0.115	0.112	0.108	0.104	0.099	0.094	0.089	0.082	0.076	0.071	0.064	0.058	0.051	0.044	0.036	0.030	0.022	0.014	0.008	-0.001	-0.008	-0.016	-0.024	-0.031	-0.039	-0.046	-0.054	-0.059	-0.066	-0.074	-0.079	-0.085	-0.090	-0.096	-0.100	-0.105	-0.109	-0.112	-0.114	-0.118	-0.119	-0.120	-0.120	-0.121	-0.121	-0.120	-0.119	-0.116	-0.115	-0.112	-0.109	-0.105	-0.101	-0.096	-0.091	-0.085	-0.080	-0.074	-0.066	-0.060	-0.052	-0.045	-0.038	-0.030	-0.022	-0.015	-0.006	0.002	0.011	0.019	0.028	0.035	0.045	0.052	0.060	0.069	0.076	0.084	0.091	0.099	0.106	0.112	0.120	0.128	0.134	0.140	0.145	0.151	0.159	0.164	0.169	0.175	0.180	0.184	0.190	0.195	0.200	0.206	0.210	0.215	0.221	0.225	0.231	0.235	0.241	0.248	0.252	0.259	0.265	0.270	0.278	0.284	0.291	0.299	0.306	0.315	0.322	0.331	0.340	0.351	0.360	0.371	0.380	0.391	0.402	0.415	0.426	0.439	0.451	0.464	0.478	0.490	0.505	0.519	0.532	0.548	0.562	0.578	0.591	0.608	0.622	0.639	0.654	0.670	0.685	0.701	0.716	0.732	0.748	0.764	0.780	0.795	0.810	0.825	0.840	0.854	0.868	0.882	0.896	0.910	0.924	0.935	0.949	0.960	0.972	0.984	0.995	1.005	1.015	1.026	1.036	1.044	1.054	1.062	1.071	1.078	1.085	1.094	1.100	1.106	1.112	1.119	1.124	1.129	1.132	1.138	1.142	1.146	1.151	1.155	1.160	1.162	1.166	1.169	1.174	1.176	1.179	1.182	1.185	1.189	1.192	1.195	1.198	1.201	1.202	1.206	1.209	1.212	1.215	1.219	1.222	1.225	1.229	1.232	1.236	1.238	1.241	1.246	1.249	1.251	1.254	1.258	1.260	1.264	1.266	1.269	1.270	1.272	1.275	1.276	1.278	1.279	1.280	1.280	1.280	1.279	1.278	1.278	1.275	1.272	1.270	1.266	1.262	1.259	1.254	1.249	1.242	1.236	1.230	1.221	1.214	1.205	1.196	1.186	1.176	1.166	1.154	1.142	1.130	1.119	1.106	1.092	1.080	1.066	1.051	1.038	1.022	1.008	0.992	0.978	0.962	0.948	0.932	0.918	0.901	0.886	0.871	0.855	0.840	0.825	0.810	0.795	0.781	0.765	0.751	0.736	0.722	0.709	0.694	0.680	0.666	0.652	0.639	0.625	0.612	0.599	0.586	0.574	0.561	0.548	0.535	0.522	0.509	0.498	0.485	0.471	0.459	0.446	0.434	0.420	0.408	0.394	0.381	0.368	0.355	0.342	0.329	0.316	0.302	0.289	0.274	0.261	0.248	0.234	0.220	0.208	0.194	0.180	0.168	0.154	0.141	0.129	0.116	0.104	0.091	0.080	0.068	0.056	0.048	0.038	0.026	0.019	0.009	0.001	-0.005	-0.014	-0.020	-0.025	-0.030	-0.035	-0.039	-0.041	-0.045	-0.045	-0.046	-0.048	-0.048	-0.046	-0.045	-0.042	-0.039	-0.036	-0.032	-0.028	-0.022	-0.018	-0.011	-0.005	0.002	0.010	0.018	0.025	0.034	0.044	0.052	0.061	0.070	0.081	0.090	0.101	0.110	0.121	0.130	0.141	0.150	0.161	0.170	0.180	0.189	0.198	0.206	0.216	0.225	0.234	0.242	0.251	0.260	0.268	0.275	0.284	0.290	0.298	0.305	0.312	0.320	0.326	0.334	0.341	0.349	0.355	0.361	0.369	0.376	0.384	0.392	0.400	0.409	0.416	0.424	0.434	0.442	0.452	0.460	0.471	0.481	0.491	0.502	0.514	0.525	0.538	0.549	0.564	0.576	0.589	0.604	0.619	0.634	0.649	0.664	0.680	0.696	0.714	0.731	0.749	0.765	0.785	0.802	0.820	0.840	0.859	0.878	0.896	0.918	0.938	0.958	0.976	0.998	1.018	1.038	1.056	1.078	1.096	1.118	1.138	1.156	1.176	1.195	1.215	1.234	1.252	1.271	1.289	1.306	1.325	1.342	1.360	1.376	1.392	1.409	1.424	1.440	1.455	1.470	1.484	1.496	1.511	1.524	1.536	1.549	1.561	1.572	1.584	1.594	1.605	1.615	1.625	1.634	1.642	1.651	1.660	1.669	1.676	1.682	1.690	1.698	1.704	1.710	1.716	1.724	1.730	1.735	1.740	1.745	1.751	1.756	1.762	1.766	1.772	1.776	1.781	1.785	1.790	1.795	1.800	1.805	1.808	1.814	1.818	1.821	1.826	1.830	1.835	1.838	1.841	1.846	1.849	1.854	1.856	1.860	1.864	1.868	1.870	1.874	1.878	1.880	1.882	1.886	1.889	1.891	1.894	1.898	1.899	1.901	1.902	1.904	1.905	1.908	1.909	1.910	1.910	1.912	1.912	1.912	1.912	1.912	1.912	1.912	1.911	1.910	1.909	1.908	1.906	1.905	1.904	1.901	1.899	1.896	1.894	1.891	1.888	1.884	1.880	1.876	1.872	1.868	1.864	1.858	1.852	1.848	1.842	1.836	1.830	1.824	1.818	1.810	1.804	1.796	1.789	1.781	1.774	1.765	1.758	1.749	1.741	1.731	1.722	1.714	1.704	1.695	1.686	1.676	1.666	1.658	1.648	1.639	1.628	1.619	1.609	1.599	1.590	1.581	1.571	1.562	1.552	1.544	1.535	1.526	1.518	1.510	1.501	1.492	1.485	1.478	1.470	1.462	1.456	1.450	1.444	1.438	1.431	1.428	1.422	1.418	1.412	1.409	1.404	1.401	1.398	1.395	1.391	1.389	1.386	1.384	1.382	1.381	1.379	1.379	1.376	1.376	1.375	1.375	1.374	1.374	1.374	1.374	1.374	1.375	1.375	1.375	1.375	1.376	1.376	1.376	1.378	1.378	1.378	1.379	1.379	1.380	1.379	1.380	1.380	1.380	1.380	1.380	1.380	1.380	1.379	1.378	1.376	1.376	1.375	1.375	1.372	1.371	1.369	1.368	1.365	1.364	1.360	1.359	1.355	1.352	1.350	1.346	1.344	1.340	1.336	1.332	1.329	1.325	1.321	1.318	1.314	1.310	1.305	1.300	1.296	1.292	1.288	1.284	1.279	1.275	1.271	1.268	1.264	1.260	1.256	1.252	1.249	1.246	1.244	1.240	1.238	1.236	1.232	1.231	1.230	1.229	1.228	1.228	1.226	1.226	1.226	1.226	1.228	1.229	1.229	1.231	1.232	1.234	1.236	1.239	1.241	1.245	1.248	1.251	1.255	1.259	1.262	1.265	1.270	1.274	1.278	1.282	1.286	1.291	1.295	1.300	1.304	1.309	1.312	1.316	1.320	1.324	1.328	1.331	1.334	1.338	1.341	1.345	1.348	1.350	1.354	1.356	1.358	1.361	1.364	1.365	1.369	1.371	1.372	1.375	1.378	1.380	1.382	1.385	1.388	1.390	1.392	1.398	1.400	1.404	1.408	1.412	1.416	1.421	1.426	1.432	1.438	1.444	1.451	1.458	1.466	1.474	1.482	1.491	1.501	1.511	1.522	1.532	1.545	1.556	1.570	1.582	1.596	1.610	1.624	1.639	1.654	1.669	1.684	1.700	1.715	1.731	1.748	1.764	1.780	1.796	1.812	1.829	1.845	1.860	1.876	1.892	1.906	1.922	1.938	1.951	100.000	5.000	2.000	1.000	2.000	0.000	0.000	0.000	0.000	0.000	0.000	0.000	0.000	0.000	0.000	0.000	0.000	0.000	0.191	0.145	0.098	0.051	0.004	-0.046	-0.095	-0.146	-0.196	-0.248	-0.300	-0.352	-0.405	-0.458	-0.511	-0.564	-0.619	-0.672	-0.728	-0.781	-0.835	-0.889	-0.944	-0.998	-1.051	-1.105	-1.159	-1.211	-1.264	-1.316	-1.368	-1.419	-1.470	-1.520	-1.569	-1.619	-1.666	-1.715	-1.760	-1.808	-1.852	-1.896	-1.939	-1.982	-2.024	-2.064	-2.105	-2.144	-2.181	-2.218	-2.254	-2.289	-2.324	-2.356	-2.390	-2.420	-2.451	-2.480	-2.509	-2.538	-2.565	-2.591	-2.616	-2.641	-2.666	-2.689	-2.711	-2.734	-2.755	-2.776	-2.796	-2.816	-2.836	-2.855	-2.874	-2.890	-2.909	-2.925	-2.942	-2.959	-2.975	-2.991	-3.008	-3.022	-3.039	-3.054	-3.070	-3.084	-3.099	-3.114	-3.130	-3.144	-3.159	-3.174	-3.190	-3.204	-3.219	-3.234	-3.249	-3.264	-3.280	-3.294	-3.310	-3.325	-3.341	-3.356	-3.371	-3.388	-3.404	-3.420	-3.438	-3.454	-3.470	-3.488	-3.504	-3.520	-3.538	-3.555	-3.572	-3.590	-3.608	-3.626	-3.644	-3.662	-3.681	-3.700	-3.720	-3.739	-3.758	-3.778	-3.798	-3.816	-3.836	-3.856	-3.876	-3.896	-3.918	-3.938	-3.959	-3.980	-4.001	-4.022	-4.044	-4.065	-4.086	-4.108	-4.129	-4.151	-4.172	-4.195	-4.218	-4.240	-4.261	-4.284	-4.306	-4.329	-4.351	-4.375	-4.398	-4.421	-4.444	-4.468	-4.491	-4.515	-4.539	-4.562	-4.588	-4.611	-4.635	-4.660	-4.684	-4.709	-4.732	-4.759	-4.784	-4.810	-4.835	-4.860	-4.886	-4.911	-4.938	-4.965	-4.991	-5.018	-5.044	-5.071	-5.098	-5.125	-5.152	-5.180	-5.208	-5.235	-5.262	-5.291	-5.318	-5.346	-5.372	-5.401	-5.429	-5.456	-5.484	-5.511	-5.539	-5.566	-5.592	-5.620	-5.648	-5.674	-5.700	-5.728	-5.754	-5.780	-5.805	-5.831	-5.858	-5.882	-5.909	-5.932	-5.958	-5.982	-6.006	-6.030	-6.054	-6.078	-6.101	-6.124	-6.146	-6.169	-6.191	-6.212	-6.235	-6.256	-6.278	-6.299	-6.320	-6.340	-6.360	-6.380	-6.400	-6.419	-6.439	-6.458	-6.478	-6.495	-6.515	-6.532	-6.551	-6.569	-6.585	-6.602	-6.619	-6.635	-6.651	-6.669	-6.684	-6.700	-6.715	-6.729	-6.744	-6.758	-6.772	-6.785	-6.798	-6.811	-6.822	-6.835	-6.845	-6.856	-6.866	-6.878	-6.886	-6.896	-6.904	-6.914	-6.921	-6.929	-6.936	-6.941	-6.948	-6.954	-6.959	-6.962	-6.968	-6.971	-6.974	-6.976	-6.979	-6.981	-6.982	-6.984	-6.984	-6.985	-6.984	-6.982	-6.982	-6.980	-6.979	-6.976	-6.974	-6.970	-6.966	-6.962	-6.959	-6.955	-6.950	-6.944	-6.938	-6.932	-6.925	-6.919	-6.911	-6.904	-6.896	-6.888	-6.879	-6.870	-6.860	-6.851	-6.840	-6.830	-6.819	-6.808	-6.796	-6.785	-6.771	-6.759	-6.746	-6.732	-6.720	-6.705	-6.691	-6.676	-6.661	-6.646	-6.631	-6.615	-6.599	-6.581	-6.565	-6.548	-6.530	-6.512	-6.495	-6.478	-6.459	-6.441	-6.421	-6.404	-6.385	-6.366	-6.346	-6.328	-6.309	-6.290	-6.271	-6.252	-6.232	-6.214	-6.195	-6.176	-6.158	-6.139	-6.120	-6.104	-6.085	-6.066	-6.050	-6.032	-6.015	-5.999	-5.982	-5.968	-5.950	-5.935	-5.920	-5.905	-5.891	-5.876	-5.864	-5.849	-5.836	-5.824	-5.811	-5.800	-5.789	-5.778	-5.766	-5.756	-5.746	-5.738	-5.728	-5.719	-5.711	-5.702	-5.696	-5.689	-5.681	-5.676	-5.671	-5.665	-5.660	-5.655	-5.652	-5.649	-5.646	-5.642	-5.640	-5.639	-5.638	-5.636	-5.636	-5.635	-5.635	-5.635	-5.638	-5.638	-5.640	-5.641	-5.644	-5.646	-5.649	-5.651	-5.654	-5.658	-5.661	-5.666	-5.670	-5.675	-5.679	-5.682	-5.688	-5.691	-5.696	-5.700	-5.705	-5.709	-5.711	-5.716	-5.720	-5.724	-5.729	-5.731	-5.735	-5.738	-5.740	-5.742	-5.745	-5.746	-5.748	-5.749	-5.750	-5.750	-5.750	-5.750	-5.750	-5.750	-5.749	-5.746	-5.745	-5.744	-5.740	-5.739	-5.735	-5.732	-5.729	-5.725	-5.721	-5.716	-5.712	-5.708	-5.702	-5.698	-5.692	-5.688	-5.682	-5.676	-5.671	-5.666	-5.660	-5.654	-5.649	-5.644	-5.638	-5.632	-5.628	-5.621	-5.618	-5.611	-5.608	-5.602	-5.598	-5.592	-5.589	-5.585	-5.580	-5.575	-5.571	-5.569	-5.565	-5.561	-5.559	-5.555	-5.551	-5.550	-5.548	-5.544	-5.542	-5.540	-5.536	-5.535	-5.534	-5.531	-5.530	-5.529	-5.528	-5.526	-5.525	-5.524	-5.522	-5.521	-5.520	-5.520	-5.519	-5.519	-5.516	-5.516	-5.515	-5.515	-5.515	-5.512	-5.512	-5.512	-5.510	-5.510	-5.509	-5.509	-5.508	-5.506	-5.505	-5.504	-5.502	-5.501	-5.500	-5.498	-5.496	-5.494	-5.491	-5.490	-5.488	-5.485	-5.482	-5.479	-5.476	-5.474	-5.470	-5.466	-5.462	-5.459	-5.454	-5.450	-5.445	-5.441	-5.435	-5.431	-5.426	-5.420	-5.415	-5.409	-5.402	-5.398	-5.390	-5.384	-5.378	-5.371	-5.364	-5.358	-5.351	-5.344	-5.338	-5.331	-5.324	-5.318	-5.311	-5.304	-5.298	-5.292	-5.285	-5.280	-5.272	-5.268	-5.261	-5.256	-5.251	-5.246	-5.241	-5.238	-5.232	-5.229	-5.225	-5.222	-5.219	-5.215	-5.212	-5.209	-5.208	-5.206	-5.204	-5.202	-5.200	-5.200	-5.199	-5.198	-5.198	-5.195	-5.196	-5.196	-5.195	-5.195	-5.195	-5.195	-5.195	-5.195	-5.194	-5.195	-5.194	-5.194	-5.194	-5.192	-5.191	-5.191	-5.191	-5.190	-5.189	-5.188	-5.186	-5.185	-5.182	-5.181	-5.179	-5.176	-5.174	-5.171	-5.169	-5.165	-5.162	-5.159	-5.156	-5.152	-5.150	-5.146	-5.142	-5.139	-5.135	-5.131	-5.126	-5.124	-5.119	-5.115	-5.111	-5.108	-5.102	-5.100	-5.096	-5.092	-5.089	-5.085	-5.080	-5.076	-5.072	-5.069	-5.066	-5.062	-5.059	-5.056	-5.052	-5.050	-5.046	-5.044	-5.041	-5.036	-5.034	-5.031	-5.028	-5.024	-5.021	-5.018	-5.015	-5.011	-5.006	-5.002	-4.999	-4.995	-4.990	-4.986	-4.981	-4.976	-4.972	-4.966	-4.961	-4.956	-4.950	-4.944	-4.938	-4.931	-4.925	-4.918	-4.910	-4.902	-4.895	-4.888	-4.880	-4.871	-4.865	-4.856	-4.846	-4.839	-4.830	-4.820	-4.812	-4.802	-4.794	-4.785	-4.775	-4.765	-4.756	-4.748	-4.738	-4.729	-4.719	-4.709	-4.700	-4.690	-4.681	-4.672	-4.664	-4.655	-4.646	-4.638	-4.629	-4.620	-4.611	-4.602	-4.594	-4.586	-4.578	-4.570	-4.561	-4.552	-4.545	-4.538	-4.529	-4.520	-4.512	-4.504	-4.495	-4.486	-4.476	-4.468	-4.459	-4.449	-4.440	-4.430	-4.419	-4.410	-4.400	-4.389	-4.378	-4.365	-4.354	-4.341	-4.330	-4.316	-4.304	-4.290	-4.276	-4.261	-4.246	-4.232	-4.216	-4.200	-4.185	-4.169	-4.151	-4.135	-4.119	-4.100	-4.084	-4.065	-4.046	-4.029	-4.010	-3.991	-3.974	-3.955	-3.936	-3.918	-3.899	-3.881	-3.862	-3.844	-3.826	-3.809	-3.791	-3.774	-3.756	-3.739	-3.724	-3.708	-3.692	-3.678	-3.664	-3.650	-3.636	-3.622	-3.610	-3.599	-3.588	-3.576	-3.566	-3.556	-3.549	-3.539	-3.531	-3.524	-3.516	-3.510	-3.504	-3.499	-3.494	-3.489	-3.484	-3.480	-3.478	-3.474	-3.470	-3.468	-3.465	-3.462	-3.460	-3.458	-3.456	-3.454	-3.451	-3.449	-3.446	-3.442	-3.439	-3.436	-3.432	-3.429	-3.425	-3.419	-3.414	-3.409	-3.402	-3.396	-3.390	-3.382	-3.374	-3.365	-3.356	-3.348	-3.336	-3.326	-3.315	-3.302	-3.292	-3.279	-3.266	-3.254	-3.240	-3.226	-3.212	-3.198	-3.182	-3.168	-3.152	-3.138	-3.122	-3.108	-3.094	-3.079	-3.064	-3.050	-3.036	-3.022	-3.010	-2.996	-2.984	-2.972	-2.960	-2.950	-2.940	-2.930	-2.921	-2.914	-2.906	-2.900	-2.894	-2.890	-2.885	-2.882	-2.880	-2.879	-2.878	-2.878	-2.879	-2.880	-2.882	-2.886	-2.890	-2.895	-2.900	-2.906	-2.914	-2.921	-2.929	-2.938	-2.946	-2.955	-2.965	-2.974	-2.985	-2.996	-3.006	-3.018	-3.028	-3.039	-3.051	-3.062	-3.072	-3.084	-3.095	-3.105	-3.116	-3.126	-3.135	-3.145	-3.155	-3.164	-3.172	-3.180	-3.188	-3.194	-3.201	-3.206	-3.212	-3.216	-3.220	-3.224	-3.228	-3.230	-3.232	-3.234	-3.234	-3.234	-3.234	-3.232	-3.230	-3.229	-3.226	-3.221	-3.218	-3.212	-3.208	-3.201	-3.195	-3.188	-3.180	-3.172	-3.162	-3.154	-3.144	-3.134	-3.124	-3.111	-3.099	-3.088	-3.074	-3.061	-3.048	-3.034	-3.020	-3.005	-2.990	-2.976	-2.960	-2.945	-2.929	-2.911	-2.896	-2.880	-2.862	-2.846	-2.829	-2.811	-2.795	-2.779	-2.762	-2.745	-2.728	-2.711	-2.694	-2.678	-2.661	-2.645	-2.630	-2.614	-2.598	-2.582	-2.568	-2.552	-2.538	-2.525	-2.510	-2.496	-2.484	-2.470	-2.458	-2.446	-2.435	-2.422	-2.411	-2.400	-2.390	-2.380	-2.369	-2.359	-2.350	-2.340	-2.331	-2.321	-2.312	-2.305	-2.296	-2.288	-2.280	-2.270	-2.262	-2.254	-2.245	-2.236	-2.228	-2.220	-2.210	-2.201	-2.192	-2.184	-2.172	-2.162	-2.152	-2.142	-2.131	-2.119	-2.109	-2.096	-2.085	-2.071	-2.060	-2.046	-2.034	-2.020	-2.005	-1.991	-1.978	-1.962	-1.949	-1.934	-1.919	-1.904	-1.889	-1.874	-1.858	-1.842	-1.828	-1.812	-1.798	-1.782	-1.766	-1.754	-1.739	-1.725	-1.710	-1.696	-1.684	-1.671	-1.658	-1.646	-1.635	-1.625	-1.614	-1.605	-1.596	-1.586	-1.579	-1.571	-1.565	-1.559	-1.554	-1.550	-1.545	-1.542	-1.539	-1.538	-1.536	-1.538	-1.538	-1.539	-1.540	-1.542	-1.546	-1.550	-1.555	-1.560	-1.565	-1.572	-1.579	-1.586	-1.595	-1.602	-1.612	-1.621	-1.632	-1.642	-1.654	-1.665	-1.676	-1.689	-1.700	-1.714	-1.726	-1.739	-1.752	-1.765	-1.779	-1.792	-1.806	-1.820	-1.834	-1.848	-1.860	-1.874	-1.886	-1.901	-1.914	-1.926	-1.939	-1.951	-1.962	-1.974	-1.985	-1.996	-2.007	-2.018	-2.026	-2.036	-2.044	-2.052	-2.061	-2.068	-2.074	-2.080	-2.086	-2.090	-2.095	-2.099	-2.102	-2.105	-2.108	-2.109	-2.109	-2.111	-2.110	-2.110	-2.109	-2.106	-2.105	-2.101	-2.099	-2.095	-2.091	-2.086	-2.081	-2.076	-2.071	-2.065	-2.059	-2.052	-2.045	-2.040	-2.033	-2.025	-2.019	-2.011	-2.004	-1.998	-1.990	-1.982	-1.976	-1.970	-1.964	-1.958	-1.952	-1.948	-1.941	-1.936	-1.932	-1.929	-1.925	-1.921	-1.920	-1.918	-1.916	-1.916	-1.916	-1.918	-1.918	-1.920	-1.922	-1.926	-1.930	-1.934	-1.939	-1.945	-1.951	-1.959	-1.965	-1.974	-1.982	-1.991	-2.000	-2.011	-2.021	-2.033	-2.044	-2.055	-2.068	-2.079	-2.091	-2.105	-2.118	-2.130	-2.144	-2.156	-2.170	-2.184	-2.196	-2.209	-2.221	-2.234	-2.246	-2.258	-2.269	-2.282	-2.292	-2.304	-2.314	-2.325	-2.332	-2.342	-2.350	-2.359	-2.366	-2.374	-2.379	-2.385	-2.390	-2.396	-2.399	-2.402	-2.406	-2.409	-2.410	-2.410	-2.411	-2.411	-2.411	-2.409	-2.409	-2.406	-2.402	-2.400	-2.396	-2.392	-2.389	-2.384	-2.380	-2.374	-2.369	-2.362	-2.356	-2.350	-2.344	-2.338	-2.330	-2.322	-2.316	-2.309	-2.302	-2.295	-2.288	-2.280	-2.274	-2.268	-2.260	-2.254	-2.246	-2.240	-2.234	-2.228	-2.221	-2.216	-2.209	-2.204	-2.199	-2.192	-2.188	-2.182	-2.178	-2.172	-2.168	-2.164	-2.159	-2.154	-2.150	-2.145	-2.141	-2.136	-2.132	-2.128	-2.122	-2.118	-2.112	-2.108	-2.102	-2.098	-2.092	-2.086	-2.081	-2.075	-2.069	-2.061	-2.055	-2.049	-2.041	-2.033	-2.024	-2.015	-2.006	-1.996	-1.986	-1.978	-1.966	-1.955	-1.942	-1.931	-1.919	-1.905	-1.892	-1.879	-1.865	-1.850	-1.835	-1.821	-1.805	-1.789	-1.772	-1.758	-1.740	-1.722	-1.706	-1.689	-1.671	-1.655	-1.636	-1.619	-1.600	-1.581	-1.564	-1.545	-1.526	-1.509	-1.490	-1.472	-1.454	-1.436	-1.418	-1.399	-1.381	-1.364	-1.345	-1.328	-1.310	-1.292	-1.276	-1.259	-1.241	-1.225	-1.208	-1.192	-1.176	-1.159	-1.144	-1.128	-1.112	-1.098	-1.081	-1.068	-1.051	-1.038	-1.022	-1.009	-0.995	-0.981	-0.966	-0.952	-0.939	-0.926	-0.912	-0.900	-0.888	-0.874	-0.861	-0.850	-0.838	-0.826	-0.814	-0.802	-0.791	-0.780	-0.770	-0.760	-0.749	-0.740	-0.731	-0.721	-0.712	-0.704	-0.696	-0.688	-0.681	-0.674	-0.669	-0.662	-0.658	-0.651	-0.648	-0.644	-0.641	-0.639	-0.636	-0.635	-0.634	-0.635	-0.635	-0.635	-0.636	-0.640	-0.641	-0.645	-0.649	-0.652	-0.658	-0.662	-0.670	-0.676	-0.684	-0.691	-0.700	-0.708	-0.716	-0.726	-0.735	-0.746	-0.756	-0.766	-0.778	-0.789	-0.799	-0.810	-0.822	-0.834	-0.845	-0.856	-0.869	-0.879	-0.891	-0.901	-0.914	-0.924	-0.935	-0.945	-0.955	-0.965	-0.975	-0.986	-0.995	-1.004	-1.012	-1.021	-1.029	-1.038	-1.045	-1.052	-1.060	-1.068	-1.074	-1.080	-1.088	-1.092	-1.100	-1.105	-1.111	-1.116	-1.122	-1.128	-1.134	-1.139	-1.145	-1.150	-1.156	-1.161	-1.168	-1.172	-1.179	-1.186	-1.192	-1.200	-1.206	-1.214	-1.221	-1.229	-1.236	-1.244	-1.252	-1.260	-1.269	-1.279	-1.288	-1.296	-1.305	-1.315	-1.324	-1.334	-1.342	-1.352	-1.362	-1.372	-1.381	-1.391	-1.400	-1.410	-1.419	-1.428	-1.436	-1.445	-1.452	-1.460	-1.468	-1.475	-1.481	-1.488	-1.494	-1.499	-1.505	-1.509	-1.512	-1.516	-1.520	-1.521	-1.524	-1.524	-1.526	-1.526	-1.525	-1.525	-1.524	-1.521	-1.520	-1.516	-1.514	-1.510	-1.506	-1.502	-1.496	-1.492	-1.486	-1.480	-1.474	-1.468	-1.460	-1.454	-1.446	-1.438	-1.430	-1.422	-1.414	-1.405	-1.396	-1.389	-1.379	-1.370	-1.361	-1.351	-1.342	-1.332	-1.324	-1.314	-1.305	-1.294	-1.285	-1.275	-1.265	-1.255	-1.244	-1.234	-1.224	-1.212	-1.202	-1.191	-1.181	-1.170	-1.159	-1.149	-1.136	-1.125	-1.112	-1.100	-1.089	-1.078	-1.064	-1.052	-1.039	-1.026	-1.012	-1.000	-0.986	-0.974	-0.960	-0.946	-0.932	-0.919	-0.905	-0.891	-0.876	-0.861	-0.848	-0.832	-0.819	-0.804	-0.790	-0.775	-0.760	-0.746	-0.731	-0.718	-0.702	-0.689	-0.675	-0.660	-0.646	-0.632	-0.618	-0.604	-0.590	-0.575	-0.562	-0.549	-0.535	-0.521	-0.509	-0.495	-0.482	-0.470	-0.458	-0.445	-0.432	-0.420	-0.408	-0.395	-0.382	-0.372	-0.360	-0.349	-0.336	-0.326	-0.314	-0.304	-0.292	-0.282	-0.271	-0.260	-0.250	-0.240	-0.230	-0.219	-0.209	-0.199	-0.189	-0.179	-0.168	-0.159	-0.149	-0.139	-0.129	-0.120	-0.109	-0.100	-0.090	-0.079	-0.070	-0.060	-0.050	-0.040	-0.032	-0.022	-0.012	-0.004	0.006	0.016	0.025	0.034	0.044	0.052	0.062	0.070	0.079	0.088	0.098	0.105	0.114	0.121	0.131	0.139	0.146	0.154	0.162	0.170	0.178	0.185	0.191	0.199	0.204	0.210	0.218	0.221	0.228	0.231	0.236	0.241	0.246	0.250	0.254	0.256	0.260	0.262	0.264	0.266	0.268	0.269	0.269	0.271	0.271	0.271	0.270	0.271	0.270	0.268	0.268	0.266	0.264	0.262	0.260	0.258	0.254	0.251	0.248	0.245	0.241	0.238	0.234	0.230	0.228	0.222	0.219	0.215	0.210	0.206	0.201	0.198	0.192	0.188	0.182	0.180	0.175	0.170	0.166	0.161	0.156	0.152	0.148	0.144	0.140	0.136	0.131	0.129	0.124	0.120	0.116	0.112	0.109	0.105	0.101	0.099	0.095	0.091	0.089	0.086	0.082	0.080	0.076	0.075	0.071	0.069	0.068	0.065	0.062	0.060	0.058	0.056	0.054	0.052	0.051	0.049	0.048	0.046	0.044	0.042	0.040	0.040	0.039	0.038	0.035	0.035	0.032	0.032	0.030	0.030	0.029	0.026	0.026	0.025	0.024	0.024	0.021	0.021	0.020	0.019	0.018	0.015	0.014	0.012	0.011	0.010	0.009	0.006	0.005	0.002	0.001	-0.001	-0.004	-0.006	-0.009	-0.010	-0.012	-0.016	-0.018	-0.021	-0.025	-0.028	-0.030	-0.034	-0.038	-0.040	-0.045	-0.048	-0.050	-0.054	-0.056	-0.061	-0.065	-0.068	-0.070	-0.074	-0.076	-0.080	-0.082	-0.086	-0.089	-0.090	-0.092	-0.095	-0.098	-0.099	-0.101	-0.102	-0.104	-0.105	-0.106	-0.108	-0.108	-0.109	-0.108	-0.108	-0.108	-0.106	-0.105	-0.105	-0.104	-0.101	-0.100	-0.099	-0.096	-0.094	-0.091	-0.089	-0.086	-0.084	-0.080	-0.078	-0.074	-0.071	-0.069	-0.065	-0.061	-0.059	-0.056	-0.052	-0.050	-0.046	-0.044	-0.040	-0.039	-0.035	-0.034	-0.031	-0.029	-0.028	-0.026	-0.025	-0.024	-0.024	-0.022	-0.022	-0.024	-0.022	-0.024	-0.025	-0.028	-0.029	-0.030	-0.032	-0.035	-0.038	-0.040	-0.045	-0.048	-0.051	-0.055	-0.059	-0.062	-0.068	-0.072	-0.078	-0.081	-0.086	-0.092	-0.098	-0.102	-0.108	-0.112	-0.118	-0.121	-0.126	-0.131	-0.135	-0.140	-0.144	-0.148	-0.150	-0.152	-0.158	-0.159	-0.161	-0.162	-0.165	-0.165	-0.165	-0.164	-0.164	-0.162	-0.161	-0.159	-0.155	-0.151	-0.148	-0.142	-0.136	-0.130	-0.124	-0.116	-0.108	-0.099	-0.090	-0.080	-0.070	-0.058	-0.045	-0.032	-0.019	-0.005	0.009	0.024	0.040	0.056	0.071	0.089	0.105	0.122	0.141	0.159	0.176	0.195	0.214	0.231	0.249	0.268	0.286	0.304	0.324	0.341	0.359	0.376	0.392	0.409	0.425	0.441	0.456	0.470	0.485	0.499	0.511	0.524	0.535	0.545	0.555	0.564	0.571	0.579	0.585	0.590	0.595	0.599	0.601	0.604	0.605	0.606	0.606	0.604	0.602	0.599	0.598	0.594	0.589	0.584	0.579	0.572	0.566	0.560	0.552	0.545	0.539	0.530	0.521	0.514	0.505	0.496	0.489	0.480	0.472	0.464	0.456	0.449	0.442	0.435	0.429	0.422	0.416	0.411	0.405	0.401	0.396	0.394	0.390	0.388	0.384	0.381	0.380	0.379	0.378	0.378	0.376	0.376	0.375	0.376	0.376	0.376	0.378	0.378	0.379	0.379	0.380	0.380	0.380	0.382	0.381	0.381	0.380	0.380	0.378	0.376	0.375	0.371	0.368	0.365	0.360	0.355	0.350	0.344	0.338	0.329	0.321	0.312	0.302	0.292	0.281	0.271	0.259	0.246	0.232	0.219	0.204	0.190	0.174	0.159	0.142	0.125	0.106	0.090	0.071	0.052	0.034	0.015	-0.005	-0.024	-0.044	-0.064	-0.084	-0.104	-0.122	-0.144	-0.162	-0.182	-0.202	-0.221	-0.240	-0.260	-0.280	-0.299	-0.316	-0.335	-0.352	-0.371	-0.388	-0.404	-0.420	-0.438	-0.452	-0.469	-0.482	-0.498	-0.512	-0.526	-0.540	-0.552	-0.565	-0.578	-0.589	-0.600	-0.611	-0.620	-0.630	-0.640	-0.649	-0.658	-0.666	-0.674	-0.681	-0.689	-0.696	-0.702	-0.709	-0.714	-0.720	-0.725	-0.730	-0.734	-0.738	-0.741	-0.746	-0.749	-0.751	-0.755	-0.759	-0.761	-0.762	-0.765	-0.766	-0.768	-0.769	-0.770	-0.771	-0.772	-0.771	-0.772	-0.774	-0.774	-0.774	-0.775	-0.775	-0.775	-0.775	-0.775	-0.776	-0.776	-0.779	-0.779	-0.779	-0.779	-0.780	-0.781	-0.782	-0.784	-0.785	-0.788	-0.790	-0.791	-0.792	-0.796	-0.798	-0.801	-0.804	-0.808	-0.810	-0.814	-0.818	-0.821	-0.826	-0.831	-0.834	-0.839	-0.845	-0.850	-0.854	-0.860	-0.865	-0.870	-0.876	-0.882	-0.886	-0.892	-0.898	-0.902	-0.909	-0.915	-0.920	-0.925	-0.930	-0.934	-0.938	-0.942	-0.948	-0.951	-0.954	-0.958	-0.960	-0.962	-0.965	-0.968	-0.968	-0.970	-0.970	-0.970	-0.969	-0.969	-0.966	-0.965	-0.962	-0.960	-0.958	-0.955	-0.951	-0.946	-0.942	-0.936	-0.932	-0.926	-0.921	-0.915	-0.909	-0.902	-0.896	-0.888	-0.881	-0.875	-0.868	-0.861	-0.854	-0.848	-0.839	-0.832	-0.826	-0.820	-0.814	-0.808	-0.801	-0.796	-0.792	-0.786	-0.782	-0.780	-0.776	-0.774	-0.771	-0.770	-0.769	-0.768	-0.768	-0.766	-0.768	-0.769	-0.771	-0.774	-0.776	-0.780	-0.784	-0.789	-0.794	-0.799	-0.806	-0.812	-0.820	-0.828	-0.838	-0.845	-0.855	-0.864	-0.874	-0.884	-0.895	-0.906	-0.918	-0.929	-0.941	-0.954	-0.966	-0.979	-0.992	-1.004	-1.018	-1.031	-1.044	-1.058	-1.070	-1.084	-1.096	-1.110	-1.122	-1.135	-1.148	-1.160	-1.172	-1.184	-1.195	-1.206	-1.218	-1.229	-1.239	-1.248	-1.258	-1.268	-1.275	-1.284	-1.291	-1.298	-1.304	-1.310	-1.315	-1.320	-1.322	-1.326	-1.329	-1.330	-1.330	-1.330	-1.330	-1.329	-1.326	-1.324	-1.319	-1.314	-1.309	-1.302	-1.294	-1.285	-1.276	-1.266	-1.256	-1.244	-1.232	-1.220	-1.206	-1.191	-1.176	-1.160	-1.144	-1.125	-1.108	-1.089	-1.069	-1.050	-1.029	-1.009	-0.986	-0.965	-0.942	-0.920	-0.898	-0.874	-0.851	-0.828	-0.804	-0.779	-0.755	-0.732	-0.708	-0.684	-0.660	-0.636	-0.614	-0.590	-0.566	-0.542	-0.520	-0.498	-0.475	-0.454	-0.432	-0.411	-0.391	-0.370	-0.351	-0.332	-0.314	-0.295	-0.278	-0.260	-0.244	-0.229	-0.212	-0.199	-0.184	-0.170	-0.158	-0.146	-0.135	-0.124	-0.112	-0.104	-0.095	-0.086	-0.079	-0.071	-0.066	-0.060	-0.055	-0.051	-0.046	-0.044	-0.040	-0.039	-0.038	-0.036	-0.036	-0.038	-0.038	-0.040	-0.041	-0.044	-0.048	-0.050	-0.055	-0.059	-0.064	-0.069	-0.075	-0.080	-0.088	-0.095	-0.101	-0.109	-0.116	-0.124	-0.132	-0.141	-0.151	-0.160	-0.170	-0.179	-0.188	-0.198	-0.208	-0.218	-0.228	-0.238	-0.248	-0.258	-0.268	-0.279	-0.288	-0.298	-0.308	-0.316	-0.326	-0.336	-0.348	-0.356	-0.366	-0.375	-0.384	-0.394	-0.402	-0.412	-0.421	-0.430	-0.440	-0.449	-0.459	-0.468	-0.476	-0.486	-0.495	-0.505	-0.515	-0.524	-0.534	-0.544	-0.554	-0.564	-0.575	-0.585	-0.595	-0.606	-0.618	-0.630	-0.641	-0.652	-0.664	-0.678	-0.690	-0.702	-0.716	-0.729	-0.742	-0.758	-0.771	-0.785	-0.800	-0.815	-0.830	-0.846	-0.862	-0.878	-0.894	-0.910	-0.926	-0.944	-0.960	-0.979	-0.995	-1.012	-1.031	-1.049	-1.066	-1.085	-1.104	-1.122	-1.141	-1.160	-1.179	-1.198	-1.216	-1.238	-1.256	-1.276	-1.294	-1.315	-1.335	-1.355	-1.374	-1.395	-1.416	-1.435	-1.456	-1.478	-1.499	-1.520	-1.542	-1.564	-1.585	-1.608	-1.630	-1.654	-1.678	-1.701	-1.725	-1.750	-1.775	-1.800	-1.825	-1.851	-1.878	-1.905	-1.934	-1.962	-1.990	-2.020	-2.051	-2.081	-2.114	-2.148	-2.180	-2.214	-2.249	-2.285	-2.322	-2.360	-2.398	-2.436	-2.478	-2.519	-2.561	-2.605	-2.650	-2.695	-2.742	-2.789	-2.839	-2.889	-2.939	-2.991	-3.044	-3.099	-3.152	-3.210	-3.266	-3.325	-3.385	-3.445	-3.506	-3.570	-3.632	-3.698	-3.762	-3.828	-3.895	-3.962	-4.030	-4.099	-4.169	-4.238	-4.309	-4.379	-4.451	-4.524	-4.595	-4.668	-4.741	-4.812	-4.885	-4.959	-5.031	-5.105	-5.176	-5.250	-5.321	-5.394	-5.464	-5.536	-5.608	-5.678	-5.748	-5.816	-5.886	-5.955	-6.022	-6.089	-6.156	-6.222	-6.286	-6.350	-6.415	-6.476	-6.539	-6.600	-6.660	-6.720	-6.779	-6.838	-6.894	-6.951	-7.006	-7.062	-7.115	-7.169	-7.221	-7.275	-7.326	-7.378	-7.428	-7.476	-7.526	-7.574	-7.622	-7.671	-7.718	-7.764	-7.810	-7.855	-7.900	-7.945	-7.990	-8.033	-8.078	-8.120	-8.164	-8.206	-8.249	-8.290	-8.332	-8.374	-8.415	-8.456	-8.498	-8.538	-8.578	-8.616	-8.655	-8.695	-8.732	-8.769	-8.808	-8.844	-8.879	-8.915	-8.950	-8.985	-9.018	-9.050	-9.084	-9.115	-9.145	-9.175	-9.205	-9.232	-9.260	-9.285	-9.311	-9.335	-9.359	-9.380	-9.401	-9.421	-9.440	-9.458	-9.474	-9.489	-9.502	-9.515	-9.526	-9.536	-9.545	-9.552	-9.559	-9.562	-9.566	-9.569	-9.569	-9.569	-9.566	-9.562	-9.556	-9.551	-9.542	-9.532	-9.522	-9.510	-9.496	-9.481	-9.465	-9.448	-9.428	-9.408	-9.384	-9.361	-9.336	-9.310	-9.282	-9.254	-9.222	-9.191	-9.159	-9.125	-9.090	-9.054	-9.016	-8.978	-8.938	-8.896	-8.855	-8.811	-8.766	-8.720	-8.674	-8.625	-8.578	-8.528	-8.478	-8.425	-8.371	-8.318	-8.262	-8.208	-8.151	-8.094	-8.036	-7.978	-7.918	-7.858	-7.795	-7.735	-7.671	-7.609	-7.545	-7.480	-7.415	-7.350	-7.284	-7.216	-7.149	-7.081	-7.012	-6.944	-6.875	-6.805	-6.735	-6.662	-6.591	-6.521	-6.448	-6.375	-6.302	-6.229	-6.155	-6.081	-6.006	-5.931	-5.856	-5.780	-5.704	-5.628	-5.550	-5.471	-5.394	-5.315	-5.236	-5.156	-5.076	-4.996	-4.916	-4.834	-4.752	-4.670	-4.588	-4.505	-4.421	-4.336	-4.251	-4.166	-4.081	-3.996	-3.910	-3.824	-3.736	-3.650	-3.562	-3.474	-3.385	-3.296	-3.208	-3.119	-3.030	-2.940	-2.851	-2.761	-2.672	-2.581	-2.491	-2.401	-2.312	-2.222	-2.134	-2.044	-1.956	-1.866	-1.779	-1.690	-1.602	-1.515	-1.430	-1.342	-1.258	-1.174	-1.090	-1.005	-0.922	-0.840	-0.759	-0.680	-0.600	-0.522	-0.445	-0.369	-0.292	-0.218	-0.142	-0.070	0.002	0.074	0.144	0.212	0.281	0.348	0.412	0.478	0.542	0.605	0.668	0.729	0.789	0.849	0.906	0.964	1.020	1.076	1.132	1.186	1.239	1.291	1.344	1.395	1.445	1.495	1.544	1.591	1.639	1.686	1.732	1.776	1.822	1.865	1.909	1.951	1.992	2.034	2.075	2.115	2.154	2.191	2.229	2.266	2.302	2.338	2.371	2.405	2.438	2.469	2.499	2.528	2.558	2.585	2.611	2.638	2.661	2.685	2.708	2.729	2.749	2.768	2.786	2.802	2.818	2.831	2.844	2.858	2.866	2.876	2.885	2.891	2.899	2.902	2.908	2.910	2.911	2.912	2.912	2.911	2.910	2.906	2.902	2.898	2.892	2.886	2.880	2.872	2.864	2.855	2.848	2.839	2.828	2.819	2.809	2.798	2.786	2.776	2.765	2.754	2.742	2.731	2.721	2.709	2.699	2.688	2.675	2.665	2.654	2.644	2.632	2.621	2.611	2.600	2.590	2.580	2.570	2.560	2.550	2.540	2.530	2.520	2.509	2.500	2.489	2.478	2.468	2.456	2.445	2.432	2.421	2.409	2.395	2.382	2.368	2.354	2.338	2.321	2.305	2.288	2.270	2.250	2.231	2.209	2.189	2.165	2.142	2.118	2.092	2.066	2.039	2.010	1.980	1.950	1.919	1.885	1.852	1.818	1.781	1.745	1.708	1.668	1.628	1.586	1.544	1.501	1.458	1.412	1.366	1.320	1.271	1.224	1.174	1.125	1.074	1.022	0.971	0.919	0.866	0.812	0.759	0.705	0.650	0.596	0.541	0.486	0.430	0.376	0.320	0.266	0.210	0.156	0.101	0.048	-0.006	-0.060	-0.114	-0.166	-0.218	-0.269	-0.320	-0.370	-0.420	-0.469	-0.518	-0.564	-0.610	-0.655	-0.700	-0.744	-0.786	-0.828	-0.869	-0.909	-0.946	-0.985	-1.021	-1.058	-1.092	-1.126	-1.159	-1.189	-1.220	-1.250	-1.279	-1.305	-1.332	-1.358	-1.384	-1.408	-1.431	-1.454	-1.475	-1.496	-1.516	-1.536	-1.556	-1.575	-1.592	-1.611	-1.628	-1.645	-1.661	-1.678	-1.694	-1.710	-1.725	-1.740	-1.755	-1.770	-1.785	-1.800	-1.815	-1.830	-1.845	-1.859	-1.875	-1.890	-1.905	-1.921	-1.936	-1.951	-1.968	-1.984	-1.999	-2.016	-2.031	-2.049	-2.065	-2.082	-2.099	-2.116	-2.134	-2.150	-2.169	-2.185	-2.204	-2.222	-2.240	-2.258	-2.276	-2.295	-2.314	-2.332	-2.350	-2.369	-2.388	-2.406	-2.424	-2.444	-2.462	-2.481	-2.500	-2.519	-2.538	-2.556	-2.574	-2.594	-2.612	-2.631	-2.650	-2.669	-2.686	-2.705	-2.722	-2.742	-2.761	-2.780	-2.798	-2.818	-2.836	-2.855	-2.874	-2.892	-2.911	-2.932	-2.951	-2.970	-2.990	-3.010	-3.030	-3.050	-3.071	-3.091	-3.112	-3.136	-3.158	-3.179	-3.201	-3.224	-3.246	-3.270	-3.294	-3.318	-3.341	-3.366	-3.391	-3.416	-3.442	-3.469	-3.494	-3.521	-3.548	-3.575	-3.602	-3.631	-3.660	-3.688	-3.718	-3.746	-3.776	-3.806	-3.836	-3.866	-3.896	-3.928	-3.958	-3.988	-4.019	-4.049	-4.080	-4.111	-4.141	-4.174	-4.204	-4.235	-4.265	-4.296	-4.326	-4.356	-4.386	-4.416	-4.446	-4.475	-4.504	-4.532	-4.561	-4.589	-4.618	-4.645	-4.671	-4.699	-4.725	-4.750	-4.778	-4.802	-4.826	-4.851	-4.875	-4.900	-4.922	-4.946	-4.968	-4.991	-5.012	-5.034	-5.055	-5.074	-5.095	-5.115	-5.135	-5.154	-5.172	-5.191	-5.209	-5.228	-5.245	-5.262	-5.279	-5.295	-5.312	-5.328	-5.344	-5.359	-5.375	-5.389	-5.405	-5.419	-5.432	-5.446	-5.460	-5.474	-5.486	-5.500	-5.512	-5.525	-5.539	-5.550	-5.561	-5.572	-5.584	-5.595	-5.606	-5.618	-5.628	-5.639	-5.649	-5.659	-5.669	-5.678	-5.688	-5.696	-5.705	-5.714	-5.724	-5.732	-5.740	-5.748	-5.755	-5.762	-5.770	-5.776	-5.784	-5.791	-5.796	-5.802	-5.809	-5.814	-5.819	-5.825	-5.830	-5.834	-5.838	-5.840	-5.844	-5.848	-5.850	-5.852	-5.855	-5.856	-5.856	-5.858	-5.858	-5.858	-5.856	-5.856	-5.855	-5.852	-5.850	-5.846	-5.842	-5.839	-5.834	-5.830	-5.822	-5.816	-5.810	-5.802	-5.794	-5.784	-5.775	-5.764	-5.752	-5.741	-5.729	-5.716	-5.702	-5.689	-5.675	-5.660	-5.644	-5.629	-5.611	-5.594	-5.576	-5.559	-5.540	-5.520	-5.501	-5.481	-5.461	-5.441	-5.419	-5.399	-5.378	-5.356	-5.336	-5.314	-5.292	-5.271	-5.250	-5.228	-5.206	-5.185	-5.164	-5.142	-5.121	-5.101	-5.080	-5.060	-5.041	-5.021	-5.002	-4.984	-4.965	-4.948	-4.931	-4.914	-4.898	-4.881	-4.866	-4.851	-4.838	-4.824	-4.810	-4.798	-4.785	-4.772	-4.762	-4.752	-4.741	-4.731	-4.722	-4.715	-4.706	-4.699	-4.691	-4.685	-4.679	-4.674	-4.668	-4.662	-4.658	-4.654	-4.649	-4.646	-4.642	-4.640	-4.638	-4.635	-4.632	-4.631	-4.630	-4.629	-4.629	-4.629	-4.626	-4.626	-4.626	-4.626	-4.626	-4.626	-4.628	-4.628	-4.628	-4.629	-4.629	-4.629	-4.631	-4.631	-4.632	-4.632	-4.634	-4.634	-4.635	-4.635	-4.636	-4.635	-4.636	-4.636	-4.636	-4.635	-4.636	-4.635	-4.635	-4.632	-4.632	-4.631	-4.630	-4.628	-4.626	-4.624	-4.622	-4.619	-4.618	-4.614	-4.611	-4.608	-4.605	-4.601	-4.598	-4.594	-4.590	-4.585	-4.581	-4.575	-4.571	-4.566	-4.561	-4.558	-4.551	-4.548	-4.541	-4.536	-4.531	-4.526	-4.521	-4.515	-4.510	-4.505	-4.500	-4.494	-4.489	-4.484	-4.479	-4.474	-4.469	-4.465	-4.460	-4.456	-4.451	-4.448	-4.444	-4.439	-4.435	-4.432	-4.429	-4.426	-4.422	-4.420	-4.418	-4.415	-4.412	-4.410	-4.408	-4.406	-4.405	-4.402	-4.401	-4.400	-4.399	-4.398	-4.398	-4.395	-4.395	-4.395	-4.394	-4.394	-4.392	-4.392	-4.394	-4.392	-4.392	-4.394	-4.392	-4.394	-4.394	-4.394	-4.395	-4.395	-4.395	-4.396	-4.396	-4.396	-4.398	-4.398	-4.398	-4.399	-4.398	-4.399	-4.398	-4.399	-4.398	-4.398	-4.398	-4.398	-4.396	-4.395	-4.395	-4.395	-4.394	-4.391	-4.390	-4.388	-4.385	-4.384	-4.381	-4.378	-4.375	-4.372	-4.368	-4.364	-4.361	-4.356	-4.351	-4.346	-4.341	-4.335	-4.330	-4.324	-4.319	-4.312	-4.306	-4.299	-4.291	-4.285	-4.276	-4.269	-4.261	-4.254	-4.245	-4.236	-4.228	-4.220	-4.211	-4.204	-4.195	-4.186	-4.179	-4.170	-4.162	-4.155	-4.146	-4.140	-4.131	-4.124	-4.118	-4.111	-4.105	-4.099	-4.094	-4.088	-4.084	-4.079	-4.075	-4.070	-4.068	-4.064	-4.061	-4.060	-4.059	-4.056	-4.055	-4.054	-4.055	-4.054	-4.054	-4.055	-4.056	-4.058	-4.059	-4.060	-4.062	-4.065	-4.068	-4.071	-4.074	-4.076	-4.079	-4.082	-4.085	-4.089	-4.091	-4.095	-4.096	-4.100	-4.102	-4.106	-4.108	-4.110	-4.112	-4.115	-4.118	-4.118	-4.119	-4.120	-4.121	-4.121	-4.121	-4.121	-4.121	-4.121	-4.120	-4.119	-4.118	-4.115	-4.114	-4.111	-4.109	-4.105	-4.104	-4.100	-4.096	-4.093	-4.089	-4.085	-4.080	-4.076	-4.071	-4.068	-4.061	-4.056	-4.051	-4.045	-4.040	-4.034	-4.028	-4.022	-4.016	-4.010	-4.004	-3.998	-3.991	-3.985	-3.978	-3.972	-3.965	-3.959	-3.951	-3.945	-3.939	-3.931	-3.925	-3.918	-3.910	-3.902	-3.895	-3.888	-3.880	-3.872	-3.865	-3.856	-3.849	-3.841	-3.834	-3.824	-3.815	-3.808	-3.799	-3.790	-3.780	-3.771	-3.762	-3.752	-3.744	-3.734	-3.724	-3.714	-3.704	-3.695	-3.684	-3.674	-3.664	-3.654	-3.644	-3.632	-3.622	-3.612	-3.602	-3.591	-3.581	-3.570	-3.560	-3.550	-3.540	-3.530	-3.520	-3.510	-3.501	-3.490	-3.481	-3.471	-3.464	-3.454	-3.446	-3.438	-3.429	-3.421	-3.412	-3.405	-3.398	-3.389	-3.382	-3.376	-3.369	-3.361	-3.356	-3.350	-3.342	-3.338	-3.331	-3.325	-3.319	-3.312	-3.308	-3.300	-3.295	-3.289	-3.282	-3.276	-3.269	-3.264	-3.256	-3.250	-3.244	-3.236	-3.229	-3.220	-3.211	-3.202	-3.194	-3.185	-3.175	-3.165	-3.155	-3.144	-3.132	-3.120	-3.109	-3.096	-3.084	-3.071	-3.058	-3.042	-3.029	-3.014	-2.999	-2.984	-2.968	-2.951	-2.935	-2.919	-2.901	-2.884	-2.868	-2.850	-2.834	-2.816	-2.799	-2.780	-2.762	-2.746	-2.729	-2.712	-2.695	-2.679	-2.662	-2.646	-2.631	-2.616	-2.601	-2.586	-2.572	-2.560	-2.548	-2.534	-2.522	-2.510	-2.500	-2.489	-2.479	-2.469	-2.461	-2.452	-2.445	-2.438	-2.431	-2.424	-2.419	-2.412	-2.408	-2.404	-2.400	-2.396	-2.392	-2.389	-2.386	-2.385	-2.381	-2.379	-2.378	-2.374	-2.372	-2.369	-2.368	-2.365	-2.362	-2.359	-2.355	-2.352	-2.349	-2.345	-2.341	-2.338	-2.332	-2.328	-2.321	-2.315	-2.310	-2.302	-2.295	-2.289	-2.280	-2.271	-2.264	-2.254	-2.245	-2.235	-2.225	-2.215	-2.205	-2.194	-2.182	-2.171	-2.160	-2.149	-2.138	-2.126	-2.116	-2.105	-2.094	-2.082	-2.072	-2.061	-2.051	-2.041	-2.034	-2.024	-2.016	-2.007	-2.000	-1.992	-1.986	-1.980	-1.975	-1.970	-1.965	-1.962	-1.960	-1.958	-1.955	-1.955	-1.954	-1.954	-1.954	-1.956	-1.958	-1.960	-1.962	-1.966	-1.970	-1.974	-1.980	-1.984	-1.990	-1.996	-2.002	-2.007	-2.014	-2.021	-2.027	-2.035	-2.041	-2.047	-2.055	-2.061	-2.069	-2.076	-2.082	-2.089	-2.095	-2.101	-2.106	-2.112	-2.118	-2.122	-2.128	-2.131	-2.136	-2.140	-2.142	-2.145	-2.148	-2.149	-2.151	-2.150	-2.151	-2.151	-2.150	-2.148	-2.146	-2.144	-2.141	-2.139	-2.134	-2.129	-2.124	-2.119	-2.112	-2.106	-2.099	-2.091	-2.082	-2.075	-2.065	-2.055	-2.046	-2.034	-2.022	-2.011	-2.000	-1.988	-1.974	-1.960	-1.946	-1.932	-1.918	-1.904	-1.889	-1.872	-1.858	-1.840	-1.825	-1.808	-1.792	-1.775	-1.758	-1.741	-1.724	-1.706	-1.690	-1.672	-1.655	-1.639	-1.621	-1.605	-1.588	-1.571	-1.555	-1.539	-1.524	-1.508	-1.492	-1.478	-1.462	-1.449	-1.435	-1.421	-1.409	-1.396	-1.384	-1.371	-1.361	-1.350	-1.339	-1.330	-1.320	-1.310	-1.302	-1.292	-1.285	-1.278	-1.270	-1.262	-1.255	-1.249	-1.242	-1.236	-1.231	-1.225	-1.219	-1.214	-1.206	-1.201	-1.196	-1.190	-1.184	-1.179	-1.172	-1.166	-1.160	-1.154	-1.146	-1.140	-1.132	-1.125	-1.118	-1.109	-1.100	-1.091	-1.081	-1.071	-1.061	-1.051	-1.040	-1.029	-1.018	-1.005	-0.992	-0.980	-0.968	-0.955	-0.940	-0.928	-0.915	-0.900	-0.885	-0.872	-0.858	-0.844	-0.829	-0.815	-0.799	-0.785	-0.771	-0.758	-0.742	-0.730	-0.715	-0.702	-0.689	-0.676	-0.664	-0.650	-0.639	-0.628	-0.618	-0.606	-0.596	-0.586	-0.579	-0.570	-0.561	-0.555	-0.549	-0.542	-0.538	-0.532	-0.528	-0.524	-0.521	-0.519	-0.518	-0.516	-0.516	-0.516	-0.518	-0.519	-0.521	-0.524	-0.528	-0.532	-0.536	-0.541	-0.548	-0.555	-0.561	-0.569	-0.578	-0.586	-0.595	-0.605	-0.615	-0.625	-0.636	-0.648	-0.660	-0.671	-0.684	-0.696	-0.710	-0.722	-0.738	-0.750	-0.765	-0.780	-0.794	-0.809	-0.824	-0.838	-0.852	-0.868	-0.882	-0.896	-0.911	-0.926	-0.940	-0.954	-0.969	-0.982	-0.996	-1.010	-1.022	-1.035	-1.048	-1.059	-1.071	-1.081	-1.092	-1.102	-1.111	-1.121	-1.130	-1.139	-1.145	-1.152	-1.159	-1.165	-1.170	-1.175	-1.179	-1.182	-1.186	-1.188	-1.189	-1.190	-1.190	-1.191	-1.191	-1.190	-1.188	-1.186	-1.184	-1.181	-1.178	-1.174	-1.170	-1.165	-1.161	-1.156	-1.152	-1.148	-1.141	-1.138	-1.131	-1.125	-1.121	-1.115	-1.110	-1.105	-1.100	-1.095	-1.091	-1.088	-1.084	-1.080	-1.076	-1.074	-1.072	-1.070	-1.069	-1.069	-1.069	-1.069	-1.070	-1.071	-1.074	-1.076	-1.081	-1.085	-1.090	-1.094	-1.100	-1.108	-1.114	-1.121	-1.128	-1.136	-1.145	-1.156	-1.165	-1.175	-1.186	-1.196	-1.209	-1.220	-1.231	-1.244	-1.255	-1.266	-1.280	-1.291	-1.304	-1.315	-1.328	-1.339	-1.350	-1.362	-1.374	-1.384	-1.395	-1.406	-1.415	-1.425	-1.434	-1.442	-1.450	-1.458	-1.464	-1.471	-1.476	-1.480	-1.486	-1.489	-1.494	-1.495	-1.498	-1.499	-1.499	-1.500	-1.500	-1.499	-1.498	-1.495	-1.492	-1.489	-1.486	-1.481	-1.478	-1.472	-1.466	-1.461	-1.455	-1.449	-1.442	-1.436	-1.429	-1.421	-1.414	-1.406	-1.398	-1.390	-1.382	-1.374	-1.366	-1.359	-1.351	-1.344	-1.336	-1.329	-1.321	-1.316	-1.309	-1.302	-1.296	-1.290	-1.284	-1.279	-1.274	-1.269	-1.264	-1.260	-1.255	-1.250	-1.246	-1.244	-1.240	-1.238	-1.235	-1.231	-1.229	-1.225	-1.222	-1.220	-1.218	-1.215	-1.211	-1.209	-1.208	-1.202	-1.200	-1.196	-1.192	-1.190	-1.186	-1.181	-1.176	-1.172	-1.166	-1.160	-1.155	-1.148	-1.140	-1.132	-1.125	-1.118	-1.108	-1.099	-1.089	-1.076	-1.066	-1.055	-1.041	-1.029	-1.015	-1.001	-0.986	-0.971	-0.956	-0.940	-0.924	-0.906	-0.889	-0.872	-0.855	-0.836	-0.818	-0.799	-0.780	-0.760	-0.741	-0.721	-0.702	-0.682	-0.662	-0.642	-0.622	-0.604	-0.582	-0.564	-0.544	-0.525	-0.505	-0.486	-0.468	-0.449	-0.430	-0.411	-0.394	-0.376	-0.358	-0.340	-0.325	-0.308	-0.291	-0.275	-0.259	-0.244	-0.229	-0.214	-0.199	-0.186	-0.171	-0.159	-0.145	-0.132	-0.120	-0.108	-0.096	-0.085	-0.072	-0.061	-0.051	-0.041	-0.031	-0.021	-0.011	-0.002	0.006	0.016	0.025	0.032	0.041	0.049	0.056	0.062	0.070	0.078	0.084	0.090	0.096	0.101	0.108	0.112	0.116	0.121	0.125	0.129	0.131	0.135	0.138	0.140	0.142	0.142	0.144	0.145	0.145	0.145	0.145	0.142	0.141	0.140	0.136	0.134	0.130	0.126	0.121	0.118	0.112	0.108	0.101	0.095	0.088	0.081	0.072	0.064	0.056	0.048	0.039	0.029	0.020	0.010	0.000	-0.010	-0.020	-0.031	-0.042	-0.052	-0.064	-0.075	-0.086	-0.096	-0.108	-0.120	-0.130	-0.141	-0.152	-0.162	-0.174	-0.185	-0.195	-0.206	-0.215	-0.226	-0.236	-0.246	-0.255	-0.266	-0.275	-0.285	-0.294	-0.302	-0.311	-0.321	-0.330	-0.339	-0.346	-0.355	-0.364	-0.371	-0.381	-0.389	-0.398	-0.405	-0.414	-0.422	-0.431	-0.440	-0.448	-0.458	-0.466	-0.476	-0.485	-0.494	-0.504	-0.514	-0.524	-0.534	-0.544	-0.555	-0.566	-0.578	-0.588	-0.599	-0.610	-0.622	-0.634	-0.645	-0.658	-0.669	-0.681	-0.692	-0.704	-0.716	-0.728	-0.739	-0.750	-0.762	-0.772	-0.784	-0.794	-0.804	-0.814	-0.824	-0.832	-0.841	-0.849	-0.856	-0.864	-0.870	-0.878	-0.884	-0.888	-0.892	-0.898	-0.900	-0.902	-0.905	-0.906	-0.908	-0.908	-0.908	-0.905	-0.904	-0.901	-0.899	-0.895	-0.891	-0.886	-0.880	-0.875	-0.869	-0.861	-0.855	-0.846	-0.838	-0.829	-0.820	-0.809	-0.799	-0.789	-0.779	-0.766	-0.755	-0.744	-0.732	-0.719	-0.706	-0.694	-0.681	-0.669	-0.655	-0.642	-0.629	-0.615	-0.601	-0.586	-0.572	-0.559	-0.545	-0.530	-0.516	-0.501	-0.488	-0.472	-0.459	-0.444	-0.429	-0.414	-0.399	-0.384	-0.369	-0.354	-0.339	-0.322	-0.308	-0.291	-0.278	-0.261	-0.246	-0.230	-0.214	-0.199	-0.182	-0.166	-0.151	-0.135	-0.119	-0.104	-0.088	-0.071	-0.055	-0.039	-0.022	-0.006	0.010	0.026	0.041	0.059	0.075	0.091	0.108	0.124	0.139	0.155	0.171	0.188	0.204	0.219	0.235	0.251	0.268	0.282	0.299	0.315	0.330	0.346	0.361	0.378	0.392	0.408	0.421	0.436	0.451	0.466	0.481	0.496	0.510	0.525	0.540	0.554	0.568	0.582	0.595	0.609	0.621	0.635	0.648	0.661	0.674	0.686	0.699	0.710	0.722	0.734	0.746	0.756	0.768	0.779	0.789	0.800	0.810	0.821	0.830	0.841	0.851	0.859	0.869	0.879	0.886	0.895	0.904	0.911	0.920	0.928	0.936	0.944	0.951	0.959	0.966	0.972	0.980	0.986	0.994	1.000	1.006	1.012	1.018	1.024	1.031	1.036	1.041	1.048	1.052	1.058	1.064	1.068	1.072	1.079	1.082	1.086	1.091	1.095	1.099	1.102	1.106	1.110	1.112	1.116	1.118	1.121	1.124	1.125	1.128	1.129	1.130	1.131	1.132	1.132	1.132	1.134	1.134	1.132	1.132	1.131	1.130	1.129	1.128	1.126	1.124	1.121	1.119	1.115	1.112	1.109	1.108	1.104	1.100	1.096	1.092	1.088	1.084	1.080	1.076	1.071	1.068	1.061	1.058	1.052	1.048	1.042	1.038	1.032	1.029	1.024	1.019	1.014	1.010	1.005	1.000	0.995	0.991	0.988	0.982	0.978	0.974	0.970	0.966	0.962	0.959	0.956	0.951	0.949	0.946	0.942	0.940	0.938	0.934	0.932	0.930	0.928	0.925	0.924	0.922	0.920	0.919	0.919	0.916	0.915	0.914	0.914	0.912	0.911	0.910	0.910	0.909	0.909	0.909	0.908	0.908	0.906	0.906	0.906	0.906	0.905	0.906	0.905	0.904	0.905	0.904	0.902	0.904	0.902	0.902	0.901	0.900	0.900	0.899	0.898	0.896	0.895	0.895	0.892	0.891	0.890	0.889	0.886	0.885	0.882	0.880	0.879	0.876	0.874	0.871	0.869	0.865	0.862	0.859	0.856	0.852	0.850	0.846	0.844	0.841	0.836	0.834	0.831	0.828	0.824	0.821	0.818	0.815	0.812	0.809	0.806	0.804	0.800	0.799	0.796	0.795	0.792	0.790	0.789	0.788	0.785	0.784	0.782	0.781	0.781	0.780	0.780	0.781	0.781	0.781	0.782	0.784	0.785	0.785	0.788	0.790	0.791	0.792	0.795	0.798	0.800	0.801	0.805	0.808	0.810	0.812	0.816	0.820	0.821	0.825	0.828	0.831	0.834	0.838	0.841	0.844	0.846	0.850	0.851	0.855	0.858	0.859	0.861	0.864	0.865	0.866	0.866	0.868	0.869	0.869	0.870	0.870	0.869	0.869	0.869	0.868	0.866	0.864	0.862	0.860	0.859	0.856	0.854	0.850	0.848	0.844	0.840	0.836	0.832	0.829	0.825	0.820	0.816	0.811	0.808	0.804	0.799	0.795	0.790	0.788	0.782	0.779	0.776	0.772	0.770	0.768	0.765	0.762	0.760	0.759	0.758	0.758	0.758	0.759	0.760	0.761	0.762	0.766	0.770	0.775	0.780	0.785	0.791	0.798	0.806	0.814	0.822	0.832	0.842	0.854	0.865	0.879	0.891	0.906	0.920	0.936	0.951	0.969	0.984	1.001	1.020	1.038	1.056	1.075	1.094	1.114	1.132	1.152	1.171	1.192	1.211	1.230	1.250	1.269	1.288	1.306	1.324	1.341	1.359	1.375	1.391	1.408	1.422	1.436	1.451	1.464	1.475	1.486	1.498	1.506	1.515	1.522	1.529	1.535	1.540	1.542	1.546	1.549	1.550	1.550	1.550	1.548	1.546	1.544	1.540	1.535	1.530	1.525	1.519	1.512	1.506	1.498	1.490	1.481	1.474	1.465	1.455	1.446	1.436	1.426	1.416	1.406	1.398	1.388	1.378	1.368	1.359	1.350	1.340	1.332	1.324	1.316	1.309	1.300	1.294	1.286	1.280	1.274	1.268	1.261	1.255	1.249	1.245	1.239	1.234	1.229	1.225	1.220	1.215	1.210	1.206	1.201	1.195	1.191	1.185	1.180	1.174	1.169	1.162	1.156	1.149	1.142	1.134	1.126	1.118	1.109	1.100	1.090	1.080	1.070	1.058	1.046	1.034	1.021	1.009	0.995	0.980	0.966	0.951	0.936	0.920	0.905	0.888	0.872	0.855	0.838	0.821	0.804	0.786	0.769	0.751	0.734	0.715	0.699	0.680	0.662	0.644	0.628	0.610	0.594	0.576	0.560	0.544	0.528	0.511	0.495	0.479	0.464	0.450	0.435	0.420	0.406	0.392	0.378	0.365	0.351	0.338	0.326	0.314	0.301	0.289	0.278	0.266	0.255	0.244	0.231	0.220	0.209	0.199	0.188	0.176	0.166	0.155	0.146	0.135	0.124	0.115	0.105	0.094	0.084	0.074	0.064	0.054	0.044	0.035	0.024	0.015	0.005	-0.004	-0.012	-0.022	-0.032	-0.040	-0.049	-0.058	-0.066	-0.075	-0.082	-0.090	-0.098	-0.104	-0.111	-0.118	-0.124	-0.130	-0.135	-0.140	-0.145	-0.150	-0.154	-0.159	-0.161	-0.165	-0.169	-0.171	-0.174	-0.176	-0.179	-0.180	-0.182	-0.184	-0.186	-0.186	-0.189	-0.189	-0.191	-0.192	-0.192	-0.194	-0.194	-0.196	-0.198	-0.198	-0.200	-0.201	-0.204	-0.204	-0.206	-0.209	-0.211	-0.214	-0.218	-0.220	-0.224	-0.228	-0.231	-0.235	-0.239	-0.244	-0.248	-0.252	-0.256	-0.262	-0.268	-0.272	-0.279	-0.284	-0.288	-0.294	-0.299	-0.305	-0.309	-0.315	-0.319	-0.325	-0.329	-0.334	-0.338	-0.341	-0.346	-0.349	-0.350	-0.354	-0.356	-0.358	-0.358	-0.360	-0.360	-0.359	-0.359	-0.359	-0.356	-0.355	-0.352	-0.350	-0.348	-0.344	-0.339	-0.335	-0.331	-0.326	-0.321	-0.314	-0.309	-0.304	-0.296	-0.291	-0.284	-0.279	-0.271	-0.266	-0.260	-0.252	-0.248	-0.241	-0.236	-0.230	-0.226	-0.221	-0.218	-0.214	-0.210	-0.206	-0.204	-0.201	-0.200	-0.199	-0.200	-0.199	-0.200	-0.201	-0.204	-0.205	-0.209	-0.211	-0.218	-0.221	-0.226	-0.232	-0.240	-0.246	-0.255	-0.262	-0.271	-0.280	-0.290	-0.300	-0.311	-0.321	-0.334	-0.344	-0.356	-0.369	-0.380	-0.392	-0.406	-0.418	-0.431	-0.444	-0.456	-0.470	-0.482	-0.496	-0.509	-0.521	-0.534	-0.548	-0.559	-0.571	-0.582	-0.595	-0.605	-0.616	-0.626	-0.636	-0.646	-0.656	-0.665	-0.674	-0.681	-0.690	-0.696	-0.702	-0.710	-0.715	-0.720	-0.725	-0.729	-0.731	-0.734	-0.736	-0.736	-0.738	-0.738	-0.736	-0.734	-0.731	-0.729	-0.725	-0.721	-0.715	-0.709	-0.701	-0.694	-0.686	-0.676	-0.666	-0.656	-0.644	-0.631	-0.619	-0.604	-0.590	-0.574	-0.558	-0.541	-0.524	-0.505	-0.486	-0.466	-0.446	-0.425	-0.404	-0.381	-0.360	-0.336	-0.312	-0.289	-0.265	-0.240	-0.215	-0.190	-0.165	-0.140	-0.114	-0.088	-0.061	-0.035	-0.010	0.016	0.042	0.068	0.094	0.119	0.145	0.169	0.194	0.219	0.242	0.266	0.289	0.311	0.335	0.358	0.378	0.399	0.420	0.440	0.459	0.478	0.496	0.512	0.530	0.546	0.561	0.576	0.590	0.602	0.616	0.629	0.639	0.650	0.660	0.669	0.678	0.685	0.691	0.699	0.702	0.708	0.711	0.716	0.719	0.720	0.722	0.722	0.722	0.722	0.721	0.720	0.718	0.715	0.712	0.708	0.704	0.700	0.695	0.689	0.684	0.676	0.670	0.662	0.655	0.648	0.639	0.630	0.622	0.614	0.604	0.594	0.585	0.575	0.565	0.555	0.544	0.534	0.522	0.512	0.501	0.491	0.480	0.469	0.458	0.448	0.435	0.425	0.414	0.401	0.391	0.380	0.369	0.358	0.346	0.334	0.324	0.311	0.300	0.288	0.276	0.264	0.252	0.240	0.229	0.215	0.202	0.190	0.178	0.164	0.151	0.138	0.124	0.110	0.096	0.081	0.068	0.054	0.038	0.024	0.008	-0.008	-0.022	-0.039	-0.055	-0.071	-0.088	-0.104	-0.121	-0.138	-0.155	-0.171	-0.189	-0.208	-0.224	-0.241	-0.259	-0.276	-0.294	-0.312	-0.329	-0.346	-0.364	-0.382	-0.399	-0.416	-0.434	-0.452	-0.469	-0.486	-0.502	-0.520	-0.538	-0.554	-0.572	-0.589	-0.606	-0.622	-0.640	-0.656	-0.672	-0.689	-0.706	-0.722	-0.739	-0.756	-0.772	-0.790	-0.806	-0.825	-0.841	-0.859	-0.878	-0.895	-0.914	-0.932	-0.951	-0.971	-0.990	-1.010	-1.031	-1.052	-1.075	-1.096	-1.119	-1.142	-1.166	-1.190	-1.215	-1.241	-1.268	-1.295	-1.324	-1.352	-1.382	-1.412	-1.445	-1.478	-1.511	-1.545	-1.581	-1.618	-1.656	-1.694	-1.734	-1.774	-1.816	-1.859	-1.902	-1.948	-1.994	-2.041	-2.089	-2.139	-2.189	-2.240	-2.292	-2.346	-2.401	-2.458	-2.514	-2.571	-2.631	-2.691	-2.752	-2.814	-2.876	-2.940	-3.004	-3.069	-3.135	-3.201	-3.268	-3.336	-3.405	-3.474	-3.544	-3.612	-3.684	-3.754	-3.825	-3.895	-3.966	-4.037	-4.109	-4.181	-4.251	-4.324	-4.395	-4.465	-4.536	-4.608	-4.678	-4.748	-4.818	-4.888	-4.955	-5.024	-5.091	-5.160	-5.228	-5.292	-5.359	-5.425	-5.489	-5.552	-5.616	-5.680	-5.741	-5.802	-5.864	-5.924	-5.982	-6.041	-6.100	-6.158	-6.214	-6.270	-6.326	-6.380	-6.435	-6.489	-6.541	-6.594	-6.646	-6.696	-6.748	-6.798	-6.848	-6.898	-6.946	-6.994	-7.041	-7.089	-7.135	-7.181	-7.226	-7.271	-7.316	-7.360	-7.404	-7.446	-7.490	-7.532	-7.574	-7.615	-7.656	-7.696	-7.736	-7.776	-7.814	-7.852	-7.890	-7.928	-7.964	-8.000	-8.035	-8.070	-8.104	-8.137	-8.170	-8.201	-8.232	-8.262	-8.291	-8.320	-8.348	-8.375	-8.402	-8.428	-8.451	-8.475	-8.498	-8.519	-8.539	-8.559	-8.576	-8.595	-8.610	-8.626	-8.641	-8.655	-8.666	-8.679	-8.688	-8.698	-8.705	-8.711	-8.718	-8.722	-8.725	-8.726	-8.729	-8.729	-8.728	-8.724	-8.721	-8.716	-8.710	-8.704	-8.695	-8.685	-8.675	-8.662	-8.650	-8.635	-8.620	-8.601	-8.584	-8.564	-8.544	-8.522	-8.499	-8.475	-8.450	-8.424	-8.396	-8.366	-8.336	-8.305	-8.272	-8.239	-8.204	-8.168	-8.131	-8.092	-8.052	-8.012	-7.970	-7.926	-7.882	-7.838	-7.791	-7.744	-7.695	-7.644	-7.594	-7.541	-7.489	-7.435	-7.379	-7.324	-7.265	-7.208	-7.149	-7.089	-7.029	-6.968	-6.905	-6.841	-6.776	-6.711	-6.645	-6.580	-6.511	-6.444	-6.376	-6.306	-6.236	-6.165	-6.094	-6.022	-5.951	-5.878	-5.805	-5.731	-5.656	-5.581	-5.506	-5.430	-5.355	-5.279	-5.201	-5.124	-5.046	-4.968	-4.890	-4.811	-4.731	-4.652	-4.572	-4.492	-4.412	-4.331	-4.250	-4.169	-4.086	-4.005	-3.922	-3.840	-3.756	-3.674	-3.590	-3.508	-3.422	-3.339	-3.255	-3.170	-3.085	-3.000	-2.914	-2.829	-2.742	-2.656	-2.570	-2.484	-2.396	-2.311	-2.224	-2.138	-2.051	-1.964	-1.878	-1.790	-1.704	-1.618	-1.531	-1.445	-1.359	-1.272	-1.188	-1.101	-1.018	-0.932	-0.849	-0.765	-0.681	-0.600	-0.516	-0.435	-0.355	-0.274	-0.195	-0.116	-0.036	0.040	0.118	0.192	0.268	0.341	0.416	0.488	0.559	0.630	0.700	0.769	0.836	0.904	0.969	1.032	1.098	1.160	1.221	1.282	1.342	1.401	1.459	1.516	1.572	1.628	1.681	1.735	1.786	1.838	1.889	1.939	1.988	2.034	2.081	2.129	2.174	2.219	2.262	2.305	2.348	2.389	2.431	2.470	2.510	2.549	2.588	2.625	2.661	2.698	2.732	2.766	2.800	2.834	2.866	2.898	2.928	2.958	2.988	3.015	3.042	3.070	3.098	3.122	3.146	3.170	3.192	3.214	3.235	3.256	3.275	3.292	3.310	3.328	3.342	3.356	3.370	3.382	3.395	3.405	3.414	3.422	3.432	3.438	3.445	3.450	3.454	3.458	3.460	3.461	3.462	3.462	3.461	3.460	3.458	3.455	3.451	3.448	3.442	3.436	3.430	3.424	3.418	3.410	3.401	3.394	3.385	3.375	3.365	3.355	3.344	3.334	3.324	3.312	3.301	3.289	3.278	3.265	3.252	3.240	3.228	3.214	3.202	3.189	3.175	3.161	3.148	3.134	3.120	3.106	3.092	3.076	3.062	3.048	3.032	3.016	3.000	2.984	2.968	2.950	2.934	2.915	2.898	2.879	2.860	2.841	2.821	2.800	2.779	2.758	2.735	2.711	2.689	2.662	2.638	2.611	2.585	2.558	2.529	2.500	2.470	2.439	2.406	2.375	2.340	2.306	2.271	2.235	2.199	2.159	2.121	2.081	2.041	1.999	1.956	1.912	1.869	1.824	1.778	1.731	1.684	1.636	1.588	1.536	1.488	1.436	1.386	1.334	1.282	1.230	1.178	1.124	1.071	1.016	0.964	0.910	0.856	0.802	0.749	0.696	0.641	0.589	0.536	0.484	0.432	0.380	0.330	0.279	0.229	0.180	0.130	0.081	0.035	-0.011	-0.058	-0.101	-0.146	-0.188	-0.230	-0.271	-0.311	-0.350	-0.389	-0.425	-0.460	-0.496	-0.530	-0.562	-0.595	-0.625	-0.655	-0.682	-0.711	-0.739	-0.765	-0.790	-0.814	-0.838	-0.860	-0.881	-0.904	-0.925	-0.944	-0.964	-0.981	-1.000	-1.018	-1.035	-1.051	-1.069	-1.084	-1.100	-1.115	-1.131	-1.145	-1.160	-1.175	-1.190	-1.204	-1.218	-1.232	-1.248	-1.261	-1.276	-1.290	-1.305	-1.320	-1.334	-1.349	-1.362	-1.379	-1.392	-1.409	-1.424	-1.439	-1.455	-1.471	-1.488	-1.502	-1.519	-1.535	-1.551	-1.569	-1.584	-1.601	-1.618	-1.635	-1.652	-1.670	-1.686	-1.704	-1.721	-1.739	-1.755	-1.772	-1.790	-1.808	-1.825	-1.842	-1.860	-1.878	-1.895	-1.912	-1.930	-1.948	-1.965	-1.982	-2.000	-2.018	-2.035	-2.052	-2.070	-2.088	-2.105	-2.122	-2.140	-2.159	-2.175	-2.192	-2.210	-2.228	-2.245	-2.262	-2.281	-2.299	-2.318	-2.335	-2.354	-2.374	-2.391	-2.411	-2.429	-2.449	-2.469	-2.489	-2.509	-2.530	-2.550	-2.571	-2.592	-2.614	-2.638	-2.660	-2.681	-2.706	-2.730	-2.752	-2.778	-2.802	-2.828	-2.854	-2.880	-2.908	-2.934	-2.960	-2.989	-3.016	-3.045	-3.074	-3.104	-3.134	-3.162	-3.192	-3.222	-3.254	-3.284	-3.315	-3.345	-3.378	-3.409	-3.440	-3.471	-3.504	-3.535	-3.565	-3.598	-3.629	-3.660	-3.691	-3.721	-3.752	-3.782	-3.812	-3.842	-3.872	-3.901	-3.930	-3.959	-3.988	-4.015	-4.043	-4.071	-4.098	-4.124	-4.150	-4.175	-4.200	-4.225	-4.250	-4.274	-4.296	-4.321	-4.342	-4.365	-4.388	-4.409	-4.431	-4.451	-4.471	-4.492	-4.512	-4.532	-4.552	-4.571	-4.590	-4.609	-4.626	-4.645	-4.662	-4.680	-4.698	-4.714	-4.730	-4.746	-4.762	-4.779	-4.795	-4.810	-4.825	-4.841	-4.855	-4.870	-4.884	-4.898	-4.912	-4.925	-4.940	-4.952	-4.965	-4.979	-4.991	-5.002	-5.015	-5.025	-5.038	-5.049	-5.059	-5.069	-5.079	-5.089	-5.099	-5.106	-5.115	-5.124	-5.132	-5.139	-5.146	-5.154	-5.160	-5.166	-5.172	-5.178	-5.184	-5.189	-5.192	-5.196	-5.199	-5.204	-5.206	-5.209	-5.211	-5.212	-5.215	-5.215	-5.216	-5.218	-5.216	-5.216	-5.215	-5.214	-5.211	-5.210	-5.208	-5.205	-5.201	-5.199	-5.194	-5.189	-5.184	-5.179	-5.172	-5.166	-5.159	-5.151	-5.144	-5.135	-5.126	-5.118	-5.108	-5.096	-5.085	-5.075	-5.062	-5.050	-5.036	-5.024	-5.010	-4.996	-4.981	-4.965	-4.949	-4.934	-4.918	-4.900	-4.882	-4.865	-4.848	-4.829	-4.810	-4.791	-4.771	-4.752	-4.732	-4.714	-4.692	-4.674	-4.652	-4.634	-4.612	-4.592	-4.572	-4.552	-4.532	-4.514	-4.494	-4.474	-4.455	-4.436	-4.418	-4.399	-4.381	-4.364	-4.346	-4.330	-4.312	-4.298	-4.281	-4.266	-4.252	-4.238	-4.224	-4.210	-4.199	-4.185	-4.174	-4.162	-4.152	-4.142	-4.132	-4.124	-4.114	-4.106	-4.099	-4.093	-4.085	-4.079	-4.074	-4.069	-4.064	-4.060	-4.056	-4.052	-4.050	-4.048	-4.045	-4.043	-4.043	-4.041	-4.040	-4.040	-4.040	-4.040	-4.041	-4.041	-4.044	-4.044	-4.046	-4.048	-4.049	-4.051	-4.052	-4.055	-4.058	-4.060	-4.062	-4.065	-4.068	-4.070	-4.074	-4.076	-4.080	-4.082	-4.085	-4.088	-4.089	-4.091	-4.095	-4.096	-4.099	-4.100	-4.101	-4.102	-4.104	-4.104	-4.106	-4.105	-4.105	-4.106	-4.105	-4.104	-4.102	-4.101	-4.100	-4.098	-4.096	-4.094	-4.091	-4.088	-4.084	-4.080	-4.076	-4.072	-4.068	-4.061	-4.056	-4.052	-4.046	-4.040	-4.034	-4.028	-4.021	-4.015	-4.008	-4.001	-3.994	-3.986	-3.979	-3.971	-3.964	-3.956	-3.948	-3.940	-3.931	-3.924	-3.916	-3.908	-3.900	-3.892	-3.884	-3.876	-3.869	-3.861	-3.854	-3.846	-3.839	-3.832	-3.825	-3.819	-3.812	-3.805	-3.799	-3.792	-3.788	-3.781	-3.775	-3.769	-3.765	-3.759	-3.754	-3.750	-3.745	-3.741	-3.736	-3.731	-3.728	-3.725	-3.721	-3.718	-3.715	-3.712	-3.709	-3.706	-3.705	-3.701	-3.700	-3.698	-3.695	-3.694	-3.692	-3.692	-3.690	-3.689	-3.688	-3.686	-3.685	-3.685	-3.685	-3.684	-3.682	-3.681	-3.681	-3.679	-3.679	-3.678	-3.678	-3.676	-3.674	-3.674	-3.672	-3.671	-3.669	-3.668	-3.665	-3.664	-3.661	-3.659	-3.656	-3.652	-3.650	-3.646	-3.642	-3.639	-3.636	-3.631	-3.626	-3.621	-3.616	-3.611	-3.605	-3.599	-3.592	-3.586	-3.580	-3.574	-3.566	-3.560	-3.552	-3.545	-3.536	-3.529	-3.520	-3.512	-3.505	-3.498	-3.489	-3.481	-3.472	-3.465	-3.458	-3.450	-3.442	-3.435	-3.429	-3.421	-3.414	-3.409	-3.401	-3.396	-3.390	-3.385	-3.380	-3.375	-3.371	-3.366	-3.364	-3.360	-3.358	-3.355	-3.352	-3.351	-3.350	-3.349	-3.349	-3.348	-3.349	-3.349	-3.350	-3.350	-3.351	-3.352	-3.354	-3.356	-3.359	-3.361	-3.364	-3.366	-3.369	-3.371	-3.375	-3.378	-3.379	-3.381	-3.385	-3.386	-3.390	-3.391	-3.395	-3.398	-3.399	-3.400	-3.402	-3.404	-3.404	-3.405	-3.406	-3.408	-3.406	-3.406	-3.408	-3.406	-3.405	-3.405	-3.404	-3.401	-3.401	-3.400	-3.396	-3.395	-3.392	-3.391	-3.388	-3.386	-3.382	-3.380	-3.378	-3.374	-3.371	-3.368	-3.365	-3.360	-3.356	-3.354	-3.349	-3.345	-3.341	-3.338	-3.332	-3.329	-3.324	-3.320	-3.316	-3.311	-3.306	-3.302	-3.298	-3.294	-3.288	-3.282	-3.278	-3.272	-3.266	-3.261	-3.255	-3.249	-3.242	-3.236	-3.229	-3.224	-3.216	-3.209	-3.201	-3.194	-3.185	-3.176	-3.169	-3.159	-3.151	-3.141	-3.131	-3.122	-3.111	-3.101	-3.090	-3.080	-3.070	-3.058	-3.046	-3.036	-3.024	-3.012	-3.001	-2.989	-2.978	-2.966	-2.955	-2.942	-2.930	-2.920	-2.908	-2.896	-2.885	-2.874	-2.864	-2.852	-2.842	-2.832	-2.821	-2.811	-2.802	-2.792	-2.784	-2.775	-2.768	-2.759	-2.751	-2.745	-2.738	-2.730	-2.722	-2.718	-2.710	-2.705	-2.700	-2.696	-2.690	-2.685	-2.681	-2.676	-2.672	-2.670	-2.665	-2.661	-2.658	-2.654	-2.650	-2.646	-2.642	-2.639	-2.635	-2.631	-2.628	-2.622	-2.618	-2.614	-2.609	-2.604	-2.599	-2.592	-2.586	-2.581	-2.574	-2.568	-2.561	-2.554	-2.546	-2.539	-2.530	-2.521	-2.512	-2.504	-2.495	-2.485	-2.475	-2.464	-2.454	-2.444	-2.434	-2.422	-2.412	-2.400	-2.390	-2.378	-2.368	-2.356	-2.344	-2.334	-2.322	-2.311	-2.300	-2.290	-2.279	-2.268	-2.259	-2.248	-2.239	-2.229	-2.220	-2.211	-2.202	-2.194	-2.186	-2.179	-2.171	-2.165	-2.158	-2.151	-2.145	-2.140	-2.134	-2.129	-2.124	-2.119	-2.115	-2.110	-2.108	-2.104	-2.100	-2.096	-2.092	-2.090	-2.088	-2.084	-2.081	-2.079	-2.075	-2.072	-2.069	-2.066	-2.062	-2.059	-2.055	-2.051	-2.046	-2.042	-2.038	-2.033	-2.025	-2.020	-2.014	-2.007	-2.000	-1.994	-1.985	-1.978	-1.968	-1.959	-1.949	-1.940	-1.930	-1.919	-1.909	-1.898	-1.885	-1.874	-1.862	-1.850	-1.838	-1.825	-1.811	-1.799	-1.785	-1.771	-1.760	-1.746	-1.732	-1.721	-1.708	-1.696	-1.682	-1.671	-1.660	-1.649	-1.638	-1.626	-1.616	-1.606	-1.598	-1.589	-1.580	-1.572	-1.564	-1.559	-1.552	-1.548	-1.542	-1.538	-1.534	-1.530	-1.529	-1.526	-1.525	-1.524	-1.522	-1.524	-1.525	-1.525	-1.528	-1.529	-1.532	-1.535	-1.539	-1.542	-1.546	-1.551	-1.555	-1.560	-1.565	-1.570	-1.576	-1.580	-1.586	-1.591	-1.598	-1.602	-1.608	-1.612	-1.620	-1.624	-1.629	-1.634	-1.639	-1.642	-1.646	-1.650	-1.654	-1.658	-1.661	-1.664	-1.666	-1.668	-1.669	-1.670	-1.672	-1.671	-1.671	-1.670	-1.670	-1.669	-1.666	-1.664	-1.660	-1.658	-1.654	-1.649	-1.644	-1.639	-1.632	-1.625	-1.619	-1.611	-1.602	-1.594	-1.585	-1.576	-1.565	-1.555	-1.544	-1.532	-1.519	-1.506	-1.492	-1.479	-1.464	-1.449	-1.432	-1.418	-1.401	-1.384	-1.366	-1.349	-1.330	-1.312	-1.294	-1.275	-1.256	-1.236	-1.218	-1.198	-1.176	-1.156	-1.138	-1.116	-1.096	-1.076	-1.056	-1.036	-1.016	-0.998	-0.978	-0.959	-0.939	-0.921	-0.904	-0.885	-0.868	-0.851	-0.835	-0.819	-0.802	-0.788	-0.772	-0.760	-0.745	-0.732	-0.720	-0.709	-0.698	-0.686	-0.676	-0.666	-0.658	-0.648	-0.640	-0.632	-0.624	-0.618	-0.611	-0.604	-0.598	-0.591	-0.585	-0.579	-0.575	-0.569	-0.564	-0.559	-0.554	-0.549	-0.542	-0.538	-0.531	-0.526	-0.520	-0.515	-0.507	-0.501	-0.495	-0.486	-0.480	-0.470	-0.462	-0.454	-0.445	-0.436	-0.425	-0.415	-0.405	-0.394	-0.382	-0.371	-0.359	-0.348	-0.335	-0.322	-0.309	-0.296	-0.282	-0.270	-0.256	-0.241	-0.228	-0.214	-0.200	-0.186	-0.174	-0.159	-0.146	-0.132	-0.119	-0.106	-0.094	-0.082	-0.070	-0.059	-0.048	-0.038	-0.026	-0.018	-0.009	0.000	0.008	0.015	0.021	0.026	0.032	0.038	0.041	0.044	0.045	0.048	0.049	0.049	0.049	0.046	0.045	0.041	0.038	0.032	0.028	0.022	0.015	0.009	0.000	-0.010	-0.019	-0.029	-0.040	-0.051	-0.062	-0.075	-0.089	-0.101	-0.115	-0.130	-0.145	-0.160	-0.175	-0.191	-0.208	-0.224	-0.240	-0.258	-0.275	-0.291	-0.309	-0.326	-0.344	-0.360	-0.379	-0.395	-0.411	-0.429	-0.445	-0.461	-0.479	-0.494	-0.510	-0.525	-0.540	-0.554	-0.569	-0.581	-0.594	-0.606	-0.618	-0.629	-0.639	-0.649	-0.659	-0.668	-0.675	-0.682	-0.689	-0.695	-0.699	-0.704	-0.708	-0.710	-0.712	-0.714	-0.715	-0.715	-0.715	-0.714	-0.711	-0.709	-0.705	-0.702	-0.698	-0.694	-0.688	-0.681	-0.676	-0.669	-0.662	-0.655	-0.646	-0.640	-0.632	-0.625	-0.616	-0.609	-0.600	-0.592	-0.585	-0.576	-0.569	-0.561	-0.555	-0.548	-0.542	-0.536	-0.531	-0.526	-0.521	-0.518	-0.514	-0.511	-0.509	-0.509	-0.507	-0.507	-0.509	-0.511	-0.512	-0.515	-0.519	-0.524	-0.529	-0.535	-0.541	-0.549	-0.556	-0.564	-0.574	-0.584	-0.594	-0.604	-0.615	-0.626	-0.639	-0.651	-0.664	-0.676	-0.690	-0.702	-0.718	-0.731	-0.744	-0.759	-0.771	-0.786	-0.799	-0.812	-0.825	-0.839	-0.850	-0.862	-0.875	-0.886	-0.896	-0.908	-0.918	-0.928	-0.935	-0.942	-0.950	-0.958	-0.964	-0.970	-0.975	-0.980	-0.984	-0.986	-0.990	-0.991	-0.992	-0.994	-0.994	-0.992	-0.991	-0.990	-0.989	-0.985	-0.982	-0.979	-0.975	-0.970	-0.965	-0.960	-0.955	-0.950	-0.942	-0.938	-0.930	-0.922	-0.916	-0.910	-0.902	-0.895	-0.888	-0.881	-0.874	-0.866	-0.859	-0.852	-0.845	-0.838	-0.831	-0.825	-0.818	-0.811	-0.805	-0.799	-0.792	-0.786	-0.780	-0.775	-0.770	-0.764	-0.759	-0.754	-0.750	-0.744	-0.739	-0.734	-0.730	-0.726	-0.721	-0.715	-0.711	-0.706	-0.702	-0.696	-0.692	-0.688	-0.681	-0.676	-0.671	-0.666	-0.660	-0.654	-0.648	-0.641	-0.634	-0.628	-0.620	-0.612	-0.605	-0.596	-0.588	-0.579	-0.569	-0.560	-0.550	-0.539	-0.529	-0.518	-0.505	-0.494	-0.482	-0.469	-0.456	-0.442	-0.429	-0.415	-0.401	-0.386	-0.371	-0.356	-0.341	-0.326	-0.310	-0.294	-0.279	-0.261	-0.246	-0.229	-0.214	-0.196	-0.180	-0.164	-0.146	-0.130	-0.112	-0.096	-0.080	-0.062	-0.048	-0.030	-0.015	0.002	0.018	0.035	0.050	0.066	0.081	0.098	0.112	0.129	0.144	0.158	0.172	0.188	0.201	0.216	0.231	0.245	0.259	0.272	0.286	0.300	0.314	0.328	0.340	0.354	0.366	0.380	0.392	0.405	0.419	0.431	0.444	0.456	0.466	0.479	0.491	0.504	0.514	0.526	0.536	0.548	0.558	0.569	0.579	0.589	0.598	0.608	0.616	0.625	0.632	0.641	0.648	0.655	0.661	0.666	0.671	0.678	0.681	0.685	0.688	0.690	0.692	0.694	0.694	0.694	0.692	0.690	0.688	0.685	0.681	0.678	0.672	0.666	0.660	0.652	0.645	0.638	0.629	0.619	0.609	0.599	0.586	0.575	0.562	0.551	0.539	0.525	0.511	0.498	0.484	0.470	0.456	0.442	0.428	0.414	0.399	0.384	0.370	0.356	0.342	0.330	0.315	0.302	0.290	0.276	0.265	0.252	0.241	0.230	0.219	0.209	0.199	0.190	0.180	0.171	0.162	0.155	0.148	0.139	0.132	0.126	0.120	0.112	0.108	0.101	0.096	0.091	0.085	0.080	0.075	0.070	0.065	0.060	0.054	0.049	0.044	0.038	0.031	0.025	0.019	0.012	0.005	-0.001	-0.009	-0.018	-0.025	-0.034	-0.042	-0.052	-0.061	-0.071	-0.081	-0.091	-0.101	-0.112	-0.122	-0.135	-0.145	-0.158	-0.169	-0.181	-0.192	-0.204	-0.215	-0.228	-0.239	-0.249	-0.261	-0.271	-0.281	-0.291	-0.301	-0.311	-0.319	-0.328	-0.336	-0.344	-0.351	-0.358	-0.364	-0.369	-0.374	-0.378	-0.380	-0.384	-0.385	-0.386	-0.388	-0.386	-0.386	-0.384	-0.381	-0.379	-0.375	-0.371	-0.366	-0.361	-0.355	-0.349	-0.342	-0.334	-0.326	-0.318	-0.309	-0.299	-0.289	-0.279	-0.269	-0.259	-0.248	-0.236	-0.224	-0.214	-0.201	-0.189	-0.178	-0.165	-0.152	-0.141	-0.129	-0.116	-0.104	-0.091	-0.078	-0.066	-0.054	-0.041	-0.030	-0.018	-0.005	0.006	0.019	0.031	0.044	0.055	0.068	0.080	0.091	0.104	0.115	0.128	0.140	0.152	0.164	0.176	0.189	0.200	0.212	0.224	0.238	0.249	0.262	0.275	0.288	0.300	0.312	0.325	0.339	0.351	0.365	0.378	0.391	0.405	0.418	0.432	0.445	0.459	0.474	0.488	0.501	0.515	0.529	0.542	0.558	0.571	0.585	0.599	0.614	0.629	0.642	0.656	0.671	0.686	0.700	0.715	0.729	0.742	0.756	0.771	0.785	0.799	0.814	0.828	0.841	0.856	0.870	0.884	0.896	0.910	0.924	0.938	0.951	0.964	0.978	0.990	1.002	1.015	1.029	1.041	1.054	1.066	1.079	1.092	1.104	1.116	1.128	1.140	1.152	1.164	1.175	1.188	1.199	1.211	1.222	1.235	1.245	1.258	1.269	1.280	1.291	1.301	1.312	1.324	1.335	1.345	1.356	1.366	1.376	1.388	1.398	1.409	1.419	1.429	1.440	1.449	1.460	1.469	1.479	1.489	1.498	1.506	1.516	1.525	1.532	1.542	1.551	1.559	1.565	1.572	1.580	1.588	1.594	1.600	1.606	1.612	1.619	1.624	1.629	1.631	1.636	1.640	1.642	1.646	1.649	1.651	1.652	1.655	1.656	1.656	1.658	1.658	1.658	1.656	1.655	1.654	1.652	1.651	1.648	1.645	1.642	1.639	1.636	1.632	1.629	1.624	1.619	1.615	1.611	1.606	1.601	1.596	1.591	1.586	1.581	1.575	1.570	1.565	1.559	1.554	1.549	1.542	1.538	1.532	1.529	1.524	1.519	1.514	1.509	1.505	1.500	1.495	1.491	1.488	1.484	1.480	1.478	1.474	1.471	1.468	1.466	1.464	1.460	1.459	1.456	1.455	1.454	1.451	1.451	1.449	1.448	1.446	1.446	1.445	1.445	1.444	1.442	1.442	1.442	1.442	1.441	1.441	1.441	1.440	1.440	1.440	1.440	1.439	1.440	1.439	1.438	1.438	1.436	1.435	1.435	1.434	1.431	1.431	1.429	1.428	1.426	1.424	1.422	1.420	1.419	1.416	1.414	1.411	1.409	1.406	1.404	1.400	1.396	1.394	1.390	1.388	1.384	1.380	1.378	1.372	1.370	1.366	1.362	1.358	1.355	1.351	1.348	1.344	1.340	1.336	1.332	1.331	1.328	1.325	1.321	1.319	1.316	1.314	1.310	1.309	1.306	1.305	1.302	1.301	1.300	1.299	1.298	1.296	1.298	1.296	1.296	1.296	1.296	1.296	1.299	1.299	1.300	1.301	1.302	1.304	1.306	1.309	1.311	1.312	1.315	1.319	1.321	1.324	1.328	1.330	1.334	1.338	1.341	1.345	1.348	1.351	1.355	1.360	1.362	1.368	1.371	1.374	1.378	1.382	1.385	1.389	1.392	1.396	1.400	1.404	1.406	1.409	1.412	1.415	1.418	1.420	1.422	1.425	1.426	1.428	1.430	1.430	1.431	1.432	1.432	1.434	1.434	1.432	1.432	1.432	1.431	1.430	1.429	1.428	1.426	1.424	1.422	1.419	1.416	1.414	1.410	1.406	1.402	1.400	1.395	1.391	1.388	1.384	1.379	1.374	1.370	1.365	1.360	1.355	1.352	1.348	1.344	1.340	1.335	1.331	1.328	1.325	1.321	1.319	1.318	1.316	1.314	1.314	1.312	1.314	1.314	1.315	1.316	1.319	1.322	1.326	1.330	1.336	1.341	1.348	1.355	1.364	1.372	1.381	1.392	1.404	1.415	1.428	1.440	1.454	1.469	1.484	1.500	1.515	1.531	1.549	1.568	1.585	1.602	1.622	1.640	1.660	1.679	1.699	1.719	1.738	1.756	1.776	1.795	1.814	1.831	1.850	1.868	1.885	1.902	1.919	1.934	1.948	1.962	1.976	1.989	2.001	2.013	2.022	2.031	2.041	2.047	100.000	5.000	2.000	1.000	3.000	0.000	0.000	0.000	0.000	0.000	0.000	0.000	0.000	0.000	0.000	0.000	0.000	0.000	-0.744	-0.771	-0.799	-0.829	-0.859	-0.890	-0.921	-0.952	-0.985	-1.019	-1.054	-1.088	-1.122	-1.158	-1.194	-1.230	-1.266	-1.304	-1.340	-1.378	-1.416	-1.452	-1.490	-1.530	-1.568	-1.605	-1.645	-1.682	-1.721	-1.759	-1.798	-1.834	-1.872	-1.910	-1.946	-1.984	-2.020	-2.055	-2.091	-2.126	-2.161	-2.195	-2.229	-2.261	-2.294	-2.325	-2.356	-2.386	-2.416	-2.444	-2.472	-2.499	-2.525	-2.551	-2.575	-2.599	-2.621	-2.642	-2.664	-2.684	-2.702	-2.720	-2.738	-2.752	-2.768	-2.781	-2.795	-2.806	-2.818	-2.828	-2.836	-2.844	-2.850	-2.856	-2.861	-2.865	-2.868	-2.869	-2.870	-2.870	-2.869	-2.866	-2.862	-2.860	-2.855	-2.849	-2.842	-2.836	-2.828	-2.820	-2.811	-2.801	-2.791	-2.781	-2.770	-2.759	-2.746	-2.735	-2.722	-2.709	-2.698	-2.685	-2.671	-2.659	-2.646	-2.634	-2.621	-2.608	-2.596	-2.585	-2.574	-2.562	-2.552	-2.542	-2.535	-2.526	-2.519	-2.512	-2.506	-2.501	-2.496	-2.494	-2.491	-2.489	-2.489	-2.489	-2.491	-2.494	-2.496	-2.500	-2.506	-2.512	-2.520	-2.528	-2.536	-2.548	-2.559	-2.571	-2.584	-2.598	-2.611	-2.628	-2.644	-2.660	-2.679	-2.696	-2.716	-2.735	-2.755	-2.775	-2.796	-2.818	-2.838	-2.860	-2.881	-2.905	-2.928	-2.950	-2.972	-2.996	-3.020	-3.042	-3.066	-3.089	-3.112	-3.135	-3.159	-3.181	-3.205	-3.228	-3.249	-3.272	-3.294	-3.316	-3.338	-3.360	-3.381	-3.404	-3.425	-3.445	-3.466	-3.486	-3.506	-3.528	-3.546	-3.566	-3.586	-3.605	-3.624	-3.642	-3.661	-3.680	-3.698	-3.716	-3.734	-3.751	-3.769	-3.786	-3.804	-3.821	-3.836	-3.854	-3.869	-3.886	-3.902	-3.918	-3.932	-3.949	-3.965	-3.979	-3.995	-4.010	-4.025	-4.040	-4.054	-4.070	-4.085	-4.098	-4.112	-4.128	-4.142	-4.156	-4.171	-4.186	-4.200	-4.216	-4.230	-4.245	-4.259	-4.275	-4.290	-4.305	-4.320	-4.335	-4.351	-4.366	-4.382	-4.398	-4.414	-4.430	-4.446	-4.461	-4.478	-4.494	-4.510	-4.526	-4.542	-4.559	-4.576	-4.591	-4.608	-4.624	-4.640	-4.655	-4.671	-4.686	-4.702	-4.718	-4.732	-4.746	-4.760	-4.775	-4.788	-4.800	-4.812	-4.824	-4.834	-4.846	-4.855	-4.865	-4.874	-4.882	-4.891	-4.898	-4.905	-4.910	-4.914	-4.919	-4.924	-4.925	-4.928	-4.929	-4.930	-4.930	-4.929	-4.929	-4.926	-4.924	-4.920	-4.916	-4.912	-4.906	-4.901	-4.895	-4.889	-4.881	-4.874	-4.866	-4.858	-4.849	-4.840	-4.830	-4.820	-4.811	-4.800	-4.790	-4.779	-4.768	-4.756	-4.745	-4.732	-4.721	-4.710	-4.699	-4.686	-4.674	-4.661	-4.650	-4.638	-4.626	-4.614	-4.601	-4.589	-4.578	-4.565	-4.554	-4.541	-4.530	-4.518	-4.506	-4.494	-4.482	-4.470	-4.459	-4.448	-4.436	-4.425	-4.414	-4.402	-4.391	-4.380	-4.370	-4.359	-4.348	-4.338	-4.326	-4.315	-4.306	-4.295	-4.284	-4.272	-4.262	-4.252	-4.242	-4.232	-4.222	-4.211	-4.202	-4.191	-4.181	-4.172	-4.161	-4.151	-4.141	-4.130	-4.120	-4.110	-4.100	-4.089	-4.079	-4.069	-4.058	-4.048	-4.036	-4.026	-4.015	-4.004	-3.992	-3.981	-3.970	-3.960	-3.949	-3.936	-3.925	-3.912	-3.901	-3.890	-3.878	-3.866	-3.854	-3.841	-3.829	-3.818	-3.806	-3.794	-3.782	-3.770	-3.760	-3.749	-3.738	-3.726	-3.716	-3.708	-3.698	-3.689	-3.679	-3.671	-3.662	-3.656	-3.649	-3.642	-3.636	-3.631	-3.626	-3.621	-3.618	-3.615	-3.612	-3.611	-3.609	-3.609	-3.608	-3.609	-3.610	-3.611	-3.614	-3.616	-3.620	-3.622	-3.628	-3.631	-3.638	-3.642	-3.648	-3.654	-3.660	-3.666	-3.674	-3.680	-3.688	-3.695	-3.701	-3.709	-3.716	-3.724	-3.731	-3.738	-3.745	-3.752	-3.760	-3.766	-3.772	-3.779	-3.785	-3.791	-3.798	-3.802	-3.809	-3.814	-3.819	-3.824	-3.828	-3.831	-3.835	-3.840	-3.842	-3.846	-3.849	-3.851	-3.854	-3.856	-3.858	-3.860	-3.861	-3.862	-3.864	-3.864	-3.865	-3.866	-3.868	-3.866	-3.868	-3.868	-3.869	-3.868	-3.868	-3.868	-3.868	-3.868	-3.868	-3.866	-3.866	-3.865	-3.865	-3.864	-3.862	-3.861	-3.861	-3.860	-3.858	-3.856	-3.856	-3.854	-3.852	-3.850	-3.849	-3.846	-3.844	-3.841	-3.839	-3.836	-3.834	-3.830	-3.829	-3.825	-3.821	-3.819	-3.815	-3.812	-3.809	-3.806	-3.804	-3.800	-3.796	-3.794	-3.791	-3.788	-3.784	-3.782	-3.779	-3.776	-3.774	-3.771	-3.770	-3.769	-3.768	-3.765	-3.765	-3.764	-3.762	-3.762	-3.762	-3.762	-3.762	-3.764	-3.765	-3.766	-3.768	-3.770	-3.772	-3.775	-3.778	-3.781	-3.785	-3.789	-3.791	-3.796	-3.801	-3.805	-3.811	-3.816	-3.821	-3.828	-3.832	-3.838	-3.844	-3.850	-3.855	-3.860	-3.866	-3.871	-3.876	-3.881	-3.888	-3.891	-3.896	-3.901	-3.905	-3.909	-3.912	-3.915	-3.919	-3.920	-3.922	-3.925	-3.926	-3.928	-3.928	-3.929	-3.929	-3.928	-3.926	-3.925	-3.922	-3.920	-3.918	-3.914	-3.909	-3.906	-3.901	-3.896	-3.890	-3.885	-3.879	-3.871	-3.864	-3.858	-3.849	-3.841	-3.832	-3.824	-3.816	-3.806	-3.796	-3.788	-3.778	-3.769	-3.758	-3.748	-3.739	-3.729	-3.718	-3.708	-3.698	-3.688	-3.676	-3.668	-3.658	-3.648	-3.638	-3.629	-3.619	-3.610	-3.601	-3.594	-3.585	-3.578	-3.570	-3.564	-3.556	-3.551	-3.545	-3.540	-3.535	-3.530	-3.526	-3.524	-3.521	-3.519	-3.519	-3.516	-3.516	-3.516	-3.516	-3.519	-3.521	-3.522	-3.525	-3.530	-3.534	-3.539	-3.544	-3.549	-3.555	-3.562	-3.569	-3.578	-3.585	-3.594	-3.601	-3.611	-3.620	-3.630	-3.640	-3.650	-3.660	-3.670	-3.680	-3.692	-3.702	-3.712	-3.722	-3.732	-3.742	-3.752	-3.762	-3.771	-3.781	-3.790	-3.798	-3.806	-3.814	-3.820	-3.826	-3.832	-3.838	-3.841	-3.846	-3.849	-3.852	-3.854	-3.855	-3.856	-3.858	-3.856	-3.855	-3.852	-3.850	-3.846	-3.842	-3.838	-3.834	-3.828	-3.821	-3.814	-3.806	-3.799	-3.790	-3.781	-3.772	-3.762	-3.752	-3.742	-3.731	-3.721	-3.710	-3.698	-3.688	-3.676	-3.664	-3.652	-3.641	-3.630	-3.618	-3.606	-3.595	-3.584	-3.574	-3.562	-3.552	-3.541	-3.531	-3.521	-3.512	-3.502	-3.494	-3.485	-3.478	-3.469	-3.461	-3.452	-3.445	-3.439	-3.431	-3.424	-3.418	-3.411	-3.405	-3.399	-3.394	-3.388	-3.382	-3.376	-3.371	-3.365	-3.360	-3.355	-3.349	-3.345	-3.340	-3.334	-3.328	-3.322	-3.318	-3.311	-3.304	-3.299	-3.292	-3.286	-3.279	-3.272	-3.265	-3.258	-3.250	-3.241	-3.234	-3.226	-3.218	-3.209	-3.200	-3.190	-3.182	-3.172	-3.162	-3.152	-3.144	-3.132	-3.124	-3.114	-3.102	-3.092	-3.082	-3.071	-3.062	-3.051	-3.040	-3.030	-3.020	-3.010	-3.000	-2.989	-2.979	-2.969	-2.959	-2.949	-2.939	-2.931	-2.921	-2.912	-2.902	-2.894	-2.885	-2.876	-2.868	-2.860	-2.852	-2.844	-2.835	-2.829	-2.820	-2.812	-2.805	-2.799	-2.791	-2.785	-2.778	-2.771	-2.762	-2.756	-2.749	-2.742	-2.735	-2.728	-2.720	-2.714	-2.706	-2.699	-2.691	-2.684	-2.676	-2.669	-2.660	-2.652	-2.644	-2.636	-2.626	-2.619	-2.610	-2.601	-2.592	-2.582	-2.574	-2.564	-2.555	-2.544	-2.535	-2.525	-2.515	-2.506	-2.495	-2.486	-2.476	-2.468	-2.458	-2.449	-2.440	-2.430	-2.422	-2.414	-2.405	-2.399	-2.391	-2.384	-2.376	-2.370	-2.364	-2.359	-2.354	-2.350	-2.345	-2.341	-2.339	-2.336	-2.334	-2.331	-2.330	-2.331	-2.330	-2.331	-2.332	-2.335	-2.336	-2.339	-2.342	-2.345	-2.349	-2.354	-2.359	-2.362	-2.369	-2.374	-2.380	-2.386	-2.392	-2.400	-2.408	-2.414	-2.420	-2.429	-2.435	-2.442	-2.450	-2.456	-2.464	-2.471	-2.478	-2.484	-2.490	-2.498	-2.504	-2.510	-2.515	-2.521	-2.526	-2.532	-2.536	-2.541	-2.545	-2.550	-2.554	-2.556	-2.560	-2.562	-2.565	-2.568	-2.569	-2.571	-2.572	-2.574	-2.576	-2.576	-2.578	-2.578	-2.578	-2.578	-2.578	-2.576	-2.576	-2.576	-2.575	-2.574	-2.572	-2.571	-2.571	-2.570	-2.568	-2.566	-2.566	-2.564	-2.561	-2.561	-2.559	-2.556	-2.554	-2.552	-2.550	-2.548	-2.545	-2.542	-2.540	-2.538	-2.535	-2.532	-2.530	-2.525	-2.522	-2.519	-2.515	-2.511	-2.506	-2.502	-2.498	-2.491	-2.486	-2.480	-2.475	-2.468	-2.461	-2.454	-2.446	-2.439	-2.430	-2.422	-2.414	-2.405	-2.394	-2.385	-2.374	-2.364	-2.352	-2.341	-2.328	-2.316	-2.302	-2.290	-2.276	-2.262	-2.249	-2.234	-2.219	-2.204	-2.188	-2.171	-2.155	-2.139	-2.121	-2.104	-2.086	-2.068	-2.050	-2.031	-2.013	-1.994	-1.975	-1.955	-1.935	-1.915	-1.895	-1.875	-1.855	-1.834	-1.812	-1.791	-1.771	-1.749	-1.728	-1.706	-1.684	-1.662	-1.640	-1.619	-1.596	-1.575	-1.552	-1.530	-1.509	-1.486	-1.465	-1.442	-1.421	-1.400	-1.380	-1.358	-1.338	-1.318	-1.296	-1.278	-1.258	-1.239	-1.221	-1.202	-1.185	-1.169	-1.151	-1.134	-1.119	-1.105	-1.089	-1.075	-1.062	-1.049	-1.036	-1.025	-1.015	-1.005	-0.995	-0.986	-0.979	-0.971	-0.965	-0.960	-0.955	-0.950	-0.945	-0.944	-0.940	-0.940	-0.938	-0.938	-0.939	-0.939	-0.940	-0.942	-0.946	-0.950	-0.954	-0.959	-0.964	-0.969	-0.975	-0.981	-0.989	-0.996	-1.004	-1.011	-1.021	-1.029	-1.039	-1.048	-1.058	-1.068	-1.078	-1.088	-1.100	-1.110	-1.120	-1.131	-1.142	-1.154	-1.165	-1.176	-1.188	-1.199	-1.211	-1.222	-1.234	-1.245	-1.256	-1.268	-1.279	-1.290	-1.301	-1.312	-1.322	-1.334	-1.344	-1.354	-1.365	-1.375	-1.384	-1.395	-1.404	-1.412	-1.422	-1.430	-1.439	-1.446	-1.455	-1.462	-1.470	-1.476	-1.484	-1.489	-1.496	-1.501	-1.508	-1.512	-1.516	-1.521	-1.525	-1.529	-1.532	-1.535	-1.539	-1.541	-1.542	-1.545	-1.545	-1.546	-1.548	-1.548	-1.548	-1.548	-1.548	-1.546	-1.546	-1.545	-1.542	-1.542	-1.540	-1.538	-1.535	-1.534	-1.531	-1.529	-1.526	-1.524	-1.522	-1.519	-1.516	-1.514	-1.511	-1.509	-1.508	-1.505	-1.502	-1.501	-1.499	-1.498	-1.495	-1.495	-1.492	-1.492	-1.492	-1.492	-1.492	-1.494	-1.494	-1.495	-1.496	-1.498	-1.500	-1.502	-1.506	-1.509	-1.511	-1.515	-1.520	-1.524	-1.529	-1.534	-1.539	-1.544	-1.551	-1.556	-1.562	-1.569	-1.576	-1.584	-1.591	-1.599	-1.605	-1.614	-1.621	-1.630	-1.638	-1.646	-1.655	-1.664	-1.672	-1.681	-1.691	-1.700	-1.709	-1.716	-1.726	-1.734	-1.744	-1.751	-1.760	-1.769	-1.778	-1.786	-1.792	-1.801	-1.809	-1.816	-1.824	-1.831	-1.839	-1.845	-1.852	-1.858	-1.864	-1.870	-1.876	-1.881	-1.886	-1.890	-1.895	-1.899	-1.904	-1.908	-1.910	-1.914	-1.916	-1.919	-1.921	-1.924	-1.926	-1.928	-1.929	-1.930	-1.930	-1.931	-1.931	-1.932	-1.931	-1.931	-1.931	-1.931	-1.930	-1.929	-1.928	-1.926	-1.924	-1.922	-1.921	-1.919	-1.916	-1.914	-1.911	-1.909	-1.906	-1.904	-1.900	-1.896	-1.892	-1.888	-1.884	-1.879	-1.876	-1.871	-1.865	-1.860	-1.854	-1.846	-1.840	-1.834	-1.826	-1.819	-1.811	-1.804	-1.795	-1.785	-1.776	-1.766	-1.756	-1.745	-1.734	-1.724	-1.711	-1.698	-1.685	-1.672	-1.658	-1.644	-1.629	-1.614	-1.598	-1.581	-1.565	-1.548	-1.531	-1.512	-1.495	-1.476	-1.458	-1.439	-1.419	-1.399	-1.379	-1.360	-1.339	-1.319	-1.299	-1.278	-1.259	-1.238	-1.218	-1.196	-1.176	-1.158	-1.136	-1.116	-1.098	-1.079	-1.060	-1.040	-1.022	-1.004	-0.985	-0.969	-0.950	-0.934	-0.918	-0.902	-0.886	-0.871	-0.856	-0.841	-0.828	-0.815	-0.801	-0.789	-0.775	-0.762	-0.750	-0.739	-0.726	-0.716	-0.705	-0.694	-0.684	-0.672	-0.662	-0.651	-0.641	-0.630	-0.620	-0.609	-0.598	-0.588	-0.576	-0.565	-0.554	-0.542	-0.531	-0.520	-0.507	-0.495	-0.482	-0.470	-0.458	-0.444	-0.431	-0.418	-0.402	-0.390	-0.376	-0.361	-0.346	-0.332	-0.318	-0.302	-0.289	-0.274	-0.259	-0.245	-0.230	-0.216	-0.202	-0.189	-0.175	-0.161	-0.149	-0.136	-0.125	-0.114	-0.104	-0.092	-0.082	-0.075	-0.065	-0.058	-0.050	-0.045	-0.039	-0.034	-0.030	-0.026	-0.025	-0.021	-0.021	-0.021	-0.021	-0.022	-0.025	-0.028	-0.032	-0.036	-0.041	-0.049	-0.055	-0.062	-0.069	-0.078	-0.088	-0.096	-0.106	-0.118	-0.129	-0.140	-0.150	-0.162	-0.175	-0.188	-0.201	-0.214	-0.226	-0.240	-0.254	-0.266	-0.279	-0.292	-0.306	-0.320	-0.332	-0.348	-0.361	-0.374	-0.388	-0.400	-0.414	-0.426	-0.440	-0.452	-0.465	-0.478	-0.491	-0.504	-0.515	-0.528	-0.539	-0.551	-0.564	-0.575	-0.588	-0.599	-0.610	-0.622	-0.635	-0.646	-0.658	-0.671	-0.684	-0.695	-0.708	-0.719	-0.731	-0.744	-0.756	-0.769	-0.780	-0.792	-0.805	-0.818	-0.830	-0.841	-0.854	-0.866	-0.878	-0.890	-0.901	-0.912	-0.924	-0.936	-0.948	-0.958	-0.969	-0.978	-0.989	-0.998	-1.008	-1.016	-1.025	-1.034	-1.041	-1.049	-1.056	-1.064	-1.070	-1.076	-1.082	-1.086	-1.092	-1.096	-1.101	-1.104	-1.109	-1.111	-1.114	-1.116	-1.119	-1.121	-1.121	-1.124	-1.124	-1.125	-1.126	-1.128	-1.128	-1.128	-1.128	-1.128	-1.128	-1.128	-1.128	-1.128	-1.128	-1.126	-1.128	-1.128	-1.128	-1.128	-1.126	-1.128	-1.126	-1.128	-1.128	-1.128	-1.128	-1.128	-1.128	-1.128	-1.129	-1.129	-1.128	-1.128	-1.128	-1.128	-1.126	-1.126	-1.125	-1.124	-1.121	-1.120	-1.118	-1.115	-1.111	-1.109	-1.104	-1.100	-1.095	-1.090	-1.084	-1.079	-1.071	-1.065	-1.056	-1.049	-1.040	-1.030	-1.021	-1.011	-1.000	-0.989	-0.978	-0.965	-0.954	-0.940	-0.928	-0.914	-0.900	-0.885	-0.870	-0.855	-0.840	-0.825	-0.810	-0.795	-0.779	-0.762	-0.748	-0.731	-0.715	-0.699	-0.684	-0.669	-0.651	-0.636	-0.621	-0.606	-0.591	-0.576	-0.561	-0.548	-0.532	-0.518	-0.505	-0.491	-0.478	-0.465	-0.454	-0.441	-0.429	-0.419	-0.406	-0.396	-0.386	-0.376	-0.368	-0.358	-0.349	-0.340	-0.331	-0.324	-0.318	-0.309	-0.302	-0.296	-0.290	-0.285	-0.279	-0.272	-0.269	-0.265	-0.260	-0.256	-0.252	-0.249	-0.246	-0.242	-0.240	-0.238	-0.235	-0.232	-0.231	-0.229	-0.228	-0.226	-0.225	-0.224	-0.222	-0.222	-0.221	-0.220	-0.219	-0.220	-0.219	-0.218	-0.218	-0.216	-0.216	-0.215	-0.214	-0.214	-0.212	-0.211	-0.209	-0.209	-0.208	-0.205	-0.202	-0.201	-0.198	-0.196	-0.192	-0.190	-0.188	-0.182	-0.180	-0.176	-0.171	-0.168	-0.164	-0.159	-0.154	-0.150	-0.144	-0.139	-0.134	-0.129	-0.124	-0.118	-0.111	-0.106	-0.100	-0.095	-0.089	-0.082	-0.076	-0.071	-0.064	-0.059	-0.054	-0.048	-0.042	-0.036	-0.032	-0.028	-0.022	-0.018	-0.014	-0.010	-0.006	-0.002	0.000	0.002	0.005	0.008	0.009	0.009	0.011	0.011	0.011	0.012	0.011	0.010	0.009	0.008	0.005	0.002	-0.001	-0.005	-0.009	-0.012	-0.018	-0.022	-0.028	-0.034	-0.040	-0.046	-0.054	-0.060	-0.069	-0.075	-0.084	-0.091	-0.101	-0.110	-0.119	-0.128	-0.138	-0.146	-0.156	-0.166	-0.175	-0.185	-0.194	-0.204	-0.214	-0.222	-0.232	-0.242	-0.251	-0.260	-0.269	-0.278	-0.285	-0.294	-0.302	-0.309	-0.316	-0.322	-0.330	-0.335	-0.341	-0.346	-0.351	-0.356	-0.361	-0.364	-0.366	-0.370	-0.372	-0.375	-0.376	-0.376	-0.378	-0.379	-0.378	-0.378	-0.376	-0.376	-0.374	-0.371	-0.370	-0.368	-0.365	-0.361	-0.358	-0.355	-0.350	-0.346	-0.342	-0.339	-0.334	-0.331	-0.326	-0.322	-0.318	-0.312	-0.309	-0.305	-0.300	-0.298	-0.294	-0.290	-0.288	-0.284	-0.281	-0.279	-0.275	-0.274	-0.271	-0.270	-0.269	-0.268	-0.266	-0.265	-0.264	-0.264	-0.264	-0.264	-0.265	-0.264	-0.265	-0.265	-0.266	-0.266	-0.268	-0.269	-0.270	-0.271	-0.272	-0.274	-0.275	-0.276	-0.276	-0.278	-0.279	-0.279	-0.280	-0.280	-0.279	-0.280	-0.279	-0.278	-0.278	-0.276	-0.275	-0.272	-0.270	-0.269	-0.266	-0.262	-0.259	-0.256	-0.251	-0.246	-0.242	-0.236	-0.232	-0.226	-0.221	-0.215	-0.209	-0.202	-0.195	-0.188	-0.180	-0.174	-0.166	-0.158	-0.150	-0.142	-0.135	-0.128	-0.120	-0.111	-0.105	-0.096	-0.089	-0.082	-0.075	-0.068	-0.062	-0.055	-0.050	-0.042	-0.038	-0.032	-0.028	-0.022	-0.019	-0.014	-0.011	-0.008	-0.005	-0.001	0.001	0.002	0.004	0.005	0.006	0.008	0.006	0.008	0.006	0.006	0.005	0.004	0.002	0.001	0.001	0.000	-0.002	-0.004	-0.005	-0.008	-0.010	-0.011	-0.012	-0.014	-0.015	-0.016	-0.018	-0.018	-0.018	-0.018	-0.018	-0.016	-0.015	-0.012	-0.010	-0.009	-0.004	-0.001	0.004	0.009	0.014	0.020	0.026	0.034	0.042	0.051	0.059	0.070	0.080	0.090	0.101	0.114	0.126	0.139	0.152	0.166	0.180	0.195	0.210	0.226	0.241	0.258	0.272	0.289	0.305	0.321	0.338	0.354	0.370	0.385	0.401	0.416	0.432	0.448	0.460	0.474	0.488	0.501	0.514	0.525	0.536	0.548	0.558	0.566	0.575	0.582	0.589	0.595	0.601	0.605	0.609	0.612	0.614	0.615	0.615	0.616	0.615	0.612	0.611	0.609	0.605	0.600	0.596	0.591	0.586	0.580	0.574	0.569	0.561	0.555	0.546	0.539	0.531	0.524	0.516	0.507	0.500	0.492	0.485	0.478	0.471	0.464	0.458	0.450	0.445	0.438	0.432	0.428	0.422	0.418	0.412	0.408	0.404	0.401	0.398	0.394	0.391	0.388	0.384	0.382	0.379	0.378	0.374	0.371	0.369	0.366	0.362	0.360	0.356	0.352	0.348	0.344	0.338	0.332	0.328	0.321	0.315	0.308	0.300	0.291	0.284	0.274	0.264	0.254	0.244	0.231	0.220	0.206	0.194	0.181	0.165	0.150	0.136	0.120	0.104	0.088	0.070	0.054	0.035	0.018	0.000	-0.019	-0.036	-0.054	-0.072	-0.090	-0.108	-0.125	-0.142	-0.160	-0.178	-0.194	-0.211	-0.228	-0.242	-0.258	-0.271	-0.286	-0.298	-0.311	-0.324	-0.335	-0.345	-0.355	-0.365	-0.372	-0.381	-0.388	-0.394	-0.400	-0.405	-0.409	-0.411	-0.415	-0.416	-0.418	-0.418	-0.418	-0.418	-0.416	-0.414	-0.411	-0.408	-0.404	-0.400	-0.395	-0.390	-0.385	-0.379	-0.372	-0.365	-0.359	-0.351	-0.344	-0.338	-0.330	-0.321	-0.314	-0.306	-0.299	-0.290	-0.282	-0.275	-0.266	-0.259	-0.251	-0.244	-0.236	-0.230	-0.222	-0.216	-0.209	-0.202	-0.196	-0.191	-0.186	-0.180	-0.175	-0.170	-0.166	-0.161	-0.158	-0.154	-0.150	-0.146	-0.142	-0.140	-0.138	-0.135	-0.134	-0.131	-0.130	-0.128	-0.126	-0.126	-0.126	-0.125	-0.124	-0.124	-0.124	-0.122	-0.122	-0.124	-0.124	-0.124	-0.122	-0.124	-0.124	-0.124	-0.125	-0.125	-0.126	-0.126	-0.128	-0.128	-0.129	-0.129	-0.130	-0.130	-0.130	-0.131	-0.131	-0.132	-0.132	-0.132	-0.134	-0.134	-0.135	-0.135	-0.135	-0.135	-0.136	-0.136	-0.136	-0.136	-0.136	-0.136	-0.135	-0.135	-0.135	-0.135	-0.134	-0.132	-0.132	-0.131	-0.130	-0.129	-0.128	-0.125	-0.122	-0.122	-0.120	-0.118	-0.115	-0.114	-0.111	-0.108	-0.105	-0.102	-0.099	-0.096	-0.092	-0.089	-0.086	-0.082	-0.079	-0.076	-0.074	-0.069	-0.066	-0.062	-0.060	-0.056	-0.054	-0.052	-0.050	-0.046	-0.044	-0.044	-0.041	-0.040	-0.040	-0.038	-0.038	-0.038	-0.038	-0.038	-0.039	-0.041	-0.042	-0.044	-0.046	-0.049	-0.051	-0.054	-0.058	-0.061	-0.065	-0.070	-0.074	-0.079	-0.084	-0.088	-0.092	-0.099	-0.104	-0.109	-0.116	-0.121	-0.128	-0.134	-0.139	-0.145	-0.151	-0.156	-0.161	-0.168	-0.172	-0.179	-0.184	-0.188	-0.192	-0.198	-0.201	-0.206	-0.209	-0.212	-0.216	-0.219	-0.222	-0.226	-0.228	-0.230	-0.231	-0.234	-0.235	-0.236	-0.238	-0.239	-0.239	-0.240	-0.241	-0.242	-0.242	-0.242	-0.242	-0.242	-0.245	-0.245	-0.245	-0.246	-0.246	-0.248	-0.249	-0.249	-0.250	-0.251	-0.254	-0.255	-0.258	-0.259	-0.261	-0.264	-0.266	-0.269	-0.271	-0.275	-0.278	-0.282	-0.285	-0.290	-0.292	-0.298	-0.302	-0.306	-0.311	-0.316	-0.320	-0.326	-0.330	-0.335	-0.341	-0.346	-0.351	-0.356	-0.362	-0.368	-0.372	-0.379	-0.382	-0.388	-0.394	-0.398	-0.402	-0.406	-0.410	-0.414	-0.419	-0.421	-0.425	-0.429	-0.431	-0.435	-0.438	-0.440	-0.441	-0.444	-0.445	-0.446	-0.448	-0.448	-0.449	-0.448	-0.448	-0.446	-0.446	-0.445	-0.442	-0.440	-0.438	-0.435	-0.432	-0.430	-0.426	-0.422	-0.418	-0.412	-0.409	-0.404	-0.400	-0.394	-0.389	-0.384	-0.376	-0.371	-0.365	-0.359	-0.352	-0.346	-0.340	-0.334	-0.328	-0.321	-0.315	-0.309	-0.302	-0.298	-0.291	-0.286	-0.279	-0.275	-0.270	-0.265	-0.261	-0.256	-0.252	-0.249	-0.246	-0.242	-0.241	-0.239	-0.238	-0.236	-0.236	-0.236	-0.236	-0.239	-0.240	-0.241	-0.242	-0.246	-0.250	-0.254	-0.258	-0.264	-0.269	-0.274	-0.280	-0.288	-0.294	-0.301	-0.310	-0.318	-0.325	-0.335	-0.342	-0.352	-0.362	-0.371	-0.382	-0.392	-0.402	-0.412	-0.422	-0.434	-0.444	-0.454	-0.464	-0.475	-0.485	-0.495	-0.505	-0.514	-0.524	-0.534	-0.542	-0.551	-0.560	-0.569	-0.576	-0.585	-0.592	-0.600	-0.608	-0.614	-0.620	-0.626	-0.632	-0.638	-0.642	-0.648	-0.651	-0.655	-0.660	-0.662	-0.665	-0.668	-0.670	-0.672	-0.674	-0.676	-0.678	-0.678	-0.679	-0.680	-0.680	-0.680	-0.680	-0.681	-0.681	-0.680	-0.680	-0.679	-0.679	-0.678	-0.676	-0.676	-0.675	-0.675	-0.675	-0.674	-0.674	-0.674	-0.672	-0.672	-0.672	-0.674	-0.672	-0.674	-0.675	-0.676	-0.676	-0.678	-0.679	-0.681	-0.684	-0.686	-0.688	-0.691	-0.694	-0.698	-0.702	-0.706	-0.711	-0.715	-0.721	-0.726	-0.732	-0.738	-0.742	-0.750	-0.758	-0.765	-0.772	-0.780	-0.789	-0.796	-0.806	-0.815	-0.825	-0.835	-0.845	-0.856	-0.866	-0.878	-0.890	-0.901	-0.914	-0.926	-0.939	-0.954	-0.968	-0.981	-0.996	-1.011	-1.026	-1.042	-1.059	-1.076	-1.094	-1.111	-1.130	-1.149	-1.169	-1.188	-1.210	-1.230	-1.251	-1.275	-1.298	-1.321	-1.345	-1.370	-1.396	-1.422	-1.450	-1.478	-1.506	-1.535	-1.565	-1.596	-1.626	-1.660	-1.692	-1.725	-1.760	-1.795	-1.831	-1.866	-1.904	-1.941	-1.980	-2.019	-2.058	-2.098	-2.138	-2.179	-2.220	-2.262	-2.304	-2.346	-2.391	-2.434	-2.478	-2.522	-2.566	-2.612	-2.658	-2.702	-2.748	-2.794	-2.840	-2.885	-2.931	-2.978	-3.024	-3.070	-3.115	-3.162	-3.210	-3.255	-3.301	-3.349	-3.394	-3.441	-3.486	-3.532	-3.579	-3.625	-3.670	-3.716	-3.762	-3.809	-3.855	-3.900	-3.948	-3.994	-4.039	-4.085	-4.132	-4.179	-4.225	-4.271	-4.318	-4.366	-4.412	-4.459	-4.506	-4.555	-4.602	-4.650	-4.699	-4.748	-4.795	-4.844	-4.894	-4.942	-4.992	-5.041	-5.091	-5.141	-5.191	-5.241	-5.291	-5.340	-5.390	-5.441	-5.490	-5.540	-5.589	-5.639	-5.688	-5.736	-5.784	-5.831	-5.879	-5.926	-5.971	-6.018	-6.061	-6.105	-6.149	-6.191	-6.234	-6.274	-6.312	-6.352	-6.390	-6.426	-6.461	-6.496	-6.528	-6.560	-6.591	-6.620	-6.649	-6.675	-6.700	-6.724	-6.746	-6.769	-6.789	-6.806	-6.822	-6.839	-6.852	-6.865	-6.878	-6.888	-6.896	-6.905	-6.910	-6.915	-6.918	-6.920	-6.921	-6.921	-6.920	-6.916	-6.914	-6.909	-6.902	-6.895	-6.888	-6.878	-6.869	-6.856	-6.845	-6.832	-6.819	-6.804	-6.789	-6.772	-6.756	-6.739	-6.720	-6.700	-6.681	-6.661	-6.640	-6.618	-6.596	-6.574	-6.549	-6.525	-6.500	-6.476	-6.449	-6.424	-6.398	-6.370	-6.342	-6.314	-6.286	-6.256	-6.228	-6.196	-6.166	-6.136	-6.104	-6.072	-6.041	-6.008	-5.975	-5.941	-5.908	-5.872	-5.838	-5.802	-5.766	-5.730	-5.694	-5.656	-5.620	-5.582	-5.545	-5.506	-5.468	-5.428	-5.389	-5.348	-5.308	-5.266	-5.226	-5.184	-5.142	-5.100	-5.056	-5.014	-4.970	-4.926	-4.881	-4.836	-4.791	-4.745	-4.699	-4.652	-4.605	-4.559	-4.510	-4.462	-4.414	-4.365	-4.315	-4.266	-4.215	-4.165	-4.114	-4.062	-4.011	-3.960	-3.906	-3.855	-3.801	-3.749	-3.695	-3.641	-3.588	-3.532	-3.479	-3.424	-3.369	-3.314	-3.259	-3.204	-3.149	-3.094	-3.039	-2.984	-2.928	-2.874	-2.819	-2.765	-2.710	-2.656	-2.604	-2.550	-2.498	-2.445	-2.392	-2.341	-2.291	-2.240	-2.190	-2.141	-2.092	-2.044	-1.996	-1.951	-1.905	-1.860	-1.815	-1.771	-1.729	-1.686	-1.645	-1.604	-1.564	-1.525	-1.486	-1.449	-1.410	-1.374	-1.339	-1.302	-1.268	-1.234	-1.199	-1.166	-1.134	-1.101	-1.069	-1.036	-1.005	-0.974	-0.942	-0.910	-0.879	-0.849	-0.818	-0.786	-0.756	-0.725	-0.695	-0.662	-0.631	-0.601	-0.570	-0.539	-0.506	-0.475	-0.442	-0.411	-0.379	-0.345	-0.312	-0.279	-0.248	-0.214	-0.180	-0.148	-0.115	-0.081	-0.048	-0.015	0.018	0.050	0.082	0.114	0.146	0.178	0.209	0.239	0.269	0.298	0.328	0.356	0.384	0.410	0.435	0.460	0.485	0.509	0.530	0.552	0.572	0.592	0.611	0.629	0.645	0.660	0.675	0.688	0.700	0.712	0.722	0.731	0.740	0.746	0.752	0.759	0.762	0.766	0.769	0.772	0.774	0.774	0.774	0.774	0.772	0.770	0.770	0.766	0.764	0.760	0.758	0.754	0.750	0.746	0.740	0.736	0.732	0.726	0.721	0.716	0.712	0.706	0.702	0.698	0.692	0.688	0.682	0.679	0.675	0.669	0.665	0.661	0.656	0.652	0.649	0.644	0.640	0.635	0.631	0.626	0.621	0.618	0.612	0.606	0.601	0.596	0.590	0.582	0.576	0.570	0.562	0.554	0.545	0.538	0.528	0.518	0.507	0.496	0.484	0.471	0.458	0.444	0.429	0.414	0.399	0.382	0.364	0.346	0.326	0.308	0.286	0.265	0.242	0.220	0.196	0.171	0.146	0.120	0.092	0.066	0.038	0.009	-0.021	-0.051	-0.082	-0.115	-0.148	-0.179	-0.214	-0.248	-0.282	-0.316	-0.352	-0.388	-0.425	-0.461	-0.499	-0.536	-0.574	-0.611	-0.648	-0.686	-0.724	-0.762	-0.800	-0.838	-0.878	-0.914	-0.952	-0.991	-1.028	-1.065	-1.101	-1.138	-1.174	-1.210	-1.246	-1.280	-1.315	-1.349	-1.382	-1.415	-1.448	-1.479	-1.510	-1.540	-1.569	-1.598	-1.625	-1.651	-1.678	-1.702	-1.726	-1.750	-1.771	-1.792	-1.812	-1.831	-1.850	-1.866	-1.882	-1.898	-1.911	-1.925	-1.936	-1.946	-1.956	-1.965	-1.972	-1.979	-1.985	-1.989	-1.992	-1.996	-1.996	-1.998	-1.996	-1.996	-1.994	-1.991	-1.988	-1.982	-1.976	-1.971	-1.965	-1.956	-1.949	-1.940	-1.932	-1.921	-1.912	-1.901	-1.891	-1.880	-1.869	-1.858	-1.845	-1.835	-1.822	-1.811	-1.800	-1.789	-1.778	-1.766	-1.755	-1.744	-1.734	-1.724	-1.715	-1.705	-1.698	-1.689	-1.681	-1.675	-1.669	-1.662	-1.658	-1.652	-1.650	-1.648	-1.645	-1.642	-1.642	-1.644	-1.645	-1.648	-1.649	-1.652	-1.658	-1.661	-1.669	-1.674	-1.682	-1.690	-1.699	-1.710	-1.719	-1.731	-1.742	-1.755	-1.768	-1.781	-1.796	-1.812	-1.828	-1.844	-1.860	-1.878	-1.896	-1.912	-1.931	-1.951	-1.970	-1.990	-2.011	-2.031	-2.052	-2.074	-2.095	-2.118	-2.139	-2.161	-2.184	-2.206	-2.230	-2.252	-2.276	-2.299	-2.322	-2.346	-2.370	-2.394	-2.419	-2.441	-2.466	-2.491	-2.515	-2.539	-2.562	-2.588	-2.611	-2.635	-2.660	-2.682	-2.706	-2.729	-2.752	-2.775	-2.799	-2.822	-2.844	-2.866	-2.889	-2.910	-2.931	-2.952	-2.974	-2.994	-3.014	-3.034	-3.054	-3.074	-3.091	-3.110	-3.129	-3.146	-3.162	-3.180	-3.196	-3.214	-3.229	-3.244	-3.259	-3.274	-3.289	-3.304	-3.318	-3.331	-3.345	-3.359	-3.371	-3.385	-3.398	-3.411	-3.424	-3.436	-3.448	-3.460	-3.472	-3.485	-3.498	-3.509	-3.521	-3.534	-3.546	-3.559	-3.571	-3.584	-3.596	-3.610	-3.622	-3.635	-3.649	-3.661	-3.675	-3.688	-3.701	-3.714	-3.728	-3.741	-3.754	-3.768	-3.781	-3.794	-3.808	-3.821	-3.834	-3.848	-3.860	-3.874	-3.885	-3.898	-3.909	-3.921	-3.932	-3.942	-3.954	-3.965	-3.975	-3.985	-3.995	-4.005	-4.012	-4.021	-4.029	-4.036	-4.043	-4.049	-4.055	-4.060	-4.065	-4.069	-4.072	-4.076	-4.079	-4.081	-4.082	-4.082	-4.084	-4.084	-4.084	-4.082	-4.081	-4.079	-4.076	-4.074	-4.070	-4.068	-4.062	-4.059	-4.054	-4.048	-4.041	-4.035	-4.029	-4.021	-4.015	-4.006	-4.000	-3.991	-3.982	-3.974	-3.965	-3.955	-3.945	-3.935	-3.925	-3.914	-3.902	-3.892	-3.880	-3.869	-3.858	-3.846	-3.834	-3.822	-3.809	-3.796	-3.784	-3.772	-3.760	-3.746	-3.732	-3.720	-3.708	-3.695	-3.680	-3.668	-3.655	-3.641	-3.629	-3.615	-3.601	-3.589	-3.576	-3.562	-3.551	-3.538	-3.525	-3.514	-3.501	-3.489	-3.478	-3.465	-3.455	-3.442	-3.431	-3.420	-3.410	-3.399	-3.389	-3.379	-3.368	-3.358	-3.349	-3.339	-3.330	-3.321	-3.311	-3.302	-3.292	-3.285	-3.276	-3.266	-3.259	-3.250	-3.241	-3.234	-3.225	-3.218	-3.209	-3.200	-3.192	-3.184	-3.176	-3.168	-3.159	-3.151	-3.142	-3.135	-3.128	-3.119	-3.111	-3.102	-3.095	-3.086	-3.080	-3.072	-3.065	-3.056	-3.050	-3.042	-3.035	-3.030	-3.022	-3.016	-3.010	-3.005	-2.998	-2.992	-2.988	-2.982	-2.979	-2.974	-2.969	-2.965	-2.962	-2.959	-2.956	-2.954	-2.950	-2.949	-2.946	-2.945	-2.944	-2.944	-2.944	-2.942	-2.944	-2.944	-2.945	-2.945	-2.945	-2.948	-2.948	-2.950	-2.951	-2.952	-2.955	-2.956	-2.959	-2.960	-2.964	-2.965	-2.968	-2.970	-2.972	-2.975	-2.976	-2.980	-2.982	-2.985	-2.986	-2.989	-2.991	-2.994	-2.996	-2.999	-3.001	-3.002	-3.005	-3.008	-3.009	-3.011	-3.014	-3.016	-3.018	-3.019	-3.021	-3.022	-3.024	-3.025	-3.028	-3.029	-3.030	-3.031	-3.032	-3.034	-3.035	-3.036	-3.036	-3.039	-3.039	-3.040	-3.040	-3.041	-3.042	-3.042	-3.044	-3.044	-3.045	-3.044	-3.044	-3.044	-3.044	-3.044	-3.044	-3.042	-3.041	-3.041	-3.040	-3.039	-3.036	-3.035	-3.032	-3.031	-3.029	-3.028	-3.024	-3.021	-3.020	-3.016	-3.015	-3.011	-3.009	-3.005	-3.002	-2.999	-2.996	-2.992	-2.990	-2.986	-2.984	-2.981	-2.979	-2.975	-2.972	-2.970	-2.966	-2.965	-2.962	-2.961	-2.959	-2.958	-2.956	-2.954	-2.954	-2.954	-2.954	-2.952	-2.952	-2.954	-2.954	-2.954	-2.956	-2.958	-2.959	-2.961	-2.964	-2.965	-2.968	-2.971	-2.974	-2.976	-2.980	-2.984	-2.988	-2.991	-2.996	-3.000	-3.004	-3.009	-3.012	-3.016	-3.021	-3.025	-3.029	-3.034	-3.038	-3.041	-3.045	-3.049	-3.051	-3.055	-3.058	-3.060	-3.062	-3.064	-3.066	-3.068	-3.070	-3.070	-3.071	-3.072	-3.072	-3.072	-3.071	-3.071	-3.070	-3.069	-3.068	-3.066	-3.065	-3.062	-3.059	-3.056	-3.054	-3.051	-3.048	-3.044	-3.040	-3.036	-3.032	-3.029	-3.022	-3.019	-3.014	-3.009	-3.005	-3.000	-2.996	-2.990	-2.986	-2.981	-2.976	-2.971	-2.966	-2.961	-2.956	-2.952	-2.948	-2.942	-2.938	-2.934	-2.930	-2.925	-2.921	-2.918	-2.912	-2.909	-2.905	-2.901	-2.899	-2.895	-2.892	-2.890	-2.886	-2.885	-2.882	-2.880	-2.878	-2.876	-2.875	-2.874	-2.874	-2.872	-2.871	-2.872	-2.871	-2.872	-2.872	-2.872	-2.874	-2.875	-2.876	-2.879	-2.880	-2.884	-2.885	-2.888	-2.892	-2.895	-2.899	-2.904	-2.908	-2.911	-2.915	-2.920	-2.925	-2.930	-2.935	-2.941	-2.946	-2.951	-2.956	-2.962	-2.969	-2.975	-2.979	-2.985	-2.990	-2.996	-3.001	-3.006	-3.011	-3.016	-3.021	-3.025	-3.029	-3.032	-3.036	-3.039	-3.040	-3.042	-3.044	-3.046	-3.046	-3.046	-3.045	-3.044	-3.042	-3.040	-3.038	-3.032	-3.029	-3.025	-3.020	-3.014	-3.008	-3.001	-2.992	-2.985	-2.976	-2.968	-2.959	-2.949	-2.939	-2.929	-2.916	-2.906	-2.894	-2.881	-2.871	-2.859	-2.846	-2.832	-2.821	-2.809	-2.796	-2.784	-2.771	-2.759	-2.748	-2.736	-2.724	-2.712	-2.701	-2.691	-2.681	-2.671	-2.662	-2.654	-2.645	-2.638	-2.629	-2.622	-2.616	-2.610	-2.605	-2.600	-2.596	-2.592	-2.588	-2.585	-2.584	-2.581	-2.580	-2.578	-2.576	-2.575	-2.575	-2.574	-2.575	-2.574	-2.575	-2.575	-2.575	-2.576	-2.576	-2.576	-2.576	-2.576	-2.576	-2.576	-2.575	-2.575	-2.574	-2.572	-2.571	-2.569	-2.566	-2.564	-2.560	-2.556	-2.552	-2.548	-2.544	-2.538	-2.531	-2.525	-2.519	-2.511	-2.502	-2.495	-2.486	-2.478	-2.468	-2.458	-2.448	-2.438	-2.428	-2.416	-2.405	-2.394	-2.382	-2.371	-2.359	-2.348	-2.336	-2.324	-2.312	-2.300	-2.289	-2.278	-2.265	-2.255	-2.244	-2.232	-2.222	-2.211	-2.200	-2.191	-2.180	-2.171	-2.162	-2.152	-2.145	-2.135	-2.128	-2.119	-2.111	-2.102	-2.095	-2.089	-2.081	-2.074	-2.068	-2.060	-2.054	-2.046	-2.040	-2.033	-2.027	-2.020	-2.014	-2.006	-1.999	-1.994	-1.986	-1.979	-1.970	-1.962	-1.956	-1.948	-1.939	-1.932	-1.924	-1.915	-1.906	-1.899	-1.889	-1.880	-1.871	-1.861	-1.852	-1.842	-1.834	-1.824	-1.815	-1.806	-1.796	-1.788	-1.779	-1.770	-1.761	-1.754	-1.745	-1.739	-1.731	-1.724	-1.718	-1.711	-1.706	-1.700	-1.695	-1.691	-1.688	-1.684	-1.681	-1.679	-1.676	-1.676	-1.675	-1.675	-1.675	-1.676	-1.676	-1.678	-1.681	-1.684	-1.686	-1.689	-1.692	-1.696	-1.702	-1.706	-1.710	-1.716	-1.721	-1.726	-1.732	-1.739	-1.742	-1.749	-1.755	-1.761	-1.766	-1.771	-1.776	-1.781	-1.786	-1.790	-1.795	-1.800	-1.804	-1.806	-1.809	-1.812	-1.815	-1.816	-1.819	-1.820	-1.821	-1.822	-1.822	-1.822	-1.824	-1.822	-1.822	-1.820	-1.819	-1.818	-1.815	-1.812	-1.810	-1.808	-1.805	-1.801	-1.799	-1.795	-1.791	-1.788	-1.782	-1.780	-1.775	-1.770	-1.768	-1.762	-1.758	-1.752	-1.750	-1.745	-1.740	-1.735	-1.730	-1.726	-1.721	-1.718	-1.712	-1.708	-1.702	-1.698	-1.692	-1.688	-1.682	-1.679	-1.674	-1.669	-1.664	-1.658	-1.652	-1.648	-1.642	-1.636	-1.631	-1.625	-1.620	-1.614	-1.608	-1.601	-1.595	-1.589	-1.581	-1.575	-1.568	-1.560	-1.554	-1.546	-1.538	-1.529	-1.521	-1.514	-1.504	-1.496	-1.488	-1.478	-1.469	-1.459	-1.449	-1.439	-1.430	-1.419	-1.408	-1.398	-1.386	-1.375	-1.364	-1.352	-1.340	-1.328	-1.315	-1.302	-1.289	-1.276	-1.262	-1.249	-1.235	-1.220	-1.205	-1.190	-1.176	-1.160	-1.145	-1.129	-1.112	-1.096	-1.079	-1.062	-1.045	-1.029	-1.011	-0.992	-0.975	-0.956	-0.936	-0.919	-0.899	-0.880	-0.860	-0.840	-0.821	-0.801	-0.781	-0.762	-0.742	-0.722	-0.701	-0.682	-0.661	-0.642	-0.622	-0.602	-0.584	-0.565	-0.545	-0.528	-0.510	-0.491	-0.474	-0.456	-0.440	-0.422	-0.406	-0.390	-0.375	-0.360	-0.345	-0.331	-0.318	-0.305	-0.292	-0.280	-0.270	-0.259	-0.249	-0.240	-0.231	-0.222	-0.214	-0.208	-0.201	-0.195	-0.190	-0.185	-0.181	-0.178	-0.175	-0.172	-0.170	-0.169	-0.168	-0.169	-0.169	-0.169	-0.171	-0.171	-0.175	-0.176	-0.180	-0.184	-0.188	-0.191	-0.198	-0.202	-0.209	-0.215	-0.221	-0.228	-0.235	-0.241	-0.250	-0.258	-0.266	-0.275	-0.285	-0.294	-0.304	-0.312	-0.324	-0.334	-0.345	-0.356	-0.368	-0.379	-0.391	-0.402	-0.415	-0.426	-0.440	-0.452	-0.466	-0.479	-0.491	-0.505	-0.519	-0.531	-0.545	-0.559	-0.574	-0.586	-0.600	-0.614	-0.626	-0.640	-0.655	-0.668	-0.680	-0.694	-0.706	-0.719	-0.731	-0.744	-0.755	-0.768	-0.779	-0.790	-0.801	-0.811	-0.820	-0.830	-0.840	-0.849	-0.858	-0.866	-0.872	-0.881	-0.888	-0.894	-0.899	-0.904	-0.909	-0.914	-0.919	-0.921	-0.925	-0.929	-0.930	-0.932	-0.934	-0.936	-0.938	-0.938	-0.939	-0.939	-0.939	-0.939	-0.938	-0.938	-0.936	-0.935	-0.935	-0.934	-0.932	-0.932	-0.931	-0.929	-0.929	-0.928	-0.926	-0.925	-0.925	-0.925	-0.925	-0.925	-0.925	-0.924	-0.925	-0.925	-0.926	-0.928	-0.931	-0.932	-0.934	-0.936	-0.940	-0.941	-0.945	-0.949	-0.952	-0.956	-0.960	-0.965	-0.970	-0.974	-0.979	-0.984	-0.990	-0.995	-1.000	-1.006	-1.011	-1.018	-1.022	-1.030	-1.036	-1.042	-1.048	-1.054	-1.060	-1.066	-1.072	-1.078	-1.084	-1.090	-1.095	-1.101	-1.108	-1.111	-1.118	-1.122	-1.128	-1.132	-1.138	-1.141	-1.146	-1.151	-1.155	-1.160	-1.162	-1.166	-1.170	-1.174	-1.178	-1.181	-1.184	-1.186	-1.190	-1.192	-1.195	-1.199	-1.200	-1.202	-1.206	-1.208	-1.209	-1.211	-1.212	-1.215	-1.218	-1.219	-1.220	-1.224	-1.224	-1.226	-1.228	-1.229	-1.231	-1.232	-1.235	-1.236	-1.238	-1.239	-1.240	-1.242	-1.242	-1.244	-1.245	-1.246	-1.248	-1.248	-1.250	-1.250	-1.250	-1.250	-1.251	-1.251	-1.250	-1.251	-1.250	-1.249	-1.248	-1.246	-1.244	-1.241	-1.239	-1.235	-1.231	-1.228	-1.222	-1.218	-1.211	-1.205	-1.198	-1.191	-1.182	-1.174	-1.165	-1.155	-1.145	-1.132	-1.121	-1.110	-1.095	-1.082	-1.068	-1.052	-1.036	-1.020	-1.004	-0.986	-0.968	-0.950	-0.930	-0.910	-0.890	-0.870	-0.848	-0.826	-0.804	-0.780	-0.758	-0.734	-0.711	-0.688	-0.665	-0.641	-0.618	-0.594	-0.570	-0.546	-0.524	-0.500	-0.476	-0.454	-0.431	-0.409	-0.388	-0.365	-0.344	-0.322	-0.302	-0.282	-0.262	-0.245	-0.226	-0.208	-0.190	-0.174	-0.156	-0.141	-0.126	-0.111	-0.098	-0.082	-0.070	-0.058	-0.045	-0.032	-0.021	-0.010	0.000	0.010	0.020	0.030	0.040	0.050	0.059	0.068	0.078	0.085	0.094	0.101	0.110	0.119	0.128	0.135	0.144	0.152	0.161	0.169	0.178	0.186	0.196	0.206	0.215	0.224	0.234	0.244	0.254	0.262	0.274	0.284	0.294	0.304	0.314	0.324	0.334	0.345	0.355	0.365	0.375	0.385	0.394	0.404	0.412	0.421	0.430	0.436	0.445	0.451	0.459	0.465	0.470	0.475	0.481	0.484	0.488	0.491	0.495	0.496	0.498	0.498	0.498	0.498	0.496	0.495	0.492	0.490	0.485	0.481	0.476	0.471	0.465	0.458	0.450	0.442	0.435	0.426	0.418	0.409	0.399	0.389	0.378	0.366	0.355	0.342	0.332	0.320	0.308	0.295	0.282	0.271	0.258	0.245	0.231	0.218	0.204	0.190	0.176	0.162	0.148	0.134	0.120	0.106	0.092	0.078	0.064	0.050	0.035	0.020	0.006	-0.009	-0.022	-0.038	-0.052	-0.068	-0.081	-0.096	-0.111	-0.126	-0.142	-0.158	-0.172	-0.188	-0.202	-0.219	-0.234	-0.250	-0.265	-0.280	-0.296	-0.311	-0.326	-0.342	-0.358	-0.374	-0.389	-0.404	-0.420	-0.435	-0.449	-0.464	-0.478	-0.492	-0.506	-0.520	-0.534	-0.546	-0.559	-0.571	-0.582	-0.594	-0.606	-0.615	-0.626	-0.636	-0.645	-0.654	-0.662	-0.670	-0.676	-0.684	-0.691	-0.696	-0.701	-0.706	-0.711	-0.715	-0.719	-0.720	-0.724	-0.726	-0.729	-0.729	-0.730	-0.731	-0.731	-0.731	-0.732	-0.731	-0.731	-0.729	-0.729	-0.728	-0.726	-0.724	-0.722	-0.720	-0.719	-0.716	-0.712	-0.710	-0.709	-0.706	-0.702	-0.700	-0.696	-0.694	-0.691	-0.689	-0.685	-0.681	-0.678	-0.675	-0.671	-0.668	-0.662	-0.659	-0.654	-0.649	-0.645	-0.640	-0.634	-0.628	-0.621	-0.615	-0.608	-0.600	-0.592	-0.582	-0.575	-0.566	-0.556	-0.546	-0.534	-0.524	-0.511	-0.500	-0.488	-0.475	-0.461	-0.448	-0.434	-0.419	-0.404	-0.389	-0.372	-0.356	-0.340	-0.322	-0.306	-0.289	-0.271	-0.252	-0.236	-0.218	-0.199	-0.180	-0.162	-0.144	-0.124	-0.106	-0.089	-0.069	-0.051	-0.035	-0.016	0.001	0.019	0.036	0.054	0.070	0.088	0.104	0.120	0.135	0.151	0.165	0.180	0.195	0.209	0.222	0.236	0.249	0.261	0.272	0.284	0.295	0.305	0.316	0.326	0.334	0.344	0.351	0.359	0.366	0.374	0.380	0.386	0.391	0.396	0.401	0.405	0.409	0.412	0.416	0.418	0.420	0.421	0.422	0.424	0.425	0.424	0.425	0.424	0.422	0.421	0.420	0.419	0.415	0.414	0.411	0.409	0.406	0.402	0.400	0.396	0.394	0.389	0.386	0.382	0.380	0.375	0.372	0.370	0.366	0.364	0.361	0.358	0.355	0.354	0.351	0.349	0.348	0.348	0.348	0.346	0.346	0.346	0.346	0.348	0.349	0.350	0.352	0.354	0.356	0.359	0.362	0.366	0.370	0.374	0.378	0.382	0.388	0.392	0.398	0.402	0.406	0.412	0.418	0.422	0.429	0.434	0.439	0.444	0.450	0.454	0.460	0.465	0.469	0.472	0.478	0.481	0.484	0.488	0.491	0.492	0.496	0.498	0.500	0.500	0.501	0.501	0.502	0.501	0.500	0.499	0.498	0.495	0.492	0.489	0.486	0.482	0.478	0.474	0.468	0.462	0.456	0.450	0.444	0.438	0.430	0.422	0.415	0.406	0.399	0.390	0.382	0.374	0.365	0.356	0.348	0.339	0.330	0.321	0.312	0.304	0.296	0.286	0.279	0.270	0.262	0.256	0.248	0.240	0.234	0.228	0.221	0.216	0.210	0.205	0.200	0.195	0.192	0.188	0.185	0.182	0.180	0.179	0.178	0.178	0.176	0.176	0.176	0.176	0.179	0.180	0.181	0.184	0.186	0.190	0.192	0.196	0.200	0.205	0.209	0.214	0.218	0.222	0.226	0.232	0.238	0.242	0.248	0.252	0.258	0.262	0.269	0.272	0.278	0.282	0.286	0.290	0.294	0.299	0.301	0.305	0.309	0.310	0.312	0.315	0.319	0.320	0.320	0.321	0.322	0.322	0.324	0.324	0.322	0.321	0.322	0.320	0.320	0.318	0.316	0.316	0.312	0.311	0.310	0.309	0.305	0.304	0.301	0.300	0.298	0.296	0.294	0.291	0.290	0.289	0.288	0.286	0.286	0.285	0.284	0.284	0.284	0.285	0.285	0.286	0.288	0.289	0.291	0.292	0.296	0.298	0.301	0.304	0.309	0.312	0.318	0.321	0.326	0.331	0.338	0.344	0.350	0.356	0.361	0.369	0.376	0.382	0.390	0.398	0.404	0.411	0.419	0.428	0.434	0.441	0.449	0.455	0.462	0.469	0.476	0.482	0.489	0.495	0.501	0.506	0.512	0.518	0.522	0.526	0.531	0.535	0.539	0.542	0.544	0.548	0.550	0.551	0.552	0.554	0.554	0.554	0.554	0.554	0.554	0.554	0.554	0.554	0.551	0.551	0.550	0.549	0.548	0.546	0.544	0.542	0.541	0.541	0.540	0.540	0.539	0.539	0.539	0.540	0.541	0.542	0.545	0.548	0.551	0.555	0.559	0.564	0.570	0.575	0.581	0.589	0.598	0.606	0.616	0.626	0.638	0.649	0.661	0.675	0.688	0.701	0.718	0.732	0.749	0.766	0.781	0.800	0.818	0.835	0.854	0.874	0.892	0.912	0.930	0.950	0.969	0.988	1.008	1.026	1.045	1.064	1.081	1.100	1.116	1.134	1.149	1.165	1.181	1.196	1.209	1.222	1.235	1.246	1.259	1.268	1.276	1.285	1.292	1.299	1.304	1.309	1.314	1.315	1.318	1.319	1.319	1.319	1.319	1.316	1.314	1.310	1.308	1.302	1.298	1.291	1.286	1.279	1.272	1.265	1.256	1.249	1.240	1.231	1.221	1.212	1.204	1.195	1.186	1.176	1.166	1.158	1.148	1.139	1.129	1.120	1.110	1.101	1.092	1.084	1.076	1.066	1.059	1.049	1.040	1.032	1.024	1.015	1.006	0.999	0.990	0.981	0.971	0.962	0.954	0.944	0.935	0.925	0.915	0.905	0.892	0.882	0.870	0.858	0.845	0.832	0.820	0.805	0.791	0.775	0.760	0.745	0.728	0.712	0.695	0.678	0.660	0.641	0.622	0.604	0.584	0.565	0.546	0.525	0.505	0.486	0.465	0.444	0.425	0.405	0.384	0.365	0.346	0.326	0.308	0.290	0.271	0.254	0.238	0.220	0.205	0.190	0.175	0.162	0.149	0.138	0.126	0.114	0.105	0.096	0.089	0.081	0.074	0.069	0.064	0.059	0.056	0.052	0.051	0.050	0.050	0.050	0.052	0.054	0.056	0.059	0.061	0.065	0.070	0.075	0.079	0.084	0.090	0.096	0.101	0.108	0.114	0.119	0.125	0.131	0.138	0.144	0.149	0.155	0.160	0.166	0.170	0.175	0.179	0.184	0.186	0.191	0.194	0.196	0.199	0.200	0.202	0.205	0.205	0.206	0.206	0.208	0.206	0.206	0.206	0.205	0.204	0.202	0.201	0.200	0.199	0.198	0.195	0.194	0.191	0.190	0.189	0.188	0.186	0.185	0.182	0.181	0.180	0.179	0.176	0.178	0.176	0.175	0.175	0.174	0.174	0.174	0.174	0.175	0.175	0.175	0.176	0.176	0.178	0.179	0.180	0.181	0.182	0.184	0.185	0.186	0.188	0.189	0.190	0.191	0.194	0.195	0.196	0.198	0.198	0.200	0.200	0.202	0.204	0.204	0.205	0.206	0.206	0.208	0.209	0.209	0.210	0.211	0.212	0.212	0.214	0.215	0.215	0.216	0.216	0.218	0.219	0.220	0.220	0.222	0.224	0.225	0.225	0.228	0.229	0.231	0.232	0.234	0.236	0.238	0.239	0.241	0.244	0.246	0.248	0.250	0.252	0.254	0.256	0.258	0.260	0.260	0.262	0.264	0.265	0.265	0.266	0.268	0.268	0.266	0.266	0.265	0.264	0.262	0.260	0.259	0.256	0.252	0.250	0.245	0.242	0.238	0.232	0.228	0.221	0.216	0.210	0.204	0.196	0.189	0.182	0.175	0.166	0.159	0.151	0.142	0.135	0.126	0.119	0.110	0.101	0.092	0.085	0.075	0.068	0.060	0.052	0.046	0.038	0.031	0.025	0.019	0.014	0.008	0.002	-0.002	-0.006	-0.010	-0.015	-0.018	-0.021	-0.022	-0.025	-0.026	-0.028	-0.029	-0.029	-0.029	-0.029	-0.028	-0.028	-0.026	-0.025	-0.024	-0.022	-0.020	-0.019	-0.016	-0.014	-0.011	-0.009	-0.008	-0.005	-0.002	0.000	0.002	0.004	0.006	0.009	0.009	0.011	0.012	0.012	0.015	0.015	0.016	0.015	0.015	0.016	0.015	0.015	0.014	0.012	0.012	0.010	0.009	0.008	0.004	0.001	0.000	-0.002	-0.005	-0.008	-0.011	-0.014	-0.016	-0.020	-0.021	-0.025	-0.028	-0.030	-0.034	-0.036	-0.039	-0.040	-0.044	-0.045	-0.048	-0.048	-0.049	-0.050	-0.051	-0.052	-0.052	-0.054	-0.052	-0.052	-0.052	-0.051	-0.050	-0.048	-0.046	-0.044	-0.041	-0.038	-0.034	-0.031	-0.028	-0.022	-0.019	-0.014	-0.009	-0.002	0.004	0.009	0.015	0.022	0.029	0.035	0.042	0.050	0.058	0.064	0.072	0.080	0.088	0.095	0.102	0.111	0.118	0.126	0.132	0.139	0.146	0.154	0.160	0.166	0.171	0.178	0.182	0.188	0.191	0.196	0.200	0.202	0.205	0.209	0.211	0.211	0.214	0.214	0.214	0.212	0.211	0.210	0.206	0.204	0.200	0.196	0.192	0.186	0.180	0.175	0.168	0.160	0.152	0.145	0.136	0.128	0.118	0.108	0.098	0.086	0.075	0.065	0.052	0.041	0.029	0.018	0.004	-0.008	-0.020	-0.032	-0.046	-0.059	-0.072	-0.084	-0.098	-0.110	-0.122	-0.135	-0.148	-0.160	-0.171	-0.182	-0.194	-0.206	-0.216	-0.228	-0.238	-0.249	-0.258	-0.268	-0.278	-0.286	-0.294	-0.302	-0.310	-0.318	-0.326	-0.332	-0.339	-0.345	-0.350	-0.356	-0.360	-0.365	-0.370	-0.374	-0.378	-0.381	-0.384	-0.388	-0.390	-0.391	-0.394	-0.395	-0.396	-0.396	-0.396	-0.398	-0.398	-0.398	-0.396	-0.396	-0.396	-0.396	-0.395	-0.392	-0.391	-0.391	-0.389	-0.388	-0.386	-0.384	-0.384	-0.381	-0.380	-0.378	-0.376	-0.375	-0.374	-0.371	-0.371	-0.369	-0.369	-0.368	-0.368	-0.368	-0.368	-0.366	-0.368	-0.368	-0.369	-0.370	-0.371	-0.372	-0.375	-0.379	-0.381	-0.384	-0.388	-0.391	-0.396	-0.400	-0.405	-0.411	-0.416	-0.422	-0.430	-0.438	-0.445	-0.452	-0.461	-0.470	-0.479	-0.490	-0.500	-0.511	-0.524	-0.534	-0.548	-0.561	-0.574	-0.588	-0.604	-0.619	-0.634	-0.651	-0.668	-0.685	-0.704	-0.722	-0.742	-0.762	-0.782	-0.804	-0.826	-0.849	-0.871	-0.896	-0.921	-0.946	-0.971	-0.999	-1.026	-1.055	-1.084	-1.114	-1.144	-1.175	-1.206	-1.239	-1.271	-1.305	-1.340	-1.375	-1.410	-1.446	-1.484	-1.521	-1.559	-1.598	-1.636	-1.675	-1.716	-1.756	-1.798	-1.839	-1.880	-1.922	-1.965	-2.009	-2.051	-2.094	-2.139	-2.182	-2.226	-2.271	-2.315	-2.361	-2.405	-2.451	-2.495	-2.541	-2.586	-2.631	-2.679	-2.724	-2.770	-2.816	-2.861	-2.908	-2.954	-3.000	-3.046	-3.092	-3.139	-3.185	-3.230	-3.278	-3.322	-3.370	-3.416	-3.461	-3.509	-3.555	-3.602	-3.648	-3.695	-3.741	-3.789	-3.835	-3.882	-3.929	-3.976	-4.024	-4.071	-4.120	-4.168	-4.215	-4.262	-4.311	-4.359	-4.406	-4.454	-4.502	-4.549	-4.598	-4.645	-4.694	-4.741	-4.789	-4.835	-4.882	-4.929	-4.975	-5.022	-5.069	-5.115	-5.160	-5.204	-5.249	-5.292	-5.336	-5.379	-5.420	-5.461	-5.502	-5.542	-5.582	-5.620	-5.658	-5.694	-5.730	-5.765	-5.799	-5.831	-5.864	-5.895	-5.925	-5.955	-5.982	-6.009	-6.035	-6.060	-6.084	-6.108	-6.129	-6.148	-6.168	-6.186	-6.204	-6.220	-6.235	-6.249	-6.262	-6.275	-6.285	-6.295	-6.304	-6.311	-6.320	-6.325	-6.331	-6.335	-6.338	-6.340	-6.342	-6.341	-6.341	-6.341	-6.339	-6.336	-6.332	-6.329	-6.324	-6.318	-6.311	-6.304	-6.296	-6.288	-6.276	-6.268	-6.256	-6.244	-6.232	-6.219	-6.205	-6.190	-6.176	-6.159	-6.142	-6.125	-6.106	-6.088	-6.068	-6.048	-6.026	-6.005	-5.982	-5.959	-5.934	-5.910	-5.884	-5.858	-5.830	-5.801	-5.772	-5.744	-5.714	-5.684	-5.651	-5.619	-5.586	-5.552	-5.518	-5.484	-5.446	-5.411	-5.374	-5.336	-5.299	-5.260	-5.220	-5.180	-5.141	-5.100	-5.059	-5.016	-4.975	-4.931	-4.890	-4.846	-4.802	-4.758	-4.712	-4.669	-4.622	-4.578	-4.532	-4.486	-4.439	-4.392	-4.346	-4.298	-4.250	-4.202	-4.155	-4.106	-4.058	-4.010	-3.961	-3.911	-3.862	-3.812	-3.764	-3.714	-3.664	-3.612	-3.562	-3.512	-3.461	-3.411	-3.360	-3.309	-3.256	-3.205	-3.154	-3.101	-3.050	-2.998	-2.945	-2.892	-2.841	-2.789	-2.736	-2.684	-2.631	-2.580	-2.526	-2.475	-2.422	-2.372	-2.320	-2.269	-2.219	-2.168	-2.118	-2.066	-2.018	-1.969	-1.920	-1.871	-1.824	-1.776	-1.729	-1.684	-1.639	-1.592	-1.549	-1.505	-1.462	-1.421	-1.380	-1.338	-1.298	-1.259	-1.220	-1.182	-1.145	-1.109	-1.074	-1.039	-1.004	-0.970	-0.938	-0.905	-0.872	-0.841	-0.810	-0.780	-0.750	-0.720	-0.691	-0.662	-0.634	-0.605	-0.578	-0.549	-0.521	-0.494	-0.466	-0.439	-0.410	-0.382	-0.356	-0.328	-0.300	-0.272	-0.244	-0.215	-0.186	-0.158	-0.129	-0.099	-0.070	-0.040	-0.010	0.019	0.050	0.080	0.110	0.141	0.172	0.202	0.232	0.264	0.295	0.326	0.356	0.388	0.419	0.449	0.479	0.509	0.538	0.568	0.596	0.624	0.652	0.680	0.705	0.731	0.758	0.781	0.805	0.828	0.851	0.871	0.892	0.912	0.931	0.949	0.965	0.981	0.996	1.010	1.024	1.035	1.046	1.056	1.065	1.074	1.079	1.086	1.091	1.095	1.099	1.101	1.104	1.104	1.104	1.104	1.102	1.100	1.098	1.094	1.090	1.085	1.080	1.074	1.068	1.061	1.054	1.046	1.039	1.030	1.021	1.014	1.004	0.995	0.985	0.976	0.966	0.958	0.948	0.938	0.928	0.918	0.909	0.898	0.889	0.878	0.868	0.858	0.848	0.838	0.828	0.818	0.808	0.798	0.786	0.776	0.765	0.756	0.745	0.734	0.722	0.711	0.700	0.688	0.675	0.662	0.650	0.638	0.624	0.610	0.596	0.581	0.565	0.550	0.532	0.516	0.499	0.481	0.462	0.442	0.422	0.401	0.380	0.358	0.335	0.311	0.288	0.262	0.236	0.210	0.182	0.155	0.126	0.096	0.066	0.036	0.005	-0.028	-0.060	-0.094	-0.128	-0.161	-0.196	-0.232	-0.268	-0.302	-0.340	-0.375	-0.412	-0.449	-0.486	-0.525	-0.561	-0.599	-0.638	-0.674	-0.711	-0.748	-0.785	-0.822	-0.859	-0.894	-0.929	-0.964	-1.000	-1.034	-1.066	-1.100	-1.131	-1.164	-1.194	-1.224	-1.254	-1.281	-1.309	-1.335	-1.361	-1.386	-1.409	-1.432	-1.455	-1.475	-1.494	-1.514	-1.530	-1.548	-1.562	-1.576	-1.590	-1.602	-1.612	-1.622	-1.632	-1.641	-1.649	-1.654	-1.659	-1.662	-1.668	-1.669	-1.670	-1.670	-1.670	-1.669	-1.666	-1.664	-1.660	-1.655	-1.651	-1.646	-1.639	-1.632	-1.625	-1.616	-1.609	-1.599	-1.590	-1.581	-1.572	-1.561	-1.550	-1.541	-1.530	-1.520	-1.509	-1.498	-1.489	-1.478	-1.468	-1.456	-1.446	-1.436	-1.428	-1.418	-1.409	-1.399	-1.391	-1.384	-1.376	-1.369	-1.364	-1.358	-1.352	-1.349	-1.344	-1.341	-1.338	-1.335	-1.335	-1.334	-1.334	-1.334	-1.335	-1.338	-1.341	-1.344	-1.349	-1.352	-1.359	-1.365	-1.370	-1.378	-1.385	-1.394	-1.404	-1.414	-1.424	-1.434	-1.445	-1.458	-1.470	-1.484	-1.496	-1.510	-1.524	-1.538	-1.551	-1.568	-1.582	-1.599	-1.614	-1.630	-1.646	-1.664	-1.680	-1.698	-1.715	-1.732	-1.750	-1.768	-1.786	-1.805	-1.824	-1.842	-1.861	-1.881	-1.899	-1.919	-1.939	-1.958	-1.978	-1.998	-2.018	-2.038	-2.058	-2.078	-2.098	-2.118	-2.139	-2.160	-2.179	-2.200	-2.220	-2.241	-2.260	-2.281	-2.301	-2.322	-2.341	-2.362	-2.382	-2.402	-2.421	-2.441	-2.460	-2.479	-2.499	-2.518	-2.535	-2.554	-2.571	-2.590	-2.608	-2.625	-2.642	-2.659	-2.676	-2.692	-2.709	-2.725	-2.741	-2.758	-2.772	-2.789	-2.804	-2.819	-2.834	-2.849	-2.864	-2.879	-2.894	-2.909	-2.924	-2.938	-2.952	-2.968	-2.982	-2.998	-3.012	-3.029	-3.044	-3.060	-3.074	-3.091	-3.106	-3.121	-3.138	-3.154	-3.170	-3.188	-3.204	-3.221	-3.238	-3.254	-3.271	-3.288	-3.305	-3.322	-3.339	-3.356	-3.374	-3.391	-3.406	-3.424	-3.440	-3.456	-3.472	-3.488	-3.504	-3.519	-3.532	-3.546	-3.560	-3.575	-3.586	-3.600	-3.611	-3.622	-3.632	-3.642	-3.652	-3.661	-3.670	-3.676	-3.684	-3.689	-3.696	-3.700	-3.704	-3.708	-3.710	-3.711	-3.712	-3.712	-3.712	-3.712	-3.711	-3.710	-3.706	-3.704	-3.699	-3.695	-3.691	-3.684	-3.679	-3.672	-3.666	-3.659	-3.651	-3.644	-3.635	-3.626	-3.618	-3.608	-3.599	-3.589	-3.579	-3.569	-3.558	-3.548	-3.536	-3.525	-3.514	-3.502	-3.490	-3.479	-3.466	-3.455	-3.442	-3.431	-3.419	-3.406	-3.394	-3.381	-3.370	-3.358	-3.345	-3.332	-3.320	-3.308	-3.296	-3.282	-3.271	-3.259	-3.246	-3.234	-3.221	-3.210	-3.198	-3.185	-3.174	-3.161	-3.151	-3.139	-3.126	-3.116	-3.105	-3.095	-3.084	-3.074	-3.062	-3.052	-3.042	-3.032	-3.022	-3.014	-3.005	-2.996	-2.988	-2.979	-2.970	-2.961	-2.952	-2.946	-2.938	-2.930	-2.924	-2.915	-2.909	-2.901	-2.895	-2.889	-2.881	-2.875	-2.869	-2.862	-2.855	-2.849	-2.844	-2.838	-2.831	-2.826	-2.820	-2.815	-2.809	-2.804	-2.798	-2.792	-2.786	-2.781	-2.776	-2.770	-2.765	-2.761	-2.755	-2.751	-2.746	-2.742	-2.739	-2.735	-2.731	-2.726	-2.722	-2.720	-2.718	-2.714	-2.711	-2.710	-2.709	-2.708	-2.705	-2.704	-2.704	-2.702	-2.702	-2.702	-2.702	-2.702	-2.704	-2.705	-2.706	-2.706	-2.709	-2.711	-2.714	-2.715	-2.719	-2.721	-2.724	-2.726	-2.730	-2.732	-2.736	-2.739	-2.741	-2.745	-2.748	-2.751	-2.755	-2.758	-2.761	-2.764	-2.768	-2.770	-2.772	-2.775	-2.778	-2.779	-2.781	-2.782	-2.785	-2.786	-2.788	-2.789	-2.790	-2.790	-2.791	-2.791	-2.791	-2.791	-2.792	-2.791	-2.791	-2.790	-2.789	-2.788	-2.786	-2.785	-2.782	-2.781	-2.779	-2.776	-2.772	-2.771	-2.769	-2.765	-2.761	-2.759	-2.754	-2.750	-2.748	-2.744	-2.740	-2.735	-2.731	-2.728	-2.724	-2.719	-2.714	-2.710	-2.704	-2.699	-2.695	-2.690	-2.685	-2.679	-2.674	-2.669	-2.664	-2.658	-2.652	-2.648	-2.641	-2.635	-2.629	-2.624	-2.619	-2.612	-2.606	-2.601	-2.595	-2.590	-2.585	-2.579	-2.574	-2.569	-2.564	-2.560	-2.555	-2.550	-2.546	-2.542	-2.538	-2.535	-2.531	-2.528	-2.525	-2.521	-2.520	-2.519	-2.516	-2.514	-2.514	-2.512	-2.512	-2.512	-2.512	-2.512	-2.514	-2.515	-2.516	-2.518	-2.520	-2.522	-2.525	-2.528	-2.531	-2.534	-2.538	-2.540	-2.545	-2.549	-2.552	-2.558	-2.561	-2.565	-2.571	-2.575	-2.579	-2.585	-2.589	-2.592	-2.598	-2.601	-2.606	-2.610	-2.612	-2.616	-2.620	-2.622	-2.624	-2.628	-2.630	-2.631	-2.632	-2.634	-2.634	-2.635	-2.635	-2.635	-2.634	-2.634	-2.631	-2.631	-2.628	-2.626	-2.624	-2.620	-2.616	-2.612	-2.609	-2.605	-2.601	-2.595	-2.591	-2.586	-2.581	-2.574	-2.569	-2.564	-2.556	-2.550	-2.544	-2.538	-2.530	-2.524	-2.518	-2.510	-2.504	-2.498	-2.490	-2.484	-2.478	-2.471	-2.465	-2.459	-2.452	-2.446	-2.440	-2.434	-2.428	-2.422	-2.418	-2.411	-2.406	-2.402	-2.398	-2.394	-2.389	-2.384	-2.380	-2.378	-2.374	-2.371	-2.369	-2.365	-2.364	-2.361	-2.360	-2.359	-2.358	-2.358	-2.356	-2.356	-2.358	-2.358	-2.359	-2.360	-2.362	-2.364	-2.366	-2.370	-2.371	-2.375	-2.379	-2.384	-2.388	-2.392	-2.398	-2.402	-2.409	-2.415	-2.420	-2.426	-2.432	-2.440	-2.446	-2.452	-2.460	-2.468	-2.475	-2.481	-2.489	-2.495	-2.502	-2.509	-2.516	-2.522	-2.529	-2.536	-2.541	-2.546	-2.552	-2.558	-2.561	-2.565	-2.568	-2.571	-2.574	-2.576	-2.578	-2.578	-2.579	-2.578	-2.578	-2.575	-2.572	-2.570	-2.565	-2.560	-2.555	-2.550	-2.542	-2.536	-2.529	-2.520	-2.511	-2.501	-2.491	-2.480	-2.469	-2.458	-2.445	-2.434	-2.421	-2.408	-2.394	-2.381	-2.368	-2.354	-2.340	-2.326	-2.312	-2.299	-2.285	-2.271	-2.259	-2.245	-2.232	-2.219	-2.209	-2.196	-2.184	-2.174	-2.164	-2.154	-2.144	-2.135	-2.126	-2.119	-2.111	-2.105	-2.099	-2.092	-2.089	-2.084	-2.080	-2.078	-2.075	-2.074	-2.071	-2.070	-2.070	-2.070	-2.070	-2.070	-2.071	-2.074	-2.075	-2.076	-2.078	-2.080	-2.082	-2.085	-2.089	-2.090	-2.094	-2.096	-2.100	-2.101	-2.105	-2.108	-2.110	-2.111	-2.114	-2.116	-2.118	-2.119	-2.120	-2.120	-2.121	-2.121	-2.121	-2.120	-2.120	-2.119	-2.116	-2.116	-2.112	-2.110	-2.109	-2.105	-2.101	-2.099	-2.094	-2.090	-2.085	-2.081	-2.076	-2.071	-2.066	-2.060	-2.054	-2.049	-2.042	-2.038	-2.031	-2.025	-2.019	-2.011	-2.006	-2.000	-1.992	-1.986	-1.980	-1.972	-1.966	-1.960	-1.952	-1.946	-1.939	-1.932	-1.926	-1.919	-1.912	-1.905	-1.898	-1.891	-1.884	-1.876	-1.869	-1.861	-1.854	-1.846	-1.839	-1.831	-1.824	-1.815	-1.806	-1.799	-1.790	-1.781	-1.772	-1.764	-1.755	-1.745	-1.736	-1.726	-1.716	-1.706	-1.696	-1.686	-1.676	-1.666	-1.655	-1.645	-1.635	-1.624	-1.612	-1.602	-1.591	-1.581	-1.571	-1.560	-1.550	-1.540	-1.530	-1.521	-1.511	-1.502	-1.492	-1.485	-1.476	-1.469	-1.461	-1.454	-1.448	-1.441	-1.435	-1.431	-1.425	-1.420	-1.416	-1.414	-1.411	-1.408	-1.406	-1.405	-1.404	-1.404	-1.404	-1.404	-1.405	-1.406	-1.408	-1.410	-1.412	-1.415	-1.418	-1.421	-1.425	-1.429	-1.431	-1.436	-1.440	-1.445	-1.449	-1.454	-1.459	-1.464	-1.469	-1.474	-1.478	-1.481	-1.486	-1.491	-1.495	-1.500	-1.502	-1.506	-1.509	-1.512	-1.515	-1.519	-1.521	-1.522	-1.525	-1.526	-1.529	-1.530	-1.531	-1.531	-1.532	-1.532	-1.532	-1.532	-1.532	-1.532	-1.531	-1.530	-1.530	-1.528	-1.526	-1.526	-1.524	-1.522	-1.520	-1.518	-1.515	-1.514	-1.510	-1.509	-1.505	-1.502	-1.499	-1.498	-1.494	-1.491	-1.488	-1.482	-1.480	-1.476	-1.471	-1.468	-1.462	-1.460	-1.454	-1.449	-1.444	-1.439	-1.432	-1.428	-1.421	-1.415	-1.410	-1.402	-1.395	-1.388	-1.381	-1.372	-1.364	-1.356	-1.348	-1.339	-1.329	-1.319	-1.309	-1.300	-1.290	-1.279	-1.268	-1.256	-1.245	-1.234	-1.221	-1.209	-1.196	-1.184	-1.171	-1.159	-1.145	-1.132	-1.119	-1.105	-1.091	-1.078	-1.064	-1.049	-1.035	-1.021	-1.006	-0.992	-0.979	-0.964	-0.950	-0.935	-0.920	-0.906	-0.891	-0.878	-0.862	-0.848	-0.832	-0.819	-0.802	-0.789	-0.774	-0.759	-0.744	-0.729	-0.714	-0.699	-0.684	-0.668	-0.652	-0.636	-0.621	-0.605	-0.589	-0.572	-0.558	-0.540	-0.524	-0.506	-0.490	-0.472	-0.456	-0.439	-0.421	-0.404	-0.386	-0.368	-0.350	-0.331	-0.315	-0.296	-0.278	-0.260	-0.242	-0.224	-0.205	-0.188	-0.170	-0.152	-0.134	-0.116	-0.099	-0.081	-0.065	-0.048	-0.032	-0.015	0.001	0.016	0.032	0.046	0.061	0.075	0.090	0.101	0.115	0.126	0.139	0.150	0.160	0.170	0.180	0.189	0.196	0.204	0.211	0.218	0.224	0.229	0.232	0.236	0.240	0.242	0.244	0.244	0.245	0.245	0.245	0.242	0.240	0.238	0.235	0.231	0.226	0.221	0.215	0.208	0.201	0.194	0.186	0.178	0.168	0.159	0.149	0.138	0.126	0.115	0.102	0.091	0.078	0.065	0.051	0.038	0.022	0.009	-0.006	-0.021	-0.036	-0.051	-0.069	-0.084	-0.100	-0.116	-0.132	-0.149	-0.165	-0.181	-0.198	-0.215	-0.231	-0.248	-0.264	-0.280	-0.296	-0.312	-0.326	-0.342	-0.359	-0.372	-0.388	-0.401	-0.416	-0.428	-0.441	-0.454	-0.466	-0.479	-0.490	-0.500	-0.509	-0.520	-0.529	-0.536	-0.545	-0.552	-0.558	-0.565	-0.570	-0.575	-0.579	-0.584	-0.586	-0.589	-0.590	-0.591	-0.594	-0.592	-0.594	-0.592	-0.591	-0.591	-0.589	-0.586	-0.584	-0.580	-0.578	-0.574	-0.570	-0.566	-0.561	-0.558	-0.554	-0.549	-0.545	-0.540	-0.536	-0.531	-0.528	-0.524	-0.521	-0.516	-0.514	-0.510	-0.509	-0.506	-0.504	-0.501	-0.501	-0.500	-0.499	-0.500	-0.500	-0.500	-0.502	-0.504	-0.506	-0.509	-0.511	-0.516	-0.519	-0.522	-0.528	-0.534	-0.538	-0.544	-0.550	-0.556	-0.562	-0.570	-0.576	-0.584	-0.592	-0.600	-0.608	-0.615	-0.624	-0.631	-0.639	-0.648	-0.656	-0.664	-0.672	-0.681	-0.689	-0.696	-0.705	-0.712	-0.720	-0.728	-0.735	-0.742	-0.749	-0.756	-0.764	-0.769	-0.776	-0.782	-0.788	-0.794	-0.800	-0.805	-0.810	-0.815	-0.820	-0.825	-0.830	-0.835	-0.839	-0.842	-0.846	-0.851	-0.854	-0.859	-0.862	-0.865	-0.869	-0.872	-0.875	-0.879	-0.882	-0.886	-0.889	-0.892	-0.895	-0.898	-0.901	-0.904	-0.906	-0.909	-0.911	-0.914	-0.915	-0.919	-0.920	-0.922	-0.924	-0.924	-0.925	-0.926	-0.928	-0.928	-0.929	-0.929	-0.928	-0.928	-0.926	-0.925	-0.922	-0.921	-0.919	-0.916	-0.912	-0.909	-0.904	-0.900	-0.895	-0.888	-0.881	-0.875	-0.866	-0.860	-0.850	-0.841	-0.831	-0.821	-0.810	-0.800	-0.788	-0.775	-0.761	-0.749	-0.735	-0.721	-0.705	-0.690	-0.675	-0.659	-0.641	-0.625	-0.608	-0.589	-0.570	-0.552	-0.532	-0.515	-0.495	-0.476	-0.455	-0.435	-0.416	-0.395	-0.376	-0.355	-0.336	-0.316	-0.296	-0.278	-0.258	-0.239	-0.219	-0.200	-0.181	-0.164	-0.146	-0.128	-0.111	-0.094	-0.078	-0.061	-0.045	-0.031	-0.016	-0.001	0.012	0.026	0.040	0.052	0.065	0.078	0.089	0.100	0.111	0.121	0.131	0.141	0.151	0.160	0.169	0.178	0.188	0.195	0.204	0.212	0.221	0.229	0.238	0.246	0.255	0.262	0.271	0.281	0.290	0.299	0.309	0.318	0.328	0.338	0.349	0.358	0.369	0.380	0.392	0.404	0.416	0.428	0.440	0.454	0.465	0.479	0.491	0.505	0.519	0.534	0.548	0.560	0.574	0.588	0.602	0.615	0.629	0.642	0.655	0.669	0.680	0.691	0.704	0.715	0.725	0.735	0.744	0.752	0.761	0.769	0.775	0.782	0.788	0.791	0.796	0.799	0.801	0.802	0.804	0.804	0.802	0.801	0.799	0.795	0.791	0.786	0.780	0.774	0.768	0.760	0.751	0.741	0.732	0.722	0.712	0.700	0.690	0.678	0.666	0.652	0.640	0.628	0.612	0.600	0.586	0.572	0.559	0.544	0.531	0.516	0.502	0.490	0.475	0.461	0.448	0.435	0.420	0.406	0.392	0.380	0.368	0.354	0.341	0.328	0.316	0.302	0.290	0.279	0.266	0.254	0.242	0.230	0.218	0.205	0.192	0.181	0.169	0.156	0.144	0.131	0.119	0.106	0.094	0.080	0.066	0.054	0.041	0.026	0.014	0.001	-0.014	-0.026	-0.040	-0.054	-0.068	-0.081	-0.095	-0.109	-0.122	-0.136	-0.149	-0.162	-0.176	-0.189	-0.201	-0.214	-0.226	-0.239	-0.249	-0.261	-0.271	-0.281	-0.291	-0.301	-0.311	-0.320	-0.329	-0.336	-0.344	-0.350	-0.358	-0.364	-0.369	-0.374	-0.378	-0.382	-0.386	-0.390	-0.392	-0.395	-0.396	-0.399	-0.399	-0.399	-0.400	-0.400	-0.400	-0.399	-0.399	-0.398	-0.395	-0.395	-0.392	-0.391	-0.389	-0.388	-0.385	-0.382	-0.380	-0.378	-0.375	-0.372	-0.370	-0.368	-0.364	-0.362	-0.359	-0.356	-0.354	-0.351	-0.349	-0.345	-0.342	-0.340	-0.336	-0.334	-0.330	-0.328	-0.324	-0.320	-0.315	-0.311	-0.308	-0.302	-0.298	-0.292	-0.285	-0.280	-0.274	-0.266	-0.259	-0.251	-0.244	-0.235	-0.226	-0.218	-0.208	-0.198	-0.188	-0.176	-0.164	-0.152	-0.140	-0.128	-0.115	-0.101	-0.088	-0.072	-0.059	-0.045	-0.029	-0.014	0.002	0.018	0.034	0.051	0.066	0.084	0.100	0.116	0.134	0.150	0.168	0.184	0.200	0.216	0.234	0.250	0.266	0.282	0.299	0.314	0.331	0.346	0.360	0.376	0.391	0.406	0.420	0.435	0.448	0.461	0.475	0.489	0.500	0.512	0.525	0.536	0.548	0.558	0.569	0.579	0.589	0.598	0.608	0.616	0.624	0.632	0.639	0.648	0.654	0.660	0.666	0.672	0.679	0.685	0.689	0.692	0.698	0.702	0.705	0.709	0.712	0.714	0.716	0.719	0.720	0.722	0.724	0.724	0.725	0.725	0.726	0.728	0.726	0.728	0.728	0.728	0.726	0.726	0.725	0.725	0.725	0.724	0.725	0.724	0.724	0.724	0.724	0.725	0.725	0.725	0.726	0.728	0.728	0.729	0.731	0.732	0.734	0.736	0.739	0.741	0.744	0.748	0.750	0.754	0.756	0.761	0.766	0.770	0.775	0.779	0.782	0.789	0.794	0.798	0.802	0.809	0.814	0.819	0.824	0.830	0.834	0.840	0.845	0.850	0.855	0.860	0.864	0.869	0.874	0.876	0.881	0.884	0.888	0.891	0.894	0.898	0.898	0.900	0.901	0.904	0.904	0.905	0.905	0.905	0.904	0.904	0.902	0.900	0.899	0.896	0.894	0.891	0.888	0.884	0.880	0.875	0.871	0.865	0.861	0.856	0.850	0.844	0.838	0.831	0.824	0.818	0.811	0.802	0.796	0.789	0.781	0.774	0.766	0.759	0.751	0.742	0.735	0.728	0.719	0.711	0.705	0.698	0.690	0.682	0.675	0.669	0.661	0.655	0.649	0.642	0.638	0.631	0.628	0.622	0.618	0.614	0.609	0.605	0.602	0.600	0.596	0.594	0.592	0.591	0.590	0.589	0.589	0.588	0.589	0.589	0.590	0.591	0.591	0.594	0.596	0.599	0.600	0.604	0.606	0.610	0.612	0.615	0.620	0.622	0.626	0.630	0.635	0.639	0.642	0.646	0.650	0.654	0.658	0.662	0.665	0.669	0.672	0.676	0.680	0.682	0.686	0.689	0.691	0.694	0.696	0.698	0.700	0.702	0.704	0.705	0.706	0.708	0.708	0.709	0.710	0.710	0.710	0.710	0.710	0.711	0.710	0.710	0.709	0.709	0.709	0.709	0.708	0.709	0.708	0.708	0.706	0.706	0.708	0.708	0.708	0.708	0.709	0.709	0.710	0.711	0.714	0.714	0.718	0.719	0.721	0.724	0.726	0.729	0.732	0.736	0.741	0.745	0.749	0.752	0.758	0.764	0.769	0.775	0.780	0.786	0.792	0.799	0.805	0.812	0.819	0.826	0.832	0.841	0.848	0.854	0.861	0.868	0.875	0.881	0.889	0.895	0.901	0.908	0.915	0.920	0.926	0.931	0.938	0.941	0.946	0.950	0.954	0.959	0.961	0.965	0.968	0.970	0.972	0.975	0.976	0.978	0.978	0.979	0.979	0.979	0.979	0.979	0.979	0.978	0.978	0.976	0.975	0.972	0.971	0.971	0.969	0.969	0.968	0.968	0.966	0.966	0.968	0.968	0.968	0.969	0.970	0.972	0.974	0.978	0.980	0.985	0.989	0.994	1.000	1.006	1.014	1.021	1.030	1.038	1.048	1.058	1.069	1.080	1.091	1.105	1.119	1.132	1.146	1.161	1.178	1.194	1.210	1.226	1.244	1.260	1.279	1.296	1.314	1.331	1.350	1.369	1.388	1.405	1.422	1.440	1.458	1.474	1.490	1.508	1.522	1.538	1.552	1.568	1.580	1.594	1.606	1.618	1.629	1.639	1.648	1.658	1.664	100.000	5.000	2.000	1.000	4.000	0.000	0.000	0.000	0.000	0.000	0.000	0.000	0.000	0.000	0.000	0.000	0.000	0.000	0.374	0.348	0.319	0.291	0.261	0.232	0.201	0.171	0.140	0.108	0.076	0.042	0.009	-0.025	-0.059	-0.094	-0.130	-0.165	-0.201	-0.236	-0.274	-0.311	-0.349	-0.386	-0.424	-0.461	-0.500	-0.538	-0.576	-0.615	-0.654	-0.691	-0.730	-0.768	-0.805	-0.844	-0.880	-0.918	-0.954	-0.991	-1.028	-1.062	-1.099	-1.134	-1.168	-1.202	-1.235	-1.269	-1.300	-1.331	-1.362	-1.391	-1.421	-1.449	-1.478	-1.505	-1.530	-1.556	-1.580	-1.604	-1.628	-1.649	-1.671	-1.691	-1.712	-1.730	-1.749	-1.766	-1.782	-1.799	-1.814	-1.829	-1.840	-1.854	-1.866	-1.878	-1.888	-1.898	-1.906	-1.915	-1.922	-1.930	-1.936	-1.941	-1.948	-1.951	-1.956	-1.960	-1.962	-1.965	-1.969	-1.970	-1.971	-1.971	-1.972	-1.972	-1.972	-1.972	-1.972	-1.971	-1.970	-1.970	-1.968	-1.966	-1.964	-1.962	-1.962	-1.960	-1.958	-1.956	-1.954	-1.952	-1.950	-1.949	-1.948	-1.946	-1.945	-1.945	-1.944	-1.944	-1.945	-1.945	-1.945	-1.946	-1.948	-1.949	-1.951	-1.954	-1.956	-1.959	-1.964	-1.968	-1.972	-1.976	-1.981	-1.988	-1.994	-2.000	-2.007	-2.014	-2.022	-2.030	-2.040	-2.049	-2.059	-2.069	-2.079	-2.089	-2.100	-2.110	-2.122	-2.134	-2.146	-2.158	-2.170	-2.182	-2.195	-2.209	-2.221	-2.234	-2.248	-2.261	-2.274	-2.288	-2.300	-2.315	-2.328	-2.341	-2.354	-2.368	-2.379	-2.392	-2.405	-2.418	-2.430	-2.441	-2.454	-2.465	-2.478	-2.489	-2.499	-2.509	-2.520	-2.530	-2.540	-2.549	-2.558	-2.568	-2.575	-2.584	-2.591	-2.599	-2.606	-2.612	-2.620	-2.626	-2.631	-2.638	-2.642	-2.648	-2.652	-2.658	-2.661	-2.665	-2.669	-2.672	-2.675	-2.679	-2.681	-2.684	-2.685	-2.688	-2.690	-2.691	-2.694	-2.694	-2.696	-2.698	-2.698	-2.701	-2.702	-2.702	-2.704	-2.705	-2.706	-2.708	-2.709	-2.711	-2.712	-2.712	-2.714	-2.716	-2.718	-2.720	-2.721	-2.725	-2.728	-2.729	-2.732	-2.735	-2.739	-2.741	-2.745	-2.749	-2.751	-2.755	-2.759	-2.762	-2.766	-2.771	-2.775	-2.779	-2.784	-2.788	-2.792	-2.796	-2.801	-2.805	-2.810	-2.814	-2.818	-2.821	-2.825	-2.828	-2.831	-2.834	-2.836	-2.838	-2.840	-2.841	-2.842	-2.842	-2.842	-2.844	-2.842	-2.842	-2.840	-2.838	-2.835	-2.832	-2.829	-2.826	-2.821	-2.815	-2.809	-2.804	-2.796	-2.790	-2.782	-2.774	-2.764	-2.755	-2.745	-2.735	-2.725	-2.714	-2.702	-2.691	-2.679	-2.666	-2.652	-2.640	-2.626	-2.612	-2.598	-2.584	-2.569	-2.554	-2.539	-2.524	-2.508	-2.492	-2.478	-2.460	-2.445	-2.429	-2.412	-2.396	-2.380	-2.364	-2.346	-2.330	-2.314	-2.299	-2.282	-2.266	-2.250	-2.234	-2.218	-2.201	-2.186	-2.170	-2.155	-2.139	-2.124	-2.109	-2.094	-2.079	-2.064	-2.049	-2.034	-2.020	-2.005	-1.991	-1.978	-1.964	-1.950	-1.936	-1.922	-1.909	-1.896	-1.884	-1.871	-1.859	-1.846	-1.835	-1.822	-1.810	-1.799	-1.786	-1.775	-1.762	-1.752	-1.741	-1.729	-1.719	-1.708	-1.698	-1.686	-1.675	-1.665	-1.655	-1.644	-1.634	-1.624	-1.612	-1.602	-1.591	-1.580	-1.570	-1.559	-1.549	-1.538	-1.526	-1.515	-1.504	-1.492	-1.481	-1.470	-1.459	-1.446	-1.435	-1.422	-1.410	-1.398	-1.386	-1.374	-1.361	-1.349	-1.335	-1.324	-1.311	-1.298	-1.286	-1.274	-1.260	-1.249	-1.236	-1.224	-1.214	-1.201	-1.190	-1.178	-1.168	-1.156	-1.146	-1.135	-1.125	-1.115	-1.106	-1.098	-1.089	-1.079	-1.072	-1.064	-1.056	-1.050	-1.045	-1.039	-1.034	-1.029	-1.025	-1.021	-1.019	-1.015	-1.012	-1.010	-1.009	-1.008	-1.008	-1.008	-1.006	-1.009	-1.009	-1.010	-1.011	-1.014	-1.016	-1.019	-1.022	-1.025	-1.029	-1.032	-1.036	-1.041	-1.045	-1.050	-1.056	-1.061	-1.068	-1.072	-1.079	-1.084	-1.090	-1.096	-1.102	-1.108	-1.114	-1.120	-1.126	-1.132	-1.139	-1.145	-1.150	-1.156	-1.162	-1.168	-1.174	-1.180	-1.185	-1.190	-1.196	-1.201	-1.206	-1.211	-1.218	-1.222	-1.228	-1.232	-1.238	-1.241	-1.246	-1.251	-1.255	-1.259	-1.262	-1.268	-1.270	-1.275	-1.279	-1.282	-1.286	-1.289	-1.294	-1.296	-1.300	-1.304	-1.308	-1.310	-1.314	-1.316	-1.320	-1.324	-1.326	-1.330	-1.334	-1.336	-1.341	-1.345	-1.348	-1.351	-1.355	-1.360	-1.362	-1.368	-1.371	-1.376	-1.381	-1.385	-1.390	-1.395	-1.400	-1.405	-1.410	-1.416	-1.421	-1.428	-1.432	-1.439	-1.445	-1.451	-1.458	-1.464	-1.471	-1.478	-1.484	-1.490	-1.499	-1.504	-1.511	-1.519	-1.526	-1.532	-1.540	-1.548	-1.555	-1.561	-1.569	-1.575	-1.582	-1.590	-1.596	-1.604	-1.609	-1.615	-1.622	-1.628	-1.634	-1.639	-1.644	-1.649	-1.652	-1.656	-1.661	-1.665	-1.668	-1.671	-1.672	-1.675	-1.676	-1.678	-1.679	-1.679	-1.679	-1.679	-1.676	-1.675	-1.674	-1.671	-1.668	-1.665	-1.660	-1.656	-1.651	-1.646	-1.641	-1.634	-1.628	-1.619	-1.611	-1.604	-1.595	-1.585	-1.575	-1.565	-1.555	-1.542	-1.532	-1.521	-1.509	-1.495	-1.484	-1.470	-1.456	-1.442	-1.429	-1.415	-1.400	-1.385	-1.370	-1.355	-1.340	-1.324	-1.309	-1.292	-1.276	-1.259	-1.242	-1.228	-1.211	-1.195	-1.179	-1.161	-1.145	-1.129	-1.112	-1.098	-1.081	-1.065	-1.050	-1.034	-1.019	-1.004	-0.989	-0.974	-0.960	-0.945	-0.932	-0.919	-0.906	-0.894	-0.881	-0.869	-0.856	-0.846	-0.835	-0.824	-0.815	-0.805	-0.795	-0.786	-0.778	-0.769	-0.762	-0.755	-0.749	-0.741	-0.735	-0.730	-0.724	-0.719	-0.714	-0.709	-0.705	-0.700	-0.696	-0.692	-0.689	-0.686	-0.682	-0.679	-0.676	-0.672	-0.670	-0.666	-0.662	-0.660	-0.656	-0.652	-0.650	-0.646	-0.641	-0.638	-0.634	-0.629	-0.622	-0.618	-0.611	-0.606	-0.600	-0.594	-0.586	-0.579	-0.571	-0.564	-0.555	-0.546	-0.536	-0.528	-0.518	-0.507	-0.496	-0.486	-0.475	-0.464	-0.452	-0.440	-0.429	-0.416	-0.404	-0.391	-0.379	-0.366	-0.352	-0.340	-0.328	-0.314	-0.301	-0.289	-0.276	-0.264	-0.252	-0.239	-0.228	-0.216	-0.204	-0.192	-0.182	-0.171	-0.161	-0.151	-0.142	-0.134	-0.125	-0.116	-0.109	-0.101	-0.094	-0.086	-0.080	-0.074	-0.068	-0.062	-0.056	-0.051	-0.048	-0.042	-0.039	-0.035	-0.031	-0.028	-0.024	-0.021	-0.018	-0.014	-0.010	-0.008	-0.005	-0.001	0.001	0.005	0.008	0.011	0.015	0.019	0.022	0.028	0.032	0.039	0.044	0.050	0.055	0.062	0.069	0.078	0.085	0.094	0.102	0.111	0.121	0.131	0.141	0.152	0.164	0.176	0.188	0.200	0.214	0.225	0.239	0.251	0.266	0.280	0.295	0.308	0.322	0.336	0.351	0.364	0.379	0.394	0.408	0.420	0.434	0.446	0.459	0.471	0.484	0.495	0.506	0.518	0.528	0.538	0.548	0.555	0.564	0.570	0.578	0.582	0.589	0.594	0.598	0.601	0.604	0.605	0.608	0.609	0.609	0.609	0.609	0.606	0.605	0.602	0.600	0.598	0.592	0.589	0.584	0.579	0.574	0.569	0.562	0.558	0.552	0.546	0.540	0.534	0.528	0.521	0.515	0.507	0.501	0.495	0.490	0.484	0.478	0.471	0.465	0.460	0.455	0.450	0.442	0.438	0.432	0.428	0.422	0.419	0.412	0.408	0.404	0.399	0.394	0.389	0.384	0.379	0.374	0.369	0.362	0.356	0.350	0.345	0.339	0.332	0.325	0.318	0.310	0.302	0.295	0.285	0.278	0.268	0.258	0.249	0.238	0.226	0.215	0.204	0.192	0.181	0.168	0.155	0.142	0.129	0.116	0.102	0.088	0.075	0.060	0.046	0.031	0.018	0.004	-0.010	-0.025	-0.039	-0.052	-0.066	-0.080	-0.092	-0.108	-0.120	-0.132	-0.145	-0.156	-0.169	-0.180	-0.192	-0.202	-0.214	-0.222	-0.232	-0.241	-0.250	-0.258	-0.265	-0.272	-0.279	-0.285	-0.291	-0.298	-0.302	-0.306	-0.310	-0.314	-0.316	-0.320	-0.321	-0.324	-0.325	-0.326	-0.326	-0.328	-0.326	-0.326	-0.325	-0.324	-0.322	-0.321	-0.319	-0.316	-0.312	-0.310	-0.306	-0.301	-0.299	-0.294	-0.289	-0.285	-0.279	-0.274	-0.269	-0.261	-0.256	-0.250	-0.242	-0.236	-0.229	-0.221	-0.214	-0.205	-0.196	-0.189	-0.180	-0.171	-0.162	-0.152	-0.142	-0.132	-0.124	-0.112	-0.102	-0.092	-0.081	-0.071	-0.060	-0.049	-0.038	-0.026	-0.015	-0.002	0.009	0.020	0.032	0.045	0.058	0.069	0.081	0.092	0.105	0.118	0.130	0.142	0.155	0.166	0.179	0.192	0.205	0.218	0.229	0.242	0.254	0.266	0.279	0.292	0.304	0.318	0.329	0.341	0.355	0.368	0.380	0.392	0.405	0.419	0.431	0.445	0.458	0.471	0.484	0.498	0.510	0.525	0.536	0.550	0.564	0.578	0.590	0.604	0.618	0.631	0.645	0.659	0.672	0.685	0.698	0.710	0.724	0.736	0.749	0.760	0.772	0.784	0.795	0.806	0.816	0.826	0.838	0.848	0.856	0.865	0.874	0.880	0.888	0.894	0.900	0.905	0.910	0.914	0.919	0.921	0.924	0.926	0.926	0.926	0.928	0.926	0.925	0.922	0.921	0.918	0.915	0.910	0.906	0.900	0.894	0.888	0.880	0.872	0.865	0.858	0.849	0.839	0.830	0.820	0.810	0.798	0.788	0.776	0.765	0.754	0.742	0.730	0.718	0.705	0.692	0.680	0.668	0.655	0.641	0.629	0.616	0.604	0.591	0.578	0.564	0.551	0.539	0.526	0.514	0.501	0.490	0.478	0.465	0.452	0.441	0.430	0.419	0.409	0.398	0.386	0.376	0.366	0.356	0.346	0.339	0.329	0.320	0.310	0.302	0.295	0.288	0.281	0.274	0.268	0.261	0.255	0.249	0.244	0.239	0.234	0.230	0.225	0.221	0.218	0.215	0.211	0.208	0.205	0.204	0.201	0.199	0.198	0.196	0.195	0.192	0.191	0.191	0.191	0.190	0.190	0.189	0.188	0.188	0.188	0.188	0.188	0.186	0.186	0.186	0.185	0.185	0.184	0.184	0.182	0.181	0.180	0.180	0.179	0.178	0.176	0.174	0.172	0.171	0.169	0.165	0.164	0.161	0.159	0.156	0.151	0.149	0.145	0.141	0.139	0.135	0.130	0.126	0.124	0.119	0.114	0.111	0.108	0.104	0.099	0.095	0.090	0.086	0.082	0.079	0.075	0.071	0.066	0.064	0.060	0.058	0.054	0.050	0.048	0.045	0.042	0.040	0.039	0.036	0.035	0.032	0.031	0.030	0.030	0.029	0.029	0.028	0.028	0.026	0.026	0.026	0.026	0.026	0.028	0.028	0.028	0.029	0.029	0.030	0.030	0.030	0.030	0.031	0.031	0.032	0.032	0.034	0.032	0.034	0.032	0.032	0.032	0.032	0.030	0.030	0.028	0.026	0.025	0.024	0.020	0.019	0.016	0.012	0.010	0.008	0.002	0.000	-0.004	-0.008	-0.012	-0.016	-0.020	-0.025	-0.030	-0.035	-0.039	-0.044	-0.048	-0.052	-0.058	-0.060	-0.065	-0.069	-0.074	-0.076	-0.080	-0.082	-0.086	-0.089	-0.091	-0.092	-0.094	-0.095	-0.096	-0.096	-0.096	-0.095	-0.094	-0.091	-0.089	-0.086	-0.082	-0.079	-0.074	-0.069	-0.064	-0.058	-0.051	-0.044	-0.035	-0.026	-0.019	-0.009	0.000	0.012	0.022	0.034	0.045	0.059	0.070	0.082	0.096	0.110	0.124	0.138	0.152	0.166	0.182	0.196	0.212	0.226	0.240	0.255	0.271	0.285	0.300	0.314	0.329	0.342	0.355	0.370	0.384	0.396	0.410	0.421	0.434	0.445	0.456	0.468	0.479	0.489	0.498	0.507	0.516	0.525	0.534	0.542	0.550	0.556	0.562	0.569	0.575	0.580	0.585	0.589	0.594	0.599	0.602	0.605	0.609	0.611	0.615	0.618	0.619	0.621	0.624	0.626	0.628	0.629	0.631	0.632	0.634	0.636	0.638	0.639	0.640	0.641	0.642	0.644	0.645	0.648	0.649	0.650	0.651	0.652	0.654	0.655	0.656	0.659	0.660	0.661	0.661	0.662	0.662	0.664	0.664	0.665	0.665	0.664	0.664	0.662	0.662	0.661	0.660	0.658	0.654	0.651	0.648	0.644	0.639	0.635	0.629	0.624	0.616	0.610	0.601	0.594	0.585	0.576	0.566	0.558	0.546	0.534	0.524	0.510	0.498	0.484	0.469	0.455	0.440	0.424	0.408	0.392	0.375	0.359	0.340	0.324	0.305	0.288	0.269	0.250	0.232	0.212	0.194	0.175	0.155	0.136	0.118	0.098	0.079	0.060	0.041	0.022	0.002	-0.015	-0.035	-0.052	-0.072	-0.090	-0.108	-0.126	-0.144	-0.160	-0.178	-0.194	-0.210	-0.226	-0.242	-0.259	-0.274	-0.289	-0.302	-0.318	-0.332	-0.346	-0.359	-0.372	-0.386	-0.399	-0.411	-0.424	-0.436	-0.448	-0.459	-0.470	-0.480	-0.491	-0.501	-0.511	-0.520	-0.530	-0.539	-0.548	-0.555	-0.562	-0.570	-0.576	-0.584	-0.590	-0.596	-0.601	-0.606	-0.611	-0.615	-0.619	-0.624	-0.626	-0.629	-0.630	-0.632	-0.634	-0.634	-0.635	-0.634	-0.634	-0.632	-0.632	-0.630	-0.629	-0.626	-0.624	-0.619	-0.616	-0.612	-0.608	-0.602	-0.599	-0.592	-0.588	-0.584	-0.578	-0.571	-0.565	-0.559	-0.554	-0.548	-0.541	-0.534	-0.529	-0.522	-0.516	-0.510	-0.505	-0.499	-0.494	-0.488	-0.482	-0.478	-0.472	-0.468	-0.462	-0.459	-0.455	-0.451	-0.448	-0.444	-0.441	-0.438	-0.436	-0.434	-0.432	-0.430	-0.429	-0.428	-0.426	-0.425	-0.424	-0.424	-0.422	-0.421	-0.421	-0.420	-0.419	-0.418	-0.418	-0.415	-0.415	-0.412	-0.411	-0.409	-0.406	-0.404	-0.401	-0.398	-0.395	-0.391	-0.386	-0.381	-0.376	-0.371	-0.364	-0.358	-0.350	-0.341	-0.332	-0.325	-0.315	-0.305	-0.295	-0.284	-0.271	-0.260	-0.248	-0.234	-0.221	-0.206	-0.191	-0.176	-0.161	-0.146	-0.130	-0.114	-0.096	-0.080	-0.062	-0.045	-0.029	-0.010	0.008	0.025	0.044	0.060	0.079	0.096	0.115	0.132	0.150	0.168	0.185	0.202	0.220	0.238	0.254	0.269	0.284	0.300	0.315	0.329	0.344	0.358	0.371	0.384	0.395	0.408	0.419	0.430	0.441	0.451	0.460	0.470	0.479	0.488	0.495	0.501	0.510	0.516	0.521	0.529	0.535	0.540	0.544	0.550	0.555	0.558	0.561	0.566	0.569	0.572	0.576	0.580	0.582	0.586	0.589	0.592	0.595	0.599	0.602	0.605	0.609	0.611	0.616	0.620	0.624	0.629	0.632	0.636	0.641	0.646	0.652	0.658	0.664	0.669	0.675	0.681	0.686	0.694	0.700	0.708	0.715	0.722	0.729	0.736	0.744	0.751	0.760	0.768	0.775	0.782	0.790	0.798	0.805	0.811	0.819	0.826	0.834	0.841	0.848	0.854	0.860	0.865	0.871	0.876	0.880	0.885	0.890	0.894	0.898	0.900	0.902	0.905	0.908	0.909	0.910	0.910	0.910	0.911	0.911	0.909	0.906	0.905	0.902	0.899	0.898	0.894	0.889	0.884	0.880	0.874	0.869	0.862	0.856	0.849	0.842	0.834	0.826	0.818	0.809	0.801	0.792	0.782	0.774	0.765	0.755	0.745	0.735	0.725	0.712	0.702	0.692	0.681	0.671	0.660	0.649	0.639	0.628	0.618	0.606	0.596	0.586	0.578	0.566	0.558	0.548	0.539	0.529	0.520	0.512	0.504	0.496	0.489	0.481	0.474	0.469	0.461	0.456	0.451	0.445	0.440	0.435	0.432	0.429	0.425	0.421	0.419	0.416	0.415	0.414	0.411	0.411	0.410	0.409	0.409	0.409	0.409	0.411	0.411	0.411	0.411	0.414	0.414	0.415	0.416	0.418	0.418	0.419	0.421	0.422	0.421	0.422	0.424	0.424	0.424	0.424	0.424	0.425	0.425	0.424	0.422	0.421	0.421	0.420	0.418	0.415	0.412	0.410	0.408	0.404	0.401	0.396	0.394	0.390	0.385	0.380	0.376	0.371	0.365	0.360	0.355	0.349	0.344	0.338	0.331	0.325	0.318	0.312	0.306	0.300	0.292	0.285	0.279	0.271	0.265	0.258	0.251	0.244	0.238	0.232	0.225	0.219	0.212	0.208	0.201	0.195	0.190	0.185	0.180	0.175	0.170	0.165	0.161	0.158	0.152	0.150	0.146	0.144	0.140	0.138	0.135	0.134	0.132	0.130	0.130	0.128	0.128	0.126	0.126	0.126	0.125	0.126	0.126	0.126	0.126	0.128	0.129	0.130	0.130	0.130	0.131	0.132	0.134	0.135	0.136	0.136	0.138	0.138	0.139	0.140	0.140	0.140	0.140	0.140	0.140	0.139	0.139	0.138	0.138	0.136	0.135	0.134	0.131	0.131	0.129	0.126	0.124	0.122	0.119	0.116	0.112	0.110	0.106	0.102	0.099	0.095	0.092	0.089	0.085	0.080	0.078	0.074	0.070	0.066	0.062	0.060	0.058	0.054	0.051	0.049	0.045	0.045	0.042	0.041	0.040	0.039	0.038	0.038	0.038	0.039	0.040	0.040	0.042	0.044	0.046	0.050	0.054	0.056	0.060	0.064	0.070	0.075	0.081	0.086	0.092	0.100	0.105	0.112	0.120	0.129	0.136	0.144	0.152	0.161	0.170	0.179	0.186	0.195	0.204	0.214	0.222	0.231	0.241	0.250	0.259	0.268	0.276	0.284	0.292	0.301	0.309	0.316	0.324	0.330	0.338	0.345	0.350	0.356	0.364	0.370	0.375	0.380	0.385	0.390	0.395	0.399	0.404	0.408	0.411	0.415	0.419	0.422	0.426	0.429	0.432	0.435	0.439	0.441	0.445	0.448	0.451	0.455	0.456	0.459	0.462	0.465	0.470	0.472	0.476	0.479	0.482	0.486	0.490	0.494	0.498	0.501	0.505	0.509	0.512	0.516	0.521	0.525	0.528	0.531	0.535	0.538	0.542	0.545	0.549	0.551	0.554	0.556	0.558	0.559	0.560	0.561	0.562	0.561	0.562	0.561	0.561	0.560	0.558	0.556	0.554	0.550	0.548	0.542	0.539	0.535	0.529	0.524	0.518	0.512	0.505	0.499	0.490	0.484	0.475	0.466	0.459	0.450	0.440	0.432	0.422	0.414	0.404	0.394	0.385	0.376	0.366	0.356	0.348	0.338	0.329	0.320	0.310	0.301	0.292	0.285	0.276	0.269	0.261	0.254	0.246	0.239	0.232	0.226	0.219	0.212	0.208	0.201	0.196	0.190	0.185	0.180	0.176	0.170	0.168	0.162	0.159	0.154	0.150	0.146	0.142	0.140	0.136	0.131	0.128	0.122	0.119	0.114	0.111	0.106	0.102	0.098	0.092	0.089	0.084	0.078	0.074	0.068	0.061	0.056	0.050	0.044	0.038	0.030	0.024	0.018	0.010	0.004	-0.002	-0.010	-0.018	-0.026	-0.034	-0.041	-0.049	-0.056	-0.064	-0.072	-0.080	-0.088	-0.095	-0.102	-0.110	-0.116	-0.125	-0.132	-0.140	-0.146	-0.154	-0.160	-0.166	-0.172	-0.179	-0.186	-0.191	-0.198	-0.202	-0.208	-0.212	-0.218	-0.221	-0.226	-0.230	-0.235	-0.238	-0.241	-0.245	-0.248	-0.250	-0.252	-0.255	-0.256	-0.259	-0.261	-0.262	-0.264	-0.265	-0.265	-0.266	-0.268	-0.268	-0.268	-0.268	-0.268	-0.266	-0.268	-0.266	-0.265	-0.265	-0.262	-0.262	-0.260	-0.259	-0.256	-0.255	-0.252	-0.251	-0.248	-0.246	-0.242	-0.239	-0.235	-0.231	-0.228	-0.224	-0.220	-0.215	-0.211	-0.208	-0.202	-0.198	-0.192	-0.186	-0.182	-0.176	-0.170	-0.166	-0.160	-0.154	-0.149	-0.142	-0.136	-0.131	-0.125	-0.120	-0.114	-0.109	-0.104	-0.099	-0.094	-0.089	-0.084	-0.079	-0.074	-0.071	-0.068	-0.064	-0.061	-0.059	-0.056	-0.055	-0.052	-0.051	-0.050	-0.049	-0.049	-0.049	-0.048	-0.049	-0.049	-0.049	-0.051	-0.052	-0.054	-0.055	-0.056	-0.056	-0.059	-0.060	-0.062	-0.064	-0.065	-0.066	-0.068	-0.069	-0.070	-0.071	-0.070	-0.071	-0.070	-0.071	-0.070	-0.068	-0.066	-0.064	-0.062	-0.060	-0.055	-0.052	-0.048	-0.044	-0.039	-0.032	-0.026	-0.020	-0.014	-0.006	0.001	0.009	0.018	0.026	0.035	0.044	0.052	0.062	0.072	0.082	0.092	0.101	0.111	0.121	0.131	0.141	0.151	0.160	0.170	0.179	0.189	0.198	0.206	0.214	0.221	0.229	0.235	0.241	0.249	0.255	0.260	0.265	0.270	0.274	0.279	0.281	0.285	0.288	0.290	0.292	0.294	0.295	0.296	0.298	0.298	0.298	0.298	0.299	0.298	0.299	0.298	0.298	0.296	0.296	0.295	0.294	0.294	0.292	0.292	0.292	0.292	0.292	0.292	0.294	0.295	0.296	0.298	0.299	0.301	0.305	0.308	0.310	0.314	0.319	0.322	0.328	0.332	0.338	0.342	0.349	0.355	0.362	0.369	0.376	0.384	0.392	0.400	0.408	0.416	0.426	0.434	0.444	0.451	0.460	0.469	0.478	0.486	0.495	0.502	0.512	0.519	0.528	0.535	0.541	0.549	0.555	0.560	0.564	0.569	0.572	0.575	0.578	0.580	0.580	0.581	0.580	0.578	0.576	0.572	0.568	0.562	0.558	0.550	0.541	0.532	0.521	0.511	0.499	0.485	0.469	0.452	0.436	0.418	0.400	0.379	0.358	0.335	0.312	0.289	0.264	0.236	0.210	0.182	0.154	0.124	0.092	0.061	0.029	-0.004	-0.036	-0.071	-0.105	-0.141	-0.175	-0.211	-0.248	-0.285	-0.322	-0.359	-0.396	-0.434	-0.471	-0.509	-0.546	-0.584	-0.621	-0.659	-0.695	-0.731	-0.769	-0.804	-0.840	-0.874	-0.909	-0.942	-0.975	-1.009	-1.040	-1.071	-1.101	-1.131	-1.160	-1.189	-1.216	-1.242	-1.268	-1.291	-1.316	-1.338	-1.360	-1.380	-1.399	-1.418	-1.434	-1.450	-1.465	-1.480	-1.494	-1.505	-1.516	-1.526	-1.536	-1.542	-1.550	-1.556	-1.561	-1.565	-1.568	-1.570	-1.572	-1.572	-1.571	-1.570	-1.568	-1.565	-1.561	-1.558	-1.552	-1.548	-1.541	-1.535	-1.529	-1.520	-1.512	-1.504	-1.496	-1.488	-1.478	-1.469	-1.460	-1.450	-1.439	-1.430	-1.421	-1.410	-1.400	-1.391	-1.381	-1.371	-1.362	-1.354	-1.345	-1.338	-1.329	-1.321	-1.314	-1.308	-1.300	-1.295	-1.289	-1.284	-1.280	-1.275	-1.271	-1.269	-1.266	-1.265	-1.262	-1.261	-1.261	-1.262	-1.262	-1.265	-1.268	-1.270	-1.272	-1.278	-1.281	-1.288	-1.292	-1.298	-1.305	-1.311	-1.320	-1.328	-1.335	-1.344	-1.352	-1.364	-1.374	-1.384	-1.395	-1.406	-1.418	-1.430	-1.441	-1.454	-1.468	-1.479	-1.492	-1.506	-1.519	-1.532	-1.546	-1.560	-1.575	-1.588	-1.602	-1.616	-1.630	-1.644	-1.658	-1.672	-1.685	-1.699	-1.714	-1.726	-1.740	-1.754	-1.766	-1.780	-1.792	-1.805	-1.818	-1.829	-1.841	-1.852	-1.864	-1.875	-1.886	-1.896	-1.908	-1.916	-1.926	-1.935	-1.945	-1.954	-1.962	-1.971	-1.979	-1.988	-1.994	-2.001	-2.009	-2.016	-2.022	-2.030	-2.036	-2.044	-2.050	-2.056	-2.064	-2.070	-2.075	-2.082	-2.089	-2.095	-2.102	-2.110	-2.116	-2.124	-2.131	-2.139	-2.148	-2.155	-2.165	-2.174	-2.182	-2.192	-2.204	-2.214	-2.225	-2.236	-2.248	-2.261	-2.274	-2.288	-2.301	-2.316	-2.331	-2.348	-2.362	-2.380	-2.396	-2.414	-2.432	-2.450	-2.470	-2.489	-2.508	-2.528	-2.548	-2.568	-2.588	-2.608	-2.628	-2.649	-2.669	-2.689	-2.710	-2.730	-2.750	-2.770	-2.789	-2.809	-2.828	-2.845	-2.864	-2.881	-2.899	-2.914	-2.930	-2.946	-2.960	-2.972	-2.986	-2.998	-3.010	-3.020	-3.030	-3.039	-3.046	-3.054	-3.059	-3.065	-3.070	-3.072	-3.075	-3.078	-3.076	-3.078	-3.076	-3.075	-3.071	-3.066	-3.062	-3.056	-3.051	-3.044	-3.035	-3.026	-3.016	-3.006	-2.994	-2.982	-2.970	-2.956	-2.942	-2.928	-2.912	-2.896	-2.880	-2.862	-2.845	-2.826	-2.808	-2.789	-2.769	-2.749	-2.729	-2.708	-2.686	-2.665	-2.644	-2.621	-2.598	-2.576	-2.552	-2.530	-2.506	-2.482	-2.459	-2.435	-2.411	-2.386	-2.361	-2.336	-2.311	-2.286	-2.261	-2.236	-2.212	-2.188	-2.161	-2.136	-2.112	-2.086	-2.061	-2.035	-2.010	-1.985	-1.959	-1.932	-1.909	-1.882	-1.856	-1.831	-1.805	-1.779	-1.752	-1.726	-1.701	-1.675	-1.649	-1.621	-1.595	-1.568	-1.541	-1.512	-1.485	-1.458	-1.428	-1.399	-1.370	-1.341	-1.311	-1.280	-1.249	-1.218	-1.186	-1.154	-1.120	-1.086	-1.052	-1.018	-0.982	-0.946	-0.909	-0.872	-0.835	-0.798	-0.758	-0.719	-0.679	-0.639	-0.598	-0.556	-0.514	-0.471	-0.429	-0.385	-0.341	-0.299	-0.254	-0.209	-0.165	-0.119	-0.074	-0.029	0.018	0.062	0.108	0.154	0.199	0.242	0.288	0.331	0.375	0.419	0.461	0.504	0.545	0.586	0.628	0.666	0.705	0.744	0.781	0.818	0.852	0.886	0.920	0.952	0.984	1.014	1.042	1.071	1.098	1.124	1.149	1.172	1.196	1.218	1.239	1.258	1.276	1.295	1.311	1.328	1.342	1.356	1.370	1.384	1.396	1.409	1.419	1.431	1.441	1.450	1.460	1.470	1.479	1.488	1.498	1.506	1.516	1.525	1.534	1.542	1.551	1.562	1.572	1.581	1.592	1.602	1.615	1.626	1.638	1.650	1.662	1.676	1.690	1.704	1.719	1.734	1.749	1.765	1.780	1.795	1.812	1.829	1.846	1.862	1.879	1.898	1.914	1.931	1.949	1.966	1.982	2.000	2.015	2.031	2.046	2.061	2.076	2.091	2.105	2.118	2.130	2.142	2.155	2.165	2.174	2.184	2.191	2.199	2.205	2.211	2.215	2.219	2.221	2.224	2.224	2.224	2.222	2.221	2.218	2.214	2.209	2.204	2.198	2.191	2.182	2.172	2.164	2.154	2.142	2.131	2.119	2.105	2.092	2.079	2.065	2.050	2.035	2.019	2.002	1.986	1.969	1.952	1.935	1.918	1.900	1.881	1.864	1.845	1.828	1.809	1.790	1.772	1.755	1.736	1.719	1.700	1.682	1.664	1.648	1.629	1.611	1.594	1.578	1.560	1.541	1.524	1.508	1.490	1.472	1.456	1.439	1.421	1.405	1.388	1.371	1.352	1.336	1.319	1.301	1.284	1.266	1.249	1.231	1.212	1.194	1.175	1.155	1.136	1.118	1.098	1.078	1.056	1.035	1.014	0.991	0.969	0.946	0.922	0.899	0.874	0.849	0.824	0.798	0.771	0.744	0.715	0.688	0.659	0.629	0.600	0.569	0.538	0.505	0.474	0.440	0.408	0.374	0.339	0.305	0.270	0.234	0.199	0.164	0.126	0.090	0.052	0.016	-0.022	-0.059	-0.098	-0.136	-0.172	-0.211	-0.249	-0.286	-0.325	-0.361	-0.399	-0.436	-0.471	-0.509	-0.546	-0.581	-0.616	-0.652	-0.688	-0.721	-0.755	-0.789	-0.820	-0.854	-0.885	-0.915	-0.945	-0.975	-1.004	-1.031	-1.059	-1.085	-1.110	-1.135	-1.159	-1.181	-1.204	-1.226	-1.246	-1.268	-1.286	-1.305	-1.322	-1.340	-1.355	-1.371	-1.386	-1.400	-1.412	-1.425	-1.436	-1.448	-1.459	-1.468	-1.478	-1.486	-1.494	-1.501	-1.509	-1.514	-1.520	-1.525	-1.531	-1.535	-1.539	-1.542	-1.546	-1.549	-1.551	-1.554	-1.556	-1.559	-1.560	-1.561	-1.562	-1.564	-1.564	-1.565	-1.565	-1.566	-1.568	-1.568	-1.566	-1.566	-1.566	-1.566	-1.566	-1.566	-1.566	-1.566	-1.568	-1.568	-1.569	-1.569	-1.569	-1.570	-1.571	-1.571	-1.572	-1.574	-1.575	-1.576	-1.579	-1.580	-1.582	-1.585	-1.588	-1.590	-1.594	-1.598	-1.600	-1.604	-1.609	-1.612	-1.618	-1.622	-1.628	-1.632	-1.639	-1.645	-1.651	-1.659	-1.666	-1.672	-1.680	-1.689	-1.698	-1.706	-1.716	-1.725	-1.734	-1.744	-1.755	-1.765	-1.776	-1.788	-1.799	-1.810	-1.822	-1.835	-1.848	-1.860	-1.874	-1.886	-1.900	-1.912	-1.926	-1.941	-1.955	-1.968	-1.982	-1.998	-2.011	-2.026	-2.040	-2.055	-2.069	-2.082	-2.099	-2.112	-2.126	-2.141	-2.154	-2.168	-2.182	-2.195	-2.208	-2.221	-2.234	-2.246	-2.259	-2.270	-2.281	-2.294	-2.304	-2.315	-2.326	-2.336	-2.345	-2.354	-2.362	-2.370	-2.379	-2.386	-2.394	-2.400	-2.406	-2.411	-2.418	-2.422	-2.428	-2.432	-2.436	-2.439	-2.441	-2.445	-2.448	-2.450	-2.451	-2.454	-2.455	-2.456	-2.456	-2.456	-2.458	-2.458	-2.456	-2.456	-2.456	-2.455	-2.454	-2.454	-2.452	-2.450	-2.449	-2.448	-2.446	-2.445	-2.444	-2.441	-2.440	-2.438	-2.436	-2.435	-2.432	-2.432	-2.430	-2.429	-2.426	-2.425	-2.422	-2.422	-2.420	-2.419	-2.416	-2.414	-2.412	-2.410	-2.408	-2.406	-2.404	-2.401	-2.399	-2.396	-2.392	-2.391	-2.388	-2.385	-2.381	-2.378	-2.374	-2.370	-2.365	-2.361	-2.356	-2.352	-2.348	-2.341	-2.336	-2.330	-2.325	-2.319	-2.311	-2.304	-2.298	-2.290	-2.282	-2.275	-2.266	-2.258	-2.250	-2.240	-2.230	-2.221	-2.211	-2.201	-2.191	-2.180	-2.170	-2.159	-2.149	-2.138	-2.125	-2.114	-2.101	-2.091	-2.079	-2.066	-2.054	-2.041	-2.029	-2.016	-2.004	-1.990	-1.976	-1.962	-1.950	-1.936	-1.921	-1.908	-1.896	-1.881	-1.868	-1.854	-1.840	-1.826	-1.811	-1.799	-1.785	-1.770	-1.756	-1.741	-1.728	-1.715	-1.700	-1.688	-1.672	-1.659	-1.646	-1.632	-1.619	-1.605	-1.592	-1.579	-1.566	-1.554	-1.542	-1.530	-1.518	-1.506	-1.494	-1.484	-1.471	-1.461	-1.451	-1.440	-1.429	-1.419	-1.410	-1.400	-1.390	-1.380	-1.371	-1.362	-1.354	-1.345	-1.335	-1.328	-1.319	-1.311	-1.302	-1.296	-1.288	-1.279	-1.271	-1.262	-1.256	-1.248	-1.239	-1.231	-1.224	-1.215	-1.208	-1.199	-1.190	-1.182	-1.172	-1.164	-1.155	-1.145	-1.136	-1.128	-1.118	-1.108	-1.098	-1.086	-1.076	-1.068	-1.056	-1.046	-1.035	-1.024	-1.014	-1.002	-0.991	-0.981	-0.970	-0.959	-0.949	-0.938	-0.928	-0.916	-0.906	-0.895	-0.885	-0.874	-0.865	-0.855	-0.845	-0.836	-0.826	-0.818	-0.809	-0.801	-0.794	-0.786	-0.778	-0.771	-0.764	-0.758	-0.752	-0.746	-0.741	-0.736	-0.732	-0.729	-0.724	-0.721	-0.719	-0.715	-0.714	-0.712	-0.710	-0.710	-0.709	-0.709	-0.709	-0.710	-0.710	-0.710	-0.712	-0.715	-0.716	-0.720	-0.722	-0.725	-0.729	-0.731	-0.736	-0.741	-0.745	-0.750	-0.754	-0.759	-0.764	-0.769	-0.775	-0.780	-0.785	-0.791	-0.796	-0.804	-0.809	-0.815	-0.821	-0.826	-0.832	-0.839	-0.844	-0.850	-0.856	-0.862	-0.868	-0.874	-0.880	-0.885	-0.890	-0.896	-0.901	-0.908	-0.912	-0.918	-0.922	-0.928	-0.931	-0.936	-0.941	-0.946	-0.951	-0.955	-0.959	-0.962	-0.968	-0.972	-0.976	-0.980	-0.984	-0.989	-0.992	-0.996	-1.001	-1.006	-1.009	-1.014	-1.018	-1.022	-1.028	-1.031	-1.038	-1.041	-1.046	-1.052	-1.058	-1.062	-1.069	-1.074	-1.079	-1.086	-1.092	-1.100	-1.106	-1.114	-1.120	-1.126	-1.135	-1.141	-1.150	-1.158	-1.166	-1.174	-1.182	-1.190	-1.199	-1.208	-1.216	-1.225	-1.234	-1.241	-1.251	-1.259	-1.268	-1.276	-1.285	-1.292	-1.301	-1.309	-1.318	-1.324	-1.332	-1.340	-1.348	-1.354	-1.361	-1.366	-1.372	-1.378	-1.382	-1.388	-1.391	-1.395	-1.400	-1.402	-1.405	-1.408	-1.409	-1.410	-1.411	-1.411	-1.411	-1.411	-1.410	-1.408	-1.406	-1.404	-1.400	-1.398	-1.394	-1.389	-1.384	-1.380	-1.374	-1.368	-1.360	-1.354	-1.346	-1.340	-1.331	-1.322	-1.314	-1.305	-1.295	-1.285	-1.276	-1.265	-1.255	-1.242	-1.232	-1.221	-1.209	-1.198	-1.185	-1.174	-1.161	-1.149	-1.136	-1.124	-1.111	-1.099	-1.086	-1.072	-1.060	-1.046	-1.034	-1.021	-1.008	-0.994	-0.981	-0.969	-0.955	-0.941	-0.929	-0.915	-0.902	-0.890	-0.878	-0.865	-0.851	-0.839	-0.828	-0.815	-0.802	-0.790	-0.779	-0.766	-0.755	-0.744	-0.732	-0.721	-0.711	-0.700	-0.690	-0.680	-0.670	-0.659	-0.650	-0.641	-0.631	-0.621	-0.612	-0.604	-0.595	-0.586	-0.578	-0.570	-0.561	-0.554	-0.545	-0.538	-0.530	-0.522	-0.515	-0.507	-0.500	-0.492	-0.484	-0.478	-0.469	-0.462	-0.454	-0.448	-0.439	-0.431	-0.422	-0.415	-0.406	-0.399	-0.390	-0.381	-0.372	-0.362	-0.354	-0.345	-0.335	-0.324	-0.314	-0.302	-0.292	-0.281	-0.270	-0.258	-0.246	-0.234	-0.222	-0.209	-0.196	-0.182	-0.170	-0.156	-0.142	-0.129	-0.115	-0.101	-0.088	-0.072	-0.059	-0.044	-0.030	-0.016	-0.001	0.012	0.026	0.040	0.054	0.068	0.080	0.094	0.108	0.119	0.131	0.144	0.155	0.166	0.179	0.189	0.199	0.208	0.216	0.225	0.234	0.241	0.249	0.255	0.261	0.268	0.272	0.278	0.282	0.286	0.289	0.292	0.295	0.296	0.299	0.300	0.301	0.301	0.302	0.304	0.304	0.302	0.302	0.302	0.302	0.301	0.301	0.300	0.300	0.299	0.299	0.299	0.300	0.300	0.301	0.301	0.302	0.304	0.306	0.309	0.311	0.315	0.319	0.324	0.328	0.334	0.339	0.345	0.351	0.359	0.366	0.375	0.384	0.392	0.402	0.412	0.422	0.435	0.445	0.458	0.470	0.481	0.494	0.507	0.520	0.532	0.546	0.560	0.572	0.585	0.599	0.612	0.625	0.638	0.649	0.661	0.674	0.685	0.695	0.706	0.716	0.726	0.736	0.745	0.751	0.759	0.766	0.772	0.778	0.782	0.786	0.791	0.794	0.795	0.798	0.799	0.799	0.799	0.799	0.798	0.795	0.794	0.790	0.786	0.782	0.779	0.774	0.769	0.764	0.759	0.751	0.746	0.740	0.732	0.728	0.720	0.712	0.705	0.700	0.692	0.685	0.678	0.671	0.664	0.658	0.650	0.644	0.636	0.631	0.624	0.618	0.611	0.605	0.598	0.591	0.585	0.579	0.571	0.565	0.559	0.552	0.545	0.540	0.532	0.526	0.519	0.512	0.505	0.498	0.490	0.482	0.475	0.466	0.458	0.449	0.440	0.431	0.420	0.411	0.400	0.391	0.380	0.370	0.359	0.348	0.336	0.325	0.314	0.301	0.290	0.278	0.266	0.254	0.241	0.230	0.218	0.206	0.194	0.182	0.170	0.159	0.148	0.136	0.125	0.115	0.105	0.094	0.084	0.074	0.065	0.056	0.048	0.040	0.032	0.024	0.018	0.010	0.004	-0.002	-0.008	-0.012	-0.018	-0.021	-0.024	-0.028	-0.030	-0.034	-0.036	-0.038	-0.039	-0.040	-0.040	-0.041	-0.040	-0.040	-0.039	-0.038	-0.036	-0.034	-0.032	-0.030	-0.028	-0.025	-0.021	-0.016	-0.014	-0.010	-0.005	0.000	0.005	0.010	0.018	0.022	0.029	0.034	0.041	0.046	0.054	0.061	0.069	0.075	0.084	0.091	0.100	0.109	0.118	0.126	0.136	0.145	0.154	0.164	0.174	0.184	0.195	0.206	0.216	0.228	0.238	0.250	0.261	0.272	0.285	0.296	0.308	0.320	0.332	0.345	0.356	0.369	0.381	0.394	0.406	0.419	0.431	0.444	0.456	0.470	0.482	0.495	0.507	0.520	0.532	0.545	0.558	0.571	0.584	0.596	0.609	0.621	0.634	0.646	0.659	0.671	0.685	0.698	0.711	0.724	0.736	0.749	0.761	0.775	0.788	0.801	0.814	0.828	0.841	0.855	0.868	0.881	0.895	0.908	0.921	0.935	0.948	0.961	0.975	0.988	1.001	1.014	1.028	1.040	1.052	1.065	1.076	1.089	1.101	1.112	1.124	1.134	1.145	1.155	1.165	1.174	1.184	1.192	1.201	1.209	1.215	1.222	1.229	1.234	1.239	1.242	1.246	1.250	1.252	1.255	1.255	1.258	1.258	1.256	1.255	1.254	1.251	1.249	1.245	1.240	1.236	1.231	1.225	1.219	1.212	1.205	1.198	1.189	1.181	1.171	1.162	1.152	1.142	1.132	1.121	1.110	1.100	1.088	1.076	1.064	1.052	1.040	1.026	1.014	1.002	0.989	0.976	0.964	0.950	0.938	0.925	0.911	0.899	0.886	0.872	0.859	0.846	0.834	0.820	0.808	0.794	0.782	0.769	0.758	0.744	0.732	0.720	0.708	0.695	0.685	0.672	0.661	0.650	0.639	0.628	0.616	0.606	0.596	0.585	0.575	0.565	0.555	0.548	0.538	0.529	0.520	0.510	0.502	0.495	0.488	0.480	0.472	0.465	0.458	0.451	0.445	0.439	0.434	0.426	0.421	0.416	0.412	0.408	0.404	0.399	0.394	0.390	0.386	0.382	0.380	0.375	0.372	0.369	0.366	0.364	0.361	0.359	0.356	0.354	0.351	0.349	0.346	0.344	0.341	0.339	0.336	0.334	0.331	0.329	0.328	0.324	0.321	0.319	0.315	0.312	0.311	0.308	0.304	0.301	0.298	0.295	0.290	0.288	0.284	0.280	0.276	0.272	0.269	0.265	0.261	0.258	0.254	0.250	0.246	0.242	0.239	0.235	0.232	0.229	0.225	0.222	0.219	0.215	0.214	0.210	0.209	0.205	0.202	0.201	0.199	0.198	0.196	0.195	0.195	0.194	0.194	0.194	0.194	0.192	0.194	0.194	0.195	0.195	0.195	0.198	0.199	0.201	0.202	0.205	0.206	0.208	0.211	0.214	0.215	0.218	0.220	0.224	0.225	0.228	0.230	0.232	0.235	0.235	0.238	0.240	0.240	0.242	0.245	0.245	0.246	0.246	0.246	0.246	0.246	0.246	0.246	0.245	0.245	0.242	0.241	0.240	0.238	0.235	0.232	0.230	0.226	0.222	0.221	0.218	0.214	0.210	0.205	0.201	0.198	0.192	0.189	0.185	0.180	0.176	0.172	0.169	0.164	0.161	0.159	0.156	0.154	0.151	0.149	0.148	0.145	0.145	0.145	0.146	0.146	0.148	0.149	0.151	0.154	0.158	0.161	0.166	0.171	0.178	0.182	0.190	0.198	0.206	0.215	0.225	0.235	0.246	0.256	0.268	0.280	0.294	0.306	0.320	0.334	0.348	0.364	0.379	0.394	0.410	0.426	0.442	0.460	0.475	0.491	0.506	0.524	0.540	0.556	0.571	0.589	0.604	0.619	0.634	0.649	0.662	0.678	0.691	0.704	0.716	0.729	0.741	0.752	0.762	0.774	0.784	0.792	0.802	0.810	0.818	0.825	0.831	0.836	0.842	0.846	0.850	0.855	0.858	0.861	0.864	0.866	0.868	0.869	0.870	0.870	0.870	0.870	0.869	0.869	0.868	0.866	0.865	0.864	0.861	0.860	0.858	0.855	0.854	0.851	0.849	0.846	0.844	0.842	0.839	0.838	0.835	0.832	0.830	0.828	0.825	0.824	0.820	0.818	0.815	0.812	0.810	0.808	0.804	0.802	0.799	0.795	0.791	0.788	0.784	0.781	0.776	0.771	0.766	0.761	0.755	0.750	0.744	0.736	0.730	0.722	0.714	0.706	0.698	0.689	0.680	0.669	0.659	0.648	0.636	0.625	0.612	0.601	0.586	0.572	0.559	0.544	0.530	0.514	0.498	0.482	0.465	0.449	0.431	0.414	0.395	0.378	0.359	0.340	0.322	0.304	0.284	0.265	0.246	0.226	0.206	0.186	0.168	0.149	0.129	0.109	0.089	0.070	0.049	0.030	0.010	-0.010	-0.029	-0.048	-0.068	-0.086	-0.104	-0.122	-0.141	-0.160	-0.178	-0.194	-0.211	-0.229	-0.246	-0.262	-0.280	-0.296	-0.312	-0.326	-0.342	-0.358	-0.372	-0.388	-0.400	-0.415	-0.429	-0.441	-0.454	-0.468	-0.479	-0.491	-0.502	-0.512	-0.524	-0.534	-0.544	-0.554	-0.562	-0.571	-0.580	-0.588	-0.595	-0.601	-0.608	-0.615	-0.620	-0.625	-0.629	-0.634	-0.638	-0.640	-0.644	-0.645	-0.648	-0.649	-0.649	-0.649	-0.650	-0.649	-0.648	-0.646	-0.644	-0.642	-0.639	-0.635	-0.632	-0.629	-0.622	-0.618	-0.612	-0.606	-0.602	-0.596	-0.590	-0.584	-0.578	-0.570	-0.562	-0.555	-0.548	-0.541	-0.534	-0.525	-0.518	-0.510	-0.502	-0.495	-0.488	-0.479	-0.471	-0.464	-0.456	-0.449	-0.442	-0.435	-0.428	-0.421	-0.415	-0.408	-0.401	-0.395	-0.390	-0.384	-0.379	-0.372	-0.369	-0.362	-0.358	-0.352	-0.348	-0.342	-0.338	-0.334	-0.329	-0.324	-0.319	-0.314	-0.310	-0.304	-0.299	-0.292	-0.288	-0.282	-0.276	-0.269	-0.264	-0.256	-0.249	-0.241	-0.234	-0.225	-0.216	-0.208	-0.198	-0.188	-0.178	-0.166	-0.154	-0.142	-0.130	-0.118	-0.104	-0.090	-0.075	-0.060	-0.045	-0.028	-0.012	0.005	0.022	0.041	0.060	0.078	0.098	0.118	0.136	0.156	0.176	0.199	0.219	0.240	0.261	0.282	0.305	0.326	0.349	0.371	0.391	0.414	0.435	0.458	0.479	0.501	0.521	0.542	0.562	0.582	0.602	0.621	0.641	0.660	0.679	0.696	0.714	0.730	0.748	0.762	0.778	0.791	0.805	0.820	0.831	0.844	0.856	0.866	0.876	0.886	0.895	0.904	0.912	0.920	0.926	0.932	0.939	0.944	0.949	0.952	0.956	0.960	0.962	0.965	0.968	0.970	0.971	0.972	0.975	0.976	0.976	0.979	0.979	0.980	0.980	0.982	0.982	0.984	0.984	0.986	0.988	0.989	0.990	0.991	0.992	0.995	0.998	1.000	1.004	1.006	1.010	1.015	1.018	1.022	1.026	1.031	1.036	1.041	1.048	1.052	1.059	1.064	1.070	1.075	1.082	1.089	1.095	1.101	1.109	1.114	1.120	1.128	1.134	1.139	1.145	1.150	1.158	1.162	1.166	1.171	1.178	1.181	1.185	1.189	1.191	1.195	1.198	1.200	1.201	1.204	1.205	1.205	1.205	1.205	1.204	1.202	1.200	1.199	1.196	1.192	1.189	1.185	1.181	1.176	1.171	1.165	1.158	1.151	1.145	1.138	1.129	1.121	1.114	1.105	1.095	1.086	1.076	1.068	1.058	1.046	1.035	1.026	1.015	1.004	0.992	0.982	0.971	0.960	0.949	0.939	0.928	0.918	0.906	0.895	0.885	0.875	0.865	0.855	0.845	0.836	0.826	0.819	0.810	0.801	0.794	0.786	0.779	0.772	0.766	0.759	0.754	0.748	0.744	0.739	0.735	0.731	0.728	0.725	0.721	0.720	0.718	0.716	0.715	0.714	0.714	0.712	0.712	0.714	0.714	0.715	0.715	0.716	0.719	0.720	0.721	0.724	0.725	0.726	0.729	0.731	0.732	0.735	0.738	0.739	0.741	0.742	0.745	0.746	0.748	0.750	0.751	0.751	0.752	0.752	0.754	0.754	0.752	0.752	0.750	0.750	0.749	0.746	0.745	0.744	0.740	0.738	0.734	0.731	0.728	0.724	0.720	0.715	0.710	0.705	0.700	0.695	0.689	0.682	0.676	0.670	0.664	0.658	0.651	0.644	0.636	0.629	0.621	0.614	0.606	0.600	0.592	0.585	0.578	0.571	0.564	0.558	0.550	0.544	0.539	0.531	0.525	0.520	0.515	0.510	0.505	0.500	0.495	0.492	0.489	0.485	0.482	0.480	0.479	0.476	0.475	0.474	0.474	0.472	0.471	0.472	0.472	0.474	0.475	0.476	0.476	0.479	0.481	0.484	0.486	0.489	0.491	0.494	0.496	0.499	0.501	0.504	0.507	0.510	0.514	0.515	0.518	0.520	0.522	0.524	0.524	0.526	0.528	0.528	0.529	0.529	0.529	0.529	0.529	0.528	0.526	0.525	0.522	0.521	0.519	0.516	0.512	0.510	0.506	0.502	0.498	0.494	0.489	0.485	0.480	0.476	0.472	0.468	0.462	0.458	0.454	0.449	0.445	0.440	0.436	0.432	0.429	0.426	0.422	0.420	0.418	0.416	0.414	0.414	0.411	0.411	0.411	0.412	0.412	0.414	0.415	0.419	0.421	0.424	0.429	0.432	0.436	0.441	0.448	0.454	0.459	0.466	0.472	0.480	0.489	0.496	0.502	0.511	0.520	0.529	0.538	0.546	0.555	0.564	0.574	0.582	0.591	0.600	0.609	0.618	0.625	0.635	0.642	0.650	0.658	0.665	0.671	0.679	0.685	0.691	0.698	0.704	0.709	0.712	0.718	0.721	0.726	0.730	0.734	0.736	0.740	0.741	0.745	0.746	0.749	0.751	0.752	0.754	0.755	0.756	0.758	0.758	0.759	0.759	0.760	0.760	0.761	0.762	0.762	0.764	0.765	0.765	0.766	0.766	0.768	0.769	0.770	0.770	0.771	0.772	0.775	0.776	0.778	0.778	0.779	0.780	0.780	0.781	0.781	0.782	0.782	0.784	0.782	0.782	0.782	0.781	0.781	0.779	0.778	0.775	0.771	0.769	0.765	0.760	0.756	0.751	0.746	0.740	0.734	0.728	0.720	0.711	0.705	0.696	0.686	0.678	0.668	0.658	0.646	0.636	0.625	0.614	0.602	0.590	0.579	0.568	0.555	0.542	0.530	0.519	0.506	0.495	0.484	0.472	0.460	0.450	0.440	0.429	0.419	0.409	0.400	0.391	0.382	0.375	0.368	0.360	0.354	0.348	0.342	0.338	0.334	0.329	0.326	0.322	0.320	0.318	0.316	0.314	0.314	0.311	0.311	0.311	0.312	0.311	0.312	0.312	0.314	0.315	0.315	0.316	0.318	0.319	0.319	0.320	0.321	0.320	0.320	0.320	0.320	0.319	0.319	0.316	0.315	0.312	0.311	0.308	0.304	0.301	0.298	0.292	0.288	0.282	0.278	0.271	0.265	0.258	0.250	0.242	0.235	0.228	0.220	0.211	0.201	0.192	0.182	0.174	0.164	0.155	0.145	0.135	0.125	0.115	0.106	0.096	0.086	0.076	0.066	0.058	0.049	0.039	0.030	0.022	0.012	0.004	-0.004	-0.012	-0.020	-0.029	-0.035	-0.042	-0.049	-0.056	-0.062	-0.069	-0.074	-0.080	-0.086	-0.091	-0.096	-0.100	-0.106	-0.110	-0.115	-0.118	-0.121	-0.125	-0.129	-0.132	-0.136	-0.138	-0.141	-0.144	-0.145	-0.148	-0.150	-0.151	-0.152	-0.155	-0.155	-0.156	-0.156	-0.158	-0.158	-0.158	-0.158	-0.156	-0.156	-0.155	-0.154	-0.151	-0.150	-0.148	-0.145	-0.142	-0.140	-0.136	-0.132	-0.128	-0.122	-0.119	-0.115	-0.110	-0.104	-0.099	-0.092	-0.088	-0.080	-0.074	-0.068	-0.061	-0.054	-0.048	-0.040	-0.032	-0.025	-0.020	-0.012	-0.005	0.001	0.009	0.015	0.021	0.026	0.034	0.039	0.044	0.049	0.054	0.059	0.061	0.065	0.068	0.071	0.074	0.075	0.078	0.079	0.079	0.079	0.079	0.078	0.078	0.076	0.075	0.072	0.071	0.069	0.066	0.064	0.061	0.059	0.055	0.052	0.049	0.048	0.044	0.041	0.040	0.038	0.035	0.034	0.032	0.031	0.031	0.030	0.031	0.031	0.032	0.034	0.038	0.040	0.042	0.046	0.051	0.056	0.061	0.066	0.074	0.080	0.088	0.096	0.104	0.114	0.122	0.132	0.141	0.152	0.162	0.174	0.184	0.195	0.206	0.218	0.229	0.240	0.251	0.262	0.274	0.285	0.296	0.306	0.316	0.328	0.336	0.345	0.355	0.364	0.372	0.380	0.388	0.396	0.402	0.409	0.415	0.420	0.426	0.431	0.435	0.440	0.444	0.446	0.450	0.452	0.455	0.458	0.460	0.462	0.465	0.466	0.469	0.470	0.471	0.472	0.472	0.475	0.476	0.478	0.479	0.481	0.482	0.485	0.486	0.489	0.492	0.496	0.498	0.502	0.505	0.510	0.515	0.520	0.525	0.531	0.536	0.542	0.550	0.556	0.564	0.571	0.580	0.588	0.595	0.604	0.614	0.622	0.632	0.642	0.652	0.661	0.671	0.681	0.692	0.702	0.712	0.722	0.732	0.741	0.751	0.761	0.770	0.779	0.788	0.794	0.801	0.809	0.815	0.820	0.825	0.830	0.834	0.836	0.839	0.840	0.840	0.840	0.839	0.836	0.832	0.829	0.824	0.818	0.810	0.801	0.792	0.781	0.771	0.759	0.744	0.729	0.714	0.695	0.678	0.659	0.638	0.616	0.594	0.570	0.545	0.520	0.492	0.465	0.436	0.408	0.378	0.346	0.314	0.280	0.248	0.214	0.179	0.142	0.106	0.070	0.035	-0.004	-0.041	-0.080	-0.119	-0.156	-0.195	-0.232	-0.272	-0.311	-0.350	-0.388	-0.428	-0.466	-0.504	-0.541	-0.579	-0.615	-0.652	-0.689	-0.725	-0.759	-0.794	-0.828	-0.861	-0.894	-0.925	-0.956	-0.986	-1.015	-1.044	-1.071	-1.098	-1.122	-1.148	-1.171	-1.194	-1.214	-1.235	-1.254	-1.271	-1.289	-1.304	-1.319	-1.331	-1.344	-1.355	-1.366	-1.375	-1.382	-1.389	-1.395	-1.400	-1.404	-1.406	-1.408	-1.409	-1.409	-1.408	-1.404	-1.401	-1.398	-1.392	-1.388	-1.381	-1.374	-1.366	-1.360	-1.350	-1.341	-1.331	-1.321	-1.311	-1.300	-1.289	-1.278	-1.265	-1.255	-1.242	-1.231	-1.220	-1.209	-1.195	-1.184	-1.172	-1.162	-1.150	-1.139	-1.129	-1.119	-1.109	-1.099	-1.090	-1.081	-1.075	-1.066	-1.059	-1.052	-1.048	-1.042	-1.038	-1.034	-1.030	-1.026	-1.024	-1.022	-1.021	-1.021	-1.022	-1.024	-1.024	-1.026	-1.030	-1.034	-1.038	-1.042	-1.048	-1.052	-1.059	-1.066	-1.074	-1.081	-1.090	-1.099	-1.109	-1.118	-1.128	-1.139	-1.150	-1.160	-1.171	-1.184	-1.195	-1.208	-1.219	-1.232	-1.244	-1.256	-1.269	-1.282	-1.295	-1.309	-1.321	-1.334	-1.346	-1.360	-1.372	-1.385	-1.398	-1.410	-1.421	-1.434	-1.445	-1.458	-1.468	-1.479	-1.490	-1.500	-1.510	-1.521	-1.530	-1.540	-1.548	-1.558	-1.565	-1.574	-1.582	-1.589	-1.596	-1.602	-1.610	-1.616	-1.622	-1.629	-1.634	-1.639	-1.645	-1.649	-1.654	-1.659	-1.664	-1.668	-1.672	-1.678	-1.681	-1.686	-1.691	-1.695	-1.700	-1.706	-1.711	-1.715	-1.721	-1.726	-1.731	-1.738	-1.742	-1.751	-1.758	-1.764	-1.771	-1.779	-1.789	-1.798	-1.806	-1.816	-1.826	-1.836	-1.848	-1.859	-1.871	-1.884	-1.898	-1.910	-1.925	-1.939	-1.955	-1.970	-1.985	-2.001	-2.018	-2.034	-2.051	-2.069	-2.086	-2.104	-2.122	-2.140	-2.159	-2.178	-2.195	-2.214	-2.232	-2.250	-2.269	-2.286	-2.304	-2.321	-2.340	-2.356	-2.372	-2.389	-2.405	-2.420	-2.435	-2.450	-2.462	-2.476	-2.489	-2.500	-2.512	-2.522	-2.532	-2.541	-2.550	-2.558	-2.565	-2.571	-2.578	-2.582	-2.585	-2.589	-2.591	-2.594	-2.594	-2.594	-2.594	-2.591	-2.591	-2.588	-2.584	-2.580	-2.576	-2.570	-2.564	-2.558	-2.550	-2.542	-2.532	-2.524	-2.515	-2.504	-2.492	-2.481	-2.469	-2.458	-2.444	-2.431	-2.416	-2.402	-2.389	-2.372	-2.358	-2.341	-2.326	-2.309	-2.292	-2.275	-2.258	-2.239	-2.221	-2.204	-2.184	-2.165	-2.145	-2.126	-2.106	-2.086	-2.066	-2.045	-2.025	-2.004	-1.981	-1.960	-1.939	-1.916	-1.895	-1.874	-1.850	-1.829	-1.805	-1.782	-1.759	-1.735	-1.712	-1.689	-1.665	-1.640	-1.615	-1.591	-1.566	-1.542	-1.516	-1.491	-1.465	-1.440	-1.412	-1.388	-1.360	-1.332	-1.308	-1.280	-1.251	-1.224	-1.195	-1.168	-1.139	-1.109	-1.079	-1.050	-1.019	-0.989	-0.958	-0.926	-0.892	-0.861	-0.828	-0.795	-0.760	-0.725	-0.691	-0.655	-0.619	-0.582	-0.546	-0.507	-0.471	-0.432	-0.394	-0.355	-0.315	-0.275	-0.235	-0.194	-0.151	-0.110	-0.069	-0.026	0.016	0.059	0.101	0.145	0.189	0.232	0.276	0.319	0.362	0.406	0.450	0.494	0.535	0.578	0.620	0.662	0.704	0.745	0.786	0.826	0.865	0.904	0.942	0.980	1.016	1.052	1.089	1.122	1.158	1.190	1.221	1.252	1.282	1.310	1.339	1.365	1.391	1.418	1.442	1.465	1.486	1.508	1.528	1.545	1.564	1.581	1.598	1.614	1.628	1.642	1.656	1.668	1.680	1.691	1.701	1.712	1.722	1.732	1.741	1.750	1.759	1.766	1.775	1.782	1.791	1.799	1.808	1.816	1.824	1.834	1.842	1.850	1.860	1.870	1.880	1.889	1.900	1.911	1.922	1.934	1.946	1.959	1.972	1.984	1.999	2.013	2.027	2.041	2.056	2.071	2.088	2.102	2.119	2.135	2.150	2.168	2.182	2.200	2.215	2.231	2.248	2.262	2.279	2.294	2.309	2.322	2.336	2.350	2.364	2.376	2.389	2.400	2.410	2.420	2.430	2.438	2.445	2.451	2.459	2.462	2.466	2.470	2.472	2.474	2.474	2.474	2.472	2.470	2.468	2.462	2.458	2.452	2.445	2.438	2.429	2.419	2.409	2.398	2.385	2.372	2.359	2.345	2.331	2.315	2.300	2.282	2.265	2.246	2.229	2.210	2.190	2.170	2.150	2.130	2.109	2.086	2.066	2.044	2.022	2.000	1.978	1.955	1.932	1.910	1.888	1.864	1.842	1.819	1.796	1.774	1.751	1.729	1.705	1.682	1.661	1.638	1.615	1.594	1.571	1.550	1.528	1.505	1.484	1.462	1.440	1.420	1.398	1.375	1.354	1.332	1.311	1.290	1.268	1.246	1.224	1.202	1.180	1.158	1.134	1.112	1.089	1.065	1.041	1.019	0.994	0.970	0.945	0.920	0.894	0.869	0.841	0.815	0.786	0.759	0.730	0.701	0.672	0.642	0.612	0.582	0.551	0.519	0.486	0.454	0.420	0.386	0.354	0.319	0.284	0.249	0.214	0.179	0.142	0.106	0.069	0.034	-0.004	-0.040	-0.076	-0.115	-0.151	-0.189	-0.225	-0.261	-0.299	-0.335	-0.370	-0.406	-0.441	-0.476	-0.511	-0.546	-0.580	-0.614	-0.646	-0.679	-0.710	-0.741	-0.772	-0.801	-0.830	-0.859	-0.885	-0.912	-0.938	-0.962	-0.988	-1.011	-1.034	-1.055	-1.076	-1.096	-1.115	-1.134	-1.151	-1.168	-1.184	-1.199	-1.214	-1.228	-1.239	-1.251	-1.262	-1.272	-1.281	-1.291	-1.300	-1.308	-1.314	-1.320	-1.326	-1.331	-1.335	-1.339	-1.344	-1.346	-1.349	-1.351	-1.352	-1.354	-1.356	-1.356	-1.356	-1.356	-1.358	-1.356	-1.356	-1.355	-1.354	-1.354	-1.352	-1.351	-1.350	-1.349	-1.348	-1.345	-1.345	-1.342	-1.341	-1.339	-1.338	-1.338	-1.335	-1.334	-1.332	-1.331	-1.331	-1.330	-1.330	-1.329	-1.330	-1.329	-1.329	-1.330	-1.329	-1.330	-1.331	-1.332	-1.334	-1.335	-1.336	-1.339	-1.342	-1.345	-1.346	-1.350	-1.355	-1.358	-1.361	-1.365	-1.370	-1.374	-1.380	-1.386	-1.391	-1.398	-1.404	-1.411	-1.418	-1.425	-1.432	-1.440	-1.449	-1.456	-1.466	-1.475	-1.485	-1.494	-1.504	-1.515	-1.525	-1.536	-1.548	-1.559	-1.571	-1.582	-1.595	-1.608	-1.621	-1.634	-1.648	-1.660	-1.674	-1.689	-1.702	-1.716	-1.731	-1.746	-1.760	-1.775	-1.790	-1.805	-1.820	-1.835	-1.850	-1.865	-1.880	-1.896	-1.910	-1.925	-1.939	-1.954	-1.968	-1.981	-1.995	-2.010	-2.022	-2.036	-2.049	-2.060	-2.072	-2.085	-2.096	-2.106	-2.118	-2.128	-2.138	-2.148	-2.156	-2.165	-2.172	-2.181	-2.188	-2.195	-2.201	-2.208	-2.212	-2.219	-2.222	-2.228	-2.232	-2.236	-2.239	-2.242	-2.245	-2.249	-2.251	-2.252	-2.255	-2.256	-2.259	-2.260	-2.261	-2.261	-2.262	-2.264	-2.265	-2.265	-2.266	-2.266	-2.269	-2.269	-2.270	-2.271	-2.271	-2.271	-2.272	-2.274	-2.275	-2.276	-2.278	-2.278	-2.279	-2.280	-2.281	-2.282	-2.282	-2.285	-2.285	-2.286	-2.288	-2.288	-2.288	-2.288	-2.289	-2.289	-2.289	-2.288	-2.288	-2.286	-2.286	-2.284	-2.282	-2.280	-2.278	-2.274	-2.271	-2.268	-2.264	-2.260	-2.254	-2.250	-2.244	-2.238	-2.230	-2.224	-2.216	-2.209	-2.201	-2.192	-2.182	-2.172	-2.164	-2.154	-2.142	-2.132	-2.121	-2.109	-2.098	-2.086	-2.074	-2.061	-2.049	-2.036	-2.022	-2.009	-1.996	-1.982	-1.970	-1.956	-1.942	-1.928	-1.915	-1.901	-1.886	-1.874	-1.860	-1.845	-1.831	-1.818	-1.804	-1.790	-1.776	-1.762	-1.750	-1.736	-1.722	-1.709	-1.696	-1.682	-1.670	-1.658	-1.645	-1.632	-1.620	-1.608	-1.595	-1.584	-1.571	-1.559	-1.548	-1.536	-1.524	-1.512	-1.501	-1.491	-1.480	-1.469	-1.458	-1.446	-1.436	-1.425	-1.416	-1.406	-1.396	-1.388	-1.376	-1.368	-1.358	-1.349	-1.340	-1.330	-1.321	-1.312	-1.304	-1.295	-1.286	-1.278	-1.269	-1.261	-1.251	-1.244	-1.235	-1.226	-1.219	-1.210	-1.201	-1.192	-1.184	-1.175	-1.166	-1.156	-1.148	-1.139	-1.129	-1.120	-1.111	-1.101	-1.091	-1.081	-1.072	-1.061	-1.051	-1.041	-1.030	-1.020	-1.009	-0.998	-0.985	-0.974	-0.964	-0.952	-0.940	-0.929	-0.916	-0.905	-0.894	-0.881	-0.870	-0.860	-0.848	-0.836	-0.825	-0.814	-0.802	-0.791	-0.781	-0.771	-0.761	-0.750	-0.740	-0.731	-0.722	-0.714	-0.704	-0.696	-0.689	-0.681	-0.675	-0.668	-0.662	-0.656	-0.651	-0.645	-0.641	-0.636	-0.634	-0.629	-0.628	-0.624	-0.621	-0.620	-0.618	-0.618	-0.616	-0.615	-0.616	-0.616	-0.616	-0.616	-0.618	-0.619	-0.620	-0.620	-0.622	-0.625	-0.626	-0.629	-0.632	-0.634	-0.636	-0.640	-0.642	-0.645	-0.648	-0.650	-0.652	-0.656	-0.659	-0.660	-0.664	-0.666	-0.668	-0.671	-0.672	-0.674	-0.678	-0.679	-0.680	-0.681	-0.682	-0.685	-0.686	-0.688	-0.689	-0.689	-0.690	-0.690	-0.691	-0.691	-0.694	-0.694	-0.694	-0.694	-0.695	-0.694	-0.694	-0.695	-0.694	-0.695	-0.695	-0.695	-0.695	-0.695	-0.695	-0.696	-0.696	-0.696	-0.698	-0.698	-0.699	-0.700	-0.701	-0.702	-0.704	-0.706	-0.709	-0.710	-0.712	-0.715	-0.719	-0.721	-0.725	-0.729	-0.732	-0.736	-0.740	-0.744	-0.749	-0.754	-0.759	-0.764	-0.770	-0.776	-0.782	-0.790	-0.796	-0.802	-0.811	-0.818	-0.825	-0.834	-0.841	-0.849	-0.858	-0.865	-0.875	-0.882	-0.891	-0.900	-0.909	-0.918	-0.926	-0.935	-0.944	-0.952	-0.961	-0.969	-0.976	-0.985	-0.994	-1.001	-1.009	-1.016	-1.024	-1.031	-1.036	-1.042	-1.049	-1.054	-1.060	-1.064	-1.069	-1.072	-1.076	-1.080	-1.082	-1.084	-1.085	-1.088	-1.089	-1.088	-1.088	-1.086	-1.086	-1.084	-1.081	-1.079	-1.075	-1.072	-1.068	-1.062	-1.058	-1.052	-1.045	-1.039	-1.032	-1.025	-1.016	-1.009	-1.000	-0.990	-0.981	-0.971	-0.960	-0.949	-0.939	-0.928	-0.916	-0.904	-0.892	-0.880	-0.868	-0.855	-0.842	-0.830	-0.816	-0.804	-0.790	-0.778	-0.764	-0.750	-0.736	-0.722	-0.710	-0.698	-0.684	-0.670	-0.656	-0.642	-0.629	-0.616	-0.602	-0.590	-0.576	-0.562	-0.551	-0.539	-0.526	-0.515	-0.502	-0.490	-0.479	-0.468	-0.456	-0.445	-0.435	-0.424	-0.414	-0.404	-0.394	-0.385	-0.375	-0.366	-0.358	-0.350	-0.341	-0.335	-0.326	-0.320	-0.311	-0.305	-0.298	-0.291	-0.285	-0.280	-0.275	-0.269	-0.264	-0.258	-0.254	-0.248	-0.242	-0.238	-0.234	-0.228	-0.224	-0.219	-0.214	-0.209	-0.204	-0.199	-0.192	-0.188	-0.181	-0.176	-0.170	-0.164	-0.156	-0.150	-0.144	-0.135	-0.128	-0.119	-0.111	-0.102	-0.092	-0.082	-0.074	-0.061	-0.051	-0.041	-0.029	-0.018	-0.004	0.009	0.022	0.036	0.050	0.064	0.079	0.092	0.106	0.121	0.138	0.152	0.169	0.184	0.199	0.215	0.230	0.246	0.261	0.276	0.292	0.308	0.321	0.336	0.350	0.365	0.378	0.390	0.402	0.416	0.429	0.440	0.450	0.461	0.471	0.480	0.489	0.496	0.502	0.510	0.516	0.522	0.526	0.531	0.536	0.539	0.541	0.544	0.544	0.546	0.546	0.546	0.546	0.545	0.545	0.542	0.541	0.539	0.538	0.534	0.531	0.529	0.525	0.522	0.519	0.515	0.512	0.509	0.506	0.502	0.500	0.498	0.496	0.492	0.491	0.490	0.489	0.488	0.486	0.486	0.486	0.488	0.489	0.489	0.491	0.494	0.496	0.499	0.502	0.506	0.511	0.515	0.521	0.525	0.531	0.538	0.544	0.550	0.556	0.565	0.571	0.579	0.586	0.594	0.601	0.609	0.616	0.624	0.632	0.640	0.648	0.654	0.661	0.669	0.675	0.681	0.688	0.694	0.699	0.704	0.709	0.714	0.716	0.721	0.724	0.728	0.729	0.731	0.732	0.734	0.734	0.735	0.735	0.735	0.734	0.732	0.731	0.730	0.728	0.725	0.721	0.719	0.715	0.711	0.708	0.704	0.700	0.696	0.690	0.686	0.681	0.676	0.672	0.668	0.662	0.658	0.652	0.648	0.642	0.638	0.632	0.629	0.624	0.620	0.615	0.611	0.606	0.601	0.598	0.592	0.588	0.584	0.579	0.574	0.569	0.564	0.560	0.555	0.549	0.544	0.540	0.534	0.529	0.522	0.516	0.510	0.504	0.498	0.490	0.482	0.475	0.468	0.460	0.451	0.444	0.434	0.425	0.416	0.406	0.396	0.388	0.378	0.366	0.356	0.345	0.335	0.324	0.314	0.302	0.291	0.280	0.269	0.259	0.248	0.236	0.225	0.215	0.205	0.194	0.184	0.174	0.164	0.155	0.145	0.136	0.128	0.119	0.110	0.104	0.096	0.089	0.082	0.075	0.069	0.064	0.059	0.054	0.050	0.046	0.044	0.040	0.038	0.035	0.034	0.031	0.030	0.030	0.030	0.030	0.031	0.031	0.034	0.035	0.038	0.040	0.042	0.046	0.049	0.054	0.058	0.062	0.066	0.072	0.079	0.084	0.091	0.099	0.105	0.114	0.122	0.130	0.139	0.148	0.156	0.166	0.176	0.186	0.196	0.208	0.219	0.231	0.242	0.255	0.268	0.279	0.294	0.306	0.319	0.334	0.349	0.361	0.376	0.392	0.406	0.421	0.438	0.451	0.468	0.482	0.499	0.514	0.530	0.546	0.562	0.578	0.594	0.610	0.624	0.640	0.655	0.672	0.688	0.702	0.716	0.732	0.746	0.761	0.776	0.790	0.804	0.819	0.832	0.846	0.859	0.872	0.886	0.899	0.911	0.922	0.936	0.948	0.960	0.972	0.985	0.996	1.008	1.019	1.031	1.042	1.054	1.065	1.076	1.088	1.099	1.111	1.122	1.134	1.146	1.158	1.168	1.179	1.190	1.201	1.212	1.224	1.235	1.246	1.258	1.269	1.280	1.290	1.300	1.311	1.321	1.331	1.341	1.350	1.360	1.369	1.379	1.386	1.395	1.404	1.411	1.419	1.425	1.431	1.436	1.441	1.448	1.450	1.454	1.458	1.460	1.461	1.464	1.465	1.464	1.464	1.462	1.461	1.459	1.455	1.452	1.448	1.442	1.436	1.431	1.425	1.418	1.410	1.401	1.392	1.384	1.374	1.364	1.352	1.341	1.330	1.319	1.308	1.294	1.281	1.268	1.255	1.240	1.226	1.212	1.198	1.184	1.169	1.154	1.139	1.125	1.110	1.096	1.080	1.065	1.050	1.035	1.021	1.005	0.991	0.976	0.961	0.948	0.934	0.920	0.906	0.892	0.879	0.865	0.852	0.840	0.828	0.815	0.804	0.792	0.780	0.769	0.760	0.749	0.739	0.728	0.720	0.710	0.701	0.694	0.685	0.679	0.671	0.665	0.659	0.654	0.648	0.642	0.638	0.634	0.630	0.625	0.622	0.620	0.618	0.615	0.612	0.611	0.611	0.610	0.610	0.609	0.609	0.609	0.609	0.609	0.610	0.611	0.611	0.612	0.612	0.615	0.616	0.618	0.619	0.620	0.621	0.621	0.624	0.624	0.625	0.626	0.626	0.628	0.626	0.628	0.626	0.626	0.626	0.625	0.622	0.622	0.620	0.618	0.616	0.612	0.610	0.606	0.602	0.599	0.595	0.590	0.586	0.581	0.576	0.571	0.566	0.561	0.556	0.550	0.545	0.539	0.534	0.528	0.521	0.516	0.510	0.505	0.499	0.492	0.488	0.482	0.479	0.472	0.469	0.464	0.459	0.455	0.452	0.449	0.445	0.442	0.440	0.439	0.438	0.434	0.434	0.432	0.432	0.431	0.431	0.431	0.431	0.432	0.432	0.434	0.435	0.436	0.439	0.440	0.441	0.442	0.445	0.448	0.450	0.451	0.454	0.455	0.458	0.459	0.462	0.464	0.465	0.466	0.469	0.470	0.470	0.471	0.471	0.471	0.471	0.470	0.470	0.470	0.469	0.469	0.466	0.465	0.462	0.461	0.460	0.458	0.456	0.452	0.450	0.448	0.445	0.441	0.440	0.436	0.434	0.431	0.428	0.425	0.422	0.420	0.418	0.415	0.414	0.411	0.410	0.410	0.409	0.409	0.409	0.409	0.409	0.410	0.412	0.414	0.416	0.419	0.422	0.426	0.430	0.436	0.440	0.446	0.452	0.460	0.466	0.474	0.482	0.491	0.500	0.510	0.520	0.529	0.540	0.551	0.562	0.575	0.586	0.599	0.611	0.624	0.636	0.650	0.662	0.676	0.690	0.702	0.716	0.730	0.742	0.755	0.768	0.781	0.794	0.806	0.818	0.830	0.840	0.851	0.864	0.874	0.882	0.892	0.902	0.911	0.919	0.929	0.936	0.944	0.949	0.956	0.962	0.968	0.974	0.979	0.982	0.986	0.990	0.992	0.995	0.998	0.999	1.001	1.004	1.004	1.006	1.006	1.008	1.008	1.009	1.009	1.009	1.009	1.010	1.009	1.009	1.009	1.010	1.009	1.009	1.009	1.009	1.009	1.009	1.008	1.008	1.009	1.009	1.009	1.010	1.009	1.010	1.010	1.010	1.010	1.010	1.010	1.011	1.010	1.010	1.010	1.010	1.008	1.008	1.006	1.004	1.002	0.999	0.996	0.992	0.990	0.985	0.981	0.975	0.970	0.964	0.958	0.950	0.941	0.932	0.924	0.914	0.904	0.894	0.881	0.870	0.858	0.845	0.830	0.816	0.801	0.786	0.770	0.754	0.736	0.719	0.700	0.682	0.664	0.645	0.625	0.606	0.586	0.566	0.546	0.526	0.505	0.485	0.464	0.444	0.424	0.402	0.382	0.361	0.341	0.320	0.300	0.281	0.261	0.241	0.221	0.202	0.184	0.165	0.146	0.129	0.110	0.094	0.076	0.060	0.044	0.028	0.011	-0.004	-0.020	-0.035	-0.049	-0.062	-0.078	-0.090	-0.102	-0.116	-0.129	-0.141	-0.152	-0.165	-0.178	-0.189	-0.199	-0.210	-0.220	-0.230	-0.240	-0.250	-0.259	-0.269	-0.278	-0.285	-0.294	-0.302	-0.310	-0.318	-0.324	-0.331	-0.338	-0.344	-0.350	-0.355	-0.360	-0.366	-0.370	-0.374	-0.378	-0.382	-0.385	-0.388	-0.390	-0.392	-0.394	-0.395	-0.396	-0.395	-0.396	-0.396	-0.394	-0.394	-0.391	-0.389	-0.386	-0.384	-0.380	-0.376	-0.371	-0.366	-0.362	-0.356	-0.351	-0.346	-0.339	-0.332	-0.326	-0.319	-0.311	-0.305	-0.298	-0.289	-0.281	-0.274	-0.265	-0.258	-0.249	-0.241	-0.232	-0.224	-0.216	-0.208	-0.200	-0.191	-0.185	-0.176	-0.170	-0.161	-0.154	-0.149	-0.141	-0.135	-0.129	-0.122	-0.118	-0.111	-0.106	-0.101	-0.096	-0.091	-0.088	-0.082	-0.078	-0.075	-0.070	-0.066	-0.061	-0.059	-0.055	-0.051	-0.046	-0.042	-0.039	-0.035	-0.030	-0.026	-0.022	-0.016	-0.012	-0.008	-0.001	0.005	0.011	0.018	0.024	0.030	0.038	0.046	0.055	0.062	0.072	0.081	0.092	0.102	0.114	0.126	0.138	0.150	0.162	0.176	0.190	0.204	0.219	0.234	0.249	0.264	0.279	0.296	0.312	0.329	0.346	0.362	0.380	0.398	0.415	0.432	0.450	0.468	0.486	0.504	0.521	0.539	0.556	0.574	0.590	0.608	0.622	0.640	0.656	0.671	0.686	0.702	0.718	0.731	0.745	0.758	0.771	0.784	0.796	0.808	0.819	0.830	0.841	0.850	0.861	0.870	0.879	0.886	0.895	0.901	0.910	0.916	0.924	0.930	0.936	0.941	0.948	0.951	0.958	0.962	0.966	0.970	0.976	0.980	0.985	0.989	0.994	0.998	1.002	1.006	1.011	1.016	1.020	1.026	1.031	1.036	1.042	1.048	1.054	1.060	1.068	1.074	1.081	1.088	1.095	1.102	1.110	1.119	1.126	1.135	1.144	1.152	1.161	1.171	1.180	1.190	1.199	1.209	1.218	1.226	1.236	1.245	1.255	1.264	1.274	1.281	1.290	1.298	1.308	1.315	1.322	1.330	1.336	1.342	1.349	1.354	1.359	1.364	1.369	1.372	1.375	1.379	1.381	1.381	1.384	1.384	1.384	1.384	1.382	1.381	1.380	1.376	1.374	1.370	1.366	1.361	1.356	1.350	1.344	1.338	1.330	1.324	1.315	1.308	1.299	1.290	1.281	1.271	1.262	1.251	1.241	1.231	1.220	1.210	1.200	1.190	1.179	1.168	1.158	1.146	1.136	1.125	1.114	1.104	1.094	1.084	1.074	1.064	1.055	1.045	1.036	1.029	1.020	1.011	1.004	0.996	0.990	0.982	0.976	0.971	0.964	0.959	0.955	0.950	0.946	0.942	0.939	0.936	0.934	0.931	0.929	0.928	0.926	0.925	0.925	0.924	0.924	0.924	0.924	0.925	0.926	0.928	0.928	0.930	0.931	0.932	0.935	0.936	0.939	0.941	0.944	0.946	0.948	0.950	0.951	0.954	0.956	0.959	0.960	0.961	0.965	0.966	0.968	0.969	0.970	0.971	0.971	0.972	0.974	0.974	0.975	0.975	0.975	0.975	0.975	0.974	0.972	0.971	0.970	0.968	0.966	0.964	0.962	0.959	0.958	0.954	0.951	0.948	0.944	0.940	0.938	0.932	0.928	0.924	0.919	0.912	0.909	0.904	0.899	0.892	0.889	0.881	0.876	0.870	0.864	0.858	0.852	0.845	0.840	0.834	0.829	0.822	0.816	0.810	0.805	0.800	0.795	0.790	0.785	0.781	0.776	0.771	0.768	0.765	0.761	0.758	0.755	0.752	0.751	0.749	0.749	0.748	0.746	0.748	0.748	0.749	0.750	0.751	0.752	0.755	0.758	0.760	0.764	0.768	0.770	0.775	0.779	0.784	0.789	0.792	0.798	0.802	0.806	0.811	0.818	0.821	0.826	0.831	0.836	0.840	0.844	0.848	0.850	0.854	0.858	0.859	0.861	0.864	0.864	0.865	0.866	0.865	0.865	0.864	0.861	0.859	0.856	0.854	0.850	0.845	0.840	0.835	0.829	0.822	0.816	0.809	0.802	0.794	0.786	0.779	0.770	0.761	0.754	0.745	0.736	0.728	0.718	0.709	0.701	0.692	0.685	0.676	0.669	0.662	0.655	0.649	0.642	0.636	0.631	0.628	0.622	0.619	0.616	0.615	0.612	0.611	0.611	0.611	0.612	0.612	0.616	0.619	0.621	0.626	0.631	0.636	0.642	0.649	0.656	0.662	0.671	0.679	0.688	0.696	0.706	0.715	0.725	0.735	0.744	0.755	0.765	0.775	0.786	0.796	0.806	0.816	0.826	0.836	0.845	0.855	0.864	100.000	5.000	2.000	1.000	5.000	0.000	0.000	0.000	0.000	0.000	0.000	0.000	0.000	0.000	0.000	0.000	0.000	0.000	1.386	1.385	1.382	1.379	1.376	1.372	1.368	1.364	1.356	1.350	1.344	1.335	1.326	1.318	1.308	1.296	1.285	1.274	1.261	1.249	1.235	1.221	1.205	1.191	1.175	1.158	1.141	1.122	1.106	1.089	1.069	1.051	1.031	1.012	0.994	0.974	0.955	0.935	0.916	0.896	0.878	0.858	0.839	0.819	0.800	0.781	0.762	0.745	0.728	0.710	0.694	0.676	0.660	0.645	0.630	0.615	0.601	0.588	0.576	0.562	0.551	0.540	0.529	0.519	0.510	0.501	0.492	0.485	0.478	0.471	0.466	0.461	0.456	0.451	0.448	0.445	0.441	0.439	0.438	0.436	0.436	0.435	0.435	0.435	0.435	0.438	0.439	0.440	0.441	0.444	0.446	0.449	0.451	0.454	0.456	0.459	0.462	0.466	0.470	0.472	0.476	0.479	0.482	0.485	0.489	0.490	0.492	0.496	0.499	0.501	0.504	0.505	0.507	0.509	0.510	0.510	0.511	0.511	0.510	0.510	0.509	0.507	0.506	0.505	0.501	0.499	0.495	0.491	0.488	0.482	0.479	0.474	0.468	0.460	0.454	0.446	0.439	0.431	0.421	0.414	0.405	0.395	0.385	0.374	0.364	0.352	0.341	0.330	0.318	0.306	0.294	0.281	0.269	0.256	0.244	0.231	0.218	0.205	0.191	0.179	0.166	0.154	0.140	0.128	0.115	0.102	0.090	0.078	0.066	0.054	0.042	0.031	0.020	0.010	0.000	-0.009	-0.019	-0.029	-0.038	-0.045	-0.054	-0.060	-0.068	-0.074	-0.079	-0.085	-0.090	-0.094	-0.099	-0.101	-0.104	-0.106	-0.108	-0.110	-0.110	-0.110	-0.109	-0.109	-0.106	-0.104	-0.101	-0.098	-0.094	-0.090	-0.085	-0.078	-0.072	-0.065	-0.058	-0.050	-0.041	-0.032	-0.024	-0.014	-0.002	0.008	0.018	0.029	0.041	0.052	0.065	0.078	0.090	0.104	0.116	0.130	0.142	0.158	0.170	0.185	0.198	0.212	0.226	0.240	0.252	0.266	0.280	0.294	0.308	0.320	0.332	0.345	0.358	0.368	0.381	0.391	0.402	0.414	0.424	0.432	0.444	0.452	0.461	0.470	0.478	0.486	0.494	0.501	0.509	0.516	0.522	0.529	0.536	0.542	0.549	0.555	0.560	0.566	0.571	0.578	0.584	0.589	0.595	0.600	0.606	0.612	0.618	0.624	0.631	0.638	0.644	0.650	0.658	0.665	0.672	0.681	0.689	0.698	0.706	0.715	0.725	0.734	0.744	0.752	0.764	0.775	0.785	0.796	0.808	0.819	0.830	0.841	0.854	0.866	0.879	0.891	0.904	0.916	0.929	0.942	0.955	0.969	0.981	0.995	1.009	1.021	1.035	1.048	1.062	1.075	1.089	1.101	1.116	1.129	1.141	1.154	1.166	1.179	1.192	1.205	1.216	1.230	1.242	1.254	1.266	1.278	1.290	1.301	1.314	1.325	1.338	1.348	1.359	1.370	1.381	1.391	1.402	1.412	1.424	1.435	1.445	1.455	1.465	1.475	1.484	1.494	1.504	1.514	1.524	1.532	1.542	1.551	1.561	1.571	1.580	1.590	1.600	1.608	1.618	1.628	1.636	1.646	1.655	1.665	1.674	1.685	1.695	1.705	1.716	1.725	1.736	1.746	1.759	1.770	1.781	1.794	1.805	1.818	1.830	1.842	1.855	1.869	1.882	1.896	1.910	1.925	1.939	1.955	1.970	1.985	2.000	2.016	2.033	2.049	2.065	2.081	2.099	2.115	2.132	2.149	2.166	2.184	2.201	2.219	2.236	2.254	2.270	2.288	2.305	2.322	2.340	2.356	2.374	2.391	2.408	2.424	2.440	2.456	2.471	2.488	2.504	2.518	2.532	2.548	2.562	2.578	2.591	2.604	2.618	2.631	2.642	2.656	2.668	2.680	2.691	2.704	2.715	2.726	2.735	2.746	2.756	2.765	2.776	2.785	2.794	2.801	2.810	2.818	2.825	2.831	2.839	2.846	2.851	2.858	2.864	2.869	2.874	2.879	2.882	2.886	2.890	2.892	2.896	2.899	2.901	2.904	2.906	2.908	2.908	2.909	2.908	2.909	2.908	2.906	2.905	2.904	2.901	2.899	2.896	2.892	2.889	2.884	2.880	2.875	2.870	2.864	2.859	2.851	2.845	2.838	2.829	2.822	2.812	2.804	2.795	2.785	2.775	2.765	2.754	2.742	2.730	2.719	2.705	2.692	2.679	2.665	2.650	2.636	2.621	2.605	2.590	2.574	2.558	2.541	2.524	2.508	2.490	2.471	2.452	2.435	2.416	2.398	2.378	2.358	2.338	2.318	2.298	2.279	2.256	2.238	2.216	2.195	2.174	2.154	2.132	2.112	2.090	2.070	2.049	2.027	2.007	1.988	1.968	1.946	1.926	1.906	1.886	1.868	1.848	1.829	1.810	1.791	1.772	1.755	1.738	1.721	1.704	1.688	1.671	1.658	1.641	1.626	1.614	1.599	1.586	1.574	1.562	1.550	1.540	1.530	1.520	1.511	1.502	1.494	1.486	1.481	1.474	1.469	1.462	1.459	1.455	1.451	1.449	1.448	1.445	1.444	1.444	1.444	1.445	1.445	1.448	1.450	1.452	1.458	1.461	1.466	1.471	1.476	1.482	1.489	1.495	1.504	1.511	1.520	1.528	1.538	1.546	1.556	1.566	1.576	1.588	1.599	1.610	1.622	1.635	1.646	1.659	1.672	1.686	1.699	1.712	1.725	1.740	1.754	1.769	1.782	1.796	1.810	1.825	1.839	1.854	1.869	1.882	1.898	1.911	1.925	1.940	1.954	1.968	1.982	1.996	2.009	2.022	2.035	2.049	2.061	2.074	2.088	2.099	2.111	2.124	2.135	2.148	2.159	2.169	2.180	2.190	2.201	2.211	2.221	2.231	2.242	2.252	2.261	2.271	2.281	2.291	2.301	2.310	2.320	2.330	2.339	2.349	2.359	2.369	2.379	2.389	2.400	2.411	2.421	2.432	2.445	2.455	2.468	2.480	2.494	2.506	2.519	2.532	2.546	2.559	2.575	2.589	2.604	2.619	2.634	2.650	2.665	2.681	2.698	2.715	2.730	2.748	2.764	2.780	2.796	2.814	2.830	2.848	2.864	2.879	2.895	2.910	2.925	2.940	2.955	2.969	2.982	2.996	3.009	3.020	3.031	3.042	3.052	3.061	3.069	3.078	3.084	3.090	3.094	3.098	3.101	3.102	3.104	3.102	3.102	3.101	3.098	3.092	3.089	3.082	3.076	3.068	3.059	3.049	3.039	3.026	3.015	3.002	2.989	2.972	2.959	2.941	2.925	2.909	2.891	2.872	2.854	2.834	2.815	2.795	2.774	2.754	2.734	2.712	2.692	2.671	2.650	2.630	2.609	2.589	2.569	2.549	2.529	2.509	2.489	2.470	2.451	2.434	2.415	2.398	2.380	2.362	2.346	2.331	2.315	2.300	2.285	2.271	2.256	2.242	2.230	2.218	2.205	2.194	2.181	2.170	2.158	2.148	2.138	2.126	2.116	2.106	2.096	2.086	2.076	2.066	2.056	2.047	2.038	2.027	2.018	2.009	1.999	1.990	1.980	1.969	1.959	1.949	1.938	1.929	1.918	1.906	1.896	1.885	1.875	1.864	1.852	1.842	1.831	1.820	1.810	1.799	1.788	1.776	1.766	1.756	1.746	1.736	1.726	1.718	1.708	1.699	1.690	1.682	1.674	1.666	1.660	1.652	1.646	1.640	1.635	1.630	1.625	1.621	1.618	1.614	1.611	1.609	1.606	1.605	1.605	1.604	1.602	1.604	1.602	1.604	1.604	1.605	1.606	1.608	1.609	1.610	1.611	1.614	1.615	1.616	1.619	1.620	1.621	1.621	1.622	1.622	1.624	1.624	1.624	1.624	1.622	1.620	1.619	1.616	1.615	1.612	1.610	1.606	1.601	1.598	1.592	1.589	1.582	1.576	1.570	1.564	1.558	1.551	1.544	1.536	1.529	1.521	1.514	1.505	1.498	1.489	1.481	1.474	1.465	1.458	1.450	1.441	1.434	1.426	1.418	1.410	1.404	1.396	1.389	1.381	1.376	1.369	1.364	1.358	1.352	1.346	1.340	1.336	1.331	1.328	1.322	1.319	1.314	1.310	1.308	1.304	1.300	1.296	1.292	1.289	1.286	1.282	1.280	1.276	1.274	1.270	1.268	1.264	1.259	1.256	1.252	1.249	1.244	1.240	1.236	1.232	1.229	1.224	1.220	1.215	1.210	1.206	1.200	1.195	1.190	1.185	1.180	1.175	1.169	1.164	1.159	1.152	1.148	1.142	1.139	1.134	1.129	1.125	1.121	1.116	1.112	1.109	1.105	1.102	1.099	1.096	1.094	1.091	1.090	1.089	1.088	1.088	1.088	1.086	1.088	1.088	1.089	1.090	1.092	1.094	1.096	1.100	1.104	1.108	1.110	1.115	1.120	1.124	1.129	1.135	1.140	1.146	1.154	1.159	1.166	1.174	1.180	1.188	1.195	1.202	1.210	1.219	1.228	1.235	1.244	1.251	1.261	1.269	1.279	1.288	1.296	1.306	1.314	1.324	1.332	1.342	1.350	1.359	1.368	1.378	1.386	1.395	1.402	1.411	1.420	1.428	1.435	1.442	1.450	1.458	1.464	1.470	1.476	1.482	1.488	1.492	1.498	1.501	1.506	1.510	1.515	1.518	1.519	1.522	1.522	1.525	1.525	1.525	1.526	1.524	1.524	1.522	1.520	1.518	1.515	1.512	1.509	1.504	1.499	1.495	1.489	1.484	1.478	1.470	1.464	1.458	1.450	1.441	1.434	1.426	1.418	1.409	1.401	1.391	1.382	1.372	1.362	1.354	1.344	1.335	1.325	1.315	1.304	1.294	1.285	1.274	1.265	1.254	1.244	1.234	1.224	1.214	1.204	1.194	1.184	1.172	1.164	1.154	1.142	1.134	1.122	1.114	1.104	1.095	1.085	1.075	1.065	1.055	1.046	1.036	1.026	1.018	1.008	0.999	0.989	0.980	0.970	0.961	0.952	0.944	0.934	0.926	0.916	0.909	0.900	0.891	0.884	0.875	0.866	0.859	0.851	0.842	0.835	0.829	0.820	0.812	0.806	0.799	0.791	0.784	0.778	0.771	0.765	0.759	0.752	0.748	0.740	0.735	0.729	0.724	0.718	0.712	0.708	0.702	0.696	0.692	0.688	0.681	0.678	0.672	0.668	0.664	0.659	0.654	0.649	0.644	0.639	0.635	0.630	0.625	0.620	0.615	0.610	0.605	0.600	0.595	0.590	0.585	0.580	0.574	0.569	0.562	0.556	0.551	0.545	0.540	0.532	0.529	0.521	0.515	0.510	0.504	0.498	0.491	0.486	0.480	0.474	0.469	0.462	0.458	0.451	0.446	0.441	0.435	0.430	0.426	0.421	0.416	0.412	0.408	0.404	0.399	0.396	0.394	0.390	0.386	0.384	0.381	0.380	0.378	0.375	0.375	0.372	0.371	0.370	0.370	0.369	0.369	0.368	0.366	0.368	0.368	0.368	0.368	0.368	0.368	0.368	0.369	0.369	0.369	0.369	0.369	0.369	0.369	0.369	0.368	0.368	0.366	0.365	0.365	0.362	0.361	0.359	0.358	0.355	0.351	0.349	0.345	0.342	0.339	0.334	0.329	0.325	0.320	0.314	0.309	0.302	0.296	0.290	0.284	0.276	0.270	0.262	0.255	0.248	0.239	0.231	0.224	0.216	0.209	0.201	0.194	0.186	0.179	0.172	0.165	0.159	0.151	0.145	0.140	0.134	0.130	0.124	0.120	0.116	0.112	0.110	0.108	0.105	0.104	0.102	0.102	0.102	0.102	0.105	0.106	0.109	0.112	0.115	0.119	0.125	0.130	0.135	0.141	0.149	0.155	0.162	0.171	0.180	0.189	0.199	0.208	0.218	0.228	0.239	0.249	0.261	0.271	0.282	0.294	0.305	0.315	0.326	0.338	0.348	0.359	0.370	0.380	0.391	0.401	0.410	0.420	0.429	0.438	0.446	0.455	0.462	0.470	0.476	0.484	0.489	0.495	0.500	0.505	0.510	0.514	0.518	0.521	0.524	0.526	0.528	0.529	0.531	0.531	0.532	0.532	0.532	0.532	0.531	0.531	0.530	0.529	0.528	0.526	0.525	0.524	0.522	0.521	0.520	0.518	0.516	0.515	0.514	0.511	0.511	0.510	0.509	0.509	0.507	0.507	0.506	0.507	0.506	0.506	0.507	0.507	0.507	0.509	0.510	0.511	0.511	0.514	0.514	0.516	0.518	0.520	0.521	0.522	0.524	0.525	0.528	0.529	0.530	0.530	0.532	0.532	0.534	0.535	0.535	0.535	0.535	0.534	0.535	0.535	0.532	0.531	0.530	0.530	0.528	0.525	0.522	0.520	0.516	0.514	0.510	0.505	0.501	0.498	0.492	0.488	0.482	0.478	0.472	0.466	0.461	0.455	0.450	0.444	0.436	0.431	0.425	0.419	0.412	0.408	0.401	0.395	0.389	0.384	0.376	0.371	0.365	0.360	0.354	0.348	0.342	0.336	0.331	0.326	0.321	0.318	0.311	0.306	0.302	0.298	0.294	0.290	0.288	0.282	0.279	0.275	0.272	0.269	0.266	0.262	0.261	0.259	0.255	0.252	0.250	0.248	0.245	0.242	0.241	0.240	0.238	0.238	0.235	0.234	0.234	0.231	0.231	0.231	0.230	0.231	0.231	0.231	0.231	0.232	0.234	0.235	0.236	0.239	0.240	0.244	0.245	0.249	0.252	0.256	0.260	0.265	0.270	0.274	0.280	0.286	0.290	0.298	0.304	0.310	0.318	0.324	0.332	0.340	0.348	0.356	0.364	0.372	0.380	0.390	0.398	0.406	0.415	0.422	0.431	0.440	0.448	0.455	0.462	0.470	0.478	0.485	0.490	0.498	0.502	0.509	0.514	0.518	0.521	0.526	0.529	0.532	0.535	0.538	0.539	0.539	0.539	0.539	0.539	0.536	0.534	0.532	0.529	0.525	0.522	0.518	0.514	0.509	0.504	0.499	0.494	0.486	0.481	0.475	0.468	0.461	0.455	0.448	0.441	0.434	0.428	0.421	0.415	0.408	0.401	0.395	0.389	0.382	0.378	0.372	0.368	0.362	0.358	0.355	0.350	0.348	0.345	0.341	0.340	0.338	0.336	0.336	0.335	0.335	0.336	0.336	0.338	0.339	0.340	0.342	0.345	0.348	0.350	0.352	0.358	0.360	0.364	0.369	0.374	0.378	0.382	0.386	0.391	0.396	0.401	0.406	0.411	0.416	0.421	0.426	0.431	0.435	0.439	0.444	0.448	0.451	0.456	0.459	0.462	0.465	0.469	0.471	0.472	0.475	0.476	0.479	0.480	0.481	0.481	0.482	0.482	0.481	0.482	0.481	0.480	0.479	0.479	0.478	0.475	0.472	0.471	0.469	0.466	0.464	0.461	0.459	0.456	0.454	0.451	0.448	0.446	0.444	0.441	0.439	0.436	0.435	0.434	0.431	0.430	0.429	0.428	0.428	0.426	0.426	0.426	0.426	0.428	0.429	0.430	0.432	0.435	0.438	0.441	0.442	0.446	0.451	0.456	0.460	0.466	0.470	0.476	0.482	0.488	0.494	0.501	0.507	0.515	0.522	0.530	0.538	0.546	0.554	0.561	0.569	0.576	0.585	0.594	0.601	0.610	0.618	0.625	0.632	0.641	0.648	0.656	0.662	0.670	0.676	0.682	0.689	0.695	0.701	0.706	0.712	0.716	0.721	0.725	0.729	0.732	0.736	0.740	0.742	0.745	0.748	0.750	0.751	0.752	0.754	0.755	0.755	0.755	0.755	0.755	0.755	0.754	0.752	0.752	0.751	0.750	0.748	0.745	0.744	0.742	0.740	0.736	0.735	0.732	0.729	0.726	0.724	0.721	0.719	0.716	0.712	0.711	0.708	0.706	0.702	0.700	0.698	0.695	0.694	0.691	0.689	0.688	0.686	0.685	0.684	0.682	0.680	0.679	0.679	0.679	0.679	0.678	0.676	0.678	0.678	0.678	0.679	0.679	0.680	0.680	0.681	0.682	0.685	0.686	0.688	0.689	0.692	0.694	0.696	0.698	0.701	0.702	0.705	0.708	0.710	0.712	0.715	0.718	0.720	0.722	0.724	0.728	0.729	0.731	0.734	0.735	0.736	0.738	0.740	0.740	0.742	0.744	0.744	0.745	0.745	0.746	0.746	0.745	0.745	0.745	0.742	0.741	0.740	0.739	0.736	0.734	0.731	0.729	0.726	0.724	0.720	0.716	0.712	0.709	0.702	0.699	0.694	0.689	0.682	0.678	0.671	0.665	0.660	0.652	0.646	0.638	0.631	0.625	0.616	0.609	0.601	0.594	0.585	0.578	0.570	0.561	0.554	0.546	0.538	0.530	0.521	0.514	0.506	0.498	0.490	0.481	0.474	0.466	0.458	0.451	0.444	0.436	0.429	0.421	0.415	0.408	0.402	0.395	0.389	0.381	0.376	0.370	0.364	0.356	0.351	0.345	0.340	0.335	0.328	0.322	0.318	0.311	0.306	0.300	0.294	0.289	0.282	0.276	0.271	0.265	0.260	0.254	0.248	0.241	0.235	0.229	0.221	0.215	0.209	0.201	0.194	0.188	0.180	0.172	0.165	0.158	0.150	0.142	0.135	0.126	0.119	0.111	0.102	0.094	0.085	0.078	0.069	0.061	0.052	0.044	0.036	0.029	0.020	0.012	0.005	-0.002	-0.010	-0.016	-0.024	-0.030	-0.036	-0.041	-0.049	-0.052	-0.059	-0.064	-0.068	-0.071	-0.075	-0.078	-0.080	-0.081	-0.084	-0.085	-0.085	-0.085	-0.085	-0.084	-0.082	-0.081	-0.079	-0.075	-0.072	-0.069	-0.064	-0.059	-0.054	-0.049	-0.042	-0.035	-0.028	-0.020	-0.011	-0.004	0.004	0.014	0.024	0.032	0.042	0.052	0.062	0.072	0.085	0.095	0.106	0.118	0.128	0.140	0.151	0.162	0.172	0.184	0.195	0.206	0.216	0.228	0.239	0.249	0.258	0.269	0.278	0.288	0.298	0.306	0.315	0.324	0.331	0.340	0.349	0.355	0.364	0.371	0.378	0.384	0.390	0.395	0.401	0.406	0.412	0.419	0.422	0.428	0.432	0.436	0.440	0.445	0.448	0.452	0.455	0.459	0.462	0.465	0.469	0.472	0.475	0.476	0.480	0.482	0.484	0.486	0.489	0.490	0.491	0.494	0.495	0.495	0.498	0.498	0.499	0.498	0.499	0.499	0.499	0.498	0.496	0.495	0.494	0.492	0.490	0.488	0.485	0.481	0.478	0.474	0.470	0.465	0.460	0.456	0.451	0.445	0.439	0.432	0.426	0.419	0.412	0.405	0.398	0.390	0.382	0.374	0.365	0.358	0.349	0.340	0.331	0.322	0.314	0.306	0.298	0.288	0.279	0.271	0.262	0.255	0.246	0.238	0.230	0.222	0.216	0.208	0.201	0.195	0.190	0.182	0.178	0.170	0.165	0.161	0.155	0.150	0.145	0.140	0.136	0.132	0.128	0.124	0.120	0.115	0.111	0.108	0.102	0.100	0.095	0.090	0.086	0.081	0.078	0.072	0.069	0.062	0.056	0.050	0.044	0.038	0.031	0.024	0.016	0.009	0.000	-0.009	-0.018	-0.028	-0.038	-0.048	-0.059	-0.070	-0.082	-0.094	-0.106	-0.119	-0.132	-0.145	-0.159	-0.172	-0.186	-0.200	-0.215	-0.230	-0.246	-0.261	-0.276	-0.291	-0.308	-0.322	-0.336	-0.351	-0.366	-0.382	-0.396	-0.410	-0.425	-0.439	-0.452	-0.466	-0.479	-0.492	-0.504	-0.515	-0.528	-0.538	-0.549	-0.559	-0.568	-0.578	-0.585	-0.592	-0.601	-0.608	-0.612	-0.619	-0.622	-0.628	-0.631	-0.634	-0.636	-0.638	-0.639	-0.640	-0.640	-0.640	-0.639	-0.636	-0.634	-0.631	-0.629	-0.625	-0.621	-0.616	-0.610	-0.605	-0.599	-0.592	-0.585	-0.579	-0.571	-0.562	-0.555	-0.545	-0.536	-0.526	-0.516	-0.507	-0.496	-0.486	-0.475	-0.464	-0.451	-0.440	-0.426	-0.415	-0.401	-0.389	-0.375	-0.361	-0.348	-0.335	-0.320	-0.306	-0.292	-0.279	-0.264	-0.249	-0.234	-0.220	-0.205	-0.190	-0.175	-0.160	-0.145	-0.130	-0.116	-0.102	-0.088	-0.074	-0.060	-0.046	-0.032	-0.019	-0.006	0.008	0.020	0.032	0.042	0.055	0.065	0.076	0.086	0.095	0.105	0.114	0.122	0.131	0.138	0.145	0.151	0.158	0.164	0.169	0.176	0.181	0.185	0.190	0.192	0.198	0.201	0.204	0.208	0.211	0.214	0.216	0.220	0.222	0.225	0.228	0.230	0.232	0.235	0.239	0.241	0.245	0.249	0.252	0.258	0.261	0.265	0.270	0.275	0.280	0.286	0.291	0.298	0.304	0.310	0.318	0.324	0.331	0.340	0.348	0.356	0.364	0.372	0.381	0.390	0.398	0.406	0.415	0.422	0.431	0.439	0.449	0.456	0.464	0.471	0.479	0.486	0.492	0.499	0.505	0.510	0.514	0.519	0.522	0.528	0.530	0.532	0.535	0.538	0.538	0.538	0.539	0.538	0.536	0.534	0.532	0.529	0.526	0.521	0.519	0.512	0.507	0.501	0.495	0.489	0.482	0.474	0.465	0.458	0.448	0.439	0.430	0.419	0.409	0.399	0.389	0.378	0.368	0.355	0.345	0.334	0.322	0.311	0.300	0.290	0.278	0.266	0.255	0.244	0.232	0.221	0.210	0.199	0.188	0.178	0.166	0.155	0.145	0.135	0.124	0.115	0.105	0.095	0.085	0.076	0.065	0.056	0.048	0.038	0.029	0.020	0.011	0.001	-0.008	-0.015	-0.025	-0.034	-0.042	-0.050	-0.059	-0.069	-0.078	-0.086	-0.096	-0.105	-0.116	-0.125	-0.135	-0.145	-0.155	-0.165	-0.178	-0.188	-0.199	-0.211	-0.222	-0.235	-0.248	-0.260	-0.272	-0.288	-0.300	-0.315	-0.329	-0.344	-0.360	-0.376	-0.392	-0.409	-0.426	-0.444	-0.461	-0.480	-0.499	-0.518	-0.536	-0.558	-0.578	-0.598	-0.619	-0.640	-0.662	-0.684	-0.705	-0.729	-0.751	-0.775	-0.798	-0.821	-0.844	-0.866	-0.890	-0.914	-0.938	-0.961	-0.985	-1.009	-1.032	-1.056	-1.079	-1.101	-1.124	-1.146	-1.169	-1.190	-1.210	-1.231	-1.251	-1.271	-1.290	-1.309	-1.328	-1.344	-1.361	-1.376	-1.391	-1.406	-1.419	-1.431	-1.444	-1.454	-1.464	-1.472	-1.481	-1.488	-1.494	-1.498	-1.502	-1.505	-1.506	-1.508	-1.506	-1.504	-1.501	-1.498	-1.492	-1.486	-1.479	-1.471	-1.461	-1.451	-1.439	-1.426	-1.412	-1.399	-1.382	-1.366	-1.348	-1.329	-1.310	-1.289	-1.269	-1.246	-1.222	-1.199	-1.175	-1.150	-1.125	-1.099	-1.072	-1.045	-1.018	-0.989	-0.961	-0.932	-0.904	-0.874	-0.844	-0.816	-0.786	-0.758	-0.726	-0.696	-0.668	-0.639	-0.609	-0.580	-0.551	-0.522	-0.495	-0.466	-0.439	-0.411	-0.385	-0.359	-0.332	-0.308	-0.282	-0.258	-0.235	-0.211	-0.189	-0.168	-0.145	-0.124	-0.104	-0.084	-0.065	-0.048	-0.029	-0.012	0.004	0.020	0.035	0.049	0.064	0.078	0.090	0.101	0.115	0.126	0.138	0.148	0.158	0.168	0.176	0.185	0.194	0.201	0.210	0.218	0.225	0.231	0.239	0.245	0.251	0.258	0.264	0.270	0.276	0.282	0.288	0.294	0.299	0.306	0.311	0.318	0.324	0.330	0.335	0.342	0.349	0.356	0.362	0.370	0.378	0.385	0.392	0.401	0.409	0.419	0.426	0.436	0.446	0.455	0.466	0.478	0.488	0.499	0.509	0.521	0.532	0.545	0.559	0.571	0.582	0.598	0.610	0.624	0.638	0.652	0.666	0.680	0.694	0.709	0.721	0.736	0.751	0.764	0.779	0.792	0.808	0.821	0.835	0.849	0.861	0.875	0.888	0.901	0.912	0.925	0.936	0.946	0.958	0.968	0.978	0.986	0.995	1.004	1.011	1.019	1.025	1.031	1.038	1.042	1.048	1.051	1.055	1.058	1.060	1.062	1.065	1.065	1.066	1.066	1.066	1.065	1.064	1.061	1.060	1.059	1.056	1.054	1.050	1.048	1.045	1.041	1.039	1.035	1.031	1.028	1.025	1.020	1.018	1.014	1.011	1.008	1.006	1.002	1.001	0.999	0.998	0.996	0.994	0.994	0.992	0.994	0.992	0.994	0.992	0.994	0.996	0.998	0.999	1.001	1.004	1.008	1.010	1.014	1.018	1.022	1.026	1.031	1.036	1.041	1.046	1.052	1.059	1.066	1.071	1.079	1.086	1.094	1.101	1.109	1.118	1.126	1.134	1.142	1.150	1.159	1.169	1.178	1.186	1.195	1.204	1.214	1.222	1.232	1.242	1.251	1.261	1.271	1.280	1.290	1.299	1.309	1.319	1.329	1.338	1.346	1.356	1.365	1.375	1.382	1.391	1.400	1.409	1.416	1.425	1.431	1.440	1.448	1.454	1.461	1.468	1.474	1.480	1.485	1.491	1.496	1.502	1.508	1.511	1.516	1.520	1.524	1.528	1.531	1.534	1.538	1.540	1.542	1.545	1.546	1.550	1.552	1.555	1.556	1.559	1.560	1.562	1.565	1.566	1.569	1.570	1.574	1.576	1.580	1.581	1.585	1.589	1.592	1.596	1.601	1.605	1.610	1.616	1.621	1.626	1.632	1.639	1.646	1.652	1.660	1.666	1.674	1.682	1.690	1.700	1.708	1.718	1.726	1.736	1.745	1.755	1.765	1.775	1.786	1.795	1.805	1.815	1.824	1.834	1.842	1.852	1.860	1.869	1.878	1.885	1.892	1.900	1.906	1.912	1.919	1.924	1.928	1.932	1.935	1.939	1.941	1.942	1.944	1.944	1.944	1.944	1.942	1.940	1.938	1.935	1.931	1.928	1.922	1.918	1.911	1.906	1.900	1.892	1.885	1.879	1.871	1.862	1.855	1.848	1.839	1.831	1.822	1.815	1.808	1.799	1.791	1.784	1.778	1.770	1.764	1.756	1.751	1.745	1.740	1.735	1.730	1.726	1.721	1.719	1.716	1.714	1.712	1.711	1.710	1.710	1.709	1.710	1.710	1.711	1.712	1.712	1.714	1.716	1.719	1.720	1.724	1.725	1.728	1.730	1.732	1.735	1.738	1.739	1.741	1.742	1.742	1.744	1.744	1.744	1.744	1.744	1.741	1.739	1.738	1.735	1.730	1.728	1.722	1.718	1.711	1.704	1.696	1.689	1.681	1.672	1.664	1.652	1.642	1.631	1.619	1.608	1.595	1.581	1.568	1.554	1.540	1.525	1.511	1.496	1.481	1.466	1.451	1.436	1.421	1.406	1.391	1.376	1.361	1.348	1.332	1.318	1.304	1.290	1.278	1.262	1.251	1.239	1.228	1.215	1.205	1.194	1.185	1.175	1.168	1.159	1.151	1.144	1.138	1.131	1.128	1.122	1.119	1.114	1.111	1.109	1.109	1.106	1.105	1.106	1.106	1.106	1.108	1.110	1.111	1.114	1.116	1.120	1.124	1.126	1.131	1.135	1.139	1.144	1.149	1.154	1.159	1.162	1.168	1.172	1.176	1.181	1.186	1.191	1.194	1.199	1.202	1.205	1.208	1.210	1.211	1.214	1.214	1.215	1.215	1.215	1.215	1.212	1.211	1.208	1.205	1.200	1.196	1.191	1.184	1.178	1.170	1.161	1.152	1.142	1.132	1.122	1.111	1.100	1.088	1.074	1.061	1.048	1.031	1.018	1.001	0.986	0.970	0.951	0.935	0.919	0.900	0.884	0.865	0.846	0.830	0.811	0.794	0.775	0.756	0.739	0.720	0.702	0.686	0.668	0.650	0.634	0.619	0.601	0.586	0.570	0.555	0.541	0.528	0.515	0.501	0.490	0.478	0.468	0.456	0.446	0.436	0.428	0.419	0.411	0.404	0.398	0.391	0.385	0.380	0.376	0.372	0.368	0.365	0.362	0.360	0.358	0.356	0.355	0.355	0.355	0.354	0.354	0.355	0.355	0.356	0.358	0.359	0.359	0.361	0.362	0.364	0.365	0.368	0.369	0.370	0.372	0.374	0.375	0.376	0.378	0.378	0.380	0.380	0.381	0.381	0.381	0.381	0.381	0.381	0.381	0.381	0.380	0.380	0.379	0.375	0.374	0.372	0.369	0.368	0.365	0.361	0.358	0.354	0.350	0.345	0.340	0.335	0.331	0.325	0.320	0.314	0.308	0.301	0.295	0.288	0.280	0.272	0.265	0.258	0.250	0.240	0.231	0.222	0.212	0.204	0.192	0.182	0.174	0.162	0.151	0.141	0.129	0.119	0.108	0.095	0.084	0.071	0.060	0.048	0.034	0.022	0.010	-0.002	-0.016	-0.029	-0.041	-0.054	-0.066	-0.079	-0.091	-0.104	-0.118	-0.129	-0.141	-0.154	-0.165	-0.178	-0.189	-0.200	-0.211	-0.222	-0.232	-0.242	-0.252	-0.261	-0.270	-0.279	-0.286	-0.294	-0.300	-0.308	-0.314	-0.318	-0.322	-0.326	-0.330	-0.332	-0.335	-0.335	-0.336	-0.336	-0.334	-0.332	-0.330	-0.326	-0.322	-0.318	-0.311	-0.305	-0.298	-0.290	-0.280	-0.270	-0.260	-0.249	-0.236	-0.224	-0.211	-0.198	-0.182	-0.168	-0.151	-0.135	-0.118	-0.101	-0.084	-0.065	-0.046	-0.028	-0.008	0.011	0.031	0.051	0.071	0.091	0.111	0.132	0.151	0.172	0.191	0.212	0.232	0.252	0.272	0.291	0.309	0.328	0.346	0.365	0.382	0.399	0.416	0.434	0.449	0.465	0.481	0.496	0.510	0.524	0.539	0.551	0.564	0.576	0.589	0.601	0.612	0.624	0.634	0.645	0.655	0.665	0.675	0.684	0.692	0.701	0.709	0.718	0.726	0.734	0.741	0.749	0.756	0.765	0.771	0.779	0.785	0.792	0.800	0.808	0.814	0.821	0.828	0.835	0.841	0.850	0.856	0.864	0.871	0.878	0.885	0.892	0.899	0.908	0.914	0.921	0.929	0.936	0.944	0.951	0.959	0.968	0.974	0.982	0.990	0.999	1.006	1.015	1.024	1.031	1.040	1.050	1.058	1.065	1.074	1.084	1.091	1.100	1.109	1.118	1.126	1.136	1.145	1.154	1.162	1.172	1.181	1.190	1.200	1.209	1.216	1.226	1.235	1.244	1.254	1.262	1.270	1.279	1.288	1.295	1.304	1.311	1.319	1.326	1.335	1.342	1.349	1.356	1.364	1.370	1.378	1.384	1.390	1.396	1.402	1.409	1.415	1.420	1.426	1.431	1.435	1.441	1.446	1.451	1.458	1.462	1.468	1.472	1.478	1.484	1.489	1.494	1.500	1.505	1.511	1.519	1.524	1.531	1.539	1.545	1.554	1.561	1.570	1.579	1.588	1.598	1.608	1.618	1.629	1.640	1.651	1.662	1.675	1.688	1.700	1.714	1.729	1.742	1.758	1.772	1.788	1.804	1.821	1.836	1.854	1.870	1.889	1.906	1.925	1.944	1.962	1.981	2.000	2.019	2.039	2.059	2.078	2.098	2.118	2.138	2.158	2.178	2.196	2.216	2.236	2.256	2.275	2.296	2.315	2.334	2.354	2.371	2.390	2.409	2.426	2.445	2.462	2.480	2.496	2.514	2.530	2.546	2.561	2.578	2.591	2.606	2.620	2.632	2.646	2.659	2.670	2.681	2.692	2.704	2.714	2.724	2.732	2.740	2.749	2.756	2.762	2.769	2.775	2.781	2.785	2.789	2.794	2.798	2.799	2.801	2.802	2.805	2.805	2.805	2.805	2.804	2.802	2.800	2.799	2.795	2.791	2.789	2.784	2.779	2.775	2.770	2.762	2.758	2.750	2.742	2.736	2.728	2.719	2.710	2.701	2.691	2.681	2.671	2.660	2.649	2.638	2.624	2.611	2.599	2.586	2.571	2.558	2.542	2.528	2.511	2.496	2.480	2.462	2.445	2.428	2.410	2.391	2.374	2.354	2.335	2.315	2.294	2.272	2.254	2.232	2.210	2.189	2.168	2.144	2.122	2.099	2.076	2.054	2.030	2.007	1.985	1.960	1.938	1.915	1.891	1.868	1.845	1.822	1.800	1.776	1.755	1.732	1.710	1.690	1.668	1.646	1.626	1.606	1.586	1.566	1.548	1.530	1.511	1.494	1.479	1.461	1.446	1.431	1.418	1.402	1.390	1.378	1.365	1.355	1.344	1.334	1.325	1.316	1.308	1.301	1.294	1.288	1.282	1.278	1.274	1.270	1.266	1.262	1.261	1.260	1.258	1.258	1.258	1.259	1.259	1.260	1.262	1.264	1.268	1.270	1.274	1.278	1.282	1.286	1.290	1.296	1.301	1.306	1.314	1.320	1.326	1.332	1.340	1.346	1.354	1.361	1.369	1.376	1.385	1.394	1.401	1.410	1.420	1.428	1.436	1.446	1.456	1.465	1.475	1.484	1.494	1.502	1.512	1.522	1.532	1.544	1.552	1.564	1.574	1.584	1.594	1.604	1.615	1.625	1.635	1.645	1.655	1.666	1.676	1.686	1.698	1.708	1.718	1.728	1.739	1.750	1.760	1.771	1.781	1.791	1.802	1.814	1.825	1.835	1.846	1.859	1.869	1.881	1.891	1.904	1.916	1.929	1.941	1.954	1.966	1.979	1.992	2.006	2.019	2.034	2.049	2.062	2.078	2.092	2.109	2.125	2.141	2.158	2.174	2.191	2.209	2.226	2.244	2.264	2.281	2.301	2.319	2.339	2.359	2.379	2.399	2.419	2.439	2.459	2.480	2.500	2.521	2.541	2.561	2.582	2.602	2.621	2.641	2.661	2.680	2.699	2.718	2.736	2.754	2.771	2.788	2.804	2.819	2.832	2.848	2.860	2.874	2.884	2.896	2.906	2.915	2.922	2.931	2.938	2.941	2.946	2.949	2.950	2.952	2.952	2.950	2.949	2.946	2.941	2.935	2.930	2.922	2.914	2.905	2.894	2.882	2.870	2.858	2.844	2.830	2.815	2.799	2.781	2.764	2.746	2.728	2.709	2.690	2.670	2.650	2.629	2.608	2.586	2.566	2.545	2.524	2.502	2.481	2.460	2.438	2.418	2.396	2.376	2.355	2.335	2.315	2.295	2.276	2.258	2.239	2.221	2.202	2.186	2.169	2.152	2.138	2.122	2.108	2.092	2.078	2.065	2.051	2.039	2.026	2.014	2.002	1.990	1.980	1.968	1.958	1.948	1.936	1.926	1.916	1.906	1.895	1.886	1.876	1.866	1.856	1.846	1.836	1.826	1.816	1.806	1.796	1.785	1.775	1.764	1.754	1.742	1.731	1.720	1.709	1.698	1.685	1.674	1.662	1.651	1.638	1.626	1.615	1.602	1.591	1.579	1.566	1.554	1.542	1.532	1.520	1.509	1.498	1.486	1.476	1.465	1.456	1.446	1.436	1.428	1.419	1.410	1.402	1.394	1.388	1.380	1.374	1.366	1.361	1.356	1.351	1.345	1.340	1.335	1.331	1.328	1.324	1.320	1.316	1.314	1.310	1.308	1.304	1.302	1.300	1.298	1.295	1.292	1.290	1.286	1.285	1.281	1.279	1.275	1.271	1.268	1.265	1.261	1.258	1.252	1.249	1.244	1.240	1.235	1.229	1.225	1.219	1.214	1.209	1.202	1.198	1.191	1.185	1.179	1.172	1.166	1.161	1.154	1.149	1.142	1.138	1.132	1.126	1.121	1.115	1.111	1.106	1.101	1.096	1.092	1.089	1.085	1.082	1.079	1.076	1.074	1.071	1.070	1.068	1.065	1.065	1.064	1.062	1.064	1.062	1.062	1.062	1.062	1.062	1.064	1.065	1.065	1.066	1.068	1.070	1.070	1.071	1.072	1.074	1.075	1.076	1.078	1.079	1.079	1.080	1.080	1.081	1.081	1.081	1.082	1.082	1.082	1.082	1.082	1.081	1.080	1.080	1.079	1.078	1.076	1.075	1.074	1.072	1.071	1.069	1.068	1.065	1.064	1.062	1.060	1.058	1.058	1.055	1.052	1.052	1.050	1.050	1.048	1.048	1.046	1.045	1.046	1.045	1.044	1.044	1.045	1.045	1.045	1.045	1.046	1.048	1.050	1.051	1.052	1.055	1.058	1.059	1.062	1.066	1.069	1.071	1.076	1.080	1.084	1.088	1.092	1.098	1.101	1.106	1.112	1.118	1.122	1.129	1.135	1.140	1.146	1.152	1.159	1.165	1.171	1.178	1.184	1.191	1.198	1.204	1.211	1.218	1.224	1.230	1.239	1.244	1.251	1.258	1.264	1.270	1.276	1.282	1.289	1.294	1.300	1.305	1.311	1.316	1.320	1.325	1.329	1.332	1.336	1.339	1.341	1.344	1.346	1.349	1.350	1.350	1.351	1.351	1.351	1.351	1.350	1.348	1.346	1.344	1.341	1.338	1.334	1.329	1.324	1.320	1.314	1.309	1.301	1.295	1.289	1.281	1.274	1.265	1.256	1.246	1.238	1.228	1.219	1.209	1.199	1.189	1.178	1.166	1.155	1.145	1.132	1.122	1.111	1.098	1.086	1.075	1.062	1.051	1.040	1.028	1.015	1.004	0.992	0.980	0.969	0.958	0.945	0.934	0.922	0.910	0.899	0.889	0.876	0.866	0.854	0.844	0.832	0.821	0.810	0.800	0.790	0.779	0.769	0.756	0.746	0.736	0.726	0.716	0.706	0.696	0.686	0.676	0.666	0.656	0.648	0.638	0.628	0.619	0.609	0.601	0.591	0.582	0.574	0.565	0.556	0.548	0.540	0.531	0.524	0.515	0.507	0.500	0.491	0.484	0.476	0.471	0.464	0.456	0.450	0.444	0.438	0.431	0.426	0.420	0.415	0.409	0.404	0.398	0.392	0.388	0.382	0.378	0.372	0.369	0.365	0.360	0.355	0.351	0.348	0.344	0.340	0.336	0.331	0.329	0.324	0.320	0.318	0.314	0.310	0.305	0.302	0.299	0.294	0.291	0.286	0.282	0.279	0.275	0.271	0.266	0.261	0.259	0.254	0.249	0.245	0.239	0.235	0.231	0.226	0.222	0.218	0.212	0.208	0.204	0.200	0.194	0.190	0.186	0.182	0.178	0.174	0.170	0.166	0.162	0.159	0.156	0.152	0.149	0.146	0.142	0.140	0.139	0.136	0.135	0.132	0.131	0.131	0.129	0.129	0.128	0.129	0.128	0.128	0.128	0.128	0.129	0.130	0.130	0.131	0.132	0.134	0.135	0.138	0.139	0.140	0.142	0.144	0.145	0.146	0.148	0.148	0.149	0.150	0.151	0.151	0.152	0.152	0.152	0.152	0.151	0.150	0.150	0.149	0.145	0.144	0.141	0.138	0.135	0.131	0.126	0.122	0.116	0.111	0.105	0.099	0.092	0.085	0.078	0.070	0.061	0.054	0.045	0.036	0.026	0.018	0.009	-0.001	-0.011	-0.021	-0.032	-0.042	-0.051	-0.062	-0.072	-0.081	-0.091	-0.101	-0.110	-0.119	-0.128	-0.135	-0.144	-0.151	-0.159	-0.165	-0.171	-0.176	-0.181	-0.186	-0.191	-0.194	-0.198	-0.199	-0.200	-0.201	-0.202	-0.201	-0.201	-0.199	-0.196	-0.194	-0.190	-0.185	-0.181	-0.176	-0.170	-0.164	-0.156	-0.150	-0.141	-0.134	-0.125	-0.116	-0.108	-0.096	-0.088	-0.078	-0.068	-0.058	-0.048	-0.036	-0.028	-0.018	-0.008	0.002	0.012	0.022	0.031	0.040	0.048	0.056	0.065	0.072	0.079	0.085	0.092	0.099	0.104	0.108	0.112	0.116	0.120	0.124	0.125	0.126	0.128	0.129	0.129	0.128	0.128	0.126	0.125	0.124	0.120	0.119	0.115	0.112	0.109	0.104	0.101	0.096	0.092	0.088	0.082	0.078	0.072	0.069	0.064	0.059	0.054	0.049	0.044	0.039	0.035	0.030	0.026	0.022	0.020	0.016	0.012	0.010	0.008	0.005	0.002	0.000	-0.001	-0.002	-0.004	-0.005	-0.006	-0.006	-0.008	-0.006	-0.006	-0.006	-0.006	-0.006	-0.005	-0.004	-0.002	-0.002	-0.001	-0.001	0.000	0.001	0.002	0.002	0.004	0.004	0.006	0.006	0.008	0.008	0.008	0.008	0.009	0.009	0.009	0.008	0.008	0.008	0.006	0.004	0.004	0.002	0.000	-0.001	-0.002	-0.005	-0.008	-0.010	-0.012	-0.015	-0.019	-0.021	-0.025	-0.028	-0.031	-0.035	-0.039	-0.041	-0.046	-0.050	-0.054	-0.056	-0.061	-0.065	-0.070	-0.074	-0.079	-0.082	-0.088	-0.091	-0.095	-0.100	-0.104	-0.109	-0.112	-0.118	-0.120	-0.125	-0.129	-0.134	-0.136	-0.141	-0.145	-0.149	-0.152	-0.155	-0.159	-0.162	-0.166	-0.170	-0.172	-0.176	-0.180	-0.182	-0.185	-0.188	-0.190	-0.192	-0.195	-0.198	-0.199	-0.201	-0.202	-0.204	-0.206	-0.208	-0.208	-0.209	-0.209	-0.209	-0.210	-0.209	-0.209	-0.208	-0.208	-0.205	-0.202	-0.201	-0.199	-0.196	-0.194	-0.190	-0.188	-0.182	-0.180	-0.175	-0.170	-0.166	-0.160	-0.154	-0.148	-0.142	-0.136	-0.129	-0.122	-0.115	-0.108	-0.100	-0.092	-0.085	-0.078	-0.069	-0.060	-0.052	-0.044	-0.036	-0.029	-0.019	-0.011	-0.002	0.005	0.012	0.021	0.029	0.036	0.042	0.050	0.058	0.064	0.069	0.076	0.081	0.086	0.091	0.096	0.101	0.105	0.108	0.111	0.112	0.115	0.118	0.118	0.119	0.119	0.119	0.119	0.119	0.118	0.116	0.115	0.112	0.111	0.109	0.106	0.102	0.101	0.098	0.094	0.091	0.089	0.085	0.082	0.079	0.075	0.072	0.070	0.066	0.064	0.061	0.059	0.056	0.055	0.054	0.051	0.051	0.051	0.050	0.050	0.050	0.052	0.052	0.054	0.058	0.059	0.062	0.065	0.069	0.074	0.079	0.082	0.088	0.094	0.100	0.106	0.112	0.120	0.128	0.135	0.144	0.151	0.160	0.168	0.176	0.186	0.196	0.204	0.214	0.224	0.232	0.241	0.251	0.261	0.269	0.279	0.288	0.296	0.305	0.312	0.320	0.330	0.336	0.344	0.351	0.358	0.364	0.370	0.375	0.380	0.385	0.389	0.394	0.396	0.401	0.404	0.406	0.406	0.409	0.410	0.410	0.412	0.412	0.411	0.411	0.410	0.409	0.406	0.405	0.404	0.401	0.399	0.398	0.394	0.391	0.388	0.385	0.382	0.380	0.378	0.375	0.372	0.370	0.368	0.365	0.364	0.362	0.361	0.360	0.359	0.358	0.358	0.358	0.360	0.360	0.362	0.364	0.366	0.369	0.371	0.375	0.379	0.384	0.388	0.392	0.398	0.404	0.410	0.416	0.422	0.429	0.436	0.445	0.452	0.459	0.469	0.476	0.485	0.492	0.502	0.510	0.519	0.526	0.536	0.545	0.554	0.561	0.570	0.579	0.586	0.595	0.601	0.609	0.616	0.622	0.630	0.636	0.642	0.649	0.655	0.660	0.664	0.669	0.672	0.676	0.681	0.684	0.686	0.688	0.691	0.692	0.692	0.695	0.695	0.695	0.696	0.695	0.694	0.694	0.692	0.691	0.690	0.688	0.685	0.682	0.681	0.679	0.675	0.672	0.669	0.666	0.662	0.659	0.655	0.651	0.649	0.645	0.641	0.638	0.635	0.630	0.628	0.624	0.621	0.618	0.615	0.611	0.609	0.608	0.604	0.601	0.600	0.598	0.596	0.594	0.592	0.592	0.591	0.590	0.589	0.589	0.589	0.589	0.589	0.589	0.590	0.590	0.591	0.592	0.594	0.596	0.598	0.601	0.602	0.605	0.606	0.610	0.612	0.615	0.618	0.622	0.625	0.629	0.631	0.635	0.639	0.642	0.646	0.650	0.654	0.658	0.661	0.665	0.668	0.671	0.675	0.678	0.681	0.685	0.688	0.690	0.694	0.695	0.699	0.701	0.701	0.704	0.705	0.708	0.708	0.709	0.710	0.710	0.710	0.710	0.710	0.709	0.709	0.706	0.705	0.704	0.701	0.699	0.696	0.692	0.690	0.686	0.682	0.678	0.675	0.670	0.665	0.659	0.654	0.648	0.642	0.636	0.630	0.624	0.619	0.611	0.605	0.599	0.591	0.585	0.579	0.572	0.565	0.558	0.551	0.545	0.539	0.531	0.526	0.519	0.512	0.507	0.501	0.496	0.490	0.486	0.480	0.475	0.471	0.466	0.462	0.459	0.455	0.451	0.448	0.444	0.441	0.439	0.435	0.432	0.430	0.428	0.424	0.421	0.419	0.416	0.414	0.411	0.409	0.406	0.402	0.400	0.396	0.394	0.390	0.386	0.381	0.378	0.372	0.369	0.362	0.358	0.352	0.348	0.341	0.335	0.328	0.320	0.314	0.306	0.298	0.290	0.281	0.274	0.264	0.255	0.246	0.236	0.228	0.218	0.208	0.198	0.188	0.178	0.168	0.159	0.149	0.139	0.130	0.120	0.111	0.102	0.094	0.085	0.076	0.069	0.061	0.055	0.049	0.042	0.036	0.031	0.026	0.021	0.018	0.014	0.012	0.010	0.009	0.006	0.008	0.006	0.008	0.009	0.010	0.012	0.015	0.018	0.022	0.025	0.030	0.035	0.041	0.046	0.054	0.059	0.066	0.072	0.080	0.088	0.096	0.104	0.111	0.120	0.129	0.138	0.146	0.154	0.162	0.171	0.179	0.188	0.196	0.205	0.211	0.220	0.228	0.235	0.241	0.249	0.256	0.261	0.269	0.275	0.280	0.286	0.292	0.296	0.301	0.306	0.310	0.315	0.319	0.322	0.328	0.330	0.334	0.335	0.338	0.340	0.342	0.345	0.346	0.349	0.350	0.352	0.354	0.355	0.356	0.356	0.358	0.359	0.360	0.360	0.361	0.361	0.361	0.361	0.362	0.362	0.361	0.361	0.360	0.360	0.360	0.359	0.358	0.356	0.354	0.352	0.350	0.346	0.345	0.341	0.339	0.335	0.330	0.326	0.321	0.316	0.310	0.304	0.299	0.292	0.284	0.278	0.270	0.262	0.254	0.246	0.238	0.229	0.220	0.211	0.200	0.191	0.181	0.171	0.161	0.152	0.142	0.132	0.122	0.112	0.105	0.095	0.086	0.076	0.069	0.060	0.054	0.045	0.039	0.032	0.026	0.020	0.015	0.010	0.008	0.004	0.000	-0.002	-0.004	-0.006	-0.006	-0.008	-0.006	-0.006	-0.005	-0.004	-0.002	0.000	0.002	0.005	0.008	0.012	0.015	0.020	0.022	0.026	0.031	0.035	0.039	0.042	0.046	0.050	0.052	0.055	0.059	0.061	0.062	0.065	0.065	0.065	0.065	0.064	0.062	0.060	0.056	0.052	0.049	0.044	0.039	0.032	0.026	0.019	0.009	0.000	-0.010	-0.021	-0.032	-0.044	-0.056	-0.069	-0.082	-0.096	-0.111	-0.126	-0.141	-0.158	-0.174	-0.190	-0.208	-0.224	-0.240	-0.258	-0.275	-0.292	-0.309	-0.326	-0.342	-0.359	-0.375	-0.391	-0.408	-0.424	-0.439	-0.454	-0.468	-0.481	-0.495	-0.509	-0.521	-0.534	-0.545	-0.555	-0.566	-0.576	-0.584	-0.594	-0.601	-0.609	-0.615	-0.621	-0.628	-0.632	-0.638	-0.640	-0.644	-0.648	-0.649	-0.650	-0.651	-0.654	-0.652	-0.652	-0.651	-0.650	-0.649	-0.648	-0.645	-0.641	-0.639	-0.634	-0.630	-0.625	-0.621	-0.616	-0.610	-0.605	-0.599	-0.591	-0.584	-0.576	-0.569	-0.561	-0.552	-0.544	-0.535	-0.526	-0.516	-0.506	-0.496	-0.486	-0.474	-0.464	-0.452	-0.441	-0.429	-0.416	-0.405	-0.392	-0.379	-0.366	-0.354	-0.340	-0.326	-0.314	-0.300	-0.288	-0.274	-0.260	-0.246	-0.234	-0.220	-0.208	-0.194	-0.181	-0.168	-0.155	-0.142	-0.131	-0.119	-0.109	-0.098	-0.088	-0.079	-0.068	-0.059	-0.050	-0.042	-0.034	-0.028	-0.021	-0.015	-0.010	-0.004	0.001	0.005	0.009	0.012	0.016	0.018	0.020	0.022	0.024	0.024	0.025	0.026	0.026	0.026	0.026	0.026	0.028	0.028	0.028	0.026	0.026	0.026	0.026	0.026	0.028	0.028	0.030	0.030	0.031	0.034	0.035	0.039	0.041	0.045	0.049	0.052	0.058	0.061	0.068	0.072	0.079	0.085	0.091	0.099	0.105	0.114	0.121	0.130	0.139	0.146	0.156	0.164	0.172	0.181	0.191	0.199	0.209	0.216	0.225	0.232	0.241	0.250	0.258	0.265	0.272	0.279	0.286	0.291	0.298	0.302	0.308	0.311	0.316	0.319	0.322	0.325	0.326	0.328	0.329	0.329	0.329	0.328	0.328	0.325	0.322	0.320	0.318	0.314	0.310	0.305	0.301	0.295	0.289	0.284	0.278	0.270	0.262	0.255	0.248	0.239	0.231	0.224	0.215	0.205	0.198	0.189	0.179	0.170	0.161	0.151	0.142	0.132	0.124	0.115	0.105	0.096	0.086	0.078	0.069	0.059	0.050	0.041	0.032	0.022	0.015	0.006	-0.001	-0.010	-0.019	-0.026	-0.034	-0.042	-0.050	-0.058	-0.065	-0.072	-0.080	-0.086	-0.094	-0.100	-0.109	-0.115	-0.122	-0.130	-0.138	-0.145	-0.151	-0.160	-0.168	-0.175	-0.182	-0.191	-0.200	-0.208	-0.216	-0.225	-0.234	-0.244	-0.254	-0.264	-0.274	-0.284	-0.295	-0.305	-0.316	-0.329	-0.340	-0.352	-0.366	-0.380	-0.394	-0.408	-0.422	-0.438	-0.454	-0.469	-0.486	-0.502	-0.520	-0.538	-0.556	-0.575	-0.594	-0.614	-0.632	-0.654	-0.674	-0.695	-0.716	-0.739	-0.760	-0.782	-0.805	-0.828	-0.851	-0.874	-0.898	-0.921	-0.945	-0.968	-0.991	-1.015	-1.038	-1.061	-1.085	-1.108	-1.131	-1.154	-1.176	-1.198	-1.219	-1.240	-1.261	-1.281	-1.301	-1.320	-1.339	-1.356	-1.374	-1.390	-1.406	-1.421	-1.436	-1.449	-1.461	-1.472	-1.482	-1.492	-1.501	-1.509	-1.515	-1.519	-1.525	-1.528	-1.529	-1.530	-1.530	-1.528	-1.526	-1.522	-1.516	-1.511	-1.504	-1.496	-1.486	-1.475	-1.464	-1.450	-1.438	-1.422	-1.405	-1.389	-1.371	-1.352	-1.331	-1.311	-1.290	-1.268	-1.244	-1.220	-1.195	-1.169	-1.144	-1.118	-1.090	-1.062	-1.034	-1.006	-0.978	-0.948	-0.918	-0.890	-0.860	-0.830	-0.800	-0.771	-0.741	-0.710	-0.680	-0.650	-0.622	-0.592	-0.562	-0.535	-0.505	-0.476	-0.449	-0.422	-0.395	-0.369	-0.342	-0.318	-0.291	-0.268	-0.244	-0.220	-0.196	-0.174	-0.151	-0.130	-0.109	-0.089	-0.070	-0.050	-0.032	-0.015	0.002	0.019	0.035	0.051	0.065	0.081	0.095	0.109	0.121	0.134	0.148	0.159	0.170	0.181	0.191	0.202	0.212	0.224	0.232	0.241	0.251	0.260	0.270	0.279	0.288	0.296	0.305	0.314	0.322	0.331	0.340	0.349	0.358	0.366	0.375	0.385	0.395	0.404	0.414	0.424	0.434	0.444	0.455	0.466	0.476	0.488	0.499	0.511	0.524	0.536	0.549	0.562	0.575	0.589	0.602	0.616	0.631	0.645	0.660	0.675	0.690	0.705	0.721	0.735	0.752	0.768	0.782	0.799	0.815	0.831	0.848	0.862	0.879	0.894	0.909	0.924	0.939	0.954	0.969	0.984	0.999	1.011	1.026	1.039	1.054	1.065	1.078	1.090	1.101	1.114	1.124	1.134	1.144	1.154	1.162	1.171	1.179	1.186	1.192	1.200	1.206	1.211	1.218	1.222	1.228	1.231	1.235	1.238	1.241	1.244	1.246	1.249	1.250	1.252	1.252	1.255	1.255	1.256	1.258	1.258	1.258	1.259	1.259	1.258	1.259	1.259	1.259	1.260	1.260	1.261	1.261	1.262	1.262	1.264	1.264	1.266	1.268	1.270	1.271	1.274	1.275	1.278	1.280	1.282	1.285	1.289	1.291	1.294	1.298	1.301	1.305	1.309	1.312	1.316	1.320	1.325	1.329	1.332	1.336	1.341	1.346	1.350	1.355	1.359	1.362	1.368	1.372	1.376	1.380	1.386	1.391	1.394	1.399	1.405	1.409	1.412	1.418	1.421	1.426	1.430	1.434	1.439	1.442	1.448	1.451	1.455	1.460	1.464	1.468	1.471	1.475	1.480	1.484	1.488	1.492	1.496	1.500	1.504	1.508	1.512	1.516	1.520	1.524	1.528	1.531	1.535	1.538	1.541	1.545	1.549	1.552	1.556	1.558	1.561	1.565	1.569	1.570	1.574	1.578	1.579	1.581	1.585	1.586	1.589	1.591	1.594	1.596	1.598	1.600	1.601	1.602	1.604	1.606	1.609	1.609	1.611	1.612	1.615	1.616	1.618	1.620	1.621	1.624	1.626	1.629	1.630	1.632	1.635	1.638	1.641	1.644	1.648	1.650	1.654	1.658	1.662	1.666	1.670	1.674	1.680	1.685	1.690	1.695	1.701	1.708	1.714	1.720	1.726	1.732	1.740	1.746	1.754	1.762	1.770	1.778	1.785	1.792	1.800	1.809	1.815	1.824	1.830	1.838	1.845	1.851	1.858	1.865	1.871	1.876	1.882	1.889	1.894	1.898	1.902	1.908	1.910	1.914	1.916	1.918	1.920	1.921	1.922	1.922	1.922	1.922	1.921	1.919	1.916	1.914	1.911	1.909	1.905	1.900	1.896	1.890	1.885	1.880	1.875	1.868	1.861	1.855	1.849	1.841	1.835	1.828	1.821	1.815	1.808	1.801	1.794	1.788	1.781	1.775	1.769	1.764	1.759	1.754	1.748	1.744	1.740	1.736	1.732	1.729	1.728	1.725	1.722	1.721	1.720	1.720	1.719	1.719	1.719	1.720	1.721	1.721	1.724	1.725	1.726	1.729	1.730	1.732	1.735	1.738	1.739	1.741	1.744	1.745	1.746	1.749	1.750	1.752	1.752	1.754	1.754	1.754	1.752	1.751	1.750	1.749	1.748	1.745	1.741	1.738	1.732	1.728	1.722	1.718	1.710	1.702	1.695	1.686	1.678	1.669	1.658	1.649	1.636	1.625	1.615	1.601	1.589	1.576	1.562	1.549	1.535	1.520	1.505	1.490	1.476	1.460	1.445	1.429	1.414	1.399	1.382	1.366	1.350	1.336	1.320	1.304	1.289	1.274	1.259	1.245	1.230	1.216	1.202	1.190	1.178	1.165	1.152	1.141	1.130	1.121	1.111	1.101	1.091	1.084	1.075	1.069	1.061	1.055	1.048	1.042	1.039	1.034	1.031	1.028	1.025	1.024	1.021	1.019	1.019	1.018	1.018	1.018	1.019	1.019	1.021	1.022	1.024	1.025	1.026	1.029	1.031	1.032	1.036	1.038	1.040	1.041	1.042	1.045	1.046	1.046	1.048	1.049	1.048	1.049	1.048	1.046	1.045	1.044	1.040	1.038	1.034	1.030	1.025	1.019	1.014	1.006	0.999	0.991	0.982	0.974	0.964	0.954	0.942	0.932	0.920	0.908	0.894	0.882	0.868	0.852	0.839	0.824	0.808	0.792	0.776	0.760	0.742	0.726	0.711	0.694	0.676	0.660	0.642	0.626	0.609	0.592	0.575	0.559	0.542	0.528	0.511	0.498	0.482	0.469	0.455	0.441	0.428	0.416	0.404	0.392	0.381	0.371	0.362	0.352	0.344	0.336	0.330	0.322	0.316	0.310	0.305	0.300	0.296	0.294	0.290	0.289	0.285	0.284	0.282	0.284	0.282	0.282	0.284	0.285	0.285	0.288	0.289	0.290	0.292	0.295	0.298	0.300	0.302	0.306	0.308	0.311	0.314	0.318	0.320	0.322	0.325	0.328	0.330	0.332	0.335	0.336	0.339	0.340	0.342	0.344	0.345	0.345	0.346	0.346	0.346	0.346	0.346	0.345	0.344	0.342	0.340	0.339	0.336	0.334	0.330	0.328	0.324	0.320	0.316	0.311	0.308	0.302	0.298	0.292	0.286	0.281	0.275	0.268	0.262	0.255	0.248	0.241	0.232	0.225	0.218	0.209	0.200	0.191	0.182	0.174	0.165	0.156	0.145	0.136	0.126	0.116	0.106	0.096	0.085	0.075	0.064	0.052	0.041	0.030	0.019	0.009	-0.004	-0.015	-0.028	-0.039	-0.051	-0.062	-0.075	-0.086	-0.099	-0.110	-0.122	-0.134	-0.146	-0.158	-0.170	-0.181	-0.192	-0.205	-0.216	-0.226	-0.238	-0.249	-0.259	-0.268	-0.278	-0.286	-0.295	-0.302	-0.310	-0.318	-0.325	-0.331	-0.336	-0.341	-0.346	-0.350	-0.352	-0.355	-0.356	-0.358	-0.358	-0.356	-0.355	-0.352	-0.350	-0.345	-0.341	-0.336	-0.329	-0.321	-0.314	-0.305	-0.296	-0.286	-0.274	-0.262	-0.250	-0.238	-0.225	-0.210	-0.195	-0.180	-0.162	-0.148	-0.130	-0.112	-0.095	-0.076	-0.059	-0.040	-0.022	-0.004	0.015	0.034	0.052	0.071	0.090	0.109	0.128	0.146	0.165	0.182	0.199	0.216	0.234	0.251	0.266	0.282	0.298	0.314	0.328	0.342	0.356	0.370	0.382	0.395	0.409	0.419	0.431	0.442	0.454	0.464	0.474	0.485	0.494	0.502	0.511	0.521	0.530	0.539	0.548	0.555	0.564	0.571	0.579	0.588	0.595	0.602	0.610	0.619	0.626	0.634	0.642	0.649	0.658	0.666	0.675	0.682	0.690	0.699	0.708	0.715	0.724	0.732	0.741	0.750	0.759	0.768	0.775	0.785	0.794	0.802	0.810	0.819	0.828	0.838	0.846	0.855	0.862	0.871	0.880	0.888	0.896	0.905	0.912	0.921	0.930	0.938	0.946	0.954	0.961	0.969	0.978	0.984	0.991	0.999	1.006	1.012	1.020	1.026	1.035	1.041	1.048	1.055	1.061	1.068	1.075	1.081	1.088	1.094	1.100	1.106	1.112	1.119	1.126	1.132	1.138	1.144	1.149	1.155	1.160	1.166	1.171	1.176	1.182	1.188	1.192	1.198	1.204	1.209	1.214	1.219	1.225	1.230	1.235	1.239	1.244	1.250	1.255	1.259	1.265	1.270	1.276	1.282	1.286	1.292	1.299	1.305	1.311	1.318	1.324	1.330	1.338	1.345	1.351	1.360	1.369	1.375	1.384	1.392	1.401	1.412	1.421	1.431	1.441	1.452	1.464	1.474	1.485	1.498	1.510	1.521	1.535	1.548	1.560	1.574	1.588	1.600	1.615	1.629	1.644	1.659	1.672	1.688	1.702	1.719	1.735	1.749	1.765	1.781	1.798	1.812	1.830	1.846	1.860	1.876	1.892	1.909	1.925	1.941	1.958	1.974	1.990	2.005	2.021	2.038	2.054	2.069	2.085	2.100	2.115	2.130	2.146	2.161	2.178	2.192	2.208	2.221	2.236	2.251	2.265	2.280	2.292	2.306	2.321	2.332	2.346	2.360	2.372	2.385	2.396	2.409	2.420	2.431	2.442	2.452	2.464	2.474	2.484	2.492	2.502	2.511	2.520	2.529	2.535	2.544	2.551	2.558	2.562	2.569	2.574	2.579	2.582	2.586	2.590	2.592	2.595	2.596	2.599	2.600	2.600	2.600	2.600	2.599	2.598	2.595	2.594	2.590	2.588	2.582	2.579	2.572	2.568	2.561	2.555	2.549	2.541	2.534	2.524	2.515	2.506	2.495	2.485	2.475	2.462	2.451	2.438	2.426	2.412	2.398	2.384	2.369	2.354	2.338	2.322	2.306	2.290	2.271	2.254	2.235	2.218	2.199	2.179	2.159	2.139	2.120	2.099	2.079	2.058	2.036	2.015	1.994	1.974	1.951	1.930	1.908	1.886	1.865	1.842	1.821	1.800	1.779	1.758	1.736	1.715	1.695	1.675	1.654	1.634	1.614	1.594	1.576	1.558	1.540	1.522	1.505	1.489	1.472	1.458	1.442	1.428	1.414	1.401	1.389	1.376	1.365	1.355	1.345	1.335	1.328	1.319	1.312	1.305	1.299	1.294	1.289	1.285	1.281	1.279	1.278	1.275	1.274	1.274	1.274	1.274	1.276	1.278	1.280	1.284	1.288	1.291	1.296	1.301	1.306	1.311	1.318	1.325	1.331	1.339	1.346	1.355	1.362	1.371	1.381	1.389	1.399	1.408	1.416	1.428	1.438	1.448	1.456	1.468	1.479	1.489	1.499	1.510	1.521	1.530	1.541	1.552	1.564	1.574	1.584	1.594	1.605	1.616	1.625	1.636	1.646	1.656	1.666	1.676	1.685	1.695	1.705	1.714	1.722	1.730	1.739	1.748	1.756	1.765	1.772	1.780	1.789	1.795	1.804	1.811	1.819	1.826	1.832	1.841	1.848	1.856	1.862	1.871	1.878	1.886	1.892	1.901	1.910	1.919	1.926	1.935	1.944	1.955	1.964	1.975	1.984	1.995	2.006	2.018	2.030	2.042	2.056	2.070	2.084	2.099	2.112	2.128	2.144	2.161	2.176	2.194	2.212	2.230	2.249	2.269	2.288	2.308	2.328	2.348	2.369	2.390	2.410	2.432	2.454	2.475	2.496	2.516	2.538	2.559	2.579	2.600	2.621	2.640	2.660	2.680	2.699	2.716	2.734	2.751	2.768	2.782	2.796	2.811	2.824	2.836	2.846	2.856	2.866	2.874	2.881	2.886	2.892	2.895	2.896	2.899	2.899	2.896	2.895	2.891	2.886	2.880	2.874	2.864	2.856	2.845	2.834	2.820	2.808	2.794	2.778	2.761	2.744	2.726	2.706	2.688	2.668	2.646	2.624	2.602	2.579	2.555	2.532	2.508	2.482	2.459	2.434	2.409	2.382	2.358	2.332	2.308	2.281	2.256	2.230	2.205	2.180	2.156	2.131	2.108	2.082	2.059	2.036	2.011	1.990	1.966	1.944	1.924	1.902	1.881	1.860	1.840	1.821	1.802	1.782	1.765	1.746	1.729	1.711	1.694	1.678	1.661	1.645	1.629	1.612	1.598	1.582	1.568	1.554	1.539	1.525	1.511	1.498	1.484	1.471	1.456	1.444	1.430	1.418	1.405	1.392	1.380	1.368	1.355	1.342	1.331	1.319	1.306	1.295	1.284	1.271	1.261	1.250	1.239	1.229	1.218	1.208	1.198	1.188	1.178	1.169	1.160	1.151	1.144	1.135	1.126	1.120	1.112	1.106	1.099	1.094	1.088	1.082	1.076	1.072	1.069	1.065	1.061	1.059	1.056	1.052	1.051	1.050	1.049	1.048	1.046	1.046	1.044	1.044	1.044	1.045	1.044	1.045	1.045	1.045	1.045	1.046	1.046	1.046	1.049	1.049	1.048	1.049	1.049	1.049	1.049	1.048	1.048	1.046	1.046	1.045	1.044	1.042	1.040	1.039	1.036	1.034	1.032	1.029	1.026	1.024	1.021	1.018	1.015	1.011	1.008	1.005	1.001	0.998	0.995	0.991	0.988	0.984	0.981	0.976	0.974	0.971	0.969	0.965	0.962	0.960	0.958	0.955	0.954	0.951	0.950	0.949	0.946	0.946	0.944	0.944	0.944	0.944	0.942	0.942	0.942	0.942	0.944	0.944	0.945	0.945	0.946	0.946	0.946	0.949	0.949	0.950	0.951	0.952	0.954	0.954	0.955	0.955	0.956	0.956	0.958	0.958	0.959	0.959	0.959	0.959	0.959	0.959	0.958	0.959	0.959	0.958	0.958	0.958	0.956	0.955	0.954	0.954	0.952	0.952	0.951	0.950	0.949	0.946	0.946	0.945	0.945	0.944	0.944	0.942	0.941	0.941	0.941	0.940	0.940	0.941	0.941	0.941	0.942	0.942	0.944	0.944	0.945	0.946	0.946	0.949	0.950	0.952	0.954	0.955	0.958	0.960	0.964	0.965	0.968	0.971	0.974	0.978	0.980	0.984	0.986	0.990	0.995	0.998	1.001	1.005	1.009	1.014	1.018	1.021	1.025	1.030	1.034	1.039	1.042	1.046	1.051	1.055	1.060	1.064	1.069	1.071	1.078	1.081	1.086	1.090	1.094	1.099	1.102	1.108	1.111	1.116	1.120	1.122	1.128	1.131	1.135	1.138	1.141	1.144	1.148	1.150	1.152	1.156	1.158	1.159	1.160	1.162	1.162	1.164	1.165	1.164	1.164	1.164	1.164	1.161	1.160	1.159	1.156	1.152	1.150	1.146	1.144	1.139	1.134	1.130	1.124	1.119	1.112	1.106	1.099	1.092	1.085	1.078	1.069	1.060	1.051	1.042	1.034	1.024	1.015	1.004	0.995	0.985	0.975	0.964	0.954	0.944	0.932	0.921	0.911	0.900	0.890	0.879	0.868	0.858	0.846	0.835	0.825	0.815	0.804	0.794	0.782	0.774	0.762	0.752	0.742	0.734	0.724	0.714	0.705	0.695	0.686	0.678	0.669	0.660	0.651	0.641	0.634	0.626	0.616	0.609	0.601	0.592	0.585	0.578	0.570	0.562	0.555	0.549	0.541	0.535	0.528	0.521	0.515	0.507	0.501	0.496	0.490	0.484	0.478	0.474	0.469	0.462	0.458	0.452	0.448	0.444	0.440	0.435	0.431	0.428	0.424	0.420	0.416	0.414	0.410	0.409	0.405	0.402	0.401	0.399	0.395	0.392	0.391	0.389	0.386	0.385	0.382	0.380	0.379	0.376	0.375	0.372	0.370	0.369	0.366	0.364	0.361	0.358	0.356	0.352	0.350	0.348	0.342	0.340	0.336	0.331	0.328	0.322	0.318	0.314	0.308	0.302	0.296	0.290	0.284	0.278	0.271	0.264	0.256	0.249	0.241	0.234	0.226	0.219	0.209	0.201	0.194	0.185	0.176	0.168	0.159	0.151	0.144	0.134	0.126	0.118	0.111	0.102	0.095	0.088	0.080	0.072	0.066	0.060	0.052	0.048	0.041	0.038	0.031	0.028	0.022	0.019	0.016	0.012	0.009	0.008	0.005	0.001	0.000	0.000	-0.001	-0.002	-0.004	-0.002	-0.004	-0.002	-0.002	-0.002	-0.001	-0.001	0.000	0.000	0.002	0.002	0.002	0.005	0.005	0.005	0.006	0.006	0.006	0.008	0.008	0.006	0.006	0.004	0.002	0.001	-0.001	-0.004	-0.006	-0.009	-0.014	-0.018	-0.021	-0.026	-0.030	-0.035	-0.041	-0.048	-0.054	-0.060	-0.068	-0.075	-0.082	-0.090	-0.099	-0.106	-0.115	-0.124	-0.131	-0.142	-0.151	-0.159	-0.169	-0.178	-0.188	-0.196	-0.204	-0.212	-0.221	-0.229	-0.238	-0.245	-0.252	-0.259	-0.265	-0.272	-0.279	-0.284	-0.289	-0.292	-0.296	-0.300	-0.302	-0.305	-0.306	-0.308	-0.308	-0.309	-0.308	-0.306	-0.305	-0.304	-0.301	-0.298	-0.292	-0.289	-0.285	-0.280	-0.274	-0.268	-0.261	-0.254	-0.248	-0.240	-0.231	-0.224	-0.215	-0.208	-0.199	-0.190	-0.181	-0.172	-0.165	-0.156	-0.148	-0.139	-0.131	-0.124	-0.116	-0.109	-0.101	-0.095	-0.088	-0.081	-0.076	-0.070	-0.065	-0.061	-0.056	-0.052	-0.050	-0.048	-0.045	-0.042	-0.040	-0.040	-0.040	-0.039	-0.040	-0.040	-0.041	-0.042	-0.045	-0.048	-0.050	-0.052	-0.055	-0.059	-0.061	-0.065	-0.069	-0.072	-0.076	-0.081	-0.085	-0.088	-0.092	-0.096	-0.100	-0.104	-0.108	-0.111	-0.115	-0.118	-0.121	-0.124	-0.128	-0.129	-0.131	-0.134	-0.134	-0.135	-0.138	-0.138	-0.138	-0.139	-0.139	-0.138	-0.138	-0.136	-0.136	-0.135	-0.132	-0.131	-0.130	-0.128	-0.126	-0.124	-0.122	-0.120	-0.118	-0.115	-0.114	-0.111	-0.110	-0.109	-0.106	-0.105	-0.102	-0.101	-0.100	-0.100	-0.098	-0.098	-0.096	-0.096	-0.095	-0.096	-0.096	-0.096	-0.098	-0.098	-0.099	-0.100	-0.101	-0.104	-0.106	-0.108	-0.110	-0.114	-0.115	-0.118	-0.121	-0.124	-0.128	-0.131	-0.134	-0.136	-0.141	-0.144	-0.149	-0.151	-0.155	-0.158	-0.161	-0.165	-0.169	-0.171	-0.174	-0.178	-0.180	-0.184	-0.186	-0.189	-0.192	-0.195	-0.196	-0.199	-0.201	-0.202	-0.205	-0.208	-0.209	-0.210	-0.212	-0.214	-0.215	-0.216	-0.218	-0.218	-0.219	-0.220	-0.221	-0.222	-0.222	-0.222	-0.224	-0.225	-0.225	-0.226	-0.226	-0.226	-0.228	-0.228	-0.229	-0.229	-0.229	-0.230	-0.230	-0.231	-0.231	-0.231	-0.231	-0.231	-0.230	-0.231	-0.231	-0.230	-0.230	-0.229	-0.229	-0.228	-0.228	-0.226	-0.224	-0.222	-0.221	-0.218	-0.216	-0.214	-0.210	-0.208	-0.204	-0.200	-0.196	-0.191	-0.188	-0.182	-0.178	-0.172	-0.168	-0.161	-0.155	-0.149	-0.142	-0.136	-0.129	-0.121	-0.115	-0.108	-0.100	-0.091	-0.084	-0.076	-0.069	-0.059	-0.051	-0.044	-0.036	-0.029	-0.021	-0.012	-0.005	0.002	0.010	0.016	0.022	0.030	0.036	0.041	0.046	0.052	0.058	0.061	0.066	0.069	0.071	0.074	0.078	0.080	0.081	0.082	0.082	0.082	0.082	0.082	0.082	0.081	0.079	0.078	0.075	0.074	0.071	0.068	0.065	0.061	0.059	0.055	0.052	0.049	0.045	0.042	0.040	0.035	0.032	0.030	0.026	0.024	0.022	0.020	0.018	0.016	0.015	0.014	0.012	0.012	0.014	0.014	0.014	0.015	0.018	0.019	0.022	0.024	0.028	0.031	0.036	0.040	0.045	0.050	0.055	0.061	0.068	0.074	0.080	0.088	0.095	0.102	0.110	0.118	0.126	0.135	0.142	0.151	0.160	0.168	0.178	0.185	0.194	0.201	0.211	0.219	0.226	0.235	0.242	0.250	0.258	0.265	0.272	0.278	0.285	0.290	0.298	0.302	0.309	0.314	0.319	0.324	0.328	0.332	0.335	0.339	0.342	0.345	0.349	0.350	0.354	0.355	0.358	0.360	0.361	0.362	0.364	0.365	0.366	0.368	0.369	0.370	0.371	0.372	0.375	0.376	0.378	0.379	0.381	0.382	0.386	0.388	0.391	0.394	0.398	0.401	0.405	0.408	0.412	0.418	0.422	0.428	0.432	0.440	0.445	0.452	0.459	0.465	0.472	0.480	0.488	0.496	0.504	0.512	0.521	0.529	0.538	0.546	0.555	0.564	0.572	0.582	0.590	0.600	0.608	0.616	0.624	0.632	0.641	0.648	0.655	0.661	0.669	0.675	0.681	0.688	0.691	0.696	0.701	0.705	0.708	0.711	0.714	0.716	0.718	0.719	0.720	0.719	0.719	0.719	0.716	0.716	0.712	0.710	0.706	0.704	0.700	0.696	0.691	0.686	0.681	0.676	0.670	0.664	0.658	0.651	0.644	0.638	0.631	0.625	0.618	0.610	0.604	0.598	0.590	0.582	0.576	0.570	0.562	0.556	0.550	0.544	0.539	0.532	0.528	0.522	0.518	0.512	0.509	0.504	0.500	0.496	0.494	0.490	0.488	0.485	0.484	0.481	0.480	0.479	0.478	0.476	0.476	0.478	0.476	0.476	0.478	0.479	0.479	0.480	0.482	0.484	0.485	0.489	0.490	0.492	0.495	0.498	0.500	0.504	0.506	0.509	0.512	0.515	0.519	0.522	0.525	0.529	0.532	0.536	0.539	0.542	0.545	0.549	0.552	0.555	0.560	0.562	0.566	0.569	0.572	0.575	0.578	0.582	0.584	0.588	0.591	0.594	0.596	0.599	0.602	0.605	0.609	0.611	0.612	0.615	0.616	0.619	0.620	0.622	0.624	0.625	0.626	0.628	0.629	0.629	0.630	0.630	0.630	0.630	0.629	0.629	0.628	0.628	0.625	0.625	0.622	0.620	0.620	0.618	0.614	0.611	0.609	0.605	0.601	0.599	0.595	0.591	0.586	0.584	0.579	0.574	0.570	0.566	0.561	0.556	0.554	0.549	0.544	0.540	0.535	0.530	0.526	0.521	0.519	0.515	0.510	0.507	0.505	0.500	0.498	0.495	0.492	0.490	0.489	0.486	0.485	0.482	0.482	0.481	0.480	0.479	0.478	0.479	0.478	0.476	0.478	0.476	0.476	0.476	0.476	0.476	0.476	0.476	0.475	0.475	0.474	0.472	0.471	0.470	0.469	0.466	0.465	0.462	0.459	0.456	0.452	0.448	0.442	0.439	0.434	0.428	0.421	0.415	0.408	0.401	0.392	0.385	0.375	0.366	0.356	0.346	0.336	0.326	0.315	0.304	0.292	0.281	0.270	0.259	0.246	0.234	0.221	0.210	0.199	0.186	0.174	0.162	0.151	0.140	0.130	0.120	0.109	0.100	0.090	0.081	0.071	0.064	0.056	0.049	0.042	0.038	0.031	0.028	0.022	0.019	0.016	0.015	0.012	0.012	0.011	0.012	0.014	0.015	0.018	0.020	0.024	0.029	0.032	0.039	0.042	0.050	0.056	0.061	0.069	0.076	0.085	0.092	0.101	0.110	0.119	0.128	0.136	0.145	0.155	0.164	0.174	0.182	0.190	0.200	100.000	5.000	2.000	1.000	6.000	0.000	0.000	0.000	0.000	0.000	0.000	0.000	0.000	0.000	0.000	0.000	0.000	0.000	2.108	2.115	2.121	2.126	2.131	2.135	2.138	2.140	2.141	2.142	2.141	2.139	2.138	2.135	2.130	2.128	2.122	2.116	2.110	2.102	2.095	2.086	2.078	2.069	2.059	2.047	2.038	2.025	2.015	2.002	1.990	1.978	1.965	1.952	1.940	1.928	1.915	1.901	1.890	1.876	1.865	1.852	1.840	1.828	1.818	1.806	1.795	1.785	1.775	1.765	1.758	1.749	1.741	1.734	1.728	1.721	1.715	1.711	1.706	1.702	1.700	1.698	1.696	1.694	1.694	1.695	1.695	1.696	1.699	1.701	1.704	1.709	1.712	1.719	1.724	1.730	1.738	1.745	1.752	1.761	1.770	1.780	1.790	1.800	1.811	1.821	1.832	1.845	1.856	1.870	1.882	1.895	1.909	1.922	1.936	1.949	1.962	1.976	1.990	2.004	2.018	2.031	2.045	2.059	2.071	2.084	2.096	2.109	2.120	2.132	2.144	2.154	2.165	2.175	2.185	2.192	2.199	2.208	2.214	2.220	2.224	2.230	2.232	2.235	2.238	2.239	2.239	2.238	2.236	2.232	2.230	2.226	2.221	2.215	2.208	2.200	2.191	2.182	2.171	2.161	2.150	2.138	2.124	2.110	2.095	2.080	2.065	2.047	2.033	2.015	1.998	1.980	1.961	1.944	1.925	1.906	1.888	1.869	1.850	1.831	1.812	1.792	1.775	1.758	1.739	1.720	1.704	1.686	1.670	1.654	1.638	1.622	1.608	1.594	1.580	1.568	1.554	1.542	1.531	1.520	1.510	1.501	1.492	1.484	1.478	1.471	1.465	1.459	1.455	1.451	1.448	1.446	1.444	1.442	1.442	1.442	1.444	1.445	1.448	1.450	1.452	1.458	1.461	1.466	1.471	1.479	1.484	1.491	1.499	1.505	1.514	1.522	1.531	1.540	1.550	1.560	1.569	1.580	1.590	1.599	1.610	1.620	1.631	1.642	1.652	1.662	1.674	1.685	1.695	1.705	1.715	1.725	1.734	1.744	1.754	1.761	1.770	1.779	1.785	1.794	1.800	1.806	1.812	1.818	1.824	1.829	1.832	1.836	1.840	1.842	1.845	1.848	1.850	1.851	1.852	1.854	1.854	1.854	1.854	1.854	1.852	1.851	1.851	1.850	1.849	1.848	1.848	1.846	1.846	1.845	1.844	1.844	1.844	1.844	1.844	1.845	1.848	1.849	1.850	1.852	1.855	1.859	1.864	1.868	1.872	1.879	1.885	1.891	1.899	1.908	1.916	1.925	1.934	1.945	1.956	1.968	1.979	1.992	2.005	2.019	2.033	2.047	2.064	2.079	2.094	2.110	2.128	2.144	2.161	2.179	2.196	2.214	2.232	2.250	2.268	2.288	2.305	2.324	2.341	2.360	2.379	2.396	2.415	2.432	2.450	2.468	2.485	2.502	2.519	2.535	2.551	2.568	2.582	2.599	2.614	2.628	2.642	2.656	2.670	2.684	2.695	2.709	2.720	2.731	2.742	2.752	2.762	2.771	2.781	2.791	2.799	2.806	2.814	2.821	2.828	2.832	2.839	2.844	2.849	2.852	2.858	2.861	2.865	2.866	2.870	2.872	2.874	2.876	2.876	2.878	2.879	2.880	2.880	2.880	2.880	2.880	2.880	2.879	2.879	2.879	2.878	2.878	2.878	2.876	2.875	2.876	2.876	2.875	2.876	2.876	2.876	2.878	2.878	2.878	2.880	2.880	2.882	2.885	2.888	2.890	2.891	2.895	2.899	2.902	2.905	2.910	2.914	2.919	2.922	2.928	2.932	2.939	2.944	2.950	2.955	2.961	2.968	2.974	2.980	2.986	2.992	2.999	3.006	3.012	3.019	3.025	3.032	3.039	3.045	3.051	3.056	3.064	3.069	3.075	3.080	3.086	3.091	3.096	3.102	3.106	3.111	3.115	3.120	3.124	3.128	3.132	3.135	3.139	3.142	3.144	3.148	3.150	3.152	3.155	3.158	3.159	3.160	3.161	3.161	3.161	3.162	3.162	3.164	3.164	3.162	3.162	3.162	3.162	3.161	3.161	3.160	3.159	3.158	3.156	3.154	3.154	3.152	3.150	3.149	3.146	3.145	3.142	3.141	3.139	3.136	3.132	3.130	3.128	3.126	3.124	3.120	3.118	3.114	3.111	3.109	3.106	3.102	3.100	3.096	3.092	3.090	3.085	3.082	3.079	3.075	3.070	3.066	3.062	3.058	3.052	3.049	3.042	3.038	3.031	3.026	3.020	3.014	3.008	3.000	2.992	2.985	2.978	2.968	2.960	2.951	2.941	2.931	2.922	2.911	2.900	2.889	2.876	2.865	2.851	2.838	2.824	2.809	2.794	2.780	2.764	2.748	2.730	2.714	2.695	2.678	2.660	2.641	2.621	2.602	2.582	2.562	2.541	2.521	2.500	2.479	2.456	2.435	2.412	2.391	2.369	2.346	2.324	2.300	2.279	2.256	2.234	2.211	2.189	2.166	2.145	2.124	2.101	2.081	2.060	2.040	2.019	1.999	1.979	1.960	1.941	1.922	1.904	1.888	1.870	1.854	1.839	1.822	1.808	1.794	1.779	1.765	1.752	1.741	1.728	1.716	1.708	1.696	1.688	1.678	1.669	1.660	1.652	1.645	1.639	1.631	1.626	1.620	1.615	1.611	1.606	1.601	1.598	1.592	1.590	1.588	1.584	1.581	1.579	1.575	1.572	1.570	1.569	1.566	1.564	1.562	1.561	1.560	1.559	1.556	1.554	1.554	1.552	1.550	1.549	1.548	1.546	1.544	1.542	1.541	1.539	1.538	1.536	1.534	1.532	1.530	1.529	1.526	1.525	1.522	1.521	1.520	1.519	1.516	1.515	1.512	1.512	1.510	1.509	1.508	1.508	1.506	1.506	1.505	1.506	1.506	1.505	1.506	1.508	1.509	1.510	1.512	1.514	1.516	1.520	1.524	1.529	1.532	1.536	1.542	1.549	1.555	1.561	1.569	1.578	1.585	1.595	1.605	1.615	1.625	1.638	1.649	1.662	1.676	1.690	1.704	1.720	1.736	1.752	1.769	1.788	1.805	1.822	1.842	1.862	1.882	1.902	1.922	1.944	1.965	1.986	2.009	2.031	2.052	2.074	2.096	2.119	2.141	2.165	2.186	2.209	2.230	2.252	2.274	2.294	2.315	2.335	2.355	2.374	2.392	2.411	2.429	2.445	2.461	2.476	2.491	2.505	2.518	2.530	2.541	2.552	2.561	2.570	2.576	2.582	2.589	2.594	2.598	2.600	2.601	2.602	2.602	2.601	2.599	2.598	2.594	2.589	2.584	2.578	2.571	2.564	2.555	2.548	2.538	2.526	2.516	2.506	2.495	2.484	2.470	2.458	2.445	2.432	2.420	2.406	2.394	2.380	2.368	2.354	2.341	2.329	2.315	2.302	2.290	2.278	2.266	2.254	2.242	2.231	2.220	2.210	2.200	2.191	2.180	2.171	2.162	2.154	2.146	2.139	2.131	2.125	2.118	2.111	2.105	2.099	2.092	2.088	2.081	2.076	2.070	2.064	2.059	2.054	2.047	2.042	2.036	2.030	2.024	2.018	2.011	2.004	1.998	1.990	1.982	1.975	1.968	1.959	1.950	1.940	1.931	1.921	1.910	1.900	1.888	1.876	1.864	1.852	1.840	1.828	1.815	1.801	1.788	1.775	1.761	1.748	1.734	1.720	1.705	1.691	1.678	1.662	1.650	1.635	1.622	1.609	1.596	1.582	1.570	1.559	1.546	1.535	1.524	1.512	1.501	1.492	1.481	1.472	1.464	1.456	1.449	1.441	1.434	1.428	1.420	1.414	1.409	1.404	1.399	1.395	1.390	1.388	1.382	1.380	1.376	1.374	1.371	1.369	1.366	1.364	1.361	1.359	1.355	1.354	1.351	1.348	1.345	1.344	1.340	1.338	1.334	1.329	1.325	1.322	1.319	1.315	1.310	1.305	1.301	1.298	1.292	1.288	1.284	1.279	1.274	1.269	1.264	1.259	1.255	1.250	1.245	1.241	1.239	1.234	1.231	1.228	1.225	1.224	1.221	1.220	1.218	1.218	1.218	1.218	1.219	1.219	1.220	1.222	1.225	1.228	1.231	1.236	1.241	1.245	1.250	1.256	1.262	1.270	1.278	1.284	1.291	1.298	1.306	1.315	1.324	1.331	1.341	1.350	1.359	1.368	1.375	1.384	1.392	1.401	1.409	1.416	1.424	1.432	1.439	1.445	1.451	1.456	1.462	1.468	1.472	1.479	1.481	1.485	1.488	1.490	1.491	1.492	1.494	1.494	1.495	1.494	1.494	1.492	1.490	1.488	1.485	1.482	1.480	1.478	1.472	1.469	1.465	1.461	1.455	1.451	1.446	1.441	1.436	1.430	1.425	1.420	1.414	1.409	1.402	1.398	1.392	1.388	1.381	1.376	1.371	1.366	1.360	1.356	1.351	1.346	1.341	1.336	1.334	1.329	1.325	1.320	1.316	1.312	1.310	1.306	1.302	1.300	1.296	1.294	1.290	1.289	1.285	1.282	1.280	1.278	1.275	1.274	1.271	1.270	1.269	1.268	1.266	1.265	1.264	1.262	1.261	1.261	1.261	1.261	1.260	1.259	1.260	1.259	1.259	1.260	1.260	1.260	1.260	1.260	1.261	1.260	1.261	1.260	1.260	1.260	1.260	1.261	1.260	1.261	1.260	1.260	1.260	1.259	1.259	1.258	1.256	1.255	1.254	1.251	1.250	1.246	1.245	1.242	1.240	1.236	1.232	1.230	1.226	1.222	1.219	1.215	1.210	1.204	1.199	1.194	1.189	1.184	1.179	1.172	1.168	1.161	1.155	1.150	1.144	1.136	1.130	1.125	1.119	1.112	1.106	1.100	1.095	1.089	1.082	1.078	1.071	1.066	1.060	1.055	1.051	1.045	1.040	1.035	1.031	1.026	1.022	1.019	1.014	1.009	1.006	1.001	0.996	0.994	0.989	0.985	0.981	0.978	0.974	0.970	0.966	0.961	0.959	0.954	0.950	0.945	0.941	0.938	0.932	0.928	0.922	0.919	0.912	0.908	0.902	0.896	0.890	0.885	0.879	0.874	0.866	0.860	0.854	0.846	0.840	0.832	0.826	0.819	0.812	0.804	0.798	0.789	0.781	0.772	0.766	0.759	0.751	0.744	0.736	0.729	0.721	0.712	0.705	0.698	0.689	0.682	0.675	0.669	0.661	0.654	0.648	0.641	0.635	0.629	0.624	0.618	0.611	0.605	0.600	0.595	0.590	0.584	0.580	0.575	0.571	0.566	0.562	0.558	0.554	0.549	0.545	0.542	0.538	0.535	0.530	0.528	0.524	0.519	0.516	0.512	0.509	0.505	0.502	0.499	0.494	0.491	0.488	0.485	0.481	0.478	0.474	0.470	0.466	0.464	0.460	0.456	0.452	0.448	0.444	0.441	0.438	0.432	0.429	0.426	0.422	0.418	0.414	0.410	0.408	0.404	0.400	0.398	0.394	0.390	0.386	0.384	0.380	0.379	0.375	0.371	0.369	0.365	0.362	0.360	0.356	0.354	0.351	0.348	0.345	0.342	0.339	0.336	0.332	0.329	0.326	0.321	0.319	0.314	0.309	0.306	0.301	0.296	0.290	0.285	0.280	0.274	0.268	0.260	0.252	0.246	0.236	0.229	0.220	0.210	0.201	0.191	0.181	0.169	0.158	0.146	0.134	0.121	0.108	0.095	0.080	0.066	0.051	0.038	0.021	0.006	-0.010	-0.026	-0.042	-0.059	-0.074	-0.091	-0.108	-0.125	-0.142	-0.158	-0.175	-0.191	-0.206	-0.224	-0.239	-0.255	-0.269	-0.284	-0.299	-0.312	-0.326	-0.340	-0.352	-0.364	-0.376	-0.388	-0.398	-0.408	-0.416	-0.425	-0.432	-0.440	-0.448	-0.454	-0.459	-0.462	-0.466	-0.471	-0.474	-0.475	-0.478	-0.479	-0.478	-0.479	-0.478	-0.476	-0.475	-0.472	-0.470	-0.468	-0.464	-0.460	-0.456	-0.454	-0.450	-0.445	-0.441	-0.438	-0.432	-0.429	-0.425	-0.421	-0.418	-0.414	-0.411	-0.408	-0.405	-0.402	-0.400	-0.398	-0.395	-0.395	-0.394	-0.394	-0.394	-0.392	-0.394	-0.395	-0.396	-0.398	-0.400	-0.404	-0.406	-0.410	-0.415	-0.419	-0.424	-0.428	-0.434	-0.439	-0.445	-0.450	-0.455	-0.462	-0.469	-0.475	-0.481	-0.488	-0.494	-0.500	-0.506	-0.512	-0.518	-0.524	-0.529	-0.535	-0.539	-0.545	-0.549	-0.554	-0.556	-0.560	-0.562	-0.565	-0.568	-0.570	-0.570	-0.571	-0.572	-0.572	-0.572	-0.571	-0.570	-0.569	-0.566	-0.565	-0.562	-0.559	-0.555	-0.552	-0.549	-0.544	-0.540	-0.536	-0.531	-0.528	-0.522	-0.518	-0.512	-0.509	-0.502	-0.499	-0.494	-0.489	-0.485	-0.480	-0.476	-0.471	-0.468	-0.464	-0.459	-0.456	-0.452	-0.450	-0.445	-0.442	-0.441	-0.439	-0.438	-0.435	-0.434	-0.432	-0.431	-0.430	-0.430	-0.429	-0.429	-0.429	-0.429	-0.429	-0.430	-0.430	-0.431	-0.432	-0.432	-0.434	-0.435	-0.436	-0.438	-0.439	-0.440	-0.441	-0.442	-0.444	-0.446	-0.448	-0.450	-0.451	-0.454	-0.455	-0.456	-0.459	-0.461	-0.462	-0.464	-0.466	-0.468	-0.469	-0.472	-0.472	-0.475	-0.478	-0.479	-0.481	-0.482	-0.485	-0.486	-0.488	-0.490	-0.491	-0.494	-0.495	-0.498	-0.499	-0.500	-0.502	-0.502	-0.504	-0.506	-0.507	-0.507	-0.510	-0.510	-0.511	-0.511	-0.512	-0.511	-0.511	-0.511	-0.511	-0.512	-0.511	-0.510	-0.509	-0.506	-0.506	-0.504	-0.501	-0.499	-0.496	-0.494	-0.490	-0.486	-0.482	-0.480	-0.476	-0.471	-0.468	-0.462	-0.458	-0.452	-0.449	-0.444	-0.440	-0.435	-0.430	-0.425	-0.420	-0.415	-0.411	-0.406	-0.402	-0.400	-0.396	-0.392	-0.390	-0.388	-0.386	-0.385	-0.382	-0.382	-0.382	-0.384	-0.385	-0.386	-0.389	-0.391	-0.395	-0.400	-0.404	-0.409	-0.415	-0.422	-0.429	-0.438	-0.445	-0.452	-0.462	-0.474	-0.484	-0.494	-0.506	-0.518	-0.530	-0.542	-0.555	-0.569	-0.581	-0.595	-0.608	-0.621	-0.635	-0.649	-0.661	-0.675	-0.688	-0.700	-0.712	-0.725	-0.736	-0.748	-0.758	-0.769	-0.778	-0.786	-0.795	-0.802	-0.809	-0.816	-0.821	-0.826	-0.830	-0.832	-0.836	-0.838	-0.838	-0.838	-0.838	-0.836	-0.832	-0.829	-0.826	-0.820	-0.815	-0.809	-0.802	-0.795	-0.786	-0.779	-0.770	-0.759	-0.749	-0.739	-0.728	-0.716	-0.705	-0.692	-0.680	-0.668	-0.655	-0.641	-0.629	-0.616	-0.602	-0.589	-0.576	-0.562	-0.550	-0.538	-0.522	-0.510	-0.499	-0.486	-0.474	-0.462	-0.450	-0.439	-0.429	-0.418	-0.408	-0.398	-0.388	-0.379	-0.369	-0.360	-0.352	-0.345	-0.336	-0.329	-0.322	-0.316	-0.310	-0.304	-0.298	-0.292	-0.288	-0.284	-0.280	-0.276	-0.271	-0.268	-0.265	-0.261	-0.259	-0.258	-0.254	-0.252	-0.251	-0.250	-0.249	-0.248	-0.246	-0.245	-0.245	-0.244	-0.244	-0.244	-0.242	-0.242	-0.241	-0.241	-0.241	-0.241	-0.242	-0.242	-0.244	-0.242	-0.244	-0.244	-0.245	-0.245	-0.245	-0.245	-0.246	-0.246	-0.248	-0.248	-0.249	-0.250	-0.250	-0.251	-0.252	-0.252	-0.254	-0.254	-0.256	-0.256	-0.258	-0.259	-0.260	-0.261	-0.261	-0.264	-0.265	-0.265	-0.266	-0.269	-0.270	-0.271	-0.274	-0.275	-0.276	-0.278	-0.281	-0.282	-0.284	-0.286	-0.288	-0.291	-0.292	-0.294	-0.298	-0.299	-0.301	-0.304	-0.305	-0.309	-0.311	-0.314	-0.316	-0.319	-0.321	-0.324	-0.328	-0.329	-0.332	-0.335	-0.338	-0.340	-0.342	-0.346	-0.348	-0.350	-0.352	-0.356	-0.359	-0.361	-0.364	-0.368	-0.369	-0.371	-0.374	-0.376	-0.379	-0.381	-0.382	-0.385	-0.388	-0.390	-0.391	-0.394	-0.395	-0.396	-0.398	-0.399	-0.401	-0.401	-0.401	-0.402	-0.402	-0.402	-0.402	-0.402	-0.402	-0.400	-0.400	-0.399	-0.398	-0.395	-0.392	-0.390	-0.389	-0.386	-0.381	-0.378	-0.375	-0.370	-0.366	-0.360	-0.355	-0.350	-0.342	-0.338	-0.330	-0.324	-0.316	-0.308	-0.301	-0.292	-0.284	-0.275	-0.265	-0.256	-0.246	-0.236	-0.226	-0.215	-0.204	-0.192	-0.182	-0.171	-0.159	-0.148	-0.136	-0.124	-0.111	-0.099	-0.088	-0.075	-0.064	-0.051	-0.039	-0.026	-0.014	-0.001	0.009	0.022	0.034	0.046	0.058	0.069	0.080	0.091	0.101	0.111	0.122	0.132	0.142	0.152	0.162	0.170	0.180	0.189	0.198	0.206	0.212	0.221	0.228	0.235	0.241	0.249	0.254	0.260	0.265	0.270	0.275	0.280	0.282	0.288	0.291	0.295	0.298	0.300	0.302	0.305	0.308	0.308	0.310	0.311	0.312	0.314	0.315	0.316	0.316	0.318	0.318	0.318	0.318	0.316	0.316	0.316	0.316	0.318	0.318	0.316	0.316	0.316	0.316	0.316	0.316	0.316	0.316	0.316	0.316	0.316	0.316	0.316	0.316	0.318	0.316	0.318	0.316	0.318	0.318	0.318	0.318	0.318	0.318	0.318	0.318	0.316	0.315	0.315	0.315	0.314	0.312	0.311	0.309	0.306	0.305	0.302	0.300	0.298	0.294	0.290	0.285	0.280	0.276	0.271	0.265	0.260	0.254	0.246	0.240	0.234	0.225	0.219	0.209	0.200	0.191	0.181	0.171	0.161	0.150	0.140	0.129	0.119	0.108	0.095	0.084	0.072	0.060	0.049	0.036	0.024	0.012	0.001	-0.011	-0.024	-0.035	-0.046	-0.058	-0.068	-0.079	-0.090	-0.100	-0.109	-0.119	-0.128	-0.138	-0.146	-0.154	-0.161	-0.168	-0.175	-0.180	-0.186	-0.191	-0.196	-0.200	-0.204	-0.208	-0.210	-0.212	-0.214	-0.216	-0.216	-0.218	-0.218	-0.218	-0.216	-0.216	-0.215	-0.212	-0.210	-0.209	-0.206	-0.204	-0.201	-0.198	-0.195	-0.191	-0.189	-0.184	-0.181	-0.178	-0.174	-0.170	-0.168	-0.164	-0.160	-0.156	-0.155	-0.151	-0.148	-0.145	-0.142	-0.140	-0.138	-0.136	-0.134	-0.131	-0.130	-0.128	-0.125	-0.125	-0.122	-0.121	-0.120	-0.118	-0.118	-0.116	-0.115	-0.114	-0.114	-0.112	-0.111	-0.109	-0.108	-0.106	-0.105	-0.102	-0.101	-0.100	-0.099	-0.095	-0.094	-0.091	-0.089	-0.086	-0.082	-0.080	-0.076	-0.074	-0.069	-0.066	-0.064	-0.059	-0.055	-0.051	-0.048	-0.044	-0.040	-0.036	-0.032	-0.029	-0.025	-0.021	-0.019	-0.015	-0.012	-0.010	-0.008	-0.004	-0.002	-0.001	0.000	0.002	0.002	0.002	0.004	0.002	0.002	0.001	0.000	-0.001	-0.004	-0.006	-0.009	-0.011	-0.015	-0.018	-0.022	-0.026	-0.030	-0.036	-0.040	-0.046	-0.052	-0.056	-0.062	-0.069	-0.074	-0.080	-0.086	-0.092	-0.099	-0.104	-0.110	-0.116	-0.121	-0.128	-0.132	-0.138	-0.142	-0.148	-0.152	-0.158	-0.161	-0.164	-0.169	-0.171	-0.175	-0.179	-0.181	-0.184	-0.186	-0.188	-0.190	-0.192	-0.194	-0.196	-0.198	-0.199	-0.201	-0.202	-0.205	-0.205	-0.208	-0.209	-0.211	-0.212	-0.215	-0.218	-0.219	-0.222	-0.226	-0.230	-0.234	-0.239	-0.244	-0.249	-0.255	-0.261	-0.269	-0.275	-0.284	-0.291	-0.300	-0.309	-0.319	-0.330	-0.340	-0.351	-0.365	-0.378	-0.390	-0.404	-0.418	-0.431	-0.446	-0.461	-0.478	-0.494	-0.510	-0.528	-0.542	-0.560	-0.578	-0.595	-0.612	-0.629	-0.646	-0.664	-0.681	-0.699	-0.715	-0.731	-0.749	-0.765	-0.781	-0.796	-0.812	-0.826	-0.841	-0.855	-0.869	-0.881	-0.894	-0.906	-0.918	-0.928	-0.938	-0.946	-0.954	-0.962	-0.969	-0.976	-0.981	-0.988	-0.991	-0.995	-0.998	-1.000	-1.001	-1.002	-1.002	-1.001	-1.000	-0.999	-0.995	-0.992	-0.989	-0.984	-0.979	-0.972	-0.968	-0.960	-0.952	-0.945	-0.936	-0.929	-0.920	-0.909	-0.900	-0.889	-0.878	-0.866	-0.854	-0.841	-0.830	-0.815	-0.802	-0.789	-0.775	-0.760	-0.745	-0.730	-0.715	-0.698	-0.682	-0.666	-0.650	-0.634	-0.616	-0.600	-0.581	-0.565	-0.546	-0.530	-0.511	-0.492	-0.475	-0.456	-0.439	-0.421	-0.404	-0.385	-0.368	-0.350	-0.331	-0.315	-0.296	-0.280	-0.264	-0.246	-0.230	-0.215	-0.199	-0.185	-0.170	-0.156	-0.144	-0.131	-0.119	-0.106	-0.096	-0.085	-0.076	-0.066	-0.059	-0.050	-0.042	-0.036	-0.030	-0.024	-0.020	-0.015	-0.011	-0.009	-0.006	-0.004	-0.002	-0.001	-0.001	-0.001	-0.001	-0.002	-0.004	-0.005	-0.008	-0.009	-0.012	-0.014	-0.016	-0.019	-0.021	-0.024	-0.026	-0.030	-0.032	-0.034	-0.036	-0.039	-0.040	-0.042	-0.044	-0.044	-0.045	-0.045	-0.046	-0.046	-0.045	-0.044	-0.044	-0.041	-0.039	-0.038	-0.035	-0.030	-0.028	-0.024	-0.020	-0.016	-0.011	-0.006	-0.002	0.002	0.009	0.014	0.019	0.025	0.030	0.036	0.041	0.046	0.051	0.058	0.062	0.068	0.072	0.078	0.081	0.086	0.090	0.092	0.096	0.099	0.102	0.104	0.105	0.108	0.108	0.109	0.109	0.108	0.108	0.106	0.104	0.102	0.100	0.098	0.094	0.090	0.085	0.081	0.076	0.071	0.065	0.059	0.052	0.048	0.041	0.032	0.026	0.019	0.011	0.004	-0.004	-0.011	-0.019	-0.028	-0.035	-0.044	-0.051	-0.060	-0.069	-0.076	-0.085	-0.092	-0.101	-0.109	-0.116	-0.124	-0.132	-0.140	-0.148	-0.154	-0.162	-0.169	-0.176	-0.184	-0.190	-0.198	-0.204	-0.211	-0.218	-0.224	-0.231	-0.236	-0.244	-0.250	-0.256	-0.262	-0.270	-0.276	-0.282	-0.290	-0.296	-0.302	-0.311	-0.319	-0.325	-0.334	-0.341	-0.350	-0.359	-0.368	-0.376	-0.385	-0.396	-0.405	-0.415	-0.426	-0.438	-0.448	-0.460	-0.472	-0.485	-0.499	-0.512	-0.526	-0.540	-0.554	-0.570	-0.584	-0.600	-0.616	-0.632	-0.650	-0.666	-0.685	-0.702	-0.721	-0.740	-0.759	-0.778	-0.796	-0.816	-0.836	-0.856	-0.876	-0.896	-0.916	-0.936	-0.958	-0.978	-0.998	-1.018	-1.038	-1.058	-1.078	-1.096	-1.115	-1.134	-1.151	-1.170	-1.188	-1.206	-1.222	-1.239	-1.255	-1.270	-1.285	-1.299	-1.312	-1.325	-1.336	-1.348	-1.359	-1.369	-1.378	-1.385	-1.392	-1.400	-1.406	-1.410	-1.415	-1.418	-1.419	-1.421	-1.420	-1.420	-1.419	-1.416	-1.411	-1.408	-1.402	-1.396	-1.390	-1.381	-1.372	-1.362	-1.352	-1.341	-1.329	-1.315	-1.301	-1.288	-1.271	-1.256	-1.239	-1.222	-1.202	-1.185	-1.166	-1.145	-1.125	-1.104	-1.084	-1.061	-1.039	-1.016	-0.994	-0.970	-0.946	-0.921	-0.899	-0.874	-0.850	-0.824	-0.800	-0.774	-0.749	-0.725	-0.700	-0.672	-0.648	-0.622	-0.598	-0.572	-0.546	-0.522	-0.498	-0.472	-0.448	-0.425	-0.400	-0.376	-0.352	-0.330	-0.306	-0.284	-0.261	-0.239	-0.216	-0.195	-0.174	-0.152	-0.132	-0.111	-0.091	-0.071	-0.052	-0.034	-0.015	0.002	0.021	0.039	0.055	0.071	0.088	0.104	0.120	0.135	0.149	0.165	0.179	0.192	0.206	0.219	0.232	0.245	0.258	0.269	0.281	0.291	0.304	0.314	0.325	0.335	0.345	0.355	0.365	0.375	0.384	0.394	0.402	0.411	0.420	0.430	0.439	0.446	0.456	0.464	0.474	0.481	0.491	0.499	0.507	0.515	0.524	0.532	0.541	0.550	0.559	0.569	0.578	0.586	0.595	0.605	0.615	0.624	0.634	0.644	0.652	0.662	0.672	0.684	0.692	0.704	0.714	0.724	0.735	0.745	0.756	0.766	0.776	0.786	0.798	0.808	0.818	0.828	0.838	0.848	0.858	0.868	0.878	0.886	0.896	0.905	0.914	0.922	0.931	0.939	0.948	0.955	0.961	0.969	0.975	0.982	0.988	0.995	1.000	1.004	1.010	1.014	1.019	1.022	1.026	1.030	1.032	1.035	1.038	1.040	1.042	1.044	1.046	1.048	1.049	1.050	1.051	1.052	1.054	1.055	1.055	1.056	1.058	1.058	1.060	1.061	1.061	1.064	1.066	1.068	1.069	1.071	1.074	1.078	1.080	1.082	1.088	1.091	1.096	1.100	1.105	1.111	1.118	1.124	1.131	1.138	1.145	1.152	1.160	1.169	1.178	1.186	1.196	1.205	1.216	1.226	1.236	1.249	1.259	1.270	1.281	1.294	1.305	1.318	1.331	1.344	1.356	1.369	1.382	1.395	1.408	1.421	1.435	1.448	1.462	1.475	1.488	1.501	1.515	1.528	1.541	1.554	1.566	1.580	1.591	1.604	1.616	1.629	1.640	1.652	1.664	1.676	1.686	1.698	1.708	1.719	1.728	1.739	1.748	1.758	1.765	1.774	1.782	1.791	1.799	1.805	1.811	1.819	1.825	1.830	1.835	1.840	1.845	1.850	1.854	1.858	1.861	1.864	1.866	1.868	1.870	1.871	1.871	1.874	1.874	1.872	1.872	1.871	1.870	1.869	1.868	1.864	1.861	1.859	1.856	1.852	1.850	1.845	1.841	1.836	1.832	1.826	1.822	1.818	1.812	1.808	1.800	1.795	1.790	1.784	1.779	1.772	1.768	1.761	1.756	1.750	1.744	1.739	1.734	1.728	1.722	1.718	1.712	1.708	1.702	1.699	1.692	1.689	1.685	1.682	1.679	1.675	1.672	1.669	1.666	1.664	1.662	1.660	1.659	1.658	1.655	1.654	1.652	1.651	1.651	1.651	1.650	1.650	1.650	1.649	1.649	1.649	1.649	1.649	1.648	1.648	1.646	1.646	1.645	1.645	1.642	1.642	1.641	1.639	1.638	1.636	1.634	1.629	1.628	1.624	1.620	1.616	1.611	1.608	1.602	1.598	1.592	1.586	1.581	1.574	1.569	1.562	1.555	1.549	1.541	1.534	1.526	1.519	1.510	1.504	1.496	1.488	1.480	1.472	1.465	1.458	1.450	1.442	1.436	1.430	1.422	1.416	1.410	1.404	1.398	1.392	1.386	1.381	1.376	1.372	1.368	1.364	1.360	1.356	1.354	1.350	1.346	1.345	1.342	1.339	1.338	1.335	1.334	1.332	1.331	1.329	1.328	1.326	1.324	1.322	1.320	1.319	1.315	1.314	1.310	1.309	1.305	1.301	1.298	1.295	1.290	1.286	1.281	1.275	1.270	1.262	1.258	1.250	1.244	1.236	1.228	1.219	1.210	1.201	1.192	1.182	1.172	1.162	1.152	1.142	1.132	1.122	1.111	1.101	1.090	1.080	1.069	1.060	1.049	1.040	1.030	1.020	1.011	1.001	0.992	0.985	0.978	0.970	0.964	0.958	0.951	0.946	0.942	0.940	0.936	0.934	0.932	0.932	0.932	0.934	0.935	0.938	0.941	0.945	0.950	0.956	0.962	0.971	0.979	0.988	0.998	1.008	1.019	1.030	1.042	1.056	1.069	1.084	1.098	1.112	1.128	1.145	1.160	1.176	1.194	1.210	1.228	1.245	1.262	1.279	1.296	1.312	1.330	1.346	1.362	1.380	1.395	1.411	1.426	1.440	1.454	1.468	1.480	1.492	1.504	1.514	1.524	1.534	1.541	1.549	1.556	1.562	1.568	1.571	1.575	1.578	1.579	1.579	1.579	1.576	1.575	1.572	1.569	1.565	1.559	1.552	1.546	1.539	1.531	1.522	1.512	1.502	1.492	1.481	1.470	1.458	1.445	1.434	1.421	1.408	1.395	1.381	1.369	1.356	1.342	1.329	1.315	1.302	1.290	1.276	1.264	1.252	1.240	1.229	1.218	1.206	1.198	1.188	1.179	1.169	1.161	1.154	1.148	1.141	1.136	1.131	1.128	1.124	1.121	1.119	1.118	1.116	1.116	1.118	1.118	1.120	1.122	1.126	1.130	1.135	1.141	1.146	1.152	1.160	1.168	1.175	1.184	1.194	1.202	1.214	1.224	1.235	1.248	1.259	1.271	1.282	1.295	1.309	1.321	1.335	1.349	1.361	1.374	1.388	1.401	1.415	1.428	1.441	1.454	1.466	1.479	1.491	1.505	1.516	1.529	1.538	1.549	1.560	1.570	1.580	1.589	1.598	1.605	1.611	1.618	1.624	1.629	1.634	1.638	1.640	1.644	1.645	1.646	1.646	1.646	1.645	1.642	1.640	1.636	1.632	1.628	1.621	1.615	1.608	1.600	1.591	1.581	1.572	1.561	1.550	1.539	1.526	1.514	1.500	1.486	1.471	1.458	1.441	1.426	1.410	1.394	1.378	1.360	1.344	1.326	1.309	1.292	1.275	1.256	1.240	1.222	1.205	1.189	1.171	1.155	1.138	1.120	1.104	1.089	1.072	1.058	1.042	1.029	1.014	1.000	0.986	0.975	0.961	0.950	0.939	0.928	0.918	0.909	0.899	0.891	0.884	0.878	0.870	0.865	0.859	0.855	0.851	0.849	0.845	0.845	0.842	0.842	0.842	0.844	0.846	0.850	0.852	0.858	0.861	0.866	0.872	0.879	0.886	0.894	0.904	0.914	0.922	0.934	0.944	0.955	0.968	0.979	0.991	1.004	1.018	1.031	1.045	1.060	1.075	1.089	1.104	1.119	1.134	1.149	1.164	1.179	1.194	1.210	1.224	1.239	1.254	1.268	1.281	1.295	1.309	1.322	1.335	1.349	1.360	1.371	1.382	1.394	1.404	1.415	1.424	1.432	1.441	1.451	1.459	1.466	1.474	1.480	1.486	1.492	1.499	1.502	1.509	1.514	1.519	1.522	1.526	1.530	1.534	1.539	1.541	1.544	1.548	1.551	1.555	1.558	1.561	1.565	1.569	1.572	1.578	1.581	1.585	1.590	1.595	1.600	1.606	1.611	1.616	1.624	1.630	1.638	1.645	1.652	1.660	1.669	1.678	1.686	1.696	1.706	1.716	1.726	1.736	1.749	1.759	1.771	1.782	1.795	1.806	1.820	1.831	1.845	1.859	1.870	1.884	1.898	1.912	1.926	1.940	1.954	1.969	1.984	1.998	2.011	2.025	2.039	2.054	2.068	2.081	2.094	2.109	2.122	2.135	2.149	2.161	2.176	2.189	2.201	2.212	2.225	2.238	2.248	2.260	2.270	2.281	2.291	2.301	2.311	2.320	2.329	2.336	2.344	2.351	2.359	2.365	2.371	2.376	2.382	2.386	2.391	2.394	2.398	2.401	2.402	2.405	2.406	2.408	2.409	2.408	2.409	2.408	2.408	2.406	2.404	2.402	2.400	2.398	2.396	2.392	2.390	2.388	2.384	2.381	2.379	2.375	2.371	2.369	2.366	2.362	2.361	2.358	2.355	2.354	2.351	2.351	2.349	2.348	2.348	2.348	2.348	2.348	2.350	2.350	2.352	2.354	2.356	2.360	2.361	2.365	2.370	2.375	2.380	2.385	2.391	2.396	2.402	2.410	2.418	2.424	2.432	2.440	2.449	2.458	2.466	2.476	2.486	2.494	2.504	2.514	2.524	2.534	2.542	2.554	2.562	2.572	2.582	2.592	2.602	2.611	2.621	2.630	2.640	2.650	2.659	2.668	2.675	2.684	2.691	2.699	2.706	2.714	2.721	2.726	2.734	2.739	2.744	2.750	2.755	2.759	2.762	2.768	2.770	2.774	2.776	2.779	2.781	2.784	2.784	2.786	2.788	2.789	2.789	2.790	2.790	2.791	2.791	2.790	2.790	2.789	2.789	2.788	2.788	2.786	2.785	2.784	2.781	2.781	2.779	2.779	2.776	2.775	2.772	2.771	2.769	2.768	2.766	2.765	2.761	2.760	2.758	2.756	2.754	2.751	2.749	2.745	2.742	2.739	2.736	2.732	2.729	2.724	2.720	2.715	2.710	2.705	2.699	2.694	2.688	2.680	2.672	2.664	2.656	2.648	2.638	2.628	2.618	2.606	2.595	2.582	2.571	2.558	2.544	2.529	2.512	2.498	2.480	2.465	2.448	2.429	2.410	2.390	2.371	2.352	2.331	2.310	2.289	2.268	2.245	2.222	2.199	2.176	2.152	2.129	2.105	2.081	2.056	2.033	2.007	1.982	1.958	1.934	1.909	1.884	1.860	1.835	1.811	1.788	1.765	1.741	1.719	1.696	1.674	1.652	1.630	1.609	1.589	1.568	1.548	1.529	1.510	1.491	1.475	1.456	1.441	1.424	1.408	1.392	1.378	1.364	1.350	1.336	1.324	1.311	1.299	1.288	1.276	1.266	1.256	1.246	1.238	1.229	1.219	1.211	1.204	1.196	1.190	1.181	1.175	1.169	1.162	1.156	1.151	1.145	1.139	1.134	1.129	1.124	1.119	1.112	1.108	1.102	1.099	1.094	1.089	1.084	1.079	1.075	1.070	1.065	1.060	1.056	1.052	1.048	1.044	1.038	1.032	1.029	1.024	1.019	1.015	1.011	1.006	1.002	0.998	0.992	0.990	0.986	0.981	0.978	0.974	0.971	0.968	0.964	0.960	0.959	0.955	0.952	0.951	0.949	0.948	0.948	0.946	0.946	0.946	0.946	0.948	0.949	0.950	0.951	0.955	0.958	0.961	0.965	0.970	0.975	0.981	0.988	0.994	1.001	1.009	1.018	1.028	1.036	1.046	1.056	1.069	1.081	1.094	1.106	1.120	1.134	1.150	1.165	1.181	1.198	1.214	1.232	1.250	1.269	1.288	1.306	1.326	1.346	1.366	1.388	1.408	1.429	1.450	1.470	1.491	1.514	1.535	1.556	1.578	1.600	1.621	1.641	1.662	1.684	1.704	1.722	1.744	1.762	1.781	1.799	1.818	1.836	1.852	1.869	1.884	1.898	1.912	1.926	1.939	1.951	1.961	1.972	1.981	1.990	1.998	2.004	2.010	2.015	2.019	2.022	2.024	2.025	2.026	2.025	2.024	2.022	2.019	2.015	2.010	2.005	1.999	1.991	1.984	1.976	1.968	1.959	1.949	1.938	1.928	1.916	1.904	1.892	1.879	1.868	1.854	1.842	1.829	1.816	1.802	1.790	1.776	1.762	1.750	1.738	1.725	1.712	1.700	1.688	1.675	1.664	1.654	1.642	1.634	1.622	1.612	1.604	1.595	1.588	1.578	1.570	1.564	1.556	1.550	1.544	1.538	1.532	1.528	1.522	1.516	1.512	1.508	1.504	1.500	1.495	1.491	1.486	1.482	1.478	1.472	1.469	1.464	1.460	1.454	1.450	1.444	1.438	1.432	1.426	1.419	1.411	1.405	1.396	1.389	1.381	1.372	1.362	1.354	1.344	1.334	1.324	1.312	1.302	1.290	1.278	1.268	1.255	1.242	1.230	1.216	1.204	1.190	1.178	1.165	1.151	1.138	1.125	1.112	1.100	1.088	1.075	1.061	1.049	1.038	1.025	1.014	1.002	0.991	0.980	0.970	0.960	0.950	0.941	0.931	0.922	0.914	0.905	0.896	0.888	0.880	0.872	0.865	0.859	0.851	0.845	0.839	0.831	0.825	0.819	0.814	0.808	0.801	0.795	0.790	0.784	0.778	0.771	0.765	0.759	0.752	0.746	0.740	0.735	0.729	0.721	0.715	0.709	0.702	0.696	0.690	0.684	0.678	0.670	0.664	0.659	0.652	0.646	0.642	0.636	0.631	0.626	0.621	0.618	0.614	0.610	0.608	0.604	0.602	0.600	0.599	0.599	0.599	0.599	0.600	0.601	0.602	0.605	0.609	0.611	0.616	0.620	0.626	0.632	0.639	0.645	0.652	0.661	0.669	0.678	0.686	0.696	0.706	0.715	0.726	0.736	0.748	0.759	0.770	0.781	0.792	0.804	0.816	0.828	0.839	0.850	0.861	0.871	0.882	0.892	0.902	0.912	0.922	0.931	0.940	0.949	0.956	0.964	0.971	0.979	0.985	0.991	0.996	1.001	1.006	1.010	1.014	1.015	1.018	1.020	1.021	1.022	1.022	1.022	1.022	1.022	1.021	1.020	1.019	1.018	1.015	1.012	1.010	1.008	1.004	1.000	0.996	0.994	0.989	0.985	0.981	0.976	0.972	0.969	0.962	0.959	0.954	0.950	0.945	0.941	0.936	0.931	0.928	0.922	0.918	0.914	0.910	0.905	0.901	0.898	0.894	0.889	0.885	0.882	0.879	0.874	0.870	0.868	0.862	0.860	0.856	0.852	0.850	0.846	0.844	0.840	0.838	0.835	0.831	0.829	0.826	0.824	0.822	0.819	0.818	0.814	0.812	0.810	0.808	0.805	0.804	0.801	0.799	0.798	0.795	0.794	0.791	0.788	0.786	0.785	0.782	0.779	0.776	0.775	0.771	0.768	0.765	0.762	0.759	0.755	0.751	0.748	0.745	0.741	0.736	0.732	0.728	0.724	0.718	0.712	0.708	0.702	0.696	0.691	0.685	0.678	0.671	0.664	0.659	0.651	0.644	0.636	0.629	0.621	0.614	0.606	0.598	0.590	0.582	0.574	0.566	0.558	0.550	0.542	0.534	0.526	0.519	0.510	0.502	0.495	0.486	0.479	0.471	0.464	0.456	0.450	0.442	0.435	0.429	0.422	0.416	0.410	0.404	0.399	0.391	0.385	0.380	0.374	0.370	0.364	0.359	0.354	0.348	0.344	0.338	0.334	0.328	0.324	0.318	0.314	0.309	0.304	0.299	0.294	0.289	0.284	0.279	0.272	0.269	0.262	0.258	0.252	0.246	0.240	0.235	0.229	0.222	0.216	0.210	0.204	0.198	0.191	0.186	0.179	0.172	0.165	0.159	0.151	0.144	0.138	0.131	0.124	0.116	0.110	0.102	0.095	0.090	0.082	0.075	0.069	0.061	0.055	0.049	0.042	0.036	0.029	0.022	0.016	0.011	0.005	0.000	-0.005	-0.010	-0.016	-0.021	-0.026	-0.031	-0.035	-0.040	-0.045	-0.048	-0.051	-0.056	-0.060	-0.064	-0.066	-0.070	-0.074	-0.078	-0.080	-0.082	-0.086	-0.090	-0.092	-0.095	-0.099	-0.102	-0.105	-0.109	-0.111	-0.114	-0.118	-0.120	-0.124	-0.128	-0.130	-0.134	-0.136	-0.140	-0.142	-0.146	-0.150	-0.154	-0.158	-0.160	-0.165	-0.168	-0.172	-0.175	-0.180	-0.184	-0.188	-0.191	-0.196	-0.200	-0.204	-0.209	-0.211	-0.215	-0.219	-0.222	-0.228	-0.231	-0.235	-0.238	-0.241	-0.246	-0.249	-0.254	-0.256	-0.261	-0.264	-0.268	-0.270	-0.274	-0.279	-0.281	-0.285	-0.289	-0.292	-0.296	-0.300	-0.304	-0.308	-0.312	-0.316	-0.321	-0.325	-0.330	-0.336	-0.340	-0.346	-0.351	-0.359	-0.365	-0.371	-0.380	-0.388	-0.395	-0.404	-0.412	-0.422	-0.432	-0.442	-0.454	-0.464	-0.476	-0.489	-0.501	-0.514	-0.528	-0.541	-0.556	-0.571	-0.586	-0.602	-0.619	-0.634	-0.650	-0.668	-0.685	-0.702	-0.720	-0.739	-0.756	-0.775	-0.792	-0.810	-0.829	-0.846	-0.865	-0.881	-0.900	-0.918	-0.935	-0.951	-0.968	-0.984	-1.000	-1.015	-1.029	-1.041	-1.055	-1.069	-1.081	-1.092	-1.102	-1.114	-1.122	-1.131	-1.140	-1.148	-1.154	-1.160	-1.165	-1.168	-1.172	-1.175	-1.176	-1.178	-1.179	-1.179	-1.178	-1.176	-1.174	-1.172	-1.169	-1.165	-1.161	-1.156	-1.152	-1.148	-1.141	-1.138	-1.131	-1.125	-1.120	-1.114	-1.109	-1.102	-1.096	-1.091	-1.086	-1.080	-1.076	-1.071	-1.068	-1.062	-1.059	-1.055	-1.054	-1.050	-1.049	-1.046	-1.045	-1.044	-1.044	-1.045	-1.045	-1.046	-1.049	-1.050	-1.054	-1.058	-1.060	-1.064	-1.068	-1.074	-1.078	-1.082	-1.089	-1.095	-1.100	-1.106	-1.112	-1.120	-1.126	-1.134	-1.140	-1.148	-1.154	-1.160	-1.166	-1.174	-1.180	-1.186	-1.191	-1.198	-1.204	-1.208	-1.214	-1.218	-1.221	-1.225	-1.229	-1.232	-1.235	-1.238	-1.240	-1.241	-1.244	-1.244	-1.246	-1.246	-1.246	-1.246	-1.245	-1.245	-1.244	-1.242	-1.241	-1.239	-1.238	-1.234	-1.232	-1.230	-1.228	-1.225	-1.222	-1.220	-1.215	-1.212	-1.209	-1.206	-1.202	-1.200	-1.198	-1.194	-1.190	-1.188	-1.184	-1.180	-1.179	-1.175	-1.172	-1.170	-1.169	-1.165	-1.164	-1.161	-1.160	-1.158	-1.156	-1.155	-1.154	-1.152	-1.151	-1.150	-1.149	-1.149	-1.149	-1.149	-1.148	-1.148	-1.148	-1.148	-1.148	-1.149	-1.148	-1.149	-1.150	-1.150	-1.151	-1.152	-1.154	-1.155	-1.156	-1.159	-1.160	-1.162	-1.164	-1.166	-1.168	-1.170	-1.171	-1.174	-1.176	-1.178	-1.181	-1.182	-1.185	-1.188	-1.190	-1.192	-1.194	-1.196	-1.199	-1.200	-1.202	-1.205	-1.206	-1.209	-1.210	-1.211	-1.214	-1.215	-1.216	-1.218	-1.218	-1.219	-1.220	-1.219	-1.220	-1.220	-1.220	-1.220	-1.218	-1.218	-1.216	-1.215	-1.214	-1.211	-1.209	-1.208	-1.205	-1.201	-1.199	-1.196	-1.191	-1.189	-1.185	-1.180	-1.178	-1.172	-1.169	-1.164	-1.160	-1.156	-1.151	-1.148	-1.141	-1.138	-1.132	-1.129	-1.126	-1.121	-1.118	-1.114	-1.111	-1.109	-1.106	-1.104	-1.101	-1.100	-1.098	-1.098	-1.098	-1.096	-1.098	-1.098	-1.100	-1.102	-1.105	-1.106	-1.110	-1.114	-1.118	-1.122	-1.128	-1.132	-1.139	-1.145	-1.152	-1.160	-1.168	-1.176	-1.185	-1.194	-1.204	-1.211	-1.222	-1.231	-1.242	-1.252	-1.262	-1.271	-1.282	-1.292	-1.302	-1.312	-1.322	-1.332	-1.341	-1.350	-1.360	-1.369	-1.376	-1.384	-1.391	-1.398	-1.404	-1.409	-1.414	-1.419	-1.422	-1.425	-1.429	-1.430	-1.430	-1.431	-1.431	-1.430	-1.428	-1.426	-1.422	-1.419	-1.414	-1.408	-1.401	-1.395	-1.388	-1.379	-1.371	-1.361	-1.350	-1.340	-1.328	-1.316	-1.304	-1.291	-1.279	-1.264	-1.250	-1.235	-1.221	-1.206	-1.190	-1.176	-1.160	-1.144	-1.128	-1.111	-1.095	-1.079	-1.064	-1.048	-1.031	-1.015	-1.000	-0.984	-0.969	-0.952	-0.939	-0.924	-0.910	-0.896	-0.882	-0.869	-0.856	-0.842	-0.831	-0.820	-0.809	-0.798	-0.788	-0.778	-0.768	-0.759	-0.750	-0.742	-0.735	-0.728	-0.721	-0.716	-0.710	-0.705	-0.700	-0.696	-0.691	-0.689	-0.686	-0.682	-0.681	-0.680	-0.678	-0.678	-0.676	-0.675	-0.676	-0.675	-0.676	-0.676	-0.678	-0.679	-0.679	-0.680	-0.681	-0.682	-0.684	-0.685	-0.686	-0.688	-0.691	-0.692	-0.694	-0.695	-0.696	-0.699	-0.699	-0.700	-0.702	-0.702	-0.702	-0.704	-0.704	-0.705	-0.706	-0.706	-0.706	-0.705	-0.706	-0.706	-0.705	-0.704	-0.704	-0.704	-0.702	-0.701	-0.700	-0.700	-0.699	-0.698	-0.696	-0.696	-0.695	-0.694	-0.691	-0.690	-0.690	-0.689	-0.689	-0.686	-0.686	-0.685	-0.685	-0.684	-0.684	-0.685	-0.684	-0.684	-0.684	-0.685	-0.685	-0.685	-0.686	-0.686	-0.688	-0.689	-0.691	-0.691	-0.694	-0.695	-0.698	-0.699	-0.701	-0.704	-0.706	-0.709	-0.711	-0.715	-0.718	-0.720	-0.724	-0.726	-0.730	-0.732	-0.736	-0.740	-0.742	-0.746	-0.749	-0.751	-0.756	-0.759	-0.762	-0.765	-0.769	-0.771	-0.772	-0.776	-0.779	-0.780	-0.781	-0.784	-0.785	-0.786	-0.789	-0.789	-0.790	-0.790	-0.790	-0.790	-0.789	-0.789	-0.788	-0.785	-0.784	-0.781	-0.780	-0.776	-0.774	-0.770	-0.765	-0.761	-0.756	-0.751	-0.745	-0.740	-0.734	-0.728	-0.720	-0.712	-0.706	-0.698	-0.689	-0.680	-0.671	-0.661	-0.651	-0.641	-0.630	-0.620	-0.609	-0.599	-0.586	-0.575	-0.564	-0.551	-0.539	-0.526	-0.512	-0.500	-0.488	-0.474	-0.460	-0.448	-0.434	-0.420	-0.408	-0.394	-0.380	-0.366	-0.352	-0.339	-0.325	-0.312	-0.299	-0.285	-0.272	-0.259	-0.246	-0.235	-0.222	-0.210	-0.198	-0.186	-0.174	-0.162	-0.151	-0.140	-0.129	-0.119	-0.109	-0.099	-0.090	-0.081	-0.071	-0.062	-0.055	-0.048	-0.040	-0.031	-0.026	-0.019	-0.012	-0.006	-0.001	0.004	0.009	0.014	0.018	0.021	0.026	0.029	0.032	0.036	0.039	0.041	0.044	0.046	0.049	0.051	0.052	0.054	0.056	0.058	0.059	0.059	0.060	0.061	0.064	0.064	0.065	0.068	0.068	0.070	0.071	0.072	0.074	0.075	0.078	0.079	0.080	0.084	0.085	0.086	0.089	0.091	0.092	0.094	0.096	0.099	0.101	0.102	0.105	0.106	0.109	0.110	0.112	0.114	0.114	0.115	0.115	0.116	0.116	0.115	0.115	0.114	0.112	0.111	0.109	0.106	0.102	0.099	0.095	0.091	0.086	0.081	0.075	0.069	0.062	0.055	0.048	0.040	0.031	0.022	0.011	0.001	-0.009	-0.020	-0.031	-0.042	-0.054	-0.066	-0.078	-0.090	-0.104	-0.115	-0.129	-0.141	-0.154	-0.168	-0.180	-0.192	-0.206	-0.219	-0.231	-0.244	-0.255	-0.266	-0.278	-0.289	-0.299	-0.310	-0.319	-0.329	-0.339	-0.346	-0.354	-0.361	-0.368	-0.375	-0.380	-0.386	-0.391	-0.395	-0.399	-0.402	-0.405	-0.408	-0.409	-0.411	-0.412	-0.412	-0.412	-0.411	-0.411	-0.411	-0.411	-0.409	-0.408	-0.405	-0.404	-0.401	-0.400	-0.398	-0.396	-0.394	-0.391	-0.389	-0.388	-0.385	-0.382	-0.381	-0.379	-0.378	-0.378	-0.376	-0.375	-0.375	-0.375	-0.375	-0.375	-0.375	-0.376	-0.376	-0.378	-0.379	-0.381	-0.381	-0.384	-0.385	-0.388	-0.390	-0.392	-0.395	-0.396	-0.399	-0.401	-0.404	-0.406	-0.409	-0.411	-0.412	-0.415	-0.418	-0.419	-0.420	-0.421	-0.424	-0.424	-0.424	-0.425	-0.425	-0.426	-0.425	-0.425	-0.425	-0.422	-0.422	-0.421	-0.420	-0.419	-0.416	-0.415	-0.412	-0.411	-0.409	-0.406	-0.405	-0.402	-0.399	-0.398	-0.396	-0.394	-0.391	-0.390	-0.389	-0.389	-0.388	-0.386	-0.386	-0.386	-0.386	-0.388	-0.389	-0.390	-0.390	-0.394	-0.395	-0.398	-0.401	-0.404	-0.408	-0.412	-0.416	-0.420	-0.425	-0.430	-0.435	-0.440	-0.445	-0.451	-0.458	-0.462	-0.468	-0.472	-0.479	-0.484	-0.489	-0.494	-0.499	-0.502	-0.507	-0.511	-0.514	-0.518	-0.520	-0.524	-0.525	-0.526	-0.528	-0.528	-0.528	-0.528	-0.526	-0.525	-0.522	-0.521	-0.518	-0.514	-0.511	-0.506	-0.502	-0.499	-0.494	-0.488	-0.482	-0.478	-0.471	-0.466	-0.460	-0.455	-0.449	-0.444	-0.438	-0.432	-0.428	-0.422	-0.419	-0.415	-0.411	-0.409	-0.406	-0.406	-0.405	-0.405	-0.405	-0.406	-0.409	-0.411	-0.415	-0.419	-0.425	-0.430	-0.438	-0.446	-0.455	-0.464	-0.475	-0.485	-0.499	-0.511	-0.525	-0.539	-0.554	-0.570	-0.586	-0.602	-0.621	-0.639	-0.656	-0.676	-0.695	-0.714	-0.735	-0.754	-0.775	-0.795	-0.815	-0.835	-0.855	-0.874	-0.894	-0.912	-0.931	-0.950	-0.969	-0.985	-1.004	-1.020	-1.038	-1.051	-1.068	-1.082	-1.096	-1.109	-1.121	-1.132	-1.144	-1.154	-1.164	-1.172	-1.180	-1.188	-1.194	-1.200	-1.205	-1.210	-1.214	-1.216	-1.219	-1.220	-1.221	-1.222	-1.222	-1.220	-1.220	-1.218	-1.214	-1.211	-1.208	-1.204	-1.199	-1.194	-1.188	-1.182	-1.175	-1.168	-1.161	-1.154	-1.145	-1.138	-1.129	-1.118	-1.109	-1.099	-1.088	-1.078	-1.065	-1.055	-1.042	-1.030	-1.018	-1.004	-0.990	-0.978	-0.964	-0.950	-0.935	-0.920	-0.906	-0.891	-0.875	-0.859	-0.844	-0.828	-0.811	-0.795	-0.779	-0.762	-0.745	-0.730	-0.712	-0.696	-0.680	-0.665	-0.649	-0.632	-0.616	-0.601	-0.586	-0.571	-0.556	-0.544	-0.529	-0.516	-0.504	-0.491	-0.481	-0.470	-0.459	-0.449	-0.441	-0.431	-0.425	-0.418	-0.411	-0.406	-0.401	-0.398	-0.394	-0.391	-0.389	-0.388	-0.388	-0.386	-0.388	-0.388	-0.390	-0.392	-0.395	-0.398	-0.401	-0.404	-0.409	-0.414	-0.419	-0.422	-0.429	-0.434	-0.439	-0.445	-0.449	-0.455	-0.460	-0.465	-0.470	-0.475	-0.479	-0.482	-0.486	-0.490	-0.494	-0.496	-0.499	-0.500	-0.502	-0.504	-0.504	-0.502	-0.502	-0.501	-0.501	-0.499	-0.496	-0.494	-0.490	-0.486	-0.482	-0.478	-0.474	-0.469	-0.462	-0.456	-0.451	-0.445	-0.439	-0.432	-0.425	-0.420	-0.412	-0.408	-0.400	-0.394	-0.388	-0.380	-0.374	-0.369	-0.364	-0.359	-0.354	-0.349	-0.344	-0.340	-0.338	-0.334	-0.330	-0.329	-0.326	-0.325	-0.322	-0.322	-0.322	-0.324	-0.324	-0.324	-0.326	-0.329	-0.330	-0.334	-0.338	-0.341	-0.346	-0.350	-0.355	-0.361	-0.366	-0.374	-0.380	-0.385	-0.392	-0.400	-0.406	-0.415	-0.422	-0.430	-0.438	-0.445	-0.455	-0.462	-0.470	-0.479	-0.486	-0.495	-0.504	-0.511	-0.520	-0.526	-0.536	-0.544	-0.551	-0.559	-0.565	-0.572	-0.580	-0.586	-0.592	-0.600	-0.605	-0.611	-0.618	-0.624	-0.630	-0.634	-0.640	-0.645	-0.650	-0.655	-0.660	-0.665	-0.669	-0.674	-0.679	-0.685	-0.689	-0.694	-0.698	-0.704	-0.709	-0.712	-0.719	-0.725	-0.729	-0.735	-0.741	-0.748	-0.754	-0.760	-0.766	-0.774	-0.781	-0.789	-0.796	-0.805	-0.814	-0.822	-0.831	-0.841	-0.851	-0.862	-0.872	-0.884	-0.895	-0.908	-0.919	-0.932	-0.945	-0.958	-0.972	-0.986	-1.000	-1.015	-1.031	-1.046	-1.061	-1.079	-1.094	-1.110	-1.128	-1.144	-1.161	-1.178	-1.196	-1.212	-1.230	-1.249	-1.265	-1.282	-1.300	-1.318	-1.335	-1.350	-1.368	-1.384	-1.401	-1.418	-1.432	-1.448	-1.464	-1.478	-1.491	-1.505	-1.518	-1.531	-1.542	-1.555	-1.565	-1.574	-1.584	-1.592	-1.600	-1.608	-1.614	-1.620	-1.624	-1.629	-1.631	-1.634	-1.634	-1.635	-1.634	-1.632	-1.630	-1.628	-1.622	-1.618	-1.611	-1.605	-1.596	-1.588	-1.579	-1.568	-1.556	-1.544	-1.531	-1.518	-1.502	-1.488	-1.471	-1.452	-1.436	-1.416	-1.399	-1.379	-1.359	-1.338	-1.316	-1.294	-1.271	-1.249	-1.225	-1.201	-1.176	-1.152	-1.128	-1.102	-1.076	-1.051	-1.025	-1.000	-0.975	-0.948	-0.922	-0.896	-0.870	-0.844	-0.818	-0.791	-0.766	-0.739	-0.714	-0.688	-0.664	-0.638	-0.612	-0.589	-0.564	-0.540	-0.516	-0.492	-0.469	-0.446	-0.424	-0.401	-0.380	-0.358	-0.336	-0.316	-0.295	-0.275	-0.256	-0.238	-0.218	-0.199	-0.180	-0.164	-0.145	-0.129	-0.111	-0.095	-0.079	-0.064	-0.046	-0.031	-0.018	-0.004	0.012	0.025	0.039	0.052	0.066	0.079	0.092	0.104	0.116	0.129	0.140	0.154	0.165	0.176	0.188	0.199	0.211	0.221	0.234	0.244	0.255	0.266	0.278	0.289	0.299	0.310	0.322	0.332	0.345	0.355	0.366	0.379	0.390	0.400	0.412	0.424	0.436	0.448	0.459	0.470	0.484	0.495	0.506	0.520	0.532	0.544	0.556	0.569	0.580	0.592	0.605	0.618	0.630	0.642	0.654	0.666	0.679	0.690	0.701	0.712	0.724	0.735	0.746	0.756	0.768	0.779	0.789	0.798	0.809	0.818	0.826	0.836	0.845	0.852	0.861	0.869	0.876	0.884	0.890	0.898	0.902	0.910	0.916	0.920	0.925	0.930	0.934	0.939	0.944	0.946	0.950	0.952	0.956	0.959	0.962	0.965	0.969	0.970	0.971	0.975	0.976	0.979	0.980	0.982	0.985	0.988	0.989	0.990	0.994	0.995	0.998	1.001	1.002	1.005	1.010	1.012	1.016	1.020	1.024	1.029	1.031	1.038	1.042	1.046	1.052	1.059	1.064	1.070	1.076	1.084	1.090	1.098	1.104	1.111	1.118	1.126	1.135	1.142	1.151	1.159	1.166	1.176	1.185	1.194	1.202	1.211	1.220	1.229	1.238	1.246	1.255	1.264	1.272	1.281	1.289	1.299	1.308	1.316	1.322	1.332	1.340	1.348	1.355	1.362	1.370	1.378	1.384	1.391	1.398	1.404	1.410	1.416	1.422	1.429	1.434	1.439	1.444	1.449	1.454	1.458	1.461	1.468	1.471	1.475	1.478	1.481	1.485	1.488	1.491	1.494	1.498	1.499	1.501	1.504	1.506	1.508	1.509	1.511	1.512	1.514	1.515	1.516	1.518	1.518	1.519	1.520	1.520	1.520	1.520	1.521	1.521	1.520	1.519	1.519	1.518	1.518	1.515	1.515	1.512	1.511	1.508	1.506	1.504	1.502	1.499	1.496	1.492	1.490	1.486	1.482	1.479	1.475	1.471	1.466	1.461	1.458	1.452	1.448	1.441	1.438	1.431	1.426	1.421	1.415	1.410	1.404	1.399	1.394	1.388	1.382	1.376	1.371	1.365	1.360	1.355	1.350	1.346	1.341	1.336	1.332	1.328	1.324	1.321	1.316	1.312	1.310	1.306	1.304	1.300	1.298	1.295	1.294	1.291	1.289	1.289	1.286	1.286	1.284	1.282	1.282	1.281	1.280	1.279	1.278	1.278	1.276	1.275	1.275	1.274	1.272	1.271	1.270	1.269	1.266	1.265	1.262	1.261	1.259	1.256	1.254	1.250	1.246	1.244	1.239	1.236	1.231	1.226	1.222	1.218	1.212	1.208	1.201	1.195	1.189	1.184	1.178	1.171	1.166	1.160	1.154	1.148	1.140	1.134	1.128	1.121	1.115	1.109	1.102	1.096	1.091	1.085	1.080	1.074	1.070	1.065	1.059	1.055	1.050	1.046	1.042	1.039	1.035	1.031	1.029	1.026	1.022	1.020	1.019	1.016	1.014	1.011	1.009	1.009	1.006	1.004	1.002	1.000	0.998	0.996	0.994	0.992	0.990	0.988	0.985	0.982	0.979	0.976	0.972	0.970	0.965	0.960	0.956	0.951	0.946	0.941	0.935	0.929	0.922	0.916	0.909	0.902	0.895	0.888	0.879	0.871	0.862	0.855	0.845	0.836	0.828	0.819	0.810	0.801	0.791	0.782	0.774	0.765	0.756	0.748	0.739	0.731	0.722	0.715	0.708	0.699	0.694	0.686	0.680	0.675	0.670	0.665	0.662	0.658	0.655	0.652	0.652	0.650	0.650	0.651	0.652	0.654	0.656	0.659	0.662	0.668	0.671	0.678	0.685	0.691	0.700	0.708	0.716	0.726	0.736	0.748	0.758	0.769	0.781	0.794	0.806	0.820	0.832	0.846	0.860	0.874	0.888	0.901	0.916	0.930	0.944	0.956	0.971	0.985	0.999	1.010	1.024	1.035	1.048	1.059	1.070	1.079	1.090	1.099	1.108	1.114	1.122	1.129	1.134	1.140	1.144	1.146	1.150	1.152	1.152	1.152	1.152	1.151	1.150	1.148	1.144	1.140	1.136	1.131	1.125	1.120	1.112	1.105	1.098	1.089	1.080	1.070	1.061	1.052	1.041	1.031	1.021	1.010	1.000	0.990	0.979	0.969	0.958	0.946	0.936	0.926	0.916	0.906	0.898	0.888	0.879	0.871	0.864	0.856	0.849	0.842	0.836	0.831	0.826	0.822	0.818	0.815	0.811	0.810	0.809	0.809	0.808	0.809	0.810	0.811	0.812	0.816	0.819	0.824	0.828	0.832	0.839	0.845	0.851	0.859	0.866	0.874	0.884	0.892	0.902	0.912	0.921	0.931	0.942	0.955	0.966	0.978	0.990	1.001	1.012	1.025	1.038	1.050	1.062	1.075	1.086	1.100	1.111	1.124	1.135	1.146	1.159	1.170	1.180	1.191	1.201	1.211	1.221	1.231	1.239	1.249	1.256	1.264	1.271	1.278	1.281	1.288	1.291	1.296	1.299	1.302	1.302	1.305	1.305	1.305	1.304	1.302	1.300	1.298	1.294	1.289	1.284	1.278	1.271	1.265	1.258	1.249	1.240	1.230	1.220	1.209	1.199	1.186	1.174	1.161	1.148	1.134	1.120	1.105	1.091	1.076	1.061	1.045	1.029	1.014	0.996	0.980	0.964	0.948	0.931	0.915	0.898	0.880	0.865	0.848	0.831	0.815	0.799	0.784	0.766	0.751	0.736	0.721	0.708	0.691	0.678	0.664	0.651	0.638	0.625	0.614	0.601	0.591	0.580	0.569	0.560	0.551	0.542	0.534	0.528	0.521	0.514	0.509	0.504	0.500	0.496	0.492	0.490	0.489	0.488	0.489	0.489	0.490	0.491	0.494	0.498	0.501	0.506	0.512	0.518	0.524	0.532	0.540	0.549	0.558	0.568	0.578	0.589	0.599	0.611	0.622	0.634	0.648	0.660	0.674	0.688	0.701	0.715	0.730	0.744	0.758	0.772	0.788	0.800	0.814	0.828	0.842	0.855	0.869	0.881	0.895	0.906	0.920	0.931	0.942	0.954	0.964	0.974	0.984	0.992	1.001	1.010	1.018	1.025	1.032	1.039	1.045	1.050	1.056	1.061	1.066	1.070	1.076	1.079	1.082	1.086	1.090	1.094	1.098	1.100	1.104	1.106	1.110	1.114	1.116	1.121	1.124	1.129	1.132	1.136	1.142	1.146	1.151	1.158	1.164	1.170	1.176	1.185	1.192	1.200	1.209	1.218	1.226	1.236	1.246	1.256	1.268	1.278	1.290	1.301	1.312	1.326	1.339	1.351	1.364	1.378	1.391	1.405	1.419	1.432	1.446	1.461	1.475	1.490	1.504	1.520	1.534	1.549	1.562	1.578	1.591	1.606	1.620	1.634	1.646	1.660	1.675	1.688	1.701	1.714	1.726	1.739	1.751	1.762	1.774	1.785	1.798	1.808	1.818	1.828	1.839	1.848	1.858	1.866	1.875	1.884	1.891	1.900	1.906	1.914	1.920	1.926	1.931	1.938	1.942	1.949	1.952	1.958	1.961	1.965	1.968	1.971	1.975	1.976	1.979	1.981	1.982	1.984	1.985	1.986	1.988	1.988	1.989	1.988	1.989	1.989	1.989	1.988	1.988	1.988	1.988	1.988	1.988	1.986	1.986	1.985	1.985	1.985	1.984	1.985	1.984	1.984	1.985	1.985	1.985	1.986	1.988	1.988	1.989	1.990	1.992	1.994	1.996	1.998	2.001	2.004	2.005	2.007	2.011	2.014	2.019	2.022	2.025	2.029	2.034	2.038	2.041	2.047	2.051	2.055	2.060	2.066	2.071	2.076	2.081	2.086	2.091	2.096	2.102	2.108	2.114	2.119	2.124	2.130	2.135	2.140	2.146	2.151	2.158	2.162	2.169	2.174	2.180	2.185	2.191	2.196	2.201	2.206	2.212	2.218	2.222	2.229	2.234	2.238	2.242	2.248	2.252	2.258	2.262	2.266	2.271	2.275	2.280	2.284	2.288	2.291	2.296	2.300	2.305	2.308	2.311	2.316	2.319	2.322	2.328	2.330	2.334	2.338	2.340	2.344	2.348	2.350	2.354	2.356	2.360	2.361	2.365	2.368	2.369	2.372	2.375	2.376	2.379	2.382	2.384	2.385	2.388	2.389	2.391	2.391	2.394	2.395	2.396	2.398	2.396	2.398	2.398	2.398	2.396	2.396	2.395	2.394	2.392	2.391	2.388	2.385	2.381	2.378	2.374	2.370	2.364	2.359	2.352	2.346	2.340	2.331	2.324	2.315	2.305	2.296	2.285	2.274	2.261	2.249	2.236	2.224	2.209	2.194	2.178	2.162	2.146	2.128	2.111	2.092	2.072	2.054	2.034	2.014	1.992	1.972	1.950	1.929	1.906	1.882	1.861	1.838	1.816	1.791	1.768	1.745	1.720	1.698	1.674	1.649	1.626	1.604	1.580	1.556	1.534	1.511	1.489	1.468	1.446	1.425	1.404	1.385	1.364	1.345	1.326	1.308	1.290	1.271	1.255	1.239	1.224	1.208	1.192	1.180	1.166	1.152	1.141	1.129	1.119	1.108	1.098	1.089	1.080	1.071	1.064	1.055	1.048	1.042	1.036	1.030	1.025	1.020	1.016	1.011	1.008	1.005	1.001	0.999	0.995	0.994	0.991	0.988	0.986	0.984	0.982	0.980	0.979	0.976	0.975	0.974	0.971	0.970	0.969	0.968	0.965	0.962	0.962	0.959	0.958	0.956	0.954	0.950	0.949	0.946	0.944	0.940	0.938	0.935	0.932	0.930	0.926	0.922	0.920	0.916	0.914	0.909	0.905	0.902	0.898	0.894	0.891	0.886	0.882	0.879	0.876	0.872	0.869	0.866	0.862	0.860	0.858	0.855	0.852	0.851	0.850	0.849	0.849	0.849	0.849	0.849	0.850	0.850	0.852	0.856	0.858	0.861	0.866	0.871	0.876	0.882	0.889	0.896	0.904	0.912	0.921	0.931	0.941	0.952	0.965	0.976	0.990	1.004	1.018	1.032	1.048	1.064	1.080	1.096	1.114	1.131	1.149	1.168	1.186	1.204	1.224	1.242	1.261	1.280	1.300	1.319	1.339	1.358	1.376	1.394	1.412	1.430	1.449	1.466	1.482	1.499	1.515	1.529	1.545	1.559	1.571	1.584	1.596	1.606	1.616	1.625	1.634	1.641	1.649	1.654	1.658	1.662	1.665	1.668	1.668	1.668	1.668	1.665	1.662	1.659	1.654	1.649	1.642	1.636	1.628	1.619	1.610	1.600	1.590	1.579	1.568	1.554	1.541	1.529	1.515	1.501	1.486	1.471	1.456	1.440	1.424	1.409	1.394	1.378	1.360	1.345	1.329	1.312	1.298	1.281	1.265	1.250	1.235	1.220	1.205	1.190	1.176	1.162	1.149	1.136	1.124	1.110	1.098	1.085	1.074	1.062	1.051	1.040	1.030	1.020	1.010	1.000	0.991	0.981	0.974	0.964	0.956	0.948	0.939	0.930	0.922	0.914	0.906	0.898	0.889	0.881	0.872	0.865	0.856	0.848	0.839	0.831	0.822	0.812	0.804	0.795	0.784	0.775	0.765	0.755	0.744	0.734	0.722	0.712	0.701	0.690	0.680	0.668	0.656	0.645	0.634	0.621	0.610	0.599	0.586	0.574	0.562	0.551	0.540	0.528	0.518	0.506	0.495	0.485	0.474	0.464	0.455	0.445	0.435	0.425	0.418	0.409	0.400	0.392	0.385	0.379	0.371	0.365	0.359	0.354	0.348	0.341	0.338	0.332	0.329	0.324	0.320	0.316	0.312	0.309	0.305	0.302	0.299	0.296	0.294	0.291	0.288	0.285	0.282	0.279	0.276	0.274	0.271	0.268	0.265	0.261	0.259	0.256	0.251	0.249	0.244	0.241	0.238	0.234	0.230	0.226	0.222	0.220	0.216	0.212	0.209	0.205	0.201	0.199	0.195	0.192	0.190	0.189	0.186	0.184	0.182	0.181	0.180	0.181	0.180	0.181	0.182	0.184	0.185	0.186	0.189	0.194	0.196	0.200	0.204	0.210	0.215	0.221	0.226	0.234	0.241	0.249	0.256	0.264	0.272	0.281	0.290	0.299	0.309	0.318	0.328	0.336	0.348	0.356	0.366	0.376	0.385	0.395	0.405	0.414	0.422	0.432	0.440	0.449	0.458	0.465	0.472	0.480	0.488	0.492	0.500	0.505	0.511	0.516	0.520	0.525	0.529	0.531	0.535	0.536	0.540	0.541	0.541	0.542	0.542	0.542	0.544	0.542	0.541	0.540	0.540	0.538	0.535	0.534	0.531	0.529	0.526	0.522	0.520	0.516	0.514	0.509	0.505	0.501	0.498	0.492	0.489	0.485	0.481	0.476	0.471	0.468	0.461	0.459	0.454	0.448	0.444	0.439	0.434	0.429	0.424	0.419	0.414	0.408	0.404	0.399	0.392	0.389	0.382	0.378	0.372	0.368	0.361	0.358	0.351	0.346	0.341	0.335	0.330	0.325	0.320	0.314	0.309	0.304	0.299	0.294	0.290	0.285	0.280	0.276	0.271	0.266	0.261	0.258	0.252	0.249	0.244	0.240	0.236	0.232	0.228	0.224	0.219	0.216	0.211	0.208	0.204	0.200	0.196	0.191	0.188	0.182	0.180	0.175	0.171	0.168	0.161	0.158	0.154	0.149	0.144	0.139	0.134	0.129	0.124	0.118	0.112	0.106	0.101	0.095	0.090	0.084	0.076	0.070	0.064	0.058	0.051	0.044	0.036	0.030	0.022	0.015	0.009	0.001	-0.005	-0.011	-0.019	-0.025	-0.032	-0.039	-0.045	-0.052	-0.059	-0.064	-0.071	-0.076	-0.082	-0.088	-0.092	-0.100	-0.105	-0.109	-0.114	-0.119	-0.122	-0.126	-0.131	-0.135	-0.138	-0.141	-0.144	-0.148	-0.151	-0.152	-0.156	-0.159	-0.160	-0.162	-0.165	-0.168	-0.169	-0.170	-0.174	-0.175	-0.176	-0.179	-0.180	-0.182	-0.185	-0.188	-0.189	-0.191	-0.192	-0.195	-0.198	-0.200	-0.202	-0.206	-0.209	-0.211	-0.215	-0.219	-0.221	-0.225	-0.228	-0.232	-0.236	-0.241	-0.245	-0.249	-0.252	-0.259	-0.262	-0.268	-0.272	-0.278	-0.282	-0.288	-0.292	-0.298	-0.304	-0.309	-0.312	-0.318	-0.324	-0.329	-0.334	-0.340	-0.346	-0.351	-0.356	-0.361	-0.365	-0.371	-0.376	-0.381	-0.386	-0.391	-0.396	-0.400	-0.405	-0.410	-0.415	-0.419	-0.424	-0.429	-0.434	-0.438	-0.441	-0.446	-0.451	-0.455	-0.461	-0.465	-0.469	-0.475	-0.480	-0.485	-0.489	-0.495	-0.500	-0.505	-0.510	-0.515	-0.521	-0.526	-0.532	-0.539	-0.544	-0.550	-0.556	-0.561	-0.568	-0.574	-0.580	-0.586	-0.592	-0.599	-0.605	-0.611	-0.618	-0.624	-0.630	-0.636	-0.641	-0.648	-0.654	-0.659	-0.665	-0.671	-0.678	-0.681	-0.688	-0.692	-0.696	-0.702	-0.706	-0.711	-0.716	-0.719	-0.724	-0.728	-0.732	-0.736	-0.739	-0.744	-0.748	-0.750	-0.754	-0.756	-0.760	-0.764	-0.766	-0.770	-0.774	-0.776	-0.781	-0.784	-0.789	-0.792	-0.798	-0.801	-0.806	-0.811	-0.816	-0.821	-0.828	-0.834	-0.841	-0.848	-0.855	-0.864	-0.872	-0.881	-0.890	-0.900	-0.910	-0.920	-0.931	-0.942	-0.955	-0.968	-0.980	-0.994	-1.006	-1.021	-1.035	-1.050	-1.065	-1.081	-1.098	-1.112	-1.129	-1.145	-1.161	-1.178	-1.195	-1.212	-1.230	-1.246	-1.262	-1.280	-1.295	-1.311	-1.328	-1.342	-1.360	-1.374	-1.389	-1.402	-1.416	-1.430	-1.442	-1.454	-1.466	-1.476	-1.486	-1.496	-1.505	-1.514	-1.521	-1.529	-1.535	-1.540	-1.545	-1.550	-1.552	-1.555	-1.558	-1.559	-1.559	-1.558	-1.559	-1.558	-1.555	-1.552	-1.550	-1.546	-1.542	-1.539	-1.534	-1.529	-1.524	-1.519	-1.512	-1.508	-1.502	-1.496	-1.491	-1.485	-1.479	-1.474	-1.469	-1.464	-1.459	-1.455	-1.450	-1.446	-1.442	-1.439	-1.436	-1.435	-1.432	-1.431	-1.431	-1.430	-1.431	-1.431	-1.432	-1.434	-1.435	-1.439	-1.441	-1.445	-1.450	-1.452	-1.459	-1.464	-1.470	-1.475	-1.481	-1.488	-1.495	-1.501	-1.509	-1.516	-1.522	-1.530	-1.536	-1.545	-1.551	-1.559	-1.565	-1.572	-1.579	-1.586	-1.591	-1.598	-1.602	-1.608	-1.614	-1.618	-1.621	-1.625	-1.628	-1.631	-1.632	-1.636	-1.638	-1.638	-1.639	-1.639	-1.638	-1.638	-1.635	-1.635	-1.632	-1.631	-1.628	-1.625	-1.621	-1.619	-1.615	-1.611	-1.606	-1.602	-1.599	-1.592	-1.589	-1.584	-1.579	-1.575	-1.570	-1.566	-1.560	-1.556	-1.551	-1.548	-1.542	-1.538	-1.532	-1.530	-1.525	-1.521	-1.518	-1.514	-1.511	-1.508	-1.504	-1.501	-1.500	-1.496	-1.494	-1.492	-1.490	-1.488	-1.486	-1.485	-1.482	-1.481	-1.479	-1.478	-1.476	-1.475	-1.475	-1.474	-1.471	-1.471	-1.470	-1.469	-1.468	-1.466	-1.465	-1.464	-1.461	-1.461	-1.460	-1.459	-1.458	-1.456	-1.455	-1.452	-1.452	-1.450	-1.449	-1.448	-1.446	-1.445	-1.444	-1.441	-1.440	-1.440	-1.438	-1.436	-1.436	-1.434	-1.434	-1.431	-1.430	-1.429	-1.429	-1.428	-1.428	-1.426	-1.425	-1.425	-1.425	-1.425	-1.422	-1.422	-1.424	-1.422	-1.421	-1.421	-1.421	-1.421	-1.420	-1.420	-1.419	-1.419	-1.419	-1.419	-1.418	-1.418	-1.416	-1.415	-1.415	-1.414	-1.412	-1.410	-1.409	-1.408	-1.408	-1.405	-1.402	-1.401	-1.399	-1.396	-1.392	-1.391	-1.389	-1.386	-1.382	-1.380	-1.376	-1.375	-1.371	-1.369	-1.366	-1.362	-1.360	-1.358	-1.354	-1.352	-1.350	-1.348	-1.345	-1.342	-1.341	-1.340	-1.340	-1.338	-1.338	-1.338	-1.339	-1.340	-1.340	-1.341	-1.344	-1.346	-1.348	-1.351	-1.355	-1.360	-1.364	-1.369	-1.374	-1.380	-1.385	-1.392	-1.400	-1.408	-1.416	-1.424	-1.431	-1.440	-1.449	-1.459	-1.469	-1.479	-1.488	-1.498	-1.508	-1.518	-1.528	-1.538	-1.546	-1.556	-1.566	-1.575	-1.584	-1.592	-1.600	-1.609	-1.615	-1.622	-1.629	-1.634	-1.640	-1.645	-1.648	-1.651	-1.654	-1.655	-1.656	-1.658	-1.656	-1.655	-1.654	-1.652	-1.649	-1.645	-1.639	-1.635	-1.628	-1.621	-1.612	-1.605	-1.595	-1.586	-1.575	-1.564	-1.552	-1.540	-1.528	-1.515	-1.501	-1.488	-1.472	-1.458	-1.444	-1.429	-1.414	-1.398	-1.382	-1.365	-1.350	-1.334	-1.318	-1.302	-1.286	-1.271	-1.256	-1.240	-1.225	-1.210	-1.195	-1.181	-1.168	-1.154	-1.141	-1.128	-1.115	-1.102	-1.091	-1.080	-1.069	-1.058	-1.048	-1.039	-1.029	-1.020	-1.012	-1.004	-0.996	-0.990	-0.984	-0.978	-0.971	-0.966	-0.961	-0.958	-0.952	-0.949	-0.945	-0.941	-0.940	-0.936	-0.935	-0.932	-0.930	-0.929	-0.928	-0.925	-0.925	-0.922	-0.922	-0.921	-0.920	-0.920	-0.918	-0.918	-0.916	-0.916	-0.915	-0.915	-0.914	-0.912	-0.910	-0.909	-0.908	-0.906	-0.905	-0.904	-0.902	-0.901	-0.899	-0.896	-0.895	-0.892	-0.891	-0.889	-0.886	-0.882	-0.881	-0.879	-0.876	-0.874	-0.872	-0.870	-0.868	-0.866	-0.864	-0.861	-0.860	-0.858	-0.856	-0.855	-0.854	-0.852	-0.851	-0.851	-0.850	-0.850	-0.850	-0.851	-0.851	-0.852	-0.854	-0.855	-0.856	-0.859	-0.860	-0.862	-0.866	-0.869	-0.871	-0.875	-0.879	-0.882	-0.886	-0.890	-0.896	-0.900	-0.905	-0.910	-0.915	-0.921	-0.926	-0.931	-0.938	-0.942	-0.950	-0.955	-0.960	-0.966	-0.972	-0.978	-0.984	-0.989	-0.994	-0.999	-1.004	-1.010	-1.014	-1.019	-1.022	-1.026	-1.030	-1.034	-1.038	-1.040	-1.041	-1.045	-1.046	-1.049	-1.049	-1.050	-1.050	-1.051	-1.050	-1.050	-1.049	-1.049	-1.046	-1.045	-1.041	-1.039	-1.036	-1.032	-1.029	-1.025	-1.021	-1.016	-1.011	-1.006	-0.999	-0.994	-0.986	-0.981	-0.974	-0.966	-0.959	-0.952	-0.944	-0.936	-0.928	-0.919	-0.910	-0.902	-0.892	-0.884	-0.875	-0.865	-0.856	-0.846	-0.836	-0.828	-0.818	-0.808	-0.798	-0.788	-0.778	-0.768	-0.758	-0.748	-0.738	-0.728	-0.718	-0.708	-0.698	-0.688	-0.678	-0.668	-0.658	-0.648	-0.638	-0.628	-0.619	-0.609	-0.600	-0.589	-0.579	-0.571	-0.561	-0.551	-0.544	-0.535	-0.525	-0.518	-0.509	-0.500	-0.491	-0.485	-0.476	-0.469	-0.461	-0.454	-0.446	-0.439	-0.431	-0.426	-0.419	-0.412	-0.408	-0.400	-0.395	-0.390	-0.384	-0.379	-0.374	-0.368	-0.364	-0.359	-0.355	-0.351	-0.348	-0.344	-0.340	-0.336	-0.332	-0.330	-0.326	-0.324	-0.320	-0.318	-0.314	-0.311	-0.308	-0.305	-0.302	-0.300	-0.296	-0.294	-0.290	-0.288	-0.285	-0.280	-0.278	-0.275	-0.270	-0.266	-0.264	-0.260	-0.256	-0.251	-0.248	-0.242	-0.238	-0.232	-0.228	-0.224	-0.218	-0.214	-0.209	-0.204	-0.199	-0.192	-0.189	-0.184	-0.180	-0.175	-0.170	-0.165	-0.161	-0.158	-0.152	-0.150	-0.146	-0.144	-0.141	-0.139	-0.139	-0.136	-0.136	-0.136	-0.135	-0.136	-0.138	-0.140	-0.141	-0.145	-0.149	-0.152	-0.156	-0.162	-0.169	-0.175	-0.182	-0.190	-0.199	-0.208	-0.216	-0.226	-0.238	-0.249	-0.260	-0.271	-0.284	-0.296	-0.310	-0.324	-0.336	-0.350	-0.364	-0.378	-0.391	-0.406	-0.420	-0.434	-0.448	-0.461	-0.476	-0.490	-0.501	-0.515	-0.528	-0.540	-0.551	-0.562	-0.574	-0.584	-0.594	-0.604	-0.612	-0.619	-0.628	-0.635	-0.640	-0.646	-0.651	-0.655	-0.659	-0.661	-0.665	-0.666	-0.666	-0.668	-0.668	-0.668	-0.666	-0.664	-0.662	-0.660	-0.658	-0.654	-0.651	-0.648	-0.644	-0.639	-0.635	-0.630	-0.625	-0.621	-0.615	-0.611	-0.606	-0.601	-0.596	-0.591	-0.589	-0.584	100.000	5.000	2.000	1.000	7.000	0.000	0.000	0.000	0.000	0.000	0.000	0.000	0.000	0.000	0.000	0.000	0.000	0.000	-1.918	-1.970	-2.022	-2.076	-2.128	-2.180	-2.234	-2.286	-2.338	-2.390	-2.441	-2.491	-2.542	-2.592	-2.642	-2.691	-2.741	-2.789	-2.836	-2.884	-2.930	-2.975	-3.021	-3.065	-3.110	-3.152	-3.195	-3.238	-3.278	-3.319	-3.359	-3.396	-3.435	-3.472	-3.510	-3.546	-3.581	-3.616	-3.650	-3.684	-3.716	-3.748	-3.780	-3.811	-3.840	-3.870	-3.900	-3.929	-3.956	-3.984	-4.011	-4.039	-4.065	-4.090	-4.116	-4.141	-4.166	-4.191	-4.216	-4.241	-4.265	-4.289	-4.312	-4.336	-4.360	-4.384	-4.408	-4.431	-4.454	-4.478	-4.500	-4.525	-4.549	-4.572	-4.596	-4.620	-4.645	-4.670	-4.695	-4.720	-4.745	-4.771	-4.798	-4.822	-4.850	-4.876	-4.902	-4.929	-4.958	-4.984	-5.011	-5.040	-5.068	-5.096	-5.124	-5.152	-5.181	-5.210	-5.239	-5.269	-5.296	-5.325	-5.355	-5.384	-5.411	-5.440	-5.469	-5.496	-5.525	-5.552	-5.580	-5.608	-5.635	-5.662	-5.688	-5.712	-5.738	-5.762	-5.786	-5.810	-5.834	-5.856	-5.876	-5.899	-5.919	-5.939	-5.958	-5.976	-5.994	-6.010	-6.028	-6.042	-6.058	-6.071	-6.084	-6.098	-6.109	-6.120	-6.130	-6.140	-6.150	-6.160	-6.168	-6.175	-6.181	-6.188	-6.194	-6.200	-6.205	-6.209	-6.215	-6.219	-6.224	-6.228	-6.231	-6.236	-6.240	-6.244	-6.246	-6.251	-6.256	-6.260	-6.266	-6.271	-6.276	-6.284	-6.290	-6.298	-6.305	-6.312	-6.321	-6.330	-6.341	-6.351	-6.364	-6.375	-6.389	-6.401	-6.416	-6.432	-6.449	-6.465	-6.484	-6.501	-6.521	-6.542	-6.562	-6.586	-6.608	-6.631	-6.655	-6.681	-6.708	-6.734	-6.760	-6.788	-6.816	-6.846	-6.876	-6.906	-6.936	-6.968	-7.000	-7.031	-7.064	-7.098	-7.131	-7.165	-7.199	-7.232	-7.268	-7.302	-7.338	-7.372	-7.406	-7.442	-7.478	-7.512	-7.548	-7.581	-7.616	-7.650	-7.685	-7.720	-7.754	-7.786	-7.820	-7.852	-7.886	-7.918	-7.950	-7.981	-8.011	-8.041	-8.071	-8.101	-8.130	-8.159	-8.186	-8.212	-8.238	-8.265	-8.289	-8.314	-8.338	-8.360	-8.382	-8.405	-8.425	-8.445	-8.464	-8.482	-8.501	-8.519	-8.535	-8.551	-8.566	-8.581	-8.596	-8.610	-8.622	-8.636	-8.649	-8.660	-8.670	-8.681	-8.691	-8.702	-8.712	-8.721	-8.731	-8.739	-8.748	-8.758	-8.765	-8.772	-8.781	-8.789	-8.798	-8.806	-8.812	-8.821	-8.829	-8.839	-8.846	-8.855	-8.862	-8.871	-8.881	-8.890	-8.900	-8.908	-8.919	-8.928	-8.938	-8.948	-8.958	-8.968	-8.979	-8.990	-8.999	-9.011	-9.021	-9.032	-9.044	-9.054	-9.064	-9.076	-9.086	-9.096	-9.106	-9.118	-9.126	-9.138	-9.148	-9.155	-9.165	-9.174	-9.182	-9.190	-9.198	-9.205	-9.211	-9.218	-9.221	-9.226	-9.230	-9.235	-9.238	-9.240	-9.242	-9.242	-9.244	-9.244	-9.244	-9.242	-9.240	-9.238	-9.235	-9.230	-9.226	-9.220	-9.214	-9.208	-9.201	-9.192	-9.185	-9.175	-9.166	-9.158	-9.146	-9.134	-9.122	-9.111	-9.098	-9.084	-9.071	-9.058	-9.044	-9.030	-9.014	-9.000	-8.985	-8.970	-8.954	-8.939	-8.924	-8.909	-8.892	-8.878	-8.861	-8.846	-8.830	-8.815	-8.800	-8.785	-8.770	-8.755	-8.741	-8.728	-8.714	-8.701	-8.688	-8.676	-8.664	-8.652	-8.641	-8.632	-8.622	-8.612	-8.604	-8.596	-8.588	-8.581	-8.576	-8.569	-8.564	-8.561	-8.558	-8.554	-8.552	-8.551	-8.551	-8.551	-8.551	-8.554	-8.554	-8.558	-8.560	-8.564	-8.569	-8.574	-8.579	-8.586	-8.592	-8.599	-8.608	-8.615	-8.624	-8.632	-8.642	-8.650	-8.661	-8.671	-8.681	-8.692	-8.702	-8.712	-8.722	-8.732	-8.744	-8.754	-8.765	-8.775	-8.785	-8.795	-8.804	-8.812	-8.822	-8.830	-8.839	-8.846	-8.854	-8.861	-8.869	-8.874	-8.880	-8.885	-8.890	-8.892	-8.898	-8.900	-8.904	-8.905	-8.908	-8.908	-8.908	-8.908	-8.906	-8.905	-8.902	-8.901	-8.899	-8.895	-8.891	-8.888	-8.884	-8.879	-8.874	-8.869	-8.862	-8.856	-8.850	-8.844	-8.838	-8.830	-8.824	-8.816	-8.809	-8.801	-8.794	-8.785	-8.779	-8.771	-8.762	-8.756	-8.748	-8.740	-8.731	-8.725	-8.718	-8.710	-8.702	-8.696	-8.689	-8.681	-8.675	-8.668	-8.661	-8.655	-8.646	-8.640	-8.634	-8.628	-8.620	-8.614	-8.608	-8.602	-8.595	-8.589	-8.581	-8.574	-8.568	-8.560	-8.552	-8.546	-8.538	-8.530	-8.521	-8.514	-8.505	-8.496	-8.488	-8.478	-8.468	-8.458	-8.448	-8.436	-8.425	-8.412	-8.401	-8.389	-8.375	-8.360	-8.346	-8.331	-8.316	-8.301	-8.284	-8.268	-8.250	-8.231	-8.214	-8.194	-8.174	-8.152	-8.132	-8.111	-8.090	-8.066	-8.044	-8.021	-7.998	-7.971	-7.948	-7.922	-7.898	-7.872	-7.845	-7.819	-7.791	-7.765	-7.738	-7.710	-7.681	-7.654	-7.626	-7.598	-7.569	-7.541	-7.512	-7.486	-7.459	-7.431	-7.404	-7.376	-7.350	-7.324	-7.298	-7.271	-7.246	-7.221	-7.199	-7.174	-7.151	-7.130	-7.108	-7.086	-7.066	-7.048	-7.028	-7.009	-6.992	-6.975	-6.960	-6.944	-6.929	-6.915	-6.902	-6.891	-6.879	-6.868	-6.858	-6.849	-6.839	-6.831	-6.824	-6.818	-6.811	-6.805	-6.800	-6.794	-6.790	-6.786	-6.782	-6.779	-6.776	-6.772	-6.770	-6.769	-6.766	-6.764	-6.761	-6.759	-6.756	-6.754	-6.754	-6.751	-6.749	-6.746	-6.744	-6.741	-6.740	-6.738	-6.734	-6.731	-6.726	-6.722	-6.719	-6.715	-6.710	-6.706	-6.701	-6.698	-6.692	-6.688	-6.682	-6.678	-6.672	-6.668	-6.662	-6.656	-6.651	-6.645	-6.639	-6.635	-6.630	-6.625	-6.619	-6.614	-6.610	-6.606	-6.601	-6.598	-6.594	-6.590	-6.586	-6.585	-6.581	-6.580	-6.578	-6.576	-6.576	-6.576	-6.576	-6.578	-6.579	-6.580	-6.581	-6.585	-6.589	-6.592	-6.596	-6.601	-6.606	-6.611	-6.618	-6.625	-6.632	-6.640	-6.649	-6.658	-6.666	-6.676	-6.685	-6.696	-6.708	-6.719	-6.731	-6.742	-6.754	-6.768	-6.780	-6.794	-6.805	-6.819	-6.832	-6.846	-6.860	-6.874	-6.888	-6.902	-6.916	-6.930	-6.944	-6.958	-6.971	-6.985	-6.998	-7.010	-7.022	-7.035	-7.048	-7.060	-7.071	-7.081	-7.092	-7.102	-7.111	-7.120	-7.129	-7.135	-7.142	-7.149	-7.155	-7.160	-7.164	-7.169	-7.171	-7.172	-7.171	-7.172	-7.171	-7.169	-7.166	-7.164	-7.159	-7.152	-7.146	-7.140	-7.131	-7.121	-7.111	-7.101	-7.088	-7.075	-7.060	-7.046	-7.029	-7.012	-6.995	-6.976	-6.958	-6.936	-6.916	-6.895	-6.871	-6.849	-6.825	-6.800	-6.775	-6.749	-6.722	-6.696	-6.669	-6.641	-6.614	-6.585	-6.558	-6.529	-6.500	-6.471	-6.441	-6.412	-6.382	-6.354	-6.325	-6.296	-6.266	-6.239	-6.210	-6.181	-6.154	-6.126	-6.099	-6.071	-6.045	-6.019	-5.994	-5.969	-5.944	-5.919	-5.895	-5.871	-5.849	-5.826	-5.804	-5.784	-5.762	-5.742	-5.722	-5.702	-5.684	-5.665	-5.648	-5.629	-5.611	-5.595	-5.578	-5.561	-5.546	-5.530	-5.515	-5.499	-5.484	-5.469	-5.454	-5.439	-5.424	-5.410	-5.395	-5.380	-5.365	-5.350	-5.336	-5.321	-5.305	-5.290	-5.275	-5.259	-5.245	-5.229	-5.212	-5.196	-5.179	-5.161	-5.145	-5.128	-5.109	-5.091	-5.072	-5.055	-5.036	-5.018	-4.998	-4.979	-4.959	-4.939	-4.920	-4.900	-4.880	-4.859	-4.839	-4.818	-4.796	-4.776	-4.756	-4.735	-4.714	-4.695	-4.674	-4.652	-4.632	-4.612	-4.591	-4.571	-4.551	-4.532	-4.514	-4.495	-4.476	-4.459	-4.440	-4.424	-4.408	-4.391	-4.375	-4.360	-4.345	-4.331	-4.316	-4.302	-4.290	-4.279	-4.268	-4.256	-4.246	-4.236	-4.228	-4.219	-4.211	-4.204	-4.199	-4.191	-4.188	-4.184	-4.180	-4.178	-4.175	-4.174	-4.174	-4.174	-4.174	-4.175	-4.176	-4.180	-4.182	-4.186	-4.192	-4.198	-4.204	-4.210	-4.216	-4.224	-4.231	-4.240	-4.250	-4.259	-4.269	-4.280	-4.290	-4.301	-4.312	-4.324	-4.336	-4.349	-4.360	-4.372	-4.386	-4.399	-4.411	-4.424	-4.438	-4.450	-4.464	-4.476	-4.489	-4.501	-4.511	-4.524	-4.534	-4.545	-4.555	-4.566	-4.575	-4.584	-4.591	-4.599	-4.606	-4.611	-4.618	-4.622	-4.626	-4.630	-4.631	-4.632	-4.632	-4.632	-4.631	-4.629	-4.626	-4.621	-4.616	-4.611	-4.605	-4.596	-4.586	-4.576	-4.565	-4.554	-4.541	-4.528	-4.514	-4.499	-4.484	-4.466	-4.450	-4.432	-4.414	-4.395	-4.376	-4.356	-4.336	-4.315	-4.295	-4.272	-4.251	-4.229	-4.208	-4.186	-4.164	-4.141	-4.120	-4.098	-4.075	-4.054	-4.032	-4.010	-3.990	-3.969	-3.949	-3.929	-3.909	-3.889	-3.870	-3.852	-3.835	-3.818	-3.800	-3.782	-3.766	-3.750	-3.736	-3.720	-3.705	-3.692	-3.678	-3.665	-3.652	-3.639	-3.626	-3.615	-3.602	-3.592	-3.581	-3.570	-3.560	-3.549	-3.538	-3.528	-3.518	-3.508	-3.496	-3.488	-3.476	-3.465	-3.456	-3.446	-3.435	-3.425	-3.414	-3.404	-3.391	-3.379	-3.368	-3.355	-3.342	-3.331	-3.318	-3.306	-3.292	-3.279	-3.266	-3.251	-3.238	-3.222	-3.209	-3.194	-3.179	-3.164	-3.149	-3.132	-3.118	-3.102	-3.086	-3.071	-3.054	-3.039	-3.024	-3.008	-2.990	-2.975	-2.959	-2.944	-2.928	-2.912	-2.898	-2.882	-2.869	-2.854	-2.840	-2.828	-2.812	-2.800	-2.789	-2.775	-2.764	-2.752	-2.742	-2.734	-2.724	-2.715	-2.706	-2.699	-2.692	-2.686	-2.681	-2.675	-2.671	-2.668	-2.664	-2.662	-2.661	-2.660	-2.660	-2.661	-2.661	-2.664	-2.666	-2.670	-2.674	-2.678	-2.682	-2.688	-2.694	-2.700	-2.708	-2.716	-2.722	-2.731	-2.740	-2.749	-2.758	-2.766	-2.776	-2.786	-2.796	-2.805	-2.815	-2.825	-2.835	-2.844	-2.852	-2.862	-2.871	-2.880	-2.888	-2.896	-2.904	-2.911	-2.918	-2.924	-2.930	-2.935	-2.940	-2.944	-2.948	-2.950	-2.951	-2.952	-2.952	-2.954	-2.952	-2.951	-2.949	-2.945	-2.942	-2.938	-2.934	-2.928	-2.921	-2.915	-2.906	-2.898	-2.890	-2.881	-2.870	-2.860	-2.849	-2.838	-2.826	-2.815	-2.802	-2.790	-2.776	-2.762	-2.749	-2.735	-2.721	-2.708	-2.692	-2.680	-2.666	-2.654	-2.639	-2.626	-2.612	-2.600	-2.589	-2.575	-2.564	-2.552	-2.541	-2.531	-2.521	-2.511	-2.504	-2.494	-2.488	-2.480	-2.474	-2.468	-2.462	-2.459	-2.455	-2.451	-2.450	-2.448	-2.445	-2.445	-2.446	-2.446	-2.448	-2.451	-2.454	-2.458	-2.461	-2.465	-2.470	-2.475	-2.481	-2.489	-2.495	-2.501	-2.510	-2.518	-2.526	-2.535	-2.544	-2.552	-2.561	-2.570	-2.580	-2.590	-2.599	-2.608	-2.616	-2.626	-2.635	-2.644	-2.652	-2.661	-2.670	-2.678	-2.686	-2.694	-2.701	-2.708	-2.715	-2.721	-2.725	-2.730	-2.734	-2.738	-2.741	-2.745	-2.748	-2.750	-2.750	-2.750	-2.750	-2.749	-2.749	-2.746	-2.744	-2.741	-2.736	-2.732	-2.725	-2.720	-2.714	-2.706	-2.698	-2.689	-2.680	-2.670	-2.660	-2.648	-2.636	-2.622	-2.609	-2.596	-2.581	-2.566	-2.551	-2.534	-2.516	-2.501	-2.482	-2.465	-2.445	-2.426	-2.408	-2.389	-2.368	-2.348	-2.328	-2.308	-2.286	-2.265	-2.242	-2.222	-2.200	-2.179	-2.156	-2.136	-2.114	-2.091	-2.070	-2.049	-2.027	-2.005	-1.985	-1.964	-1.944	-1.922	-1.902	-1.882	-1.862	-1.844	-1.825	-1.805	-1.786	-1.769	-1.751	-1.735	-1.716	-1.700	-1.685	-1.669	-1.652	-1.638	-1.622	-1.608	-1.594	-1.580	-1.566	-1.552	-1.540	-1.526	-1.514	-1.501	-1.489	-1.476	-1.464	-1.454	-1.441	-1.429	-1.418	-1.406	-1.395	-1.382	-1.371	-1.360	-1.349	-1.336	-1.322	-1.311	-1.299	-1.285	-1.272	-1.260	-1.246	-1.232	-1.219	-1.204	-1.189	-1.174	-1.159	-1.144	-1.128	-1.111	-1.092	-1.076	-1.060	-1.041	-1.024	-1.005	-0.986	-0.968	-0.949	-0.930	-0.909	-0.889	-0.868	-0.848	-0.825	-0.805	-0.784	-0.762	-0.740	-0.719	-0.698	-0.676	-0.655	-0.634	-0.611	-0.591	-0.569	-0.549	-0.528	-0.507	-0.488	-0.466	-0.446	-0.428	-0.409	-0.390	-0.372	-0.355	-0.338	-0.320	-0.304	-0.289	-0.274	-0.259	-0.246	-0.232	-0.220	-0.209	-0.198	-0.186	-0.176	-0.169	-0.159	-0.151	-0.145	-0.139	-0.134	-0.129	-0.125	-0.121	-0.119	-0.118	-0.115	-0.115	-0.115	-0.116	-0.119	-0.120	-0.122	-0.126	-0.130	-0.135	-0.140	-0.146	-0.151	-0.158	-0.166	-0.172	-0.181	-0.189	-0.199	-0.208	-0.218	-0.228	-0.238	-0.249	-0.259	-0.269	-0.279	-0.291	-0.302	-0.314	-0.325	-0.335	-0.348	-0.359	-0.370	-0.381	-0.392	-0.405	-0.415	-0.425	-0.438	-0.448	-0.458	-0.468	-0.478	-0.488	-0.498	-0.506	-0.515	-0.525	-0.532	-0.541	-0.549	-0.556	-0.564	-0.570	-0.576	-0.582	-0.588	-0.594	-0.600	-0.605	-0.610	-0.614	-0.620	-0.624	-0.629	-0.631	-0.636	-0.640	-0.644	-0.648	-0.651	-0.654	-0.659	-0.662	-0.666	-0.670	-0.674	-0.679	-0.682	-0.688	-0.692	-0.698	-0.702	-0.709	-0.715	-0.721	-0.728	-0.735	-0.742	-0.750	-0.759	-0.768	-0.775	-0.785	-0.794	-0.804	-0.812	-0.824	-0.834	-0.846	-0.856	-0.868	-0.879	-0.891	-0.902	-0.914	-0.926	-0.939	-0.950	-0.962	-0.975	-0.985	-0.998	-1.009	-1.020	-1.030	-1.041	-1.051	-1.061	-1.070	-1.079	-1.088	-1.096	-1.102	-1.110	-1.115	-1.120	-1.124	-1.128	-1.130	-1.131	-1.134	-1.132	-1.132	-1.130	-1.128	-1.125	-1.120	-1.115	-1.108	-1.100	-1.092	-1.084	-1.074	-1.061	-1.050	-1.038	-1.024	-1.010	-0.995	-0.978	-0.961	-0.945	-0.926	-0.906	-0.888	-0.868	-0.846	-0.825	-0.804	-0.782	-0.760	-0.738	-0.714	-0.691	-0.668	-0.644	-0.620	-0.596	-0.574	-0.550	-0.526	-0.502	-0.480	-0.456	-0.434	-0.411	-0.390	-0.369	-0.348	-0.328	-0.306	-0.286	-0.268	-0.249	-0.230	-0.214	-0.196	-0.181	-0.165	-0.150	-0.135	-0.122	-0.110	-0.098	-0.085	-0.075	-0.065	-0.055	-0.046	-0.038	-0.031	-0.024	-0.018	-0.011	-0.005	-0.001	0.004	0.006	0.011	0.012	0.016	0.019	0.020	0.022	0.022	0.025	0.025	0.026	0.026	0.028	0.028	0.029	0.028	0.028	0.028	0.029	0.029	0.030	0.029	0.029	0.031	0.032	0.034	0.034	0.035	0.036	0.040	0.041	0.044	0.045	0.049	0.051	0.055	0.058	0.061	0.066	0.070	0.074	0.079	0.084	0.089	0.095	0.101	0.106	0.112	0.119	0.126	0.132	0.140	0.148	0.155	0.162	0.171	0.179	0.188	0.196	0.205	0.214	0.221	0.230	0.240	0.249	0.258	0.266	0.276	0.285	0.294	0.304	0.312	0.321	0.330	0.340	0.349	0.358	0.366	0.375	0.385	0.392	0.401	0.409	0.418	0.426	0.432	0.440	0.449	0.455	0.461	0.469	0.475	0.481	0.488	0.492	0.499	0.504	0.509	0.514	0.519	0.521	0.526	0.529	0.532	0.535	0.539	0.541	0.544	0.545	0.548	0.549	0.550	0.551	0.552	0.554	0.554	0.554	0.554	0.554	0.554	0.552	0.552	0.551	0.551	0.550	0.549	0.548	0.546	0.545	0.545	0.542	0.540	0.540	0.538	0.535	0.535	0.532	0.530	0.529	0.528	0.525	0.524	0.521	0.520	0.519	0.516	0.515	0.514	0.512	0.510	0.509	0.507	0.505	0.502	0.501	0.500	0.499	0.498	0.495	0.494	0.491	0.490	0.488	0.485	0.484	0.481	0.480	0.478	0.475	0.472	0.469	0.466	0.462	0.460	0.458	0.454	0.449	0.445	0.441	0.436	0.432	0.428	0.422	0.416	0.411	0.406	0.399	0.392	0.385	0.378	0.370	0.362	0.355	0.346	0.338	0.329	0.319	0.309	0.299	0.289	0.278	0.266	0.256	0.245	0.232	0.221	0.209	0.195	0.182	0.170	0.156	0.144	0.129	0.115	0.101	0.086	0.072	0.058	0.044	0.029	0.014	-0.001	-0.016	-0.030	-0.046	-0.060	-0.076	-0.091	-0.105	-0.120	-0.135	-0.148	-0.161	-0.175	-0.189	-0.202	-0.216	-0.229	-0.240	-0.254	-0.266	-0.278	-0.288	-0.299	-0.309	-0.319	-0.328	-0.338	-0.345	-0.354	-0.360	-0.368	-0.375	-0.380	-0.385	-0.390	-0.396	-0.400	-0.402	-0.405	-0.408	-0.409	-0.411	-0.412	-0.412	-0.412	-0.411	-0.411	-0.410	-0.409	-0.408	-0.405	-0.402	-0.401	-0.398	-0.396	-0.392	-0.390	-0.385	-0.382	-0.380	-0.376	-0.374	-0.370	-0.366	-0.364	-0.361	-0.358	-0.355	-0.352	-0.350	-0.349	-0.346	-0.344	-0.342	-0.342	-0.341	-0.341	-0.341	-0.341	-0.341	-0.341	-0.342	-0.344	-0.345	-0.346	-0.349	-0.350	-0.352	-0.355	-0.356	-0.360	-0.361	-0.365	-0.366	-0.369	-0.371	-0.374	-0.375	-0.378	-0.379	-0.381	-0.381	-0.382	-0.382	-0.384	-0.384	-0.382	-0.382	-0.381	-0.378	-0.376	-0.372	-0.370	-0.365	-0.360	-0.352	-0.346	-0.339	-0.332	-0.322	-0.315	-0.305	-0.294	-0.282	-0.270	-0.258	-0.244	-0.230	-0.215	-0.199	-0.182	-0.165	-0.148	-0.130	-0.111	-0.092	-0.071	-0.052	-0.031	-0.011	0.011	0.032	0.054	0.078	0.100	0.124	0.146	0.170	0.192	0.218	0.240	0.264	0.286	0.310	0.332	0.355	0.378	0.399	0.420	0.442	0.462	0.484	0.502	0.522	0.541	0.559	0.576	0.592	0.609	0.625	0.639	0.652	0.666	0.678	0.689	0.699	0.709	0.719	0.726	0.732	0.739	0.744	0.749	0.752	0.755	0.758	0.759	0.760	0.759	0.758	0.756	0.754	0.750	0.746	0.742	0.738	0.731	0.726	0.720	0.712	0.706	0.699	0.691	0.682	0.674	0.666	0.656	0.648	0.639	0.629	0.620	0.610	0.600	0.591	0.582	0.572	0.562	0.554	0.545	0.536	0.529	0.520	0.512	0.505	0.498	0.490	0.484	0.476	0.470	0.464	0.458	0.452	0.446	0.441	0.438	0.432	0.428	0.424	0.421	0.416	0.412	0.410	0.406	0.404	0.400	0.398	0.396	0.392	0.391	0.389	0.386	0.384	0.382	0.380	0.378	0.374	0.371	0.369	0.365	0.362	0.359	0.355	0.351	0.348	0.342	0.338	0.332	0.328	0.321	0.315	0.309	0.302	0.295	0.286	0.279	0.270	0.261	0.252	0.242	0.232	0.222	0.210	0.199	0.188	0.175	0.162	0.150	0.136	0.122	0.109	0.094	0.079	0.065	0.049	0.034	0.018	0.001	-0.014	-0.031	-0.046	-0.062	-0.080	-0.096	-0.112	-0.129	-0.144	-0.160	-0.175	-0.191	-0.206	-0.222	-0.236	-0.250	-0.265	-0.278	-0.290	-0.304	-0.315	-0.328	-0.338	-0.349	-0.358	-0.366	-0.374	-0.380	-0.386	-0.391	-0.398	-0.400	-0.404	-0.405	-0.406	-0.408	-0.406	-0.405	-0.404	-0.400	-0.395	-0.391	-0.385	-0.378	-0.370	-0.361	-0.352	-0.342	-0.331	-0.320	-0.309	-0.298	-0.284	-0.269	-0.255	-0.239	-0.224	-0.208	-0.192	-0.176	-0.160	-0.142	-0.125	-0.110	-0.092	-0.075	-0.059	-0.044	-0.026	-0.010	0.005	0.020	0.035	0.050	0.062	0.076	0.089	0.101	0.112	0.122	0.132	0.141	0.150	0.158	0.164	0.169	0.175	0.179	0.181	0.184	0.185	0.185	0.184	0.182	0.180	0.178	0.172	0.168	0.161	0.154	0.146	0.138	0.130	0.119	0.109	0.098	0.085	0.074	0.061	0.048	0.034	0.020	0.005	-0.010	-0.025	-0.040	-0.056	-0.072	-0.089	-0.105	-0.121	-0.139	-0.154	-0.171	-0.188	-0.205	-0.221	-0.238	-0.255	-0.270	-0.286	-0.302	-0.319	-0.332	-0.349	-0.364	-0.379	-0.392	-0.406	-0.421	-0.435	-0.449	-0.462	-0.474	-0.488	-0.500	-0.511	-0.522	-0.535	-0.546	-0.556	-0.566	-0.576	-0.588	-0.598	-0.606	-0.615	-0.625	-0.634	-0.641	-0.649	-0.656	-0.664	-0.670	-0.678	-0.684	-0.690	-0.698	-0.704	-0.710	-0.715	-0.721	-0.726	-0.731	-0.738	-0.741	-0.746	-0.751	-0.756	-0.761	-0.768	-0.771	-0.776	-0.781	-0.788	-0.792	-0.798	-0.804	-0.809	-0.815	-0.820	-0.826	-0.832	-0.841	-0.848	-0.855	-0.862	-0.871	-0.880	-0.889	-0.899	-0.908	-0.916	-0.928	-0.938	-0.950	-0.961	-0.972	-0.985	-0.998	-1.011	-1.025	-1.039	-1.052	-1.066	-1.081	-1.095	-1.110	-1.125	-1.140	-1.156	-1.172	-1.186	-1.201	-1.216	-1.231	-1.248	-1.261	-1.275	-1.289	-1.304	-1.316	-1.329	-1.341	-1.352	-1.362	-1.371	-1.381	-1.390	-1.396	-1.402	-1.409	-1.412	-1.416	-1.419	-1.419	-1.420	-1.419	-1.416	-1.412	-1.408	-1.401	-1.394	-1.386	-1.376	-1.365	-1.351	-1.339	-1.324	-1.309	-1.291	-1.272	-1.254	-1.232	-1.210	-1.189	-1.164	-1.140	-1.115	-1.089	-1.061	-1.034	-1.006	-0.976	-0.946	-0.916	-0.886	-0.855	-0.824	-0.792	-0.761	-0.729	-0.698	-0.664	-0.632	-0.600	-0.569	-0.538	-0.505	-0.474	-0.442	-0.411	-0.381	-0.351	-0.321	-0.292	-0.264	-0.238	-0.209	-0.182	-0.156	-0.130	-0.105	-0.081	-0.058	-0.034	-0.012	0.010	0.031	0.052	0.072	0.091	0.110	0.129	0.145	0.162	0.179	0.194	0.210	0.224	0.238	0.252	0.265	0.279	0.291	0.302	0.315	0.326	0.336	0.348	0.358	0.368	0.378	0.389	0.398	0.406	0.416	0.425	0.434	0.444	0.452	0.461	0.470	0.479	0.488	0.496	0.505	0.514	0.522	0.532	0.541	0.550	0.560	0.570	0.579	0.589	0.599	0.609	0.618	0.629	0.638	0.648	0.658	0.668	0.678	0.688	0.699	0.710	0.719	0.729	0.739	0.749	0.759	0.768	0.778	0.786	0.795	0.804	0.811	0.819	0.826	0.832	0.839	0.844	0.849	0.854	0.856	0.860	0.861	0.862	0.864	0.862	0.861	0.860	0.855	0.851	0.845	0.840	0.832	0.824	0.814	0.802	0.790	0.778	0.762	0.748	0.731	0.712	0.694	0.674	0.651	0.629	0.605	0.581	0.555	0.529	0.500	0.471	0.441	0.409	0.378	0.345	0.311	0.276	0.241	0.205	0.168	0.129	0.091	0.052	0.011	-0.028	-0.069	-0.110	-0.152	-0.195	-0.238	-0.281	-0.325	-0.369	-0.412	-0.458	-0.501	-0.545	-0.590	-0.635	-0.681	-0.726	-0.772	-0.818	-0.864	-0.909	-0.955	-1.001	-1.046	-1.092	-1.139	-1.185	-1.231	-1.279	-1.324	-1.371	-1.418	-1.464	-1.510	-1.558	-1.605	-1.651	-1.700	-1.748	-1.794	-1.841	-1.890	-1.938	-1.986	-2.035	-2.084	-2.135	-2.184	-2.235	-2.285	-2.338	-2.389	-2.440	-2.494	-2.546	-2.601	-2.655	-2.711	-2.766	-2.824	-2.881	-2.940	-2.998	-3.058	-3.119	-3.180	-3.241	-3.304	-3.369	-3.434	-3.499	-3.564	-3.631	-3.700	-3.769	-3.839	-3.910	-3.981	-4.052	-4.126	-4.200	-4.274	-4.350	-4.426	-4.502	-4.581	-4.658	-4.736	-4.816	-4.895	-4.975	-5.056	-5.136	-5.218	-5.300	-5.380	-5.462	-5.545	-5.628	-5.709	-5.791	-5.872	-5.954	-6.036	-6.118	-6.199	-6.280	-6.360	-6.440	-6.520	-6.600	-6.680	-6.758	-6.835	-6.911	-6.988	-7.062	-7.138	-7.212	-7.284	-7.358	-7.429	-7.499	-7.569	-7.638	-7.705	-7.771	-7.838	-7.902	-7.966	-8.030	-8.092	-8.154	-8.214	-8.274	-8.332	-8.389	-8.446	-8.502	-8.556	-8.611	-8.665	-8.718	-8.769	-8.820	-8.870	-8.919	-8.968	-9.016	-9.062	-9.110	-9.156	-9.202	-9.246	-9.291	-9.336	-9.379	-9.422	-9.465	-9.508	-9.548	-9.590	-9.631	-9.671	-9.710	-9.751	-9.790	-9.829	-9.866	-9.905	-9.942	-9.979	-10.015	-10.051	-10.088	-10.122	-10.158	-10.191	-10.225	-10.260	-10.291	-10.324	-10.356	-10.386	-10.416	-10.448	-10.475	-10.504	-10.531	-10.559	-10.584	-10.610	-10.634	-10.658	-10.681	-10.702	-10.724	-10.742	-10.761	-10.779	-10.795	-10.811	-10.825	-10.839	-10.851	-10.862	-10.871	-10.880	-10.888	-10.894	-10.898	-10.902	-10.905	-10.905	-10.904	-10.902	-10.899	-10.895	-10.890	-10.881	-10.871	-10.861	-10.850	-10.838	-10.824	-10.808	-10.790	-10.771	-10.751	-10.730	-10.706	-10.684	-10.658	-10.630	-10.602	-10.571	-10.540	-10.508	-10.474	-10.439	-10.401	-10.364	-10.325	-10.284	-10.242	-10.199	-10.155	-10.109	-10.061	-10.012	-9.962	-9.912	-9.861	-9.808	-9.752	-9.698	-9.642	-9.584	-9.525	-9.466	-9.406	-9.344	-9.281	-9.218	-9.152	-9.086	-9.021	-8.952	-8.885	-8.816	-8.748	-8.676	-8.604	-8.531	-8.459	-8.385	-8.310	-8.234	-8.158	-8.081	-8.005	-7.926	-7.846	-7.768	-7.688	-7.608	-7.525	-7.444	-7.361	-7.279	-7.195	-7.110	-7.026	-6.941	-6.855	-6.769	-6.682	-6.596	-6.509	-6.420	-6.331	-6.242	-6.154	-6.064	-5.975	-5.884	-5.794	-5.702	-5.612	-5.521	-5.429	-5.339	-5.246	-5.155	-5.064	-4.971	-4.880	-4.788	-4.696	-4.604	-4.512	-4.421	-4.330	-4.239	-4.146	-4.056	-3.964	-3.874	-3.784	-3.694	-3.605	-3.515	-3.426	-3.339	-3.251	-3.164	-3.076	-2.991	-2.905	-2.820	-2.735	-2.651	-2.568	-2.485	-2.402	-2.321	-2.240	-2.160	-2.081	-2.002	-1.924	-1.846	-1.769	-1.692	-1.616	-1.542	-1.468	-1.395	-1.321	-1.250	-1.178	-1.108	-1.038	-0.969	-0.900	-0.834	-0.765	-0.700	-0.635	-0.569	-0.505	-0.441	-0.380	-0.318	-0.256	-0.196	-0.138	-0.078	-0.020	0.038	0.094	0.149	0.202	0.256	0.310	0.361	0.412	0.462	0.512	0.560	0.608	0.654	0.699	0.742	0.786	0.829	0.870	0.910	0.949	0.988	1.025	1.060	1.095	1.129	1.161	1.192	1.224	1.252	1.280	1.308	1.335	1.360	1.384	1.408	1.429	1.449	1.469	1.489	1.508	1.524	1.539	1.555	1.569	1.582	1.595	1.606	1.618	1.628	1.638	1.648	1.655	1.662	1.669	1.676	1.682	1.688	1.691	1.696	1.700	1.704	1.706	1.709	1.711	1.714	1.715	1.716	1.718	1.718	1.718	1.719	1.718	1.718	1.716	1.714	1.714	1.711	1.710	1.708	1.705	1.702	1.700	1.695	1.691	1.686	1.680	1.675	1.669	1.662	1.654	1.646	1.638	1.628	1.618	1.606	1.594	1.581	1.569	1.554	1.539	1.521	1.505	1.485	1.466	1.445	1.424	1.400	1.376	1.351	1.324	1.298	1.268	1.238	1.208	1.175	1.140	1.106	1.071	1.032	0.995	0.956	0.915	0.874	0.831	0.788	0.742	0.698	0.651	0.604	0.556	0.506	0.458	0.408	0.356	0.305	0.252	0.201	0.149	0.094	0.040	-0.012	-0.066	-0.121	-0.175	-0.230	-0.282	-0.338	-0.392	-0.446	-0.500	-0.554	-0.608	-0.660	-0.712	-0.764	-0.815	-0.866	-0.918	-0.969	-1.018	-1.068	-1.115	-1.162	-1.209	-1.255	-1.301	-1.345	-1.390	-1.432	-1.476	-1.518	-1.559	-1.599	-1.639	-1.676	-1.715	-1.751	-1.789	-1.824	-1.859	-1.892	-1.926	-1.958	-1.989	-2.020	-2.050	-2.080	-2.109	-2.138	-2.164	-2.191	-2.219	-2.245	-2.269	-2.295	-2.320	-2.344	-2.366	-2.390	-2.414	-2.436	-2.459	-2.481	-2.504	-2.526	-2.548	-2.569	-2.591	-2.612	-2.635	-2.656	-2.679	-2.701	-2.724	-2.746	-2.768	-2.791	-2.815	-2.838	-2.861	-2.885	-2.909	-2.934	-2.959	-2.985	-3.010	-3.036	-3.062	-3.089	-3.116	-3.142	-3.170	-3.199	-3.226	-3.254	-3.284	-3.312	-3.342	-3.371	-3.400	-3.430	-3.459	-3.489	-3.519	-3.549	-3.579	-3.608	-3.636	-3.666	-3.695	-3.725	-3.752	-3.782	-3.810	-3.838	-3.865	-3.892	-3.919	-3.944	-3.969	-3.994	-4.016	-4.040	-4.062	-4.085	-4.105	-4.126	-4.146	-4.165	-4.182	-4.200	-4.216	-4.232	-4.249	-4.262	-4.275	-4.290	-4.300	-4.312	-4.322	-4.334	-4.342	-4.352	-4.361	-4.368	-4.374	-4.381	-4.388	-4.392	-4.398	-4.402	-4.408	-4.411	-4.416	-4.420	-4.424	-4.429	-4.432	-4.436	-4.441	-4.445	-4.449	-4.452	-4.459	-4.464	-4.469	-4.475	-4.481	-4.488	-4.496	-4.504	-4.512	-4.521	-4.530	-4.541	-4.551	-4.564	-4.576	-4.589	-4.602	-4.619	-4.634	-4.651	-4.668	-4.685	-4.705	-4.724	-4.744	-4.765	-4.788	-4.810	-4.832	-4.858	-4.882	-4.909	-4.935	-4.962	-4.990	-5.019	-5.049	-5.078	-5.108	-5.139	-5.170	-5.204	-5.235	-5.269	-5.301	-5.336	-5.370	-5.405	-5.440	-5.476	-5.511	-5.549	-5.585	-5.621	-5.658	-5.695	-5.732	-5.769	-5.806	-5.842	-5.879	-5.916	-5.954	-5.991	-6.028	-6.064	-6.100	-6.138	-6.172	-6.209	-6.244	-6.279	-6.314	-6.348	-6.381	-6.415	-6.448	-6.480	-6.511	-6.542	-6.574	-6.604	-6.634	-6.662	-6.692	-6.719	-6.746	-6.772	-6.798	-6.822	-6.846	-6.870	-6.894	-6.916	-6.938	-6.958	-6.979	-6.999	-7.018	-7.036	-7.055	-7.071	-7.089	-7.105	-7.121	-7.136	-7.150	-7.165	-7.179	-7.192	-7.206	-7.220	-7.232	-7.245	-7.258	-7.269	-7.281	-7.294	-7.305	-7.318	-7.328	-7.340	-7.351	-7.362	-7.374	-7.385	-7.396	-7.409	-7.420	-7.431	-7.442	-7.454	-7.466	-7.478	-7.490	-7.502	-7.512	-7.525	-7.538	-7.549	-7.560	-7.572	-7.584	-7.595	-7.605	-7.618	-7.629	-7.638	-7.649	-7.659	-7.670	-7.679	-7.688	-7.698	-7.706	-7.714	-7.721	-7.729	-7.736	-7.742	-7.748	-7.752	-7.758	-7.760	-7.764	-7.766	-7.768	-7.769	-7.770	-7.770	-7.770	-7.769	-7.766	-7.764	-7.760	-7.756	-7.751	-7.746	-7.740	-7.734	-7.726	-7.719	-7.709	-7.700	-7.690	-7.680	-7.669	-7.658	-7.646	-7.634	-7.621	-7.606	-7.594	-7.579	-7.565	-7.550	-7.535	-7.519	-7.504	-7.486	-7.471	-7.455	-7.438	-7.421	-7.406	-7.389	-7.372	-7.355	-7.339	-7.322	-7.306	-7.289	-7.274	-7.258	-7.240	-7.225	-7.211	-7.195	-7.181	-7.166	-7.152	-7.139	-7.126	-7.114	-7.101	-7.089	-7.078	-7.069	-7.058	-7.049	-7.039	-7.031	-7.022	-7.016	-7.010	-7.005	-6.999	-6.995	-6.991	-6.988	-6.985	-6.982	-6.982	-6.981	-6.982	-6.982	-6.985	-6.986	-6.990	-6.992	-6.998	-7.001	-7.006	-7.012	-7.018	-7.024	-7.031	-7.039	-7.048	-7.055	-7.064	-7.071	-7.081	-7.090	-7.100	-7.111	-7.120	-7.129	-7.140	-7.149	-7.160	-7.170	-7.179	-7.189	-7.199	-7.209	-7.218	-7.226	-7.234	-7.242	-7.251	-7.260	-7.266	-7.274	-7.280	-7.286	-7.292	-7.298	-7.302	-7.306	-7.310	-7.315	-7.318	-7.321	-7.322	-7.324	-7.325	-7.325	-7.325	-7.325	-7.325	-7.322	-7.322	-7.320	-7.318	-7.315	-7.312	-7.309	-7.305	-7.301	-7.298	-7.292	-7.289	-7.284	-7.279	-7.274	-7.269	-7.264	-7.259	-7.254	-7.248	-7.242	-7.238	-7.232	-7.228	-7.222	-7.218	-7.214	-7.209	-7.202	-7.199	-7.195	-7.190	-7.185	-7.182	-7.178	-7.174	-7.170	-7.166	-7.164	-7.160	-7.156	-7.151	-7.149	-7.145	-7.141	-7.138	-7.134	-7.130	-7.126	-7.122	-7.118	-7.112	-7.109	-7.104	-7.099	-7.092	-7.088	-7.081	-7.074	-7.068	-7.059	-7.051	-7.044	-7.034	-7.024	-7.015	-7.004	-6.992	-6.981	-6.969	-6.954	-6.941	-6.926	-6.911	-6.895	-6.879	-6.861	-6.842	-6.824	-6.805	-6.785	-6.765	-6.742	-6.721	-6.698	-6.674	-6.650	-6.626	-6.600	-6.574	-6.548	-6.520	-6.492	-6.464	-6.438	-6.409	-6.379	-6.349	-6.319	-6.289	-6.258	-6.228	-6.196	-6.166	-6.134	-6.104	-6.072	-6.041	-6.011	-5.980	-5.949	-5.919	-5.889	-5.859	-5.829	-5.800	-5.771	-5.744	-5.716	-5.689	-5.662	-5.638	-5.611	-5.588	-5.562	-5.540	-5.518	-5.496	-5.475	-5.455	-5.436	-5.418	-5.399	-5.382	-5.366	-5.351	-5.338	-5.324	-5.311	-5.300	-5.289	-5.278	-5.268	-5.259	-5.251	-5.242	-5.236	-5.230	-5.224	-5.219	-5.214	-5.210	-5.206	-5.202	-5.199	-5.196	-5.194	-5.192	-5.190	-5.186	-5.185	-5.184	-5.182	-5.180	-5.179	-5.176	-5.175	-5.172	-5.171	-5.169	-5.166	-5.165	-5.162	-5.159	-5.156	-5.151	-5.149	-5.145	-5.141	-5.138	-5.131	-5.128	-5.122	-5.118	-5.111	-5.106	-5.101	-5.094	-5.089	-5.082	-5.076	-5.070	-5.064	-5.056	-5.051	-5.044	-5.038	-5.031	-5.025	-5.020	-5.014	-5.008	-5.002	-4.996	-4.991	-4.988	-4.981	-4.979	-4.974	-4.970	-4.968	-4.965	-4.962	-4.961	-4.959	-4.959	-4.959	-4.959	-4.960	-4.960	-4.962	-4.964	-4.968	-4.970	-4.975	-4.979	-4.984	-4.989	-4.994	-5.001	-5.008	-5.014	-5.021	-5.030	-5.039	-5.048	-5.056	-5.065	-5.076	-5.085	-5.096	-5.106	-5.118	-5.128	-5.140	-5.150	-5.161	-5.172	-5.184	-5.195	-5.208	-5.219	-5.231	-5.241	-5.252	-5.262	-5.274	-5.285	-5.294	-5.305	-5.315	-5.325	-5.332	-5.341	-5.349	-5.358	-5.365	-5.371	-5.379	-5.384	-5.390	-5.394	-5.399	-5.402	-5.405	-5.408	-5.410	-5.410	-5.411	-5.410	-5.409	-5.408	-5.404	-5.401	-5.398	-5.394	-5.389	-5.381	-5.375	-5.366	-5.360	-5.349	-5.340	-5.330	-5.318	-5.306	-5.294	-5.279	-5.265	-5.250	-5.234	-5.218	-5.201	-5.185	-5.168	-5.148	-5.128	-5.108	-5.088	-5.066	-5.045	-5.022	-5.000	-4.976	-4.954	-4.930	-4.908	-4.882	-4.858	-4.834	-4.809	-4.782	-4.759	-4.732	-4.708	-4.682	-4.656	-4.631	-4.605	-4.580	-4.555	-4.530	-4.505	-4.481	-4.456	-4.431	-4.406	-4.384	-4.359	-4.336	-4.312	-4.290	-4.268	-4.245	-4.225	-4.202	-4.182	-4.162	-4.142	-4.122	-4.102	-4.084	-4.065	-4.046	-4.029	-4.011	-3.992	-3.976	-3.960	-3.944	-3.928	-3.911	-3.895	-3.880	-3.865	-3.849	-3.835	-3.820	-3.805	-3.790	-3.778	-3.762	-3.748	-3.734	-3.719	-3.706	-3.691	-3.678	-3.662	-3.649	-3.634	-3.620	-3.604	-3.589	-3.572	-3.558	-3.542	-3.528	-3.511	-3.495	-3.478	-3.461	-3.445	-3.429	-3.412	-3.394	-3.378	-3.359	-3.341	-3.324	-3.305	-3.286	-3.269	-3.250	-3.231	-3.212	-3.195	-3.176	-3.158	-3.139	-3.119	-3.101	-3.082	-3.062	-3.045	-3.026	-3.008	-2.989	-2.971	-2.954	-2.936	-2.920	-2.902	-2.885	-2.869	-2.854	-2.838	-2.821	-2.808	-2.792	-2.779	-2.765	-2.752	-2.739	-2.728	-2.715	-2.705	-2.694	-2.684	-2.675	-2.665	-2.658	-2.650	-2.644	-2.638	-2.631	-2.626	-2.622	-2.618	-2.616	-2.614	-2.612	-2.611	-2.610	-2.611	-2.611	-2.614	-2.615	-2.618	-2.621	-2.625	-2.630	-2.635	-2.641	-2.646	-2.654	-2.660	-2.669	-2.676	-2.685	-2.694	-2.704	-2.712	-2.724	-2.732	-2.744	-2.755	-2.766	-2.778	-2.788	-2.800	-2.811	-2.822	-2.834	-2.845	-2.856	-2.866	-2.878	-2.888	-2.898	-2.908	-2.916	-2.926	-2.934	-2.942	-2.949	-2.956	-2.962	-2.969	-2.974	-2.978	-2.981	-2.984	-2.985	-2.988	-2.988	-2.988	-2.986	-2.984	-2.980	-2.976	-2.972	-2.966	-2.960	-2.951	-2.942	-2.934	-2.924	-2.912	-2.900	-2.888	-2.874	-2.860	-2.846	-2.830	-2.814	-2.798	-2.780	-2.764	-2.746	-2.728	-2.708	-2.689	-2.670	-2.650	-2.630	-2.611	-2.590	-2.571	-2.551	-2.531	-2.511	-2.492	-2.474	-2.454	-2.435	-2.416	-2.398	-2.380	-2.364	-2.345	-2.329	-2.312	-2.296	-2.281	-2.266	-2.252	-2.239	-2.224	-2.211	-2.199	-2.186	-2.175	-2.164	-2.151	-2.141	-2.131	-2.120	-2.110	-2.100	-2.091	-2.082	-2.072	-2.062	-2.054	-2.045	-2.036	-2.029	-2.019	-2.010	-2.001	-1.991	-1.982	-1.974	-1.964	-1.954	-1.944	-1.934	-1.922	-1.912	-1.900	-1.888	-1.876	-1.865	-1.851	-1.839	-1.826	-1.811	-1.798	-1.784	-1.769	-1.754	-1.738	-1.722	-1.706	-1.691	-1.674	-1.656	-1.640	-1.622	-1.606	-1.588	-1.570	-1.552	-1.534	-1.516	-1.499	-1.480	-1.461	-1.442	-1.424	-1.406	-1.389	-1.370	-1.352	-1.335	-1.319	-1.301	-1.284	-1.268	-1.252	-1.236	-1.221	-1.206	-1.191	-1.176	-1.164	-1.150	-1.139	-1.126	-1.114	-1.104	-1.094	-1.084	-1.075	-1.068	-1.059	-1.051	-1.045	-1.039	-1.034	-1.030	-1.026	-1.022	-1.021	-1.020	-1.019	-1.019	-1.019	-1.021	-1.022	-1.025	-1.028	-1.031	-1.035	-1.041	-1.046	-1.052	-1.059	-1.066	-1.072	-1.081	-1.089	-1.096	-1.105	-1.114	-1.124	-1.132	-1.142	-1.151	-1.162	-1.172	-1.181	-1.191	-1.201	-1.210	-1.220	-1.230	-1.239	-1.248	-1.258	-1.265	-1.274	-1.281	-1.288	-1.294	-1.300	-1.306	-1.311	-1.315	-1.320	-1.324	-1.326	-1.328	-1.330	-1.331	-1.331	-1.331	-1.330	-1.329	-1.326	-1.324	-1.320	-1.316	-1.311	-1.305	-1.300	-1.294	-1.286	-1.280	-1.272	-1.265	-1.255	-1.245	-1.236	-1.226	-1.216	-1.205	-1.195	-1.184	-1.174	-1.162	-1.152	-1.142	-1.130	-1.120	-1.110	-1.099	-1.089	-1.079	-1.070	-1.060	-1.051	-1.042	-1.034	-1.028	-1.020	-1.014	-1.008	-1.002	-0.996	-0.991	-0.989	-0.985	-0.981	-0.981	-0.979	-0.978	-0.978	-0.979	-0.979	-0.980	-0.982	-0.986	-0.988	-0.992	-0.996	-1.002	-1.008	-1.012	-1.019	-1.025	-1.032	-1.039	-1.046	-1.054	-1.061	-1.070	-1.079	-1.086	-1.094	-1.102	-1.110	-1.120	-1.128	-1.135	-1.142	-1.151	-1.159	-1.165	-1.172	-1.180	-1.185	-1.191	-1.198	-1.202	-1.208	-1.211	-1.216	-1.218	-1.220	-1.222	-1.224	-1.225	-1.225	-1.225	-1.225	-1.222	-1.221	-1.219	-1.215	-1.211	-1.208	-1.201	-1.195	-1.189	-1.182	-1.174	-1.165	-1.158	-1.148	-1.136	-1.126	-1.115	-1.104	-1.090	-1.076	-1.064	-1.049	-1.034	-1.019	-1.002	-0.986	-0.970	-0.952	-0.935	-0.916	-0.899	-0.879	-0.861	-0.841	-0.821	-0.801	-0.781	-0.761	-0.740	-0.720	-0.699	-0.676	-0.655	-0.635	-0.614	-0.592	-0.571	-0.549	-0.528	-0.505	-0.485	-0.462	-0.441	-0.421	-0.400	-0.379	-0.359	-0.339	-0.318	-0.299	-0.278	-0.259	-0.240	-0.221	-0.201	-0.184	-0.166	-0.149	-0.130	-0.114	-0.096	-0.080	-0.064	-0.048	-0.032	-0.016	-0.001	0.014	0.029	0.042	0.058	0.070	0.085	0.098	0.111	0.124	0.138	0.150	0.164	0.176	0.189	0.200	0.212	0.225	0.238	0.249	0.264	0.275	0.288	0.300	0.315	0.328	0.340	0.354	0.368	0.381	0.395	0.409	0.424	0.438	0.454	0.469	0.484	0.500	0.515	0.531	0.548	0.565	0.581	0.599	0.616	0.632	0.650	0.669	0.688	0.706	0.725	0.744	0.762	0.782	0.801	0.821	0.840	0.859	0.879	0.898	0.918	0.938	0.955	0.975	0.994	1.012	1.030	1.049	1.068	1.084	1.102	1.120	1.136	1.152	1.169	1.184	1.199	1.212	1.228	1.241	1.254	1.265	1.279	1.289	1.300	1.310	1.319	1.328	1.336	1.344	1.351	1.356	1.362	1.368	1.371	1.375	1.378	1.380	1.382	1.382	1.384	1.382	1.382	1.380	1.378	1.375	1.371	1.368	1.364	1.358	1.354	1.346	1.340	1.332	1.325	1.318	1.309	1.300	1.291	1.282	1.271	1.261	1.251	1.239	1.229	1.219	1.208	1.196	1.184	1.171	1.160	1.148	1.135	1.124	1.111	1.099	1.088	1.076	1.064	1.052	1.041	1.029	1.018	1.006	0.995	0.984	0.974	0.964	0.954	0.942	0.934	0.925	0.916	0.908	0.899	0.890	0.881	0.874	0.866	0.860	0.851	0.845	0.838	0.832	0.825	0.819	0.812	0.806	0.800	0.794	0.788	0.782	0.775	0.769	0.762	0.756	0.750	0.744	0.736	0.729	0.721	0.715	0.706	0.698	0.690	0.681	0.671	0.662	0.652	0.641	0.631	0.620	0.609	0.598	0.586	0.574	0.561	0.549	0.535	0.522	0.509	0.496	0.481	0.469	0.454	0.439	0.426	0.411	0.398	0.385	0.370	0.358	0.344	0.331	0.319	0.308	0.295	0.284	0.274	0.264	0.254	0.245	0.238	0.229	0.222	0.216	0.211	0.206	0.204	0.202	0.200	0.200	0.199	0.201	0.204	0.206	0.211	0.216	0.222	0.230	0.239	0.248	0.259	0.270	0.282	0.295	0.309	0.324	0.339	0.356	0.372	0.391	0.409	0.428	0.449	0.470	0.490	0.512	0.535	0.556	0.580	0.602	0.628	0.651	0.675	0.699	0.722	0.748	0.771	0.796	0.820	0.845	0.869	0.892	0.916	0.940	0.962	0.984	1.006	1.029	1.050	1.070	1.091	1.110	1.130	1.149	1.166	1.185	1.200	1.218	1.232	1.248	1.261	1.275	1.288	1.299	1.310	1.321	1.331	1.340	1.349	1.356	1.364	1.370	1.376	1.381	1.386	1.390	1.395	1.398	1.400	1.404	1.406	1.408	1.409	1.410	1.410	1.410	1.410	1.410	1.410	1.410	1.410	1.409	1.409	1.409	1.408	1.408	1.406	1.406	1.405	1.404	1.405	1.405	1.406	1.406	1.408	1.408	1.410	1.411	1.412	1.415	1.416	1.419	1.422	1.425	1.429	1.432	1.436	1.440	1.446	1.450	1.455	1.461	1.466	1.474	1.479	1.485	1.491	1.499	1.506	1.515	1.521	1.530	1.538	1.546	1.555	1.562	1.571	1.580	1.588	1.596	1.605	1.614	1.622	1.631	1.640	1.649	1.656	1.665	1.674	1.681	1.689	1.699	1.706	1.714	1.721	1.728	1.735	1.741	1.749	1.755	1.761	1.768	1.772	1.779	1.784	1.789	1.792	1.798	1.801	1.805	1.809	1.810	1.814	1.816	1.818	1.820	1.822	1.824	1.824	1.825	1.826	1.825	1.825	1.825	1.825	1.825	1.824	1.821	1.821	1.820	1.818	1.816	1.815	1.812	1.810	1.808	1.806	1.802	1.800	1.798	1.795	1.791	1.789	1.786	1.784	1.781	1.779	1.778	1.774	1.771	1.769	1.766	1.765	1.761	1.760	1.756	1.755	1.752	1.751	1.750	1.748	1.745	1.745	1.742	1.741	1.740	1.739	1.738	1.736	1.734	1.734	1.732	1.732	1.731	1.731	1.730	1.729	1.729	1.728	1.726	1.726	1.724	1.722	1.722	1.721	1.719	1.718	1.716	1.714	1.712	1.710	1.708	1.705	1.701	1.699	1.695	1.691	1.689	1.685	1.680	1.675	1.670	1.665	1.660	1.654	1.646	1.641	1.634	1.626	1.619	1.611	1.602	1.594	1.584	1.575	1.565	1.554	1.544	1.534	1.522	1.510	1.499	1.486	1.474	1.460	1.446	1.432	1.420	1.405	1.391	1.376	1.361	1.346	1.331	1.315	1.300	1.284	1.268	1.251	1.236	1.220	1.204	1.188	1.171	1.155	1.139	1.121	1.105	1.089	1.074	1.059	1.044	1.028	1.012	0.998	0.982	0.969	0.955	0.941	0.928	0.915	0.902	0.890	0.879	0.868	0.858	0.846	0.838	0.828	0.819	0.811	0.802	0.796	0.788	0.781	0.776	0.771	0.766	0.762	0.759	0.756	0.754	0.751	0.750	0.749	0.748	0.746	0.746	0.746	0.746	0.748	0.749	0.750	0.751	0.751	0.754	0.755	0.758	0.760	0.761	0.762	0.765	0.766	0.768	0.770	0.771	0.772	0.775	0.776	0.776	0.778	0.778	0.778	0.778	0.776	0.775	0.775	0.774	0.771	0.771	0.769	0.768	0.765	0.762	0.760	0.756	0.755	0.751	0.749	0.746	0.744	0.740	0.738	0.735	0.732	0.730	0.728	0.726	0.725	0.724	0.722	0.721	0.721	0.721	0.721	0.722	0.724	0.726	0.729	0.731	0.735	0.739	0.745	0.751	0.758	0.765	0.772	0.781	0.791	0.801	0.811	0.824	0.836	0.849	0.862	0.878	0.892	0.909	0.925	0.942	0.959	0.978	0.996	1.016	1.036	1.058	1.079	1.099	1.120	1.142	1.166	1.188	1.211	1.235	1.259	1.282	1.306	1.330	1.352	1.376	1.401	1.425	1.448	1.470	1.494	1.515	1.539	1.560	1.581	1.602	1.622	1.642	1.662	1.681	1.700	1.719	1.734	1.751	1.768	1.781	1.796	1.810	1.822	1.835	1.846	1.858	1.866	1.876	1.884	1.891	1.898	1.904	1.909	1.914	1.918	1.920	1.921	1.924	1.924	1.925	1.924	1.924	1.921	1.920	1.918	1.915	1.911	1.908	1.902	1.898	1.894	1.888	1.881	1.876	1.870	1.864	1.856	1.850	1.842	1.835	1.828	1.820	1.811	1.805	1.796	1.788	1.780	1.772	1.765	1.758	1.749	1.741	1.734	1.726	1.719	1.710	1.702	1.696	1.688	1.681	1.674	1.666	1.659	1.652	1.645	1.638	1.631	1.624	1.618	1.610	1.604	1.596	1.589	1.582	1.576	1.569	1.562	1.556	1.549	1.542	1.535	1.529	1.522	1.514	1.508	1.500	1.492	1.485	1.479	1.470	1.462	1.454	1.445	1.438	1.429	1.419	1.410	1.400	1.391	1.381	1.371	1.360	1.350	1.339	1.329	1.316	1.304	1.292	1.280	1.268	1.254	1.240	1.226	1.212	1.199	1.182	1.168	1.152	1.136	1.120	1.104	1.088	1.071	1.052	1.036	1.019	1.000	0.982	0.964	0.946	0.926	0.909	0.890	0.871	0.852	0.835	0.816	0.798	0.780	0.761	0.744	0.728	0.710	0.692	0.676	0.660	0.644	0.629	0.614	0.600	0.586	0.575	0.562	0.551	0.540	0.531	0.521	0.514	0.506	0.500	0.494	0.489	0.485	0.482	0.481	0.480	0.480	0.480	0.482	0.486	0.489	0.494	0.499	0.505	0.512	0.521	0.529	0.539	0.549	0.560	0.572	0.585	0.598	0.611	0.626	0.640	0.655	0.670	0.686	0.700	0.716	0.732	0.749	0.764	0.780	0.795	0.810	0.826	0.840	0.855	0.868	0.882	0.896	0.908	0.919	0.930	0.941	0.951	0.960	0.970	0.978	0.984	0.990	0.995	1.000	1.002	1.005	1.006	1.008	1.006	1.006	1.004	1.001	0.998	0.992	0.989	0.982	0.975	0.969	0.960	0.950	0.941	0.931	0.920	0.909	0.898	0.885	0.872	0.859	0.845	0.831	0.818	0.802	0.788	0.772	0.758	0.742	0.726	0.711	0.698	0.681	0.665	0.650	0.635	0.619	0.605	0.590	0.575	0.561	0.546	0.531	0.518	0.504	0.490	0.476	0.465	0.451	0.439	0.428	0.415	0.402	0.392	0.381	0.371	0.360	0.350	0.341	0.331	0.322	0.314	0.304	0.296	0.289	0.281	0.274	0.268	0.260	0.255	0.249	0.242	0.238	0.231	0.225	0.221	0.216	0.211	0.206	0.202	0.198	0.194	0.190	0.186	0.182	0.178	0.175	0.170	0.166	0.162	0.159	0.155	0.150	0.146	0.142	0.138	0.132	0.128	0.122	0.118	0.111	0.105	0.100	0.092	0.086	0.080	0.072	0.065	0.058	0.048	0.040	0.030	0.021	0.010	0.001	-0.010	-0.021	-0.032	-0.044	-0.055	-0.068	-0.080	-0.092	-0.104	-0.119	-0.131	-0.144	-0.156	-0.169	-0.181	-0.195	-0.209	-0.221	-0.232	-0.245	-0.258	-0.270	-0.280	-0.291	-0.302	-0.312	-0.320	-0.329	-0.336	-0.342	-0.350	-0.354	-0.359	-0.361	-0.365	-0.366	-0.366	-0.366	-0.365	-0.362	-0.358	-0.352	-0.346	-0.338	-0.329	-0.319	-0.308	-0.295	-0.281	-0.266	-0.250	-0.232	-0.215	-0.194	-0.174	-0.151	-0.128	-0.104	-0.079	-0.052	-0.026	0.002	0.031	0.061	0.091	0.122	0.152	0.185	0.216	0.250	0.284	0.316	0.350	0.384	0.418	0.452	0.486	0.521	0.555	0.589	0.622	0.655	0.689	0.722	0.754	0.786	0.818	0.848	0.879	0.908	0.936	0.964	0.991	1.019	1.045	1.070	1.095	1.119	1.141	1.164	1.185	1.206	1.225	1.245	1.264	1.280	1.298	1.314	1.329	1.344	1.358	1.371	1.382	1.394	1.406	1.416	1.426	1.436	1.445	1.454	1.461	1.469	1.476	1.484	1.489	1.496	1.500	1.506	1.511	1.516	1.521	1.528	1.531	1.536	1.541	1.545	1.550	1.554	1.559	1.562	1.566	1.571	1.576	1.580	1.585	1.590	1.595	1.600	1.606	1.610	1.616	1.621	1.629	1.634	1.639	1.645	1.651	1.658	1.664	1.671	1.678	1.684	1.689	1.696	1.701	1.709	1.714	1.720	1.725	1.731	1.735	1.740	1.744	1.748	1.750	1.754	1.755	1.758	1.758	1.759	1.758	1.756	1.754	1.752	1.748	1.742	1.739	1.731	1.724	1.715	1.705	1.695	1.684	1.671	1.658	1.642	1.626	1.610	1.590	1.571	1.551	1.529	1.506	1.482	1.459	1.432	1.405	1.379	1.350	1.320	1.290	1.258	1.225	1.192	1.159	1.124	1.089	1.052	1.016	0.979	0.941	0.902	0.864	0.824	0.784	0.744	0.704	0.664	0.622	0.580	0.539	0.496	0.454	0.411	0.370	0.328	0.285	0.242	0.200	0.156	0.114	0.071	0.028	-0.015	-0.059	-0.102	-0.145	-0.189	-0.232	-0.276	-0.319	-0.362	-0.408	-0.450	-0.495	-0.538	-0.582	-0.628	-0.671	-0.718	-0.764	-0.809	-0.854	-0.900	-0.946	-0.992	-1.040	-1.086	-1.135	-1.184	-1.232	-1.282	-1.332	-1.382	-1.435	-1.486	-1.539	-1.592	-1.646	-1.701	-1.756	-1.812	-1.870	-1.928	-1.986	-2.046	-2.106	-2.168	-2.230	-2.292	-2.358	-2.422	-2.488	-2.554	-2.622	-2.690	-2.760	-2.831	-2.902	-2.974	-3.046	-3.120	-3.196	-3.270	-3.346	-3.424	-3.501	-3.580	-3.659	-3.739	-3.818	-3.899	-3.980	-4.062	-4.144	-4.226	-4.309	-4.391	-4.474	-4.558	-4.640	-4.724	-4.806	-4.890	-4.972	-5.056	-5.139	-5.222	-5.304	-5.385	-5.469	-5.549	-5.630	-5.710	-5.791	-5.869	-5.948	-6.026	-6.102	-6.180	-6.255	-6.330	-6.404	-6.478	-6.549	-6.621	-6.692	-6.762	-6.830	-6.899	-6.966	-7.034	-7.099	-7.162	-7.225	-7.289	-7.350	-7.411	-7.471	-7.530	-7.588	-7.645	-7.701	-7.758	-7.812	-7.868	-7.920	-7.972	-8.023	-8.074	-8.124	-8.174	-8.221	-8.269	-8.316	-8.364	-8.410	-8.455	-8.500	-8.545	-8.588	-8.630	-8.674	-8.715	-8.756	-8.798	-8.838	-8.878	-8.916	-8.955	-8.992	-9.030	-9.069	-9.105	-9.140	-9.175	-9.211	-9.245	-9.279	-9.312	-9.344	-9.376	-9.408	-9.438	-9.469	-9.498	-9.526	-9.555	-9.582	-9.609	-9.635	-9.660	-9.685	-9.708	-9.730	-9.752	-9.772	-9.794	-9.812	-9.831	-9.848	-9.864	-9.879	-9.894	-9.906	-9.919	-9.930	-9.940	-9.949	-9.956	-9.962	-9.968	-9.971	-9.974	-9.975	-9.976	-9.975	-9.972	-9.969	-9.964	-9.959	-9.952	-9.944	-9.932	-9.920	-9.906	-9.894	-9.876	-9.860	-9.841	-9.821	-9.800	-9.778	-9.754	-9.729	-9.701	-9.674	-9.644	-9.612	-9.580	-9.546	-9.510	-9.474	-9.436	-9.398	-9.358	-9.315	-9.272	-9.229	-9.182	-9.135	-9.088	-9.038	-8.988	-8.936	-8.884	-8.829	-8.774	-8.718	-8.660	-8.601	-8.542	-8.481	-8.421	-8.359	-8.295	-8.231	-8.166	-8.099	-8.034	-7.965	-7.896	-7.828	-7.756	-7.685	-7.614	-7.540	-7.468	-7.394	-7.320	-7.244	-7.168	-7.090	-7.012	-6.935	-6.856	-6.778	-6.698	-6.618	-6.536	-6.455	-6.371	-6.290	-6.206	-6.122	-6.038	-5.954	-5.869	-5.782	-5.698	-5.611	-5.524	-5.436	-5.349	-5.261	-5.172	-5.084	-4.994	-4.906	-4.816	-4.726	-4.636	-4.545	-4.455	-4.365	-4.275	-4.182	-4.093	-4.003	-3.910	-3.820	-3.729	-3.639	-3.548	-3.458	-3.368	-3.276	-3.186	-3.096	-3.008	-2.918	-2.829	-2.740	-2.651	-2.565	-2.478	-2.390	-2.304	-2.219	-2.132	-2.049	-1.964	-1.880	-1.796	-1.714	-1.632	-1.551	-1.471	-1.391	-1.311	-1.232	-1.155	-1.080	-1.002	-0.928	-0.852	-0.778	-0.704	-0.630	-0.559	-0.488	-0.416	-0.346	-0.278	-0.210	-0.142	-0.075	-0.010	0.056	0.120	0.184	0.246	0.309	0.371	0.431	0.490	0.550	0.608	0.665	0.722	0.779	0.834	0.888	0.941	0.995	1.046	1.096	1.148	1.196	1.245	1.292	1.340	1.385	1.431	1.475	1.518	1.560	1.601	1.641	1.682	1.720	1.759	1.794	1.831	1.866	1.899	1.932	1.965	1.995	2.025	2.054	2.084	2.110	2.136	2.161	2.188	2.210	2.234	2.256	2.276	2.298	2.316	2.334	2.352	2.369	2.385	2.400	2.415	2.429	2.441	2.454	2.466	2.478	2.489	2.499	2.508	2.516	2.525	2.532	2.540	2.548	2.552	2.559	2.564	2.569	2.572	2.576	2.580	2.584	2.585	2.588	2.590	2.591	2.591	2.592	2.591	2.591	2.590	2.590	2.589	2.588	2.585	2.581	2.578	2.575	2.570	2.565	2.559	2.554	2.546	2.540	2.531	2.524	2.514	2.502	2.492	2.480	2.469	2.455	2.440	2.426	2.411	2.394	2.376	2.358	2.339	2.316	2.295	2.272	2.249	2.225	2.199	2.171	2.144	2.115	2.085	2.054	2.021	1.989	1.954	1.918	1.882	1.844	1.805	1.766	1.725	1.684	1.642	1.599	1.554	1.509	1.464	1.418	1.370	1.322	1.274	1.224	1.175	1.124	1.074	1.022	0.971	0.920	0.866	0.814	0.762	0.710	0.656	0.604	0.549	0.496	0.444	0.390	0.338	0.284	0.232	0.182	0.129	0.078	0.028	-0.024	-0.074	-0.122	-0.172	-0.221	-0.269	-0.316	-0.364	-0.409	-0.455	-0.499	-0.544	-0.588	-0.630	-0.671	-0.712	-0.752	-0.792	-0.831	-0.869	-0.908	-0.944	-0.979	-1.015	-1.048	-1.081	-1.114	-1.146	-1.178	-1.208	-1.239	-1.268	-1.296	-1.324	-1.351	-1.379	-1.405	-1.430	-1.456	-1.480	-1.505	-1.529	-1.552	-1.576	-1.600	-1.622	-1.645	-1.668	-1.690	-1.712	-1.735	-1.758	-1.779	-1.801	-1.824	-1.846	-1.868	-1.890	-1.912	-1.935	-1.959	-1.982	-2.005	-2.029	-2.052	-2.076	-2.101	-2.126	-2.151	-2.175	-2.201	-2.228	-2.254	-2.279	-2.306	-2.332	-2.359	-2.385	-2.412	-2.440	-2.468	-2.495	-2.522	-2.550	-2.579	-2.606	-2.634	-2.660	-2.689	-2.715	-2.744	-2.770	-2.796	-2.822	-2.849	-2.875	-2.900	-2.925	-2.951	-2.974	-2.996	-3.020	-3.042	-3.065	-3.085	-3.106	-3.126	-3.146	-3.165	-3.182	-3.200	-3.218	-3.234	-3.248	-3.262	-3.276	-3.289	-3.301	-3.314	-3.325	-3.335	-3.345	-3.354	-3.362	-3.371	-3.379	-3.385	-3.391	-3.396	-3.401	-3.408	-3.411	-3.416	-3.419	-3.422	-3.426	-3.430	-3.432	-3.436	-3.439	-3.442	-3.446	-3.449	-3.452	-3.456	-3.460	-3.464	-3.469	-3.472	-3.479	-3.485	-3.490	-3.496	-3.504	-3.511	-3.521	-3.530	-3.539	-3.549	-3.560	-3.572	-3.585	-3.598	-3.611	-3.626	-3.642	-3.659	-3.676	-3.694	-3.712	-3.732	-3.754	-3.774	-3.796	-3.818	-3.841	-3.866	-3.891	-3.916	-3.944	-3.970	-3.999	-4.026	-4.056	-4.085	-4.116	-4.146	-4.179	-4.211	-4.244	-4.276	-4.310	-4.344	-4.379	-4.412	-4.449	-4.482	-4.519	-4.555	-4.591	-4.628	-4.664	-4.701	-4.738	-4.774	-4.811	-4.848	-4.885	-4.921	-4.958	-4.994	-5.031	-5.066	-5.102	-5.139	-5.174	-5.210	-5.244	-5.279	-5.312	-5.346	-5.380	-5.412	-5.445	-5.476	-5.508	-5.538	-5.569	-5.599	-5.628	-5.656	-5.684	-5.710	-5.736	-5.761	-5.788	-5.811	-5.835	-5.858	-5.880	-5.902	-5.922	-5.944	-5.962	-5.982	-6.001	-6.019	-6.036	-6.054	-6.070	-6.086	-6.101	-6.115	-6.131	-6.145	-6.159	-6.172	-6.185	-6.199	-6.211	-6.224	-6.236	-6.248	-6.260	-6.272	-6.282	-6.295	-6.308	-6.318	-6.330	-6.341	-6.354	-6.365	-6.376	-6.389	-6.399	-6.411	-6.422	-6.435	-6.448	-6.459	-6.470	-6.482	-6.494	-6.505	-6.518	-6.529	-6.541	-6.552	-6.564	-6.574	-6.585	-6.595	-6.606	-6.616	-6.626	-6.636	-6.645	-6.654	-6.662	-6.671	-6.678	-6.685	-6.692	-6.698	-6.704	-6.709	-6.712	-6.716	-6.719	-6.721	-6.722	-6.725	-6.725	-6.724	-6.722	-6.721	-6.719	-6.715	-6.711	-6.708	-6.701	-6.696	-6.690	-6.682	-6.675	-6.668	-6.658	-6.649	-6.638	-6.626	-6.615	-6.604	-6.592	-6.580	-6.566	-6.552	-6.539	-6.525	-6.510	-6.495	-6.481	-6.466	-6.450	-6.435	-6.419	-6.404	-6.388	-6.374	-6.358	-6.342	-6.326	-6.312	-6.298	-6.282	-6.268	-6.254	-6.240	-6.225	-6.211	-6.199	-6.186	-6.174	-6.161	-6.151	-6.139	-6.129	-6.119	-6.109	-6.100	-6.092	-6.084	-6.078	-6.070	-6.064	-6.058	-6.054	-6.049	-6.044	-6.041	-6.039	-6.035	-6.034	-6.034	-6.032	-6.032	-6.034	-6.034	-6.035	-6.038	-6.040	-6.044	-6.048	-6.051	-6.055	-6.060	-6.065	-6.070	-6.076	-6.081	-6.088	-6.095	-6.102	-6.109	-6.116	-6.124	-6.132	-6.139	-6.148	-6.156	-6.164	-6.172	-6.179	-6.186	-6.194	-6.201	-6.209	-6.218	-6.224	-6.231	-6.238	-6.244	-6.251	-6.258	-6.262	-6.269	-6.274	-6.279	-6.285	-6.289	-6.292	-6.298	-6.300	-6.302	-6.305	-6.308	-6.310	-6.312	-6.314	-6.314	-6.315	-6.315	-6.315	-6.315	-6.312	-6.311	-6.310	-6.309	-6.306	-6.305	-6.302	-6.299	-6.296	-6.294	-6.290	-6.288	-6.282	-6.280	-6.275	-6.270	-6.266	-6.261	-6.258	-6.252	-6.248	-6.244	-6.239	-6.235	-6.229	-6.225	-6.220	-6.216	-6.211	-6.206	-6.202	-6.198	-6.194	-6.189	-6.185	-6.180	-6.176	-6.172	-6.169	-6.164	-6.160	-6.156	-6.152	-6.149	-6.146	-6.141	-6.138	-6.134	-6.130	-6.125	-6.121	-6.118	-6.114	-6.108	-6.104	-6.100	-6.095	-6.089	-6.084	-6.078	-6.072	-6.065	-6.059	-6.052	-6.045	-6.036	-6.028	-6.019	-6.010	-6.001	-5.991	-5.980	-5.968	-5.955	-5.944	-5.930	-5.916	-5.901	-5.886	-5.870	-5.854	-5.836	-5.819	-5.800	-5.781	-5.761	-5.740	-5.719	-5.698	-5.675	-5.651	-5.628	-5.604	-5.578	-5.552	-5.526	-5.500	-5.474	-5.446	-5.419	-5.389	-5.360	-5.331	-5.301	-5.272	-5.244	-5.212	-5.182	-5.154	-5.124	-5.094	-5.064	-5.034	-5.005	-4.975	-4.946	-4.918	-4.889	-4.861	-4.834	-4.806	-4.780	-4.755	-4.729	-4.705	-4.681	-4.659	-4.636	-4.614	-4.594	-4.574	-4.555	-4.538	-4.519	-4.502	-4.488	-4.472	-4.459	-4.446	-4.435	-4.424	-4.412	-4.402	-4.395	-4.388	-4.380	-4.374	-4.369	-4.364	-4.360	-4.356	-4.354	-4.351	-4.350	-4.348	-4.348	-4.348	-4.346	-4.348	-4.348	-4.348	-4.349	-4.350	-4.350	-4.351	-4.352	-4.354	-4.355	-4.355	-4.356	-4.358	-4.358	-4.358	-4.359	-4.359	-4.358	-4.356	-4.356	-4.354	-4.352	-4.351	-4.349	-4.346	-4.342	-4.340	-4.335	-4.331	-4.328	-4.322	-4.318	-4.312	-4.306	-4.301	-4.295	-4.289	-4.282	-4.275	-4.270	-4.262	-4.256	-4.249	-4.244	-4.236	-4.230	-4.224	-4.218	-4.210	-4.204	-4.199	-4.192	-4.186	-4.181	-4.176	-4.172	-4.169	-4.165	-4.161	-4.158	-4.155	-4.152	-4.151	-4.149	-4.149	-4.148	-4.148	-4.149	-4.150	-4.151	-4.154	-4.155	-4.158	-4.160	-4.165	-4.169	-4.174	-4.178	-4.184	-4.189	-4.195	-4.200	-4.206	-4.212	-4.220	-4.228	-4.235	-4.242	-4.250	-4.258	-4.265	-4.274	-4.281	-4.289	-4.296	-4.304	-4.312	-4.319	-4.328	-4.335	-4.341	-4.349	-4.355	-4.362	-4.368	-4.374	-4.379	-4.384	-4.389	-4.392	-4.396	-4.399	-4.402	-4.405	-4.408	-4.409	-4.409	-4.410	-4.409	-4.409	-4.408	-4.405	-4.402	-4.398	-4.395	-4.390	-4.385	-4.380	-4.372	-4.365	-4.358	-4.349	-4.340	-4.330	-4.320	-4.309	-4.298	-4.285	-4.271	-4.258	-4.244	-4.228	-4.214	-4.198	-4.180	-4.164	-4.145	-4.128	-4.109	-4.089	-4.069	-4.049	-4.028	-4.006	-3.985	-3.964	-3.941	-3.919	-3.896	-3.874	-3.850	-3.828	-3.804	-3.780	-3.758	-3.732	-3.710	-3.685	-3.661	-3.638	-3.614	-3.590	-3.568	-3.544	-3.520	-3.498	-3.474	-3.452	-3.430	-3.408	-3.386	-3.365	-3.344	-3.322	-3.302	-3.282	-3.262	-3.242	-3.224	-3.205	-3.186	-3.170	-3.151	-3.134	-3.118	-3.101	-3.084	-3.068	-3.051	-3.036	-3.021	-3.005	-2.991	-2.976	-2.961	-2.946	-2.932	-2.918	-2.905	-2.890	-2.876	-2.862	-2.849	-2.835	-2.820	-2.805	-2.791	-2.779	-2.764	-2.749	-2.735	-2.721	-2.705	-2.691	-2.676	-2.661	-2.646	-2.629	-2.614	-2.598	-2.581	-2.565	-2.549	-2.532	-2.515	-2.499	-2.481	-2.464	-2.448	-2.430	-2.412	-2.395	-2.376	-2.359	-2.340	-2.322	-2.304	-2.286	-2.269	-2.251	-2.232	-2.216	-2.198	-2.179	-2.162	-2.144	-2.128	-2.109	-2.092	-2.075	-2.059	-2.042	-2.026	-2.010	-1.995	-1.979	-1.965	-1.951	-1.936	-1.922	-1.909	-1.896	-1.882	-1.871	-1.859	-1.849	-1.838	-1.828	-1.818	-1.808	-1.799	-1.791	-1.782	-1.776	-1.769	-1.761	-1.756	-1.751	-1.748	-1.742	-1.740	-1.736	-1.734	-1.732	-1.731	-1.730	-1.731	-1.731	-1.734	-1.735	-1.738	-1.740	-1.744	-1.746	-1.751	-1.758	-1.762	-1.768	-1.774	-1.781	-1.789	-1.796	-1.804	-1.811	-1.820	-1.830	-1.839	-1.849	-1.858	-1.868	-1.879	-1.888	-1.899	-1.909	-1.919	-1.930	-1.940	-1.950	-1.961	-1.971	-1.980	-1.989	-1.998	-2.006	-2.014	-2.022	-2.030	-2.036	-2.044	-2.047	-2.054	-2.058	-2.061	-2.065	-2.068	-2.068	-2.069	-2.069	-2.066	-2.065	-2.062	-2.059	-2.054	-2.047	-2.041	-2.035	-2.027	-2.016	-2.006	-1.995	-1.982	-1.970	-1.956	-1.940	-1.925	-1.909	-1.891	-1.872	-1.855	-1.835	-1.816	-1.796	-1.775	-1.754	-1.732	-1.710	-1.688	-1.665	-1.642	-1.619	-1.595	-1.572	-1.549	-1.525	-1.502	-1.479	-1.455	-1.432	-1.410	-1.388	-1.365	-1.344	-1.322	-1.301	-1.281	-1.261	-1.241	-1.221	-1.202	-1.185	-1.168	-1.149	-1.132	-1.115	-1.100	-1.085	-1.070	-1.056	-1.041	-1.029	-1.015	-1.002	-0.990	-0.979	-0.966	-0.954	-0.944	-0.932	-0.921	-0.910	-0.900	-0.890	-0.880	-0.869	-0.859	-0.849	-0.838	-0.828	-0.816	-0.806	-0.795	-0.784	-0.772	-0.761	-0.750	-0.738	-0.725	-0.712	-0.699	-0.685	-0.672	-0.658	-0.644	-0.629	-0.615	-0.599	-0.584	-0.569	-0.551	-0.535	-0.519	-0.501	-0.484	-0.466	-0.450	-0.432	-0.412	-0.395	-0.378	-0.359	-0.341	-0.322	-0.304	-0.286	-0.268	-0.249	-0.231	-0.212	-0.195	-0.176	-0.160	-0.142	-0.126	-0.111	-0.094	-0.079	-0.064	-0.051	-0.036	-0.024	-0.010	0.002	0.014	0.024	0.035	0.044	0.052	0.059	0.068	0.074	0.078	0.082	0.086	0.089	0.091	0.091	0.092	0.092	0.090	0.086	0.084	0.080	0.075	0.069	0.062	0.055	0.046	0.038	0.029	0.019	0.008	-0.004	-0.016	-0.028	-0.041	-0.055	-0.069	-0.084	-0.098	-0.112	-0.128	-0.142	-0.158	-0.174	-0.189	-0.204	-0.219	-0.234	-0.249	-0.262	-0.278	-0.291	-0.305	-0.319	-0.331	-0.345	-0.356	-0.369	-0.379	-0.388	-0.398	-0.406	-0.414	-0.422	-0.429	-0.434	-0.438	-0.442	-0.446	-0.448	-0.450	-0.450	-0.451	-0.449	-0.448	-0.445	-0.441	-0.438	-0.432	-0.428	-0.420	-0.414	-0.405	-0.398	-0.389	-0.380	-0.369	-0.358	-0.346	-0.335	-0.324	-0.311	-0.299	-0.286	-0.274	-0.261	-0.248	-0.235	-0.221	-0.210	-0.196	-0.184	-0.171	-0.159	-0.148	-0.136	-0.125	-0.114	-0.102	-0.092	-0.082	-0.075	-0.066	-0.059	-0.050	-0.044	-0.039	-0.032	-0.028	-0.025	-0.021	-0.019	-0.015	-0.014	-0.012	-0.014	-0.012	-0.014	-0.016	-0.019	-0.020	-0.024	-0.028	-0.032	-0.036	-0.041	-0.048	-0.052	-0.059	-0.066	-0.072	-0.080	-0.086	-0.094	-0.101	-0.109	-0.116	-0.124	-0.131	-0.139	-0.148	-0.154	-0.161	-0.169	-0.175	-0.181	-0.189	-0.194	-0.200	-0.205	-0.210	-0.215	-0.220	-0.221	-0.225	-0.228	-0.230	-0.232	-0.232	-0.232	-0.232	-0.232	-0.230	-0.229	-0.226	-0.222	-0.219	-0.215	-0.209	-0.202	-0.196	-0.189	-0.181	-0.172	-0.162	-0.154	-0.142	-0.132	-0.121	-0.109	-0.095	-0.081	-0.068	-0.054	-0.038	-0.021	-0.005	0.011	0.029	0.046	0.065	0.084	0.102	0.122	0.142	0.162	0.182	0.202	0.224	0.245	0.268	0.289	0.310	0.332	0.354	0.376	0.398	0.419	0.441	0.462	0.485	0.506	0.528	0.549	0.570	0.591	0.611	0.631	0.652	0.671	0.691	0.710	0.729	0.748	0.765	0.784	0.799	0.816	0.832	0.849	0.864	0.880	0.894	0.908	0.921	0.935	0.948	0.960	0.972	0.985	0.998	1.009	1.019	1.030	1.040	1.050	1.060	1.070	1.081	1.090	1.099	1.109	1.118	1.128	1.136	1.145	1.155	1.166	1.176	1.185	1.196	1.206	1.218	1.228	1.239	1.250	1.261	1.274	1.288	1.300	1.312	1.326	1.340	1.355	1.370	1.385	1.400	1.416	1.434	1.449	1.466	1.484	1.501	1.520	1.539	1.559	1.578	1.596	1.616	1.636	1.658	1.678	1.698	1.719	1.740	1.760	1.781	1.802	1.824	1.844	1.865	1.885	1.906	1.925	1.945	1.965	1.985	2.004	2.022	2.040	2.059	2.076	2.092	2.109	2.124	2.140	2.154	2.168	2.180	2.194	2.205	2.218	2.228	2.236	2.246	2.254	2.261	2.268	2.274	2.279	2.282	2.286	2.289	2.291	2.291	2.292	2.292	2.290	2.289	2.285	2.281	2.278	2.274	2.268	2.261	2.254	2.245	2.238	2.229	2.219	2.209	2.199	2.188	2.175	2.162	2.150	2.138	2.124	2.109	2.095	2.079	2.066	2.051	2.036	2.019	2.004	1.988	1.974	1.958	1.941	1.925	1.910	1.892	1.878	1.862	1.846	1.831	1.816	1.801	1.786	1.772	1.759	1.745	1.731	1.719	1.705	1.692	1.680	1.669	1.659	1.646	1.636	1.626	1.618	1.608	1.598	1.589	1.580	1.572	1.565	1.556	1.549	1.541	1.535	1.529	1.521	1.516	1.510	1.502	1.496	1.491	1.485	1.478	1.471	1.464	1.459	1.450	1.444	1.438	1.429	1.421	1.414	1.406	1.398	1.388	1.379	1.369	1.360	1.350	1.340	1.329	1.318	1.306	1.295	1.282	1.271	1.259	1.246	1.234	1.221	1.208	1.196	1.184	1.169	1.156	1.144	1.131	1.120	1.108	1.095	1.082	1.071	1.060	1.050	1.039	1.029	1.020	1.011	1.004	0.995	0.989	0.982	0.976	0.971	0.968	0.965	0.962	0.962	0.961	0.961	0.962	0.965	0.969	0.972	0.976	0.984	0.990	0.998	1.006	1.016	1.026	1.036	1.049	1.062	1.076	1.090	1.105	1.122	1.138	1.156	1.172	1.191	1.210	1.230	1.250	1.271	1.291	1.314	1.335	1.355	1.378	1.399	1.422	1.444	1.466	1.488	1.510	1.532	1.554	1.576	1.596	1.619	1.639	1.660	1.680	1.700	1.719	1.738	1.758	1.775	1.791	1.808	1.825	1.840	1.855	1.869	1.882	1.895	1.908	1.918	1.929	1.939	1.948	1.958	1.965	1.972	1.980	1.985	1.991	1.995	2.000	2.004	2.006	2.009	2.013	2.014	2.014	2.015	2.016	2.016	2.015	2.015	2.015	2.013	2.013	2.011	2.010	2.007	2.007	2.005	2.004	2.002	2.001	2.000	1.999	1.996	1.996	1.996	1.994	1.995	1.995	1.996	1.996	1.998	1.999	2.000	2.001	2.002	2.006	2.009	2.013	2.016	2.019	2.024	2.027	2.034	2.039	2.045	2.050	2.058	2.064	2.070	2.078	2.085	2.092	2.101	2.109	2.119	2.128	2.138	2.146	2.155	2.165	2.174	2.184	2.194	2.204	2.214	2.224	2.234	2.244	2.254	2.264	2.274	2.282	2.292	2.304	2.312	2.321	2.331	2.340	2.349	2.358	2.366	2.374	2.382	2.391	2.399	2.406	2.412	2.420	2.426	2.432	2.438	2.445	2.450	2.455	2.460	2.464	2.469	2.474	2.476	2.480	2.484	2.488	2.490	2.491	2.495	2.496	2.499	2.500	2.501	2.502	2.505	2.505	2.506	2.508	2.509	2.509	2.509	2.510	2.510	2.510	2.511	2.511	2.510	2.510	2.510	2.511	2.510	2.510	2.510	2.510	2.511	2.511	2.511	2.511	2.512	2.512	2.512	2.512	2.514	2.514	2.514	2.514	2.514	2.515	2.515	2.515	2.516	2.515	2.516	2.518	2.518	2.518	2.518	2.518	2.519	2.518	2.518	2.518	2.518	2.518	2.516	2.516	2.515	2.515	2.514	2.512	2.511	2.509	2.508	2.505	2.502	2.500	2.498	2.496	2.492	2.489	2.485	2.481	2.478	2.472	2.469	2.464	2.458	2.452	2.448	2.441	2.434	2.429	2.421	2.414	2.406	2.399	2.390	2.381	2.374	2.365	2.355	2.345	2.336	2.328	2.316	2.306	2.295	2.284	2.272	2.261	2.249	2.239	2.226	2.214	2.202	2.190	2.176	2.164	2.150	2.138	2.125	2.111	2.099	2.085	2.071	2.058	2.045	2.031	2.018	2.004	1.991	1.976	1.964	1.951	1.938	1.924	1.911	1.899	1.886	1.875	1.861	1.850	1.839	1.829	1.816	1.805	1.795	1.785	1.775	1.766	1.756	1.749	1.739	1.731	1.724	1.718	1.710	1.704	1.698	1.691	1.686	1.681	1.678	1.672	1.669	1.666	1.662	1.661	1.658	1.656	1.655	1.654	1.652	1.652	1.652	1.651	1.651	1.651	1.651	1.652	1.652	1.652	1.654	1.655	1.655	1.656	1.658	1.658	1.659	1.659	1.660	1.660	1.660	1.660	1.660	1.660	1.660	1.659	1.659	1.658	1.655	1.654	1.651	1.649	1.646	1.644	1.641	1.636	1.634	1.629	1.625	1.621	1.618	1.612	1.609	1.604	1.599	1.594	1.589	1.584	1.580	1.575	1.570	1.566	1.561	1.556	1.554	1.549	1.545	1.542	1.540	1.538	1.535	1.534	1.532	1.531	1.531	1.531	1.532	1.534	1.536	1.538	1.541	1.546	1.551	1.556	1.564	1.569	1.578	1.585	1.594	1.604	1.614	1.625	1.638	1.649	1.662	1.678	1.691	1.708	1.722	1.740	1.756	1.775	1.794	1.811	1.831	1.851	1.870	1.891	1.912	1.934	1.955	1.978	1.999	2.022	2.044	2.066	2.089	2.111	2.134	2.156	2.179	2.201	2.222	2.245	2.266	2.288	2.308	2.326	2.346	2.366	2.385	2.404	2.422	2.439	2.456	2.472	2.488	2.502	2.515	2.529	2.541	2.554	2.564	2.575	2.584	2.591	2.600	2.608	2.614	2.619	2.624	2.629	2.632	
