# Supplementary material for: Motion onset VEPs can see through the blur
Source: Sci Rep. 2024 Sep 12;14:21296. doi: 10.1038/s41598-024-72483-z (PMC11393312; doi:10.1038/s41598-024-72483-z)
Supplement: Supplementary file 3 — Supplementary Information 3. [file 41598_2024_72483_MOESM3_ESM.zip › VEP_raw_data/source_data/SourceBlurVEP-S005_VEP_2023-03-31_11-38-03.txt]

0.000	0.000	99999.999	6250.000	50.000	-2193.000	-2061.000	6248.000	7.000	100.000	5.000	2.000	1.000	1.000	0.000	0.000	0.000	0.000	0.000	0.000	0.000	0.000	0.000	0.000	0.000	0.000	0.000	-1.545	-1.559	-1.571	-1.585	-1.599	-1.612	-1.628	-1.641	-1.655	-1.671	-1.686	-1.702	-1.718	-1.732	-1.749	-1.766	-1.782	-1.799	-1.815	-1.831	-1.849	-1.866	-1.884	-1.901	-1.918	-1.934	-1.951	-1.969	-1.986	-2.004	-2.021	-2.039	-2.056	-2.074	-2.090	-2.106	-2.122	-2.140	-2.156	-2.174	-2.189	-2.205	-2.221	-2.238	-2.252	-2.269	-2.284	-2.298	-2.312	-2.326	-2.341	-2.355	-2.369	-2.382	-2.395	-2.408	-2.420	-2.432	-2.445	-2.456	-2.469	-2.480	-2.491	-2.502	-2.512	-2.524	-2.534	-2.544	-2.554	-2.564	-2.572	-2.581	-2.590	-2.599	-2.606	-2.615	-2.622	-2.630	-2.638	-2.645	-2.652	-2.659	-2.666	-2.672	-2.678	-2.684	-2.689	-2.695	-2.699	-2.704	-2.709	-2.712	-2.718	-2.721	-2.725	-2.728	-2.731	-2.734	-2.736	-2.740	-2.741	-2.744	-2.746	-2.748	-2.749	-2.750	-2.750	-2.751	-2.752	-2.752	-2.752	-2.752	-2.752	-2.751	-2.751	-2.751	-2.750	-2.749	-2.749	-2.748	-2.746	-2.745	-2.744	-2.745	-2.744	-2.742	-2.741	-2.741	-2.740	-2.740	-2.739	-2.739	-2.739	-2.739	-2.739	-2.739	-2.740	-2.741	-2.742	-2.744	-2.744	-2.746	-2.749	-2.751	-2.754	-2.758	-2.760	-2.764	-2.769	-2.772	-2.776	-2.781	-2.786	-2.790	-2.795	-2.801	-2.806	-2.811	-2.819	-2.824	-2.830	-2.836	-2.844	-2.850	-2.855	-2.862	-2.870	-2.876	-2.882	-2.890	-2.896	-2.904	-2.910	-2.916	-2.924	-2.930	-2.936	-2.942	-2.949	-2.956	-2.961	-2.968	-2.972	-2.979	-2.985	-2.990	-2.996	-3.002	-3.008	-3.014	-3.020	-3.025	-3.031	-3.038	-3.042	-3.049	-3.055	-3.061	-3.068	-3.074	-3.080	-3.086	-3.094	-3.100	-3.106	-3.115	-3.121	-3.130	-3.138	-3.145	-3.154	-3.162	-3.170	-3.179	-3.188	-3.196	-3.205	-3.212	-3.222	-3.231	-3.241	-3.251	-3.259	-3.269	-3.279	-3.286	-3.296	-3.304	-3.314	-3.321	-3.329	-3.338	-3.345	-3.351	-3.359	-3.365	-3.371	-3.376	-3.381	-3.385	-3.390	-3.394	-3.398	-3.399	-3.400	-3.402	-3.404	-3.404	-3.402	-3.402	-3.401	-3.399	-3.396	-3.392	-3.389	-3.385	-3.381	-3.375	-3.370	-3.362	-3.356	-3.349	-3.341	-3.332	-3.325	-3.315	-3.306	-3.298	-3.289	-3.279	-3.269	-3.259	-3.249	-3.239	-3.229	-3.219	-3.211	-3.201	-3.191	-3.182	-3.172	-3.164	-3.155	-3.148	-3.140	-3.131	-3.124	-3.118	-3.111	-3.105	-3.099	-3.094	-3.090	-3.086	-3.082	-3.079	-3.076	-3.074	-3.072	-3.071	-3.071	-3.071	-3.072	-3.075	-3.076	-3.079	-3.082	-3.086	-3.090	-3.094	-3.099	-3.104	-3.111	-3.116	-3.124	-3.130	-3.138	-3.146	-3.154	-3.162	-3.171	-3.180	-3.190	-3.199	-3.209	-3.218	-3.228	-3.239	-3.249	-3.259	-3.270	-3.280	-3.290	-3.300	-3.310	-3.321	-3.332	-3.341	-3.351	-3.362	-3.371	-3.382	-3.391	-3.401	-3.410	-3.419	-3.429	-3.438	-3.445	-3.452	-3.461	-3.469	-3.478	-3.485	-3.492	-3.499	-3.506	-3.512	-3.519	-3.525	-3.530	-3.536	-3.541	-3.546	-3.551	-3.554	-3.559	-3.561	-3.565	-3.568	-3.570	-3.572	-3.575	-3.576	-3.578	-3.578	-3.578	-3.578	-3.578	-3.576	-3.575	-3.572	-3.570	-3.568	-3.564	-3.559	-3.556	-3.551	-3.545	-3.539	-3.532	-3.526	-3.519	-3.509	-3.501	-3.492	-3.482	-3.474	-3.462	-3.452	-3.441	-3.429	-3.418	-3.404	-3.392	-3.379	-3.366	-3.352	-3.339	-3.325	-3.310	-3.296	-3.281	-3.266	-3.254	-3.238	-3.224	-3.209	-3.195	-3.181	-3.166	-3.152	-3.139	-3.125	-3.112	-3.100	-3.086	-3.075	-3.062	-3.051	-3.040	-3.029	-3.019	-3.009	-2.999	-2.990	-2.981	-2.972	-2.966	-2.958	-2.950	-2.942	-2.935	-2.930	-2.922	-2.916	-2.910	-2.905	-2.899	-2.894	-2.888	-2.881	-2.876	-2.870	-2.864	-2.858	-2.851	-2.845	-2.838	-2.831	-2.822	-2.814	-2.806	-2.798	-2.788	-2.778	-2.768	-2.756	-2.744	-2.732	-2.720	-2.706	-2.692	-2.679	-2.664	-2.648	-2.630	-2.614	-2.596	-2.578	-2.558	-2.540	-2.520	-2.499	-2.478	-2.456	-2.435	-2.412	-2.390	-2.368	-2.342	-2.319	-2.295	-2.270	-2.246	-2.221	-2.195	-2.170	-2.145	-2.119	-2.094	-2.068	-2.041	-2.016	-1.990	-1.964	-1.936	-1.911	-1.885	-1.859	-1.832	-1.808	-1.780	-1.754	-1.728	-1.702	-1.675	-1.649	-1.624	-1.598	-1.570	-1.544	-1.518	-1.492	-1.465	-1.439	-1.411	-1.385	-1.359	-1.332	-1.305	-1.279	-1.252	-1.226	-1.199	-1.172	-1.145	-1.119	-1.092	-1.065	-1.038	-1.012	-0.985	-0.959	-0.934	-0.908	-0.882	-0.856	-0.830	-0.805	-0.781	-0.756	-0.732	-0.709	-0.686	-0.664	-0.641	-0.619	-0.599	-0.578	-0.558	-0.538	-0.519	-0.501	-0.482	-0.466	-0.451	-0.435	-0.420	-0.405	-0.392	-0.380	-0.369	-0.356	-0.346	-0.336	-0.328	-0.319	-0.310	-0.304	-0.298	-0.291	-0.286	-0.281	-0.276	-0.272	-0.269	-0.268	-0.265	-0.264	-0.261	-0.260	-0.260	-0.259	-0.259	-0.259	-0.258	-0.259	-0.259	-0.259	-0.260	-0.261	-0.260	-0.261	-0.261	-0.261	-0.261	-0.262	-0.261	-0.262	-0.261	-0.261	-0.261	-0.260	-0.259	-0.258	-0.256	-0.255	-0.254	-0.250	-0.248	-0.245	-0.241	-0.240	-0.236	-0.231	-0.228	-0.222	-0.219	-0.214	-0.209	-0.204	-0.199	-0.192	-0.186	-0.181	-0.176	-0.170	-0.164	-0.158	-0.151	-0.144	-0.138	-0.131	-0.124	-0.118	-0.111	-0.105	-0.099	-0.091	-0.086	-0.079	-0.072	-0.066	-0.060	-0.055	-0.050	-0.044	-0.039	-0.034	-0.029	-0.022	-0.020	-0.015	-0.011	-0.008	-0.004	0.000	0.002	0.005	0.009	0.011	0.012	0.015	0.016	0.018	0.020	0.021	0.021	0.024	0.024	0.024	0.025	0.024	0.025	0.025	0.025	0.025	0.024	0.024	0.024	0.022	0.022	0.021	0.021	0.021	0.020	0.021	0.021	0.020	0.019	0.020	0.020	0.019	0.020	0.019	0.020	0.020	0.020	0.020	0.021	0.022	0.021	0.024	0.024	0.024	0.025	0.026	0.028	0.028	0.029	0.029	0.030	0.030	0.031	0.031	0.031	0.032	0.032	0.032	0.031	0.031	0.031	0.031	0.031	0.030	0.029	0.030	0.029	0.028	0.026	0.026	0.024	0.022	0.021	0.020	0.019	0.018	0.016	0.015	0.014	0.012	0.011	0.010	0.009	0.008	0.009	0.008	0.008	0.008	0.009	0.010	0.010	0.011	0.012	0.016	0.019	0.021	0.025	0.029	0.032	0.036	0.041	0.046	0.052	0.059	0.065	0.072	0.080	0.088	0.095	0.102	0.112	0.121	0.131	0.141	0.150	0.160	0.171	0.182	0.192	0.204	0.214	0.225	0.236	0.249	0.259	0.269	0.280	0.291	0.302	0.312	0.322	0.332	0.342	0.352	0.361	0.370	0.379	0.388	0.395	0.404	0.410	0.418	0.424	0.430	0.436	0.441	0.446	0.451	0.455	0.459	0.462	0.466	0.470	0.471	0.475	0.478	0.479	0.481	0.482	0.484	0.485	0.486	0.488	0.488	0.489	0.489	0.490	0.490	0.491	0.492	0.494	0.494	0.494	0.494	0.495	0.496	0.496	0.498	0.499	0.501	0.502	0.502	0.504	0.505	0.507	0.509	0.511	0.511	0.514	0.515	0.518	0.520	0.521	0.524	0.525	0.528	0.529	0.532	0.535	0.536	0.539	0.540	0.542	0.545	0.546	0.550	0.551	0.552	0.556	0.559	0.561	0.564	0.565	0.568	0.571	0.574	0.576	0.579	0.582	0.586	0.589	0.594	0.598	0.602	0.606	0.611	0.616	0.621	0.626	0.632	0.640	0.645	0.652	0.660	0.669	0.676	0.685	0.694	0.704	0.712	0.724	0.734	0.744	0.755	0.766	0.780	0.791	0.804	0.818	0.830	0.844	0.856	0.871	0.884	0.899	0.911	0.926	0.941	0.954	0.969	0.984	0.998	1.011	1.025	1.040	1.052	1.065	1.080	1.092	1.105	1.116	1.129	1.140	1.152	1.164	1.174	1.184	1.194	1.202	1.211	1.221	1.229	1.236	1.242	1.250	1.256	1.260	1.266	1.271	1.275	1.279	1.282	1.285	1.288	1.289	1.290	1.292	1.294	1.294	1.294	1.292	1.292	1.291	1.290	1.288	1.286	1.282	1.280	1.276	1.274	1.270	1.266	1.262	1.258	1.254	1.250	1.245	1.240	1.235	1.230	1.225	1.219	1.214	1.209	1.204	1.198	1.191	1.186	1.180	1.175	1.170	1.164	1.160	1.155	1.149	1.144	1.140	1.135	1.130	1.126	1.122	1.120	1.115	1.111	1.109	1.106	1.102	1.100	1.100	1.098	1.095	1.094	1.092	1.091	1.091	1.090	1.091	1.091	1.091	1.092	1.094	1.095	1.096	1.098	1.100	1.101	1.104	1.105	1.109	1.110	1.114	1.116	1.119	1.121	1.125	1.129	1.131	1.135	1.138	1.141	1.145	1.148	1.151	1.154	1.158	1.161	1.164	1.166	1.169	1.172	1.176	1.178	1.181	1.182	1.185	1.189	1.190	1.191	1.194	1.196	1.198	1.200	1.201	1.202	1.204	1.205	1.206	1.208	1.209	1.209	1.210	1.211	1.211	1.211	1.211	1.212	1.212	1.214	1.212	1.214	1.214	1.214	1.212	1.212	1.211	1.211	1.211	1.210	1.209	1.209	1.206	1.206	1.205	1.202	1.201	1.200	1.198	1.198	1.195	1.192	1.190	1.188	1.185	1.182	1.180	1.176	1.172	1.170	1.166	1.162	1.160	1.155	1.151	1.148	1.142	1.139	1.134	1.130	1.125	1.119	1.115	1.109	1.104	1.099	1.092	1.088	1.082	1.076	1.071	1.065	1.060	1.054	1.048	1.042	1.036	1.030	1.025	1.019	1.011	1.006	1.000	0.994	0.988	0.982	0.975	0.969	0.964	0.958	0.951	0.945	0.939	0.932	0.926	0.920	0.914	0.908	0.901	0.895	0.889	0.882	0.875	0.869	0.862	0.856	0.850	0.842	0.836	0.830	0.822	0.815	0.810	0.802	0.795	0.788	0.780	0.772	0.765	0.759	0.751	0.744	0.736	0.728	0.721	0.714	0.706	0.698	0.691	0.682	0.676	0.668	0.661	0.652	0.645	0.638	0.630	0.622	0.615	0.608	0.600	0.592	0.585	0.578	0.571	0.564	0.555	0.549	0.541	0.535	0.526	0.519	0.511	0.505	0.498	0.489	0.481	0.474	0.465	0.458	0.450	0.442	0.434	0.425	0.416	0.409	0.399	0.391	0.381	0.372	0.364	0.354	0.345	0.335	0.325	0.315	0.305	0.294	0.284	0.274	0.262	0.252	0.241	0.231	0.221	0.211	0.199	0.190	0.180	0.169	0.159	0.149	0.139	0.129	0.120	0.111	0.102	0.094	0.088	0.079	0.072	0.066	0.060	0.055	0.051	0.048	0.044	0.041	0.040	0.039	0.039	0.039	0.040	0.041	0.044	0.049	0.054	0.059	0.064	0.071	0.078	0.088	0.096	0.106	0.118	0.129	0.140	0.154	0.168	0.182	0.198	0.212	0.229	0.246	0.262	0.281	0.299	0.319	0.338	0.358	0.376	0.398	0.418	0.439	0.460	0.480	0.501	0.524	0.545	0.566	0.588	0.609	0.631	0.651	0.674	0.694	0.716	0.738	0.759	0.779	0.799	0.820	0.840	0.861	0.881	0.901	0.921	0.940	0.960	0.980	1.000	1.019	1.038	1.055	1.074	1.092	1.110	1.129	1.148	1.165	1.182	1.200	1.219	1.235	1.252	1.271	1.288	1.305	1.322	1.340	1.356	1.374	1.390	1.406	1.422	1.440	1.455	1.471	1.488	1.502	1.519	1.534	1.548	1.562	1.578	1.592	1.606	1.619	1.632	1.645	1.656	1.669	1.680	1.692	1.702	1.712	1.722	1.731	1.740	1.748	1.756	1.762	1.770	1.776	1.780	1.786	1.790	1.794	1.798	1.799	1.802	1.804	1.805	1.805	1.806	1.806	1.806	1.805	1.805	1.802	1.800	1.799	1.795	1.792	1.790	1.788	1.784	1.781	1.778	1.774	1.770	1.766	1.762	1.759	1.755	1.751	1.748	1.745	1.742	1.739	1.736	1.734	1.732	1.730	1.728	1.726	1.726	1.725	1.722	1.721	1.722	1.721	1.721	1.720	1.720	1.721	1.721	1.721	1.721	1.722	1.722	1.722	1.722	1.724	1.724	1.724	1.724	1.724	1.724	1.722	1.722	1.722	1.721	1.719	1.716	1.715	1.714	1.710	1.708	1.704	1.699	1.695	1.690	1.684	1.680	1.672	1.666	1.660	1.652	1.646	1.638	1.629	1.621	1.611	1.602	1.592	1.582	1.574	1.562	1.552	1.542	1.530	1.520	1.509	1.498	1.486	1.475	1.464	1.452	1.441	1.430	1.419	1.409	1.398	1.386	1.378	1.368	1.358	1.348	1.340	1.330	1.321	1.314	1.305	1.299	1.291	1.284	1.279	1.272	1.268	1.261	1.256	1.251	1.248	1.244	1.241	1.239	1.235	1.234	1.231	1.229	1.228	1.228	1.226	1.225	1.225	1.226	1.225	1.226	1.225	1.226	1.228	1.229	1.229	1.231	1.232	1.234	1.234	1.236	1.238	1.239	1.241	1.242	1.242	1.245	1.246	1.248	1.249	1.250	1.250	1.252	1.252	1.254	1.254	1.256	1.256	1.256	1.259	1.259	1.259	1.260	1.260	1.259	1.260	1.260	1.260	1.260	1.260	1.261	1.261	1.261	1.261	1.261	1.261	1.262	1.264	1.264	1.265	1.265	1.266	1.269	1.269	1.271	1.274	1.275	1.278	1.280	1.284	1.286	1.289	1.292	1.296	1.300	1.304	1.308	1.312	1.319	1.322	1.329	1.334	1.340	1.346	1.354	1.361	1.369	1.375	1.384	1.392	1.401	1.409	1.418	1.426	1.435	1.445	1.454	1.464	1.474	1.484	1.492	1.502	1.512	1.522	1.532	1.542	1.552	1.561	1.571	1.581	1.590	1.599	1.609	1.618	1.626	1.634	1.641	1.649	1.656	1.664	1.669	1.676	1.681	1.686	1.691	1.695	1.699	1.702	1.705	1.708	1.709	1.710	1.711	1.712	1.711	1.710	1.709	1.708	1.705	1.702	1.699	1.695	1.691	1.686	1.681	1.676	1.670	1.664	1.658	1.651	1.644	1.636	1.629	1.620	1.614	1.605	1.596	1.589	1.580	1.571	1.562	1.555	1.546	1.539	1.530	1.521	1.514	1.506	1.498	1.490	1.482	1.475	1.468	1.461	1.455	1.446	1.440	1.434	1.429	1.421	1.416	1.411	1.405	1.399	1.395	1.389	1.384	1.380	1.375	1.369	1.365	1.360	1.355	1.350	1.346	1.341	1.336	1.332	1.328	1.321	1.318	1.311	1.306	1.301	1.295	1.290	1.282	1.276	1.271	1.264	1.258	1.251	1.244	1.236	1.229	1.222	1.215	1.208	1.200	1.191	1.184	1.176	1.166	1.159	1.151	1.142	1.134	1.125	1.116	1.109	1.099	1.090	1.081	1.072	1.065	1.056	1.048	1.039	1.030	1.021	1.012	1.005	0.996	0.989	0.979	0.971	0.962	0.955	0.945	0.938	0.930	0.921	0.914	0.905	0.898	0.889	0.880	0.871	0.862	0.855	0.845	0.838	0.828	0.819	0.810	0.801	0.791	0.781	0.774	0.762	0.754	0.744	0.734	0.724	0.714	0.704	0.692	0.682	0.671	0.662	0.651	0.641	0.629	0.618	0.609	0.596	0.586	0.576	0.565	0.554	0.544	0.532	0.522	0.512	0.502	0.494	0.484	0.474	0.465	0.456	0.446	0.439	0.431	0.424	0.418	0.410	0.405	0.399	0.394	0.389	0.385	0.382	0.380	0.378	0.376	0.375	0.374	0.375	0.375	0.376	0.379	0.382	0.385	0.389	0.392	0.399	0.404	0.410	0.416	0.424	0.431	0.440	0.449	0.458	0.466	0.476	0.486	0.498	0.509	0.519	0.530	0.541	0.552	0.564	0.575	0.586	0.598	0.609	0.620	0.631	0.642	0.652	0.662	0.672	0.682	0.691	0.701	0.710	0.718	0.725	0.731	0.738	0.744	0.749	0.752	0.756	0.760	0.764	0.766	0.768	0.768	0.768	0.768	0.766	0.764	0.761	0.758	0.754	0.751	0.746	0.740	0.734	0.729	0.721	0.715	0.708	0.700	0.692	0.684	0.674	0.665	0.656	0.648	0.639	0.629	0.619	0.611	0.600	0.590	0.581	0.572	0.562	0.554	0.545	0.536	0.526	0.518	0.510	0.501	0.492	0.485	0.478	0.470	0.462	0.455	0.449	0.441	0.436	0.430	0.424	0.418	0.411	0.405	0.400	0.394	0.390	0.384	0.379	0.372	0.368	0.362	0.356	0.351	0.345	0.340	0.335	0.330	0.325	0.319	0.312	0.306	0.300	0.294	0.288	0.281	0.274	0.268	0.260	0.252	0.245	0.238	0.230	0.222	0.212	0.205	0.196	0.188	0.179	0.169	0.160	0.151	0.141	0.131	0.121	0.111	0.101	0.090	0.080	0.070	0.060	0.049	0.038	0.026	0.016	0.004	-0.008	-0.019	-0.030	-0.041	-0.052	-0.064	-0.075	-0.088	-0.099	-0.111	-0.122	-0.134	-0.145	-0.158	-0.169	-0.180	-0.192	-0.204	-0.216	-0.228	-0.239	-0.251	-0.262	-0.274	-0.285	-0.296	-0.308	-0.318	-0.329	-0.340	-0.350	-0.361	-0.371	-0.381	-0.391	-0.402	-0.412	-0.421	-0.431	-0.440	-0.448	-0.456	-0.466	-0.474	-0.481	-0.489	-0.496	-0.504	-0.510	-0.518	-0.524	-0.530	-0.535	-0.541	-0.546	-0.551	-0.555	-0.559	-0.562	-0.566	-0.569	-0.572	-0.574	-0.575	-0.578	-0.579	-0.580	-0.580	-0.580	-0.580	-0.579	-0.579	-0.578	-0.575	-0.574	-0.570	-0.568	-0.565	-0.562	-0.558	-0.554	-0.550	-0.546	-0.541	-0.536	-0.532	-0.526	-0.521	-0.516	-0.510	-0.504	-0.499	-0.492	-0.486	-0.480	-0.474	-0.469	-0.461	-0.455	-0.449	-0.442	-0.436	-0.431	-0.425	-0.420	-0.414	-0.409	-0.402	-0.398	-0.392	-0.386	-0.382	-0.379	-0.372	-0.369	-0.364	-0.360	-0.355	-0.352	-0.348	-0.344	-0.341	-0.338	-0.335	-0.330	-0.328	-0.325	-0.321	-0.318	-0.315	-0.312	-0.309	-0.306	-0.302	-0.299	-0.295	-0.291	-0.289	-0.285	-0.279	-0.275	-0.271	-0.265	-0.260	-0.255	-0.249	-0.242	-0.238	-0.230	-0.224	-0.216	-0.209	-0.200	-0.191	-0.182	-0.174	-0.164	-0.154	-0.144	-0.132	-0.122	-0.110	-0.099	-0.086	-0.075	-0.061	-0.050	-0.036	-0.022	-0.010	0.002	0.016	0.030	0.044	0.056	0.070	0.082	0.096	0.109	0.122	0.135	0.146	0.159	0.170	0.181	0.191	0.202	0.212	0.222	0.230	0.239	0.248	0.254	0.261	0.266	0.272	0.278	0.281	0.284	0.288	0.290	0.290	0.291	0.291	0.291	0.289	0.286	0.284	0.281	0.278	0.272	0.268	0.261	0.255	0.249	0.241	0.232	0.225	0.216	0.208	0.199	0.189	0.180	0.170	0.159	0.149	0.139	0.128	0.118	0.108	0.096	0.086	0.075	0.065	0.054	0.044	0.034	0.024	0.015	0.005	-0.005	-0.014	-0.022	-0.030	-0.039	-0.048	-0.054	-0.061	-0.069	-0.076	-0.082	-0.088	-0.094	-0.100	-0.104	-0.110	-0.114	-0.119	-0.122	-0.126	-0.130	-0.134	-0.136	-0.140	-0.142	-0.145	-0.149	-0.150	-0.152	-0.154	-0.158	-0.159	-0.161	-0.164	-0.164	-0.166	-0.168	-0.169	-0.171	-0.172	-0.174	-0.176	-0.179	-0.179	-0.181	-0.182	-0.184	-0.186	-0.189	-0.190	-0.191	-0.192	-0.194	-0.195	-0.198	-0.198	-0.200	-0.200	-0.202	-0.202	-0.205	-0.205	-0.205	-0.206	-0.206	-0.206	-0.206	-0.206	-0.205	-0.204	-0.204	-0.201	-0.201	-0.200	-0.198	-0.195	-0.192	-0.189	-0.185	-0.181	-0.178	-0.174	-0.169	-0.164	-0.159	-0.152	-0.148	-0.140	-0.135	-0.128	-0.121	-0.114	-0.105	-0.099	-0.090	-0.081	-0.072	-0.062	-0.054	-0.044	-0.035	-0.025	-0.015	-0.005	0.005	0.015	0.025	0.036	0.046	0.056	0.065	0.076	0.086	0.095	0.105	0.115	0.124	0.132	0.142	0.150	0.159	0.166	0.174	0.180	0.188	0.194	0.199	0.205	0.209	0.214	0.218	0.220	0.222	0.225	0.228	0.229	0.228	0.229	0.228	0.225	0.222	0.220	0.218	0.214	0.210	0.205	0.199	0.194	0.188	0.181	0.174	0.166	0.159	0.150	0.144	0.135	0.126	0.118	0.108	0.099	0.090	0.082	0.074	0.064	0.056	0.048	0.040	0.032	0.026	0.020	0.012	0.006	0.002	-0.004	-0.008	-0.011	-0.012	-0.016	-0.016	-0.018	-0.018	-0.018	-0.015	-0.012	-0.010	-0.006	-0.001	0.005	0.011	0.020	0.029	0.038	0.048	0.058	0.069	0.081	0.095	0.109	0.122	0.139	0.155	0.171	0.189	0.206	0.226	0.244	0.264	0.284	0.306	0.326	0.349	0.370	0.391	0.415	0.438	0.459	0.482	0.505	0.529	0.552	0.575	0.599	0.621	0.644	0.666	0.689	0.711	0.734	0.755	0.776	0.798	0.818	0.838	0.856	0.876	0.895	0.911	0.930	0.946	0.961	0.975	0.990	1.004	1.015	1.028	1.038	1.048	1.056	1.065	1.071	1.076	1.082	1.086	1.089	1.091	1.092	1.092	1.091	1.090	1.088	1.082	1.079	1.072	1.066	1.059	1.051	1.041	1.031	1.021	1.010	0.998	0.985	0.970	0.956	0.942	0.928	0.911	0.895	0.879	0.861	0.845	0.828	0.810	0.791	0.774	0.756	0.738	0.720	0.702	0.685	0.666	0.650	0.632	0.615	0.599	0.582	0.568	0.551	0.536	0.521	0.507	0.495	0.480	0.469	0.456	0.445	0.435	0.424	0.415	0.406	0.399	0.392	0.385	0.379	0.374	0.369	0.365	0.362	0.360	0.358	0.355	0.354	0.355	0.354	0.355	0.358	0.358	0.360	0.364	0.366	0.370	0.372	0.376	0.381	0.386	0.391	0.396	0.401	0.406	0.411	0.418	0.422	0.429	0.435	0.440	0.446	0.450	0.455	0.461	0.466	0.470	0.475	0.479	0.482	0.486	0.490	0.494	0.496	0.499	0.500	0.502	0.504	0.506	0.506	0.505	0.506	0.505	0.504	0.502	0.500	0.498	0.495	0.491	0.486	0.481	0.476	0.470	0.464	0.458	0.449	0.442	0.434	0.425	0.415	0.405	0.394	0.382	0.370	0.358	0.345	0.330	0.316	0.301	0.285	0.269	0.252	0.234	0.216	0.196	0.178	0.156	0.135	0.114	0.091	0.066	0.044	0.018	-0.008	-0.034	-0.062	-0.090	-0.119	-0.148	-0.178	-0.210	-0.241	-0.274	-0.308	-0.341	-0.376	-0.411	-0.448	-0.485	-0.524	-0.561	-0.601	-0.640	-0.680	-0.721	-0.762	-0.804	-0.846	-0.889	-0.932	-0.978	-1.021	-1.066	-1.111	-1.156	-1.202	-1.248	-1.294	-1.340	-1.386	-1.432	-1.479	-1.525	-1.571	-1.618	-1.665	-1.710	-1.756	-1.801	-1.848	-1.892	-1.939	-1.982	-2.027	-2.071	-2.115	-2.158	-2.201	-2.244	-2.286	-2.329	-2.370	-2.412	-2.454	-2.494	-2.534	-2.574	-2.615	-2.654	-2.692	-2.732	-2.772	-2.810	-2.850	-2.888	-2.928	-2.966	-3.004	-3.044	-3.082	-3.121	-3.160	-3.200	-3.239	-3.279	-3.319	-3.360	-3.401	-3.442	-3.484	-3.526	-3.569	-3.611	-3.656	-3.700	-3.745	-3.791	-3.836	-3.882	-3.930	-3.978	-4.026	-4.075	-4.125	-4.175	-4.225	-4.276	-4.326	-4.379	-4.431	-4.484	-4.536	-4.589	-4.642	-4.695	-4.749	-4.801	-4.855	-4.909	-4.961	-5.014	-5.066	-5.119	-5.170	-5.221	-5.271	-5.321	-5.371	-5.419	-5.466	-5.512	-5.559	-5.602	-5.645	-5.686	-5.728	-5.766	-5.804	-5.840	-5.875	-5.908	-5.939	-5.969	-5.996	-6.022	-6.046	-6.068	-6.089	-6.108	-6.124	-6.138	-6.150	-6.161	-6.169	-6.175	-6.179	-6.181	-6.181	-6.180	-6.176	-6.171	-6.162	-6.152	-6.141	-6.129	-6.114	-6.098	-6.079	-6.058	-6.035	-6.011	-5.985	-5.959	-5.930	-5.901	-5.870	-5.838	-5.804	-5.769	-5.732	-5.696	-5.659	-5.619	-5.579	-5.538	-5.496	-5.454	-5.410	-5.368	-5.324	-5.279	-5.234	-5.188	-5.142	-5.095	-5.049	-5.002	-4.956	-4.909	-4.861	-4.814	-4.768	-4.719	-4.671	-4.624	-4.576	-4.529	-4.481	-4.434	-4.388	-4.339	-4.291	-4.244	-4.196	-4.149	-4.101	-4.054	-4.005	-3.958	-3.909	-3.861	-3.812	-3.765	-3.716	-3.666	-3.618	-3.569	-3.519	-3.469	-3.418	-3.366	-3.316	-3.264	-3.210	-3.159	-3.105	-3.050	-2.996	-2.941	-2.886	-2.830	-2.774	-2.716	-2.659	-2.601	-2.542	-2.482	-2.422	-2.362	-2.304	-2.242	-2.180	-2.120	-2.058	-1.996	-1.935	-1.871	-1.810	-1.748	-1.686	-1.624	-1.561	-1.500	-1.439	-1.378	-1.318	-1.256	-1.196	-1.138	-1.079	-1.020	-0.962	-0.905	-0.849	-0.795	-0.739	-0.686	-0.632	-0.582	-0.531	-0.482	-0.432	-0.386	-0.339	-0.294	-0.249	-0.206	-0.164	-0.122	-0.082	-0.044	-0.006	0.031	0.066	0.100	0.134	0.166	0.196	0.228	0.256	0.284	0.310	0.336	0.361	0.385	0.409	0.431	0.454	0.474	0.494	0.512	0.530	0.548	0.564	0.580	0.595	0.609	0.624	0.636	0.649	0.661	0.672	0.682	0.692	0.702	0.711	0.719	0.726	0.734	0.740	0.746	0.751	0.758	0.762	0.766	0.770	0.774	0.776	0.779	0.780	0.782	0.782	0.785	0.785	0.785	0.785	0.784	0.784	0.784	0.781	0.780	0.778	0.776	0.775	0.771	0.769	0.768	0.764	0.761	0.759	0.755	0.752	0.749	0.745	0.742	0.740	0.736	0.732	0.730	0.726	0.722	0.720	0.716	0.712	0.709	0.705	0.701	0.698	0.692	0.690	0.686	0.681	0.678	0.674	0.669	0.664	0.659	0.654	0.648	0.641	0.635	0.630	0.622	0.615	0.606	0.599	0.590	0.582	0.572	0.562	0.552	0.541	0.531	0.519	0.507	0.495	0.482	0.468	0.454	0.439	0.425	0.410	0.394	0.378	0.360	0.344	0.326	0.308	0.291	0.272	0.252	0.235	0.216	0.196	0.178	0.158	0.140	0.120	0.099	0.080	0.060	0.041	0.022	0.004	-0.015	-0.034	-0.054	-0.071	-0.089	-0.106	-0.125	-0.142	-0.159	-0.175	-0.192	-0.208	-0.224	-0.239	-0.254	-0.268	-0.282	-0.296	-0.310	-0.322	-0.336	-0.350	-0.361	-0.374	-0.388	-0.399	-0.411	-0.421	-0.434	-0.446	-0.456	-0.468	-0.480	-0.490	-0.501	-0.512	-0.524	-0.535	-0.546	-0.559	-0.570	-0.582	-0.594	-0.606	-0.619	-0.632	-0.645	-0.658	-0.671	-0.685	-0.699	-0.712	-0.726	-0.742	-0.758	-0.772	-0.788	-0.802	-0.819	-0.835	-0.850	-0.866	-0.884	-0.900	-0.916	-0.932	-0.950	-0.968	-0.984	-1.001	-1.019	-1.036	-1.052	-1.070	-1.086	-1.104	-1.120	-1.136	-1.152	-1.169	-1.185	-1.202	-1.218	-1.232	-1.248	-1.264	-1.279	-1.294	-1.308	-1.322	-1.338	-1.351	-1.365	-1.379	-1.392	-1.405	-1.418	-1.432	-1.444	-1.456	-1.469	-1.481	-1.494	-1.504	-1.516	-1.528	-1.539	-1.550	-1.561	-1.571	-1.582	-1.592	-1.604	-1.615	-1.625	-1.635	-1.645	-1.655	-1.665	-1.674	-1.684	-1.694	-1.702	-1.712	-1.721	-1.731	-1.739	-1.748	-1.756	-1.765	-1.772	-1.781	-1.789	-1.795	-1.802	-1.809	-1.816	-1.824	-1.830	-1.835	-1.841	-1.846	-1.851	-1.856	-1.861	-1.865	-1.869	-1.872	-1.875	-1.878	-1.880	-1.882	-1.885	-1.886	-1.888	-1.889	-1.890	-1.890	-1.890	-1.890	-1.890	-1.890	-1.890	-1.889	-1.889	-1.888	-1.888	-1.888	-1.886	-1.885	-1.884	-1.882	-1.881	-1.881	-1.880	-1.879	-1.879	-1.878	-1.879	-1.879	-1.879	-1.879	-1.879	-1.880	-1.882	-1.884	-1.886	-1.889	-1.891	-1.894	-1.898	-1.901	-1.905	-1.909	-1.914	-1.919	-1.922	-1.929	-1.934	-1.940	-1.946	-1.952	-1.960	-1.966	-1.974	-1.981	-1.989	-1.996	-2.004	-2.011	-2.020	-2.027	-2.038	-2.045	-2.054	-2.061	-2.070	-2.079	-2.088	-2.095	-2.104	-2.112	-2.119	-2.128	-2.135	-2.144	-2.151	-2.159	-2.166	-2.174	-2.181	-2.189	-2.195	-2.204	-2.210	-2.216	-2.224	-2.231	-2.238	-2.244	-2.251	-2.258	-2.264	-2.270	-2.278	-2.284	-2.291	-2.298	-2.304	-2.311	-2.318	-2.325	-2.331	-2.338	-2.345	-2.351	-2.359	-2.365	-2.371	-2.379	-2.385	-2.391	-2.399	-2.405	-2.411	-2.419	-2.425	-2.431	-2.438	-2.444	-2.449	-2.455	-2.460	-2.465	-2.470	-2.475	-2.479	-2.482	-2.486	-2.490	-2.492	-2.494	-2.496	-2.499	-2.499	-2.499	-2.500	-2.499	-2.499	-2.498	-2.496	-2.492	-2.490	-2.486	-2.484	-2.478	-2.474	-2.468	-2.461	-2.455	-2.448	-2.440	-2.431	-2.424	-2.415	-2.405	-2.396	-2.386	-2.376	-2.366	-2.354	-2.344	-2.332	-2.321	-2.310	-2.299	-2.288	-2.276	-2.266	-2.255	-2.244	-2.234	-2.222	-2.214	-2.202	-2.192	-2.184	-2.175	-2.166	-2.159	-2.151	-2.144	-2.138	-2.131	-2.125	-2.120	-2.116	-2.111	-2.109	-2.106	-2.102	-2.101	-2.101	-2.100	-2.100	-2.101	-2.102	-2.105	-2.108	-2.110	-2.114	-2.118	-2.122	-2.126	-2.132	-2.138	-2.144	-2.151	-2.158	-2.164	-2.171	-2.180	-2.188	-2.196	-2.204	-2.211	-2.220	-2.229	-2.238	-2.246	-2.256	-2.264	-2.274	-2.281	-2.290	-2.299	-2.308	-2.315	-2.324	-2.330	-2.339	-2.348	-2.355	-2.361	-2.370	-2.376	-2.382	-2.390	-2.396	-2.402	-2.408	-2.412	-2.420	-2.425	-2.430	-2.435	-2.440	-2.445	-2.449	-2.454	-2.458	-2.462	-2.466	-2.470	-2.474	-2.476	-2.479	-2.482	-2.485	-2.488	-2.490	-2.492	-2.495	-2.496	-2.496	-2.498	-2.500	-2.501	-2.501	-2.501	-2.501	-2.500	-2.500	-2.499	-2.499	-2.496	-2.494	-2.491	-2.489	-2.485	-2.481	-2.476	-2.472	-2.468	-2.461	-2.455	-2.449	-2.442	-2.434	-2.426	-2.418	-2.409	-2.400	-2.391	-2.380	-2.370	-2.360	-2.348	-2.338	-2.325	-2.314	-2.301	-2.290	-2.276	-2.265	-2.252	-2.239	-2.228	-2.214	-2.201	-2.189	-2.176	-2.164	-2.151	-2.139	-2.128	-2.116	-2.105	-2.094	-2.082	-2.074	-2.064	-2.054	-2.046	-2.036	-2.029	-2.021	-2.014	-2.007	-2.000	-1.995	-1.989	-1.984	-1.979	-1.974	-1.970	-1.965	-1.961	-1.956	-1.954	-1.950	-1.946	-1.944	-1.940	-1.935	-1.932	-1.928	-1.924	-1.920	-1.915	-1.910	-1.905	-1.900	-1.894	-1.888	-1.880	-1.872	-1.865	-1.856	-1.846	-1.836	-1.826	-1.815	-1.804	-1.790	-1.778	-1.764	-1.749	-1.734	-1.718	-1.701	-1.684	-1.665	-1.646	-1.628	-1.609	-1.589	-1.569	-1.546	-1.526	-1.504	-1.481	-1.459	-1.436	-1.412	-1.389	-1.365	-1.341	-1.318	-1.292	-1.269	-1.244	-1.220	-1.195	-1.171	-1.146	-1.120	-1.096	-1.072	-1.046	-1.022	-0.998	-0.974	-0.949	-0.924	-0.900	-0.875	-0.851	-0.826	-0.801	-0.778	-0.752	-0.728	-0.704	-0.679	-0.654	-0.630	-0.605	-0.580	-0.555	-0.530	-0.504	-0.479	-0.454	-0.429	-0.401	-0.376	-0.350	-0.325	-0.299	-0.272	-0.246	-0.220	-0.194	-0.168	-0.141	-0.116	-0.089	-0.062	-0.038	-0.012	0.014	0.039	0.064	0.088	0.112	0.136	0.160	0.182	0.206	0.228	0.250	0.270	0.291	0.310	0.330	0.349	0.368	0.385	0.400	0.418	0.434	0.449	0.462	0.476	0.489	0.501	0.512	0.525	0.535	0.545	0.554	0.562	0.571	0.579	0.586	0.594	0.600	0.605	0.611	0.616	0.621	0.626	0.631	0.636	0.640	0.644	0.648	0.651	0.655	0.659	0.662	0.665	0.669	0.671	0.675	0.679	0.682	0.685	0.689	0.692	0.696	0.700	0.704	0.708	0.711	0.715	0.720	0.724	0.728	0.731	0.736	0.740	0.745	0.750	0.754	0.758	0.762	0.768	0.772	0.778	0.781	0.786	0.790	0.796	0.800	0.805	0.809	0.814	0.818	0.822	0.826	0.831	0.836	0.839	0.844	0.848	0.852	0.856	0.860	0.865	0.868	0.872	0.875	0.880	0.884	0.888	0.891	0.894	0.898	0.901	0.904	0.908	0.911	0.915	0.918	0.920	0.924	0.926	0.929	0.932	0.935	0.938	0.940	0.942	0.944	0.946	0.949	0.950	0.952	0.954	0.955	0.958	0.958	0.959	0.960	0.961	0.962	0.962	0.964	0.964	0.964	0.964	0.964	0.964	0.964	0.964	0.964	0.962	0.961	0.961	0.960	0.959	0.958	0.958	0.955	0.954	0.954	0.951	0.950	0.948	0.946	0.945	0.942	0.940	0.938	0.936	0.934	0.931	0.929	0.926	0.922	0.920	0.918	0.915	0.912	0.909	0.905	0.901	0.899	0.894	0.891	0.888	0.882	0.879	0.875	0.871	0.866	0.861	0.858	0.854	0.849	0.844	0.839	0.834	0.829	0.825	0.820	0.816	0.811	0.806	0.801	0.798	0.794	0.790	0.785	0.782	0.779	0.776	0.772	0.770	0.769	0.766	0.764	0.764	0.762	0.762	0.764	0.764	0.764	0.766	0.769	0.770	0.772	0.775	0.780	0.784	0.789	0.792	0.799	0.804	0.810	0.818	0.825	0.832	0.839	0.848	0.855	0.865	0.874	0.884	0.891	0.901	0.911	0.921	0.931	0.940	0.951	0.960	0.971	0.980	0.990	1.000	1.009	1.018	1.026	1.035	1.044	1.052	1.060	1.068	1.076	1.084	1.090	1.096	1.102	1.109	1.115	1.119	1.125	1.130	1.135	1.139	1.142	1.146	1.150	1.154	1.158	1.161	1.162	1.165	1.170	1.172	1.175	1.178	1.180	1.182	1.186	1.189	1.192	1.196	1.199	1.202	1.206	1.210	1.214	1.219	1.221	1.226	1.231	1.236	1.241	1.246	1.251	1.256	1.262	1.268	1.274	1.279	1.285	1.291	1.298	1.304	1.310	1.316	1.322	1.328	1.334	1.339	1.346	1.351	1.358	1.362	1.368	1.372	1.378	1.382	1.386	1.391	1.395	1.400	1.402	1.408	1.411	1.414	1.418	1.420	1.422	1.425	1.429	1.431	1.432	1.435	1.438	1.440	1.442	1.446	1.449	1.451	1.454	1.458	1.461	1.464	1.468	1.471	1.476	1.480	1.486	1.491	1.498	1.502	1.510	1.516	1.524	1.531	1.539	1.548	1.558	1.566	1.576	1.586	1.599	1.609	1.620	1.632	1.645	1.658	1.671	1.685	1.698	1.712	1.726	1.740	1.754	1.769	1.782	1.799	1.812	1.828	1.842	1.858	1.872	1.886	1.901	1.915	1.931	1.945	1.959	1.972	1.985	1.999	2.010	2.022	2.034	2.046	2.058	2.069	2.079	2.088	2.098	2.106	2.114	2.122	2.129	2.136	2.141	2.148	2.152	2.158	2.161	2.165	2.166	2.169	2.171	2.171	2.172	2.172	2.172	2.171	2.170	2.168	2.166	2.162	2.160	2.156	2.152	2.148	2.142	2.138	2.131	2.126	2.121	2.114	2.108	2.101	2.094	2.088	2.079	2.072	2.065	2.059	2.050	2.042	2.035	2.029	2.021	2.015	2.009	2.001	1.995	1.989	1.984	1.978	1.972	1.969	1.964	1.959	1.956	1.952	1.950	1.948	1.946	1.944	1.944	1.944	1.944	1.945	1.946	1.948	1.949	1.951	1.955	1.958	1.961	1.966	1.969	1.975	1.981	1.986	1.992	1.998	2.005	2.011	2.018	2.026	2.033	2.040	2.047	2.055	2.062	2.071	2.079	2.086	2.094	2.102	2.109	2.115	2.122	2.130	2.138	2.144	2.150	2.156	2.162	2.168	2.174	2.179	2.182	2.188	2.192	2.196	2.200	2.204	2.206	2.209	2.212	2.214	2.216	2.219	2.219	2.221	2.221	2.221	2.222	2.222	2.224	2.224	2.222	2.222	2.221	2.220	2.219	2.218	2.216	2.215	2.214	2.212	2.210	2.209	2.205	2.205	2.202	2.200	2.198	2.195	2.194	2.190	2.189	2.185	2.182	2.180	2.178	2.175	2.172	2.170	2.168	2.165	2.162	2.159	2.156	2.154	2.151	2.148	2.145	2.141	2.139	2.135	2.132	2.130	2.125	2.121	2.119	2.115	2.111	2.108	2.104	2.100	2.096	2.091	2.086	2.082	2.078	2.072	2.069	2.064	2.059	2.052	2.047	2.041	2.036	2.030	2.024	2.016	2.011	2.005	1.998	1.989	1.982	1.975	1.968	1.960	1.950	1.942	1.934	1.925	1.916	1.906	1.898	1.889	1.879	1.870	1.859	1.850	1.840	1.829	1.819	1.808	1.798	1.786	1.776	1.766	1.754	1.744	1.734	1.722	1.712	1.700	1.690	1.679	1.669	1.658	1.646	1.636	1.626	1.615	1.605	1.594	1.584	1.575	1.564	1.554	1.544	1.535	1.525	1.515	1.506	1.496	1.486	1.478	1.469	1.460	1.450	1.441	1.432	1.424	1.415	1.406	1.398	1.388	1.379	1.370	1.361	1.351	1.342	1.334	1.324	1.315	1.304	1.295	1.285	1.275	1.265	1.254	1.244	1.234	1.222	1.211	1.199	1.188	1.178	1.164	1.151	1.139	1.126	1.114	1.101	1.089	1.076	1.062	1.050	1.035	1.021	1.009	0.995	0.982	0.969	0.955	0.942	0.929	0.916	0.902	0.891	0.879	0.865	0.852	0.841	0.831	0.819	0.809	0.800	0.790	0.781	0.772	0.765	0.759	0.752	0.746	0.741	0.738	0.734	0.731	0.730	0.729	0.729	0.729	0.730	0.732	0.735	0.740	0.746	0.751	0.758	0.765	0.774	0.782	0.792	0.804	0.816	0.829	0.841	0.856	0.870	0.886	0.902	0.919	0.938	0.955	0.974	0.992	1.012	1.031	1.052	1.072	1.094	1.115	1.136	1.159	1.180	1.202	1.225	1.246	1.269	1.291	1.314	1.336	1.359	1.380	1.402	1.424	1.445	1.466	1.489	1.509	1.529	1.550	1.570	1.590	1.611	1.630	1.650	1.668	1.688	1.705	1.724	1.742	1.759	1.778	1.795	1.812	1.829	1.846	1.862	1.879	1.895	1.911	1.928	1.944	1.959	1.975	1.991	2.005	2.021	2.036	2.051	2.068	2.082	2.098	2.114	2.128	2.141	2.156	2.170	2.184	2.198	2.212	2.225	2.238	2.251	2.264	2.276	2.290	2.301	2.312	2.324	2.335	2.345	2.356	2.365	2.374	2.382	2.391	2.399	2.406	2.414	2.419	2.425	2.430	2.435	2.439	2.441	2.445	2.448	2.450	2.451	2.451	2.452	2.452	2.451	2.451	2.450	2.448	2.446	2.444	2.440	2.439	2.435	2.431	2.428	2.424	2.420	2.415	2.411	2.406	2.402	2.399	2.394	2.390	2.386	2.382	2.379	2.375	2.372	2.369	2.366	2.364	2.362	2.360	2.359	2.358	2.356	2.356	2.355	2.356	2.355	2.356	2.356	2.359	2.360	2.361	2.364	2.366	2.368	2.371	2.372	2.375	2.378	2.381	2.384	2.386	2.389	2.391	2.394	2.396	2.399	2.400	2.402	2.404	2.405	2.406	2.406	2.408	2.408	2.406	2.406	2.405	2.402	2.401	2.399	2.395	2.391	2.388	2.384	2.380	2.374	2.368	2.361	2.355	2.349	2.341	2.334	2.326	2.318	2.309	2.300	2.291	2.281	2.272	2.262	2.252	2.242	2.232	2.222	2.211	2.201	2.192	2.181	2.171	2.161	2.152	2.141	2.132	2.124	2.115	2.106	2.098	2.090	2.082	2.075	2.069	2.061	2.055	2.050	2.044	2.039	2.034	2.030	2.025	2.021	2.019	2.016	2.014	2.013	2.011	2.010	2.009	2.009	2.009	2.010	2.010	2.011	2.013	2.014	2.016	2.019	2.021	2.024	2.026	2.030	2.034	2.038	2.041	2.045	2.050	2.052	2.058	2.062	2.068	2.072	2.076	2.081	2.085	2.090	2.096	2.101	2.105	2.110	2.115	2.119	2.124	2.128	2.134	2.138	2.142	2.146	2.150	2.155	2.158	2.161	2.164	2.168	2.171	2.175	2.178	2.180	2.182	2.185	2.188	2.189	2.191	2.192	2.194	2.196	2.198	2.199	2.201	2.201	2.204	2.204	2.205	2.205	2.208	2.209	2.209	2.210	2.211	2.211	2.212	2.212	2.214	2.215	2.216	2.216	2.219	2.220	2.222	2.224	2.226	2.228	2.231	2.234	2.238	2.240	2.244	2.248	2.252	2.255	2.260	2.265	2.270	2.276	2.281	2.288	2.294	2.300	2.306	2.311	2.319	2.326	2.332	2.340	2.348	2.355	2.362	2.370	2.378	2.384	2.392	2.399	2.408	2.414	2.420	2.428	2.434	2.441	2.448	2.452	2.459	2.464	2.468	2.472	2.476	2.481	2.484	2.488	2.489	2.491	2.494	2.494	2.495	2.495	2.495	2.494	2.492	2.491	2.490	2.486	2.484	2.481	2.478	2.472	2.468	2.462	2.458	2.452	2.446	2.440	2.432	2.426	2.419	2.411	2.404	2.396	2.389	2.380	2.372	2.365	2.356	2.349	2.340	2.331	2.324	2.315	2.308	2.299	2.291	2.282	2.275	2.266	2.259	2.251	2.244	2.236	2.229	2.220	2.212	2.205	2.198	2.190	2.182	2.175	2.169	2.161	2.155	2.148	2.140	2.134	2.128	2.120	2.112	2.106	2.099	2.092	2.085	2.079	2.071	2.065	2.056	2.050	2.042	2.035	2.027	2.020	2.014	2.005	1.998	1.990	1.982	1.975	1.968	1.960	1.951	1.944	1.936	1.928	1.920	1.911	1.904	1.895	1.888	1.879	1.871	1.864	1.855	1.848	1.839	1.831	1.822	1.815	1.808	1.799	1.791	1.782	1.775	1.766	1.759	1.750	1.742	1.734	1.725	1.719	1.710	1.702	1.694	1.686	1.678	1.669	1.660	1.651	1.642	1.634	1.625	1.618	1.609	1.599	1.591	1.582	1.572	1.564	1.555	1.546	1.538	1.528	1.519	1.509	1.500	1.490	1.481	1.471	1.462	1.452	1.444	1.435	1.425	1.416	1.408	1.398	1.389	1.380	1.371	1.362	1.354	1.346	1.338	1.329	1.322	1.315	1.308	1.300	1.294	1.286	1.281	1.275	1.270	1.265	1.260	1.256	1.252	1.249	1.246	1.244	1.241	1.240	1.239	1.238	1.238	1.238	1.239	1.241	1.242	1.245	1.248	1.252	1.255	1.260	1.265	1.271	1.276	1.282	1.290	1.298	1.305	1.312	1.321	1.330	1.340	1.349	1.360	1.370	1.380	1.392	1.402	1.412	1.425	1.435	1.448	1.459	1.470	1.481	1.494	1.505	1.516	1.528	1.539	1.549	1.559	1.570	1.579	1.589	1.598	1.606	1.614	1.622	1.630	1.636	1.642	1.649	1.654	1.659	1.661	1.666	1.669	1.670	1.671	1.671	1.672	1.671	1.670	1.668	1.665	1.661	1.658	1.652	1.648	1.641	1.635	1.629	1.621	1.612	1.604	1.594	1.585	1.575	1.564	1.554	1.542	1.530	1.520	1.508	1.495	1.482	1.471	1.459	1.445	1.434	1.421	1.409	1.395	1.382	1.371	1.359	1.346	1.335	1.322	1.311	1.301	1.290	1.280	1.269	1.260	1.250	1.241	1.232	1.224	1.216	1.208	1.200	1.192	1.188	1.181	1.175	1.169	1.165	1.160	1.155	1.151	1.146	1.142	1.140	1.135	1.134	1.131	1.128	1.125	1.122	1.121	1.119	1.116	1.115	1.112	1.111	1.109	1.108	1.105	1.104	1.101	1.099	1.096	1.095	1.091	1.089	1.086	1.082	1.079	1.075	1.071	1.066	1.062	1.058	1.051	1.046	1.041	1.035	1.029	1.021	1.014	1.006	0.999	0.990	0.982	0.974	0.964	0.955	0.945	0.934	0.925	0.915	0.902	0.892	0.880	0.870	0.858	0.845	0.832	0.821	0.809	0.796	0.784	0.771	0.759	0.746	0.734	0.721	0.709	0.695	0.682	0.670	0.658	0.645	0.634	0.621	0.609	0.598	0.586	0.575	0.562	0.552	0.541	0.532	0.521	0.512	0.502	0.492	0.485	0.476	0.468	0.460	0.452	0.444	0.438	0.430	0.424	0.419	0.412	0.408	0.404	0.399	0.394	0.391	0.388	0.384	0.382	0.380	0.378	0.376	0.375	0.374	0.372	0.374	0.372	0.374	0.374	0.375	0.376	0.379	0.380	0.381	0.384	0.386	0.389	0.392	0.395	0.399	0.402	0.405	0.409	0.412	0.415	0.419	0.422	0.426	0.431	0.435	0.438	0.441	0.444	0.448	0.451	0.454	0.458	0.459	0.461	0.465	0.468	0.469	0.470	0.471	0.472	0.475	0.476	0.476	0.478	0.478	0.478	0.478	0.479	0.478	0.478	0.476	0.476	0.476	0.475	0.475	0.474	0.472	0.471	0.471	0.471	0.471	0.470	0.470	0.470	0.471	0.471	0.472	0.474	0.475	0.476	0.480	0.481	0.485	0.489	0.492	0.498	0.502	0.507	0.514	0.520	0.528	0.535	0.542	0.551	0.560	0.570	0.580	0.590	0.601	0.612	0.625	0.636	0.649	0.662	0.676	0.689	0.704	0.718	0.731	0.746	0.760	0.775	0.789	0.805	0.819	0.834	0.848	0.861	0.876	0.890	0.902	0.916	0.929	0.940	0.952	0.964	0.975	0.985	0.995	1.005	1.014	1.022	1.030	1.038	1.042	1.049	1.054	1.056	1.061	1.064	1.065	1.068	1.069	1.069	1.068	1.066	1.065	1.062	1.060	1.056	1.052	1.048	1.042	1.038	1.031	1.025	1.018	1.011	1.004	0.996	0.989	0.979	0.971	0.961	0.954	0.944	0.935	0.925	0.916	0.906	0.896	0.888	0.878	0.869	0.860	0.850	0.841	0.831	0.824	0.814	0.805	0.796	0.789	0.781	0.772	0.765	0.759	0.751	0.744	0.738	0.730	0.724	0.716	0.711	0.705	0.700	0.694	0.688	0.684	0.678	0.672	0.666	0.662	0.656	0.651	0.648	0.642	0.638	0.634	0.629	0.624	0.618	0.612	0.609	0.602	0.598	0.592	0.586	0.581	0.575	0.570	0.564	0.559	0.551	0.545	0.538	0.531	0.525	0.519	0.512	0.505	0.498	0.491	0.484	0.476	0.469	0.462	0.456	0.449	0.441	0.435	0.428	0.422	0.415	0.409	0.402	0.398	0.391	0.386	0.381	0.376	0.372	0.368	0.364	0.361	0.358	0.356	0.354	0.352	0.351	0.350	0.350	0.351	0.354	0.354	0.356	0.358	0.361	0.365	0.368	0.372	0.379	0.384	0.390	0.396	0.404	0.410	0.419	0.428	0.436	0.445	0.455	0.465	0.474	0.485	0.495	0.506	0.518	0.529	0.540	0.551	0.564	0.574	0.585	0.598	0.609	0.620	0.631	0.642	0.654	0.662	0.674	0.684	0.694	0.702	0.712	0.720	0.729	0.735	0.742	0.749	0.756	0.761	0.766	0.770	0.774	0.778	0.780	0.781	0.784	0.784	0.784	0.782	0.782	0.780	0.779	0.776	0.774	0.770	0.766	0.761	0.756	0.752	0.746	0.740	0.734	0.728	0.722	0.715	0.709	0.702	0.696	0.690	0.682	0.678	0.671	0.665	0.660	0.656	0.651	0.646	0.642	0.640	0.638	0.635	0.634	0.632	0.632	0.632	0.634	0.636	0.639	0.642	0.648	0.652	0.659	0.665	0.672	0.682	0.691	0.701	0.712	0.724	0.736	0.750	0.765	0.779	0.795	0.811	0.830	0.846	0.865	0.884	0.905	0.924	0.945	0.966	0.988	1.010	1.032	1.055	1.079	1.101	1.125	1.148	1.172	1.196	1.220	1.244	1.268	1.291	1.315	1.339	1.361	1.384	1.406	1.430	1.451	1.472	1.495	1.515	1.535	1.555	1.574	1.591	1.609	1.626	1.642	1.659	1.674	1.686	1.700	1.711	1.722	1.734	1.742	1.750	1.759	1.765	1.770	1.775	1.779	1.780	1.782	1.784	1.782	1.781	1.778	1.774	1.770	1.765	1.759	1.751	1.742	1.734	1.724	1.712	1.701	1.689	1.675	1.661	1.646	1.632	1.616	1.600	1.584	1.566	1.548	1.530	1.511	1.492	1.474	1.454	1.435	1.415	1.396	1.375	1.356	1.338	1.318	1.298	1.279	1.261	1.242	1.224	1.206	1.189	1.171	1.156	1.139	1.124	1.109	1.095	1.081	1.068	1.056	1.044	1.032	1.022	1.012	1.002	0.995	0.988	0.980	0.974	0.969	0.965	0.960	0.958	0.955	0.954	0.951	0.951	0.951	0.952	0.954	0.955	0.958	0.960	0.964	0.968	0.971	0.976	0.981	0.986	0.992	0.999	1.004	1.010	1.016	1.022	1.030	1.036	1.042	1.050	1.056	1.064	1.070	1.075	1.081	1.088	1.094	1.099	1.105	1.109	1.114	1.119	1.122	1.126	1.129	1.131	1.134	1.136	1.136	1.138	1.138	1.136	1.135	1.134	1.130	1.128	1.122	1.119	1.114	1.108	1.101	1.094	1.086	1.076	1.069	1.058	1.048	1.036	1.024	1.012	0.999	0.984	0.969	0.954	0.936	0.920	0.901	0.882	0.864	0.844	0.822	0.801	0.779	0.756	0.732	0.708	0.682	0.656	0.630	0.602	0.575	0.546	0.518	0.486	0.455	0.424	0.390	0.359	0.324	0.289	0.254	0.219	0.182	0.145	0.106	0.068	0.029	-0.011	-0.051	-0.092	-0.134	-0.176	-0.219	-0.261	-0.305	-0.349	-0.392	-0.438	-0.482	-0.528	-0.575	-0.621	-0.668	-0.714	-0.760	-0.809	-0.855	-0.902	-0.951	-0.998	-1.046	-1.092	-1.140	-1.189	-1.235	-1.282	-1.330	-1.376	-1.422	-1.469	-1.515	-1.560	-1.606	-1.651	-1.696	-1.740	-1.785	-1.828	-1.871	-1.915	-1.958	-2.000	-2.041	-2.082	-2.124	-2.165	-2.206	-2.248	-2.286	-2.326	-2.366	-2.406	-2.446	-2.486	-2.526	-2.566	-2.606	-2.646	-2.684	-2.724	-2.765	-2.805	-2.845	-2.885	-2.926	-2.968	-3.009	-3.051	-3.094	-3.136	-3.179	-3.222	-3.268	-3.312	-3.358	-3.402	-3.449	-3.496	-3.544	-3.591	-3.639	-3.688	-3.736	-3.786	-3.836	-3.886	-3.936	-3.988	-4.039	-4.090	-4.141	-4.192	-4.244	-4.296	-4.348	-4.400	-4.450	-4.501	-4.552	-4.604	-4.652	-4.702	-4.751	-4.800	-4.848	-4.895	-4.941	-4.986	-5.029	-5.072	-5.114	-5.155	-5.194	-5.232	-5.269	-5.304	-5.338	-5.369	-5.399	-5.428	-5.455	-5.480	-5.504	-5.526	-5.546	-5.564	-5.579	-5.594	-5.605	-5.615	-5.625	-5.630	-5.634	-5.636	-5.638	-5.635	-5.632	-5.628	-5.619	-5.610	-5.599	-5.585	-5.571	-5.555	-5.536	-5.516	-5.494	-5.470	-5.445	-5.419	-5.391	-5.361	-5.330	-5.298	-5.265	-5.230	-5.195	-5.158	-5.119	-5.080	-5.040	-4.999	-4.958	-4.914	-4.871	-4.826	-4.781	-4.735	-4.690	-4.644	-4.596	-4.549	-4.500	-4.452	-4.404	-4.355	-4.305	-4.256	-4.206	-4.156	-4.108	-4.058	-4.008	-3.956	-3.906	-3.858	-3.806	-3.756	-3.706	-3.656	-3.606	-3.556	-3.506	-3.455	-3.405	-3.355	-3.304	-3.254	-3.204	-3.154	-3.102	-3.052	-3.001	-2.950	-2.899	-2.849	-2.796	-2.745	-2.694	-2.641	-2.589	-2.538	-2.484	-2.431	-2.378	-2.324	-2.270	-2.215	-2.161	-2.105	-2.051	-1.994	-1.939	-1.882	-1.825	-1.769	-1.711	-1.655	-1.596	-1.539	-1.481	-1.422	-1.365	-1.306	-1.248	-1.189	-1.131	-1.071	-1.014	-0.955	-0.896	-0.840	-0.781	-0.724	-0.668	-0.610	-0.554	-0.498	-0.442	-0.388	-0.332	-0.279	-0.225	-0.174	-0.121	-0.071	-0.020	0.030	0.078	0.125	0.172	0.218	0.262	0.306	0.349	0.391	0.432	0.471	0.510	0.548	0.585	0.620	0.654	0.688	0.720	0.751	0.781	0.810	0.838	0.864	0.890	0.915	0.938	0.961	0.982	1.002	1.022	1.040	1.058	1.074	1.089	1.104	1.118	1.130	1.141	1.152	1.162	1.172	1.181	1.189	1.198	1.202	1.209	1.214	1.218	1.222	1.225	1.228	1.229	1.230	1.231	1.232	1.232	1.231	1.230	1.229	1.228	1.225	1.222	1.220	1.218	1.214	1.210	1.206	1.201	1.198	1.194	1.188	1.184	1.179	1.172	1.169	1.162	1.158	1.154	1.148	1.142	1.136	1.131	1.125	1.121	1.115	1.110	1.104	1.099	1.094	1.088	1.084	1.078	1.071	1.068	1.061	1.055	1.051	1.045	1.039	1.034	1.028	1.021	1.015	1.009	1.002	0.996	0.989	0.982	0.975	0.966	0.959	0.951	0.942	0.932	0.924	0.914	0.904	0.892	0.881	0.870	0.859	0.846	0.834	0.821	0.808	0.792	0.779	0.764	0.749	0.732	0.716	0.701	0.682	0.666	0.649	0.631	0.612	0.595	0.576	0.558	0.540	0.520	0.501	0.482	0.462	0.444	0.425	0.405	0.385	0.368	0.349	0.329	0.310	0.292	0.274	0.256	0.238	0.221	0.205	0.188	0.170	0.155	0.139	0.124	0.109	0.094	0.080	0.065	0.051	0.039	0.026	0.012	0.000	-0.012	-0.024	-0.036	-0.048	-0.058	-0.069	-0.079	-0.090	-0.100	-0.112	-0.122	-0.132	-0.142	-0.154	-0.162	-0.174	-0.185	-0.195	-0.206	-0.216	-0.228	-0.239	-0.250	-0.261	-0.274	-0.286	-0.300	-0.311	-0.324	-0.339	-0.351	-0.365	-0.379	-0.394	-0.409	-0.422	-0.439	-0.455	-0.470	-0.486	-0.502	-0.520	-0.536	-0.552	-0.570	-0.588	-0.604	-0.622	-0.640	-0.658	-0.676	-0.694	-0.711	-0.729	-0.748	-0.765	-0.784	-0.800	-0.818	-0.836	-0.854	-0.870	-0.886	-0.904	-0.920	-0.936	-0.952	-0.969	-0.984	-0.999	-1.014	-1.028	-1.042	-1.056	-1.071	-1.084	-1.098	-1.110	-1.122	-1.134	-1.146	-1.158	-1.168	-1.178	-1.188	-1.198	-1.208	-1.216	-1.226	-1.234	-1.242	-1.250	-1.258	-1.265	-1.271	-1.279	-1.285	-1.291	-1.296	-1.304	-1.308	-1.312	-1.319	-1.324	-1.328	-1.331	-1.335	-1.340	-1.342	-1.346	-1.350	-1.354	-1.355	-1.359	-1.361	-1.364	-1.365	-1.368	-1.369	-1.371	-1.371	-1.374	-1.374	-1.375	-1.376	-1.376	-1.378	-1.376	-1.376	-1.378	-1.376	-1.376	-1.375	-1.375	-1.374	-1.372	-1.371	-1.371	-1.369	-1.368	-1.366	-1.364	-1.364	-1.361	-1.360	-1.358	-1.356	-1.355	-1.352	-1.351	-1.350	-1.349	-1.348	-1.346	-1.345	-1.342	-1.344	-1.342	-1.341	-1.341	-1.341	-1.341	-1.341	-1.341	-1.342	-1.342	-1.344	-1.346	-1.349	-1.350	-1.352	-1.356	-1.359	-1.362	-1.365	-1.370	-1.374	-1.378	-1.382	-1.388	-1.392	-1.398	-1.404	-1.410	-1.416	-1.421	-1.429	-1.435	-1.440	-1.448	-1.455	-1.461	-1.469	-1.474	-1.481	-1.489	-1.495	-1.501	-1.509	-1.515	-1.521	-1.528	-1.534	-1.539	-1.545	-1.551	-1.556	-1.562	-1.566	-1.571	-1.578	-1.581	-1.586	-1.591	-1.595	-1.599	-1.604	-1.608	-1.611	-1.615	-1.619	-1.622	-1.626	-1.630	-1.634	-1.638	-1.641	-1.645	-1.650	-1.654	-1.658	-1.662	-1.666	-1.670	-1.675	-1.680	-1.684	-1.690	-1.695	-1.700	-1.705	-1.711	-1.716	-1.722	-1.728	-1.734	-1.740	-1.746	-1.754	-1.760	-1.765	-1.772	-1.778	-1.785	-1.790	-1.798	-1.802	-1.810	-1.815	-1.821	-1.826	-1.831	-1.835	-1.841	-1.845	-1.850	-1.851	-1.855	-1.859	-1.861	-1.862	-1.865	-1.866	-1.866	-1.866	-1.866	-1.866	-1.864	-1.862	-1.860	-1.858	-1.855	-1.851	-1.848	-1.841	-1.836	-1.830	-1.825	-1.819	-1.811	-1.805	-1.798	-1.790	-1.781	-1.774	-1.765	-1.758	-1.748	-1.739	-1.731	-1.722	-1.714	-1.705	-1.696	-1.688	-1.680	-1.671	-1.664	-1.655	-1.648	-1.642	-1.635	-1.629	-1.621	-1.615	-1.610	-1.604	-1.600	-1.595	-1.590	-1.588	-1.585	-1.581	-1.579	-1.578	-1.576	-1.575	-1.574	-1.574	-1.575	-1.575	-1.576	-1.578	-1.579	-1.581	-1.582	-1.585	-1.588	-1.591	-1.595	-1.599	-1.602	-1.608	-1.611	-1.615	-1.620	-1.624	-1.630	-1.635	-1.640	-1.645	-1.650	-1.655	-1.660	-1.666	-1.670	-1.676	-1.681	-1.686	-1.691	-1.696	-1.702	-1.706	-1.712	-1.718	-1.724	-1.728	-1.732	-1.739	-1.742	-1.749	-1.752	-1.759	-1.762	-1.768	-1.772	-1.778	-1.782	-1.788	-1.792	-1.798	-1.802	-1.808	-1.812	-1.818	-1.821	-1.828	-1.831	-1.836	-1.841	-1.846	-1.850	-1.854	-1.859	-1.862	-1.868	-1.871	-1.874	-1.878	-1.881	-1.884	-1.886	-1.890	-1.892	-1.894	-1.895	-1.896	-1.896	-1.898	-1.898	-1.896	-1.896	-1.895	-1.892	-1.890	-1.888	-1.884	-1.880	-1.875	-1.870	-1.865	-1.860	-1.852	-1.846	-1.839	-1.830	-1.822	-1.814	-1.805	-1.795	-1.786	-1.775	-1.765	-1.755	-1.744	-1.734	-1.722	-1.711	-1.700	-1.688	-1.678	-1.666	-1.655	-1.644	-1.634	-1.621	-1.611	-1.600	-1.591	-1.581	-1.571	-1.562	-1.554	-1.546	-1.539	-1.531	-1.525	-1.519	-1.512	-1.508	-1.504	-1.499	-1.495	-1.492	-1.489	-1.486	-1.484	-1.482	-1.481	-1.480	-1.479	-1.478	-1.479	-1.479	-1.478	-1.479	-1.479	-1.479	-1.479	-1.479	-1.479	-1.479	-1.479	-1.478	-1.476	-1.475	-1.474	-1.471	-1.469	-1.466	-1.462	-1.459	-1.454	-1.448	-1.442	-1.436	-1.429	-1.420	-1.412	-1.402	-1.392	-1.381	-1.370	-1.358	-1.345	-1.331	-1.316	-1.302	-1.286	-1.270	-1.254	-1.235	-1.218	-1.199	-1.179	-1.159	-1.139	-1.118	-1.096	-1.075	-1.052	-1.030	-1.008	-0.984	-0.961	-0.936	-0.912	-0.889	-0.864	-0.840	-0.814	-0.790	-0.765	-0.740	-0.712	-0.688	-0.661	-0.638	-0.611	-0.585	-0.559	-0.534	-0.506	-0.480	-0.455	-0.428	-0.401	-0.375	-0.348	-0.321	-0.294	-0.268	-0.240	-0.214	-0.185	-0.158	-0.131	-0.104	-0.076	-0.049	-0.020	0.006	0.035	0.061	0.089	0.116	0.144	0.172	0.200	0.226	0.254	0.282	0.309	0.335	0.362	0.388	0.415	0.441	0.466	0.491	0.516	0.541	0.566	0.589	0.612	0.635	0.658	0.679	0.701	0.721	0.741	0.761	0.781	0.799	0.818	0.834	0.851	0.866	0.882	0.898	0.912	0.926	0.939	0.951	0.964	0.975	0.985	0.996	1.006	1.015	1.024	1.034	1.042	1.050	1.058	1.064	1.070	1.076	1.081	1.088	1.092	1.098	1.102	1.109	1.112	1.116	1.121	1.124	1.129	1.132	1.136	1.140	1.144	1.148	1.151	1.155	1.159	1.162	1.166	1.170	1.174	1.178	1.181	1.185	1.190	1.194	1.199	1.204	1.206	1.211	1.216	1.221	1.226	1.231	1.238	1.241	1.248	1.252	1.259	1.265	1.270	1.276	1.282	1.289	1.295	1.301	1.309	1.315	1.321	1.328	1.335	1.342	1.349	1.355	1.362	1.369	1.376	1.384	1.389	1.396	1.402	1.410	1.418	1.424	1.430	1.436	1.442	1.448	1.454	1.460	1.465	1.470	1.476	1.480	1.484	1.489	1.491	1.495	1.499	1.501	1.505	1.506	1.508	1.510	1.511	1.512	1.511	1.512	1.512	1.511	1.511	1.510	1.509	1.506	1.504	1.501	1.500	1.498	1.494	1.489	1.486	1.482	1.478	1.474	1.469	1.464	1.459	1.455	1.449	1.444	1.439	1.434	1.428	1.424	1.418	1.412	1.406	1.401	1.396	1.391	1.386	1.381	1.375	1.370	1.365	1.360	1.355	1.350	1.345	1.341	1.335	1.331	1.325	1.321	1.318	1.312	1.308	1.304	1.299	1.294	1.290	1.286	1.282	1.279	1.274	1.270	1.266	1.262	1.259	1.255	1.251	1.248	1.245	1.241	1.238	1.234	1.231	1.229	1.225	1.222	1.221	1.219	1.218	1.215	1.214	1.212	1.211	1.211	1.211	1.211	1.211	1.212	1.214	1.215	1.216	1.219	1.220	1.224	1.226	1.230	1.234	1.238	1.242	1.248	1.252	1.258	1.264	1.271	1.276	1.284	1.291	1.299	1.308	1.314	1.322	1.331	1.340	1.349	1.359	1.368	1.378	1.386	1.396	1.406	1.416	1.426	1.436	1.446	1.455	1.465	1.476	1.486	1.495	1.505	1.515	1.524	1.534	1.544	1.554	1.564	1.572	1.581	1.591	1.600	1.608	1.618	1.626	1.635	1.644	1.651	1.661	1.670	1.678	1.686	1.694	1.701	1.710	1.719	1.726	1.735	1.742	1.751	1.759	1.766	1.775	1.782	1.790	1.799	1.808	1.815	1.822	1.830	1.838	1.845	1.852	1.859	1.866	1.874	1.881	1.888	1.895	1.901	1.909	1.915	1.920	1.926	1.932	1.939	1.944	1.950	1.954	1.960	1.965	1.969	1.974	1.978	1.981	1.985	1.989	1.991	1.995	1.998	2.000	2.004	2.006	2.009	2.011	2.014	2.016	2.019	2.021	2.024	2.026	2.029	2.033	2.035	2.039	2.041	2.045	2.049	2.052	2.058	2.062	2.068	2.072	2.079	2.086	2.092	2.100	2.106	2.115	2.124	2.134	2.144	2.154	2.165	2.176	2.189	2.200	2.215	2.228	2.241	2.256	2.271	2.288	2.302	2.320	2.338	2.354	2.371	2.389	2.408	2.425	2.444	2.464	2.482	2.501	2.519	2.539	2.558	2.578	2.595	2.615	2.632	2.650	2.670	2.686	2.704	2.722	2.739	2.755	2.770	2.786	2.801	2.815	2.829	2.841	2.855	2.866	2.878	2.889	2.899	2.906	2.915	2.924	2.930	2.936	2.941	2.946	2.950	2.952	2.955	2.958	2.958	2.958	2.956	2.956	2.954	2.951	2.948	2.944	2.939	2.932	2.928	2.921	2.914	2.906	2.899	2.891	2.884	2.874	2.864	2.855	2.845	2.835	2.825	2.814	2.804	2.792	2.782	2.771	2.760	2.750	2.740	2.728	2.718	2.708	2.699	2.688	2.678	2.669	2.660	2.651	2.642	2.634	2.628	2.620	2.614	2.606	2.601	2.595	2.590	2.586	2.582	2.579	2.576	2.574	2.571	2.570	2.569	2.569	2.568	2.568	2.569	2.569	2.570	2.572	2.574	2.576	2.580	2.581	2.585	2.589	2.592	2.595	2.599	2.604	2.608	2.611	2.615	2.620	2.625	2.628	2.632	2.638	2.640	2.645	2.648	2.652	2.655	2.658	2.662	2.665	2.668	2.670	2.671	2.674	2.675	2.678	2.678	2.679	2.680	2.681	2.680	2.681	2.680	2.680	2.679	2.679	2.676	2.675	2.674	2.672	2.671	2.669	2.666	2.664	2.662	2.660	2.658	2.654	2.652	2.649	2.646	2.642	2.640	2.638	2.634	2.631	2.626	2.624	2.620	2.618	2.614	2.610	2.606	2.602	2.599	2.596	2.591	2.588	2.585	2.580	2.576	2.571	2.568	2.564	2.559	2.555	2.550	2.546	2.541	2.538	2.531	2.526	2.521	2.516	2.511	2.506	2.501	2.495	2.489	2.482	2.476	2.470	2.464	2.456	2.450	2.444	2.436	2.430	2.422	2.414	2.406	2.399	2.391	2.382	2.375	2.368	2.359	2.350	2.341	2.332	2.324	2.315	2.306	2.296	2.289	2.279	2.270	2.260	2.251	2.240	2.231	2.222	2.211	2.202	2.192	2.182	2.172	2.162	2.154	2.144	2.134	2.124	2.114	2.105	2.095	2.085	2.076	2.066	2.058	2.047	2.038	2.029	2.020	2.010	2.001	1.994	1.984	1.975	1.966	1.958	1.949	1.941	1.932	1.925	1.915	1.908	1.900	1.892	1.885	1.878	1.869	1.862	1.854	1.848	1.840	1.832	1.825	1.819	1.811	1.804	1.796	1.789	1.782	1.775	1.768	1.760	1.754	1.745	1.738	1.730	1.722	1.712	1.705	1.698	1.689	1.679	1.670	1.660	1.651	1.641	1.632	1.621	1.611	1.600	1.588	1.578	1.565	1.554	1.541	1.529	1.515	1.502	1.489	1.475	1.461	1.448	1.432	1.419	1.402	1.388	1.372	1.358	1.344	1.328	1.312	1.298	1.281	1.268	1.252	1.236	1.221	1.209	1.194	1.179	1.165	1.152	1.139	1.126	1.114	1.102	1.092	1.081	1.071	1.062	1.055	1.046	1.039	1.034	1.028	1.024	1.019	1.016	1.014	1.012	1.014	1.014	1.015	1.018	1.021	1.026	1.031	1.038	1.045	1.052	1.061	1.071	1.082	1.095	1.106	1.121	1.135	1.150	1.166	1.182	1.199	1.218	1.236	1.255	1.275	1.295	1.316	1.338	1.360	1.382	1.405	1.428	1.450	1.474	1.498	1.521	1.546	1.569	1.594	1.619	1.641	1.666	1.690	1.715	1.739	1.764	1.788	1.811	1.835	1.859	1.882	1.905	1.929	1.951	1.975	1.996	2.019	2.041	2.062	2.084	2.105	2.126	2.146	2.168	2.188	2.208	2.228	2.246	2.265	2.285	2.302	2.321	2.339	2.358	2.375	2.392	2.410	2.428	2.444	2.461	2.476	2.492	2.509	2.524	2.539	2.554	2.568	2.582	2.596	2.610	2.622	2.636	2.649	2.661	2.672	2.684	2.695	2.705	2.715	2.725	2.734	2.742	2.751	2.759	2.765	2.771	2.779	2.784	2.790	2.792	2.798	2.800	2.802	2.805	2.806	2.808	2.808	2.808	2.808	2.806	2.805	2.802	2.800	2.796	2.794	2.790	2.785	2.780	2.775	2.769	2.764	2.759	2.751	2.745	2.739	2.731	2.724	2.718	2.710	2.702	2.695	2.688	2.680	2.674	2.666	2.660	2.652	2.645	2.639	2.632	2.628	2.620	2.614	2.609	2.604	2.598	2.594	2.589	2.584	2.580	2.576	2.572	2.570	2.566	2.562	2.560	2.559	2.555	2.552	2.551	2.549	2.546	2.544	2.542	2.540	2.539	2.536	2.534	2.532	2.530	2.528	2.524	2.521	2.519	2.516	2.512	2.509	2.504	2.500	2.495	2.490	2.485	2.480	2.474	2.466	2.460	2.454	2.446	2.438	2.430	2.421	2.412	2.404	2.395	2.385	2.375	2.365	2.355	2.345	2.334	2.324	2.312	2.301	2.291	2.280	2.269	2.259	2.246	2.235	2.225	2.214	2.204	2.192	2.182	2.171	2.162	2.154	2.144	2.135	2.125	2.118	2.110	2.101	2.094	2.088	2.081	2.074	2.068	2.062	2.058	2.052	2.049	2.046	2.042	2.039	2.036	2.034	2.033	2.030	2.030	2.029	2.027	2.027	2.027	2.029	2.029	2.030	2.031	2.034	2.035	2.038	2.040	2.042	2.045	2.049	2.051	2.055	2.059	2.062	2.068	2.070	2.075	2.079	2.084	2.088	2.092	2.096	2.101	2.106	2.111	2.116	2.120	2.126	2.131	2.135	2.141	2.145	2.151	2.156	2.160	2.166	2.170	2.175	2.180	2.185	2.189	2.194	2.199	2.202	2.208	2.211	2.216	2.221	2.225	2.230	2.232	2.238	2.242	2.246	2.250	2.254	2.258	2.261	2.265	2.269	2.272	2.276	2.280	2.284	2.288	2.290	2.294	2.298	2.300	2.304	2.308	2.311	2.314	2.319	2.322	2.326	2.330	2.334	2.338	2.341	2.345	2.350	2.355	2.359	2.362	2.368	2.372	2.378	2.381	2.386	2.390	2.395	2.400	2.405	2.410	2.416	2.420	2.426	2.430	2.435	2.440	2.445	2.449	2.455	2.459	2.462	2.466	2.471	2.475	2.479	2.482	2.485	2.488	2.490	2.492	2.494	2.496	2.498	2.498	2.500	2.499	2.499	2.499	2.498	2.496	2.495	2.494	2.492	2.490	2.486	2.484	2.479	2.475	2.472	2.466	2.462	2.458	2.452	2.446	2.441	2.435	2.430	2.422	2.415	2.410	2.404	2.395	2.389	2.382	2.375	2.368	2.360	2.352	2.346	2.340	2.331	2.326	2.319	2.311	2.305	2.299	2.292	2.286	2.280	2.275	2.269	2.262	2.258	2.252	2.246	2.241	2.236	2.230	2.226	2.221	2.216	2.212	2.208	2.202	2.200	2.195	2.191	2.186	2.184	2.179	2.175	2.172	2.168	2.164	2.161	2.156	2.152	2.150	2.145	2.141	2.139	2.134	2.130	2.128	2.122	2.119	2.115	2.110	2.106	2.101	2.098	2.094	2.089	2.085	2.080	2.076	2.072	2.066	2.062	2.059	2.052	2.049	2.044	2.039	2.035	2.029	2.024	2.019	2.013	2.007	2.004	1.999	1.992	1.986	1.981	1.975	1.970	1.964	1.958	1.951	1.945	1.939	1.931	1.925	1.919	1.911	1.905	1.899	1.891	1.884	1.876	1.869	1.860	1.852	1.844	1.836	1.828	1.820	1.811	1.802	1.794	1.786	1.776	1.768	1.759	1.749	1.741	1.731	1.722	1.712	1.704	1.694	1.685	1.676	1.668	1.658	1.649	1.640	1.631	1.622	1.614	1.605	1.596	1.589	1.581	1.572	1.565	1.558	1.550	1.544	1.538	1.530	1.524	1.519	1.512	1.508	1.502	1.498	1.495	1.491	1.488	1.485	1.482	1.480	1.479	1.479	1.478	1.478	1.478	1.479	1.480	1.482	1.485	1.489	1.491	1.496	1.501	1.506	1.512	1.519	1.525	1.532	1.540	1.548	1.558	1.566	1.575	1.585	1.596	1.608	1.619	1.630	1.641	1.652	1.665	1.678	1.690	1.702	1.714	1.728	1.740	1.752	1.766	1.778	1.790	1.802	1.815	1.826	1.838	1.850	1.861	1.871	1.881	1.891	1.900	1.909	1.916	1.925	1.931	1.936	1.944	1.948	1.952	1.955	1.959	1.960	1.961	1.961	1.961	1.960	1.959	1.955	1.954	1.949	1.944	1.939	1.934	1.926	1.919	1.911	1.904	1.894	1.885	1.875	1.865	1.854	1.842	1.831	1.820	1.808	1.795	1.784	1.770	1.758	1.746	1.734	1.721	1.709	1.696	1.684	1.672	1.661	1.649	1.639	1.626	1.615	1.605	1.595	1.586	1.576	1.568	1.559	1.552	1.544	1.536	1.530	1.524	1.518	1.512	1.508	1.502	1.498	1.495	1.490	1.488	1.484	1.481	1.480	1.478	1.475	1.474	1.472	1.470	1.469	1.468	1.468	1.465	1.464	1.464	1.461	1.461	1.459	1.458	1.456	1.454	1.451	1.450	1.448	1.444	1.441	1.438	1.434	1.431	1.426	1.421	1.418	1.411	1.406	1.400	1.394	1.388	1.380	1.372	1.365	1.358	1.349	1.340	1.331	1.321	1.312	1.302	1.291	1.281	1.270	1.259	1.248	1.236	1.225	1.212	1.201	1.190	1.178	1.165	1.152	1.141	1.130	1.118	1.105	1.092	1.080	1.069	1.058	1.045	1.035	1.022	1.011	1.001	0.990	0.980	0.970	0.959	0.950	0.940	0.931	0.922	0.914	0.905	0.896	0.890	0.881	0.875	0.868	0.861	0.855	0.850	0.844	0.840	0.834	0.830	0.825	0.821	0.818	0.814	0.811	0.809	0.806	0.804	0.801	0.800	0.799	100.000	5.000	2.000	1.000	2.000	0.000	0.000	0.000	0.000	0.000	0.000	0.000	0.000	0.000	0.000	0.000	0.000	0.000	2.389	2.339	2.289	2.238	2.188	2.136	2.085	2.033	1.981	1.928	1.875	1.822	1.770	1.716	1.664	1.611	1.559	1.506	1.454	1.401	1.349	1.299	1.248	1.195	1.145	1.095	1.045	0.998	0.948	0.899	0.851	0.805	0.758	0.712	0.666	0.621	0.576	0.534	0.490	0.448	0.405	0.364	0.324	0.284	0.244	0.204	0.165	0.128	0.089	0.052	0.015	-0.021	-0.058	-0.094	-0.129	-0.162	-0.199	-0.232	-0.268	-0.301	-0.335	-0.369	-0.402	-0.436	-0.469	-0.504	-0.536	-0.569	-0.602	-0.636	-0.669	-0.702	-0.735	-0.770	-0.802	-0.836	-0.870	-0.904	-0.938	-0.971	-1.006	-1.039	-1.074	-1.108	-1.142	-1.176	-1.211	-1.245	-1.279	-1.314	-1.348	-1.381	-1.415	-1.450	-1.484	-1.518	-1.550	-1.585	-1.618	-1.650	-1.682	-1.715	-1.748	-1.780	-1.811	-1.844	-1.875	-1.904	-1.935	-1.965	-1.995	-2.024	-2.054	-2.081	-2.109	-2.136	-2.164	-2.191	-2.218	-2.244	-2.270	-2.296	-2.320	-2.346	-2.370	-2.395	-2.418	-2.441	-2.466	-2.489	-2.511	-2.534	-2.558	-2.580	-2.602	-2.625	-2.648	-2.669	-2.691	-2.714	-2.736	-2.759	-2.780	-2.804	-2.826	-2.850	-2.872	-2.895	-2.919	-2.942	-2.966	-2.990	-3.015	-3.039	-3.064	-3.089	-3.114	-3.140	-3.166	-3.191	-3.218	-3.245	-3.272	-3.301	-3.328	-3.356	-3.385	-3.414	-3.442	-3.471	-3.501	-3.532	-3.562	-3.592	-3.624	-3.654	-3.686	-3.718	-3.749	-3.781	-3.814	-3.846	-3.878	-3.910	-3.944	-3.978	-4.010	-4.043	-4.077	-4.110	-4.144	-4.178	-4.211	-4.246	-4.279	-4.312	-4.348	-4.380	-4.414	-4.449	-4.481	-4.515	-4.548	-4.581	-4.614	-4.646	-4.679	-4.711	-4.744	-4.775	-4.806	-4.838	-4.868	-4.898	-4.926	-4.956	-4.985	-5.012	-5.040	-5.066	-5.092	-5.118	-5.144	-5.168	-5.191	-5.214	-5.236	-5.258	-5.276	-5.296	-5.315	-5.332	-5.349	-5.365	-5.380	-5.395	-5.408	-5.420	-5.431	-5.442	-5.451	-5.460	-5.468	-5.475	-5.482	-5.486	-5.491	-5.495	-5.498	-5.500	-5.502	-5.504	-5.504	-5.504	-5.504	-5.502	-5.501	-5.498	-5.496	-5.494	-5.490	-5.486	-5.482	-5.479	-5.475	-5.470	-5.466	-5.461	-5.459	-5.454	-5.450	-5.446	-5.442	-5.440	-5.436	-5.434	-5.431	-5.429	-5.428	-5.426	-5.425	-5.425	-5.426	-5.426	-5.426	-5.428	-5.430	-5.431	-5.434	-5.438	-5.441	-5.446	-5.450	-5.456	-5.461	-5.468	-5.474	-5.480	-5.488	-5.495	-5.502	-5.511	-5.520	-5.529	-5.539	-5.548	-5.558	-5.566	-5.575	-5.585	-5.595	-5.605	-5.615	-5.625	-5.635	-5.644	-5.654	-5.664	-5.672	-5.681	-5.689	-5.698	-5.705	-5.712	-5.720	-5.726	-5.734	-5.739	-5.745	-5.750	-5.754	-5.759	-5.762	-5.766	-5.768	-5.771	-5.772	-5.772	-5.775	-5.775	-5.774	-5.772	-5.772	-5.771	-5.769	-5.766	-5.764	-5.760	-5.758	-5.752	-5.749	-5.745	-5.739	-5.734	-5.729	-5.724	-5.719	-5.712	-5.706	-5.700	-5.694	-5.688	-5.681	-5.674	-5.668	-5.661	-5.654	-5.648	-5.640	-5.634	-5.628	-5.619	-5.612	-5.606	-5.600	-5.592	-5.585	-5.579	-5.572	-5.565	-5.559	-5.552	-5.545	-5.538	-5.531	-5.524	-5.518	-5.510	-5.502	-5.496	-5.489	-5.481	-5.474	-5.466	-5.458	-5.451	-5.444	-5.436	-5.428	-5.419	-5.411	-5.404	-5.395	-5.386	-5.379	-5.370	-5.361	-5.352	-5.345	-5.336	-5.328	-5.319	-5.311	-5.301	-5.292	-5.285	-5.276	-5.268	-5.259	-5.251	-5.244	-5.235	-5.228	-5.220	-5.214	-5.205	-5.199	-5.191	-5.185	-5.179	-5.172	-5.166	-5.160	-5.154	-5.149	-5.144	-5.138	-5.132	-5.128	-5.122	-5.119	-5.114	-5.109	-5.104	-5.100	-5.095	-5.089	-5.085	-5.080	-5.075	-5.070	-5.065	-5.060	-5.055	-5.049	-5.042	-5.036	-5.029	-5.022	-5.016	-5.008	-5.000	-4.992	-4.984	-4.975	-4.966	-4.956	-4.948	-4.938	-4.926	-4.916	-4.905	-4.894	-4.882	-4.870	-4.859	-4.846	-4.834	-4.820	-4.808	-4.794	-4.780	-4.768	-4.754	-4.740	-4.728	-4.712	-4.699	-4.685	-4.672	-4.659	-4.646	-4.631	-4.619	-4.606	-4.592	-4.580	-4.569	-4.555	-4.544	-4.532	-4.520	-4.509	-4.498	-4.488	-4.476	-4.465	-4.454	-4.444	-4.434	-4.424	-4.414	-4.402	-4.394	-4.382	-4.372	-4.362	-4.352	-4.342	-4.331	-4.320	-4.309	-4.298	-4.286	-4.275	-4.262	-4.250	-4.238	-4.225	-4.211	-4.198	-4.184	-4.168	-4.152	-4.136	-4.120	-4.102	-4.086	-4.069	-4.050	-4.031	-4.011	-3.991	-3.971	-3.951	-3.930	-3.909	-3.886	-3.864	-3.841	-3.819	-3.796	-3.772	-3.749	-3.725	-3.701	-3.678	-3.654	-3.630	-3.606	-3.580	-3.556	-3.532	-3.509	-3.485	-3.462	-3.439	-3.416	-3.394	-3.371	-3.349	-3.326	-3.306	-3.285	-3.266	-3.246	-3.228	-3.209	-3.191	-3.174	-3.156	-3.140	-3.125	-3.111	-3.098	-3.082	-3.071	-3.059	-3.048	-3.036	-3.026	-3.018	-3.009	-3.001	-2.992	-2.986	-2.980	-2.974	-2.970	-2.965	-2.961	-2.958	-2.955	-2.952	-2.950	-2.950	-2.949	-2.949	-2.948	-2.948	-2.949	-2.950	-2.951	-2.952	-2.954	-2.956	-2.958	-2.960	-2.962	-2.964	-2.966	-2.969	-2.971	-2.974	-2.976	-2.978	-2.979	-2.981	-2.982	-2.984	-2.985	-2.986	-2.988	-2.988	-2.988	-2.986	-2.986	-2.985	-2.982	-2.981	-2.979	-2.976	-2.972	-2.969	-2.965	-2.959	-2.954	-2.948	-2.941	-2.935	-2.926	-2.919	-2.909	-2.901	-2.891	-2.881	-2.870	-2.859	-2.846	-2.835	-2.822	-2.810	-2.798	-2.784	-2.770	-2.756	-2.741	-2.728	-2.712	-2.696	-2.682	-2.666	-2.651	-2.635	-2.620	-2.604	-2.590	-2.574	-2.559	-2.542	-2.528	-2.514	-2.499	-2.484	-2.471	-2.456	-2.444	-2.430	-2.418	-2.405	-2.394	-2.382	-2.371	-2.360	-2.350	-2.341	-2.331	-2.322	-2.315	-2.308	-2.300	-2.294	-2.288	-2.282	-2.279	-2.274	-2.270	-2.268	-2.264	-2.262	-2.261	-2.260	-2.259	-2.259	-2.259	-2.260	-2.261	-2.262	-2.265	-2.268	-2.270	-2.274	-2.278	-2.282	-2.288	-2.291	-2.296	-2.302	-2.309	-2.315	-2.321	-2.328	-2.334	-2.340	-2.348	-2.355	-2.361	-2.369	-2.376	-2.384	-2.390	-2.398	-2.405	-2.412	-2.420	-2.425	-2.432	-2.440	-2.446	-2.452	-2.459	-2.464	-2.470	-2.475	-2.480	-2.484	-2.489	-2.490	-2.494	-2.496	-2.498	-2.499	-2.500	-2.500	-2.501	-2.500	-2.498	-2.495	-2.492	-2.489	-2.484	-2.481	-2.474	-2.469	-2.462	-2.455	-2.448	-2.439	-2.430	-2.420	-2.410	-2.400	-2.389	-2.378	-2.366	-2.352	-2.341	-2.328	-2.314	-2.301	-2.288	-2.274	-2.260	-2.245	-2.231	-2.218	-2.202	-2.189	-2.176	-2.162	-2.149	-2.135	-2.122	-2.110	-2.098	-2.086	-2.075	-2.062	-2.052	-2.042	-2.034	-2.025	-2.016	-2.007	-2.000	-1.994	-1.988	-1.981	-1.975	-1.971	-1.968	-1.964	-1.961	-1.959	-1.956	-1.955	-1.954	-1.951	-1.951	-1.951	-1.952	-1.952	-1.954	-1.955	-1.956	-1.959	-1.960	-1.962	-1.965	-1.968	-1.970	-1.972	-1.975	-1.976	-1.979	-1.981	-1.985	-1.988	-1.990	-1.990	-1.992	-1.995	-1.998	-1.999	-2.000	-2.002	-2.004	-2.005	-2.006	-2.006	-2.007	-2.007	-2.007	-2.007	-2.007	-2.007	-2.006	-2.006	-2.005	-2.005	-2.004	-2.002	-2.000	-1.998	-1.998	-1.995	-1.992	-1.989	-1.986	-1.984	-1.981	-1.978	-1.974	-1.969	-1.965	-1.961	-1.956	-1.951	-1.945	-1.940	-1.934	-1.928	-1.921	-1.914	-1.906	-1.899	-1.891	-1.882	-1.874	-1.865	-1.855	-1.845	-1.835	-1.824	-1.811	-1.800	-1.788	-1.776	-1.764	-1.750	-1.736	-1.722	-1.708	-1.694	-1.678	-1.662	-1.648	-1.632	-1.616	-1.599	-1.582	-1.566	-1.549	-1.532	-1.515	-1.498	-1.481	-1.465	-1.448	-1.430	-1.412	-1.395	-1.379	-1.361	-1.344	-1.329	-1.311	-1.295	-1.280	-1.264	-1.249	-1.232	-1.218	-1.201	-1.188	-1.174	-1.159	-1.145	-1.130	-1.116	-1.102	-1.089	-1.076	-1.062	-1.051	-1.038	-1.025	-1.014	-1.001	-0.989	-0.979	-0.966	-0.955	-0.944	-0.932	-0.922	-0.910	-0.900	-0.890	-0.879	-0.869	-0.858	-0.848	-0.838	-0.829	-0.818	-0.808	-0.798	-0.789	-0.780	-0.769	-0.760	-0.752	-0.742	-0.734	-0.726	-0.718	-0.710	-0.702	-0.695	-0.686	-0.680	-0.672	-0.666	-0.660	-0.654	-0.649	-0.644	-0.638	-0.634	-0.630	-0.624	-0.620	-0.618	-0.614	-0.611	-0.609	-0.606	-0.604	-0.602	-0.601	-0.600	-0.600	-0.599	-0.599	-0.598	-0.598	-0.599	-0.599	-0.600	-0.601	-0.602	-0.605	-0.605	-0.608	-0.609	-0.611	-0.614	-0.618	-0.619	-0.621	-0.624	-0.628	-0.629	-0.632	-0.635	-0.638	-0.641	-0.644	-0.648	-0.650	-0.654	-0.656	-0.660	-0.662	-0.665	-0.669	-0.671	-0.674	-0.676	-0.679	-0.681	-0.684	-0.686	-0.688	-0.689	-0.691	-0.692	-0.694	-0.695	-0.696	-0.698	-0.699	-0.699	-0.699	-0.699	-0.699	-0.699	-0.698	-0.698	-0.696	-0.695	-0.692	-0.691	-0.689	-0.686	-0.684	-0.681	-0.678	-0.675	-0.670	-0.666	-0.661	-0.658	-0.652	-0.648	-0.642	-0.638	-0.632	-0.625	-0.620	-0.615	-0.609	-0.602	-0.598	-0.591	-0.585	-0.580	-0.575	-0.569	-0.564	-0.559	-0.555	-0.550	-0.546	-0.540	-0.538	-0.535	-0.531	-0.529	-0.528	-0.526	-0.524	-0.524	-0.524	-0.525	-0.526	-0.528	-0.530	-0.532	-0.536	-0.541	-0.546	-0.551	-0.559	-0.564	-0.572	-0.579	-0.588	-0.596	-0.606	-0.616	-0.628	-0.639	-0.649	-0.660	-0.674	-0.685	-0.698	-0.711	-0.724	-0.736	-0.750	-0.764	-0.778	-0.791	-0.805	-0.818	-0.830	-0.844	-0.858	-0.870	-0.882	-0.894	-0.906	-0.919	-0.929	-0.940	-0.950	-0.960	-0.969	-0.978	-0.986	-0.994	-1.001	-1.008	-1.012	-1.018	-1.022	-1.028	-1.031	-1.034	-1.036	-1.039	-1.040	-1.041	-1.041	-1.041	-1.041	-1.040	-1.039	-1.038	-1.035	-1.032	-1.030	-1.025	-1.022	-1.019	-1.015	-1.010	-1.008	-1.002	-0.999	-0.994	-0.990	-0.986	-0.982	-0.978	-0.974	-0.970	-0.968	-0.962	-0.960	-0.958	-0.955	-0.954	-0.951	-0.949	-0.949	-0.948	-0.948	-0.948	-0.948	-0.948	-0.949	-0.952	-0.955	-0.956	-0.960	-0.964	-0.968	-0.974	-0.978	-0.985	-0.990	-0.998	-1.004	-1.011	-1.019	-1.028	-1.036	-1.046	-1.055	-1.065	-1.075	-1.086	-1.096	-1.108	-1.119	-1.131	-1.141	-1.152	-1.165	-1.178	-1.189	-1.201	-1.212	-1.225	-1.238	-1.249	-1.260	-1.271	-1.282	-1.292	-1.304	-1.314	-1.324	-1.332	-1.341	-1.351	-1.359	-1.366	-1.371	-1.379	-1.385	-1.390	-1.394	-1.396	-1.399	-1.401	-1.401	-1.401	-1.401	-1.399	-1.395	-1.392	-1.388	-1.382	-1.375	-1.369	-1.360	-1.350	-1.340	-1.329	-1.315	-1.302	-1.289	-1.274	-1.259	-1.241	-1.222	-1.204	-1.184	-1.164	-1.142	-1.121	-1.098	-1.075	-1.051	-1.026	-1.001	-0.975	-0.949	-0.921	-0.895	-0.868	-0.840	-0.811	-0.782	-0.754	-0.725	-0.696	-0.668	-0.638	-0.609	-0.579	-0.550	-0.521	-0.491	-0.464	-0.434	-0.405	-0.378	-0.350	-0.321	-0.294	-0.266	-0.240	-0.214	-0.188	-0.162	-0.136	-0.112	-0.088	-0.062	-0.040	-0.016	0.006	0.028	0.051	0.072	0.092	0.114	0.134	0.152	0.172	0.191	0.209	0.226	0.245	0.262	0.279	0.296	0.312	0.329	0.344	0.359	0.374	0.389	0.404	0.419	0.432	0.446	0.459	0.474	0.488	0.500	0.514	0.526	0.540	0.554	0.566	0.579	0.590	0.604	0.616	0.629	0.641	0.654	0.666	0.679	0.691	0.704	0.716	0.730	0.742	0.755	0.768	0.780	0.792	0.806	0.819	0.831	0.845	0.859	0.871	0.885	0.898	0.911	0.925	0.938	0.952	0.966	0.979	0.992	1.006	1.019	1.034	1.046	1.060	1.074	1.085	1.099	1.112	1.125	1.138	1.150	1.162	1.175	1.188	1.199	1.210	1.222	1.234	1.245	1.255	1.265	1.276	1.285	1.296	1.305	1.314	1.322	1.330	1.339	1.346	1.354	1.361	1.368	1.372	1.380	1.385	1.389	1.394	1.398	1.402	1.406	1.409	1.411	1.414	1.415	1.416	1.418	1.418	1.418	1.418	1.419	1.418	1.416	1.415	1.412	1.411	1.408	1.405	1.401	1.399	1.396	1.392	1.388	1.384	1.380	1.376	1.371	1.368	1.364	1.358	1.354	1.350	1.345	1.341	1.336	1.332	1.328	1.324	1.320	1.316	1.312	1.310	1.308	1.304	1.301	1.299	1.298	1.296	1.294	1.292	1.292	1.292	1.292	1.292	1.294	1.294	1.295	1.298	1.299	1.302	1.305	1.308	1.311	1.315	1.319	1.324	1.328	1.332	1.338	1.344	1.348	1.354	1.359	1.365	1.371	1.376	1.382	1.389	1.394	1.400	1.405	1.411	1.416	1.420	1.425	1.430	1.435	1.439	1.442	1.446	1.450	1.452	1.456	1.458	1.459	1.461	1.461	1.462	1.461	1.461	1.461	1.460	1.458	1.456	1.454	1.451	1.448	1.444	1.441	1.436	1.431	1.428	1.422	1.418	1.411	1.406	1.401	1.395	1.389	1.384	1.378	1.372	1.366	1.361	1.355	1.350	1.344	1.339	1.335	1.330	1.326	1.321	1.319	1.316	1.314	1.311	1.309	1.309	1.308	1.308	1.308	1.310	1.311	1.314	1.316	1.321	1.325	1.330	1.336	1.342	1.350	1.359	1.366	1.375	1.385	1.396	1.408	1.419	1.432	1.445	1.459	1.474	1.488	1.504	1.519	1.535	1.551	1.569	1.586	1.605	1.624	1.641	1.661	1.679	1.699	1.718	1.738	1.756	1.776	1.795	1.815	1.832	1.852	1.871	1.889	1.908	1.926	1.942	1.960	1.976	1.992	2.007	2.024	2.038	2.051	2.065	2.078	2.089	2.100	2.110	2.121	2.130	2.138	2.145	2.151	2.158	2.162	2.166	2.171	2.174	2.175	2.176	2.176	2.178	2.176	2.174	2.174	2.171	2.168	2.164	2.159	2.155	2.150	2.144	2.139	2.131	2.126	2.119	2.111	2.105	2.098	2.090	2.084	2.076	2.069	2.062	2.055	2.050	2.042	2.038	2.030	2.025	2.020	2.016	2.011	2.007	2.005	2.002	2.000	1.998	1.996	1.996	1.995	1.995	1.996	1.998	1.999	2.001	2.004	2.007	2.011	2.015	2.019	2.022	2.029	2.033	2.038	2.044	2.049	2.055	2.060	2.066	2.072	2.079	2.085	2.090	2.095	2.101	2.106	2.111	2.115	2.120	2.122	2.126	2.129	2.131	2.134	2.135	2.136	2.138	2.138	2.136	2.135	2.134	2.130	2.129	2.125	2.121	2.116	2.111	2.106	2.100	2.092	2.086	2.078	2.070	2.061	2.051	2.042	2.033	2.021	2.011	2.000	1.989	1.976	1.964	1.952	1.940	1.926	1.914	1.900	1.886	1.872	1.859	1.845	1.831	1.816	1.801	1.788	1.772	1.758	1.744	1.729	1.714	1.699	1.684	1.670	1.655	1.640	1.626	1.611	1.596	1.582	1.569	1.554	1.540	1.525	1.511	1.498	1.484	1.470	1.458	1.442	1.430	1.418	1.405	1.391	1.379	1.366	1.355	1.342	1.331	1.320	1.309	1.298	1.288	1.278	1.268	1.256	1.248	1.238	1.229	1.220	1.211	1.202	1.194	1.188	1.179	1.172	1.165	1.158	1.151	1.145	1.139	1.134	1.129	1.122	1.118	1.114	1.109	1.105	1.100	1.096	1.092	1.089	1.086	1.082	1.081	1.078	1.076	1.074	1.070	1.069	1.066	1.065	1.062	1.061	1.060	1.058	1.056	1.055	1.054	1.052	1.051	1.050	1.049	1.046	1.045	1.042	1.041	1.039	1.038	1.035	1.034	1.031	1.029	1.026	1.024	1.021	1.018	1.015	1.012	1.008	1.004	1.000	0.998	0.992	0.988	0.984	0.979	0.974	0.969	0.964	0.958	0.952	0.946	0.940	0.934	0.928	0.921	0.914	0.906	0.899	0.891	0.884	0.876	0.868	0.860	0.851	0.844	0.835	0.825	0.816	0.808	0.799	0.789	0.780	0.771	0.762	0.754	0.745	0.735	0.726	0.718	0.708	0.699	0.691	0.681	0.672	0.664	0.655	0.646	0.639	0.630	0.621	0.614	0.605	0.598	0.590	0.581	0.574	0.566	0.558	0.551	0.542	0.535	0.528	0.520	0.512	0.505	0.498	0.490	0.482	0.475	0.466	0.459	0.451	0.442	0.434	0.426	0.418	0.408	0.399	0.390	0.381	0.370	0.361	0.351	0.341	0.330	0.320	0.309	0.299	0.286	0.275	0.262	0.250	0.239	0.226	0.214	0.201	0.188	0.175	0.160	0.148	0.134	0.120	0.106	0.091	0.078	0.064	0.049	0.035	0.021	0.008	-0.008	-0.020	-0.035	-0.049	-0.062	-0.075	-0.090	-0.104	-0.116	-0.129	-0.141	-0.155	-0.166	-0.179	-0.190	-0.201	-0.214	-0.224	-0.234	-0.246	-0.255	-0.265	-0.275	-0.284	-0.292	-0.301	-0.310	-0.318	-0.326	-0.334	-0.341	-0.348	-0.355	-0.361	-0.369	-0.374	-0.381	-0.388	-0.394	-0.399	-0.405	-0.411	-0.416	-0.422	-0.428	-0.434	-0.440	-0.445	-0.451	-0.458	-0.464	-0.470	-0.476	-0.482	-0.489	-0.498	-0.504	-0.511	-0.518	-0.526	-0.534	-0.542	-0.550	-0.559	-0.569	-0.578	-0.586	-0.596	-0.605	-0.615	-0.626	-0.635	-0.645	-0.655	-0.666	-0.675	-0.686	-0.696	-0.706	-0.718	-0.728	-0.738	-0.748	-0.756	-0.766	-0.775	-0.785	-0.792	-0.801	-0.810	-0.818	-0.825	-0.832	-0.839	-0.845	-0.851	-0.856	-0.862	-0.866	-0.871	-0.875	-0.879	-0.880	-0.882	-0.884	-0.886	-0.888	-0.888	-0.886	-0.886	-0.885	-0.884	-0.882	-0.880	-0.878	-0.875	-0.871	-0.868	-0.862	-0.859	-0.855	-0.849	-0.844	-0.838	-0.831	-0.825	-0.818	-0.812	-0.805	-0.799	-0.791	-0.782	-0.774	-0.766	-0.758	-0.750	-0.741	-0.732	-0.724	-0.715	-0.706	-0.696	-0.688	-0.679	-0.669	-0.660	-0.650	-0.640	-0.631	-0.620	-0.609	-0.599	-0.589	-0.579	-0.568	-0.558	-0.546	-0.536	-0.525	-0.515	-0.502	-0.491	-0.481	-0.470	-0.459	-0.446	-0.435	-0.424	-0.411	-0.401	-0.389	-0.378	-0.365	-0.354	-0.342	-0.331	-0.319	-0.308	-0.296	-0.284	-0.272	-0.262	-0.251	-0.239	-0.229	-0.219	-0.209	-0.199	-0.188	-0.179	-0.170	-0.161	-0.152	-0.142	-0.135	-0.128	-0.120	-0.114	-0.108	-0.101	-0.096	-0.090	-0.085	-0.081	-0.076	-0.074	-0.070	-0.068	-0.065	-0.062	-0.061	-0.059	-0.059	-0.059	-0.059	-0.059	-0.060	-0.060	-0.061	-0.062	-0.064	-0.066	-0.069	-0.071	-0.074	-0.076	-0.080	-0.082	-0.086	-0.089	-0.091	-0.096	-0.099	-0.102	-0.105	-0.108	-0.111	-0.114	-0.116	-0.120	-0.124	-0.126	-0.130	-0.131	-0.135	-0.136	-0.139	-0.142	-0.145	-0.146	-0.148	-0.150	-0.152	-0.156	-0.158	-0.160	-0.162	-0.165	-0.168	-0.171	-0.174	-0.178	-0.181	-0.185	-0.188	-0.192	-0.198	-0.202	-0.208	-0.214	-0.220	-0.226	-0.234	-0.241	-0.249	-0.259	-0.266	-0.276	-0.286	-0.298	-0.309	-0.319	-0.331	-0.345	-0.356	-0.370	-0.384	-0.399	-0.414	-0.429	-0.442	-0.460	-0.475	-0.491	-0.507	-0.524	-0.541	-0.558	-0.575	-0.591	-0.610	-0.626	-0.642	-0.660	-0.678	-0.692	-0.710	-0.726	-0.741	-0.756	-0.771	-0.786	-0.800	-0.815	-0.828	-0.841	-0.852	-0.864	-0.875	-0.886	-0.895	-0.905	-0.912	-0.920	-0.928	-0.934	-0.940	-0.946	-0.951	-0.954	-0.958	-0.960	-0.961	-0.964	-0.965	-0.965	-0.965	-0.964	-0.962	-0.960	-0.958	-0.955	-0.952	-0.949	-0.945	-0.941	-0.938	-0.932	-0.929	-0.922	-0.918	-0.912	-0.908	-0.902	-0.898	-0.891	-0.886	-0.881	-0.876	-0.870	-0.866	-0.861	-0.858	-0.854	-0.851	-0.848	-0.844	-0.842	-0.840	-0.839	-0.838	-0.838	-0.838	-0.838	-0.839	-0.840	-0.842	-0.846	-0.849	-0.854	-0.859	-0.864	-0.870	-0.876	-0.884	-0.891	-0.900	-0.910	-0.920	-0.930	-0.941	-0.952	-0.965	-0.979	-0.991	-1.005	-1.019	-1.034	-1.049	-1.064	-1.079	-1.094	-1.110	-1.126	-1.142	-1.158	-1.174	-1.189	-1.206	-1.221	-1.236	-1.251	-1.266	-1.280	-1.294	-1.305	-1.318	-1.330	-1.341	-1.350	-1.360	-1.368	-1.374	-1.380	-1.385	-1.389	-1.391	-1.391	-1.391	-1.390	-1.388	-1.382	-1.378	-1.370	-1.361	-1.351	-1.339	-1.326	-1.311	-1.295	-1.278	-1.259	-1.236	-1.215	-1.190	-1.165	-1.138	-1.109	-1.080	-1.049	-1.018	-0.982	-0.949	-0.912	-0.875	-0.838	-0.799	-0.759	-0.718	-0.676	-0.634	-0.592	-0.549	-0.505	-0.461	-0.418	-0.371	-0.328	-0.284	-0.238	-0.194	-0.149	-0.105	-0.061	-0.019	0.024	0.066	0.108	0.150	0.190	0.228	0.268	0.304	0.341	0.376	0.410	0.442	0.474	0.505	0.534	0.561	0.588	0.612	0.636	0.658	0.678	0.698	0.714	0.730	0.745	0.759	0.770	0.780	0.789	0.796	0.801	0.806	0.809	0.811	0.811	0.811	0.810	0.806	0.802	0.798	0.792	0.785	0.776	0.768	0.759	0.749	0.739	0.728	0.715	0.702	0.690	0.678	0.665	0.651	0.639	0.625	0.612	0.599	0.585	0.572	0.559	0.546	0.534	0.522	0.510	0.500	0.490	0.479	0.469	0.460	0.452	0.444	0.438	0.431	0.426	0.421	0.416	0.414	0.410	0.408	0.405	0.405	0.405	0.406	0.406	0.408	0.411	0.414	0.416	0.421	0.425	0.430	0.435	0.442	0.448	0.454	0.461	0.469	0.476	0.482	0.491	0.499	0.506	0.514	0.521	0.529	0.538	0.544	0.551	0.559	0.565	0.571	0.578	0.582	0.589	0.592	0.598	0.601	0.605	0.608	0.609	0.611	0.612	0.612	0.612	0.612	0.610	0.609	0.606	0.602	0.599	0.595	0.589	0.584	0.578	0.570	0.562	0.554	0.546	0.536	0.526	0.516	0.504	0.492	0.480	0.466	0.452	0.439	0.424	0.409	0.392	0.376	0.360	0.341	0.324	0.305	0.286	0.268	0.248	0.226	0.205	0.184	0.161	0.138	0.115	0.091	0.066	0.040	0.015	-0.011	-0.039	-0.066	-0.095	-0.125	-0.155	-0.186	-0.218	-0.251	-0.284	-0.319	-0.354	-0.390	-0.429	-0.468	-0.506	-0.546	-0.589	-0.632	-0.676	-0.722	-0.768	-0.816	-0.865	-0.916	-0.969	-1.021	-1.075	-1.131	-1.189	-1.246	-1.306	-1.368	-1.430	-1.494	-1.558	-1.625	-1.691	-1.760	-1.830	-1.900	-1.971	-2.045	-2.120	-2.195	-2.270	-2.348	-2.424	-2.502	-2.581	-2.660	-2.741	-2.821	-2.902	-2.984	-3.066	-3.149	-3.230	-3.312	-3.396	-3.479	-3.561	-3.642	-3.725	-3.808	-3.889	-3.971	-4.054	-4.134	-4.214	-4.294	-4.374	-4.454	-4.531	-4.611	-4.689	-4.765	-4.842	-4.919	-4.995	-5.070	-5.145	-5.220	-5.292	-5.365	-5.439	-5.510	-5.582	-5.654	-5.725	-5.795	-5.866	-5.936	-6.006	-6.075	-6.145	-6.214	-6.282	-6.351	-6.421	-6.490	-6.559	-6.629	-6.698	-6.766	-6.836	-6.906	-6.975	-7.045	-7.115	-7.185	-7.256	-7.326	-7.398	-7.469	-7.540	-7.611	-7.682	-7.754	-7.825	-7.896	-7.969	-8.040	-8.113	-8.184	-8.255	-8.328	-8.398	-8.469	-8.539	-8.609	-8.680	-8.749	-8.819	-8.885	-8.954	-9.020	-9.085	-9.151	-9.215	-9.276	-9.339	-9.398	-9.458	-9.515	-9.571	-9.624	-9.676	-9.729	-9.778	-9.825	-9.870	-9.914	-9.955	-9.994	-10.030	-10.065	-10.098	-10.128	-10.155	-10.180	-10.202	-10.222	-10.241	-10.256	-10.269	-10.279	-10.285	-10.290	-10.291	-10.290	-10.286	-10.280	-10.271	-10.260	-10.246	-10.229	-10.209	-10.188	-10.164	-10.136	-10.106	-10.075	-10.042	-10.005	-9.966	-9.926	-9.882	-9.838	-9.791	-9.741	-9.691	-9.638	-9.582	-9.526	-9.469	-9.410	-9.349	-9.285	-9.222	-9.156	-9.090	-9.022	-8.954	-8.884	-8.812	-8.741	-8.669	-8.594	-8.520	-8.444	-8.368	-8.291	-8.214	-8.135	-8.056	-7.978	-7.896	-7.816	-7.735	-7.654	-7.571	-7.488	-7.405	-7.321	-7.238	-7.152	-7.068	-6.982	-6.895	-6.809	-6.721	-6.634	-6.545	-6.456	-6.368	-6.276	-6.186	-6.094	-6.002	-5.909	-5.815	-5.721	-5.626	-5.531	-5.435	-5.338	-5.239	-5.141	-5.041	-4.941	-4.841	-4.739	-4.636	-4.532	-4.429	-4.325	-4.220	-4.115	-4.008	-3.900	-3.794	-3.685	-3.576	-3.469	-3.359	-3.250	-3.140	-3.029	-2.919	-2.808	-2.698	-2.585	-2.475	-2.364	-2.252	-2.142	-2.031	-1.921	-1.810	-1.700	-1.591	-1.481	-1.372	-1.265	-1.156	-1.050	-0.944	-0.839	-0.732	-0.628	-0.524	-0.421	-0.319	-0.218	-0.116	-0.016	0.082	0.180	0.279	0.375	0.470	0.564	0.659	0.751	0.844	0.934	1.025	1.114	1.202	1.290	1.376	1.462	1.548	1.630	1.715	1.796	1.876	1.958	2.038	2.116	2.194	2.271	2.348	2.422	2.498	2.571	2.644	2.716	2.786	2.856	2.926	2.995	3.062	3.129	3.194	3.259	3.322	3.385	3.448	3.508	3.568	3.626	3.684	3.740	3.796	3.850	3.904	3.956	4.008	4.058	4.106	4.155	4.202	4.248	4.291	4.335	4.378	4.419	4.459	4.498	4.535	4.572	4.608	4.642	4.676	4.709	4.740	4.771	4.801	4.829	4.856	4.884	4.909	4.934	4.959	4.982	5.005	5.028	5.048	5.069	5.089	5.108	5.125	5.144	5.161	5.178	5.194	5.210	5.224	5.239	5.252	5.266	5.279	5.291	5.304	5.316	5.328	5.339	5.350	5.359	5.369	5.378	5.386	5.395	5.402	5.410	5.416	5.424	5.430	5.436	5.440	5.445	5.450	5.454	5.456	5.460	5.462	5.465	5.465	5.466	5.466	5.466	5.466	5.464	5.462	5.460	5.458	5.455	5.450	5.445	5.441	5.434	5.429	5.421	5.414	5.405	5.398	5.388	5.378	5.368	5.356	5.344	5.331	5.318	5.305	5.290	5.275	5.259	5.242	5.225	5.206	5.188	5.169	5.149	5.128	5.106	5.084	5.061	5.036	5.011	4.988	4.960	4.932	4.905	4.876	4.846	4.816	4.784	4.752	4.719	4.685	4.650	4.614	4.579	4.540	4.504	4.464	4.425	4.384	4.342	4.300	4.259	4.215	4.170	4.126	4.080	4.034	3.988	3.940	3.892	3.844	3.795	3.746	3.698	3.648	3.596	3.546	3.495	3.444	3.394	3.342	3.291	3.240	3.188	3.136	3.085	3.035	2.982	2.932	2.881	2.831	2.781	2.732	2.682	2.634	2.586	2.538	2.489	2.442	2.396	2.349	2.304	2.259	2.214	2.169	2.126	2.084	2.040	1.999	1.958	1.918	1.876	1.838	1.796	1.759	1.719	1.681	1.644	1.605	1.569	1.531	1.495	1.459	1.424	1.388	1.351	1.316	1.281	1.246	1.210	1.176	1.140	1.106	1.071	1.036	1.001	0.966	0.931	0.896	0.861	0.826	0.791	0.755	0.720	0.684	0.649	0.612	0.576	0.541	0.505	0.469	0.432	0.398	0.361	0.325	0.288	0.252	0.216	0.180	0.145	0.109	0.074	0.039	0.004	-0.031	-0.065	-0.100	-0.132	-0.168	-0.200	-0.232	-0.265	-0.298	-0.329	-0.359	-0.390	-0.420	-0.450	-0.479	-0.507	-0.535	-0.564	-0.590	-0.618	-0.642	-0.669	-0.694	-0.718	-0.741	-0.766	-0.789	-0.810	-0.832	-0.855	-0.878	-0.898	-0.919	-0.939	-0.960	-0.980	-1.000	-1.020	-1.039	-1.060	-1.079	-1.098	-1.118	-1.138	-1.158	-1.176	-1.198	-1.218	-1.238	-1.259	-1.279	-1.301	-1.322	-1.344	-1.366	-1.390	-1.412	-1.436	-1.460	-1.485	-1.509	-1.535	-1.562	-1.588	-1.615	-1.642	-1.672	-1.700	-1.730	-1.760	-1.790	-1.821	-1.852	-1.885	-1.918	-1.951	-1.985	-2.019	-2.052	-2.088	-2.124	-2.158	-2.194	-2.230	-2.266	-2.304	-2.340	-2.378	-2.414	-2.452	-2.489	-2.528	-2.564	-2.602	-2.640	-2.678	-2.715	-2.752	-2.790	-2.828	-2.864	-2.901	-2.938	-2.974	-3.010	-3.045	-3.080	-3.115	-3.149	-3.182	-3.215	-3.249	-3.281	-3.312	-3.344	-3.374	-3.404	-3.432	-3.462	-3.490	-3.516	-3.542	-3.569	-3.594	-3.618	-3.640	-3.662	-3.684	-3.705	-3.725	-3.744	-3.762	-3.779	-3.795	-3.810	-3.826	-3.839	-3.852	-3.864	-3.875	-3.886	-3.895	-3.904	-3.911	-3.918	-3.925	-3.930	-3.934	-3.939	-3.942	-3.945	-3.946	-3.946	-3.948	-3.946	-3.945	-3.944	-3.941	-3.939	-3.936	-3.934	-3.929	-3.925	-3.920	-3.915	-3.910	-3.904	-3.899	-3.892	-3.886	-3.879	-3.872	-3.866	-3.861	-3.854	-3.848	-3.842	-3.836	-3.831	-3.826	-3.821	-3.818	-3.811	-3.808	-3.805	-3.801	-3.799	-3.796	-3.795	-3.795	-3.794	-3.794	-3.794	-3.795	-3.796	-3.799	-3.802	-3.805	-3.809	-3.814	-3.819	-3.824	-3.831	-3.838	-3.845	-3.852	-3.861	-3.870	-3.879	-3.888	-3.896	-3.908	-3.918	-3.928	-3.939	-3.950	-3.959	-3.970	-3.981	-3.992	-4.004	-4.015	-4.025	-4.035	-4.045	-4.055	-4.065	-4.074	-4.082	-4.091	-4.099	-4.106	-4.114	-4.120	-4.125	-4.131	-4.136	-4.140	-4.144	-4.146	-4.149	-4.150	-4.151	-4.152	-4.152	-4.151	-4.151	-4.149	-4.145	-4.142	-4.139	-4.135	-4.131	-4.126	-4.121	-4.115	-4.109	-4.101	-4.095	-4.089	-4.081	-4.075	-4.066	-4.059	-4.051	-4.043	-4.035	-4.026	-4.019	-4.011	-4.004	-3.995	-3.988	-3.979	-3.972	-3.964	-3.956	-3.950	-3.942	-3.936	-3.929	-3.922	-3.916	-3.910	-3.904	-3.899	-3.894	-3.888	-3.882	-3.878	-3.872	-3.868	-3.864	-3.859	-3.854	-3.850	-3.845	-3.840	-3.836	-3.831	-3.829	-3.824	-3.820	-3.815	-3.811	-3.808	-3.802	-3.799	-3.796	-3.791	-3.788	-3.782	-3.780	-3.775	-3.771	-3.768	-3.764	-3.759	-3.756	-3.751	-3.748	-3.744	-3.740	-3.738	-3.732	-3.730	-3.726	-3.724	-3.720	-3.716	-3.712	-3.710	-3.706	-3.704	-3.701	-3.699	-3.696	-3.694	-3.691	-3.689	-3.686	-3.684	-3.681	-3.678	-3.676	-3.674	-3.670	-3.668	-3.665	-3.661	-3.659	-3.655	-3.651	-3.648	-3.644	-3.639	-3.634	-3.628	-3.624	-3.618	-3.610	-3.602	-3.596	-3.589	-3.580	-3.572	-3.564	-3.554	-3.545	-3.534	-3.524	-3.514	-3.501	-3.490	-3.478	-3.466	-3.452	-3.440	-3.426	-3.412	-3.399	-3.385	-3.370	-3.355	-3.341	-3.326	-3.312	-3.298	-3.282	-3.269	-3.255	-3.239	-3.225	-3.211	-3.198	-3.185	-3.170	-3.158	-3.145	-3.132	-3.120	-3.109	-3.096	-3.086	-3.075	-3.064	-3.055	-3.044	-3.034	-3.025	-3.016	-3.006	-2.998	-2.990	-2.981	-2.972	-2.964	-2.956	-2.948	-2.940	-2.930	-2.922	-2.914	-2.905	-2.896	-2.886	-2.878	-2.868	-2.858	-2.846	-2.836	-2.825	-2.812	-2.800	-2.786	-2.774	-2.760	-2.745	-2.730	-2.714	-2.698	-2.680	-2.662	-2.644	-2.626	-2.606	-2.586	-2.565	-2.544	-2.522	-2.500	-2.478	-2.455	-2.431	-2.409	-2.385	-2.360	-2.336	-2.312	-2.288	-2.262	-2.238	-2.214	-2.188	-2.164	-2.140	-2.114	-2.090	-2.066	-2.042	-2.019	-1.995	-1.974	-1.950	-1.929	-1.908	-1.888	-1.868	-1.848	-1.829	-1.810	-1.792	-1.775	-1.759	-1.742	-1.726	-1.712	-1.699	-1.685	-1.672	-1.660	-1.649	-1.638	-1.629	-1.619	-1.610	-1.601	-1.594	-1.588	-1.581	-1.576	-1.571	-1.566	-1.562	-1.559	-1.555	-1.552	-1.550	-1.549	-1.548	-1.545	-1.545	-1.545	-1.544	-1.544	-1.545	-1.546	-1.546	-1.548	-1.550	-1.550	-1.551	-1.554	-1.555	-1.556	-1.558	-1.559	-1.561	-1.561	-1.564	-1.564	-1.566	-1.566	-1.566	-1.568	-1.568	-1.568	-1.566	-1.566	-1.565	-1.562	-1.561	-1.559	-1.555	-1.552	-1.550	-1.545	-1.540	-1.536	-1.531	-1.525	-1.519	-1.511	-1.504	-1.495	-1.488	-1.479	-1.469	-1.460	-1.450	-1.439	-1.428	-1.416	-1.405	-1.391	-1.380	-1.366	-1.354	-1.340	-1.326	-1.311	-1.298	-1.282	-1.269	-1.254	-1.239	-1.225	-1.210	-1.195	-1.180	-1.168	-1.152	-1.138	-1.124	-1.110	-1.096	-1.082	-1.070	-1.056	-1.045	-1.032	-1.021	-1.010	-0.999	-0.989	-0.979	-0.969	-0.960	-0.951	-0.944	-0.936	-0.929	-0.922	-0.918	-0.911	-0.908	-0.901	-0.899	-0.895	-0.892	-0.890	-0.889	-0.888	-0.885	-0.885	-0.886	-0.886	-0.888	-0.889	-0.890	-0.892	-0.896	-0.899	-0.902	-0.906	-0.910	-0.915	-0.919	-0.924	-0.930	-0.936	-0.941	-0.948	-0.954	-0.961	-0.969	-0.975	-0.982	-0.990	-0.998	-1.005	-1.014	-1.021	-1.029	-1.036	-1.045	-1.051	-1.060	-1.068	-1.076	-1.082	-1.091	-1.099	-1.106	-1.112	-1.120	-1.126	-1.134	-1.139	-1.145	-1.150	-1.155	-1.160	-1.164	-1.168	-1.170	-1.172	-1.175	-1.176	-1.178	-1.179	-1.178	-1.176	-1.175	-1.172	-1.170	-1.168	-1.164	-1.159	-1.155	-1.149	-1.142	-1.136	-1.128	-1.121	-1.112	-1.104	-1.094	-1.085	-1.075	-1.064	-1.054	-1.042	-1.031	-1.019	-1.008	-0.996	-0.984	-0.971	-0.959	-0.948	-0.936	-0.924	-0.912	-0.900	-0.889	-0.876	-0.868	-0.856	-0.846	-0.836	-0.826	-0.818	-0.809	-0.801	-0.794	-0.786	-0.779	-0.772	-0.766	-0.761	-0.756	-0.751	-0.748	-0.744	-0.740	-0.738	-0.736	-0.734	-0.732	-0.730	-0.730	-0.729	-0.728	-0.728	-0.728	-0.728	-0.728	-0.729	-0.728	-0.728	-0.729	-0.729	-0.730	-0.729	-0.729	-0.730	-0.730	-0.729	-0.729	-0.729	-0.729	-0.726	-0.726	-0.725	-0.725	-0.722	-0.721	-0.720	-0.719	-0.716	-0.715	-0.712	-0.710	-0.706	-0.704	-0.701	-0.699	-0.696	-0.692	-0.690	-0.688	-0.684	-0.681	-0.679	-0.675	-0.671	-0.669	-0.666	-0.664	-0.660	-0.658	-0.654	-0.651	-0.646	-0.644	-0.640	-0.638	-0.635	-0.631	-0.628	-0.625	-0.620	-0.618	-0.612	-0.610	-0.605	-0.600	-0.595	-0.590	-0.585	-0.580	-0.574	-0.568	-0.561	-0.555	-0.548	-0.540	-0.531	-0.524	-0.515	-0.505	-0.496	-0.486	-0.475	-0.464	-0.452	-0.441	-0.429	-0.415	-0.402	-0.389	-0.375	-0.360	-0.346	-0.331	-0.316	-0.299	-0.284	-0.268	-0.251	-0.235	-0.219	-0.201	-0.184	-0.168	-0.150	-0.132	-0.116	-0.099	-0.081	-0.064	-0.046	-0.029	-0.012	0.004	0.021	0.039	0.054	0.071	0.088	0.104	0.120	0.136	0.150	0.166	0.181	0.196	0.211	0.225	0.241	0.255	0.269	0.281	0.295	0.309	0.321	0.335	0.346	0.359	0.370	0.382	0.394	0.405	0.415	0.425	0.436	0.446	0.455	0.466	0.475	0.485	0.494	0.502	0.511	0.520	0.526	0.535	0.542	0.550	0.556	0.562	0.569	0.575	0.580	0.585	0.591	0.595	0.601	0.605	0.609	0.611	0.615	0.619	0.622	0.625	0.628	0.629	0.631	0.634	0.635	0.636	0.636	0.638	0.639	0.640	0.641	0.641	0.642	0.642	0.641	0.642	0.642	0.642	0.642	0.642	0.642	0.642	0.642	0.642	0.641	0.642	0.642	0.642	0.641	0.642	0.642	0.644	0.642	0.642	0.644	0.644	0.645	0.644	0.645	0.645	0.646	0.646	0.648	0.649	0.649	0.650	0.651	0.651	0.652	0.652	0.654	0.655	0.656	0.658	0.660	0.661	0.662	0.664	0.665	0.668	0.669	0.671	0.672	0.675	0.678	0.680	0.682	0.685	0.689	0.690	0.695	0.698	0.701	0.705	0.709	0.712	0.716	0.721	0.725	0.730	0.735	0.740	0.745	0.750	0.755	0.760	0.765	0.771	0.776	0.781	0.788	0.792	0.798	0.802	0.808	0.812	0.818	0.824	0.828	0.831	0.835	0.840	0.844	0.846	0.850	0.852	0.854	0.858	0.859	0.859	0.860	0.860	0.860	0.860	0.858	0.856	0.854	0.852	0.849	0.845	0.840	0.836	0.830	0.825	0.819	0.811	0.805	0.798	0.789	0.780	0.771	0.762	0.752	0.742	0.732	0.722	0.711	0.700	0.690	0.678	0.666	0.655	0.642	0.631	0.619	0.608	0.596	0.582	0.571	0.561	0.549	0.536	0.526	0.514	0.504	0.494	0.484	0.474	0.464	0.454	0.445	0.438	0.429	0.421	0.414	0.406	0.400	0.394	0.389	0.382	0.378	0.374	0.370	0.366	0.362	0.361	0.358	0.356	0.355	0.352	0.352	0.352	0.352	0.352	0.352	0.352	0.354	0.355	0.356	0.358	0.360	0.360	0.361	0.364	0.366	0.368	0.369	0.370	0.372	0.372	0.375	0.375	0.376	0.376	0.375	0.375	0.375	0.374	0.372	0.371	0.369	0.366	0.362	0.360	0.356	0.351	0.346	0.340	0.334	0.328	0.320	0.312	0.304	0.296	0.286	0.276	0.266	0.255	0.244	0.231	0.219	0.208	0.192	0.180	0.166	0.151	0.138	0.122	0.108	0.092	0.076	0.061	0.045	0.030	0.014	-0.001	-0.016	-0.032	-0.048	-0.062	-0.078	-0.090	-0.105	-0.119	-0.131	-0.145	-0.158	-0.169	-0.180	-0.191	-0.201	-0.210	-0.220	-0.228	-0.234	-0.240	-0.245	-0.249	-0.252	-0.254	-0.255	-0.256	-0.255	-0.254	-0.251	-0.246	-0.242	-0.235	-0.228	-0.220	-0.211	-0.200	-0.189	-0.176	-0.162	-0.148	-0.131	-0.114	-0.096	-0.076	-0.058	-0.035	-0.012	0.010	0.034	0.059	0.084	0.110	0.138	0.164	0.194	0.222	0.252	0.281	0.312	0.344	0.374	0.406	0.438	0.470	0.502	0.535	0.568	0.600	0.632	0.665	0.696	0.729	0.761	0.791	0.824	0.855	0.885	0.916	0.945	0.975	1.004	1.031	1.060	1.086	1.112	1.139	1.164	1.190	1.214	1.236	1.259	1.281	1.302	1.324	1.344	1.364	1.382	1.401	1.419	1.436	1.452	1.468	1.484	1.499	1.514	1.529	1.541	1.555	1.569	1.581	1.594	1.606	1.618	1.629	1.639	1.650	1.661	1.672	1.684	1.694	1.704	1.715	1.726	1.735	1.746	1.755	1.766	1.778	1.786	1.798	1.808	1.819	1.830	1.840	1.851	1.861	1.874	1.884	1.896	1.908	1.920	1.931	1.942	1.955	1.966	1.979	1.990	2.004	2.016	2.029	2.041	2.054	2.065	2.079	2.091	2.104	2.116	2.129	2.142	2.155	2.168	2.181	2.192	2.205	2.219	2.230	2.241	2.255	2.266	2.279	2.291	2.301	2.314	2.324	2.335	2.346	2.358	2.368	2.378	2.388	2.398	2.406	2.416	2.426	2.435	2.444	2.451	2.460	2.468	2.476	2.484	2.490	2.498	2.504	2.510	2.515	2.521	2.526	2.531	2.536	2.541	2.545	2.549	2.552	2.556	2.558	2.561	2.564	2.566	2.566	2.569	2.570	2.571	2.571	2.571	2.571	2.571	2.571	2.571	2.569	2.569	2.569	2.566	2.565	2.564	2.562	2.560	2.559	2.556	2.554	2.554	2.551	2.549	2.546	2.546	2.544	2.542	2.541	2.540	2.539	2.538	2.536	2.536	2.535	2.535	2.535	2.536	2.536	2.538	2.539	2.540	2.541	2.544	2.548	2.550	2.552	2.556	2.560	2.564	2.566	2.571	2.576	2.581	2.586	2.591	2.596	2.602	2.609	2.614	2.620	2.626	2.632	2.639	2.645	2.650	2.656	2.662	2.668	2.674	2.679	2.685	2.690	2.695	2.700	2.705	2.709	2.711	2.716	2.720	2.722	2.725	2.728	2.729	2.731	2.731	2.732	2.734	2.734	2.734	2.732	2.731	2.730	2.729	2.726	2.724	2.722	2.720	2.718	2.714	2.711	2.709	2.704	2.701	2.696	2.694	2.690	2.686	2.682	2.679	2.675	2.672	2.669	2.666	2.662	2.661	2.659	2.656	2.655	2.652	2.651	2.650	2.651	2.650	2.651	2.652	2.652	2.655	2.656	2.659	2.662	2.665	2.669	2.675	2.679	2.684	2.690	2.696	2.704	2.711	2.719	2.728	2.735	2.745	2.755	2.765	2.775	2.786	2.798	2.808	2.821	2.832	2.845	2.859	2.871	2.885	2.899	2.912	2.926	2.941	2.955	2.970	2.986	3.000	3.015	3.030	3.046	3.060	3.075	3.090	3.105	3.119	3.135	3.149	3.162	3.178	3.191	3.204	3.218	3.231	3.242	3.255	3.268	3.279	3.289	3.300	3.309	3.319	3.329	3.336	3.345	3.352	3.360	3.366	3.371	3.378	3.381	3.386	3.389	3.392	3.396	3.398	3.400	3.400	3.401	3.401	3.400	3.400	3.399	3.398	3.396	3.394	3.391	3.388	3.385	3.382	3.379	3.376	3.371	3.368	3.364	3.360	3.358	3.352	3.350	3.346	3.342	3.339	3.336	3.334	3.331	3.329	3.326	3.325	3.324	3.322	3.322	3.322	3.322	3.324	3.324	3.325	3.328	3.330	3.332	3.335	3.339	3.342	3.346	3.351	3.355	3.360	3.365	3.370	3.376	3.381	3.388	3.392	3.399	3.404	3.411	3.416	3.422	3.428	3.434	3.439	3.445	3.449	3.455	3.459	3.462	3.466	3.470	3.472	3.475	3.478	3.478	3.479	3.480	3.479	3.478	3.476	3.474	3.472	3.468	3.465	3.460	3.455	3.449	3.442	3.435	3.428	3.419	3.411	3.401	3.391	3.381	3.371	3.359	3.348	3.334	3.322	3.309	3.295	3.281	3.266	3.252	3.238	3.222	3.206	3.190	3.175	3.158	3.142	3.125	3.109	3.092	3.076	3.059	3.041	3.025	3.008	2.990	2.974	2.956	2.940	2.922	2.906	2.889	2.874	2.856	2.841	2.824	2.809	2.792	2.778	2.762	2.748	2.734	2.718	2.704	2.690	2.676	2.662	2.650	2.636	2.624	2.611	2.601	2.589	2.578	2.566	2.555	2.546	2.536	2.526	2.519	2.509	2.500	2.492	2.484	2.476	2.469	2.462	2.456	2.450	2.445	2.439	2.434	2.429	2.425	2.420	2.416	2.412	2.409	2.406	2.402	2.400	2.396	2.394	2.391	2.390	2.389	2.388	2.386	2.384	2.382	2.382	2.381	2.381	2.380	2.379	2.379	2.378	2.378	2.376	2.375	2.375	2.374	2.374	2.372	2.371	2.370	2.368	2.366	2.365	2.364	2.362	2.361	2.360	2.358	2.355	2.354	2.351	2.348	2.345	2.341	2.338	2.335	2.331	2.329	2.324	2.320	2.315	2.311	2.306	2.301	2.296	2.291	2.285	2.280	2.275	2.269	2.261	2.256	2.250	2.242	2.236	2.229	2.221	2.214	2.206	2.198	2.190	2.182	2.172	2.165	2.156	2.146	2.138	2.128	2.119	2.108	2.098	2.086	2.078	2.068	2.056	2.046	2.035	2.025	2.013	2.002	1.990	1.979	1.968	1.956	1.945	1.931	1.920	1.909	1.896	1.885	1.874	1.862	1.850	1.839	1.826	1.814	1.802	1.791	1.779	1.766	1.755	1.744	1.732	1.720	1.709	1.698	1.686	1.675	1.665	1.654	1.642	1.632	1.621	1.610	1.600	1.590	1.580	1.569	1.559	1.549	1.538	1.528	1.518	1.508	1.498	1.488	1.479	1.469	1.459	1.450	1.440	1.430	1.420	1.411	1.401	1.391	1.381	1.372	1.362	1.354	1.344	1.334	1.324	1.315	1.304	1.295	1.285	1.275	1.265	1.255	1.245	1.235	1.225	1.215	1.205	1.195	1.185	1.175	1.164	1.155	1.144	1.135	1.124	1.114	1.104	1.094	1.082	1.072	1.062	1.052	1.042	1.034	1.024	1.012	1.002	0.992	0.984	0.974	0.964	0.955	0.945	0.936	0.926	0.918	0.908	0.899	0.889	0.881	0.871	0.862	0.852	0.844	0.835	0.826	0.816	0.808	0.799	0.789	0.780	0.771	0.762	0.752	0.742	0.734	0.724	0.715	0.704	0.695	0.684	0.675	0.664	0.655	0.644	0.634	0.622	0.612	0.601	0.591	0.580	0.570	0.560	0.548	0.538	0.528	0.516	0.506	0.495	0.484	0.474	0.462	0.454	0.442	0.432	0.424	0.414	0.405	0.395	0.388	0.378	0.370	0.362	0.354	0.346	0.339	0.332	0.328	0.320	0.315	0.310	0.304	0.300	0.295	0.291	0.288	0.285	0.282	0.280	0.278	0.275	0.274	0.274	0.272	0.271	0.271	0.272	0.272	0.274	0.275	0.275	0.276	0.278	0.280	0.282	0.285	0.286	0.290	0.292	0.296	0.299	0.301	0.305	0.310	0.314	0.318	0.322	0.326	0.331	0.336	0.341	0.346	0.351	0.356	0.362	0.368	0.374	0.380	0.388	0.394	0.400	0.408	0.414	0.421	0.429	0.438	0.445	0.454	0.462	0.472	0.481	0.491	0.500	0.511	0.521	0.531	0.541	0.552	0.562	0.575	0.586	0.596	0.609	0.620	0.632	0.645	0.656	0.669	0.680	0.692	0.705	0.716	0.729	0.740	0.754	0.765	0.778	0.788	0.800	0.810	0.821	0.832	0.842	0.851	0.861	0.871	0.880	0.889	0.898	0.905	0.912	0.920	0.926	0.932	0.940	0.945	0.951	0.955	0.960	0.962	0.966	0.970	0.972	0.975	0.978	0.979	0.981	0.981	0.981	0.982	0.982	0.982	0.982	0.981	0.981	0.980	0.979	0.978	0.976	0.974	0.972	0.971	0.969	0.968	0.966	0.964	0.962	0.960	0.958	0.958	0.955	0.952	0.951	0.950	0.948	0.946	0.945	0.942	0.941	0.940	0.939	0.936	0.934	0.931	0.931	0.928	0.926	0.924	0.921	0.920	0.916	0.914	0.910	0.906	0.902	0.898	0.894	0.889	0.884	0.879	0.871	0.865	0.858	0.850	0.842	0.834	0.825	0.815	0.805	0.795	0.782	0.771	0.759	0.745	0.732	0.719	0.704	0.688	0.672	0.656	0.640	0.622	0.605	0.588	0.569	0.550	0.530	0.511	0.491	0.472	0.451	0.431	0.410	0.390	0.369	0.349	0.328	0.308	0.286	0.266	0.245	0.226	0.205	0.186	0.166	0.149	0.130	0.112	0.095	0.079	0.061	0.045	0.030	0.016	0.001	-0.012	-0.025	-0.038	-0.049	-0.060	-0.070	-0.080	-0.088	-0.096	-0.104	-0.110	-0.116	-0.120	-0.125	-0.129	-0.131	-0.134	-0.135	-0.136	-0.136	-0.136	-0.136	-0.134	-0.132	-0.130	-0.128	-0.124	-0.120	-0.116	-0.112	-0.106	-0.102	-0.096	-0.090	-0.085	-0.079	-0.072	-0.066	-0.061	-0.055	-0.049	-0.042	-0.036	-0.030	-0.024	-0.019	-0.014	-0.009	-0.004	0.000	0.005	0.008	0.011	0.014	0.016	0.019	0.019	0.020	0.020	0.019	0.019	0.018	0.015	0.012	0.010	0.005	0.001	-0.005	-0.010	-0.018	-0.022	-0.030	-0.039	-0.048	-0.056	-0.065	-0.076	-0.086	-0.098	-0.108	-0.119	-0.130	-0.141	-0.152	-0.166	-0.176	-0.189	-0.201	-0.212	-0.225	-0.236	-0.246	-0.256	-0.268	-0.276	-0.285	-0.294	-0.301	-0.308	-0.312	-0.319	-0.322	-0.325	-0.328	-0.329	-0.328	-0.328	-0.324	-0.320	-0.314	-0.308	-0.299	-0.289	-0.279	-0.265	-0.252	-0.236	-0.220	-0.201	-0.181	-0.159	-0.136	-0.111	-0.084	-0.056	-0.029	0.002	0.034	0.066	0.100	0.136	0.172	0.210	0.249	0.289	0.329	0.370	0.412	0.455	0.498	0.541	0.585	0.630	0.675	0.720	0.765	0.811	0.855	0.901	0.946	0.990	1.035	1.078	1.121	1.164	1.205	1.246	1.288	1.325	1.364	1.401	1.438	1.472	1.506	1.540	1.570	1.601	1.629	1.656	1.681	1.706	1.730	1.750	1.770	1.788	1.805	1.819	1.834	1.845	1.856	1.864	1.872	1.878	1.884	1.885	1.888	1.888	1.886	1.884	1.880	1.875	1.869	1.862	1.854	1.845	1.836	1.826	1.814	1.802	1.790	1.776	1.762	1.749	1.734	1.719	1.704	1.689	1.674	1.656	1.641	1.626	1.610	1.595	1.580	1.566	1.550	1.536	1.522	1.510	1.496	1.484	1.474	1.462	1.451	1.441	1.432	1.424	1.416	1.409	1.404	1.399	1.392	1.389	1.385	1.381	1.380	1.379	1.378	1.378	1.376	1.379	1.380	1.381	1.384	1.388	1.391	1.395	1.399	1.404	1.409	1.414	1.420	1.425	1.431	1.438	1.444	1.450	1.456	1.464	1.470	1.476	1.482	1.489	1.494	1.499	1.505	1.510	1.516	1.520	1.525	1.529	1.532	1.536	1.539	1.542	1.544	1.545	1.548	1.548	1.549	1.548	1.548	1.546	1.544	1.541	1.540	1.536	1.531	1.528	1.524	1.518	1.512	1.505	1.498	1.489	1.481	1.471	1.461	1.451	1.441	1.429	1.416	1.404	1.390	1.376	1.360	1.345	1.329	1.312	1.294	1.276	1.256	1.238	1.218	1.196	1.174	1.151	1.128	1.104	1.079	1.052	1.025	0.999	0.970	0.940	0.910	0.879	0.846	0.812	0.779	0.744	0.708	0.671	0.632	0.594	0.552	0.511	0.469	0.425	0.380	0.334	0.286	0.238	0.188	0.135	0.084	0.030	-0.025	-0.081	-0.139	-0.198	-0.258	-0.319	-0.381	-0.446	-0.511	-0.578	-0.645	-0.714	-0.784	-0.854	-0.926	-0.999	-1.072	-1.149	-1.225	-1.302	-1.380	-1.460	-1.539	-1.620	-1.700	-1.782	-1.864	-1.948	-2.031	-2.114	-2.199	-2.282	-2.368	-2.452	-2.538	-2.621	-2.706	-2.791	-2.876	-2.960	-3.044	-3.128	-3.211	-3.294	-3.376	-3.460	-3.541	-3.622	-3.702	-3.782	-3.862	-3.941	-4.019	-4.098	-4.174	-4.251	-4.328	-4.404	-4.478	-4.552	-4.625	-4.698	-4.771	-4.842	-4.915	-4.988	-5.058	-5.128	-5.199	-5.269	-5.338	-5.406	-5.476	-5.545	-5.614	-5.682	-5.751	-5.819	-5.889	-5.956	-6.026	-6.095	-6.162	-6.232	-6.301	-6.371	-6.440	-6.511	-6.581	-6.650	-6.721	-6.790	-6.861	-6.931	-7.002	-7.072	-7.142	-7.214	-7.284	-7.355	-7.425	-7.495	-7.565	-7.635	-7.704	-7.772	-7.841	-7.910	-7.979	-8.045	-8.111	-8.176	-8.240	-8.304	-8.366	-8.428	-8.488	-8.546	-8.604	-8.660	-8.715	-8.768	-8.818	-8.868	-8.915	-8.961	-9.005	-9.046	-9.086	-9.124	-9.159	-9.192	-9.224	-9.252	-9.279	-9.301	-9.322	-9.341	-9.358	-9.371	-9.382	-9.390	-9.396	-9.400	-9.401	-9.399	-9.394	-9.388	-9.376	-9.365	-9.350	-9.332	-9.312	-9.290	-9.265	-9.238	-9.208	-9.176	-9.141	-9.105	-9.066	-9.025	-8.982	-8.936	-8.891	-8.841	-8.790	-8.738	-8.684	-8.629	-8.570	-8.511	-8.451	-8.389	-8.325	-8.260	-8.194	-8.126	-8.057	-7.988	-7.918	-7.846	-7.774	-7.699	-7.626	-7.550	-7.474	-7.398	-7.320	-7.241	-7.162	-7.084	-7.002	-6.922	-6.841	-6.760	-6.678	-6.595	-6.511	-6.429	-6.344	-6.259	-6.175	-6.089	-6.004	-5.916	-5.830	-5.741	-5.654	-5.565	-5.476	-5.388	-5.296	-5.206	-5.115	-5.022	-4.931	-4.838	-4.744	-4.651	-4.555	-4.460	-4.364	-4.268	-4.170	-4.071	-3.974	-3.874	-3.775	-3.674	-3.572	-3.471	-3.368	-3.265	-3.161	-3.058	-2.951	-2.848	-2.741	-2.634	-2.528	-2.420	-2.312	-2.204	-2.096	-1.988	-1.878	-1.769	-1.659	-1.549	-1.439	-1.329	-1.220	-1.109	-1.000	-0.889	-0.779	-0.670	-0.560	-0.451	-0.342	-0.235	-0.126	-0.019	0.089	0.194	0.301	0.406	0.511	0.615	0.719	0.821	0.922	1.025	1.125	1.225	1.322	1.421	1.518	1.614	1.709	1.802	1.895	1.988	2.078	2.168	2.256	2.342	2.430	2.515	2.600	2.682	2.765	2.845	2.925	3.004	3.081	3.158	3.234	3.308	3.380	3.452	3.524	3.594	3.661	3.729	3.795	3.860	3.925	3.986	4.049	4.110	4.169	4.228	4.285	4.341	4.396	4.450	4.502	4.554	4.606	4.655	4.704	4.751	4.798	4.844	4.886	4.931	4.972	5.014	5.054	5.094	5.131	5.169	5.204	5.240	5.274	5.308	5.339	5.370	5.401	5.431	5.459	5.486	5.514	5.540	5.565	5.590	5.614	5.638	5.659	5.681	5.702	5.722	5.742	5.761	5.779	5.798	5.814	5.831	5.846	5.862	5.878	5.891	5.905	5.919	5.930	5.942	5.954	5.965	5.976	5.986	5.996	6.006	6.015	6.024	6.032	6.040	6.046	6.054	6.060	6.066	6.071	6.076	6.081	6.085	6.089	6.092	6.095	6.099	6.100	6.102	6.104	6.104	6.104	6.104	6.102	6.102	6.101	6.099	6.098	6.095	6.091	6.089	6.084	6.081	6.076	6.071	6.064	6.059	6.051	6.044	6.036	6.029	6.020	6.011	6.001	5.991	5.979	5.969	5.956	5.944	5.930	5.918	5.904	5.888	5.872	5.856	5.839	5.821	5.802	5.782	5.764	5.741	5.721	5.699	5.675	5.650	5.626	5.600	5.572	5.545	5.518	5.488	5.458	5.426	5.394	5.361	5.328	5.291	5.256	5.220	5.182	5.144	5.105	5.065	5.024	4.982	4.940	4.898	4.854	4.809	4.762	4.718	4.670	4.624	4.576	4.529	4.480	4.430	4.381	4.331	4.281	4.230	4.180	4.129	4.079	4.026	3.976	3.925	3.874	3.824	3.771	3.721	3.670	3.620	3.570	3.519	3.470	3.421	3.372	3.324	3.274	3.226	3.179	3.131	3.085	3.039	2.994	2.948	2.902	2.860	2.816	2.774	2.730	2.690	2.649	2.608	2.566	2.528	2.488	2.449	2.410	2.371	2.334	2.296	2.261	2.224	2.189	2.152	2.118	2.082	2.046	2.011	1.978	1.944	1.909	1.876	1.842	1.809	1.775	1.741	1.709	1.675	1.641	1.610	1.576	1.542	1.510	1.476	1.444	1.410	1.376	1.344	1.310	1.278	1.244	1.211	1.178	1.144	1.111	1.076	1.042	1.010	0.976	0.942	0.910	0.876	0.842	0.811	0.779	0.745	0.712	0.681	0.649	0.618	0.586	0.554	0.524	0.492	0.462	0.432	0.402	0.375	0.345	0.316	0.289	0.261	0.232	0.206	0.181	0.155	0.129	0.104	0.079	0.055	0.030	0.006	-0.016	-0.040	-0.062	-0.084	-0.106	-0.129	-0.150	-0.171	-0.192	-0.214	-0.234	-0.255	-0.275	-0.295	-0.316	-0.336	-0.356	-0.376	-0.396	-0.418	-0.438	-0.459	-0.479	-0.500	-0.521	-0.542	-0.565	-0.588	-0.609	-0.632	-0.656	-0.679	-0.702	-0.726	-0.752	-0.776	-0.801	-0.828	-0.855	-0.881	-0.909	-0.936	-0.965	-0.992	-1.021	-1.051	-1.080	-1.111	-1.141	-1.172	-1.204	-1.235	-1.268	-1.300	-1.332	-1.365	-1.398	-1.432	-1.465	-1.500	-1.534	-1.568	-1.602	-1.638	-1.672	-1.708	-1.742	-1.776	-1.811	-1.846	-1.881	-1.916	-1.950	-1.985	-2.019	-2.054	-2.086	-2.120	-2.154	-2.186	-2.220	-2.252	-2.285	-2.318	-2.349	-2.379	-2.410	-2.439	-2.469	-2.498	-2.526	-2.554	-2.581	-2.609	-2.634	-2.659	-2.684	-2.708	-2.730	-2.754	-2.775	-2.796	-2.816	-2.835	-2.854	-2.870	-2.889	-2.904	-2.919	-2.934	-2.948	-2.960	-2.971	-2.982	-2.992	-3.002	-3.011	-3.019	-3.025	-3.032	-3.039	-3.042	-3.048	-3.050	-3.054	-3.055	-3.058	-3.058	-3.058	-3.058	-3.058	-3.056	-3.054	-3.052	-3.051	-3.048	-3.045	-3.042	-3.039	-3.034	-3.031	-3.028	-3.024	-3.019	-3.015	-3.012	-3.008	-3.004	-3.000	-2.998	-2.994	-2.992	-2.989	-2.988	-2.986	-2.984	-2.982	-2.982	-2.982	-2.982	-2.982	-2.982	-2.984	-2.986	-2.989	-2.991	-2.994	-2.998	-3.001	-3.005	-3.010	-3.015	-3.021	-3.026	-3.032	-3.039	-3.045	-3.052	-3.060	-3.068	-3.074	-3.082	-3.090	-3.096	-3.105	-3.112	-3.120	-3.128	-3.135	-3.144	-3.150	-3.156	-3.165	-3.171	-3.178	-3.182	-3.190	-3.195	-3.199	-3.204	-3.209	-3.211	-3.215	-3.218	-3.220	-3.221	-3.222	-3.222	-3.224	-3.222	-3.222	-3.221	-3.220	-3.219	-3.215	-3.212	-3.209	-3.206	-3.201	-3.196	-3.191	-3.186	-3.181	-3.175	-3.169	-3.162	-3.158	-3.151	-3.144	-3.138	-3.130	-3.124	-3.116	-3.110	-3.102	-3.096	-3.089	-3.082	-3.075	-3.069	-3.062	-3.056	-3.050	-3.044	-3.039	-3.032	-3.028	-3.022	-3.018	-3.012	-3.008	-3.004	-2.999	-2.995	-2.991	-2.988	-2.985	-2.981	-2.978	-2.974	-2.971	-2.968	-2.966	-2.962	-2.960	-2.959	-2.955	-2.952	-2.950	-2.948	-2.945	-2.942	-2.941	-2.938	-2.935	-2.932	-2.930	-2.929	-2.926	-2.924	-2.921	-2.919	-2.916	-2.914	-2.911	-2.910	-2.908	-2.905	-2.904	-2.900	-2.899	-2.896	-2.894	-2.892	-2.890	-2.889	-2.886	-2.885	-2.884	-2.882	-2.880	-2.880	-2.879	-2.878	-2.876	-2.876	-2.875	-2.875	-2.875	-2.874	-2.874	-2.874	-2.874	-2.874	-2.875	-2.874	-2.875	-2.874	-2.874	-2.874	-2.874	-2.874	-2.872	-2.872	-2.871	-2.870	-2.869	-2.866	-2.865	-2.864	-2.861	-2.858	-2.855	-2.851	-2.848	-2.844	-2.839	-2.835	-2.829	-2.824	-2.818	-2.811	-2.805	-2.798	-2.790	-2.781	-2.774	-2.764	-2.755	-2.746	-2.735	-2.726	-2.716	-2.705	-2.695	-2.684	-2.672	-2.661	-2.650	-2.638	-2.626	-2.615	-2.604	-2.591	-2.581	-2.569	-2.558	-2.546	-2.534	-2.522	-2.512	-2.501	-2.490	-2.480	-2.470	-2.460	-2.450	-2.440	-2.430	-2.420	-2.411	-2.401	-2.392	-2.382	-2.374	-2.365	-2.356	-2.346	-2.339	-2.330	-2.320	-2.311	-2.302	-2.292	-2.284	-2.274	-2.264	-2.252	-2.244	-2.232	-2.221	-2.209	-2.198	-2.185	-2.172	-2.159	-2.146	-2.131	-2.116	-2.101	-2.085	-2.070	-2.052	-2.036	-2.018	-1.999	-1.980	-1.961	-1.941	-1.920	-1.899	-1.878	-1.856	-1.834	-1.811	-1.788	-1.764	-1.740	-1.716	-1.692	-1.669	-1.644	-1.620	-1.595	-1.570	-1.545	-1.520	-1.495	-1.471	-1.445	-1.421	-1.398	-1.374	-1.350	-1.328	-1.304	-1.281	-1.259	-1.238	-1.216	-1.196	-1.175	-1.156	-1.136	-1.119	-1.101	-1.084	-1.066	-1.051	-1.036	-1.021	-1.008	-0.994	-0.981	-0.969	-0.958	-0.946	-0.938	-0.928	-0.919	-0.911	-0.904	-0.898	-0.891	-0.885	-0.881	-0.876	-0.872	-0.869	-0.866	-0.864	-0.862	-0.860	-0.859	-0.858	-0.858	-0.856	-0.856	-0.858	-0.858	-0.859	-0.859	-0.860	-0.861	-0.861	-0.862	-0.864	-0.865	-0.866	-0.866	-0.866	-0.866	-0.868	-0.868	-0.868	-0.868	-0.866	-0.864	-0.862	-0.861	-0.859	-0.855	-0.851	-0.848	-0.842	-0.838	-0.831	-0.826	-0.820	-0.812	-0.805	-0.796	-0.788	-0.778	-0.768	-0.758	-0.748	-0.735	-0.724	-0.711	-0.698	-0.685	-0.671	-0.656	-0.642	-0.628	-0.611	-0.598	-0.581	-0.566	-0.549	-0.532	-0.516	-0.501	-0.485	-0.468	-0.452	-0.436	-0.421	-0.406	-0.389	-0.374	-0.361	-0.346	-0.331	-0.318	-0.305	-0.291	-0.280	-0.269	-0.258	-0.246	-0.238	-0.228	-0.219	-0.210	-0.202	-0.195	-0.190	-0.184	-0.180	-0.174	-0.171	-0.168	-0.165	-0.164	-0.162	-0.161	-0.161	-0.162	-0.164	-0.165	-0.166	-0.169	-0.171	-0.174	-0.179	-0.182	-0.188	-0.191	-0.196	-0.201	-0.208	-0.212	-0.219	-0.225	-0.230	-0.238	-0.244	-0.250	-0.258	-0.265	-0.271	-0.279	-0.286	-0.292	-0.300	-0.308	-0.315	-0.321	-0.330	-0.336	-0.345	-0.351	-0.359	-0.366	-0.374	-0.380	-0.388	-0.392	-0.400	-0.406	-0.414	-0.419	-0.425	-0.431	-0.438	-0.442	-0.448	-0.452	-0.458	-0.462	-0.466	-0.470	-0.474	-0.478	-0.481	-0.482	-0.485	-0.486	-0.488	-0.490	-0.490	-0.489	-0.490	-0.489	-0.486	-0.485	-0.482	-0.480	-0.476	-0.472	-0.469	-0.462	-0.459	-0.452	-0.446	-0.440	-0.432	-0.425	-0.418	-0.409	-0.400	-0.391	-0.381	-0.371	-0.361	-0.350	-0.339	-0.329	-0.316	-0.305	-0.292	-0.281	-0.270	-0.258	-0.245	-0.232	-0.221	-0.208	-0.196	-0.184	-0.171	-0.160	-0.148	-0.136	-0.124	-0.112	-0.102	-0.090	-0.080	-0.069	-0.059	-0.048	-0.039	-0.029	-0.019	-0.009	-0.001	0.008	0.016	0.025	0.032	0.040	0.046	0.054	0.061	0.068	0.075	0.080	0.088	0.092	0.098	0.104	0.109	0.112	0.118	0.122	0.126	0.130	0.135	0.139	0.142	0.146	0.150	0.152	0.156	0.159	0.161	0.164	0.166	0.169	0.170	0.171	0.174	0.176	0.178	0.178	0.179	0.180	0.181	0.182	0.184	0.184	0.185	0.186	0.185	0.186	0.186	0.188	0.189	0.188	0.189	0.190	0.191	0.191	0.192	0.194	0.195	0.196	0.199	0.200	0.201	0.205	0.208	0.211	0.215	0.219	0.222	0.228	0.232	0.239	0.245	0.252	0.259	0.268	0.275	0.284	0.294	0.302	0.314	0.325	0.336	0.350	0.362	0.376	0.390	0.404	0.419	0.435	0.450	0.466	0.484	0.500	0.518	0.536	0.555	0.574	0.592	0.611	0.631	0.651	0.670	0.690	0.710	0.730	0.750	0.770	0.790	0.810	0.828	0.848	0.868	0.886	0.906	0.924	0.942	0.960	0.979	0.995	1.014	1.030	1.046	1.064	1.079	1.095	1.110	1.125	1.140	1.154	1.168	1.181	1.195	1.208	1.220	1.232	1.245	1.255	1.268	1.279	1.289	1.300	1.310	1.320	1.330	1.340	1.349	1.358	1.366	1.375	1.384	1.392	1.400	1.410	1.418	1.425	1.432	1.440	1.449	1.455	1.462	1.470	1.478	1.484	1.490	1.496	1.504	1.510	1.516	1.522	1.528	1.534	1.540	1.545	1.549	1.555	1.560	1.565	1.570	1.572	1.578	1.582	1.586	1.589	1.592	1.595	1.599	1.601	1.605	1.606	1.609	1.611	1.612	1.615	1.615	1.616	1.618	1.619	1.619	1.619	1.620	1.620	1.620	1.619	1.620	1.619	1.618	1.616	1.615	1.615	1.614	1.611	1.610	1.608	1.605	1.605	1.602	1.600	1.598	1.595	1.592	1.589	1.586	1.584	1.581	1.578	1.575	1.572	1.569	1.566	1.564	1.560	1.558	1.555	1.552	1.550	1.546	1.544	1.541	1.539	1.538	1.535	1.532	1.530	1.529	1.528	1.525	1.525	1.522	1.524	1.522	1.522	1.522	1.521	1.521	1.521	1.522	1.524	1.525	1.526	1.528	1.529	1.531	1.532	1.534	1.536	1.539	1.540	1.542	1.544	1.546	1.549	1.551	1.552	1.555	1.556	1.558	1.560	1.560	1.561	1.562	1.562	1.562	1.562	1.561	1.561	1.560	1.559	1.556	1.555	1.551	1.548	1.544	1.539	1.534	1.530	1.524	1.518	1.511	1.504	1.496	1.488	1.479	1.470	1.460	1.450	1.440	1.429	1.419	1.408	1.395	1.382	1.371	1.359	1.346	1.334	1.321	1.308	1.295	1.281	1.270	1.256	1.244	1.230	1.218	1.204	1.192	1.180	1.168	1.155	1.145	1.132	1.122	1.112	1.101	1.092	1.082	1.074	1.065	1.058	1.049	1.042	1.035	1.030	1.022	1.018	1.012	1.009	1.005	1.001	0.999	0.996	0.995	0.992	0.992	0.991	0.991	0.991	0.992	0.992	0.994	0.996	0.998	1.001	1.002	1.006	1.009	1.011	1.014	1.018	1.020	1.024	1.028	1.029	1.032	1.035	1.038	1.040	1.042	1.045	1.046	1.049	1.050	1.050	1.050	1.050	1.050	1.049	1.048	1.045	1.042	1.039	1.036	1.031	1.028	1.021	1.015	1.009	1.001	0.994	0.985	0.975	0.965	0.955	0.944	0.931	0.919	0.906	0.892	0.879	0.865	0.850	0.835	0.819	0.802	0.786	0.769	0.752	0.736	0.719	0.701	0.682	0.666	0.649	0.630	0.612	0.596	0.580	0.561	0.545	0.530	0.514	0.499	0.484	0.470	0.456	0.442	0.431	0.420	0.410	0.400	0.391	0.382	0.375	0.370	0.364	0.360	0.356	0.355	0.355	0.355	0.356	0.359	0.362	0.368	0.374	0.381	0.390	0.400	0.411	0.422	0.435	0.449	0.464	0.481	0.500	0.519	0.538	0.559	0.580	0.602	0.626	0.651	0.676	0.702	0.730	0.758	0.785	0.814	0.844	0.874	0.904	0.935	0.968	1.000	1.031	1.064	1.098	1.130	1.162	1.195	1.229	1.261	1.295	1.328	1.360	1.392	1.426	1.458	1.490	1.521	1.552	1.584	1.614	1.644	1.674	1.702	1.731	1.760	1.788	1.815	1.841	1.868	1.892	1.918	1.942	1.966	1.989	2.013	2.034	2.055	2.076	2.096	2.116	2.136	2.154	2.172	2.190	2.208	2.225	2.241	2.258	2.274	2.288	2.302	2.318	2.331	2.345	2.359	2.371	2.384	2.398	2.410	2.422	2.435	2.445	2.458	2.469	2.481	2.491	2.502	2.512	2.525	2.536	2.546	2.556	2.566	2.578	2.588	2.599	2.609	2.620	2.630	2.641	2.651	2.662	2.671	2.681	2.692	2.704	2.714	2.725	2.735	2.745	2.755	2.765	2.775	2.785	2.795	2.805	2.815	2.825	2.835	2.844	2.852	2.862	2.871	2.880	2.889	2.898	2.906	2.914	2.922	2.930	2.938	2.945	2.952	2.959	2.965	2.972	2.979	2.985	2.990	2.995	3.000	3.004	3.009	3.012	3.016	3.021	3.024	3.026	3.030	3.032	3.034	3.035	3.038	3.039	3.039	3.040	3.040	3.041	3.040	3.040	3.039	3.039	3.038	3.038	3.035	3.032	3.031	3.029	3.028	3.025	3.021	3.019	3.016	3.012	3.010	3.006	3.002	2.998	2.995	2.991	2.988	2.984	2.980	2.975	2.971	2.968	2.964	2.959	2.956	2.952	2.948	2.944	2.941	2.939	2.935	2.931	2.929	2.926	2.924	2.922	2.919	2.918	2.916	2.915	2.914	2.914	2.912	2.914	2.912	2.914	2.915	2.915	2.918	2.919	2.921	2.924	2.926	2.930	2.932	2.936	2.940	2.944	2.948	2.952	2.958	2.962	2.968	2.972	2.978	2.982	2.989	2.994	2.998	3.004	3.009	3.014	3.019	3.024	3.029	3.034	3.039	3.042	3.046	3.051	3.054	3.058	3.060	3.064	3.065	3.066	3.069	3.070	3.071	3.072	3.072	3.072	3.071	3.071	3.070	3.069	3.068	3.065	3.064	3.061	3.059	3.056	3.054	3.050	3.048	3.045	3.041	3.038	3.034	3.031	3.028	3.025	3.021	3.019	3.016	3.012	3.011	3.009	3.008	3.005	3.004	3.002	3.004	3.002	3.004	3.004	3.005	3.008	3.009	3.011	3.014	3.018	3.021	3.025	3.031	3.036	3.042	3.049	3.056	3.064	3.072	3.080	3.089	3.099	3.109	3.119	3.130	3.140	3.151	3.164	3.176	3.189	3.201	3.214	3.228	3.241	3.255	3.269	3.284	3.298	3.312	3.326	3.341	3.356	3.371	3.386	3.400	3.415	3.431	3.445	3.460	3.474	3.488	3.501	3.515	3.529	3.544	3.556	3.569	3.581	3.594	3.605	3.618	3.629	3.639	3.649	3.659	3.668	3.678	3.685	3.694	3.700	3.706	3.712	3.719	3.725	3.728	3.732	3.736	3.740	3.741	3.744	3.744	3.745	3.745	3.745	3.744	3.742	3.740	3.738	3.735	3.732	3.729	3.725	3.720	3.716	3.711	3.708	3.701	3.695	3.689	3.684	3.678	3.671	3.665	3.658	3.652	3.646	3.640	3.632	3.628	3.621	3.615	3.610	3.604	3.600	3.594	3.590	3.586	3.582	3.579	3.575	3.572	3.570	3.569	3.566	3.566	3.564	3.564	3.564	3.565	3.564	3.566	3.568	3.570	3.571	3.575	3.578	3.580	3.584	3.586	3.591	3.594	3.598	3.602	3.608	3.612	3.616	3.622	3.626	3.631	3.636	3.641	3.646	3.650	3.654	3.659	3.662	3.666	3.670	3.674	3.678	3.679	3.681	3.684	3.686	3.686	3.688	3.688	3.688	3.688	3.686	3.685	3.684	3.681	3.679	3.675	3.672	3.669	3.662	3.659	3.654	3.648	3.640	3.635	3.626	3.619	3.611	3.602	3.592	3.584	3.574	3.564	3.554	3.542	3.531	3.520	3.508	3.496	3.482	3.470	3.458	3.444	3.430	3.418	3.402	3.389	3.374	3.360	3.345	3.331	3.318	3.302	3.288	3.272	3.258	3.242	3.229	3.212	3.198	3.184	3.170	3.156	3.140	3.128	3.114	3.099	3.086	3.072	3.060	3.046	3.035	3.022	3.010	2.998	2.986	2.975	2.965	2.955	2.945	2.935	2.925	2.916	2.908	2.899	2.891	2.882	2.876	2.869	2.861	2.855	2.849	2.842	2.838	2.832	2.828	2.824	2.819	2.815	2.810	2.808	2.804	2.801	2.799	2.796	2.794	2.791	2.790	2.788	2.785	2.785	2.784	2.784	2.781	2.781	2.780	2.780	2.779	2.780	2.779	2.779	2.779	2.779	2.779	2.778	2.779	2.778	2.779	2.778	2.778	2.778	2.778	2.778	2.778	2.778	2.776	2.776	2.775	2.775	2.772	2.771	2.771	2.769	2.768	2.765	2.764	2.761	2.760	2.758	2.754	2.751	2.746	2.742	2.740	2.736	2.732	2.728	2.722	2.718	2.711	2.706	2.700	2.694	2.688	2.680	2.672	2.665	2.658	2.650	2.640	2.632	2.624	2.614	2.605	2.596	2.586	2.576	2.566	2.556	2.546	2.535	2.525	2.514	2.504	2.492	2.482	2.471	2.459	2.450	2.439	2.428	2.416	2.405	2.394	2.384	2.372	2.362	2.352	2.342	2.332	2.322	2.312	2.302	2.294	2.284	2.275	2.266	2.258	2.249	2.241	2.232	2.225	2.216	2.209	2.201	2.192	2.186	2.179	2.170	2.164	2.156	2.150	2.142	2.135	2.128	2.120	2.114	2.106	2.099	2.091	2.084	2.076	2.069	2.061	2.052	2.045	2.035	2.027	2.019	2.010	2.001	1.991	1.982	1.971	1.961	1.951	1.941	1.931	1.921	1.910	1.898	1.888	1.876	1.865	1.852	1.841	1.829	1.818	1.808	1.795	1.782	1.772	1.760	1.749	1.736	1.725	1.715	1.704	1.692	1.681	1.671	1.660	1.650	1.640	1.630	1.620	1.611	1.602	1.594	1.586	1.578	1.571	1.562	1.555	1.549	1.542	1.536	1.530	1.525	1.519	1.514	1.508	1.504	1.499	1.494	1.490	1.485	1.480	1.478	1.472	1.468	1.462	1.460	1.455	1.450	1.445	1.440	1.435	1.429	1.425	1.419	1.412	1.406	1.400	1.392	1.384	1.378	1.369	1.360	1.352	1.342	1.334	1.324	1.314	1.302	1.292	1.281	1.270	1.259	1.248	100.000	5.000	2.000	1.000	3.000	0.000	0.000	0.000	0.000	0.000	0.000	0.000	0.000	0.000	0.000	0.000	0.000	0.000	0.696	0.679	0.661	0.642	0.625	0.608	0.588	0.570	0.550	0.530	0.510	0.490	0.469	0.448	0.428	0.405	0.384	0.362	0.340	0.319	0.296	0.275	0.251	0.229	0.208	0.184	0.161	0.139	0.114	0.091	0.069	0.045	0.022	0.000	-0.022	-0.046	-0.069	-0.090	-0.114	-0.136	-0.159	-0.180	-0.204	-0.225	-0.248	-0.269	-0.290	-0.311	-0.332	-0.352	-0.372	-0.394	-0.414	-0.435	-0.454	-0.472	-0.492	-0.511	-0.530	-0.549	-0.566	-0.585	-0.602	-0.619	-0.636	-0.654	-0.670	-0.685	-0.702	-0.718	-0.732	-0.748	-0.762	-0.776	-0.791	-0.805	-0.819	-0.832	-0.845	-0.858	-0.870	-0.882	-0.894	-0.905	-0.918	-0.928	-0.939	-0.949	-0.959	-0.970	-0.979	-0.988	-0.998	-1.006	-1.015	-1.024	-1.032	-1.041	-1.049	-1.058	-1.065	-1.072	-1.080	-1.088	-1.095	-1.102	-1.110	-1.118	-1.125	-1.131	-1.139	-1.146	-1.154	-1.161	-1.169	-1.178	-1.186	-1.194	-1.201	-1.211	-1.220	-1.229	-1.240	-1.250	-1.260	-1.270	-1.281	-1.294	-1.305	-1.318	-1.330	-1.344	-1.358	-1.372	-1.388	-1.402	-1.418	-1.435	-1.451	-1.468	-1.486	-1.505	-1.524	-1.544	-1.564	-1.585	-1.606	-1.628	-1.649	-1.671	-1.694	-1.718	-1.739	-1.762	-1.786	-1.810	-1.834	-1.858	-1.884	-1.908	-1.931	-1.956	-1.981	-2.005	-2.030	-2.055	-2.079	-2.104	-2.128	-2.151	-2.175	-2.198	-2.221	-2.244	-2.266	-2.288	-2.309	-2.330	-2.350	-2.370	-2.390	-2.410	-2.430	-2.448	-2.466	-2.484	-2.501	-2.519	-2.535	-2.551	-2.568	-2.582	-2.598	-2.611	-2.626	-2.639	-2.652	-2.666	-2.678	-2.690	-2.701	-2.712	-2.724	-2.735	-2.745	-2.756	-2.766	-2.775	-2.785	-2.794	-2.802	-2.811	-2.820	-2.826	-2.835	-2.841	-2.848	-2.855	-2.860	-2.868	-2.872	-2.878	-2.884	-2.888	-2.892	-2.896	-2.900	-2.904	-2.906	-2.910	-2.911	-2.914	-2.915	-2.918	-2.918	-2.918	-2.918	-2.919	-2.919	-2.918	-2.918	-2.916	-2.915	-2.914	-2.911	-2.910	-2.909	-2.906	-2.902	-2.901	-2.899	-2.896	-2.892	-2.891	-2.889	-2.886	-2.882	-2.880	-2.878	-2.875	-2.872	-2.870	-2.868	-2.866	-2.864	-2.861	-2.860	-2.859	-2.858	-2.858	-2.855	-2.855	-2.855	-2.854	-2.855	-2.855	-2.856	-2.858	-2.858	-2.860	-2.861	-2.864	-2.864	-2.866	-2.869	-2.871	-2.872	-2.876	-2.878	-2.880	-2.884	-2.886	-2.889	-2.891	-2.894	-2.898	-2.900	-2.901	-2.905	-2.906	-2.910	-2.911	-2.914	-2.916	-2.918	-2.920	-2.922	-2.924	-2.924	-2.925	-2.926	-2.926	-2.926	-2.926	-2.926	-2.926	-2.925	-2.924	-2.922	-2.921	-2.919	-2.918	-2.914	-2.911	-2.909	-2.905	-2.902	-2.898	-2.895	-2.890	-2.886	-2.880	-2.876	-2.871	-2.866	-2.861	-2.856	-2.851	-2.845	-2.839	-2.834	-2.828	-2.821	-2.818	-2.811	-2.805	-2.800	-2.795	-2.789	-2.784	-2.779	-2.774	-2.769	-2.764	-2.760	-2.756	-2.751	-2.749	-2.745	-2.742	-2.739	-2.736	-2.734	-2.731	-2.729	-2.728	-2.726	-2.724	-2.722	-2.721	-2.720	-2.719	-2.719	-2.716	-2.716	-2.715	-2.715	-2.714	-2.712	-2.711	-2.710	-2.709	-2.708	-2.706	-2.702	-2.701	-2.699	-2.695	-2.692	-2.689	-2.685	-2.680	-2.675	-2.669	-2.665	-2.658	-2.651	-2.644	-2.636	-2.629	-2.620	-2.612	-2.602	-2.594	-2.584	-2.574	-2.564	-2.552	-2.542	-2.531	-2.520	-2.508	-2.496	-2.485	-2.472	-2.461	-2.449	-2.436	-2.425	-2.414	-2.402	-2.391	-2.380	-2.370	-2.360	-2.350	-2.340	-2.331	-2.324	-2.315	-2.308	-2.301	-2.294	-2.288	-2.284	-2.279	-2.275	-2.271	-2.268	-2.265	-2.262	-2.261	-2.261	-2.261	-2.260	-2.261	-2.261	-2.264	-2.265	-2.268	-2.271	-2.274	-2.276	-2.280	-2.285	-2.289	-2.294	-2.298	-2.301	-2.306	-2.311	-2.316	-2.321	-2.325	-2.330	-2.335	-2.339	-2.344	-2.349	-2.352	-2.356	-2.360	-2.364	-2.368	-2.370	-2.374	-2.376	-2.379	-2.382	-2.384	-2.386	-2.389	-2.390	-2.391	-2.394	-2.395	-2.396	-2.396	-2.399	-2.399	-2.399	-2.400	-2.401	-2.401	-2.402	-2.402	-2.404	-2.404	-2.404	-2.405	-2.405	-2.406	-2.406	-2.406	-2.408	-2.409	-2.409	-2.409	-2.409	-2.409	-2.410	-2.410	-2.410	-2.410	-2.410	-2.410	-2.410	-2.410	-2.409	-2.409	-2.408	-2.406	-2.405	-2.404	-2.401	-2.400	-2.398	-2.394	-2.392	-2.389	-2.385	-2.381	-2.378	-2.374	-2.369	-2.365	-2.360	-2.354	-2.349	-2.344	-2.338	-2.330	-2.324	-2.318	-2.311	-2.304	-2.296	-2.290	-2.282	-2.274	-2.268	-2.260	-2.252	-2.245	-2.238	-2.230	-2.222	-2.215	-2.208	-2.201	-2.194	-2.186	-2.180	-2.174	-2.168	-2.161	-2.155	-2.150	-2.144	-2.139	-2.135	-2.129	-2.124	-2.120	-2.118	-2.112	-2.109	-2.106	-2.102	-2.100	-2.098	-2.095	-2.092	-2.090	-2.089	-2.089	-2.086	-2.085	-2.084	-2.084	-2.082	-2.081	-2.081	-2.080	-2.079	-2.080	-2.079	-2.079	-2.079	-2.079	-2.079	-2.079	-2.079	-2.080	-2.079	-2.080	-2.079	-2.079	-2.080	-2.080	-2.080	-2.080	-2.081	-2.081	-2.080	-2.081	-2.082	-2.082	-2.082	-2.082	-2.084	-2.082	-2.084	-2.084	-2.085	-2.084	-2.085	-2.085	-2.085	-2.085	-2.085	-2.085	-2.085	-2.084	-2.084	-2.084	-2.084	-2.084	-2.082	-2.081	-2.080	-2.080	-2.079	-2.078	-2.076	-2.074	-2.072	-2.071	-2.068	-2.065	-2.062	-2.060	-2.058	-2.054	-2.050	-2.046	-2.041	-2.038	-2.033	-2.027	-2.022	-2.018	-2.011	-2.005	-1.999	-1.994	-1.986	-1.980	-1.972	-1.965	-1.958	-1.949	-1.941	-1.932	-1.924	-1.915	-1.906	-1.896	-1.886	-1.878	-1.868	-1.858	-1.846	-1.836	-1.828	-1.816	-1.805	-1.794	-1.782	-1.772	-1.761	-1.750	-1.740	-1.728	-1.718	-1.706	-1.694	-1.684	-1.672	-1.661	-1.651	-1.640	-1.630	-1.620	-1.610	-1.599	-1.590	-1.581	-1.571	-1.562	-1.555	-1.546	-1.539	-1.531	-1.524	-1.518	-1.511	-1.506	-1.501	-1.496	-1.492	-1.490	-1.486	-1.484	-1.482	-1.481	-1.481	-1.482	-1.482	-1.484	-1.486	-1.490	-1.494	-1.499	-1.502	-1.509	-1.514	-1.521	-1.529	-1.536	-1.545	-1.555	-1.564	-1.575	-1.585	-1.596	-1.608	-1.620	-1.631	-1.644	-1.658	-1.670	-1.682	-1.695	-1.709	-1.721	-1.734	-1.746	-1.759	-1.770	-1.781	-1.794	-1.804	-1.814	-1.824	-1.832	-1.841	-1.849	-1.856	-1.864	-1.870	-1.875	-1.879	-1.882	-1.885	-1.886	-1.888	-1.888	-1.886	-1.885	-1.882	-1.879	-1.875	-1.870	-1.864	-1.858	-1.849	-1.840	-1.832	-1.824	-1.812	-1.801	-1.791	-1.780	-1.768	-1.755	-1.742	-1.729	-1.716	-1.702	-1.689	-1.676	-1.662	-1.649	-1.636	-1.624	-1.610	-1.598	-1.586	-1.574	-1.562	-1.550	-1.540	-1.530	-1.521	-1.511	-1.504	-1.495	-1.489	-1.481	-1.476	-1.470	-1.465	-1.461	-1.459	-1.455	-1.452	-1.451	-1.450	-1.449	-1.450	-1.450	-1.451	-1.452	-1.455	-1.458	-1.460	-1.464	-1.468	-1.470	-1.475	-1.480	-1.485	-1.491	-1.495	-1.501	-1.508	-1.514	-1.519	-1.525	-1.532	-1.539	-1.545	-1.551	-1.559	-1.565	-1.572	-1.579	-1.586	-1.594	-1.600	-1.608	-1.614	-1.620	-1.626	-1.634	-1.640	-1.646	-1.654	-1.660	-1.666	-1.672	-1.679	-1.684	-1.690	-1.696	-1.701	-1.708	-1.712	-1.716	-1.721	-1.725	-1.730	-1.734	-1.736	-1.739	-1.741	-1.744	-1.746	-1.748	-1.748	-1.748	-1.748	-1.748	-1.745	-1.742	-1.741	-1.738	-1.734	-1.729	-1.724	-1.719	-1.712	-1.705	-1.698	-1.689	-1.680	-1.670	-1.659	-1.648	-1.636	-1.624	-1.611	-1.598	-1.584	-1.569	-1.554	-1.539	-1.524	-1.508	-1.490	-1.474	-1.456	-1.439	-1.421	-1.404	-1.386	-1.369	-1.350	-1.334	-1.315	-1.299	-1.280	-1.262	-1.246	-1.229	-1.212	-1.196	-1.180	-1.165	-1.149	-1.135	-1.120	-1.106	-1.092	-1.079	-1.066	-1.055	-1.042	-1.031	-1.020	-1.010	-0.999	-0.990	-0.981	-0.971	-0.964	-0.955	-0.948	-0.940	-0.934	-0.926	-0.920	-0.914	-0.909	-0.902	-0.898	-0.892	-0.888	-0.882	-0.879	-0.875	-0.870	-0.866	-0.862	-0.859	-0.856	-0.852	-0.849	-0.846	-0.842	-0.839	-0.835	-0.832	-0.830	-0.828	-0.824	-0.822	-0.819	-0.816	-0.814	-0.811	-0.808	-0.806	-0.802	-0.801	-0.799	-0.796	-0.794	-0.791	-0.789	-0.786	-0.784	-0.781	-0.780	-0.776	-0.774	-0.771	-0.769	-0.766	-0.764	-0.760	-0.758	-0.754	-0.751	-0.748	-0.745	-0.742	-0.739	-0.735	-0.731	-0.728	-0.724	-0.720	-0.718	-0.712	-0.710	-0.705	-0.701	-0.696	-0.692	-0.689	-0.684	-0.679	-0.675	-0.670	-0.666	-0.661	-0.658	-0.652	-0.649	-0.644	-0.640	-0.635	-0.630	-0.626	-0.621	-0.618	-0.612	-0.609	-0.604	-0.600	-0.596	-0.592	-0.589	-0.585	-0.580	-0.576	-0.572	-0.569	-0.565	-0.561	-0.556	-0.554	-0.550	-0.545	-0.541	-0.538	-0.532	-0.529	-0.524	-0.520	-0.514	-0.509	-0.504	-0.500	-0.495	-0.488	-0.482	-0.478	-0.470	-0.465	-0.459	-0.451	-0.445	-0.438	-0.430	-0.422	-0.415	-0.408	-0.400	-0.391	-0.384	-0.375	-0.368	-0.359	-0.350	-0.341	-0.334	-0.325	-0.318	-0.310	-0.301	-0.292	-0.286	-0.279	-0.272	-0.265	-0.259	-0.252	-0.246	-0.241	-0.236	-0.231	-0.228	-0.224	-0.221	-0.218	-0.216	-0.216	-0.215	-0.215	-0.216	-0.216	-0.218	-0.221	-0.224	-0.228	-0.230	-0.235	-0.240	-0.246	-0.252	-0.259	-0.266	-0.274	-0.281	-0.290	-0.299	-0.308	-0.316	-0.326	-0.336	-0.346	-0.355	-0.366	-0.376	-0.386	-0.396	-0.408	-0.418	-0.428	-0.438	-0.446	-0.458	-0.466	-0.475	-0.484	-0.492	-0.500	-0.507	-0.515	-0.522	-0.529	-0.535	-0.541	-0.548	-0.552	-0.558	-0.562	-0.566	-0.570	-0.574	-0.578	-0.581	-0.584	-0.586	-0.590	-0.592	-0.594	-0.596	-0.598	-0.600	-0.601	-0.604	-0.605	-0.608	-0.609	-0.611	-0.612	-0.615	-0.619	-0.621	-0.624	-0.628	-0.630	-0.635	-0.639	-0.642	-0.648	-0.654	-0.658	-0.664	-0.670	-0.676	-0.684	-0.691	-0.699	-0.706	-0.715	-0.722	-0.731	-0.741	-0.750	-0.760	-0.770	-0.780	-0.791	-0.801	-0.812	-0.824	-0.835	-0.848	-0.859	-0.871	-0.884	-0.896	-0.908	-0.920	-0.932	-0.946	-0.959	-0.971	-0.985	-0.999	-1.011	-1.024	-1.036	-1.049	-1.061	-1.075	-1.088	-1.100	-1.112	-1.126	-1.138	-1.150	-1.162	-1.174	-1.185	-1.196	-1.208	-1.220	-1.230	-1.240	-1.250	-1.260	-1.270	-1.279	-1.289	-1.298	-1.305	-1.314	-1.320	-1.328	-1.334	-1.339	-1.345	-1.349	-1.352	-1.358	-1.360	-1.361	-1.364	-1.364	-1.365	-1.364	-1.362	-1.361	-1.358	-1.355	-1.350	-1.346	-1.339	-1.334	-1.326	-1.318	-1.309	-1.299	-1.290	-1.278	-1.266	-1.254	-1.242	-1.229	-1.212	-1.199	-1.182	-1.166	-1.149	-1.132	-1.114	-1.095	-1.076	-1.058	-1.038	-1.018	-0.996	-0.975	-0.954	-0.932	-0.910	-0.889	-0.866	-0.842	-0.820	-0.799	-0.775	-0.752	-0.729	-0.705	-0.682	-0.659	-0.636	-0.612	-0.590	-0.568	-0.544	-0.520	-0.498	-0.475	-0.452	-0.431	-0.409	-0.386	-0.364	-0.344	-0.322	-0.301	-0.280	-0.259	-0.239	-0.219	-0.199	-0.179	-0.159	-0.140	-0.122	-0.104	-0.085	-0.068	-0.050	-0.032	-0.016	0.000	0.016	0.032	0.046	0.062	0.078	0.091	0.105	0.119	0.131	0.144	0.156	0.168	0.179	0.190	0.200	0.210	0.220	0.230	0.239	0.248	0.254	0.262	0.269	0.276	0.282	0.289	0.294	0.300	0.304	0.309	0.314	0.318	0.321	0.324	0.329	0.331	0.332	0.336	0.338	0.340	0.341	0.342	0.345	0.345	0.346	0.348	0.348	0.349	0.349	0.350	0.350	0.351	0.351	0.351	0.352	0.351	0.352	0.352	0.352	0.354	0.352	0.354	0.354	0.354	0.354	0.355	0.355	0.356	0.356	0.358	0.358	0.358	0.359	0.359	0.361	0.361	0.362	0.364	0.365	0.366	0.368	0.370	0.371	0.372	0.374	0.378	0.379	0.381	0.382	0.385	0.388	0.390	0.391	0.394	0.396	0.399	0.401	0.402	0.405	0.409	0.411	0.414	0.418	0.420	0.422	0.425	0.428	0.431	0.434	0.436	0.439	0.441	0.445	0.448	0.450	0.452	0.455	0.458	0.460	0.464	0.465	0.468	0.470	0.472	0.475	0.476	0.480	0.481	0.484	0.485	0.488	0.491	0.492	0.495	0.496	0.500	0.501	0.504	0.507	0.509	0.512	0.515	0.518	0.521	0.524	0.528	0.531	0.534	0.539	0.542	0.546	0.551	0.556	0.561	0.568	0.572	0.579	0.585	0.591	0.598	0.605	0.612	0.620	0.628	0.635	0.645	0.652	0.661	0.670	0.680	0.689	0.698	0.708	0.719	0.728	0.738	0.748	0.756	0.766	0.778	0.786	0.795	0.806	0.815	0.825	0.834	0.842	0.851	0.860	0.869	0.876	0.882	0.891	0.898	0.905	0.911	0.916	0.921	0.928	0.931	0.935	0.940	0.942	0.946	0.949	0.951	0.954	0.955	0.956	0.959	0.959	0.960	0.960	0.959	0.959	0.959	0.959	0.958	0.958	0.958	0.955	0.955	0.954	0.954	0.952	0.952	0.951	0.951	0.951	0.951	0.951	0.952	0.952	0.955	0.956	0.958	0.960	0.964	0.966	0.971	0.975	0.979	0.984	0.990	0.995	1.002	1.009	1.015	1.024	1.032	1.040	1.049	1.059	1.070	1.080	1.091	1.102	1.115	1.126	1.140	1.154	1.168	1.180	1.195	1.210	1.225	1.240	1.254	1.270	1.285	1.301	1.318	1.334	1.349	1.365	1.381	1.396	1.412	1.429	1.444	1.459	1.475	1.490	1.505	1.519	1.534	1.548	1.562	1.575	1.588	1.600	1.612	1.625	1.636	1.646	1.658	1.666	1.676	1.684	1.691	1.700	1.706	1.714	1.719	1.724	1.729	1.732	1.738	1.740	1.744	1.745	1.746	1.748	1.749	1.749	1.749	1.748	1.746	1.746	1.744	1.741	1.740	1.736	1.732	1.730	1.726	1.724	1.720	1.715	1.711	1.708	1.704	1.700	1.696	1.691	1.689	1.685	1.680	1.678	1.672	1.670	1.666	1.664	1.661	1.658	1.655	1.652	1.650	1.648	1.645	1.642	1.641	1.639	1.638	1.635	1.634	1.632	1.631	1.630	1.629	1.628	1.626	1.626	1.625	1.624	1.622	1.620	1.619	1.619	1.616	1.615	1.614	1.611	1.610	1.609	1.606	1.604	1.602	1.600	1.598	1.595	1.592	1.589	1.586	1.582	1.580	1.578	1.574	1.571	1.568	1.565	1.560	1.558	1.554	1.551	1.548	1.545	1.541	1.536	1.534	1.531	1.526	1.522	1.519	1.516	1.512	1.509	1.504	1.501	1.498	1.492	1.489	1.484	1.481	1.476	1.471	1.466	1.461	1.458	1.451	1.445	1.440	1.434	1.429	1.422	1.415	1.408	1.401	1.392	1.385	1.376	1.368	1.358	1.349	1.339	1.328	1.318	1.306	1.295	1.284	1.272	1.261	1.248	1.235	1.222	1.209	1.196	1.184	1.170	1.155	1.142	1.130	1.115	1.101	1.088	1.074	1.060	1.048	1.034	1.020	1.006	0.994	0.981	0.970	0.958	0.946	0.934	0.924	0.912	0.904	0.894	0.884	0.875	0.866	0.858	0.851	0.844	0.838	0.831	0.826	0.821	0.816	0.812	0.809	0.806	0.804	0.801	0.800	0.798	0.798	0.798	0.796	0.796	0.798	0.799	0.799	0.800	0.801	0.804	0.805	0.806	0.809	0.810	0.812	0.815	0.818	0.821	0.822	0.824	0.826	0.829	0.831	0.834	0.835	0.836	0.836	0.838	0.840	0.840	0.841	0.840	0.840	0.841	0.840	0.839	0.838	0.836	0.835	0.832	0.829	0.828	0.824	0.820	0.815	0.811	0.808	0.802	0.796	0.791	0.785	0.779	0.771	0.764	0.756	0.749	0.740	0.731	0.722	0.712	0.704	0.694	0.682	0.671	0.661	0.650	0.639	0.628	0.615	0.604	0.591	0.579	0.566	0.554	0.541	0.528	0.515	0.502	0.489	0.476	0.464	0.451	0.438	0.425	0.412	0.400	0.388	0.375	0.364	0.351	0.340	0.329	0.318	0.308	0.296	0.286	0.276	0.266	0.258	0.249	0.241	0.232	0.225	0.218	0.210	0.205	0.198	0.191	0.188	0.182	0.176	0.172	0.169	0.165	0.162	0.159	0.156	0.154	0.151	0.150	0.149	0.146	0.146	0.144	0.144	0.142	0.142	0.141	0.141	0.140	0.140	0.139	0.139	0.138	0.138	0.136	0.136	0.135	0.134	0.132	0.131	0.130	0.129	0.126	0.125	0.121	0.119	0.116	0.114	0.111	0.106	0.104	0.100	0.095	0.091	0.086	0.081	0.076	0.071	0.066	0.061	0.054	0.049	0.041	0.035	0.030	0.022	0.015	0.009	0.001	-0.006	-0.014	-0.021	-0.029	-0.038	-0.045	-0.052	-0.061	-0.070	-0.078	-0.086	-0.095	-0.104	-0.112	-0.120	-0.130	-0.139	-0.146	-0.156	-0.165	-0.175	-0.185	-0.194	-0.204	-0.212	-0.222	-0.232	-0.242	-0.252	-0.262	-0.272	-0.284	-0.292	-0.304	-0.314	-0.324	-0.335	-0.345	-0.356	-0.368	-0.378	-0.389	-0.399	-0.410	-0.421	-0.432	-0.444	-0.454	-0.464	-0.475	-0.485	-0.495	-0.505	-0.515	-0.525	-0.534	-0.544	-0.552	-0.561	-0.570	-0.578	-0.586	-0.592	-0.600	-0.606	-0.614	-0.619	-0.624	-0.630	-0.635	-0.640	-0.644	-0.646	-0.650	-0.652	-0.656	-0.658	-0.659	-0.660	-0.661	-0.661	-0.662	-0.662	-0.661	-0.661	-0.660	-0.658	-0.656	-0.655	-0.652	-0.651	-0.649	-0.646	-0.644	-0.640	-0.636	-0.635	-0.630	-0.628	-0.625	-0.620	-0.616	-0.612	-0.609	-0.605	-0.600	-0.598	-0.592	-0.590	-0.585	-0.581	-0.576	-0.572	-0.568	-0.564	-0.560	-0.554	-0.550	-0.545	-0.541	-0.535	-0.530	-0.525	-0.520	-0.515	-0.507	-0.501	-0.496	-0.489	-0.482	-0.475	-0.468	-0.460	-0.452	-0.444	-0.436	-0.428	-0.419	-0.409	-0.400	-0.389	-0.380	-0.369	-0.359	-0.348	-0.338	-0.325	-0.314	-0.301	-0.290	-0.276	-0.264	-0.251	-0.239	-0.225	-0.212	-0.199	-0.185	-0.171	-0.158	-0.145	-0.131	-0.118	-0.104	-0.091	-0.078	-0.065	-0.052	-0.040	-0.028	-0.016	-0.004	0.008	0.019	0.029	0.040	0.050	0.060	0.070	0.079	0.089	0.098	0.105	0.112	0.119	0.126	0.132	0.138	0.144	0.149	0.154	0.158	0.160	0.164	0.168	0.170	0.171	0.174	0.175	0.176	0.176	0.176	0.176	0.176	0.175	0.175	0.174	0.172	0.170	0.170	0.168	0.165	0.164	0.161	0.159	0.156	0.154	0.151	0.149	0.145	0.142	0.139	0.136	0.132	0.129	0.126	0.122	0.120	0.118	0.112	0.110	0.106	0.102	0.099	0.094	0.091	0.086	0.082	0.078	0.074	0.069	0.062	0.059	0.052	0.046	0.041	0.034	0.028	0.020	0.014	0.006	-0.002	-0.011	-0.019	-0.028	-0.038	-0.048	-0.056	-0.068	-0.078	-0.088	-0.099	-0.110	-0.122	-0.135	-0.146	-0.160	-0.172	-0.185	-0.199	-0.211	-0.226	-0.239	-0.252	-0.266	-0.280	-0.295	-0.309	-0.321	-0.335	-0.349	-0.362	-0.378	-0.390	-0.402	-0.415	-0.428	-0.440	-0.452	-0.465	-0.476	-0.486	-0.498	-0.507	-0.518	-0.528	-0.535	-0.544	-0.551	-0.560	-0.566	-0.572	-0.579	-0.585	-0.590	-0.594	-0.598	-0.602	-0.605	-0.608	-0.609	-0.611	-0.614	-0.614	-0.615	-0.615	-0.615	-0.614	-0.614	-0.614	-0.612	-0.610	-0.609	-0.606	-0.604	-0.601	-0.598	-0.596	-0.591	-0.589	-0.585	-0.582	-0.579	-0.575	-0.571	-0.568	-0.564	-0.560	-0.558	-0.554	-0.551	-0.549	-0.544	-0.541	-0.539	-0.538	-0.535	-0.534	-0.531	-0.530	-0.530	-0.529	-0.530	-0.530	-0.530	-0.530	-0.531	-0.534	-0.535	-0.536	-0.540	-0.544	-0.546	-0.551	-0.555	-0.560	-0.566	-0.571	-0.579	-0.585	-0.592	-0.600	-0.608	-0.615	-0.624	-0.634	-0.642	-0.651	-0.662	-0.671	-0.681	-0.692	-0.704	-0.714	-0.725	-0.736	-0.746	-0.758	-0.768	-0.779	-0.789	-0.799	-0.810	-0.820	-0.830	-0.840	-0.849	-0.856	-0.866	-0.874	-0.880	-0.888	-0.894	-0.900	-0.905	-0.910	-0.914	-0.918	-0.920	-0.922	-0.924	-0.925	-0.925	-0.924	-0.922	-0.920	-0.918	-0.914	-0.909	-0.902	-0.896	-0.890	-0.882	-0.874	-0.864	-0.855	-0.844	-0.831	-0.819	-0.806	-0.792	-0.778	-0.761	-0.745	-0.729	-0.711	-0.692	-0.674	-0.655	-0.635	-0.615	-0.592	-0.572	-0.550	-0.528	-0.504	-0.481	-0.459	-0.434	-0.410	-0.385	-0.360	-0.335	-0.310	-0.285	-0.259	-0.234	-0.209	-0.184	-0.159	-0.134	-0.109	-0.084	-0.060	-0.035	-0.012	0.011	0.032	0.056	0.078	0.098	0.118	0.138	0.155	0.174	0.190	0.206	0.222	0.238	0.250	0.262	0.274	0.282	0.292	0.301	0.309	0.314	0.319	0.322	0.325	0.328	0.328	0.328	0.325	0.322	0.318	0.312	0.306	0.300	0.291	0.282	0.272	0.261	0.249	0.238	0.225	0.210	0.195	0.180	0.164	0.148	0.131	0.114	0.095	0.078	0.060	0.041	0.021	0.002	-0.015	-0.035	-0.054	-0.072	-0.091	-0.110	-0.128	-0.145	-0.164	-0.180	-0.196	-0.212	-0.229	-0.244	-0.259	-0.271	-0.286	-0.298	-0.310	-0.320	-0.331	-0.340	-0.348	-0.356	-0.362	-0.369	-0.372	-0.378	-0.380	-0.382	-0.384	-0.384	-0.384	-0.381	-0.379	-0.375	-0.370	-0.365	-0.359	-0.352	-0.344	-0.335	-0.326	-0.316	-0.304	-0.292	-0.281	-0.268	-0.254	-0.239	-0.224	-0.209	-0.194	-0.178	-0.161	-0.145	-0.129	-0.111	-0.094	-0.076	-0.060	-0.042	-0.025	-0.008	0.009	0.028	0.044	0.060	0.076	0.092	0.108	0.122	0.138	0.151	0.166	0.179	0.191	0.204	0.215	0.225	0.236	0.245	0.252	0.260	0.265	0.271	0.276	0.281	0.284	0.286	0.288	0.286	0.288	0.285	0.282	0.279	0.275	0.269	0.264	0.256	0.249	0.239	0.229	0.218	0.205	0.194	0.180	0.165	0.149	0.132	0.115	0.096	0.076	0.058	0.036	0.014	-0.009	-0.031	-0.055	-0.081	-0.108	-0.132	-0.160	-0.189	-0.218	-0.248	-0.276	-0.308	-0.339	-0.371	-0.402	-0.436	-0.470	-0.504	-0.539	-0.574	-0.610	-0.645	-0.681	-0.719	-0.755	-0.792	-0.830	-0.868	-0.906	-0.945	-0.982	-1.021	-1.060	-1.099	-1.139	-1.176	-1.216	-1.255	-1.294	-1.332	-1.371	-1.410	-1.449	-1.486	-1.525	-1.562	-1.600	-1.638	-1.675	-1.711	-1.749	-1.785	-1.822	-1.858	-1.892	-1.929	-1.965	-2.000	-2.034	-2.069	-2.102	-2.136	-2.171	-2.205	-2.240	-2.272	-2.306	-2.340	-2.374	-2.409	-2.442	-2.476	-2.511	-2.546	-2.580	-2.615	-2.650	-2.686	-2.722	-2.759	-2.798	-2.834	-2.871	-2.911	-2.950	-2.990	-3.031	-3.074	-3.115	-3.158	-3.202	-3.249	-3.294	-3.340	-3.389	-3.436	-3.486	-3.536	-3.589	-3.642	-3.695	-3.750	-3.804	-3.861	-3.919	-3.976	-4.035	-4.096	-4.156	-4.219	-4.281	-4.342	-4.406	-4.470	-4.535	-4.601	-4.668	-4.734	-4.800	-4.868	-4.935	-5.002	-5.070	-5.138	-5.204	-5.271	-5.339	-5.405	-5.472	-5.538	-5.602	-5.668	-5.731	-5.795	-5.858	-5.919	-5.979	-6.038	-6.096	-6.154	-6.209	-6.264	-6.316	-6.368	-6.418	-6.466	-6.512	-6.558	-6.601	-6.642	-6.682	-6.720	-6.756	-6.790	-6.822	-6.852	-6.881	-6.908	-6.932	-6.955	-6.976	-6.995	-7.011	-7.026	-7.040	-7.052	-7.062	-7.070	-7.076	-7.080	-7.084	-7.085	-7.085	-7.084	-7.081	-7.078	-7.072	-7.065	-7.058	-7.049	-7.039	-7.028	-7.015	-7.002	-6.990	-6.975	-6.960	-6.945	-6.929	-6.911	-6.894	-6.876	-6.859	-6.840	-6.820	-6.801	-6.782	-6.762	-6.741	-6.720	-6.701	-6.680	-6.659	-6.636	-6.616	-6.594	-6.571	-6.548	-6.525	-6.501	-6.478	-6.454	-6.428	-6.402	-6.375	-6.350	-6.321	-6.294	-6.265	-6.235	-6.205	-6.172	-6.140	-6.106	-6.071	-6.035	-5.998	-5.960	-5.920	-5.879	-5.838	-5.794	-5.749	-5.702	-5.654	-5.606	-5.554	-5.502	-5.449	-5.394	-5.336	-5.279	-5.220	-5.160	-5.098	-5.035	-4.970	-4.905	-4.839	-4.770	-4.701	-4.631	-4.561	-4.489	-4.416	-4.344	-4.269	-4.195	-4.120	-4.045	-3.969	-3.894	-3.816	-3.740	-3.664	-3.588	-3.511	-3.435	-3.359	-3.284	-3.208	-3.134	-3.059	-2.985	-2.911	-2.839	-2.766	-2.695	-2.624	-2.554	-2.485	-2.415	-2.348	-2.280	-2.215	-2.149	-2.085	-2.020	-1.958	-1.895	-1.834	-1.772	-1.712	-1.654	-1.596	-1.538	-1.480	-1.424	-1.368	-1.312	-1.259	-1.204	-1.150	-1.096	-1.045	-0.991	-0.940	-0.889	-0.838	-0.788	-0.738	-0.688	-0.638	-0.589	-0.539	-0.490	-0.440	-0.392	-0.345	-0.298	-0.248	-0.201	-0.154	-0.106	-0.060	-0.014	0.032	0.079	0.125	0.170	0.215	0.261	0.305	0.350	0.394	0.438	0.481	0.522	0.566	0.608	0.649	0.689	0.730	0.770	0.810	0.849	0.886	0.925	0.962	1.000	1.036	1.072	1.109	1.142	1.178	1.211	1.245	1.279	1.310	1.342	1.374	1.405	1.436	1.465	1.496	1.525	1.554	1.582	1.610	1.639	1.665	1.691	1.718	1.744	1.769	1.794	1.818	1.842	1.866	1.889	1.912	1.934	1.956	1.976	1.998	2.019	2.039	2.058	2.076	2.094	2.111	2.129	2.144	2.160	2.175	2.189	2.204	2.216	2.229	2.240	2.251	2.261	2.271	2.281	2.289	2.296	2.302	2.309	2.314	2.319	2.322	2.326	2.328	2.330	2.331	2.332	2.332	2.331	2.331	2.329	2.326	2.325	2.321	2.318	2.314	2.309	2.304	2.299	2.294	2.288	2.282	2.276	2.270	2.262	2.256	2.249	2.241	2.234	2.226	2.219	2.210	2.204	2.195	2.186	2.179	2.170	2.162	2.154	2.146	2.138	2.129	2.120	2.111	2.102	2.094	2.084	2.074	2.064	2.054	2.044	2.035	2.024	2.013	2.002	1.990	1.979	1.966	1.954	1.941	1.929	1.915	1.901	1.886	1.871	1.856	1.841	1.825	1.808	1.791	1.774	1.756	1.738	1.719	1.701	1.681	1.662	1.641	1.620	1.599	1.578	1.556	1.535	1.512	1.490	1.468	1.445	1.422	1.398	1.375	1.351	1.329	1.305	1.281	1.258	1.232	1.210	1.186	1.162	1.139	1.115	1.091	1.069	1.046	1.022	1.000	0.978	0.955	0.934	0.911	0.890	0.869	0.848	0.826	0.805	0.785	0.765	0.746	0.726	0.708	0.689	0.670	0.652	0.635	0.618	0.600	0.582	0.566	0.550	0.534	0.519	0.504	0.489	0.474	0.459	0.445	0.431	0.418	0.404	0.390	0.379	0.365	0.354	0.341	0.329	0.318	0.306	0.295	0.285	0.274	0.264	0.252	0.242	0.232	0.224	0.214	0.204	0.195	0.186	0.178	0.169	0.161	0.152	0.145	0.138	0.129	0.121	0.114	0.106	0.099	0.091	0.085	0.078	0.070	0.062	0.056	0.049	0.042	0.035	0.029	0.020	0.014	0.008	-0.001	-0.009	-0.015	-0.024	-0.031	-0.040	-0.048	-0.056	-0.065	-0.075	-0.084	-0.092	-0.104	-0.114	-0.125	-0.136	-0.148	-0.159	-0.171	-0.185	-0.199	-0.214	-0.228	-0.242	-0.258	-0.275	-0.291	-0.310	-0.328	-0.346	-0.365	-0.385	-0.404	-0.425	-0.446	-0.468	-0.490	-0.514	-0.535	-0.559	-0.584	-0.609	-0.634	-0.658	-0.684	-0.710	-0.736	-0.762	-0.790	-0.816	-0.844	-0.871	-0.898	-0.925	-0.952	-0.981	-1.008	-1.035	-1.061	-1.089	-1.115	-1.142	-1.169	-1.194	-1.220	-1.245	-1.269	-1.294	-1.316	-1.341	-1.364	-1.386	-1.408	-1.429	-1.450	-1.470	-1.489	-1.506	-1.525	-1.542	-1.559	-1.574	-1.590	-1.605	-1.618	-1.631	-1.644	-1.655	-1.665	-1.676	-1.685	-1.694	-1.702	-1.710	-1.716	-1.721	-1.726	-1.731	-1.735	-1.739	-1.741	-1.744	-1.745	-1.746	-1.746	-1.746	-1.746	-1.746	-1.744	-1.742	-1.740	-1.738	-1.735	-1.732	-1.729	-1.725	-1.721	-1.718	-1.712	-1.708	-1.705	-1.700	-1.695	-1.690	-1.686	-1.681	-1.676	-1.672	-1.668	-1.662	-1.659	-1.655	-1.650	-1.646	-1.642	-1.639	-1.635	-1.632	-1.629	-1.626	-1.622	-1.619	-1.616	-1.615	-1.612	-1.610	-1.609	-1.606	-1.606	-1.605	-1.604	-1.602	-1.602	-1.602	-1.601	-1.601	-1.602	-1.604	-1.604	-1.604	-1.606	-1.608	-1.609	-1.610	-1.611	-1.614	-1.616	-1.618	-1.620	-1.622	-1.625	-1.626	-1.630	-1.632	-1.635	-1.638	-1.640	-1.644	-1.648	-1.650	-1.652	-1.655	-1.659	-1.662	-1.666	-1.669	-1.672	-1.675	-1.679	-1.681	-1.684	-1.689	-1.691	-1.694	-1.696	-1.699	-1.700	-1.702	-1.706	-1.706	-1.709	-1.710	-1.710	-1.711	-1.712	-1.712	-1.714	-1.714	-1.712	-1.711	-1.711	-1.710	-1.709	-1.706	-1.705	-1.701	-1.700	-1.696	-1.692	-1.689	-1.685	-1.681	-1.676	-1.672	-1.668	-1.662	-1.658	-1.651	-1.646	-1.640	-1.635	-1.628	-1.621	-1.616	-1.610	-1.602	-1.596	-1.590	-1.584	-1.578	-1.572	-1.566	-1.560	-1.555	-1.549	-1.542	-1.538	-1.532	-1.526	-1.522	-1.518	-1.512	-1.509	-1.504	-1.500	-1.495	-1.492	-1.489	-1.485	-1.481	-1.479	-1.476	-1.472	-1.470	-1.469	-1.465	-1.462	-1.460	-1.458	-1.456	-1.452	-1.450	-1.448	-1.444	-1.441	-1.439	-1.436	-1.432	-1.429	-1.425	-1.422	-1.418	-1.415	-1.410	-1.406	-1.401	-1.398	-1.392	-1.389	-1.384	-1.379	-1.375	-1.369	-1.364	-1.359	-1.354	-1.349	-1.344	-1.339	-1.334	-1.329	-1.324	-1.319	-1.314	-1.309	-1.304	-1.299	-1.295	-1.291	-1.286	-1.282	-1.280	-1.276	-1.274	-1.271	-1.269	-1.266	-1.265	-1.264	-1.261	-1.260	-1.260	-1.260	-1.259	-1.259	-1.260	-1.259	-1.259	-1.260	-1.261	-1.262	-1.264	-1.264	-1.266	-1.268	-1.268	-1.269	-1.270	-1.272	-1.274	-1.275	-1.278	-1.278	-1.280	-1.281	-1.281	-1.282	-1.284	-1.285	-1.285	-1.286	-1.288	-1.288	-1.289	-1.288	-1.289	-1.289	-1.289	-1.289	-1.289	-1.289	-1.289	-1.288	-1.288	-1.288	-1.288	-1.288	-1.288	-1.288	-1.288	-1.288	-1.288	-1.289	-1.289	-1.291	-1.292	-1.294	-1.294	-1.295	-1.298	-1.299	-1.301	-1.304	-1.306	-1.309	-1.312	-1.315	-1.319	-1.321	-1.326	-1.329	-1.332	-1.336	-1.339	-1.344	-1.348	-1.350	-1.355	-1.358	-1.360	-1.364	-1.368	-1.370	-1.371	-1.374	-1.375	-1.378	-1.379	-1.379	-1.379	-1.379	-1.378	-1.378	-1.376	-1.374	-1.372	-1.369	-1.366	-1.361	-1.358	-1.352	-1.348	-1.341	-1.336	-1.329	-1.322	-1.315	-1.308	-1.299	-1.290	-1.282	-1.272	-1.264	-1.255	-1.245	-1.235	-1.225	-1.216	-1.205	-1.196	-1.185	-1.176	-1.168	-1.158	-1.149	-1.140	-1.130	-1.121	-1.114	-1.106	-1.098	-1.090	-1.084	-1.076	-1.071	-1.064	-1.059	-1.054	-1.049	-1.045	-1.041	-1.038	-1.034	-1.031	-1.029	-1.026	-1.025	-1.022	-1.022	-1.021	-1.021	-1.020	-1.020	-1.020	-1.020	-1.021	-1.021	-1.022	-1.024	-1.026	-1.026	-1.028	-1.030	-1.031	-1.032	-1.035	-1.036	-1.038	-1.039	-1.041	-1.042	-1.044	-1.045	-1.046	-1.048	-1.049	-1.050	-1.050	-1.051	-1.052	-1.054	-1.055	-1.055	-1.056	-1.056	-1.056	-1.056	-1.056	-1.056	-1.055	-1.055	-1.054	-1.052	-1.051	-1.050	-1.049	-1.049	-1.046	-1.044	-1.044	-1.041	-1.040	-1.038	-1.034	-1.032	-1.029	-1.028	-1.024	-1.021	-1.018	-1.015	-1.011	-1.008	-1.004	-0.999	-0.996	-0.991	-0.988	-0.982	-0.978	-0.974	-0.969	-0.964	-0.959	-0.952	-0.948	-0.942	-0.936	-0.932	-0.925	-0.920	-0.914	-0.908	-0.902	-0.895	-0.889	-0.881	-0.874	-0.868	-0.860	-0.852	-0.845	-0.838	-0.831	-0.824	-0.814	-0.806	-0.799	-0.790	-0.782	-0.774	-0.765	-0.756	-0.748	-0.739	-0.729	-0.721	-0.711	-0.702	-0.692	-0.684	-0.674	-0.665	-0.655	-0.645	-0.636	-0.626	-0.618	-0.606	-0.598	-0.589	-0.581	-0.571	-0.562	-0.554	-0.546	-0.539	-0.531	-0.522	-0.516	-0.510	-0.502	-0.499	-0.492	-0.488	-0.484	-0.480	-0.478	-0.475	-0.472	-0.471	-0.471	-0.470	-0.471	-0.474	-0.475	-0.478	-0.482	-0.485	-0.490	-0.496	-0.502	-0.510	-0.516	-0.525	-0.535	-0.542	-0.552	-0.564	-0.574	-0.585	-0.598	-0.609	-0.621	-0.635	-0.646	-0.660	-0.672	-0.686	-0.699	-0.710	-0.724	-0.735	-0.749	-0.760	-0.771	-0.782	-0.792	-0.804	-0.812	-0.821	-0.830	-0.839	-0.846	-0.851	-0.858	-0.862	-0.868	-0.871	-0.874	-0.875	-0.876	-0.876	-0.876	-0.875	-0.872	-0.870	-0.868	-0.862	-0.858	-0.852	-0.846	-0.840	-0.832	-0.825	-0.818	-0.809	-0.800	-0.791	-0.782	-0.774	-0.764	-0.754	-0.744	-0.735	-0.725	-0.715	-0.706	-0.698	-0.688	-0.679	-0.670	-0.662	-0.654	-0.648	-0.640	-0.632	-0.626	-0.620	-0.615	-0.610	-0.605	-0.601	-0.596	-0.592	-0.590	-0.586	-0.585	-0.582	-0.580	-0.580	-0.579	-0.578	-0.578	-0.578	-0.578	-0.579	-0.579	-0.580	-0.580	-0.580	-0.582	-0.584	-0.585	-0.586	-0.588	-0.589	-0.591	-0.594	-0.595	-0.598	-0.599	-0.601	-0.605	-0.606	-0.609	-0.612	-0.615	-0.618	-0.621	-0.624	-0.626	-0.629	-0.632	-0.636	-0.640	-0.644	-0.649	-0.652	-0.658	-0.662	-0.668	-0.672	-0.678	-0.682	-0.689	-0.694	-0.701	-0.706	-0.712	-0.719	-0.725	-0.731	-0.738	-0.744	-0.750	-0.756	-0.762	-0.769	-0.772	-0.779	-0.784	-0.789	-0.794	-0.798	-0.801	-0.804	-0.808	-0.809	-0.811	-0.812	-0.812	-0.811	-0.811	-0.810	-0.808	-0.805	-0.801	-0.798	-0.792	-0.786	-0.780	-0.772	-0.765	-0.756	-0.746	-0.736	-0.725	-0.712	-0.701	-0.689	-0.675	-0.660	-0.645	-0.631	-0.615	-0.599	-0.582	-0.566	-0.549	-0.534	-0.516	-0.498	-0.481	-0.464	-0.446	-0.429	-0.410	-0.392	-0.375	-0.358	-0.340	-0.324	-0.306	-0.290	-0.274	-0.258	-0.241	-0.226	-0.210	-0.195	-0.181	-0.166	-0.152	-0.140	-0.126	-0.112	-0.101	-0.089	-0.078	-0.066	-0.055	-0.045	-0.035	-0.025	-0.015	-0.006	0.001	0.011	0.018	0.026	0.034	0.040	0.048	0.054	0.060	0.065	0.071	0.076	0.080	0.086	0.090	0.092	0.098	0.100	0.104	0.106	0.108	0.110	0.112	0.115	0.116	0.118	0.119	0.119	0.120	0.120	0.120	0.120	0.120	0.120	0.119	0.119	0.118	0.118	0.116	0.115	0.114	0.114	0.112	0.110	0.110	0.110	0.109	0.108	0.108	0.108	0.106	0.106	0.108	0.106	0.108	0.109	0.109	0.110	0.111	0.114	0.116	0.118	0.120	0.124	0.126	0.130	0.134	0.138	0.141	0.148	0.151	0.158	0.162	0.169	0.174	0.180	0.186	0.192	0.200	0.206	0.214	0.221	0.229	0.235	0.242	0.251	0.258	0.266	0.274	0.281	0.289	0.298	0.305	0.312	0.320	0.329	0.336	0.342	0.351	0.359	0.366	0.374	0.381	0.389	0.396	0.402	0.411	0.418	0.426	0.434	0.440	0.448	0.454	0.461	0.469	0.476	0.485	0.491	0.499	0.506	0.514	0.520	0.526	0.535	0.541	0.549	0.556	0.562	0.570	0.578	0.585	0.592	0.599	0.608	0.614	0.620	0.626	0.632	0.639	0.645	0.651	0.656	0.662	0.669	0.672	0.679	0.682	0.688	0.691	0.695	0.699	0.702	0.704	0.708	0.709	0.710	0.711	0.712	0.712	0.712	0.711	0.710	0.710	0.708	0.706	0.702	0.701	0.698	0.694	0.689	0.685	0.680	0.676	0.670	0.665	0.659	0.652	0.646	0.640	0.634	0.629	0.621	0.615	0.608	0.601	0.594	0.586	0.580	0.572	0.566	0.560	0.552	0.546	0.539	0.534	0.528	0.522	0.516	0.511	0.506	0.500	0.495	0.491	0.488	0.482	0.479	0.475	0.472	0.468	0.465	0.462	0.459	0.456	0.455	0.452	0.450	0.449	0.446	0.444	0.442	0.440	0.439	0.436	0.435	0.432	0.430	0.428	0.425	0.422	0.420	0.418	0.412	0.409	0.406	0.401	0.396	0.391	0.386	0.381	0.375	0.369	0.362	0.356	0.348	0.339	0.331	0.322	0.314	0.304	0.295	0.284	0.274	0.264	0.251	0.239	0.228	0.214	0.201	0.189	0.175	0.161	0.146	0.134	0.118	0.104	0.089	0.074	0.058	0.042	0.026	0.010	-0.006	-0.021	-0.038	-0.054	-0.070	-0.086	-0.102	-0.119	-0.135	-0.150	-0.166	-0.182	-0.198	-0.212	-0.228	-0.242	-0.256	-0.270	-0.284	-0.298	-0.310	-0.322	-0.335	-0.348	-0.359	-0.370	-0.380	-0.391	-0.400	-0.409	-0.416	-0.424	-0.431	-0.438	-0.444	-0.448	-0.451	-0.455	-0.458	-0.460	-0.461	-0.461	-0.461	-0.459	-0.458	-0.454	-0.450	-0.445	-0.440	-0.432	-0.425	-0.418	-0.408	-0.399	-0.386	-0.375	-0.362	-0.349	-0.335	-0.320	-0.305	-0.289	-0.270	-0.251	-0.234	-0.214	-0.192	-0.171	-0.151	-0.129	-0.105	-0.082	-0.059	-0.035	-0.010	0.015	0.040	0.066	0.091	0.118	0.145	0.170	0.198	0.224	0.250	0.276	0.302	0.329	0.355	0.381	0.406	0.432	0.459	0.482	0.507	0.531	0.556	0.580	0.602	0.625	0.648	0.670	0.691	0.711	0.731	0.752	0.771	0.789	0.806	0.824	0.840	0.856	0.871	0.886	0.901	0.915	0.928	0.940	0.952	0.964	0.974	0.985	0.994	1.004	1.012	1.021	1.029	1.036	1.044	1.050	1.056	1.061	1.066	1.071	1.076	1.080	1.084	1.088	1.090	1.094	1.098	1.099	1.101	1.104	1.106	1.108	1.111	1.112	1.114	1.115	1.116	1.118	1.119	1.120	1.122	1.124	1.124	1.125	1.126	1.128	1.128	1.129	1.130	1.132	1.132	1.134	1.136	1.136	1.138	1.139	1.141	1.142	1.142	1.145	1.146	1.148	1.149	1.151	1.152	1.154	1.155	1.156	1.158	1.159	1.161	1.162	1.164	1.165	1.168	1.169	1.169	1.170	1.172	1.174	1.175	1.178	1.179	1.180	1.181	1.184	1.185	1.188	1.189	1.191	1.192	1.195	1.198	1.200	1.201	1.205	1.206	1.209	1.212	1.215	1.219	1.220	1.224	1.228	1.230	1.235	1.239	1.242	1.245	1.249	1.254	1.258	1.262	1.266	1.271	1.275	1.280	1.285	1.290	1.296	1.300	1.306	1.310	1.315	1.320	1.328	1.332	1.338	1.342	1.348	1.352	1.359	1.365	1.371	1.375	1.381	1.388	1.392	1.399	1.405	1.409	1.415	1.421	1.428	1.432	1.439	1.445	1.450	1.456	1.461	1.468	1.472	1.480	1.485	1.491	1.499	1.505	1.511	1.518	1.525	1.531	1.538	1.545	1.552	1.560	1.568	1.574	1.581	1.589	1.596	1.604	1.611	1.620	1.628	1.635	1.642	1.650	1.659	1.666	1.674	1.681	1.689	1.696	1.705	1.711	1.719	1.728	1.735	1.740	1.748	1.755	1.761	1.768	1.774	1.780	1.785	1.791	1.796	1.802	1.806	1.811	1.816	1.820	1.825	1.828	1.832	1.835	1.839	1.841	1.845	1.849	1.850	1.854	1.856	1.858	1.860	1.862	1.865	1.868	1.870	1.872	1.875	1.876	1.879	1.880	1.882	1.886	1.888	1.890	1.894	1.896	1.899	1.902	1.905	1.909	1.911	1.916	1.920	1.924	1.928	1.932	1.938	1.942	1.948	1.952	1.959	1.964	1.969	1.976	1.982	1.989	1.995	2.002	2.007	2.015	2.022	2.030	2.038	2.045	2.052	2.060	2.069	2.078	2.085	2.094	2.102	2.111	2.120	2.129	2.139	2.148	2.158	2.166	2.175	2.185	2.195	2.204	2.214	2.225	2.235	2.245	2.255	2.266	2.275	2.286	2.296	2.308	2.318	2.329	2.339	2.349	2.359	2.369	2.379	2.389	2.399	2.409	2.420	2.429	2.439	2.448	2.458	2.466	2.475	2.484	2.492	2.501	2.509	2.518	2.524	2.531	2.539	2.545	2.552	2.559	2.565	2.570	2.576	2.581	2.586	2.591	2.596	2.601	2.605	2.609	2.614	2.618	2.620	2.624	2.626	2.629	2.632	2.635	2.638	2.640	2.641	2.645	2.646	2.650	2.651	2.652	2.656	2.658	2.660	2.662	2.664	2.666	2.669	2.671	2.674	2.675	2.678	2.680	2.682	2.685	2.686	2.689	2.691	2.694	2.695	2.698	2.699	2.699	2.701	2.702	2.704	2.705	2.706	2.706	2.706	2.708	2.708	2.708	2.708	2.708	2.708	2.705	2.704	2.702	2.700	2.698	2.695	2.691	2.689	2.685	2.680	2.676	2.672	2.668	2.661	2.655	2.650	2.644	2.638	2.631	2.624	2.618	2.610	2.602	2.595	2.586	2.579	2.571	2.562	2.555	2.546	2.538	2.530	2.520	2.512	2.502	2.494	2.485	2.476	2.468	2.459	2.449	2.440	2.431	2.421	2.412	2.402	2.394	2.385	2.375	2.365	2.356	2.346	2.336	2.328	2.318	2.308	2.298	2.288	2.278	2.266	2.256	2.246	2.235	2.224	2.212	2.202	2.191	2.179	2.168	2.156	2.145	2.132	2.120	2.109	2.096	2.084	2.072	2.060	2.047	2.035	2.022	2.010	1.999	1.986	1.974	1.962	1.950	1.938	1.926	1.915	1.904	1.892	1.881	1.871	1.861	1.851	1.841	1.832	1.824	1.815	1.808	1.800	1.791	1.785	1.779	1.772	1.768	1.761	1.756	1.752	1.749	1.745	1.741	1.740	1.738	1.735	1.734	1.732	1.732	1.731	1.731	1.732	1.732	1.734	1.735	1.736	1.738	1.739	1.741	1.744	1.746	1.748	1.749	1.752	1.755	1.756	1.759	1.762	1.765	1.766	1.770	1.772	1.774	1.776	1.779	1.780	1.781	1.784	1.785	1.786	1.786	1.788	1.789	1.788	1.788	1.789	1.788	1.788	1.788	1.786	1.784	1.781	1.779	1.778	1.775	1.771	1.768	1.764	1.760	1.755	1.750	1.745	1.739	1.734	1.725	1.719	1.712	1.704	1.695	1.686	1.678	1.668	1.656	1.646	1.635	1.624	1.612	1.600	1.588	1.574	1.560	1.548	1.532	1.519	1.504	1.488	1.472	1.456	1.440	1.424	1.409	1.391	1.375	1.359	1.342	1.325	1.309	1.294	1.276	1.260	1.245	1.229	1.212	1.198	1.182	1.168	1.154	1.140	1.128	1.114	1.101	1.090	1.078	1.068	1.058	1.048	1.040	1.031	1.024	1.018	1.011	1.005	1.000	0.998	0.992	0.990	0.988	0.986	0.985	0.985	0.985	0.985	0.986	0.988	0.990	0.991	0.995	0.996	1.000	1.004	1.008	1.011	1.015	1.020	1.024	1.028	1.032	1.035	1.039	1.042	1.046	1.050	1.052	1.055	1.058	1.059	1.060	1.060	1.061	1.061	1.061	1.060	1.059	1.055	1.054	1.050	1.046	1.041	1.036	1.031	1.025	1.018	1.010	1.002	0.994	0.985	0.975	0.965	0.955	0.945	0.934	0.921	0.910	0.896	0.884	0.870	0.858	0.844	0.830	0.816	0.801	0.786	0.772	0.758	0.742	0.728	0.712	0.698	0.682	0.668	0.652	0.638	0.622	0.608	0.594	0.579	0.564	0.549	0.535	0.521	0.507	0.492	0.480	0.468	0.452	0.440	0.428	0.415	0.402	0.390	0.379	0.368	0.355	0.345	0.334	0.324	0.314	0.305	0.294	0.286	0.278	0.269	0.260	0.251	0.245	0.238	0.231	0.225	0.218	0.212	0.209	0.202	0.198	0.194	0.190	0.188	0.184	0.180	0.179	0.176	0.175	0.174	0.172	0.171	0.171	0.171	0.171	0.171	0.172	0.174	0.174	0.175	0.176	0.178	0.180	0.181	0.182	0.185	0.188	0.189	0.191	0.194	0.196	0.199	0.200	0.202	0.206	0.208	0.211	0.212	0.215	0.219	0.221	0.224	0.226	0.229	0.231	0.235	0.238	0.241	0.244	0.248	0.250	0.254	0.258	0.262	0.266	0.270	0.274	0.279	0.284	0.289	0.294	0.300	0.306	0.311	0.319	0.326	0.334	0.341	0.349	0.359	0.366	0.376	0.385	0.396	0.406	0.416	0.426	0.438	0.450	0.462	0.474	0.486	0.499	0.511	0.525	0.539	0.551	0.565	0.579	0.592	0.606	0.620	0.634	0.648	0.661	0.674	0.689	0.701	0.714	0.728	0.740	0.752	0.764	0.776	0.789	0.799	0.809	0.819	0.830	0.840	0.849	0.856	0.865	0.872	0.880	0.888	0.894	0.900	0.906	0.911	0.916	0.919	0.924	0.928	0.930	0.932	0.934	0.935	0.938	0.939	0.940	0.940	0.940	0.939	0.940	0.939	0.938	0.935	0.934	0.932	0.931	0.929	0.926	0.924	0.921	0.919	0.915	0.912	0.909	0.906	0.904	0.900	0.896	0.892	0.888	0.885	0.880	0.876	0.872	0.868	0.864	0.860	0.855	0.850	0.845	0.840	0.835	0.830	0.825	0.819	0.814	0.809	0.801	0.796	0.789	0.784	0.776	0.770	0.762	0.755	0.748	0.740	0.731	0.724	0.714	0.705	0.696	0.686	0.676	0.666	0.656	0.645	0.634	0.622	0.611	0.599	0.588	0.575	0.562	0.550	0.536	0.524	0.510	0.496	0.481	0.469	0.454	0.440	0.425	0.410	0.395	0.380	0.365	0.349	0.334	0.319	0.304	0.289	0.274	0.258	0.244	0.229	0.215	0.200	0.186	0.171	0.158	0.145	0.131	0.118	0.105	0.092	0.081	0.070	0.058	0.048	0.038	0.026	0.018	0.009	0.000	-0.009	-0.016	-0.024	-0.030	-0.035	-0.040	-0.045	-0.050	-0.054	-0.056	-0.060	-0.062	-0.064	-0.065	-0.066	-0.066	-0.066	-0.065	-0.064	-0.061	-0.060	-0.056	-0.052	-0.050	-0.045	-0.040	-0.035	-0.029	-0.022	-0.018	-0.011	-0.005	0.002	0.010	0.018	0.024	0.032	0.040	0.049	0.058	0.064	0.072	0.080	0.089	0.096	0.105	0.112	0.121	0.128	0.135	0.142	0.149	0.155	0.161	0.168	0.172	0.178	0.182	0.186	0.190	0.194	0.198	0.199	0.202	0.202	0.204	0.205	0.204	0.204	0.202	0.201	0.199	0.196	0.194	0.190	0.185	0.182	0.178	0.171	0.166	0.161	0.154	0.148	0.141	0.135	0.128	0.120	0.112	0.105	0.098	0.091	0.084	0.076	0.070	0.062	0.056	0.049	0.044	0.038	0.031	0.028	0.022	0.019	0.015	0.011	0.008	0.006	0.005	0.004	0.004	0.005	0.005	0.006	0.009	0.012	0.016	0.021	0.026	0.032	0.039	0.048	0.056	0.065	0.074	0.085	0.096	0.110	0.121	0.135	0.150	0.165	0.180	0.196	0.214	0.231	0.249	0.268	0.288	0.306	0.328	0.348	0.369	0.389	0.411	0.432	0.455	0.476	0.500	0.522	0.545	0.568	0.590	0.612	0.635	0.658	0.680	0.702	0.724	0.745	0.766	0.788	0.808	0.828	0.846	0.864	0.882	0.900	0.916	0.931	0.948	0.961	0.974	0.986	0.998	1.009	1.018	1.026	1.034	1.040	1.046	1.050	1.054	1.055	1.058	1.058	1.056	1.054	1.052	1.048	1.042	1.036	1.030	1.022	1.012	1.004	0.992	0.981	0.970	0.958	0.944	0.929	0.915	0.898	0.882	0.865	0.849	0.830	0.812	0.794	0.775	0.758	0.739	0.720	0.700	0.681	0.661	0.642	0.624	0.605	0.586	0.568	0.549	0.531	0.514	0.496	0.480	0.462	0.448	0.431	0.418	0.402	0.389	0.375	0.364	0.351	0.341	0.330	0.321	0.311	0.304	0.296	0.290	0.285	0.280	0.276	0.274	0.271	0.270	0.271	0.270	0.272	0.275	0.278	0.282	0.288	0.294	0.300	0.309	0.316	0.326	0.336	0.348	0.359	0.370	0.385	0.398	0.411	0.426	0.442	0.458	0.474	0.491	0.507	0.525	0.544	0.561	0.580	0.599	0.618	0.636	0.655	0.674	0.692	0.711	0.729	0.748	0.766	0.782	0.800	0.816	0.832	0.849	0.862	0.878	0.891	0.904	0.916	0.928	0.938	0.946	0.955	0.962	0.969	0.974	0.979	0.981	0.984	0.985	0.985	0.984	0.981	0.978	0.972	0.968	0.960	0.952	0.942	0.931	0.920	0.908	0.894	0.879	0.862	0.845	0.826	0.808	0.786	0.765	0.742	0.720	0.695	0.670	0.644	0.616	0.588	0.560	0.530	0.499	0.469	0.435	0.404	0.370	0.335	0.300	0.265	0.229	0.192	0.155	0.118	0.079	0.039	0.000	-0.039	-0.079	-0.120	-0.160	-0.201	-0.242	-0.285	-0.326	-0.369	-0.411	-0.454	-0.495	-0.539	-0.582	-0.624	-0.666	-0.710	-0.752	-0.795	-0.839	-0.880	-0.924	-0.965	-1.006	-1.049	-1.090	-1.130	-1.171	-1.211	-1.252	-1.290	-1.330	-1.370	-1.408	-1.446	-1.482	-1.520	-1.556	-1.592	-1.629	-1.664	-1.699	-1.735	-1.769	-1.802	-1.836	-1.870	-1.902	-1.936	-1.970	-2.004	-2.036	-2.069	-2.101	-2.134	-2.168	-2.201	-2.235	-2.269	-2.302	-2.336	-2.372	-2.406	-2.442	-2.479	-2.516	-2.554	-2.591	-2.631	-2.671	-2.711	-2.755	-2.796	-2.840	-2.885	-2.931	-2.979	-3.026	-3.075	-3.125	-3.176	-3.229	-3.281	-3.336	-3.391	-3.448	-3.505	-3.564	-3.622	-3.684	-3.745	-3.808	-3.870	-3.934	-3.999	-4.064	-4.130	-4.196	-4.262	-4.329	-4.396	-4.464	-4.532	-4.599	-4.666	-4.735	-4.802	-4.869	-4.934	-5.001	-5.066	-5.130	-5.195	-5.258	-5.320	-5.381	-5.441	-5.500	-5.558	-5.614	-5.669	-5.721	-5.774	-5.824	-5.872	-5.919	-5.965	-6.008	-6.050	-6.090	-6.129	-6.165	-6.199	-6.231	-6.260	-6.290	-6.315	-6.340	-6.364	-6.384	-6.402	-6.420	-6.434	-6.448	-6.460	-6.469	-6.478	-6.484	-6.489	-6.491	-6.494	-6.492	-6.492	-6.490	-6.486	-6.481	-6.476	-6.469	-6.462	-6.454	-6.442	-6.432	-6.420	-6.408	-6.395	-6.380	-6.366	-6.352	-6.336	-6.320	-6.304	-6.286	-6.269	-6.251	-6.234	-6.215	-6.198	-6.179	-6.159	-6.140	-6.119	-6.100	-6.079	-6.059	-6.039	-6.016	-5.995	-5.972	-5.950	-5.926	-5.904	-5.879	-5.855	-5.829	-5.804	-5.776	-5.749	-5.720	-5.691	-5.661	-5.631	-5.599	-5.566	-5.532	-5.498	-5.461	-5.424	-5.385	-5.345	-5.305	-5.262	-5.219	-5.174	-5.128	-5.080	-5.030	-4.979	-4.928	-4.874	-4.819	-4.762	-4.704	-4.645	-4.585	-4.524	-4.460	-4.396	-4.330	-4.264	-4.195	-4.126	-4.056	-3.985	-3.912	-3.840	-3.766	-3.691	-3.616	-3.539	-3.464	-3.385	-3.308	-3.230	-3.151	-3.072	-2.994	-2.915	-2.836	-2.756	-2.678	-2.599	-2.520	-2.441	-2.362	-2.285	-2.209	-2.131	-2.055	-1.979	-1.904	-1.829	-1.755	-1.681	-1.609	-1.538	-1.466	-1.396	-1.326	-1.259	-1.190	-1.124	-1.058	-0.992	-0.929	-0.866	-0.802	-0.741	-0.682	-0.621	-0.564	-0.505	-0.449	-0.392	-0.338	-0.282	-0.230	-0.178	-0.125	-0.074	-0.024	0.026	0.075	0.124	0.170	0.219	0.265	0.310	0.356	0.400	0.445	0.489	0.531	0.574	0.616	0.658	0.699	0.740	0.781	0.821	0.860	0.900	0.939	0.978	1.015	1.052	1.091	1.128	1.164	1.200	1.236	1.272	1.308	1.344	1.378	1.412	1.446	1.480	1.514	1.548	1.580	1.611	1.645	1.676	1.708	1.739	1.770	1.800	1.830	1.860	1.889	1.919	1.948	1.975	2.004	2.031	2.059	2.085	2.111	2.136	2.162	2.188	2.211	2.235	2.258	2.281	2.304	2.326	2.346	2.368	2.388	2.408	2.426	2.444	2.462	2.479	2.495	2.511	2.528	2.541	2.555	2.568	2.581	2.592	2.604	2.614	2.625	2.634	2.642	2.651	2.658	2.664	2.670	2.676	2.681	2.685	2.689	2.692	2.696	2.698	2.700	2.701	2.701	2.702	2.701	2.701	2.700	2.699	2.698	2.696	2.695	2.692	2.690	2.686	2.684	2.681	2.678	2.675	2.671	2.668	2.664	2.659	2.656	2.651	2.648	2.642	2.638	2.634	2.629	2.625	2.620	2.615	2.610	2.605	2.600	2.594	2.589	2.582	2.578	2.571	2.565	2.559	2.551	2.545	2.538	2.530	2.522	2.514	2.505	2.496	2.486	2.478	2.466	2.455	2.445	2.434	2.421	2.409	2.396	2.384	2.369	2.355	2.340	2.325	2.310	2.292	2.276	2.260	2.242	2.225	2.205	2.188	2.168	2.149	2.129	2.109	2.088	2.066	2.045	2.022	2.002	1.979	1.958	1.935	1.912	1.890	1.868	1.844	1.820	1.796	1.774	1.750	1.726	1.702	1.679	1.655	1.632	1.609	1.586	1.562	1.540	1.516	1.495	1.471	1.449	1.426	1.404	1.384	1.361	1.340	1.319	1.299	1.278	1.258	1.239	1.219	1.199	1.180	1.161	1.142	1.124	1.108	1.090	1.072	1.056	1.040	1.024	1.009	0.992	0.978	0.962	0.949	0.935	0.921	0.909	0.894	0.881	0.869	0.858	0.845	0.834	0.822	0.811	0.800	0.790	0.779	0.770	0.759	0.750	0.740	0.731	0.722	0.712	0.704	0.695	0.686	0.678	0.670	0.661	0.654	0.646	0.638	0.631	0.624	0.616	0.609	0.601	0.592	0.586	0.578	0.571	0.564	0.556	0.550	0.542	0.535	0.529	0.521	0.514	0.506	0.499	0.491	0.484	0.475	0.468	0.459	0.450	0.441	0.432	0.424	0.415	0.405	0.395	0.386	0.375	0.365	0.354	0.342	0.330	0.319	0.306	0.294	0.281	0.268	0.252	0.240	0.224	0.210	0.194	0.179	0.161	0.145	0.128	0.109	0.091	0.074	0.055	0.035	0.016	-0.004	-0.024	-0.044	-0.065	-0.086	-0.108	-0.129	-0.151	-0.172	-0.195	-0.218	-0.240	-0.261	-0.284	-0.308	-0.330	-0.352	-0.374	-0.395	-0.419	-0.441	-0.461	-0.482	-0.505	-0.526	-0.548	-0.568	-0.588	-0.608	-0.628	-0.646	-0.665	-0.684	-0.702	-0.719	-0.738	-0.754	-0.769	-0.785	-0.801	-0.816	-0.830	-0.842	-0.858	-0.870	-0.881	-0.894	-0.905	-0.915	-0.926	-0.935	-0.944	-0.952	-0.961	-0.969	-0.976	-0.982	-0.990	-0.995	-1.000	-1.004	-1.009	-1.012	-1.016	-1.019	-1.022	-1.025	-1.028	-1.028	-1.029	-1.030	-1.031	-1.031	-1.030	-1.030	-1.030	-1.028	-1.026	-1.026	-1.024	-1.021	-1.020	-1.018	-1.015	-1.012	-1.011	-1.008	-1.005	-1.002	-0.999	-0.996	-0.992	-0.990	-0.988	-0.984	-0.982	-0.980	-0.978	-0.974	-0.972	-0.970	-0.969	-0.968	-0.964	-0.962	-0.961	-0.961	-0.960	-0.959	-0.959	-0.958	-0.958	-0.959	-0.959	-0.959	-0.960	-0.961	-0.962	-0.965	-0.968	-0.969	-0.970	-0.974	-0.978	-0.980	-0.982	-0.986	-0.990	-0.994	-0.998	-1.001	-1.006	-1.010	-1.012	-1.018	-1.021	-1.026	-1.030	-1.035	-1.039	-1.042	-1.048	-1.051	-1.055	-1.059	-1.064	-1.066	-1.070	-1.072	-1.076	-1.079	-1.081	-1.084	-1.085	-1.086	-1.088	-1.088	-1.089	-1.090	-1.089	-1.089	-1.089	-1.088	-1.086	-1.084	-1.081	-1.079	-1.075	-1.071	-1.069	-1.065	-1.059	-1.055	-1.050	-1.044	-1.038	-1.031	-1.025	-1.018	-1.011	-1.004	-0.996	-0.989	-0.980	-0.972	-0.965	-0.956	-0.948	-0.940	-0.931	-0.922	-0.915	-0.906	-0.898	-0.889	-0.881	-0.874	-0.865	-0.858	-0.851	-0.844	-0.838	-0.831	-0.825	-0.819	-0.814	-0.808	-0.804	-0.799	-0.795	-0.790	-0.786	-0.784	-0.780	-0.778	-0.775	-0.772	-0.771	-0.770	-0.768	-0.768	-0.766	-0.766	-0.766	-0.766	-0.765	-0.765	-0.765	-0.765	-0.765	-0.765	-0.765	-0.766	-0.765	-0.765	-0.764	-0.764	-0.764	-0.762	-0.761	-0.760	-0.758	-0.756	-0.755	-0.752	-0.750	-0.749	-0.745	-0.742	-0.739	-0.735	-0.732	-0.729	-0.725	-0.721	-0.716	-0.712	-0.709	-0.704	-0.700	-0.695	-0.690	-0.686	-0.681	-0.676	-0.672	-0.669	-0.664	-0.661	-0.658	-0.652	-0.650	-0.646	-0.644	-0.641	-0.640	-0.636	-0.635	-0.635	-0.634	-0.632	-0.632	-0.632	-0.632	-0.634	-0.635	-0.636	-0.639	-0.640	-0.642	-0.645	-0.648	-0.651	-0.655	-0.658	-0.662	-0.666	-0.670	-0.675	-0.680	-0.684	-0.689	-0.694	-0.699	-0.702	-0.708	-0.712	-0.718	-0.722	-0.729	-0.732	-0.738	-0.742	-0.748	-0.752	-0.758	-0.762	-0.768	-0.771	-0.776	-0.781	-0.785	-0.789	-0.794	-0.798	-0.802	-0.806	-0.810	-0.815	-0.819	-0.822	-0.828	-0.830	-0.834	-0.840	-0.844	-0.848	-0.851	-0.855	-0.860	-0.864	-0.869	-0.872	-0.878	-0.882	-0.888	-0.891	-0.896	-0.899	-0.904	-0.909	-0.912	-0.916	-0.921	-0.925	-0.929	-0.931	-0.935	-0.939	-0.941	-0.944	-0.946	-0.949	-0.950	-0.951	-0.954	-0.954	-0.954	-0.954	-0.952	-0.952	-0.950	-0.949	-0.946	-0.942	-0.939	-0.936	-0.930	-0.926	-0.921	-0.915	-0.910	-0.904	-0.896	-0.889	-0.881	-0.874	-0.865	-0.855	-0.846	-0.838	-0.828	-0.818	-0.808	-0.798	-0.788	-0.776	-0.768	-0.756	-0.746	-0.736	-0.726	-0.718	-0.706	-0.698	-0.688	-0.679	-0.671	-0.662	-0.654	-0.646	-0.639	-0.631	-0.626	-0.619	-0.614	-0.609	-0.604	-0.600	-0.596	-0.592	-0.590	-0.586	-0.584	-0.582	-0.581	-0.580	-0.580	-0.580	-0.579	-0.580	-0.580	-0.581	-0.582	-0.585	-0.586	-0.589	-0.590	-0.592	-0.596	-0.598	-0.600	-0.602	-0.605	-0.610	-0.612	-0.615	-0.619	-0.620	-0.624	-0.626	-0.629	-0.630	-0.632	-0.635	-0.638	-0.640	-0.640	-0.641	-0.644	-0.645	-0.645	-0.646	-0.646	-0.648	-0.649	-0.649	-0.648	-0.648	-0.646	-0.645	-0.644	-0.642	-0.641	-0.639	-0.636	-0.634	-0.631	-0.628	-0.624	-0.620	-0.618	-0.612	-0.608	-0.604	-0.599	-0.594	-0.589	-0.584	-0.578	-0.572	-0.566	-0.559	-0.552	-0.546	-0.540	-0.532	-0.526	-0.519	-0.511	-0.504	-0.496	-0.489	-0.481	-0.472	-0.464	-0.456	-0.448	-0.440	-0.431	-0.424	-0.415	-0.408	-0.399	-0.390	-0.382	-0.374	-0.365	-0.359	-0.350	-0.342	-0.334	-0.326	-0.318	-0.310	-0.302	-0.294	-0.286	-0.279	-0.271	-0.264	-0.255	-0.248	-0.241	-0.234	-0.226	-0.219	-0.211	-0.205	-0.199	-0.191	-0.184	-0.178	-0.170	-0.164	-0.156	-0.150	-0.142	-0.138	-0.130	-0.125	-0.118	-0.111	-0.105	-0.099	-0.094	-0.089	-0.081	-0.076	-0.071	-0.066	-0.061	-0.058	-0.052	-0.048	-0.045	-0.041	-0.039	-0.036	-0.034	-0.032	-0.030	-0.030	-0.030	-0.030	-0.030	-0.031	-0.032	-0.035	-0.036	-0.040	-0.044	-0.049	-0.052	-0.059	-0.065	-0.071	-0.079	-0.086	-0.095	-0.104	-0.112	-0.122	-0.132	-0.142	-0.152	-0.164	-0.175	-0.186	-0.199	-0.211	-0.224	-0.235	-0.248	-0.259	-0.272	-0.284	-0.296	-0.306	-0.319	-0.329	-0.339	-0.350	-0.360	-0.369	-0.379	-0.388	-0.394	-0.402	-0.409	-0.414	-0.420	-0.425	-0.429	-0.431	-0.434	-0.436	-0.438	-0.438	-0.436	-0.436	-0.434	-0.431	-0.428	-0.424	-0.419	-0.414	-0.408	-0.401	-0.394	-0.386	-0.378	-0.369	-0.360	-0.350	-0.340	-0.330	-0.319	-0.308	-0.298	-0.286	-0.274	-0.262	-0.250	-0.240	-0.228	-0.215	-0.205	-0.194	-0.181	-0.170	-0.159	-0.149	-0.138	-0.126	-0.118	-0.106	-0.098	-0.088	-0.079	-0.070	-0.062	-0.055	-0.048	-0.040	-0.034	-0.028	-0.021	-0.016	-0.010	-0.006	-0.002	0.001	0.005	0.009	0.010	0.012	0.015	0.015	0.018	0.016	0.018	0.016	0.015	0.014	0.011	0.010	0.008	0.005	0.001	-0.002	-0.008	-0.011	-0.016	-0.022	-0.029	-0.034	-0.041	-0.046	-0.054	-0.061	-0.068	-0.075	-0.084	-0.091	-0.100	-0.109	-0.116	-0.125	-0.134	-0.142	-0.150	-0.160	-0.168	-0.178	-0.185	-0.192	-0.201	-0.208	-0.215	-0.222	-0.229	-0.235	-0.240	-0.246	-0.250	-0.254	-0.258	-0.260	-0.262	-0.262	-0.264	-0.264	-0.262	-0.260	-0.258	-0.254	-0.250	-0.244	-0.238	-0.231	-0.224	-0.215	-0.205	-0.194	-0.182	-0.170	-0.158	-0.145	-0.130	-0.115	-0.099	-0.081	-0.064	-0.046	-0.029	-0.010	0.009	0.030	0.049	0.070	0.089	0.110	0.130	0.151	0.171	0.192	0.212	0.232	0.252	0.272	0.292	0.312	0.331	0.349	0.368	0.385	0.402	0.419	0.435	0.450	0.465	0.480	0.494	0.506	0.519	0.531	0.541	0.552	0.562	0.572	0.581	0.589	0.598	0.602	0.610	0.615	0.621	0.626	0.630	0.635	0.639	0.641	0.644	0.646	0.649	0.651	0.652	0.654	0.656	0.656	0.658	0.659	0.660	0.660	0.661	0.661	0.662	0.662	0.664	0.665	0.665	0.668	0.668	0.669	0.670	0.672	0.674	0.676	0.679	0.681	0.684	0.686	0.689	0.692	0.696	0.700	0.704	0.708	0.712	0.718	0.722	0.728	0.732	0.738	0.744	0.750	0.755	0.761	0.769	0.774	0.781	0.788	0.796	0.802	0.810	0.816	0.824	0.831	0.839	0.846	0.854	0.861	0.869	0.876	0.884	0.891	0.899	0.906	0.914	0.921	0.929	0.935	0.942	0.949	0.955	0.961	0.968	0.972	0.979	0.984	0.989	0.994	1.000	1.004	1.009	1.012	1.016	1.020	1.022	1.026	1.030	1.032	1.035	1.038	1.040	1.042	1.044	1.046	1.048	1.050	1.050	1.051	1.054	1.055	1.056	1.056	1.058	1.059	1.060	1.062	1.064	1.065	1.066	1.069	1.070	1.071	1.074	1.075	1.078	1.080	1.082	1.085	1.089	1.091	1.094	1.096	1.100	1.104	1.108	1.110	1.114	1.119	1.122	1.126	1.130	1.134	1.136	1.141	1.145	1.148	1.151	1.154	1.158	1.160	1.162	1.166	1.169	1.171	1.174	1.174	1.175	1.176	1.178	1.178	1.179	1.178	1.176	1.176	1.175	1.172	1.171	1.169	1.165	1.162	1.159	1.155	1.150	1.148	1.142	1.136	1.132	1.126	1.121	1.116	1.110	1.104	1.098	1.091	1.085	1.079	1.072	1.066	1.060	1.054	1.048	1.041	1.035	1.029	1.022	1.018	1.012	1.006	1.001	0.996	0.991	0.988	0.982	0.979	0.975	0.971	0.968	0.964	0.961	0.959	0.955	0.952	0.950	0.948	0.945	0.944	0.941	0.940	0.938	0.936	0.935	0.932	0.931	0.931	0.929	0.926	0.925	0.922	0.920	0.919	0.916	0.914	0.910	0.906	0.904	0.900	0.896	0.892	0.888	0.882	0.878	0.872	0.868	0.861	0.854	0.848	0.840	0.831	0.824	0.816	0.808	0.798	0.788	0.779	0.769	0.756	0.745	0.734	0.722	0.710	0.698	0.685	0.670	0.658	0.642	0.629	0.614	0.599	0.584	0.568	0.552	0.535	0.520	0.504	0.486	0.470	0.452	0.435	0.419	0.401	0.384	0.366	0.350	0.331	0.314	0.298	0.280	0.264	0.248	0.231	0.215	0.199	0.184	0.169	0.152	0.139	0.125	0.111	0.099	0.086	0.075	0.064	0.051	0.042	0.032	0.024	0.015	0.009	0.002	-0.004	-0.009	-0.012	-0.014	-0.016	-0.018	-0.018	-0.016	-0.015	-0.012	-0.009	-0.005	0.000	0.008	0.015	0.022	0.031	0.041	0.052	0.065	0.078	0.090	0.105	0.119	0.135	0.152	0.169	0.188	0.206	0.225	0.246	0.266	0.288	0.310	0.332	0.355	0.379	0.402	0.428	0.451	0.478	0.501	0.528	0.554	0.579	0.606	0.632	0.659	0.685	0.712	0.739	0.765	0.791	0.819	0.845	0.871	0.898	0.924	0.949	0.975	1.000	1.026	1.050	1.075	1.099	1.124	1.146	1.170	1.192	1.215	1.238	1.259	1.279	1.300	1.320	1.339	1.358	1.375	1.394	1.411	1.428	1.442	1.458	1.472	1.488	1.501	1.514	1.526	1.538	1.549	1.559	1.569	1.579	1.588	1.596	1.604	1.611	1.616	1.624	1.629	1.632	1.638	1.641	1.645	1.649	1.650	1.652	1.654	1.656	1.656	1.658	1.658	1.656	1.656	1.656	1.656	1.654	1.654	1.651	1.651	1.650	1.648	1.646	1.645	1.644	1.640	1.639	1.636	1.635	1.632	1.631	1.630	1.628	1.626	1.625	1.622	1.621	1.621	1.619	1.618	1.616	1.615	1.614	1.614	1.612	1.612	1.611	1.610	1.610	1.609	1.609	1.608	1.608	1.606	1.606	1.606	1.606	1.605	1.605	1.605	1.604	1.604	1.602	1.604	1.602	1.602	1.602	1.602	1.602	1.600	1.601	1.601	1.600	1.600	1.599	1.599	1.599	1.599	1.599	1.599	1.599	1.599	1.598	1.598	1.598	1.598	1.596	1.598	1.598	1.598	1.598	1.598	1.598	1.599	1.599	1.599	1.600	1.600	1.601	1.601	1.602	1.602	1.604	1.604	1.605	1.604	1.605	1.606	1.608	1.608	1.609	1.610	1.610	1.611	1.612	1.614	1.615	1.615	1.618	1.618	1.620	1.621	1.622	1.624	1.625	1.629	1.631	1.632	1.635	1.636	1.639	1.641	1.644	1.648	1.650	1.652	1.656	1.660	1.665	1.669	1.674	1.679	1.684	1.689	1.694	1.699	1.704	1.710	1.716	1.722	1.729	1.735	1.742	1.749	1.756	1.762	1.770	1.778	1.785	1.792	1.801	1.809	1.815	1.824	1.830	1.838	1.845	1.852	1.860	1.866	1.874	1.881	1.886	1.894	1.900	1.905	1.911	1.916	1.921	1.926	1.932	1.938	1.941	1.946	1.950	1.952	1.958	1.961	1.964	1.966	1.969	1.972	1.974	1.978	1.980	1.982	1.984	1.986	1.989	1.992	1.994	1.996	1.999	2.001	2.005	2.007	2.010	2.014	2.016	2.019	2.024	2.027	2.031	2.036	2.040	2.046	2.051	2.056	2.062	2.069	2.076	2.082	2.089	2.096	2.104	2.112	2.120	2.129	2.139	2.148	2.156	2.168	2.176	2.186	2.196	2.206	2.218	2.229	2.239	2.250	2.261	2.272	2.284	2.296	2.308	2.320	2.331	2.344	2.356	2.369	2.381	2.394	2.406	2.419	2.431	2.442	2.456	2.469	2.480	2.494	2.505	2.518	2.530	2.542	2.555	2.566	2.579	2.591	2.602	2.614	2.626	2.638	2.648	2.659	2.669	2.680	2.690	2.700	2.710	2.720	2.729	2.738	2.746	2.754	2.762	2.770	2.776	2.784	2.790	2.795	2.802	2.806	2.812	2.816	2.821	2.824	2.828	2.831	2.832	2.835	2.836	2.838	2.839	2.840	2.840	2.839	2.840	2.838	2.836	2.835	2.832	2.831	2.829	2.825	2.824	2.820	2.816	2.812	2.809	2.805	2.801	2.798	2.792	2.789	2.785	2.780	2.775	2.771	2.766	2.762	2.758	2.754	2.748	2.744	2.740	2.736	2.731	2.726	2.722	2.718	2.714	2.709	2.705	2.701	2.698	2.694	2.690	2.688	2.682	2.679	2.676	2.674	2.670	2.668	2.665	2.662	2.660	2.658	2.655	2.654	2.651	2.649	2.648	2.645	2.644	2.641	2.640	2.640	2.639	2.636	2.635	2.635	2.634	2.634	2.634	2.632	2.631	2.632	2.631	2.632	2.631	2.631	2.632	2.631	2.632	2.632	2.632	2.634	2.632	2.632	2.634	2.634	2.634	2.634	2.634	2.634	2.634	2.631	2.631	2.631	2.629	2.628	2.626	2.624	2.622	2.619	2.616	2.612	2.610	2.605	2.601	2.596	2.591	2.586	2.580	2.574	2.566	2.559	2.551	2.544	2.535	2.526	2.516	2.506	2.496	2.486	2.475	2.464	2.452	2.441	2.429	2.418	2.404	2.391	2.378	2.365	2.351	2.339	2.325	2.311	2.298	2.284	2.270	2.256	2.244	2.230	2.218	2.204	2.191	2.178	2.166	2.154	2.142	2.130	2.119	2.109	2.098	2.088	2.078	2.068	2.059	2.050	2.042	2.034	2.026	2.020	2.014	2.007	2.002	1.998	1.992	1.989	1.985	1.981	1.979	1.978	1.976	1.974	1.972	1.972	1.972	1.972	1.975	1.975	1.976	1.979	1.980	1.981	1.984	1.986	1.991	1.994	1.998	2.000	2.004	2.007	2.011	2.016	2.020	2.024	2.027	2.031	2.035	2.039	2.042	2.046	2.050	2.052	2.055	2.059	2.062	2.064	2.068	2.069	2.070	2.072	2.072	2.074	2.074	2.074	2.074	2.072	2.071	2.069	2.068	2.065	2.061	2.059	2.054	2.049	2.045	2.039	2.033	2.026	2.019	2.011	2.004	1.995	1.986	1.978	1.968	1.958	1.948	1.938	1.926	1.915	1.904	1.891	1.879	1.865	1.854	1.840	1.826	1.814	1.801	1.786	1.774	1.760	1.746	1.732	1.720	1.706	1.694	1.681	1.668	1.655	1.644	1.631	1.619	1.608	1.598	1.586	1.575	1.565	1.556	1.546	1.538	1.530	1.521	1.515	1.508	1.501	1.494	1.488	1.482	1.478	1.474	1.469	1.465	1.461	1.459	1.456	1.452	1.451	1.449	1.448	1.446	1.444	1.444	1.442	1.441	1.441	1.440	1.439	1.439	1.439	1.438	1.436	1.436	1.435	1.434	1.432	1.431	1.430	1.429	1.428	1.426	1.424	1.421	1.419	1.416	1.414	1.410	1.408	1.404	1.400	1.396	1.392	1.389	1.385	1.380	1.375	1.371	1.366	1.361	1.355	1.350	1.345	1.340	1.334	1.330	1.324	1.318	1.312	1.306	1.301	1.295	1.290	1.284	1.279	1.272	1.266	1.261	1.255	1.249	1.244	1.238	1.231	1.226	1.220	1.212	1.206	1.201	1.194	1.188	1.180	1.174	1.166	1.158	1.150	1.144	1.135	1.126	1.119	1.110	1.100	1.091	1.081	1.072	1.061	1.051	1.041	1.031	1.019	1.008	0.996	0.984	0.972	0.961	0.949	0.938	0.925	0.912	0.900	100.000	5.000	2.000	1.000	4.000	0.000	0.000	0.000	0.000	0.000	0.000	0.000	0.000	0.000	0.000	0.000	0.000	0.000	0.266	0.230	0.194	0.156	0.120	0.081	0.044	0.006	-0.032	-0.070	-0.110	-0.149	-0.189	-0.228	-0.269	-0.308	-0.348	-0.386	-0.426	-0.466	-0.506	-0.545	-0.585	-0.625	-0.665	-0.705	-0.744	-0.782	-0.821	-0.861	-0.900	-0.939	-0.978	-1.015	-1.054	-1.090	-1.128	-1.165	-1.202	-1.239	-1.276	-1.312	-1.348	-1.384	-1.419	-1.454	-1.489	-1.522	-1.558	-1.591	-1.624	-1.658	-1.690	-1.721	-1.755	-1.786	-1.818	-1.849	-1.879	-1.910	-1.939	-1.969	-1.998	-2.027	-2.055	-2.082	-2.110	-2.136	-2.164	-2.190	-2.216	-2.241	-2.265	-2.289	-2.312	-2.336	-2.359	-2.380	-2.402	-2.422	-2.442	-2.462	-2.482	-2.500	-2.518	-2.535	-2.551	-2.568	-2.581	-2.596	-2.611	-2.624	-2.635	-2.648	-2.659	-2.669	-2.679	-2.688	-2.696	-2.704	-2.711	-2.718	-2.722	-2.729	-2.732	-2.736	-2.739	-2.741	-2.744	-2.745	-2.746	-2.748	-2.748	-2.746	-2.745	-2.745	-2.742	-2.741	-2.738	-2.736	-2.732	-2.730	-2.726	-2.724	-2.720	-2.715	-2.712	-2.709	-2.704	-2.700	-2.696	-2.694	-2.690	-2.686	-2.682	-2.680	-2.678	-2.675	-2.672	-2.670	-2.668	-2.666	-2.666	-2.665	-2.666	-2.666	-2.668	-2.668	-2.670	-2.672	-2.674	-2.678	-2.680	-2.682	-2.688	-2.691	-2.696	-2.701	-2.706	-2.712	-2.719	-2.725	-2.731	-2.739	-2.746	-2.752	-2.761	-2.769	-2.778	-2.785	-2.794	-2.802	-2.811	-2.820	-2.828	-2.838	-2.845	-2.854	-2.862	-2.871	-2.880	-2.888	-2.898	-2.905	-2.912	-2.920	-2.929	-2.936	-2.944	-2.951	-2.958	-2.965	-2.971	-2.978	-2.985	-2.990	-2.995	-3.001	-3.006	-3.011	-3.016	-3.020	-3.024	-3.029	-3.032	-3.035	-3.039	-3.041	-3.045	-3.046	-3.048	-3.050	-3.051	-3.052	-3.054	-3.054	-3.054	-3.052	-3.052	-3.052	-3.051	-3.050	-3.049	-3.048	-3.044	-3.041	-3.038	-3.035	-3.031	-3.026	-3.021	-3.016	-3.011	-3.005	-2.999	-2.992	-2.986	-2.979	-2.971	-2.964	-2.954	-2.946	-2.938	-2.928	-2.918	-2.908	-2.896	-2.888	-2.875	-2.865	-2.854	-2.842	-2.830	-2.818	-2.806	-2.792	-2.781	-2.768	-2.754	-2.742	-2.729	-2.714	-2.701	-2.688	-2.674	-2.661	-2.646	-2.632	-2.620	-2.606	-2.592	-2.579	-2.565	-2.552	-2.540	-2.526	-2.514	-2.501	-2.489	-2.476	-2.464	-2.452	-2.440	-2.429	-2.416	-2.405	-2.392	-2.382	-2.371	-2.360	-2.350	-2.339	-2.329	-2.320	-2.310	-2.301	-2.291	-2.282	-2.274	-2.265	-2.256	-2.249	-2.240	-2.232	-2.226	-2.219	-2.211	-2.205	-2.198	-2.192	-2.186	-2.180	-2.175	-2.170	-2.164	-2.159	-2.155	-2.150	-2.146	-2.142	-2.139	-2.135	-2.131	-2.129	-2.128	-2.124	-2.122	-2.120	-2.119	-2.118	-2.118	-2.116	-2.115	-2.116	-2.115	-2.116	-2.116	-2.118	-2.118	-2.119	-2.120	-2.122	-2.124	-2.126	-2.128	-2.130	-2.134	-2.136	-2.138	-2.140	-2.144	-2.148	-2.151	-2.155	-2.159	-2.162	-2.166	-2.171	-2.174	-2.178	-2.182	-2.185	-2.189	-2.194	-2.196	-2.200	-2.204	-2.205	-2.208	-2.210	-2.212	-2.215	-2.216	-2.218	-2.219	-2.219	-2.219	-2.219	-2.218	-2.218	-2.215	-2.212	-2.210	-2.208	-2.202	-2.199	-2.194	-2.189	-2.184	-2.176	-2.169	-2.161	-2.154	-2.146	-2.136	-2.128	-2.118	-2.108	-2.096	-2.085	-2.074	-2.062	-2.051	-2.039	-2.026	-2.014	-2.001	-1.989	-1.976	-1.964	-1.951	-1.939	-1.926	-1.912	-1.901	-1.889	-1.876	-1.865	-1.852	-1.842	-1.832	-1.821	-1.812	-1.802	-1.795	-1.786	-1.778	-1.772	-1.766	-1.760	-1.755	-1.751	-1.748	-1.744	-1.741	-1.740	-1.739	-1.739	-1.739	-1.740	-1.740	-1.742	-1.745	-1.748	-1.752	-1.756	-1.761	-1.766	-1.772	-1.779	-1.785	-1.792	-1.799	-1.805	-1.814	-1.822	-1.831	-1.839	-1.848	-1.856	-1.866	-1.875	-1.882	-1.891	-1.900	-1.909	-1.916	-1.925	-1.934	-1.940	-1.949	-1.955	-1.961	-1.969	-1.975	-1.981	-1.986	-1.991	-1.996	-2.001	-2.004	-2.007	-2.011	-2.014	-2.015	-2.016	-2.019	-2.019	-2.019	-2.019	-2.018	-2.016	-2.015	-2.013	-2.009	-2.006	-2.002	-1.998	-1.992	-1.988	-1.982	-1.976	-1.970	-1.962	-1.956	-1.948	-1.940	-1.931	-1.922	-1.914	-1.902	-1.892	-1.882	-1.872	-1.860	-1.849	-1.838	-1.825	-1.811	-1.799	-1.785	-1.771	-1.756	-1.742	-1.728	-1.712	-1.698	-1.681	-1.666	-1.650	-1.634	-1.618	-1.601	-1.584	-1.568	-1.549	-1.532	-1.515	-1.498	-1.481	-1.464	-1.446	-1.429	-1.411	-1.394	-1.376	-1.360	-1.342	-1.326	-1.309	-1.292	-1.278	-1.261	-1.248	-1.231	-1.218	-1.204	-1.189	-1.176	-1.162	-1.151	-1.139	-1.128	-1.119	-1.108	-1.098	-1.089	-1.080	-1.071	-1.065	-1.058	-1.051	-1.046	-1.040	-1.036	-1.031	-1.028	-1.024	-1.022	-1.019	-1.018	-1.015	-1.015	-1.014	-1.014	-1.014	-1.015	-1.015	-1.015	-1.016	-1.018	-1.019	-1.020	-1.021	-1.022	-1.024	-1.026	-1.028	-1.028	-1.029	-1.030	-1.030	-1.031	-1.031	-1.031	-1.031	-1.029	-1.029	-1.028	-1.026	-1.024	-1.022	-1.020	-1.016	-1.012	-1.010	-1.006	-1.000	-0.995	-0.990	-0.984	-0.979	-0.971	-0.964	-0.956	-0.949	-0.940	-0.931	-0.921	-0.912	-0.902	-0.892	-0.881	-0.869	-0.859	-0.848	-0.835	-0.824	-0.811	-0.799	-0.785	-0.772	-0.759	-0.745	-0.731	-0.718	-0.704	-0.690	-0.675	-0.661	-0.646	-0.631	-0.618	-0.602	-0.588	-0.572	-0.558	-0.542	-0.528	-0.514	-0.498	-0.482	-0.469	-0.454	-0.440	-0.426	-0.411	-0.398	-0.382	-0.369	-0.355	-0.340	-0.328	-0.312	-0.300	-0.286	-0.272	-0.260	-0.245	-0.232	-0.219	-0.206	-0.194	-0.181	-0.168	-0.155	-0.142	-0.129	-0.118	-0.105	-0.092	-0.080	-0.068	-0.055	-0.041	-0.030	-0.016	-0.005	0.008	0.021	0.032	0.045	0.058	0.070	0.084	0.096	0.109	0.121	0.135	0.148	0.160	0.172	0.185	0.199	0.211	0.224	0.236	0.249	0.261	0.274	0.286	0.298	0.310	0.322	0.332	0.344	0.356	0.368	0.378	0.389	0.399	0.409	0.420	0.429	0.438	0.449	0.458	0.465	0.475	0.484	0.491	0.499	0.505	0.512	0.520	0.526	0.532	0.539	0.545	0.551	0.558	0.562	0.569	0.574	0.579	0.582	0.589	0.594	0.599	0.605	0.609	0.614	0.619	0.625	0.631	0.636	0.642	0.649	0.655	0.660	0.666	0.672	0.680	0.689	0.695	0.702	0.711	0.720	0.729	0.738	0.746	0.756	0.766	0.776	0.786	0.798	0.808	0.820	0.831	0.844	0.855	0.868	0.880	0.892	0.905	0.918	0.931	0.944	0.958	0.970	0.982	0.996	1.009	1.021	1.034	1.048	1.060	1.072	1.084	1.098	1.109	1.121	1.132	1.144	1.155	1.166	1.176	1.186	1.196	1.206	1.216	1.224	1.234	1.241	1.250	1.258	1.265	1.271	1.280	1.286	1.291	1.298	1.304	1.309	1.312	1.318	1.322	1.326	1.329	1.332	1.335	1.338	1.340	1.341	1.342	1.344	1.344	1.345	1.345	1.345	1.344	1.344	1.341	1.341	1.339	1.336	1.334	1.331	1.328	1.322	1.320	1.315	1.311	1.306	1.301	1.296	1.290	1.285	1.280	1.272	1.266	1.260	1.252	1.246	1.238	1.231	1.224	1.216	1.208	1.200	1.192	1.184	1.178	1.170	1.161	1.155	1.146	1.140	1.132	1.125	1.118	1.111	1.106	1.099	1.092	1.088	1.082	1.078	1.072	1.068	1.064	1.059	1.056	1.054	1.051	1.049	1.046	1.044	1.042	1.042	1.040	1.040	1.040	1.041	1.041	1.041	1.042	1.044	1.045	1.048	1.048	1.050	1.052	1.055	1.056	1.058	1.060	1.062	1.065	1.066	1.069	1.071	1.074	1.075	1.076	1.079	1.080	1.081	1.082	1.082	1.085	1.085	1.086	1.086	1.086	1.086	1.086	1.086	1.085	1.085	1.084	1.081	1.081	1.080	1.078	1.076	1.074	1.072	1.070	1.068	1.064	1.062	1.058	1.055	1.052	1.049	1.045	1.041	1.038	1.032	1.029	1.025	1.021	1.016	1.012	1.008	1.002	0.996	0.992	0.986	0.980	0.976	0.970	0.965	0.959	0.952	0.946	0.940	0.935	0.928	0.921	0.916	0.909	0.902	0.895	0.890	0.882	0.876	0.869	0.862	0.856	0.851	0.845	0.838	0.831	0.826	0.820	0.815	0.810	0.804	0.799	0.795	0.790	0.785	0.781	0.778	0.774	0.771	0.768	0.765	0.762	0.760	0.758	0.758	0.755	0.754	0.754	0.752	0.752	0.751	0.751	0.752	0.752	0.754	0.754	0.755	0.755	0.756	0.758	0.758	0.760	0.761	0.761	0.762	0.764	0.764	0.765	0.765	0.766	0.766	0.768	0.768	0.768	0.768	0.766	0.765	0.764	0.762	0.760	0.759	0.755	0.752	0.750	0.748	0.744	0.740	0.736	0.731	0.728	0.721	0.718	0.712	0.706	0.700	0.694	0.688	0.681	0.675	0.669	0.662	0.655	0.648	0.640	0.632	0.625	0.618	0.610	0.602	0.594	0.586	0.579	0.571	0.564	0.555	0.548	0.539	0.532	0.524	0.516	0.510	0.501	0.494	0.486	0.479	0.471	0.464	0.456	0.449	0.442	0.434	0.428	0.420	0.412	0.405	0.398	0.390	0.384	0.376	0.369	0.361	0.354	0.346	0.339	0.330	0.324	0.315	0.309	0.300	0.292	0.285	0.278	0.269	0.262	0.254	0.246	0.238	0.229	0.222	0.215	0.206	0.199	0.191	0.184	0.176	0.169	0.162	0.155	0.149	0.141	0.135	0.129	0.122	0.118	0.112	0.106	0.101	0.096	0.090	0.086	0.082	0.079	0.075	0.071	0.069	0.066	0.064	0.061	0.059	0.058	0.056	0.055	0.054	0.052	0.051	0.052	0.052	0.052	0.052	0.054	0.054	0.055	0.055	0.058	0.058	0.059	0.060	0.061	0.062	0.064	0.064	0.066	0.068	0.069	0.071	0.072	0.072	0.074	0.076	0.078	0.078	0.080	0.080	0.081	0.082	0.082	0.084	0.085	0.086	0.085	0.086	0.088	0.088	0.089	0.090	0.089	0.090	0.091	0.090	0.091	0.091	0.092	0.092	0.094	0.094	0.095	0.095	0.096	0.096	0.098	0.098	0.098	0.099	0.100	0.101	0.101	0.102	0.102	0.104	0.104	0.105	0.108	0.109	0.109	0.110	0.111	0.112	0.114	0.115	0.118	0.118	0.119	0.120	0.122	0.124	0.126	0.128	0.129	0.131	0.132	0.136	0.138	0.139	0.141	0.142	0.145	0.148	0.151	0.154	0.156	0.160	0.164	0.166	0.170	0.175	0.179	0.184	0.189	0.194	0.200	0.205	0.211	0.218	0.225	0.232	0.239	0.246	0.256	0.264	0.272	0.281	0.291	0.301	0.312	0.324	0.334	0.346	0.359	0.372	0.385	0.398	0.412	0.426	0.441	0.456	0.471	0.488	0.504	0.520	0.536	0.555	0.572	0.589	0.609	0.626	0.644	0.664	0.682	0.701	0.721	0.740	0.760	0.780	0.800	0.819	0.840	0.860	0.880	0.900	0.920	0.940	0.960	0.980	1.000	1.019	1.039	1.058	1.079	1.096	1.115	1.134	1.152	1.170	1.186	1.204	1.220	1.236	1.252	1.268	1.282	1.298	1.311	1.325	1.338	1.350	1.361	1.374	1.385	1.396	1.405	1.414	1.424	1.431	1.440	1.448	1.454	1.459	1.462	1.468	1.472	1.475	1.478	1.480	1.482	1.484	1.484	1.484	1.484	1.482	1.480	1.479	1.476	1.472	1.469	1.466	1.461	1.456	1.452	1.448	1.442	1.436	1.431	1.425	1.419	1.412	1.406	1.399	1.391	1.385	1.379	1.371	1.365	1.358	1.352	1.346	1.339	1.334	1.329	1.321	1.318	1.312	1.308	1.302	1.299	1.295	1.290	1.288	1.284	1.281	1.279	1.276	1.276	1.274	1.274	1.272	1.272	1.272	1.274	1.274	1.275	1.276	1.278	1.281	1.282	1.286	1.288	1.290	1.294	1.298	1.300	1.304	1.306	1.310	1.314	1.316	1.320	1.322	1.325	1.328	1.331	1.334	1.335	1.336	1.338	1.339	1.339	1.340	1.340	1.339	1.338	1.336	1.334	1.332	1.329	1.325	1.321	1.318	1.312	1.306	1.301	1.292	1.285	1.278	1.270	1.261	1.252	1.242	1.232	1.221	1.210	1.199	1.186	1.174	1.161	1.148	1.135	1.120	1.106	1.092	1.078	1.064	1.049	1.034	1.019	1.005	0.990	0.974	0.960	0.945	0.929	0.915	0.900	0.885	0.871	0.856	0.842	0.830	0.816	0.804	0.791	0.780	0.768	0.758	0.745	0.735	0.726	0.716	0.708	0.699	0.690	0.682	0.676	0.670	0.662	0.658	0.652	0.650	0.646	0.642	0.640	0.638	0.636	0.635	0.635	0.635	0.636	0.636	0.638	0.640	0.642	0.646	0.650	0.652	0.659	0.662	0.668	0.674	0.680	0.685	0.692	0.700	0.706	0.715	0.722	0.731	0.739	0.748	0.756	0.765	0.775	0.784	0.794	0.804	0.814	0.822	0.832	0.844	0.852	0.864	0.872	0.882	0.892	0.902	0.912	0.921	0.931	0.940	0.950	0.959	0.969	0.976	0.985	0.994	1.002	1.010	1.019	1.026	1.035	1.042	1.050	1.058	1.064	1.071	1.079	1.085	1.091	1.099	1.104	1.111	1.118	1.125	1.130	1.136	1.142	1.146	1.152	1.159	1.165	1.171	1.176	1.182	1.190	1.196	1.202	1.209	1.216	1.222	1.230	1.236	1.244	1.252	1.260	1.266	1.275	1.284	1.291	1.300	1.309	1.318	1.326	1.336	1.345	1.354	1.364	1.372	1.384	1.392	1.402	1.412	1.421	1.432	1.442	1.451	1.461	1.471	1.480	1.490	1.499	1.508	1.516	1.525	1.534	1.542	1.549	1.556	1.564	1.571	1.578	1.584	1.590	1.596	1.601	1.606	1.610	1.615	1.618	1.622	1.625	1.629	1.630	1.631	1.632	1.634	1.635	1.635	1.636	1.635	1.635	1.632	1.631	1.630	1.628	1.625	1.622	1.620	1.616	1.614	1.610	1.608	1.602	1.599	1.595	1.590	1.586	1.581	1.578	1.572	1.568	1.562	1.559	1.554	1.546	1.542	1.538	1.532	1.528	1.521	1.516	1.510	1.504	1.499	1.492	1.486	1.480	1.476	1.470	1.464	1.458	1.451	1.445	1.439	1.432	1.425	1.419	1.412	1.406	1.400	1.392	1.386	1.379	1.372	1.365	1.358	1.350	1.342	1.335	1.328	1.321	1.314	1.305	1.298	1.290	1.282	1.275	1.268	1.259	1.251	1.244	1.236	1.229	1.221	1.212	1.205	1.198	1.190	1.182	1.175	1.168	1.159	1.152	1.145	1.138	1.129	1.121	1.114	1.106	1.098	1.090	1.084	1.076	1.068	1.060	1.051	1.044	1.035	1.029	1.020	1.011	1.004	0.995	0.986	0.979	0.969	0.960	0.950	0.941	0.931	0.921	0.911	0.901	0.890	0.880	0.869	0.858	0.848	0.836	0.824	0.812	0.800	0.789	0.776	0.762	0.751	0.738	0.725	0.711	0.698	0.685	0.670	0.656	0.642	0.628	0.614	0.599	0.585	0.570	0.555	0.541	0.526	0.512	0.498	0.482	0.470	0.455	0.441	0.428	0.412	0.399	0.385	0.372	0.360	0.348	0.335	0.324	0.311	0.300	0.289	0.280	0.270	0.260	0.252	0.244	0.236	0.230	0.222	0.216	0.211	0.206	0.202	0.200	0.198	0.195	0.194	0.191	0.191	0.191	0.191	0.194	0.195	0.198	0.200	0.204	0.208	0.212	0.218	0.221	0.228	0.234	0.240	0.245	0.254	0.260	0.268	0.275	0.282	0.289	0.299	0.306	0.312	0.320	0.329	0.338	0.344	0.351	0.360	0.366	0.372	0.379	0.385	0.391	0.398	0.402	0.408	0.412	0.416	0.420	0.424	0.426	0.429	0.430	0.431	0.432	0.432	0.434	0.432	0.432	0.431	0.430	0.428	0.425	0.422	0.420	0.416	0.412	0.409	0.404	0.400	0.395	0.390	0.385	0.379	0.374	0.368	0.364	0.358	0.351	0.345	0.341	0.335	0.329	0.324	0.319	0.312	0.308	0.302	0.298	0.294	0.289	0.284	0.279	0.275	0.271	0.268	0.265	0.260	0.258	0.255	0.252	0.249	0.246	0.244	0.241	0.239	0.238	0.235	0.234	0.231	0.229	0.226	0.226	0.224	0.221	0.220	0.218	0.215	0.212	0.211	0.209	0.206	0.202	0.200	0.198	0.195	0.192	0.188	0.185	0.181	0.178	0.172	0.169	0.165	0.160	0.155	0.150	0.145	0.140	0.135	0.129	0.124	0.119	0.112	0.105	0.100	0.094	0.088	0.081	0.074	0.068	0.062	0.056	0.048	0.041	0.034	0.028	0.021	0.014	0.008	0.001	-0.006	-0.012	-0.020	-0.028	-0.034	-0.040	-0.046	-0.054	-0.060	-0.068	-0.074	-0.080	-0.088	-0.094	-0.100	-0.106	-0.112	-0.119	-0.126	-0.132	-0.139	-0.145	-0.150	-0.156	-0.162	-0.168	-0.174	-0.180	-0.186	-0.191	-0.198	-0.202	-0.208	-0.212	-0.218	-0.222	-0.226	-0.230	-0.234	-0.239	-0.242	-0.245	-0.249	-0.251	-0.254	-0.258	-0.260	-0.261	-0.264	-0.265	-0.265	-0.266	-0.266	-0.266	-0.265	-0.264	-0.264	-0.262	-0.259	-0.256	-0.254	-0.250	-0.246	-0.241	-0.236	-0.231	-0.226	-0.221	-0.214	-0.208	-0.200	-0.192	-0.184	-0.176	-0.168	-0.158	-0.148	-0.139	-0.128	-0.118	-0.108	-0.096	-0.084	-0.074	-0.061	-0.049	-0.038	-0.025	-0.014	-0.001	0.012	0.024	0.036	0.049	0.061	0.075	0.088	0.099	0.111	0.124	0.136	0.148	0.160	0.172	0.184	0.196	0.206	0.219	0.230	0.242	0.252	0.264	0.275	0.285	0.295	0.306	0.316	0.326	0.338	0.346	0.356	0.366	0.376	0.386	0.396	0.406	0.416	0.426	0.436	0.446	0.458	0.468	0.478	0.489	0.499	0.510	0.522	0.534	0.544	0.556	0.569	0.581	0.594	0.605	0.619	0.631	0.645	0.659	0.672	0.688	0.701	0.716	0.731	0.746	0.761	0.778	0.792	0.808	0.824	0.839	0.856	0.871	0.888	0.904	0.920	0.935	0.951	0.968	0.982	0.998	1.014	1.028	1.042	1.058	1.071	1.085	1.098	1.111	1.122	1.135	1.146	1.158	1.166	1.178	1.186	1.195	1.202	1.211	1.218	1.224	1.230	1.235	1.239	1.242	1.245	1.248	1.249	1.250	1.251	1.250	1.249	1.249	1.248	1.244	1.241	1.238	1.234	1.230	1.225	1.221	1.215	1.209	1.204	1.198	1.191	1.184	1.178	1.171	1.164	1.156	1.151	1.144	1.136	1.129	1.122	1.115	1.109	1.102	1.096	1.090	1.084	1.078	1.072	1.066	1.061	1.056	1.052	1.048	1.044	1.040	1.036	1.034	1.029	1.026	1.024	1.021	1.019	1.016	1.015	1.012	1.011	1.010	1.008	1.006	1.006	1.004	1.002	1.001	1.000	1.000	0.998	0.998	0.995	0.995	0.994	0.991	0.990	0.988	0.988	0.985	0.982	0.981	0.979	0.976	0.975	0.972	0.970	0.968	0.964	0.961	0.958	0.955	0.951	0.949	0.945	0.942	0.938	0.935	0.931	0.929	0.925	0.921	0.919	0.915	0.912	0.910	0.906	0.902	0.901	0.898	0.894	0.892	0.890	0.888	0.885	0.884	0.882	0.880	0.880	0.878	0.876	0.876	0.875	0.875	0.874	0.874	0.874	0.874	0.874	0.875	0.876	0.876	0.878	0.879	0.879	0.881	0.881	0.884	0.885	0.888	0.890	0.892	0.894	0.898	0.900	0.904	0.908	0.911	0.916	0.920	0.925	0.930	0.935	0.940	0.946	0.952	0.959	0.965	0.972	0.979	0.988	0.995	1.005	1.012	1.022	1.031	1.041	1.052	1.062	1.075	1.086	1.098	1.110	1.122	1.135	1.149	1.162	1.178	1.191	1.205	1.219	1.234	1.249	1.265	1.280	1.295	1.310	1.325	1.340	1.355	1.371	1.386	1.402	1.416	1.431	1.446	1.461	1.476	1.490	1.504	1.519	1.532	1.545	1.559	1.571	1.585	1.596	1.610	1.622	1.632	1.644	1.656	1.668	1.678	1.689	1.700	1.710	1.720	1.731	1.741	1.751	1.761	1.771	1.781	1.791	1.801	1.811	1.822	1.832	1.844	1.854	1.865	1.875	1.886	1.899	1.911	1.922	1.935	1.948	1.960	1.974	1.988	2.002	2.016	2.033	2.046	2.062	2.079	2.096	2.112	2.130	2.148	2.165	2.184	2.202	2.221	2.241	2.260	2.280	2.300	2.320	2.341	2.361	2.380	2.401	2.421	2.441	2.462	2.482	2.502	2.521	2.541	2.560	2.579	2.598	2.615	2.632	2.649	2.665	2.680	2.696	2.709	2.722	2.735	2.745	2.756	2.766	2.774	2.780	2.786	2.792	2.795	2.798	2.800	2.800	2.798	2.794	2.790	2.784	2.778	2.770	2.760	2.749	2.736	2.721	2.706	2.689	2.670	2.651	2.629	2.606	2.582	2.558	2.530	2.502	2.472	2.441	2.410	2.375	2.341	2.306	2.269	2.231	2.192	2.152	2.111	2.070	2.027	1.984	1.939	1.894	1.849	1.802	1.756	1.708	1.660	1.611	1.562	1.514	1.465	1.415	1.365	1.315	1.265	1.215	1.165	1.115	1.064	1.014	0.965	0.915	0.866	0.818	0.769	0.721	0.672	0.626	0.579	0.534	0.489	0.444	0.400	0.356	0.314	0.271	0.230	0.190	0.150	0.112	0.075	0.038	0.002	-0.032	-0.066	-0.099	-0.131	-0.161	-0.191	-0.220	-0.248	-0.274	-0.300	-0.325	-0.349	-0.370	-0.392	-0.412	-0.431	-0.450	-0.468	-0.485	-0.500	-0.515	-0.529	-0.541	-0.554	-0.564	-0.575	-0.585	-0.592	-0.601	-0.608	-0.614	-0.619	-0.624	-0.628	-0.631	-0.634	-0.636	-0.638	-0.638	-0.638	-0.638	-0.638	-0.636	-0.634	-0.631	-0.630	-0.628	-0.624	-0.620	-0.618	-0.614	-0.609	-0.605	-0.599	-0.595	-0.590	-0.584	-0.579	-0.572	-0.568	-0.561	-0.555	-0.549	-0.542	-0.538	-0.530	-0.524	-0.519	-0.511	-0.505	-0.499	-0.492	-0.488	-0.481	-0.476	-0.470	-0.465	-0.460	-0.455	-0.450	-0.445	-0.440	-0.436	-0.432	-0.428	-0.425	-0.421	-0.419	-0.415	-0.412	-0.411	-0.409	-0.408	-0.406	-0.404	-0.404	-0.404	-0.404	-0.402	-0.404	-0.404	-0.404	-0.405	-0.405	-0.408	-0.409	-0.410	-0.412	-0.414	-0.416	-0.419	-0.420	-0.422	-0.425	-0.428	-0.430	-0.432	-0.434	-0.436	-0.439	-0.441	-0.442	-0.444	-0.445	-0.446	-0.449	-0.449	-0.450	-0.450	-0.450	-0.450	-0.450	-0.450	-0.449	-0.449	-0.448	-0.446	-0.445	-0.442	-0.441	-0.440	-0.438	-0.435	-0.434	-0.431	-0.430	-0.429	-0.426	-0.425	-0.425	-0.424	-0.424	-0.422	-0.424	-0.424	-0.426	-0.429	-0.430	-0.434	-0.438	-0.442	-0.449	-0.455	-0.461	-0.470	-0.480	-0.490	-0.501	-0.514	-0.528	-0.541	-0.559	-0.575	-0.594	-0.612	-0.634	-0.656	-0.679	-0.704	-0.729	-0.756	-0.784	-0.812	-0.844	-0.874	-0.906	-0.939	-0.972	-1.008	-1.042	-1.079	-1.116	-1.154	-1.191	-1.230	-1.269	-1.309	-1.349	-1.389	-1.428	-1.469	-1.508	-1.549	-1.588	-1.626	-1.666	-1.704	-1.742	-1.780	-1.818	-1.852	-1.888	-1.922	-1.955	-1.986	-2.018	-2.047	-2.076	-2.104	-2.129	-2.154	-2.176	-2.199	-2.219	-2.238	-2.255	-2.271	-2.285	-2.298	-2.309	-2.319	-2.326	-2.332	-2.338	-2.341	-2.341	-2.341	-2.341	-2.338	-2.332	-2.328	-2.321	-2.311	-2.302	-2.291	-2.279	-2.265	-2.250	-2.235	-2.218	-2.200	-2.181	-2.162	-2.142	-2.121	-2.100	-2.079	-2.055	-2.033	-2.010	-1.985	-1.961	-1.936	-1.912	-1.889	-1.862	-1.838	-1.812	-1.788	-1.764	-1.739	-1.715	-1.691	-1.666	-1.642	-1.619	-1.596	-1.572	-1.549	-1.526	-1.504	-1.482	-1.460	-1.440	-1.418	-1.398	-1.376	-1.355	-1.334	-1.314	-1.292	-1.272	-1.251	-1.230	-1.209	-1.188	-1.166	-1.145	-1.124	-1.101	-1.078	-1.055	-1.031	-1.005	-0.980	-0.955	-0.928	-0.900	-0.871	-0.842	-0.812	-0.781	-0.749	-0.716	-0.681	-0.645	-0.609	-0.571	-0.532	-0.492	-0.451	-0.409	-0.366	-0.321	-0.276	-0.230	-0.182	-0.134	-0.085	-0.035	0.016	0.068	0.120	0.172	0.226	0.281	0.336	0.391	0.446	0.502	0.558	0.614	0.670	0.728	0.782	0.839	0.894	0.950	1.005	1.059	1.112	1.168	1.220	1.272	1.324	1.375	1.425	1.475	1.522	1.569	1.615	1.660	1.705	1.749	1.791	1.832	1.872	1.911	1.949	1.988	2.021	2.058	2.090	2.122	2.155	2.184	2.214	2.242	2.269	2.295	2.321	2.345	2.369	2.392	2.414	2.435	2.454	2.474	2.492	2.510	2.529	2.544	2.561	2.576	2.592	2.606	2.621	2.635	2.648	2.661	2.674	2.685	2.698	2.710	2.721	2.732	2.742	2.754	2.764	2.774	2.785	2.795	2.804	2.814	2.824	2.832	2.842	2.852	2.861	2.870	2.880	2.888	2.898	2.906	2.915	2.924	2.934	2.941	2.950	2.959	2.968	2.975	2.985	2.992	3.000	3.009	3.018	3.025	3.032	3.040	3.048	3.055	3.061	3.069	3.075	3.081	3.088	3.094	3.099	3.104	3.109	3.112	3.118	3.120	3.124	3.126	3.129	3.130	3.131	3.132	3.132	3.132	3.130	3.129	3.125	3.122	3.119	3.112	3.108	3.100	3.094	3.086	3.076	3.066	3.056	3.045	3.032	3.019	3.005	2.991	2.975	2.959	2.941	2.922	2.904	2.884	2.864	2.842	2.820	2.798	2.774	2.750	2.725	2.699	2.674	2.646	2.620	2.591	2.564	2.534	2.506	2.478	2.448	2.416	2.386	2.356	2.325	2.295	2.262	2.231	2.200	2.168	2.136	2.104	2.072	2.040	2.009	1.975	1.944	1.912	1.879	1.848	1.815	1.782	1.750	1.719	1.686	1.654	1.621	1.589	1.556	1.524	1.491	1.458	1.426	1.392	1.359	1.325	1.292	1.259	1.225	1.190	1.155	1.121	1.088	1.051	1.016	0.980	0.945	0.909	0.872	0.836	0.799	0.762	0.724	0.686	0.649	0.611	0.572	0.534	0.495	0.456	0.418	0.378	0.339	0.300	0.260	0.220	0.180	0.140	0.101	0.060	0.021	-0.019	-0.058	-0.098	-0.138	-0.176	-0.216	-0.255	-0.294	-0.332	-0.371	-0.410	-0.448	-0.484	-0.522	-0.560	-0.598	-0.634	-0.670	-0.705	-0.741	-0.776	-0.812	-0.848	-0.881	-0.916	-0.950	-0.984	-1.018	-1.050	-1.082	-1.115	-1.148	-1.180	-1.211	-1.242	-1.274	-1.304	-1.335	-1.365	-1.394	-1.424	-1.452	-1.481	-1.510	-1.539	-1.566	-1.594	-1.621	-1.649	-1.675	-1.701	-1.728	-1.752	-1.778	-1.802	-1.826	-1.850	-1.874	-1.896	-1.919	-1.940	-1.961	-1.982	-2.002	-2.022	-2.042	-2.061	-2.079	-2.095	-2.114	-2.129	-2.145	-2.159	-2.172	-2.186	-2.200	-2.211	-2.222	-2.231	-2.241	-2.251	-2.259	-2.266	-2.272	-2.279	-2.284	-2.289	-2.291	-2.295	-2.298	-2.299	-2.299	-2.299	-2.299	-2.296	-2.295	-2.292	-2.290	-2.288	-2.284	-2.279	-2.274	-2.270	-2.264	-2.258	-2.251	-2.245	-2.238	-2.231	-2.224	-2.218	-2.210	-2.202	-2.195	-2.189	-2.181	-2.174	-2.168	-2.161	-2.155	-2.149	-2.144	-2.138	-2.132	-2.129	-2.124	-2.121	-2.119	-2.116	-2.114	-2.112	-2.111	-2.112	-2.111	-2.112	-2.114	-2.116	-2.119	-2.121	-2.126	-2.130	-2.135	-2.140	-2.146	-2.154	-2.161	-2.168	-2.176	-2.185	-2.195	-2.204	-2.214	-2.225	-2.235	-2.246	-2.256	-2.269	-2.280	-2.291	-2.304	-2.316	-2.328	-2.340	-2.351	-2.364	-2.375	-2.388	-2.399	-2.411	-2.421	-2.432	-2.444	-2.455	-2.466	-2.475	-2.486	-2.495	-2.505	-2.514	-2.521	-2.530	-2.538	-2.545	-2.552	-2.559	-2.566	-2.571	-2.578	-2.582	-2.586	-2.590	-2.595	-2.598	-2.600	-2.602	-2.605	-2.606	-2.608	-2.608	-2.609	-2.609	-2.608	-2.608	-2.606	-2.605	-2.602	-2.600	-2.598	-2.594	-2.591	-2.588	-2.584	-2.579	-2.574	-2.569	-2.564	-2.558	-2.551	-2.545	-2.538	-2.531	-2.524	-2.518	-2.509	-2.500	-2.492	-2.484	-2.475	-2.465	-2.456	-2.446	-2.436	-2.425	-2.415	-2.404	-2.394	-2.381	-2.370	-2.358	-2.346	-2.332	-2.320	-2.308	-2.294	-2.280	-2.266	-2.251	-2.238	-2.224	-2.208	-2.192	-2.179	-2.162	-2.149	-2.132	-2.118	-2.102	-2.086	-2.071	-2.056	-2.041	-2.025	-2.010	-1.994	-1.978	-1.962	-1.948	-1.932	-1.918	-1.902	-1.889	-1.874	-1.860	-1.846	-1.832	-1.819	-1.805	-1.792	-1.780	-1.768	-1.756	-1.745	-1.732	-1.722	-1.711	-1.701	-1.692	-1.682	-1.675	-1.666	-1.659	-1.650	-1.644	-1.636	-1.630	-1.624	-1.618	-1.612	-1.608	-1.602	-1.598	-1.594	-1.590	-1.585	-1.582	-1.579	-1.578	-1.575	-1.572	-1.571	-1.570	-1.568	-1.566	-1.565	-1.564	-1.564	-1.562	-1.562	-1.561	-1.561	-1.560	-1.560	-1.561	-1.561	-1.561	-1.561	-1.561	-1.561	-1.561	-1.562	-1.561	-1.561	-1.561	-1.562	-1.562	-1.564	-1.564	-1.565	-1.565	-1.565	-1.566	-1.565	-1.566	-1.566	-1.566	-1.565	-1.565	-1.565	-1.564	-1.564	-1.564	-1.562	-1.561	-1.560	-1.559	-1.558	-1.556	-1.554	-1.552	-1.549	-1.548	-1.545	-1.541	-1.538	-1.534	-1.530	-1.526	-1.521	-1.518	-1.511	-1.506	-1.501	-1.494	-1.488	-1.481	-1.475	-1.468	-1.459	-1.452	-1.444	-1.435	-1.426	-1.419	-1.410	-1.400	-1.391	-1.381	-1.372	-1.364	-1.355	-1.345	-1.336	-1.328	-1.318	-1.310	-1.301	-1.292	-1.284	-1.275	-1.269	-1.261	-1.254	-1.246	-1.240	-1.235	-1.229	-1.225	-1.219	-1.215	-1.212	-1.210	-1.208	-1.205	-1.205	-1.204	-1.204	-1.205	-1.206	-1.209	-1.210	-1.212	-1.216	-1.220	-1.224	-1.229	-1.235	-1.241	-1.248	-1.254	-1.260	-1.269	-1.275	-1.284	-1.291	-1.301	-1.309	-1.318	-1.326	-1.335	-1.345	-1.354	-1.364	-1.372	-1.381	-1.391	-1.400	-1.409	-1.418	-1.425	-1.434	-1.441	-1.449	-1.456	-1.464	-1.470	-1.476	-1.482	-1.488	-1.492	-1.498	-1.502	-1.508	-1.511	-1.514	-1.518	-1.519	-1.521	-1.524	-1.524	-1.524	-1.525	-1.525	-1.525	-1.522	-1.522	-1.520	-1.519	-1.515	-1.512	-1.509	-1.505	-1.500	-1.496	-1.490	-1.486	-1.480	-1.474	-1.466	-1.460	-1.451	-1.444	-1.436	-1.426	-1.418	-1.409	-1.399	-1.389	-1.378	-1.366	-1.355	-1.342	-1.331	-1.319	-1.306	-1.292	-1.279	-1.264	-1.250	-1.235	-1.220	-1.205	-1.189	-1.174	-1.156	-1.141	-1.125	-1.108	-1.090	-1.074	-1.058	-1.040	-1.022	-1.004	-0.986	-0.969	-0.952	-0.935	-0.918	-0.901	-0.884	-0.868	-0.850	-0.834	-0.818	-0.802	-0.788	-0.772	-0.759	-0.744	-0.730	-0.716	-0.705	-0.692	-0.681	-0.671	-0.660	-0.651	-0.641	-0.631	-0.624	-0.615	-0.609	-0.602	-0.596	-0.591	-0.586	-0.581	-0.578	-0.574	-0.571	-0.569	-0.566	-0.565	-0.564	-0.562	-0.562	-0.561	-0.561	-0.561	-0.561	-0.561	-0.561	-0.561	-0.562	-0.564	-0.564	-0.565	-0.565	-0.566	-0.566	-0.566	-0.566	-0.566	-0.565	-0.565	-0.565	-0.562	-0.562	-0.560	-0.558	-0.555	-0.552	-0.550	-0.548	-0.542	-0.540	-0.535	-0.530	-0.525	-0.520	-0.514	-0.507	-0.501	-0.494	-0.488	-0.479	-0.471	-0.464	-0.455	-0.446	-0.438	-0.428	-0.416	-0.406	-0.396	-0.386	-0.374	-0.362	-0.352	-0.341	-0.329	-0.318	-0.305	-0.292	-0.280	-0.268	-0.255	-0.241	-0.229	-0.215	-0.202	-0.189	-0.176	-0.162	-0.149	-0.135	-0.122	-0.109	-0.095	-0.081	-0.068	-0.055	-0.041	-0.026	-0.014	0.000	0.014	0.026	0.039	0.052	0.065	0.078	0.091	0.102	0.116	0.129	0.140	0.152	0.164	0.178	0.189	0.200	0.211	0.222	0.235	0.246	0.256	0.268	0.279	0.289	0.300	0.310	0.320	0.331	0.341	0.351	0.361	0.372	0.382	0.391	0.401	0.412	0.422	0.431	0.442	0.451	0.461	0.472	0.481	0.491	0.501	0.510	0.521	0.530	0.541	0.550	0.560	0.570	0.580	0.589	0.599	0.609	0.618	0.628	0.636	0.645	0.654	0.664	0.671	0.680	0.689	0.696	0.705	0.712	0.720	0.728	0.735	0.741	0.748	0.755	0.761	0.768	0.772	0.778	0.784	0.789	0.794	0.799	0.802	0.806	0.811	0.814	0.818	0.821	0.825	0.829	0.831	0.834	0.838	0.840	0.842	0.846	0.849	0.851	0.856	0.859	0.862	0.866	0.870	0.874	0.878	0.881	0.886	0.891	0.896	0.901	0.906	0.912	0.919	0.925	0.932	0.939	0.946	0.954	0.961	0.970	0.979	0.988	0.998	1.008	1.016	1.028	1.036	1.048	1.059	1.069	1.081	1.092	1.104	1.115	1.128	1.140	1.152	1.164	1.176	1.188	1.200	1.212	1.225	1.238	1.249	1.261	1.272	1.284	1.296	1.308	1.319	1.330	1.341	1.351	1.362	1.374	1.384	1.394	1.404	1.414	1.422	1.432	1.441	1.451	1.460	1.469	1.476	1.485	1.492	1.501	1.509	1.516	1.525	1.532	1.540	1.545	1.552	1.560	1.566	1.572	1.579	1.584	1.589	1.595	1.600	1.605	1.610	1.615	1.619	1.622	1.625	1.630	1.632	1.635	1.638	1.639	1.641	1.642	1.642	1.644	1.644	1.642	1.642	1.641	1.640	1.639	1.638	1.634	1.630	1.626	1.622	1.619	1.615	1.609	1.604	1.598	1.591	1.585	1.579	1.571	1.565	1.558	1.550	1.544	1.535	1.528	1.519	1.511	1.504	1.495	1.488	1.479	1.471	1.464	1.456	1.449	1.441	1.435	1.428	1.421	1.415	1.409	1.404	1.398	1.392	1.388	1.382	1.379	1.375	1.372	1.369	1.366	1.365	1.361	1.361	1.359	1.358	1.358	1.356	1.356	1.358	1.358	1.358	1.358	1.359	1.360	1.361	1.362	1.362	1.365	1.368	1.369	1.370	1.372	1.374	1.375	1.376	1.379	1.380	1.381	1.382	1.384	1.385	1.388	1.388	1.389	1.390	1.390	1.390	1.391	1.390	1.390	1.390	1.390	1.390	1.389	1.388	1.385	1.384	1.381	1.381	1.379	1.376	1.372	1.370	1.366	1.362	1.359	1.355	1.351	1.348	1.342	1.338	1.331	1.326	1.320	1.314	1.309	1.302	1.295	1.289	1.282	1.276	1.270	1.262	1.255	1.248	1.240	1.232	1.225	1.218	1.211	1.202	1.195	1.189	1.181	1.174	1.166	1.160	1.152	1.146	1.140	1.135	1.129	1.124	1.119	1.114	1.110	1.105	1.102	1.099	1.096	1.094	1.091	1.090	1.089	1.089	1.089	1.089	1.089	1.090	1.091	1.092	1.095	1.098	1.100	1.104	1.108	1.110	1.115	1.119	1.124	1.128	1.134	1.139	1.144	1.149	1.154	1.159	1.164	1.169	1.175	1.180	1.184	1.189	1.194	1.199	1.202	1.206	1.210	1.214	1.215	1.219	1.221	1.224	1.225	1.226	1.228	1.228	1.229	1.229	1.228	1.228	1.225	1.224	1.221	1.219	1.216	1.214	1.210	1.205	1.201	1.198	1.194	1.189	1.182	1.176	1.170	1.164	1.159	1.152	1.145	1.138	1.130	1.124	1.116	1.110	1.101	1.094	1.086	1.079	1.071	1.062	1.055	1.048	1.040	1.031	1.024	1.015	1.008	1.000	0.992	0.985	0.976	0.969	0.961	0.952	0.946	0.939	0.931	0.924	0.916	0.908	0.900	0.894	0.885	0.879	0.871	0.865	0.856	0.849	0.841	0.835	0.828	0.820	0.814	0.806	0.799	0.792	0.785	0.776	0.770	0.762	0.756	0.749	0.742	0.735	0.729	0.720	0.714	0.708	0.700	0.694	0.688	0.681	0.674	0.668	0.661	0.655	0.649	0.642	0.636	0.631	0.625	0.619	0.614	0.608	0.602	0.598	0.594	0.589	0.584	0.580	0.575	0.572	0.569	0.565	0.561	0.559	0.555	0.552	0.551	0.549	0.546	0.545	0.544	0.542	0.541	0.540	0.540	0.539	0.539	0.539	0.539	0.539	0.539	0.539	0.540	0.540	0.541	0.541	0.542	0.545	0.546	0.548	0.548	0.549	0.550	0.551	0.552	0.554	0.556	0.558	0.559	0.560	0.561	0.562	0.562	0.564	0.565	0.565	0.565	0.566	0.568	0.566	0.568	0.566	0.568	0.566	0.566	0.565	0.564	0.564	0.562	0.561	0.560	0.558	0.558	0.555	0.552	0.550	0.549	0.546	0.544	0.540	0.538	0.535	0.532	0.529	0.525	0.522	0.519	0.515	0.511	0.509	0.505	0.501	0.498	0.495	0.491	0.488	0.485	0.481	0.479	0.475	0.472	0.470	0.466	0.464	0.460	0.459	0.456	0.454	0.452	0.451	0.450	0.450	0.449	0.450	0.450	0.450	0.451	0.454	0.455	0.458	0.460	0.464	0.469	0.472	0.478	0.482	0.489	0.496	0.502	0.510	0.519	0.526	0.536	0.545	0.556	0.568	0.579	0.592	0.604	0.619	0.632	0.648	0.662	0.678	0.695	0.711	0.729	0.748	0.765	0.785	0.805	0.825	0.845	0.865	0.885	0.908	0.930	0.951	0.974	0.995	1.019	1.042	1.064	1.088	1.110	1.134	1.158	1.181	1.202	1.226	1.249	1.272	1.295	1.316	1.340	1.361	1.382	1.405	1.425	1.445	1.466	1.485	1.505	1.522	1.541	1.559	1.575	1.591	1.608	1.622	1.638	1.651	1.665	1.678	1.690	1.701	1.712	1.722	1.732	1.741	1.751	1.759	1.765	1.772	1.779	1.784	1.788	1.791	1.794	1.798	1.800	1.800	1.802	1.802	1.802	1.802	1.801	1.800	1.798	1.796	1.792	1.790	1.788	1.784	1.779	1.775	1.770	1.766	1.761	1.756	1.751	1.746	1.740	1.735	1.729	1.722	1.716	1.711	1.705	1.699	1.694	1.689	1.682	1.676	1.671	1.666	1.661	1.658	1.652	1.649	1.645	1.641	1.638	1.635	1.632	1.630	1.626	1.625	1.625	1.622	1.621	1.621	1.621	1.621	1.620	1.621	1.624	1.624	1.626	1.628	1.629	1.632	1.634	1.638	1.640	1.644	1.648	1.650	1.654	1.659	1.661	1.665	1.669	1.674	1.676	1.680	1.684	1.686	1.690	1.692	1.696	1.698	1.700	1.702	1.704	1.704	1.705	1.705	1.705	1.704	1.702	1.702	1.700	1.698	1.694	1.691	1.686	1.682	1.678	1.671	1.664	1.656	1.649	1.641	1.632	1.624	1.615	1.604	1.592	1.582	1.571	1.559	1.546	1.534	1.521	1.508	1.494	1.480	1.466	1.452	1.436	1.422	1.408	1.394	1.379	1.365	1.349	1.335	1.319	1.305	1.290	1.275	1.261	1.246	1.234	1.220	1.208	1.194	1.181	1.169	1.156	1.146	1.135	1.125	1.115	1.105	1.096	1.088	1.079	1.071	1.064	1.056	1.050	1.044	1.039	1.035	1.030	1.026	1.022	1.020	1.019	1.016	1.015	1.014	1.012	1.014	1.014	1.015	1.016	1.018	1.020	1.024	1.026	1.030	1.034	1.038	1.042	1.048	1.052	1.058	1.065	1.070	1.078	1.084	1.091	1.099	1.106	1.114	1.121	1.130	1.138	1.146	1.156	1.164	1.172	1.182	1.191	1.201	1.211	1.219	1.229	1.239	1.249	1.259	1.266	1.276	1.286	1.294	1.304	1.314	1.322	1.331	1.340	1.349	1.358	1.365	1.374	1.381	1.390	1.398	1.406	1.414	1.420	1.428	1.435	1.441	1.449	1.455	1.462	1.469	1.475	1.480	1.486	1.491	1.498	1.502	1.509	1.515	1.520	1.526	1.531	1.536	1.541	1.546	1.554	1.559	1.564	1.570	1.576	1.582	1.588	1.595	1.601	1.608	1.614	1.621	1.628	1.635	1.644	1.651	1.659	1.666	1.675	1.684	1.691	1.700	1.709	1.719	1.728	1.736	1.748	1.756	1.766	1.776	1.786	1.796	1.806	1.815	1.825	1.835	1.846	1.855	1.864	1.875	1.884	1.892	1.901	1.911	1.920	1.929	1.936	1.945	1.952	1.961	1.968	1.975	1.981	1.988	1.995	2.000	2.006	2.011	2.016	2.021	2.025	2.029	2.033	2.036	2.039	2.040	2.042	2.044	2.046	2.046	2.047	2.047	2.047	2.047	2.047	2.045	2.045	2.045	2.042	2.040	2.039	2.036	2.034	2.031	2.029	2.026	2.022	2.019	2.015	2.013	2.007	2.004	1.999	1.994	1.989	1.984	1.979	1.974	1.969	1.964	1.958	1.951	1.945	1.939	1.932	1.928	1.921	1.915	1.908	1.901	1.895	1.888	1.881	1.874	1.866	1.860	1.852	1.845	1.836	1.829	1.821	1.812	1.805	1.798	1.789	1.780	1.771	1.762	1.754	1.745	1.736	1.728	1.718	1.709	1.699	1.690	1.680	1.671	1.661	1.652	1.642	1.632	1.622	1.612	1.602	1.591	1.582	1.571	1.560	1.550	1.539	1.528	1.516	1.505	1.494	1.481	1.470	1.459	1.446	1.434	1.422	1.410	1.398	1.385	1.372	1.360	1.348	1.334	1.321	1.308	1.292	1.280	1.265	1.252	1.238	1.224	1.210	1.196	1.181	1.166	1.152	1.139	1.124	1.109	1.095	1.080	1.065	1.050	1.036	1.021	1.006	0.991	0.976	0.962	0.948	0.932	0.919	0.904	0.889	0.875	0.861	0.848	0.832	0.820	0.806	0.792	0.779	0.766	0.754	0.741	0.729	0.718	0.706	0.694	0.684	0.672	0.664	0.652	0.644	0.635	0.626	0.618	0.610	0.602	0.595	0.589	0.584	0.578	0.572	0.569	0.565	0.561	0.559	0.558	0.555	0.554	0.552	0.554	0.554	0.555	0.555	0.556	0.559	0.562	0.565	0.569	0.571	0.576	0.581	0.586	0.591	0.598	0.602	0.609	0.615	0.621	0.628	0.635	0.642	0.649	0.656	0.662	0.670	0.678	0.685	0.692	0.699	0.706	0.714	0.720	0.728	0.734	0.740	0.745	0.751	0.756	0.762	0.768	0.771	0.776	0.780	0.784	0.786	0.790	0.791	0.794	0.795	0.796	0.798	0.798	0.798	0.796	0.796	0.795	0.792	0.791	0.789	0.786	0.784	0.780	0.776	0.771	0.766	0.762	0.758	0.751	0.746	0.741	0.734	0.729	0.721	0.715	0.709	0.702	0.695	0.689	0.681	0.675	0.668	0.661	0.654	0.648	0.639	0.632	0.626	0.619	0.612	0.606	0.600	0.594	0.586	0.581	0.575	0.569	0.564	0.558	0.552	0.548	0.542	0.538	0.534	0.529	0.524	0.519	0.515	0.511	0.507	0.504	0.500	0.496	0.492	0.490	0.486	0.484	0.480	0.478	0.475	0.471	0.469	0.465	0.462	0.460	0.458	0.455	0.452	0.450	0.448	0.445	0.441	0.439	0.438	0.435	0.431	0.429	0.426	0.424	0.421	0.416	0.414	0.411	0.408	0.404	0.401	0.396	0.394	0.390	0.385	0.382	0.378	0.374	0.369	0.364	0.359	0.355	0.349	0.345	0.339	0.332	0.328	0.321	0.316	0.310	0.305	0.299	0.291	0.285	0.279	0.271	0.264	0.258	0.250	0.244	0.238	0.229	0.222	0.215	0.208	0.200	0.194	0.186	0.179	0.171	0.164	0.158	0.150	0.144	0.138	0.131	0.124	0.119	0.112	0.108	0.102	0.098	0.094	0.089	0.085	0.082	0.079	0.076	0.074	0.071	0.070	0.070	0.070	0.070	0.070	0.071	0.072	0.076	0.079	0.082	0.085	0.091	0.096	0.102	0.109	0.115	0.122	0.130	0.140	0.149	0.158	0.169	0.179	0.189	0.201	0.212	0.225	0.239	0.251	0.265	0.279	0.292	0.308	0.320	0.335	0.350	0.366	0.380	0.395	0.409	0.425	0.439	0.454	0.469	0.482	0.496	0.511	0.524	0.538	0.551	0.562	0.576	0.588	0.599	0.611	0.621	0.631	0.641	0.651	0.661	0.669	0.679	0.686	0.695	0.702	0.709	0.716	0.722	0.728	0.734	0.739	0.744	0.749	0.754	0.759	0.764	0.769	0.774	0.779	0.782	0.789	0.794	0.799	0.804	0.809	0.815	0.821	0.828	0.835	0.841	0.849	0.856	0.865	0.874	0.884	0.891	0.902	0.912	0.924	0.935	0.946	0.959	0.971	0.985	0.999	1.012	1.028	1.041	1.056	1.072	1.088	1.102	1.119	1.136	1.152	1.169	1.186	1.202	1.220	1.235	1.252	1.269	1.285	1.301	1.318	1.332	1.349	1.364	1.378	1.392	1.406	1.420	1.431	1.444	1.456	1.468	1.479	1.489	1.498	1.506	1.515	1.522	1.530	1.536	1.541	1.546	1.551	1.554	1.558	1.560	1.562	1.562	1.564	1.565	1.564	1.562	1.562	1.561	1.559	1.555	1.554	1.550	1.546	1.542	1.538	1.532	1.529	1.524	1.520	1.514	1.509	1.502	1.498	1.491	1.486	1.480	1.475	1.469	1.462	1.458	1.451	1.446	1.440	1.435	1.430	1.424	1.419	1.415	1.410	1.406	1.400	1.396	1.392	1.389	1.384	1.380	1.376	1.372	1.369	1.365	1.362	1.359	1.355	1.352	1.349	1.345	1.342	1.339	1.336	1.331	1.329	1.325	1.321	1.319	1.315	1.311	1.306	1.302	1.299	1.294	1.291	1.286	1.281	1.278	1.272	1.268	1.262	1.258	1.251	1.246	1.241	1.235	1.229	1.222	1.218	1.210	1.205	1.199	1.192	1.186	1.180	1.172	1.168	1.160	1.155	1.149	1.142	1.135	1.129	1.122	1.118	1.111	1.106	1.100	1.095	1.090	1.085	1.080	1.075	1.071	1.066	1.062	1.059	1.055	1.052	1.049	1.048	1.045	1.042	1.041	1.039	1.039	1.039	1.038	1.038	1.038	1.038	1.039	1.040	1.041	1.044	1.046	1.049	1.052	1.056	1.060	1.065	1.070	1.076	1.082	1.089	1.096	1.104	1.111	1.120	1.129	1.139	1.149	1.159	1.170	1.182	1.194	1.208	1.220	1.234	1.249	1.262	1.278	1.294	1.310	1.326	1.344	1.361	1.379	1.396	1.415	1.434	1.452	1.472	1.492	1.511	1.531	1.550	1.571	1.591	1.611	1.632	1.652	1.672	1.692	1.712	1.731	1.750	1.770	1.789	1.808	1.826	1.844	1.862	1.880	1.898	1.912	1.929	1.945	1.961	1.976	1.991	2.005	2.019	2.034	2.046	2.059	2.071	2.082	2.095	2.106	2.116	2.128	2.138	2.149	2.159	2.169	2.178	2.188	2.198	2.206	2.216	2.225	2.235	2.245	2.254	2.264	2.274	2.285	2.294	2.306	2.316	2.328	2.339	2.350	2.364	2.375	2.388	2.401	2.415	2.429	2.444	2.459	2.475	2.490	2.506	2.524	2.540	2.559	2.576	2.595	2.612	2.632	2.651	2.670	2.691	2.711	2.730	2.751	2.771	2.791	2.811	2.832	2.854	2.874	2.894	2.914	2.934	2.954	2.972	2.991	3.010	3.029	3.046	3.062	3.079	3.095	3.110	3.124	3.136	3.150	3.161	3.171	3.181	3.189	3.198	3.202	3.209	3.212	3.214	3.216	3.215	3.215	3.212	3.208	3.201	3.194	3.186	3.176	3.165	3.151	3.138	3.121	3.105	3.085	3.065	3.042	3.020	2.996	2.969	2.941	2.912	2.881	2.850	2.818	2.782	2.748	2.711	2.672	2.635	2.595	2.552	2.510	2.468	2.422	2.379	2.334	2.288	2.240	2.192	2.144	2.094	2.045	1.994	1.945	1.895	1.844	1.791	1.740	1.690	1.638	1.586	1.534	1.482	1.431	1.380	1.329	1.279	1.228	1.179	1.130	1.081	1.031	0.982	0.936	0.890	0.842	0.798	0.752	0.710	0.666	0.624	0.582	0.542	0.504	0.465	0.428	0.391	0.355	0.321	0.288	0.256	0.224	0.195	0.165	0.136	0.110	0.084	0.060	0.035	0.014	-0.008	-0.029	-0.048	-0.066	-0.084	-0.100	-0.115	-0.129	-0.142	-0.155	-0.168	-0.178	-0.188	-0.196	-0.204	-0.212	-0.219	-0.225	-0.230	-0.235	-0.239	-0.241	-0.245	-0.246	-0.249	-0.250	-0.250	-0.250	-0.250	-0.251	-0.250	-0.249	-0.248	-0.246	-0.245	-0.244	-0.242	-0.239	-0.238	-0.235	-0.231	-0.230	-0.228	-0.225	-0.221	-0.219	-0.216	-0.214	-0.211	-0.209	-0.206	-0.204	-0.201	-0.199	-0.196	-0.195	-0.192	-0.191	-0.189	-0.188	-0.186	-0.185	-0.184	-0.184	-0.182	-0.182	-0.181	-0.182	-0.182	-0.182	-0.182	-0.184	-0.185	-0.186	-0.188	-0.189	-0.190	-0.194	-0.195	-0.199	-0.201	-0.204	-0.208	-0.211	-0.215	-0.219	-0.224	-0.228	-0.232	-0.238	-0.242	-0.248	-0.254	-0.258	-0.264	-0.270	-0.275	-0.282	-0.289	-0.294	-0.300	-0.306	-0.312	-0.319	-0.324	-0.330	-0.336	-0.341	-0.348	-0.354	-0.358	-0.362	-0.369	-0.372	-0.378	-0.381	-0.385	-0.389	-0.391	-0.395	-0.398	-0.400	-0.401	-0.404	-0.405	-0.408	-0.408	-0.410	-0.410	-0.411	-0.411	-0.412	-0.412	-0.412	-0.412	-0.414	-0.414	-0.415	-0.416	-0.418	-0.419	-0.421	-0.422	-0.426	-0.429	-0.432	-0.438	-0.441	-0.448	-0.454	-0.460	-0.468	-0.476	-0.486	-0.498	-0.509	-0.521	-0.535	-0.549	-0.564	-0.581	-0.599	-0.618	-0.638	-0.659	-0.681	-0.705	-0.730	-0.755	-0.781	-0.809	-0.839	-0.868	-0.898	-0.930	-0.961	-0.994	-1.028	-1.061	-1.098	-1.132	-1.168	-1.204	-1.241	-1.278	-1.314	-1.351	-1.389	-1.425	-1.461	-1.500	-1.536	-1.571	-1.608	-1.641	-1.676	-1.709	-1.742	-1.775	-1.805	-1.835	-1.864	-1.892	-1.918	-1.944	-1.968	-1.991	-2.011	-2.033	-2.050	-2.068	-2.082	-2.098	-2.110	-2.122	-2.131	-2.139	-2.146	-2.151	-2.155	-2.158	-2.158	-2.156	-2.154	-2.150	-2.145	-2.139	-2.130	-2.121	-2.110	-2.100	-2.086	-2.071	-2.058	-2.041	-2.022	-2.005	-1.986	-1.966	-1.946	-1.924	-1.902	-1.881	-1.859	-1.836	-1.812	-1.788	-1.762	-1.739	-1.714	-1.688	-1.664	-1.638	-1.612	-1.586	-1.561	-1.536	-1.510	-1.485	-1.460	-1.436	-1.410	-1.386	-1.361	-1.338	-1.314	-1.290	-1.266	-1.242	-1.219	-1.196	-1.174	-1.151	-1.129	-1.105	-1.082	-1.061	-1.038	-1.016	-0.994	-0.970	-0.948	-0.925	-0.902	-0.879	-0.855	-0.831	-0.808	-0.782	-0.756	-0.732	-0.705	-0.679	-0.651	-0.622	-0.594	-0.565	-0.535	-0.504	-0.471	-0.439	-0.405	-0.371	-0.336	-0.299	-0.262	-0.225	-0.185	-0.144	-0.104	-0.061	-0.019	0.024	0.069	0.114	0.161	0.208	0.255	0.304	0.354	0.404	0.454	0.504	0.556	0.608	0.660	0.712	0.765	0.818	0.871	0.924	0.978	1.030	1.082	1.136	1.189	1.240	1.292	1.345	1.395	1.446	1.496	1.546	1.595	1.642	1.689	1.735	1.780	1.825	1.869	1.911	1.952	1.994	2.033	2.072	2.109	2.146	2.181	2.215	2.248	2.280	2.310	2.340	2.369	2.396	2.422	2.448	2.471	2.494	2.516	2.538	2.559	2.578	2.595	2.612	2.628	2.642	2.658	2.671	2.682	2.695	2.706	2.718	2.728	2.736	2.746	2.754	2.762	2.769	2.776	2.782	2.789	2.795	2.800	2.805	2.810	2.814	2.819	2.822	2.828	2.830	2.835	2.839	2.844	2.846	2.850	2.854	2.858	2.860	2.864	2.868	2.872	2.876	2.880	2.884	2.889	2.892	2.896	2.900	2.904	2.908	2.912	2.916	2.921	2.926	2.931	2.934	2.939	2.944	2.948	2.951	2.956	2.959	2.964	2.966	2.970	2.972	2.975	2.978	2.979	2.981	2.982	2.982	2.984	2.984	2.984	2.981	2.981	2.979	2.976	2.972	2.968	2.964	2.959	2.952	2.945	2.939	2.930	2.921	2.910	2.900	2.889	2.876	2.864	2.850	2.836	2.820	2.805	2.788	2.769	2.751	2.732	2.712	2.692	2.671	2.650	2.626	2.604	2.580	2.556	2.531	2.506	2.480	2.454	2.428	2.401	2.375	2.349	2.320	2.292	2.265	2.236	2.209	2.180	2.152	2.124	2.094	2.066	2.038	2.009	1.980	1.951	1.924	1.895	1.868	1.839	1.810	1.782	1.754	1.725	1.698	1.669	1.641	1.612	1.585	1.558	1.529	1.500	1.472	1.444	1.416	1.388	1.358	1.329	1.300	1.270	1.241	1.211	1.180	1.151	1.120	1.090	1.058	1.026	0.994	0.961	0.929	0.896	0.862	0.829	0.795	0.760	0.726	0.690	0.654	0.619	0.582	0.546	0.510	0.472	0.436	0.399	0.360	0.322	0.284	0.245	0.206	0.168	0.129	0.090	0.050	0.011	-0.028	-0.066	-0.106	-0.145	-0.185	-0.224	-0.262	-0.302	-0.341	-0.380	-0.420	-0.458	-0.498	-0.535	-0.572	-0.611	-0.649	-0.686	-0.722	-0.760	-0.798	-0.834	-0.870	-0.906	-0.942	-0.979	-1.012	-1.048	-1.082	-1.116	-1.150	-1.184	-1.216	-1.250	-1.281	-1.314	-1.344	-1.375	-1.406	-1.436	-1.465	-1.495	-1.524	-1.551	-1.580	-1.606	-1.634	-1.660	-1.685	-1.710	-1.734	-1.759	-1.781	-1.804	-1.825	-1.848	-1.868	-1.889	-1.908	-1.926	-1.945	-1.962	-1.979	-1.995	-2.010	-2.026	-2.040	-2.052	-2.066	-2.079	-2.090	-2.100	-2.111	-2.121	-2.130	-2.138	-2.145	-2.152	-2.158	-2.165	-2.169	-2.174	-2.176	-2.180	-2.182	-2.185	-2.186	-2.188	-2.188	-2.188	-2.188	-2.188	-2.186	-2.184	-2.181	-2.180	-2.176	-2.175	-2.171	-2.168	-2.164	-2.160	-2.155	-2.151	-2.148	-2.142	-2.139	-2.134	-2.130	-2.126	-2.120	-2.116	-2.112	-2.108	-2.104	-2.101	-2.096	-2.094	-2.090	-2.088	-2.085	-2.082	-2.080	-2.079	-2.079	-2.078	-2.076	-2.076	-2.078	-2.079	-2.080	-2.081	-2.082	-2.086	-2.089	-2.092	-2.096	-2.100	-2.105	-2.111	-2.116	-2.122	-2.129	-2.135	-2.141	-2.149	-2.158	-2.165	-2.174	-2.181	-2.190	-2.199	-2.209	-2.218	-2.228	-2.238	-2.248	-2.258	-2.268	-2.278	-2.288	-2.298	-2.308	-2.318	-2.328	-2.339	-2.349	-2.358	-2.368	-2.378	-2.386	-2.396	-2.405	-2.414	-2.421	-2.430	-2.439	-2.445	-2.454	-2.460	-2.466	-2.475	-2.481	-2.486	-2.491	-2.498	-2.502	-2.506	-2.511	-2.515	-2.518	-2.521	-2.524	-2.526	-2.529	-2.530	-2.531	-2.532	-2.532	-2.531	-2.532	-2.531	-2.530	-2.529	-2.528	-2.525	-2.521	-2.519	-2.515	-2.511	-2.506	-2.501	-2.498	-2.491	-2.486	-2.480	-2.472	-2.466	-2.459	-2.450	-2.442	-2.435	-2.426	-2.416	-2.408	-2.398	-2.388	-2.376	-2.366	-2.355	-2.345	-2.334	-2.322	-2.310	-2.299	-2.286	-2.274	-2.261	-2.249	-2.235	-2.221	-2.208	-2.194	-2.181	-2.168	-2.152	-2.139	-2.125	-2.110	-2.096	-2.082	-2.066	-2.052	-2.039	-2.024	-2.010	-1.995	-1.981	-1.968	-1.954	-1.939	-1.925	-1.910	-1.898	-1.882	-1.869	-1.855	-1.842	-1.828	-1.815	-1.801	-1.788	-1.775	-1.761	-1.750	-1.736	-1.724	-1.711	-1.699	-1.686	-1.675	-1.662	-1.651	-1.639	-1.628	-1.616	-1.606	-1.595	-1.584	-1.572	-1.561	-1.551	-1.540	-1.530	-1.520	-1.511	-1.501	-1.490	-1.481	-1.472	-1.464	-1.454	-1.445	-1.435	-1.428	-1.420	-1.411	-1.402	-1.395	-1.388	-1.380	-1.372	-1.365	-1.359	-1.352	-1.346	-1.340	-1.334	-1.328	-1.322	-1.318	-1.312	-1.309	-1.304	-1.300	-1.298	-1.292	-1.290	-1.288	-1.284	-1.281	-1.280	-1.278	-1.278	-1.276	-1.275	-1.275	-1.275	-1.275	-1.275	-1.275	-1.275	-1.276	-1.278	-1.279	-1.279	-1.281	-1.282	-1.284	-1.285	-1.288	-1.289	-1.290	-1.291	-1.292	-1.294	-1.294	-1.296	-1.296	-1.298	-1.296	-1.298	-1.298	-1.296	-1.296	-1.295	-1.294	-1.292	-1.290	-1.289	-1.286	-1.282	-1.280	-1.275	-1.272	-1.268	-1.262	-1.258	-1.254	-1.248	-1.241	-1.235	-1.230	-1.224	-1.216	-1.210	-1.205	-1.198	-1.191	-1.184	-1.178	-1.171	-1.165	-1.159	-1.152	-1.146	-1.141	-1.135	-1.130	-1.125	-1.120	-1.115	-1.112	-1.109	-1.106	-1.104	-1.101	-1.100	-1.099	-1.100	-1.099	-1.101	-1.101	-1.104	-1.106	-1.110	-1.114	-1.118	-1.122	-1.129	-1.134	-1.140	-1.148	-1.155	-1.161	-1.170	-1.179	-1.189	-1.198	-1.208	-1.218	-1.228	-1.239	-1.249	-1.260	-1.271	-1.282	-1.294	-1.306	-1.316	-1.329	-1.340	-1.351	-1.364	-1.375	-1.385	-1.398	-1.408	-1.418	-1.428	-1.439	-1.449	-1.458	-1.468	-1.476	-1.484	-1.491	-1.499	-1.508	-1.514	-1.520	-1.526	-1.532	-1.536	-1.541	-1.546	-1.549	-1.552	-1.555	-1.558	-1.559	-1.560	-1.561	-1.561	-1.561	-1.560	-1.560	-1.559	-1.556	-1.552	-1.550	-1.546	-1.542	-1.539	-1.532	-1.526	-1.520	-1.514	-1.508	-1.500	-1.491	-1.484	-1.475	-1.465	-1.455	-1.445	-1.434	-1.422	-1.412	-1.399	-1.386	-1.374	-1.360	-1.346	-1.332	-1.318	-1.302	-1.288	-1.271	-1.255	-1.239	-1.221	-1.205	-1.188	-1.170	-1.154	-1.135	-1.118	-1.099	-1.080	-1.062	-1.044	-1.025	-1.006	-0.989	-0.970	-0.950	-0.932	-0.915	-0.896	-0.879	-0.861	-0.844	-0.825	-0.809	-0.792	-0.775	-0.759	-0.744	-0.729	-0.714	-0.700	-0.686	-0.672	-0.659	-0.648	-0.635	-0.624	-0.612	-0.602	-0.592	-0.582	-0.572	-0.564	-0.556	-0.549	-0.541	-0.535	-0.529	-0.522	-0.516	-0.511	-0.507	-0.502	-0.499	-0.495	-0.492	-0.489	-0.486	-0.484	-0.480	-0.478	-0.476	-0.474	-0.471	-0.470	-0.469	-0.466	-0.465	-0.462	-0.461	-0.460	-0.458	-0.455	-0.452	-0.450	-0.448	-0.445	-0.442	-0.439	-0.436	-0.432	-0.430	-0.425	-0.421	-0.418	-0.412	-0.409	-0.404	-0.398	-0.392	-0.388	-0.380	-0.374	-0.368	-0.361	-0.354	-0.348	-0.339	-0.332	-0.324	-0.315	-0.306	-0.296	-0.288	-0.278	-0.268	-0.259	-0.249	-0.239	-0.229	-0.218	-0.206	-0.195	-0.184	-0.172	-0.160	-0.149	-0.136	-0.124	-0.111	-0.099	-0.088	-0.074	-0.060	-0.049	-0.036	-0.022	-0.009	0.004	0.016	0.030	0.042	0.056	0.069	0.081	0.094	0.106	0.119	0.131	0.144	0.155	0.168	0.179	0.191	0.202	0.214	0.225	0.235	0.246	0.256	0.268	0.278	0.288	0.296	0.306	0.316	0.325	0.334	0.342	0.350	0.360	0.369	0.376	0.385	0.391	0.399	0.408	0.415	0.422	0.430	0.438	0.444	0.452	0.460	0.468	0.474	0.482	0.490	0.496	0.505	0.512	0.520	0.529	0.536	0.544	0.552	0.561	0.570	0.578	0.588	0.596	0.604	0.614	0.622	0.631	0.641	0.650	0.659	0.669	0.678	0.686	0.696	0.705	0.715	0.724	0.734	0.741	0.751	0.760	0.770	0.778	0.786	0.795	0.802	0.810	0.819	0.826	0.834	0.840	0.848	0.855	0.862	0.869	0.875	0.881	0.888	0.894	0.899	0.905	0.910	0.915	0.920	0.925	0.930	0.936	0.941	0.945	0.951	0.956	0.960	0.965	0.970	0.975	0.979	0.984	0.991	0.996	1.001	1.006	1.011	1.018	1.024	1.031	1.036	1.044	1.051	1.058	1.066	1.074	1.081	1.091	1.099	1.108	1.116	1.126	1.136	1.146	1.155	1.166	1.178	1.188	1.199	1.210	1.222	1.234	1.245	1.259	1.270	1.282	1.296	1.309	1.321	1.334	1.346	1.360	1.372	1.386	1.400	1.414	1.426	1.440	1.452	1.466	1.480	1.491	1.505	1.519	1.530	1.544	1.555	1.568	1.580	1.591	1.602	1.614	1.625	1.636	1.646	1.656	1.666	1.676	1.685	1.694	1.704	1.710	1.718	1.724	1.731	1.736	1.742	1.748	1.752	1.756	1.760	1.762	1.765	1.766	1.768	1.769	1.769	1.769	1.769	1.766	1.765	1.762	1.760	1.756	1.752	1.749	1.744	1.739	1.734	1.728	1.721	1.714	1.708	1.700	1.692	1.685	1.676	1.669	1.660	1.652	1.644	1.635	1.628	1.619	1.610	1.602	1.595	1.586	1.579	1.571	1.564	1.558	1.551	1.544	1.539	1.534	1.528	1.522	1.519	1.515	1.511	1.508	1.505	1.502	1.502	1.500	1.500	1.500	1.500	1.500	1.501	1.502	1.505	1.506	1.510	1.512	1.516	1.521	1.525	1.529	1.532	1.539	1.542	1.549	1.552	1.559	1.564	1.569	1.574	1.581	1.586	1.591	1.596	1.601	1.608	1.611	1.616	1.621	1.625	1.630	1.634	1.639	1.642	1.646	1.649	1.652	1.654	1.656	1.659	1.661	1.662	1.664	1.664	1.665	1.666	1.665	1.665	1.664	1.664	1.661	1.660	1.658	1.656	1.652	1.650	1.648	1.644	1.640	1.635	1.630	1.628	1.622	1.616	1.611	1.605	1.599	1.594	1.588	1.580	1.574	1.568	1.561	1.554	1.548	1.540	1.532	1.525	1.519	1.511	1.504	1.496	1.489	1.482	1.474	1.468	1.460	1.454	1.448	1.440	1.434	1.428	1.422	1.416	1.411	1.405	1.400	1.395	1.390	1.386	1.384	1.379	1.375	1.372	1.370	1.369	1.366	1.364	1.362	1.361	1.360	1.360	1.360	1.360	1.361	1.361	1.362	1.362	1.364	1.364	1.366	1.368	1.370	1.371	1.374	1.375	1.376	1.379	1.380	1.382	1.384	1.385	1.388	1.388	1.390	1.390	1.391	1.392	1.392	1.392	1.392	1.391	1.390	1.390	1.389	1.386	1.385	1.382	1.380	1.376	1.375	1.371	1.368	1.362	1.358	1.352	1.348	1.342	1.336	1.331	1.325	1.319	1.311	1.305	1.298	1.290	1.282	1.275	1.268	1.259	1.250	1.242	1.235	1.225	1.218	1.209	1.199	1.191	1.182	1.174	1.164	1.155	1.146	1.138	1.129	1.120	1.111	1.101	1.094	1.084	1.075	1.066	1.058	1.049	1.039	1.030	1.021	1.011	1.004	0.994	0.985	0.976	0.966	0.958	0.949	0.939	0.929	0.920	0.910	0.901	0.892	0.882	0.874	0.864	0.854	0.844	0.834	0.824	0.814	0.804	0.794	0.784	0.774	0.762	0.752	0.742	0.732	0.721	0.711	0.701	0.690	0.680	0.670	0.660	0.650	0.640	0.631	0.620	0.611	0.601	0.592	0.584	0.575	0.566	0.558	0.548	0.541	0.532	0.525	0.518	0.510	0.502	0.496	0.490	0.484	0.479	0.472	0.468	0.462	0.459	0.454	0.449	0.446	0.441	0.439	0.435	0.434	0.431	0.429	0.428	0.426	0.425	0.422	0.422	0.421	0.420	0.420	0.419	0.420	0.420	0.419	0.419	0.420	0.420	0.419	0.420	0.421	0.420	0.420	0.421	0.421	0.421	0.421	0.420	0.421	0.421	0.420	0.420	0.419	0.418	0.416	0.415	0.414	0.411	0.410	0.409	0.405	0.402	0.401	0.399	0.394	0.391	0.388	0.384	0.380	0.376	0.371	0.368	0.362	0.358	0.352	0.346	0.342	0.336	0.331	0.325	0.319	0.314	0.308	0.301	0.296	0.289	0.284	0.278	0.271	0.265	0.260	0.254	0.249	0.244	0.239	0.234	0.229	0.225	0.220	0.216	0.214	0.209	0.206	0.204	0.200	0.199	0.198	0.196	0.195	0.195	0.195	0.196	0.196	0.199	0.201	0.204	0.206	0.211	0.216	0.220	0.226	0.232	0.239	0.248	0.256	0.265	0.274	0.284	0.295	0.306	0.318	0.330	0.344	0.358	0.372	0.386	0.402	0.419	0.435	0.454	0.471	0.491	0.510	0.530	0.550	0.571	0.592	0.614	0.638	0.660	0.684	0.708	0.732	0.756	0.781	0.808	0.832	0.859	0.886	0.911	0.938	0.965	0.992	1.020	1.048	1.074	1.101	1.130	1.158	1.184	1.211	1.239	1.265	1.292	1.320	1.345	1.371	1.398	1.424	1.449	1.474	1.499	1.521	1.545	1.569	1.590	1.612	1.634	1.652	1.674	1.692	1.710	1.728	1.745	1.762	1.778	1.792	1.808	1.821	1.834	1.846	1.859	1.869	1.878	1.888	1.896	1.904	1.910	1.916	1.921	1.926	1.930	1.932	1.936	1.938	1.939	1.940	1.940	1.939	1.938	1.936	1.934	1.931	1.929	1.924	1.920	1.915	1.911	1.906	1.899	1.894	1.889	1.882	1.876	1.869	1.861	1.854	1.846	1.838	1.831	1.824	1.815	1.808	1.800	1.792	1.785	1.776	1.770	1.762	1.754	1.748	1.740	1.734	1.728	1.720	1.714	1.709	1.702	1.698	1.691	1.688	1.682	1.678	1.674	1.670	1.666	1.662	1.660	1.658	1.654	1.651	1.650	1.649	1.648	1.646	1.644	1.644	1.642	1.644	1.642	1.642	1.641	1.642	1.642	1.641	1.642	1.642	1.642	1.642	1.644	1.642	1.642	1.642	1.641	1.641	1.640	1.639	1.638	1.635	1.634	1.630	1.628	1.625	1.621	1.619	1.614	1.609	1.604	1.598	1.592	1.585	1.578	1.569	1.561	1.552	1.542	1.534	1.524	1.511	1.501	1.489	1.478	1.465	1.450	1.438	1.422	1.409	1.394	1.379	1.364	1.348	1.331	1.315	1.299	1.282	1.265	1.249	1.231	1.215	1.198	1.179	1.162	1.145	1.128	1.110	1.094	1.078	1.060	1.044	1.028	1.011	0.996	0.981	0.966	0.952	0.938	0.925	0.911	0.899	0.886	0.874	0.862	0.851	0.841	0.832	0.822	0.814	0.805	0.798	0.791	0.785	0.779	0.774	0.769	0.765	0.761	0.759	0.756	0.755	0.754	0.754	0.754	0.754	0.755	0.758	0.759	0.762	0.765	0.769	0.774	0.779	0.784	0.790	0.796	0.804	0.811	0.819	0.826	0.835	0.844	0.852	0.864	0.872	0.882	0.894	0.904	0.916	0.926	0.939	0.951	0.964	0.976	0.989	1.001	1.015	1.026	1.039	1.052	1.065	1.079	1.091	1.105	1.118	1.131	1.144	1.158	1.170	1.182	1.195	1.209	1.220	1.232	1.245	1.256	1.269	1.280	1.291	1.302	1.312	1.324	1.335	1.345	1.355	1.365	1.372	1.382	1.391	1.400	1.409	1.418	1.424	1.432	1.440	1.449	1.455	1.462	1.470	1.478	1.484	1.490	1.496	1.502	1.509	1.515	1.521	1.528	1.534	1.540	1.545	1.550	1.556	1.562	1.568	1.572	1.579	1.582	1.589	1.594	1.600	1.604	1.610	1.615	1.620	1.625	1.630	1.635	1.640	1.645	1.649	1.654	1.658	1.662	1.666	1.670	1.674	1.679	1.681	1.685	1.688	1.690	1.695	1.696	1.699	1.702	1.704	1.705	1.708	1.709	1.710	1.712	1.712	1.712	1.715	1.715	1.714	1.715	1.715	1.715	1.714	1.712	1.711	1.710	1.709	1.706	1.706	1.704	1.701	1.700	1.698	1.695	1.692	1.689	1.686	1.682	1.680	1.678	1.674	1.671	1.666	1.664	1.660	1.658	1.652	1.649	1.646	1.642	1.638	1.634	1.629	1.625	1.620	1.616	1.611	1.608	1.602	1.599	1.594	1.590	1.585	1.581	1.576	1.571	1.568	1.562	1.558	1.554	1.548	1.542	1.539	1.534	1.529	1.524	1.521	1.516	1.511	1.506	1.501	1.498	1.492	1.486	1.482	1.479	1.472	1.469	1.464	1.459	1.454	1.449	1.444	1.439	1.435	1.430	1.424	1.420	1.415	1.409	1.404	1.398	1.392	1.388	1.381	1.376	1.370	1.364	1.358	1.351	1.344	1.338	1.331	1.324	1.318	1.309	1.301	1.294	1.285	1.276	1.268	1.260	1.249	1.240	1.231	1.221	1.212	1.201	1.190	1.179	1.168	1.158	1.145	1.134	1.121	1.110	1.096	1.084	1.071	1.059	1.045	1.031	1.018	1.005	0.991	0.976	0.964	0.949	0.935	0.920	0.906	0.892	0.879	0.864	0.850	0.835	0.820	0.806	0.791	0.778	0.764	0.750	0.736	0.722	0.709	0.695	0.681	0.669	0.656	0.644	0.631	0.619	0.608	0.596	0.585	0.575	0.564	0.554	0.545	0.535	0.528	0.520	0.511	0.504	0.498	0.491	0.485	0.481	0.476	0.472	0.468	0.465	0.462	0.461	0.460	0.460	0.460	0.460	0.461	0.464	0.465	0.468	0.471	0.475	0.479	0.482	0.488	0.494	0.500	0.506	0.512	0.520	0.526	0.534	0.541	0.550	0.558	0.566	0.574	0.582	0.591	0.599	0.608	0.615	0.624	0.632	0.640	0.649	0.656	0.664	0.670	0.678	0.684	0.689	0.695	0.700	0.706	0.710	0.714	0.718	0.721	0.722	0.726	0.728	0.729	0.730	0.729	0.729	0.728	0.728	0.726	0.724	0.720	0.718	0.714	0.710	0.706	0.702	0.698	0.692	0.688	0.681	0.675	0.669	0.662	0.658	0.651	0.644	0.638	0.630	0.625	0.618	0.610	0.605	0.599	0.591	0.586	0.580	0.574	0.570	0.564	0.560	0.554	0.549	0.545	0.541	0.538	0.535	0.531	0.529	0.526	0.525	0.522	0.521	0.519	0.518	0.518	0.516	0.518	0.516	0.516	0.516	0.518	0.518	0.519	0.519	0.520	0.521	0.522	0.524	0.525	0.526	0.528	0.530	0.531	0.532	0.534	0.535	0.536	0.536	0.538	0.539	0.539	0.539	0.540	0.540	0.540	0.541	0.541	0.541	0.541	0.541	0.540	0.540	0.539	0.539	0.536	0.535	0.534	0.532	0.531	0.530	0.529	0.528	0.525	0.524	0.521	0.520	0.519	0.516	0.515	0.512	0.511	0.509	0.507	0.505	0.504	0.501	0.499	0.498	0.496	0.494	0.492	0.491	0.489	0.486	0.485	0.484	0.481	0.479	0.478	0.476	0.475	0.472	0.472	0.470	0.469	0.468	0.466	0.465	0.461	0.460	0.460	0.459	0.456	0.456	0.454	0.452	0.451	0.451	0.450	0.449	0.448	0.448	0.446	0.445	0.445	0.446	0.446	0.445	0.446	0.448	0.448	0.449	0.451	0.452	0.455	0.458	100.000	5.000	2.000	1.000	5.000	0.000	0.000	0.000	0.000	0.000	0.000	0.000	0.000	0.000	0.000	0.000	0.000	0.000	-0.498	-0.511	-0.528	-0.542	-0.558	-0.572	-0.589	-0.605	-0.621	-0.638	-0.655	-0.671	-0.690	-0.706	-0.725	-0.742	-0.761	-0.778	-0.796	-0.815	-0.834	-0.852	-0.870	-0.890	-0.910	-0.929	-0.948	-0.966	-0.985	-1.005	-1.024	-1.044	-1.064	-1.082	-1.102	-1.122	-1.141	-1.161	-1.180	-1.200	-1.220	-1.240	-1.259	-1.278	-1.298	-1.316	-1.336	-1.355	-1.375	-1.392	-1.412	-1.431	-1.449	-1.468	-1.486	-1.504	-1.521	-1.540	-1.558	-1.575	-1.592	-1.610	-1.626	-1.642	-1.659	-1.674	-1.690	-1.705	-1.721	-1.735	-1.750	-1.762	-1.776	-1.790	-1.801	-1.814	-1.826	-1.836	-1.848	-1.859	-1.869	-1.878	-1.886	-1.894	-1.901	-1.909	-1.915	-1.920	-1.926	-1.931	-1.935	-1.938	-1.941	-1.944	-1.945	-1.945	-1.946	-1.945	-1.945	-1.942	-1.940	-1.939	-1.935	-1.931	-1.926	-1.921	-1.916	-1.909	-1.902	-1.896	-1.888	-1.880	-1.870	-1.861	-1.850	-1.841	-1.830	-1.820	-1.809	-1.798	-1.785	-1.772	-1.760	-1.749	-1.735	-1.722	-1.709	-1.695	-1.681	-1.668	-1.654	-1.640	-1.626	-1.611	-1.598	-1.584	-1.570	-1.555	-1.542	-1.529	-1.515	-1.500	-1.488	-1.475	-1.461	-1.449	-1.438	-1.425	-1.412	-1.401	-1.390	-1.379	-1.368	-1.356	-1.345	-1.334	-1.324	-1.314	-1.304	-1.295	-1.285	-1.275	-1.266	-1.258	-1.249	-1.240	-1.232	-1.224	-1.215	-1.208	-1.200	-1.191	-1.185	-1.178	-1.170	-1.162	-1.155	-1.148	-1.141	-1.134	-1.126	-1.120	-1.112	-1.106	-1.099	-1.092	-1.085	-1.079	-1.072	-1.065	-1.058	-1.052	-1.045	-1.039	-1.032	-1.025	-1.018	-1.012	-1.005	-0.998	-0.991	-0.984	-0.976	-0.970	-0.962	-0.955	-0.948	-0.940	-0.932	-0.925	-0.918	-0.909	-0.901	-0.891	-0.884	-0.875	-0.865	-0.855	-0.845	-0.835	-0.825	-0.814	-0.802	-0.790	-0.779	-0.766	-0.754	-0.740	-0.726	-0.711	-0.696	-0.680	-0.665	-0.648	-0.631	-0.612	-0.595	-0.575	-0.555	-0.535	-0.515	-0.494	-0.472	-0.450	-0.428	-0.404	-0.380	-0.356	-0.332	-0.306	-0.281	-0.255	-0.230	-0.204	-0.176	-0.151	-0.124	-0.096	-0.069	-0.040	-0.012	0.015	0.044	0.071	0.100	0.129	0.156	0.184	0.211	0.238	0.266	0.292	0.319	0.345	0.371	0.396	0.421	0.446	0.470	0.495	0.519	0.540	0.564	0.585	0.608	0.628	0.649	0.668	0.688	0.706	0.725	0.742	0.760	0.776	0.792	0.808	0.822	0.838	0.850	0.864	0.876	0.888	0.900	0.910	0.920	0.930	0.939	0.948	0.955	0.962	0.970	0.976	0.982	0.986	0.991	0.995	0.999	1.002	1.004	1.006	1.009	1.009	1.010	1.009	1.009	1.006	1.006	1.004	1.001	0.998	0.994	0.991	0.986	0.981	0.976	0.970	0.964	0.958	0.950	0.942	0.935	0.926	0.918	0.908	0.899	0.890	0.880	0.870	0.860	0.849	0.838	0.826	0.816	0.804	0.792	0.780	0.768	0.756	0.745	0.732	0.720	0.709	0.696	0.685	0.672	0.662	0.651	0.639	0.629	0.619	0.608	0.599	0.589	0.580	0.570	0.564	0.555	0.548	0.541	0.534	0.529	0.525	0.520	0.516	0.512	0.510	0.509	0.507	0.507	0.507	0.507	0.510	0.511	0.515	0.518	0.521	0.526	0.531	0.538	0.542	0.549	0.558	0.564	0.571	0.580	0.589	0.599	0.608	0.616	0.626	0.635	0.646	0.656	0.665	0.675	0.686	0.695	0.705	0.715	0.722	0.732	0.740	0.749	0.758	0.765	0.770	0.778	0.782	0.788	0.791	0.795	0.799	0.800	0.802	0.804	0.804	0.804	0.804	0.801	0.800	0.796	0.792	0.789	0.782	0.778	0.770	0.762	0.755	0.746	0.738	0.729	0.719	0.709	0.698	0.686	0.674	0.661	0.649	0.636	0.624	0.610	0.596	0.582	0.569	0.555	0.540	0.528	0.514	0.499	0.485	0.471	0.458	0.444	0.432	0.419	0.406	0.394	0.381	0.369	0.356	0.345	0.332	0.321	0.311	0.301	0.290	0.281	0.271	0.262	0.254	0.245	0.238	0.230	0.222	0.215	0.209	0.201	0.195	0.190	0.184	0.178	0.172	0.168	0.162	0.159	0.154	0.149	0.145	0.141	0.138	0.135	0.131	0.129	0.126	0.124	0.120	0.119	0.118	0.115	0.112	0.111	0.110	0.109	0.108	0.108	0.106	0.106	0.106	0.105	0.106	0.106	0.106	0.106	0.108	0.108	0.109	0.109	0.111	0.111	0.114	0.115	0.116	0.119	0.120	0.122	0.124	0.126	0.129	0.130	0.132	0.135	0.136	0.140	0.141	0.144	0.145	0.148	0.150	0.151	0.154	0.154	0.156	0.158	0.159	0.160	0.160	0.161	0.162	0.164	0.164	0.164	0.164	0.164	0.164	0.165	0.164	0.164	0.162	0.161	0.161	0.161	0.160	0.160	0.159	0.158	0.158	0.156	0.156	0.156	0.154	0.154	0.154	0.154	0.155	0.155	0.155	0.156	0.156	0.158	0.160	0.161	0.162	0.166	0.170	0.171	0.175	0.180	0.184	0.189	0.192	0.199	0.204	0.209	0.216	0.222	0.230	0.236	0.245	0.254	0.261	0.270	0.279	0.289	0.299	0.309	0.319	0.330	0.341	0.352	0.364	0.376	0.389	0.400	0.412	0.425	0.438	0.450	0.464	0.476	0.491	0.504	0.518	0.531	0.545	0.559	0.572	0.585	0.599	0.612	0.626	0.640	0.654	0.668	0.681	0.694	0.708	0.721	0.734	0.746	0.760	0.772	0.786	0.798	0.811	0.822	0.835	0.846	0.859	0.870	0.881	0.892	0.904	0.915	0.926	0.936	0.948	0.958	0.968	0.978	0.989	0.999	1.008	1.018	1.028	1.036	1.045	1.055	1.064	1.072	1.082	1.090	1.099	1.106	1.116	1.125	1.132	1.141	1.148	1.156	1.164	1.172	1.180	1.188	1.194	1.201	1.209	1.215	1.222	1.229	1.235	1.241	1.248	1.254	1.260	1.266	1.270	1.275	1.280	1.286	1.289	1.294	1.299	1.301	1.305	1.308	1.311	1.312	1.315	1.316	1.319	1.319	1.320	1.320	1.321	1.321	1.321	1.321	1.320	1.319	1.319	1.316	1.314	1.312	1.310	1.308	1.305	1.302	1.299	1.296	1.294	1.289	1.286	1.282	1.279	1.276	1.272	1.269	1.266	1.262	1.260	1.258	1.254	1.252	1.250	1.249	1.248	1.246	1.244	1.244	1.242	1.242	1.242	1.244	1.244	1.246	1.246	1.249	1.251	1.254	1.256	1.260	1.264	1.268	1.272	1.278	1.282	1.289	1.294	1.300	1.306	1.312	1.321	1.328	1.335	1.342	1.350	1.359	1.368	1.376	1.384	1.392	1.401	1.410	1.419	1.426	1.436	1.445	1.454	1.462	1.471	1.480	1.489	1.496	1.506	1.514	1.522	1.531	1.540	1.548	1.555	1.562	1.570	1.578	1.585	1.592	1.599	1.606	1.614	1.620	1.626	1.632	1.639	1.645	1.651	1.656	1.661	1.666	1.671	1.676	1.681	1.685	1.690	1.694	1.696	1.700	1.702	1.705	1.709	1.711	1.712	1.715	1.716	1.718	1.719	1.720	1.720	1.720	1.719	1.719	1.719	1.718	1.716	1.714	1.712	1.710	1.709	1.706	1.702	1.699	1.698	1.694	1.689	1.685	1.680	1.676	1.671	1.666	1.662	1.658	1.651	1.646	1.641	1.636	1.630	1.626	1.620	1.614	1.609	1.604	1.599	1.592	1.589	1.582	1.578	1.572	1.568	1.564	1.558	1.552	1.548	1.544	1.539	1.535	1.530	1.526	1.521	1.519	1.514	1.510	1.505	1.501	1.496	1.492	1.488	1.484	1.480	1.475	1.470	1.464	1.460	1.454	1.448	1.441	1.435	1.430	1.422	1.415	1.408	1.399	1.391	1.382	1.374	1.364	1.354	1.342	1.332	1.321	1.310	1.298	1.285	1.272	1.259	1.244	1.230	1.216	1.201	1.185	1.170	1.154	1.138	1.120	1.104	1.086	1.069	1.051	1.034	1.015	0.996	0.978	0.959	0.940	0.920	0.902	0.882	0.864	0.844	0.824	0.805	0.785	0.765	0.745	0.726	0.708	0.686	0.668	0.649	0.629	0.609	0.590	0.570	0.551	0.532	0.514	0.495	0.478	0.458	0.440	0.421	0.404	0.385	0.369	0.350	0.334	0.315	0.299	0.282	0.266	0.250	0.234	0.218	0.201	0.188	0.172	0.156	0.144	0.129	0.115	0.101	0.089	0.076	0.064	0.052	0.041	0.031	0.020	0.009	0.000	-0.010	-0.019	-0.026	-0.035	-0.042	-0.049	-0.056	-0.062	-0.068	-0.074	-0.079	-0.082	-0.088	-0.092	-0.095	-0.099	-0.101	-0.102	-0.105	-0.106	-0.108	-0.109	-0.109	-0.109	-0.109	-0.109	-0.108	-0.109	-0.108	-0.106	-0.104	-0.102	-0.100	-0.100	-0.098	-0.095	-0.094	-0.091	-0.088	-0.086	-0.082	-0.081	-0.078	-0.075	-0.072	-0.069	-0.066	-0.064	-0.061	-0.059	-0.054	-0.052	-0.049	-0.046	-0.042	-0.040	-0.036	-0.034	-0.030	-0.028	-0.024	-0.020	-0.018	-0.014	-0.011	-0.008	-0.005	-0.001	0.002	0.005	0.008	0.011	0.015	0.019	0.021	0.025	0.029	0.031	0.035	0.038	0.041	0.044	0.048	0.051	0.054	0.056	0.060	0.064	0.065	0.069	0.071	0.074	0.076	0.079	0.081	0.084	0.085	0.088	0.088	0.090	0.091	0.092	0.092	0.094	0.094	0.095	0.095	0.094	0.094	0.094	0.092	0.092	0.091	0.089	0.089	0.088	0.084	0.082	0.081	0.079	0.075	0.072	0.070	0.066	0.064	0.060	0.059	0.055	0.051	0.048	0.044	0.041	0.038	0.034	0.031	0.028	0.024	0.020	0.018	0.012	0.009	0.006	0.002	-0.001	-0.004	-0.008	-0.010	-0.012	-0.015	-0.018	-0.020	-0.022	-0.025	-0.028	-0.030	-0.031	-0.034	-0.035	-0.036	-0.039	-0.040	-0.041	-0.044	-0.045	-0.045	-0.046	-0.049	-0.049	-0.051	-0.051	-0.052	-0.054	-0.054	-0.055	-0.056	-0.056	-0.058	-0.058	-0.056	-0.058	-0.058	-0.056	-0.058	-0.056	-0.055	-0.055	-0.054	-0.052	-0.052	-0.050	-0.048	-0.046	-0.045	-0.041	-0.039	-0.036	-0.034	-0.030	-0.026	-0.022	-0.018	-0.012	-0.009	-0.002	0.002	0.009	0.014	0.021	0.026	0.034	0.041	0.048	0.056	0.064	0.071	0.080	0.089	0.096	0.106	0.115	0.124	0.134	0.142	0.151	0.161	0.171	0.180	0.190	0.200	0.209	0.219	0.229	0.238	0.248	0.256	0.266	0.275	0.284	0.292	0.302	0.311	0.319	0.328	0.335	0.342	0.351	0.358	0.366	0.372	0.381	0.388	0.394	0.402	0.409	0.415	0.421	0.429	0.435	0.442	0.449	0.455	0.461	0.468	0.475	0.481	0.489	0.495	0.502	0.509	0.518	0.524	0.531	0.539	0.546	0.554	0.562	0.570	0.579	0.588	0.598	0.606	0.615	0.625	0.635	0.645	0.656	0.666	0.678	0.688	0.699	0.710	0.722	0.735	0.746	0.759	0.771	0.782	0.795	0.809	0.821	0.832	0.846	0.858	0.871	0.884	0.898	0.910	0.921	0.934	0.948	0.959	0.971	0.984	0.995	1.006	1.018	1.029	1.040	1.050	1.061	1.071	1.080	1.090	1.099	1.108	1.115	1.124	1.130	1.136	1.142	1.149	1.154	1.158	1.162	1.166	1.169	1.171	1.174	1.175	1.175	1.176	1.176	1.176	1.175	1.172	1.171	1.169	1.165	1.160	1.156	1.151	1.146	1.140	1.134	1.128	1.120	1.111	1.104	1.096	1.086	1.078	1.068	1.059	1.048	1.038	1.026	1.015	1.005	0.994	0.982	0.971	0.959	0.949	0.938	0.925	0.914	0.902	0.892	0.881	0.870	0.860	0.849	0.840	0.830	0.821	0.811	0.802	0.795	0.788	0.780	0.772	0.766	0.761	0.756	0.751	0.748	0.744	0.741	0.739	0.736	0.735	0.735	0.734	0.735	0.736	0.738	0.740	0.742	0.746	0.750	0.755	0.760	0.766	0.771	0.779	0.786	0.794	0.800	0.809	0.818	0.826	0.835	0.844	0.854	0.862	0.871	0.881	0.891	0.900	0.909	0.918	0.926	0.934	0.942	0.950	0.959	0.966	0.972	0.980	0.985	0.990	0.996	1.000	1.004	1.006	1.010	1.011	1.012	1.012	1.012	1.011	1.010	1.006	1.002	1.000	0.995	0.989	0.982	0.975	0.968	0.959	0.950	0.940	0.929	0.918	0.905	0.892	0.879	0.864	0.850	0.835	0.820	0.804	0.788	0.770	0.752	0.736	0.718	0.701	0.682	0.662	0.644	0.625	0.605	0.586	0.566	0.546	0.526	0.507	0.489	0.469	0.449	0.431	0.412	0.394	0.375	0.358	0.339	0.321	0.304	0.286	0.270	0.252	0.238	0.221	0.208	0.191	0.178	0.162	0.150	0.136	0.124	0.111	0.101	0.089	0.079	0.068	0.059	0.050	0.041	0.032	0.025	0.018	0.011	0.004	0.000	-0.006	-0.011	-0.015	-0.019	-0.021	-0.025	-0.026	-0.029	-0.030	-0.031	-0.031	-0.032	-0.031	-0.030	-0.030	-0.028	-0.025	-0.024	-0.020	-0.018	-0.014	-0.009	-0.006	0.000	0.005	0.010	0.015	0.021	0.028	0.034	0.039	0.045	0.052	0.060	0.068	0.075	0.082	0.090	0.098	0.106	0.115	0.124	0.131	0.141	0.150	0.159	0.169	0.179	0.188	0.196	0.208	0.218	0.228	0.238	0.249	0.261	0.271	0.282	0.292	0.304	0.316	0.328	0.340	0.351	0.364	0.376	0.390	0.402	0.416	0.430	0.444	0.458	0.471	0.486	0.501	0.515	0.530	0.546	0.562	0.576	0.592	0.609	0.625	0.641	0.658	0.674	0.690	0.706	0.722	0.739	0.756	0.772	0.789	0.805	0.821	0.836	0.852	0.868	0.882	0.898	0.912	0.928	0.941	0.955	0.969	0.981	0.992	1.005	1.018	1.028	1.039	1.049	1.058	1.066	1.075	1.082	1.091	1.098	1.104	1.110	1.115	1.119	1.122	1.125	1.129	1.130	1.132	1.134	1.134	1.132	1.132	1.131	1.130	1.128	1.124	1.120	1.118	1.112	1.109	1.104	1.099	1.092	1.086	1.080	1.072	1.066	1.059	1.051	1.044	1.036	1.028	1.019	1.010	1.001	0.992	0.982	0.974	0.964	0.954	0.944	0.932	0.921	0.912	0.901	0.889	0.878	0.866	0.855	0.844	0.831	0.819	0.806	0.794	0.781	0.769	0.756	0.742	0.729	0.716	0.702	0.689	0.675	0.661	0.648	0.631	0.618	0.602	0.589	0.574	0.558	0.544	0.529	0.514	0.496	0.481	0.466	0.451	0.435	0.420	0.405	0.389	0.374	0.359	0.342	0.328	0.311	0.296	0.281	0.266	0.251	0.236	0.221	0.206	0.192	0.178	0.164	0.149	0.134	0.120	0.106	0.092	0.079	0.064	0.050	0.036	0.024	0.009	-0.004	-0.018	-0.030	-0.044	-0.056	-0.070	-0.084	-0.098	-0.110	-0.122	-0.136	-0.149	-0.164	-0.176	-0.190	-0.204	-0.218	-0.230	-0.245	-0.259	-0.272	-0.285	-0.300	-0.314	-0.329	-0.342	-0.356	-0.371	-0.386	-0.400	-0.415	-0.429	-0.444	-0.459	-0.474	-0.488	-0.502	-0.516	-0.531	-0.546	-0.561	-0.576	-0.590	-0.605	-0.619	-0.634	-0.648	-0.660	-0.674	-0.688	-0.700	-0.712	-0.725	-0.738	-0.749	-0.760	-0.771	-0.782	-0.792	-0.801	-0.811	-0.819	-0.828	-0.834	-0.841	-0.846	-0.852	-0.858	-0.861	-0.865	-0.868	-0.869	-0.870	-0.870	-0.870	-0.869	-0.866	-0.864	-0.860	-0.856	-0.851	-0.846	-0.839	-0.832	-0.824	-0.816	-0.806	-0.796	-0.786	-0.774	-0.762	-0.750	-0.738	-0.725	-0.710	-0.696	-0.681	-0.666	-0.651	-0.635	-0.619	-0.602	-0.588	-0.570	-0.554	-0.536	-0.520	-0.504	-0.488	-0.470	-0.454	-0.438	-0.420	-0.405	-0.390	-0.374	-0.359	-0.345	-0.330	-0.318	-0.302	-0.290	-0.278	-0.266	-0.255	-0.244	-0.232	-0.222	-0.214	-0.205	-0.196	-0.189	-0.181	-0.176	-0.169	-0.164	-0.159	-0.155	-0.151	-0.148	-0.144	-0.139	-0.138	-0.136	-0.134	-0.132	-0.130	-0.129	-0.128	-0.126	-0.126	-0.126	-0.125	-0.124	-0.124	-0.122	-0.121	-0.120	-0.118	-0.116	-0.114	-0.112	-0.110	-0.106	-0.104	-0.100	-0.096	-0.092	-0.088	-0.082	-0.076	-0.071	-0.065	-0.058	-0.051	-0.044	-0.035	-0.028	-0.019	-0.011	-0.001	0.008	0.019	0.028	0.038	0.048	0.059	0.069	0.079	0.089	0.099	0.110	0.120	0.131	0.140	0.150	0.160	0.170	0.179	0.188	0.195	0.204	0.211	0.218	0.225	0.231	0.238	0.242	0.248	0.250	0.254	0.256	0.259	0.260	0.261	0.261	0.261	0.261	0.259	0.258	0.255	0.250	0.248	0.242	0.238	0.232	0.226	0.220	0.212	0.205	0.198	0.188	0.180	0.170	0.161	0.151	0.140	0.131	0.120	0.109	0.098	0.088	0.075	0.064	0.052	0.041	0.029	0.018	0.006	-0.005	-0.018	-0.029	-0.040	-0.051	-0.062	-0.072	-0.084	-0.094	-0.104	-0.114	-0.122	-0.134	-0.142	-0.150	-0.160	-0.166	-0.175	-0.181	-0.190	-0.196	-0.202	-0.209	-0.214	-0.219	-0.222	-0.226	-0.230	-0.234	-0.235	-0.238	-0.239	-0.241	-0.241	-0.242	-0.241	-0.242	-0.241	-0.239	-0.238	-0.234	-0.231	-0.228	-0.224	-0.220	-0.214	-0.209	-0.202	-0.198	-0.190	-0.182	-0.175	-0.168	-0.159	-0.150	-0.141	-0.130	-0.120	-0.110	-0.099	-0.089	-0.078	-0.065	-0.054	-0.042	-0.030	-0.018	-0.005	0.008	0.021	0.034	0.046	0.060	0.072	0.085	0.098	0.111	0.124	0.136	0.149	0.161	0.174	0.186	0.198	0.210	0.221	0.232	0.244	0.254	0.264	0.274	0.284	0.294	0.302	0.311	0.319	0.328	0.336	0.344	0.351	0.359	0.365	0.371	0.378	0.382	0.389	0.395	0.400	0.406	0.410	0.415	0.420	0.425	0.430	0.435	0.439	0.444	0.449	0.454	0.459	0.465	0.469	0.474	0.481	0.486	0.492	0.499	0.506	0.512	0.520	0.528	0.535	0.542	0.551	0.561	0.570	0.580	0.590	0.601	0.611	0.624	0.634	0.646	0.659	0.671	0.685	0.698	0.712	0.726	0.739	0.754	0.770	0.784	0.799	0.814	0.829	0.844	0.860	0.875	0.890	0.906	0.921	0.936	0.951	0.966	0.980	0.995	1.009	1.021	1.035	1.049	1.061	1.074	1.086	1.098	1.109	1.120	1.130	1.140	1.149	1.158	1.166	1.174	1.181	1.189	1.196	1.201	1.208	1.212	1.216	1.221	1.226	1.229	1.234	1.238	1.239	1.242	1.244	1.246	1.248	1.250	1.252	1.252	1.255	1.258	1.259	1.259	1.261	1.262	1.264	1.265	1.266	1.269	1.270	1.272	1.276	1.278	1.281	1.284	1.286	1.290	1.294	1.298	1.301	1.305	1.310	1.314	1.319	1.324	1.330	1.335	1.340	1.346	1.351	1.356	1.362	1.369	1.374	1.380	1.386	1.391	1.398	1.402	1.408	1.414	1.419	1.422	1.428	1.432	1.436	1.440	1.445	1.448	1.451	1.454	1.455	1.458	1.460	1.461	1.461	1.462	1.462	1.462	1.462	1.461	1.460	1.459	1.458	1.456	1.452	1.451	1.448	1.444	1.440	1.438	1.432	1.429	1.425	1.421	1.416	1.412	1.406	1.402	1.398	1.392	1.388	1.382	1.378	1.372	1.368	1.364	1.359	1.354	1.349	1.345	1.341	1.336	1.332	1.330	1.325	1.321	1.319	1.315	1.312	1.311	1.309	1.306	1.304	1.302	1.301	1.300	1.299	1.298	1.298	1.298	1.296	1.296	1.298	1.298	1.299	1.300	1.301	1.304	1.306	1.309	1.312	1.315	1.320	1.324	1.329	1.332	1.339	1.345	1.351	1.356	1.364	1.370	1.378	1.388	1.396	1.404	1.414	1.424	1.432	1.445	1.455	1.468	1.479	1.492	1.504	1.518	1.531	1.545	1.559	1.574	1.589	1.604	1.620	1.635	1.650	1.668	1.682	1.699	1.715	1.731	1.749	1.765	1.782	1.799	1.815	1.832	1.849	1.865	1.882	1.899	1.915	1.930	1.946	1.962	1.978	1.994	2.009	2.024	2.038	2.052	2.068	2.081	2.095	2.109	2.122	2.136	2.150	2.162	2.176	2.189	2.201	2.212	2.226	2.238	2.250	2.262	2.275	2.286	2.298	2.310	2.321	2.332	2.345	2.358	2.369	2.380	2.392	2.405	2.416	2.429	2.441	2.454	2.465	2.478	2.491	2.504	2.518	2.530	2.544	2.556	2.570	2.584	2.599	2.612	2.625	2.640	2.655	2.669	2.684	2.696	2.711	2.725	2.740	2.755	2.769	2.782	2.795	2.809	2.822	2.835	2.848	2.859	2.872	2.882	2.894	2.905	2.915	2.925	2.934	2.941	2.950	2.958	2.964	2.969	2.974	2.978	2.980	2.982	2.984	2.984	2.984	2.981	2.978	2.974	2.969	2.962	2.954	2.945	2.936	2.924	2.911	2.898	2.884	2.868	2.850	2.831	2.811	2.790	2.769	2.745	2.720	2.694	2.668	2.639	2.609	2.579	2.546	2.514	2.480	2.444	2.409	2.372	2.334	2.295	2.255	2.215	2.174	2.131	2.088	2.044	2.000	1.956	1.910	1.864	1.818	1.769	1.722	1.674	1.625	1.576	1.528	1.479	1.430	1.380	1.330	1.279	1.229	1.178	1.129	1.079	1.028	0.978	0.929	0.879	0.830	0.779	0.731	0.681	0.634	0.586	0.538	0.490	0.442	0.396	0.351	0.306	0.261	0.216	0.172	0.130	0.088	0.046	0.005	-0.035	-0.074	-0.112	-0.150	-0.188	-0.224	-0.260	-0.294	-0.326	-0.360	-0.391	-0.421	-0.452	-0.480	-0.507	-0.535	-0.561	-0.585	-0.609	-0.634	-0.654	-0.675	-0.695	-0.714	-0.732	-0.750	-0.765	-0.780	-0.794	-0.806	-0.819	-0.830	-0.839	-0.848	-0.856	-0.862	-0.868	-0.874	-0.878	-0.880	-0.884	-0.885	-0.885	-0.884	-0.884	-0.881	-0.878	-0.874	-0.871	-0.865	-0.859	-0.852	-0.844	-0.835	-0.828	-0.818	-0.806	-0.795	-0.784	-0.771	-0.756	-0.744	-0.729	-0.712	-0.698	-0.680	-0.662	-0.645	-0.626	-0.608	-0.589	-0.568	-0.546	-0.525	-0.504	-0.481	-0.459	-0.436	-0.412	-0.388	-0.364	-0.339	-0.312	-0.288	-0.260	-0.235	-0.208	-0.180	-0.152	-0.125	-0.098	-0.069	-0.040	-0.011	0.018	0.048	0.078	0.108	0.138	0.166	0.198	0.228	0.259	0.289	0.320	0.352	0.384	0.415	0.446	0.480	0.511	0.544	0.576	0.609	0.641	0.674	0.708	0.741	0.775	0.809	0.844	0.876	0.911	0.946	0.981	1.018	1.052	1.089	1.125	1.161	1.199	1.235	1.272	1.310	1.348	1.385	1.424	1.462	1.501	1.539	1.579	1.618	1.658	1.695	1.734	1.775	1.814	1.852	1.891	1.930	1.970	2.007	2.046	2.084	2.121	2.159	2.194	2.231	2.268	2.301	2.336	2.370	2.404	2.435	2.468	2.498	2.528	2.556	2.582	2.611	2.635	2.660	2.684	2.705	2.726	2.746	2.766	2.782	2.799	2.814	2.826	2.839	2.849	2.859	2.866	2.875	2.880	2.885	2.889	2.891	2.891	2.891	2.890	2.889	2.885	2.881	2.876	2.871	2.864	2.856	2.848	2.838	2.829	2.819	2.808	2.796	2.785	2.772	2.760	2.746	2.735	2.721	2.709	2.695	2.681	2.669	2.655	2.644	2.631	2.618	2.606	2.594	2.582	2.571	2.561	2.551	2.541	2.532	2.524	2.515	2.508	2.500	2.494	2.488	2.481	2.478	2.472	2.469	2.465	2.462	2.459	2.458	2.456	2.455	2.454	2.455	2.455	2.455	2.456	2.458	2.459	2.460	2.462	2.464	2.466	2.469	2.470	2.472	2.474	2.476	2.478	2.479	2.480	2.480	2.482	2.482	2.481	2.481	2.480	2.479	2.476	2.474	2.470	2.466	2.461	2.456	2.451	2.444	2.436	2.429	2.419	2.410	2.400	2.388	2.376	2.364	2.351	2.338	2.322	2.308	2.291	2.275	2.258	2.240	2.222	2.205	2.185	2.166	2.146	2.126	2.106	2.086	2.066	2.045	2.026	2.005	1.985	1.965	1.944	1.925	1.906	1.888	1.869	1.850	1.832	1.815	1.799	1.784	1.768	1.754	1.739	1.726	1.714	1.701	1.691	1.681	1.671	1.662	1.655	1.648	1.641	1.635	1.630	1.626	1.622	1.619	1.615	1.614	1.612	1.611	1.610	1.610	1.609	1.610	1.610	1.610	1.612	1.612	1.614	1.615	1.615	1.616	1.616	1.618	1.618	1.619	1.618	1.618	1.616	1.614	1.612	1.610	1.606	1.604	1.599	1.595	1.591	1.585	1.579	1.572	1.565	1.558	1.550	1.541	1.531	1.522	1.512	1.501	1.491	1.479	1.468	1.455	1.444	1.430	1.418	1.405	1.391	1.378	1.362	1.350	1.335	1.321	1.308	1.294	1.280	1.265	1.251	1.238	1.224	1.210	1.199	1.185	1.172	1.160	1.149	1.136	1.125	1.112	1.104	1.092	1.082	1.074	1.064	1.054	1.046	1.038	1.030	1.022	1.015	1.009	1.002	0.996	0.991	0.985	0.980	0.976	0.971	0.968	0.965	0.961	0.958	0.954	0.952	0.949	0.948	0.946	0.942	0.941	0.940	0.939	0.938	0.936	0.935	0.934	0.932	0.931	0.930	0.930	0.929	0.928	0.926	0.925	0.922	0.921	0.919	0.918	0.914	0.912	0.909	0.905	0.902	0.898	0.895	0.890	0.884	0.879	0.874	0.868	0.860	0.852	0.845	0.838	0.828	0.819	0.809	0.798	0.786	0.776	0.764	0.751	0.738	0.724	0.710	0.695	0.680	0.665	0.648	0.630	0.614	0.596	0.578	0.559	0.540	0.521	0.501	0.481	0.460	0.440	0.420	0.399	0.378	0.356	0.335	0.314	0.291	0.270	0.249	0.228	0.205	0.184	0.164	0.142	0.120	0.100	0.079	0.059	0.038	0.018	-0.001	-0.021	-0.040	-0.060	-0.079	-0.098	-0.115	-0.132	-0.151	-0.168	-0.185	-0.201	-0.219	-0.235	-0.251	-0.266	-0.282	-0.299	-0.314	-0.329	-0.345	-0.360	-0.375	-0.391	-0.406	-0.420	-0.435	-0.450	-0.466	-0.481	-0.498	-0.512	-0.528	-0.544	-0.559	-0.575	-0.591	-0.608	-0.624	-0.640	-0.658	-0.674	-0.691	-0.710	-0.726	-0.744	-0.761	-0.780	-0.798	-0.818	-0.836	-0.855	-0.875	-0.894	-0.912	-0.932	-0.952	-0.971	-0.991	-1.011	-1.031	-1.050	-1.071	-1.091	-1.111	-1.130	-1.150	-1.170	-1.190	-1.210	-1.230	-1.250	-1.270	-1.290	-1.309	-1.328	-1.346	-1.366	-1.385	-1.404	-1.422	-1.442	-1.460	-1.479	-1.496	-1.515	-1.534	-1.550	-1.568	-1.585	-1.602	-1.620	-1.636	-1.654	-1.670	-1.686	-1.702	-1.718	-1.734	-1.750	-1.765	-1.780	-1.795	-1.810	-1.825	-1.839	-1.854	-1.866	-1.879	-1.892	-1.905	-1.918	-1.930	-1.942	-1.954	-1.964	-1.975	-1.986	-1.996	-2.006	-2.015	-2.022	-2.031	-2.040	-2.047	-2.054	-2.060	-2.066	-2.071	-2.075	-2.081	-2.085	-2.086	-2.090	-2.092	-2.092	-2.094	-2.095	-2.094	-2.092	-2.091	-2.089	-2.086	-2.082	-2.078	-2.074	-2.069	-2.062	-2.056	-2.049	-2.040	-2.033	-2.024	-2.015	-2.005	-1.995	-1.984	-1.972	-1.961	-1.950	-1.938	-1.924	-1.911	-1.898	-1.884	-1.869	-1.855	-1.841	-1.826	-1.811	-1.796	-1.781	-1.766	-1.750	-1.735	-1.720	-1.705	-1.689	-1.675	-1.659	-1.644	-1.630	-1.615	-1.601	-1.588	-1.572	-1.560	-1.546	-1.532	-1.520	-1.508	-1.496	-1.484	-1.472	-1.461	-1.450	-1.439	-1.429	-1.420	-1.410	-1.401	-1.392	-1.385	-1.376	-1.368	-1.360	-1.352	-1.346	-1.339	-1.332	-1.328	-1.321	-1.315	-1.310	-1.304	-1.300	-1.294	-1.290	-1.285	-1.279	-1.274	-1.270	-1.265	-1.261	-1.256	-1.251	-1.248	-1.242	-1.238	-1.232	-1.228	-1.224	-1.218	-1.212	-1.209	-1.202	-1.198	-1.191	-1.185	-1.179	-1.174	-1.168	-1.161	-1.154	-1.146	-1.140	-1.132	-1.125	-1.116	-1.109	-1.100	-1.091	-1.082	-1.072	-1.064	-1.052	-1.042	-1.032	-1.022	-1.010	-0.999	-0.986	-0.975	-0.962	-0.949	-0.935	-0.920	-0.908	-0.891	-0.876	-0.860	-0.844	-0.826	-0.810	-0.792	-0.774	-0.756	-0.736	-0.718	-0.696	-0.676	-0.655	-0.635	-0.612	-0.590	-0.568	-0.544	-0.521	-0.498	-0.474	-0.449	-0.422	-0.398	-0.371	-0.345	-0.319	-0.292	-0.265	-0.238	-0.210	-0.181	-0.154	-0.125	-0.098	-0.068	-0.040	-0.011	0.018	0.046	0.074	0.102	0.130	0.159	0.186	0.214	0.241	0.268	0.294	0.321	0.348	0.374	0.398	0.422	0.448	0.471	0.494	0.518	0.539	0.560	0.581	0.601	0.621	0.640	0.659	0.676	0.692	0.710	0.725	0.740	0.752	0.765	0.779	0.790	0.800	0.811	0.820	0.829	0.836	0.844	0.850	0.858	0.861	0.866	0.869	0.872	0.875	0.876	0.879	0.880	0.879	0.879	0.878	0.876	0.874	0.870	0.868	0.864	0.860	0.856	0.851	0.848	0.841	0.836	0.829	0.824	0.816	0.810	0.802	0.795	0.788	0.781	0.774	0.765	0.756	0.749	0.741	0.732	0.725	0.716	0.709	0.700	0.691	0.682	0.674	0.666	0.658	0.649	0.641	0.634	0.625	0.619	0.611	0.604	0.598	0.590	0.584	0.578	0.570	0.565	0.559	0.554	0.550	0.545	0.540	0.538	0.532	0.530	0.528	0.525	0.522	0.522	0.520	0.520	0.520	0.520	0.520	0.521	0.524	0.525	0.529	0.531	0.535	0.539	0.542	0.548	0.552	0.558	0.564	0.570	0.576	0.582	0.589	0.596	0.604	0.611	0.618	0.625	0.634	0.641	0.648	0.656	0.664	0.670	0.679	0.685	0.692	0.699	0.705	0.711	0.718	0.722	0.728	0.732	0.736	0.739	0.742	0.745	0.746	0.748	0.749	0.749	0.748	0.748	0.745	0.742	0.739	0.736	0.731	0.726	0.721	0.715	0.709	0.701	0.694	0.685	0.676	0.666	0.658	0.646	0.636	0.625	0.614	0.601	0.590	0.578	0.565	0.551	0.538	0.525	0.512	0.498	0.484	0.471	0.458	0.442	0.429	0.416	0.402	0.389	0.376	0.361	0.350	0.336	0.322	0.311	0.298	0.285	0.272	0.261	0.250	0.238	0.226	0.215	0.205	0.194	0.184	0.172	0.164	0.154	0.144	0.134	0.125	0.116	0.108	0.099	0.090	0.081	0.074	0.065	0.058	0.050	0.041	0.034	0.028	0.020	0.014	0.006	0.000	-0.006	-0.012	-0.019	-0.025	-0.030	-0.036	-0.040	-0.046	-0.051	-0.056	-0.060	-0.065	-0.069	-0.072	-0.076	-0.080	-0.081	-0.085	-0.088	-0.089	-0.091	-0.092	-0.095	-0.096	-0.096	-0.099	-0.099	-0.099	-0.099	-0.099	-0.098	-0.098	-0.096	-0.095	-0.094	-0.092	-0.091	-0.090	-0.088	-0.086	-0.084	-0.082	-0.080	-0.078	-0.076	-0.074	-0.071	-0.070	-0.068	-0.065	-0.064	-0.061	-0.060	-0.058	-0.058	-0.056	-0.054	-0.052	-0.052	-0.051	-0.050	-0.049	-0.049	-0.048	-0.048	-0.048	-0.048	-0.046	-0.046	-0.048	-0.048	-0.048	-0.048	-0.048	-0.048	-0.048	-0.048	-0.046	-0.046	-0.046	-0.045	-0.045	-0.042	-0.042	-0.041	-0.039	-0.038	-0.035	-0.032	-0.030	-0.026	-0.024	-0.020	-0.015	-0.011	-0.006	-0.001	0.004	0.010	0.016	0.022	0.030	0.036	0.044	0.052	0.060	0.068	0.078	0.085	0.095	0.104	0.112	0.122	0.132	0.144	0.154	0.164	0.176	0.186	0.198	0.209	0.220	0.231	0.242	0.255	0.266	0.278	0.289	0.301	0.312	0.324	0.335	0.348	0.359	0.371	0.381	0.392	0.404	0.416	0.428	0.438	0.449	0.459	0.470	0.481	0.491	0.502	0.512	0.524	0.534	0.544	0.555	0.564	0.574	0.584	0.594	0.604	0.614	0.622	0.631	0.642	0.651	0.660	0.669	0.679	0.688	0.696	0.706	0.715	0.724	0.732	0.741	0.749	0.759	0.766	0.775	0.782	0.791	0.800	0.808	0.816	0.824	0.832	0.839	0.846	0.855	0.861	0.869	0.875	0.882	0.890	0.896	0.904	0.910	0.915	0.921	0.928	0.934	0.939	0.944	0.949	0.955	0.959	0.962	0.968	0.971	0.974	0.979	0.980	0.984	0.986	0.989	0.990	0.991	0.992	0.994	0.994	0.994	0.994	0.994	0.992	0.991	0.990	0.988	0.986	0.984	0.981	0.978	0.974	0.970	0.966	0.961	0.956	0.951	0.946	0.941	0.935	0.930	0.924	0.918	0.911	0.905	0.899	0.892	0.886	0.879	0.872	0.866	0.860	0.854	0.848	0.841	0.836	0.830	0.825	0.819	0.815	0.811	0.806	0.802	0.798	0.795	0.792	0.790	0.788	0.785	0.785	0.782	0.782	0.782	0.784	0.784	0.785	0.788	0.789	0.792	0.794	0.798	0.802	0.806	0.811	0.816	0.821	0.828	0.832	0.840	0.846	0.854	0.861	0.869	0.876	0.885	0.894	0.901	0.910	0.919	0.929	0.936	0.945	0.955	0.964	0.974	0.982	0.992	1.002	1.012	1.021	1.031	1.041	1.050	1.060	1.070	1.080	1.089	1.099	1.109	1.118	1.128	1.136	1.148	1.156	1.166	1.176	1.186	1.195	1.205	1.214	1.224	1.234	1.244	1.252	1.262	1.272	1.282	1.291	1.300	1.309	1.319	1.328	1.338	1.346	1.355	1.364	1.372	1.380	1.389	1.396	1.404	1.411	1.419	1.425	1.432	1.439	1.446	1.451	1.458	1.461	1.468	1.471	1.475	1.479	1.482	1.485	1.488	1.490	1.490	1.492	1.494	1.494	1.492	1.494	1.492	1.491	1.490	1.488	1.485	1.484	1.480	1.476	1.472	1.469	1.464	1.461	1.456	1.451	1.445	1.440	1.435	1.429	1.421	1.416	1.410	1.404	1.396	1.390	1.382	1.375	1.369	1.360	1.354	1.346	1.339	1.331	1.324	1.315	1.308	1.299	1.291	1.282	1.274	1.265	1.258	1.249	1.239	1.229	1.220	1.211	1.201	1.190	1.180	1.169	1.158	1.146	1.135	1.124	1.111	1.099	1.086	1.074	1.060	1.046	1.032	1.019	1.004	0.990	0.974	0.959	0.944	0.928	0.910	0.894	0.876	0.859	0.841	0.822	0.804	0.785	0.768	0.748	0.729	0.709	0.689	0.668	0.648	0.626	0.605	0.584	0.562	0.540	0.518	0.496	0.474	0.451	0.429	0.406	0.384	0.360	0.338	0.314	0.291	0.268	0.244	0.221	0.198	0.174	0.151	0.129	0.105	0.081	0.060	0.036	0.014	-0.008	-0.030	-0.052	-0.074	-0.095	-0.116	-0.135	-0.156	-0.176	-0.195	-0.214	-0.232	-0.251	-0.269	-0.285	-0.302	-0.318	-0.332	-0.346	-0.360	-0.374	-0.386	-0.398	-0.409	-0.419	-0.430	-0.438	-0.446	-0.454	-0.460	-0.466	-0.472	-0.476	-0.480	-0.484	-0.486	-0.489	-0.489	-0.490	-0.490	-0.490	-0.488	-0.486	-0.484	-0.480	-0.478	-0.472	-0.469	-0.465	-0.459	-0.452	-0.448	-0.441	-0.434	-0.429	-0.421	-0.414	-0.406	-0.399	-0.391	-0.382	-0.375	-0.368	-0.360	-0.352	-0.344	-0.338	-0.329	-0.320	-0.314	-0.305	-0.299	-0.291	-0.282	-0.276	-0.269	-0.261	-0.256	-0.249	-0.241	-0.236	-0.229	-0.224	-0.218	-0.211	-0.206	-0.200	-0.195	-0.189	-0.182	-0.179	-0.172	-0.169	-0.164	-0.159	-0.154	-0.151	-0.146	-0.142	-0.136	-0.132	-0.129	-0.125	-0.120	-0.116	-0.114	-0.109	-0.105	-0.102	-0.098	-0.094	-0.090	-0.088	-0.085	-0.081	-0.078	-0.075	-0.072	-0.069	-0.066	-0.064	-0.062	-0.059	-0.058	-0.055	-0.052	-0.051	-0.049	-0.048	-0.045	-0.044	-0.044	-0.042	-0.042	-0.041	-0.041	-0.040	-0.041	-0.041	-0.041	-0.041	-0.044	-0.044	-0.045	-0.046	-0.048	-0.050	-0.051	-0.054	-0.056	-0.059	-0.061	-0.064	-0.068	-0.069	-0.072	-0.076	-0.080	-0.084	-0.086	-0.091	-0.095	-0.099	-0.102	-0.108	-0.110	-0.116	-0.120	-0.125	-0.129	-0.132	-0.138	-0.141	-0.146	-0.150	-0.154	-0.158	-0.161	-0.165	-0.169	-0.174	-0.178	-0.181	-0.184	-0.188	-0.190	-0.194	-0.196	-0.200	-0.202	-0.204	-0.206	-0.209	-0.211	-0.214	-0.214	-0.216	-0.218	-0.219	-0.220	-0.220	-0.221	-0.221	-0.222	-0.222	-0.222	-0.222	-0.221	-0.220	-0.220	-0.220	-0.219	-0.218	-0.215	-0.214	-0.212	-0.211	-0.208	-0.206	-0.204	-0.200	-0.199	-0.195	-0.192	-0.189	-0.185	-0.181	-0.179	-0.175	-0.171	-0.166	-0.162	-0.159	-0.155	-0.150	-0.146	-0.141	-0.136	-0.132	-0.126	-0.122	-0.116	-0.112	-0.109	-0.102	-0.099	-0.094	-0.089	-0.084	-0.080	-0.076	-0.070	-0.066	-0.061	-0.058	-0.054	-0.049	-0.044	-0.040	-0.036	-0.032	-0.028	-0.024	-0.021	-0.018	-0.014	-0.010	-0.008	-0.004	-0.001	0.001	0.005	0.008	0.010	0.014	0.015	0.018	0.021	0.024	0.026	0.029	0.032	0.035	0.039	0.041	0.044	0.048	0.052	0.056	0.060	0.064	0.068	0.072	0.076	0.082	0.088	0.095	0.100	0.108	0.112	0.120	0.128	0.135	0.144	0.152	0.161	0.172	0.182	0.192	0.204	0.215	0.228	0.240	0.252	0.265	0.279	0.292	0.306	0.321	0.336	0.351	0.366	0.382	0.399	0.416	0.431	0.448	0.465	0.482	0.500	0.518	0.534	0.551	0.569	0.586	0.604	0.621	0.638	0.654	0.671	0.688	0.704	0.719	0.735	0.750	0.765	0.779	0.794	0.806	0.820	0.832	0.844	0.855	0.866	0.876	0.886	0.896	0.905	0.912	0.920	0.926	0.932	0.938	0.944	0.948	0.951	0.955	0.958	0.959	0.960	0.961	0.962	0.961	0.961	0.959	0.956	0.954	0.951	0.948	0.942	0.939	0.934	0.929	0.924	0.918	0.911	0.905	0.899	0.891	0.885	0.876	0.870	0.861	0.854	0.846	0.838	0.830	0.821	0.814	0.808	0.799	0.791	0.782	0.776	0.769	0.761	0.754	0.746	0.741	0.735	0.729	0.724	0.718	0.714	0.709	0.704	0.700	0.698	0.694	0.692	0.689	0.688	0.688	0.686	0.686	0.685	0.686	0.688	0.689	0.690	0.692	0.696	0.699	0.702	0.706	0.711	0.715	0.720	0.726	0.731	0.738	0.744	0.750	0.758	0.764	0.771	0.779	0.786	0.792	0.801	0.808	0.815	0.822	0.830	0.838	0.844	0.851	0.858	0.861	0.868	0.872	0.878	0.881	0.885	0.889	0.891	0.894	0.895	0.895	0.895	0.894	0.894	0.891	0.888	0.885	0.880	0.875	0.869	0.862	0.852	0.845	0.836	0.825	0.814	0.801	0.790	0.776	0.761	0.746	0.730	0.714	0.696	0.679	0.660	0.641	0.620	0.601	0.580	0.559	0.538	0.515	0.492	0.470	0.448	0.424	0.400	0.376	0.352	0.329	0.305	0.281	0.256	0.232	0.209	0.185	0.161	0.138	0.115	0.092	0.069	0.048	0.026	0.004	-0.018	-0.038	-0.058	-0.079	-0.098	-0.118	-0.135	-0.154	-0.171	-0.188	-0.205	-0.220	-0.236	-0.251	-0.264	-0.279	-0.292	-0.304	-0.316	-0.328	-0.338	-0.349	-0.359	-0.366	-0.375	-0.382	-0.390	-0.396	-0.402	-0.408	-0.412	-0.418	-0.421	-0.424	-0.426	-0.429	-0.429	-0.431	-0.431	-0.431	-0.430	-0.429	-0.426	-0.424	-0.422	-0.419	-0.415	-0.410	-0.406	-0.400	-0.395	-0.388	-0.381	-0.374	-0.366	-0.358	-0.350	-0.341	-0.331	-0.322	-0.314	-0.304	-0.292	-0.284	-0.272	-0.261	-0.250	-0.239	-0.225	-0.214	-0.202	-0.189	-0.176	-0.164	-0.150	-0.136	-0.124	-0.111	-0.098	-0.082	-0.069	-0.055	-0.040	-0.026	-0.011	0.002	0.018	0.032	0.048	0.061	0.076	0.090	0.106	0.120	0.136	0.151	0.168	0.182	0.198	0.214	0.229	0.245	0.260	0.278	0.294	0.310	0.326	0.342	0.358	0.375	0.391	0.409	0.424	0.441	0.458	0.475	0.491	0.507	0.525	0.541	0.558	0.574	0.590	0.606	0.622	0.639	0.654	0.670	0.685	0.701	0.715	0.731	0.745	0.760	0.772	0.788	0.800	0.812	0.826	0.838	0.850	0.861	0.871	0.881	0.891	0.901	0.910	0.919	0.926	0.934	0.941	0.948	0.954	0.960	0.964	0.969	0.972	0.975	0.979	0.981	0.984	0.985	0.986	0.986	0.986	0.985	0.985	0.982	0.981	0.979	0.976	0.974	0.970	0.965	0.961	0.956	0.950	0.946	0.939	0.934	0.926	0.919	0.912	0.905	0.896	0.889	0.880	0.871	0.864	0.854	0.844	0.832	0.824	0.812	0.801	0.790	0.779	0.766	0.755	0.742	0.730	0.718	0.704	0.690	0.676	0.662	0.650	0.635	0.620	0.605	0.590	0.575	0.560	0.545	0.529	0.512	0.496	0.480	0.464	0.448	0.430	0.412	0.396	0.379	0.362	0.344	0.326	0.309	0.290	0.272	0.255	0.238	0.220	0.201	0.182	0.165	0.148	0.130	0.111	0.092	0.076	0.058	0.040	0.022	0.004	-0.014	-0.031	-0.050	-0.068	-0.085	-0.104	-0.121	-0.139	-0.158	-0.174	-0.192	-0.210	-0.228	-0.246	-0.262	-0.280	-0.298	-0.315	-0.332	-0.350	-0.368	-0.384	-0.401	-0.419	-0.436	-0.454	-0.471	-0.488	-0.504	-0.521	-0.539	-0.555	-0.572	-0.589	-0.604	-0.620	-0.638	-0.654	-0.669	-0.685	-0.700	-0.715	-0.730	-0.745	-0.761	-0.775	-0.789	-0.802	-0.816	-0.830	-0.844	-0.856	-0.869	-0.881	-0.892	-0.904	-0.915	-0.925	-0.935	-0.945	-0.954	-0.962	-0.971	-0.978	-0.985	-0.991	-0.998	-1.004	-1.008	-1.011	-1.015	-1.018	-1.020	-1.020	-1.022	-1.022	-1.020	-1.020	-1.018	-1.015	-1.011	-1.008	-1.002	-0.996	-0.990	-0.984	-0.975	-0.968	-0.959	-0.949	-0.939	-0.928	-0.916	-0.904	-0.892	-0.880	-0.865	-0.851	-0.836	-0.822	-0.808	-0.792	-0.775	-0.759	-0.742	-0.726	-0.709	-0.692	-0.675	-0.658	-0.640	-0.622	-0.605	-0.588	-0.570	-0.554	-0.535	-0.519	-0.502	-0.486	-0.470	-0.454	-0.439	-0.422	-0.408	-0.394	-0.380	-0.366	-0.352	-0.340	-0.329	-0.316	-0.305	-0.295	-0.285	-0.276	-0.268	-0.259	-0.251	-0.244	-0.238	-0.232	-0.226	-0.222	-0.218	-0.215	-0.212	-0.210	-0.208	-0.206	-0.205	-0.204	-0.204	-0.204	-0.205	-0.206	-0.208	-0.210	-0.211	-0.212	-0.215	-0.218	-0.220	-0.222	-0.225	-0.228	-0.231	-0.232	-0.235	-0.238	-0.240	-0.241	-0.242	-0.245	-0.246	-0.248	-0.248	-0.248	-0.249	-0.248	-0.248	-0.246	-0.245	-0.242	-0.241	-0.239	-0.236	-0.232	-0.229	-0.225	-0.220	-0.215	-0.210	-0.205	-0.199	-0.192	-0.186	-0.179	-0.172	-0.165	-0.159	-0.151	-0.144	-0.136	-0.129	-0.120	-0.114	-0.105	-0.099	-0.091	-0.084	-0.076	-0.070	-0.064	-0.058	-0.051	-0.045	-0.040	-0.034	-0.029	-0.024	-0.021	-0.016	-0.014	-0.011	-0.009	-0.006	-0.005	-0.004	-0.005	-0.005	-0.006	-0.006	-0.009	-0.011	-0.014	-0.018	-0.021	-0.025	-0.031	-0.035	-0.041	-0.048	-0.054	-0.061	-0.068	-0.076	-0.085	-0.094	-0.102	-0.111	-0.121	-0.131	-0.141	-0.151	-0.161	-0.171	-0.182	-0.192	-0.205	-0.215	-0.226	-0.236	-0.248	-0.258	-0.268	-0.280	-0.289	-0.299	-0.310	-0.320	-0.329	-0.338	-0.348	-0.356	-0.365	-0.371	-0.379	-0.386	-0.394	-0.400	-0.405	-0.411	-0.416	-0.420	-0.424	-0.426	-0.429	-0.431	-0.432	-0.435	-0.434	-0.434	-0.432	-0.431	-0.429	-0.425	-0.421	-0.416	-0.411	-0.406	-0.399	-0.391	-0.382	-0.375	-0.365	-0.355	-0.344	-0.331	-0.320	-0.306	-0.294	-0.280	-0.265	-0.249	-0.234	-0.218	-0.200	-0.184	-0.165	-0.148	-0.129	-0.110	-0.090	-0.070	-0.050	-0.031	-0.010	0.010	0.031	0.051	0.071	0.092	0.112	0.134	0.152	0.172	0.192	0.210	0.229	0.249	0.266	0.284	0.300	0.316	0.332	0.348	0.362	0.376	0.390	0.404	0.416	0.426	0.436	0.448	0.456	0.465	0.474	0.480	0.488	0.492	0.499	0.502	0.506	0.510	0.514	0.516	0.518	0.519	0.520	0.521	0.521	0.521	0.521	0.520	0.521	0.520	0.520	0.519	0.519	0.519	0.518	0.519	0.518	0.519	0.519	0.520	0.521	0.522	0.525	0.528	0.530	0.534	0.538	0.542	0.548	0.554	0.559	0.566	0.572	0.580	0.588	0.596	0.606	0.615	0.626	0.636	0.648	0.659	0.670	0.682	0.695	0.706	0.720	0.732	0.746	0.760	0.774	0.788	0.800	0.812	0.826	0.840	0.852	0.865	0.879	0.891	0.902	0.915	0.926	0.938	0.948	0.958	0.969	0.979	0.988	0.996	1.005	1.012	1.019	1.025	1.032	1.038	1.044	1.049	1.052	1.056	1.060	1.064	1.066	1.068	1.070	1.071	1.074	1.074	1.075	1.076	1.075	1.076	1.076	1.076	1.075	1.075	1.075	1.074	1.074	1.074	1.071	1.071	1.070	1.069	1.069	1.069	1.069	1.069	1.070	1.070	1.070	1.071	1.070	1.072	1.072	1.074	1.076	1.078	1.080	1.081	1.084	1.086	1.089	1.091	1.094	1.098	1.100	1.104	1.108	1.110	1.115	1.118	1.121	1.125	1.129	1.131	1.136	1.139	1.142	1.146	1.150	1.151	1.155	1.159	1.161	1.164	1.166	1.169	1.171	1.172	1.174	1.175	1.176	1.178	1.179	1.180	1.179	1.180	1.179	1.179	1.179	1.178	1.176	1.175	1.174	1.171	1.170	1.168	1.165	1.162	1.160	1.158	1.156	1.154	1.150	1.149	1.145	1.141	1.139	1.135	1.132	1.130	1.128	1.125	1.122	1.120	1.118	1.115	1.112	1.111	1.109	1.108	1.108	1.105	1.105	1.104	1.104	1.104	1.104	1.105	1.105	1.106	1.109	1.111	1.112	1.114	1.118	1.120	1.124	1.128	1.132	1.136	1.142	1.148	1.154	1.160	1.168	1.175	1.182	1.191	1.200	1.210	1.219	1.229	1.240	1.251	1.262	1.275	1.288	1.300	1.315	1.329	1.344	1.358	1.372	1.389	1.405	1.422	1.440	1.456	1.475	1.492	1.511	1.530	1.550	1.569	1.588	1.609	1.628	1.649	1.668	1.689	1.709	1.731	1.751	1.771	1.791	1.812	1.832	1.852	1.872	1.891	1.911	1.929	1.949	1.966	1.986	2.004	2.021	2.039	2.055	2.071	2.088	2.104	2.119	2.134	2.148	2.162	2.176	2.190	2.202	2.214	2.226	2.239	2.250	2.260	2.271	2.282	2.292	2.301	2.311	2.320	2.329	2.339	2.346	2.355	2.362	2.371	2.380	2.386	2.395	2.404	2.411	2.419	2.428	2.435	2.442	2.451	2.459	2.468	2.475	2.484	2.492	2.501	2.510	2.519	2.528	2.539	2.548	2.558	2.568	2.578	2.588	2.598	2.608	2.619	2.629	2.639	2.650	2.660	2.672	2.682	2.694	2.704	2.714	2.725	2.736	2.745	2.755	2.765	2.775	2.785	2.794	2.802	2.810	2.819	2.826	2.834	2.839	2.845	2.850	2.855	2.859	2.862	2.865	2.866	2.868	2.868	2.868	2.866	2.862	2.860	2.855	2.850	2.842	2.835	2.826	2.816	2.805	2.794	2.781	2.768	2.751	2.735	2.718	2.699	2.679	2.658	2.635	2.611	2.588	2.562	2.536	2.508	2.479	2.449	2.418	2.386	2.352	2.319	2.285	2.249	2.212	2.176	2.139	2.099	2.060	2.020	1.979	1.936	1.894	1.851	1.809	1.765	1.721	1.676	1.631	1.585	1.540	1.496	1.449	1.402	1.356	1.310	1.262	1.215	1.169	1.121	1.076	1.029	0.982	0.936	0.889	0.844	0.799	0.752	0.708	0.662	0.618	0.574	0.531	0.489	0.446	0.404	0.362	0.320	0.280	0.240	0.201	0.162	0.125	0.089	0.052	0.016	-0.018	-0.054	-0.085	-0.119	-0.151	-0.181	-0.211	-0.240	-0.269	-0.295	-0.322	-0.349	-0.372	-0.396	-0.420	-0.442	-0.464	-0.485	-0.504	-0.524	-0.541	-0.559	-0.575	-0.591	-0.606	-0.620	-0.634	-0.645	-0.658	-0.669	-0.679	-0.688	-0.696	-0.704	-0.711	-0.719	-0.724	-0.729	-0.734	-0.738	-0.741	-0.745	-0.746	-0.748	-0.750	-0.751	-0.751	-0.749	-0.749	-0.748	-0.745	-0.742	-0.739	-0.735	-0.730	-0.726	-0.720	-0.714	-0.708	-0.700	-0.692	-0.684	-0.675	-0.665	-0.655	-0.645	-0.635	-0.622	-0.610	-0.598	-0.585	-0.571	-0.558	-0.542	-0.528	-0.511	-0.496	-0.479	-0.461	-0.444	-0.425	-0.406	-0.388	-0.368	-0.348	-0.326	-0.306	-0.284	-0.262	-0.240	-0.218	-0.194	-0.170	-0.148	-0.124	-0.099	-0.074	-0.049	-0.024	0.002	0.029	0.055	0.082	0.109	0.136	0.164	0.191	0.220	0.248	0.278	0.306	0.335	0.365	0.395	0.424	0.456	0.486	0.516	0.549	0.580	0.612	0.645	0.676	0.710	0.742	0.778	0.811	0.845	0.880	0.916	0.950	0.988	1.022	1.059	1.096	1.132	1.170	1.208	1.245	1.282	1.321	1.359	1.396	1.436	1.474	1.512	1.551	1.589	1.626	1.665	1.702	1.740	1.778	1.814	1.850	1.885	1.921	1.956	1.990	2.024	2.056	2.089	2.121	2.151	2.181	2.210	2.238	2.265	2.290	2.315	2.340	2.362	2.384	2.404	2.424	2.441	2.459	2.474	2.489	2.502	2.515	2.526	2.535	2.545	2.552	2.560	2.566	2.571	2.575	2.578	2.580	2.580	2.581	2.580	2.579	2.578	2.575	2.572	2.568	2.562	2.559	2.554	2.548	2.541	2.535	2.529	2.522	2.516	2.510	2.502	2.495	2.489	2.481	2.476	2.470	2.464	2.458	2.451	2.446	2.441	2.436	2.432	2.428	2.424	2.421	2.418	2.415	2.412	2.410	2.408	2.408	2.406	2.406	2.405	2.405	2.406	2.406	2.408	2.409	2.409	2.411	2.412	2.414	2.416	2.419	2.421	2.424	2.425	2.428	2.430	2.432	2.435	2.436	2.438	2.439	2.440	2.441	2.442	2.441	2.441	2.441	2.441	2.439	2.438	2.436	2.434	2.430	2.428	2.422	2.419	2.412	2.406	2.400	2.392	2.385	2.376	2.368	2.359	2.349	2.338	2.326	2.314	2.301	2.288	2.274	2.259	2.245	2.229	2.214	2.195	2.179	2.162	2.144	2.126	2.108	2.088	2.070	2.050	2.030	2.010	1.991	1.971	1.951	1.931	1.911	1.891	1.871	1.851	1.832	1.812	1.795	1.776	1.758	1.740	1.722	1.706	1.690	1.674	1.659	1.644	1.630	1.616	1.602	1.590	1.579	1.566	1.556	1.546	1.536	1.526	1.518	1.510	1.502	1.495	1.488	1.481	1.475	1.469	1.462	1.459	1.452	1.449	1.444	1.439	1.435	1.430	1.426	1.421	1.416	1.412	1.409	1.404	1.399	1.392	1.388	1.381	1.376	1.369	1.362	1.354	1.346	1.339	1.330	1.320	1.311	1.301	1.290	1.279	1.268	1.256	1.242	1.230	1.218	1.202	1.189	1.175	1.159	1.144	1.128	1.112	1.095	1.078	1.062	1.045	1.028	1.009	0.991	0.974	0.956	0.938	0.919	0.901	0.884	0.866	0.848	0.830	0.812	0.795	0.779	0.762	0.745	0.729	0.712	0.696	0.681	0.665	0.651	0.636	0.622	0.609	0.595	0.582	0.569	0.558	0.545	0.535	0.522	0.512	0.501	0.491	0.482	0.472	0.464	0.455	0.449	0.440	0.432	0.425	0.419	0.412	0.406	0.399	0.392	0.388	0.381	0.376	0.371	0.366	0.362	0.356	0.352	0.346	0.342	0.338	0.332	0.329	0.324	0.320	0.315	0.310	0.306	0.300	0.295	0.289	0.284	0.279	0.272	0.266	0.260	0.254	0.246	0.239	0.231	0.224	0.215	0.205	0.196	0.188	0.178	0.168	0.156	0.146	0.134	0.122	0.110	0.098	0.085	0.071	0.058	0.044	0.029	0.014	-0.001	-0.016	-0.034	-0.050	-0.065	-0.082	-0.099	-0.116	-0.134	-0.152	-0.169	-0.188	-0.205	-0.222	-0.241	-0.259	-0.278	-0.295	-0.312	-0.330	-0.348	-0.366	-0.384	-0.400	-0.418	-0.434	-0.451	-0.468	-0.484	-0.500	-0.515	-0.530	-0.545	-0.559	-0.572	-0.588	-0.601	-0.615	-0.626	-0.640	-0.652	-0.664	-0.676	-0.688	-0.700	-0.710	-0.721	-0.731	-0.741	-0.752	-0.762	-0.772	-0.781	-0.791	-0.801	-0.811	-0.821	-0.830	-0.839	-0.850	-0.859	-0.869	-0.880	-0.890	-0.899	-0.911	-0.921	-0.931	-0.942	-0.954	-0.966	-0.978	-0.989	-1.001	-1.014	-1.028	-1.040	-1.054	-1.068	-1.081	-1.095	-1.110	-1.125	-1.140	-1.156	-1.172	-1.189	-1.204	-1.222	-1.239	-1.255	-1.274	-1.290	-1.309	-1.326	-1.345	-1.362	-1.381	-1.401	-1.419	-1.439	-1.458	-1.478	-1.496	-1.516	-1.535	-1.555	-1.576	-1.595	-1.614	-1.634	-1.654	-1.672	-1.694	-1.712	-1.732	-1.751	-1.770	-1.790	-1.809	-1.828	-1.846	-1.864	-1.882	-1.900	-1.918	-1.935	-1.952	-1.969	-1.986	-2.001	-2.018	-2.033	-2.047	-2.064	-2.076	-2.091	-2.104	-2.118	-2.130	-2.142	-2.154	-2.164	-2.175	-2.185	-2.194	-2.204	-2.212	-2.219	-2.228	-2.234	-2.240	-2.245	-2.251	-2.255	-2.259	-2.262	-2.265	-2.268	-2.269	-2.271	-2.271	-2.271	-2.270	-2.269	-2.268	-2.265	-2.262	-2.259	-2.255	-2.251	-2.246	-2.241	-2.236	-2.230	-2.222	-2.216	-2.208	-2.200	-2.191	-2.182	-2.174	-2.164	-2.154	-2.144	-2.132	-2.121	-2.111	-2.099	-2.089	-2.076	-2.064	-2.050	-2.039	-2.026	-2.013	-2.000	-1.986	-1.974	-1.961	-1.946	-1.932	-1.920	-1.908	-1.892	-1.880	-1.868	-1.854	-1.840	-1.828	-1.815	-1.801	-1.789	-1.776	-1.765	-1.752	-1.741	-1.730	-1.719	-1.708	-1.698	-1.686	-1.676	-1.668	-1.658	-1.648	-1.640	-1.631	-1.621	-1.614	-1.606	-1.598	-1.590	-1.584	-1.578	-1.571	-1.564	-1.559	-1.554	-1.548	-1.542	-1.538	-1.532	-1.528	-1.522	-1.518	-1.514	-1.510	-1.506	-1.501	-1.499	-1.494	-1.491	-1.488	-1.484	-1.481	-1.478	-1.472	-1.470	-1.466	-1.464	-1.460	-1.456	-1.452	-1.449	-1.445	-1.441	-1.438	-1.434	-1.429	-1.425	-1.420	-1.416	-1.411	-1.405	-1.401	-1.395	-1.390	-1.385	-1.378	-1.371	-1.365	-1.358	-1.350	-1.342	-1.335	-1.325	-1.318	-1.309	-1.299	-1.288	-1.278	-1.269	-1.256	-1.245	-1.232	-1.220	-1.206	-1.192	-1.179	-1.164	-1.148	-1.131	-1.115	-1.098	-1.080	-1.061	-1.042	-1.022	-1.004	-0.982	-0.961	-0.940	-0.916	-0.894	-0.871	-0.846	-0.821	-0.798	-0.771	-0.748	-0.721	-0.694	-0.668	-0.640	-0.612	-0.584	-0.556	-0.528	-0.500	-0.471	-0.442	-0.412	-0.384	-0.355	-0.326	-0.298	-0.269	-0.239	-0.210	-0.182	-0.154	-0.125	-0.098	-0.070	-0.042	-0.015	0.011	0.038	0.062	0.089	0.114	0.139	0.162	0.186	0.209	0.232	0.255	0.275	0.298	0.318	0.338	0.356	0.376	0.395	0.412	0.430	0.446	0.464	0.479	0.494	0.510	0.524	0.538	0.550	0.562	0.576	0.588	0.599	0.610	0.620	0.630	0.640	0.649	0.658	0.666	0.674	0.681	0.688	0.695	0.701	0.708	0.714	0.718	0.724	0.728	0.731	0.735	0.739	0.741	0.745	0.746	0.749	0.750	0.751	0.752	0.752	0.752	0.752	0.751	0.750	0.749	0.748	0.745	0.744	0.741	0.736	0.734	0.730	0.726	0.722	0.718	0.711	0.705	0.699	0.694	0.688	0.680	0.674	0.666	0.659	0.650	0.644	0.635	0.626	0.618	0.610	0.602	0.594	0.585	0.575	0.566	0.558	0.550	0.542	0.534	0.525	0.518	0.509	0.501	0.494	0.486	0.480	0.474	0.468	0.460	0.455	0.451	0.445	0.441	0.436	0.434	0.430	0.428	0.425	0.422	0.421	0.421	0.419	0.419	0.419	0.420	0.420	0.421	0.422	0.424	0.425	0.428	0.429	0.431	0.434	0.435	0.439	0.441	0.444	0.446	0.449	0.451	0.455	0.458	0.459	0.461	0.462	0.464	0.465	0.465	0.466	0.466	0.466	0.465	0.462	0.461	0.459	0.456	0.452	0.449	0.444	0.439	0.434	0.428	0.421	0.412	0.406	0.398	0.389	0.379	0.371	0.360	0.349	0.338	0.326	0.315	0.302	0.289	0.276	0.264	0.249	0.235	0.221	0.208	0.192	0.179	0.162	0.149	0.134	0.118	0.102	0.088	0.074	0.059	0.044	0.028	0.014	-0.001	-0.015	-0.029	-0.044	-0.056	-0.070	-0.082	-0.096	-0.110	-0.122	-0.134	-0.146	-0.158	-0.169	-0.180	-0.191	-0.201	-0.211	-0.221	-0.231	-0.241	-0.251	-0.260	-0.269	-0.278	-0.285	-0.294	-0.301	-0.309	-0.316	-0.324	-0.330	-0.336	-0.344	-0.350	-0.355	-0.361	-0.368	-0.372	-0.378	-0.382	-0.388	-0.392	-0.396	-0.401	-0.405	-0.409	-0.412	-0.415	-0.419	-0.421	-0.424	-0.426	-0.429	-0.431	-0.432	-0.434	-0.435	-0.435	-0.436	-0.436	-0.438	-0.438	-0.438	-0.438	-0.436	-0.435	-0.434	-0.432	-0.430	-0.429	-0.426	-0.425	-0.422	-0.419	-0.416	-0.412	-0.410	-0.406	-0.404	-0.400	-0.396	-0.392	-0.389	-0.385	-0.381	-0.378	-0.374	-0.369	-0.366	-0.362	-0.359	-0.355	-0.351	-0.349	-0.344	-0.341	-0.336	-0.334	-0.331	-0.328	-0.325	-0.321	-0.319	-0.316	-0.314	-0.311	-0.310	-0.306	-0.305	-0.301	-0.300	-0.298	-0.296	-0.294	-0.292	-0.290	-0.288	-0.286	-0.285	-0.282	-0.280	-0.279	-0.276	-0.274	-0.272	-0.270	-0.269	-0.265	-0.262	-0.260	-0.258	-0.254	-0.251	-0.249	-0.245	-0.240	-0.236	-0.232	-0.229	-0.225	-0.220	-0.216	-0.211	-0.206	-0.202	-0.198	-0.191	-0.186	-0.180	-0.174	-0.169	-0.161	-0.156	-0.149	-0.142	-0.135	-0.128	-0.121	-0.112	-0.105	-0.098	-0.090	-0.081	-0.072	-0.065	-0.056	-0.048	-0.039	-0.030	-0.020	-0.010	0.000	0.009	0.019	0.029	0.039	0.049	0.059	0.070	0.080	0.091	0.102	0.114	0.125	0.136	0.148	0.159	0.170	0.181	0.194	0.205	0.218	0.229	0.240	0.251	0.264	0.276	0.288	0.299	0.310	0.321	0.334	0.345	0.355	0.366	0.378	0.389	0.400	0.411	0.421	0.431	0.444	0.454	0.462	0.472	0.482	0.491	0.502	0.511	0.520	0.529	0.538	0.545	0.554	0.562	0.570	0.579	0.585	0.592	0.601	0.608	0.614	0.621	0.628	0.634	0.640	0.646	0.652	0.659	0.665	0.670	0.675	0.680	0.686	0.691	0.696	0.701	0.706	0.709	0.714	0.718	0.722	0.726	0.729	0.732	0.735	0.738	0.741	0.744	0.746	0.748	0.750	0.751	0.754	0.754	0.755	0.756	0.756	0.756	0.756	0.756	0.755	0.755	0.755	0.752	0.751	0.750	0.748	0.746	0.742	0.740	0.738	0.735	0.732	0.729	0.726	0.721	0.718	0.715	0.711	0.708	0.704	0.700	0.696	0.692	0.689	0.685	0.681	0.678	0.675	0.672	0.669	0.666	0.662	0.660	0.658	0.655	0.654	0.651	0.650	0.649	0.648	0.646	0.646	0.646	0.646	0.648	0.648	0.649	0.651	0.652	0.655	0.658	0.660	0.664	0.668	0.670	0.675	0.680	0.685	0.690	0.695	0.701	0.708	0.715	0.720	0.729	0.735	0.744	0.751	0.759	0.768	0.778	0.786	0.796	0.805	0.815	0.825	0.835	0.845	0.856	0.866	0.878	0.889	0.900	0.911	0.924	0.934	0.946	0.958	0.969	0.981	0.992	1.004	1.016	1.028	1.039	1.050	1.061	1.072	1.084	1.094	1.105	1.115	1.125	1.135	1.144	1.154	1.162	1.170	1.179	1.185	1.192	1.199	1.206	1.212	1.218	1.222	1.228	1.231	1.236	1.239	1.242	1.244	1.246	1.248	1.249	1.249	1.250	1.250	1.249	1.248	1.246	1.244	1.241	1.239	1.236	1.232	1.229	1.225	1.222	1.219	1.214	1.209	1.204	1.199	1.194	1.189	1.184	1.178	1.172	1.166	1.161	1.156	1.150	1.144	1.139	1.132	1.128	1.122	1.116	1.111	1.105	1.100	1.094	1.090	1.084	1.079	1.074	1.068	1.062	1.058	1.052	1.048	1.040	1.036	1.030	1.025	1.019	1.012	1.006	1.001	0.994	0.988	0.981	0.974	0.966	0.959	0.951	0.942	0.934	0.926	0.916	0.906	0.896	0.888	0.876	0.865	0.854	0.844	0.831	0.819	0.806	0.794	0.781	0.766	0.751	0.738	0.722	0.708	0.692	0.676	0.660	0.644	0.625	0.609	0.591	0.572	0.555	0.535	0.516	0.499	0.479	0.458	0.439	0.419	0.398	0.378	0.356	0.336	0.315	0.294	0.271	0.251	0.229	0.208	0.185	0.164	0.141	0.120	0.098	0.076	0.054	0.031	0.011	-0.011	-0.032	-0.054	-0.075	-0.095	-0.116	-0.136	-0.158	-0.176	-0.196	-0.216	-0.234	-0.254	-0.271	-0.289	-0.306	-0.322	-0.340	-0.356	-0.371	-0.386	-0.400	-0.414	-0.428	-0.440	-0.452	-0.464	-0.476	-0.485	-0.495	-0.505	-0.514	-0.522	-0.529	-0.535	-0.542	-0.548	-0.552	-0.558	-0.562	-0.565	-0.568	-0.571	-0.574	-0.575	-0.575	-0.578	-0.578	-0.576	-0.576	-0.575	-0.574	-0.572	-0.571	-0.569	-0.566	-0.564	-0.561	-0.558	-0.554	-0.551	-0.548	-0.544	-0.540	-0.535	-0.532	-0.529	-0.524	-0.521	-0.516	-0.512	-0.509	-0.504	-0.501	-0.496	-0.492	-0.489	-0.485	-0.481	-0.478	-0.474	-0.470	-0.466	-0.462	-0.460	-0.455	-0.452	-0.450	-0.446	-0.442	-0.438	-0.435	-0.431	-0.429	-0.425	-0.422	-0.419	-0.415	-0.411	-0.409	-0.406	-0.402	-0.399	-0.396	-0.392	-0.390	-0.386	-0.382	-0.380	-0.378	-0.374	-0.370	-0.368	-0.364	-0.360	-0.358	-0.355	-0.352	-0.350	-0.346	-0.345	-0.342	-0.339	-0.338	-0.335	-0.332	-0.331	-0.330	-0.328	-0.328	-0.325	-0.325	-0.324	-0.325	-0.324	-0.325	-0.325	-0.326	-0.326	-0.328	-0.330	-0.332	-0.335	-0.336	-0.340	-0.342	-0.345	-0.349	-0.354	-0.356	-0.361	-0.365	-0.370	-0.375	-0.381	-0.386	-0.392	-0.399	-0.405	-0.410	-0.418	-0.424	-0.430	-0.438	-0.444	-0.451	-0.459	-0.465	-0.472	-0.479	-0.488	-0.494	-0.502	-0.509	-0.515	-0.522	-0.529	-0.536	-0.542	-0.550	-0.556	-0.562	-0.570	-0.575	-0.582	-0.588	-0.592	-0.599	-0.604	-0.609	-0.614	-0.619	-0.624	-0.628	-0.631	-0.635	-0.640	-0.642	-0.646	-0.649	-0.654	-0.656	-0.659	-0.661	-0.665	-0.666	-0.669	-0.670	-0.672	-0.674	-0.675	-0.676	-0.679	-0.679	-0.680	-0.680	-0.682	-0.682	-0.682	-0.684	-0.684	-0.684	-0.684	-0.684	-0.685	-0.684	-0.684	-0.682	-0.682	-0.682	-0.681	-0.681	-0.680	-0.680	-0.679	-0.679	-0.679	-0.676	-0.676	-0.674	-0.674	-0.672	-0.671	-0.671	-0.670	-0.669	-0.668	-0.666	-0.665	-0.662	-0.662	-0.660	-0.660	-0.658	-0.658	-0.655	-0.654	-0.652	-0.650	-0.649	-0.648	-0.646	-0.644	-0.642	-0.640	-0.639	-0.636	-0.634	-0.631	-0.629	-0.625	-0.622	-0.620	-0.618	-0.615	-0.612	-0.608	-0.605	-0.600	-0.598	-0.592	-0.589	-0.584	-0.579	-0.574	-0.568	-0.562	-0.556	-0.550	-0.544	-0.536	-0.528	-0.521	-0.512	-0.505	-0.495	-0.485	-0.476	-0.466	-0.455	-0.444	-0.432	-0.421	-0.409	-0.398	-0.384	-0.370	-0.355	-0.341	-0.326	-0.311	-0.295	-0.280	-0.262	-0.246	-0.228	-0.210	-0.192	-0.172	-0.154	-0.135	-0.115	-0.094	-0.075	-0.054	-0.031	-0.011	0.011	0.032	0.054	0.076	0.100	0.121	0.144	0.166	0.190	0.211	0.234	0.258	0.279	0.302	0.325	0.348	0.369	0.391	0.411	0.432	0.452	0.474	0.494	0.512	0.532	0.551	0.570	0.586	0.604	0.621	0.636	0.651	0.665	0.680	0.692	0.705	0.716	0.728	0.738	0.749	0.758	0.765	0.772	0.780	0.786	0.790	0.796	0.800	0.804	0.805	0.806	0.808	0.809	0.808	0.806	0.805	0.802	0.799	0.796	0.792	0.788	0.781	0.776	0.770	0.765	0.758	0.750	0.742	0.735	0.726	0.719	0.710	0.700	0.691	0.682	0.674	0.665	0.655	0.645	0.635	0.626	0.616	0.606	0.596	0.588	0.578	0.569	0.561	0.552	0.544	0.535	0.526	0.519	0.511	0.504	0.498	0.490	0.484	0.478	0.471	0.466	0.461	0.456	0.452	0.449	0.445	0.441	0.440	0.436	0.434	0.432	0.430	0.429	0.429	0.428	0.428	0.428	0.428	0.428	0.429	0.428	0.429	0.430	0.431	0.432	0.432	0.435	0.436	0.436	0.439	0.439	0.440	0.440	0.441	0.441	0.441	0.441	0.440	0.439	0.439	0.436	0.432	0.430	0.428	0.424	0.420	0.415	0.409	0.402	0.395	0.389	0.380	0.371	0.362	0.352	0.340	0.329	0.316	0.304	0.289	0.275	0.260	0.244	0.226	0.210	0.191	0.172	0.154	0.132	0.112	0.091	0.069	0.048	0.024	0.001	-0.022	-0.046	-0.071	-0.096	-0.121	-0.146	-0.171	-0.196	-0.222	-0.249	-0.275	-0.300	-0.328	-0.354	-0.379	-0.405	-0.430	-0.456	-0.481	-0.506	-0.530	-0.556	-0.579	-0.602	-0.626	-0.649	-0.671	-0.694	-0.715	-0.735	-0.756	-0.776	-0.795	-0.812	-0.831	-0.848	-0.865	-0.881	-0.896	-0.911	-0.925	-0.939	-0.950	-0.962	-0.974	-0.984	-0.994	-1.002	-1.011	-1.019	-1.025	-1.031	-1.036	-1.041	-1.044	-1.046	-1.048	-1.050	-1.050	-1.050	-1.050	-1.046	-1.045	-1.042	-1.038	-1.034	-1.028	-1.022	-1.016	-1.009	-1.000	-0.992	-0.982	-0.972	-0.962	-0.952	-0.940	-0.928	-0.915	-0.901	-0.888	-0.872	-0.859	-0.844	-0.828	-0.811	-0.795	-0.778	-0.760	-0.742	-0.725	-0.708	-0.689	-0.670	-0.651	-0.631	-0.611	-0.592	-0.572	-0.552	-0.531	-0.511	-0.490	-0.470	-0.450	-0.429	-0.408	-0.388	-0.366	-0.344	-0.322	-0.304	-0.282	-0.261	-0.240	-0.220	-0.199	-0.178	-0.158	-0.139	-0.118	-0.098	-0.078	-0.056	-0.036	-0.016	0.004	0.024	0.042	0.061	0.080	0.099	0.118	0.136	0.155	0.174	0.191	0.209	0.228	0.244	0.260	0.278	0.292	0.310	0.326	0.340	0.355	0.370	0.384	0.399	0.412	0.425	0.438	0.449	0.462	0.474	0.484	0.495	0.505	0.515	0.522	0.532	0.540	0.548	0.555	0.561	0.566	0.572	0.578	0.581	0.586	0.590	0.591	0.595	0.596	0.598	0.598	0.598	0.598	0.598	0.596	0.595	0.592	0.590	0.588	0.584	0.580	0.576	0.571	0.566	0.561	0.555	0.550	0.542	0.536	0.528	0.520	0.514	0.505	0.496	0.489	0.479	0.470	0.460	0.451	0.440	0.431	0.420	0.410	0.399	0.389	0.376	0.365	0.354	0.342	0.330	0.318	0.305	0.292	0.279	0.266	0.252	0.240	0.226	0.212	0.199	0.185	0.170	0.156	0.142	0.128	0.114	0.099	0.085	0.070	0.055	0.041	0.025	0.010	-0.004	-0.019	-0.034	-0.048	-0.062	-0.079	-0.092	-0.108	-0.122	-0.136	-0.151	-0.166	-0.180	-0.195	-0.208	-0.221	-0.236	-0.250	-0.264	-0.276	-0.290	-0.304	-0.316	-0.330	-0.344	-0.356	-0.370	-0.381	-0.395	-0.408	-0.420	-0.432	-0.445	-0.458	-0.470	-0.482	-0.495	-0.506	-0.519	-0.532	-0.545	-0.558	-0.570	-0.582	-0.594	-0.606	-0.620	-0.632	-0.645	-0.658	-0.671	-0.682	-0.696	-0.710	-0.722	-0.736	-0.750	-0.762	-0.778	-0.790	-0.805	-0.818	-0.830	-0.845	-0.859	-0.872	-0.886	-0.900	-0.912	-0.926	-0.941	-0.954	-0.968	-0.980	-0.994	-1.008	-1.019	-1.032	-1.045	-1.056	-1.069	-1.081	-1.094	-1.105	-1.116	-1.128	-1.136	-1.148	-1.158	-1.168	-1.176	-1.185	-1.194	-1.201	-1.209	-1.216	-1.222	-1.228	-1.234	-1.239	-1.244	-1.248	-1.250	-1.252	-1.255	-1.256	-1.258	-1.256	-1.256	-1.255	-1.254	-1.251	-1.248	-1.244	-1.240	-1.234	-1.230	-1.222	-1.215	-1.208	-1.199	-1.190	-1.180	-1.170	-1.159	-1.148	-1.136	-1.124	-1.110	-1.098	-1.082	-1.069	-1.054	-1.039	-1.022	-1.008	-0.991	-0.975	-0.959	-0.941	-0.925	-0.909	-0.892	-0.875	-0.859	-0.842	-0.825	-0.809	-0.792	-0.776	-0.761	-0.745	-0.730	-0.716	-0.701	-0.686	-0.672	-0.660	-0.649	-0.636	-0.625	-0.614	-0.604	-0.594	-0.585	-0.578	-0.570	-0.562	-0.555	-0.550	-0.545	-0.541	-0.536	-0.534	-0.532	-0.530	-0.529	-0.528	-0.528	-0.528	-0.529	-0.530	-0.531	-0.532	-0.535	-0.539	-0.541	-0.545	-0.549	-0.552	-0.556	-0.560	-0.564	-0.568	-0.572	-0.576	-0.580	-0.584	-0.586	-0.590	-0.592	-0.595	-0.598	-0.600	-0.601	-0.604	-0.604	-0.604	-0.604	-0.604	-0.602	-0.600	-0.598	-0.595	-0.591	-0.588	-0.582	-0.579	-0.572	-0.566	-0.560	-0.552	-0.545	-0.538	-0.529	-0.520	-0.511	-0.502	-0.492	-0.482	-0.471	-0.460	-0.450	-0.439	-0.428	-0.416	-0.405	-0.394	-0.382	-0.371	-0.360	-0.349	-0.339	-0.329	-0.318	-0.308	-0.299	-0.289	-0.280	-0.271	-0.264	-0.255	-0.248	-0.240	-0.235	-0.228	-0.222	-0.219	-0.212	-0.209	-0.205	-0.202	-0.200	-0.199	-0.198	-0.195	-0.195	-0.195	-0.196	-0.196	-0.198	-0.200	-0.201	-0.204	-0.205	-0.209	-0.212	-0.216	-0.219	-0.224	-0.228	-0.232	-0.236	-0.241	-0.245	-0.250	-0.255	-0.259	-0.264	-0.269	-0.272	-0.278	-0.281	-0.286	-0.289	-0.294	-0.298	-0.300	-0.304	-0.306	-0.309	-0.311	-0.312	-0.315	-0.316	-0.318	-0.319	-0.319	-0.319	-0.319	-0.319	-0.316	-0.315	-0.314	-0.311	-0.309	-0.305	-0.302	-0.298	-0.292	-0.288	-0.282	-0.278	-0.270	-0.264	-0.256	-0.249	-0.240	-0.232	-0.224	-0.214	-0.204	-0.192	-0.182	100.000	5.000	2.000	1.000	6.000	0.000	0.000	0.000	0.000	0.000	0.000	0.000	0.000	0.000	0.000	0.000	0.000	0.000	-0.975	-0.981	-0.990	-0.996	-1.004	-1.012	-1.022	-1.030	-1.040	-1.050	-1.061	-1.072	-1.085	-1.096	-1.109	-1.122	-1.135	-1.149	-1.164	-1.178	-1.192	-1.209	-1.224	-1.240	-1.256	-1.272	-1.290	-1.306	-1.325	-1.342	-1.360	-1.379	-1.398	-1.415	-1.434	-1.452	-1.470	-1.489	-1.508	-1.526	-1.545	-1.564	-1.582	-1.600	-1.619	-1.636	-1.654	-1.671	-1.688	-1.704	-1.721	-1.736	-1.752	-1.768	-1.782	-1.798	-1.811	-1.824	-1.836	-1.849	-1.861	-1.872	-1.882	-1.894	-1.901	-1.911	-1.919	-1.928	-1.934	-1.940	-1.946	-1.951	-1.956	-1.960	-1.964	-1.966	-1.969	-1.970	-1.971	-1.971	-1.972	-1.971	-1.970	-1.969	-1.968	-1.965	-1.961	-1.958	-1.954	-1.950	-1.946	-1.941	-1.935	-1.929	-1.924	-1.918	-1.911	-1.904	-1.896	-1.889	-1.881	-1.874	-1.865	-1.856	-1.848	-1.839	-1.830	-1.821	-1.811	-1.801	-1.792	-1.782	-1.771	-1.760	-1.750	-1.740	-1.730	-1.720	-1.709	-1.699	-1.688	-1.678	-1.666	-1.655	-1.645	-1.634	-1.622	-1.611	-1.601	-1.591	-1.580	-1.569	-1.559	-1.548	-1.539	-1.528	-1.518	-1.508	-1.498	-1.489	-1.479	-1.469	-1.460	-1.451	-1.444	-1.435	-1.428	-1.419	-1.411	-1.404	-1.398	-1.390	-1.382	-1.376	-1.370	-1.362	-1.358	-1.350	-1.344	-1.339	-1.332	-1.328	-1.321	-1.315	-1.310	-1.305	-1.299	-1.295	-1.289	-1.282	-1.278	-1.271	-1.266	-1.261	-1.255	-1.249	-1.241	-1.236	-1.229	-1.221	-1.214	-1.206	-1.198	-1.190	-1.181	-1.172	-1.164	-1.155	-1.145	-1.135	-1.124	-1.114	-1.104	-1.091	-1.080	-1.069	-1.055	-1.042	-1.030	-1.016	-1.004	-0.990	-0.975	-0.961	-0.948	-0.932	-0.919	-0.901	-0.886	-0.871	-0.856	-0.840	-0.824	-0.806	-0.790	-0.774	-0.758	-0.740	-0.722	-0.706	-0.689	-0.671	-0.654	-0.636	-0.619	-0.601	-0.582	-0.565	-0.546	-0.528	-0.510	-0.491	-0.472	-0.452	-0.435	-0.415	-0.395	-0.378	-0.358	-0.338	-0.318	-0.299	-0.279	-0.259	-0.239	-0.218	-0.198	-0.179	-0.158	-0.138	-0.116	-0.098	-0.076	-0.056	-0.035	-0.015	0.005	0.026	0.046	0.068	0.088	0.108	0.128	0.149	0.168	0.188	0.208	0.228	0.246	0.265	0.284	0.302	0.321	0.340	0.358	0.374	0.392	0.409	0.426	0.441	0.458	0.474	0.489	0.504	0.519	0.534	0.546	0.561	0.575	0.588	0.600	0.612	0.624	0.638	0.649	0.659	0.670	0.679	0.690	0.700	0.709	0.718	0.726	0.735	0.742	0.751	0.758	0.765	0.771	0.779	0.785	0.791	0.798	0.802	0.809	0.814	0.819	0.822	0.829	0.832	0.836	0.841	0.845	0.848	0.851	0.854	0.858	0.860	0.864	0.866	0.868	0.870	0.872	0.874	0.874	0.876	0.876	0.878	0.878	0.879	0.879	0.878	0.879	0.878	0.878	0.875	0.874	0.872	0.871	0.870	0.868	0.865	0.862	0.859	0.855	0.851	0.848	0.844	0.839	0.835	0.829	0.824	0.819	0.814	0.809	0.802	0.796	0.790	0.784	0.778	0.770	0.764	0.756	0.750	0.744	0.736	0.729	0.721	0.714	0.706	0.700	0.692	0.685	0.679	0.671	0.665	0.658	0.651	0.644	0.639	0.631	0.625	0.619	0.612	0.606	0.601	0.594	0.588	0.582	0.576	0.571	0.564	0.559	0.552	0.546	0.540	0.534	0.528	0.521	0.514	0.506	0.500	0.492	0.485	0.478	0.469	0.460	0.451	0.442	0.431	0.422	0.411	0.401	0.389	0.376	0.365	0.351	0.338	0.324	0.309	0.294	0.278	0.261	0.245	0.226	0.210	0.191	0.174	0.154	0.135	0.115	0.095	0.074	0.052	0.032	0.011	-0.011	-0.031	-0.054	-0.076	-0.098	-0.120	-0.140	-0.162	-0.184	-0.206	-0.228	-0.249	-0.269	-0.290	-0.310	-0.329	-0.349	-0.368	-0.386	-0.404	-0.421	-0.439	-0.454	-0.469	-0.484	-0.499	-0.511	-0.525	-0.536	-0.549	-0.559	-0.568	-0.579	-0.586	-0.594	-0.601	-0.609	-0.612	-0.619	-0.624	-0.628	-0.631	-0.632	-0.635	-0.636	-0.636	-0.638	-0.638	-0.636	-0.634	-0.634	-0.631	-0.628	-0.626	-0.622	-0.620	-0.615	-0.611	-0.608	-0.602	-0.598	-0.592	-0.588	-0.582	-0.578	-0.571	-0.566	-0.561	-0.555	-0.549	-0.544	-0.539	-0.532	-0.526	-0.521	-0.516	-0.510	-0.505	-0.499	-0.495	-0.489	-0.484	-0.480	-0.474	-0.470	-0.465	-0.461	-0.458	-0.454	-0.450	-0.446	-0.442	-0.440	-0.438	-0.435	-0.432	-0.430	-0.429	-0.426	-0.425	-0.425	-0.424	-0.422	-0.422	-0.422	-0.422	-0.424	-0.424	-0.425	-0.428	-0.429	-0.429	-0.431	-0.435	-0.438	-0.441	-0.444	-0.446	-0.450	-0.455	-0.459	-0.461	-0.465	-0.471	-0.475	-0.479	-0.482	-0.488	-0.491	-0.496	-0.500	-0.505	-0.509	-0.511	-0.516	-0.519	-0.524	-0.526	-0.529	-0.531	-0.534	-0.535	-0.538	-0.538	-0.538	-0.539	-0.536	-0.536	-0.535	-0.532	-0.530	-0.528	-0.525	-0.520	-0.516	-0.511	-0.505	-0.498	-0.492	-0.484	-0.476	-0.468	-0.459	-0.450	-0.440	-0.430	-0.419	-0.409	-0.396	-0.386	-0.374	-0.360	-0.348	-0.335	-0.321	-0.308	-0.295	-0.280	-0.268	-0.252	-0.238	-0.224	-0.210	-0.195	-0.180	-0.166	-0.151	-0.138	-0.124	-0.110	-0.096	-0.084	-0.070	-0.056	-0.044	-0.031	-0.019	-0.006	0.006	0.018	0.029	0.040	0.051	0.061	0.070	0.080	0.090	0.100	0.109	0.119	0.126	0.135	0.142	0.150	0.158	0.165	0.172	0.179	0.184	0.190	0.196	0.202	0.208	0.212	0.219	0.222	0.228	0.232	0.236	0.242	0.246	0.251	0.256	0.260	0.264	0.268	0.272	0.276	0.280	0.285	0.289	0.292	0.296	0.301	0.306	0.310	0.314	0.319	0.322	0.326	0.332	0.336	0.341	0.345	0.350	0.355	0.360	0.364	0.370	0.374	0.380	0.384	0.389	0.392	0.399	0.404	0.409	0.412	0.418	0.421	0.426	0.431	0.434	0.438	0.442	0.446	0.449	0.452	0.455	0.458	0.461	0.464	0.465	0.468	0.470	0.471	0.472	0.474	0.475	0.475	0.476	0.478	0.478	0.478	0.476	0.478	0.476	0.476	0.475	0.475	0.472	0.471	0.471	0.469	0.469	0.466	0.466	0.464	0.464	0.462	0.461	0.461	0.460	0.460	0.460	0.460	0.459	0.460	0.461	0.462	0.462	0.465	0.466	0.468	0.470	0.474	0.476	0.479	0.484	0.486	0.490	0.495	0.501	0.505	0.511	0.516	0.521	0.528	0.535	0.541	0.549	0.555	0.564	0.571	0.579	0.586	0.594	0.602	0.610	0.619	0.628	0.635	0.644	0.652	0.661	0.669	0.678	0.686	0.695	0.702	0.710	0.720	0.726	0.735	0.744	0.751	0.759	0.766	0.774	0.781	0.790	0.798	0.804	0.812	0.819	0.826	0.832	0.840	0.848	0.854	0.861	0.868	0.874	0.881	0.889	0.895	0.902	0.909	0.916	0.921	0.929	0.935	0.942	0.948	0.955	0.961	0.968	0.975	0.981	0.988	0.992	0.999	1.005	1.010	1.016	1.021	1.028	1.032	1.038	1.042	1.046	1.051	1.055	1.060	1.064	1.068	1.071	1.075	1.078	1.081	1.084	1.086	1.089	1.091	1.094	1.095	1.098	1.099	1.099	1.101	1.101	1.102	1.105	1.105	1.106	1.106	1.108	1.108	1.108	1.108	1.109	1.110	1.110	1.110	1.111	1.112	1.112	1.114	1.115	1.115	1.115	1.116	1.118	1.119	1.120	1.121	1.121	1.124	1.124	1.125	1.126	1.126	1.128	1.129	1.129	1.129	1.129	1.130	1.129	1.128	1.128	1.126	1.125	1.122	1.121	1.119	1.115	1.111	1.108	1.102	1.096	1.091	1.085	1.079	1.070	1.061	1.054	1.044	1.034	1.022	1.011	0.999	0.988	0.974	0.960	0.945	0.930	0.915	0.899	0.882	0.866	0.849	0.831	0.811	0.792	0.774	0.755	0.735	0.715	0.695	0.675	0.655	0.635	0.614	0.592	0.571	0.550	0.529	0.509	0.488	0.466	0.446	0.426	0.405	0.385	0.365	0.345	0.326	0.306	0.288	0.269	0.250	0.231	0.212	0.195	0.178	0.160	0.142	0.126	0.110	0.094	0.078	0.061	0.046	0.031	0.016	0.002	-0.012	-0.026	-0.040	-0.054	-0.068	-0.080	-0.092	-0.105	-0.116	-0.130	-0.141	-0.152	-0.164	-0.175	-0.185	-0.195	-0.205	-0.214	-0.225	-0.234	-0.241	-0.250	-0.259	-0.266	-0.274	-0.281	-0.288	-0.295	-0.300	-0.308	-0.314	-0.318	-0.324	-0.329	-0.334	-0.339	-0.342	-0.346	-0.351	-0.355	-0.359	-0.361	-0.365	-0.368	-0.371	-0.374	-0.376	-0.379	-0.381	-0.384	-0.386	-0.389	-0.391	-0.392	-0.395	-0.398	-0.399	-0.401	-0.404	-0.406	-0.409	-0.410	-0.412	-0.415	-0.416	-0.419	-0.422	-0.424	-0.425	-0.429	-0.430	-0.432	-0.435	-0.436	-0.439	-0.441	-0.442	-0.445	-0.446	-0.446	-0.449	-0.449	-0.450	-0.451	-0.451	-0.451	-0.451	-0.450	-0.449	-0.449	-0.448	-0.444	-0.442	-0.440	-0.436	-0.434	-0.429	-0.424	-0.420	-0.415	-0.409	-0.402	-0.398	-0.390	-0.382	-0.375	-0.366	-0.358	-0.349	-0.340	-0.330	-0.320	-0.310	-0.299	-0.289	-0.279	-0.268	-0.256	-0.245	-0.235	-0.222	-0.211	-0.200	-0.189	-0.178	-0.166	-0.156	-0.145	-0.134	-0.122	-0.114	-0.102	-0.094	-0.084	-0.075	-0.066	-0.059	-0.051	-0.044	-0.038	-0.030	-0.025	-0.020	-0.015	-0.010	-0.006	-0.002	0.000	0.001	0.004	0.005	0.006	0.006	0.005	0.005	0.004	0.001	-0.001	-0.004	-0.006	-0.011	-0.015	-0.020	-0.024	-0.030	-0.036	-0.042	-0.049	-0.055	-0.062	-0.071	-0.079	-0.086	-0.095	-0.104	-0.112	-0.121	-0.131	-0.141	-0.151	-0.161	-0.171	-0.182	-0.192	-0.204	-0.215	-0.226	-0.236	-0.248	-0.259	-0.270	-0.282	-0.294	-0.306	-0.316	-0.329	-0.340	-0.352	-0.364	-0.375	-0.388	-0.399	-0.409	-0.421	-0.431	-0.442	-0.452	-0.464	-0.472	-0.482	-0.492	-0.502	-0.510	-0.519	-0.528	-0.536	-0.542	-0.550	-0.556	-0.562	-0.569	-0.575	-0.579	-0.584	-0.588	-0.591	-0.595	-0.598	-0.600	-0.602	-0.602	-0.604	-0.604	-0.604	-0.604	-0.602	-0.601	-0.599	-0.596	-0.595	-0.592	-0.589	-0.586	-0.582	-0.579	-0.575	-0.570	-0.566	-0.561	-0.556	-0.552	-0.548	-0.542	-0.538	-0.532	-0.528	-0.522	-0.518	-0.514	-0.510	-0.504	-0.500	-0.496	-0.492	-0.490	-0.486	-0.484	-0.480	-0.479	-0.476	-0.475	-0.472	-0.472	-0.470	-0.470	-0.470	-0.470	-0.470	-0.470	-0.471	-0.471	-0.474	-0.474	-0.476	-0.478	-0.479	-0.481	-0.484	-0.485	-0.488	-0.491	-0.492	-0.495	-0.498	-0.500	-0.501	-0.505	-0.506	-0.510	-0.511	-0.514	-0.515	-0.516	-0.518	-0.519	-0.520	-0.521	-0.521	-0.522	-0.521	-0.521	-0.520	-0.519	-0.518	-0.516	-0.515	-0.512	-0.510	-0.506	-0.504	-0.500	-0.495	-0.491	-0.486	-0.482	-0.478	-0.471	-0.466	-0.459	-0.454	-0.446	-0.439	-0.432	-0.425	-0.418	-0.409	-0.401	-0.392	-0.384	-0.375	-0.366	-0.359	-0.349	-0.339	-0.330	-0.320	-0.311	-0.301	-0.292	-0.282	-0.274	-0.264	-0.254	-0.244	-0.235	-0.226	-0.216	-0.208	-0.199	-0.189	-0.180	-0.171	-0.164	-0.155	-0.146	-0.139	-0.131	-0.124	-0.116	-0.110	-0.102	-0.096	-0.090	-0.084	-0.078	-0.072	-0.068	-0.064	-0.059	-0.054	-0.051	-0.046	-0.044	-0.042	-0.040	-0.038	-0.036	-0.035	-0.034	-0.034	-0.032	-0.034	-0.034	-0.034	-0.036	-0.038	-0.039	-0.040	-0.044	-0.046	-0.050	-0.052	-0.056	-0.061	-0.066	-0.070	-0.075	-0.079	-0.084	-0.090	-0.095	-0.101	-0.105	-0.111	-0.118	-0.124	-0.130	-0.136	-0.141	-0.148	-0.154	-0.160	-0.165	-0.172	-0.178	-0.184	-0.189	-0.195	-0.200	-0.206	-0.211	-0.218	-0.222	-0.226	-0.231	-0.235	-0.240	-0.244	-0.249	-0.252	-0.255	-0.260	-0.262	-0.266	-0.270	-0.272	-0.275	-0.279	-0.281	-0.282	-0.286	-0.290	-0.291	-0.294	-0.298	-0.300	-0.304	-0.306	-0.309	-0.314	-0.316	-0.320	-0.325	-0.329	-0.332	-0.339	-0.344	-0.350	-0.355	-0.361	-0.368	-0.375	-0.382	-0.390	-0.398	-0.408	-0.416	-0.426	-0.436	-0.446	-0.458	-0.469	-0.481	-0.494	-0.507	-0.520	-0.534	-0.548	-0.561	-0.578	-0.592	-0.609	-0.625	-0.641	-0.658	-0.675	-0.692	-0.710	-0.728	-0.745	-0.762	-0.780	-0.799	-0.818	-0.836	-0.855	-0.874	-0.892	-0.911	-0.930	-0.948	-0.966	-0.986	-1.004	-1.021	-1.040	-1.056	-1.074	-1.091	-1.108	-1.125	-1.141	-1.158	-1.175	-1.189	-1.205	-1.220	-1.236	-1.250	-1.265	-1.279	-1.292	-1.305	-1.318	-1.330	-1.342	-1.354	-1.365	-1.378	-1.389	-1.399	-1.410	-1.420	-1.429	-1.439	-1.449	-1.456	-1.465	-1.474	-1.481	-1.489	-1.498	-1.504	-1.511	-1.518	-1.524	-1.531	-1.536	-1.544	-1.549	-1.554	-1.559	-1.564	-1.569	-1.572	-1.578	-1.581	-1.584	-1.588	-1.590	-1.594	-1.596	-1.599	-1.600	-1.602	-1.604	-1.605	-1.606	-1.606	-1.608	-1.608	-1.608	-1.608	-1.606	-1.606	-1.604	-1.602	-1.601	-1.599	-1.594	-1.591	-1.588	-1.582	-1.579	-1.574	-1.568	-1.561	-1.554	-1.548	-1.540	-1.530	-1.522	-1.512	-1.502	-1.491	-1.479	-1.468	-1.454	-1.440	-1.428	-1.412	-1.398	-1.381	-1.364	-1.346	-1.329	-1.311	-1.291	-1.270	-1.250	-1.228	-1.206	-1.182	-1.160	-1.136	-1.110	-1.086	-1.060	-1.034	-1.008	-0.981	-0.952	-0.925	-0.898	-0.869	-0.841	-0.812	-0.782	-0.754	-0.726	-0.696	-0.668	-0.639	-0.611	-0.582	-0.555	-0.528	-0.500	-0.472	-0.448	-0.420	-0.395	-0.370	-0.346	-0.322	-0.300	-0.279	-0.258	-0.236	-0.218	-0.200	-0.182	-0.165	-0.149	-0.134	-0.120	-0.108	-0.095	-0.085	-0.075	-0.065	-0.056	-0.050	-0.044	-0.039	-0.034	-0.030	-0.028	-0.026	-0.024	-0.024	-0.025	-0.025	-0.026	-0.030	-0.034	-0.036	-0.041	-0.046	-0.051	-0.056	-0.064	-0.070	-0.075	-0.082	-0.090	-0.096	-0.105	-0.112	-0.120	-0.128	-0.135	-0.144	-0.151	-0.159	-0.166	-0.174	-0.182	-0.189	-0.196	-0.205	-0.211	-0.219	-0.226	-0.234	-0.241	-0.248	-0.255	-0.261	-0.268	-0.274	-0.281	-0.288	-0.292	-0.299	-0.305	-0.311	-0.318	-0.322	-0.329	-0.335	-0.341	-0.348	-0.352	-0.359	-0.365	-0.371	-0.378	-0.382	-0.389	-0.395	-0.401	-0.406	-0.412	-0.419	-0.425	-0.430	-0.436	-0.442	-0.449	-0.455	-0.460	-0.466	-0.472	-0.479	-0.484	-0.490	-0.496	-0.501	-0.507	-0.512	-0.519	-0.525	-0.530	-0.536	-0.541	-0.546	-0.552	-0.558	-0.562	-0.568	-0.574	-0.579	-0.584	-0.590	-0.595	-0.600	-0.606	-0.612	-0.618	-0.624	-0.629	-0.635	-0.640	-0.648	-0.654	-0.659	-0.665	-0.674	-0.680	-0.688	-0.695	-0.702	-0.710	-0.719	-0.726	-0.736	-0.744	-0.754	-0.762	-0.772	-0.782	-0.791	-0.801	-0.812	-0.824	-0.834	-0.845	-0.858	-0.869	-0.880	-0.891	-0.904	-0.915	-0.928	-0.941	-0.952	-0.965	-0.978	-0.990	-1.001	-1.014	-1.026	-1.039	-1.050	-1.062	-1.074	-1.085	-1.096	-1.106	-1.118	-1.128	-1.138	-1.146	-1.156	-1.164	-1.171	-1.179	-1.185	-1.191	-1.198	-1.202	-1.206	-1.210	-1.212	-1.215	-1.216	-1.216	-1.216	-1.215	-1.212	-1.211	-1.209	-1.202	-1.199	-1.192	-1.186	-1.179	-1.171	-1.161	-1.152	-1.142	-1.131	-1.120	-1.108	-1.095	-1.081	-1.068	-1.052	-1.038	-1.022	-1.008	-0.990	-0.974	-0.956	-0.940	-0.922	-0.905	-0.888	-0.869	-0.851	-0.834	-0.815	-0.798	-0.781	-0.762	-0.746	-0.728	-0.711	-0.695	-0.679	-0.662	-0.648	-0.632	-0.619	-0.606	-0.592	-0.579	-0.568	-0.556	-0.544	-0.534	-0.525	-0.515	-0.506	-0.499	-0.492	-0.486	-0.480	-0.474	-0.470	-0.465	-0.461	-0.459	-0.455	-0.454	-0.451	-0.450	-0.449	-0.449	-0.448	-0.446	-0.446	-0.446	-0.446	-0.448	-0.448	-0.448	-0.448	-0.446	-0.448	-0.446	-0.445	-0.444	-0.441	-0.440	-0.438	-0.434	-0.431	-0.426	-0.422	-0.418	-0.411	-0.406	-0.399	-0.390	-0.382	-0.374	-0.364	-0.354	-0.344	-0.331	-0.319	-0.306	-0.292	-0.279	-0.265	-0.250	-0.234	-0.219	-0.202	-0.185	-0.169	-0.151	-0.134	-0.116	-0.099	-0.081	-0.064	-0.046	-0.028	-0.010	0.008	0.025	0.042	0.059	0.075	0.092	0.108	0.122	0.138	0.152	0.166	0.180	0.192	0.205	0.216	0.226	0.238	0.246	0.255	0.262	0.271	0.276	0.282	0.289	0.292	0.296	0.299	0.300	0.302	0.304	0.302	0.301	0.300	0.298	0.295	0.291	0.288	0.282	0.276	0.270	0.264	0.256	0.249	0.240	0.231	0.222	0.212	0.202	0.192	0.181	0.170	0.156	0.145	0.131	0.120	0.106	0.092	0.079	0.066	0.051	0.038	0.022	0.009	-0.006	-0.021	-0.036	-0.050	-0.065	-0.080	-0.095	-0.109	-0.124	-0.139	-0.152	-0.168	-0.182	-0.196	-0.211	-0.224	-0.238	-0.251	-0.264	-0.276	-0.289	-0.300	-0.312	-0.324	-0.335	-0.346	-0.355	-0.365	-0.375	-0.384	-0.392	-0.401	-0.408	-0.415	-0.421	-0.428	-0.434	-0.439	-0.444	-0.446	-0.451	-0.454	-0.456	-0.458	-0.460	-0.461	-0.461	-0.461	-0.462	-0.461	-0.460	-0.458	-0.456	-0.454	-0.451	-0.449	-0.446	-0.442	-0.438	-0.435	-0.430	-0.428	-0.422	-0.419	-0.412	-0.409	-0.405	-0.400	-0.396	-0.391	-0.386	-0.382	-0.378	-0.374	-0.370	-0.366	-0.362	-0.359	-0.355	-0.352	-0.350	-0.346	-0.345	-0.341	-0.340	-0.338	-0.336	-0.335	-0.332	-0.331	-0.330	-0.328	-0.326	-0.325	-0.324	-0.324	-0.322	-0.321	-0.320	-0.319	-0.318	-0.316	-0.314	-0.312	-0.310	-0.308	-0.305	-0.301	-0.298	-0.294	-0.290	-0.285	-0.280	-0.274	-0.268	-0.260	-0.252	-0.245	-0.238	-0.229	-0.219	-0.209	-0.198	-0.188	-0.175	-0.164	-0.150	-0.136	-0.122	-0.108	-0.092	-0.076	-0.060	-0.044	-0.026	-0.009	0.009	0.028	0.048	0.066	0.086	0.106	0.125	0.145	0.166	0.186	0.208	0.228	0.248	0.269	0.290	0.310	0.331	0.351	0.371	0.391	0.410	0.430	0.449	0.468	0.488	0.505	0.524	0.541	0.558	0.575	0.592	0.608	0.625	0.640	0.655	0.670	0.684	0.699	0.712	0.726	0.739	0.751	0.764	0.778	0.789	0.800	0.811	0.824	0.835	0.846	0.856	0.868	0.879	0.890	0.900	0.911	0.922	0.932	0.944	0.954	0.965	0.975	0.986	0.998	1.009	1.019	1.030	1.041	1.052	1.064	1.075	1.086	1.098	1.109	1.120	1.132	1.144	1.155	1.166	1.178	1.189	1.200	1.211	1.222	1.234	1.244	1.254	1.265	1.274	1.285	1.295	1.302	1.312	1.321	1.329	1.336	1.344	1.351	1.359	1.364	1.370	1.375	1.380	1.385	1.388	1.391	1.394	1.396	1.398	1.400	1.401	1.401	1.401	1.401	1.400	1.398	1.396	1.392	1.390	1.385	1.381	1.376	1.372	1.368	1.360	1.355	1.349	1.341	1.334	1.328	1.319	1.310	1.301	1.292	1.282	1.274	1.264	1.255	1.244	1.234	1.221	1.211	1.200	1.189	1.178	1.165	1.154	1.142	1.130	1.119	1.108	1.094	1.082	1.071	1.058	1.046	1.035	1.022	1.011	1.000	0.988	0.976	0.965	0.955	0.944	0.934	0.922	0.912	0.902	0.892	0.884	0.875	0.865	0.858	0.850	0.842	0.836	0.830	0.825	0.819	0.814	0.811	0.808	0.805	0.802	0.800	0.800	0.800	0.800	0.800	0.801	0.804	0.808	0.811	0.815	0.819	0.825	0.831	0.839	0.848	0.855	0.864	0.872	0.884	0.892	0.904	0.915	0.926	0.939	0.952	0.965	0.979	0.992	1.006	1.020	1.034	1.048	1.062	1.076	1.091	1.105	1.120	1.134	1.148	1.162	1.176	1.190	1.204	1.216	1.230	1.242	1.255	1.268	1.279	1.291	1.301	1.312	1.322	1.334	1.344	1.354	1.362	1.371	1.380	1.388	1.396	1.405	1.411	1.419	1.426	1.432	1.440	1.446	1.452	1.459	1.465	1.471	1.476	1.484	1.490	1.495	1.501	1.509	1.515	1.521	1.526	1.534	1.541	1.548	1.555	1.562	1.570	1.578	1.585	1.595	1.602	1.611	1.621	1.630	1.640	1.650	1.660	1.671	1.681	1.694	1.704	1.716	1.728	1.740	1.752	1.764	1.776	1.789	1.800	1.812	1.825	1.836	1.849	1.861	1.874	1.885	1.898	1.909	1.919	1.930	1.940	1.951	1.960	1.969	1.979	1.986	1.995	2.001	2.007	2.014	2.018	2.022	2.026	2.029	2.031	2.031	2.033	2.031	2.029	2.025	2.022	2.016	2.011	2.004	1.998	1.988	1.978	1.966	1.954	1.941	1.926	1.911	1.895	1.878	1.859	1.840	1.819	1.798	1.775	1.751	1.726	1.701	1.674	1.648	1.618	1.590	1.559	1.529	1.498	1.465	1.431	1.398	1.362	1.328	1.291	1.256	1.219	1.181	1.142	1.105	1.066	1.026	0.988	0.948	0.908	0.868	0.826	0.785	0.744	0.702	0.662	0.620	0.579	0.538	0.496	0.454	0.414	0.371	0.331	0.290	0.249	0.209	0.168	0.129	0.089	0.050	0.011	-0.028	-0.066	-0.104	-0.141	-0.178	-0.214	-0.250	-0.285	-0.320	-0.354	-0.385	-0.419	-0.451	-0.481	-0.511	-0.541	-0.571	-0.599	-0.626	-0.652	-0.678	-0.702	-0.726	-0.750	-0.772	-0.795	-0.815	-0.834	-0.854	-0.871	-0.889	-0.904	-0.920	-0.934	-0.948	-0.960	-0.972	-0.984	-0.992	-1.001	-1.010	-1.018	-1.022	-1.029	-1.034	-1.038	-1.040	-1.041	-1.042	-1.042	-1.042	-1.040	-1.039	-1.036	-1.032	-1.028	-1.022	-1.018	-1.011	-1.004	-0.996	-0.988	-0.978	-0.969	-0.958	-0.948	-0.936	-0.924	-0.911	-0.898	-0.884	-0.870	-0.855	-0.839	-0.824	-0.808	-0.791	-0.774	-0.756	-0.739	-0.720	-0.701	-0.682	-0.662	-0.642	-0.622	-0.601	-0.581	-0.561	-0.539	-0.518	-0.495	-0.474	-0.452	-0.429	-0.406	-0.384	-0.361	-0.338	-0.315	-0.290	-0.268	-0.244	-0.219	-0.195	-0.171	-0.146	-0.122	-0.099	-0.074	-0.049	-0.024	0.001	0.028	0.052	0.078	0.104	0.130	0.155	0.181	0.208	0.234	0.260	0.286	0.314	0.341	0.368	0.395	0.424	0.451	0.480	0.507	0.536	0.566	0.595	0.625	0.655	0.685	0.715	0.746	0.778	0.809	0.840	0.872	0.905	0.938	0.970	1.002	1.036	1.070	1.104	1.136	1.171	1.205	1.240	1.274	1.310	1.344	1.378	1.412	1.448	1.481	1.515	1.550	1.584	1.616	1.650	1.682	1.715	1.748	1.780	1.811	1.842	1.872	1.904	1.931	1.961	1.989	2.015	2.042	2.068	2.092	2.118	2.140	2.162	2.184	2.204	2.225	2.242	2.260	2.278	2.292	2.308	2.322	2.335	2.348	2.358	2.368	2.378	2.386	2.395	2.401	2.408	2.414	2.418	2.421	2.426	2.428	2.430	2.431	2.431	2.431	2.431	2.431	2.430	2.428	2.426	2.424	2.420	2.419	2.415	2.411	2.409	2.404	2.401	2.398	2.395	2.391	2.388	2.384	2.380	2.378	2.374	2.371	2.369	2.366	2.364	2.360	2.359	2.358	2.355	2.354	2.351	2.351	2.350	2.351	2.350	2.350	2.350	2.351	2.352	2.352	2.354	2.355	2.356	2.358	2.359	2.360	2.362	2.365	2.366	2.369	2.370	2.374	2.375	2.378	2.379	2.380	2.382	2.384	2.385	2.385	2.386	2.386	2.386	2.386	2.386	2.385	2.382	2.381	2.380	2.378	2.374	2.371	2.366	2.361	2.355	2.350	2.342	2.336	2.328	2.320	2.311	2.300	2.290	2.279	2.266	2.254	2.241	2.228	2.212	2.196	2.181	2.165	2.146	2.130	2.111	2.091	2.072	2.052	2.033	2.010	1.990	1.968	1.945	1.922	1.899	1.876	1.852	1.829	1.805	1.780	1.756	1.731	1.706	1.682	1.659	1.634	1.609	1.585	1.561	1.536	1.512	1.489	1.465	1.441	1.419	1.394	1.371	1.349	1.326	1.302	1.280	1.258	1.236	1.214	1.192	1.169	1.148	1.126	1.104	1.082	1.060	1.039	1.016	0.995	0.972	0.950	0.929	0.906	0.882	0.860	0.836	0.812	0.789	0.764	0.740	0.714	0.690	0.664	0.638	0.610	0.584	0.555	0.528	0.500	0.471	0.442	0.414	0.384	0.352	0.324	0.294	0.261	0.231	0.199	0.168	0.138	0.105	0.072	0.041	0.010	-0.022	-0.054	-0.085	-0.115	-0.148	-0.178	-0.209	-0.238	-0.269	-0.298	-0.326	-0.355	-0.382	-0.410	-0.438	-0.464	-0.489	-0.514	-0.538	-0.561	-0.584	-0.605	-0.626	-0.648	-0.666	-0.686	-0.704	-0.721	-0.738	-0.752	-0.768	-0.781	-0.794	-0.808	-0.818	-0.829	-0.839	-0.848	-0.855	-0.862	-0.869	-0.875	-0.881	-0.885	-0.889	-0.892	-0.895	-0.898	-0.899	-0.899	-0.900	-0.899	-0.899	-0.896	-0.895	-0.892	-0.890	-0.888	-0.884	-0.880	-0.876	-0.871	-0.866	-0.862	-0.856	-0.851	-0.845	-0.839	-0.834	-0.828	-0.821	-0.814	-0.808	-0.801	-0.795	-0.789	-0.782	-0.775	-0.770	-0.764	-0.758	-0.751	-0.745	-0.740	-0.735	-0.729	-0.725	-0.720	-0.715	-0.711	-0.708	-0.704	-0.701	-0.699	-0.696	-0.694	-0.692	-0.691	-0.691	-0.691	-0.691	-0.691	-0.692	-0.694	-0.696	-0.698	-0.701	-0.705	-0.709	-0.712	-0.716	-0.721	-0.726	-0.732	-0.738	-0.745	-0.752	-0.758	-0.765	-0.772	-0.780	-0.789	-0.796	-0.802	-0.811	-0.820	-0.828	-0.836	-0.845	-0.852	-0.860	-0.869	-0.876	-0.884	-0.892	-0.899	-0.906	-0.914	-0.920	-0.928	-0.934	-0.939	-0.945	-0.950	-0.956	-0.960	-0.965	-0.969	-0.974	-0.978	-0.980	-0.984	-0.988	-0.990	-0.992	-0.995	-0.999	-1.000	-1.002	-1.004	-1.006	-1.009	-1.011	-1.014	-1.015	-1.018	-1.020	-1.024	-1.025	-1.029	-1.031	-1.036	-1.040	-1.045	-1.049	-1.054	-1.060	-1.066	-1.071	-1.079	-1.086	-1.094	-1.101	-1.111	-1.120	-1.130	-1.140	-1.152	-1.164	-1.176	-1.189	-1.202	-1.216	-1.230	-1.245	-1.260	-1.276	-1.292	-1.309	-1.326	-1.342	-1.361	-1.379	-1.398	-1.415	-1.435	-1.454	-1.472	-1.492	-1.512	-1.531	-1.551	-1.570	-1.590	-1.609	-1.629	-1.648	-1.668	-1.686	-1.704	-1.724	-1.741	-1.760	-1.778	-1.794	-1.811	-1.828	-1.844	-1.860	-1.874	-1.890	-1.904	-1.919	-1.931	-1.945	-1.956	-1.968	-1.980	-1.990	-2.001	-2.011	-2.019	-2.027	-2.036	-2.044	-2.051	-2.058	-2.064	-2.068	-2.074	-2.078	-2.081	-2.085	-2.088	-2.090	-2.092	-2.094	-2.095	-2.096	-2.096	-2.096	-2.095	-2.095	-2.094	-2.091	-2.090	-2.089	-2.085	-2.081	-2.078	-2.075	-2.070	-2.066	-2.061	-2.056	-2.051	-2.045	-2.039	-2.033	-2.025	-2.019	-2.011	-2.004	-1.996	-1.988	-1.979	-1.970	-1.961	-1.951	-1.942	-1.932	-1.922	-1.912	-1.901	-1.890	-1.880	-1.869	-1.856	-1.846	-1.835	-1.822	-1.811	-1.799	-1.786	-1.775	-1.761	-1.750	-1.739	-1.726	-1.714	-1.702	-1.690	-1.679	-1.668	-1.656	-1.645	-1.632	-1.622	-1.612	-1.602	-1.592	-1.584	-1.575	-1.565	-1.558	-1.549	-1.541	-1.534	-1.526	-1.519	-1.512	-1.506	-1.500	-1.495	-1.490	-1.485	-1.480	-1.476	-1.470	-1.466	-1.462	-1.460	-1.456	-1.454	-1.450	-1.448	-1.445	-1.442	-1.440	-1.436	-1.434	-1.431	-1.428	-1.425	-1.421	-1.418	-1.414	-1.409	-1.405	-1.401	-1.396	-1.390	-1.385	-1.379	-1.372	-1.366	-1.359	-1.350	-1.344	-1.335	-1.325	-1.315	-1.305	-1.295	-1.285	-1.272	-1.261	-1.249	-1.236	-1.222	-1.209	-1.195	-1.181	-1.166	-1.151	-1.135	-1.119	-1.102	-1.085	-1.069	-1.050	-1.034	-1.015	-0.998	-0.979	-0.960	-0.941	-0.922	-0.904	-0.882	-0.864	-0.844	-0.824	-0.802	-0.782	-0.761	-0.741	-0.720	-0.699	-0.679	-0.656	-0.636	-0.615	-0.592	-0.571	-0.550	-0.529	-0.506	-0.485	-0.462	-0.441	-0.418	-0.396	-0.375	-0.352	-0.330	-0.308	-0.285	-0.262	-0.240	-0.219	-0.196	-0.174	-0.151	-0.129	-0.105	-0.082	-0.060	-0.039	-0.016	0.008	0.029	0.051	0.072	0.096	0.118	0.139	0.160	0.181	0.201	0.222	0.242	0.262	0.281	0.301	0.321	0.340	0.359	0.376	0.395	0.411	0.429	0.446	0.462	0.478	0.494	0.509	0.522	0.538	0.551	0.564	0.578	0.590	0.601	0.612	0.624	0.634	0.644	0.652	0.662	0.671	0.680	0.688	0.695	0.702	0.709	0.715	0.721	0.728	0.732	0.739	0.742	0.748	0.752	0.756	0.760	0.764	0.768	0.770	0.772	0.775	0.779	0.781	0.782	0.785	0.788	0.789	0.790	0.792	0.794	0.794	0.795	0.796	0.798	0.799	0.799	0.800	0.800	0.800	0.801	0.801	0.801	0.801	0.800	0.801	0.800	0.799	0.799	0.798	0.796	0.794	0.794	0.791	0.789	0.788	0.785	0.782	0.779	0.776	0.774	0.770	0.766	0.762	0.759	0.755	0.751	0.746	0.742	0.738	0.732	0.728	0.724	0.718	0.712	0.708	0.702	0.698	0.691	0.686	0.681	0.674	0.669	0.664	0.658	0.651	0.646	0.640	0.635	0.629	0.622	0.616	0.611	0.605	0.599	0.594	0.588	0.580	0.574	0.566	0.560	0.554	0.546	0.540	0.531	0.524	0.515	0.506	0.499	0.489	0.480	0.470	0.461	0.449	0.439	0.428	0.416	0.404	0.391	0.378	0.365	0.350	0.336	0.321	0.305	0.289	0.271	0.255	0.238	0.219	0.200	0.181	0.161	0.141	0.120	0.100	0.080	0.058	0.036	0.014	-0.009	-0.031	-0.052	-0.076	-0.099	-0.122	-0.144	-0.166	-0.190	-0.212	-0.234	-0.256	-0.279	-0.299	-0.321	-0.341	-0.362	-0.384	-0.402	-0.421	-0.441	-0.459	-0.476	-0.494	-0.510	-0.526	-0.542	-0.556	-0.570	-0.584	-0.596	-0.609	-0.619	-0.630	-0.640	-0.650	-0.658	-0.666	-0.672	-0.680	-0.686	-0.691	-0.696	-0.701	-0.705	-0.708	-0.710	-0.712	-0.715	-0.716	-0.716	-0.718	-0.716	-0.716	-0.716	-0.715	-0.714	-0.712	-0.710	-0.708	-0.705	-0.702	-0.701	-0.699	-0.695	-0.691	-0.688	-0.684	-0.681	-0.678	-0.674	-0.670	-0.666	-0.662	-0.658	-0.654	-0.650	-0.648	-0.642	-0.639	-0.635	-0.630	-0.626	-0.622	-0.618	-0.615	-0.610	-0.606	-0.604	-0.600	-0.596	-0.594	-0.591	-0.588	-0.585	-0.582	-0.581	-0.579	-0.576	-0.575	-0.572	-0.571	-0.570	-0.570	-0.569	-0.569	-0.569	-0.569	-0.570	-0.570	-0.571	-0.572	-0.575	-0.576	-0.579	-0.582	-0.585	-0.589	-0.592	-0.596	-0.600	-0.605	-0.609	-0.614	-0.619	-0.622	-0.628	-0.632	-0.638	-0.642	-0.648	-0.652	-0.658	-0.662	-0.666	-0.671	-0.675	-0.679	-0.682	-0.685	-0.689	-0.691	-0.692	-0.694	-0.695	-0.696	-0.695	-0.695	-0.694	-0.692	-0.690	-0.688	-0.684	-0.680	-0.675	-0.669	-0.662	-0.656	-0.650	-0.642	-0.632	-0.624	-0.614	-0.604	-0.592	-0.581	-0.570	-0.559	-0.546	-0.532	-0.520	-0.505	-0.492	-0.479	-0.465	-0.450	-0.435	-0.421	-0.406	-0.392	-0.378	-0.364	-0.349	-0.335	-0.320	-0.306	-0.294	-0.280	-0.266	-0.254	-0.241	-0.230	-0.218	-0.206	-0.196	-0.185	-0.175	-0.165	-0.156	-0.148	-0.139	-0.130	-0.122	-0.116	-0.110	-0.104	-0.098	-0.091	-0.086	-0.082	-0.078	-0.074	-0.069	-0.066	-0.061	-0.059	-0.056	-0.054	-0.050	-0.048	-0.045	-0.044	-0.041	-0.039	-0.038	-0.035	-0.034	-0.031	-0.029	-0.028	-0.025	-0.022	-0.020	-0.018	-0.015	-0.014	-0.010	-0.008	-0.004	-0.002	0.001	0.005	0.008	0.011	0.015	0.019	0.022	0.026	0.030	0.034	0.039	0.042	0.046	0.052	0.056	0.061	0.065	0.070	0.075	0.080	0.084	0.089	0.092	0.099	0.102	0.108	0.111	0.116	0.120	0.124	0.129	0.131	0.135	0.138	0.141	0.145	0.148	0.150	0.151	0.155	0.156	0.156	0.159	0.160	0.160	0.160	0.160	0.160	0.159	0.159	0.156	0.156	0.154	0.151	0.149	0.146	0.144	0.141	0.136	0.134	0.130	0.125	0.121	0.116	0.112	0.108	0.102	0.098	0.092	0.088	0.082	0.078	0.071	0.068	0.062	0.058	0.052	0.049	0.045	0.041	0.036	0.032	0.030	0.028	0.025	0.022	0.021	0.019	0.018	0.018	0.016	0.016	0.018	0.019	0.020	0.021	0.024	0.026	0.030	0.034	0.038	0.042	0.046	0.052	0.059	0.065	0.071	0.079	0.085	0.092	0.101	0.109	0.118	0.128	0.136	0.145	0.154	0.164	0.174	0.184	0.194	0.205	0.215	0.226	0.235	0.246	0.256	0.268	0.278	0.290	0.300	0.310	0.322	0.332	0.344	0.355	0.365	0.375	0.386	0.398	0.409	0.420	0.430	0.441	0.451	0.462	0.474	0.484	0.495	0.505	0.516	0.528	0.539	0.549	0.560	0.571	0.581	0.594	0.604	0.615	0.625	0.638	0.648	0.659	0.670	0.680	0.691	0.701	0.711	0.721	0.731	0.741	0.751	0.760	0.770	0.779	0.788	0.798	0.806	0.815	0.822	0.831	0.838	0.845	0.852	0.859	0.865	0.871	0.878	0.882	0.888	0.891	0.896	0.900	0.904	0.908	0.910	0.914	0.916	0.918	0.921	0.922	0.924	0.925	0.926	0.928	0.928	0.929	0.929	0.929	0.929	0.929	0.929	0.929	0.928	0.926	0.926	0.925	0.924	0.924	0.922	0.921	0.919	0.918	0.915	0.912	0.911	0.909	0.908	0.905	0.902	0.899	0.896	0.892	0.889	0.885	0.881	0.878	0.872	0.868	0.862	0.856	0.851	0.844	0.836	0.830	0.821	0.812	0.804	0.795	0.785	0.774	0.764	0.751	0.740	0.728	0.714	0.701	0.688	0.672	0.658	0.642	0.626	0.610	0.592	0.575	0.558	0.539	0.521	0.500	0.481	0.461	0.442	0.420	0.400	0.379	0.358	0.336	0.314	0.291	0.269	0.246	0.224	0.201	0.179	0.155	0.131	0.108	0.085	0.060	0.038	0.015	-0.009	-0.032	-0.055	-0.079	-0.101	-0.125	-0.146	-0.170	-0.192	-0.214	-0.236	-0.259	-0.280	-0.302	-0.322	-0.345	-0.365	-0.386	-0.406	-0.425	-0.445	-0.464	-0.482	-0.501	-0.518	-0.535	-0.552	-0.569	-0.585	-0.601	-0.616	-0.630	-0.644	-0.659	-0.671	-0.682	-0.695	-0.706	-0.715	-0.726	-0.735	-0.744	-0.752	-0.760	-0.766	-0.772	-0.779	-0.784	-0.789	-0.792	-0.796	-0.800	-0.801	-0.804	-0.805	-0.806	-0.808	-0.808	-0.808	-0.806	-0.806	-0.805	-0.804	-0.802	-0.800	-0.799	-0.796	-0.794	-0.791	-0.789	-0.785	-0.782	-0.780	-0.778	-0.774	-0.771	-0.768	-0.765	-0.762	-0.759	-0.756	-0.752	-0.751	-0.749	-0.745	-0.744	-0.741	-0.738	-0.736	-0.734	-0.731	-0.729	-0.726	-0.724	-0.722	-0.720	-0.718	-0.715	-0.712	-0.710	-0.706	-0.702	-0.699	-0.695	-0.691	-0.688	-0.684	-0.678	-0.674	-0.669	-0.662	-0.656	-0.650	-0.642	-0.635	-0.629	-0.621	-0.612	-0.602	-0.594	-0.585	-0.575	-0.564	-0.554	-0.541	-0.530	-0.519	-0.506	-0.495	-0.481	-0.469	-0.456	-0.442	-0.429	-0.416	-0.401	-0.388	-0.375	-0.360	-0.346	-0.332	-0.319	-0.305	-0.292	-0.279	-0.266	-0.254	-0.241	-0.230	-0.219	-0.208	-0.196	-0.188	-0.178	-0.169	-0.160	-0.151	-0.145	-0.138	-0.131	-0.125	-0.120	-0.118	-0.112	-0.110	-0.109	-0.106	-0.106	-0.105	-0.106	-0.109	-0.110	-0.112	-0.116	-0.121	-0.126	-0.131	-0.138	-0.144	-0.151	-0.159	-0.168	-0.176	-0.186	-0.195	-0.205	-0.216	-0.228	-0.240	-0.251	-0.264	-0.275	-0.289	-0.301	-0.315	-0.328	-0.341	-0.356	-0.369	-0.382	-0.396	-0.411	-0.425	-0.439	-0.454	-0.468	-0.481	-0.495	-0.509	-0.522	-0.538	-0.550	-0.562	-0.578	-0.590	-0.602	-0.615	-0.628	-0.639	-0.651	-0.662	-0.674	-0.685	-0.696	-0.706	-0.716	-0.726	-0.735	-0.745	-0.754	-0.762	-0.770	-0.779	-0.785	-0.792	-0.800	-0.806	-0.811	-0.818	-0.822	-0.828	-0.831	-0.836	-0.840	-0.844	-0.846	-0.850	-0.852	-0.854	-0.856	-0.858	-0.860	-0.860	-0.861	-0.862	-0.862	-0.862	-0.862	-0.862	-0.861	-0.861	-0.861	-0.860	-0.859	-0.859	-0.859	-0.858	-0.856	-0.856	-0.855	-0.854	-0.852	-0.852	-0.851	-0.851	-0.851	-0.851	-0.850	-0.850	-0.851	-0.851	-0.852	-0.852	-0.855	-0.856	-0.858	-0.861	-0.864	-0.866	-0.869	-0.872	-0.875	-0.879	-0.882	-0.888	-0.892	-0.896	-0.901	-0.906	-0.911	-0.916	-0.922	-0.928	-0.932	-0.939	-0.944	-0.950	-0.955	-0.961	-0.966	-0.971	-0.976	-0.982	-0.986	-0.991	-0.996	-1.000	-1.005	-1.009	-1.011	-1.015	-1.016	-1.019	-1.020	-1.021	-1.021	-1.022	-1.022	-1.022	-1.020	-1.018	-1.015	-1.014	-1.009	-1.005	-1.001	-0.996	-0.990	-0.984	-0.978	-0.971	-0.962	-0.955	-0.946	-0.938	-0.928	-0.919	-0.908	-0.898	-0.888	-0.875	-0.864	-0.852	-0.840	-0.829	-0.816	-0.804	-0.791	-0.778	-0.765	-0.751	-0.739	-0.726	-0.712	-0.700	-0.688	-0.675	-0.662	-0.650	-0.638	-0.625	-0.612	-0.601	-0.590	-0.580	-0.568	-0.556	-0.546	-0.536	-0.526	-0.516	-0.506	-0.498	-0.488	-0.480	-0.470	-0.462	-0.455	-0.448	-0.440	-0.434	-0.428	-0.421	-0.416	-0.411	-0.405	-0.400	-0.398	-0.392	-0.389	-0.385	-0.382	-0.379	-0.378	-0.376	-0.374	-0.372	-0.371	-0.371	-0.371	-0.371	-0.371	-0.372	-0.374	-0.374	-0.375	-0.378	-0.380	-0.382	-0.386	-0.389	-0.394	-0.398	-0.402	-0.405	-0.411	-0.416	-0.420	-0.426	-0.431	-0.439	-0.444	-0.450	-0.456	-0.462	-0.470	-0.476	-0.482	-0.490	-0.496	-0.504	-0.511	-0.519	-0.526	-0.532	-0.541	-0.548	-0.555	-0.561	-0.570	-0.576	-0.582	-0.589	-0.596	-0.602	-0.609	-0.615	-0.620	-0.626	-0.631	-0.638	-0.642	-0.649	-0.654	-0.659	-0.664	-0.668	-0.672	-0.679	-0.682	-0.688	-0.692	-0.696	-0.701	-0.705	-0.710	-0.715	-0.721	-0.725	-0.730	-0.736	-0.741	-0.748	-0.754	-0.760	-0.766	-0.774	-0.781	-0.789	-0.796	-0.805	-0.812	-0.822	-0.832	-0.844	-0.854	-0.864	-0.875	-0.888	-0.900	-0.912	-0.926	-0.940	-0.954	-0.969	-0.984	-0.999	-1.015	-1.031	-1.048	-1.065	-1.082	-1.099	-1.118	-1.135	-1.154	-1.172	-1.191	-1.210	-1.229	-1.249	-1.268	-1.288	-1.306	-1.328	-1.346	-1.366	-1.385	-1.405	-1.424	-1.442	-1.461	-1.480	-1.499	-1.516	-1.535	-1.552	-1.570	-1.588	-1.605	-1.621	-1.638	-1.654	-1.669	-1.685	-1.699	-1.715	-1.729	-1.742	-1.758	-1.770	-1.782	-1.796	-1.806	-1.819	-1.831	-1.841	-1.852	-1.862	-1.872	-1.881	-1.891	-1.900	-1.909	-1.918	-1.924	-1.932	-1.939	-1.946	-1.952	-1.959	-1.965	-1.971	-1.975	-1.981	-1.985	-1.989	-1.994	-1.998	-2.001	-2.004	-2.007	-2.009	-2.011	-2.013	-2.015	-2.015	-2.018	-2.018	-2.018	-2.018	-2.016	-2.016	-2.014	-2.013	-2.010	-2.009	-2.005	-2.004	-2.000	-1.996	-1.992	-1.988	-1.984	-1.979	-1.972	-1.966	-1.961	-1.955	-1.948	-1.940	-1.931	-1.924	-1.914	-1.905	-1.896	-1.886	-1.875	-1.864	-1.852	-1.841	-1.829	-1.815	-1.800	-1.788	-1.772	-1.759	-1.744	-1.728	-1.710	-1.695	-1.676	-1.659	-1.641	-1.622	-1.602	-1.584	-1.564	-1.542	-1.520	-1.499	-1.478	-1.455	-1.432	-1.409	-1.385	-1.361	-1.336	-1.312	-1.288	-1.262	-1.238	-1.212	-1.188	-1.161	-1.135	-1.110	-1.084	-1.058	-1.032	-1.006	-0.981	-0.955	-0.931	-0.905	-0.881	-0.858	-0.834	-0.810	-0.788	-0.764	-0.742	-0.721	-0.700	-0.680	-0.661	-0.641	-0.624	-0.605	-0.589	-0.572	-0.556	-0.542	-0.529	-0.515	-0.504	-0.491	-0.480	-0.471	-0.461	-0.452	-0.445	-0.438	-0.431	-0.426	-0.421	-0.416	-0.414	-0.410	-0.408	-0.406	-0.405	-0.404	-0.405	-0.404	-0.405	-0.406	-0.409	-0.410	-0.414	-0.415	-0.419	-0.421	-0.425	-0.429	-0.432	-0.436	-0.441	-0.445	-0.449	-0.454	-0.459	-0.462	-0.468	-0.471	-0.476	-0.481	-0.485	-0.489	-0.494	-0.500	-0.504	-0.507	-0.512	-0.518	-0.522	-0.526	-0.531	-0.535	-0.540	-0.545	-0.549	-0.554	-0.558	-0.562	-0.566	-0.571	-0.576	-0.580	-0.585	-0.589	-0.595	-0.599	-0.602	-0.609	-0.612	-0.618	-0.622	-0.628	-0.632	-0.636	-0.641	-0.648	-0.651	-0.658	-0.662	-0.668	-0.672	-0.678	-0.682	-0.688	-0.694	-0.699	-0.704	-0.710	-0.714	-0.719	-0.725	-0.729	-0.735	-0.739	-0.745	-0.750	-0.755	-0.760	-0.765	-0.770	-0.775	-0.780	-0.786	-0.791	-0.796	-0.801	-0.808	-0.812	-0.819	-0.825	-0.830	-0.836	-0.842	-0.848	-0.854	-0.860	-0.866	-0.874	-0.880	-0.888	-0.895	-0.902	-0.910	-0.918	-0.925	-0.932	-0.941	-0.949	-0.959	-0.966	-0.975	-0.984	-0.994	-1.002	-1.012	-1.020	-1.030	-1.040	-1.050	-1.060	-1.069	-1.079	-1.089	-1.099	-1.108	-1.118	-1.128	-1.138	-1.148	-1.156	-1.166	-1.175	-1.184	-1.192	-1.201	-1.209	-1.218	-1.225	-1.231	-1.239	-1.245	-1.252	-1.258	-1.262	-1.268	-1.271	-1.275	-1.279	-1.281	-1.284	-1.285	-1.285	-1.286	-1.285	-1.284	-1.282	-1.280	-1.276	-1.272	-1.268	-1.262	-1.256	-1.249	-1.241	-1.232	-1.224	-1.214	-1.204	-1.192	-1.181	-1.170	-1.156	-1.142	-1.130	-1.115	-1.099	-1.084	-1.069	-1.051	-1.035	-1.018	-1.000	-0.982	-0.964	-0.945	-0.926	-0.909	-0.889	-0.871	-0.851	-0.834	-0.815	-0.796	-0.778	-0.760	-0.741	-0.725	-0.706	-0.690	-0.674	-0.656	-0.641	-0.625	-0.610	-0.598	-0.584	-0.571	-0.558	-0.546	-0.535	-0.524	-0.514	-0.505	-0.498	-0.489	-0.482	-0.476	-0.470	-0.465	-0.461	-0.458	-0.454	-0.452	-0.450	-0.449	-0.449	-0.449	-0.449	-0.450	-0.450	-0.451	-0.454	-0.456	-0.459	-0.461	-0.464	-0.468	-0.471	-0.474	-0.476	-0.480	-0.482	-0.485	-0.488	-0.490	-0.492	-0.492	-0.494	-0.495	-0.495	-0.495	-0.494	-0.492	-0.491	-0.489	-0.485	-0.481	-0.478	-0.471	-0.466	-0.460	-0.452	-0.444	-0.436	-0.428	-0.418	-0.406	-0.396	-0.384	-0.372	-0.359	-0.346	-0.331	-0.318	-0.302	-0.289	-0.272	-0.256	-0.241	-0.225	-0.209	-0.191	-0.175	-0.158	-0.142	-0.125	-0.109	-0.092	-0.076	-0.060	-0.044	-0.030	-0.014	0.001	0.014	0.029	0.042	0.055	0.068	0.079	0.090	0.100	0.111	0.120	0.129	0.136	0.144	0.150	0.156	0.161	0.166	0.170	0.174	0.175	0.176	0.178	0.178	0.178	0.176	0.174	0.170	0.168	0.164	0.159	0.154	0.148	0.141	0.134	0.126	0.119	0.110	0.100	0.091	0.081	0.071	0.060	0.049	0.038	0.026	0.014	0.001	-0.011	-0.025	-0.036	-0.050	-0.064	-0.076	-0.091	-0.104	-0.119	-0.132	-0.145	-0.160	-0.174	-0.188	-0.201	-0.215	-0.229	-0.242	-0.255	-0.269	-0.280	-0.294	-0.306	-0.318	-0.330	-0.341	-0.354	-0.364	-0.374	-0.385	-0.395	-0.404	-0.412	-0.421	-0.429	-0.436	-0.444	-0.450	-0.456	-0.461	-0.468	-0.471	-0.475	-0.479	-0.481	-0.484	-0.486	-0.488	-0.488	-0.489	-0.488	-0.486	-0.485	-0.484	-0.481	-0.479	-0.475	-0.472	-0.468	-0.464	-0.459	-0.454	-0.449	-0.442	-0.438	-0.431	-0.425	-0.419	-0.412	-0.406	-0.400	-0.394	-0.388	-0.382	-0.376	-0.370	-0.364	-0.358	-0.354	-0.348	-0.342	-0.339	-0.335	-0.331	-0.328	-0.324	-0.321	-0.318	-0.316	-0.314	-0.312	-0.311	-0.310	-0.310	-0.310	-0.309	-0.310	-0.310	-0.311	-0.312	-0.314	-0.314	-0.316	-0.318	-0.319	-0.320	-0.322	-0.324	-0.325	-0.326	-0.326	-0.328	-0.328	-0.329	-0.328	-0.326	-0.325	-0.324	-0.321	-0.319	-0.315	-0.311	-0.308	-0.302	-0.298	-0.291	-0.285	-0.276	-0.269	-0.260	-0.251	-0.240	-0.231	-0.220	-0.206	-0.195	-0.181	-0.169	-0.154	-0.139	-0.124	-0.109	-0.092	-0.075	-0.058	-0.041	-0.024	-0.006	0.014	0.032	0.050	0.069	0.088	0.106	0.126	0.145	0.162	0.181	0.200	0.219	0.236	0.255	0.272	0.290	0.308	0.325	0.342	0.359	0.374	0.391	0.406	0.422	0.436	0.452	0.466	0.480	0.492	0.506	0.519	0.531	0.545	0.558	0.570	0.580	0.592	0.604	0.615	0.626	0.636	0.648	0.658	0.668	0.678	0.689	0.698	0.708	0.718	0.728	0.738	0.748	0.758	0.766	0.776	0.785	0.795	0.804	0.814	0.824	0.832	0.841	0.851	0.861	0.870	0.879	0.888	0.896	0.905	0.914	0.922	0.931	0.940	0.948	0.955	0.962	0.971	0.979	0.985	0.992	0.999	1.006	1.012	1.019	1.024	1.029	1.034	1.039	1.044	1.046	1.050	1.054	1.058	1.059	1.061	1.064	1.064	1.065	1.065	1.066	1.065	1.064	1.064	1.062	1.061	1.059	1.055	1.051	1.049	1.044	1.040	1.035	1.030	1.025	1.019	1.011	1.005	0.998	0.991	0.984	0.974	0.966	0.958	0.949	0.939	0.930	0.920	0.909	0.899	0.888	0.878	0.866	0.855	0.844	0.832	0.821	0.808	0.796	0.785	0.772	0.761	0.749	0.736	0.725	0.712	0.700	0.689	0.676	0.665	0.655	0.644	0.632	0.622	0.611	0.601	0.591	0.582	0.574	0.565	0.558	0.550	0.541	0.535	0.529	0.522	0.518	0.514	0.510	0.506	0.504	0.504	0.501	0.501	0.502	0.502	0.505	0.506	0.510	0.514	0.519	0.525	0.530	0.539	0.545	0.554	0.562	0.572	0.584	0.594	0.605	0.619	0.631	0.645	0.659	0.674	0.689	0.704	0.720	0.736	0.752	0.770	0.788	0.805	0.822	0.840	0.858	0.875	0.894	0.911	0.929	0.946	0.964	0.982	0.999	1.015	1.032	1.048	1.064	1.080	1.096	1.110	1.125	1.139	1.152	1.165	1.179	1.191	1.204	1.214	1.225	1.236	1.246	1.255	1.264	1.274	1.281	1.289	1.296	1.304	1.311	1.318	1.324	1.330	1.335	1.341	1.348	1.351	1.358	1.361	1.366	1.371	1.375	1.380	1.386	1.390	1.394	1.400	1.404	1.409	1.414	1.419	1.424	1.430	1.435	1.441	1.446	1.452	1.459	1.465	1.471	1.479	1.485	1.492	1.500	1.506	1.515	1.522	1.530	1.539	1.546	1.556	1.564	1.572	1.580	1.589	1.596	1.606	1.615	1.624	1.631	1.639	1.648	1.656	1.664	1.670	1.678	1.685	1.692	1.699	1.706	1.712	1.716	1.722	1.728	1.732	1.735	1.740	1.741	1.745	1.746	1.749	1.749	1.749	1.749	1.748	1.745	1.742	1.739	1.736	1.730	1.725	1.719	1.711	1.704	1.694	1.684	1.674	1.661	1.649	1.636	1.622	1.608	1.591	1.575	1.558	1.539	1.519	1.500	1.478	1.456	1.432	1.409	1.385	1.360	1.334	1.306	1.279	1.251	1.222	1.191	1.161	1.130	1.099	1.066	1.032	1.000	0.965	0.931	0.896	0.860	0.825	0.788	0.751	0.714	0.678	0.640	0.602	0.564	0.525	0.486	0.449	0.410	0.372	0.332	0.295	0.256	0.218	0.180	0.142	0.105	0.068	0.030	-0.008	-0.044	-0.080	-0.115	-0.150	-0.185	-0.219	-0.252	-0.288	-0.320	-0.352	-0.384	-0.415	-0.444	-0.474	-0.502	-0.531	-0.559	-0.585	-0.612	-0.638	-0.662	-0.685	-0.709	-0.731	-0.752	-0.774	-0.794	-0.814	-0.832	-0.849	-0.866	-0.884	-0.899	-0.914	-0.928	-0.941	-0.954	-0.965	-0.978	-0.988	-0.998	-1.008	-1.015	-1.024	-1.031	-1.038	-1.044	-1.049	-1.054	-1.056	-1.061	-1.064	-1.066	-1.069	-1.069	-1.070	-1.070	-1.070	-1.069	-1.069	-1.066	-1.064	-1.061	-1.059	-1.055	-1.050	-1.045	-1.040	-1.035	-1.028	-1.021	-1.014	-1.006	-0.999	-0.990	-0.981	-0.970	-0.960	-0.950	-0.939	-0.926	-0.915	-0.902	-0.889	-0.876	-0.862	-0.848	-0.834	-0.818	-0.802	-0.786	-0.770	-0.754	-0.735	-0.719	-0.699	-0.681	-0.662	-0.642	-0.624	-0.604	-0.582	-0.564	-0.542	-0.520	-0.500	-0.478	-0.456	-0.434	-0.410	-0.389	-0.365	-0.341	-0.318	-0.295	-0.270	-0.246	-0.221	-0.196	-0.171	-0.145	-0.120	-0.094	-0.068	-0.041	-0.016	0.012	0.039	0.066	0.094	0.121	0.151	0.180	0.209	0.238	0.268	0.298	0.328	0.359	0.389	0.420	0.452	0.484	0.516	0.549	0.582	0.616	0.649	0.684	0.719	0.754	0.789	0.824	0.859	0.894	0.930	0.966	1.002	1.039	1.076	1.112	1.149	1.186	1.222	1.259	1.294	1.329	1.365	1.401	1.436	1.470	1.505	1.539	1.572	1.606	1.639	1.670	1.701	1.732	1.761	1.791	1.820	1.848	1.874	1.900	1.925	1.949	1.974	1.995	2.016	2.038	2.058	2.075	2.092	2.109	2.125	2.141	2.155	2.166	2.180	2.191	2.201	2.211	2.220	2.229	2.236	2.242	2.249	2.254	2.259	2.264	2.266	2.270	2.272	2.275	2.278	2.278	2.279	2.280	2.280	2.281	2.281	2.281	2.281	2.281	2.281	2.281	2.280	2.280	2.280	2.280	2.280	2.280	2.280	2.280	2.281	2.281	2.281	2.281	2.282	2.284	2.285	2.286	2.288	2.289	2.290	2.292	2.294	2.295	2.298	2.299	2.301	2.304	2.306	2.308	2.310	2.311	2.314	2.316	2.318	2.320	2.321	2.324	2.325	2.326	2.329	2.330	2.330	2.331	2.330	2.330	2.330	2.330	2.329	2.326	2.325	2.324	2.320	2.318	2.314	2.310	2.306	2.301	2.296	2.291	2.284	2.278	2.270	2.262	2.254	2.245	2.236	2.225	2.215	2.204	2.191	2.179	2.165	2.152	2.138	2.122	2.106	2.090	2.074	2.056	2.038	2.020	2.000	1.980	1.961	1.940	1.919	1.898	1.876	1.854	1.830	1.809	1.785	1.760	1.736	1.711	1.688	1.662	1.638	1.612	1.586	1.561	1.535	1.510	1.485	1.459	1.434	1.409	1.382	1.359	1.332	1.309	1.282	1.258	1.234	1.210	1.185	1.160	1.136	1.112	1.089	1.065	1.041	1.018	0.994	0.970	0.948	0.924	0.900	0.878	0.854	0.830	0.806	0.784	0.760	0.735	0.712	0.689	0.664	0.639	0.614	0.589	0.564	0.538	0.512	0.486	0.460	0.434	0.405	0.378	0.350	0.321	0.292	0.262	0.232	0.204	0.174	0.142	0.112	0.081	0.050	0.019	-0.014	-0.045	-0.078	-0.109	-0.142	-0.175	-0.208	-0.240	-0.272	-0.305	-0.336	-0.369	-0.400	-0.431	-0.465	-0.496	-0.526	-0.558	-0.589	-0.619	-0.649	-0.676	-0.706	-0.734	-0.761	-0.788	-0.814	-0.840	-0.865	-0.890	-0.914	-0.938	-0.960	-0.980	-1.001	-1.021	-1.042	-1.060	-1.079	-1.095	-1.112	-1.128	-1.142	-1.156	-1.170	-1.184	-1.196	-1.208	-1.219	-1.228	-1.239	-1.248	-1.254	-1.262	-1.269	-1.275	-1.281	-1.286	-1.291	-1.294	-1.299	-1.301	-1.304	-1.305	-1.309	-1.310	-1.310	-1.310	-1.310	-1.310	-1.309	-1.309	-1.308	-1.306	-1.302	-1.301	-1.299	-1.296	-1.294	-1.291	-1.288	-1.286	-1.282	-1.279	-1.276	-1.274	-1.270	-1.266	-1.264	-1.260	-1.258	-1.256	-1.252	-1.250	-1.249	-1.246	-1.244	-1.242	-1.241	-1.241	-1.241	-1.240	-1.240	-1.240	-1.241	-1.242	-1.244	-1.245	-1.246	-1.249	-1.251	-1.255	-1.259	-1.262	-1.266	-1.270	-1.275	-1.281	-1.286	-1.294	-1.299	-1.306	-1.311	-1.319	-1.325	-1.332	-1.340	-1.348	-1.354	-1.362	-1.370	-1.376	-1.385	-1.392	-1.400	-1.406	-1.415	-1.421	-1.429	-1.435	-1.441	-1.448	-1.454	-1.460	-1.465	-1.471	-1.476	-1.480	-1.484	-1.489	-1.492	-1.495	-1.499	-1.502	-1.504	-1.506	-1.508	-1.509	-1.510	-1.512	-1.512	-1.512	-1.514	-1.514	-1.514	-1.512	-1.512	-1.512	-1.511	-1.511	-1.510	-1.510	-1.510	-1.509	-1.508	-1.509	-1.509	-1.508	-1.509	-1.509	-1.511	-1.511	-1.514	-1.515	-1.518	-1.520	-1.524	-1.526	-1.530	-1.534	-1.539	-1.544	-1.549	-1.555	-1.562	-1.570	-1.578	-1.586	-1.595	-1.604	-1.614	-1.624	-1.635	-1.645	-1.658	-1.670	-1.682	-1.695	-1.709	-1.722	-1.736	-1.751	-1.765	-1.780	-1.796	-1.812	-1.828	-1.844	-1.860	-1.875	-1.892	-1.909	-1.925	-1.941	-1.958	-1.974	-1.990	-2.006	-2.021	-2.038	-2.052	-2.068	-2.081	-2.096	-2.110	-2.124	-2.138	-2.149	-2.162	-2.174	-2.185	-2.195	-2.206	-2.216	-2.225	-2.234	-2.241	-2.249	-2.256	-2.262	-2.268	-2.272	-2.278	-2.282	-2.285	-2.288	-2.290	-2.291	-2.292	-2.294	-2.294	-2.294	-2.291	-2.291	-2.289	-2.288	-2.285	-2.281	-2.279	-2.275	-2.270	-2.265	-2.260	-2.256	-2.250	-2.244	-2.239	-2.232	-2.226	-2.219	-2.212	-2.206	-2.199	-2.192	-2.184	-2.176	-2.169	-2.160	-2.152	-2.145	-2.136	-2.128	-2.120	-2.111	-2.102	-2.092	-2.084	-2.075	-2.068	-2.059	-2.049	-2.040	-2.031	-2.022	-2.013	-2.002	-1.995	-1.985	-1.975	-1.966	-1.956	-1.948	-1.938	-1.929	-1.919	-1.910	-1.901	-1.892	-1.884	-1.874	-1.865	-1.856	-1.848	-1.839	-1.830	-1.822	-1.814	-1.805	-1.798	-1.790	-1.781	-1.775	-1.768	-1.760	-1.754	-1.746	-1.740	-1.734	-1.726	-1.720	-1.714	-1.708	-1.701	-1.695	-1.690	-1.684	-1.679	-1.672	-1.666	-1.661	-1.656	-1.650	-1.644	-1.639	-1.632	-1.628	-1.621	-1.615	-1.608	-1.601	-1.595	-1.588	-1.581	-1.572	-1.565	-1.558	-1.549	-1.541	-1.532	-1.522	-1.512	-1.504	-1.492	-1.482	-1.471	-1.460	-1.449	-1.436	-1.425	-1.412	-1.399	-1.385	-1.372	-1.359	-1.344	-1.329	-1.315	-1.300	-1.284	-1.268	-1.251	-1.236	-1.219	-1.202	-1.185	-1.169	-1.151	-1.134	-1.115	-1.098	-1.079	-1.060	-1.042	-1.025	-1.006	-0.988	-0.968	-0.949	-0.931	-0.911	-0.891	-0.871	-0.852	-0.832	-0.814	-0.792	-0.774	-0.752	-0.732	-0.714	-0.694	-0.671	-0.651	-0.631	-0.610	-0.590	-0.569	-0.549	-0.528	-0.507	-0.486	-0.465	-0.445	-0.424	-0.402	-0.382	-0.361	-0.340	-0.320	-0.298	-0.278	-0.256	-0.235	-0.215	-0.194	-0.174	-0.152	-0.131	-0.112	-0.091	-0.071	-0.051	-0.032	-0.014	0.006	0.024	0.044	0.061	0.079	0.096	0.114	0.130	0.146	0.162	0.179	0.194	0.209	0.224	0.239	0.251	0.266	0.279	0.291	0.304	0.315	0.326	0.339	0.349	0.359	0.369	0.379	0.388	0.396	0.405	0.414	0.420	0.428	0.435	0.441	0.449	0.454	0.461	0.466	0.472	0.478	0.482	0.488	0.492	0.496	0.501	0.505	0.509	0.514	0.518	0.521	0.524	0.528	0.530	0.532	0.536	0.540	0.541	0.544	0.548	0.549	0.551	0.552	0.555	0.556	0.556	0.558	0.559	0.559	0.560	0.560	0.561	0.560	0.560	0.559	0.558	0.556	0.554	0.552	0.550	0.546	0.542	0.540	0.535	0.530	0.525	0.521	0.515	0.509	0.504	0.496	0.490	0.482	0.475	0.468	0.459	0.450	0.441	0.432	0.424	0.414	0.405	0.395	0.385	0.374	0.365	0.354	0.342	0.334	0.322	0.312	0.301	0.291	0.280	0.271	0.260	0.249	0.240	0.229	0.220	0.210	0.199	0.190	0.181	0.171	0.161	0.152	0.144	0.135	0.126	0.118	0.108	0.100	0.090	0.081	0.072	0.062	0.054	0.044	0.034	0.025	0.015	0.006	-0.005	-0.015	-0.026	-0.036	-0.048	-0.059	-0.071	-0.084	-0.096	-0.109	-0.122	-0.136	-0.151	-0.165	-0.182	-0.198	-0.214	-0.230	-0.249	-0.266	-0.284	-0.302	-0.322	-0.341	-0.361	-0.382	-0.402	-0.422	-0.445	-0.465	-0.486	-0.509	-0.531	-0.554	-0.576	-0.599	-0.621	-0.644	-0.666	-0.689	-0.711	-0.732	-0.755	-0.778	-0.800	-0.820	-0.841	-0.862	-0.884	-0.904	-0.922	-0.942	-0.960	-0.979	-0.996	-1.014	-1.030	-1.046	-1.062	-1.078	-1.091	-1.105	-1.118	-1.130	-1.142	-1.152	-1.162	-1.172	-1.182	-1.190	-1.199	-1.206	-1.214	-1.220	-1.225	-1.230	-1.235	-1.239	-1.242	-1.244	-1.248	-1.249	-1.251	-1.252	-1.252	-1.252	-1.254	-1.252	-1.251	-1.250	-1.249	-1.248	-1.246	-1.242	-1.241	-1.238	-1.235	-1.232	-1.229	-1.225	-1.221	-1.218	-1.214	-1.210	-1.206	-1.202	-1.199	-1.195	-1.191	-1.188	-1.182	-1.179	-1.175	-1.170	-1.166	-1.161	-1.159	-1.154	-1.151	-1.149	-1.144	-1.141	-1.139	-1.135	-1.134	-1.131	-1.129	-1.126	-1.125	-1.125	-1.122	-1.121	-1.121	-1.121	-1.121	-1.121	-1.122	-1.122	-1.124	-1.125	-1.128	-1.130	-1.131	-1.134	-1.139	-1.141	-1.146	-1.150	-1.154	-1.159	-1.164	-1.169	-1.174	-1.179	-1.185	-1.190	-1.196	-1.202	-1.208	-1.214	-1.220	-1.225	-1.231	-1.238	-1.244	-1.250	-1.254	-1.259	-1.265	-1.270	-1.274	-1.279	-1.281	-1.284	-1.288	-1.291	-1.291	-1.294	-1.296	-1.296	-1.296	-1.296	-1.295	-1.294	-1.292	-1.289	-1.286	-1.284	-1.279	-1.275	-1.270	-1.264	-1.258	-1.251	-1.244	-1.236	-1.229	-1.220	-1.212	-1.202	-1.192	-1.182	-1.172	-1.161	-1.152	-1.141	-1.130	-1.119	-1.106	-1.095	-1.084	-1.071	-1.060	-1.048	-1.036	-1.022	-1.011	-0.999	-0.986	-0.975	-0.962	-0.950	-0.939	-0.926	-0.915	-0.904	-0.892	-0.881	-0.870	-0.858	-0.848	-0.835	-0.825	-0.814	-0.802	-0.792	-0.781	-0.771	-0.761	-0.751	-0.741	-0.730	-0.720	-0.711	-0.700	-0.691	-0.680	-0.670	-0.660	-0.650	-0.640	-0.631	-0.621	-0.611	-0.601	-0.592	-0.582	-0.572	-0.564	-0.554	-0.544	-0.534	-0.525	-0.515	-0.506	-0.496	-0.486	-0.476	-0.468	-0.459	-0.450	-0.440	-0.431	-0.422	-0.414	-0.405	-0.396	-0.388	-0.379	-0.369	-0.361	-0.352	-0.345	-0.338	-0.330	-0.322	-0.315	-0.309	-0.300	-0.294	-0.286	-0.280	-0.274	-0.268	-0.262	-0.256	-0.249	-0.244	-0.239	-0.234	-0.229	-0.224	-0.219	-0.215	-0.211	-0.209	-0.205	-0.201	-0.198	-0.195	-0.194	-0.190	-0.189	-0.188	-0.186	-0.184	-0.184	-0.184	-0.184	-0.182	-0.182	-0.184	-0.184	-0.186	-0.186	-0.188	-0.190	-0.192	-0.195	-0.196	-0.200	-0.202	-0.206	-0.209	-0.212	-0.215	-0.220	-0.224	-0.229	-0.231	-0.236	-0.240	-0.245	-0.249	-0.254	-0.258	-0.261	-0.266	-0.270	-0.274	-0.278	-0.281	-0.284	-0.288	-0.291	-0.294	-0.298	-0.299	-0.301	-0.302	-0.305	-0.306	-0.308	-0.308	-0.308	-0.309	-0.309	-0.308	-0.306	-0.305	-0.304	-0.302	-0.300	-0.296	-0.292	-0.290	-0.285	-0.281	-0.278	-0.272	-0.268	-0.262	-0.256	-0.251	-0.244	-0.238	-0.230	-0.222	-0.215	-0.209	-0.200	-0.191	-0.182	-0.175	-0.166	-0.156	-0.148	-0.139	-0.129	-0.119	-0.109	-0.099	-0.089	-0.079	-0.068	-0.058	-0.046	-0.035	-0.025	-0.014	-0.002	0.009	0.020	0.030	0.042	0.054	0.065	0.078	0.088	0.100	0.111	0.121	0.134	0.145	0.156	0.168	0.179	0.190	0.201	0.211	0.221	0.231	0.242	0.252	0.262	0.271	0.281	0.290	0.298	0.308	0.314	0.322	0.330	0.338	0.344	0.350	0.356	0.362	0.368	0.372	0.378	0.381	0.385	0.390	0.394	0.396	0.400	0.401	0.404	0.405	0.406	0.409	0.409	0.410	0.410	0.410	0.410	0.411	0.410	0.410	0.410	0.409	0.408	0.408	0.406	0.408	0.406	0.405	0.405	0.402	0.402	0.402	0.402	0.401	0.401	0.401	0.400	0.400	0.401	0.400	0.401	0.401	0.401	0.401	0.402	0.401	0.402	0.402	0.402	0.402	0.404	0.402	0.404	0.404	0.404	0.401	0.401	0.401	0.400	0.399	0.396	0.394	0.391	0.389	0.385	0.381	0.378	0.372	0.368	0.360	0.355	0.349	0.340	0.332	0.325	0.315	0.305	0.295	0.285	0.274	0.261	0.249	0.236	0.222	0.208	0.192	0.178	0.161	0.145	0.129	0.111	0.094	0.075	0.056	0.038	0.018	-0.002	-0.024	-0.044	-0.065	-0.086	-0.109	-0.130	-0.152	-0.175	-0.198	-0.221	-0.245	-0.266	-0.290	-0.314	-0.338	-0.361	-0.385	-0.409	-0.432	-0.456	-0.479	-0.504	-0.526	-0.549	-0.572	-0.595	-0.618	-0.641	-0.664	-0.685	-0.706	-0.728	-0.750	-0.770	-0.790	-0.811	-0.830	-0.850	-0.868	-0.888	-0.906	-0.922	-0.940	-0.956	-0.972	-0.989	-1.002	-1.018	-1.031	-1.045	-1.059	-1.070	-1.081	-1.092	-1.102	-1.114	-1.124	-1.132	-1.140	-1.149	-1.155	-1.162	-1.169	-1.175	-1.180	-1.185	-1.190	-1.194	-1.199	-1.202	-1.205	-1.208	-1.210	-1.214	-1.215	-1.218	-1.218	-1.220	-1.221	-1.222	-1.222	-1.225	-1.226	-1.226	-1.226	-1.228	-1.228	-1.229	-1.229	-1.230	-1.230	-1.231	-1.232	-1.232	-1.235	-1.235	-1.236	-1.238	-1.239	-1.240	-1.240	-1.241	-1.244	-1.244	-1.245	-1.246	-1.248	-1.249	-1.249	-1.250	-1.250	-1.250	-1.251	-1.251	-1.250	-1.250	-1.249	-1.248	-1.245	-1.244	-1.241	-1.239	-1.235	-1.232	-1.229	-1.224	-1.220	-1.214	-1.209	-1.202	-1.196	-1.189	-1.181	-1.174	-1.164	-1.156	-1.146	-1.136	-1.125	-1.116	-1.105	-1.092	-1.081	-1.070	-1.058	-1.045	-1.032	-1.020	-1.006	-0.994	-0.980	-0.968	-0.955	-0.940	-0.928	-0.915	-0.904	-0.890	-0.878	-0.866	-0.855	-0.844	-0.832	-0.822	-0.811	-0.802	-0.794	-0.785	-0.776	-0.770	-0.764	-0.758	-0.751	-0.746	-0.742	-0.739	-0.736	-0.734	-0.732	-0.731	-0.731	-0.732	-0.734	-0.736	-0.738	-0.741	-0.746	-0.750	-0.755	-0.760	-0.768	-0.774	-0.781	-0.789	-0.798	-0.806	-0.816	-0.826	-0.835	-0.846	-0.856	-0.868	-0.879	-0.891	-0.902	-0.915	-0.928	-0.941	-0.954	-0.966	-0.979	-0.991	-1.005	-1.018	-1.030	-1.044	-1.058	-1.070	-1.084	-1.096	-1.109	-1.121	-1.134	-1.148	-1.160	-1.172	-1.184	-1.198	-1.209	-1.220	-1.232	-1.244	-1.255	-1.266	-1.276	-1.288	-1.298	-1.309	-1.319	-1.329	-1.339	-1.348	-1.356	-1.366	-1.375	-1.384	-1.391	-1.399	-1.408	-1.415	-1.421	-1.430	-1.436	-1.442	-1.448	-1.455	-1.461	-1.466	-1.472	-1.478	-1.482	-1.488	-1.492	-1.496	-1.501	-1.505	-1.509	-1.511	-1.515	-1.519	-1.522	-1.525	-1.529	-1.531	-1.535	-1.538	-1.540	-1.544	-1.546	-1.549	-1.550	-1.552	-1.556	-1.558	-1.561	-1.562	-1.566	-1.568	-1.571	-1.574	-1.576	-1.579	-1.581	-1.584	-1.586	-1.590	-1.592	-1.595	-1.598	-1.602	-1.605	-1.610	-1.612	-1.616	-1.620	-1.624	-1.628	-1.631	-1.635	-1.639	-1.642	-1.646	-1.651	-1.655	-1.659	-1.662	-1.666	-1.670	-1.674	-1.676	-1.680	-1.684	-1.686	-1.689	-1.691	-1.694	-1.696	-1.698	-1.700	-1.701	-1.702	-1.702	-1.704	-1.704	-1.704	-1.702	-1.702	-1.700	-1.699	-1.698	-1.694	-1.691	-1.686	-1.682	-1.678	-1.674	-1.669	-1.661	-1.655	-1.649	-1.640	-1.632	-1.624	-1.615	-1.606	-1.595	-1.584	-1.574	-1.562	-1.551	-1.539	-1.526	-1.512	-1.500	-1.488	-1.472	-1.459	-1.445	-1.430	-1.415	-1.399	-1.384	-1.369	-1.352	-1.338	-1.321	-1.306	-1.290	-1.274	-1.259	-1.242	-1.228	-1.211	-1.195	-1.180	-1.165	-1.150	-1.135	-1.121	-1.106	-1.094	-1.079	-1.065	-1.052	-1.039	-1.025	-1.014	-1.001	-0.990	-0.979	-0.966	-0.956	-0.946	-0.936	-0.928	-0.919	-0.910	-0.902	-0.894	-0.886	-0.880	-0.874	-0.869	-0.862	-0.859	-0.854	-0.850	-0.846	-0.842	-0.840	-0.839	-0.836	-0.835	-0.834	-0.834	-0.835	-0.835	-0.836	-0.838	-0.839	-0.841	-0.844	-0.848	-0.851	-0.855	-0.859	-0.864	-0.870	-0.875	-0.881	-0.888	-0.894	-0.901	-0.909	-0.916	-0.925	-0.932	-0.940	-0.949	-0.958	-0.968	-0.976	-0.986	-0.995	-1.005	-1.015	-1.025	-1.034	-1.045	-1.056	-1.066	-1.076	-1.088	-1.098	-1.108	-1.119	-1.129	-1.140	-1.149	-1.160	-1.170	-1.180	-1.191	-1.200	-1.210	-1.220	-1.231	-1.240	-1.250	-1.260	-1.270	-1.280	-1.288	-1.298	-1.308	-1.316	-1.326	-1.336	-1.346	-1.355	-1.365	-1.375	-1.384	-1.394	-1.404	-1.414	-1.424	-1.435	-1.445	-1.456	-1.466	-1.478	-1.489	-1.500	-1.511	-1.524	-1.536	-1.549	-1.561	-1.575	-1.589	-1.602	-1.618	-1.631	-1.646	-1.661	-1.676	-1.692	-1.708	-1.725	-1.741	-1.759	-1.775	-1.792	-1.810	-1.828	-1.846	-1.864	-1.884	-1.901	-1.920	-1.940	-1.959	-1.978	-1.996	-2.016	-2.035	-2.055	-2.075	-2.094	-2.112	-2.132	-2.152	-2.170	-2.190	-2.208	-2.228	-2.245	-2.264	-2.281	-2.299	-2.316	-2.334	-2.350	-2.366	-2.382	-2.399	-2.414	-2.429	-2.444	-2.459	-2.472	-2.486	-2.499	-2.511	-2.524	-2.535	-2.546	-2.558	-2.568	-2.578	-2.588	-2.596	-2.605	-2.612	-2.620	-2.628	-2.634	-2.640	-2.645	-2.651	-2.655	-2.659	-2.662	-2.666	-2.669	-2.670	-2.672	-2.674	-2.674	-2.674	-2.674	-2.674	-2.672	-2.670	-2.670	-2.668	-2.664	-2.661	-2.658	-2.652	-2.649	-2.644	-2.639	-2.634	-2.628	-2.621	-2.614	-2.608	-2.599	-2.591	-2.582	-2.575	-2.566	-2.556	-2.548	-2.538	-2.526	-2.516	-2.505	-2.492	-2.481	-2.469	-2.456	-2.444	-2.430	-2.416	-2.402	-2.388	-2.372	-2.358	-2.342	-2.326	-2.310	-2.292	-2.276	-2.259	-2.240	-2.221	-2.202	-2.185	-2.165	-2.145	-2.125	-2.105	-2.082	-2.062	-2.041	-2.019	-1.996	-1.972	-1.950	-1.926	-1.902	-1.879	-1.855	-1.829	-1.805	-1.779	-1.754	-1.729	-1.702	-1.678	-1.652	-1.626	-1.600	-1.575	-1.549	-1.524	-1.498	-1.472	-1.446	-1.422	-1.398	-1.372	-1.350	-1.325	-1.301	-1.280	-1.258	-1.236	-1.214	-1.194	-1.174	-1.155	-1.136	-1.118	-1.100	-1.082	-1.068	-1.051	-1.038	-1.024	-1.012	-1.000	-0.989	-0.980	-0.970	-0.961	-0.954	-0.948	-0.941	-0.936	-0.932	-0.928	-0.925	-0.924	-0.921	-0.920	-0.920	-0.921	-0.921	-0.924	-0.925	-0.929	-0.931	-0.936	-0.940	-0.945	-0.950	-0.956	-0.961	-0.968	-0.972	-0.980	-0.986	-0.994	-1.001	-1.008	-1.015	-1.022	-1.030	-1.036	-1.044	-1.051	-1.059	-1.066	-1.074	-1.081	-1.089	-1.096	-1.102	-1.109	-1.118	-1.124	-1.131	-1.139	-1.145	-1.152	-1.159	-1.165	-1.172	-1.179	-1.185	-1.192	-1.199	-1.205	-1.211	-1.216	-1.222	-1.229	-1.235	-1.240	-1.246	-1.251	-1.258	-1.262	-1.269	-1.274	-1.279	-1.284	-1.289	-1.295	-1.299	-1.304	-1.308	-1.312	-1.316	-1.321	-1.326	-1.330	-1.332	-1.336	-1.340	-1.344	-1.348	-1.350	-1.352	-1.355	-1.359	-1.361	-1.362	-1.365	-1.366	-1.369	-1.371	-1.372	-1.374	-1.375	-1.376	-1.378	-1.379	-1.380	-1.381	-1.382	-1.384	-1.385	-1.385	-1.386	-1.388	-1.389	-1.390	-1.391	-1.392	-1.395	-1.396	-1.398	-1.401	-1.402	-1.405	-1.406	-1.410	-1.412	-1.416	-1.420	-1.424	-1.428	-1.431	-1.436	-1.440	-1.445	-1.450	-1.455	-1.461	-1.466	-1.472	-1.479	-1.485	-1.491	-1.499	-1.505	-1.511	-1.519	-1.526	-1.534	-1.540	-1.549	-1.555	-1.562	-1.571	-1.579	-1.586	-1.592	-1.600	-1.608	-1.615	-1.621	-1.629	-1.634	-1.641	-1.648	-1.654	-1.658	-1.664	-1.668	-1.672	-1.675	-1.679	-1.682	-1.685	-1.686	-1.688	-1.688	-1.689	-1.689	-1.688	-1.685	-1.684	-1.681	-1.676	-1.672	-1.668	-1.662	-1.655	-1.649	-1.641	-1.632	-1.624	-1.614	-1.602	-1.592	-1.581	-1.569	-1.556	-1.542	-1.529	-1.515	-1.499	-1.484	-1.468	-1.452	-1.436	-1.419	-1.402	-1.385	-1.366	-1.349	-1.332	-1.314	-1.296	-1.278	-1.261	-1.242	-1.226	-1.209	-1.192	-1.175	-1.159	-1.142	-1.128	-1.111	-1.096	-1.084	-1.070	-1.056	-1.045	-1.034	-1.022	-1.012	-1.002	-0.994	-0.986	-0.979	-0.972	-0.966	-0.961	-0.958	-0.954	-0.950	-0.949	-0.948	-0.948	-0.948	-0.949	-0.950	-0.951	-0.954	-0.958	-0.961	-0.965	-0.968	-0.972	-0.978	-0.982	-0.990	-0.995	-1.001	-1.006	-1.012	-1.018	-1.022	-1.029	-1.034	-1.039	-1.042	-1.048	-1.051	-1.054	-1.056	-1.060	-1.061	-1.062	-1.062	-1.062	-1.062	-1.060	-1.058	-1.055	-1.051	-1.046	-1.041	-1.035	-1.029	-1.021	-1.012	-1.004	-0.994	-0.985	-0.974	-0.962	-0.950	-0.936	-0.922	-0.909	-0.895	-0.881	-0.865	-0.850	-0.834	-0.818	-0.802	-0.785	-0.769	-0.752	-0.736	-0.719	-0.701	-0.685	-0.670	-0.652	-0.638	-0.622	-0.606	-0.592	-0.578	-0.564	-0.550	-0.536	-0.524	-0.511	-0.500	-0.489	-0.479	-0.469	-0.459	-0.450	-0.441	-0.435	-0.428	-0.421	-0.416	-0.411	-0.406	-0.402	-0.399	-0.396	-0.394	-0.392	-0.391	-0.391	-0.391	-0.391	-0.392	-0.392	-0.395	-0.398	-0.399	-0.402	-0.406	-0.410	-0.414	-0.419	-0.421	-0.426	-0.431	-0.436	-0.442	-0.448	-0.454	-0.459	-0.465	-0.471	-0.478	-0.484	-0.489	-0.495	-0.501	-0.507	-0.514	-0.520	-0.526	-0.531	-0.538	-0.544	-0.550	-0.556	-0.561	-0.568	-0.572	-0.579	-0.584	-0.589	-0.594	-0.598	-0.602	-0.606	-0.610	-0.615	-0.619	-0.622	-0.625	-0.628	-0.630	-0.634	-0.635	-0.636	-0.638	-0.639	-0.640	-0.641	-0.641	100.000	5.000	2.000	1.000	7.000	0.000	0.000	0.000	0.000	0.000	0.000	0.000	0.000	0.000	0.000	0.000	0.000	0.000	3.365	3.322	3.280	3.238	3.194	3.150	3.108	3.065	3.022	2.980	2.938	2.896	2.856	2.815	2.775	2.734	2.696	2.658	2.619	2.580	2.545	2.508	2.472	2.438	2.404	2.369	2.336	2.304	2.274	2.244	2.214	2.184	2.156	2.129	2.101	2.074	2.049	2.024	1.999	1.976	1.952	1.929	1.906	1.885	1.864	1.841	1.821	1.800	1.779	1.759	1.739	1.716	1.696	1.676	1.656	1.635	1.614	1.592	1.570	1.550	1.528	1.504	1.481	1.459	1.434	1.410	1.385	1.359	1.334	1.306	1.279	1.250	1.222	1.192	1.161	1.131	1.100	1.068	1.035	1.001	0.969	0.934	0.898	0.862	0.826	0.790	0.754	0.716	0.678	0.639	0.600	0.561	0.521	0.481	0.441	0.401	0.361	0.321	0.280	0.241	0.200	0.160	0.119	0.079	0.039	-0.002	-0.042	-0.082	-0.121	-0.161	-0.200	-0.240	-0.279	-0.319	-0.356	-0.394	-0.431	-0.469	-0.506	-0.544	-0.580	-0.616	-0.652	-0.689	-0.724	-0.759	-0.794	-0.828	-0.861	-0.896	-0.930	-0.962	-0.996	-1.030	-1.062	-1.095	-1.128	-1.159	-1.191	-1.224	-1.256	-1.288	-1.318	-1.350	-1.381	-1.411	-1.442	-1.475	-1.505	-1.536	-1.568	-1.599	-1.630	-1.661	-1.692	-1.725	-1.755	-1.788	-1.819	-1.852	-1.885	-1.916	-1.950	-1.982	-2.016	-2.050	-2.084	-2.119	-2.152	-2.188	-2.222	-2.258	-2.295	-2.331	-2.368	-2.404	-2.442	-2.481	-2.519	-2.559	-2.598	-2.638	-2.679	-2.719	-2.760	-2.802	-2.845	-2.888	-2.931	-2.975	-3.019	-3.062	-3.108	-3.152	-3.199	-3.244	-3.290	-3.336	-3.382	-3.430	-3.476	-3.522	-3.570	-3.618	-3.665	-3.712	-3.761	-3.809	-3.855	-3.902	-3.950	-3.995	-4.043	-4.089	-4.135	-4.181	-4.226	-4.271	-4.318	-4.360	-4.402	-4.446	-4.488	-4.530	-4.571	-4.611	-4.652	-4.691	-4.730	-4.768	-4.805	-4.841	-4.876	-4.911	-4.945	-4.978	-5.010	-5.042	-5.074	-5.102	-5.132	-5.160	-5.189	-5.215	-5.242	-5.268	-5.292	-5.316	-5.340	-5.362	-5.384	-5.406	-5.426	-5.446	-5.466	-5.485	-5.505	-5.524	-5.540	-5.559	-5.575	-5.594	-5.610	-5.626	-5.641	-5.656	-5.672	-5.688	-5.702	-5.719	-5.732	-5.748	-5.764	-5.778	-5.792	-5.808	-5.822	-5.836	-5.851	-5.868	-5.881	-5.898	-5.912	-5.929	-5.944	-5.959	-5.975	-5.991	-6.008	-6.024	-6.040	-6.056	-6.074	-6.091	-6.108	-6.125	-6.141	-6.158	-6.176	-6.192	-6.210	-6.228	-6.244	-6.261	-6.279	-6.296	-6.312	-6.330	-6.346	-6.362	-6.380	-6.395	-6.411	-6.425	-6.441	-6.456	-6.470	-6.485	-6.499	-6.512	-6.525	-6.536	-6.549	-6.560	-6.570	-6.580	-6.590	-6.598	-6.606	-6.614	-6.621	-6.628	-6.632	-6.638	-6.641	-6.645	-6.648	-6.649	-6.650	-6.651	-6.651	-6.650	-6.650	-6.648	-6.644	-6.641	-6.636	-6.631	-6.628	-6.621	-6.615	-6.608	-6.600	-6.592	-6.582	-6.574	-6.564	-6.554	-6.544	-6.532	-6.522	-6.511	-6.499	-6.488	-6.475	-6.461	-6.449	-6.436	-6.424	-6.410	-6.395	-6.382	-6.369	-6.355	-6.341	-6.328	-6.314	-6.299	-6.285	-6.271	-6.258	-6.242	-6.230	-6.216	-6.201	-6.189	-6.174	-6.160	-6.146	-6.132	-6.119	-6.105	-6.091	-6.078	-6.064	-6.050	-6.036	-6.022	-6.009	-5.995	-5.980	-5.966	-5.951	-5.938	-5.924	-5.909	-5.894	-5.879	-5.864	-5.849	-5.832	-5.816	-5.801	-5.785	-5.769	-5.751	-5.735	-5.718	-5.699	-5.681	-5.664	-5.645	-5.626	-5.608	-5.588	-5.569	-5.549	-5.528	-5.506	-5.486	-5.464	-5.442	-5.420	-5.398	-5.375	-5.351	-5.328	-5.305	-5.280	-5.256	-5.231	-5.208	-5.181	-5.155	-5.130	-5.105	-5.078	-5.051	-5.025	-4.999	-4.971	-4.944	-4.918	-4.890	-4.862	-4.835	-4.808	-4.779	-4.751	-4.724	-4.696	-4.669	-4.641	-4.614	-4.588	-4.561	-4.534	-4.509	-4.482	-4.456	-4.431	-4.405	-4.380	-4.356	-4.331	-4.308	-4.286	-4.262	-4.240	-4.219	-4.198	-4.178	-4.158	-4.139	-4.120	-4.101	-4.085	-4.068	-4.051	-4.036	-4.021	-4.008	-3.994	-3.981	-3.969	-3.958	-3.946	-3.936	-3.926	-3.916	-3.909	-3.900	-3.892	-3.885	-3.879	-3.872	-3.866	-3.861	-3.856	-3.850	-3.845	-3.840	-3.835	-3.831	-3.828	-3.822	-3.818	-3.812	-3.809	-3.804	-3.798	-3.792	-3.788	-3.781	-3.774	-3.768	-3.760	-3.752	-3.745	-3.736	-3.726	-3.716	-3.705	-3.694	-3.682	-3.669	-3.656	-3.642	-3.628	-3.611	-3.595	-3.579	-3.561	-3.542	-3.524	-3.504	-3.484	-3.462	-3.441	-3.419	-3.396	-3.372	-3.349	-3.324	-3.299	-3.274	-3.249	-3.222	-3.196	-3.170	-3.142	-3.115	-3.089	-3.061	-3.034	-3.006	-2.980	-2.952	-2.926	-2.899	-2.874	-2.848	-2.821	-2.798	-2.772	-2.749	-2.725	-2.704	-2.681	-2.660	-2.640	-2.621	-2.601	-2.584	-2.566	-2.551	-2.536	-2.522	-2.510	-2.499	-2.488	-2.478	-2.470	-2.462	-2.456	-2.451	-2.448	-2.446	-2.444	-2.444	-2.444	-2.446	-2.449	-2.452	-2.458	-2.464	-2.471	-2.479	-2.488	-2.498	-2.508	-2.518	-2.530	-2.542	-2.555	-2.569	-2.584	-2.598	-2.614	-2.628	-2.644	-2.659	-2.676	-2.691	-2.709	-2.724	-2.740	-2.756	-2.772	-2.788	-2.804	-2.819	-2.834	-2.849	-2.862	-2.878	-2.889	-2.901	-2.912	-2.924	-2.934	-2.944	-2.952	-2.961	-2.969	-2.976	-2.981	-2.986	-2.990	-2.994	-2.998	-2.999	-2.999	-2.999	-2.999	-2.998	-2.995	-2.992	-2.989	-2.985	-2.981	-2.975	-2.969	-2.962	-2.954	-2.945	-2.936	-2.929	-2.919	-2.909	-2.899	-2.889	-2.879	-2.868	-2.858	-2.846	-2.835	-2.825	-2.812	-2.802	-2.791	-2.781	-2.770	-2.760	-2.750	-2.741	-2.731	-2.722	-2.714	-2.706	-2.698	-2.691	-2.684	-2.679	-2.671	-2.668	-2.662	-2.659	-2.655	-2.652	-2.650	-2.649	-2.648	-2.646	-2.646	-2.648	-2.649	-2.650	-2.652	-2.655	-2.658	-2.661	-2.666	-2.670	-2.675	-2.680	-2.686	-2.692	-2.700	-2.706	-2.712	-2.720	-2.728	-2.734	-2.741	-2.750	-2.758	-2.765	-2.772	-2.780	-2.789	-2.798	-2.806	-2.812	-2.821	-2.830	-2.838	-2.845	-2.852	-2.860	-2.866	-2.874	-2.880	-2.886	-2.894	-2.900	-2.905	-2.911	-2.916	-2.921	-2.926	-2.930	-2.935	-2.939	-2.942	-2.946	-2.949	-2.951	-2.954	-2.956	-2.958	-2.959	-2.959	-2.960	-2.960	-2.961	-2.960	-2.960	-2.959	-2.956	-2.955	-2.952	-2.950	-2.948	-2.944	-2.941	-2.938	-2.934	-2.929	-2.925	-2.920	-2.915	-2.910	-2.905	-2.900	-2.894	-2.889	-2.882	-2.878	-2.871	-2.865	-2.859	-2.852	-2.846	-2.841	-2.836	-2.830	-2.825	-2.819	-2.814	-2.809	-2.804	-2.800	-2.795	-2.791	-2.788	-2.785	-2.782	-2.779	-2.778	-2.775	-2.775	-2.775	-2.774	-2.774	-2.775	-2.776	-2.778	-2.779	-2.782	-2.785	-2.789	-2.792	-2.798	-2.801	-2.808	-2.812	-2.819	-2.825	-2.832	-2.840	-2.848	-2.855	-2.864	-2.871	-2.880	-2.889	-2.896	-2.906	-2.915	-2.924	-2.932	-2.941	-2.951	-2.960	-2.968	-2.976	-2.985	-2.992	-3.001	-3.009	-3.016	-3.024	-3.030	-3.036	-3.042	-3.050	-3.055	-3.060	-3.065	-3.070	-3.075	-3.078	-3.081	-3.084	-3.088	-3.089	-3.091	-3.094	-3.096	-3.096	-3.098	-3.098	-3.096	-3.096	-3.095	-3.094	-3.092	-3.090	-3.088	-3.085	-3.082	-3.079	-3.076	-3.072	-3.069	-3.065	-3.060	-3.055	-3.050	-3.045	-3.039	-3.032	-3.026	-3.021	-3.014	-3.006	-2.999	-2.991	-2.982	-2.974	-2.965	-2.956	-2.945	-2.935	-2.924	-2.914	-2.901	-2.890	-2.876	-2.864	-2.850	-2.836	-2.821	-2.806	-2.791	-2.774	-2.758	-2.740	-2.721	-2.702	-2.682	-2.662	-2.644	-2.621	-2.599	-2.576	-2.554	-2.530	-2.506	-2.482	-2.456	-2.430	-2.405	-2.378	-2.350	-2.321	-2.294	-2.265	-2.236	-2.208	-2.176	-2.146	-2.116	-2.085	-2.054	-2.022	-1.991	-1.959	-1.928	-1.894	-1.862	-1.830	-1.798	-1.765	-1.731	-1.700	-1.666	-1.634	-1.601	-1.569	-1.536	-1.504	-1.472	-1.440	-1.409	-1.376	-1.346	-1.314	-1.284	-1.252	-1.222	-1.192	-1.162	-1.134	-1.104	-1.076	-1.048	-1.019	-0.991	-0.964	-0.938	-0.911	-0.885	-0.860	-0.835	-0.810	-0.786	-0.764	-0.740	-0.718	-0.695	-0.675	-0.654	-0.634	-0.614	-0.595	-0.576	-0.558	-0.541	-0.522	-0.507	-0.491	-0.476	-0.461	-0.448	-0.434	-0.420	-0.409	-0.396	-0.386	-0.375	-0.366	-0.355	-0.346	-0.339	-0.331	-0.324	-0.318	-0.311	-0.305	-0.300	-0.296	-0.291	-0.288	-0.285	-0.282	-0.280	-0.278	-0.276	-0.274	-0.272	-0.271	-0.271	-0.270	-0.270	-0.270	-0.270	-0.270	-0.270	-0.271	-0.271	-0.271	-0.272	-0.272	-0.274	-0.274	-0.275	-0.275	-0.276	-0.278	-0.278	-0.278	-0.278	-0.276	-0.276	-0.276	-0.275	-0.275	-0.272	-0.272	-0.270	-0.270	-0.268	-0.265	-0.264	-0.261	-0.260	-0.256	-0.254	-0.250	-0.248	-0.245	-0.241	-0.239	-0.235	-0.231	-0.230	-0.226	-0.222	-0.219	-0.216	-0.212	-0.210	-0.208	-0.204	-0.202	-0.200	-0.198	-0.196	-0.195	-0.195	-0.194	-0.194	-0.194	-0.194	-0.195	-0.198	-0.199	-0.202	-0.205	-0.209	-0.214	-0.219	-0.224	-0.230	-0.238	-0.245	-0.252	-0.260	-0.271	-0.280	-0.290	-0.301	-0.312	-0.324	-0.336	-0.350	-0.364	-0.378	-0.391	-0.408	-0.422	-0.439	-0.454	-0.470	-0.486	-0.504	-0.521	-0.539	-0.556	-0.572	-0.590	-0.608	-0.624	-0.641	-0.659	-0.675	-0.691	-0.706	-0.724	-0.739	-0.754	-0.769	-0.782	-0.798	-0.810	-0.822	-0.834	-0.845	-0.855	-0.866	-0.876	-0.884	-0.892	-0.899	-0.905	-0.909	-0.914	-0.918	-0.920	-0.922	-0.922	-0.922	-0.922	-0.920	-0.918	-0.915	-0.910	-0.906	-0.899	-0.892	-0.886	-0.878	-0.869	-0.859	-0.849	-0.838	-0.826	-0.814	-0.801	-0.789	-0.776	-0.761	-0.748	-0.731	-0.716	-0.701	-0.686	-0.670	-0.655	-0.639	-0.622	-0.606	-0.591	-0.576	-0.561	-0.546	-0.531	-0.516	-0.504	-0.490	-0.478	-0.465	-0.454	-0.441	-0.432	-0.421	-0.412	-0.404	-0.398	-0.390	-0.384	-0.379	-0.376	-0.371	-0.370	-0.368	-0.369	-0.369	-0.371	-0.372	-0.376	-0.381	-0.386	-0.392	-0.400	-0.408	-0.416	-0.425	-0.438	-0.448	-0.460	-0.472	-0.486	-0.500	-0.514	-0.529	-0.544	-0.560	-0.575	-0.592	-0.608	-0.625	-0.641	-0.659	-0.675	-0.691	-0.709	-0.725	-0.741	-0.758	-0.772	-0.788	-0.802	-0.816	-0.830	-0.842	-0.855	-0.866	-0.878	-0.886	-0.896	-0.904	-0.911	-0.916	-0.922	-0.925	-0.929	-0.930	-0.930	-0.931	-0.929	-0.926	-0.922	-0.918	-0.911	-0.904	-0.895	-0.886	-0.876	-0.864	-0.851	-0.838	-0.822	-0.808	-0.791	-0.774	-0.755	-0.735	-0.715	-0.694	-0.671	-0.649	-0.626	-0.604	-0.580	-0.555	-0.530	-0.505	-0.479	-0.454	-0.428	-0.400	-0.374	-0.348	-0.320	-0.295	-0.268	-0.241	-0.215	-0.189	-0.162	-0.138	-0.112	-0.086	-0.061	-0.039	-0.014	0.009	0.032	0.054	0.076	0.098	0.118	0.139	0.159	0.176	0.196	0.214	0.230	0.248	0.264	0.280	0.294	0.309	0.322	0.336	0.349	0.361	0.374	0.385	0.396	0.405	0.415	0.425	0.435	0.444	0.452	0.461	0.470	0.478	0.485	0.492	0.500	0.507	0.514	0.521	0.528	0.535	0.541	0.549	0.555	0.562	0.569	0.578	0.585	0.592	0.600	0.608	0.615	0.624	0.634	0.641	0.650	0.660	0.670	0.680	0.691	0.701	0.712	0.725	0.738	0.749	0.762	0.776	0.789	0.802	0.818	0.831	0.846	0.862	0.878	0.895	0.911	0.928	0.946	0.962	0.981	0.999	1.018	1.036	1.055	1.074	1.092	1.111	1.130	1.150	1.169	1.188	1.208	1.228	1.245	1.265	1.285	1.302	1.322	1.340	1.359	1.376	1.394	1.410	1.428	1.445	1.461	1.478	1.491	1.508	1.521	1.535	1.549	1.561	1.575	1.588	1.598	1.609	1.619	1.629	1.640	1.648	1.656	1.665	1.674	1.680	1.688	1.692	1.700	1.705	1.711	1.715	1.721	1.726	1.730	1.734	1.738	1.742	1.746	1.750	1.755	1.758	1.761	1.765	1.770	1.772	1.778	1.781	1.785	1.789	1.795	1.800	1.806	1.812	1.819	1.826	1.832	1.840	1.849	1.856	1.865	1.875	1.885	1.895	1.906	1.918	1.929	1.941	1.954	1.968	1.981	1.996	2.010	2.026	2.042	2.059	2.074	2.092	2.111	2.129	2.149	2.168	2.186	2.206	2.226	2.248	2.268	2.288	2.309	2.330	2.351	2.372	2.394	2.416	2.438	2.459	2.481	2.501	2.524	2.544	2.566	2.586	2.608	2.626	2.648	2.668	2.686	2.705	2.724	2.741	2.759	2.776	2.792	2.809	2.824	2.839	2.852	2.866	2.880	2.892	2.904	2.915	2.925	2.934	2.944	2.951	2.959	2.966	2.972	2.978	2.982	2.988	2.990	2.994	2.996	2.999	2.999	3.000	3.000	3.000	3.000	2.999	2.996	2.994	2.992	2.989	2.986	2.982	2.978	2.975	2.970	2.966	2.961	2.956	2.951	2.948	2.942	2.938	2.932	2.928	2.922	2.918	2.914	2.909	2.904	2.900	2.895	2.890	2.888	2.884	2.879	2.875	2.871	2.869	2.865	2.861	2.859	2.855	2.852	2.850	2.846	2.842	2.841	2.838	2.835	2.832	2.830	2.826	2.824	2.820	2.816	2.814	2.810	2.806	2.802	2.798	2.792	2.789	2.784	2.778	2.771	2.765	2.759	2.751	2.745	2.738	2.730	2.720	2.712	2.702	2.694	2.684	2.672	2.662	2.652	2.640	2.629	2.616	2.604	2.591	2.579	2.565	2.552	2.538	2.525	2.510	2.496	2.481	2.468	2.454	2.439	2.425	2.410	2.395	2.381	2.366	2.354	2.339	2.325	2.312	2.299	2.285	2.272	2.261	2.249	2.236	2.225	2.215	2.204	2.194	2.184	2.175	2.166	2.158	2.151	2.144	2.136	2.131	2.125	2.122	2.118	2.114	2.111	2.109	2.108	2.106	2.106	2.106	2.108	2.108	2.110	2.112	2.118	2.120	2.125	2.130	2.135	2.141	2.148	2.155	2.162	2.171	2.179	2.188	2.196	2.205	2.216	2.225	2.236	2.248	2.260	2.271	2.282	2.295	2.305	2.318	2.330	2.341	2.354	2.365	2.378	2.390	2.401	2.414	2.425	2.436	2.446	2.458	2.468	2.478	2.488	2.496	2.505	2.514	2.521	2.530	2.538	2.542	2.549	2.554	2.560	2.565	2.568	2.571	2.574	2.575	2.578	2.579	2.579	2.579	2.578	2.576	2.574	2.572	2.570	2.565	2.562	2.558	2.552	2.548	2.542	2.536	2.529	2.522	2.515	2.508	2.501	2.492	2.485	2.476	2.469	2.460	2.451	2.444	2.434	2.425	2.416	2.409	2.400	2.390	2.382	2.372	2.365	2.358	2.351	2.344	2.336	2.329	2.321	2.316	2.310	2.304	2.299	2.294	2.289	2.284	2.279	2.276	2.272	2.270	2.266	2.265	2.262	2.261	2.260	2.260	2.259	2.259	2.258	2.260	2.260	2.261	2.264	2.265	2.268	2.269	2.272	2.274	2.276	2.279	2.282	2.286	2.289	2.291	2.294	2.296	2.300	2.302	2.305	2.308	2.310	2.311	2.312	2.314	2.315	2.315	2.315	2.315	2.314	2.312	2.310	2.309	2.306	2.302	2.299	2.294	2.289	2.282	2.278	2.269	2.261	2.254	2.244	2.235	2.224	2.212	2.201	2.189	2.175	2.161	2.148	2.132	2.118	2.101	2.084	2.066	2.049	2.031	2.013	1.994	1.975	1.955	1.935	1.916	1.895	1.875	1.854	1.834	1.814	1.791	1.770	1.749	1.729	1.709	1.688	1.668	1.646	1.626	1.608	1.589	1.569	1.550	1.531	1.514	1.495	1.478	1.461	1.444	1.429	1.412	1.399	1.384	1.370	1.356	1.342	1.329	1.316	1.304	1.292	1.281	1.270	1.259	1.249	1.238	1.228	1.219	1.210	1.200	1.191	1.181	1.174	1.165	1.155	1.146	1.138	1.128	1.119	1.109	1.099	1.090	1.079	1.068	1.056	1.045	1.032	1.020	1.008	0.994	0.979	0.964	0.949	0.934	0.916	0.899	0.881	0.864	0.845	0.824	0.805	0.784	0.761	0.740	0.716	0.694	0.670	0.645	0.620	0.596	0.570	0.544	0.518	0.490	0.462	0.435	0.408	0.380	0.352	0.324	0.296	0.268	0.240	0.211	0.184	0.156	0.129	0.101	0.074	0.048	0.021	-0.005	-0.030	-0.055	-0.080	-0.102	-0.126	-0.149	-0.171	-0.192	-0.214	-0.234	-0.254	-0.271	-0.288	-0.306	-0.322	-0.336	-0.351	-0.365	-0.378	-0.389	-0.401	-0.410	-0.421	-0.429	-0.436	-0.444	-0.449	-0.454	-0.459	-0.462	-0.465	-0.466	-0.468	-0.468	-0.468	-0.466	-0.465	-0.464	-0.460	-0.455	-0.451	-0.445	-0.441	-0.434	-0.428	-0.421	-0.414	-0.406	-0.399	-0.390	-0.381	-0.372	-0.364	-0.355	-0.346	-0.338	-0.328	-0.319	-0.310	-0.301	-0.292	-0.284	-0.275	-0.269	-0.260	-0.252	-0.246	-0.240	-0.234	-0.228	-0.222	-0.218	-0.214	-0.210	-0.208	-0.205	-0.204	-0.204	-0.202	-0.202	-0.204	-0.205	-0.208	-0.210	-0.212	-0.218	-0.222	-0.228	-0.234	-0.240	-0.246	-0.252	-0.261	-0.269	-0.278	-0.286	-0.295	-0.304	-0.314	-0.322	-0.334	-0.342	-0.354	-0.362	-0.374	-0.384	-0.394	-0.402	-0.412	-0.422	-0.431	-0.440	-0.449	-0.456	-0.465	-0.471	-0.478	-0.484	-0.490	-0.495	-0.500	-0.505	-0.507	-0.511	-0.514	-0.516	-0.519	-0.519	-0.519	-0.519	-0.518	-0.518	-0.515	-0.512	-0.509	-0.506	-0.501	-0.498	-0.492	-0.488	-0.482	-0.478	-0.471	-0.464	-0.458	-0.450	-0.444	-0.436	-0.429	-0.422	-0.415	-0.408	-0.400	-0.392	-0.388	-0.380	-0.374	-0.368	-0.361	-0.356	-0.350	-0.345	-0.340	-0.335	-0.332	-0.328	-0.325	-0.322	-0.320	-0.319	-0.318	-0.316	-0.315	-0.316	-0.316	-0.318	-0.319	-0.321	-0.325	-0.328	-0.331	-0.335	-0.340	-0.346	-0.351	-0.356	-0.364	-0.370	-0.378	-0.384	-0.392	-0.401	-0.409	-0.418	-0.428	-0.436	-0.446	-0.456	-0.466	-0.476	-0.488	-0.498	-0.509	-0.520	-0.530	-0.541	-0.552	-0.565	-0.578	-0.589	-0.600	-0.611	-0.624	-0.636	-0.648	-0.660	-0.672	-0.685	-0.698	-0.710	-0.721	-0.734	-0.746	-0.759	-0.771	-0.784	-0.796	-0.809	-0.822	-0.835	-0.849	-0.861	-0.875	-0.888	-0.901	-0.915	-0.929	-0.941	-0.955	-0.969	-0.982	-0.996	-1.010	-1.024	-1.039	-1.052	-1.066	-1.080	-1.094	-1.108	-1.121	-1.135	-1.150	-1.164	-1.178	-1.192	-1.205	-1.220	-1.234	-1.248	-1.261	-1.276	-1.289	-1.304	-1.316	-1.330	-1.344	-1.358	-1.371	-1.384	-1.399	-1.411	-1.425	-1.439	-1.451	-1.465	-1.478	-1.491	-1.505	-1.518	-1.531	-1.544	-1.558	-1.571	-1.584	-1.598	-1.611	-1.624	-1.638	-1.651	-1.664	-1.678	-1.691	-1.704	-1.718	-1.731	-1.745	-1.758	-1.770	-1.784	-1.798	-1.811	-1.824	-1.836	-1.849	-1.860	-1.872	-1.885	-1.896	-1.908	-1.919	-1.930	-1.941	-1.950	-1.960	-1.969	-1.979	-1.986	-1.994	-2.002	-2.009	-2.015	-2.021	-2.026	-2.030	-2.034	-2.036	-2.039	-2.040	-2.041	-2.041	-2.040	-2.040	-2.038	-2.035	-2.031	-2.027	-2.022	-2.018	-2.011	-2.005	-1.996	-1.990	-1.980	-1.971	-1.962	-1.951	-1.940	-1.930	-1.919	-1.908	-1.895	-1.882	-1.870	-1.858	-1.845	-1.832	-1.819	-1.806	-1.795	-1.782	-1.771	-1.759	-1.748	-1.738	-1.726	-1.718	-1.708	-1.699	-1.690	-1.682	-1.675	-1.671	-1.665	-1.661	-1.659	-1.655	-1.654	-1.654	-1.656	-1.658	-1.660	-1.665	-1.669	-1.676	-1.684	-1.692	-1.702	-1.714	-1.725	-1.739	-1.752	-1.769	-1.786	-1.804	-1.822	-1.842	-1.862	-1.884	-1.906	-1.929	-1.954	-1.979	-2.004	-2.030	-2.055	-2.082	-2.111	-2.139	-2.166	-2.195	-2.224	-2.254	-2.282	-2.310	-2.339	-2.368	-2.396	-2.425	-2.454	-2.480	-2.506	-2.534	-2.560	-2.584	-2.610	-2.632	-2.656	-2.678	-2.698	-2.718	-2.736	-2.755	-2.771	-2.786	-2.800	-2.812	-2.825	-2.834	-2.842	-2.851	-2.856	-2.861	-2.865	-2.866	-2.868	-2.866	-2.862	-2.859	-2.854	-2.846	-2.838	-2.829	-2.819	-2.805	-2.791	-2.776	-2.760	-2.742	-2.722	-2.704	-2.682	-2.660	-2.638	-2.612	-2.589	-2.562	-2.536	-2.509	-2.480	-2.452	-2.422	-2.392	-2.362	-2.331	-2.300	-2.269	-2.236	-2.205	-2.172	-2.140	-2.109	-2.076	-2.042	-2.011	-1.979	-1.948	-1.915	-1.884	-1.854	-1.822	-1.791	-1.762	-1.732	-1.702	-1.674	-1.646	-1.619	-1.591	-1.565	-1.539	-1.514	-1.489	-1.464	-1.441	-1.418	-1.395	-1.374	-1.352	-1.331	-1.311	-1.291	-1.272	-1.254	-1.235	-1.218	-1.199	-1.181	-1.165	-1.149	-1.131	-1.115	-1.100	-1.084	-1.069	-1.052	-1.038	-1.021	-1.006	-0.990	-0.975	-0.959	-0.942	-0.925	-0.909	-0.892	-0.874	-0.856	-0.838	-0.819	-0.799	-0.779	-0.759	-0.739	-0.716	-0.694	-0.670	-0.646	-0.622	-0.598	-0.571	-0.544	-0.516	-0.488	-0.459	-0.429	-0.398	-0.366	-0.334	-0.300	-0.266	-0.230	-0.195	-0.159	-0.121	-0.084	-0.044	-0.005	0.035	0.074	0.115	0.156	0.199	0.240	0.282	0.325	0.369	0.410	0.454	0.496	0.540	0.584	0.626	0.669	0.711	0.754	0.795	0.836	0.878	0.918	0.956	0.995	1.034	1.070	1.106	1.142	1.178	1.210	1.244	1.274	1.304	1.334	1.361	1.388	1.412	1.435	1.458	1.478	1.498	1.515	1.531	1.546	1.561	1.572	1.582	1.591	1.599	1.604	1.608	1.611	1.611	1.612	1.610	1.606	1.601	1.595	1.588	1.578	1.569	1.556	1.542	1.528	1.512	1.494	1.475	1.455	1.434	1.412	1.388	1.362	1.338	1.310	1.281	1.252	1.222	1.190	1.158	1.122	1.089	1.051	1.016	0.978	0.939	0.898	0.856	0.815	0.771	0.726	0.680	0.634	0.586	0.536	0.486	0.435	0.384	0.330	0.275	0.220	0.162	0.105	0.045	-0.016	-0.079	-0.141	-0.206	-0.272	-0.340	-0.409	-0.478	-0.549	-0.622	-0.698	-0.772	-0.850	-0.929	-1.010	-1.091	-1.174	-1.259	-1.345	-1.431	-1.520	-1.610	-1.702	-1.795	-1.890	-1.985	-2.081	-2.180	-2.280	-2.379	-2.481	-2.584	-2.688	-2.791	-2.898	-3.005	-3.111	-3.221	-3.330	-3.440	-3.550	-3.661	-3.774	-3.885	-3.998	-4.111	-4.225	-4.339	-4.452	-4.566	-4.680	-4.795	-4.909	-5.022	-5.136	-5.251	-5.364	-5.479	-5.591	-5.704	-5.816	-5.929	-6.040	-6.152	-6.262	-6.374	-6.482	-6.592	-6.701	-6.809	-6.915	-7.021	-7.128	-7.232	-7.338	-7.441	-7.544	-7.646	-7.748	-7.849	-7.949	-8.047	-8.146	-8.244	-8.340	-8.438	-8.532	-8.628	-8.721	-8.814	-8.906	-8.998	-9.089	-9.180	-9.270	-9.359	-9.448	-9.534	-9.620	-9.706	-9.790	-9.874	-9.958	-10.041	-10.122	-10.204	-10.284	-10.362	-10.441	-10.520	-10.598	-10.674	-10.749	-10.822	-10.896	-10.970	-11.041	-11.111	-11.181	-11.249	-11.316	-11.382	-11.449	-11.511	-11.574	-11.635	-11.694	-11.754	-11.810	-11.865	-11.919	-11.971	-12.022	-12.072	-12.119	-12.165	-12.209	-12.251	-12.290	-12.329	-12.365	-12.399	-12.431	-12.461	-12.488	-12.514	-12.538	-12.558	-12.578	-12.592	-12.608	-12.619	-12.629	-12.635	-12.639	-12.641	-12.641	-12.638	-12.632	-12.625	-12.615	-12.602	-12.586	-12.569	-12.549	-12.526	-12.501	-12.474	-12.445	-12.412	-12.379	-12.342	-12.302	-12.261	-12.219	-12.172	-12.124	-12.075	-12.022	-11.970	-11.912	-11.856	-11.796	-11.734	-11.670	-11.606	-11.539	-11.470	-11.400	-11.328	-11.254	-11.179	-11.101	-11.024	-10.944	-10.864	-10.780	-10.696	-10.611	-10.525	-10.436	-10.346	-10.256	-10.164	-10.070	-9.975	-9.880	-9.782	-9.685	-9.586	-9.485	-9.385	-9.282	-9.179	-9.075	-8.969	-8.861	-8.752	-8.645	-8.535	-8.422	-8.311	-8.199	-8.085	-7.971	-7.854	-7.738	-7.620	-7.502	-7.382	-7.262	-7.142	-7.020	-6.899	-6.775	-6.651	-6.526	-6.401	-6.275	-6.149	-6.021	-5.895	-5.766	-5.638	-5.509	-5.379	-5.249	-5.120	-4.989	-4.858	-4.726	-4.595	-4.462	-4.331	-4.199	-4.066	-3.934	-3.801	-3.669	-3.536	-3.404	-3.270	-3.138	-3.004	-2.871	-2.740	-2.606	-2.474	-2.341	-2.210	-2.078	-1.946	-1.815	-1.684	-1.552	-1.422	-1.292	-1.161	-1.031	-0.902	-0.774	-0.645	-0.518	-0.390	-0.262	-0.136	-0.009	0.116	0.241	0.366	0.489	0.611	0.734	0.856	0.976	1.098	1.215	1.335	1.451	1.569	1.684	1.798	1.911	2.022	2.135	2.245	2.354	2.462	2.569	2.674	2.778	2.880	2.981	3.080	3.179	3.275	3.370	3.464	3.555	3.645	3.734	3.821	3.906	3.989	4.070	4.150	4.229	4.304	4.378	4.450	4.521	4.589	4.656	4.721	4.785	4.845	4.905	4.962	5.018	5.070	5.122	5.171	5.220	5.266	5.310	5.354	5.394	5.432	5.471	5.506	5.540	5.574	5.605	5.635	5.662	5.690	5.715	5.740	5.762	5.785	5.805	5.825	5.842	5.861	5.878	5.892	5.908	5.921	5.935	5.946	5.959	5.969	5.979	5.989	5.998	6.008	6.015	6.022	6.029	6.036	6.042	6.049	6.055	6.061	6.068	6.074	6.079	6.084	6.089	6.094	6.099	6.104	6.108	6.112	6.118	6.121	6.128	6.131	6.136	6.140	6.145	6.149	6.154	6.159	6.162	6.166	6.170	6.174	6.179	6.182	6.186	6.190	6.194	6.196	6.199	6.201	6.205	6.206	6.208	6.209	6.210	6.210	6.210	6.209	6.208	6.205	6.204	6.200	6.196	6.192	6.186	6.181	6.174	6.166	6.158	6.149	6.138	6.128	6.115	6.101	6.086	6.072	6.056	6.039	6.020	6.001	5.981	5.959	5.936	5.912	5.888	5.861	5.835	5.808	5.779	5.749	5.719	5.686	5.654	5.620	5.586	5.551	5.515	5.479	5.441	5.404	5.365	5.325	5.286	5.245	5.205	5.165	5.122	5.081	5.040	4.999	4.958	4.915	4.872	4.831	4.790	4.748	4.706	4.666	4.624	4.584	4.544	4.505	4.466	4.428	4.390	4.351	4.315	4.279	4.242	4.208	4.174	4.140	4.108	4.074	4.043	4.011	3.982	3.951	3.924	3.895	3.869	3.840	3.815	3.789	3.764	3.739	3.715	3.692	3.668	3.646	3.624	3.602	3.581	3.559	3.538	3.518	3.496	3.475	3.454	3.432	3.411	3.391	3.369	3.348	3.326	3.304	3.282	3.259	3.238	3.214	3.189	3.165	3.140	3.116	3.089	3.064	3.038	3.010	2.981	2.952	2.924	2.894	2.862	2.832	2.800	2.768	2.736	2.702	2.669	2.635	2.600	2.564	2.528	2.492	2.455	2.419	2.382	2.344	2.306	2.268	2.229	2.191	2.151	2.112	2.074	2.034	1.995	1.956	1.916	1.878	1.839	1.800	1.759	1.720	1.681	1.644	1.605	1.566	1.529	1.491	1.452	1.415	1.378	1.341	1.304	1.269	1.232	1.196	1.161	1.126	1.091	1.058	1.022	0.989	0.955	0.921	0.888	0.855	0.822	0.791	0.758	0.725	0.695	0.662	0.631	0.600	0.569	0.539	0.507	0.476	0.445	0.415	0.385	0.355	0.325	0.295	0.265	0.234	0.204	0.174	0.144	0.112	0.082	0.051	0.021	-0.010	-0.041	-0.072	-0.104	-0.135	-0.169	-0.201	-0.232	-0.266	-0.300	-0.334	-0.369	-0.402	-0.438	-0.472	-0.509	-0.545	-0.581	-0.619	-0.656	-0.695	-0.734	-0.774	-0.812	-0.852	-0.894	-0.935	-0.976	-1.019	-1.061	-1.104	-1.149	-1.192	-1.238	-1.282	-1.328	-1.374	-1.419	-1.465	-1.512	-1.559	-1.605	-1.652	-1.700	-1.749	-1.796	-1.844	-1.892	-1.940	-1.988	-2.035	-2.082	-2.130	-2.179	-2.226	-2.272	-2.319	-2.365	-2.411	-2.458	-2.501	-2.546	-2.591	-2.634	-2.675	-2.718	-2.760	-2.800	-2.841	-2.881	-2.920	-2.959	-2.998	-3.034	-3.070	-3.105	-3.140	-3.174	-3.206	-3.240	-3.271	-3.302	-3.332	-3.362	-3.390	-3.419	-3.445	-3.472	-3.499	-3.524	-3.549	-3.572	-3.595	-3.618	-3.640	-3.660	-3.681	-3.701	-3.722	-3.741	-3.760	-3.779	-3.798	-3.815	-3.831	-3.849	-3.866	-3.882	-3.899	-3.915	-3.931	-3.946	-3.962	-3.978	-3.992	-4.008	-4.024	-4.037	-4.054	-4.069	-4.084	-4.100	-4.114	-4.130	-4.146	-4.161	-4.176	-4.191	-4.208	-4.224	-4.240	-4.256	-4.272	-4.289	-4.305	-4.322	-4.340	-4.356	-4.374	-4.391	-4.409	-4.426	-4.444	-4.461	-4.479	-4.496	-4.515	-4.532	-4.550	-4.566	-4.585	-4.602	-4.620	-4.638	-4.655	-4.670	-4.688	-4.704	-4.719	-4.736	-4.750	-4.766	-4.780	-4.795	-4.809	-4.821	-4.835	-4.846	-4.858	-4.869	-4.879	-4.889	-4.898	-4.906	-4.914	-4.920	-4.928	-4.932	-4.939	-4.942	-4.945	-4.949	-4.950	-4.951	-4.951	-4.951	-4.950	-4.949	-4.948	-4.944	-4.940	-4.936	-4.931	-4.926	-4.920	-4.914	-4.905	-4.899	-4.890	-4.881	-4.872	-4.864	-4.852	-4.842	-4.832	-4.821	-4.811	-4.800	-4.789	-4.778	-4.766	-4.754	-4.741	-4.731	-4.719	-4.706	-4.695	-4.682	-4.671	-4.659	-4.648	-4.636	-4.625	-4.612	-4.601	-4.590	-4.579	-4.569	-4.558	-4.546	-4.536	-4.525	-4.515	-4.504	-4.495	-4.485	-4.474	-4.464	-4.452	-4.442	-4.432	-4.422	-4.412	-4.402	-4.391	-4.381	-4.370	-4.360	-4.349	-4.338	-4.326	-4.314	-4.302	-4.291	-4.279	-4.265	-4.254	-4.240	-4.226	-4.212	-4.198	-4.184	-4.168	-4.152	-4.136	-4.121	-4.105	-4.088	-4.070	-4.052	-4.035	-4.016	-3.996	-3.976	-3.956	-3.936	-3.915	-3.894	-3.872	-3.850	-3.828	-3.805	-3.781	-3.759	-3.734	-3.710	-3.686	-3.660	-3.635	-3.609	-3.584	-3.558	-3.530	-3.504	-3.476	-3.449	-3.422	-3.396	-3.368	-3.340	-3.311	-3.282	-3.255	-3.226	-3.199	-3.170	-3.142	-3.114	-3.085	-3.058	-3.031	-3.004	-2.976	-2.949	-2.921	-2.895	-2.870	-2.844	-2.819	-2.792	-2.769	-2.745	-2.721	-2.699	-2.676	-2.654	-2.632	-2.611	-2.592	-2.572	-2.554	-2.535	-2.518	-2.501	-2.485	-2.470	-2.455	-2.441	-2.429	-2.416	-2.404	-2.392	-2.382	-2.372	-2.364	-2.354	-2.346	-2.339	-2.331	-2.324	-2.318	-2.311	-2.308	-2.301	-2.296	-2.291	-2.286	-2.282	-2.279	-2.274	-2.269	-2.265	-2.260	-2.255	-2.250	-2.245	-2.239	-2.234	-2.228	-2.221	-2.214	-2.206	-2.199	-2.189	-2.181	-2.171	-2.159	-2.148	-2.136	-2.122	-2.109	-2.095	-2.080	-2.065	-2.047	-2.030	-2.013	-1.994	-1.974	-1.952	-1.931	-1.910	-1.888	-1.864	-1.841	-1.816	-1.791	-1.765	-1.739	-1.712	-1.686	-1.660	-1.631	-1.604	-1.576	-1.548	-1.520	-1.490	-1.462	-1.434	-1.406	-1.378	-1.351	-1.324	-1.298	-1.271	-1.245	-1.220	-1.196	-1.172	-1.149	-1.128	-1.105	-1.084	-1.064	-1.045	-1.028	-1.011	-0.995	-0.980	-0.966	-0.955	-0.942	-0.932	-0.925	-0.918	-0.910	-0.904	-0.901	-0.898	-0.896	-0.896	-0.898	-0.899	-0.902	-0.906	-0.911	-0.918	-0.925	-0.934	-0.941	-0.951	-0.964	-0.974	-0.986	-0.999	-1.014	-1.026	-1.041	-1.056	-1.072	-1.088	-1.104	-1.119	-1.135	-1.151	-1.168	-1.184	-1.199	-1.214	-1.230	-1.245	-1.260	-1.274	-1.288	-1.300	-1.312	-1.325	-1.336	-1.348	-1.356	-1.366	-1.374	-1.381	-1.388	-1.394	-1.399	-1.401	-1.405	-1.408	-1.409	-1.409	-1.408	-1.408	-1.404	-1.401	-1.398	-1.392	-1.388	-1.380	-1.372	-1.366	-1.358	-1.348	-1.339	-1.330	-1.320	-1.309	-1.298	-1.286	-1.274	-1.261	-1.249	-1.236	-1.224	-1.211	-1.199	-1.186	-1.174	-1.161	-1.149	-1.138	-1.125	-1.114	-1.102	-1.092	-1.081	-1.071	-1.062	-1.052	-1.044	-1.036	-1.029	-1.022	-1.015	-1.009	-1.004	-1.000	-0.995	-0.991	-0.988	-0.985	-0.985	-0.982	-0.982	-0.981	-0.982	-0.982	-0.985	-0.986	-0.989	-0.991	-0.995	-0.998	-1.002	-1.006	-1.011	-1.015	-1.021	-1.026	-1.032	-1.038	-1.045	-1.050	-1.056	-1.062	-1.070	-1.076	-1.082	-1.090	-1.095	-1.101	-1.109	-1.115	-1.121	-1.128	-1.134	-1.140	-1.146	-1.152	-1.158	-1.164	-1.169	-1.174	-1.179	-1.182	-1.186	-1.190	-1.195	-1.198	-1.200	-1.204	-1.206	-1.209	-1.211	-1.212	-1.214	-1.215	-1.216	-1.218	-1.218	-1.218	-1.218	-1.218	-1.216	-1.215	-1.214	-1.212	-1.211	-1.208	-1.206	-1.202	-1.199	-1.198	-1.194	-1.190	-1.185	-1.180	-1.176	-1.172	-1.168	-1.162	-1.159	-1.152	-1.149	-1.142	-1.139	-1.132	-1.128	-1.122	-1.118	-1.112	-1.108	-1.102	-1.099	-1.094	-1.090	-1.085	-1.081	-1.078	-1.074	-1.071	-1.069	-1.066	-1.065	-1.062	-1.061	-1.060	-1.061	-1.060	-1.061	-1.062	-1.064	-1.066	-1.068	-1.072	-1.075	-1.079	-1.084	-1.089	-1.094	-1.100	-1.106	-1.114	-1.120	-1.128	-1.135	-1.145	-1.152	-1.162	-1.171	-1.181	-1.191	-1.201	-1.212	-1.222	-1.234	-1.245	-1.255	-1.266	-1.278	-1.289	-1.301	-1.312	-1.322	-1.334	-1.346	-1.356	-1.366	-1.378	-1.388	-1.398	-1.408	-1.418	-1.426	-1.436	-1.445	-1.452	-1.461	-1.470	-1.478	-1.484	-1.491	-1.499	-1.505	-1.510	-1.516	-1.522	-1.526	-1.531	-1.535	-1.539	-1.542	-1.548	-1.550	-1.552	-1.555	-1.556	-1.558	-1.559	-1.560	-1.560	-1.561	-1.562	-1.561	-1.560	-1.560	-1.559	-1.558	-1.556	-1.554	-1.551	-1.549	-1.546	-1.542	-1.539	-1.534	-1.529	-1.525	-1.519	-1.514	-1.508	-1.501	-1.495	-1.486	-1.479	-1.470	-1.461	-1.452	-1.442	-1.432	-1.421	-1.410	-1.399	-1.385	-1.371	-1.359	-1.342	-1.329	-1.312	-1.295	-1.279	-1.261	-1.242	-1.224	-1.205	-1.184	-1.162	-1.141	-1.119	-1.096	-1.072	-1.048	-1.024	-0.998	-0.972	-0.946	-0.919	-0.891	-0.862	-0.834	-0.805	-0.775	-0.745	-0.715	-0.682	-0.652	-0.621	-0.588	-0.556	-0.524	-0.490	-0.456	-0.422	-0.389	-0.354	-0.320	-0.286	-0.250	-0.216	-0.181	-0.146	-0.112	-0.076	-0.040	-0.006	0.029	0.065	0.099	0.134	0.169	0.204	0.238	0.272	0.308	0.340	0.374	0.406	0.440	0.474	0.506	0.540	0.571	0.602	0.634	0.665	0.696	0.726	0.756	0.785	0.815	0.842	0.870	0.898	0.924	0.950	0.976	1.000	1.025	1.049	1.070	1.094	1.115	1.136	1.156	1.175	1.195	1.212	1.230	1.248	1.264	1.279	1.294	1.308	1.321	1.334	1.344	1.356	1.366	1.376	1.385	1.394	1.401	1.408	1.415	1.420	1.425	1.430	1.432	1.438	1.440	1.442	1.445	1.446	1.448	1.448	1.449	1.449	1.449	1.449	1.448	1.446	1.446	1.444	1.444	1.441	1.440	1.436	1.435	1.432	1.430	1.429	1.426	1.425	1.421	1.419	1.418	1.416	1.415	1.414	1.411	1.410	1.410	1.409	1.408	1.408	1.408	1.408	1.408	1.408	1.408	1.408	1.408	1.408	1.408	1.409	1.409	1.410	1.410	1.411	1.411	1.411	1.411	1.412	1.412	1.412	1.412	1.412	1.412	1.411	1.411	1.410	1.409	1.406	1.405	1.402	1.399	1.395	1.391	1.388	1.382	1.378	1.370	1.365	1.359	1.350	1.342	1.334	1.325	1.316	1.305	1.295	1.282	1.272	1.260	1.246	1.234	1.220	1.205	1.191	1.178	1.161	1.148	1.130	1.115	1.099	1.082	1.065	1.049	1.031	1.015	0.999	0.981	0.965	0.948	0.932	0.915	0.900	0.884	0.869	0.854	0.839	0.824	0.810	0.798	0.784	0.772	0.761	0.750	0.740	0.730	0.720	0.712	0.705	0.698	0.691	0.685	0.681	0.676	0.672	0.671	0.670	0.669	0.669	0.670	0.671	0.674	0.676	0.680	0.684	0.689	0.695	0.701	0.709	0.716	0.725	0.734	0.742	0.752	0.764	0.774	0.785	0.798	0.809	0.821	0.834	0.846	0.860	0.874	0.888	0.902	0.915	0.930	0.944	0.959	0.972	0.985	0.999	1.012	1.026	1.039	1.051	1.064	1.076	1.088	1.099	1.109	1.119	1.129	1.138	1.146	1.154	1.160	1.166	1.171	1.176	1.180	1.184	1.185	1.186	1.186	1.186	1.185	1.182	1.181	1.176	1.172	1.166	1.160	1.152	1.144	1.135	1.126	1.115	1.105	1.094	1.081	1.068	1.055	1.040	1.026	1.011	0.995	0.980	0.964	0.948	0.931	0.915	0.899	0.882	0.866	0.850	0.835	0.818	0.802	0.788	0.774	0.759	0.746	0.731	0.720	0.708	0.696	0.686	0.676	0.669	0.662	0.655	0.649	0.645	0.641	0.639	0.638	0.638	0.639	0.641	0.644	0.649	0.655	0.662	0.671	0.680	0.691	0.702	0.715	0.729	0.744	0.760	0.776	0.795	0.812	0.834	0.855	0.878	0.900	0.924	0.946	0.971	0.998	1.024	1.049	1.076	1.102	1.131	1.159	1.186	1.215	1.244	1.271	1.299	1.328	1.356	1.384	1.411	1.438	1.466	1.492	1.519	1.545	1.570	1.595	1.619	1.642	1.665	1.688	1.710	1.730	1.751	1.771	1.790	1.808	1.825	1.842	1.859	1.875	1.889	1.902	1.915	1.928	1.940	1.951	1.961	1.972	1.981	1.990	1.998	2.005	2.011	2.019	2.025	2.030	2.036	2.041	2.046	2.051	2.055	2.059	2.062	2.066	2.070	2.074	2.078	2.080	2.084	2.088	2.091	2.094	2.098	2.101	2.105	2.111	2.115	2.119	2.125	2.129	2.135	2.141	2.146	2.154	2.160	2.168	2.176	2.185	2.192	2.201	2.212	2.221	2.231	2.244	2.254	2.266	2.279	2.291	2.304	2.318	2.331	2.345	2.361	2.376	2.392	2.409	2.425	2.441	2.459	2.476	2.494	2.511	2.529	2.548	2.566	2.585	2.604	2.624	2.642	2.662	2.681	2.700	2.720	2.739	2.759	2.778	2.796	2.815	2.835	2.852	2.871	2.890	2.908	2.925	2.942	2.960	2.976	2.992	3.009	3.024	3.040	3.055	3.070	3.084	3.098	3.111	3.124	3.136	3.148	3.160	3.171	3.181	3.192	3.204	3.212	3.222	3.232	3.241	3.250	3.259	3.268	3.275	3.284	3.291	3.299	3.306	3.314	3.321	3.329	3.336	3.344	3.351	3.360	3.368	3.376	3.384	3.391	3.400	3.410	3.420	3.430	3.439	3.449	3.460	3.471	3.481	3.494	3.506	3.519	3.531	3.546	3.559	3.574	3.589	3.605	3.621	3.638	3.655	3.672	3.690	3.708	3.726	3.746	3.764	3.784	3.805	3.825	3.848	3.868	3.890	3.912	3.934	3.955	3.979	4.001	4.024	4.046	4.070	4.093	4.116	4.138	4.161	4.184	4.206	4.229	4.251	4.272	4.295	4.316	4.338	4.359	4.379	4.399	4.419	4.438	4.455	4.474	4.491	4.509	4.524	4.540	4.555	4.570	4.584	4.598	4.610	4.621	4.632	4.644	4.652	4.661	4.670	4.678	4.685	4.691	4.698	4.701	4.706	4.710	4.712	4.716	4.718	4.719	4.720	4.720	4.720	4.719	4.719	4.716	4.714	4.711	4.709	4.706	4.702	4.699	4.695	4.690	4.685	4.680	4.675	4.670	4.665	4.660	4.655	4.650	4.645	4.639	4.634	4.629	4.622	4.618	4.611	4.606	4.601	4.595	4.590	4.584	4.580	4.574	4.568	4.564	4.559	4.552	4.548	4.544	4.539	4.534	4.526	4.521	4.518	4.512	4.506	4.501	4.495	4.491	4.485	4.479	4.472	4.468	4.461	4.454	4.448	4.440	4.432	4.425	4.418	4.410	4.402	4.394	4.385	4.375	4.366	4.358	4.348	4.338	4.328	4.318	4.306	4.294	4.284	4.272	4.260	4.249	4.236	4.224	4.210	4.198	4.186	4.172	4.159	4.145	4.132	4.119	4.106	4.093	4.080	4.065	4.051	4.039	4.025	4.012	4.000	3.986	3.974	3.962	3.949	3.938	3.925	3.914	3.902	3.891	3.880	3.871	3.861	3.851	3.842	3.834	3.825	3.818	3.809	3.801	3.795	3.789	3.782	3.778	3.771	3.768	3.765	3.761	3.758	3.755	3.754	3.752	3.751	3.751	3.751	3.752	3.754	3.755	3.756	3.759	3.762	3.766	3.771	3.775	3.780	3.786	3.792	3.799	3.805	3.812	3.819	3.826	3.835	3.844	3.852	3.862	3.871	3.881	3.891	3.901	3.911	3.922	3.931	3.942	3.952	3.962	3.974	3.984	3.994	4.004	4.014	4.022	4.032	4.041	4.051	4.060	4.068	4.076	4.084	4.091	4.098	4.104	4.110	4.115	4.119	4.124	4.128	4.130	4.132	4.134	4.136	4.136	4.136	4.135	4.134	4.132	4.130	4.126	4.122	4.119	4.115	4.109	4.104	4.098	4.090	4.082	4.075	4.068	4.059	4.050	4.041	4.031	4.022	4.011	4.003	3.992	3.981	3.970	3.960	3.950	3.938	3.926	3.916	3.906	3.895	3.884	3.874	3.862	3.852	3.842	3.834	3.825	3.815	3.805	3.798	3.789	3.781	3.774	3.766	3.759	3.752	3.745	3.740	3.734	3.729	3.724	3.720	3.715	3.711	3.708	3.705	3.702	3.700	3.699	3.695	3.694	3.694	3.692	3.692	3.692	3.691	3.691	3.691	3.691	3.691	3.691	3.692	3.692	3.694	3.694	3.694	3.694	3.695	3.695	3.695	3.695	3.694	3.694	3.692	3.691	3.689	3.686	3.684	3.681	3.676	3.674	3.670	3.664	3.659	3.652	3.645	3.639	3.630	3.621	3.612	3.602	3.592	3.581	3.570	3.558	3.544	3.531	3.516	3.502	3.486	3.471	3.454	3.436	3.419	3.400	3.381	3.362	3.344	3.324	3.304	3.282	3.262	3.241	3.220	3.199	3.176	3.155	3.134	3.111	3.090	3.069	3.046	3.026	3.005	2.982	2.962	2.941	2.921	2.901	2.882	2.862	2.844	2.825	2.808	2.790	2.772	2.756	2.740	2.725	2.710	2.695	2.681	2.668	2.654	2.641	2.630	2.618	2.606	2.595	2.585	2.575	2.565	2.556	2.545	2.536	2.528	2.520	2.511	2.504	2.495	2.488	2.480	2.471	2.464	2.455	2.446	2.438	2.428	2.419	2.410	2.400	2.389	2.378	2.368	2.355	2.344	2.331	2.318	2.304	2.290	2.275	2.259	2.242	2.226	2.209	2.190	2.172	2.154	2.134	2.114	2.091	2.071	2.049	2.026	2.004	1.979	1.955	1.931	1.906	1.881	1.855	1.830	1.804	1.778	1.751	1.726	1.699	1.672	1.646	1.620	1.592	1.566	1.541	1.515	1.490	1.464	1.439	1.415	1.390	1.366	1.342	1.320	1.296	1.275	1.254	1.234	1.212	1.192	1.174	1.155	1.136	1.120	1.104	1.088	1.072	1.059	1.045	1.032	1.020	1.009	0.998	0.986	0.976	0.969	0.960	0.952	0.945	0.940	0.934	0.929	0.925	0.922	0.918	0.915	0.914	0.912	0.912	0.911	0.911	0.912	0.912	0.915	0.916	0.919	0.922	0.925	0.929	0.932	0.936	0.940	0.944	0.948	0.952	0.956	0.962	0.968	0.971	0.976	0.981	0.986	0.990	0.995	1.000	1.002	1.006	1.011	1.014	1.018	1.020	1.022	1.024	1.026	1.026	1.028	1.029	1.029	1.028	1.026	1.024	1.024	1.021	1.016	1.012	1.009	1.004	0.999	0.992	0.988	0.980	0.972	0.965	0.958	0.949	0.940	0.930	0.921	0.910	0.899	0.889	0.879	0.868	0.856	0.845	0.832	0.821	0.809	0.798	0.786	0.774	0.762	0.751	0.740	0.729	0.718	0.708	0.696	0.688	0.678	0.669	0.661	0.652	0.645	0.638	0.631	0.625	0.619	0.614	0.609	0.606	0.602	0.600	0.598	0.596	0.595	0.595	0.595	0.596	0.598	0.600	0.601	0.605	0.608	0.611	0.615	0.620	0.625	0.630	0.636	0.642	0.648	0.655	0.660	0.668	0.674	0.680	0.686	0.694	0.700	0.708	0.714	0.719	0.725	0.731	0.738	0.744	0.748	0.752	0.758	0.761	0.765	0.770	0.772	0.775	0.778	0.779	0.780	0.781	0.781	0.782	0.781	0.781	0.780	0.778	0.775	0.774	0.770	0.768	0.764	0.760	0.755	0.750	0.745	0.740	0.734	0.726	0.721	0.715	0.708	0.700	0.692	0.685	0.676	0.669	0.660	0.652	0.642	0.634	0.625	0.615	0.606	0.598	0.588	0.579	0.568	0.558	0.549	0.538	0.528	0.516	0.506	0.495	0.486	0.476	0.466	0.454	0.444	0.434	0.421	0.411	0.400	0.389	0.379	0.368	0.356	0.344	0.332	0.321	0.309	0.299	0.286	0.275	0.262	0.251	0.240	0.229	0.218	0.205	0.192	0.182	0.171	0.161	0.149	0.139	0.128	0.116	0.105	0.094	0.082	0.072	0.061	0.050	0.040	0.029	0.019	0.009	-0.002	-0.012	-0.024	-0.032	-0.042	-0.054	-0.064	-0.074	-0.084	-0.094	-0.105	-0.115	-0.125	-0.135	-0.146	-0.156	-0.168	-0.179	-0.189	-0.201	-0.211	-0.224	-0.235	-0.246	-0.259	-0.271	-0.282	-0.296	-0.309	-0.321	-0.334	-0.346	-0.359	-0.374	-0.386	-0.400	-0.414	-0.426	-0.440	-0.454	-0.468	-0.481	-0.495	-0.509	-0.521	-0.535	-0.548	-0.561	-0.574	-0.586	-0.598	-0.610	-0.621	-0.634	-0.645	-0.654	-0.665	-0.675	-0.684	-0.692	-0.700	-0.708	-0.714	-0.721	-0.726	-0.731	-0.736	-0.740	-0.744	-0.746	-0.749	-0.750	-0.751	-0.751	-0.751	-0.750	-0.748	-0.746	-0.744	-0.741	-0.736	-0.732	-0.728	-0.722	-0.718	-0.712	-0.706	-0.700	-0.692	-0.686	-0.680	-0.672	-0.666	-0.659	-0.651	-0.645	-0.639	-0.632	-0.625	-0.620	-0.614	-0.609	-0.605	-0.600	-0.596	-0.592	-0.591	-0.589	-0.586	-0.586	-0.586	-0.588	-0.589	-0.591	-0.594	-0.599	-0.602	-0.609	-0.615	-0.622	-0.631	-0.641	-0.651	-0.664	-0.675	-0.690	-0.702	-0.719	-0.734	-0.751	-0.768	-0.786	-0.806	-0.825	-0.846	-0.866	-0.889	-0.911	-0.934	-0.958	-0.981	-1.006	-1.030	-1.055	-1.080	-1.106	-1.131	-1.156	-1.181	-1.208	-1.234	-1.259	-1.284	-1.308	-1.332	-1.358	-1.381	-1.404	-1.428	-1.450	-1.470	-1.492	-1.511	-1.531	-1.549	-1.566	-1.582	-1.599	-1.612	-1.626	-1.639	-1.650	-1.659	-1.669	-1.675	-1.681	-1.686	-1.689	-1.691	-1.691	-1.691	-1.689	-1.685	-1.680	-1.674	-1.666	-1.658	-1.646	-1.634	-1.621	-1.606	-1.590	-1.571	-1.552	-1.532	-1.510	-1.489	-1.464	-1.439	-1.412	-1.386	-1.356	-1.329	-1.298	-1.266	-1.235	-1.204	-1.170	-1.136	-1.101	-1.068	-1.032	-0.995	-0.960	-0.922	-0.888	-0.850	-0.812	-0.776	-0.739	-0.704	-0.666	-0.630	-0.594	-0.559	-0.524	-0.489	-0.454	-0.420	-0.386	-0.355	-0.322	-0.291	-0.260	-0.230	-0.201	-0.174	-0.145	-0.118	-0.092	-0.068	-0.044	-0.020	0.002	0.024	0.045	0.064	0.084	0.101	0.120	0.136	0.152	0.169	0.184	0.198	0.211	0.224	0.236	0.249	0.261	0.272	0.282	0.294	0.305	0.315	0.325	0.335	0.345	0.358	0.368	0.379	0.390	0.401	0.414	0.425	0.438	0.451	0.465	0.480	0.494	0.510	0.526	0.542	0.561	0.580	0.599	0.619	0.639	0.661	0.684	0.709	0.732	0.758	0.784	0.810	0.839	0.868	0.898	0.928	0.959	0.991	1.025	1.058	1.092	1.126	1.161	1.198	1.235	1.271	1.308	1.345	1.384	1.421	1.460	1.498	1.535	1.574	1.612	1.650	1.689	1.725	1.764	1.801	1.838	1.874	1.910	1.944	1.979	2.014	2.046	2.080	2.111	2.142	2.171	2.201	2.229	2.256	2.282	2.308	2.332	2.355	2.376	2.398	2.418	2.435	2.452	2.470	2.485	2.499	2.511	2.522	2.534	2.542	2.550	2.558	2.564	2.568	2.571	2.574	2.575	2.574	2.572	2.570	2.568	2.562	2.556	2.549	2.540	2.531	2.520	2.508	2.494	2.481	2.466	2.450	2.432	2.414	2.394	2.372	2.350	2.326	2.302	2.276	2.250	2.221	2.192	2.161	2.129	2.096	2.062	2.026	1.989	1.950	1.911	1.870	1.828	1.784	1.739	1.691	1.644	1.594	1.544	1.491	1.439	1.384	1.328	1.270	1.209	1.149	1.085	1.021	0.955	0.889	0.819	0.749	0.676	0.604	0.528	0.451	0.374	0.294	0.212	0.130	0.045	-0.041	-0.129	-0.218	-0.309	-0.400	-0.492	-0.589	-0.685	-0.782	-0.880	-0.981	-1.082	-1.185	-1.288	-1.394	-1.499	-1.606	-1.715	-1.824	-1.935	-2.045	-2.156	-2.270	-2.382	-2.496	-2.611	-2.726	-2.842	-2.959	-3.075	-3.191	-3.309	-3.426	-3.544	-3.661	-3.778	-3.895	-4.012	-4.131	-4.249	-4.365	-4.481	-4.599	-4.714	-4.830	-4.945	-5.060	-5.174	-5.288	-5.401	-5.514	-5.626	-5.738	-5.846	-5.956	-6.065	-6.174	-6.280	-6.388	-6.494	-6.598	-6.702	-6.805	-6.908	-7.008	-7.110	-7.209	-7.309	-7.406	-7.504	-7.600	-7.695	-7.790	-7.884	-7.976	-8.069	-8.160	-8.251	-8.340	-8.430	-8.518	-8.604	-8.691	-8.778	-8.861	-8.946	-9.029	-9.111	-9.194	-9.275	-9.355	-9.435	-9.514	-9.591	-9.669	-9.745	-9.820	-9.895	-9.969	-10.041	-10.114	-10.184	-10.254	-10.322	-10.390	-10.456	-10.522	-10.586	-10.648	-10.710	-10.769	-10.829	-10.886	-10.941	-10.996	-11.048	-11.099	-11.148	-11.196	-11.241	-11.286	-11.328	-11.368	-11.405	-11.441	-11.475	-11.506	-11.535	-11.562	-11.588	-11.610	-11.630	-11.648	-11.664	-11.675	-11.686	-11.694	-11.699	-11.702	-11.702	-11.699	-11.694	-11.688	-11.676	-11.664	-11.648	-11.630	-11.609	-11.586	-11.560	-11.532	-11.502	-11.470	-11.434	-11.398	-11.358	-11.314	-11.269	-11.222	-11.172	-11.120	-11.068	-11.011	-10.954	-10.895	-10.832	-10.769	-10.704	-10.636	-10.568	-10.496	-10.424	-10.350	-10.274	-10.196	-10.118	-10.038	-9.955	-9.872	-9.788	-9.701	-9.614	-9.525	-9.435	-9.344	-9.250	-9.156	-9.061	-8.965	-8.868	-8.770	-8.670	-8.569	-8.468	-8.365	-8.261	-8.156	-8.051	-7.945	-7.838	-7.728	-7.619	-7.509	-7.398	-7.285	-7.171	-7.058	-6.942	-6.828	-6.711	-6.594	-6.475	-6.358	-6.238	-6.118	-5.998	-5.876	-5.752	-5.630	-5.508	-5.382	-5.259	-5.132	-5.008	-4.882	-4.755	-4.628	-4.500	-4.371	-4.242	-4.114	-3.985	-3.854	-3.724	-3.594	-3.462	-3.331	-3.199	-3.068	-2.935	-2.802	-2.670	-2.536	-2.404	-2.270	-2.136	-2.004	-1.870	-1.736	-1.602	-1.469	-1.335	-1.201	-1.068	-0.934	-0.800	-0.666	-0.532	-0.400	-0.266	-0.134	0.000	0.132	0.265	0.396	0.529	0.660	0.790	0.920	1.050	1.179	1.306	1.435	1.562	1.689	1.814	1.939	2.062	2.185	2.308	2.429	2.549	2.668	2.786	2.902	3.018	3.131	3.245	3.356	3.466	3.575	3.684	3.790	3.895	3.998	4.099	4.199	4.298	4.394	4.489	4.581	4.674	4.762	4.851	4.938	5.021	5.105	5.186	5.265	5.341	5.418	5.490	5.561	5.632	5.700	5.766	5.830	5.892	5.954	6.012	6.070	6.125	6.179	6.231	6.281	6.330	6.376	6.421	6.466	6.508	6.548	6.588	6.624	6.660	6.695	6.728	6.759	6.789	6.819	6.848	6.874	6.899	6.922	6.946	6.969	6.990	7.009	7.028	7.046	7.064	7.080	7.095	7.110	7.124	7.138	7.149	7.161	7.172	7.182	7.192	7.201	7.211	7.220	7.228	7.235	7.244	7.251	7.258	7.264	7.271	7.278	7.282	7.289	7.294	7.300	7.305	7.310	7.315	7.320	7.324	7.329	7.334	7.339	7.344	7.348	7.352	7.356	7.361	7.365	7.369	7.372	7.376	7.380	7.385	7.389	7.392	7.395	7.399	7.402	7.404	7.406	7.409	7.410	7.411	7.412	7.412	7.412	7.411	7.410	7.409	7.408	7.404	7.400	7.396	7.390	7.384	7.378	7.371	7.362	7.352	7.341	7.330	7.318	7.305	7.290	7.274	7.258	7.240	7.221	7.200	7.180	7.158	7.134	7.109	7.082	7.056	7.029	6.999	6.970	6.939	6.905	6.872	6.838	6.802	6.766	6.729	6.691	6.652	6.612	6.572	6.531	6.490	6.446	6.405	6.361	6.318	6.274	6.229	6.185	6.140	6.095	6.050	6.004	5.959	5.914	5.868	5.822	5.778	5.734	5.690	5.646	5.604	5.560	5.519	5.476	5.435	5.394	5.354	5.315	5.276	5.239	5.201	5.164	5.128	5.092	5.058	5.024	4.991	4.959	4.926	4.896	4.865	4.836	4.808	4.778	4.750	4.724	4.698	4.670	4.645	4.621	4.596	4.571	4.548	4.524	4.500	4.476	4.452	4.429	4.406	4.382	4.360	4.336	4.314	4.290	4.265	4.241	4.218	4.192	4.168	4.141	4.116	4.090	4.064	4.036	4.010	3.981	3.952	3.922	3.894	3.862	3.832	3.801	3.769	3.738	3.704	3.670	3.635	3.601	3.566	3.531	3.494	3.459	3.421	3.384	3.346	3.309	3.270	3.231	3.192	3.154	3.115	3.076	3.036	2.998	2.959	2.919	2.880	2.839	2.800	2.761	2.724	2.684	2.646	2.606	2.569	2.530	2.494	2.455	2.418	2.381	2.344	2.309	2.274	2.238	2.202	2.169	2.134	2.099	2.066	2.033	2.000	1.968	1.935	1.902	1.871	1.839	1.808	1.778	1.748	1.716	1.686	1.658	1.628	1.599	1.569	1.539	1.511	1.481	1.451	1.424	1.395	1.365	1.338	1.309	1.280	1.252	1.222	1.194	1.165	1.135	1.105	1.076	1.046	1.015	0.986	0.955	0.924	0.892	0.860	0.828	0.796	0.762	0.729	0.695	0.661	0.626	0.591	0.556	0.520	0.484	0.446	0.410	0.371	0.332	0.294	0.254	0.214	0.172	0.132	0.090	0.048	0.005	-0.038	-0.081	-0.126	-0.170	-0.216	-0.260	-0.306	-0.352	-0.399	-0.445	-0.492	-0.540	-0.588	-0.635	-0.682	-0.730	-0.779	-0.828	-0.874	-0.922	-0.971	-1.018	-1.066	-1.114	-1.161	-1.208	-1.256	-1.302	-1.349	-1.395	-1.440	-1.486	-1.530	-1.575	-1.618	-1.661	-1.704	-1.744	-1.786	-1.826	-1.868	-1.906	-1.945	-1.982	-2.020	-2.056	-2.092	-2.128	-2.162	-2.195	-2.229	-2.260	-2.291	-2.321	-2.351	-2.381	-2.410	-2.436	-2.464	-2.491	-2.516	-2.541	-2.566	-2.589	-2.612	-2.634	-2.656	-2.678	-2.699	-2.719	-2.739	-2.759	-2.778	-2.795	-2.814	-2.831	-2.850	-2.866	-2.884	-2.900	-2.916	-2.934	-2.950	-2.965	-2.980	-2.996	-3.012	-3.028	-3.042	-3.058	-3.072	-3.088	-3.102	-3.118	-3.132	-3.148	-3.164	-3.178	-3.192	-3.208	-3.224	-3.239	-3.254	-3.269	-3.284	-3.299	-3.315	-3.329	-3.345	-3.361	-3.376	-3.391	-3.406	-3.422	-3.438	-3.452	-3.468	-3.481	-3.496	-3.510	-3.525	-3.540	-3.552	-3.568	-3.581	-3.594	-3.606	-3.620	-3.632	-3.642	-3.655	-3.666	-3.678	-3.688	-3.698	-3.708	-3.716	-3.725	-3.732	-3.739	-3.746	-3.752	-3.758	-3.761	-3.768	-3.770	-3.774	-3.776	-3.778	-3.779	-3.779	-3.779	-3.778	-3.776	-3.774	-3.770	-3.766	-3.762	-3.758	-3.752	-3.746	-3.740	-3.731	-3.725	-3.718	-3.709	-3.699	-3.689	-3.678	-3.666	-3.655	-3.642	-3.631	-3.619	-3.606	-3.592	-3.579	-3.566	-3.552	-3.539	-3.524	-3.510	-3.495	-3.481	-3.466	-3.451	-3.438	-3.424	-3.409	-3.394	-3.379	-3.364	-3.350	-3.336	-3.321	-3.308	-3.294	-3.280	-3.266	-3.254	-3.239	-3.226	-3.214	-3.200	-3.188	-3.176	-3.164	-3.151	-3.140	-3.126	-3.115	-3.102	-3.091	-3.080	-3.069	-3.058	-3.046	-3.035	-3.024	-3.012	-3.001	-2.989	-2.978	-2.968	-2.955	-2.944	-2.931	-2.919	-2.906	-2.895	-2.882	-2.870	-2.856	-2.844	-2.830	-2.816	-2.802	-2.789	-2.774	-2.759	-2.744	-2.729	-2.714	-2.696	-2.679	-2.662	-2.645	-2.628	-2.610	-2.592	-2.572	-2.554	-2.534	-2.515	-2.494	-2.474	-2.452	-2.431	-2.410	-2.388	-2.365	-2.342	-2.320	-2.296	-2.272	-2.250	-2.225	-2.201	-2.178	-2.152	-2.126	-2.101	-2.076	-2.050	-2.024	-1.998	-1.974	-1.948	-1.922	-1.895	-1.870	-1.845	-1.820	-1.794	-1.769	-1.744	-1.720	-1.695	-1.671	-1.646	-1.624	-1.599	-1.578	-1.554	-1.532	-1.511	-1.490	-1.469	-1.449	-1.430	-1.410	-1.391	-1.374	-1.358	-1.341	-1.324	-1.309	-1.294	-1.280	-1.266	-1.254	-1.241	-1.229	-1.219	-1.208	-1.198	-1.189	-1.180	-1.172	-1.164	-1.156	-1.149	-1.141	-1.135	-1.129	-1.122	-1.116	-1.111	-1.105	-1.100	-1.094	-1.089	-1.084	-1.078	-1.072	-1.066	-1.060	-1.054	-1.048	-1.040	-1.032	-1.025	-1.018	-1.008	-0.999	-0.990	-0.979	-0.968	-0.955	-0.942	-0.929	-0.916	-0.901	-0.885	-0.870	-0.852	-0.836	-0.818	-0.798	-0.779	-0.758	-0.736	-0.715	-0.691	-0.668	-0.645	-0.619	-0.594	-0.569	-0.541	-0.515	-0.489	-0.461	-0.432	-0.404	-0.375	-0.346	-0.318	-0.288	-0.259	-0.230	-0.201	-0.172	-0.142	-0.114	-0.085	-0.059	-0.031	-0.004	0.022	0.050	0.075	0.099	0.124	0.146	0.170	0.191	0.212	0.232	0.251	0.270	0.288	0.304	0.318	0.331	0.345	0.356	0.366	0.376	0.384	0.391	0.398	0.401	0.406	0.409	0.410	0.410	0.409	0.408	0.405	0.401	0.396	0.391	0.385	0.379	0.371	0.362	0.352	0.344	0.334	0.322	0.312	0.300	0.289	0.276	0.265	0.254	0.240	0.228	0.216	0.204	0.191	0.180	0.168	0.155	0.144	0.134	0.124	0.114	0.102	0.094	0.086	0.079	0.071	0.065	0.060	0.054	0.049	0.045	0.041	0.038	0.036	0.034	0.034	0.034	0.034	0.036	0.036	0.039	0.041	0.045	0.049	0.052	0.058	0.061	0.066	0.071	0.078	0.084	0.090	0.098	0.102	0.109	0.116	0.122	0.129	0.135	0.141	0.148	0.152	0.158	0.162	0.168	0.172	0.176	0.180	0.184	0.186	0.189	0.190	0.192	0.192	0.194	0.194	0.192	0.191	0.190	0.188	0.185	0.181	0.178	0.174	0.169	0.164	0.158	0.151	0.145	0.138	0.131	0.122	0.114	0.106	0.098	0.089	0.079	0.070	0.061	0.051	0.042	0.031	0.022	0.012	0.001	-0.009	-0.018	-0.028	-0.038	-0.048	-0.056	-0.066	-0.075	-0.084	-0.094	-0.101	-0.110	-0.118	-0.126	-0.134	-0.141	-0.148	-0.155	-0.161	-0.168	-0.175	-0.180	-0.185	-0.190	-0.194	-0.198	-0.201	-0.206	-0.209	-0.211	-0.214	-0.216	-0.219	-0.220	-0.221	-0.221	-0.222	-0.224	-0.222	-0.224	-0.222	-0.221	-0.220	-0.219	-0.218	-0.214	-0.212	-0.211	-0.208	-0.204	-0.200	-0.196	-0.191	-0.188	-0.182	-0.179	-0.174	-0.168	-0.162	-0.158	-0.152	-0.145	-0.140	-0.134	-0.128	-0.121	-0.115	-0.108	-0.101	-0.095	-0.089	-0.082	-0.076	-0.069	-0.064	-0.056	-0.050	-0.044	-0.039	-0.032	-0.026	-0.021	-0.016	-0.010	-0.006	-0.001	0.004	0.006	0.011	0.014	0.018	0.020	0.022	0.024	0.025	0.028	0.029	0.029	0.029	0.029	0.029	0.028	0.028	0.025	0.024	0.020	0.019	0.015	0.011	0.009	0.005	0.000	-0.005	-0.010	-0.015	-0.019	-0.025	-0.030	-0.038	-0.044	-0.049	-0.055	-0.061	-0.069	-0.075	-0.081	-0.088	-0.094	-0.100	-0.106	-0.112	-0.120	-0.126	-0.132	-0.138	-0.144	-0.150	-0.156	-0.161	-0.166	-0.171	-0.176	-0.181	-0.185	-0.190	-0.194	-0.196	-0.200	-0.202	-0.206	-0.209	-0.212	-0.215	-0.216	-0.218	-0.219	-0.220	-0.221	-0.220	-0.220	-0.220	-0.220	-0.220	-0.218	-0.218	-0.215	-0.214	-0.210	-0.208	-0.205	-0.201	-0.196	-0.194	-0.189	-0.182	-0.178	-0.171	-0.166	-0.159	-0.151	-0.144	-0.136	-0.128	-0.118	-0.109	-0.099	-0.088	-0.078	-0.066	-0.054	-0.041	-0.029	-0.015	-0.001	0.014	0.030	0.045	0.061	0.078	0.096	0.114	0.132	0.151	0.171	0.191	0.212	0.234	0.255	0.276	0.300	0.322	0.346	0.371	0.395	0.421	0.446	0.472	0.498	0.525	0.552	0.579	0.608	0.635	0.664	0.692	0.721	0.750	0.780	0.809	0.839	0.869	0.900	0.930	0.961	0.992	1.024	1.055	1.086	1.118	1.150	1.181	1.212	1.245	1.276	1.309	1.341	1.372	1.406	1.439	1.470	1.502	1.535	1.568	1.600	1.632	1.662	1.695	1.728	1.759	1.792	1.824	1.855	1.888	1.919	1.949	1.980	2.011	2.040	2.070	2.100	2.130	2.158	2.186	2.214	2.241	2.270	2.296	2.322	2.348	2.374	2.398	2.421	2.445	2.468	2.490	2.510	2.531	2.552	2.571	2.590	2.609	2.625	2.641	2.658	2.671	2.685	2.699	2.711	2.724	2.735	2.745	2.755	2.764	2.771	2.779	2.786	2.794	2.799	2.802	2.808	2.811	2.815	2.818	2.820	2.821	2.824	2.824	2.824	2.825	2.825	2.824	2.824	2.822	2.821	2.820	2.818	2.816	2.815	2.812	2.810	2.808	2.805	2.802	2.800	2.799	2.798	2.795	2.792	2.791	2.789	2.788	2.786	2.785	2.782	2.781	2.780	2.779	2.778	2.778	2.776	2.775	2.775	2.774	2.774	2.772	2.772	2.771	2.771	2.770	2.769	2.768	2.766	2.765	2.764	2.761	2.760	2.759	2.755	2.752	2.750	2.748	2.742	2.739	2.734	2.729	2.724	2.718	2.711	2.705	2.698	2.689	2.681	2.671	2.661	2.651	2.641	2.630	2.619	2.606	2.592	2.580	2.566	2.551	2.538	2.521	2.506	2.490	2.474	2.456	2.440	2.422	2.405	2.388	2.370	2.352	2.334	2.315	2.296	2.279	2.260	2.242	2.225	2.208	2.191	2.174	2.156	2.140	2.125	2.109	2.094	2.079	2.065	2.051	2.038	2.025	2.014	2.002	1.992	1.984	1.974	1.965	1.958	1.951	1.945	1.940	1.935	1.932	1.928	1.926	1.926	1.926	1.925	1.928	1.929	1.930	1.934	1.939	1.942	1.949	1.955	1.961	1.970	1.978	1.985	1.995	2.005	2.015	2.025	2.036	2.049	2.061	2.072	2.086	2.099	2.111	2.125	2.140	2.154	2.169	2.182	2.198	2.212	2.226	2.241	2.256	2.270	2.285	2.298	2.312	2.326	2.339	2.351	2.364	2.376	2.389	2.400	2.410	2.420	2.430	2.439	2.449	2.455	2.462	2.469	2.475	2.480	2.484	2.486	2.490	2.491	2.491	2.491	2.491	2.489	2.488	2.484	2.479	2.475	2.469	2.461	2.454	2.446	2.438	2.428	2.418	2.406	2.395	2.384	2.371	2.359	2.344	2.331	2.316	2.302	2.288	2.272	2.258	2.244	2.228	2.212	2.199	2.184	2.169	2.154	2.140	2.126	2.112	2.100	2.089	2.076	2.065	2.054	2.045	2.036	2.029	2.021	2.015	2.010	2.005	2.002	2.000	1.998	1.999	1.999	2.001	2.004	2.009	2.014	2.020	2.027	2.035	2.046	2.056	2.068	2.081	2.095	2.110	2.125	2.141	2.159	2.179	2.198	2.219	2.240	2.261	2.284	2.306	2.329	2.354	2.379	2.402	2.428	2.452	2.479	2.505	2.530	2.555	2.581	2.608	2.634	2.660	2.685	2.711	2.736	2.760	2.785	2.809	2.832	2.856	2.879	2.900	2.922	2.944	2.964	2.982	3.002	3.021	3.038	3.055	3.071	3.086	3.102	3.116	3.130	3.142	3.155	3.166	3.178	3.188	3.198	3.208	3.215	3.224	3.230	3.238	3.244	3.250	3.255	3.260	3.266	3.270	3.274	3.278	3.281	3.285	3.289	3.291	3.294	3.298	3.300	3.302	3.306	3.308	3.311	3.314	3.316	3.319	3.324	3.328	3.331	3.335	3.339	3.344	3.348	3.352	3.359	3.364	3.370	3.376	3.384	3.391	3.399	3.406	3.415	3.424	3.434	3.442	3.452	3.462	3.474	3.486	3.498	3.509	3.521	3.535	3.549	3.564	3.578	3.592	3.609	3.622	3.639	3.656	3.671	3.688	3.705	3.722	3.740	3.758	3.774	3.792	3.810	3.828	3.845	3.864	3.882	3.900	3.918	3.935	3.954	3.971	3.989	4.008	4.024	4.041	4.058	4.074	4.091	4.106	4.122	4.138	4.152	4.168	4.181	4.196	4.210	4.222	4.236	4.248	4.261	4.272	4.284	4.296	4.306	4.316	4.328	4.338	4.346	4.356	4.365	4.374	4.382	4.391	4.399	4.408	4.415	4.424	4.431	4.439	4.446	4.455	4.462	4.470	4.478	4.485	4.494	4.500	4.509	4.516	4.525	4.534	4.544	4.552	4.562	4.572	4.582	4.592	4.604	4.615	4.626	4.639	4.651	4.664	4.678	4.690	4.705	4.719	4.735	4.750	4.766	4.782	4.799	4.816	4.834	4.852	4.870	4.888	4.908	4.926	4.948	4.968	4.988	5.010	5.030	5.052	5.074	5.095	5.118	5.139	5.161	5.184	5.205	5.228	5.250	5.272	5.294	5.315	5.338	5.358	5.380	5.400	5.420	5.440	5.460	5.479	5.498	5.516	5.535	5.551	5.568	5.582	5.599	5.614	5.626	5.639	5.651	5.662	5.674	5.684	5.692	5.701	5.708	5.715	5.721	5.726	5.730	5.732	5.735	5.736	5.738	5.738	5.738	5.736	5.734	5.731	5.729	5.725	5.720	5.715	5.710	5.704	5.698	5.690	5.684	5.676	5.668	5.660	5.651	5.641	5.632	5.624	5.614	5.605	5.595	5.585	5.576	5.568	5.558	5.548	5.539	5.529	5.521	5.511	5.502	5.492	5.485	5.476	5.468	5.459	5.450	5.442	5.435	5.426	5.420	5.412	5.405	5.398	5.390	5.382	5.375	5.368	5.360	5.354	5.346	5.339	5.331	5.324	5.316	5.310	5.301	5.292	5.286	5.278	5.269	5.260	5.250	5.242	5.232	5.224	5.214	5.202	5.194	5.182	5.172	5.161	5.150	5.139	5.126	5.114	5.102	5.090	5.078	5.065	5.051	5.039	5.026	5.014	5.000	4.986	4.972	4.960	4.946	4.932	4.919	4.906	4.891	4.878	4.866	4.852	4.840	4.826	4.814	4.801	4.790	4.778	4.765	4.755	4.744	4.732	4.722	4.712	4.702	4.692	4.684	4.676	4.666	4.660	4.651	4.644	4.638	4.631	4.625	4.619	4.615	4.610	4.606	4.601	4.598	4.594	4.592	4.591	4.589	4.589	4.586	4.586	4.586	4.586	4.588	4.590	4.591	4.594	4.595	4.599	4.602	4.606	4.611	4.615	4.620	4.625	4.631	4.638	4.644	4.651	4.658	4.665	4.672	4.681	4.690	4.699	4.708	4.718	4.726	4.736	4.748	4.758	4.768	4.778	4.789	4.799	4.810	4.821	4.832	4.842	4.854	4.864	4.875	4.885	4.895	4.906	4.916	4.925	4.935	4.944	4.952	4.961	4.969	4.976	4.984	4.990	4.996	5.002	5.008	5.012	5.016	5.019	5.022	5.025	5.026	5.028	5.028	5.028	5.026	5.025	5.022	5.020	5.016	5.012	5.009	5.004	4.998	4.991	4.985	4.978	4.969	4.961	4.952	4.944	4.932	4.924	4.914	4.902	4.892	4.881	4.870	4.859	4.846	4.835	4.822	4.811	4.799	4.788	4.774	4.762	4.751	4.740	4.728	4.716	4.705	4.694	4.682	4.672	4.662	4.651	4.641	4.632	4.622	4.615	4.606	4.598	4.590	4.582	4.576	4.569	4.562	4.558	4.552	4.546	4.542	4.538	4.532	4.530	4.526	4.525	4.521	4.520	4.518	4.515	4.514	4.512	4.510	4.510	4.509	4.508	4.506	4.506	4.505	4.504	4.504	4.502	4.502	4.500	4.499	4.498	4.495	4.492	4.490	4.488	4.485	4.481	4.476	4.472	4.469	4.462	4.458	4.450	4.444	4.436	4.429	4.420	4.411	4.402	4.392	4.381	4.370	4.359	4.346	4.334	4.319	4.306	4.291	4.276	4.260	4.245	4.229	4.212	4.194	4.178	4.160	4.141	4.124	4.105	4.088	4.069	4.049	4.031	4.012	3.994	3.974	3.956	3.938	3.919	3.900	3.882	3.864	3.846	3.830	3.811	3.795	3.780	3.764	3.748	3.732	3.718	3.705	3.690	3.678	3.665	3.651	3.640	3.629	3.618	3.606	3.598	3.588	3.579	3.570	3.561	3.554	3.546	3.539	3.532	3.525	3.519	3.512	3.508	3.501	3.496	3.491	3.486	3.481	3.475	3.470	3.464	3.459	3.454	3.448	3.442	3.436	3.429	3.422	3.416	3.408	3.400	3.391	3.382	3.374	3.364	3.354	3.342	3.332	3.320	3.308	3.295	3.280	3.268	3.251	3.236	3.220	3.204	3.186	3.169	3.150	3.132	3.111	3.091	3.071	3.050	3.029	3.006	2.985	2.962	2.939	2.915	2.891	2.868	2.844	2.820	2.795	2.770	2.745	2.721	2.695	2.671	2.646	2.621	2.596	2.571	2.549	2.525	2.501	2.478	2.454	2.431	2.408	2.385	2.365	2.344	2.322	2.302	2.282	2.262	2.244	2.228	2.209	2.192	2.176	2.161	2.146	2.132	2.119	2.106	2.094	2.081	2.071	2.061	2.050	2.042	2.034	2.026	2.020	2.013	2.007	2.002	1.999	1.995	1.991	1.988	1.986	1.984	1.984	1.982	1.981	1.982	1.982	1.984	1.984	1.985	1.986	1.989	1.990	1.991	1.994	1.995	1.998	2.000	2.001	2.002	2.004	2.005	2.006	2.007	2.007	2.006	2.006	2.006	2.005	2.002	2.000	1.998	1.995	1.991	1.986	1.981	1.976	1.970	1.962	1.956	1.948	1.938	1.930	1.919	1.909	1.899	1.886	
