# Supplementary material for: Motion onset VEPs can see through the blur
Source: Sci Rep. 2024 Sep 12;14:21296. doi: 10.1038/s41598-024-72483-z (PMC11393312; doi:10.1038/s41598-024-72483-z)
Supplement: Supplementary file 3 — Supplementary Information 3. [file 41598_2024_72483_MOESM3_ESM.zip › VEP_raw_data/source_data/SourceBlurVEP-S005_VEP_2023-03-31_11-41-15.txt]

0.000	0.000	99999.999	6250.000	50.000	-2193.000	-2061.000	6248.000	7.000	100.000	5.000	2.000	1.000	1.000	0.000	0.000	0.000	0.000	0.000	0.000	0.000	0.000	0.000	0.000	0.000	0.000	0.000	0.404	0.408	0.411	0.415	0.419	0.422	0.428	0.430	0.434	0.439	0.441	0.444	0.448	0.450	0.452	0.455	0.456	0.458	0.459	0.461	0.462	0.462	0.462	0.462	0.461	0.460	0.459	0.458	0.455	0.452	0.449	0.446	0.442	0.438	0.434	0.430	0.425	0.420	0.415	0.409	0.404	0.398	0.391	0.385	0.378	0.370	0.362	0.355	0.348	0.340	0.331	0.322	0.315	0.308	0.298	0.289	0.280	0.271	0.262	0.254	0.244	0.234	0.225	0.215	0.206	0.196	0.185	0.175	0.165	0.155	0.145	0.135	0.125	0.114	0.104	0.094	0.084	0.072	0.062	0.052	0.041	0.032	0.021	0.012	0.002	-0.008	-0.016	-0.026	-0.035	-0.045	-0.052	-0.062	-0.070	-0.078	-0.085	-0.091	-0.099	-0.105	-0.110	-0.115	-0.120	-0.124	-0.128	-0.130	-0.132	-0.135	-0.135	-0.136	-0.135	-0.135	-0.132	-0.131	-0.129	-0.124	-0.121	-0.116	-0.112	-0.106	-0.100	-0.092	-0.086	-0.079	-0.071	-0.064	-0.054	-0.045	-0.036	-0.026	-0.016	-0.008	0.002	0.012	0.022	0.032	0.041	0.051	0.060	0.070	0.079	0.086	0.095	0.102	0.110	0.115	0.122	0.126	0.132	0.136	0.140	0.144	0.146	0.148	0.149	0.149	0.149	0.148	0.146	0.144	0.141	0.136	0.134	0.129	0.122	0.115	0.109	0.102	0.095	0.086	0.078	0.069	0.059	0.049	0.039	0.029	0.018	0.006	-0.005	-0.016	-0.029	-0.040	-0.051	-0.064	-0.075	-0.088	-0.098	-0.110	-0.120	-0.132	-0.142	-0.154	-0.162	-0.172	-0.182	-0.192	-0.202	-0.210	-0.219	-0.226	-0.232	-0.240	-0.246	-0.254	-0.259	-0.265	-0.269	-0.274	-0.276	-0.279	-0.281	-0.284	-0.285	-0.285	-0.286	-0.286	-0.285	-0.282	-0.281	-0.279	-0.276	-0.272	-0.268	-0.262	-0.259	-0.252	-0.245	-0.238	-0.231	-0.224	-0.215	-0.206	-0.198	-0.189	-0.178	-0.169	-0.158	-0.148	-0.136	-0.126	-0.114	-0.104	-0.092	-0.080	-0.069	-0.059	-0.048	-0.036	-0.025	-0.015	-0.004	0.006	0.015	0.024	0.034	0.041	0.050	0.059	0.066	0.072	0.079	0.085	0.090	0.095	0.099	0.104	0.106	0.110	0.111	0.114	0.116	0.116	0.118	0.118	0.118	0.118	0.118	0.118	0.116	0.118	0.116	0.116	0.116	0.116	0.116	0.116	0.118	0.118	0.120	0.122	0.125	0.129	0.132	0.136	0.141	0.148	0.154	0.160	0.170	0.178	0.188	0.199	0.210	0.222	0.236	0.251	0.268	0.282	0.299	0.318	0.336	0.355	0.376	0.398	0.420	0.442	0.465	0.490	0.514	0.539	0.565	0.591	0.618	0.645	0.672	0.700	0.729	0.756	0.785	0.814	0.842	0.871	0.900	0.930	0.959	0.989	1.016	1.046	1.075	1.104	1.132	1.160	1.189	1.218	1.245	1.272	1.300	1.328	1.354	1.380	1.406	1.432	1.458	1.482	1.509	1.532	1.556	1.580	1.604	1.628	1.650	1.671	1.694	1.715	1.736	1.756	1.776	1.796	1.815	1.832	1.851	1.868	1.885	1.901	1.918	1.932	1.946	1.961	1.974	1.986	1.999	2.010	2.021	2.031	2.039	2.049	2.056	2.064	2.070	2.075	2.080	2.085	2.089	2.091	2.094	2.094	2.096	2.096	2.095	2.094	2.092	2.089	2.086	2.082	2.076	2.072	2.066	2.061	2.054	2.046	2.039	2.031	2.024	2.015	2.005	1.995	1.986	1.976	1.966	1.956	1.945	1.935	1.924	1.912	1.901	1.890	1.879	1.869	1.858	1.846	1.835	1.824	1.812	1.801	1.791	1.780	1.770	1.759	1.749	1.740	1.730	1.720	1.711	1.701	1.692	1.684	1.675	1.666	1.658	1.649	1.642	1.634	1.626	1.618	1.610	1.604	1.595	1.588	1.580	1.572	1.565	1.558	1.550	1.542	1.534	1.526	1.519	1.510	1.501	1.494	1.485	1.475	1.465	1.456	1.446	1.436	1.425	1.415	1.404	1.392	1.381	1.370	1.356	1.345	1.332	1.319	1.306	1.294	1.279	1.265	1.251	1.238	1.224	1.211	1.196	1.182	1.169	1.156	1.141	1.129	1.116	1.104	1.092	1.080	1.070	1.059	1.050	1.040	1.032	1.025	1.019	1.012	1.006	1.002	0.999	0.996	0.994	0.994	0.994	0.995	0.998	1.000	1.004	1.009	1.014	1.021	1.029	1.036	1.045	1.055	1.065	1.075	1.088	1.099	1.110	1.122	1.135	1.148	1.160	1.172	1.185	1.196	1.209	1.221	1.232	1.242	1.254	1.262	1.272	1.280	1.289	1.295	1.300	1.305	1.309	1.312	1.314	1.314	1.312	1.312	1.309	1.305	1.300	1.294	1.286	1.278	1.269	1.258	1.248	1.235	1.222	1.208	1.194	1.179	1.164	1.146	1.130	1.112	1.095	1.078	1.060	1.042	1.024	1.006	0.989	0.971	0.955	0.938	0.921	0.905	0.890	0.876	0.864	0.850	0.838	0.826	0.816	0.805	0.796	0.790	0.782	0.778	0.771	0.768	0.765	0.762	0.761	0.760	0.761	0.762	0.764	0.768	0.770	0.775	0.780	0.785	0.790	0.798	0.805	0.811	0.819	0.825	0.834	0.842	0.850	0.858	0.865	0.874	0.881	0.889	0.896	0.904	0.910	0.916	0.922	0.929	0.934	0.939	0.944	0.948	0.950	0.955	0.958	0.959	0.961	0.962	0.962	0.962	0.962	0.961	0.960	0.959	0.958	0.954	0.952	0.948	0.944	0.940	0.936	0.931	0.928	0.921	0.918	0.911	0.906	0.900	0.894	0.888	0.881	0.875	0.869	0.862	0.855	0.849	0.842	0.836	0.830	0.824	0.818	0.811	0.806	0.799	0.795	0.789	0.784	0.779	0.772	0.769	0.764	0.760	0.755	0.752	0.749	0.745	0.744	0.740	0.739	0.738	0.735	0.734	0.734	0.732	0.732	0.734	0.735	0.738	0.739	0.741	0.744	0.748	0.750	0.755	0.759	0.765	0.770	0.776	0.782	0.790	0.798	0.805	0.814	0.822	0.831	0.840	0.851	0.861	0.872	0.884	0.895	0.906	0.919	0.930	0.944	0.958	0.969	0.982	0.998	1.011	1.024	1.039	1.052	1.068	1.080	1.095	1.109	1.122	1.138	1.151	1.165	1.180	1.192	1.206	1.220	1.234	1.246	1.260	1.272	1.284	1.296	1.308	1.320	1.331	1.342	1.354	1.364	1.374	1.384	1.394	1.402	1.412	1.421	1.429	1.436	1.444	1.450	1.456	1.462	1.469	1.475	1.479	1.485	1.489	1.494	1.498	1.501	1.505	1.509	1.511	1.514	1.518	1.519	1.521	1.522	1.525	1.526	1.528	1.529	1.530	1.530	1.531	1.532	1.532	1.534	1.534	1.535	1.535	1.536	1.535	1.538	1.538	1.538	1.538	1.539	1.540	1.541	1.544	1.546	1.548	1.550	1.551	1.554	1.558	1.561	1.565	1.569	1.574	1.579	1.584	1.589	1.596	1.602	1.610	1.616	1.625	1.634	1.642	1.652	1.662	1.674	1.684	1.695	1.708	1.720	1.732	1.745	1.760	1.772	1.786	1.801	1.816	1.831	1.848	1.862	1.878	1.894	1.910	1.928	1.945	1.961	1.978	1.996	2.013	2.030	2.046	2.064	2.081	2.098	2.114	2.130	2.146	2.164	2.180	2.195	2.211	2.226	2.241	2.256	2.271	2.285	2.300	2.314	2.329	2.341	2.355	2.368	2.380	2.392	2.405	2.416	2.428	2.440	2.451	2.464	2.474	2.485	2.498	2.508	2.520	2.531	2.542	2.554	2.565	2.576	2.588	2.600	2.612	2.622	2.635	2.648	2.659	2.672	2.685	2.700	2.712	2.726	2.740	2.755	2.770	2.785	2.800	2.815	2.830	2.846	2.862	2.879	2.895	2.911	2.928	2.945	2.961	2.978	2.994	3.010	3.028	3.042	3.059	3.075	3.090	3.105	3.121	3.135	3.150	3.162	3.176	3.188	3.200	3.211	3.222	3.231	3.240	3.248	3.255	3.260	3.265	3.270	3.272	3.274	3.275	3.275	3.274	3.270	3.268	3.262	3.258	3.249	3.241	3.231	3.221	3.209	3.196	3.181	3.165	3.149	3.131	3.112	3.092	3.071	3.050	3.025	3.002	2.978	2.951	2.924	2.896	2.869	2.840	2.811	2.780	2.749	2.718	2.686	2.654	2.621	2.589	2.555	2.521	2.486	2.452	2.418	2.382	2.348	2.314	2.278	2.241	2.206	2.171	2.136	2.101	2.065	2.031	1.995	1.961	1.926	1.891	1.858	1.822	1.788	1.755	1.720	1.688	1.654	1.620	1.588	1.555	1.521	1.490	1.459	1.426	1.395	1.364	1.334	1.302	1.274	1.244	1.215	1.185	1.158	1.129	1.101	1.074	1.046	1.020	0.995	0.970	0.944	0.919	0.895	0.872	0.850	0.828	0.805	0.785	0.765	0.744	0.725	0.708	0.689	0.672	0.655	0.639	0.624	0.609	0.595	0.580	0.569	0.555	0.544	0.531	0.521	0.510	0.500	0.491	0.481	0.471	0.462	0.455	0.446	0.439	0.431	0.424	0.416	0.410	0.401	0.394	0.386	0.380	0.372	0.365	0.358	0.350	0.342	0.335	0.328	0.319	0.310	0.301	0.292	0.282	0.272	0.262	0.252	0.240	0.229	0.216	0.205	0.191	0.179	0.165	0.151	0.138	0.121	0.108	0.091	0.075	0.059	0.042	0.026	0.010	-0.009	-0.026	-0.044	-0.062	-0.079	-0.099	-0.116	-0.135	-0.152	-0.172	-0.190	-0.209	-0.229	-0.246	-0.265	-0.284	-0.301	-0.319	-0.338	-0.354	-0.372	-0.389	-0.405	-0.421	-0.438	-0.454	-0.469	-0.484	-0.498	-0.512	-0.525	-0.538	-0.549	-0.560	-0.572	-0.582	-0.592	-0.601	-0.610	-0.616	-0.624	-0.630	-0.635	-0.641	-0.645	-0.649	-0.651	-0.652	-0.654	-0.654	-0.654	-0.654	-0.651	-0.648	-0.645	-0.641	-0.636	-0.631	-0.625	-0.618	-0.611	-0.602	-0.594	-0.584	-0.574	-0.562	-0.551	-0.539	-0.526	-0.514	-0.500	-0.488	-0.472	-0.458	-0.441	-0.426	-0.409	-0.394	-0.376	-0.359	-0.341	-0.322	-0.304	-0.285	-0.266	-0.248	-0.228	-0.208	-0.188	-0.168	-0.148	-0.126	-0.106	-0.086	-0.065	-0.044	-0.022	-0.002	0.020	0.040	0.061	0.081	0.104	0.125	0.145	0.166	0.186	0.206	0.226	0.246	0.265	0.284	0.302	0.321	0.339	0.356	0.372	0.389	0.405	0.420	0.436	0.450	0.462	0.476	0.489	0.501	0.511	0.524	0.534	0.542	0.551	0.560	0.568	0.574	0.580	0.586	0.592	0.598	0.601	0.605	0.609	0.612	0.615	0.619	0.621	0.622	0.624	0.626	0.628	0.630	0.632	0.635	0.638	0.640	0.641	0.644	0.648	0.651	0.655	0.660	0.664	0.669	0.675	0.681	0.689	0.695	0.702	0.712	0.720	0.731	0.740	0.751	0.762	0.772	0.785	0.798	0.810	0.824	0.836	0.850	0.865	0.879	0.894	0.908	0.922	0.938	0.952	0.968	0.981	0.995	1.010	1.022	1.036	1.051	1.064	1.076	1.090	1.101	1.112	1.124	1.134	1.145	1.154	1.161	1.170	1.178	1.185	1.191	1.198	1.204	1.209	1.212	1.216	1.220	1.224	1.226	1.229	1.231	1.232	1.234	1.234	1.235	1.236	1.235	1.236	1.236	1.236	1.236	1.236	1.235	1.236	1.235	1.235	1.235	1.235	1.236	1.238	1.236	1.239	1.239	1.240	1.240	1.242	1.244	1.245	1.246	1.249	1.250	1.252	1.254	1.255	1.256	1.256	1.259	1.259	1.260	1.261	1.261	1.260	1.260	1.259	1.258	1.255	1.251	1.249	1.245	1.239	1.234	1.228	1.221	1.214	1.205	1.195	1.185	1.175	1.162	1.149	1.135	1.121	1.105	1.088	1.071	1.052	1.034	1.015	0.994	0.974	0.952	0.930	0.908	0.885	0.861	0.838	0.814	0.790	0.765	0.741	0.716	0.694	0.669	0.644	0.621	0.599	0.575	0.554	0.531	0.511	0.490	0.470	0.451	0.434	0.418	0.401	0.385	0.370	0.358	0.345	0.335	0.325	0.316	0.309	0.302	0.296	0.292	0.290	0.288	0.286	0.286	0.288	0.290	0.292	0.296	0.301	0.308	0.315	0.321	0.330	0.339	0.349	0.358	0.368	0.379	0.390	0.401	0.412	0.425	0.438	0.450	0.461	0.474	0.485	0.498	0.509	0.521	0.532	0.544	0.555	0.565	0.576	0.586	0.596	0.604	0.614	0.621	0.630	0.636	0.644	0.650	0.656	0.660	0.666	0.670	0.674	0.678	0.680	0.682	0.684	0.686	0.689	0.689	0.689	0.689	0.689	0.689	0.686	0.685	0.684	0.681	0.680	0.678	0.674	0.671	0.668	0.665	0.661	0.658	0.654	0.650	0.646	0.642	0.638	0.634	0.630	0.625	0.620	0.616	0.611	0.606	0.601	0.596	0.592	0.588	0.584	0.579	0.575	0.571	0.566	0.562	0.558	0.555	0.552	0.549	0.545	0.542	0.540	0.539	0.536	0.534	0.532	0.531	0.530	0.530	0.530	0.529	0.529	0.529	0.530	0.530	0.531	0.534	0.536	0.538	0.540	0.542	0.544	0.546	0.550	0.554	0.556	0.561	0.564	0.568	0.572	0.576	0.581	0.586	0.590	0.595	0.600	0.605	0.610	0.615	0.620	0.625	0.631	0.638	0.644	0.648	0.654	0.660	0.666	0.672	0.678	0.685	0.691	0.698	0.704	0.711	0.720	0.726	0.734	0.741	0.750	0.759	0.768	0.776	0.786	0.796	0.805	0.816	0.826	0.838	0.850	0.860	0.872	0.886	0.898	0.911	0.925	0.939	0.952	0.966	0.981	0.995	1.011	1.025	1.041	1.056	1.071	1.086	1.101	1.116	1.132	1.148	1.162	1.178	1.191	1.205	1.220	1.232	1.245	1.258	1.270	1.282	1.294	1.305	1.315	1.325	1.334	1.342	1.350	1.358	1.365	1.371	1.376	1.381	1.385	1.389	1.392	1.395	1.396	1.399	1.398	1.399	1.399	1.398	1.398	1.396	1.394	1.392	1.390	1.388	1.386	1.382	1.380	1.378	1.375	1.372	1.370	1.368	1.365	1.361	1.360	1.358	1.356	1.355	1.355	1.352	1.352	1.352	1.352	1.354	1.354	1.355	1.356	1.358	1.359	1.360	1.361	1.365	1.366	1.369	1.371	1.374	1.375	1.378	1.380	1.382	1.384	1.386	1.386	1.388	1.388	1.388	1.388	1.386	1.386	1.384	1.381	1.378	1.372	1.369	1.362	1.355	1.349	1.341	1.331	1.321	1.311	1.299	1.286	1.274	1.260	1.245	1.230	1.214	1.196	1.180	1.161	1.144	1.124	1.104	1.084	1.064	1.042	1.021	1.000	0.980	0.958	0.935	0.914	0.891	0.870	0.849	0.828	0.806	0.786	0.766	0.746	0.726	0.709	0.691	0.674	0.656	0.640	0.624	0.609	0.595	0.581	0.570	0.558	0.546	0.538	0.528	0.520	0.512	0.506	0.500	0.496	0.491	0.489	0.486	0.484	0.484	0.482	0.484	0.484	0.485	0.488	0.489	0.492	0.496	0.500	0.504	0.507	0.512	0.518	0.522	0.529	0.535	0.539	0.545	0.551	0.558	0.562	0.569	0.575	0.581	0.586	0.592	0.598	0.602	0.606	0.611	0.615	0.619	0.622	0.625	0.629	0.631	0.632	0.635	0.636	0.638	0.639	0.640	0.640	0.639	0.639	0.638	0.636	0.635	0.632	0.630	0.626	0.624	0.620	0.616	0.611	0.608	0.602	0.598	0.592	0.586	0.581	0.575	0.569	0.564	0.556	0.550	0.542	0.535	0.528	0.521	0.512	0.505	0.498	0.490	0.482	0.475	0.468	0.459	0.451	0.444	0.436	0.429	0.422	0.415	0.408	0.400	0.394	0.386	0.380	0.372	0.366	0.359	0.352	0.345	0.340	0.332	0.326	0.321	0.315	0.309	0.304	0.298	0.292	0.286	0.280	0.275	0.269	0.262	0.259	0.252	0.248	0.241	0.236	0.230	0.225	0.220	0.214	0.209	0.204	0.199	0.194	0.188	0.184	0.178	0.171	0.168	0.162	0.156	0.152	0.148	0.144	0.139	0.135	0.131	0.126	0.122	0.119	0.116	0.112	0.111	0.110	0.106	0.106	0.106	0.105	0.105	0.106	0.109	0.109	0.111	0.115	0.118	0.122	0.128	0.132	0.138	0.144	0.151	0.159	0.168	0.175	0.184	0.194	0.204	0.214	0.224	0.235	0.245	0.256	0.269	0.280	0.292	0.304	0.315	0.328	0.339	0.349	0.360	0.371	0.381	0.391	0.400	0.409	0.416	0.424	0.431	0.438	0.442	0.445	0.449	0.450	0.451	0.451	0.450	0.448	0.445	0.440	0.434	0.428	0.420	0.411	0.401	0.390	0.376	0.364	0.349	0.335	0.319	0.300	0.282	0.264	0.244	0.224	0.202	0.181	0.159	0.138	0.114	0.091	0.069	0.045	0.021	-0.001	-0.025	-0.048	-0.070	-0.092	-0.114	-0.135	-0.155	-0.175	-0.194	-0.211	-0.229	-0.245	-0.260	-0.274	-0.286	-0.299	-0.309	-0.319	-0.326	-0.332	-0.338	-0.342	-0.345	-0.346	-0.346	-0.345	-0.341	-0.339	-0.332	-0.326	-0.318	-0.309	-0.298	-0.286	-0.274	-0.259	-0.245	-0.229	-0.212	-0.194	-0.176	-0.158	-0.139	-0.119	-0.098	-0.076	-0.056	-0.034	-0.012	0.010	0.030	0.052	0.075	0.095	0.118	0.138	0.158	0.178	0.196	0.215	0.232	0.249	0.265	0.280	0.295	0.308	0.319	0.331	0.340	0.350	0.358	0.362	0.368	0.371	0.374	0.375	0.374	0.374	0.370	0.366	0.361	0.355	0.346	0.338	0.328	0.318	0.305	0.291	0.278	0.264	0.248	0.230	0.211	0.194	0.175	0.155	0.135	0.115	0.094	0.074	0.052	0.031	0.011	-0.011	-0.032	-0.052	-0.074	-0.094	-0.114	-0.132	-0.151	-0.170	-0.188	-0.205	-0.221	-0.235	-0.250	-0.262	-0.275	-0.286	-0.296	-0.306	-0.314	-0.320	-0.325	-0.329	-0.331	-0.332	-0.332	-0.331	-0.328	-0.324	-0.318	-0.312	-0.302	-0.294	-0.284	-0.271	-0.259	-0.244	-0.228	-0.212	-0.194	-0.175	-0.156	-0.135	-0.114	-0.092	-0.070	-0.045	-0.022	0.004	0.028	0.054	0.080	0.106	0.131	0.159	0.185	0.212	0.238	0.264	0.291	0.318	0.341	0.368	0.392	0.418	0.440	0.462	0.486	0.507	0.529	0.549	0.568	0.585	0.604	0.619	0.635	0.650	0.664	0.675	0.686	0.696	0.706	0.715	0.722	0.728	0.734	0.738	0.740	0.742	0.742	0.742	0.742	0.741	0.739	0.735	0.731	0.726	0.721	0.715	0.708	0.701	0.692	0.684	0.675	0.665	0.656	0.646	0.635	0.624	0.614	0.602	0.592	0.582	0.571	0.561	0.550	0.540	0.530	0.520	0.510	0.500	0.491	0.481	0.474	0.465	0.459	0.451	0.444	0.438	0.432	0.426	0.422	0.418	0.414	0.411	0.409	0.406	0.404	0.404	0.404	0.402	0.404	0.404	0.405	0.408	0.410	0.412	0.415	0.419	0.422	0.426	0.430	0.435	0.440	0.445	0.451	0.458	0.462	0.469	0.475	0.482	0.489	0.495	0.502	0.510	0.516	0.524	0.532	0.540	0.546	0.554	0.562	0.569	0.576	0.584	0.591	0.598	0.605	0.612	0.621	0.628	0.635	0.642	0.649	0.656	0.661	0.669	0.675	0.680	0.686	0.692	0.698	0.702	0.708	0.711	0.716	0.719	0.722	0.725	0.729	0.731	0.734	0.735	0.736	0.738	0.738	0.738	0.736	0.735	0.734	0.731	0.730	0.728	0.724	0.719	0.716	0.711	0.705	0.700	0.694	0.686	0.680	0.674	0.665	0.656	0.649	0.641	0.631	0.622	0.612	0.605	0.595	0.585	0.576	0.568	0.559	0.550	0.541	0.532	0.525	0.516	0.509	0.502	0.496	0.491	0.485	0.481	0.478	0.474	0.471	0.470	0.468	0.469	0.468	0.469	0.472	0.474	0.478	0.484	0.489	0.495	0.502	0.510	0.520	0.531	0.541	0.554	0.566	0.579	0.592	0.609	0.622	0.640	0.656	0.674	0.692	0.710	0.729	0.748	0.768	0.789	0.809	0.829	0.850	0.870	0.890	0.912	0.932	0.954	0.974	0.995	1.015	1.035	1.055	1.075	1.094	1.111	1.131	1.149	1.165	1.182	1.198	1.212	1.228	1.241	1.255	1.268	1.279	1.290	1.300	1.309	1.318	1.325	1.332	1.339	1.344	1.349	1.352	1.355	1.356	1.358	1.358	1.358	1.355	1.352	1.350	1.346	1.340	1.335	1.329	1.321	1.312	1.305	1.296	1.286	1.276	1.265	1.254	1.241	1.230	1.216	1.204	1.190	1.176	1.162	1.149	1.134	1.120	1.106	1.091	1.078	1.064	1.050	1.036	1.024	1.010	0.999	0.986	0.975	0.964	0.954	0.945	0.936	0.929	0.921	0.915	0.910	0.906	0.902	0.900	0.899	0.899	0.899	0.901	0.902	0.906	0.911	0.916	0.922	0.930	0.939	0.949	0.958	0.969	0.981	0.992	1.006	1.021	1.035	1.050	1.065	1.082	1.098	1.116	1.132	1.150	1.168	1.185	1.204	1.221	1.239	1.256	1.272	1.290	1.305	1.321	1.338	1.351	1.366	1.379	1.391	1.404	1.415	1.425	1.435	1.444	1.451	1.459	1.464	1.470	1.472	1.478	1.480	1.481	1.481	1.481	1.480	1.478	1.475	1.472	1.468	1.462	1.456	1.450	1.444	1.436	1.429	1.420	1.411	1.401	1.392	1.382	1.372	1.362	1.354	1.344	1.332	1.322	1.312	1.301	1.291	1.282	1.272	1.262	1.254	1.245	1.235	1.226	1.219	1.210	1.204	1.195	1.188	1.181	1.175	1.169	1.162	1.156	1.150	1.145	1.140	1.135	1.130	1.126	1.121	1.118	1.112	1.108	1.104	1.099	1.095	1.091	1.088	1.084	1.079	1.076	1.071	1.068	1.062	1.059	1.055	1.050	1.046	1.041	1.038	1.032	1.028	1.024	1.019	1.014	1.009	1.004	0.999	0.994	0.989	0.984	0.979	0.974	0.968	0.962	0.956	0.951	0.945	0.939	0.934	0.926	0.920	0.914	0.906	0.900	0.892	0.885	0.876	0.869	0.860	0.851	0.841	0.831	0.821	0.811	0.801	0.789	0.776	0.765	0.752	0.738	0.724	0.710	0.695	0.679	0.662	0.645	0.629	0.610	0.592	0.574	0.554	0.534	0.514	0.492	0.472	0.451	0.429	0.408	0.384	0.362	0.340	0.315	0.292	0.269	0.245	0.221	0.198	0.174	0.150	0.126	0.102	0.080	0.056	0.032	0.010	-0.012	-0.035	-0.058	-0.079	-0.100	-0.121	-0.142	-0.162	-0.184	-0.204	-0.224	-0.242	-0.261	-0.280	-0.299	-0.316	-0.334	-0.352	-0.369	-0.385	-0.401	-0.418	-0.434	-0.450	-0.465	-0.480	-0.495	-0.511	-0.526	-0.540	-0.555	-0.569	-0.582	-0.598	-0.611	-0.624	-0.638	-0.651	-0.664	-0.676	-0.688	-0.700	-0.711	-0.722	-0.734	-0.745	-0.755	-0.764	-0.772	-0.781	-0.789	-0.796	-0.804	-0.809	-0.816	-0.821	-0.824	-0.826	-0.829	-0.831	-0.831	-0.831	-0.831	-0.830	-0.828	-0.824	-0.819	-0.812	-0.808	-0.800	-0.794	-0.785	-0.775	-0.764	-0.754	-0.741	-0.730	-0.716	-0.702	-0.689	-0.674	-0.659	-0.642	-0.626	-0.610	-0.594	-0.576	-0.559	-0.541	-0.524	-0.506	-0.488	-0.470	-0.452	-0.436	-0.419	-0.402	-0.386	-0.369	-0.354	-0.338	-0.322	-0.309	-0.294	-0.280	-0.268	-0.254	-0.242	-0.230	-0.219	-0.210	-0.199	-0.190	-0.181	-0.172	-0.166	-0.159	-0.154	-0.148	-0.142	-0.138	-0.135	-0.131	-0.128	-0.125	-0.124	-0.122	-0.120	-0.120	-0.120	-0.120	-0.120	-0.121	-0.122	-0.124	-0.125	-0.126	-0.128	-0.130	-0.131	-0.135	-0.138	-0.139	-0.142	-0.145	-0.148	-0.150	-0.152	-0.156	-0.159	-0.161	-0.164	-0.166	-0.168	-0.171	-0.172	-0.175	-0.175	-0.178	-0.179	-0.180	-0.180	-0.181	-0.182	-0.182	-0.182	-0.181	-0.181	-0.181	-0.180	-0.179	-0.179	-0.178	-0.175	-0.175	-0.172	-0.171	-0.169	-0.168	-0.165	-0.162	-0.161	-0.159	-0.158	-0.155	-0.152	-0.150	-0.148	-0.145	-0.144	-0.141	-0.139	-0.135	-0.134	-0.131	-0.130	-0.126	-0.125	-0.122	-0.120	-0.119	-0.118	-0.115	-0.112	-0.111	-0.110	-0.109	-0.106	-0.104	-0.101	-0.099	-0.096	-0.094	-0.090	-0.088	-0.082	-0.079	-0.075	-0.070	-0.064	-0.059	-0.052	-0.046	-0.039	-0.030	-0.021	-0.012	-0.002	0.009	0.020	0.032	0.045	0.059	0.074	0.090	0.106	0.122	0.141	0.161	0.181	0.202	0.224	0.246	0.270	0.295	0.320	0.348	0.374	0.400	0.430	0.458	0.488	0.518	0.549	0.579	0.610	0.642	0.674	0.706	0.739	0.771	0.805	0.836	0.869	0.901	0.932	0.965	0.996	1.028	1.059	1.089	1.118	1.148	1.175	1.202	1.231	1.256	1.281	1.305	1.329	1.351	1.374	1.394	1.414	1.432	1.451	1.468	1.484	1.498	1.511	1.524	1.538	1.548	1.558	1.566	1.576	1.582	1.590	1.596	1.600	1.605	1.608	1.611	1.612	1.614	1.615	1.616	1.615	1.615	1.614	1.612	1.610	1.609	1.605	1.601	1.599	1.595	1.590	1.586	1.581	1.578	1.572	1.568	1.561	1.555	1.549	1.542	1.536	1.530	1.524	1.518	1.510	1.502	1.496	1.488	1.481	1.472	1.465	1.458	1.449	1.441	1.431	1.422	1.414	1.405	1.396	1.386	1.378	1.369	1.358	1.348	1.339	1.328	1.318	1.308	1.298	1.288	1.278	1.266	1.256	1.246	1.236	1.225	1.216	1.205	1.196	1.186	1.178	1.169	1.160	1.151	1.142	1.134	1.126	1.119	1.112	1.105	1.100	1.094	1.089	1.082	1.080	1.075	1.071	1.069	1.066	1.064	1.062	1.060	1.060	1.060	1.060	1.061	1.062	1.065	1.066	1.069	1.072	1.078	1.081	1.086	1.091	1.098	1.104	1.110	1.119	1.126	1.134	1.142	1.151	1.161	1.170	1.180	1.189	1.200	1.211	1.221	1.231	1.242	1.254	1.265	1.276	1.288	1.299	1.310	1.322	1.332	1.344	1.355	1.365	1.375	1.386	1.396	1.404	1.414	1.421	1.429	1.436	1.444	1.450	1.455	1.461	1.465	1.469	1.471	1.474	1.476	1.476	1.476	1.476	1.475	1.471	1.469	1.465	1.460	1.454	1.448	1.440	1.432	1.422	1.412	1.402	1.391	1.379	1.368	1.354	1.341	1.326	1.312	1.298	1.282	1.268	1.252	1.236	1.220	1.202	1.188	1.171	1.156	1.139	1.124	1.108	1.092	1.078	1.062	1.048	1.034	1.021	1.008	0.996	0.985	0.974	0.964	0.954	0.944	0.936	0.929	0.921	0.915	0.909	0.905	0.900	0.898	0.895	0.892	0.891	0.890	0.890	0.890	0.891	0.892	0.894	0.896	0.899	0.902	0.905	0.909	0.912	0.918	0.921	0.926	0.930	0.935	0.940	0.944	0.948	0.952	0.958	0.960	0.964	0.968	0.971	0.974	0.976	0.980	0.981	0.982	0.984	0.986	0.986	0.988	0.989	0.988	0.986	0.986	0.984	0.981	0.980	0.978	0.974	0.970	0.966	0.964	0.959	0.955	0.949	0.945	0.940	0.934	0.928	0.922	0.916	0.910	0.902	0.896	0.889	0.884	0.876	0.869	0.861	0.854	0.845	0.838	0.830	0.822	0.815	0.805	0.796	0.788	0.780	0.771	0.761	0.751	0.742	0.732	0.724	0.712	0.702	0.691	0.680	0.669	0.656	0.644	0.632	0.619	0.606	0.591	0.578	0.564	0.550	0.534	0.519	0.504	0.488	0.470	0.455	0.438	0.420	0.401	0.384	0.366	0.348	0.330	0.310	0.291	0.272	0.254	0.234	0.215	0.194	0.175	0.155	0.135	0.116	0.098	0.076	0.058	0.039	0.020	0.001	-0.018	-0.035	-0.052	-0.070	-0.088	-0.104	-0.120	-0.135	-0.151	-0.166	-0.181	-0.195	-0.209	-0.221	-0.234	-0.245	-0.256	-0.268	-0.278	-0.286	-0.296	-0.304	-0.312	-0.320	-0.326	-0.332	-0.339	-0.345	-0.349	-0.352	-0.356	-0.359	-0.361	-0.364	-0.365	-0.365	-0.366	-0.366	-0.366	-0.365	-0.364	-0.362	-0.360	-0.358	-0.355	-0.352	-0.350	-0.346	-0.342	-0.339	-0.336	-0.332	-0.329	-0.325	-0.319	-0.315	-0.311	-0.306	-0.301	-0.299	-0.294	-0.289	-0.286	-0.282	-0.278	-0.275	-0.271	-0.269	-0.266	-0.264	-0.261	-0.259	-0.258	-0.256	-0.255	-0.254	-0.255	-0.254	-0.255	-0.258	-0.258	-0.259	-0.261	-0.264	-0.266	-0.270	-0.274	-0.278	-0.281	-0.284	-0.289	-0.295	-0.300	-0.305	-0.311	-0.316	-0.322	-0.328	-0.332	-0.339	-0.345	-0.350	-0.356	-0.362	-0.368	-0.374	-0.379	-0.384	-0.388	-0.392	-0.396	-0.399	-0.402	-0.405	-0.408	-0.410	-0.410	-0.411	-0.412	-0.411	-0.410	-0.409	-0.406	-0.404	-0.401	-0.398	-0.394	-0.389	-0.384	-0.379	-0.372	-0.366	-0.360	-0.352	-0.346	-0.338	-0.330	-0.322	-0.312	-0.305	-0.296	-0.288	-0.280	-0.271	-0.264	-0.255	-0.248	-0.239	-0.232	-0.225	-0.219	-0.211	-0.205	-0.200	-0.196	-0.191	-0.188	-0.185	-0.181	-0.180	-0.179	-0.179	-0.179	-0.180	-0.181	-0.184	-0.186	-0.190	-0.195	-0.200	-0.206	-0.212	-0.220	-0.229	-0.236	-0.246	-0.256	-0.266	-0.279	-0.290	-0.301	-0.314	-0.326	-0.340	-0.354	-0.368	-0.382	-0.396	-0.410	-0.425	-0.439	-0.452	-0.468	-0.482	-0.495	-0.510	-0.524	-0.536	-0.550	-0.564	-0.576	-0.588	-0.599	-0.610	-0.621	-0.630	-0.640	-0.649	-0.655	-0.664	-0.670	-0.676	-0.681	-0.685	-0.690	-0.692	-0.695	-0.696	-0.696	-0.698	-0.695	-0.695	-0.691	-0.690	-0.686	-0.684	-0.678	-0.674	-0.668	-0.664	-0.658	-0.651	-0.644	-0.638	-0.631	-0.625	-0.619	-0.611	-0.605	-0.598	-0.591	-0.584	-0.579	-0.572	-0.566	-0.562	-0.559	-0.554	-0.550	-0.548	-0.545	-0.544	-0.542	-0.542	-0.544	-0.545	-0.546	-0.550	-0.552	-0.558	-0.562	-0.570	-0.576	-0.584	-0.591	-0.601	-0.610	-0.621	-0.632	-0.644	-0.656	-0.670	-0.682	-0.696	-0.710	-0.725	-0.740	-0.756	-0.771	-0.786	-0.801	-0.818	-0.834	-0.849	-0.862	-0.878	-0.892	-0.908	-0.920	-0.934	-0.946	-0.958	-0.970	-0.980	-0.989	-0.999	-1.008	-1.015	-1.020	-1.026	-1.031	-1.035	-1.038	-1.039	-1.039	-1.040	-1.039	-1.035	-1.031	-1.028	-1.021	-1.016	-1.008	-1.000	-0.991	-0.981	-0.970	-0.959	-0.946	-0.934	-0.919	-0.906	-0.890	-0.876	-0.861	-0.845	-0.829	-0.812	-0.798	-0.780	-0.764	-0.748	-0.731	-0.716	-0.700	-0.685	-0.669	-0.655	-0.640	-0.626	-0.612	-0.600	-0.588	-0.576	-0.565	-0.554	-0.545	-0.536	-0.529	-0.521	-0.515	-0.509	-0.504	-0.499	-0.495	-0.492	-0.490	-0.489	-0.488	-0.488	-0.489	-0.489	-0.490	-0.492	-0.495	-0.498	-0.501	-0.504	-0.507	-0.511	-0.515	-0.519	-0.524	-0.528	-0.532	-0.536	-0.540	-0.544	-0.546	-0.550	-0.552	-0.555	-0.559	-0.560	-0.562	-0.562	-0.562	-0.564	-0.562	-0.561	-0.561	-0.559	-0.556	-0.554	-0.550	-0.546	-0.541	-0.536	-0.531	-0.525	-0.519	-0.511	-0.504	-0.496	-0.488	-0.479	-0.471	-0.462	-0.452	-0.444	-0.434	-0.424	-0.414	-0.402	-0.391	-0.381	-0.370	-0.360	-0.349	-0.339	-0.328	-0.316	-0.308	-0.296	-0.286	-0.275	-0.265	-0.255	-0.244	-0.232	-0.224	-0.212	-0.202	-0.192	-0.182	-0.171	-0.161	-0.151	-0.142	-0.131	-0.121	-0.111	-0.100	-0.090	-0.080	-0.068	-0.056	-0.046	-0.034	-0.022	-0.012	0.000	0.012	0.025	0.036	0.049	0.060	0.074	0.086	0.100	0.112	0.125	0.138	0.151	0.165	0.178	0.191	0.205	0.218	0.231	0.245	0.258	0.270	0.284	0.298	0.309	0.321	0.334	0.346	0.358	0.369	0.381	0.391	0.402	0.411	0.421	0.431	0.440	0.449	0.458	0.465	0.472	0.480	0.488	0.494	0.501	0.507	0.512	0.518	0.524	0.529	0.531	0.535	0.540	0.542	0.545	0.548	0.550	0.551	0.552	0.554	0.555	0.556	0.556	0.556	0.556	0.555	0.555	0.555	0.554	0.551	0.550	0.549	0.546	0.544	0.539	0.536	0.532	0.529	0.524	0.519	0.514	0.509	0.502	0.498	0.491	0.485	0.478	0.470	0.462	0.455	0.446	0.438	0.430	0.420	0.411	0.401	0.391	0.381	0.371	0.360	0.349	0.338	0.326	0.314	0.302	0.290	0.278	0.266	0.254	0.241	0.229	0.215	0.202	0.190	0.176	0.164	0.150	0.136	0.122	0.109	0.096	0.081	0.069	0.054	0.040	0.026	0.012	-0.002	-0.018	-0.031	-0.046	-0.061	-0.076	-0.091	-0.106	-0.121	-0.138	-0.152	-0.169	-0.185	-0.200	-0.216	-0.231	-0.248	-0.265	-0.281	-0.296	-0.312	-0.329	-0.346	-0.362	-0.378	-0.395	-0.410	-0.426	-0.442	-0.458	-0.472	-0.489	-0.504	-0.519	-0.534	-0.549	-0.561	-0.575	-0.589	-0.602	-0.615	-0.628	-0.639	-0.650	-0.660	-0.670	-0.680	-0.689	-0.698	-0.705	-0.712	-0.720	-0.726	-0.731	-0.738	-0.742	-0.746	-0.749	-0.752	-0.755	-0.758	-0.760	-0.760	-0.761	-0.761	-0.761	-0.761	-0.760	-0.759	-0.756	-0.755	-0.752	-0.750	-0.748	-0.745	-0.741	-0.739	-0.735	-0.732	-0.728	-0.724	-0.721	-0.718	-0.714	-0.711	-0.706	-0.704	-0.700	-0.698	-0.694	-0.690	-0.686	-0.684	-0.681	-0.679	-0.675	-0.672	-0.670	-0.668	-0.666	-0.664	-0.661	-0.660	-0.656	-0.655	-0.654	-0.652	-0.651	-0.649	-0.649	-0.646	-0.646	-0.645	-0.644	-0.642	-0.641	-0.640	-0.639	-0.636	-0.636	-0.635	-0.632	-0.631	-0.630	-0.628	-0.626	-0.624	-0.622	-0.621	-0.619	-0.615	-0.614	-0.610	-0.608	-0.605	-0.602	-0.599	-0.595	-0.590	-0.586	-0.581	-0.576	-0.572	-0.566	-0.561	-0.556	-0.550	-0.545	-0.538	-0.531	-0.524	-0.516	-0.509	-0.500	-0.492	-0.484	-0.475	-0.468	-0.458	-0.449	-0.439	-0.429	-0.419	-0.408	-0.398	-0.388	-0.375	-0.365	-0.352	-0.342	-0.331	-0.319	-0.308	-0.295	-0.284	-0.271	-0.260	-0.248	-0.235	-0.224	-0.212	-0.201	-0.189	-0.179	-0.168	-0.156	-0.146	-0.136	-0.125	-0.116	-0.106	-0.098	-0.089	-0.080	-0.072	-0.065	-0.058	-0.051	-0.044	-0.038	-0.031	-0.025	-0.020	-0.014	-0.009	-0.005	0.000	0.004	0.009	0.011	0.015	0.018	0.020	0.024	0.026	0.029	0.031	0.034	0.035	0.038	0.039	0.042	0.044	0.046	0.050	0.052	0.056	0.060	0.062	0.066	0.071	0.076	0.081	0.086	0.091	0.098	0.102	0.110	0.118	0.125	0.132	0.141	0.150	0.160	0.169	0.179	0.190	0.201	0.212	0.224	0.236	0.248	0.261	0.275	0.289	0.301	0.316	0.331	0.346	0.360	0.375	0.390	0.406	0.421	0.436	0.452	0.468	0.482	0.499	0.512	0.529	0.545	0.560	0.574	0.588	0.604	0.618	0.631	0.644	0.658	0.670	0.684	0.695	0.708	0.719	0.730	0.741	0.750	0.761	0.770	0.779	0.788	0.795	0.801	0.810	0.816	0.822	0.828	0.831	0.838	0.841	0.845	0.849	0.851	0.855	0.856	0.859	0.860	0.860	0.861	0.861	0.862	0.860	0.860	0.860	0.858	0.855	0.854	0.850	0.848	0.844	0.841	0.838	0.834	0.830	0.825	0.820	0.816	0.811	0.805	0.800	0.795	0.789	0.781	0.775	0.769	0.762	0.756	0.749	0.741	0.735	0.728	0.720	0.712	0.705	0.696	0.689	0.680	0.672	0.664	0.655	0.646	0.639	0.629	0.621	0.612	0.604	0.595	0.588	0.579	0.570	0.561	0.552	0.544	0.535	0.528	0.519	0.509	0.501	0.494	0.485	0.476	0.469	0.461	0.454	0.446	0.439	0.432	0.425	0.419	0.412	0.405	0.401	0.395	0.390	0.386	0.381	0.378	0.374	0.371	0.368	0.365	0.364	0.362	0.361	0.361	0.360	0.361	0.361	0.364	0.366	0.368	0.371	0.374	0.379	0.382	0.388	0.392	0.398	0.404	0.410	0.418	0.424	0.431	0.439	0.448	0.456	0.464	0.474	0.481	0.490	0.500	0.509	0.518	0.526	0.535	0.545	0.554	0.562	0.571	0.580	0.589	0.596	0.605	0.612	0.621	0.629	0.635	0.642	0.649	0.655	0.661	0.668	0.671	0.676	0.682	0.686	0.691	0.694	0.698	0.701	0.702	0.706	0.708	0.711	0.712	0.714	0.716	0.718	0.719	0.721	0.721	0.722	0.722	0.724	0.724	0.724	0.725	0.725	0.725	0.725	0.725	0.724	0.724	0.722	0.722	0.720	0.720	0.719	0.718	0.716	0.714	0.711	0.709	0.706	0.702	0.700	0.696	0.692	0.688	0.684	0.680	0.674	0.669	0.664	0.658	0.651	0.645	0.638	0.629	0.621	0.614	0.605	0.596	0.588	0.579	0.569	0.559	0.550	0.540	0.530	0.520	0.511	0.500	0.490	0.481	0.470	0.460	0.451	0.441	0.431	0.424	0.414	0.405	0.398	0.390	0.382	0.375	0.369	0.362	0.358	0.352	0.348	0.344	0.340	0.336	0.335	0.332	0.331	0.330	0.330	0.330	0.330	0.332	0.332	0.335	0.338	0.340	0.342	0.348	0.351	0.354	0.359	0.362	0.368	0.371	0.376	0.380	0.385	0.390	0.395	0.399	0.405	0.409	0.412	0.418	0.420	0.425	0.429	0.431	0.434	0.438	0.439	0.441	0.442	0.445	0.445	0.445	0.446	0.446	0.444	0.445	0.442	0.441	0.440	0.436	0.434	0.431	0.428	0.424	0.420	0.415	0.411	0.406	0.401	0.398	0.391	0.385	0.380	0.374	0.366	0.360	0.354	0.348	0.340	0.332	0.326	0.319	0.311	0.304	0.296	0.290	0.281	0.274	0.265	0.259	0.250	0.242	0.235	0.228	0.220	0.212	0.205	0.198	0.191	0.184	0.176	0.170	0.164	0.158	0.151	0.144	0.139	0.134	0.128	0.122	0.118	0.114	0.109	0.105	0.101	0.098	0.096	0.092	0.091	0.090	0.089	0.088	0.086	0.086	0.086	0.089	0.089	0.090	0.092	0.095	0.098	0.101	0.104	0.108	0.112	0.118	0.121	0.129	0.134	0.139	0.145	0.152	0.159	0.166	0.174	0.181	0.189	0.196	0.205	0.212	0.221	0.229	0.238	0.245	0.252	0.262	0.270	0.279	0.286	0.296	0.304	0.311	0.320	0.329	0.338	0.345	0.352	0.360	0.369	0.376	0.384	0.391	0.400	0.406	0.414	0.421	0.430	0.436	0.445	0.451	0.459	0.466	0.472	0.480	0.486	0.494	0.500	0.507	0.514	0.521	0.528	0.534	0.541	0.548	0.555	0.560	0.566	0.574	0.579	0.585	0.591	0.598	0.602	0.609	0.614	0.618	0.624	0.629	0.632	0.638	0.641	0.645	0.648	0.650	0.654	0.655	0.658	0.658	0.660	0.660	0.660	0.660	0.660	0.659	0.658	0.656	0.655	0.654	0.651	0.650	0.646	0.644	0.640	0.636	0.632	0.629	0.624	0.620	0.615	0.610	0.606	0.601	0.596	0.591	0.586	0.582	0.576	0.571	0.569	0.564	0.560	0.555	0.552	0.549	0.544	0.541	0.539	0.536	0.535	0.534	0.531	0.530	0.529	0.528	0.528	0.526	0.526	0.526	0.528	0.529	0.529	0.531	0.532	0.534	0.536	0.538	0.540	0.542	0.545	0.548	0.551	0.552	0.555	0.559	0.561	0.562	0.565	0.566	0.569	0.571	0.574	0.575	0.578	0.579	0.580	0.582	0.582	0.584	0.584	0.584	0.584	0.584	0.584	0.584	0.582	0.581	0.581	0.580	0.579	0.576	0.575	0.574	0.571	0.570	0.566	0.564	0.562	0.559	0.556	0.552	0.549	0.546	0.542	0.540	0.536	0.532	0.529	0.525	0.521	0.518	0.512	0.507	0.504	0.499	0.494	0.490	0.485	0.479	0.475	0.469	0.464	0.458	0.451	0.445	0.439	0.431	0.425	0.418	0.410	0.402	0.394	0.386	0.376	0.368	0.358	0.349	0.339	0.329	0.319	0.309	0.298	0.288	0.278	0.266	0.255	0.245	0.234	0.221	0.211	0.200	0.189	0.178	0.166	0.155	0.144	0.134	0.122	0.114	0.102	0.092	0.085	0.075	0.068	0.059	0.051	0.044	0.038	0.031	0.026	0.021	0.018	0.012	0.010	0.006	0.005	0.002	0.001	0.001	0.001	0.002	0.004	0.005	0.008	0.010	0.014	0.018	0.022	0.026	0.031	0.036	0.042	0.049	0.055	0.062	0.070	0.078	0.085	0.091	0.100	0.108	0.116	0.124	0.132	0.140	0.150	0.158	0.166	0.174	0.181	0.190	0.198	0.206	0.212	0.220	0.226	0.234	0.240	0.248	0.252	0.258	0.262	0.268	0.272	0.276	0.280	0.282	0.286	0.289	0.290	0.292	0.292	0.295	0.294	0.295	0.294	0.294	0.291	0.291	0.289	0.286	0.284	0.280	0.278	0.274	0.271	0.266	0.262	0.258	0.254	0.249	0.244	0.238	0.234	0.228	0.222	0.216	0.211	0.205	0.200	0.194	0.189	0.182	0.178	0.172	0.166	0.160	0.156	0.151	0.148	0.142	0.139	0.135	0.132	0.128	0.125	0.121	0.119	0.118	0.115	0.114	0.111	0.110	0.109	0.108	0.108	0.106	0.106	0.106	0.106	0.105	0.106	0.106	0.106	0.106	0.108	0.109	0.108	0.109	0.109	0.110	0.110	0.110	0.109	0.110	0.109	0.108	0.108	0.106	0.105	0.104	0.102	0.101	0.099	0.099	0.096	0.092	0.091	0.089	0.086	0.084	0.081	0.078	0.075	0.074	0.069	0.066	0.064	0.060	0.058	0.055	0.051	0.049	0.048	0.044	0.041	0.039	0.038	0.035	0.032	0.031	0.029	0.028	0.025	0.025	0.022	0.020	0.019	0.018	0.016	0.014	0.012	0.011	0.010	0.008	0.005	0.004	0.001	-0.001	-0.005	-0.009	-0.011	-0.016	-0.020	-0.024	-0.030	-0.034	-0.040	-0.048	-0.054	-0.061	-0.069	-0.076	-0.086	-0.095	-0.106	-0.115	-0.126	-0.138	-0.150	-0.164	-0.176	-0.190	-0.204	-0.219	-0.234	-0.249	-0.265	-0.280	-0.298	-0.314	-0.331	-0.348	-0.365	-0.382	-0.399	-0.416	-0.434	-0.451	-0.469	-0.485	-0.502	-0.519	-0.535	-0.551	-0.566	-0.581	-0.598	-0.612	-0.626	-0.640	-0.654	-0.666	-0.679	-0.690	-0.700	-0.711	-0.721	-0.730	-0.740	-0.748	-0.755	-0.762	-0.769	-0.772	-0.778	-0.782	-0.785	-0.789	-0.791	-0.792	-0.794	-0.795	-0.795	-0.794	-0.794	-0.792	-0.790	-0.789	-0.785	-0.782	-0.779	-0.776	-0.771	-0.768	-0.764	-0.759	-0.754	-0.749	-0.745	-0.740	-0.735	-0.729	-0.722	-0.719	-0.712	-0.708	-0.702	-0.698	-0.692	-0.688	-0.682	-0.678	-0.674	-0.668	-0.664	-0.659	-0.655	-0.650	-0.645	-0.641	-0.636	-0.632	-0.629	-0.625	-0.621	-0.616	-0.612	-0.609	-0.605	-0.601	-0.598	-0.592	-0.589	-0.585	-0.581	-0.576	-0.571	-0.566	-0.562	-0.558	-0.552	-0.548	-0.542	-0.536	-0.531	-0.526	-0.521	-0.516	-0.511	-0.506	-0.500	-0.495	-0.490	-0.486	-0.482	-0.478	-0.474	-0.470	-0.466	-0.462	-0.460	-0.458	-0.456	-0.455	-0.455	-0.454	-0.454	-0.454	-0.456	-0.458	-0.460	-0.464	-0.469	-0.472	-0.479	-0.485	-0.491	-0.499	-0.506	-0.516	-0.525	-0.535	-0.546	-0.558	-0.570	-0.582	-0.595	-0.609	-0.622	-0.636	-0.650	-0.665	-0.680	-0.695	-0.710	-0.725	-0.739	-0.755	-0.769	-0.782	-0.798	-0.811	-0.824	-0.838	-0.849	-0.860	-0.870	-0.881	-0.891	-0.899	-0.908	-0.914	-0.920	-0.926	-0.930	-0.934	-0.936	-0.936	-0.938	-0.938	-0.936	-0.934	-0.931	-0.928	-0.922	-0.918	-0.912	-0.905	-0.899	-0.890	-0.882	-0.872	-0.864	-0.854	-0.842	-0.832	-0.822	-0.811	-0.801	-0.791	-0.780	-0.770	-0.759	-0.749	-0.739	-0.729	-0.720	-0.710	-0.701	-0.694	-0.686	-0.679	-0.672	-0.668	-0.662	-0.658	-0.654	-0.650	-0.648	-0.646	-0.645	-0.644	-0.644	-0.644	-0.646	-0.648	-0.651	-0.652	-0.658	-0.660	-0.665	-0.669	-0.674	-0.679	-0.684	-0.690	-0.695	-0.701	-0.708	-0.714	-0.720	-0.725	-0.732	-0.738	-0.744	-0.750	-0.756	-0.760	-0.765	-0.769	-0.774	-0.776	-0.780	-0.782	-0.785	-0.788	-0.789	-0.790	-0.790	-0.789	-0.789	-0.788	-0.786	-0.782	-0.780	-0.775	-0.772	-0.768	-0.762	-0.758	-0.750	-0.745	-0.738	-0.730	-0.721	-0.712	-0.702	-0.694	-0.684	-0.674	-0.662	-0.651	-0.640	-0.629	-0.615	-0.602	-0.590	-0.576	-0.562	-0.548	-0.534	-0.519	-0.504	-0.489	-0.472	-0.456	-0.441	-0.425	-0.408	-0.391	-0.374	-0.358	-0.340	-0.322	-0.305	-0.288	-0.269	-0.250	-0.232	-0.214	-0.196	-0.176	-0.159	-0.140	-0.120	-0.101	-0.082	-0.062	-0.044	-0.026	-0.006	0.012	0.032	0.051	0.070	0.089	0.108	0.128	0.146	0.164	0.184	0.201	0.220	0.239	0.256	0.275	0.292	0.310	0.329	0.346	0.364	0.382	0.399	0.416	0.434	0.450	0.466	0.482	0.499	0.515	0.531	0.546	0.561	0.578	0.594	0.609	0.624	0.639	0.652	0.668	0.684	0.698	0.712	0.728	0.742	0.758	0.772	0.789	0.802	0.819	0.834	0.849	0.865	0.880	0.896	0.911	0.929	0.945	0.961	0.979	0.996	1.015	1.032	1.051	1.070	1.089	1.108	1.126	1.148	1.168	1.188	1.209	1.231	1.251	1.274	1.296	1.320	1.342	1.366	1.389	1.412	1.435	1.460	1.484	1.508	1.532	1.556	1.581	1.605	1.629	1.652	1.676	1.700	1.722	1.746	1.768	1.790	1.811	1.832	1.852	1.872	1.891	1.909	1.926	1.942	1.958	1.974	1.986	2.000	2.011	2.021	2.030	2.038	2.044	2.050	2.054	2.056	2.059	2.058	2.056	2.054	2.050	2.045	2.038	2.029	2.021	2.010	1.998	1.985	1.971	1.955	1.938	1.919	1.900	1.880	1.859	1.838	1.814	1.789	1.765	1.739	1.711	1.685	1.658	1.630	1.600	1.571	1.541	1.511	1.482	1.452	1.421	1.391	1.360	1.331	1.301	1.270	1.240	1.210	1.180	1.151	1.122	1.094	1.064	1.036	1.009	0.981	0.954	0.928	0.902	0.876	0.850	0.825	0.801	0.776	0.752	0.729	0.708	0.684	0.661	0.639	0.618	0.596	0.575	0.554	0.531	0.511	0.490	0.470	0.449	0.429	0.409	0.389	0.368	0.349	0.329	0.309	0.289	0.268	0.249	0.228	0.209	0.189	0.169	0.150	0.130	0.110	0.090	0.070	0.051	0.032	0.012	-0.008	-0.026	-0.044	-0.062	-0.081	-0.100	-0.119	-0.138	-0.155	-0.172	-0.190	-0.208	-0.225	-0.240	-0.258	-0.272	-0.289	-0.305	-0.320	-0.335	-0.348	-0.362	-0.376	-0.389	-0.402	-0.415	-0.428	-0.440	-0.452	-0.464	-0.475	-0.486	-0.498	-0.509	-0.519	-0.530	-0.540	-0.550	-0.561	-0.571	-0.581	-0.591	-0.601	-0.611	-0.622	-0.632	-0.642	-0.651	-0.661	-0.671	-0.681	-0.692	-0.701	-0.712	-0.722	-0.732	-0.742	-0.755	-0.765	-0.775	-0.786	-0.796	-0.809	-0.819	-0.830	-0.841	-0.851	-0.862	-0.872	-0.884	-0.894	-0.905	-0.915	-0.925	-0.935	-0.944	-0.954	-0.962	-0.971	-0.979	-0.988	-0.994	-1.001	-1.009	-1.015	-1.021	-1.026	-1.031	-1.036	-1.041	-1.044	-1.046	-1.049	-1.052	-1.052	-1.054	-1.054	-1.054	-1.054	-1.052	-1.050	-1.048	-1.046	-1.041	-1.040	-1.035	-1.031	-1.026	-1.021	-1.016	-1.010	-1.005	-0.998	-0.992	-0.985	-0.978	-0.971	-0.964	-0.956	-0.948	-0.940	-0.932	-0.925	-0.916	-0.909	-0.901	-0.892	-0.885	-0.876	-0.869	-0.861	-0.854	-0.846	-0.838	-0.831	-0.824	-0.816	-0.810	-0.802	-0.795	-0.789	-0.782	-0.776	-0.770	-0.764	-0.759	-0.752	-0.748	-0.741	-0.736	-0.731	-0.726	-0.721	-0.718	-0.712	-0.708	-0.704	-0.699	-0.694	-0.691	-0.688	-0.682	-0.679	-0.675	-0.671	-0.668	-0.664	-0.660	-0.656	-0.654	-0.650	-0.648	-0.642	-0.640	-0.636	-0.632	-0.630	-0.625	-0.622	-0.619	-0.615	-0.611	-0.608	-0.604	-0.600	-0.596	-0.594	-0.590	-0.586	-0.582	-0.580	-0.576	-0.574	-0.572	-0.569	-0.568	-0.565	-0.562	-0.561	-0.560	-0.559	-0.556	-0.558	-0.556	-0.555	-0.556	-0.555	-0.556	-0.558	-0.558	-0.559	-0.561	-0.564	-0.565	-0.569	-0.571	-0.574	-0.579	-0.582	-0.586	-0.590	-0.595	-0.600	-0.605	-0.611	-0.616	-0.621	-0.628	-0.632	-0.639	-0.644	-0.649	-0.654	-0.660	-0.665	-0.669	-0.675	-0.679	-0.682	-0.688	-0.690	-0.694	-0.696	-0.699	-0.700	-0.702	-0.702	-0.704	-0.704	-0.702	-0.701	-0.700	-0.696	-0.694	-0.690	-0.686	-0.681	-0.676	-0.671	-0.664	-0.658	-0.650	-0.644	-0.635	-0.626	-0.618	-0.608	-0.599	-0.589	-0.579	-0.568	-0.558	-0.546	-0.536	-0.525	-0.515	-0.505	-0.494	-0.482	-0.472	-0.462	-0.454	-0.444	-0.434	-0.425	-0.416	-0.408	-0.400	-0.391	-0.385	-0.379	-0.372	-0.366	-0.361	-0.356	-0.351	-0.348	-0.344	-0.340	-0.338	-0.335	-0.332	-0.330	-0.329	-0.325	-0.324	-0.322	-0.321	-0.319	-0.318	-0.316	-0.314	-0.312	-0.310	-0.306	-0.304	-0.301	-0.298	-0.292	-0.289	-0.284	-0.278	-0.271	-0.264	-0.256	-0.248	-0.239	-0.230	-0.220	-0.210	-0.198	-0.185	-0.172	-0.159	-0.145	-0.130	-0.114	-0.098	-0.080	-0.064	-0.046	-0.028	-0.009	0.010	0.029	0.050	0.069	0.090	0.110	0.130	0.150	0.171	0.191	0.211	0.231	0.251	0.271	0.291	0.310	0.329	0.348	0.365	0.384	0.401	0.419	0.434	0.451	0.466	0.480	0.495	0.509	0.521	0.535	0.546	0.558	0.569	0.580	0.589	0.600	0.608	0.616	0.625	0.631	0.639	0.645	0.650	0.658	0.662	0.669	0.674	0.679	0.682	0.688	0.691	0.695	0.699	0.702	0.706	0.710	0.714	0.719	0.722	0.726	0.731	0.734	0.739	0.744	0.748	0.752	0.758	0.762	0.769	0.774	0.779	0.785	0.790	0.796	0.804	0.810	0.818	0.824	0.830	0.836	0.844	0.851	0.859	0.865	0.874	0.880	0.889	0.895	0.902	0.911	0.918	0.925	0.932	0.941	0.949	0.955	0.962	0.970	0.978	0.984	0.990	0.998	1.005	1.011	1.018	1.025	1.032	1.038	1.045	1.051	1.058	1.065	1.071	1.079	1.085	1.092	1.101	1.109	1.115	1.124	1.132	1.141	1.149	1.158	1.168	1.176	1.186	1.198	1.208	1.219	1.230	1.241	1.254	1.266	1.279	1.291	1.305	1.319	1.332	1.345	1.360	1.374	1.389	1.402	1.419	1.432	1.449	1.462	1.478	1.491	1.506	1.521	1.535	1.549	1.562	1.576	1.588	1.599	1.611	1.622	1.634	1.642	1.652	1.661	1.668	1.675	1.682	1.688	1.691	1.695	1.699	1.701	1.701	1.701	1.701	1.700	1.698	1.695	1.690	1.686	1.681	1.675	1.669	1.661	1.654	1.645	1.636	1.626	1.616	1.608	1.598	1.585	1.575	1.564	1.551	1.541	1.530	1.519	1.508	1.496	1.486	1.476	1.466	1.456	1.448	1.439	1.431	1.422	1.416	1.410	1.404	1.399	1.394	1.390	1.388	1.385	1.384	1.382	1.381	1.384	1.384	1.386	1.389	1.391	1.396	1.400	1.406	1.410	1.418	1.424	1.431	1.439	1.446	1.455	1.464	1.472	1.482	1.491	1.501	1.510	1.520	1.531	1.541	1.550	1.560	1.570	1.580	1.588	1.598	1.608	1.615	1.625	1.632	1.641	1.648	1.656	1.662	1.669	1.676	1.681	1.686	1.690	1.695	1.699	1.702	1.705	1.709	1.712	1.714	1.715	1.716	1.719	1.720	1.720	1.721	1.721	1.721	1.721	1.721	1.721	1.721	1.721	1.721	1.721	1.722	1.722	1.724	1.724	1.724	1.725	1.726	1.728	1.730	1.732	1.736	1.739	1.742	1.745	1.750	1.755	1.760	1.766	1.772	1.779	1.785	1.792	1.800	1.810	1.818	1.828	1.838	1.846	1.856	1.869	1.879	1.890	1.902	1.914	1.926	1.938	1.950	1.962	1.974	1.988	1.999	2.011	2.022	2.035	2.047	2.059	2.070	2.081	2.094	2.104	2.114	2.125	2.134	2.144	2.154	2.161	2.170	2.179	2.186	2.192	2.200	2.206	2.212	2.218	2.222	2.228	2.231	2.236	2.240	2.242	2.246	2.248	2.250	2.251	2.252	2.254	2.255	2.254	2.254	2.254	2.252	2.251	2.250	2.248	2.245	2.242	2.240	2.238	2.232	2.230	2.226	2.221	2.216	2.211	2.206	2.201	2.195	2.189	2.182	2.175	2.168	2.160	2.152	2.144	2.136	2.128	2.119	2.109	2.100	2.090	2.080	2.070	2.059	2.049	2.036	2.025	2.014	2.002	1.990	1.978	1.966	1.954	1.941	1.929	1.918	1.904	1.891	1.880	1.866	1.855	1.841	1.830	1.818	1.806	1.794	1.781	1.770	1.759	1.746	1.736	1.725	1.715	1.704	1.694	1.682	1.672	1.664	1.654	1.644	1.634	1.625	1.616	1.608	1.599	1.589	1.581	1.572	1.564	1.555	1.546	1.539	1.530	1.522	1.514	1.505	1.498	1.489	1.481	1.474	1.465	1.458	1.449	1.441	1.434	1.426	1.419	1.411	1.404	1.398	1.389	1.381	1.375	1.370	1.362	1.356	1.350	1.345	1.339	1.335	1.330	1.325	1.321	1.318	1.315	1.311	1.309	1.306	1.305	1.304	1.302	1.301	1.301	1.302	1.302	1.305	1.306	1.309	1.310	1.312	1.316	1.320	1.322	1.328	1.331	1.336	1.340	1.345	1.350	1.354	1.359	1.364	1.370	1.374	1.379	1.384	1.389	1.392	1.398	1.400	1.405	1.408	1.411	1.414	1.418	1.418	1.420	1.421	1.422	1.424	1.422	1.424	1.422	1.422	1.420	1.419	1.416	1.415	1.412	1.410	1.408	1.404	1.401	1.400	1.396	1.394	1.390	1.388	1.384	1.381	1.379	1.376	1.375	1.372	1.371	1.371	1.371	1.371	1.371	1.374	1.375	1.378	1.381	1.384	1.389	1.394	1.400	1.406	1.412	1.420	1.429	1.439	1.448	1.458	1.470	1.481	1.495	1.506	1.520	1.535	1.548	1.562	1.579	1.595	1.610	1.626	1.642	1.659	1.676	1.692	1.710	1.726	1.745	1.761	1.779	1.794	1.811	1.828	1.844	1.859	1.874	1.889	1.902	1.918	1.930	1.942	1.955	1.968	1.978	1.988	1.996	2.005	2.014	2.021	2.027	2.035	2.040	2.044	2.049	2.051	2.055	2.056	2.058	2.058	2.058	2.055	2.054	2.051	2.047	2.044	2.039	2.033	2.027	2.020	2.013	2.005	1.998	1.988	1.979	1.969	1.959	1.946	1.935	1.922	1.910	1.898	1.884	1.870	1.856	1.842	1.826	1.812	1.796	1.781	1.766	1.750	1.735	1.719	1.704	1.688	1.671	1.655	1.639	1.624	1.609	1.594	1.578	1.562	1.548	1.534	1.519	1.505	1.491	1.478	1.465	1.452	1.441	1.429	1.419	1.408	1.398	1.389	1.380	1.371	1.364	1.358	1.350	1.345	1.340	1.335	1.332	1.330	1.328	1.326	1.326	1.325	1.326	1.326	1.329	1.331	1.334	1.336	1.341	1.346	1.350	1.355	1.360	1.366	1.374	1.379	1.386	1.392	1.400	1.408	1.415	1.420	1.428	1.435	1.441	1.448	1.454	1.460	1.464	1.469	1.474	1.479	1.484	1.486	1.489	1.492	1.494	1.496	1.496	1.498	1.496	1.496	1.495	1.492	1.491	1.489	1.485	1.482	1.478	1.474	1.469	1.464	1.458	1.452	1.448	1.440	1.435	1.429	1.421	1.416	1.410	1.402	1.398	1.391	1.385	1.380	1.374	1.369	1.365	1.360	1.355	1.350	1.348	1.344	1.342	1.340	1.338	1.335	1.334	1.332	1.332	1.331	1.331	1.332	1.332	1.334	1.336	1.338	1.339	1.340	1.342	1.344	1.345	1.346	1.348	1.349	1.351	1.351	1.351	1.351	1.350	1.350	1.349	1.348	1.344	1.341	1.338	1.332	1.328	1.321	1.314	1.308	1.299	1.290	1.280	1.269	1.259	1.246	1.235	1.220	1.208	1.192	1.178	1.161	1.144	1.128	1.110	1.091	1.074	1.054	1.036	1.018	0.996	0.978	0.958	0.939	0.918	0.898	0.878	0.859	0.839	0.820	0.800	0.780	0.762	0.745	0.726	0.709	0.691	0.675	0.659	0.644	0.629	0.614	0.600	0.588	0.574	0.560	0.548	0.536	0.525	0.515	0.504	0.495	0.485	0.476	0.468	0.460	0.452	0.445	0.438	0.431	0.424	0.418	0.412	0.406	0.401	0.394	0.389	0.384	0.379	0.374	0.369	0.364	0.359	0.354	0.349	0.344	0.339	0.335	0.330	0.324	0.320	0.315	0.310	0.306	0.301	0.295	0.291	0.286	0.282	0.276	0.274	0.268	0.264	0.259	0.255	0.250	0.245	0.240	0.236	0.232	0.228	0.222	0.219	0.214	0.210	0.208	0.204	0.199	0.195	0.191	0.189	0.185	0.181	0.178	0.175	0.171	0.168	0.165	0.161	0.159	0.155	0.152	0.149	0.145	0.141	0.139	0.135	0.132	0.129	0.126	0.122	0.120	0.118	0.114	0.110	0.106	0.104	0.100	0.096	0.092	0.090	0.085	0.082	0.078	0.074	0.069	0.065	0.060	0.056	0.051	0.046	0.042	0.039	0.032	0.028	0.024	0.019	0.014	0.009	0.004	-0.001	-0.006	-0.011	-0.016	-0.021	-0.026	-0.031	-0.038	-0.041	-0.046	-0.051	-0.056	-0.061	-0.066	-0.070	-0.076	-0.081	-0.086	-0.090	-0.096	-0.101	-0.106	-0.110	-0.115	-0.121	-0.128	-0.131	-0.138	-0.142	-0.149	-0.155	-0.161	-0.166	-0.174	-0.180	-0.186	-0.192	-0.200	-0.206	-0.214	-0.222	-0.230	-0.239	-0.245	-0.254	-0.264	-0.271	-0.280	-0.290	-0.299	-0.308	-0.318	-0.328	-0.336	-0.346	-0.355	-0.365	-0.375	-0.385	-0.394	-0.404	-0.412	-0.421	-0.430	-0.440	-0.449	-0.456	-0.464	-0.472	-0.479	-0.486	-0.491	-0.498	-0.502	-0.506	-0.510	-0.514	-0.516	-0.519	-0.519	-0.520	-0.520	-0.519	-0.519	-0.516	-0.512	-0.509	-0.505	-0.500	-0.494	-0.488	-0.480	-0.471	-0.462	-0.454	-0.444	-0.434	-0.422	-0.411	-0.399	-0.386	-0.374	-0.360	-0.346	-0.334	-0.319	-0.304	-0.290	-0.275	-0.261	-0.248	-0.232	-0.218	-0.204	-0.190	-0.176	-0.162	-0.150	-0.138	-0.125	-0.112	-0.101	-0.091	-0.080	-0.070	-0.061	-0.052	-0.044	-0.036	-0.029	-0.024	-0.018	-0.014	-0.009	-0.005	-0.004	0.000	0.001	0.001	0.001	0.001	0.000	-0.001	-0.005	-0.008	-0.010	-0.015	-0.019	-0.024	-0.029	-0.035	-0.041	-0.048	-0.054	-0.061	-0.069	-0.076	-0.084	-0.091	-0.099	-0.108	-0.115	-0.122	-0.131	-0.139	-0.146	-0.154	-0.162	-0.169	-0.175	-0.182	-0.189	-0.195	-0.201	-0.208	-0.212	-0.218	-0.221	-0.226	-0.230	-0.234	-0.236	-0.238	-0.240	-0.241	-0.241	-0.242	-0.242	-0.241	-0.240	-0.238	-0.235	-0.232	-0.230	-0.226	-0.221	-0.216	-0.210	-0.205	-0.199	-0.191	-0.185	-0.176	-0.169	-0.160	-0.151	-0.141	-0.132	-0.122	-0.111	-0.101	-0.090	-0.080	-0.068	-0.056	-0.046	-0.035	-0.024	-0.011	0.000	0.011	0.022	0.034	0.045	0.056	0.068	0.078	0.088	0.099	0.108	0.118	0.128	0.136	0.145	0.155	0.164	0.171	0.179	0.186	0.195	0.201	0.209	0.214	0.221	0.228	0.234	0.239	0.245	0.251	0.256	0.261	0.268	0.272	0.279	0.284	0.289	0.295	0.300	0.305	0.311	0.319	0.325	0.332	0.339	0.346	0.354	0.362	0.371	0.379	0.388	0.396	0.406	0.418	0.429	0.439	0.450	0.461	0.474	0.486	0.499	0.512	0.525	0.539	0.552	0.566	0.580	0.594	0.609	0.622	0.636	0.651	0.665	0.679	0.691	0.705	0.719	0.731	0.744	0.755	0.768	0.778	0.788	0.798	0.806	0.815	0.822	0.829	0.835	0.841	0.845	0.849	0.852	0.855	0.856	0.858	0.858	0.855	0.854	0.851	0.848	0.844	0.839	0.834	0.828	0.820	0.812	0.805	0.796	0.788	0.778	0.768	0.758	0.748	0.738	0.726	0.715	0.704	0.694	0.682	0.671	0.660	0.648	0.638	0.628	0.616	0.606	0.596	0.585	0.576	0.566	0.558	0.549	0.540	0.531	0.524	0.515	0.507	0.501	0.492	0.486	0.479	0.472	0.465	0.459	0.452	0.445	0.439	0.434	0.428	0.420	0.414	0.406	0.400	0.392	0.385	0.376	0.368	0.360	0.351	0.342	0.334	0.324	0.312	0.302	0.291	0.280	0.269	0.258	0.246	0.232	0.221	0.209	0.195	0.182	0.169	0.156	0.142	0.130	0.116	0.104	0.091	0.079	0.065	0.055	0.042	0.030	0.020	0.009	-0.001	-0.011	-0.020	-0.029	-0.036	-0.042	-0.049	-0.054	-0.059	-0.064	-0.066	-0.068	-0.070	-0.070	-0.070	-0.068	-0.068	-0.065	-0.060	-0.056	-0.051	-0.046	-0.039	-0.031	-0.024	-0.015	-0.006	0.002	0.014	0.024	0.035	0.046	0.059	0.071	0.084	0.096	0.109	0.122	0.135	0.149	0.161	0.175	0.188	0.200	0.214	0.226	0.239	0.251	0.262	0.274	0.285	0.296	0.308	0.319	0.328	0.339	0.348	0.358	0.366	0.375	0.384	0.392	0.400	0.409	0.415	0.422	0.430	0.436	0.442	0.450	0.455	0.461	0.468	0.474	0.479	0.485	0.490	0.498	0.502	0.509	0.514	0.520	0.528	0.532	0.539	0.546	0.552	0.560	0.566	0.574	0.580	0.588	0.595	0.602	0.611	0.619	0.628	0.635	0.642	0.651	0.660	0.669	0.676	0.685	0.694	0.702	0.711	0.719	0.728	0.735	0.744	0.751	0.759	0.766	0.774	0.781	0.789	0.795	0.802	0.809	0.816	0.822	0.829	0.835	0.840	0.846	0.851	0.855	0.860	0.865	0.869	0.872	0.876	0.880	0.884	0.886	0.890	0.892	0.895	0.899	0.900	0.902	0.905	0.906	0.909	0.911	0.911	0.914	0.915	0.916	0.918	0.919	0.921	0.922	0.922	0.925	0.926	0.929	0.929	0.930	0.931	0.934	0.934	0.935	0.936	0.938	0.938	0.940	0.941	0.941	0.941	0.942	0.944	0.944	0.944	0.944	0.945	0.945	0.945	0.945	0.945	0.944	0.944	0.944	0.942	0.941	0.941	0.940	0.939	0.939	0.936	0.936	0.934	0.932	0.931	0.930	0.928	0.925	0.925	0.922	0.921	0.919	0.918	0.916	0.915	0.915	0.912	0.911	0.910	0.909	0.909	0.909	0.909	0.909	0.910	0.910	0.911	0.912	0.914	0.915	0.918	0.919	0.921	0.924	0.928	0.931	0.934	0.938	0.941	0.945	0.950	0.954	0.959	0.962	0.968	0.974	0.979	0.984	0.989	0.992	0.999	1.004	1.009	1.014	1.019	1.022	1.028	1.032	1.035	1.039	1.044	1.046	1.050	1.052	1.055	1.056	1.058	1.059	1.059	1.060	1.060	1.060	1.058	1.056	1.055	1.052	1.050	1.046	1.042	1.039	1.034	1.030	1.024	1.018	1.012	1.006	0.999	0.992	0.985	0.978	0.968	0.960	0.951	0.942	0.934	0.925	0.916	0.908	0.898	0.888	0.879	0.870	0.860	0.850	0.840	0.830	0.820	0.810	0.800	0.790	0.780	0.770	0.760	0.750	0.740	0.731	0.721	0.711	0.702	0.692	0.682	0.674	0.664	0.655	0.646	0.636	0.629	0.620	0.611	0.602	0.594	0.585	0.578	0.569	0.560	0.552	0.544	0.536	0.529	0.522	0.515	0.507	0.501	0.495	0.489	0.484	0.479	0.474	0.469	0.464	0.460	0.456	0.452	0.450	0.448	0.446	0.445	0.444	0.442	0.442	0.444	0.444	0.445	0.448	0.449	0.451	0.454	0.458	0.460	0.465	0.468	0.472	0.478	0.482	0.488	0.492	0.499	0.504	0.510	0.515	0.521	0.526	0.531	0.538	0.542	0.549	0.552	0.558	0.561	0.566	0.570	0.572	0.576	0.579	0.580	0.582	0.584	0.584	0.584	0.584	0.582	0.582	0.580	0.578	0.575	0.571	0.566	0.564	0.559	0.554	0.549	0.542	0.536	0.530	0.522	0.515	0.509	0.501	0.494	0.485	0.478	0.470	0.460	0.454	0.445	0.438	0.429	0.420	0.412	0.406	0.399	0.391	0.385	0.379	0.372	0.366	0.361	0.355	0.350	0.345	0.340	0.336	0.332	0.330	0.326	0.324	0.321	0.320	0.318	0.318	0.316	0.315	0.315	0.315	0.316	0.316	0.318	0.319	0.322	0.324	0.326	0.329	0.332	0.334	0.338	0.341	0.345	0.350	0.354	0.358	0.364	0.369	0.374	0.378	0.384	0.389	0.395	0.400	0.408	0.412	0.419	0.425	0.431	0.438	0.444	0.451	0.458	0.464	0.471	0.478	0.484	0.490	0.498	0.504	0.510	0.516	0.521	0.528	0.532	0.539	0.544	0.550	0.554	0.559	0.564	0.568	0.572	0.575	0.580	0.584	0.586	0.589	0.592	0.594	0.596	0.599	0.601	0.602	0.604	0.606	0.606	0.609	0.610	0.611	0.614	0.614	0.616	0.618	0.620	0.622	0.625	0.628	0.630	0.634	0.638	0.641	0.646	0.651	0.656	0.664	0.671	0.678	0.686	0.695	0.704	0.715	0.726	0.738	0.750	0.764	0.778	0.792	0.808	0.824	0.841	0.859	0.878	0.898	0.918	0.938	0.959	0.981	1.004	1.026	1.050	1.075	1.099	1.124	1.150	1.175	1.201	1.228	1.255	1.281	1.309	1.335	1.362	1.390	1.418	1.445	1.472	1.500	1.529	1.556	1.582	1.610	1.636	1.662	1.690	1.716	1.741	1.768	1.794	1.818	1.842	1.866	1.891	1.914	1.936	1.959	1.982	2.005	2.026	2.049	2.070	2.090	2.110	2.130	2.150	2.169	2.189	2.206	2.224	2.242	2.260	2.278	2.294	2.311	2.328	2.342	2.359	2.374	2.389	2.402	2.418	2.431	2.444	2.458	2.470	2.482	2.494	2.504	2.514	2.525	2.535	2.544	2.552	2.561	2.568	2.575	2.581	2.586	2.592	2.596	2.600	2.602	2.605	2.606	2.609	2.608	2.608	2.606	2.604	2.601	2.598	2.592	2.588	2.582	2.575	2.568	2.560	2.551	2.541	2.532	2.521	2.510	2.499	2.485	2.472	2.459	2.445	2.431	2.416	2.400	2.385	2.369	2.352	2.338	2.321	2.305	2.289	2.271	2.254	2.239	2.221	2.205	2.188	2.172	2.158	2.140	2.126	2.110	2.095	2.081	2.066	2.052	2.040	2.027	2.015	2.002	1.991	1.980	1.969	1.958	1.948	1.939	1.929	1.920	1.911	1.902	1.895	1.888	1.880	1.871	1.865	1.856	1.850	1.844	1.836	1.829	1.821	1.815	1.808	1.800	1.794	1.786	1.779	1.771	1.762	1.755	1.746	1.739	1.730	1.721	1.712	1.704	1.695	1.686	1.676	1.668	1.658	1.649	1.639	1.630	1.621	1.612	1.602	1.595	1.586	1.579	1.571	1.564	1.558	1.551	1.546	1.540	1.535	1.531	1.528	1.526	1.525	1.524	1.522	1.522	1.524	1.526	1.529	1.532	1.536	1.541	1.546	1.554	1.561	1.569	1.576	1.585	1.595	1.604	1.614	1.624	1.635	1.646	1.656	1.669	1.680	1.690	1.701	1.712	1.724	1.734	1.744	1.754	1.762	1.771	1.779	1.786	1.792	1.799	1.802	1.808	1.811	1.814	1.815	1.816	1.816	1.815	1.814	1.810	1.808	1.802	1.796	1.790	1.782	1.775	1.765	1.758	1.748	1.735	1.725	1.714	1.700	1.688	1.674	1.661	1.649	1.635	1.620	1.606	1.592	1.579	1.566	1.551	1.539	1.525	1.512	1.500	1.490	1.478	1.466	1.456	1.448	1.436	1.428	1.420	1.412	1.405	1.399	1.394	1.389	1.384	1.380	1.376	1.374	1.371	1.370	1.369	1.368	1.370	1.370	1.371	1.372	1.374	1.376	1.379	1.381	1.384	1.388	1.391	1.395	1.399	1.402	1.406	1.410	1.415	1.419	1.424	1.428	1.432	1.435	1.439	1.444	1.446	1.450	1.454	1.456	1.460	1.462	1.465	1.468	1.469	1.471	1.471	1.472	1.474	1.475	1.475	1.475	1.474	1.472	1.471	1.469	1.468	1.464	1.461	1.459	1.455	1.451	1.448	1.441	1.438	1.431	1.425	1.419	1.412	1.405	1.399	1.391	1.384	1.376	1.369	1.360	1.352	1.344	1.335	1.328	1.319	1.310	1.300	1.292	1.284	1.275	1.266	1.259	1.250	1.242	1.235	1.229	1.221	1.216	1.209	1.204	1.199	1.194	1.191	1.186	1.185	1.182	1.181	1.179	1.179	1.180	1.180	1.182	1.184	1.188	1.190	1.195	1.199	1.205	1.211	1.216	1.224	1.232	1.240	1.250	1.260	1.269	1.280	1.291	1.302	1.314	1.326	1.340	1.352	1.366	1.379	1.392	1.406	1.420	1.436	1.450	1.465	1.479	1.495	1.510	1.524	1.540	1.554	1.569	1.582	1.598	1.612	1.626	1.640	1.654	1.668	1.681	1.694	1.708	1.720	1.732	1.745	1.758	1.769	1.780	1.791	1.802	1.814	1.825	1.835	1.846	1.856	1.864	1.874	1.882	1.890	1.898	1.905	1.912	1.920	1.925	1.932	1.939	1.944	1.949	1.955	1.959	1.964	1.968	1.971	1.975	1.979	1.981	1.984	1.986	1.989	1.991	1.992	1.994	1.995	1.996	1.999	2.000	2.000	2.001	2.001	2.001	2.002	2.002	2.002	2.004	2.004	2.005	2.006	2.007	2.009	2.009	100.000	5.000	2.000	1.000	2.000	0.000	0.000	0.000	0.000	0.000	0.000	0.000	0.000	0.000	0.000	0.000	0.000	0.000	1.022	1.015	1.008	1.000	0.991	0.984	0.976	0.969	0.960	0.954	0.946	0.939	0.934	0.925	0.920	0.914	0.908	0.901	0.896	0.890	0.885	0.881	0.876	0.871	0.868	0.864	0.861	0.856	0.854	0.851	0.849	0.846	0.845	0.842	0.841	0.840	0.839	0.839	0.839	0.840	0.839	0.840	0.840	0.841	0.841	0.842	0.844	0.845	0.846	0.848	0.849	0.849	0.851	0.852	0.854	0.855	0.856	0.858	0.858	0.859	0.859	0.859	0.860	0.860	0.859	0.859	0.856	0.855	0.854	0.851	0.848	0.845	0.842	0.838	0.834	0.829	0.822	0.818	0.811	0.804	0.798	0.790	0.781	0.772	0.764	0.754	0.745	0.734	0.722	0.711	0.701	0.689	0.678	0.665	0.652	0.641	0.629	0.616	0.604	0.591	0.579	0.566	0.554	0.542	0.530	0.519	0.509	0.498	0.488	0.479	0.469	0.461	0.452	0.446	0.439	0.432	0.429	0.424	0.420	0.418	0.415	0.412	0.412	0.412	0.412	0.415	0.418	0.421	0.424	0.429	0.435	0.441	0.448	0.455	0.464	0.472	0.482	0.491	0.501	0.511	0.521	0.532	0.544	0.555	0.568	0.578	0.589	0.600	0.612	0.624	0.634	0.644	0.655	0.664	0.674	0.681	0.690	0.698	0.705	0.711	0.716	0.722	0.726	0.729	0.732	0.735	0.735	0.735	0.734	0.732	0.729	0.725	0.720	0.714	0.708	0.700	0.691	0.682	0.672	0.660	0.649	0.635	0.622	0.608	0.594	0.578	0.561	0.545	0.526	0.509	0.490	0.472	0.452	0.434	0.414	0.394	0.374	0.354	0.334	0.315	0.294	0.275	0.255	0.236	0.218	0.199	0.182	0.165	0.149	0.132	0.118	0.102	0.089	0.076	0.065	0.054	0.044	0.035	0.028	0.020	0.014	0.010	0.006	0.004	0.004	0.004	0.005	0.008	0.011	0.015	0.021	0.030	0.036	0.048	0.056	0.068	0.080	0.094	0.108	0.124	0.139	0.155	0.174	0.191	0.209	0.229	0.249	0.268	0.289	0.310	0.331	0.351	0.374	0.395	0.416	0.438	0.459	0.480	0.500	0.520	0.541	0.561	0.580	0.599	0.619	0.636	0.654	0.670	0.686	0.702	0.718	0.732	0.746	0.759	0.772	0.785	0.796	0.808	0.819	0.829	0.838	0.848	0.855	0.864	0.871	0.879	0.886	0.892	0.900	0.905	0.911	0.918	0.924	0.930	0.935	0.941	0.948	0.954	0.960	0.966	0.972	0.980	0.988	0.995	1.002	1.010	1.019	1.028	1.038	1.046	1.058	1.069	1.080	1.091	1.102	1.116	1.129	1.144	1.158	1.172	1.188	1.204	1.219	1.238	1.254	1.272	1.291	1.311	1.330	1.351	1.371	1.392	1.415	1.438	1.460	1.484	1.508	1.532	1.556	1.582	1.608	1.634	1.661	1.688	1.715	1.741	1.769	1.798	1.825	1.852	1.881	1.910	1.939	1.966	1.995	2.022	2.050	2.079	2.105	2.132	2.159	2.186	2.211	2.236	2.260	2.284	2.306	2.329	2.351	2.371	2.390	2.408	2.425	2.441	2.456	2.470	2.482	2.492	2.502	2.510	2.516	2.521	2.525	2.528	2.529	2.528	2.525	2.521	2.516	2.510	2.501	2.491	2.481	2.469	2.454	2.440	2.424	2.405	2.388	2.369	2.348	2.326	2.304	2.281	2.258	2.234	2.210	2.185	2.159	2.134	2.109	2.084	2.058	2.033	2.007	1.982	1.959	1.935	1.911	1.889	1.866	1.845	1.824	1.805	1.785	1.768	1.750	1.735	1.720	1.706	1.694	1.684	1.672	1.664	1.656	1.649	1.644	1.640	1.636	1.634	1.632	1.632	1.634	1.636	1.638	1.642	1.646	1.651	1.656	1.664	1.670	1.678	1.686	1.694	1.702	1.710	1.720	1.729	1.738	1.746	1.755	1.764	1.772	1.779	1.788	1.795	1.800	1.806	1.811	1.816	1.820	1.824	1.825	1.826	1.826	1.826	1.824	1.822	1.819	1.814	1.809	1.802	1.795	1.786	1.778	1.768	1.756	1.744	1.731	1.718	1.702	1.688	1.670	1.654	1.636	1.619	1.599	1.580	1.559	1.539	1.519	1.498	1.476	1.455	1.434	1.411	1.391	1.370	1.348	1.328	1.306	1.286	1.266	1.246	1.226	1.209	1.190	1.172	1.156	1.139	1.124	1.110	1.095	1.082	1.070	1.059	1.049	1.039	1.030	1.022	1.015	1.009	1.005	1.000	0.998	0.994	0.992	0.991	0.990	0.990	0.991	0.992	0.995	0.998	1.001	1.005	1.009	1.012	1.018	1.022	1.028	1.032	1.038	1.044	1.049	1.055	1.059	1.065	1.070	1.075	1.080	1.084	1.089	1.092	1.096	1.100	1.102	1.105	1.106	1.109	1.110	1.111	1.110	1.110	1.110	1.109	1.108	1.105	1.102	1.101	1.098	1.094	1.090	1.086	1.081	1.076	1.072	1.068	1.061	1.058	1.051	1.046	1.040	1.035	1.029	1.024	1.019	1.014	1.009	1.002	0.999	0.994	0.989	0.984	0.979	0.976	0.972	0.969	0.965	0.962	0.960	0.959	0.958	0.956	0.954	0.952	0.952	0.952	0.952	0.952	0.952	0.954	0.955	0.956	0.956	0.958	0.961	0.962	0.965	0.966	0.970	0.971	0.974	0.978	0.980	0.982	0.985	0.989	0.991	0.995	0.998	1.001	1.004	1.006	1.010	1.012	1.016	1.019	1.021	1.024	1.028	1.030	1.034	1.035	1.038	1.040	1.044	1.046	1.049	1.051	1.055	1.056	1.060	1.062	1.065	1.066	1.069	1.072	1.075	1.076	1.080	1.082	1.085	1.086	1.089	1.091	1.094	1.096	1.099	1.100	1.102	1.104	1.108	1.109	1.111	1.112	1.115	1.116	1.118	1.119	1.120	1.121	1.122	1.124	1.126	1.126	1.128	1.128	1.129	1.129	1.130	1.130	1.129	1.129	1.130	1.129	1.130	1.129	1.128	1.128	1.126	1.126	1.125	1.124	1.122	1.121	1.120	1.120	1.118	1.116	1.115	1.114	1.112	1.112	1.111	1.111	1.109	1.109	1.109	1.108	1.109	1.108	1.109	1.109	1.109	1.110	1.111	1.112	1.114	1.115	1.118	1.120	1.124	1.126	1.130	1.134	1.139	1.145	1.150	1.155	1.161	1.166	1.172	1.181	1.188	1.195	1.204	1.212	1.220	1.229	1.239	1.249	1.259	1.269	1.279	1.290	1.301	1.311	1.322	1.334	1.344	1.356	1.366	1.378	1.390	1.400	1.411	1.422	1.434	1.444	1.456	1.466	1.476	1.486	1.496	1.506	1.516	1.525	1.535	1.544	1.551	1.560	1.569	1.576	1.584	1.590	1.598	1.604	1.610	1.615	1.620	1.626	1.630	1.635	1.639	1.644	1.648	1.650	1.652	1.656	1.659	1.661	1.664	1.666	1.669	1.670	1.672	1.675	1.676	1.679	1.680	1.682	1.684	1.686	1.688	1.690	1.692	1.695	1.698	1.701	1.704	1.708	1.711	1.715	1.719	1.724	1.729	1.734	1.740	1.746	1.751	1.758	1.765	1.772	1.781	1.789	1.798	1.806	1.816	1.828	1.839	1.850	1.861	1.872	1.885	1.899	1.912	1.926	1.940	1.955	1.970	1.985	2.001	2.018	2.035	2.051	2.069	2.086	2.104	2.121	2.140	2.159	2.176	2.196	2.214	2.234	2.252	2.271	2.290	2.309	2.328	2.345	2.364	2.381	2.399	2.416	2.432	2.450	2.465	2.481	2.498	2.512	2.526	2.541	2.554	2.568	2.580	2.592	2.604	2.615	2.624	2.634	2.642	2.650	2.658	2.665	2.670	2.676	2.681	2.686	2.690	2.694	2.698	2.700	2.701	2.704	2.706	2.706	2.709	2.709	2.709	2.710	2.709	2.709	2.709	2.708	2.708	2.708	2.706	2.706	2.706	2.705	2.705	2.705	2.705	2.706	2.706	2.706	2.708	2.708	2.709	2.710	2.711	2.712	2.714	2.714	2.716	2.716	2.719	2.721	2.721	2.722	2.725	2.725	2.726	2.726	2.728	2.728	2.728	2.728	2.728	2.726	2.725	2.724	2.721	2.718	2.714	2.710	2.706	2.701	2.695	2.689	2.681	2.674	2.665	2.658	2.648	2.636	2.626	2.615	2.601	2.589	2.575	2.561	2.546	2.531	2.516	2.499	2.482	2.465	2.446	2.429	2.409	2.390	2.369	2.350	2.328	2.308	2.285	2.262	2.241	2.219	2.196	2.172	2.149	2.124	2.101	2.075	2.051	2.026	2.000	1.975	1.949	1.922	1.896	1.869	1.842	1.815	1.788	1.760	1.732	1.705	1.678	1.649	1.621	1.591	1.564	1.535	1.506	1.478	1.450	1.421	1.392	1.364	1.334	1.305	1.278	1.249	1.220	1.192	1.165	1.138	1.109	1.084	1.056	1.029	1.004	0.979	0.954	0.929	0.904	0.881	0.859	0.836	0.816	0.795	0.775	0.756	0.736	0.719	0.701	0.685	0.669	0.654	0.640	0.625	0.611	0.600	0.588	0.575	0.565	0.555	0.545	0.535	0.528	0.519	0.511	0.502	0.495	0.489	0.482	0.475	0.469	0.462	0.456	0.449	0.444	0.436	0.430	0.424	0.418	0.409	0.402	0.395	0.386	0.379	0.370	0.360	0.350	0.340	0.329	0.318	0.306	0.292	0.280	0.268	0.252	0.239	0.224	0.208	0.192	0.175	0.158	0.140	0.122	0.105	0.086	0.068	0.048	0.029	0.009	-0.011	-0.031	-0.051	-0.071	-0.092	-0.112	-0.134	-0.154	-0.174	-0.195	-0.214	-0.235	-0.254	-0.274	-0.292	-0.312	-0.331	-0.350	-0.368	-0.385	-0.401	-0.418	-0.434	-0.450	-0.465	-0.479	-0.492	-0.505	-0.518	-0.529	-0.540	-0.550	-0.559	-0.568	-0.576	-0.584	-0.589	-0.595	-0.599	-0.602	-0.605	-0.606	-0.608	-0.609	-0.608	-0.605	-0.604	-0.600	-0.596	-0.591	-0.585	-0.579	-0.571	-0.562	-0.552	-0.544	-0.532	-0.520	-0.507	-0.495	-0.481	-0.465	-0.450	-0.434	-0.416	-0.399	-0.381	-0.361	-0.342	-0.322	-0.302	-0.280	-0.259	-0.236	-0.215	-0.191	-0.170	-0.146	-0.122	-0.099	-0.075	-0.051	-0.028	-0.004	0.021	0.044	0.068	0.092	0.115	0.139	0.161	0.185	0.208	0.230	0.251	0.272	0.294	0.314	0.334	0.352	0.371	0.390	0.408	0.424	0.440	0.456	0.470	0.482	0.495	0.507	0.519	0.529	0.539	0.548	0.555	0.561	0.568	0.574	0.578	0.581	0.584	0.586	0.588	0.589	0.590	0.590	0.588	0.588	0.585	0.582	0.579	0.575	0.572	0.569	0.565	0.560	0.556	0.551	0.546	0.542	0.539	0.535	0.530	0.528	0.525	0.521	0.519	0.516	0.515	0.514	0.512	0.514	0.514	0.515	0.518	0.520	0.522	0.526	0.531	0.536	0.542	0.549	0.556	0.564	0.572	0.581	0.591	0.601	0.612	0.624	0.635	0.648	0.660	0.672	0.686	0.699	0.714	0.726	0.740	0.754	0.768	0.780	0.794	0.808	0.820	0.832	0.844	0.856	0.869	0.879	0.890	0.901	0.910	0.920	0.928	0.936	0.944	0.950	0.956	0.962	0.966	0.970	0.975	0.976	0.980	0.981	0.981	0.981	0.981	0.980	0.979	0.976	0.974	0.970	0.968	0.962	0.959	0.952	0.949	0.942	0.938	0.931	0.925	0.919	0.911	0.905	0.898	0.891	0.884	0.878	0.870	0.862	0.856	0.850	0.842	0.836	0.830	0.824	0.818	0.811	0.806	0.800	0.794	0.790	0.785	0.780	0.776	0.771	0.768	0.762	0.759	0.755	0.752	0.748	0.745	0.742	0.739	0.736	0.734	0.730	0.728	0.725	0.721	0.719	0.716	0.714	0.711	0.706	0.704	0.700	0.696	0.694	0.690	0.685	0.681	0.676	0.672	0.666	0.662	0.656	0.650	0.645	0.639	0.632	0.625	0.619	0.612	0.605	0.598	0.590	0.582	0.574	0.566	0.558	0.549	0.540	0.531	0.524	0.515	0.506	0.498	0.489	0.480	0.471	0.464	0.454	0.445	0.438	0.429	0.421	0.414	0.406	0.398	0.391	0.385	0.378	0.371	0.365	0.359	0.355	0.349	0.344	0.339	0.336	0.331	0.329	0.326	0.322	0.320	0.319	0.318	0.316	0.316	0.315	0.315	0.315	0.315	0.316	0.318	0.320	0.321	0.324	0.326	0.329	0.331	0.335	0.339	0.342	0.348	0.352	0.356	0.361	0.366	0.371	0.378	0.382	0.390	0.395	0.401	0.408	0.415	0.421	0.428	0.435	0.442	0.449	0.456	0.465	0.472	0.480	0.488	0.494	0.502	0.510	0.519	0.526	0.535	0.542	0.551	0.559	0.568	0.575	0.584	0.591	0.598	0.605	0.612	0.620	0.628	0.634	0.641	0.648	0.654	0.660	0.666	0.672	0.678	0.684	0.689	0.694	0.699	0.701	0.705	0.710	0.711	0.715	0.718	0.720	0.721	0.722	0.724	0.724	0.724	0.724	0.724	0.722	0.721	0.721	0.719	0.718	0.716	0.712	0.711	0.708	0.705	0.701	0.699	0.695	0.691	0.689	0.684	0.680	0.678	0.674	0.670	0.665	0.662	0.659	0.654	0.651	0.648	0.645	0.641	0.639	0.635	0.634	0.630	0.628	0.626	0.624	0.621	0.621	0.620	0.620	0.620	0.619	0.619	0.620	0.621	0.621	0.624	0.625	0.628	0.630	0.632	0.635	0.639	0.642	0.646	0.650	0.655	0.660	0.664	0.669	0.675	0.681	0.688	0.692	0.700	0.708	0.715	0.721	0.729	0.738	0.745	0.752	0.761	0.769	0.779	0.788	0.796	0.805	0.814	0.824	0.832	0.841	0.851	0.860	0.870	0.879	0.888	0.896	0.906	0.916	0.924	0.932	0.941	0.949	0.958	0.965	0.974	0.980	0.988	0.994	1.000	1.006	1.011	1.016	1.022	1.026	1.030	1.034	1.038	1.040	1.042	1.045	1.046	1.048	1.049	1.049	1.049	1.048	1.048	1.046	1.045	1.042	1.041	1.038	1.034	1.031	1.028	1.024	1.019	1.015	1.011	1.006	1.001	0.996	0.991	0.986	0.982	0.978	0.972	0.968	0.962	0.959	0.955	0.949	0.945	0.941	0.939	0.935	0.931	0.929	0.928	0.925	0.922	0.921	0.921	0.920	0.919	0.920	0.919	0.919	0.920	0.920	0.922	0.924	0.925	0.928	0.930	0.930	0.932	0.935	0.939	0.940	0.944	0.945	0.948	0.950	0.951	0.952	0.954	0.954	0.955	0.955	0.954	0.954	0.951	0.949	0.946	0.944	0.940	0.936	0.930	0.924	0.918	0.910	0.902	0.895	0.885	0.876	0.865	0.854	0.842	0.830	0.816	0.802	0.789	0.774	0.758	0.741	0.726	0.710	0.692	0.675	0.658	0.639	0.621	0.602	0.585	0.565	0.548	0.529	0.511	0.492	0.475	0.458	0.440	0.424	0.406	0.390	0.375	0.359	0.344	0.331	0.316	0.305	0.292	0.280	0.270	0.260	0.251	0.242	0.234	0.228	0.221	0.215	0.211	0.206	0.205	0.201	0.200	0.200	0.200	0.200	0.200	0.204	0.206	0.209	0.212	0.218	0.222	0.228	0.234	0.241	0.248	0.255	0.262	0.270	0.279	0.288	0.298	0.308	0.316	0.325	0.335	0.346	0.355	0.365	0.375	0.385	0.395	0.405	0.415	0.424	0.434	0.442	0.451	0.461	0.470	0.476	0.485	0.491	0.500	0.506	0.511	0.518	0.522	0.528	0.531	0.535	0.539	0.541	0.544	0.545	0.546	0.546	0.548	0.548	0.546	0.544	0.544	0.540	0.536	0.534	0.529	0.524	0.519	0.514	0.507	0.501	0.494	0.486	0.479	0.471	0.462	0.455	0.446	0.438	0.428	0.418	0.409	0.400	0.390	0.380	0.369	0.359	0.350	0.339	0.329	0.318	0.308	0.299	0.289	0.279	0.269	0.259	0.250	0.239	0.230	0.221	0.212	0.204	0.196	0.189	0.180	0.172	0.166	0.159	0.152	0.146	0.141	0.135	0.130	0.124	0.120	0.116	0.111	0.108	0.105	0.101	0.099	0.098	0.095	0.094	0.091	0.091	0.091	0.090	0.090	0.090	0.090	0.092	0.094	0.095	0.096	0.100	0.102	0.106	0.109	0.114	0.118	0.121	0.126	0.130	0.136	0.141	0.148	0.154	0.160	0.166	0.172	0.180	0.186	0.194	0.201	0.209	0.215	0.222	0.230	0.238	0.245	0.251	0.258	0.265	0.271	0.278	0.284	0.290	0.295	0.300	0.304	0.309	0.312	0.315	0.319	0.320	0.321	0.321	0.321	0.321	0.320	0.318	0.315	0.311	0.308	0.302	0.298	0.290	0.284	0.275	0.266	0.258	0.246	0.235	0.224	0.211	0.198	0.184	0.170	0.155	0.139	0.124	0.108	0.090	0.072	0.056	0.038	0.021	0.002	-0.015	-0.032	-0.051	-0.069	-0.086	-0.104	-0.121	-0.138	-0.155	-0.171	-0.188	-0.202	-0.218	-0.231	-0.245	-0.258	-0.270	-0.280	-0.291	-0.301	-0.310	-0.316	-0.324	-0.330	-0.334	-0.338	-0.340	-0.341	-0.342	-0.341	-0.340	-0.338	-0.335	-0.330	-0.325	-0.319	-0.311	-0.304	-0.295	-0.286	-0.275	-0.264	-0.252	-0.240	-0.228	-0.214	-0.200	-0.185	-0.171	-0.156	-0.140	-0.125	-0.109	-0.094	-0.078	-0.062	-0.046	-0.031	-0.016	-0.001	0.012	0.028	0.041	0.055	0.068	0.080	0.091	0.102	0.112	0.121	0.130	0.139	0.146	0.152	0.158	0.164	0.168	0.170	0.172	0.172	0.172	0.171	0.170	0.168	0.164	0.160	0.155	0.149	0.142	0.135	0.126	0.116	0.108	0.098	0.086	0.075	0.064	0.051	0.038	0.025	0.010	-0.002	-0.016	-0.030	-0.045	-0.059	-0.074	-0.088	-0.102	-0.116	-0.129	-0.142	-0.155	-0.169	-0.181	-0.191	-0.202	-0.212	-0.224	-0.232	-0.241	-0.249	-0.256	-0.262	-0.269	-0.272	-0.276	-0.280	-0.282	-0.282	-0.282	-0.282	-0.280	-0.279	-0.276	-0.272	-0.268	-0.264	-0.258	-0.250	-0.244	-0.235	-0.226	-0.218	-0.209	-0.199	-0.188	-0.176	-0.166	-0.155	-0.142	-0.131	-0.121	-0.109	-0.098	-0.086	-0.075	-0.064	-0.054	-0.042	-0.032	-0.022	-0.014	-0.005	0.004	0.010	0.016	0.022	0.029	0.032	0.036	0.040	0.042	0.044	0.045	0.045	0.044	0.042	0.040	0.036	0.034	0.029	0.022	0.016	0.010	0.002	-0.005	-0.014	-0.024	-0.035	-0.045	-0.056	-0.068	-0.080	-0.092	-0.105	-0.119	-0.131	-0.146	-0.160	-0.174	-0.188	-0.202	-0.218	-0.231	-0.245	-0.259	-0.272	-0.286	-0.299	-0.312	-0.325	-0.339	-0.351	-0.362	-0.374	-0.385	-0.396	-0.406	-0.416	-0.425	-0.434	-0.441	-0.449	-0.456	-0.461	-0.468	-0.472	-0.476	-0.480	-0.482	-0.485	-0.486	-0.486	-0.488	-0.486	-0.485	-0.482	-0.481	-0.478	-0.474	-0.469	-0.464	-0.458	-0.451	-0.444	-0.436	-0.429	-0.419	-0.410	-0.401	-0.391	-0.381	-0.370	-0.359	-0.348	-0.336	-0.324	-0.312	-0.300	-0.286	-0.275	-0.261	-0.249	-0.236	-0.224	-0.211	-0.200	-0.188	-0.175	-0.164	-0.151	-0.141	-0.129	-0.119	-0.108	-0.098	-0.089	-0.079	-0.069	-0.060	-0.051	-0.044	-0.035	-0.028	-0.021	-0.014	-0.008	-0.001	0.004	0.010	0.015	0.021	0.025	0.030	0.035	0.040	0.045	0.049	0.052	0.056	0.060	0.064	0.069	0.072	0.076	0.081	0.085	0.090	0.094	0.099	0.105	0.109	0.115	0.121	0.126	0.132	0.140	0.146	0.152	0.160	0.168	0.175	0.184	0.192	0.201	0.209	0.219	0.228	0.238	0.248	0.258	0.266	0.276	0.286	0.298	0.308	0.318	0.329	0.340	0.350	0.361	0.372	0.384	0.395	0.405	0.418	0.429	0.439	0.450	0.461	0.472	0.484	0.495	0.505	0.518	0.529	0.540	0.551	0.562	0.574	0.585	0.596	0.608	0.619	0.630	0.642	0.652	0.664	0.675	0.688	0.699	0.710	0.721	0.731	0.742	0.754	0.765	0.776	0.788	0.799	0.810	0.821	0.832	0.841	0.851	0.862	0.874	0.884	0.892	0.902	0.911	0.921	0.930	0.938	0.946	0.954	0.961	0.968	0.975	0.981	0.988	0.991	0.996	1.000	1.005	1.009	1.010	1.014	1.015	1.016	1.018	1.018	1.018	1.018	1.015	1.014	1.011	1.009	1.005	1.001	0.996	0.991	0.985	0.980	0.972	0.965	0.959	0.950	0.941	0.932	0.922	0.914	0.904	0.892	0.881	0.870	0.859	0.845	0.832	0.819	0.806	0.791	0.778	0.762	0.748	0.734	0.718	0.701	0.684	0.668	0.651	0.634	0.618	0.599	0.581	0.562	0.544	0.525	0.506	0.488	0.468	0.449	0.430	0.409	0.390	0.370	0.351	0.330	0.311	0.291	0.272	0.254	0.234	0.216	0.198	0.180	0.161	0.144	0.126	0.111	0.094	0.079	0.064	0.049	0.035	0.022	0.010	-0.004	-0.014	-0.025	-0.035	-0.044	-0.052	-0.060	-0.068	-0.074	-0.079	-0.084	-0.088	-0.090	-0.091	-0.092	-0.094	-0.092	-0.091	-0.090	-0.086	-0.084	-0.079	-0.072	-0.068	-0.060	-0.052	-0.045	-0.038	-0.029	-0.018	-0.009	0.002	0.014	0.025	0.038	0.049	0.062	0.074	0.086	0.100	0.112	0.126	0.139	0.152	0.166	0.179	0.191	0.204	0.216	0.229	0.241	0.254	0.265	0.276	0.286	0.298	0.306	0.316	0.325	0.335	0.342	0.351	0.358	0.365	0.370	0.374	0.379	0.382	0.386	0.388	0.390	0.391	0.391	0.390	0.389	0.388	0.384	0.381	0.376	0.371	0.366	0.360	0.354	0.345	0.338	0.328	0.318	0.306	0.295	0.284	0.271	0.258	0.242	0.229	0.214	0.198	0.182	0.166	0.148	0.131	0.112	0.094	0.075	0.055	0.036	0.015	-0.004	-0.025	-0.045	-0.066	-0.086	-0.108	-0.128	-0.150	-0.171	-0.191	-0.211	-0.232	-0.252	-0.274	-0.292	-0.311	-0.331	-0.350	-0.369	-0.386	-0.405	-0.422	-0.438	-0.455	-0.470	-0.485	-0.500	-0.515	-0.528	-0.540	-0.551	-0.564	-0.574	-0.585	-0.594	-0.602	-0.611	-0.619	-0.626	-0.631	-0.638	-0.642	-0.648	-0.651	-0.654	-0.655	-0.658	-0.660	-0.660	-0.661	-0.660	-0.661	-0.659	-0.659	-0.659	-0.655	-0.652	-0.651	-0.649	-0.645	-0.641	-0.638	-0.635	-0.631	-0.626	-0.622	-0.619	-0.614	-0.610	-0.605	-0.601	-0.598	-0.592	-0.589	-0.586	-0.581	-0.578	-0.574	-0.571	-0.568	-0.565	-0.562	-0.560	-0.558	-0.555	-0.554	-0.554	-0.552	-0.551	-0.550	-0.551	-0.551	-0.551	-0.552	-0.555	-0.556	-0.558	-0.560	-0.562	-0.566	-0.571	-0.575	-0.580	-0.584	-0.590	-0.594	-0.600	-0.606	-0.614	-0.620	-0.628	-0.634	-0.642	-0.650	-0.659	-0.666	-0.675	-0.684	-0.691	-0.701	-0.709	-0.719	-0.726	-0.736	-0.744	-0.752	-0.760	-0.770	-0.778	-0.784	-0.791	-0.798	-0.804	-0.810	-0.815	-0.820	-0.824	-0.828	-0.830	-0.832	-0.832	-0.832	-0.832	-0.831	-0.828	-0.825	-0.820	-0.816	-0.810	-0.802	-0.794	-0.784	-0.774	-0.764	-0.751	-0.738	-0.724	-0.709	-0.692	-0.675	-0.658	-0.638	-0.619	-0.598	-0.575	-0.554	-0.531	-0.507	-0.482	-0.459	-0.434	-0.409	-0.384	-0.358	-0.331	-0.305	-0.280	-0.254	-0.228	-0.202	-0.176	-0.151	-0.128	-0.102	-0.079	-0.056	-0.034	-0.012	0.009	0.028	0.046	0.065	0.082	0.099	0.112	0.128	0.140	0.150	0.160	0.169	0.176	0.182	0.188	0.191	0.194	0.195	0.195	0.194	0.191	0.188	0.182	0.176	0.169	0.162	0.152	0.142	0.132	0.120	0.108	0.094	0.079	0.065	0.050	0.034	0.018	0.001	-0.015	-0.031	-0.048	-0.065	-0.081	-0.100	-0.116	-0.132	-0.150	-0.165	-0.180	-0.196	-0.211	-0.225	-0.239	-0.252	-0.265	-0.278	-0.288	-0.298	-0.308	-0.316	-0.322	-0.330	-0.336	-0.341	-0.345	-0.349	-0.351	-0.352	-0.354	-0.352	-0.352	-0.350	-0.349	-0.345	-0.341	-0.336	-0.331	-0.324	-0.318	-0.310	-0.301	-0.294	-0.284	-0.276	-0.266	-0.255	-0.245	-0.235	-0.225	-0.214	-0.202	-0.191	-0.180	-0.169	-0.158	-0.148	-0.135	-0.124	-0.114	-0.104	-0.094	-0.084	-0.074	-0.064	-0.055	-0.046	-0.039	-0.030	-0.022	-0.016	-0.008	-0.001	0.005	0.011	0.018	0.022	0.026	0.031	0.036	0.041	0.045	0.050	0.052	0.058	0.061	0.065	0.068	0.072	0.076	0.080	0.084	0.088	0.091	0.096	0.100	0.106	0.110	0.116	0.122	0.130	0.136	0.144	0.151	0.160	0.170	0.180	0.190	0.201	0.212	0.225	0.238	0.251	0.265	0.281	0.298	0.315	0.331	0.350	0.369	0.388	0.408	0.429	0.450	0.471	0.495	0.518	0.541	0.566	0.591	0.616	0.642	0.668	0.695	0.720	0.748	0.775	0.801	0.830	0.856	0.884	0.912	0.940	0.968	0.995	1.021	1.048	1.075	1.100	1.125	1.150	1.176	1.200	1.222	1.246	1.269	1.290	1.311	1.331	1.350	1.368	1.385	1.401	1.418	1.432	1.445	1.459	1.470	1.480	1.490	1.498	1.506	1.512	1.518	1.522	1.526	1.530	1.531	1.531	1.531	1.531	1.528	1.525	1.521	1.516	1.511	1.505	1.499	1.491	1.482	1.474	1.462	1.454	1.441	1.431	1.419	1.409	1.395	1.382	1.369	1.356	1.342	1.329	1.315	1.301	1.288	1.272	1.259	1.245	1.230	1.216	1.202	1.188	1.175	1.161	1.148	1.134	1.121	1.109	1.096	1.085	1.074	1.062	1.051	1.042	1.031	1.022	1.014	1.005	0.996	0.990	0.981	0.975	0.970	0.964	0.960	0.955	0.951	0.948	0.945	0.942	0.941	0.940	0.940	0.939	0.940	0.941	0.944	0.946	0.948	0.950	0.955	0.958	0.961	0.968	0.971	0.976	0.981	0.988	0.994	1.000	1.006	1.012	1.019	1.025	1.031	1.039	1.046	1.054	1.060	1.068	1.074	1.081	1.088	1.094	1.101	1.108	1.114	1.120	1.126	1.130	1.135	1.141	1.145	1.150	1.155	1.159	1.161	1.165	1.168	1.171	1.172	1.174	1.175	1.178	1.178	1.179	1.179	1.178	1.176	1.174	1.172	1.170	1.169	1.165	1.162	1.159	1.155	1.151	1.146	1.142	1.136	1.131	1.126	1.120	1.114	1.106	1.101	1.094	1.086	1.079	1.072	1.065	1.058	1.051	1.042	1.035	1.028	1.021	1.015	1.008	1.001	0.994	0.988	0.981	0.975	0.970	0.965	0.961	0.956	0.952	0.949	0.946	0.944	0.941	0.940	0.939	0.939	0.938	0.939	0.940	0.942	0.944	0.948	0.951	0.956	0.960	0.965	0.971	0.978	0.984	0.990	0.996	1.005	1.012	1.021	1.029	1.038	1.046	1.055	1.065	1.072	1.081	1.090	1.100	1.108	1.116	1.124	1.132	1.140	1.148	1.155	1.160	1.166	1.172	1.178	1.181	1.185	1.189	1.190	1.192	1.192	1.194	1.194	1.192	1.190	1.188	1.184	1.180	1.176	1.170	1.164	1.158	1.150	1.141	1.134	1.124	1.114	1.104	1.091	1.080	1.068	1.054	1.041	1.028	1.012	0.999	0.984	0.969	0.952	0.938	0.922	0.906	0.889	0.872	0.856	0.839	0.824	0.806	0.790	0.772	0.756	0.739	0.722	0.706	0.689	0.672	0.656	0.640	0.624	0.609	0.592	0.578	0.561	0.546	0.531	0.516	0.501	0.489	0.474	0.460	0.446	0.432	0.420	0.406	0.394	0.381	0.370	0.356	0.345	0.334	0.322	0.311	0.299	0.289	0.278	0.268	0.258	0.246	0.238	0.226	0.218	0.209	0.199	0.189	0.181	0.171	0.162	0.152	0.142	0.134	0.124	0.116	0.106	0.096	0.088	0.076	0.066	0.056	0.045	0.035	0.024	0.012	0.000	-0.010	-0.022	-0.036	-0.049	-0.062	-0.075	-0.089	-0.102	-0.118	-0.134	-0.149	-0.164	-0.180	-0.195	-0.212	-0.229	-0.246	-0.262	-0.279	-0.298	-0.315	-0.331	-0.349	-0.366	-0.384	-0.400	-0.418	-0.434	-0.450	-0.466	-0.481	-0.498	-0.511	-0.526	-0.539	-0.551	-0.562	-0.572	-0.582	-0.591	-0.600	-0.608	-0.612	-0.618	-0.621	-0.625	-0.626	-0.628	-0.626	-0.625	-0.622	-0.618	-0.614	-0.608	-0.599	-0.591	-0.580	-0.570	-0.558	-0.545	-0.531	-0.518	-0.501	-0.485	-0.468	-0.450	-0.432	-0.412	-0.392	-0.374	-0.354	-0.334	-0.314	-0.292	-0.271	-0.251	-0.231	-0.211	-0.191	-0.172	-0.154	-0.135	-0.118	-0.100	-0.082	-0.066	-0.051	-0.038	-0.022	-0.010	0.001	0.012	0.021	0.031	0.039	0.046	0.052	0.056	0.060	0.062	0.065	0.065	0.066	0.065	0.062	0.060	0.056	0.051	0.048	0.041	0.035	0.028	0.020	0.012	0.004	-0.005	-0.014	-0.022	-0.032	-0.041	-0.051	-0.061	-0.070	-0.080	-0.090	-0.099	-0.108	-0.116	-0.126	-0.134	-0.142	-0.150	-0.156	-0.164	-0.170	-0.176	-0.180	-0.186	-0.190	-0.194	-0.198	-0.200	-0.201	-0.202	-0.204	-0.205	-0.205	-0.205	-0.204	-0.204	-0.202	-0.200	-0.199	-0.195	-0.192	-0.189	-0.186	-0.182	-0.179	-0.175	-0.171	-0.168	-0.162	-0.159	-0.155	-0.151	-0.148	-0.144	-0.141	-0.138	-0.134	-0.132	-0.130	-0.128	-0.126	-0.124	-0.122	-0.122	-0.122	-0.122	-0.124	-0.125	-0.126	-0.129	-0.132	-0.135	-0.139	-0.142	-0.146	-0.151	-0.156	-0.164	-0.169	-0.175	-0.182	-0.190	-0.198	-0.206	-0.214	-0.222	-0.231	-0.240	-0.249	-0.259	-0.269	-0.278	-0.286	-0.296	-0.305	-0.315	-0.324	-0.334	-0.342	-0.351	-0.360	-0.368	-0.376	-0.384	-0.391	-0.399	-0.404	-0.411	-0.418	-0.422	-0.428	-0.432	-0.436	-0.441	-0.445	-0.448	-0.450	-0.452	-0.454	-0.456	-0.458	-0.459	-0.459	-0.459	-0.460	-0.460	-0.459	-0.459	-0.458	-0.458	-0.455	-0.454	-0.452	-0.450	-0.448	-0.446	-0.445	-0.442	-0.441	-0.440	-0.438	-0.438	-0.435	-0.435	-0.435	-0.434	-0.432	-0.432	-0.432	-0.432	-0.434	-0.434	-0.435	-0.436	-0.438	-0.440	-0.442	-0.445	-0.448	-0.451	-0.455	-0.459	-0.464	-0.468	-0.472	-0.478	-0.482	-0.489	-0.495	-0.502	-0.509	-0.515	-0.522	-0.530	-0.536	-0.545	-0.552	-0.560	-0.568	-0.575	-0.582	-0.591	-0.599	-0.608	-0.615	-0.622	-0.630	-0.638	-0.645	-0.652	-0.659	-0.665	-0.671	-0.678	-0.684	-0.689	-0.694	-0.699	-0.702	-0.708	-0.709	-0.712	-0.715	-0.718	-0.719	-0.719	-0.720	-0.720	-0.720	-0.718	-0.718	-0.715	-0.714	-0.711	-0.706	-0.704	-0.700	-0.695	-0.691	-0.688	-0.681	-0.676	-0.670	-0.664	-0.658	-0.651	-0.646	-0.639	-0.631	-0.626	-0.619	-0.611	-0.605	-0.598	-0.591	-0.584	-0.579	-0.571	-0.565	-0.559	-0.552	-0.548	-0.541	-0.535	-0.530	-0.525	-0.520	-0.515	-0.510	-0.505	-0.501	-0.496	-0.492	-0.488	-0.484	-0.480	-0.476	-0.474	-0.469	-0.466	-0.462	-0.459	-0.455	-0.451	-0.448	-0.444	-0.439	-0.436	-0.432	-0.426	-0.422	-0.418	-0.414	-0.409	-0.405	-0.400	-0.395	-0.389	-0.385	-0.379	-0.374	-0.368	-0.362	-0.356	-0.351	-0.345	-0.340	-0.334	-0.328	-0.321	-0.315	-0.311	-0.305	-0.299	-0.294	-0.286	-0.281	-0.276	-0.271	-0.265	-0.260	-0.255	-0.250	-0.245	-0.240	-0.236	-0.231	-0.225	-0.221	-0.216	-0.212	-0.208	-0.202	-0.198	-0.192	-0.188	-0.182	-0.175	-0.170	-0.164	-0.158	-0.151	-0.144	-0.136	-0.129	-0.120	-0.112	-0.101	-0.092	-0.081	-0.071	-0.059	-0.046	-0.034	-0.021	-0.008	0.006	0.021	0.038	0.055	0.071	0.089	0.106	0.125	0.142	0.162	0.182	0.201	0.222	0.242	0.264	0.285	0.308	0.328	0.350	0.371	0.394	0.415	0.436	0.459	0.480	0.500	0.521	0.541	0.562	0.582	0.601	0.621	0.639	0.658	0.675	0.692	0.708	0.725	0.740	0.755	0.769	0.781	0.795	0.806	0.819	0.829	0.839	0.849	0.858	0.866	0.872	0.881	0.888	0.891	0.898	0.901	0.904	0.908	0.910	0.911	0.912	0.914	0.914	0.914	0.912	0.911	0.908	0.905	0.902	0.899	0.894	0.890	0.884	0.878	0.871	0.864	0.856	0.849	0.840	0.830	0.821	0.810	0.800	0.788	0.776	0.764	0.751	0.738	0.724	0.710	0.695	0.680	0.664	0.649	0.632	0.616	0.599	0.582	0.565	0.549	0.530	0.512	0.495	0.475	0.458	0.440	0.420	0.404	0.385	0.368	0.349	0.331	0.314	0.296	0.279	0.262	0.246	0.229	0.214	0.198	0.184	0.168	0.154	0.139	0.126	0.112	0.099	0.088	0.075	0.064	0.052	0.041	0.030	0.020	0.011	0.001	-0.008	-0.015	-0.025	-0.032	-0.039	-0.048	-0.055	-0.061	-0.069	-0.076	-0.082	-0.090	-0.096	-0.102	-0.109	-0.115	-0.121	-0.128	-0.134	-0.140	-0.146	-0.152	-0.159	-0.165	-0.171	-0.178	-0.184	-0.190	-0.198	-0.204	-0.211	-0.216	-0.224	-0.230	-0.236	-0.242	-0.249	-0.255	-0.261	-0.268	-0.274	-0.280	-0.285	-0.291	-0.298	-0.302	-0.309	-0.314	-0.318	-0.324	-0.329	-0.332	-0.338	-0.341	-0.346	-0.350	-0.354	-0.358	-0.360	-0.364	-0.368	-0.370	-0.372	-0.375	-0.376	-0.379	-0.381	-0.382	-0.384	-0.385	-0.386	-0.388	-0.389	-0.389	-0.390	-0.390	-0.390	-0.391	-0.390	-0.390	-0.390	-0.389	-0.388	-0.386	-0.385	-0.382	-0.382	-0.380	-0.378	-0.375	-0.372	-0.369	-0.365	-0.362	-0.358	-0.354	-0.349	-0.345	-0.340	-0.335	-0.331	-0.325	-0.320	-0.314	-0.306	-0.300	-0.294	-0.285	-0.279	-0.271	-0.262	-0.255	-0.246	-0.239	-0.230	-0.222	-0.212	-0.205	-0.196	-0.188	-0.180	-0.171	-0.161	-0.154	-0.145	-0.136	-0.130	-0.121	-0.114	-0.108	-0.099	-0.092	-0.086	-0.081	-0.075	-0.069	-0.065	-0.060	-0.056	-0.052	-0.050	-0.046	-0.044	-0.041	-0.041	-0.040	-0.039	-0.039	-0.039	-0.040	-0.041	-0.042	-0.045	-0.046	-0.050	-0.052	-0.056	-0.060	-0.064	-0.069	-0.072	-0.078	-0.081	-0.086	-0.092	-0.096	-0.102	-0.108	-0.112	-0.119	-0.124	-0.130	-0.136	-0.141	-0.146	-0.152	-0.159	-0.164	-0.169	-0.174	-0.179	-0.184	-0.189	-0.192	-0.196	-0.202	-0.205	-0.210	-0.212	-0.216	-0.219	-0.221	-0.225	-0.226	-0.229	-0.230	-0.232	-0.232	-0.234	-0.235	-0.235	-0.235	-0.235	-0.235	-0.234	-0.234	-0.232	-0.230	-0.229	-0.228	-0.225	-0.222	-0.219	-0.216	-0.212	-0.209	-0.205	-0.200	-0.196	-0.191	-0.186	-0.180	-0.175	-0.169	-0.164	-0.156	-0.150	-0.142	-0.135	-0.129	-0.121	-0.112	-0.105	-0.098	-0.088	-0.079	-0.070	-0.061	-0.051	-0.042	-0.032	-0.022	-0.012	-0.004	0.006	0.018	0.028	0.038	0.048	0.058	0.068	0.079	0.090	0.100	0.109	0.120	0.130	0.140	0.150	0.160	0.169	0.179	0.189	0.198	0.208	0.215	0.225	0.234	0.241	0.250	0.258	0.266	0.274	0.282	0.289	0.296	0.304	0.310	0.318	0.324	0.330	0.335	0.342	0.348	0.355	0.360	0.365	0.370	0.375	0.381	0.385	0.391	0.396	0.401	0.408	0.411	0.418	0.421	0.428	0.434	0.439	0.444	0.450	0.455	0.461	0.468	0.472	0.479	0.484	0.490	0.498	0.504	0.509	0.516	0.522	0.530	0.538	0.544	0.551	0.559	0.565	0.572	0.578	0.585	0.591	0.598	0.605	0.611	0.618	0.624	0.629	0.635	0.639	0.645	0.649	0.654	0.656	0.660	0.662	0.665	0.666	0.668	0.668	0.669	0.666	0.666	0.664	0.661	0.659	0.655	0.651	0.648	0.641	0.635	0.629	0.620	0.612	0.604	0.594	0.584	0.572	0.561	0.550	0.538	0.524	0.511	0.498	0.484	0.469	0.455	0.440	0.425	0.409	0.394	0.379	0.362	0.346	0.331	0.315	0.300	0.285	0.271	0.256	0.241	0.228	0.214	0.200	0.189	0.176	0.166	0.154	0.144	0.135	0.126	0.119	0.111	0.105	0.099	0.094	0.090	0.088	0.085	0.084	0.081	0.081	0.081	0.084	0.086	0.089	0.092	0.096	0.101	0.106	0.111	0.119	0.125	0.134	0.141	0.149	0.158	0.166	0.175	0.185	0.194	0.204	0.214	0.222	0.232	0.242	0.250	0.260	0.269	0.279	0.288	0.295	0.304	0.311	0.319	0.325	0.331	0.338	0.344	0.349	0.354	0.358	0.361	0.365	0.369	0.370	0.372	0.374	0.375	0.376	0.376	0.375	0.375	0.374	0.372	0.370	0.368	0.366	0.362	0.359	0.356	0.352	0.349	0.344	0.340	0.336	0.331	0.326	0.321	0.316	0.311	0.305	0.301	0.295	0.290	0.284	0.279	0.274	0.269	0.264	0.258	0.252	0.248	0.242	0.238	0.232	0.228	0.222	0.219	0.214	0.210	0.206	0.200	0.196	0.194	0.189	0.186	0.181	0.179	0.175	0.172	0.170	0.168	0.165	0.162	0.159	0.158	0.155	0.154	0.151	0.150	0.149	0.146	0.145	0.144	0.142	0.141	0.140	0.139	0.138	0.136	0.135	0.135	0.134	0.132	0.131	0.130	0.129	0.128	0.126	0.122	0.121	0.119	0.115	0.112	0.110	0.106	0.102	0.098	0.094	0.089	0.084	0.078	0.071	0.064	0.058	0.050	0.042	0.034	0.025	0.016	0.006	-0.004	-0.014	-0.026	-0.036	-0.048	-0.059	-0.072	-0.084	-0.096	-0.110	-0.122	-0.138	-0.150	-0.164	-0.179	-0.192	-0.206	-0.220	-0.234	-0.248	-0.261	-0.274	-0.288	-0.301	-0.314	-0.326	-0.339	-0.350	-0.361	-0.374	-0.384	-0.394	-0.404	-0.412	-0.422	-0.430	-0.438	-0.445	-0.452	-0.459	-0.464	-0.469	-0.472	-0.478	-0.480	-0.482	-0.485	-0.488	-0.489	-0.490	-0.490	-0.490	-0.490	-0.489	-0.486	-0.485	-0.482	-0.480	-0.478	-0.474	-0.470	-0.466	-0.462	-0.456	-0.451	-0.446	-0.441	-0.435	-0.429	-0.421	-0.415	-0.408	-0.401	-0.394	-0.386	-0.380	-0.371	-0.362	-0.355	-0.346	-0.338	-0.330	-0.320	-0.311	-0.302	-0.294	-0.284	-0.275	-0.265	-0.255	-0.246	-0.236	-0.228	-0.218	-0.208	-0.199	-0.189	-0.179	-0.171	-0.161	-0.152	-0.144	-0.136	-0.128	-0.119	-0.110	-0.102	-0.095	-0.088	-0.081	-0.076	-0.070	-0.065	-0.060	-0.056	-0.051	-0.049	-0.045	-0.042	-0.040	-0.039	-0.036	-0.036	-0.035	-0.036	-0.036	-0.038	-0.039	-0.040	-0.042	-0.045	-0.048	-0.050	-0.054	-0.058	-0.060	-0.065	-0.069	-0.072	-0.076	-0.080	-0.084	-0.088	-0.092	-0.095	-0.098	-0.101	-0.104	-0.106	-0.108	-0.110	-0.111	-0.114	-0.114	-0.114	-0.112	-0.112	-0.111	-0.109	-0.106	-0.104	-0.100	-0.095	-0.091	-0.086	-0.081	-0.074	-0.068	-0.061	-0.052	-0.045	-0.036	-0.028	-0.020	-0.010	0.000	0.010	0.020	0.029	0.039	0.049	0.059	0.069	0.079	0.089	0.098	0.108	0.116	0.126	0.135	0.145	0.152	0.160	0.168	0.176	0.182	0.189	0.195	0.200	0.205	0.211	0.215	0.219	0.221	0.225	0.226	0.229	0.230	0.230	0.231	0.231	0.231	0.230	0.228	0.226	0.225	0.222	0.220	0.218	0.214	0.211	0.208	0.204	0.200	0.196	0.191	0.188	0.181	0.178	0.174	0.169	0.164	0.159	0.155	0.150	0.145	0.141	0.136	0.132	0.128	0.124	0.119	0.116	0.111	0.108	0.104	0.100	0.096	0.092	0.089	0.086	0.082	0.081	0.079	0.076	0.074	0.071	0.069	0.068	0.066	0.064	0.062	0.062	0.060	0.060	0.059	0.059	0.059	0.059	0.060	0.060	0.060	0.061	0.061	0.064	0.064	0.066	0.069	0.070	0.074	0.075	0.079	0.081	0.084	0.088	0.090	0.094	0.098	0.101	0.105	0.109	0.112	0.116	0.121	0.125	0.129	0.132	0.136	0.140	0.144	0.148	0.151	0.155	0.158	0.160	0.161	0.164	0.165	0.166	0.166	0.166	0.166	0.165	0.164	0.162	0.159	0.156	0.154	0.149	0.144	0.139	0.132	0.126	0.120	0.112	0.104	0.096	0.088	0.079	0.069	0.059	0.049	0.038	0.026	0.016	0.005	-0.008	-0.019	-0.029	-0.041	-0.052	-0.062	-0.075	-0.085	-0.096	-0.106	-0.114	-0.124	-0.132	-0.140	-0.148	-0.155	-0.160	-0.164	-0.169	-0.172	-0.176	-0.178	-0.179	-0.178	-0.178	-0.175	-0.174	-0.170	-0.165	-0.160	-0.154	-0.148	-0.139	-0.130	-0.120	-0.110	-0.100	-0.088	-0.076	-0.062	-0.050	-0.036	-0.022	-0.009	0.008	0.022	0.038	0.055	0.070	0.086	0.101	0.118	0.132	0.149	0.164	0.179	0.194	0.208	0.221	0.235	0.248	0.259	0.271	0.282	0.292	0.302	0.311	0.319	0.328	0.334	0.340	0.345	0.350	0.352	0.356	0.358	0.359	0.358	0.358	0.356	0.355	0.351	0.348	0.342	0.339	0.332	0.325	0.320	0.311	0.302	0.295	0.286	0.276	0.266	0.256	0.246	0.235	0.224	0.212	0.200	0.189	0.178	0.164	0.152	0.140	0.128	0.115	0.102	0.090	0.079	0.068	0.055	0.042	0.031	0.020	0.010	0.000	-0.011	-0.021	-0.030	-0.040	-0.048	-0.056	-0.064	-0.070	-0.079	-0.085	-0.090	-0.096	-0.101	-0.105	-0.109	-0.112	-0.115	-0.118	-0.121	-0.121	-0.122	-0.124	-0.124	-0.124	-0.124	-0.122	-0.120	-0.118	-0.116	-0.114	-0.110	-0.108	-0.104	-0.100	-0.096	-0.092	-0.088	-0.082	-0.079	-0.075	-0.070	-0.065	-0.061	-0.056	-0.052	-0.049	-0.046	-0.042	-0.039	-0.035	-0.034	-0.031	-0.029	-0.029	-0.028	-0.028	-0.026	-0.028	-0.030	-0.031	-0.032	-0.036	-0.040	-0.044	-0.050	-0.055	-0.061	-0.069	-0.078	-0.086	-0.095	-0.105	-0.116	-0.129	-0.140	-0.154	-0.168	-0.182	-0.199	-0.215	-0.232	-0.250	-0.269	-0.288	-0.306	-0.328	-0.348	-0.370	-0.391	-0.414	-0.438	-0.460	-0.484	-0.509	-0.532	-0.558	-0.584	-0.610	-0.635	-0.662	-0.689	-0.715	-0.742	-0.769	-0.796	-0.822	-0.851	-0.878	-0.905	-0.931	-0.959	-0.986	-1.012	-1.039	-1.066	-1.092	-1.119	-1.145	-1.170	-1.195	-1.220	-1.244	-1.269	-1.292	-1.316	-1.339	-1.360	-1.382	-1.404	-1.424	-1.444	-1.464	-1.482	-1.500	-1.519	-1.534	-1.550	-1.566	-1.581	-1.595	-1.608	-1.621	-1.632	-1.644	-1.654	-1.662	-1.671	-1.680	-1.688	-1.695	-1.701	-1.705	-1.710	-1.714	-1.716	-1.719	-1.721	-1.721	-1.722	-1.721	-1.721	-1.720	-1.719	-1.715	-1.714	-1.711	-1.708	-1.704	-1.700	-1.696	-1.692	-1.686	-1.682	-1.678	-1.672	-1.669	-1.664	-1.659	-1.654	-1.649	-1.644	-1.640	-1.636	-1.632	-1.629	-1.624	-1.621	-1.618	-1.616	-1.614	-1.611	-1.609	-1.606	-1.605	-1.604	-1.604	-1.602	-1.602	-1.602	-1.602	-1.601	-1.602	-1.604	-1.602	-1.604	-1.604	-1.605	-1.605	-1.605	-1.605	-1.605	-1.605	-1.605	-1.604	-1.602	-1.600	-1.599	-1.596	-1.594	-1.589	-1.585	-1.580	-1.576	-1.570	-1.564	-1.558	-1.550	-1.542	-1.534	-1.526	-1.518	-1.508	-1.498	-1.486	-1.476	-1.464	-1.452	-1.441	-1.429	-1.416	-1.404	-1.391	-1.379	-1.365	-1.352	-1.340	-1.328	-1.316	-1.304	-1.292	-1.280	-1.269	-1.259	-1.249	-1.239	-1.230	-1.222	-1.215	-1.206	-1.200	-1.195	-1.191	-1.186	-1.182	-1.180	-1.178	-1.176	-1.176	-1.176	-1.178	-1.178	-1.181	-1.184	-1.188	-1.191	-1.195	-1.201	-1.208	-1.214	-1.220	-1.226	-1.234	-1.240	-1.249	-1.256	-1.264	-1.271	-1.279	-1.288	-1.295	-1.301	-1.310	-1.316	-1.324	-1.329	-1.336	-1.341	-1.346	-1.351	-1.356	-1.360	-1.362	-1.366	-1.369	-1.370	-1.372	-1.372	-1.372	-1.372	-1.372	-1.371	-1.370	-1.369	-1.365	-1.361	-1.359	-1.355	-1.351	-1.346	-1.341	-1.336	-1.331	-1.325	-1.319	-1.312	-1.306	-1.300	-1.292	-1.286	-1.279	-1.272	-1.265	-1.259	-1.251	-1.245	-1.238	-1.230	-1.224	-1.218	-1.210	-1.204	-1.196	-1.190	-1.184	-1.178	-1.171	-1.164	-1.159	-1.152	-1.146	-1.140	-1.135	-1.129	-1.122	-1.116	-1.111	-1.105	-1.100	-1.095	-1.088	-1.084	-1.078	-1.072	-1.066	-1.060	-1.056	-1.050	-1.044	-1.038	-1.031	-1.025	-1.020	-1.012	-1.006	-1.000	-0.994	-0.988	-0.980	-0.972	-0.965	-0.958	-0.951	-0.944	-0.935	-0.928	-0.920	-0.912	-0.904	-0.895	-0.888	-0.879	-0.871	-0.862	-0.852	-0.845	-0.836	-0.828	-0.818	-0.809	-0.799	-0.789	-0.780	-0.770	-0.760	-0.749	-0.739	-0.729	-0.718	-0.708	-0.695	-0.684	-0.672	-0.661	-0.650	-0.639	-0.625	-0.612	-0.601	-0.589	-0.575	-0.562	-0.549	-0.535	-0.521	-0.506	-0.494	-0.478	-0.464	-0.449	-0.434	-0.418	-0.402	-0.386	-0.370	-0.352	-0.338	-0.320	-0.304	-0.285	-0.269	-0.250	-0.232	-0.215	-0.195	-0.178	-0.158	-0.140	-0.119	-0.100	-0.080	-0.059	-0.040	-0.019	0.001	0.022	0.044	0.066	0.088	0.109	0.131	0.152	0.175	0.198	0.220	0.242	0.265	0.288	0.310	0.332	0.356	0.379	0.401	0.425	0.448	0.470	0.492	0.515	0.539	0.561	0.585	0.606	0.629	0.651	0.675	0.696	0.719	0.740	0.762	0.785	0.806	0.829	0.851	0.872	0.894	0.915	0.936	0.958	0.979	0.999	1.020	1.041	1.061	1.081	1.102	1.122	1.142	1.164	1.184	1.202	1.224	1.244	1.264	1.284	1.304	1.324	1.344	1.362	1.382	1.401	1.421	1.441	1.460	1.480	1.499	1.518	1.536	1.555	1.574	1.592	1.611	1.629	1.646	1.664	1.682	1.699	1.715	1.731	1.746	1.762	1.778	1.791	1.806	1.820	1.834	1.846	1.856	1.869	1.879	1.889	1.898	1.905	1.914	1.920	1.926	1.932	1.936	1.939	1.942	1.944	1.945	1.945	1.944	1.942	1.940	1.936	1.931	1.928	1.921	1.915	1.906	1.899	1.890	1.879	1.868	1.856	1.844	1.831	1.816	1.802	1.788	1.772	1.755	1.739	1.722	1.704	1.685	1.668	1.648	1.628	1.608	1.588	1.566	1.546	1.525	1.504	1.481	1.460	1.436	1.415	1.391	1.370	1.346	1.324	1.300	1.276	1.252	1.229	1.205	1.181	1.156	1.132	1.108	1.082	1.058	1.031	1.008	0.981	0.955	0.930	0.902	0.878	0.850	0.822	0.795	0.768	0.740	0.711	0.682	0.655	0.626	0.598	0.568	0.539	0.509	0.481	0.450	0.421	0.392	0.362	0.332	0.302	0.272	0.244	0.214	0.185	0.156	0.128	0.100	0.072	0.045	0.018	-0.010	-0.035	-0.061	-0.086	-0.112	-0.136	-0.159	-0.182	-0.204	-0.226	-0.246	-0.266	-0.285	-0.305	-0.322	-0.340	-0.356	-0.371	-0.388	-0.402	-0.416	-0.429	-0.442	-0.454	-0.465	-0.476	-0.486	-0.498	-0.506	-0.515	-0.524	-0.532	-0.541	-0.549	-0.558	-0.565	-0.574	-0.581	-0.589	-0.598	-0.606	-0.615	-0.624	-0.631	-0.640	-0.650	-0.660	-0.670	-0.680	-0.690	-0.701	-0.712	-0.724	-0.736	-0.749	-0.761	-0.776	-0.790	-0.804	-0.818	-0.832	-0.848	-0.862	-0.879	-0.894	-0.910	-0.928	-0.942	-0.959	-0.975	-0.991	-1.008	-1.024	-1.040	-1.055	-1.070	-1.085	-1.100	-1.115	-1.129	-1.141	-1.155	-1.166	-1.178	-1.189	-1.198	-1.209	-1.216	-1.225	-1.232	-1.239	-1.244	-1.249	-1.254	-1.256	-1.259	-1.260	-1.260	-1.260	-1.259	-1.256	-1.255	-1.251	-1.246	-1.241	-1.236	-1.230	-1.224	-1.216	-1.209	-1.200	-1.191	-1.181	-1.172	-1.162	-1.152	-1.142	-1.131	-1.120	-1.110	-1.099	-1.088	-1.076	-1.066	-1.055	-1.045	-1.035	-1.025	-1.016	-1.006	-0.998	-0.989	-0.981	-0.972	-0.965	-0.959	-0.954	-0.946	-0.942	-0.938	-0.932	-0.930	-0.926	-0.925	-0.922	-0.921	-0.920	-0.921	-0.920	-0.921	-0.922	-0.925	-0.926	-0.929	-0.932	-0.935	-0.939	-0.942	-0.948	-0.951	-0.956	-0.960	-0.965	-0.971	-0.976	-0.981	-0.986	-0.991	-0.996	-1.002	-1.006	-1.011	-1.015	-1.020	-1.024	-1.028	-1.030	-1.035	-1.038	-1.040	-1.041	-1.044	-1.045	-1.045	-1.045	-1.045	-1.045	-1.044	-1.042	-1.041	-1.039	-1.036	-1.034	-1.031	-1.028	-1.024	-1.020	-1.015	-1.011	-1.006	-1.001	-0.996	-0.990	-0.986	-0.980	-0.974	-0.966	-0.961	-0.955	-0.949	-0.941	-0.936	-0.929	-0.924	-0.918	-0.910	-0.904	-0.898	-0.891	-0.885	-0.880	-0.874	-0.868	-0.862	-0.856	-0.851	-0.845	-0.840	-0.835	-0.829	-0.822	-0.818	-0.812	-0.808	-0.801	-0.796	-0.791	-0.785	-0.780	-0.775	-0.769	-0.762	-0.758	-0.751	-0.745	-0.740	-0.732	-0.726	-0.720	-0.714	-0.706	-0.700	-0.692	-0.686	-0.679	-0.671	-0.664	-0.656	-0.649	-0.640	-0.632	-0.626	-0.619	-0.610	-0.602	-0.595	-0.588	-0.580	-0.572	-0.565	-0.558	-0.550	-0.544	-0.536	-0.530	-0.524	-0.519	-0.512	-0.507	-0.502	-0.498	-0.494	-0.490	-0.485	-0.481	-0.480	-0.478	-0.474	-0.472	-0.471	-0.470	-0.466	-0.466	-0.466	-0.465	-0.464	-0.464	-0.465	-0.464	-0.464	-0.464	-0.464	-0.464	-0.464	-0.464	-0.462	-0.461	-0.460	-0.458	-0.456	-0.455	-0.451	-0.448	-0.444	-0.439	-0.434	-0.429	-0.421	-0.414	-0.405	-0.396	-0.386	-0.376	-0.364	-0.352	-0.339	-0.326	-0.311	-0.296	-0.280	-0.264	-0.246	-0.229	-0.210	-0.190	-0.170	-0.150	-0.130	-0.108	-0.088	-0.064	-0.041	-0.019	0.002	0.026	0.049	0.072	0.095	0.118	0.140	0.162	0.184	0.206	0.228	0.248	0.268	0.288	0.308	0.326	0.345	0.361	0.379	0.395	0.411	0.425	0.439	0.454	0.465	0.478	0.489	0.500	0.509	0.519	0.526	0.535	0.542	0.549	0.555	0.560	0.566	0.570	0.575	0.579	0.582	0.586	0.589	0.592	0.595	0.598	0.601	0.604	0.606	0.609	0.611	0.615	0.618	0.621	0.625	0.629	0.632	0.638	0.642	0.648	0.652	0.659	0.665	0.672	0.680	0.688	0.695	0.704	0.712	0.721	0.731	0.741	0.752	0.762	0.775	0.786	0.798	0.809	0.822	0.835	0.849	0.861	0.874	0.888	0.901	0.915	0.928	0.942	0.956	0.970	0.982	0.996	1.009	1.021	1.034	1.048	1.059	1.071	1.082	1.094	1.105	1.116	1.126	1.136	1.146	1.155	1.162	1.171	1.180	1.188	1.194	1.200	1.206	1.214	1.219	1.224	1.230	1.234	1.239	1.244	1.248	1.251	1.255	1.260	1.262	1.266	1.270	1.274	1.276	1.280	1.284	1.288	1.291	1.295	1.300	1.304	1.309	1.312	1.319	1.322	1.329	1.334	1.340	1.346	1.352	1.359	1.366	1.372	1.380	1.388	1.396	1.404	1.411	1.420	1.429	1.438	1.445	1.454	1.462	1.471	1.480	1.489	1.498	1.505	1.515	1.522	1.530	1.539	1.546	1.554	1.561	1.568	1.575	1.581	1.589	1.594	1.600	1.606	1.610	1.616	1.620	1.624	1.629	1.632	1.638	1.640	1.644	1.648	1.650	1.654	1.656	1.659	1.662	1.665	1.669	1.671	1.675	1.676	1.680	1.684	1.689	1.692	1.698	1.702	1.708	1.712	1.719	1.725	1.730	1.738	1.745	1.751	1.760	1.768	1.776	1.785	1.795	1.805	1.815	1.826	1.836	1.848	1.859	1.869	1.881	1.894	1.905	1.916	1.928	1.940	1.952	1.964	1.976	1.988	1.999	2.010	2.020	2.031	2.041	2.051	2.061	2.070	2.079	2.088	2.095	2.102	2.109	2.115	2.121	2.125	2.131	2.135	2.138	2.141	2.142	2.145	2.145	2.148	2.146	2.148	2.146	2.145	2.145	2.142	2.141	2.139	2.136	2.132	2.130	2.128	2.125	2.121	2.119	2.115	2.111	2.109	2.106	2.104	2.101	2.099	2.098	2.096	2.095	2.094	2.095	2.094	2.095	2.096	2.099	2.100	2.102	2.106	2.110	2.115	2.120	2.125	2.131	2.139	2.145	2.152	2.160	2.169	2.179	2.188	2.198	2.209	2.219	2.230	2.241	2.254	2.266	2.278	2.289	2.302	2.315	2.328	2.340	2.352	2.366	2.379	2.391	2.404	2.415	2.428	2.440	2.450	2.461	2.474	2.482	2.494	2.504	2.512	2.521	2.530	2.538	2.546	2.554	2.560	2.566	2.571	2.576	2.581	2.586	2.591	2.594	2.598	2.599	2.601	2.604	2.605	2.606	2.608	2.609	2.609	2.609	2.609	2.608	2.608	2.608	2.606	2.605	2.604	2.602	2.601	2.601	2.600	2.600	2.599	2.598	2.598	2.596	2.596	2.596	2.596	2.596	2.596	2.598	2.598	2.599	2.600	2.600	2.602	2.605	2.605	2.608	2.610	2.612	2.615	2.618	2.620	2.622	2.625	2.628	2.631	2.634	2.638	2.640	2.642	2.645	2.648	2.650	2.651	2.654	2.655	2.655	2.656	2.656	2.656	2.656	2.655	2.654	2.651	2.650	2.648	2.644	2.639	2.635	2.630	2.624	2.618	2.611	2.602	2.595	2.585	2.576	2.565	2.554	2.542	2.529	2.516	2.502	2.488	2.472	2.458	2.440	2.424	2.406	2.389	2.371	2.352	2.334	2.315	2.295	2.275	2.255	2.235	2.215	2.195	2.175	2.155	2.135	2.115	2.096	2.078	2.059	2.040	2.021	2.004	1.986	1.970	1.955	1.939	1.925	1.911	1.898	1.886	1.875	1.865	1.855	1.846	1.839	1.832	1.826	1.821	1.818	1.814	1.812	1.811	1.811	1.812	1.814	1.816	1.820	1.824	1.829	1.835	1.841	1.849	1.856	1.865	1.872	1.882	1.891	1.901	1.912	1.924	1.934	1.945	1.956	1.968	1.978	1.989	1.999	2.010	2.020	2.030	2.039	2.049	2.056	2.065	2.072	2.079	2.085	2.090	2.094	2.098	2.101	2.104	2.105	2.105	2.105	2.102	2.101	2.099	2.094	2.089	2.082	2.076	2.068	2.060	2.050	2.040	2.030	2.019	2.006	1.992	1.980	1.966	1.951	1.938	1.922	1.906	1.891	1.876	1.860	1.845	1.828	1.812	1.798	1.781	1.766	1.751	1.738	1.721	1.709	1.695	1.682	1.671	1.660	1.650	1.640	1.631	1.624	1.616	1.610	1.605	1.600	1.596	1.594	1.592	1.591	1.592	1.595	1.598	1.602	1.606	1.612	1.619	1.628	1.636	1.645	1.655	1.666	1.679	1.692	1.705	1.720	1.735	1.751	1.769	1.785	1.802	1.821	1.839	1.858	1.876	1.896	1.915	1.934	1.955	1.974	1.994	2.014	2.033	2.051	2.070	2.089	2.108	2.124	2.141	2.158	2.175	2.190	2.205	2.219	2.234	2.246	2.258	2.269	2.279	2.288	2.296	2.304	2.309	2.315	2.319	2.321	2.325	2.326	2.325	2.325	2.322	2.320	2.315	2.310	2.304	2.298	2.289	2.281	2.271	2.260	2.248	2.236	2.222	2.209	2.194	2.179	2.162	2.146	2.129	2.111	2.094	2.075	2.058	2.038	2.018	1.999	1.980	1.960	1.941	1.921	1.901	1.882	1.864	1.844	1.825	1.806	1.788	1.771	1.752	1.736	1.720	1.705	1.689	1.674	1.661	1.648	1.635	1.625	1.614	1.604	1.595	1.586	1.579	1.572	1.566	1.562	1.559	1.556	1.555	1.554	1.554	1.556	1.556	1.560	1.562	1.568	1.574	1.579	1.586	1.592	1.601	1.610	1.619	1.630	1.640	1.651	1.661	1.674	1.684	1.696	1.708	1.720	1.731	1.744	1.754	1.765	1.776	1.788	1.799	1.809	1.819	1.828	1.836	1.845	1.852	1.859	1.865	1.871	1.875	1.880	1.882	1.885	1.886	1.888	1.888	1.888	1.885	1.881	1.878	1.874	1.869	1.862	1.856	1.849	1.841	1.834	1.825	1.815	1.804	1.795	1.784	1.771	1.760	1.749	1.736	1.724	1.712	1.700	1.686	1.675	1.662	1.650	1.639	1.628	1.616	1.605	1.594	1.582	1.574	1.562	1.554	1.545	1.536	1.529	1.521	1.514	1.508	1.501	1.496	1.490	1.486	1.481	1.478	1.474	1.470	1.468	1.465	1.462	1.461	1.458	1.456	1.454	1.452	1.451	1.448	1.446	1.444	1.442	1.441	1.438	1.435	1.432	1.430	1.428	1.424	1.420	1.416	1.412	1.408	1.404	1.398	1.392	1.388	1.381	1.375	1.369	1.361	1.355	1.348	1.340	1.331	1.324	1.315	1.306	1.298	1.289	1.280	1.270	1.262	1.252	1.244	1.234	1.225	1.215	1.206	1.198	1.189	1.180	1.171	1.162	1.154	1.145	1.136	1.129	1.120	1.112	1.105	1.098	1.090	1.082	1.076	1.069	1.062	1.056	1.050	1.045	1.039	1.034	1.028	1.022	1.016	1.011	1.006	1.001	0.996	0.991	0.986	0.981	0.978	0.974	0.969	0.964	0.960	0.955	0.951	0.946	0.941	0.938	0.934	0.929	0.925	0.920	0.918	0.912	0.910	0.905	0.901	0.898	0.894	0.890	0.886	0.884	0.880	0.876	0.874	0.870	0.868	0.864	0.861	0.858	0.856	0.852	0.850	0.848	0.846	0.844	0.841	0.840	0.839	0.836	0.835	0.835	0.832	0.832	0.832	0.831	0.831	0.830	0.830	0.830	0.830	0.829	0.829	0.829	0.829	0.829	0.830	0.829	0.830	0.830	0.830	0.831	0.831	0.831	0.830	0.831	0.831	0.831	0.830	0.830	0.829	0.826	0.825	0.824	0.821	0.819	0.816	0.815	0.811	0.808	0.804	0.800	0.795	0.791	0.788	0.781	0.776	0.770	0.764	0.758	0.751	0.745	0.736	0.729	0.721	0.714	0.706	0.698	0.690	0.681	0.672	0.664	0.655	0.646	0.638	0.628	0.620	0.610	0.600	0.591	0.581	0.572	0.564	0.555	0.545	0.536	0.528	0.519	0.510	0.501	0.492	0.485	0.478	0.469	0.461	0.454	0.446	0.440	0.432	0.426	0.420	0.414	0.408	0.401	0.396	0.390	0.386	0.381	0.376	0.371	0.368	0.364	0.360	0.356	0.352	0.350	0.348	0.345	0.342	0.340	0.338	0.335	0.334	0.332	0.331	0.329	0.329	0.328	0.326	0.326	0.325	0.325	0.325	0.325	0.324	0.325	0.325	0.325	0.326	0.326	0.326	0.328	0.329	0.329	0.330	0.330	0.332	0.332	0.334	0.335	0.336	0.336	0.338	0.338	0.339	0.339	0.340	0.340	0.341	0.341	0.342	0.342	0.344	0.342	0.342	0.344	0.342	0.342	0.341	0.341	0.341	0.339	0.338	0.336	0.335	0.334	0.332	0.331	0.329	0.326	0.325	0.322	0.320	0.318	0.315	0.311	0.309	0.306	0.302	0.300	0.298	0.292	0.290	0.288	0.284	0.281	0.278	0.274	0.271	0.268	0.264	0.262	0.259	0.256	0.252	0.250	0.249	0.245	0.244	0.241	0.239	0.238	0.236	0.234	0.232	0.231	0.230	0.229	0.229	0.229	0.230	0.229	0.230	0.230	0.232	0.232	0.234	0.236	0.238	0.240	0.241	0.244	0.248	0.250	0.252	0.256	0.259	0.264	0.268	0.271	0.275	0.280	0.284	0.289	0.294	0.299	0.304	0.309	0.315	0.320	0.326	0.332	0.338	0.344	0.349	0.356	0.362	0.368	0.374	0.380	0.386	0.392	0.400	0.405	0.412	0.419	0.425	0.432	0.439	0.446	0.452	0.460	0.466	0.472	0.480	0.486	0.492	0.499	0.506	0.511	0.519	0.525	0.530	0.539	0.544	0.550	0.558	0.562	0.569	0.576	0.582	0.589	0.596	0.602	0.610	0.616	0.624	0.631	0.638	0.646	0.652	0.660	0.668	0.675	0.684	0.691	0.701	0.709	0.718	0.728	0.736	0.746	0.755	0.765	0.775	0.785	0.796	0.806	0.816	0.828	0.839	0.850	0.861	0.872	0.884	0.896	0.909	0.920	0.931	0.944	0.956	0.966	0.979	0.990	1.002	1.014	1.025	1.035	1.045	1.056	1.066	1.075	1.084	1.092	1.100	1.108	1.114	1.120	1.125	1.130	1.134	1.136	1.139	1.140	1.142	1.141	1.140	1.138	1.135	1.131	1.126	1.120	1.114	1.106	1.096	1.088	1.076	1.065	1.052	1.040	1.025	1.010	0.995	0.978	0.960	0.942	0.924	0.905	0.885	0.865	0.845	0.824	0.802	0.781	0.760	0.738	0.716	0.694	0.671	0.651	0.629	0.608	0.586	0.568	0.546	0.526	0.507	0.489	0.471	0.454	0.439	0.422	0.408	0.395	0.382	0.370	0.359	0.349	0.339	0.331	0.325	0.318	0.311	0.308	0.305	0.301	0.300	0.301	0.300	0.301	0.305	0.308	0.311	0.316	0.321	0.326	0.334	0.341	0.349	0.356	0.365	0.375	0.384	0.394	0.405	0.414	0.425	0.435	0.446	0.458	0.468	0.479	0.489	0.499	0.510	0.520	0.530	0.540	0.549	0.559	0.568	0.575	0.584	0.591	0.599	0.606	0.612	0.620	0.626	0.630	0.636	0.641	0.645	0.650	0.652	0.656	0.660	0.662	0.665	0.666	0.670	0.671	0.674	0.674	0.676	0.676	0.679	0.680	0.681	0.682	0.682	0.684	0.685	0.686	0.688	0.689	0.690	0.691	0.694	0.695	0.698	0.700	0.702	0.705	0.708	0.711	0.716	0.719	0.724	0.728	0.732	0.738	0.742	0.749	0.754	0.761	0.766	0.772	0.781	0.788	0.795	0.802	0.810	0.819	0.828	0.835	0.845	0.852	0.861	0.870	0.880	0.889	0.899	0.909	0.919	0.930	0.939	0.950	0.959	0.970	0.980	0.991	1.001	1.012	1.024	1.034	1.045	1.055	1.065	1.076	1.085	1.096	1.106	1.116	1.126	1.136	1.146	1.155	1.165	1.175	1.184	1.192	1.202	1.211	1.220	1.228	1.236	1.244	1.251	1.260	1.268	1.274	1.280	1.288	1.294	1.300	1.305	1.311	1.316	1.320	1.325	1.330	1.332	1.336	1.339	1.341	1.344	1.346	1.348	1.349	1.349	1.350	1.350	1.350	1.350	1.349	1.349	1.346	1.346	1.345	1.342	1.340	1.338	1.335	1.331	1.329	1.325	1.322	1.319	1.314	1.310	1.308	1.304	1.300	1.296	1.292	1.289	1.285	1.282	1.280	1.278	1.275	1.271	1.270	1.268	1.265	1.265	1.264	1.264	1.262	1.262	1.264	1.265	1.268	1.269	1.272	1.275	1.279	1.282	1.288	1.292	1.299	1.304	1.310	1.318	1.325	1.334	1.342	1.351	1.361	1.370	1.380	1.390	1.401	1.411	1.422	1.434	1.445	1.458	1.469	1.480	1.492	1.505	1.516	1.529	1.540	1.551	1.562	1.574	1.585	1.595	1.606	1.615	1.625	1.635	1.644	1.651	1.660	1.668	1.674	1.681	1.686	1.691	1.696	1.700	1.705	1.708	1.710	1.711	1.712	1.714	1.714	1.714	1.712	1.711	1.710	1.708	1.704	1.700	1.698	1.692	1.688	1.684	1.678	1.672	1.666	1.660	1.655	1.648	1.640	1.634	1.628	1.620	1.612	1.605	1.598	1.590	1.584	1.576	1.569	1.561	1.555	1.548	1.541	1.535	1.529	1.522	1.516	1.510	1.505	1.499	1.494	1.490	1.484	1.480	1.476	1.472	1.468	1.464	1.460	1.458	1.454	1.451	1.449	1.446	1.444	1.441	1.439	1.438	1.435	1.432	1.432	1.431	1.429	1.426	1.425	1.424	1.422	1.421	1.420	1.419	1.418	1.415	1.414	1.412	1.411	1.409	1.408	1.406	1.404	1.401	1.398	1.395	1.392	1.389	1.386	1.382	1.379	1.374	1.369	1.365	1.359	1.354	1.348	1.341	1.335	1.329	1.321	1.312	1.306	1.298	1.289	1.280	1.271	1.260	1.251	1.240	1.230	1.219	1.206	1.195	1.184	1.171	1.159	1.146	1.134	1.121	1.109	1.095	1.084	1.071	1.059	1.045	1.034	1.021	1.009	0.998	0.986	0.975	0.965	0.954	0.944	0.935	0.926	0.919	0.911	0.904	0.899	0.894	0.890	0.885	0.882	0.881	0.879	0.879	0.879	0.880	0.882	0.884	0.888	0.892	0.898	0.902	0.909	0.916	0.922	0.932	0.940	0.950	0.959	0.969	0.979	0.989	1.000	1.010	1.022	1.034	1.045	1.056	1.066	1.076	1.086	1.098	1.108	1.116	1.125	1.132	1.140	1.148	1.154	1.159	1.164	1.169	1.171	1.174	1.176	1.178	1.179	1.178	1.176	1.174	1.170	1.166	1.161	1.156	1.149	1.141	1.132	1.124	1.114	1.102	1.091	1.080	1.068	1.054	1.041	1.028	1.012	0.999	0.982	0.968	0.952	0.936	0.920	0.904	0.888	0.871	0.854	0.838	0.821	0.805	0.789	0.772	0.756	0.741	0.726	0.710	0.696	0.682	0.669	0.655	0.644	0.631	0.619	0.609	0.599	0.589	0.579	0.570	0.562	0.556	0.550	0.544	0.540	0.536	0.532	0.530	0.529	0.529	0.528	0.530	0.531	0.534	0.536	0.541	0.546	0.551	0.559	0.566	0.574	0.582	0.592	0.602	0.612	0.624	0.636	0.649	0.662	0.676	0.690	0.706	0.721	0.738	0.754	0.770	0.786	0.802	0.820	0.838	0.855	0.872	0.889	0.906	0.922	0.940	0.956	0.972	0.990	1.006	1.021	1.036	1.052	1.066	1.080	1.094	1.109	1.121	1.134	1.145	1.158	1.169	1.179	1.190	1.199	1.209	1.218	1.225	1.235	1.242	1.250	1.258	1.265	1.271	1.278	1.284	1.291	1.298	1.304	1.310	1.318	1.324	1.330	1.338	1.345	1.352	1.360	1.368	1.376	1.384	1.394	1.402	1.411	1.422	1.434	1.445	1.456	1.469	1.481	1.495	1.509	1.522	1.538	1.554	1.569	1.586	1.604	1.621	1.640	1.659	1.678	1.696	1.718	1.739	1.759	1.781	1.802	1.824	1.848	1.870	1.892	1.918	1.941	1.965	1.990	2.014	2.039	2.064	2.089	2.114	2.139	2.164	2.190	2.215	2.240	2.265	2.290	2.315	2.339	2.364	2.389	2.411	2.435	2.459	2.481	2.504	2.525	2.548	2.569	2.589	2.608	2.626	2.645	2.664	2.681	2.698	2.712	2.726	2.741	2.755	2.766	2.776	2.786	2.796	2.804	2.810	2.816	2.821	2.824	2.826	2.828	2.828	2.826	2.825	2.821	2.818	2.811	2.805	2.798	2.789	2.779	2.769	2.756	2.744	2.730	2.716	2.701	2.685	2.669	2.651	2.634	2.615	2.595	2.576	2.558	2.538	2.518	2.498	2.478	2.456	2.436	2.416	2.395	2.375	2.355	2.336	2.319	2.300	2.281	2.264	2.249	2.232	2.218	2.204	2.191	2.178	2.165	2.155	2.145	2.136	2.129	2.120	2.114	2.110	2.105	2.101	2.099	2.098	2.096	2.096	2.098	2.100	2.101	2.104	2.109	2.112	2.118	2.122	2.129	2.135	2.141	2.149	2.156	2.164	2.170	2.178	2.185	2.192	2.199	2.205	2.211	2.216	2.224	2.228	2.232	2.236	2.239	2.241	2.241	2.242	2.242	2.241	2.240	2.238	2.234	2.229	2.224	2.216	2.209	2.200	2.190	2.180	2.169	2.156	2.142	2.128	2.112	2.098	2.080	2.062	2.045	2.025	2.006	1.985	1.965	1.944	1.922	1.900	1.879	1.856	1.834	1.812	1.790	1.769	1.746	1.725	1.702	1.682	1.661	1.642	1.622	1.604	1.585	1.568	1.550	1.534	1.519	1.505	1.492	1.479	1.468	1.458	1.448	1.439	1.430	1.424	1.418	1.414	1.409	1.406	1.404	1.401	1.401	1.401	1.402	1.405	1.408	1.411	1.414	1.419	1.425	1.429	1.435	1.441	1.448	1.455	1.461	1.469	1.476	1.484	1.490	1.498	1.505	1.512	1.520	1.528	1.535	1.541	1.548	1.554	1.559	1.565	1.570	1.575	1.579	1.584	1.586	1.590	1.592	1.594	1.596	1.596	1.598	1.599	1.599	1.598	1.598	1.598	1.595	1.595	1.592	1.591	1.589	1.586	1.584	1.580	1.578	1.574	1.571	1.566	1.564	1.560	1.556	1.552	1.548	1.544	1.540	1.538	1.532	1.529	1.525	1.522	1.518	1.515	1.511	1.508	1.505	1.502	1.499	1.498	1.494	1.492	1.489	1.488	1.485	1.484	1.482	1.480	1.479	1.478	1.476	1.475	1.475	1.474	1.472	1.471	1.471	1.471	1.470	1.471	1.471	1.472	1.472	1.472	1.474	1.474	1.474	1.476	1.476	1.478	1.479	1.480	1.481	1.484	1.484	1.485	1.486	1.488	1.490	1.491	1.492	1.495	1.496	1.498	1.499	1.500	1.502	1.504	1.505	1.508	1.508	1.510	1.511	1.512	1.514	1.515	1.516	1.518	1.519	1.520	1.521	1.522	1.524	1.525	1.525	1.528	1.528	1.529	1.530	1.531	1.532	1.532	1.535	1.535	1.536	1.539	1.539	1.540	1.542	1.542	1.544	1.546	1.548	1.549	1.550	1.551	1.552	1.554	1.555	1.558	1.559	1.559	1.560	1.561	1.562	1.564	1.565	1.565	1.566	1.566	1.566	1.566	1.568	1.566	1.566	1.566	1.565	1.565	1.565	1.564	1.562	1.560	1.559	1.558	1.555	1.554	1.552	1.550	1.548	1.546	1.545	1.542	1.541	1.540	1.539	1.536	1.535	1.534	1.532	1.532	1.531	1.531	1.532	1.532	1.534	1.534	1.535	1.538	1.539	1.542	1.545	1.549	1.554	1.559	1.564	1.570	1.575	1.582	1.589	1.596	1.606	1.614	1.622	1.632	1.642	1.652	1.664	1.674	1.684	1.696	1.706	1.719	1.731	1.742	1.755	1.769	1.780	1.792	1.805	1.818	1.830	1.841	1.854	1.865	1.878	1.889	1.900	1.910	1.921	1.931	1.941	1.950	1.960	1.969	1.978	1.985	1.994	2.001	2.009	2.016	2.021	2.029	2.034	2.040	2.045	100.000	5.000	2.000	1.000	3.000	0.000	0.000	0.000	0.000	0.000	0.000	0.000	0.000	0.000	0.000	0.000	0.000	0.000	1.078	1.079	1.081	1.082	1.084	1.086	1.088	1.090	1.091	1.092	1.095	1.096	1.098	1.099	1.100	1.102	1.102	1.105	1.106	1.106	1.109	1.109	1.109	1.111	1.110	1.111	1.112	1.111	1.111	1.111	1.112	1.111	1.111	1.110	1.110	1.110	1.109	1.109	1.108	1.105	1.104	1.104	1.102	1.100	1.098	1.096	1.095	1.094	1.091	1.089	1.088	1.085	1.082	1.081	1.080	1.078	1.075	1.072	1.071	1.068	1.066	1.064	1.061	1.059	1.056	1.055	1.051	1.049	1.045	1.044	1.040	1.036	1.032	1.029	1.025	1.022	1.018	1.012	1.009	1.002	0.998	0.991	0.985	0.979	0.972	0.965	0.959	0.950	0.941	0.932	0.924	0.914	0.904	0.892	0.882	0.872	0.860	0.849	0.838	0.825	0.812	0.800	0.788	0.775	0.761	0.750	0.738	0.724	0.712	0.700	0.688	0.676	0.665	0.654	0.642	0.631	0.622	0.612	0.605	0.595	0.589	0.581	0.575	0.570	0.565	0.561	0.558	0.556	0.554	0.554	0.555	0.556	0.558	0.561	0.564	0.568	0.572	0.579	0.585	0.592	0.601	0.610	0.618	0.628	0.638	0.648	0.659	0.669	0.681	0.692	0.704	0.715	0.728	0.739	0.750	0.761	0.772	0.782	0.794	0.804	0.814	0.822	0.831	0.840	0.848	0.854	0.860	0.865	0.870	0.872	0.876	0.878	0.879	0.879	0.878	0.875	0.872	0.869	0.862	0.858	0.851	0.844	0.834	0.825	0.814	0.804	0.790	0.778	0.762	0.749	0.732	0.716	0.699	0.682	0.665	0.645	0.626	0.608	0.588	0.569	0.548	0.526	0.506	0.486	0.465	0.445	0.425	0.405	0.386	0.366	0.348	0.329	0.311	0.295	0.278	0.261	0.246	0.232	0.219	0.205	0.194	0.182	0.172	0.164	0.156	0.150	0.145	0.139	0.136	0.134	0.132	0.132	0.134	0.136	0.139	0.144	0.148	0.154	0.162	0.170	0.179	0.190	0.200	0.211	0.224	0.238	0.251	0.265	0.279	0.294	0.310	0.326	0.341	0.358	0.374	0.390	0.406	0.422	0.439	0.454	0.470	0.485	0.500	0.515	0.530	0.542	0.555	0.569	0.580	0.592	0.602	0.612	0.624	0.632	0.641	0.648	0.655	0.661	0.668	0.672	0.676	0.681	0.684	0.688	0.690	0.691	0.692	0.694	0.695	0.695	0.696	0.695	0.695	0.695	0.695	0.694	0.695	0.695	0.694	0.694	0.695	0.695	0.696	0.698	0.699	0.701	0.704	0.708	0.710	0.714	0.719	0.724	0.730	0.736	0.744	0.752	0.761	0.771	0.782	0.794	0.805	0.819	0.832	0.846	0.861	0.878	0.894	0.912	0.931	0.951	0.971	0.992	1.014	1.036	1.061	1.085	1.110	1.136	1.161	1.189	1.216	1.244	1.272	1.302	1.332	1.362	1.392	1.424	1.455	1.486	1.518	1.548	1.579	1.610	1.641	1.672	1.704	1.735	1.764	1.794	1.822	1.851	1.880	1.906	1.934	1.958	1.982	2.006	2.029	2.050	2.070	2.089	2.108	2.124	2.139	2.152	2.164	2.175	2.184	2.191	2.198	2.202	2.205	2.205	2.205	2.204	2.199	2.195	2.188	2.180	2.170	2.160	2.148	2.134	2.119	2.102	2.085	2.068	2.047	2.026	2.005	1.984	1.961	1.939	1.915	1.890	1.865	1.841	1.816	1.791	1.766	1.741	1.718	1.692	1.669	1.645	1.622	1.600	1.579	1.556	1.536	1.518	1.499	1.481	1.465	1.450	1.435	1.420	1.409	1.398	1.388	1.379	1.370	1.364	1.358	1.354	1.351	1.349	1.348	1.348	1.348	1.350	1.351	1.355	1.359	1.364	1.369	1.376	1.381	1.390	1.396	1.404	1.411	1.421	1.429	1.436	1.445	1.454	1.460	1.468	1.476	1.484	1.490	1.496	1.502	1.508	1.512	1.518	1.520	1.522	1.524	1.525	1.526	1.525	1.524	1.522	1.519	1.515	1.510	1.505	1.500	1.492	1.485	1.478	1.469	1.459	1.448	1.436	1.425	1.414	1.400	1.389	1.375	1.361	1.348	1.334	1.319	1.305	1.290	1.276	1.261	1.249	1.234	1.220	1.208	1.194	1.181	1.169	1.158	1.146	1.135	1.125	1.114	1.106	1.098	1.089	1.082	1.076	1.071	1.066	1.061	1.060	1.056	1.056	1.055	1.055	1.055	1.056	1.059	1.062	1.065	1.069	1.072	1.078	1.084	1.089	1.095	1.102	1.109	1.115	1.122	1.130	1.138	1.145	1.154	1.161	1.169	1.175	1.182	1.189	1.196	1.202	1.208	1.212	1.218	1.222	1.228	1.230	1.232	1.235	1.236	1.238	1.238	1.238	1.236	1.235	1.232	1.229	1.226	1.222	1.216	1.211	1.205	1.199	1.191	1.182	1.175	1.166	1.156	1.148	1.138	1.126	1.116	1.106	1.095	1.082	1.071	1.061	1.050	1.038	1.026	1.015	1.005	0.994	0.984	0.974	0.964	0.954	0.945	0.936	0.928	0.920	0.914	0.906	0.900	0.895	0.890	0.886	0.881	0.880	0.878	0.876	0.876	0.876	0.876	0.878	0.879	0.881	0.885	0.889	0.894	0.898	0.902	0.910	0.915	0.924	0.930	0.939	0.946	0.955	0.965	0.972	0.982	0.992	1.002	1.012	1.022	1.032	1.044	1.054	1.064	1.072	1.082	1.092	1.102	1.111	1.120	1.129	1.136	1.145	1.151	1.159	1.165	1.171	1.176	1.181	1.186	1.191	1.195	1.198	1.200	1.202	1.204	1.205	1.205	1.204	1.202	1.201	1.200	1.198	1.194	1.190	1.186	1.181	1.175	1.170	1.164	1.158	1.151	1.144	1.136	1.128	1.120	1.112	1.102	1.094	1.085	1.076	1.066	1.058	1.048	1.039	1.029	1.019	1.010	0.999	0.989	0.980	0.971	0.961	0.952	0.944	0.936	0.928	0.919	0.912	0.904	0.898	0.891	0.885	0.879	0.874	0.869	0.864	0.860	0.856	0.854	0.850	0.848	0.846	0.845	0.844	0.844	0.844	0.845	0.846	0.848	0.851	0.852	0.856	0.860	0.864	0.870	0.875	0.881	0.888	0.895	0.901	0.909	0.918	0.925	0.935	0.944	0.952	0.964	0.974	0.984	0.995	1.006	1.018	1.030	1.041	1.052	1.066	1.078	1.090	1.102	1.114	1.128	1.140	1.152	1.164	1.178	1.190	1.202	1.214	1.226	1.238	1.249	1.260	1.271	1.281	1.291	1.301	1.311	1.320	1.330	1.338	1.346	1.355	1.364	1.371	1.378	1.385	1.391	1.398	1.404	1.410	1.415	1.420	1.425	1.430	1.434	1.439	1.442	1.448	1.451	1.455	1.458	1.461	1.465	1.468	1.471	1.475	1.478	1.480	1.484	1.488	1.491	1.492	1.496	1.500	1.505	1.508	1.511	1.515	1.520	1.524	1.528	1.531	1.536	1.541	1.546	1.551	1.556	1.561	1.569	1.574	1.580	1.586	1.592	1.600	1.606	1.614	1.621	1.629	1.638	1.645	1.654	1.662	1.672	1.682	1.691	1.701	1.711	1.722	1.732	1.742	1.755	1.766	1.779	1.790	1.804	1.818	1.830	1.845	1.859	1.874	1.888	1.904	1.919	1.934	1.951	1.966	1.984	2.000	2.018	2.035	2.052	2.070	2.088	2.105	2.124	2.140	2.159	2.176	2.195	2.211	2.229	2.246	2.262	2.280	2.295	2.311	2.326	2.341	2.355	2.369	2.382	2.395	2.408	2.419	2.429	2.439	2.448	2.458	2.465	2.471	2.478	2.482	2.489	2.491	2.494	2.495	2.496	2.496	2.496	2.494	2.492	2.490	2.486	2.482	2.479	2.474	2.469	2.464	2.456	2.450	2.444	2.436	2.429	2.422	2.414	2.405	2.399	2.391	2.382	2.376	2.368	2.361	2.355	2.348	2.341	2.336	2.330	2.325	2.320	2.315	2.311	2.308	2.305	2.301	2.299	2.295	2.294	2.291	2.290	2.288	2.286	2.285	2.282	2.281	2.280	2.278	2.275	2.274	2.271	2.269	2.266	2.262	2.259	2.256	2.251	2.245	2.239	2.232	2.225	2.218	2.209	2.200	2.189	2.179	2.166	2.154	2.140	2.125	2.110	2.095	2.079	2.061	2.042	2.024	2.005	1.985	1.965	1.945	1.922	1.901	1.880	1.856	1.834	1.810	1.788	1.764	1.741	1.718	1.694	1.670	1.646	1.622	1.600	1.576	1.554	1.531	1.509	1.486	1.464	1.444	1.422	1.401	1.381	1.361	1.341	1.322	1.302	1.285	1.268	1.250	1.231	1.216	1.199	1.184	1.168	1.152	1.138	1.124	1.110	1.096	1.082	1.071	1.059	1.046	1.034	1.024	1.011	1.001	0.990	0.980	0.969	0.960	0.950	0.941	0.932	0.924	0.915	0.908	0.900	0.892	0.885	0.879	0.872	0.866	0.860	0.854	0.850	0.845	0.841	0.836	0.834	0.830	0.828	0.824	0.821	0.819	0.816	0.816	0.814	0.812	0.811	0.810	0.809	0.808	0.808	0.806	0.805	0.804	0.804	0.802	0.802	0.800	0.799	0.798	0.796	0.795	0.792	0.790	0.788	0.784	0.781	0.778	0.775	0.770	0.766	0.761	0.756	0.749	0.744	0.736	0.730	0.722	0.712	0.705	0.696	0.686	0.678	0.666	0.656	0.645	0.634	0.621	0.610	0.598	0.585	0.572	0.559	0.545	0.531	0.518	0.502	0.488	0.472	0.458	0.442	0.428	0.411	0.395	0.380	0.364	0.348	0.331	0.314	0.298	0.281	0.265	0.248	0.230	0.214	0.196	0.179	0.161	0.145	0.129	0.111	0.094	0.078	0.061	0.045	0.028	0.012	-0.002	-0.019	-0.034	-0.049	-0.064	-0.078	-0.091	-0.105	-0.118	-0.129	-0.140	-0.151	-0.161	-0.170	-0.179	-0.186	-0.194	-0.199	-0.204	-0.208	-0.211	-0.214	-0.214	-0.214	-0.212	-0.211	-0.206	-0.202	-0.196	-0.190	-0.181	-0.171	-0.161	-0.150	-0.136	-0.124	-0.109	-0.091	-0.075	-0.056	-0.038	-0.016	0.004	0.026	0.050	0.074	0.098	0.124	0.150	0.175	0.202	0.230	0.259	0.286	0.315	0.342	0.371	0.401	0.429	0.458	0.486	0.514	0.542	0.570	0.598	0.625	0.650	0.676	0.701	0.725	0.749	0.771	0.794	0.815	0.836	0.855	0.874	0.891	0.906	0.920	0.934	0.948	0.958	0.968	0.976	0.982	0.989	0.994	0.998	1.000	1.000	1.000	0.999	0.995	0.992	0.986	0.981	0.972	0.964	0.955	0.944	0.932	0.921	0.909	0.894	0.880	0.865	0.848	0.832	0.816	0.799	0.781	0.762	0.745	0.726	0.708	0.690	0.671	0.652	0.634	0.616	0.599	0.582	0.564	0.548	0.531	0.516	0.500	0.485	0.471	0.456	0.444	0.431	0.419	0.408	0.398	0.388	0.379	0.369	0.361	0.352	0.345	0.339	0.332	0.326	0.322	0.318	0.314	0.311	0.308	0.305	0.302	0.300	0.298	0.296	0.295	0.294	0.292	0.291	0.291	0.290	0.290	0.290	0.290	0.289	0.290	0.289	0.289	0.289	0.289	0.289	0.288	0.289	0.289	0.289	0.289	0.289	0.290	0.290	0.290	0.291	0.292	0.294	0.295	0.296	0.298	0.299	0.301	0.304	0.306	0.309	0.312	0.316	0.320	0.324	0.329	0.332	0.338	0.342	0.350	0.356	0.362	0.369	0.376	0.384	0.391	0.400	0.408	0.415	0.424	0.434	0.442	0.451	0.460	0.470	0.479	0.486	0.496	0.504	0.512	0.520	0.529	0.536	0.544	0.551	0.558	0.564	0.569	0.572	0.579	0.581	0.585	0.588	0.590	0.590	0.590	0.591	0.590	0.589	0.586	0.581	0.578	0.572	0.566	0.560	0.552	0.544	0.535	0.526	0.516	0.505	0.494	0.481	0.469	0.455	0.441	0.428	0.412	0.398	0.384	0.368	0.352	0.335	0.320	0.304	0.289	0.272	0.258	0.241	0.226	0.211	0.196	0.181	0.169	0.154	0.142	0.130	0.119	0.108	0.096	0.088	0.079	0.071	0.065	0.058	0.052	0.048	0.044	0.041	0.040	0.039	0.040	0.040	0.041	0.045	0.049	0.054	0.059	0.065	0.072	0.081	0.090	0.100	0.110	0.121	0.132	0.145	0.158	0.172	0.186	0.201	0.216	0.232	0.248	0.262	0.280	0.296	0.314	0.331	0.349	0.365	0.381	0.399	0.416	0.434	0.450	0.468	0.484	0.500	0.516	0.532	0.546	0.562	0.576	0.590	0.604	0.618	0.630	0.641	0.654	0.664	0.675	0.685	0.694	0.702	0.712	0.719	0.726	0.732	0.739	0.744	0.750	0.755	0.758	0.761	0.764	0.768	0.769	0.769	0.771	0.771	0.772	0.771	0.771	0.771	0.770	0.769	0.768	0.766	0.765	0.761	0.760	0.758	0.755	0.752	0.750	0.746	0.744	0.741	0.738	0.734	0.731	0.729	0.725	0.721	0.718	0.715	0.712	0.710	0.706	0.705	0.702	0.699	0.698	0.695	0.692	0.690	0.689	0.686	0.685	0.684	0.682	0.681	0.680	0.680	0.679	0.678	0.678	0.678	0.678	0.678	0.678	0.678	0.678	0.679	0.680	0.681	0.682	0.684	0.686	0.686	0.689	0.691	0.694	0.695	0.699	0.701	0.704	0.708	0.710	0.715	0.719	0.722	0.726	0.730	0.735	0.739	0.744	0.749	0.752	0.758	0.764	0.769	0.774	0.779	0.785	0.790	0.796	0.801	0.808	0.811	0.818	0.822	0.828	0.832	0.839	0.842	0.848	0.852	0.858	0.862	0.868	0.871	0.876	0.880	0.885	0.888	0.891	0.895	0.898	0.901	0.905	0.906	0.909	0.911	0.914	0.915	0.916	0.919	0.920	0.920	0.921	0.921	0.922	0.922	0.921	0.922	0.922	0.921	0.921	0.919	0.919	0.918	0.916	0.915	0.912	0.911	0.910	0.909	0.906	0.904	0.902	0.900	0.899	0.895	0.894	0.890	0.889	0.884	0.881	0.879	0.875	0.871	0.869	0.865	0.861	0.856	0.852	0.849	0.845	0.840	0.836	0.832	0.826	0.822	0.818	0.812	0.806	0.801	0.796	0.791	0.785	0.780	0.774	0.769	0.762	0.756	0.751	0.746	0.739	0.734	0.728	0.722	0.716	0.710	0.704	0.698	0.692	0.686	0.681	0.675	0.669	0.665	0.659	0.654	0.648	0.642	0.639	0.632	0.629	0.622	0.618	0.612	0.609	0.602	0.599	0.592	0.588	0.582	0.578	0.572	0.568	0.562	0.556	0.551	0.545	0.540	0.535	0.529	0.522	0.518	0.511	0.506	0.500	0.495	0.489	0.482	0.476	0.470	0.464	0.458	0.451	0.445	0.439	0.432	0.428	0.421	0.414	0.409	0.402	0.398	0.391	0.386	0.380	0.375	0.370	0.366	0.361	0.358	0.354	0.350	0.346	0.342	0.340	0.338	0.335	0.332	0.331	0.330	0.329	0.329	0.329	0.329	0.330	0.330	0.331	0.331	0.334	0.336	0.338	0.340	0.344	0.345	0.349	0.351	0.355	0.358	0.361	0.364	0.368	0.371	0.375	0.378	0.382	0.385	0.389	0.391	0.395	0.399	0.401	0.404	0.406	0.409	0.411	0.414	0.415	0.418	0.419	0.420	0.420	0.421	0.421	0.421	0.421	0.421	0.420	0.419	0.419	0.418	0.416	0.414	0.411	0.410	0.406	0.405	0.401	0.399	0.395	0.392	0.390	0.386	0.382	0.379	0.375	0.372	0.369	0.366	0.362	0.360	0.358	0.355	0.351	0.349	0.348	0.344	0.342	0.341	0.339	0.338	0.336	0.335	0.334	0.332	0.332	0.334	0.334	0.334	0.335	0.336	0.338	0.340	0.341	0.344	0.346	0.350	0.352	0.355	0.359	0.362	0.365	0.369	0.372	0.378	0.380	0.384	0.389	0.392	0.396	0.400	0.405	0.409	0.412	0.416	0.420	0.424	0.426	0.431	0.434	0.436	0.439	0.441	0.442	0.445	0.448	0.448	0.449	0.449	0.450	0.450	0.450	0.449	0.448	0.448	0.445	0.445	0.442	0.440	0.438	0.435	0.432	0.430	0.426	0.422	0.419	0.415	0.411	0.406	0.402	0.399	0.395	0.390	0.386	0.382	0.379	0.375	0.374	0.370	0.366	0.364	0.361	0.359	0.356	0.355	0.352	0.351	0.350	0.349	0.348	0.349	0.348	0.348	0.348	0.349	0.349	0.349	0.350	0.352	0.352	0.354	0.355	0.356	0.358	0.359	0.361	0.361	0.362	0.362	0.364	0.364	0.362	0.362	0.361	0.360	0.358	0.356	0.354	0.350	0.346	0.342	0.338	0.331	0.324	0.318	0.310	0.301	0.292	0.282	0.272	0.261	0.250	0.236	0.224	0.210	0.196	0.182	0.168	0.151	0.136	0.120	0.104	0.086	0.069	0.052	0.036	0.019	0.001	-0.016	-0.034	-0.051	-0.068	-0.085	-0.101	-0.118	-0.132	-0.148	-0.162	-0.176	-0.190	-0.202	-0.215	-0.228	-0.238	-0.248	-0.256	-0.264	-0.271	-0.276	-0.282	-0.286	-0.290	-0.292	-0.294	-0.295	-0.294	-0.294	-0.290	-0.288	-0.285	-0.280	-0.274	-0.268	-0.259	-0.251	-0.242	-0.232	-0.222	-0.212	-0.200	-0.188	-0.175	-0.161	-0.148	-0.135	-0.120	-0.105	-0.091	-0.076	-0.060	-0.045	-0.030	-0.015	0.001	0.016	0.031	0.046	0.060	0.076	0.090	0.104	0.118	0.131	0.144	0.156	0.168	0.180	0.191	0.201	0.211	0.220	0.230	0.239	0.245	0.254	0.260	0.265	0.271	0.275	0.280	0.284	0.285	0.289	0.290	0.291	0.291	0.292	0.291	0.290	0.290	0.288	0.286	0.284	0.281	0.278	0.275	0.270	0.266	0.261	0.258	0.254	0.250	0.245	0.241	0.238	0.234	0.229	0.226	0.222	0.220	0.218	0.216	0.214	0.212	0.211	0.210	0.210	0.211	0.212	0.215	0.218	0.221	0.225	0.230	0.236	0.241	0.248	0.255	0.262	0.271	0.280	0.290	0.300	0.311	0.322	0.334	0.346	0.359	0.372	0.385	0.398	0.412	0.426	0.440	0.454	0.468	0.484	0.496	0.511	0.524	0.539	0.551	0.564	0.576	0.589	0.600	0.611	0.621	0.630	0.640	0.648	0.655	0.662	0.668	0.674	0.679	0.681	0.684	0.686	0.686	0.688	0.688	0.685	0.682	0.681	0.676	0.671	0.666	0.660	0.654	0.646	0.638	0.629	0.620	0.610	0.600	0.589	0.578	0.566	0.554	0.541	0.529	0.516	0.504	0.490	0.476	0.462	0.450	0.436	0.422	0.410	0.395	0.381	0.369	0.355	0.344	0.330	0.318	0.304	0.292	0.280	0.268	0.256	0.244	0.234	0.222	0.211	0.201	0.190	0.181	0.171	0.162	0.154	0.144	0.136	0.128	0.121	0.112	0.106	0.100	0.094	0.088	0.081	0.076	0.072	0.068	0.062	0.060	0.056	0.052	0.051	0.049	0.048	0.048	0.045	0.045	0.045	0.046	0.046	0.048	0.050	0.052	0.055	0.058	0.061	0.065	0.069	0.074	0.079	0.082	0.089	0.094	0.100	0.106	0.112	0.119	0.126	0.132	0.139	0.146	0.154	0.160	0.169	0.176	0.182	0.191	0.198	0.205	0.212	0.219	0.226	0.234	0.241	0.248	0.254	0.260	0.266	0.271	0.278	0.282	0.289	0.294	0.299	0.304	0.309	0.312	0.316	0.320	0.325	0.328	0.330	0.334	0.336	0.340	0.342	0.344	0.348	0.349	0.351	0.352	0.355	0.356	0.358	0.359	0.361	0.364	0.365	0.366	0.368	0.369	0.371	0.371	0.374	0.375	0.376	0.379	0.380	0.382	0.385	0.386	0.390	0.392	0.394	0.396	0.400	0.404	0.406	0.411	0.415	0.419	0.425	0.430	0.435	0.441	0.448	0.455	0.462	0.470	0.479	0.488	0.498	0.507	0.518	0.530	0.542	0.554	0.566	0.581	0.594	0.609	0.624	0.639	0.655	0.672	0.689	0.708	0.725	0.742	0.761	0.780	0.800	0.820	0.839	0.859	0.879	0.900	0.920	0.940	0.960	0.980	1.000	1.020	1.040	1.060	1.079	1.096	1.115	1.132	1.150	1.166	1.182	1.198	1.211	1.226	1.239	1.251	1.262	1.274	1.284	1.292	1.300	1.308	1.314	1.320	1.325	1.329	1.331	1.334	1.334	1.335	1.335	1.332	1.331	1.329	1.324	1.320	1.315	1.309	1.302	1.295	1.289	1.280	1.272	1.262	1.252	1.242	1.232	1.220	1.209	1.198	1.185	1.172	1.160	1.148	1.135	1.121	1.108	1.094	1.079	1.064	1.049	1.035	1.020	1.005	0.989	0.974	0.958	0.942	0.925	0.910	0.894	0.876	0.860	0.844	0.826	0.809	0.791	0.774	0.756	0.739	0.721	0.702	0.685	0.668	0.650	0.634	0.615	0.598	0.581	0.564	0.548	0.531	0.514	0.498	0.481	0.466	0.450	0.436	0.421	0.408	0.394	0.381	0.369	0.356	0.344	0.332	0.322	0.312	0.304	0.295	0.286	0.280	0.274	0.266	0.262	0.256	0.254	0.250	0.248	0.245	0.244	0.244	0.242	0.244	0.245	0.248	0.250	0.254	0.258	0.261	0.266	0.272	0.278	0.284	0.290	0.296	0.304	0.311	0.319	0.328	0.335	0.344	0.351	0.360	0.369	0.378	0.386	0.395	0.404	0.411	0.421	0.429	0.438	0.445	0.454	0.461	0.469	0.476	0.482	0.490	0.495	0.502	0.507	0.514	0.519	0.524	0.529	0.532	0.538	0.540	0.544	0.548	0.550	0.552	0.555	0.556	0.558	0.559	0.560	0.561	0.560	0.560	0.560	0.560	0.559	0.559	0.558	0.555	0.554	0.552	0.550	0.549	0.546	0.544	0.541	0.540	0.536	0.534	0.531	0.529	0.526	0.522	0.519	0.516	0.514	0.510	0.506	0.504	0.500	0.498	0.494	0.490	0.486	0.484	0.480	0.476	0.474	0.471	0.468	0.464	0.461	0.458	0.454	0.450	0.448	0.444	0.440	0.436	0.432	0.429	0.425	0.421	0.418	0.414	0.410	0.406	0.400	0.396	0.391	0.386	0.381	0.378	0.371	0.366	0.361	0.356	0.349	0.344	0.338	0.332	0.325	0.319	0.312	0.305	0.299	0.292	0.285	0.278	0.270	0.264	0.256	0.250	0.242	0.235	0.229	0.220	0.214	0.208	0.200	0.194	0.188	0.181	0.175	0.170	0.165	0.160	0.155	0.151	0.148	0.144	0.140	0.139	0.136	0.134	0.134	0.132	0.131	0.132	0.134	0.135	0.136	0.139	0.140	0.142	0.148	0.151	0.156	0.161	0.165	0.171	0.179	0.184	0.191	0.199	0.205	0.214	0.221	0.230	0.238	0.246	0.255	0.262	0.271	0.281	0.289	0.298	0.306	0.314	0.322	0.330	0.339	0.345	0.354	0.360	0.368	0.374	0.380	0.388	0.394	0.398	0.404	0.409	0.414	0.419	0.422	0.426	0.429	0.432	0.438	0.440	0.442	0.445	0.448	0.450	0.454	0.455	0.459	0.460	0.464	0.466	0.469	0.472	0.476	0.479	0.482	0.488	0.492	0.498	0.502	0.509	0.515	0.522	0.529	0.536	0.545	0.552	0.564	0.572	0.582	0.592	0.605	0.616	0.629	0.642	0.656	0.670	0.685	0.699	0.715	0.730	0.746	0.761	0.779	0.796	0.812	0.829	0.846	0.864	0.881	0.898	0.915	0.932	0.949	0.966	0.981	0.998	1.014	1.028	1.041	1.056	1.070	1.081	1.095	1.106	1.116	1.128	1.136	1.145	1.151	1.159	1.165	1.169	1.174	1.178	1.179	1.181	1.181	1.180	1.179	1.176	1.174	1.170	1.165	1.160	1.154	1.146	1.140	1.131	1.122	1.112	1.104	1.094	1.084	1.072	1.062	1.050	1.039	1.028	1.016	1.005	0.994	0.982	0.972	0.961	0.951	0.940	0.930	0.920	0.911	0.904	0.895	0.888	0.881	0.875	0.871	0.865	0.862	0.859	0.856	0.855	0.854	0.854	0.854	0.855	0.856	0.860	0.864	0.866	0.871	0.875	0.882	0.888	0.894	0.901	0.909	0.916	0.924	0.932	0.941	0.949	0.959	0.966	0.976	0.985	0.994	1.002	1.012	1.021	1.029	1.039	1.046	1.054	1.062	1.070	1.078	1.084	1.090	1.096	1.101	1.106	1.111	1.115	1.119	1.122	1.125	1.129	1.130	1.132	1.134	1.134	1.135	1.136	1.136	1.135	1.136	1.135	1.134	1.132	1.131	1.131	1.130	1.128	1.126	1.126	1.124	1.124	1.121	1.120	1.120	1.119	1.119	1.119	1.119	1.118	1.119	1.120	1.121	1.122	1.124	1.128	1.130	1.132	1.136	1.141	1.146	1.151	1.156	1.162	1.170	1.176	1.184	1.192	1.200	1.209	1.219	1.229	1.239	1.250	1.261	1.274	1.286	1.298	1.311	1.324	1.336	1.351	1.365	1.379	1.394	1.409	1.425	1.439	1.455	1.470	1.486	1.501	1.518	1.532	1.549	1.564	1.579	1.594	1.609	1.622	1.638	1.651	1.666	1.679	1.692	1.706	1.719	1.730	1.742	1.752	1.765	1.774	1.784	1.794	1.801	1.810	1.816	1.822	1.829	1.834	1.838	1.842	1.845	1.848	1.850	1.851	1.851	1.851	1.850	1.849	1.848	1.845	1.841	1.838	1.834	1.829	1.822	1.816	1.810	1.802	1.795	1.786	1.778	1.769	1.760	1.751	1.741	1.731	1.721	1.711	1.699	1.690	1.678	1.668	1.656	1.645	1.634	1.624	1.612	1.601	1.590	1.580	1.570	1.560	1.550	1.540	1.531	1.521	1.511	1.502	1.494	1.485	1.478	1.470	1.464	1.456	1.450	1.444	1.438	1.431	1.428	1.421	1.418	1.414	1.411	1.408	1.405	1.402	1.401	1.400	1.399	1.398	1.398	1.398	1.399	1.399	1.401	1.402	1.405	1.408	1.410	1.412	1.416	1.420	1.424	1.428	1.432	1.438	1.442	1.448	1.452	1.459	1.465	1.471	1.478	1.484	1.491	1.498	1.505	1.512	1.520	1.528	1.535	1.544	1.551	1.559	1.568	1.575	1.584	1.592	1.600	1.609	1.616	1.625	1.632	1.641	1.649	1.656	1.664	1.672	1.679	1.686	1.694	1.701	1.708	1.714	1.720	1.725	1.730	1.735	1.740	1.744	1.746	1.750	1.754	1.756	1.758	1.759	1.760	1.760	1.760	1.761	1.759	1.759	1.756	1.755	1.751	1.749	1.746	1.741	1.738	1.734	1.728	1.722	1.718	1.712	1.706	1.700	1.695	1.689	1.682	1.676	1.671	1.665	1.660	1.654	1.649	1.644	1.638	1.634	1.630	1.626	1.624	1.620	1.618	1.616	1.615	1.614	1.615	1.615	1.616	1.619	1.620	1.624	1.628	1.632	1.638	1.642	1.649	1.656	1.664	1.672	1.680	1.690	1.700	1.710	1.720	1.731	1.741	1.752	1.764	1.776	1.789	1.800	1.811	1.824	1.836	1.848	1.860	1.871	1.882	1.894	1.905	1.915	1.926	1.935	1.945	1.954	1.962	1.970	1.976	1.982	1.989	1.995	1.999	2.002	2.005	2.007	2.010	2.010	2.011	2.011	2.010	2.007	2.005	2.002	1.999	1.994	1.988	1.982	1.975	1.968	1.959	1.950	1.940	1.930	1.920	1.909	1.896	1.885	1.871	1.858	1.844	1.830	1.815	1.798	1.782	1.766	1.749	1.732	1.715	1.696	1.678	1.659	1.639	1.620	1.600	1.580	1.560	1.540	1.519	1.498	1.476	1.455	1.435	1.414	1.392	1.370	1.350	1.328	1.306	1.285	1.264	1.242	1.222	1.200	1.180	1.158	1.139	1.119	1.099	1.079	1.060	1.041	1.022	1.005	0.988	0.970	0.954	0.938	0.921	0.908	0.892	0.879	0.866	0.852	0.841	0.830	0.819	0.809	0.799	0.789	0.780	0.771	0.764	0.756	0.749	0.742	0.736	0.730	0.724	0.719	0.712	0.708	0.702	0.699	0.695	0.690	0.685	0.681	0.676	0.671	0.666	0.661	0.658	0.652	0.646	0.641	0.635	0.629	0.622	0.615	0.610	0.602	0.594	0.588	0.580	0.571	0.564	0.555	0.548	0.538	0.530	0.522	0.512	0.504	0.496	0.486	0.479	0.471	0.464	0.456	0.449	0.442	0.436	0.431	0.425	0.421	0.418	0.415	0.412	0.410	0.408	0.408	0.409	0.409	0.410	0.414	0.416	0.421	0.428	0.432	0.439	0.446	0.456	0.465	0.474	0.485	0.496	0.507	0.519	0.531	0.542	0.556	0.569	0.582	0.596	0.610	0.622	0.638	0.651	0.664	0.675	0.689	0.700	0.711	0.722	0.732	0.741	0.751	0.760	0.768	0.774	0.779	0.785	0.788	0.791	0.794	0.794	0.795	0.792	0.791	0.789	0.785	0.780	0.774	0.768	0.760	0.751	0.742	0.732	0.722	0.711	0.700	0.688	0.675	0.662	0.649	0.635	0.622	0.608	0.594	0.580	0.566	0.552	0.539	0.526	0.512	0.500	0.488	0.476	0.464	0.452	0.442	0.432	0.424	0.416	0.408	0.400	0.394	0.388	0.382	0.379	0.375	0.372	0.369	0.368	0.366	0.365	0.365	0.366	0.366	0.369	0.370	0.372	0.375	0.378	0.380	0.384	0.388	0.391	0.394	0.398	0.401	0.404	0.408	0.410	0.412	0.415	0.418	0.419	0.420	0.420	0.420	0.420	0.420	0.418	0.416	0.412	0.410	0.408	0.402	0.398	0.392	0.386	0.380	0.374	0.365	0.358	0.349	0.341	0.332	0.321	0.312	0.302	0.292	0.284	0.274	0.262	0.252	0.242	0.232	0.222	0.212	0.204	0.194	0.185	0.176	0.170	0.162	0.156	0.149	0.144	0.140	0.135	0.131	0.129	0.128	0.125	0.126	0.125	0.126	0.130	0.131	0.135	0.140	0.145	0.151	0.158	0.165	0.174	0.180	0.190	0.200	0.210	0.220	0.231	0.242	0.252	0.265	0.276	0.288	0.300	0.311	0.324	0.336	0.348	0.359	0.370	0.380	0.391	0.400	0.410	0.419	0.428	0.435	0.442	0.449	0.455	0.460	0.465	0.468	0.471	0.472	0.474	0.474	0.475	0.472	0.470	0.468	0.464	0.459	0.454	0.448	0.440	0.432	0.425	0.415	0.405	0.394	0.382	0.371	0.359	0.345	0.331	0.318	0.304	0.289	0.272	0.256	0.240	0.224	0.206	0.190	0.174	0.156	0.139	0.120	0.104	0.086	0.069	0.052	0.035	0.019	0.001	-0.015	-0.031	-0.046	-0.062	-0.076	-0.091	-0.105	-0.118	-0.130	-0.142	-0.154	-0.165	-0.175	-0.185	-0.192	-0.200	-0.208	-0.214	-0.219	-0.222	-0.226	-0.230	-0.231	-0.234	-0.232	-0.232	-0.231	-0.230	-0.228	-0.222	-0.219	-0.214	-0.208	-0.201	-0.195	-0.188	-0.180	-0.171	-0.162	-0.152	-0.142	-0.131	-0.122	-0.111	-0.100	-0.089	-0.078	-0.068	-0.056	-0.045	-0.035	-0.022	-0.012	-0.002	0.008	0.018	0.026	0.035	0.044	0.051	0.060	0.066	0.072	0.079	0.085	0.090	0.094	0.099	0.100	0.104	0.106	0.106	0.109	0.109	0.109	0.109	0.108	0.106	0.105	0.102	0.100	0.098	0.095	0.091	0.089	0.085	0.081	0.078	0.072	0.069	0.065	0.060	0.055	0.051	0.048	0.042	0.039	0.035	0.031	0.029	0.025	0.022	0.019	0.016	0.014	0.011	0.010	0.008	0.006	0.005	0.005	0.005	0.005	0.004	0.005	0.008	0.009	0.010	0.012	0.014	0.019	0.021	0.025	0.030	0.036	0.041	0.048	0.054	0.061	0.069	0.078	0.086	0.096	0.108	0.118	0.129	0.141	0.155	0.169	0.184	0.199	0.215	0.231	0.249	0.266	0.285	0.304	0.324	0.345	0.366	0.388	0.410	0.432	0.456	0.480	0.502	0.528	0.552	0.576	0.601	0.626	0.652	0.676	0.702	0.726	0.752	0.776	0.800	0.825	0.848	0.871	0.892	0.915	0.936	0.958	0.978	0.998	1.016	1.034	1.051	1.068	1.082	1.098	1.110	1.124	1.135	1.146	1.156	1.166	1.174	1.181	1.188	1.194	1.199	1.204	1.208	1.211	1.212	1.215	1.216	1.218	1.218	1.218	1.216	1.215	1.212	1.211	1.209	1.208	1.205	1.201	1.199	1.196	1.192	1.189	1.185	1.182	1.178	1.175	1.170	1.165	1.162	1.158	1.154	1.148	1.144	1.139	1.134	1.129	1.122	1.115	1.110	1.104	1.096	1.088	1.081	1.072	1.065	1.055	1.046	1.036	1.025	1.015	1.004	0.992	0.979	0.966	0.952	0.940	0.925	0.911	0.898	0.881	0.865	0.849	0.834	0.816	0.800	0.782	0.765	0.749	0.731	0.714	0.698	0.680	0.664	0.646	0.629	0.612	0.595	0.580	0.564	0.548	0.532	0.518	0.502	0.489	0.474	0.461	0.449	0.435	0.422	0.411	0.400	0.389	0.379	0.368	0.359	0.349	0.340	0.332	0.324	0.315	0.308	0.300	0.294	0.286	0.280	0.274	0.266	0.260	0.254	0.249	0.244	0.238	0.232	0.228	0.222	0.216	0.211	0.206	0.201	0.196	0.192	0.188	0.182	0.179	0.174	0.170	0.166	0.162	0.159	0.155	0.152	0.150	0.148	0.145	0.144	0.142	0.140	0.140	0.140	0.139	0.139	0.140	0.140	0.141	0.142	0.144	0.146	0.149	0.152	0.155	0.159	0.162	0.168	0.171	0.175	0.180	0.185	0.190	0.196	0.202	0.208	0.214	0.220	0.226	0.232	0.240	0.245	0.251	0.258	0.264	0.270	0.275	0.281	0.288	0.292	0.298	0.304	0.309	0.314	0.318	0.322	0.328	0.332	0.336	0.340	0.342	0.346	0.350	0.352	0.355	0.358	0.360	0.362	0.364	0.365	0.368	0.368	0.369	0.370	0.370	0.370	0.372	0.372	0.372	0.372	0.372	0.372	0.374	0.372	0.371	0.371	0.371	0.370	0.369	0.369	0.368	0.366	0.365	0.365	0.362	0.361	0.360	0.358	0.356	0.354	0.352	0.350	0.348	0.346	0.342	0.340	0.338	0.334	0.332	0.328	0.325	0.321	0.318	0.314	0.310	0.306	0.301	0.298	0.292	0.289	0.284	0.279	0.275	0.269	0.265	0.261	0.255	0.250	0.246	0.241	0.235	0.230	0.226	0.221	0.216	0.211	0.208	0.202	0.198	0.192	0.190	0.185	0.181	0.176	0.172	0.168	0.164	0.159	0.154	0.151	0.146	0.141	0.138	0.132	0.129	0.124	0.119	0.115	0.111	0.105	0.101	0.096	0.091	0.086	0.082	0.076	0.071	0.066	0.061	0.055	0.050	0.045	0.040	0.035	0.029	0.022	0.018	0.011	0.006	0.001	-0.005	-0.010	-0.015	-0.019	-0.024	-0.028	-0.031	-0.036	-0.039	-0.041	-0.044	-0.045	-0.046	-0.049	-0.049	-0.049	-0.048	-0.046	-0.044	-0.041	-0.038	-0.034	-0.029	-0.022	-0.016	-0.009	-0.001	0.009	0.018	0.030	0.041	0.052	0.066	0.080	0.095	0.110	0.126	0.144	0.161	0.179	0.198	0.216	0.236	0.256	0.276	0.298	0.319	0.340	0.362	0.384	0.406	0.430	0.452	0.475	0.496	0.519	0.541	0.565	0.585	0.608	0.629	0.650	0.670	0.691	0.710	0.730	0.749	0.768	0.785	0.802	0.820	0.835	0.851	0.865	0.879	0.892	0.905	0.918	0.928	0.940	0.949	0.959	0.968	0.976	0.984	0.991	0.998	1.002	1.010	1.014	1.018	1.022	1.026	1.029	1.031	1.034	1.035	1.036	1.039	1.039	1.040	1.039	1.040	1.039	1.038	1.038	1.036	1.035	1.035	1.032	1.031	1.029	1.025	1.024	1.021	1.019	1.016	1.012	1.010	1.006	1.004	1.000	0.995	0.992	0.988	0.982	0.979	0.974	0.969	0.964	0.958	0.952	0.946	0.940	0.935	0.929	0.921	0.914	0.908	0.900	0.894	0.885	0.876	0.870	0.860	0.852	0.842	0.834	0.825	0.816	0.806	0.796	0.786	0.776	0.768	0.756	0.746	0.735	0.725	0.715	0.706	0.695	0.685	0.675	0.665	0.655	0.645	0.636	0.626	0.616	0.608	0.599	0.591	0.582	0.575	0.568	0.561	0.554	0.548	0.542	0.536	0.531	0.528	0.524	0.521	0.519	0.518	0.515	0.514	0.514	0.514	0.514	0.516	0.518	0.520	0.522	0.526	0.530	0.535	0.540	0.544	0.550	0.558	0.564	0.570	0.576	0.584	0.591	0.598	0.606	0.615	0.624	0.631	0.639	0.649	0.656	0.665	0.674	0.681	0.690	0.698	0.706	0.714	0.721	0.729	0.736	0.741	0.748	0.755	0.760	0.766	0.771	0.775	0.780	0.784	0.789	0.791	0.795	0.798	0.800	0.802	0.805	0.806	0.809	0.810	0.811	0.812	0.812	0.812	0.815	0.815	0.814	0.814	0.814	0.815	0.815	0.814	0.814	0.814	0.812	0.814	0.812	0.812	0.811	0.810	0.810	0.809	0.809	0.809	0.808	0.808	0.805	0.805	0.804	0.802	0.802	0.801	0.800	0.799	0.798	0.796	0.794	0.791	0.789	0.788	0.785	0.781	0.779	0.775	0.774	0.770	0.766	0.761	0.758	0.752	0.749	0.744	0.739	0.734	0.728	0.721	0.716	0.710	0.704	0.698	0.690	0.684	0.678	0.670	0.662	0.655	0.648	0.640	0.632	0.625	0.618	0.609	0.602	0.594	0.586	0.579	0.571	0.561	0.554	0.546	0.539	0.530	0.521	0.514	0.505	0.498	0.489	0.481	0.472	0.464	0.456	0.448	0.439	0.431	0.421	0.414	0.405	0.396	0.388	0.379	0.371	0.362	0.352	0.345	0.335	0.326	0.319	0.310	0.302	0.292	0.285	0.276	0.269	0.260	0.252	0.245	0.236	0.229	0.222	0.215	0.209	0.200	0.194	0.189	0.182	0.176	0.170	0.165	0.160	0.156	0.151	0.146	0.142	0.139	0.135	0.132	0.129	0.125	0.122	0.121	0.118	0.115	0.112	0.111	0.109	0.106	0.105	0.102	0.101	0.099	0.098	0.095	0.092	0.090	0.089	0.085	0.082	0.080	0.076	0.074	0.070	0.068	0.064	0.059	0.056	0.052	0.048	0.044	0.039	0.035	0.030	0.025	0.020	0.016	0.011	0.008	0.002	-0.002	-0.006	-0.011	-0.015	-0.019	-0.022	-0.026	-0.030	-0.032	-0.036	-0.039	-0.041	-0.044	-0.045	-0.045	-0.048	-0.048	-0.049	-0.048	-0.048	-0.048	-0.046	-0.045	-0.044	-0.042	-0.040	-0.038	-0.036	-0.034	-0.031	-0.029	-0.026	-0.024	-0.022	-0.019	-0.018	-0.016	-0.014	-0.014	-0.012	-0.011	-0.011	-0.010	-0.010	-0.012	-0.012	-0.015	-0.018	-0.020	-0.022	-0.026	-0.030	-0.035	-0.040	-0.046	-0.052	-0.059	-0.065	-0.074	-0.081	-0.089	-0.098	-0.105	-0.112	-0.122	-0.131	-0.140	-0.150	-0.159	-0.168	-0.176	-0.184	-0.192	-0.200	-0.209	-0.216	-0.222	-0.229	-0.234	-0.238	-0.242	-0.248	-0.250	-0.251	-0.252	-0.254	-0.254	-0.254	-0.251	-0.250	-0.246	-0.241	-0.238	-0.231	-0.225	-0.219	-0.210	-0.202	-0.192	-0.184	-0.174	-0.162	-0.152	-0.140	-0.128	-0.116	-0.104	-0.091	-0.078	-0.064	-0.050	-0.036	-0.025	-0.011	0.002	0.016	0.029	0.041	0.054	0.065	0.078	0.089	0.100	0.110	0.120	0.130	0.139	0.146	0.154	0.160	0.166	0.172	0.178	0.181	0.185	0.188	0.190	0.192	0.192	0.194	0.192	0.192	0.191	0.189	0.186	0.182	0.179	0.176	0.170	0.166	0.161	0.155	0.150	0.144	0.139	0.132	0.126	0.120	0.112	0.108	0.100	0.094	0.088	0.080	0.075	0.069	0.062	0.058	0.052	0.048	0.041	0.038	0.032	0.029	0.025	0.022	0.019	0.016	0.015	0.012	0.011	0.011	0.010	0.010	0.010	0.010	0.012	0.012	0.015	0.018	0.020	0.022	0.026	0.030	0.034	0.038	0.042	0.048	0.054	0.058	0.064	0.070	0.075	0.081	0.088	0.094	0.101	0.108	0.114	0.120	0.128	0.134	0.140	0.148	0.154	0.161	0.168	0.174	0.180	0.185	0.191	0.198	0.202	0.209	0.212	0.218	0.220	0.225	0.228	0.231	0.234	0.235	0.238	0.239	0.239	0.240	0.239	0.239	0.236	0.235	0.232	0.230	0.228	0.224	0.220	0.215	0.210	0.205	0.199	0.192	0.186	0.180	0.172	0.165	0.158	0.150	0.142	0.132	0.125	0.116	0.109	0.100	0.091	0.084	0.076	0.069	0.062	0.055	0.049	0.042	0.038	0.031	0.029	0.024	0.021	0.018	0.016	0.015	0.015	0.015	0.016	0.019	0.020	0.024	0.028	0.032	0.039	0.045	0.051	0.060	0.068	0.076	0.086	0.096	0.108	0.118	0.130	0.141	0.154	0.165	0.179	0.191	0.205	0.218	0.231	0.244	0.258	0.270	0.281	0.295	0.306	0.319	0.330	0.341	0.351	0.360	0.369	0.379	0.386	0.394	0.399	0.404	0.409	0.412	0.416	0.418	0.419	0.420	0.420	0.418	0.416	0.412	0.409	0.404	0.399	0.391	0.384	0.376	0.368	0.359	0.348	0.336	0.325	0.314	0.301	0.289	0.276	0.261	0.248	0.234	0.219	0.204	0.189	0.174	0.158	0.141	0.126	0.110	0.094	0.078	0.061	0.046	0.030	0.015	-0.001	-0.018	-0.032	-0.048	-0.062	-0.078	-0.091	-0.106	-0.120	-0.135	-0.148	-0.161	-0.172	-0.185	-0.198	-0.210	-0.222	-0.234	-0.244	-0.255	-0.264	-0.274	-0.284	-0.292	-0.301	-0.310	-0.319	-0.326	-0.334	-0.341	-0.349	-0.355	-0.360	-0.366	-0.371	-0.378	-0.381	-0.385	-0.390	-0.392	-0.396	-0.400	-0.401	-0.404	-0.406	-0.409	-0.410	-0.411	-0.412	-0.412	-0.414	-0.415	-0.415	-0.414	-0.414	-0.414	-0.412	-0.412	-0.411	-0.411	-0.410	-0.409	-0.408	-0.408	-0.405	-0.405	-0.402	-0.402	-0.400	-0.399	-0.399	-0.396	-0.396	-0.395	-0.394	-0.394	-0.394	-0.392	-0.394	-0.395	-0.394	-0.396	-0.398	-0.399	-0.401	-0.404	-0.406	-0.411	-0.414	-0.418	-0.424	-0.429	-0.434	-0.441	-0.448	-0.455	-0.462	-0.472	-0.481	-0.491	-0.501	-0.512	-0.525	-0.538	-0.550	-0.565	-0.580	-0.595	-0.611	-0.629	-0.646	-0.665	-0.685	-0.704	-0.725	-0.746	-0.768	-0.791	-0.814	-0.839	-0.864	-0.890	-0.916	-0.942	-0.970	-0.998	-1.028	-1.056	-1.086	-1.116	-1.148	-1.179	-1.210	-1.241	-1.274	-1.305	-1.336	-1.369	-1.401	-1.434	-1.465	-1.496	-1.526	-1.559	-1.589	-1.618	-1.648	-1.676	-1.705	-1.732	-1.760	-1.786	-1.811	-1.836	-1.859	-1.881	-1.901	-1.921	-1.940	-1.958	-1.975	-1.989	-2.002	-2.014	-2.025	-2.034	-2.041	-2.049	-2.052	-2.056	-2.059	-2.059	-2.059	-2.056	-2.054	-2.049	-2.044	-2.035	-2.029	-2.019	-2.009	-1.998	-1.985	-1.972	-1.960	-1.945	-1.929	-1.915	-1.898	-1.881	-1.865	-1.848	-1.831	-1.812	-1.795	-1.779	-1.761	-1.744	-1.726	-1.710	-1.692	-1.676	-1.660	-1.645	-1.630	-1.616	-1.602	-1.589	-1.576	-1.564	-1.552	-1.540	-1.530	-1.520	-1.511	-1.501	-1.494	-1.486	-1.479	-1.471	-1.465	-1.459	-1.452	-1.448	-1.442	-1.438	-1.432	-1.428	-1.421	-1.416	-1.411	-1.406	-1.401	-1.396	-1.389	-1.384	-1.378	-1.372	-1.365	-1.358	-1.351	-1.344	-1.336	-1.328	-1.319	-1.310	-1.301	-1.292	-1.282	-1.272	-1.264	-1.252	-1.242	-1.232	-1.220	-1.210	-1.199	-1.188	-1.176	-1.165	-1.155	-1.142	-1.132	-1.121	-1.111	-1.101	-1.091	-1.081	-1.072	-1.064	-1.054	-1.045	-1.038	-1.029	-1.021	-1.015	-1.008	-1.002	-0.995	-0.989	-0.985	-0.980	-0.975	-0.971	-0.968	-0.964	-0.960	-0.958	-0.955	-0.951	-0.949	-0.946	-0.944	-0.942	-0.940	-0.938	-0.935	-0.932	-0.930	-0.928	-0.924	-0.922	-0.919	-0.916	-0.914	-0.910	-0.908	-0.902	-0.899	-0.895	-0.891	-0.886	-0.881	-0.878	-0.872	-0.866	-0.861	-0.856	-0.850	-0.846	-0.840	-0.835	-0.829	-0.824	-0.819	-0.814	-0.808	-0.804	-0.799	-0.795	-0.790	-0.786	-0.782	-0.779	-0.775	-0.774	-0.771	-0.769	-0.768	-0.766	-0.766	-0.765	-0.765	-0.766	-0.768	-0.770	-0.771	-0.774	-0.778	-0.781	-0.786	-0.790	-0.795	-0.800	-0.806	-0.812	-0.820	-0.828	-0.835	-0.842	-0.851	-0.859	-0.868	-0.876	-0.885	-0.895	-0.902	-0.912	-0.922	-0.931	-0.942	-0.951	-0.961	-0.971	-0.980	-0.990	-0.999	-1.009	-1.018	-1.028	-1.035	-1.044	-1.052	-1.059	-1.066	-1.074	-1.080	-1.086	-1.092	-1.099	-1.102	-1.109	-1.112	-1.118	-1.120	-1.124	-1.126	-1.128	-1.130	-1.132	-1.132	-1.134	-1.134	-1.134	-1.132	-1.131	-1.131	-1.129	-1.126	-1.125	-1.121	-1.118	-1.114	-1.110	-1.105	-1.101	-1.095	-1.091	-1.085	-1.079	-1.072	-1.066	-1.060	-1.052	-1.045	-1.039	-1.030	-1.022	-1.014	-1.006	-0.999	-0.990	-0.981	-0.972	-0.964	-0.956	-0.946	-0.938	-0.928	-0.919	-0.909	-0.900	-0.891	-0.880	-0.871	-0.861	-0.852	-0.842	-0.834	-0.825	-0.815	-0.806	-0.796	-0.788	-0.779	-0.769	-0.759	-0.749	-0.740	-0.731	-0.722	-0.712	-0.704	-0.695	-0.686	-0.678	-0.668	-0.660	-0.651	-0.642	-0.634	-0.625	-0.615	-0.606	-0.599	-0.589	-0.581	-0.574	-0.565	-0.556	-0.548	-0.540	-0.531	-0.522	-0.515	-0.506	-0.498	-0.490	-0.482	-0.474	-0.465	-0.456	-0.448	-0.439	-0.430	-0.421	-0.411	-0.401	-0.391	-0.381	-0.371	-0.360	-0.350	-0.339	-0.326	-0.314	-0.301	-0.289	-0.276	-0.264	-0.249	-0.235	-0.219	-0.204	-0.188	-0.171	-0.154	-0.136	-0.118	-0.100	-0.080	-0.061	-0.040	-0.019	0.002	0.025	0.048	0.070	0.094	0.118	0.141	0.166	0.190	0.216	0.241	0.268	0.292	0.318	0.344	0.370	0.396	0.421	0.448	0.472	0.498	0.522	0.546	0.570	0.594	0.616	0.638	0.660	0.681	0.701	0.720	0.738	0.755	0.772	0.788	0.801	0.815	0.828	0.839	0.848	0.856	0.864	0.870	0.875	0.879	0.882	0.884	0.884	0.885	0.884	0.880	0.878	0.872	0.868	0.861	0.855	0.848	0.838	0.829	0.820	0.810	0.799	0.788	0.776	0.765	0.754	0.742	0.731	0.718	0.706	0.696	0.684	0.672	0.662	0.651	0.641	0.631	0.622	0.612	0.605	0.596	0.590	0.581	0.575	0.570	0.564	0.560	0.555	0.551	0.548	0.542	0.540	0.539	0.536	0.534	0.532	0.530	0.529	0.525	0.524	0.522	0.519	0.518	0.515	0.512	0.509	0.505	0.501	0.495	0.490	0.484	0.478	0.470	0.461	0.452	0.444	0.431	0.421	0.410	0.396	0.384	0.369	0.354	0.339	0.322	0.306	0.289	0.270	0.251	0.232	0.214	0.194	0.174	0.154	0.134	0.114	0.092	0.072	0.052	0.032	0.014	-0.006	-0.025	-0.044	-0.062	-0.080	-0.098	-0.114	-0.129	-0.144	-0.159	-0.172	-0.185	-0.198	-0.208	-0.219	-0.229	-0.238	-0.246	-0.252	-0.258	-0.265	-0.270	-0.272	-0.278	-0.280	-0.282	-0.284	-0.286	-0.286	-0.288	-0.289	-0.289	-0.290	-0.289	-0.290	-0.290	-0.291	-0.291	-0.291	-0.292	-0.294	-0.296	-0.299	-0.300	-0.304	-0.309	-0.311	-0.318	-0.322	-0.329	-0.335	-0.342	-0.350	-0.360	-0.369	-0.380	-0.390	-0.402	-0.414	-0.425	-0.440	-0.452	-0.466	-0.481	-0.496	-0.510	-0.526	-0.541	-0.558	-0.574	-0.588	-0.604	-0.619	-0.634	-0.649	-0.662	-0.679	-0.692	-0.705	-0.718	-0.730	-0.742	-0.752	-0.762	-0.772	-0.782	-0.790	-0.798	-0.804	-0.811	-0.816	-0.820	-0.822	-0.825	-0.828	-0.829	-0.829	-0.829	-0.828	-0.825	-0.824	-0.820	-0.816	-0.812	-0.808	-0.802	-0.796	-0.791	-0.785	-0.779	-0.772	-0.766	-0.759	-0.752	-0.746	-0.739	-0.732	-0.726	-0.719	-0.714	-0.709	-0.702	-0.698	-0.694	-0.689	-0.685	-0.682	-0.680	-0.678	-0.676	-0.675	-0.674	-0.674	-0.674	-0.674	-0.676	-0.679	-0.680	-0.684	-0.686	-0.689	-0.692	-0.698	-0.701	-0.706	-0.711	-0.716	-0.722	-0.728	-0.732	-0.739	-0.744	-0.749	-0.754	-0.760	-0.764	-0.769	-0.775	-0.779	-0.784	-0.788	-0.790	-0.794	-0.796	-0.799	-0.802	-0.804	-0.805	-0.806	-0.809	-0.809	-0.808	-0.809	-0.808	-0.806	-0.806	-0.802	-0.801	-0.799	-0.796	-0.795	-0.792	-0.789	-0.786	-0.782	-0.780	-0.778	-0.774	-0.772	-0.770	-0.769	-0.766	-0.765	-0.764	-0.764	-0.762	-0.762	-0.764	-0.766	-0.768	-0.770	-0.772	-0.776	-0.781	-0.785	-0.791	-0.798	-0.805	-0.811	-0.819	-0.829	-0.839	-0.849	-0.859	-0.870	-0.881	-0.894	-0.908	-0.920	-0.932	-0.946	-0.960	-0.975	-0.989	-1.002	-1.016	-1.030	-1.044	-1.058	-1.071	-1.084	-1.095	-1.106	-1.119	-1.129	-1.139	-1.148	-1.155	-1.162	-1.169	-1.174	-1.179	-1.181	-1.184	-1.185	-1.185	-1.182	-1.179	-1.175	-1.170	-1.164	-1.156	-1.148	-1.138	-1.126	-1.112	-1.100	-1.085	-1.069	-1.052	-1.035	-1.018	-0.998	-0.976	-0.956	-0.935	-0.914	-0.891	-0.868	-0.844	-0.821	-0.798	-0.774	-0.751	-0.728	-0.704	-0.680	-0.656	-0.634	-0.612	-0.590	-0.570	-0.549	-0.529	-0.509	-0.490	-0.471	-0.455	-0.439	-0.422	-0.408	-0.394	-0.380	-0.368	-0.355	-0.344	-0.334	-0.325	-0.316	-0.308	-0.299	-0.291	-0.286	-0.279	-0.272	-0.268	-0.262	-0.258	-0.251	-0.248	-0.242	-0.236	-0.231	-0.226	-0.221	-0.215	-0.209	-0.201	-0.194	-0.188	-0.179	-0.169	-0.160	-0.150	-0.139	-0.128	-0.116	-0.102	-0.089	-0.075	-0.060	-0.045	-0.029	-0.011	0.008	0.026	0.045	0.064	0.084	0.105	0.126	0.148	0.169	0.191	0.215	0.236	0.259	0.282	0.304	0.328	0.350	0.372	0.394	0.416	0.438	0.459	0.478	0.499	0.518	0.538	0.556	0.574	0.591	0.608	0.624	0.638	0.652	0.665	0.678	0.690	0.701	0.711	0.720	0.730	0.738	0.744	0.750	0.756	0.761	0.766	0.770	0.772	0.776	0.778	0.779	0.780	0.781	0.782	0.781	0.781	0.781	0.780	0.780	0.779	0.776	0.775	0.774	0.772	0.770	0.769	0.768	0.766	0.765	0.764	0.762	0.762	0.761	0.760	0.760	0.760	0.761	0.761	0.761	0.762	0.764	0.765	0.766	0.769	0.770	0.771	0.774	0.775	0.778	0.781	0.782	0.786	0.789	0.791	0.795	0.798	0.801	0.804	0.806	0.809	0.811	0.815	0.818	0.820	0.822	0.825	0.826	0.829	0.830	0.831	0.832	0.835	0.835	0.836	0.838	0.838	0.839	0.838	0.838	0.838	0.838	0.838	0.836	0.836	0.836	0.836	0.836	0.835	0.834	0.834	0.832	0.834	0.832	0.831	0.832	0.832	0.832	0.832	0.832	0.834	0.835	0.836	0.838	0.839	0.840	0.844	0.846	0.848	0.850	0.852	0.856	0.860	0.862	0.868	0.871	0.876	0.879	0.884	0.889	0.892	0.898	0.902	0.908	0.911	0.916	0.921	0.926	0.930	0.935	0.940	0.942	0.948	0.950	0.955	0.958	0.960	0.962	0.965	0.968	0.970	0.971	0.972	0.974	0.974	0.975	0.976	0.976	0.976	0.976	0.976	0.975	0.974	0.974	0.972	0.971	0.970	0.970	0.969	0.968	0.966	0.966	0.966	0.965	0.965	0.966	0.966	0.968	0.969	0.971	0.974	0.978	0.980	0.984	0.989	0.992	0.999	1.005	1.010	1.018	1.025	1.035	1.044	1.052	1.064	1.074	1.086	1.098	1.110	1.121	1.135	1.149	1.162	1.178	1.192	1.206	1.221	1.236	1.252	1.268	1.284	1.299	1.315	1.330	1.345	1.361	1.375	1.390	1.404	1.419	1.431	1.445	1.458	1.469	1.480	1.491	1.502	1.514	1.524	1.534	1.541	1.550	1.558	1.564	1.571	1.578	1.582	1.586	1.591	1.595	1.599	1.601	1.604	1.605	1.608	1.610	1.611	1.611	1.612	1.612	1.614	1.614	1.612	1.614	1.614	1.612	1.612	1.612	1.612	1.614	1.614	1.614	1.615	1.616	1.616	1.619	1.620	1.621	1.625	1.628	1.630	1.632	1.636	1.640	1.646	1.650	1.655	1.661	1.666	1.674	1.679	1.686	1.694	1.701	1.709	1.718	1.726	1.735	1.745	1.755	1.764	1.775	1.785	1.795	1.806	1.818	1.829	1.840	1.852	1.864	1.876	1.888	1.900	1.912	1.925	1.936	1.949	1.961	1.974	1.985	1.999	2.010	2.021	2.034	2.045	2.056	2.068	2.080	2.090	2.100	2.111	2.121	2.131	2.140	2.150	2.159	2.168	2.176	2.182	2.190	2.198	2.204	2.210	2.216	2.221	2.226	2.230	2.234	2.238	2.242	2.245	2.245	2.248	2.249	2.249	2.250	2.249	2.249	2.248	2.246	2.244	2.241	2.239	2.236	2.232	2.230	2.225	2.220	2.216	2.211	2.206	2.200	2.195	2.189	2.182	2.176	2.171	2.165	2.159	2.151	2.144	2.138	2.130	2.122	2.114	2.108	2.100	2.091	2.084	2.076	2.069	2.061	2.052	2.044	2.036	2.027	2.019	2.011	2.001	1.994	1.985	1.976	1.966	1.958	1.949	1.939	1.929	1.919	1.909	1.899	1.886	1.875	1.865	1.852	1.840	1.828	1.815	1.800	1.788	1.772	1.758	1.742	1.728	1.711	1.695	1.679	1.661	1.645	1.628	1.610	1.592	1.575	1.555	1.538	1.519	1.500	1.480	1.462	1.442	1.424	1.405	1.388	1.369	1.350	1.332	1.315	1.298	1.281	1.264	1.250	1.234	1.219	1.205	1.191	1.179	1.166	1.154	1.144	1.132	1.124	1.115	1.106	1.100	1.092	1.088	1.081	1.079	1.075	1.072	1.070	1.069	1.066	1.066	1.068	1.068	1.070	1.070	1.072	1.075	1.078	1.080	1.085	1.086	1.090	1.092	1.098	1.101	1.104	1.106	1.110	1.114	1.116	1.119	1.121	1.124	1.125	1.126	1.126	1.126	1.126	1.126	1.125	1.124	1.121	1.118	1.116	1.111	1.109	1.104	1.098	1.092	1.088	1.081	1.074	1.068	1.060	1.052	1.045	1.036	1.029	1.020	1.011	1.002	0.994	0.985	0.976	0.968	0.959	0.950	0.942	0.934	0.928	0.920	0.912	0.906	0.900	0.895	0.889	0.884	0.880	0.875	0.872	0.870	0.868	0.866	0.865	0.865	0.865	0.866	0.868	0.870	0.872	0.876	0.880	0.885	0.891	0.898	0.904	0.911	0.920	0.929	0.938	0.948	0.958	0.969	0.980	0.992	1.005	1.019	1.032	1.045	1.059	1.075	1.090	1.105	1.120	1.136	1.152	1.169	1.185	1.201	1.219	1.235	1.251	1.269	1.285	1.302	1.319	1.335	1.350	1.366	1.384	1.398	1.412	1.428	1.442	1.456	1.470	1.484	1.496	1.508	1.520	1.530	1.541	1.550	1.559	1.568	1.574	1.580	1.585	1.590	1.594	1.598	1.599	1.600	1.601	1.601	1.600	1.599	1.595	1.591	1.588	1.581	1.575	1.568	1.561	1.552	1.544	1.534	1.525	1.514	1.502	1.490	1.478	1.465	1.452	1.439	1.425	1.410	1.396	1.382	1.369	1.354	1.340	1.325	1.312	1.298	1.284	1.270	1.256	1.244	1.231	1.220	1.208	1.196	1.186	1.178	1.168	1.159	1.151	1.145	1.138	1.131	1.126	1.122	1.119	1.116	1.114	1.112	1.111	1.112	1.114	1.116	1.119	1.121	1.126	1.130	1.135	1.141	1.149	1.156	1.164	1.172	1.181	1.190	1.200	1.209	1.219	1.230	1.240	1.250	1.261	1.271	1.282	1.292	1.302	1.311	1.321	1.330	1.339	1.346	1.354	1.360	1.366	1.371	1.376	1.380	1.384	1.386	1.388	1.388	1.388	1.386	1.384	1.380	1.376	1.372	1.365	1.359	1.352	1.342	1.332	1.322	1.312	1.300	1.286	1.272	1.259	1.244	1.228	1.211	1.195	1.178	1.160	1.141	1.124	1.105	1.086	1.068	1.049	1.030	1.011	0.992	0.974	0.955	0.938	0.919	0.902	0.886	0.870	0.854	0.838	0.824	0.809	0.796	0.782	0.770	0.760	0.750	0.740	0.730	0.722	0.715	0.708	0.701	0.696	0.691	0.688	0.684	0.680	0.679	0.676	0.675	0.674	0.672	0.672	0.672	0.672	0.674	0.674	0.675	0.676	0.676	0.676	0.676	0.678	0.678	0.678	0.676	0.676	0.675	0.674	0.671	0.670	0.666	0.662	0.659	0.655	0.650	0.642	0.638	0.630	0.621	0.614	0.605	0.596	0.585	0.574	0.564	0.552	0.540	0.528	0.516	0.502	0.489	0.475	0.461	0.445	0.431	0.416	0.402	0.389	0.374	0.360	0.345	0.331	0.318	0.304	0.290	0.278	0.265	0.254	0.240	0.230	0.219	0.210	0.200	0.191	0.184	0.176	0.169	0.162	0.159	0.154	0.150	0.148	0.146	0.144	0.144	0.144	0.145	0.146	0.149	0.151	0.155	0.160	0.164	0.170	0.176	0.182	0.189	0.196	0.204	0.212	0.221	0.230	0.240	0.249	0.259	0.270	0.280	0.291	0.301	0.312	0.324	0.335	0.345	0.356	0.366	0.378	0.389	0.399	0.409	0.419	0.429	0.438	0.448	0.455	0.465	0.472	0.481	0.488	0.496	0.504	0.509	0.515	0.521	0.526	0.531	0.536	0.541	0.545	0.548	0.551	0.554	0.555	0.558	0.559	0.559	0.560	0.560	0.561	0.560	0.560	0.559	0.558	0.556	0.554	0.552	0.550	0.548	0.545	0.542	0.540	0.535	0.531	0.528	0.525	0.519	0.515	0.510	0.505	0.500	0.494	0.489	0.482	0.476	0.471	0.465	0.459	0.452	0.445	0.440	0.434	0.428	0.420	0.414	0.408	0.400	0.394	0.388	0.380	0.374	0.366	0.361	0.355	0.348	0.341	0.336	0.329	0.324	0.316	0.310	0.305	0.299	0.292	0.286	0.281	0.275	0.269	0.262	0.256	0.250	0.244	0.239	0.232	0.225	0.219	0.212	0.206	0.199	0.192	0.186	0.178	0.171	0.164	0.156	0.149	0.140	0.131	0.122	0.114	0.105	0.095	0.085	0.075	0.066	0.056	0.045	0.035	0.025	0.014	0.001	-0.009	-0.020	-0.031	-0.042	-0.055	-0.068	-0.079	-0.090	-0.101	-0.114	-0.125	-0.136	-0.146	-0.158	-0.169	-0.180	-0.189	-0.199	-0.208	-0.216	-0.224	-0.231	-0.239	-0.245	-0.251	-0.256	-0.260	-0.265	-0.268	-0.270	-0.272	-0.274	-0.275	-0.275	-0.274	-0.272	-0.271	-0.268	-0.265	-0.261	-0.255	-0.251	-0.244	-0.239	-0.231	-0.224	-0.215	-0.208	-0.200	-0.190	-0.181	-0.172	-0.164	-0.155	-0.145	-0.136	-0.126	-0.119	-0.109	-0.101	-0.092	-0.085	-0.078	-0.072	-0.065	-0.060	-0.054	-0.050	-0.046	-0.044	-0.041	-0.039	-0.039	-0.039	-0.040	-0.041	-0.045	-0.049	-0.054	-0.060	-0.066	-0.072	-0.082	-0.091	-0.101	-0.112	-0.124	-0.138	-0.151	-0.166	-0.180	-0.196	-0.211	-0.229	-0.245	-0.262	-0.281	-0.300	-0.318	-0.338	-0.356	-0.375	-0.392	-0.412	-0.430	-0.450	-0.468	-0.486	-0.504	-0.521	-0.538	-0.552	-0.569	-0.584	-0.598	-0.610	-0.622	-0.635	-0.645	-0.655	-0.664	-0.671	-0.678	-0.684	-0.688	-0.691	-0.692	-0.695	-0.694	-0.691	-0.689	-0.686	-0.681	-0.675	-0.668	-0.659	-0.650	-0.640	-0.628	-0.615	-0.602	-0.589	-0.572	-0.558	-0.540	-0.522	-0.504	-0.485	-0.465	-0.445	-0.424	-0.402	-0.381	-0.360	-0.336	-0.314	-0.291	-0.269	-0.245	-0.222	-0.200	-0.178	-0.155	-0.135	-0.112	-0.090	-0.069	-0.048	-0.028	-0.009	0.011	0.031	0.049	0.069	0.086	0.102	0.120	0.138	0.154	0.169	0.184	0.198	0.210	0.224	0.236	0.249	0.260	0.270	0.281	0.291	0.301	0.311	0.320	0.330	0.338	0.346	0.354	0.361	0.369	0.376	0.382	0.390	0.395	0.402	0.409	0.415	0.421	0.428	0.432	0.439	0.444	0.450	0.456	0.461	0.466	0.471	0.478	0.482	0.488	0.494	0.499	0.502	0.509	0.512	0.516	0.521	0.525	0.529	0.532	0.536	0.540	0.542	0.544	0.548	0.549	0.550	0.550	0.552	0.552	0.552	0.551	0.549	0.548	0.546	0.542	0.540	0.536	0.532	0.528	0.522	0.518	0.511	0.504	0.496	0.490	0.482	0.474	0.465	0.456	0.446	0.436	0.426	0.415	0.405	0.394	0.384	0.371	0.360	0.349	0.338	0.325	0.314	0.302	0.290	0.280	0.269	0.258	0.248	0.238	0.228	0.218	0.210	0.200	0.192	0.185	0.178	0.171	0.165	0.160	0.155	0.150	0.146	0.144	0.140	0.138	0.138	0.136	0.136	0.136	0.138	0.139	0.141	0.144	0.145	0.149	0.152	0.158	0.161	0.166	0.171	0.178	0.184	0.189	0.195	0.201	0.208	0.214	0.220	0.226	0.232	0.239	0.245	0.250	0.255	0.261	0.266	0.272	0.276	0.282	0.286	0.290	0.294	0.298	0.300	0.304	0.305	0.309	0.311	0.312	0.315	0.316	0.318	0.319	0.319	0.320	0.320	0.320	0.321	0.321	0.321	0.321	0.321	0.321	0.320	0.320	0.321	0.321	0.321	0.322	0.322	0.324	0.324	0.325	0.326	0.328	0.330	0.331	0.334	0.335	0.338	0.340	0.342	0.345	0.349	0.351	0.355	0.358	0.362	0.366	0.371	0.375	0.378	0.382	0.388	0.391	0.396	0.400	0.405	0.409	0.412	0.415	0.420	0.424	0.426	0.430	0.432	0.436	0.439	0.441	0.444	0.445	0.448	0.449	0.450	0.450	0.450	0.451	0.452	0.451	0.451	0.452	0.451	0.451	0.450	0.451	0.450	0.449	0.449	0.448	0.446	0.446	0.445	0.445	0.444	0.442	0.442	0.442	0.442	0.444	0.442	0.444	0.445	0.446	0.448	0.450	0.454	0.456	0.459	0.462	0.468	0.471	0.476	0.482	0.486	0.494	0.500	0.506	0.515	0.522	0.531	0.539	0.548	0.558	0.565	0.576	0.585	0.596	0.606	0.616	0.628	0.638	0.649	0.659	0.670	0.680	0.691	0.701	0.712	0.722	0.732	0.744	0.754	0.762	0.772	0.781	0.790	0.799	0.806	0.814	0.821	0.828	0.834	0.839	0.844	0.849	0.854	0.858	0.861	0.864	0.866	0.869	0.871	0.872	0.874	0.874	0.874	0.874	0.874	0.874	0.872	0.871	0.869	0.868	0.865	0.865	0.862	0.860	0.859	0.856	0.854	0.852	0.851	0.850	0.849	0.848	0.848	0.846	0.846	0.848	0.846	0.848	0.849	0.851	0.852	0.855	0.858	0.861	0.865	0.870	0.875	0.880	0.885	0.891	0.899	0.904	0.912	0.920	0.928	0.936	0.945	0.955	0.964	0.974	0.984	0.994	1.004	1.015	1.026	1.036	1.048	1.059	1.070	1.081	1.091	1.102	1.114	1.125	1.135	1.145	1.155	1.166	1.175	1.185	1.194	1.202	1.211	1.220	1.228	1.235	1.242	1.251	1.258	1.262	1.270	1.275	1.281	1.286	1.290	1.295	1.299	1.302	1.305	1.309	1.312	1.314	1.316	1.319	1.320	1.321	1.322	1.324	1.325	1.326	1.326	1.328	1.326	1.328	1.328	1.329	1.329	1.328	1.328	1.328	1.328	1.329	1.328	1.329	1.328	1.328	1.329	1.329	1.328	1.328	1.329	1.329	1.328	1.328	1.328	1.328	1.328	1.326	1.328	1.326	1.328	1.328	1.326	1.326	1.326	1.325	1.325	1.324	1.324	1.321	1.321	1.319	1.319	1.316	1.315	1.314	1.311	1.310	1.308	1.306	1.304	1.301	1.299	1.295	1.291	1.289	1.285	1.280	1.276	1.271	1.266	1.262	1.256	1.250	1.244	1.238	1.231	1.225	1.218	1.210	1.201	1.192	1.184	1.176	1.165	1.155	1.146	1.135	1.124	1.111	1.100	1.089	1.075	1.061	1.048	1.034	1.021	1.006	0.991	0.978	0.961	0.948	0.931	0.915	0.900	0.886	0.870	0.855	0.839	0.824	0.809	0.794	0.780	0.765	0.752	0.739	0.726	0.714	0.702	0.691	0.680	0.670	0.660	0.652	0.645	0.639	0.632	0.628	0.622	0.619	0.616	0.615	0.612	0.612	0.614	0.615	0.619	0.621	0.625	0.630	0.636	0.641	0.649	0.656	0.665	0.674	0.682	0.692	0.702	0.711	0.722	0.732	0.744	0.755	0.766	0.776	0.788	0.799	0.809	0.820	0.830	0.839	0.850	0.859	0.868	0.875	0.882	0.890	0.896	0.902	0.908	0.912	0.916	0.920	0.921	0.924	0.925	0.925	0.924	0.922	0.920	0.918	0.914	0.910	0.905	0.900	0.894	0.886	0.879	0.871	0.864	0.855	0.845	0.835	0.825	0.815	0.802	0.791	0.780	0.768	0.755	0.741	0.729	0.715	0.701	0.689	0.675	0.661	0.648	0.636	0.622	0.610	0.596	0.584	0.571	0.558	0.545	0.534	0.521	0.511	0.499	0.489	0.479	0.468	0.459	0.450	0.440	0.432	0.425	0.419	0.411	0.405	0.400	0.395	0.391	0.388	0.385	0.382	0.381	0.380	0.379	0.380	0.381	0.382	0.385	0.389	0.391	0.398	0.401	0.406	0.414	0.419	0.426	0.435	0.442	0.451	0.460	0.470	0.480	0.489	0.499	0.510	0.520	0.531	0.541	0.552	0.564	0.575	0.586	0.596	0.608	0.618	0.628	0.638	0.648	0.658	0.666	0.675	0.684	0.691	0.699	0.708	0.715	0.721	0.729	0.735	0.739	0.745	0.750	0.754	0.759	0.762	0.768	0.771	0.774	0.778	0.780	0.784	0.785	0.789	0.791	0.796	0.799	0.801	0.805	0.809	0.812	0.818	0.821	0.826	0.831	0.838	0.844	0.849	0.856	0.862	0.871	0.881	0.890	0.900	0.911	0.921	0.934	0.946	0.960	0.974	0.988	1.004	1.019	1.035	1.051	1.069	1.088	1.106	1.126	1.146	1.166	1.188	1.209	1.231	1.252	1.275	1.299	1.322	1.345	1.370	1.394	1.419	1.444	1.469	1.492	1.519	1.544	1.569	1.594	1.619	1.644	1.668	1.691	1.715	1.739	1.762	1.785	1.809	1.831	1.852	1.874	1.894	1.915	1.934	1.954	1.971	1.990	2.005	2.022	2.039	2.052	2.066	2.080	2.091	2.102	2.114	2.122	2.131	2.138	2.145	2.150	2.154	2.156	2.159	2.160	2.160	2.159	2.156	2.154	2.150	2.145	2.139	2.132	2.124	2.115	2.106	2.095	2.084	2.072	2.060	2.046	2.033	2.018	2.001	1.986	1.970	1.954	1.936	1.919	1.902	1.884	1.866	1.849	1.830	1.812	1.795	1.778	1.759	1.744	1.726	1.710	1.694	1.679	1.665	1.650	1.636	1.622	1.611	1.599	1.589	1.579	1.569	1.561	1.554	1.546	1.541	1.536	1.531	1.528	1.525	1.524	1.522	1.522	1.522	1.522	1.524	1.528	1.529	1.532	1.538	1.542	1.546	1.551	1.556	1.562	1.569	1.574	1.580	1.588	1.592	1.599	1.605	1.611	1.616	1.621	1.628	1.630	1.635	1.639	1.641	1.644	1.646	1.648	1.648	1.648	1.646	1.645	1.644	1.640	1.638	1.632	1.628	1.622	1.615	1.609	1.600	1.592	1.584	1.575	1.564	1.554	1.542	1.531	1.520	1.508	1.494	1.481	1.469	1.455	1.441	1.428	1.414	1.400	1.388	1.372	1.360	1.348	1.335	1.322	1.310	1.298	1.286	1.276	1.265	1.255	1.246	1.238	1.230	1.221	1.214	1.209	1.202	1.199	1.194	1.191	1.188	1.188	1.185	1.185	1.184	1.184	1.184	1.186	1.188	1.190	1.192	1.196	1.200	1.204	1.208	1.214	1.218	1.222	1.229	1.234	1.239	1.244	1.250	1.255	1.261	1.266	1.271	1.276	1.281	1.286	1.290	1.294	1.299	1.301	1.305	1.308	1.310	1.311	1.314	1.315	1.316	1.318	1.318	1.318	1.318	1.318	1.315	1.315	1.312	1.310	1.309	1.305	1.302	1.300	1.296	1.292	1.289	1.285	1.281	1.279	1.274	1.270	1.266	1.261	1.258	1.252	1.249	1.246	1.241	1.238	1.234	1.230	1.226	1.224	1.219	1.216	1.214	1.211	1.209	1.206	1.204	1.202	1.201	1.200	1.199	1.198	1.198	1.196	1.196	1.196	1.196	1.196	1.198	1.199	1.199	1.201	1.202	1.205	1.206	1.209	1.210	1.212	1.215	1.218	1.221	1.224	1.228	1.231	1.235	1.238	1.241	1.246	1.249	1.252	1.258	1.261	1.266	1.270	1.274	1.279	1.282	1.286	1.290	1.294	1.298	1.300	1.304	1.306	1.309	1.311	1.314	1.315	1.318	1.320	1.321	1.322	1.322	1.322	1.322	1.321	1.320	1.319	1.316	1.315	1.312	1.309	1.308	1.304	1.300	1.295	1.291	1.286	1.282	1.276	1.271	1.264	1.258	1.251	1.245	1.238	1.231	1.224	1.215	1.208	1.200	1.194	1.185	1.178	1.170	1.161	1.154	1.146	1.138	1.131	1.122	1.115	1.109	1.101	1.094	1.088	1.081	1.074	1.068	1.061	1.054	1.049	1.042	1.036	1.031	1.026	1.020	1.016	1.011	1.006	1.002	0.999	0.995	0.991	0.988	0.985	0.982	0.979	0.976	0.975	0.974	0.972	0.972	0.971	0.971	0.971	0.972	0.974	0.975	0.976	0.978	0.981	0.984	0.988	0.991	0.995	1.000	1.006	1.011	1.018	1.024	1.030	1.038	1.046	1.054	1.064	1.072	1.081	1.092	1.102	1.112	1.124	1.136	1.146	1.159	1.171	1.184	1.195	1.208	1.220	1.232	1.245	1.256	1.269	1.281	1.292	1.305	1.316	1.328	1.339	1.350	1.360	1.371	1.380	1.391	1.400	1.410	1.418	1.426	1.434	1.442	1.449	1.456	1.462	1.469	1.474	1.480	1.484	1.490	1.495	1.499	1.502	1.506	1.510	1.515	1.519	1.521	1.525	1.529	1.531	1.535	100.000	5.000	2.000	1.000	4.000	0.000	0.000	0.000	0.000	0.000	0.000	0.000	0.000	0.000	0.000	0.000	0.000	0.000	-0.510	-0.506	-0.505	-0.501	-0.499	-0.498	-0.495	-0.494	-0.491	-0.490	-0.489	-0.490	-0.490	-0.490	-0.490	-0.491	-0.492	-0.494	-0.495	-0.498	-0.500	-0.502	-0.505	-0.507	-0.511	-0.515	-0.519	-0.522	-0.528	-0.532	-0.538	-0.542	-0.549	-0.555	-0.561	-0.566	-0.572	-0.580	-0.588	-0.595	-0.602	-0.610	-0.619	-0.626	-0.635	-0.645	-0.654	-0.662	-0.672	-0.681	-0.690	-0.700	-0.710	-0.720	-0.729	-0.738	-0.749	-0.758	-0.768	-0.778	-0.788	-0.796	-0.806	-0.815	-0.824	-0.832	-0.841	-0.850	-0.859	-0.868	-0.875	-0.882	-0.890	-0.898	-0.904	-0.910	-0.916	-0.922	-0.928	-0.931	-0.936	-0.941	-0.944	-0.948	-0.949	-0.952	-0.955	-0.955	-0.958	-0.958	-0.958	-0.958	-0.958	-0.956	-0.955	-0.952	-0.950	-0.948	-0.944	-0.941	-0.938	-0.932	-0.928	-0.922	-0.916	-0.911	-0.904	-0.898	-0.890	-0.882	-0.875	-0.868	-0.859	-0.849	-0.841	-0.831	-0.824	-0.814	-0.805	-0.794	-0.785	-0.774	-0.764	-0.754	-0.741	-0.732	-0.721	-0.710	-0.700	-0.688	-0.678	-0.668	-0.656	-0.645	-0.635	-0.625	-0.614	-0.604	-0.595	-0.585	-0.575	-0.565	-0.556	-0.548	-0.539	-0.532	-0.525	-0.518	-0.510	-0.504	-0.498	-0.492	-0.488	-0.482	-0.478	-0.474	-0.471	-0.469	-0.466	-0.465	-0.462	-0.461	-0.461	-0.462	-0.462	-0.464	-0.466	-0.468	-0.470	-0.474	-0.479	-0.482	-0.489	-0.495	-0.501	-0.507	-0.514	-0.522	-0.531	-0.540	-0.549	-0.559	-0.569	-0.580	-0.590	-0.602	-0.614	-0.626	-0.639	-0.651	-0.665	-0.676	-0.691	-0.705	-0.719	-0.732	-0.748	-0.761	-0.775	-0.790	-0.804	-0.819	-0.831	-0.846	-0.859	-0.872	-0.885	-0.899	-0.911	-0.922	-0.934	-0.945	-0.956	-0.966	-0.976	-0.985	-0.992	-1.001	-1.009	-1.015	-1.020	-1.026	-1.031	-1.034	-1.038	-1.039	-1.041	-1.041	-1.041	-1.041	-1.039	-1.038	-1.034	-1.031	-1.028	-1.024	-1.018	-1.012	-1.006	-0.999	-0.992	-0.985	-0.978	-0.970	-0.961	-0.952	-0.945	-0.936	-0.928	-0.919	-0.910	-0.901	-0.892	-0.884	-0.875	-0.866	-0.859	-0.850	-0.841	-0.834	-0.826	-0.819	-0.811	-0.804	-0.799	-0.792	-0.786	-0.780	-0.774	-0.768	-0.762	-0.756	-0.751	-0.748	-0.741	-0.736	-0.731	-0.725	-0.720	-0.715	-0.709	-0.704	-0.696	-0.690	-0.684	-0.676	-0.670	-0.661	-0.654	-0.645	-0.634	-0.624	-0.614	-0.602	-0.591	-0.579	-0.565	-0.552	-0.538	-0.522	-0.506	-0.491	-0.474	-0.456	-0.438	-0.419	-0.400	-0.380	-0.360	-0.339	-0.316	-0.295	-0.272	-0.249	-0.226	-0.202	-0.178	-0.154	-0.129	-0.104	-0.080	-0.054	-0.028	-0.002	0.021	0.048	0.072	0.098	0.124	0.149	0.174	0.199	0.224	0.249	0.274	0.299	0.324	0.348	0.371	0.395	0.418	0.441	0.464	0.486	0.509	0.531	0.552	0.572	0.595	0.616	0.636	0.655	0.674	0.692	0.712	0.730	0.748	0.764	0.781	0.796	0.812	0.828	0.842	0.856	0.870	0.881	0.894	0.904	0.915	0.925	0.935	0.942	0.950	0.958	0.964	0.968	0.972	0.976	0.978	0.980	0.981	0.981	0.980	0.978	0.974	0.970	0.966	0.961	0.954	0.948	0.939	0.930	0.920	0.909	0.899	0.886	0.874	0.861	0.846	0.832	0.818	0.802	0.788	0.771	0.755	0.739	0.722	0.705	0.689	0.672	0.655	0.639	0.624	0.608	0.591	0.576	0.560	0.546	0.532	0.519	0.506	0.495	0.482	0.472	0.462	0.454	0.445	0.438	0.431	0.425	0.420	0.415	0.412	0.411	0.409	0.409	0.409	0.410	0.412	0.416	0.419	0.424	0.429	0.434	0.440	0.448	0.455	0.462	0.470	0.480	0.488	0.498	0.509	0.518	0.528	0.536	0.546	0.555	0.565	0.575	0.584	0.594	0.601	0.610	0.618	0.625	0.631	0.639	0.645	0.649	0.652	0.658	0.659	0.662	0.662	0.664	0.664	0.662	0.660	0.658	0.654	0.650	0.644	0.638	0.630	0.624	0.615	0.605	0.594	0.584	0.571	0.559	0.546	0.531	0.518	0.504	0.489	0.471	0.456	0.439	0.422	0.405	0.389	0.370	0.352	0.334	0.316	0.298	0.280	0.262	0.245	0.226	0.210	0.191	0.175	0.159	0.141	0.126	0.111	0.095	0.080	0.066	0.052	0.040	0.029	0.016	0.006	-0.005	-0.014	-0.022	-0.032	-0.040	-0.048	-0.055	-0.061	-0.068	-0.072	-0.076	-0.080	-0.085	-0.088	-0.090	-0.091	-0.095	-0.095	-0.098	-0.098	-0.099	-0.099	-0.100	-0.100	-0.100	-0.100	-0.100	-0.100	-0.101	-0.100	-0.100	-0.101	-0.101	-0.102	-0.102	-0.105	-0.106	-0.108	-0.109	-0.111	-0.114	-0.118	-0.119	-0.122	-0.126	-0.131	-0.134	-0.139	-0.144	-0.149	-0.154	-0.159	-0.164	-0.170	-0.175	-0.181	-0.186	-0.192	-0.199	-0.202	-0.209	-0.215	-0.219	-0.225	-0.229	-0.235	-0.239	-0.242	-0.246	-0.251	-0.254	-0.258	-0.259	-0.261	-0.262	-0.265	-0.265	-0.266	-0.266	-0.266	-0.265	-0.265	-0.262	-0.261	-0.259	-0.256	-0.254	-0.250	-0.246	-0.242	-0.238	-0.234	-0.230	-0.226	-0.220	-0.216	-0.210	-0.205	-0.200	-0.194	-0.190	-0.184	-0.179	-0.174	-0.169	-0.164	-0.158	-0.154	-0.149	-0.145	-0.141	-0.139	-0.135	-0.131	-0.128	-0.125	-0.124	-0.121	-0.119	-0.118	-0.118	-0.116	-0.118	-0.116	-0.118	-0.119	-0.119	-0.121	-0.122	-0.124	-0.128	-0.130	-0.132	-0.135	-0.138	-0.141	-0.145	-0.149	-0.154	-0.158	-0.164	-0.168	-0.172	-0.178	-0.182	-0.188	-0.192	-0.198	-0.202	-0.208	-0.212	-0.218	-0.221	-0.226	-0.231	-0.236	-0.240	-0.244	-0.249	-0.252	-0.256	-0.258	-0.261	-0.264	-0.265	-0.268	-0.269	-0.270	-0.271	-0.272	-0.274	-0.272	-0.272	-0.271	-0.270	-0.268	-0.265	-0.264	-0.261	-0.258	-0.254	-0.250	-0.245	-0.240	-0.235	-0.231	-0.225	-0.219	-0.212	-0.205	-0.200	-0.192	-0.185	-0.178	-0.169	-0.161	-0.154	-0.145	-0.138	-0.129	-0.120	-0.111	-0.104	-0.094	-0.085	-0.076	-0.068	-0.059	-0.050	-0.040	-0.031	-0.021	-0.014	-0.005	0.004	0.011	0.021	0.030	0.039	0.046	0.055	0.064	0.071	0.080	0.088	0.095	0.104	0.112	0.119	0.128	0.135	0.142	0.150	0.158	0.165	0.172	0.180	0.188	0.196	0.202	0.210	0.218	0.224	0.231	0.239	0.245	0.252	0.259	0.266	0.272	0.279	0.285	0.294	0.300	0.308	0.314	0.320	0.328	0.334	0.342	0.349	0.356	0.364	0.371	0.378	0.386	0.394	0.401	0.409	0.418	0.425	0.432	0.441	0.449	0.458	0.465	0.474	0.482	0.491	0.500	0.510	0.519	0.528	0.538	0.546	0.558	0.566	0.576	0.586	0.596	0.608	0.616	0.628	0.638	0.649	0.660	0.671	0.681	0.691	0.702	0.714	0.725	0.736	0.748	0.759	0.770	0.781	0.791	0.804	0.815	0.825	0.838	0.848	0.859	0.870	0.881	0.891	0.902	0.912	0.924	0.934	0.944	0.955	0.964	0.975	0.985	0.996	1.005	1.016	1.026	1.038	1.046	1.058	1.068	1.078	1.088	1.098	1.109	1.119	1.129	1.139	1.150	1.160	1.171	1.182	1.192	1.202	1.214	1.224	1.235	1.246	1.258	1.269	1.281	1.291	1.302	1.314	1.326	1.338	1.349	1.360	1.372	1.385	1.398	1.409	1.421	1.434	1.446	1.459	1.471	1.484	1.495	1.509	1.521	1.532	1.546	1.559	1.571	1.584	1.596	1.609	1.620	1.632	1.645	1.658	1.671	1.684	1.698	1.709	1.722	1.736	1.748	1.761	1.774	1.786	1.799	1.811	1.825	1.838	1.850	1.862	1.875	1.888	1.899	1.911	1.924	1.936	1.948	1.960	1.971	1.984	1.994	2.005	2.016	2.027	2.038	2.047	2.056	2.066	2.076	2.084	2.091	2.099	2.105	2.111	2.118	2.122	2.126	2.130	2.134	2.136	2.138	2.139	2.139	2.139	2.139	2.136	2.134	2.129	2.124	2.119	2.112	2.105	2.098	2.088	2.078	2.068	2.055	2.042	2.029	2.015	2.000	1.984	1.966	1.949	1.931	1.914	1.894	1.874	1.852	1.831	1.810	1.789	1.766	1.741	1.719	1.695	1.671	1.646	1.621	1.596	1.570	1.545	1.520	1.494	1.468	1.442	1.415	1.390	1.364	1.339	1.312	1.288	1.261	1.236	1.210	1.185	1.161	1.135	1.111	1.088	1.062	1.040	1.016	0.994	0.971	0.949	0.928	0.906	0.884	0.862	0.842	0.822	0.804	0.785	0.765	0.748	0.728	0.710	0.692	0.675	0.660	0.642	0.628	0.611	0.596	0.581	0.568	0.554	0.540	0.528	0.515	0.502	0.491	0.479	0.468	0.458	0.448	0.438	0.428	0.419	0.409	0.401	0.392	0.385	0.378	0.369	0.361	0.356	0.349	0.342	0.334	0.328	0.321	0.315	0.310	0.302	0.298	0.291	0.286	0.279	0.274	0.268	0.260	0.255	0.248	0.241	0.235	0.228	0.220	0.214	0.206	0.199	0.191	0.184	0.176	0.168	0.159	0.150	0.141	0.131	0.122	0.112	0.102	0.091	0.081	0.070	0.060	0.049	0.036	0.025	0.014	0.002	-0.010	-0.022	-0.034	-0.045	-0.058	-0.070	-0.081	-0.094	-0.106	-0.116	-0.129	-0.140	-0.151	-0.164	-0.175	-0.185	-0.196	-0.206	-0.218	-0.226	-0.236	-0.245	-0.255	-0.264	-0.271	-0.279	-0.286	-0.294	-0.301	-0.308	-0.314	-0.321	-0.326	-0.330	-0.336	-0.340	-0.344	-0.346	-0.349	-0.351	-0.354	-0.355	-0.355	-0.356	-0.356	-0.356	-0.356	-0.356	-0.355	-0.352	-0.351	-0.349	-0.345	-0.342	-0.340	-0.335	-0.332	-0.328	-0.322	-0.319	-0.312	-0.309	-0.304	-0.296	-0.291	-0.285	-0.279	-0.272	-0.265	-0.258	-0.251	-0.244	-0.235	-0.228	-0.221	-0.212	-0.206	-0.198	-0.189	-0.180	-0.171	-0.162	-0.154	-0.145	-0.135	-0.126	-0.116	-0.106	-0.098	-0.088	-0.078	-0.066	-0.058	-0.048	-0.036	-0.025	-0.014	-0.004	0.009	0.019	0.031	0.042	0.055	0.068	0.079	0.090	0.102	0.115	0.128	0.140	0.152	0.165	0.178	0.190	0.202	0.215	0.226	0.239	0.250	0.261	0.272	0.284	0.295	0.308	0.318	0.328	0.338	0.346	0.356	0.364	0.372	0.381	0.389	0.395	0.402	0.409	0.415	0.419	0.425	0.429	0.434	0.438	0.440	0.442	0.446	0.448	0.450	0.451	0.451	0.454	0.454	0.454	0.452	0.452	0.452	0.451	0.450	0.450	0.448	0.448	0.445	0.444	0.441	0.441	0.439	0.438	0.436	0.435	0.434	0.432	0.432	0.431	0.430	0.430	0.429	0.429	0.429	0.429	0.428	0.428	0.428	0.428	0.429	0.429	0.431	0.431	0.434	0.435	0.435	0.438	0.439	0.441	0.442	0.445	0.448	0.449	0.452	0.455	0.458	0.459	0.462	0.466	0.469	0.472	0.476	0.479	0.482	0.486	0.490	0.494	0.498	0.502	0.506	0.511	0.515	0.520	0.524	0.529	0.534	0.538	0.542	0.548	0.552	0.559	0.564	0.569	0.574	0.579	0.584	0.589	0.594	0.599	0.604	0.608	0.612	0.619	0.622	0.626	0.630	0.635	0.639	0.644	0.646	0.650	0.654	0.656	0.659	0.661	0.664	0.666	0.668	0.669	0.670	0.672	0.672	0.671	0.671	0.671	0.670	0.669	0.666	0.665	0.662	0.661	0.656	0.654	0.650	0.645	0.642	0.638	0.631	0.626	0.620	0.615	0.608	0.601	0.595	0.588	0.580	0.572	0.564	0.555	0.546	0.536	0.529	0.519	0.509	0.498	0.488	0.478	0.466	0.455	0.444	0.432	0.421	0.410	0.399	0.386	0.374	0.362	0.351	0.339	0.326	0.315	0.304	0.291	0.279	0.268	0.256	0.244	0.234	0.222	0.212	0.201	0.191	0.181	0.172	0.164	0.154	0.146	0.138	0.130	0.122	0.115	0.110	0.105	0.099	0.094	0.090	0.086	0.084	0.080	0.079	0.076	0.076	0.075	0.075	0.076	0.078	0.079	0.081	0.085	0.089	0.092	0.096	0.101	0.106	0.112	0.119	0.125	0.131	0.139	0.148	0.154	0.162	0.171	0.180	0.189	0.198	0.206	0.215	0.224	0.234	0.244	0.254	0.264	0.274	0.282	0.292	0.302	0.311	0.321	0.331	0.339	0.349	0.358	0.368	0.376	0.385	0.392	0.401	0.410	0.418	0.426	0.434	0.441	0.449	0.458	0.465	0.471	0.479	0.484	0.490	0.498	0.504	0.509	0.515	0.520	0.525	0.531	0.536	0.540	0.545	0.550	0.554	0.558	0.561	0.566	0.569	0.572	0.576	0.580	0.581	0.585	0.588	0.590	0.591	0.595	0.596	0.599	0.601	0.602	0.604	0.605	0.606	0.608	0.610	0.611	0.612	0.614	0.616	0.618	0.619	0.621	0.622	0.624	0.626	0.629	0.630	0.632	0.635	0.639	0.641	0.644	0.648	0.650	0.654	0.658	0.661	0.665	0.670	0.674	0.679	0.684	0.689	0.694	0.699	0.705	0.711	0.716	0.722	0.729	0.736	0.742	0.749	0.755	0.761	0.769	0.776	0.782	0.790	0.798	0.805	0.812	0.819	0.826	0.832	0.840	0.846	0.854	0.860	0.865	0.872	0.879	0.885	0.891	0.896	0.902	0.908	0.914	0.919	0.924	0.930	0.934	0.939	0.944	0.949	0.952	0.958	0.962	0.966	0.970	0.975	0.979	0.984	0.988	0.991	0.996	1.000	1.005	1.009	1.014	1.018	1.021	1.025	1.030	1.034	1.038	1.042	1.046	1.050	1.055	1.059	1.062	1.066	1.070	1.072	1.076	1.079	1.082	1.085	1.089	1.090	1.092	1.094	1.096	1.098	1.099	1.100	1.100	1.100	1.100	1.100	1.098	1.098	1.095	1.092	1.091	1.088	1.084	1.080	1.075	1.070	1.065	1.060	1.055	1.049	1.041	1.035	1.029	1.021	1.015	1.006	1.000	0.991	0.985	0.976	0.968	0.960	0.951	0.944	0.936	0.929	0.921	0.914	0.906	0.900	0.891	0.885	0.879	0.872	0.866	0.861	0.854	0.849	0.845	0.840	0.836	0.830	0.826	0.824	0.820	0.818	0.815	0.810	0.808	0.805	0.801	0.800	0.798	0.795	0.792	0.790	0.788	0.785	0.782	0.780	0.776	0.774	0.770	0.766	0.762	0.759	0.754	0.749	0.745	0.740	0.735	0.730	0.725	0.718	0.712	0.706	0.700	0.692	0.686	0.680	0.671	0.665	0.658	0.649	0.641	0.634	0.626	0.619	0.611	0.604	0.596	0.589	0.581	0.574	0.566	0.560	0.554	0.546	0.541	0.535	0.529	0.522	0.519	0.512	0.509	0.504	0.499	0.495	0.492	0.490	0.488	0.485	0.484	0.481	0.480	0.479	0.479	0.479	0.479	0.479	0.480	0.480	0.482	0.484	0.485	0.486	0.488	0.489	0.492	0.494	0.496	0.499	0.501	0.504	0.506	0.509	0.511	0.514	0.516	0.520	0.522	0.525	0.526	0.529	0.531	0.534	0.536	0.539	0.541	0.544	0.545	0.548	0.549	0.550	0.551	0.552	0.555	0.555	0.556	0.558	0.559	0.560	0.560	0.561	0.562	0.562	0.562	0.564	0.564	0.564	0.565	0.564	0.564	0.565	0.564	0.565	0.564	0.565	0.565	0.565	0.565	0.565	0.564	0.564	0.564	0.564	0.562	0.564	0.562	0.562	0.562	0.561	0.561	0.561	0.560	0.559	0.559	0.559	0.559	0.556	0.556	0.556	0.554	0.554	0.552	0.552	0.550	0.549	0.549	0.548	0.545	0.542	0.541	0.539	0.536	0.534	0.530	0.528	0.525	0.521	0.518	0.514	0.510	0.506	0.501	0.498	0.492	0.488	0.482	0.476	0.469	0.462	0.456	0.450	0.444	0.436	0.429	0.421	0.412	0.405	0.398	0.390	0.380	0.372	0.364	0.354	0.345	0.338	0.329	0.320	0.311	0.301	0.292	0.284	0.276	0.268	0.259	0.250	0.242	0.235	0.228	0.221	0.215	0.209	0.204	0.199	0.195	0.190	0.188	0.185	0.182	0.182	0.181	0.180	0.181	0.182	0.185	0.188	0.191	0.195	0.200	0.205	0.211	0.216	0.224	0.230	0.239	0.246	0.256	0.265	0.274	0.285	0.294	0.305	0.315	0.325	0.335	0.346	0.356	0.368	0.378	0.388	0.396	0.405	0.414	0.422	0.429	0.436	0.442	0.448	0.452	0.456	0.459	0.461	0.462	0.462	0.462	0.460	0.456	0.452	0.448	0.442	0.435	0.426	0.416	0.408	0.395	0.382	0.370	0.356	0.341	0.326	0.309	0.291	0.274	0.254	0.235	0.215	0.195	0.175	0.154	0.131	0.109	0.088	0.066	0.044	0.021	0.000	-0.022	-0.044	-0.064	-0.085	-0.105	-0.125	-0.145	-0.164	-0.180	-0.198	-0.214	-0.230	-0.245	-0.259	-0.271	-0.285	-0.295	-0.306	-0.315	-0.324	-0.331	-0.338	-0.344	-0.348	-0.350	-0.352	-0.355	-0.355	-0.355	-0.354	-0.351	-0.349	-0.344	-0.340	-0.334	-0.329	-0.321	-0.315	-0.306	-0.298	-0.289	-0.280	-0.270	-0.260	-0.250	-0.239	-0.228	-0.218	-0.205	-0.194	-0.182	-0.171	-0.160	-0.148	-0.138	-0.128	-0.116	-0.105	-0.096	-0.086	-0.078	-0.069	-0.060	-0.051	-0.044	-0.036	-0.030	-0.025	-0.019	-0.014	-0.010	-0.008	-0.004	-0.001	0.000	0.001	0.001	0.001	0.002	0.000	-0.001	-0.002	-0.006	-0.010	-0.014	-0.018	-0.021	-0.026	-0.032	-0.039	-0.045	-0.051	-0.058	-0.065	-0.072	-0.079	-0.088	-0.094	-0.101	-0.110	-0.118	-0.125	-0.132	-0.139	-0.146	-0.154	-0.161	-0.169	-0.174	-0.181	-0.186	-0.194	-0.199	-0.204	-0.208	-0.212	-0.218	-0.220	-0.225	-0.228	-0.231	-0.234	-0.236	-0.239	-0.240	-0.241	-0.242	-0.244	-0.245	-0.244	-0.245	-0.244	-0.244	-0.242	-0.242	-0.241	-0.240	-0.240	-0.239	-0.236	-0.235	-0.235	-0.232	-0.232	-0.230	-0.230	-0.229	-0.228	-0.226	-0.226	-0.225	-0.225	-0.225	-0.225	-0.225	-0.225	-0.226	-0.228	-0.228	-0.230	-0.231	-0.231	-0.234	-0.236	-0.239	-0.241	-0.244	-0.246	-0.250	-0.252	-0.255	-0.260	-0.264	-0.268	-0.271	-0.276	-0.281	-0.285	-0.290	-0.296	-0.301	-0.306	-0.311	-0.316	-0.321	-0.326	-0.332	-0.338	-0.342	-0.349	-0.355	-0.359	-0.364	-0.371	-0.376	-0.381	-0.386	-0.391	-0.396	-0.402	-0.408	-0.412	-0.416	-0.421	-0.426	-0.431	-0.435	-0.439	-0.444	-0.449	-0.452	-0.456	-0.460	-0.462	-0.466	-0.468	-0.471	-0.472	-0.475	-0.478	-0.479	-0.480	-0.481	-0.484	-0.484	-0.484	-0.485	-0.485	-0.482	-0.482	-0.481	-0.479	-0.478	-0.475	-0.472	-0.469	-0.465	-0.461	-0.458	-0.452	-0.448	-0.441	-0.435	-0.429	-0.422	-0.415	-0.408	-0.399	-0.390	-0.380	-0.372	-0.362	-0.351	-0.341	-0.331	-0.320	-0.309	-0.296	-0.285	-0.272	-0.259	-0.246	-0.232	-0.220	-0.206	-0.192	-0.178	-0.162	-0.149	-0.134	-0.120	-0.104	-0.089	-0.074	-0.059	-0.044	-0.028	-0.012	0.004	0.019	0.036	0.052	0.068	0.082	0.100	0.116	0.132	0.148	0.165	0.181	0.198	0.214	0.230	0.246	0.262	0.279	0.294	0.310	0.326	0.341	0.359	0.375	0.390	0.406	0.421	0.438	0.454	0.469	0.485	0.500	0.515	0.530	0.545	0.560	0.575	0.590	0.606	0.620	0.635	0.648	0.662	0.676	0.691	0.705	0.718	0.731	0.745	0.758	0.771	0.784	0.795	0.809	0.820	0.832	0.845	0.858	0.871	0.882	0.895	0.906	0.919	0.931	0.942	0.956	0.968	0.981	0.994	1.006	1.019	1.031	1.044	1.058	1.069	1.082	1.096	1.109	1.122	1.136	1.149	1.164	1.176	1.191	1.205	1.219	1.234	1.249	1.264	1.278	1.294	1.309	1.324	1.339	1.352	1.369	1.384	1.399	1.415	1.430	1.445	1.460	1.475	1.490	1.504	1.519	1.532	1.546	1.560	1.574	1.588	1.600	1.612	1.625	1.638	1.649	1.660	1.671	1.681	1.692	1.702	1.711	1.721	1.728	1.735	1.744	1.750	1.756	1.761	1.768	1.771	1.776	1.779	1.782	1.785	1.786	1.789	1.789	1.790	1.790	1.789	1.789	1.786	1.785	1.781	1.779	1.775	1.771	1.768	1.761	1.756	1.750	1.742	1.735	1.730	1.721	1.714	1.706	1.698	1.690	1.681	1.672	1.662	1.652	1.644	1.635	1.625	1.616	1.606	1.598	1.588	1.578	1.569	1.560	1.551	1.542	1.535	1.526	1.519	1.512	1.506	1.500	1.495	1.490	1.486	1.482	1.479	1.476	1.475	1.474	1.474	1.474	1.475	1.476	1.480	1.484	1.489	1.492	1.499	1.505	1.512	1.520	1.530	1.538	1.548	1.559	1.570	1.582	1.595	1.606	1.621	1.634	1.649	1.664	1.678	1.694	1.708	1.724	1.741	1.756	1.772	1.789	1.805	1.821	1.836	1.851	1.868	1.882	1.896	1.911	1.925	1.939	1.951	1.964	1.976	1.986	1.998	2.006	2.015	2.025	2.033	2.040	2.045	2.050	2.054	2.059	2.061	2.062	2.064	2.064	2.064	2.062	2.060	2.058	2.052	2.046	2.040	2.034	2.026	2.018	2.007	1.998	1.985	1.974	1.962	1.949	1.935	1.919	1.904	1.888	1.870	1.852	1.835	1.815	1.796	1.776	1.755	1.736	1.715	1.692	1.670	1.648	1.625	1.602	1.579	1.555	1.530	1.508	1.482	1.459	1.434	1.410	1.385	1.360	1.336	1.312	1.288	1.264	1.240	1.216	1.192	1.170	1.146	1.124	1.101	1.079	1.058	1.038	1.016	0.996	0.976	0.958	0.939	0.921	0.905	0.888	0.871	0.856	0.842	0.828	0.815	0.802	0.792	0.781	0.771	0.761	0.752	0.745	0.739	0.732	0.728	0.722	0.718	0.715	0.712	0.710	0.709	0.709	0.709	0.710	0.710	0.712	0.715	0.718	0.721	0.725	0.729	0.735	0.739	0.744	0.750	0.756	0.762	0.769	0.776	0.781	0.790	0.798	0.804	0.810	0.818	0.824	0.831	0.839	0.846	0.852	0.860	0.868	0.875	0.882	0.889	0.896	0.902	0.910	0.916	0.922	0.929	0.938	0.944	0.950	0.958	0.964	0.970	0.976	0.982	0.989	0.996	1.004	1.010	1.016	1.024	1.031	1.039	1.045	1.052	1.061	1.068	1.075	1.084	1.092	1.100	1.108	1.116	1.125	1.132	1.141	1.150	1.159	1.169	1.178	1.186	1.195	1.205	1.214	1.222	1.232	1.241	1.251	1.261	1.270	1.280	1.289	1.298	1.308	1.318	1.328	1.336	1.346	1.355	1.365	1.375	1.385	1.395	1.405	1.415	1.425	1.434	1.445	1.455	1.466	1.478	1.489	1.501	1.512	1.525	1.536	1.549	1.564	1.576	1.590	1.605	1.619	1.635	1.650	1.666	1.682	1.700	1.718	1.735	1.752	1.772	1.792	1.811	1.832	1.851	1.872	1.894	1.915	1.938	1.960	1.984	2.006	2.030	2.054	2.078	2.101	2.125	2.150	2.174	2.199	2.222	2.248	2.271	2.296	2.320	2.344	2.368	2.390	2.412	2.435	2.456	2.479	2.499	2.520	2.540	2.559	2.579	2.596	2.612	2.630	2.646	2.661	2.676	2.690	2.704	2.715	2.728	2.738	2.749	2.758	2.766	2.774	2.781	2.786	2.794	2.799	2.802	2.806	2.810	2.811	2.814	2.816	2.816	2.816	2.818	2.818	2.816	2.816	2.815	2.814	2.812	2.811	2.809	2.809	2.806	2.805	2.804	2.802	2.801	2.800	2.799	2.798	2.798	2.798	2.798	2.800	2.800	2.801	2.802	2.806	2.809	2.812	2.818	2.820	2.826	2.831	2.836	2.844	2.850	2.859	2.866	2.875	2.882	2.892	2.902	2.912	2.922	2.934	2.945	2.956	2.968	2.980	2.992	3.004	3.018	3.031	3.045	3.056	3.071	3.085	3.099	3.112	3.126	3.140	3.155	3.170	3.184	3.199	3.212	3.228	3.242	3.256	3.270	3.285	3.299	3.314	3.329	3.344	3.356	3.371	3.386	3.400	3.415	3.430	3.445	3.459	3.474	3.489	3.504	3.519	3.534	3.550	3.565	3.581	3.598	3.612	3.629	3.646	3.662	3.680	3.698	3.715	3.732	3.750	3.768	3.785	3.805	3.824	3.842	3.861	3.881	3.901	3.920	3.941	3.961	3.982	4.003	4.024	4.045	4.066	4.088	4.110	4.131	4.152	4.175	4.198	4.219	4.241	4.262	4.285	4.306	4.329	4.351	4.372	4.394	4.415	4.438	4.459	4.478	4.499	4.519	4.539	4.559	4.578	4.596	4.615	4.634	4.651	4.670	4.686	4.702	4.718	4.732	4.748	4.761	4.775	4.788	4.799	4.811	4.821	4.831	4.841	4.851	4.859	4.868	4.874	4.881	4.886	4.891	4.896	4.900	4.902	4.905	4.908	4.910	4.910	4.911	4.910	4.910	4.909	4.908	4.905	4.904	4.900	4.899	4.894	4.891	4.886	4.882	4.879	4.874	4.869	4.864	4.859	4.852	4.848	4.842	4.838	4.831	4.826	4.819	4.814	4.808	4.802	4.796	4.791	4.785	4.780	4.772	4.768	4.761	4.756	4.751	4.745	4.740	4.735	4.730	4.724	4.719	4.712	4.709	4.704	4.698	4.694	4.688	4.682	4.678	4.671	4.666	4.660	4.655	4.649	4.642	4.638	4.631	4.626	4.620	4.614	4.608	4.601	4.595	4.589	4.582	4.576	4.569	4.562	4.556	4.550	4.544	4.536	4.529	4.522	4.516	4.510	4.502	4.496	4.489	4.481	4.475	4.468	4.460	4.454	4.448	4.440	4.434	4.426	4.420	4.414	4.406	4.400	4.394	4.388	4.381	4.374	4.369	4.361	4.356	4.350	4.344	4.339	4.332	4.328	4.321	4.316	4.310	4.305	4.301	4.296	4.291	4.286	4.281	4.276	4.271	4.268	4.262	4.259	4.254	4.250	4.246	4.242	4.238	4.234	4.230	4.226	4.222	4.218	4.212	4.209	4.205	4.200	4.195	4.190	4.185	4.179	4.172	4.168	4.161	4.155	4.148	4.141	4.134	4.126	4.120	4.111	4.102	4.095	4.085	4.075	4.066	4.055	4.046	4.034	4.022	4.010	3.999	3.986	3.974	3.960	3.948	3.934	3.920	3.906	3.891	3.876	3.862	3.848	3.832	3.818	3.801	3.786	3.771	3.756	3.740	3.725	3.710	3.695	3.680	3.665	3.650	3.635	3.620	3.606	3.591	3.576	3.562	3.550	3.536	3.524	3.511	3.498	3.485	3.474	3.462	3.451	3.440	3.429	3.419	3.408	3.398	3.389	3.380	3.371	3.361	3.352	3.345	3.336	3.328	3.320	3.314	3.306	3.299	3.294	3.286	3.281	3.276	3.270	3.265	3.260	3.255	3.250	3.245	3.241	3.238	3.234	3.231	3.228	3.224	3.222	3.220	3.219	3.216	3.215	3.215	3.214	3.214	3.214	3.214	3.214	3.215	3.216	3.218	3.219	3.221	3.224	3.226	3.229	3.232	3.236	3.240	3.244	3.248	3.252	3.258	3.261	3.266	3.271	3.276	3.280	3.285	3.290	3.295	3.299	3.304	3.309	3.312	3.318	3.320	3.325	3.328	3.330	3.334	3.336	3.339	3.340	3.342	3.342	3.342	3.345	3.344	3.342	3.341	3.341	3.339	3.335	3.332	3.329	3.324	3.319	3.314	3.308	3.302	3.295	3.288	3.281	3.272	3.264	3.256	3.248	3.238	3.226	3.218	3.208	3.195	3.185	3.172	3.161	3.149	3.136	3.124	3.111	3.096	3.084	3.069	3.055	3.040	3.025	3.010	2.995	2.979	2.962	2.946	2.930	2.912	2.895	2.878	2.860	2.840	2.822	2.804	2.784	2.765	2.744	2.724	2.704	2.681	2.660	2.638	2.616	2.594	2.570	2.548	2.525	2.501	2.476	2.454	2.430	2.405	2.380	2.356	2.331	2.306	2.282	2.258	2.234	2.209	2.185	2.161	2.138	2.115	2.091	2.068	2.045	2.024	2.002	1.981	1.961	1.941	1.922	1.904	1.885	1.866	1.850	1.832	1.816	1.801	1.788	1.772	1.760	1.748	1.736	1.725	1.715	1.705	1.696	1.686	1.679	1.671	1.665	1.656	1.650	1.645	1.639	1.634	1.629	1.624	1.620	1.616	1.611	1.608	1.604	1.600	1.596	1.592	1.589	1.585	1.580	1.576	1.572	1.569	1.565	1.560	1.555	1.550	1.546	1.541	1.534	1.529	1.522	1.516	1.510	1.504	1.496	1.490	1.484	1.475	1.468	1.461	1.452	1.446	1.439	1.430	1.422	1.416	1.408	1.400	1.394	1.386	1.380	1.372	1.368	1.360	1.355	1.349	1.344	1.339	1.335	1.331	1.326	1.324	1.321	1.320	1.318	1.316	1.316	1.315	1.315	1.316	1.318	1.320	1.322	1.325	1.329	1.334	1.338	1.342	1.348	1.352	1.359	1.365	1.372	1.379	1.386	1.394	1.402	1.410	1.419	1.426	1.435	1.444	1.452	1.461	1.470	1.479	1.486	1.495	1.502	1.511	1.519	1.526	1.532	1.540	1.545	1.550	1.555	1.560	1.564	1.568	1.569	1.571	1.572	1.575	1.575	1.574	1.574	1.571	1.569	1.566	1.561	1.558	1.552	1.546	1.540	1.534	1.526	1.518	1.510	1.500	1.490	1.480	1.470	1.459	1.446	1.436	1.424	1.410	1.398	1.385	1.371	1.359	1.346	1.332	1.319	1.306	1.292	1.280	1.266	1.254	1.241	1.228	1.216	1.205	1.194	1.181	1.171	1.161	1.151	1.140	1.131	1.121	1.112	1.104	1.095	1.088	1.079	1.072	1.065	1.058	1.051	1.045	1.039	1.032	1.028	1.021	1.016	1.010	1.005	0.999	0.994	0.988	0.980	0.974	0.968	0.961	0.954	0.948	0.940	0.931	0.924	0.914	0.905	0.895	0.885	0.875	0.862	0.851	0.839	0.825	0.811	0.798	0.782	0.766	0.750	0.732	0.716	0.699	0.679	0.660	0.640	0.620	0.598	0.576	0.555	0.532	0.509	0.486	0.462	0.438	0.414	0.389	0.364	0.339	0.312	0.289	0.262	0.238	0.212	0.188	0.162	0.138	0.114	0.089	0.068	0.044	0.020	-0.002	-0.024	-0.044	-0.065	-0.084	-0.102	-0.121	-0.139	-0.154	-0.170	-0.184	-0.198	-0.210	-0.221	-0.232	-0.240	-0.250	-0.256	-0.262	-0.268	-0.272	-0.275	-0.278	-0.279	-0.279	-0.278	-0.276	-0.272	-0.270	-0.265	-0.260	-0.254	-0.248	-0.241	-0.232	-0.224	-0.215	-0.205	-0.195	-0.184	-0.172	-0.161	-0.149	-0.136	-0.124	-0.111	-0.098	-0.084	-0.071	-0.058	-0.045	-0.030	-0.016	-0.002	0.012	0.025	0.040	0.054	0.068	0.081	0.095	0.110	0.124	0.139	0.152	0.166	0.181	0.195	0.210	0.224	0.239	0.252	0.268	0.284	0.299	0.315	0.329	0.345	0.361	0.378	0.394	0.411	0.428	0.445	0.462	0.480	0.499	0.516	0.535	0.554	0.571	0.591	0.610	0.630	0.650	0.669	0.689	0.709	0.729	0.749	0.768	0.789	0.809	0.828	0.848	0.866	0.886	0.906	0.926	0.944	0.964	0.982	1.001	1.019	1.036	1.055	1.071	1.089	1.105	1.121	1.138	1.152	1.168	1.182	1.198	1.212	1.226	1.240	1.254	1.268	1.281	1.294	1.306	1.320	1.331	1.344	1.356	1.368	1.380	1.392	1.404	1.416	1.429	1.440	1.452	1.464	1.476	1.489	1.501	1.512	1.525	1.538	1.549	1.561	1.574	1.586	1.598	1.610	1.621	1.632	1.645	1.658	1.668	1.679	1.690	1.701	1.712	1.722	1.731	1.742	1.751	1.760	1.770	1.778	1.786	1.794	1.800	1.806	1.812	1.819	1.824	1.828	1.832	1.835	1.839	1.840	1.842	1.844	1.846	1.846	1.846	1.845	1.845	1.844	1.842	1.841	1.840	1.836	1.834	1.832	1.829	1.825	1.821	1.818	1.814	1.809	1.805	1.801	1.796	1.792	1.788	1.782	1.779	1.772	1.769	1.764	1.760	1.754	1.749	1.744	1.738	1.734	1.728	1.722	1.716	1.710	1.704	1.698	1.692	1.685	1.678	1.670	1.662	1.655	1.648	1.639	1.630	1.620	1.610	1.600	1.590	1.580	1.569	1.559	1.546	1.534	1.522	1.510	1.498	1.484	1.470	1.458	1.442	1.429	1.414	1.399	1.385	1.370	1.355	1.340	1.325	1.310	1.295	1.280	1.266	1.252	1.238	1.222	1.210	1.196	1.182	1.169	1.156	1.145	1.132	1.122	1.111	1.100	1.090	1.081	1.071	1.062	1.055	1.048	1.039	1.032	1.025	1.019	1.015	1.009	1.004	1.000	0.998	0.994	0.991	0.988	0.986	0.984	0.984	0.982	0.981	0.982	0.982	0.982	0.984	0.985	0.986	0.989	0.990	0.992	0.995	0.999	1.001	1.005	1.008	1.011	1.016	1.020	1.025	1.030	1.036	1.041	1.048	1.054	1.061	1.068	1.074	1.082	1.090	1.098	1.106	1.114	1.124	1.131	1.140	1.150	1.159	1.169	1.178	1.188	1.199	1.208	1.218	1.229	1.238	1.248	1.258	1.268	1.278	1.288	1.296	1.305	1.314	1.322	1.331	1.339	1.346	1.354	1.361	1.368	1.374	1.379	1.382	1.388	1.390	1.394	1.396	1.398	1.399	1.400	1.401	1.400	1.399	1.396	1.395	1.391	1.388	1.384	1.379	1.374	1.368	1.361	1.354	1.346	1.338	1.330	1.321	1.311	1.301	1.291	1.281	1.270	1.259	1.249	1.236	1.225	1.214	1.201	1.190	1.178	1.166	1.155	1.144	1.131	1.119	1.109	1.096	1.085	1.074	1.064	1.052	1.042	1.034	1.022	1.014	1.005	0.995	0.986	0.979	0.971	0.964	0.956	0.949	0.942	0.936	0.931	0.925	0.920	0.915	0.910	0.908	0.904	0.900	0.898	0.895	0.891	0.890	0.888	0.886	0.885	0.884	0.882	0.882	0.881	0.880	0.881	0.880	0.881	0.880	0.880	0.881	0.882	0.882	0.882	0.884	0.884	0.885	0.886	0.886	0.888	0.888	0.888	0.888	0.888	0.888	0.888	0.886	0.886	0.885	0.884	0.884	0.881	0.880	0.879	0.876	0.874	0.871	0.868	0.865	0.861	0.858	0.855	0.850	0.846	0.841	0.838	0.832	0.828	0.821	0.816	0.811	0.805	0.799	0.792	0.786	0.780	0.774	0.765	0.759	0.752	0.746	0.740	0.734	0.728	0.721	0.716	0.710	0.705	0.700	0.695	0.689	0.685	0.680	0.676	0.672	0.670	0.666	0.665	0.662	0.662	0.661	0.660	0.661	0.661	0.661	0.664	0.666	0.669	0.671	0.675	0.680	0.685	0.690	0.696	0.702	0.709	0.716	0.724	0.731	0.740	0.749	0.759	0.768	0.778	0.786	0.798	0.808	0.818	0.829	0.840	0.850	0.861	0.872	0.882	0.895	0.905	0.916	0.926	0.938	0.948	0.958	0.969	0.978	0.988	0.996	1.006	1.015	1.024	1.031	1.039	1.046	1.052	1.059	1.065	1.071	1.076	1.081	1.086	1.090	1.094	1.096	1.100	1.102	1.104	1.106	1.109	1.110	1.111	1.111	1.111	1.112	1.111	1.110	1.110	1.109	1.108	1.108	1.105	1.102	1.101	1.100	1.098	1.095	1.092	1.090	1.088	1.085	1.082	1.080	1.076	1.074	1.070	1.068	1.065	1.062	1.059	1.056	1.052	1.049	1.046	1.042	1.039	1.036	1.032	1.030	1.025	1.021	1.019	1.014	1.010	1.006	1.001	0.996	0.992	0.988	0.982	0.978	0.972	0.968	0.962	0.956	0.950	0.945	0.938	0.931	0.925	0.918	0.911	0.904	0.896	0.888	0.880	0.872	0.864	0.856	0.849	0.841	0.834	0.825	0.816	0.809	0.800	0.792	0.785	0.776	0.769	0.761	0.754	0.748	0.741	0.735	0.729	0.722	0.716	0.711	0.706	0.701	0.698	0.694	0.691	0.688	0.686	0.684	0.684	0.682	0.682	0.682	0.682	0.684	0.686	0.688	0.690	0.692	0.696	0.700	0.705	0.709	0.714	0.720	0.725	0.731	0.736	0.742	0.749	0.755	0.764	0.770	0.776	0.784	0.792	0.799	0.806	0.814	0.821	0.829	0.836	0.844	0.851	0.859	0.865	0.874	0.880	0.888	0.894	0.900	0.908	0.914	0.919	0.925	0.931	0.936	0.942	0.948	0.954	0.959	0.964	0.969	0.975	0.979	0.985	0.989	0.994	0.998	1.002	1.006	1.011	1.015	1.019	1.024	1.026	1.031	1.034	1.039	1.041	1.046	1.049	1.052	1.056	1.059	1.061	1.065	1.068	1.070	1.072	1.074	1.078	1.079	1.081	1.082	1.082	1.084	1.085	1.086	1.086	1.086	1.086	1.086	1.085	1.084	1.081	1.080	1.078	1.075	1.071	1.068	1.065	1.061	1.056	1.051	1.045	1.040	1.034	1.028	1.020	1.014	1.005	0.998	0.989	0.980	0.971	0.960	0.950	0.940	0.930	0.919	0.906	0.894	0.881	0.869	0.855	0.842	0.828	0.814	0.800	0.785	0.770	0.754	0.739	0.724	0.708	0.690	0.674	0.656	0.640	0.622	0.605	0.588	0.570	0.552	0.534	0.516	0.498	0.480	0.461	0.442	0.425	0.406	0.388	0.370	0.351	0.334	0.315	0.298	0.281	0.264	0.248	0.230	0.214	0.198	0.184	0.168	0.152	0.139	0.124	0.111	0.098	0.085	0.072	0.061	0.050	0.040	0.030	0.020	0.011	0.004	-0.005	-0.012	-0.019	-0.025	-0.031	-0.036	-0.041	-0.045	-0.049	-0.051	-0.054	-0.056	-0.059	-0.060	-0.061	-0.062	-0.062	-0.064	-0.065	-0.064	-0.065	-0.064	-0.062	-0.062	-0.061	-0.061	-0.060	-0.059	-0.058	-0.058	-0.056	-0.056	-0.055	-0.055	-0.055	-0.054	-0.054	-0.054	-0.054	-0.054	-0.052	-0.052	-0.052	-0.052	-0.054	-0.054	-0.054	-0.055	-0.055	-0.055	-0.055	-0.056	-0.055	-0.055	-0.055	-0.055	-0.055	-0.054	-0.052	-0.052	-0.050	-0.050	-0.049	-0.045	-0.044	-0.041	-0.039	-0.035	-0.031	-0.028	-0.024	-0.021	-0.016	-0.011	-0.006	-0.001	0.004	0.010	0.015	0.021	0.026	0.032	0.039	0.045	0.050	0.056	0.062	0.068	0.074	0.079	0.084	0.089	0.094	0.099	0.101	0.105	0.109	0.111	0.114	0.116	0.118	0.119	0.120	0.119	0.119	0.118	0.118	0.114	0.112	0.109	0.105	0.102	0.099	0.094	0.088	0.082	0.078	0.072	0.065	0.059	0.052	0.044	0.035	0.028	0.019	0.011	0.002	-0.008	-0.015	-0.025	-0.034	-0.042	-0.052	-0.062	-0.071	-0.081	-0.090	-0.100	-0.109	-0.120	-0.130	-0.139	-0.149	-0.159	-0.169	-0.178	-0.188	-0.198	-0.208	-0.219	-0.229	-0.239	-0.250	-0.260	-0.270	-0.281	-0.292	-0.302	-0.314	-0.324	-0.335	-0.345	-0.356	-0.368	-0.379	-0.389	-0.400	-0.411	-0.421	-0.431	-0.441	-0.452	-0.461	-0.471	-0.480	-0.489	-0.498	-0.506	-0.515	-0.521	-0.528	-0.535	-0.541	-0.546	-0.550	-0.556	-0.559	-0.562	-0.564	-0.565	-0.566	-0.566	-0.565	-0.564	-0.561	-0.559	-0.554	-0.550	-0.544	-0.538	-0.530	-0.522	-0.515	-0.506	-0.496	-0.486	-0.475	-0.464	-0.451	-0.439	-0.425	-0.412	-0.399	-0.385	-0.370	-0.355	-0.340	-0.325	-0.310	-0.294	-0.279	-0.264	-0.248	-0.234	-0.219	-0.205	-0.190	-0.176	-0.161	-0.149	-0.135	-0.122	-0.110	-0.098	-0.086	-0.075	-0.064	-0.054	-0.044	-0.035	-0.025	-0.016	-0.009	-0.001	0.006	0.014	0.019	0.026	0.031	0.038	0.044	0.049	0.054	0.056	0.061	0.066	0.070	0.074	0.078	0.081	0.085	0.089	0.092	0.098	0.101	0.106	0.110	0.114	0.119	0.124	0.129	0.134	0.139	0.144	0.150	0.156	0.161	0.169	0.174	0.181	0.188	0.194	0.200	0.206	0.212	0.219	0.225	0.231	0.239	0.245	0.250	0.256	0.261	0.268	0.272	0.276	0.281	0.285	0.289	0.294	0.296	0.300	0.302	0.305	0.306	0.306	0.309	0.309	0.310	0.309	0.309	0.308	0.306	0.305	0.304	0.300	0.299	0.295	0.294	0.290	0.288	0.284	0.281	0.279	0.276	0.272	0.270	0.266	0.264	0.260	0.258	0.255	0.252	0.251	0.249	0.248	0.246	0.245	0.244	0.242	0.242	0.242	0.241	0.241	0.242	0.242	0.244	0.245	0.245	0.246	0.248	0.249	0.251	0.252	0.255	0.255	0.256	0.259	0.259	0.261	0.261	0.262	0.265	0.264	0.265	0.266	0.265	0.265	0.265	0.264	0.262	0.261	0.259	0.258	0.254	0.252	0.249	0.245	0.242	0.238	0.234	0.228	0.224	0.218	0.212	0.208	0.201	0.194	0.188	0.181	0.174	0.166	0.159	0.151	0.144	0.136	0.128	0.120	0.112	0.105	0.096	0.089	0.081	0.072	0.065	0.058	0.049	0.042	0.034	0.026	0.019	0.011	0.004	-0.005	-0.011	-0.019	-0.025	-0.034	-0.040	-0.046	-0.055	-0.061	-0.068	-0.075	-0.082	-0.089	-0.095	-0.101	-0.109	-0.115	-0.120	-0.126	-0.132	-0.139	-0.145	-0.151	-0.158	-0.161	-0.168	-0.174	-0.179	-0.182	-0.189	-0.194	-0.198	-0.202	-0.206	-0.211	-0.215	-0.219	-0.222	-0.226	-0.230	-0.232	-0.235	-0.238	-0.240	-0.242	-0.244	-0.245	-0.248	-0.250	-0.251	-0.252	-0.254	-0.254	-0.255	-0.256	-0.256	-0.256	-0.258	-0.259	-0.259	-0.259	-0.260	-0.259	-0.259	-0.260	-0.261	-0.260	-0.261	-0.261	-0.262	-0.264	-0.265	-0.266	-0.268	-0.269	-0.270	-0.272	-0.275	-0.278	-0.280	-0.284	-0.286	-0.290	-0.294	-0.299	-0.302	-0.309	-0.312	-0.319	-0.325	-0.332	-0.339	-0.345	-0.352	-0.362	-0.370	-0.379	-0.389	-0.398	-0.408	-0.419	-0.429	-0.440	-0.451	-0.465	-0.476	-0.489	-0.502	-0.516	-0.530	-0.545	-0.560	-0.575	-0.591	-0.608	-0.622	-0.640	-0.658	-0.676	-0.692	-0.711	-0.730	-0.749	-0.769	-0.789	-0.809	-0.830	-0.850	-0.871	-0.894	-0.915	-0.938	-0.960	-0.981	-1.005	-1.028	-1.050	-1.074	-1.098	-1.120	-1.144	-1.168	-1.190	-1.214	-1.238	-1.261	-1.284	-1.306	-1.329	-1.351	-1.374	-1.396	-1.418	-1.439	-1.461	-1.481	-1.502	-1.522	-1.541	-1.561	-1.580	-1.598	-1.615	-1.632	-1.649	-1.665	-1.680	-1.694	-1.708	-1.720	-1.732	-1.744	-1.755	-1.765	-1.775	-1.782	-1.790	-1.798	-1.805	-1.810	-1.815	-1.819	-1.821	-1.825	-1.828	-1.829	-1.830	-1.830	-1.830	-1.829	-1.829	-1.826	-1.824	-1.821	-1.818	-1.814	-1.810	-1.806	-1.801	-1.795	-1.790	-1.784	-1.779	-1.771	-1.765	-1.759	-1.751	-1.744	-1.738	-1.730	-1.722	-1.715	-1.708	-1.699	-1.691	-1.684	-1.675	-1.666	-1.659	-1.650	-1.641	-1.632	-1.625	-1.616	-1.608	-1.599	-1.590	-1.580	-1.572	-1.564	-1.555	-1.546	-1.538	-1.528	-1.519	-1.509	-1.500	-1.490	-1.481	-1.472	-1.462	-1.454	-1.445	-1.435	-1.428	-1.418	-1.410	-1.401	-1.392	-1.384	-1.378	-1.370	-1.362	-1.355	-1.349	-1.342	-1.336	-1.331	-1.326	-1.321	-1.318	-1.315	-1.311	-1.309	-1.305	-1.302	-1.302	-1.301	-1.301	-1.301	-1.302	-1.304	-1.305	-1.308	-1.309	-1.312	-1.316	-1.320	-1.324	-1.329	-1.332	-1.339	-1.344	-1.350	-1.356	-1.362	-1.369	-1.375	-1.382	-1.389	-1.395	-1.401	-1.409	-1.415	-1.421	-1.428	-1.434	-1.440	-1.445	-1.451	-1.456	-1.461	-1.466	-1.471	-1.475	-1.479	-1.482	-1.486	-1.489	-1.491	-1.492	-1.495	-1.498	-1.500	-1.501	-1.501	-1.502	-1.504	-1.504	-1.505	-1.505	-1.505	-1.506	-1.508	-1.508	-1.508	-1.509	-1.510	-1.511	-1.511	-1.514	-1.515	-1.519	-1.521	-1.525	-1.529	-1.534	-1.538	-1.544	-1.549	-1.556	-1.564	-1.571	-1.580	-1.589	-1.599	-1.610	-1.621	-1.632	-1.645	-1.658	-1.672	-1.686	-1.702	-1.719	-1.736	-1.754	-1.771	-1.789	-1.808	-1.828	-1.849	-1.869	-1.890	-1.911	-1.934	-1.955	-1.978	-1.999	-2.022	-2.045	-2.068	-2.089	-2.112	-2.135	-2.156	-2.179	-2.201	-2.222	-2.244	-2.265	-2.285	-2.305	-2.325	-2.344	-2.362	-2.379	-2.396	-2.412	-2.428	-2.442	-2.455	-2.468	-2.480	-2.490	-2.500	-2.509	-2.516	-2.524	-2.530	-2.535	-2.540	-2.542	-2.544	-2.545	-2.546	-2.546	-2.544	-2.541	-2.539	-2.534	-2.529	-2.524	-2.516	-2.509	-2.501	-2.492	-2.482	-2.472	-2.462	-2.451	-2.440	-2.428	-2.415	-2.402	-2.390	-2.375	-2.361	-2.348	-2.334	-2.321	-2.305	-2.291	-2.278	-2.264	-2.250	-2.236	-2.222	-2.210	-2.196	-2.184	-2.171	-2.160	-2.148	-2.138	-2.125	-2.115	-2.105	-2.095	-2.085	-2.076	-2.068	-2.059	-2.051	-2.045	-2.038	-2.031	-2.026	-2.019	-2.014	-2.010	-2.005	-1.999	-1.995	-1.991	-1.986	-1.984	-1.979	-1.976	-1.972	-1.969	-1.965	-1.961	-1.958	-1.952	-1.949	-1.944	-1.939	-1.934	-1.929	-1.922	-1.916	-1.909	-1.902	-1.895	-1.888	-1.879	-1.870	-1.860	-1.850	-1.839	-1.828	-1.815	-1.802	-1.789	-1.775	-1.761	-1.745	-1.729	-1.711	-1.695	-1.675	-1.658	-1.638	-1.616	-1.596	-1.575	-1.552	-1.530	-1.508	-1.484	-1.459	-1.434	-1.409	-1.384	-1.358	-1.331	-1.305	-1.278	-1.250	-1.221	-1.195	-1.166	-1.136	-1.109	-1.080	-1.050	-1.021	-0.992	-0.962	-0.934	-0.904	-0.874	-0.845	-0.815	-0.788	-0.758	-0.729	-0.699	-0.671	-0.642	-0.614	-0.586	-0.558	-0.530	-0.504	-0.476	-0.449	-0.422	-0.398	-0.371	-0.346	-0.321	-0.298	-0.274	-0.251	-0.228	-0.206	-0.184	-0.162	-0.142	-0.124	-0.105	-0.086	-0.068	-0.051	-0.034	-0.019	-0.005	0.010	0.024	0.035	0.048	0.058	0.068	0.078	0.085	0.092	0.099	0.105	0.111	0.116	0.120	0.122	0.124	0.125	0.126	0.126	0.126	0.124	0.121	0.119	0.115	0.112	0.106	0.102	0.096	0.090	0.082	0.076	0.069	0.060	0.051	0.041	0.032	0.022	0.012	0.002	-0.009	-0.019	-0.031	-0.042	-0.054	-0.066	-0.079	-0.091	-0.104	-0.118	-0.131	-0.146	-0.160	-0.174	-0.189	-0.204	-0.220	-0.236	-0.251	-0.269	-0.285	-0.302	-0.321	-0.340	-0.358	-0.376	-0.396	-0.416	-0.439	-0.460	-0.481	-0.504	-0.528	-0.551	-0.575	-0.600	-0.625	-0.654	-0.680	-0.708	-0.736	-0.765	-0.795	-0.824	-0.855	-0.885	-0.918	-0.949	-0.981	-1.014	-1.048	-1.081	-1.114	-1.148	-1.182	-1.218	-1.252	-1.286	-1.321	-1.356	-1.392	-1.426	-1.461	-1.496	-1.530	-1.566	-1.600	-1.634	-1.668	-1.701	-1.735	-1.766	-1.799	-1.830	-1.861	-1.891	-1.922	-1.952	-1.980	-2.010	-2.038	-2.064	-2.091	-2.116	-2.142	-2.166	-2.191	-2.214	-2.236	-2.259	-2.280	-2.301	-2.321	-2.341	-2.360	-2.380	-2.398	-2.416	-2.434	-2.451	-2.466	-2.484	-2.499	-2.514	-2.529	-2.544	-2.558	-2.571	-2.584	-2.598	-2.609	-2.622	-2.635	-2.646	-2.658	-2.669	-2.680	-2.691	-2.701	-2.712	-2.724	-2.732	-2.742	-2.754	-2.762	-2.771	-2.781	-2.790	-2.799	-2.806	-2.815	-2.822	-2.831	-2.838	-2.845	-2.851	-2.856	-2.864	-2.869	-2.874	-2.878	-2.882	-2.886	-2.890	-2.894	-2.896	-2.899	-2.900	-2.902	-2.904	-2.904	-2.904	-2.902	-2.902	-2.901	-2.899	-2.896	-2.892	-2.890	-2.885	-2.881	-2.876	-2.871	-2.864	-2.859	-2.851	-2.845	-2.836	-2.829	-2.821	-2.812	-2.802	-2.792	-2.782	-2.772	-2.762	-2.751	-2.740	-2.729	-2.718	-2.706	-2.692	-2.680	-2.668	-2.655	-2.642	-2.630	-2.618	-2.605	-2.591	-2.580	-2.566	-2.554	-2.542	-2.529	-2.516	-2.504	-2.492	-2.480	-2.468	-2.456	-2.445	-2.434	-2.422	-2.412	-2.401	-2.391	-2.380	-2.371	-2.361	-2.352	-2.345	-2.335	-2.328	-2.320	-2.312	-2.305	-2.299	-2.291	-2.285	-2.280	-2.275	-2.269	-2.264	-2.259	-2.255	-2.252	-2.248	-2.244	-2.241	-2.240	-2.238	-2.235	-2.232	-2.231	-2.230	-2.228	-2.228	-2.226	-2.225	-2.225	-2.224	-2.224	-2.222	-2.222	-2.222	-2.224	-2.224	-2.224	-2.224	-2.224	-2.225	-2.226	-2.228	-2.229	-2.229	-2.230	-2.231	-2.234	-2.234	-2.236	-2.239	-2.239	-2.241	-2.242	-2.245	-2.246	-2.250	-2.252	-2.254	-2.256	-2.259	-2.261	-2.264	-2.268	-2.271	-2.275	-2.278	-2.281	-2.284	-2.289	-2.292	-2.296	-2.300	-2.304	-2.306	-2.311	-2.314	-2.319	-2.322	-2.326	-2.330	-2.332	-2.336	-2.340	-2.342	-2.346	-2.348	-2.350	-2.354	-2.355	-2.358	-2.359	-2.361	-2.362	-2.362	-2.365	-2.365	-2.365	-2.365	-2.365	-2.364	-2.364	-2.362	-2.362	-2.360	-2.359	-2.356	-2.355	-2.352	-2.351	-2.349	-2.346	-2.342	-2.341	-2.338	-2.336	-2.334	-2.330	-2.328	-2.325	-2.322	-2.320	-2.319	-2.316	-2.315	-2.314	-2.311	-2.311	-2.309	-2.309	-2.309	-2.308	-2.308	-2.309	-2.309	-2.309	-2.309	-2.310	-2.312	-2.315	-2.316	-2.319	-2.320	-2.322	-2.324	-2.328	-2.329	-2.331	-2.334	-2.338	-2.340	-2.341	-2.344	-2.345	-2.348	-2.349	-2.350	-2.351	-2.351	-2.351	-2.351	-2.350	-2.348	-2.346	-2.344	-2.340	-2.336	-2.332	-2.328	-2.321	-2.315	-2.308	-2.301	-2.292	-2.284	-2.275	-2.264	-2.254	-2.242	-2.230	-2.218	-2.204	-2.190	-2.176	-2.161	-2.145	-2.130	-2.114	-2.098	-2.080	-2.062	-2.045	-2.027	-2.009	-1.991	-1.972	-1.955	-1.936	-1.918	-1.900	-1.882	-1.865	-1.846	-1.830	-1.812	-1.795	-1.778	-1.760	-1.745	-1.729	-1.712	-1.698	-1.684	-1.669	-1.654	-1.641	-1.629	-1.615	-1.602	-1.591	-1.581	-1.570	-1.559	-1.549	-1.539	-1.530	-1.521	-1.512	-1.504	-1.496	-1.490	-1.482	-1.475	-1.469	-1.462	-1.456	-1.450	-1.444	-1.438	-1.432	-1.428	-1.422	-1.416	-1.412	-1.408	-1.402	-1.398	-1.394	-1.388	-1.382	-1.379	-1.374	-1.370	-1.365	-1.359	-1.355	-1.349	-1.345	-1.340	-1.334	-1.329	-1.324	-1.319	-1.312	-1.306	-1.302	-1.298	-1.290	-1.285	-1.280	-1.274	-1.269	-1.262	-1.259	-1.252	-1.246	-1.242	-1.236	-1.231	-1.228	-1.221	-1.216	-1.212	-1.208	-1.204	-1.198	-1.194	-1.190	-1.186	-1.181	-1.178	-1.175	-1.170	-1.168	-1.164	-1.161	-1.158	-1.154	-1.151	-1.148	-1.144	-1.141	-1.139	-1.135	-1.132	-1.130	-1.126	-1.122	-1.119	-1.114	-1.111	-1.108	-1.104	-1.098	-1.092	-1.089	-1.084	-1.078	-1.072	-1.066	-1.060	-1.054	-1.048	-1.039	-1.031	-1.024	-1.015	-1.008	-0.999	-0.990	-0.981	-0.970	-0.961	-0.952	-0.941	-0.931	-0.920	-0.910	-0.900	-0.889	-0.878	-0.866	-0.856	-0.844	-0.834	-0.821	-0.811	-0.802	-0.792	-0.781	-0.772	-0.764	-0.755	-0.746	-0.736	-0.729	-0.722	-0.714	-0.708	-0.701	-0.695	-0.690	-0.685	-0.681	-0.676	-0.672	-0.670	-0.668	-0.665	-0.664	-0.662	-0.661	-0.660	-0.660	-0.660	-0.661	-0.661	-0.662	-0.662	-0.664	-0.665	-0.666	-0.668	-0.669	-0.670	-0.670	-0.671	-0.671	-0.671	-0.671	-0.670	-0.669	-0.668	-0.666	-0.664	-0.661	-0.656	-0.652	-0.649	-0.642	-0.636	-0.630	-0.622	-0.615	-0.606	-0.596	-0.586	-0.575	-0.564	-0.551	-0.538	-0.525	-0.510	-0.495	-0.479	-0.464	-0.448	-0.430	-0.412	-0.395	-0.376	-0.358	-0.339	-0.319	-0.300	-0.280	-0.260	-0.240	-0.220	-0.200	-0.180	-0.160	-0.140	-0.121	-0.102	-0.082	-0.065	-0.045	-0.028	-0.010	0.008	0.024	0.041	0.056	0.071	0.088	0.101	0.115	0.128	0.141	0.152	0.164	0.174	0.184	0.194	0.202	0.210	0.218	0.225	0.232	0.239	0.242	0.249	0.254	0.256	0.261	0.264	0.266	0.269	0.271	0.274	0.275	0.276	0.278	0.279	0.279	0.281	0.281	0.282	0.282	0.282	0.284	0.284	0.285	0.286	0.288	0.288	0.289	0.292	0.294	0.296	0.299	0.301	0.304	0.308	0.311	0.316	0.321	0.325	0.331	0.338	0.342	0.350	0.356	0.362	0.370	0.378	0.386	0.395	0.404	0.411	0.421	0.430	0.440	0.450	0.460	0.470	0.480	0.490	0.500	0.510	0.520	0.530	0.540	0.550	0.560	0.568	0.578	0.586	0.594	0.604	0.610	0.618	0.625	0.630	0.638	0.642	0.648	0.651	0.656	0.659	0.661	0.664	0.664	0.666	0.666	0.666	0.665	0.662	0.661	0.658	0.655	0.650	0.645	0.640	0.632	0.626	0.619	0.611	0.602	0.594	0.585	0.575	0.565	0.554	0.542	0.530	0.519	0.507	0.494	0.481	0.468	0.455	0.441	0.428	0.414	0.400	0.386	0.371	0.358	0.344	0.329	0.314	0.300	0.284	0.270	0.255	0.241	0.228	0.212	0.199	0.185	0.170	0.156	0.142	0.129	0.115	0.102	0.090	0.076	0.064	0.051	0.038	0.026	0.015	0.001	-0.010	-0.021	-0.032	-0.042	-0.055	-0.066	-0.076	-0.086	-0.099	-0.109	-0.119	-0.129	-0.139	-0.149	-0.159	-0.169	-0.179	-0.189	-0.199	-0.209	-0.219	-0.226	-0.236	-0.246	-0.256	-0.265	-0.275	-0.285	-0.294	-0.304	-0.312	-0.324	-0.332	-0.342	-0.351	-0.360	-0.369	-0.380	-0.389	-0.396	-0.405	-0.415	-0.424	-0.431	-0.440	-0.448	-0.455	-0.462	-0.470	-0.478	-0.484	-0.491	-0.496	-0.502	-0.510	-0.515	-0.521	-0.525	-0.530	-0.536	-0.540	-0.544	-0.548	-0.550	-0.554	-0.556	-0.560	-0.561	-0.564	-0.566	-0.568	-0.570	-0.571	-0.574	-0.575	-0.575	-0.578	-0.579	-0.579	-0.581	-0.581	-0.584	-0.585	-0.588	-0.589	-0.591	-0.595	-0.596	-0.600	-0.602	-0.606	-0.610	-0.612	-0.618	-0.622	-0.628	-0.634	-0.640	-0.645	-0.652	-0.660	-0.669	-0.676	-0.685	-0.694	-0.702	-0.712	-0.722	-0.734	-0.745	-0.756	-0.766	-0.780	-0.791	-0.802	-0.815	-0.826	-0.840	-0.852	-0.865	-0.878	-0.888	-0.900	-0.912	-0.925	-0.935	-0.945	-0.956	-0.966	-0.976	-0.985	-0.994	-1.001	-1.009	-1.015	-1.021	-1.026	-1.031	-1.034	-1.036	-1.039	-1.039	-1.040	-1.039	-1.036	-1.034	-1.031	-1.025	-1.020	-1.014	-1.006	-0.998	-0.989	-0.978	-0.968	-0.954	-0.941	-0.928	-0.914	-0.900	-0.884	-0.868	-0.851	-0.832	-0.816	-0.798	-0.779	-0.760	-0.740	-0.721	-0.700	-0.681	-0.661	-0.641	-0.621	-0.601	-0.581	-0.562	-0.542	-0.524	-0.506	-0.488	-0.469	-0.451	-0.435	-0.419	-0.404	-0.389	-0.375	-0.362	-0.350	-0.338	-0.326	-0.315	-0.306	-0.298	-0.290	-0.282	-0.276	-0.272	-0.268	-0.264	-0.261	-0.260	-0.260	-0.259	-0.260	-0.262	-0.266	-0.270	-0.274	-0.279	-0.286	-0.292	-0.301	-0.308	-0.318	-0.328	-0.338	-0.349	-0.360	-0.372	-0.385	-0.398	-0.411	-0.425	-0.440	-0.455	-0.470	-0.486	-0.502	-0.519	-0.535	-0.551	-0.568	-0.585	-0.602	-0.620	-0.639	-0.655	-0.674	-0.690	-0.708	-0.725	-0.742	-0.761	-0.779	-0.796	-0.814	-0.831	-0.848	-0.865	-0.882	-0.899	-0.915	-0.931	-0.946	-0.962	-0.978	-0.992	-1.008	-1.021	-1.036	-1.049	-1.062	-1.076	-1.088	-1.100	-1.111	-1.122	-1.132	-1.142	-1.152	-1.161	-1.169	-1.178	-1.184	-1.190	-1.196	-1.202	-1.209	-1.212	-1.216	-1.220	-1.222	-1.225	-1.226	-1.228	-1.228	-1.230	-1.230	-1.229	-1.228	-1.226	-1.226	-1.224	-1.222	-1.219	-1.218	-1.214	-1.211	-1.209	-1.205	-1.201	-1.198	-1.194	-1.189	-1.186	-1.181	-1.179	-1.175	-1.171	-1.166	-1.164	-1.160	-1.156	-1.152	-1.149	-1.145	-1.142	-1.139	-1.135	-1.132	-1.130	-1.128	-1.124	-1.121	-1.118	-1.115	-1.112	-1.110	-1.106	-1.104	-1.100	-1.098	-1.094	-1.091	-1.088	-1.084	-1.080	-1.076	-1.072	-1.069	-1.064	-1.059	-1.055	-1.050	-1.045	-1.039	-1.032	-1.026	-1.020	-1.015	-1.009	-1.002	-0.995	-0.988	-0.981	-0.974	-0.966	-0.960	-0.952	-0.945	-0.938	-0.930	-0.924	-0.918	-0.910	-0.904	-0.899	-0.892	-0.888	-0.882	-0.878	-0.874	-0.870	-0.868	-0.864	-0.862	-0.860	-0.860	-0.860	-0.860	-0.861	-0.862	-0.865	-0.869	-0.871	-0.875	-0.881	-0.886	-0.891	-0.899	-0.906	-0.914	-0.921	-0.930	-0.940	-0.950	-0.960	-0.971	-0.981	-0.991	-1.004	-1.015	-1.026	-1.038	-1.049	-1.060	-1.072	-1.082	-1.094	-1.105	-1.116	-1.125	-1.135	-1.145	-1.155	-1.162	-1.171	-1.179	-1.186	-1.192	-1.198	-1.202	-1.208	-1.212	-1.215	-1.218	-1.219	-1.221	-1.221	-1.221	-1.221	-1.220	-1.219	-1.215	-1.212	-1.209	-1.205	-1.200	-1.195	-1.189	-1.182	-1.176	-1.170	-1.164	-1.155	-1.149	-1.141	-1.134	-1.126	-1.119	-1.111	-1.104	-1.096	-1.089	-1.081	-1.074	-1.068	-1.060	-1.054	-1.048	-1.041	-1.035	-1.029	-1.024	-1.020	-1.015	-1.011	-1.008	-1.005	-1.001	-0.999	-0.996	-0.994	-0.994	-0.992	-0.992	-0.991	-0.992	-0.992	-0.994	-0.995	-0.996	-0.999	-1.001	-1.004	-1.006	-1.010	-1.012	-1.016	-1.019	-1.024	-1.028	-1.030	-1.034	-1.039	-1.042	-1.048	-1.051	-1.055	-1.060	-1.064	-1.068	-1.071	-1.075	-1.079	-1.082	-1.085	-1.088	-1.090	-1.092	-1.094	-1.096	-1.098	-1.099	-1.100	-1.101	-1.101	-1.102	-1.101	-1.101	-1.101	-1.101	-1.099	-1.099	-1.098	-1.096	-1.094	-1.092	-1.091	-1.089	-1.088	-1.085	-1.084	-1.081	-1.079	-1.076	-1.074	-1.071	-1.069	-1.068	-1.065	-1.062	-1.061	-1.059	-1.058	-1.056	-1.056	-1.055	-1.054	-1.052	-1.052	-1.054	-1.052	-1.054	-1.052	-1.054	-1.056	-1.056	-1.059	-1.059	-1.061	-1.065	-1.066	-1.070	-1.072	-1.075	-1.080	-1.084	-1.086	-1.091	-1.095	-1.100	-1.106	-1.110	-1.116	-1.121	-1.126	-1.132	-1.138	-1.144	-1.149	-1.155	-1.161	-1.168	-1.175	-1.180	-1.188	-1.194	-1.200	-1.208	-1.214	-1.220	-1.226	-1.234	-1.240	-1.248	-1.254	-1.260	-1.266	-1.274	-1.280	-1.288	-1.294	-1.300	-1.308	-1.314	-1.319	-1.326	-1.334	-1.340	-1.345	-1.351	-1.358	-1.364	-1.369	-1.374	-1.380	-1.385	-1.390	-1.394	-1.399	-1.402	-1.408	-1.411	-1.415	-1.419	-1.421	-1.425	-1.428	-1.430	-1.431	-1.434	-1.434	-1.436	-1.438	-1.438	-1.438	-1.438	-1.436	-1.436	-1.435	-1.434	-1.431	-1.429	-1.426	-1.424	-1.420	-1.418	-1.412	-1.409	-1.404	-1.400	-1.395	-1.391	-1.386	-1.381	-1.376	-1.371	-1.365	-1.361	-1.355	-1.350	-1.345	-1.339	-1.334	-1.329	-1.324	-1.318	-1.312	-1.309	-1.304	-1.299	-1.295	-1.290	-1.288	-1.284	-1.281	-1.279	-1.275	-1.274	-1.272	-1.271	-1.270	-1.269	-1.270	-1.270	-1.271	-1.271	-1.274	-1.275	-1.279	-1.280	-1.284	-1.288	-1.291	-1.295	-1.301	-1.306	-1.311	-1.316	-1.322	-1.329	-1.335	-1.342	-1.350	-1.358	-1.365	-1.372	-1.381	-1.389	-1.396	-1.404	-1.412	-1.421	-1.430	-1.438	-1.446	-1.455	-1.462	-1.471	-1.479	-1.486	-1.494	-1.501	-1.509	-1.515	-1.521	-1.528	-1.534	-1.539	-1.544	-1.548	-1.552	-1.556	-1.559	-1.562	-1.565	-1.566	-1.569	-1.570	-1.570	-1.570	-1.570	-1.570	-1.568	-1.566	-1.564	-1.561	-1.556	-1.552	-1.548	-1.542	-1.536	-1.530	-1.524	-1.518	-1.509	-1.502	-1.494	-1.485	-1.476	-1.468	-1.458	-1.449	-1.438	-1.428	-1.418	-1.406	-1.396	-1.384	-1.372	-1.360	-1.348	-1.335	-1.322	-1.311	-1.298	-1.284	-1.271	-1.259	-1.245	-1.231	-1.219	-1.205	-1.191	-1.178	-1.164	-1.149	-1.136	-1.121	-1.108	-1.094	-1.079	-1.066	-1.052	-1.038	-1.022	-1.010	-0.995	-0.981	-0.968	-0.955	-0.940	-0.926	-0.912	-0.900	-0.886	-0.874	-0.860	-0.848	-0.835	-0.824	-0.811	-0.800	-0.788	-0.776	-0.766	-0.755	-0.745	-0.735	-0.726	-0.716	-0.708	-0.699	-0.691	-0.684	-0.676	-0.670	-0.664	-0.658	-0.652	-0.649	-0.644	-0.640	-0.638	-0.635	-0.632	-0.631	-0.631	-0.631	-0.631	-0.631	-0.632	-0.636	-0.638	-0.641	-0.644	-0.648	-0.651	-0.658	-0.662	-0.668	-0.674	-0.681	-0.688	-0.694	-0.702	-0.710	-0.718	-0.726	-0.734	-0.742	-0.751	-0.761	-0.769	-0.779	-0.788	-0.796	-0.805	-0.815	-0.822	-0.831	-0.839	-0.848	-0.856	-0.862	-0.870	-0.876	-0.882	-0.889	-0.892	-0.899	-0.904	-0.908	-0.911	-0.914	-0.918	-0.919	-0.920	-0.921	-0.921	-0.921	-0.920	-0.920	-0.919	-0.915	-0.914	-0.910	-0.906	-0.902	-0.898	-0.892	-0.888	-0.882	-0.878	-0.871	-0.865	-0.859	-0.852	-0.845	-0.839	-0.831	-0.826	-0.819	-0.812	-0.805	-0.800	-0.794	-0.788	-0.781	-0.776	-0.771	-0.766	-0.761	-0.758	-0.754	-0.751	-0.748	-0.745	-0.742	-0.741	-0.741	-0.740	-0.740	-0.740	-0.740	-0.741	-0.744	-0.745	-0.748	-0.750	-0.752	-0.756	-0.760	-0.764	-0.768	-0.772	-0.778	-0.782	-0.786	-0.791	-0.798	-0.802	-0.806	-0.812	-0.816	-0.821	-0.826	-0.830	-0.834	-0.839	-0.841	-0.845	-0.848	-0.850	-0.852	-0.854	-0.856	-0.856	-0.856	-0.858	-0.856	-0.856	-0.854	-0.851	-0.849	-0.846	-0.842	-0.838	-0.834	-0.829	-0.822	-0.816	-0.810	-0.802	-0.795	-0.786	-0.779	-0.770	-0.761	-0.752	-0.742	-0.732	-0.722	-0.714	-0.704	-0.692	-0.681	-0.671	-0.661	-0.651	-0.641	-0.631	-0.620	-0.611	-0.601	-0.591	-0.581	-0.574	-0.564	-0.555	-0.546	-0.539	-0.530	-0.524	-0.516	-0.510	-0.504	-0.499	-0.492	-0.489	-0.484	-0.480	-0.478	-0.474	-0.471	-0.469	-0.466	-0.466	-0.464	-0.464	-0.464	-0.462	-0.462	-0.464	-0.464	-0.465	-0.466	-0.468	-0.470	-0.471	-0.474	-0.476	-0.479	-0.481	-0.484	-0.486	-0.490	-0.492	-0.496	-0.500	-0.501	-0.505	-0.509	-0.511	-0.515	-0.518	-0.522	-0.525	-0.528	-0.531	-0.534	-0.538	-0.540	-0.542	-0.545	-0.548	-0.550	-0.554	-0.555	-0.558	-0.559	-0.561	-0.562	-0.565	-0.566	-0.568	-0.570	-0.571	-0.572	-0.575	-0.576	-0.578	-0.580	-0.580	-0.581	-0.582	-0.584	-0.584	-0.585	-0.585	-0.586	-0.588	-0.589	-0.589	-0.590	-0.591	-0.592	-0.591	-0.592	-0.594	-0.594	-0.595	-0.594	-0.594	-0.594	-0.594	-0.594	-0.592	-0.592	-0.591	-0.590	-0.589	-0.588	-0.586	-0.584	-0.581	-0.579	-0.578	-0.574	-0.571	-0.568	-0.564	-0.561	-0.556	-0.552	-0.549	-0.544	-0.538	-0.532	-0.528	-0.521	-0.515	-0.509	-0.502	-0.495	-0.488	-0.480	-0.472	-0.466	-0.458	-0.450	-0.442	-0.434	-0.426	-0.418	-0.409	-0.401	-0.392	-0.384	-0.375	-0.368	-0.360	-0.351	-0.342	-0.335	-0.329	-0.321	-0.314	-0.306	-0.299	-0.292	-0.285	-0.279	-0.272	-0.268	-0.262	-0.256	-0.251	-0.246	-0.241	-0.239	-0.235	-0.231	-0.228	-0.225	-0.224	-0.221	-0.220	-0.218	-0.216	-0.215	-0.215	-0.215	-0.215	-0.216	-0.215	-0.216	-0.218	-0.219	-0.220	-0.222	-0.224	-0.226	-0.228	-0.230	-0.234	-0.236	-0.239	-0.242	-0.246	-0.249	-0.252	-0.258	-0.261	-0.265	-0.270	-0.275	-0.280	-0.285	-0.290	-0.296	-0.300	-0.306	-0.312	-0.320	-0.326	-0.332	-0.339	-0.345	-0.352	-0.360	-0.366	-0.374	-0.382	-0.390	-0.399	-0.408	-0.416	-0.425	-0.434	-0.442	-0.451	-0.461	-0.470	-0.480	-0.489	-0.499	-0.507	-0.518	-0.526	-0.535	-0.545	-0.554	-0.562	-0.572	-0.581	-0.590	-0.599	-0.608	-0.616	-0.624	-0.632	-0.640	-0.646	-0.655	-0.661	-0.668	-0.672	-0.678	-0.684	-0.689	-0.694	-0.696	-0.700	-0.705	-0.706	-0.710	-0.712	-0.714	-0.715	-0.715	-0.718	-0.718	-0.718	-0.716	-0.715	-0.714	-0.711	-0.710	-0.708	-0.705	-0.702	-0.699	-0.695	-0.691	-0.686	-0.681	-0.676	-0.671	-0.665	-0.659	-0.652	-0.646	-0.640	-0.632	-0.626	-0.618	-0.610	-0.601	-0.595	-0.586	-0.578	-0.568	-0.560	-0.551	-0.541	-0.531	-0.522	-0.514	-0.504	-0.494	-0.484	-0.475	-0.465	-0.455	-0.445	-0.436	-0.426	-0.416	-0.408	-0.398	-0.389	-0.380	-0.370	-0.362	-0.354	-0.346	-0.338	-0.331	-0.324	-0.318	-0.311	-0.305	-0.300	-0.296	-0.291	-0.288	-0.284	-0.281	-0.279	-0.276	-0.275	-0.275	-0.274	-0.274	-0.276	-0.276	-0.279	-0.280	-0.282	-0.286	-0.290	-0.295	-0.300	-0.305	-0.310	-0.316	-0.324	-0.330	-0.338	-0.346	-0.354	-0.362	-0.372	-0.380	-0.390	-0.400	-0.409	-0.420	-0.430	-0.440	-0.450	-0.461	-0.471	-0.481	-0.492	-0.504	-0.515	-0.525	-0.536	-0.546	-0.558	-0.568	-0.579	-0.588	-0.599	-0.609	-0.619	-0.628	-0.638	-0.646	-0.655	-0.664	-0.671	-0.680	-0.688	-0.694	-0.701	-0.706	-0.712	-0.719	-0.724	-0.729	-0.734	-0.739	-0.742	-0.745	-0.748	-0.751	-0.752	-0.755	-0.756	-0.758	-0.758	-0.758	-0.756	-0.756	-0.755	-0.754	-0.751	-0.750	-0.748	-0.745	-0.741	-0.738	-0.734	-0.729	-0.725	-0.720	-0.715	-0.710	-0.704	-0.699	-0.692	-0.688	-0.681	-0.676	-0.670	-0.664	-0.656	-0.651	-0.644	-0.638	-0.631	-0.625	-0.619	-0.612	-0.605	-0.599	-0.592	-0.586	-0.579	-0.572	-0.566	-0.559	-0.552	-0.545	-0.539	-0.532	-0.525	-0.519	-0.511	-0.504	-0.496	-0.489	-0.481	-0.472	-0.465	-0.455	-0.446	-0.438	-0.428	-0.418	-0.406	-0.396	-0.385	-0.372	-0.360	-0.348	-0.335	-0.321	-0.306	-0.291	-0.276	-0.260	-0.242	-0.225	-0.208	-0.190	-0.171	-0.152	-0.134	-0.114	-0.092	-0.071	-0.050	-0.029	-0.006	0.015	0.039	0.062	0.085	0.109	0.132	0.156	0.181	0.205	0.229	0.252	0.276	0.301	0.325	0.349	0.372	0.398	0.420	0.442	0.466	0.490	0.512	0.534	0.558	0.580	0.601	0.621	0.644	0.664	0.685	0.705	0.725	0.744	0.762	0.782	0.800	0.818	0.835	0.851	0.868	0.885	0.901	0.916	0.930	0.946	0.960	0.974	0.988	1.001	1.012	1.025	1.036	1.048	1.059	1.070	1.080	1.089	1.098	1.106	1.114	1.122	1.129	1.135	1.141	1.146	1.151	1.155	1.158	1.160	1.162	1.164	1.164	1.164	1.164	1.162	1.160	1.158	1.155	1.150	1.146	1.140	1.134	1.129	1.121	1.112	1.105	1.096	1.088	1.078	1.066	1.055	1.045	1.032	1.021	1.009	0.996	0.984	0.970	0.958	0.944	0.932	0.919	0.905	0.892	0.880	0.868	0.854	0.842	0.830	0.819	0.808	0.798	0.788	0.778	0.769	0.760	0.751	0.744	0.738	0.731	0.726	0.721	0.718	0.714	0.711	0.709	0.708	0.708	0.708	0.708	0.708	0.710	0.712	0.716	0.720	0.724	0.728	0.732	0.738	0.744	0.750	0.756	0.762	0.770	0.776	0.784	0.790	0.798	0.804	0.811	0.819	0.825	0.831	0.838	0.844	0.849	0.852	0.858	0.862	0.866	0.869	0.871	0.874	0.874	0.875	0.875	0.874	0.872	0.870	0.866	0.862	0.858	0.852	0.846	0.839	0.831	0.822	0.814	0.804	0.794	0.781	0.770	0.758	0.744	0.730	0.715	0.700	0.685	0.669	0.651	0.635	0.618	0.601	0.582	0.566	0.548	0.530	0.511	0.494	0.475	0.458	0.440	0.421	0.405	0.388	0.371	0.354	0.339	0.322	0.306	0.291	0.279	0.264	0.251	0.239	0.228	0.216	0.205	0.194	0.184	0.175	0.166	0.159	0.151	0.144	0.138	0.131	0.126	0.122	0.118	0.114	0.110	0.108	0.105	0.102	0.101	0.099	0.098	0.096	0.095	0.094	0.092	0.092	0.092	0.091	0.090	0.089	0.089	0.088	0.086	0.085	0.084	0.082	0.081	0.079	0.076	0.075	0.074	0.071	0.068	0.065	0.062	0.059	0.055	0.052	0.049	0.045	0.041	0.038	0.035	0.031	0.028	0.025	0.021	0.018	0.015	0.012	0.010	0.008	0.005	0.004	0.001	0.000	0.000	-0.001	-0.001	-0.001	-0.001	-0.001	0.001	0.001	0.002	0.005	0.008	0.010	0.014	0.018	0.020	0.024	0.029	0.032	0.039	0.044	0.049	0.052	0.058	0.065	0.070	0.076	0.081	0.088	0.094	0.099	0.105	0.110	0.116	0.122	0.128	0.132	0.138	0.142	0.146	0.150	0.154	0.159	0.161	0.164	0.168	0.170	0.171	0.174	0.174	0.175	0.176	0.176	0.175	0.175	0.174	0.172	0.171	0.168	0.165	0.161	0.159	0.155	0.150	0.146	0.141	0.135	0.130	0.125	0.118	0.111	0.105	0.098	0.090	0.084	0.076	0.069	0.061	0.055	0.048	0.041	0.034	0.028	0.020	0.014	0.008	0.000	-0.005	-0.010	-0.015	-0.020	-0.025	-0.029	-0.031	-0.035	-0.038	-0.039	-0.041	-0.041	-0.041	-0.041	-0.040	-0.039	-0.036	-0.034	-0.030	-0.026	-0.022	-0.018	-0.011	-0.006	0.001	0.008	0.015	0.024	0.030	0.039	0.048	0.058	0.065	0.075	0.085	0.095	0.104	0.114	0.124	0.132	0.141	0.152	0.161	0.170	0.180	0.188	0.196	0.204	0.212	0.220	0.228	0.235	0.242	0.250	0.255	0.261	0.266	0.271	0.276	0.281	0.285	0.290	0.294	0.296	0.300	0.302	0.306	0.309	0.311	0.312	0.316	0.319	0.321	0.321	0.324	0.328	0.329	0.331	0.334	0.336	0.340	0.342	0.345	0.349	0.351	0.355	0.359	0.362	0.366	0.370	0.375	0.380	0.385	0.390	0.395	0.400	0.406	0.412	0.420	0.426	0.432	0.440	0.446	0.455	0.461	0.470	0.478	0.486	0.494	0.502	0.511	0.520	0.530	0.539	0.549	0.558	0.566	0.578	0.586	0.598	0.606	0.618	0.629	0.639	0.650	0.660	0.672	0.684	0.695	100.000	5.000	2.000	1.000	5.000	0.000	0.000	0.000	0.000	0.000	0.000	0.000	0.000	0.000	0.000	0.000	0.000	0.000	-0.804	-0.812	-0.824	-0.834	-0.842	-0.852	-0.862	-0.871	-0.881	-0.891	-0.899	-0.909	-0.918	-0.926	-0.935	-0.942	-0.950	-0.959	-0.966	-0.974	-0.981	-0.989	-0.996	-1.002	-1.010	-1.016	-1.024	-1.030	-1.036	-1.042	-1.049	-1.055	-1.060	-1.066	-1.071	-1.079	-1.082	-1.088	-1.094	-1.100	-1.105	-1.110	-1.115	-1.120	-1.126	-1.131	-1.136	-1.141	-1.146	-1.151	-1.156	-1.160	-1.165	-1.170	-1.175	-1.179	-1.182	-1.186	-1.191	-1.195	-1.199	-1.201	-1.206	-1.209	-1.212	-1.214	-1.218	-1.220	-1.221	-1.224	-1.224	-1.225	-1.226	-1.226	-1.226	-1.226	-1.225	-1.224	-1.222	-1.220	-1.216	-1.214	-1.210	-1.206	-1.202	-1.198	-1.192	-1.186	-1.180	-1.172	-1.165	-1.156	-1.149	-1.140	-1.130	-1.120	-1.109	-1.099	-1.086	-1.075	-1.064	-1.050	-1.036	-1.022	-1.009	-0.994	-0.979	-0.964	-0.948	-0.931	-0.914	-0.896	-0.879	-0.861	-0.844	-0.826	-0.809	-0.790	-0.771	-0.752	-0.735	-0.715	-0.698	-0.679	-0.660	-0.642	-0.624	-0.605	-0.588	-0.570	-0.552	-0.535	-0.518	-0.501	-0.485	-0.469	-0.454	-0.440	-0.425	-0.411	-0.398	-0.385	-0.374	-0.361	-0.351	-0.342	-0.334	-0.325	-0.318	-0.310	-0.304	-0.299	-0.295	-0.291	-0.289	-0.286	-0.285	-0.285	-0.285	-0.288	-0.289	-0.291	-0.296	-0.300	-0.306	-0.312	-0.319	-0.328	-0.335	-0.344	-0.355	-0.365	-0.376	-0.388	-0.400	-0.412	-0.428	-0.441	-0.456	-0.471	-0.488	-0.504	-0.520	-0.538	-0.555	-0.572	-0.590	-0.609	-0.628	-0.646	-0.664	-0.684	-0.702	-0.721	-0.740	-0.760	-0.779	-0.798	-0.818	-0.835	-0.854	-0.871	-0.889	-0.906	-0.924	-0.940	-0.956	-0.972	-0.986	-1.001	-1.015	-1.029	-1.041	-1.054	-1.065	-1.076	-1.086	-1.095	-1.102	-1.111	-1.119	-1.125	-1.130	-1.136	-1.140	-1.142	-1.146	-1.148	-1.150	-1.150	-1.150	-1.150	-1.149	-1.148	-1.145	-1.142	-1.140	-1.136	-1.132	-1.129	-1.125	-1.119	-1.115	-1.110	-1.104	-1.099	-1.094	-1.089	-1.084	-1.079	-1.074	-1.069	-1.065	-1.060	-1.056	-1.052	-1.049	-1.046	-1.044	-1.040	-1.038	-1.035	-1.032	-1.031	-1.031	-1.029	-1.029	-1.028	-1.028	-1.026	-1.028	-1.026	-1.028	-1.028	-1.026	-1.026	-1.026	-1.026	-1.026	-1.025	-1.024	-1.024	-1.021	-1.020	-1.018	-1.015	-1.011	-1.008	-1.004	-0.999	-0.994	-0.988	-0.981	-0.974	-0.965	-0.956	-0.948	-0.938	-0.926	-0.915	-0.904	-0.890	-0.878	-0.862	-0.848	-0.832	-0.816	-0.800	-0.782	-0.765	-0.748	-0.729	-0.709	-0.690	-0.670	-0.650	-0.629	-0.609	-0.589	-0.566	-0.545	-0.522	-0.502	-0.480	-0.460	-0.436	-0.415	-0.394	-0.371	-0.350	-0.329	-0.306	-0.285	-0.264	-0.242	-0.221	-0.200	-0.180	-0.159	-0.139	-0.119	-0.099	-0.078	-0.059	-0.040	-0.021	-0.001	0.016	0.036	0.054	0.071	0.090	0.106	0.122	0.139	0.155	0.171	0.188	0.202	0.216	0.230	0.245	0.258	0.271	0.282	0.294	0.306	0.316	0.326	0.336	0.346	0.352	0.361	0.368	0.375	0.381	0.385	0.390	0.394	0.396	0.399	0.401	0.401	0.401	0.400	0.399	0.398	0.395	0.391	0.388	0.382	0.379	0.374	0.366	0.361	0.354	0.346	0.339	0.332	0.324	0.315	0.306	0.298	0.290	0.281	0.274	0.264	0.256	0.248	0.240	0.234	0.225	0.219	0.212	0.208	0.202	0.199	0.195	0.191	0.189	0.188	0.185	0.186	0.188	0.189	0.191	0.195	0.199	0.204	0.209	0.216	0.224	0.232	0.241	0.251	0.262	0.275	0.288	0.301	0.315	0.329	0.344	0.360	0.375	0.391	0.410	0.426	0.444	0.462	0.480	0.498	0.516	0.535	0.554	0.571	0.589	0.606	0.624	0.640	0.658	0.672	0.690	0.705	0.719	0.732	0.746	0.759	0.770	0.781	0.791	0.800	0.808	0.814	0.821	0.826	0.830	0.832	0.835	0.835	0.836	0.835	0.832	0.829	0.825	0.819	0.812	0.805	0.796	0.786	0.775	0.765	0.751	0.739	0.725	0.710	0.695	0.676	0.660	0.642	0.624	0.605	0.585	0.565	0.545	0.524	0.502	0.481	0.459	0.438	0.415	0.394	0.370	0.348	0.325	0.304	0.280	0.259	0.236	0.214	0.194	0.171	0.150	0.130	0.110	0.090	0.070	0.052	0.034	0.015	-0.002	-0.019	-0.036	-0.054	-0.070	-0.085	-0.101	-0.115	-0.131	-0.145	-0.159	-0.171	-0.185	-0.198	-0.211	-0.224	-0.236	-0.248	-0.260	-0.271	-0.284	-0.296	-0.309	-0.320	-0.334	-0.345	-0.358	-0.370	-0.382	-0.396	-0.410	-0.422	-0.438	-0.451	-0.466	-0.481	-0.496	-0.512	-0.529	-0.544	-0.561	-0.578	-0.595	-0.612	-0.630	-0.649	-0.668	-0.686	-0.705	-0.724	-0.742	-0.762	-0.781	-0.802	-0.821	-0.840	-0.860	-0.879	-0.898	-0.916	-0.935	-0.954	-0.971	-0.989	-1.006	-1.024	-1.040	-1.055	-1.071	-1.085	-1.100	-1.114	-1.128	-1.140	-1.151	-1.162	-1.174	-1.182	-1.191	-1.200	-1.209	-1.215	-1.222	-1.228	-1.232	-1.238	-1.241	-1.245	-1.246	-1.249	-1.250	-1.251	-1.252	-1.251	-1.251	-1.250	-1.250	-1.249	-1.248	-1.245	-1.242	-1.240	-1.238	-1.235	-1.231	-1.229	-1.225	-1.224	-1.221	-1.216	-1.215	-1.211	-1.210	-1.208	-1.204	-1.202	-1.200	-1.200	-1.199	-1.196	-1.196	-1.195	-1.195	-1.195	-1.195	-1.195	-1.198	-1.199	-1.200	-1.200	-1.204	-1.205	-1.206	-1.210	-1.212	-1.215	-1.220	-1.222	-1.228	-1.231	-1.236	-1.240	-1.245	-1.250	-1.255	-1.259	-1.264	-1.269	-1.274	-1.278	-1.284	-1.288	-1.291	-1.296	-1.300	-1.305	-1.309	-1.312	-1.315	-1.318	-1.321	-1.325	-1.326	-1.328	-1.329	-1.330	-1.331	-1.331	-1.331	-1.330	-1.329	-1.328	-1.325	-1.321	-1.319	-1.315	-1.311	-1.306	-1.301	-1.296	-1.290	-1.282	-1.275	-1.269	-1.260	-1.251	-1.242	-1.232	-1.222	-1.212	-1.202	-1.191	-1.179	-1.168	-1.155	-1.144	-1.130	-1.118	-1.105	-1.091	-1.076	-1.062	-1.049	-1.035	-1.020	-1.005	-0.991	-0.976	-0.961	-0.946	-0.931	-0.916	-0.901	-0.886	-0.871	-0.858	-0.841	-0.826	-0.811	-0.796	-0.782	-0.768	-0.752	-0.738	-0.724	-0.710	-0.696	-0.681	-0.668	-0.654	-0.640	-0.626	-0.612	-0.598	-0.585	-0.571	-0.558	-0.545	-0.531	-0.519	-0.507	-0.494	-0.482	-0.470	-0.458	-0.446	-0.435	-0.424	-0.410	-0.399	-0.388	-0.376	-0.365	-0.354	-0.342	-0.331	-0.319	-0.309	-0.298	-0.286	-0.275	-0.264	-0.254	-0.242	-0.232	-0.221	-0.210	-0.199	-0.188	-0.176	-0.166	-0.155	-0.142	-0.132	-0.120	-0.110	-0.098	-0.086	-0.075	-0.064	-0.051	-0.040	-0.028	-0.015	-0.004	0.009	0.021	0.034	0.046	0.060	0.072	0.085	0.099	0.111	0.124	0.138	0.151	0.165	0.178	0.191	0.205	0.219	0.232	0.246	0.260	0.274	0.286	0.300	0.312	0.326	0.340	0.352	0.366	0.379	0.390	0.401	0.414	0.426	0.438	0.449	0.459	0.470	0.480	0.490	0.500	0.509	0.518	0.528	0.536	0.544	0.552	0.559	0.566	0.571	0.579	0.584	0.590	0.595	0.600	0.605	0.609	0.612	0.616	0.619	0.621	0.622	0.625	0.626	0.629	0.629	0.630	0.631	0.631	0.631	0.631	0.631	0.630	0.630	0.630	0.629	0.628	0.626	0.625	0.625	0.624	0.622	0.621	0.620	0.620	0.620	0.619	0.619	0.618	0.618	0.618	0.618	0.616	0.616	0.616	0.618	0.618	0.619	0.621	0.621	0.624	0.626	0.629	0.631	0.634	0.639	0.641	0.644	0.649	0.652	0.658	0.662	0.666	0.672	0.678	0.682	0.688	0.694	0.699	0.705	0.711	0.716	0.722	0.729	0.735	0.741	0.746	0.752	0.759	0.762	0.768	0.772	0.778	0.782	0.786	0.790	0.791	0.795	0.798	0.799	0.800	0.800	0.800	0.800	0.799	0.796	0.795	0.791	0.786	0.782	0.776	0.770	0.764	0.755	0.746	0.738	0.728	0.716	0.704	0.691	0.679	0.664	0.650	0.634	0.616	0.600	0.581	0.564	0.545	0.524	0.504	0.484	0.462	0.441	0.419	0.396	0.374	0.351	0.328	0.305	0.281	0.256	0.232	0.209	0.184	0.160	0.136	0.112	0.089	0.065	0.041	0.018	-0.006	-0.029	-0.051	-0.074	-0.096	-0.118	-0.138	-0.159	-0.179	-0.199	-0.218	-0.236	-0.256	-0.274	-0.290	-0.308	-0.324	-0.339	-0.354	-0.369	-0.382	-0.398	-0.410	-0.422	-0.432	-0.445	-0.455	-0.466	-0.476	-0.486	-0.495	-0.504	-0.511	-0.520	-0.528	-0.535	-0.541	-0.548	-0.554	-0.559	-0.564	-0.569	-0.572	-0.578	-0.582	-0.586	-0.590	-0.592	-0.598	-0.600	-0.602	-0.606	-0.609	-0.610	-0.614	-0.615	-0.619	-0.621	-0.622	-0.625	-0.629	-0.630	-0.634	-0.636	-0.640	-0.642	-0.645	-0.649	-0.652	-0.656	-0.659	-0.664	-0.668	-0.671	-0.676	-0.681	-0.686	-0.691	-0.698	-0.702	-0.708	-0.715	-0.720	-0.726	-0.732	-0.740	-0.748	-0.754	-0.761	-0.769	-0.776	-0.784	-0.792	-0.800	-0.809	-0.816	-0.826	-0.834	-0.842	-0.851	-0.860	-0.868	-0.876	-0.884	-0.892	-0.901	-0.908	-0.916	-0.922	-0.931	-0.938	-0.944	-0.951	-0.956	-0.961	-0.966	-0.971	-0.976	-0.981	-0.985	-0.988	-0.989	-0.991	-0.992	-0.994	-0.994	-0.994	-0.994	-0.991	-0.990	-0.988	-0.985	-0.981	-0.978	-0.972	-0.968	-0.962	-0.956	-0.950	-0.941	-0.935	-0.926	-0.918	-0.908	-0.898	-0.888	-0.878	-0.866	-0.854	-0.842	-0.830	-0.819	-0.808	-0.794	-0.780	-0.768	-0.754	-0.740	-0.728	-0.712	-0.699	-0.685	-0.671	-0.658	-0.644	-0.631	-0.618	-0.605	-0.591	-0.579	-0.565	-0.552	-0.541	-0.528	-0.516	-0.504	-0.492	-0.481	-0.470	-0.460	-0.450	-0.440	-0.431	-0.421	-0.412	-0.404	-0.395	-0.388	-0.380	-0.372	-0.365	-0.358	-0.351	-0.345	-0.339	-0.332	-0.328	-0.322	-0.318	-0.311	-0.308	-0.302	-0.298	-0.294	-0.289	-0.285	-0.281	-0.278	-0.274	-0.270	-0.266	-0.262	-0.260	-0.256	-0.254	-0.250	-0.248	-0.244	-0.242	-0.239	-0.238	-0.236	-0.234	-0.232	-0.231	-0.231	-0.231	-0.230	-0.230	-0.230	-0.231	-0.232	-0.234	-0.235	-0.239	-0.241	-0.244	-0.248	-0.251	-0.255	-0.261	-0.265	-0.270	-0.276	-0.282	-0.290	-0.296	-0.304	-0.311	-0.320	-0.328	-0.335	-0.345	-0.352	-0.361	-0.370	-0.380	-0.390	-0.399	-0.408	-0.418	-0.426	-0.435	-0.444	-0.452	-0.461	-0.470	-0.478	-0.486	-0.492	-0.500	-0.506	-0.512	-0.519	-0.525	-0.530	-0.535	-0.539	-0.542	-0.545	-0.548	-0.549	-0.552	-0.554	-0.554	-0.555	-0.554	-0.554	-0.552	-0.550	-0.549	-0.545	-0.542	-0.539	-0.535	-0.530	-0.526	-0.520	-0.515	-0.509	-0.502	-0.496	-0.489	-0.481	-0.474	-0.465	-0.456	-0.449	-0.439	-0.430	-0.420	-0.410	-0.401	-0.391	-0.381	-0.370	-0.359	-0.348	-0.338	-0.325	-0.312	-0.301	-0.289	-0.278	-0.265	-0.252	-0.240	-0.228	-0.214	-0.201	-0.190	-0.176	-0.164	-0.151	-0.138	-0.125	-0.112	-0.100	-0.088	-0.075	-0.062	-0.050	-0.039	-0.026	-0.015	-0.002	0.009	0.019	0.029	0.040	0.050	0.060	0.069	0.078	0.088	0.095	0.102	0.110	0.118	0.122	0.129	0.135	0.139	0.144	0.148	0.151	0.154	0.156	0.158	0.159	0.160	0.160	0.160	0.159	0.158	0.158	0.155	0.151	0.149	0.144	0.139	0.135	0.130	0.124	0.119	0.111	0.104	0.096	0.089	0.080	0.070	0.061	0.051	0.041	0.031	0.020	0.008	-0.002	-0.015	-0.029	-0.040	-0.052	-0.066	-0.079	-0.091	-0.105	-0.120	-0.132	-0.148	-0.161	-0.176	-0.190	-0.204	-0.218	-0.232	-0.246	-0.260	-0.274	-0.288	-0.301	-0.314	-0.328	-0.340	-0.352	-0.365	-0.378	-0.389	-0.400	-0.411	-0.421	-0.432	-0.441	-0.452	-0.461	-0.469	-0.476	-0.484	-0.491	-0.498	-0.502	-0.509	-0.512	-0.518	-0.520	-0.522	-0.525	-0.528	-0.529	-0.530	-0.531	-0.531	-0.531	-0.530	-0.529	-0.526	-0.524	-0.521	-0.519	-0.515	-0.511	-0.507	-0.504	-0.499	-0.494	-0.490	-0.485	-0.480	-0.475	-0.470	-0.464	-0.459	-0.452	-0.448	-0.441	-0.436	-0.430	-0.425	-0.419	-0.414	-0.409	-0.402	-0.398	-0.391	-0.386	-0.381	-0.376	-0.372	-0.368	-0.362	-0.358	-0.354	-0.350	-0.345	-0.341	-0.339	-0.335	-0.330	-0.328	-0.324	-0.321	-0.318	-0.315	-0.312	-0.310	-0.306	-0.304	-0.302	-0.299	-0.298	-0.294	-0.291	-0.290	-0.288	-0.285	-0.284	-0.281	-0.279	-0.276	-0.275	-0.272	-0.271	-0.269	-0.268	-0.265	-0.262	-0.260	-0.258	-0.255	-0.252	-0.250	-0.248	-0.245	-0.240	-0.238	-0.234	-0.230	-0.225	-0.220	-0.215	-0.210	-0.205	-0.199	-0.192	-0.186	-0.180	-0.172	-0.165	-0.156	-0.148	-0.138	-0.129	-0.120	-0.110	-0.098	-0.088	-0.076	-0.065	-0.052	-0.040	-0.026	-0.014	0.001	0.015	0.030	0.044	0.059	0.075	0.090	0.105	0.120	0.136	0.151	0.169	0.185	0.201	0.218	0.234	0.250	0.266	0.282	0.299	0.314	0.330	0.345	0.361	0.376	0.391	0.405	0.420	0.434	0.448	0.461	0.474	0.488	0.500	0.512	0.524	0.535	0.548	0.558	0.569	0.579	0.590	0.600	0.609	0.619	0.629	0.636	0.645	0.654	0.662	0.670	0.679	0.686	0.692	0.700	0.708	0.714	0.721	0.728	0.734	0.740	0.745	0.751	0.756	0.761	0.766	0.771	0.776	0.780	0.782	0.788	0.790	0.794	0.795	0.798	0.799	0.799	0.800	0.800	0.800	0.799	0.799	0.796	0.795	0.790	0.788	0.784	0.780	0.774	0.769	0.762	0.754	0.748	0.739	0.730	0.721	0.711	0.701	0.690	0.679	0.668	0.656	0.642	0.631	0.618	0.605	0.591	0.578	0.564	0.550	0.536	0.522	0.507	0.494	0.480	0.466	0.452	0.440	0.426	0.415	0.402	0.390	0.378	0.366	0.356	0.346	0.335	0.326	0.316	0.308	0.300	0.291	0.285	0.278	0.272	0.265	0.260	0.255	0.251	0.246	0.242	0.239	0.236	0.232	0.230	0.228	0.225	0.224	0.221	0.219	0.216	0.216	0.214	0.211	0.210	0.209	0.206	0.205	0.202	0.200	0.199	0.196	0.194	0.191	0.190	0.186	0.185	0.182	0.180	0.178	0.175	0.171	0.169	0.166	0.164	0.161	0.158	0.155	0.152	0.151	0.149	0.146	0.144	0.142	0.140	0.139	0.138	0.136	0.136	0.136	0.135	0.135	0.135	0.136	0.138	0.138	0.140	0.142	0.145	0.148	0.149	0.152	0.156	0.160	0.164	0.168	0.172	0.178	0.182	0.188	0.194	0.199	0.205	0.211	0.216	0.222	0.229	0.235	0.241	0.246	0.252	0.260	0.265	0.271	0.278	0.282	0.289	0.294	0.299	0.304	0.309	0.314	0.318	0.322	0.326	0.331	0.335	0.338	0.341	0.344	0.348	0.350	0.352	0.354	0.356	0.358	0.359	0.360	0.361	0.362	0.362	0.364	0.364	0.364	0.364	0.364	0.364	0.362	0.362	0.362	0.360	0.359	0.358	0.358	0.356	0.355	0.352	0.352	0.351	0.349	0.348	0.346	0.345	0.344	0.342	0.341	0.339	0.338	0.336	0.334	0.332	0.331	0.329	0.326	0.324	0.324	0.321	0.320	0.318	0.315	0.314	0.311	0.310	0.308	0.305	0.302	0.300	0.298	0.296	0.294	0.290	0.288	0.284	0.281	0.278	0.274	0.270	0.266	0.262	0.258	0.252	0.248	0.242	0.238	0.231	0.225	0.219	0.214	0.208	0.200	0.191	0.185	0.178	0.169	0.161	0.152	0.144	0.135	0.126	0.118	0.109	0.099	0.089	0.080	0.070	0.060	0.050	0.039	0.030	0.020	0.010	0.000	-0.010	-0.019	-0.029	-0.038	-0.046	-0.054	-0.064	-0.071	-0.080	-0.086	-0.092	-0.098	-0.104	-0.108	-0.112	-0.116	-0.119	-0.121	-0.122	-0.124	-0.122	-0.122	-0.120	-0.119	-0.115	-0.110	-0.105	-0.100	-0.094	-0.086	-0.079	-0.070	-0.060	-0.050	-0.040	-0.028	-0.016	-0.004	0.010	0.022	0.036	0.049	0.064	0.079	0.092	0.108	0.121	0.136	0.151	0.165	0.179	0.192	0.206	0.219	0.231	0.244	0.255	0.265	0.275	0.284	0.292	0.299	0.306	0.312	0.316	0.320	0.322	0.324	0.325	0.325	0.322	0.320	0.316	0.311	0.305	0.299	0.290	0.282	0.274	0.262	0.252	0.241	0.226	0.214	0.200	0.185	0.171	0.156	0.140	0.124	0.108	0.091	0.075	0.058	0.041	0.024	0.008	-0.008	-0.022	-0.039	-0.054	-0.069	-0.082	-0.096	-0.109	-0.120	-0.130	-0.141	-0.151	-0.160	-0.169	-0.175	-0.181	-0.186	-0.190	-0.194	-0.196	-0.198	-0.198	-0.196	-0.195	-0.191	-0.189	-0.184	-0.179	-0.172	-0.165	-0.156	-0.149	-0.138	-0.128	-0.116	-0.104	-0.091	-0.080	-0.066	-0.051	-0.038	-0.022	-0.008	0.009	0.025	0.041	0.056	0.074	0.089	0.105	0.121	0.138	0.152	0.169	0.184	0.199	0.212	0.226	0.240	0.254	0.266	0.279	0.291	0.301	0.312	0.321	0.330	0.339	0.345	0.352	0.358	0.362	0.365	0.370	0.371	0.374	0.372	0.374	0.372	0.370	0.368	0.364	0.360	0.356	0.350	0.345	0.336	0.330	0.321	0.312	0.301	0.292	0.281	0.271	0.259	0.246	0.236	0.222	0.210	0.198	0.184	0.171	0.158	0.145	0.130	0.118	0.104	0.090	0.076	0.064	0.049	0.036	0.024	0.011	0.000	-0.012	-0.025	-0.036	-0.048	-0.059	-0.070	-0.080	-0.090	-0.100	-0.110	-0.120	-0.129	-0.138	-0.145	-0.154	-0.161	-0.169	-0.176	-0.182	-0.189	-0.195	-0.202	-0.209	-0.215	-0.221	-0.226	-0.232	-0.239	-0.242	-0.249	-0.254	-0.259	-0.265	-0.270	-0.275	-0.280	-0.285	-0.290	-0.296	-0.301	-0.306	-0.311	-0.316	-0.322	-0.328	-0.332	-0.338	-0.344	-0.349	-0.354	-0.360	-0.365	-0.370	-0.375	-0.380	-0.386	-0.391	-0.398	-0.402	-0.406	-0.412	-0.418	-0.422	-0.429	-0.432	-0.438	-0.442	-0.446	-0.451	-0.456	-0.460	-0.465	-0.469	-0.472	-0.478	-0.482	-0.485	-0.489	-0.494	-0.496	-0.500	-0.504	-0.506	-0.510	-0.512	-0.516	-0.521	-0.524	-0.526	-0.530	-0.532	-0.535	-0.539	-0.540	-0.544	-0.546	-0.549	-0.551	-0.554	-0.556	-0.559	-0.560	-0.562	-0.564	-0.566	-0.568	-0.569	-0.570	-0.571	-0.572	-0.572	-0.574	-0.574	-0.574	-0.575	-0.574	-0.572	-0.571	-0.570	-0.569	-0.566	-0.564	-0.560	-0.558	-0.554	-0.550	-0.545	-0.540	-0.534	-0.528	-0.521	-0.514	-0.506	-0.498	-0.489	-0.479	-0.470	-0.460	-0.448	-0.436	-0.425	-0.412	-0.400	-0.386	-0.372	-0.359	-0.344	-0.328	-0.312	-0.295	-0.279	-0.262	-0.245	-0.228	-0.210	-0.191	-0.174	-0.155	-0.136	-0.116	-0.096	-0.078	-0.059	-0.039	-0.019	0.001	0.020	0.039	0.059	0.079	0.098	0.118	0.136	0.156	0.175	0.194	0.211	0.230	0.248	0.265	0.282	0.299	0.315	0.330	0.346	0.361	0.376	0.390	0.405	0.419	0.431	0.444	0.455	0.468	0.480	0.490	0.500	0.510	0.519	0.528	0.536	0.545	0.552	0.559	0.566	0.571	0.579	0.585	0.590	0.595	0.599	0.604	0.608	0.612	0.616	0.619	0.622	0.626	0.630	0.634	0.638	0.641	0.644	0.648	0.651	0.656	0.660	0.665	0.670	0.675	0.681	0.686	0.692	0.700	0.706	0.714	0.721	0.729	0.736	0.746	0.755	0.765	0.774	0.785	0.796	0.808	0.821	0.832	0.846	0.859	0.872	0.888	0.901	0.916	0.931	0.946	0.962	0.978	0.994	1.010	1.028	1.044	1.061	1.078	1.095	1.111	1.129	1.146	1.162	1.180	1.196	1.212	1.229	1.244	1.260	1.275	1.291	1.306	1.321	1.335	1.349	1.362	1.374	1.388	1.400	1.411	1.421	1.431	1.441	1.451	1.459	1.468	1.475	1.482	1.488	1.492	1.498	1.502	1.506	1.510	1.511	1.514	1.515	1.516	1.515	1.515	1.512	1.511	1.508	1.505	1.501	1.498	1.492	1.486	1.480	1.474	1.468	1.459	1.451	1.444	1.434	1.425	1.415	1.406	1.396	1.386	1.376	1.365	1.354	1.344	1.334	1.322	1.311	1.301	1.289	1.279	1.269	1.259	1.249	1.240	1.230	1.221	1.214	1.208	1.200	1.194	1.188	1.182	1.178	1.174	1.171	1.169	1.168	1.168	1.168	1.168	1.170	1.171	1.176	1.180	1.185	1.191	1.198	1.205	1.214	1.221	1.232	1.242	1.252	1.264	1.276	1.289	1.301	1.314	1.328	1.341	1.356	1.370	1.385	1.400	1.415	1.429	1.444	1.459	1.472	1.488	1.501	1.514	1.526	1.540	1.551	1.562	1.574	1.582	1.592	1.600	1.609	1.615	1.622	1.628	1.631	1.635	1.636	1.639	1.639	1.639	1.638	1.635	1.631	1.626	1.620	1.615	1.608	1.599	1.590	1.580	1.569	1.558	1.544	1.530	1.516	1.501	1.485	1.468	1.451	1.432	1.415	1.395	1.375	1.355	1.335	1.314	1.292	1.270	1.249	1.226	1.204	1.181	1.158	1.135	1.111	1.088	1.064	1.041	1.018	0.995	0.970	0.948	0.925	0.901	0.879	0.858	0.834	0.812	0.790	0.769	0.748	0.728	0.706	0.686	0.666	0.648	0.629	0.610	0.592	0.574	0.558	0.541	0.525	0.509	0.494	0.480	0.466	0.454	0.440	0.429	0.418	0.406	0.398	0.389	0.380	0.371	0.364	0.358	0.351	0.345	0.340	0.338	0.332	0.330	0.329	0.328	0.326	0.325	0.325	0.325	0.328	0.329	0.331	0.334	0.338	0.342	0.345	0.351	0.356	0.361	0.368	0.374	0.380	0.386	0.394	0.400	0.409	0.416	0.424	0.432	0.440	0.448	0.456	0.466	0.474	0.482	0.490	0.498	0.506	0.514	0.522	0.530	0.539	0.548	0.555	0.564	0.571	0.579	0.588	0.595	0.604	0.611	0.620	0.628	0.636	0.644	0.652	0.661	0.670	0.678	0.686	0.695	0.704	0.712	0.722	0.731	0.742	0.751	0.762	0.772	0.784	0.794	0.806	0.818	0.830	0.841	0.855	0.868	0.880	0.894	0.908	0.921	0.935	0.949	0.964	0.979	0.994	1.010	1.025	1.041	1.056	1.072	1.089	1.104	1.121	1.136	1.154	1.169	1.186	1.201	1.219	1.235	1.250	1.268	1.284	1.300	1.316	1.332	1.349	1.365	1.381	1.398	1.412	1.428	1.444	1.460	1.475	1.491	1.506	1.521	1.538	1.554	1.569	1.584	1.600	1.615	1.631	1.648	1.664	1.679	1.695	1.712	1.729	1.745	1.762	1.779	1.796	1.814	1.831	1.849	1.866	1.885	1.901	1.920	1.939	1.958	1.976	1.995	2.015	2.034	2.052	2.071	2.090	2.110	2.129	2.149	2.168	2.186	2.206	2.226	2.244	2.262	2.282	2.300	2.319	2.336	2.354	2.370	2.386	2.404	2.420	2.435	2.450	2.465	2.479	2.492	2.506	2.520	2.532	2.544	2.556	2.566	2.575	2.586	2.595	2.604	2.612	2.620	2.626	2.632	2.639	2.645	2.650	2.654	2.658	2.661	2.664	2.668	2.670	2.672	2.674	2.676	2.676	2.679	2.679	2.679	2.680	2.680	2.681	2.680	2.681	2.681	2.681	2.681	2.681	2.682	2.681	2.681	2.682	2.682	2.685	2.685	2.686	2.688	2.689	2.690	2.694	2.695	2.699	2.701	2.705	2.708	2.710	2.715	2.719	2.722	2.728	2.732	2.736	2.741	2.746	2.751	2.758	2.761	2.768	2.772	2.778	2.782	2.789	2.792	2.798	2.802	2.808	2.812	2.816	2.820	2.825	2.828	2.832	2.835	2.839	2.842	2.845	2.848	2.850	2.852	2.852	2.855	2.856	2.858	2.858	2.859	2.859	2.859	2.859	2.859	2.858	2.859	2.858	2.856	2.856	2.855	2.854	2.852	2.852	2.852	2.851	2.851	2.852	2.852	2.852	2.854	2.855	2.856	2.858	2.861	2.864	2.866	2.870	2.874	2.878	2.882	2.888	2.892	2.899	2.906	2.914	2.921	2.929	2.939	2.949	2.959	2.969	2.980	2.991	3.005	3.018	3.031	3.044	3.059	3.072	3.088	3.101	3.118	3.134	3.149	3.165	3.181	3.198	3.214	3.231	3.248	3.264	3.280	3.298	3.314	3.330	3.346	3.362	3.379	3.394	3.410	3.424	3.439	3.452	3.466	3.480	3.492	3.505	3.516	3.528	3.539	3.549	3.559	3.566	3.576	3.584	3.590	3.598	3.604	3.609	3.615	3.619	3.622	3.626	3.630	3.631	3.635	3.636	3.638	3.639	3.640	3.640	3.639	3.639	3.639	3.638	3.638	3.636	3.635	3.635	3.634	3.632	3.631	3.630	3.630	3.629	3.629	3.628	3.628	3.626	3.628	3.626	3.628	3.629	3.629	3.630	3.631	3.634	3.635	3.638	3.640	3.642	3.646	3.650	3.654	3.658	3.661	3.664	3.669	3.674	3.678	3.682	3.688	3.691	3.698	3.701	3.706	3.711	3.716	3.721	3.726	3.730	3.734	3.739	3.741	3.745	3.748	3.750	3.752	3.755	3.758	3.759	3.760	3.761	3.761	3.761	3.760	3.760	3.758	3.756	3.755	3.752	3.749	3.745	3.742	3.739	3.732	3.729	3.724	3.719	3.712	3.706	3.699	3.691	3.685	3.678	3.670	3.660	3.652	3.644	3.635	3.626	3.616	3.608	3.598	3.589	3.579	3.569	3.559	3.549	3.540	3.530	3.520	3.510	3.501	3.492	3.481	3.472	3.464	3.455	3.446	3.438	3.430	3.422	3.414	3.408	3.399	3.392	3.385	3.379	3.374	3.368	3.362	3.356	3.351	3.346	3.344	3.339	3.335	3.331	3.329	3.325	3.322	3.318	3.315	3.312	3.310	3.308	3.305	3.302	3.299	3.296	3.294	3.291	3.289	3.285	3.282	3.279	3.275	3.271	3.268	3.264	3.259	3.255	3.250	3.242	3.238	3.231	3.224	3.218	3.210	3.201	3.192	3.184	3.175	3.168	3.158	3.146	3.136	3.126	3.115	3.104	3.091	3.080	3.069	3.055	3.042	3.030	3.018	3.005	2.992	2.979	2.965	2.952	2.940	2.926	2.914	2.899	2.886	2.874	2.861	2.849	2.836	2.824	2.811	2.799	2.789	2.776	2.765	2.754	2.744	2.732	2.722	2.712	2.701	2.692	2.684	2.674	2.665	2.656	2.648	2.640	2.631	2.625	2.618	2.611	2.604	2.598	2.591	2.586	2.580	2.575	2.571	2.566	2.562	2.558	2.554	2.551	2.548	2.545	2.542	2.541	2.540	2.539	2.539	2.538	2.538	2.539	2.540	2.541	2.542	2.544	2.546	2.549	2.551	2.555	2.558	2.562	2.568	2.571	2.576	2.582	2.588	2.594	2.599	2.605	2.612	2.619	2.625	2.632	2.640	2.648	2.652	2.660	2.668	2.674	2.680	2.686	2.692	2.699	2.705	2.710	2.715	2.720	2.725	2.729	2.732	2.736	2.739	2.741	2.744	2.745	2.745	2.746	2.746	2.745	2.744	2.742	2.740	2.736	2.732	2.729	2.724	2.718	2.712	2.708	2.700	2.692	2.685	2.676	2.668	2.660	2.650	2.640	2.630	2.620	2.609	2.596	2.585	2.574	2.561	2.549	2.535	2.524	2.510	2.495	2.482	2.469	2.452	2.439	2.424	2.408	2.392	2.378	2.361	2.344	2.328	2.311	2.294	2.276	2.259	2.240	2.222	2.204	2.184	2.165	2.145	2.125	2.105	2.085	2.064	2.042	2.020	1.999	1.976	1.954	1.931	1.908	1.884	1.861	1.839	1.814	1.790	1.766	1.742	1.719	1.694	1.670	1.646	1.624	1.599	1.576	1.552	1.529	1.506	1.485	1.464	1.441	1.421	1.400	1.380	1.361	1.342	1.324	1.306	1.290	1.274	1.258	1.244	1.229	1.215	1.202	1.190	1.179	1.169	1.159	1.150	1.142	1.135	1.129	1.122	1.119	1.114	1.110	1.106	1.104	1.101	1.100	1.098	1.099	1.098	1.099	1.100	1.100	1.102	1.104	1.108	1.109	1.112	1.114	1.118	1.121	1.124	1.128	1.132	1.136	1.140	1.144	1.148	1.151	1.155	1.159	1.162	1.166	1.170	1.174	1.178	1.181	1.184	1.186	1.190	1.192	1.196	1.199	1.201	1.204	1.206	1.208	1.210	1.214	1.214	1.216	1.219	1.221	1.222	1.224	1.226	1.228	1.230	1.231	1.232	1.235	1.236	1.238	1.239	1.241	1.242	1.245	1.248	1.248	1.250	1.252	1.255	1.256	1.259	1.260	1.264	1.265	1.269	1.271	1.272	1.275	1.278	1.280	1.284	1.286	1.289	1.291	1.294	1.296	1.300	1.302	1.304	1.306	1.309	1.312	1.314	1.315	1.319	1.320	1.322	1.324	1.324	1.326	1.328	1.328	1.328	1.328	1.328	1.328	1.326	1.325	1.324	1.322	1.320	1.318	1.314	1.310	1.308	1.302	1.298	1.292	1.286	1.281	1.275	1.269	1.262	1.255	1.248	1.240	1.232	1.224	1.215	1.206	1.198	1.188	1.178	1.168	1.159	1.149	1.138	1.128	1.119	1.108	1.098	1.089	1.078	1.068	1.059	1.049	1.039	1.030	1.020	1.011	1.002	0.994	0.986	0.979	0.970	0.964	0.958	0.950	0.944	0.938	0.931	0.926	0.920	0.915	0.909	0.905	0.900	0.896	0.891	0.886	0.882	0.878	0.874	0.870	0.864	0.860	0.856	0.851	0.846	0.841	0.836	0.830	0.824	0.819	0.811	0.805	0.796	0.790	0.781	0.772	0.764	0.754	0.744	0.732	0.721	0.710	0.698	0.684	0.671	0.658	0.642	0.628	0.612	0.596	0.580	0.564	0.546	0.529	0.510	0.490	0.471	0.452	0.431	0.411	0.391	0.370	0.349	0.329	0.306	0.285	0.264	0.242	0.221	0.200	0.178	0.158	0.136	0.115	0.095	0.075	0.055	0.036	0.016	-0.002	-0.020	-0.039	-0.055	-0.072	-0.088	-0.102	-0.116	-0.130	-0.144	-0.156	-0.168	-0.179	-0.188	-0.196	-0.205	-0.212	-0.218	-0.224	-0.229	-0.232	-0.234	-0.236	-0.236	-0.236	-0.235	-0.234	-0.230	-0.228	-0.222	-0.218	-0.212	-0.206	-0.200	-0.191	-0.182	-0.174	-0.164	-0.155	-0.145	-0.134	-0.121	-0.110	-0.098	-0.086	-0.072	-0.060	-0.048	-0.034	-0.020	-0.006	0.006	0.020	0.034	0.048	0.061	0.075	0.089	0.104	0.116	0.130	0.144	0.158	0.170	0.184	0.198	0.210	0.224	0.236	0.249	0.261	0.275	0.289	0.300	0.312	0.326	0.339	0.352	0.365	0.378	0.390	0.404	0.416	0.430	0.442	0.456	0.470	0.484	0.496	0.510	0.524	0.536	0.550	0.564	0.578	0.591	0.605	0.619	0.632	0.645	0.660	0.674	0.686	0.700	0.714	0.726	0.740	0.752	0.765	0.778	0.789	0.801	0.814	0.824	0.835	0.846	0.856	0.868	0.878	0.886	0.896	0.906	0.914	0.922	0.931	0.939	0.946	0.954	0.961	0.968	0.975	0.981	0.988	0.994	0.999	1.006	1.011	1.018	1.022	1.029	1.034	1.040	1.046	1.052	1.058	1.064	1.071	1.078	1.084	1.090	1.098	1.105	1.112	1.120	1.128	1.135	1.144	1.151	1.160	1.168	1.178	1.185	1.194	1.204	1.211	1.220	1.230	1.238	1.246	1.255	1.264	1.271	1.280	1.289	1.296	1.304	1.310	1.318	1.324	1.331	1.338	1.342	1.346	1.351	1.355	1.359	1.362	1.366	1.369	1.370	1.371	1.372	1.372	1.372	1.372	1.371	1.370	1.369	1.366	1.365	1.362	1.359	1.355	1.352	1.349	1.345	1.340	1.335	1.330	1.325	1.320	1.315	1.310	1.304	1.299	1.292	1.288	1.281	1.276	1.270	1.264	1.258	1.251	1.246	1.240	1.232	1.226	1.220	1.214	1.208	1.200	1.192	1.186	1.178	1.171	1.164	1.155	1.148	1.139	1.129	1.121	1.111	1.102	1.092	1.081	1.071	1.061	1.050	1.039	1.028	1.016	1.002	0.991	0.979	0.965	0.951	0.939	0.925	0.910	0.896	0.882	0.866	0.852	0.838	0.822	0.806	0.791	0.776	0.761	0.746	0.732	0.716	0.701	0.686	0.672	0.659	0.644	0.630	0.616	0.602	0.589	0.576	0.564	0.550	0.538	0.528	0.515	0.504	0.491	0.481	0.472	0.461	0.451	0.444	0.435	0.428	0.419	0.411	0.404	0.399	0.391	0.386	0.381	0.378	0.372	0.369	0.365	0.362	0.360	0.359	0.356	0.356	0.356	0.356	0.356	0.358	0.360	0.361	0.365	0.369	0.372	0.378	0.382	0.389	0.395	0.401	0.410	0.419	0.428	0.439	0.449	0.460	0.471	0.484	0.498	0.510	0.525	0.539	0.554	0.570	0.585	0.601	0.619	0.635	0.652	0.671	0.690	0.706	0.725	0.744	0.764	0.782	0.800	0.819	0.838	0.855	0.874	0.891	0.910	0.928	0.942	0.960	0.976	0.991	1.005	1.018	1.031	1.044	1.055	1.066	1.076	1.085	1.094	1.101	1.108	1.112	1.118	1.122	1.125	1.126	1.128	1.128	1.126	1.125	1.122	1.119	1.115	1.109	1.104	1.098	1.090	1.081	1.072	1.064	1.052	1.042	1.031	1.020	1.009	0.996	0.984	0.971	0.959	0.946	0.934	0.920	0.908	0.895	0.880	0.868	0.856	0.842	0.830	0.819	0.806	0.796	0.784	0.774	0.764	0.754	0.745	0.735	0.726	0.719	0.711	0.704	0.698	0.691	0.685	0.680	0.676	0.672	0.668	0.665	0.662	0.660	0.659	0.656	0.655	0.654	0.654	0.652	0.654	0.652	0.654	0.654	0.655	0.655	0.656	0.658	0.659	0.660	0.660	0.661	0.661	0.661	0.662	0.662	0.662	0.662	0.661	0.661	0.659	0.658	0.656	0.654	0.650	0.648	0.642	0.639	0.634	0.628	0.621	0.615	0.608	0.600	0.591	0.582	0.572	0.562	0.551	0.540	0.529	0.518	0.504	0.490	0.476	0.461	0.448	0.432	0.416	0.399	0.382	0.366	0.349	0.331	0.312	0.294	0.275	0.256	0.238	0.219	0.200	0.181	0.162	0.144	0.125	0.105	0.088	0.069	0.052	0.034	0.016	0.000	-0.016	-0.034	-0.049	-0.062	-0.079	-0.092	-0.105	-0.118	-0.130	-0.140	-0.151	-0.160	-0.170	-0.178	-0.184	-0.191	-0.196	-0.201	-0.205	-0.209	-0.210	-0.211	-0.212	-0.212	-0.210	-0.209	-0.208	-0.202	-0.199	-0.195	-0.189	-0.184	-0.176	-0.169	-0.161	-0.152	-0.144	-0.135	-0.126	-0.116	-0.106	-0.096	-0.086	-0.076	-0.065	-0.055	-0.044	-0.034	-0.022	-0.011	-0.001	0.009	0.019	0.028	0.038	0.046	0.055	0.062	0.071	0.078	0.084	0.090	0.096	0.100	0.105	0.109	0.112	0.115	0.118	0.119	0.119	0.120	0.120	0.120	0.119	0.116	0.115	0.111	0.109	0.105	0.100	0.096	0.090	0.085	0.079	0.072	0.066	0.059	0.052	0.045	0.036	0.030	0.021	0.014	0.005	-0.004	-0.011	-0.020	-0.029	-0.038	-0.046	-0.055	-0.064	-0.071	-0.080	-0.089	-0.096	-0.105	-0.114	-0.121	-0.129	-0.138	-0.145	-0.152	-0.161	-0.169	-0.175	-0.184	-0.191	-0.198	-0.205	-0.212	-0.219	-0.226	-0.232	-0.240	-0.246	-0.254	-0.260	-0.268	-0.274	-0.280	-0.288	-0.294	-0.301	-0.306	-0.314	-0.321	-0.328	-0.335	-0.341	-0.348	-0.354	-0.360	-0.368	-0.375	-0.380	-0.386	-0.392	-0.399	-0.404	-0.410	-0.416	-0.420	-0.426	-0.430	-0.435	-0.440	-0.444	-0.448	-0.451	-0.455	-0.456	-0.460	-0.462	-0.465	-0.466	-0.466	-0.468	-0.468	-0.466	-0.468	-0.466	-0.465	-0.462	-0.461	-0.459	-0.456	-0.452	-0.450	-0.445	-0.442	-0.438	-0.434	-0.429	-0.424	-0.419	-0.412	-0.408	-0.402	-0.398	-0.391	-0.388	-0.381	-0.376	-0.371	-0.365	-0.360	-0.355	-0.351	-0.346	-0.341	-0.336	-0.331	-0.328	-0.324	-0.320	-0.316	-0.312	-0.309	-0.306	-0.302	-0.301	-0.299	-0.296	-0.294	-0.292	-0.290	-0.289	-0.286	-0.286	-0.284	-0.282	-0.280	-0.279	-0.276	-0.275	-0.274	-0.271	-0.269	-0.266	-0.265	-0.262	-0.260	-0.258	-0.254	-0.250	-0.246	-0.242	-0.239	-0.235	-0.229	-0.225	-0.220	-0.214	-0.208	-0.201	-0.196	-0.190	-0.181	-0.175	-0.169	-0.161	-0.154	-0.146	-0.140	-0.131	-0.125	-0.116	-0.109	-0.101	-0.094	-0.086	-0.079	-0.071	-0.065	-0.059	-0.051	-0.045	-0.040	-0.036	-0.030	-0.025	-0.021	-0.019	-0.015	-0.012	-0.010	-0.009	-0.008	-0.008	-0.009	-0.009	-0.011	-0.012	-0.015	-0.020	-0.024	-0.028	-0.034	-0.040	-0.048	-0.054	-0.061	-0.071	-0.080	-0.090	-0.100	-0.111	-0.122	-0.134	-0.146	-0.159	-0.171	-0.186	-0.199	-0.212	-0.228	-0.242	-0.258	-0.272	-0.288	-0.305	-0.320	-0.336	-0.352	-0.369	-0.384	-0.400	-0.415	-0.432	-0.448	-0.464	-0.479	-0.494	-0.510	-0.525	-0.539	-0.554	-0.569	-0.582	-0.595	-0.608	-0.621	-0.634	-0.645	-0.656	-0.668	-0.678	-0.686	-0.698	-0.706	-0.715	-0.724	-0.731	-0.739	-0.745	-0.750	-0.756	-0.761	-0.766	-0.771	-0.775	-0.779	-0.782	-0.786	-0.789	-0.791	-0.792	-0.795	-0.796	-0.798	-0.799	-0.800	-0.800	-0.801	-0.801	-0.801	-0.802	-0.802	-0.804	-0.805	-0.806	-0.806	-0.808	-0.809	-0.809	-0.811	-0.812	-0.815	-0.818	-0.819	-0.822	-0.825	-0.829	-0.832	-0.836	-0.840	-0.845	-0.849	-0.854	-0.859	-0.864	-0.870	-0.875	-0.880	-0.885	-0.892	-0.898	-0.904	-0.909	-0.916	-0.920	-0.926	-0.932	-0.939	-0.942	-0.949	-0.954	-0.959	-0.961	-0.966	-0.970	-0.974	-0.975	-0.979	-0.980	-0.981	-0.982	-0.981	-0.982	-0.981	-0.979	-0.979	-0.976	-0.974	-0.970	-0.966	-0.962	-0.958	-0.952	-0.945	-0.941	-0.934	-0.928	-0.920	-0.911	-0.905	-0.896	-0.888	-0.880	-0.871	-0.864	-0.855	-0.846	-0.839	-0.830	-0.822	-0.815	-0.806	-0.799	-0.792	-0.785	-0.779	-0.772	-0.766	-0.761	-0.756	-0.751	-0.748	-0.745	-0.741	-0.739	-0.738	-0.736	-0.735	-0.734	-0.734	-0.735	-0.736	-0.739	-0.740	-0.742	-0.746	-0.750	-0.755	-0.760	-0.766	-0.771	-0.779	-0.785	-0.791	-0.800	-0.809	-0.816	-0.826	-0.836	-0.846	-0.858	-0.868	-0.879	-0.890	-0.902	-0.915	-0.928	-0.940	-0.954	-0.969	-0.982	-0.996	-1.011	-1.026	-1.041	-1.058	-1.074	-1.091	-1.108	-1.125	-1.142	-1.159	-1.178	-1.195	-1.214	-1.232	-1.250	-1.269	-1.288	-1.306	-1.324	-1.342	-1.361	-1.379	-1.398	-1.415	-1.432	-1.450	-1.466	-1.482	-1.498	-1.514	-1.528	-1.541	-1.555	-1.569	-1.580	-1.591	-1.601	-1.610	-1.619	-1.626	-1.631	-1.638	-1.642	-1.645	-1.646	-1.648	-1.648	-1.645	-1.642	-1.639	-1.634	-1.626	-1.619	-1.610	-1.601	-1.590	-1.578	-1.565	-1.551	-1.535	-1.520	-1.502	-1.485	-1.465	-1.446	-1.426	-1.405	-1.384	-1.362	-1.340	-1.318	-1.295	-1.271	-1.248	-1.225	-1.201	-1.179	-1.155	-1.132	-1.109	-1.086	-1.064	-1.042	-1.021	-1.000	-0.980	-0.960	-0.941	-0.921	-0.904	-0.886	-0.870	-0.854	-0.839	-0.825	-0.811	-0.798	-0.785	-0.774	-0.762	-0.752	-0.742	-0.734	-0.724	-0.716	-0.709	-0.702	-0.695	-0.690	-0.684	-0.679	-0.674	-0.669	-0.665	-0.660	-0.656	-0.652	-0.649	-0.644	-0.640	-0.636	-0.632	-0.628	-0.624	-0.619	-0.614	-0.609	-0.604	-0.599	-0.592	-0.588	-0.581	-0.574	-0.568	-0.561	-0.552	-0.546	-0.538	-0.530	-0.522	-0.514	-0.505	-0.498	-0.489	-0.480	-0.471	-0.464	-0.455	-0.445	-0.438	-0.429	-0.420	-0.412	-0.404	-0.395	-0.388	-0.380	-0.372	-0.365	-0.359	-0.351	-0.345	-0.339	-0.331	-0.326	-0.321	-0.315	-0.310	-0.306	-0.301	-0.296	-0.292	-0.288	-0.284	-0.280	-0.276	-0.272	-0.269	-0.265	-0.261	-0.258	-0.252	-0.250	-0.246	-0.242	-0.239	-0.234	-0.230	-0.225	-0.220	-0.216	-0.210	-0.205	-0.200	-0.194	-0.189	-0.184	-0.178	-0.171	-0.165	-0.158	-0.151	-0.145	-0.139	-0.131	-0.125	-0.119	-0.111	-0.105	-0.099	-0.092	-0.086	-0.079	-0.075	-0.069	-0.062	-0.058	-0.052	-0.048	-0.044	-0.039	-0.035	-0.032	-0.029	-0.028	-0.025	-0.025	-0.022	-0.022	-0.022	-0.022	-0.024	-0.026	-0.028	-0.030	-0.031	-0.035	-0.039	-0.044	-0.048	-0.054	-0.058	-0.064	-0.070	-0.078	-0.084	-0.091	-0.099	-0.108	-0.116	-0.124	-0.134	-0.142	-0.151	-0.161	-0.170	-0.180	-0.190	-0.200	-0.210	-0.220	-0.231	-0.241	-0.252	-0.264	-0.274	-0.285	-0.295	-0.306	-0.318	-0.329	-0.340	-0.351	-0.362	-0.374	-0.386	-0.396	-0.408	-0.419	-0.431	-0.442	-0.454	-0.464	-0.475	-0.486	-0.498	-0.507	-0.519	-0.530	-0.540	-0.551	-0.561	-0.571	-0.580	-0.590	-0.600	-0.609	-0.618	-0.626	-0.636	-0.645	-0.652	-0.660	-0.668	-0.675	-0.681	-0.689	-0.694	-0.700	-0.704	-0.710	-0.714	-0.718	-0.721	-0.724	-0.728	-0.731	-0.734	-0.735	-0.736	-0.738	-0.738	-0.739	-0.738	-0.738	-0.736	-0.735	-0.734	-0.731	-0.730	-0.728	-0.725	-0.721	-0.719	-0.715	-0.710	-0.706	-0.701	-0.698	-0.692	-0.688	-0.682	-0.678	-0.671	-0.665	-0.659	-0.654	-0.648	-0.641	-0.635	-0.629	-0.621	-0.615	-0.608	-0.602	-0.596	-0.589	-0.582	-0.575	-0.569	-0.562	-0.555	-0.549	-0.542	-0.536	-0.530	-0.522	-0.516	-0.510	-0.505	-0.499	-0.492	-0.488	-0.481	-0.476	-0.471	-0.466	-0.461	-0.456	-0.452	-0.448	-0.445	-0.441	-0.438	-0.435	-0.432	-0.430	-0.429	-0.428	-0.425	-0.424	-0.424	-0.425	-0.425	-0.426	-0.426	-0.429	-0.432	-0.435	-0.439	-0.441	-0.445	-0.450	-0.454	-0.460	-0.465	-0.471	-0.478	-0.485	-0.491	-0.500	-0.507	-0.516	-0.524	-0.532	-0.541	-0.550	-0.560	-0.569	-0.579	-0.589	-0.599	-0.610	-0.619	-0.630	-0.640	-0.650	-0.660	-0.670	-0.679	-0.690	-0.699	-0.708	-0.718	-0.726	-0.735	-0.742	-0.751	-0.759	-0.765	-0.772	-0.778	-0.784	-0.790	-0.795	-0.799	-0.802	-0.806	-0.810	-0.811	-0.814	-0.816	-0.818	-0.819	-0.819	-0.819	-0.819	-0.818	-0.815	-0.814	-0.812	-0.809	-0.808	-0.804	-0.799	-0.796	-0.791	-0.786	-0.781	-0.776	-0.772	-0.766	-0.760	-0.754	-0.748	-0.742	-0.736	-0.729	-0.724	-0.716	-0.711	-0.704	-0.698	-0.690	-0.684	-0.676	-0.671	-0.665	-0.658	-0.651	-0.645	-0.639	-0.632	-0.626	-0.620	-0.614	-0.609	-0.604	-0.598	-0.592	-0.586	-0.581	-0.576	-0.572	-0.566	-0.562	-0.559	-0.554	-0.550	-0.548	-0.544	-0.541	-0.539	-0.538	-0.535	-0.534	-0.532	-0.531	-0.531	-0.531	-0.531	-0.531	-0.532	-0.534	-0.536	-0.539	-0.541	-0.545	-0.549	-0.554	-0.558	-0.562	-0.569	-0.574	-0.580	-0.586	-0.594	-0.601	-0.609	-0.618	-0.625	-0.634	-0.644	-0.651	-0.661	-0.670	-0.679	-0.689	-0.699	-0.708	-0.718	-0.728	-0.736	-0.746	-0.755	-0.765	-0.772	-0.782	-0.790	-0.799	-0.806	-0.812	-0.819	-0.825	-0.831	-0.835	-0.841	-0.844	-0.849	-0.851	-0.854	-0.855	-0.856	-0.856	-0.856	-0.856	-0.854	-0.854	-0.851	-0.848	-0.844	-0.840	-0.836	-0.831	-0.826	-0.820	-0.815	-0.809	-0.802	-0.795	-0.789	-0.781	-0.775	-0.769	-0.761	-0.754	-0.748	-0.741	-0.735	-0.729	-0.722	-0.718	-0.712	-0.709	-0.704	-0.700	-0.698	-0.695	-0.692	-0.692	-0.691	-0.692	-0.694	-0.695	-0.698	-0.701	-0.706	-0.711	-0.718	-0.724	-0.731	-0.740	-0.750	-0.760	-0.771	-0.782	-0.795	-0.809	-0.824	-0.838	-0.854	-0.870	-0.886	-0.905	-0.922	-0.940	-0.959	-0.979	-0.996	-1.018	-1.036	-1.056	-1.078	-1.098	-1.119	-1.139	-1.159	-1.180	-1.200	-1.220	-1.240	-1.260	-1.279	-1.298	-1.315	-1.332	-1.351	-1.368	-1.382	-1.398	-1.412	-1.426	-1.439	-1.451	-1.464	-1.474	-1.484	-1.492	-1.501	-1.509	-1.516	-1.521	-1.528	-1.531	-1.536	-1.539	-1.541	-1.542	-1.544	-1.542	-1.542	-1.541	-1.540	-1.538	-1.535	-1.531	-1.528	-1.524	-1.520	-1.515	-1.510	-1.504	-1.500	-1.494	-1.488	-1.482	-1.476	-1.471	-1.466	-1.461	-1.455	-1.451	-1.446	-1.441	-1.438	-1.435	-1.431	-1.429	-1.426	-1.424	-1.422	-1.421	-1.422	-1.422	-1.422	-1.425	-1.426	-1.429	-1.431	-1.435	-1.440	-1.445	-1.450	-1.458	-1.462	-1.470	-1.479	-1.486	-1.495	-1.502	-1.511	-1.521	-1.531	-1.540	-1.551	-1.562	-1.571	-1.582	-1.592	-1.604	-1.614	-1.624	-1.634	-1.644	-1.654	-1.662	-1.671	-1.680	-1.689	-1.696	-1.704	-1.711	-1.718	-1.722	-1.729	-1.734	-1.738	-1.740	-1.742	-1.745	-1.746	-1.746	-1.746	-1.745	-1.744	-1.741	-1.738	-1.732	-1.728	-1.721	-1.715	-1.706	-1.698	-1.689	-1.679	-1.669	-1.656	-1.644	-1.631	-1.618	-1.605	-1.589	-1.574	-1.558	-1.540	-1.524	-1.505	-1.488	-1.469	-1.449	-1.430	-1.409	-1.389	-1.368	-1.345	-1.322	-1.302	-1.280	-1.256	-1.232	-1.209	-1.186	-1.162	-1.139	-1.115	-1.090	-1.066	-1.040	-1.018	-0.992	-0.968	-0.942	-0.918	-0.892	-0.868	-0.844	-0.818	-0.792	-0.769	-0.745	-0.720	-0.696	-0.672	-0.649	-0.625	-0.601	-0.578	-0.555	-0.532	-0.511	-0.489	-0.468	-0.446	-0.425	-0.406	-0.386	-0.368	-0.349	-0.331	-0.314	-0.298	-0.281	-0.266	-0.251	-0.236	-0.222	-0.209	-0.196	-0.184	-0.172	-0.162	-0.152	-0.142	-0.135	-0.126	-0.119	-0.112	-0.106	-0.101	-0.096	-0.092	-0.089	-0.086	-0.084	-0.082	-0.080	-0.079	-0.080	-0.080	-0.080	-0.080	-0.082	-0.084	-0.088	-0.090	-0.092	-0.096	-0.100	-0.105	-0.110	-0.115	-0.120	-0.126	-0.131	-0.139	-0.145	-0.154	-0.161	-0.169	-0.178	-0.188	-0.198	-0.208	-0.219	-0.229	-0.240	-0.252	-0.265	-0.279	-0.292	-0.306	-0.321	-0.336	-0.352	-0.370	-0.388	-0.405	-0.424	-0.445	-0.465	-0.486	-0.507	-0.530	-0.555	-0.580	-0.605	-0.630	-0.656	-0.684	-0.711	-0.739	-0.769	-0.799	-0.829	-0.860	-0.891	-0.924	-0.955	-0.989	-1.021	-1.055	-1.089	-1.124	-1.158	-1.191	-1.228	-1.261	-1.296	-1.331	-1.366	-1.400	-1.435	-1.470	-1.505	-1.539	-1.572	-1.606	-1.640	-1.672	-1.705	-1.736	-1.769	-1.800	-1.830	-1.860	-1.890	-1.919	-1.948	-1.976	-2.004	-2.030	-2.056	-2.081	-2.108	-2.131	-2.155	-2.179	-2.201	-2.222	-2.245	-2.266	-2.288	-2.308	-2.328	-2.348	-2.365	-2.384	-2.401	-2.419	-2.436	-2.452	-2.469	-2.484	-2.500	-2.515	-2.529	-2.542	-2.558	-2.570	-2.584	-2.596	-2.608	-2.620	-2.632	-2.642	-2.654	-2.664	-2.675	-2.684	-2.692	-2.702	-2.711	-2.719	-2.726	-2.734	-2.739	-2.745	-2.750	-2.754	-2.758	-2.762	-2.765	-2.766	-2.769	-2.769	-2.769	-2.769	-2.768	-2.766	-2.762	-2.760	-2.755	-2.750	-2.745	-2.739	-2.731	-2.722	-2.714	-2.705	-2.695	-2.684	-2.672	-2.660	-2.646	-2.632	-2.619	-2.602	-2.588	-2.571	-2.555	-2.538	-2.518	-2.499	-2.481	-2.460	-2.441	-2.421	-2.399	-2.379	-2.356	-2.334	-2.311	-2.289	-2.266	-2.244	-2.220	-2.198	-2.174	-2.151	-2.126	-2.102	-2.079	-2.056	-2.034	-2.009	-1.986	-1.964	-1.941	-1.919	-1.896	-1.875	-1.851	-1.831	-1.810	-1.789	-1.768	-1.749	-1.729	-1.709	-1.690	-1.671	-1.654	-1.636	-1.619	-1.602	-1.586	-1.571	-1.556	-1.541	-1.528	-1.514	-1.501	-1.489	-1.476	-1.466	-1.454	-1.444	-1.434	-1.424	-1.415	-1.408	-1.399	-1.392	-1.385	-1.379	-1.374	-1.368	-1.362	-1.359	-1.354	-1.350	-1.346	-1.344	-1.340	-1.339	-1.335	-1.332	-1.331	-1.330	-1.329	-1.328	-1.326	-1.328	-1.326	-1.326	-1.328	-1.328	-1.328	-1.330	-1.330	-1.332	-1.334	-1.336	-1.338	-1.341	-1.342	-1.346	-1.348	-1.351	-1.354	-1.358	-1.361	-1.365	-1.369	-1.374	-1.376	-1.381	-1.386	-1.391	-1.396	-1.402	-1.409	-1.414	-1.420	-1.426	-1.434	-1.440	-1.448	-1.454	-1.462	-1.470	-1.478	-1.485	-1.492	-1.502	-1.511	-1.519	-1.528	-1.536	-1.545	-1.554	-1.564	-1.574	-1.582	-1.591	-1.601	-1.609	-1.620	-1.629	-1.638	-1.646	-1.656	-1.666	-1.675	-1.684	-1.692	-1.702	-1.711	-1.720	-1.729	-1.739	-1.746	-1.755	-1.764	-1.772	-1.781	-1.790	-1.799	-1.808	-1.818	-1.825	-1.834	-1.842	-1.851	-1.861	-1.870	-1.880	-1.888	-1.898	-1.908	-1.916	-1.926	-1.938	-1.946	-1.958	-1.968	-1.979	-1.989	-2.000	-2.011	-2.022	-2.033	-2.045	-2.056	-2.068	-2.080	-2.092	-2.102	-2.115	-2.126	-2.138	-2.150	-2.161	-2.172	-2.184	-2.195	-2.205	-2.215	-2.225	-2.235	-2.244	-2.252	-2.260	-2.268	-2.275	-2.280	-2.286	-2.290	-2.295	-2.298	-2.300	-2.301	-2.302	-2.302	-2.301	-2.299	-2.295	-2.292	-2.288	-2.282	-2.275	-2.268	-2.259	-2.250	-2.240	-2.229	-2.215	-2.202	-2.189	-2.174	-2.158	-2.141	-2.124	-2.108	-2.089	-2.069	-2.049	-2.029	-2.009	-1.988	-1.966	-1.944	-1.922	-1.900	-1.879	-1.856	-1.832	-1.810	-1.788	-1.765	-1.742	-1.720	-1.698	-1.675	-1.654	-1.631	-1.610	-1.590	-1.569	-1.549	-1.528	-1.509	-1.490	-1.472	-1.454	-1.436	-1.420	-1.404	-1.388	-1.372	-1.358	-1.342	-1.330	-1.316	-1.304	-1.292	-1.281	-1.270	-1.259	-1.249	-1.240	-1.232	-1.222	-1.215	-1.208	-1.200	-1.194	-1.188	-1.181	-1.176	-1.172	-1.168	-1.164	-1.160	-1.156	-1.152	-1.150	-1.148	-1.146	-1.144	-1.142	-1.141	-1.140	-1.139	-1.138	-1.138	-1.138	-1.138	-1.138	-1.139	-1.138	-1.139	-1.140	-1.140	-1.142	-1.142	-1.145	-1.146	-1.150	-1.151	-1.155	-1.156	-1.160	-1.162	-1.166	-1.170	-1.172	-1.178	-1.180	-1.185	-1.190	-1.194	-1.198	-1.202	-1.208	-1.212	-1.218	-1.222	-1.229	-1.232	-1.238	-1.244	-1.249	-1.255	-1.260	-1.265	-1.270	-1.275	-1.280	-1.285	-1.290	-1.294	-1.299	-1.302	-1.306	-1.310	-1.314	-1.316	-1.319	-1.321	-1.324	-1.325	-1.326	-1.326	-1.326	-1.326	-1.325	-1.324	-1.322	-1.320	-1.318	-1.315	-1.311	-1.309	-1.302	-1.299	-1.294	-1.289	-1.282	-1.276	-1.270	-1.262	-1.256	-1.249	-1.241	-1.234	-1.226	-1.220	-1.211	-1.202	-1.195	-1.188	-1.180	-1.174	-1.168	-1.160	-1.154	-1.148	-1.142	-1.138	-1.131	-1.128	-1.124	-1.120	-1.118	-1.114	-1.112	-1.110	-1.111	-1.110	-1.111	-1.110	-1.112	-1.115	-1.116	-1.120	-1.122	-1.128	-1.131	-1.135	-1.140	-1.145	-1.151	-1.158	-1.162	-1.169	-1.175	-1.182	-1.188	-1.194	-1.199	-1.205	-1.209	-1.215	-1.220	-1.224	-1.228	-1.231	-1.232	-1.235	-1.236	-1.236	-1.236	-1.236	-1.234	-1.231	-1.228	-1.222	-1.218	-1.211	-1.204	-1.196	-1.186	-1.176	-1.165	-1.152	-1.140	-1.125	-1.110	-1.095	-1.078	-1.060	-1.042	-1.021	-1.002	-0.981	-0.960	-0.938	-0.914	-0.890	-0.865	-0.840	-0.815	-0.790	-0.764	-0.738	-0.711	-0.685	-0.656	-0.630	-0.602	-0.576	-0.549	-0.521	-0.495	-0.468	-0.441	-0.414	-0.388	-0.361	-0.335	-0.310	-0.285	-0.261	-0.236	-0.212	-0.190	-0.168	-0.145	-0.124	-0.104	-0.082	-0.064	-0.045	-0.026	-0.008	0.010	0.026	0.042	0.059	0.072	0.086	0.100	0.114	0.126	0.138	0.150	0.160	0.170	0.180	0.190	0.199	0.208	0.216	0.222	0.230	0.236	0.244	0.250	0.256	0.261	0.268	0.272	0.279	0.284	0.289	0.294	0.298	0.302	0.309	0.311	0.316	0.321	0.326	0.331	0.335	0.340	0.345	0.349	0.352	0.359	0.364	0.368	0.372	0.378	0.382	0.386	0.391	0.396	0.401	0.405	0.409	0.414	0.418	0.421	0.424	0.428	0.431	0.434	0.436	0.439	0.440	0.442	0.444	0.444	0.445	0.445	0.444	0.444	0.441	0.439	0.436	0.434	0.429	0.425	0.420	0.414	0.408	0.401	0.394	0.386	0.378	0.369	0.359	0.348	0.336	0.326	0.314	0.300	0.286	0.272	0.259	0.244	0.228	0.212	0.195	0.179	0.161	0.144	0.125	0.106	0.088	0.068	0.049	0.029	0.008	-0.012	-0.034	-0.054	-0.076	-0.096	-0.118	-0.140	-0.162	-0.184	-0.208	-0.229	-0.251	-0.274	-0.296	-0.320	-0.342	-0.364	-0.388	-0.411	-0.432	-0.456	-0.479	-0.502	-0.524	-0.546	-0.569	-0.592	-0.615	-0.638	-0.659	-0.681	-0.704	-0.725	-0.746	-0.769	-0.790	-0.810	-0.832	-0.852	-0.874	-0.894	-0.915	-0.935	-0.955	-0.975	-0.995	-1.014	-1.034	-1.052	-1.071	-1.090	-1.110	-1.128	-1.145	-1.164	-1.182	-1.200	-1.218	-1.235	-1.251	-1.270	-1.286	-1.304	-1.320	-1.336	-1.352	-1.370	-1.385	-1.401	-1.418	-1.432	-1.448	-1.462	-1.478	-1.492	-1.506	-1.521	-1.534	-1.546	-1.560	-1.572	-1.586	-1.596	-1.609	-1.620	-1.630	-1.640	-1.650	-1.660	-1.669	-1.678	-1.686	-1.692	-1.700	-1.706	-1.714	-1.718	-1.724	-1.728	-1.732	-1.735	-1.739	-1.741	-1.744	-1.745	-1.745	-1.746	-1.746	-1.746	-1.746	-1.745	-1.745	-1.742	-1.740	-1.738	-1.735	-1.732	-1.730	-1.728	-1.726	-1.722	-1.720	-1.716	-1.714	-1.711	-1.708	-1.706	-1.702	-1.700	-1.699	-1.696	-1.695	-1.694	-1.692	-1.692	-1.692	-1.691	-1.692	-1.692	-1.694	-1.698	-1.699	-1.701	-1.704	-1.706	-1.711	-1.715	-1.719	-1.724	-1.729	-1.734	-1.740	-1.744	-1.750	-1.758	-1.764	-1.769	-1.775	-1.781	-1.789	-1.794	-1.800	-1.805	-1.812	-1.818	-1.822	-1.828	-1.831	-1.835	-1.839	-1.844	-1.846	-1.848	-1.850	-1.851	-1.851	-1.851	-1.850	-1.849	-1.846	-1.845	-1.841	-1.836	-1.831	-1.826	-1.821	-1.812	-1.806	-1.798	-1.789	-1.779	-1.768	-1.758	-1.745	-1.734	-1.721	-1.709	-1.695	-1.681	-1.668	-1.652	-1.639	-1.622	-1.609	-1.592	-1.578	-1.561	-1.546	-1.530	-1.515	-1.499	-1.485	-1.469	-1.454	-1.440	-1.426	-1.411	-1.398	-1.385	-1.372	-1.360	-1.349	-1.339	-1.329	-1.318	-1.310	-1.301	-1.294	-1.286	-1.280	-1.275	-1.270	-1.265	-1.261	-1.259	-1.256	-1.254	-1.254	-1.254	-1.254	-1.255	-1.258	-1.260	-1.264	-1.268	-1.272	-1.278	-1.284	-1.290	-1.296	-1.304	-1.311	-1.319	-1.329	-1.338	-1.346	-1.356	-1.368	-1.376	-1.388	-1.398	-1.409	-1.420	-1.432	-1.442	-1.455	-1.466	-1.478	-1.490	-1.501	-1.512	-1.524	-1.535	-1.548	-1.559	-1.570	-1.580	-1.591	-1.602	-1.612	-1.624	-1.634	-1.644	-1.654	-1.664	-1.674	-1.682	-1.691	-1.701	-1.710	-1.719	-1.728	-1.736	-1.744	-1.752	-1.760	-1.768	-1.775	-1.784	-1.791	-1.798	-1.804	-1.811	-1.818	-1.825	-1.831	-1.838	-1.845	-1.850	-1.856	-1.862	-1.868	-1.874	-1.881	-1.886	-1.891	-1.898	-1.904	-1.910	-1.915	-1.921	-1.928	-1.932	-1.939	-1.945	-1.951	-1.958	-1.964	-1.971	-1.978	-1.985	-1.992	-2.000	-2.007	-2.015	-2.024	-2.033	-2.041	-2.050	-2.059	-2.068	-2.078	-2.086	-2.096	-2.106	-2.116	-2.126	-2.138	-2.148	-2.158	-2.169	-2.180	-2.191	-2.201	-2.212	-2.222	-2.234	-2.244	-2.255	-2.265	-2.275	-2.285	-2.295	-2.304	-2.312	-2.321	-2.329	-2.336	-2.344	-2.350	-2.356	-2.361	-2.366	-2.371	-2.375	-2.378	-2.380	-2.381	-2.382	-2.382	-2.381	-2.380	-2.378	-2.375	-2.370	-2.366	-2.361	-2.355	-2.349	-2.341	-2.332	-2.324	-2.314	-2.304	-2.294	-2.282	-2.270	-2.259	-2.248	-2.235	-2.220	-2.208	-2.194	-2.181	-2.168	-2.154	-2.140	-2.126	-2.112	-2.099	-2.086	-2.074	-2.060	-2.049	-2.036	-2.026	-2.015	-2.005	-1.995	-1.985	-1.978	-1.969	-1.961	-1.955	-1.948	-1.942	-1.938	-1.932	-1.930	-1.926	-1.924	-1.922	-1.921	-1.920	-1.919	-1.920	-1.921	-1.921	-1.924	-1.925	-1.926	-1.929	-1.931	-1.934	-1.936	-1.939	-1.941	-1.944	-1.948	-1.949	-1.951	-1.954	-1.956	-1.956	-1.958	-1.959	-1.960	-1.959	-1.959	-1.956	-1.956	-1.954	-1.950	-1.948	-1.942	-1.939	-1.932	-1.928	-1.921	-1.914	-1.908	-1.899	-1.890	-1.880	-1.871	-1.861	-1.851	-1.839	-1.828	-1.815	-1.804	-1.791	-1.779	-1.766	-1.754	-1.740	-1.728	-1.715	-1.701	-1.688	-1.675	-1.662	-1.650	-1.639	-1.626	-1.615	-1.604	-1.594	-1.582	-1.572	-1.562	-1.552	-1.544	-1.536	-1.529	-1.521	-1.516	-1.510	-1.505	-1.500	-1.496	-1.492	-1.491	-1.489	-1.488	-1.486	-1.486	-1.488	-1.489	-1.490	-1.492	-1.495	-1.499	-1.501	-1.506	-1.511	-1.516	-1.520	-1.526	-1.532	-1.539	-1.544	-1.551	-1.558	-1.565	-1.572	-1.579	-1.586	-1.592	-1.600	-1.606	-1.612	-1.619	-1.625	-1.630	-1.636	-1.641	-1.645	-1.650	-1.654	-1.658	-1.659	-1.662	-1.664	-1.666	-1.666	-1.668	-1.668	-1.666	-1.666	-1.664	-1.662	-1.660	-1.656	-1.654	-1.650	-1.646	-1.641	-1.636	-1.631	-1.625	-1.620	-1.612	-1.606	-1.599	-1.591	-1.584	-1.576	-1.569	-1.561	-1.554	-1.545	-1.538	-1.529	-1.521	-1.514	-1.505	-1.498	-1.489	-1.482	-1.475	-1.468	-1.460	-1.454	-1.446	-1.440	-1.434	-1.428	-1.421	-1.415	-1.410	-1.405	-1.400	-1.395	-1.392	-1.388	-1.384	-1.380	-1.376	-1.372	-1.371	-1.369	-1.366	-1.364	-1.362	-1.361	-1.360	-1.358	-1.356	-1.355	-1.354	-1.354	-1.352	-1.352	-1.352	-1.352	-1.352	-1.352	-1.351	-1.351	-1.350	-1.351	-1.350	-1.351	-1.351	-1.350	-1.350	-1.350	-1.350	-1.350	-1.350	-1.349	-1.350	-1.350	-1.349	-1.349	-1.349	-1.349	-1.348	-1.349	-1.348	-1.346	-1.346	-1.345	-1.345	-1.344	-1.342	-1.341	-1.341	-1.339	-1.338	-1.338	-1.335	-1.334	-1.332	-1.331	-1.329	-1.326	-1.325	-1.322	-1.321	-1.319	-1.318	-1.315	-1.312	-1.309	-1.306	-1.304	-1.301	-1.298	-1.295	-1.291	-1.288	-1.285	-1.281	-1.278	-1.274	-1.270	-1.266	-1.261	-1.259	-1.254	-1.250	-1.246	-1.241	-1.239	-1.234	-1.230	-1.225	-1.221	-1.218	-1.214	-1.210	-1.206	-1.201	-1.199	-1.194	-1.190	-1.186	-1.184	-1.180	-1.178	-1.174	-1.170	-1.170	-1.168	-1.165	-1.164	-1.162	-1.160	-1.160	-1.160	-1.159	-1.159	-1.160	-1.160	-1.161	-1.162	-1.164	-1.166	-1.169	-1.171	-1.175	-1.178	-1.182	-1.186	-1.191	-1.195	-1.201	-1.205	-1.210	-1.218	-1.224	-1.230	-1.238	-1.244	-1.251	-1.258	-1.265	-1.272	-1.280	-1.288	-1.295	-1.302	-1.311	-1.319	-1.326	-1.335	-1.342	-1.349	-1.356	-1.365	-1.371	-1.379	-1.384	-1.390	-1.396	-1.401	-1.406	-1.411	-1.416	-1.420	-1.422	-1.425	-1.429	-1.430	-1.432	-1.432	-1.434	-1.434	-1.432	-1.432	-1.430	-1.428	-1.424	-1.420	-1.418	-1.412	-1.408	-1.401	-1.395	-1.388	-1.381	-1.374	-1.365	-1.358	-1.348	-1.338	-1.329	-1.318	-1.308	-1.298	-1.286	-1.275	-1.264	-1.252	-1.240	-1.228	-1.214	-1.202	-1.190	-1.176	-1.164	-1.150	-1.136	-1.124	-1.109	-1.096	-1.082	-1.070	-1.055	-1.041	-1.029	-1.015	-1.001	-0.986	-0.974	-0.960	-0.946	-0.934	-0.920	-0.906	-0.892	-0.879	-0.866	-0.852	-0.840	-0.826	-0.812	-0.800	-0.786	-0.774	-0.761	-0.748	-0.734	-0.721	-0.709	-0.696	-0.684	-0.671	-0.660	-0.646	-0.635	-0.622	-0.611	-0.599	-0.589	-0.576	-0.565	-0.554	-0.544	-0.532	-0.522	-0.512	-0.504	-0.494	-0.484	-0.474	-0.466	-0.458	-0.449	-0.441	-0.434	-0.426	-0.420	-0.412	-0.408	-0.401	-0.396	-0.390	-0.386	-0.381	-0.378	-0.374	-0.371	-0.368	-0.366	-0.364	-0.362	-0.361	-0.360	-0.359	-0.360	-0.359	-0.359	-0.360	-0.361	-0.361	-0.362	-0.365	-0.366	-0.369	-0.371	-0.374	-0.376	-0.379	-0.382	-0.385	-0.386	-0.390	-0.394	-0.395	-0.399	-0.401	-0.404	-0.405	-0.406	-0.410	-0.410	-0.411	-0.414	-0.414	-0.415	-0.416	-0.416	-0.416	-0.415	-0.414	-0.414	-0.412	-0.410	-0.409	-0.408	-0.404	-0.401	-0.399	-0.395	-0.391	-0.388	-0.384	-0.379	-0.375	-0.370	-0.365	-0.361	-0.356	-0.351	-0.348	-0.341	-0.338	-0.332	-0.329	-0.325	-0.320	-0.318	-0.312	-0.310	-0.308	-0.305	-0.302	-0.301	-0.300	-0.299	-0.299	-0.299	-0.299	-0.301	-0.302	-0.304	-0.308	-0.310	-0.315	-0.320	-0.324	-0.330	-0.336	-0.342	-0.350	-0.356	-0.366	-0.374	-0.382	-0.392	-0.402	-0.412	-0.422	-0.434	-0.445	-0.456	-0.468	-0.479	-0.491	-0.502	-0.514	-0.526	-0.538	-0.549	-0.559	-0.571	-0.582	-0.592	-0.602	-0.612	-0.622	-0.631	-0.641	-0.649	-0.658	-0.665	-0.671	-0.678	-0.685	-0.689	-0.695	-0.699	-0.702	-0.705	-0.708	-0.709	-0.710	-0.711	-0.711	-0.710	-0.708	-0.706	-0.704	-0.700	-0.699	-0.695	-0.690	-0.684	-0.679	-0.674	-0.668	-0.661	-0.655	-0.649	-0.641	-0.635	-0.628	-0.620	-0.612	-0.605	-0.596	-0.589	-0.581	-0.574	-0.565	-0.558	-0.549	-0.541	-0.534	-0.526	-0.520	-0.511	-0.505	-0.499	-0.492	-0.486	-0.479	-0.474	-0.468	-0.462	-0.456	-0.451	-0.448	-0.441	-0.436	-0.432	-0.428	-0.424	-0.419	-0.415	-0.411	-0.408	-0.404	-0.400	-0.396	-0.392	-0.389	-0.385	-0.381	-0.378	-0.374	-0.370	-0.368	-0.364	-0.361	-0.356	-0.354	-0.350	-0.348	-0.344	-0.340	-0.336	-0.332	-0.329	-0.325	-0.322	-0.319	-0.315	-0.311	-0.309	-0.304	-0.301	-0.298	-0.294	-0.290	-0.288	-0.282	-0.280	-0.276	-0.271	-0.269	-0.265	-0.262	-0.259	-0.255	-0.252	-0.249	-0.248	-0.245	-0.241	-0.239	-0.236	-0.234	-0.231	-0.229	-0.226	-0.224	-0.221	-0.220	-0.218	-0.216	-0.215	-0.214	-0.212	-0.211	-0.210	-0.208	-0.206	-0.206	-0.204	-0.204	-0.202	-0.201	-0.200	-0.199	-0.199	-0.198	-0.196	-0.196	-0.195	-0.195	-0.194	-0.192	-0.191	-0.191	-0.191	-0.191	-0.191	-0.190	-0.190	-0.191	-0.190	-0.190	-0.191	-0.191	-0.191	-0.192	-0.194	-0.194	-0.196	-0.198	-0.199	-0.201	-0.204	-0.206	-0.209	-0.212	-0.215	-0.219	-0.224	-0.228	-0.232	-0.239	-0.242	-0.249	-0.255	-0.262	-0.269	-0.278	-0.285	-0.294	-0.302	-0.311	-0.321	-0.332	-0.342	-0.352	-0.365	-0.376	-0.389	-0.401	-0.412	-0.426	-0.439	-0.452	-0.466	-0.481	-0.494	-0.509	-0.525	-0.539	-0.554	-0.569	-0.584	-0.599	-0.615	-0.630	-0.645	-0.660	-0.674	-0.689	-0.704	-0.720	-0.734	-0.748	-0.762	-0.776	-0.789	-0.802	-0.815	-0.829	-0.841	-0.854	-0.865	-0.878	-0.889	-0.900	-0.910	-0.920	-0.931	-0.940	-0.950	-0.959	-0.968	-0.978	-0.985	-0.994	-1.001	-1.010	-1.018	-1.024	-1.031	-1.039	-1.045	-1.052	-1.059	-1.066	-1.071	-1.078	-1.085	-1.090	-1.098	-1.102	-1.109	-1.115	-1.121	-1.128	-1.132	-1.139	-1.144	-1.150	-1.156	-1.161	-1.166	-1.172	-1.178	-1.181	-1.186	-1.192	-1.196	-1.200	-1.205	-1.209	-1.214	-1.218	-1.220	-1.224	-1.228	-1.229	-1.231	-1.234	-1.235	-1.235	-1.235	-1.236	-1.236	-1.234	-1.232	-1.231	-1.229	-1.225	-1.221	-1.218	-1.212	-1.208	-1.201	-1.195	-1.188	-1.180	-1.171	-1.164	-1.154	-1.145	-1.134	-1.124	-1.112	-1.100	-1.089	-1.074	-1.061	-1.046	-1.032	-1.019	-1.002	-0.988	-0.970	-0.954	-0.938	-0.920	-0.904	-0.885	-0.868	-0.849	-0.831	-0.812	-0.792	-0.775	-0.756	-0.738	-0.718	-0.698	-0.679	-0.660	-0.641	-0.622	-0.604	-0.585	-0.566	-0.549	-0.531	-0.514	-0.496	-0.480	-0.462	-0.448	-0.431	-0.416	-0.402	-0.389	-0.375	-0.362	-0.351	-0.339	-0.329	-0.319	-0.310	-0.302	-0.294	-0.288	-0.281	-0.276	-0.272	-0.269	-0.266	-0.264	-0.264	-0.264	-0.264	-0.266	-0.269	-0.271	-0.276	-0.280	-0.288	-0.292	-0.300	-0.309	-0.316	-0.326	-0.338	-0.346	-0.358	-0.370	-0.384	-0.396	-0.409	-0.424	-0.438	-0.452	-0.468	-0.482	-0.499	-0.515	-0.531	-0.546	-0.564	-0.580	-0.596	-0.612	-0.629	-0.645	-0.662	-0.679	-0.696	-0.711	-0.728	-0.742	-0.759	-0.775	-0.790	-0.805	-0.820	-0.834	-0.848	-0.862	-0.875	-0.888	-0.900	-0.911	-0.922	-0.934	-0.945	-0.954	-0.965	-0.974	-0.982	-0.990	-0.998	-1.005	-1.011	-1.019	-1.024	-1.029	-1.032	-1.038	-1.041	-1.044	-1.048	-1.050	-1.052	-1.055	-1.056	-1.056	-1.058	-1.058	-1.059	-1.059	-1.059	-1.059	-1.056	-1.056	-1.055	-1.054	-1.054	-1.051	-1.050	-1.048	-1.046	-1.045	-1.042	-1.042	-1.040	-1.039	-1.038	-1.036	-1.035	-1.034	-1.032	-1.031	-1.030	-1.029	-1.028	-1.028	-1.026	-1.026	-1.026	-1.025	-1.024	-1.024	-1.024	-1.024	-1.022	-1.021	-1.021	-1.021	-1.020	-1.019	-1.018	-1.015	-1.014	-1.011	-1.010	-1.006	-1.004	-1.000	-0.996	-0.992	-0.988	-0.981	-0.975	-0.970	-0.962	-0.955	-0.946	-0.939	-0.928	-0.918	-0.906	-0.895	-0.884	-0.870	-0.858	-0.842	-0.829	-0.814	-0.798	-0.780	-0.764	-0.746	-0.729	-0.710	-0.691	-0.671	-0.651	-0.631	-0.611	-0.590	-0.569	-0.548	-0.525	-0.504	-0.481	-0.459	-0.436	-0.414	-0.391	-0.370	-0.346	-0.325	-0.301	-0.279	-0.258	-0.235	-0.214	-0.192	-0.171	-0.149	-0.128	-0.108	-0.086	-0.065	-0.046	-0.025	-0.005	0.014	0.032	0.051	0.070	0.088	0.108	0.124	0.141	0.159	0.174	0.190	0.208	0.222	0.238	0.251	0.268	0.281	0.295	0.309	0.321	0.334	0.346	0.359	0.370	0.381	0.392	0.404	0.414	0.422	0.432	0.441	0.449	0.456	0.464	0.471	0.479	0.484	0.490	0.495	0.500	0.504	0.506	0.510	0.514	0.514	0.516	0.518	0.518	0.519	0.518	0.518	0.516	0.515	0.514	0.512	0.510	0.506	0.505	0.502	0.499	0.495	0.491	0.488	0.484	0.480	0.476	0.472	0.469	0.465	0.460	0.458	0.454	0.450	0.449	0.446	0.444	0.441	0.440	0.439	0.439	0.438	0.438	0.439	0.440	0.441	0.444	0.446	0.449	0.452	0.458	0.462	0.468	0.474	0.480	0.488	0.495	0.502	0.512	0.521	0.530	0.540	0.550	0.561	0.571	0.584	0.594	0.606	0.618	0.631	0.642	0.655	0.669	0.680	0.692	0.705	0.716	0.729	0.740	0.752	0.762	0.774	0.785	0.795	0.804	0.812	0.821	0.829	0.836	0.841	0.848	0.852	0.856	0.859	0.862	0.864	0.865	0.865	0.864	0.861	0.859	0.855	0.850	0.844	0.838	0.830	0.821	0.811	0.801	0.790	0.778	0.765	0.750	0.736	0.720	0.704	0.686	0.668	0.650	0.629	0.610	0.590	0.568	0.546	0.524	0.502	0.479	0.456	0.432	0.409	0.384	0.360	0.336	0.312	0.289	0.264	0.240	0.216	0.192	0.170	0.146	0.122	0.101	0.079	0.058	0.036	0.016	-0.005	-0.025	-0.045	-0.064	-0.082	-0.100	-0.119	-0.136	-0.154	-0.170	-0.186	-0.201	-0.216	-0.231	-0.245	-0.260	-0.274	-0.288	-0.301	-0.315	-0.328	-0.340	-0.352	-0.366	-0.379	-0.390	-0.404	-0.416	-0.429	-0.441	-0.455	-0.469	-0.481	-0.495	-0.509	-0.522	-0.538	-0.551	-0.566	-0.580	-0.595	-0.611	-0.626	-0.642	-0.659	-0.675	-0.691	-0.708	-0.725	-0.741	-0.758	-0.775	-0.791	-0.809	-0.825	-0.841	-0.859	-0.874	-0.890	-0.905	-0.920	-0.936	-0.950	-0.964	-0.978	-0.991	-1.004	-1.016	-1.026	-1.038	-1.049	-1.059	-1.068	-1.076	-1.084	-1.091	-1.098	-1.102	-1.109	-1.112	-1.116	-1.120	-1.121	-1.122	-1.124	-1.124	-1.124	-1.122	-1.121	-1.120	-1.118	-1.114	-1.111	-1.108	-1.102	-1.099	-1.094	-1.089	-1.085	-1.079	-1.074	-1.068	-1.062	-1.056	-1.050	-1.045	-1.040	-1.034	-1.029	-1.022	-1.018	-1.012	-1.008	-1.004	-1.000	-0.996	-0.994	-0.990	-0.988	-0.985	-0.984	-0.981	-0.981	-0.980	-0.981	-0.981	-0.981	-0.984	-0.985	-0.988	-0.991	-0.994	-0.996	-1.001	-1.005	-1.009	-1.015	-1.020	-1.026	-1.032	-1.039	-1.045	-1.051	-1.058	-1.065	-1.071	-1.078	-1.085	-1.092	-1.099	-1.105	-1.111	-1.118	-1.124	-1.129	-1.135	-1.140	-1.145	-1.149	-1.152	-1.158	-1.160	-1.162	-1.162	-1.164	-1.164	-1.165	-1.164	-1.162	-1.159	-1.158	-1.152	-1.150	-1.145	-1.138	-1.132	-1.126	-1.118	-1.110	-1.101	-1.092	-1.082	-1.072	-1.061	-1.050	-1.038	-1.026	-1.014	-1.000	-0.986	-0.974	-0.960	-0.948	-0.932	-0.919	-0.905	-0.891	-0.876	-0.862	-0.849	-0.835	-0.821	-0.809	-0.795	-0.781	-0.768	-0.754	-0.742	-0.729	-0.716	-0.705	-0.692	-0.681	-0.670	-0.659	-0.648	-0.636	-0.628	-0.618	-0.606	-0.599	-0.589	-0.580	-0.570	-0.561	-0.554	-0.545	-0.536	-0.529	-0.520	-0.511	-0.502	-0.495	-0.488	-0.479	-0.471	-0.461	-0.454	-0.445	-0.438	-0.429	-0.421	-0.412	-0.405	-0.396	-0.388	-0.380	-0.371	-0.362	-0.352	-0.345	-0.336	-0.326	-0.318	-0.308	-0.299	-0.289	-0.280	-0.270	-0.260	-0.251	-0.241	-0.231	-0.222	-0.211	-0.201	-0.191	-0.181	-0.171	-0.160	-0.150	-0.140	-0.130	-0.119	-0.109	-0.096	-0.086	-0.075	-0.064	-0.052	-0.040	-0.029	-0.016	100.000	5.000	2.000	1.000	6.000	0.000	0.000	0.000	0.000	0.000	0.000	0.000	0.000	0.000	0.000	0.000	0.000	0.000	-0.538	-0.550	-0.560	-0.571	-0.582	-0.592	-0.600	-0.610	-0.619	-0.626	-0.635	-0.641	-0.649	-0.658	-0.664	-0.670	-0.676	-0.681	-0.688	-0.694	-0.699	-0.704	-0.710	-0.714	-0.720	-0.724	-0.730	-0.735	-0.740	-0.745	-0.750	-0.756	-0.762	-0.769	-0.774	-0.779	-0.784	-0.791	-0.796	-0.804	-0.811	-0.818	-0.824	-0.831	-0.840	-0.846	-0.855	-0.862	-0.871	-0.879	-0.888	-0.895	-0.904	-0.911	-0.920	-0.928	-0.936	-0.945	-0.952	-0.961	-0.970	-0.976	-0.985	-0.992	-1.000	-1.008	-1.014	-1.021	-1.026	-1.032	-1.038	-1.042	-1.048	-1.051	-1.055	-1.059	-1.061	-1.065	-1.065	-1.068	-1.068	-1.068	-1.068	-1.066	-1.064	-1.062	-1.060	-1.056	-1.052	-1.049	-1.042	-1.036	-1.030	-1.024	-1.016	-1.009	-0.999	-0.990	-0.980	-0.970	-0.959	-0.948	-0.936	-0.922	-0.910	-0.896	-0.882	-0.868	-0.852	-0.836	-0.821	-0.805	-0.788	-0.771	-0.752	-0.735	-0.718	-0.700	-0.682	-0.664	-0.645	-0.626	-0.608	-0.589	-0.569	-0.550	-0.532	-0.514	-0.494	-0.476	-0.456	-0.438	-0.419	-0.401	-0.384	-0.366	-0.349	-0.331	-0.315	-0.300	-0.284	-0.268	-0.254	-0.240	-0.226	-0.212	-0.201	-0.190	-0.179	-0.168	-0.158	-0.149	-0.141	-0.134	-0.126	-0.120	-0.115	-0.110	-0.106	-0.102	-0.100	-0.098	-0.098	-0.098	-0.099	-0.100	-0.102	-0.106	-0.110	-0.114	-0.119	-0.125	-0.132	-0.139	-0.149	-0.156	-0.166	-0.178	-0.188	-0.199	-0.211	-0.224	-0.238	-0.251	-0.266	-0.281	-0.295	-0.311	-0.328	-0.342	-0.360	-0.378	-0.394	-0.411	-0.430	-0.448	-0.466	-0.484	-0.501	-0.521	-0.539	-0.558	-0.575	-0.592	-0.610	-0.629	-0.645	-0.662	-0.679	-0.696	-0.712	-0.728	-0.744	-0.759	-0.772	-0.786	-0.800	-0.814	-0.826	-0.839	-0.850	-0.861	-0.872	-0.881	-0.891	-0.900	-0.909	-0.916	-0.925	-0.931	-0.938	-0.944	-0.950	-0.955	-0.960	-0.965	-0.970	-0.974	-0.976	-0.981	-0.985	-0.988	-0.990	-0.994	-0.996	-0.999	-1.002	-1.005	-1.008	-1.011	-1.014	-1.018	-1.020	-1.024	-1.028	-1.030	-1.034	-1.038	-1.041	-1.045	-1.048	-1.051	-1.055	-1.060	-1.064	-1.068	-1.071	-1.075	-1.080	-1.084	-1.086	-1.090	-1.092	-1.095	-1.098	-1.100	-1.101	-1.102	-1.104	-1.104	-1.104	-1.102	-1.101	-1.100	-1.098	-1.095	-1.091	-1.086	-1.082	-1.076	-1.070	-1.064	-1.056	-1.048	-1.038	-1.028	-1.018	-1.006	-0.994	-0.981	-0.969	-0.955	-0.940	-0.925	-0.909	-0.894	-0.876	-0.860	-0.844	-0.825	-0.806	-0.789	-0.770	-0.750	-0.731	-0.712	-0.692	-0.672	-0.654	-0.632	-0.614	-0.592	-0.572	-0.552	-0.532	-0.512	-0.491	-0.472	-0.451	-0.431	-0.411	-0.391	-0.372	-0.352	-0.332	-0.314	-0.292	-0.274	-0.255	-0.235	-0.216	-0.198	-0.179	-0.159	-0.141	-0.122	-0.102	-0.085	-0.066	-0.048	-0.029	-0.012	0.006	0.024	0.040	0.058	0.075	0.092	0.109	0.125	0.141	0.158	0.172	0.189	0.202	0.218	0.231	0.245	0.256	0.270	0.281	0.294	0.305	0.315	0.324	0.334	0.342	0.350	0.358	0.364	0.370	0.375	0.381	0.384	0.388	0.390	0.392	0.394	0.395	0.395	0.395	0.395	0.394	0.391	0.390	0.388	0.384	0.381	0.376	0.374	0.369	0.364	0.360	0.356	0.350	0.345	0.341	0.335	0.331	0.326	0.322	0.319	0.314	0.310	0.308	0.305	0.301	0.299	0.298	0.296	0.295	0.294	0.294	0.295	0.294	0.296	0.298	0.300	0.304	0.308	0.311	0.315	0.320	0.326	0.332	0.339	0.345	0.352	0.361	0.370	0.378	0.386	0.396	0.404	0.415	0.424	0.434	0.444	0.454	0.464	0.474	0.484	0.494	0.504	0.514	0.522	0.532	0.541	0.550	0.559	0.568	0.574	0.582	0.589	0.596	0.602	0.608	0.612	0.616	0.620	0.622	0.626	0.628	0.628	0.629	0.628	0.628	0.625	0.622	0.619	0.616	0.610	0.605	0.599	0.592	0.584	0.576	0.566	0.556	0.546	0.535	0.522	0.510	0.496	0.482	0.469	0.454	0.439	0.422	0.406	0.390	0.372	0.355	0.339	0.320	0.302	0.284	0.265	0.246	0.228	0.208	0.188	0.170	0.150	0.131	0.110	0.091	0.072	0.054	0.034	0.016	-0.002	-0.020	-0.038	-0.056	-0.074	-0.091	-0.109	-0.125	-0.141	-0.158	-0.174	-0.190	-0.205	-0.221	-0.236	-0.251	-0.266	-0.280	-0.296	-0.310	-0.325	-0.339	-0.352	-0.366	-0.381	-0.395	-0.409	-0.422	-0.438	-0.451	-0.466	-0.481	-0.495	-0.510	-0.525	-0.539	-0.555	-0.570	-0.586	-0.601	-0.619	-0.635	-0.652	-0.669	-0.685	-0.702	-0.721	-0.738	-0.755	-0.774	-0.791	-0.810	-0.828	-0.846	-0.864	-0.882	-0.901	-0.919	-0.938	-0.956	-0.972	-0.991	-1.009	-1.025	-1.042	-1.058	-1.074	-1.090	-1.104	-1.119	-1.132	-1.145	-1.159	-1.169	-1.181	-1.191	-1.201	-1.210	-1.219	-1.226	-1.234	-1.240	-1.245	-1.250	-1.254	-1.258	-1.261	-1.261	-1.264	-1.264	-1.264	-1.262	-1.260	-1.259	-1.256	-1.251	-1.249	-1.244	-1.239	-1.234	-1.228	-1.222	-1.215	-1.209	-1.202	-1.195	-1.188	-1.180	-1.172	-1.165	-1.156	-1.149	-1.141	-1.134	-1.126	-1.120	-1.112	-1.104	-1.098	-1.092	-1.085	-1.079	-1.074	-1.069	-1.062	-1.058	-1.054	-1.050	-1.046	-1.042	-1.041	-1.039	-1.035	-1.034	-1.032	-1.032	-1.031	-1.030	-1.030	-1.030	-1.031	-1.032	-1.034	-1.035	-1.038	-1.040	-1.041	-1.045	-1.048	-1.050	-1.054	-1.058	-1.061	-1.065	-1.069	-1.072	-1.076	-1.080	-1.085	-1.088	-1.092	-1.096	-1.100	-1.104	-1.108	-1.112	-1.115	-1.119	-1.121	-1.125	-1.129	-1.130	-1.134	-1.135	-1.139	-1.140	-1.141	-1.144	-1.144	-1.146	-1.145	-1.146	-1.148	-1.146	-1.146	-1.146	-1.145	-1.145	-1.144	-1.142	-1.140	-1.139	-1.136	-1.135	-1.132	-1.130	-1.126	-1.124	-1.121	-1.118	-1.115	-1.111	-1.108	-1.104	-1.100	-1.098	-1.092	-1.089	-1.085	-1.080	-1.076	-1.071	-1.066	-1.061	-1.056	-1.052	-1.046	-1.042	-1.036	-1.030	-1.025	-1.019	-1.014	-1.006	-1.000	-0.994	-0.986	-0.979	-0.971	-0.964	-0.956	-0.948	-0.940	-0.931	-0.921	-0.912	-0.902	-0.892	-0.881	-0.871	-0.860	-0.849	-0.838	-0.825	-0.812	-0.801	-0.788	-0.775	-0.761	-0.749	-0.736	-0.722	-0.709	-0.695	-0.681	-0.668	-0.654	-0.639	-0.625	-0.610	-0.596	-0.581	-0.568	-0.552	-0.539	-0.524	-0.509	-0.496	-0.481	-0.468	-0.455	-0.441	-0.426	-0.412	-0.400	-0.388	-0.375	-0.361	-0.349	-0.336	-0.324	-0.311	-0.299	-0.288	-0.275	-0.264	-0.251	-0.240	-0.228	-0.215	-0.204	-0.191	-0.180	-0.169	-0.156	-0.144	-0.131	-0.119	-0.108	-0.094	-0.081	-0.068	-0.054	-0.041	-0.026	-0.014	0.001	0.015	0.030	0.044	0.060	0.074	0.090	0.105	0.120	0.136	0.152	0.166	0.182	0.200	0.215	0.231	0.248	0.262	0.278	0.292	0.309	0.324	0.339	0.352	0.366	0.380	0.392	0.406	0.418	0.430	0.442	0.452	0.464	0.474	0.482	0.490	0.499	0.506	0.512	0.518	0.522	0.528	0.531	0.534	0.535	0.536	0.538	0.538	0.536	0.534	0.531	0.528	0.524	0.520	0.514	0.507	0.501	0.494	0.486	0.478	0.468	0.458	0.448	0.436	0.426	0.414	0.402	0.391	0.379	0.365	0.352	0.339	0.326	0.312	0.299	0.284	0.269	0.255	0.241	0.226	0.211	0.199	0.184	0.169	0.156	0.142	0.129	0.115	0.101	0.089	0.076	0.064	0.051	0.040	0.029	0.016	0.005	-0.005	-0.016	-0.026	-0.036	-0.046	-0.056	-0.064	-0.072	-0.082	-0.090	-0.098	-0.105	-0.111	-0.119	-0.126	-0.132	-0.139	-0.144	-0.151	-0.156	-0.162	-0.168	-0.172	-0.179	-0.184	-0.190	-0.195	-0.200	-0.205	-0.210	-0.216	-0.222	-0.228	-0.232	-0.239	-0.245	-0.251	-0.258	-0.264	-0.271	-0.278	-0.286	-0.295	-0.302	-0.311	-0.320	-0.329	-0.339	-0.348	-0.358	-0.369	-0.380	-0.391	-0.402	-0.414	-0.426	-0.439	-0.451	-0.464	-0.476	-0.491	-0.504	-0.518	-0.531	-0.545	-0.559	-0.572	-0.586	-0.601	-0.614	-0.629	-0.642	-0.656	-0.670	-0.682	-0.696	-0.710	-0.722	-0.736	-0.748	-0.760	-0.772	-0.784	-0.795	-0.806	-0.818	-0.828	-0.836	-0.846	-0.855	-0.864	-0.872	-0.880	-0.888	-0.895	-0.901	-0.908	-0.914	-0.919	-0.922	-0.928	-0.931	-0.935	-0.938	-0.941	-0.942	-0.945	-0.946	-0.948	-0.949	-0.950	-0.950	-0.950	-0.951	-0.950	-0.950	-0.950	-0.948	-0.948	-0.946	-0.944	-0.942	-0.941	-0.938	-0.935	-0.932	-0.930	-0.928	-0.925	-0.921	-0.919	-0.915	-0.911	-0.908	-0.902	-0.899	-0.895	-0.890	-0.886	-0.881	-0.878	-0.872	-0.869	-0.864	-0.858	-0.854	-0.849	-0.844	-0.839	-0.834	-0.829	-0.824	-0.819	-0.812	-0.806	-0.802	-0.798	-0.792	-0.786	-0.782	-0.778	-0.771	-0.766	-0.761	-0.755	-0.751	-0.745	-0.740	-0.735	-0.730	-0.725	-0.721	-0.716	-0.712	-0.708	-0.704	-0.700	-0.695	-0.691	-0.689	-0.685	-0.681	-0.679	-0.675	-0.671	-0.669	-0.665	-0.662	-0.659	-0.655	-0.652	-0.649	-0.646	-0.642	-0.640	-0.636	-0.634	-0.630	-0.628	-0.622	-0.620	-0.615	-0.612	-0.609	-0.604	-0.600	-0.594	-0.590	-0.585	-0.580	-0.575	-0.569	-0.564	-0.556	-0.551	-0.544	-0.538	-0.531	-0.524	-0.516	-0.509	-0.501	-0.491	-0.484	-0.474	-0.464	-0.456	-0.446	-0.436	-0.426	-0.414	-0.404	-0.394	-0.382	-0.372	-0.360	-0.349	-0.338	-0.326	-0.314	-0.301	-0.290	-0.279	-0.266	-0.255	-0.242	-0.231	-0.219	-0.208	-0.196	-0.184	-0.174	-0.161	-0.151	-0.140	-0.129	-0.119	-0.108	-0.098	-0.088	-0.078	-0.069	-0.060	-0.050	-0.042	-0.032	-0.025	-0.018	-0.010	-0.001	0.006	0.012	0.019	0.026	0.032	0.038	0.044	0.049	0.054	0.059	0.064	0.069	0.072	0.078	0.080	0.084	0.088	0.091	0.095	0.096	0.100	0.102	0.104	0.106	0.109	0.110	0.111	0.112	0.114	0.114	0.114	0.114	0.114	0.114	0.112	0.110	0.109	0.106	0.104	0.100	0.096	0.094	0.089	0.084	0.079	0.074	0.068	0.061	0.054	0.046	0.040	0.031	0.021	0.014	0.005	-0.006	-0.015	-0.026	-0.035	-0.046	-0.058	-0.068	-0.079	-0.090	-0.100	-0.111	-0.122	-0.134	-0.144	-0.156	-0.166	-0.175	-0.185	-0.195	-0.204	-0.212	-0.221	-0.228	-0.236	-0.242	-0.249	-0.252	-0.259	-0.262	-0.265	-0.266	-0.269	-0.270	-0.270	-0.270	-0.268	-0.266	-0.264	-0.260	-0.256	-0.250	-0.245	-0.239	-0.231	-0.222	-0.214	-0.205	-0.195	-0.185	-0.174	-0.162	-0.150	-0.138	-0.124	-0.111	-0.098	-0.082	-0.070	-0.054	-0.040	-0.024	-0.009	0.008	0.024	0.040	0.056	0.072	0.089	0.105	0.121	0.138	0.154	0.169	0.186	0.202	0.219	0.232	0.249	0.264	0.280	0.295	0.310	0.324	0.339	0.351	0.366	0.380	0.392	0.405	0.416	0.430	0.440	0.452	0.462	0.474	0.484	0.494	0.502	0.511	0.520	0.528	0.535	0.542	0.548	0.554	0.560	0.565	0.570	0.574	0.578	0.581	0.584	0.586	0.588	0.589	0.590	0.589	0.589	0.588	0.586	0.585	0.581	0.579	0.575	0.571	0.568	0.562	0.556	0.550	0.544	0.536	0.529	0.521	0.512	0.505	0.495	0.486	0.475	0.466	0.455	0.442	0.431	0.420	0.408	0.394	0.380	0.368	0.354	0.339	0.324	0.309	0.294	0.279	0.262	0.246	0.230	0.214	0.198	0.180	0.164	0.146	0.130	0.112	0.094	0.078	0.059	0.042	0.025	0.008	-0.010	-0.028	-0.045	-0.062	-0.080	-0.098	-0.114	-0.130	-0.146	-0.162	-0.179	-0.194	-0.210	-0.225	-0.240	-0.255	-0.271	-0.285	-0.299	-0.311	-0.326	-0.339	-0.351	-0.364	-0.375	-0.386	-0.398	-0.408	-0.418	-0.429	-0.436	-0.446	-0.455	-0.464	-0.471	-0.480	-0.488	-0.494	-0.501	-0.507	-0.512	-0.519	-0.525	-0.529	-0.535	-0.539	-0.544	-0.548	-0.551	-0.555	-0.559	-0.562	-0.566	-0.569	-0.571	-0.574	-0.575	-0.578	-0.579	-0.580	-0.582	-0.584	-0.585	-0.586	-0.588	-0.586	-0.586	-0.588	-0.588	-0.586	-0.586	-0.586	-0.585	-0.584	-0.582	-0.581	-0.578	-0.575	-0.574	-0.571	-0.569	-0.566	-0.564	-0.560	-0.556	-0.554	-0.551	-0.546	-0.542	-0.538	-0.535	-0.530	-0.525	-0.521	-0.516	-0.511	-0.506	-0.501	-0.496	-0.491	-0.486	-0.480	-0.475	-0.471	-0.466	-0.461	-0.456	-0.451	-0.446	-0.441	-0.436	-0.434	-0.428	-0.424	-0.420	-0.415	-0.411	-0.408	-0.404	-0.399	-0.395	-0.390	-0.386	-0.382	-0.379	-0.375	-0.370	-0.366	-0.362	-0.359	-0.355	-0.350	-0.346	-0.341	-0.338	-0.332	-0.328	-0.321	-0.316	-0.311	-0.308	-0.301	-0.295	-0.289	-0.284	-0.276	-0.269	-0.264	-0.256	-0.249	-0.240	-0.232	-0.225	-0.216	-0.209	-0.200	-0.192	-0.182	-0.174	-0.165	-0.155	-0.146	-0.135	-0.126	-0.116	-0.106	-0.096	-0.085	-0.075	-0.065	-0.055	-0.044	-0.035	-0.024	-0.015	-0.004	0.006	0.016	0.025	0.036	0.046	0.055	0.066	0.075	0.084	0.094	0.102	0.111	0.121	0.129	0.138	0.146	0.154	0.162	0.170	0.179	0.185	0.192	0.201	0.206	0.214	0.221	0.228	0.232	0.239	0.245	0.251	0.256	0.261	0.266	0.271	0.275	0.279	0.282	0.285	0.289	0.292	0.294	0.296	0.298	0.299	0.300	0.300	0.300	0.299	0.300	0.298	0.296	0.295	0.292	0.290	0.288	0.282	0.279	0.275	0.269	0.265	0.258	0.251	0.245	0.238	0.230	0.222	0.212	0.205	0.196	0.186	0.178	0.168	0.158	0.146	0.136	0.126	0.115	0.105	0.094	0.082	0.072	0.061	0.050	0.040	0.030	0.020	0.009	0.000	-0.009	-0.018	-0.026	-0.034	-0.042	-0.050	-0.056	-0.062	-0.070	-0.075	-0.080	-0.085	-0.088	-0.092	-0.095	-0.098	-0.100	-0.101	-0.101	-0.102	-0.102	-0.102	-0.102	-0.100	-0.099	-0.096	-0.095	-0.092	-0.089	-0.086	-0.084	-0.080	-0.076	-0.072	-0.070	-0.065	-0.062	-0.058	-0.055	-0.050	-0.048	-0.044	-0.040	-0.038	-0.034	-0.030	-0.029	-0.025	-0.022	-0.020	-0.019	-0.016	-0.015	-0.012	-0.012	-0.011	-0.010	-0.010	-0.010	-0.010	-0.009	-0.010	-0.010	-0.011	-0.012	-0.012	-0.015	-0.015	-0.018	-0.019	-0.020	-0.022	-0.024	-0.026	-0.029	-0.030	-0.034	-0.035	-0.038	-0.040	-0.042	-0.045	-0.048	-0.050	-0.052	-0.055	-0.056	-0.060	-0.061	-0.064	-0.066	-0.069	-0.070	-0.071	-0.074	-0.075	-0.078	-0.080	-0.081	-0.085	-0.086	-0.089	-0.091	-0.094	-0.095	-0.098	-0.100	-0.102	-0.105	-0.108	-0.111	-0.114	-0.116	-0.119	-0.122	-0.125	-0.130	-0.134	-0.136	-0.140	-0.144	-0.148	-0.152	-0.156	-0.160	-0.164	-0.170	-0.175	-0.179	-0.185	-0.189	-0.194	-0.200	-0.205	-0.209	-0.215	-0.220	-0.226	-0.231	-0.236	-0.242	-0.248	-0.254	-0.259	-0.262	-0.269	-0.274	-0.279	-0.285	-0.290	-0.295	-0.299	-0.304	-0.309	-0.314	-0.319	-0.321	-0.326	-0.331	-0.335	-0.338	-0.342	-0.345	-0.349	-0.352	-0.356	-0.359	-0.362	-0.365	-0.368	-0.370	-0.374	-0.376	-0.378	-0.380	-0.382	-0.385	-0.386	-0.388	-0.390	-0.391	-0.394	-0.395	-0.398	-0.399	-0.401	-0.402	-0.404	-0.406	-0.408	-0.410	-0.411	-0.414	-0.416	-0.419	-0.420	-0.422	-0.425	-0.426	-0.429	-0.432	-0.434	-0.438	-0.440	-0.444	-0.446	-0.449	-0.451	-0.454	-0.458	-0.461	-0.464	-0.466	-0.469	-0.471	-0.475	-0.479	-0.480	-0.484	-0.486	-0.489	-0.490	-0.492	-0.495	-0.496	-0.498	-0.499	-0.499	-0.500	-0.501	-0.501	-0.502	-0.501	-0.500	-0.500	-0.499	-0.496	-0.494	-0.490	-0.488	-0.484	-0.478	-0.474	-0.468	-0.462	-0.454	-0.448	-0.440	-0.431	-0.422	-0.412	-0.402	-0.391	-0.380	-0.369	-0.356	-0.342	-0.331	-0.316	-0.302	-0.289	-0.274	-0.259	-0.244	-0.229	-0.212	-0.195	-0.179	-0.162	-0.146	-0.130	-0.114	-0.098	-0.080	-0.065	-0.049	-0.032	-0.016	-0.002	0.012	0.028	0.041	0.055	0.068	0.080	0.091	0.102	0.112	0.122	0.132	0.140	0.148	0.155	0.161	0.166	0.170	0.174	0.176	0.179	0.180	0.180	0.180	0.179	0.178	0.175	0.174	0.169	0.165	0.160	0.155	0.149	0.142	0.136	0.129	0.122	0.114	0.106	0.098	0.089	0.080	0.072	0.064	0.055	0.046	0.038	0.029	0.021	0.014	0.006	-0.001	-0.009	-0.015	-0.021	-0.028	-0.032	-0.038	-0.042	-0.045	-0.049	-0.052	-0.055	-0.056	-0.058	-0.058	-0.058	-0.056	-0.055	-0.054	-0.051	-0.049	-0.045	-0.041	-0.035	-0.030	-0.024	-0.018	-0.010	-0.002	0.005	0.014	0.022	0.032	0.041	0.052	0.064	0.075	0.086	0.098	0.109	0.121	0.134	0.146	0.159	0.171	0.185	0.196	0.210	0.222	0.236	0.249	0.261	0.272	0.285	0.296	0.309	0.320	0.331	0.341	0.352	0.362	0.372	0.381	0.390	0.398	0.405	0.412	0.419	0.424	0.430	0.435	0.439	0.444	0.446	0.449	0.450	0.451	0.452	0.452	0.452	0.451	0.450	0.446	0.444	0.440	0.435	0.431	0.426	0.420	0.415	0.409	0.402	0.395	0.388	0.380	0.372	0.364	0.356	0.346	0.339	0.329	0.320	0.310	0.301	0.291	0.282	0.272	0.265	0.255	0.245	0.236	0.228	0.218	0.209	0.200	0.191	0.181	0.174	0.166	0.158	0.149	0.141	0.132	0.126	0.119	0.110	0.102	0.095	0.088	0.080	0.072	0.065	0.058	0.050	0.042	0.035	0.028	0.020	0.012	0.004	-0.005	-0.014	-0.021	-0.030	-0.039	-0.048	-0.058	-0.068	-0.076	-0.086	-0.096	-0.106	-0.118	-0.128	-0.139	-0.150	-0.160	-0.171	-0.182	-0.194	-0.205	-0.218	-0.229	-0.240	-0.252	-0.265	-0.275	-0.289	-0.300	-0.311	-0.324	-0.334	-0.346	-0.358	-0.369	-0.380	-0.390	-0.401	-0.411	-0.421	-0.431	-0.441	-0.450	-0.458	-0.466	-0.475	-0.482	-0.491	-0.499	-0.504	-0.511	-0.518	-0.522	-0.529	-0.534	-0.539	-0.542	-0.548	-0.551	-0.555	-0.558	-0.561	-0.565	-0.568	-0.569	-0.570	-0.572	-0.574	-0.575	-0.575	-0.575	-0.575	-0.576	-0.576	-0.576	-0.576	-0.576	-0.575	-0.575	-0.572	-0.571	-0.571	-0.569	-0.568	-0.565	-0.562	-0.561	-0.558	-0.555	-0.552	-0.550	-0.546	-0.542	-0.539	-0.536	-0.531	-0.528	-0.522	-0.519	-0.514	-0.507	-0.502	-0.496	-0.490	-0.484	-0.476	-0.470	-0.464	-0.455	-0.448	-0.440	-0.431	-0.424	-0.414	-0.405	-0.396	-0.385	-0.375	-0.365	-0.355	-0.344	-0.334	-0.322	-0.311	-0.300	-0.289	-0.276	-0.265	-0.252	-0.240	-0.228	-0.215	-0.202	-0.189	-0.178	-0.165	-0.152	-0.139	-0.126	-0.114	-0.100	-0.088	-0.075	-0.064	-0.051	-0.038	-0.026	-0.014	-0.002	0.009	0.020	0.030	0.041	0.052	0.062	0.072	0.082	0.092	0.101	0.110	0.119	0.129	0.136	0.144	0.151	0.159	0.166	0.172	0.180	0.185	0.192	0.198	0.204	0.209	0.215	0.220	0.226	0.231	0.235	0.240	0.245	0.250	0.256	0.260	0.265	0.271	0.276	0.281	0.289	0.294	0.301	0.308	0.314	0.322	0.330	0.339	0.348	0.356	0.366	0.376	0.386	0.398	0.410	0.421	0.435	0.448	0.461	0.475	0.489	0.504	0.519	0.536	0.551	0.569	0.586	0.602	0.621	0.639	0.658	0.676	0.695	0.714	0.732	0.751	0.771	0.791	0.810	0.830	0.849	0.866	0.886	0.905	0.924	0.941	0.959	0.976	0.992	1.009	1.025	1.040	1.054	1.069	1.081	1.095	1.106	1.119	1.129	1.139	1.148	1.156	1.164	1.170	1.176	1.182	1.185	1.190	1.192	1.194	1.195	1.194	1.194	1.192	1.189	1.186	1.182	1.178	1.172	1.166	1.160	1.152	1.144	1.135	1.126	1.116	1.105	1.095	1.082	1.071	1.059	1.046	1.032	1.019	1.004	0.990	0.975	0.960	0.945	0.930	0.915	0.899	0.884	0.869	0.854	0.838	0.822	0.808	0.792	0.779	0.764	0.750	0.735	0.722	0.709	0.696	0.684	0.672	0.661	0.650	0.641	0.631	0.622	0.616	0.608	0.601	0.596	0.592	0.589	0.585	0.584	0.582	0.582	0.584	0.585	0.588	0.591	0.596	0.601	0.608	0.615	0.622	0.631	0.640	0.650	0.661	0.674	0.685	0.699	0.712	0.726	0.741	0.756	0.771	0.788	0.804	0.820	0.836	0.852	0.870	0.886	0.902	0.919	0.936	0.952	0.969	0.984	0.999	1.015	1.029	1.042	1.055	1.068	1.079	1.090	1.101	1.111	1.119	1.128	1.134	1.139	1.145	1.149	1.152	1.155	1.156	1.156	1.156	1.155	1.151	1.150	1.145	1.140	1.134	1.128	1.120	1.111	1.102	1.092	1.082	1.071	1.060	1.046	1.034	1.020	1.006	0.991	0.976	0.961	0.945	0.930	0.914	0.896	0.880	0.864	0.848	0.830	0.814	0.798	0.780	0.764	0.748	0.729	0.714	0.698	0.680	0.665	0.650	0.634	0.619	0.604	0.590	0.575	0.561	0.548	0.535	0.522	0.510	0.500	0.488	0.476	0.466	0.456	0.446	0.438	0.429	0.420	0.412	0.405	0.399	0.392	0.386	0.381	0.376	0.371	0.369	0.365	0.362	0.360	0.359	0.356	0.355	0.356	0.355	0.356	0.358	0.358	0.360	0.362	0.365	0.369	0.372	0.375	0.379	0.384	0.389	0.392	0.399	0.404	0.410	0.415	0.421	0.428	0.434	0.440	0.445	0.452	0.458	0.465	0.470	0.476	0.482	0.488	0.492	0.499	0.504	0.509	0.512	0.518	0.521	0.525	0.528	0.531	0.532	0.535	0.536	0.538	0.539	0.539	0.539	0.539	0.539	0.538	0.536	0.535	0.534	0.531	0.529	0.526	0.524	0.521	0.519	0.515	0.511	0.509	0.505	0.501	0.499	0.495	0.492	0.489	0.486	0.482	0.480	0.478	0.476	0.474	0.472	0.472	0.471	0.470	0.470	0.470	0.471	0.472	0.474	0.475	0.478	0.479	0.482	0.485	0.488	0.492	0.498	0.501	0.506	0.511	0.518	0.522	0.529	0.535	0.541	0.549	0.555	0.562	0.569	0.578	0.585	0.592	0.600	0.608	0.616	0.624	0.631	0.640	0.649	0.658	0.666	0.674	0.682	0.691	0.700	0.709	0.718	0.726	0.736	0.745	0.755	0.764	0.774	0.782	0.794	0.802	0.812	0.824	0.834	0.845	0.855	0.868	0.878	0.890	0.901	0.912	0.926	0.939	0.951	0.965	0.978	0.991	1.004	1.018	1.032	1.045	1.060	1.075	1.090	1.104	1.119	1.134	1.149	1.164	1.179	1.194	1.209	1.222	1.238	1.252	1.268	1.280	1.295	1.309	1.321	1.335	1.348	1.360	1.372	1.384	1.395	1.405	1.416	1.426	1.435	1.445	1.452	1.461	1.469	1.475	1.481	1.488	1.492	1.498	1.502	1.508	1.510	1.514	1.515	1.518	1.520	1.521	1.521	1.522	1.524	1.524	1.522	1.521	1.521	1.520	1.519	1.518	1.516	1.515	1.514	1.512	1.510	1.509	1.508	1.508	1.505	1.505	1.504	1.504	1.504	1.502	1.502	1.504	1.504	1.504	1.506	1.509	1.510	1.511	1.515	1.519	1.522	1.525	1.529	1.534	1.539	1.544	1.550	1.555	1.561	1.568	1.574	1.580	1.588	1.594	1.601	1.609	1.615	1.622	1.629	1.636	1.642	1.650	1.656	1.664	1.669	1.675	1.681	1.686	1.692	1.696	1.701	1.705	1.710	1.714	1.718	1.721	1.724	1.726	1.728	1.730	1.730	1.731	1.732	1.732	1.731	1.731	1.730	1.730	1.729	1.728	1.725	1.724	1.722	1.720	1.719	1.718	1.715	1.714	1.712	1.711	1.710	1.709	1.709	1.708	1.708	1.709	1.710	1.711	1.712	1.715	1.718	1.721	1.725	1.730	1.734	1.740	1.746	1.752	1.760	1.770	1.779	1.788	1.799	1.809	1.821	1.832	1.846	1.859	1.872	1.888	1.904	1.919	1.935	1.951	1.968	1.985	2.001	2.020	2.038	2.055	2.074	2.092	2.111	2.129	2.148	2.166	2.184	2.201	2.220	2.236	2.255	2.271	2.288	2.304	2.320	2.334	2.349	2.362	2.378	2.390	2.402	2.414	2.425	2.434	2.444	2.452	2.460	2.469	2.474	2.480	2.485	2.490	2.494	2.496	2.499	2.501	2.502	2.502	2.501	2.501	2.500	2.499	2.496	2.494	2.491	2.488	2.482	2.479	2.475	2.469	2.465	2.459	2.452	2.449	2.442	2.436	2.431	2.426	2.420	2.414	2.410	2.404	2.399	2.394	2.389	2.384	2.380	2.376	2.371	2.369	2.365	2.362	2.360	2.358	2.355	2.355	2.352	2.351	2.351	2.351	2.351	2.352	2.352	2.354	2.355	2.358	2.359	2.361	2.364	2.368	2.370	2.374	2.376	2.381	2.386	2.389	2.394	2.398	2.402	2.406	2.411	2.415	2.420	2.425	2.430	2.435	2.439	2.444	2.448	2.452	2.458	2.462	2.465	2.470	2.472	2.476	2.481	2.484	2.488	2.490	2.492	2.495	2.499	2.500	2.501	2.504	2.504	2.505	2.505	2.506	2.505	2.506	2.505	2.505	2.502	2.502	2.500	2.499	2.496	2.494	2.491	2.489	2.485	2.482	2.479	2.476	2.472	2.470	2.465	2.462	2.459	2.456	2.452	2.450	2.446	2.444	2.441	2.440	2.438	2.436	2.434	2.434	2.432	2.432	2.432	2.432	2.434	2.435	2.438	2.439	2.442	2.445	2.449	2.454	2.458	2.464	2.468	2.474	2.479	2.486	2.492	2.500	2.508	2.514	2.521	2.529	2.536	2.545	2.552	2.560	2.569	2.576	2.584	2.591	2.600	2.606	2.612	2.620	2.625	2.630	2.636	2.640	2.644	2.648	2.649	2.652	2.654	2.654	2.655	2.655	2.654	2.652	2.650	2.648	2.645	2.640	2.635	2.630	2.624	2.618	2.610	2.604	2.595	2.588	2.579	2.570	2.560	2.552	2.541	2.531	2.521	2.510	2.499	2.489	2.478	2.466	2.456	2.445	2.434	2.424	2.412	2.401	2.391	2.380	2.371	2.361	2.350	2.341	2.331	2.322	2.312	2.304	2.295	2.288	2.279	2.270	2.261	2.254	2.246	2.239	2.232	2.225	2.219	2.211	2.205	2.199	2.192	2.188	2.181	2.175	2.169	2.164	2.158	2.152	2.148	2.141	2.136	2.131	2.126	2.122	2.118	2.112	2.109	2.105	2.101	2.096	2.092	2.089	2.085	2.082	2.079	2.076	2.072	2.069	2.066	2.064	2.061	2.060	2.058	2.055	2.054	2.052	2.050	2.049	2.047	2.045	2.045	2.042	2.041	2.040	2.039	2.038	2.036	2.035	2.034	2.031	2.031	2.029	2.027	2.025	2.024	2.021	2.020	2.016	2.014	2.011	2.009	2.006	2.002	1.999	1.995	1.991	1.989	1.982	1.979	1.972	1.968	1.962	1.956	1.950	1.945	1.938	1.932	1.925	1.918	1.911	1.904	1.896	1.890	1.881	1.875	1.866	1.859	1.850	1.842	1.834	1.825	1.816	1.808	1.799	1.789	1.779	1.770	1.760	1.750	1.740	1.730	1.720	1.710	1.698	1.688	1.676	1.665	1.654	1.641	1.630	1.618	1.604	1.591	1.578	1.565	1.551	1.538	1.521	1.508	1.492	1.476	1.461	1.445	1.429	1.412	1.396	1.379	1.361	1.344	1.326	1.309	1.289	1.271	1.252	1.235	1.216	1.198	1.179	1.160	1.142	1.124	1.106	1.088	1.070	1.052	1.035	1.018	1.001	0.984	0.968	0.952	0.938	0.922	0.908	0.892	0.879	0.865	0.854	0.840	0.829	0.818	0.806	0.796	0.788	0.778	0.770	0.761	0.755	0.748	0.741	0.736	0.730	0.725	0.721	0.718	0.714	0.710	0.709	0.705	0.704	0.702	0.702	0.701	0.701	0.701	0.702	0.702	0.704	0.705	0.706	0.710	0.711	0.714	0.716	0.720	0.722	0.726	0.730	0.734	0.738	0.741	0.746	0.750	0.755	0.760	0.766	0.770	0.776	0.781	0.786	0.791	0.798	0.804	0.809	0.815	0.821	0.828	0.832	0.840	0.845	0.851	0.858	0.865	0.870	0.878	0.884	0.890	0.898	0.904	0.910	0.918	0.922	0.929	0.935	0.941	0.948	0.954	0.960	0.966	0.974	0.980	0.984	0.990	0.996	1.002	1.009	1.012	1.018	1.022	1.028	1.032	1.038	1.041	1.045	1.049	1.054	1.056	1.060	1.064	1.068	1.069	1.071	1.075	1.078	1.079	1.081	1.082	1.084	1.084	1.085	1.085	1.085	1.085	1.085	1.084	1.082	1.081	1.079	1.078	1.074	1.071	1.068	1.064	1.060	1.055	1.050	1.044	1.039	1.032	1.026	1.019	1.012	1.005	0.998	0.990	0.981	0.972	0.964	0.954	0.945	0.934	0.925	0.915	0.904	0.892	0.882	0.871	0.860	0.849	0.838	0.828	0.815	0.804	0.792	0.781	0.771	0.760	0.749	0.738	0.728	0.716	0.705	0.695	0.685	0.675	0.666	0.656	0.646	0.639	0.629	0.620	0.612	0.604	0.595	0.588	0.579	0.571	0.564	0.555	0.549	0.541	0.532	0.526	0.519	0.510	0.502	0.495	0.488	0.480	0.471	0.465	0.458	0.448	0.439	0.431	0.422	0.412	0.404	0.394	0.384	0.375	0.364	0.354	0.342	0.331	0.320	0.309	0.296	0.285	0.271	0.260	0.248	0.234	0.221	0.208	0.195	0.181	0.169	0.155	0.141	0.128	0.114	0.100	0.086	0.072	0.059	0.045	0.031	0.018	0.005	-0.009	-0.022	-0.034	-0.048	-0.060	-0.072	-0.084	-0.096	-0.108	-0.119	-0.128	-0.138	-0.148	-0.158	-0.168	-0.175	-0.184	-0.191	-0.199	-0.206	-0.212	-0.219	-0.224	-0.230	-0.234	-0.238	-0.241	-0.244	-0.246	-0.248	-0.249	-0.249	-0.249	-0.248	-0.246	-0.245	-0.242	-0.239	-0.236	-0.231	-0.226	-0.221	-0.215	-0.209	-0.201	-0.194	-0.186	-0.178	-0.169	-0.160	-0.150	-0.141	-0.131	-0.121	-0.110	-0.099	-0.090	-0.078	-0.066	-0.056	-0.044	-0.034	-0.022	-0.011	0.000	0.011	0.021	0.030	0.041	0.051	0.061	0.070	0.079	0.088	0.095	0.104	0.110	0.118	0.125	0.131	0.136	0.142	0.148	0.152	0.156	0.160	0.164	0.166	0.168	0.170	0.172	0.175	0.175	0.176	0.178	0.178	0.178	0.178	0.178	0.178	0.178	0.176	0.176	0.175	0.174	0.172	0.171	0.170	0.170	0.169	0.168	0.168	0.166	0.165	0.165	0.164	0.164	0.162	0.162	0.161	0.160	0.161	0.160	0.159	0.160	0.159	0.159	0.159	0.158	0.158	0.158	0.156	0.158	0.156	0.156	0.156	0.154	0.154	0.154	0.152	0.151	0.150	0.149	0.146	0.146	0.145	0.144	0.141	0.140	0.139	0.138	0.136	0.134	0.132	0.130	0.130	0.128	0.126	0.126	0.125	0.124	0.124	0.122	0.124	0.122	0.122	0.124	0.124	0.125	0.126	0.126	0.128	0.130	0.131	0.135	0.138	0.139	0.142	0.146	0.149	0.152	0.156	0.161	0.164	0.169	0.174	0.179	0.182	0.188	0.192	0.198	0.202	0.208	0.214	0.219	0.224	0.229	0.234	0.239	0.244	0.249	0.254	0.258	0.262	0.268	0.271	0.276	0.280	0.284	0.288	0.291	0.295	0.299	0.302	0.306	0.310	0.314	0.318	0.320	0.325	0.328	0.331	0.334	0.336	0.340	0.342	0.345	0.349	0.351	0.354	0.356	0.360	0.362	0.365	0.368	0.371	0.374	0.375	0.379	0.381	0.382	0.385	0.388	0.389	0.390	0.391	0.392	0.394	0.395	0.395	0.395	0.395	0.394	0.394	0.392	0.391	0.389	0.388	0.385	0.382	0.379	0.375	0.372	0.368	0.364	0.359	0.354	0.349	0.342	0.338	0.330	0.324	0.318	0.310	0.302	0.294	0.286	0.279	0.270	0.262	0.254	0.245	0.236	0.228	0.219	0.210	0.201	0.192	0.184	0.174	0.165	0.155	0.148	0.138	0.129	0.119	0.110	0.101	0.091	0.082	0.075	0.065	0.056	0.048	0.038	0.028	0.020	0.010	0.001	-0.008	-0.016	-0.026	-0.035	-0.044	-0.052	-0.061	-0.070	-0.080	-0.088	-0.096	-0.105	-0.115	-0.122	-0.131	-0.139	-0.148	-0.155	-0.161	-0.169	-0.176	-0.182	-0.189	-0.195	-0.200	-0.206	-0.210	-0.215	-0.219	-0.220	-0.224	-0.224	-0.225	-0.225	-0.225	-0.222	-0.220	-0.218	-0.214	-0.209	-0.204	-0.198	-0.190	-0.182	-0.174	-0.164	-0.154	-0.144	-0.131	-0.119	-0.106	-0.092	-0.078	-0.064	-0.049	-0.032	-0.018	-0.001	0.015	0.034	0.050	0.066	0.084	0.101	0.118	0.136	0.152	0.169	0.185	0.200	0.215	0.230	0.244	0.256	0.269	0.281	0.291	0.302	0.312	0.320	0.328	0.335	0.341	0.346	0.351	0.354	0.355	0.358	0.356	0.356	0.355	0.354	0.350	0.346	0.341	0.336	0.330	0.324	0.315	0.308	0.300	0.290	0.282	0.274	0.264	0.255	0.245	0.236	0.226	0.218	0.210	0.200	0.192	0.184	0.178	0.170	0.164	0.158	0.152	0.149	0.145	0.141	0.140	0.139	0.138	0.139	0.139	0.141	0.144	0.148	0.152	0.158	0.165	0.171	0.179	0.189	0.198	0.208	0.219	0.231	0.244	0.255	0.270	0.284	0.298	0.312	0.328	0.342	0.358	0.374	0.390	0.405	0.421	0.436	0.452	0.468	0.481	0.496	0.511	0.525	0.538	0.551	0.564	0.575	0.586	0.596	0.608	0.615	0.624	0.631	0.638	0.644	0.649	0.652	0.655	0.658	0.658	0.658	0.658	0.655	0.652	0.649	0.645	0.638	0.632	0.625	0.616	0.606	0.598	0.588	0.576	0.562	0.551	0.538	0.522	0.509	0.492	0.478	0.460	0.445	0.426	0.410	0.391	0.372	0.354	0.335	0.316	0.296	0.278	0.259	0.240	0.220	0.201	0.182	0.165	0.145	0.128	0.110	0.092	0.076	0.059	0.044	0.028	0.012	-0.002	-0.018	-0.030	-0.042	-0.055	-0.068	-0.079	-0.089	-0.098	-0.108	-0.115	-0.122	-0.130	-0.135	-0.140	-0.144	-0.148	-0.150	-0.154	-0.155	-0.156	-0.156	-0.156	-0.155	-0.154	-0.151	-0.150	-0.148	-0.144	-0.140	-0.136	-0.132	-0.128	-0.122	-0.118	-0.112	-0.108	-0.102	-0.096	-0.091	-0.088	-0.081	-0.076	-0.072	-0.068	-0.062	-0.060	-0.056	-0.052	-0.050	-0.048	-0.045	-0.045	-0.044	-0.042	-0.044	-0.045	-0.046	-0.049	-0.051	-0.054	-0.059	-0.062	-0.068	-0.074	-0.079	-0.086	-0.094	-0.101	-0.109	-0.118	-0.126	-0.135	-0.146	-0.156	-0.166	-0.176	-0.188	-0.200	-0.211	-0.222	-0.235	-0.246	-0.259	-0.271	-0.282	-0.295	-0.308	-0.319	-0.331	-0.342	-0.355	-0.366	-0.378	-0.389	-0.400	-0.410	-0.421	-0.430	-0.441	-0.450	-0.459	-0.469	-0.478	-0.486	-0.494	-0.501	-0.510	-0.516	-0.524	-0.531	-0.538	-0.544	-0.550	-0.556	-0.562	-0.568	-0.572	-0.578	-0.582	-0.588	-0.592	-0.596	-0.601	-0.605	-0.609	-0.614	-0.618	-0.622	-0.625	-0.630	-0.634	-0.639	-0.641	-0.645	-0.650	-0.654	-0.659	-0.661	-0.665	-0.669	-0.672	-0.675	-0.679	-0.682	-0.686	-0.690	-0.691	-0.695	-0.698	-0.700	-0.704	-0.705	-0.708	-0.709	-0.711	-0.712	-0.714	-0.714	-0.715	-0.716	-0.716	-0.715	-0.715	-0.714	-0.712	-0.712	-0.710	-0.708	-0.705	-0.702	-0.699	-0.695	-0.692	-0.689	-0.684	-0.680	-0.675	-0.670	-0.665	-0.660	-0.654	-0.649	-0.642	-0.636	-0.631	-0.624	-0.619	-0.612	-0.606	-0.601	-0.595	-0.589	-0.582	-0.578	-0.572	-0.566	-0.560	-0.556	-0.550	-0.545	-0.540	-0.535	-0.530	-0.526	-0.521	-0.518	-0.514	-0.510	-0.506	-0.502	-0.499	-0.496	-0.492	-0.490	-0.486	-0.484	-0.480	-0.478	-0.475	-0.471	-0.469	-0.465	-0.461	-0.459	-0.455	-0.452	-0.448	-0.444	-0.440	-0.436	-0.430	-0.426	-0.421	-0.418	-0.411	-0.405	-0.399	-0.394	-0.386	-0.381	-0.374	-0.366	-0.360	-0.352	-0.345	-0.336	-0.329	-0.321	-0.312	-0.305	-0.296	-0.289	-0.280	-0.271	-0.264	-0.254	-0.246	-0.238	-0.230	-0.222	-0.214	-0.206	-0.200	-0.192	-0.185	-0.180	-0.174	-0.168	-0.162	-0.159	-0.152	-0.149	-0.146	-0.142	-0.140	-0.138	-0.135	-0.135	-0.134	-0.134	-0.135	-0.135	-0.135	-0.138	-0.140	-0.141	-0.144	-0.148	-0.151	-0.155	-0.160	-0.165	-0.169	-0.174	-0.179	-0.185	-0.191	-0.196	-0.201	-0.208	-0.211	-0.218	-0.222	-0.229	-0.234	-0.239	-0.244	-0.249	-0.254	-0.258	-0.261	-0.265	-0.268	-0.270	-0.271	-0.274	-0.275	-0.276	-0.276	-0.276	-0.276	-0.275	-0.271	-0.270	-0.266	-0.262	-0.259	-0.254	-0.249	-0.242	-0.235	-0.229	-0.220	-0.212	-0.204	-0.194	-0.184	-0.174	-0.162	-0.152	-0.141	-0.129	-0.116	-0.102	-0.090	-0.076	-0.062	-0.050	-0.036	-0.021	-0.006	0.006	0.021	0.035	0.049	0.061	0.076	0.090	0.101	0.115	0.128	0.140	0.150	0.162	0.172	0.182	0.190	0.200	0.209	0.215	0.221	0.228	0.234	0.238	0.241	0.244	0.245	0.248	0.248	0.246	0.245	0.242	0.240	0.238	0.232	0.228	0.221	0.215	0.208	0.200	0.191	0.184	0.174	0.164	0.154	0.145	0.132	0.122	0.111	0.100	0.088	0.076	0.065	0.054	0.041	0.030	0.020	0.009	-0.001	-0.012	-0.021	-0.031	-0.040	-0.049	-0.056	-0.064	-0.070	-0.076	-0.082	-0.086	-0.091	-0.095	-0.098	-0.100	-0.102	-0.104	-0.104	-0.104	-0.104	-0.101	-0.100	-0.098	-0.095	-0.091	-0.088	-0.082	-0.080	-0.075	-0.070	-0.064	-0.059	-0.054	-0.049	-0.042	-0.038	-0.031	-0.025	-0.019	-0.014	-0.009	-0.004	0.001	0.006	0.011	0.015	0.018	0.021	0.022	0.025	0.028	0.028	0.029	0.029	0.029	0.028	0.026	0.024	0.021	0.019	0.014	0.009	0.002	-0.002	-0.009	-0.018	-0.026	-0.034	-0.042	-0.054	-0.064	-0.075	-0.086	-0.100	-0.112	-0.126	-0.140	-0.155	-0.171	-0.188	-0.204	-0.222	-0.239	-0.258	-0.276	-0.296	-0.315	-0.336	-0.356	-0.378	-0.400	-0.421	-0.445	-0.468	-0.490	-0.514	-0.538	-0.561	-0.585	-0.610	-0.634	-0.659	-0.682	-0.708	-0.731	-0.755	-0.780	-0.804	-0.828	-0.851	-0.874	-0.896	-0.918	-0.940	-0.960	-0.980	-1.000	-1.019	-1.036	-1.054	-1.071	-1.086	-1.101	-1.115	-1.128	-1.139	-1.149	-1.159	-1.166	-1.174	-1.179	-1.184	-1.189	-1.189	-1.191	-1.190	-1.190	-1.186	-1.182	-1.178	-1.171	-1.164	-1.155	-1.146	-1.135	-1.124	-1.111	-1.098	-1.085	-1.070	-1.054	-1.038	-1.020	-1.002	-0.985	-0.966	-0.946	-0.928	-0.908	-0.888	-0.868	-0.846	-0.828	-0.808	-0.786	-0.766	-0.748	-0.728	-0.708	-0.689	-0.670	-0.652	-0.635	-0.618	-0.600	-0.585	-0.569	-0.555	-0.540	-0.525	-0.512	-0.500	-0.489	-0.476	-0.466	-0.456	-0.446	-0.438	-0.430	-0.422	-0.415	-0.409	-0.401	-0.396	-0.391	-0.388	-0.384	-0.379	-0.376	-0.374	-0.371	-0.369	-0.365	-0.364	-0.361	-0.360	-0.359	-0.358	-0.355	-0.354	-0.352	-0.350	-0.349	-0.348	-0.345	-0.342	-0.341	-0.339	-0.336	-0.334	-0.331	-0.329	-0.326	-0.322	-0.319	-0.316	-0.311	-0.309	-0.305	-0.300	-0.296	-0.292	-0.289	-0.284	-0.279	-0.274	-0.269	-0.264	-0.259	-0.255	-0.250	-0.245	-0.240	-0.235	-0.230	-0.225	-0.220	-0.215	-0.210	-0.205	-0.200	-0.195	-0.190	-0.185	-0.180	-0.175	-0.171	-0.166	-0.160	-0.155	-0.150	-0.146	-0.140	-0.135	-0.129	-0.124	-0.119	-0.112	-0.108	-0.101	-0.096	-0.090	-0.084	-0.078	-0.072	-0.065	-0.059	-0.052	-0.045	-0.039	-0.032	-0.026	-0.019	-0.011	-0.005	0.001	0.009	0.015	0.021	0.028	0.035	0.041	0.048	0.054	0.059	0.065	0.070	0.075	0.080	0.085	0.089	0.092	0.096	0.100	0.102	0.105	0.108	0.109	0.111	0.112	0.112	0.112	0.111	0.111	0.109	0.109	0.106	0.104	0.101	0.098	0.092	0.089	0.085	0.079	0.075	0.069	0.064	0.056	0.050	0.042	0.036	0.029	0.021	0.012	0.005	-0.004	-0.012	-0.021	-0.031	-0.040	-0.049	-0.059	-0.068	-0.076	-0.088	-0.096	-0.106	-0.116	-0.126	-0.136	-0.146	-0.156	-0.166	-0.176	-0.186	-0.196	-0.208	-0.216	-0.226	-0.238	-0.248	-0.258	-0.268	-0.278	-0.288	-0.298	-0.308	-0.316	-0.325	-0.335	-0.345	-0.352	-0.361	-0.370	-0.379	-0.388	-0.395	-0.402	-0.410	-0.418	-0.425	-0.430	-0.438	-0.442	-0.449	-0.454	-0.459	-0.464	-0.468	-0.471	-0.475	-0.478	-0.480	-0.481	-0.484	-0.485	-0.486	-0.486	-0.485	-0.485	-0.485	-0.482	-0.482	-0.480	-0.478	-0.474	-0.471	-0.466	-0.462	-0.458	-0.454	-0.449	-0.444	-0.438	-0.430	-0.424	-0.418	-0.410	-0.404	-0.396	-0.388	-0.380	-0.372	-0.364	-0.355	-0.346	-0.338	-0.329	-0.319	-0.310	-0.300	-0.290	-0.280	-0.270	-0.259	-0.250	-0.239	-0.229	-0.218	-0.208	-0.196	-0.186	-0.176	-0.164	-0.154	-0.142	-0.132	-0.121	-0.111	-0.100	-0.089	-0.079	-0.066	-0.056	-0.045	-0.035	-0.024	-0.012	-0.001	0.009	0.019	0.031	0.040	0.051	0.061	0.071	0.081	0.091	0.100	0.109	0.119	0.128	0.136	0.145	0.152	0.161	0.170	0.176	0.182	0.189	0.195	0.201	0.206	0.210	0.214	0.219	0.222	0.225	0.228	0.229	0.231	0.232	0.234	0.234	0.234	0.234	0.232	0.231	0.229	0.228	0.224	0.221	0.219	0.215	0.210	0.206	0.200	0.195	0.189	0.184	0.176	0.170	0.164	0.158	0.151	0.144	0.136	0.130	0.122	0.114	0.108	0.100	0.094	0.086	0.079	0.071	0.065	0.059	0.052	0.046	0.040	0.036	0.030	0.026	0.020	0.016	0.012	0.009	0.006	0.004	0.002	0.001	-0.001	-0.002	-0.001	-0.001	-0.001	0.000	0.002	0.005	0.008	0.011	0.015	0.019	0.022	0.028	0.034	0.039	0.046	0.052	0.060	0.068	0.076	0.085	0.092	0.102	0.112	0.121	0.132	0.141	0.152	0.164	0.175	0.185	0.196	0.209	0.220	0.231	0.242	0.255	0.266	0.279	0.290	0.302	0.314	0.325	0.336	0.348	0.359	0.370	0.380	0.391	0.401	0.410	0.420	0.428	0.436	0.445	0.451	0.460	0.465	0.471	0.478	0.482	0.486	0.491	0.495	0.498	0.499	0.501	0.502	0.502	0.502	0.502	0.500	0.499	0.496	0.494	0.491	0.486	0.482	0.479	0.474	0.469	0.464	0.458	0.451	0.445	0.439	0.432	0.426	0.419	0.412	0.405	0.399	0.391	0.385	0.378	0.371	0.366	0.361	0.356	0.350	0.345	0.340	0.338	0.332	0.330	0.329	0.325	0.325	0.324	0.324	0.324	0.324	0.325	0.325	0.328	0.331	0.334	0.338	0.340	0.345	0.350	0.355	0.361	0.366	0.371	0.378	0.384	0.391	0.396	0.404	0.410	0.418	0.424	0.430	0.436	0.444	0.449	0.454	0.460	0.465	0.470	0.475	0.479	0.481	0.485	0.488	0.489	0.491	0.491	0.492	0.492	0.491	0.490	0.488	0.486	0.482	0.479	0.475	0.470	0.465	0.459	0.452	0.445	0.438	0.430	0.421	0.412	0.404	0.394	0.385	0.375	0.364	0.352	0.342	0.331	0.320	0.308	0.298	0.286	0.276	0.265	0.254	0.244	0.234	0.224	0.214	0.204	0.195	0.186	0.178	0.169	0.161	0.154	0.148	0.141	0.136	0.130	0.126	0.124	0.120	0.118	0.115	0.115	0.115	0.115	0.115	0.118	0.120	0.124	0.128	0.131	0.136	0.141	0.148	0.154	0.160	0.168	0.175	0.184	0.192	0.201	0.210	0.220	0.230	0.240	0.251	0.261	0.272	0.282	0.292	0.304	0.315	0.325	0.335	0.345	0.355	0.365	0.374	0.384	0.391	0.400	0.408	0.415	0.421	0.429	0.434	0.439	0.442	0.445	0.448	0.450	0.451	0.451	0.451	0.451	0.449	0.446	0.441	0.439	0.434	0.429	0.421	0.414	0.406	0.396	0.388	0.378	0.366	0.355	0.344	0.331	0.318	0.305	0.292	0.279	0.264	0.250	0.235	0.220	0.205	0.190	0.176	0.161	0.146	0.132	0.119	0.105	0.092	0.079	0.066	0.055	0.044	0.034	0.024	0.014	0.005	-0.004	-0.010	-0.016	-0.022	-0.028	-0.031	-0.035	-0.036	-0.038	-0.038	-0.038	-0.035	-0.032	-0.028	-0.024	-0.019	-0.012	-0.004	0.005	0.014	0.024	0.035	0.048	0.059	0.071	0.086	0.101	0.116	0.131	0.148	0.164	0.181	0.199	0.218	0.235	0.252	0.272	0.290	0.310	0.329	0.348	0.368	0.388	0.408	0.426	0.445	0.464	0.482	0.500	0.520	0.538	0.555	0.572	0.590	0.606	0.622	0.638	0.652	0.669	0.684	0.696	0.710	0.724	0.735	0.748	0.758	0.770	0.779	0.789	0.796	0.806	0.812	0.821	0.828	0.831	0.838	0.842	0.845	0.849	0.850	0.852	0.854	0.855	0.854	0.852	0.851	0.849	0.846	0.844	0.839	0.835	0.830	0.825	0.819	0.812	0.805	0.799	0.791	0.782	0.774	0.766	0.756	0.748	0.738	0.726	0.718	0.708	0.696	0.686	0.675	0.664	0.654	0.642	0.632	0.621	0.611	0.601	0.590	0.580	0.570	0.560	0.550	0.541	0.532	0.524	0.515	0.506	0.498	0.490	0.482	0.475	0.468	0.460	0.452	0.446	0.439	0.431	0.426	0.418	0.411	0.405	0.398	0.391	0.384	0.376	0.370	0.361	0.354	0.345	0.336	0.328	0.316	0.306	0.295	0.284	0.271	0.259	0.245	0.231	0.216	0.200	0.184	0.168	0.149	0.131	0.111	0.091	0.070	0.048	0.026	0.002	-0.020	-0.045	-0.070	-0.095	-0.121	-0.149	-0.176	-0.204	-0.232	-0.260	-0.290	-0.319	-0.348	-0.378	-0.408	-0.439	-0.469	-0.500	-0.530	-0.561	-0.590	-0.621	-0.651	-0.681	-0.711	-0.740	-0.770	-0.799	-0.828	-0.856	-0.884	-0.911	-0.938	-0.964	-0.990	-1.015	-1.040	-1.065	-1.089	-1.112	-1.134	-1.156	-1.178	-1.200	-1.220	-1.239	-1.259	-1.276	-1.296	-1.312	-1.329	-1.346	-1.361	-1.376	-1.391	-1.405	-1.418	-1.430	-1.444	-1.454	-1.465	-1.475	-1.484	-1.494	-1.502	-1.510	-1.516	-1.524	-1.529	-1.535	-1.539	-1.544	-1.548	-1.550	-1.554	-1.555	-1.556	-1.555	-1.556	-1.555	-1.555	-1.551	-1.550	-1.546	-1.541	-1.539	-1.534	-1.528	-1.521	-1.515	-1.506	-1.499	-1.491	-1.484	-1.475	-1.465	-1.455	-1.445	-1.434	-1.422	-1.411	-1.399	-1.388	-1.375	-1.364	-1.350	-1.336	-1.325	-1.311	-1.298	-1.284	-1.271	-1.258	-1.244	-1.230	-1.216	-1.204	-1.190	-1.178	-1.164	-1.151	-1.138	-1.126	-1.112	-1.101	-1.089	-1.076	-1.064	-1.052	-1.040	-1.030	-1.018	-1.008	-0.995	-0.985	-0.974	-0.962	-0.951	-0.941	-0.931	-0.921	-0.910	-0.901	-0.891	-0.881	-0.871	-0.860	-0.851	-0.841	-0.830	-0.820	-0.810	-0.800	-0.790	-0.779	-0.769	-0.758	-0.748	-0.736	-0.726	-0.715	-0.704	-0.692	-0.681	-0.670	-0.659	-0.648	-0.635	-0.624	-0.611	-0.600	-0.588	-0.576	-0.565	-0.552	-0.541	-0.529	-0.518	-0.506	-0.494	-0.484	-0.471	-0.460	-0.449	-0.439	-0.428	-0.416	-0.406	-0.396	-0.386	-0.376	-0.365	-0.356	-0.345	-0.336	-0.326	-0.319	-0.309	-0.301	-0.292	-0.286	-0.278	-0.271	-0.265	-0.258	-0.251	-0.246	-0.241	-0.236	-0.231	-0.228	-0.225	-0.221	-0.219	-0.215	-0.214	-0.212	-0.211	-0.210	-0.211	-0.210	-0.210	-0.212	-0.214	-0.216	-0.219	-0.222	-0.225	-0.230	-0.235	-0.240	-0.246	-0.251	-0.258	-0.265	-0.272	-0.281	-0.289	-0.298	-0.306	-0.316	-0.326	-0.335	-0.346	-0.356	-0.368	-0.378	-0.389	-0.400	-0.411	-0.422	-0.435	-0.445	-0.458	-0.470	-0.481	-0.491	-0.504	-0.515	-0.526	-0.538	-0.549	-0.560	-0.569	-0.579	-0.590	-0.600	-0.608	-0.618	-0.626	-0.635	-0.642	-0.651	-0.659	-0.665	-0.672	-0.679	-0.685	-0.691	-0.696	-0.702	-0.708	-0.712	-0.718	-0.722	-0.728	-0.732	-0.738	-0.741	-0.744	-0.749	-0.754	-0.758	-0.761	-0.764	-0.769	-0.774	-0.776	-0.780	-0.784	-0.789	-0.794	-0.798	-0.801	-0.808	-0.811	-0.815	-0.820	-0.825	-0.830	-0.836	-0.841	-0.846	-0.851	-0.856	-0.861	-0.866	-0.871	-0.876	-0.880	-0.885	-0.889	-0.894	-0.898	-0.901	-0.904	-0.906	-0.909	-0.912	-0.914	-0.915	-0.916	-0.915	-0.916	-0.916	-0.915	-0.914	-0.912	-0.911	-0.908	-0.905	-0.901	-0.896	-0.892	-0.888	-0.882	-0.876	-0.870	-0.864	-0.856	-0.850	-0.841	-0.834	-0.826	-0.818	-0.810	-0.800	-0.792	-0.784	-0.775	-0.766	-0.758	-0.750	-0.741	-0.734	-0.725	-0.719	-0.711	-0.704	-0.698	-0.691	-0.685	-0.679	-0.675	-0.670	-0.666	-0.662	-0.660	-0.658	-0.656	-0.654	-0.652	-0.652	-0.652	-0.654	-0.656	-0.658	-0.660	-0.662	-0.666	-0.670	-0.675	-0.680	-0.685	-0.690	-0.696	-0.702	-0.710	-0.718	-0.725	-0.731	-0.739	-0.748	-0.755	-0.764	-0.772	-0.780	-0.790	-0.798	-0.806	-0.814	-0.822	-0.830	-0.839	-0.846	-0.854	-0.861	-0.868	-0.875	-0.882	-0.889	-0.895	-0.901	-0.905	-0.911	-0.915	-0.920	-0.924	-0.928	-0.931	-0.934	-0.936	-0.939	-0.942	-0.944	-0.945	-0.946	-0.949	-0.950	-0.951	-0.951	-0.952	-0.952	-0.954	-0.954	-0.955	-0.954	-0.955	-0.955	-0.956	-0.955	-0.956	-0.956	-0.956	-0.959	-0.959	-0.960	-0.961	-0.962	-0.964	-0.966	-0.968	-0.970	-0.972	-0.975	-0.978	-0.981	-0.984	-0.986	-0.990	-0.994	-0.998	-1.000	-1.004	-1.009	-1.011	-1.015	-1.019	-1.022	-1.026	-1.030	-1.032	-1.036	-1.040	-1.042	-1.046	-1.049	-1.052	-1.055	-1.058	-1.060	-1.062	-1.064	-1.066	-1.068	-1.069	-1.071	-1.072	-1.074	-1.075	-1.076	-1.078	-1.078	-1.078	-1.079	-1.079	-1.080	-1.080	-1.080	-1.082	-1.082	-1.085	-1.086	-1.088	-1.090	-1.091	-1.094	-1.096	-1.100	-1.104	-1.106	-1.110	-1.115	-1.119	-1.125	-1.130	-1.135	-1.141	-1.148	-1.155	-1.162	-1.170	-1.178	-1.185	-1.194	-1.201	-1.211	-1.221	-1.229	-1.239	-1.249	-1.258	-1.268	-1.276	-1.286	-1.295	-1.304	-1.312	-1.321	-1.329	-1.336	-1.344	-1.351	-1.358	-1.364	-1.369	-1.372	-1.378	-1.381	-1.385	-1.386	-1.389	-1.390	-1.390	-1.390	-1.389	-1.386	-1.384	-1.380	-1.376	-1.371	-1.365	-1.359	-1.352	-1.345	-1.336	-1.328	-1.318	-1.306	-1.295	-1.284	-1.271	-1.259	-1.246	-1.232	-1.219	-1.205	-1.190	-1.175	-1.159	-1.144	-1.128	-1.111	-1.095	-1.079	-1.062	-1.046	-1.030	-1.014	-0.995	-0.979	-0.962	-0.946	-0.929	-0.912	-0.895	-0.880	-0.864	-0.846	-0.830	-0.815	-0.799	-0.784	-0.769	-0.754	-0.740	-0.725	-0.710	-0.698	-0.682	-0.670	-0.656	-0.642	-0.630	-0.619	-0.606	-0.594	-0.581	-0.570	-0.559	-0.548	-0.536	-0.528	-0.516	-0.506	-0.496	-0.488	-0.478	-0.469	-0.459	-0.450	-0.442	-0.435	-0.426	-0.419	-0.411	-0.404	-0.398	-0.390	-0.382	-0.376	-0.369	-0.362	-0.356	-0.350	-0.344	-0.338	-0.331	-0.326	-0.321	-0.315	-0.311	-0.305	-0.300	-0.295	-0.291	-0.286	-0.281	-0.278	-0.274	-0.269	-0.265	-0.261	-0.259	-0.256	-0.252	-0.250	-0.248	-0.245	-0.244	-0.242	-0.241	-0.240	-0.239	-0.239	-0.239	-0.239	-0.239	-0.240	-0.240	-0.242	-0.244	-0.248	-0.249	-0.252	-0.256	-0.260	-0.265	-0.269	-0.274	-0.280	-0.286	-0.292	-0.299	-0.305	-0.312	-0.320	-0.329	-0.336	-0.345	-0.354	-0.362	-0.372	-0.381	-0.391	-0.400	-0.411	-0.422	-0.434	-0.444	-0.455	-0.466	-0.478	-0.490	-0.501	-0.512	-0.524	-0.536	-0.549	-0.560	-0.571	-0.584	-0.596	-0.609	-0.621	-0.632	-0.646	-0.658	-0.670	-0.682	-0.694	-0.708	-0.719	-0.731	-0.744	-0.756	-0.769	-0.781	-0.795	-0.808	-0.820	-0.832	-0.846	-0.859	-0.872	-0.885	-0.899	-0.911	-0.924	-0.938	-0.950	-0.964	-0.976	-0.990	-1.002	-1.016	-1.029	-1.042	-1.055	-1.068	-1.080	-1.094	-1.108	-1.120	-1.132	-1.146	-1.159	-1.171	-1.184	-1.195	-1.208	-1.220	-1.231	-1.244	-1.255	-1.266	-1.278	-1.289	-1.301	-1.311	-1.322	-1.332	-1.342	-1.354	-1.364	-1.372	-1.382	-1.391	-1.400	-1.411	-1.419	-1.426	-1.435	-1.442	-1.451	-1.458	-1.464	-1.470	-1.476	-1.481	-1.488	-1.491	-1.495	-1.500	-1.502	-1.504	-1.506	-1.509	-1.509	-1.510	-1.509	-1.509	-1.508	-1.506	-1.505	-1.501	-1.498	-1.495	-1.490	-1.484	-1.479	-1.472	-1.465	-1.458	-1.450	-1.440	-1.431	-1.422	-1.412	-1.401	-1.390	-1.380	-1.369	-1.356	-1.344	-1.332	-1.319	-1.306	-1.294	-1.280	-1.266	-1.254	-1.240	-1.228	-1.215	-1.201	-1.189	-1.178	-1.164	-1.151	-1.140	-1.129	-1.119	-1.108	-1.096	-1.088	-1.079	-1.069	-1.060	-1.052	-1.045	-1.038	-1.032	-1.025	-1.020	-1.015	-1.010	-1.006	-1.001	-0.999	-0.995	-0.992	-0.991	-0.988	-0.986	-0.985	-0.982	-0.982	-0.980	-0.979	-0.978	-0.976	-0.975	-0.974	-0.972	-0.970	-0.969	-0.968	-0.965	-0.962	-0.959	-0.956	-0.952	-0.949	-0.944	-0.939	-0.934	-0.928	-0.922	-0.915	-0.908	-0.900	-0.894	-0.885	-0.875	-0.866	-0.858	-0.848	-0.838	-0.826	-0.816	-0.805	-0.792	-0.781	-0.770	-0.758	-0.746	-0.735	-0.722	-0.711	-0.700	-0.688	-0.676	-0.665	-0.655	-0.644	-0.634	-0.624	-0.614	-0.606	-0.596	-0.590	-0.581	-0.575	-0.568	-0.562	-0.558	-0.552	-0.550	-0.546	-0.544	-0.542	-0.541	-0.541	-0.542	-0.544	-0.545	-0.549	-0.552	-0.556	-0.561	-0.566	-0.572	-0.580	-0.586	-0.594	-0.602	-0.610	-0.619	-0.629	-0.639	-0.650	-0.660	-0.671	-0.682	-0.695	-0.706	-0.720	-0.732	-0.745	-0.758	-0.770	-0.784	-0.796	-0.809	-0.821	-0.835	-0.848	-0.860	-0.872	-0.885	-0.898	-0.911	-0.922	-0.934	-0.946	-0.958	-0.969	-0.980	-0.991	-1.001	-1.011	-1.022	-1.032	-1.042	-1.050	-1.059	-1.069	-1.078	-1.085	-1.092	-1.101	-1.109	-1.115	-1.122	-1.129	-1.135	-1.141	-1.148	-1.154	-1.160	-1.165	-1.171	-1.175	-1.180	-1.185	-1.190	-1.195	-1.198	-1.202	-1.206	-1.211	-1.215	-1.218	-1.222	-1.225	-1.229	-1.232	-1.235	-1.238	-1.241	-1.244	-1.246	-1.248	-1.250	-1.252	-1.255	-1.258	-1.260	-1.262	-1.265	-1.266	-1.270	-1.271	-1.274	-1.276	-1.279	-1.281	-1.284	-1.286	-1.290	-1.294	-1.298	-1.300	-1.305	-1.308	-1.312	-1.318	-1.322	-1.326	-1.332	-1.338	-1.344	-1.350	-1.356	-1.362	-1.370	-1.376	-1.384	-1.392	-1.400	-1.409	-1.416	-1.425	-1.434	-1.442	-1.451	-1.460	-1.470	-1.479	-1.488	-1.496	-1.505	-1.514	-1.524	-1.531	-1.541	-1.549	-1.558	-1.564	-1.571	-1.578	-1.585	-1.591	-1.596	-1.600	-1.605	-1.609	-1.612	-1.615	-1.618	-1.619	-1.620	-1.620	-1.620	-1.618	-1.616	-1.614	-1.610	-1.608	-1.602	-1.599	-1.592	-1.588	-1.580	-1.574	-1.566	-1.559	-1.550	-1.542	-1.534	-1.525	-1.514	-1.505	-1.496	-1.488	-1.479	-1.470	-1.460	-1.450	-1.442	-1.434	-1.426	-1.418	-1.410	-1.404	-1.398	-1.391	-1.386	-1.381	-1.378	-1.374	-1.370	-1.369	-1.366	-1.365	-1.365	-1.365	-1.366	-1.368	-1.370	-1.372	-1.376	-1.380	-1.385	-1.390	-1.396	-1.402	-1.409	-1.415	-1.422	-1.430	-1.438	-1.446	-1.454	-1.462	-1.471	-1.480	-1.489	-1.496	-1.505	-1.514	-1.522	-1.530	-1.539	-1.546	-1.555	-1.561	-1.569	-1.575	-1.581	-1.586	-1.592	-1.596	-1.601	-1.605	-1.609	-1.611	-1.615	-1.618	-1.620	-1.621	-1.622	-1.624	-1.624	-1.624	-1.624	-1.622	-1.621	-1.621	-1.620	-1.618	-1.616	-1.615	-1.614	-1.611	-1.610	-1.609	-1.608	-1.606	-1.606	-1.605	-1.605	-1.604	-1.604	-1.604	-1.605	-1.605	-1.606	-1.608	-1.610	-1.612	-1.616	-1.619	-1.622	-1.626	-1.631	-1.636	-1.644	-1.650	-1.658	-1.664	-1.672	-1.681	-1.691	-1.700	-1.711	-1.721	-1.732	-1.744	-1.756	-1.769	-1.781	-1.795	-1.808	-1.821	-1.836	-1.850	-1.865	-1.879	-1.894	-1.909	-1.922	-1.938	-1.951	-1.968	-1.982	-1.996	-2.010	-2.024	-2.038	-2.050	-2.064	-2.076	-2.088	-2.099	-2.110	-2.119	-2.129	-2.138	-2.144	-2.151	-2.158	-2.164	-2.168	-2.171	-2.174	-2.176	-2.178	-2.178	-2.175	-2.175	-2.172	-2.169	-2.164	-2.159	-2.152	-2.146	-2.139	-2.130	-2.120	-2.111	-2.100	-2.089	-2.078	-2.065	-2.051	-2.038	-2.024	-2.010	-1.995	-1.980	-1.965	-1.950	-1.934	-1.919	-1.902	-1.888	-1.872	-1.856	-1.841	-1.825	-1.811	-1.798	-1.782	-1.768	-1.755	-1.742	-1.730	-1.718	-1.706	-1.696	-1.686	-1.676	-1.668	-1.660	-1.654	-1.648	-1.641	-1.636	-1.631	-1.629	-1.626	-1.624	-1.624	-1.624	-1.624	-1.625	-1.626	-1.629	-1.631	-1.636	-1.640	-1.645	-1.649	-1.655	-1.661	-1.669	-1.675	-1.682	-1.690	-1.699	-1.706	-1.714	-1.722	-1.731	-1.739	-1.746	-1.755	-1.764	-1.770	-1.779	-1.786	-1.792	-1.800	-1.806	-1.812	-1.819	-1.822	-1.829	-1.832	-1.835	-1.839	-1.841	-1.842	-1.844	-1.844	-1.842	-1.842	-1.840	-1.838	-1.834	-1.829	-1.824	-1.819	-1.814	-1.806	-1.800	-1.791	-1.782	-1.774	-1.764	-1.752	-1.741	-1.731	-1.719	-1.706	-1.694	-1.680	-1.666	-1.652	-1.640	-1.625	-1.610	-1.596	-1.581	-1.568	-1.552	-1.536	-1.522	-1.508	-1.494	-1.480	-1.466	-1.451	-1.439	-1.425	-1.412	-1.400	-1.389	-1.376	-1.365	-1.354	-1.344	-1.334	-1.324	-1.315	-1.305	-1.298	-1.289	-1.282	-1.275	-1.269	-1.262	-1.258	-1.252	-1.249	-1.245	-1.240	-1.238	-1.235	-1.234	-1.231	-1.230	-1.230	-1.229	-1.229	-1.228	-1.229	-1.230	-1.230	-1.231	-1.232	-1.234	-1.236	-1.239	-1.240	-1.241	-1.244	-1.246	-1.250	-1.251	-1.255	-1.259	-1.261	-1.264	-1.268	-1.270	-1.274	-1.276	-1.280	-1.282	-1.286	-1.290	-1.292	-1.295	-1.299	-1.301	-1.305	-1.309	-1.311	-1.314	-1.318	-1.321	-1.324	-1.328	-1.329	-1.331	-1.335	-1.338	-1.340	-1.341	-1.344	-1.346	-1.348	-1.349	-1.350	-1.351	-1.352	-1.354	-1.355	-1.355	-1.355	-1.355	-1.355	-1.355	-1.355	-1.354	-1.354	-1.351	-1.350	-1.348	-1.346	-1.344	-1.340	-1.338	-1.335	-1.331	-1.328	-1.324	-1.320	-1.316	-1.310	-1.305	-1.300	-1.295	-1.290	-1.284	-1.279	-1.272	-1.266	-1.259	-1.251	-1.245	-1.238	-1.229	-1.221	-1.212	-1.204	-1.195	-1.186	-1.178	-1.168	-1.158	-1.149	-1.139	-1.129	-1.118	-1.108	-1.098	-1.086	-1.074	-1.062	-1.051	-1.039	-1.028	-1.015	-1.002	-0.990	-0.978	-0.964	-0.951	-0.938	-0.924	-0.910	-0.895	-0.881	-0.866	-0.852	-0.838	-0.825	-0.809	-0.795	-0.780	-0.765	-0.750	-0.735	-0.721	-0.706	-0.691	-0.676	-0.661	-0.648	-0.632	-0.619	-0.604	-0.590	-0.575	-0.561	-0.548	-0.535	-0.522	-0.510	-0.498	-0.485	-0.474	-0.462	-0.452	-0.442	-0.432	-0.422	-0.414	-0.404	-0.396	-0.389	-0.381	-0.375	-0.368	-0.362	-0.358	-0.351	-0.346	-0.344	-0.340	-0.336	-0.334	-0.331	-0.329	-0.328	-0.325	-0.324	-0.324	-0.322	-0.322	-0.322	-0.322	-0.322	-0.324	-0.324	-0.324	-0.325	-0.326	-0.326	-0.328	-0.329	-0.328	-0.329	-0.330	-0.329	-0.329	-0.329	-0.328	-0.328	-0.325	-0.324	-0.322	-0.321	-0.319	-0.316	-0.312	-0.310	-0.305	-0.302	-0.300	-0.295	-0.291	-0.286	-0.281	-0.276	-0.271	-0.266	-0.261	-0.255	-0.250	-0.244	-0.239	-0.234	-0.230	-0.225	-0.220	-0.214	-0.210	-0.206	-0.202	-0.199	-0.195	-0.194	-0.191	-0.189	-0.188	-0.186	-0.186	-0.186	-0.188	-0.189	-0.190	-0.192	-0.196	-0.200	-0.204	-0.210	-0.216	-0.222	-0.229	-0.236	-0.245	-0.254	-0.262	-0.272	-0.282	-0.294	-0.305	-0.318	-0.329	-0.341	-0.354	-0.368	-0.381	-0.395	-0.410	-0.425	-0.439	-0.452	-0.468	-0.482	-0.498	-0.512	-0.528	-0.541	-0.555	-0.570	-0.584	-0.598	-0.610	-0.624	-0.636	-0.649	-0.661	-0.671	-0.682	-0.694	-0.704	-0.714	-0.724	-0.732	-0.740	-0.748	-0.755	-0.761	-0.769	-0.774	-0.778	-0.781	-0.785	-0.788	-0.791	-0.792	-0.792	-0.795	-0.796	-0.796	-0.794	-0.794	-0.791	-0.789	-0.786	-0.784	-0.781	-0.776	-0.772	-0.769	-0.764	-0.758	-0.752	-0.748	-0.741	-0.734	-0.728	-0.720	-0.714	-0.705	-0.698	-0.690	-0.681	-0.672	-0.664	-0.656	-0.648	-0.638	-0.630	-0.620	-0.610	-0.602	-0.592	-0.582	-0.572	-0.564	-0.554	-0.542	-0.532	-0.522	-0.511	-0.501	-0.489	-0.479	-0.468	-0.456	-0.445	-0.434	-0.422	-0.411	-0.401	-0.390	-0.378	-0.366	-0.355	-0.342	-0.332	-0.321	-0.310	-0.299	-0.289	-0.278	-0.266	-0.256	-0.246	-0.236	-0.228	-0.218	-0.209	-0.199	-0.190	-0.181	-0.174	-0.166	-0.159	-0.152	-0.146	-0.140	-0.134	-0.129	-0.124	-0.119	-0.115	-0.110	-0.106	-0.104	-0.101	-0.099	-0.098	-0.096	-0.095	-0.094	-0.095	-0.095	-0.095	-0.095	-0.096	-0.098	-0.100	-0.100	-0.102	-0.105	-0.108	-0.109	-0.112	-0.115	-0.119	-0.121	-0.124	-0.126	-0.130	-0.132	-0.135	-0.139	-0.141	-0.144	-0.148	-0.150	-0.151	-0.154	-0.156	-0.158	-0.160	-0.162	-0.164	-0.165	-0.166	-0.168	-0.169	-0.170	-0.172	-0.174	-0.176	-0.178	-0.179	-0.180	-0.182	-0.184	-0.186	-0.189	-0.191	-0.194	-0.196	-0.200	-0.205	-0.208	-0.212	-0.218	-0.222	-0.228	-0.234	-0.240	-0.249	-0.256	-0.264	-0.274	-0.284	-0.292	-0.302	-0.314	-0.326	-0.338	-0.351	-0.364	-0.378	-0.392	-0.408	-0.422	-0.439	-0.455	-0.471	-0.489	-0.506	-0.524	-0.542	-0.560	-0.578	-0.596	-0.615	-0.634	-0.652	-0.671	-0.690	-0.710	-0.728	-0.746	-0.765	-0.784	-0.802	-0.819	-0.836	-0.854	-0.871	-0.888	-0.902	-0.919	-0.934	-0.948	-0.962	-0.976	-0.989	-1.001	-1.014	-1.025	-1.036	-1.048	-1.059	-1.069	-1.079	-1.088	-1.096	-1.104	-1.112	-1.120	-1.128	-1.134	-1.141	-1.148	-1.152	-1.160	-1.165	-1.171	-1.176	-1.182	-1.188	-1.194	-1.199	-1.205	-1.210	-1.215	-1.221	-1.226	-1.232	-1.239	-1.245	-1.250	-1.258	-1.264	-1.270	-1.278	-1.285	-1.292	-1.299	-1.306	-1.314	-1.320	-1.329	-1.335	-1.344	-1.350	-1.358	-1.365	-1.372	-1.379	-1.388	-1.394	-1.401	-1.406	-1.414	-1.420	-1.425	-1.430	-1.436	-1.440	-1.445	-1.449	-1.451	-1.454	-1.456	-1.459	-1.459	-1.459	-1.459	-1.459	-1.456	-1.456	-1.452	-1.450	-1.446	-1.442	-1.436	-1.431	-1.425	-1.418	-1.411	-1.402	-1.394	-1.385	-1.376	-1.365	-1.355	-1.342	-1.331	-1.319	-1.306	-1.292	-1.279	-1.266	-1.251	-1.238	-1.222	-1.206	-1.190	-1.175	-1.159	-1.142	-1.125	-1.109	-1.092	-1.075	-1.059	-1.041	-1.024	-1.006	-0.990	-0.972	-0.955	-0.938	-0.921	-0.904	-0.886	-0.870	-0.855	-0.839	-0.822	-0.806	-0.791	-0.778	-0.762	-0.749	-0.734	-0.721	-0.708	-0.696	-0.684	-0.672	-0.661	-0.651	-0.641	-0.632	-0.624	-0.616	-0.608	-0.602	-0.596	-0.591	-0.586	-0.581	-0.579	-0.576	-0.575	-0.574	-0.572	-0.572	-0.574	-0.575	-0.578	-0.580	-0.584	-0.588	-0.591	-0.596	-0.602	-0.609	-0.616	-0.624	-0.632	-0.640	-0.649	-0.658	-0.669	-0.679	-0.690	-0.700	-0.711	-0.722	-0.734	-0.748	-0.758	-0.770	-0.784	-0.796	-0.809	-0.821	-0.834	-0.846	-0.859	-0.872	-0.885	-0.898	-0.910	-0.922	-0.935	-0.949	-0.960	-0.972	-0.984	-0.995	-1.006	-1.019	-1.029	-1.039	-1.049	-1.059	-1.069	-1.079	-1.088	-1.096	-1.105	-1.112	-1.120	-1.128	-1.135	-1.142	-1.149	-1.156	-1.162	-1.168	-1.174	-1.179	-1.184	-1.190	-1.195	-1.199	-1.204	-1.209	-1.214	-1.219	-1.224	-1.228	-1.232	-1.236	-1.241	-1.246	-1.250	-1.255	-1.260	-1.264	-1.270	-1.275	-1.280	-1.286	-1.291	-1.298	-1.302	-1.310	-1.315	-1.322	-1.329	-1.336	-1.344	-1.350	-1.358	-1.366	-1.372	-1.381	-1.389	-1.396	-1.404	-1.412	-1.420	-1.429	-1.436	-1.442	-1.450	-1.458	-1.464	-1.471	-1.478	-1.484	-1.489	-1.495	-1.499	-1.502	-1.508	-1.511	-1.514	-1.515	-1.516	-1.518	-1.518	-1.518	-1.516	-1.515	-1.511	-1.508	-1.504	-1.498	-1.492	-1.485	-1.476	-1.468	-1.459	-1.449	-1.438	-1.426	-1.414	-1.400	-1.386	-1.371	-1.356	-1.341	-1.325	-1.308	-1.290	-1.271	-1.252	-1.234	-1.214	-1.195	-1.174	-1.154	-1.132	-1.112	-1.090	-1.070	-1.049	-1.025	-1.005	-0.984	-0.962	-0.940	-0.919	-0.898	-0.875	-0.854	-0.834	-0.812	-0.791	-0.772	-0.751	-0.731	-0.712	-0.692	-0.672	-0.654	-0.634	-0.616	-0.598	-0.580	-0.561	-0.544	-0.526	-0.509	-0.492	-0.478	-0.461	-0.445	-0.431	-0.415	-0.400	-0.385	-0.371	-0.356	-0.344	-0.329	-0.316	-0.304	-0.290	-0.276	-0.266	-0.254	-0.241	-0.229	-0.219	-0.208	-0.198	-0.186	-0.176	-0.166	-0.155	-0.146	-0.138	-0.129	-0.120	-0.112	-0.105	-0.096	-0.090	-0.082	-0.076	-0.070	-0.065	-0.059	-0.054	-0.049	-0.044	-0.039	-0.035	-0.031	-0.028	-0.025	-0.020	-0.019	-0.016	-0.014	-0.010	-0.009	-0.008	-0.005	-0.004	-0.002	-0.001	0.000	-0.001	0.000	0.001	0.002	0.002	0.002	0.002	0.004	0.002	0.004	0.005	0.005	0.005	0.006	0.008	0.009	0.010	0.010	0.011	0.011	0.014	0.015	0.016	0.019	0.020	0.022	0.025	0.028	0.031	0.032	0.036	0.039	0.041	0.046	0.049	0.052	0.055	0.059	0.062	0.066	0.070	0.074	0.078	0.082	0.086	0.090	0.094	0.096	0.100	0.104	0.108	0.111	0.114	0.116	0.120	0.122	0.125	0.126	0.128	0.129	0.130	0.130	0.130	0.129	0.129	0.128	0.126	0.122	0.121	0.118	0.114	0.110	0.104	0.100	0.092	0.086	0.080	0.072	0.064	0.055	0.044	0.034	0.024	0.011	0.000	-0.012	-0.026	-0.040	-0.054	-0.069	-0.084	-0.100	-0.116	-0.134	-0.150	-0.169	-0.186	-0.205	-0.222	-0.241	-0.261	-0.280	-0.300	-0.320	-0.340	-0.360	-0.381	-0.400	-0.420	-0.441	-0.461	-0.480	-0.501	-0.521	-0.540	-0.559	-0.579	-0.598	-0.615	-0.634	-0.651	-0.669	-0.688	-0.705	-0.722	-0.740	-0.756	-0.772	-0.789	-0.805	-0.820	-0.835	-0.851	-0.866	-0.881	-0.894	-0.909	-0.924	-0.938	-0.951	-0.965	-0.980	-0.994	-1.009	-1.022	-1.035	-1.049	-1.062	-1.078	-1.092	-1.106	-1.121	-1.136	-1.151	-1.166	-1.181	-1.198	-1.212	-1.229	-1.244	-1.260	-1.275	-1.291	-1.309	-1.325	-1.341	-1.358	-1.374	-1.390	-1.406	-1.421	-1.438	-1.452	-1.468	-1.482	-1.498	-1.511	-1.525	-1.539	-1.551	-1.562	-1.575	-1.585	-1.596	-1.606	-1.615	-1.622	-1.630	-1.636	-1.642	-1.648	-1.652	-1.655	-1.659	-1.661	-1.661	-1.661	-1.661	-1.660	-1.658	-1.655	-1.651	-1.646	-1.641	-1.635	-1.629	-1.621	-1.614	-1.606	-1.596	-1.588	-1.579	-1.568	-1.556	-1.546	-1.535	-1.524	-1.512	-1.500	-1.488	-1.476	-1.464	-1.452	-1.440	-1.429	-1.418	-1.405	-1.395	-1.382	-1.372	-1.361	-1.351	-1.341	-1.331	-1.324	-1.314	-1.305	-1.299	-1.291	-1.285	-1.278	-1.271	-1.268	-1.261	-1.258	-1.254	-1.251	-1.248	-1.245	-1.242	-1.242	-1.240	-1.240	-1.240	-1.240	-1.241	-1.244	-1.245	-1.248	-1.250	-1.252	-1.255	-1.258	-1.261	-1.264	-1.268	-1.271	-1.275	-1.279	-1.282	-1.286	-1.289	-1.294	-1.296	-1.301	-1.304	-1.308	-1.310	-1.312	-1.315	-1.318	-1.320	-1.320	-1.322	-1.322	-1.324	-1.324	-1.324	-1.322	-1.321	-1.321	-1.319	-1.316	-1.314	-1.312	-1.309	-1.306	-1.302	-1.299	-1.294	-1.290	-1.285	-1.280	-1.276	-1.271	-1.266	-1.260	-1.254	-1.250	-1.244	-1.238	-1.232	-1.228	-1.222	-1.218	-1.214	-1.208	-1.204	-1.200	-1.195	-1.191	-1.188	-1.184	-1.180	-1.176	-1.174	-1.170	-1.168	-1.164	-1.161	-1.159	-1.158	-1.154	-1.152	-1.151	-1.149	-1.148	-1.146	-1.144	-1.141	-1.140	-1.139	-1.138	-1.135	-1.134	-1.131	-1.130	-1.128	-1.125	-1.121	-1.118	-1.115	-1.111	-1.108	-1.102	-1.098	-1.092	-1.088	-1.082	-1.078	-1.071	-1.066	-1.060	-1.054	-1.046	-1.039	-1.032	-1.025	-1.018	-1.010	-1.001	-0.992	-0.985	-0.976	-0.968	-0.959	-0.951	-0.941	-0.932	-0.924	-0.914	-0.905	-0.896	-0.888	-0.879	-0.869	-0.859	-0.850	-0.841	-0.832	-0.822	-0.814	-0.804	-0.794	-0.785	-0.775	-0.766	-0.755	-0.746	-0.736	-0.726	-0.716	-0.705	100.000	5.000	2.000	1.000	7.000	0.000	0.000	0.000	0.000	0.000	0.000	0.000	0.000	0.000	0.000	0.000	0.000	0.000	1.560	1.564	1.566	1.569	1.571	1.574	1.576	1.576	1.578	1.579	1.580	1.581	1.581	1.581	1.581	1.582	1.581	1.581	1.582	1.582	1.582	1.582	1.584	1.585	1.585	1.586	1.589	1.590	1.594	1.595	1.598	1.601	1.605	1.610	1.614	1.619	1.624	1.629	1.635	1.641	1.649	1.656	1.662	1.671	1.680	1.688	1.696	1.706	1.715	1.725	1.734	1.744	1.754	1.764	1.771	1.781	1.791	1.801	1.809	1.819	1.828	1.835	1.842	1.850	1.858	1.862	1.869	1.875	1.879	1.882	1.885	1.888	1.889	1.888	1.888	1.886	1.884	1.880	1.875	1.870	1.864	1.856	1.848	1.838	1.828	1.815	1.802	1.789	1.775	1.759	1.742	1.725	1.706	1.688	1.668	1.648	1.626	1.605	1.582	1.560	1.536	1.512	1.489	1.464	1.440	1.415	1.390	1.365	1.340	1.314	1.289	1.264	1.240	1.215	1.191	1.169	1.146	1.124	1.101	1.080	1.059	1.039	1.019	1.000	0.982	0.965	0.949	0.934	0.918	0.904	0.891	0.879	0.868	0.858	0.846	0.838	0.830	0.822	0.815	0.811	0.805	0.800	0.798	0.794	0.792	0.791	0.790	0.789	0.789	0.790	0.791	0.792	0.795	0.796	0.799	0.801	0.805	0.806	0.810	0.814	0.816	0.821	0.824	0.826	0.831	0.834	0.836	0.840	0.842	0.845	0.848	0.850	0.852	0.854	0.855	0.856	0.858	0.859	0.860	0.860	0.859	0.860	0.860	0.859	0.858	0.856	0.856	0.855	0.854	0.852	0.850	0.848	0.846	0.845	0.842	0.841	0.840	0.838	0.835	0.834	0.832	0.831	0.830	0.829	0.829	0.828	0.826	0.826	0.826	0.829	0.829	0.830	0.832	0.834	0.838	0.840	0.844	0.848	0.852	0.859	0.865	0.870	0.878	0.886	0.894	0.902	0.912	0.922	0.935	0.948	0.960	0.972	0.986	1.001	1.016	1.032	1.049	1.068	1.085	1.104	1.122	1.144	1.162	1.184	1.205	1.226	1.250	1.274	1.296	1.320	1.344	1.369	1.394	1.418	1.442	1.466	1.492	1.516	1.541	1.565	1.588	1.612	1.636	1.659	1.681	1.702	1.725	1.745	1.765	1.784	1.802	1.821	1.839	1.854	1.870	1.884	1.896	1.909	1.920	1.931	1.940	1.949	1.956	1.964	1.969	1.972	1.976	1.979	1.980	1.980	1.981	1.980	1.978	1.976	1.972	1.969	1.964	1.959	1.954	1.948	1.940	1.934	1.926	1.919	1.912	1.904	1.895	1.888	1.880	1.872	1.864	1.858	1.849	1.842	1.835	1.828	1.821	1.816	1.810	1.805	1.800	1.795	1.791	1.790	1.786	1.785	1.782	1.782	1.782	1.782	1.782	1.785	1.786	1.790	1.794	1.798	1.801	1.806	1.812	1.819	1.824	1.831	1.840	1.848	1.856	1.865	1.874	1.882	1.891	1.901	1.911	1.922	1.932	1.942	1.954	1.965	1.976	1.988	1.996	2.007	2.019	2.029	2.039	2.049	2.059	2.068	2.078	2.085	2.092	2.101	2.108	2.115	2.120	2.126	2.131	2.136	2.139	2.142	2.145	2.145	2.146	2.146	2.146	2.144	2.140	2.138	2.132	2.128	2.121	2.114	2.106	2.098	2.088	2.076	2.065	2.052	2.039	2.025	2.010	1.995	1.979	1.962	1.944	1.926	1.908	1.889	1.869	1.849	1.828	1.808	1.786	1.766	1.744	1.722	1.701	1.679	1.658	1.636	1.614	1.594	1.571	1.551	1.530	1.510	1.490	1.470	1.452	1.434	1.416	1.399	1.384	1.368	1.351	1.338	1.324	1.310	1.298	1.286	1.275	1.265	1.255	1.246	1.239	1.230	1.225	1.218	1.212	1.209	1.204	1.200	1.198	1.195	1.191	1.189	1.189	1.188	1.188	1.188	1.188	1.189	1.189	1.189	1.190	1.190	1.191	1.192	1.194	1.195	1.195	1.196	1.196	1.198	1.198	1.199	1.199	1.199	1.199	1.198	1.196	1.196	1.194	1.192	1.191	1.190	1.188	1.185	1.182	1.179	1.176	1.172	1.169	1.165	1.162	1.159	1.154	1.150	1.145	1.141	1.138	1.134	1.129	1.125	1.120	1.118	1.114	1.111	1.108	1.105	1.102	1.101	1.099	1.098	1.096	1.096	1.098	1.096	1.098	1.100	1.101	1.105	1.108	1.111	1.115	1.121	1.126	1.132	1.139	1.146	1.155	1.162	1.172	1.182	1.194	1.206	1.218	1.230	1.242	1.256	1.270	1.285	1.300	1.316	1.334	1.350	1.368	1.385	1.404	1.421	1.440	1.459	1.479	1.498	1.518	1.538	1.558	1.579	1.599	1.618	1.639	1.661	1.682	1.702	1.722	1.744	1.765	1.785	1.805	1.825	1.845	1.864	1.884	1.901	1.920	1.939	1.956	1.974	1.990	2.006	2.022	2.038	2.052	2.066	2.080	2.094	2.106	2.118	2.129	2.140	2.150	2.160	2.170	2.178	2.185	2.192	2.199	2.205	2.210	2.214	2.219	2.221	2.224	2.226	2.228	2.229	2.230	2.230	2.229	2.229	2.228	2.226	2.224	2.221	2.219	2.215	2.212	2.208	2.205	2.200	2.195	2.191	2.186	2.181	2.176	2.170	2.165	2.159	2.155	2.150	2.144	2.138	2.132	2.128	2.122	2.118	2.111	2.108	2.104	2.100	2.095	2.091	2.089	2.086	2.081	2.079	2.078	2.075	2.074	2.072	2.071	2.070	2.069	2.070	2.070	2.071	2.071	2.072	2.074	2.076	2.079	2.081	2.084	2.086	2.090	2.094	2.099	2.102	2.108	2.114	2.119	2.124	2.130	2.135	2.141	2.148	2.154	2.159	2.165	2.171	2.179	2.184	2.190	2.196	2.202	2.209	2.215	2.220	2.225	2.230	2.235	2.241	2.245	2.249	2.254	2.256	2.260	2.264	2.266	2.269	2.270	2.272	2.274	2.275	2.275	2.276	2.275	2.275	2.274	2.272	2.271	2.269	2.266	2.265	2.262	2.259	2.256	2.251	2.249	2.244	2.241	2.236	2.231	2.228	2.224	2.219	2.214	2.209	2.205	2.200	2.196	2.191	2.188	2.182	2.179	2.174	2.170	2.165	2.161	2.158	2.154	2.151	2.148	2.145	2.141	2.139	2.136	2.134	2.131	2.130	2.128	2.125	2.124	2.122	2.120	2.120	2.118	2.116	2.114	2.114	2.112	2.111	2.109	2.108	2.106	2.105	2.104	2.101	2.100	2.098	2.096	2.095	2.094	2.090	2.088	2.086	2.084	2.080	2.078	2.075	2.071	2.068	2.065	2.060	2.058	2.052	2.049	2.045	2.039	2.035	2.030	2.024	2.020	2.014	2.009	2.002	1.996	1.990	1.984	1.978	1.970	1.964	1.956	1.949	1.942	1.934	1.926	1.918	1.910	1.901	1.892	1.884	1.875	1.865	1.855	1.846	1.836	1.826	1.816	1.806	1.795	1.785	1.774	1.764	1.752	1.741	1.730	1.719	1.706	1.695	1.682	1.671	1.660	1.650	1.638	1.626	1.616	1.605	1.594	1.584	1.574	1.564	1.554	1.545	1.535	1.528	1.519	1.512	1.506	1.500	1.495	1.490	1.486	1.484	1.481	1.480	1.480	1.481	1.482	1.484	1.488	1.491	1.498	1.504	1.511	1.520	1.529	1.540	1.551	1.564	1.576	1.591	1.605	1.624	1.640	1.659	1.678	1.698	1.719	1.740	1.761	1.784	1.808	1.831	1.855	1.880	1.905	1.930	1.956	1.981	2.007	2.034	2.060	2.085	2.111	2.138	2.164	2.189	2.215	2.239	2.265	2.289	2.312	2.336	2.358	2.381	2.402	2.424	2.444	2.464	2.484	2.502	2.520	2.538	2.554	2.571	2.588	2.602	2.618	2.630	2.645	2.658	2.669	2.681	2.692	2.704	2.714	2.724	2.734	2.744	2.752	2.762	2.770	2.779	2.786	2.795	2.802	2.810	2.818	2.825	2.834	2.840	2.848	2.854	2.861	2.869	2.875	2.881	2.889	2.895	2.902	2.910	2.916	2.922	2.930	2.935	2.942	2.949	2.954	2.960	2.968	2.972	2.979	2.984	2.989	2.994	3.000	3.004	3.009	3.012	3.018	3.021	3.025	3.028	3.030	3.031	3.034	3.036	3.038	3.039	3.040	3.040	3.040	3.040	3.039	3.039	3.038	3.035	3.032	3.030	3.026	3.024	3.019	3.015	3.010	3.004	2.998	2.992	2.984	2.976	2.969	2.960	2.951	2.941	2.930	2.920	2.908	2.896	2.884	2.871	2.856	2.842	2.828	2.811	2.795	2.779	2.760	2.742	2.722	2.704	2.682	2.661	2.640	2.618	2.595	2.572	2.548	2.524	2.499	2.472	2.448	2.421	2.394	2.368	2.339	2.311	2.285	2.255	2.228	2.199	2.171	2.142	2.114	2.085	2.056	2.029	2.000	1.971	1.944	1.916	1.889	1.861	1.835	1.808	1.782	1.759	1.734	1.709	1.685	1.661	1.640	1.618	1.596	1.575	1.555	1.535	1.515	1.498	1.480	1.462	1.445	1.429	1.412	1.399	1.384	1.369	1.355	1.342	1.329	1.315	1.302	1.291	1.279	1.268	1.255	1.244	1.232	1.221	1.209	1.196	1.185	1.174	1.161	1.150	1.138	1.125	1.112	1.099	1.085	1.071	1.058	1.042	1.028	1.014	0.998	0.981	0.964	0.948	0.931	0.912	0.894	0.875	0.856	0.836	0.816	0.796	0.775	0.754	0.731	0.710	0.689	0.665	0.642	0.619	0.595	0.571	0.548	0.522	0.499	0.474	0.450	0.425	0.400	0.375	0.350	0.325	0.300	0.275	0.251	0.225	0.201	0.176	0.152	0.129	0.105	0.081	0.059	0.035	0.012	-0.010	-0.031	-0.052	-0.074	-0.095	-0.114	-0.135	-0.154	-0.171	-0.189	-0.206	-0.222	-0.238	-0.252	-0.268	-0.281	-0.294	-0.305	-0.318	-0.328	-0.336	-0.345	-0.354	-0.360	-0.366	-0.371	-0.375	-0.378	-0.379	-0.380	-0.381	-0.381	-0.379	-0.376	-0.372	-0.369	-0.362	-0.355	-0.348	-0.339	-0.330	-0.320	-0.309	-0.298	-0.285	-0.271	-0.258	-0.242	-0.228	-0.211	-0.194	-0.178	-0.160	-0.142	-0.125	-0.105	-0.086	-0.068	-0.048	-0.029	-0.008	0.011	0.031	0.051	0.070	0.091	0.110	0.129	0.149	0.168	0.188	0.206	0.224	0.241	0.259	0.276	0.292	0.310	0.325	0.341	0.356	0.370	0.385	0.399	0.412	0.424	0.438	0.449	0.461	0.472	0.482	0.494	0.504	0.514	0.524	0.532	0.541	0.550	0.558	0.566	0.575	0.582	0.590	0.598	0.605	0.611	0.619	0.625	0.631	0.638	0.645	0.651	0.658	0.665	0.672	0.679	0.686	0.691	0.699	0.706	0.712	0.720	0.726	0.734	0.741	0.748	0.755	0.762	0.770	0.776	0.784	0.791	0.798	0.805	0.812	0.819	0.825	0.832	0.838	0.844	0.850	0.858	0.862	0.869	0.874	0.878	0.884	0.888	0.891	0.894	0.898	0.900	0.901	0.904	0.904	0.904	0.904	0.904	0.904	0.901	0.899	0.895	0.891	0.888	0.882	0.876	0.870	0.864	0.855	0.849	0.839	0.829	0.819	0.808	0.798	0.785	0.772	0.759	0.746	0.731	0.718	0.702	0.686	0.670	0.654	0.638	0.621	0.605	0.589	0.571	0.554	0.536	0.519	0.502	0.485	0.469	0.451	0.435	0.418	0.402	0.388	0.372	0.358	0.342	0.329	0.315	0.302	0.290	0.279	0.268	0.256	0.246	0.238	0.228	0.220	0.214	0.205	0.201	0.196	0.191	0.189	0.186	0.182	0.181	0.181	0.180	0.181	0.182	0.184	0.186	0.190	0.192	0.198	0.201	0.206	0.211	0.218	0.224	0.231	0.238	0.245	0.254	0.261	0.269	0.278	0.286	0.295	0.305	0.315	0.324	0.334	0.344	0.352	0.364	0.372	0.384	0.392	0.402	0.411	0.421	0.431	0.442	0.451	0.460	0.470	0.480	0.489	0.498	0.507	0.516	0.526	0.534	0.542	0.551	0.560	0.569	0.576	0.585	0.594	0.601	0.609	0.616	0.625	0.631	0.640	0.648	0.654	0.662	0.669	0.676	0.684	0.690	0.698	0.705	0.712	0.719	0.725	0.732	0.739	0.748	0.754	0.760	0.768	0.774	0.781	0.788	0.795	0.801	0.809	0.815	0.824	0.830	0.838	0.844	0.851	0.858	0.865	0.872	0.880	0.886	0.894	0.901	0.910	0.918	0.924	0.932	0.940	0.948	0.955	0.962	0.970	0.979	0.985	0.992	1.001	1.008	1.015	1.022	1.029	1.036	1.044	1.050	1.058	1.064	1.071	1.078	1.084	1.089	1.095	1.101	1.106	1.112	1.119	1.122	1.128	1.132	1.138	1.141	1.145	1.149	1.152	1.155	1.159	1.160	1.162	1.165	1.166	1.168	1.169	1.170	1.170	1.170	1.170	1.170	1.169	1.169	1.168	1.166	1.164	1.162	1.160	1.158	1.154	1.151	1.148	1.144	1.140	1.135	1.131	1.126	1.121	1.116	1.111	1.105	1.099	1.092	1.086	1.080	1.072	1.065	1.058	1.050	1.042	1.035	1.026	1.019	1.010	1.001	0.994	0.984	0.975	0.966	0.956	0.948	0.938	0.928	0.919	0.909	0.899	0.889	0.880	0.870	0.859	0.850	0.840	0.830	0.821	0.812	0.802	0.794	0.784	0.775	0.766	0.759	0.749	0.741	0.734	0.726	0.719	0.711	0.705	0.698	0.690	0.685	0.679	0.672	0.669	0.664	0.659	0.655	0.651	0.648	0.644	0.641	0.639	0.638	0.635	0.635	0.632	0.632	0.632	0.631	0.632	0.634	0.634	0.634	0.636	0.638	0.639	0.641	0.645	0.646	0.649	0.651	0.654	0.659	0.661	0.664	0.668	0.671	0.675	0.679	0.682	0.688	0.690	0.695	0.699	0.701	0.706	0.710	0.715	0.719	0.722	0.726	0.730	0.734	0.738	0.741	0.746	0.750	0.754	0.758	0.761	0.766	0.770	0.774	0.779	0.782	0.786	0.791	0.796	0.800	0.804	0.809	0.814	0.819	0.824	0.829	0.834	0.840	0.844	0.850	0.856	0.861	0.866	0.872	0.879	0.884	0.890	0.896	0.902	0.909	0.916	0.921	0.929	0.934	0.941	0.948	0.954	0.959	0.965	0.971	0.978	0.984	0.989	0.992	0.999	1.004	1.009	1.014	1.018	1.021	1.025	1.028	1.031	1.034	1.035	1.038	1.039	1.040	1.041	1.042	1.042	1.041	1.040	1.039	1.036	1.035	1.031	1.029	1.024	1.019	1.014	1.009	1.001	0.995	0.986	0.980	0.970	0.961	0.951	0.941	0.931	0.920	0.909	0.896	0.884	0.871	0.858	0.842	0.829	0.814	0.800	0.784	0.768	0.752	0.736	0.720	0.702	0.686	0.669	0.652	0.636	0.619	0.602	0.586	0.568	0.552	0.536	0.520	0.504	0.489	0.474	0.459	0.445	0.431	0.418	0.405	0.392	0.381	0.370	0.359	0.350	0.340	0.332	0.324	0.316	0.311	0.305	0.300	0.295	0.292	0.289	0.286	0.286	0.286	0.286	0.289	0.291	0.294	0.296	0.301	0.306	0.312	0.318	0.326	0.332	0.342	0.351	0.360	0.370	0.380	0.391	0.404	0.416	0.428	0.442	0.455	0.468	0.481	0.496	0.510	0.525	0.540	0.555	0.570	0.585	0.599	0.615	0.630	0.644	0.658	0.672	0.686	0.700	0.714	0.726	0.740	0.751	0.764	0.775	0.786	0.796	0.806	0.816	0.824	0.832	0.841	0.848	0.855	0.859	0.865	0.870	0.874	0.876	0.879	0.880	0.881	0.881	0.881	0.881	0.880	0.878	0.875	0.872	0.869	0.864	0.860	0.855	0.849	0.842	0.836	0.830	0.822	0.815	0.809	0.800	0.792	0.784	0.776	0.769	0.759	0.751	0.742	0.734	0.725	0.718	0.710	0.701	0.694	0.686	0.679	0.671	0.664	0.658	0.651	0.645	0.639	0.634	0.629	0.624	0.620	0.615	0.611	0.608	0.605	0.602	0.599	0.596	0.595	0.594	0.591	0.590	0.590	0.589	0.589	0.588	0.589	0.589	0.589	0.589	0.589	0.591	0.591	0.591	0.592	0.594	0.595	0.596	0.598	0.598	0.599	0.599	0.600	0.600	0.601	0.601	0.600	0.600	0.599	0.599	0.598	0.595	0.594	0.592	0.589	0.586	0.582	0.579	0.575	0.570	0.564	0.560	0.554	0.548	0.540	0.532	0.525	0.518	0.507	0.499	0.489	0.480	0.469	0.458	0.446	0.434	0.421	0.409	0.395	0.381	0.368	0.354	0.339	0.324	0.308	0.292	0.276	0.260	0.244	0.228	0.210	0.194	0.178	0.160	0.142	0.126	0.109	0.092	0.074	0.058	0.040	0.024	0.008	-0.009	-0.025	-0.041	-0.058	-0.072	-0.089	-0.102	-0.118	-0.131	-0.144	-0.158	-0.169	-0.182	-0.194	-0.205	-0.216	-0.225	-0.235	-0.244	-0.252	-0.260	-0.268	-0.275	-0.280	-0.285	-0.291	-0.295	-0.299	-0.302	-0.304	-0.305	-0.306	-0.308	-0.308	-0.309	-0.306	-0.305	-0.301	-0.299	-0.296	-0.291	-0.288	-0.282	-0.278	-0.272	-0.268	-0.260	-0.255	-0.248	-0.240	-0.234	-0.226	-0.219	-0.211	-0.204	-0.196	-0.189	-0.182	-0.175	-0.168	-0.161	-0.154	-0.148	-0.141	-0.135	-0.130	-0.125	-0.120	-0.116	-0.112	-0.110	-0.106	-0.105	-0.104	-0.104	-0.102	-0.104	-0.105	-0.106	-0.110	-0.112	-0.116	-0.121	-0.126	-0.132	-0.138	-0.145	-0.152	-0.160	-0.169	-0.180	-0.189	-0.199	-0.209	-0.221	-0.232	-0.244	-0.258	-0.269	-0.281	-0.295	-0.308	-0.322	-0.334	-0.348	-0.361	-0.375	-0.388	-0.401	-0.415	-0.428	-0.440	-0.451	-0.462	-0.474	-0.485	-0.495	-0.504	-0.514	-0.522	-0.531	-0.538	-0.544	-0.549	-0.555	-0.560	-0.562	-0.566	-0.569	-0.569	-0.569	-0.569	-0.569	-0.566	-0.562	-0.558	-0.554	-0.549	-0.542	-0.536	-0.528	-0.519	-0.509	-0.498	-0.488	-0.476	-0.464	-0.450	-0.436	-0.421	-0.408	-0.391	-0.376	-0.360	-0.342	-0.325	-0.308	-0.290	-0.272	-0.254	-0.235	-0.216	-0.198	-0.179	-0.159	-0.140	-0.121	-0.101	-0.082	-0.065	-0.046	-0.029	-0.010	0.008	0.025	0.041	0.059	0.075	0.089	0.105	0.119	0.134	0.146	0.160	0.171	0.184	0.194	0.204	0.214	0.224	0.231	0.240	0.245	0.252	0.259	0.262	0.266	0.270	0.274	0.276	0.278	0.279	0.279	0.279	0.279	0.278	0.275	0.272	0.270	0.266	0.261	0.258	0.254	0.248	0.241	0.236	0.231	0.225	0.219	0.211	0.206	0.200	0.192	0.186	0.179	0.172	0.166	0.160	0.154	0.146	0.141	0.135	0.129	0.124	0.119	0.115	0.109	0.105	0.102	0.099	0.098	0.094	0.091	0.091	0.090	0.091	0.090	0.092	0.092	0.094	0.098	0.100	0.104	0.108	0.110	0.115	0.120	0.125	0.131	0.138	0.144	0.150	0.158	0.164	0.170	0.179	0.185	0.192	0.199	0.208	0.214	0.222	0.228	0.235	0.241	0.248	0.254	0.259	0.264	0.269	0.274	0.278	0.280	0.284	0.285	0.288	0.289	0.289	0.289	0.288	0.286	0.285	0.282	0.280	0.276	0.272	0.268	0.264	0.258	0.251	0.245	0.238	0.231	0.224	0.216	0.208	0.199	0.191	0.182	0.174	0.166	0.158	0.148	0.140	0.131	0.124	0.115	0.108	0.100	0.092	0.084	0.080	0.072	0.068	0.062	0.059	0.054	0.050	0.048	0.045	0.042	0.041	0.040	0.040	0.040	0.041	0.041	0.042	0.045	0.049	0.051	0.055	0.059	0.064	0.068	0.072	0.076	0.081	0.088	0.092	0.099	0.105	0.111	0.118	0.122	0.129	0.134	0.140	0.145	0.150	0.156	0.160	0.164	0.169	0.172	0.175	0.179	0.181	0.184	0.185	0.186	0.186	0.188	0.188	0.186	0.185	0.182	0.181	0.178	0.175	0.171	0.168	0.162	0.158	0.152	0.146	0.140	0.134	0.126	0.120	0.112	0.104	0.096	0.088	0.080	0.070	0.062	0.054	0.044	0.035	0.025	0.016	0.006	-0.002	-0.011	-0.021	-0.030	-0.039	-0.048	-0.056	-0.065	-0.074	-0.082	-0.091	-0.098	-0.105	-0.114	-0.121	-0.129	-0.134	-0.141	-0.149	-0.154	-0.159	-0.165	-0.169	-0.174	-0.179	-0.182	-0.186	-0.190	-0.194	-0.196	-0.199	-0.201	-0.204	-0.205	-0.208	-0.209	-0.210	-0.211	-0.211	-0.211	-0.212	-0.212	-0.214	-0.212	-0.214	-0.214	-0.214	-0.214	-0.214	-0.214	-0.212	-0.212	-0.212	-0.212	-0.212	-0.212	-0.214	-0.214	-0.216	-0.218	-0.220	-0.221	-0.224	-0.228	-0.230	-0.234	-0.238	-0.242	-0.249	-0.254	-0.260	-0.268	-0.275	-0.282	-0.290	-0.300	-0.310	-0.320	-0.331	-0.342	-0.355	-0.368	-0.381	-0.395	-0.410	-0.424	-0.440	-0.456	-0.472	-0.490	-0.506	-0.524	-0.542	-0.560	-0.579	-0.598	-0.618	-0.636	-0.656	-0.675	-0.695	-0.715	-0.734	-0.754	-0.772	-0.791	-0.810	-0.829	-0.846	-0.864	-0.880	-0.896	-0.912	-0.928	-0.942	-0.956	-0.969	-0.981	-0.992	-1.002	-1.014	-1.021	-1.029	-1.036	-1.041	-1.048	-1.049	-1.052	-1.052	-1.054	-1.052	-1.050	-1.049	-1.045	-1.039	-1.032	-1.025	-1.018	-1.009	-0.999	-0.989	-0.976	-0.965	-0.951	-0.938	-0.921	-0.908	-0.891	-0.874	-0.858	-0.839	-0.822	-0.804	-0.785	-0.766	-0.746	-0.728	-0.708	-0.689	-0.669	-0.650	-0.630	-0.611	-0.592	-0.574	-0.556	-0.539	-0.521	-0.505	-0.489	-0.474	-0.459	-0.445	-0.431	-0.419	-0.406	-0.396	-0.385	-0.375	-0.366	-0.359	-0.352	-0.346	-0.341	-0.336	-0.334	-0.331	-0.330	-0.330	-0.331	-0.332	-0.335	-0.340	-0.344	-0.350	-0.356	-0.362	-0.370	-0.380	-0.390	-0.400	-0.411	-0.422	-0.435	-0.450	-0.464	-0.478	-0.492	-0.509	-0.524	-0.541	-0.559	-0.575	-0.594	-0.611	-0.629	-0.649	-0.666	-0.685	-0.705	-0.724	-0.742	-0.761	-0.781	-0.800	-0.819	-0.839	-0.856	-0.875	-0.894	-0.911	-0.928	-0.945	-0.961	-0.979	-0.994	-1.009	-1.022	-1.038	-1.051	-1.065	-1.076	-1.089	-1.100	-1.110	-1.121	-1.130	-1.138	-1.145	-1.152	-1.159	-1.165	-1.170	-1.174	-1.176	-1.180	-1.181	-1.182	-1.184	-1.182	-1.181	-1.180	-1.179	-1.176	-1.172	-1.169	-1.164	-1.160	-1.155	-1.150	-1.144	-1.139	-1.132	-1.126	-1.119	-1.112	-1.105	-1.099	-1.092	-1.085	-1.079	-1.072	-1.066	-1.060	-1.054	-1.049	-1.044	-1.040	-1.035	-1.032	-1.029	-1.026	-1.025	-1.022	-1.022	-1.024	-1.024	-1.025	-1.028	-1.031	-1.035	-1.039	-1.045	-1.051	-1.058	-1.065	-1.074	-1.084	-1.094	-1.104	-1.114	-1.126	-1.139	-1.151	-1.165	-1.179	-1.192	-1.208	-1.222	-1.238	-1.252	-1.270	-1.286	-1.301	-1.319	-1.335	-1.352	-1.368	-1.384	-1.401	-1.418	-1.432	-1.449	-1.464	-1.479	-1.492	-1.506	-1.520	-1.531	-1.544	-1.556	-1.566	-1.576	-1.588	-1.596	-1.604	-1.610	-1.618	-1.622	-1.628	-1.631	-1.635	-1.639	-1.640	-1.641	-1.641	-1.641	-1.639	-1.636	-1.634	-1.631	-1.625	-1.620	-1.615	-1.608	-1.600	-1.592	-1.585	-1.576	-1.566	-1.558	-1.548	-1.538	-1.528	-1.516	-1.506	-1.495	-1.484	-1.471	-1.461	-1.450	-1.440	-1.428	-1.418	-1.408	-1.396	-1.386	-1.378	-1.369	-1.359	-1.350	-1.342	-1.335	-1.329	-1.322	-1.318	-1.312	-1.308	-1.305	-1.301	-1.300	-1.299	-1.299	-1.299	-1.300	-1.301	-1.304	-1.306	-1.311	-1.316	-1.322	-1.328	-1.335	-1.342	-1.351	-1.360	-1.370	-1.380	-1.391	-1.402	-1.415	-1.428	-1.440	-1.452	-1.468	-1.481	-1.496	-1.510	-1.526	-1.541	-1.558	-1.572	-1.588	-1.605	-1.621	-1.638	-1.652	-1.669	-1.684	-1.699	-1.714	-1.729	-1.744	-1.759	-1.771	-1.786	-1.800	-1.812	-1.825	-1.836	-1.849	-1.859	-1.870	-1.880	-1.889	-1.899	-1.906	-1.914	-1.920	-1.926	-1.932	-1.938	-1.941	-1.945	-1.950	-1.950	-1.952	-1.952	-1.954	-1.952	-1.951	-1.950	-1.946	-1.944	-1.940	-1.936	-1.931	-1.926	-1.921	-1.914	-1.908	-1.900	-1.894	-1.886	-1.878	-1.870	-1.861	-1.852	-1.842	-1.834	-1.825	-1.815	-1.806	-1.796	-1.786	-1.778	-1.768	-1.759	-1.749	-1.741	-1.731	-1.724	-1.715	-1.708	-1.700	-1.692	-1.686	-1.680	-1.674	-1.668	-1.662	-1.659	-1.655	-1.651	-1.648	-1.644	-1.642	-1.641	-1.639	-1.638	-1.638	-1.638	-1.638	-1.638	-1.640	-1.640	-1.641	-1.644	-1.646	-1.649	-1.651	-1.654	-1.656	-1.660	-1.662	-1.666	-1.669	-1.672	-1.675	-1.678	-1.680	-1.682	-1.685	-1.685	-1.686	-1.688	-1.688	-1.688	-1.686	-1.685	-1.684	-1.681	-1.679	-1.674	-1.670	-1.665	-1.659	-1.652	-1.645	-1.638	-1.629	-1.619	-1.609	-1.598	-1.586	-1.572	-1.559	-1.546	-1.532	-1.516	-1.500	-1.484	-1.466	-1.449	-1.431	-1.412	-1.392	-1.374	-1.354	-1.334	-1.315	-1.294	-1.272	-1.252	-1.232	-1.212	-1.192	-1.172	-1.152	-1.132	-1.112	-1.094	-1.076	-1.059	-1.041	-1.025	-1.009	-0.994	-0.979	-0.965	-0.952	-0.941	-0.929	-0.920	-0.910	-0.902	-0.895	-0.889	-0.882	-0.879	-0.875	-0.872	-0.871	-0.871	-0.872	-0.875	-0.876	-0.881	-0.886	-0.892	-0.899	-0.906	-0.915	-0.924	-0.934	-0.945	-0.956	-0.969	-0.981	-0.995	-1.008	-1.022	-1.039	-1.052	-1.070	-1.086	-1.102	-1.119	-1.136	-1.154	-1.170	-1.188	-1.206	-1.224	-1.241	-1.259	-1.275	-1.292	-1.309	-1.325	-1.341	-1.358	-1.372	-1.388	-1.402	-1.416	-1.430	-1.444	-1.455	-1.468	-1.479	-1.489	-1.500	-1.509	-1.516	-1.524	-1.531	-1.539	-1.544	-1.549	-1.554	-1.558	-1.560	-1.561	-1.561	-1.562	-1.561	-1.560	-1.558	-1.554	-1.550	-1.546	-1.542	-1.536	-1.530	-1.524	-1.515	-1.509	-1.500	-1.491	-1.482	-1.474	-1.464	-1.452	-1.444	-1.434	-1.422	-1.412	-1.402	-1.392	-1.381	-1.371	-1.361	-1.352	-1.342	-1.334	-1.325	-1.318	-1.311	-1.304	-1.298	-1.291	-1.286	-1.281	-1.278	-1.275	-1.274	-1.271	-1.271	-1.271	-1.272	-1.274	-1.278	-1.280	-1.285	-1.290	-1.295	-1.301	-1.309	-1.318	-1.326	-1.335	-1.345	-1.354	-1.365	-1.378	-1.389	-1.401	-1.414	-1.426	-1.439	-1.451	-1.465	-1.479	-1.491	-1.504	-1.518	-1.530	-1.544	-1.555	-1.566	-1.578	-1.588	-1.598	-1.608	-1.616	-1.625	-1.632	-1.639	-1.645	-1.650	-1.655	-1.659	-1.661	-1.662	-1.662	-1.664	-1.662	-1.660	-1.658	-1.654	-1.649	-1.642	-1.635	-1.629	-1.620	-1.612	-1.602	-1.590	-1.580	-1.566	-1.552	-1.540	-1.525	-1.510	-1.495	-1.479	-1.462	-1.445	-1.429	-1.411	-1.392	-1.376	-1.358	-1.339	-1.320	-1.302	-1.285	-1.266	-1.248	-1.230	-1.214	-1.195	-1.179	-1.161	-1.145	-1.130	-1.112	-1.099	-1.084	-1.070	-1.056	-1.045	-1.032	-1.021	-1.011	-1.001	-0.991	-0.982	-0.975	-0.969	-0.962	-0.958	-0.954	-0.950	-0.948	-0.945	-0.945	-0.945	-0.945	-0.948	-0.950	-0.952	-0.958	-0.962	-0.968	-0.974	-0.982	-0.989	-0.998	-1.008	-1.016	-1.028	-1.038	-1.050	-1.062	-1.075	-1.088	-1.101	-1.115	-1.129	-1.144	-1.159	-1.174	-1.189	-1.204	-1.219	-1.235	-1.250	-1.265	-1.281	-1.296	-1.312	-1.328	-1.342	-1.358	-1.371	-1.388	-1.400	-1.415	-1.429	-1.442	-1.454	-1.468	-1.479	-1.491	-1.502	-1.514	-1.524	-1.534	-1.544	-1.554	-1.562	-1.570	-1.578	-1.586	-1.592	-1.599	-1.604	-1.610	-1.615	-1.620	-1.625	-1.629	-1.631	-1.636	-1.639	-1.641	-1.644	-1.646	-1.648	-1.649	-1.651	-1.652	-1.652	-1.654	-1.652	-1.654	-1.654	-1.655	-1.654	-1.654	-1.654	-1.654	-1.654	-1.652	-1.652	-1.652	-1.652	-1.651	-1.651	-1.651	-1.651	-1.651	-1.652	-1.651	-1.652	-1.652	-1.652	-1.652	-1.654	-1.655	-1.655	-1.655	-1.656	-1.655	-1.656	-1.658	-1.656	-1.658	-1.658	-1.658	-1.658	-1.658	-1.656	-1.656	-1.655	-1.655	-1.652	-1.651	-1.650	-1.648	-1.645	-1.641	-1.639	-1.635	-1.631	-1.625	-1.620	-1.614	-1.606	-1.599	-1.591	-1.582	-1.574	-1.564	-1.555	-1.542	-1.531	-1.519	-1.506	-1.491	-1.478	-1.462	-1.446	-1.430	-1.412	-1.395	-1.376	-1.359	-1.339	-1.319	-1.299	-1.278	-1.258	-1.236	-1.215	-1.192	-1.170	-1.148	-1.126	-1.104	-1.081	-1.059	-1.036	-1.015	-0.994	-0.972	-0.952	-0.931	-0.912	-0.894	-0.875	-0.858	-0.841	-0.825	-0.809	-0.796	-0.781	-0.770	-0.759	-0.749	-0.740	-0.731	-0.725	-0.719	-0.715	-0.712	-0.709	-0.708	-0.709	-0.709	-0.711	-0.715	-0.720	-0.725	-0.732	-0.740	-0.749	-0.758	-0.768	-0.779	-0.791	-0.804	-0.816	-0.831	-0.845	-0.860	-0.875	-0.890	-0.905	-0.921	-0.938	-0.954	-0.970	-0.985	-1.001	-1.016	-1.032	-1.049	-1.064	-1.079	-1.094	-1.108	-1.121	-1.134	-1.148	-1.159	-1.170	-1.181	-1.191	-1.201	-1.210	-1.219	-1.225	-1.232	-1.239	-1.244	-1.249	-1.254	-1.256	-1.260	-1.262	-1.264	-1.265	-1.265	-1.265	-1.265	-1.265	-1.262	-1.261	-1.259	-1.258	-1.252	-1.250	-1.246	-1.242	-1.238	-1.235	-1.231	-1.225	-1.220	-1.215	-1.209	-1.204	-1.199	-1.194	-1.188	-1.181	-1.176	-1.171	-1.165	-1.160	-1.156	-1.150	-1.145	-1.140	-1.136	-1.131	-1.126	-1.121	-1.118	-1.114	-1.110	-1.106	-1.102	-1.099	-1.096	-1.092	-1.089	-1.086	-1.084	-1.081	-1.079	-1.076	-1.074	-1.072	-1.070	-1.069	-1.066	-1.065	-1.064	-1.061	-1.060	-1.058	-1.056	-1.055	-1.054	-1.051	-1.049	-1.048	-1.046	-1.044	-1.041	-1.039	-1.036	-1.032	-1.029	-1.026	-1.021	-1.019	-1.014	-1.009	-1.005	-0.999	-0.994	-0.986	-0.981	-0.975	-0.969	-0.960	-0.954	-0.946	-0.936	-0.929	-0.920	-0.911	-0.901	-0.891	-0.880	-0.870	-0.859	-0.848	-0.836	-0.826	-0.814	-0.802	-0.790	-0.778	-0.765	-0.754	-0.740	-0.728	-0.715	-0.702	-0.690	-0.678	-0.666	-0.654	-0.641	-0.630	-0.618	-0.606	-0.596	-0.585	-0.574	-0.564	-0.552	-0.542	-0.532	-0.525	-0.515	-0.506	-0.500	-0.491	-0.485	-0.479	-0.471	-0.465	-0.460	-0.456	-0.451	-0.448	-0.444	-0.440	-0.438	-0.436	-0.434	-0.432	-0.431	-0.430	-0.430	-0.429	-0.430	-0.430	-0.431	-0.432	-0.432	-0.434	-0.436	-0.439	-0.441	-0.444	-0.445	-0.449	-0.452	-0.455	-0.459	-0.462	-0.466	-0.470	-0.474	-0.479	-0.482	-0.488	-0.491	-0.496	-0.501	-0.505	-0.510	-0.515	-0.520	-0.525	-0.529	-0.534	-0.539	-0.544	-0.548	-0.554	-0.559	-0.562	-0.568	-0.572	-0.578	-0.582	-0.588	-0.591	-0.595	-0.600	-0.602	-0.608	-0.611	-0.614	-0.619	-0.621	-0.624	-0.628	-0.631	-0.634	-0.636	-0.638	-0.640	-0.642	-0.644	-0.645	-0.645	-0.646	-0.648	-0.646	-0.648	-0.646	-0.646	-0.645	-0.644	-0.642	-0.641	-0.639	-0.636	-0.635	-0.631	-0.628	-0.624	-0.619	-0.615	-0.611	-0.606	-0.602	-0.598	-0.591	-0.586	-0.581	-0.575	-0.569	-0.562	-0.556	-0.551	-0.545	-0.539	-0.531	-0.525	-0.520	-0.512	-0.506	-0.499	-0.494	-0.486	-0.481	-0.474	-0.469	-0.462	-0.456	-0.450	-0.445	-0.439	-0.432	-0.428	-0.422	-0.415	-0.410	-0.404	-0.399	-0.394	-0.388	-0.382	-0.378	-0.370	-0.365	-0.359	-0.352	-0.346	-0.340	-0.334	-0.328	-0.320	-0.314	-0.305	-0.299	-0.290	-0.282	-0.274	-0.264	-0.255	-0.246	-0.235	-0.225	-0.215	-0.204	-0.192	-0.181	-0.169	-0.156	-0.144	-0.130	-0.116	-0.102	-0.089	-0.074	-0.058	-0.042	-0.026	-0.011	0.005	0.021	0.038	0.054	0.071	0.088	0.105	0.122	0.139	0.156	0.174	0.190	0.206	0.224	0.240	0.256	0.274	0.290	0.305	0.320	0.335	0.350	0.365	0.378	0.392	0.405	0.418	0.430	0.442	0.455	0.465	0.476	0.486	0.495	0.504	0.511	0.520	0.526	0.534	0.540	0.545	0.550	0.552	0.556	0.560	0.562	0.565	0.565	0.566	0.566	0.565	0.565	0.562	0.560	0.558	0.555	0.550	0.545	0.540	0.536	0.530	0.524	0.516	0.510	0.502	0.494	0.486	0.476	0.466	0.458	0.448	0.438	0.428	0.416	0.405	0.394	0.382	0.370	0.359	0.348	0.335	0.322	0.311	0.299	0.286	0.274	0.261	0.250	0.238	0.225	0.212	0.200	0.188	0.176	0.164	0.152	0.141	0.130	0.119	0.109	0.099	0.089	0.080	0.070	0.060	0.051	0.044	0.035	0.028	0.020	0.014	0.008	0.001	-0.005	-0.011	-0.015	-0.020	-0.024	-0.028	-0.030	-0.034	-0.038	-0.039	-0.041	-0.042	-0.044	-0.044	-0.044	-0.044	-0.044	-0.042	-0.041	-0.040	-0.039	-0.036	-0.035	-0.032	-0.031	-0.029	-0.026	-0.024	-0.021	-0.019	-0.018	-0.014	-0.012	-0.009	-0.008	-0.006	-0.004	-0.002	-0.001	0.000	0.000	0.001	0.000	0.000	-0.001	-0.002	-0.005	-0.008	-0.011	-0.015	-0.019	-0.022	-0.029	-0.035	-0.042	-0.050	-0.058	-0.066	-0.076	-0.088	-0.098	-0.109	-0.122	-0.134	-0.148	-0.162	-0.178	-0.194	-0.209	-0.226	-0.241	-0.260	-0.276	-0.295	-0.314	-0.332	-0.351	-0.370	-0.389	-0.408	-0.426	-0.446	-0.465	-0.484	-0.501	-0.520	-0.538	-0.555	-0.574	-0.589	-0.604	-0.618	-0.631	-0.645	-0.658	-0.669	-0.680	-0.689	-0.698	-0.705	-0.710	-0.716	-0.719	-0.722	-0.724	-0.725	-0.724	-0.721	-0.718	-0.714	-0.708	-0.701	-0.694	-0.685	-0.675	-0.665	-0.654	-0.640	-0.628	-0.614	-0.598	-0.582	-0.566	-0.550	-0.534	-0.516	-0.499	-0.481	-0.464	-0.446	-0.429	-0.411	-0.395	-0.379	-0.362	-0.348	-0.332	-0.319	-0.304	-0.291	-0.280	-0.269	-0.260	-0.251	-0.244	-0.236	-0.230	-0.226	-0.222	-0.221	-0.220	-0.221	-0.222	-0.226	-0.230	-0.235	-0.242	-0.251	-0.260	-0.270	-0.281	-0.294	-0.308	-0.321	-0.336	-0.352	-0.369	-0.386	-0.404	-0.421	-0.440	-0.460	-0.479	-0.498	-0.518	-0.538	-0.558	-0.578	-0.595	-0.615	-0.632	-0.652	-0.670	-0.686	-0.704	-0.720	-0.735	-0.750	-0.764	-0.776	-0.789	-0.800	-0.810	-0.820	-0.828	-0.835	-0.840	-0.845	-0.849	-0.851	-0.852	-0.852	-0.852	-0.850	-0.848	-0.842	-0.838	-0.831	-0.822	-0.814	-0.804	-0.794	-0.782	-0.770	-0.756	-0.741	-0.726	-0.710	-0.695	-0.678	-0.659	-0.641	-0.620	-0.600	-0.579	-0.558	-0.536	-0.514	-0.492	-0.470	-0.448	-0.422	-0.400	-0.376	-0.354	-0.330	-0.308	-0.284	-0.260	-0.238	-0.214	-0.191	-0.169	-0.145	-0.124	-0.102	-0.081	-0.059	-0.039	-0.019	0.001	0.020	0.039	0.056	0.075	0.091	0.109	0.124	0.139	0.152	0.166	0.180	0.192	0.204	0.216	0.228	0.238	0.246	0.255	0.264	0.271	0.278	0.285	0.291	0.298	0.302	0.308	0.312	0.316	0.321	0.325	0.328	0.332	0.335	0.339	0.341	0.345	0.348	0.351	0.355	0.358	0.361	0.365	0.369	0.372	0.376	0.381	0.386	0.392	0.400	0.406	0.414	0.421	0.428	0.436	0.445	0.456	0.466	0.476	0.488	0.500	0.512	0.525	0.538	0.551	0.566	0.581	0.596	0.612	0.629	0.645	0.662	0.679	0.696	0.715	0.731	0.750	0.770	0.789	0.808	0.826	0.845	0.865	0.882	0.901	0.920	0.939	0.958	0.975	0.992	1.009	1.028	1.042	1.060	1.075	1.090	1.104	1.118	1.131	1.144	1.156	1.168	1.178	1.188	1.196	1.205	1.212	1.220	1.226	1.230	1.235	1.239	1.241	1.244	1.245	1.245	1.244	1.244	1.241	1.240	1.236	1.231	1.228	1.221	1.215	1.209	1.201	1.194	1.185	1.176	1.166	1.158	1.148	1.136	1.125	1.114	1.102	1.091	1.079	1.066	1.054	1.042	1.030	1.016	1.004	0.990	0.979	0.966	0.954	0.940	0.928	0.916	0.905	0.895	0.882	0.872	0.862	0.852	0.842	0.834	0.825	0.816	0.809	0.801	0.794	0.788	0.781	0.776	0.771	0.768	0.762	0.760	0.758	0.755	0.752	0.751	0.751	0.750	0.750	0.750	0.751	0.752	0.755	0.758	0.759	0.761	0.765	0.769	0.771	0.776	0.780	0.784	0.788	0.791	0.798	0.801	0.805	0.809	0.814	0.818	0.821	0.825	0.829	0.831	0.835	0.838	0.840	0.842	0.844	0.845	0.846	0.846	0.846	0.845	0.845	0.842	0.840	0.838	0.835	0.831	0.828	0.822	0.816	0.811	0.804	0.798	0.790	0.782	0.772	0.765	0.755	0.745	0.735	0.724	0.712	0.701	0.690	0.678	0.664	0.651	0.638	0.625	0.612	0.599	0.585	0.571	0.558	0.544	0.531	0.516	0.502	0.490	0.476	0.464	0.450	0.438	0.426	0.415	0.404	0.392	0.382	0.371	0.362	0.354	0.345	0.338	0.329	0.322	0.318	0.311	0.306	0.301	0.298	0.296	0.292	0.290	0.290	0.289	0.289	0.290	0.290	0.291	0.292	0.295	0.299	0.301	0.305	0.309	0.312	0.318	0.320	0.325	0.330	0.334	0.339	0.342	0.346	0.350	0.352	0.356	0.359	0.361	0.362	0.364	0.365	0.365	0.364	0.362	0.361	0.358	0.354	0.349	0.342	0.336	0.328	0.319	0.310	0.299	0.288	0.275	0.261	0.246	0.231	0.215	0.196	0.178	0.159	0.139	0.118	0.095	0.072	0.050	0.025	0.001	-0.024	-0.050	-0.076	-0.102	-0.129	-0.155	-0.184	-0.210	-0.236	-0.264	-0.290	-0.318	-0.344	-0.369	-0.395	-0.420	-0.444	-0.468	-0.491	-0.512	-0.535	-0.556	-0.576	-0.594	-0.612	-0.630	-0.645	-0.659	-0.672	-0.684	-0.694	-0.704	-0.711	-0.719	-0.725	-0.729	-0.732	-0.735	-0.735	-0.735	-0.731	-0.729	-0.724	-0.720	-0.714	-0.705	-0.695	-0.686	-0.675	-0.664	-0.650	-0.638	-0.624	-0.609	-0.592	-0.575	-0.559	-0.541	-0.522	-0.504	-0.485	-0.466	-0.446	-0.426	-0.408	-0.386	-0.368	-0.348	-0.328	-0.309	-0.289	-0.270	-0.251	-0.234	-0.215	-0.198	-0.181	-0.166	-0.149	-0.134	-0.120	-0.106	-0.094	-0.081	-0.069	-0.058	-0.048	-0.039	-0.030	-0.022	-0.015	-0.009	-0.005	0.001	0.005	0.006	0.010	0.010	0.011	0.010	0.011	0.009	0.008	0.004	0.001	-0.002	-0.006	-0.010	-0.016	-0.020	-0.026	-0.031	-0.036	-0.044	-0.049	-0.055	-0.061	-0.068	-0.071	-0.078	-0.082	-0.086	-0.091	-0.096	-0.099	-0.102	-0.105	-0.106	-0.106	-0.108	-0.108	-0.105	-0.102	-0.099	-0.095	-0.090	-0.084	-0.078	-0.068	-0.059	-0.048	-0.036	-0.024	-0.010	0.005	0.022	0.039	0.058	0.078	0.098	0.120	0.142	0.168	0.192	0.219	0.245	0.272	0.301	0.330	0.361	0.391	0.422	0.455	0.489	0.521	0.555	0.589	0.622	0.656	0.690	0.724	0.759	0.792	0.828	0.860	0.894	0.926	0.959	0.990	1.020	1.051	1.081	1.109	1.136	1.162	1.188	1.212	1.235	1.256	1.279	1.298	1.315	1.331	1.345	1.360	1.371	1.381	1.391	1.399	1.404	1.409	1.411	1.411	1.411	1.410	1.406	1.401	1.395	1.388	1.379	1.368	1.356	1.344	1.330	1.315	1.299	1.281	1.264	1.245	1.225	1.205	1.184	1.162	1.140	1.119	1.095	1.071	1.048	1.024	1.000	0.976	0.951	0.928	0.904	0.880	0.858	0.836	0.812	0.790	0.769	0.748	0.728	0.708	0.689	0.670	0.651	0.635	0.619	0.602	0.588	0.574	0.561	0.549	0.538	0.526	0.516	0.507	0.500	0.492	0.485	0.480	0.474	0.470	0.466	0.464	0.462	0.460	0.459	0.458	0.459	0.459	0.460	0.460	0.462	0.465	0.466	0.469	0.471	0.474	0.476	0.479	0.480	0.484	0.485	0.488	0.489	0.490	0.491	0.492	0.492	0.491	0.491	0.490	0.489	0.485	0.484	0.480	0.476	0.470	0.466	0.460	0.452	0.445	0.438	0.429	0.419	0.410	0.399	0.388	0.376	0.364	0.351	0.339	0.324	0.309	0.295	0.280	0.265	0.250	0.232	0.218	0.201	0.185	0.169	0.151	0.136	0.120	0.104	0.088	0.072	0.056	0.041	0.028	0.012	-0.001	-0.015	-0.028	-0.040	-0.051	-0.062	-0.071	-0.081	-0.090	-0.098	-0.105	-0.111	-0.118	-0.121	-0.125	-0.129	-0.131	-0.132	-0.134	-0.132	-0.131	-0.130	-0.126	-0.124	-0.120	-0.115	-0.109	-0.102	-0.095	-0.088	-0.080	-0.070	-0.061	-0.051	-0.041	-0.029	-0.018	-0.006	0.006	0.019	0.031	0.045	0.058	0.071	0.084	0.098	0.111	0.124	0.136	0.151	0.164	0.175	0.189	0.200	0.212	0.224	0.235	0.246	0.258	0.266	0.276	0.285	0.294	0.301	0.309	0.318	0.322	0.329	0.336	0.340	0.345	0.349	0.352	0.355	0.359	0.361	0.362	0.362	0.365	0.365	0.365	0.365	0.364	0.364	0.362	0.361	0.360	0.359	0.356	0.354	0.352	0.350	0.349	0.345	0.344	0.341	0.340	0.339	0.335	0.334	0.332	0.330	0.329	0.328	0.326	0.326	0.325	0.324	0.324	0.324	0.325	0.325	0.325	0.325	0.328	0.328	0.330	0.331	0.332	0.334	0.338	0.340	0.341	0.344	0.348	0.349	0.352	0.355	0.359	0.360	0.364	0.366	0.370	0.372	0.374	0.376	0.380	0.381	0.384	0.386	0.386	0.389	0.389	0.390	0.390	0.390	0.389	0.389	0.388	0.385	0.384	0.380	0.378	0.374	0.369	0.364	0.359	0.351	0.345	0.338	0.330	0.320	0.311	0.300	0.289	0.278	0.265	0.251	0.238	0.221	0.205	0.189	0.172	0.154	0.135	0.114	0.094	0.071	0.049	0.025	0.001	-0.024	-0.050	-0.075	-0.104	-0.131	-0.160	-0.189	-0.219	-0.250	-0.281	-0.314	-0.345	-0.378	-0.411	-0.445	-0.480	-0.512	-0.548	-0.582	-0.619	-0.654	-0.690	-0.725	-0.761	-0.796	-0.832	-0.869	-0.904	-0.939	-0.975	-1.011	-1.045	-1.079	-1.112	-1.146	-1.179	-1.212	-1.244	-1.275	-1.306	-1.335	-1.365	-1.394	-1.421	-1.449	-1.475	-1.501	-1.525	-1.549	-1.571	-1.592	-1.614	-1.634	-1.652	-1.670	-1.686	-1.702	-1.718	-1.732	-1.742	-1.755	-1.765	-1.774	-1.782	-1.790	-1.796	-1.801	-1.806	-1.810	-1.812	-1.814	-1.815	-1.815	-1.815	-1.814	-1.811	-1.809	-1.805	-1.801	-1.796	-1.791	-1.785	-1.779	-1.774	-1.766	-1.760	-1.751	-1.744	-1.738	-1.730	-1.722	-1.715	-1.708	-1.701	-1.694	-1.688	-1.681	-1.675	-1.669	-1.664	-1.660	-1.656	-1.652	-1.649	-1.648	-1.645	-1.645	-1.644	-1.644	-1.645	-1.648	-1.650	-1.652	-1.658	-1.661	-1.668	-1.674	-1.680	-1.688	-1.696	-1.705	-1.714	-1.722	-1.732	-1.744	-1.754	-1.765	-1.776	-1.789	-1.800	-1.812	-1.824	-1.836	-1.849	-1.860	-1.872	-1.882	-1.892	-1.902	-1.912	-1.922	-1.930	-1.939	-1.946	-1.954	-1.960	-1.964	-1.970	-1.972	-1.976	-1.976	-1.978	-1.978	-1.976	-1.974	-1.971	-1.968	-1.962	-1.956	-1.950	-1.942	-1.935	-1.925	-1.915	-1.904	-1.892	-1.880	-1.866	-1.854	-1.840	-1.825	-1.811	-1.798	-1.781	-1.766	-1.751	-1.736	-1.721	-1.708	-1.692	-1.679	-1.664	-1.651	-1.638	-1.626	-1.614	-1.604	-1.592	-1.584	-1.574	-1.566	-1.559	-1.552	-1.548	-1.542	-1.539	-1.538	-1.536	-1.534	-1.535	-1.538	-1.539	-1.542	-1.545	-1.550	-1.556	-1.562	-1.570	-1.578	-1.585	-1.594	-1.604	-1.612	-1.624	-1.634	-1.644	-1.655	-1.666	-1.678	-1.689	-1.699	-1.711	-1.721	-1.732	-1.741	-1.752	-1.761	-1.770	-1.779	-1.788	-1.795	-1.802	-1.808	-1.814	-1.819	-1.822	-1.825	-1.829	-1.831	-1.832	-1.831	-1.830	-1.829	-1.828	-1.824	-1.820	-1.815	-1.810	-1.804	-1.796	-1.788	-1.779	-1.770	-1.760	-1.749	-1.738	-1.726	-1.714	-1.701	-1.688	-1.674	-1.660	-1.644	-1.630	-1.614	-1.599	-1.584	-1.566	-1.550	-1.534	-1.515	-1.499	-1.481	-1.464	-1.448	-1.431	-1.414	-1.398	-1.381	-1.364	-1.348	-1.331	-1.315	-1.300	-1.285	-1.270	-1.256	-1.242	-1.228	-1.215	-1.202	-1.190	-1.178	-1.166	-1.154	-1.144	-1.134	-1.125	-1.115	-1.108	-1.100	-1.092	-1.086	-1.079	-1.074	-1.069	-1.064	-1.060	-1.056	-1.054	-1.051	-1.049	-1.048	-1.045	-1.045	-1.045	-1.044	-1.044	-1.044	-1.045	-1.045	-1.046	-1.048	-1.048	-1.049	-1.049	-1.050	-1.050	-1.050	-1.051	-1.050	-1.050	-1.049	-1.049	-1.046	-1.045	-1.042	-1.039	-1.035	-1.031	-1.026	-1.021	-1.014	-1.008	-0.999	-0.988	-0.978	-0.968	-0.955	-0.941	-0.928	-0.912	-0.896	-0.880	-0.862	-0.842	-0.822	-0.801	-0.779	-0.756	-0.731	-0.706	-0.680	-0.654	-0.626	-0.598	-0.568	-0.538	-0.506	-0.475	-0.442	-0.410	-0.376	-0.342	-0.308	-0.271	-0.236	-0.201	-0.166	-0.130	-0.094	-0.058	-0.022	0.014	0.050	0.085	0.121	0.155	0.189	0.224	0.258	0.289	0.321	0.354	0.384	0.414	0.442	0.471	0.499	0.526	0.551	0.576	0.600	0.624	0.645	0.666	0.686	0.704	0.722	0.739	0.754	0.769	0.782	0.795	0.808	0.819	0.828	0.838	0.845	0.852	0.859	0.865	0.870	0.875	0.879	0.882	0.885	0.888	0.890	0.892	0.894	0.895	0.896	0.896	0.898	0.899	0.899	0.899	0.900	0.900	0.902	0.902	0.902	0.905	0.906	0.908	0.909	0.911	0.912	0.916	0.920	0.922	0.926	0.930	0.935	0.939	0.944	0.948	0.952	0.959	0.965	0.970	0.975	0.982	0.989	0.995	1.002	1.009	1.015	1.022	1.029	1.036	1.042	1.049	1.055	1.061	1.068	1.074	1.081	1.086	1.091	1.098	1.102	1.108	1.112	1.116	1.120	1.122	1.125	1.129	1.131	1.132	1.134	1.134	1.135	1.134	1.134	1.132	1.130	1.129	1.126	1.122	1.119	1.115	1.109	1.105	1.099	1.092	1.084	1.076	1.068	1.060	1.050	1.039	1.029	1.018	1.006	0.994	0.982	0.969	0.955	0.941	0.926	0.911	0.896	0.881	0.865	0.849	0.832	0.816	0.799	0.781	0.765	0.746	0.729	0.711	0.692	0.675	0.656	0.640	0.621	0.604	0.586	0.569	0.551	0.534	0.518	0.501	0.485	0.470	0.455	0.439	0.425	0.411	0.399	0.386	0.374	0.362	0.351	0.341	0.331	0.322	0.315	0.308	0.301	0.295	0.290	0.286	0.282	0.280	0.279	0.278	0.278	0.279	0.279	0.281	0.285	0.289	0.292	0.299	0.304	0.311	0.319	0.328	0.336	0.348	0.358	0.368	0.379	0.391	0.402	0.415	0.429	0.441	0.455	0.470	0.484	0.499	0.512	0.528	0.541	0.556	0.570	0.584	0.599	0.612	0.625	0.640	0.652	0.664	0.675	0.688	0.699	0.709	0.716	0.726	0.734	0.741	0.746	0.752	0.758	0.761	0.762	0.764	0.765	0.765	0.764	0.761	0.759	0.755	0.749	0.744	0.735	0.728	0.719	0.709	0.698	0.686	0.674	0.660	0.646	0.630	0.615	0.599	0.581	0.564	0.546	0.528	0.509	0.489	0.470	0.449	0.429	0.409	0.388	0.368	0.346	0.326	0.308	0.288	0.268	0.248	0.230	0.211	0.192	0.174	0.156	0.140	0.124	0.109	0.094	0.080	0.065	0.052	0.040	0.029	0.019	0.008	-0.001	-0.010	-0.018	-0.025	-0.032	-0.039	-0.042	-0.048	-0.051	-0.055	-0.058	-0.060	-0.062	-0.064	-0.066	-0.066	-0.068	-0.069	-0.069	-0.070	-0.069	-0.069	-0.070	-0.070	-0.071	-0.071	-0.074	-0.074	-0.075	-0.078	-0.080	-0.082	-0.086	-0.090	-0.095	-0.100	-0.106	-0.111	-0.118	-0.125	-0.134	-0.142	-0.151	-0.161	-0.172	-0.184	-0.195	-0.208	-0.220	-0.234	-0.246	-0.260	-0.275	-0.290	-0.306	-0.322	-0.339	-0.354	-0.371	-0.388	-0.405	-0.421	-0.439	-0.455	-0.472	-0.489	-0.506	-0.521	-0.538	-0.554	-0.570	-0.584	-0.599	-0.612	-0.628	-0.640	-0.652	-0.665	-0.676	-0.688	-0.698	-0.708	-0.718	-0.726	-0.732	-0.740	-0.746	-0.751	-0.756	-0.761	-0.765	-0.768	-0.770	-0.771	-0.772	-0.772	-0.774	-0.772	-0.771	-0.768	-0.765	-0.761	-0.759	-0.752	-0.749	-0.744	-0.736	-0.730	-0.724	-0.716	-0.708	-0.699	-0.690	-0.680	-0.670	-0.660	-0.649	-0.638	-0.625	-0.614	-0.601	-0.589	-0.576	-0.562	-0.549	-0.535	-0.521	-0.505	-0.491	-0.475	-0.460	-0.444	-0.429	-0.411	-0.395	-0.379	-0.361	-0.344	-0.326	-0.310	-0.292	-0.274	-0.256	-0.240	-0.221	-0.204	-0.185	-0.168	-0.150	-0.132	-0.115	-0.098	-0.081	-0.064	-0.046	-0.029	-0.014	0.002	0.019	0.035	0.049	0.065	0.080	0.094	0.108	0.121	0.135	0.148	0.160	0.172	0.184	0.195	0.206	0.216	0.226	0.235	0.244	0.252	0.261	0.270	0.278	0.284	0.291	0.298	0.304	0.310	0.316	0.321	0.328	0.334	0.339	0.344	0.349	0.354	0.359	0.364	0.369	0.374	0.379	0.384	0.390	0.395	0.400	0.406	0.412	0.419	0.425	0.432	0.439	0.446	0.455	0.464	0.471	0.479	0.489	0.499	0.510	0.520	0.531	0.542	0.554	0.565	0.576	0.589	0.602	0.615	0.629	0.641	0.656	0.670	0.684	0.699	0.712	0.728	0.742	0.756	0.771	0.788	0.801	0.816	0.830	0.845	0.860	0.875	0.889	0.902	0.916	0.930	0.944	0.958	0.970	0.982	0.995	1.009	1.020	1.031	1.042	1.055	1.065	1.075	1.086	1.096	1.106	1.116	1.125	1.136	1.145	1.154	1.162	1.172	1.181	1.190	1.198	1.208	1.216	1.224	1.234	1.241	1.250	1.260	1.269	1.278	1.288	1.298	1.306	1.316	1.326	1.336	1.346	1.356	1.368	1.379	1.391	1.402	1.415	1.428	1.440	1.454	1.466	1.479	1.494	1.506	1.521	1.535	1.549	1.564	1.579	1.592	1.608	1.624	1.639	1.654	1.669	1.684	1.700	1.715	1.730	1.745	1.760	1.775	1.791	1.806	1.822	1.836	1.851	1.866	1.881	1.895	1.910	1.924	1.938	1.950	1.964	1.978	1.990	2.002	2.015	2.027	2.040	2.051	2.064	2.075	2.086	2.098	2.109	2.119	2.129	2.139	2.149	2.159	2.169	2.178	2.186	2.195	2.204	2.212	2.221	2.229	2.238	2.245	2.254	2.261	2.269	2.276	2.282	2.290	2.298	2.304	2.312	2.319	2.325	2.332	2.339	2.346	2.354	2.361	2.368	2.375	2.381	2.390	2.396	2.404	2.411	2.420	2.426	2.435	2.442	2.451	2.459	2.466	2.475	2.484	2.491	2.501	2.510	2.519	2.529	2.539	2.549	2.559	2.569	2.580	2.590	2.601	2.612	2.624	2.635	2.646	2.659	2.670	2.682	2.694	2.706	2.719	2.731	2.744	2.758	2.769	2.781	2.794	2.808	2.820	2.832	2.845	2.859	2.871	2.884	2.896	2.909	2.921	2.935	2.946	2.959	2.970	2.982	2.994	3.004	3.015	3.026	3.036	3.046	3.058	3.068	3.076	3.086	3.095	3.104	3.112	3.120	3.129	3.135	3.142	3.149	3.156	3.161	3.168	3.172	3.178	3.182	3.186	3.190	3.194	3.195	3.198	3.200	3.201	3.202	3.202	3.202	3.201	3.201	3.199	3.196	3.194	3.190	3.186	3.182	3.176	3.171	3.166	3.158	3.151	3.144	3.135	3.125	3.118	3.108	3.096	3.085	3.074	3.061	3.049	3.035	3.022	3.009	2.994	2.979	2.964	2.949	2.932	2.918	2.902	2.886	2.870	2.854	2.838	2.821	2.804	2.789	2.772	2.756	2.741	2.726	2.711	2.696	2.681	2.668	2.654	2.641	2.628	2.615	2.604	2.594	2.584	2.574	2.564	2.555	2.549	2.542	2.536	2.531	2.526	2.524	2.520	2.518	2.516	2.515	2.515	2.515	2.518	2.518	2.520	2.524	2.528	2.532	2.536	2.541	2.548	2.552	2.560	2.568	2.575	2.581	2.590	2.599	2.608	2.615	2.624	2.632	2.642	2.651	2.660	2.670	2.680	2.689	2.698	2.708	2.716	2.726	2.735	2.744	2.752	2.761	2.770	2.779	2.788	2.795	2.804	2.812	2.821	2.828	2.836	2.845	2.852	2.860	2.868	2.875	2.882	2.891	2.899	2.906	2.914	2.922	2.930	2.939	2.946	2.955	2.962	2.970	2.980	2.989	2.998	3.005	3.014	3.024	3.036	3.045	3.055	3.066	3.076	3.086	3.099	3.110	3.122	3.134	3.146	3.159	3.171	3.185	3.198	3.211	3.225	3.238	3.252	3.268	3.281	3.296	3.311	3.326	3.340	3.355	3.370	3.386	3.401	3.418	3.434	3.449	3.465	3.480	3.495	3.510	3.525	3.540	3.554	3.568	3.582	3.595	3.609	3.621	3.632	3.645	3.656	3.668	3.678	3.688	3.696	3.705	3.712	3.720	3.726	3.731	3.736	3.740	3.745	3.746	3.749	3.750	3.750	3.750	3.749	3.746	3.744	3.740	3.736	3.731	3.726	3.720	3.714	3.705	3.696	3.688	3.680	3.670	3.659	3.649	3.639	3.628	3.615	3.604	3.591	3.580	3.568	3.555	3.542	3.530	3.518	3.505	3.492	3.480	3.468	3.456	3.442	3.431	3.420	3.409	3.398	3.386	3.375	3.366	3.358	3.348	3.339	3.329	3.321	3.312	3.305	3.300	3.292	3.286	3.279	3.274	3.268	3.262	3.258	3.252	3.249	3.244	3.240	3.236	3.234	3.230	3.228	3.225	3.221	3.219	3.216	3.215	3.212	3.210	3.209	3.206	3.205	3.201	3.200	3.198	3.195	3.192	3.189	3.188	3.184	3.180	3.178	3.172	3.169	3.165	3.160	3.155	3.150	3.144	3.138	3.131	3.125	3.118	3.109	3.100	3.091	3.082	3.072	3.062	3.051	3.040	3.028	3.015	3.002	2.989	2.975	2.960	2.945	2.929	2.914	2.898	2.880	2.864	2.846	2.828	2.810	2.791	2.772	2.754	2.735	2.715	2.695	2.676	2.658	2.638	2.618	2.600	2.580	2.562	2.544	2.526	2.508	2.490	2.474	2.458	2.442	2.428	2.414	2.400	2.386	2.374	2.362	2.354	2.345	2.338	2.330	2.324	2.319	2.315	2.312	2.310	2.310	2.311	2.314	2.316	2.321	2.326	2.334	2.341	2.351	2.361	2.372	2.385	2.398	2.411	2.426	2.444	2.460	2.478	2.498	2.516	2.538	2.559	2.580	2.601	2.624	2.646	2.669	2.692	2.716	2.739	2.762	2.786	2.809	2.831	2.854	2.876	2.899	2.920	2.941	2.961	2.981	3.000	3.018	3.036	3.052	3.068	3.084	3.098	3.110	3.122	3.132	3.144	3.151	3.160	3.166	3.172	3.176	3.180	3.182	3.184	3.184	3.184	3.181	3.179	3.175	3.171	3.166	3.160	3.152	3.145	3.138	3.128	3.118	3.108	3.098	3.086	3.075	3.062	3.050	3.038	3.025	3.012	3.000	2.988	2.975	2.961	2.950	2.936	2.925	2.914	2.901	2.891	2.880	2.870	2.860	2.851	2.844	2.836	2.829	2.824	2.818	2.812	2.809	2.806	2.804	2.801	2.801	2.801	2.802	2.804	2.806	2.810	2.815	2.820	2.825	2.831	2.840	2.848	2.858	2.868	2.876	2.886	2.899	2.912	2.925	2.939	2.954	2.968	2.982	2.998	3.014	3.029	3.045	3.062	3.079	3.095	3.111	3.128	3.144	3.161	3.176	3.194	3.209	3.224	3.239	3.252	3.266	3.280	3.294	3.306	3.318	3.330	3.340	3.350	3.359	3.368	3.375	3.381	3.386	3.391	3.395	3.398	3.399	3.400	3.400	3.400	3.398	3.395	3.391	3.386	3.381	3.375	3.368	3.359	3.351	3.340	3.331	3.320	3.309	3.296	3.284	3.270	3.256	3.244	3.229	3.214	3.198	3.182	3.169	3.151	3.136	3.120	3.105	3.089	3.072	3.059	3.044	3.028	3.012	2.998	2.985	2.971	2.959	2.945	2.934	2.920	2.909	2.898	2.888	2.879	2.868	2.860	2.851	2.844	2.835	2.830	2.824	2.818	2.812	2.809	2.804	2.801	2.798	2.795	2.792	2.790	2.788	2.786	2.786	2.785	2.785	2.785	2.785	2.785	2.785	2.786	2.786	2.788	2.788	2.788	2.788	2.788	2.788	2.788	2.788	2.788	2.788	2.786	2.785	2.785	2.784	2.781	2.780	2.778	2.775	2.774	2.770	2.768	2.764	2.760	2.756	2.751	2.748	2.742	2.736	2.732	2.726	2.721	2.714	2.709	2.701	2.695	2.688	2.681	2.674	2.666	2.659	2.652	2.645	2.639	2.631	2.625	2.618	2.611	2.605	2.600	2.594	2.589	2.584	2.579	2.572	2.569	2.565	2.561	2.559	2.556	2.554	2.552	2.551	2.550	2.550	2.550	2.550	2.551	2.554	2.558	2.560	2.564	2.569	2.574	2.580	2.585	2.592	2.599	2.608	2.615	2.625	2.634	2.644	2.654	2.665	2.676	2.688	2.700	2.712	2.725	2.736	2.751	2.764	2.776	2.790	2.804	2.818	2.831	2.844	2.858	2.870	2.882	2.895	2.908	2.919	2.930	2.940	2.951	2.960	2.968	2.976	2.984	2.989	2.995	3.000	3.004	3.006	3.009	3.010	3.010	3.008	3.008	3.002	2.999	2.994	2.988	2.979	2.971	2.961	2.951	2.940	2.926	2.914	2.899	2.882	2.866	2.850	2.831	2.812	2.792	2.772	2.751	2.731	2.709	2.688	2.665	2.641	2.619	2.595	2.572	2.550	2.526	2.502	2.480	2.458	2.435	2.412	2.390	2.369	2.349	2.328	2.308	2.289	2.270	2.252	2.235	2.219	2.202	2.189	2.174	2.160	2.149	2.138	2.128	2.119	2.111	2.101	2.096	2.090	2.085	2.081	2.078	2.075	2.072	2.072	2.071	2.071	2.071	2.074	2.075	2.079	2.080	2.084	2.088	2.091	2.096	2.101	2.104	2.110	2.114	2.120	2.125	2.130	2.135	2.140	2.144	2.149	2.152	2.156	2.159	2.162	2.164	2.166	2.169	2.169	2.170	2.170	2.169	2.168	2.165	2.164	2.161	2.158	2.152	2.149	2.142	2.136	2.130	2.124	2.115	2.106	2.098	2.088	2.079	2.068	2.056	2.046	2.034	2.020	2.009	1.995	1.981	1.968	1.954	1.940	1.925	1.911	1.896	1.881	1.868	1.852	1.838	1.824	1.809	1.794	1.780	1.765	1.752	1.738	1.724	1.710	1.698	1.684	1.671	1.659	1.648	1.636	1.625	1.614	1.602	1.592	1.584	1.574	1.565	1.555	1.548	1.540	1.534	1.526	1.521	1.515	1.510	1.505	1.500	1.498	1.492	1.490	1.488	1.485	1.482	1.480	1.480	1.478	1.478	1.476	1.476	1.478	1.478	1.479	1.481	1.482	1.484	1.488	1.489	1.492	1.495	1.500	1.504	1.508	1.511	1.516	1.521	1.526	1.531	1.536	1.542	1.548	1.554	1.560	1.566	1.574	1.580	1.588	1.594	1.601	1.609	1.616	1.622	1.630	1.639	1.645	1.654	1.661	1.669	1.675	1.682	1.690	1.696	1.704	1.711	1.718	1.724	1.731	1.738	1.744	1.750	1.755	1.762	1.768	1.771	1.778	1.782	1.786	1.791	1.795	1.799	1.802	1.805	1.808	1.811	1.814	1.816	1.819	1.819	1.821	1.821	1.822	1.824	1.824	1.824	1.824	1.822	1.822	1.821	1.821	1.820	1.818	1.816	1.815	1.812	1.811	1.810	1.808	1.806	1.802	1.800	1.798	1.795	1.792	1.790	1.789	1.785	1.782	1.779	1.776	1.774	1.771	1.769	1.766	1.764	1.761	1.759	1.755	1.752	1.750	1.746	1.744	1.741	1.739	1.736	1.734	1.730	1.728	1.725	1.722	1.720	1.716	1.712	1.710	1.706	1.701	1.699	1.694	1.690	1.685	1.680	1.675	1.669	1.664	1.658	1.651	1.644	1.638	1.630	1.621	1.612	1.604	1.594	1.585	1.575	1.564	1.554	1.541	1.529	1.516	1.502	1.490	1.475	1.460	1.446	1.430	1.412	1.398	1.380	1.362	1.345	1.326	1.308	1.289	1.269	1.249	1.229	1.210	1.189	1.168	1.148	1.126	1.105	1.085	1.064	1.042	1.021	1.000	0.979	0.959	0.938	0.916	0.896	0.876	0.856	0.836	0.818	0.799	0.781	0.764	0.748	0.730	0.714	0.699	0.684	0.670	0.656	0.644	0.631	0.619	0.609	0.599	0.590	0.582	0.574	0.568	0.561	0.558	0.554	0.551	0.548	0.546	0.545	0.546	0.548	0.549	0.551	0.556	0.560	0.566	0.572	0.579	0.586	0.594	0.604	0.612	0.624	0.634	0.645	0.658	0.671	0.682	0.698	0.710	0.725	0.741	0.755	0.771	0.788	0.805	0.820	0.838	0.855	0.872	0.889	0.908	0.925	0.942	0.960	0.979	0.998	1.014	1.032	1.049	1.068	1.085	1.101	1.119	1.135	1.152	1.170	1.185	1.201	1.218	1.234	1.249	1.264	1.279	1.294	1.308	1.321	1.335	1.348	1.360	1.372	1.385	1.398	1.409	1.420	1.430	1.441	1.451	1.461	1.471	1.480	1.489	1.499	1.506	1.514	1.522	1.529	1.536	1.542	1.550	1.558	1.562	1.569	1.575	1.581	1.586	1.591	1.595	1.601	1.605	1.610	1.612	1.618	1.621	1.625	1.629	1.632	1.636	1.639	1.641	1.645	1.648	1.649	1.651	1.654	1.655	1.658	1.660	1.661	1.664	1.665	1.666	1.669	1.669	1.670	1.671	1.671	1.671	1.671	1.671	1.670	1.670	1.669	1.669	1.666	1.665	1.664	1.660	1.658	1.655	1.654	1.650	1.646	1.644	1.640	1.636	1.631	1.626	1.622	1.618	1.611	1.608	1.601	1.595	1.590	1.585	1.579	1.571	1.565	1.559	1.551	1.546	1.539	1.531	1.525	1.518	1.511	1.505	1.499	1.492	1.485	1.479	1.474	1.466	1.461	1.455	1.449	1.444	1.438	1.434	1.429	1.424	1.419	1.415	1.412	1.409	1.405	1.401	1.399	1.395	1.394	1.392	1.390	1.389	1.389	1.389	1.389	1.389	1.389	1.390	1.391	1.394	1.395	1.398	1.400	1.404	1.406	1.410	1.415	1.420	1.425	1.430	1.435	1.442	1.449	1.456	1.462	1.471	1.479	1.486	1.496	1.505	1.516	1.526	1.536	1.548	1.560	1.571	1.584	1.598	1.610	1.624	1.638	1.652	1.666	1.682	1.699	1.714	1.730	1.746	1.764	1.780	1.798	1.816	1.835	1.854	1.872	1.891	1.910	1.929	1.949	1.969	1.988	2.007	2.027	2.046	2.068	2.086	2.106	2.125	2.144	2.164	2.182	2.201	2.221	2.239	2.258	2.275	2.292	2.310	2.326	2.342	2.358	2.375	2.390	2.404	2.419	2.432	2.445	2.458	2.470	2.481	2.492	2.504	2.512	2.522	2.531	2.539	2.548	2.555	2.561	2.568	2.574	2.579	2.585	2.589	2.592	2.598	2.601	2.605	2.609	2.611	2.615	2.616	2.619	2.621	2.622	2.625	2.626	2.629	2.631	2.634	2.635	2.638	2.640	2.641	2.644	2.646	2.649	2.652	2.655	2.659	2.662	2.666	2.669	2.674	2.679	2.684	2.688	2.692	2.699	2.705	2.710	2.716	2.721	2.728	2.734	2.739	2.745	2.751	2.756	2.762	2.768	2.772	2.778	2.782	2.788	2.791	2.795	2.799	2.802	2.805	2.806	2.806	2.808	2.808	2.806	2.805	2.801	2.798	2.794	2.789	2.782	2.775	2.768	2.759	2.749	2.738	2.726	2.714	2.699	2.685	2.668	2.652	2.634	2.615	2.596	2.576	2.556	2.534	2.512	2.489	2.465	2.441	2.416	2.391	2.366	2.341	2.315	2.289	2.261	2.236	2.210	2.184	2.156	2.131	2.105	2.080	2.054	2.029	2.005	1.981	1.959	1.936	1.915	1.894	1.874	1.855	1.835	1.818	1.801	1.785	1.770	1.758	1.745	1.731	1.721	1.711	1.702	1.694	1.688	1.681	1.676	1.672	1.669	1.666	1.664	1.662	1.662	1.664	1.664	1.666	1.669	1.672	1.676	1.679	1.684	1.689	1.694	1.699	1.704	1.710	1.715	1.722	1.728	1.732	1.739	1.744	1.750	1.755	1.761	1.766	1.771	1.776	1.780	1.784	1.789	1.792	1.794	1.796	1.799	1.801	1.802	1.804	1.804	1.805	1.805	1.804	1.804	1.804	1.801	1.800	1.798	1.796	1.792	1.790	1.789	1.785	1.781	1.778	1.775	1.770	1.766	1.762	1.758	1.754	1.751	1.748	1.742	1.738	1.734	1.731	1.728	1.724	1.720	1.716	1.714	1.711	1.709	1.706	1.704	1.702	1.701	1.701	1.700	1.700	1.700	1.702	1.704	1.705	1.709	1.711	1.715	1.719	1.725	1.730	1.738	1.745	1.752	1.760	1.770	1.780	1.791	1.804	1.816	1.829	1.844	1.859	1.875	1.891	1.909	1.925	1.944	1.964	1.984	2.005	2.026	2.049	2.071	2.094	2.118	2.141	2.165	2.190	2.214	2.239	2.265	2.289	2.314	2.339	2.362	2.388	2.412	2.435	2.459	2.482	2.505	2.525	2.548	2.568	2.588	2.606	2.625	2.642	2.659	2.674	2.688	2.701	2.714	2.725	2.736	2.746	2.755	2.761	2.768	2.774	2.778	2.781	2.784	2.785	2.785	2.784	2.782	2.780	2.778	2.775	2.770	2.765	2.760	2.754	2.749	2.741	2.735	2.726	2.719	2.712	2.704	2.695	2.688	2.680	2.672	2.665	2.658	2.651	2.644	2.638	2.631	2.625	2.620	2.614	2.610	2.606	2.604	2.600	2.598	2.596	2.595	2.595	2.595	2.595	2.596	2.598	2.600	2.602	2.606	2.611	2.615	2.620	2.626	2.632	2.639	2.645	2.652	2.660	2.668	2.676	2.685	2.694	2.702	2.711	2.722	2.731	2.741	2.751	2.761	2.771	2.780	2.790	2.800	2.808	2.818	2.826	2.834	2.842	2.851	2.858	2.866	2.872	2.878	2.885	2.890	2.895	2.898	2.902	2.905	2.906	2.909	2.909	2.910	2.909	2.908	2.905	2.902	2.899	2.894	2.889	2.882	2.874	2.868	2.859	2.848	2.838	2.826	2.815	2.801	2.789	2.774	2.759	2.744	2.726	2.710	2.692	2.674	2.655	2.636	2.618	2.599	2.578	2.558	2.538	2.518	2.496	2.475	2.455	2.435	2.412	2.392	2.372	2.351	2.332	2.312	2.294	2.275	2.256	2.240	2.222	2.206	2.191	2.175	2.161	2.148	2.134	2.122	2.110	2.100	2.090	2.080	2.072	2.065	2.058	2.052	2.047	2.042	2.040	2.036	2.034	2.033	2.033	2.031	2.033	2.034	2.035	2.038	2.040	2.042	2.046	2.051	2.054	2.058	2.062	2.068	2.072	2.078	2.081	2.086	2.090	2.096	2.100	2.104	2.109	2.112	2.116	2.119	2.122	2.124	2.128	2.129	2.130	2.131	2.131	2.132	2.132	2.132	2.131	2.130	2.129	2.126	2.124	2.121	2.119	2.115	2.112	2.109	2.105	2.100	2.096	2.091	2.088	2.084	2.079	2.075	2.071	2.068	2.064	2.060	2.056	2.054	2.051	2.049	2.047	2.045	2.044	2.044	2.044	2.045	2.046	2.049	2.051	2.054	2.058	2.061	2.066	2.071	2.079	2.085	2.092	2.101	2.110	2.120	2.131	2.142	2.154	2.168	2.180	2.194	2.209	2.222	2.239	2.255	2.272	2.290	2.308	2.325	2.344	2.364	2.382	2.402	2.424	2.444	2.464	2.486	2.506	2.528	2.549	2.570	2.592	2.615	2.636	2.660	2.681	2.704	2.725	2.748	2.769	2.790	2.811	2.832	2.852	2.874	2.892	2.914	2.932	2.951	2.970	2.988	3.005	3.022	3.039	3.055	3.070	3.082	3.096	3.110	3.122	3.134	3.144	3.154	3.164	3.171	3.180	3.186	3.191	3.196	3.200	3.202	3.206	3.206	3.208	3.208	3.205	3.204	3.201	3.198	3.192	3.188	3.181	3.176	3.168	3.161	3.152	3.142	3.134	3.124	3.114	3.102	3.091	3.080	3.068	3.056	3.042	3.030	3.018	3.005	2.991	2.979	2.966	2.952	2.940	2.928	2.914	2.902	2.890	2.878	2.868	2.858	2.846	2.836	2.826	2.816	2.809	2.800	2.792	2.785	2.778	2.771	2.766	2.761	2.758	2.752	2.750	2.746	2.745	2.741	2.741	2.740	2.740	2.740	2.740	2.740	2.744	2.745	2.748	2.750	2.754	2.758	2.760	2.765	2.769	2.774	2.778	2.782	2.788	2.791	2.798	2.802	2.806	2.811	2.816	2.821	2.826	2.831	2.835	2.839	2.842	2.846	2.850	2.852	2.856	2.859	2.861	2.864	2.866	2.866	2.868	2.869	2.869	2.870	2.869	2.869	2.868	2.866	2.865	2.864	2.860	2.858	2.855	2.852	2.849	2.845	2.841	2.838	2.832	2.828	2.824	2.818	2.812	2.808	2.801	2.798	2.791	2.785	2.780	2.775	2.769	2.764	2.758	2.752	2.746	2.741	2.735	2.730	2.726	2.720	2.715	2.710	2.706	2.702	2.700	2.695	2.691	2.689	2.685	2.682	2.680	2.678	2.676	2.675	2.674	2.672	2.671	2.670	2.671	2.671	2.671	2.672	2.672	2.674	2.675	2.676	2.679	2.680	2.682	2.684	2.686	2.690	2.692	2.696	2.700	2.704	2.708	2.710	2.715	2.719	2.722	2.726	2.731	2.735	2.739	2.742	2.746	2.750	2.754	2.758	2.760	2.762	2.766	2.770	2.772	2.775	2.776	2.779	2.781	2.782	2.784	2.784	2.784	2.784	2.784	2.782	2.781	2.780	2.778	2.776	2.772	2.770	2.766	2.761	2.758	2.752	
