# Supplementary material for: Motion onset VEPs can see through the blur
Source: Sci Rep. 2024 Sep 12;14:21296. doi: 10.1038/s41598-024-72483-z (PMC11393312; doi:10.1038/s41598-024-72483-z)
Supplement: Supplementary file 3 — Supplementary Information 3. [file 41598_2024_72483_MOESM3_ESM.zip › VEP_raw_data/source_data/SourceBlurVEP-S005_VEP_2023-03-31_11-44-38.txt]

0.000	0.000	99999.999	6250.000	50.000	-2193.000	-2061.000	6248.000	7.000	100.000	5.000	2.000	1.000	1.000	0.000	0.000	0.000	0.000	0.000	0.000	0.000	0.000	0.000	0.000	0.000	0.000	0.000	2.014	2.014	2.013	2.013	2.013	2.010	2.009	2.006	2.002	1.999	1.995	1.991	1.986	1.981	1.975	1.969	1.961	1.954	1.946	1.938	1.929	1.919	1.909	1.898	1.886	1.875	1.862	1.851	1.838	1.824	1.810	1.795	1.781	1.765	1.750	1.734	1.718	1.701	1.684	1.666	1.649	1.630	1.611	1.594	1.575	1.555	1.536	1.518	1.499	1.480	1.461	1.441	1.422	1.404	1.385	1.366	1.348	1.329	1.311	1.294	1.276	1.260	1.244	1.226	1.211	1.195	1.181	1.168	1.152	1.140	1.126	1.114	1.102	1.091	1.081	1.071	1.062	1.054	1.046	1.038	1.031	1.025	1.020	1.015	1.011	1.008	1.004	1.001	1.000	0.999	0.999	0.999	0.999	1.000	1.002	1.004	1.006	1.008	1.011	1.016	1.020	1.024	1.030	1.034	1.040	1.046	1.052	1.059	1.065	1.072	1.079	1.086	1.094	1.101	1.110	1.118	1.126	1.134	1.141	1.150	1.159	1.168	1.176	1.185	1.192	1.201	1.210	1.219	1.226	1.235	1.244	1.251	1.259	1.266	1.274	1.281	1.288	1.294	1.300	1.306	1.312	1.318	1.322	1.326	1.331	1.335	1.338	1.340	1.342	1.344	1.345	1.346	1.345	1.345	1.344	1.341	1.340	1.336	1.334	1.329	1.324	1.320	1.315	1.308	1.301	1.294	1.285	1.278	1.269	1.259	1.250	1.240	1.229	1.219	1.209	1.198	1.185	1.174	1.161	1.150	1.136	1.125	1.112	1.099	1.088	1.075	1.062	1.050	1.038	1.028	1.015	1.004	0.992	0.981	0.972	0.961	0.951	0.942	0.934	0.925	0.918	0.909	0.902	0.895	0.889	0.884	0.878	0.872	0.869	0.865	0.860	0.859	0.855	0.854	0.852	0.851	0.850	0.850	0.850	0.850	0.850	0.850	0.852	0.854	0.856	0.856	0.859	0.861	0.864	0.866	0.868	0.870	0.874	0.876	0.878	0.880	0.882	0.885	0.886	0.889	0.890	0.891	0.892	0.894	0.895	0.895	0.895	0.895	0.894	0.892	0.891	0.889	0.888	0.885	0.881	0.879	0.875	0.870	0.865	0.860	0.855	0.849	0.841	0.835	0.829	0.821	0.814	0.805	0.798	0.789	0.780	0.771	0.761	0.752	0.744	0.734	0.725	0.715	0.705	0.696	0.686	0.676	0.669	0.659	0.650	0.642	0.634	0.625	0.619	0.611	0.605	0.599	0.592	0.589	0.582	0.579	0.575	0.571	0.569	0.568	0.565	0.564	0.564	0.564	0.564	0.565	0.566	0.568	0.570	0.572	0.576	0.579	0.582	0.585	0.590	0.594	0.599	0.602	0.608	0.611	0.618	0.622	0.626	0.630	0.635	0.638	0.641	0.644	0.648	0.650	0.652	0.654	0.655	0.654	0.655	0.655	0.654	0.651	0.648	0.645	0.641	0.636	0.631	0.626	0.619	0.611	0.604	0.595	0.586	0.578	0.568	0.556	0.546	0.534	0.522	0.510	0.499	0.485	0.472	0.460	0.448	0.435	0.421	0.409	0.396	0.385	0.372	0.361	0.349	0.339	0.329	0.319	0.309	0.300	0.292	0.285	0.278	0.271	0.266	0.262	0.259	0.256	0.255	0.252	0.254	0.254	0.256	0.259	0.261	0.266	0.270	0.276	0.284	0.291	0.299	0.308	0.316	0.326	0.338	0.348	0.359	0.371	0.384	0.396	0.409	0.422	0.436	0.450	0.464	0.478	0.490	0.505	0.520	0.532	0.548	0.560	0.574	0.588	0.600	0.612	0.626	0.640	0.651	0.664	0.676	0.686	0.699	0.709	0.720	0.729	0.739	0.749	0.758	0.765	0.775	0.782	0.790	0.798	0.805	0.810	0.816	0.822	0.828	0.832	0.838	0.842	0.845	0.850	0.852	0.856	0.859	0.859	0.861	0.864	0.864	0.864	0.862	0.862	0.860	0.859	0.855	0.852	0.849	0.845	0.840	0.835	0.829	0.822	0.815	0.808	0.800	0.790	0.780	0.770	0.759	0.748	0.735	0.722	0.710	0.696	0.682	0.668	0.652	0.636	0.621	0.605	0.589	0.571	0.554	0.536	0.519	0.500	0.482	0.465	0.446	0.428	0.410	0.391	0.374	0.355	0.338	0.321	0.302	0.286	0.269	0.252	0.235	0.219	0.202	0.188	0.171	0.156	0.141	0.128	0.112	0.099	0.085	0.071	0.059	0.045	0.032	0.020	0.008	-0.005	-0.018	-0.029	-0.041	-0.054	-0.065	-0.078	-0.090	-0.104	-0.116	-0.130	-0.142	-0.156	-0.171	-0.185	-0.200	-0.215	-0.230	-0.246	-0.262	-0.278	-0.294	-0.311	-0.329	-0.346	-0.365	-0.384	-0.402	-0.421	-0.441	-0.460	-0.481	-0.501	-0.521	-0.541	-0.562	-0.584	-0.605	-0.626	-0.646	-0.669	-0.690	-0.711	-0.731	-0.754	-0.774	-0.795	-0.815	-0.835	-0.856	-0.875	-0.895	-0.914	-0.931	-0.951	-0.969	-0.986	-1.002	-1.019	-1.035	-1.050	-1.064	-1.079	-1.092	-1.108	-1.119	-1.131	-1.144	-1.155	-1.166	-1.176	-1.185	-1.195	-1.204	-1.211	-1.220	-1.226	-1.232	-1.239	-1.244	-1.249	-1.254	-1.258	-1.260	-1.264	-1.266	-1.269	-1.270	-1.270	-1.271	-1.270	-1.270	-1.269	-1.268	-1.265	-1.262	-1.259	-1.255	-1.251	-1.248	-1.241	-1.236	-1.230	-1.224	-1.216	-1.210	-1.201	-1.194	-1.185	-1.175	-1.168	-1.158	-1.146	-1.136	-1.126	-1.115	-1.105	-1.094	-1.082	-1.071	-1.059	-1.046	-1.035	-1.022	-1.010	-0.999	-0.986	-0.974	-0.962	-0.950	-0.939	-0.928	-0.916	-0.904	-0.892	-0.882	-0.871	-0.860	-0.849	-0.839	-0.829	-0.820	-0.811	-0.801	-0.792	-0.784	-0.775	-0.768	-0.759	-0.750	-0.741	-0.734	-0.726	-0.719	-0.711	-0.704	-0.695	-0.689	-0.680	-0.672	-0.665	-0.658	-0.649	-0.641	-0.632	-0.624	-0.614	-0.605	-0.595	-0.585	-0.575	-0.565	-0.554	-0.542	-0.530	-0.519	-0.505	-0.491	-0.478	-0.464	-0.450	-0.434	-0.420	-0.404	-0.388	-0.371	-0.352	-0.336	-0.319	-0.300	-0.281	-0.264	-0.244	-0.225	-0.205	-0.185	-0.166	-0.146	-0.126	-0.108	-0.086	-0.066	-0.046	-0.026	-0.006	0.012	0.034	0.052	0.072	0.092	0.111	0.131	0.150	0.169	0.188	0.206	0.225	0.242	0.259	0.278	0.294	0.312	0.329	0.346	0.362	0.379	0.395	0.411	0.428	0.444	0.459	0.475	0.490	0.506	0.520	0.536	0.550	0.565	0.580	0.594	0.609	0.622	0.638	0.651	0.664	0.678	0.691	0.705	0.718	0.730	0.742	0.755	0.768	0.780	0.790	0.801	0.812	0.822	0.832	0.844	0.852	0.861	0.871	0.880	0.888	0.896	0.902	0.909	0.915	0.921	0.928	0.931	0.935	0.940	0.944	0.946	0.949	0.949	0.951	0.951	0.952	0.952	0.952	0.950	0.949	0.948	0.945	0.942	0.940	0.936	0.932	0.929	0.925	0.920	0.915	0.910	0.905	0.899	0.892	0.888	0.881	0.875	0.868	0.861	0.855	0.848	0.841	0.832	0.826	0.819	0.810	0.804	0.795	0.789	0.780	0.772	0.765	0.758	0.750	0.741	0.732	0.725	0.718	0.709	0.700	0.692	0.685	0.678	0.670	0.662	0.654	0.646	0.640	0.632	0.625	0.619	0.611	0.605	0.599	0.592	0.586	0.581	0.575	0.570	0.566	0.561	0.558	0.554	0.551	0.548	0.545	0.542	0.542	0.540	0.540	0.539	0.540	0.541	0.542	0.545	0.546	0.549	0.552	0.556	0.561	0.566	0.570	0.576	0.581	0.588	0.596	0.602	0.609	0.616	0.625	0.632	0.641	0.649	0.658	0.665	0.674	0.681	0.690	0.699	0.706	0.714	0.721	0.729	0.738	0.744	0.750	0.756	0.761	0.768	0.771	0.775	0.779	0.781	0.784	0.785	0.785	0.786	0.785	0.784	0.781	0.779	0.775	0.771	0.765	0.760	0.752	0.744	0.735	0.726	0.716	0.706	0.694	0.681	0.669	0.655	0.641	0.626	0.611	0.595	0.579	0.561	0.542	0.525	0.506	0.488	0.469	0.448	0.428	0.408	0.386	0.366	0.345	0.322	0.301	0.280	0.258	0.236	0.216	0.194	0.172	0.151	0.130	0.111	0.090	0.070	0.050	0.030	0.012	-0.008	-0.026	-0.044	-0.061	-0.078	-0.094	-0.110	-0.126	-0.140	-0.155	-0.168	-0.181	-0.192	-0.205	-0.216	-0.226	-0.236	-0.246	-0.255	-0.262	-0.270	-0.276	-0.284	-0.289	-0.294	-0.298	-0.301	-0.305	-0.309	-0.311	-0.311	-0.312	-0.314	-0.315	-0.314	-0.314	-0.314	-0.311	-0.310	-0.309	-0.305	-0.302	-0.299	-0.296	-0.292	-0.289	-0.285	-0.280	-0.276	-0.271	-0.268	-0.261	-0.258	-0.252	-0.248	-0.242	-0.236	-0.232	-0.228	-0.221	-0.218	-0.212	-0.208	-0.204	-0.199	-0.194	-0.190	-0.186	-0.181	-0.178	-0.175	-0.171	-0.169	-0.166	-0.164	-0.162	-0.161	-0.160	-0.160	-0.159	-0.159	-0.160	-0.161	-0.161	-0.165	-0.166	-0.170	-0.172	-0.176	-0.180	-0.186	-0.191	-0.196	-0.202	-0.209	-0.215	-0.224	-0.231	-0.239	-0.249	-0.258	-0.266	-0.275	-0.284	-0.295	-0.304	-0.315	-0.325	-0.336	-0.346	-0.356	-0.368	-0.379	-0.389	-0.398	-0.408	-0.418	-0.428	-0.435	-0.444	-0.452	-0.461	-0.469	-0.474	-0.481	-0.486	-0.491	-0.495	-0.499	-0.502	-0.504	-0.505	-0.506	-0.506	-0.506	-0.504	-0.501	-0.499	-0.495	-0.489	-0.484	-0.478	-0.470	-0.462	-0.455	-0.446	-0.436	-0.428	-0.416	-0.405	-0.395	-0.382	-0.370	-0.358	-0.345	-0.334	-0.320	-0.308	-0.295	-0.281	-0.269	-0.256	-0.244	-0.232	-0.220	-0.208	-0.196	-0.186	-0.176	-0.165	-0.156	-0.148	-0.140	-0.131	-0.124	-0.118	-0.111	-0.105	-0.101	-0.098	-0.094	-0.091	-0.090	-0.088	-0.088	-0.088	-0.088	-0.090	-0.091	-0.092	-0.096	-0.098	-0.102	-0.106	-0.110	-0.115	-0.120	-0.125	-0.131	-0.136	-0.141	-0.148	-0.154	-0.160	-0.166	-0.172	-0.179	-0.185	-0.191	-0.198	-0.204	-0.210	-0.216	-0.221	-0.228	-0.232	-0.239	-0.242	-0.249	-0.252	-0.258	-0.262	-0.266	-0.271	-0.276	-0.279	-0.282	-0.286	-0.290	-0.294	-0.298	-0.300	-0.305	-0.308	-0.310	-0.314	-0.318	-0.320	-0.322	-0.326	-0.330	-0.332	-0.336	-0.340	-0.344	-0.348	-0.350	-0.355	-0.358	-0.362	-0.366	-0.371	-0.375	-0.380	-0.384	-0.389	-0.392	-0.398	-0.401	-0.406	-0.411	-0.415	-0.420	-0.424	-0.428	-0.432	-0.438	-0.440	-0.445	-0.449	-0.452	-0.455	-0.459	-0.461	-0.464	-0.468	-0.469	-0.471	-0.474	-0.475	-0.475	-0.476	-0.478	-0.476	-0.476	-0.476	-0.476	-0.474	-0.472	-0.471	-0.468	-0.466	-0.462	-0.459	-0.456	-0.452	-0.448	-0.444	-0.439	-0.435	-0.430	-0.425	-0.420	-0.415	-0.410	-0.404	-0.399	-0.394	-0.389	-0.382	-0.378	-0.372	-0.366	-0.362	-0.358	-0.352	-0.348	-0.344	-0.340	-0.336	-0.331	-0.329	-0.326	-0.322	-0.320	-0.318	-0.315	-0.312	-0.312	-0.310	-0.310	-0.309	-0.308	-0.308	-0.308	-0.306	-0.308	-0.308	-0.309	-0.309	-0.309	-0.310	-0.310	-0.311	-0.312	-0.312	-0.315	-0.315	-0.316	-0.315	-0.316	-0.316	-0.316	-0.316	-0.316	-0.316	-0.315	-0.315	-0.312	-0.311	-0.309	-0.306	-0.302	-0.300	-0.296	-0.292	-0.289	-0.284	-0.278	-0.271	-0.265	-0.259	-0.250	-0.244	-0.234	-0.226	-0.216	-0.208	-0.196	-0.186	-0.176	-0.165	-0.152	-0.141	-0.128	-0.115	-0.101	-0.089	-0.075	-0.061	-0.049	-0.034	-0.020	-0.005	0.008	0.022	0.038	0.051	0.065	0.080	0.094	0.106	0.120	0.132	0.145	0.159	0.170	0.182	0.194	0.205	0.216	0.225	0.236	0.246	0.255	0.262	0.271	0.279	0.285	0.292	0.299	0.305	0.310	0.315	0.321	0.324	0.329	0.332	0.336	0.339	0.342	0.345	0.349	0.350	0.352	0.355	0.358	0.359	0.360	0.364	0.365	0.368	0.369	0.372	0.374	0.376	0.380	0.382	0.385	0.388	0.391	0.394	0.398	0.401	0.405	0.409	0.412	0.416	0.420	0.424	0.429	0.432	0.436	0.441	0.445	0.450	0.452	0.458	0.460	0.464	0.468	0.471	0.474	0.475	0.478	0.479	0.481	0.482	0.482	0.482	0.484	0.482	0.481	0.481	0.479	0.476	0.474	0.471	0.468	0.464	0.460	0.456	0.452	0.446	0.441	0.436	0.430	0.425	0.420	0.414	0.408	0.402	0.396	0.391	0.385	0.380	0.375	0.370	0.366	0.362	0.359	0.355	0.351	0.349	0.346	0.345	0.342	0.342	0.342	0.342	0.342	0.345	0.346	0.348	0.350	0.354	0.358	0.361	0.365	0.370	0.375	0.380	0.385	0.391	0.396	0.402	0.410	0.416	0.421	0.429	0.434	0.440	0.446	0.451	0.456	0.462	0.468	0.471	0.476	0.480	0.482	0.486	0.489	0.490	0.491	0.492	0.492	0.492	0.492	0.490	0.489	0.486	0.484	0.480	0.476	0.472	0.468	0.462	0.456	0.450	0.442	0.435	0.428	0.420	0.412	0.402	0.394	0.385	0.375	0.366	0.356	0.345	0.335	0.324	0.314	0.304	0.291	0.281	0.270	0.259	0.249	0.238	0.228	0.218	0.206	0.196	0.186	0.175	0.166	0.156	0.146	0.138	0.129	0.119	0.110	0.101	0.092	0.085	0.079	0.070	0.064	0.058	0.051	0.045	0.039	0.034	0.029	0.024	0.020	0.016	0.014	0.011	0.009	0.006	0.005	0.005	0.004	0.004	0.004	0.004	0.005	0.008	0.009	0.010	0.014	0.018	0.021	0.024	0.029	0.034	0.040	0.044	0.050	0.055	0.061	0.069	0.075	0.082	0.090	0.096	0.104	0.111	0.119	0.126	0.132	0.140	0.149	0.156	0.162	0.170	0.176	0.184	0.190	0.196	0.202	0.208	0.214	0.220	0.224	0.229	0.232	0.236	0.239	0.242	0.245	0.246	0.249	0.250	0.250	0.250	0.251	0.250	0.249	0.248	0.246	0.244	0.241	0.239	0.236	0.234	0.231	0.226	0.222	0.220	0.215	0.211	0.208	0.202	0.200	0.195	0.191	0.186	0.181	0.179	0.174	0.171	0.168	0.164	0.161	0.159	0.155	0.152	0.150	0.149	0.146	0.145	0.144	0.141	0.141	0.140	0.139	0.140	0.139	0.139	0.139	0.139	0.139	0.140	0.140	0.140	0.141	0.141	0.142	0.142	0.142	0.144	0.144	0.146	0.146	0.146	0.148	0.148	0.148	0.149	0.149	0.149	0.149	0.149	0.149	0.149	0.149	0.148	0.148	0.148	0.146	0.146	0.146	0.146	0.145	0.145	0.145	0.144	0.144	0.144	0.144	0.144	0.145	0.145	0.145	0.148	0.148	0.149	0.150	0.152	0.154	0.156	0.158	0.160	0.164	0.166	0.170	0.174	0.178	0.181	0.185	0.190	0.194	0.199	0.204	0.209	0.215	0.220	0.226	0.231	0.238	0.244	0.250	0.258	0.262	0.269	0.276	0.281	0.288	0.294	0.301	0.306	0.312	0.319	0.324	0.330	0.336	0.341	0.346	0.351	0.356	0.361	0.366	0.370	0.375	0.379	0.381	0.386	0.389	0.392	0.395	0.398	0.401	0.402	0.405	0.408	0.410	0.410	0.412	0.412	0.414	0.415	0.415	0.415	0.416	0.416	0.416	0.416	0.415	0.415	0.414	0.412	0.411	0.411	0.410	0.409	0.406	0.405	0.402	0.401	0.399	0.398	0.394	0.391	0.389	0.386	0.382	0.379	0.376	0.374	0.370	0.366	0.362	0.358	0.354	0.350	0.346	0.341	0.336	0.331	0.328	0.321	0.316	0.312	0.308	0.300	0.296	0.291	0.285	0.279	0.275	0.269	0.264	0.259	0.254	0.248	0.242	0.238	0.232	0.228	0.222	0.218	0.215	0.210	0.205	0.201	0.196	0.194	0.190	0.188	0.184	0.181	0.179	0.176	0.174	0.172	0.169	0.168	0.166	0.165	0.165	0.165	0.165	0.164	0.165	0.164	0.165	0.165	0.166	0.168	0.168	0.170	0.171	0.172	0.174	0.176	0.178	0.179	0.181	0.182	0.185	0.186	0.188	0.189	0.191	0.192	0.194	0.194	0.195	0.196	0.196	0.198	0.198	0.198	0.196	0.198	0.198	0.195	0.195	0.194	0.191	0.191	0.189	0.186	0.184	0.181	0.179	0.176	0.174	0.170	0.166	0.164	0.159	0.155	0.151	0.148	0.142	0.139	0.135	0.131	0.126	0.122	0.119	0.116	0.111	0.108	0.104	0.101	0.098	0.094	0.091	0.089	0.085	0.082	0.080	0.078	0.075	0.072	0.071	0.069	0.068	0.065	0.064	0.064	0.062	0.060	0.060	0.059	0.058	0.056	0.055	0.055	0.054	0.052	0.052	0.050	0.050	0.049	0.048	0.046	0.045	0.042	0.041	0.039	0.038	0.035	0.032	0.030	0.026	0.025	0.021	0.018	0.015	0.011	0.009	0.004	0.001	-0.002	-0.006	-0.011	-0.014	-0.018	-0.021	-0.024	-0.028	-0.029	-0.032	-0.035	-0.039	-0.040	-0.042	-0.044	-0.044	-0.046	-0.046	-0.046	-0.045	-0.045	-0.042	-0.040	-0.039	-0.035	-0.031	-0.028	-0.022	-0.018	-0.011	-0.005	0.002	0.010	0.019	0.028	0.038	0.048	0.059	0.070	0.081	0.094	0.106	0.120	0.134	0.149	0.162	0.178	0.194	0.210	0.225	0.241	0.259	0.275	0.292	0.310	0.329	0.345	0.364	0.381	0.399	0.418	0.435	0.452	0.470	0.489	0.506	0.522	0.540	0.558	0.574	0.590	0.606	0.622	0.638	0.654	0.669	0.684	0.699	0.712	0.726	0.740	0.752	0.766	0.779	0.791	0.802	0.812	0.822	0.834	0.844	0.852	0.860	0.870	0.876	0.884	0.891	0.898	0.902	0.908	0.912	0.916	0.920	0.922	0.925	0.926	0.928	0.929	0.930	0.930	0.930	0.929	0.926	0.925	0.922	0.920	0.916	0.912	0.908	0.904	0.899	0.894	0.888	0.882	0.876	0.869	0.861	0.855	0.848	0.840	0.832	0.826	0.819	0.811	0.802	0.795	0.788	0.781	0.774	0.766	0.760	0.754	0.746	0.741	0.735	0.730	0.726	0.721	0.718	0.712	0.710	0.708	0.706	0.704	0.702	0.702	0.702	0.705	0.706	0.709	0.711	0.716	0.719	0.725	0.730	0.736	0.742	0.750	0.759	0.766	0.776	0.786	0.796	0.806	0.816	0.829	0.840	0.852	0.865	0.878	0.890	0.904	0.918	0.930	0.944	0.958	0.971	0.985	0.998	1.011	1.025	1.036	1.050	1.062	1.075	1.085	1.098	1.109	1.119	1.130	1.139	1.149	1.158	1.166	1.174	1.180	1.188	1.192	1.199	1.204	1.209	1.211	1.216	1.219	1.220	1.222	1.224	1.224	1.225	1.225	1.224	1.224	1.222	1.220	1.218	1.215	1.211	1.209	1.205	1.202	1.199	1.194	1.190	1.186	1.181	1.176	1.172	1.168	1.162	1.159	1.155	1.151	1.148	1.142	1.139	1.134	1.131	1.128	1.124	1.121	1.119	1.115	1.112	1.110	1.109	1.106	1.105	1.104	1.102	1.101	1.100	1.100	1.099	1.099	1.099	1.100	1.100	1.100	1.100	1.102	1.102	1.104	1.104	1.106	1.108	1.109	1.110	1.111	1.112	1.112	1.114	1.114	1.115	1.116	1.116	1.115	1.116	1.115	1.116	1.115	1.114	1.112	1.111	1.109	1.106	1.104	1.100	1.096	1.092	1.088	1.082	1.076	1.070	1.064	1.058	1.049	1.041	1.031	1.022	1.012	1.001	0.990	0.979	0.968	0.954	0.940	0.925	0.911	0.896	0.880	0.864	0.848	0.830	0.811	0.794	0.775	0.758	0.738	0.719	0.699	0.679	0.660	0.640	0.620	0.600	0.580	0.560	0.542	0.522	0.504	0.485	0.468	0.450	0.432	0.416	0.400	0.384	0.370	0.355	0.341	0.330	0.318	0.306	0.296	0.288	0.280	0.272	0.266	0.262	0.256	0.254	0.252	0.250	0.250	0.250	0.252	0.255	0.259	0.262	0.269	0.275	0.281	0.288	0.296	0.305	0.315	0.325	0.336	0.345	0.356	0.369	0.380	0.391	0.402	0.415	0.426	0.438	0.449	0.460	0.471	0.481	0.490	0.500	0.509	0.516	0.524	0.531	0.538	0.542	0.546	0.550	0.552	0.552	0.554	0.554	0.552	0.549	0.545	0.541	0.535	0.529	0.520	0.511	0.501	0.490	0.478	0.465	0.451	0.436	0.421	0.404	0.388	0.370	0.351	0.334	0.314	0.294	0.272	0.252	0.230	0.210	0.188	0.166	0.145	0.122	0.100	0.079	0.056	0.036	0.014	-0.006	-0.026	-0.048	-0.066	-0.085	-0.104	-0.122	-0.140	-0.156	-0.172	-0.189	-0.204	-0.218	-0.230	-0.244	-0.255	-0.266	-0.276	-0.286	-0.295	-0.302	-0.310	-0.318	-0.322	-0.328	-0.332	-0.335	-0.339	-0.341	-0.342	-0.344	-0.344	-0.344	-0.342	-0.341	-0.340	-0.338	-0.336	-0.332	-0.330	-0.326	-0.321	-0.318	-0.312	-0.308	-0.302	-0.298	-0.291	-0.286	-0.280	-0.274	-0.268	-0.261	-0.255	-0.248	-0.241	-0.234	-0.228	-0.220	-0.212	-0.205	-0.199	-0.191	-0.184	-0.176	-0.168	-0.160	-0.152	-0.144	-0.135	-0.128	-0.119	-0.110	-0.102	-0.092	-0.085	-0.075	-0.066	-0.058	-0.048	-0.039	-0.030	-0.021	-0.011	-0.001	0.008	0.018	0.026	0.038	0.048	0.056	0.066	0.076	0.085	0.096	0.105	0.114	0.125	0.134	0.142	0.151	0.160	0.169	0.178	0.186	0.196	0.204	0.211	0.219	0.228	0.235	0.242	0.249	0.255	0.262	0.269	0.274	0.280	0.285	0.291	0.296	0.300	0.306	0.309	0.314	0.318	0.322	0.325	0.329	0.331	0.334	0.338	0.340	0.342	0.345	0.346	0.348	0.350	0.351	0.351	0.352	0.354	0.355	0.356	0.356	0.358	0.358	0.356	0.358	0.358	0.356	0.358	0.356	0.356	0.355	0.355	0.352	0.352	0.350	0.349	0.348	0.346	0.344	0.342	0.340	0.339	0.335	0.332	0.329	0.325	0.322	0.320	0.315	0.310	0.306	0.301	0.296	0.290	0.285	0.279	0.271	0.264	0.258	0.249	0.241	0.232	0.222	0.212	0.202	0.191	0.180	0.169	0.155	0.142	0.130	0.115	0.099	0.084	0.068	0.051	0.032	0.014	-0.004	-0.022	-0.044	-0.062	-0.084	-0.106	-0.129	-0.151	-0.175	-0.199	-0.224	-0.248	-0.274	-0.299	-0.325	-0.352	-0.380	-0.405	-0.434	-0.461	-0.489	-0.518	-0.545	-0.574	-0.601	-0.631	-0.659	-0.688	-0.715	-0.744	-0.772	-0.800	-0.828	-0.855	-0.882	-0.909	-0.935	-0.961	-0.986	-1.011	-1.036	-1.061	-1.084	-1.108	-1.130	-1.152	-1.174	-1.195	-1.215	-1.236	-1.255	-1.275	-1.292	-1.311	-1.328	-1.344	-1.360	-1.376	-1.390	-1.404	-1.418	-1.431	-1.444	-1.454	-1.466	-1.476	-1.486	-1.496	-1.506	-1.515	-1.524	-1.532	-1.540	-1.546	-1.554	-1.560	-1.565	-1.571	-1.575	-1.580	-1.584	-1.588	-1.591	-1.594	-1.596	-1.599	-1.601	-1.602	-1.602	-1.604	-1.604	-1.604	-1.602	-1.602	-1.602	-1.600	-1.599	-1.596	-1.594	-1.592	-1.589	-1.585	-1.581	-1.579	-1.575	-1.571	-1.568	-1.561	-1.558	-1.552	-1.549	-1.544	-1.539	-1.534	-1.529	-1.524	-1.520	-1.515	-1.511	-1.506	-1.501	-1.499	-1.494	-1.490	-1.488	-1.484	-1.480	-1.479	-1.475	-1.474	-1.471	-1.470	-1.468	-1.468	-1.465	-1.465	-1.465	-1.465	-1.464	-1.464	-1.465	-1.465	-1.466	-1.468	-1.468	-1.469	-1.472	-1.474	-1.475	-1.476	-1.479	-1.480	-1.481	-1.484	-1.485	-1.488	-1.490	-1.490	-1.492	-1.494	-1.495	-1.495	-1.496	-1.496	-1.498	-1.498	-1.496	-1.498	-1.496	-1.496	-1.494	-1.494	-1.491	-1.489	-1.488	-1.485	-1.484	-1.481	-1.478	-1.475	-1.470	-1.466	-1.464	-1.459	-1.454	-1.450	-1.445	-1.440	-1.434	-1.429	-1.424	-1.418	-1.411	-1.405	-1.399	-1.392	-1.386	-1.379	-1.371	-1.364	-1.356	-1.349	-1.340	-1.334	-1.325	-1.318	-1.308	-1.300	-1.290	-1.282	-1.274	-1.264	-1.255	-1.246	-1.236	-1.225	-1.216	-1.206	-1.195	-1.186	-1.175	-1.165	-1.154	-1.144	-1.132	-1.121	-1.110	-1.099	-1.088	-1.078	-1.065	-1.054	-1.042	-1.031	-1.020	-1.008	-0.996	-0.985	-0.972	-0.960	-0.949	-0.938	-0.925	-0.914	-0.901	-0.889	-0.878	-0.865	-0.855	-0.842	-0.830	-0.819	-0.806	-0.794	-0.781	-0.769	-0.756	-0.744	-0.731	-0.719	-0.705	-0.691	-0.679	-0.665	-0.651	-0.636	-0.622	-0.609	-0.592	-0.578	-0.562	-0.546	-0.530	-0.512	-0.495	-0.479	-0.461	-0.441	-0.422	-0.405	-0.386	-0.366	-0.346	-0.326	-0.306	-0.285	-0.265	-0.244	-0.221	-0.200	-0.178	-0.156	-0.134	-0.111	-0.089	-0.068	-0.044	-0.021	0.000	0.022	0.044	0.065	0.086	0.109	0.129	0.150	0.169	0.189	0.208	0.226	0.245	0.262	0.280	0.296	0.312	0.328	0.342	0.358	0.371	0.384	0.398	0.409	0.420	0.430	0.441	0.450	0.460	0.469	0.478	0.485	0.494	0.500	0.507	0.515	0.521	0.528	0.534	0.539	0.545	0.550	0.555	0.560	0.566	0.571	0.575	0.580	0.586	0.592	0.596	0.601	0.608	0.612	0.619	0.624	0.630	0.635	0.640	0.646	0.651	0.658	0.662	0.669	0.674	0.679	0.684	0.690	0.695	0.700	0.704	0.709	0.712	0.716	0.720	0.724	0.728	0.730	0.732	0.735	0.736	0.738	0.739	0.739	0.739	0.738	0.736	0.734	0.732	0.730	0.728	0.724	0.721	0.716	0.711	0.706	0.701	0.696	0.690	0.682	0.676	0.669	0.661	0.654	0.645	0.638	0.630	0.620	0.612	0.605	0.596	0.586	0.579	0.570	0.561	0.552	0.545	0.536	0.529	0.520	0.512	0.505	0.498	0.490	0.482	0.475	0.469	0.462	0.456	0.450	0.444	0.439	0.432	0.428	0.422	0.418	0.414	0.409	0.405	0.400	0.396	0.392	0.390	0.386	0.382	0.379	0.376	0.372	0.370	0.368	0.364	0.361	0.359	0.355	0.354	0.350	0.348	0.346	0.344	0.341	0.339	0.336	0.332	0.331	0.329	0.328	0.325	0.322	0.321	0.319	0.318	0.316	0.315	0.312	0.312	0.311	0.310	0.309	0.308	0.309	0.308	0.306	0.306	0.308	0.306	0.306	0.306	0.306	0.308	0.308	0.308	0.309	0.309	0.310	0.310	0.311	0.311	0.312	0.312	0.314	0.314	0.314	0.315	0.315	0.316	0.316	0.316	0.314	0.314	0.314	0.312	0.311	0.309	0.309	0.306	0.304	0.302	0.299	0.296	0.292	0.289	0.284	0.280	0.275	0.271	0.265	0.260	0.255	0.249	0.242	0.236	0.229	0.222	0.215	0.208	0.201	0.192	0.185	0.178	0.170	0.161	0.154	0.146	0.139	0.131	0.124	0.115	0.109	0.100	0.094	0.086	0.080	0.074	0.068	0.062	0.056	0.051	0.046	0.041	0.038	0.034	0.030	0.028	0.024	0.022	0.020	0.020	0.019	0.019	0.020	0.020	0.022	0.025	0.028	0.030	0.035	0.038	0.042	0.049	0.054	0.060	0.066	0.074	0.081	0.090	0.098	0.108	0.116	0.126	0.136	0.148	0.158	0.170	0.180	0.191	0.204	0.216	0.228	0.241	0.252	0.266	0.280	0.292	0.306	0.318	0.331	0.344	0.358	0.371	0.384	0.398	0.411	0.422	0.436	0.449	0.461	0.474	0.486	0.498	0.510	0.521	0.532	0.544	0.555	0.565	0.575	0.586	0.596	0.605	0.615	0.624	0.632	0.641	0.650	0.659	0.668	0.674	0.682	0.690	0.696	0.702	0.710	0.716	0.722	0.729	0.734	0.740	0.746	0.751	0.758	0.761	0.768	0.772	0.778	0.782	0.788	0.792	0.798	0.801	0.806	0.810	0.815	0.819	0.824	0.828	0.831	0.835	0.839	0.842	0.848	0.851	0.854	0.859	0.862	0.865	0.868	0.871	0.874	0.876	0.879	0.881	0.882	0.885	0.886	0.888	0.888	0.889	0.888	0.888	0.888	0.888	0.885	0.884	0.882	0.880	0.876	0.872	0.869	0.864	0.859	0.852	0.848	0.841	0.834	0.826	0.818	0.810	0.800	0.791	0.780	0.770	0.759	0.748	0.735	0.722	0.710	0.696	0.684	0.670	0.655	0.640	0.625	0.610	0.595	0.578	0.562	0.545	0.529	0.512	0.496	0.479	0.462	0.445	0.428	0.410	0.394	0.376	0.360	0.344	0.326	0.310	0.292	0.278	0.260	0.245	0.229	0.212	0.198	0.181	0.168	0.151	0.138	0.121	0.106	0.092	0.080	0.065	0.051	0.039	0.025	0.012	-0.001	-0.015	-0.026	-0.039	-0.051	-0.064	-0.075	-0.088	-0.098	-0.110	-0.121	-0.132	-0.145	-0.156	-0.166	-0.178	-0.189	-0.199	-0.210	-0.221	-0.232	-0.242	-0.254	-0.265	-0.275	-0.286	-0.296	-0.306	-0.318	-0.328	-0.338	-0.349	-0.358	-0.368	-0.378	-0.388	-0.396	-0.406	-0.415	-0.424	-0.432	-0.441	-0.450	-0.456	-0.464	-0.471	-0.479	-0.485	-0.491	-0.496	-0.502	-0.507	-0.510	-0.515	-0.519	-0.521	-0.524	-0.525	-0.528	-0.529	-0.529	-0.530	-0.530	-0.529	-0.528	-0.526	-0.524	-0.522	-0.519	-0.516	-0.512	-0.509	-0.505	-0.500	-0.496	-0.491	-0.486	-0.480	-0.475	-0.469	-0.462	-0.458	-0.450	-0.445	-0.438	-0.431	-0.425	-0.419	-0.412	-0.408	-0.401	-0.395	-0.389	-0.382	-0.378	-0.371	-0.366	-0.361	-0.355	-0.351	-0.345	-0.340	-0.336	-0.331	-0.326	-0.322	-0.318	-0.314	-0.310	-0.306	-0.302	-0.298	-0.295	-0.291	-0.288	-0.284	-0.281	-0.276	-0.272	-0.270	-0.266	-0.262	-0.260	-0.255	-0.251	-0.249	-0.245	-0.241	-0.238	-0.234	-0.229	-0.225	-0.221	-0.218	-0.212	-0.209	-0.204	-0.200	-0.195	-0.190	-0.185	-0.181	-0.178	-0.171	-0.168	-0.162	-0.159	-0.155	-0.150	-0.146	-0.141	-0.139	-0.134	-0.130	-0.126	-0.124	-0.120	-0.118	-0.115	-0.112	-0.110	-0.108	-0.106	-0.105	-0.105	-0.102	-0.102	-0.102	-0.102	-0.104	-0.102	-0.105	-0.106	-0.109	-0.110	-0.112	-0.115	-0.118	-0.121	-0.124	-0.129	-0.132	-0.136	-0.141	-0.146	-0.151	-0.156	-0.161	-0.166	-0.172	-0.179	-0.185	-0.190	-0.195	-0.201	-0.208	-0.214	-0.220	-0.225	-0.231	-0.236	-0.241	-0.248	-0.252	-0.258	-0.262	-0.268	-0.271	-0.276	-0.279	-0.284	-0.286	-0.289	-0.292	-0.295	-0.296	-0.299	-0.301	-0.304	-0.304	-0.306	-0.306	-0.308	-0.308	-0.308	-0.309	-0.308	-0.309	-0.308	-0.306	-0.308	-0.308	-0.306	-0.306	-0.305	-0.304	-0.304	-0.304	-0.304	-0.302	-0.304	-0.302	-0.304	-0.304	-0.305	-0.306	-0.308	-0.309	-0.311	-0.314	-0.316	-0.319	-0.321	-0.325	-0.330	-0.332	-0.338	-0.342	-0.348	-0.354	-0.359	-0.365	-0.371	-0.379	-0.385	-0.392	-0.400	-0.406	-0.415	-0.422	-0.431	-0.439	-0.448	-0.455	-0.464	-0.471	-0.480	-0.488	-0.495	-0.502	-0.510	-0.518	-0.524	-0.530	-0.538	-0.544	-0.549	-0.555	-0.559	-0.562	-0.566	-0.570	-0.572	-0.575	-0.576	-0.578	-0.579	-0.579	-0.578	-0.576	-0.575	-0.571	-0.569	-0.565	-0.561	-0.556	-0.551	-0.546	-0.540	-0.534	-0.525	-0.518	-0.510	-0.502	-0.494	-0.484	-0.475	-0.464	-0.455	-0.444	-0.434	-0.424	-0.412	-0.402	-0.390	-0.380	-0.368	-0.358	-0.346	-0.336	-0.324	-0.314	-0.302	-0.292	-0.282	-0.272	-0.262	-0.254	-0.244	-0.235	-0.228	-0.218	-0.211	-0.204	-0.196	-0.190	-0.184	-0.178	-0.172	-0.166	-0.161	-0.158	-0.154	-0.151	-0.149	-0.146	-0.144	-0.142	-0.141	-0.141	-0.140	-0.141	-0.141	-0.142	-0.144	-0.146	-0.148	-0.151	-0.154	-0.158	-0.161	-0.164	-0.169	-0.174	-0.178	-0.182	-0.188	-0.194	-0.199	-0.204	-0.211	-0.216	-0.224	-0.230	-0.236	-0.242	-0.249	-0.255	-0.262	-0.269	-0.276	-0.282	-0.290	-0.298	-0.302	-0.310	-0.316	-0.324	-0.330	-0.335	-0.342	-0.348	-0.354	-0.359	-0.365	-0.370	-0.375	-0.380	-0.385	-0.389	-0.392	-0.395	-0.398	-0.400	-0.404	-0.405	-0.406	-0.408	-0.408	-0.408	-0.408	-0.406	-0.405	-0.402	-0.401	-0.399	-0.394	-0.390	-0.385	-0.380	-0.374	-0.368	-0.360	-0.352	-0.345	-0.335	-0.326	-0.315	-0.304	-0.294	-0.282	-0.270	-0.255	-0.242	-0.229	-0.212	-0.198	-0.182	-0.165	-0.149	-0.131	-0.112	-0.095	-0.076	-0.058	-0.039	-0.019	0.000	0.020	0.041	0.061	0.081	0.102	0.122	0.144	0.164	0.184	0.205	0.224	0.245	0.265	0.285	0.304	0.322	0.341	0.360	0.378	0.395	0.411	0.426	0.441	0.456	0.471	0.485	0.496	0.507	0.519	0.529	0.538	0.545	0.551	0.558	0.562	0.566	0.570	0.572	0.572	0.572	0.572	0.570	0.566	0.564	0.559	0.552	0.545	0.538	0.528	0.519	0.507	0.496	0.484	0.471	0.458	0.444	0.429	0.414	0.398	0.382	0.365	0.348	0.332	0.314	0.296	0.279	0.262	0.245	0.228	0.210	0.194	0.176	0.160	0.145	0.129	0.114	0.100	0.085	0.071	0.060	0.048	0.036	0.025	0.016	0.006	-0.002	-0.009	-0.016	-0.022	-0.028	-0.031	-0.035	-0.038	-0.040	-0.042	-0.044	-0.044	-0.042	-0.042	-0.042	-0.041	-0.038	-0.035	-0.034	-0.030	-0.028	-0.025	-0.021	-0.019	-0.015	-0.012	-0.009	-0.006	-0.005	-0.002	0.000	0.000	0.002	0.001	0.002	0.001	0.001	-0.002	-0.004	-0.008	-0.011	-0.015	-0.020	-0.026	-0.032	-0.040	-0.048	-0.056	-0.066	-0.075	-0.086	-0.096	-0.109	-0.121	-0.132	-0.146	-0.159	-0.172	-0.186	-0.200	-0.215	-0.229	-0.242	-0.258	-0.271	-0.285	-0.300	-0.314	-0.328	-0.340	-0.352	-0.365	-0.378	-0.389	-0.399	-0.409	-0.419	-0.428	-0.436	-0.444	-0.451	-0.456	-0.461	-0.466	-0.470	-0.472	-0.475	-0.476	-0.476	-0.476	-0.474	-0.472	-0.470	-0.466	-0.462	-0.458	-0.452	-0.445	-0.439	-0.432	-0.424	-0.415	-0.408	-0.398	-0.389	-0.379	-0.368	-0.358	-0.346	-0.336	-0.325	-0.312	-0.301	-0.289	-0.278	-0.265	-0.255	-0.242	-0.231	-0.219	-0.208	-0.196	-0.186	-0.176	-0.164	-0.154	-0.144	-0.135	-0.125	-0.116	-0.108	-0.099	-0.091	-0.082	-0.076	-0.070	-0.062	-0.056	-0.051	-0.045	-0.040	-0.035	-0.031	-0.028	-0.024	-0.020	-0.019	-0.016	-0.015	-0.014	-0.012	-0.011	-0.011	-0.011	-0.012	-0.014	-0.015	-0.015	-0.018	-0.020	-0.022	-0.025	-0.026	-0.030	-0.034	-0.038	-0.040	-0.045	-0.049	-0.052	-0.056	-0.061	-0.065	-0.070	-0.074	-0.079	-0.082	-0.086	-0.090	-0.095	-0.098	-0.101	-0.105	-0.108	-0.111	-0.114	-0.116	-0.119	-0.121	-0.121	-0.122	-0.124	-0.124	-0.125	-0.124	-0.124	-0.122	-0.121	-0.119	-0.118	-0.115	-0.111	-0.109	-0.105	-0.101	-0.098	-0.092	-0.088	-0.082	-0.079	-0.074	-0.069	-0.062	-0.058	-0.052	-0.046	-0.040	-0.035	-0.029	-0.025	-0.019	-0.014	-0.009	-0.004	0.001	0.005	0.009	0.012	0.016	0.019	0.021	0.024	0.026	0.028	0.029	0.030	0.030	0.031	0.030	0.030	0.030	0.028	0.026	0.025	0.024	0.021	0.020	0.018	0.015	0.014	0.010	0.009	0.006	0.005	0.002	0.001	-0.001	-0.002	-0.004	-0.004	-0.005	-0.005	-0.004	-0.004	-0.002	0.000	0.002	0.005	0.008	0.011	0.016	0.021	0.026	0.032	0.040	0.046	0.055	0.062	0.071	0.081	0.090	0.100	0.111	0.122	0.132	0.144	0.156	0.169	0.180	0.192	0.204	0.216	0.228	0.240	0.252	0.264	0.275	0.286	0.298	0.309	0.318	0.328	0.336	0.345	0.354	0.361	0.369	0.375	0.380	0.385	0.390	0.394	0.396	0.398	0.399	0.399	0.399	0.396	0.395	0.392	0.388	0.382	0.378	0.371	0.364	0.358	0.349	0.340	0.331	0.321	0.310	0.299	0.288	0.275	0.264	0.250	0.238	0.225	0.211	0.198	0.185	0.170	0.158	0.144	0.130	0.116	0.102	0.090	0.076	0.064	0.051	0.041	0.029	0.019	0.008	-0.002	-0.012	-0.021	-0.030	-0.038	-0.045	-0.052	-0.060	-0.066	-0.071	-0.078	-0.082	-0.086	-0.091	-0.094	-0.096	-0.100	-0.101	-0.104	-0.106	-0.109	-0.110	-0.110	-0.111	-0.112	-0.114	-0.115	-0.115	-0.116	-0.119	-0.119	-0.121	-0.124	-0.125	-0.128	-0.130	-0.135	-0.138	-0.142	-0.146	-0.152	-0.156	-0.162	-0.170	-0.176	-0.184	-0.191	-0.200	-0.209	-0.218	-0.229	-0.239	-0.250	-0.260	-0.272	-0.284	-0.298	-0.309	-0.322	-0.336	-0.348	-0.361	-0.376	-0.390	-0.404	-0.418	-0.431	-0.445	-0.459	-0.471	-0.484	-0.496	-0.509	-0.521	-0.532	-0.544	-0.555	-0.564	-0.574	-0.582	-0.591	-0.600	-0.606	-0.612	-0.619	-0.625	-0.629	-0.632	-0.636	-0.639	-0.640	-0.641	-0.642	-0.642	-0.642	-0.641	-0.641	-0.639	-0.638	-0.634	-0.631	-0.628	-0.624	-0.621	-0.616	-0.612	-0.609	-0.604	-0.600	-0.596	-0.592	-0.589	-0.585	-0.581	-0.579	-0.576	-0.574	-0.571	-0.570	-0.569	-0.569	-0.569	-0.570	-0.570	-0.572	-0.575	-0.578	-0.581	-0.586	-0.590	-0.596	-0.602	-0.610	-0.616	-0.624	-0.631	-0.641	-0.650	-0.660	-0.670	-0.680	-0.691	-0.702	-0.714	-0.726	-0.738	-0.749	-0.761	-0.774	-0.786	-0.800	-0.810	-0.824	-0.835	-0.846	-0.858	-0.868	-0.879	-0.890	-0.900	-0.908	-0.916	-0.924	-0.932	-0.939	-0.944	-0.950	-0.954	-0.956	-0.959	-0.961	-0.962	-0.961	-0.960	-0.959	-0.955	-0.951	-0.945	-0.939	-0.931	-0.924	-0.914	-0.905	-0.894	-0.880	-0.868	-0.854	-0.839	-0.822	-0.806	-0.789	-0.770	-0.751	-0.731	-0.710	-0.689	-0.666	-0.644	-0.621	-0.596	-0.572	-0.548	-0.521	-0.496	-0.470	-0.442	-0.415	-0.388	-0.360	-0.331	-0.302	-0.274	-0.245	-0.216	-0.186	-0.158	-0.128	-0.099	-0.069	-0.040	-0.009	0.021	0.049	0.079	0.109	0.139	0.168	0.198	0.226	0.256	0.284	0.312	0.342	0.370	0.399	0.426	0.454	0.480	0.507	0.534	0.561	0.586	0.612	0.636	0.662	0.686	0.711	0.735	0.758	0.781	0.804	0.825	0.846	0.868	0.888	0.908	0.928	0.945	0.964	0.982	0.999	1.015	1.031	1.046	1.061	1.075	1.089	1.102	1.114	1.126	1.136	1.146	1.156	1.165	1.174	1.181	1.189	1.195	1.200	1.205	1.210	1.212	1.216	1.219	1.221	1.224	1.224	1.225	1.225	1.224	1.222	1.221	1.220	1.218	1.214	1.212	1.209	1.204	1.201	1.196	1.192	1.189	1.182	1.178	1.172	1.168	1.161	1.156	1.151	1.145	1.141	1.135	1.130	1.125	1.120	1.114	1.110	1.105	1.100	1.096	1.092	1.089	1.085	1.082	1.079	1.076	1.075	1.072	1.070	1.070	1.069	1.068	1.068	1.068	1.068	1.069	1.069	1.070	1.072	1.074	1.076	1.079	1.082	1.085	1.088	1.091	1.095	1.099	1.102	1.108	1.111	1.116	1.121	1.126	1.130	1.135	1.140	1.145	1.150	1.155	1.159	1.164	1.169	1.172	1.178	1.181	1.186	1.190	1.195	1.198	1.201	1.205	1.209	1.210	1.214	1.216	1.219	1.221	1.222	1.224	1.226	1.228	1.228	1.229	1.230	1.229	1.229	1.230	1.229	1.229	1.228	1.228	1.225	1.224	1.222	1.220	1.219	1.216	1.214	1.211	1.208	1.205	1.202	1.200	1.196	1.192	1.188	1.184	1.180	1.175	1.171	1.166	1.160	1.155	1.150	1.144	1.139	1.132	1.128	1.120	1.114	1.108	1.100	1.094	1.086	1.079	1.071	1.064	1.056	1.048	1.040	1.032	1.024	1.015	1.008	1.000	0.991	0.982	0.975	0.966	0.958	0.950	0.941	0.934	0.926	0.919	0.912	0.904	0.898	0.890	0.882	0.876	0.870	0.864	0.858	0.851	0.846	0.841	0.835	0.831	0.825	0.821	0.816	0.812	0.808	0.805	0.800	0.796	0.792	0.788	0.784	0.781	0.778	0.774	0.770	0.766	0.762	0.759	0.756	0.751	0.748	0.742	0.739	0.735	0.729	0.725	0.720	0.714	0.709	0.702	0.696	0.691	0.684	0.678	0.671	0.664	0.658	0.649	0.641	0.632	0.626	0.618	0.609	0.601	0.592	0.584	0.575	0.566	0.556	0.548	0.539	0.529	0.519	0.510	0.501	0.491	0.482	0.472	0.464	0.454	0.445	0.436	0.426	0.419	0.409	0.399	0.391	0.382	0.372	0.365	0.356	0.349	0.340	0.332	0.324	0.318	0.309	0.301	0.294	0.286	0.280	0.272	0.265	0.258	0.251	0.244	0.238	0.230	0.224	0.218	0.210	0.204	0.199	0.192	0.186	0.181	0.174	0.169	0.162	0.158	0.151	0.146	0.141	0.135	0.131	0.126	0.120	0.115	0.111	0.106	0.101	0.098	0.092	0.089	0.084	0.080	0.076	0.072	0.069	0.065	0.062	0.059	0.055	0.052	0.049	0.046	0.042	0.040	0.036	0.034	0.030	0.029	0.025	0.022	0.020	0.018	0.015	0.012	0.010	0.006	0.004	0.000	-0.002	-0.006	-0.010	-0.014	-0.018	-0.021	-0.025	-0.030	-0.034	-0.040	-0.044	-0.050	-0.056	-0.062	-0.069	-0.075	-0.081	-0.090	-0.098	-0.105	-0.112	-0.122	-0.131	-0.140	-0.150	-0.160	-0.170	-0.180	-0.192	-0.204	-0.216	-0.228	-0.240	-0.252	-0.265	-0.279	-0.291	-0.306	-0.320	-0.334	-0.350	-0.364	-0.379	-0.394	-0.409	-0.424	-0.439	-0.454	-0.469	-0.484	-0.499	-0.514	-0.529	-0.544	-0.558	-0.572	-0.586	-0.600	-0.614	-0.626	-0.640	-0.651	-0.664	-0.675	-0.686	-0.699	-0.709	-0.719	-0.728	-0.736	-0.744	-0.752	-0.760	-0.765	-0.772	-0.778	-0.782	-0.786	-0.790	-0.792	-0.798	-0.799	-0.800	-0.801	-0.801	-0.802	-0.801	-0.801	-0.799	-0.799	-0.795	-0.792	-0.790	-0.786	-0.782	-0.780	-0.776	-0.771	-0.768	-0.762	-0.758	-0.752	-0.749	-0.744	-0.739	-0.735	-0.731	-0.728	-0.724	-0.719	-0.715	-0.711	-0.709	-0.706	-0.702	-0.701	-0.699	-0.698	-0.696	-0.695	-0.695	-0.695	-0.694	-0.695	-0.698	-0.699	-0.700	-0.702	-0.705	-0.708	-0.712	-0.716	-0.720	-0.725	-0.731	-0.736	-0.741	-0.749	-0.754	-0.760	-0.768	-0.774	-0.781	-0.788	-0.795	-0.802	-0.809	-0.815	-0.824	-0.830	-0.836	-0.844	-0.850	-0.855	-0.861	-0.868	-0.872	-0.878	-0.882	-0.886	-0.890	-0.894	-0.896	-0.899	-0.901	-0.901	-0.902	-0.902	-0.902	-0.901	-0.900	-0.898	-0.894	-0.891	-0.888	-0.882	-0.876	-0.871	-0.864	-0.856	-0.849	-0.841	-0.831	-0.821	-0.812	-0.802	-0.790	-0.779	-0.768	-0.755	-0.742	-0.729	-0.716	-0.702	-0.689	-0.674	-0.660	-0.645	-0.630	-0.618	-0.601	-0.586	-0.571	-0.556	-0.541	-0.526	-0.511	-0.496	-0.482	-0.468	-0.452	-0.439	-0.424	-0.409	-0.396	-0.382	-0.369	-0.355	-0.342	-0.329	-0.316	-0.305	-0.291	-0.280	-0.268	-0.256	-0.244	-0.232	-0.221	-0.210	-0.200	-0.188	-0.176	-0.166	-0.156	-0.146	-0.136	-0.126	-0.116	-0.105	-0.095	-0.085	-0.075	-0.065	-0.055	-0.045	-0.035	-0.025	-0.015	-0.005	0.005	0.016	0.026	0.036	0.046	0.056	0.066	0.075	0.085	0.095	0.105	0.115	0.124	0.132	0.141	0.150	0.159	0.168	0.175	0.182	0.191	0.198	0.204	0.210	0.218	0.224	0.229	0.234	0.238	0.241	0.245	0.248	0.250	0.251	0.254	0.255	0.255	0.255	0.254	0.254	0.252	0.251	0.249	0.245	0.242	0.239	0.235	0.229	0.224	0.219	0.214	0.208	0.201	0.195	0.189	0.182	0.175	0.168	0.161	0.154	0.148	0.139	0.132	0.125	0.118	0.110	0.104	0.096	0.090	0.084	0.078	0.071	0.065	0.060	0.054	0.049	0.044	0.039	0.036	0.032	0.029	0.025	0.022	0.019	0.016	0.015	0.014	0.011	0.011	0.011	0.010	0.010	0.010	0.011	0.011	0.014	0.015	0.016	0.019	0.021	0.025	0.028	0.032	0.036	0.041	0.046	0.050	0.055	0.062	0.069	0.076	0.084	0.091	0.100	0.109	0.118	0.128	0.140	0.150	0.162	0.175	0.188	0.201	0.214	0.229	0.245	0.260	0.278	0.295	0.314	0.331	0.351	0.371	0.392	0.412	0.435	0.458	0.481	0.505	0.529	0.554	0.579	0.605	0.631	0.658	0.685	0.711	0.740	0.768	0.796	0.824	0.851	0.880	0.909	0.936	0.966	0.994	1.022	1.050	1.078	1.105	1.132	1.160	1.186	1.211	1.238	1.262	1.286	1.311	1.334	1.358	1.379	1.399	1.420	1.440	1.459	1.478	1.495	1.511	1.528	1.542	1.556	1.569	1.581	1.592	1.605	1.615	1.624	1.632	1.640	1.648	1.654	1.660	1.665	1.669	1.672	1.676	1.679	1.681	1.681	1.682	1.682	1.682	1.682	1.682	1.681	1.680	1.679	1.676	1.675	1.671	1.670	1.666	1.664	1.661	1.659	1.656	1.652	1.649	1.646	1.644	1.641	1.639	1.636	1.634	1.631	1.630	1.628	1.625	1.624	1.622	1.621	1.620	1.619	1.618	1.619	1.618	1.618	1.618	1.616	1.616	1.616	1.618	1.618	1.619	1.619	1.619	1.620	1.620	1.621	1.622	1.624	1.624	1.624	1.625	1.625	1.626	1.626	1.628	1.626	1.626	1.626	1.626	1.626	1.624	1.624	1.621	1.620	1.619	1.616	1.614	1.610	1.608	1.604	1.599	1.594	1.590	1.585	1.579	1.572	1.566	1.560	1.551	1.544	1.535	1.526	1.516	1.508	1.498	1.486	1.475	1.461	1.450	1.436	1.424	1.409	1.394	1.380	1.364	1.348	1.331	1.314	1.295	1.278	1.259	1.241	1.221	1.201	1.181	1.161	1.140	1.120	1.098	1.076	1.054	1.032	1.011	0.989	0.966	0.945	0.922	0.900	0.878	0.856	0.834	0.812	0.791	0.771	0.750	0.730	0.710	0.690	0.671	0.651	0.634	0.616	0.599	0.582	0.568	0.552	0.538	0.525	0.511	0.500	0.489	0.479	0.469	0.459	0.451	0.444	0.438	0.431	0.426	0.421	0.419	0.415	0.412	0.411	0.410	0.409	0.409	0.410	0.410	0.412	0.412	0.416	0.419	0.421	0.424	0.428	0.431	0.435	0.438	0.442	0.445	0.449	0.452	0.456	0.459	0.462	0.465	0.468	0.471	0.472	0.474	0.476	0.478	0.479	0.479	0.480	0.480	0.480	0.480	0.479	0.478	0.475	0.474	0.471	0.470	0.466	0.464	0.460	0.458	0.452	0.449	0.445	0.440	0.436	0.431	0.426	0.421	0.415	0.410	0.405	0.399	0.395	0.389	0.384	0.379	0.372	0.368	0.361	0.356	0.352	0.346	0.341	0.336	0.332	0.328	0.322	0.319	0.315	0.310	0.306	0.302	0.300	0.296	0.292	0.291	0.289	0.286	0.284	0.282	0.280	0.280	0.279	0.279	0.278	0.276	0.278	0.278	0.279	0.279	0.281	0.282	0.285	0.286	0.289	0.292	0.295	0.299	0.302	0.306	0.311	0.315	0.320	0.324	0.329	0.335	0.341	0.346	0.352	0.358	0.365	0.371	0.378	0.386	0.392	0.399	0.405	0.412	0.420	0.426	0.434	0.440	0.446	0.452	0.460	0.466	0.472	0.479	0.482	0.489	0.495	0.500	0.505	0.509	0.514	0.518	0.520	0.524	0.528	0.530	0.532	0.535	0.535	0.536	0.538	0.539	0.538	0.538	0.536	0.536	0.534	0.532	0.530	0.526	0.522	0.519	0.515	0.510	0.505	0.501	0.495	0.489	0.482	0.476	0.470	0.464	0.456	0.449	0.441	0.434	0.425	0.418	0.408	0.400	0.391	0.382	0.372	0.365	0.356	0.346	0.339	0.330	0.320	0.312	0.304	0.295	0.288	0.279	0.271	0.264	0.255	0.248	0.240	0.234	0.228	0.221	0.214	0.209	0.204	0.198	0.194	0.189	0.185	0.180	0.176	0.172	0.170	0.166	0.162	0.160	0.158	0.155	0.154	0.151	0.149	0.149	0.146	0.145	0.144	0.141	0.140	0.139	0.136	0.136	0.134	0.131	0.130	0.129	0.126	0.124	0.121	0.119	0.116	0.112	0.108	0.105	0.101	0.096	0.091	0.088	0.081	0.076	0.070	0.065	0.060	0.052	0.046	0.039	0.032	0.024	0.018	0.011	0.002	-0.005	-0.012	-0.020	-0.028	-0.035	-0.042	-0.050	-0.058	-0.064	-0.071	-0.078	-0.084	-0.090	-0.095	-0.100	-0.105	-0.109	-0.114	-0.118	-0.120	-0.124	-0.126	-0.128	-0.129	-0.130	-0.131	-0.130	-0.131	-0.130	-0.130	-0.128	-0.126	-0.122	-0.120	-0.118	-0.114	-0.110	-0.106	-0.102	-0.098	-0.094	-0.088	-0.084	-0.078	-0.074	-0.069	-0.062	-0.058	-0.052	-0.048	-0.042	-0.038	-0.032	-0.028	-0.024	-0.020	-0.016	-0.012	-0.009	-0.006	-0.004	-0.001	0.001	0.004	0.006	0.006	0.009	0.009	0.010	0.010	0.010	0.009	0.009	0.008	0.006	0.005	0.004	0.002	0.000	-0.002	-0.004	-0.008	-0.010	-0.012	-0.016	-0.019	-0.022	-0.025	-0.029	-0.031	-0.035	-0.038	-0.041	-0.044	-0.048	-0.049	-0.051	-0.055	-0.058	-0.060	-0.061	-0.064	-0.065	-0.066	-0.068	-0.069	-0.069	-0.069	-0.069	-0.068	-0.066	-0.066	-0.065	-0.064	-0.060	-0.059	-0.055	-0.051	-0.048	-0.044	-0.039	-0.035	-0.029	-0.022	-0.016	-0.011	-0.004	0.002	0.011	0.019	0.028	0.035	0.044	0.054	0.062	0.072	0.082	0.091	0.102	0.112	0.124	0.134	0.145	0.155	0.166	0.178	0.189	0.200	0.211	0.222	0.235	0.245	0.256	0.268	0.279	0.290	0.300	0.310	0.321	0.332	0.342	0.352	0.362	0.372	0.382	0.391	0.401	0.411	0.421	0.430	0.439	0.448	0.458	0.465	0.472	0.481	0.490	0.498	0.505	0.514	0.521	0.529	0.538	0.546	0.554	0.561	0.568	0.576	0.584	0.591	0.599	0.606	0.615	0.622	0.631	0.639	0.646	0.654	0.664	0.671	0.680	0.689	0.696	0.705	0.714	0.721	0.731	0.740	0.749	0.758	0.766	0.775	0.785	0.794	0.801	0.811	0.820	0.828	0.836	0.845	0.852	0.861	0.869	0.876	0.884	0.890	0.898	0.905	0.911	0.918	0.924	0.929	0.932	0.938	0.942	0.946	0.949	0.952	0.955	0.958	0.959	0.959	0.960	0.960	0.959	0.958	0.958	0.955	0.952	0.951	0.948	0.944	0.939	0.935	0.929	0.924	0.918	0.911	0.905	0.898	0.890	0.884	0.876	0.869	0.861	0.852	0.846	0.838	0.830	0.822	0.815	0.808	0.799	0.792	0.785	0.778	0.772	0.766	0.759	0.754	0.749	0.744	0.740	0.736	0.732	0.729	0.725	0.724	0.722	0.721	0.720	0.719	0.720	0.720	0.721	0.722	0.722	0.725	0.729	0.731	0.734	0.736	0.740	0.745	0.749	0.752	0.756	0.760	0.765	0.769	0.772	0.778	0.780	0.785	0.789	0.792	0.795	0.799	0.802	0.804	0.808	0.809	0.810	0.812	0.814	0.812	0.814	0.814	0.812	0.811	0.810	0.809	0.806	0.805	0.801	0.799	0.796	0.791	0.788	0.782	0.779	0.775	0.770	0.765	0.760	0.755	0.750	0.745	0.740	0.735	0.730	0.725	0.720	0.715	0.710	0.706	0.701	0.698	0.694	0.690	0.686	0.684	0.681	0.679	0.676	0.675	0.674	0.672	0.672	0.672	0.672	0.672	0.672	0.674	0.675	0.676	0.679	0.680	0.684	0.686	0.689	0.691	0.695	0.699	0.701	0.706	0.710	0.715	0.719	0.724	0.728	0.731	0.736	0.741	0.746	0.751	0.755	0.761	0.766	0.771	0.775	0.781	0.785	0.790	0.794	0.799	0.804	0.808	0.812	0.816	0.821	0.825	0.829	0.832	0.836	0.840	0.844	0.848	0.850	0.854	0.856	0.861	0.864	0.866	0.870	0.871	0.875	0.879	0.880	0.882	0.886	0.889	0.890	0.892	0.895	0.898	0.900	0.902	0.904	0.906	0.909	0.910	0.912	0.914	0.916	0.918	0.920	0.920	0.921	0.924	0.924	0.925	0.925	0.928	0.928	0.928	0.928	0.929	0.928	0.929	0.928	0.928	0.926	0.926	0.926	0.925	0.925	0.924	0.921	0.921	0.919	0.918	0.916	0.914	0.911	0.909	0.908	0.905	0.904	0.900	0.899	0.896	0.892	0.890	0.889	0.885	0.882	0.879	0.876	0.872	0.871	0.869	0.865	0.862	0.860	0.856	0.854	0.851	0.850	0.848	0.845	0.841	0.840	0.838	0.835	0.831	0.830	0.826	0.824	0.820	0.819	0.815	0.811	0.808	0.804	0.800	0.795	0.792	0.786	0.781	0.776	0.770	0.765	0.758	0.751	0.744	0.738	0.729	0.721	0.712	0.702	0.692	0.682	0.672	0.661	0.650	0.638	0.625	0.612	0.600	0.588	0.575	0.560	0.546	0.532	0.519	0.504	0.490	0.475	0.460	0.446	0.432	0.419	0.404	0.390	0.376	0.364	0.351	0.339	0.328	0.315	0.305	0.295	0.285	0.276	0.268	0.260	0.254	0.248	0.242	0.239	0.235	0.232	0.230	0.230	0.230	0.230	0.231	0.234	0.238	0.242	0.245	0.251	0.258	0.264	0.272	0.279	0.288	0.298	0.306	0.316	0.326	0.338	0.348	0.359	0.371	0.381	0.394	0.405	0.418	0.429	0.440	0.451	0.460	0.471	0.481	0.490	0.500	0.507	0.516	0.524	0.530	0.536	0.542	0.548	0.552	0.556	0.559	0.561	0.564	0.564	0.565	0.565	0.562	0.561	0.559	0.556	0.552	0.549	0.545	0.540	0.534	0.529	0.522	0.516	0.510	0.502	0.494	0.488	0.480	0.472	0.465	0.458	0.450	0.442	0.435	0.430	0.422	0.416	0.410	0.404	0.400	0.395	0.391	0.386	0.384	0.382	0.380	0.380	0.379	0.380	0.381	0.384	0.386	0.390	0.395	0.399	0.406	0.412	0.420	0.428	0.436	0.446	0.456	0.469	0.479	0.491	0.505	0.518	0.532	0.548	0.562	0.578	0.594	0.610	0.626	0.644	0.661	0.679	0.695	0.712	0.731	0.749	0.766	0.784	0.801	0.819	0.835	0.851	0.868	0.884	0.900	0.916	0.931	0.945	0.959	0.972	0.985	0.998	1.009	1.020	1.030	1.040	1.049	1.059	1.065	1.072	1.079	1.084	1.090	1.094	1.098	1.100	1.101	1.104	1.105	1.105	1.105	1.105	1.104	1.102	1.100	1.098	1.096	1.092	1.089	1.085	1.081	1.078	1.074	1.069	1.065	1.061	1.056	1.052	1.048	1.042	1.039	1.035	1.030	1.025	1.022	1.019	1.015	1.012	1.009	1.006	1.002	1.001	0.999	0.998	0.994	0.992	0.991	0.990	0.989	0.988	0.986	0.985	0.984	0.984	0.984	0.982	0.981	0.980	0.979	0.979	0.976	0.975	0.974	0.972	0.970	0.968	0.965	0.962	0.959	0.955	0.951	0.948	0.944	0.939	0.934	0.929	0.924	0.918	0.912	0.906	0.899	0.892	0.885	0.878	0.869	0.862	0.854	0.846	0.839	0.830	0.822	0.814	0.806	0.798	0.791	0.782	0.775	0.769	0.761	0.755	0.749	0.742	0.738	0.732	0.726	0.722	0.720	0.716	0.714	0.712	0.711	0.710	0.709	0.710	0.710	0.711	0.712	0.715	0.719	0.722	0.726	0.731	0.736	0.742	0.750	0.758	0.765	0.774	0.782	0.791	0.800	0.810	0.820	0.831	0.841	0.852	0.864	0.876	0.888	0.901	0.912	0.925	0.938	0.950	0.962	0.975	0.988	1.001	1.012	1.026	1.038	1.050	1.062	1.074	1.086	1.098	1.109	1.120	1.130	1.140	1.150	1.160	1.168	1.176	1.184	1.192	1.199	1.206	1.211	1.218	1.222	1.226	1.230	1.234	1.236	1.238	1.239	1.240	1.240	1.239	1.238	1.236	1.232	1.230	1.225	1.221	1.215	1.209	1.201	1.195	1.186	1.178	1.168	1.158	1.148	1.136	1.124	1.111	1.098	1.084	1.070	1.054	1.040	1.022	1.008	0.990	0.974	0.955	0.939	0.920	0.901	0.884	0.865	0.846	0.826	0.809	0.790	0.770	0.750	0.732	0.712	0.694	0.675	0.658	0.639	0.620	0.602	0.585	0.568	0.550	0.532	0.516	0.500	0.482	0.468	0.454	0.438	0.424	0.410	0.396	0.384	0.371	0.359	0.346	0.335	0.324	0.314	0.305	0.295	0.286	0.276	0.269	0.260	0.252	0.246	0.240	0.234	0.228	0.222	0.219	0.215	0.211	0.208	0.204	0.201	0.200	0.198	0.198	0.195	0.195	0.195	0.196	0.196	0.198	0.199	0.200	0.204	0.206	0.210	0.212	0.216	0.221	0.224	0.229	0.234	0.240	0.245	0.250	0.256	0.262	0.268	0.274	0.280	0.285	0.291	0.299	0.304	0.310	0.315	0.321	0.328	0.332	0.338	0.344	0.348	0.351	0.356	0.360	0.364	0.366	0.370	0.371	0.374	0.376	0.376	0.378	0.379	0.378	0.376	0.376	0.374	0.374	0.370	0.369	0.365	0.362	0.359	0.355	0.351	0.348	0.342	0.339	0.334	0.330	0.325	0.320	0.316	0.312	0.306	0.302	0.299	0.295	0.291	0.289	0.285	0.281	0.281	0.279	0.278	0.276	0.275	0.276	0.276	0.279	0.279	0.282	0.285	0.289	0.294	0.298	0.302	0.309	0.316	0.322	0.331	0.340	0.349	0.360	0.370	0.381	0.394	0.405	0.418	0.431	0.445	0.459	0.474	0.489	0.505	0.520	0.535	0.552	0.570	0.586	0.604	0.621	0.640	0.658	0.675	0.694	0.711	0.730	0.749	0.768	0.786	0.804	0.822	0.841	0.860	0.878	0.896	0.915	0.932	0.950	0.968	0.984	1.002	1.019	1.035	1.051	1.068	1.082	1.098	1.114	1.128	1.141	1.155	1.169	1.181	1.195	1.208	1.220	1.231	1.241	1.251	1.261	1.271	1.280	1.288	1.296	1.304	1.310	1.316	1.321	1.326	1.330	1.335	1.338	1.340	1.341	1.344	1.344	1.344	1.344	1.342	1.340	1.338	1.335	1.331	1.329	1.324	1.318	1.312	1.308	1.300	1.292	1.285	1.279	1.269	1.261	1.252	1.244	1.234	1.225	1.215	1.204	1.195	1.184	1.174	1.165	1.154	1.144	1.134	1.124	1.115	1.105	1.096	1.088	1.080	1.071	1.064	1.056	1.050	1.045	1.039	1.034	1.030	1.026	1.024	1.022	1.020	1.020	1.020	1.021	1.022	1.025	1.029	1.034	1.039	1.044	1.051	1.058	1.066	1.075	1.085	1.094	1.105	1.116	1.128	1.140	1.154	1.166	1.180	1.194	1.209	1.224	1.238	1.251	1.266	1.281	1.296	1.311	1.325	1.340	1.355	1.369	1.382	1.395	1.409	1.420	1.432	1.445	1.456	1.465	1.476	1.486	1.495	1.502	1.510	1.518	1.524	1.531	1.536	1.541	1.545	1.549	1.552	1.556	1.559	1.561	1.561	1.564	1.564	1.565	1.566	1.566	1.568	1.566	1.568	1.568	1.566	1.568	1.568	1.568	1.568	1.570	1.570	1.572	1.572	1.575	1.576	1.579	1.582	1.585	1.589	1.592	1.596	1.602	1.608	1.611	1.618	1.624	1.631	1.638	1.644	1.651	1.659	1.666	1.672	1.681	1.690	1.698	1.706	1.714	1.721	1.730	1.738	1.745	1.752	1.760	1.768	1.775	1.781	1.788	1.792	1.799	1.805	1.809	1.814	1.818	1.820	1.824	1.826	1.828	1.829	1.829	1.829	1.829	1.828	1.828	1.825	1.822	1.819	1.816	1.811	1.808	1.804	1.798	1.794	1.788	1.780	1.774	1.768	1.761	1.754	1.746	1.738	1.731	1.722	1.716	1.709	1.701	1.694	1.685	1.678	1.671	1.662	1.656	1.649	1.642	1.636	1.630	1.625	1.619	1.612	1.608	1.604	1.599	1.594	1.591	1.586	1.584	1.581	1.578	1.576	1.574	1.571	1.570	1.569	1.569	1.568	1.566	1.568	1.566	1.568	1.569	1.568	1.569	1.570	1.571	1.572	1.572	1.574	1.574	1.576	1.576	1.578	1.579	1.580	1.580	1.581	1.581	1.582	1.584	1.584	1.584	1.584	1.582	1.584	1.582	1.581	1.581	1.580	1.579	1.579	1.576	1.574	1.571	1.570	1.566	1.564	1.560	1.556	1.554	1.550	1.546	1.541	1.536	1.532	1.528	1.521	1.516	1.510	1.505	1.499	1.492	1.485	1.479	1.470	1.464	1.455	1.446	1.438	1.429	1.420	1.410	1.400	1.390	1.380	1.369	1.358	1.346	1.334	1.322	1.310	1.296	1.282	1.270	1.256	1.242	1.228	1.212	1.198	1.184	1.168	1.151	1.136	1.120	1.104	1.089	1.071	1.054	1.039	1.021	1.005	0.989	0.971	0.955	0.939	0.922	0.906	0.890	0.875	0.859	0.844	0.829	0.815	0.801	0.786	0.774	0.760	0.748	0.735	0.724	0.714	0.702	0.692	0.684	0.675	0.666	0.659	0.652	0.645	0.640	0.634	0.630	0.625	0.621	0.619	0.615	0.614	0.611	0.611	0.610	0.610	0.610	0.611	0.612	0.614	0.616	0.618	0.619	0.621	0.622	0.626	0.629	0.631	0.634	0.636	0.639	0.640	0.644	0.645	0.648	0.649	0.650	0.651	0.652	0.654	0.654	0.654	0.655	0.654	0.654	0.651	0.651	0.649	0.646	0.645	0.641	0.638	0.634	0.631	0.628	0.622	0.618	0.615	0.610	0.605	0.600	0.596	0.591	0.586	0.582	0.578	0.575	0.570	0.566	0.564	0.561	0.559	0.556	0.556	0.555	0.554	0.555	0.556	0.558	0.559	0.562	0.566	0.570	0.575	0.581	0.588	0.594	0.602	0.611	0.621	0.631	0.641	0.654	0.665	0.679	0.691	0.705	0.720	0.735	0.750	0.765	0.782	0.799	0.815	0.832	0.850	0.868	0.884	0.902	0.921	0.938	0.956	0.974	0.990	1.008	1.025	1.041	1.058	1.075	1.090	1.106	1.120	1.136	1.150	1.162	1.176	1.189	1.201	1.212	1.222	1.235	1.245	1.255	1.264	1.272	1.281	1.289	1.298	1.305	1.311	1.318	1.324	1.330	1.336	1.342	1.346	1.351	1.358	1.362	1.366	1.372	1.378	1.381	1.388	1.392	1.396	1.401	1.408	1.412	1.419	1.424	1.430	1.436	1.442	1.449	1.456	1.462	1.471	1.478	1.485	1.494	1.502	1.510	1.520	1.529	1.539	1.548	1.558	1.568	1.578	1.588	1.598	1.608	1.619	1.629	1.640	1.649	1.660	1.671	1.681	1.691	1.701	1.712	1.722	1.731	1.741	1.751	1.760	1.770	1.779	1.788	1.796	1.804	1.811	1.819	1.826	1.832	1.840	1.846	1.851	1.858	1.862	1.868	1.870	1.875	1.879	1.882	1.884	1.886	1.889	1.889	1.891	1.890	1.891	1.890	1.890	1.888	1.886	1.884	1.880	1.876	1.872	1.869	1.864	1.859	1.851	1.845	1.838	1.830	1.822	1.812	1.804	1.794	1.782	1.772	1.760	1.749	1.735	1.721	1.709	1.694	1.679	1.664	1.648	1.631	1.615	1.599	1.580	1.562	1.544	1.526	1.508	1.489	1.469	1.450	1.429	1.410	1.391	1.370	1.351	1.331	1.310	1.290	1.271	1.251	1.232	1.212	1.194	1.176	1.156	1.140	1.121	1.104	1.088	1.071	1.056	1.040	1.025	1.011	0.996	0.984	0.971	0.960	0.949	0.938	0.928	0.919	0.910	0.901	0.894	0.889	0.882	0.878	0.872	0.869	0.865	0.862	0.860	0.859	0.858	0.858	0.858	0.859	0.860	0.861	0.864	0.866	0.869	0.874	0.878	0.881	0.886	0.891	0.898	0.904	0.910	0.918	0.925	0.931	0.940	0.949	0.956	0.965	0.974	0.982	0.992	1.001	1.011	1.021	1.032	1.041	1.051	1.062	1.072	1.084	1.094	1.105	1.115	1.126	1.138	1.148	1.159	1.170	1.180	1.190	1.200	1.210	1.220	1.230	1.239	1.249	1.256	1.265	1.272	1.280	1.288	1.294	1.300	1.305	1.310	1.315	1.320	1.324	1.326	1.329	1.331	1.331	1.332	1.332	1.330	1.330	1.328	1.325	1.321	1.318	1.314	1.308	1.301	1.295	1.288	1.280	1.272	1.264	1.255	1.246	1.236	1.225	1.215	1.204	1.192	1.180	1.170	1.158	1.145	1.132	1.121	1.109	1.096	1.085	1.072	1.060	1.049	1.038	1.025	1.014	1.004	0.992	0.981	0.972	0.962	0.954	0.945	0.936	0.929	0.921	0.914	0.908	0.901	0.896	0.890	0.886	0.881	0.879	0.876	0.874	0.872	0.871	0.870	0.869	0.870	0.869	0.870	0.871	0.874	0.875	0.878	0.880	0.882	0.886	0.889	0.892	0.896	0.900	0.902	0.908	0.911	0.915	0.920	0.922	0.926	0.930	0.932	0.936	0.939	0.941	0.944	0.946	0.948	0.949	0.950	0.950	0.950	0.949	0.948	0.946	0.944	0.942	0.940	0.935	0.931	0.926	0.921	0.915	0.910	0.904	0.896	0.889	0.880	0.871	0.864	0.854	0.844	0.835	0.825	0.814	0.804	0.794	0.782	0.770	0.760	0.749	0.738	0.726	0.716	0.705	0.694	0.684	0.674	0.664	0.654	0.645	0.636	0.629	0.620	0.612	0.605	0.599	0.592	0.586	0.581	0.578	0.572	0.570	0.566	0.562	0.561	0.559	0.559	0.558	0.558	0.558	0.558	0.558	0.559	0.559	0.560	0.562	0.562	0.565	0.566	0.569	0.571	0.571	0.572	0.574	0.575	0.575	0.575	0.575	0.575	0.574	0.571	0.569	0.568	0.564	0.559	0.555	0.550	0.544	0.538	0.530	0.522	0.512	0.504	0.494	0.482	0.471	0.460	0.448	0.432	0.419	0.405	0.391	0.376	0.359	0.344	0.328	0.311	0.295	0.279	0.261	0.245	0.229	0.211	0.196	0.180	0.164	0.149	0.134	0.119	0.105	0.091	0.079	0.066	0.055	0.045	0.034	0.024	0.016	0.009	0.002	-0.002	-0.009	-0.012	-0.015	-0.018	-0.018	-0.018	-0.016	-0.016	-0.014	-0.010	-0.005	0.000	0.005	0.012	0.020	0.028	0.036	0.046	0.056	0.068	0.079	0.091	0.102	0.115	0.128	0.141	0.154	0.169	0.182	0.196	0.210	0.225	0.240	0.254	0.268	0.282	0.298	0.311	0.326	0.341	0.356	0.371	0.385	0.400	0.412	0.428	0.441	0.455	0.469	0.482	0.495	0.509	0.521	0.534	0.546	0.559	0.570	0.582	0.595	0.606	0.618	0.629	0.639	0.649	0.660	0.670	0.679	0.688	0.696	0.705	0.714	0.721	0.729	0.735	0.740	0.746	0.751	0.756	0.759	0.762	0.765	0.766	0.769	0.770	0.769	0.768	0.766	0.764	0.761	0.758	0.754	0.749	0.742	0.736	0.729	0.720	0.712	0.704	0.694	0.684	0.672	0.661	0.650	0.636	0.625	0.612	0.599	0.584	0.571	0.558	0.542	0.529	0.514	0.500	0.484	0.470	0.455	0.440	0.428	0.414	0.399	0.385	0.371	0.358	0.345	0.331	0.319	0.308	0.296	0.284	0.274	0.262	0.251	0.241	0.230	0.221	0.211	0.202	0.192	0.184	0.175	0.166	0.158	0.149	0.139	0.131	0.121	0.112	0.104	0.094	0.084	0.075	0.064	0.054	0.042	0.031	0.019	0.008	-0.004	-0.018	-0.031	-0.044	-0.058	-0.074	-0.088	-0.102	-0.119	-0.135	-0.152	-0.170	-0.188	-0.205	-0.224	-0.242	-0.262	-0.281	-0.301	-0.321	-0.341	-0.362	-0.384	-0.404	-0.424	-0.445	-0.466	-0.488	-0.510	-0.531	-0.552	-0.574	-0.592	-0.614	-0.635	-0.655	-0.675	-0.695	-0.714	-0.732	-0.751	-0.770	-0.789	-0.806	-0.824	-0.841	-0.858	-0.872	-0.889	-0.904	-0.919	-0.932	-0.948	-0.960	-0.974	-0.986	-0.999	-1.010	-1.020	-1.032	-1.042	-1.051	-1.061	-1.070	-1.078	-1.086	-1.094	-1.101	-1.108	-1.114	-1.120	-1.125	-1.130	-1.135	-1.139	-1.142	-1.145	-1.149	-1.151	-1.154	-1.155	-1.156	-1.158	-1.159	-1.159	-1.159	-1.159	-1.158	-1.156	-1.155	-1.152	-1.151	-1.149	-1.145	-1.142	-1.139	-1.136	-1.132	-1.128	-1.124	-1.120	-1.116	-1.111	-1.106	-1.102	-1.098	-1.094	-1.088	-1.082	-1.079	-1.074	-1.069	-1.064	-1.059	-1.054	-1.049	-1.042	-1.040	-1.035	-1.030	-1.025	-1.021	-1.018	-1.012	-1.010	-1.006	-1.002	-0.999	-0.995	-0.992	-0.988	-0.985	-0.982	-0.979	-0.975	-0.971	-0.969	-0.965	-0.961	-0.958	-0.955	-0.951	-0.946	-0.944	-0.940	-0.935	-0.930	-0.926	-0.921	-0.915	-0.910	-0.904	-0.898	-0.891	-0.884	-0.878	-0.870	-0.861	-0.852	-0.844	-0.835	-0.825	-0.815	-0.804	-0.792	-0.781	-0.769	-0.758	-0.744	-0.731	-0.718	-0.702	-0.689	-0.674	-0.659	-0.642	-0.626	-0.610	-0.594	-0.576	-0.560	-0.542	-0.524	-0.506	-0.489	-0.470	-0.451	-0.432	-0.414	-0.394	-0.374	-0.354	-0.335	-0.314	-0.295	-0.274	-0.254	-0.234	-0.212	-0.194	-0.172	-0.152	-0.132	-0.112	-0.092	-0.071	-0.051	-0.030	-0.010	0.010	0.030	0.051	0.071	0.092	0.111	0.132	0.152	0.172	0.192	0.211	0.231	0.251	0.270	0.289	0.308	0.326	0.344	0.362	0.380	0.398	0.415	0.432	0.448	0.465	0.481	0.496	0.510	0.526	0.540	0.555	0.568	0.580	0.592	0.605	0.618	0.629	0.638	0.649	0.659	0.668	0.676	0.684	0.692	0.699	0.705	0.711	0.716	0.721	0.725	0.730	0.732	0.736	0.738	0.739	0.741	0.742	0.742	0.742	0.741	0.741	0.740	100.000	5.000	2.000	1.000	2.000	0.000	0.000	0.000	0.000	0.000	0.000	0.000	0.000	0.000	0.000	0.000	0.000	0.000	1.738	1.734	1.731	1.726	1.721	1.718	1.711	1.705	1.699	1.694	1.686	1.680	1.675	1.666	1.660	1.652	1.645	1.636	1.629	1.621	1.612	1.605	1.596	1.589	1.579	1.571	1.562	1.552	1.545	1.535	1.526	1.518	1.509	1.499	1.490	1.481	1.472	1.462	1.455	1.446	1.436	1.428	1.419	1.410	1.401	1.392	1.384	1.374	1.366	1.358	1.350	1.341	1.332	1.324	1.316	1.308	1.301	1.292	1.286	1.278	1.271	1.264	1.258	1.251	1.244	1.239	1.232	1.226	1.220	1.215	1.209	1.202	1.198	1.192	1.188	1.182	1.179	1.174	1.169	1.164	1.160	1.155	1.151	1.146	1.142	1.139	1.134	1.130	1.125	1.121	1.118	1.114	1.110	1.105	1.101	1.098	1.092	1.090	1.085	1.081	1.078	1.074	1.070	1.066	1.062	1.059	1.055	1.052	1.049	1.045	1.041	1.040	1.036	1.034	1.031	1.030	1.029	1.028	1.028	1.026	1.026	1.026	1.026	1.028	1.030	1.031	1.032	1.035	1.039	1.041	1.045	1.050	1.054	1.059	1.065	1.070	1.078	1.084	1.090	1.098	1.104	1.112	1.120	1.128	1.136	1.145	1.152	1.160	1.169	1.178	1.185	1.195	1.202	1.210	1.218	1.224	1.231	1.238	1.244	1.249	1.255	1.259	1.264	1.268	1.270	1.272	1.275	1.275	1.278	1.278	1.276	1.275	1.274	1.271	1.269	1.264	1.261	1.256	1.250	1.245	1.238	1.230	1.222	1.215	1.206	1.198	1.189	1.179	1.169	1.159	1.149	1.138	1.128	1.116	1.106	1.095	1.084	1.074	1.062	1.051	1.041	1.031	1.020	1.010	1.001	0.990	0.980	0.971	0.962	0.954	0.946	0.938	0.929	0.921	0.915	0.906	0.900	0.895	0.888	0.882	0.878	0.872	0.868	0.862	0.859	0.855	0.850	0.848	0.842	0.840	0.838	0.834	0.831	0.829	0.826	0.825	0.821	0.819	0.816	0.814	0.811	0.809	0.806	0.804	0.800	0.798	0.795	0.792	0.789	0.786	0.781	0.778	0.774	0.769	0.765	0.759	0.754	0.748	0.742	0.736	0.729	0.722	0.714	0.706	0.699	0.690	0.681	0.672	0.661	0.652	0.642	0.631	0.620	0.609	0.598	0.586	0.574	0.562	0.549	0.536	0.522	0.511	0.498	0.485	0.471	0.459	0.445	0.432	0.420	0.406	0.394	0.381	0.369	0.356	0.346	0.334	0.322	0.312	0.302	0.292	0.282	0.275	0.266	0.258	0.250	0.244	0.236	0.230	0.226	0.220	0.216	0.211	0.208	0.206	0.202	0.201	0.200	0.198	0.196	0.196	0.196	0.196	0.196	0.198	0.200	0.201	0.202	0.204	0.206	0.209	0.211	0.214	0.215	0.218	0.221	0.221	0.224	0.226	0.229	0.231	0.232	0.232	0.235	0.235	0.238	0.239	0.238	0.239	0.239	0.239	0.239	0.239	0.238	0.239	0.238	0.236	0.235	0.234	0.232	0.232	0.231	0.230	0.228	0.226	0.225	0.224	0.222	0.221	0.220	0.219	0.218	0.216	0.216	0.215	0.215	0.212	0.212	0.212	0.212	0.212	0.212	0.212	0.212	0.214	0.214	0.214	0.215	0.216	0.216	0.218	0.218	0.219	0.219	0.220	0.220	0.221	0.222	0.222	0.222	0.224	0.224	0.224	0.222	0.222	0.222	0.221	0.221	0.220	0.219	0.218	0.218	0.215	0.214	0.211	0.210	0.208	0.205	0.202	0.200	0.198	0.196	0.194	0.191	0.189	0.186	0.184	0.182	0.180	0.179	0.176	0.175	0.174	0.172	0.171	0.171	0.170	0.170	0.170	0.170	0.170	0.170	0.171	0.172	0.174	0.176	0.178	0.180	0.181	0.184	0.186	0.189	0.191	0.194	0.196	0.199	0.201	0.205	0.208	0.210	0.211	0.215	0.216	0.218	0.220	0.220	0.221	0.222	0.221	0.221	0.221	0.220	0.218	0.215	0.212	0.209	0.206	0.200	0.196	0.190	0.184	0.178	0.171	0.164	0.156	0.148	0.138	0.129	0.119	0.110	0.099	0.088	0.075	0.064	0.051	0.039	0.026	0.012	0.000	-0.014	-0.028	-0.041	-0.055	-0.069	-0.084	-0.099	-0.111	-0.128	-0.141	-0.156	-0.170	-0.184	-0.199	-0.214	-0.229	-0.242	-0.258	-0.271	-0.286	-0.300	-0.314	-0.329	-0.344	-0.358	-0.372	-0.388	-0.401	-0.416	-0.431	-0.446	-0.461	-0.476	-0.492	-0.507	-0.522	-0.540	-0.555	-0.571	-0.588	-0.604	-0.621	-0.638	-0.655	-0.671	-0.690	-0.706	-0.724	-0.741	-0.759	-0.775	-0.792	-0.810	-0.828	-0.845	-0.861	-0.879	-0.895	-0.912	-0.928	-0.944	-0.959	-0.975	-0.989	-1.004	-1.016	-1.031	-1.045	-1.058	-1.069	-1.081	-1.092	-1.105	-1.115	-1.125	-1.135	-1.142	-1.152	-1.159	-1.168	-1.174	-1.180	-1.186	-1.192	-1.198	-1.202	-1.206	-1.210	-1.215	-1.218	-1.220	-1.224	-1.226	-1.229	-1.232	-1.234	-1.236	-1.238	-1.240	-1.242	-1.242	-1.245	-1.248	-1.250	-1.251	-1.254	-1.256	-1.258	-1.260	-1.262	-1.265	-1.268	-1.269	-1.271	-1.274	-1.278	-1.280	-1.282	-1.286	-1.288	-1.290	-1.292	-1.295	-1.298	-1.299	-1.302	-1.304	-1.305	-1.306	-1.308	-1.309	-1.310	-1.310	-1.310	-1.310	-1.310	-1.309	-1.309	-1.305	-1.304	-1.301	-1.299	-1.296	-1.292	-1.289	-1.284	-1.281	-1.276	-1.271	-1.265	-1.260	-1.254	-1.246	-1.241	-1.234	-1.228	-1.219	-1.212	-1.205	-1.198	-1.189	-1.180	-1.172	-1.165	-1.156	-1.149	-1.140	-1.131	-1.124	-1.115	-1.106	-1.099	-1.090	-1.081	-1.074	-1.065	-1.058	-1.048	-1.040	-1.031	-1.024	-1.015	-1.008	-0.999	-0.990	-0.982	-0.974	-0.966	-0.958	-0.949	-0.939	-0.931	-0.921	-0.914	-0.904	-0.894	-0.884	-0.875	-0.865	-0.854	-0.844	-0.832	-0.821	-0.811	-0.800	-0.788	-0.775	-0.762	-0.751	-0.738	-0.725	-0.711	-0.699	-0.685	-0.670	-0.656	-0.642	-0.629	-0.612	-0.599	-0.584	-0.569	-0.554	-0.539	-0.524	-0.509	-0.494	-0.478	-0.462	-0.448	-0.432	-0.416	-0.401	-0.386	-0.371	-0.355	-0.340	-0.325	-0.310	-0.294	-0.279	-0.264	-0.249	-0.234	-0.218	-0.202	-0.188	-0.172	-0.156	-0.141	-0.126	-0.111	-0.095	-0.079	-0.065	-0.049	-0.032	-0.016	-0.001	0.014	0.031	0.046	0.062	0.079	0.094	0.111	0.126	0.142	0.159	0.175	0.191	0.208	0.222	0.239	0.255	0.270	0.286	0.301	0.315	0.330	0.344	0.358	0.371	0.384	0.398	0.410	0.421	0.434	0.444	0.454	0.465	0.474	0.481	0.490	0.498	0.504	0.510	0.515	0.520	0.522	0.525	0.528	0.530	0.530	0.530	0.529	0.528	0.525	0.521	0.519	0.514	0.509	0.502	0.496	0.489	0.481	0.474	0.465	0.456	0.445	0.436	0.425	0.415	0.402	0.391	0.380	0.368	0.355	0.342	0.330	0.318	0.304	0.292	0.279	0.266	0.252	0.240	0.228	0.215	0.202	0.190	0.179	0.166	0.155	0.144	0.132	0.121	0.111	0.101	0.092	0.082	0.074	0.066	0.059	0.052	0.045	0.039	0.032	0.028	0.024	0.019	0.016	0.014	0.011	0.010	0.009	0.009	0.010	0.011	0.011	0.015	0.018	0.021	0.026	0.030	0.036	0.042	0.049	0.056	0.065	0.072	0.082	0.091	0.101	0.111	0.122	0.134	0.145	0.158	0.170	0.182	0.196	0.209	0.222	0.236	0.249	0.262	0.276	0.290	0.304	0.316	0.330	0.342	0.355	0.368	0.380	0.392	0.404	0.414	0.424	0.434	0.444	0.451	0.461	0.469	0.475	0.480	0.486	0.491	0.495	0.499	0.501	0.504	0.504	0.504	0.504	0.501	0.499	0.495	0.491	0.488	0.481	0.475	0.468	0.460	0.452	0.442	0.432	0.424	0.411	0.400	0.389	0.375	0.362	0.349	0.335	0.320	0.305	0.290	0.275	0.260	0.245	0.229	0.212	0.196	0.180	0.165	0.148	0.132	0.116	0.100	0.084	0.068	0.052	0.038	0.022	0.008	-0.006	-0.020	-0.034	-0.048	-0.060	-0.072	-0.085	-0.096	-0.108	-0.118	-0.128	-0.138	-0.146	-0.155	-0.162	-0.170	-0.178	-0.182	-0.190	-0.195	-0.199	-0.204	-0.208	-0.211	-0.215	-0.218	-0.220	-0.221	-0.224	-0.226	-0.226	-0.228	-0.228	-0.229	-0.229	-0.230	-0.229	-0.229	-0.229	-0.229	-0.229	-0.230	-0.230	-0.230	-0.230	-0.231	-0.231	-0.232	-0.234	-0.235	-0.238	-0.239	-0.241	-0.244	-0.246	-0.251	-0.254	-0.259	-0.262	-0.268	-0.274	-0.279	-0.285	-0.291	-0.298	-0.305	-0.314	-0.321	-0.329	-0.339	-0.348	-0.358	-0.366	-0.376	-0.386	-0.396	-0.408	-0.418	-0.429	-0.439	-0.451	-0.462	-0.474	-0.485	-0.496	-0.507	-0.521	-0.532	-0.542	-0.554	-0.565	-0.576	-0.588	-0.599	-0.609	-0.620	-0.630	-0.640	-0.650	-0.660	-0.669	-0.678	-0.686	-0.695	-0.702	-0.710	-0.718	-0.724	-0.730	-0.736	-0.741	-0.746	-0.751	-0.755	-0.759	-0.761	-0.765	-0.766	-0.768	-0.769	-0.770	-0.770	-0.769	-0.769	-0.766	-0.765	-0.762	-0.759	-0.755	-0.751	-0.748	-0.742	-0.738	-0.732	-0.726	-0.720	-0.712	-0.706	-0.699	-0.690	-0.682	-0.674	-0.665	-0.656	-0.646	-0.638	-0.628	-0.618	-0.608	-0.599	-0.589	-0.579	-0.569	-0.560	-0.549	-0.540	-0.531	-0.521	-0.514	-0.504	-0.496	-0.489	-0.481	-0.474	-0.468	-0.461	-0.455	-0.450	-0.444	-0.440	-0.436	-0.432	-0.430	-0.429	-0.426	-0.425	-0.425	-0.425	-0.426	-0.428	-0.430	-0.431	-0.435	-0.438	-0.442	-0.446	-0.451	-0.458	-0.462	-0.470	-0.476	-0.482	-0.490	-0.498	-0.505	-0.514	-0.521	-0.530	-0.539	-0.548	-0.556	-0.562	-0.571	-0.580	-0.589	-0.595	-0.604	-0.610	-0.618	-0.624	-0.629	-0.635	-0.640	-0.645	-0.649	-0.652	-0.658	-0.660	-0.661	-0.664	-0.665	-0.665	-0.665	-0.665	-0.665	-0.662	-0.661	-0.658	-0.656	-0.652	-0.650	-0.646	-0.642	-0.638	-0.634	-0.629	-0.624	-0.619	-0.614	-0.610	-0.605	-0.599	-0.594	-0.589	-0.585	-0.581	-0.576	-0.572	-0.570	-0.566	-0.562	-0.561	-0.560	-0.558	-0.558	-0.556	-0.558	-0.558	-0.559	-0.561	-0.564	-0.568	-0.570	-0.574	-0.579	-0.585	-0.590	-0.596	-0.604	-0.611	-0.618	-0.626	-0.635	-0.644	-0.654	-0.662	-0.672	-0.682	-0.692	-0.702	-0.714	-0.724	-0.734	-0.745	-0.755	-0.768	-0.778	-0.789	-0.798	-0.808	-0.819	-0.828	-0.839	-0.848	-0.856	-0.865	-0.874	-0.881	-0.889	-0.896	-0.902	-0.909	-0.915	-0.920	-0.925	-0.929	-0.935	-0.938	-0.941	-0.944	-0.946	-0.949	-0.949	-0.951	-0.952	-0.952	-0.952	-0.952	-0.951	-0.950	-0.949	-0.948	-0.945	-0.942	-0.940	-0.938	-0.934	-0.930	-0.925	-0.921	-0.916	-0.911	-0.908	-0.902	-0.895	-0.890	-0.884	-0.879	-0.871	-0.865	-0.858	-0.851	-0.844	-0.835	-0.828	-0.820	-0.812	-0.804	-0.795	-0.786	-0.778	-0.769	-0.760	-0.751	-0.741	-0.732	-0.721	-0.712	-0.702	-0.692	-0.682	-0.672	-0.662	-0.652	-0.642	-0.631	-0.622	-0.612	-0.601	-0.592	-0.581	-0.571	-0.560	-0.550	-0.541	-0.530	-0.519	-0.510	-0.500	-0.490	-0.478	-0.468	-0.459	-0.448	-0.438	-0.426	-0.416	-0.406	-0.395	-0.385	-0.375	-0.365	-0.354	-0.344	-0.334	-0.322	-0.312	-0.301	-0.291	-0.280	-0.270	-0.259	-0.248	-0.238	-0.226	-0.215	-0.205	-0.194	-0.182	-0.172	-0.162	-0.151	-0.141	-0.130	-0.120	-0.109	-0.099	-0.089	-0.080	-0.070	-0.060	-0.051	-0.041	-0.031	-0.022	-0.015	-0.005	0.002	0.010	0.018	0.026	0.032	0.041	0.048	0.054	0.061	0.068	0.074	0.079	0.084	0.090	0.095	0.100	0.105	0.110	0.115	0.119	0.122	0.128	0.131	0.135	0.138	0.141	0.145	0.148	0.152	0.155	0.158	0.160	0.162	0.166	0.169	0.171	0.172	0.175	0.176	0.179	0.180	0.181	0.182	0.185	0.186	0.186	0.188	0.186	0.188	0.186	0.185	0.185	0.184	0.182	0.180	0.178	0.175	0.172	0.168	0.164	0.160	0.154	0.150	0.144	0.138	0.130	0.124	0.116	0.109	0.100	0.091	0.082	0.072	0.064	0.054	0.042	0.032	0.022	0.012	0.001	-0.009	-0.020	-0.031	-0.042	-0.054	-0.064	-0.075	-0.084	-0.095	-0.104	-0.114	-0.122	-0.130	-0.139	-0.146	-0.154	-0.160	-0.168	-0.172	-0.176	-0.181	-0.185	-0.188	-0.190	-0.192	-0.192	-0.194	-0.194	-0.194	-0.192	-0.190	-0.189	-0.186	-0.184	-0.180	-0.176	-0.171	-0.169	-0.164	-0.159	-0.155	-0.150	-0.145	-0.140	-0.135	-0.131	-0.128	-0.122	-0.119	-0.116	-0.114	-0.110	-0.109	-0.108	-0.108	-0.106	-0.108	-0.108	-0.110	-0.112	-0.115	-0.120	-0.124	-0.129	-0.135	-0.142	-0.150	-0.158	-0.166	-0.176	-0.186	-0.199	-0.209	-0.221	-0.235	-0.248	-0.261	-0.275	-0.289	-0.304	-0.320	-0.335	-0.350	-0.366	-0.381	-0.396	-0.412	-0.428	-0.442	-0.459	-0.474	-0.489	-0.504	-0.516	-0.531	-0.544	-0.555	-0.569	-0.579	-0.591	-0.601	-0.610	-0.619	-0.626	-0.634	-0.639	-0.645	-0.650	-0.655	-0.658	-0.660	-0.661	-0.661	-0.661	-0.660	-0.658	-0.655	-0.651	-0.646	-0.641	-0.635	-0.629	-0.621	-0.611	-0.602	-0.592	-0.582	-0.571	-0.559	-0.546	-0.534	-0.520	-0.506	-0.491	-0.478	-0.461	-0.448	-0.431	-0.416	-0.400	-0.385	-0.369	-0.354	-0.338	-0.322	-0.306	-0.291	-0.275	-0.260	-0.246	-0.231	-0.218	-0.205	-0.192	-0.179	-0.168	-0.156	-0.145	-0.135	-0.125	-0.116	-0.109	-0.101	-0.095	-0.089	-0.084	-0.079	-0.076	-0.074	-0.071	-0.070	-0.070	-0.070	-0.072	-0.074	-0.076	-0.080	-0.085	-0.090	-0.096	-0.101	-0.109	-0.118	-0.125	-0.134	-0.144	-0.152	-0.164	-0.175	-0.186	-0.196	-0.209	-0.221	-0.232	-0.245	-0.258	-0.270	-0.282	-0.295	-0.306	-0.319	-0.331	-0.342	-0.354	-0.365	-0.375	-0.385	-0.396	-0.405	-0.415	-0.424	-0.431	-0.439	-0.446	-0.452	-0.459	-0.464	-0.469	-0.474	-0.478	-0.480	-0.482	-0.485	-0.486	-0.488	-0.488	-0.486	-0.486	-0.484	-0.482	-0.481	-0.479	-0.476	-0.472	-0.468	-0.464	-0.460	-0.454	-0.450	-0.444	-0.438	-0.434	-0.428	-0.421	-0.415	-0.409	-0.402	-0.396	-0.390	-0.382	-0.376	-0.371	-0.365	-0.359	-0.354	-0.348	-0.342	-0.336	-0.331	-0.326	-0.321	-0.316	-0.311	-0.306	-0.302	-0.298	-0.294	-0.290	-0.286	-0.284	-0.280	-0.278	-0.275	-0.272	-0.270	-0.268	-0.266	-0.265	-0.264	-0.262	-0.261	-0.261	-0.260	-0.260	-0.260	-0.260	-0.260	-0.260	-0.260	-0.261	-0.262	-0.264	-0.265	-0.266	-0.268	-0.270	-0.271	-0.272	-0.274	-0.276	-0.279	-0.281	-0.282	-0.286	-0.288	-0.290	-0.292	-0.296	-0.298	-0.300	-0.302	-0.305	-0.306	-0.309	-0.311	-0.312	-0.314	-0.316	-0.318	-0.318	-0.319	-0.320	-0.319	-0.320	-0.319	-0.320	-0.319	-0.318	-0.315	-0.314	-0.311	-0.309	-0.306	-0.302	-0.300	-0.295	-0.291	-0.286	-0.282	-0.276	-0.271	-0.265	-0.260	-0.254	-0.246	-0.241	-0.234	-0.226	-0.219	-0.212	-0.205	-0.198	-0.191	-0.184	-0.176	-0.170	-0.164	-0.156	-0.150	-0.144	-0.139	-0.132	-0.128	-0.122	-0.119	-0.114	-0.111	-0.109	-0.106	-0.104	-0.102	-0.102	-0.102	-0.101	-0.102	-0.105	-0.106	-0.110	-0.114	-0.118	-0.121	-0.126	-0.132	-0.139	-0.145	-0.152	-0.159	-0.168	-0.175	-0.184	-0.192	-0.201	-0.210	-0.220	-0.230	-0.240	-0.249	-0.258	-0.269	-0.279	-0.288	-0.298	-0.306	-0.316	-0.325	-0.332	-0.341	-0.349	-0.356	-0.365	-0.371	-0.378	-0.384	-0.390	-0.394	-0.398	-0.401	-0.405	-0.408	-0.410	-0.411	-0.411	-0.411	-0.411	-0.410	-0.409	-0.406	-0.404	-0.400	-0.396	-0.392	-0.386	-0.381	-0.375	-0.368	-0.361	-0.354	-0.346	-0.339	-0.330	-0.321	-0.312	-0.302	-0.294	-0.282	-0.274	-0.262	-0.252	-0.242	-0.231	-0.221	-0.211	-0.201	-0.190	-0.181	-0.170	-0.160	-0.150	-0.140	-0.131	-0.121	-0.112	-0.104	-0.095	-0.086	-0.079	-0.071	-0.064	-0.058	-0.050	-0.044	-0.038	-0.032	-0.028	-0.022	-0.018	-0.012	-0.009	-0.005	-0.002	0.001	0.005	0.006	0.009	0.011	0.012	0.012	0.014	0.015	0.016	0.016	0.016	0.015	0.015	0.014	0.014	0.012	0.011	0.010	0.009	0.006	0.005	0.002	0.001	-0.001	-0.004	-0.006	-0.009	-0.012	-0.014	-0.018	-0.020	-0.024	-0.026	-0.030	-0.034	-0.036	-0.040	-0.042	-0.046	-0.050	-0.054	-0.056	-0.060	-0.064	-0.068	-0.071	-0.075	-0.079	-0.082	-0.085	-0.089	-0.092	-0.096	-0.099	-0.102	-0.105	-0.108	-0.110	-0.112	-0.115	-0.115	-0.118	-0.120	-0.120	-0.120	-0.120	-0.120	-0.119	-0.119	-0.118	-0.116	-0.115	-0.112	-0.110	-0.108	-0.104	-0.100	-0.096	-0.091	-0.086	-0.081	-0.076	-0.070	-0.064	-0.056	-0.050	-0.042	-0.034	-0.026	-0.018	-0.009	0.000	0.010	0.019	0.029	0.039	0.049	0.059	0.070	0.080	0.090	0.101	0.112	0.124	0.135	0.146	0.156	0.168	0.180	0.190	0.201	0.212	0.224	0.235	0.245	0.255	0.266	0.276	0.288	0.298	0.309	0.319	0.329	0.339	0.349	0.359	0.368	0.379	0.388	0.396	0.405	0.415	0.424	0.431	0.441	0.449	0.456	0.465	0.472	0.480	0.488	0.495	0.501	0.509	0.515	0.522	0.526	0.532	0.538	0.542	0.548	0.552	0.555	0.559	0.562	0.565	0.566	0.569	0.570	0.571	0.571	0.571	0.572	0.571	0.569	0.568	0.566	0.562	0.560	0.558	0.552	0.549	0.545	0.539	0.534	0.528	0.521	0.515	0.507	0.500	0.494	0.485	0.478	0.469	0.461	0.454	0.445	0.436	0.429	0.421	0.412	0.405	0.398	0.390	0.382	0.376	0.369	0.362	0.358	0.351	0.346	0.341	0.339	0.335	0.331	0.330	0.329	0.328	0.328	0.328	0.329	0.330	0.332	0.336	0.340	0.345	0.351	0.358	0.365	0.372	0.381	0.390	0.400	0.410	0.420	0.434	0.445	0.459	0.471	0.485	0.499	0.515	0.530	0.545	0.560	0.578	0.594	0.610	0.626	0.645	0.661	0.678	0.695	0.712	0.729	0.745	0.762	0.779	0.795	0.812	0.828	0.844	0.859	0.874	0.886	0.901	0.915	0.928	0.940	0.952	0.964	0.975	0.985	0.995	1.004	1.012	1.020	1.029	1.035	1.040	1.046	1.051	1.055	1.058	1.062	1.064	1.066	1.068	1.068	1.068	1.066	1.064	1.062	1.060	1.058	1.054	1.050	1.045	1.039	1.034	1.028	1.021	1.014	1.006	0.999	0.990	0.981	0.972	0.962	0.952	0.941	0.931	0.921	0.909	0.898	0.886	0.872	0.861	0.849	0.835	0.821	0.808	0.794	0.780	0.765	0.751	0.736	0.722	0.708	0.692	0.678	0.662	0.648	0.632	0.618	0.602	0.588	0.571	0.558	0.542	0.526	0.512	0.499	0.484	0.469	0.455	0.441	0.426	0.412	0.399	0.385	0.372	0.360	0.348	0.334	0.322	0.311	0.299	0.288	0.278	0.268	0.258	0.248	0.239	0.229	0.221	0.212	0.206	0.199	0.191	0.185	0.178	0.172	0.166	0.161	0.158	0.151	0.148	0.144	0.140	0.138	0.134	0.131	0.128	0.125	0.122	0.121	0.120	0.118	0.116	0.116	0.115	0.115	0.112	0.112	0.112	0.111	0.111	0.111	0.111	0.111	0.111	0.111	0.111	0.111	0.112	0.112	0.112	0.112	0.114	0.115	0.115	0.116	0.115	0.116	0.116	0.118	0.118	0.119	0.119	0.120	0.120	0.120	0.121	0.121	0.122	0.121	0.122	0.121	0.121	0.121	0.121	0.120	0.119	0.119	0.118	0.115	0.114	0.111	0.110	0.108	0.104	0.101	0.098	0.094	0.089	0.084	0.079	0.072	0.068	0.060	0.054	0.045	0.036	0.028	0.019	0.009	-0.001	-0.014	-0.025	-0.039	-0.050	-0.065	-0.079	-0.092	-0.108	-0.124	-0.140	-0.156	-0.174	-0.191	-0.210	-0.228	-0.248	-0.266	-0.285	-0.305	-0.325	-0.346	-0.365	-0.386	-0.405	-0.426	-0.446	-0.468	-0.488	-0.506	-0.526	-0.545	-0.565	-0.584	-0.601	-0.619	-0.636	-0.652	-0.670	-0.685	-0.700	-0.714	-0.728	-0.741	-0.754	-0.764	-0.775	-0.786	-0.795	-0.805	-0.812	-0.820	-0.828	-0.832	-0.839	-0.844	-0.848	-0.851	-0.854	-0.856	-0.860	-0.861	-0.862	-0.862	-0.865	-0.865	-0.864	-0.865	-0.864	-0.864	-0.864	-0.862	-0.862	-0.861	-0.862	-0.861	-0.861	-0.861	-0.861	-0.862	-0.862	-0.864	-0.864	-0.866	-0.868	-0.870	-0.871	-0.875	-0.878	-0.881	-0.885	-0.889	-0.892	-0.896	-0.901	-0.906	-0.911	-0.915	-0.921	-0.925	-0.930	-0.935	-0.940	-0.945	-0.951	-0.955	-0.961	-0.965	-0.970	-0.974	-0.976	-0.979	-0.981	-0.984	-0.985	-0.988	-0.988	-0.988	-0.988	-0.986	-0.984	-0.982	-0.979	-0.975	-0.971	-0.965	-0.961	-0.954	-0.948	-0.940	-0.930	-0.922	-0.911	-0.901	-0.890	-0.880	-0.868	-0.855	-0.841	-0.828	-0.812	-0.799	-0.782	-0.768	-0.751	-0.735	-0.719	-0.702	-0.685	-0.669	-0.651	-0.634	-0.616	-0.599	-0.581	-0.564	-0.546	-0.529	-0.511	-0.495	-0.478	-0.460	-0.444	-0.428	-0.411	-0.395	-0.380	-0.364	-0.349	-0.335	-0.320	-0.306	-0.292	-0.280	-0.266	-0.254	-0.241	-0.231	-0.220	-0.209	-0.198	-0.188	-0.179	-0.169	-0.160	-0.154	-0.145	-0.138	-0.131	-0.125	-0.118	-0.112	-0.108	-0.104	-0.099	-0.095	-0.092	-0.089	-0.086	-0.085	-0.084	-0.081	-0.081	-0.080	-0.081	-0.082	-0.082	-0.085	-0.088	-0.089	-0.092	-0.096	-0.100	-0.105	-0.109	-0.112	-0.119	-0.125	-0.131	-0.138	-0.144	-0.152	-0.160	-0.169	-0.178	-0.186	-0.196	-0.206	-0.216	-0.228	-0.239	-0.250	-0.262	-0.275	-0.288	-0.300	-0.314	-0.328	-0.341	-0.358	-0.372	-0.388	-0.402	-0.419	-0.434	-0.450	-0.468	-0.484	-0.501	-0.520	-0.538	-0.554	-0.572	-0.591	-0.610	-0.629	-0.649	-0.669	-0.688	-0.708	-0.726	-0.746	-0.766	-0.786	-0.806	-0.828	-0.848	-0.866	-0.888	-0.908	-0.928	-0.948	-0.968	-0.988	-1.008	-1.028	-1.046	-1.066	-1.086	-1.105	-1.124	-1.142	-1.161	-1.179	-1.198	-1.215	-1.234	-1.250	-1.268	-1.284	-1.301	-1.316	-1.334	-1.349	-1.362	-1.379	-1.392	-1.408	-1.421	-1.434	-1.448	-1.460	-1.471	-1.485	-1.495	-1.506	-1.516	-1.528	-1.538	-1.546	-1.555	-1.564	-1.572	-1.580	-1.588	-1.594	-1.600	-1.606	-1.611	-1.616	-1.620	-1.624	-1.629	-1.631	-1.634	-1.636	-1.638	-1.639	-1.640	-1.639	-1.639	-1.639	-1.639	-1.635	-1.634	-1.631	-1.629	-1.625	-1.621	-1.616	-1.611	-1.606	-1.601	-1.595	-1.589	-1.582	-1.576	-1.569	-1.560	-1.554	-1.545	-1.536	-1.528	-1.520	-1.511	-1.502	-1.494	-1.485	-1.476	-1.468	-1.460	-1.451	-1.442	-1.435	-1.429	-1.420	-1.412	-1.408	-1.401	-1.395	-1.389	-1.384	-1.381	-1.378	-1.375	-1.372	-1.370	-1.369	-1.368	-1.369	-1.369	-1.370	-1.372	-1.375	-1.379	-1.382	-1.388	-1.391	-1.398	-1.404	-1.411	-1.419	-1.428	-1.435	-1.444	-1.454	-1.464	-1.474	-1.484	-1.494	-1.505	-1.516	-1.528	-1.539	-1.550	-1.561	-1.572	-1.584	-1.594	-1.605	-1.616	-1.626	-1.636	-1.648	-1.656	-1.666	-1.675	-1.684	-1.691	-1.700	-1.706	-1.714	-1.720	-1.725	-1.730	-1.735	-1.739	-1.744	-1.746	-1.748	-1.751	-1.751	-1.752	-1.752	-1.751	-1.751	-1.750	-1.748	-1.745	-1.742	-1.739	-1.734	-1.730	-1.725	-1.719	-1.712	-1.705	-1.700	-1.692	-1.684	-1.676	-1.668	-1.659	-1.649	-1.639	-1.629	-1.620	-1.609	-1.599	-1.588	-1.576	-1.566	-1.555	-1.544	-1.531	-1.520	-1.509	-1.498	-1.486	-1.474	-1.462	-1.451	-1.440	-1.429	-1.418	-1.406	-1.394	-1.385	-1.374	-1.362	-1.352	-1.342	-1.332	-1.322	-1.314	-1.304	-1.295	-1.286	-1.278	-1.269	-1.261	-1.254	-1.245	-1.238	-1.230	-1.224	-1.218	-1.209	-1.202	-1.196	-1.190	-1.182	-1.178	-1.170	-1.164	-1.158	-1.151	-1.144	-1.138	-1.130	-1.122	-1.115	-1.106	-1.099	-1.090	-1.080	-1.071	-1.060	-1.050	-1.039	-1.028	-1.014	-1.001	-0.988	-0.974	-0.958	-0.941	-0.925	-0.908	-0.889	-0.870	-0.850	-0.829	-0.808	-0.788	-0.764	-0.740	-0.716	-0.691	-0.665	-0.639	-0.612	-0.585	-0.558	-0.529	-0.500	-0.470	-0.441	-0.411	-0.381	-0.352	-0.321	-0.291	-0.261	-0.230	-0.200	-0.169	-0.139	-0.110	-0.080	-0.051	-0.022	0.005	0.032	0.060	0.086	0.112	0.138	0.162	0.186	0.210	0.232	0.255	0.275	0.296	0.315	0.335	0.354	0.370	0.386	0.402	0.418	0.431	0.446	0.458	0.470	0.481	0.492	0.502	0.511	0.520	0.529	0.538	0.544	0.550	0.556	0.561	0.566	0.570	0.575	0.579	0.582	0.585	0.586	0.589	0.590	0.591	0.591	0.592	0.591	0.591	0.590	0.590	0.588	0.585	0.582	0.580	0.578	0.575	0.570	0.566	0.561	0.556	0.551	0.546	0.540	0.535	0.528	0.522	0.515	0.507	0.500	0.492	0.484	0.476	0.468	0.460	0.451	0.442	0.434	0.425	0.418	0.408	0.399	0.390	0.381	0.372	0.364	0.355	0.348	0.339	0.330	0.324	0.316	0.309	0.301	0.295	0.289	0.282	0.278	0.272	0.269	0.265	0.260	0.256	0.254	0.250	0.246	0.245	0.242	0.241	0.240	0.239	0.238	0.236	0.235	0.234	0.232	0.232	0.232	0.231	0.231	0.230	0.229	0.229	0.228	0.226	0.224	0.221	0.219	0.216	0.214	0.210	0.206	0.202	0.196	0.191	0.185	0.179	0.172	0.164	0.156	0.149	0.139	0.129	0.119	0.109	0.098	0.085	0.072	0.060	0.048	0.035	0.021	0.008	-0.006	-0.020	-0.035	-0.049	-0.064	-0.078	-0.092	-0.106	-0.121	-0.136	-0.150	-0.164	-0.179	-0.192	-0.205	-0.218	-0.231	-0.244	-0.255	-0.268	-0.278	-0.289	-0.299	-0.308	-0.316	-0.325	-0.334	-0.341	-0.348	-0.354	-0.359	-0.365	-0.368	-0.372	-0.375	-0.379	-0.380	-0.382	-0.384	-0.385	-0.385	-0.385	-0.385	-0.385	-0.384	-0.382	-0.381	-0.379	-0.379	-0.376	-0.372	-0.371	-0.369	-0.366	-0.364	-0.361	-0.360	-0.358	-0.356	-0.354	-0.352	-0.351	-0.350	-0.350	-0.349	-0.349	-0.349	-0.349	-0.350	-0.351	-0.352	-0.355	-0.356	-0.359	-0.362	-0.365	-0.370	-0.374	-0.378	-0.382	-0.388	-0.394	-0.399	-0.405	-0.411	-0.418	-0.425	-0.431	-0.439	-0.448	-0.456	-0.462	-0.471	-0.479	-0.488	-0.496	-0.504	-0.511	-0.520	-0.529	-0.536	-0.544	-0.552	-0.560	-0.566	-0.574	-0.581	-0.588	-0.595	-0.601	-0.608	-0.614	-0.619	-0.624	-0.629	-0.635	-0.640	-0.644	-0.648	-0.651	-0.655	-0.659	-0.662	-0.665	-0.668	-0.670	-0.672	-0.674	-0.676	-0.679	-0.679	-0.681	-0.682	-0.682	-0.684	-0.685	-0.686	-0.686	-0.688	-0.688	-0.689	-0.689	-0.689	-0.690	-0.690	-0.689	-0.689	-0.690	-0.690	-0.690	-0.690	-0.689	-0.689	-0.689	-0.688	-0.688	-0.686	-0.685	-0.685	-0.685	-0.682	-0.682	-0.680	-0.678	-0.678	-0.675	-0.672	-0.671	-0.669	-0.666	-0.664	-0.661	-0.658	-0.655	-0.651	-0.648	-0.644	-0.640	-0.636	-0.631	-0.626	-0.621	-0.618	-0.612	-0.608	-0.601	-0.595	-0.589	-0.584	-0.576	-0.571	-0.564	-0.558	-0.550	-0.544	-0.536	-0.529	-0.522	-0.515	-0.509	-0.500	-0.492	-0.485	-0.478	-0.470	-0.464	-0.455	-0.449	-0.441	-0.432	-0.426	-0.420	-0.412	-0.406	-0.399	-0.392	-0.386	-0.380	-0.374	-0.368	-0.361	-0.356	-0.350	-0.346	-0.341	-0.338	-0.332	-0.329	-0.325	-0.322	-0.319	-0.316	-0.315	-0.311	-0.310	-0.309	-0.308	-0.309	-0.308	-0.308	-0.309	-0.309	-0.310	-0.312	-0.314	-0.316	-0.319	-0.321	-0.325	-0.329	-0.332	-0.336	-0.341	-0.346	-0.352	-0.358	-0.364	-0.369	-0.375	-0.381	-0.389	-0.395	-0.402	-0.410	-0.416	-0.425	-0.434	-0.441	-0.450	-0.459	-0.469	-0.478	-0.488	-0.496	-0.506	-0.516	-0.526	-0.536	-0.548	-0.558	-0.569	-0.580	-0.592	-0.604	-0.615	-0.628	-0.641	-0.652	-0.666	-0.679	-0.692	-0.706	-0.720	-0.734	-0.749	-0.764	-0.778	-0.794	-0.809	-0.824	-0.840	-0.856	-0.871	-0.889	-0.905	-0.922	-0.939	-0.955	-0.972	-0.989	-1.008	-1.024	-1.041	-1.059	-1.075	-1.094	-1.110	-1.128	-1.145	-1.161	-1.178	-1.194	-1.210	-1.226	-1.241	-1.256	-1.271	-1.285	-1.299	-1.312	-1.325	-1.338	-1.349	-1.360	-1.369	-1.379	-1.386	-1.394	-1.401	-1.408	-1.412	-1.418	-1.420	-1.421	-1.422	-1.424	-1.422	-1.421	-1.419	-1.415	-1.411	-1.406	-1.400	-1.392	-1.385	-1.375	-1.366	-1.356	-1.345	-1.334	-1.321	-1.308	-1.294	-1.280	-1.266	-1.250	-1.235	-1.220	-1.205	-1.189	-1.172	-1.156	-1.141	-1.126	-1.110	-1.095	-1.080	-1.066	-1.052	-1.039	-1.026	-1.014	-1.002	-0.990	-0.981	-0.971	-0.962	-0.955	-0.948	-0.942	-0.936	-0.932	-0.929	-0.926	-0.925	-0.925	-0.925	-0.926	-0.929	-0.931	-0.935	-0.940	-0.946	-0.952	-0.959	-0.966	-0.975	-0.984	-0.991	-1.002	-1.012	-1.022	-1.032	-1.044	-1.055	-1.065	-1.078	-1.088	-1.099	-1.110	-1.120	-1.130	-1.140	-1.150	-1.159	-1.169	-1.176	-1.184	-1.190	-1.198	-1.204	-1.209	-1.214	-1.218	-1.220	-1.222	-1.225	-1.225	-1.225	-1.225	-1.222	-1.220	-1.218	-1.214	-1.209	-1.204	-1.199	-1.191	-1.185	-1.175	-1.168	-1.158	-1.149	-1.138	-1.128	-1.115	-1.104	-1.091	-1.080	-1.066	-1.054	-1.040	-1.026	-1.012	-0.998	-0.984	-0.970	-0.955	-0.940	-0.926	-0.912	-0.898	-0.884	-0.871	-0.856	-0.844	-0.830	-0.816	-0.805	-0.792	-0.780	-0.769	-0.758	-0.745	-0.735	-0.725	-0.715	-0.705	-0.696	-0.688	-0.679	-0.670	-0.664	-0.655	-0.650	-0.644	-0.639	-0.632	-0.628	-0.624	-0.619	-0.616	-0.612	-0.610	-0.609	-0.606	-0.604	-0.604	-0.602	-0.602	-0.602	-0.604	-0.605	-0.606	-0.608	-0.610	-0.612	-0.615	-0.619	-0.622	-0.626	-0.630	-0.635	-0.640	-0.645	-0.651	-0.655	-0.661	-0.668	-0.674	-0.681	-0.689	-0.696	-0.702	-0.711	-0.719	-0.726	-0.735	-0.744	-0.751	-0.761	-0.769	-0.778	-0.786	-0.795	-0.804	-0.812	-0.821	-0.830	-0.839	-0.848	-0.856	-0.864	-0.872	-0.880	-0.889	-0.896	-0.904	-0.911	-0.920	-0.925	-0.932	-0.939	-0.945	-0.950	-0.956	-0.961	-0.966	-0.969	-0.974	-0.976	-0.980	-0.982	-0.985	-0.986	-0.988	-0.989	-0.989	-0.988	-0.988	-0.986	-0.985	-0.982	-0.981	-0.979	-0.975	-0.971	-0.968	-0.964	-0.958	-0.954	-0.949	-0.944	-0.938	-0.931	-0.925	-0.919	-0.912	-0.905	-0.900	-0.892	-0.886	-0.879	-0.872	-0.865	-0.860	-0.852	-0.846	-0.840	-0.834	-0.829	-0.822	-0.818	-0.812	-0.809	-0.804	-0.800	-0.795	-0.791	-0.789	-0.786	-0.784	-0.781	-0.780	-0.779	-0.778	-0.778	-0.778	-0.778	-0.779	-0.780	-0.780	-0.784	-0.785	-0.788	-0.790	-0.794	-0.798	-0.801	-0.805	-0.810	-0.815	-0.819	-0.824	-0.829	-0.835	-0.840	-0.845	-0.851	-0.856	-0.862	-0.868	-0.874	-0.880	-0.885	-0.890	-0.896	-0.901	-0.908	-0.912	-0.918	-0.922	-0.928	-0.931	-0.938	-0.941	-0.945	-0.949	-0.952	-0.955	-0.959	-0.961	-0.964	-0.966	-0.968	-0.970	-0.971	-0.972	-0.972	-0.972	-0.972	-0.974	-0.972	-0.972	-0.970	-0.970	-0.969	-0.966	-0.964	-0.962	-0.960	-0.958	-0.955	-0.952	-0.949	-0.945	-0.942	-0.939	-0.934	-0.930	-0.926	-0.921	-0.916	-0.911	-0.905	-0.900	-0.895	-0.889	-0.884	-0.876	-0.871	-0.865	-0.858	-0.851	-0.842	-0.835	-0.828	-0.819	-0.811	-0.802	-0.794	-0.784	-0.774	-0.764	-0.754	-0.742	-0.731	-0.720	-0.708	-0.695	-0.682	-0.670	-0.656	-0.642	-0.628	-0.612	-0.598	-0.581	-0.565	-0.550	-0.532	-0.515	-0.498	-0.479	-0.461	-0.442	-0.424	-0.404	-0.385	-0.365	-0.345	-0.324	-0.302	-0.284	-0.261	-0.241	-0.220	-0.199	-0.178	-0.156	-0.135	-0.114	-0.092	-0.071	-0.050	-0.030	-0.009	0.012	0.031	0.051	0.070	0.090	0.108	0.125	0.141	0.159	0.175	0.190	0.206	0.220	0.234	0.246	0.259	0.269	0.279	0.288	0.296	0.304	0.310	0.316	0.320	0.324	0.325	0.326	0.328	0.326	0.325	0.321	0.318	0.311	0.306	0.299	0.291	0.282	0.271	0.260	0.249	0.236	0.224	0.209	0.194	0.179	0.161	0.145	0.128	0.110	0.091	0.072	0.054	0.034	0.014	-0.005	-0.025	-0.044	-0.065	-0.084	-0.104	-0.122	-0.142	-0.160	-0.178	-0.196	-0.212	-0.230	-0.246	-0.261	-0.276	-0.291	-0.305	-0.316	-0.329	-0.341	-0.351	-0.361	-0.370	-0.378	-0.386	-0.394	-0.400	-0.405	-0.411	-0.415	-0.419	-0.421	-0.424	-0.426	-0.428	-0.429	-0.429	-0.430	-0.430	-0.430	-0.430	-0.429	-0.429	-0.429	-0.428	-0.426	-0.426	-0.426	-0.426	-0.425	-0.426	-0.425	-0.426	-0.426	-0.426	-0.429	-0.430	-0.432	-0.435	-0.438	-0.439	-0.442	-0.446	-0.451	-0.454	-0.459	-0.464	-0.469	-0.474	-0.479	-0.486	-0.491	-0.498	-0.502	-0.509	-0.516	-0.521	-0.528	-0.535	-0.540	-0.546	-0.552	-0.558	-0.564	-0.569	-0.575	-0.579	-0.584	-0.588	-0.591	-0.595	-0.599	-0.601	-0.604	-0.606	-0.608	-0.608	-0.609	-0.610	-0.610	-0.609	-0.609	-0.608	-0.606	-0.602	-0.600	-0.598	-0.594	-0.590	-0.588	-0.582	-0.578	-0.572	-0.568	-0.561	-0.556	-0.549	-0.542	-0.536	-0.528	-0.521	-0.514	-0.506	-0.496	-0.489	-0.480	-0.471	-0.462	-0.452	-0.444	-0.435	-0.425	-0.416	-0.405	-0.396	-0.385	-0.375	-0.365	-0.355	-0.344	-0.334	-0.322	-0.312	-0.302	-0.291	-0.281	-0.271	-0.260	-0.249	-0.239	-0.229	-0.218	-0.208	-0.198	-0.188	-0.178	-0.168	-0.159	-0.149	-0.141	-0.131	-0.124	-0.115	-0.108	-0.100	-0.092	-0.086	-0.080	-0.075	-0.069	-0.064	-0.060	-0.056	-0.052	-0.049	-0.048	-0.046	-0.045	-0.044	-0.045	-0.046	-0.048	-0.050	-0.051	-0.055	-0.060	-0.064	-0.069	-0.075	-0.081	-0.089	-0.096	-0.104	-0.112	-0.121	-0.131	-0.142	-0.152	-0.164	-0.175	-0.188	-0.200	-0.212	-0.226	-0.239	-0.252	-0.266	-0.280	-0.295	-0.309	-0.324	-0.339	-0.352	-0.368	-0.382	-0.396	-0.411	-0.426	-0.440	-0.455	-0.468	-0.481	-0.495	-0.509	-0.521	-0.535	-0.546	-0.558	-0.570	-0.581	-0.590	-0.601	-0.610	-0.620	-0.629	-0.636	-0.645	-0.651	-0.659	-0.664	-0.669	-0.672	-0.678	-0.680	-0.682	-0.685	-0.685	-0.686	-0.686	-0.685	-0.682	-0.680	-0.676	-0.672	-0.668	-0.660	-0.654	-0.646	-0.638	-0.628	-0.619	-0.608	-0.594	-0.582	-0.568	-0.554	-0.539	-0.522	-0.506	-0.488	-0.469	-0.450	-0.430	-0.410	-0.390	-0.368	-0.345	-0.322	-0.299	-0.275	-0.251	-0.226	-0.201	-0.178	-0.151	-0.125	-0.100	-0.075	-0.050	-0.024	0.001	0.026	0.051	0.075	0.100	0.124	0.148	0.169	0.191	0.211	0.232	0.252	0.271	0.288	0.305	0.321	0.335	0.350	0.362	0.375	0.384	0.394	0.402	0.408	0.414	0.418	0.421	0.422	0.424	0.424	0.421	0.420	0.415	0.410	0.404	0.396	0.389	0.379	0.369	0.356	0.346	0.331	0.319	0.304	0.289	0.274	0.256	0.240	0.224	0.205	0.188	0.170	0.151	0.134	0.116	0.099	0.080	0.064	0.046	0.030	0.014	-0.001	-0.018	-0.032	-0.046	-0.059	-0.071	-0.084	-0.096	-0.106	-0.116	-0.124	-0.131	-0.138	-0.144	-0.148	-0.152	-0.154	-0.158	-0.159	-0.159	-0.158	-0.155	-0.154	-0.149	-0.145	-0.140	-0.135	-0.129	-0.122	-0.115	-0.108	-0.099	-0.091	-0.084	-0.075	-0.066	-0.058	-0.048	-0.039	-0.030	-0.021	-0.014	-0.006	0.001	0.008	0.015	0.021	0.025	0.030	0.034	0.035	0.038	0.039	0.039	0.038	0.035	0.032	0.028	0.022	0.016	0.009	0.001	-0.008	-0.019	-0.030	-0.042	-0.055	-0.070	-0.085	-0.100	-0.118	-0.134	-0.152	-0.172	-0.191	-0.211	-0.231	-0.252	-0.272	-0.295	-0.316	-0.339	-0.360	-0.381	-0.402	-0.425	-0.445	-0.466	-0.488	-0.507	-0.528	-0.546	-0.565	-0.584	-0.600	-0.618	-0.632	-0.648	-0.661	-0.675	-0.688	-0.699	-0.710	-0.720	-0.728	-0.735	-0.742	-0.748	-0.752	-0.756	-0.758	-0.759	-0.761	-0.760	-0.759	-0.758	-0.754	-0.750	-0.746	-0.741	-0.734	-0.728	-0.720	-0.712	-0.704	-0.695	-0.685	-0.675	-0.665	-0.655	-0.642	-0.632	-0.621	-0.610	-0.599	-0.588	-0.576	-0.565	-0.554	-0.542	-0.531	-0.521	-0.510	-0.500	-0.490	-0.481	-0.472	-0.464	-0.454	-0.446	-0.439	-0.431	-0.425	-0.418	-0.412	-0.408	-0.402	-0.399	-0.395	-0.391	-0.389	-0.388	-0.385	-0.384	-0.384	-0.382	-0.384	-0.384	-0.385	-0.386	-0.388	-0.390	-0.391	-0.395	-0.398	-0.400	-0.404	-0.406	-0.410	-0.414	-0.418	-0.421	-0.425	-0.428	-0.431	-0.434	-0.438	-0.440	-0.442	-0.445	-0.448	-0.449	-0.450	-0.450	-0.451	-0.452	-0.451	-0.451	-0.450	-0.449	-0.446	-0.442	-0.440	-0.436	-0.431	-0.426	-0.421	-0.415	-0.409	-0.401	-0.392	-0.385	-0.376	-0.366	-0.356	-0.346	-0.335	-0.324	-0.311	-0.299	-0.286	-0.271	-0.258	-0.244	-0.229	-0.212	-0.199	-0.182	-0.165	-0.149	-0.131	-0.115	-0.098	-0.079	-0.061	-0.044	-0.025	-0.006	0.012	0.031	0.049	0.069	0.088	0.105	0.124	0.144	0.162	0.181	0.199	0.216	0.235	0.254	0.271	0.289	0.306	0.324	0.340	0.358	0.374	0.389	0.405	0.420	0.434	0.449	0.464	0.478	0.490	0.504	0.516	0.528	0.540	0.550	0.561	0.571	0.581	0.590	0.599	0.608	0.616	0.622	0.630	0.636	0.642	0.649	0.654	0.659	0.662	0.666	0.670	0.672	0.676	0.679	0.680	0.681	0.682	0.682	0.684	0.684	0.684	0.684	0.684	0.682	0.681	0.681	0.680	0.680	0.679	0.678	0.676	0.676	0.675	0.674	0.672	0.672	0.672	0.672	0.672	0.674	0.674	0.675	0.675	0.678	0.680	0.682	0.684	0.688	0.691	0.694	0.700	0.704	0.709	0.714	0.720	0.728	0.734	0.740	0.748	0.756	0.764	0.772	0.782	0.791	0.800	0.810	0.820	0.829	0.840	0.850	0.860	0.870	0.881	0.891	0.901	0.912	0.922	0.932	0.941	0.951	0.960	0.970	0.978	0.986	0.994	1.001	1.009	1.016	1.022	1.028	1.034	1.039	1.044	1.046	1.051	1.054	1.055	1.058	1.059	1.060	1.060	1.060	1.060	1.059	1.059	1.058	1.055	1.054	1.051	1.050	1.046	1.042	1.040	1.038	1.034	1.030	1.029	1.025	1.021	1.018	1.014	1.012	1.009	1.005	1.002	1.000	0.998	0.996	0.994	0.991	0.990	0.990	0.989	0.988	0.988	0.986	0.988	0.988	0.988	0.989	0.989	0.990	0.991	0.992	0.994	0.995	0.996	0.999	1.000	1.000	1.001	1.002	1.004	1.004	1.006	1.006	1.006	1.006	1.006	1.006	1.005	1.005	1.004	1.002	1.000	0.998	0.994	0.990	0.986	0.982	0.978	0.972	0.965	0.960	0.952	0.945	0.936	0.929	0.920	0.910	0.900	0.890	0.880	0.869	0.856	0.845	0.831	0.818	0.805	0.791	0.776	0.761	0.746	0.731	0.715	0.698	0.681	0.662	0.646	0.629	0.611	0.591	0.574	0.554	0.536	0.516	0.498	0.478	0.458	0.439	0.418	0.398	0.379	0.359	0.339	0.320	0.300	0.281	0.262	0.244	0.224	0.205	0.189	0.171	0.152	0.136	0.120	0.104	0.089	0.074	0.061	0.046	0.034	0.021	0.011	0.000	-0.009	-0.018	-0.025	-0.032	-0.039	-0.042	-0.048	-0.051	-0.052	-0.055	-0.054	-0.054	-0.052	-0.050	-0.048	-0.044	-0.039	-0.032	-0.026	-0.018	-0.010	-0.001	0.009	0.020	0.030	0.042	0.055	0.069	0.082	0.096	0.110	0.125	0.140	0.154	0.169	0.185	0.200	0.215	0.231	0.246	0.261	0.275	0.290	0.304	0.318	0.330	0.344	0.355	0.366	0.378	0.386	0.396	0.405	0.412	0.419	0.425	0.430	0.434	0.438	0.440	0.441	0.441	0.440	0.439	0.436	0.432	0.428	0.421	0.416	0.408	0.400	0.390	0.379	0.369	0.356	0.344	0.330	0.316	0.300	0.285	0.269	0.251	0.234	0.216	0.198	0.179	0.160	0.140	0.120	0.100	0.080	0.059	0.038	0.016	-0.004	-0.025	-0.046	-0.066	-0.088	-0.109	-0.129	-0.150	-0.169	-0.189	-0.209	-0.229	-0.248	-0.268	-0.286	-0.304	-0.321	-0.340	-0.358	-0.374	-0.390	-0.408	-0.424	-0.439	-0.454	-0.469	-0.484	-0.498	-0.511	-0.525	-0.539	-0.551	-0.564	-0.576	-0.589	-0.601	-0.612	-0.624	-0.635	-0.646	-0.658	-0.668	-0.679	-0.689	-0.700	-0.710	-0.720	-0.731	-0.741	-0.752	-0.762	-0.774	-0.785	-0.795	-0.806	-0.818	-0.828	-0.839	-0.850	-0.861	-0.874	-0.885	-0.896	-0.909	-0.921	-0.932	-0.945	-0.958	-0.971	-0.984	-0.996	-1.010	-1.024	-1.036	-1.050	-1.064	-1.078	-1.091	-1.106	-1.120	-1.134	-1.148	-1.162	-1.175	-1.190	-1.204	-1.219	-1.232	-1.246	-1.260	-1.274	-1.289	-1.301	-1.315	-1.329	-1.341	-1.355	-1.366	-1.380	-1.391	-1.402	-1.415	-1.426	-1.438	-1.448	-1.458	-1.469	-1.478	-1.488	-1.496	-1.505	-1.514	-1.521	-1.529	-1.536	-1.544	-1.550	-1.556	-1.561	-1.568	-1.572	-1.578	-1.581	-1.586	-1.590	-1.594	-1.596	-1.600	-1.601	-1.604	-1.605	-1.608	-1.608	-1.610	-1.610	-1.611	-1.610	-1.610	-1.610	-1.610	-1.609	-1.608	-1.606	-1.605	-1.604	-1.602	-1.601	-1.599	-1.598	-1.596	-1.594	-1.591	-1.589	-1.586	-1.582	-1.581	-1.578	-1.575	-1.571	-1.568	-1.565	-1.561	-1.558	-1.554	-1.551	-1.546	-1.542	-1.539	-1.534	-1.530	-1.525	-1.520	-1.515	-1.511	-1.506	-1.501	-1.496	-1.490	-1.484	-1.478	-1.471	-1.465	-1.458	-1.451	-1.444	-1.436	-1.429	-1.421	-1.412	-1.404	-1.395	-1.385	-1.376	-1.366	-1.356	-1.346	-1.336	-1.325	-1.315	-1.302	-1.291	-1.279	-1.268	-1.254	-1.240	-1.228	-1.214	-1.201	-1.186	-1.174	-1.159	-1.144	-1.129	-1.114	-1.099	-1.082	-1.066	-1.050	-1.034	-1.016	-1.000	-0.982	-0.965	-0.948	-0.930	-0.912	-0.894	-0.875	-0.856	-0.838	-0.820	-0.800	-0.781	-0.761	-0.741	-0.722	-0.701	-0.682	-0.661	-0.640	-0.620	-0.599	-0.579	-0.558	-0.536	-0.514	-0.494	-0.471	-0.450	-0.428	-0.405	-0.384	-0.360	-0.339	-0.316	-0.294	-0.271	-0.249	-0.226	-0.204	-0.182	-0.159	-0.136	-0.114	-0.091	-0.069	-0.048	-0.025	-0.005	0.018	0.039	0.060	0.080	0.101	0.120	0.140	0.159	0.178	0.196	0.214	0.231	0.248	0.265	0.281	0.295	0.310	0.324	0.339	0.351	0.362	0.374	0.385	0.395	0.405	0.414	0.421	0.429	0.436	0.444	0.449	0.454	0.459	0.462	0.465	0.468	0.470	0.472	0.474	0.475	0.474	0.475	0.474	0.474	0.472	0.471	0.469	0.469	0.465	0.464	0.461	0.459	0.456	0.455	0.454	0.451	0.449	0.446	0.444	0.442	0.441	0.441	0.440	0.438	0.438	0.438	0.438	0.438	0.439	0.440	0.440	0.441	0.444	0.446	0.448	0.449	0.452	0.455	0.458	0.461	0.465	0.469	0.474	0.478	0.482	0.488	0.492	0.496	0.501	0.506	0.510	0.516	0.520	0.526	0.530	0.536	0.541	0.546	0.551	0.558	0.562	0.568	0.574	0.579	0.584	0.589	0.595	0.601	0.608	0.612	0.619	0.625	0.632	0.639	0.645	0.652	0.660	0.669	0.676	0.685	0.694	0.704	0.712	0.722	0.734	0.745	0.756	0.769	0.781	0.795	0.809	0.824	0.838	0.854	0.871	0.888	0.905	0.924	0.942	0.962	0.982	1.002	1.025	1.046	1.070	1.092	1.116	1.141	1.165	1.190	1.215	1.241	1.268	1.294	1.320	1.348	1.375	1.402	1.430	1.459	1.486	1.514	1.541	1.569	1.598	1.625	1.652	1.679	1.706	1.732	1.759	1.785	1.809	1.835	1.859	1.881	1.906	1.928	1.950	1.971	1.992	2.013	2.031	2.049	2.066	2.084	2.100	2.115	2.130	2.144	2.156	2.168	2.179	2.189	2.198	2.205	2.214	2.219	2.225	2.229	2.234	2.236	2.239	2.239	2.239	2.240	2.238	2.236	2.232	2.229	2.225	2.219	2.212	2.206	2.200	2.192	2.184	2.176	2.168	2.156	2.148	2.136	2.126	2.115	2.104	2.091	2.080	2.068	2.055	2.042	2.030	2.018	2.004	1.990	1.978	1.965	1.951	1.939	1.926	1.914	1.901	1.888	1.876	1.864	1.852	1.840	1.830	1.818	1.808	1.796	1.786	1.776	1.766	1.758	1.749	1.739	1.730	1.722	1.715	1.706	1.700	1.694	1.686	1.680	1.674	1.668	1.662	1.656	1.651	1.648	1.642	1.638	1.632	1.629	1.624	1.619	1.615	1.610	1.608	1.602	1.599	1.594	1.589	1.585	1.580	1.575	1.569	1.564	1.559	1.552	1.548	1.541	1.534	1.528	1.520	1.514	1.505	1.498	1.489	1.479	1.470	1.460	1.450	1.439	1.429	1.416	1.405	1.392	1.379	1.366	1.352	1.339	1.325	1.310	1.296	1.281	1.265	1.250	1.234	1.218	1.201	1.185	1.168	1.151	1.134	1.116	1.100	1.082	1.065	1.048	1.031	1.014	0.998	0.980	0.964	0.948	0.931	0.915	0.899	0.885	0.869	0.854	0.840	0.825	0.811	0.799	0.786	0.772	0.760	0.749	0.738	0.726	0.716	0.705	0.695	0.685	0.676	0.668	0.660	0.650	0.644	0.636	0.629	0.622	0.616	0.610	0.605	0.599	0.594	0.589	0.585	0.581	0.576	0.572	0.570	0.566	0.562	0.561	0.559	0.556	0.554	0.552	0.550	0.549	0.546	0.546	0.545	0.545	0.544	0.544	0.544	0.542	0.542	0.542	0.542	0.544	0.544	0.545	0.544	0.545	0.545	0.546	0.545	0.546	0.546	0.545	0.546	0.545	0.545	0.545	0.544	0.544	0.542	0.541	0.539	0.536	0.535	0.531	0.529	0.525	0.521	0.518	0.514	0.509	0.502	0.498	0.491	0.484	0.478	0.470	0.462	0.454	0.445	0.436	0.426	0.416	0.406	0.396	0.385	0.374	0.362	0.350	0.340	0.328	0.315	0.302	0.290	0.278	0.265	0.252	0.240	0.228	0.215	0.202	0.190	0.179	0.166	0.154	0.142	0.131	0.120	0.110	0.100	0.089	0.079	0.070	0.060	0.051	0.042	0.035	0.029	0.020	0.012	0.008	0.000	-0.005	-0.011	-0.016	-0.021	-0.026	-0.030	-0.034	-0.038	-0.040	-0.044	-0.046	-0.050	-0.051	-0.054	-0.055	-0.058	-0.058	-0.060	-0.061	-0.062	-0.064	-0.064	-0.064	-0.065	-0.065	-0.066	-0.066	-0.066	-0.066	-0.068	-0.069	-0.069	-0.070	-0.071	-0.071	-0.072	-0.074	-0.076	-0.078	-0.079	-0.080	-0.084	-0.085	-0.088	-0.090	-0.092	-0.095	-0.099	-0.102	-0.105	-0.110	-0.114	-0.118	-0.122	-0.128	-0.131	-0.138	-0.142	-0.149	-0.154	-0.160	-0.168	-0.172	-0.179	-0.186	-0.194	-0.200	-0.208	-0.215	-0.222	-0.230	-0.238	-0.244	-0.252	-0.260	-0.269	-0.275	-0.284	-0.291	-0.300	-0.306	-0.315	-0.322	-0.330	-0.338	-0.346	-0.354	-0.361	-0.369	-0.378	-0.385	-0.391	-0.400	-0.408	-0.415	-0.421	-0.430	-0.436	-0.444	-0.450	-0.458	-0.465	-0.471	-0.479	-0.485	-0.492	-0.499	-0.505	-0.512	-0.519	-0.526	-0.532	-0.540	-0.546	-0.554	-0.561	-0.569	-0.575	-0.582	-0.590	-0.598	-0.605	-0.611	-0.620	-0.628	-0.634	-0.641	-0.648	-0.655	-0.664	-0.670	-0.678	-0.685	-0.691	-0.699	-0.705	-0.711	-0.719	-0.725	-0.730	-0.738	-0.742	-0.748	-0.754	-0.759	-0.764	-0.769	-0.772	-0.775	-0.780	-0.782	-0.785	-0.788	-0.790	-0.792	-0.794	-0.794	-0.795	-0.795	-0.796	-0.796	-0.796	-0.794	-0.794	-0.792	-0.790	-0.788	-0.786	-0.784	-0.781	-0.779	-0.776	-0.772	-0.770	-0.766	-0.764	-0.759	-0.755	-0.752	-0.749	-0.745	-0.741	-0.738	-0.735	-0.731	-0.729	-0.725	-0.722	-0.720	-0.718	-0.715	-0.712	-0.711	-0.709	-0.706	-0.705	-0.704	-0.702	-0.700	-0.700	-0.699	-0.698	-0.698	-0.696	-0.696	-0.695	-0.696	-0.695	-0.694	-0.694	-0.692	-0.692	-0.692	-0.691	-0.690	-0.690	-0.688	-0.686	-0.685	-0.684	-0.681	-0.680	-0.676	-0.674	-0.671	-0.668	-0.664	-0.660	-0.656	-0.651	-0.645	-0.640	-0.634	-0.628	-0.621	-0.614	-0.606	-0.598	-0.590	-0.580	-0.571	-0.561	-0.552	-0.541	-0.531	-0.520	-0.510	-0.499	-0.486	-0.475	-0.464	-0.451	-0.440	-0.428	-0.415	-0.402	-0.390	-0.378	-0.366	-0.354	-0.341	-0.330	-0.316	-0.305	-0.294	-0.282	-0.271	-0.260	-0.250	-0.240	-0.229	-0.219	-0.210	-0.201	-0.194	-0.185	-0.178	-0.170	-0.162	-0.156	-0.150	-0.145	-0.139	-0.134	-0.130	-0.125	-0.121	-0.119	-0.114	-0.112	-0.109	-0.108	-0.104	-0.104	-0.101	-0.100	-0.098	-0.096	-0.095	-0.094	-0.091	-0.091	-0.090	-0.089	-0.086	-0.085	-0.084	-0.081	-0.079	-0.078	-0.074	-0.071	-0.069	-0.065	-0.061	-0.058	-0.052	-0.048	-0.042	-0.036	-0.030	-0.025	-0.019	-0.011	-0.004	0.004	0.014	0.021	0.030	0.040	0.050	0.060	0.069	0.079	0.091	0.101	0.114	0.125	0.136	0.148	0.159	0.171	0.182	0.195	0.206	0.216	0.229	0.240	0.250	0.261	0.271	0.281	0.291	0.299	0.308	0.316	0.324	0.331	0.338	0.342	0.348	0.352	0.356	0.360	0.361	0.364	0.364	0.364	0.364	0.362	0.359	0.355	0.351	0.348	0.341	0.335	0.328	0.320	0.311	0.302	0.291	0.281	0.270	0.258	0.245	0.231	0.218	0.204	0.190	0.174	0.160	0.144	0.129	0.112	0.098	0.081	0.066	0.050	0.035	0.019	0.005	-0.010	-0.025	-0.040	-0.052	-0.066	-0.079	-0.091	-0.102	-0.114	-0.124	-0.132	-0.141	-0.150	-0.155	-0.162	-0.168	-0.172	-0.175	-0.178	-0.179	-0.180	-0.180	-0.179	-0.178	-0.175	-0.171	-0.166	-0.162	-0.156	-0.149	-0.141	-0.134	-0.124	-0.114	-0.105	-0.095	-0.084	-0.072	-0.060	-0.049	-0.036	-0.024	-0.011	0.002	0.015	0.028	0.039	0.051	0.065	0.076	0.089	0.100	0.110	0.121	0.131	0.140	0.149	0.158	0.165	0.171	0.178	0.182	0.188	0.191	0.194	0.196	0.196	0.198	0.196	0.194	0.192	0.189	0.185	0.180	0.174	0.169	0.161	0.152	0.144	0.134	0.125	0.114	0.102	0.091	0.079	0.065	0.052	0.039	0.024	0.010	-0.005	-0.020	-0.034	-0.049	-0.064	-0.080	-0.094	-0.109	-0.124	-0.138	-0.152	-0.166	-0.180	-0.192	-0.206	-0.220	-0.231	-0.245	-0.255	-0.268	-0.279	-0.288	-0.299	-0.306	-0.316	-0.324	-0.330	-0.338	-0.342	-0.349	-0.354	-0.358	-0.361	-0.364	-0.365	-0.368	-0.368	-0.368	-0.368	-0.365	-0.364	-0.361	-0.356	-0.354	-0.348	-0.342	-0.336	-0.329	-0.322	-0.314	-0.306	-0.296	-0.285	-0.274	-0.262	-0.250	-0.238	-0.225	-0.211	-0.198	-0.181	-0.168	-0.151	-0.135	-0.118	-0.101	-0.084	-0.065	-0.049	-0.030	-0.011	0.008	0.029	0.048	0.068	0.086	0.106	0.125	0.145	0.166	0.185	0.204	0.224	0.242	0.261	0.279	0.296	0.314	0.332	0.349	0.364	0.379	0.395	0.409	0.421	0.434	0.446	0.458	0.468	0.476	0.485	0.494	0.500	0.506	0.511	0.515	0.519	0.521	0.522	0.524	0.524	0.524	0.521	0.518	0.514	0.510	0.504	0.499	0.491	0.484	0.478	0.468	0.458	0.449	0.438	0.428	0.415	0.404	0.392	0.380	0.368	0.355	0.341	0.328	0.315	0.302	0.289	0.275	0.262	0.249	0.235	0.222	0.210	0.196	0.184	0.171	0.159	0.146	0.135	0.122	0.111	0.100	0.089	0.078	0.066	0.056	0.046	0.036	0.025	0.015	0.005	-0.005	-0.015	-0.025	-0.036	-0.045	-0.056	-0.066	-0.076	-0.088	-0.098	-0.109	-0.119	-0.130	-0.142	-0.152	-0.164	-0.175	-0.188	-0.199	-0.211	-0.225	-0.236	-0.249	-0.261	-0.274	-0.286	-0.299	-0.312	-0.325	-0.338	-0.351	-0.362	-0.376	-0.388	-0.399	-0.411	-0.422	-0.432	-0.442	-0.454	-0.462	-0.472	-0.481	-0.489	-0.496	-0.504	-0.510	-0.515	-0.519	-0.524	-0.526	-0.528	-0.530	-0.530	-0.530	-0.529	-0.526	-0.524	-0.520	-0.516	-0.511	-0.505	-0.500	-0.491	-0.484	-0.476	-0.466	-0.456	-0.448	-0.436	-0.425	-0.412	-0.400	-0.388	-0.375	-0.361	-0.348	-0.334	-0.320	-0.306	-0.292	-0.279	-0.266	-0.251	-0.239	-0.226	-0.212	-0.200	-0.189	-0.176	-0.165	-0.154	-0.144	-0.134	-0.124	-0.115	-0.108	-0.099	-0.090	-0.085	-0.078	-0.072	-0.066	-0.062	-0.060	-0.056	-0.054	-0.050	-0.049	-0.049	-0.048	-0.048	-0.048	-0.049	-0.050	-0.050	-0.054	-0.055	-0.058	-0.060	-0.064	-0.066	-0.069	-0.072	-0.075	-0.078	-0.080	-0.084	-0.086	-0.089	-0.091	-0.092	-0.095	-0.096	-0.099	-0.099	-0.100	-0.099	-0.099	-0.098	-0.095	-0.092	-0.090	-0.086	-0.081	-0.078	-0.071	-0.065	-0.058	-0.050	-0.041	-0.031	-0.022	-0.011	-0.001	0.012	0.025	0.039	0.051	0.066	0.081	0.098	0.114	0.130	0.149	0.166	0.185	0.202	0.222	0.241	0.262	0.281	0.301	0.322	0.342	0.364	0.385	0.405	0.425	0.446	0.466	0.488	0.507	0.526	0.546	0.565	0.585	0.604	0.621	0.639	0.656	0.672	0.690	0.705	0.721	0.735	0.750	0.762	0.776	0.788	0.799	0.809	0.820	0.830	0.839	0.848	0.856	0.864	0.871	0.876	0.882	0.889	0.892	0.898	0.901	0.905	0.908	0.911	0.914	0.915	0.918	0.918	0.920	0.921	0.921	0.922	0.922	0.922	0.921	0.922	0.921	0.920	0.920	0.919	0.918	0.916	0.915	0.912	0.911	0.909	0.908	0.904	0.902	0.899	0.896	0.892	0.889	0.885	0.881	0.876	0.871	0.866	0.861	0.855	0.849	0.841	0.835	0.828	0.820	0.811	0.802	0.794	0.785	0.775	0.764	0.754	0.742	0.731	0.720	0.708	0.696	0.684	0.670	0.656	0.644	0.631	0.618	0.604	0.590	0.578	0.564	0.551	0.539	0.525	0.512	0.501	0.490	0.478	0.466	0.456	0.448	0.438	0.429	0.421	0.414	0.408	0.401	0.396	0.391	0.388	0.386	0.384	0.382	0.384	0.384	0.385	0.389	0.391	0.398	0.402	0.409	0.415	0.424	0.432	0.440	0.451	0.461	0.472	0.485	0.498	0.510	0.524	0.538	0.551	0.566	0.580	0.596	0.611	0.626	0.641	0.656	0.671	0.686	0.701	0.715	0.730	0.744	0.758	0.771	0.784	0.796	0.808	0.820	0.830	0.840	0.850	0.859	0.868	0.876	0.882	0.890	0.895	0.901	0.905	0.909	0.911	0.914	0.918	0.919	0.919	0.919	0.919	0.918	0.916	0.915	0.911	0.909	0.906	0.902	0.898	0.892	0.888	0.882	0.878	0.872	0.866	0.860	0.854	0.848	0.841	0.834	0.828	0.820	0.814	0.808	0.800	0.794	0.786	0.780	0.774	0.766	0.760	0.752	0.746	0.740	0.734	0.728	0.721	0.714	0.708	0.702	0.696	0.690	0.685	0.679	0.674	0.669	0.662	0.658	0.652	0.646	0.642	0.638	0.634	0.629	0.625	0.620	0.615	0.611	0.606	0.602	0.599	0.594	0.589	0.585	0.581	0.576	0.572	0.568	0.562	0.559	0.554	0.548	0.544	0.539	0.532	0.528	0.521	0.516	0.510	0.504	0.496	0.490	0.482	0.475	0.469	0.460	0.451	0.444	0.435	0.426	0.418	0.408	0.399	0.389	0.379	0.369	0.359	0.349	0.339	0.329	0.318	0.308	0.298	0.286	0.276	0.266	0.256	0.245	0.236	0.226	0.218	0.209	0.199	0.190	0.182	0.174	0.168	0.160	0.154	0.148	0.142	0.136	0.132	0.128	0.125	0.121	0.119	0.118	0.115	0.115	0.115	0.115	0.115	0.116	0.119	0.120	0.122	0.125	0.130	0.132	0.138	0.142	0.148	0.152	0.158	0.162	0.169	0.175	0.181	0.189	0.195	0.201	0.208	0.216	0.222	0.230	0.238	0.245	0.251	0.258	0.265	0.272	0.280	0.286	0.292	0.299	0.306	0.311	0.318	0.324	0.330	0.336	0.342	0.348	0.354	0.360	0.365	0.371	0.376	0.381	0.389	0.394	0.399	0.405	0.410	0.416	0.421	0.428	0.434	0.440	0.445	0.452	0.458	0.465	0.471	0.478	0.484	0.491	0.499	0.505	0.512	0.520	0.529	0.536	0.545	0.552	0.562	0.571	0.579	0.588	0.598	0.608	0.618	0.626	0.638	0.648	0.658	0.668	0.679	0.690	0.701	0.712	0.725	0.736	0.748	0.760	0.772	0.785	0.798	0.810	0.822	0.836	0.850	0.864	0.876	0.891	0.905	0.920	0.934	0.949	0.964	0.979	0.994	1.009	1.024	1.039	1.055	1.070	1.085	1.102	1.118	1.134	1.150	1.166	1.182	1.198	1.214	1.229	1.245	1.261	1.278	1.294	1.308	1.324	1.339	1.354	1.369	1.382	1.396	1.410	1.422	1.435	1.448	1.460	1.470	1.481	1.491	1.501	1.510	1.519	1.526	1.534	1.539	1.546	1.550	1.556	1.560	1.562	1.564	1.566	1.566	1.566	1.565	1.564	1.561	1.559	1.554	1.550	1.545	1.539	1.534	1.525	1.518	1.510	1.501	1.492	1.482	1.472	1.462	1.451	1.441	1.430	1.419	1.408	1.396	1.384	1.372	1.361	1.350	1.340	1.330	1.319	1.310	1.299	1.290	1.282	1.274	1.266	1.259	1.252	1.246	1.242	1.239	1.235	1.232	1.231	1.230	1.230	1.231	1.234	1.236	1.239	1.244	1.249	1.254	1.260	1.268	1.276	1.285	1.294	1.304	1.315	1.325	1.336	1.349	1.361	1.372	1.386	1.400	1.412	1.426	1.440	1.452	1.466	1.480	1.494	1.508	1.520	1.534	1.545	1.558	1.570	1.581	1.591	1.602	1.612	1.622	1.631	1.641	1.649	1.656	1.664	1.671	1.678	1.682	1.689	1.694	1.698	1.702	1.706	1.709	1.711	1.715	1.716	1.719	1.721	1.722	1.724	1.726	1.728	1.729	1.730	1.731	1.734	1.735	1.736	1.739	1.741	1.744	1.746	1.749	1.752	1.756	1.760	1.764	1.769	1.775	1.780	1.785	1.791	1.798	1.805	1.812	1.820	1.828	1.835	1.844	1.851	1.861	1.870	1.879	1.889	1.898	1.906	1.918	1.926	1.935	1.945	1.954	1.965	1.975	1.984	1.992	2.001	2.010	2.019	2.026	2.034	2.042	2.049	2.054	2.061	2.068	2.071	2.078	2.081	2.085	2.089	2.091	2.095	2.096	2.098	2.099	2.100	2.101	2.100	2.099	2.099	2.098	2.096	2.095	2.091	2.089	2.086	2.081	2.079	2.074	2.070	2.065	2.060	2.055	2.050	2.045	2.039	2.033	2.027	2.021	2.015	2.009	2.004	1.998	1.990	1.985	1.978	1.971	1.965	1.959	1.954	1.946	1.940	1.934	1.928	1.922	1.915	1.910	1.904	1.899	1.892	1.886	1.880	1.874	1.869	1.862	1.858	1.851	1.846	1.841	1.835	1.830	1.824	1.819	1.812	1.808	1.801	1.796	1.790	1.785	1.779	1.774	1.769	1.762	1.759	1.752	1.748	1.742	1.738	1.732	1.728	1.722	1.718	1.714	1.708	1.704	1.699	1.695	1.690	1.686	1.682	1.678	1.675	1.671	1.668	1.664	1.661	1.658	1.654	1.651	1.649	1.646	1.644	1.642	1.640	1.636	1.635	1.634	1.631	1.630	1.628	1.626	1.624	1.621	1.620	1.618	1.616	1.614	1.612	1.610	1.608	1.604	1.600	1.598	1.594	1.590	1.585	1.580	1.575	1.570	1.565	1.559	1.551	1.544	1.536	1.529	1.519	1.509	1.500	1.489	1.478	1.465	1.452	1.440	1.425	1.410	1.395	1.380	1.364	1.346	1.328	1.309	1.291	1.271	1.251	1.230	1.209	1.186	1.165	1.142	1.119	1.095	1.071	1.048	1.024	0.999	0.974	0.949	0.924	0.898	0.872	0.848	0.824	0.798	0.772	0.749	0.724	0.700	0.675	0.652	0.630	0.608	0.585	0.562	0.541	0.520	0.500	0.481	0.462	0.444	0.428	0.411	0.395	0.380	0.365	0.352	0.340	0.328	0.316	0.306	0.296	0.288	0.279	0.271	0.266	0.260	0.255	0.251	0.248	0.245	0.244	0.244	0.242	0.244	0.244	0.246	0.248	0.251	0.254	0.259	0.262	0.268	0.274	0.279	0.284	0.291	0.298	0.305	0.312	0.321	0.330	0.338	0.348	0.355	0.364	0.374	0.384	0.392	0.404	0.412	0.424	0.434	0.444	0.454	0.464	0.475	0.485	0.496	0.505	0.515	0.526	0.535	0.545	0.555	0.565	0.575	0.584	0.592	0.602	0.611	0.620	0.628	0.635	0.644	0.650	0.658	0.665	0.671	0.678	0.684	0.689	0.694	0.700	0.704	0.708	0.711	0.714	0.718	0.720	0.722	0.724	0.726	0.726	0.728	0.729	0.729	0.728	0.728	0.728	0.726	0.724	0.722	0.721	0.720	0.719	0.716	0.714	0.711	0.709	0.708	0.705	0.702	0.701	0.699	0.696	0.696	0.695	0.692	0.692	0.691	0.691	0.692	0.692	0.694	0.695	0.698	0.700	0.702	0.705	0.710	0.714	0.719	0.725	0.731	0.738	0.745	0.752	0.761	0.769	0.780	0.790	0.800	0.810	0.822	0.834	0.845	0.858	0.870	0.884	0.898	0.910	0.925	0.939	0.952	0.969	0.984	0.998	1.011	1.026	1.041	1.056	1.070	1.084	1.098	1.112	1.125	1.139	1.152	1.165	1.176	1.189	1.200	1.210	1.221	1.230	1.240	1.249	1.258	1.265	1.274	1.279	1.286	1.291	1.296	1.301	1.305	1.309	1.312	1.315	1.316	1.319	1.320	1.320	1.320	1.319	1.319	1.318	1.316	1.312	1.311	1.309	1.306	1.301	1.298	1.294	1.289	1.284	1.279	1.274	1.269	1.262	1.258	1.251	1.245	1.239	1.231	1.226	1.219	1.212	1.205	1.198	1.190	1.184	1.175	1.168	1.159	1.152	1.144	1.136	1.129	1.120	1.111	1.104	1.096	1.086	1.079	1.071	1.062	1.055	1.046	1.038	1.030	1.021	1.014	1.005	0.998	0.989	0.980	0.972	0.965	0.956	0.950	0.942	0.935	0.928	0.919	0.911	0.905	0.899	0.891	0.884	0.878	0.871	0.865	0.859	0.851	0.845	0.840	0.834	0.828	0.821	0.818	0.811	0.805	0.800	0.794	0.789	0.782	0.778	0.772	0.768	0.762	0.758	0.752	0.748	0.741	0.736	0.731	0.728	0.721	0.716	0.712	0.706	0.701	0.698	0.692	0.688	0.682	0.679	0.674	0.670	0.665	0.661	0.659	0.655	0.651	0.648	0.645	0.642	0.640	0.638	0.638	0.635	0.635	0.635	0.635	0.636	0.636	0.639	0.640	0.642	0.646	0.649	0.654	0.659	0.664	0.670	0.675	0.682	0.690	0.698	0.705	0.715	0.724	0.732	0.742	0.754	0.764	0.775	0.785	0.796	0.809	0.820	0.832	0.845	0.856	0.869	0.880	0.891	0.902	0.914	0.925	0.936	0.945	0.955	0.965	0.974	0.981	0.989	0.996	1.002	1.009	1.012	1.018	1.021	1.024	1.025	1.028	1.028	1.026	1.026	1.024	1.021	1.018	1.014	1.009	1.004	0.996	0.990	0.982	0.974	0.964	0.955	0.945	0.934	0.922	0.911	0.900	0.888	0.876	0.864	0.850	0.838	0.825	0.811	0.798	0.785	0.771	0.759	0.746	0.734	0.720	0.709	0.698	0.686	0.674	0.662	0.651	0.641	0.632	0.622	0.614	0.605	0.596	0.589	0.582	0.575	0.569	0.564	0.559	0.554	0.549	0.545	0.541	0.539	0.535	0.532	0.532	0.530	0.529	0.529	0.528	0.526	0.526	0.526	0.528	0.526	0.528	0.528	0.529	0.529	0.530	0.530	0.530	0.530	0.532	0.532	0.531	0.531	0.530	0.529	0.529	0.526	0.524	0.521	0.519	0.514	0.510	0.506	0.500	0.495	0.488	0.481	0.475	0.468	0.459	0.449	0.440	0.430	0.419	0.408	0.395	0.382	0.370	0.358	0.345	0.330	0.315	0.300	0.285	0.270	0.255	0.238	0.222	0.205	0.190	0.172	0.156	0.141	0.124	0.109	0.092	0.076	0.062	0.048	0.032	0.018	0.004	-0.009	-0.021	-0.034	-0.046	-0.058	-0.068	-0.079	-0.089	-0.098	-0.106	-0.114	-0.121	-0.128	-0.134	-0.140	-0.144	-0.149	-0.152	-0.155	-0.159	-0.161	-0.162	-0.165	-0.165	-0.165	-0.165	-0.166	-0.165	-0.165	-0.164	-0.164	-0.161	-0.161	-0.160	-0.159	-0.159	-0.158	-0.156	-0.154	-0.154	-0.154	-0.154	-0.154	-0.152	-0.154	-0.155	-0.155	-0.156	-0.159	-0.160	-0.161	-0.164	-0.166	-0.170	-0.172	-0.176	-0.180	-0.184	-0.188	-0.191	-0.195	-0.200	-0.204	-0.209	-0.214	-0.219	-0.224	-0.229	-0.234	-0.238	-0.242	-0.248	-0.252	-0.258	-0.262	-0.266	-0.271	-0.275	-0.279	-0.284	-0.286	-0.290	-0.292	-0.296	-0.299	-0.302	-0.305	-0.308	-0.310	-0.311	-0.314	-0.316	-0.318	-0.319	-0.320	-0.322	-0.324	-0.324	-0.325	-0.326	-0.328	-0.328	-0.329	-0.329	-0.330	-0.330	-0.331	-0.332	-0.332	-0.332	-0.335	-0.335	-0.335	-0.335	-0.336	-0.336	-0.338	-0.338	-0.338	-0.338	-0.338	-0.339	-0.339	-0.338	-0.338	-0.336	-0.336	-0.335	-0.332	-0.330	-0.329	-0.328	-0.325	-0.321	-0.319	-0.316	-0.311	-0.309	-0.305	-0.301	-0.295	-0.290	-0.285	-0.279	-0.274	-0.268	-0.261	-0.255	-0.248	-0.241	-0.234	-0.226	-0.220	-0.214	-0.206	-0.198	-0.191	-0.184	-0.176	-0.170	-0.164	-0.158	-0.151	-0.145	-0.139	-0.135	-0.130	-0.126	-0.121	-0.118	-0.115	-0.112	-0.111	-0.110	-0.109	-0.109	-0.109	-0.111	-0.111	-0.114	-0.118	-0.120	-0.124	-0.129	-0.134	-0.139	-0.145	-0.151	-0.159	-0.166	-0.175	-0.182	-0.191	-0.201	-0.211	-0.221	-0.232	-0.242	-0.254	-0.265	-0.275	-0.286	-0.298	-0.310	-0.322	-0.335	-0.348	-0.359	-0.371	-0.384	-0.395	-0.408	-0.420	-0.432	-0.445	-0.458	-0.469	-0.481	-0.494	-0.506	-0.518	-0.530	-0.541	-0.552	-0.565	-0.578	-0.589	-0.601	-0.614	-0.626	-0.639	-0.650	-0.664	-0.675	-0.688	-0.700	-0.712	-0.726	-0.739	-0.751	-0.765	-0.778	-0.790	-0.802	-0.816	-0.830	-0.842	-0.855	-0.869	-0.881	-0.895	-0.908	-0.920	-0.934	-0.945	-0.958	-0.970	-0.984	-0.995	-1.006	-1.018	-1.029	-1.041	-1.051	-1.062	-1.072	-1.082	-1.092	-1.101	-1.111	-1.120	-1.128	-1.136	-1.145	-1.151	-1.159	-1.166	-1.172	-1.180	-1.186	-1.191	-1.198	-1.202	-1.208	-1.212	-1.216	-1.222	-1.228	-1.231	-1.236	-1.241	-1.245	-1.249	-1.254	-1.259	-1.262	-1.266	-1.271	-1.276	-1.280	-1.285	-1.290	-1.295	-1.300	-1.306	-1.311	-1.316	-1.322	-1.328	-1.334	-1.341	-1.348	-1.352	-1.359	-1.366	-1.372	-1.379	-1.385	-1.391	-1.399	-1.405	-1.412	-1.418	-1.425	-1.430	-1.438	-1.444	-1.450	-1.455	-1.461	-1.466	-1.471	-1.476	-1.480	-1.485	-1.490	-1.492	-1.495	-1.499	-1.502	-1.504	-1.506	-1.509	-1.510	-1.511	-1.512	-1.514	-1.514	-1.512	-1.512	-1.512	-1.511	-1.511	-1.510	-1.509	-1.506	-1.504	-1.501	-1.500	-1.498	-1.494	-1.491	-1.489	-1.485	-1.481	-1.479	-1.475	-1.471	-1.468	-1.464	-1.460	-1.456	-1.452	-1.449	-1.444	-1.441	-1.436	-1.432	-1.428	-1.424	-1.420	-1.416	-1.411	-1.406	-1.402	-1.398	-1.394	-1.389	-1.384	-1.379	-1.374	-1.370	-1.364	-1.359	-1.352	-1.348	-1.341	-1.336	-1.330	-1.324	-1.318	-1.310	-1.304	-1.295	-1.289	-1.280	-1.272	-1.264	-1.255	-1.246	-1.238	-1.228	-1.216	-1.208	-1.195	-1.185	-1.174	-1.162	-1.151	-1.139	-1.125	-1.112	-1.099	-1.088	-1.072	-1.059	-1.044	-1.030	-1.014	-0.999	-0.982	-0.966	-0.950	-0.934	-0.916	-0.900	-0.882	-0.865	-0.846	-0.829	-0.810	-0.790	-0.772	-0.752	-0.734	-0.714	-0.694	-0.674	-0.654	-0.634	-0.614	-0.591	-0.571	-0.550	-0.530	-0.510	-0.489	-0.468	-0.445	-0.425	-0.404	-0.384	-0.362	-0.342	-0.322	-0.301	-0.281	-0.261	-0.240	-0.221	-0.201	-0.182	-0.164	-0.146	-0.128	-0.111	-0.094	-0.078	-0.060	-0.045	-0.031	-0.016	-0.002	0.012	0.025	0.038	0.048	0.060	0.070	0.079	0.088	0.096	0.102	0.110	0.116	0.121	0.126	0.129	0.132	0.135	0.136	0.136	0.136	0.135	0.135	0.132	0.130	0.126	0.121	0.118	0.112	0.106	100.000	5.000	2.000	1.000	3.000	0.000	0.000	0.000	0.000	0.000	0.000	0.000	0.000	0.000	0.000	0.000	0.000	0.000	1.260	1.259	1.255	1.252	1.249	1.246	1.242	1.240	1.236	1.235	1.231	1.229	1.226	1.225	1.222	1.220	1.220	1.218	1.216	1.215	1.212	1.211	1.211	1.210	1.209	1.208	1.206	1.205	1.202	1.201	1.200	1.198	1.196	1.194	1.192	1.190	1.188	1.184	1.179	1.175	1.170	1.165	1.159	1.152	1.146	1.140	1.132	1.125	1.115	1.106	1.098	1.088	1.078	1.066	1.055	1.044	1.032	1.020	1.008	0.994	0.981	0.968	0.954	0.941	0.926	0.912	0.899	0.885	0.871	0.858	0.844	0.829	0.816	0.802	0.790	0.778	0.764	0.752	0.741	0.730	0.719	0.708	0.698	0.689	0.679	0.671	0.662	0.655	0.648	0.641	0.636	0.630	0.625	0.621	0.618	0.614	0.611	0.609	0.608	0.606	0.605	0.605	0.605	0.606	0.608	0.609	0.611	0.614	0.618	0.621	0.625	0.629	0.635	0.640	0.646	0.652	0.659	0.665	0.674	0.681	0.690	0.699	0.708	0.718	0.728	0.738	0.748	0.759	0.770	0.781	0.794	0.806	0.818	0.831	0.845	0.856	0.871	0.884	0.898	0.912	0.925	0.940	0.954	0.969	0.982	0.996	1.010	1.024	1.038	1.051	1.066	1.080	1.092	1.105	1.118	1.130	1.141	1.154	1.164	1.174	1.185	1.194	1.204	1.211	1.220	1.228	1.234	1.240	1.248	1.252	1.256	1.260	1.264	1.266	1.270	1.271	1.272	1.272	1.272	1.272	1.271	1.270	1.268	1.266	1.264	1.260	1.258	1.252	1.249	1.245	1.239	1.235	1.230	1.224	1.218	1.214	1.208	1.201	1.195	1.189	1.182	1.178	1.170	1.165	1.158	1.152	1.146	1.140	1.134	1.128	1.122	1.116	1.111	1.104	1.098	1.094	1.088	1.081	1.076	1.070	1.065	1.059	1.054	1.048	1.042	1.035	1.030	1.024	1.018	1.011	1.005	0.999	0.991	0.985	0.979	0.970	0.962	0.955	0.946	0.938	0.930	0.920	0.911	0.901	0.891	0.880	0.869	0.858	0.845	0.834	0.821	0.808	0.795	0.781	0.768	0.751	0.738	0.721	0.705	0.688	0.671	0.654	0.635	0.619	0.599	0.580	0.562	0.541	0.522	0.502	0.482	0.461	0.441	0.420	0.400	0.379	0.359	0.338	0.318	0.296	0.276	0.255	0.236	0.216	0.196	0.176	0.159	0.140	0.122	0.105	0.089	0.074	0.058	0.044	0.029	0.016	0.002	-0.009	-0.019	-0.030	-0.039	-0.046	-0.055	-0.062	-0.068	-0.074	-0.076	-0.080	-0.082	-0.085	-0.086	-0.088	-0.086	-0.085	-0.084	-0.082	-0.079	-0.076	-0.072	-0.069	-0.064	-0.058	-0.054	-0.048	-0.041	-0.036	-0.030	-0.022	-0.016	-0.010	-0.002	0.004	0.011	0.018	0.022	0.030	0.035	0.041	0.048	0.052	0.058	0.062	0.068	0.072	0.076	0.080	0.082	0.088	0.089	0.092	0.095	0.098	0.100	0.101	0.104	0.106	0.108	0.109	0.110	0.112	0.114	0.116	0.118	0.119	0.121	0.124	0.125	0.128	0.130	0.132	0.135	0.138	0.141	0.145	0.149	0.152	0.155	0.160	0.165	0.170	0.175	0.181	0.186	0.192	0.198	0.204	0.210	0.218	0.222	0.230	0.236	0.244	0.250	0.258	0.264	0.270	0.278	0.284	0.290	0.296	0.302	0.308	0.314	0.320	0.325	0.329	0.334	0.338	0.341	0.346	0.349	0.351	0.355	0.356	0.359	0.360	0.362	0.362	0.362	0.364	0.364	0.364	0.364	0.364	0.364	0.361	0.361	0.360	0.359	0.358	0.356	0.355	0.352	0.351	0.350	0.349	0.346	0.345	0.342	0.341	0.340	0.339	0.336	0.335	0.334	0.332	0.331	0.330	0.329	0.328	0.325	0.324	0.322	0.322	0.320	0.318	0.316	0.314	0.311	0.310	0.308	0.304	0.301	0.298	0.295	0.291	0.288	0.284	0.279	0.274	0.268	0.261	0.256	0.250	0.244	0.236	0.230	0.221	0.214	0.206	0.198	0.190	0.180	0.171	0.161	0.152	0.142	0.134	0.124	0.114	0.104	0.094	0.084	0.074	0.064	0.055	0.045	0.034	0.025	0.015	0.006	-0.002	-0.012	-0.020	-0.029	-0.038	-0.045	-0.054	-0.061	-0.069	-0.076	-0.084	-0.090	-0.098	-0.104	-0.110	-0.116	-0.124	-0.129	-0.135	-0.141	-0.148	-0.154	-0.160	-0.168	-0.174	-0.181	-0.189	-0.195	-0.204	-0.212	-0.221	-0.231	-0.241	-0.251	-0.261	-0.274	-0.285	-0.299	-0.311	-0.325	-0.340	-0.355	-0.371	-0.388	-0.404	-0.422	-0.440	-0.459	-0.478	-0.498	-0.518	-0.539	-0.559	-0.580	-0.601	-0.624	-0.646	-0.668	-0.690	-0.712	-0.736	-0.758	-0.780	-0.804	-0.825	-0.846	-0.869	-0.890	-0.911	-0.932	-0.951	-0.971	-0.990	-1.009	-1.025	-1.044	-1.059	-1.075	-1.090	-1.104	-1.116	-1.128	-1.139	-1.150	-1.159	-1.168	-1.175	-1.181	-1.188	-1.194	-1.196	-1.200	-1.202	-1.204	-1.205	-1.205	-1.204	-1.202	-1.200	-1.196	-1.191	-1.188	-1.181	-1.176	-1.170	-1.162	-1.155	-1.148	-1.139	-1.129	-1.119	-1.108	-1.098	-1.085	-1.075	-1.061	-1.049	-1.036	-1.022	-1.009	-0.995	-0.980	-0.966	-0.951	-0.936	-0.921	-0.904	-0.888	-0.871	-0.856	-0.839	-0.824	-0.805	-0.789	-0.771	-0.755	-0.738	-0.721	-0.704	-0.688	-0.671	-0.655	-0.639	-0.621	-0.605	-0.591	-0.575	-0.560	-0.546	-0.532	-0.519	-0.506	-0.494	-0.482	-0.471	-0.461	-0.452	-0.442	-0.435	-0.429	-0.421	-0.416	-0.412	-0.408	-0.405	-0.404	-0.402	-0.404	-0.405	-0.406	-0.410	-0.414	-0.418	-0.424	-0.430	-0.436	-0.445	-0.454	-0.464	-0.472	-0.485	-0.496	-0.507	-0.521	-0.534	-0.548	-0.560	-0.575	-0.589	-0.605	-0.619	-0.634	-0.648	-0.662	-0.676	-0.691	-0.704	-0.719	-0.731	-0.744	-0.756	-0.770	-0.781	-0.791	-0.801	-0.811	-0.820	-0.829	-0.835	-0.842	-0.848	-0.854	-0.858	-0.860	-0.862	-0.865	-0.866	-0.866	-0.865	-0.864	-0.861	-0.858	-0.855	-0.850	-0.845	-0.839	-0.831	-0.825	-0.818	-0.808	-0.799	-0.788	-0.778	-0.765	-0.754	-0.741	-0.729	-0.715	-0.701	-0.688	-0.672	-0.658	-0.642	-0.626	-0.610	-0.592	-0.576	-0.560	-0.541	-0.525	-0.506	-0.489	-0.471	-0.452	-0.434	-0.415	-0.396	-0.378	-0.360	-0.340	-0.321	-0.304	-0.285	-0.266	-0.248	-0.230	-0.212	-0.195	-0.179	-0.161	-0.145	-0.129	-0.112	-0.096	-0.081	-0.068	-0.054	-0.040	-0.026	-0.014	-0.001	0.009	0.020	0.030	0.039	0.046	0.055	0.062	0.069	0.074	0.079	0.082	0.086	0.088	0.090	0.090	0.090	0.089	0.086	0.084	0.081	0.076	0.071	0.065	0.059	0.051	0.044	0.035	0.025	0.016	0.005	-0.006	-0.019	-0.031	-0.044	-0.056	-0.070	-0.084	-0.099	-0.115	-0.129	-0.145	-0.161	-0.178	-0.194	-0.210	-0.226	-0.242	-0.260	-0.276	-0.294	-0.311	-0.328	-0.344	-0.360	-0.379	-0.395	-0.411	-0.428	-0.444	-0.459	-0.475	-0.490	-0.505	-0.520	-0.534	-0.549	-0.561	-0.575	-0.588	-0.599	-0.610	-0.621	-0.631	-0.642	-0.651	-0.659	-0.668	-0.675	-0.682	-0.688	-0.692	-0.698	-0.701	-0.704	-0.705	-0.706	-0.706	-0.705	-0.705	-0.701	-0.700	-0.695	-0.691	-0.685	-0.679	-0.670	-0.664	-0.654	-0.645	-0.632	-0.622	-0.609	-0.598	-0.584	-0.569	-0.554	-0.538	-0.522	-0.506	-0.489	-0.471	-0.452	-0.436	-0.416	-0.398	-0.379	-0.360	-0.341	-0.321	-0.302	-0.284	-0.265	-0.246	-0.226	-0.209	-0.191	-0.172	-0.155	-0.138	-0.121	-0.106	-0.090	-0.075	-0.061	-0.048	-0.035	-0.022	-0.011	0.000	0.010	0.019	0.028	0.035	0.041	0.048	0.052	0.056	0.060	0.062	0.064	0.065	0.064	0.064	0.061	0.059	0.056	0.051	0.046	0.041	0.035	0.029	0.021	0.014	0.004	-0.004	-0.014	-0.025	-0.036	-0.048	-0.059	-0.071	-0.082	-0.095	-0.109	-0.122	-0.135	-0.149	-0.164	-0.178	-0.191	-0.205	-0.220	-0.235	-0.248	-0.262	-0.276	-0.291	-0.305	-0.318	-0.331	-0.344	-0.356	-0.370	-0.382	-0.395	-0.406	-0.418	-0.429	-0.439	-0.450	-0.460	-0.470	-0.479	-0.486	-0.494	-0.501	-0.509	-0.515	-0.521	-0.528	-0.532	-0.536	-0.541	-0.545	-0.549	-0.551	-0.554	-0.555	-0.556	-0.558	-0.559	-0.560	-0.560	-0.560	-0.560	-0.559	-0.559	-0.558	-0.556	-0.555	-0.554	-0.551	-0.550	-0.549	-0.548	-0.546	-0.545	-0.542	-0.542	-0.541	-0.540	-0.541	-0.541	-0.541	-0.541	-0.544	-0.545	-0.548	-0.549	-0.552	-0.556	-0.560	-0.566	-0.570	-0.576	-0.582	-0.590	-0.598	-0.606	-0.615	-0.625	-0.635	-0.646	-0.658	-0.670	-0.682	-0.696	-0.710	-0.725	-0.739	-0.755	-0.771	-0.789	-0.806	-0.824	-0.841	-0.859	-0.878	-0.898	-0.918	-0.938	-0.956	-0.978	-0.996	-1.016	-1.038	-1.058	-1.078	-1.098	-1.118	-1.136	-1.156	-1.175	-1.194	-1.212	-1.230	-1.248	-1.264	-1.280	-1.296	-1.311	-1.325	-1.339	-1.350	-1.362	-1.374	-1.384	-1.392	-1.400	-1.406	-1.412	-1.418	-1.420	-1.422	-1.424	-1.424	-1.422	-1.420	-1.418	-1.412	-1.406	-1.400	-1.391	-1.381	-1.371	-1.360	-1.346	-1.332	-1.318	-1.301	-1.285	-1.266	-1.248	-1.228	-1.206	-1.185	-1.162	-1.140	-1.116	-1.092	-1.066	-1.042	-1.016	-0.990	-0.964	-0.938	-0.911	-0.885	-0.858	-0.831	-0.805	-0.779	-0.752	-0.725	-0.699	-0.674	-0.650	-0.625	-0.601	-0.579	-0.556	-0.535	-0.514	-0.492	-0.474	-0.455	-0.436	-0.420	-0.404	-0.389	-0.375	-0.361	-0.349	-0.339	-0.329	-0.319	-0.311	-0.304	-0.296	-0.291	-0.288	-0.284	-0.281	-0.280	-0.279	-0.279	-0.280	-0.281	-0.284	-0.286	-0.290	-0.294	-0.299	-0.304	-0.310	-0.318	-0.324	-0.331	-0.339	-0.348	-0.355	-0.364	-0.374	-0.381	-0.391	-0.401	-0.411	-0.421	-0.431	-0.441	-0.451	-0.461	-0.471	-0.482	-0.492	-0.504	-0.514	-0.525	-0.534	-0.545	-0.555	-0.566	-0.575	-0.585	-0.595	-0.605	-0.616	-0.625	-0.635	-0.645	-0.655	-0.665	-0.674	-0.684	-0.692	-0.702	-0.711	-0.720	-0.731	-0.739	-0.749	-0.758	-0.766	-0.776	-0.785	-0.792	-0.800	-0.810	-0.818	-0.826	-0.834	-0.841	-0.848	-0.855	-0.862	-0.870	-0.876	-0.881	-0.888	-0.892	-0.899	-0.904	-0.908	-0.912	-0.915	-0.920	-0.922	-0.926	-0.929	-0.931	-0.934	-0.934	-0.936	-0.938	-0.939	-0.940	-0.939	-0.939	-0.940	-0.940	-0.939	-0.939	-0.938	-0.936	-0.936	-0.934	-0.932	-0.931	-0.930	-0.930	-0.929	-0.928	-0.926	-0.926	-0.926	-0.925	-0.925	-0.925	-0.925	-0.925	-0.926	-0.928	-0.929	-0.930	-0.931	-0.934	-0.936	-0.939	-0.941	-0.946	-0.949	-0.952	-0.958	-0.961	-0.965	-0.970	-0.975	-0.979	-0.984	-0.989	-0.992	-0.998	-1.002	-1.008	-1.012	-1.016	-1.020	-1.024	-1.028	-1.031	-1.032	-1.036	-1.039	-1.040	-1.041	-1.042	-1.042	-1.041	-1.041	-1.039	-1.036	-1.035	-1.031	-1.028	-1.022	-1.018	-1.011	-1.005	-0.999	-0.991	-0.984	-0.974	-0.965	-0.955	-0.945	-0.932	-0.922	-0.909	-0.898	-0.885	-0.870	-0.858	-0.844	-0.828	-0.814	-0.799	-0.784	-0.768	-0.751	-0.736	-0.720	-0.704	-0.688	-0.670	-0.654	-0.636	-0.621	-0.604	-0.589	-0.571	-0.555	-0.538	-0.522	-0.506	-0.491	-0.474	-0.459	-0.444	-0.429	-0.414	-0.399	-0.384	-0.371	-0.358	-0.344	-0.330	-0.318	-0.305	-0.292	-0.280	-0.270	-0.259	-0.249	-0.239	-0.229	-0.218	-0.209	-0.200	-0.191	-0.184	-0.176	-0.170	-0.162	-0.156	-0.150	-0.145	-0.139	-0.134	-0.129	-0.125	-0.121	-0.116	-0.112	-0.110	-0.105	-0.102	-0.099	-0.096	-0.094	-0.091	-0.088	-0.085	-0.082	-0.080	-0.076	-0.075	-0.071	-0.069	-0.065	-0.061	-0.059	-0.055	-0.052	-0.048	-0.045	-0.041	-0.038	-0.032	-0.029	-0.025	-0.020	-0.016	-0.011	-0.006	-0.004	0.002	0.006	0.010	0.014	0.018	0.021	0.025	0.029	0.031	0.032	0.035	0.038	0.038	0.039	0.039	0.038	0.036	0.035	0.031	0.029	0.025	0.020	0.016	0.009	0.002	-0.005	-0.014	-0.022	-0.032	-0.044	-0.055	-0.066	-0.079	-0.092	-0.106	-0.121	-0.138	-0.152	-0.169	-0.185	-0.202	-0.220	-0.238	-0.255	-0.272	-0.290	-0.309	-0.328	-0.344	-0.361	-0.379	-0.396	-0.414	-0.430	-0.445	-0.461	-0.476	-0.490	-0.504	-0.518	-0.530	-0.542	-0.552	-0.564	-0.572	-0.581	-0.589	-0.595	-0.601	-0.606	-0.610	-0.614	-0.616	-0.619	-0.621	-0.621	-0.621	-0.621	-0.620	-0.618	-0.616	-0.614	-0.609	-0.606	-0.604	-0.599	-0.595	-0.591	-0.586	-0.582	-0.579	-0.574	-0.569	-0.565	-0.562	-0.559	-0.555	-0.554	-0.550	-0.549	-0.548	-0.546	-0.545	-0.544	-0.545	-0.546	-0.548	-0.550	-0.552	-0.556	-0.559	-0.564	-0.569	-0.574	-0.580	-0.588	-0.594	-0.600	-0.609	-0.618	-0.625	-0.634	-0.642	-0.651	-0.661	-0.670	-0.680	-0.689	-0.699	-0.709	-0.716	-0.726	-0.735	-0.744	-0.751	-0.759	-0.766	-0.774	-0.780	-0.786	-0.791	-0.796	-0.800	-0.804	-0.806	-0.809	-0.811	-0.811	-0.811	-0.812	-0.811	-0.808	-0.805	-0.801	-0.799	-0.794	-0.788	-0.780	-0.774	-0.766	-0.758	-0.749	-0.740	-0.729	-0.720	-0.709	-0.698	-0.686	-0.674	-0.661	-0.650	-0.636	-0.624	-0.611	-0.598	-0.585	-0.572	-0.560	-0.546	-0.534	-0.521	-0.509	-0.496	-0.484	-0.472	-0.460	-0.449	-0.438	-0.428	-0.418	-0.409	-0.399	-0.390	-0.381	-0.372	-0.365	-0.358	-0.350	-0.344	-0.338	-0.331	-0.326	-0.320	-0.315	-0.310	-0.305	-0.301	-0.298	-0.294	-0.291	-0.288	-0.284	-0.281	-0.280	-0.276	-0.274	-0.272	-0.269	-0.268	-0.265	-0.264	-0.261	-0.260	-0.258	-0.256	-0.254	-0.252	-0.251	-0.249	-0.248	-0.245	-0.244	-0.244	-0.241	-0.240	-0.239	-0.239	-0.236	-0.236	-0.235	-0.235	-0.236	-0.235	-0.236	-0.238	-0.239	-0.239	-0.241	-0.244	-0.245	-0.248	-0.252	-0.255	-0.260	-0.264	-0.269	-0.276	-0.282	-0.289	-0.295	-0.304	-0.311	-0.321	-0.330	-0.340	-0.349	-0.360	-0.371	-0.382	-0.394	-0.406	-0.419	-0.432	-0.444	-0.458	-0.470	-0.482	-0.496	-0.510	-0.522	-0.535	-0.549	-0.561	-0.572	-0.586	-0.598	-0.609	-0.620	-0.630	-0.640	-0.649	-0.659	-0.666	-0.674	-0.680	-0.686	-0.691	-0.695	-0.699	-0.701	-0.704	-0.705	-0.706	-0.705	-0.704	-0.701	-0.699	-0.695	-0.690	-0.685	-0.679	-0.672	-0.664	-0.656	-0.648	-0.639	-0.629	-0.619	-0.608	-0.598	-0.586	-0.575	-0.562	-0.550	-0.538	-0.526	-0.514	-0.501	-0.489	-0.478	-0.465	-0.452	-0.441	-0.430	-0.419	-0.409	-0.398	-0.388	-0.378	-0.369	-0.359	-0.351	-0.344	-0.336	-0.329	-0.324	-0.319	-0.312	-0.308	-0.304	-0.300	-0.298	-0.294	-0.291	-0.289	-0.289	-0.286	-0.286	-0.286	-0.286	-0.288	-0.288	-0.289	-0.290	-0.292	-0.294	-0.296	-0.298	-0.301	-0.304	-0.306	-0.310	-0.312	-0.316	-0.320	-0.322	-0.326	-0.331	-0.335	-0.338	-0.342	-0.346	-0.351	-0.355	-0.359	-0.364	-0.369	-0.374	-0.379	-0.384	-0.389	-0.395	-0.400	-0.408	-0.414	-0.419	-0.426	-0.432	-0.440	-0.448	-0.455	-0.462	-0.471	-0.480	-0.489	-0.498	-0.506	-0.514	-0.524	-0.534	-0.542	-0.554	-0.562	-0.572	-0.582	-0.592	-0.604	-0.614	-0.624	-0.632	-0.644	-0.651	-0.661	-0.670	-0.679	-0.688	-0.695	-0.701	-0.709	-0.715	-0.721	-0.728	-0.731	-0.735	-0.739	-0.741	-0.742	-0.744	-0.745	-0.744	-0.742	-0.740	-0.738	-0.732	-0.726	-0.720	-0.714	-0.705	-0.696	-0.688	-0.676	-0.665	-0.654	-0.640	-0.626	-0.611	-0.596	-0.579	-0.561	-0.544	-0.525	-0.506	-0.488	-0.468	-0.448	-0.425	-0.405	-0.382	-0.362	-0.340	-0.318	-0.296	-0.274	-0.252	-0.231	-0.209	-0.189	-0.166	-0.146	-0.126	-0.106	-0.086	-0.068	-0.050	-0.032	-0.014	0.001	0.018	0.032	0.049	0.061	0.075	0.088	0.099	0.109	0.118	0.129	0.135	0.144	0.150	0.155	0.161	0.166	0.169	0.171	0.175	0.175	0.176	0.176	0.178	0.176	0.175	0.172	0.170	0.168	0.165	0.161	0.158	0.155	0.150	0.146	0.141	0.136	0.131	0.126	0.121	0.115	0.111	0.106	0.101	0.095	0.090	0.085	0.079	0.072	0.069	0.062	0.058	0.054	0.049	0.042	0.038	0.034	0.029	0.025	0.020	0.015	0.012	0.008	0.004	0.000	-0.005	-0.009	-0.012	-0.016	-0.020	-0.025	-0.028	-0.031	-0.035	-0.038	-0.040	-0.044	-0.048	-0.051	-0.054	-0.056	-0.059	-0.061	-0.065	-0.066	-0.069	-0.071	-0.072	-0.075	-0.075	-0.078	-0.078	-0.078	-0.078	-0.078	-0.078	-0.078	-0.076	-0.076	-0.075	-0.072	-0.072	-0.069	-0.066	-0.064	-0.061	-0.058	-0.052	-0.049	-0.045	-0.039	-0.034	-0.029	-0.022	-0.018	-0.011	-0.004	0.004	0.010	0.018	0.026	0.035	0.042	0.051	0.060	0.070	0.080	0.090	0.099	0.110	0.121	0.131	0.142	0.154	0.165	0.178	0.189	0.202	0.214	0.226	0.239	0.252	0.266	0.280	0.292	0.306	0.320	0.335	0.349	0.362	0.378	0.391	0.406	0.420	0.435	0.450	0.464	0.479	0.492	0.507	0.521	0.534	0.548	0.561	0.575	0.586	0.599	0.611	0.621	0.632	0.642	0.650	0.659	0.666	0.674	0.679	0.685	0.689	0.692	0.695	0.695	0.696	0.694	0.691	0.689	0.684	0.678	0.670	0.661	0.652	0.641	0.629	0.616	0.602	0.586	0.570	0.552	0.534	0.515	0.495	0.472	0.450	0.428	0.404	0.380	0.356	0.331	0.305	0.280	0.254	0.229	0.204	0.178	0.152	0.129	0.104	0.080	0.058	0.036	0.015	-0.005	-0.025	-0.042	-0.059	-0.074	-0.089	-0.100	-0.111	-0.120	-0.128	-0.134	-0.138	-0.140	-0.140	-0.140	-0.136	-0.131	-0.125	-0.116	-0.106	-0.092	-0.079	-0.064	-0.046	-0.028	-0.006	0.016	0.039	0.064	0.090	0.118	0.145	0.175	0.205	0.236	0.268	0.300	0.332	0.365	0.399	0.432	0.465	0.498	0.531	0.564	0.596	0.629	0.660	0.690	0.721	0.749	0.778	0.805	0.831	0.856	0.880	0.902	0.922	0.942	0.961	0.979	0.994	1.008	1.020	1.031	1.040	1.048	1.054	1.059	1.062	1.064	1.065	1.065	1.062	1.058	1.052	1.046	1.040	1.030	1.021	1.011	0.999	0.986	0.972	0.958	0.942	0.928	0.912	0.895	0.876	0.860	0.841	0.824	0.805	0.786	0.769	0.750	0.731	0.714	0.696	0.678	0.661	0.644	0.628	0.611	0.595	0.581	0.566	0.551	0.539	0.526	0.515	0.502	0.492	0.482	0.474	0.466	0.459	0.452	0.446	0.441	0.436	0.432	0.428	0.426	0.424	0.422	0.422	0.421	0.422	0.424	0.425	0.428	0.429	0.432	0.435	0.439	0.442	0.446	0.450	0.455	0.459	0.464	0.469	0.472	0.478	0.481	0.486	0.490	0.495	0.499	0.501	0.505	0.509	0.512	0.515	0.518	0.519	0.521	0.522	0.522	0.524	0.522	0.524	0.521	0.520	0.519	0.516	0.514	0.511	0.507	0.504	0.499	0.494	0.488	0.482	0.476	0.469	0.461	0.455	0.448	0.439	0.429	0.421	0.412	0.402	0.391	0.381	0.370	0.360	0.350	0.338	0.326	0.315	0.302	0.291	0.279	0.268	0.256	0.245	0.232	0.221	0.210	0.198	0.186	0.175	0.164	0.154	0.142	0.131	0.122	0.111	0.102	0.092	0.085	0.075	0.068	0.060	0.052	0.046	0.040	0.034	0.028	0.021	0.018	0.012	0.009	0.004	0.001	-0.001	-0.005	-0.008	-0.009	-0.010	-0.011	-0.012	-0.012	-0.014	-0.014	-0.014	-0.015	-0.014	-0.015	-0.015	-0.015	-0.015	-0.015	-0.015	-0.018	-0.018	-0.019	-0.020	-0.022	-0.024	-0.026	-0.030	-0.034	-0.039	-0.044	-0.049	-0.055	-0.061	-0.069	-0.078	-0.088	-0.096	-0.108	-0.119	-0.131	-0.144	-0.158	-0.172	-0.188	-0.204	-0.220	-0.238	-0.256	-0.275	-0.294	-0.315	-0.336	-0.358	-0.379	-0.400	-0.424	-0.446	-0.470	-0.492	-0.516	-0.540	-0.564	-0.589	-0.612	-0.635	-0.660	-0.682	-0.706	-0.729	-0.750	-0.772	-0.794	-0.814	-0.835	-0.854	-0.874	-0.891	-0.909	-0.925	-0.941	-0.956	-0.971	-0.984	-0.996	-1.009	-1.019	-1.029	-1.038	-1.045	-1.052	-1.059	-1.064	-1.069	-1.072	-1.075	-1.078	-1.078	-1.079	-1.078	-1.076	-1.075	-1.072	-1.069	-1.065	-1.061	-1.056	-1.050	-1.044	-1.038	-1.032	-1.025	-1.019	-1.010	-1.002	-0.995	-0.986	-0.978	-0.969	-0.961	-0.951	-0.942	-0.934	-0.925	-0.916	-0.908	-0.898	-0.889	-0.881	-0.871	-0.862	-0.852	-0.845	-0.836	-0.828	-0.820	-0.811	-0.801	-0.794	-0.785	-0.776	-0.769	-0.761	-0.752	-0.744	-0.736	-0.729	-0.720	-0.711	-0.704	-0.696	-0.688	-0.680	-0.671	-0.664	-0.655	-0.648	-0.640	-0.631	-0.624	-0.615	-0.608	-0.599	-0.591	-0.584	-0.575	-0.568	-0.560	-0.551	-0.544	-0.536	-0.529	-0.520	-0.512	-0.505	-0.498	-0.491	-0.484	-0.476	-0.470	-0.462	-0.456	-0.450	-0.442	-0.436	-0.430	-0.424	-0.419	-0.412	-0.406	-0.401	-0.395	-0.389	-0.385	-0.379	-0.374	-0.369	-0.365	-0.360	-0.356	-0.351	-0.346	-0.342	-0.339	-0.334	-0.331	-0.328	-0.322	-0.320	-0.315	-0.312	-0.309	-0.305	-0.301	-0.299	-0.295	-0.292	-0.289	-0.286	-0.282	-0.279	-0.276	-0.272	-0.270	-0.266	-0.265	-0.262	-0.259	-0.256	-0.252	-0.251	-0.248	-0.246	-0.244	-0.241	-0.239	-0.238	-0.235	-0.232	-0.231	-0.229	-0.229	-0.226	-0.226	-0.225	-0.224	-0.222	-0.222	-0.221	-0.222	-0.222	-0.222	-0.222	-0.224	-0.225	-0.226	-0.228	-0.230	-0.232	-0.236	-0.239	-0.242	-0.245	-0.250	-0.255	-0.260	-0.264	-0.270	-0.275	-0.282	-0.289	-0.296	-0.304	-0.311	-0.320	-0.329	-0.338	-0.346	-0.356	-0.365	-0.375	-0.386	-0.396	-0.408	-0.418	-0.429	-0.441	-0.452	-0.462	-0.475	-0.486	-0.499	-0.510	-0.521	-0.532	-0.544	-0.555	-0.565	-0.576	-0.588	-0.598	-0.608	-0.618	-0.628	-0.636	-0.645	-0.654	-0.662	-0.670	-0.678	-0.685	-0.692	-0.698	-0.705	-0.711	-0.716	-0.722	-0.726	-0.731	-0.735	-0.739	-0.742	-0.746	-0.749	-0.752	-0.756	-0.758	-0.761	-0.764	-0.766	-0.769	-0.771	-0.774	-0.775	-0.779	-0.781	-0.784	-0.785	-0.789	-0.792	-0.794	-0.798	-0.801	-0.804	-0.808	-0.811	-0.814	-0.819	-0.824	-0.829	-0.832	-0.836	-0.842	-0.846	-0.851	-0.856	-0.862	-0.866	-0.872	-0.876	-0.882	-0.888	-0.892	-0.898	-0.902	-0.908	-0.912	-0.916	-0.920	-0.925	-0.929	-0.932	-0.935	-0.939	-0.940	-0.944	-0.945	-0.948	-0.949	-0.950	-0.950	-0.951	-0.951	-0.950	-0.950	-0.949	-0.949	-0.946	-0.944	-0.942	-0.940	-0.939	-0.935	-0.932	-0.930	-0.928	-0.922	-0.920	-0.915	-0.912	-0.909	-0.905	-0.901	-0.899	-0.895	-0.892	-0.888	-0.885	-0.882	-0.879	-0.876	-0.874	-0.870	-0.868	-0.866	-0.864	-0.861	-0.860	-0.858	-0.856	-0.855	-0.854	-0.854	-0.852	-0.851	-0.852	-0.851	-0.852	-0.851	-0.851	-0.852	-0.852	-0.854	-0.854	-0.856	-0.856	-0.858	-0.859	-0.862	-0.864	-0.866	-0.868	-0.870	-0.872	-0.875	-0.878	-0.881	-0.884	-0.888	-0.891	-0.895	-0.900	-0.904	-0.909	-0.912	-0.918	-0.922	-0.928	-0.934	-0.939	-0.945	-0.951	-0.956	-0.962	-0.969	-0.975	-0.980	-0.986	-0.994	-0.999	-1.005	-1.010	-1.016	-1.021	-1.026	-1.031	-1.035	-1.039	-1.042	-1.046	-1.048	-1.051	-1.052	-1.052	-1.054	-1.054	-1.052	-1.051	-1.050	-1.046	-1.041	-1.036	-1.031	-1.025	-1.018	-1.010	-1.000	-0.990	-0.979	-0.968	-0.956	-0.942	-0.928	-0.912	-0.896	-0.881	-0.864	-0.846	-0.828	-0.809	-0.789	-0.769	-0.749	-0.729	-0.708	-0.686	-0.665	-0.642	-0.621	-0.599	-0.576	-0.555	-0.532	-0.511	-0.489	-0.469	-0.448	-0.428	-0.406	-0.386	-0.366	-0.346	-0.329	-0.310	-0.291	-0.275	-0.258	-0.242	-0.226	-0.210	-0.195	-0.181	-0.169	-0.155	-0.141	-0.129	-0.116	-0.105	-0.094	-0.082	-0.071	-0.061	-0.050	-0.039	-0.029	-0.019	-0.009	0.001	0.012	0.022	0.031	0.042	0.052	0.064	0.075	0.086	0.098	0.109	0.121	0.134	0.146	0.160	0.172	0.186	0.200	0.214	0.229	0.242	0.259	0.274	0.290	0.305	0.320	0.336	0.352	0.370	0.385	0.402	0.419	0.435	0.452	0.470	0.486	0.502	0.519	0.536	0.552	0.569	0.585	0.602	0.619	0.635	0.651	0.666	0.682	0.698	0.714	0.729	0.744	0.759	0.775	0.790	0.804	0.820	0.834	0.849	0.862	0.878	0.892	0.906	0.921	0.935	0.949	0.964	0.978	0.992	1.008	1.020	1.034	1.049	1.062	1.076	1.090	1.104	1.116	1.131	1.144	1.156	1.169	1.182	1.194	1.205	1.216	1.228	1.239	1.248	1.258	1.268	1.275	1.284	1.291	1.298	1.305	1.310	1.315	1.319	1.324	1.325	1.328	1.329	1.329	1.329	1.328	1.326	1.324	1.320	1.318	1.312	1.308	1.302	1.295	1.289	1.280	1.272	1.264	1.255	1.245	1.235	1.224	1.214	1.202	1.190	1.179	1.166	1.155	1.144	1.131	1.119	1.106	1.095	1.084	1.071	1.059	1.049	1.038	1.025	1.015	1.005	0.994	0.985	0.975	0.966	0.958	0.950	0.941	0.934	0.926	0.920	0.914	0.908	0.901	0.896	0.891	0.886	0.881	0.878	0.874	0.870	0.868	0.865	0.861	0.859	0.856	0.854	0.851	0.850	0.848	0.846	0.844	0.841	0.840	0.839	0.836	0.836	0.834	0.832	0.830	0.829	0.828	0.826	0.824	0.821	0.820	0.819	0.816	0.815	0.812	0.812	0.810	0.809	0.806	0.806	0.804	0.802	0.801	0.801	0.799	0.799	0.799	0.799	0.798	0.798	0.798	0.798	0.799	0.799	0.800	0.802	0.804	0.806	0.809	0.810	0.812	0.816	0.819	0.822	0.826	0.830	0.835	0.838	0.842	0.849	0.854	0.858	0.862	0.869	0.874	0.879	0.884	0.890	0.895	0.900	0.905	0.910	0.915	0.920	0.924	0.929	0.931	0.936	0.939	0.941	0.942	0.945	0.948	0.948	0.949	0.948	0.948	0.945	0.945	0.941	0.938	0.935	0.930	0.926	0.920	0.914	0.906	0.900	0.891	0.882	0.872	0.864	0.854	0.844	0.831	0.821	0.809	0.795	0.784	0.770	0.756	0.742	0.729	0.714	0.700	0.685	0.672	0.658	0.642	0.629	0.615	0.601	0.588	0.574	0.561	0.548	0.536	0.524	0.512	0.500	0.490	0.480	0.469	0.460	0.450	0.442	0.435	0.428	0.420	0.414	0.408	0.401	0.395	0.391	0.388	0.382	0.379	0.375	0.371	0.368	0.365	0.362	0.360	0.358	0.355	0.351	0.349	0.346	0.342	0.341	0.338	0.334	0.330	0.326	0.322	0.319	0.314	0.310	0.304	0.298	0.291	0.285	0.279	0.272	0.264	0.255	0.248	0.239	0.230	0.220	0.211	0.201	0.190	0.179	0.169	0.158	0.148	0.136	0.125	0.112	0.101	0.090	0.079	0.066	0.055	0.044	0.034	0.024	0.014	0.004	-0.005	-0.014	-0.024	-0.031	-0.039	-0.045	-0.051	-0.056	-0.061	-0.065	-0.069	-0.071	-0.071	-0.074	-0.072	-0.071	-0.070	-0.068	-0.064	-0.059	-0.054	-0.048	-0.041	-0.032	-0.024	-0.012	-0.002	0.009	0.021	0.035	0.049	0.064	0.079	0.095	0.112	0.129	0.146	0.165	0.184	0.204	0.222	0.242	0.264	0.285	0.305	0.325	0.346	0.369	0.389	0.410	0.431	0.451	0.470	0.491	0.510	0.530	0.549	0.568	0.585	0.602	0.619	0.635	0.651	0.666	0.679	0.692	0.705	0.716	0.728	0.738	0.746	0.755	0.762	0.769	0.774	0.779	0.782	0.785	0.788	0.788	0.789	0.789	0.786	0.785	0.782	0.778	0.774	0.769	0.761	0.756	0.749	0.741	0.732	0.724	0.714	0.704	0.694	0.682	0.671	0.660	0.646	0.634	0.621	0.609	0.594	0.579	0.565	0.550	0.535	0.519	0.504	0.489	0.471	0.455	0.439	0.421	0.404	0.386	0.369	0.351	0.332	0.315	0.296	0.276	0.258	0.238	0.219	0.199	0.178	0.158	0.136	0.116	0.094	0.072	0.051	0.030	0.006	-0.016	-0.039	-0.061	-0.084	-0.109	-0.131	-0.155	-0.179	-0.201	-0.225	-0.249	-0.271	-0.295	-0.319	-0.341	-0.364	-0.386	-0.409	-0.431	-0.452	-0.474	-0.495	-0.515	-0.535	-0.552	-0.571	-0.589	-0.605	-0.621	-0.635	-0.651	-0.662	-0.676	-0.686	-0.698	-0.706	-0.716	-0.722	-0.730	-0.735	-0.739	-0.742	-0.745	-0.746	-0.748	-0.746	-0.745	-0.744	-0.740	-0.736	-0.731	-0.726	-0.720	-0.714	-0.706	-0.699	-0.690	-0.681	-0.672	-0.662	-0.652	-0.642	-0.632	-0.622	-0.612	-0.602	-0.592	-0.581	-0.571	-0.561	-0.552	-0.542	-0.535	-0.526	-0.518	-0.510	-0.502	-0.495	-0.488	-0.482	-0.476	-0.471	-0.466	-0.462	-0.458	-0.454	-0.451	-0.449	-0.446	-0.446	-0.444	-0.442	-0.442	-0.442	-0.441	-0.442	-0.444	-0.444	-0.445	-0.446	-0.448	-0.449	-0.450	-0.451	-0.452	-0.454	-0.455	-0.458	-0.458	-0.459	-0.460	-0.460	-0.461	-0.461	-0.462	-0.462	-0.462	-0.462	-0.462	-0.461	-0.460	-0.460	-0.460	-0.459	-0.458	-0.458	-0.455	-0.455	-0.452	-0.451	-0.450	-0.450	-0.448	-0.448	-0.446	-0.445	-0.444	-0.444	-0.442	-0.442	-0.442	-0.442	-0.442	-0.442	-0.444	-0.445	-0.445	-0.446	-0.448	-0.449	-0.451	-0.452	-0.455	-0.458	-0.460	-0.462	-0.468	-0.470	-0.474	-0.475	-0.479	-0.482	-0.486	-0.489	-0.492	-0.495	-0.498	-0.500	-0.502	-0.505	-0.507	-0.510	-0.511	-0.512	-0.512	-0.512	-0.514	-0.512	-0.512	-0.510	-0.509	-0.506	-0.504	-0.500	-0.496	-0.492	-0.486	-0.481	-0.476	-0.470	-0.464	-0.456	-0.449	-0.441	-0.432	-0.424	-0.415	-0.406	-0.398	-0.388	-0.379	-0.369	-0.360	-0.350	-0.340	-0.331	-0.321	-0.311	-0.304	-0.294	-0.285	-0.278	-0.270	-0.262	-0.255	-0.249	-0.242	-0.239	-0.232	-0.230	-0.226	-0.222	-0.220	-0.220	-0.219	-0.219	-0.220	-0.222	-0.225	-0.228	-0.231	-0.236	-0.241	-0.248	-0.255	-0.261	-0.270	-0.279	-0.289	-0.299	-0.309	-0.321	-0.332	-0.345	-0.359	-0.371	-0.385	-0.400	-0.412	-0.429	-0.442	-0.458	-0.472	-0.488	-0.502	-0.518	-0.532	-0.546	-0.561	-0.576	-0.591	-0.604	-0.618	-0.631	-0.644	-0.656	-0.668	-0.679	-0.690	-0.699	-0.709	-0.718	-0.726	-0.734	-0.740	-0.746	-0.752	-0.758	-0.761	-0.764	-0.768	-0.770	-0.770	-0.771	-0.771	-0.770	-0.770	-0.768	-0.764	-0.761	-0.758	-0.752	-0.749	-0.742	-0.738	-0.731	-0.724	-0.718	-0.710	-0.701	-0.694	-0.686	-0.676	-0.669	-0.660	-0.651	-0.642	-0.634	-0.625	-0.616	-0.608	-0.599	-0.590	-0.584	-0.575	-0.568	-0.561	-0.554	-0.548	-0.541	-0.536	-0.530	-0.525	-0.521	-0.518	-0.514	-0.511	-0.509	-0.506	-0.505	-0.505	-0.505	-0.506	-0.505	-0.507	-0.509	-0.511	-0.515	-0.518	-0.521	-0.526	-0.529	-0.534	-0.540	-0.545	-0.551	-0.559	-0.565	-0.571	-0.579	-0.586	-0.594	-0.601	-0.609	-0.618	-0.625	-0.632	-0.641	-0.650	-0.658	-0.668	-0.675	-0.684	-0.691	-0.699	-0.709	-0.716	-0.724	-0.732	-0.739	-0.748	-0.754	-0.761	-0.769	-0.776	-0.784	-0.790	-0.796	-0.801	-0.809	-0.814	-0.820	-0.825	-0.831	-0.838	-0.842	-0.848	-0.851	-0.856	-0.860	-0.864	-0.868	-0.872	-0.875	-0.879	-0.881	-0.885	-0.888	-0.890	-0.892	-0.895	-0.896	-0.899	-0.900	-0.901	-0.902	-0.902	-0.904	-0.904	-0.904	-0.902	-0.902	-0.901	-0.899	-0.898	-0.896	-0.894	-0.891	-0.889	-0.885	-0.881	-0.878	-0.874	-0.868	-0.862	-0.856	-0.851	-0.844	-0.836	-0.829	-0.821	-0.812	-0.804	-0.794	-0.784	-0.774	-0.764	-0.752	-0.740	-0.729	-0.716	-0.704	-0.690	-0.678	-0.662	-0.649	-0.632	-0.618	-0.602	-0.588	-0.571	-0.556	-0.539	-0.522	-0.506	-0.490	-0.472	-0.456	-0.439	-0.422	-0.406	-0.390	-0.375	-0.360	-0.344	-0.329	-0.315	-0.301	-0.289	-0.275	-0.262	-0.251	-0.241	-0.230	-0.221	-0.212	-0.205	-0.199	-0.191	-0.188	-0.182	-0.180	-0.179	-0.178	-0.179	-0.179	-0.181	-0.185	-0.190	-0.196	-0.201	-0.210	-0.219	-0.228	-0.239	-0.249	-0.262	-0.275	-0.289	-0.302	-0.319	-0.334	-0.351	-0.369	-0.385	-0.404	-0.421	-0.440	-0.459	-0.478	-0.496	-0.515	-0.535	-0.554	-0.574	-0.591	-0.610	-0.629	-0.645	-0.662	-0.680	-0.695	-0.711	-0.726	-0.740	-0.754	-0.766	-0.779	-0.791	-0.801	-0.812	-0.821	-0.830	-0.838	-0.846	-0.852	-0.859	-0.864	-0.869	-0.874	-0.878	-0.880	-0.882	-0.885	-0.886	-0.888	-0.890	-0.890	-0.891	-0.891	-0.891	-0.892	-0.892	-0.892	-0.894	-0.894	-0.894	-0.895	-0.895	-0.896	-0.898	-0.900	-0.900	-0.902	-0.905	-0.908	-0.911	-0.915	-0.918	-0.922	-0.926	-0.931	-0.936	-0.942	-0.948	-0.952	-0.959	-0.965	-0.971	-0.978	-0.984	-0.990	-0.996	-1.004	-1.010	-1.018	-1.022	-1.029	-1.034	-1.040	-1.046	-1.050	-1.055	-1.060	-1.064	-1.068	-1.070	-1.072	-1.075	-1.076	-1.078	-1.079	-1.078	-1.076	-1.075	-1.074	-1.071	-1.069	-1.065	-1.060	-1.055	-1.051	-1.045	-1.039	-1.031	-1.025	-1.016	-1.008	-0.999	-0.990	-0.980	-0.970	-0.960	-0.950	-0.939	-0.928	-0.916	-0.904	-0.891	-0.879	-0.866	-0.855	-0.842	-0.829	-0.816	-0.804	-0.790	-0.778	-0.764	-0.752	-0.739	-0.726	-0.712	-0.701	-0.690	-0.678	-0.665	-0.654	-0.642	-0.631	-0.621	-0.610	-0.600	-0.591	-0.580	-0.571	-0.564	-0.554	-0.546	-0.539	-0.531	-0.524	-0.519	-0.512	-0.506	-0.502	-0.499	-0.494	-0.490	-0.488	-0.485	-0.484	-0.481	-0.481	-0.480	-0.480	-0.481	-0.481	-0.484	-0.485	-0.488	-0.491	-0.492	-0.496	-0.501	-0.505	-0.510	-0.515	-0.521	-0.526	-0.531	-0.539	-0.544	-0.550	-0.558	-0.564	-0.571	-0.576	-0.582	-0.590	-0.596	-0.602	-0.609	-0.615	-0.622	-0.628	-0.632	-0.638	-0.642	-0.649	-0.651	-0.656	-0.660	-0.664	-0.666	-0.669	-0.671	-0.672	-0.674	-0.675	-0.676	-0.676	-0.676	-0.675	-0.675	-0.674	-0.671	-0.670	-0.669	-0.665	-0.662	-0.660	-0.656	-0.652	-0.649	-0.645	-0.641	-0.636	-0.634	-0.629	-0.624	-0.619	-0.615	-0.610	-0.605	-0.601	-0.596	-0.591	-0.586	-0.582	-0.578	-0.572	-0.569	-0.564	-0.558	-0.552	-0.548	-0.542	-0.538	-0.532	-0.526	-0.521	-0.515	-0.509	-0.502	-0.495	-0.489	-0.481	-0.474	-0.466	-0.459	-0.449	-0.440	-0.431	-0.421	-0.412	-0.401	-0.390	-0.379	-0.368	-0.356	-0.345	-0.331	-0.319	-0.305	-0.292	-0.279	-0.262	-0.249	-0.234	-0.220	-0.205	-0.190	-0.175	-0.160	-0.145	-0.130	-0.115	-0.101	-0.088	-0.072	-0.060	-0.048	-0.034	-0.021	-0.011	0.001	0.010	0.021	0.030	0.039	0.046	0.051	0.059	0.064	0.066	0.070	0.072	0.074	0.074	0.074	0.071	0.069	0.066	0.061	0.056	0.050	0.042	0.035	0.025	0.016	0.006	-0.005	-0.018	-0.030	-0.042	-0.056	-0.072	-0.086	-0.102	-0.118	-0.135	-0.151	-0.169	-0.186	-0.204	-0.221	-0.239	-0.258	-0.274	-0.292	-0.311	-0.328	-0.346	-0.362	-0.379	-0.395	-0.411	-0.428	-0.442	-0.458	-0.472	-0.486	-0.499	-0.511	-0.524	-0.536	-0.546	-0.558	-0.568	-0.576	-0.584	-0.592	-0.599	-0.605	-0.611	-0.616	-0.620	-0.624	-0.628	-0.631	-0.634	-0.635	-0.638	-0.639	-0.640	-0.640	-0.639	-0.640	-0.639	-0.638	-0.638	-0.636	-0.635	-0.634	-0.632	-0.631	-0.630	-0.629	-0.629	-0.628	-0.626	-0.626	-0.626	-0.628	-0.628	-0.628	-0.629	-0.631	-0.632	-0.635	-0.638	-0.641	-0.645	-0.649	-0.652	-0.658	-0.662	-0.668	-0.674	-0.680	-0.686	-0.692	-0.700	-0.706	-0.714	-0.720	-0.728	-0.735	-0.741	-0.749	-0.756	-0.762	-0.770	-0.778	-0.784	-0.790	-0.796	-0.802	-0.808	-0.812	-0.818	-0.821	-0.825	-0.829	-0.831	-0.832	-0.835	-0.835	-0.836	-0.835	-0.834	-0.834	-0.831	-0.829	-0.826	-0.821	-0.818	-0.814	-0.808	-0.801	-0.796	-0.790	-0.782	-0.775	-0.768	-0.759	-0.750	-0.742	-0.734	-0.725	-0.715	-0.706	-0.698	-0.688	-0.679	-0.670	-0.661	-0.652	-0.642	-0.635	-0.628	-0.619	-0.611	-0.604	-0.598	-0.591	-0.584	-0.578	-0.572	-0.568	-0.562	-0.559	-0.555	-0.552	-0.550	-0.548	-0.546	-0.545	-0.542	-0.542	-0.542	-0.542	-0.544	-0.542	-0.544	-0.545	-0.548	-0.549	-0.550	-0.551	-0.555	-0.556	-0.560	-0.562	-0.564	-0.568	-0.570	-0.571	-0.575	-0.578	-0.579	-0.581	-0.582	-0.585	-0.586	-0.589	-0.590	-0.590	-0.591	-0.592	-0.592	-0.592	-0.592	-0.592	-0.591	-0.591	-0.590	-0.588	-0.588	-0.585	-0.582	-0.581	-0.578	-0.574	-0.571	-0.568	-0.564	-0.560	-0.556	-0.552	-0.548	-0.542	-0.538	-0.534	-0.529	-0.524	-0.518	-0.514	-0.509	-0.504	-0.499	-0.494	-0.489	-0.484	-0.479	-0.474	-0.469	-0.465	-0.460	-0.455	-0.451	-0.446	-0.444	-0.440	-0.436	-0.431	-0.429	-0.426	-0.422	-0.419	-0.415	-0.412	-0.410	-0.406	-0.404	-0.400	-0.398	-0.395	-0.391	-0.389	-0.385	-0.382	-0.379	-0.375	-0.371	-0.368	-0.364	-0.358	-0.352	-0.349	-0.341	-0.336	-0.330	-0.322	-0.316	-0.308	-0.300	-0.291	-0.284	-0.274	-0.264	-0.252	-0.242	-0.231	-0.220	-0.208	-0.195	-0.182	-0.168	-0.154	-0.140	-0.125	-0.110	-0.094	-0.079	-0.062	-0.046	-0.030	-0.014	0.002	0.020	0.038	0.054	0.071	0.088	0.104	0.121	0.136	0.154	0.170	0.185	0.201	0.215	0.230	0.245	0.259	0.272	0.284	0.296	0.308	0.319	0.329	0.339	0.348	0.356	0.364	0.371	0.379	0.385	0.390	0.395	0.400	0.404	0.406	0.409	0.411	0.414	0.414	0.415	0.416	0.416	0.416	0.415	0.415	0.412	0.412	0.410	0.409	0.408	0.406	0.404	0.402	0.400	0.398	0.396	0.395	0.394	0.392	0.391	0.390	0.388	0.388	0.386	0.386	0.385	0.385	0.386	0.386	0.388	0.388	0.389	0.390	0.391	0.391	0.392	0.394	0.396	0.398	0.400	0.401	0.402	0.405	0.406	0.406	0.409	0.410	0.411	0.412	0.412	0.414	0.414	0.415	0.415	0.415	0.414	0.412	0.412	0.411	0.409	0.408	0.405	0.402	0.400	0.396	0.394	0.390	0.388	0.384	0.380	0.376	0.371	0.369	0.364	0.359	0.355	0.350	0.348	0.342	0.339	0.334	0.331	0.326	0.322	0.320	0.315	0.312	0.310	0.306	0.304	0.301	0.300	0.298	0.295	0.295	0.294	0.292	0.292	0.291	0.290	0.291	0.291	0.291	0.291	0.291	0.292	0.294	0.294	0.295	0.295	0.296	0.296	0.296	0.296	0.298	0.296	0.298	0.296	0.296	0.295	0.294	0.291	0.290	0.289	0.286	0.282	0.280	0.276	0.272	0.268	0.262	0.258	0.251	0.244	0.238	0.231	0.224	0.215	0.208	0.198	0.189	0.180	0.170	0.160	0.149	0.138	0.128	0.115	0.105	0.092	0.081	0.068	0.056	0.042	0.029	0.016	0.002	-0.011	-0.024	-0.038	-0.051	-0.065	-0.079	-0.092	-0.108	-0.121	-0.135	-0.149	-0.162	-0.178	-0.191	-0.205	-0.219	-0.232	-0.246	-0.260	-0.274	-0.288	-0.301	-0.314	-0.328	-0.339	-0.351	-0.364	-0.376	-0.388	-0.399	-0.410	-0.421	-0.432	-0.441	-0.451	-0.460	-0.469	-0.478	-0.485	-0.492	-0.499	-0.505	-0.511	-0.516	-0.520	-0.525	-0.529	-0.530	-0.532	-0.534	-0.534	-0.534	-0.534	-0.531	-0.530	-0.528	-0.524	-0.520	-0.515	-0.510	-0.505	-0.498	-0.491	-0.484	-0.475	-0.468	-0.458	-0.449	-0.438	-0.428	-0.416	-0.405	-0.394	-0.382	-0.370	-0.359	-0.348	-0.335	-0.322	-0.310	-0.296	-0.284	-0.272	-0.259	-0.248	-0.235	-0.224	-0.211	-0.200	-0.189	-0.178	-0.166	-0.156	-0.148	-0.138	-0.129	-0.120	-0.111	-0.104	-0.098	-0.090	-0.084	-0.078	-0.072	-0.068	-0.064	-0.060	-0.058	-0.055	-0.052	-0.050	-0.049	-0.048	-0.049	-0.049	-0.049	-0.050	-0.051	-0.054	-0.056	-0.060	-0.062	-0.066	-0.070	-0.075	-0.080	-0.086	-0.091	-0.096	-0.104	-0.109	-0.116	-0.124	-0.131	-0.138	-0.146	-0.154	-0.162	-0.170	-0.179	-0.188	-0.196	-0.205	-0.215	-0.224	-0.234	-0.242	-0.252	-0.261	-0.272	-0.282	-0.292	-0.304	-0.314	-0.325	-0.335	-0.346	-0.358	-0.369	-0.380	-0.392	-0.404	-0.416	-0.428	-0.440	-0.452	-0.465	-0.478	-0.491	-0.504	-0.518	-0.530	-0.544	-0.558	-0.572	-0.586	-0.600	-0.615	-0.630	-0.645	-0.661	-0.676	-0.691	-0.708	-0.724	-0.740	-0.756	-0.772	-0.789	-0.806	-0.822	-0.841	-0.858	-0.875	-0.892	-0.910	-0.928	-0.945	-0.962	-0.980	-0.998	-1.015	-1.032	-1.050	-1.068	-1.084	-1.101	-1.118	-1.134	-1.151	-1.168	-1.184	-1.199	-1.214	-1.229	-1.242	-1.259	-1.272	-1.285	-1.299	-1.311	-1.324	-1.335	-1.346	-1.356	-1.368	-1.376	-1.386	-1.395	-1.402	-1.410	-1.418	-1.424	-1.430	-1.436	-1.441	-1.445	-1.449	-1.452	-1.454	-1.456	-1.458	-1.459	-1.458	-1.458	-1.456	-1.455	-1.452	-1.450	-1.446	-1.444	-1.438	-1.434	-1.430	-1.422	-1.418	-1.411	-1.405	-1.398	-1.390	-1.382	-1.374	-1.368	-1.358	-1.349	-1.341	-1.331	-1.322	-1.314	-1.302	-1.294	-1.285	-1.275	-1.266	-1.255	-1.246	-1.236	-1.228	-1.219	-1.209	-1.201	-1.192	-1.184	-1.176	-1.169	-1.161	-1.154	-1.148	-1.141	-1.135	-1.130	-1.124	-1.119	-1.114	-1.109	-1.104	-1.100	-1.096	-1.094	-1.090	-1.088	-1.085	-1.082	-1.081	-1.080	-1.079	-1.078	-1.076	-1.076	-1.076	-1.075	-1.075	-1.075	-1.076	-1.076	-1.076	-1.076	-1.078	-1.076	-1.078	-1.079	-1.079	-1.078	-1.079	-1.079	-1.078	-1.078	-1.078	-1.078	-1.075	-1.075	-1.074	-1.072	-1.071	-1.069	-1.066	-1.064	-1.061	-1.058	-1.055	-1.051	-1.046	-1.042	-1.039	-1.034	-1.029	-1.022	-1.018	-1.011	-1.005	-0.998	-0.991	-0.985	-0.976	-0.968	-0.960	-0.951	-0.942	-0.932	-0.924	-0.915	-0.904	-0.894	-0.884	-0.872	-0.862	-0.851	-0.840	-0.828	-0.816	-0.805	-0.792	-0.781	-0.769	-0.756	-0.744	-0.730	-0.718	-0.704	-0.691	-0.678	-0.664	-0.651	-0.638	-0.622	-0.610	-0.596	-0.581	-0.568	-0.552	-0.539	-0.525	-0.511	-0.496	-0.481	-0.468	-0.452	-0.438	-0.422	-0.408	-0.391	-0.378	-0.362	-0.346	-0.331	-0.316	-0.301	-0.286	-0.271	-0.256	-0.241	-0.226	-0.211	-0.196	-0.181	-0.168	-0.154	-0.139	-0.126	-0.112	-0.099	-0.085	-0.074	-0.060	-0.048	-0.038	-0.025	-0.015	-0.004	0.005	0.015	0.024	0.032	0.039	0.046	0.052	0.058	0.064	0.068	0.071	0.074	0.076	0.079	0.079	0.079	0.079	0.078	0.075	0.072	0.069	0.065	0.060	0.055	0.049	0.042	0.035	0.028	0.020	0.010	0.001	-0.008	-0.018	-0.029	-0.040	-0.050	-0.061	-0.072	-0.084	-0.095	-0.108	-0.120	-0.131	-0.142	-0.155	-0.168	-0.179	-0.190	-0.201	-0.211	-0.222	-0.234	-0.245	-0.255	-0.265	-0.275	-0.284	-0.292	-0.301	-0.311	-0.319	-0.326	-0.335	-0.341	-0.350	-0.355	-0.362	-0.368	-0.374	-0.379	-0.385	-0.389	-0.394	-0.399	-0.402	-0.406	-0.409	-0.412	-0.414	-0.416	-0.419	-0.421	-0.421	-0.421	-0.422	-0.422	-0.422	-0.421	-0.419	-0.418	-0.415	-0.411	-0.408	-0.404	-0.400	-0.395	-0.388	-0.382	-0.375	-0.365	-0.356	-0.346	-0.338	-0.325	-0.312	-0.300	-0.286	-0.270	-0.256	-0.238	-0.221	-0.201	-0.182	-0.162	-0.141	-0.120	-0.096	-0.072	-0.049	-0.022	0.002	0.030	0.058	0.086	0.115	0.142	0.174	0.204	0.235	0.265	0.298	0.329	0.361	0.392	0.425	0.456	0.489	0.520	0.551	0.582	0.612	0.644	0.672	0.702	0.732	0.761	0.789	0.815	0.840	0.865	0.890	0.912	0.936	0.956	0.976	0.995	1.014	1.031	1.045	1.060	1.074	1.085	1.096	1.106	1.115	1.121	1.129	1.132	1.136	1.139	1.140	1.140	1.140	1.138	1.134	1.131	1.126	1.120	1.114	1.106	1.099	1.089	1.080	1.069	1.059	1.048	1.035	1.024	1.011	0.998	0.985	0.971	0.958	0.945	0.931	0.919	0.905	0.891	0.879	0.866	0.852	0.840	0.829	0.818	0.806	0.795	0.785	0.775	0.766	0.756	0.748	0.741	0.734	0.726	0.720	0.714	0.709	0.705	0.701	0.698	0.695	0.694	0.691	0.691	0.690	0.690	0.690	0.690	0.691	0.694	0.695	0.698	0.700	0.704	0.706	0.710	0.714	0.719	0.722	0.726	0.730	0.734	0.739	0.742	0.748	0.751	0.756	0.759	0.762	0.768	0.770	0.774	0.776	0.779	0.781	0.782	0.785	0.785	0.786	0.786	0.788	0.788	0.786	0.786	0.784	0.782	0.780	0.778	0.774	0.770	0.766	0.761	0.758	0.751	0.745	0.740	0.734	0.726	0.721	0.714	0.706	0.698	0.690	0.681	0.672	0.664	0.655	0.646	0.638	0.629	0.620	0.610	0.601	0.591	0.582	0.574	0.565	0.556	0.548	0.539	0.530	0.522	0.515	0.507	0.500	0.492	0.486	0.479	0.472	0.466	0.461	0.456	0.452	0.448	0.444	0.440	0.438	0.434	0.432	0.430	0.430	0.428	0.428	0.426	0.426	0.426	0.428	0.428	0.429	0.430	0.432	0.434	0.435	0.438	0.440	0.441	0.444	0.448	0.450	0.452	0.455	0.458	0.460	0.464	0.465	0.468	0.470	0.471	0.474	0.476	0.478	0.479	0.480	0.481	0.481	0.482	0.482	0.482	0.482	0.481	0.481	0.479	0.479	0.476	0.474	0.472	0.470	0.468	0.464	0.460	0.458	0.452	0.448	0.444	0.439	0.431	0.426	0.420	0.414	0.408	0.401	0.394	0.385	0.378	0.370	0.361	0.352	0.342	0.334	0.324	0.314	0.304	0.292	0.281	0.271	0.260	0.248	0.236	0.225	0.212	0.200	0.188	0.175	0.162	0.150	0.136	0.122	0.110	0.098	0.084	0.070	0.058	0.044	0.031	0.019	0.006	-0.008	-0.020	-0.031	-0.044	-0.056	-0.066	-0.079	-0.089	-0.099	-0.110	-0.119	-0.128	-0.136	-0.144	-0.152	-0.160	-0.168	-0.172	-0.179	-0.185	-0.190	-0.194	-0.198	-0.201	-0.202	-0.206	-0.208	-0.209	-0.210	-0.209	-0.209	-0.209	-0.208	-0.205	-0.204	-0.201	-0.199	-0.195	-0.192	-0.189	-0.185	-0.181	-0.176	-0.172	-0.168	-0.164	-0.159	-0.154	-0.149	-0.144	-0.139	-0.134	-0.129	-0.124	-0.120	-0.116	-0.111	-0.106	-0.102	-0.100	-0.096	-0.094	-0.091	-0.089	-0.088	-0.086	-0.086	-0.085	-0.085	-0.085	-0.086	-0.089	-0.091	-0.092	-0.098	-0.101	-0.105	-0.110	-0.116	-0.122	-0.129	-0.136	-0.144	-0.152	-0.161	-0.171	-0.181	-0.192	-0.202	-0.215	-0.228	-0.239	-0.252	-0.266	-0.281	-0.295	-0.310	-0.324	-0.340	-0.355	-0.372	-0.388	-0.404	-0.420	-0.438	-0.454	-0.470	-0.488	-0.504	-0.521	-0.538	-0.554	-0.570	-0.586	-0.601	-0.618	-0.632	-0.648	-0.662	-0.676	-0.690	-0.705	-0.718	-0.730	-0.744	-0.755	-0.768	-0.779	-0.790	-0.801	-0.811	-0.820	-0.830	-0.838	-0.846	-0.854	-0.862	-0.870	-0.876	-0.884	-0.890	-0.895	-0.901	-0.906	-0.911	-0.918	-0.922	-0.926	-0.931	-0.936	-0.941	-0.945	-0.951	-0.955	-0.961	-0.965	-0.970	-0.975	-0.980	-0.986	-0.991	-0.996	-1.002	-1.008	-1.012	-1.020	-1.025	-1.030	-1.038	-1.042	-1.049	-1.055	-1.060	-1.066	-1.071	-1.078	-1.082	-1.088	-1.092	-1.098	-1.101	-1.105	-1.106	-1.110	-1.112	-1.112	-1.114	-1.114	-1.114	-1.112	-1.111	-1.109	-1.106	-1.102	-1.096	-1.091	-1.085	-1.078	-1.070	-1.061	-1.051	-1.041	-1.030	-1.018	-1.006	-0.992	-0.979	-0.964	-0.949	-0.932	-0.918	-0.900	-0.885	-0.868	-0.851	-0.832	-0.815	-0.799	-0.780	-0.762	-0.745	-0.729	-0.712	-0.695	-0.680	-0.664	-0.650	-0.635	-0.621	-0.609	-0.596	-0.585	-0.572	-0.564	-0.552	-0.545	-0.536	-0.530	-0.524	-0.519	-0.514	-0.511	-0.509	-0.506	-0.506	-0.506	-0.506	-0.507	-0.509	-0.511	-0.515	-0.519	-0.522	-0.528	-0.531	-0.538	-0.542	-0.549	-0.554	-0.560	-0.566	-0.572	-0.579	-0.584	-0.590	-0.594	-0.599	-0.602	-0.605	-0.609	-0.610	-0.612	-0.614	-0.612	-0.612	-0.611	-0.609	-0.605	-0.601	-0.596	-0.591	-0.585	-0.576	-0.569	-0.559	-0.549	-0.538	-0.526	-0.514	-0.500	-0.486	-0.471	-0.455	-0.440	-0.424	-0.408	-0.389	-0.371	-0.352	-0.335	-0.316	-0.298	-0.279	-0.260	-0.240	-0.222	-0.204	-0.185	-0.168	-0.149	-0.132	-0.115	-0.099	-0.084	-0.069	-0.054	-0.040	-0.028	-0.015	-0.004	0.006	0.016	0.026	0.035	0.041	0.048	0.052	0.056	0.060	0.062	0.065	0.065	0.066	0.066	0.064	0.061	0.060	0.056	0.051	0.048	0.042	0.036	0.030	0.022	0.016	0.008	0.000	-0.008	-0.018	-0.025	-0.034	-0.042	-0.052	-0.061	-0.070	-0.078	-0.086	-0.095	-0.102	-0.111	-0.119	-0.126	-0.134	-0.140	-0.146	-0.152	-0.158	-0.164	-0.169	-0.172	-0.176	-0.180	-0.184	-0.188	-0.190	-0.191	-0.194	-0.195	-0.195	-0.196	-0.196	-0.196	-0.198	-0.196	-0.196	-0.195	-0.194	-0.194	-0.194	-0.191	-0.191	-0.190	-0.190	-0.189	-0.188	-0.189	-0.188	-0.188	-0.189	-0.189	-0.189	-0.191	-0.194	-0.194	-0.198	-0.200	-0.204	-0.208	-0.212	-0.216	-0.221	-0.229	-0.234	-0.240	-0.248	-0.256	-0.264	-0.272	-0.281	-0.291	-0.301	-0.311	-0.322	-0.334	-0.345	-0.356	-0.368	-0.380	-0.392	-0.405	-0.418	-0.430	-0.442	-0.455	-0.468	-0.480	-0.492	-0.504	-0.516	-0.528	-0.538	-0.549	-0.559	-0.570	-0.579	-0.589	-0.596	-0.605	-0.612	-0.620	-0.628	-0.634	-0.640	-0.644	-0.649	-0.652	-0.656	-0.659	-0.661	-0.662	-0.664	-0.664	-0.665	-0.664	-0.664	-0.662	-0.661	-0.658	-0.656	-0.652	-0.649	-0.645	-0.641	-0.636	-0.632	-0.628	-0.624	-0.619	-0.614	-0.609	-0.605	-0.599	-0.595	-0.590	-0.585	-0.581	-0.575	-0.571	-0.566	-0.564	-0.560	-0.558	-0.552	-0.550	-0.548	-0.546	-0.545	-0.544	-0.542	-0.542	-0.542	-0.542	-0.542	-0.544	-0.545	-0.546	-0.550	-0.552	-0.556	-0.559	-0.562	-0.566	-0.571	-0.576	-0.581	-0.588	-0.592	-0.599	-0.605	-0.612	-0.619	-0.625	-0.632	-0.641	-0.649	-0.656	-0.665	-0.672	-0.681	-0.690	-0.698	-0.706	-0.715	-0.724	-0.732	-0.740	-0.749	-0.756	-0.765	-0.772	-0.781	-0.789	-0.796	-0.805	-0.811	-0.819	-0.826	-0.832	-0.839	-0.846	-0.851	-0.858	-0.862	-0.869	-0.874	-0.879	-0.882	-0.886	-0.890	-0.894	-0.896	-0.899	-0.900	-0.901	-0.902	-0.902	-0.902	-0.902	-0.901	-0.900	-0.898	-0.895	-0.891	-0.888	-0.882	-0.876	-0.871	-0.865	-0.859	-0.850	-0.842	-0.832	-0.824	-0.815	-0.804	-0.792	-0.780	-0.768	-0.755	-0.740	-0.726	-0.710	-0.696	-0.680	-0.661	-0.645	-0.628	-0.609	-0.590	-0.570	-0.550	-0.530	-0.509	-0.488	-0.466	-0.444	-0.422	-0.399	-0.376	-0.352	-0.330	-0.306	-0.281	-0.259	-0.234	-0.211	-0.186	-0.164	-0.140	-0.118	-0.094	-0.071	-0.049	-0.026	-0.005	0.016	0.038	0.059	0.078	0.098	0.116	0.135	0.152	0.169	0.185	0.201	0.215	0.229	0.242	0.254	0.265	0.275	0.285	0.294	0.302	0.308	0.314	0.319	0.322	0.325	0.326	0.328	0.328	0.326	0.324	0.321	0.318	0.312	0.308	0.300	0.294	0.286	0.276	0.266	0.256	0.245	0.234	0.221	0.209	0.195	0.181	0.166	0.151	0.135	0.120	0.102	0.085	0.068	0.050	0.031	0.012	-0.008	-0.026	-0.046	-0.068	-0.088	-0.109	-0.130	-0.152	-0.174	-0.196	-0.220	-0.242	-0.266	-0.289	-0.314	-0.338	-0.362	-0.386	-0.412	-0.438	-0.464	-0.489	-0.515	-0.541	-0.568	-0.592	-0.620	-0.646	-0.674	-0.701	-0.726	-0.754	-0.781	-0.808	-0.834	-0.860	-0.886	-0.912	-0.938	-0.962	-0.988	-1.011	-1.036	-1.059	-1.082	-1.104	-1.126	-1.146	-1.166	-1.184	-1.202	-1.220	-1.236	-1.251	-1.265	-1.278	-1.291	-1.300	-1.310	-1.319	-1.325	-1.331	-1.336	-1.339	-1.341	-1.341	-1.341	-1.340	-1.336	-1.332	-1.326	-1.319	-1.311	-1.302	-1.292	-1.280	-1.268	-1.254	-1.240	-1.224	-1.209	-1.191	-1.172	-1.154	-1.135	-1.114	-1.094	-1.072	-1.051	-1.029	-1.008	-0.986	-0.962	-0.941	-0.919	-0.895	-0.874	-0.851	-0.830	-0.809	-0.788	-0.768	-0.748	-0.729	-0.709	-0.690	-0.674	-0.656	-0.640	-0.625	-0.611	-0.599	-0.585	-0.574	-0.564	-0.555	-0.545	-0.538	-0.530	-0.525	-0.520	-0.516	-0.514	-0.511	-0.510	-0.510	-0.510	-0.511	-0.514	-0.516	-0.520	-0.524	-0.529	-0.534	-0.540	-0.546	-0.552	-0.560	-0.566	-0.574	-0.582	-0.589	-0.598	-0.604	-0.611	-0.619	-0.625	-0.631	-0.639	-0.644	-0.649	-0.652	-0.656	-0.660	-0.662	-0.662	-0.665	-0.665	-0.662	-0.661	-0.658	-0.654	-0.649	-0.642	-0.635	-0.626	-0.618	-0.608	-0.595	-0.582	-0.569	-0.554	-0.539	-0.521	-0.504	-0.486	-0.466	-0.445	-0.425	-0.402	-0.380	-0.356	-0.332	-0.309	-0.284	-0.259	-0.232	-0.208	-0.181	-0.156	-0.129	-0.104	-0.078	-0.050	-0.025	0.001	0.026	0.050	0.075	0.099	0.122	0.145	0.168	0.189	0.211	0.231	0.250	0.269	0.286	0.304	0.320	0.335	0.349	0.361	0.374	0.386	0.398	0.408	0.418	0.426	0.435	0.441	0.448	0.454	0.459	0.462	0.466	0.470	0.472	0.475	0.478	0.478	0.479	0.479	0.480	0.480	0.480	0.479	0.479	0.478	0.476	0.475	0.474	0.472	0.470	0.468	0.466	0.464	0.461	0.459	0.458	0.454	0.451	0.448	0.444	0.440	0.436	0.432	0.428	0.422	0.418	0.412	0.406	0.400	0.394	0.388	0.380	0.372	0.362	0.354	0.345	0.335	0.325	0.314	0.301	0.289	0.276	0.264	0.249	0.235	0.220	0.205	0.189	0.172	0.156	0.139	0.122	0.105	0.086	0.068	0.050	0.031	0.012	-0.006	-0.025	-0.044	-0.061	-0.079	-0.098	-0.115	-0.134	-0.150	-0.166	-0.182	-0.199	-0.214	-0.228	-0.241	-0.255	-0.266	-0.279	-0.290	-0.299	-0.308	-0.315	-0.324	-0.329	-0.335	-0.339	-0.344	-0.345	-0.346	-0.348	-0.346	-0.345	-0.344	-0.340	-0.336	-0.331	-0.326	-0.319	-0.312	-0.304	-0.295	-0.285	-0.275	-0.264	-0.251	-0.240	-0.228	-0.215	-0.201	-0.188	-0.174	-0.160	-0.145	-0.130	-0.115	-0.099	-0.084	-0.069	-0.054	-0.038	-0.021	-0.006	0.010	0.025	0.040	0.056	0.071	0.085	0.101	0.116	0.130	0.144	0.159	0.171	0.186	0.199	0.211	0.225	0.238	0.249	0.260	0.272	0.282	0.292	0.302	0.312	0.322	0.331	0.340	0.349	0.356	0.364	0.371	0.378	0.382	0.390	0.394	0.400	0.404	0.408	0.410	0.412	0.415	0.416	0.416	0.416	0.416	0.415	0.414	0.412	0.409	0.406	0.401	0.396	0.391	0.384	0.378	0.370	0.361	0.352	0.344	0.334	0.322	0.311	0.301	0.290	0.276	0.264	0.250	0.235	0.222	0.208	0.192	0.178	0.162	0.146	0.130	0.115	0.099	0.082	0.068	0.051	0.035	0.020	0.004	-0.012	-0.028	-0.044	-0.059	-0.072	-0.088	-0.101	-0.116	-0.129	-0.142	-0.155	-0.168	-0.179	-0.190	-0.202	-0.212	-0.222	-0.232	-0.242	-0.252	-0.260	-0.269	-0.275	-0.284	-0.289	-0.295	-0.301	-0.306	-0.311	-0.315	-0.320	-0.324	-0.325	-0.329	-0.331	-0.334	-0.335	-0.335	-0.338	-0.338	-0.339	-0.339	-0.338	-0.336	-0.336	-0.335	-0.335	-0.334	-0.331	-0.330	-0.328	-0.326	-0.324	-0.321	-0.320	-0.318	-0.315	-0.312	-0.311	-0.309	-0.308	-0.305	-0.304	-0.302	-0.301	-0.300	-0.299	-0.299	-0.298	-0.296	-0.298	-0.299	-0.299	-0.300	-0.301	-0.304	-0.305	-0.308	-0.312	-0.315	-0.320	-0.322	-0.328	-0.332	-0.338	-0.344	-0.349	-0.356	-0.362	-0.370	-0.379	-0.386	-0.394	-0.401	-0.410	-0.419	-0.428	-0.436	-0.445	-0.454	-0.461	-0.470	-0.479	-0.486	-0.495	-0.502	-0.510	-0.516	-0.522	-0.529	-0.535	-0.539	-0.544	-0.546	-0.550	-0.552	-0.554	-0.554	-0.554	-0.552	-0.551	-0.549	-0.545	-0.541	-0.535	-0.530	-0.522	-0.514	-0.505	-0.496	-0.485	-0.472	-0.461	-0.448	-0.432	-0.419	-0.402	-0.386	-0.369	-0.350	-0.331	-0.311	-0.291	-0.270	-0.249	-0.228	-0.205	-0.182	-0.159	-0.135	-0.111	-0.088	-0.061	-0.036	-0.012	0.014	0.039	0.064	0.089	0.115	0.140	0.166	0.191	0.216	0.240	0.266	0.290	0.315	0.339	0.364	0.386	0.409	0.431	0.455	0.476	0.498	0.519	0.539	0.559	0.579	0.598	0.616	0.634	0.651	0.669	0.685	0.700	0.716	0.730	0.745	0.758	0.769	0.781	0.792	0.802	0.811	0.821	0.830	0.836	0.844	0.851	0.856	0.861	0.865	0.869	0.871	0.874	0.875	0.875	0.875	0.874	0.872	0.871	0.869	0.866	0.861	0.856	0.852	0.846	0.840	0.834	0.828	0.819	0.810	0.801	0.792	0.782	0.772	0.762	0.752	0.741	0.730	0.719	0.708	0.695	0.682	0.670	0.659	0.645	0.634	0.621	0.608	0.595	0.584	0.571	0.560	0.548	0.536	0.524	0.512	0.501	0.492	0.481	0.472	0.464	0.455	0.446	0.439	0.432	0.426	0.420	0.415	0.411	0.408	0.405	0.401	0.400	0.400	0.400	0.400	0.402	0.405	0.408	0.411	0.416	0.422	0.428	0.435	0.441	0.449	0.458	0.466	0.475	0.485	0.495	0.506	0.518	0.528	0.539	0.550	0.561	0.574	0.585	0.598	0.609	0.619	0.630	0.641	0.652	0.662	0.672	0.682	0.691	0.700	0.708	0.716	0.722	0.730	0.736	0.741	0.746	0.750	0.754	0.758	0.759	0.761	0.762	0.764	0.764	0.764	0.762	0.761	0.761	0.759	0.756	0.754	0.751	0.749	0.745	0.744	0.740	0.738	0.735	0.731	0.729	0.726	0.725	0.722	0.721	0.720	0.720	0.720	0.720	0.721	0.722	0.725	0.728	0.730	0.735	0.739	0.744	0.750	0.756	0.764	0.771	0.780	0.788	0.798	0.806	0.818	0.828	0.840	0.851	0.862	0.876	0.889	0.901	0.915	0.928	0.941	0.955	0.969	0.981	0.994	1.008	1.021	1.034	1.046	1.059	1.070	1.081	1.092	1.104	1.112	1.121	1.131	1.140	1.148	1.154	1.160	1.166	1.172	1.178	1.181	1.184	1.188	1.190	1.191	1.194	1.194	1.194	1.194	1.191	1.190	1.188	1.186	1.182	1.179	1.176	1.172	1.169	1.164	1.159	1.155	1.149	1.145	1.140	1.135	1.130	1.125	1.120	1.116	1.110	1.106	1.101	1.098	1.094	1.090	1.085	1.082	1.079	1.076	1.074	1.071	1.069	1.068	1.066	1.065	1.062	1.062	1.061	1.061	1.061	1.061	1.060	1.061	1.061	1.061	1.062	1.062	1.062	1.062	1.064	1.064	1.064	1.062	1.062	1.061	1.061	1.060	1.060	1.059	1.056	1.054	1.051	1.049	1.046	1.041	1.039	1.034	1.030	1.024	1.019	1.012	1.005	0.999	0.991	0.982	0.975	0.966	0.958	0.948	0.938	0.928	0.916	0.906	0.895	0.884	0.872	0.861	0.848	0.836	0.825	0.812	0.799	0.786	0.774	0.761	0.750	0.738	0.725	0.714	0.700	0.689	0.678	0.665	0.654	0.642	0.631	0.620	0.610	0.600	0.589	0.580	0.570	0.561	0.552	0.544	0.535	0.528	0.519	0.511	0.504	0.496	0.488	0.481	0.475	0.468	0.460	0.454	0.448	0.441	0.434	0.428	0.421	0.414	0.406	0.400	0.394	0.386	0.379	0.371	0.364	0.356	0.348	0.341	0.331	0.324	0.315	0.306	0.298	0.288	0.279	0.270	0.259	0.249	0.240	0.229	0.219	0.208	0.198	0.188	0.176	0.165	0.155	0.144	0.134	0.124	0.112	0.102	0.092	0.084	0.074	0.064	0.055	0.046	0.038	0.030	0.021	0.014	0.006	0.001	-0.005	-0.011	-0.018	-0.022	-0.028	-0.031	-0.035	-0.039	-0.041	-0.042	-0.045	-0.046	-0.049	-0.049	-0.049	-0.049	-0.048	-0.048	-0.046	-0.045	-0.042	-0.041	-0.038	-0.036	-0.032	-0.030	-0.026	-0.025	-0.021	-0.016	-0.012	-0.010	-0.006	-0.002	0.001	0.006	0.010	0.014	0.018	0.021	0.025	0.030	0.034	0.039	0.041	0.046	0.051	0.055	0.059	0.062	0.066	0.071	0.075	0.080	0.084	0.088	0.091	0.096	0.100	0.104	0.108	0.111	0.115	0.120	0.122	0.128	0.130	0.134	0.138	0.141	0.145	0.149	0.151	0.155	0.158	0.160	0.164	0.166	0.169	0.170	0.171	0.174	0.175	0.176	0.178	0.179	0.179	0.179	0.179	0.178	0.178	0.176	0.176	0.175	0.172	0.171	0.170	0.168	0.165	0.162	0.161	0.159	0.155	0.152	0.149	0.148	0.144	0.141	0.138	0.135	0.132	0.131	0.129	0.128	0.126	0.126	0.125	0.124	0.125	0.126	0.128	0.129	0.131	0.134	0.138	0.141	0.146	0.151	0.159	0.164	0.171	0.179	0.188	0.196	0.205	0.216	0.228	0.239	0.251	0.264	0.276	0.290	0.304	0.318	0.332	0.348	0.362	0.379	0.394	0.410	0.426	0.444	0.459	0.475	0.491	0.507	0.522	0.539	0.555	0.569	0.585	0.600	0.614	0.626	0.641	0.654	0.666	0.678	0.690	0.700	0.711	0.720	0.730	0.739	0.745	0.754	0.760	0.766	0.771	0.778	0.781	0.786	0.789	0.792	0.795	0.798	0.799	0.800	0.801	0.801	0.802	0.802	0.802	0.801	0.802	0.801	0.801	0.801	0.800	0.799	0.798	0.798	0.796	0.798	0.798	0.796	0.796	0.795	0.795	0.795	0.795	0.795	0.796	0.796	0.796	0.796	0.798	0.798	0.796	0.798	0.798	0.798	0.799	0.798	0.798	0.796	0.796	0.795	0.794	0.791	0.791	0.789	0.786	0.784	0.780	0.775	0.771	0.766	0.761	0.755	0.750	0.742	0.736	0.729	0.720	0.711	0.704	0.694	0.684	0.674	0.664	0.652	0.642	0.630	0.619	0.608	0.595	0.582	0.570	0.558	0.545	0.532	0.519	0.506	0.494	0.481	0.468	0.455	0.444	0.430	0.419	0.408	0.396	0.385	0.372	0.364	0.354	0.342	0.334	0.325	0.315	0.308	0.300	0.292	0.285	0.279	0.272	0.268	0.262	0.256	0.252	0.249	0.245	0.242	0.240	0.239	0.238	0.236	0.235	0.235	0.235	0.236	0.238	0.239	0.241	0.245	0.248	0.251	0.256	0.261	0.266	0.272	0.279	0.285	0.292	0.300	0.310	0.318	0.328	0.338	0.349	0.359	0.370	0.382	0.395	0.408	0.421	0.435	0.450	0.464	0.480	0.495	0.511	0.526	0.542	0.561	0.579	0.594	0.612	0.629	0.648	0.665	0.684	0.700	0.718	0.735	0.752	0.770	0.786	0.804	0.820	0.836	0.852	0.868	0.881	0.895	0.909	0.922	0.935	0.948	0.959	0.969	0.979	0.988	0.996	1.004	1.011	1.018	1.021	1.026	1.030	1.032	1.035	1.036	1.036	1.036	1.035	1.034	1.031	1.028	1.025	1.020	1.015	1.010	1.004	0.998	0.991	0.984	0.975	0.966	0.959	0.949	0.940	0.931	0.921	0.911	0.901	0.891	0.881	0.871	0.860	0.851	0.841	0.831	0.821	0.810	0.800	0.791	0.781	0.771	0.764	0.755	0.745	0.738	0.729	0.721	0.712	0.705	0.696	0.690	0.682	0.675	0.669	0.662	0.655	0.649	0.642	0.636	0.630	0.624	0.618	0.610	0.604	0.599	0.592	0.585	0.579	0.571	0.565	0.558	0.550	0.542	0.532	0.525	0.516	0.506	0.496	0.486	0.475	0.465	0.452	0.440	0.428	0.414	0.401	0.386	0.371	0.356	0.339	0.324	0.306	0.289	0.271	0.252	0.234	0.214	0.194	0.174	0.154	0.134	0.112	0.090	0.069	0.048	0.026	0.004	-0.019	-0.040	-0.061	-0.082	-0.104	-0.126	-0.146	-0.166	-0.186	-0.206	-0.225	-0.244	-0.261	-0.279	-0.295	-0.311	-0.326	-0.341	-0.354	-0.368	-0.380	-0.391	-0.402	-0.411	-0.420	-0.429	-0.435	-0.441	-0.446	-0.452	-0.456	-0.459	-0.461	-0.462	-0.462	-0.462	-0.462	-0.461	-0.460	-0.456	-0.454	-0.450	-0.448	-0.444	-0.439	-0.434	-0.429	-0.422	-0.418	-0.411	-0.406	-0.400	-0.392	-0.388	-0.381	-0.375	-0.370	-0.365	-0.359	-0.354	-0.349	-0.344	-0.339	-0.335	-0.330	-0.326	-0.321	-0.319	-0.315	-0.312	-0.309	-0.308	-0.305	-0.301	-0.300	-0.299	-0.296	-0.295	-0.294	-0.292	-0.291	-0.290	-0.288	-0.288	-0.286	-0.285	-0.282	-0.282	-0.280	-0.279	-0.278	-0.275	-0.274	-0.272	-0.270	-0.269	-0.266	-0.262	-0.260	-0.258	-0.254	-0.251	-0.248	-0.245	-0.241	-0.236	-0.234	-0.230	-0.226	-0.221	-0.219	-0.214	-0.210	-0.206	-0.202	-0.199	-0.194	-0.191	-0.188	-0.184	-0.181	-0.178	-0.174	-0.171	-0.169	-0.168	-0.165	-0.164	-0.161	-0.161	-0.160	-0.159	-0.159	-0.159	-0.159	-0.159	-0.160	-0.160	-0.160	-0.162	-0.162	-0.165	-0.166	-0.168	-0.170	-0.171	-0.172	-0.175	-0.176	-0.179	-0.180	-0.182	-0.184	-0.185	-0.188	-0.189	-0.191	-0.192	-0.192	-0.194	-0.195	-0.195	-0.195	-0.196	-0.196	-0.196	-0.196	-0.196	-0.195	-0.195	-0.195	-0.192	-0.192	-0.191	-0.190	-0.190	-0.190	-0.189	-0.188	-0.188	-0.188	-0.186	-0.186	-0.186	-0.185	-0.186	-0.188	-0.188	-0.189	-0.190	-0.191	-0.194	-0.196	-0.199	-0.202	-0.205	-0.210	-0.214	-0.219	-0.224	-0.229	-0.235	-0.240	-0.246	-0.252	-0.260	-0.266	-0.274	-0.281	-0.289	-0.298	-0.305	-0.314	-0.322	-0.331	-0.340	-0.350	-0.359	-0.366	-0.376	-0.385	-0.394	-0.402	-0.411	-0.419	-0.428	-0.436	-0.445	-0.454	-0.460	-0.469	-0.476	-0.484	-0.491	-0.498	-0.505	-0.511	-0.519	-0.525	-0.532	-0.539	-0.545	-0.551	-0.558	-0.564	-0.571	-0.579	-0.585	-0.592	-0.600	-0.608	-0.615	-0.624	-0.632	-0.641	-0.651	-0.661	-0.671	-0.681	-0.691	-0.704	-0.715	-0.728	-0.740	-0.752	-0.768	-0.780	-0.796	-0.811	-0.825	-0.841	-0.858	-0.874	-0.891	-0.909	-0.926	-0.942	-0.961	-0.980	-0.999	-1.016	-1.035	-1.055	-1.072	-1.091	-1.110	-1.129	-1.146	-1.164	-1.182	-1.200	-1.216	-1.232	-1.249	-1.265	-1.280	-1.294	-1.309	-1.322	-1.335	-1.346	-1.358	-1.368	-1.378	-1.386	-1.394	-1.402	-1.409	-1.412	-1.419	-1.421	-1.426	-1.429	-1.429	-1.429	-1.429	-1.428	-1.425	-1.421	-1.418	-1.414	-1.409	-1.402	-1.395	-1.388	-1.379	-1.370	-1.361	-1.351	-1.340	-1.328	-1.318	-1.304	-1.291	-1.278	-1.264	-1.249	-1.235	-1.220	-1.205	-1.190	-1.174	-1.158	-1.141	-1.125	-1.109	-1.092	-1.075	-1.059	-1.042	-1.026	-1.009	-0.992	-0.976	-0.961	-0.946	-0.930	-0.915	-0.900	-0.886	-0.871	-0.860	-0.846	-0.834	-0.822	-0.811	-0.800	-0.791	-0.782	-0.772	-0.765	-0.759	-0.752	-0.748	-0.744	-0.739	-0.738	-0.735	-0.735	-0.734	-0.736	-0.739	-0.741	-0.746	-0.751	-0.758	-0.764	-0.772	-0.781	-0.791	-0.801	-0.812	-0.826	-0.839	-0.854	-0.868	-0.884	-0.900	-0.918	-0.935	-0.952	-0.971	-0.990	-1.009	-1.030	-1.049	-1.070	-1.091	-1.111	-1.132	-1.154	-1.175	-1.195	-1.215	-1.235	-1.255	-1.275	-1.294	-1.312	-1.331	-1.349	-1.365	-1.381	-1.396	-1.411	-1.425	-1.438	-1.450	-1.460	-1.471	-1.480	-1.488	-1.495	-1.501	-1.505	-1.509	-1.511	-1.512	-1.512	-1.512	-1.510	-1.508	-1.502	-1.498	-1.491	-1.484	-1.475	-1.465	-1.455	-1.442	-1.430	-1.416	-1.401	-1.386	-1.370	-1.352	-1.335	-1.316	-1.296	-1.276	-1.255	-1.234	-1.212	-1.190	-1.166	-1.144	-1.119	-1.095	-1.071	-1.046	-1.022	-0.996	-0.971	-0.946	-0.921	-0.896	-0.870	-0.845	-0.820	-0.796	-0.772	-0.748	-0.724	-0.701	-0.678	-0.655	-0.634	-0.612	-0.591	-0.570	-0.551	-0.531	-0.512	-0.495	-0.479	-0.462	-0.446	-0.431	-0.418	-0.404	-0.392	-0.380	-0.370	-0.361	-0.351	-0.344	-0.336	-0.331	-0.325	-0.321	-0.318	-0.316	-0.314	-0.312	-0.312	-0.315	-0.318	-0.320	-0.324	-0.328	-0.334	-0.340	-0.348	-0.355	-0.362	-0.372	-0.382	-0.392	-0.404	-0.416	-0.429	100.000	5.000	2.000	1.000	4.000	0.000	0.000	0.000	0.000	0.000	0.000	0.000	0.000	0.000	0.000	0.000	0.000	0.000	-0.560	-0.558	-0.555	-0.554	-0.552	-0.551	-0.550	-0.549	-0.548	-0.548	-0.548	-0.549	-0.549	-0.551	-0.552	-0.556	-0.558	-0.561	-0.564	-0.568	-0.571	-0.576	-0.582	-0.588	-0.592	-0.600	-0.608	-0.614	-0.621	-0.630	-0.638	-0.646	-0.655	-0.665	-0.674	-0.684	-0.694	-0.704	-0.715	-0.726	-0.738	-0.750	-0.761	-0.774	-0.785	-0.796	-0.810	-0.821	-0.835	-0.848	-0.859	-0.871	-0.885	-0.898	-0.910	-0.921	-0.934	-0.946	-0.958	-0.970	-0.982	-0.994	-1.005	-1.015	-1.028	-1.038	-1.048	-1.059	-1.068	-1.079	-1.088	-1.096	-1.106	-1.114	-1.124	-1.131	-1.138	-1.146	-1.152	-1.161	-1.168	-1.172	-1.180	-1.185	-1.191	-1.196	-1.201	-1.208	-1.211	-1.215	-1.220	-1.224	-1.228	-1.230	-1.234	-1.236	-1.239	-1.241	-1.242	-1.245	-1.248	-1.249	-1.249	-1.250	-1.250	-1.251	-1.250	-1.249	-1.248	-1.248	-1.246	-1.244	-1.242	-1.239	-1.235	-1.232	-1.229	-1.225	-1.221	-1.215	-1.211	-1.205	-1.199	-1.192	-1.185	-1.179	-1.171	-1.164	-1.155	-1.148	-1.139	-1.129	-1.120	-1.111	-1.101	-1.091	-1.081	-1.071	-1.060	-1.050	-1.040	-1.029	-1.019	-1.009	-1.000	-0.990	-0.980	-0.971	-0.962	-0.954	-0.946	-0.938	-0.931	-0.922	-0.916	-0.911	-0.905	-0.900	-0.896	-0.892	-0.890	-0.886	-0.884	-0.882	-0.882	-0.882	-0.884	-0.885	-0.886	-0.889	-0.891	-0.895	-0.900	-0.905	-0.910	-0.916	-0.921	-0.929	-0.935	-0.942	-0.950	-0.959	-0.966	-0.976	-0.984	-0.992	-1.001	-1.010	-1.019	-1.028	-1.036	-1.045	-1.055	-1.062	-1.072	-1.080	-1.088	-1.095	-1.102	-1.110	-1.118	-1.124	-1.130	-1.136	-1.141	-1.148	-1.152	-1.156	-1.161	-1.165	-1.169	-1.172	-1.176	-1.179	-1.181	-1.184	-1.186	-1.188	-1.190	-1.192	-1.194	-1.196	-1.198	-1.199	-1.200	-1.201	-1.202	-1.204	-1.205	-1.206	-1.209	-1.210	-1.212	-1.214	-1.216	-1.219	-1.221	-1.224	-1.226	-1.230	-1.234	-1.238	-1.241	-1.246	-1.250	-1.254	-1.259	-1.264	-1.270	-1.275	-1.281	-1.286	-1.292	-1.299	-1.305	-1.311	-1.318	-1.325	-1.331	-1.338	-1.345	-1.351	-1.359	-1.365	-1.372	-1.379	-1.385	-1.391	-1.399	-1.405	-1.411	-1.416	-1.422	-1.428	-1.432	-1.438	-1.442	-1.448	-1.451	-1.455	-1.459	-1.462	-1.465	-1.469	-1.470	-1.472	-1.472	-1.474	-1.475	-1.474	-1.475	-1.474	-1.472	-1.471	-1.469	-1.468	-1.465	-1.461	-1.458	-1.455	-1.451	-1.448	-1.442	-1.439	-1.434	-1.429	-1.425	-1.419	-1.414	-1.409	-1.402	-1.398	-1.392	-1.386	-1.381	-1.376	-1.370	-1.365	-1.361	-1.356	-1.351	-1.346	-1.344	-1.340	-1.338	-1.334	-1.331	-1.329	-1.328	-1.325	-1.324	-1.324	-1.322	-1.324	-1.324	-1.325	-1.326	-1.329	-1.331	-1.334	-1.338	-1.341	-1.346	-1.351	-1.356	-1.361	-1.368	-1.375	-1.380	-1.388	-1.395	-1.402	-1.410	-1.418	-1.426	-1.434	-1.442	-1.451	-1.459	-1.468	-1.476	-1.482	-1.491	-1.500	-1.506	-1.514	-1.520	-1.528	-1.534	-1.539	-1.546	-1.551	-1.556	-1.559	-1.564	-1.568	-1.569	-1.571	-1.574	-1.575	-1.575	-1.575	-1.574	-1.574	-1.572	-1.569	-1.566	-1.562	-1.559	-1.554	-1.549	-1.542	-1.536	-1.530	-1.522	-1.515	-1.509	-1.500	-1.491	-1.482	-1.474	-1.462	-1.454	-1.444	-1.432	-1.422	-1.414	-1.402	-1.391	-1.381	-1.369	-1.359	-1.348	-1.338	-1.326	-1.315	-1.305	-1.295	-1.284	-1.274	-1.262	-1.252	-1.241	-1.231	-1.221	-1.211	-1.201	-1.192	-1.184	-1.175	-1.166	-1.159	-1.150	-1.141	-1.135	-1.128	-1.121	-1.115	-1.108	-1.102	-1.096	-1.091	-1.086	-1.082	-1.079	-1.075	-1.072	-1.070	-1.069	-1.066	-1.065	-1.065	-1.065	-1.065	-1.066	-1.068	-1.070	-1.074	-1.079	-1.082	-1.086	-1.092	-1.098	-1.105	-1.112	-1.120	-1.129	-1.138	-1.148	-1.158	-1.166	-1.178	-1.190	-1.202	-1.215	-1.226	-1.240	-1.252	-1.266	-1.279	-1.292	-1.306	-1.320	-1.334	-1.348	-1.361	-1.374	-1.388	-1.400	-1.412	-1.424	-1.436	-1.448	-1.460	-1.470	-1.480	-1.489	-1.498	-1.506	-1.514	-1.520	-1.526	-1.532	-1.536	-1.540	-1.544	-1.546	-1.550	-1.551	-1.551	-1.551	-1.552	-1.551	-1.549	-1.549	-1.546	-1.542	-1.540	-1.536	-1.534	-1.530	-1.526	-1.522	-1.519	-1.514	-1.510	-1.506	-1.502	-1.499	-1.498	-1.495	-1.492	-1.490	-1.490	-1.489	-1.489	-1.490	-1.491	-1.492	-1.494	-1.498	-1.501	-1.505	-1.509	-1.514	-1.520	-1.526	-1.534	-1.542	-1.551	-1.560	-1.569	-1.579	-1.590	-1.600	-1.611	-1.622	-1.634	-1.646	-1.659	-1.671	-1.684	-1.698	-1.710	-1.724	-1.736	-1.749	-1.761	-1.774	-1.786	-1.798	-1.810	-1.821	-1.832	-1.842	-1.852	-1.862	-1.872	-1.881	-1.889	-1.898	-1.904	-1.910	-1.915	-1.921	-1.925	-1.930	-1.932	-1.935	-1.939	-1.940	-1.941	-1.940	-1.941	-1.939	-1.938	-1.935	-1.931	-1.929	-1.925	-1.920	-1.914	-1.909	-1.902	-1.895	-1.889	-1.880	-1.871	-1.861	-1.852	-1.842	-1.832	-1.820	-1.809	-1.796	-1.784	-1.770	-1.756	-1.741	-1.728	-1.712	-1.696	-1.680	-1.664	-1.648	-1.630	-1.612	-1.594	-1.576	-1.558	-1.539	-1.519	-1.499	-1.480	-1.459	-1.439	-1.420	-1.398	-1.378	-1.358	-1.336	-1.315	-1.295	-1.274	-1.254	-1.232	-1.212	-1.192	-1.172	-1.152	-1.134	-1.115	-1.098	-1.079	-1.061	-1.042	-1.026	-1.010	-0.996	-0.980	-0.966	-0.951	-0.939	-0.928	-0.915	-0.904	-0.894	-0.884	-0.875	-0.866	-0.859	-0.851	-0.845	-0.839	-0.832	-0.828	-0.824	-0.819	-0.815	-0.812	-0.809	-0.806	-0.805	-0.802	-0.801	-0.800	-0.798	-0.796	-0.795	-0.794	-0.792	-0.790	-0.789	-0.786	-0.785	-0.782	-0.779	-0.778	-0.774	-0.770	-0.766	-0.761	-0.758	-0.752	-0.746	-0.740	-0.734	-0.726	-0.720	-0.712	-0.704	-0.695	-0.686	-0.676	-0.668	-0.658	-0.648	-0.638	-0.626	-0.616	-0.605	-0.594	-0.582	-0.571	-0.560	-0.549	-0.539	-0.528	-0.516	-0.505	-0.496	-0.485	-0.475	-0.464	-0.454	-0.445	-0.435	-0.426	-0.419	-0.409	-0.402	-0.395	-0.389	-0.381	-0.375	-0.370	-0.364	-0.359	-0.354	-0.350	-0.345	-0.341	-0.339	-0.336	-0.332	-0.329	-0.328	-0.325	-0.324	-0.321	-0.321	-0.319	-0.318	-0.318	-0.316	-0.315	-0.314	-0.314	-0.312	-0.312	-0.312	-0.311	-0.311	-0.310	-0.309	-0.310	-0.309	-0.309	-0.308	-0.306	-0.306	-0.306	-0.305	-0.305	-0.304	-0.302	-0.301	-0.301	-0.300	-0.299	-0.298	-0.298	-0.296	-0.296	-0.295	-0.295	-0.295	-0.294	-0.295	-0.294	-0.294	-0.295	-0.295	-0.295	-0.296	-0.298	-0.299	-0.300	-0.301	-0.304	-0.305	-0.308	-0.310	-0.312	-0.315	-0.319	-0.321	-0.326	-0.330	-0.332	-0.338	-0.341	-0.348	-0.351	-0.356	-0.361	-0.368	-0.372	-0.379	-0.384	-0.391	-0.398	-0.405	-0.411	-0.419	-0.425	-0.432	-0.439	-0.448	-0.454	-0.461	-0.470	-0.476	-0.485	-0.492	-0.501	-0.509	-0.518	-0.525	-0.532	-0.541	-0.549	-0.556	-0.564	-0.571	-0.579	-0.585	-0.592	-0.599	-0.606	-0.612	-0.619	-0.625	-0.630	-0.636	-0.641	-0.646	-0.650	-0.654	-0.656	-0.660	-0.664	-0.666	-0.668	-0.670	-0.671	-0.671	-0.672	-0.671	-0.670	-0.669	-0.668	-0.665	-0.662	-0.659	-0.655	-0.650	-0.646	-0.641	-0.635	-0.630	-0.624	-0.616	-0.609	-0.602	-0.595	-0.586	-0.578	-0.570	-0.561	-0.552	-0.544	-0.535	-0.526	-0.518	-0.509	-0.500	-0.491	-0.481	-0.474	-0.465	-0.456	-0.450	-0.442	-0.435	-0.429	-0.421	-0.416	-0.411	-0.406	-0.402	-0.399	-0.396	-0.394	-0.391	-0.391	-0.392	-0.392	-0.394	-0.396	-0.400	-0.404	-0.408	-0.412	-0.420	-0.426	-0.435	-0.444	-0.452	-0.464	-0.474	-0.486	-0.499	-0.511	-0.524	-0.539	-0.554	-0.569	-0.585	-0.602	-0.620	-0.638	-0.655	-0.674	-0.694	-0.712	-0.732	-0.751	-0.772	-0.791	-0.811	-0.832	-0.852	-0.872	-0.894	-0.914	-0.932	-0.954	-0.972	-0.991	-1.011	-1.029	-1.046	-1.064	-1.081	-1.098	-1.114	-1.130	-1.145	-1.159	-1.172	-1.186	-1.198	-1.210	-1.219	-1.230	-1.239	-1.248	-1.255	-1.261	-1.268	-1.272	-1.276	-1.280	-1.282	-1.285	-1.285	-1.286	-1.285	-1.285	-1.282	-1.280	-1.278	-1.274	-1.269	-1.262	-1.259	-1.252	-1.245	-1.238	-1.231	-1.222	-1.214	-1.205	-1.196	-1.186	-1.178	-1.168	-1.159	-1.148	-1.138	-1.128	-1.118	-1.108	-1.096	-1.088	-1.078	-1.066	-1.058	-1.049	-1.040	-1.031	-1.022	-1.015	-1.006	-0.999	-0.991	-0.986	-0.980	-0.972	-0.969	-0.964	-0.960	-0.956	-0.952	-0.950	-0.948	-0.946	-0.945	-0.945	-0.946	-0.948	-0.949	-0.952	-0.955	-0.960	-0.962	-0.969	-0.974	-0.981	-0.988	-0.995	-1.005	-1.012	-1.024	-1.032	-1.045	-1.055	-1.068	-1.080	-1.094	-1.106	-1.120	-1.135	-1.150	-1.166	-1.182	-1.198	-1.214	-1.231	-1.249	-1.265	-1.284	-1.301	-1.319	-1.336	-1.354	-1.372	-1.390	-1.409	-1.425	-1.442	-1.459	-1.476	-1.491	-1.508	-1.522	-1.539	-1.552	-1.566	-1.580	-1.594	-1.605	-1.615	-1.626	-1.636	-1.645	-1.652	-1.660	-1.666	-1.671	-1.676	-1.680	-1.682	-1.685	-1.685	-1.685	-1.684	-1.682	-1.679	-1.676	-1.671	-1.666	-1.660	-1.654	-1.646	-1.638	-1.630	-1.621	-1.611	-1.601	-1.591	-1.581	-1.570	-1.559	-1.548	-1.535	-1.524	-1.512	-1.501	-1.490	-1.479	-1.470	-1.459	-1.449	-1.439	-1.429	-1.421	-1.412	-1.405	-1.399	-1.391	-1.385	-1.380	-1.376	-1.371	-1.370	-1.369	-1.368	-1.368	-1.368	-1.369	-1.371	-1.374	-1.378	-1.382	-1.388	-1.394	-1.400	-1.408	-1.416	-1.424	-1.434	-1.444	-1.452	-1.464	-1.475	-1.486	-1.498	-1.510	-1.522	-1.535	-1.548	-1.560	-1.572	-1.586	-1.600	-1.612	-1.626	-1.639	-1.652	-1.665	-1.679	-1.690	-1.704	-1.715	-1.728	-1.739	-1.750	-1.761	-1.772	-1.782	-1.792	-1.802	-1.812	-1.821	-1.829	-1.839	-1.846	-1.854	-1.861	-1.869	-1.875	-1.881	-1.888	-1.894	-1.899	-1.904	-1.908	-1.912	-1.916	-1.920	-1.924	-1.926	-1.929	-1.932	-1.935	-1.938	-1.938	-1.939	-1.941	-1.941	-1.940	-1.941	-1.941	-1.940	-1.938	-1.938	-1.935	-1.932	-1.931	-1.928	-1.924	-1.920	-1.915	-1.911	-1.906	-1.900	-1.894	-1.888	-1.880	-1.872	-1.865	-1.858	-1.848	-1.839	-1.829	-1.819	-1.809	-1.796	-1.785	-1.774	-1.762	-1.750	-1.736	-1.724	-1.710	-1.696	-1.681	-1.668	-1.654	-1.639	-1.624	-1.609	-1.592	-1.578	-1.562	-1.548	-1.531	-1.516	-1.501	-1.486	-1.471	-1.456	-1.441	-1.426	-1.412	-1.399	-1.385	-1.372	-1.359	-1.346	-1.332	-1.321	-1.309	-1.298	-1.286	-1.274	-1.264	-1.252	-1.242	-1.232	-1.222	-1.214	-1.204	-1.195	-1.186	-1.176	-1.169	-1.159	-1.151	-1.142	-1.135	-1.126	-1.119	-1.109	-1.101	-1.094	-1.085	-1.076	-1.066	-1.058	-1.049	-1.039	-1.030	-1.020	-1.010	-1.000	-0.989	-0.979	-0.968	-0.956	-0.945	-0.932	-0.921	-0.909	-0.895	-0.882	-0.870	-0.856	-0.842	-0.828	-0.814	-0.799	-0.785	-0.769	-0.754	-0.738	-0.721	-0.705	-0.689	-0.672	-0.656	-0.640	-0.624	-0.606	-0.590	-0.572	-0.555	-0.539	-0.521	-0.504	-0.486	-0.469	-0.452	-0.436	-0.419	-0.402	-0.385	-0.369	-0.352	-0.336	-0.320	-0.305	-0.289	-0.274	-0.258	-0.244	-0.229	-0.215	-0.200	-0.188	-0.174	-0.161	-0.149	-0.136	-0.125	-0.114	-0.102	-0.091	-0.081	-0.071	-0.062	-0.054	-0.045	-0.038	-0.029	-0.022	-0.015	-0.008	-0.002	0.004	0.010	0.015	0.021	0.026	0.030	0.035	0.040	0.044	0.046	0.050	0.055	0.058	0.060	0.064	0.068	0.070	0.072	0.076	0.079	0.081	0.084	0.088	0.090	0.092	0.095	0.098	0.100	0.102	0.105	0.108	0.110	0.112	0.115	0.118	0.120	0.121	0.122	0.125	0.126	0.128	0.129	0.130	0.129	0.129	0.129	0.129	0.129	0.126	0.125	0.122	0.120	0.116	0.112	0.109	0.105	0.099	0.092	0.086	0.080	0.072	0.065	0.056	0.048	0.038	0.028	0.018	0.006	-0.005	-0.018	-0.029	-0.041	-0.055	-0.068	-0.081	-0.094	-0.108	-0.122	-0.136	-0.150	-0.165	-0.179	-0.192	-0.208	-0.221	-0.235	-0.248	-0.260	-0.274	-0.286	-0.299	-0.310	-0.321	-0.332	-0.344	-0.355	-0.365	-0.374	-0.384	-0.392	-0.401	-0.408	-0.416	-0.422	-0.429	-0.434	-0.440	-0.445	-0.450	-0.454	-0.458	-0.461	-0.465	-0.469	-0.471	-0.474	-0.476	-0.479	-0.480	-0.482	-0.485	-0.486	-0.488	-0.490	-0.492	-0.495	-0.495	-0.498	-0.500	-0.502	-0.505	-0.507	-0.509	-0.512	-0.515	-0.518	-0.521	-0.524	-0.528	-0.530	-0.532	-0.538	-0.541	-0.546	-0.549	-0.554	-0.558	-0.561	-0.566	-0.571	-0.575	-0.580	-0.584	-0.588	-0.592	-0.598	-0.601	-0.605	-0.609	-0.612	-0.618	-0.620	-0.624	-0.628	-0.631	-0.634	-0.636	-0.640	-0.641	-0.644	-0.645	-0.648	-0.649	-0.651	-0.652	-0.654	-0.655	-0.655	-0.655	-0.656	-0.656	-0.656	-0.655	-0.654	-0.654	-0.652	-0.652	-0.651	-0.649	-0.648	-0.646	-0.644	-0.641	-0.639	-0.638	-0.634	-0.630	-0.626	-0.624	-0.620	-0.616	-0.612	-0.609	-0.605	-0.600	-0.596	-0.591	-0.586	-0.581	-0.575	-0.570	-0.565	-0.559	-0.554	-0.546	-0.540	-0.534	-0.526	-0.520	-0.512	-0.506	-0.499	-0.490	-0.484	-0.475	-0.468	-0.460	-0.451	-0.444	-0.435	-0.428	-0.419	-0.410	-0.402	-0.394	-0.386	-0.376	-0.369	-0.360	-0.352	-0.344	-0.336	-0.329	-0.321	-0.314	-0.308	-0.301	-0.294	-0.288	-0.281	-0.275	-0.270	-0.265	-0.260	-0.256	-0.252	-0.248	-0.244	-0.241	-0.239	-0.236	-0.235	-0.232	-0.231	-0.230	-0.229	-0.229	-0.229	-0.229	-0.229	-0.230	-0.231	-0.231	-0.232	-0.234	-0.236	-0.238	-0.240	-0.242	-0.245	-0.248	-0.250	-0.254	-0.256	-0.259	-0.261	-0.264	-0.268	-0.270	-0.274	-0.276	-0.279	-0.281	-0.285	-0.288	-0.290	-0.294	-0.296	-0.299	-0.301	-0.304	-0.306	-0.309	-0.312	-0.315	-0.318	-0.321	-0.324	-0.326	-0.329	-0.331	-0.332	-0.335	-0.338	-0.339	-0.342	-0.344	-0.345	-0.348	-0.350	-0.351	-0.351	-0.354	-0.355	-0.355	-0.355	-0.358	-0.358	-0.358	-0.358	-0.356	-0.356	-0.354	-0.352	-0.351	-0.350	-0.346	-0.344	-0.341	-0.338	-0.332	-0.329	-0.324	-0.319	-0.312	-0.308	-0.301	-0.294	-0.286	-0.280	-0.272	-0.264	-0.255	-0.246	-0.236	-0.228	-0.218	-0.208	-0.199	-0.188	-0.178	-0.166	-0.156	-0.145	-0.135	-0.124	-0.114	-0.102	-0.091	-0.082	-0.072	-0.061	-0.051	-0.042	-0.032	-0.024	-0.014	-0.006	0.001	0.009	0.015	0.021	0.029	0.034	0.039	0.042	0.048	0.051	0.054	0.058	0.059	0.060	0.061	0.061	0.061	0.061	0.061	0.059	0.058	0.054	0.051	0.049	0.045	0.040	0.036	0.032	0.028	0.021	0.016	0.010	0.005	-0.002	-0.009	-0.015	-0.022	-0.029	-0.038	-0.044	-0.050	-0.059	-0.066	-0.072	-0.080	-0.089	-0.095	-0.102	-0.110	-0.116	-0.124	-0.131	-0.138	-0.144	-0.151	-0.158	-0.164	-0.170	-0.178	-0.182	-0.188	-0.194	-0.199	-0.204	-0.209	-0.214	-0.218	-0.222	-0.226	-0.230	-0.234	-0.238	-0.240	-0.244	-0.246	-0.249	-0.250	-0.254	-0.254	-0.256	-0.258	-0.258	-0.258	-0.259	-0.260	-0.260	-0.259	-0.259	-0.258	-0.256	-0.256	-0.254	-0.254	-0.251	-0.249	-0.246	-0.245	-0.242	-0.239	-0.236	-0.234	-0.230	-0.229	-0.225	-0.221	-0.218	-0.214	-0.211	-0.209	-0.206	-0.201	-0.199	-0.195	-0.192	-0.189	-0.186	-0.181	-0.179	-0.175	-0.172	-0.170	-0.166	-0.164	-0.161	-0.159	-0.156	-0.155	-0.151	-0.149	-0.148	-0.146	-0.144	-0.142	-0.141	-0.140	-0.139	-0.138	-0.138	-0.136	-0.136	-0.135	-0.134	-0.134	-0.134	-0.134	-0.134	-0.134	-0.134	-0.134	-0.134	-0.134	-0.134	-0.135	-0.135	-0.135	-0.135	-0.135	-0.136	-0.135	-0.136	-0.136	-0.138	-0.136	-0.136	-0.136	-0.138	-0.136	-0.135	-0.135	-0.135	-0.134	-0.134	-0.131	-0.131	-0.129	-0.129	-0.126	-0.124	-0.122	-0.121	-0.119	-0.116	-0.114	-0.111	-0.109	-0.105	-0.102	-0.100	-0.096	-0.094	-0.091	-0.088	-0.085	-0.081	-0.078	-0.075	-0.071	-0.066	-0.064	-0.060	-0.056	-0.052	-0.049	-0.045	-0.041	-0.038	-0.034	-0.029	-0.025	-0.021	-0.019	-0.015	-0.012	-0.009	-0.005	-0.001	0.002	0.005	0.009	0.012	0.016	0.020	0.024	0.026	0.030	0.035	0.038	0.041	0.045	0.050	0.054	0.059	0.062	0.068	0.071	0.078	0.084	0.089	0.094	0.101	0.106	0.112	0.119	0.126	0.134	0.141	0.148	0.158	0.165	0.174	0.184	0.192	0.202	0.212	0.222	0.232	0.244	0.254	0.265	0.279	0.290	0.301	0.315	0.328	0.340	0.354	0.368	0.381	0.395	0.409	0.424	0.438	0.452	0.466	0.481	0.495	0.510	0.526	0.540	0.556	0.571	0.586	0.601	0.616	0.631	0.646	0.661	0.676	0.690	0.705	0.720	0.734	0.748	0.761	0.775	0.789	0.801	0.814	0.828	0.840	0.852	0.865	0.878	0.888	0.900	0.910	0.921	0.931	0.941	0.951	0.961	0.969	0.979	0.986	0.994	1.000	1.008	1.014	1.019	1.025	1.029	1.032	1.036	1.041	1.042	1.045	1.046	1.048	1.048	1.048	1.048	1.046	1.045	1.041	1.040	1.035	1.032	1.028	1.022	1.018	1.012	1.006	1.000	0.991	0.985	0.976	0.969	0.960	0.951	0.941	0.932	0.924	0.912	0.902	0.892	0.882	0.872	0.862	0.854	0.844	0.834	0.825	0.816	0.808	0.799	0.791	0.784	0.776	0.769	0.764	0.756	0.751	0.748	0.742	0.739	0.738	0.734	0.732	0.732	0.731	0.732	0.734	0.736	0.740	0.744	0.748	0.752	0.759	0.765	0.772	0.781	0.790	0.799	0.809	0.819	0.830	0.841	0.852	0.866	0.878	0.891	0.906	0.920	0.934	0.949	0.962	0.978	0.991	1.006	1.021	1.036	1.051	1.066	1.080	1.095	1.109	1.122	1.136	1.150	1.161	1.174	1.186	1.198	1.209	1.219	1.230	1.239	1.248	1.255	1.264	1.270	1.276	1.282	1.288	1.292	1.296	1.300	1.302	1.305	1.305	1.306	1.306	1.305	1.305	1.304	1.301	1.299	1.295	1.291	1.286	1.282	1.276	1.270	1.264	1.258	1.251	1.244	1.236	1.229	1.220	1.212	1.204	1.196	1.188	1.179	1.170	1.161	1.152	1.145	1.135	1.126	1.118	1.110	1.101	1.094	1.086	1.078	1.070	1.062	1.056	1.049	1.044	1.036	1.031	1.025	1.020	1.014	1.009	1.005	1.001	0.996	0.994	0.990	0.986	0.984	0.981	0.979	0.978	0.975	0.972	0.971	0.971	0.970	0.969	0.969	0.968	0.966	0.966	0.965	0.965	0.964	0.965	0.964	0.964	0.962	0.961	0.961	0.961	0.959	0.959	0.958	0.956	0.955	0.952	0.950	0.949	0.946	0.944	0.940	0.938	0.935	0.931	0.926	0.922	0.919	0.914	0.909	0.904	0.899	0.892	0.886	0.881	0.875	0.869	0.861	0.854	0.848	0.840	0.834	0.826	0.818	0.809	0.801	0.794	0.784	0.776	0.768	0.759	0.750	0.742	0.734	0.725	0.719	0.710	0.702	0.694	0.686	0.679	0.672	0.665	0.659	0.652	0.646	0.641	0.636	0.630	0.625	0.621	0.618	0.615	0.612	0.609	0.606	0.605	0.604	0.604	0.604	0.602	0.604	0.605	0.606	0.608	0.610	0.611	0.615	0.618	0.621	0.625	0.629	0.634	0.638	0.642	0.648	0.652	0.658	0.661	0.668	0.672	0.676	0.681	0.685	0.690	0.694	0.698	0.700	0.704	0.706	0.709	0.710	0.712	0.712	0.714	0.712	0.711	0.709	0.708	0.704	0.700	0.695	0.690	0.684	0.678	0.670	0.662	0.654	0.644	0.634	0.622	0.611	0.598	0.585	0.572	0.558	0.544	0.528	0.512	0.495	0.479	0.462	0.444	0.428	0.409	0.392	0.374	0.355	0.338	0.318	0.300	0.281	0.264	0.246	0.230	0.212	0.196	0.180	0.164	0.148	0.132	0.119	0.105	0.091	0.079	0.066	0.055	0.044	0.034	0.025	0.016	0.008	0.000	-0.005	-0.011	-0.018	-0.021	-0.025	-0.028	-0.031	-0.032	-0.034	-0.035	-0.035	-0.034	-0.034	-0.031	-0.030	-0.026	-0.024	-0.021	-0.016	-0.014	-0.009	-0.004	0.000	0.006	0.011	0.016	0.022	0.028	0.034	0.039	0.046	0.052	0.058	0.065	0.070	0.078	0.084	0.090	0.096	0.102	0.110	0.115	0.122	0.129	0.135	0.142	0.149	0.155	0.162	0.169	0.176	0.182	0.190	0.196	0.204	0.210	0.218	0.226	0.232	0.241	0.248	0.256	0.264	0.272	0.280	0.289	0.298	0.305	0.314	0.321	0.330	0.338	0.346	0.355	0.364	0.372	0.381	0.390	0.399	0.406	0.414	0.421	0.430	0.438	0.445	0.452	0.460	0.468	0.474	0.481	0.488	0.494	0.499	0.504	0.510	0.515	0.520	0.524	0.529	0.534	0.538	0.541	0.545	0.548	0.550	0.552	0.555	0.559	0.560	0.562	0.564	0.566	0.568	0.570	0.572	0.574	0.575	0.578	0.579	0.581	0.584	0.585	0.588	0.590	0.592	0.595	0.598	0.600	0.604	0.606	0.610	0.614	0.619	0.622	0.628	0.631	0.636	0.641	0.646	0.651	0.658	0.662	0.669	0.674	0.680	0.688	0.692	0.699	0.706	0.711	0.718	0.725	0.730	0.736	0.742	0.748	0.754	0.759	0.764	0.769	0.774	0.778	0.781	0.784	0.786	0.790	0.791	0.794	0.794	0.795	0.795	0.795	0.794	0.791	0.790	0.786	0.782	0.778	0.772	0.768	0.762	0.755	0.749	0.740	0.730	0.720	0.711	0.701	0.690	0.679	0.666	0.654	0.640	0.628	0.614	0.599	0.585	0.570	0.555	0.540	0.524	0.509	0.492	0.476	0.460	0.445	0.429	0.412	0.398	0.381	0.365	0.350	0.335	0.320	0.305	0.290	0.276	0.262	0.250	0.236	0.224	0.211	0.199	0.189	0.176	0.166	0.156	0.146	0.139	0.129	0.120	0.112	0.105	0.098	0.090	0.085	0.079	0.072	0.068	0.061	0.058	0.052	0.048	0.042	0.040	0.035	0.031	0.029	0.025	0.022	0.019	0.016	0.012	0.009	0.008	0.004	0.001	-0.002	-0.006	-0.010	-0.014	-0.016	-0.020	-0.024	-0.028	-0.031	-0.035	-0.040	-0.042	-0.048	-0.052	-0.056	-0.061	-0.065	-0.071	-0.076	-0.081	-0.086	-0.090	-0.095	-0.100	-0.106	-0.110	-0.115	-0.119	-0.124	-0.129	-0.134	-0.138	-0.144	-0.148	-0.151	-0.155	-0.160	-0.162	-0.166	-0.169	-0.172	-0.176	-0.179	-0.181	-0.184	-0.186	-0.188	-0.190	-0.191	-0.192	-0.194	-0.195	-0.196	-0.196	-0.198	-0.198	-0.198	-0.198	-0.198	-0.198	-0.196	-0.196	-0.195	-0.192	-0.191	-0.190	-0.188	-0.185	-0.182	-0.180	-0.176	-0.172	-0.170	-0.166	-0.162	-0.158	-0.154	-0.149	-0.142	-0.138	-0.132	-0.125	-0.120	-0.112	-0.106	-0.099	-0.090	-0.084	-0.075	-0.068	-0.059	-0.049	-0.040	-0.030	-0.020	-0.010	0.000	0.011	0.021	0.032	0.044	0.056	0.068	0.079	0.092	0.105	0.116	0.128	0.141	0.154	0.166	0.179	0.192	0.205	0.219	0.232	0.245	0.259	0.271	0.285	0.299	0.311	0.325	0.339	0.352	0.365	0.379	0.394	0.408	0.421	0.434	0.449	0.462	0.476	0.490	0.505	0.519	0.532	0.548	0.562	0.576	0.591	0.606	0.621	0.638	0.654	0.670	0.686	0.702	0.720	0.738	0.755	0.772	0.790	0.809	0.828	0.846	0.866	0.885	0.905	0.926	0.948	0.968	0.990	1.011	1.032	1.056	1.078	1.102	1.125	1.149	1.174	1.198	1.221	1.246	1.271	1.298	1.322	1.349	1.374	1.401	1.426	1.454	1.480	1.508	1.534	1.561	1.589	1.616	1.642	1.670	1.698	1.725	1.752	1.780	1.808	1.835	1.862	1.890	1.918	1.945	1.972	2.000	2.027	2.054	2.081	2.108	2.135	2.161	2.189	2.215	2.240	2.265	2.291	2.316	2.342	2.366	2.390	2.415	2.439	2.461	2.484	2.506	2.529	2.550	2.570	2.590	2.610	2.629	2.648	2.664	2.680	2.696	2.712	2.728	2.740	2.754	2.766	2.776	2.786	2.796	2.804	2.811	2.818	2.824	2.829	2.832	2.836	2.838	2.839	2.840	2.840	2.840	2.838	2.835	2.832	2.830	2.826	2.821	2.818	2.812	2.808	2.802	2.798	2.790	2.784	2.780	2.774	2.769	2.762	2.758	2.752	2.749	2.744	2.740	2.736	2.734	2.732	2.731	2.730	2.730	2.730	2.730	2.732	2.735	2.738	2.742	2.746	2.751	2.756	2.762	2.770	2.778	2.785	2.795	2.804	2.812	2.822	2.834	2.844	2.855	2.865	2.878	2.889	2.900	2.912	2.924	2.935	2.948	2.958	2.970	2.980	2.991	3.001	3.011	3.019	3.028	3.036	3.044	3.052	3.058	3.065	3.070	3.075	3.079	3.082	3.086	3.089	3.090	3.090	3.091	3.090	3.090	3.089	3.086	3.082	3.080	3.078	3.072	3.069	3.064	3.058	3.051	3.045	3.039	3.032	3.026	3.019	3.011	3.005	2.996	2.990	2.981	2.974	2.968	2.960	2.952	2.945	2.938	2.931	2.924	2.918	2.911	2.904	2.898	2.892	2.886	2.882	2.878	2.872	2.869	2.864	2.860	2.856	2.854	2.851	2.848	2.845	2.842	2.841	2.840	2.836	2.835	2.835	2.834	2.834	2.832	2.831	2.831	2.831	2.830	2.831	2.831	2.830	2.831	2.831	2.831	2.831	2.831	2.832	2.831	2.831	2.832	2.831	2.832	2.831	2.831	2.830	2.830	2.829	2.829	2.828	2.826	2.825	2.824	2.822	2.820	2.819	2.815	2.814	2.810	2.806	2.802	2.799	2.795	2.791	2.786	2.780	2.776	2.771	2.765	2.758	2.751	2.745	2.738	2.730	2.722	2.714	2.705	2.696	2.688	2.678	2.666	2.656	2.645	2.634	2.622	2.611	2.598	2.584	2.571	2.556	2.542	2.529	2.514	2.499	2.484	2.468	2.451	2.435	2.419	2.401	2.384	2.366	2.349	2.331	2.312	2.295	2.275	2.258	2.239	2.219	2.200	2.181	2.164	2.144	2.125	2.106	2.088	2.069	2.051	2.033	2.014	1.998	1.979	1.962	1.946	1.928	1.912	1.896	1.881	1.866	1.851	1.838	1.824	1.811	1.799	1.788	1.775	1.765	1.755	1.745	1.736	1.728	1.720	1.712	1.708	1.700	1.695	1.690	1.686	1.681	1.679	1.676	1.674	1.672	1.671	1.671	1.670	1.671	1.671	1.671	1.674	1.674	1.675	1.678	1.680	1.682	1.684	1.686	1.690	1.692	1.698	1.700	1.702	1.706	1.709	1.714	1.716	1.720	1.724	1.728	1.731	1.734	1.739	1.741	1.745	1.748	1.751	1.755	1.758	1.761	1.765	1.769	1.771	1.775	1.779	1.782	1.786	1.790	1.794	1.799	1.801	1.806	1.811	1.815	1.821	1.826	1.830	1.836	1.841	1.848	1.854	1.860	1.866	1.874	1.880	1.888	1.895	1.902	1.910	1.919	1.928	1.935	1.944	1.951	1.961	1.970	1.980	1.989	1.999	2.007	2.016	2.025	2.035	2.045	2.054	2.062	2.071	2.079	2.088	2.095	2.104	2.111	2.119	2.126	2.132	2.139	2.144	2.149	2.154	2.158	2.161	2.165	2.168	2.169	2.170	2.171	2.171	2.170	2.169	2.166	2.164	2.160	2.156	2.151	2.145	2.139	2.131	2.121	2.114	2.104	2.094	2.081	2.070	2.058	2.045	2.031	2.018	2.001	1.985	1.969	1.952	1.935	1.919	1.899	1.881	1.861	1.842	1.821	1.801	1.781	1.760	1.740	1.718	1.696	1.674	1.652	1.630	1.609	1.586	1.564	1.542	1.520	1.499	1.476	1.455	1.435	1.412	1.391	1.371	1.350	1.330	1.310	1.290	1.270	1.252	1.232	1.215	1.196	1.179	1.161	1.145	1.128	1.111	1.095	1.079	1.065	1.049	1.034	1.021	1.006	0.992	0.980	0.968	0.955	0.942	0.930	0.919	0.908	0.896	0.886	0.874	0.864	0.854	0.844	0.835	0.825	0.815	0.806	0.799	0.789	0.780	0.771	0.762	0.755	0.746	0.739	0.731	0.724	0.716	0.709	0.701	0.695	0.688	0.682	0.675	0.669	0.664	0.658	0.652	0.648	0.641	0.638	0.632	0.629	0.625	0.622	0.618	0.615	0.614	0.611	0.610	0.609	0.608	0.606	0.606	0.606	0.608	0.609	0.610	0.611	0.612	0.616	0.618	0.621	0.625	0.629	0.632	0.636	0.640	0.644	0.649	0.654	0.658	0.662	0.669	0.674	0.679	0.684	0.690	0.695	0.700	0.705	0.711	0.715	0.720	0.725	0.729	0.732	0.736	0.740	0.744	0.746	0.750	0.752	0.754	0.756	0.759	0.760	0.761	0.761	0.762	0.764	0.764	0.764	0.762	0.762	0.762	0.761	0.760	0.760	0.758	0.756	0.755	0.752	0.751	0.749	0.746	0.745	0.742	0.741	0.739	0.736	0.734	0.731	0.728	0.726	0.724	0.720	0.719	0.716	0.714	0.710	0.709	0.705	0.704	0.700	0.698	0.694	0.691	0.688	0.686	0.681	0.678	0.674	0.669	0.664	0.659	0.654	0.648	0.641	0.635	0.628	0.620	0.611	0.604	0.594	0.584	0.575	0.564	0.552	0.539	0.526	0.514	0.499	0.485	0.470	0.454	0.436	0.420	0.404	0.385	0.366	0.346	0.326	0.306	0.285	0.262	0.241	0.219	0.198	0.174	0.151	0.128	0.104	0.081	0.058	0.034	0.010	-0.014	-0.036	-0.060	-0.084	-0.106	-0.129	-0.151	-0.172	-0.194	-0.215	-0.235	-0.254	-0.274	-0.292	-0.310	-0.328	-0.342	-0.359	-0.372	-0.388	-0.401	-0.412	-0.424	-0.435	-0.444	-0.452	-0.461	-0.469	-0.475	-0.481	-0.486	-0.490	-0.492	-0.496	-0.499	-0.500	-0.501	-0.501	-0.501	-0.500	-0.499	-0.498	-0.495	-0.494	-0.491	-0.488	-0.486	-0.482	-0.479	-0.475	-0.472	-0.469	-0.465	-0.462	-0.460	-0.456	-0.454	-0.451	-0.449	-0.448	-0.446	-0.445	-0.445	-0.444	-0.442	-0.444	-0.444	-0.445	-0.448	-0.450	-0.452	-0.455	-0.459	-0.462	-0.466	-0.471	-0.476	-0.481	-0.488	-0.494	-0.500	-0.506	-0.514	-0.522	-0.529	-0.535	-0.544	-0.552	-0.560	-0.569	-0.578	-0.586	-0.594	-0.602	-0.610	-0.619	-0.626	-0.634	-0.642	-0.649	-0.658	-0.664	-0.670	-0.676	-0.681	-0.686	-0.692	-0.698	-0.701	-0.705	-0.709	-0.711	-0.714	-0.716	-0.718	-0.718	-0.719	-0.719	-0.718	-0.718	-0.715	-0.714	-0.712	-0.710	-0.705	-0.701	-0.699	-0.692	-0.689	-0.684	-0.678	-0.672	-0.666	-0.660	-0.652	-0.645	-0.638	-0.631	-0.622	-0.615	-0.606	-0.600	-0.591	-0.582	-0.576	-0.568	-0.559	-0.551	-0.544	-0.535	-0.528	-0.520	-0.512	-0.505	-0.499	-0.492	-0.485	-0.479	-0.474	-0.466	-0.460	-0.456	-0.451	-0.448	-0.442	-0.440	-0.436	-0.432	-0.431	-0.429	-0.426	-0.426	-0.425	-0.424	-0.425	-0.425	-0.425	-0.428	-0.429	-0.431	-0.434	-0.438	-0.440	-0.444	-0.449	-0.454	-0.459	-0.465	-0.470	-0.476	-0.482	-0.490	-0.499	-0.506	-0.515	-0.522	-0.531	-0.540	-0.550	-0.559	-0.569	-0.579	-0.589	-0.598	-0.609	-0.618	-0.629	-0.639	-0.649	-0.660	-0.670	-0.680	-0.690	-0.700	-0.710	-0.719	-0.730	-0.739	-0.746	-0.755	-0.762	-0.771	-0.778	-0.785	-0.791	-0.796	-0.801	-0.806	-0.810	-0.812	-0.816	-0.818	-0.818	-0.819	-0.818	-0.818	-0.815	-0.812	-0.809	-0.804	-0.799	-0.792	-0.786	-0.779	-0.769	-0.760	-0.749	-0.738	-0.725	-0.712	-0.699	-0.685	-0.669	-0.652	-0.636	-0.618	-0.600	-0.581	-0.561	-0.540	-0.520	-0.499	-0.476	-0.452	-0.430	-0.406	-0.381	-0.358	-0.334	-0.309	-0.284	-0.259	-0.232	-0.208	-0.181	-0.155	-0.129	-0.104	-0.078	-0.051	-0.025	0.001	0.026	0.052	0.078	0.101	0.126	0.150	0.174	0.198	0.220	0.242	0.265	0.285	0.308	0.326	0.346	0.364	0.382	0.399	0.415	0.431	0.446	0.459	0.472	0.485	0.496	0.506	0.516	0.525	0.532	0.540	0.545	0.551	0.555	0.559	0.560	0.562	0.562	0.562	0.561	0.559	0.555	0.552	0.548	0.542	0.536	0.531	0.522	0.516	0.507	0.499	0.489	0.480	0.470	0.460	0.449	0.439	0.426	0.415	0.405	0.392	0.381	0.369	0.359	0.346	0.335	0.324	0.311	0.300	0.290	0.279	0.269	0.259	0.248	0.238	0.229	0.219	0.210	0.201	0.192	0.184	0.176	0.168	0.160	0.151	0.145	0.136	0.129	0.122	0.115	0.108	0.099	0.090	0.082	0.074	0.066	0.058	0.049	0.039	0.029	0.020	0.009	-0.002	-0.014	-0.026	-0.040	-0.054	-0.066	-0.081	-0.098	-0.112	-0.129	-0.146	-0.164	-0.180	-0.200	-0.219	-0.238	-0.259	-0.280	-0.301	-0.322	-0.345	-0.369	-0.390	-0.414	-0.436	-0.460	-0.484	-0.507	-0.531	-0.555	-0.578	-0.601	-0.624	-0.646	-0.669	-0.691	-0.712	-0.735	-0.754	-0.775	-0.794	-0.812	-0.831	-0.848	-0.865	-0.880	-0.895	-0.909	-0.922	-0.935	-0.946	-0.956	-0.966	-0.975	-0.981	-0.989	-0.994	-0.999	-1.004	-1.006	-1.008	-1.010	-1.010	-1.010	-1.008	-1.006	-1.004	-1.001	-0.996	-0.992	-0.988	-0.981	-0.976	-0.969	-0.962	-0.956	-0.948	-0.940	-0.932	-0.925	-0.915	-0.906	-0.898	-0.889	-0.880	-0.871	-0.862	-0.855	-0.845	-0.836	-0.828	-0.819	-0.811	-0.802	-0.795	-0.788	-0.780	-0.774	-0.766	-0.760	-0.752	-0.746	-0.741	-0.735	-0.729	-0.724	-0.720	-0.715	-0.710	-0.706	-0.702	-0.699	-0.695	-0.691	-0.689	-0.688	-0.685	-0.682	-0.680	-0.679	-0.678	-0.676	-0.676	-0.675	-0.675	-0.674	-0.674	-0.674	-0.674	-0.674	-0.675	-0.674	-0.675	-0.675	-0.675	-0.678	-0.678	-0.678	-0.680	-0.680	-0.681	-0.682	-0.682	-0.684	-0.684	-0.685	-0.685	-0.685	-0.686	-0.685	-0.686	-0.686	-0.685	-0.684	-0.684	-0.682	-0.681	-0.680	-0.679	-0.678	-0.675	-0.672	-0.670	-0.668	-0.664	-0.660	-0.656	-0.652	-0.648	-0.642	-0.638	-0.632	-0.628	-0.622	-0.618	-0.610	-0.604	-0.598	-0.591	-0.585	-0.579	-0.572	-0.565	-0.559	-0.552	-0.545	-0.539	-0.534	-0.526	-0.520	-0.515	-0.507	-0.502	-0.498	-0.491	-0.486	-0.481	-0.478	-0.474	-0.470	-0.468	-0.465	-0.462	-0.460	-0.459	-0.458	-0.458	-0.458	-0.458	-0.458	-0.460	-0.460	-0.462	-0.464	-0.468	-0.470	-0.472	-0.476	-0.480	-0.484	-0.488	-0.492	-0.498	-0.500	-0.506	-0.510	-0.516	-0.521	-0.525	-0.530	-0.534	-0.539	-0.542	-0.548	-0.551	-0.555	-0.558	-0.561	-0.562	-0.566	-0.569	-0.569	-0.570	-0.571	-0.571	-0.571	-0.570	-0.570	-0.569	-0.568	-0.565	-0.562	-0.560	-0.558	-0.555	-0.550	-0.546	-0.542	-0.538	-0.532	-0.529	-0.524	-0.519	-0.514	-0.509	-0.504	-0.499	-0.494	-0.489	-0.484	-0.480	-0.475	-0.471	-0.468	-0.464	-0.460	-0.458	-0.455	-0.452	-0.450	-0.449	-0.448	-0.448	-0.446	-0.446	-0.448	-0.449	-0.450	-0.452	-0.455	-0.458	-0.460	-0.464	-0.469	-0.472	-0.478	-0.481	-0.486	-0.491	-0.498	-0.502	-0.509	-0.515	-0.521	-0.528	-0.534	-0.539	-0.545	-0.550	-0.556	-0.561	-0.566	-0.572	-0.578	-0.582	-0.586	-0.590	-0.595	-0.598	-0.601	-0.604	-0.606	-0.608	-0.609	-0.610	-0.610	-0.610	-0.609	-0.609	-0.608	-0.606	-0.605	-0.602	-0.601	-0.598	-0.595	-0.592	-0.589	-0.585	-0.581	-0.578	-0.572	-0.569	-0.565	-0.560	-0.556	-0.551	-0.548	-0.542	-0.539	-0.535	-0.531	-0.528	-0.524	-0.521	-0.519	-0.516	-0.514	-0.512	-0.510	-0.510	-0.509	-0.507	-0.507	-0.507	-0.509	-0.509	-0.511	-0.512	-0.515	-0.518	-0.520	-0.524	-0.528	-0.530	-0.535	-0.539	-0.544	-0.549	-0.554	-0.559	-0.565	-0.570	-0.576	-0.581	-0.588	-0.595	-0.600	-0.606	-0.612	-0.620	-0.625	-0.631	-0.638	-0.644	-0.650	-0.655	-0.660	-0.666	-0.671	-0.675	-0.680	-0.685	-0.689	-0.692	-0.696	-0.700	-0.704	-0.706	-0.709	-0.711	-0.712	-0.714	-0.716	-0.716	-0.718	-0.719	-0.718	-0.718	-0.719	-0.718	-0.718	-0.715	-0.715	-0.714	-0.711	-0.711	-0.709	-0.706	-0.705	-0.701	-0.699	-0.698	-0.695	-0.692	-0.691	-0.689	-0.686	-0.684	-0.682	-0.680	-0.679	-0.676	-0.676	-0.675	-0.674	-0.672	-0.671	-0.670	-0.671	-0.671	-0.671	-0.672	-0.671	-0.672	-0.674	-0.675	-0.678	-0.679	-0.680	-0.682	-0.685	-0.688	-0.691	-0.692	-0.696	-0.699	-0.702	-0.708	-0.710	-0.714	-0.718	-0.721	-0.725	-0.730	-0.734	-0.736	-0.740	-0.742	-0.748	-0.750	-0.752	-0.756	-0.759	-0.760	-0.762	-0.765	-0.765	-0.766	-0.766	-0.766	-0.768	-0.766	-0.765	-0.762	-0.760	-0.758	-0.755	-0.751	-0.746	-0.741	-0.735	-0.728	-0.720	-0.712	-0.704	-0.695	-0.684	-0.674	-0.661	-0.651	-0.639	-0.625	-0.611	-0.596	-0.582	-0.566	-0.550	-0.532	-0.515	-0.498	-0.479	-0.460	-0.440	-0.421	-0.401	-0.380	-0.359	-0.338	-0.315	-0.294	-0.270	-0.249	-0.225	-0.202	-0.179	-0.155	-0.132	-0.109	-0.085	-0.061	-0.038	-0.014	0.009	0.034	0.056	0.081	0.105	0.126	0.150	0.174	0.195	0.219	0.241	0.262	0.285	0.306	0.328	0.349	0.369	0.390	0.410	0.429	0.448	0.468	0.485	0.502	0.520	0.539	0.555	0.570	0.586	0.601	0.616	0.630	0.644	0.656	0.670	0.681	0.692	0.704	0.714	0.722	0.732	0.741	0.750	0.758	0.764	0.769	0.775	0.780	0.784	0.788	0.790	0.792	0.795	0.795	0.796	0.796	0.795	0.794	0.792	0.789	0.786	0.781	0.778	0.772	0.768	0.761	0.755	0.749	0.742	0.735	0.728	0.719	0.710	0.701	0.691	0.684	0.674	0.664	0.654	0.644	0.635	0.624	0.615	0.605	0.596	0.586	0.576	0.566	0.558	0.549	0.540	0.532	0.524	0.515	0.507	0.502	0.496	0.489	0.482	0.476	0.472	0.466	0.462	0.459	0.455	0.452	0.450	0.449	0.446	0.446	0.446	0.446	0.446	0.448	0.448	0.450	0.451	0.454	0.456	0.460	0.462	0.466	0.470	0.474	0.478	0.482	0.486	0.491	0.495	0.500	0.505	0.510	0.515	0.520	0.524	0.529	0.532	0.538	0.541	0.546	0.550	0.555	0.559	0.561	0.565	0.569	0.572	0.575	0.579	0.580	0.582	0.586	0.588	0.590	0.591	0.594	0.595	0.596	0.598	0.599	0.601	0.601	0.601	0.602	0.604	0.604	0.605	0.605	0.606	0.606	0.606	0.606	0.608	0.609	0.609	0.609	0.609	0.610	0.610	0.610	0.610	0.611	0.611	0.611	0.611	0.612	0.614	0.614	0.614	0.615	0.615	0.615	0.615	0.615	0.615	0.615	0.615	0.615	0.614	0.614	0.614	0.614	0.612	0.611	0.611	0.610	0.609	0.608	0.606	0.605	0.602	0.601	0.600	0.598	0.595	0.594	0.591	0.589	0.586	0.584	0.581	0.579	0.576	0.574	0.571	0.568	0.565	0.562	0.560	0.556	0.552	0.550	0.548	0.544	0.540	0.538	0.534	0.530	0.526	0.524	0.519	0.516	0.512	0.509	0.504	0.500	0.495	0.491	0.486	0.482	0.476	0.472	0.466	0.461	0.455	0.449	0.442	0.438	0.430	0.424	0.416	0.410	0.402	0.394	0.388	0.379	0.370	0.362	0.354	0.345	0.336	0.326	0.319	0.309	0.299	0.290	0.279	0.269	0.260	0.250	0.239	0.228	0.218	0.208	0.196	0.186	0.176	0.165	0.154	0.142	0.134	0.122	0.111	0.099	0.089	0.079	0.066	0.055	0.044	0.034	0.022	0.010	0.000	-0.012	-0.024	-0.034	-0.046	-0.058	-0.069	-0.081	-0.094	-0.105	-0.116	-0.129	-0.140	-0.152	-0.165	-0.178	-0.190	-0.201	-0.214	-0.225	-0.239	-0.251	-0.262	-0.275	-0.288	-0.300	-0.311	-0.324	-0.335	-0.348	-0.359	-0.370	-0.380	-0.392	-0.402	-0.412	-0.421	-0.432	-0.441	-0.451	-0.459	-0.468	-0.475	-0.482	-0.489	-0.496	-0.502	-0.507	-0.514	-0.519	-0.524	-0.528	-0.531	-0.534	-0.536	-0.539	-0.541	-0.542	-0.544	-0.544	-0.545	-0.545	-0.544	-0.545	-0.544	-0.544	-0.542	-0.541	-0.539	-0.538	-0.538	-0.535	-0.532	-0.531	-0.530	-0.529	-0.528	-0.526	-0.525	-0.524	-0.522	-0.524	-0.525	-0.525	-0.525	-0.526	-0.529	-0.530	-0.534	-0.536	-0.540	-0.544	-0.550	-0.555	-0.561	-0.568	-0.575	-0.584	-0.591	-0.601	-0.610	-0.621	-0.632	-0.644	-0.656	-0.670	-0.682	-0.698	-0.711	-0.728	-0.744	-0.760	-0.778	-0.795	-0.814	-0.832	-0.852	-0.871	-0.891	-0.912	-0.934	-0.955	-0.976	-0.998	-1.020	-1.042	-1.065	-1.086	-1.110	-1.132	-1.156	-1.179	-1.201	-1.224	-1.246	-1.270	-1.291	-1.314	-1.335	-1.358	-1.379	-1.400	-1.421	-1.440	-1.461	-1.480	-1.499	-1.516	-1.535	-1.552	-1.569	-1.585	-1.601	-1.616	-1.629	-1.642	-1.655	-1.669	-1.680	-1.691	-1.700	-1.710	-1.719	-1.726	-1.735	-1.741	-1.748	-1.752	-1.758	-1.762	-1.765	-1.768	-1.770	-1.771	-1.772	-1.772	-1.772	-1.771	-1.770	-1.768	-1.766	-1.762	-1.760	-1.756	-1.752	-1.748	-1.744	-1.739	-1.735	-1.729	-1.724	-1.720	-1.714	-1.709	-1.704	-1.696	-1.692	-1.686	-1.680	-1.675	-1.670	-1.665	-1.660	-1.655	-1.651	-1.646	-1.644	-1.640	-1.636	-1.634	-1.631	-1.628	-1.626	-1.626	-1.625	-1.625	-1.625	-1.626	-1.628	-1.629	-1.631	-1.634	-1.638	-1.640	-1.644	-1.648	-1.652	-1.659	-1.664	-1.670	-1.676	-1.684	-1.691	-1.698	-1.706	-1.714	-1.722	-1.731	-1.740	-1.750	-1.758	-1.768	-1.778	-1.788	-1.798	-1.808	-1.816	-1.826	-1.836	-1.846	-1.855	-1.865	-1.875	-1.885	-1.892	-1.902	-1.911	-1.919	-1.928	-1.935	-1.941	-1.949	-1.955	-1.962	-1.968	-1.974	-1.980	-1.984	-1.989	-1.991	-1.996	-2.000	-2.001	-2.005	-2.006	-2.007	-2.009	-2.010	-2.011	-2.010	-2.010	-2.010	-2.007	-2.006	-2.005	-2.004	-2.000	-1.998	-1.994	-1.991	-1.988	-1.984	-1.980	-1.975	-1.970	-1.965	-1.960	-1.955	-1.950	-1.945	-1.940	-1.935	-1.929	-1.922	-1.918	-1.911	-1.906	-1.901	-1.895	-1.890	-1.884	-1.879	-1.872	-1.868	-1.861	-1.856	-1.851	-1.846	-1.841	-1.838	-1.832	-1.829	-1.825	-1.821	-1.816	-1.814	-1.810	-1.808	-1.805	-1.802	-1.799	-1.796	-1.795	-1.794	-1.790	-1.789	-1.789	-1.786	-1.786	-1.785	-1.785	-1.785	-1.785	-1.785	-1.785	-1.786	-1.788	-1.788	-1.790	-1.791	-1.792	-1.795	-1.798	-1.800	-1.802	-1.806	-1.808	-1.812	-1.815	-1.819	-1.822	-1.826	-1.831	-1.835	-1.840	-1.845	-1.850	-1.855	-1.860	-1.866	-1.871	-1.878	-1.884	-1.890	-1.898	-1.904	-1.910	-1.918	-1.925	-1.932	-1.940	-1.949	-1.956	-1.965	-1.974	-1.981	-1.989	-1.999	-2.007	-2.016	-2.025	-2.034	-2.042	-2.051	-2.061	-2.071	-2.080	-2.090	-2.100	-2.109	-2.118	-2.128	-2.138	-2.148	-2.156	-2.165	-2.174	-2.182	-2.192	-2.201	-2.210	-2.218	-2.226	-2.234	-2.242	-2.251	-2.259	-2.266	-2.274	-2.280	-2.288	-2.294	-2.301	-2.306	-2.312	-2.319	-2.324	-2.330	-2.335	-2.338	-2.342	-2.346	-2.350	-2.354	-2.355	-2.358	-2.360	-2.361	-2.362	-2.364	-2.364	-2.362	-2.362	-2.362	-2.360	-2.359	-2.355	-2.351	-2.348	-2.342	-2.338	-2.332	-2.326	-2.319	-2.312	-2.304	-2.296	-2.286	-2.278	-2.265	-2.255	-2.242	-2.230	-2.216	-2.202	-2.188	-2.172	-2.155	-2.139	-2.121	-2.104	-2.084	-2.065	-2.044	-2.024	-2.001	-1.979	-1.956	-1.934	-1.910	-1.885	-1.861	-1.835	-1.809	-1.782	-1.756	-1.729	-1.700	-1.674	-1.645	-1.616	-1.589	-1.560	-1.531	-1.502	-1.472	-1.444	-1.415	-1.386	-1.359	-1.330	-1.302	-1.274	-1.246	-1.219	-1.192	-1.165	-1.141	-1.115	-1.091	-1.068	-1.044	-1.021	-1.000	-0.979	-0.958	-0.939	-0.920	-0.902	-0.886	-0.871	-0.856	-0.842	-0.829	-0.818	-0.806	-0.796	-0.788	-0.780	-0.774	-0.768	-0.762	-0.759	-0.755	-0.754	-0.752	-0.751	-0.752	-0.754	-0.755	-0.759	-0.762	-0.765	-0.770	-0.776	-0.781	-0.788	-0.795	-0.802	-0.809	-0.818	-0.825	-0.834	-0.842	-0.850	-0.859	-0.869	-0.876	-0.885	-0.894	-0.901	-0.911	-0.919	-0.926	-0.934	-0.942	-0.949	-0.955	-0.961	-0.969	-0.974	-0.980	-0.984	-0.990	-0.994	-0.999	-1.001	-1.005	-1.009	-1.011	-1.012	-1.015	-1.018	-1.019	-1.020	-1.020	-1.020	-1.021	-1.022	-1.021	-1.022	-1.022	-1.021	-1.022	-1.021	-1.021	-1.021	-1.021	-1.021	-1.021	-1.021	-1.022	-1.024	-1.025	-1.028	-1.029	-1.031	-1.032	-1.036	-1.039	-1.042	-1.048	-1.051	-1.058	-1.062	-1.069	-1.075	-1.082	-1.090	-1.100	-1.108	-1.118	-1.128	-1.139	-1.150	-1.162	-1.174	-1.186	-1.200	-1.215	-1.229	-1.245	-1.260	-1.278	-1.294	-1.311	-1.329	-1.346	-1.364	-1.382	-1.402	-1.421	-1.440	-1.460	-1.480	-1.499	-1.519	-1.540	-1.559	-1.579	-1.598	-1.619	-1.638	-1.658	-1.675	-1.694	-1.711	-1.729	-1.746	-1.762	-1.779	-1.794	-1.810	-1.824	-1.838	-1.850	-1.862	-1.874	-1.884	-1.894	-1.902	-1.910	-1.918	-1.922	-1.928	-1.932	-1.935	-1.936	-1.936	-1.938	-1.936	-1.934	-1.931	-1.928	-1.922	-1.918	-1.910	-1.902	-1.895	-1.886	-1.876	-1.865	-1.854	-1.842	-1.830	-1.818	-1.804	-1.790	-1.776	-1.761	-1.745	-1.730	-1.714	-1.698	-1.680	-1.665	-1.649	-1.632	-1.616	-1.599	-1.582	-1.568	-1.551	-1.536	-1.519	-1.504	-1.489	-1.474	-1.460	-1.445	-1.431	-1.419	-1.405	-1.394	-1.382	-1.371	-1.360	-1.350	-1.340	-1.331	-1.322	-1.315	-1.306	-1.300	-1.295	-1.289	-1.284	-1.280	-1.275	-1.272	-1.270	-1.268	-1.268	-1.266	-1.266	-1.266	-1.268	-1.269	-1.271	-1.272	-1.276	-1.279	-1.282	-1.288	-1.292	-1.296	-1.304	-1.309	-1.314	-1.321	-1.326	-1.334	-1.340	-1.348	-1.354	-1.361	-1.369	-1.376	-1.382	-1.390	-1.396	-1.404	-1.409	-1.416	-1.422	-1.428	-1.434	-1.439	-1.444	-1.446	-1.451	-1.455	-1.456	-1.460	-1.461	-1.464	-1.464	-1.464	-1.462	-1.462	-1.460	-1.459	-1.456	-1.451	-1.449	-1.444	-1.439	-1.434	-1.426	-1.420	-1.412	-1.406	-1.399	-1.390	-1.381	-1.372	-1.362	-1.352	-1.344	-1.334	-1.324	-1.314	-1.305	-1.295	-1.285	-1.275	-1.265	-1.258	-1.249	-1.240	-1.231	-1.222	-1.216	-1.209	-1.202	-1.196	-1.191	-1.186	-1.182	-1.179	-1.176	-1.174	-1.172	-1.171	-1.170	-1.170	-1.170	-1.172	-1.175	-1.179	-1.181	-1.186	-1.192	-1.198	-1.204	-1.211	-1.219	-1.226	-1.235	-1.245	-1.254	-1.264	-1.274	-1.285	-1.295	-1.308	-1.319	-1.330	-1.342	-1.355	-1.368	-1.380	-1.392	-1.405	-1.418	-1.430	-1.442	-1.455	-1.468	-1.479	-1.490	-1.501	-1.514	-1.525	-1.535	-1.548	-1.558	-1.566	-1.578	-1.586	-1.595	-1.604	-1.612	-1.621	-1.628	-1.635	-1.642	-1.648	-1.654	-1.660	-1.665	-1.670	-1.674	-1.679	-1.681	-1.685	-1.689	-1.691	-1.694	-1.695	-1.698	-1.699	-1.701	-1.701	-1.704	-1.704	-1.704	-1.705	-1.705	-1.705	-1.706	-1.706	-1.706	-1.705	-1.706	-1.706	-1.708	-1.708	-1.708	-1.708	-1.708	-1.709	-1.709	-1.710	-1.711	-1.712	-1.714	-1.715	-1.718	-1.720	-1.722	-1.725	-1.728	-1.731	-1.735	-1.739	-1.742	-1.748	-1.751	-1.756	-1.761	-1.766	-1.772	-1.778	-1.785	-1.790	-1.796	-1.802	-1.810	-1.816	-1.822	-1.830	-1.836	-1.844	-1.849	-1.856	-1.862	-1.869	-1.875	-1.882	-1.888	-1.894	-1.899	-1.904	-1.909	-1.914	-1.919	-1.922	-1.925	-1.929	-1.932	-1.935	-1.936	-1.940	-1.940	-1.941	-1.941	-1.942	-1.942	-1.942	-1.940	-1.939	-1.938	-1.934	-1.932	-1.929	-1.925	-1.921	-1.918	-1.914	-1.910	-1.904	-1.900	-1.894	-1.889	-1.882	-1.879	-1.872	-1.866	-1.861	-1.854	-1.849	-1.842	-1.836	-1.831	-1.825	-1.820	-1.815	-1.810	-1.804	-1.799	-1.794	-1.789	-1.784	-1.780	-1.775	-1.770	-1.768	-1.764	-1.760	-1.756	-1.754	-1.751	-1.749	-1.746	-1.744	-1.741	-1.739	-1.738	-1.736	-1.734	-1.734	-1.732	-1.731	-1.731	-1.729	-1.729	-1.729	-1.726	-1.726	-1.726	-1.725	-1.725	-1.722	-1.722	-1.721	-1.721	-1.720	-1.719	-1.718	-1.716	-1.714	-1.712	-1.710	-1.709	-1.705	-1.701	-1.699	-1.695	-1.692	-1.688	-1.682	-1.679	-1.674	-1.668	-1.662	-1.658	-1.650	-1.644	-1.638	-1.630	-1.622	-1.614	-1.606	-1.598	-1.590	-1.580	-1.571	-1.561	-1.551	-1.541	-1.531	-1.520	-1.510	-1.500	-1.488	-1.478	-1.465	-1.454	-1.444	-1.432	-1.420	-1.409	-1.398	-1.386	-1.375	-1.364	-1.352	-1.342	-1.330	-1.320	-1.309	-1.299	-1.289	-1.279	-1.269	-1.260	-1.251	-1.241	-1.232	-1.224	-1.215	-1.208	-1.199	-1.191	-1.184	-1.176	-1.169	-1.162	-1.156	-1.150	-1.144	-1.138	-1.132	-1.128	-1.122	-1.118	-1.114	-1.109	-1.105	-1.101	-1.098	-1.094	-1.090	-1.088	-1.084	-1.081	-1.079	-1.076	-1.072	-1.070	-1.068	-1.066	-1.064	-1.061	-1.059	-1.059	-1.056	-1.054	-1.051	-1.050	-1.050	-1.048	-1.046	-1.046	-1.045	-1.044	-1.041	-1.040	-1.039	-1.038	-1.038	-1.035	-1.034	-1.034	-1.031	-1.030	-1.029	-1.026	-1.026	-1.024	-1.022	-1.020	-1.019	-1.016	-1.014	-1.011	-1.009	-1.006	-1.004	-1.001	-0.999	-0.995	-0.991	-0.989	-0.985	-0.981	-0.978	-0.974	-0.969	-0.966	-0.961	-0.956	-0.952	-0.948	-0.942	-0.939	-0.935	-0.930	-0.925	-0.921	-0.918	-0.912	-0.909	-0.905	-0.900	-0.898	-0.894	-0.891	-0.888	-0.885	-0.882	-0.880	-0.879	-0.876	-0.875	-0.875	-0.874	-0.874	-0.874	-0.874	-0.875	-0.876	-0.879	-0.880	-0.882	-0.886	-0.890	-0.895	-0.900	-0.905	-0.910	-0.916	-0.924	-0.931	-0.939	-0.948	-0.956	-0.966	-0.975	-0.985	-0.996	-1.006	-1.019	-1.030	-1.042	-1.056	-1.069	-1.084	-1.098	-1.112	-1.126	-1.141	-1.158	-1.172	-1.189	-1.205	-1.222	-1.240	-1.256	-1.274	-1.291	-1.309	-1.328	-1.345	-1.364	-1.381	-1.400	-1.419	-1.438	-1.455	-1.475	-1.492	-1.512	-1.531	-1.550	-1.569	-1.588	-1.605	-1.624	-1.641	-1.660	-1.678	-1.696	-1.714	-1.730	-1.748	-1.764	-1.780	-1.796	-1.811	-1.826	-1.842	-1.858	-1.871	-1.885	-1.898	-1.911	-1.924	-1.935	-1.948	-1.956	-1.968	-1.978	-1.988	-1.995	-2.004	-2.011	-2.019	-2.025	-2.031	-2.036	-2.041	-2.045	-2.049	-2.052	-2.055	-2.058	-2.059	-2.061	-2.061	-2.062	-2.061	-2.061	-2.060	-2.059	-2.056	-2.055	-2.052	-2.050	-2.047	-2.044	-2.041	-2.038	-2.034	-2.029	-2.025	-2.020	-2.016	-2.011	-2.007	-2.002	-1.998	-1.992	-1.986	-1.981	-1.976	-1.971	-1.966	-1.961	-1.956	-1.950	-1.945	-1.940	-1.935	-1.930	-1.924	-1.919	-1.914	-1.909	-1.904	-1.898	-1.892	-1.888	-1.881	-1.876	-1.870	-1.864	-1.858	-1.851	-1.845	-1.839	-1.832	-1.825	-1.819	-1.811	-1.804	-1.798	-1.789	-1.780	-1.771	-1.764	-1.754	-1.745	-1.735	-1.726	-1.716	-1.705	-1.696	-1.685	-1.674	-1.662	-1.651	-1.641	-1.629	-1.618	-1.605	-1.594	-1.581	-1.568	-1.556	-1.544	-1.531	-1.519	-1.508	-1.494	-1.481	-1.470	-1.456	-1.445	-1.434	-1.420	-1.410	-1.398	-1.386	-1.375	-1.362	-1.352	-1.342	-1.331	-1.322	-1.312	-1.304	-1.294	-1.286	-1.278	-1.270	-1.262	-1.255	-1.248	-1.242	-1.235	-1.230	-1.224	-1.219	-1.215	-1.211	-1.209	-1.205	-1.202	-1.200	-1.198	-1.196	-1.195	-1.195	-1.194	-1.194	-1.194	-1.195	-1.196	-1.198	-1.199	-1.201	-1.205	-1.208	-1.211	-1.215	-1.219	-1.225	-1.230	-1.235	-1.241	-1.248	-1.255	-1.262	-1.271	-1.280	-1.289	-1.299	-1.309	-1.320	-1.330	-1.342	-1.354	-1.366	-1.380	-1.394	-1.406	-1.421	-1.436	-1.451	-1.468	-1.484	-1.500	-1.516	-1.532	-1.550	-1.568	-1.586	-1.602	-1.620	-1.639	-1.656	-1.675	-1.694	-1.711	-1.729	-1.746	-1.764	-1.779	-1.796	-1.812	-1.829	-1.845	-1.859	-1.874	-1.886	-1.900	-1.912	-1.924	-1.935	-1.946	-1.955	-1.964	-1.971	-1.978	-1.984	-1.989	-1.992	-1.995	-1.998	-1.999	-1.999	-1.999	-1.998	-1.994	-1.990	-1.986	-1.981	-1.974	-1.968	-1.960	-1.951	-1.942	-1.932	-1.924	-1.911	-1.900	-1.888	-1.876	-1.864	-1.851	-1.838	-1.824	-1.811	-1.798	-1.784	-1.771	-1.758	-1.744	-1.731	-1.719	-1.706	-1.694	-1.682	-1.672	-1.662	-1.652	-1.642	-1.634	-1.626	-1.620	-1.614	-1.609	-1.602	-1.599	-1.596	-1.595	-1.594	-1.594	-1.595	-1.596	-1.599	-1.602	-1.606	-1.611	-1.618	-1.625	-1.632	-1.640	-1.649	-1.659	-1.669	-1.680	-1.691	-1.702	-1.715	-1.728	-1.742	-1.755	-1.769	-1.782	-1.798	-1.811	-1.825	-1.841	-1.855	-1.869	-1.882	-1.896	-1.911	-1.924	-1.938	-1.950	-1.961	-1.974	-1.985	-1.994	-2.004	-2.013	-2.022	-2.029	-2.036	-2.042	-2.047	-2.052	-2.056	-2.059	-2.060	-2.062	-2.062	-2.062	-2.060	-2.060	-2.056	-2.052	-2.049	-2.042	-2.038	-2.030	-2.024	-2.015	-2.007	-1.999	-1.989	-1.979	-1.968	-1.956	-1.944	-1.931	-1.919	-1.906	-1.894	-1.880	-1.868	-1.854	-1.841	-1.828	-1.812	-1.800	-1.786	-1.772	-1.759	-1.745	-1.732	-1.720	-1.705	-1.692	-1.681	-1.670	-1.658	-1.645	-1.635	-1.622	-1.612	-1.602	-1.592	-1.584	-1.574	-1.565	-1.558	-1.549	-1.540	-1.534	-1.526	-1.520	-1.512	-1.506	-1.500	-1.494	-1.488	-1.482	-1.478	-1.472	-1.468	-1.461	-1.458	-1.451	-1.448	-1.444	-1.439	-1.434	-1.429	-1.424	-1.419	-1.414	-1.410	-1.406	-1.400	-1.395	-1.391	-1.385	-1.381	-1.376	-1.371	-1.366	-1.361	-1.356	-1.352	-1.346	-1.342	-1.339	-1.334	-1.330	-1.326	-1.322	-1.319	-1.316	-1.314	-1.311	-1.309	-1.309	-1.308	-1.308	-1.306	-1.308	-1.310	-1.310	-1.314	-1.315	-1.320	-1.325	-1.329	-1.335	-1.341	-1.349	-1.356	-1.364	-1.374	-1.382	-1.392	-1.404	-1.415	-1.426	-1.439	-1.451	-1.465	-1.479	-1.494	-1.508	-1.522	-1.536	-1.551	-1.566	-1.581	-1.598	-1.612	-1.628	-1.642	-1.659	-1.672	-1.686	-1.701	-1.715	-1.728	-1.740	-1.752	-1.764	-1.775	-1.785	-1.795	-1.805	-1.811	-1.819	-1.825	-1.831	-1.838	-1.840	-1.845	-1.846	-1.849	-1.850	-1.849	-1.848	-1.846	-1.844	-1.841	-1.836	-1.832	-1.826	-1.820	-1.814	-1.806	-1.798	-1.789	-1.780	-1.771	-1.760	-1.751	-1.740	-1.730	-1.719	-1.708	-1.698	-1.686	-1.675	-1.664	-1.652	-1.641	-1.630	-1.620	-1.609	-1.600	-1.590	-1.581	-1.571	-1.564	-1.556	-1.548	-1.541	-1.535	-1.529	-1.524	-1.520	-1.515	-1.512	-1.510	-1.508	-1.506	-1.505	-1.506	-1.506	-1.508	-1.510	-1.512	-1.518	-1.520	-1.526	-1.531	-1.538	-1.544	-1.551	-1.560	-1.568	-1.576	-1.588	-1.596	-1.606	-1.619	-1.629	-1.641	-1.654	-1.668	-1.681	-1.695	-1.709	-1.722	-1.736	-1.751	-1.768	-1.782	-1.798	-1.814	-1.829	-1.846	-1.862	-1.879	-1.895	-1.911	-1.929	-1.945	-1.962	-1.979	-1.995	-2.013	-2.029	-2.045	-2.062	-2.079	-2.095	-2.111	-2.128	-2.145	-2.160	-2.175	-2.191	-2.208	-2.222	-2.238	-2.252	-2.268	-2.282	-2.296	-2.311	-2.325	-2.338	-2.352	-2.366	-2.379	-2.391	-2.404	-2.416	-2.429	-2.441	-2.452	-2.464	-2.476	-2.486	-2.498	-2.508	-2.518	-2.528	-2.538	-2.548	-2.558	-2.566	-2.576	-2.584	-2.592	-2.600	-2.608	-2.616	-2.622	-2.630	-2.636	-2.642	-2.648	-2.652	-2.659	-2.662	-2.666	-2.671	-2.674	-2.678	-2.680	-2.681	-2.684	-2.685	-2.686	-2.685	-2.686	-2.685	-2.684	-2.682	-2.681	-2.679	-2.675	-2.672	-2.668	-2.665	-2.660	-2.654	-2.649	-2.642	-2.636	-2.630	-2.624	-2.616	-2.610	-2.601	-2.594	-2.586	-2.578	-2.570	-2.562	-2.552	-2.545	-2.536	-2.528	-2.520	-2.512	-2.504	-2.496	-2.489	-2.480	-2.474	-2.466	-2.460	-2.454	-2.446	-2.441	-2.435	-2.429	-2.425	-2.420	-2.418	-2.414	-2.410	-2.408	-2.405	-2.402	-2.401	-2.400	-2.399	-2.396	-2.396	-2.395	-2.396	-2.395	-2.395	-2.395	-2.395	-2.395	-2.396	-2.395	-2.395	-2.395	-2.394	-2.394	-2.392	-2.391	-2.391	-2.390	-2.388	-2.384	-2.381	-2.379	-2.374	-2.370	-2.365	-2.360	-2.354	-2.346	-2.340	-2.332	-2.322	-2.314	-2.304	-2.294	-2.282	-2.271	-2.259	-2.246	-2.232	-2.218	-2.202	-2.188	-2.170	-2.155	-2.138	-2.120	-2.102	-2.084	-2.066	-2.046	-2.026	-2.006	-1.988	-1.966	-1.945	-1.925	-1.904	-1.881	-1.861	-1.840	-1.818	-1.796	-1.775	-1.752	-1.732	-1.711	-1.690	-1.669	-1.649	-1.628	-1.608	-1.589	-1.568	-1.549	-1.529	-1.510	-1.492	-1.474	-1.456	-1.440	-1.422	-1.406	-1.390	-1.375	-1.360	-1.345	-1.331	-1.319	-1.306	-1.292	-1.281	-1.270	-1.260	-1.251	-1.241	-1.232	-1.225	-1.218	-1.211	-1.206	-1.200	-1.196	-1.191	-1.189	-1.186	-1.184	-1.182	-1.182	-1.182	-1.182	-1.184	-1.186	-1.189	-1.191	-1.195	-1.200	-1.206	-1.211	-1.218	-1.224	-1.231	-1.239	-1.248	-1.255	-1.265	-1.275	-1.285	-1.295	-1.305	-1.316	-1.328	-1.339	-1.350	-1.362	-1.374	-1.386	-1.398	-1.410	-1.421	-1.434	-1.445	-1.456	-1.469	-1.480	-1.491	-1.500	-1.511	-1.521	-1.530	-1.540	-1.548	-1.556	-1.564	-1.569	-1.576	-1.581	-1.586	-1.590	-1.592	-1.595	-1.596	-1.598	-1.598	-1.596	-1.594	-1.591	-1.588	-1.582	-1.578	-1.571	-1.564	-1.555	-1.548	-1.536	-1.526	-1.515	-1.502	-1.490	-1.478	-1.462	-1.448	-1.432	-1.416	-1.401	-1.384	-1.368	-1.349	-1.331	-1.314	-1.295	-1.276	-1.259	-1.240	-1.221	-1.204	-1.185	-1.169	-1.151	-1.134	-1.116	-1.101	-1.085	-1.069	-1.054	-1.039	-1.025	-1.011	-0.999	-0.986	-0.974	-0.962	-0.951	-0.941	-0.934	-0.924	-0.915	-0.908	-0.901	-0.894	-0.888	-0.884	-0.878	-0.874	-0.870	-0.866	-0.864	-0.860	-0.858	-0.855	-0.852	-0.850	-0.848	-0.845	-0.844	-0.841	-0.839	-0.838	-0.835	-0.832	-0.830	-0.828	-0.824	-0.820	-0.818	-0.812	-0.809	-0.805	-0.800	-0.794	-0.789	-0.782	-0.776	-0.770	-0.762	-0.756	-0.749	-0.740	-0.734	-0.725	-0.716	-0.708	-0.699	-0.690	-0.681	-0.671	-0.662	-0.652	-0.644	-0.634	-0.625	-0.616	-0.606	-0.599	-0.590	-0.582	-0.575	-0.568	-0.561	-0.554	-0.548	-0.541	-0.536	-0.531	-0.526	-0.524	-0.520	-0.518	-0.516	-0.515	-0.514	-0.514	-0.514	-0.515	-0.516	-0.519	-0.521	-0.525	-0.529	-0.532	-0.538	-0.544	-0.549	-0.555	-0.562	-0.570	-0.579	-0.586	-0.594	-0.604	-0.612	-0.621	-0.630	-0.639	-0.649	-0.659	-0.669	-0.679	-0.689	-0.698	-0.708	-0.716	-0.726	-0.735	-0.744	-0.754	-0.760	-0.769	-0.776	-0.784	-0.791	-0.798	-0.804	-0.810	-0.816	-0.820	-0.825	-0.830	-0.834	-0.838	-0.840	-0.841	-0.844	-0.846	-0.848	-0.848	-0.849	-0.848	-0.848	-0.848	-0.845	-0.845	-0.842	-0.841	-0.839	-0.836	-0.834	-0.831	-0.829	-0.825	-0.822	-0.819	-0.816	-0.812	-0.810	-0.806	-0.804	-0.800	-0.798	-0.792	-0.790	-0.788	-0.785	-0.782	-0.780	-0.776	-0.775	-0.772	-0.771	-0.770	-0.770	-0.769	-0.768	-0.766	-0.766	-0.768	-0.768	-0.768	-0.768	-0.769	-0.771	-0.771	-0.774	-0.775	-0.779	-0.780	-0.782	-0.785	-0.789	-0.792	-0.796	-0.800	-0.804	-0.806	-0.811	-0.818	-0.821	-0.826	-0.831	-0.839	-0.844	-0.850	-0.856	-0.862	-0.869	-0.876	-0.884	-0.890	-0.898	-0.905	-0.912	-0.921	-0.929	-0.938	-0.945	-0.955	-0.962	-0.972	-0.980	-0.990	-0.999	-1.009	-1.019	-1.029	-1.039	-1.049	-1.059	-1.069	-1.079	-1.089	-1.100	-1.110	-1.121	-1.132	-1.142	-1.154	-1.164	-1.175	-1.185	-1.196	-1.206	-1.218	-1.229	-1.239	-1.249	-1.260	-1.270	-1.280	-1.291	-1.301	-1.311	-1.321	-1.331	-1.340	-1.351	-1.361	-1.369	-1.379	-1.388	-1.398	-1.406	-1.416	-1.424	-1.432	-1.441	-1.449	-1.456	-1.465	-1.472	-1.480	-1.488	-1.495	-1.502	-1.510	-1.518	-1.525	-1.531	-1.539	-1.545	-1.552	-1.559	-1.565	-1.571	-1.578	-1.584	-1.590	-1.596	-1.601	-1.609	-1.614	-1.620	-1.625	-1.631	-1.636	-1.641	-1.646	-1.652	-1.658	-1.661	-1.666	-1.672	-1.678	-1.681	-1.686	-1.691	-1.695	-1.700	-1.702	-1.706	-1.709	-1.712	-1.716	-1.718	-1.720	-1.722	-1.725	-1.725	-1.726	-1.728	-1.728	-1.726	-1.726	-1.725	-1.724	-1.722	-1.720	-1.716	-1.714	-1.710	-1.705	-1.701	-1.696	-1.690	-1.685	-1.678	-1.671	-1.662	-1.655	-1.646	-1.638	-1.628	-1.618	-1.609	-1.598	-1.588	-1.575	-1.564	-1.552	-1.540	-1.529	-1.515	-1.502	-1.490	-1.478	-1.464	-1.451	-1.438	-1.426	-1.412	-1.399	-1.386	-1.372	-1.359	-1.348	-1.335	-1.321	-1.309	-1.298	-1.285	-1.274	-1.261	-1.250	-1.238	-1.228	-1.216	-1.206	-1.196	-1.188	-1.178	-1.169	-1.160	-1.151	-1.144	-1.135	-1.128	-1.119	-1.112	-1.105	-1.098	-1.092	-1.086	-1.079	-1.074	-1.068	-1.062	-1.058	-1.051	-1.046	-1.042	-1.036	-1.032	-1.028	-1.022	-1.019	-1.014	-1.010	-1.006	-1.002	-0.998	-0.994	-0.990	-0.986	-0.982	-0.978	-0.975	-0.970	-0.965	-0.961	-0.956	-0.952	-0.949	-0.944	-0.939	-0.934	-0.929	-0.924	-0.919	-0.914	-0.909	-0.904	-0.898	-0.891	-0.886	-0.880	-0.872	-0.868	-0.860	-0.854	-0.848	-0.840	-0.832	-0.826	-0.818	-0.810	-0.802	-0.794	-0.786	-0.778	-0.770	-0.761	-0.752	-0.745	-0.735	-0.728	-0.719	-0.710	-0.701	-0.692	-0.684	-0.675	-0.666	-0.659	-0.650	-0.642	-0.635	-0.628	-0.619	-0.612	-0.604	-0.598	-0.590	-0.585	-0.579	-0.574	-0.568	-0.562	-0.558	-0.554	-0.549	-0.545	-0.542	-0.541	-0.540	-0.538	-0.536	-0.536	-0.536	-0.538	-0.539	-0.541	-0.544	-0.546	-0.550	-0.554	-0.559	-0.564	-0.570	-0.575	-0.582	-0.590	-0.599	-0.606	-0.616	-0.625	-0.635	-0.645	-0.654	-0.665	-0.679	-0.690	-0.702	-0.715	-0.728	-0.740	-0.754	-0.768	-0.780	-0.794	-0.809	-0.822	-0.838	-0.850	-0.865	-0.879	-0.892	-0.908	-0.921	-0.935	-0.948	-0.961	-0.974	-0.989	-1.001	-1.014	-1.026	-1.039	-1.051	-1.062	-1.074	-1.085	-1.096	-1.106	-1.118	-1.128	-1.138	-1.148	-1.156	-1.165	-1.174	-1.182	-1.190	-1.198	-1.205	-1.212	-1.219	-1.225	-1.231	-1.238	-1.244	-1.249	-1.252	-1.258	-1.262	-1.266	-1.270	-1.274	-1.278	-1.280	-1.282	-1.285	-1.288	-1.289	-1.290	-1.290	-1.290	-1.291	-1.290	-1.289	-1.289	-1.286	-1.284	-1.281	-1.278	-1.274	-1.270	-1.266	-1.260	-1.255	-1.249	-1.242	-1.235	-1.228	-1.220	-1.211	-1.201	-1.191	-1.181	-1.171	-1.160	-1.149	-1.136	-1.124	-1.112	-1.099	-1.085	-1.071	-1.058	-1.045	-1.031	-1.016	-1.001	-0.988	-0.972	-0.960	-0.946	-0.932	-0.919	-0.906	-0.892	-0.880	-0.869	-0.856	-0.846	-0.835	-0.825	-0.815	-0.806	-0.799	-0.791	-0.785	-0.779	-0.774	-0.769	-0.765	-0.764	-0.761	-0.760	-0.760	-0.761	-0.762	-0.764	-0.768	-0.771	-0.776	-0.781	-0.788	-0.792	-0.800	-0.808	-0.818	-0.825	-0.835	-0.845	-0.855	-0.865	-0.876	-0.888	-0.899	-0.911	-0.922	-0.934	-0.945	-0.958	-0.968	-0.980	-0.992	-1.002	-1.014	-1.025	-1.036	-1.046	-1.056	-1.066	-1.075	-1.084	-1.092	-1.101	-1.109	-1.115	-1.122	-1.130	-1.135	-1.140	-1.145	-1.150	-1.154	-1.158	-1.160	-1.162	-1.166	-1.169	-1.171	-1.172	-1.174	-1.175	-1.175	-1.176	-1.176	-1.176	-1.178	-1.176	-1.176	-1.175	-1.175	-1.175	-1.174	-1.172	-1.172	-1.171	-1.170	-1.171	-1.170	-1.170	-1.170	-1.169	-1.170	-1.170	-1.171	-1.171	-1.172	-1.174	-1.176	-1.176	-1.179	-1.180	-1.182	-1.186	-1.189	-1.192	-1.195	-1.199	-1.202	-1.208	-1.211	-1.215	-1.220	-1.224	-1.229	-1.234	-1.239	-1.244	-1.250	-1.255	-1.261	-1.266	-1.271	-1.276	-1.282	-1.288	-1.292	-1.299	-1.304	-1.309	-1.315	-1.320	-1.325	-1.330	-1.334	-1.338	-1.342	-1.346	-1.350	-1.354	-1.356	-1.359	-1.362	-1.365	-1.366	-1.369	-1.370	-1.372	-1.374	-1.375	-1.376	-1.378	-1.378	-1.379	-1.378	-1.379	-1.379	-1.379	-1.379	-1.379	-1.379	-1.379	-1.379	-1.379	-1.379	-1.378	-1.379	-1.378	-1.379	-1.379	-1.380	-1.381	-1.381	-1.382	-1.385	-1.386	-1.388	-1.391	-1.394	-1.396	-1.400	-1.402	-1.406	-1.411	-1.415	-1.421	-1.426	-1.432	-1.439	-1.445	-1.452	-1.460	-1.468	-1.476	-1.484	-1.491	-1.500	-1.510	-1.519	-1.528	-1.538	-1.548	-1.558	-1.568	-1.576	-1.586	-1.596	-1.605	-1.614	-1.624	-1.632	-1.641	-1.650	-1.658	-1.665	-1.674	-1.681	-1.688	-1.694	-1.700	-1.705	-1.711	-1.716	-1.719	-1.724	-1.726	-1.728	-1.730	-1.731	-1.731	-1.732	-1.731	-1.731	-1.729	-1.726	-1.724	-1.720	-1.716	-1.712	-1.708	-1.702	-1.696	-1.690	-1.684	-1.678	-1.670	-1.662	-1.654	-1.645	-1.638	-1.629	-1.619	-1.610	-1.601	-1.591	-1.582	-1.572	-1.562	-1.554	-1.542	-1.532	-1.524	-1.514	-1.504	-1.494	-1.485	-1.475	-1.465	-1.455	-1.446	-1.436	-1.426	-1.418	-1.409	-1.400	-1.391	-1.382	-1.374	-1.365	-1.358	-1.349	-1.341	-1.334	-1.326	-1.320	-1.312	-1.306	-1.300	-1.294	-1.288	-1.282	-1.278	-1.272	-1.268	-1.264	-1.260	-1.256	-1.254	-1.251	-1.249	-1.246	-1.245	-1.245	-1.246	-1.245	-1.246	-1.248	-1.251	-1.254	-1.256	-1.260	-1.265	-1.269	-1.274	-1.280	-1.286	-1.292	-1.300	-1.308	-1.315	-1.325	-1.332	-1.342	-1.351	-1.361	-1.371	-1.381	-1.391	-1.401	-1.411	-1.421	-1.432	-1.442	-1.452	-1.462	-1.472	-1.481	-1.491	-1.500	-1.509	-1.516	-1.524	-1.532	-1.539	-1.546	-1.550	-1.556	-1.561	-1.565	-1.568	-1.571	-1.574	-1.576	-1.576	-1.576	-1.578	-1.576	-1.575	-1.574	-1.571	-1.570	-1.566	-1.562	-1.559	-1.555	-1.551	-1.546	-1.541	-1.536	-1.530	-1.525	-1.519	-1.514	-1.509	-1.504	-1.499	-1.494	-1.488	-1.484	-1.480	-1.476	-1.472	-1.470	-1.466	-1.464	-1.464	-1.461	-1.460	-1.460	-1.460	-1.460	-1.462	-1.464	-1.465	-1.468	-1.471	-1.474	-1.479	-1.484	-1.488	-1.494	-1.500	-1.506	-1.511	-1.519	-1.526	-1.534	-1.541	-1.550	-1.558	-1.566	-1.575	-1.584	-1.591	-1.601	-1.609	-1.619	-1.628	-1.635	-1.644	-1.652	-1.660	-1.669	-1.676	-1.685	-1.691	-1.699	-1.706	-1.712	-1.719	-1.724	-1.730	-1.734	-1.740	-1.744	-1.749	-1.752	-1.756	-1.760	-1.761	-1.764	-1.765	-1.766	-1.768	-1.768	-1.766	-1.768	-1.766	-1.764	-1.762	-1.760	-1.758	-1.754	-1.751	-1.746	-1.741	-1.736	-1.731	-1.726	-1.719	-1.711	-1.705	-1.698	-1.690	-1.680	-1.671	-1.662	-1.652	-1.642	-1.632	-1.622	-1.610	-1.599	-1.586	-1.575	-1.564	-1.550	-1.538	-1.524	-1.510	-1.498	-1.484	-1.469	-1.456	-1.442	-1.428	-1.415	-1.400	-1.386	-1.372	-1.359	-1.345	-1.331	-1.319	-1.306	-1.294	-1.281	-1.269	-1.256	-1.245	-1.234	-1.224	-1.212	-1.204	-1.194	-1.185	-1.178	-1.169	-1.161	-1.155	-1.149	-1.144	-1.139	-1.135	-1.131	-1.128	-1.124	-1.121	-1.121	-1.119	-1.118	-1.118	-1.118	-1.118	-1.119	-1.119	-1.120	-1.121	-1.122	-1.125	-1.128	-1.130	-1.131	-1.134	-1.136	-1.138	-1.141	-1.142	-1.145	-1.146	-1.148	-1.149	-1.150	-1.150	-1.151	-1.150	-1.149	-1.149	-1.148	-1.146	-1.142	-1.140	-1.136	-1.131	-1.128	-1.122	-1.116	-1.110	-1.104	-1.096	-1.089	-1.080	-1.071	-1.062	-1.052	-1.042	-1.032	-1.022	-1.011	-1.000	-0.989	-0.978	-0.966	-0.954	-0.941	-0.929	-0.918	-0.904	-0.892	-0.879	-0.866	-0.855	-0.842	-0.830	-0.816	-0.804	-0.792	-0.781	-0.770	-0.759	-0.749	-0.738	-0.728	-0.716	-0.706	-0.698	-0.688	-0.678	-0.670	-0.661	-0.654	-0.645	-0.638	-0.629	-0.622	-0.615	-0.609	-0.601	-0.595	-0.590	-0.584	-0.578	-0.571	-0.568	-0.562	-0.559	-0.554	-0.550	-0.545	-0.541	-0.536	-0.532	-0.529	-0.524	-0.521	-0.518	-0.514	-0.511	-0.507	-0.504	-0.500	-0.498	-0.495	-0.491	-0.489	-0.485	-0.484	-0.481	-0.478	-0.475	-0.474	-0.471	-0.468	-0.466	-0.464	-0.462	-0.461	-0.459	-0.458	-0.456	-0.455	-0.455	-0.454	-0.454	-0.452	-0.452	-0.452	-0.452	-0.454	100.000	5.000	2.000	1.000	5.000	0.000	0.000	0.000	0.000	0.000	0.000	0.000	0.000	0.000	0.000	0.000	0.000	0.000	-1.180	-1.176	-1.174	-1.171	-1.168	-1.165	-1.162	-1.162	-1.160	-1.159	-1.159	-1.159	-1.160	-1.159	-1.160	-1.162	-1.164	-1.166	-1.169	-1.171	-1.174	-1.179	-1.181	-1.186	-1.191	-1.196	-1.201	-1.208	-1.214	-1.220	-1.228	-1.234	-1.242	-1.249	-1.258	-1.266	-1.274	-1.282	-1.292	-1.300	-1.310	-1.319	-1.330	-1.339	-1.350	-1.360	-1.370	-1.380	-1.391	-1.401	-1.411	-1.422	-1.432	-1.442	-1.452	-1.464	-1.475	-1.485	-1.495	-1.505	-1.515	-1.526	-1.535	-1.546	-1.556	-1.565	-1.575	-1.586	-1.596	-1.605	-1.614	-1.624	-1.632	-1.644	-1.652	-1.661	-1.670	-1.680	-1.689	-1.698	-1.706	-1.715	-1.724	-1.734	-1.741	-1.751	-1.759	-1.768	-1.775	-1.784	-1.792	-1.801	-1.809	-1.818	-1.826	-1.834	-1.841	-1.850	-1.856	-1.865	-1.871	-1.879	-1.885	-1.891	-1.899	-1.904	-1.911	-1.916	-1.921	-1.928	-1.931	-1.936	-1.940	-1.945	-1.948	-1.951	-1.955	-1.956	-1.959	-1.961	-1.961	-1.962	-1.962	-1.962	-1.961	-1.960	-1.960	-1.958	-1.955	-1.952	-1.950	-1.946	-1.942	-1.938	-1.934	-1.929	-1.924	-1.919	-1.914	-1.909	-1.901	-1.896	-1.890	-1.885	-1.879	-1.872	-1.866	-1.861	-1.854	-1.849	-1.844	-1.839	-1.832	-1.828	-1.824	-1.819	-1.814	-1.811	-1.806	-1.802	-1.801	-1.798	-1.795	-1.792	-1.792	-1.790	-1.789	-1.789	-1.788	-1.788	-1.789	-1.789	-1.789	-1.790	-1.791	-1.791	-1.794	-1.795	-1.795	-1.796	-1.799	-1.800	-1.802	-1.804	-1.805	-1.806	-1.808	-1.808	-1.810	-1.810	-1.810	-1.811	-1.810	-1.811	-1.810	-1.810	-1.808	-1.806	-1.805	-1.802	-1.801	-1.798	-1.795	-1.791	-1.789	-1.786	-1.781	-1.778	-1.774	-1.769	-1.764	-1.760	-1.755	-1.751	-1.746	-1.741	-1.738	-1.732	-1.729	-1.725	-1.721	-1.719	-1.715	-1.712	-1.709	-1.706	-1.705	-1.704	-1.702	-1.701	-1.701	-1.702	-1.704	-1.705	-1.708	-1.710	-1.712	-1.718	-1.721	-1.726	-1.732	-1.738	-1.746	-1.754	-1.760	-1.769	-1.779	-1.788	-1.799	-1.810	-1.821	-1.832	-1.845	-1.856	-1.869	-1.884	-1.896	-1.910	-1.925	-1.939	-1.952	-1.968	-1.982	-1.998	-2.013	-2.027	-2.041	-2.056	-2.070	-2.085	-2.099	-2.114	-2.128	-2.141	-2.155	-2.168	-2.180	-2.192	-2.204	-2.216	-2.226	-2.238	-2.248	-2.256	-2.266	-2.275	-2.282	-2.290	-2.296	-2.302	-2.308	-2.314	-2.318	-2.321	-2.325	-2.328	-2.330	-2.331	-2.332	-2.335	-2.335	-2.335	-2.335	-2.335	-2.334	-2.331	-2.330	-2.329	-2.328	-2.325	-2.322	-2.320	-2.318	-2.315	-2.312	-2.311	-2.309	-2.305	-2.304	-2.302	-2.300	-2.299	-2.296	-2.296	-2.296	-2.296	-2.296	-2.298	-2.299	-2.301	-2.302	-2.305	-2.308	-2.312	-2.315	-2.321	-2.325	-2.331	-2.338	-2.344	-2.352	-2.360	-2.368	-2.376	-2.386	-2.396	-2.405	-2.416	-2.425	-2.436	-2.449	-2.459	-2.471	-2.482	-2.495	-2.508	-2.519	-2.531	-2.542	-2.554	-2.565	-2.576	-2.588	-2.598	-2.608	-2.616	-2.626	-2.635	-2.642	-2.651	-2.656	-2.664	-2.669	-2.674	-2.679	-2.682	-2.685	-2.686	-2.688	-2.689	-2.689	-2.686	-2.685	-2.681	-2.679	-2.674	-2.669	-2.662	-2.656	-2.649	-2.639	-2.631	-2.621	-2.611	-2.601	-2.589	-2.578	-2.565	-2.551	-2.539	-2.524	-2.510	-2.496	-2.480	-2.465	-2.450	-2.435	-2.419	-2.402	-2.388	-2.371	-2.355	-2.339	-2.322	-2.306	-2.290	-2.275	-2.258	-2.242	-2.226	-2.210	-2.194	-2.179	-2.164	-2.149	-2.132	-2.118	-2.104	-2.089	-2.075	-2.061	-2.047	-2.034	-2.021	-2.007	-1.995	-1.984	-1.972	-1.960	-1.949	-1.939	-1.928	-1.916	-1.908	-1.898	-1.889	-1.881	-1.872	-1.866	-1.859	-1.851	-1.846	-1.841	-1.836	-1.831	-1.829	-1.826	-1.824	-1.822	-1.821	-1.822	-1.821	-1.822	-1.825	-1.828	-1.830	-1.835	-1.839	-1.844	-1.849	-1.856	-1.864	-1.871	-1.879	-1.888	-1.898	-1.906	-1.916	-1.926	-1.938	-1.949	-1.959	-1.971	-1.982	-1.994	-2.006	-2.016	-2.029	-2.040	-2.051	-2.061	-2.072	-2.082	-2.092	-2.102	-2.112	-2.121	-2.129	-2.136	-2.144	-2.150	-2.155	-2.160	-2.165	-2.169	-2.172	-2.175	-2.176	-2.178	-2.179	-2.178	-2.179	-2.176	-2.174	-2.172	-2.170	-2.168	-2.164	-2.159	-2.155	-2.150	-2.145	-2.140	-2.135	-2.130	-2.124	-2.119	-2.114	-2.109	-2.105	-2.099	-2.095	-2.092	-2.089	-2.086	-2.084	-2.081	-2.080	-2.079	-2.078	-2.079	-2.079	-2.080	-2.082	-2.084	-2.086	-2.090	-2.094	-2.100	-2.104	-2.110	-2.116	-2.122	-2.129	-2.136	-2.145	-2.151	-2.160	-2.168	-2.176	-2.185	-2.194	-2.204	-2.211	-2.220	-2.229	-2.238	-2.248	-2.256	-2.264	-2.271	-2.279	-2.286	-2.294	-2.300	-2.306	-2.312	-2.318	-2.322	-2.326	-2.330	-2.332	-2.335	-2.338	-2.339	-2.340	-2.340	-2.340	-2.340	-2.338	-2.336	-2.334	-2.331	-2.326	-2.322	-2.318	-2.312	-2.306	-2.299	-2.292	-2.285	-2.278	-2.269	-2.259	-2.249	-2.240	-2.229	-2.218	-2.206	-2.194	-2.182	-2.170	-2.156	-2.141	-2.128	-2.112	-2.098	-2.081	-2.065	-2.049	-2.033	-2.016	-1.999	-1.980	-1.962	-1.942	-1.925	-1.905	-1.885	-1.865	-1.845	-1.824	-1.804	-1.782	-1.760	-1.740	-1.719	-1.696	-1.675	-1.654	-1.631	-1.610	-1.588	-1.566	-1.545	-1.524	-1.502	-1.481	-1.460	-1.440	-1.420	-1.400	-1.380	-1.361	-1.341	-1.322	-1.305	-1.288	-1.271	-1.254	-1.238	-1.221	-1.206	-1.192	-1.178	-1.164	-1.151	-1.139	-1.126	-1.114	-1.102	-1.092	-1.082	-1.071	-1.061	-1.052	-1.044	-1.034	-1.026	-1.016	-1.009	-1.000	-0.992	-0.985	-0.976	-0.969	-0.960	-0.952	-0.944	-0.935	-0.928	-0.919	-0.909	-0.900	-0.890	-0.880	-0.870	-0.859	-0.849	-0.838	-0.825	-0.812	-0.800	-0.788	-0.774	-0.761	-0.746	-0.732	-0.718	-0.702	-0.688	-0.672	-0.658	-0.641	-0.626	-0.610	-0.595	-0.579	-0.564	-0.548	-0.532	-0.518	-0.502	-0.488	-0.472	-0.459	-0.446	-0.432	-0.420	-0.406	-0.395	-0.384	-0.372	-0.362	-0.352	-0.342	-0.334	-0.326	-0.320	-0.314	-0.308	-0.302	-0.298	-0.294	-0.291	-0.288	-0.285	-0.284	-0.284	-0.284	-0.284	-0.284	-0.285	-0.288	-0.289	-0.291	-0.295	-0.298	-0.300	-0.304	-0.308	-0.311	-0.316	-0.321	-0.325	-0.330	-0.335	-0.340	-0.344	-0.350	-0.355	-0.359	-0.365	-0.369	-0.374	-0.379	-0.382	-0.388	-0.392	-0.395	-0.400	-0.404	-0.408	-0.411	-0.414	-0.418	-0.420	-0.424	-0.426	-0.430	-0.432	-0.435	-0.439	-0.441	-0.445	-0.448	-0.450	-0.452	-0.456	-0.460	-0.462	-0.466	-0.469	-0.474	-0.476	-0.481	-0.485	-0.489	-0.492	-0.498	-0.501	-0.506	-0.512	-0.516	-0.522	-0.528	-0.532	-0.540	-0.545	-0.551	-0.556	-0.564	-0.570	-0.576	-0.584	-0.591	-0.598	-0.605	-0.612	-0.620	-0.628	-0.636	-0.642	-0.651	-0.659	-0.666	-0.674	-0.681	-0.689	-0.696	-0.704	-0.711	-0.719	-0.725	-0.734	-0.741	-0.749	-0.755	-0.762	-0.769	-0.775	-0.781	-0.788	-0.792	-0.799	-0.805	-0.809	-0.815	-0.819	-0.822	-0.828	-0.830	-0.834	-0.836	-0.839	-0.840	-0.842	-0.844	-0.845	-0.845	-0.844	-0.844	-0.844	-0.842	-0.840	-0.839	-0.835	-0.832	-0.828	-0.824	-0.820	-0.814	-0.808	-0.801	-0.796	-0.789	-0.781	-0.772	-0.764	-0.755	-0.746	-0.736	-0.728	-0.718	-0.706	-0.696	-0.686	-0.675	-0.664	-0.652	-0.641	-0.630	-0.620	-0.609	-0.598	-0.586	-0.575	-0.565	-0.555	-0.545	-0.534	-0.525	-0.516	-0.507	-0.500	-0.491	-0.485	-0.478	-0.471	-0.466	-0.460	-0.456	-0.452	-0.449	-0.446	-0.445	-0.444	-0.445	-0.445	-0.446	-0.449	-0.452	-0.456	-0.460	-0.465	-0.471	-0.478	-0.485	-0.494	-0.502	-0.511	-0.521	-0.531	-0.542	-0.555	-0.566	-0.579	-0.592	-0.605	-0.620	-0.635	-0.650	-0.665	-0.681	-0.696	-0.712	-0.729	-0.745	-0.761	-0.778	-0.795	-0.811	-0.829	-0.845	-0.861	-0.878	-0.894	-0.909	-0.925	-0.941	-0.958	-0.971	-0.986	-0.999	-1.014	-1.028	-1.040	-1.054	-1.065	-1.078	-1.089	-1.100	-1.109	-1.119	-1.128	-1.136	-1.144	-1.150	-1.158	-1.162	-1.169	-1.174	-1.178	-1.181	-1.184	-1.186	-1.189	-1.191	-1.191	-1.191	-1.191	-1.190	-1.190	-1.188	-1.185	-1.182	-1.180	-1.176	-1.172	-1.168	-1.164	-1.159	-1.154	-1.148	-1.142	-1.138	-1.131	-1.125	-1.119	-1.112	-1.106	-1.100	-1.094	-1.086	-1.080	-1.075	-1.069	-1.062	-1.055	-1.050	-1.045	-1.039	-1.034	-1.029	-1.026	-1.021	-1.018	-1.014	-1.010	-1.008	-1.005	-1.004	-1.001	-1.000	-0.999	-0.999	-0.998	-0.999	-1.000	-1.000	-1.002	-1.004	-1.008	-1.011	-1.015	-1.020	-1.025	-1.030	-1.035	-1.041	-1.049	-1.055	-1.062	-1.071	-1.080	-1.089	-1.098	-1.109	-1.118	-1.129	-1.139	-1.151	-1.161	-1.174	-1.185	-1.199	-1.210	-1.221	-1.235	-1.249	-1.260	-1.274	-1.286	-1.300	-1.312	-1.325	-1.338	-1.350	-1.362	-1.374	-1.385	-1.396	-1.406	-1.418	-1.428	-1.436	-1.445	-1.454	-1.460	-1.468	-1.474	-1.479	-1.482	-1.488	-1.490	-1.490	-1.492	-1.491	-1.491	-1.489	-1.486	-1.481	-1.478	-1.471	-1.464	-1.456	-1.448	-1.438	-1.428	-1.416	-1.404	-1.390	-1.376	-1.361	-1.345	-1.330	-1.312	-1.295	-1.278	-1.259	-1.241	-1.221	-1.201	-1.182	-1.162	-1.144	-1.124	-1.104	-1.084	-1.064	-1.045	-1.026	-1.008	-0.990	-0.972	-0.955	-0.939	-0.924	-0.909	-0.895	-0.881	-0.869	-0.858	-0.846	-0.836	-0.828	-0.820	-0.815	-0.809	-0.804	-0.801	-0.799	-0.796	-0.796	-0.798	-0.800	-0.802	-0.806	-0.811	-0.819	-0.825	-0.832	-0.841	-0.851	-0.861	-0.872	-0.884	-0.896	-0.910	-0.924	-0.938	-0.951	-0.966	-0.982	-0.998	-1.015	-1.031	-1.049	-1.066	-1.082	-1.101	-1.119	-1.136	-1.155	-1.172	-1.190	-1.209	-1.226	-1.244	-1.261	-1.280	-1.296	-1.314	-1.330	-1.348	-1.365	-1.381	-1.398	-1.412	-1.430	-1.445	-1.460	-1.475	-1.490	-1.505	-1.520	-1.534	-1.546	-1.561	-1.574	-1.588	-1.600	-1.612	-1.625	-1.636	-1.648	-1.659	-1.670	-1.679	-1.690	-1.699	-1.709	-1.718	-1.726	-1.734	-1.741	-1.748	-1.755	-1.761	-1.768	-1.771	-1.776	-1.781	-1.784	-1.786	-1.789	-1.791	-1.791	-1.792	-1.792	-1.791	-1.790	-1.789	-1.786	-1.782	-1.779	-1.775	-1.769	-1.765	-1.758	-1.751	-1.745	-1.738	-1.730	-1.721	-1.711	-1.702	-1.692	-1.682	-1.670	-1.660	-1.649	-1.636	-1.624	-1.611	-1.599	-1.586	-1.574	-1.560	-1.548	-1.534	-1.520	-1.506	-1.494	-1.480	-1.466	-1.452	-1.440	-1.426	-1.414	-1.400	-1.386	-1.374	-1.360	-1.348	-1.335	-1.322	-1.310	-1.298	-1.285	-1.272	-1.260	-1.248	-1.235	-1.222	-1.210	-1.198	-1.185	-1.172	-1.160	-1.148	-1.135	-1.121	-1.109	-1.095	-1.081	-1.068	-1.055	-1.040	-1.025	-1.011	-0.996	-0.981	-0.966	-0.950	-0.935	-0.919	-0.902	-0.886	-0.869	-0.851	-0.834	-0.816	-0.800	-0.781	-0.764	-0.745	-0.726	-0.706	-0.689	-0.670	-0.650	-0.631	-0.612	-0.594	-0.574	-0.555	-0.536	-0.516	-0.498	-0.478	-0.459	-0.440	-0.421	-0.404	-0.385	-0.366	-0.349	-0.331	-0.312	-0.296	-0.279	-0.261	-0.244	-0.229	-0.212	-0.196	-0.181	-0.166	-0.151	-0.136	-0.122	-0.109	-0.095	-0.081	-0.069	-0.056	-0.044	-0.031	-0.021	-0.010	0.001	0.011	0.021	0.031	0.041	0.050	0.058	0.066	0.075	0.084	0.090	0.098	0.104	0.109	0.115	0.121	0.126	0.131	0.136	0.140	0.145	0.149	0.152	0.156	0.160	0.162	0.165	0.169	0.171	0.172	0.175	0.176	0.178	0.180	0.181	0.184	0.184	0.184	0.186	0.186	0.186	0.188	0.188	0.188	0.188	0.188	0.188	0.186	0.185	0.185	0.182	0.181	0.180	0.178	0.175	0.174	0.170	0.168	0.164	0.160	0.156	0.151	0.146	0.140	0.134	0.128	0.120	0.112	0.105	0.098	0.088	0.079	0.068	0.056	0.045	0.032	0.021	0.008	-0.008	-0.021	-0.036	-0.052	-0.068	-0.085	-0.102	-0.119	-0.138	-0.156	-0.176	-0.195	-0.215	-0.235	-0.256	-0.276	-0.296	-0.316	-0.338	-0.359	-0.381	-0.401	-0.422	-0.444	-0.464	-0.485	-0.504	-0.524	-0.544	-0.562	-0.581	-0.599	-0.618	-0.635	-0.650	-0.666	-0.681	-0.698	-0.711	-0.725	-0.738	-0.750	-0.761	-0.772	-0.782	-0.791	-0.800	-0.809	-0.815	-0.822	-0.829	-0.834	-0.839	-0.842	-0.846	-0.849	-0.851	-0.854	-0.854	-0.856	-0.856	-0.858	-0.858	-0.856	-0.855	-0.854	-0.852	-0.851	-0.850	-0.849	-0.846	-0.844	-0.841	-0.839	-0.836	-0.832	-0.830	-0.826	-0.824	-0.820	-0.816	-0.812	-0.809	-0.806	-0.802	-0.799	-0.795	-0.791	-0.789	-0.785	-0.781	-0.778	-0.772	-0.769	-0.765	-0.760	-0.756	-0.752	-0.748	-0.742	-0.738	-0.734	-0.729	-0.725	-0.720	-0.714	-0.710	-0.705	-0.699	-0.694	-0.688	-0.681	-0.676	-0.670	-0.665	-0.660	-0.654	-0.648	-0.641	-0.635	-0.629	-0.622	-0.616	-0.611	-0.604	-0.598	-0.591	-0.584	-0.578	-0.571	-0.564	-0.558	-0.552	-0.545	-0.539	-0.531	-0.525	-0.519	-0.510	-0.504	-0.495	-0.488	-0.481	-0.474	-0.466	-0.459	-0.451	-0.444	-0.436	-0.428	-0.420	-0.412	-0.404	-0.396	-0.388	-0.379	-0.370	-0.361	-0.352	-0.344	-0.335	-0.325	-0.316	-0.306	-0.298	-0.288	-0.279	-0.270	-0.260	-0.250	-0.241	-0.231	-0.222	-0.214	-0.204	-0.195	-0.186	-0.176	-0.169	-0.160	-0.152	-0.144	-0.135	-0.128	-0.120	-0.112	-0.106	-0.099	-0.092	-0.088	-0.081	-0.076	-0.071	-0.066	-0.061	-0.058	-0.054	-0.051	-0.049	-0.045	-0.042	-0.040	-0.039	-0.038	-0.036	-0.035	-0.034	-0.035	-0.035	-0.034	-0.034	-0.035	-0.035	-0.035	-0.035	-0.036	-0.036	-0.036	-0.038	-0.040	-0.040	-0.041	-0.042	-0.044	-0.044	-0.045	-0.046	-0.048	-0.048	-0.049	-0.049	-0.050	-0.051	-0.050	-0.051	-0.052	-0.052	-0.052	-0.054	-0.054	-0.055	-0.055	-0.056	-0.056	-0.059	-0.060	-0.061	-0.062	-0.064	-0.065	-0.066	-0.069	-0.070	-0.072	-0.074	-0.076	-0.080	-0.081	-0.084	-0.086	-0.089	-0.091	-0.094	-0.098	-0.100	-0.101	-0.105	-0.108	-0.110	-0.112	-0.115	-0.116	-0.119	-0.120	-0.121	-0.122	-0.122	-0.124	-0.124	-0.124	-0.122	-0.122	-0.120	-0.119	-0.116	-0.114	-0.110	-0.105	-0.100	-0.096	-0.090	-0.085	-0.078	-0.072	-0.065	-0.056	-0.049	-0.039	-0.030	-0.020	-0.011	-0.001	0.010	0.021	0.031	0.042	0.054	0.065	0.078	0.090	0.101	0.114	0.125	0.138	0.149	0.161	0.171	0.182	0.194	0.204	0.215	0.225	0.234	0.242	0.252	0.260	0.269	0.275	0.282	0.289	0.295	0.300	0.305	0.310	0.314	0.316	0.320	0.322	0.324	0.326	0.326	0.326	0.326	0.326	0.325	0.324	0.322	0.321	0.319	0.315	0.312	0.310	0.306	0.304	0.299	0.295	0.291	0.288	0.282	0.279	0.275	0.271	0.266	0.262	0.259	0.254	0.250	0.246	0.244	0.240	0.236	0.234	0.231	0.228	0.226	0.224	0.221	0.220	0.219	0.218	0.216	0.216	0.216	0.215	0.216	0.216	0.219	0.220	0.221	0.222	0.224	0.226	0.229	0.232	0.235	0.239	0.241	0.245	0.250	0.254	0.258	0.262	0.268	0.272	0.278	0.281	0.286	0.292	0.298	0.304	0.309	0.314	0.320	0.325	0.331	0.336	0.341	0.348	0.352	0.358	0.361	0.366	0.371	0.376	0.380	0.384	0.388	0.391	0.392	0.396	0.399	0.401	0.402	0.405	0.406	0.406	0.408	0.406	0.408	0.408	0.405	0.405	0.402	0.400	0.399	0.395	0.394	0.390	0.386	0.382	0.378	0.374	0.370	0.364	0.359	0.352	0.348	0.341	0.334	0.328	0.321	0.315	0.308	0.301	0.295	0.288	0.280	0.274	0.268	0.260	0.252	0.246	0.239	0.231	0.224	0.218	0.211	0.204	0.198	0.190	0.184	0.178	0.171	0.165	0.160	0.154	0.149	0.141	0.138	0.132	0.128	0.122	0.118	0.114	0.109	0.105	0.101	0.096	0.094	0.089	0.086	0.082	0.080	0.075	0.072	0.069	0.068	0.064	0.061	0.058	0.054	0.052	0.049	0.046	0.042	0.040	0.036	0.032	0.030	0.026	0.022	0.020	0.016	0.012	0.010	0.006	0.002	-0.001	-0.004	-0.008	-0.011	-0.015	-0.019	-0.022	-0.026	-0.030	-0.035	-0.038	-0.041	-0.045	-0.048	-0.051	-0.054	-0.056	-0.060	-0.061	-0.064	-0.066	-0.068	-0.069	-0.071	-0.071	-0.071	-0.071	-0.071	-0.069	-0.068	-0.065	-0.064	-0.061	-0.059	-0.054	-0.050	-0.045	-0.040	-0.034	-0.028	-0.020	-0.012	-0.005	0.004	0.014	0.024	0.035	0.046	0.058	0.070	0.084	0.096	0.111	0.126	0.142	0.159	0.175	0.192	0.210	0.229	0.248	0.266	0.286	0.308	0.329	0.350	0.372	0.394	0.416	0.440	0.464	0.488	0.512	0.536	0.561	0.588	0.612	0.640	0.665	0.692	0.719	0.746	0.774	0.800	0.828	0.855	0.882	0.910	0.936	0.964	0.992	1.019	1.046	1.072	1.100	1.128	1.154	1.180	1.206	1.232	1.258	1.282	1.308	1.332	1.356	1.380	1.404	1.425	1.446	1.468	1.488	1.508	1.526	1.545	1.562	1.580	1.595	1.610	1.625	1.639	1.651	1.662	1.674	1.684	1.692	1.700	1.708	1.715	1.720	1.725	1.728	1.731	1.734	1.735	1.735	1.735	1.734	1.731	1.728	1.724	1.720	1.714	1.708	1.701	1.695	1.686	1.679	1.669	1.660	1.650	1.640	1.630	1.620	1.609	1.598	1.586	1.574	1.562	1.551	1.539	1.528	1.515	1.504	1.491	1.480	1.468	1.458	1.445	1.434	1.424	1.411	1.401	1.392	1.382	1.372	1.364	1.355	1.346	1.339	1.330	1.322	1.316	1.310	1.304	1.298	1.291	1.288	1.281	1.278	1.272	1.270	1.265	1.261	1.259	1.256	1.254	1.250	1.248	1.245	1.242	1.241	1.239	1.236	1.235	1.234	1.231	1.230	1.226	1.225	1.224	1.220	1.219	1.215	1.212	1.209	1.206	1.202	1.199	1.195	1.191	1.188	1.182	1.178	1.171	1.165	1.160	1.152	1.148	1.140	1.134	1.125	1.118	1.110	1.101	1.092	1.084	1.075	1.066	1.056	1.046	1.036	1.026	1.015	1.004	0.995	0.982	0.971	0.961	0.949	0.939	0.928	0.916	0.905	0.894	0.884	0.872	0.861	0.851	0.840	0.830	0.820	0.810	0.801	0.791	0.782	0.772	0.765	0.755	0.748	0.740	0.734	0.726	0.720	0.712	0.708	0.702	0.698	0.692	0.689	0.685	0.680	0.678	0.674	0.671	0.671	0.669	0.668	0.668	0.666	0.666	0.666	0.666	0.668	0.668	0.670	0.671	0.672	0.676	0.679	0.681	0.684	0.685	0.689	0.692	0.695	0.699	0.702	0.706	0.709	0.714	0.718	0.721	0.725	0.729	0.732	0.738	0.740	0.745	0.749	0.751	0.755	0.759	0.762	0.765	0.769	0.771	0.774	0.776	0.779	0.781	0.784	0.785	0.788	0.789	0.790	0.791	0.792	0.794	0.794	0.794	0.794	0.795	0.795	0.792	0.792	0.791	0.790	0.789	0.788	0.785	0.784	0.782	0.780	0.778	0.775	0.772	0.770	0.768	0.764	0.762	0.760	0.756	0.754	0.751	0.749	0.746	0.744	0.741	0.739	0.736	0.735	0.734	0.731	0.730	0.729	0.728	0.726	0.726	0.725	0.725	0.726	0.726	0.726	0.728	0.729	0.730	0.731	0.734	0.735	0.736	0.739	0.742	0.745	0.748	0.750	0.752	0.756	0.759	0.764	0.766	0.769	0.771	0.774	0.776	0.779	0.781	0.784	0.785	0.786	0.786	0.788	0.789	0.788	0.788	0.785	0.785	0.781	0.779	0.776	0.771	0.766	0.760	0.754	0.746	0.739	0.730	0.721	0.711	0.701	0.689	0.676	0.664	0.650	0.636	0.621	0.606	0.590	0.574	0.556	0.539	0.520	0.504	0.484	0.465	0.446	0.426	0.408	0.386	0.366	0.348	0.328	0.308	0.288	0.268	0.248	0.230	0.210	0.191	0.174	0.156	0.139	0.122	0.106	0.090	0.075	0.060	0.046	0.034	0.021	0.010	-0.001	-0.012	-0.022	-0.031	-0.040	-0.046	-0.054	-0.060	-0.065	-0.070	-0.074	-0.076	-0.080	-0.082	-0.084	-0.085	-0.085	-0.084	-0.082	-0.081	-0.080	-0.078	-0.075	-0.071	-0.068	-0.064	-0.060	-0.055	-0.050	-0.045	-0.040	-0.034	-0.028	-0.021	-0.015	-0.009	-0.001	0.006	0.014	0.022	0.030	0.039	0.046	0.055	0.064	0.072	0.082	0.092	0.102	0.112	0.124	0.134	0.145	0.156	0.169	0.180	0.194	0.205	0.219	0.232	0.246	0.261	0.276	0.291	0.306	0.322	0.338	0.355	0.371	0.388	0.405	0.424	0.441	0.460	0.479	0.498	0.515	0.535	0.554	0.574	0.594	0.614	0.631	0.650	0.671	0.690	0.709	0.728	0.746	0.765	0.784	0.801	0.820	0.838	0.854	0.870	0.886	0.902	0.918	0.934	0.949	0.961	0.975	0.989	1.000	1.012	1.024	1.035	1.045	1.055	1.064	1.072	1.080	1.088	1.095	1.102	1.108	1.114	1.120	1.125	1.129	1.134	1.138	1.139	1.144	1.145	1.148	1.150	1.151	1.151	1.152	1.154	1.154	1.154	1.154	1.154	1.152	1.152	1.152	1.150	1.149	1.148	1.146	1.144	1.142	1.140	1.136	1.135	1.131	1.128	1.124	1.120	1.115	1.111	1.106	1.101	1.096	1.090	1.084	1.076	1.070	1.061	1.055	1.046	1.038	1.028	1.019	1.009	0.998	0.986	0.975	0.962	0.950	0.938	0.924	0.910	0.895	0.881	0.866	0.850	0.835	0.818	0.801	0.785	0.768	0.749	0.731	0.711	0.692	0.675	0.655	0.636	0.616	0.599	0.579	0.559	0.541	0.521	0.504	0.484	0.466	0.448	0.430	0.412	0.395	0.379	0.362	0.346	0.331	0.316	0.301	0.289	0.276	0.262	0.251	0.240	0.230	0.219	0.210	0.201	0.194	0.186	0.180	0.174	0.169	0.164	0.160	0.156	0.152	0.151	0.150	0.149	0.148	0.148	0.148	0.148	0.149	0.149	0.151	0.152	0.154	0.156	0.159	0.160	0.162	0.164	0.168	0.169	0.171	0.172	0.175	0.176	0.178	0.179	0.180	0.181	0.181	0.181	0.181	0.180	0.179	0.176	0.175	0.172	0.169	0.166	0.162	0.159	0.154	0.150	0.144	0.139	0.132	0.126	0.119	0.112	0.105	0.098	0.090	0.082	0.074	0.065	0.056	0.049	0.039	0.030	0.021	0.014	0.005	-0.004	-0.014	-0.021	-0.030	-0.038	-0.046	-0.055	-0.061	-0.069	-0.075	-0.082	-0.089	-0.094	-0.101	-0.106	-0.110	-0.115	-0.120	-0.122	-0.126	-0.129	-0.132	-0.134	-0.135	-0.136	-0.136	-0.136	-0.136	-0.136	-0.134	-0.132	-0.131	-0.128	-0.124	-0.120	-0.116	-0.111	-0.105	-0.100	-0.092	-0.085	-0.078	-0.070	-0.061	-0.052	-0.042	-0.032	-0.021	-0.011	0.001	0.014	0.026	0.040	0.054	0.068	0.081	0.098	0.114	0.130	0.146	0.164	0.180	0.198	0.216	0.235	0.255	0.272	0.294	0.312	0.334	0.352	0.374	0.395	0.416	0.436	0.459	0.480	0.501	0.522	0.544	0.565	0.588	0.608	0.630	0.651	0.672	0.694	0.714	0.735	0.756	0.776	0.796	0.816	0.838	0.856	0.876	0.895	0.915	0.932	0.951	0.969	0.988	1.005	1.022	1.040	1.056	1.072	1.090	1.105	1.121	1.136	1.151	1.166	1.181	1.195	1.209	1.224	1.238	1.251	1.265	1.279	1.291	1.305	1.319	1.331	1.344	1.358	1.370	1.382	1.395	1.408	1.419	1.432	1.444	1.456	1.468	1.480	1.491	1.505	1.515	1.528	1.540	1.551	1.564	1.576	1.588	1.599	1.610	1.622	1.634	1.646	1.656	1.669	1.680	1.691	1.702	1.714	1.724	1.735	1.746	1.758	1.770	1.780	1.790	1.801	1.812	1.822	1.832	1.844	1.854	1.865	1.875	1.886	1.895	1.906	1.915	1.925	1.936	1.945	1.955	1.965	1.975	1.982	1.991	2.001	2.010	2.019	2.026	2.035	2.042	2.049	2.056	2.064	2.070	2.078	2.084	2.089	2.095	2.099	2.104	2.108	2.111	2.114	2.116	2.119	2.120	2.121	2.122	2.124	2.121	2.121	2.119	2.118	2.114	2.110	2.106	2.104	2.099	2.092	2.088	2.081	2.075	2.068	2.060	2.052	2.046	2.038	2.030	2.022	2.014	2.006	1.999	1.990	1.982	1.975	1.969	1.960	1.954	1.948	1.944	1.939	1.934	1.929	1.926	1.925	1.922	1.922	1.921	1.921	1.924	1.926	1.930	1.934	1.939	1.944	1.951	1.959	1.968	1.976	1.988	1.998	2.010	2.022	2.035	2.049	2.064	2.080	2.095	2.111	2.128	2.145	2.162	2.180	2.198	2.216	2.235	2.254	2.272	2.290	2.308	2.326	2.345	2.362	2.381	2.399	2.416	2.432	2.449	2.464	2.480	2.496	2.510	2.525	2.538	2.550	2.564	2.575	2.588	2.598	2.608	2.618	2.625	2.635	2.641	2.649	2.655	2.661	2.668	2.672	2.678	2.682	2.688	2.691	2.695	2.698	2.700	2.704	2.706	2.708	2.710	2.711	2.714	2.715	2.716	2.719	2.719	2.720	2.722	2.724	2.726	2.726	2.729	2.730	2.731	2.734	2.735	2.738	2.739	2.740	2.744	2.745	2.749	2.750	2.752	2.756	2.758	2.761	2.764	2.766	2.770	2.772	2.775	2.778	2.781	2.784	2.785	2.788	2.790	2.792	2.795	2.798	2.800	2.800	2.802	2.804	2.805	2.806	2.808	2.808	2.809	2.808	2.808	2.808	2.806	2.806	2.804	2.802	2.800	2.798	2.796	2.792	2.789	2.785	2.781	2.776	2.771	2.766	2.761	2.756	2.749	2.742	2.734	2.728	2.719	2.710	2.701	2.692	2.684	2.674	2.664	2.652	2.641	2.630	2.618	2.606	2.594	2.581	2.569	2.554	2.540	2.525	2.511	2.495	2.480	2.464	2.449	2.431	2.414	2.398	2.380	2.361	2.344	2.324	2.305	2.285	2.268	2.246	2.226	2.206	2.185	2.165	2.144	2.121	2.100	2.079	2.056	2.034	2.011	1.989	1.966	1.942	1.920	1.898	1.875	1.851	1.829	1.806	1.782	1.760	1.738	1.715	1.694	1.671	1.649	1.626	1.606	1.585	1.564	1.544	1.524	1.505	1.485	1.468	1.450	1.432	1.416	1.399	1.384	1.370	1.355	1.342	1.330	1.318	1.308	1.298	1.288	1.279	1.271	1.264	1.259	1.251	1.249	1.244	1.241	1.239	1.236	1.236	1.236	1.238	1.239	1.241	1.244	1.248	1.251	1.255	1.260	1.266	1.272	1.279	1.285	1.294	1.302	1.310	1.320	1.329	1.338	1.349	1.358	1.369	1.379	1.390	1.401	1.412	1.424	1.435	1.449	1.460	1.472	1.485	1.499	1.511	1.525	1.538	1.551	1.565	1.579	1.594	1.608	1.622	1.636	1.652	1.668	1.684	1.699	1.715	1.731	1.748	1.766	1.782	1.800	1.818	1.836	1.855	1.874	1.892	1.912	1.932	1.952	1.972	1.994	2.014	2.035	2.058	2.078	2.100	2.121	2.144	2.166	2.189	2.210	2.232	2.255	2.276	2.299	2.320	2.341	2.364	2.385	2.405	2.426	2.446	2.466	2.485	2.504	2.521	2.539	2.555	2.572	2.586	2.601	2.615	2.628	2.639	2.650	2.660	2.669	2.678	2.684	2.689	2.694	2.698	2.700	2.701	2.701	2.700	2.698	2.695	2.690	2.684	2.676	2.670	2.659	2.650	2.638	2.626	2.612	2.598	2.581	2.565	2.548	2.529	2.510	2.490	2.469	2.446	2.424	2.401	2.376	2.352	2.329	2.301	2.276	2.250	2.222	2.196	2.168	2.141	2.112	2.084	2.056	2.027	2.000	1.971	1.942	1.915	1.888	1.860	1.831	1.805	1.778	1.751	1.725	1.699	1.672	1.648	1.624	1.600	1.575	1.552	1.529	1.506	1.485	1.462	1.441	1.422	1.401	1.382	1.364	1.345	1.328	1.309	1.292	1.276	1.261	1.245	1.230	1.215	1.201	1.188	1.175	1.162	1.149	1.138	1.126	1.115	1.102	1.092	1.084	1.074	1.064	1.054	1.045	1.035	1.028	1.020	1.010	1.002	0.995	0.988	0.981	0.974	0.968	0.961	0.955	0.949	0.942	0.938	0.932	0.928	0.924	0.918	0.914	0.910	0.906	0.902	0.900	0.896	0.895	0.892	0.891	0.889	0.889	0.888	0.888	0.888	0.889	0.888	0.890	0.891	0.892	0.894	0.896	0.899	0.902	0.905	0.908	0.911	0.915	0.920	0.922	0.928	0.931	0.935	0.940	0.944	0.949	0.954	0.956	0.961	0.966	0.970	0.975	0.979	0.984	0.986	0.991	0.994	0.998	1.000	1.004	1.005	1.008	1.010	1.011	1.014	1.015	1.016	1.016	1.018	1.018	1.018	1.018	1.018	1.018	1.016	1.015	1.015	1.012	1.012	1.011	1.009	1.009	1.006	1.005	1.004	1.001	0.999	0.999	0.998	0.995	0.994	0.991	0.991	0.989	0.988	0.985	0.984	0.982	0.981	0.980	0.979	0.978	0.978	0.976	0.974	0.974	0.972	0.971	0.970	0.969	0.966	0.965	0.964	0.961	0.960	0.958	0.954	0.950	0.948	0.942	0.938	0.932	0.928	0.921	0.915	0.909	0.900	0.892	0.884	0.874	0.864	0.852	0.841	0.830	0.816	0.801	0.788	0.772	0.756	0.740	0.721	0.705	0.685	0.666	0.646	0.625	0.602	0.581	0.559	0.534	0.511	0.486	0.461	0.436	0.411	0.385	0.360	0.332	0.306	0.280	0.252	0.226	0.200	0.172	0.145	0.119	0.092	0.068	0.041	0.016	-0.009	-0.032	-0.056	-0.080	-0.102	-0.125	-0.146	-0.168	-0.188	-0.206	-0.225	-0.242	-0.260	-0.276	-0.291	-0.305	-0.319	-0.332	-0.345	-0.355	-0.366	-0.375	-0.385	-0.392	-0.401	-0.408	-0.412	-0.419	-0.422	-0.428	-0.431	-0.434	-0.438	-0.439	-0.441	-0.442	-0.444	-0.444	-0.445	-0.445	-0.446	-0.445	-0.445	-0.445	-0.445	-0.444	-0.444	-0.444	-0.444	-0.444	-0.444	-0.445	-0.446	-0.448	-0.448	-0.448	-0.450	-0.451	-0.452	-0.455	-0.458	-0.460	-0.462	-0.465	-0.469	-0.472	-0.476	-0.479	-0.484	-0.488	-0.492	-0.496	-0.501	-0.505	-0.510	-0.514	-0.519	-0.524	-0.528	-0.532	-0.536	-0.541	-0.545	-0.549	-0.554	-0.556	-0.560	-0.562	-0.565	-0.568	-0.570	-0.571	-0.574	-0.575	-0.576	-0.578	-0.576	-0.578	-0.576	-0.576	-0.575	-0.572	-0.571	-0.569	-0.568	-0.565	-0.561	-0.558	-0.555	-0.550	-0.548	-0.542	-0.538	-0.534	-0.529	-0.524	-0.519	-0.514	-0.509	-0.504	-0.499	-0.492	-0.488	-0.482	-0.476	-0.471	-0.466	-0.461	-0.456	-0.451	-0.446	-0.442	-0.438	-0.434	-0.430	-0.426	-0.422	-0.419	-0.416	-0.412	-0.410	-0.409	-0.406	-0.405	-0.404	-0.402	-0.401	-0.402	-0.402	-0.404	-0.404	-0.405	-0.408	-0.409	-0.410	-0.415	-0.418	-0.421	-0.424	-0.429	-0.434	-0.439	-0.444	-0.450	-0.455	-0.462	-0.469	-0.476	-0.485	-0.491	-0.500	-0.509	-0.518	-0.528	-0.536	-0.546	-0.558	-0.568	-0.579	-0.589	-0.600	-0.611	-0.622	-0.635	-0.648	-0.659	-0.672	-0.685	-0.698	-0.710	-0.724	-0.736	-0.749	-0.762	-0.774	-0.788	-0.800	-0.814	-0.826	-0.839	-0.850	-0.862	-0.875	-0.886	-0.898	-0.909	-0.920	-0.930	-0.940	-0.949	-0.959	-0.966	-0.975	-0.982	-0.989	-0.995	-1.000	-1.005	-1.009	-1.012	-1.015	-1.016	-1.019	-1.019	-1.019	-1.018	-1.015	-1.012	-1.009	-1.004	-0.998	-0.991	-0.985	-0.976	-0.968	-0.958	-0.948	-0.934	-0.922	-0.910	-0.895	-0.880	-0.865	-0.848	-0.830	-0.812	-0.794	-0.775	-0.754	-0.734	-0.711	-0.689	-0.666	-0.644	-0.619	-0.594	-0.570	-0.544	-0.519	-0.492	-0.466	-0.440	-0.414	-0.386	-0.360	-0.331	-0.304	-0.278	-0.249	-0.221	-0.194	-0.166	-0.139	-0.111	-0.082	-0.056	-0.029	-0.002	0.024	0.049	0.075	0.100	0.125	0.149	0.172	0.196	0.219	0.241	0.262	0.282	0.302	0.321	0.340	0.356	0.374	0.390	0.405	0.420	0.432	0.445	0.456	0.468	0.478	0.486	0.494	0.501	0.507	0.512	0.518	0.521	0.524	0.525	0.526	0.528	0.526	0.524	0.522	0.520	0.518	0.512	0.507	0.504	0.496	0.491	0.485	0.478	0.471	0.462	0.456	0.448	0.439	0.430	0.422	0.414	0.405	0.396	0.388	0.379	0.370	0.361	0.352	0.344	0.336	0.328	0.319	0.310	0.302	0.294	0.286	0.279	0.271	0.264	0.255	0.248	0.240	0.231	0.224	0.215	0.206	0.198	0.189	0.179	0.169	0.159	0.149	0.138	0.126	0.114	0.101	0.086	0.072	0.059	0.042	0.026	0.009	-0.009	-0.026	-0.046	-0.066	-0.089	-0.110	-0.132	-0.156	-0.180	-0.206	-0.232	-0.260	-0.286	-0.315	-0.344	-0.374	-0.405	-0.435	-0.466	-0.499	-0.531	-0.564	-0.596	-0.630	-0.664	-0.696	-0.730	-0.764	-0.798	-0.830	-0.862	-0.896	-0.928	-0.960	-0.992	-1.022	-1.052	-1.082	-1.111	-1.139	-1.168	-1.192	-1.218	-1.242	-1.266	-1.288	-1.309	-1.329	-1.348	-1.365	-1.381	-1.396	-1.411	-1.424	-1.435	-1.445	-1.454	-1.461	-1.468	-1.472	-1.476	-1.480	-1.481	-1.482	-1.481	-1.481	-1.478	-1.475	-1.470	-1.466	-1.460	-1.452	-1.446	-1.438	-1.428	-1.419	-1.409	-1.398	-1.386	-1.374	-1.362	-1.350	-1.338	-1.325	-1.312	-1.299	-1.285	-1.271	-1.259	-1.245	-1.231	-1.218	-1.205	-1.192	-1.180	-1.166	-1.155	-1.142	-1.131	-1.119	-1.108	-1.098	-1.086	-1.076	-1.066	-1.058	-1.048	-1.039	-1.031	-1.022	-1.015	-1.009	-1.001	-0.995	-0.989	-0.984	-0.978	-0.974	-0.969	-0.965	-0.961	-0.958	-0.954	-0.952	-0.949	-0.948	-0.946	-0.942	-0.941	-0.940	-0.939	-0.938	-0.936	-0.934	-0.935	-0.934	-0.932	-0.931	-0.931	-0.930	-0.929	-0.928	-0.925	-0.924	-0.922	-0.920	-0.918	-0.916	-0.914	-0.911	-0.906	-0.904	-0.900	-0.895	-0.891	-0.886	-0.881	-0.876	-0.870	-0.862	-0.858	-0.850	-0.841	-0.835	-0.826	-0.818	-0.809	-0.799	-0.790	-0.780	-0.769	-0.759	-0.748	-0.738	-0.726	-0.714	-0.702	-0.692	-0.680	-0.669	-0.656	-0.646	-0.634	-0.622	-0.612	-0.600	-0.590	-0.579	-0.570	-0.560	-0.551	-0.541	-0.532	-0.526	-0.518	-0.511	-0.505	-0.500	-0.495	-0.491	-0.488	-0.485	-0.484	-0.482	-0.482	-0.482	-0.484	-0.486	-0.490	-0.494	-0.499	-0.504	-0.510	-0.518	-0.524	-0.534	-0.542	-0.552	-0.562	-0.574	-0.585	-0.598	-0.610	-0.624	-0.638	-0.651	-0.666	-0.681	-0.696	-0.711	-0.726	-0.742	-0.758	-0.774	-0.790	-0.805	-0.820	-0.838	-0.852	-0.868	-0.882	-0.898	-0.911	-0.928	-0.941	-0.955	-0.969	-0.982	-0.994	-1.008	-1.020	-1.031	-1.042	-1.054	-1.065	-1.076	-1.086	-1.096	-1.106	-1.115	-1.124	-1.134	-1.141	-1.150	-1.159	-1.166	-1.174	-1.181	-1.190	-1.196	-1.204	-1.211	-1.219	-1.225	-1.232	-1.239	-1.245	-1.252	-1.259	-1.266	-1.272	-1.279	-1.286	-1.294	-1.300	-1.306	-1.314	-1.321	-1.328	-1.335	-1.341	-1.348	-1.354	-1.361	-1.366	-1.372	-1.379	-1.385	-1.390	-1.395	-1.400	-1.405	-1.409	-1.412	-1.415	-1.419	-1.420	-1.421	-1.422	-1.424	-1.425	-1.424	-1.422	-1.422	-1.419	-1.416	-1.414	-1.409	-1.404	-1.399	-1.392	-1.385	-1.379	-1.369	-1.361	-1.351	-1.340	-1.330	-1.319	-1.306	-1.295	-1.282	-1.269	-1.255	-1.241	-1.228	-1.212	-1.198	-1.182	-1.166	-1.151	-1.135	-1.120	-1.104	-1.088	-1.072	-1.056	-1.041	-1.026	-1.010	-0.995	-0.981	-0.966	-0.952	-0.939	-0.925	-0.912	-0.901	-0.889	-0.878	-0.866	-0.856	-0.846	-0.838	-0.829	-0.821	-0.815	-0.806	-0.801	-0.795	-0.791	-0.786	-0.782	-0.780	-0.778	-0.775	-0.774	-0.772	-0.771	-0.771	-0.772	-0.772	-0.775	-0.776	-0.779	-0.781	-0.784	-0.788	-0.791	-0.795	-0.800	-0.804	-0.809	-0.814	-0.818	-0.822	-0.829	-0.834	-0.839	-0.844	-0.849	-0.854	-0.859	-0.865	-0.870	-0.875	-0.880	-0.885	-0.891	-0.895	-0.900	-0.905	-0.909	-0.914	-0.918	-0.921	-0.925	-0.930	-0.932	-0.936	-0.940	-0.942	-0.946	-0.950	-0.954	-0.956	-0.960	-0.962	-0.966	-0.969	-0.970	-0.974	-0.978	-0.981	-0.984	-0.988	-0.991	-0.995	-0.999	-1.002	-1.009	-1.012	-1.018	-1.022	-1.029	-1.035	-1.041	-1.048	-1.054	-1.061	-1.070	-1.076	-1.085	-1.094	-1.102	-1.111	-1.121	-1.130	-1.140	-1.150	-1.161	-1.171	-1.181	-1.192	-1.204	-1.214	-1.226	-1.238	-1.249	-1.260	-1.272	-1.284	-1.295	-1.306	-1.318	-1.329	-1.339	-1.349	-1.359	-1.369	-1.378	-1.388	-1.396	-1.402	-1.411	-1.418	-1.424	-1.430	-1.434	-1.438	-1.441	-1.445	-1.448	-1.448	-1.448	-1.448	-1.446	-1.444	-1.440	-1.436	-1.431	-1.425	-1.418	-1.410	-1.400	-1.391	-1.380	-1.369	-1.356	-1.342	-1.328	-1.312	-1.295	-1.278	-1.260	-1.240	-1.221	-1.200	-1.179	-1.158	-1.134	-1.111	-1.088	-1.062	-1.038	-1.011	-0.985	-0.958	-0.930	-0.902	-0.874	-0.846	-0.818	-0.788	-0.759	-0.728	-0.699	-0.669	-0.640	-0.610	-0.579	-0.550	-0.520	-0.490	-0.459	-0.429	-0.400	-0.370	-0.341	-0.312	-0.285	-0.255	-0.228	-0.200	-0.172	-0.146	-0.120	-0.095	-0.069	-0.044	-0.020	0.004	0.026	0.050	0.071	0.092	0.112	0.132	0.152	0.170	0.189	0.206	0.222	0.239	0.254	0.268	0.281	0.294	0.306	0.318	0.328	0.338	0.348	0.355	0.362	0.369	0.376	0.381	0.386	0.390	0.394	0.395	0.398	0.400	0.400	0.400	0.399	0.399	0.395	0.394	0.389	0.386	0.381	0.376	0.370	0.364	0.358	0.350	0.342	0.335	0.328	0.318	0.309	0.299	0.288	0.279	0.268	0.256	0.245	0.235	0.222	0.211	0.199	0.186	0.174	0.161	0.149	0.136	0.124	0.110	0.098	0.085	0.071	0.059	0.046	0.034	0.020	0.008	-0.005	-0.018	-0.029	-0.042	-0.054	-0.066	-0.079	-0.090	-0.101	-0.112	-0.122	-0.134	-0.145	-0.155	-0.165	-0.175	-0.185	-0.194	-0.204	-0.212	-0.221	-0.230	-0.239	-0.246	-0.255	-0.262	-0.271	-0.278	-0.285	-0.291	-0.299	-0.306	-0.312	-0.320	-0.325	-0.332	-0.338	-0.342	-0.349	-0.355	-0.360	-0.365	-0.371	-0.376	-0.380	-0.385	-0.390	-0.395	-0.398	-0.402	-0.406	-0.411	-0.414	-0.418	-0.420	-0.424	-0.425	-0.429	-0.430	-0.432	-0.435	-0.436	-0.436	-0.438	-0.439	-0.439	-0.438	-0.439	-0.438	-0.436	-0.435	-0.434	-0.431	-0.429	-0.426	-0.424	-0.420	-0.415	-0.411	-0.408	-0.401	-0.398	-0.392	-0.385	-0.379	-0.372	-0.366	-0.359	-0.351	-0.344	-0.335	-0.326	-0.318	-0.308	-0.299	-0.290	-0.281	-0.271	-0.261	-0.251	-0.240	-0.230	-0.219	-0.209	-0.196	-0.185	-0.175	-0.162	-0.151	-0.139	-0.128	-0.115	-0.104	-0.091	-0.080	-0.068	-0.055	-0.044	-0.031	-0.019	-0.006	0.005	0.019	0.030	0.042	0.055	0.066	0.080	0.091	0.104	0.116	0.129	0.140	0.152	0.164	0.175	0.186	0.199	0.209	0.220	0.229	0.240	0.250	0.259	0.270	0.279	0.286	0.295	0.304	0.310	0.318	0.324	0.329	0.335	0.339	0.344	0.348	0.350	0.352	0.354	0.355	0.355	0.356	0.355	0.354	0.351	0.350	0.346	0.344	0.339	0.335	0.329	0.322	0.316	0.309	0.301	0.292	0.285	0.275	0.266	0.256	0.246	0.235	0.224	0.211	0.200	0.188	0.175	0.162	0.149	0.136	0.124	0.109	0.095	0.081	0.068	0.052	0.038	0.022	0.008	-0.008	-0.022	-0.038	-0.052	-0.069	-0.084	-0.100	-0.116	-0.131	-0.146	-0.164	-0.179	-0.195	-0.211	-0.229	-0.245	-0.260	-0.276	-0.294	-0.309	-0.326	-0.342	-0.359	-0.375	-0.391	-0.408	-0.424	-0.439	-0.455	-0.471	-0.486	-0.501	-0.516	-0.531	-0.546	-0.561	-0.575	-0.589	-0.602	-0.615	-0.628	-0.639	-0.651	-0.662	-0.672	-0.684	-0.694	-0.702	-0.711	-0.719	-0.726	-0.734	-0.739	-0.745	-0.750	-0.755	-0.759	-0.761	-0.765	-0.766	-0.768	-0.770	-0.770	-0.769	-0.769	-0.768	-0.766	-0.764	-0.760	-0.758	-0.755	-0.751	-0.746	-0.742	-0.738	-0.732	-0.728	-0.722	-0.718	-0.712	-0.705	-0.700	-0.695	-0.689	-0.682	-0.676	-0.670	-0.666	-0.660	-0.656	-0.651	-0.645	-0.641	-0.638	-0.634	-0.630	-0.628	-0.624	-0.621	-0.619	-0.616	-0.615	-0.614	-0.612	-0.612	-0.612	-0.614	-0.615	-0.616	-0.619	-0.620	-0.624	-0.626	-0.630	-0.634	-0.639	-0.644	-0.650	-0.655	-0.662	-0.669	-0.676	-0.682	-0.691	-0.700	-0.709	-0.719	-0.728	-0.738	-0.748	-0.759	-0.769	-0.780	-0.791	-0.804	-0.815	-0.828	-0.840	-0.852	-0.864	-0.878	-0.889	-0.902	-0.915	-0.928	-0.940	-0.952	-0.965	-0.978	-0.989	-1.001	-1.014	-1.025	-1.036	-1.048	-1.059	-1.069	-1.079	-1.089	-1.099	-1.108	-1.116	-1.124	-1.131	-1.139	-1.146	-1.152	-1.159	-1.164	-1.169	-1.172	-1.176	-1.179	-1.182	-1.184	-1.186	-1.188	-1.188	-1.188	-1.188	-1.185	-1.184	-1.182	-1.179	-1.178	-1.172	-1.170	-1.165	-1.161	-1.156	-1.151	-1.146	-1.140	-1.135	-1.129	-1.124	-1.119	-1.112	-1.105	-1.100	-1.095	-1.089	-1.082	-1.078	-1.072	-1.068	-1.062	-1.058	-1.055	-1.050	-1.046	-1.044	-1.041	-1.039	-1.038	-1.036	-1.035	-1.035	-1.036	-1.036	-1.039	-1.041	-1.045	-1.050	-1.052	-1.059	-1.064	-1.071	-1.078	-1.085	-1.092	-1.101	-1.111	-1.121	-1.131	-1.141	-1.154	-1.165	-1.178	-1.190	-1.204	-1.219	-1.232	-1.246	-1.260	-1.275	-1.290	-1.306	-1.320	-1.336	-1.351	-1.366	-1.381	-1.398	-1.412	-1.428	-1.442	-1.458	-1.472	-1.486	-1.500	-1.514	-1.528	-1.539	-1.551	-1.564	-1.576	-1.588	-1.598	-1.606	-1.616	-1.625	-1.634	-1.642	-1.650	-1.658	-1.664	-1.669	-1.674	-1.679	-1.682	-1.686	-1.689	-1.691	-1.694	-1.694	-1.696	-1.696	-1.696	-1.696	-1.695	-1.692	-1.691	-1.688	-1.685	-1.682	-1.680	-1.675	-1.671	-1.666	-1.661	-1.658	-1.651	-1.646	-1.641	-1.635	-1.629	-1.624	-1.616	-1.611	-1.604	-1.598	-1.590	-1.584	-1.578	-1.570	-1.564	-1.556	-1.549	-1.544	-1.535	-1.528	-1.522	-1.516	-1.509	-1.502	-1.496	-1.490	-1.484	-1.479	-1.474	-1.469	-1.462	-1.458	-1.452	-1.448	-1.445	-1.440	-1.436	-1.431	-1.429	-1.425	-1.424	-1.420	-1.419	-1.416	-1.415	-1.414	-1.412	-1.412	-1.412	-1.412	-1.414	-1.414	-1.415	-1.418	-1.420	-1.422	-1.426	-1.429	-1.432	-1.436	-1.441	-1.446	-1.451	-1.458	-1.464	-1.471	-1.478	-1.485	-1.492	-1.500	-1.509	-1.516	-1.525	-1.535	-1.545	-1.555	-1.565	-1.575	-1.585	-1.598	-1.609	-1.620	-1.631	-1.644	-1.655	-1.668	-1.679	-1.692	-1.705	-1.718	-1.730	-1.744	-1.755	-1.769	-1.781	-1.794	-1.806	-1.819	-1.832	-1.845	-1.858	-1.870	-1.882	-1.894	-1.905	-1.918	-1.929	-1.941	-1.951	-1.962	-1.972	-1.984	-1.992	-2.002	-2.013	-2.021	-2.030	-2.039	-2.046	-2.055	-2.064	-2.070	-2.076	-2.082	-2.089	-2.095	-2.100	-2.106	-2.111	-2.115	-2.120	-2.124	-2.126	-2.130	-2.132	-2.135	-2.136	-2.139	-2.140	-2.140	-2.141	-2.142	-2.141	-2.141	-2.140	-2.140	-2.138	-2.135	-2.134	-2.131	-2.128	-2.125	-2.121	-2.116	-2.111	-2.108	-2.102	-2.098	-2.091	-2.086	-2.080	-2.072	-2.066	-2.059	-2.051	-2.042	-2.035	-2.025	-2.018	-2.007	-1.999	-1.988	-1.978	-1.966	-1.956	-1.944	-1.932	-1.921	-1.909	-1.895	-1.881	-1.870	-1.855	-1.841	-1.828	-1.812	-1.798	-1.781	-1.766	-1.751	-1.735	-1.719	-1.701	-1.685	-1.668	-1.650	-1.632	-1.614	-1.596	-1.578	-1.559	-1.541	-1.524	-1.505	-1.488	-1.468	-1.450	-1.432	-1.412	-1.395	-1.376	-1.360	-1.341	-1.324	-1.306	-1.290	-1.274	-1.259	-1.242	-1.226	-1.212	-1.199	-1.185	-1.171	-1.160	-1.148	-1.136	-1.125	-1.115	-1.106	-1.096	-1.090	-1.082	-1.076	-1.071	-1.066	-1.062	-1.058	-1.056	-1.054	-1.052	-1.052	-1.054	-1.055	-1.056	-1.059	-1.061	-1.065	-1.070	-1.074	-1.079	-1.085	-1.091	-1.099	-1.105	-1.112	-1.120	-1.129	-1.136	-1.144	-1.152	-1.160	-1.170	-1.179	-1.188	-1.195	-1.205	-1.214	-1.221	-1.230	-1.238	-1.245	-1.254	-1.260	-1.268	-1.275	-1.282	-1.290	-1.295	-1.302	-1.308	-1.314	-1.319	-1.324	-1.329	-1.334	-1.338	-1.341	-1.346	-1.350	-1.354	-1.358	-1.361	-1.364	-1.368	-1.371	-1.375	-1.378	-1.381	-1.385	-1.389	-1.392	-1.396	-1.400	-1.405	-1.409	-1.414	-1.419	-1.425	-1.430	-1.436	-1.442	-1.450	-1.456	-1.464	-1.472	-1.480	-1.490	-1.499	-1.509	-1.519	-1.529	-1.540	-1.551	-1.564	-1.576	-1.589	-1.601	-1.615	-1.631	-1.645	-1.659	-1.675	-1.690	-1.706	-1.721	-1.739	-1.755	-1.771	-1.789	-1.806	-1.824	-1.840	-1.858	-1.874	-1.891	-1.909	-1.926	-1.942	-1.959	-1.975	-1.991	-2.007	-2.022	-2.038	-2.051	-2.065	-2.079	-2.091	-2.104	-2.115	-2.126	-2.136	-2.145	-2.154	-2.161	-2.169	-2.175	-2.180	-2.184	-2.188	-2.191	-2.192	-2.192	-2.192	-2.191	-2.189	-2.186	-2.181	-2.176	-2.170	-2.162	-2.155	-2.146	-2.136	-2.125	-2.114	-2.101	-2.088	-2.074	-2.060	-2.044	-2.027	-2.010	-1.994	-1.976	-1.958	-1.938	-1.920	-1.900	-1.880	-1.860	-1.839	-1.818	-1.796	-1.776	-1.755	-1.732	-1.711	-1.689	-1.670	-1.649	-1.626	-1.606	-1.585	-1.565	-1.545	-1.526	-1.506	-1.486	-1.469	-1.450	-1.431	-1.414	-1.398	-1.381	-1.365	-1.349	-1.334	-1.321	-1.306	-1.292	-1.280	-1.269	-1.255	-1.244	-1.232	-1.224	-1.214	-1.205	-1.198	-1.189	-1.181	-1.175	-1.169	-1.164	-1.159	-1.154	-1.149	-1.146	-1.142	-1.141	-1.139	-1.136	-1.135	-1.135	-1.134	-1.134	-1.134	-1.134	-1.136	-1.138	-1.138	-1.140	-1.141	-1.144	-1.146	-1.149	-1.150	-1.152	-1.156	-1.158	-1.160	-1.162	-1.165	-1.166	-1.168	-1.169	-1.171	-1.171	-1.172	-1.174	-1.172	-1.172	-1.171	-1.171	-1.169	-1.168	-1.164	-1.161	-1.158	-1.154	-1.150	-1.145	-1.139	-1.132	-1.126	-1.119	-1.111	-1.102	-1.095	-1.085	-1.076	-1.066	-1.056	-1.048	-1.035	-1.025	-1.014	-1.002	-0.991	-0.980	-0.969	-0.956	-0.945	-0.935	-0.925	-0.912	-0.902	-0.892	-0.884	-0.874	-0.865	-0.856	-0.849	-0.842	-0.836	-0.830	-0.825	-0.820	-0.818	-0.814	-0.812	-0.811	-0.811	-0.810	-0.812	-0.814	-0.818	-0.820	-0.824	-0.829	-0.835	-0.844	-0.851	-0.860	-0.868	-0.879	-0.889	-0.900	-0.912	-0.925	-0.939	-0.951	-0.966	-0.981	-0.995	-1.010	-1.028	-1.042	-1.059	-1.075	-1.092	-1.109	-1.125	-1.142	-1.159	-1.176	-1.192	-1.209	-1.225	-1.241	-1.258	-1.272	-1.289	-1.304	-1.318	-1.334	-1.348	-1.361	-1.374	-1.386	-1.399	-1.411	-1.422	-1.434	-1.444	-1.454	-1.462	-1.471	-1.480	-1.488	-1.495	-1.501	-1.508	-1.514	-1.519	-1.525	-1.529	-1.532	-1.535	-1.540	-1.541	-1.544	-1.545	-1.548	-1.548	-1.549	-1.549	-1.550	-1.549	-1.549	-1.548	-1.546	-1.546	-1.545	-1.544	-1.540	-1.540	-1.539	-1.538	-1.535	-1.534	-1.531	-1.529	-1.528	-1.525	-1.524	-1.522	-1.521	-1.520	-1.519	-1.518	-1.518	-1.518	-1.518	-1.518	-1.519	-1.519	-1.520	-1.521	-1.522	-1.524	-1.525	-1.526	-1.529	-1.532	-1.535	-1.539	-1.541	-1.545	-1.548	-1.551	-1.555	-1.559	-1.564	-1.566	-1.571	-1.574	-1.578	-1.582	-1.586	-1.590	-1.592	-1.596	-1.600	-1.602	-1.605	-1.608	-1.609	-1.611	-1.612	-1.614	-1.614	-1.615	-1.615	-1.614	-1.614	-1.612	-1.610	-1.609	-1.605	-1.601	-1.598	-1.594	-1.589	-1.582	-1.579	-1.572	-1.565	-1.558	-1.550	-1.542	-1.534	-1.525	-1.515	-1.505	-1.496	-1.485	-1.474	-1.462	-1.452	-1.441	-1.428	-1.416	-1.404	-1.392	-1.379	-1.368	-1.354	-1.342	-1.329	-1.316	-1.304	-1.290	-1.278	-1.264	-1.251	-1.239	-1.226	-1.214	-1.201	-1.189	-1.179	-1.166	-1.155	-1.144	-1.132	-1.121	-1.111	-1.101	-1.090	-1.081	-1.070	-1.061	-1.052	-1.044	-1.035	-1.026	-1.020	-1.012	-1.004	-0.996	-0.990	-0.984	-0.978	-0.971	-0.965	-0.959	-0.955	-0.950	-0.944	-0.940	-0.935	-0.931	-0.928	-0.924	-0.919	-0.915	-0.912	-0.909	-0.905	-0.902	-0.900	-0.896	-0.894	-0.890	-0.888	-0.885	-0.882	-0.880	-0.876	-0.874	-0.871	-0.869	-0.865	-0.862	-0.860	-0.858	-0.854	-0.851	-0.849	-0.845	-0.844	-0.840	-0.838	-0.835	-0.832	-0.829	-0.826	-0.824	-0.821	-0.818	-0.816	-0.812	-0.810	-0.809	-0.805	-0.804	-0.801	-0.799	-0.796	-0.795	-0.792	-0.790	-0.789	-0.786	-0.785	-0.784	-0.784	-0.781	-0.780	-0.780	-0.778	-0.778	-0.776	-0.775	-0.775	-0.774	-0.772	-0.772	-0.770	-0.771	-0.770	-0.769	-0.768	-0.768	-0.766	-0.766	-0.766	-0.765	-0.764	-0.764	-0.761	-0.760	-0.759	-0.759	-0.758	-0.755	-0.754	-0.752	-0.750	-0.749	-0.748	-0.745	-0.742	-0.741	-0.739	-0.736	-0.732	-0.730	-0.728	-0.724	-0.720	-0.719	-0.715	-0.711	-0.709	-0.705	-0.701	-0.698	-0.694	-0.690	-0.685	-0.681	-0.676	-0.672	-0.668	-0.662	-0.658	-0.651	-0.646	-0.641	-0.635	-0.630	-0.624	-0.619	-0.611	-0.606	-0.599	-0.591	-0.585	-0.579	-0.570	-0.562	-0.555	-0.548	-0.540	-0.531	-0.522	-0.514	-0.505	-0.496	-0.488	-0.479	-0.469	-0.460	-0.450	-0.441	-0.431	-0.421	-0.412	-0.402	-0.394	-0.385	-0.375	-0.366	-0.358	-0.349	-0.340	-0.332	-0.325	-0.316	-0.310	-0.302	-0.295	-0.289	-0.284	-0.278	-0.272	-0.269	-0.264	-0.260	-0.256	-0.254	-0.251	-0.250	-0.249	-0.248	-0.248	-0.248	-0.250	-0.251	-0.254	-0.256	-0.260	-0.264	-0.269	-0.274	-0.280	-0.286	-0.294	-0.301	-0.309	-0.318	-0.328	-0.336	-0.346	-0.356	-0.369	-0.380	-0.392	-0.405	-0.419	-0.431	-0.445	-0.459	-0.474	-0.489	-0.504	-0.520	-0.538	-0.554	-0.571	-0.589	-0.605	-0.622	-0.641	-0.660	-0.678	-0.696	-0.715	-0.735	-0.754	-0.774	-0.792	-0.812	-0.834	-0.854	-0.875	-0.896	-0.916	-0.936	-0.958	-0.979	-1.000	-1.020	-1.040	-1.061	-1.084	-1.104	-1.124	-1.145	-1.166	-1.186	-1.206	-1.226	-1.245	-1.265	-1.285	-1.304	-1.322	-1.341	-1.360	-1.378	-1.395	-1.412	-1.429	-1.446	-1.462	-1.479	-1.492	-1.509	-1.522	-1.538	-1.550	-1.562	-1.575	-1.588	-1.599	-1.610	-1.620	-1.630	-1.640	-1.649	-1.658	-1.665	-1.672	-1.680	-1.685	-1.692	-1.698	-1.702	-1.706	-1.711	-1.715	-1.720	-1.722	-1.725	-1.728	-1.729	-1.731	-1.732	-1.732	-1.732	-1.734	-1.734	-1.732	-1.731	-1.731	-1.730	-1.729	-1.726	-1.725	-1.722	-1.720	-1.716	-1.715	-1.711	-1.708	-1.702	-1.700	-1.695	-1.691	-1.686	-1.682	-1.678	-1.671	-1.666	-1.660	-1.654	-1.646	-1.640	-1.632	-1.626	-1.618	-1.610	-1.601	-1.592	-1.582	-1.574	-1.564	-1.551	-1.541	-1.529	-1.518	-1.505	-1.494	-1.480	-1.466	-1.451	-1.436	-1.421	-1.406	-1.390	-1.374	-1.356	-1.339	-1.321	-1.304	-1.285	-1.266	-1.246	-1.228	-1.209	-1.188	-1.168	-1.148	-1.126	-1.105	-1.084	-1.062	-1.040	-1.020	-0.998	-0.976	-0.954	-0.932	-0.911	-0.889	-0.868	-0.846	-0.826	-0.804	-0.782	-0.764	-0.744	-0.724	-0.704	-0.684	-0.665	-0.648	-0.629	-0.612	-0.595	-0.579	-0.562	-0.546	-0.531	-0.519	-0.505	-0.492	-0.480	-0.468	-0.458	-0.448	-0.439	-0.429	-0.421	-0.414	-0.406	-0.400	-0.395	-0.391	-0.388	-0.384	-0.382	-0.381	-0.380	-0.380	-0.381	-0.384	-0.388	-0.390	-0.394	-0.398	-0.405	-0.411	-0.419	-0.428	-0.436	-0.446	-0.456	-0.468	-0.480	-0.492	-0.506	-0.520	-0.535	-0.550	-0.568	-0.584	-0.601	-0.620	-0.639	-0.659	-0.679	-0.699	-0.719	-0.741	-0.762	-0.785	-0.808	-0.830	-0.852	-0.876	-0.899	-0.922	-0.946	-0.969	-0.992	-1.015	-1.039	-1.061	-1.084	-1.105	-1.128	-1.149	-1.170	-1.190	-1.210	-1.230	-1.249	-1.268	-1.285	-1.301	-1.318	-1.331	-1.346	-1.360	-1.371	-1.384	-1.394	-1.404	-1.411	-1.420	-1.426	-1.432	-1.436	-1.441	-1.442	-1.445	-1.445	-1.446	-1.445	-1.444	-1.442	-1.439	-1.434	-1.430	-1.425	-1.419	-1.412	-1.406	-1.400	-1.391	-1.384	-1.375	-1.369	-1.360	-1.351	-1.342	-1.334	-1.325	-1.318	-1.310	-1.301	-1.295	-1.289	-1.282	-1.278	-1.271	-1.266	-1.264	-1.260	-1.259	-1.258	-1.256	-1.256	-1.258	-1.260	-1.262	-1.268	-1.274	-1.279	-1.286	-1.295	-1.305	-1.314	-1.325	-1.339	-1.350	-1.365	-1.379	-1.396	-1.411	-1.429	-1.449	-1.466	-1.486	-1.508	-1.528	-1.550	-1.571	-1.594	-1.616	-1.639	-1.661	-1.686	-1.710	-1.732	-1.756	-1.780	-1.804	-1.828	-1.850	-1.874	-1.895	-1.918	-1.939	-1.960	-1.980	-2.000	-2.020	-2.039	-2.056	-2.072	-2.090	-2.105	-2.120	-2.134	-2.146	-2.158	-2.170	-2.180	-2.190	-2.198	-2.205	-2.212	-2.218	-2.222	-2.226	-2.230	-2.231	-2.232	-2.234	-2.234	-2.232	-2.231	-2.229	-2.224	-2.221	-2.218	-2.211	-2.206	-2.200	-2.192	-2.188	-2.180	-2.172	-2.164	-2.156	-2.149	-2.139	-2.130	-2.122	-2.114	-2.105	-2.096	-2.088	-2.078	-2.069	-2.060	-2.051	-2.044	-2.035	-2.027	-2.019	-2.011	-2.004	-1.998	-1.990	-1.982	-1.976	-1.970	-1.964	-1.959	-1.952	-1.948	-1.942	-1.936	-1.932	-1.928	-1.924	-1.919	-1.915	-1.910	-1.906	-1.902	-1.899	-1.896	-1.892	-1.889	-1.885	-1.882	-1.879	-1.874	-1.870	-1.866	-1.862	-1.859	-1.855	-1.851	-1.846	-1.842	-1.838	-1.834	-1.829	-1.824	-1.820	-1.816	-1.811	-1.806	-1.801	-1.796	-1.792	-1.788	-1.784	-1.780	-1.775	-1.771	-1.768	-1.762	-1.760	-1.756	-1.754	-1.751	-1.749	-1.746	-1.744	-1.742	-1.742	-1.741	-1.740	-1.740	-1.741	-1.742	-1.744	-1.745	-1.748	-1.751	-1.754	-1.756	-1.761	-1.765	-1.770	-1.774	-1.780	-1.785	-1.790	-1.796	-1.802	-1.809	-1.815	-1.822	-1.828	-1.834	-1.841	-1.848	-1.852	-1.860	-1.865	-1.871	-1.876	-1.882	-1.888	-1.890	-1.895	-1.899	-1.901	-1.905	-1.906	-1.908	-1.908	-1.909	-1.909	-1.908	-1.905	-1.904	-1.900	-1.898	-1.892	-1.888	-1.884	-1.878	-1.870	-1.864	-1.855	-1.846	-1.838	-1.829	-1.820	-1.809	-1.799	-1.788	-1.778	-1.765	-1.752	-1.740	-1.729	-1.716	-1.705	-1.692	-1.680	-1.668	-1.655	-1.644	-1.632	-1.620	-1.610	-1.599	-1.589	-1.578	-1.568	-1.558	-1.549	-1.541	-1.532	-1.525	-1.519	-1.511	-1.505	-1.501	-1.495	-1.491	-1.488	-1.485	-1.484	-1.481	-1.481	-1.481	-1.481	-1.481	-1.484	-1.485	-1.489	-1.492	-1.496	-1.502	-1.506	-1.512	-1.519	-1.525	-1.532	-1.540	-1.549	-1.558	-1.566	-1.575	-1.586	-1.596	-1.606	-1.618	-1.629	-1.639	-1.650	-1.664	-1.675	-1.688	-1.700	-1.712	-1.726	-1.739	-1.751	-1.765	-1.778	-1.792	-1.805	-1.819	-1.832	-1.845	-1.859	-1.872	-1.886	-1.900	-1.912	-1.926	-1.939	-1.952	-1.965	-1.978	-1.990	-2.002	-2.015	-2.026	-2.039	-2.051	-2.061	-2.072	-2.084	-2.094	-2.105	-2.115	-2.125	-2.134	-2.144	-2.152	-2.161	-2.171	-2.179	-2.186	-2.194	-2.201	-2.209	-2.216	-2.224	-2.229	-2.236	-2.242	-2.248	-2.254	-2.258	-2.264	-2.268	-2.272	-2.276	-2.280	-2.285	-2.289	-2.292	-2.295	-2.298	-2.300	-2.302	-2.306	-2.309	-2.310	-2.311	-2.314	-2.315	-2.316	-2.316	-2.318	-2.318	-2.319	-2.318	-2.319	-2.318	-2.318	-2.315	-2.315	-2.314	-2.311	-2.310	-2.308	-2.305	-2.302	-2.300	-2.296	-2.292	-2.289	-2.285	-2.280	-2.275	-2.271	-2.265	-2.260	-2.255	-2.249	-2.244	-2.238	-2.232	-2.226	-2.220	-2.212	-2.206	-2.200	-2.192	-2.188	-2.180	-2.174	-2.168	-2.161	-2.155	-2.149	-2.142	-2.138	-2.131	-2.126	-2.120	-2.115	-2.111	-2.105	-2.102	-2.098	-2.094	-2.090	-2.089	-2.085	-2.084	-2.082	-2.081	-2.079	-2.079	-2.078	-2.078	-2.078	-2.078	-2.078	-2.079	-2.080	-2.080	-2.081	-2.082	-2.084	-2.085	-2.086	-2.088	-2.089	-2.089	-2.090	-2.091	-2.090	-2.091	-2.091	-2.090	-2.089	-2.088	-2.086	-2.082	-2.080	-2.076	-2.072	-2.069	-2.062	-2.056	-2.050	-2.042	-2.034	-2.025	-2.015	-2.005	-1.995	-1.982	-1.970	-1.956	-1.942	-1.928	-1.912	-1.895	-1.879	-1.861	-1.844	-1.824	-1.805	-1.786	-1.765	-1.744	-1.722	-1.701	-1.680	-1.658	-1.634	-1.611	-1.589	-1.565	-1.542	-1.519	-1.495	-1.471	-1.448	-1.425	-1.401	-1.378	-1.356	-1.334	-1.312	-1.291	-1.269	-1.248	-1.228	-1.208	-1.189	-1.170	-1.151	-1.134	-1.118	-1.101	-1.085	-1.070	-1.056	-1.044	-1.030	-1.018	-1.008	-0.998	-0.989	-0.980	-0.971	-0.964	-0.958	-0.952	-0.949	-0.945	-0.944	-0.940	-0.940	-0.940	-0.941	-0.942	-0.944	-0.948	-0.950	-0.956	-0.960	-0.968	-0.972	-0.980	-0.988	-0.996	-1.005	-1.016	-1.026	-1.038	-1.048	-1.060	-1.072	-1.085	-1.098	-1.110	-1.125	-1.139	-1.154	-1.169	-1.182	-1.199	-1.214	-1.229	-1.244	-1.261	-1.276	-1.292	-1.306	-1.322	-1.339	-1.355	-1.370	-1.385	-1.400	-1.416	-1.430	-1.445	-1.459	-1.472	-1.486	-1.499	-1.512	-1.525	-1.536	-1.549	-1.560	-1.570	-1.580	-1.590	-1.599	-1.606	-1.615	-1.622	-1.629	-1.635	-1.639	-1.644	-1.648	-1.651	-1.652	-1.655	-1.656	-1.656	-1.656	-1.656	-1.654	-1.651	-1.649	-1.645	-1.640	-1.635	-1.630	-1.625	-1.618	-1.610	-1.602	-1.595	-1.588	-1.579	-1.570	-1.560	-1.551	-1.541	-1.531	-1.521	-1.512	-1.502	-1.491	-1.482	-1.472	-1.462	-1.452	-1.444	-1.435	-1.426	-1.418	-1.410	-1.401	-1.395	-1.386	-1.380	-1.374	-1.368	-1.362	-1.358	-1.352	-1.349	-1.345	-1.341	-1.339	-1.338	-1.335	-1.334	-1.332	-1.331	-1.331	-1.331	-1.331	-1.332	-1.332	-1.334	-1.334	-1.335	-1.336	-1.336	-1.338	-1.339	-1.340	-1.340	-1.340	-1.340	-1.340	-1.339	-1.338	-1.336	-1.335	-1.332	-1.330	-1.326	-1.321	-1.318	-1.312	-1.308	-1.301	-1.294	-1.288	-1.279	-1.270	-1.261	-1.250	-1.241	-1.229	-1.218	-1.206	-1.194	-1.181	-1.168	-1.154	-1.139	-1.125	-1.109	-1.094	-1.078	-1.062	-1.046	-1.029	-1.012	-0.998	-0.981	-0.965	-0.949	-0.932	-0.916	-0.902	-0.886	-0.871	-0.856	-0.842	-0.828	-0.815	-0.802	-0.789	-0.778	-0.768	-0.756	-0.745	-0.736	-0.728	-0.720	-0.712	-0.705	-0.698	-0.692	-0.688	-0.682	-0.679	-0.676	-0.675	-0.672	-0.671	-0.670	-0.671	-0.671	-0.672	-0.672	-0.675	-0.678	-0.680	-0.682	-0.686	-0.691	-0.695	-0.699	-0.704	-0.708	-0.712	-0.718	-0.722	-0.729	-0.732	-0.739	-0.744	-0.749	-0.755	-0.760	-0.766	-0.771	-0.778	-0.781	-0.788	-0.792	-0.798	-0.802	-0.808	-0.814	-0.818	-0.824	-0.828	-0.832	-0.838	-0.842	-0.848	-0.851	-0.856	-0.861	-0.868	-0.872	-0.878	-0.884	-0.889	-0.895	-0.901	-0.908	-0.914	-0.921	-0.929	-0.936	-0.944	-0.952	-0.959	-0.969	-0.978	-0.986	-0.995	-1.005	-1.015	-1.026	-1.036	-1.048	-1.058	-1.069	-1.081	-1.095	-1.106	-1.120	-1.132	-1.145	-1.158	-1.171	-1.186	-1.199	-1.212	-1.226	-1.241	-1.255	-1.269	-1.282	-1.296	-1.311	-1.326	-1.340	-1.354	-1.368	-1.381	-1.395	-1.409	-1.422	-1.435	-1.449	-1.461	-1.474	-1.488	-1.499	-1.511	-1.524	-1.534	-1.546	-1.556	-1.569	-1.579	-1.589	-1.599	-1.609	-1.619	-1.628	-1.638	-1.645	-1.652	-1.661	-1.669	-1.678	-1.685	-1.691	-1.699	-1.705	-1.711	-1.716	-1.722	-1.728	-1.732	-1.738	-1.741	-1.746	-1.750	-1.754	-1.756	-1.759	-1.761	-1.765	-1.768	-1.769	-1.770	-1.771	-1.772	-1.771	-1.772	-1.772	-1.771	-1.771	-1.770	-1.769	-1.768	-1.765	-1.764	-1.760	-1.759	-1.755	-1.752	-1.748	-1.745	-1.740	-1.736	-1.731	-1.725	-1.721	-1.715	-1.710	-1.704	-1.698	-1.690	-1.684	-1.676	-1.670	-1.662	-1.655	-1.648	-1.641	-1.634	-1.626	-1.618	-1.610	-1.601	-1.594	-1.585	-1.578	-1.569	-1.561	-1.552	-1.545	-1.536	-1.529	-1.520	-1.512	-1.504	-1.496	-1.488	-1.479	-1.471	-1.464	-1.456	-1.448	-1.440	-1.434	-1.426	-1.419	-1.412	-1.406	-1.399	-1.392	-1.386	-1.380	-1.374	-1.368	-1.362	-1.355	-1.349	-1.344	-1.339	-1.332	-1.328	-1.320	-1.315	-1.310	-1.304	-1.299	-1.292	-1.288	-1.282	-1.276	-1.271	-1.266	-1.261	-1.256	-1.250	-1.244	-1.239	-1.232	-1.228	-1.222	-1.218	-1.212	-1.206	-1.201	-1.195	-1.190	-1.185	-1.179	-1.174	-1.170	-1.165	-1.160	-1.156	-1.151	-1.148	-1.144	-1.139	-1.136	-1.132	-1.130	-1.126	-1.124	-1.121	-1.120	-1.118	-1.118	-1.116	-1.116	-1.115	-1.116	-1.116	-1.118	-1.118	-1.119	-1.121	-1.124	-1.126	-1.129	-1.132	-1.135	-1.140	-1.145	-1.150	-1.154	-1.160	-1.165	-1.170	-1.176	-1.182	-1.189	-1.195	-1.202	-1.209	-1.215	-1.221	-1.230	-1.236	-1.242	-1.249	-1.258	-1.264	-1.270	-1.276	-1.284	-1.290	-1.295	-1.301	-1.308	-1.312	-1.319	-1.325	-1.330	-1.334	-1.339	-1.342	-1.348	-1.351	-1.352	-1.356	-1.359	-1.361	-1.364	-1.365	-1.365	-1.368	-1.368	-1.368	-1.368	-1.366	-1.365	-1.364	-1.362	-1.360	-1.359	-1.355	-1.351	-1.348	-1.344	-1.340	-1.336	-1.331	-1.326	-1.321	-1.315	-1.309	-1.302	-1.295	-1.289	-1.281	-1.275	-1.266	-1.259	-1.250	-1.241	-1.234	-1.225	-1.218	-1.208	-1.200	-1.190	-1.181	-1.172	-1.164	-1.154	-1.145	-1.138	-1.128	-1.119	-1.110	-1.102	-1.094	-1.086	-1.078	-1.071	-1.062	-1.056	-1.050	-1.042	-1.035	-1.030	-1.024	-1.020	-1.015	-1.011	-1.006	-1.004	-1.001	-0.998	-0.996	-0.995	-0.994	-0.994	-0.994	-0.995	-0.996	-0.999	-1.001	-1.004	-1.008	-1.011	-1.016	-1.020	-1.026	-1.032	-1.040	-1.048	-1.055	-1.064	-1.071	-1.080	-1.089	-1.099	-1.109	-1.120	-1.130	-1.142	-1.154	-1.165	-1.178	-1.189	-1.201	-1.214	-1.226	-1.239	-1.251	-1.264	-1.276	-1.289	-1.302	-1.314	-1.326	-1.339	-1.351	-1.364	-1.376	-1.389	-1.401	-1.411	-1.424	-1.435	-1.446	-1.458	-1.469	-1.479	-1.489	-1.499	-1.509	-1.518	-1.529	-1.538	-1.546	-1.555	-1.564	-1.571	-1.580	-1.588	-1.596	-1.602	-1.610	-1.618	-1.624	-1.631	-1.636	-1.644	-1.649	-1.655	-1.660	-1.666	-1.671	-1.676	-1.681	-1.686	-1.690	-1.694	-1.699	-1.702	-1.706	-1.709	-1.712	-1.715	-1.716	-1.719	-1.720	-1.721	-1.724	-1.722	-1.722	-1.724	-1.722	-1.721	-1.721	-1.720	-1.716	-1.714	-1.711	-1.709	-1.704	-1.700	-1.695	-1.690	-1.684	-1.679	-1.671	-1.665	-1.658	-1.650	-1.642	-1.634	-1.625	-1.618	-1.608	-1.599	-1.589	-1.579	-1.570	-1.559	-1.550	-1.540	-1.531	-1.521	-1.511	-1.502	-1.492	-1.484	-1.475	-1.466	-1.459	-1.450	-1.442	-1.435	-1.429	-1.422	-1.416	-1.412	-1.406	-1.402	-1.399	-1.395	-1.394	-1.391	-1.390	-1.389	-1.388	-1.388	-1.388	-1.390	-1.391	-1.392	-1.395	-1.398	-1.401	-1.405	-1.409	-1.414	-1.419	-1.422	-1.428	-1.432	-1.438	-1.442	-1.449	-1.452	-1.459	-1.462	-1.469	-1.472	-1.479	-1.482	-1.488	-1.491	-1.496	-1.499	-1.502	-1.505	-1.509	-1.510	-1.512	-1.514	-1.515	-1.515	-1.516	-1.516	-1.516	-1.515	-1.514	-1.512	-1.510	-1.509	-1.506	-1.504	-1.501	-1.498	-1.495	-1.491	-1.489	-1.485	-1.482	-1.479	-1.475	-1.471	-1.468	-1.465	-1.461	-1.459	-1.455	-1.454	-1.451	-1.449	-1.448	-1.446	-1.445	-1.444	-1.444	-1.444	-1.445	-1.445	-1.446	-1.449	-1.451	-1.454	-1.458	-1.462	-1.466	-1.471	-1.476	-1.482	-1.490	-1.496	-1.504	-1.511	-1.520	-1.529	-1.539	-1.548	-1.558	-1.568	-1.579	-1.590	-1.600	-1.612	-1.624	-1.636	-1.649	-1.661	-1.674	-1.685	-1.699	-1.711	-1.724	-1.738	-1.750	-1.761	-1.774	-1.786	-1.799	-1.810	-1.822	-1.835	-1.845	-1.856	-1.868	-1.878	-1.889	-1.899	-1.908	-1.918	-1.925	-1.935	-1.942	-1.950	-1.958	-1.965	-1.972	-1.979	-1.985	-1.990	-1.998	-2.002	-2.007	-2.013	-2.016	-2.020	-2.025	-2.030	-2.033	-2.036	-2.040	-2.044	-2.047	-2.050	-2.055	-2.059	-2.061	-2.064	-2.068	-2.071	-2.075	-2.080	-2.085	-2.089	-2.094	-2.099	-2.104	-2.109	-2.115	-2.121	-2.128	-2.135	-2.141	-2.149	-2.158	-2.165	-2.174	-2.182	-2.191	-2.201	-2.212	-2.222	-2.232	-2.242	-2.254	-2.266	-2.276	-2.289	-2.301	-2.312	-2.325	-2.338	-2.349	-2.362	-2.374	-2.386	-2.399	-2.410	-2.421	-2.432	-2.444	-2.455	-2.465	-2.475	-2.484	-2.492	-2.501	-2.510	-2.518	-2.525	-2.531	-2.536	-2.541	-2.546	-2.550	-2.552	-2.555	-2.556	-2.559	-2.559	-2.558	-2.555	-2.554	-2.551	-2.548	-2.542	-2.539	-2.532	-2.526	-2.520	-2.512	-2.504	-2.496	-2.486	-2.478	-2.466	-2.456	-2.445	-2.435	-2.422	-2.410	-2.398	-2.385	-2.371	-2.359	-2.345	-2.331	-2.319	-2.304	-2.289	-2.275	-2.262	-2.248	-2.232	-2.219	-2.204	-2.190	-2.176	-2.162	-2.148	-2.132	-2.119	-2.105	-2.090	-2.076	-2.064	-2.050	-2.036	-2.022	-2.010	-1.996	-1.984	-1.970	-1.958	-1.946	-1.934	-1.921	-1.909	-1.898	-1.886	-1.876	-1.865	-1.855	-1.844	-1.835	-1.825	-1.816	-1.809	-1.800	-1.791	-1.785	-1.778	-1.772	-1.768	-1.762	-1.758	-1.755	-1.752	-1.749	-1.748	-1.746	-1.746	-1.745	-1.748	-1.748	-1.750	-1.751	-1.755	-1.760	-1.764	-1.769	-1.775	-1.780	-1.788	-1.792	-1.800	-1.808	-1.816	-1.822	-1.831	-1.841	-1.849	-1.858	-1.866	-1.875	-1.884	-1.892	-1.901	-1.908	-1.916	-1.925	-1.931	-1.939	-1.945	-1.951	-1.956	-1.961	-1.965	-1.970	-1.972	-1.976	-1.978	-1.980	-1.982	-1.982	-1.982	-1.981	-1.981	-1.979	-1.976	-1.972	-1.970	-1.966	-1.962	-1.958	-1.952	-1.946	-1.941	-1.935	-1.929	-1.921	-1.916	-1.909	-1.902	-1.895	-1.890	-1.884	-1.876	-1.870	-1.864	-1.860	-1.854	-1.849	-1.844	-1.839	-1.836	-1.831	-1.829	-1.825	-1.822	-1.821	-1.819	-1.818	-1.818	-1.818	-1.818	-1.818	-1.820	-1.820	-1.822	-1.825	-1.828	-1.831	-1.835	-1.838	-1.840	-1.845	-1.849	-1.852	-1.859	-1.862	-1.868	-1.872	-1.878	-1.882	-1.888	-1.892	-1.898	-1.901	-1.906	-1.910	-1.915	-1.919	-1.922	-1.926	-1.930	-1.932	-1.936	-1.938	-1.941	-1.942	-1.944	-1.945	-1.946	-1.948	-1.948	-1.948	-1.946	-1.946	-1.946	-1.944	-1.942	-1.941	-1.938	-1.935	-1.931	-1.928	-1.924	-1.920	-1.914	-1.909	-1.902	-1.898	-1.890	-1.884	-1.876	-1.870	-1.862	-1.854	-1.845	-1.835	-1.826	-1.818	-1.806	-1.796	-1.785	-1.774	-1.762	-1.751	-1.739	-1.726	-1.714	-1.700	-1.688	-1.672	-1.659	-1.645	-1.631	-1.616	-1.600	-1.585	-1.570	-1.554	-1.539	-1.524	-1.509	-1.491	-1.475	-1.460	-1.444	-1.428	-1.412	-1.396	-1.382	-1.366	-1.351	-1.336	-1.321	-1.308	-1.292	-1.279	-1.265	-1.251	-1.239	-1.225	-1.214	-1.201	-1.190	-1.179	-1.168	-1.156	-1.148	-1.138	-1.129	-1.120	-1.111	-1.102	-1.095	-1.088	-1.081	-1.072	-1.066	-1.060	-1.054	-1.048	-1.041	-1.036	-1.029	-1.024	-1.018	-1.014	-1.008	-1.001	-0.995	-0.990	-0.982	-0.976	-0.970	-0.964	-0.956	-0.950	-0.942	-0.935	-0.925	-0.918	-0.909	-0.900	-0.890	-0.880	-0.869	-0.859	-0.846	-0.835	-0.822	-0.810	-0.798	-0.784	-0.771	-0.756	-0.742	-0.728	-0.714	-0.698	-0.682	-0.668	-0.652	-0.636	-0.621	-0.605	-0.590	-0.575	-0.560	-0.544	-0.529	-0.514	-0.499	-0.484	-0.470	-0.456	-0.442	-0.429	-0.415	-0.402	-0.390	-0.379	-0.368	-0.356	-0.346	-0.338	-0.329	-0.319	-0.311	-0.302	-0.296	-0.289	-0.284	-0.279	-0.274	-0.269	-0.265	-0.260	-0.258	-0.255	-0.252	-0.251	-0.250	-0.249	-0.249	-0.248	-0.248	-0.249	-0.250	-0.250	-0.250	-0.252	-0.255	-0.256	-0.259	-0.261	-0.264	-0.266	-0.269	-0.272	-0.275	-0.278	-0.280	-0.284	-0.285	-0.289	-0.292	-0.295	-0.298	-0.301	-0.302	-0.306	-0.309	-0.311	-0.315	-0.316	-0.320	-0.321	-0.325	-0.326	-0.329	-0.331	-0.334	-0.335	-0.339	-0.340	-0.342	-0.345	-0.348	-0.350	-0.351	-0.355	-0.356	-0.359	-0.361	-0.364	-0.366	100.000	5.000	2.000	1.000	6.000	0.000	0.000	0.000	0.000	0.000	0.000	0.000	0.000	0.000	0.000	0.000	0.000	0.000	-1.660	-1.655	-1.649	-1.642	-1.638	-1.632	-1.626	-1.622	-1.618	-1.614	-1.609	-1.605	-1.601	-1.599	-1.595	-1.594	-1.590	-1.589	-1.588	-1.586	-1.585	-1.585	-1.584	-1.585	-1.586	-1.586	-1.589	-1.590	-1.592	-1.595	-1.599	-1.601	-1.605	-1.609	-1.614	-1.618	-1.621	-1.628	-1.632	-1.639	-1.645	-1.651	-1.658	-1.664	-1.671	-1.678	-1.686	-1.692	-1.699	-1.706	-1.714	-1.722	-1.730	-1.738	-1.745	-1.752	-1.761	-1.769	-1.775	-1.782	-1.791	-1.799	-1.806	-1.814	-1.820	-1.828	-1.834	-1.841	-1.848	-1.855	-1.861	-1.868	-1.874	-1.880	-1.886	-1.892	-1.898	-1.904	-1.909	-1.915	-1.920	-1.925	-1.931	-1.935	-1.941	-1.946	-1.951	-1.956	-1.960	-1.966	-1.970	-1.975	-1.980	-1.984	-1.988	-1.992	-1.996	-2.001	-2.005	-2.007	-2.013	-2.016	-2.019	-2.022	-2.026	-2.030	-2.033	-2.035	-2.038	-2.040	-2.041	-2.044	-2.046	-2.047	-2.047	-2.049	-2.050	-2.050	-2.050	-2.050	-2.049	-2.047	-2.046	-2.044	-2.041	-2.039	-2.036	-2.031	-2.029	-2.024	-2.019	-2.014	-2.009	-2.002	-1.998	-1.990	-1.984	-1.976	-1.970	-1.961	-1.952	-1.945	-1.938	-1.929	-1.919	-1.911	-1.902	-1.894	-1.885	-1.876	-1.866	-1.858	-1.850	-1.841	-1.831	-1.822	-1.815	-1.806	-1.798	-1.790	-1.782	-1.775	-1.769	-1.760	-1.754	-1.748	-1.741	-1.735	-1.729	-1.722	-1.718	-1.712	-1.708	-1.702	-1.698	-1.694	-1.689	-1.685	-1.681	-1.676	-1.672	-1.669	-1.665	-1.661	-1.658	-1.652	-1.650	-1.645	-1.642	-1.638	-1.634	-1.630	-1.625	-1.621	-1.618	-1.612	-1.608	-1.604	-1.599	-1.594	-1.589	-1.584	-1.579	-1.574	-1.569	-1.564	-1.558	-1.554	-1.549	-1.544	-1.539	-1.534	-1.530	-1.526	-1.521	-1.518	-1.514	-1.510	-1.506	-1.505	-1.502	-1.501	-1.500	-1.499	-1.499	-1.499	-1.500	-1.500	-1.501	-1.504	-1.506	-1.510	-1.512	-1.518	-1.522	-1.528	-1.534	-1.540	-1.548	-1.555	-1.562	-1.571	-1.579	-1.589	-1.598	-1.608	-1.619	-1.629	-1.640	-1.652	-1.664	-1.676	-1.688	-1.700	-1.712	-1.724	-1.738	-1.750	-1.762	-1.775	-1.788	-1.800	-1.812	-1.825	-1.836	-1.850	-1.861	-1.874	-1.884	-1.896	-1.908	-1.918	-1.928	-1.938	-1.949	-1.958	-1.966	-1.975	-1.982	-1.991	-2.000	-2.007	-2.014	-2.021	-2.026	-2.031	-2.039	-2.042	-2.047	-2.052	-2.056	-2.060	-2.064	-2.065	-2.069	-2.071	-2.074	-2.076	-2.079	-2.080	-2.081	-2.082	-2.084	-2.085	-2.086	-2.088	-2.089	-2.089	-2.090	-2.091	-2.091	-2.094	-2.094	-2.096	-2.098	-2.100	-2.102	-2.104	-2.106	-2.109	-2.111	-2.115	-2.119	-2.122	-2.126	-2.130	-2.136	-2.141	-2.146	-2.152	-2.159	-2.166	-2.172	-2.180	-2.189	-2.196	-2.205	-2.214	-2.222	-2.232	-2.242	-2.252	-2.264	-2.272	-2.284	-2.295	-2.306	-2.318	-2.329	-2.339	-2.350	-2.361	-2.372	-2.385	-2.395	-2.406	-2.418	-2.428	-2.438	-2.448	-2.456	-2.465	-2.474	-2.481	-2.489	-2.495	-2.501	-2.506	-2.512	-2.516	-2.520	-2.522	-2.525	-2.526	-2.526	-2.526	-2.526	-2.524	-2.522	-2.519	-2.515	-2.511	-2.504	-2.499	-2.491	-2.484	-2.475	-2.466	-2.456	-2.446	-2.435	-2.424	-2.411	-2.399	-2.386	-2.371	-2.358	-2.344	-2.329	-2.314	-2.298	-2.281	-2.266	-2.250	-2.232	-2.218	-2.201	-2.184	-2.168	-2.150	-2.132	-2.116	-2.099	-2.082	-2.065	-2.049	-2.031	-2.015	-1.999	-1.981	-1.965	-1.949	-1.932	-1.916	-1.901	-1.885	-1.869	-1.855	-1.840	-1.825	-1.810	-1.795	-1.782	-1.768	-1.755	-1.741	-1.728	-1.715	-1.704	-1.691	-1.680	-1.669	-1.658	-1.648	-1.638	-1.628	-1.619	-1.610	-1.602	-1.594	-1.588	-1.581	-1.575	-1.570	-1.566	-1.562	-1.560	-1.558	-1.556	-1.556	-1.556	-1.558	-1.559	-1.561	-1.565	-1.569	-1.574	-1.579	-1.585	-1.592	-1.600	-1.609	-1.619	-1.629	-1.639	-1.650	-1.661	-1.675	-1.688	-1.701	-1.714	-1.729	-1.742	-1.758	-1.772	-1.788	-1.802	-1.819	-1.834	-1.848	-1.864	-1.879	-1.894	-1.909	-1.922	-1.936	-1.950	-1.964	-1.976	-1.989	-2.000	-2.011	-2.022	-2.033	-2.041	-2.051	-2.060	-2.069	-2.076	-2.082	-2.089	-2.095	-2.100	-2.104	-2.109	-2.112	-2.115	-2.119	-2.120	-2.122	-2.124	-2.126	-2.128	-2.129	-2.129	-2.130	-2.131	-2.132	-2.132	-2.134	-2.135	-2.136	-2.139	-2.139	-2.141	-2.142	-2.146	-2.149	-2.151	-2.155	-2.158	-2.162	-2.166	-2.171	-2.176	-2.181	-2.186	-2.192	-2.198	-2.205	-2.211	-2.218	-2.225	-2.231	-2.240	-2.246	-2.254	-2.260	-2.269	-2.276	-2.284	-2.291	-2.298	-2.306	-2.312	-2.320	-2.326	-2.332	-2.340	-2.345	-2.350	-2.356	-2.360	-2.365	-2.369	-2.374	-2.376	-2.380	-2.382	-2.384	-2.388	-2.388	-2.389	-2.389	-2.390	-2.389	-2.389	-2.388	-2.386	-2.384	-2.384	-2.381	-2.379	-2.375	-2.371	-2.368	-2.364	-2.360	-2.355	-2.351	-2.346	-2.341	-2.336	-2.329	-2.324	-2.318	-2.311	-2.304	-2.298	-2.290	-2.282	-2.275	-2.268	-2.259	-2.250	-2.240	-2.230	-2.220	-2.211	-2.201	-2.190	-2.180	-2.168	-2.155	-2.144	-2.130	-2.118	-2.104	-2.090	-2.075	-2.060	-2.045	-2.030	-2.013	-1.996	-1.979	-1.962	-1.945	-1.928	-1.909	-1.890	-1.872	-1.854	-1.834	-1.814	-1.795	-1.775	-1.756	-1.736	-1.716	-1.696	-1.678	-1.658	-1.638	-1.618	-1.599	-1.579	-1.560	-1.541	-1.522	-1.505	-1.486	-1.468	-1.451	-1.435	-1.419	-1.402	-1.386	-1.371	-1.358	-1.341	-1.328	-1.315	-1.301	-1.289	-1.276	-1.264	-1.251	-1.240	-1.229	-1.218	-1.208	-1.196	-1.188	-1.176	-1.166	-1.158	-1.148	-1.138	-1.129	-1.119	-1.109	-1.100	-1.090	-1.080	-1.070	-1.060	-1.050	-1.040	-1.029	-1.019	-1.008	-0.996	-0.985	-0.972	-0.960	-0.949	-0.936	-0.924	-0.911	-0.899	-0.885	-0.872	-0.859	-0.845	-0.830	-0.816	-0.804	-0.790	-0.776	-0.762	-0.749	-0.736	-0.722	-0.710	-0.696	-0.684	-0.671	-0.659	-0.649	-0.636	-0.626	-0.615	-0.605	-0.595	-0.585	-0.578	-0.569	-0.561	-0.554	-0.549	-0.542	-0.538	-0.532	-0.529	-0.524	-0.521	-0.519	-0.518	-0.516	-0.515	-0.514	-0.515	-0.515	-0.516	-0.518	-0.519	-0.522	-0.524	-0.528	-0.531	-0.534	-0.539	-0.542	-0.548	-0.551	-0.556	-0.561	-0.566	-0.571	-0.578	-0.584	-0.589	-0.595	-0.600	-0.606	-0.611	-0.618	-0.622	-0.629	-0.635	-0.641	-0.646	-0.652	-0.658	-0.662	-0.668	-0.674	-0.679	-0.684	-0.689	-0.694	-0.699	-0.705	-0.710	-0.716	-0.720	-0.725	-0.731	-0.736	-0.741	-0.746	-0.752	-0.758	-0.764	-0.768	-0.775	-0.780	-0.785	-0.791	-0.796	-0.802	-0.808	-0.814	-0.820	-0.826	-0.832	-0.839	-0.845	-0.850	-0.856	-0.862	-0.869	-0.875	-0.880	-0.886	-0.892	-0.898	-0.904	-0.910	-0.915	-0.920	-0.925	-0.931	-0.936	-0.942	-0.946	-0.952	-0.956	-0.960	-0.965	-0.969	-0.972	-0.978	-0.981	-0.985	-0.989	-0.992	-0.996	-1.000	-1.001	-1.005	-1.008	-1.010	-1.012	-1.015	-1.015	-1.016	-1.019	-1.019	-1.021	-1.021	-1.021	-1.021	-1.021	-1.021	-1.020	-1.019	-1.019	-1.016	-1.014	-1.011	-1.009	-1.006	-1.001	-0.998	-0.994	-0.988	-0.982	-0.978	-0.970	-0.964	-0.956	-0.949	-0.939	-0.930	-0.921	-0.910	-0.899	-0.888	-0.876	-0.864	-0.851	-0.838	-0.824	-0.811	-0.795	-0.780	-0.765	-0.749	-0.732	-0.716	-0.700	-0.681	-0.665	-0.648	-0.629	-0.611	-0.592	-0.575	-0.556	-0.538	-0.519	-0.500	-0.482	-0.464	-0.446	-0.428	-0.410	-0.392	-0.375	-0.360	-0.342	-0.328	-0.312	-0.298	-0.284	-0.270	-0.258	-0.244	-0.232	-0.221	-0.211	-0.201	-0.192	-0.184	-0.176	-0.170	-0.162	-0.158	-0.152	-0.149	-0.145	-0.142	-0.141	-0.139	-0.139	-0.139	-0.140	-0.142	-0.144	-0.146	-0.151	-0.155	-0.160	-0.166	-0.172	-0.179	-0.186	-0.195	-0.202	-0.211	-0.221	-0.231	-0.241	-0.251	-0.262	-0.272	-0.285	-0.296	-0.310	-0.321	-0.335	-0.346	-0.360	-0.374	-0.388	-0.401	-0.416	-0.430	-0.445	-0.459	-0.474	-0.488	-0.501	-0.516	-0.531	-0.545	-0.560	-0.574	-0.589	-0.601	-0.616	-0.630	-0.645	-0.658	-0.670	-0.685	-0.698	-0.711	-0.724	-0.736	-0.750	-0.762	-0.774	-0.786	-0.799	-0.811	-0.822	-0.834	-0.845	-0.855	-0.866	-0.876	-0.886	-0.898	-0.906	-0.916	-0.926	-0.935	-0.944	-0.954	-0.962	-0.970	-0.979	-0.988	-0.995	-1.004	-1.011	-1.019	-1.026	-1.034	-1.041	-1.049	-1.056	-1.064	-1.070	-1.078	-1.085	-1.092	-1.099	-1.106	-1.112	-1.120	-1.126	-1.132	-1.140	-1.148	-1.154	-1.161	-1.168	-1.175	-1.182	-1.190	-1.198	-1.205	-1.214	-1.221	-1.229	-1.238	-1.246	-1.254	-1.262	-1.270	-1.279	-1.288	-1.296	-1.306	-1.315	-1.324	-1.332	-1.342	-1.351	-1.360	-1.370	-1.380	-1.389	-1.396	-1.406	-1.416	-1.425	-1.434	-1.442	-1.451	-1.460	-1.468	-1.475	-1.482	-1.490	-1.498	-1.502	-1.509	-1.515	-1.519	-1.524	-1.528	-1.530	-1.532	-1.534	-1.535	-1.535	-1.535	-1.532	-1.531	-1.528	-1.522	-1.518	-1.512	-1.505	-1.498	-1.489	-1.479	-1.468	-1.456	-1.444	-1.429	-1.415	-1.399	-1.382	-1.364	-1.346	-1.328	-1.308	-1.286	-1.266	-1.244	-1.221	-1.199	-1.175	-1.151	-1.126	-1.101	-1.078	-1.051	-1.026	-1.000	-0.976	-0.950	-0.926	-0.901	-0.876	-0.852	-0.829	-0.806	-0.784	-0.761	-0.740	-0.720	-0.700	-0.682	-0.665	-0.648	-0.631	-0.616	-0.602	-0.590	-0.579	-0.569	-0.559	-0.551	-0.544	-0.539	-0.534	-0.530	-0.529	-0.528	-0.529	-0.529	-0.532	-0.536	-0.541	-0.546	-0.552	-0.561	-0.569	-0.579	-0.590	-0.600	-0.611	-0.624	-0.636	-0.651	-0.665	-0.680	-0.694	-0.710	-0.726	-0.742	-0.759	-0.776	-0.792	-0.810	-0.828	-0.845	-0.862	-0.880	-0.898	-0.915	-0.930	-0.948	-0.965	-0.981	-0.998	-1.014	-1.029	-1.044	-1.060	-1.075	-1.090	-1.104	-1.119	-1.132	-1.145	-1.158	-1.171	-1.182	-1.195	-1.208	-1.218	-1.230	-1.240	-1.250	-1.260	-1.270	-1.279	-1.289	-1.296	-1.304	-1.312	-1.320	-1.328	-1.334	-1.340	-1.346	-1.352	-1.359	-1.362	-1.369	-1.372	-1.375	-1.379	-1.381	-1.385	-1.388	-1.389	-1.391	-1.392	-1.391	-1.392	-1.392	-1.391	-1.391	-1.389	-1.386	-1.384	-1.381	-1.379	-1.375	-1.371	-1.368	-1.362	-1.359	-1.354	-1.348	-1.341	-1.335	-1.328	-1.321	-1.314	-1.306	-1.299	-1.291	-1.284	-1.275	-1.266	-1.259	-1.250	-1.241	-1.232	-1.226	-1.218	-1.208	-1.200	-1.191	-1.184	-1.176	-1.169	-1.161	-1.152	-1.145	-1.139	-1.132	-1.125	-1.119	-1.114	-1.108	-1.100	-1.095	-1.090	-1.085	-1.080	-1.075	-1.069	-1.065	-1.060	-1.056	-1.052	-1.048	-1.044	-1.039	-1.035	-1.030	-1.026	-1.021	-1.016	-1.011	-1.006	-1.001	-0.996	-0.991	-0.985	-0.980	-0.974	-0.968	-0.960	-0.954	-0.948	-0.940	-0.932	-0.924	-0.915	-0.908	-0.899	-0.890	-0.881	-0.871	-0.862	-0.852	-0.841	-0.832	-0.821	-0.811	-0.801	-0.790	-0.779	-0.769	-0.759	-0.748	-0.738	-0.726	-0.716	-0.705	-0.695	-0.685	-0.674	-0.665	-0.655	-0.646	-0.636	-0.629	-0.619	-0.610	-0.602	-0.594	-0.588	-0.580	-0.574	-0.566	-0.561	-0.555	-0.550	-0.545	-0.540	-0.535	-0.531	-0.528	-0.524	-0.520	-0.518	-0.515	-0.512	-0.511	-0.507	-0.506	-0.505	-0.504	-0.502	-0.501	-0.501	-0.500	-0.499	-0.499	-0.499	-0.499	-0.498	-0.498	-0.498	-0.496	-0.495	-0.495	-0.494	-0.492	-0.491	-0.491	-0.489	-0.486	-0.485	-0.482	-0.481	-0.479	-0.475	-0.474	-0.470	-0.466	-0.462	-0.459	-0.455	-0.450	-0.446	-0.441	-0.436	-0.431	-0.425	-0.421	-0.415	-0.410	-0.404	-0.398	-0.392	-0.386	-0.381	-0.375	-0.369	-0.362	-0.358	-0.352	-0.346	-0.342	-0.338	-0.332	-0.329	-0.325	-0.321	-0.320	-0.318	-0.315	-0.314	-0.312	-0.312	-0.312	-0.314	-0.316	-0.319	-0.321	-0.325	-0.330	-0.335	-0.341	-0.349	-0.356	-0.365	-0.374	-0.384	-0.394	-0.405	-0.418	-0.430	-0.442	-0.458	-0.472	-0.488	-0.504	-0.520	-0.538	-0.555	-0.572	-0.590	-0.609	-0.628	-0.648	-0.666	-0.685	-0.706	-0.725	-0.745	-0.765	-0.785	-0.805	-0.825	-0.842	-0.862	-0.881	-0.900	-0.918	-0.936	-0.952	-0.971	-0.988	-1.004	-1.021	-1.036	-1.050	-1.065	-1.079	-1.094	-1.106	-1.119	-1.131	-1.142	-1.155	-1.165	-1.175	-1.185	-1.195	-1.204	-1.211	-1.220	-1.229	-1.235	-1.242	-1.250	-1.256	-1.264	-1.270	-1.276	-1.282	-1.289	-1.294	-1.299	-1.304	-1.310	-1.315	-1.319	-1.324	-1.329	-1.334	-1.338	-1.342	-1.345	-1.350	-1.352	-1.358	-1.360	-1.365	-1.368	-1.371	-1.374	-1.376	-1.379	-1.381	-1.384	-1.385	-1.386	-1.388	-1.389	-1.389	-1.389	-1.389	-1.389	-1.386	-1.385	-1.384	-1.381	-1.380	-1.376	-1.372	-1.369	-1.365	-1.361	-1.355	-1.350	-1.344	-1.339	-1.331	-1.325	-1.318	-1.311	-1.302	-1.295	-1.286	-1.278	-1.268	-1.259	-1.249	-1.240	-1.229	-1.220	-1.209	-1.199	-1.188	-1.178	-1.166	-1.156	-1.145	-1.134	-1.124	-1.112	-1.100	-1.089	-1.078	-1.068	-1.056	-1.045	-1.035	-1.024	-1.012	-1.002	-0.991	-0.982	-0.971	-0.961	-0.951	-0.942	-0.932	-0.922	-0.912	-0.902	-0.892	-0.884	-0.875	-0.866	-0.858	-0.848	-0.840	-0.830	-0.821	-0.812	-0.804	-0.796	-0.788	-0.780	-0.770	-0.762	-0.754	-0.746	-0.738	-0.729	-0.721	-0.712	-0.705	-0.696	-0.689	-0.680	-0.671	-0.665	-0.655	-0.648	-0.639	-0.630	-0.621	-0.615	-0.606	-0.596	-0.589	-0.581	-0.571	-0.564	-0.555	-0.546	-0.538	-0.529	-0.520	-0.512	-0.502	-0.495	-0.485	-0.475	-0.466	-0.458	-0.449	-0.439	-0.430	-0.420	-0.410	-0.400	-0.390	-0.380	-0.371	-0.361	-0.351	-0.341	-0.331	-0.321	-0.311	-0.302	-0.292	-0.282	-0.274	-0.264	-0.254	-0.245	-0.235	-0.226	-0.218	-0.209	-0.200	-0.192	-0.184	-0.178	-0.169	-0.162	-0.155	-0.149	-0.141	-0.135	-0.130	-0.124	-0.120	-0.115	-0.111	-0.106	-0.102	-0.098	-0.095	-0.090	-0.088	-0.085	-0.082	-0.080	-0.078	-0.075	-0.072	-0.070	-0.068	-0.065	-0.064	-0.061	-0.058	-0.055	-0.052	-0.050	-0.046	-0.042	-0.039	-0.034	-0.030	-0.025	-0.020	-0.014	-0.008	-0.002	0.005	0.012	0.021	0.029	0.038	0.048	0.058	0.068	0.079	0.090	0.101	0.112	0.125	0.138	0.150	0.162	0.176	0.191	0.205	0.219	0.232	0.248	0.261	0.276	0.290	0.305	0.319	0.332	0.346	0.360	0.374	0.386	0.399	0.412	0.424	0.435	0.448	0.458	0.468	0.479	0.488	0.495	0.502	0.510	0.516	0.524	0.529	0.534	0.539	0.544	0.546	0.549	0.552	0.554	0.556	0.556	0.558	0.556	0.558	0.556	0.555	0.554	0.552	0.550	0.549	0.546	0.544	0.540	0.536	0.532	0.530	0.526	0.522	0.520	0.515	0.512	0.509	0.505	0.501	0.498	0.495	0.491	0.488	0.486	0.482	0.480	0.478	0.475	0.474	0.470	0.469	0.466	0.466	0.465	0.464	0.461	0.461	0.460	0.459	0.459	0.459	0.460	0.460	0.460	0.460	0.462	0.464	0.465	0.466	0.468	0.470	0.471	0.474	0.476	0.479	0.482	0.485	0.489	0.492	0.496	0.500	0.504	0.509	0.512	0.518	0.521	0.526	0.532	0.538	0.542	0.549	0.554	0.559	0.565	0.570	0.576	0.582	0.588	0.592	0.599	0.604	0.610	0.615	0.621	0.625	0.630	0.635	0.640	0.644	0.649	0.651	0.655	0.659	0.661	0.664	0.665	0.668	0.669	0.669	0.670	0.671	0.670	0.670	0.670	0.668	0.665	0.662	0.660	0.658	0.654	0.649	0.644	0.639	0.634	0.626	0.620	0.614	0.605	0.598	0.590	0.580	0.571	0.562	0.552	0.542	0.532	0.522	0.511	0.500	0.490	0.479	0.466	0.454	0.442	0.431	0.419	0.405	0.392	0.380	0.368	0.356	0.344	0.330	0.318	0.305	0.294	0.281	0.268	0.256	0.245	0.234	0.221	0.211	0.200	0.190	0.179	0.168	0.159	0.149	0.139	0.129	0.120	0.111	0.102	0.092	0.085	0.078	0.070	0.061	0.055	0.048	0.040	0.034	0.028	0.020	0.015	0.009	0.002	-0.002	-0.008	-0.012	-0.018	-0.022	-0.026	-0.031	-0.036	-0.040	-0.044	-0.048	-0.052	-0.055	-0.059	-0.062	-0.065	-0.069	-0.072	-0.075	-0.079	-0.080	-0.082	-0.086	-0.088	-0.090	-0.091	-0.094	-0.096	-0.098	-0.099	-0.100	-0.100	-0.101	-0.102	-0.101	-0.101	-0.100	-0.100	-0.100	-0.099	-0.098	-0.095	-0.094	-0.091	-0.089	-0.086	-0.082	-0.078	-0.074	-0.069	-0.064	-0.058	-0.052	-0.046	-0.039	-0.031	-0.024	-0.014	-0.006	0.005	0.015	0.026	0.038	0.049	0.062	0.075	0.089	0.104	0.120	0.135	0.151	0.170	0.186	0.205	0.224	0.245	0.264	0.285	0.308	0.329	0.352	0.375	0.401	0.425	0.450	0.476	0.502	0.530	0.556	0.585	0.612	0.641	0.670	0.700	0.729	0.759	0.788	0.819	0.849	0.880	0.910	0.940	0.971	1.001	1.032	1.062	1.094	1.124	1.154	1.184	1.212	1.241	1.270	1.299	1.325	1.351	1.378	1.402	1.428	1.451	1.475	1.498	1.519	1.540	1.560	1.579	1.596	1.614	1.630	1.645	1.659	1.672	1.684	1.694	1.704	1.712	1.720	1.728	1.732	1.738	1.741	1.744	1.745	1.745	1.745	1.744	1.741	1.738	1.734	1.728	1.721	1.715	1.708	1.699	1.689	1.680	1.670	1.659	1.648	1.635	1.624	1.610	1.598	1.584	1.570	1.556	1.541	1.528	1.511	1.496	1.482	1.468	1.452	1.436	1.421	1.406	1.391	1.376	1.361	1.346	1.332	1.318	1.304	1.290	1.276	1.262	1.249	1.236	1.224	1.211	1.200	1.189	1.176	1.165	1.154	1.144	1.132	1.122	1.112	1.102	1.092	1.085	1.075	1.066	1.059	1.050	1.041	1.032	1.025	1.016	1.008	1.001	0.994	0.985	0.978	0.970	0.962	0.955	0.948	0.939	0.931	0.922	0.914	0.906	0.898	0.888	0.880	0.870	0.861	0.851	0.841	0.831	0.821	0.810	0.800	0.789	0.779	0.766	0.755	0.742	0.730	0.718	0.705	0.692	0.679	0.666	0.652	0.639	0.624	0.610	0.595	0.582	0.568	0.552	0.538	0.524	0.509	0.494	0.480	0.465	0.451	0.436	0.422	0.409	0.395	0.381	0.368	0.355	0.342	0.330	0.318	0.305	0.294	0.282	0.271	0.261	0.251	0.241	0.232	0.224	0.215	0.208	0.200	0.192	0.186	0.181	0.175	0.170	0.165	0.160	0.158	0.152	0.150	0.148	0.145	0.142	0.142	0.140	0.139	0.139	0.139	0.138	0.138	0.138	0.138	0.138	0.138	0.139	0.139	0.139	0.139	0.139	0.140	0.140	0.140	0.139	0.140	0.140	0.139	0.139	0.138	0.136	0.135	0.132	0.131	0.129	0.126	0.122	0.120	0.116	0.112	0.109	0.105	0.100	0.096	0.091	0.085	0.079	0.072	0.066	0.061	0.054	0.048	0.040	0.032	0.025	0.018	0.010	0.002	-0.005	-0.014	-0.021	-0.030	-0.038	-0.046	-0.055	-0.062	-0.071	-0.079	-0.086	-0.094	-0.101	-0.109	-0.115	-0.122	-0.129	-0.135	-0.140	-0.146	-0.151	-0.156	-0.160	-0.165	-0.168	-0.171	-0.174	-0.178	-0.179	-0.180	-0.181	-0.181	-0.181	-0.180	-0.179	-0.178	-0.176	-0.172	-0.169	-0.165	-0.161	-0.156	-0.151	-0.145	-0.140	-0.132	-0.126	-0.119	-0.111	-0.102	-0.094	-0.086	-0.078	-0.066	-0.058	-0.049	-0.038	-0.028	-0.019	-0.008	0.002	0.012	0.022	0.032	0.042	0.052	0.061	0.071	0.080	0.090	0.098	0.106	0.114	0.121	0.129	0.135	0.141	0.146	0.151	0.155	0.159	0.162	0.165	0.166	0.168	0.168	0.168	0.166	0.166	0.164	0.161	0.159	0.154	0.150	0.144	0.139	0.132	0.126	0.119	0.111	0.104	0.095	0.088	0.079	0.070	0.059	0.050	0.040	0.030	0.019	0.010	0.000	-0.010	-0.021	-0.030	-0.040	-0.049	-0.059	-0.068	-0.078	-0.086	-0.095	-0.101	-0.110	-0.118	-0.125	-0.132	-0.139	-0.145	-0.150	-0.156	-0.161	-0.165	-0.169	-0.172	-0.176	-0.180	-0.182	-0.186	-0.189	-0.189	-0.192	-0.194	-0.194	-0.196	-0.196	-0.198	-0.199	-0.199	-0.200	-0.200	-0.200	-0.200	-0.201	-0.201	-0.201	-0.201	-0.202	-0.204	-0.204	-0.205	-0.205	-0.206	-0.206	-0.206	-0.208	-0.209	-0.210	-0.210	-0.210	-0.210	-0.211	-0.211	-0.212	-0.214	-0.212	-0.212	-0.212	-0.212	-0.212	-0.211	-0.210	-0.209	-0.206	-0.204	-0.202	-0.199	-0.196	-0.192	-0.188	-0.182	-0.178	-0.172	-0.166	-0.161	-0.154	-0.146	-0.139	-0.130	-0.122	-0.112	-0.102	-0.092	-0.082	-0.072	-0.060	-0.050	-0.038	-0.026	-0.014	-0.002	0.009	0.021	0.034	0.045	0.058	0.069	0.082	0.094	0.106	0.116	0.129	0.139	0.149	0.160	0.169	0.179	0.188	0.195	0.202	0.210	0.218	0.224	0.230	0.234	0.239	0.244	0.246	0.249	0.251	0.252	0.254	0.254	0.254	0.254	0.252	0.250	0.248	0.246	0.242	0.239	0.235	0.231	0.226	0.221	0.215	0.210	0.202	0.196	0.190	0.184	0.176	0.169	0.162	0.155	0.148	0.140	0.132	0.124	0.116	0.109	0.101	0.094	0.085	0.078	0.070	0.061	0.054	0.046	0.038	0.030	0.022	0.014	0.008	-0.001	-0.010	-0.016	-0.025	-0.034	-0.040	-0.049	-0.056	-0.065	-0.072	-0.080	-0.089	-0.096	-0.105	-0.112	-0.120	-0.130	-0.139	-0.146	-0.155	-0.162	-0.171	-0.180	-0.189	-0.198	-0.205	-0.214	-0.222	-0.230	-0.240	-0.249	-0.259	-0.266	-0.275	-0.285	-0.292	-0.301	-0.309	-0.318	-0.326	-0.334	-0.341	-0.349	-0.356	-0.364	-0.371	-0.379	-0.385	-0.391	-0.399	-0.405	-0.410	-0.416	-0.422	-0.428	-0.432	-0.436	-0.441	-0.446	-0.449	-0.452	-0.456	-0.460	-0.462	-0.464	-0.468	-0.470	-0.471	-0.474	-0.474	-0.475	-0.476	-0.478	-0.479	-0.479	-0.479	-0.480	-0.480	-0.480	-0.480	-0.480	-0.480	-0.480	-0.481	-0.481	-0.481	-0.482	-0.482	-0.484	-0.485	-0.486	-0.486	-0.488	-0.490	-0.492	-0.494	-0.495	-0.499	-0.501	-0.504	-0.507	-0.512	-0.516	-0.520	-0.525	-0.529	-0.535	-0.541	-0.546	-0.554	-0.560	-0.566	-0.572	-0.580	-0.588	-0.595	-0.604	-0.611	-0.620	-0.628	-0.636	-0.644	-0.652	-0.662	-0.670	-0.679	-0.688	-0.696	-0.705	-0.712	-0.720	-0.728	-0.735	-0.742	-0.750	-0.758	-0.762	-0.770	-0.776	-0.780	-0.786	-0.790	-0.795	-0.800	-0.804	-0.806	-0.809	-0.811	-0.814	-0.815	-0.816	-0.816	-0.816	-0.816	-0.815	-0.815	-0.812	-0.810	-0.808	-0.805	-0.802	-0.800	-0.796	-0.791	-0.786	-0.781	-0.778	-0.771	-0.765	-0.760	-0.754	-0.746	-0.739	-0.731	-0.724	-0.715	-0.708	-0.699	-0.691	-0.681	-0.672	-0.662	-0.652	-0.642	-0.631	-0.621	-0.610	-0.598	-0.588	-0.575	-0.562	-0.550	-0.538	-0.525	-0.511	-0.498	-0.484	-0.469	-0.455	-0.440	-0.425	-0.409	-0.392	-0.379	-0.361	-0.345	-0.328	-0.311	-0.295	-0.276	-0.260	-0.242	-0.226	-0.208	-0.190	-0.171	-0.154	-0.136	-0.119	-0.101	-0.082	-0.065	-0.048	-0.030	-0.011	0.006	0.022	0.040	0.056	0.074	0.090	0.106	0.122	0.138	0.154	0.169	0.184	0.199	0.214	0.228	0.242	0.255	0.269	0.281	0.294	0.306	0.319	0.330	0.341	0.352	0.365	0.376	0.386	0.398	0.408	0.418	0.429	0.439	0.449	0.459	0.469	0.478	0.489	0.499	0.509	0.519	0.529	0.539	0.549	0.560	0.570	0.581	0.591	0.604	0.614	0.625	0.638	0.649	0.661	0.672	0.685	0.698	0.710	0.722	0.735	0.750	0.762	0.776	0.790	0.804	0.816	0.830	0.845	0.859	0.874	0.888	0.902	0.916	0.930	0.945	0.958	0.971	0.985	0.999	1.012	1.025	1.039	1.051	1.064	1.076	1.088	1.100	1.111	1.121	1.132	1.142	1.151	1.159	1.168	1.175	1.182	1.189	1.196	1.201	1.206	1.209	1.214	1.215	1.218	1.219	1.219	1.219	1.218	1.215	1.212	1.209	1.205	1.199	1.194	1.188	1.180	1.171	1.162	1.152	1.142	1.131	1.120	1.108	1.095	1.081	1.069	1.052	1.039	1.024	1.009	0.992	0.976	0.960	0.944	0.928	0.911	0.895	0.879	0.864	0.848	0.832	0.818	0.802	0.790	0.775	0.762	0.750	0.739	0.729	0.719	0.709	0.701	0.694	0.688	0.682	0.678	0.675	0.672	0.671	0.671	0.672	0.674	0.678	0.681	0.686	0.692	0.699	0.708	0.715	0.725	0.736	0.746	0.759	0.771	0.784	0.799	0.812	0.829	0.842	0.859	0.875	0.890	0.906	0.922	0.940	0.956	0.972	0.988	1.005	1.020	1.035	1.050	1.065	1.080	1.094	1.106	1.119	1.131	1.142	1.152	1.162	1.172	1.182	1.191	1.198	1.205	1.211	1.216	1.221	1.226	1.229	1.232	1.234	1.235	1.236	1.236	1.236	1.236	1.236	1.235	1.232	1.231	1.229	1.226	1.224	1.220	1.218	1.214	1.210	1.208	1.202	1.200	1.196	1.192	1.190	1.188	1.184	1.180	1.178	1.175	1.174	1.171	1.170	1.168	1.166	1.166	1.165	1.166	1.166	1.166	1.168	1.169	1.170	1.171	1.172	1.175	1.178	1.180	1.182	1.186	1.190	1.194	1.198	1.201	1.205	1.209	1.214	1.218	1.221	1.226	1.231	1.235	1.239	1.245	1.249	1.254	1.258	1.260	1.265	1.269	1.272	1.275	1.279	1.281	1.284	1.286	1.288	1.290	1.291	1.291	1.292	1.291	1.291	1.291	1.289	1.289	1.285	1.284	1.279	1.275	1.271	1.266	1.261	1.255	1.249	1.242	1.235	1.226	1.219	1.209	1.199	1.189	1.179	1.166	1.155	1.141	1.129	1.114	1.100	1.085	1.070	1.052	1.036	1.019	1.001	0.984	0.965	0.945	0.926	0.905	0.884	0.864	0.841	0.820	0.798	0.775	0.752	0.729	0.705	0.681	0.656	0.632	0.608	0.582	0.558	0.532	0.509	0.482	0.458	0.432	0.408	0.382	0.359	0.334	0.310	0.286	0.261	0.239	0.216	0.194	0.171	0.150	0.129	0.109	0.090	0.070	0.051	0.034	0.018	0.001	-0.015	-0.029	-0.042	-0.055	-0.066	-0.079	-0.088	-0.096	-0.104	-0.111	-0.116	-0.122	-0.126	-0.128	-0.130	-0.130	-0.130	-0.129	-0.128	-0.122	-0.120	-0.114	-0.109	-0.101	-0.095	-0.086	-0.078	-0.068	-0.058	-0.046	-0.035	-0.022	-0.010	0.002	0.015	0.029	0.044	0.058	0.072	0.088	0.102	0.119	0.135	0.150	0.166	0.181	0.198	0.214	0.230	0.245	0.261	0.278	0.295	0.310	0.325	0.341	0.358	0.374	0.390	0.405	0.420	0.435	0.451	0.468	0.482	0.498	0.514	0.529	0.544	0.560	0.574	0.590	0.606	0.621	0.638	0.655	0.670	0.686	0.702	0.719	0.735	0.752	0.769	0.786	0.804	0.821	0.839	0.856	0.872	0.891	0.909	0.926	0.945	0.964	0.981	0.999	1.018	1.035	1.054	1.071	1.089	1.106	1.124	1.141	1.159	1.175	1.192	1.209	1.224	1.240	1.256	1.271	1.286	1.301	1.314	1.329	1.341	1.354	1.366	1.378	1.389	1.399	1.409	1.419	1.428	1.435	1.442	1.449	1.456	1.461	1.468	1.471	1.475	1.478	1.481	1.482	1.484	1.484	1.485	1.484	1.482	1.480	1.478	1.474	1.470	1.466	1.462	1.458	1.450	1.445	1.438	1.431	1.424	1.415	1.406	1.398	1.388	1.378	1.366	1.358	1.345	1.335	1.322	1.311	1.299	1.286	1.274	1.260	1.248	1.234	1.221	1.208	1.194	1.181	1.166	1.152	1.139	1.125	1.111	1.098	1.084	1.070	1.056	1.041	1.029	1.014	1.000	0.986	0.972	0.959	0.945	0.931	0.919	0.905	0.890	0.878	0.864	0.851	0.838	0.824	0.811	0.799	0.785	0.772	0.758	0.745	0.732	0.720	0.706	0.694	0.680	0.666	0.654	0.641	0.626	0.614	0.600	0.588	0.575	0.561	0.548	0.534	0.521	0.507	0.495	0.480	0.468	0.454	0.440	0.428	0.414	0.400	0.388	0.375	0.362	0.349	0.338	0.325	0.312	0.301	0.290	0.278	0.266	0.256	0.245	0.235	0.226	0.216	0.208	0.199	0.190	0.182	0.174	0.168	0.161	0.155	0.149	0.144	0.139	0.135	0.130	0.128	0.124	0.121	0.119	0.116	0.115	0.114	0.112	0.111	0.111	0.110	0.110	0.111	0.111	0.111	0.112	0.114	0.114	0.116	0.118	0.119	0.121	0.121	0.122	0.125	0.126	0.128	0.130	0.131	0.132	0.134	0.136	0.138	0.139	0.140	0.142	0.142	0.145	0.146	0.148	0.149	0.150	0.152	0.154	0.156	0.159	0.160	0.162	0.166	0.169	0.171	0.174	0.178	0.181	0.185	0.190	0.194	0.199	0.205	0.209	0.215	0.220	0.228	0.232	0.240	0.248	0.255	0.262	0.271	0.278	0.286	0.295	0.305	0.314	0.322	0.331	0.341	0.350	0.360	0.370	0.380	0.388	0.398	0.408	0.415	0.422	0.431	0.439	0.446	0.452	0.459	0.465	0.470	0.475	0.479	0.481	0.485	0.488	0.488	0.489	0.488	0.488	0.485	0.481	0.478	0.474	0.466	0.461	0.454	0.445	0.435	0.425	0.414	0.402	0.389	0.375	0.360	0.344	0.329	0.311	0.294	0.276	0.258	0.238	0.219	0.198	0.178	0.156	0.136	0.114	0.091	0.070	0.048	0.025	0.004	-0.019	-0.041	-0.062	-0.085	-0.106	-0.126	-0.148	-0.168	-0.188	-0.206	-0.226	-0.244	-0.261	-0.279	-0.295	-0.310	-0.326	-0.340	-0.354	-0.366	-0.379	-0.391	-0.401	-0.412	-0.421	-0.430	-0.439	-0.446	-0.454	-0.460	-0.466	-0.471	-0.478	-0.481	-0.485	-0.490	-0.492	-0.496	-0.499	-0.501	-0.502	-0.505	-0.506	-0.509	-0.510	-0.511	-0.514	-0.515	-0.516	-0.519	-0.520	-0.521	-0.524	-0.526	-0.528	-0.531	-0.532	-0.535	-0.538	-0.540	-0.544	-0.546	-0.549	-0.552	-0.555	-0.559	-0.561	-0.565	-0.568	-0.571	-0.574	-0.578	-0.580	-0.584	-0.585	-0.588	-0.590	-0.591	-0.591	-0.594	-0.594	-0.595	-0.594	-0.594	-0.592	-0.592	-0.589	-0.588	-0.584	-0.580	-0.575	-0.571	-0.565	-0.559	-0.551	-0.544	-0.535	-0.526	-0.516	-0.506	-0.496	-0.485	-0.472	-0.461	-0.448	-0.434	-0.420	-0.406	-0.391	-0.376	-0.360	-0.345	-0.328	-0.311	-0.295	-0.279	-0.261	-0.245	-0.228	-0.210	-0.192	-0.176	-0.159	-0.141	-0.125	-0.109	-0.092	-0.076	-0.061	-0.045	-0.030	-0.015	-0.001	0.012	0.026	0.039	0.050	0.062	0.074	0.084	0.094	0.105	0.114	0.121	0.129	0.136	0.142	0.149	0.154	0.159	0.162	0.165	0.169	0.170	0.171	0.172	0.174	0.171	0.171	0.169	0.168	0.165	0.160	0.156	0.151	0.146	0.140	0.134	0.126	0.119	0.111	0.102	0.092	0.082	0.072	0.062	0.051	0.039	0.026	0.014	0.001	-0.012	-0.026	-0.041	-0.056	-0.071	-0.086	-0.102	-0.119	-0.135	-0.152	-0.168	-0.185	-0.204	-0.220	-0.238	-0.256	-0.274	-0.291	-0.309	-0.328	-0.344	-0.362	-0.380	-0.398	-0.415	-0.434	-0.450	-0.468	-0.484	-0.500	-0.516	-0.531	-0.546	-0.561	-0.575	-0.589	-0.601	-0.614	-0.625	-0.636	-0.648	-0.656	-0.666	-0.675	-0.681	-0.689	-0.695	-0.700	-0.705	-0.708	-0.710	-0.712	-0.712	-0.714	-0.714	-0.711	-0.709	-0.706	-0.702	-0.698	-0.691	-0.685	-0.678	-0.670	-0.661	-0.651	-0.640	-0.630	-0.618	-0.605	-0.591	-0.578	-0.564	-0.548	-0.532	-0.518	-0.500	-0.484	-0.465	-0.448	-0.429	-0.411	-0.392	-0.372	-0.354	-0.335	-0.314	-0.294	-0.275	-0.255	-0.234	-0.214	-0.194	-0.174	-0.154	-0.134	-0.114	-0.095	-0.075	-0.056	-0.038	-0.019	0.000	0.016	0.034	0.051	0.066	0.082	0.098	0.112	0.126	0.139	0.152	0.165	0.176	0.186	0.196	0.206	0.215	0.222	0.230	0.236	0.242	0.246	0.251	0.255	0.258	0.259	0.260	0.260	0.259	0.259	0.256	0.254	0.251	0.246	0.242	0.238	0.232	0.228	0.221	0.214	0.206	0.199	0.191	0.182	0.175	0.166	0.156	0.148	0.139	0.129	0.120	0.110	0.101	0.091	0.082	0.074	0.065	0.055	0.048	0.038	0.030	0.022	0.012	0.005	-0.002	-0.010	-0.018	-0.024	-0.031	-0.038	-0.045	-0.051	-0.058	-0.065	-0.071	-0.078	-0.084	-0.090	-0.096	-0.102	-0.110	-0.116	-0.124	-0.132	-0.139	-0.148	-0.155	-0.164	-0.172	-0.181	-0.191	-0.201	-0.211	-0.222	-0.234	-0.246	-0.259	-0.272	-0.285	-0.299	-0.314	-0.330	-0.345	-0.361	-0.379	-0.395	-0.412	-0.430	-0.449	-0.468	-0.488	-0.506	-0.528	-0.548	-0.569	-0.589	-0.609	-0.630	-0.651	-0.672	-0.692	-0.714	-0.734	-0.755	-0.775	-0.795	-0.814	-0.834	-0.851	-0.869	-0.888	-0.905	-0.921	-0.935	-0.951	-0.965	-0.978	-0.990	-1.001	-1.012	-1.021	-1.030	-1.038	-1.045	-1.050	-1.055	-1.059	-1.061	-1.062	-1.062	-1.061	-1.060	-1.059	-1.054	-1.049	-1.044	-1.038	-1.030	-1.021	-1.012	-1.001	-0.991	-0.980	-0.968	-0.955	-0.941	-0.926	-0.911	-0.896	-0.880	-0.864	-0.846	-0.830	-0.811	-0.794	-0.776	-0.759	-0.740	-0.722	-0.704	-0.686	-0.666	-0.649	-0.630	-0.612	-0.595	-0.578	-0.561	-0.544	-0.528	-0.512	-0.496	-0.481	-0.466	-0.452	-0.439	-0.426	-0.414	-0.402	-0.391	-0.380	-0.371	-0.361	-0.352	-0.345	-0.338	-0.331	-0.325	-0.320	-0.315	-0.312	-0.309	-0.306	-0.305	-0.305	-0.304	-0.304	-0.305	-0.306	-0.309	-0.311	-0.315	-0.318	-0.321	-0.326	-0.331	-0.336	-0.341	-0.348	-0.354	-0.361	-0.368	-0.374	-0.381	-0.388	-0.395	-0.401	-0.408	-0.415	-0.421	-0.428	-0.434	-0.439	-0.445	-0.450	-0.455	-0.460	-0.464	-0.468	-0.471	-0.474	-0.476	-0.479	-0.480	-0.481	-0.481	-0.481	-0.480	-0.480	-0.478	-0.476	-0.472	-0.470	-0.466	-0.462	-0.459	-0.454	-0.449	-0.444	-0.439	-0.431	-0.426	-0.420	-0.415	-0.409	-0.402	-0.396	-0.390	-0.386	-0.380	-0.375	-0.369	-0.365	-0.361	-0.358	-0.355	-0.351	-0.350	-0.348	-0.348	-0.348	-0.349	-0.350	-0.352	-0.356	-0.360	-0.365	-0.371	-0.379	-0.385	-0.394	-0.404	-0.414	-0.425	-0.436	-0.449	-0.462	-0.476	-0.491	-0.507	-0.522	-0.539	-0.558	-0.574	-0.592	-0.611	-0.630	-0.649	-0.669	-0.689	-0.709	-0.730	-0.749	-0.769	-0.789	-0.809	-0.829	-0.849	-0.868	-0.886	-0.905	-0.922	-0.941	-0.959	-0.974	-0.991	-1.006	-1.022	-1.036	-1.050	-1.064	-1.076	-1.089	-1.100	-1.111	-1.122	-1.132	-1.141	-1.150	-1.158	-1.165	-1.171	-1.179	-1.184	-1.190	-1.195	-1.200	-1.204	-1.209	-1.211	-1.215	-1.218	-1.221	-1.224	-1.226	-1.228	-1.230	-1.232	-1.234	-1.236	-1.239	-1.240	-1.242	-1.244	-1.245	-1.246	-1.250	-1.251	-1.254	-1.255	-1.258	-1.260	-1.264	-1.265	-1.269	-1.271	-1.274	-1.276	-1.279	-1.281	-1.284	-1.286	-1.288	-1.291	-1.292	-1.295	-1.296	-1.299	-1.300	-1.301	-1.301	-1.301	-1.301	-1.302	-1.301	-1.300	-1.298	-1.296	-1.294	-1.291	-1.289	-1.285	-1.280	-1.275	-1.270	-1.264	-1.258	-1.250	-1.242	-1.234	-1.225	-1.216	-1.206	-1.196	-1.186	-1.174	-1.164	-1.152	-1.140	-1.128	-1.115	-1.101	-1.090	-1.076	-1.062	-1.049	-1.035	-1.022	-1.009	-0.994	-0.980	-0.966	-0.954	-0.940	-0.928	-0.915	-0.902	-0.891	-0.880	-0.868	-0.856	-0.848	-0.838	-0.829	-0.819	-0.811	-0.804	-0.796	-0.790	-0.784	-0.779	-0.775	-0.771	-0.768	-0.766	-0.762	-0.762	-0.762	-0.761	-0.761	-0.762	-0.764	-0.766	-0.769	-0.772	-0.776	-0.780	-0.785	-0.790	-0.796	-0.801	-0.808	-0.815	-0.821	-0.829	-0.836	-0.845	-0.852	-0.860	-0.869	-0.878	-0.886	-0.894	-0.902	-0.910	-0.920	-0.928	-0.936	-0.945	-0.954	-0.961	-0.969	-0.978	-0.986	-0.994	-1.001	-1.009	-1.016	-1.024	-1.031	-1.038	-1.045	-1.051	-1.059	-1.065	-1.070	-1.078	-1.084	-1.089	-1.095	-1.101	-1.108	-1.112	-1.118	-1.122	-1.129	-1.135	-1.141	-1.148	-1.154	-1.160	-1.166	-1.172	-1.180	-1.185	-1.192	-1.200	-1.208	-1.215	-1.222	-1.230	-1.240	-1.248	-1.258	-1.265	-1.275	-1.284	-1.294	-1.304	-1.312	-1.324	-1.334	-1.344	-1.354	-1.365	-1.374	-1.385	-1.395	-1.406	-1.418	-1.428	-1.439	-1.450	-1.459	-1.470	-1.479	-1.489	-1.499	-1.508	-1.518	-1.526	-1.535	-1.542	-1.550	-1.556	-1.562	-1.569	-1.574	-1.579	-1.584	-1.586	-1.590	-1.591	-1.592	-1.594	-1.594	-1.594	-1.591	-1.589	-1.585	-1.581	-1.578	-1.571	-1.564	-1.556	-1.549	-1.540	-1.530	-1.518	-1.506	-1.492	-1.480	-1.465	-1.450	-1.435	-1.418	-1.400	-1.381	-1.362	-1.342	-1.322	-1.302	-1.280	-1.258	-1.235	-1.211	-1.189	-1.164	-1.140	-1.115	-1.090	-1.065	-1.039	-1.012	-0.986	-0.959	-0.934	-0.905	-0.879	-0.852	-0.826	-0.800	-0.772	-0.746	-0.720	-0.695	-0.669	-0.644	-0.619	-0.594	-0.570	-0.545	-0.521	-0.498	-0.475	-0.452	-0.431	-0.410	-0.389	-0.368	-0.349	-0.330	-0.311	-0.292	-0.275	-0.259	-0.244	-0.228	-0.212	-0.198	-0.185	-0.172	-0.159	-0.149	-0.136	-0.126	-0.115	-0.106	-0.098	-0.090	-0.082	-0.075	-0.068	-0.062	-0.056	-0.050	-0.046	-0.041	-0.036	-0.032	-0.029	-0.026	-0.022	-0.020	-0.018	-0.015	-0.012	-0.011	-0.009	-0.008	-0.005	-0.004	-0.001	-0.001	0.000	0.002	0.004	0.004	0.005	0.008	0.009	0.010	0.011	0.014	0.015	0.016	0.019	0.020	0.022	0.025	0.026	0.029	0.031	0.034	0.035	0.039	0.040	0.042	0.046	0.048	0.050	0.052	0.055	0.058	0.059	0.061	0.064	0.066	0.068	0.069	0.071	0.072	0.074	0.075	0.076	0.076	0.078	0.078	0.078	0.079	0.078	0.076	0.076	0.075	0.075	0.074	0.072	0.071	0.069	0.065	0.064	0.061	0.058	0.055	0.051	0.048	0.044	0.040	0.035	0.031	0.026	0.021	0.016	0.010	0.006	0.000	-0.005	-0.011	-0.018	-0.024	-0.030	-0.036	-0.042	-0.049	-0.056	-0.062	-0.069	-0.076	-0.084	-0.089	-0.096	-0.102	-0.110	-0.116	-0.122	-0.129	-0.135	-0.141	-0.146	-0.152	-0.159	-0.164	-0.169	-0.174	-0.179	-0.182	-0.188	-0.191	-0.195	-0.199	-0.202	-0.206	-0.208	-0.210	-0.214	-0.214	-0.216	-0.218	-0.218	-0.219	-0.219	-0.220	-0.220	-0.220	-0.219	-0.218	-0.216	-0.215	-0.212	-0.210	-0.209	-0.206	-0.204	-0.200	-0.198	-0.195	-0.190	-0.186	-0.182	-0.180	-0.176	-0.172	-0.168	-0.165	-0.160	-0.155	-0.151	-0.146	-0.142	-0.138	-0.134	-0.128	-0.124	-0.119	-0.114	-0.110	-0.105	-0.101	-0.095	-0.091	-0.086	-0.080	-0.076	-0.071	-0.066	-0.061	-0.056	-0.052	-0.048	-0.042	-0.038	-0.031	-0.026	-0.022	-0.018	-0.012	-0.006	-0.001	0.004	0.008	0.012	0.016	0.021	0.026	0.031	0.035	0.039	0.044	0.048	0.051	0.055	0.059	0.062	0.064	0.068	0.070	0.072	0.075	0.076	0.079	0.080	0.081	0.082	0.082	0.084	0.085	0.085	0.084	0.085	0.084	0.084	0.082	0.081	0.080	0.078	0.078	0.075	0.074	0.071	0.070	0.068	0.065	0.062	0.061	0.059	0.055	0.052	0.051	0.048	0.046	0.044	0.041	0.040	0.036	0.034	0.031	0.030	0.028	0.025	0.022	0.020	0.018	0.014	0.011	0.010	0.008	0.004	0.001	-0.002	-0.005	-0.008	-0.011	-0.015	-0.019	-0.022	-0.028	-0.031	-0.036	-0.041	-0.048	-0.051	-0.058	-0.064	-0.070	-0.076	-0.082	-0.089	-0.096	-0.104	-0.111	-0.119	-0.128	-0.136	-0.145	-0.152	-0.161	-0.170	-0.179	-0.188	-0.196	-0.205	-0.215	-0.224	-0.232	-0.241	-0.250	-0.259	-0.268	-0.275	-0.284	-0.291	-0.299	-0.306	-0.314	-0.320	-0.328	-0.332	-0.340	-0.345	-0.350	-0.356	-0.361	-0.366	-0.370	-0.374	-0.378	-0.381	-0.384	-0.388	-0.390	-0.394	-0.395	-0.399	-0.400	-0.402	-0.404	-0.405	-0.408	-0.409	-0.410	-0.412	-0.415	-0.416	-0.418	-0.419	-0.420	-0.422	-0.424	-0.426	-0.430	-0.432	-0.436	-0.439	-0.441	-0.445	-0.450	-0.454	-0.458	-0.461	-0.465	-0.471	-0.476	-0.480	-0.486	-0.491	-0.498	-0.504	-0.509	-0.516	-0.521	-0.529	-0.535	-0.542	-0.548	-0.555	-0.561	-0.569	-0.576	-0.582	-0.590	-0.596	-0.604	-0.610	-0.616	-0.624	-0.630	-0.636	-0.641	-0.648	-0.652	-0.659	-0.664	-0.670	-0.674	-0.679	-0.684	-0.688	-0.691	-0.694	-0.698	-0.701	-0.704	-0.705	-0.708	-0.709	-0.710	-0.711	-0.711	-0.712	-0.711	-0.711	-0.710	-0.710	-0.708	-0.706	-0.705	-0.701	-0.699	-0.696	-0.692	-0.689	-0.686	-0.681	-0.678	-0.672	-0.668	-0.662	-0.658	-0.651	-0.648	-0.641	-0.635	-0.630	-0.624	-0.618	-0.610	-0.605	-0.598	-0.591	-0.586	-0.579	-0.572	-0.566	-0.559	-0.554	-0.546	-0.540	-0.532	-0.526	-0.520	-0.514	-0.509	-0.502	-0.498	-0.491	-0.486	-0.481	-0.476	-0.471	-0.468	-0.464	-0.460	-0.456	-0.454	-0.450	-0.448	-0.445	-0.442	-0.440	-0.439	-0.439	-0.438	-0.436	-0.436	-0.436	-0.436	-0.438	-0.439	-0.440	-0.441	-0.444	-0.446	-0.450	-0.454	-0.458	-0.462	-0.466	-0.471	-0.476	-0.481	-0.488	-0.494	-0.500	-0.507	-0.514	-0.521	-0.529	-0.538	-0.545	-0.554	-0.562	-0.571	-0.580	-0.589	-0.599	-0.609	-0.616	-0.628	-0.636	-0.646	-0.656	-0.665	-0.675	-0.685	-0.696	-0.705	-0.716	-0.725	-0.734	-0.744	-0.752	-0.761	-0.770	-0.779	-0.788	-0.795	-0.804	-0.811	-0.818	-0.825	-0.831	-0.839	-0.845	-0.851	-0.856	-0.862	-0.868	-0.871	-0.876	-0.880	-0.884	-0.886	-0.890	-0.892	-0.896	-0.898	-0.900	-0.901	-0.902	-0.904	-0.905	-0.905	-0.906	-0.906	-0.906	-0.905	-0.904	-0.904	-0.904	-0.902	-0.901	-0.900	-0.899	-0.896	-0.895	-0.892	-0.891	-0.889	-0.888	-0.885	-0.884	-0.881	-0.879	-0.876	-0.874	-0.871	-0.870	-0.868	-0.865	-0.862	-0.860	-0.858	-0.856	-0.852	-0.850	-0.848	-0.846	-0.844	-0.842	-0.840	-0.839	-0.836	-0.835	-0.832	-0.830	-0.829	-0.826	-0.826	-0.824	-0.822	-0.820	-0.819	-0.818	-0.815	-0.815	-0.814	-0.811	-0.811	-0.810	-0.810	-0.809	-0.808	-0.808	-0.808	-0.808	-0.808	-0.808	-0.809	-0.809	-0.809	-0.811	-0.811	-0.814	-0.815	-0.818	-0.819	-0.822	-0.824	-0.826	-0.830	-0.832	-0.838	-0.841	-0.845	-0.849	-0.854	-0.859	-0.864	-0.870	-0.875	-0.880	-0.886	-0.892	-0.899	-0.905	-0.911	-0.919	-0.926	-0.932	-0.940	-0.948	-0.954	-0.962	-0.969	-0.976	-0.984	-0.991	-0.998	-1.005	-1.012	-1.019	-1.026	-1.034	-1.039	-1.046	-1.054	-1.059	-1.065	-1.071	-1.076	-1.081	-1.086	-1.091	-1.096	-1.100	-1.104	-1.108	-1.110	-1.114	-1.116	-1.120	-1.121	-1.124	-1.125	-1.126	-1.128	-1.129	-1.129	-1.129	-1.130	-1.130	-1.130	-1.129	-1.129	-1.128	-1.126	-1.125	-1.124	-1.122	-1.121	-1.119	-1.118	-1.114	-1.112	-1.110	-1.106	-1.104	-1.101	-1.099	-1.095	-1.092	-1.089	-1.085	-1.081	-1.078	-1.074	-1.070	-1.065	-1.061	-1.058	-1.051	-1.048	-1.044	-1.039	-1.034	-1.028	-1.022	-1.016	-1.011	-1.005	-0.999	-0.994	-0.988	-0.981	-0.974	-0.968	-0.960	-0.952	-0.945	-0.938	-0.931	-0.922	-0.915	-0.906	-0.898	-0.889	-0.880	-0.871	-0.864	-0.854	-0.845	-0.836	-0.826	-0.816	-0.806	-0.798	-0.788	-0.778	-0.768	-0.758	-0.748	-0.739	-0.728	-0.718	-0.708	-0.699	-0.690	-0.680	-0.670	-0.662	-0.654	-0.645	-0.638	-0.630	-0.621	-0.614	-0.608	-0.601	-0.595	-0.589	-0.585	-0.579	-0.575	-0.571	-0.569	-0.566	-0.565	-0.562	-0.562	-0.562	-0.562	-0.562	-0.565	-0.568	-0.569	-0.572	-0.578	-0.581	-0.586	-0.592	-0.598	-0.605	-0.611	-0.619	-0.628	-0.636	-0.644	-0.654	-0.664	-0.674	-0.682	-0.694	-0.704	-0.715	-0.725	-0.735	-0.746	-0.758	-0.768	-0.778	-0.789	-0.799	-0.809	-0.819	-0.828	-0.836	-0.846	-0.854	-0.861	-0.869	-0.876	-0.882	-0.888	-0.894	-0.899	-0.901	-0.905	-0.909	-0.910	-0.914	-0.914	-0.915	-0.916	-0.916	-0.916	-0.914	-0.914	-0.911	-0.909	-0.905	-0.902	-0.899	-0.895	-0.891	-0.888	-0.882	-0.879	-0.874	-0.869	-0.865	-0.860	-0.855	-0.851	-0.846	-0.842	-0.838	-0.835	-0.830	-0.828	-0.825	-0.824	-0.822	-0.820	-0.819	-0.819	-0.820	-0.820	-0.821	-0.822	-0.825	-0.828	-0.831	-0.836	-0.841	-0.846	-0.851	-0.859	-0.866	-0.874	-0.882	-0.891	-0.901	-0.912	-0.924	-0.935	-0.945	-0.959	-0.971	-0.985	-0.998	-1.012	-1.028	-1.042	-1.058	-1.074	-1.089	-1.105	-1.121	-1.136	-1.151	-1.168	-1.185	-1.201	-1.218	-1.234	-1.249	-1.265	-1.280	-1.295	-1.310	-1.325	-1.340	-1.352	-1.368	-1.380	-1.392	-1.404	-1.416	-1.426	-1.436	-1.446	-1.455	-1.464	-1.471	-1.479	-1.485	-1.491	-1.496	-1.500	-1.504	-1.506	-1.509	-1.510	-1.509	-1.510	-1.509	-1.506	-1.504	-1.501	-1.496	-1.491	-1.486	-1.480	-1.474	-1.468	-1.459	-1.451	-1.442	-1.432	-1.424	-1.412	-1.402	-1.392	-1.380	-1.369	-1.356	-1.345	-1.332	-1.320	-1.308	-1.294	-1.282	-1.269	-1.256	-1.242	-1.231	-1.218	-1.206	-1.192	-1.181	-1.169	-1.156	-1.145	-1.134	-1.121	-1.111	-1.100	-1.090	-1.080	-1.070	-1.060	-1.052	-1.044	-1.035	-1.028	-1.020	-1.014	-1.008	-1.001	-0.995	-0.990	-0.986	-0.981	-0.978	-0.975	-0.971	-0.969	-0.969	-0.968	-0.966	-0.966	-0.966	-0.968	-0.969	-0.970	-0.972	-0.974	-0.978	-0.981	-0.985	-0.988	-0.992	-0.998	-1.002	-1.009	-1.014	-1.020	-1.026	-1.032	-1.040	-1.046	-1.052	-1.060	-1.066	-1.074	-1.081	-1.086	-1.094	-1.100	-1.106	-1.112	-1.119	-1.124	-1.129	-1.132	-1.138	-1.142	-1.145	-1.149	-1.151	-1.154	-1.154	-1.155	-1.155	-1.154	-1.152	-1.151	-1.149	-1.145	-1.141	-1.136	-1.131	-1.125	-1.119	-1.112	-1.104	-1.096	-1.086	-1.076	-1.066	-1.056	-1.045	-1.034	-1.022	-1.010	-0.999	-0.985	-0.972	-0.960	-0.948	-0.934	-0.921	-0.909	-0.896	-0.884	-0.871	-0.860	-0.849	-0.839	-0.828	-0.818	-0.809	-0.800	-0.791	-0.784	-0.778	-0.771	-0.765	-0.760	-0.756	-0.752	-0.750	-0.749	-0.748	-0.748	-0.748	-0.750	-0.751	-0.755	-0.759	-0.762	-0.769	-0.774	-0.781	-0.788	-0.796	-0.805	-0.814	-0.822	-0.832	-0.842	-0.854	-0.864	-0.875	-0.888	-0.899	-0.910	-0.922	-0.934	-0.946	-0.958	-0.970	-0.981	-0.992	-1.005	-1.015	-1.026	-1.036	-1.048	-1.056	-1.066	-1.075	-1.085	-1.092	-1.100	-1.108	-1.114	-1.120	-1.126	-1.131	-1.136	-1.140	-1.144	-1.146	-1.149	-1.151	-1.152	-1.154	-1.154	-1.154	-1.152	-1.152	-1.150	-1.149	-1.148	-1.144	-1.141	-1.138	-1.134	-1.130	-1.128	-1.122	-1.119	-1.114	-1.110	-1.104	-1.099	-1.094	-1.090	-1.084	-1.080	-1.075	-1.071	-1.068	-1.064	-1.060	-1.056	-1.054	-1.050	-1.049	-1.046	-1.045	-1.044	-1.044	-1.042	-1.044	-1.044	-1.046	-1.048	-1.051	-1.054	-1.058	-1.062	-1.068	-1.074	-1.079	-1.086	-1.092	-1.100	-1.109	-1.116	-1.126	-1.136	-1.146	-1.156	-1.168	-1.179	-1.191	-1.202	-1.215	-1.229	-1.240	-1.254	-1.266	-1.280	-1.294	-1.306	-1.320	-1.332	-1.345	-1.359	-1.371	-1.384	-1.396	-1.408	-1.419	-1.431	-1.441	-1.452	-1.464	-1.474	-1.482	-1.491	-1.500	-1.509	-1.516	-1.522	-1.529	-1.535	-1.540	-1.545	-1.550	-1.554	-1.556	-1.559	-1.561	-1.562	-1.562	-1.564	-1.564	-1.564	-1.561	-1.561	-1.559	-1.555	-1.552	-1.550	-1.545	-1.541	-1.536	-1.531	-1.525	-1.519	-1.514	-1.508	-1.500	-1.494	-1.486	-1.478	-1.470	-1.461	-1.454	-1.444	-1.435	-1.425	-1.416	-1.406	-1.398	-1.386	-1.376	-1.366	-1.355	-1.344	-1.331	-1.321	-1.309	-1.296	-1.285	-1.274	-1.260	-1.249	-1.235	-1.222	-1.209	-1.196	-1.184	-1.170	-1.158	-1.142	-1.130	-1.116	-1.102	-1.088	-1.075	-1.060	-1.048	-1.032	-1.020	-1.005	-0.991	-0.978	-0.964	-0.950	-0.938	-0.924	-0.911	-0.898	-0.884	-0.871	-0.859	-0.846	-0.834	-0.821	-0.810	-0.799	-0.788	-0.776	-0.766	-0.755	-0.745	-0.735	-0.725	-0.716	-0.708	-0.699	-0.691	-0.682	-0.675	-0.669	-0.661	-0.655	-0.650	-0.644	-0.639	-0.632	-0.628	-0.624	-0.620	-0.615	-0.612	-0.610	-0.608	-0.605	-0.601	-0.600	-0.598	-0.595	-0.595	-0.592	-0.591	-0.590	-0.590	-0.590	-0.590	-0.589	-0.588	-0.589	-0.588	-0.588	-0.588	-0.586	-0.586	-0.586	-0.585	-0.586	-0.585	-0.584	-0.584	-0.582	-0.581	-0.580	-0.579	-0.579	-0.576	-0.576	-0.574	-0.572	-0.571	-0.568	-0.566	-0.565	-0.561	-0.559	-0.556	-0.554	-0.551	-0.548	-0.545	-0.541	-0.539	-0.535	-0.532	-0.529	-0.525	-0.522	-0.518	-0.514	-0.511	-0.506	-0.504	-0.501	-0.496	-0.494	-0.490	-0.486	-0.482	-0.480	-0.476	-0.472	-0.470	-0.466	-0.462	-0.460	-0.456	-0.454	-0.451	-0.448	-0.444	-0.441	-0.439	-0.435	-0.434	-0.430	-0.429	-0.425	-0.422	-0.420	-0.418	-0.415	-0.412	-0.410	-0.408	-0.405	-0.404	-0.402	-0.400	-0.399	-0.396	-0.395	-0.392	-0.392	-0.391	-0.390	-0.389	-0.389	-0.389	-0.389	-0.389	-0.390	-0.390	-0.391	-0.391	-0.394	-0.396	-0.399	-0.401	-0.404	-0.409	-0.411	-0.415	-0.420	-0.424	-0.429	-0.435	-0.441	-0.446	-0.452	-0.459	-0.465	-0.472	-0.480	-0.488	-0.495	-0.502	-0.510	-0.519	-0.528	-0.538	-0.546	-0.555	-0.564	-0.572	-0.581	-0.590	-0.600	-0.610	-0.619	-0.628	-0.636	-0.645	-0.655	-0.662	-0.672	-0.680	-0.689	-0.698	-0.706	-0.712	-0.721	-0.729	-0.735	-0.744	-0.751	-0.758	-0.765	-0.772	-0.780	-0.786	-0.792	-0.799	-0.806	-0.812	-0.819	-0.824	-0.830	-0.838	-0.844	-0.850	-0.856	-0.862	-0.870	-0.876	-0.882	-0.891	-0.898	-0.905	-0.912	-0.920	-0.930	-0.938	-0.946	-0.955	-0.964	-0.972	-0.981	-0.991	-1.001	-1.011	-1.021	-1.031	-1.041	-1.052	-1.062	-1.075	-1.086	-1.096	-1.108	-1.120	-1.131	-1.144	-1.156	-1.168	-1.180	-1.191	-1.202	-1.215	-1.226	-1.238	-1.249	-1.260	-1.271	-1.281	-1.292	-1.301	-1.311	-1.321	-1.331	-1.339	-1.348	-1.355	-1.364	-1.371	-1.378	-1.384	-1.390	-1.395	-1.400	-1.405	-1.408	-1.412	-1.415	-1.418	-1.419	-1.421	-1.422	-1.422	-1.421	-1.422	-1.420	-1.419	-1.416	-1.415	-1.411	-1.408	-1.405	-1.400	-1.395	-1.389	-1.384	-1.378	-1.371	-1.364	-1.358	-1.350	-1.341	-1.332	-1.325	-1.316	-1.308	-1.298	-1.289	-1.278	-1.269	-1.259	-1.248	-1.235	-1.225	-1.212	-1.201	-1.189	-1.178	-1.165	-1.152	-1.139	-1.125	-1.112	-1.099	-1.084	-1.070	-1.056	-1.040	-1.025	-1.010	-0.995	-0.979	-0.962	-0.946	-0.929	-0.912	-0.895	-0.878	-0.860	-0.841	-0.824	-0.805	-0.788	-0.769	-0.749	-0.730	-0.711	-0.692	-0.672	-0.652	-0.634	-0.614	-0.592	-0.574	-0.552	-0.532	-0.511	-0.491	-0.471	-0.450	-0.430	-0.409	-0.389	-0.369	-0.349	-0.329	-0.309	-0.289	-0.270	-0.250	-0.231	-0.212	-0.194	-0.175	-0.156	-0.139	-0.121	-0.104	-0.085	-0.070	-0.054	-0.038	-0.022	-0.008	0.008	0.022	0.036	0.050	0.062	0.075	0.088	0.100	0.111	0.121	0.131	0.142	0.151	0.160	0.168	0.175	0.182	0.189	0.194	0.199	0.204	0.208	0.211	0.214	0.214	0.215	0.215	0.214	0.212	0.211	0.208	0.204	0.200	0.195	0.189	0.181	0.174	0.165	0.155	0.145	0.134	0.122	0.110	0.096	0.082	0.068	0.051	0.035	0.019	0.000	-0.018	-0.036	-0.055	-0.075	-0.095	-0.116	-0.136	-0.158	-0.179	-0.200	-0.221	-0.242	-0.265	-0.286	-0.309	-0.330	-0.350	-0.372	-0.392	-0.412	-0.434	-0.452	-0.472	-0.491	-0.509	-0.525	-0.542	-0.559	-0.574	-0.588	-0.601	-0.615	-0.626	-0.639	-0.649	-0.658	-0.666	-0.675	-0.682	-0.689	-0.695	-0.699	-0.704	-0.706	-0.710	-0.711	-0.714	-0.715	-0.715	-0.716	-0.716	-0.715	-0.714	-0.712	-0.711	-0.710	-0.709	-0.706	-0.705	-0.704	-0.702	-0.701	-0.700	-0.699	-0.700	-0.699	-0.700	-0.701	-0.704	-0.706	-0.709	-0.712	-0.716	-0.721	-0.726	-0.732	-0.740	-0.749	-0.758	-0.766	-0.778	-0.789	-0.801	-0.814	-0.826	-0.841	-0.856	-0.871	-0.889	-0.905	-0.922	-0.941	-0.959	-0.979	-0.998	-1.019	-1.039	-1.060	-1.080	-1.102	-1.124	-1.145	-1.166	-1.188	-1.210	-1.230	-1.251	-1.272	-1.294	-1.314	-1.334	-1.354	-1.372	-1.391	-1.409	-1.428	-1.444	-1.461	-1.476	-1.491	-1.505	-1.519	-1.532	-1.544	-1.555	-1.565	-1.574	-1.582	-1.591	-1.598	-1.602	-1.609	-1.614	-1.618	-1.620	-1.622	-1.622	-1.624	-1.624	-1.622	-1.621	-1.619	-1.616	-1.614	-1.610	-1.605	-1.600	-1.595	-1.589	-1.584	-1.576	-1.570	-1.564	-1.556	-1.550	-1.542	-1.536	-1.529	-1.521	-1.515	-1.509	-1.501	-1.494	-1.488	-1.482	-1.476	-1.471	-1.466	-1.461	-1.456	-1.452	-1.450	-1.446	-1.444	-1.442	-1.441	-1.439	-1.439	-1.439	-1.439	-1.439	-1.441	-1.441	-1.444	-1.446	-1.449	-1.451	-1.455	-1.459	-1.462	-1.466	-1.470	-1.475	-1.479	-1.484	-1.488	-1.492	-1.496	-1.500	-1.505	-1.509	-1.512	-1.516	-1.519	-1.522	-1.525	-1.528	-1.529	-1.530	-1.531	-1.531	-1.531	-1.531	-1.530	-1.529	-1.528	-1.524	-1.521	-1.518	-1.515	-1.510	-1.506	-1.500	-1.495	-1.489	-1.482	-1.476	-1.469	-1.462	-1.454	-1.446	-1.439	-1.431	-1.422	-1.415	-1.406	-1.399	-1.390	-1.382	-1.375	-1.368	-1.359	-1.351	-1.345	-1.339	-1.331	-1.325	-1.319	-1.314	-1.309	-1.304	-1.299	-1.295	-1.290	-1.286	-1.282	-1.280	-1.276	-1.275	-1.274	-1.271	-1.270	-1.268	-1.266	-1.265	-1.265	-1.264	-1.262	-1.262	-1.262	-1.261	-1.260	-1.260	-1.259	-1.259	-1.258	-1.255	-1.254	-1.251	-1.250	-1.248	-1.245	-1.241	-1.238	-1.234	-1.231	-1.226	-1.222	-1.218	-1.211	-1.206	-1.199	-1.194	-1.188	-1.180	-1.174	-1.166	-1.159	-1.151	-1.144	-1.136	-1.128	-1.119	-1.111	-1.104	-1.095	-1.088	-1.079	-1.071	-1.064	-1.055	-1.049	-1.042	-1.035	-1.029	-1.022	-1.016	-1.011	-1.006	-1.001	-0.998	-0.992	-0.989	-0.986	-0.984	-0.981	-0.978	-0.976	-0.975	-0.975	-0.974	-0.974	-0.974	-0.975	-0.975	-0.976	-0.976	-0.979	-0.981	-0.982	-0.985	-0.989	-0.991	-0.995	-0.998	-1.001	-1.005	-1.009	-1.012	-1.015	-1.020	-1.024	-1.029	-1.032	-1.036	-1.040	-1.045	-1.049	-1.052	-1.056	-1.061	-1.065	-1.069	-1.074	-1.079	-1.082	-1.086	-1.091	-1.096	-1.100	-1.105	-1.111	-1.115	-1.120	-1.126	-1.130	-1.136	-1.141	-1.148	-1.154	-1.159	-1.166	-1.172	-1.179	-1.186	-1.192	-1.200	-1.206	-1.214	-1.221	-1.229	-1.236	-1.244	-1.254	-1.261	-1.270	-1.279	-1.286	-1.295	-1.305	-1.312	-1.321	-1.331	-1.339	-1.349	-1.359	-1.368	-1.376	-1.385	-1.394	-1.404	-1.412	-1.421	-1.430	-1.439	-1.449	-1.456	-1.465	-1.474	-1.481	-1.489	-1.498	-1.504	-1.511	-1.519	-1.526	-1.534	-1.539	-1.545	-1.552	-1.559	-1.562	-1.569	-1.574	-1.578	-1.582	-1.586	-1.591	-1.594	-1.598	-1.600	-1.601	-1.605	-1.606	-1.608	-1.610	-1.610	-1.610	-1.610	-1.610	-1.609	-1.608	-1.606	-1.604	-1.602	-1.600	-1.596	-1.592	-1.590	-1.585	-1.581	-1.576	-1.571	-1.566	-1.559	-1.552	-1.548	-1.542	-1.535	-1.529	-1.521	-1.515	-1.508	-1.501	-1.495	-1.488	-1.480	-1.472	-1.466	-1.460	-1.452	-1.448	-1.440	-1.434	-1.429	-1.422	-1.418	-1.412	-1.409	-1.404	-1.400	-1.395	-1.392	-1.390	-1.388	-1.386	-1.385	-1.385	-1.384	-1.384	-1.385	-1.385	-1.386	-1.389	-1.391	-1.394	-1.396	-1.400	-1.404	-1.408	-1.411	-1.415	-1.420	-1.425	-1.430	-1.435	-1.440	-1.445	-1.450	-1.455	-1.459	-1.464	-1.469	-1.472	-1.476	-1.479	-1.484	-1.486	-1.489	-1.491	-1.492	-1.492	-1.494	-1.494	-1.494	-1.494	-1.491	-1.490	-1.489	-1.484	-1.481	-1.476	-1.472	-1.466	-1.460	-1.454	-1.446	-1.439	-1.430	-1.422	-1.412	-1.404	-1.394	-1.384	-1.374	-1.362	-1.351	-1.340	-1.329	-1.316	-1.305	-1.292	-1.281	-1.269	-1.256	-1.244	-1.231	-1.220	-1.208	-1.196	-1.185	-1.174	-1.164	-1.154	-1.144	-1.134	-1.125	-1.115	-1.108	-1.100	-1.092	-1.085	-1.079	-1.072	-1.068	-1.061	-1.056	-1.052	-1.049	-1.048	-1.045	-1.042	-1.041	-1.041	-1.041	-1.042	-1.041	-1.044	-1.045	-1.049	-1.052	-1.056	-1.060	-1.064	-1.069	-1.075	-1.080	-1.086	-1.092	-1.099	-1.106	-1.114	-1.121	-1.129	-1.138	-1.145	-1.154	-1.162	-1.171	-1.181	-1.190	-1.199	-1.208	-1.216	-1.225	-1.235	-1.245	-1.252	-1.262	-1.271	-1.280	-1.289	-1.299	-1.306	-1.315	-1.325	-1.332	-1.340	-1.349	-1.355	-1.362	-1.370	-1.376	-1.384	-1.390	-1.396	-1.402	-1.408	-1.412	-1.419	-1.422	-1.426	-1.430	-1.434	-1.438	-1.441	-1.444	-1.446	-1.448	-1.449	-1.450	-1.451	-1.452	-1.451	-1.452	-1.451	-1.450	-1.450	-1.448	-1.445	-1.442	-1.440	-1.436	-1.432	-1.429	-1.424	-1.420	-1.415	-1.409	-1.404	-1.398	-1.391	-1.385	-1.379	-1.371	-1.364	-1.356	-1.350	-1.344	-1.335	-1.328	-1.320	-1.312	-1.305	-1.298	-1.290	-1.282	-1.275	-1.268	-1.261	-1.254	-1.248	-1.241	-1.235	-1.230	-1.224	-1.219	-1.214	-1.209	-1.205	-1.201	-1.198	-1.195	-1.192	-1.190	-1.189	-1.186	-1.186	-1.186	-1.184	-1.184	-1.185	-1.185	-1.186	-1.188	-1.189	-1.191	-1.192	-1.195	-1.196	-1.199	-1.202	-1.204	-1.206	-1.209	-1.211	-1.214	-1.215	-1.216	-1.218	-1.219	-1.220	-1.220	-1.220	-1.220	-1.219	-1.216	-1.214	-1.211	-1.210	-1.205	-1.200	-1.195	-1.190	-1.184	-1.176	-1.168	-1.159	-1.150	-1.141	-1.130	-1.120	-1.108	-1.096	-1.082	-1.069	-1.056	-1.041	-1.026	-1.010	-0.995	-0.979	-0.962	-0.946	-0.930	-0.912	-0.896	-0.878	-0.860	-0.845	-0.828	-0.811	-0.795	-0.779	-0.764	-0.749	-0.734	-0.720	-0.706	-0.694	-0.681	-0.670	-0.659	-0.649	-0.640	-0.631	-0.625	-0.618	-0.614	-0.608	-0.604	-0.601	-0.600	-0.600	-0.600	-0.600	-0.604	-0.606	-0.610	-0.616	-0.621	-0.629	-0.636	-0.645	-0.654	-0.664	-0.672	-0.685	-0.696	-0.709	-0.722	-0.736	-0.749	-0.764	-0.778	-0.792	-0.808	-0.822	-0.839	-0.854	-0.869	-0.885	-0.900	-0.916	-0.931	-0.946	-0.962	-0.978	-0.992	-1.008	-1.021	-1.036	-1.050	-1.064	-1.076	-1.091	-1.104	-1.118	-1.130	-1.140	-1.152	-1.165	-1.176	-1.186	-1.198	-1.209	-1.220	-1.230	-1.240	-1.250	-1.260	-1.270	-1.281	-1.291	-1.301	-1.312	-1.321	-1.331	-1.342	-1.352	-1.362	-1.374	-1.384	-1.395	-1.406	-1.416	-1.428	-1.439	-1.450	-1.462	-1.474	-1.486	-1.498	-1.510	-1.522	-1.536	-1.549	-1.561	-1.575	-1.588	-1.601	-1.614	-1.628	-1.640	-1.652	-1.666	-1.679	-1.691	-1.705	-1.718	-1.730	-1.742	-1.754	-1.766	-1.779	-1.791	-1.801	-1.812	-1.824	-1.834	-1.844	-1.855	-1.865	-1.875	-1.884	-1.892	-1.901	-1.909	-1.918	-1.926	-1.932	-1.941	-1.948	-1.952	-1.959	-1.965	-1.970	-1.976	-1.981	-1.986	-1.990	-1.994	-1.998	-2.001	-2.005	-2.007	-2.010	-2.013	-2.015	-2.016	-2.018	-2.020	-2.021	-2.022	-2.024	-2.024	-2.024	-2.024	-2.024	-2.022	-2.022	-2.021	-2.020	-2.019	-2.016	-2.015	-2.013	-2.010	-2.007	-2.004	-2.001	-1.998	-1.995	-1.990	-1.986	-1.981	-1.978	-1.972	-1.966	-1.961	-1.955	-1.949	-1.942	-1.935	-1.929	-1.921	-1.914	-1.905	-1.898	-1.889	-1.880	-1.870	-1.861	-1.851	-1.841	-1.831	-1.821	-1.810	-1.800	-1.789	-1.778	-1.766	-1.755	-1.742	-1.730	-1.719	-1.706	-1.694	-1.681	-1.669	-1.655	-1.644	-1.631	-1.618	-1.605	-1.592	-1.579	-1.566	-1.555	-1.541	-1.529	-1.516	-1.504	-1.491	-1.480	-1.469	-1.456	-1.445	-1.435	-1.424	-1.414	-1.402	-1.392	-1.382	-1.374	-1.364	-1.355	-1.346	-1.338	-1.330	-1.322	-1.315	-1.308	-1.300	-1.294	-1.288	-1.282	-1.276	-1.272	-1.268	-1.262	-1.260	-1.255	-1.252	-1.250	-1.248	-1.246	-1.244	-1.242	-1.242	-1.242	-1.242	-1.242	-1.242	-1.244	-1.246	-1.248	-1.251	-1.252	-1.256	-1.260	-1.264	-1.268	-1.272	-1.278	-1.282	-1.289	-1.295	-1.302	-1.309	-1.316	-1.322	-1.330	-1.339	-1.346	-1.355	-1.364	-1.374	-1.382	-1.392	-1.401	-1.411	-1.421	-1.431	-1.441	-1.452	-1.461	-1.472	-1.482	-1.492	-1.502	-1.514	-1.525	-1.535	-1.546	-1.555	-1.566	-1.576	-1.585	-1.595	-1.605	-1.612	-1.622	-1.631	-1.640	-1.649	-1.655	-1.664	-1.671	-1.679	-1.685	-1.691	-1.698	-1.702	-1.710	-1.714	-1.720	-1.724	-1.729	-1.732	-1.736	-1.741	-1.745	-1.748	-1.751	-1.752	-1.755	-1.758	-1.759	-1.760	-1.761	-1.764	-1.765	-1.765	-1.765	-1.766	-1.766	-1.766	-1.766	-1.766	-1.765	-1.765	-1.762	-1.762	-1.760	-1.759	-1.758	-1.756	-1.754	-1.751	-1.749	-1.746	-1.744	-1.741	-1.736	-1.734	-1.730	-1.726	-1.722	-1.718	-1.714	-1.709	-1.704	-1.699	-1.694	-1.688	-1.682	-1.678	-1.671	-1.665	-1.659	-1.652	-1.646	-1.640	-1.634	-1.628	-1.621	-1.614	-1.608	-1.601	-1.594	-1.588	-1.582	-1.575	-1.569	-1.564	-1.558	-1.551	-1.545	-1.540	-1.535	-1.530	-1.525	-1.521	-1.516	-1.514	-1.510	-1.508	-1.506	-1.504	-1.502	-1.500	-1.500	-1.500	-1.500	-1.501	-1.502	-1.504	-1.506	-1.509	-1.511	-1.516	-1.520	-1.525	-1.530	-1.536	-1.542	-1.549	-1.556	-1.562	-1.570	-1.578	-1.586	-1.595	-1.604	-1.614	-1.624	-1.632	-1.644	-1.654	-1.664	-1.672	-1.684	-1.694	-1.705	-1.716	-1.726	-1.736	-1.746	-1.756	-1.766	-1.776	-1.786	-1.795	-1.805	-1.814	-1.822	-1.831	-1.840	-1.848	-1.855	-1.862	-1.869	-1.876	-1.882	-1.888	-1.894	-1.899	-1.904	-1.908	-1.912	-1.915	-1.919	-1.921	-1.925	-1.928	-1.929	-1.931	-1.932	-1.934	-1.934	-1.935	-1.935	-1.936	-1.935	-1.935	-1.935	-1.934	-1.932	-1.931	-1.930	-1.930	-1.929	-1.925	-1.924	-1.922	-1.920	-1.918	-1.915	-1.912	-1.910	-1.908	-1.904	-1.900	-1.898	-1.894	-1.890	-1.886	-1.881	-1.878	-1.874	-1.869	-1.864	-1.860	-1.855	-1.848	-1.842	-1.838	-1.830	-1.824	-1.818	-1.809	-1.802	-1.794	-1.786	-1.778	-1.768	-1.760	-1.751	-1.741	-1.731	-1.721	-1.712	-1.701	-1.690	-1.679	-1.669	-1.658	-1.646	-1.635	-1.624	-1.612	-1.601	-1.590	-1.579	-1.568	-1.556	-1.544	-1.534	-1.522	-1.512	-1.501	-1.491	-1.481	-1.471	-1.460	-1.451	-1.442	-1.434	-1.425	-1.416	-1.408	-1.401	-1.394	-1.386	-1.379	-1.374	-1.366	-1.361	-1.355	-1.349	-1.344	-1.339	-1.334	-1.331	-1.326	-1.322	-1.318	-1.315	-1.311	-1.308	-1.305	-1.300	-1.298	-1.294	-1.291	-1.288	-1.285	-1.281	-1.279	-1.275	-1.271	-1.269	-1.266	-1.261	-1.259	-1.255	-1.252	-1.249	-1.245	-1.241	-1.238	-1.234	-1.231	-1.228	-1.224	-1.221	-1.218	-1.214	-1.211	-1.206	-1.204	-1.201	-1.199	-1.198	-1.195	-1.194	-1.192	-1.190	-1.190	-1.190	-1.190	-1.190	-1.191	-1.191	-1.194	-1.195	-1.198	-1.200	-1.204	-1.208	-1.211	-1.216	-1.221	-1.228	-1.232	-1.240	-1.246	-1.254	-1.261	-1.269	-1.276	-1.286	-1.295	-1.305	-1.315	-1.325	-1.335	-1.346	-1.356	-1.368	-1.380	-1.391	-1.402	-1.415	-1.426	-1.439	-1.450	-1.462	-1.474	-1.486	-1.498	-1.510	-1.522	-1.534	-1.544	-1.555	-1.566	-1.578	-1.588	-1.600	-1.610	-1.620	-1.629	-1.639	-1.649	-1.658	-1.666	-1.674	-1.682	-1.690	-1.699	-1.705	-1.712	-1.719	-1.726	-1.731	-1.738	-1.742	-1.749	-1.755	-1.760	-1.764	-1.769	-1.772	-1.778	-1.782	-1.786	-1.790	-1.795	-1.799	-1.802	-1.806	-1.811	-1.816	-1.820	-1.825	-1.829	-1.834	-1.839	-1.844	-1.850	-1.855	-1.860	-1.865	-1.871	-1.878	-1.885	-1.892	-1.900	-1.908	-1.916	-1.925	-1.934	-1.942	-1.952	-1.961	-1.972	-1.982	-1.994	-2.004	-2.016	-2.027	-2.039	-2.052	-2.064	-2.078	-2.090	-2.102	-2.116	-2.130	-2.144	-2.156	-2.170	-2.182	-2.196	-2.210	-2.224	-2.238	-2.249	-2.262	-2.275	-2.286	-2.299	-2.310	-2.321	-2.331	-2.341	-2.351	-2.359	-2.368	-2.376	-2.382	-2.389	-2.394	-2.399	-2.404	-2.409	-2.410	-2.414	-2.415	-2.416	-2.415	-2.415	-2.412	-2.411	-2.408	-2.404	-2.399	-2.394	-2.389	-2.381	-2.374	-2.365	-2.358	-2.348	-2.339	-2.328	-2.319	-2.308	-2.296	-2.284	-2.271	-2.258	-2.245	-2.230	-2.218	-2.202	-2.189	-2.174	-2.159	-2.144	-2.129	-2.114	-2.098	-2.082	-2.068	-2.052	-2.036	-2.020	-2.005	-1.989	-1.972	-1.958	-1.941	-1.925	-1.910	-1.894	-1.878	-1.861	-1.846	-1.830	-1.814	-1.799	-1.784	-1.769	-1.752	-1.739	-1.724	-1.709	-1.694	-1.680	-1.665	-1.651	-1.638	-1.624	-1.611	-1.599	-1.585	-1.574	-1.561	-1.550	-1.539	-1.530	-1.519	-1.510	-1.501	-1.492	-1.485	-1.478	-1.472	-1.468	-1.461	-1.459	-1.455	-1.452	-1.451	-1.450	-1.450	-1.451	-1.454	-1.455	-1.458	-1.462	-1.468	-1.472	-1.479	-1.485	-1.494	-1.501	-1.510	-1.520	-1.529	-1.540	-1.551	-1.562	-1.572	-1.585	-1.596	-1.609	-1.620	-1.634	-1.646	-1.658	-1.670	-1.682	-1.694	-1.706	-1.718	-1.728	-1.739	-1.749	-1.759	-1.769	-1.778	-1.785	-1.792	-1.800	-1.806	-1.812	-1.818	-1.822	-1.826	-1.830	-1.832	-1.835	-1.838	-1.838	-1.839	-1.839	-1.840	-1.839	-1.836	-1.835	-1.834	-1.831	-1.829	-1.826	-1.824	-1.821	-1.818	-1.814	-1.811	-1.808	-1.805	-1.802	-1.800	-1.798	-1.795	-1.792	-1.791	-1.789	-1.789	-1.788	-1.786	-1.786	-1.786	-1.786	-1.788	-1.789	-1.790	-1.791	-1.795	-1.798	-1.801	-1.805	-1.809	-1.814	-1.818	-1.822	-1.828	-1.832	-1.838	-1.844	-1.850	-1.856	-1.862	-1.869	-1.875	-1.882	-1.889	-1.895	-1.902	-1.909	-1.916	-1.922	-1.929	-1.935	-1.942	-1.949	-1.955	-1.961	-1.968	-1.972	-1.980	-1.985	-1.990	-1.996	-2.001	-2.006	-2.011	-2.015	-2.020	-2.024	-2.029	-2.034	-2.038	-2.040	-2.044	-2.047	-2.050	-2.052	-2.055	-2.058	-2.060	-2.061	-2.062	-2.064	-2.065	-2.066	-2.068	-2.066	-2.066	-2.066	-2.066	-2.064	-2.064	-2.061	-2.059	-2.056	-2.052	-2.049	-2.045	-2.041	-2.036	-2.031	-2.024	-2.019	-2.011	-2.004	-1.996	-1.988	-1.979	-1.969	-1.959	-1.949	-1.938	-1.925	-1.912	-1.900	-1.888	-1.874	-1.861	-1.845	-1.831	-1.815	-1.800	-1.784	-1.768	-1.752	-1.735	-1.719	-1.701	-1.685	-1.666	-1.650	-1.632	-1.615	-1.598	-1.580	-1.562	-1.546	-1.529	-1.512	-1.496	-1.480	-1.462	-1.448	-1.432	-1.418	-1.404	-1.389	-1.375	-1.361	-1.349	-1.336	-1.322	-1.310	-1.299	-1.288	-1.278	-1.266	-1.255	-1.245	-1.236	-1.226	-1.218	-1.209	-1.199	-1.191	-1.182	-1.174	-1.166	-1.158	-1.150	-1.142	-1.134	-1.126	-1.118	-1.109	-1.100	-1.092	-1.084	-1.075	-1.066	-1.056	-1.046	-1.036	-1.026	-1.015	-1.005	-0.992	-0.981	-0.970	-0.958	-0.945	-0.932	-0.919	-0.905	-0.891	-0.876	-0.862	-0.848	-0.834	-0.818	-0.802	-0.788	-0.774	-0.758	-0.742	-0.728	-0.711	-0.695	-0.680	-0.665	-0.650	-0.635	-0.621	-0.606	-0.591	-0.578	-0.564	-0.550	-0.536	-0.525	-0.514	-0.502	-0.491	-0.480	-0.470	-0.461	-0.452	-0.442	-0.435	-0.429	-0.421	-0.415	-0.410	-0.404	-0.400	-0.395	-0.392	-0.389	-0.386	-0.384	-0.382	-0.382	-0.381	-0.381	-0.380	-0.381	-0.382	-0.384	-0.386	-0.388	-0.391	-0.394	-0.396	-0.400	-0.404	-0.408	-0.410	-0.415	-0.419	-0.424	-0.429	-0.432	-0.438	-0.442	-0.446	-0.451	-0.455	-0.461	-0.465	-0.469	-0.475	-0.479	-0.482	-0.489	-0.492	-0.496	-0.501	-0.506	-0.510	-0.514	-0.519	-0.522	-0.528	-0.531	-0.536	-0.539	-0.544	-0.548	-0.551	-0.555	-0.560	-0.564	100.000	5.000	2.000	1.000	7.000	0.000	0.000	0.000	0.000	0.000	0.000	0.000	0.000	0.000	0.000	0.000	0.000	0.000	3.399	3.390	3.380	3.369	3.360	3.350	3.339	3.329	3.316	3.306	3.296	3.286	3.276	3.265	3.255	3.246	3.236	3.226	3.216	3.208	3.200	3.190	3.181	3.174	3.165	3.158	3.151	3.145	3.138	3.131	3.125	3.120	3.114	3.109	3.105	3.100	3.094	3.091	3.088	3.085	3.081	3.079	3.078	3.075	3.072	3.070	3.069	3.069	3.066	3.066	3.064	3.064	3.062	3.062	3.062	3.062	3.062	3.062	3.061	3.062	3.062	3.064	3.064	3.064	3.065	3.066	3.066	3.068	3.068	3.069	3.071	3.071	3.072	3.074	3.074	3.075	3.076	3.078	3.079	3.079	3.080	3.080	3.082	3.082	3.084	3.084	3.086	3.086	3.086	3.088	3.088	3.088	3.089	3.090	3.090	3.090	3.090	3.090	3.090	3.090	3.091	3.090	3.090	3.090	3.089	3.089	3.088	3.088	3.088	3.085	3.085	3.084	3.082	3.081	3.080	3.081	3.080	3.078	3.078	3.078	3.075	3.075	3.074	3.072	3.071	3.071	3.070	3.069	3.068	3.066	3.065	3.065	3.064	3.064	3.062	3.061	3.061	3.060	3.060	3.059	3.058	3.056	3.058	3.056	3.056	3.056	3.056	3.055	3.055	3.054	3.054	3.052	3.052	3.051	3.050	3.048	3.046	3.044	3.041	3.040	3.038	3.034	3.032	3.029	3.025	3.021	3.016	3.012	3.006	3.001	2.996	2.989	2.981	2.974	2.966	2.959	2.950	2.941	2.931	2.921	2.911	2.899	2.889	2.876	2.864	2.851	2.839	2.826	2.811	2.798	2.782	2.769	2.754	2.739	2.724	2.709	2.694	2.678	2.661	2.648	2.631	2.616	2.600	2.585	2.570	2.555	2.540	2.526	2.512	2.499	2.485	2.472	2.460	2.448	2.436	2.425	2.415	2.405	2.396	2.389	2.381	2.375	2.369	2.364	2.359	2.354	2.350	2.349	2.346	2.345	2.345	2.345	2.346	2.348	2.350	2.351	2.356	2.360	2.364	2.369	2.375	2.381	2.386	2.392	2.400	2.406	2.414	2.421	2.430	2.439	2.446	2.454	2.461	2.469	2.476	2.484	2.491	2.499	2.506	2.511	2.518	2.522	2.528	2.532	2.536	2.539	2.542	2.545	2.548	2.548	2.549	2.549	2.549	2.548	2.545	2.542	2.540	2.536	2.532	2.528	2.522	2.518	2.511	2.505	2.498	2.490	2.484	2.476	2.468	2.459	2.450	2.441	2.432	2.424	2.415	2.406	2.398	2.389	2.380	2.372	2.365	2.358	2.349	2.342	2.336	2.331	2.325	2.320	2.315	2.312	2.309	2.305	2.304	2.302	2.301	2.300	2.300	2.301	2.304	2.305	2.308	2.311	2.315	2.320	2.326	2.332	2.338	2.345	2.352	2.361	2.370	2.379	2.389	2.399	2.408	2.419	2.429	2.440	2.451	2.462	2.475	2.485	2.498	2.509	2.521	2.532	2.545	2.556	2.566	2.578	2.590	2.600	2.612	2.622	2.632	2.644	2.654	2.662	2.671	2.680	2.688	2.695	2.702	2.709	2.714	2.720	2.725	2.728	2.732	2.736	2.738	2.739	2.741	2.742	2.741	2.741	2.740	2.738	2.735	2.732	2.729	2.724	2.719	2.712	2.706	2.699	2.691	2.682	2.674	2.665	2.654	2.644	2.631	2.620	2.608	2.594	2.581	2.568	2.552	2.538	2.522	2.508	2.490	2.474	2.458	2.440	2.421	2.405	2.386	2.368	2.350	2.331	2.312	2.294	2.275	2.256	2.236	2.219	2.199	2.181	2.161	2.144	2.124	2.106	2.088	2.070	2.051	2.035	2.019	2.001	1.985	1.970	1.955	1.940	1.926	1.911	1.898	1.885	1.874	1.862	1.850	1.841	1.831	1.822	1.814	1.805	1.799	1.792	1.786	1.781	1.776	1.772	1.770	1.766	1.765	1.765	1.765	1.766	1.768	1.769	1.771	1.774	1.778	1.781	1.785	1.790	1.796	1.801	1.808	1.814	1.821	1.828	1.834	1.841	1.849	1.856	1.864	1.871	1.879	1.886	1.894	1.901	1.908	1.914	1.920	1.926	1.932	1.938	1.942	1.946	1.951	1.954	1.958	1.960	1.961	1.964	1.964	1.964	1.964	1.961	1.960	1.958	1.954	1.950	1.945	1.940	1.935	1.928	1.920	1.912	1.905	1.896	1.886	1.876	1.866	1.856	1.845	1.832	1.821	1.809	1.798	1.784	1.771	1.756	1.744	1.730	1.716	1.701	1.689	1.674	1.659	1.645	1.631	1.618	1.602	1.589	1.575	1.562	1.548	1.534	1.521	1.508	1.495	1.484	1.471	1.459	1.446	1.435	1.424	1.412	1.401	1.391	1.381	1.372	1.362	1.352	1.344	1.335	1.326	1.319	1.311	1.304	1.296	1.290	1.282	1.276	1.271	1.264	1.259	1.252	1.248	1.242	1.236	1.232	1.228	1.222	1.219	1.214	1.210	1.205	1.200	1.196	1.191	1.189	1.184	1.179	1.175	1.170	1.166	1.161	1.156	1.152	1.148	1.141	1.138	1.131	1.125	1.119	1.112	1.106	1.099	1.092	1.085	1.078	1.070	1.060	1.052	1.042	1.034	1.024	1.014	1.002	0.991	0.981	0.970	0.958	0.946	0.934	0.921	0.909	0.895	0.882	0.868	0.854	0.840	0.826	0.811	0.796	0.781	0.766	0.750	0.736	0.720	0.704	0.689	0.672	0.658	0.642	0.626	0.610	0.595	0.580	0.565	0.550	0.535	0.520	0.505	0.491	0.478	0.462	0.450	0.436	0.424	0.410	0.399	0.388	0.375	0.364	0.354	0.342	0.332	0.321	0.312	0.304	0.295	0.288	0.280	0.272	0.266	0.259	0.254	0.246	0.241	0.236	0.232	0.228	0.224	0.220	0.218	0.214	0.211	0.209	0.206	0.205	0.202	0.202	0.200	0.199	0.199	0.198	0.198	0.196	0.196	0.196	0.196	0.196	0.196	0.196	0.196	0.196	0.196	0.198	0.198	0.198	0.199	0.198	0.199	0.199	0.199	0.200	0.200	0.200	0.201	0.201	0.202	0.204	0.204	0.205	0.206	0.208	0.209	0.210	0.212	0.214	0.216	0.219	0.221	0.225	0.228	0.231	0.235	0.240	0.245	0.250	0.256	0.262	0.269	0.275	0.282	0.291	0.300	0.310	0.320	0.330	0.340	0.354	0.365	0.378	0.391	0.405	0.420	0.435	0.451	0.468	0.484	0.501	0.519	0.536	0.555	0.574	0.594	0.614	0.634	0.654	0.674	0.695	0.716	0.738	0.758	0.779	0.801	0.822	0.844	0.864	0.886	0.906	0.928	0.948	0.968	0.986	1.006	1.025	1.044	1.062	1.079	1.096	1.112	1.129	1.144	1.158	1.172	1.185	1.196	1.209	1.220	1.231	1.240	1.249	1.256	1.265	1.271	1.276	1.282	1.286	1.291	1.294	1.296	1.299	1.299	1.300	1.300	1.300	1.299	1.298	1.294	1.291	1.289	1.284	1.280	1.276	1.270	1.265	1.260	1.255	1.249	1.241	1.235	1.228	1.221	1.214	1.208	1.199	1.192	1.185	1.176	1.170	1.161	1.154	1.146	1.139	1.131	1.124	1.116	1.109	1.102	1.098	1.091	1.085	1.079	1.074	1.069	1.064	1.060	1.055	1.051	1.048	1.044	1.040	1.039	1.036	1.035	1.034	1.031	1.031	1.030	1.030	1.030	1.032	1.032	1.034	1.034	1.036	1.040	1.041	1.044	1.048	1.050	1.052	1.056	1.059	1.061	1.065	1.068	1.071	1.074	1.075	1.079	1.081	1.082	1.084	1.086	1.086	1.088	1.088	1.088	1.088	1.086	1.085	1.082	1.080	1.076	1.072	1.069	1.062	1.058	1.051	1.044	1.036	1.028	1.018	1.009	0.999	0.988	0.976	0.964	0.951	0.938	0.924	0.910	0.895	0.879	0.864	0.848	0.831	0.815	0.798	0.779	0.762	0.745	0.726	0.709	0.690	0.672	0.654	0.635	0.618	0.599	0.581	0.564	0.546	0.529	0.511	0.495	0.478	0.461	0.445	0.430	0.415	0.400	0.388	0.374	0.360	0.348	0.336	0.325	0.314	0.304	0.295	0.286	0.279	0.271	0.264	0.259	0.252	0.248	0.245	0.241	0.240	0.238	0.236	0.238	0.238	0.239	0.240	0.242	0.248	0.251	0.255	0.261	0.268	0.274	0.282	0.290	0.299	0.308	0.316	0.326	0.338	0.348	0.359	0.370	0.381	0.394	0.406	0.419	0.430	0.444	0.456	0.469	0.481	0.495	0.507	0.520	0.534	0.546	0.558	0.570	0.580	0.592	0.602	0.614	0.624	0.634	0.642	0.651	0.660	0.668	0.675	0.681	0.688	0.694	0.699	0.702	0.708	0.710	0.714	0.716	0.719	0.719	0.720	0.721	0.720	0.720	0.719	0.719	0.716	0.714	0.711	0.708	0.706	0.702	0.699	0.694	0.690	0.686	0.681	0.678	0.674	0.669	0.664	0.659	0.655	0.651	0.648	0.644	0.640	0.636	0.634	0.630	0.628	0.626	0.622	0.622	0.621	0.620	0.620	0.619	0.619	0.620	0.622	0.624	0.626	0.628	0.631	0.634	0.638	0.642	0.646	0.651	0.658	0.664	0.670	0.676	0.684	0.691	0.699	0.706	0.715	0.722	0.730	0.739	0.748	0.756	0.764	0.771	0.780	0.788	0.795	0.802	0.809	0.816	0.822	0.828	0.832	0.838	0.842	0.845	0.849	0.850	0.851	0.852	0.851	0.851	0.849	0.846	0.841	0.836	0.831	0.824	0.815	0.808	0.798	0.786	0.774	0.762	0.748	0.732	0.718	0.701	0.684	0.666	0.648	0.628	0.608	0.588	0.566	0.545	0.521	0.500	0.476	0.452	0.429	0.405	0.381	0.358	0.334	0.310	0.288	0.262	0.241	0.218	0.196	0.174	0.154	0.134	0.114	0.095	0.079	0.061	0.046	0.031	0.018	0.004	-0.006	-0.018	-0.026	-0.035	-0.041	-0.048	-0.051	-0.054	-0.056	-0.056	-0.056	-0.054	-0.050	-0.045	-0.040	-0.032	-0.024	-0.016	-0.005	0.005	0.019	0.031	0.048	0.062	0.079	0.096	0.114	0.131	0.150	0.170	0.189	0.210	0.230	0.251	0.272	0.292	0.315	0.336	0.358	0.378	0.400	0.421	0.441	0.461	0.480	0.500	0.519	0.538	0.555	0.574	0.590	0.606	0.620	0.635	0.649	0.661	0.672	0.684	0.694	0.702	0.711	0.719	0.725	0.731	0.735	0.739	0.742	0.744	0.745	0.745	0.744	0.742	0.740	0.736	0.734	0.729	0.722	0.716	0.710	0.702	0.695	0.688	0.678	0.669	0.658	0.649	0.638	0.626	0.614	0.602	0.590	0.576	0.565	0.551	0.539	0.525	0.510	0.499	0.485	0.471	0.460	0.446	0.434	0.420	0.406	0.394	0.382	0.370	0.358	0.346	0.334	0.324	0.314	0.302	0.292	0.284	0.274	0.265	0.258	0.248	0.241	0.234	0.228	0.221	0.215	0.210	0.206	0.202	0.199	0.196	0.194	0.191	0.191	0.190	0.189	0.189	0.190	0.190	0.191	0.192	0.194	0.196	0.200	0.202	0.205	0.209	0.212	0.215	0.219	0.222	0.226	0.230	0.235	0.240	0.244	0.248	0.250	0.255	0.259	0.262	0.266	0.269	0.272	0.275	0.278	0.280	0.282	0.284	0.286	0.288	0.289	0.289	0.291	0.291	0.291	0.292	0.291	0.292	0.292	0.292	0.291	0.291	0.290	0.290	0.290	0.290	0.290	0.289	0.289	0.289	0.290	0.290	0.290	0.291	0.292	0.294	0.294	0.296	0.299	0.301	0.302	0.306	0.311	0.315	0.320	0.324	0.330	0.334	0.341	0.346	0.354	0.360	0.366	0.374	0.380	0.389	0.396	0.404	0.411	0.420	0.429	0.438	0.445	0.454	0.461	0.470	0.479	0.485	0.494	0.502	0.510	0.518	0.525	0.531	0.539	0.545	0.551	0.555	0.561	0.566	0.570	0.574	0.579	0.582	0.584	0.588	0.590	0.591	0.594	0.594	0.595	0.595	0.595	0.594	0.594	0.592	0.591	0.589	0.588	0.585	0.581	0.580	0.576	0.572	0.570	0.568	0.562	0.559	0.555	0.551	0.546	0.542	0.539	0.534	0.529	0.526	0.521	0.518	0.514	0.509	0.505	0.501	0.498	0.495	0.491	0.488	0.485	0.482	0.480	0.478	0.478	0.475	0.474	0.474	0.474	0.472	0.472	0.472	0.475	0.475	0.478	0.478	0.480	0.482	0.486	0.490	0.495	0.499	0.505	0.510	0.516	0.524	0.530	0.538	0.546	0.554	0.562	0.572	0.582	0.592	0.604	0.615	0.626	0.639	0.650	0.664	0.678	0.690	0.705	0.720	0.732	0.748	0.764	0.779	0.795	0.811	0.826	0.842	0.859	0.875	0.891	0.908	0.924	0.939	0.955	0.971	0.986	1.001	1.016	1.031	1.045	1.060	1.072	1.085	1.098	1.110	1.120	1.131	1.141	1.151	1.160	1.168	1.175	1.181	1.188	1.192	1.196	1.200	1.202	1.205	1.206	1.205	1.205	1.202	1.200	1.196	1.191	1.186	1.181	1.174	1.166	1.159	1.150	1.140	1.129	1.119	1.106	1.095	1.080	1.068	1.052	1.039	1.024	1.008	0.992	0.976	0.959	0.942	0.926	0.908	0.891	0.875	0.856	0.840	0.821	0.805	0.788	0.771	0.754	0.738	0.722	0.708	0.692	0.678	0.662	0.649	0.636	0.622	0.610	0.599	0.589	0.579	0.569	0.560	0.551	0.544	0.536	0.531	0.526	0.521	0.516	0.514	0.511	0.509	0.507	0.506	0.507	0.507	0.510	0.512	0.514	0.518	0.521	0.525	0.530	0.535	0.540	0.545	0.550	0.556	0.561	0.569	0.575	0.580	0.586	0.592	0.600	0.605	0.610	0.616	0.621	0.626	0.630	0.634	0.638	0.640	0.642	0.644	0.644	0.645	0.645	0.645	0.642	0.640	0.636	0.632	0.629	0.624	0.618	0.610	0.602	0.594	0.584	0.574	0.562	0.550	0.538	0.524	0.509	0.495	0.479	0.464	0.448	0.429	0.411	0.394	0.374	0.355	0.335	0.315	0.294	0.272	0.252	0.231	0.210	0.189	0.166	0.144	0.122	0.101	0.079	0.059	0.036	0.015	-0.005	-0.024	-0.044	-0.064	-0.082	-0.101	-0.119	-0.138	-0.154	-0.169	-0.185	-0.201	-0.215	-0.228	-0.241	-0.254	-0.264	-0.275	-0.284	-0.294	-0.302	-0.310	-0.316	-0.322	-0.328	-0.334	-0.336	-0.339	-0.341	-0.342	-0.344	-0.344	-0.344	-0.342	-0.341	-0.340	-0.338	-0.335	-0.332	-0.329	-0.326	-0.322	-0.319	-0.315	-0.311	-0.306	-0.302	-0.299	-0.295	-0.291	-0.289	-0.286	-0.282	-0.281	-0.279	-0.278	-0.276	-0.276	-0.275	-0.276	-0.276	-0.279	-0.282	-0.284	-0.289	-0.292	-0.298	-0.302	-0.309	-0.316	-0.325	-0.332	-0.342	-0.351	-0.361	-0.372	-0.385	-0.396	-0.409	-0.422	-0.436	-0.450	-0.464	-0.479	-0.494	-0.510	-0.524	-0.540	-0.555	-0.571	-0.586	-0.602	-0.618	-0.635	-0.650	-0.665	-0.680	-0.695	-0.709	-0.722	-0.738	-0.750	-0.762	-0.775	-0.786	-0.796	-0.806	-0.816	-0.825	-0.834	-0.840	-0.848	-0.854	-0.859	-0.864	-0.868	-0.871	-0.872	-0.875	-0.875	-0.875	-0.875	-0.872	-0.870	-0.868	-0.864	-0.860	-0.856	-0.850	-0.845	-0.838	-0.830	-0.822	-0.815	-0.806	-0.798	-0.788	-0.779	-0.769	-0.759	-0.749	-0.738	-0.728	-0.718	-0.706	-0.696	-0.685	-0.675	-0.665	-0.655	-0.646	-0.636	-0.629	-0.620	-0.612	-0.605	-0.598	-0.590	-0.585	-0.579	-0.575	-0.571	-0.568	-0.564	-0.562	-0.560	-0.560	-0.561	-0.562	-0.565	-0.568	-0.570	-0.574	-0.580	-0.586	-0.592	-0.600	-0.608	-0.616	-0.625	-0.636	-0.646	-0.658	-0.670	-0.682	-0.696	-0.709	-0.722	-0.738	-0.750	-0.765	-0.781	-0.795	-0.810	-0.825	-0.840	-0.856	-0.870	-0.885	-0.900	-0.914	-0.928	-0.941	-0.955	-0.969	-0.981	-0.992	-1.005	-1.015	-1.022	-1.032	-1.040	-1.049	-1.055	-1.060	-1.065	-1.069	-1.071	-1.074	-1.076	-1.075	-1.075	-1.074	-1.070	-1.066	-1.061	-1.055	-1.050	-1.041	-1.034	-1.024	-1.012	-1.002	-0.991	-0.979	-0.965	-0.951	-0.935	-0.919	-0.902	-0.885	-0.868	-0.850	-0.831	-0.812	-0.794	-0.772	-0.754	-0.732	-0.712	-0.692	-0.671	-0.650	-0.629	-0.609	-0.588	-0.566	-0.545	-0.525	-0.504	-0.484	-0.464	-0.444	-0.424	-0.405	-0.385	-0.368	-0.349	-0.331	-0.314	-0.298	-0.281	-0.265	-0.250	-0.235	-0.220	-0.206	-0.194	-0.180	-0.168	-0.156	-0.145	-0.134	-0.122	-0.114	-0.104	-0.095	-0.086	-0.079	-0.070	-0.064	-0.056	-0.050	-0.044	-0.039	-0.032	-0.028	-0.024	-0.019	-0.016	-0.012	-0.009	-0.005	-0.004	-0.001	0.001	0.002	0.005	0.006	0.006	0.008	0.006	0.008	0.009	0.009	0.009	0.009	0.009	0.008	0.008	0.006	0.006	0.005	0.005	0.002	0.002	0.000	0.000	-0.002	-0.004	-0.005	-0.006	-0.008	-0.010	-0.011	-0.012	-0.014	-0.016	-0.019	-0.019	-0.020	-0.022	-0.024	-0.024	-0.026	-0.028	-0.028	-0.030	-0.031	-0.032	-0.034	-0.035	-0.036	-0.038	-0.039	-0.041	-0.042	-0.045	-0.048	-0.049	-0.051	-0.054	-0.056	-0.060	-0.064	-0.066	-0.070	-0.075	-0.080	-0.085	-0.090	-0.096	-0.102	-0.110	-0.118	-0.125	-0.134	-0.142	-0.151	-0.162	-0.172	-0.182	-0.195	-0.209	-0.221	-0.235	-0.249	-0.264	-0.280	-0.294	-0.311	-0.329	-0.345	-0.364	-0.381	-0.400	-0.420	-0.439	-0.459	-0.479	-0.499	-0.521	-0.541	-0.562	-0.584	-0.605	-0.626	-0.648	-0.669	-0.691	-0.712	-0.734	-0.755	-0.775	-0.796	-0.818	-0.836	-0.855	-0.875	-0.894	-0.912	-0.930	-0.948	-0.964	-0.981	-0.996	-1.011	-1.026	-1.040	-1.055	-1.068	-1.079	-1.091	-1.102	-1.112	-1.122	-1.131	-1.140	-1.148	-1.155	-1.162	-1.169	-1.175	-1.180	-1.184	-1.188	-1.190	-1.194	-1.196	-1.198	-1.199	-1.199	-1.200	-1.199	-1.199	-1.198	-1.195	-1.194	-1.191	-1.189	-1.185	-1.181	-1.176	-1.172	-1.166	-1.162	-1.156	-1.150	-1.142	-1.136	-1.129	-1.121	-1.112	-1.102	-1.094	-1.084	-1.074	-1.062	-1.052	-1.040	-1.029	-1.016	-1.002	-0.989	-0.976	-0.961	-0.946	-0.932	-0.916	-0.900	-0.884	-0.865	-0.849	-0.830	-0.811	-0.792	-0.772	-0.754	-0.732	-0.711	-0.691	-0.670	-0.648	-0.626	-0.602	-0.581	-0.558	-0.535	-0.511	-0.488	-0.462	-0.439	-0.415	-0.390	-0.366	-0.341	-0.318	-0.292	-0.268	-0.242	-0.218	-0.192	-0.168	-0.142	-0.119	-0.094	-0.069	-0.045	-0.021	0.004	0.026	0.050	0.072	0.096	0.119	0.142	0.164	0.185	0.209	0.229	0.250	0.271	0.290	0.311	0.331	0.349	0.368	0.385	0.404	0.421	0.439	0.455	0.470	0.486	0.500	0.515	0.530	0.542	0.555	0.568	0.578	0.589	0.599	0.609	0.618	0.625	0.632	0.640	0.646	0.652	0.658	0.661	0.665	0.666	0.670	0.671	0.670	0.670	0.669	0.668	0.665	0.662	0.659	0.654	0.649	0.642	0.635	0.629	0.620	0.610	0.601	0.592	0.581	0.570	0.558	0.546	0.534	0.521	0.507	0.494	0.479	0.464	0.450	0.435	0.420	0.406	0.390	0.375	0.361	0.345	0.331	0.316	0.301	0.288	0.272	0.259	0.246	0.234	0.221	0.208	0.196	0.184	0.174	0.164	0.154	0.145	0.138	0.130	0.124	0.116	0.110	0.105	0.100	0.098	0.094	0.091	0.090	0.089	0.089	0.088	0.089	0.090	0.091	0.095	0.098	0.100	0.105	0.109	0.114	0.119	0.124	0.130	0.135	0.142	0.149	0.156	0.162	0.170	0.178	0.185	0.191	0.199	0.206	0.214	0.221	0.228	0.235	0.241	0.248	0.254	0.259	0.265	0.270	0.275	0.280	0.282	0.288	0.291	0.294	0.296	0.298	0.300	0.300	0.301	0.301	0.300	0.300	0.298	0.295	0.292	0.289	0.284	0.280	0.274	0.270	0.264	0.256	0.248	0.241	0.231	0.224	0.214	0.204	0.191	0.181	0.169	0.158	0.144	0.130	0.118	0.102	0.089	0.074	0.059	0.042	0.026	0.010	-0.008	-0.024	-0.042	-0.060	-0.079	-0.098	-0.115	-0.132	-0.152	-0.171	-0.190	-0.210	-0.228	-0.246	-0.265	-0.284	-0.302	-0.321	-0.340	-0.358	-0.376	-0.394	-0.411	-0.429	-0.446	-0.461	-0.478	-0.494	-0.509	-0.522	-0.538	-0.552	-0.565	-0.578	-0.590	-0.601	-0.611	-0.622	-0.634	-0.641	-0.651	-0.658	-0.665	-0.672	-0.678	-0.684	-0.689	-0.692	-0.696	-0.700	-0.704	-0.705	-0.708	-0.709	-0.709	-0.710	-0.709	-0.710	-0.708	-0.708	-0.706	-0.705	-0.702	-0.700	-0.699	-0.696	-0.695	-0.692	-0.690	-0.686	-0.684	-0.681	-0.680	-0.676	-0.674	-0.672	-0.670	-0.669	-0.666	-0.665	-0.665	-0.664	-0.662	-0.662	-0.662	-0.661	-0.662	-0.662	-0.664	-0.664	-0.666	-0.668	-0.670	-0.671	-0.674	-0.676	-0.679	-0.681	-0.685	-0.690	-0.692	-0.696	-0.701	-0.705	-0.709	-0.714	-0.719	-0.722	-0.729	-0.734	-0.739	-0.742	-0.749	-0.754	-0.759	-0.764	-0.768	-0.772	-0.778	-0.781	-0.786	-0.790	-0.795	-0.799	-0.802	-0.808	-0.811	-0.815	-0.818	-0.822	-0.824	-0.828	-0.830	-0.832	-0.835	-0.836	-0.838	-0.839	-0.839	-0.840	-0.841	-0.841	-0.841	-0.839	-0.838	-0.836	-0.832	-0.830	-0.829	-0.825	-0.821	-0.816	-0.812	-0.806	-0.801	-0.795	-0.789	-0.782	-0.775	-0.768	-0.759	-0.751	-0.741	-0.732	-0.721	-0.711	-0.701	-0.690	-0.678	-0.666	-0.654	-0.641	-0.628	-0.615	-0.601	-0.589	-0.574	-0.560	-0.546	-0.531	-0.518	-0.501	-0.488	-0.472	-0.458	-0.442	-0.429	-0.414	-0.399	-0.384	-0.370	-0.355	-0.341	-0.328	-0.314	-0.300	-0.288	-0.274	-0.262	-0.250	-0.238	-0.228	-0.216	-0.205	-0.195	-0.186	-0.176	-0.168	-0.159	-0.150	-0.142	-0.135	-0.129	-0.122	-0.116	-0.111	-0.106	-0.102	-0.098	-0.095	-0.091	-0.088	-0.085	-0.084	-0.081	-0.081	-0.079	-0.079	-0.080	-0.080	-0.080	-0.081	-0.082	-0.084	-0.088	-0.089	-0.091	-0.095	-0.099	-0.102	-0.106	-0.111	-0.115	-0.121	-0.128	-0.134	-0.140	-0.145	-0.152	-0.159	-0.168	-0.175	-0.182	-0.190	-0.199	-0.209	-0.218	-0.228	-0.239	-0.249	-0.260	-0.271	-0.282	-0.295	-0.308	-0.321	-0.334	-0.348	-0.361	-0.375	-0.390	-0.404	-0.419	-0.434	-0.450	-0.465	-0.481	-0.498	-0.514	-0.530	-0.546	-0.564	-0.581	-0.598	-0.615	-0.632	-0.650	-0.668	-0.685	-0.702	-0.720	-0.736	-0.754	-0.771	-0.788	-0.804	-0.820	-0.836	-0.851	-0.868	-0.882	-0.896	-0.911	-0.925	-0.938	-0.951	-0.964	-0.975	-0.986	-0.998	-1.006	-1.016	-1.025	-1.034	-1.040	-1.048	-1.052	-1.060	-1.064	-1.068	-1.071	-1.072	-1.076	-1.078	-1.076	-1.074	-1.074	-1.071	-1.069	-1.065	-1.061	-1.056	-1.050	-1.042	-1.036	-1.029	-1.020	-1.011	-1.002	-0.991	-0.980	-0.969	-0.958	-0.946	-0.934	-0.921	-0.909	-0.895	-0.880	-0.868	-0.855	-0.840	-0.826	-0.811	-0.798	-0.784	-0.769	-0.756	-0.741	-0.729	-0.715	-0.702	-0.691	-0.679	-0.668	-0.658	-0.646	-0.636	-0.628	-0.619	-0.611	-0.604	-0.598	-0.592	-0.588	-0.584	-0.581	-0.579	-0.578	-0.578	-0.579	-0.580	-0.582	-0.586	-0.590	-0.596	-0.604	-0.610	-0.619	-0.629	-0.639	-0.650	-0.661	-0.675	-0.690	-0.704	-0.720	-0.736	-0.754	-0.771	-0.791	-0.810	-0.830	-0.851	-0.872	-0.895	-0.918	-0.940	-0.962	-0.988	-1.011	-1.036	-1.060	-1.085	-1.110	-1.135	-1.160	-1.186	-1.211	-1.236	-1.262	-1.288	-1.312	-1.338	-1.362	-1.388	-1.412	-1.436	-1.459	-1.481	-1.505	-1.528	-1.549	-1.570	-1.591	-1.612	-1.632	-1.650	-1.670	-1.688	-1.704	-1.721	-1.738	-1.754	-1.768	-1.781	-1.795	-1.808	-1.819	-1.830	-1.840	-1.850	-1.859	-1.869	-1.876	-1.882	-1.889	-1.895	-1.899	-1.904	-1.908	-1.910	-1.912	-1.915	-1.916	-1.919	-1.918	-1.919	-1.920	-1.919	-1.919	-1.918	-1.916	-1.915	-1.915	-1.912	-1.911	-1.909	-1.908	-1.908	-1.905	-1.904	-1.902	-1.901	-1.901	-1.901	-1.901	-1.901	-1.901	-1.902	-1.904	-1.906	-1.909	-1.910	-1.912	-1.916	-1.920	-1.925	-1.930	-1.934	-1.940	-1.946	-1.952	-1.959	-1.965	-1.971	-1.978	-1.986	-1.994	-2.000	-2.007	-2.015	-2.024	-2.031	-2.038	-2.045	-2.052	-2.058	-2.064	-2.070	-2.075	-2.079	-2.082	-2.085	-2.088	-2.089	-2.090	-2.089	-2.088	-2.088	-2.082	-2.079	-2.072	-2.065	-2.058	-2.047	-2.038	-2.025	-2.013	-1.998	-1.981	-1.964	-1.945	-1.925	-1.902	-1.880	-1.856	-1.830	-1.804	-1.774	-1.745	-1.714	-1.682	-1.650	-1.616	-1.581	-1.544	-1.509	-1.471	-1.432	-1.392	-1.352	-1.312	-1.271	-1.230	-1.189	-1.146	-1.105	-1.064	-1.020	-0.979	-0.938	-0.895	-0.854	-0.814	-0.774	-0.734	-0.696	-0.656	-0.620	-0.584	-0.548	-0.512	-0.480	-0.448	-0.416	-0.386	-0.358	-0.331	-0.305	-0.281	-0.259	-0.236	-0.216	-0.199	-0.182	-0.166	-0.154	-0.141	-0.131	-0.121	-0.115	-0.110	-0.105	-0.102	-0.101	-0.101	-0.104	-0.108	-0.112	-0.119	-0.125	-0.134	-0.144	-0.154	-0.166	-0.180	-0.195	-0.209	-0.226	-0.242	-0.260	-0.279	-0.298	-0.316	-0.336	-0.356	-0.378	-0.398	-0.420	-0.441	-0.462	-0.485	-0.507	-0.529	-0.550	-0.572	-0.592	-0.612	-0.634	-0.654	-0.674	-0.692	-0.711	-0.730	-0.748	-0.764	-0.781	-0.798	-0.811	-0.826	-0.839	-0.852	-0.864	-0.875	-0.886	-0.896	-0.905	-0.912	-0.920	-0.926	-0.934	-0.939	-0.942	-0.946	-0.950	-0.952	-0.955	-0.956	-0.956	-0.956	-0.956	-0.956	-0.956	-0.955	-0.952	-0.951	-0.950	-0.949	-0.946	-0.945	-0.942	-0.941	-0.940	-0.939	-0.936	-0.936	-0.935	-0.936	-0.936	-0.938	-0.939	-0.940	-0.942	-0.945	-0.949	-0.954	-0.959	-0.965	-0.971	-0.978	-0.986	-0.994	-1.004	-1.014	-1.025	-1.036	-1.049	-1.061	-1.074	-1.088	-1.102	-1.118	-1.134	-1.150	-1.166	-1.182	-1.200	-1.218	-1.235	-1.252	-1.270	-1.288	-1.306	-1.324	-1.340	-1.359	-1.375	-1.392	-1.409	-1.425	-1.440	-1.455	-1.469	-1.482	-1.496	-1.509	-1.520	-1.531	-1.540	-1.550	-1.558	-1.564	-1.569	-1.574	-1.578	-1.580	-1.581	-1.581	-1.581	-1.580	-1.576	-1.572	-1.566	-1.561	-1.554	-1.544	-1.535	-1.524	-1.511	-1.499	-1.485	-1.470	-1.454	-1.438	-1.420	-1.402	-1.384	-1.362	-1.342	-1.321	-1.299	-1.276	-1.254	-1.230	-1.206	-1.181	-1.156	-1.131	-1.108	-1.082	-1.058	-1.031	-1.006	-0.981	-0.956	-0.931	-0.906	-0.882	-0.858	-0.834	-0.810	-0.786	-0.765	-0.741	-0.720	-0.700	-0.679	-0.659	-0.640	-0.621	-0.602	-0.586	-0.570	-0.554	-0.540	-0.526	-0.512	-0.501	-0.490	-0.481	-0.471	-0.464	-0.456	-0.450	-0.444	-0.440	-0.438	-0.435	-0.432	-0.431	-0.431	-0.432	-0.434	-0.436	-0.440	-0.445	-0.451	-0.456	-0.464	-0.471	-0.480	-0.489	-0.499	-0.509	-0.520	-0.531	-0.544	-0.556	-0.569	-0.582	-0.598	-0.611	-0.626	-0.641	-0.656	-0.671	-0.686	-0.702	-0.719	-0.735	-0.752	-0.769	-0.785	-0.801	-0.819	-0.835	-0.851	-0.868	-0.885	-0.901	-0.918	-0.934	-0.951	-0.968	-0.982	-0.999	-1.015	-1.030	-1.046	-1.064	-1.079	-1.094	-1.109	-1.124	-1.139	-1.152	-1.169	-1.184	-1.196	-1.211	-1.226	-1.240	-1.254	-1.268	-1.282	-1.296	-1.310	-1.325	-1.338	-1.352	-1.366	-1.379	-1.392	-1.406	-1.420	-1.432	-1.446	-1.460	-1.474	-1.488	-1.500	-1.512	-1.525	-1.539	-1.551	-1.562	-1.575	-1.588	-1.599	-1.611	-1.622	-1.635	-1.645	-1.656	-1.666	-1.678	-1.688	-1.698	-1.706	-1.715	-1.725	-1.734	-1.740	-1.749	-1.755	-1.764	-1.770	-1.776	-1.781	-1.786	-1.792	-1.795	-1.800	-1.804	-1.808	-1.810	-1.811	-1.814	-1.815	-1.816	-1.816	-1.816	-1.816	-1.816	-1.815	-1.815	-1.814	-1.811	-1.809	-1.805	-1.802	-1.800	-1.795	-1.792	-1.788	-1.784	-1.779	-1.774	-1.769	-1.764	-1.759	-1.754	-1.748	-1.741	-1.736	-1.730	-1.725	-1.719	-1.711	-1.706	-1.699	-1.692	-1.686	-1.680	-1.674	-1.668	-1.661	-1.654	-1.648	-1.641	-1.635	-1.629	-1.622	-1.616	-1.611	-1.605	-1.600	-1.594	-1.589	-1.584	-1.579	-1.574	-1.569	-1.565	-1.561	-1.556	-1.554	-1.550	-1.548	-1.545	-1.540	-1.538	-1.538	-1.535	-1.534	-1.532	-1.531	-1.530	-1.530	-1.530	-1.530	-1.530	-1.530	-1.532	-1.532	-1.534	-1.535	-1.538	-1.540	-1.542	-1.545	-1.549	-1.551	-1.555	-1.558	-1.561	-1.565	-1.569	-1.572	-1.578	-1.580	-1.584	-1.589	-1.592	-1.596	-1.600	-1.604	-1.608	-1.610	-1.614	-1.616	-1.621	-1.624	-1.626	-1.629	-1.630	-1.632	-1.634	-1.636	-1.636	-1.636	-1.639	-1.638	-1.635	-1.635	-1.632	-1.631	-1.629	-1.625	-1.622	-1.619	-1.615	-1.609	-1.604	-1.598	-1.590	-1.584	-1.576	-1.568	-1.559	-1.550	-1.540	-1.530	-1.519	-1.509	-1.496	-1.484	-1.472	-1.460	-1.446	-1.432	-1.419	-1.404	-1.390	-1.375	-1.361	-1.345	-1.331	-1.316	-1.301	-1.286	-1.272	-1.258	-1.242	-1.229	-1.216	-1.202	-1.190	-1.178	-1.165	-1.154	-1.142	-1.134	-1.124	-1.115	-1.108	-1.100	-1.094	-1.089	-1.084	-1.080	-1.078	-1.075	-1.074	-1.075	-1.076	-1.079	-1.082	-1.086	-1.091	-1.098	-1.105	-1.114	-1.122	-1.131	-1.144	-1.155	-1.168	-1.181	-1.195	-1.210	-1.225	-1.241	-1.258	-1.275	-1.292	-1.309	-1.326	-1.346	-1.364	-1.381	-1.400	-1.419	-1.436	-1.454	-1.471	-1.489	-1.505	-1.522	-1.539	-1.555	-1.569	-1.582	-1.596	-1.609	-1.620	-1.630	-1.639	-1.648	-1.655	-1.661	-1.666	-1.670	-1.672	-1.674	-1.674	-1.672	-1.670	-1.666	-1.660	-1.652	-1.645	-1.636	-1.626	-1.612	-1.600	-1.584	-1.569	-1.551	-1.532	-1.512	-1.492	-1.470	-1.448	-1.422	-1.398	-1.370	-1.342	-1.315	-1.286	-1.256	-1.226	-1.196	-1.165	-1.132	-1.101	-1.068	-1.035	-1.002	-0.969	-0.935	-0.902	-0.869	-0.836	-0.804	-0.771	-0.739	-0.706	-0.676	-0.645	-0.615	-0.585	-0.556	-0.529	-0.501	-0.475	-0.450	-0.425	-0.401	-0.379	-0.358	-0.336	-0.316	-0.299	-0.281	-0.265	-0.250	-0.236	-0.222	-0.211	-0.201	-0.191	-0.182	-0.175	-0.168	-0.162	-0.159	-0.155	-0.151	-0.150	-0.149	-0.149	-0.149	-0.150	-0.152	-0.154	-0.158	-0.161	-0.165	-0.170	-0.174	-0.179	-0.184	-0.190	-0.196	-0.202	-0.209	-0.216	-0.222	-0.230	-0.236	-0.241	-0.249	-0.255	-0.261	-0.269	-0.275	-0.280	-0.288	-0.292	-0.298	-0.304	-0.309	-0.314	-0.319	-0.322	-0.329	-0.332	-0.338	-0.341	-0.346	-0.350	-0.354	-0.358	-0.361	-0.365	-0.369	-0.372	-0.375	-0.379	-0.381	-0.385	-0.389	-0.392	-0.396	-0.400	-0.404	-0.408	-0.411	-0.416	-0.421	-0.426	-0.431	-0.436	-0.441	-0.448	-0.452	-0.459	-0.466	-0.472	-0.479	-0.486	-0.494	-0.502	-0.510	-0.518	-0.526	-0.535	-0.545	-0.554	-0.562	-0.574	-0.584	-0.594	-0.604	-0.614	-0.625	-0.635	-0.646	-0.659	-0.669	-0.681	-0.691	-0.704	-0.715	-0.726	-0.738	-0.750	-0.761	-0.774	-0.784	-0.795	-0.806	-0.818	-0.829	-0.839	-0.851	-0.861	-0.872	-0.882	-0.892	-0.901	-0.911	-0.921	-0.930	-0.939	-0.948	-0.955	-0.962	-0.970	-0.978	-0.984	-0.990	-0.998	-1.002	-1.006	-1.010	-1.014	-1.018	-1.020	-1.022	-1.024	-1.025	-1.025	-1.025	-1.025	-1.024	-1.021	-1.018	-1.015	-1.010	-1.005	-1.000	-0.995	-0.986	-0.980	-0.971	-0.962	-0.954	-0.942	-0.932	-0.920	-0.908	-0.895	-0.881	-0.868	-0.852	-0.836	-0.820	-0.804	-0.788	-0.769	-0.752	-0.734	-0.715	-0.696	-0.676	-0.658	-0.638	-0.616	-0.596	-0.576	-0.556	-0.535	-0.515	-0.495	-0.474	-0.454	-0.432	-0.412	-0.394	-0.374	-0.354	-0.335	-0.316	-0.299	-0.280	-0.262	-0.246	-0.229	-0.212	-0.198	-0.181	-0.168	-0.154	-0.140	-0.126	-0.114	-0.101	-0.090	-0.080	-0.069	-0.059	-0.050	-0.040	-0.031	-0.024	-0.015	-0.009	-0.002	0.004	0.010	0.015	0.020	0.025	0.029	0.034	0.038	0.041	0.044	0.048	0.050	0.052	0.055	0.058	0.059	0.060	0.061	0.064	0.066	0.068	0.070	0.070	0.072	0.074	0.075	0.076	0.076	0.079	0.079	0.080	0.081	0.082	0.084	0.085	0.085	0.086	0.088	0.089	0.089	0.091	0.091	0.091	0.092	0.092	0.092	0.092	0.094	0.094	0.095	0.094	0.095	0.094	0.094	0.092	0.092	0.091	0.090	0.088	0.086	0.084	0.082	0.080	0.076	0.074	0.070	0.066	0.062	0.058	0.054	0.049	0.044	0.038	0.031	0.025	0.020	0.012	0.005	-0.004	-0.010	-0.019	-0.028	-0.036	-0.046	-0.055	-0.064	-0.074	-0.084	-0.094	-0.104	-0.114	-0.125	-0.134	-0.145	-0.155	-0.166	-0.176	-0.186	-0.195	-0.205	-0.215	-0.225	-0.234	-0.242	-0.250	-0.258	-0.265	-0.272	-0.279	-0.285	-0.290	-0.294	-0.299	-0.302	-0.304	-0.306	-0.308	-0.309	-0.309	-0.309	-0.306	-0.304	-0.300	-0.296	-0.291	-0.286	-0.280	-0.272	-0.265	-0.256	-0.248	-0.239	-0.228	-0.216	-0.205	-0.192	-0.181	-0.168	-0.154	-0.139	-0.125	-0.110	-0.095	-0.080	-0.064	-0.048	-0.031	-0.015	0.001	0.016	0.034	0.051	0.068	0.085	0.102	0.118	0.135	0.152	0.168	0.184	0.199	0.214	0.230	0.245	0.259	0.274	0.286	0.300	0.312	0.324	0.336	0.348	0.358	0.369	0.379	0.389	0.396	0.404	0.411	0.419	0.425	0.430	0.435	0.440	0.444	0.448	0.450	0.451	0.452	0.454	0.455	0.454	0.452	0.451	0.448	0.445	0.442	0.438	0.434	0.428	0.422	0.416	0.410	0.402	0.396	0.389	0.380	0.371	0.364	0.355	0.345	0.336	0.328	0.318	0.309	0.299	0.289	0.279	0.269	0.260	0.250	0.241	0.232	0.224	0.216	0.208	0.200	0.194	0.186	0.180	0.175	0.169	0.162	0.159	0.154	0.150	0.148	0.145	0.144	0.141	0.141	0.141	0.141	0.142	0.145	0.148	0.150	0.152	0.156	0.161	0.165	0.171	0.176	0.181	0.189	0.195	0.202	0.210	0.219	0.226	0.234	0.242	0.250	0.258	0.266	0.272	0.280	0.288	0.296	0.302	0.309	0.315	0.321	0.326	0.330	0.335	0.339	0.340	0.344	0.345	0.345	0.346	0.345	0.344	0.340	0.338	0.332	0.329	0.322	0.315	0.308	0.299	0.289	0.279	0.266	0.255	0.241	0.228	0.214	0.199	0.184	0.166	0.150	0.131	0.114	0.095	0.076	0.058	0.038	0.018	-0.001	-0.021	-0.041	-0.061	-0.080	-0.100	-0.119	-0.136	-0.155	-0.172	-0.189	-0.206	-0.221	-0.235	-0.249	-0.262	-0.274	-0.285	-0.295	-0.302	-0.310	-0.315	-0.320	-0.322	-0.324	-0.324	-0.321	-0.319	-0.315	-0.308	-0.300	-0.290	-0.280	-0.266	-0.251	-0.235	-0.218	-0.199	-0.178	-0.154	-0.131	-0.105	-0.078	-0.050	-0.020	0.011	0.042	0.076	0.110	0.146	0.184	0.221	0.259	0.299	0.339	0.380	0.420	0.462	0.504	0.545	0.586	0.630	0.671	0.715	0.756	0.799	0.840	0.881	0.921	0.961	1.001	1.041	1.079	1.115	1.151	1.188	1.221	1.255	1.288	1.319	1.349	1.376	1.405	1.431	1.455	1.479	1.501	1.521	1.540	1.558	1.574	1.590	1.602	1.615	1.626	1.634	1.642	1.649	1.655	1.659	1.661	1.662	1.662	1.661	1.659	1.656	1.652	1.646	1.640	1.632	1.625	1.615	1.605	1.595	1.584	1.572	1.560	1.546	1.532	1.519	1.504	1.490	1.474	1.459	1.442	1.428	1.412	1.396	1.380	1.364	1.348	1.331	1.316	1.300	1.285	1.269	1.255	1.239	1.225	1.210	1.198	1.184	1.169	1.158	1.145	1.132	1.120	1.110	1.099	1.089	1.078	1.068	1.059	1.051	1.042	1.035	1.026	1.020	1.012	1.005	0.999	0.994	0.988	0.982	0.978	0.971	0.966	0.961	0.956	0.951	0.948	0.942	0.938	0.934	0.929	0.922	0.918	0.911	0.906	0.900	0.895	0.888	0.881	0.874	0.866	0.859	0.851	0.842	0.834	0.822	0.814	0.804	0.792	0.781	0.770	0.759	0.746	0.732	0.720	0.706	0.694	0.679	0.665	0.650	0.635	0.620	0.606	0.590	0.575	0.560	0.545	0.529	0.515	0.500	0.485	0.471	0.456	0.442	0.429	0.416	0.404	0.390	0.379	0.368	0.358	0.346	0.336	0.328	0.320	0.312	0.306	0.300	0.295	0.291	0.288	0.284	0.284	0.281	0.281	0.282	0.284	0.286	0.289	0.294	0.299	0.304	0.311	0.319	0.326	0.335	0.346	0.355	0.366	0.380	0.391	0.404	0.418	0.432	0.448	0.462	0.479	0.495	0.512	0.530	0.549	0.565	0.584	0.602	0.621	0.640	0.660	0.679	0.698	0.718	0.736	0.756	0.775	0.795	0.814	0.834	0.851	0.869	0.889	0.906	0.924	0.940	0.958	0.974	0.990	1.005	1.019	1.034	1.048	1.061	1.074	1.085	1.096	1.108	1.116	1.126	1.135	1.141	1.150	1.155	1.161	1.165	1.169	1.172	1.174	1.178	1.176	1.178	1.178	1.175	1.174	1.171	1.168	1.162	1.158	1.154	1.148	1.140	1.132	1.125	1.118	1.108	1.099	1.089	1.078	1.068	1.056	1.044	1.031	1.020	1.008	0.995	0.981	0.969	0.955	0.942	0.929	0.914	0.901	0.888	0.872	0.860	0.846	0.832	0.819	0.805	0.792	0.779	0.766	0.754	0.741	0.729	0.718	0.705	0.692	0.681	0.671	0.661	0.651	0.641	0.634	0.625	0.618	0.609	0.601	0.595	0.589	0.582	0.578	0.571	0.566	0.564	0.560	0.556	0.554	0.551	0.550	0.549	0.548	0.546	0.548	0.548	0.549	0.550	0.551	0.554	0.555	0.559	0.561	0.565	0.569	0.571	0.576	0.580	0.585	0.589	0.594	0.599	0.604	0.608	0.612	0.618	0.622	0.628	0.631	0.636	0.640	0.645	0.649	0.652	0.656	0.660	0.664	0.666	0.670	0.672	0.674	0.676	0.679	0.679	0.680	0.681	0.680	0.680	0.680	0.679	0.678	0.676	0.674	0.672	0.670	0.668	0.665	0.661	0.660	0.656	0.654	0.650	0.648	0.645	0.641	0.639	0.635	0.632	0.630	0.629	0.626	0.625	0.622	0.621	0.621	0.621	0.621	0.621	0.622	0.624	0.626	0.629	0.631	0.634	0.639	0.645	0.650	0.658	0.662	0.671	0.679	0.688	0.696	0.706	0.716	0.726	0.736	0.749	0.760	0.772	0.785	0.796	0.810	0.824	0.838	0.851	0.865	0.879	0.892	0.908	0.921	0.935	0.949	0.962	0.976	0.990	1.002	1.015	1.028	1.040	1.052	1.064	1.075	1.086	1.098	1.106	1.116	1.125	1.134	1.142	1.150	1.156	1.164	1.170	1.176	1.181	1.188	1.191	1.195	1.199	1.202	1.205	1.209	1.210	1.212	1.214	1.215	1.215	1.216	1.216	1.218	1.219	1.218	1.218	1.218	1.216	1.215	1.214	1.214	1.212	1.210	1.210	1.210	1.209	1.208	1.206	1.205	1.202	1.202	1.201	1.199	1.198	1.196	1.194	1.194	1.191	1.190	1.188	1.185	1.182	1.181	1.178	1.176	1.172	1.169	1.166	1.162	1.158	1.154	1.150	1.144	1.139	1.134	1.128	1.121	1.115	1.108	1.099	1.091	1.082	1.074	1.064	1.052	1.042	1.031	1.019	1.008	0.995	0.981	0.968	0.952	0.938	0.922	0.906	0.891	0.874	0.856	0.839	0.821	0.801	0.784	0.765	0.745	0.725	0.705	0.685	0.664	0.642	0.621	0.600	0.579	0.556	0.535	0.514	0.490	0.469	0.446	0.426	0.404	0.381	0.360	0.340	0.319	0.298	0.276	0.256	0.236	0.218	0.198	0.179	0.161	0.142	0.125	0.108	0.091	0.076	0.061	0.046	0.032	0.019	0.006	-0.005	-0.018	-0.028	-0.038	-0.046	-0.052	-0.060	-0.066	-0.072	-0.078	-0.080	-0.082	-0.085	-0.086	-0.085	-0.085	-0.082	-0.080	-0.076	-0.071	-0.066	-0.059	-0.051	-0.042	-0.034	-0.024	-0.011	0.000	0.012	0.028	0.040	0.055	0.071	0.089	0.106	0.125	0.142	0.162	0.182	0.204	0.224	0.245	0.266	0.288	0.309	0.330	0.351	0.374	0.395	0.418	0.438	0.460	0.480	0.500	0.520	0.539	0.559	0.576	0.594	0.610	0.626	0.641	0.655	0.668	0.680	0.691	0.701	0.709	0.716	0.722	0.729	0.732	0.735	0.736	0.736	0.736	0.734	0.731	0.726	0.721	0.714	0.706	0.698	0.688	0.676	0.664	0.651	0.638	0.624	0.608	0.591	0.575	0.559	0.541	0.524	0.506	0.486	0.468	0.449	0.429	0.411	0.391	0.372	0.352	0.332	0.315	0.295	0.278	0.259	0.241	0.226	0.209	0.192	0.178	0.162	0.148	0.134	0.119	0.106	0.094	0.081	0.070	0.060	0.049	0.040	0.030	0.021	0.012	0.006	-0.001	-0.009	-0.014	-0.021	-0.026	-0.032	-0.039	-0.042	-0.046	-0.051	-0.055	-0.060	-0.062	-0.068	-0.071	-0.075	-0.079	-0.084	-0.088	-0.092	-0.098	-0.102	-0.108	-0.114	-0.120	-0.125	-0.131	-0.139	-0.146	-0.154	-0.162	-0.171	-0.180	-0.189	-0.200	-0.211	-0.221	-0.234	-0.245	-0.258	-0.270	-0.285	-0.299	-0.312	-0.328	-0.342	-0.359	-0.375	-0.391	-0.408	-0.425	-0.444	-0.461	-0.479	-0.498	-0.518	-0.536	-0.555	-0.575	-0.592	-0.612	-0.632	-0.651	-0.671	-0.691	-0.710	-0.729	-0.748	-0.768	-0.786	-0.805	-0.824	-0.842	-0.860	-0.878	-0.894	-0.911	-0.928	-0.944	-0.960	-0.975	-0.990	-1.005	-1.019	-1.031	-1.042	-1.056	-1.068	-1.079	-1.089	-1.100	-1.109	-1.116	-1.125	-1.132	-1.139	-1.146	-1.151	-1.156	-1.161	-1.165	-1.166	-1.170	-1.171	-1.172	-1.172	-1.172	-1.172	-1.171	-1.170	-1.169	-1.165	-1.161	-1.156	-1.151	-1.146	-1.141	-1.134	-1.129	-1.121	-1.112	-1.105	-1.096	-1.088	-1.079	-1.069	-1.058	-1.048	-1.038	-1.025	-1.014	-1.002	-0.990	-0.978	-0.965	-0.952	-0.939	-0.924	-0.911	-0.896	-0.882	-0.868	-0.855	-0.840	-0.825	-0.810	-0.794	-0.780	-0.764	-0.749	-0.734	-0.718	-0.702	-0.686	-0.671	-0.655	-0.640	-0.625	-0.609	-0.592	-0.578	-0.561	-0.546	-0.530	-0.515	-0.500	-0.484	-0.469	-0.454	-0.439	-0.421	-0.406	-0.391	-0.376	-0.361	-0.344	-0.330	-0.314	-0.299	-0.284	-0.269	-0.252	-0.239	-0.222	-0.208	-0.192	-0.176	-0.162	-0.146	-0.129	-0.114	-0.098	-0.081	-0.066	-0.050	-0.034	-0.019	-0.002	0.015	0.031	0.048	0.064	0.081	0.099	0.116	0.134	0.151	0.168	0.185	0.204	0.222	0.240	0.259	0.278	0.295	0.315	0.334	0.354	0.374	0.394	0.414	0.434	0.454	0.475	0.495	0.516	0.536	0.556	0.578	0.598	0.619	0.640	0.660	0.681	0.702	0.724	0.745	0.765	0.786	0.808	0.829	0.848	0.868	0.889	0.909	0.929	0.949	0.968	0.986	1.005	1.025	1.044	1.061	1.080	1.096	1.114	1.131	1.146	1.162	1.179	1.194	1.209	1.224	1.236	1.251	1.265	1.276	1.289	1.301	1.312	1.325	1.335	1.345	1.355	1.365	1.374	1.382	1.391	1.400	1.408	1.416	1.422	1.429	1.435	1.441	1.449	1.454	1.459	1.465	1.469	1.474	1.479	1.484	1.489	1.494	1.498	1.501	1.506	1.510	1.515	1.518	1.522	1.526	1.530	1.535	1.538	1.541	1.546	1.550	1.554	1.558	1.561	1.565	1.570	1.572	1.578	1.581	1.585	1.588	1.592	1.596	1.600	1.604	1.608	1.611	1.615	1.619	1.621	1.626	1.629	1.632	1.636	1.638	1.640	1.642	1.646	1.649	1.651	1.654	1.656	1.659	1.660	1.661	1.664	1.665	1.668	1.669	1.671	1.672	1.675	1.678	1.679	1.680	1.682	1.684	1.686	1.689	1.691	1.694	1.696	1.699	1.704	1.706	1.710	1.715	1.720	1.725	1.730	1.735	1.740	1.748	1.754	1.761	1.769	1.778	1.786	1.796	1.805	1.816	1.826	1.836	1.848	1.861	1.874	1.886	1.900	1.914	1.928	1.942	1.958	1.972	1.989	2.006	2.021	2.039	2.056	2.072	2.092	2.111	2.129	2.148	2.169	2.188	2.206	2.226	2.246	2.266	2.286	2.308	2.328	2.349	2.369	2.390	2.410	2.430	2.451	2.471	2.492	2.514	2.535	2.555	2.575	2.594	2.614	2.634	2.654	2.672	2.692	2.712	2.730	2.749	2.766	2.784	2.801	2.819	2.834	2.849	2.865	2.880	2.894	2.906	2.920	2.932	2.942	2.954	2.964	2.974	2.982	2.990	2.996	3.002	3.009	3.012	3.016	3.019	3.021	3.022	3.022	3.021	3.019	3.018	3.012	3.009	3.004	2.998	2.990	2.982	2.974	2.964	2.955	2.944	2.932	2.920	2.908	2.895	2.880	2.868	2.852	2.838	2.822	2.806	2.791	2.775	2.759	2.744	2.729	2.712	2.696	2.681	2.666	2.651	2.636	2.621	2.608	2.595	2.581	2.570	2.558	2.546	2.535	2.525	2.518	2.509	2.501	2.494	2.488	2.481	2.476	2.472	2.470	2.468	2.465	2.464	2.464	2.464	2.465	2.468	2.469	2.472	2.476	2.481	2.486	2.491	2.498	2.504	2.510	2.515	2.522	2.530	2.538	2.546	2.554	2.561	2.571	2.579	2.586	2.594	2.601	2.609	2.616	2.622	2.629	2.635	2.640	2.646	2.649	2.654	2.656	2.660	2.662	2.664	2.665	2.665	2.664	2.664	2.661	2.658	2.654	2.650	2.644	2.638	2.631	2.624	2.615	2.605	2.596	2.585	2.572	2.560	2.548	2.534	2.520	2.505	2.490	2.474	2.458	2.439	2.422	2.404	2.384	2.366	2.346	2.326	2.306	2.285	2.266	2.245	2.224	2.202	2.181	2.160	2.139	2.118	2.096	2.076	2.054	2.034	2.013	1.992	1.971	1.951	1.930	1.911	1.891	1.872	1.852	1.835	1.818	1.800	1.782	1.765	1.750	1.734	1.719	1.702	1.689	1.674	1.661	1.649	1.636	1.625	1.614	1.602	1.592	1.584	1.575	1.566	1.559	1.552	1.545	1.539	1.534	1.528	1.525	1.521	1.519	1.516	1.514	1.512	1.511	1.512	1.511	1.512	1.514	1.515	1.516	1.519	1.521	1.524	1.526	1.529	1.532	1.535	1.539	1.542	1.545	1.549	1.552	1.555	1.559	1.561	1.564	1.566	1.569	1.569	1.571	1.571	1.572	1.571	1.570	1.569	1.566	1.564	1.560	1.556	1.551	1.545	1.539	1.530	1.522	1.514	1.504	1.494	1.482	1.470	1.456	1.444	1.429	1.414	1.399	1.382	1.364	1.346	1.329	1.310	1.290	1.270	1.250	1.230	1.210	1.189	1.168	1.145	1.124	1.102	1.081	1.059	1.038	1.016	0.996	0.975	0.956	0.935	0.916	0.898	0.879	0.862	0.845	0.829	0.812	0.799	0.785	0.772	0.760	0.748	0.738	0.728	0.720	0.712	0.706	0.700	0.695	0.691	0.690	0.686	0.685	0.686	0.686	0.689	0.691	0.695	0.699	0.704	0.709	0.715	0.721	0.729	0.736	0.745	0.752	0.761	0.771	0.779	0.788	0.799	0.808	0.818	0.826	0.836	0.845	0.854	0.864	0.872	0.880	0.888	0.896	0.904	0.910	0.915	0.920	0.925	0.930	0.934	0.936	0.939	0.940	0.941	0.942	0.941	0.941	0.939	0.936	0.934	0.930	0.925	0.921	0.915	0.909	0.901	0.894	0.886	0.878	0.869	0.860	0.851	0.840	0.830	0.820	0.808	0.798	0.786	0.774	0.761	0.750	0.736	0.725	0.712	0.700	0.689	0.676	0.664	0.651	0.639	0.629	0.618	0.606	0.596	0.586	0.576	0.566	0.558	0.548	0.540	0.531	0.524	0.518	0.510	0.505	0.499	0.494	0.490	0.485	0.482	0.480	0.478	0.475	0.474	0.474	0.472	0.472	0.474	0.476	0.479	0.481	0.484	0.486	0.490	0.494	0.500	0.504	0.510	0.515	0.522	0.528	0.535	0.542	0.550	0.558	0.565	0.574	0.582	0.590	0.599	0.608	0.616	0.625	0.634	0.644	0.651	0.660	0.669	0.678	0.686	0.695	0.705	0.712	0.720	0.728	0.735	0.744	0.750	0.756	0.762	0.769	0.774	0.779	0.784	0.789	0.792	0.796	0.800	0.804	0.806	0.809	0.809	0.810	0.811	0.811	0.811	0.810	0.808	0.805	0.804	0.801	0.798	0.792	0.788	0.784	0.778	0.771	0.765	0.759	0.751	0.744	0.735	0.726	0.716	0.708	0.700	0.690	0.681	0.670	0.660	0.650	0.639	0.628	0.616	0.605	0.594	0.582	0.571	0.560	0.549	0.538	0.525	0.515	0.504	0.494	0.482	0.472	0.462	0.452	0.441	0.432	0.424	0.415	0.408	0.400	0.392	0.385	0.379	0.374	0.368	0.362	0.358	0.354	0.349	0.346	0.342	0.340	0.339	0.338	0.335	0.336	0.335	0.336	0.336	0.338	0.339	0.341	0.342	0.345	0.348	0.351	0.355	0.359	0.361	0.366	0.370	0.375	0.380	0.385	0.390	0.394	0.399	0.404	0.409	0.414	0.419	0.424	0.429	0.432	0.438	0.441	0.446	0.450	0.454	0.458	0.461	0.465	0.468	0.471	0.474	0.475	0.478	0.480	0.482	0.484	0.486	0.488	0.489	0.490	0.491	0.492	0.494	0.494	0.494	0.495	0.495	0.496	0.498	0.496	0.499	0.500	0.501	0.502	0.504	0.505	0.506	0.507	0.510	0.511	0.515	0.518	0.520	0.524	0.526	0.531	0.534	0.539	0.544	0.549	0.554	0.560	0.565	0.571	0.578	0.585	0.591	0.599	0.608	0.615	0.621	0.630	0.639	0.646	0.655	0.662	0.671	0.679	0.688	0.695	0.702	0.710	0.718	0.725	0.732	0.739	0.744	0.751	0.756	0.760	0.765	0.769	0.771	0.774	0.775	0.778	0.778	0.778	0.776	0.775	0.774	0.769	0.766	0.761	0.756	0.750	0.745	0.738	0.729	0.721	0.711	0.702	0.691	0.681	0.670	0.659	0.646	0.635	0.622	0.609	0.598	0.585	0.571	0.559	0.546	0.534	0.521	0.509	0.496	0.486	0.475	0.464	0.455	0.444	0.436	0.428	0.420	0.412	0.406	0.401	0.396	0.392	0.390	0.388	0.386	0.388	0.389	0.390	0.392	0.398	0.401	0.408	0.412	0.420	0.429	0.438	0.449	0.459	0.470	0.484	0.496	0.511	0.524	0.540	0.555	0.571	0.590	0.606	0.624	0.641	0.660	0.678	0.698	0.716	0.736	0.756	0.775	0.795	0.814	0.832	0.852	0.871	0.890	0.908	0.925	0.944	0.960	0.978	0.994	1.011	1.026	1.041	1.056	1.070	1.084	1.096	1.109	1.120	1.131	1.141	1.151	1.160	1.169	1.176	1.184	1.190	1.196	1.201	1.206	1.210	1.214	1.218	1.219	1.221	1.222	1.222	1.222	1.224	1.222	1.222	1.220	1.219	1.216	1.214	1.211	1.209	1.205	1.201	1.198	1.194	1.189	1.185	1.180	1.175	1.170	1.165	1.161	1.155	1.151	1.145	1.140	1.135	1.130	1.124	1.119	1.112	1.108	1.101	1.099	1.094	1.088	1.084	1.079	1.074	1.070	1.065	1.061	1.058	1.054	1.051	1.048	1.045	1.042	1.040	1.036	1.035	1.032	1.032	1.031	1.030	1.029	1.029	1.029	1.029	1.029	1.031	1.032	1.034	1.036	1.039	1.042	1.044	1.048	1.051	1.055	1.060	1.064	1.069	1.072	1.078	1.081	1.088	1.092	1.098	1.102	1.108	1.112	1.118	1.124	1.128	1.132	1.138	1.140	1.145	1.149	1.151	1.152	1.155	1.156	1.158	1.158	1.158	1.156	1.154	1.151	1.149	1.145	1.140	1.134	1.128	1.119	1.111	1.101	1.090	1.080	1.068	1.052	1.039	1.024	1.008	0.991	0.972	0.954	0.935	0.914	0.892	0.870	0.846	0.824	0.800	0.774	0.749	0.724	0.698	0.670	0.644	0.615	0.588	0.559	0.531	0.502	0.472	0.446	0.419	0.389	0.361	0.334	0.306	0.279	0.252	0.225	0.199	0.175	0.149	0.124	0.101	0.078	0.055	0.034	0.012	-0.009	-0.029	-0.046	-0.065	-0.082	-0.099	-0.114	-0.130	-0.144	-0.156	-0.169	-0.180	-0.189	-0.200	-0.208	-0.215	-0.222	-0.229	-0.235	-0.240	-0.245	-0.248	-0.250	-0.252	-0.252	-0.254	-0.252	-0.252	-0.250	-0.249	-0.246	-0.242	-0.239	-0.235	-0.230	-0.225	-0.219	-0.214	-0.206	-0.199	-0.192	-0.185	-0.178	-0.168	-0.160	-0.150	-0.141	-0.131	-0.122	-0.112	-0.102	-0.092	-0.082	-0.072	-0.061	-0.050	-0.039	-0.028	-0.016	-0.005	0.006	0.016	0.028	0.039	0.050	0.062	0.074	0.085	0.098	0.109	0.120	0.131	0.142	0.154	0.166	0.178	0.189	0.200	0.212	0.222	0.235	0.245	0.258	0.268	0.280	0.291	0.302	0.315	0.326	0.339	0.351	0.362	0.374	0.386	0.399	0.411	0.424	0.435	0.449	0.461	0.474	0.486	0.500	0.514	0.526	0.540	0.555	0.569	0.584	0.598	0.611	0.626	0.641	0.656	0.672	0.689	0.706	0.721	0.739	0.754	0.771	0.789	0.806	0.822	0.841	0.858	0.876	0.894	0.911	0.929	0.948	0.966	0.984	1.002	1.021	1.040	1.058	1.076	1.095	1.114	1.131	1.150	1.169	1.186	1.205	1.222	1.240	1.259	1.276	1.294	1.311	1.330	1.345	1.362	1.380	1.398	1.414	1.430	1.446	1.462	1.479	1.494	1.510	1.525	1.542	1.558	1.571	1.588	1.601	1.618	1.632	1.648	1.661	1.676	1.691	1.705	1.719	1.734	1.748	1.761	1.776	1.790	1.805	1.818	1.832	1.845	1.859	1.872	1.886	1.900	1.914	1.929	1.942	1.955	1.969	1.982	1.996	2.009	2.021	2.035	2.049	2.061	2.075	2.089	2.101	2.115	2.128	2.140	2.154	2.166	2.179	2.190	2.202	2.215	2.226	2.238	2.249	2.260	2.272	2.284	2.295	2.306	2.315	2.326	2.335	2.346	2.355	2.364	2.374	2.381	2.390	2.398	2.404	2.411	2.416	2.424	2.429	2.434	2.438	2.441	2.445	2.448	2.450	2.451	2.452	2.454	2.454	2.452	2.450	2.449	2.446	2.442	2.439	2.434	2.429	2.422	2.415	2.409	2.400	2.391	2.381	2.371	2.361	2.350	2.339	2.326	2.314	2.300	2.286	2.271	2.256	2.241	2.226	2.210	2.195	2.178	2.161	2.145	2.128	2.110	2.092	2.075	2.058	2.039	2.022	2.004	1.988	1.970	1.952	1.935	1.918	1.901	1.885	1.869	1.852	1.839	1.824	1.809	1.795	1.781	1.768	1.755	1.744	1.731	1.719	1.709	1.699	1.689	1.680	1.672	1.665	1.658	1.651	1.645	1.640	1.635	1.631	1.628	1.625	1.621	1.620	1.619	1.618	1.619	1.619	1.620	1.621	1.622	1.626	1.629	1.632	1.635	1.639	1.644	1.648	1.654	1.660	1.665	1.671	1.678	1.684	1.690	1.699	1.705	1.712	1.720	1.729	1.736	1.742	1.751	1.759	1.766	1.775	1.782	1.790	1.798	1.805	1.812	1.819	1.826	1.832	1.840	1.846	1.852	1.859	1.864	1.869	1.875	1.879	1.882	1.888	1.891	1.894	1.898	1.900	1.902	1.904	1.906	1.908	1.909	1.909	1.910	1.910	1.910	1.909	1.909	1.909	1.908	1.906	1.905	1.902	1.900	1.899	1.896	1.894	1.891	1.888	1.885	1.882	1.881	1.879	1.876	1.875	1.872	1.870	1.869	1.865	1.864	1.862	1.860	1.860	1.858	1.858	1.858	1.856	1.856	1.858	1.858	1.859	1.859	1.860	1.861	1.862	1.864	1.866	1.870	1.872	1.876	1.879	1.882	1.886	1.890	1.894	1.899	1.902	1.906	1.912	1.916	1.921	1.926	1.931	1.935	1.940	1.945	1.949	1.954	1.958	1.962	1.966	1.969	1.972	1.975	1.979	1.981	1.984	1.985	1.986	1.988	1.988	1.988	1.988	1.986	1.985	1.984	1.981	1.978	1.975	1.971	1.968	1.962	1.958	1.952	1.946	1.939	1.932	1.925	1.918	1.910	1.901	1.892	1.885	1.875	1.865	1.856	1.846	1.835	1.825	1.815	1.806	1.795	1.784	1.774	1.762	1.752	1.742	1.731	1.722	1.711	1.702	1.692	1.684	1.674	1.665	1.659	1.650	1.642	1.636	1.629	1.622	1.616	1.612	1.608	1.602	1.599	1.595	1.592	1.590	1.588	1.588	1.586	1.585	1.586	1.586	1.588	1.590	1.592	1.594	1.598	1.601	1.606	1.611	1.616	1.622	1.629	1.635	1.642	1.650	1.658	1.666	1.675	1.684	1.692	1.702	1.711	1.722	1.732	1.742	1.752	1.764	1.774	1.784	1.795	1.805	1.815	1.828	1.838	1.848	1.858	1.868	1.879	1.886	1.898	1.906	1.914	1.924	1.930	1.939	1.946	1.952	1.960	1.966	1.972	1.976	1.982	1.988	1.990	1.994	1.998	2.001	2.004	2.005	2.007	2.009	2.010	2.011	2.011	2.013	2.011	2.013	2.011	2.011	2.010	2.009	2.007	2.007	2.007	2.006	2.006	2.005	2.005	2.005	2.004	2.005	2.005	2.005	2.007	2.009	2.013	2.015	2.018	2.021	2.025	2.031	2.036	2.041	2.049	2.056	2.064	2.072	2.081	2.091	2.100	2.111	2.122	2.136	2.150	2.162	2.178	2.191	2.208	2.224	2.240	2.256	2.274	2.292	2.310	2.330	2.349	2.369	2.388	2.409	2.429	2.449	2.469	2.490	2.510	2.529	2.550	2.569	2.589	2.608	2.628	2.646	2.664	2.682	2.699	2.716	2.732	2.748	2.762	2.778	2.791	2.804	2.815	2.828	2.838	2.846	2.856	2.864	2.871	2.878	2.882	2.888	2.890	2.894	2.895	2.896	2.896	2.895	2.894	2.892	2.888	2.885	2.880	2.876	2.870	2.864	2.858	2.849	2.842	2.835	2.825	2.818	2.808	2.800	2.790	2.780	2.771	2.762	2.752	2.742	2.734	2.725	2.715	2.708	2.699	2.690	2.682	2.675	2.668	2.661	2.655	2.651	2.645	2.640	2.638	2.634	2.631	2.629	2.628	2.625	2.625	2.626	2.626	2.628	2.629	2.632	2.635	2.639	2.642	2.646	2.651	2.656	2.662	2.668	2.674	2.680	2.688	2.695	2.701	2.710	2.718	2.726	2.735	2.744	2.751	2.760	2.769	2.776	2.785	2.794	2.801	2.810	2.818	2.826	2.834	2.842	2.850	2.856	2.864	2.870	2.878	2.884	2.890	2.896	2.902	2.909	2.914	2.919	2.924	2.928	2.931	2.935	2.939	2.942	2.945	2.948	2.950	2.952	2.952	2.955	2.955	2.956	2.956	2.956	2.956	2.955	2.954	2.952	2.951	2.949	2.945	2.942	2.940	2.936	2.932	2.929	2.925	2.920	2.915	2.910	2.905	2.899	2.894	2.888	2.881	2.875	2.868	2.861	2.854	2.846	2.839	2.831	2.824	2.816	2.810	2.802	2.795	2.789	2.781	2.774	2.768	2.761	2.754	2.748	2.742	2.736	2.732	2.726	2.722	2.718	2.714	2.710	2.708	2.705	2.702	2.702	2.701	2.700	2.700	2.700	2.701	2.702	2.705	2.709	2.712	2.716	2.721	2.725	2.730	2.735	2.742	2.748	2.755	2.762	2.769	2.778	2.786	2.794	2.802	2.811	2.820	2.830	2.839	2.849	2.858	2.866	2.876	2.885	2.895	2.904	2.914	2.921	2.931	2.940	2.948	2.958	2.965	2.972	2.980	2.989	2.995	3.001	3.009	3.016	3.022	3.029	3.034	3.039	3.044	3.050	3.055	3.061	3.065	3.070	3.074	3.079	3.084	3.088	3.092	3.098	3.102	3.108	3.112	3.116	3.121	3.126	3.132	3.136	3.142	3.149	3.154	3.160	3.168	3.174	3.180	3.188	3.194	3.201	3.210	3.219	3.226	3.235	3.245	3.252	3.262	3.272	3.281	3.291	3.301	3.311	3.321	3.330	3.341	3.351	3.361	3.372	3.382	3.392	3.402	3.412	3.422	3.431	3.441	3.450	3.458	3.466	3.475	3.484	3.491	3.498	3.505	3.511	3.516	3.522	3.526	3.530	3.535	3.538	3.540	3.541	3.541	3.542	3.541	3.539	3.538	3.534	3.531	3.526	3.520	3.515	3.506	3.499	3.490	3.481	3.470	3.458	3.445	3.432	3.419	3.402	3.388	3.370	3.352	3.334	3.314	3.294	3.272	3.251	3.228	3.205	3.180	3.155	3.130	3.102	3.076	3.049	3.021	2.994	2.964	2.935	2.905	2.875	2.845	2.815	2.784	2.754	2.722	2.691	2.660	2.629	2.598	2.566	2.535	2.504	2.474	2.442	2.411	2.381	2.351	2.324	2.294	2.265	2.238	2.211	2.185	2.159	2.132	2.106	2.082	2.058	2.035	2.013	1.990	1.969	1.949	1.929	1.910	1.891	1.874	1.856	1.841	1.826	1.811	1.798	1.785	1.772	1.761	1.750	1.740	1.731	1.724	1.715	1.709	1.702	1.696	1.691	1.689	1.684	1.681	1.679	1.678	1.676	1.675	1.675	1.676	1.678	1.679	1.681	1.685	1.688	1.691	1.695	1.700	1.705	1.711	1.718	1.724	1.730	1.738	1.745	1.754	1.761	1.770	1.779	1.788	1.798	1.806	1.818	1.826	1.836	1.848	1.859	1.869	1.880	1.891	1.904	1.914	1.925	1.938	1.950	1.960	1.972	1.984	1.996	2.007	2.019	2.030	2.041	2.052	2.065	2.076	2.086	2.098	2.109	2.119	2.129	2.139	2.149	2.160	2.170	2.179	2.188	2.196	2.206	2.215	2.222	2.231	2.241	2.249	2.258	2.266	2.272	2.281	2.289	2.295	2.304	2.311	2.319	2.326	2.334	2.341	2.349	2.355	2.362	2.371	2.379	2.388	2.395	2.404	2.412	2.421	2.429	2.438	2.448	2.458	2.468	2.480	2.490	2.501	2.511	2.524	2.535	2.548	2.559	2.572	2.584	2.598	2.610	2.624	2.638	2.651	2.665	2.678	2.691	2.705	2.719	2.734	2.746	2.760	2.772	2.786	2.799	2.812	2.825	2.836	2.848	2.860	2.870	2.880	2.889	2.899	2.908	2.915	2.922	2.929	2.935	2.940	2.945	2.949	2.952	2.955	2.956	2.958	2.958	2.958	2.958	2.955	2.954	2.950	2.948	2.944	2.938	2.934	2.928	2.922	2.915	2.909	2.901	2.894	2.885	2.878	2.869	2.860	2.851	2.842	2.834	2.825	2.815	2.806	2.796	2.788	2.780	2.772	2.764	2.755	2.748	2.740	2.732	2.726	2.720	2.712	2.708	2.702	2.698	2.692	2.688	2.684	2.680	2.678	2.674	2.672	2.670	2.669	2.668	2.668	2.666	2.665	2.665	2.666	2.668	2.669	2.670	2.671	2.672	2.674	2.678	2.680	2.681	2.684	2.685	2.689	2.691	2.694	2.696	2.699	2.701	2.704	2.705	2.709	2.710	2.712	2.714	2.716	2.718	2.719	2.720	2.721	2.722	2.722	2.722	2.722	2.722	2.722	2.720	2.719	2.718	2.715	2.714	2.711	2.709	2.705	2.702	2.699	2.695	2.691	2.688	2.682	2.678	2.672	2.668	2.662	2.656	2.651	2.645	2.639	2.632	2.628	2.620	2.615	2.609	2.601	2.595	2.588	2.581	2.576	2.569	2.562	2.556	2.550	2.544	2.538	2.531	2.525	2.519	2.514	2.510	2.505	2.501	2.496	2.491	2.488	2.484	2.480	2.476	2.474	2.471	2.468	2.466	2.464	2.462	2.460	2.459	2.459	2.456	2.456	2.455	2.455	2.456	2.455	2.455	2.454	2.455	2.455	2.455	2.456	2.456	2.458	2.459	2.459	2.459	2.460	2.459	2.460	2.460	2.459	2.458	2.458	2.456	2.455	2.452	2.451	2.449	2.445	2.442	2.439	2.434	2.429	2.425	2.419	2.414	2.408	2.400	2.394	2.385	2.378	2.368	2.359	2.348	2.338	2.328	2.316	2.305	2.291	2.280	2.266	2.252	2.239	2.224	2.210	2.195	2.179	2.165	2.149	2.132	2.116	2.100	2.084	2.068	2.051	2.035	2.019	2.002	1.986	1.970	1.955	1.939	1.924	1.909	1.895	1.880	1.866	1.854	1.840	1.828	1.815	1.804	1.794	1.784	1.774	1.766	1.759	1.752	1.746	1.741	1.736	1.732	1.729	1.726	1.724	1.724	1.724	1.725	1.726	1.728	1.731	1.735	1.739	1.742	1.749	1.755	1.761	1.769	1.776	1.784	1.791	1.800	1.809	1.818	1.828	1.836	1.846	1.856	1.865	1.874	1.884	1.892	1.901	1.910	1.918	1.925	1.932	1.939	1.946	1.951	1.956	1.961	1.965	1.968	1.971	1.974	1.975	1.975	1.975	1.975	1.972	1.970	1.968	1.964	1.960	1.955	1.949	1.942	1.935	1.929	1.920	1.912	1.904	1.895	1.885	1.876	1.866	1.858	1.848	1.836	1.826	1.816	1.808	1.796	1.788	1.779	1.770	1.761	1.752	1.746	1.738	1.731	1.725	1.720	1.715	1.711	1.708	1.704	1.702	1.701	1.700	1.701	1.701	1.704	1.705	1.708	1.711	1.718	1.722	1.729	1.736	1.744	1.751	1.760	1.770	1.780	1.790	1.801	1.812	1.824	1.836	1.848	1.861	1.872	1.886	1.899	1.912	1.925	1.938	1.950	1.964	1.976	1.989	2.001	2.013	2.024	2.035	2.046	2.058	2.069	2.079	2.088	2.096	2.105	2.112	2.120	2.128	2.134	2.138	2.142	2.148	2.150	2.152	2.156	2.158	2.158	2.158	2.158	2.156	2.155	2.152	2.149	2.145	2.141	2.136	2.131	2.125	2.119	2.111	2.104	2.095	2.086	2.078	2.068	2.058	2.046	2.035	2.024	2.013	2.000	1.988	1.974	1.960	1.948	1.934	1.920	1.905	1.890	1.875	1.860	1.845	1.829	1.812	1.798	1.781	1.765	1.749	1.732	1.716	1.701	1.684	1.668	1.651	1.635	1.620	1.604	1.586	1.571	1.555	1.540	1.525	1.510	1.495	1.481	1.468	1.454	1.440	1.426	1.414	1.401	1.390	1.379	1.368	1.356	1.348	1.338	1.329	1.321	1.314	1.306	1.301	1.294	1.289	1.285	1.281	1.279	1.275	1.274	1.272	1.271	1.272	1.275	1.276	1.279	1.281	1.285	1.290	1.295	1.300	1.306	1.311	1.319	1.325	1.332	1.341	1.349	1.359	1.366	1.375	1.384	1.392	1.401	1.411	1.419	1.428	1.436	1.445	1.454	1.461	1.470	1.476	1.482	1.490	1.495	1.500	1.504	1.509	1.512	1.515	1.518	1.519	1.519	1.519	1.518	1.518	1.515	1.510	1.508	1.502	1.498	1.491	1.485	1.478	1.469	1.460	1.450	1.440	1.430	1.419	1.408	1.396	1.384	1.370	1.356	1.344	1.330	1.315	1.301	1.286	1.271	1.256	1.241	1.225	1.210	1.195	1.180	1.165	1.150	1.136	1.121	1.105	1.091	1.078	1.062	1.049	1.036	1.024	1.010	0.998	0.985	0.974	0.962	0.951	0.940	0.930	0.920	0.911	0.901	0.892	0.884	0.878	0.870	0.862	0.854	0.849	0.842	0.838	0.832	0.828	0.824	0.820	0.816	0.812	0.810	0.806	0.805	0.802	0.800	0.799	0.799	0.798	0.796	0.795	0.794	0.794	0.794	0.792	0.792	0.792	0.792	0.792	0.792	0.794	0.792	0.792	0.792	0.792	0.791	0.791	0.790	0.789	0.788	0.785	0.784	0.781	0.779	0.776	0.772	0.769	0.764	0.760	0.755	0.750	0.744	0.738	0.731	0.724	0.716	0.708	0.699	0.690	0.680	0.670	0.660	0.649	0.638	0.625	0.614	0.600	0.586	0.572	0.559	0.544	0.529	0.514	0.498	0.482	0.466	0.449	0.432	0.415	0.398	0.382	0.364	0.346	0.329	0.311	0.292	0.275	0.259	0.240	0.224	0.205	0.189	0.171	0.154	0.136	0.120	0.105	0.089	0.074	0.058	0.042	0.028	0.012	0.000	-0.014	-0.029	-0.040	-0.052	-0.064	-0.074	-0.085	-0.096	-0.106	-0.115	-0.124	-0.132	-0.141	-0.149	-0.156	-0.164	-0.169	-0.176	-0.182	-0.188	-0.192	-0.198	-0.202	-0.206	-0.211	-0.215	-0.219	-0.221	-0.225	-0.229	-0.232	-0.234	-0.238	-0.241	-0.244	-0.246	-0.249	-0.252	-0.255	-0.259	-0.260	-0.264	-0.266	-0.270	-0.272	-0.275	-0.279	-0.282	-0.286	-0.289	-0.292	-0.295	-0.299	-0.301	-0.305	-0.309	-0.311	-0.314	-0.318	-0.320	-0.322	-0.325	-0.326	-0.329	-0.330	-0.332	-0.332	-0.332	-0.332	-0.334	-0.332	-0.332	-0.329	-0.328	-0.325	-0.321	-0.318	-0.314	-0.309	-0.302	-0.295	-0.289	-0.281	-0.272	-0.262	-0.252	-0.241	-0.230	-0.218	-0.205	-0.191	-0.178	-0.161	-0.146	-0.130	-0.112	-0.096	-0.078	-0.059	-0.040	-0.020	-0.001	0.020	0.040	0.060	0.081	0.102	0.124	0.145	0.168	0.190	0.211	0.232	0.255	0.276	0.298	0.319	0.339	0.359	0.379	0.398	0.418	0.435	0.454	0.471	0.489	0.505	0.519	0.535	0.549	0.562	0.575	0.588	0.599	0.609	0.619	0.628	0.635	0.642	0.650	0.655	0.660	0.664	0.668	0.670	0.672	0.674	0.674	0.674	0.674	0.671	0.670	
