# Supplementary material for: Motion onset VEPs can see through the blur
Source: Sci Rep. 2024 Sep 12;14:21296. doi: 10.1038/s41598-024-72483-z (PMC11393312; doi:10.1038/s41598-024-72483-z)
Supplement: Supplementary file 3 — Supplementary Information 3. [file 41598_2024_72483_MOESM3_ESM.zip › VEP_raw_data/source_data/SourceBlurVEP-S006_VEP_2023-04-03_08-50-22.txt]

0.000	0.000	99999.999	6250.000	50.000	-2193.000	-2061.000	6248.000	7.000	100.000	5.000	2.000	1.000	1.000	0.000	0.000	0.000	0.000	0.000	0.000	0.000	0.000	0.000	0.000	0.000	0.000	0.000	-0.851	-0.858	-0.864	-0.870	-0.876	-0.884	-0.890	-0.894	-0.900	-0.906	-0.910	-0.915	-0.919	-0.922	-0.926	-0.929	-0.931	-0.934	-0.935	-0.936	-0.938	-0.936	-0.936	-0.935	-0.934	-0.932	-0.929	-0.926	-0.922	-0.918	-0.912	-0.908	-0.900	-0.894	-0.885	-0.878	-0.868	-0.858	-0.846	-0.836	-0.825	-0.812	-0.800	-0.786	-0.772	-0.758	-0.741	-0.726	-0.710	-0.694	-0.678	-0.661	-0.644	-0.626	-0.610	-0.591	-0.574	-0.556	-0.538	-0.520	-0.502	-0.485	-0.469	-0.452	-0.436	-0.420	-0.404	-0.389	-0.375	-0.360	-0.346	-0.332	-0.320	-0.309	-0.296	-0.286	-0.278	-0.268	-0.260	-0.254	-0.248	-0.241	-0.236	-0.232	-0.229	-0.226	-0.225	-0.225	-0.224	-0.225	-0.228	-0.229	-0.232	-0.235	-0.240	-0.245	-0.250	-0.255	-0.261	-0.268	-0.275	-0.284	-0.290	-0.299	-0.308	-0.315	-0.324	-0.332	-0.342	-0.350	-0.360	-0.369	-0.376	-0.385	-0.394	-0.401	-0.410	-0.418	-0.425	-0.431	-0.439	-0.444	-0.450	-0.455	-0.460	-0.465	-0.469	-0.474	-0.476	-0.479	-0.481	-0.484	-0.485	-0.486	-0.488	-0.488	-0.486	-0.486	-0.485	-0.484	-0.482	-0.481	-0.478	-0.476	-0.474	-0.470	-0.468	-0.464	-0.461	-0.459	-0.454	-0.451	-0.448	-0.445	-0.441	-0.439	-0.435	-0.432	-0.431	-0.429	-0.428	-0.425	-0.425	-0.422	-0.422	-0.424	-0.424	-0.425	-0.426	-0.429	-0.431	-0.435	-0.439	-0.442	-0.449	-0.454	-0.461	-0.468	-0.475	-0.482	-0.492	-0.502	-0.512	-0.522	-0.534	-0.546	-0.559	-0.572	-0.588	-0.601	-0.616	-0.631	-0.648	-0.664	-0.681	-0.699	-0.716	-0.734	-0.752	-0.771	-0.789	-0.809	-0.828	-0.846	-0.865	-0.884	-0.902	-0.921	-0.940	-0.959	-0.976	-0.994	-1.010	-1.028	-1.042	-1.059	-1.074	-1.086	-1.100	-1.112	-1.124	-1.134	-1.144	-1.152	-1.159	-1.166	-1.170	-1.175	-1.178	-1.178	-1.179	-1.178	-1.175	-1.171	-1.165	-1.159	-1.151	-1.142	-1.131	-1.120	-1.105	-1.091	-1.075	-1.058	-1.039	-1.019	-0.998	-0.976	-0.952	-0.929	-0.904	-0.876	-0.850	-0.821	-0.792	-0.761	-0.731	-0.700	-0.669	-0.636	-0.604	-0.571	-0.539	-0.505	-0.472	-0.440	-0.408	-0.375	-0.342	-0.310	-0.279	-0.248	-0.218	-0.189	-0.159	-0.131	-0.104	-0.079	-0.054	-0.029	-0.006	0.015	0.035	0.054	0.072	0.089	0.102	0.118	0.129	0.140	0.150	0.158	0.165	0.170	0.174	0.176	0.178	0.178	0.176	0.174	0.170	0.165	0.159	0.152	0.145	0.135	0.125	0.115	0.104	0.091	0.079	0.065	0.051	0.039	0.025	0.010	-0.005	-0.020	-0.035	-0.049	-0.064	-0.079	-0.092	-0.108	-0.120	-0.134	-0.148	-0.159	-0.170	-0.181	-0.192	-0.201	-0.211	-0.219	-0.226	-0.234	-0.240	-0.245	-0.251	-0.254	-0.258	-0.260	-0.261	-0.262	-0.262	-0.261	-0.260	-0.258	-0.256	-0.252	-0.248	-0.244	-0.239	-0.232	-0.228	-0.221	-0.215	-0.208	-0.200	-0.192	-0.185	-0.176	-0.169	-0.161	-0.152	-0.142	-0.136	-0.128	-0.119	-0.110	-0.102	-0.095	-0.086	-0.079	-0.071	-0.064	-0.058	-0.050	-0.044	-0.038	-0.032	-0.028	-0.022	-0.019	-0.015	-0.011	-0.008	-0.005	-0.002	-0.001	0.001	0.002	0.002	0.002	0.002	0.001	0.001	-0.001	-0.002	-0.005	-0.009	-0.011	-0.015	-0.020	-0.024	-0.029	-0.034	-0.040	-0.045	-0.052	-0.059	-0.065	-0.072	-0.080	-0.086	-0.094	-0.101	-0.110	-0.118	-0.125	-0.132	-0.141	-0.150	-0.158	-0.165	-0.174	-0.182	-0.189	-0.196	-0.205	-0.211	-0.218	-0.225	-0.230	-0.236	-0.242	-0.248	-0.252	-0.256	-0.261	-0.264	-0.268	-0.270	-0.272	-0.274	-0.274	-0.274	-0.275	-0.274	-0.272	-0.271	-0.269	-0.266	-0.262	-0.259	-0.255	-0.251	-0.246	-0.240	-0.234	-0.228	-0.221	-0.215	-0.209	-0.201	-0.194	-0.185	-0.178	-0.170	-0.162	-0.156	-0.149	-0.141	-0.134	-0.128	-0.121	-0.114	-0.108	-0.102	-0.096	-0.091	-0.086	-0.082	-0.079	-0.076	-0.074	-0.071	-0.070	-0.070	-0.070	-0.071	-0.071	-0.074	-0.076	-0.078	-0.081	-0.085	-0.091	-0.096	-0.101	-0.108	-0.114	-0.121	-0.130	-0.138	-0.146	-0.155	-0.164	-0.172	-0.182	-0.191	-0.200	-0.211	-0.220	-0.230	-0.239	-0.248	-0.256	-0.265	-0.272	-0.281	-0.289	-0.296	-0.302	-0.309	-0.314	-0.319	-0.324	-0.328	-0.330	-0.332	-0.335	-0.336	-0.336	-0.336	-0.335	-0.334	-0.330	-0.326	-0.324	-0.319	-0.312	-0.308	-0.300	-0.292	-0.284	-0.276	-0.266	-0.256	-0.245	-0.234	-0.224	-0.211	-0.199	-0.186	-0.174	-0.160	-0.145	-0.132	-0.118	-0.104	-0.090	-0.075	-0.061	-0.048	-0.034	-0.020	-0.006	0.008	0.020	0.032	0.045	0.056	0.068	0.079	0.090	0.101	0.110	0.119	0.129	0.136	0.144	0.151	0.156	0.162	0.168	0.172	0.175	0.179	0.180	0.182	0.184	0.184	0.184	0.184	0.182	0.181	0.178	0.175	0.172	0.169	0.164	0.160	0.155	0.149	0.144	0.138	0.132	0.126	0.120	0.114	0.108	0.101	0.095	0.089	0.082	0.076	0.072	0.066	0.060	0.056	0.051	0.048	0.045	0.041	0.040	0.038	0.036	0.035	0.036	0.036	0.038	0.039	0.041	0.044	0.048	0.052	0.056	0.062	0.070	0.076	0.084	0.092	0.100	0.109	0.120	0.131	0.141	0.152	0.164	0.176	0.189	0.201	0.214	0.226	0.240	0.252	0.265	0.279	0.292	0.305	0.318	0.330	0.341	0.355	0.366	0.376	0.388	0.398	0.406	0.416	0.424	0.431	0.439	0.444	0.449	0.452	0.455	0.459	0.460	0.460	0.460	0.459	0.458	0.454	0.450	0.445	0.439	0.432	0.425	0.416	0.406	0.396	0.385	0.372	0.359	0.348	0.331	0.318	0.302	0.286	0.270	0.254	0.236	0.219	0.201	0.184	0.166	0.149	0.130	0.112	0.094	0.076	0.058	0.041	0.024	0.006	-0.010	-0.026	-0.042	-0.058	-0.072	-0.088	-0.101	-0.114	-0.126	-0.138	-0.149	-0.160	-0.170	-0.179	-0.188	-0.194	-0.201	-0.208	-0.212	-0.218	-0.221	-0.224	-0.226	-0.228	-0.229	-0.230	-0.229	-0.229	-0.226	-0.224	-0.220	-0.218	-0.214	-0.209	-0.204	-0.198	-0.191	-0.185	-0.179	-0.171	-0.164	-0.156	-0.149	-0.141	-0.132	-0.125	-0.116	-0.108	-0.099	-0.090	-0.082	-0.075	-0.066	-0.059	-0.050	-0.042	-0.035	-0.028	-0.021	-0.015	-0.008	-0.002	0.002	0.009	0.012	0.018	0.021	0.025	0.028	0.029	0.031	0.032	0.032	0.032	0.031	0.031	0.029	0.028	0.024	0.020	0.015	0.011	0.006	0.000	-0.008	-0.015	-0.022	-0.030	-0.040	-0.049	-0.059	-0.069	-0.080	-0.090	-0.102	-0.114	-0.125	-0.136	-0.150	-0.162	-0.175	-0.188	-0.200	-0.214	-0.226	-0.240	-0.252	-0.265	-0.276	-0.289	-0.301	-0.312	-0.322	-0.334	-0.345	-0.354	-0.362	-0.371	-0.378	-0.385	-0.391	-0.398	-0.402	-0.406	-0.410	-0.412	-0.414	-0.415	-0.416	-0.416	-0.414	-0.411	-0.409	-0.405	-0.400	-0.395	-0.389	-0.382	-0.375	-0.366	-0.358	-0.349	-0.338	-0.326	-0.315	-0.304	-0.290	-0.278	-0.265	-0.251	-0.238	-0.222	-0.210	-0.195	-0.180	-0.165	-0.150	-0.135	-0.120	-0.105	-0.090	-0.075	-0.061	-0.046	-0.032	-0.018	-0.004	0.010	0.024	0.036	0.049	0.060	0.071	0.081	0.092	0.101	0.111	0.120	0.129	0.135	0.142	0.149	0.155	0.160	0.164	0.168	0.171	0.174	0.178	0.179	0.179	0.180	0.180	0.180	0.179	0.176	0.174	0.171	0.169	0.165	0.161	0.156	0.151	0.148	0.142	0.136	0.131	0.125	0.118	0.111	0.104	0.098	0.091	0.084	0.078	0.070	0.062	0.056	0.049	0.042	0.036	0.030	0.022	0.018	0.012	0.008	0.002	-0.002	-0.008	-0.012	-0.016	-0.020	-0.022	-0.026	-0.029	-0.031	-0.034	-0.035	-0.038	-0.039	-0.041	-0.042	-0.044	-0.044	-0.044	-0.044	-0.045	-0.045	-0.045	-0.045	-0.044	-0.045	-0.045	-0.044	-0.045	-0.045	-0.046	-0.048	-0.049	-0.049	-0.051	-0.052	-0.055	-0.059	-0.061	-0.065	-0.068	-0.071	-0.076	-0.080	-0.085	-0.090	-0.096	-0.102	-0.109	-0.115	-0.122	-0.130	-0.136	-0.144	-0.151	-0.160	-0.168	-0.175	-0.184	-0.192	-0.200	-0.209	-0.218	-0.226	-0.234	-0.242	-0.250	-0.258	-0.265	-0.271	-0.278	-0.284	-0.290	-0.296	-0.301	-0.308	-0.311	-0.316	-0.320	-0.324	-0.326	-0.329	-0.332	-0.334	-0.335	-0.338	-0.338	-0.338	-0.338	-0.338	-0.338	-0.338	-0.336	-0.334	-0.332	-0.330	-0.328	-0.325	-0.324	-0.320	-0.318	-0.314	-0.310	-0.308	-0.304	-0.300	-0.296	-0.292	-0.289	-0.285	-0.280	-0.278	-0.272	-0.268	-0.264	-0.260	-0.255	-0.251	-0.246	-0.242	-0.238	-0.232	-0.228	-0.222	-0.216	-0.211	-0.205	-0.200	-0.194	-0.186	-0.180	-0.172	-0.165	-0.158	-0.149	-0.141	-0.132	-0.122	-0.112	-0.104	-0.094	-0.084	-0.074	-0.062	-0.052	-0.041	-0.029	-0.018	-0.005	0.006	0.019	0.031	0.044	0.056	0.069	0.082	0.095	0.108	0.120	0.131	0.144	0.155	0.166	0.178	0.189	0.199	0.209	0.219	0.229	0.236	0.245	0.252	0.261	0.268	0.274	0.280	0.286	0.291	0.295	0.299	0.302	0.306	0.309	0.311	0.314	0.315	0.316	0.316	0.318	0.318	0.319	0.319	0.319	0.319	0.319	0.319	0.319	0.319	0.320	0.321	0.321	0.322	0.325	0.328	0.330	0.334	0.338	0.342	0.348	0.352	0.359	0.366	0.374	0.382	0.391	0.401	0.411	0.424	0.435	0.449	0.461	0.475	0.490	0.504	0.520	0.536	0.554	0.570	0.586	0.604	0.622	0.640	0.658	0.678	0.695	0.712	0.731	0.749	0.766	0.782	0.800	0.815	0.831	0.845	0.860	0.874	0.885	0.896	0.906	0.916	0.924	0.930	0.935	0.940	0.942	0.945	0.944	0.944	0.940	0.936	0.931	0.924	0.915	0.905	0.894	0.880	0.866	0.850	0.832	0.815	0.794	0.772	0.750	0.725	0.701	0.675	0.648	0.620	0.591	0.561	0.531	0.501	0.470	0.438	0.405	0.372	0.341	0.308	0.275	0.242	0.210	0.178	0.145	0.114	0.082	0.051	0.021	-0.009	-0.038	-0.066	-0.092	-0.119	-0.145	-0.170	-0.194	-0.218	-0.238	-0.260	-0.279	-0.298	-0.314	-0.330	-0.345	-0.359	-0.371	-0.384	-0.394	-0.404	-0.412	-0.421	-0.428	-0.434	-0.438	-0.442	-0.446	-0.450	-0.451	-0.452	-0.454	-0.455	-0.455	-0.454	-0.454	-0.452	-0.451	-0.450	-0.448	-0.446	-0.442	-0.441	-0.440	-0.438	-0.435	-0.435	-0.434	-0.431	-0.431	-0.431	-0.430	-0.431	-0.431	-0.432	-0.434	-0.435	-0.438	-0.440	-0.442	-0.445	-0.449	-0.452	-0.458	-0.462	-0.468	-0.474	-0.479	-0.485	-0.491	-0.498	-0.505	-0.511	-0.519	-0.528	-0.535	-0.544	-0.552	-0.561	-0.570	-0.579	-0.589	-0.599	-0.609	-0.618	-0.629	-0.639	-0.649	-0.659	-0.669	-0.680	-0.690	-0.700	-0.710	-0.720	-0.731	-0.740	-0.750	-0.761	-0.771	-0.781	-0.791	-0.800	-0.810	-0.818	-0.828	-0.836	-0.844	-0.851	-0.860	-0.866	-0.872	-0.879	-0.885	-0.890	-0.894	-0.898	-0.901	-0.904	-0.905	-0.908	-0.908	-0.908	-0.906	-0.905	-0.902	-0.899	-0.895	-0.890	-0.885	-0.878	-0.871	-0.861	-0.854	-0.842	-0.834	-0.822	-0.811	-0.799	-0.786	-0.772	-0.759	-0.745	-0.730	-0.715	-0.699	-0.684	-0.668	-0.651	-0.634	-0.619	-0.601	-0.585	-0.568	-0.551	-0.536	-0.520	-0.504	-0.489	-0.474	-0.459	-0.444	-0.430	-0.416	-0.402	-0.389	-0.376	-0.362	-0.351	-0.340	-0.329	-0.319	-0.309	-0.299	-0.290	-0.281	-0.274	-0.265	-0.259	-0.252	-0.245	-0.240	-0.234	-0.229	-0.224	-0.220	-0.215	-0.211	-0.209	-0.205	-0.201	-0.199	-0.195	-0.192	-0.191	-0.188	-0.186	-0.184	-0.182	-0.181	-0.180	-0.179	-0.176	-0.175	-0.174	-0.174	-0.172	-0.171	-0.170	-0.170	-0.168	-0.168	-0.166	-0.165	-0.165	-0.164	-0.162	-0.161	-0.160	-0.159	-0.156	-0.156	-0.154	-0.151	-0.150	-0.148	-0.145	-0.144	-0.140	-0.136	-0.134	-0.129	-0.124	-0.119	-0.114	-0.109	-0.101	-0.095	-0.089	-0.081	-0.072	-0.062	-0.055	-0.044	-0.034	-0.022	-0.011	0.001	0.014	0.028	0.042	0.055	0.070	0.086	0.101	0.118	0.134	0.151	0.168	0.184	0.201	0.219	0.236	0.254	0.271	0.288	0.305	0.321	0.338	0.354	0.369	0.384	0.398	0.411	0.424	0.436	0.448	0.458	0.469	0.478	0.485	0.491	0.498	0.502	0.507	0.511	0.512	0.514	0.514	0.512	0.511	0.509	0.504	0.500	0.495	0.490	0.482	0.476	0.468	0.460	0.450	0.441	0.431	0.421	0.411	0.401	0.391	0.381	0.371	0.360	0.350	0.340	0.331	0.322	0.314	0.306	0.298	0.291	0.286	0.281	0.276	0.271	0.269	0.265	0.265	0.264	0.265	0.266	0.269	0.271	0.275	0.280	0.286	0.292	0.300	0.309	0.316	0.326	0.336	0.348	0.359	0.371	0.384	0.396	0.410	0.424	0.438	0.451	0.466	0.481	0.495	0.509	0.524	0.538	0.551	0.565	0.578	0.590	0.602	0.612	0.624	0.634	0.644	0.652	0.660	0.668	0.672	0.679	0.682	0.686	0.689	0.690	0.691	0.690	0.689	0.685	0.681	0.678	0.670	0.664	0.656	0.646	0.638	0.628	0.615	0.602	0.590	0.578	0.564	0.549	0.532	0.518	0.502	0.486	0.470	0.455	0.438	0.421	0.405	0.390	0.374	0.358	0.344	0.328	0.314	0.300	0.288	0.274	0.262	0.251	0.241	0.231	0.222	0.215	0.208	0.201	0.196	0.192	0.189	0.186	0.186	0.185	0.186	0.189	0.190	0.194	0.200	0.204	0.211	0.219	0.226	0.236	0.245	0.256	0.268	0.279	0.291	0.305	0.318	0.332	0.346	0.361	0.376	0.391	0.408	0.422	0.439	0.455	0.472	0.489	0.506	0.521	0.538	0.555	0.571	0.588	0.604	0.620	0.635	0.651	0.666	0.681	0.696	0.711	0.725	0.740	0.752	0.765	0.779	0.791	0.804	0.816	0.828	0.838	0.849	0.859	0.869	0.878	0.886	0.895	0.904	0.910	0.918	0.922	0.929	0.934	0.938	0.942	0.945	0.948	0.950	0.952	0.954	0.955	0.955	0.954	0.952	0.951	0.949	0.946	0.942	0.939	0.934	0.929	0.924	0.918	0.911	0.902	0.895	0.888	0.879	0.870	0.860	0.851	0.841	0.831	0.821	0.810	0.799	0.790	0.778	0.768	0.758	0.746	0.738	0.726	0.718	0.708	0.698	0.689	0.681	0.672	0.665	0.658	0.650	0.645	0.639	0.634	0.629	0.626	0.624	0.621	0.619	0.618	0.616	0.618	0.618	0.620	0.621	0.625	0.629	0.634	0.639	0.644	0.650	0.656	0.665	0.672	0.681	0.690	0.700	0.709	0.719	0.729	0.739	0.750	0.760	0.770	0.781	0.791	0.802	0.812	0.822	0.832	0.841	0.851	0.861	0.869	0.878	0.886	0.894	0.900	0.905	0.912	0.916	0.921	0.925	0.928	0.930	0.931	0.931	0.930	0.929	0.928	0.924	0.919	0.914	0.909	0.901	0.894	0.884	0.875	0.864	0.852	0.840	0.828	0.812	0.799	0.781	0.765	0.749	0.731	0.712	0.694	0.674	0.654	0.632	0.611	0.591	0.570	0.548	0.525	0.502	0.481	0.459	0.436	0.414	0.391	0.370	0.349	0.326	0.305	0.284	0.265	0.245	0.225	0.206	0.188	0.170	0.152	0.135	0.120	0.105	0.090	0.078	0.065	0.052	0.041	0.032	0.022	0.015	0.008	0.001	-0.004	-0.009	-0.012	-0.015	-0.016	-0.018	-0.018	-0.016	-0.014	-0.011	-0.009	-0.005	0.000	0.006	0.012	0.019	0.026	0.034	0.042	0.052	0.061	0.071	0.082	0.092	0.105	0.116	0.128	0.140	0.152	0.164	0.178	0.189	0.202	0.214	0.228	0.240	0.251	0.264	0.276	0.286	0.299	0.309	0.320	0.330	0.339	0.349	0.358	0.365	0.372	0.381	0.386	0.392	0.399	0.402	0.408	0.410	0.412	0.414	0.415	0.416	0.416	0.416	0.415	0.411	0.409	0.406	0.401	0.396	0.391	0.384	0.378	0.370	0.361	0.354	0.344	0.334	0.324	0.312	0.301	0.289	0.278	0.265	0.252	0.239	0.226	0.212	0.199	0.185	0.171	0.158	0.144	0.129	0.115	0.100	0.086	0.071	0.059	0.044	0.030	0.015	0.002	-0.012	-0.026	-0.039	-0.052	-0.066	-0.079	-0.092	-0.105	-0.119	-0.130	-0.142	-0.155	-0.166	-0.179	-0.190	-0.202	-0.214	-0.225	-0.236	-0.248	-0.258	-0.269	-0.280	-0.290	-0.301	-0.312	-0.324	-0.334	-0.345	-0.355	-0.365	-0.376	-0.386	-0.396	-0.408	-0.418	-0.428	-0.438	-0.448	-0.458	-0.468	-0.476	-0.488	-0.496	-0.506	-0.515	-0.525	-0.534	-0.544	-0.551	-0.559	-0.568	-0.575	-0.584	-0.590	-0.598	-0.605	-0.611	-0.618	-0.624	-0.629	-0.634	-0.639	-0.644	-0.649	-0.652	-0.658	-0.660	-0.662	-0.666	-0.669	-0.671	-0.674	-0.674	-0.676	-0.676	-0.679	-0.679	-0.678	-0.678	-0.678	-0.676	-0.675	-0.674	-0.672	-0.669	-0.666	-0.665	-0.661	-0.656	-0.654	-0.649	-0.644	-0.639	-0.634	-0.628	-0.620	-0.615	-0.608	-0.600	-0.592	-0.585	-0.575	-0.568	-0.558	-0.548	-0.539	-0.529	-0.518	-0.507	-0.496	-0.484	-0.472	-0.460	-0.448	-0.435	-0.421	-0.408	-0.394	-0.380	-0.366	-0.352	-0.338	-0.324	-0.310	-0.295	-0.280	-0.265	-0.250	-0.236	-0.222	-0.209	-0.194	-0.181	-0.166	-0.152	-0.140	-0.128	-0.115	-0.101	-0.090	-0.079	-0.068	-0.056	-0.046	-0.036	-0.028	-0.018	-0.010	-0.001	0.006	0.012	0.020	0.025	0.030	0.035	0.040	0.044	0.049	0.050	0.052	0.055	0.056	0.058	0.059	0.059	0.059	0.059	0.058	0.059	0.056	0.055	0.054	0.052	0.051	0.049	0.048	0.045	0.042	0.040	0.039	0.036	0.034	0.031	0.030	0.028	0.026	0.024	0.022	0.021	0.020	0.020	0.019	0.018	0.018	0.018	0.018	0.018	0.019	0.020	0.020	0.021	0.022	0.024	0.026	0.028	0.030	0.031	0.034	0.038	0.039	0.041	0.045	0.049	0.051	0.055	0.058	0.061	0.064	0.068	0.071	0.075	0.078	0.080	0.084	0.088	0.089	0.092	0.095	0.098	0.101	0.104	0.106	0.108	0.110	0.112	0.115	0.115	0.118	0.119	0.120	0.121	0.121	0.122	0.122	0.124	0.125	0.125	0.125	0.126	0.126	0.125	0.126	0.126	0.126	0.126	0.126	0.125	0.125	0.125	0.124	0.124	0.124	0.122	0.122	0.121	0.121	0.121	0.120	0.119	0.119	0.119	0.118	0.118	0.118	0.118	0.118	0.116	0.116	0.116	0.116	0.115	0.116	0.116	0.116	0.116	0.116	0.116	0.116	0.116	0.115	0.115	0.115	0.115	0.115	0.114	0.115	0.115	0.115	0.115	0.115	0.115	0.115	0.115	0.116	0.116	0.115	0.116	0.116	0.116	0.116	0.118	0.118	0.119	0.120	0.121	0.122	0.124	0.125	0.125	0.128	0.129	0.130	0.132	0.134	0.138	0.139	0.141	0.145	0.148	0.150	0.152	0.156	0.159	0.162	0.165	0.170	0.172	0.176	0.180	0.184	0.188	0.192	0.195	0.200	0.204	0.208	0.211	0.216	0.220	0.224	0.228	0.231	0.235	0.238	0.241	0.245	0.248	0.251	0.252	0.255	0.258	0.259	0.261	0.264	0.265	0.266	0.268	0.269	0.270	0.270	0.270	0.270	0.270	0.270	0.270	0.270	0.269	0.270	0.269	0.269	0.269	0.269	0.268	0.266	0.266	0.268	0.268	0.268	0.269	0.270	0.270	0.272	0.275	0.276	0.280	0.284	0.288	0.292	0.296	0.302	0.309	0.315	0.322	0.331	0.340	0.349	0.359	0.370	0.381	0.394	0.406	0.420	0.434	0.449	0.462	0.479	0.495	0.511	0.529	0.546	0.565	0.582	0.600	0.619	0.639	0.658	0.675	0.695	0.714	0.734	0.752	0.771	0.789	0.806	0.824	0.841	0.859	0.875	0.889	0.904	0.918	0.931	0.942	0.955	0.965	0.974	0.982	0.990	0.995	1.001	1.005	1.008	1.009	1.009	1.009	1.008	1.004	0.999	0.994	0.986	0.978	0.968	0.958	0.946	0.932	0.919	0.904	0.889	0.871	0.854	0.835	0.815	0.795	0.774	0.751	0.730	0.706	0.684	0.659	0.635	0.611	0.585	0.560	0.534	0.509	0.482	0.456	0.431	0.405	0.380	0.354	0.329	0.304	0.280	0.255	0.232	0.209	0.186	0.164	0.142	0.120	0.099	0.080	0.060	0.041	0.024	0.006	-0.011	-0.028	-0.042	-0.058	-0.072	-0.085	-0.099	-0.110	-0.122	-0.132	-0.144	-0.154	-0.162	-0.170	-0.180	-0.186	-0.194	-0.201	-0.209	-0.214	-0.219	-0.225	-0.230	-0.235	-0.239	-0.244	-0.249	-0.251	-0.256	-0.260	-0.264	-0.268	-0.271	-0.275	-0.278	-0.282	-0.285	-0.289	-0.292	-0.296	-0.300	-0.304	-0.308	-0.311	-0.315	-0.319	-0.322	-0.326	-0.330	-0.336	-0.340	-0.342	-0.348	-0.351	-0.356	-0.361	-0.365	-0.369	-0.374	-0.378	-0.381	-0.385	-0.389	-0.394	-0.396	-0.400	-0.404	-0.408	-0.411	-0.414	-0.418	-0.421	-0.425	-0.429	-0.431	-0.435	-0.439	-0.441	-0.445	-0.448	-0.451	-0.455	-0.459	-0.462	-0.466	-0.470	-0.474	-0.479	-0.484	-0.489	-0.495	-0.500	-0.507	-0.512	-0.519	-0.528	-0.535	-0.544	-0.551	-0.561	-0.570	-0.579	-0.590	-0.600	-0.612	-0.624	-0.636	-0.650	-0.662	-0.676	-0.690	-0.705	-0.721	-0.735	-0.751	-0.766	-0.782	-0.799	-0.815	-0.831	-0.848	-0.865	-0.881	-0.898	-0.914	-0.930	-0.946	-0.961	-0.976	-0.992	-1.009	-1.022	-1.036	-1.050	-1.064	-1.078	-1.090	-1.101	-1.112	-1.124	-1.134	-1.141	-1.150	-1.158	-1.165	-1.171	-1.176	-1.182	-1.185	-1.189	-1.191	-1.194	-1.194	-1.195	-1.195	-1.194	-1.192	-1.189	-1.186	-1.182	-1.179	-1.174	-1.169	-1.164	-1.159	-1.151	-1.145	-1.138	-1.130	-1.122	-1.114	-1.106	-1.098	-1.089	-1.080	-1.071	-1.062	-1.054	-1.044	-1.034	-1.025	-1.015	-1.006	-0.996	-0.988	-0.978	-0.969	-0.960	-0.951	-0.941	-0.932	-0.924	-0.915	-0.906	-0.896	-0.888	-0.879	-0.870	-0.861	-0.851	-0.842	-0.832	-0.824	-0.815	-0.805	-0.795	-0.785	-0.775	-0.765	-0.755	-0.744	-0.732	-0.721	-0.710	-0.698	-0.686	-0.674	-0.661	-0.649	-0.635	-0.621	-0.608	-0.594	-0.580	-0.565	-0.550	-0.536	-0.520	-0.506	-0.491	-0.475	-0.459	-0.445	-0.429	-0.412	-0.399	-0.382	-0.368	-0.352	-0.339	-0.324	-0.309	-0.295	-0.282	-0.270	-0.256	-0.245	-0.232	-0.221	-0.210	-0.200	-0.189	-0.180	-0.171	-0.164	-0.156	-0.149	-0.142	-0.136	-0.131	-0.126	-0.121	-0.119	-0.116	-0.114	-0.112	-0.111	-0.110	-0.110	-0.110	-0.111	-0.111	-0.112	-0.114	-0.116	-0.118	-0.119	-0.121	-0.124	-0.126	-0.129	-0.131	-0.132	-0.136	-0.138	-0.139	-0.141	-0.142	-0.144	-0.146	-0.146	-0.146	-0.148	-0.146	-0.148	-0.146	-0.145	-0.144	-0.142	-0.140	-0.138	-0.134	-0.131	-0.128	-0.122	-0.119	-0.114	-0.109	-0.104	-0.099	-0.091	-0.086	-0.080	-0.072	-0.066	-0.059	-0.051	-0.045	-0.038	-0.030	-0.022	-0.015	-0.008	0.000	0.008	0.014	0.021	0.029	0.036	0.042	0.050	0.056	0.064	0.069	0.076	0.082	0.089	0.095	0.100	0.106	0.112	0.119	0.124	0.128	0.134	0.139	0.144	0.148	0.152	0.156	0.161	0.166	0.170	0.172	0.178	0.181	0.185	0.189	0.192	0.195	0.200	0.202	0.205	0.209	0.211	0.214	0.218	0.219	0.221	0.224	0.226	0.228	0.229	0.230	0.232	0.234	0.232	0.234	0.234	0.234	0.234	0.231	0.230	0.229	0.228	0.224	0.220	0.218	0.212	0.209	0.204	0.196	0.191	0.184	0.176	0.168	0.159	0.150	0.139	0.128	0.116	0.104	0.091	0.079	0.064	0.050	0.035	0.020	0.004	-0.014	-0.030	-0.046	-0.065	-0.084	-0.102	-0.120	-0.139	-0.159	-0.178	-0.196	-0.215	-0.234	-0.254	-0.272	-0.291	-0.310	-0.328	-0.345	-0.362	-0.379	-0.396	-0.411	-0.428	-0.441	-0.455	-0.468	-0.480	-0.491	-0.502	-0.512	-0.520	-0.529	-0.535	-0.542	-0.548	-0.551	-0.555	-0.559	-0.560	-0.561	-0.562	-0.561	-0.561	-0.560	-0.558	-0.555	-0.551	-0.548	-0.544	-0.539	-0.534	-0.530	-0.524	-0.519	-0.512	-0.507	-0.502	-0.498	-0.492	-0.486	-0.481	-0.478	-0.474	-0.470	-0.468	-0.464	-0.462	-0.461	-0.460	-0.460	-0.460	-0.461	-0.462	-0.465	-0.468	-0.471	-0.476	-0.480	-0.486	-0.492	-0.499	-0.506	-0.512	-0.521	-0.529	-0.538	-0.546	-0.556	-0.566	-0.576	-0.585	-0.595	-0.606	-0.615	-0.625	-0.634	-0.644	-0.652	-0.660	-0.669	-0.676	-0.684	-0.690	-0.696	-0.702	-0.706	-0.711	-0.714	-0.716	-0.719	-0.719	-0.720	-0.720	-0.718	-0.715	-0.712	-0.709	-0.704	-0.699	-0.692	-0.685	-0.678	-0.669	-0.660	-0.650	-0.640	-0.629	-0.618	-0.605	-0.594	-0.581	-0.566	-0.554	-0.541	-0.528	-0.512	-0.499	-0.486	-0.472	-0.459	-0.445	-0.431	-0.418	-0.405	-0.392	-0.380	-0.369	-0.358	-0.346	-0.335	-0.326	-0.318	-0.309	-0.301	-0.292	-0.286	-0.281	-0.276	-0.272	-0.269	-0.265	-0.264	-0.262	-0.262	-0.262	-0.265	-0.268	-0.270	-0.274	-0.279	-0.285	-0.291	-0.299	-0.306	-0.316	-0.325	-0.335	-0.346	-0.359	-0.369	-0.382	-0.395	-0.409	-0.424	-0.439	-0.454	-0.470	-0.485	-0.502	-0.520	-0.536	-0.554	-0.572	-0.590	-0.608	-0.625	-0.644	-0.662	-0.680	-0.699	-0.718	-0.736	-0.754	-0.772	-0.791	-0.809	-0.826	-0.844	-0.861	-0.879	-0.896	-0.912	-0.928	-0.945	-0.960	-0.975	-0.990	-1.005	-1.020	-1.034	-1.048	-1.060	-1.074	-1.086	-1.099	-1.110	-1.121	-1.132	-1.144	-1.154	-1.162	-1.172	-1.181	-1.189	-1.198	-1.206	-1.214	-1.220	-1.228	-1.235	-1.240	-1.246	-1.252	-1.256	-1.262	-1.268	-1.272	-1.276	-1.281	-1.285	-1.289	-1.292	-1.296	-1.299	-1.302	-1.306	-1.309	-1.312	-1.315	-1.319	-1.321	-1.326	-1.329	-1.331	-1.336	-1.340	-1.344	-1.348	-1.350	-1.355	-1.360	-1.364	-1.369	-1.374	-1.379	-1.384	-1.389	-1.395	-1.401	-1.408	-1.415	-1.420	-1.428	-1.435	-1.442	-1.450	-1.458	-1.466	-1.474	-1.482	-1.491	-1.499	-1.508	-1.516	-1.525	-1.532	-1.542	-1.550	-1.558	-1.566	-1.574	-1.580	-1.586	-1.592	-1.599	-1.604	-1.609	-1.612	-1.616	-1.619	-1.621	-1.621	-1.621	-1.621	-1.619	-1.616	-1.612	-1.608	-1.602	-1.595	-1.588	-1.578	-1.568	-1.556	-1.542	-1.528	-1.514	-1.496	-1.478	-1.459	-1.440	-1.419	-1.395	-1.372	-1.349	-1.321	-1.296	-1.268	-1.240	-1.210	-1.180	-1.150	-1.119	-1.088	-1.055	-1.020	-0.988	-0.955	-0.920	-0.886	-0.852	-0.819	-0.785	-0.752	-0.719	-0.686	-0.654	-0.621	-0.590	-0.560	-0.530	-0.500	-0.471	-0.444	-0.416	-0.391	-0.366	-0.342	-0.321	-0.299	-0.278	-0.259	-0.240	-0.224	-0.209	-0.195	-0.181	-0.169	-0.159	-0.150	-0.141	-0.135	-0.129	-0.125	-0.121	-0.119	-0.118	-0.118	-0.119	-0.120	-0.124	-0.128	-0.132	-0.139	-0.145	-0.154	-0.161	-0.170	-0.180	-0.191	-0.204	-0.215	-0.228	-0.241	-0.256	-0.270	-0.285	-0.300	-0.316	-0.334	-0.351	-0.369	-0.386	-0.405	-0.424	-0.442	-0.461	-0.480	-0.500	-0.520	-0.540	-0.560	-0.581	-0.602	-0.622	-0.644	-0.664	-0.685	-0.706	-0.728	-0.749	-0.770	-0.789	-0.811	-0.830	-0.850	-0.870	-0.889	-0.908	-0.926	-0.945	-0.962	-0.981	-0.998	-1.014	-1.030	-1.046	-1.061	-1.076	-1.090	-1.102	-1.116	-1.129	-1.139	-1.150	-1.160	-1.170	-1.179	-1.188	-1.195	-1.202	-1.208	-1.214	-1.219	-1.225	-1.229	-1.232	-1.236	-1.239	-1.241	-1.244	-1.245	-1.246	-1.248	-1.249	-1.250	-1.251	-1.252	-1.254	-1.254	-1.254	-1.255	-1.256	-1.256	-1.258	-1.258	-1.260	-1.260	-1.262	-1.265	-1.266	-1.269	-1.271	-1.274	-1.276	-1.279	-1.281	-1.286	-1.289	-1.292	-1.295	-1.299	-1.301	-1.305	-1.308	-1.311	-1.314	-1.316	-1.319	-1.320	-1.322	-1.324	-1.322	-1.324	-1.322	-1.322	-1.320	-1.318	-1.314	-1.310	-1.304	-1.299	-1.292	-1.284	-1.275	-1.266	-1.256	-1.244	-1.232	-1.219	-1.205	-1.189	-1.172	-1.156	-1.138	-1.119	-1.099	-1.079	-1.058	-1.034	-1.011	-0.988	-0.962	-0.938	-0.912	-0.886	-0.861	-0.834	-0.808	-0.779	-0.752	-0.724	-0.695	-0.668	-0.640	-0.611	-0.582	-0.554	-0.528	-0.500	-0.472	-0.445	-0.419	-0.392	-0.366	-0.340	-0.315	-0.291	-0.266	-0.244	-0.220	-0.198	-0.176	-0.155	-0.135	-0.116	-0.096	-0.078	-0.061	-0.045	-0.028	-0.014	0.001	0.014	0.028	0.039	0.051	0.061	0.071	0.080	0.089	0.096	0.102	0.110	0.114	0.119	0.124	0.126	0.128	0.129	0.130	0.130	0.129	0.128	0.125	0.120	0.116	0.111	0.105	0.099	0.090	0.081	0.074	0.064	0.052	0.041	0.030	0.018	0.004	-0.010	-0.024	-0.039	-0.055	-0.070	-0.088	-0.104	-0.122	-0.139	-0.158	-0.175	-0.194	-0.211	-0.229	-0.248	-0.265	-0.284	-0.301	-0.320	-0.338	-0.354	-0.370	-0.386	-0.402	-0.418	-0.432	-0.446	-0.459	-0.471	-0.484	-0.495	-0.505	-0.514	-0.522	-0.531	-0.538	-0.544	-0.549	-0.551	-0.555	-0.558	-0.559	-0.559	-0.559	-0.558	-0.556	-0.554	-0.550	-0.546	-0.542	-0.538	-0.531	-0.526	-0.520	-0.514	-0.509	-0.501	-0.495	-0.490	-0.482	-0.478	-0.471	-0.466	-0.461	-0.455	-0.451	-0.449	-0.445	-0.442	-0.440	-0.439	-0.440	-0.440	-0.442	-0.445	-0.449	-0.454	-0.460	-0.466	-0.474	-0.482	-0.492	-0.502	-0.514	-0.528	-0.541	-0.555	-0.570	-0.585	-0.602	-0.619	-0.636	-0.655	-0.674	-0.692	-0.712	-0.732	-0.751	-0.772	-0.791	-0.811	-0.830	-0.850	-0.870	-0.889	-0.908	-0.925	-0.942	-0.960	-0.975	-0.991	-1.005	-1.019	-1.032	-1.044	-1.055	-1.065	-1.072	-1.080	-1.086	-1.091	-1.094	-1.098	-1.099	-1.098	-1.096	-1.094	-1.089	-1.082	-1.076	-1.068	-1.058	-1.046	-1.035	-1.021	-1.006	-0.990	-0.972	-0.954	-0.934	-0.914	-0.892	-0.871	-0.848	-0.824	-0.800	-0.774	-0.749	-0.722	-0.695	-0.669	-0.642	-0.615	-0.586	-0.560	-0.532	-0.504	-0.478	-0.450	-0.422	-0.395	-0.370	-0.344	-0.319	-0.292	-0.268	-0.245	-0.220	-0.199	-0.176	-0.155	-0.134	-0.115	-0.096	-0.079	-0.062	-0.048	-0.034	-0.019	-0.008	0.002	0.014	0.022	0.030	0.036	0.042	0.048	0.050	0.052	0.052	0.052	0.051	0.050	0.045	0.040	0.035	0.029	0.021	0.014	0.005	-0.004	-0.015	-0.025	-0.038	-0.050	-0.062	-0.076	-0.091	-0.106	-0.121	-0.136	-0.151	-0.168	-0.185	-0.201	-0.218	-0.232	-0.250	-0.265	-0.282	-0.298	-0.314	-0.329	-0.344	-0.358	-0.372	-0.385	-0.398	-0.410	-0.422	-0.432	-0.442	-0.451	-0.460	-0.469	-0.476	-0.482	-0.486	-0.491	-0.495	-0.498	-0.499	-0.500	-0.499	-0.499	-0.498	-0.494	-0.490	-0.485	-0.479	-0.472	-0.465	-0.456	-0.446	-0.438	-0.428	-0.415	-0.405	-0.392	-0.380	-0.366	-0.352	-0.339	-0.325	-0.311	-0.298	-0.284	-0.269	-0.256	-0.242	-0.229	-0.215	-0.202	-0.189	-0.178	-0.165	-0.155	-0.145	-0.135	-0.126	-0.118	-0.111	-0.105	-0.099	-0.095	-0.091	-0.089	-0.088	-0.086	-0.086	-0.088	-0.090	-0.094	-0.098	-0.101	-0.108	-0.114	-0.121	-0.130	-0.140	-0.150	-0.161	-0.171	-0.184	-0.196	-0.210	-0.224	-0.238	-0.252	-0.268	-0.282	-0.298	-0.312	-0.328	-0.344	-0.359	-0.374	-0.389	-0.402	-0.416	-0.430	-0.444	-0.455	-0.469	-0.480	-0.491	-0.502	-0.512	-0.521	-0.530	-0.538	-0.545	-0.551	-0.556	-0.560	-0.565	-0.568	-0.570	-0.571	-0.572	-0.572	-0.572	-0.571	-0.569	-0.566	-0.564	-0.560	-0.556	-0.551	-0.545	-0.541	-0.534	-0.528	-0.521	-0.512	-0.505	-0.498	-0.489	-0.481	-0.471	-0.462	-0.454	-0.445	-0.436	-0.429	-0.419	-0.410	-0.401	-0.394	-0.386	-0.378	-0.370	-0.362	-0.356	-0.349	-0.344	-0.339	-0.334	-0.328	-0.324	-0.320	-0.316	-0.312	-0.311	-0.309	-0.306	-0.306	-0.306	-0.306	-0.308	-0.309	-0.310	-0.314	-0.315	-0.319	-0.324	-0.329	-0.334	-0.340	-0.346	-0.354	-0.361	-0.368	-0.378	-0.385	-0.395	-0.405	-0.415	-0.426	-0.438	-0.449	-0.461	-0.472	-0.486	-0.499	-0.512	-0.525	-0.539	-0.552	-0.566	-0.580	-0.594	-0.609	-0.622	-0.636	-0.650	-0.664	-0.676	-0.690	-0.704	-0.715	-0.729	-0.740	-0.751	-0.761	-0.772	-0.781	-0.790	-0.798	-0.805	-0.811	-0.816	-0.821	-0.825	-0.829	-0.830	-0.831	-0.831	-0.830	-0.829	-0.826	-0.822	-0.818	-0.811	-0.804	-0.798	-0.789	-0.779	-0.769	-0.758	-0.746	-0.734	-0.720	-0.706	-0.692	-0.676	-0.662	-0.646	-0.631	-0.615	-0.599	-0.582	-0.565	-0.550	-0.534	-0.518	-0.501	-0.486	-0.472	-0.458	-0.444	-0.429	-0.416	-0.404	-0.391	-0.380	-0.370	-0.361	-0.352	-0.344	-0.336	-0.330	-0.325	-0.321	-0.316	-0.315	-0.312	-0.311	-0.311	-0.311	-0.312	-0.314	-0.318	-0.320	-0.324	-0.328	-0.334	-0.338	-0.342	-0.348	-0.355	-0.360	-0.366	-0.371	-0.378	-0.382	-0.388	-0.392	-0.398	-0.402	-0.406	-0.410	-0.412	-0.415	-0.416	-0.419	-0.419	-0.419	-0.418	-0.415	-0.412	-0.409	-0.404	-0.400	-0.394	-0.386	-0.379	-0.371	-0.361	-0.350	-0.339	-0.328	-0.314	-0.300	-0.286	-0.271	-0.255	-0.239	-0.222	-0.205	-0.185	-0.168	-0.149	-0.129	-0.109	-0.089	-0.068	-0.048	-0.026	-0.006	0.015	0.036	0.058	0.079	0.100	0.120	0.141	0.161	0.181	0.201	0.221	0.240	0.260	0.278	0.295	0.311	0.329	0.344	0.359	0.374	0.388	0.401	0.414	0.426	0.438	0.448	0.458	0.468	0.476	0.484	0.491	0.498	0.502	0.507	0.511	0.515	0.518	0.520	0.521	0.521	0.522	0.521	0.521	0.520	0.518	0.515	0.511	0.510	0.505	0.502	0.498	0.492	0.489	0.484	0.480	0.475	0.470	0.465	0.460	0.455	0.449	0.445	0.440	0.436	0.431	0.426	0.422	0.418	0.414	0.411	0.408	0.405	0.402	0.400	0.396	0.395	0.392	0.390	0.390	0.388	0.386	0.385	0.384	0.384	0.382	0.381	0.379	0.379	0.378	0.376	0.374	0.372	0.370	0.368	0.365	0.361	0.358	0.354	0.350	0.346	0.341	0.335	0.329	0.322	0.316	0.308	0.300	0.291	0.282	0.274	0.262	0.252	0.242	0.231	0.220	0.206	0.195	0.182	0.170	0.155	0.142	0.129	0.115	0.100	0.086	0.071	0.058	0.042	0.028	0.012	-0.002	-0.016	-0.032	-0.046	-0.060	-0.074	-0.088	-0.101	-0.115	-0.128	-0.140	-0.152	-0.165	-0.176	-0.188	-0.199	-0.208	-0.218	-0.228	-0.236	-0.245	-0.252	-0.260	-0.266	-0.272	-0.278	-0.282	-0.286	-0.290	-0.292	-0.295	-0.296	-0.296	-0.298	-0.296	-0.295	-0.294	-0.292	-0.288	-0.285	-0.280	-0.275	-0.269	-0.262	-0.255	-0.248	-0.238	-0.229	-0.219	-0.209	-0.198	-0.185	-0.171	-0.159	-0.146	-0.132	-0.118	-0.102	-0.088	-0.071	-0.055	-0.039	-0.022	-0.005	0.014	0.031	0.050	0.068	0.085	0.104	0.122	0.141	0.160	0.179	0.196	0.215	0.232	0.251	0.269	0.286	0.304	0.321	0.339	0.355	0.372	0.389	0.405	0.420	0.435	0.450	0.465	0.479	0.492	0.507	0.520	0.534	0.546	0.558	0.570	0.581	0.592	0.602	0.612	0.624	0.634	0.642	0.651	0.660	0.669	0.678	0.684	0.691	0.699	0.704	0.711	0.716	0.721	0.726	0.730	0.734	0.736	0.739	0.741	0.744	0.744	0.746	0.746	0.744	0.744	0.742	0.739	0.736	0.732	0.729	0.724	0.718	0.711	0.705	0.698	0.690	0.681	0.671	0.662	0.652	0.641	0.629	0.618	0.605	0.592	0.579	0.566	0.551	0.536	0.522	0.507	0.492	0.478	0.461	0.445	0.431	0.415	0.400	0.385	0.370	0.354	0.340	0.326	0.312	0.299	0.285	0.274	0.261	0.251	0.240	0.230	0.221	0.212	0.204	0.198	0.191	0.185	0.180	0.176	0.172	0.170	0.168	0.168	0.166	0.168	0.168	0.170	0.172	0.175	0.178	0.182	0.186	0.192	0.198	0.204	0.210	0.218	0.224	0.231	0.239	0.246	0.254	0.262	0.269	0.278	0.285	0.292	0.300	0.308	0.315	0.321	0.329	0.335	0.341	0.348	0.352	0.358	0.364	0.368	0.372	0.376	0.380	0.381	0.385	0.386	0.388	0.389	0.391	0.391	0.391	0.391	0.390	0.390	0.388	0.386	0.385	0.382	0.380	0.378	0.375	0.372	0.369	0.366	0.364	0.361	0.358	0.355	0.352	0.349	0.346	0.344	0.341	0.339	0.336	0.334	0.332	0.331	0.329	0.328	0.328	0.328	0.328	0.328	0.329	0.330	0.331	0.334	0.336	0.340	0.344	0.348	0.352	0.358	0.362	0.369	0.375	0.382	0.389	0.398	0.405	0.415	0.424	0.434	0.444	0.455	0.465	0.476	0.489	0.501	0.515	0.528	0.540	0.554	0.569	0.581	0.595	0.610	0.624	0.638	0.651	0.666	0.680	0.695	0.710	0.725	0.738	0.751	0.765	0.780	0.794	0.806	0.820	0.832	0.844	0.856	0.869	0.879	0.889	0.899	0.909	0.918	0.928	0.936	0.942	0.951	0.958	0.964	0.968	0.972	0.978	0.980	0.982	0.986	0.988	0.988	0.988	0.988	0.986	0.984	0.981	0.978	0.974	0.970	0.965	0.958	0.951	0.945	0.936	0.929	0.919	0.910	0.899	0.888	0.876	0.864	0.851	0.839	0.825	0.811	0.796	0.782	0.766	0.751	0.734	0.718	0.701	0.684	0.666	0.649	0.631	0.612	0.595	0.576	0.558	0.538	0.519	0.500	0.481	0.462	0.442	0.424	0.405	0.385	0.366	0.346	0.328	0.308	0.288	0.268	0.249	0.230	0.210	0.191	0.172	0.154	0.134	0.115	0.096	0.079	0.060	0.042	0.025	0.006	-0.010	-0.028	-0.045	-0.061	-0.079	-0.094	-0.110	-0.126	-0.141	-0.158	-0.171	-0.186	-0.200	-0.212	-0.226	-0.240	-0.252	-0.264	-0.274	-0.285	-0.296	-0.305	-0.315	-0.322	-0.330	-0.338	-0.345	-0.351	-0.356	-0.361	-0.366	-0.370	-0.372	-0.374	-0.375	-0.375	-0.375	-0.375	-0.372	-0.370	-0.368	-0.362	-0.360	-0.354	-0.349	-0.342	-0.334	-0.328	-0.319	-0.309	-0.300	-0.290	-0.279	-0.269	-0.256	-0.245	-0.231	-0.219	-0.206	-0.192	-0.178	-0.165	-0.150	-0.138	-0.124	-0.109	-0.094	-0.080	-0.066	-0.052	-0.039	-0.025	-0.011	0.002	0.015	0.028	0.040	0.051	0.062	0.074	0.085	0.095	0.104	0.114	0.122	0.129	0.138	0.145	0.151	0.158	0.162	0.168	0.170	0.175	0.178	0.180	0.181	0.184	0.184	0.185	0.184	0.184	0.182	0.180	0.179	0.175	0.172	0.169	0.164	0.160	0.155	0.150	0.144	0.138	0.131	0.124	0.118	0.110	0.101	0.092	0.085	0.076	0.068	0.059	0.050	0.040	0.030	0.020	0.010	-0.001	-0.011	-0.022	-0.032	-0.044	-0.054	-0.065	-0.076	-0.089	-0.099	-0.111	-0.121	-0.132	-0.144	-0.156	-0.168	-0.179	-0.190	-0.201	-0.212	-0.224	-0.236	-0.246	-0.256	-0.268	-0.278	-0.289	-0.300	-0.310	-0.320	-0.329	-0.339	-0.349	-0.358	-0.368	-0.375	-0.384	-0.392	-0.400	-0.409	-0.415	-0.422	-0.429	-0.438	-0.442	-0.450	-0.455	-0.462	-0.468	-0.472	-0.478	-0.484	-0.489	-0.492	-0.498	-0.500	-0.505	-0.509	-0.511	-0.515	-0.518	-0.520	-0.524	-0.525	-0.528	-0.530	-0.531	-0.534	-0.536	-0.536	-0.538	-0.539	-0.540	-0.541	-0.541	-0.541	-0.542	-0.541	-0.541	-0.541	-0.541	-0.540	-0.540	-0.540	-0.539	-0.538	-0.538	-0.535	-0.535	-0.534	-0.531	-0.530	-0.529	-0.528	-0.526	-0.524	-0.524	-0.521	-0.520	-0.518	-0.516	-0.514	-0.512	-0.511	-0.510	-0.506	-0.505	-0.504	-0.502	-0.500	-0.499	-0.498	-0.496	-0.495	-0.494	-0.492	-0.491	-0.490	-0.490	-0.489	-0.488	-0.488	-0.488	-0.486	-0.486	-0.486	-0.486	-0.486	-0.488	-0.488	-0.489	-0.489	-0.490	-0.491	-0.492	-0.494	-0.496	-0.498	-0.500	-0.501	-0.504	-0.505	-0.507	-0.511	-0.512	-0.515	-0.518	-0.520	-0.522	-0.525	-0.529	-0.531	-0.534	-0.538	-0.540	-0.544	-0.546	-0.550	-0.552	-0.556	-0.560	-0.564	-0.566	-0.570	-0.574	-0.576	-0.581	-0.584	-0.589	-0.592	-0.596	-0.601	-0.605	-0.609	-0.612	-0.616	-0.622	-0.626	-0.631	-0.636	-0.640	-0.645	-0.651	-0.656	-0.661	-0.668	-0.674	-0.679	-0.686	-0.692	-0.699	-0.705	-0.712	-0.719	-0.726	-0.734	-0.741	-0.750	-0.758	-0.766	-0.775	-0.784	-0.794	-0.802	-0.812	-0.822	-0.832	-0.842	-0.854	-0.864	-0.875	-0.886	-0.896	-0.908	-0.920	-0.932	-0.944	-0.956	-0.969	-0.982	-0.996	-1.009	-1.021	-1.036	-1.050	-1.064	-1.078	-1.092	-1.108	-1.121	-1.135	-1.151	-1.166	-1.181	-1.198	-1.211	-1.228	-1.244	-1.259	-1.275	-1.291	-1.308	-1.324	-1.339	-1.355	-1.372	-1.388	-1.404	-1.420	-1.436	-1.452	-1.468	-1.482	-1.499	-1.514	-1.529	-1.544	-1.559	-1.574	-1.589	-1.602	-1.615	-1.629	-1.642	-1.656	-1.668	-1.680	-1.692	-1.702	-1.715	-1.725	-1.735	-1.745	-1.754	-1.762	-1.771	-1.780	-1.788	-1.795	-1.801	-1.809	-1.814	-1.820	-1.826	-1.831	-1.836	-1.841	-1.845	-1.850	-1.854	-1.858	-1.861	-1.865	-1.869	-1.871	-1.875	-1.879	-1.882	-1.886	-1.891	-1.895	-1.900	-1.904	-1.909	-1.914	-1.919	-1.924	-1.930	-1.935	-1.942	-1.950	-1.956	-1.964	-1.974	-1.981	-1.991	-2.000	-2.010	-2.020	-2.030	-2.042	-2.054	-2.065	-2.078	-2.090	-2.102	-2.116	-2.129	-2.142	-2.155	-2.169	-2.182	-2.198	-2.211	-2.225	-2.238	-2.252	-2.265	-2.279	-2.291	-2.304	-2.315	-2.328	-2.338	-2.350	-2.360	-2.370	-2.380	-2.389	-2.398	-2.404	-2.412	-2.419	-2.424	-2.430	-2.434	-2.439	-2.441	-2.444	-2.445	-2.446	-2.446	-2.446	-2.445	-2.445	-2.442	-2.440	-2.438	-2.432	-2.429	-2.425	-2.420	-2.414	-2.408	-2.401	-2.395	-2.388	-2.381	-2.374	-2.365	-2.358	-2.349	-2.341	-2.332	-2.324	-2.315	-2.308	-2.299	-2.290	-2.281	-2.272	-2.264	-2.255	-2.248	-2.239	-2.231	-2.222	-2.215	-2.208	-2.200	-2.192	-2.185	-2.179	-2.171	-2.165	-2.156	-2.150	-2.144	-2.138	-2.130	-2.124	-2.118	-2.111	-2.105	-2.099	-2.091	-2.085	-2.079	-2.071	-2.065	-2.059	-2.051	-2.044	-2.036	-2.029	-2.021	-2.014	-2.005	-1.996	-1.988	-1.979	-1.970	-1.960	-1.950	-1.941	-1.930	-1.919	-1.909	-1.896	-1.885	-1.872	-1.861	-1.848	-1.835	-1.821	-1.808	-1.794	-1.779	-1.765	-1.750	-1.735	-1.720	-1.704	-1.688	-1.674	-1.656	-1.640	-1.624	-1.608	-1.591	-1.575	-1.558	-1.541	-1.524	-1.509	-1.491	-1.476	-1.459	-1.442	-1.426	-1.410	-1.394	-1.379	-1.362	-1.346	-1.331	-1.315	-1.300	-1.285	-1.270	-1.255	-1.241	-1.226	-1.212	-1.199	-1.185	-1.171	-1.159	-1.145	-1.132	-1.119	-1.105	-1.092	-1.079	-1.066	-1.054	-1.041	-1.028	-1.015	-1.002	-0.989	-0.976	-0.962	-0.949	-0.935	-0.921	-0.908	-0.894	-0.880	-0.866	-0.850	-0.836	-0.821	-0.808	-0.791	-0.776	-0.761	-0.746	-0.730	-0.714	-0.698	-0.681	-0.665	-0.649	-0.632	-0.616	-0.598	-0.581	-0.564	-0.548	-0.530	-0.514	-0.496	-0.480	-0.461	-0.445	-0.428	-0.411	-0.395	-0.379	-0.361	-0.346	-0.329	-0.314	-0.298	-0.282	-0.266	-0.251	-0.238	-0.222	-0.208	-0.194	-0.181	-0.166	-0.154	-0.141	-0.129	-0.116	-0.105	-0.092	-0.081	-0.071	-0.060	-0.049	-0.039	-0.029	-0.020	-0.010	-0.001	0.008	0.016	0.025	0.032	0.040	0.048	0.055	0.061	0.069	0.075	0.081	0.088	0.092	0.099	0.104	0.110	0.115	0.120	0.124	0.130	0.134	0.138	0.142	0.146	0.150	0.154	0.156	0.161	0.164	0.168	0.170	0.171	0.175	0.178	0.179	0.182	0.184	0.185	0.188	0.189	0.191	0.191	0.192	0.194	0.194	0.195	0.195	0.195	0.194	0.194	0.194	0.192	0.190	0.189	0.188	0.184	0.181	0.179	0.175	0.171	0.168	0.162	0.158	0.152	0.146	0.140	0.134	0.128	0.120	0.112	0.104	0.096	0.086	0.078	0.068	0.056	0.045	0.034	0.022	0.010	-0.002	-0.016	-0.029	-0.042	-0.056	-0.070	-0.085	-0.100	-0.115	-0.130	-0.146	-0.162	-0.178	-0.195	-0.211	-0.228	-0.245	-0.261	-0.278	-0.295	-0.312	-0.329	-0.345	-0.361	-0.378	-0.394	-0.410	-0.426	-0.442	-0.458	-0.474	-0.488	-0.502	-0.518	-0.531	-0.545	-0.558	-0.571	-0.584	-0.595	-0.608	-0.618	-0.629	-0.639	-0.649	-0.658	-0.666	-0.675	-0.681	-0.689	-0.695	-0.702	-0.706	-0.712	-0.718	-0.722	-0.725	-0.729	-0.731	-0.732	-0.735	-0.738	-0.739	-0.739	-0.739	-0.739	-0.738	-0.738	-0.736	-0.735	-0.734	-0.731	-0.729	-0.728	-0.724	-0.721	-0.719	-0.716	-0.712	-0.709	-0.706	-0.702	-0.700	-0.696	-0.694	-0.691	-0.688	-0.685	-0.682	-0.680	-0.678	-0.676	-0.675	-0.674	-0.674	-0.672	-0.672	-0.671	-0.672	-0.674	-0.675	-0.678	-0.680	-0.682	-0.686	-0.690	-0.694	-0.698	-0.704	-0.709	-0.716	-0.722	-0.729	-0.738	-0.746	-0.754	-0.764	-0.772	-0.782	-0.792	-0.804	-0.814	-0.825	-0.836	-0.848	-0.860	-0.871	-0.884	-0.894	-0.906	-0.919	-0.930	-0.942	-0.954	-0.966	-0.978	-0.989	-1.000	-1.010	-1.021	-1.030	-1.041	-1.050	-1.059	-1.068	-1.075	-1.084	-1.091	-1.099	-1.105	-1.110	-1.116	-1.121	-1.126	-1.130	-1.134	-1.138	-1.139	-1.142	-1.145	-1.148	-1.149	-1.149	-1.150	-1.151	-1.152	-1.152	-1.154	-1.154	-1.155	-1.154	-1.155	-1.156	-1.158	-1.159	-1.160	-1.161	-1.164	-1.168	-1.169	-1.172	-1.176	-1.180	-1.185	-1.190	-1.198	-1.204	-1.210	-1.219	-1.228	-1.236	-1.246	-1.256	-1.269	-1.280	-1.292	-1.306	-1.320	-1.335	-1.349	-1.365	-1.382	-1.399	-1.416	-1.435	-1.452	-1.472	-1.491	-1.511	-1.531	-1.551	-1.572	-1.592	-1.614	-1.636	-1.656	-1.678	-1.700	-1.720	-1.741	-1.762	-1.782	-1.804	-1.824	-1.844	-1.862	-1.881	-1.900	-1.920	-1.938	-1.954	-1.970	-1.986	-2.002	-2.016	-2.031	-2.044	-2.056	-2.070	-2.081	-2.092	-2.102	-2.111	-2.120	-2.129	-2.136	-2.142	-2.150	-2.155	-2.160	-2.164	-2.169	-2.171	-2.174	-2.176	-2.176	-2.178	-2.178	-2.179	-2.179	-2.178	-2.178	-2.176	-2.174	-2.172	-2.170	-2.168	-2.168	-2.165	-2.162	-2.160	-2.158	-2.158	-2.155	-2.152	-2.152	-2.150	-2.150	-2.149	-2.149	-2.149	-2.149	-2.149	-2.150	-2.151	-2.152	-2.156	-2.158	-2.161	-2.164	-2.169	-2.174	-2.179	-2.184	-2.189	-2.195	-2.201	-2.208	-2.215	-2.221	-2.229	-2.238	-2.245	-2.252	-2.261	-2.269	-2.279	-2.286	-2.295	-2.305	-2.312	-2.321	-2.328	-2.336	-2.342	-2.351	-2.358	-2.365	-2.370	-2.376	-2.381	-2.386	-2.389	-2.392	-2.395	-2.399	-2.400	-2.401	-2.400	-2.400	-2.399	-2.399	-2.396	-2.392	-2.389	-2.385	-2.379	-2.375	-2.369	-2.361	-2.355	-2.346	-2.338	-2.329	-2.319	-2.310	-2.300	-2.290	-2.279	-2.269	-2.258	-2.248	-2.236	-2.225	-2.214	-2.202	-2.192	-2.180	-2.170	-2.160	-2.150	-2.140	-2.130	-2.122	-2.114	-2.106	-2.099	-2.091	-2.085	-2.079	-2.074	-2.070	-2.066	-2.062	-2.061	-2.059	-2.058	-2.058	-2.059	-2.060	-2.061	-2.064	-2.066	-2.070	-2.075	-2.080	-2.085	-2.091	-2.098	-2.105	-2.112	-2.121	-2.129	-2.138	-2.146	-2.155	-2.165	-2.174	-2.182	-2.192	-2.201	-2.211	-2.220	-2.229	-2.238	-2.246	-2.254	-2.260	-2.268	-2.274	-2.280	-2.286	-2.290	-2.295	-2.299	-2.301	-2.304	-2.306	-2.306	-2.305	-2.305	-2.302	-2.299	-2.295	-2.290	-2.285	-2.278	-2.270	-2.262	-2.254	-2.244	-2.232	-2.220	-2.209	-2.195	-2.181	-2.166	-2.151	-2.135	-2.118	-2.101	-2.084	-2.065	-2.047	-2.029	-2.010	-1.990	-1.971	-1.951	-1.931	-1.912	-1.892	-1.874	-1.854	-1.835	-1.815	-1.798	-1.779	-1.760	-1.741	-1.724	-1.708	-1.691	-1.675	-1.660	-1.645	-1.631	-1.616	-1.604	-1.591	-1.581	-1.570	-1.560	-1.550	-1.540	-1.532	-1.525	-1.518	-1.511	-1.506	-1.501	-1.496	-1.494	-1.489	-1.486	-1.484	-1.482	-1.480	-1.479	-1.478	-1.478	-1.476	-1.476	-1.478	-1.478	-1.476	-1.478	-1.479	-1.478	-1.478	-1.479	-1.479	-1.479	-1.479	-1.479	-1.478	-1.478	-1.475	-1.475	-1.472	-1.470	-1.470	-1.466	-1.464	-1.461	-1.456	-1.454	-1.449	-1.445	-1.440	-1.434	-1.429	-1.422	-1.416	-1.410	-1.402	-1.395	-1.388	-1.379	-1.370	-1.362	-1.352	-1.344	-1.332	-1.324	-1.314	-1.304	-1.294	-1.282	-1.272	-1.261	-1.250	-1.238	-1.228	-1.215	-1.204	-1.192	-1.181	-1.170	-1.158	-1.146	-1.135	-1.124	-1.110	-1.099	-1.088	-1.076	-1.065	-1.052	-1.041	-1.030	-1.019	-1.008	-0.996	-0.986	-0.976	-0.966	-0.956	-0.946	-0.936	-0.928	-0.919	-0.911	-0.902	-0.895	-0.889	-0.882	-0.875	-0.870	-0.865	-0.861	-0.856	-0.852	-0.849	-0.848	-0.845	-0.844	-0.844	-0.844	-0.845	-0.846	-0.848	-0.851	-0.854	-0.859	-0.865	-0.870	-0.878	-0.885	-0.892	-0.901	-0.910	-0.920	-0.931	-0.942	-0.954	-0.966	-0.980	-0.994	-1.008	-1.021	-1.036	-1.051	-1.066	-1.081	-1.098	-1.112	-1.129	-1.145	-1.161	-1.176	-1.192	-1.208	-1.222	-1.236	-1.250	-1.265	-1.278	-1.290	-1.302	-1.314	-1.324	-1.334	-1.342	-1.350	-1.359	-1.364	-1.369	-1.374	-1.378	-1.379	-1.380	-1.381	-1.381	-1.380	-1.376	-1.372	-1.368	-1.362	-1.356	-1.349	-1.341	-1.331	-1.322	-1.312	-1.301	-1.290	-1.278	-1.265	-1.254	-1.240	-1.226	-1.212	-1.200	-1.186	-1.172	-1.160	-1.148	-1.135	-1.122	-1.110	-1.100	-1.090	-1.079	-1.071	-1.062	-1.055	-1.049	-1.042	-1.038	-1.034	-1.031	-1.030	-1.030	-1.031	-1.032	-1.035	-1.039	-1.044	-1.050	-1.058	-1.065	-1.075	-1.085	-1.098	-1.110	-1.122	-1.138	-1.152	-1.169	-1.185	-1.202	-1.221	-1.239	-1.259	-1.279	-1.299	-1.319	-1.339	-1.360	-1.382	-1.404	-1.424	-1.445	-1.468	-1.488	-1.510	-1.530	-1.550	-1.571	-1.591	-1.611	-1.631	-1.650	-1.668	-1.686	-1.704	-1.720	-1.738	-1.754	-1.768	-1.782	-1.796	-1.810	-1.822	-1.834	-1.844	-1.855	-1.865	-1.874	-1.881	-1.889	-1.895	-1.901	-1.906	-1.911	-1.915	-1.918	-1.921	-1.922	-1.922	-1.924	-1.922	-1.922	-1.921	-1.918	-1.915	-1.912	-1.909	-1.904	-1.899	-1.892	-1.886	-1.880	-1.874	-1.866	-1.859	-1.851	-1.842	-1.834	-1.825	-1.816	-1.806	-1.798	-1.788	-1.779	-1.768	-1.758	-1.749	-1.738	-1.729	-1.719	-1.709	-1.700	-1.691	-1.681	-1.672	-1.664	-1.655	-1.646	-1.639	-1.631	-1.624	-1.616	-1.609	-1.602	-1.598	-1.591	-1.586	-1.581	-1.576	-1.572	-1.569	-1.566	-1.562	-1.560	-1.559	-1.556	-1.555	-1.555	-1.554	-1.552	-1.552	-1.552	-1.554	-1.554	-1.555	-1.556	-1.558	-1.558	-1.560	-1.562	-1.564	-1.564	-1.566	-1.568	-1.569	-1.571	-1.572	-1.574	-1.575	-1.576	-1.576	-1.578	-1.579	-1.578	-1.579	-1.578	-1.578	-1.576	-1.575	-1.574	-1.571	-1.570	-1.566	-1.564	-1.560	-1.556	-1.552	-1.548	-1.542	-1.539	-1.532	-1.528	-1.521	-1.515	-1.509	-1.501	-1.494	-1.485	-1.476	-1.468	-1.459	-1.451	-1.442	-1.432	-1.422	-1.414	-1.402	-1.392	-1.382	-1.371	-1.361	-1.351	-1.341	-1.329	-1.319	-1.309	-1.298	-1.288	-1.276	-1.266	-1.256	-1.246	-1.235	-1.225	-1.216	-1.206	-1.196	-1.188	-1.179	-1.171	-1.162	-1.154	-1.148	-1.140	-1.134	-1.126	-1.120	-1.115	-1.110	-1.105	-1.101	-1.098	-1.094	-1.091	-1.089	-1.086	-1.085	-1.084	-1.084	-1.084	-1.085	-1.085	-1.088	-1.090	-1.094	-1.096	-1.100	-1.105	-1.110	-1.115	-1.121	-1.128	-1.134	-1.141	-1.149	-1.158	-1.168	-1.176	-1.186	-1.196	-1.205	-1.216	-1.229	-1.239	-1.250	-1.264	-1.275	-1.288	-1.301	-1.314	-1.328	-1.340	-1.354	-1.368	-1.380	-1.394	-1.408	-1.421	-1.435	-1.450	-1.461	-1.475	-1.488	-1.501	-1.514	-1.526	-1.538	-1.550	-1.561	-1.571	-1.582	-1.592	-1.602	-1.610	-1.620	-1.628	-1.634	-1.640	-1.645	-1.650	-1.655	-1.659	-1.661	-1.662	-1.665	-1.665	-1.665	-1.664	-1.661	-1.659	-1.656	-1.650	-1.646	-1.640	-1.634	-1.626	-1.619	-1.610	-1.601	-1.591	-1.581	-1.570	-1.559	-1.546	-1.532	-1.520	-1.508	-1.492	-1.479	-1.465	-1.450	-1.435	-1.420	-1.405	-1.390	-1.375	-1.359	-1.344	-1.329	-1.314	-1.299	-1.284	-1.270	-1.255	-1.241	-1.228	-1.212	-1.200	-1.186	-1.172	-1.160	-1.148	-1.136	-1.124	-1.112	-1.101	-1.090	-1.080	-1.069	-1.060	-1.049	-1.040	-1.031	-1.021	-1.014	-1.005	-0.998	-0.990	-0.982	-0.975	-0.969	-0.962	-0.955	-0.950	-0.944	-0.939	-0.934	-0.929	-0.922	-0.919	-0.915	-0.910	-0.906	-0.904	-0.900	-0.898	-0.894	-0.891	-0.890	-0.888	-0.885	-0.884	-0.882	-0.881	-0.880	-0.880	-0.879	-0.878	-0.878	-0.878	-0.878	-0.878	-0.878	-0.879	-0.879	-0.880	-0.880	-0.880	-0.881	-0.881	-0.882	-0.882	-0.882	-0.884	-0.884	-0.884	-0.882	-0.882	-0.882	-0.882	-0.881	-0.881	-0.879	-0.878	-0.876	-0.874	-0.872	-0.870	-0.868	-0.865	-0.861	-0.859	-0.855	-0.850	-0.846	-0.841	-0.839	-0.834	-0.830	-0.824	-0.820	-0.815	-0.811	-0.806	-0.801	-0.798	-0.791	-0.788	-0.782	-0.778	-0.774	-0.769	-0.765	-0.761	-0.756	-0.754	-0.749	-0.746	-0.742	-0.741	-0.738	-0.735	-0.734	-0.730	-0.729	-0.728	-0.726	-0.725	-0.724	-0.724	-0.722	-0.721	-0.719	-0.719	-0.718	-0.716	-0.716	-0.715	-0.712	-0.711	-0.710	-0.708	-0.706	-0.704	-0.700	-0.698	-0.694	-0.689	-0.685	-0.679	-0.674	-0.668	-0.661	-0.652	-0.645	-0.636	-0.628	-0.618	-0.608	-0.596	-0.585	-0.572	-0.560	-0.548	-0.534	-0.518	-0.504	-0.488	-0.471	-0.455	-0.436	-0.419	-0.400	-0.382	-0.364	-0.344	-0.324	-0.304	-0.284	-0.262	-0.241	-0.220	-0.199	-0.176	-0.156	-0.134	-0.111	-0.090	-0.066	-0.045	-0.022	-0.001	0.021	0.042	0.064	0.085	0.106	0.126	0.148	0.169	0.189	0.208	0.228	0.246	0.265	0.284	0.301	0.320	0.336	0.354	0.370	0.385	0.400	0.415	0.429	0.442	0.455	0.468	0.479	0.490	0.500	0.509	0.519	0.526	0.534	0.540	0.548	0.552	0.558	0.561	0.564	0.568	0.569	0.570	0.571	0.571	0.569	0.569	0.566	0.564	0.560	0.556	0.551	0.548	0.542	0.536	0.530	0.524	0.516	0.509	0.501	0.494	0.485	0.476	0.468	0.460	0.451	0.442	0.434	0.425	0.416	0.409	0.400	0.391	0.382	0.375	0.369	0.361	0.355	0.349	0.342	0.336	0.331	0.326	0.322	0.320	0.315	0.312	0.310	0.309	0.308	0.306	0.306	0.305	0.308	0.308	0.309	0.311	0.314	0.315	0.319	0.322	0.325	0.329	0.334	0.338	0.342	0.346	0.351	0.358	0.361	0.368	0.371	0.376	0.381	0.385	0.390	0.395	0.399	0.402	0.406	0.409	0.410	0.412	0.414	0.416	0.416	0.415	0.415	0.412	0.411	0.408	0.404	0.399	0.394	0.388	0.381	0.374	0.365	0.355	0.346	0.335	0.324	0.311	0.299	0.284	0.269	0.254	0.239	0.222	0.205	0.188	0.169	0.150	0.131	0.111	0.090	0.069	0.049	0.026	0.005	-0.018	-0.040	-0.061	-0.084	-0.106	-0.129	-0.150	-0.174	-0.195	-0.218	-0.239	-0.261	-0.281	-0.302	-0.322	-0.342	-0.361	-0.380	-0.399	-0.415	-0.432	-0.449	-0.465	-0.480	-0.495	-0.507	-0.521	-0.534	-0.545	-0.556	-0.566	-0.576	-0.585	-0.592	-0.600	-0.608	-0.615	-0.620	-0.625	-0.629	-0.632	-0.636	-0.640	-0.642	-0.644	-0.645	-0.646	-0.649	-0.649	-0.650	-0.651	-0.650	-0.651	-0.652	-0.652	-0.654	-0.652	-0.655	-0.655	-0.656	-0.656	-0.659	-0.660	-0.662	-0.665	-0.668	-0.671	-0.674	-0.679	-0.682	-0.686	-0.692	-0.698	-0.704	-0.711	-0.716	-0.725	-0.732	-0.740	-0.749	-0.758	-0.768	-0.776	-0.786	-0.795	-0.805	-0.816	-0.826	-0.836	-0.848	-0.858	-0.869	-0.879	-0.889	-0.899	-0.908	-0.918	-0.926	-0.936	-0.944	-0.952	-0.960	-0.968	-0.974	-0.979	-0.985	-0.990	-0.992	-0.996	-0.998	-0.999	-0.999	-0.999	-0.998	-0.995	-0.992	-0.989	-0.984	-0.978	-0.971	-0.964	-0.956	-0.948	-0.936	-0.926	-0.914	-0.901	-0.889	-0.875	-0.861	-0.845	-0.830	-0.814	-0.798	-0.780	-0.762	-0.745	-0.726	-0.708	-0.688	-0.670	-0.650	-0.631	-0.611	-0.591	-0.572	-0.554	-0.535	-0.516	-0.498	-0.480	-0.462	-0.444	-0.428	-0.411	-0.395	-0.379	-0.364	-0.350	-0.336	-0.324	-0.310	-0.299	-0.286	-0.276	-0.266	-0.258	-0.248	-0.240	-0.232	-0.225	-0.219	-0.214	-0.208	-0.202	-0.199	-0.194	-0.191	-0.188	-0.185	-0.182	-0.180	-0.180	-0.179	-0.176	-0.176	-0.176	-0.175	-0.175	-0.175	-0.174	-0.172	-0.172	-0.171	-0.171	-0.170	-0.169	-0.166	-0.165	-0.164	-0.161	-0.158	-0.156	-0.152	-0.149	-0.144	-0.139	-0.134	-0.128	-0.121	-0.115	-0.108	-0.100	-0.091	-0.082	-0.072	-0.061	-0.051	-0.039	-0.028	-0.014	-0.001	0.012	0.028	0.044	0.060	0.075	0.092	0.110	0.128	0.146	0.165	0.185	0.205	0.225	0.245	0.265	0.288	0.309	0.330	0.352	0.375	0.398	0.420	0.442	0.465	0.486	0.510	0.531	0.554	0.575	0.598	0.619	0.640	0.660	0.680	0.700	0.719	0.736	0.755	0.772	0.788	0.804	0.818	0.832	0.845	0.859	0.870	0.881	0.891	0.900	0.908	0.915	0.921	0.928	0.931	0.936	0.939	0.941	0.941	0.942	0.944	0.941	0.941	0.940	0.936	0.934	0.930	0.926	0.922	0.919	0.912	0.909	0.905	0.899	0.894	0.889	0.885	0.881	0.878	0.874	0.870	0.868	0.865	0.864	0.862	0.861	0.862	0.862	0.865	0.866	0.869	0.872	0.876	0.882	0.888	0.895	0.901	0.910	0.919	0.928	0.939	0.949	0.961	0.972	0.985	0.999	1.012	1.026	1.040	1.054	1.069	1.084	1.099	1.112	1.129	1.144	1.159	1.172	1.188	1.202	1.216	1.229	1.242	1.255	1.266	1.279	1.290	1.300	1.309	1.319	1.326	1.334	1.340	1.346	1.351	1.355	1.359	1.361	1.362	1.364	1.364	1.362	1.360	1.358	1.355	1.351	1.346	1.341	1.335	1.329	1.321	1.312	1.304	1.295	1.285	1.275	1.264	1.254	1.242	1.230	1.218	1.205	1.194	1.180	1.168	1.154	1.141	1.128	1.114	1.100	1.088	1.074	1.060	1.048	1.035	1.021	1.008	0.995	0.981	0.970	0.958	0.945	0.934	0.921	0.910	0.898	0.886	0.875	0.864	0.854	0.841	0.831	0.821	0.810	0.800	0.790	0.781	0.770	0.761	0.750	0.740	0.731	0.721	0.711	0.702	0.692	0.684	0.674	0.665	0.656	0.646	0.638	0.628	0.619	0.609	0.599	0.590	0.580	0.571	0.561	0.551	0.542	0.531	0.522	0.514	0.504	0.495	0.485	0.476	0.468	0.458	0.449	0.441	0.432	0.422	0.415	0.408	0.399	0.391	0.384	0.376	0.369	0.362	0.355	0.349	0.344	0.338	0.331	0.328	0.322	0.318	0.314	0.309	0.305	0.300	0.298	0.294	0.290	0.286	0.284	0.280	0.278	0.274	0.271	0.268	0.265	0.261	0.259	0.254	0.251	0.246	0.244	0.240	0.235	0.230	0.226	0.220	0.215	0.209	0.204	0.198	0.191	0.184	0.176	0.169	0.162	0.152	0.145	0.138	0.128	0.120	0.111	0.101	0.092	0.084	0.074	0.065	0.055	0.046	0.038	0.029	0.019	0.010	0.002	-0.006	-0.012	-0.020	-0.028	-0.032	-0.039	-0.044	-0.049	-0.052	-0.055	-0.058	-0.060	-0.061	-0.061	-0.061	-0.061	-0.059	-0.056	-0.054	-0.050	-0.045	-0.040	-0.035	-0.029	-0.021	-0.014	-0.005	0.002	0.011	0.021	0.030	0.041	0.051	0.062	0.074	0.085	0.095	0.106	0.118	0.129	0.139	0.149	0.159	0.169	0.178	0.186	0.194	0.201	0.209	0.215	0.221	0.226	0.229	0.234	0.236	0.238	0.239	0.239	0.238	0.235	0.234	0.230	0.226	0.221	0.216	0.209	0.202	0.194	0.185	0.175	0.165	0.155	0.142	0.130	0.119	0.105	0.092	0.078	0.065	0.051	0.038	0.024	0.009	-0.004	-0.019	-0.031	-0.045	-0.059	-0.071	-0.082	-0.095	-0.108	-0.118	-0.128	-0.138	-0.145	-0.152	-0.160	-0.168	-0.171	-0.176	-0.180	-0.182	-0.184	-0.186	-0.185	-0.184	-0.182	-0.179	-0.174	-0.170	-0.162	-0.156	-0.149	-0.140	-0.130	-0.120	-0.108	-0.095	-0.082	-0.069	-0.055	-0.039	-0.025	-0.009	0.009	0.026	0.042	0.061	0.079	0.098	0.118	0.135	0.154	0.174	0.192	0.211	0.229	0.249	0.268	0.286	0.304	0.321	0.339	0.356	0.374	0.389	0.405	0.420	0.435	0.450	0.462	0.478	0.490	0.501	0.512	0.522	0.532	0.541	0.550	0.558	0.565	0.571	0.576	0.582	0.586	0.591	0.595	0.598	0.600	0.601	0.602	0.602	0.602	0.602	0.600	0.599	0.598	0.595	0.591	0.589	0.585	0.581	0.578	0.572	0.568	0.562	0.558	0.552	0.546	0.540	0.535	0.529	0.522	0.516	0.510	0.504	0.499	0.491	0.485	0.480	0.474	0.468	0.461	0.456	0.451	0.445	0.440	0.434	0.430	0.425	0.421	0.418	0.412	0.410	0.409	0.405	0.402	0.401	0.400	0.400	0.399	0.400	0.400	0.401	0.402	0.405	0.408	0.410	0.414	0.419	0.424	0.429	0.435	0.442	0.450	0.458	0.466	0.476	0.486	0.496	0.509	0.520	0.532	0.546	0.560	0.575	0.589	0.605	0.620	0.638	0.655	0.672	0.690	0.708	0.725	0.744	0.764	0.782	0.801	0.820	0.840	0.859	0.879	0.898	0.916	0.935	0.952	0.971	0.989	1.006	1.024	1.039	1.056	1.072	1.086	1.100	1.114	1.128	1.140	1.151	1.164	1.174	1.182	1.191	1.199	1.205	1.212	1.218	1.222	1.226	1.229	1.232	1.235	1.235	1.235	1.235	1.235	1.234	1.231	1.230	1.226	1.225	1.221	1.218	1.212	1.209	1.204	1.200	1.195	1.190	1.185	1.180	1.176	1.171	1.168	1.161	1.158	1.154	1.150	1.145	1.142	1.139	1.135	1.134	1.130	1.129	1.126	1.125	1.124	1.122	1.122	1.122	1.121	1.122	1.122	1.122	1.122	1.124	1.125	1.126	1.126	1.128	1.129	1.130	1.131	1.131	1.131	1.132	1.132	1.134	1.134	1.132	1.132	1.131	1.129	1.128	1.125	1.124	1.120	1.116	1.112	1.108	1.102	1.098	1.091	1.085	1.079	1.071	1.062	1.054	1.044	1.035	1.025	1.014	1.002	0.990	0.979	0.965	0.952	0.939	0.924	0.910	0.895	0.881	0.865	0.849	0.832	0.816	0.799	0.782	0.764	0.746	0.729	0.711	0.692	0.674	0.656	0.638	0.619	0.601	0.582	0.564	0.546	0.529	0.511	0.494	0.476	0.460	0.444	0.428	0.411	0.396	0.381	0.366	0.352	0.339	0.326	0.314	0.304	0.292	0.282	0.274	0.266	0.259	0.252	0.248	0.244	0.240	0.238	0.235	0.235	0.236	0.239	0.241	0.245	0.251	0.258	0.265	0.274	0.284	0.295	0.308	0.321	0.335	0.350	0.366	0.385	0.402	0.422	0.444	0.465	0.488	0.511	0.535	0.560	0.585	0.611	0.639	0.665	0.694	0.721	0.750	0.780	0.809	0.838	0.868	0.896	0.925	0.954	0.982	1.011	1.039	1.066	1.094	1.120	1.146	1.171	1.196	1.220	1.242	1.265	1.285	1.306	1.324	1.342	1.359	1.374	1.389	1.402	1.414	1.425	1.435	1.442	1.450	1.456	1.461	1.464	1.466	1.468	1.468	1.466	1.464	1.460	1.458	1.452	1.445	1.439	1.430	1.422	1.411	1.402	1.391	1.380	1.369	1.356	1.344	1.332	1.318	1.305	1.292	1.279	1.266	1.252	1.239	1.226	1.214	1.201	1.189	1.176	1.165	1.154	1.142	1.134	1.124	1.115	1.108	1.099	1.091	1.086	1.080	1.075	1.071	1.066	1.065	1.062	1.061	1.060	1.061	1.061	1.062	1.065	1.068	1.070	1.074	1.079	1.084	1.089	1.095	1.102	1.109	1.116	1.124	1.131	1.140	1.149	1.156	1.166	1.175	1.184	1.192	1.202	1.211	1.221	1.230	1.240	1.248	1.258	1.265	1.275	1.282	1.291	1.298	1.305	1.312	1.319	1.325	1.329	1.335	1.340	1.344	1.346	1.350	1.352	1.355	1.355	1.356	1.356	1.356	1.355	1.352	1.350	1.348	1.342	1.339	1.334	1.329	1.324	1.315	1.309	1.301	1.292	1.284	1.275	1.266	1.256	1.246	1.235	1.225	1.214	1.202	1.192	1.181	1.169	1.158	1.146	1.135	1.124	1.112	1.102	1.091	1.081	1.071	1.061	1.052	1.045	1.038	1.030	1.022	1.018	1.011	1.006	1.002	0.999	0.996	0.995	0.992	0.992	0.994	0.995	0.996	1.000	1.002	1.006	1.012	1.019	1.024	1.031	1.039	1.046	1.054	1.062	1.072	1.081	1.091	1.101	1.112	1.122	1.134	1.144	1.155	1.165	1.176	1.186	1.196	1.206	1.215	1.225	1.232	1.241	1.249	1.256	1.262	1.268	1.272	1.278	1.281	1.282	1.285	1.286	1.286	1.286	1.285	1.284	1.281	1.278	1.272	1.268	1.262	1.256	1.249	1.241	1.234	1.224	1.214	1.205	1.195	1.184	1.172	1.161	1.150	1.139	1.126	1.114	1.102	1.090	1.079	1.068	1.055	1.045	1.034	1.024	1.014	1.004	0.995	0.985	0.976	0.970	0.962	0.956	0.951	0.945	0.941	0.938	0.935	0.932	0.931	0.931	0.930	0.932	0.934	0.936	0.940	0.944	0.948	0.954	0.960	0.968	0.974	0.982	0.992	1.000	1.011	1.021	1.032	1.045	1.056	1.069	1.081	1.095	1.108	1.121	1.135	1.149	1.162	1.178	1.191	1.205	1.220	1.234	1.248	1.261	1.274	1.288	1.300	1.312	1.326	1.338	1.348	1.359	1.370	1.379	1.389	1.398	1.406	1.412	1.420	1.426	1.432	1.436	1.440	1.444	1.448	1.449	1.451	1.452	1.451	1.451	1.450	1.448	1.445	1.442	1.439	1.435	1.430	1.424	1.419	1.412	1.405	1.398	1.391	1.382	1.376	1.369	1.360	1.352	1.345	1.335	1.328	1.320	1.312	1.306	1.299	1.292	1.286	1.281	1.276	1.272	1.268	1.265	1.264	1.261	1.260	1.259	1.260	1.260	1.264	1.266	1.270	1.274	1.280	1.286	1.292	1.300	1.308	1.316	1.328	1.338	1.349	1.361	1.372	1.385	1.400	1.412	1.428	1.441	1.458	1.471	1.488	1.501	1.518	1.532	1.548	1.562	1.579	1.594	1.608	1.621	1.636	1.649	1.661	1.674	1.685	1.696	1.708	1.716	1.725	1.732	1.740	1.746	1.751	1.756	1.760	1.762	1.765	1.766	1.766	1.765	1.764	1.760	1.758	1.754	1.748	1.741	1.735	1.726	1.719	1.709	1.699	1.689	1.678	1.666	1.654	1.640	1.628	1.615	1.600	1.586	1.572	1.559	1.544	1.529	1.514	1.499	1.484	1.470	1.455	1.441	1.426	1.412	1.400	1.386	1.374	1.361	1.349	1.338	1.328	1.318	1.308	1.298	1.289	1.281	1.274	1.266	1.260	1.255	1.251	1.246	1.242	1.239	1.238	1.236	1.235	1.234	1.235	1.236	1.238	1.240	1.242	1.245	1.249	1.254	1.259	1.262	1.269	1.274	1.281	1.288	1.294	1.301	1.309	1.316	1.324	1.331	1.340	1.349	1.356	1.364	1.371	1.380	1.388	1.396	1.404	1.411	1.419	1.425	1.432	1.439	1.446	1.451	1.458	1.462	1.468	1.472	1.478	1.481	1.486	1.488	1.491	1.494	1.498	1.498	1.500	1.501	1.501	1.501	1.500	1.500	1.499	1.496	1.495	1.492	1.489	1.486	1.482	1.479	1.474	1.469	1.464	1.458	1.452	1.446	1.440	1.432	1.426	1.420	100.000	5.000	2.000	1.000	2.000	0.000	0.000	0.000	0.000	0.000	0.000	0.000	0.000	0.000	0.000	0.000	0.000	0.000	-0.430	-0.440	-0.452	-0.462	-0.474	-0.486	-0.498	-0.509	-0.521	-0.534	-0.545	-0.555	-0.566	-0.578	-0.586	-0.598	-0.606	-0.616	-0.624	-0.632	-0.641	-0.648	-0.654	-0.660	-0.665	-0.670	-0.674	-0.678	-0.680	-0.681	-0.681	-0.681	-0.680	-0.678	-0.674	-0.671	-0.666	-0.660	-0.654	-0.646	-0.638	-0.628	-0.618	-0.606	-0.594	-0.581	-0.569	-0.555	-0.540	-0.524	-0.509	-0.492	-0.476	-0.459	-0.441	-0.422	-0.406	-0.386	-0.369	-0.350	-0.331	-0.312	-0.295	-0.276	-0.259	-0.240	-0.222	-0.206	-0.190	-0.174	-0.158	-0.142	-0.129	-0.115	-0.102	-0.090	-0.078	-0.068	-0.058	-0.048	-0.041	-0.032	-0.026	-0.021	-0.016	-0.011	-0.009	-0.006	-0.006	-0.005	-0.006	-0.006	-0.009	-0.010	-0.014	-0.018	-0.021	-0.026	-0.032	-0.039	-0.045	-0.051	-0.059	-0.068	-0.075	-0.084	-0.091	-0.100	-0.109	-0.119	-0.128	-0.136	-0.145	-0.154	-0.162	-0.170	-0.179	-0.188	-0.195	-0.201	-0.209	-0.215	-0.222	-0.229	-0.234	-0.239	-0.244	-0.249	-0.251	-0.256	-0.259	-0.261	-0.264	-0.265	-0.266	-0.266	-0.266	-0.268	-0.266	-0.265	-0.264	-0.262	-0.260	-0.258	-0.254	-0.251	-0.248	-0.245	-0.241	-0.236	-0.232	-0.228	-0.224	-0.220	-0.215	-0.210	-0.206	-0.202	-0.198	-0.194	-0.191	-0.188	-0.184	-0.181	-0.178	-0.175	-0.174	-0.172	-0.171	-0.171	-0.171	-0.171	-0.174	-0.175	-0.178	-0.180	-0.184	-0.188	-0.192	-0.198	-0.205	-0.212	-0.220	-0.229	-0.238	-0.248	-0.258	-0.270	-0.282	-0.296	-0.309	-0.322	-0.339	-0.352	-0.369	-0.386	-0.402	-0.420	-0.439	-0.456	-0.474	-0.494	-0.512	-0.532	-0.551	-0.571	-0.590	-0.610	-0.630	-0.649	-0.668	-0.686	-0.705	-0.724	-0.741	-0.758	-0.775	-0.790	-0.805	-0.819	-0.831	-0.844	-0.855	-0.865	-0.874	-0.882	-0.890	-0.895	-0.900	-0.904	-0.905	-0.905	-0.904	-0.901	-0.898	-0.891	-0.885	-0.878	-0.868	-0.856	-0.842	-0.829	-0.812	-0.795	-0.778	-0.758	-0.736	-0.714	-0.690	-0.665	-0.639	-0.611	-0.584	-0.554	-0.524	-0.492	-0.460	-0.428	-0.394	-0.361	-0.326	-0.291	-0.258	-0.222	-0.188	-0.152	-0.118	-0.082	-0.048	-0.014	0.020	0.052	0.085	0.116	0.148	0.178	0.206	0.235	0.261	0.286	0.311	0.334	0.356	0.376	0.395	0.412	0.428	0.442	0.456	0.468	0.478	0.485	0.491	0.498	0.500	0.501	0.502	0.501	0.499	0.495	0.489	0.482	0.475	0.465	0.455	0.442	0.431	0.416	0.401	0.386	0.370	0.354	0.335	0.318	0.298	0.280	0.260	0.240	0.221	0.200	0.181	0.161	0.141	0.121	0.102	0.084	0.066	0.049	0.030	0.014	-0.001	-0.018	-0.032	-0.046	-0.060	-0.071	-0.082	-0.094	-0.104	-0.112	-0.121	-0.128	-0.132	-0.138	-0.141	-0.145	-0.148	-0.148	-0.149	-0.149	-0.146	-0.144	-0.141	-0.136	-0.132	-0.128	-0.121	-0.114	-0.106	-0.099	-0.090	-0.082	-0.072	-0.064	-0.054	-0.044	-0.032	-0.021	-0.012	-0.001	0.011	0.021	0.032	0.042	0.055	0.065	0.075	0.086	0.096	0.105	0.114	0.122	0.131	0.139	0.146	0.152	0.160	0.165	0.170	0.175	0.178	0.181	0.184	0.186	0.186	0.188	0.186	0.186	0.185	0.181	0.179	0.175	0.171	0.165	0.159	0.152	0.146	0.138	0.130	0.121	0.112	0.102	0.092	0.082	0.071	0.061	0.049	0.038	0.025	0.014	0.001	-0.011	-0.024	-0.035	-0.048	-0.059	-0.071	-0.082	-0.092	-0.104	-0.114	-0.124	-0.132	-0.142	-0.150	-0.156	-0.164	-0.170	-0.175	-0.180	-0.184	-0.186	-0.190	-0.190	-0.190	-0.190	-0.188	-0.186	-0.182	-0.178	-0.172	-0.166	-0.159	-0.151	-0.142	-0.132	-0.122	-0.111	-0.099	-0.086	-0.074	-0.060	-0.045	-0.030	-0.014	0.001	0.018	0.034	0.050	0.068	0.084	0.100	0.116	0.134	0.150	0.166	0.182	0.198	0.212	0.228	0.241	0.255	0.268	0.280	0.291	0.302	0.312	0.320	0.329	0.336	0.341	0.348	0.352	0.355	0.358	0.360	0.360	0.359	0.358	0.355	0.351	0.348	0.341	0.336	0.329	0.320	0.312	0.304	0.294	0.284	0.272	0.260	0.249	0.236	0.224	0.211	0.199	0.185	0.172	0.159	0.146	0.131	0.119	0.105	0.094	0.081	0.070	0.058	0.045	0.035	0.025	0.015	0.006	-0.002	-0.011	-0.018	-0.025	-0.031	-0.036	-0.040	-0.044	-0.048	-0.050	-0.051	-0.051	-0.051	-0.051	-0.050	-0.046	-0.044	-0.040	-0.035	-0.030	-0.025	-0.018	-0.010	-0.004	0.005	0.014	0.024	0.034	0.042	0.054	0.064	0.075	0.088	0.099	0.110	0.121	0.135	0.146	0.158	0.170	0.181	0.194	0.204	0.216	0.226	0.238	0.248	0.259	0.269	0.279	0.288	0.296	0.305	0.311	0.319	0.325	0.330	0.336	0.341	0.344	0.349	0.350	0.352	0.354	0.355	0.355	0.354	0.354	0.351	0.349	0.346	0.341	0.338	0.331	0.326	0.320	0.314	0.306	0.299	0.291	0.284	0.275	0.266	0.258	0.248	0.238	0.229	0.219	0.209	0.200	0.190	0.180	0.170	0.162	0.152	0.144	0.135	0.126	0.119	0.110	0.102	0.096	0.091	0.085	0.080	0.075	0.071	0.068	0.065	0.064	0.062	0.061	0.060	0.060	0.061	0.064	0.065	0.069	0.072	0.075	0.080	0.085	0.090	0.096	0.104	0.110	0.118	0.125	0.132	0.140	0.149	0.158	0.166	0.176	0.185	0.194	0.202	0.211	0.220	0.229	0.236	0.244	0.252	0.260	0.266	0.274	0.280	0.285	0.291	0.295	0.300	0.304	0.306	0.310	0.311	0.312	0.314	0.312	0.311	0.310	0.308	0.305	0.300	0.296	0.291	0.285	0.279	0.272	0.265	0.256	0.248	0.239	0.229	0.219	0.209	0.198	0.188	0.176	0.164	0.152	0.141	0.128	0.116	0.104	0.091	0.079	0.066	0.054	0.041	0.030	0.016	0.005	-0.006	-0.018	-0.028	-0.039	-0.049	-0.059	-0.068	-0.076	-0.085	-0.092	-0.100	-0.106	-0.112	-0.118	-0.124	-0.128	-0.130	-0.132	-0.135	-0.136	-0.138	-0.136	-0.136	-0.135	-0.132	-0.129	-0.125	-0.120	-0.116	-0.109	-0.104	-0.096	-0.089	-0.080	-0.071	-0.061	-0.051	-0.041	-0.029	-0.018	-0.008	0.006	0.020	0.032	0.046	0.060	0.075	0.089	0.104	0.119	0.132	0.146	0.161	0.176	0.191	0.206	0.220	0.234	0.248	0.261	0.274	0.286	0.298	0.310	0.320	0.330	0.341	0.350	0.358	0.365	0.372	0.379	0.382	0.388	0.390	0.394	0.394	0.396	0.396	0.394	0.392	0.389	0.385	0.380	0.374	0.369	0.361	0.354	0.344	0.336	0.325	0.315	0.304	0.291	0.280	0.266	0.252	0.240	0.226	0.214	0.199	0.184	0.170	0.156	0.142	0.130	0.115	0.104	0.090	0.078	0.066	0.056	0.045	0.035	0.026	0.018	0.010	0.002	-0.004	-0.009	-0.014	-0.016	-0.020	-0.020	-0.021	-0.020	-0.020	-0.018	-0.014	-0.010	-0.006	0.001	0.008	0.015	0.025	0.034	0.044	0.055	0.068	0.079	0.094	0.108	0.121	0.136	0.151	0.168	0.182	0.200	0.216	0.234	0.250	0.268	0.285	0.304	0.320	0.339	0.356	0.372	0.390	0.408	0.425	0.441	0.456	0.472	0.488	0.501	0.515	0.529	0.541	0.555	0.565	0.578	0.588	0.596	0.606	0.614	0.621	0.629	0.635	0.640	0.645	0.649	0.652	0.655	0.656	0.656	0.656	0.656	0.654	0.652	0.649	0.645	0.641	0.636	0.630	0.625	0.618	0.610	0.602	0.594	0.584	0.575	0.565	0.555	0.544	0.534	0.521	0.510	0.499	0.486	0.475	0.462	0.450	0.438	0.425	0.414	0.401	0.389	0.378	0.365	0.354	0.341	0.330	0.320	0.309	0.299	0.289	0.279	0.268	0.259	0.250	0.241	0.232	0.225	0.216	0.209	0.201	0.196	0.189	0.184	0.178	0.172	0.166	0.161	0.155	0.151	0.148	0.141	0.138	0.132	0.129	0.125	0.121	0.118	0.114	0.108	0.104	0.100	0.096	0.091	0.088	0.082	0.079	0.074	0.069	0.062	0.059	0.052	0.048	0.042	0.036	0.031	0.025	0.019	0.012	0.006	0.001	-0.006	-0.011	-0.019	-0.025	-0.031	-0.039	-0.044	-0.051	-0.056	-0.062	-0.069	-0.075	-0.081	-0.088	-0.092	-0.098	-0.104	-0.109	-0.114	-0.119	-0.124	-0.130	-0.135	-0.140	-0.144	-0.149	-0.152	-0.156	-0.160	-0.164	-0.169	-0.172	-0.176	-0.180	-0.184	-0.186	-0.190	-0.192	-0.198	-0.200	-0.204	-0.206	-0.210	-0.212	-0.215	-0.219	-0.222	-0.224	-0.229	-0.231	-0.232	-0.236	-0.239	-0.241	-0.244	-0.246	-0.248	-0.250	-0.252	-0.252	-0.255	-0.256	-0.258	-0.259	-0.258	-0.258	-0.258	-0.256	-0.255	-0.254	-0.250	-0.248	-0.244	-0.240	-0.236	-0.231	-0.225	-0.219	-0.211	-0.204	-0.196	-0.189	-0.180	-0.170	-0.160	-0.149	-0.139	-0.128	-0.115	-0.102	-0.090	-0.076	-0.062	-0.049	-0.034	-0.019	-0.004	0.011	0.026	0.042	0.058	0.072	0.088	0.102	0.119	0.132	0.148	0.162	0.176	0.191	0.204	0.218	0.229	0.241	0.254	0.265	0.276	0.286	0.296	0.305	0.314	0.322	0.330	0.338	0.345	0.350	0.356	0.361	0.366	0.370	0.374	0.378	0.380	0.384	0.386	0.389	0.390	0.391	0.394	0.395	0.398	0.399	0.401	0.402	0.405	0.406	0.409	0.411	0.415	0.416	0.421	0.424	0.428	0.432	0.436	0.442	0.448	0.454	0.460	0.466	0.474	0.481	0.489	0.496	0.505	0.515	0.524	0.534	0.544	0.554	0.562	0.574	0.584	0.594	0.605	0.616	0.626	0.636	0.646	0.656	0.666	0.675	0.685	0.692	0.701	0.709	0.715	0.721	0.728	0.731	0.735	0.738	0.740	0.740	0.740	0.739	0.736	0.734	0.730	0.725	0.719	0.711	0.701	0.690	0.680	0.668	0.654	0.639	0.622	0.605	0.586	0.568	0.546	0.524	0.500	0.478	0.452	0.426	0.400	0.371	0.344	0.314	0.285	0.255	0.224	0.192	0.161	0.129	0.098	0.065	0.034	0.000	-0.032	-0.065	-0.096	-0.129	-0.159	-0.191	-0.221	-0.251	-0.281	-0.310	-0.340	-0.368	-0.395	-0.420	-0.446	-0.471	-0.496	-0.518	-0.540	-0.561	-0.580	-0.599	-0.618	-0.634	-0.650	-0.665	-0.678	-0.690	-0.702	-0.714	-0.724	-0.731	-0.740	-0.746	-0.752	-0.758	-0.762	-0.766	-0.770	-0.771	-0.772	-0.774	-0.775	-0.774	-0.772	-0.772	-0.770	-0.768	-0.765	-0.762	-0.759	-0.756	-0.752	-0.749	-0.745	-0.740	-0.736	-0.731	-0.728	-0.722	-0.719	-0.715	-0.711	-0.708	-0.704	-0.699	-0.695	-0.691	-0.688	-0.685	-0.681	-0.679	-0.675	-0.674	-0.671	-0.669	-0.666	-0.665	-0.664	-0.661	-0.660	-0.659	-0.659	-0.658	-0.658	-0.658	-0.658	-0.660	-0.660	-0.661	-0.664	-0.665	-0.668	-0.669	-0.672	-0.675	-0.680	-0.682	-0.686	-0.690	-0.695	-0.700	-0.705	-0.710	-0.715	-0.721	-0.726	-0.734	-0.740	-0.746	-0.751	-0.759	-0.765	-0.771	-0.779	-0.786	-0.792	-0.799	-0.805	-0.810	-0.816	-0.822	-0.828	-0.831	-0.836	-0.840	-0.844	-0.848	-0.849	-0.851	-0.852	-0.854	-0.854	-0.852	-0.852	-0.850	-0.848	-0.844	-0.839	-0.834	-0.829	-0.822	-0.815	-0.808	-0.800	-0.791	-0.781	-0.771	-0.760	-0.749	-0.738	-0.725	-0.714	-0.700	-0.686	-0.672	-0.659	-0.644	-0.630	-0.615	-0.600	-0.585	-0.570	-0.555	-0.540	-0.525	-0.510	-0.495	-0.482	-0.468	-0.454	-0.439	-0.425	-0.411	-0.398	-0.385	-0.371	-0.359	-0.348	-0.335	-0.324	-0.312	-0.302	-0.291	-0.281	-0.272	-0.264	-0.255	-0.246	-0.239	-0.231	-0.222	-0.216	-0.210	-0.204	-0.199	-0.192	-0.188	-0.182	-0.180	-0.174	-0.170	-0.168	-0.165	-0.162	-0.160	-0.159	-0.158	-0.155	-0.155	-0.155	-0.155	-0.154	-0.155	-0.156	-0.158	-0.159	-0.161	-0.162	-0.165	-0.169	-0.171	-0.175	-0.178	-0.181	-0.185	-0.189	-0.192	-0.198	-0.201	-0.205	-0.210	-0.215	-0.219	-0.222	-0.226	-0.230	-0.232	-0.235	-0.238	-0.240	-0.242	-0.242	-0.244	-0.244	-0.242	-0.242	-0.240	-0.238	-0.235	-0.230	-0.226	-0.221	-0.214	-0.208	-0.200	-0.191	-0.181	-0.171	-0.160	-0.149	-0.136	-0.122	-0.109	-0.095	-0.080	-0.065	-0.049	-0.032	-0.016	0.001	0.018	0.036	0.054	0.071	0.088	0.105	0.122	0.139	0.155	0.170	0.186	0.201	0.215	0.229	0.242	0.254	0.266	0.276	0.286	0.295	0.302	0.310	0.315	0.319	0.322	0.326	0.328	0.328	0.326	0.325	0.322	0.320	0.315	0.311	0.305	0.300	0.291	0.284	0.276	0.266	0.258	0.248	0.236	0.226	0.215	0.206	0.195	0.184	0.172	0.162	0.152	0.141	0.132	0.122	0.114	0.105	0.098	0.090	0.082	0.078	0.071	0.068	0.062	0.060	0.056	0.055	0.054	0.054	0.055	0.056	0.060	0.062	0.066	0.070	0.075	0.081	0.088	0.094	0.102	0.111	0.120	0.129	0.139	0.149	0.159	0.169	0.180	0.191	0.201	0.212	0.222	0.234	0.244	0.255	0.264	0.275	0.285	0.292	0.302	0.311	0.319	0.326	0.332	0.339	0.345	0.349	0.354	0.356	0.359	0.360	0.361	0.361	0.361	0.360	0.358	0.355	0.351	0.346	0.342	0.335	0.329	0.322	0.315	0.306	0.299	0.289	0.279	0.270	0.259	0.249	0.238	0.228	0.216	0.205	0.194	0.182	0.172	0.161	0.150	0.140	0.129	0.119	0.109	0.100	0.090	0.082	0.072	0.065	0.058	0.051	0.044	0.038	0.032	0.028	0.022	0.020	0.016	0.014	0.011	0.010	0.010	0.009	0.010	0.010	0.011	0.012	0.015	0.018	0.021	0.024	0.028	0.032	0.036	0.041	0.046	0.051	0.058	0.062	0.070	0.075	0.082	0.089	0.096	0.104	0.111	0.118	0.125	0.132	0.141	0.149	0.156	0.165	0.174	0.181	0.190	0.199	0.208	0.216	0.225	0.234	0.244	0.252	0.262	0.272	0.281	0.292	0.302	0.311	0.321	0.332	0.342	0.352	0.362	0.374	0.384	0.394	0.402	0.414	0.424	0.432	0.442	0.451	0.460	0.470	0.478	0.486	0.494	0.501	0.509	0.516	0.522	0.529	0.535	0.539	0.544	0.548	0.550	0.554	0.555	0.556	0.556	0.556	0.555	0.554	0.551	0.549	0.545	0.540	0.535	0.530	0.524	0.516	0.510	0.502	0.494	0.485	0.476	0.468	0.458	0.448	0.438	0.429	0.418	0.408	0.398	0.386	0.376	0.366	0.355	0.346	0.336	0.328	0.318	0.310	0.302	0.295	0.288	0.282	0.276	0.271	0.268	0.264	0.261	0.260	0.258	0.258	0.259	0.260	0.261	0.265	0.269	0.272	0.279	0.285	0.291	0.300	0.309	0.318	0.326	0.336	0.348	0.359	0.370	0.382	0.395	0.408	0.421	0.434	0.448	0.461	0.474	0.489	0.501	0.514	0.526	0.539	0.551	0.562	0.575	0.586	0.595	0.605	0.614	0.621	0.629	0.635	0.640	0.645	0.648	0.650	0.651	0.651	0.650	0.648	0.644	0.640	0.635	0.626	0.619	0.609	0.599	0.586	0.575	0.560	0.545	0.529	0.512	0.494	0.475	0.455	0.435	0.414	0.391	0.369	0.345	0.322	0.298	0.272	0.248	0.222	0.198	0.172	0.146	0.121	0.095	0.070	0.046	0.021	-0.004	-0.028	-0.051	-0.074	-0.096	-0.119	-0.140	-0.160	-0.179	-0.199	-0.216	-0.234	-0.250	-0.265	-0.278	-0.290	-0.302	-0.312	-0.322	-0.331	-0.339	-0.344	-0.349	-0.354	-0.355	-0.356	-0.358	-0.356	-0.355	-0.352	-0.348	-0.342	-0.336	-0.329	-0.321	-0.314	-0.304	-0.294	-0.281	-0.269	-0.256	-0.241	-0.226	-0.211	-0.196	-0.180	-0.164	-0.146	-0.128	-0.110	-0.091	-0.074	-0.055	-0.036	-0.016	0.002	0.021	0.041	0.060	0.080	0.098	0.116	0.135	0.152	0.170	0.186	0.202	0.219	0.235	0.249	0.262	0.276	0.289	0.301	0.312	0.322	0.331	0.341	0.348	0.354	0.360	0.365	0.369	0.371	0.374	0.374	0.374	0.372	0.370	0.366	0.362	0.358	0.351	0.344	0.336	0.328	0.318	0.306	0.295	0.282	0.270	0.256	0.241	0.228	0.211	0.196	0.180	0.164	0.146	0.130	0.112	0.094	0.076	0.059	0.041	0.022	0.005	-0.012	-0.031	-0.049	-0.066	-0.084	-0.101	-0.119	-0.134	-0.151	-0.166	-0.184	-0.199	-0.212	-0.229	-0.242	-0.255	-0.269	-0.282	-0.294	-0.308	-0.319	-0.329	-0.340	-0.351	-0.362	-0.372	-0.381	-0.390	-0.399	-0.408	-0.416	-0.424	-0.431	-0.439	-0.446	-0.454	-0.460	-0.466	-0.474	-0.479	-0.485	-0.491	-0.496	-0.502	-0.507	-0.514	-0.519	-0.525	-0.530	-0.536	-0.540	-0.546	-0.551	-0.556	-0.561	-0.566	-0.571	-0.576	-0.581	-0.588	-0.591	-0.596	-0.602	-0.606	-0.612	-0.619	-0.624	-0.630	-0.635	-0.641	-0.646	-0.651	-0.658	-0.662	-0.670	-0.675	-0.682	-0.689	-0.696	-0.702	-0.709	-0.715	-0.724	-0.730	-0.738	-0.745	-0.751	-0.759	-0.766	-0.772	-0.781	-0.788	-0.796	-0.802	-0.810	-0.818	-0.824	-0.830	-0.838	-0.842	-0.850	-0.856	-0.862	-0.868	-0.872	-0.876	-0.881	-0.885	-0.890	-0.894	-0.896	-0.899	-0.900	-0.902	-0.904	-0.904	-0.905	-0.905	-0.904	-0.901	-0.899	-0.896	-0.894	-0.890	-0.884	-0.879	-0.874	-0.868	-0.860	-0.854	-0.846	-0.838	-0.829	-0.820	-0.810	-0.800	-0.789	-0.779	-0.768	-0.756	-0.744	-0.731	-0.720	-0.708	-0.695	-0.682	-0.670	-0.659	-0.645	-0.632	-0.620	-0.608	-0.595	-0.582	-0.571	-0.560	-0.548	-0.536	-0.525	-0.515	-0.505	-0.495	-0.486	-0.478	-0.469	-0.461	-0.452	-0.446	-0.440	-0.434	-0.428	-0.422	-0.419	-0.412	-0.409	-0.406	-0.402	-0.401	-0.399	-0.398	-0.396	-0.396	-0.395	-0.395	-0.396	-0.396	-0.399	-0.400	-0.401	-0.402	-0.405	-0.408	-0.410	-0.412	-0.416	-0.419	-0.421	-0.425	-0.429	-0.431	-0.435	-0.438	-0.441	-0.444	-0.448	-0.451	-0.454	-0.458	-0.460	-0.462	-0.466	-0.468	-0.470	-0.471	-0.472	-0.474	-0.475	-0.475	-0.476	-0.478	-0.476	-0.476	-0.476	-0.475	-0.472	-0.471	-0.470	-0.468	-0.465	-0.462	-0.458	-0.455	-0.451	-0.446	-0.442	-0.436	-0.431	-0.425	-0.420	-0.415	-0.408	-0.401	-0.394	-0.388	-0.379	-0.372	-0.364	-0.356	-0.348	-0.340	-0.332	-0.322	-0.315	-0.305	-0.298	-0.288	-0.279	-0.270	-0.262	-0.254	-0.245	-0.238	-0.230	-0.222	-0.215	-0.208	-0.201	-0.194	-0.189	-0.182	-0.178	-0.172	-0.166	-0.162	-0.159	-0.156	-0.154	-0.150	-0.150	-0.148	-0.148	-0.148	-0.146	-0.146	-0.148	-0.150	-0.151	-0.155	-0.158	-0.161	-0.165	-0.170	-0.175	-0.181	-0.186	-0.192	-0.199	-0.205	-0.212	-0.221	-0.228	-0.235	-0.244	-0.252	-0.260	-0.269	-0.278	-0.285	-0.294	-0.302	-0.310	-0.319	-0.326	-0.334	-0.341	-0.349	-0.355	-0.362	-0.368	-0.374	-0.379	-0.384	-0.388	-0.392	-0.395	-0.398	-0.400	-0.402	-0.402	-0.404	-0.404	-0.404	-0.402	-0.400	-0.398	-0.394	-0.391	-0.388	-0.384	-0.378	-0.371	-0.366	-0.360	-0.352	-0.345	-0.338	-0.329	-0.320	-0.311	-0.304	-0.294	-0.285	-0.275	-0.266	-0.256	-0.246	-0.238	-0.228	-0.219	-0.210	-0.201	-0.192	-0.185	-0.176	-0.169	-0.162	-0.155	-0.149	-0.142	-0.138	-0.132	-0.128	-0.124	-0.121	-0.118	-0.116	-0.114	-0.114	-0.114	-0.115	-0.115	-0.118	-0.119	-0.121	-0.124	-0.129	-0.131	-0.136	-0.141	-0.148	-0.152	-0.159	-0.165	-0.171	-0.179	-0.184	-0.191	-0.199	-0.206	-0.212	-0.220	-0.225	-0.232	-0.238	-0.245	-0.250	-0.256	-0.261	-0.266	-0.270	-0.274	-0.276	-0.280	-0.282	-0.284	-0.284	-0.284	-0.284	-0.282	-0.281	-0.280	-0.276	-0.272	-0.270	-0.265	-0.260	-0.254	-0.249	-0.242	-0.235	-0.228	-0.219	-0.211	-0.202	-0.194	-0.185	-0.175	-0.165	-0.155	-0.146	-0.135	-0.128	-0.118	-0.108	-0.099	-0.088	-0.080	-0.070	-0.062	-0.054	-0.048	-0.040	-0.034	-0.029	-0.024	-0.020	-0.015	-0.012	-0.010	-0.009	-0.009	-0.009	-0.009	-0.011	-0.014	-0.018	-0.022	-0.028	-0.032	-0.040	-0.048	-0.056	-0.066	-0.076	-0.086	-0.100	-0.111	-0.125	-0.140	-0.155	-0.170	-0.186	-0.204	-0.220	-0.239	-0.258	-0.276	-0.296	-0.316	-0.338	-0.359	-0.380	-0.401	-0.424	-0.445	-0.468	-0.490	-0.512	-0.535	-0.558	-0.581	-0.604	-0.626	-0.649	-0.671	-0.695	-0.716	-0.739	-0.761	-0.782	-0.805	-0.828	-0.848	-0.869	-0.890	-0.910	-0.930	-0.950	-0.971	-0.990	-1.009	-1.026	-1.045	-1.062	-1.080	-1.096	-1.114	-1.131	-1.146	-1.161	-1.178	-1.192	-1.206	-1.220	-1.235	-1.248	-1.260	-1.272	-1.284	-1.296	-1.308	-1.318	-1.329	-1.339	-1.348	-1.358	-1.366	-1.374	-1.381	-1.389	-1.396	-1.402	-1.409	-1.414	-1.419	-1.424	-1.429	-1.432	-1.436	-1.440	-1.442	-1.444	-1.446	-1.448	-1.449	-1.450	-1.451	-1.450	-1.451	-1.450	-1.450	-1.449	-1.448	-1.445	-1.445	-1.442	-1.440	-1.439	-1.436	-1.435	-1.432	-1.430	-1.429	-1.426	-1.425	-1.425	-1.424	-1.422	-1.422	-1.422	-1.424	-1.424	-1.425	-1.428	-1.431	-1.434	-1.439	-1.444	-1.449	-1.455	-1.462	-1.471	-1.480	-1.489	-1.500	-1.512	-1.525	-1.538	-1.554	-1.569	-1.585	-1.602	-1.622	-1.641	-1.662	-1.684	-1.708	-1.731	-1.754	-1.780	-1.806	-1.832	-1.861	-1.890	-1.918	-1.948	-1.978	-2.007	-2.038	-2.068	-2.099	-2.129	-2.160	-2.191	-2.222	-2.252	-2.284	-2.314	-2.342	-2.372	-2.401	-2.430	-2.458	-2.484	-2.510	-2.535	-2.560	-2.582	-2.605	-2.626	-2.648	-2.666	-2.682	-2.699	-2.714	-2.728	-2.740	-2.751	-2.761	-2.770	-2.778	-2.782	-2.788	-2.790	-2.792	-2.792	-2.792	-2.790	-2.786	-2.784	-2.776	-2.770	-2.762	-2.755	-2.745	-2.735	-2.724	-2.711	-2.699	-2.685	-2.670	-2.655	-2.640	-2.624	-2.608	-2.590	-2.572	-2.556	-2.539	-2.521	-2.502	-2.485	-2.466	-2.448	-2.429	-2.410	-2.391	-2.374	-2.356	-2.338	-2.320	-2.302	-2.284	-2.266	-2.250	-2.232	-2.215	-2.198	-2.182	-2.166	-2.149	-2.132	-2.118	-2.101	-2.085	-2.070	-2.054	-2.039	-2.024	-2.007	-1.992	-1.976	-1.961	-1.945	-1.930	-1.915	-1.900	-1.884	-1.866	-1.850	-1.834	-1.818	-1.801	-1.785	-1.769	-1.751	-1.735	-1.718	-1.699	-1.682	-1.664	-1.646	-1.628	-1.610	-1.591	-1.574	-1.556	-1.536	-1.519	-1.500	-1.481	-1.464	-1.445	-1.428	-1.409	-1.390	-1.374	-1.355	-1.336	-1.320	-1.301	-1.285	-1.269	-1.251	-1.235	-1.219	-1.204	-1.189	-1.174	-1.159	-1.144	-1.129	-1.116	-1.102	-1.091	-1.078	-1.066	-1.055	-1.044	-1.034	-1.022	-1.012	-1.004	-0.994	-0.985	-0.976	-0.968	-0.960	-0.952	-0.945	-0.938	-0.931	-0.925	-0.919	-0.912	-0.908	-0.902	-0.896	-0.892	-0.888	-0.882	-0.879	-0.875	-0.871	-0.866	-0.862	-0.859	-0.856	-0.852	-0.849	-0.848	-0.844	-0.840	-0.836	-0.835	-0.831	-0.829	-0.826	-0.822	-0.820	-0.818	-0.815	-0.811	-0.810	-0.806	-0.804	-0.801	-0.798	-0.796	-0.794	-0.790	-0.788	-0.785	-0.781	-0.779	-0.775	-0.771	-0.769	-0.765	-0.761	-0.758	-0.754	-0.749	-0.745	-0.741	-0.736	-0.731	-0.726	-0.720	-0.715	-0.710	-0.702	-0.696	-0.689	-0.682	-0.675	-0.668	-0.660	-0.652	-0.642	-0.634	-0.625	-0.616	-0.605	-0.596	-0.586	-0.575	-0.566	-0.555	-0.544	-0.532	-0.521	-0.510	-0.499	-0.486	-0.475	-0.465	-0.452	-0.441	-0.431	-0.420	-0.410	-0.399	-0.389	-0.379	-0.369	-0.360	-0.351	-0.342	-0.334	-0.326	-0.320	-0.315	-0.309	-0.304	-0.299	-0.296	-0.292	-0.291	-0.290	-0.290	-0.291	-0.292	-0.295	-0.299	-0.302	-0.309	-0.315	-0.321	-0.330	-0.339	-0.350	-0.361	-0.372	-0.385	-0.400	-0.414	-0.429	-0.445	-0.462	-0.479	-0.498	-0.516	-0.536	-0.556	-0.576	-0.598	-0.619	-0.640	-0.661	-0.682	-0.705	-0.728	-0.750	-0.771	-0.792	-0.814	-0.836	-0.856	-0.876	-0.898	-0.916	-0.935	-0.954	-0.971	-0.989	-1.004	-1.020	-1.034	-1.049	-1.061	-1.072	-1.084	-1.094	-1.102	-1.111	-1.119	-1.124	-1.130	-1.134	-1.138	-1.140	-1.142	-1.144	-1.144	-1.142	-1.141	-1.141	-1.139	-1.135	-1.131	-1.128	-1.124	-1.119	-1.115	-1.109	-1.104	-1.099	-1.094	-1.089	-1.084	-1.080	-1.075	-1.071	-1.066	-1.062	-1.060	-1.056	-1.055	-1.054	-1.052	-1.051	-1.051	-1.052	-1.055	-1.056	-1.059	-1.062	-1.068	-1.072	-1.078	-1.084	-1.091	-1.099	-1.106	-1.115	-1.124	-1.134	-1.144	-1.155	-1.165	-1.176	-1.189	-1.200	-1.211	-1.224	-1.236	-1.248	-1.259	-1.270	-1.282	-1.294	-1.305	-1.315	-1.326	-1.336	-1.345	-1.355	-1.362	-1.372	-1.379	-1.386	-1.392	-1.398	-1.402	-1.408	-1.411	-1.414	-1.415	-1.418	-1.419	-1.418	-1.416	-1.415	-1.411	-1.409	-1.405	-1.401	-1.396	-1.390	-1.385	-1.378	-1.371	-1.364	-1.355	-1.346	-1.338	-1.329	-1.320	-1.310	-1.300	-1.289	-1.279	-1.268	-1.258	-1.248	-1.238	-1.226	-1.215	-1.205	-1.195	-1.184	-1.174	-1.164	-1.154	-1.144	-1.136	-1.126	-1.118	-1.110	-1.102	-1.094	-1.088	-1.080	-1.074	-1.069	-1.064	-1.059	-1.054	-1.051	-1.048	-1.045	-1.042	-1.041	-1.040	-1.040	-1.040	-1.040	-1.042	-1.044	-1.046	-1.049	-1.051	-1.055	-1.059	-1.062	-1.068	-1.072	-1.078	-1.084	-1.090	-1.098	-1.104	-1.111	-1.119	-1.128	-1.135	-1.144	-1.152	-1.161	-1.170	-1.180	-1.189	-1.199	-1.209	-1.218	-1.229	-1.239	-1.248	-1.259	-1.269	-1.278	-1.289	-1.299	-1.309	-1.318	-1.328	-1.338	-1.348	-1.356	-1.365	-1.376	-1.385	-1.394	-1.404	-1.411	-1.420	-1.428	-1.436	-1.444	-1.450	-1.459	-1.466	-1.471	-1.479	-1.485	-1.491	-1.498	-1.502	-1.508	-1.512	-1.518	-1.521	-1.526	-1.530	-1.534	-1.538	-1.541	-1.544	-1.548	-1.550	-1.552	-1.555	-1.555	-1.558	-1.560	-1.561	-1.561	-1.564	-1.565	-1.566	-1.569	-1.570	-1.571	-1.574	-1.575	-1.576	-1.579	-1.580	-1.584	-1.585	-1.589	-1.592	-1.595	-1.600	-1.604	-1.608	-1.614	-1.619	-1.625	-1.631	-1.639	-1.646	-1.654	-1.662	-1.671	-1.681	-1.691	-1.702	-1.712	-1.724	-1.736	-1.749	-1.762	-1.776	-1.790	-1.805	-1.819	-1.834	-1.849	-1.865	-1.881	-1.896	-1.912	-1.928	-1.942	-1.958	-1.974	-1.989	-2.002	-2.018	-2.030	-2.044	-2.055	-2.066	-2.079	-2.089	-2.098	-2.106	-2.112	-2.119	-2.124	-2.128	-2.131	-2.132	-2.132	-2.131	-2.129	-2.124	-2.119	-2.110	-2.102	-2.094	-2.081	-2.070	-2.055	-2.040	-2.022	-2.004	-1.984	-1.962	-1.940	-1.916	-1.891	-1.865	-1.839	-1.810	-1.780	-1.751	-1.721	-1.689	-1.658	-1.625	-1.591	-1.560	-1.526	-1.491	-1.459	-1.424	-1.390	-1.356	-1.322	-1.290	-1.258	-1.225	-1.192	-1.161	-1.131	-1.101	-1.071	-1.044	-1.015	-0.990	-0.962	-0.939	-0.915	-0.891	-0.870	-0.850	-0.830	-0.811	-0.794	-0.776	-0.761	-0.748	-0.734	-0.722	-0.711	-0.700	-0.691	-0.682	-0.675	-0.669	-0.664	-0.659	-0.656	-0.652	-0.650	-0.649	-0.648	-0.649	-0.650	-0.650	-0.654	-0.656	-0.660	-0.664	-0.669	-0.674	-0.680	-0.685	-0.691	-0.699	-0.706	-0.715	-0.722	-0.731	-0.741	-0.750	-0.760	-0.770	-0.780	-0.790	-0.801	-0.812	-0.825	-0.836	-0.848	-0.860	-0.872	-0.885	-0.898	-0.911	-0.924	-0.936	-0.950	-0.962	-0.975	-0.988	-1.000	-1.012	-1.024	-1.036	-1.049	-1.060	-1.070	-1.082	-1.094	-1.102	-1.114	-1.122	-1.132	-1.141	-1.150	-1.158	-1.165	-1.171	-1.178	-1.184	-1.189	-1.194	-1.199	-1.201	-1.205	-1.206	-1.209	-1.209	-1.210	-1.211	-1.210	-1.210	-1.209	-1.208	-1.205	-1.204	-1.201	-1.200	-1.196	-1.192	-1.190	-1.186	-1.182	-1.179	-1.175	-1.171	-1.169	-1.165	-1.161	-1.158	-1.155	-1.151	-1.149	-1.148	-1.145	-1.144	-1.141	-1.140	-1.139	-1.138	-1.138	-1.136	-1.136	-1.138	-1.138	-1.138	-1.139	-1.140	-1.140	-1.141	-1.142	-1.144	-1.145	-1.146	-1.146	-1.148	-1.148	-1.149	-1.149	-1.149	-1.149	-1.146	-1.146	-1.144	-1.141	-1.139	-1.136	-1.131	-1.128	-1.122	-1.116	-1.110	-1.104	-1.098	-1.090	-1.081	-1.072	-1.062	-1.051	-1.041	-1.028	-1.016	-1.004	-0.990	-0.976	-0.962	-0.948	-0.932	-0.916	-0.901	-0.885	-0.869	-0.851	-0.835	-0.818	-0.800	-0.782	-0.766	-0.749	-0.730	-0.712	-0.696	-0.679	-0.662	-0.645	-0.628	-0.611	-0.595	-0.579	-0.562	-0.548	-0.532	-0.516	-0.502	-0.489	-0.475	-0.461	-0.449	-0.436	-0.425	-0.414	-0.402	-0.391	-0.381	-0.372	-0.364	-0.354	-0.345	-0.338	-0.331	-0.325	-0.318	-0.312	-0.306	-0.301	-0.296	-0.292	-0.290	-0.286	-0.284	-0.282	-0.280	-0.279	-0.279	-0.280	-0.280	-0.282	-0.285	-0.288	-0.291	-0.295	-0.300	-0.306	-0.314	-0.320	-0.328	-0.336	-0.344	-0.354	-0.362	-0.374	-0.385	-0.398	-0.410	-0.422	-0.436	-0.451	-0.466	-0.481	-0.498	-0.512	-0.530	-0.546	-0.562	-0.580	-0.598	-0.615	-0.632	-0.650	-0.669	-0.685	-0.704	-0.720	-0.738	-0.752	-0.769	-0.785	-0.801	-0.815	-0.830	-0.842	-0.856	-0.868	-0.880	-0.891	-0.901	-0.910	-0.918	-0.925	-0.930	-0.935	-0.941	-0.944	-0.946	-0.949	-0.949	-0.950	-0.949	-0.948	-0.945	-0.941	-0.938	-0.934	-0.928	-0.924	-0.918	-0.911	-0.905	-0.899	-0.892	-0.885	-0.878	-0.872	-0.865	-0.859	-0.852	-0.846	-0.841	-0.838	-0.831	-0.829	-0.825	-0.824	-0.822	-0.822	-0.822	-0.824	-0.828	-0.830	-0.835	-0.841	-0.849	-0.856	-0.865	-0.878	-0.888	-0.901	-0.915	-0.931	-0.946	-0.964	-0.981	-1.000	-1.020	-1.041	-1.062	-1.084	-1.106	-1.130	-1.152	-1.178	-1.201	-1.226	-1.251	-1.276	-1.300	-1.325	-1.349	-1.375	-1.399	-1.422	-1.445	-1.468	-1.490	-1.511	-1.531	-1.551	-1.571	-1.589	-1.606	-1.622	-1.636	-1.650	-1.661	-1.674	-1.682	-1.691	-1.698	-1.704	-1.706	-1.709	-1.710	-1.709	-1.706	-1.702	-1.698	-1.690	-1.681	-1.671	-1.659	-1.648	-1.632	-1.616	-1.600	-1.580	-1.561	-1.541	-1.519	-1.496	-1.471	-1.446	-1.421	-1.395	-1.368	-1.339	-1.310	-1.280	-1.250	-1.220	-1.190	-1.159	-1.128	-1.098	-1.066	-1.035	-1.004	-0.972	-0.941	-0.911	-0.881	-0.851	-0.821	-0.792	-0.765	-0.738	-0.711	-0.685	-0.661	-0.638	-0.614	-0.592	-0.571	-0.552	-0.534	-0.516	-0.501	-0.486	-0.472	-0.460	-0.450	-0.441	-0.432	-0.426	-0.420	-0.418	-0.414	-0.414	-0.412	-0.414	-0.416	-0.420	-0.425	-0.430	-0.438	-0.445	-0.454	-0.464	-0.475	-0.488	-0.501	-0.515	-0.529	-0.544	-0.559	-0.575	-0.592	-0.610	-0.626	-0.645	-0.662	-0.681	-0.700	-0.719	-0.736	-0.754	-0.772	-0.790	-0.808	-0.825	-0.841	-0.858	-0.872	-0.886	-0.901	-0.914	-0.926	-0.939	-0.949	-0.959	-0.969	-0.976	-0.984	-0.990	-0.995	-0.999	-1.002	-1.004	-1.005	-1.005	-1.004	-1.001	-0.998	-0.992	-0.986	-0.979	-0.972	-0.964	-0.955	-0.944	-0.932	-0.920	-0.908	-0.894	-0.880	-0.865	-0.850	-0.835	-0.819	-0.802	-0.786	-0.770	-0.754	-0.738	-0.721	-0.704	-0.689	-0.674	-0.659	-0.644	-0.630	-0.615	-0.602	-0.590	-0.579	-0.569	-0.558	-0.549	-0.541	-0.534	-0.528	-0.522	-0.518	-0.515	-0.512	-0.510	-0.510	-0.511	-0.512	-0.515	-0.519	-0.524	-0.530	-0.538	-0.544	-0.552	-0.562	-0.572	-0.582	-0.595	-0.606	-0.620	-0.632	-0.648	-0.660	-0.675	-0.689	-0.704	-0.719	-0.734	-0.749	-0.762	-0.778	-0.792	-0.806	-0.820	-0.832	-0.848	-0.860	-0.872	-0.885	-0.895	-0.906	-0.916	-0.925	-0.934	-0.941	-0.948	-0.954	-0.960	-0.965	-0.970	-0.972	-0.976	-0.978	-0.979	-0.979	-0.979	-0.978	-0.978	-0.974	-0.971	-0.968	-0.964	-0.959	-0.952	-0.946	-0.940	-0.932	-0.924	-0.915	-0.906	-0.898	-0.888	-0.878	-0.866	-0.855	-0.844	-0.832	-0.820	-0.809	-0.796	-0.785	-0.771	-0.759	-0.746	-0.734	-0.721	-0.711	-0.699	-0.686	-0.674	-0.662	-0.651	-0.639	-0.629	-0.618	-0.606	-0.598	-0.588	-0.578	-0.569	-0.560	-0.551	-0.545	-0.538	-0.531	-0.524	-0.519	-0.514	-0.511	-0.507	-0.504	-0.501	-0.500	-0.499	-0.499	-0.500	-0.501	-0.504	-0.506	-0.510	-0.514	-0.520	-0.525	-0.531	-0.539	-0.546	-0.555	-0.564	-0.574	-0.584	-0.595	-0.606	-0.618	-0.630	-0.642	-0.655	-0.669	-0.684	-0.696	-0.710	-0.725	-0.739	-0.754	-0.768	-0.782	-0.796	-0.810	-0.824	-0.836	-0.848	-0.860	-0.871	-0.881	-0.892	-0.901	-0.909	-0.918	-0.924	-0.930	-0.934	-0.939	-0.941	-0.942	-0.944	-0.944	-0.942	-0.940	-0.936	-0.932	-0.928	-0.920	-0.912	-0.904	-0.896	-0.885	-0.874	-0.861	-0.849	-0.835	-0.821	-0.806	-0.792	-0.778	-0.761	-0.745	-0.729	-0.712	-0.696	-0.680	-0.662	-0.648	-0.631	-0.615	-0.599	-0.584	-0.569	-0.555	-0.541	-0.528	-0.516	-0.504	-0.492	-0.482	-0.472	-0.465	-0.456	-0.450	-0.445	-0.440	-0.436	-0.432	-0.430	-0.430	-0.430	-0.431	-0.431	-0.434	-0.438	-0.442	-0.446	-0.451	-0.458	-0.464	-0.470	-0.478	-0.485	-0.492	-0.502	-0.510	-0.520	-0.529	-0.538	-0.546	-0.555	-0.565	-0.575	-0.582	-0.592	-0.601	-0.610	-0.618	-0.624	-0.631	-0.639	-0.646	-0.652	-0.659	-0.664	-0.668	-0.672	-0.675	-0.679	-0.681	-0.682	-0.684	-0.684	-0.682	-0.682	-0.681	-0.679	-0.676	-0.672	-0.670	-0.664	-0.660	-0.654	-0.648	-0.641	-0.632	-0.625	-0.618	-0.608	-0.599	-0.589	-0.579	-0.569	-0.559	-0.546	-0.536	-0.524	-0.511	-0.499	-0.486	-0.474	-0.461	-0.448	-0.434	-0.421	-0.409	-0.395	-0.382	-0.369	-0.355	-0.342	-0.330	-0.316	-0.304	-0.292	-0.280	-0.268	-0.255	-0.244	-0.231	-0.221	-0.210	-0.200	-0.191	-0.181	-0.171	-0.162	-0.155	-0.146	-0.139	-0.132	-0.125	-0.119	-0.112	-0.108	-0.104	-0.098	-0.094	-0.090	-0.086	-0.084	-0.080	-0.078	-0.075	-0.074	-0.071	-0.070	-0.069	-0.068	-0.068	-0.066	-0.066	-0.065	-0.065	-0.065	-0.065	-0.066	-0.066	-0.066	-0.068	-0.069	-0.070	-0.070	-0.072	-0.074	-0.075	-0.076	-0.078	-0.080	-0.082	-0.085	-0.088	-0.090	-0.094	-0.095	-0.099	-0.102	-0.108	-0.110	-0.116	-0.121	-0.128	-0.134	-0.139	-0.145	-0.152	-0.160	-0.168	-0.176	-0.185	-0.194	-0.202	-0.212	-0.221	-0.232	-0.242	-0.254	-0.266	-0.278	-0.290	-0.301	-0.314	-0.325	-0.338	-0.350	-0.362	-0.375	-0.386	-0.399	-0.411	-0.424	-0.436	-0.449	-0.461	-0.471	-0.484	-0.495	-0.507	-0.518	-0.529	-0.539	-0.549	-0.559	-0.569	-0.578	-0.586	-0.594	-0.602	-0.610	-0.618	-0.625	-0.631	-0.639	-0.644	-0.649	-0.655	-0.660	-0.665	-0.669	-0.674	-0.678	-0.681	-0.684	-0.686	-0.689	-0.691	-0.692	-0.694	-0.695	-0.696	-0.696	-0.696	-0.696	-0.695	-0.696	-0.694	-0.692	-0.691	-0.689	-0.686	-0.684	-0.680	-0.676	-0.671	-0.666	-0.661	-0.655	-0.650	-0.644	-0.636	-0.629	-0.621	-0.612	-0.605	-0.595	-0.586	-0.576	-0.566	-0.554	-0.542	-0.530	-0.519	-0.505	-0.492	-0.479	-0.465	-0.450	-0.435	-0.421	-0.405	-0.390	-0.374	-0.359	-0.342	-0.326	-0.309	-0.292	-0.276	-0.259	-0.241	-0.224	-0.206	-0.189	-0.171	-0.152	-0.135	-0.116	-0.099	-0.081	-0.061	-0.044	-0.025	-0.008	0.011	0.029	0.048	0.066	0.084	0.102	0.120	0.139	0.158	0.174	0.192	0.210	0.228	0.245	0.262	0.280	0.296	0.314	0.330	0.345	0.361	0.376	0.391	0.406	0.421	0.434	0.446	0.460	0.471	0.482	0.492	0.502	0.512	0.521	0.529	0.535	0.541	0.546	0.552	0.555	0.558	0.560	0.561	0.560	0.560	0.558	0.555	0.551	0.546	0.542	0.536	0.529	0.521	0.512	0.502	0.492	0.482	0.470	0.459	0.446	0.432	0.420	0.406	0.391	0.378	0.364	0.349	0.334	0.319	0.305	0.290	0.278	0.262	0.249	0.236	0.222	0.210	0.199	0.188	0.178	0.168	0.159	0.151	0.144	0.136	0.131	0.128	0.124	0.120	0.119	0.118	0.119	0.119	0.121	0.124	0.126	0.132	0.138	0.145	0.152	0.160	0.169	0.178	0.188	0.200	0.211	0.222	0.235	0.248	0.260	0.274	0.286	0.300	0.315	0.328	0.341	0.355	0.370	0.384	0.396	0.410	0.424	0.435	0.449	0.460	0.471	0.482	0.494	0.504	0.512	0.521	0.530	0.538	0.545	0.551	0.556	0.561	0.566	0.570	0.574	0.576	0.578	0.579	0.579	0.579	0.578	0.576	0.575	0.571	0.569	0.566	0.562	0.559	0.555	0.550	0.546	0.540	0.536	0.530	0.525	0.520	0.514	0.507	0.502	0.496	0.490	0.485	0.479	0.474	0.469	0.465	0.461	0.456	0.454	0.451	0.449	0.446	0.446	0.445	0.445	0.446	0.448	0.449	0.451	0.455	0.458	0.462	0.468	0.474	0.480	0.488	0.495	0.504	0.512	0.522	0.534	0.545	0.558	0.569	0.582	0.596	0.611	0.626	0.641	0.658	0.672	0.689	0.705	0.722	0.740	0.758	0.775	0.794	0.811	0.830	0.848	0.865	0.884	0.901	0.919	0.936	0.954	0.971	0.989	1.005	1.021	1.036	1.052	1.068	1.081	1.095	1.109	1.122	1.134	1.144	1.155	1.166	1.174	1.184	1.191	1.198	1.204	1.209	1.212	1.215	1.218	1.220	1.220	1.221	1.219	1.216	1.215	1.210	1.206	1.200	1.194	1.188	1.179	1.169	1.159	1.149	1.136	1.124	1.110	1.098	1.082	1.066	1.051	1.035	1.016	0.999	0.981	0.961	0.941	0.922	0.901	0.880	0.860	0.839	0.816	0.795	0.772	0.750	0.728	0.705	0.684	0.661	0.639	0.616	0.595	0.572	0.550	0.528	0.506	0.485	0.462	0.442	0.421	0.400	0.379	0.359	0.338	0.319	0.300	0.281	0.262	0.245	0.226	0.210	0.192	0.178	0.160	0.146	0.130	0.115	0.101	0.086	0.074	0.060	0.048	0.036	0.024	0.012	0.001	-0.011	-0.021	-0.031	-0.040	-0.049	-0.058	-0.066	-0.074	-0.081	-0.089	-0.095	-0.101	-0.108	-0.112	-0.118	-0.122	-0.128	-0.131	-0.136	-0.139	-0.142	-0.144	-0.148	-0.149	-0.149	-0.151	-0.151	-0.151	-0.152	-0.152	-0.151	-0.151	-0.150	-0.148	-0.148	-0.145	-0.142	-0.140	-0.138	-0.135	-0.131	-0.129	-0.126	-0.122	-0.119	-0.115	-0.111	-0.108	-0.102	-0.100	-0.096	-0.094	-0.090	-0.086	-0.082	-0.080	-0.076	-0.072	-0.069	-0.066	-0.064	-0.061	-0.059	-0.056	-0.054	-0.052	-0.051	-0.050	-0.049	-0.048	-0.046	-0.046	-0.045	-0.045	-0.045	-0.045	-0.045	-0.045	-0.045	-0.046	-0.046	-0.046	-0.049	-0.049	-0.050	-0.051	-0.051	-0.052	-0.054	-0.055	-0.055	-0.056	-0.056	-0.058	-0.058	-0.060	-0.060	-0.061	-0.062	-0.062	-0.064	-0.065	-0.065	-0.066	-0.066	-0.068	-0.069	-0.071	-0.072	-0.072	-0.075	-0.075	-0.078	-0.079	-0.081	-0.082	-0.085	-0.089	-0.090	-0.095	-0.098	-0.101	-0.105	-0.110	-0.114	-0.119	-0.124	-0.130	-0.136	-0.141	-0.149	-0.156	-0.162	-0.171	-0.179	-0.188	-0.196	-0.206	-0.215	-0.224	-0.234	-0.245	-0.254	-0.265	-0.276	-0.288	-0.300	-0.311	-0.322	-0.334	-0.346	-0.359	-0.370	-0.382	-0.394	-0.408	-0.419	-0.431	-0.442	-0.455	-0.468	-0.480	-0.491	-0.501	-0.514	-0.525	-0.536	-0.548	-0.556	-0.568	-0.578	-0.586	-0.596	-0.605	-0.612	-0.621	-0.629	-0.636	-0.642	-0.649	-0.655	-0.660	-0.666	-0.670	-0.674	-0.678	-0.681	-0.684	-0.686	-0.688	-0.689	-0.689	-0.690	-0.690	-0.688	-0.685	-0.684	-0.681	-0.679	-0.675	-0.671	-0.668	-0.661	-0.656	-0.651	-0.645	-0.639	-0.632	-0.626	-0.619	-0.611	-0.602	-0.595	-0.588	-0.580	-0.571	-0.564	-0.555	-0.546	-0.539	-0.530	-0.521	-0.514	-0.506	-0.498	-0.490	-0.482	-0.475	-0.469	-0.461	-0.456	-0.450	-0.445	-0.440	-0.435	-0.431	-0.428	-0.422	-0.420	-0.419	-0.416	-0.415	-0.414	-0.412	-0.414	-0.414	-0.415	-0.416	-0.419	-0.421	-0.424	-0.426	-0.431	-0.435	-0.439	-0.444	-0.450	-0.454	-0.460	-0.466	-0.472	-0.479	-0.486	-0.491	-0.499	-0.505	-0.511	-0.518	-0.525	-0.531	-0.538	-0.545	-0.551	-0.558	-0.562	-0.569	-0.575	-0.580	-0.585	-0.590	-0.595	-0.599	-0.602	-0.608	-0.611	-0.612	-0.616	-0.619	-0.621	-0.622	-0.624	-0.626	-0.626	-0.628	-0.626	-0.628	-0.626	-0.626	-0.626	-0.625	-0.624	-0.624	-0.621	-0.620	-0.619	-0.616	-0.615	-0.612	-0.611	-0.610	-0.608	-0.606	-0.605	-0.602	-0.601	-0.600	-0.599	-0.599	-0.599	-0.598	-0.598	-0.598	-0.598	-0.599	-0.600	-0.601	-0.602	-0.605	-0.608	-0.610	-0.612	-0.616	-0.620	-0.624	-0.629	-0.635	-0.640	-0.648	-0.652	-0.661	-0.669	-0.676	-0.685	-0.695	-0.704	-0.715	-0.724	-0.735	-0.746	-0.758	-0.770	-0.782	-0.796	-0.810	-0.824	-0.838	-0.852	-0.868	-0.884	-0.899	-0.914	-0.931	-0.946	-0.964	-0.982	-0.999	-1.016	-1.035	-1.052	-1.070	-1.088	-1.105	-1.124	-1.142	-1.160	-1.179	-1.196	-1.215	-1.231	-1.249	-1.266	-1.284	-1.300	-1.316	-1.332	-1.349	-1.362	-1.379	-1.392	-1.406	-1.420	-1.432	-1.446	-1.459	-1.470	-1.482	-1.492	-1.502	-1.511	-1.520	-1.529	-1.538	-1.544	-1.551	-1.559	-1.564	-1.570	-1.575	-1.581	-1.585	-1.589	-1.594	-1.598	-1.601	-1.604	-1.609	-1.611	-1.615	-1.618	-1.622	-1.625	-1.629	-1.632	-1.636	-1.640	-1.644	-1.649	-1.654	-1.658	-1.664	-1.670	-1.676	-1.684	-1.690	-1.698	-1.706	-1.715	-1.724	-1.734	-1.744	-1.754	-1.766	-1.778	-1.789	-1.801	-1.814	-1.828	-1.841	-1.856	-1.870	-1.885	-1.900	-1.915	-1.930	-1.945	-1.960	-1.978	-1.991	-2.007	-2.022	-2.039	-2.055	-2.069	-2.084	-2.100	-2.114	-2.129	-2.142	-2.156	-2.170	-2.182	-2.195	-2.208	-2.218	-2.229	-2.240	-2.250	-2.259	-2.268	-2.276	-2.284	-2.291	-2.298	-2.302	-2.308	-2.312	-2.318	-2.320	-2.324	-2.326	-2.328	-2.329	-2.330	-2.329	-2.330	-2.329	-2.328	-2.324	-2.322	-2.320	-2.316	-2.311	-2.308	-2.302	-2.296	-2.292	-2.286	-2.279	-2.272	-2.265	-2.258	-2.249	-2.240	-2.231	-2.222	-2.214	-2.204	-2.194	-2.184	-2.174	-2.162	-2.151	-2.141	-2.130	-2.118	-2.106	-2.095	-2.082	-2.070	-2.059	-2.046	-2.034	-2.020	-2.007	-1.994	-1.980	-1.966	-1.954	-1.940	-1.926	-1.912	-1.900	-1.886	-1.871	-1.858	-1.844	-1.830	-1.815	-1.802	-1.789	-1.775	-1.760	-1.748	-1.734	-1.720	-1.705	-1.691	-1.678	-1.664	-1.650	-1.636	-1.624	-1.610	-1.596	-1.582	-1.570	-1.556	-1.542	-1.530	-1.516	-1.504	-1.490	-1.479	-1.465	-1.451	-1.440	-1.426	-1.415	-1.401	-1.389	-1.376	-1.364	-1.352	-1.340	-1.326	-1.314	-1.301	-1.289	-1.276	-1.264	-1.251	-1.239	-1.225	-1.212	-1.198	-1.184	-1.170	-1.156	-1.142	-1.128	-1.112	-1.099	-1.084	-1.068	-1.051	-1.036	-1.019	-1.001	-0.984	-0.966	-0.948	-0.928	-0.910	-0.890	-0.870	-0.849	-0.828	-0.805	-0.784	-0.761	-0.738	-0.715	-0.690	-0.665	-0.640	-0.615	-0.589	-0.562	-0.538	-0.511	-0.484	-0.458	-0.430	-0.402	-0.375	-0.348	-0.320	-0.291	-0.264	-0.236	-0.208	-0.181	-0.154	-0.128	-0.100	-0.074	-0.046	-0.020	0.005	0.030	0.055	0.080	0.104	0.126	0.149	0.171	0.194	0.214	0.235	0.255	0.274	0.292	0.310	0.328	0.344	0.359	0.374	0.388	0.401	0.415	0.426	0.438	0.449	0.459	0.468	0.478	0.485	0.492	0.499	0.505	0.511	0.516	0.521	0.526	0.530	0.534	0.536	0.539	0.541	0.542	0.545	0.546	0.546	0.548	0.548	0.548	0.548	0.548	0.546	0.546	0.546	0.545	0.545	0.542	0.542	0.542	0.540	0.539	0.538	0.536	0.536	0.535	0.534	0.532	0.532	0.531	0.530	0.529	0.528	0.526	0.525	0.524	0.524	0.521	0.521	0.520	0.520	0.519	0.519	0.518	0.516	0.515	0.512	0.512	0.510	0.509	0.506	0.504	0.501	0.499	0.495	0.491	0.488	0.482	0.479	0.474	0.468	0.462	0.455	0.449	0.440	0.432	0.424	0.414	0.404	0.394	0.382	0.370	0.358	0.345	0.331	0.318	0.302	0.286	0.269	0.252	0.235	0.216	0.198	0.179	0.159	0.138	0.116	0.096	0.075	0.051	0.029	0.006	-0.016	-0.040	-0.065	-0.089	-0.114	-0.136	-0.161	-0.185	-0.209	-0.232	-0.258	-0.279	-0.302	-0.326	-0.349	-0.371	-0.394	-0.415	-0.436	-0.456	-0.475	-0.495	-0.512	-0.530	-0.548	-0.562	-0.579	-0.592	-0.606	-0.619	-0.630	-0.641	-0.651	-0.661	-0.669	-0.676	-0.682	-0.688	-0.692	-0.696	-0.699	-0.700	-0.701	-0.702	-0.702	-0.700	-0.699	-0.696	-0.692	-0.689	-0.684	-0.679	-0.672	-0.668	-0.660	-0.652	-0.645	-0.638	-0.629	-0.620	-0.611	-0.602	-0.594	-0.584	-0.576	-0.566	-0.556	-0.549	-0.540	-0.530	-0.522	-0.514	-0.506	-0.500	-0.492	-0.486	-0.480	-0.474	-0.470	-0.465	-0.461	-0.459	-0.456	-0.455	-0.455	-0.454	-0.454	-0.455	-0.458	-0.460	-0.464	-0.469	-0.472	-0.479	-0.485	-0.491	-0.501	-0.509	-0.519	-0.529	-0.540	-0.551	-0.564	-0.576	-0.589	-0.604	-0.618	-0.632	-0.646	-0.662	-0.678	-0.694	-0.709	-0.724	-0.740	-0.755	-0.771	-0.786	-0.802	-0.818	-0.832	-0.846	-0.861	-0.875	-0.889	-0.902	-0.914	-0.925	-0.936	-0.946	-0.956	-0.965	-0.972	-0.980	-0.988	-0.992	-0.998	-1.001	-1.005	-1.006	-1.008	-1.008	-1.008	-1.006	-1.002	-1.000	-0.996	-0.991	-0.986	-0.980	-0.974	-0.966	-0.959	-0.950	-0.941	-0.932	-0.922	-0.914	-0.904	-0.894	-0.884	-0.872	-0.864	-0.852	-0.844	-0.834	-0.824	-0.815	-0.806	-0.799	-0.790	-0.784	-0.778	-0.771	-0.766	-0.762	-0.759	-0.756	-0.755	-0.754	-0.755	-0.756	-0.759	-0.761	-0.765	-0.771	-0.778	-0.785	-0.794	-0.802	-0.812	-0.825	-0.839	-0.851	-0.865	-0.881	-0.899	-0.915	-0.932	-0.951	-0.972	-0.992	-1.014	-1.035	-1.058	-1.080	-1.104	-1.126	-1.151	-1.174	-1.199	-1.224	-1.249	-1.274	-1.298	-1.322	-1.348	-1.370	-1.395	-1.419	-1.441	-1.465	-1.488	-1.509	-1.531	-1.551	-1.571	-1.591	-1.610	-1.628	-1.645	-1.661	-1.676	-1.691	-1.706	-1.719	-1.731	-1.742	-1.751	-1.761	-1.769	-1.778	-1.784	-1.790	-1.792	-1.798	-1.800	-1.801	-1.802	-1.804	-1.802	-1.800	-1.799	-1.796	-1.794	-1.789	-1.786	-1.781	-1.775	-1.770	-1.762	-1.758	-1.751	-1.744	-1.736	-1.730	-1.722	-1.716	-1.709	-1.701	-1.696	-1.689	-1.682	-1.676	-1.671	-1.666	-1.661	-1.658	-1.652	-1.650	-1.648	-1.645	-1.642	-1.641	-1.641	-1.641	-1.641	-1.642	-1.645	-1.648	-1.651	-1.655	-1.659	-1.662	-1.669	-1.675	-1.681	-1.688	-1.694	-1.701	-1.709	-1.718	-1.725	-1.734	-1.742	-1.751	-1.760	-1.768	-1.778	-1.786	-1.795	-1.804	-1.811	-1.820	-1.828	-1.836	-1.842	-1.850	-1.856	-1.862	-1.868	-1.872	-1.876	-1.880	-1.884	-1.886	-1.888	-1.890	-1.891	-1.891	-1.890	-1.890	-1.888	-1.885	-1.881	-1.878	-1.874	-1.869	-1.862	-1.858	-1.850	-1.842	-1.835	-1.828	-1.818	-1.809	-1.800	-1.790	-1.779	-1.769	-1.758	-1.746	-1.735	-1.724	-1.712	-1.702	-1.690	-1.679	-1.668	-1.656	-1.645	-1.634	-1.624	-1.612	-1.602	-1.594	-1.584	-1.574	-1.565	-1.556	-1.549	-1.541	-1.534	-1.526	-1.520	-1.515	-1.509	-1.504	-1.500	-1.496	-1.492	-1.489	-1.488	-1.485	-1.484	-1.482	-1.480	-1.480	-1.480	-1.481	-1.481	-1.482	-1.484	-1.484	-1.485	-1.488	-1.488	-1.490	-1.491	-1.492	-1.494	-1.495	-1.496	-1.498	-1.498	-1.499	-1.499	-1.499	-1.499	-1.496	-1.496	-1.494	-1.492	-1.490	-1.486	-1.482	-1.478	-1.474	-1.469	-1.462	-1.456	-1.449	-1.441	-1.434	-1.425	-1.415	-1.405	-1.395	-1.384	-1.372	-1.361	-1.349	-1.335	-1.322	-1.309	-1.295	-1.281	-1.265	-1.251	-1.236	-1.221	-1.205	-1.190	-1.174	-1.159	-1.142	-1.128	-1.111	-1.094	-1.079	-1.064	-1.049	-1.032	-1.018	-1.002	-0.988	-0.972	-0.959	-0.945	-0.931	-0.918	-0.904	-0.892	-0.880	-0.868	-0.856	-0.845	-0.834	-0.824	-0.814	-0.805	-0.795	-0.786	-0.778	-0.770	-0.761	-0.754	-0.746	-0.740	-0.734	-0.728	-0.722	-0.716	-0.710	-0.705	-0.700	-0.696	-0.690	-0.686	-0.682	-0.678	-0.674	-0.670	-0.666	-0.662	-0.659	-0.656	-0.652	-0.649	-0.645	-0.642	-0.640	-0.636	-0.634	-0.630	-0.626	-0.625	-0.621	-0.618	-0.616	-0.612	-0.610	-0.606	-0.604	-0.601	-0.598	-0.594	-0.590	-0.589	-0.585	-0.581	-0.578	-0.575	-0.572	-0.568	-0.565	-0.562	-0.559	-0.555	-0.551	-0.549	-0.545	-0.541	-0.539	-0.535	-0.530	-0.526	-0.522	-0.520	-0.515	-0.510	-0.506	-0.501	-0.499	-0.494	-0.488	-0.484	-0.478	-0.472	-0.468	-0.462	-0.458	-0.451	-0.445	-0.440	-0.434	-0.429	-0.421	-0.415	-0.410	-0.404	-0.398	-0.392	-0.386	-0.380	-0.374	-0.369	-0.362	-0.358	-0.352	-0.348	-0.341	-0.338	-0.332	-0.330	-0.326	-0.322	-0.320	-0.319	-0.316	-0.315	-0.315	-0.314	-0.314	-0.316	-0.318	-0.319	-0.322	-0.326	-0.331	-0.335	-0.340	-0.348	-0.355	-0.362	-0.370	-0.380	-0.390	-0.400	-0.410	-0.422	-0.434	-0.446	-0.459	-0.471	-0.485	-0.498	-0.512	-0.526	-0.540	-0.554	-0.568	-0.582	-0.596	-0.610	-0.624	-0.635	-0.648	-0.661	-0.672	-0.682	-0.694	-0.702	-0.711	-0.720	-0.728	-0.734	-0.739	-0.744	-0.746	-0.749	-0.750	-0.751	-0.750	-0.749	-0.745	-0.741	-0.736	-0.730	-0.724	-0.715	-0.708	-0.696	-0.686	-0.676	-0.664	-0.651	-0.638	-0.622	-0.609	-0.592	-0.579	-0.564	-0.546	-0.531	-0.516	-0.499	-0.484	-0.469	-0.452	-0.438	-0.424	-0.409	-0.395	-0.381	-0.369	-0.358	-0.348	-0.338	-0.328	-0.321	-0.312	-0.306	-0.302	-0.299	-0.295	-0.294	-0.292	-0.292	-0.294	-0.298	-0.301	-0.306	-0.311	-0.320	-0.328	-0.336	-0.346	-0.358	-0.370	-0.382	-0.398	-0.411	-0.428	-0.445	-0.461	-0.479	-0.498	-0.516	-0.535	-0.555	-0.575	-0.595	-0.616	-0.638	-0.659	-0.680	-0.700	-0.721	-0.744	-0.765	-0.786	-0.808	-0.829	-0.850	-0.870	-0.891	-0.910	-0.931	-0.950	-0.968	-0.988	-1.005	-1.022	-1.040	-1.056	-1.072	-1.088	-1.102	-1.116	-1.130	-1.144	-1.155	-1.168	-1.179	-1.189	-1.200	-1.208	-1.215	-1.224	-1.230	-1.236	-1.241	-1.246	-1.250	-1.254	-1.256	-1.259	-1.260	-1.259	-1.260	-1.259	-1.256	-1.255	-1.252	-1.249	-1.246	-1.241	-1.236	-1.231	-1.225	-1.219	-1.212	-1.206	-1.199	-1.190	-1.182	-1.175	-1.165	-1.156	-1.148	-1.139	-1.130	-1.121	-1.111	-1.102	-1.092	-1.084	-1.074	-1.066	-1.056	-1.046	-1.039	-1.030	-1.020	-1.012	-1.004	-0.996	-0.990	-0.981	-0.975	-0.969	-0.962	-0.956	-0.951	-0.946	-0.941	-0.935	-0.931	-0.929	-0.924	-0.921	-0.918	-0.916	-0.914	-0.911	-0.909	-0.908	-0.906	-0.905	-0.905	-0.904	-0.904	-0.904	-0.904	-0.904	-0.904	-0.905	-0.905	-0.905	-0.906	-0.906	-0.908	-0.909	-0.910	-0.910	-0.912	-0.912	-0.912	-0.914	-0.914	-0.914	-0.915	-0.915	-0.915	-0.915	-0.915	-0.915	-0.914	-0.914	-0.912	-0.911	-0.909	-0.908	-0.906	-0.902	-0.901	-0.898	-0.895	-0.892	-0.888	-0.884	-0.880	-0.875	-0.870	-0.865	-0.859	-0.854	-0.848	-0.841	-0.835	-0.828	-0.820	-0.812	-0.805	-0.798	-0.789	-0.781	-0.772	-0.764	-0.754	-0.746	-0.736	-0.728	-0.718	-0.708	-0.698	-0.689	-0.680	-0.670	-0.661	-0.650	-0.641	-0.632	-0.624	-0.615	-0.606	-0.599	-0.591	-0.584	-0.576	-0.570	-0.564	-0.558	-0.551	-0.546	-0.542	-0.538	-0.534	-0.531	-0.529	-0.528	-0.528	-0.526	-0.526	-0.529	-0.529	-0.532	-0.535	-0.540	-0.544	-0.549	-0.555	-0.562	-0.570	-0.578	-0.588	-0.598	-0.608	-0.618	-0.630	-0.641	-0.654	-0.668	-0.681	-0.696	-0.711	-0.728	-0.744	-0.760	-0.776	-0.792	-0.811	-0.829	-0.848	-0.865	-0.882	-0.902	-0.921	-0.939	-0.958	-0.976	-0.994	-1.012	-1.031	-1.049	-1.065	-1.084	-1.100	-1.116	-1.131	-1.148	-1.162	-1.176	-1.190	-1.201	-1.215	-1.225	-1.236	-1.245	-1.254	-1.261	-1.269	-1.275	-1.279	-1.282	-1.285	-1.286	-1.286	-1.288	-1.286	-1.284	-1.280	-1.276	-1.270	-1.264	-1.256	-1.248	-1.239	-1.229	-1.216	-1.205	-1.192	-1.179	-1.165	-1.151	-1.135	-1.120	-1.104	-1.088	-1.069	-1.052	-1.034	-1.016	-0.998	-0.980	-0.962	-0.944	-0.926	-0.908	-0.890	-0.871	-0.855	-0.838	-0.820	-0.805	-0.789	-0.772	-0.759	-0.744	-0.729	-0.715	-0.702	-0.690	-0.679	-0.668	-0.656	-0.646	-0.639	-0.630	-0.622	-0.615	-0.609	-0.604	-0.598	-0.592	-0.589	-0.585	-0.584	-0.582	-0.581	-0.580	-0.580	-0.580	-0.580	-0.582	-0.585	-0.588	-0.591	-0.594	-0.599	-0.604	-0.609	-0.614	-0.620	-0.625	-0.632	-0.640	-0.648	-0.655	-0.661	-0.670	-0.678	-0.686	-0.694	-0.704	-0.711	-0.720	-0.729	-0.736	-0.745	-0.752	-0.760	-0.768	-0.776	-0.784	-0.790	-0.798	-0.804	-0.809	-0.814	-0.819	-0.824	-0.826	-0.830	-0.832	-0.835	-0.838	-0.838	-0.836	-0.838	-0.835	-0.834	-0.831	-0.828	-0.824	-0.820	-0.815	-0.809	-0.801	-0.795	-0.788	-0.779	-0.771	-0.761	-0.752	-0.742	-0.731	-0.721	-0.711	-0.700	-0.689	-0.678	-0.668	-0.655	-0.645	-0.635	-0.622	-0.614	-0.602	-0.594	-0.582	-0.575	-0.566	-0.558	-0.550	-0.542	-0.535	-0.530	-0.524	-0.520	-0.516	-0.514	-0.510	-0.507	-0.506	-0.506	-0.507	-0.509	-0.509	-0.512	-0.515	-0.518	-0.521	-0.525	-0.530	-0.535	-0.540	-0.546	-0.551	-0.558	-0.564	-0.570	-0.578	-0.582	-0.589	-0.595	-0.601	-0.606	-0.611	-0.618	-0.621	-0.626	-0.629	-0.632	-0.635	-0.636	-0.639	-0.639	-0.639	-0.639	-0.636	-0.635	-0.632	-0.629	-0.624	-0.619	-0.612	-0.605	-0.598	-0.589	-0.580	-0.570	-0.558	-0.546	-0.534	-0.521	-0.507	-0.494	-0.479	-0.462	-0.446	-0.429	-0.411	-0.394	-0.375	-0.356	-0.336	-0.316	-0.296	-0.276	-0.255	-0.234	-0.214	-0.191	-0.170	-0.149	-0.126	-0.106	-0.084	-0.062	-0.041	-0.020	0.002	0.022	0.044	0.064	0.085	0.104	0.124	0.142	0.160	0.179	0.196	0.212	0.230	0.245	0.260	0.274	0.288	0.300	0.311	0.324	0.334	0.342	0.351	0.359	0.365	0.371	0.376	0.379	0.382	0.384	0.385	0.384	0.384	0.381	0.379	0.375	0.369	0.364	0.358	0.350	0.340	0.331	0.321	0.311	0.299	0.288	0.274	0.260	0.246	0.231	0.216	0.201	0.185	0.169	0.152	0.138	0.121	0.104	0.088	0.071	0.054	0.038	0.022	0.006	-0.009	-0.024	-0.038	-0.052	-0.065	-0.079	-0.091	-0.102	-0.114	-0.122	-0.134	-0.142	-0.149	-0.156	-0.162	-0.169	-0.174	-0.176	-0.179	-0.180	-0.181	-0.181	-0.180	-0.180	-0.176	-0.174	-0.170	-0.166	-0.161	-0.155	-0.149	-0.141	-0.134	-0.126	-0.118	-0.109	-0.100	-0.091	-0.082	-0.072	-0.062	-0.052	-0.044	-0.035	-0.026	-0.018	-0.009	-0.001	0.006	0.014	0.020	0.026	0.032	0.036	0.040	0.042	0.044	0.046	0.046	0.045	0.045	0.042	0.038	0.034	0.029	0.022	0.015	0.006	-0.002	-0.012	-0.024	-0.035	-0.048	-0.061	-0.075	-0.090	-0.105	-0.122	-0.139	-0.158	-0.176	-0.195	-0.214	-0.232	-0.252	-0.272	-0.294	-0.314	-0.334	-0.355	-0.376	-0.396	-0.416	-0.438	-0.456	-0.476	-0.494	-0.512	-0.531	-0.548	-0.564	-0.580	-0.595	-0.609	-0.624	-0.636	-0.649	-0.660	-0.670	-0.679	-0.688	-0.695	-0.701	-0.706	-0.711	-0.715	-0.718	-0.719	-0.719	-0.719	-0.718	-0.714	-0.711	-0.706	-0.701	-0.696	-0.688	-0.681	-0.672	-0.664	-0.654	-0.644	-0.634	-0.622	-0.611	-0.600	-0.588	-0.575	-0.562	-0.550	-0.538	-0.525	-0.512	-0.500	-0.488	-0.475	-0.462	-0.451	-0.440	-0.428	-0.418	-0.408	-0.398	-0.388	-0.379	-0.371	-0.364	-0.356	-0.350	-0.345	-0.340	-0.336	-0.332	-0.330	-0.328	-0.326	-0.325	-0.325	-0.325	-0.326	-0.329	-0.331	-0.334	-0.338	-0.341	-0.346	-0.350	-0.356	-0.360	-0.366	-0.372	-0.379	-0.386	-0.391	-0.398	-0.405	-0.411	-0.418	-0.422	-0.429	-0.434	-0.439	-0.442	-0.448	-0.451	-0.454	-0.456	-0.459	-0.460	-0.460	-0.459	-0.459	-0.456	-0.454	-0.449	-0.445	-0.439	-0.434	-0.426	-0.419	-0.410	-0.400	-0.390	-0.379	-0.368	-0.355	-0.341	-0.326	-0.312	-0.296	-0.280	-0.262	-0.245	-0.228	-0.211	-0.192	-0.171	-0.152	-0.132	-0.112	-0.092	-0.071	-0.051	-0.031	-0.010	0.010	0.030	0.051	0.070	0.090	0.109	0.128	0.146	0.165	0.182	0.200	0.216	0.232	0.249	0.264	0.279	0.292	0.306	0.320	0.332	0.344	0.356	0.366	0.378	0.386	0.396	0.404	0.412	0.419	0.426	0.432	0.439	0.445	0.449	0.454	0.458	0.461	0.464	0.468	0.470	0.472	0.475	0.478	0.479	0.481	0.482	0.485	0.486	0.489	0.489	0.490	0.492	0.494	0.495	0.498	0.499	0.502	0.504	0.506	0.507	0.511	0.514	0.518	0.520	0.524	0.528	0.532	0.538	0.542	0.549	0.554	0.561	0.568	0.574	0.581	0.590	0.598	0.606	0.615	0.625	0.635	0.645	0.656	0.668	0.679	0.691	0.702	0.715	0.729	0.742	0.756	0.770	0.784	0.799	0.814	0.829	0.844	0.858	0.874	0.889	0.904	0.920	0.935	0.950	0.965	0.980	0.995	1.009	1.022	1.036	1.050	1.062	1.075	1.088	1.099	1.110	1.121	1.131	1.140	1.149	1.158	1.165	1.171	1.178	1.184	1.188	1.192	1.196	1.200	1.201	1.202	1.204	1.204	1.204	1.202	1.201	1.199	1.198	1.194	1.191	1.188	1.184	1.180	1.175	1.171	1.166	1.161	1.158	1.152	1.148	1.142	1.139	1.135	1.131	1.128	1.125	1.121	1.119	1.116	1.115	1.114	1.112	1.111	1.112	1.112	1.114	1.115	1.118	1.120	1.124	1.126	1.130	1.135	1.141	1.146	1.151	1.159	1.165	1.171	1.179	1.186	1.194	1.201	1.210	1.218	1.228	1.235	1.244	1.252	1.261	1.270	1.278	1.285	1.294	1.301	1.309	1.316	1.322	1.330	1.336	1.341	1.348	1.354	1.358	1.361	1.366	1.369	1.372	1.375	1.378	1.380	1.380	1.381	1.381	1.381	1.381	1.381	1.379	1.378	1.376	1.374	1.370	1.368	1.364	1.360	1.356	1.351	1.346	1.341	1.336	1.330	1.325	1.319	1.311	1.305	1.299	1.292	1.285	1.278	1.270	1.261	1.255	1.246	1.239	1.231	1.221	1.214	1.205	1.196	1.186	1.178	1.169	1.160	1.150	1.140	1.130	1.120	1.110	1.100	1.089	1.079	1.068	1.058	1.046	1.035	1.024	1.012	1.001	0.989	0.976	0.964	0.951	0.939	0.925	0.912	0.900	0.886	0.874	0.860	0.848	0.834	0.820	0.806	0.794	0.780	0.766	0.751	0.738	0.724	0.710	0.696	0.682	0.670	0.656	0.642	0.630	0.616	0.605	0.592	0.580	0.569	0.558	0.545	0.535	0.525	0.515	0.505	0.496	0.488	0.480	0.472	0.465	0.458	0.451	0.445	0.440	0.435	0.430	0.426	0.422	0.420	0.416	0.414	0.411	0.409	0.406	0.405	0.404	0.402	0.401	0.400	0.399	0.399	0.396	0.395	0.394	0.392	0.390	0.388	0.385	0.382	0.379	0.376	0.371	0.369	0.364	0.358	0.352	0.345	0.339	0.331	0.322	0.314	0.305	0.296	0.285	0.275	0.264	0.252	0.241	0.229	0.216	0.202	0.190	0.176	0.162	0.148	0.135	0.120	0.108	0.092	0.080	0.065	0.052	0.040	0.028	0.015	0.002	-0.008	-0.020	-0.028	-0.038	-0.045	-0.054	-0.059	-0.065	-0.070	-0.074	-0.078	-0.079	-0.080	-0.080	-0.079	-0.078	-0.074	-0.070	-0.065	-0.059	-0.052	-0.044	-0.035	-0.025	-0.016	-0.004	0.008	0.020	0.032	0.048	0.061	0.078	0.091	0.108	0.124	0.140	0.156	0.172	0.189	0.204	0.220	0.236	0.251	0.265	0.280	0.295	0.308	0.320	0.332	0.344	0.355	0.366	0.375	0.384	0.392	0.399	0.405	0.411	0.415	0.418	0.421	0.422	0.424	0.422	0.422	0.420	0.416	0.412	0.409	0.404	0.399	0.391	0.384	0.376	0.368	0.359	0.349	0.340	0.330	0.320	0.309	0.298	0.286	0.276	0.265	0.254	0.241	0.231	0.221	0.210	0.200	0.190	0.181	0.171	0.164	0.155	0.148	0.140	0.134	0.128	0.121	0.118	0.114	0.110	0.108	0.105	0.105	0.105	0.105	0.106	0.109	0.110	0.114	0.119	0.124	0.130	0.136	0.144	0.151	0.160	0.169	0.180	0.190	0.201	0.212	0.225	0.238	0.251	0.264	0.278	0.292	0.306	0.322	0.339	0.354	0.371	0.388	0.404	0.421	0.439	0.456	0.472	0.490	0.507	0.524	0.541	0.559	0.576	0.592	0.609	0.625	0.642	0.658	0.672	0.689	0.704	0.719	0.731	0.745	0.759	0.772	0.784	0.798	0.808	0.819	0.829	0.840	0.849	0.858	0.866	0.874	0.880	0.886	0.892	0.896	0.902	0.905	0.909	0.911	0.912	0.914	0.915	0.915	0.915	0.912	0.911	0.909	0.906	0.902	0.898	0.894	0.889	0.884	0.878	0.871	0.864	0.858	0.850	0.841	0.834	0.825	0.816	0.808	0.799	0.790	0.780	0.771	0.761	0.751	0.742	0.735	0.726	0.718	0.709	0.701	0.694	0.688	0.680	0.674	0.670	0.664	0.659	0.655	0.651	0.649	0.648	0.646	0.646	0.646	0.648	0.650	0.652	0.656	0.661	0.668	0.674	0.681	0.689	0.699	0.709	0.720	0.732	0.745	0.759	0.774	0.789	0.805	0.821	0.839	0.856	0.875	0.894	0.914	0.934	0.954	0.974	0.995	1.014	1.035	1.056	1.078	1.098	1.118	1.138	1.158	1.178	1.198	1.216	1.235	1.252	1.269	1.286	1.302	1.318	1.331	1.345	1.358	1.369	1.380	1.390	1.399	1.408	1.414	1.421	1.426	1.431	1.435	1.436	1.439	1.440	1.440	1.439	1.439	1.435	1.432	1.430	1.426	1.421	1.416	1.410	1.405	1.399	1.391	1.385	1.378	1.370	1.362	1.354	1.348	1.340	1.331	1.324	1.316	1.309	1.301	1.295	1.288	1.282	1.275	1.270	1.265	1.260	1.255	1.250	1.246	1.244	1.240	1.238	1.235	1.232	1.231	1.230	1.229	1.228	1.228	1.226	1.228	1.228	1.229	1.229	1.230	1.231	1.232	1.234	1.236	1.238	1.239	1.240	1.241	1.244	1.245	1.246	1.248	1.248	1.249	1.250	1.249	1.249	1.249	1.249	1.248	1.246	1.245	1.241	1.239	1.236	1.232	1.229	1.224	1.220	1.214	1.209	1.202	1.195	1.188	1.180	1.171	1.162	1.154	1.142	1.132	1.121	1.110	1.099	1.085	1.074	1.060	1.045	1.031	1.016	1.001	0.985	0.970	0.954	0.936	0.920	0.902	0.885	0.868	0.850	0.832	0.815	0.798	0.780	0.762	0.744	0.728	0.710	0.692	0.676	0.660	0.644	0.628	0.612	0.599	0.585	0.571	0.559	0.546	0.538	0.526	0.518	0.510	0.501	0.495	0.491	0.486	0.482	0.481	0.481	0.481	0.482	0.486	0.491	0.496	0.504	0.511	0.522	0.534	0.545	0.559	0.575	0.590	0.608	0.626	0.646	0.668	0.689	0.714	0.738	0.764	0.790	0.818	0.845	0.875	0.905	0.935	0.966	0.998	1.030	1.061	1.094	1.128	1.160	1.192	1.225	1.259	1.290	1.322	1.355	1.385	1.416	1.446	1.476	1.504	1.532	1.559	1.585	1.609	1.632	1.655	1.678	1.696	1.715	1.732	1.748	1.762	1.776	1.788	1.798	1.806	1.814	1.820	1.824	1.826	1.829	1.829	1.828	1.825	1.820	1.816	1.809	1.801	1.791	1.782	1.771	1.759	1.746	1.732	1.718	1.702	1.686	1.669	1.652	1.635	1.618	1.599	1.580	1.561	1.542	1.522	1.504	1.485	1.466	1.448	1.430	1.411	1.394	1.378	1.361	1.345	1.329	1.314	1.299	1.286	1.274	1.261	1.250	1.240	1.230	1.221	1.214	1.206	1.200	1.196	1.191	1.188	1.184	1.182	1.181	1.182	1.182	1.185	1.188	1.191	1.195	1.200	1.205	1.211	1.218	1.225	1.234	1.241	1.250	1.259	1.269	1.279	1.290	1.300	1.310	1.320	1.332	1.344	1.354	1.365	1.376	1.388	1.398	1.409	1.418	1.428	1.436	1.446	1.454	1.462	1.469	1.476	1.482	1.488	1.492	1.496	1.500	1.502	1.505	1.505	1.506	1.504	1.502	1.500	1.496	1.492	1.488	1.481	1.474	1.466	1.459	1.449	1.439	1.428	1.416	1.405	1.391	1.378	1.365	1.350	1.336	1.320	1.305	1.289	1.274	1.256	1.240	1.224	1.208	1.191	1.176	1.160	1.145	1.132	1.118	1.104	1.091	1.078	1.068	1.056	1.046	1.038	1.029	1.021	1.016	1.011	1.008	1.004	1.001	1.001	1.001	1.002	1.006	1.009	1.015	1.021	1.029	1.035	1.045	1.055	1.066	1.079	1.091	1.105	1.120	1.135	1.151	1.168	1.184	1.201	1.219	1.236	1.255	1.272	1.290	1.308	1.326	1.344	1.361	1.379	1.395	1.411	1.428	1.442	1.456	1.471	1.484	1.496	1.508	1.518	1.526	1.535	1.542	1.549	1.554	1.559	1.561	1.564	1.565	1.566	1.565	1.562	1.560	1.556	1.551	1.545	1.540	1.531	1.524	1.515	1.505	1.494	1.484	1.472	1.461	1.448	1.436	1.422	1.410	1.396	1.382	1.370	1.356	1.342	1.330	1.318	1.305	1.291	1.279	1.266	1.255	1.244	1.234	1.224	1.212	1.205	1.196	1.188	1.181	1.175	1.170	1.164	1.159	1.156	1.154	1.151	1.150	1.149	1.150	1.150	1.151	1.154	1.156	1.161	1.165	1.171	1.175	1.182	1.189	1.196	1.205	1.212	1.222	1.231	1.241	1.252	1.262	1.275	1.286	1.298	1.310	1.322	1.335	1.348	1.360	1.372	1.386	1.398	1.410	1.424	1.435	1.446	1.459	1.470	1.481	1.491	1.502	1.512	1.522	1.531	1.539	1.548	1.555	1.561	1.568	1.574	1.578	1.582	1.585	1.589	1.589	1.590	1.590	1.590	1.589	1.588	1.582	1.580	1.575	1.571	1.565	1.558	1.551	1.542	1.535	1.526	1.518	1.508	1.498	1.486	1.476	1.465	1.454	1.444	1.431	1.420	1.409	1.398	1.385	1.375	1.364	1.354	1.342	1.332	1.322	1.314	1.305	1.298	1.289	1.282	1.276	1.271	1.266	1.262	1.259	1.256	1.254	1.252	1.252	1.254	1.254	1.255	1.259	1.262	1.266	1.271	1.278	1.284	1.290	1.298	1.305	1.314	1.324	1.332	1.342	1.352	1.362	1.374	1.385	1.398	1.408	1.420	1.432	1.442	1.455	1.468	1.479	1.490	1.500	1.511	1.521	1.532	1.541	1.550	1.559	1.568	1.575	1.582	1.590	1.595	1.601	1.605	1.610	1.614	1.615	1.618	1.619	1.620	1.620	1.620	1.619	1.616	1.612	1.610	1.606	1.601	1.596	1.590	1.585	1.578	1.571	1.564	1.555	1.548	1.538	1.529	1.520	1.510	1.500	1.490	1.479	1.469	1.459	1.449	1.438	1.426	1.416	1.405	1.395	1.385	1.375	1.365	1.356	1.348	1.339	1.330	1.321	1.314	1.308	1.300	1.294	1.288	1.281	1.278	1.272	1.270	1.268	1.264	1.262	1.262	1.260	1.261	1.262	1.264	1.266	1.270	1.272	1.276	1.281	1.288	1.292	1.300	1.308	1.315	1.324	1.332	1.341	1.351	1.362	1.374	1.384	1.396	1.408	1.421	1.434	1.446	1.460	1.474	1.488	1.501	1.515	1.530	1.544	1.558	1.572	1.586	1.600	1.614	1.628	1.641	1.654	1.666	1.679	1.691	1.704	1.715	1.725	1.736	1.746	1.756	1.764	1.772	1.779	1.786	1.792	1.799	1.802	1.806	1.810	1.811	1.814	1.815	1.816	1.815	1.814	1.811	1.809	100.000	5.000	2.000	1.000	3.000	0.000	0.000	0.000	0.000	0.000	0.000	0.000	0.000	0.000	0.000	0.000	0.000	0.000	-0.364	-0.374	-0.385	-0.396	-0.409	-0.421	-0.435	-0.449	-0.462	-0.478	-0.492	-0.509	-0.524	-0.539	-0.555	-0.571	-0.586	-0.602	-0.619	-0.635	-0.651	-0.666	-0.680	-0.695	-0.710	-0.724	-0.738	-0.750	-0.762	-0.774	-0.784	-0.794	-0.802	-0.811	-0.819	-0.824	-0.830	-0.834	-0.836	-0.838	-0.840	-0.840	-0.838	-0.835	-0.831	-0.828	-0.822	-0.816	-0.808	-0.799	-0.790	-0.779	-0.768	-0.756	-0.744	-0.731	-0.716	-0.702	-0.686	-0.671	-0.655	-0.638	-0.622	-0.605	-0.589	-0.571	-0.554	-0.536	-0.520	-0.502	-0.486	-0.469	-0.454	-0.438	-0.422	-0.408	-0.394	-0.381	-0.369	-0.356	-0.345	-0.332	-0.324	-0.314	-0.305	-0.299	-0.291	-0.285	-0.279	-0.275	-0.271	-0.269	-0.266	-0.265	-0.264	-0.265	-0.266	-0.268	-0.269	-0.271	-0.275	-0.279	-0.282	-0.289	-0.294	-0.300	-0.306	-0.312	-0.320	-0.329	-0.335	-0.342	-0.351	-0.360	-0.366	-0.375	-0.382	-0.391	-0.399	-0.408	-0.415	-0.422	-0.430	-0.439	-0.445	-0.452	-0.458	-0.465	-0.471	-0.478	-0.482	-0.488	-0.491	-0.496	-0.500	-0.504	-0.507	-0.510	-0.512	-0.514	-0.516	-0.518	-0.518	-0.518	-0.518	-0.518	-0.516	-0.515	-0.514	-0.511	-0.509	-0.506	-0.502	-0.499	-0.495	-0.491	-0.488	-0.484	-0.479	-0.475	-0.469	-0.465	-0.460	-0.454	-0.450	-0.445	-0.439	-0.434	-0.429	-0.424	-0.420	-0.416	-0.410	-0.406	-0.402	-0.400	-0.396	-0.395	-0.392	-0.390	-0.389	-0.389	-0.388	-0.388	-0.389	-0.391	-0.392	-0.395	-0.399	-0.402	-0.406	-0.412	-0.419	-0.426	-0.434	-0.441	-0.450	-0.460	-0.470	-0.481	-0.492	-0.504	-0.518	-0.530	-0.544	-0.558	-0.572	-0.588	-0.602	-0.619	-0.634	-0.650	-0.666	-0.682	-0.699	-0.716	-0.732	-0.748	-0.764	-0.778	-0.792	-0.806	-0.820	-0.834	-0.848	-0.859	-0.870	-0.881	-0.890	-0.899	-0.906	-0.912	-0.919	-0.922	-0.924	-0.926	-0.928	-0.925	-0.924	-0.919	-0.914	-0.908	-0.899	-0.889	-0.880	-0.866	-0.852	-0.838	-0.820	-0.802	-0.782	-0.762	-0.740	-0.716	-0.692	-0.666	-0.640	-0.612	-0.584	-0.554	-0.524	-0.494	-0.461	-0.430	-0.398	-0.364	-0.331	-0.298	-0.265	-0.231	-0.198	-0.165	-0.132	-0.100	-0.068	-0.036	-0.006	0.025	0.054	0.081	0.108	0.135	0.160	0.184	0.205	0.228	0.246	0.266	0.282	0.299	0.312	0.326	0.336	0.346	0.354	0.361	0.366	0.369	0.370	0.370	0.370	0.368	0.364	0.358	0.350	0.342	0.334	0.321	0.310	0.298	0.282	0.268	0.252	0.236	0.219	0.201	0.182	0.164	0.144	0.125	0.104	0.084	0.064	0.044	0.024	0.004	-0.016	-0.036	-0.055	-0.074	-0.092	-0.111	-0.128	-0.144	-0.160	-0.175	-0.190	-0.204	-0.216	-0.228	-0.239	-0.249	-0.258	-0.264	-0.271	-0.278	-0.282	-0.285	-0.288	-0.290	-0.291	-0.290	-0.288	-0.286	-0.282	-0.278	-0.271	-0.266	-0.260	-0.251	-0.244	-0.235	-0.225	-0.214	-0.202	-0.190	-0.179	-0.166	-0.154	-0.140	-0.126	-0.112	-0.099	-0.085	-0.071	-0.055	-0.041	-0.028	-0.015	0.000	0.012	0.025	0.038	0.050	0.060	0.071	0.081	0.091	0.100	0.109	0.116	0.122	0.129	0.134	0.139	0.142	0.144	0.146	0.146	0.145	0.145	0.141	0.139	0.135	0.129	0.124	0.116	0.108	0.099	0.088	0.078	0.068	0.055	0.042	0.029	0.015	0.000	-0.015	-0.032	-0.048	-0.065	-0.081	-0.099	-0.116	-0.135	-0.152	-0.170	-0.186	-0.205	-0.222	-0.239	-0.256	-0.271	-0.289	-0.304	-0.319	-0.332	-0.346	-0.360	-0.371	-0.382	-0.394	-0.402	-0.411	-0.419	-0.426	-0.431	-0.435	-0.439	-0.441	-0.442	-0.441	-0.441	-0.439	-0.435	-0.430	-0.425	-0.419	-0.411	-0.402	-0.392	-0.382	-0.370	-0.358	-0.345	-0.331	-0.316	-0.302	-0.286	-0.270	-0.254	-0.236	-0.220	-0.201	-0.185	-0.166	-0.149	-0.131	-0.114	-0.096	-0.080	-0.064	-0.048	-0.032	-0.018	-0.004	0.010	0.022	0.034	0.045	0.055	0.064	0.071	0.079	0.084	0.090	0.092	0.095	0.096	0.096	0.095	0.092	0.089	0.085	0.079	0.071	0.064	0.055	0.045	0.032	0.021	0.009	-0.006	-0.021	-0.036	-0.052	-0.069	-0.088	-0.105	-0.122	-0.141	-0.161	-0.180	-0.200	-0.220	-0.241	-0.260	-0.280	-0.300	-0.320	-0.339	-0.359	-0.378	-0.396	-0.414	-0.431	-0.449	-0.466	-0.482	-0.498	-0.512	-0.526	-0.540	-0.552	-0.565	-0.575	-0.585	-0.594	-0.602	-0.610	-0.618	-0.622	-0.629	-0.632	-0.635	-0.638	-0.639	-0.640	-0.639	-0.638	-0.636	-0.632	-0.629	-0.625	-0.619	-0.612	-0.606	-0.599	-0.590	-0.581	-0.572	-0.562	-0.552	-0.541	-0.530	-0.519	-0.506	-0.494	-0.481	-0.468	-0.454	-0.440	-0.425	-0.411	-0.396	-0.382	-0.368	-0.354	-0.339	-0.325	-0.309	-0.295	-0.280	-0.268	-0.252	-0.239	-0.226	-0.212	-0.200	-0.186	-0.174	-0.162	-0.151	-0.141	-0.129	-0.119	-0.109	-0.100	-0.092	-0.084	-0.075	-0.068	-0.061	-0.055	-0.048	-0.044	-0.038	-0.034	-0.029	-0.026	-0.024	-0.020	-0.018	-0.016	-0.015	-0.014	-0.012	-0.012	-0.012	-0.012	-0.012	-0.012	-0.015	-0.015	-0.018	-0.018	-0.019	-0.020	-0.022	-0.022	-0.025	-0.026	-0.029	-0.030	-0.031	-0.032	-0.032	-0.035	-0.035	-0.036	-0.036	-0.036	-0.036	-0.035	-0.035	-0.034	-0.034	-0.032	-0.030	-0.029	-0.028	-0.024	-0.021	-0.019	-0.015	-0.012	-0.009	-0.005	0.000	0.004	0.008	0.011	0.016	0.021	0.026	0.030	0.035	0.040	0.045	0.049	0.054	0.059	0.062	0.068	0.071	0.075	0.079	0.084	0.086	0.089	0.091	0.094	0.096	0.098	0.100	0.100	0.101	0.100	0.101	0.100	0.099	0.099	0.096	0.094	0.091	0.090	0.086	0.082	0.079	0.075	0.070	0.065	0.060	0.055	0.049	0.044	0.038	0.031	0.025	0.018	0.011	0.005	-0.002	-0.010	-0.018	-0.025	-0.031	-0.039	-0.046	-0.054	-0.060	-0.066	-0.075	-0.081	-0.088	-0.092	-0.099	-0.105	-0.110	-0.115	-0.120	-0.124	-0.128	-0.131	-0.134	-0.138	-0.139	-0.140	-0.141	-0.141	-0.141	-0.141	-0.140	-0.138	-0.136	-0.134	-0.130	-0.126	-0.122	-0.118	-0.112	-0.106	-0.100	-0.094	-0.086	-0.079	-0.071	-0.061	-0.052	-0.044	-0.034	-0.024	-0.014	-0.004	0.008	0.019	0.029	0.040	0.050	0.062	0.072	0.084	0.095	0.106	0.115	0.125	0.135	0.145	0.154	0.162	0.171	0.179	0.185	0.192	0.199	0.204	0.209	0.212	0.216	0.218	0.220	0.220	0.220	0.220	0.218	0.216	0.212	0.209	0.204	0.199	0.194	0.186	0.178	0.170	0.161	0.151	0.141	0.131	0.120	0.108	0.095	0.084	0.070	0.056	0.044	0.030	0.016	0.001	-0.012	-0.025	-0.039	-0.052	-0.066	-0.079	-0.091	-0.102	-0.115	-0.126	-0.136	-0.145	-0.155	-0.165	-0.172	-0.180	-0.185	-0.191	-0.196	-0.200	-0.202	-0.204	-0.206	-0.205	-0.205	-0.204	-0.200	-0.196	-0.192	-0.188	-0.179	-0.171	-0.164	-0.155	-0.144	-0.132	-0.120	-0.108	-0.094	-0.080	-0.065	-0.049	-0.034	-0.016	0.001	0.020	0.039	0.056	0.076	0.095	0.116	0.138	0.156	0.178	0.199	0.220	0.240	0.261	0.282	0.302	0.322	0.344	0.364	0.381	0.401	0.420	0.438	0.455	0.472	0.489	0.505	0.520	0.535	0.548	0.561	0.572	0.584	0.595	0.605	0.612	0.621	0.629	0.634	0.639	0.642	0.644	0.646	0.646	0.646	0.645	0.642	0.639	0.635	0.630	0.622	0.615	0.608	0.599	0.588	0.576	0.565	0.551	0.539	0.525	0.509	0.494	0.478	0.461	0.445	0.426	0.409	0.390	0.371	0.352	0.334	0.314	0.295	0.275	0.256	0.236	0.216	0.199	0.179	0.160	0.141	0.122	0.105	0.088	0.070	0.052	0.036	0.021	0.005	-0.010	-0.025	-0.039	-0.051	-0.064	-0.076	-0.088	-0.099	-0.109	-0.118	-0.128	-0.136	-0.144	-0.152	-0.159	-0.165	-0.172	-0.178	-0.181	-0.186	-0.190	-0.194	-0.198	-0.199	-0.201	-0.202	-0.205	-0.205	-0.205	-0.206	-0.206	-0.205	-0.204	-0.204	-0.201	-0.200	-0.198	-0.195	-0.192	-0.189	-0.186	-0.181	-0.179	-0.174	-0.170	-0.164	-0.160	-0.155	-0.150	-0.144	-0.138	-0.132	-0.126	-0.120	-0.114	-0.106	-0.100	-0.092	-0.086	-0.080	-0.074	-0.068	-0.061	-0.055	-0.049	-0.044	-0.036	-0.031	-0.026	-0.021	-0.015	-0.011	-0.008	-0.002	0.000	0.002	0.006	0.009	0.011	0.012	0.012	0.014	0.014	0.014	0.012	0.011	0.009	0.008	0.004	0.000	-0.004	-0.008	-0.011	-0.016	-0.021	-0.028	-0.034	-0.039	-0.045	-0.051	-0.059	-0.065	-0.072	-0.079	-0.085	-0.091	-0.098	-0.104	-0.108	-0.114	-0.118	-0.122	-0.126	-0.129	-0.132	-0.135	-0.136	-0.138	-0.138	-0.136	-0.135	-0.132	-0.130	-0.128	-0.124	-0.118	-0.112	-0.105	-0.099	-0.090	-0.082	-0.071	-0.062	-0.050	-0.039	-0.026	-0.014	0.001	0.015	0.029	0.044	0.059	0.075	0.090	0.106	0.122	0.139	0.155	0.171	0.188	0.205	0.221	0.238	0.252	0.269	0.284	0.299	0.314	0.328	0.341	0.355	0.368	0.380	0.392	0.404	0.414	0.425	0.434	0.444	0.452	0.461	0.468	0.475	0.481	0.488	0.494	0.498	0.502	0.506	0.511	0.514	0.516	0.520	0.522	0.525	0.526	0.529	0.529	0.530	0.532	0.534	0.535	0.536	0.536	0.538	0.539	0.540	0.541	0.542	0.544	0.546	0.548	0.550	0.552	0.554	0.556	0.559	0.562	0.565	0.568	0.571	0.575	0.579	0.582	0.586	0.590	0.595	0.599	0.604	0.609	0.612	0.616	0.621	0.626	0.630	0.634	0.638	0.642	0.645	0.649	0.651	0.654	0.656	0.658	0.660	0.661	0.660	0.661	0.660	0.659	0.656	0.655	0.652	0.648	0.644	0.636	0.631	0.624	0.616	0.608	0.598	0.588	0.576	0.564	0.550	0.536	0.521	0.506	0.489	0.471	0.452	0.434	0.414	0.394	0.371	0.349	0.328	0.304	0.280	0.255	0.231	0.206	0.180	0.154	0.128	0.101	0.074	0.046	0.020	-0.008	-0.035	-0.062	-0.090	-0.118	-0.144	-0.170	-0.198	-0.222	-0.249	-0.274	-0.299	-0.322	-0.346	-0.369	-0.391	-0.412	-0.434	-0.455	-0.474	-0.492	-0.510	-0.528	-0.544	-0.561	-0.575	-0.590	-0.602	-0.616	-0.628	-0.639	-0.649	-0.659	-0.666	-0.675	-0.681	-0.688	-0.694	-0.698	-0.702	-0.705	-0.709	-0.710	-0.710	-0.711	-0.711	-0.711	-0.711	-0.709	-0.706	-0.704	-0.701	-0.698	-0.694	-0.689	-0.684	-0.680	-0.674	-0.668	-0.661	-0.655	-0.648	-0.640	-0.632	-0.625	-0.618	-0.609	-0.600	-0.591	-0.582	-0.572	-0.564	-0.555	-0.546	-0.536	-0.528	-0.518	-0.509	-0.499	-0.489	-0.479	-0.470	-0.461	-0.454	-0.445	-0.438	-0.430	-0.422	-0.415	-0.409	-0.401	-0.396	-0.390	-0.385	-0.381	-0.376	-0.374	-0.370	-0.366	-0.365	-0.362	-0.361	-0.361	-0.361	-0.361	-0.361	-0.362	-0.365	-0.368	-0.370	-0.374	-0.376	-0.380	-0.384	-0.388	-0.391	-0.395	-0.400	-0.405	-0.409	-0.412	-0.418	-0.422	-0.426	-0.430	-0.434	-0.435	-0.439	-0.441	-0.442	-0.445	-0.445	-0.446	-0.446	-0.445	-0.444	-0.441	-0.440	-0.438	-0.434	-0.430	-0.425	-0.421	-0.414	-0.408	-0.401	-0.394	-0.386	-0.378	-0.369	-0.360	-0.349	-0.339	-0.328	-0.318	-0.305	-0.294	-0.282	-0.270	-0.259	-0.246	-0.234	-0.221	-0.209	-0.196	-0.182	-0.170	-0.156	-0.144	-0.130	-0.118	-0.104	-0.092	-0.080	-0.066	-0.055	-0.041	-0.030	-0.018	-0.006	0.006	0.018	0.028	0.039	0.049	0.059	0.070	0.079	0.089	0.098	0.106	0.115	0.122	0.130	0.138	0.145	0.152	0.159	0.165	0.170	0.175	0.181	0.185	0.190	0.192	0.195	0.199	0.201	0.202	0.204	0.204	0.205	0.204	0.204	0.204	0.201	0.200	0.198	0.195	0.192	0.190	0.185	0.182	0.178	0.174	0.169	0.164	0.159	0.154	0.150	0.144	0.139	0.134	0.130	0.125	0.120	0.116	0.112	0.109	0.106	0.104	0.101	0.100	0.099	0.099	0.099	0.100	0.101	0.104	0.106	0.110	0.114	0.120	0.124	0.131	0.138	0.146	0.155	0.165	0.175	0.185	0.195	0.209	0.220	0.232	0.245	0.259	0.271	0.286	0.300	0.314	0.328	0.342	0.356	0.370	0.384	0.396	0.410	0.424	0.436	0.448	0.460	0.471	0.481	0.491	0.500	0.509	0.516	0.524	0.530	0.536	0.541	0.545	0.549	0.551	0.552	0.554	0.555	0.554	0.554	0.552	0.551	0.548	0.545	0.542	0.539	0.534	0.529	0.525	0.519	0.514	0.509	0.502	0.496	0.491	0.485	0.480	0.474	0.470	0.464	0.459	0.455	0.451	0.446	0.442	0.439	0.438	0.435	0.432	0.431	0.431	0.429	0.430	0.430	0.432	0.432	0.434	0.438	0.440	0.442	0.446	0.450	0.454	0.459	0.464	0.469	0.475	0.480	0.486	0.491	0.498	0.504	0.510	0.515	0.521	0.526	0.532	0.538	0.542	0.549	0.552	0.559	0.562	0.566	0.570	0.574	0.576	0.579	0.580	0.581	0.582	0.582	0.582	0.581	0.581	0.579	0.576	0.574	0.571	0.568	0.561	0.558	0.552	0.546	0.540	0.534	0.528	0.520	0.512	0.504	0.498	0.488	0.480	0.472	0.464	0.456	0.448	0.439	0.430	0.422	0.415	0.406	0.399	0.392	0.384	0.378	0.371	0.365	0.358	0.352	0.348	0.342	0.338	0.334	0.329	0.325	0.321	0.319	0.315	0.314	0.311	0.310	0.308	0.306	0.306	0.305	0.305	0.305	0.304	0.304	0.304	0.305	0.305	0.306	0.306	0.306	0.308	0.309	0.309	0.310	0.310	0.311	0.311	0.311	0.312	0.312	0.314	0.314	0.314	0.315	0.316	0.316	0.318	0.319	0.319	0.320	0.322	0.324	0.325	0.326	0.329	0.330	0.334	0.336	0.340	0.344	0.349	0.354	0.358	0.364	0.370	0.376	0.384	0.391	0.399	0.408	0.418	0.426	0.438	0.446	0.458	0.470	0.481	0.492	0.505	0.518	0.530	0.544	0.556	0.570	0.584	0.598	0.611	0.625	0.638	0.651	0.664	0.676	0.690	0.701	0.712	0.724	0.735	0.745	0.752	0.762	0.770	0.776	0.782	0.788	0.792	0.796	0.799	0.800	0.800	0.800	0.799	0.798	0.794	0.791	0.788	0.782	0.775	0.769	0.761	0.752	0.742	0.734	0.724	0.712	0.700	0.689	0.676	0.664	0.651	0.638	0.624	0.610	0.598	0.584	0.570	0.558	0.545	0.532	0.521	0.509	0.499	0.488	0.476	0.468	0.459	0.451	0.445	0.439	0.434	0.429	0.426	0.422	0.421	0.421	0.422	0.422	0.426	0.430	0.434	0.439	0.445	0.452	0.460	0.470	0.479	0.490	0.501	0.514	0.526	0.539	0.552	0.568	0.582	0.598	0.612	0.629	0.645	0.660	0.676	0.691	0.708	0.722	0.738	0.752	0.768	0.780	0.794	0.806	0.819	0.829	0.839	0.849	0.855	0.864	0.869	0.874	0.878	0.879	0.880	0.880	0.879	0.876	0.871	0.866	0.860	0.851	0.842	0.831	0.820	0.808	0.791	0.776	0.760	0.742	0.722	0.702	0.681	0.661	0.638	0.614	0.590	0.566	0.540	0.514	0.488	0.461	0.435	0.406	0.380	0.352	0.325	0.298	0.269	0.242	0.215	0.189	0.162	0.138	0.111	0.086	0.062	0.040	0.018	-0.005	-0.025	-0.044	-0.062	-0.081	-0.098	-0.114	-0.128	-0.141	-0.154	-0.165	-0.175	-0.184	-0.191	-0.199	-0.205	-0.208	-0.212	-0.214	-0.215	-0.214	-0.212	-0.210	-0.206	-0.201	-0.195	-0.189	-0.180	-0.171	-0.161	-0.151	-0.139	-0.126	-0.114	-0.100	-0.085	-0.069	-0.052	-0.036	-0.019	-0.002	0.016	0.035	0.054	0.072	0.091	0.111	0.130	0.150	0.169	0.188	0.206	0.225	0.245	0.262	0.280	0.298	0.315	0.331	0.346	0.362	0.378	0.391	0.404	0.415	0.426	0.436	0.445	0.454	0.461	0.468	0.472	0.476	0.479	0.481	0.481	0.480	0.479	0.475	0.470	0.465	0.458	0.450	0.441	0.430	0.420	0.406	0.392	0.379	0.362	0.346	0.330	0.312	0.294	0.274	0.254	0.232	0.212	0.190	0.168	0.145	0.122	0.099	0.075	0.051	0.028	0.004	-0.020	-0.045	-0.069	-0.092	-0.116	-0.139	-0.162	-0.184	-0.206	-0.228	-0.249	-0.268	-0.288	-0.306	-0.325	-0.344	-0.360	-0.378	-0.392	-0.408	-0.421	-0.435	-0.446	-0.459	-0.469	-0.479	-0.488	-0.495	-0.502	-0.510	-0.515	-0.519	-0.522	-0.525	-0.526	-0.526	-0.528	-0.526	-0.525	-0.524	-0.520	-0.518	-0.512	-0.507	-0.501	-0.495	-0.489	-0.481	-0.472	-0.464	-0.454	-0.445	-0.435	-0.422	-0.412	-0.401	-0.389	-0.379	-0.366	-0.355	-0.341	-0.330	-0.318	-0.305	-0.292	-0.280	-0.269	-0.256	-0.246	-0.234	-0.224	-0.214	-0.202	-0.194	-0.185	-0.175	-0.168	-0.159	-0.152	-0.145	-0.140	-0.134	-0.129	-0.125	-0.121	-0.119	-0.116	-0.114	-0.112	-0.111	-0.111	-0.112	-0.114	-0.115	-0.116	-0.119	-0.122	-0.124	-0.128	-0.131	-0.135	-0.140	-0.145	-0.150	-0.155	-0.160	-0.165	-0.170	-0.175	-0.180	-0.185	-0.190	-0.194	-0.198	-0.201	-0.204	-0.206	-0.208	-0.210	-0.211	-0.211	-0.211	-0.211	-0.210	-0.208	-0.206	-0.202	-0.198	-0.194	-0.189	-0.182	-0.175	-0.169	-0.160	-0.151	-0.142	-0.132	-0.121	-0.111	-0.099	-0.086	-0.074	-0.060	-0.046	-0.032	-0.019	-0.002	0.011	0.028	0.044	0.059	0.075	0.091	0.108	0.122	0.139	0.155	0.170	0.186	0.201	0.216	0.230	0.245	0.260	0.272	0.288	0.300	0.311	0.324	0.335	0.346	0.356	0.366	0.375	0.384	0.392	0.399	0.406	0.412	0.418	0.422	0.428	0.431	0.435	0.436	0.439	0.441	0.442	0.442	0.442	0.442	0.441	0.440	0.439	0.435	0.432	0.430	0.426	0.424	0.419	0.416	0.411	0.408	0.402	0.398	0.394	0.388	0.384	0.379	0.374	0.370	0.365	0.361	0.358	0.354	0.349	0.345	0.341	0.339	0.335	0.332	0.331	0.329	0.326	0.326	0.325	0.325	0.325	0.325	0.325	0.328	0.329	0.332	0.334	0.338	0.341	0.345	0.350	0.355	0.360	0.366	0.371	0.379	0.385	0.392	0.400	0.409	0.416	0.426	0.435	0.444	0.455	0.464	0.474	0.485	0.494	0.504	0.515	0.525	0.535	0.545	0.555	0.565	0.575	0.585	0.594	0.602	0.611	0.620	0.628	0.636	0.645	0.651	0.658	0.664	0.670	0.675	0.680	0.684	0.689	0.691	0.695	0.698	0.699	0.700	0.700	0.700	0.700	0.699	0.696	0.694	0.691	0.689	0.684	0.680	0.675	0.670	0.664	0.658	0.652	0.645	0.639	0.631	0.624	0.614	0.606	0.599	0.590	0.581	0.572	0.565	0.556	0.548	0.540	0.531	0.524	0.516	0.509	0.501	0.494	0.488	0.480	0.474	0.468	0.462	0.459	0.452	0.449	0.445	0.444	0.440	0.438	0.436	0.435	0.434	0.434	0.434	0.435	0.436	0.439	0.440	0.442	0.446	0.450	0.455	0.459	0.462	0.468	0.474	0.479	0.485	0.490	0.496	0.502	0.509	0.515	0.521	0.528	0.534	0.539	0.545	0.551	0.556	0.561	0.568	0.571	0.575	0.580	0.584	0.586	0.589	0.591	0.592	0.594	0.594	0.594	0.594	0.594	0.591	0.589	0.586	0.582	0.579	0.575	0.571	0.566	0.560	0.554	0.548	0.540	0.534	0.525	0.518	0.510	0.501	0.494	0.485	0.476	0.468	0.459	0.450	0.441	0.432	0.425	0.416	0.409	0.402	0.394	0.388	0.381	0.376	0.370	0.365	0.361	0.358	0.354	0.351	0.349	0.346	0.346	0.345	0.346	0.348	0.349	0.350	0.352	0.355	0.359	0.364	0.369	0.375	0.380	0.386	0.394	0.401	0.409	0.416	0.425	0.432	0.442	0.451	0.460	0.470	0.480	0.489	0.499	0.509	0.519	0.528	0.536	0.546	0.555	0.564	0.572	0.580	0.589	0.596	0.604	0.611	0.616	0.624	0.629	0.634	0.639	0.642	0.646	0.650	0.652	0.655	0.658	0.658	0.659	0.658	0.658	0.656	0.654	0.652	0.649	0.646	0.641	0.636	0.631	0.625	0.619	0.610	0.604	0.595	0.585	0.576	0.565	0.554	0.542	0.530	0.519	0.505	0.490	0.476	0.460	0.445	0.429	0.411	0.394	0.376	0.358	0.338	0.318	0.298	0.278	0.255	0.235	0.212	0.189	0.166	0.142	0.119	0.095	0.070	0.046	0.020	-0.004	-0.030	-0.056	-0.082	-0.108	-0.134	-0.160	-0.186	-0.210	-0.236	-0.261	-0.288	-0.311	-0.336	-0.360	-0.384	-0.408	-0.431	-0.452	-0.475	-0.496	-0.518	-0.536	-0.555	-0.574	-0.591	-0.608	-0.624	-0.639	-0.652	-0.665	-0.676	-0.689	-0.698	-0.708	-0.715	-0.722	-0.728	-0.732	-0.738	-0.741	-0.744	-0.745	-0.745	-0.746	-0.744	-0.741	-0.740	-0.736	-0.731	-0.728	-0.721	-0.715	-0.709	-0.702	-0.696	-0.689	-0.681	-0.674	-0.666	-0.659	-0.652	-0.645	-0.638	-0.631	-0.625	-0.619	-0.614	-0.609	-0.605	-0.602	-0.599	-0.598	-0.598	-0.598	-0.599	-0.600	-0.605	-0.609	-0.615	-0.621	-0.629	-0.639	-0.648	-0.660	-0.672	-0.686	-0.701	-0.718	-0.735	-0.755	-0.775	-0.795	-0.819	-0.841	-0.866	-0.891	-0.918	-0.945	-0.972	-1.001	-1.030	-1.059	-1.088	-1.119	-1.149	-1.179	-1.210	-1.241	-1.271	-1.302	-1.332	-1.361	-1.391	-1.420	-1.449	-1.478	-1.505	-1.531	-1.556	-1.581	-1.605	-1.628	-1.649	-1.669	-1.688	-1.706	-1.722	-1.736	-1.750	-1.762	-1.771	-1.781	-1.788	-1.794	-1.799	-1.802	-1.804	-1.804	-1.801	-1.799	-1.795	-1.789	-1.782	-1.774	-1.764	-1.752	-1.740	-1.728	-1.712	-1.698	-1.681	-1.664	-1.645	-1.626	-1.608	-1.588	-1.566	-1.545	-1.522	-1.501	-1.478	-1.455	-1.434	-1.410	-1.388	-1.364	-1.340	-1.318	-1.294	-1.272	-1.250	-1.228	-1.206	-1.185	-1.165	-1.145	-1.125	-1.105	-1.086	-1.069	-1.051	-1.034	-1.019	-1.002	-0.986	-0.972	-0.959	-0.945	-0.932	-0.920	-0.909	-0.898	-0.886	-0.878	-0.868	-0.858	-0.850	-0.841	-0.834	-0.826	-0.820	-0.812	-0.808	-0.800	-0.794	-0.790	-0.784	-0.779	-0.774	-0.769	-0.764	-0.759	-0.754	-0.750	-0.744	-0.740	-0.735	-0.730	-0.725	-0.721	-0.716	-0.711	-0.706	-0.701	-0.696	-0.690	-0.685	-0.680	-0.675	-0.669	-0.662	-0.656	-0.650	-0.644	-0.638	-0.630	-0.624	-0.616	-0.609	-0.601	-0.594	-0.585	-0.576	-0.569	-0.561	-0.551	-0.544	-0.534	-0.525	-0.516	-0.509	-0.499	-0.489	-0.480	-0.470	-0.461	-0.451	-0.440	-0.431	-0.421	-0.411	-0.401	-0.390	-0.381	-0.371	-0.361	-0.351	-0.341	-0.331	-0.322	-0.312	-0.304	-0.294	-0.285	-0.276	-0.268	-0.260	-0.251	-0.242	-0.236	-0.229	-0.222	-0.216	-0.210	-0.205	-0.199	-0.195	-0.190	-0.188	-0.182	-0.180	-0.179	-0.176	-0.175	-0.175	-0.174	-0.175	-0.175	-0.176	-0.176	-0.179	-0.180	-0.184	-0.186	-0.190	-0.195	-0.199	-0.204	-0.208	-0.214	-0.218	-0.224	-0.229	-0.234	-0.241	-0.246	-0.251	-0.258	-0.262	-0.268	-0.272	-0.276	-0.281	-0.285	-0.288	-0.292	-0.294	-0.296	-0.298	-0.300	-0.299	-0.299	-0.299	-0.298	-0.296	-0.292	-0.290	-0.285	-0.280	-0.275	-0.269	-0.261	-0.255	-0.246	-0.236	-0.228	-0.216	-0.206	-0.194	-0.181	-0.169	-0.156	-0.144	-0.130	-0.115	-0.101	-0.086	-0.071	-0.056	-0.041	-0.026	-0.011	0.005	0.019	0.035	0.050	0.064	0.079	0.092	0.106	0.119	0.130	0.142	0.154	0.164	0.172	0.181	0.190	0.196	0.202	0.208	0.211	0.214	0.216	0.216	0.216	0.216	0.214	0.210	0.205	0.199	0.192	0.185	0.176	0.166	0.155	0.144	0.130	0.116	0.102	0.086	0.071	0.054	0.036	0.018	-0.001	-0.020	-0.041	-0.060	-0.081	-0.101	-0.122	-0.142	-0.164	-0.184	-0.205	-0.225	-0.245	-0.265	-0.285	-0.304	-0.322	-0.340	-0.358	-0.374	-0.390	-0.405	-0.419	-0.432	-0.445	-0.456	-0.468	-0.476	-0.485	-0.492	-0.500	-0.506	-0.511	-0.515	-0.519	-0.521	-0.521	-0.522	-0.521	-0.521	-0.518	-0.516	-0.512	-0.507	-0.502	-0.499	-0.492	-0.486	-0.480	-0.472	-0.466	-0.459	-0.452	-0.444	-0.436	-0.429	-0.421	-0.415	-0.408	-0.400	-0.392	-0.386	-0.381	-0.375	-0.370	-0.365	-0.360	-0.356	-0.354	-0.350	-0.348	-0.345	-0.344	-0.342	-0.342	-0.341	-0.342	-0.344	-0.344	-0.346	-0.349	-0.351	-0.355	-0.359	-0.362	-0.368	-0.371	-0.376	-0.381	-0.388	-0.392	-0.399	-0.404	-0.410	-0.415	-0.422	-0.429	-0.435	-0.441	-0.448	-0.455	-0.460	-0.468	-0.474	-0.479	-0.486	-0.491	-0.498	-0.502	-0.509	-0.512	-0.518	-0.524	-0.528	-0.532	-0.536	-0.541	-0.546	-0.550	-0.554	-0.558	-0.561	-0.565	-0.568	-0.570	-0.574	-0.576	-0.579	-0.582	-0.585	-0.586	-0.589	-0.590	-0.592	-0.595	-0.598	-0.599	-0.599	-0.601	-0.602	-0.602	-0.604	-0.605	-0.606	-0.605	-0.606	-0.608	-0.606	-0.608	-0.606	-0.608	-0.606	-0.608	-0.606	-0.606	-0.606	-0.605	-0.605	-0.605	-0.605	-0.605	-0.605	-0.604	-0.605	-0.604	-0.604	-0.605	-0.605	-0.606	-0.606	-0.606	-0.608	-0.610	-0.610	-0.612	-0.614	-0.615	-0.618	-0.620	-0.625	-0.628	-0.631	-0.635	-0.640	-0.645	-0.651	-0.658	-0.662	-0.670	-0.678	-0.685	-0.694	-0.702	-0.711	-0.720	-0.731	-0.742	-0.754	-0.765	-0.776	-0.790	-0.802	-0.815	-0.830	-0.845	-0.859	-0.874	-0.889	-0.905	-0.920	-0.936	-0.954	-0.971	-0.989	-1.005	-1.024	-1.040	-1.058	-1.076	-1.092	-1.111	-1.129	-1.148	-1.164	-1.181	-1.199	-1.216	-1.232	-1.250	-1.265	-1.281	-1.298	-1.312	-1.328	-1.342	-1.356	-1.370	-1.382	-1.396	-1.409	-1.420	-1.431	-1.441	-1.452	-1.462	-1.471	-1.481	-1.490	-1.498	-1.505	-1.511	-1.519	-1.525	-1.531	-1.538	-1.544	-1.548	-1.552	-1.556	-1.562	-1.566	-1.570	-1.574	-1.578	-1.582	-1.586	-1.591	-1.595	-1.599	-1.604	-1.608	-1.614	-1.618	-1.622	-1.630	-1.635	-1.641	-1.648	-1.655	-1.662	-1.669	-1.676	-1.686	-1.695	-1.704	-1.712	-1.722	-1.734	-1.744	-1.754	-1.765	-1.775	-1.786	-1.798	-1.809	-1.820	-1.831	-1.841	-1.852	-1.864	-1.874	-1.884	-1.892	-1.902	-1.911	-1.920	-1.928	-1.935	-1.941	-1.946	-1.951	-1.955	-1.959	-1.961	-1.961	-1.962	-1.961	-1.959	-1.956	-1.951	-1.945	-1.939	-1.931	-1.922	-1.912	-1.901	-1.889	-1.874	-1.860	-1.842	-1.826	-1.808	-1.788	-1.768	-1.746	-1.722	-1.699	-1.674	-1.650	-1.622	-1.596	-1.569	-1.541	-1.512	-1.485	-1.455	-1.426	-1.395	-1.366	-1.336	-1.305	-1.275	-1.245	-1.215	-1.185	-1.155	-1.125	-1.096	-1.068	-1.040	-1.012	-0.986	-0.959	-0.932	-0.908	-0.882	-0.859	-0.836	-0.814	-0.792	-0.771	-0.751	-0.732	-0.714	-0.696	-0.680	-0.665	-0.650	-0.636	-0.624	-0.610	-0.600	-0.589	-0.580	-0.571	-0.564	-0.556	-0.551	-0.546	-0.542	-0.539	-0.536	-0.535	-0.535	-0.535	-0.535	-0.539	-0.540	-0.544	-0.549	-0.555	-0.561	-0.569	-0.576	-0.585	-0.594	-0.605	-0.615	-0.628	-0.639	-0.652	-0.668	-0.681	-0.698	-0.714	-0.730	-0.749	-0.766	-0.785	-0.804	-0.824	-0.844	-0.864	-0.885	-0.906	-0.928	-0.949	-0.971	-0.992	-1.015	-1.036	-1.058	-1.080	-1.102	-1.122	-1.145	-1.166	-1.186	-1.206	-1.228	-1.246	-1.265	-1.284	-1.302	-1.320	-1.336	-1.351	-1.366	-1.381	-1.394	-1.406	-1.416	-1.428	-1.438	-1.446	-1.454	-1.461	-1.466	-1.472	-1.476	-1.480	-1.482	-1.484	-1.485	-1.485	-1.486	-1.484	-1.482	-1.480	-1.478	-1.472	-1.469	-1.465	-1.460	-1.454	-1.449	-1.441	-1.435	-1.429	-1.422	-1.416	-1.410	-1.404	-1.398	-1.391	-1.384	-1.379	-1.372	-1.366	-1.360	-1.356	-1.350	-1.345	-1.340	-1.336	-1.332	-1.329	-1.325	-1.321	-1.319	-1.315	-1.314	-1.311	-1.309	-1.308	-1.305	-1.304	-1.302	-1.301	-1.300	-1.298	-1.298	-1.295	-1.292	-1.292	-1.291	-1.289	-1.286	-1.285	-1.282	-1.280	-1.278	-1.275	-1.272	-1.270	-1.265	-1.261	-1.258	-1.252	-1.248	-1.242	-1.238	-1.231	-1.225	-1.219	-1.212	-1.205	-1.199	-1.190	-1.182	-1.174	-1.165	-1.156	-1.148	-1.138	-1.129	-1.119	-1.109	-1.099	-1.088	-1.076	-1.066	-1.055	-1.042	-1.031	-1.020	-1.008	-0.996	-0.982	-0.970	-0.959	-0.945	-0.931	-0.919	-0.905	-0.892	-0.879	-0.864	-0.851	-0.838	-0.824	-0.810	-0.796	-0.781	-0.769	-0.754	-0.740	-0.725	-0.711	-0.696	-0.681	-0.668	-0.654	-0.638	-0.625	-0.610	-0.595	-0.582	-0.569	-0.555	-0.542	-0.530	-0.518	-0.505	-0.494	-0.482	-0.472	-0.462	-0.454	-0.445	-0.438	-0.430	-0.424	-0.419	-0.412	-0.409	-0.406	-0.404	-0.401	-0.401	-0.401	-0.402	-0.404	-0.408	-0.410	-0.415	-0.421	-0.428	-0.435	-0.442	-0.451	-0.460	-0.470	-0.481	-0.492	-0.505	-0.516	-0.530	-0.544	-0.556	-0.571	-0.585	-0.599	-0.612	-0.628	-0.640	-0.654	-0.668	-0.681	-0.695	-0.706	-0.719	-0.731	-0.742	-0.751	-0.761	-0.770	-0.778	-0.785	-0.791	-0.796	-0.801	-0.805	-0.808	-0.808	-0.809	-0.809	-0.808	-0.805	-0.801	-0.799	-0.794	-0.788	-0.782	-0.776	-0.768	-0.760	-0.751	-0.742	-0.735	-0.725	-0.715	-0.706	-0.695	-0.686	-0.676	-0.666	-0.658	-0.648	-0.640	-0.631	-0.624	-0.616	-0.611	-0.605	-0.601	-0.596	-0.592	-0.591	-0.590	-0.590	-0.591	-0.592	-0.596	-0.601	-0.606	-0.612	-0.620	-0.629	-0.639	-0.650	-0.662	-0.675	-0.689	-0.704	-0.719	-0.735	-0.754	-0.770	-0.790	-0.808	-0.828	-0.848	-0.869	-0.890	-0.911	-0.932	-0.955	-0.978	-1.000	-1.020	-1.042	-1.065	-1.086	-1.108	-1.128	-1.149	-1.168	-1.188	-1.206	-1.224	-1.241	-1.258	-1.272	-1.288	-1.300	-1.312	-1.324	-1.335	-1.344	-1.351	-1.359	-1.364	-1.368	-1.371	-1.371	-1.372	-1.371	-1.368	-1.365	-1.360	-1.354	-1.345	-1.338	-1.328	-1.315	-1.304	-1.290	-1.276	-1.260	-1.244	-1.226	-1.208	-1.188	-1.169	-1.148	-1.128	-1.105	-1.081	-1.058	-1.035	-1.010	-0.986	-0.961	-0.936	-0.910	-0.885	-0.860	-0.834	-0.809	-0.782	-0.758	-0.734	-0.709	-0.684	-0.661	-0.638	-0.616	-0.594	-0.572	-0.552	-0.534	-0.515	-0.498	-0.480	-0.464	-0.450	-0.436	-0.424	-0.412	-0.402	-0.394	-0.386	-0.379	-0.374	-0.369	-0.366	-0.362	-0.364	-0.362	-0.365	-0.368	-0.370	-0.375	-0.380	-0.388	-0.396	-0.405	-0.414	-0.425	-0.436	-0.449	-0.462	-0.475	-0.490	-0.505	-0.521	-0.536	-0.552	-0.570	-0.588	-0.605	-0.622	-0.640	-0.658	-0.675	-0.692	-0.710	-0.728	-0.745	-0.761	-0.776	-0.792	-0.808	-0.821	-0.836	-0.850	-0.861	-0.874	-0.885	-0.895	-0.904	-0.912	-0.921	-0.928	-0.932	-0.936	-0.940	-0.942	-0.944	-0.944	-0.942	-0.940	-0.938	-0.932	-0.928	-0.921	-0.914	-0.905	-0.895	-0.885	-0.874	-0.862	-0.849	-0.836	-0.822	-0.808	-0.792	-0.776	-0.760	-0.744	-0.728	-0.710	-0.694	-0.676	-0.659	-0.642	-0.626	-0.609	-0.592	-0.576	-0.561	-0.546	-0.531	-0.518	-0.502	-0.490	-0.479	-0.466	-0.455	-0.446	-0.435	-0.426	-0.420	-0.412	-0.406	-0.402	-0.398	-0.394	-0.391	-0.390	-0.390	-0.390	-0.390	-0.392	-0.396	-0.399	-0.404	-0.409	-0.415	-0.421	-0.428	-0.435	-0.442	-0.450	-0.458	-0.466	-0.475	-0.485	-0.492	-0.502	-0.511	-0.521	-0.531	-0.539	-0.549	-0.558	-0.566	-0.575	-0.582	-0.590	-0.598	-0.604	-0.609	-0.616	-0.621	-0.625	-0.630	-0.634	-0.636	-0.639	-0.640	-0.641	-0.642	-0.641	-0.641	-0.640	-0.639	-0.636	-0.632	-0.629	-0.622	-0.618	-0.611	-0.604	-0.595	-0.588	-0.578	-0.568	-0.558	-0.546	-0.534	-0.521	-0.507	-0.494	-0.479	-0.464	-0.448	-0.431	-0.415	-0.396	-0.379	-0.360	-0.341	-0.322	-0.302	-0.282	-0.261	-0.241	-0.219	-0.198	-0.175	-0.154	-0.131	-0.109	-0.086	-0.064	-0.041	-0.019	0.004	0.026	0.049	0.071	0.092	0.114	0.135	0.156	0.175	0.195	0.215	0.232	0.251	0.268	0.284	0.299	0.314	0.328	0.340	0.352	0.364	0.372	0.381	0.389	0.395	0.400	0.404	0.406	0.409	0.409	0.408	0.406	0.401	0.398	0.392	0.386	0.378	0.369	0.360	0.349	0.336	0.324	0.311	0.296	0.281	0.266	0.249	0.234	0.216	0.200	0.182	0.166	0.149	0.131	0.115	0.096	0.080	0.065	0.050	0.034	0.020	0.005	-0.008	-0.020	-0.031	-0.041	-0.051	-0.060	-0.068	-0.075	-0.080	-0.084	-0.088	-0.090	-0.091	-0.091	-0.090	-0.088	-0.084	-0.080	-0.075	-0.069	-0.062	-0.055	-0.046	-0.038	-0.028	-0.016	-0.005	0.006	0.019	0.030	0.044	0.058	0.069	0.082	0.096	0.110	0.124	0.138	0.149	0.162	0.175	0.186	0.198	0.209	0.219	0.229	0.238	0.245	0.252	0.260	0.266	0.271	0.276	0.279	0.282	0.284	0.286	0.288	0.286	0.288	0.285	0.284	0.281	0.278	0.272	0.269	0.264	0.258	0.252	0.245	0.239	0.230	0.224	0.215	0.206	0.199	0.189	0.180	0.170	0.161	0.151	0.141	0.131	0.121	0.111	0.102	0.092	0.081	0.072	0.062	0.055	0.045	0.036	0.028	0.019	0.011	0.004	-0.004	-0.011	-0.019	-0.025	-0.031	-0.039	-0.044	-0.049	-0.054	-0.058	-0.062	-0.066	-0.069	-0.072	-0.075	-0.078	-0.079	-0.080	-0.082	-0.082	-0.081	-0.081	-0.080	-0.079	-0.078	-0.076	-0.074	-0.071	-0.069	-0.065	-0.061	-0.058	-0.054	-0.049	-0.044	-0.039	-0.034	-0.028	-0.021	-0.015	-0.009	-0.002	0.005	0.012	0.020	0.028	0.035	0.042	0.050	0.058	0.066	0.074	0.081	0.089	0.096	0.105	0.112	0.120	0.128	0.135	0.144	0.151	0.159	0.166	0.172	0.181	0.188	0.194	0.201	0.208	0.214	0.220	0.226	0.232	0.239	0.245	0.249	0.255	0.260	0.264	0.269	0.272	0.278	0.280	0.284	0.286	0.289	0.290	0.292	0.294	0.294	0.295	0.295	0.294	0.291	0.290	0.288	0.284	0.281	0.276	0.271	0.265	0.259	0.251	0.242	0.232	0.224	0.212	0.201	0.190	0.178	0.164	0.150	0.135	0.120	0.104	0.086	0.069	0.051	0.034	0.014	-0.005	-0.025	-0.046	-0.066	-0.086	-0.106	-0.128	-0.148	-0.169	-0.189	-0.210	-0.229	-0.249	-0.269	-0.288	-0.308	-0.326	-0.344	-0.361	-0.378	-0.394	-0.410	-0.425	-0.440	-0.452	-0.466	-0.479	-0.489	-0.499	-0.509	-0.518	-0.525	-0.532	-0.538	-0.542	-0.548	-0.551	-0.554	-0.556	-0.556	-0.556	-0.558	-0.556	-0.554	-0.551	-0.549	-0.545	-0.541	-0.536	-0.531	-0.525	-0.519	-0.512	-0.505	-0.498	-0.490	-0.482	-0.475	-0.466	-0.458	-0.450	-0.441	-0.432	-0.422	-0.414	-0.405	-0.395	-0.385	-0.375	-0.366	-0.356	-0.346	-0.338	-0.329	-0.318	-0.309	-0.299	-0.290	-0.281	-0.272	-0.262	-0.252	-0.244	-0.234	-0.225	-0.215	-0.206	-0.196	-0.188	-0.178	-0.168	-0.158	-0.149	-0.139	-0.129	-0.119	-0.109	-0.099	-0.089	-0.079	-0.068	-0.058	-0.046	-0.034	-0.024	-0.011	0.001	0.012	0.025	0.038	0.051	0.065	0.079	0.094	0.108	0.124	0.139	0.154	0.170	0.186	0.204	0.221	0.240	0.258	0.276	0.294	0.314	0.332	0.352	0.372	0.392	0.412	0.434	0.454	0.475	0.495	0.515	0.536	0.558	0.576	0.598	0.618	0.636	0.655	0.675	0.694	0.711	0.728	0.745	0.760	0.775	0.790	0.804	0.816	0.828	0.839	0.850	0.859	0.866	0.872	0.879	0.884	0.888	0.890	0.891	0.892	0.891	0.890	0.888	0.882	0.878	0.871	0.864	0.856	0.846	0.838	0.826	0.816	0.804	0.790	0.779	0.765	0.750	0.735	0.721	0.708	0.691	0.676	0.661	0.646	0.631	0.616	0.602	0.589	0.575	0.564	0.551	0.539	0.528	0.519	0.509	0.500	0.494	0.488	0.482	0.479	0.475	0.472	0.471	0.472	0.472	0.475	0.479	0.484	0.489	0.496	0.504	0.514	0.524	0.535	0.548	0.560	0.575	0.590	0.605	0.622	0.640	0.656	0.676	0.694	0.712	0.732	0.752	0.772	0.794	0.814	0.835	0.856	0.876	0.898	0.918	0.938	0.958	0.976	0.995	1.015	1.032	1.050	1.065	1.082	1.098	1.111	1.126	1.139	1.150	1.162	1.172	1.181	1.190	1.198	1.204	1.210	1.214	1.219	1.220	1.222	1.224	1.224	1.224	1.222	1.220	1.218	1.215	1.210	1.205	1.200	1.195	1.188	1.180	1.174	1.165	1.156	1.149	1.140	1.131	1.122	1.114	1.105	1.096	1.088	1.080	1.072	1.065	1.059	1.051	1.045	1.040	1.035	1.030	1.026	1.024	1.021	1.020	1.019	1.019	1.019	1.021	1.024	1.028	1.031	1.036	1.042	1.050	1.056	1.065	1.074	1.086	1.096	1.109	1.121	1.134	1.149	1.162	1.179	1.194	1.210	1.226	1.244	1.262	1.280	1.300	1.319	1.338	1.358	1.378	1.398	1.416	1.436	1.456	1.475	1.495	1.515	1.534	1.552	1.571	1.589	1.606	1.624	1.640	1.656	1.672	1.686	1.701	1.714	1.726	1.739	1.750	1.759	1.769	1.778	1.785	1.791	1.796	1.801	1.804	1.808	1.809	1.809	1.808	1.806	1.801	1.798	1.792	1.785	1.779	1.769	1.759	1.748	1.736	1.722	1.708	1.692	1.676	1.659	1.641	1.621	1.600	1.580	1.558	1.532	1.510	1.485	1.459	1.434	1.406	1.380	1.351	1.324	1.294	1.264	1.234	1.204	1.174	1.142	1.112	1.081	1.049	1.018	0.986	0.955	0.922	0.891	0.859	0.826	0.795	0.764	0.732	0.702	0.671	0.640	0.611	0.582	0.554	0.524	0.496	0.470	0.442	0.415	0.391	0.365	0.340	0.316	0.294	0.271	0.249	0.228	0.206	0.186	0.168	0.149	0.132	0.115	0.098	0.082	0.069	0.054	0.041	0.030	0.018	0.008	-0.004	-0.014	-0.022	-0.030	-0.038	-0.045	-0.050	-0.055	-0.060	-0.064	-0.068	-0.070	-0.072	-0.074	-0.074	-0.075	-0.075	-0.075	-0.072	-0.072	-0.070	-0.068	-0.064	-0.062	-0.059	-0.055	-0.051	-0.048	-0.042	-0.039	-0.035	-0.030	-0.025	-0.019	-0.014	-0.009	-0.004	0.001	0.006	0.011	0.015	0.020	0.025	0.030	0.035	0.039	0.042	0.046	0.051	0.055	0.059	0.061	0.065	0.068	0.071	0.072	0.076	0.079	0.079	0.081	0.084	0.085	0.088	0.089	0.091	0.092	0.095	0.098	0.099	0.100	0.102	0.104	0.105	0.108	0.110	0.112	0.115	0.118	0.121	0.125	0.128	0.131	0.135	0.139	0.142	0.148	0.151	0.156	0.161	0.166	0.171	0.175	0.181	0.186	0.191	0.198	0.202	0.209	0.212	0.219	0.224	0.230	0.234	0.240	0.245	0.249	0.254	0.256	0.261	0.265	0.268	0.270	0.272	0.275	0.276	0.276	0.278	0.276	0.276	0.276	0.275	0.272	0.270	0.266	0.264	0.259	0.254	0.248	0.242	0.236	0.229	0.221	0.212	0.204	0.195	0.186	0.175	0.166	0.155	0.144	0.132	0.120	0.109	0.095	0.082	0.070	0.056	0.042	0.029	0.014	0.000	-0.015	-0.028	-0.044	-0.058	-0.072	-0.088	-0.101	-0.116	-0.130	-0.145	-0.159	-0.172	-0.186	-0.200	-0.214	-0.226	-0.239	-0.251	-0.262	-0.275	-0.285	-0.296	-0.306	-0.316	-0.326	-0.335	-0.344	-0.351	-0.359	-0.366	-0.371	-0.376	-0.381	-0.386	-0.389	-0.391	-0.395	-0.395	-0.398	-0.398	-0.398	-0.396	-0.395	-0.392	-0.390	-0.388	-0.384	-0.379	-0.375	-0.369	-0.364	-0.356	-0.351	-0.345	-0.338	-0.330	-0.322	-0.315	-0.306	-0.298	-0.289	-0.281	-0.274	-0.264	-0.256	-0.248	-0.241	-0.232	-0.225	-0.218	-0.211	-0.204	-0.199	-0.192	-0.189	-0.184	-0.180	-0.176	-0.174	-0.171	-0.169	-0.170	-0.169	-0.170	-0.171	-0.174	-0.176	-0.180	-0.185	-0.190	-0.196	-0.202	-0.210	-0.219	-0.228	-0.238	-0.249	-0.259	-0.270	-0.282	-0.296	-0.309	-0.322	-0.336	-0.350	-0.365	-0.380	-0.395	-0.411	-0.428	-0.442	-0.459	-0.475	-0.491	-0.506	-0.522	-0.538	-0.552	-0.569	-0.584	-0.598	-0.612	-0.626	-0.639	-0.652	-0.664	-0.676	-0.688	-0.698	-0.708	-0.718	-0.726	-0.734	-0.741	-0.748	-0.754	-0.759	-0.762	-0.766	-0.770	-0.772	-0.774	-0.775	-0.775	-0.775	-0.774	-0.772	-0.770	-0.766	-0.764	-0.760	-0.756	-0.751	-0.745	-0.740	-0.735	-0.729	-0.722	-0.716	-0.710	-0.702	-0.696	-0.690	-0.681	-0.675	-0.669	-0.662	-0.656	-0.649	-0.644	-0.639	-0.634	-0.630	-0.625	-0.621	-0.618	-0.616	-0.615	-0.614	-0.612	-0.612	-0.614	-0.616	-0.619	-0.621	-0.626	-0.631	-0.638	-0.645	-0.652	-0.661	-0.670	-0.680	-0.691	-0.705	-0.718	-0.731	-0.745	-0.761	-0.779	-0.795	-0.814	-0.831	-0.851	-0.871	-0.892	-0.912	-0.934	-0.958	-0.979	-1.002	-1.024	-1.048	-1.072	-1.096	-1.119	-1.142	-1.166	-1.189	-1.212	-1.235	-1.259	-1.281	-1.302	-1.324	-1.344	-1.365	-1.384	-1.404	-1.421	-1.439	-1.456	-1.471	-1.486	-1.501	-1.512	-1.525	-1.536	-1.545	-1.555	-1.562	-1.569	-1.574	-1.579	-1.582	-1.586	-1.588	-1.588	-1.588	-1.586	-1.585	-1.582	-1.578	-1.574	-1.569	-1.564	-1.559	-1.551	-1.544	-1.538	-1.529	-1.521	-1.512	-1.504	-1.495	-1.486	-1.478	-1.468	-1.460	-1.451	-1.444	-1.436	-1.429	-1.421	-1.414	-1.408	-1.401	-1.396	-1.391	-1.388	-1.384	-1.381	-1.379	-1.376	-1.376	-1.376	-1.376	-1.378	-1.379	-1.382	-1.384	-1.389	-1.392	-1.398	-1.402	-1.409	-1.414	-1.421	-1.429	-1.438	-1.445	-1.452	-1.461	-1.472	-1.481	-1.491	-1.501	-1.511	-1.522	-1.532	-1.544	-1.554	-1.564	-1.575	-1.585	-1.594	-1.605	-1.615	-1.624	-1.634	-1.644	-1.652	-1.661	-1.670	-1.678	-1.685	-1.692	-1.699	-1.706	-1.711	-1.718	-1.721	-1.726	-1.730	-1.734	-1.735	-1.738	-1.740	-1.740	-1.741	-1.740	-1.740	-1.738	-1.735	-1.732	-1.729	-1.725	-1.720	-1.714	-1.708	-1.700	-1.694	-1.685	-1.676	-1.668	-1.656	-1.646	-1.636	-1.624	-1.611	-1.599	-1.585	-1.571	-1.558	-1.544	-1.528	-1.512	-1.496	-1.480	-1.464	-1.448	-1.430	-1.412	-1.396	-1.378	-1.360	-1.341	-1.324	-1.305	-1.288	-1.270	-1.251	-1.234	-1.216	-1.200	-1.181	-1.165	-1.148	-1.132	-1.116	-1.100	-1.085	-1.070	-1.055	-1.040	-1.028	-1.014	-1.000	-0.988	-0.976	-0.965	-0.954	-0.942	-0.934	-0.924	-0.915	-0.906	-0.899	-0.891	-0.885	-0.879	-0.871	-0.866	-0.862	-0.858	-0.854	-0.850	-0.846	-0.844	-0.841	-0.840	-0.838	-0.836	-0.835	-0.834	-0.834	-0.832	-0.831	-0.830	-0.830	-0.829	-0.829	-0.826	-0.825	-0.824	-0.822	-0.821	-0.819	-0.818	-0.815	-0.812	-0.809	-0.805	-0.800	-0.796	-0.790	-0.784	-0.775	-0.768	-0.760	-0.751	-0.740	-0.730	-0.719	-0.706	-0.692	-0.679	-0.664	-0.646	-0.630	-0.612	-0.594	-0.574	-0.554	-0.532	-0.510	-0.488	-0.464	-0.440	-0.416	-0.390	-0.364	-0.338	-0.310	-0.282	-0.254	-0.225	-0.196	-0.168	-0.139	-0.108	-0.079	-0.049	-0.020	0.009	0.039	0.068	0.096	0.125	0.152	0.179	0.208	0.232	0.259	0.284	0.308	0.330	0.352	0.375	0.395	0.415	0.432	0.450	0.466	0.481	0.495	0.507	0.519	0.530	0.539	0.546	0.554	0.559	0.564	0.568	0.569	0.570	0.569	0.568	0.565	0.561	0.556	0.551	0.545	0.538	0.529	0.520	0.511	0.500	0.489	0.476	0.464	0.451	0.438	0.422	0.409	0.395	0.380	0.365	0.350	0.335	0.319	0.304	0.289	0.274	0.258	0.242	0.228	0.214	0.200	0.185	0.171	0.159	0.146	0.132	0.121	0.109	0.098	0.088	0.078	0.068	0.059	0.050	0.044	0.035	0.029	0.022	0.016	0.011	0.006	0.002	-0.001	-0.005	-0.008	-0.011	-0.014	-0.016	-0.018	-0.019	-0.021	-0.022	-0.024	-0.025	-0.026	-0.028	-0.029	-0.031	-0.031	-0.032	-0.035	-0.038	-0.041	-0.044	-0.048	-0.051	-0.055	-0.060	-0.065	-0.071	-0.078	-0.085	-0.094	-0.101	-0.111	-0.121	-0.132	-0.144	-0.155	-0.168	-0.182	-0.196	-0.211	-0.226	-0.244	-0.260	-0.278	-0.295	-0.315	-0.335	-0.355	-0.376	-0.398	-0.420	-0.441	-0.465	-0.488	-0.510	-0.531	-0.555	-0.579	-0.602	-0.626	-0.650	-0.674	-0.696	-0.719	-0.742	-0.764	-0.786	-0.806	-0.829	-0.849	-0.866	-0.886	-0.904	-0.921	-0.938	-0.952	-0.968	-0.982	-0.995	-1.006	-1.018	-1.025	-1.035	-1.042	-1.048	-1.052	-1.058	-1.060	-1.061	-1.062	-1.062	-1.060	-1.058	-1.054	-1.049	-1.042	-1.035	-1.028	-1.018	-1.008	-0.996	-0.985	-0.971	-0.959	-0.945	-0.931	-0.915	-0.899	-0.882	-0.866	-0.850	-0.832	-0.816	-0.799	-0.781	-0.764	-0.748	-0.730	-0.714	-0.698	-0.681	-0.665	-0.651	-0.636	-0.622	-0.610	-0.598	-0.588	-0.578	-0.568	-0.560	-0.552	-0.545	-0.540	-0.536	-0.534	-0.531	-0.531	-0.532	-0.534	-0.536	-0.541	-0.546	-0.552	-0.560	-0.568	-0.578	-0.590	-0.601	-0.614	-0.628	-0.642	-0.658	-0.672	-0.690	-0.708	-0.724	-0.741	-0.760	-0.778	-0.798	-0.815	-0.835	-0.852	-0.871	-0.890	-0.908	-0.925	-0.941	-0.958	-0.974	-0.989	-1.002	-1.016	-1.029	-1.040	-1.051	-1.061	-1.069	-1.076	-1.082	-1.088	-1.092	-1.094	-1.096	-1.095	-1.095	-1.092	-1.088	-1.082	-1.078	-1.070	-1.061	-1.054	-1.042	-1.031	-1.019	-1.006	-0.992	-0.976	-0.962	-0.946	-0.930	-0.912	-0.895	-0.878	-0.859	-0.841	-0.822	-0.805	-0.788	-0.769	-0.751	-0.735	-0.718	-0.700	-0.685	-0.670	-0.654	-0.641	-0.626	-0.614	-0.602	-0.591	-0.581	-0.572	-0.565	-0.558	-0.552	-0.549	-0.545	-0.542	-0.542	-0.542	-0.544	-0.548	-0.551	-0.556	-0.562	-0.571	-0.580	-0.590	-0.601	-0.615	-0.629	-0.642	-0.658	-0.675	-0.692	-0.711	-0.731	-0.751	-0.772	-0.794	-0.816	-0.840	-0.862	-0.888	-0.911	-0.936	-0.962	-0.988	-1.012	-1.038	-1.064	-1.090	-1.114	-1.140	-1.165	-1.190	-1.215	-1.239	-1.262	-1.286	-1.309	-1.331	-1.352	-1.374	-1.394	-1.414	-1.431	-1.449	-1.466	-1.482	-1.498	-1.511	-1.525	-1.536	-1.546	-1.558	-1.565	-1.572	-1.579	-1.585	-1.589	-1.592	-1.594	-1.596	-1.596	-1.596	-1.594	-1.592	-1.589	-1.585	-1.581	-1.576	-1.569	-1.562	-1.556	-1.548	-1.540	-1.531	-1.522	-1.514	-1.505	-1.496	-1.486	-1.478	-1.468	-1.459	-1.449	-1.440	-1.431	-1.422	-1.415	-1.408	-1.400	-1.394	-1.388	-1.382	-1.376	-1.371	-1.368	-1.365	-1.361	-1.360	-1.359	-1.359	-1.358	-1.359	-1.360	-1.362	-1.365	-1.369	-1.372	-1.378	-1.381	-1.388	-1.392	-1.399	-1.405	-1.412	-1.420	-1.428	-1.436	-1.444	-1.452	-1.460	-1.469	-1.478	-1.486	-1.494	-1.502	-1.511	-1.519	-1.528	-1.535	-1.541	-1.549	-1.556	-1.562	-1.568	-1.574	-1.579	-1.582	-1.586	-1.590	-1.591	-1.595	-1.596	-1.598	-1.599	-1.599	-1.598	-1.595	-1.594	-1.591	-1.589	-1.586	-1.581	-1.576	-1.572	-1.566	-1.561	-1.555	-1.548	-1.541	-1.532	-1.526	-1.518	-1.509	-1.500	-1.491	-1.484	-1.474	-1.465	-1.455	-1.446	-1.438	-1.429	-1.419	-1.409	-1.401	-1.391	-1.384	-1.374	-1.366	-1.359	-1.350	-1.342	-1.335	-1.329	-1.322	-1.315	-1.309	-1.302	-1.298	-1.292	-1.288	-1.282	-1.278	-1.274	-1.271	-1.266	-1.264	-1.260	-1.258	-1.256	-1.254	-1.251	-1.250	-1.248	-1.246	-1.244	-1.242	-1.241	-1.240	-1.239	-1.238	-1.236	-1.235	-1.234	-1.232	-1.231	-1.230	-1.228	-1.226	-1.224	-1.222	-1.220	-1.218	-1.216	-1.212	-1.210	-1.206	-1.202	-1.200	-1.196	-1.192	-1.189	-1.184	-1.180	-1.176	-1.170	-1.166	-1.161	-1.156	-1.150	-1.145	-1.140	-1.135	-1.130	-1.124	-1.119	-1.112	-1.108	-1.101	-1.096	-1.089	-1.084	-1.078	-1.072	-1.068	-1.061	-1.055	-1.050	-1.045	-1.038	-1.032	-1.028	-1.021	-1.016	-1.011	-1.005	-1.000	-0.995	-0.989	-0.985	-0.979	-0.974	-0.968	-0.964	-0.959	-0.954	-0.949	-0.942	-0.938	-0.934	-0.928	-0.924	-0.918	-0.912	-0.909	-0.904	-0.899	-0.892	-0.888	-0.882	-0.878	-0.872	-0.866	-0.862	-0.858	-0.851	-0.848	-0.842	-0.838	-0.831	-0.826	-0.822	-0.819	-0.814	-0.809	-0.805	-0.800	-0.798	-0.794	-0.791	-0.786	-0.785	-0.781	-0.779	-0.778	-0.775	-0.772	-0.772	-0.771	-0.770	-0.770	-0.770	-0.770	-0.770	-0.770	-0.771	-0.772	-0.774	-0.776	-0.778	-0.781	-0.782	-0.785	-0.790	-0.792	-0.796	-0.800	-0.805	-0.809	-0.814	-0.818	-0.824	-0.829	-0.832	-0.838	-0.842	-0.848	-0.852	-0.859	-0.864	-0.868	-0.874	-0.878	-0.882	-0.886	-0.890	-0.894	-0.898	-0.901	-0.904	-0.908	-0.910	-0.912	-0.915	-0.915	-0.918	-0.919	-0.920	-0.919	-0.920	-0.920	-0.919	-0.919	-0.918	-0.916	-0.914	-0.911	-0.910	-0.908	-0.905	-0.904	-0.900	-0.898	-0.894	-0.891	-0.888	-0.885	-0.884	-0.880	-0.878	-0.875	-0.872	-0.870	-0.868	-0.865	-0.864	-0.862	-0.862	-0.862	-0.862	-0.861	-0.862	-0.864	-0.865	-0.866	-0.869	-0.871	-0.874	-0.879	-0.881	-0.886	-0.890	-0.895	-0.900	-0.905	-0.911	-0.916	-0.922	-0.929	-0.934	-0.940	-0.946	-0.952	-0.959	-0.965	-0.970	-0.975	-0.980	-0.985	-0.990	-0.994	-0.998	-1.000	-1.002	-1.005	-1.006	-1.008	-1.008	-1.008	-1.006	-1.004	-1.001	-0.998	-0.994	-0.989	-0.984	-0.978	-0.970	-0.962	-0.954	-0.946	-0.936	-0.926	-0.915	-0.904	-0.892	-0.880	-0.868	-0.854	-0.840	-0.826	-0.814	-0.799	-0.785	-0.771	-0.758	-0.744	-0.729	-0.715	-0.701	-0.689	-0.675	-0.662	-0.650	-0.638	-0.626	-0.616	-0.605	-0.595	-0.586	-0.578	-0.568	-0.561	-0.554	-0.546	-0.541	-0.536	-0.531	-0.529	-0.525	-0.522	-0.520	-0.519	-0.519	-0.519	-0.519	-0.520	-0.521	-0.524	-0.526	-0.529	-0.532	-0.538	-0.541	-0.546	-0.551	-0.556	-0.562	-0.569	-0.575	-0.581	-0.589	-0.595	-0.602	-0.609	-0.618	-0.625	-0.634	-0.641	-0.650	-0.658	-0.668	-0.675	-0.684	-0.692	-0.702	-0.710	-0.720	-0.729	-0.738	-0.746	-0.755	-0.764	-0.774	-0.781	-0.791	-0.800	-0.809	-0.818	-0.826	-0.835	-0.842	-0.851	-0.860	-0.869	-0.875	-0.884	-0.891	-0.898	-0.906	-0.912	-0.920	-0.925	-0.931	-0.939	-0.944	-0.949	-0.954	-0.958	-0.961	-0.966	-0.970	-0.972	-0.976	-0.979	-0.980	-0.982	-0.984	-0.985	-0.986	-0.986	-0.986	-0.986	-0.986	-0.986	-0.985	-0.982	-0.981	-0.979	-0.978	-0.975	-0.971	-0.969	-0.966	-0.962	-0.960	-0.956	-0.952	-0.949	-0.944	-0.940	-0.936	-0.931	-0.928	-0.922	-0.920	-0.915	-0.911	-0.908	-0.904	-0.899	-0.895	-0.892	-0.888	-0.885	-0.881	-0.880	-0.876	-0.874	-0.871	-0.870	-0.869	-0.868	-0.868	-0.865	-0.866	-0.865	-0.865	-0.865	-0.866	-0.868	-0.869	-0.871	-0.874	-0.876	-0.880	-0.882	-0.888	-0.891	-0.895	-0.901	-0.906	-0.911	-0.918	-0.925	-0.930	-0.938	-0.945	-0.952	-0.961	-0.969	-0.978	-0.986	-0.995	-1.005	-1.014	-1.024	-1.034	-1.042	-1.052	-1.062	-1.072	-1.081	-1.092	-1.101	-1.110	-1.119	-1.129	-1.138	-1.146	-1.154	-1.162	-1.170	-1.178	-1.185	-1.191	-1.198	-1.204	-1.209	-1.212	-1.218	-1.220	-1.224	-1.226	-1.228	-1.230	-1.230	-1.230	-1.230	-1.228	-1.225	-1.222	-1.220	-1.216	-1.212	-1.208	-1.202	-1.196	-1.190	-1.182	-1.176	-1.169	-1.160	-1.151	-1.142	-1.134	-1.125	-1.114	-1.105	-1.094	-1.084	-1.074	-1.064	-1.054	-1.042	-1.032	-1.021	-1.012	-1.001	-0.992	-0.984	-0.974	-0.966	-0.958	-0.950	-0.944	-0.936	-0.929	-0.924	-0.919	-0.914	-0.911	-0.908	-0.905	-0.904	-0.902	-0.902	-0.902	-0.905	-0.906	-0.909	-0.912	-0.916	-0.922	-0.928	-0.935	-0.942	-0.950	-0.960	-0.970	-0.980	-0.991	-1.004	-1.016	-1.029	-1.042	-1.058	-1.071	-1.088	-1.102	-1.118	-1.134	-1.150	-1.166	-1.184	-1.200	-1.219	-1.235	-1.250	-1.268	-1.284	-1.301	-1.316	-1.331	-1.348	-1.361	-1.375	-1.389	-1.401	-1.414	-1.424	-1.435	-1.444	-1.452	-1.460	-1.468	-1.472	-1.476	-1.480	-1.482	-1.484	-1.484	-1.484	-1.482	-1.478	-1.474	-1.469	-1.461	-1.454	-1.445	-1.435	-1.424	-1.411	-1.399	-1.386	-1.370	-1.355	-1.339	-1.321	-1.304	-1.285	-1.265	-1.246	-1.225	-1.204	-1.182	-1.161	-1.139	-1.118	-1.095	-1.072	-1.050	-1.028	-1.005	-0.984	-0.960	-0.939	-0.916	-0.895	-0.874	-0.852	-0.831	-0.812	-0.791	-0.772	-0.754	-0.736	-0.718	-0.701	-0.684	-0.669	-0.654	-0.639	-0.625	-0.612	-0.600	-0.589	-0.579	-0.569	-0.559	-0.551	-0.544	-0.538	-0.530	-0.525	-0.521	-0.518	-0.514	-0.511	-0.510	-0.510	-0.510	-0.511	-0.512	-0.512	-0.516	-0.519	-0.521	-0.526	-0.530	-0.535	-0.540	-0.545	-0.551	-0.556	-0.562	-0.568	-0.574	-0.580	-0.586	-0.591	-0.596	-0.601	-0.606	-0.611	-0.615	-0.619	-0.622	-0.624	-0.625	-0.626	-0.628	-0.626	-0.626	-0.622	-0.620	-0.618	-0.612	-0.606	-0.600	-0.594	-0.585	-0.575	-0.565	-0.554	-0.542	-0.530	-0.516	-0.501	-0.488	-0.471	-0.454	-0.436	-0.419	-0.402	-0.384	-0.364	-0.345	-0.326	-0.306	-0.288	-0.268	-0.249	-0.229	-0.209	-0.191	-0.172	-0.155	-0.138	-0.120	-0.104	-0.089	-0.074	-0.060	-0.048	-0.035	-0.024	-0.014	-0.004	0.004	0.010	0.016	0.021	0.024	0.026	0.028	0.028	0.026	0.024	0.021	0.016	0.011	0.005	-0.002	-0.010	-0.019	-0.030	-0.040	-0.051	-0.064	-0.076	-0.089	-0.104	-0.118	-0.131	-0.146	-0.161	-0.176	-0.191	-0.206	-0.222	-0.238	-0.252	-0.269	-0.282	-0.298	-0.312	-0.328	-0.340	-0.354	-0.366	-0.379	-0.390	-0.401	-0.412	-0.422	-0.431	-0.440	-0.448	-0.455	-0.461	-0.468	-0.472	-0.476	-0.480	-0.482	-0.485	-0.486	-0.485	-0.485	-0.484	-0.481	-0.479	-0.474	-0.470	-0.465	-0.459	-0.452	-0.444	-0.435	-0.428	-0.419	-0.408	-0.398	-0.385	-0.374	-0.361	-0.349	-0.335	-0.321	-0.308	-0.292	-0.279	-0.264	-0.248	-0.232	-0.216	-0.202	-0.186	-0.171	-0.155	-0.141	-0.125	-0.111	-0.098	-0.084	-0.070	-0.059	-0.045	-0.034	-0.022	-0.012	-0.002	0.005	0.014	0.020	0.026	0.031	0.035	0.038	0.039	0.040	0.040	0.038	0.035	0.031	0.025	0.019	0.011	0.004	-0.006	-0.018	-0.030	-0.042	-0.056	-0.072	-0.088	-0.105	-0.122	-0.141	-0.161	-0.181	-0.202	-0.224	-0.245	-0.268	-0.290	-0.312	-0.336	-0.359	-0.382	-0.406	-0.429	-0.451	-0.475	-0.498	-0.520	-0.541	-0.562	-0.584	-0.604	-0.622	-0.642	-0.660	-0.678	-0.694	-0.710	-0.724	-0.738	-0.749	-0.761	-0.771	-0.780	-0.789	-0.795	-0.801	-0.806	-0.810	-0.812	-0.814	-0.814	-0.814	-0.812	-0.811	-0.806	-0.802	-0.796	-0.791	-0.785	-0.776	-0.769	-0.759	-0.750	-0.740	-0.729	-0.719	-0.708	-0.696	-0.684	-0.674	-0.661	-0.650	-0.638	-0.626	-0.614	-0.604	-0.592	-0.582	-0.572	-0.562	-0.555	-0.546	-0.539	-0.531	-0.525	-0.520	-0.515	-0.510	-0.506	-0.504	-0.502	-0.501	-0.501	-0.501	-0.502	-0.504	-0.507	-0.511	-0.516	-0.521	-0.526	-0.534	-0.541	-0.550	-0.559	-0.569	-0.578	-0.589	-0.600	-0.611	-0.622	-0.635	-0.648	-0.660	-0.674	-0.686	-0.700	-0.712	-0.726	-0.738	-0.751	-0.764	-0.775	-0.788	-0.799	-0.810	-0.821	-0.831	-0.840	-0.850	-0.858	-0.866	-0.874	-0.879	-0.885	-0.890	-0.894	-0.898	-0.900	-0.901	-0.901	-0.901	-0.900	-0.898	-0.896	-0.891	-0.888	-0.881	-0.874	-0.866	-0.859	-0.849	-0.840	-0.829	-0.818	-0.805	-0.792	-0.780	-0.766	-0.752	-0.736	-0.722	-0.706	-0.691	-0.675	-0.659	-0.642	-0.625	-0.609	-0.591	-0.575	-0.558	-0.541	-0.525	-0.509	-0.492	-0.476	-0.461	-0.446	-0.431	-0.418	-0.404	-0.390	-0.379	-0.366	-0.356	-0.345	-0.335	-0.326	-0.318	-0.310	-0.302	-0.296	-0.291	-0.285	-0.281	-0.279	-0.275	-0.274	-0.271	-0.272	-0.271	-0.272	-0.274	-0.275	-0.278	-0.280	-0.282	-0.286	-0.290	-0.295	-0.299	-0.305	-0.309	-0.315	-0.319	-0.325	-0.330	-0.334	-0.340	-0.344	-0.349	-0.354	-0.358	-0.361	-0.365	-0.368	-0.371	-0.372	-0.375	-0.376	-0.376	-0.378	-0.378	-0.376	-0.376	-0.374	-0.371	-0.368	-0.364	-0.360	-0.355	-0.349	-0.342	-0.336	-0.329	-0.320	-0.312	-0.302	-0.292	-0.282	-0.271	-0.260	-0.249	-0.236	-0.225	-0.212	-0.199	-0.186	-0.172	-0.159	-0.145	-0.131	-0.119	-0.104	-0.090	-0.076	-0.062	-0.049	-0.035	-0.022	-0.009	0.005	0.018	0.031	0.042	0.055	0.068	0.080	0.091	0.102	0.112	0.124	0.134	0.142	0.151	0.161	0.169	0.178	0.184	0.191	0.198	0.204	0.209	0.215	0.219	0.224	0.228	0.230	0.234	0.236	0.238	0.240	0.241	0.241	0.244	0.244	0.242	0.242	0.241	0.241	0.240	0.238	0.236	0.234	0.231	0.229	0.226	0.222	0.219	0.216	0.212	0.210	0.205	0.202	0.198	0.195	0.191	0.189	0.185	0.184	0.180	0.176	0.175	0.172	0.171	0.170	0.169	0.168	0.166	0.166	0.168	0.166	0.168	0.170	0.172	0.175	0.178	0.182	0.185	0.190	0.196	0.202	0.208	0.214	0.221	0.230	0.238	0.246	0.256	0.265	0.275	0.285	0.296	0.306	0.318	0.329	0.340	0.351	0.364	0.375	0.388	0.400	0.411	0.422	0.436	0.448	0.459	0.470	0.482	0.492	0.504	0.514	0.524	0.534	0.545	0.552	0.561	0.570	0.578	0.586	0.592	0.600	0.605	0.611	0.618	0.621	0.625	0.629	0.634	0.636	0.640	0.641	0.642	0.645	0.646	0.648	0.648	0.649	0.649	0.649	0.648	0.648	0.646	0.646	0.645	0.644	0.644	0.642	0.640	0.639	0.639	0.636	0.635	0.634	0.631	0.630	0.629	0.628	0.626	0.625	0.624	0.622	0.621	0.621	0.620	0.619	0.616	0.615	0.615	0.614	0.612	0.611	0.611	0.610	0.609	0.609	0.608	0.606	0.606	0.605	0.605	0.604	0.601	0.601	0.600	0.599	0.598	0.598	0.596	0.595	0.594	0.592	0.591	0.591	0.590	0.588	0.588	0.586	0.586	0.585	0.584	0.584	0.584	0.582	0.581	0.581	0.581	0.580	0.580	0.580	0.580	0.580	0.580	0.580	0.581	0.581	0.582	0.584	0.584	0.585	0.584	0.585	0.586	0.586	0.589	0.589	0.590	0.590	0.591	0.591	0.592	0.592	0.592	0.592	0.592	0.592	0.591	0.590	0.590	0.588	0.588	0.585	0.584	0.581	0.579	0.575	0.571	0.566	0.562	0.558	0.552	0.548	0.540	0.534	0.526	0.520	0.512	0.502	0.495	0.485	0.475	0.465	0.454	0.442	0.432	0.420	0.409	0.395	0.384	0.370	0.356	0.342	0.329	0.315	0.300	0.286	0.272	0.258	0.242	0.229	0.214	0.200	0.185	0.170	0.158	0.142	0.130	0.118	0.104	0.091	0.080	0.068	0.056	0.046	0.035	0.026	0.018	0.009	0.000	-0.006	-0.014	-0.020	-0.025	-0.030	-0.034	-0.038	-0.039	-0.041	-0.042	-0.044	-0.044	-0.044	-0.042	-0.041	-0.040	-0.038	-0.035	-0.032	-0.030	-0.026	-0.022	-0.019	-0.016	-0.012	-0.008	-0.005	-0.001	0.001	0.005	0.009	0.011	0.012	0.015	0.018	0.019	0.019	0.020	0.019	0.018	0.015	0.012	0.010	0.006	0.001	-0.002	-0.009	-0.015	-0.022	-0.029	-0.036	-0.046	-0.055	-0.065	-0.075	-0.086	-0.096	-0.109	-0.120	-0.132	-0.145	-0.156	-0.169	-0.181	-0.194	-0.206	-0.219	-0.230	-0.242	-0.254	-0.264	-0.275	-0.284	-0.292	-0.302	-0.310	-0.316	-0.324	-0.329	-0.334	-0.338	-0.341	-0.344	-0.345	-0.344	-0.344	-0.342	-0.339	-0.336	-0.330	-0.325	-0.319	-0.311	-0.302	-0.294	-0.284	-0.271	-0.259	-0.246	-0.232	-0.218	-0.202	-0.188	-0.171	-0.155	-0.139	-0.122	-0.105	-0.088	-0.070	-0.052	-0.035	-0.018	0.000	0.018	0.036	0.052	0.069	0.086	0.101	0.116	0.131	0.146	0.161	0.175	0.188	0.199	0.210	0.221	0.230	0.240	0.249	0.258	0.264	0.270	0.276	0.280	0.285	0.288	0.290	0.292	0.294	0.295	0.294	0.294	0.292	0.291	0.289	0.286	0.284	0.280	0.275	0.271	0.268	0.262	0.258	0.252	0.248	0.241	0.235	0.231	0.225	0.219	0.214	0.209	0.204	0.198	0.192	0.188	0.182	0.179	0.175	0.171	0.166	0.164	0.161	0.159	0.156	0.155	0.154	0.152	0.152	0.152	0.152	0.155	0.155	0.158	0.161	0.164	0.166	0.171	0.176	0.181	0.188	0.194	0.200	0.208	0.215	0.222	0.231	0.241	0.251	0.262	0.274	0.285	0.298	0.310	0.324	0.336	0.351	0.365	0.380	0.395	0.410	0.426	0.441	0.459	0.475	0.491	0.509	0.525	0.542	0.560	0.578	0.595	0.612	0.630	0.648	0.664	0.682	0.699	0.716	0.731	0.749	0.765	0.780	0.795	0.810	0.824	0.838	0.851	0.864	0.876	0.888	0.899	0.909	0.918	0.926	0.935	0.942	0.948	0.954	0.958	0.961	0.964	0.965	0.966	0.966	0.965	0.965	0.961	0.959	0.954	0.948	0.942	0.935	0.928	0.919	0.909	0.898	0.888	0.875	0.864	0.850	0.838	0.824	0.810	0.794	0.780	0.765	0.750	0.734	0.719	0.702	0.688	0.671	0.656	0.640	0.626	0.610	0.596	0.582	0.569	0.555	0.544	0.531	0.520	0.511	0.501	0.492	0.485	0.479	0.472	0.468	0.464	0.461	0.460	0.460	0.461	0.462	0.465	0.470	0.474	0.480	0.489	0.496	0.505	0.515	0.528	0.539	0.551	0.565	0.579	0.594	0.609	0.625	0.640	0.658	0.675	0.692	0.710	0.726	0.745	0.762	0.780	0.798	0.815	0.832	0.849	0.866	0.882	0.898	0.912	0.926	0.940	0.952	0.965	0.976	0.988	0.998	1.008	1.015	1.022	1.030	1.035	1.040	1.044	1.048	1.050	1.051	1.052	1.054	1.052	1.051	1.050	1.048	1.044	1.040	1.036	1.032	1.028	1.021	1.016	1.010	1.002	0.996	0.990	0.982	0.976	0.968	0.961	0.954	0.948	0.940	0.934	0.926	0.920	0.912	0.906	0.901	0.895	0.889	0.885	0.880	0.875	0.871	0.866	0.862	0.859	0.856	0.852	0.850	0.849	0.846	0.845	0.844	0.842	0.841	0.841	0.841	0.841	0.841	0.841	0.841	0.844	0.845	0.846	0.848	0.849	0.850	0.851	0.854	0.856	0.858	0.860	0.862	0.865	0.866	0.869	0.872	0.874	0.876	0.878	0.880	0.882	0.884	0.885	0.888	0.889	0.890	0.891	0.891	0.892	0.894	0.892	0.892	0.891	0.891	0.890	0.889	0.886	0.884	0.881	0.879	0.875	0.870	0.866	0.860	0.855	0.849	0.841	0.835	0.828	0.819	0.811	0.802	0.792	0.784	0.772	0.764	0.752	0.741	0.729	0.719	0.706	0.692	0.681	0.669	0.656	0.642	0.630	0.618	0.605	0.594	0.581	0.570	0.559	0.549	0.538	0.528	0.519	0.509	0.500	0.494	0.486	0.481	0.476	0.471	0.468	0.465	0.465	0.464	0.465	0.468	0.471	0.475	0.480	0.486	0.494	0.504	0.514	0.525	0.538	0.552	0.566	0.582	0.600	0.620	0.639	0.660	0.681	0.704	0.728	0.751	0.776	0.802	0.829	0.856	0.882	0.911	0.940	0.968	0.998	1.026	1.055	1.084	1.114	1.142	1.171	1.200	1.228	1.255	1.281	1.309	1.334	1.360	1.384	1.408	1.429	1.451	1.471	1.491	1.509	1.526	1.542	1.558	1.570	1.582	1.594	1.602	1.611	1.618	1.624	1.628	1.631	1.631	1.632	1.631	1.629	1.625	1.621	1.614	1.608	1.599	1.589	1.578	1.568	1.554	1.541	1.526	1.512	1.496	1.480	1.462	1.445	1.428	1.410	1.391	1.372	1.352	1.335	1.315	1.296	1.276	1.258	1.239	1.220	1.201	1.184	1.166	1.149	1.132	1.116	1.101	1.086	1.072	1.059	1.048	1.035	1.025	1.015	1.005	0.998	0.991	0.985	0.979	0.975	0.971	0.970	0.969	0.969	0.970	0.971	0.974	0.978	0.981	0.986	0.992	1.000	1.008	1.016	1.024	1.035	1.045	1.056	1.068	1.079	1.091	1.104	1.116	1.129	1.142	1.156	1.170	1.182	1.196	1.209	1.221	1.234	1.246	1.259	1.270	1.281	1.291	1.301	1.309	1.318	1.325	1.331	1.336	1.341	1.345	1.348	1.349	1.350	1.350	1.346	1.345	1.340	1.336	1.329	1.322	1.312	1.304	1.292	1.281	1.269	1.254	1.240	1.224	1.208	1.190	1.172	1.154	1.134	1.115	1.094	1.072	1.050	1.029	1.006	0.985	0.962	0.940	0.919	0.896	0.875	0.854	0.832	0.812	0.792	0.774	0.756	0.739	0.721	0.705	0.691	0.678	0.665	0.652	0.642	0.634	0.626	0.619	0.615	0.610	0.608	0.606	0.606	0.608	0.610	0.614	0.619	0.625	0.632	0.640	0.650	0.661	0.672	0.685	0.699	0.712	0.728	0.742	0.759	0.776	0.792	0.810	0.826	0.844	0.862	0.880	0.898	0.915	0.932	0.950	0.966	0.982	0.999	1.014	1.028	1.041	1.054	1.065	1.076	1.086	1.095	1.104	1.110	1.116	1.121	1.125	1.128	1.130	1.130	1.129	1.126	1.124	1.120	1.114	1.108	1.100	1.091	1.082	1.072	1.061	1.049	1.035	1.021	1.008	0.991	0.976	0.959	0.942	0.925	0.908	0.889	0.871	0.852	0.834	0.815	0.796	0.776	0.759	0.740	0.720	0.702	0.684	0.666	0.650	0.631	0.615	0.600	0.584	0.570	0.555	0.541	0.528	0.515	0.505	0.492	0.484	0.474	0.465	0.458	0.451	0.445	0.441	0.435	0.434	0.430	0.429	0.428	0.429	0.430	0.431	0.435	0.439	0.444	0.448	0.455	0.462	0.470	0.479	0.489	0.499	0.510	0.520	0.532	0.546	0.559	0.572	0.586	0.600	0.615	0.631	0.646	0.662	0.679	0.695	0.711	0.729	0.744	0.761	0.779	0.794	0.811	0.828	0.842	0.859	0.874	0.889	0.904	0.918	0.931	0.945	0.956	0.970	0.980	0.992	1.002	1.012	1.021	1.030	1.038	1.046	1.052	1.059	1.064	1.069	1.072	1.078	1.080	1.084	1.085	1.088	1.089	1.089	1.090	1.090	1.090	1.090	1.089	1.089	1.088	1.085	1.085	1.082	1.081	1.080	1.078	1.078	1.076	1.075	1.074	1.074	1.072	1.072	1.071	1.072	1.072	1.072	1.074	1.075	1.076	1.079	1.081	1.085	1.086	1.091	1.094	1.099	1.102	1.108	1.112	1.118	1.124	1.129	1.134	1.140	1.146	1.154	1.160	1.168	1.176	1.182	1.190	1.199	1.206	1.212	1.220	1.228	1.235	1.242	1.250	1.258	1.265	1.272	1.280	1.286	1.292	1.299	1.305	1.311	1.318	1.322	1.329	1.334	1.339	1.342	1.348	1.350	1.354	1.356	1.360	1.362	1.364	1.366	1.368	1.369	1.370	1.370	1.371	1.370	1.370	1.370	1.369	1.368	1.366	1.364	1.362	1.360	1.356	1.354	1.350	1.348	1.344	1.339	1.336	1.331	1.328	1.322	1.318	1.312	1.308	1.302	1.298	1.292	1.286	1.281	1.278	1.271	1.266	1.260	1.256	1.251	1.246	1.242	1.238	1.234	1.230	1.226	1.224	1.220	1.219	1.216	1.214	1.214	1.212	1.211	1.211	1.212	1.214	1.215	1.216	1.219	1.221	1.225	1.229	1.232	1.238	1.242	1.249	1.255	1.261	1.269	1.276	1.284	1.291	1.301	1.310	1.320	1.329	1.339	1.350	1.360	1.370	1.381	1.391	1.402	1.414	1.424	1.435	1.446	1.456	1.468	1.478	1.488	1.498	1.508	1.516	1.525	1.532	1.541	1.549	1.555	1.561	1.568	1.571	1.576	1.580	1.582	1.585	1.586	1.586	1.588	1.588	1.585	1.582	100.000	5.000	2.000	1.000	4.000	0.000	0.000	0.000	0.000	0.000	0.000	0.000	0.000	0.000	0.000	0.000	0.000	0.000	-0.779	-0.788	-0.796	-0.806	-0.816	-0.826	-0.836	-0.846	-0.856	-0.865	-0.875	-0.885	-0.895	-0.904	-0.914	-0.924	-0.931	-0.941	-0.949	-0.959	-0.965	-0.974	-0.981	-0.988	-0.994	-1.000	-1.006	-1.010	-1.015	-1.019	-1.022	-1.024	-1.026	-1.026	-1.028	-1.026	-1.026	-1.024	-1.020	-1.018	-1.012	-1.008	-1.001	-0.994	-0.986	-0.979	-0.968	-0.958	-0.948	-0.935	-0.925	-0.911	-0.898	-0.884	-0.870	-0.854	-0.840	-0.824	-0.808	-0.791	-0.776	-0.759	-0.741	-0.726	-0.710	-0.694	-0.676	-0.660	-0.645	-0.630	-0.615	-0.600	-0.586	-0.574	-0.561	-0.549	-0.538	-0.528	-0.518	-0.509	-0.501	-0.495	-0.488	-0.482	-0.479	-0.476	-0.475	-0.474	-0.472	-0.474	-0.476	-0.479	-0.482	-0.488	-0.492	-0.500	-0.507	-0.516	-0.524	-0.535	-0.544	-0.556	-0.569	-0.580	-0.594	-0.608	-0.621	-0.636	-0.651	-0.666	-0.681	-0.698	-0.712	-0.729	-0.745	-0.761	-0.776	-0.792	-0.809	-0.824	-0.840	-0.854	-0.869	-0.884	-0.899	-0.911	-0.925	-0.938	-0.950	-0.962	-0.974	-0.985	-0.995	-1.006	-1.015	-1.024	-1.032	-1.041	-1.049	-1.055	-1.061	-1.069	-1.072	-1.078	-1.082	-1.086	-1.090	-1.092	-1.096	-1.099	-1.100	-1.102	-1.102	-1.104	-1.105	-1.105	-1.106	-1.106	-1.106	-1.106	-1.106	-1.106	-1.105	-1.105	-1.105	-1.105	-1.106	-1.105	-1.106	-1.106	-1.108	-1.110	-1.110	-1.112	-1.114	-1.116	-1.120	-1.124	-1.126	-1.131	-1.136	-1.141	-1.148	-1.154	-1.161	-1.170	-1.178	-1.186	-1.198	-1.208	-1.219	-1.230	-1.244	-1.255	-1.270	-1.285	-1.300	-1.315	-1.332	-1.349	-1.365	-1.384	-1.402	-1.421	-1.441	-1.460	-1.480	-1.501	-1.521	-1.542	-1.562	-1.584	-1.604	-1.625	-1.645	-1.665	-1.685	-1.704	-1.722	-1.741	-1.759	-1.775	-1.791	-1.806	-1.820	-1.834	-1.846	-1.856	-1.866	-1.874	-1.881	-1.886	-1.890	-1.892	-1.894	-1.892	-1.889	-1.885	-1.879	-1.871	-1.861	-1.850	-1.836	-1.821	-1.805	-1.785	-1.764	-1.742	-1.718	-1.692	-1.665	-1.635	-1.604	-1.572	-1.539	-1.504	-1.466	-1.429	-1.390	-1.350	-1.309	-1.268	-1.225	-1.182	-1.139	-1.094	-1.050	-1.005	-0.960	-0.915	-0.870	-0.825	-0.781	-0.738	-0.695	-0.652	-0.610	-0.569	-0.529	-0.491	-0.452	-0.416	-0.380	-0.346	-0.315	-0.284	-0.254	-0.228	-0.200	-0.176	-0.154	-0.132	-0.114	-0.096	-0.081	-0.068	-0.055	-0.045	-0.036	-0.030	-0.025	-0.022	-0.020	-0.021	-0.024	-0.026	-0.030	-0.038	-0.045	-0.054	-0.064	-0.075	-0.088	-0.101	-0.114	-0.129	-0.144	-0.160	-0.176	-0.194	-0.211	-0.229	-0.248	-0.266	-0.284	-0.301	-0.320	-0.338	-0.355	-0.374	-0.390	-0.408	-0.422	-0.439	-0.454	-0.469	-0.481	-0.495	-0.509	-0.520	-0.531	-0.541	-0.550	-0.559	-0.566	-0.574	-0.580	-0.586	-0.591	-0.594	-0.598	-0.599	-0.601	-0.601	-0.601	-0.600	-0.600	-0.599	-0.595	-0.592	-0.589	-0.584	-0.580	-0.575	-0.570	-0.564	-0.556	-0.550	-0.544	-0.536	-0.529	-0.521	-0.514	-0.506	-0.499	-0.490	-0.482	-0.474	-0.466	-0.459	-0.451	-0.445	-0.438	-0.430	-0.424	-0.419	-0.412	-0.408	-0.402	-0.398	-0.394	-0.391	-0.388	-0.385	-0.382	-0.381	-0.381	-0.381	-0.382	-0.384	-0.385	-0.388	-0.391	-0.395	-0.400	-0.405	-0.411	-0.419	-0.426	-0.435	-0.444	-0.454	-0.464	-0.474	-0.485	-0.496	-0.509	-0.521	-0.535	-0.548	-0.562	-0.576	-0.591	-0.606	-0.621	-0.638	-0.651	-0.668	-0.682	-0.696	-0.712	-0.728	-0.742	-0.755	-0.770	-0.784	-0.796	-0.810	-0.821	-0.832	-0.842	-0.854	-0.864	-0.871	-0.879	-0.886	-0.892	-0.898	-0.902	-0.905	-0.908	-0.910	-0.910	-0.911	-0.910	-0.909	-0.906	-0.902	-0.899	-0.894	-0.889	-0.881	-0.876	-0.869	-0.860	-0.852	-0.844	-0.835	-0.825	-0.816	-0.809	-0.799	-0.790	-0.780	-0.771	-0.762	-0.754	-0.746	-0.739	-0.731	-0.725	-0.720	-0.715	-0.711	-0.709	-0.705	-0.704	-0.704	-0.704	-0.705	-0.709	-0.712	-0.716	-0.721	-0.729	-0.736	-0.745	-0.756	-0.766	-0.779	-0.791	-0.806	-0.820	-0.836	-0.854	-0.870	-0.888	-0.906	-0.926	-0.945	-0.965	-0.986	-1.008	-1.028	-1.050	-1.071	-1.092	-1.114	-1.135	-1.156	-1.178	-1.198	-1.218	-1.236	-1.256	-1.275	-1.294	-1.310	-1.328	-1.342	-1.359	-1.372	-1.388	-1.400	-1.412	-1.424	-1.434	-1.442	-1.451	-1.460	-1.465	-1.472	-1.476	-1.481	-1.482	-1.486	-1.486	-1.486	-1.486	-1.485	-1.484	-1.480	-1.476	-1.472	-1.468	-1.462	-1.456	-1.449	-1.444	-1.435	-1.428	-1.419	-1.410	-1.401	-1.392	-1.382	-1.371	-1.362	-1.352	-1.342	-1.331	-1.322	-1.312	-1.302	-1.291	-1.281	-1.271	-1.262	-1.252	-1.242	-1.234	-1.224	-1.215	-1.208	-1.199	-1.191	-1.184	-1.176	-1.170	-1.164	-1.158	-1.151	-1.148	-1.142	-1.138	-1.134	-1.131	-1.126	-1.125	-1.122	-1.120	-1.120	-1.119	-1.119	-1.119	-1.118	-1.120	-1.121	-1.122	-1.124	-1.126	-1.130	-1.132	-1.135	-1.140	-1.144	-1.148	-1.152	-1.158	-1.162	-1.168	-1.171	-1.178	-1.182	-1.188	-1.194	-1.199	-1.205	-1.211	-1.216	-1.222	-1.228	-1.232	-1.238	-1.242	-1.249	-1.254	-1.258	-1.262	-1.266	-1.271	-1.275	-1.279	-1.282	-1.285	-1.289	-1.291	-1.294	-1.296	-1.298	-1.300	-1.302	-1.304	-1.305	-1.306	-1.308	-1.309	-1.311	-1.311	-1.312	-1.312	-1.314	-1.314	-1.316	-1.316	-1.318	-1.320	-1.321	-1.322	-1.322	-1.325	-1.328	-1.330	-1.332	-1.335	-1.339	-1.342	-1.346	-1.351	-1.356	-1.361	-1.366	-1.371	-1.378	-1.384	-1.390	-1.399	-1.405	-1.412	-1.421	-1.430	-1.439	-1.448	-1.458	-1.466	-1.478	-1.488	-1.498	-1.509	-1.519	-1.530	-1.541	-1.551	-1.562	-1.574	-1.585	-1.596	-1.606	-1.618	-1.626	-1.639	-1.648	-1.658	-1.666	-1.675	-1.685	-1.694	-1.701	-1.709	-1.716	-1.724	-1.730	-1.735	-1.741	-1.746	-1.751	-1.756	-1.759	-1.761	-1.765	-1.766	-1.768	-1.768	-1.768	-1.768	-1.768	-1.765	-1.762	-1.760	-1.756	-1.754	-1.749	-1.745	-1.739	-1.734	-1.728	-1.720	-1.712	-1.704	-1.696	-1.686	-1.678	-1.668	-1.658	-1.648	-1.636	-1.625	-1.614	-1.602	-1.591	-1.579	-1.566	-1.554	-1.541	-1.529	-1.515	-1.502	-1.490	-1.476	-1.462	-1.451	-1.438	-1.426	-1.412	-1.401	-1.390	-1.378	-1.368	-1.355	-1.345	-1.334	-1.324	-1.315	-1.306	-1.299	-1.291	-1.284	-1.278	-1.271	-1.266	-1.262	-1.259	-1.256	-1.254	-1.252	-1.251	-1.252	-1.252	-1.255	-1.259	-1.262	-1.268	-1.272	-1.279	-1.285	-1.292	-1.301	-1.311	-1.320	-1.330	-1.341	-1.352	-1.365	-1.378	-1.390	-1.405	-1.419	-1.434	-1.448	-1.461	-1.476	-1.491	-1.506	-1.521	-1.536	-1.551	-1.566	-1.579	-1.592	-1.608	-1.620	-1.631	-1.644	-1.654	-1.664	-1.672	-1.682	-1.689	-1.696	-1.702	-1.708	-1.710	-1.714	-1.715	-1.716	-1.715	-1.714	-1.710	-1.706	-1.701	-1.695	-1.689	-1.680	-1.671	-1.660	-1.649	-1.636	-1.621	-1.608	-1.591	-1.575	-1.556	-1.539	-1.518	-1.499	-1.476	-1.455	-1.432	-1.410	-1.386	-1.362	-1.338	-1.312	-1.288	-1.261	-1.235	-1.210	-1.184	-1.156	-1.130	-1.104	-1.078	-1.050	-1.024	-0.998	-0.971	-0.945	-0.920	-0.895	-0.871	-0.846	-0.824	-0.800	-0.778	-0.756	-0.735	-0.715	-0.695	-0.676	-0.658	-0.640	-0.624	-0.608	-0.592	-0.579	-0.566	-0.554	-0.542	-0.534	-0.524	-0.515	-0.509	-0.502	-0.499	-0.494	-0.491	-0.490	-0.489	-0.489	-0.490	-0.494	-0.496	-0.501	-0.506	-0.512	-0.520	-0.528	-0.538	-0.548	-0.559	-0.569	-0.581	-0.595	-0.609	-0.622	-0.638	-0.652	-0.668	-0.685	-0.701	-0.718	-0.736	-0.752	-0.770	-0.788	-0.806	-0.824	-0.842	-0.859	-0.878	-0.896	-0.914	-0.931	-0.949	-0.966	-0.984	-1.000	-1.018	-1.035	-1.050	-1.066	-1.081	-1.096	-1.111	-1.125	-1.139	-1.152	-1.165	-1.178	-1.191	-1.204	-1.214	-1.226	-1.239	-1.249	-1.261	-1.271	-1.281	-1.292	-1.301	-1.312	-1.321	-1.331	-1.340	-1.350	-1.360	-1.369	-1.379	-1.388	-1.396	-1.405	-1.414	-1.422	-1.431	-1.440	-1.448	-1.456	-1.465	-1.472	-1.481	-1.490	-1.498	-1.504	-1.511	-1.519	-1.526	-1.534	-1.540	-1.546	-1.552	-1.559	-1.564	-1.569	-1.574	-1.579	-1.582	-1.586	-1.589	-1.592	-1.595	-1.598	-1.600	-1.601	-1.601	-1.604	-1.604	-1.605	-1.604	-1.604	-1.604	-1.601	-1.601	-1.599	-1.598	-1.596	-1.594	-1.591	-1.589	-1.585	-1.584	-1.579	-1.576	-1.572	-1.570	-1.566	-1.564	-1.560	-1.558	-1.554	-1.550	-1.546	-1.544	-1.540	-1.538	-1.534	-1.531	-1.528	-1.525	-1.521	-1.519	-1.516	-1.512	-1.510	-1.508	-1.504	-1.500	-1.496	-1.492	-1.490	-1.485	-1.480	-1.475	-1.470	-1.465	-1.460	-1.454	-1.448	-1.441	-1.434	-1.426	-1.419	-1.409	-1.401	-1.391	-1.381	-1.371	-1.360	-1.350	-1.338	-1.326	-1.314	-1.300	-1.288	-1.272	-1.259	-1.244	-1.229	-1.214	-1.198	-1.182	-1.166	-1.150	-1.135	-1.119	-1.102	-1.086	-1.070	-1.054	-1.039	-1.022	-1.008	-0.991	-0.976	-0.962	-0.946	-0.932	-0.920	-0.906	-0.894	-0.881	-0.870	-0.859	-0.848	-0.836	-0.826	-0.816	-0.808	-0.799	-0.791	-0.784	-0.776	-0.770	-0.764	-0.759	-0.754	-0.749	-0.744	-0.740	-0.735	-0.731	-0.729	-0.725	-0.721	-0.719	-0.715	-0.711	-0.708	-0.704	-0.701	-0.698	-0.694	-0.690	-0.685	-0.681	-0.676	-0.672	-0.668	-0.662	-0.656	-0.650	-0.644	-0.638	-0.630	-0.624	-0.615	-0.608	-0.599	-0.591	-0.581	-0.572	-0.564	-0.554	-0.545	-0.536	-0.528	-0.518	-0.507	-0.498	-0.489	-0.479	-0.470	-0.461	-0.452	-0.445	-0.438	-0.430	-0.424	-0.418	-0.412	-0.408	-0.402	-0.400	-0.399	-0.396	-0.396	-0.396	-0.398	-0.400	-0.404	-0.409	-0.414	-0.420	-0.428	-0.436	-0.448	-0.459	-0.471	-0.485	-0.499	-0.516	-0.532	-0.550	-0.570	-0.590	-0.612	-0.634	-0.659	-0.682	-0.709	-0.734	-0.761	-0.791	-0.819	-0.849	-0.878	-0.909	-0.940	-0.971	-1.002	-1.035	-1.068	-1.100	-1.132	-1.165	-1.199	-1.230	-1.262	-1.296	-1.328	-1.360	-1.392	-1.424	-1.454	-1.484	-1.514	-1.542	-1.571	-1.599	-1.628	-1.652	-1.679	-1.704	-1.726	-1.751	-1.772	-1.794	-1.814	-1.834	-1.852	-1.870	-1.886	-1.902	-1.918	-1.931	-1.945	-1.958	-1.968	-1.980	-1.990	-1.998	-2.006	-2.014	-2.021	-2.027	-2.033	-2.036	-2.041	-2.044	-2.047	-2.049	-2.051	-2.051	-2.052	-2.054	-2.054	-2.052	-2.051	-2.050	-2.049	-2.047	-2.045	-2.042	-2.040	-2.038	-2.034	-2.031	-2.027	-2.024	-2.020	-2.016	-2.013	-2.007	-2.002	-1.998	-1.994	-1.988	-1.982	-1.976	-1.971	-1.965	-1.960	-1.954	-1.948	-1.940	-1.934	-1.928	-1.920	-1.914	-1.906	-1.900	-1.894	-1.886	-1.880	-1.872	-1.866	-1.860	-1.854	-1.848	-1.841	-1.835	-1.829	-1.822	-1.818	-1.811	-1.806	-1.801	-1.798	-1.791	-1.788	-1.784	-1.781	-1.778	-1.772	-1.770	-1.769	-1.766	-1.764	-1.761	-1.760	-1.759	-1.758	-1.755	-1.754	-1.752	-1.752	-1.751	-1.750	-1.748	-1.746	-1.745	-1.744	-1.741	-1.739	-1.735	-1.732	-1.729	-1.724	-1.720	-1.715	-1.709	-1.704	-1.696	-1.688	-1.680	-1.671	-1.661	-1.651	-1.641	-1.630	-1.618	-1.605	-1.592	-1.579	-1.565	-1.549	-1.534	-1.519	-1.501	-1.485	-1.468	-1.449	-1.431	-1.412	-1.394	-1.375	-1.355	-1.336	-1.316	-1.298	-1.279	-1.259	-1.239	-1.219	-1.200	-1.180	-1.161	-1.141	-1.121	-1.102	-1.084	-1.066	-1.048	-1.030	-1.012	-0.994	-0.976	-0.960	-0.944	-0.928	-0.911	-0.895	-0.881	-0.866	-0.851	-0.838	-0.824	-0.810	-0.796	-0.784	-0.771	-0.760	-0.749	-0.738	-0.726	-0.715	-0.705	-0.695	-0.686	-0.678	-0.668	-0.659	-0.650	-0.644	-0.635	-0.629	-0.621	-0.615	-0.610	-0.605	-0.599	-0.594	-0.589	-0.585	-0.581	-0.578	-0.574	-0.571	-0.569	-0.566	-0.564	-0.561	-0.560	-0.558	-0.556	-0.556	-0.555	-0.554	-0.552	-0.551	-0.550	-0.550	-0.548	-0.546	-0.546	-0.544	-0.541	-0.539	-0.536	-0.534	-0.530	-0.528	-0.521	-0.518	-0.511	-0.506	-0.499	-0.491	-0.484	-0.475	-0.466	-0.456	-0.445	-0.435	-0.421	-0.410	-0.396	-0.382	-0.369	-0.354	-0.338	-0.322	-0.306	-0.290	-0.272	-0.255	-0.238	-0.220	-0.202	-0.184	-0.168	-0.149	-0.131	-0.114	-0.098	-0.081	-0.065	-0.050	-0.034	-0.020	-0.006	0.008	0.020	0.031	0.041	0.051	0.060	0.068	0.074	0.079	0.085	0.088	0.090	0.090	0.091	0.091	0.090	0.086	0.084	0.079	0.074	0.068	0.060	0.052	0.044	0.034	0.025	0.015	0.002	-0.009	-0.020	-0.032	-0.045	-0.058	-0.070	-0.081	-0.095	-0.106	-0.120	-0.131	-0.144	-0.156	-0.168	-0.179	-0.189	-0.199	-0.209	-0.218	-0.226	-0.235	-0.242	-0.248	-0.254	-0.259	-0.264	-0.268	-0.270	-0.272	-0.275	-0.275	-0.276	-0.276	-0.276	-0.275	-0.272	-0.269	-0.268	-0.264	-0.259	-0.255	-0.250	-0.245	-0.240	-0.234	-0.229	-0.224	-0.218	-0.211	-0.206	-0.201	-0.195	-0.190	-0.185	-0.180	-0.176	-0.172	-0.168	-0.166	-0.162	-0.160	-0.159	-0.158	-0.158	-0.158	-0.158	-0.160	-0.162	-0.166	-0.170	-0.174	-0.180	-0.185	-0.191	-0.199	-0.208	-0.216	-0.225	-0.235	-0.245	-0.256	-0.266	-0.278	-0.290	-0.302	-0.315	-0.328	-0.340	-0.352	-0.365	-0.379	-0.390	-0.404	-0.416	-0.429	-0.440	-0.452	-0.464	-0.474	-0.485	-0.496	-0.506	-0.514	-0.522	-0.531	-0.539	-0.545	-0.551	-0.556	-0.561	-0.565	-0.570	-0.572	-0.574	-0.575	-0.575	-0.576	-0.575	-0.572	-0.571	-0.568	-0.564	-0.560	-0.555	-0.549	-0.544	-0.536	-0.530	-0.522	-0.515	-0.506	-0.498	-0.488	-0.479	-0.469	-0.459	-0.449	-0.436	-0.426	-0.414	-0.402	-0.390	-0.378	-0.365	-0.352	-0.340	-0.326	-0.314	-0.300	-0.288	-0.274	-0.259	-0.244	-0.230	-0.216	-0.201	-0.185	-0.170	-0.155	-0.140	-0.124	-0.109	-0.092	-0.075	-0.060	-0.044	-0.026	-0.010	0.006	0.022	0.039	0.056	0.072	0.089	0.105	0.121	0.138	0.154	0.169	0.182	0.199	0.212	0.226	0.240	0.254	0.266	0.278	0.289	0.300	0.310	0.319	0.326	0.335	0.341	0.346	0.351	0.354	0.358	0.359	0.359	0.359	0.356	0.352	0.349	0.345	0.340	0.332	0.325	0.316	0.306	0.296	0.286	0.274	0.261	0.249	0.235	0.221	0.208	0.191	0.176	0.161	0.145	0.129	0.115	0.099	0.084	0.068	0.052	0.039	0.026	0.012	-0.001	-0.012	-0.024	-0.034	-0.045	-0.054	-0.061	-0.066	-0.072	-0.078	-0.080	-0.082	-0.084	-0.082	-0.081	-0.079	-0.074	-0.069	-0.062	-0.054	-0.046	-0.035	-0.024	-0.011	0.002	0.016	0.031	0.048	0.064	0.081	0.099	0.118	0.136	0.158	0.176	0.198	0.218	0.239	0.259	0.280	0.300	0.321	0.341	0.362	0.381	0.400	0.420	0.438	0.455	0.471	0.488	0.502	0.516	0.530	0.541	0.552	0.561	0.570	0.578	0.584	0.589	0.592	0.595	0.596	0.595	0.595	0.592	0.589	0.582	0.576	0.569	0.561	0.550	0.539	0.528	0.514	0.500	0.485	0.470	0.454	0.436	0.418	0.399	0.380	0.360	0.339	0.319	0.298	0.278	0.255	0.234	0.212	0.190	0.169	0.146	0.125	0.104	0.082	0.061	0.041	0.021	0.002	-0.018	-0.035	-0.054	-0.070	-0.086	-0.104	-0.118	-0.132	-0.145	-0.158	-0.169	-0.179	-0.189	-0.198	-0.205	-0.211	-0.218	-0.221	-0.225	-0.229	-0.230	-0.230	-0.229	-0.229	-0.225	-0.222	-0.219	-0.214	-0.206	-0.200	-0.191	-0.182	-0.174	-0.162	-0.152	-0.140	-0.128	-0.114	-0.099	-0.085	-0.070	-0.054	-0.038	-0.020	-0.004	0.014	0.032	0.050	0.068	0.086	0.105	0.125	0.144	0.161	0.180	0.198	0.215	0.232	0.251	0.268	0.284	0.301	0.316	0.331	0.346	0.360	0.372	0.385	0.396	0.406	0.416	0.425	0.432	0.440	0.448	0.452	0.455	0.458	0.460	0.460	0.460	0.459	0.456	0.452	0.448	0.441	0.435	0.426	0.416	0.406	0.395	0.382	0.370	0.355	0.341	0.325	0.309	0.291	0.274	0.256	0.238	0.218	0.198	0.178	0.156	0.136	0.115	0.094	0.072	0.051	0.030	0.008	-0.012	-0.034	-0.055	-0.076	-0.096	-0.118	-0.138	-0.158	-0.178	-0.196	-0.214	-0.231	-0.249	-0.265	-0.280	-0.296	-0.310	-0.324	-0.338	-0.350	-0.361	-0.372	-0.384	-0.394	-0.402	-0.411	-0.420	-0.428	-0.434	-0.440	-0.446	-0.451	-0.455	-0.459	-0.462	-0.465	-0.468	-0.469	-0.469	-0.470	-0.470	-0.469	-0.469	-0.468	-0.466	-0.465	-0.464	-0.460	-0.458	-0.455	-0.451	-0.448	-0.442	-0.440	-0.435	-0.430	-0.425	-0.420	-0.415	-0.410	-0.405	-0.400	-0.395	-0.388	-0.382	-0.378	-0.372	-0.366	-0.361	-0.355	-0.350	-0.345	-0.339	-0.335	-0.330	-0.325	-0.321	-0.318	-0.312	-0.310	-0.305	-0.302	-0.299	-0.295	-0.292	-0.289	-0.285	-0.284	-0.281	-0.279	-0.276	-0.274	-0.271	-0.270	-0.268	-0.265	-0.264	-0.261	-0.259	-0.258	-0.255	-0.252	-0.250	-0.248	-0.245	-0.241	-0.239	-0.235	-0.231	-0.228	-0.224	-0.219	-0.214	-0.208	-0.202	-0.195	-0.189	-0.180	-0.172	-0.164	-0.155	-0.145	-0.135	-0.124	-0.112	-0.100	-0.088	-0.074	-0.060	-0.045	-0.030	-0.015	0.000	0.018	0.035	0.054	0.071	0.090	0.109	0.129	0.149	0.170	0.190	0.211	0.234	0.255	0.278	0.300	0.322	0.345	0.369	0.391	0.415	0.438	0.460	0.482	0.505	0.529	0.551	0.574	0.595	0.616	0.639	0.660	0.681	0.701	0.721	0.742	0.761	0.780	0.800	0.819	0.836	0.854	0.870	0.886	0.902	0.918	0.931	0.948	0.961	0.974	0.986	0.999	1.010	1.022	1.034	1.044	1.054	1.062	1.071	1.081	1.089	1.096	1.104	1.111	1.118	1.124	1.130	1.136	1.141	1.146	1.150	1.154	1.159	1.162	1.166	1.169	1.172	1.176	1.179	1.184	1.185	1.189	1.192	1.195	1.199	1.200	1.204	1.206	1.209	1.212	1.216	1.220	1.222	1.226	1.230	1.234	1.239	1.242	1.249	1.254	1.258	1.264	1.270	1.278	1.284	1.290	1.298	1.305	1.314	1.321	1.331	1.340	1.350	1.360	1.370	1.380	1.391	1.402	1.414	1.426	1.440	1.452	1.466	1.479	1.491	1.506	1.520	1.534	1.548	1.562	1.576	1.590	1.605	1.619	1.634	1.649	1.661	1.675	1.689	1.702	1.715	1.729	1.741	1.754	1.765	1.778	1.788	1.799	1.810	1.819	1.828	1.838	1.845	1.852	1.859	1.865	1.870	1.875	1.880	1.884	1.888	1.890	1.891	1.894	1.894	1.894	1.894	1.892	1.892	1.891	1.889	1.886	1.882	1.880	1.876	1.871	1.868	1.862	1.859	1.854	1.849	1.844	1.839	1.835	1.829	1.824	1.820	1.815	1.810	1.806	1.801	1.798	1.792	1.789	1.785	1.782	1.780	1.778	1.775	1.772	1.771	1.769	1.768	1.766	1.765	1.765	1.765	1.765	1.765	1.765	1.765	1.765	1.768	1.768	1.768	1.769	1.770	1.770	1.771	1.772	1.774	1.774	1.775	1.775	1.775	1.775	1.774	1.774	1.772	1.770	1.769	1.768	1.765	1.761	1.759	1.755	1.751	1.746	1.741	1.736	1.731	1.725	1.718	1.711	1.704	1.695	1.688	1.679	1.669	1.660	1.650	1.640	1.630	1.619	1.608	1.596	1.585	1.574	1.562	1.549	1.538	1.525	1.514	1.501	1.490	1.478	1.465	1.455	1.442	1.431	1.421	1.409	1.400	1.389	1.380	1.370	1.360	1.352	1.344	1.338	1.329	1.322	1.318	1.311	1.306	1.301	1.298	1.294	1.290	1.288	1.286	1.285	1.284	1.282	1.282	1.282	1.282	1.284	1.285	1.286	1.289	1.291	1.294	1.296	1.299	1.302	1.306	1.310	1.314	1.316	1.321	1.325	1.329	1.332	1.336	1.340	1.342	1.346	1.349	1.352	1.355	1.358	1.360	1.362	1.364	1.364	1.365	1.366	1.366	1.366	1.366	1.365	1.364	1.361	1.360	1.358	1.355	1.351	1.349	1.344	1.339	1.334	1.328	1.322	1.315	1.309	1.301	1.295	1.286	1.278	1.269	1.259	1.250	1.239	1.229	1.218	1.206	1.194	1.182	1.170	1.158	1.145	1.132	1.118	1.105	1.091	1.076	1.062	1.048	1.032	1.018	1.002	0.988	0.971	0.956	0.941	0.925	0.910	0.894	0.879	0.862	0.848	0.831	0.818	0.802	0.786	0.772	0.758	0.744	0.729	0.715	0.701	0.689	0.676	0.664	0.651	0.639	0.628	0.616	0.606	0.596	0.586	0.578	0.569	0.560	0.552	0.545	0.539	0.532	0.526	0.522	0.518	0.514	0.510	0.507	0.505	0.502	0.501	0.500	0.500	0.499	0.500	0.500	0.502	0.505	0.507	0.510	0.512	0.516	0.520	0.524	0.528	0.532	0.538	0.541	0.548	0.552	0.559	0.564	0.570	0.576	0.581	0.588	0.592	0.599	0.605	0.610	0.616	0.620	0.626	0.630	0.634	0.639	0.642	0.645	0.648	0.650	0.652	0.652	0.654	0.652	0.652	0.651	0.649	0.646	0.642	0.638	0.631	0.626	0.619	0.611	0.601	0.592	0.581	0.571	0.559	0.545	0.531	0.515	0.501	0.484	0.465	0.448	0.428	0.409	0.388	0.365	0.342	0.321	0.296	0.274	0.249	0.224	0.199	0.174	0.150	0.124	0.099	0.072	0.048	0.021	-0.004	-0.029	-0.054	-0.078	-0.101	-0.126	-0.148	-0.171	-0.191	-0.214	-0.232	-0.252	-0.270	-0.288	-0.304	-0.319	-0.332	-0.345	-0.356	-0.366	-0.376	-0.384	-0.390	-0.396	-0.400	-0.401	-0.404	-0.404	-0.402	-0.400	-0.396	-0.391	-0.385	-0.378	-0.369	-0.360	-0.349	-0.338	-0.324	-0.312	-0.296	-0.282	-0.266	-0.249	-0.232	-0.215	-0.196	-0.178	-0.159	-0.140	-0.120	-0.100	-0.080	-0.060	-0.040	-0.019	0.000	0.020	0.040	0.059	0.079	0.098	0.115	0.134	0.151	0.169	0.185	0.201	0.218	0.232	0.248	0.260	0.275	0.288	0.299	0.311	0.322	0.332	0.344	0.354	0.362	0.371	0.379	0.388	0.395	0.402	0.409	0.416	0.422	0.429	0.435	0.441	0.446	0.452	0.458	0.462	0.469	0.474	0.479	0.484	0.489	0.495	0.500	0.506	0.512	0.518	0.524	0.531	0.538	0.542	0.550	0.558	0.564	0.571	0.578	0.585	0.592	0.600	0.606	0.614	0.622	0.630	0.638	0.646	0.654	0.662	0.669	0.678	0.686	0.695	0.702	0.710	0.718	0.725	0.734	0.741	0.748	0.755	0.762	0.769	0.776	0.784	0.790	0.796	0.802	0.809	0.815	0.821	0.826	0.832	0.838	0.844	0.849	0.855	0.860	0.865	0.869	0.874	0.878	0.882	0.886	0.891	0.895	0.899	0.902	0.906	0.909	0.912	0.915	0.918	0.920	0.921	0.922	0.925	0.926	0.926	0.928	0.928	0.929	0.929	0.928	0.928	0.926	0.924	0.924	0.921	0.918	0.915	0.912	0.909	0.905	0.901	0.896	0.892	0.888	0.882	0.876	0.871	0.865	0.858	0.851	0.845	0.839	0.831	0.825	0.818	0.810	0.802	0.796	0.789	0.782	0.778	0.770	0.765	0.758	0.752	0.749	0.742	0.739	0.735	0.731	0.728	0.725	0.722	0.721	0.719	0.718	0.719	0.719	0.719	0.720	0.722	0.725	0.729	0.732	0.736	0.741	0.748	0.752	0.760	0.766	0.774	0.782	0.790	0.799	0.809	0.819	0.828	0.838	0.848	0.859	0.870	0.881	0.892	0.904	0.915	0.926	0.938	0.949	0.960	0.971	0.981	0.992	1.002	1.014	1.022	1.031	1.040	1.049	1.058	1.064	1.071	1.078	1.082	1.088	1.092	1.096	1.099	1.101	1.102	1.104	1.104	1.104	1.102	1.100	1.098	1.094	1.090	1.086	1.080	1.075	1.069	1.061	1.054	1.048	1.039	1.030	1.021	1.011	1.001	0.992	0.982	0.972	0.962	0.952	0.942	0.932	0.922	0.914	0.905	0.895	0.886	0.879	0.871	0.864	0.858	0.851	0.845	0.840	0.835	0.831	0.828	0.825	0.822	0.821	0.820	0.820	0.820	0.819	0.820	0.821	0.824	0.825	0.828	0.830	0.834	0.836	0.839	0.844	0.846	0.849	0.852	0.855	0.858	0.860	0.862	0.864	0.865	0.865	0.865	0.865	0.864	0.861	0.859	0.855	0.851	0.846	0.840	0.832	0.824	0.815	0.805	0.794	0.782	0.769	0.755	0.741	0.726	0.710	0.694	0.675	0.655	0.638	0.615	0.595	0.572	0.550	0.528	0.504	0.480	0.455	0.431	0.406	0.381	0.356	0.331	0.306	0.280	0.255	0.231	0.206	0.182	0.158	0.135	0.110	0.088	0.065	0.044	0.022	0.002	-0.018	-0.038	-0.055	-0.075	-0.091	-0.109	-0.124	-0.140	-0.154	-0.168	-0.181	-0.192	-0.205	-0.215	-0.225	-0.235	-0.244	-0.252	-0.260	-0.266	-0.274	-0.280	-0.286	-0.290	-0.295	-0.300	-0.304	-0.306	-0.309	-0.312	-0.315	-0.318	-0.320	-0.321	-0.322	-0.324	-0.326	-0.328	-0.329	-0.330	-0.331	-0.332	-0.334	-0.335	-0.338	-0.338	-0.340	-0.342	-0.345	-0.346	-0.349	-0.351	-0.354	-0.358	-0.362	-0.365	-0.370	-0.374	-0.379	-0.384	-0.390	-0.396	-0.401	-0.409	-0.415	-0.422	-0.430	-0.438	-0.445	-0.452	-0.462	-0.470	-0.480	-0.489	-0.499	-0.507	-0.519	-0.529	-0.539	-0.549	-0.560	-0.571	-0.581	-0.591	-0.604	-0.615	-0.626	-0.636	-0.649	-0.659	-0.670	-0.681	-0.691	-0.702	-0.712	-0.724	-0.734	-0.742	-0.752	-0.761	-0.771	-0.779	-0.788	-0.796	-0.805	-0.812	-0.819	-0.825	-0.831	-0.839	-0.844	-0.849	-0.854	-0.858	-0.861	-0.865	-0.868	-0.870	-0.872	-0.874	-0.874	-0.875	-0.875	-0.875	-0.874	-0.874	-0.871	-0.869	-0.868	-0.865	-0.861	-0.859	-0.855	-0.851	-0.848	-0.842	-0.839	-0.834	-0.829	-0.825	-0.820	-0.815	-0.811	-0.805	-0.801	-0.798	-0.794	-0.789	-0.786	-0.782	-0.780	-0.778	-0.775	-0.774	-0.771	-0.771	-0.772	-0.771	-0.774	-0.776	-0.778	-0.781	-0.786	-0.791	-0.796	-0.804	-0.810	-0.819	-0.828	-0.838	-0.848	-0.860	-0.871	-0.885	-0.898	-0.912	-0.928	-0.944	-0.960	-0.976	-0.994	-1.012	-1.031	-1.050	-1.069	-1.086	-1.106	-1.125	-1.144	-1.162	-1.180	-1.199	-1.218	-1.235	-1.250	-1.266	-1.282	-1.298	-1.311	-1.325	-1.336	-1.346	-1.356	-1.364	-1.371	-1.378	-1.381	-1.384	-1.386	-1.385	-1.382	-1.381	-1.375	-1.369	-1.360	-1.350	-1.339	-1.326	-1.311	-1.295	-1.278	-1.259	-1.238	-1.215	-1.192	-1.166	-1.140	-1.112	-1.084	-1.054	-1.024	-0.992	-0.960	-0.926	-0.892	-0.859	-0.824	-0.789	-0.754	-0.718	-0.681	-0.646	-0.611	-0.575	-0.541	-0.506	-0.471	-0.439	-0.404	-0.371	-0.340	-0.308	-0.279	-0.248	-0.220	-0.190	-0.164	-0.138	-0.112	-0.088	-0.065	-0.042	-0.022	-0.002	0.018	0.035	0.051	0.068	0.082	0.096	0.109	0.119	0.130	0.140	0.149	0.156	0.162	0.169	0.174	0.178	0.181	0.184	0.185	0.186	0.185	0.185	0.182	0.180	0.178	0.172	0.168	0.161	0.155	0.148	0.140	0.130	0.120	0.110	0.098	0.085	0.074	0.060	0.045	0.030	0.015	-0.002	-0.020	-0.038	-0.055	-0.075	-0.095	-0.115	-0.136	-0.158	-0.180	-0.202	-0.225	-0.248	-0.270	-0.295	-0.319	-0.341	-0.365	-0.389	-0.412	-0.436	-0.459	-0.482	-0.506	-0.529	-0.551	-0.572	-0.594	-0.615	-0.635	-0.655	-0.674	-0.691	-0.710	-0.728	-0.742	-0.756	-0.771	-0.784	-0.796	-0.808	-0.819	-0.828	-0.836	-0.844	-0.851	-0.858	-0.862	-0.868	-0.871	-0.874	-0.878	-0.879	-0.880	-0.881	-0.882	-0.882	-0.882	-0.881	-0.881	-0.881	-0.880	-0.880	-0.879	-0.878	-0.879	-0.878	-0.879	-0.879	-0.880	-0.881	-0.884	-0.886	-0.890	-0.891	-0.896	-0.900	-0.905	-0.911	-0.916	-0.922	-0.931	-0.939	-0.948	-0.955	-0.964	-0.972	-0.982	-0.991	-1.002	-1.012	-1.022	-1.032	-1.041	-1.051	-1.061	-1.071	-1.080	-1.090	-1.098	-1.105	-1.114	-1.120	-1.128	-1.132	-1.138	-1.141	-1.146	-1.149	-1.151	-1.151	-1.152	-1.154	-1.151	-1.150	-1.146	-1.144	-1.139	-1.132	-1.126	-1.120	-1.112	-1.104	-1.094	-1.084	-1.074	-1.064	-1.052	-1.040	-1.029	-1.015	-1.001	-0.988	-0.974	-0.960	-0.945	-0.930	-0.915	-0.900	-0.885	-0.870	-0.855	-0.839	-0.824	-0.808	-0.792	-0.778	-0.762	-0.748	-0.731	-0.718	-0.701	-0.686	-0.671	-0.658	-0.642	-0.628	-0.612	-0.599	-0.584	-0.571	-0.556	-0.542	-0.529	-0.514	-0.500	-0.486	-0.471	-0.458	-0.445	-0.430	-0.416	-0.404	-0.390	-0.375	-0.362	-0.349	-0.336	-0.324	-0.310	-0.298	-0.286	-0.274	-0.262	-0.251	-0.242	-0.232	-0.224	-0.215	-0.208	-0.201	-0.194	-0.189	-0.185	-0.181	-0.179	-0.176	-0.175	-0.174	-0.175	-0.176	-0.180	-0.182	-0.188	-0.194	-0.200	-0.208	-0.216	-0.226	-0.236	-0.248	-0.259	-0.271	-0.284	-0.298	-0.311	-0.326	-0.341	-0.356	-0.371	-0.388	-0.402	-0.419	-0.434	-0.450	-0.465	-0.480	-0.495	-0.510	-0.522	-0.536	-0.550	-0.560	-0.572	-0.582	-0.591	-0.600	-0.608	-0.614	-0.619	-0.624	-0.626	-0.630	-0.631	-0.631	-0.629	-0.628	-0.625	-0.620	-0.615	-0.610	-0.604	-0.596	-0.589	-0.580	-0.571	-0.562	-0.552	-0.542	-0.532	-0.522	-0.511	-0.501	-0.490	-0.480	-0.469	-0.460	-0.450	-0.440	-0.432	-0.425	-0.418	-0.411	-0.406	-0.402	-0.399	-0.396	-0.395	-0.395	-0.395	-0.396	-0.400	-0.405	-0.410	-0.416	-0.424	-0.432	-0.444	-0.454	-0.466	-0.480	-0.494	-0.509	-0.525	-0.542	-0.560	-0.579	-0.598	-0.618	-0.639	-0.659	-0.680	-0.701	-0.722	-0.746	-0.769	-0.790	-0.812	-0.835	-0.858	-0.879	-0.900	-0.921	-0.942	-0.964	-0.982	-1.002	-1.020	-1.038	-1.054	-1.069	-1.084	-1.099	-1.111	-1.122	-1.134	-1.142	-1.151	-1.156	-1.162	-1.165	-1.168	-1.168	-1.168	-1.165	-1.161	-1.156	-1.149	-1.140	-1.130	-1.118	-1.106	-1.091	-1.075	-1.058	-1.039	-1.019	-0.998	-0.974	-0.949	-0.924	-0.898	-0.869	-0.840	-0.810	-0.780	-0.748	-0.716	-0.682	-0.648	-0.612	-0.576	-0.541	-0.504	-0.468	-0.430	-0.391	-0.354	-0.315	-0.276	-0.239	-0.201	-0.162	-0.125	-0.088	-0.051	-0.015	0.021	0.055	0.090	0.124	0.156	0.188	0.219	0.248	0.276	0.304	0.330	0.355	0.379	0.400	0.421	0.441	0.459	0.475	0.489	0.502	0.516	0.526	0.536	0.544	0.551	0.556	0.560	0.562	0.564	0.562	0.561	0.559	0.554	0.550	0.544	0.536	0.528	0.519	0.510	0.499	0.488	0.476	0.464	0.451	0.439	0.424	0.412	0.398	0.385	0.371	0.359	0.346	0.334	0.321	0.311	0.299	0.289	0.280	0.271	0.262	0.255	0.249	0.242	0.239	0.235	0.234	0.232	0.232	0.234	0.236	0.239	0.244	0.251	0.259	0.268	0.279	0.289	0.301	0.314	0.329	0.345	0.361	0.379	0.396	0.415	0.434	0.454	0.475	0.496	0.518	0.539	0.561	0.582	0.605	0.628	0.648	0.670	0.690	0.710	0.730	0.750	0.768	0.785	0.802	0.818	0.832	0.846	0.859	0.870	0.879	0.889	0.896	0.901	0.906	0.910	0.912	0.912	0.912	0.910	0.908	0.902	0.895	0.888	0.879	0.869	0.856	0.844	0.830	0.815	0.799	0.781	0.765	0.745	0.725	0.706	0.685	0.665	0.642	0.622	0.600	0.578	0.555	0.534	0.512	0.491	0.469	0.449	0.426	0.406	0.386	0.368	0.349	0.332	0.315	0.299	0.285	0.270	0.256	0.245	0.232	0.222	0.214	0.205	0.198	0.191	0.188	0.184	0.180	0.178	0.176	0.176	0.178	0.179	0.182	0.186	0.191	0.196	0.204	0.212	0.221	0.230	0.240	0.251	0.262	0.275	0.288	0.300	0.314	0.328	0.344	0.359	0.374	0.390	0.405	0.421	0.438	0.454	0.471	0.488	0.504	0.520	0.536	0.552	0.569	0.586	0.601	0.616	0.632	0.646	0.662	0.676	0.689	0.702	0.715	0.728	0.739	0.750	0.761	0.770	0.780	0.788	0.795	0.802	0.808	0.814	0.819	0.822	0.825	0.826	0.828	0.828	0.828	0.826	0.824	0.820	0.815	0.810	0.802	0.795	0.788	0.779	0.770	0.759	0.748	0.735	0.721	0.709	0.694	0.679	0.664	0.648	0.630	0.615	0.598	0.579	0.561	0.544	0.525	0.507	0.490	0.472	0.455	0.438	0.421	0.405	0.390	0.374	0.360	0.346	0.334	0.322	0.311	0.301	0.291	0.284	0.278	0.271	0.266	0.262	0.261	0.259	0.259	0.260	0.262	0.265	0.270	0.275	0.281	0.289	0.298	0.306	0.316	0.326	0.339	0.350	0.362	0.375	0.389	0.402	0.418	0.430	0.444	0.459	0.472	0.486	0.501	0.514	0.528	0.540	0.552	0.564	0.575	0.585	0.595	0.602	0.610	0.618	0.622	0.628	0.631	0.634	0.635	0.635	0.635	0.634	0.630	0.628	0.622	0.616	0.610	0.602	0.594	0.585	0.575	0.564	0.554	0.542	0.529	0.516	0.502	0.490	0.476	0.461	0.446	0.431	0.418	0.402	0.389	0.374	0.360	0.346	0.332	0.319	0.306	0.292	0.280	0.270	0.258	0.248	0.239	0.229	0.220	0.214	0.208	0.201	0.195	0.191	0.186	0.185	0.184	0.181	0.181	0.182	0.184	0.186	0.189	0.194	0.198	0.204	0.210	0.218	0.226	0.234	0.244	0.252	0.264	0.275	0.286	0.298	0.311	0.324	0.336	0.350	0.364	0.378	0.391	0.406	0.421	0.435	0.449	0.464	0.479	0.492	0.506	0.521	0.535	0.548	0.562	0.575	0.588	0.600	0.612	0.624	0.635	0.646	0.658	0.666	0.675	0.684	0.692	0.700	0.706	0.714	0.719	0.725	0.730	0.734	0.738	0.741	0.744	0.746	0.749	0.751	0.752	0.755	0.754	0.755	0.756	0.756	0.756	0.756	0.755	0.756	0.755	0.754	0.752	0.752	0.751	0.751	0.751	0.751	0.749	0.749	0.750	0.749	0.748	0.748	0.748	0.746	0.746	0.745	0.745	0.744	0.744	0.744	0.741	0.741	0.739	0.738	0.735	0.732	0.729	0.725	0.722	0.716	0.711	0.705	0.698	0.691	0.684	0.674	0.665	0.654	0.644	0.631	0.619	0.605	0.591	0.575	0.559	0.542	0.524	0.505	0.486	0.466	0.445	0.424	0.402	0.380	0.358	0.335	0.310	0.288	0.264	0.238	0.212	0.189	0.164	0.138	0.112	0.088	0.062	0.038	0.012	-0.011	-0.036	-0.060	-0.082	-0.106	-0.129	-0.150	-0.171	-0.191	-0.212	-0.231	-0.251	-0.269	-0.286	-0.302	-0.318	-0.334	-0.348	-0.361	-0.374	-0.385	-0.396	-0.405	-0.415	-0.422	-0.430	-0.436	-0.442	-0.448	-0.451	-0.454	-0.456	-0.456	-0.458	-0.456	-0.456	-0.454	-0.451	-0.449	-0.444	-0.439	-0.434	-0.429	-0.420	-0.414	-0.405	-0.396	-0.388	-0.379	-0.368	-0.358	-0.346	-0.335	-0.324	-0.310	-0.298	-0.285	-0.272	-0.260	-0.246	-0.232	-0.219	-0.205	-0.191	-0.176	-0.162	-0.149	-0.134	-0.120	-0.106	-0.092	-0.079	-0.065	-0.051	-0.038	-0.024	-0.012	0.001	0.014	0.026	0.038	0.050	0.061	0.074	0.085	0.096	0.108	0.118	0.130	0.140	0.150	0.161	0.171	0.182	0.192	0.202	0.212	0.222	0.232	0.242	0.254	0.262	0.274	0.284	0.294	0.304	0.315	0.324	0.335	0.345	0.355	0.365	0.375	0.385	0.395	0.405	0.415	0.425	0.435	0.444	0.452	0.460	0.470	0.478	0.485	0.492	0.499	0.506	0.512	0.518	0.522	0.528	0.531	0.536	0.538	0.540	0.542	0.544	0.544	0.545	0.545	0.544	0.542	0.540	0.538	0.535	0.532	0.528	0.524	0.518	0.514	0.507	0.501	0.496	0.489	0.484	0.478	0.470	0.462	0.458	0.451	0.445	0.440	0.434	0.428	0.424	0.419	0.414	0.411	0.408	0.405	0.404	0.402	0.401	0.401	0.404	0.405	0.408	0.411	0.415	0.420	0.426	0.432	0.440	0.450	0.459	0.469	0.480	0.491	0.502	0.516	0.530	0.545	0.560	0.575	0.591	0.608	0.625	0.642	0.660	0.679	0.696	0.715	0.732	0.752	0.771	0.789	0.806	0.825	0.844	0.861	0.878	0.895	0.911	0.928	0.944	0.958	0.972	0.986	1.000	1.011	1.024	1.034	1.044	1.052	1.060	1.066	1.074	1.078	1.082	1.086	1.089	1.089	1.089	1.089	1.085	1.082	1.079	1.074	1.066	1.060	1.051	1.041	1.031	1.021	1.009	0.996	0.984	0.969	0.954	0.940	0.924	0.908	0.890	0.872	0.854	0.836	0.818	0.799	0.780	0.760	0.740	0.722	0.702	0.684	0.665	0.646	0.629	0.611	0.592	0.576	0.561	0.546	0.532	0.519	0.505	0.494	0.482	0.472	0.464	0.456	0.449	0.444	0.439	0.435	0.432	0.431	0.432	0.434	0.436	0.440	0.446	0.452	0.461	0.470	0.480	0.491	0.505	0.518	0.532	0.549	0.565	0.582	0.600	0.620	0.640	0.661	0.682	0.705	0.729	0.751	0.776	0.800	0.824	0.850	0.874	0.900	0.925	0.950	0.976	1.000	1.025	1.050	1.075	1.099	1.124	1.148	1.170	1.192	1.215	1.236	1.256	1.276	1.295	1.314	1.331	1.349	1.364	1.379	1.392	1.405	1.418	1.429	1.439	1.449	1.458	1.464	1.470	1.475	1.480	1.482	1.485	1.486	1.486	1.485	1.484	1.480	1.476	1.471	1.466	1.459	1.452	1.444	1.434	1.424	1.412	1.401	1.389	1.376	1.361	1.348	1.331	1.316	1.300	1.284	1.266	1.248	1.230	1.210	1.191	1.171	1.151	1.131	1.110	1.089	1.069	1.046	1.024	1.002	0.980	0.956	0.934	0.910	0.888	0.864	0.840	0.816	0.794	0.769	0.745	0.721	0.698	0.674	0.650	0.628	0.604	0.581	0.558	0.534	0.511	0.488	0.466	0.444	0.421	0.400	0.378	0.356	0.335	0.314	0.294	0.274	0.255	0.236	0.218	0.199	0.181	0.165	0.148	0.132	0.116	0.101	0.086	0.072	0.059	0.048	0.035	0.024	0.012	0.002	-0.008	-0.016	-0.025	-0.032	-0.040	-0.046	-0.052	-0.058	-0.062	-0.066	-0.071	-0.075	-0.078	-0.081	-0.084	-0.085	-0.086	-0.088	-0.090	-0.090	-0.090	-0.091	-0.091	-0.091	-0.091	-0.091	-0.091	-0.090	-0.091	-0.091	-0.091	-0.092	-0.091	-0.092	-0.092	-0.094	-0.095	-0.096	-0.099	-0.101	-0.104	-0.106	-0.109	-0.112	-0.116	-0.120	-0.124	-0.129	-0.134	-0.140	-0.144	-0.150	-0.156	-0.162	-0.168	-0.175	-0.181	-0.189	-0.195	-0.202	-0.211	-0.219	-0.226	-0.234	-0.241	-0.249	-0.256	-0.264	-0.271	-0.279	-0.286	-0.294	-0.301	-0.309	-0.316	-0.322	-0.330	-0.339	-0.345	-0.351	-0.359	-0.366	-0.372	-0.380	-0.386	-0.394	-0.401	-0.408	-0.415	-0.421	-0.428	-0.436	-0.442	-0.449	-0.456	-0.465	-0.471	-0.479	-0.486	-0.494	-0.502	-0.511	-0.520	-0.529	-0.536	-0.546	-0.556	-0.565	-0.574	-0.585	-0.594	-0.604	-0.615	-0.625	-0.635	-0.646	-0.658	-0.669	-0.680	-0.691	-0.702	-0.712	-0.725	-0.736	-0.748	-0.760	-0.771	-0.782	-0.794	-0.804	-0.815	-0.825	-0.836	-0.846	-0.855	-0.866	-0.875	-0.885	-0.895	-0.902	-0.912	-0.920	-0.929	-0.936	-0.942	-0.951	-0.959	-0.964	-0.970	-0.976	-0.982	-0.988	-0.991	-0.996	-1.000	-1.004	-1.008	-1.010	-1.011	-1.014	-1.016	-1.018	-1.019	-1.019	-1.020	-1.020	-1.019	-1.019	-1.018	-1.016	-1.014	-1.012	-1.009	-1.006	-1.002	-0.999	-0.995	-0.990	-0.985	-0.980	-0.976	-0.970	-0.962	-0.958	-0.950	-0.944	-0.936	-0.929	-0.921	-0.912	-0.905	-0.898	-0.889	-0.880	-0.871	-0.864	-0.854	-0.846	-0.838	-0.828	-0.820	-0.811	-0.802	-0.794	-0.785	-0.778	-0.769	-0.762	-0.754	-0.748	-0.741	-0.735	-0.729	-0.722	-0.718	-0.714	-0.709	-0.705	-0.702	-0.700	-0.698	-0.696	-0.695	-0.695	-0.695	-0.698	-0.699	-0.701	-0.704	-0.708	-0.712	-0.718	-0.722	-0.729	-0.736	-0.742	-0.750	-0.760	-0.768	-0.776	-0.786	-0.798	-0.806	-0.818	-0.829	-0.840	-0.851	-0.862	-0.876	-0.888	-0.899	-0.912	-0.924	-0.935	-0.949	-0.960	-0.972	-0.985	-0.995	-1.008	-1.018	-1.030	-1.040	-1.050	-1.060	-1.070	-1.079	-1.088	-1.096	-1.104	-1.111	-1.119	-1.125	-1.132	-1.139	-1.144	-1.149	-1.154	-1.159	-1.162	-1.166	-1.169	-1.171	-1.174	-1.175	-1.178	-1.179	-1.180	-1.181	-1.181	-1.182	-1.182	-1.182	-1.182	-1.182	-1.182	-1.182	-1.181	-1.181	-1.180	-1.181	-1.180	-1.180	-1.179	-1.179	-1.180	-1.180	-1.180	-1.181	-1.181	-1.182	-1.184	-1.185	-1.189	-1.190	-1.192	-1.196	-1.201	-1.205	-1.209	-1.214	-1.221	-1.226	-1.234	-1.240	-1.248	-1.256	-1.265	-1.274	-1.282	-1.295	-1.305	-1.318	-1.330	-1.342	-1.356	-1.370	-1.385	-1.400	-1.416	-1.432	-1.449	-1.468	-1.485	-1.504	-1.522	-1.542	-1.562	-1.584	-1.605	-1.626	-1.648	-1.669	-1.691	-1.714	-1.735	-1.758	-1.781	-1.804	-1.825	-1.848	-1.870	-1.894	-1.915	-1.938	-1.959	-1.980	-2.001	-2.021	-2.041	-2.060	-2.080	-2.099	-2.116	-2.134	-2.151	-2.166	-2.181	-2.196	-2.210	-2.224	-2.235	-2.248	-2.258	-2.268	-2.278	-2.285	-2.292	-2.299	-2.305	-2.310	-2.315	-2.320	-2.322	-2.326	-2.329	-2.329	-2.331	-2.331	-2.331	-2.331	-2.331	-2.331	-2.330	-2.329	-2.328	-2.326	-2.325	-2.324	-2.321	-2.321	-2.320	-2.319	-2.319	-2.319	-2.318	-2.318	-2.319	-2.319	-2.321	-2.322	-2.324	-2.328	-2.330	-2.332	-2.338	-2.341	-2.346	-2.352	-2.358	-2.364	-2.370	-2.378	-2.384	-2.391	-2.399	-2.408	-2.416	-2.424	-2.432	-2.441	-2.450	-2.460	-2.469	-2.479	-2.489	-2.499	-2.508	-2.518	-2.528	-2.538	-2.546	-2.555	-2.564	-2.572	-2.581	-2.590	-2.598	-2.605	-2.612	-2.621	-2.628	-2.634	-2.641	-2.646	-2.652	-2.658	-2.664	-2.668	-2.671	-2.675	-2.680	-2.682	-2.685	-2.688	-2.691	-2.692	-2.694	-2.695	-2.696	-2.698	-2.698	-2.698	-2.698	-2.696	-2.696	-2.695	-2.692	-2.692	-2.690	-2.688	-2.685	-2.681	-2.679	-2.675	-2.672	-2.669	-2.665	-2.660	-2.656	-2.651	-2.646	-2.641	-2.636	-2.631	-2.625	-2.620	-2.614	-2.608	-2.601	-2.595	-2.589	-2.581	-2.575	-2.568	-2.561	-2.554	-2.546	-2.539	-2.531	-2.524	-2.516	-2.509	-2.501	-2.494	-2.486	-2.479	-2.471	-2.465	-2.458	-2.450	-2.442	-2.436	-2.430	-2.424	-2.416	-2.411	-2.404	-2.399	-2.394	-2.389	-2.382	-2.378	-2.374	-2.370	-2.366	-2.362	-2.360	-2.358	-2.355	-2.352	-2.351	-2.350	-2.349	-2.349	-2.348	-2.348	-2.349	-2.349	-2.351	-2.352	-2.355	-2.356	-2.359	-2.361	-2.364	-2.368	-2.370	-2.372	-2.376	-2.379	-2.381	-2.384	-2.386	-2.390	-2.391	-2.395	-2.396	-2.398	-2.400	-2.400	-2.401	-2.401	-2.401	-2.400	-2.398	-2.395	-2.392	-2.389	-2.382	-2.378	-2.371	-2.365	-2.356	-2.346	-2.336	-2.324	-2.312	-2.299	-2.285	-2.270	-2.252	-2.235	-2.216	-2.196	-2.176	-2.155	-2.132	-2.110	-2.085	-2.060	-2.035	-2.007	-1.981	-1.952	-1.924	-1.892	-1.864	-1.832	-1.801	-1.771	-1.739	-1.706	-1.674	-1.641	-1.610	-1.576	-1.544	-1.511	-1.480	-1.448	-1.416	-1.384	-1.352	-1.322	-1.292	-1.264	-1.234	-1.206	-1.179	-1.152	-1.126	-1.101	-1.076	-1.054	-1.031	-1.010	-0.990	-0.971	-0.952	-0.935	-0.919	-0.904	-0.890	-0.876	-0.865	-0.855	-0.844	-0.835	-0.828	-0.820	-0.814	-0.810	-0.805	-0.801	-0.799	-0.798	-0.796	-0.796	-0.798	-0.799	-0.801	-0.804	-0.808	-0.810	-0.815	-0.820	-0.825	-0.830	-0.836	-0.842	-0.849	-0.856	-0.864	-0.871	-0.879	-0.886	-0.894	-0.902	-0.910	-0.918	-0.926	-0.934	-0.942	-0.950	-0.959	-0.968	-0.975	-0.982	-0.991	-0.999	-1.006	-1.014	-1.021	-1.029	-1.036	-1.042	-1.050	-1.058	-1.064	-1.071	-1.078	-1.085	-1.091	-1.099	-1.105	-1.114	-1.120	-1.128	-1.135	-1.142	-1.150	-1.159	-1.168	-1.175	-1.185	-1.194	-1.204	-1.214	-1.224	-1.235	-1.245	-1.258	-1.271	-1.282	-1.296	-1.310	-1.324	-1.339	-1.354	-1.370	-1.386	-1.405	-1.422	-1.440	-1.459	-1.480	-1.500	-1.520	-1.541	-1.564	-1.585	-1.609	-1.631	-1.656	-1.680	-1.705	-1.729	-1.755	-1.781	-1.809	-1.834	-1.860	-1.888	-1.915	-1.941	-1.968	-1.995	-2.022	-2.049	-2.075	-2.101	-2.128	-2.154	-2.180	-2.205	-2.230	-2.254	-2.279	-2.301	-2.322	-2.345	-2.366	-2.388	-2.408	-2.425	-2.442	-2.460	-2.476	-2.491	-2.506	-2.520	-2.531	-2.544	-2.552	-2.562	-2.571	-2.579	-2.585	-2.590	-2.594	-2.598	-2.599	-2.600	-2.601	-2.599	-2.598	-2.595	-2.591	-2.586	-2.581	-2.575	-2.568	-2.559	-2.550	-2.541	-2.530	-2.520	-2.510	-2.498	-2.486	-2.474	-2.460	-2.448	-2.435	-2.421	-2.409	-2.396	-2.382	-2.370	-2.356	-2.344	-2.331	-2.319	-2.308	-2.296	-2.285	-2.275	-2.266	-2.258	-2.250	-2.242	-2.235	-2.230	-2.224	-2.221	-2.218	-2.215	-2.214	-2.214	-2.214	-2.216	-2.219	-2.221	-2.226	-2.232	-2.239	-2.245	-2.254	-2.262	-2.272	-2.282	-2.295	-2.308	-2.320	-2.332	-2.348	-2.362	-2.376	-2.391	-2.408	-2.424	-2.440	-2.456	-2.471	-2.489	-2.504	-2.520	-2.536	-2.551	-2.566	-2.582	-2.596	-2.610	-2.625	-2.638	-2.650	-2.660	-2.671	-2.681	-2.691	-2.700	-2.706	-2.715	-2.720	-2.724	-2.729	-2.731	-2.732	-2.735	-2.734	-2.734	-2.732	-2.730	-2.726	-2.722	-2.718	-2.711	-2.705	-2.698	-2.690	-2.682	-2.674	-2.664	-2.655	-2.645	-2.635	-2.625	-2.614	-2.604	-2.594	-2.584	-2.572	-2.562	-2.552	-2.542	-2.534	-2.525	-2.516	-2.508	-2.500	-2.492	-2.488	-2.481	-2.476	-2.471	-2.469	-2.466	-2.465	-2.464	-2.464	-2.465	-2.466	-2.469	-2.474	-2.478	-2.482	-2.489	-2.498	-2.506	-2.515	-2.525	-2.536	-2.548	-2.560	-2.574	-2.589	-2.604	-2.619	-2.635	-2.652	-2.669	-2.688	-2.706	-2.725	-2.744	-2.764	-2.784	-2.804	-2.825	-2.845	-2.865	-2.886	-2.906	-2.926	-2.948	-2.968	-2.988	-3.008	-3.026	-3.045	-3.064	-3.082	-3.101	-3.119	-3.136	-3.152	-3.168	-3.182	-3.198	-3.211	-3.225	-3.238	-3.249	-3.260	-3.270	-3.280	-3.289	-3.296	-3.302	-3.309	-3.315	-3.319	-3.322	-3.325	-3.328	-3.329	-3.328	-3.328	-3.326	-3.324	-3.321	-3.319	-3.315	-3.310	-3.304	-3.300	-3.292	-3.285	-3.279	-3.271	-3.262	-3.254	-3.246	-3.236	-3.228	-3.218	-3.209	-3.199	-3.190	-3.179	-3.169	-3.160	-3.151	-3.141	-3.131	-3.122	-3.112	-3.104	-3.095	-3.086	-3.079	-3.071	-3.062	-3.056	-3.048	-3.041	-3.035	-3.029	-3.022	-3.018	-3.011	-3.008	-3.002	-2.999	-2.994	-2.991	-2.986	-2.984	-2.979	-2.976	-2.972	-2.970	-2.968	-2.964	-2.961	-2.959	-2.955	-2.952	-2.950	-2.946	-2.942	-2.939	-2.935	-2.931	-2.928	-2.924	-2.920	-2.915	-2.911	-2.905	-2.901	-2.895	-2.889	-2.882	-2.876	-2.869	-2.862	-2.855	-2.848	-2.840	-2.831	-2.822	-2.815	-2.805	-2.796	-2.788	-2.778	-2.769	-2.758	-2.749	-2.738	-2.728	-2.718	-2.708	-2.696	-2.686	-2.676	-2.665	-2.655	-2.644	-2.634	-2.624	-2.615	-2.604	-2.594	-2.585	-2.575	-2.566	-2.558	-2.548	-2.539	-2.530	-2.522	-2.514	-2.506	-2.499	-2.491	-2.485	-2.478	-2.471	-2.465	-2.459	-2.455	-2.449	-2.444	-2.438	-2.434	-2.429	-2.425	-2.420	-2.416	-2.412	-2.409	-2.405	-2.401	-2.398	-2.392	-2.390	-2.388	-2.384	-2.380	-2.376	-2.372	-2.369	-2.365	-2.361	-2.358	-2.354	-2.350	-2.345	-2.341	-2.336	-2.331	-2.326	-2.320	-2.315	-2.309	-2.302	-2.296	-2.290	-2.284	-2.278	-2.270	-2.262	-2.254	-2.248	-2.239	-2.231	-2.221	-2.214	-2.204	-2.195	-2.186	-2.178	-2.169	-2.159	-2.150	-2.140	-2.131	-2.121	-2.112	-2.102	-2.094	-2.085	-2.076	-2.068	-2.058	-2.049	-2.041	-2.034	-2.024	-2.016	-2.010	-2.001	-1.994	-1.988	-1.980	-1.975	-1.969	-1.964	-1.959	-1.954	-1.949	-1.945	-1.941	-1.938	-1.934	-1.932	-1.929	-1.928	-1.925	-1.924	-1.922	-1.922	-1.921	-1.922	-1.921	-1.922	-1.922	-1.924	-1.925	-1.926	-1.929	-1.930	-1.932	-1.934	-1.935	-1.938	-1.940	-1.942	-1.945	-1.948	-1.950	-1.951	-1.954	-1.956	-1.958	-1.960	-1.961	-1.964	-1.966	-1.968	-1.969	-1.970	-1.971	-1.971	-1.974	-1.974	-1.975	-1.975	-1.975	-1.976	-1.976	-1.976	-1.976	-1.975	-1.975	-1.972	-1.972	-1.971	-1.970	-1.969	-1.968	-1.964	-1.962	-1.960	-1.958	-1.955	-1.952	-1.949	-1.946	-1.942	-1.940	-1.936	-1.932	-1.930	-1.925	-1.922	-1.918	-1.914	-1.910	-1.905	-1.901	-1.896	-1.891	-1.886	-1.881	-1.878	-1.871	-1.865	-1.859	-1.854	-1.848	-1.841	-1.834	-1.828	-1.821	-1.812	-1.806	-1.799	-1.791	-1.782	-1.775	-1.768	-1.760	-1.752	-1.744	-1.735	-1.726	-1.718	-1.710	-1.701	-1.692	-1.684	-1.675	-1.666	-1.658	-1.649	-1.640	-1.631	-1.624	-1.615	-1.608	-1.600	-1.592	-1.585	-1.578	-1.570	-1.565	-1.559	-1.554	-1.548	-1.544	-1.539	-1.534	-1.531	-1.528	-1.525	-1.524	-1.521	-1.519	-1.519	-1.518	-1.519	-1.519	-1.519	-1.520	-1.521	-1.524	-1.525	-1.528	-1.530	-1.532	-1.535	-1.538	-1.541	-1.544	-1.546	-1.550	-1.551	-1.555	-1.555	-1.558	-1.559	-1.560	-1.561	-1.561	-1.560	-1.559	-1.558	-1.555	-1.552	-1.549	-1.544	-1.539	-1.534	-1.526	-1.520	-1.511	-1.502	-1.491	-1.481	-1.470	-1.458	-1.445	-1.431	-1.418	-1.402	-1.388	-1.371	-1.355	-1.339	-1.321	-1.304	-1.286	-1.268	-1.250	-1.232	-1.215	-1.196	-1.180	-1.162	-1.145	-1.129	-1.112	-1.096	-1.081	-1.066	-1.054	-1.040	-1.029	-1.018	-1.006	-0.998	-0.990	-0.982	-0.976	-0.971	-0.966	-0.962	-0.961	-0.959	-0.959	-0.961	-0.962	-0.966	-0.970	-0.975	-0.982	-0.988	-0.996	-1.006	-1.016	-1.026	-1.038	-1.050	-1.062	-1.076	-1.090	-1.105	-1.120	-1.136	-1.152	-1.169	-1.185	-1.202	-1.219	-1.236	-1.254	-1.270	-1.289	-1.306	-1.324	-1.341	-1.359	-1.375	-1.392	-1.411	-1.426	-1.442	-1.460	-1.476	-1.492	-1.506	-1.522	-1.538	-1.551	-1.565	-1.579	-1.592	-1.605	-1.619	-1.631	-1.642	-1.652	-1.665	-1.675	-1.685	-1.695	-1.705	-1.712	-1.721	-1.729	-1.738	-1.745	-1.751	-1.758	-1.764	-1.769	-1.775	-1.779	-1.784	-1.786	-1.791	-1.794	-1.796	-1.799	-1.800	-1.802	-1.804	-1.805	-1.806	-1.806	-1.805	-1.806	-1.806	-1.805	-1.805	-1.804	-1.802	-1.802	-1.800	-1.799	-1.799	-1.796	-1.796	-1.794	-1.792	-1.791	-1.790	-1.789	-1.788	-1.786	-1.785	-1.785	-1.785	-1.784	-1.784	-1.784	-1.784	-1.785	-1.785	-1.786	-1.788	-1.789	-1.791	-1.792	-1.796	-1.799	-1.802	-1.806	-1.810	-1.814	-1.819	-1.824	-1.829	-1.835	-1.841	-1.848	-1.854	-1.860	-1.869	-1.875	-1.884	-1.891	-1.899	-1.908	-1.916	-1.925	-1.935	-1.942	-1.952	-1.962	-1.972	-1.981	-1.992	-2.002	-2.013	-2.022	-2.033	-2.044	-2.052	-2.064	-2.074	-2.084	-2.094	-2.104	-2.114	-2.124	-2.132	-2.142	-2.151	-2.161	-2.170	-2.179	-2.188	-2.196	-2.202	-2.211	-2.218	-2.224	-2.231	-2.238	-2.242	-2.249	-2.254	-2.258	-2.261	-2.265	-2.269	-2.270	-2.272	-2.274	-2.275	-2.275	-2.276	-2.275	-2.275	-2.272	-2.271	-2.269	-2.265	-2.262	-2.259	-2.254	-2.250	-2.245	-2.240	-2.234	-2.228	-2.221	-2.215	-2.209	-2.200	-2.194	-2.186	-2.179	-2.170	-2.162	-2.155	-2.146	-2.139	-2.130	-2.122	-2.114	-2.108	-2.099	-2.091	-2.084	-2.076	-2.069	-2.062	-2.056	-2.049	-2.044	-2.038	-2.033	-2.026	-2.022	-2.019	-2.014	-2.011	-2.009	-2.006	-2.004	-2.004	-2.001	-2.001	-2.001	-2.001	-2.002	-2.004	-2.005	-2.009	-2.011	-2.015	-2.019	-2.024	-2.029	-2.034	-2.041	-2.047	-2.055	-2.061	-2.070	-2.079	-2.088	-2.096	-2.106	-2.118	-2.126	-2.138	-2.149	-2.160	-2.171	-2.182	-2.194	-2.208	-2.219	-2.230	-2.244	-2.255	-2.268	-2.280	-2.291	-2.302	-2.315	-2.326	-2.336	-2.348	-2.358	-2.366	-2.376	-2.384	-2.392	-2.399	-2.406	-2.411	-2.416	-2.420	-2.424	-2.426	-2.428	-2.429	-2.429	-2.426	-2.424	-2.421	-2.416	-2.411	-2.405	-2.398	-2.390	-2.380	-2.370	-2.358	-2.345	-2.331	-2.318	-2.301	-2.286	-2.269	-2.250	-2.231	-2.212	-2.192	-2.171	-2.149	-2.128	-2.104	-2.081	-2.058	-2.034	-2.010	-1.985	-1.961	-1.935	-1.910	-1.885	-1.860	-1.835	-1.810	-1.785	-1.760	-1.735	-1.711	-1.688	-1.664	-1.641	-1.618	-1.595	-1.574	-1.552	-1.531	-1.511	-1.491	-1.472	-1.454	-1.438	-1.421	-1.405	-1.389	-1.374	-1.361	-1.349	-1.336	-1.325	-1.315	-1.305	-1.298	-1.290	-1.282	-1.278	-1.272	-1.269	-1.266	-1.264	-1.262	-1.262	-1.262	-1.264	-1.268	-1.270	-1.272	-1.279	-1.284	-1.289	-1.296	-1.304	-1.311	-1.320	-1.329	-1.338	-1.348	-1.359	-1.369	-1.380	-1.390	-1.401	-1.412	-1.424	-1.434	-1.445	-1.456	-1.466	-1.478	-1.486	-1.495	-1.504	-1.512	-1.521	-1.529	-1.536	-1.542	-1.549	-1.552	-1.558	-1.561	-1.564	-1.565	-1.566	-1.568	-1.568	-1.566	-1.566	-1.562	-1.560	-1.555	-1.551	-1.546	-1.541	-1.535	-1.528	-1.521	-1.515	-1.506	-1.499	-1.491	-1.482	-1.475	-1.468	-1.459	-1.451	-1.444	-1.436	-1.429	-1.421	-1.415	-1.410	-1.404	-1.399	-1.394	-1.391	-1.388	-1.384	-1.382	-1.381	-1.381	-1.382	-1.384	-1.386	-1.389	-1.391	-1.395	-1.400	-1.406	-1.412	-1.419	-1.426	-1.434	-1.442	-1.452	-1.461	-1.471	-1.481	-1.490	-1.500	-1.511	-1.521	-1.531	-1.542	-1.551	-1.561	-1.570	-1.580	-1.589	-1.596	-1.605	-1.611	-1.618	-1.624	-1.629	-1.634	-1.638	-1.640	-1.642	-1.644	-1.644	-1.645	-1.642	-1.641	-1.638	-1.632	-1.629	-1.622	-1.615	-1.608	-1.599	-1.589	-1.579	-1.568	-1.555	-1.541	-1.528	-1.514	-1.498	-1.481	-1.465	-1.446	-1.429	-1.410	-1.390	-1.369	-1.349	-1.328	-1.305	-1.284	-1.261	-1.238	-1.215	-1.190	-1.166	-1.142	-1.118	-1.094	-1.068	-1.044	-1.019	-0.994	-0.968	-0.942	-0.919	-0.894	-0.870	-0.844	-0.820	-0.796	-0.772	-0.751	-0.729	-0.706	-0.684	-0.664	-0.644	-0.622	-0.605	-0.586	-0.568	-0.551	-0.535	-0.521	-0.506	-0.494	-0.481	-0.470	-0.461	-0.452	-0.444	-0.438	-0.432	-0.429	-0.425	-0.424	-0.422	-0.424	-0.425	-0.428	-0.431	-0.438	-0.444	-0.450	-0.460	-0.469	-0.479	-0.491	-0.502	-0.516	-0.531	-0.545	-0.560	-0.578	-0.594	-0.611	-0.629	-0.646	-0.665	-0.684	-0.701	-0.720	-0.739	-0.758	-0.776	-0.794	-0.811	-0.829	-0.845	-0.862	-0.879	-0.894	-0.909	-0.922	-0.936	-0.949	-0.960	-0.970	-0.980	-0.989	-0.996	-1.004	-1.009	-1.014	-1.018	-1.019	-1.021	-1.021	-1.020	-1.019	-1.016	-1.012	-1.009	-1.004	-0.998	-0.990	-0.982	-0.974	-0.965	-0.955	-0.945	-0.935	-0.922	-0.912	-0.900	-0.888	-0.875	-0.864	-0.851	-0.839	-0.828	-0.815	-0.804	-0.794	-0.782	-0.772	-0.762	-0.754	-0.745	-0.738	-0.731	-0.725	-0.721	-0.716	-0.712	-0.711	-0.711	-0.711	-0.711	-0.714	-0.716	-0.720	-0.726	-0.732	-0.741	-0.749	-0.758	-0.769	-0.780	-0.792	-0.806	-0.820	-0.836	-0.851	-0.869	-0.886	-0.905	-0.925	-0.944	-0.964	-0.984	-1.006	-1.026	-1.049	-1.071	-1.094	-1.115	-1.138	-1.160	-1.182	-1.204	-1.225	-1.248	-1.269	-1.289	-1.309	-1.329	-1.348	-1.366	-1.384	-1.401	-1.418	-1.432	-1.446	-1.460	-1.472	-1.485	-1.496	-1.505	-1.515	-1.522	-1.530	-1.538	-1.541	-1.545	-1.550	-1.551	-1.552	-1.552	-1.552	-1.551	-1.549	-1.545	-1.541	-1.536	-1.531	-1.525	-1.518	-1.510	-1.504	-1.496	-1.488	-1.479	-1.469	-1.460	-1.450	-1.440	-1.430	-1.419	-1.410	-1.400	-1.390	-1.381	-1.370	-1.361	-1.352	-1.344	-1.335	-1.328	-1.320	-1.314	-1.306	-1.300	-1.295	-1.291	-1.288	-1.284	-1.281	-1.280	-1.278	-1.278	-1.279	-1.279	-1.280	-1.282	-1.286	-1.289	-1.292	-1.298	-1.302	-1.309	-1.315	-1.322	-1.330	-1.338	-1.345	-1.354	-1.362	-1.371	-1.380	-1.390	-1.400	-1.410	-1.419	-1.429	-1.439	-1.448	-1.458	-1.466	-1.474	-1.482	-1.490	-1.498	-1.505	-1.512	-1.518	-1.524	-1.529	-1.532	-1.538	-1.540	-1.542	-1.544	-1.545	-1.545	-1.545	-1.544	-1.542	-1.539	-1.536	-1.532	-1.529	-1.522	-1.516	-1.510	-1.504	-1.495	-1.486	-1.478	-1.469	-1.458	-1.448	-1.436	-1.424	-1.412	-1.401	-1.388	-1.375	-1.362	-1.349	-1.335	-1.322	-1.309	-1.296	-1.282	-1.268	-1.255	-1.242	-1.229	-1.218	-1.204	-1.191	-1.181	-1.169	-1.158	-1.148	-1.136	-1.126	-1.116	-1.106	-1.098	-1.090	-1.081	-1.074	-1.066	-1.060	-1.054	-1.049	-1.042	-1.038	-1.035	-1.030	-1.028	-1.024	-1.022	-1.021	-1.020	-1.020	-1.019	-1.019	-1.020	-1.020	-1.021	-1.024	-1.025	-1.028	-1.030	-1.034	-1.036	-1.040	-1.042	-1.046	-1.050	-1.055	-1.059	-1.062	-1.068	-1.071	-1.076	-1.080	-1.085	-1.090	-1.094	-1.099	-1.102	-1.106	-1.109	-1.111	-1.115	-1.118	-1.119	-1.120	-1.121	-1.122	-1.122	-1.122	-1.121	-1.120	-1.118	-1.116	-1.112	-1.109	-1.104	-1.099	-1.092	-1.086	-1.080	-1.071	-1.064	-1.054	-1.045	-1.034	-1.022	-1.010	-0.998	-0.986	-0.972	-0.959	-0.944	-0.929	-0.914	-0.899	-0.882	-0.866	-0.850	-0.834	-0.816	-0.800	-0.782	-0.768	-0.750	-0.732	-0.718	-0.701	-0.685	-0.670	-0.655	-0.641	-0.628	-0.614	-0.600	-0.588	-0.576	-0.565	-0.554	-0.544	-0.534	-0.526	-0.518	-0.512	-0.506	-0.500	-0.495	-0.491	-0.488	-0.485	-0.484	-0.481	-0.481	-0.481	-0.481	-0.484	-0.485	-0.488	-0.489	-0.491	-0.495	-0.499	-0.501	-0.506	-0.510	-0.515	-0.519	-0.524	-0.528	-0.531	-0.535	-0.540	-0.542	-0.546	-0.550	-0.552	-0.555	-0.558	-0.560	-0.561	-0.562	-0.562	-0.564	-0.564	-0.564	-0.561	-0.560	-0.559	-0.556	-0.555	-0.551	-0.548	-0.545	-0.540	-0.536	-0.531	-0.526	-0.520	-0.515	-0.509	-0.502	-0.496	-0.490	-0.482	-0.475	-0.469	-0.461	-0.454	-0.448	-0.440	-0.434	-0.426	-0.419	-0.411	-0.404	-0.398	-0.390	-0.384	-0.378	-0.371	-0.366	-0.359	-0.354	-0.348	-0.342	-0.336	-0.331	-0.325	-0.320	-0.316	-0.311	-0.306	-0.301	-0.298	-0.294	-0.290	-0.286	-0.282	-0.280	-0.276	-0.272	-0.270	-0.266	-0.264	-0.261	-0.260	-0.258	-0.256	-0.254	-0.252	-0.251	-0.250	-0.249	-0.248	-0.248	-0.248	-0.248	-0.249	-0.249	-0.250	-0.251	-0.252	-0.256	-0.259	-0.261	-0.264	-0.268	-0.271	-0.276	-0.281	-0.286	-0.291	-0.298	-0.305	-0.312	-0.320	-0.328	-0.336	-0.345	-0.355	-0.364	-0.374	-0.386	-0.396	-0.409	-0.420	-0.432	-0.446	-0.460	-0.472	-0.486	-0.500	-0.515	-0.530	-0.545	-0.559	-0.575	-0.590	-0.606	-0.621	-0.638	-0.652	-0.669	-0.682	-0.699	-0.714	-0.730	-0.745	-0.759	-0.774	-0.788	-0.801	-0.815	-0.828	-0.840	-0.851	-0.864	-0.875	-0.885	-0.895	-0.904	-0.914	-0.921	-0.929	-0.936	-0.941	-0.946	-0.951	-0.955	-0.959	-0.961	-0.962	-0.964	-0.964	-0.964	-0.964	-0.962	-0.961	-0.959	-0.956	-0.952	-0.950	-0.946	-0.942	-0.938	-0.934	-0.929	-0.925	-0.920	-0.916	-0.911	-0.908	-0.902	-0.899	-0.896	-0.892	-0.889	-0.886	-0.884	-0.882	-0.880	-0.879	-0.879	-0.879	-0.880	-0.882	-0.884	-0.886	-0.890	-0.894	-0.899	-0.904	-0.910	-0.918	-0.924	-0.931	-0.939	-0.948	-0.956	-0.966	-0.976	-0.986	-0.996	-1.008	-1.018	-1.029	-1.039	-1.050	-1.061	-1.071	-1.081	-1.091	-1.101	-1.110	-1.119	-1.128	-1.134	-1.141	-1.148	-1.154	-1.156	-1.161	-1.164	-1.166	-1.168	-1.168	-1.166	-1.165	-1.161	-1.159	-1.152	-1.148	-1.141	-1.132	-1.125	-1.116	-1.105	-1.094	-1.081	-1.070	-1.056	-1.041	-1.026	-1.011	-0.995	-0.979	-0.962	-0.944	-0.928	-0.909	-0.892	-0.874	-0.858	-0.840	-0.822	-0.805	-0.789	-0.772	-0.758	-0.741	-0.726	-0.712	-0.699	-0.686	-0.674	-0.661	-0.651	-0.642	-0.632	-0.624	-0.618	-0.611	-0.605	-0.601	-0.598	-0.595	-0.592	-0.592	-0.592	-0.594	-0.595	-0.599	-0.601	-0.606	-0.611	-0.616	-0.622	-0.631	-0.639	-0.646	-0.655	-0.664	-0.674	-0.684	-0.694	-0.704	-0.715	-0.725	-0.735	-0.746	-0.758	-0.768	-0.779	-0.788	-0.798	-0.808	-0.816	-0.825	-0.834	-0.841	-0.849	-0.856	-0.861	-0.868	-0.872	-0.878	-0.880	-0.882	-0.886	-0.886	-0.888	-0.888	-0.886	-0.884	-0.881	-0.879	-0.875	-0.869	-0.862	-0.856	-0.849	-0.841	-0.832	-0.824	-0.812	-0.801	-0.791	-0.779	-0.768	-0.754	-0.741	-0.726	-0.712	-0.698	-0.682	-0.668	-0.651	-0.636	-0.621	-0.605	-0.589	-0.572	-0.556	-0.539	-0.524	-0.507	-0.491	-0.476	-0.461	-0.446	-0.431	-0.418	-0.402	-0.389	-0.375	-0.362	-0.350	-0.339	-0.328	-0.316	-0.305	-0.295	-0.286	-0.278	-0.269	-0.260	-0.254	-0.246	-0.240	-0.234	-0.229	-0.224	-0.220	-0.216	-0.212	-0.210	-0.208	-0.205	-0.204	-0.202	-0.202	-0.201	-0.201	-0.202	-0.204	-0.205	-0.206	-0.209	-0.211	-0.214	-0.218	-0.221	-0.224	-0.228	-0.232	-0.236	-0.240	-0.245	-0.250	-0.255	-0.261	-0.266	-0.272	-0.279	-0.285	-0.292	-0.298	-0.304	-0.311	-0.319	-0.325	-0.332	-0.339	-0.346	-0.352	-0.359	-0.366	-0.372	-0.380	-0.386	-0.391	-0.398	-0.402	-0.409	-0.414	-0.420	-0.424	-0.429	-0.431	-0.436	-0.439	-0.441	-0.442	-0.445	-0.446	-0.445	-0.445	-0.444	-0.441	-0.439	-0.436	-0.431	-0.426	-0.421	-0.414	-0.406	-0.399	-0.390	-0.380	-0.369	-0.359	-0.346	-0.334	-0.321	-0.306	-0.291	-0.276	-0.261	-0.245	-0.229	-0.212	-0.195	-0.176	-0.160	-0.142	-0.125	-0.106	-0.089	-0.072	-0.055	-0.038	-0.021	-0.005	0.011	0.028	0.044	0.058	0.071	0.084	0.095	0.108	0.118	0.129	0.138	0.144	0.151	0.158	0.161	0.165	0.169	0.171	0.172	0.172	0.171	0.169	0.166	0.161	0.158	0.150	0.145	0.138	0.129	0.120	0.111	0.101	0.089	0.079	0.066	0.054	0.042	0.029	0.014	0.000	-0.014	-0.028	-0.041	-0.055	-0.069	-0.084	-0.099	-0.112	-0.126	-0.141	-0.154	-0.169	-0.182	-0.195	-0.209	-0.221	-0.232	-0.245	-0.258	-0.269	-0.279	-0.290	-0.301	-0.311	-0.321	-0.330	-0.340	-0.349	-0.359	-0.366	-0.375	-0.382	-0.390	-0.399	-0.405	-0.412	-0.420	-0.426	-0.432	-0.440	-0.446	-0.452	-0.459	-0.465	-0.471	-0.478	-0.484	-0.490	-0.496	-0.502	-0.510	-0.515	-0.522	-0.528	-0.535	-0.542	-0.548	-0.555	-0.562	-0.570	-0.578	-0.586	-0.594	-0.600	-0.610	-0.618	-0.626	-0.635	-0.645	-0.654	-0.664	-0.672	-0.682	-0.694	-0.704	-0.715	-0.726	-0.739	-0.750	-0.762	-0.775	-0.789	-0.802	-0.816	-0.830	-0.845	-0.860	-0.875	-0.890	-0.906	-0.921	-0.938	-0.954	-0.970	-0.988	-1.004	-1.020	-1.036	-1.055	-1.071	-1.088	-1.104	-1.121	-1.138	-1.154	-1.170	-1.185	-1.200	-1.214	-1.228	-1.241	-1.254	-1.265	-1.276	-1.286	-1.295	-1.304	-1.311	-1.316	-1.322	-1.326	-1.328	-1.329	-1.329	-1.328	-1.325	-1.320	-1.314	-1.306	-1.298	-1.286	-1.275	-1.261	-1.245	-1.228	-1.210	-1.189	-1.168	-1.145	-1.121	-1.095	-1.068	-1.039	-1.009	-0.978	-0.945	-0.910	-0.875	-0.840	-0.804	-0.766	-0.728	-0.690	-0.650	-0.610	-0.570	-0.530	-0.489	-0.449	-0.408	-0.368	-0.328	-0.288	-0.249	-0.210	-0.171	-0.134	-0.098	-0.061	-0.026	0.008	0.040	0.071	0.101	0.131	0.159	0.185	0.210	0.232	0.254	0.274	0.294	0.310	0.326	0.339	0.351	0.362	0.371	0.379	0.384	0.388	0.391	0.392	0.392	0.390	0.388	0.384	0.378	0.371	0.364	0.355	0.344	0.334	0.322	0.310	0.298	0.284	0.270	0.255	0.239	0.224	0.209	0.192	0.176	0.160	0.144	0.128	0.111	0.095	0.080	0.064	0.049	0.034	0.020	0.005	-0.008	-0.020	-0.034	-0.045	-0.056	-0.068	-0.078	-0.086	-0.095	-0.102	-0.110	-0.118	-0.122	-0.128	-0.131	-0.135	-0.139	-0.141	-0.142	-0.144	-0.144	-0.144	-0.144	-0.141	-0.140	-0.138	-0.135	-0.131	-0.128	-0.124	-0.119	-0.114	-0.108	-0.102	-0.096	-0.090	-0.084	-0.078	-0.071	-0.064	-0.058	-0.051	-0.045	-0.039	-0.032	-0.025	-0.020	-0.015	-0.010	-0.005	0.000	0.002	0.008	0.010	0.012	0.014	0.016	0.016	0.016	0.015	0.014	0.012	0.009	0.004	0.000	-0.005	-0.012	-0.019	-0.026	-0.035	-0.045	-0.056	-0.068	-0.080	-0.091	-0.105	-0.119	-0.135	-0.150	-0.166	-0.182	-0.200	-0.218	-0.235	-0.252	-0.271	-0.291	-0.309	-0.329	-0.348	-0.368	-0.386	-0.405	-0.424	-0.441	-0.459	-0.476	-0.494	-0.510	-0.525	-0.540	-0.554	-0.568	-0.580	-0.591	-0.602	-0.611	-0.620	-0.628	-0.635	-0.641	-0.645	-0.649	-0.651	-0.652	-0.652	-0.652	-0.650	-0.648	-0.644	-0.639	-0.634	-0.628	-0.621	-0.614	-0.604	-0.596	-0.586	-0.576	-0.566	-0.556	-0.546	-0.535	-0.524	-0.514	-0.504	-0.494	-0.484	-0.474	-0.464	-0.456	-0.446	-0.439	-0.434	-0.428	-0.422	-0.418	-0.414	-0.412	-0.411	-0.411	-0.412	-0.414	-0.418	-0.421	-0.428	-0.434	-0.440	-0.449	-0.459	-0.470	-0.480	-0.495	-0.507	-0.522	-0.538	-0.555	-0.571	-0.590	-0.608	-0.628	-0.648	-0.668	-0.688	-0.709	-0.731	-0.751	-0.772	-0.795	-0.816	-0.838	-0.859	-0.880	-0.900	-0.921	-0.941	-0.960	-0.979	-0.998	-1.015	-1.032	-1.049	-1.064	-1.079	-1.092	-1.105	-1.118	-1.129	-1.140	-1.150	-1.159	-1.166	-1.174	-1.180	-1.185	-1.189	-1.192	-1.195	-1.196	-1.198	-1.198	-1.195	-1.195	-1.191	-1.188	-1.184	-1.179	-1.174	-1.169	-1.161	-1.154	-1.146	-1.138	-1.129	-1.119	-1.110	-1.100	-1.090	-1.080	-1.069	-1.058	-1.046	-1.035	-1.022	-1.011	-0.999	-0.988	-0.975	-0.964	-0.951	-0.940	-0.929	-0.918	-0.906	-0.895	-0.884	-0.874	-0.864	-0.854	-0.845	-0.835	-0.826	-0.818	-0.810	-0.802	-0.795	-0.789	-0.784	-0.778	-0.772	-0.768	-0.764	-0.761	-0.758	-0.756	-0.755	-0.754	-0.752	-0.754	-0.754	-0.755	-0.756	-0.759	-0.761	-0.764	-0.768	-0.771	-0.776	-0.780	-0.785	-0.791	-0.796	-0.802	-0.809	-0.814	-0.820	-0.828	-0.832	-0.839	-0.845	-0.851	-0.856	-0.862	-0.869	-0.872	-0.879	-0.884	-0.888	-0.891	-0.896	-0.900	-0.904	-0.905	-0.908	-0.910	-0.912	-0.914	-0.914	-0.914	-0.914	-0.914	-0.912	-0.911	-0.909	-0.909	-0.906	-0.904	-0.900	-0.898	-0.894	-0.890	-0.886	-0.884	-0.879	-0.876	-0.871	-0.868	-0.864	-0.860	-0.856	-0.852	-0.850	-0.846	-0.844	-0.842	-0.839	-0.838	-0.835	-0.835	-0.834	-0.834	-0.835	-0.835	-0.836	-0.836	-0.839	-0.841	-0.844	-0.848	-0.850	-0.855	-0.860	-0.865	-0.870	-0.875	-0.882	-0.889	-0.896	-0.902	-0.911	-0.919	-0.926	-0.935	-0.944	-0.952	-0.961	-0.970	-0.979	-0.988	-0.996	-1.005	-1.014	-1.022	-1.030	-1.039	-1.048	-1.055	-1.062	-1.070	-1.076	-1.082	-1.089	-1.095	-1.101	-1.106	-1.111	-1.116	-1.120	-1.124	-1.126	-1.130	-1.132	-1.135	-1.135	-1.135	-1.136	-1.136	-1.135	-1.135	-1.134	-1.132	-1.129	-1.128	-1.122	-1.120	-1.115	-1.110	-1.106	-1.100	-1.094	-1.088	-1.082	-1.074	-1.068	-1.059	-1.051	-1.042	-1.035	-1.025	-1.016	-1.006	-0.996	-0.986	-0.975	-0.965	-0.954	-0.944	-0.934	-0.921	-0.910	-0.899	-0.889	-0.876	-0.865	-0.854	-0.842	-0.831	-0.820	-0.808	-0.798	-0.786	-0.775	-0.764	-0.755	-0.745	-0.735	-0.725	-0.715	-0.705	-0.696	-0.688	-0.679	-0.671	-0.664	-0.658	-0.651	-0.645	-0.640	-0.634	-0.630	-0.626	-0.622	-0.619	-0.618	-0.616	-0.615	-0.615	-0.615	-0.616	-0.618	-0.620	-0.621	-0.625	-0.629	-0.634	-0.639	-0.642	100.000	5.000	2.000	1.000	5.000	0.000	0.000	0.000	0.000	0.000	0.000	0.000	0.000	0.000	0.000	0.000	0.000	0.000	-0.245	-0.244	-0.242	-0.241	-0.241	-0.240	-0.238	-0.236	-0.235	-0.232	-0.231	-0.230	-0.228	-0.226	-0.225	-0.222	-0.220	-0.219	-0.216	-0.215	-0.214	-0.212	-0.211	-0.210	-0.209	-0.206	-0.205	-0.204	-0.201	-0.201	-0.199	-0.196	-0.195	-0.192	-0.190	-0.188	-0.185	-0.181	-0.179	-0.174	-0.170	-0.165	-0.160	-0.155	-0.149	-0.142	-0.136	-0.129	-0.122	-0.114	-0.106	-0.098	-0.089	-0.079	-0.070	-0.059	-0.049	-0.039	-0.029	-0.018	-0.006	0.005	0.016	0.026	0.039	0.050	0.060	0.072	0.082	0.092	0.102	0.114	0.122	0.131	0.140	0.149	0.156	0.162	0.169	0.174	0.180	0.184	0.188	0.190	0.191	0.194	0.194	0.194	0.192	0.191	0.189	0.184	0.180	0.175	0.170	0.164	0.156	0.149	0.141	0.131	0.122	0.112	0.101	0.091	0.080	0.068	0.055	0.042	0.030	0.016	0.004	-0.010	-0.024	-0.036	-0.051	-0.065	-0.079	-0.091	-0.105	-0.119	-0.132	-0.145	-0.159	-0.171	-0.184	-0.196	-0.209	-0.220	-0.231	-0.244	-0.254	-0.266	-0.276	-0.286	-0.296	-0.305	-0.315	-0.324	-0.332	-0.341	-0.349	-0.356	-0.364	-0.371	-0.379	-0.385	-0.391	-0.398	-0.404	-0.408	-0.414	-0.419	-0.422	-0.428	-0.431	-0.435	-0.440	-0.444	-0.446	-0.450	-0.454	-0.456	-0.458	-0.461	-0.462	-0.465	-0.468	-0.469	-0.471	-0.472	-0.475	-0.476	-0.478	-0.479	-0.480	-0.481	-0.484	-0.485	-0.486	-0.489	-0.490	-0.492	-0.495	-0.496	-0.499	-0.501	-0.506	-0.509	-0.512	-0.518	-0.524	-0.528	-0.534	-0.540	-0.548	-0.555	-0.561	-0.570	-0.579	-0.588	-0.598	-0.608	-0.618	-0.629	-0.640	-0.651	-0.664	-0.676	-0.689	-0.701	-0.714	-0.728	-0.740	-0.752	-0.765	-0.779	-0.791	-0.802	-0.814	-0.825	-0.835	-0.844	-0.854	-0.861	-0.869	-0.875	-0.879	-0.884	-0.886	-0.886	-0.888	-0.885	-0.882	-0.876	-0.870	-0.861	-0.851	-0.839	-0.825	-0.809	-0.790	-0.771	-0.749	-0.724	-0.699	-0.671	-0.641	-0.609	-0.575	-0.539	-0.501	-0.464	-0.422	-0.379	-0.335	-0.289	-0.242	-0.194	-0.144	-0.094	-0.041	0.011	0.065	0.119	0.174	0.229	0.284	0.339	0.395	0.450	0.504	0.559	0.612	0.665	0.718	0.769	0.820	0.868	0.916	0.962	1.008	1.050	1.091	1.131	1.169	1.205	1.238	1.269	1.299	1.326	1.351	1.374	1.392	1.411	1.428	1.441	1.451	1.460	1.466	1.470	1.471	1.471	1.469	1.464	1.456	1.448	1.438	1.424	1.410	1.392	1.375	1.355	1.335	1.312	1.289	1.265	1.239	1.212	1.186	1.159	1.130	1.101	1.071	1.041	1.011	0.980	0.951	0.920	0.890	0.860	0.830	0.801	0.772	0.744	0.715	0.689	0.661	0.636	0.610	0.585	0.561	0.539	0.516	0.495	0.474	0.454	0.435	0.418	0.401	0.384	0.369	0.355	0.341	0.329	0.316	0.305	0.295	0.286	0.276	0.269	0.262	0.255	0.250	0.245	0.240	0.236	0.232	0.230	0.230	0.228	0.226	0.228	0.228	0.228	0.230	0.231	0.234	0.236	0.239	0.242	0.246	0.249	0.252	0.258	0.261	0.266	0.271	0.275	0.281	0.286	0.291	0.295	0.301	0.306	0.310	0.315	0.319	0.324	0.328	0.332	0.335	0.338	0.341	0.344	0.344	0.345	0.346	0.345	0.345	0.344	0.341	0.339	0.336	0.332	0.326	0.321	0.315	0.308	0.300	0.291	0.281	0.271	0.261	0.249	0.236	0.224	0.210	0.195	0.180	0.165	0.150	0.134	0.118	0.100	0.084	0.066	0.048	0.031	0.012	-0.005	-0.022	-0.040	-0.058	-0.075	-0.091	-0.108	-0.124	-0.139	-0.154	-0.169	-0.181	-0.195	-0.206	-0.219	-0.230	-0.240	-0.251	-0.260	-0.268	-0.276	-0.282	-0.289	-0.295	-0.300	-0.304	-0.309	-0.312	-0.316	-0.318	-0.320	-0.322	-0.325	-0.326	-0.329	-0.331	-0.334	-0.335	-0.338	-0.340	-0.344	-0.348	-0.351	-0.358	-0.362	-0.369	-0.375	-0.382	-0.392	-0.401	-0.412	-0.422	-0.435	-0.448	-0.464	-0.478	-0.494	-0.511	-0.529	-0.549	-0.569	-0.590	-0.611	-0.632	-0.656	-0.681	-0.705	-0.730	-0.755	-0.781	-0.806	-0.832	-0.859	-0.886	-0.912	-0.939	-0.965	-0.990	-1.015	-1.040	-1.064	-1.089	-1.110	-1.134	-1.155	-1.175	-1.194	-1.212	-1.231	-1.248	-1.262	-1.276	-1.290	-1.301	-1.312	-1.322	-1.330	-1.338	-1.344	-1.349	-1.352	-1.355	-1.358	-1.358	-1.356	-1.355	-1.352	-1.350	-1.346	-1.340	-1.335	-1.329	-1.322	-1.315	-1.306	-1.298	-1.290	-1.281	-1.270	-1.261	-1.251	-1.242	-1.232	-1.224	-1.214	-1.204	-1.195	-1.185	-1.175	-1.168	-1.159	-1.151	-1.142	-1.135	-1.129	-1.122	-1.116	-1.111	-1.106	-1.101	-1.095	-1.091	-1.088	-1.085	-1.082	-1.080	-1.078	-1.076	-1.075	-1.075	-1.074	-1.074	-1.074	-1.075	-1.075	-1.076	-1.078	-1.079	-1.080	-1.082	-1.084	-1.086	-1.088	-1.090	-1.094	-1.095	-1.098	-1.101	-1.102	-1.106	-1.108	-1.110	-1.112	-1.115	-1.118	-1.120	-1.121	-1.125	-1.126	-1.128	-1.130	-1.131	-1.132	-1.134	-1.134	-1.135	-1.136	-1.136	-1.136	-1.136	-1.136	-1.136	-1.135	-1.135	-1.135	-1.134	-1.134	-1.132	-1.131	-1.130	-1.130	-1.129	-1.128	-1.126	-1.126	-1.125	-1.122	-1.122	-1.122	-1.121	-1.122	-1.121	-1.122	-1.124	-1.125	-1.126	-1.128	-1.131	-1.134	-1.138	-1.142	-1.146	-1.152	-1.159	-1.165	-1.172	-1.182	-1.191	-1.201	-1.212	-1.225	-1.238	-1.250	-1.265	-1.281	-1.298	-1.314	-1.331	-1.351	-1.371	-1.391	-1.412	-1.435	-1.458	-1.481	-1.506	-1.531	-1.558	-1.584	-1.610	-1.636	-1.664	-1.692	-1.720	-1.749	-1.779	-1.808	-1.838	-1.865	-1.895	-1.924	-1.952	-1.981	-2.009	-2.038	-2.064	-2.090	-2.116	-2.141	-2.166	-2.190	-2.212	-2.235	-2.255	-2.276	-2.295	-2.314	-2.330	-2.348	-2.362	-2.375	-2.389	-2.400	-2.410	-2.420	-2.428	-2.435	-2.440	-2.445	-2.448	-2.450	-2.451	-2.450	-2.448	-2.445	-2.441	-2.436	-2.431	-2.422	-2.415	-2.405	-2.396	-2.385	-2.374	-2.361	-2.348	-2.334	-2.319	-2.304	-2.286	-2.270	-2.252	-2.235	-2.216	-2.199	-2.180	-2.161	-2.142	-2.122	-2.104	-2.085	-2.066	-2.046	-2.027	-2.009	-1.990	-1.971	-1.954	-1.935	-1.919	-1.901	-1.885	-1.869	-1.855	-1.840	-1.826	-1.814	-1.801	-1.790	-1.779	-1.769	-1.760	-1.751	-1.744	-1.738	-1.732	-1.729	-1.725	-1.724	-1.721	-1.721	-1.722	-1.725	-1.728	-1.731	-1.736	-1.741	-1.748	-1.756	-1.764	-1.774	-1.784	-1.795	-1.806	-1.819	-1.832	-1.846	-1.860	-1.875	-1.890	-1.905	-1.921	-1.936	-1.952	-1.969	-1.985	-2.001	-2.018	-2.034	-2.049	-2.065	-2.081	-2.095	-2.110	-2.122	-2.136	-2.148	-2.160	-2.171	-2.181	-2.189	-2.198	-2.204	-2.209	-2.212	-2.216	-2.219	-2.219	-2.218	-2.215	-2.211	-2.208	-2.201	-2.194	-2.185	-2.175	-2.164	-2.151	-2.138	-2.124	-2.108	-2.089	-2.071	-2.051	-2.031	-2.009	-1.986	-1.962	-1.939	-1.914	-1.889	-1.861	-1.834	-1.805	-1.776	-1.746	-1.718	-1.686	-1.656	-1.626	-1.595	-1.564	-1.532	-1.500	-1.469	-1.438	-1.406	-1.374	-1.342	-1.311	-1.280	-1.248	-1.218	-1.186	-1.156	-1.125	-1.095	-1.066	-1.038	-1.009	-0.980	-0.952	-0.925	-0.899	-0.871	-0.846	-0.821	-0.796	-0.772	-0.749	-0.725	-0.702	-0.681	-0.659	-0.640	-0.620	-0.601	-0.582	-0.564	-0.548	-0.531	-0.515	-0.501	-0.488	-0.474	-0.462	-0.451	-0.440	-0.431	-0.422	-0.415	-0.409	-0.401	-0.396	-0.392	-0.390	-0.388	-0.386	-0.386	-0.388	-0.389	-0.392	-0.395	-0.400	-0.404	-0.410	-0.416	-0.424	-0.432	-0.441	-0.451	-0.461	-0.471	-0.484	-0.495	-0.507	-0.520	-0.534	-0.549	-0.562	-0.578	-0.592	-0.608	-0.624	-0.641	-0.656	-0.674	-0.691	-0.706	-0.724	-0.741	-0.759	-0.776	-0.792	-0.810	-0.826	-0.842	-0.860	-0.878	-0.894	-0.911	-0.929	-0.945	-0.962	-0.979	-0.995	-1.012	-1.030	-1.046	-1.064	-1.080	-1.096	-1.112	-1.130	-1.145	-1.162	-1.179	-1.196	-1.212	-1.229	-1.244	-1.260	-1.276	-1.292	-1.309	-1.324	-1.340	-1.356	-1.371	-1.386	-1.402	-1.418	-1.431	-1.446	-1.459	-1.472	-1.485	-1.499	-1.511	-1.524	-1.535	-1.548	-1.556	-1.568	-1.576	-1.585	-1.594	-1.600	-1.608	-1.614	-1.620	-1.625	-1.629	-1.632	-1.638	-1.640	-1.641	-1.642	-1.642	-1.642	-1.642	-1.641	-1.640	-1.638	-1.635	-1.631	-1.628	-1.625	-1.620	-1.615	-1.610	-1.604	-1.599	-1.592	-1.586	-1.579	-1.572	-1.566	-1.559	-1.552	-1.545	-1.538	-1.531	-1.525	-1.518	-1.511	-1.505	-1.498	-1.491	-1.486	-1.480	-1.475	-1.469	-1.464	-1.458	-1.452	-1.448	-1.444	-1.439	-1.435	-1.430	-1.426	-1.422	-1.418	-1.414	-1.410	-1.406	-1.401	-1.398	-1.392	-1.389	-1.385	-1.380	-1.376	-1.372	-1.368	-1.364	-1.359	-1.354	-1.350	-1.344	-1.340	-1.334	-1.329	-1.322	-1.318	-1.310	-1.304	-1.298	-1.291	-1.285	-1.278	-1.271	-1.265	-1.259	-1.252	-1.245	-1.239	-1.232	-1.226	-1.220	-1.214	-1.208	-1.201	-1.196	-1.191	-1.185	-1.180	-1.174	-1.170	-1.165	-1.161	-1.156	-1.152	-1.149	-1.146	-1.141	-1.140	-1.136	-1.134	-1.131	-1.130	-1.126	-1.125	-1.124	-1.121	-1.120	-1.119	-1.118	-1.116	-1.115	-1.114	-1.111	-1.110	-1.108	-1.105	-1.102	-1.101	-1.098	-1.095	-1.091	-1.086	-1.082	-1.079	-1.074	-1.070	-1.064	-1.059	-1.052	-1.046	-1.040	-1.031	-1.024	-1.016	-1.008	-0.999	-0.990	-0.981	-0.971	-0.961	-0.952	-0.942	-0.931	-0.922	-0.911	-0.901	-0.891	-0.881	-0.871	-0.861	-0.851	-0.842	-0.832	-0.824	-0.816	-0.808	-0.801	-0.794	-0.789	-0.784	-0.779	-0.776	-0.774	-0.771	-0.770	-0.770	-0.771	-0.772	-0.776	-0.779	-0.785	-0.790	-0.798	-0.806	-0.815	-0.825	-0.838	-0.850	-0.864	-0.879	-0.895	-0.912	-0.930	-0.949	-0.970	-0.991	-1.014	-1.038	-1.061	-1.086	-1.112	-1.140	-1.166	-1.195	-1.222	-1.251	-1.281	-1.310	-1.340	-1.370	-1.401	-1.431	-1.461	-1.494	-1.524	-1.555	-1.585	-1.615	-1.645	-1.676	-1.705	-1.734	-1.764	-1.791	-1.818	-1.845	-1.871	-1.896	-1.921	-1.946	-1.970	-1.992	-2.013	-2.034	-2.054	-2.072	-2.091	-2.108	-2.124	-2.139	-2.154	-2.166	-2.179	-2.191	-2.201	-2.211	-2.220	-2.230	-2.238	-2.242	-2.250	-2.255	-2.260	-2.264	-2.266	-2.269	-2.271	-2.274	-2.275	-2.274	-2.275	-2.274	-2.275	-2.274	-2.272	-2.271	-2.270	-2.268	-2.266	-2.266	-2.264	-2.261	-2.260	-2.258	-2.256	-2.254	-2.252	-2.250	-2.249	-2.246	-2.245	-2.242	-2.240	-2.239	-2.236	-2.234	-2.231	-2.230	-2.228	-2.225	-2.222	-2.219	-2.218	-2.214	-2.211	-2.208	-2.204	-2.200	-2.198	-2.192	-2.189	-2.185	-2.180	-2.175	-2.170	-2.166	-2.160	-2.154	-2.150	-2.142	-2.138	-2.130	-2.124	-2.118	-2.111	-2.104	-2.096	-2.090	-2.081	-2.075	-2.066	-2.059	-2.051	-2.044	-2.035	-2.027	-2.020	-2.010	-2.002	-1.994	-1.985	-1.976	-1.966	-1.958	-1.948	-1.939	-1.929	-1.918	-1.908	-1.896	-1.885	-1.874	-1.862	-1.849	-1.838	-1.824	-1.811	-1.796	-1.784	-1.769	-1.752	-1.738	-1.721	-1.704	-1.688	-1.670	-1.651	-1.634	-1.615	-1.596	-1.576	-1.558	-1.538	-1.516	-1.496	-1.476	-1.455	-1.435	-1.412	-1.392	-1.371	-1.349	-1.328	-1.306	-1.285	-1.265	-1.244	-1.222	-1.202	-1.184	-1.164	-1.144	-1.125	-1.106	-1.088	-1.070	-1.051	-1.034	-1.016	-1.000	-0.984	-0.968	-0.951	-0.936	-0.921	-0.908	-0.892	-0.879	-0.865	-0.851	-0.839	-0.825	-0.811	-0.799	-0.788	-0.774	-0.762	-0.749	-0.736	-0.725	-0.712	-0.700	-0.688	-0.675	-0.661	-0.649	-0.636	-0.622	-0.610	-0.596	-0.582	-0.570	-0.556	-0.542	-0.529	-0.514	-0.500	-0.485	-0.471	-0.456	-0.442	-0.426	-0.412	-0.398	-0.382	-0.368	-0.352	-0.338	-0.322	-0.308	-0.292	-0.278	-0.262	-0.248	-0.232	-0.218	-0.202	-0.189	-0.174	-0.159	-0.145	-0.130	-0.115	-0.100	-0.085	-0.071	-0.055	-0.041	-0.025	-0.010	0.005	0.021	0.038	0.054	0.070	0.088	0.104	0.122	0.140	0.158	0.176	0.195	0.215	0.235	0.255	0.276	0.298	0.319	0.341	0.364	0.385	0.408	0.430	0.452	0.476	0.500	0.524	0.546	0.571	0.594	0.618	0.640	0.662	0.685	0.708	0.728	0.749	0.769	0.789	0.808	0.826	0.842	0.860	0.876	0.890	0.905	0.916	0.928	0.938	0.948	0.955	0.962	0.969	0.974	0.976	0.979	0.980	0.981	0.980	0.978	0.975	0.972	0.968	0.961	0.956	0.949	0.941	0.934	0.924	0.914	0.904	0.892	0.882	0.871	0.860	0.848	0.838	0.825	0.812	0.801	0.790	0.778	0.768	0.756	0.746	0.736	0.725	0.716	0.708	0.700	0.691	0.684	0.676	0.671	0.665	0.660	0.655	0.651	0.648	0.645	0.641	0.640	0.639	0.638	0.636	0.636	0.636	0.636	0.636	0.638	0.638	0.638	0.640	0.640	0.640	0.640	0.641	0.640	0.640	0.640	0.639	0.638	0.636	0.634	0.630	0.628	0.622	0.618	0.611	0.605	0.598	0.589	0.581	0.571	0.560	0.550	0.536	0.522	0.509	0.494	0.479	0.462	0.444	0.426	0.408	0.389	0.368	0.349	0.328	0.306	0.284	0.262	0.240	0.218	0.195	0.172	0.150	0.129	0.106	0.085	0.064	0.042	0.022	0.002	-0.016	-0.036	-0.054	-0.071	-0.088	-0.104	-0.118	-0.131	-0.145	-0.156	-0.169	-0.179	-0.188	-0.196	-0.204	-0.209	-0.214	-0.218	-0.221	-0.224	-0.225	-0.225	-0.224	-0.222	-0.221	-0.218	-0.214	-0.210	-0.205	-0.200	-0.192	-0.186	-0.180	-0.172	-0.165	-0.156	-0.149	-0.141	-0.132	-0.122	-0.115	-0.106	-0.098	-0.089	-0.080	-0.070	-0.061	-0.052	-0.042	-0.035	-0.026	-0.018	-0.010	-0.001	0.008	0.015	0.024	0.032	0.040	0.050	0.058	0.066	0.075	0.084	0.092	0.102	0.112	0.120	0.130	0.141	0.151	0.162	0.174	0.184	0.195	0.206	0.218	0.230	0.242	0.254	0.266	0.279	0.291	0.304	0.315	0.328	0.340	0.352	0.365	0.376	0.388	0.399	0.409	0.420	0.430	0.438	0.446	0.454	0.461	0.466	0.471	0.475	0.479	0.480	0.481	0.481	0.479	0.476	0.472	0.469	0.462	0.455	0.446	0.438	0.428	0.415	0.402	0.390	0.378	0.362	0.346	0.330	0.314	0.296	0.278	0.259	0.240	0.221	0.201	0.182	0.162	0.145	0.126	0.108	0.089	0.071	0.055	0.040	0.024	0.009	-0.005	-0.018	-0.029	-0.039	-0.048	-0.056	-0.062	-0.068	-0.070	-0.074	-0.072	-0.072	-0.071	-0.066	-0.061	-0.055	-0.048	-0.039	-0.028	-0.016	-0.002	0.011	0.028	0.044	0.060	0.079	0.098	0.116	0.136	0.158	0.178	0.200	0.221	0.242	0.265	0.288	0.310	0.331	0.352	0.374	0.395	0.416	0.436	0.455	0.474	0.491	0.507	0.524	0.538	0.551	0.564	0.575	0.585	0.594	0.601	0.608	0.611	0.615	0.618	0.618	0.618	0.616	0.612	0.608	0.602	0.595	0.586	0.576	0.566	0.555	0.542	0.529	0.515	0.499	0.482	0.466	0.448	0.429	0.411	0.391	0.371	0.351	0.331	0.310	0.289	0.268	0.248	0.226	0.205	0.185	0.164	0.144	0.124	0.104	0.085	0.065	0.048	0.030	0.012	-0.004	-0.020	-0.036	-0.051	-0.065	-0.078	-0.090	-0.102	-0.112	-0.122	-0.132	-0.140	-0.146	-0.154	-0.159	-0.164	-0.168	-0.170	-0.172	-0.174	-0.175	-0.175	-0.175	-0.172	-0.170	-0.166	-0.162	-0.159	-0.152	-0.148	-0.140	-0.134	-0.125	-0.118	-0.109	-0.100	-0.090	-0.079	-0.068	-0.056	-0.046	-0.034	-0.021	-0.009	0.005	0.019	0.031	0.045	0.059	0.072	0.088	0.101	0.114	0.129	0.141	0.156	0.170	0.184	0.198	0.209	0.222	0.235	0.246	0.259	0.270	0.280	0.292	0.301	0.311	0.319	0.329	0.336	0.342	0.350	0.356	0.360	0.366	0.369	0.372	0.374	0.376	0.376	0.375	0.375	0.372	0.370	0.366	0.361	0.356	0.350	0.344	0.335	0.326	0.318	0.308	0.298	0.288	0.276	0.262	0.250	0.238	0.224	0.210	0.196	0.181	0.166	0.151	0.135	0.119	0.104	0.086	0.070	0.052	0.036	0.019	0.004	-0.014	-0.030	-0.046	-0.062	-0.079	-0.095	-0.110	-0.125	-0.140	-0.155	-0.168	-0.182	-0.195	-0.209	-0.221	-0.234	-0.246	-0.256	-0.269	-0.279	-0.289	-0.299	-0.309	-0.319	-0.328	-0.335	-0.342	-0.350	-0.358	-0.364	-0.369	-0.375	-0.380	-0.384	-0.389	-0.391	-0.395	-0.398	-0.400	-0.401	-0.402	-0.404	-0.404	-0.405	-0.404	-0.404	-0.401	-0.400	-0.398	-0.394	-0.391	-0.386	-0.384	-0.379	-0.372	-0.368	-0.361	-0.356	-0.350	-0.341	-0.335	-0.326	-0.319	-0.310	-0.301	-0.291	-0.284	-0.274	-0.265	-0.255	-0.245	-0.236	-0.225	-0.215	-0.205	-0.195	-0.185	-0.174	-0.164	-0.154	-0.144	-0.132	-0.122	-0.112	-0.102	-0.092	-0.082	-0.072	-0.064	-0.054	-0.045	-0.036	-0.028	-0.019	-0.011	-0.002	0.005	0.012	0.020	0.028	0.034	0.041	0.048	0.054	0.060	0.066	0.070	0.076	0.081	0.086	0.091	0.096	0.101	0.106	0.110	0.116	0.120	0.125	0.130	0.135	0.140	0.145	0.150	0.154	0.160	0.165	0.171	0.175	0.181	0.188	0.194	0.201	0.206	0.214	0.221	0.228	0.236	0.244	0.251	0.260	0.270	0.278	0.288	0.298	0.306	0.316	0.328	0.339	0.349	0.360	0.371	0.382	0.394	0.405	0.418	0.429	0.442	0.454	0.466	0.480	0.492	0.505	0.518	0.531	0.545	0.559	0.571	0.585	0.598	0.611	0.625	0.638	0.652	0.665	0.679	0.691	0.704	0.718	0.731	0.744	0.758	0.771	0.785	0.798	0.811	0.824	0.836	0.849	0.861	0.875	0.888	0.900	0.912	0.925	0.939	0.951	0.964	0.976	0.988	1.000	1.012	1.025	1.036	1.049	1.060	1.072	1.085	1.096	1.108	1.120	1.132	1.144	1.156	1.169	1.180	1.191	1.205	1.218	1.229	1.241	1.254	1.266	1.278	1.291	1.304	1.318	1.331	1.342	1.356	1.371	1.385	1.399	1.414	1.429	1.444	1.458	1.474	1.490	1.506	1.522	1.539	1.556	1.574	1.592	1.610	1.630	1.648	1.666	1.688	1.706	1.728	1.748	1.769	1.789	1.810	1.831	1.852	1.874	1.895	1.918	1.939	1.960	1.980	2.002	2.024	2.044	2.065	2.085	2.106	2.126	2.145	2.164	2.184	2.201	2.220	2.238	2.254	2.270	2.285	2.300	2.314	2.328	2.340	2.350	2.361	2.371	2.380	2.389	2.396	2.402	2.408	2.414	2.416	2.421	2.422	2.425	2.425	2.426	2.425	2.422	2.421	2.419	2.415	2.411	2.406	2.401	2.396	2.390	2.384	2.378	2.370	2.362	2.355	2.348	2.339	2.330	2.321	2.312	2.304	2.295	2.285	2.276	2.266	2.259	2.249	2.240	2.231	2.221	2.212	2.204	2.194	2.185	2.175	2.166	2.156	2.148	2.139	2.129	2.120	2.112	2.104	2.094	2.085	2.076	2.066	2.059	2.049	2.039	2.030	2.020	2.011	2.001	1.992	1.981	1.972	1.962	1.954	1.942	1.934	1.924	1.914	1.904	1.894	1.885	1.874	1.864	1.855	1.845	1.836	1.828	1.816	1.809	1.799	1.790	1.781	1.772	1.765	1.756	1.750	1.742	1.736	1.729	1.722	1.716	1.710	1.705	1.701	1.698	1.692	1.689	1.686	1.684	1.680	1.678	1.676	1.675	1.675	1.674	1.674	1.674	1.675	1.675	1.678	1.679	1.681	1.682	1.686	1.689	1.690	1.694	1.696	1.700	1.704	1.708	1.710	1.715	1.718	1.721	1.725	1.728	1.732	1.735	1.738	1.740	1.744	1.746	1.749	1.750	1.751	1.754	1.755	1.755	1.755	1.756	1.756	1.755	1.754	1.754	1.751	1.750	1.748	1.745	1.742	1.739	1.735	1.731	1.728	1.722	1.719	1.714	1.709	1.704	1.698	1.692	1.688	1.681	1.675	1.670	1.665	1.659	1.652	1.648	1.641	1.636	1.630	1.625	1.619	1.614	1.609	1.604	1.599	1.594	1.589	1.585	1.581	1.576	1.574	1.570	1.566	1.562	1.560	1.556	1.554	1.550	1.548	1.545	1.542	1.540	1.539	1.538	1.535	1.534	1.531	1.530	1.528	1.526	1.525	1.524	1.522	1.521	1.520	1.519	1.518	1.516	1.515	1.512	1.511	1.510	1.509	1.508	1.506	1.505	1.504	1.502	1.501	1.500	1.499	1.499	1.498	1.498	1.495	1.495	1.495	1.494	1.494	1.492	1.494	1.494	1.494	1.495	1.495	1.496	1.498	1.499	1.499	1.501	1.502	1.506	1.508	1.510	1.512	1.515	1.519	1.521	1.525	1.528	1.531	1.535	1.540	1.544	1.548	1.554	1.559	1.562	1.569	1.574	1.579	1.584	1.590	1.595	1.600	1.606	1.611	1.618	1.624	1.629	1.635	1.641	1.646	1.652	1.659	1.664	1.670	1.676	1.681	1.688	1.692	1.696	1.702	1.706	1.711	1.715	1.720	1.724	1.728	1.730	1.734	1.736	1.739	1.741	1.742	1.744	1.744	1.744	1.745	1.744	1.741	1.741	1.739	1.735	1.732	1.728	1.724	1.718	1.712	1.705	1.699	1.690	1.682	1.672	1.662	1.652	1.640	1.628	1.616	1.601	1.588	1.572	1.558	1.541	1.526	1.509	1.492	1.474	1.456	1.438	1.420	1.401	1.382	1.362	1.344	1.324	1.304	1.284	1.264	1.244	1.224	1.206	1.186	1.168	1.149	1.131	1.114	1.096	1.080	1.065	1.049	1.034	1.020	1.006	0.994	0.982	0.971	0.961	0.951	0.942	0.935	0.929	0.922	0.918	0.914	0.910	0.908	0.906	0.905	0.905	0.905	0.906	0.908	0.910	0.914	0.918	0.922	0.926	0.932	0.939	0.945	0.951	0.959	0.966	0.972	0.981	0.989	0.998	1.006	1.014	1.022	1.031	1.039	1.048	1.055	1.064	1.071	1.078	1.085	1.092	1.099	1.106	1.112	1.119	1.124	1.130	1.136	1.141	1.146	1.150	1.155	1.159	1.164	1.166	1.170	1.174	1.178	1.181	1.184	1.188	1.191	1.194	1.198	1.200	1.202	1.206	1.209	1.211	1.214	1.216	1.219	1.221	1.224	1.226	1.229	1.231	1.234	1.236	1.239	1.241	1.241	1.244	1.245	1.248	1.248	1.248	1.249	1.249	1.249	1.248	1.248	1.246	1.244	1.241	1.239	1.235	1.231	1.226	1.221	1.216	1.210	1.204	1.198	1.190	1.182	1.174	1.165	1.155	1.146	1.136	1.125	1.114	1.102	1.091	1.079	1.068	1.054	1.041	1.029	1.016	1.002	0.991	0.978	0.965	0.951	0.940	0.928	0.915	0.902	0.890	0.879	0.866	0.855	0.845	0.834	0.825	0.815	0.805	0.796	0.788	0.780	0.771	0.762	0.755	0.749	0.740	0.734	0.728	0.721	0.715	0.709	0.704	0.699	0.694	0.688	0.682	0.678	0.671	0.665	0.660	0.655	0.649	0.644	0.638	0.631	0.625	0.620	0.612	0.605	0.598	0.590	0.581	0.575	0.566	0.558	0.549	0.540	0.531	0.521	0.512	0.502	0.494	0.484	0.474	0.465	0.454	0.445	0.436	0.428	0.418	0.409	0.400	0.391	0.382	0.375	0.368	0.360	0.352	0.346	0.339	0.334	0.329	0.324	0.319	0.315	0.314	0.310	0.309	0.308	0.308	0.308	0.309	0.310	0.312	0.315	0.319	0.322	0.328	0.332	0.338	0.345	0.351	0.360	0.369	0.378	0.386	0.398	0.406	0.419	0.430	0.442	0.454	0.466	0.479	0.492	0.506	0.520	0.534	0.549	0.561	0.576	0.590	0.604	0.619	0.634	0.646	0.660	0.674	0.686	0.699	0.711	0.724	0.735	0.746	0.759	0.769	0.779	0.789	0.798	0.806	0.814	0.824	0.830	0.838	0.844	0.850	0.855	0.860	0.865	0.869	0.872	0.876	0.880	0.882	0.885	0.888	0.890	0.891	0.894	0.896	0.896	0.899	0.901	0.902	0.905	0.908	0.910	0.911	0.915	0.918	0.921	0.924	0.928	0.932	0.936	0.940	0.944	0.950	0.955	0.960	0.965	0.970	0.975	0.980	0.986	0.990	0.996	1.001	1.006	1.011	1.016	1.020	1.024	1.028	1.031	1.032	1.034	1.035	1.036	1.036	1.035	1.032	1.030	1.026	1.021	1.015	1.008	1.000	0.991	0.981	0.970	0.956	0.942	0.929	0.912	0.894	0.876	0.858	0.836	0.816	0.792	0.770	0.746	0.720	0.694	0.668	0.640	0.611	0.581	0.552	0.521	0.490	0.459	0.426	0.395	0.362	0.331	0.299	0.266	0.235	0.202	0.171	0.140	0.109	0.078	0.048	0.018	-0.011	-0.040	-0.068	-0.095	-0.121	-0.146	-0.170	-0.195	-0.216	-0.239	-0.259	-0.280	-0.299	-0.316	-0.334	-0.350	-0.365	-0.380	-0.394	-0.408	-0.419	-0.429	-0.439	-0.449	-0.456	-0.464	-0.470	-0.478	-0.481	-0.488	-0.491	-0.495	-0.498	-0.500	-0.502	-0.504	-0.505	-0.506	-0.507	-0.507	-0.507	-0.509	-0.509	-0.507	-0.507	-0.507	-0.507	-0.507	-0.507	-0.507	-0.509	-0.510	-0.510	-0.511	-0.512	-0.514	-0.516	-0.519	-0.521	-0.525	-0.529	-0.532	-0.538	-0.541	-0.546	-0.554	-0.559	-0.565	-0.572	-0.579	-0.588	-0.595	-0.602	-0.611	-0.619	-0.629	-0.638	-0.646	-0.655	-0.664	-0.674	-0.682	-0.692	-0.701	-0.711	-0.720	-0.729	-0.739	-0.748	-0.755	-0.764	-0.770	-0.778	-0.785	-0.792	-0.798	-0.804	-0.809	-0.812	-0.818	-0.820	-0.822	-0.825	-0.826	-0.828	-0.828	-0.828	-0.826	-0.824	-0.821	-0.819	-0.815	-0.811	-0.808	-0.801	-0.796	-0.789	-0.781	-0.772	-0.764	-0.755	-0.746	-0.736	-0.725	-0.714	-0.702	-0.690	-0.678	-0.665	-0.652	-0.639	-0.626	-0.614	-0.600	-0.586	-0.572	-0.559	-0.545	-0.531	-0.518	-0.504	-0.491	-0.479	-0.466	-0.454	-0.441	-0.431	-0.420	-0.410	-0.400	-0.391	-0.382	-0.375	-0.369	-0.362	-0.358	-0.352	-0.350	-0.346	-0.345	-0.345	-0.345	-0.346	-0.349	-0.352	-0.359	-0.365	-0.371	-0.381	-0.391	-0.402	-0.414	-0.428	-0.442	-0.458	-0.475	-0.492	-0.511	-0.531	-0.551	-0.572	-0.595	-0.619	-0.642	-0.668	-0.692	-0.718	-0.742	-0.769	-0.795	-0.821	-0.846	-0.874	-0.898	-0.922	-0.948	-0.971	-0.994	-1.016	-1.038	-1.058	-1.076	-1.095	-1.110	-1.125	-1.139	-1.149	-1.159	-1.168	-1.175	-1.179	-1.180	-1.181	-1.179	-1.175	-1.168	-1.160	-1.149	-1.138	-1.122	-1.106	-1.088	-1.066	-1.042	-1.018	-0.992	-0.962	-0.932	-0.900	-0.866	-0.831	-0.794	-0.755	-0.716	-0.675	-0.634	-0.591	-0.549	-0.504	-0.460	-0.415	-0.370	-0.325	-0.280	-0.235	-0.190	-0.145	-0.102	-0.059	-0.015	0.028	0.068	0.109	0.148	0.188	0.225	0.261	0.298	0.331	0.364	0.395	0.426	0.455	0.482	0.509	0.534	0.558	0.580	0.600	0.621	0.639	0.656	0.672	0.688	0.701	0.714	0.726	0.736	0.746	0.754	0.761	0.769	0.775	0.780	0.784	0.789	0.791	0.792	0.794	0.794	0.794	0.794	0.791	0.789	0.785	0.781	0.776	0.770	0.764	0.756	0.748	0.739	0.729	0.718	0.705	0.694	0.680	0.665	0.649	0.632	0.615	0.596	0.578	0.556	0.535	0.514	0.490	0.466	0.441	0.415	0.389	0.361	0.334	0.305	0.276	0.246	0.216	0.186	0.155	0.125	0.094	0.062	0.032	0.001	-0.030	-0.060	-0.091	-0.120	-0.151	-0.179	-0.208	-0.235	-0.262	-0.289	-0.312	-0.338	-0.361	-0.382	-0.404	-0.424	-0.444	-0.461	-0.479	-0.495	-0.510	-0.524	-0.536	-0.549	-0.560	-0.570	-0.580	-0.588	-0.598	-0.604	-0.611	-0.616	-0.624	-0.629	-0.634	-0.639	-0.642	-0.648	-0.652	-0.656	-0.660	-0.665	-0.671	-0.676	-0.682	-0.689	-0.695	-0.702	-0.711	-0.719	-0.729	-0.738	-0.748	-0.759	-0.770	-0.781	-0.794	-0.806	-0.821	-0.834	-0.849	-0.864	-0.880	-0.895	-0.909	-0.926	-0.941	-0.958	-0.972	-0.989	-1.005	-1.020	-1.035	-1.050	-1.065	-1.078	-1.092	-1.104	-1.116	-1.128	-1.139	-1.149	-1.159	-1.168	-1.175	-1.182	-1.189	-1.195	-1.200	-1.205	-1.208	-1.210	-1.212	-1.214	-1.214	-1.214	-1.214	-1.214	-1.211	-1.210	-1.208	-1.204	-1.202	-1.199	-1.195	-1.192	-1.189	-1.185	-1.181	-1.178	-1.174	-1.168	-1.164	-1.160	-1.156	-1.152	-1.149	-1.144	-1.141	-1.138	-1.132	-1.129	-1.124	-1.120	-1.115	-1.111	-1.106	-1.101	-1.096	-1.091	-1.085	-1.079	-1.071	-1.064	-1.056	-1.048	-1.039	-1.029	-1.019	-1.009	-0.996	-0.985	-0.970	-0.956	-0.942	-0.926	-0.911	-0.894	-0.876	-0.859	-0.840	-0.820	-0.800	-0.780	-0.759	-0.738	-0.716	-0.695	-0.674	-0.651	-0.631	-0.610	-0.589	-0.569	-0.550	-0.531	-0.511	-0.494	-0.478	-0.462	-0.446	-0.432	-0.419	-0.408	-0.398	-0.388	-0.380	-0.372	-0.368	-0.364	-0.362	-0.361	-0.361	-0.362	-0.366	-0.369	-0.375	-0.381	-0.388	-0.398	-0.406	-0.416	-0.428	-0.440	-0.452	-0.465	-0.479	-0.492	-0.506	-0.520	-0.534	-0.548	-0.561	-0.575	-0.588	-0.600	-0.611	-0.621	-0.630	-0.640	-0.648	-0.654	-0.660	-0.664	-0.666	-0.669	-0.668	-0.666	-0.665	-0.660	-0.655	-0.648	-0.640	-0.630	-0.619	-0.608	-0.594	-0.580	-0.565	-0.549	-0.530	-0.512	-0.495	-0.476	-0.456	-0.436	-0.418	-0.398	-0.376	-0.356	-0.335	-0.316	-0.295	-0.276	-0.256	-0.239	-0.221	-0.204	-0.189	-0.175	-0.161	-0.148	-0.136	-0.126	-0.118	-0.109	-0.102	-0.099	-0.095	-0.092	-0.091	-0.092	-0.094	-0.098	-0.102	-0.108	-0.115	-0.122	-0.132	-0.144	-0.155	-0.168	-0.181	-0.195	-0.210	-0.226	-0.242	-0.259	-0.276	-0.294	-0.312	-0.331	-0.350	-0.370	-0.389	-0.408	-0.426	-0.445	-0.464	-0.481	-0.500	-0.518	-0.534	-0.550	-0.565	-0.580	-0.594	-0.608	-0.620	-0.631	-0.641	-0.651	-0.659	-0.665	-0.670	-0.675	-0.678	-0.679	-0.679	-0.676	-0.674	-0.670	-0.662	-0.655	-0.646	-0.635	-0.622	-0.609	-0.592	-0.576	-0.558	-0.536	-0.515	-0.492	-0.468	-0.442	-0.415	-0.385	-0.356	-0.324	-0.292	-0.259	-0.224	-0.189	-0.151	-0.115	-0.075	-0.035	0.005	0.046	0.088	0.130	0.174	0.216	0.260	0.304	0.349	0.392	0.436	0.481	0.524	0.568	0.610	0.654	0.694	0.736	0.776	0.818	0.856	0.894	0.931	0.966	1.001	1.035	1.066	1.098	1.126	1.154	1.180	1.206	1.229	1.250	1.271	1.290	1.306	1.322	1.336	1.349	1.360	1.369	1.376	1.381	1.386	1.388	1.389	1.390	1.388	1.385	1.381	1.375	1.369	1.361	1.354	1.344	1.334	1.322	1.311	1.299	1.286	1.275	1.261	1.249	1.235	1.222	1.210	1.198	1.185	1.174	1.162	1.151	1.141	1.131	1.124	1.115	1.109	1.101	1.096	1.092	1.090	1.089	1.088	1.089	1.090	1.094	1.098	1.104	1.111	1.119	1.129	1.139	1.151	1.164	1.178	1.192	1.209	1.224	1.242	1.260	1.279	1.299	1.318	1.336	1.358	1.378	1.396	1.416	1.436	1.456	1.475	1.494	1.511	1.528	1.544	1.559	1.572	1.585	1.598	1.608	1.616	1.624	1.629	1.634	1.636	1.638	1.636	1.635	1.631	1.625	1.618	1.609	1.598	1.585	1.570	1.555	1.536	1.518	1.496	1.472	1.449	1.424	1.396	1.369	1.339	1.308	1.276	1.242	1.211	1.176	1.141	1.108	1.071	1.036	1.000	0.962	0.928	0.892	0.856	0.821	0.788	0.752	0.719	0.685	0.652	0.621	0.591	0.561	0.532	0.505	0.480	0.454	0.429	0.408	0.386	0.365	0.346	0.329	0.311	0.295	0.282	0.269	0.256	0.246	0.238	0.230	0.222	0.216	0.211	0.208	0.206	0.205	0.205	0.206	0.209	0.211	0.215	0.220	0.224	0.230	0.236	0.244	0.252	0.260	0.269	0.279	0.289	0.298	0.309	0.320	0.330	0.341	0.354	0.365	0.375	0.386	0.400	0.411	0.422	0.435	0.446	0.459	0.470	0.481	0.492	0.505	0.515	0.525	0.536	0.548	0.558	0.568	0.578	0.586	0.596	0.605	0.614	0.621	0.630	0.636	0.644	0.649	0.655	0.661	0.666	0.670	0.674	0.678	0.680	0.682	0.684	0.684	0.684	0.684	0.682	0.680	0.678	0.674	0.671	0.666	0.661	0.656	0.650	0.644	0.638	0.630	0.621	0.614	0.605	0.595	0.588	0.578	0.569	0.560	0.550	0.540	0.531	0.522	0.515	0.506	0.499	0.494	0.488	0.482	0.478	0.472	0.470	0.469	0.468	0.468	0.469	0.471	0.474	0.480	0.485	0.492	0.501	0.510	0.520	0.532	0.545	0.559	0.574	0.591	0.609	0.626	0.645	0.665	0.685	0.706	0.728	0.751	0.774	0.795	0.819	0.841	0.865	0.889	0.911	0.934	0.958	0.980	1.001	1.022	1.042	1.064	1.081	1.100	1.118	1.134	1.149	1.162	1.175	1.186	1.196	1.205	1.212	1.219	1.224	1.228	1.229	1.230	1.230	1.229	1.226	1.224	1.219	1.214	1.208	1.200	1.192	1.182	1.175	1.165	1.155	1.145	1.134	1.122	1.111	1.100	1.089	1.078	1.066	1.056	1.046	1.036	1.026	1.019	1.010	1.002	0.996	0.989	0.984	0.980	0.978	0.974	0.972	0.972	0.972	0.974	0.976	0.980	0.985	0.990	0.998	1.005	1.014	1.022	1.034	1.045	1.058	1.070	1.085	1.100	1.115	1.131	1.148	1.165	1.182	1.201	1.219	1.239	1.256	1.276	1.296	1.315	1.334	1.354	1.372	1.390	1.410	1.428	1.445	1.462	1.479	1.494	1.510	1.525	1.539	1.551	1.565	1.578	1.588	1.598	1.608	1.616	1.624	1.630	1.636	1.641	1.645	1.650	1.651	1.652	1.654	1.652	1.652	1.651	1.648	1.645	1.641	1.636	1.631	1.626	1.621	1.615	1.610	1.604	1.598	1.591	1.585	1.578	1.571	1.566	1.560	1.555	1.549	1.544	1.540	1.536	1.532	1.529	1.526	1.525	1.522	1.522	1.522	1.522	1.524	1.525	1.528	1.530	1.534	1.536	1.540	1.545	1.549	1.555	1.560	1.565	1.571	1.576	1.581	1.586	1.591	1.596	1.600	1.604	1.606	1.608	1.610	1.610	1.611	1.610	1.608	1.605	1.600	1.595	1.589	1.581	1.572	1.562	1.550	1.538	1.522	1.508	1.490	1.472	1.452	1.432	1.411	1.388	1.364	1.339	1.312	1.286	1.259	1.230	1.201	1.171	1.141	1.110	1.079	1.048	1.015	0.984	0.951	0.919	0.888	0.856	0.825	0.795	0.764	0.734	0.705	0.676	0.649	0.622	0.596	0.571	0.549	0.525	0.504	0.484	0.465	0.448	0.431	0.416	0.402	0.390	0.380	0.371	0.364	0.358	0.354	0.351	0.349	0.349	0.351	0.355	0.359	0.366	0.372	0.381	0.391	0.402	0.415	0.429	0.444	0.459	0.476	0.494	0.514	0.534	0.554	0.575	0.596	0.619	0.642	0.666	0.689	0.714	0.738	0.761	0.785	0.809	0.834	0.856	0.880	0.902	0.926	0.949	0.971	0.991	1.012	1.032	1.052	1.071	1.090	1.108	1.124	1.139	1.154	1.168	1.180	1.192	1.202	1.214	1.224	1.231	1.240	1.246	1.254	1.259	1.264	1.268	1.271	1.274	1.276	1.279	1.281	1.281	1.282	1.284	1.284	1.285	1.285	1.285	1.286	1.286	1.288	1.288	1.288	1.289	1.290	1.290	1.291	1.294	1.295	1.298	1.299	1.301	1.304	1.308	1.311	1.314	1.316	1.320	1.325	1.329	1.334	1.338	1.341	1.346	1.350	1.354	1.359	1.364	1.368	1.371	1.375	1.379	1.382	1.388	1.390	1.394	1.396	1.399	1.401	1.405	1.408	1.409	1.411	1.414	1.416	1.418	1.420	1.421	1.422	1.424	1.426	1.428	1.429	1.430	1.432	1.435	1.438	1.440	1.444	1.446	1.451	1.455	1.459	1.465	1.469	1.476	1.481	1.489	1.496	1.505	1.514	1.522	1.534	1.544	1.556	1.568	1.580	1.592	1.608	1.621	1.636	1.652	1.668	1.684	1.701	1.718	1.735	1.752	1.770	1.789	1.806	1.825	1.842	1.861	1.880	1.899	1.916	1.935	1.954	1.971	1.988	2.005	2.021	2.038	2.051	2.068	2.080	2.095	2.106	2.119	2.130	2.140	2.150	2.159	2.166	2.172	2.179	2.184	2.186	2.190	2.191	2.191	2.190	2.189	2.185	2.181	2.176	2.170	2.161	2.152	2.141	2.130	2.116	2.101	2.086	2.070	2.051	2.031	2.010	1.989	1.966	1.941	1.916	1.890	1.861	1.834	1.804	1.774	1.742	1.710	1.678	1.644	1.608	1.572	1.536	1.500	1.461	1.424	1.386	1.346	1.309	1.270	1.230	1.191	1.152	1.114	1.075	1.036	0.999	0.961	0.925	0.890	0.854	0.820	0.788	0.756	0.724	0.694	0.665	0.638	0.612	0.588	0.564	0.542	0.522	0.504	0.486	0.471	0.459	0.446	0.439	0.430	0.424	0.420	0.416	0.415	0.416	0.418	0.421	0.428	0.434	0.444	0.454	0.465	0.479	0.494	0.510	0.528	0.546	0.566	0.588	0.610	0.631	0.656	0.679	0.705	0.731	0.758	0.782	0.810	0.838	0.865	0.894	0.921	0.950	0.978	1.006	1.035	1.062	1.090	1.118	1.145	1.170	1.196	1.222	1.246	1.271	1.295	1.319	1.341	1.362	1.384	1.405	1.424	1.442	1.461	1.479	1.495	1.511	1.526	1.540	1.552	1.565	1.576	1.586	1.596	1.605	1.612	1.621	1.628	1.632	1.636	1.641	1.645	1.648	1.649	1.649	1.649	1.648	1.646	1.642	1.640	1.636	1.632	1.626	1.620	1.614	1.605	1.596	1.588	1.579	1.568	1.556	1.545	1.531	1.519	1.505	1.490	1.474	1.456	1.440	1.421	1.404	1.384	1.365	1.344	1.324	1.301	1.280	1.259	1.234	1.212	1.189	1.164	1.140	1.115	1.091	1.066	1.041	1.016	0.991	0.965	0.939	0.914	0.889	0.864	0.839	0.814	0.790	0.765	0.742	0.719	0.696	0.674	0.654	0.632	0.612	0.592	0.574	0.556	0.539	0.522	0.506	0.492	0.479	0.465	0.452	0.442	0.431	0.424	0.414	0.408	0.400	0.395	0.389	0.385	0.381	0.379	0.378	0.376	0.374	0.374	0.375	0.376	0.376	0.379	0.380	0.384	0.386	0.388	0.392	0.395	0.398	0.400	0.404	0.406	0.409	0.411	0.414	0.415	0.416	0.418	0.418	0.416	0.415	0.414	0.412	0.410	0.406	0.402	0.398	0.392	0.385	0.378	0.369	0.360	0.351	0.340	0.330	0.318	0.306	0.292	0.279	0.265	0.250	0.235	0.218	0.201	0.184	0.166	0.148	0.129	0.110	0.090	0.071	0.051	0.031	0.011	-0.009	-0.030	-0.052	-0.072	-0.094	-0.116	-0.138	-0.158	-0.180	-0.200	-0.222	-0.244	-0.266	-0.286	-0.309	-0.330	-0.352	-0.372	-0.395	-0.416	-0.436	-0.459	-0.479	-0.501	-0.521	-0.542	-0.564	-0.585	-0.605	-0.626	-0.646	-0.668	-0.688	-0.708	-0.728	-0.749	-0.768	-0.789	-0.808	-0.826	-0.848	-0.866	-0.885	-0.904	-0.922	-0.940	-0.959	-0.978	-0.994	-1.011	-1.028	-1.044	-1.061	-1.076	-1.091	-1.106	-1.120	-1.134	-1.148	-1.160	-1.172	-1.182	-1.194	-1.205	-1.214	-1.224	-1.232	-1.241	-1.248	-1.254	-1.260	-1.266	-1.271	-1.278	-1.280	-1.284	-1.288	-1.290	-1.291	-1.292	-1.295	-1.295	-1.295	-1.295	-1.294	-1.292	-1.290	-1.289	-1.286	-1.284	-1.281	-1.278	-1.274	-1.270	-1.265	-1.261	-1.255	-1.251	-1.245	-1.240	-1.234	-1.228	-1.221	-1.214	-1.208	-1.200	-1.192	-1.184	-1.176	-1.168	-1.159	-1.150	-1.141	-1.130	-1.121	-1.111	-1.100	-1.089	-1.079	-1.066	-1.055	-1.042	-1.031	-1.019	-1.005	-0.992	-0.979	-0.965	-0.952	-0.939	-0.924	-0.910	-0.895	-0.880	-0.866	-0.851	-0.836	-0.822	-0.808	-0.792	-0.778	-0.764	-0.750	-0.735	-0.721	-0.708	-0.695	-0.682	-0.669	-0.656	-0.645	-0.635	-0.622	-0.612	-0.604	-0.595	-0.586	-0.580	-0.574	-0.568	-0.561	-0.558	-0.552	-0.550	-0.546	-0.545	-0.544	-0.542	-0.542	-0.544	-0.544	-0.546	-0.548	-0.551	-0.554	-0.558	-0.562	-0.568	-0.574	-0.579	-0.584	-0.591	-0.596	-0.604	-0.611	-0.618	-0.624	-0.631	-0.639	-0.645	-0.652	-0.660	-0.666	-0.672	-0.679	-0.685	-0.692	-0.698	-0.702	-0.708	-0.711	-0.718	-0.720	-0.724	-0.728	-0.730	-0.734	-0.736	-0.738	-0.739	-0.739	-0.740	-0.739	-0.739	-0.739	-0.738	-0.735	-0.734	-0.730	-0.728	-0.725	-0.721	-0.718	-0.714	-0.710	-0.705	-0.700	-0.695	-0.690	-0.685	-0.679	-0.674	-0.666	-0.661	-0.655	-0.649	-0.642	-0.636	-0.629	-0.622	-0.618	-0.610	-0.604	-0.598	-0.592	-0.586	-0.581	-0.576	-0.570	-0.566	-0.562	-0.558	-0.554	-0.550	-0.548	-0.545	-0.544	-0.541	-0.540	-0.539	-0.540	-0.541	-0.542	-0.544	-0.548	-0.550	-0.554	-0.559	-0.565	-0.570	-0.578	-0.585	-0.592	-0.602	-0.612	-0.622	-0.634	-0.648	-0.659	-0.674	-0.689	-0.704	-0.719	-0.736	-0.754	-0.771	-0.789	-0.809	-0.828	-0.848	-0.868	-0.889	-0.910	-0.930	-0.952	-0.974	-0.996	-1.018	-1.039	-1.060	-1.082	-1.104	-1.125	-1.146	-1.166	-1.188	-1.208	-1.226	-1.246	-1.265	-1.282	-1.300	-1.318	-1.332	-1.349	-1.364	-1.376	-1.389	-1.401	-1.412	-1.422	-1.432	-1.441	-1.449	-1.456	-1.464	-1.469	-1.474	-1.479	-1.481	-1.485	-1.485	-1.488	-1.489	-1.488	-1.488	-1.486	-1.485	-1.481	-1.480	-1.478	-1.474	-1.471	-1.466	-1.462	-1.459	-1.455	-1.449	-1.445	-1.440	-1.436	-1.431	-1.426	-1.422	-1.416	-1.412	-1.409	-1.404	-1.400	-1.396	-1.392	-1.388	-1.384	-1.381	-1.378	-1.374	-1.371	-1.368	-1.365	-1.362	-1.359	-1.356	-1.355	-1.352	-1.350	-1.349	-1.346	-1.345	-1.344	-1.342	-1.341	-1.341	-1.339	-1.338	-1.338	-1.336	-1.335	-1.334	-1.334	-1.332	-1.332	-1.332	-1.331	-1.332	-1.332	-1.332	-1.331	-1.332	-1.332	-1.332	-1.332	-1.334	-1.334	-1.334	-1.335	-1.335	-1.338	-1.338	-1.339	-1.340	-1.340	-1.341	-1.344	-1.345	-1.346	-1.348	-1.349	-1.350	-1.351	-1.352	-1.354	-1.355	-1.356	-1.358	-1.359	-1.360	-1.361	-1.362	-1.362	-1.364	-1.365	-1.365	-1.366	-1.366	-1.366	-1.366	-1.366	-1.366	-1.366	-1.365	-1.365	-1.364	-1.362	-1.360	-1.359	-1.356	-1.355	-1.352	-1.349	-1.346	-1.344	-1.341	-1.339	-1.335	-1.331	-1.328	-1.325	-1.321	-1.319	-1.315	-1.311	-1.309	-1.305	-1.301	-1.299	-1.296	-1.294	-1.291	-1.288	-1.286	-1.284	-1.282	-1.281	-1.280	-1.281	-1.281	-1.281	-1.281	-1.284	-1.285	-1.288	-1.291	-1.294	-1.299	-1.302	-1.308	-1.314	-1.321	-1.328	-1.335	-1.344	-1.352	-1.362	-1.372	-1.384	-1.395	-1.408	-1.419	-1.431	-1.444	-1.458	-1.471	-1.485	-1.499	-1.512	-1.528	-1.542	-1.558	-1.571	-1.586	-1.601	-1.616	-1.630	-1.644	-1.658	-1.671	-1.685	-1.698	-1.709	-1.720	-1.730	-1.740	-1.750	-1.759	-1.766	-1.772	-1.779	-1.782	-1.786	-1.790	-1.791	-1.791	-1.791	-1.789	-1.786	-1.782	-1.778	-1.771	-1.764	-1.756	-1.746	-1.738	-1.725	-1.712	-1.700	-1.685	-1.670	-1.652	-1.638	-1.619	-1.599	-1.580	-1.560	-1.540	-1.518	-1.496	-1.474	-1.451	-1.428	-1.405	-1.381	-1.358	-1.334	-1.309	-1.285	-1.261	-1.238	-1.215	-1.191	-1.169	-1.145	-1.122	-1.100	-1.079	-1.059	-1.038	-1.019	-1.000	-0.981	-0.964	-0.946	-0.930	-0.915	-0.900	-0.886	-0.872	-0.861	-0.850	-0.840	-0.830	-0.822	-0.815	-0.808	-0.801	-0.796	-0.792	-0.789	-0.786	-0.784	-0.784	-0.782	-0.784	-0.785	-0.786	-0.790	-0.792	-0.796	-0.802	-0.808	-0.812	-0.820	-0.828	-0.834	-0.842	-0.850	-0.859	-0.868	-0.878	-0.888	-0.898	-0.909	-0.919	-0.930	-0.941	-0.952	-0.964	-0.975	-0.988	-0.999	-1.009	-1.021	-1.032	-1.044	-1.055	-1.065	-1.078	-1.088	-1.098	-1.109	-1.118	-1.129	-1.138	-1.148	-1.156	-1.166	-1.176	-1.184	-1.192	-1.202	-1.211	-1.220	-1.229	-1.235	-1.244	-1.252	-1.260	-1.268	-1.276	-1.284	-1.292	-1.301	-1.309	-1.318	-1.325	-1.335	-1.344	-1.354	-1.362	-1.372	-1.384	-1.394	-1.404	-1.415	-1.428	-1.440	-1.454	-1.468	-1.480	-1.495	-1.510	-1.525	-1.540	-1.558	-1.575	-1.592	-1.611	-1.630	-1.649	-1.668	-1.689	-1.710	-1.731	-1.751	-1.774	-1.796	-1.818	-1.841	-1.864	-1.888	-1.911	-1.934	-1.958	-1.981	-2.005	-2.029	-2.051	-2.074	-2.096	-2.120	-2.141	-2.162	-2.184	-2.204	-2.222	-2.242	-2.261	-2.279	-2.296	-2.311	-2.326	-2.341	-2.354	-2.365	-2.376	-2.386	-2.395	-2.402	-2.409	-2.414	-2.418	-2.421	-2.424	-2.424	-2.421	-2.419	-2.416	-2.411	-2.405	-2.398	-2.389	-2.380	-2.369	-2.356	-2.344	-2.330	-2.315	-2.299	-2.281	-2.264	-2.245	-2.226	-2.206	-2.186	-2.165	-2.144	-2.122	-2.100	-2.078	-2.055	-2.034	-2.011	-1.989	-1.968	-1.946	-1.925	-1.904	-1.882	-1.864	-1.845	-1.826	-1.809	-1.792	-1.776	-1.761	-1.748	-1.735	-1.722	-1.712	-1.702	-1.695	-1.688	-1.682	-1.678	-1.674	-1.671	-1.670	-1.671	-1.672	-1.676	-1.679	-1.684	-1.690	-1.699	-1.706	-1.715	-1.724	-1.735	-1.746	-1.760	-1.772	-1.785	-1.800	-1.814	-1.829	-1.844	-1.859	-1.874	-1.889	-1.905	-1.920	-1.935	-1.950	-1.964	-1.978	-1.992	-2.006	-2.018	-2.030	-2.041	-2.052	-2.062	-2.072	-2.080	-2.088	-2.094	-2.099	-2.104	-2.109	-2.110	-2.112	-2.112	-2.114	-2.111	-2.110	-2.106	-2.104	-2.100	-2.094	-2.088	-2.082	-2.074	-2.066	-2.058	-2.047	-2.039	-2.029	-2.019	-2.009	-1.999	-1.988	-1.976	-1.965	-1.954	-1.944	-1.932	-1.921	-1.910	-1.900	-1.890	-1.880	-1.871	-1.861	-1.854	-1.846	-1.839	-1.831	-1.826	-1.820	-1.816	-1.811	-1.809	-1.805	-1.802	-1.801	-1.800	-1.800	-1.801	-1.802	-1.806	-1.809	-1.812	-1.816	-1.822	-1.829	-1.835	-1.842	-1.850	-1.859	-1.868	-1.879	-1.889	-1.899	-1.911	-1.922	-1.935	-1.948	-1.961	-1.974	-1.988	-2.002	-2.018	-2.033	-2.049	-2.064	-2.079	-2.095	-2.111	-2.129	-2.145	-2.161	-2.178	-2.195	-2.212	-2.229	-2.246	-2.262	-2.280	-2.296	-2.314	-2.330	-2.348	-2.364	-2.380	-2.398	-2.412	-2.429	-2.445	-2.460	-2.475	-2.491	-2.505	-2.520	-2.534	-2.548	-2.561	-2.574	-2.586	-2.598	-2.611	-2.622	-2.632	-2.644	-2.652	-2.662	-2.671	-2.681	-2.690	-2.698	-2.705	-2.711	-2.719	-2.725	-2.730	-2.735	-2.740	-2.744	-2.748	-2.751	-2.755	-2.758	-2.760	-2.761	-2.762	-2.762	-2.765	-2.764	-2.764	-2.764	-2.762	-2.761	-2.760	-2.756	-2.754	-2.751	-2.748	-2.742	-2.739	-2.734	-2.730	-2.724	-2.718	-2.712	-2.705	-2.698	-2.690	-2.681	-2.672	-2.664	-2.655	-2.644	-2.634	-2.622	-2.610	-2.598	-2.585	-2.572	-2.558	-2.544	-2.529	-2.512	-2.496	-2.480	-2.464	-2.446	-2.428	-2.410	-2.391	-2.372	-2.352	-2.332	-2.314	-2.292	-2.271	-2.250	-2.229	-2.209	-2.188	-2.166	-2.144	-2.122	-2.101	-2.080	-2.059	-2.036	-2.015	-1.995	-1.975	-1.954	-1.934	-1.915	-1.895	-1.876	-1.858	-1.840	-1.822	-1.806	-1.791	-1.775	-1.760	-1.745	-1.732	-1.719	-1.706	-1.695	-1.685	-1.675	-1.665	-1.655	-1.648	-1.640	-1.632	-1.626	-1.620	-1.615	-1.610	-1.605	-1.601	-1.598	-1.595	-1.592	-1.590	-1.589	-1.586	-1.585	-1.584	-1.582	-1.581	-1.580	-1.580	-1.578	-1.576	-1.575	-1.572	-1.571	-1.568	-1.566	-1.564	-1.559	-1.556	-1.551	-1.546	-1.542	-1.536	-1.530	-1.524	-1.515	-1.508	-1.499	-1.490	-1.480	-1.470	-1.459	-1.448	-1.435	-1.422	-1.409	-1.395	-1.380	-1.366	-1.350	-1.334	-1.318	-1.301	-1.284	-1.268	-1.249	-1.230	-1.212	-1.194	-1.176	-1.156	-1.139	-1.121	-1.102	-1.084	-1.065	-1.048	-1.030	-1.012	-0.995	-0.980	-0.962	-0.948	-0.932	-0.918	-0.904	-0.890	-0.876	-0.865	-0.854	-0.842	-0.832	-0.824	-0.816	-0.808	-0.801	-0.794	-0.789	-0.785	-0.782	-0.779	-0.778	-0.776	-0.775	-0.776	-0.779	-0.780	-0.784	-0.788	-0.791	-0.798	-0.802	-0.809	-0.815	-0.822	-0.831	-0.839	-0.849	-0.858	-0.868	-0.876	-0.888	-0.898	-0.909	-0.919	-0.930	-0.940	-0.951	-0.961	-0.972	-0.982	-0.992	-1.004	-1.012	-1.022	-1.031	-1.040	-1.049	-1.056	-1.064	-1.071	-1.079	-1.085	-1.090	-1.095	-1.101	-1.105	-1.109	-1.112	-1.115	-1.118	-1.120	-1.122	-1.122	-1.124	-1.125	-1.125	-1.126	-1.125	-1.124	-1.122	-1.121	-1.119	-1.118	-1.115	-1.112	-1.110	-1.108	-1.105	-1.101	-1.099	-1.095	-1.092	-1.089	-1.086	-1.084	-1.080	-1.078	-1.074	-1.071	-1.069	-1.068	-1.065	-1.062	-1.060	-1.058	-1.055	-1.052	-1.051	-1.050	-1.046	-1.044	-1.042	-1.040	-1.038	-1.035	-1.034	-1.031	-1.029	-1.025	-1.024	-1.020	-1.018	-1.015	-1.011	-1.009	-1.006	-1.004	-1.000	-0.996	-0.992	-0.989	-0.985	-0.980	-0.976	-0.971	-0.966	-0.961	-0.956	-0.952	-0.948	-0.942	-0.938	-0.932	-0.928	-0.922	-0.918	-0.912	-0.908	-0.902	-0.899	-0.894	-0.889	-0.885	-0.881	-0.878	-0.874	-0.871	-0.866	-0.864	-0.862	-0.859	-0.856	-0.855	-0.854	-0.852	-0.850	-0.849	-0.848	-0.846	-0.845	-0.844	-0.844	-0.842	-0.841	-0.840	-0.839	-0.836	-0.834	-0.832	-0.830	-0.826	-0.822	-0.820	-0.815	-0.810	-0.804	-0.798	-0.791	-0.782	-0.774	-0.765	-0.755	-0.744	-0.731	-0.719	-0.705	-0.690	-0.675	-0.659	-0.640	-0.624	-0.604	-0.585	-0.564	-0.542	-0.521	-0.499	-0.476	-0.452	-0.429	-0.405	-0.380	-0.356	-0.331	-0.306	-0.282	-0.258	-0.232	-0.210	-0.186	-0.162	-0.141	-0.120	-0.099	-0.079	-0.060	-0.042	-0.025	-0.010	0.005	0.020	0.031	0.042	0.051	0.060	0.068	0.071	0.076	0.079	0.080	0.080	0.079	0.075	0.071	0.066	0.060	0.051	0.044	0.032	0.021	0.009	-0.004	-0.018	-0.034	-0.049	-0.065	-0.082	-0.100	-0.118	-0.136	-0.156	-0.175	-0.195	-0.214	-0.234	-0.254	-0.274	-0.292	-0.311	-0.330	-0.349	-0.368	-0.385	-0.404	-0.421	-0.439	-0.455	-0.471	-0.488	-0.502	-0.518	-0.532	-0.546	-0.560	-0.572	-0.585	-0.598	-0.609	-0.620	-0.630	-0.641	-0.650	-0.659	-0.668	-0.678	-0.685	-0.692	-0.700	-0.706	-0.712	-0.719	-0.725	-0.731	-0.739	-0.744	-0.749	-0.754	-0.759	-0.764	-0.769	-0.772	-0.778	-0.782	-0.786	-0.790	-0.795	-0.799	-0.802	-0.806	-0.811	-0.815	-0.820	-0.824	-0.828	-0.832	-0.836	-0.841	-0.846	-0.850	-0.854	-0.860	-0.865	-0.870	-0.876	-0.881	-0.886	-0.894	-0.899	-0.905	-0.911	-0.919	-0.926	-0.934	-0.941	-0.949	-0.956	-0.965	-0.974	-0.982	-0.991	-1.001	-1.010	-1.020	-1.030	-1.040	-1.052	-1.062	-1.074	-1.086	-1.096	-1.109	-1.121	-1.134	-1.146	-1.159	-1.171	-1.184	-1.198	-1.211	-1.224	-1.239	-1.251	-1.266	-1.279	-1.292	-1.306	-1.320	-1.332	-1.348	-1.361	-1.374	-1.389	-1.401	-1.415	-1.429	-1.441	-1.454	-1.468	-1.480	-1.492	-1.505	-1.518	-1.530	-1.541	-1.552	-1.565	-1.576	-1.588	-1.598	-1.608	-1.619	-1.629	-1.639	-1.649	-1.659	-1.669	-1.678	-1.688	-1.696	-1.705	-1.712	-1.721	-1.730	-1.738	-1.744	-1.751	-1.759	-1.765	-1.771	-1.779	-1.784	-1.790	-1.796	-1.800	-1.805	-1.811	-1.815	-1.820	-1.824	-1.828	-1.831	-1.834	-1.838	-1.841	-1.844	-1.848	-1.850	-1.854	-1.855	-1.858	-1.860	-1.862	-1.865	-1.866	-1.869	-1.871	-1.872	-1.874	-1.878	-1.879	-1.881	-1.884	-1.885	-1.888	-1.889	-1.891	-1.895	-1.895	-1.899	-1.901	-1.904	-1.906	-1.910	-1.912	-1.915	-1.919	-1.921	-1.925	-1.929	-1.932	-1.936	-1.941	-1.944	-1.950	-1.954	-1.958	-1.962	-1.968	-1.971	-1.978	-1.982	-1.988	-1.994	-1.999	-2.005	-2.011	-2.018	-2.024	-2.030	-2.038	-2.044	-2.051	-2.058	-2.065	-2.072	-2.080	-2.088	-2.095	-2.102	-2.111	-2.119	-2.126	-2.135	-2.142	-2.151	-2.159	-2.166	-2.175	-2.182	-2.189	-2.196	-2.204	-2.212	-2.219	-2.225	-2.231	-2.238	-2.242	-2.248	-2.252	-2.256	-2.260	-2.262	-2.265	-2.266	-2.266	-2.266	-2.265	-2.262	-2.260	-2.256	-2.252	-2.246	-2.240	-2.231	-2.222	-2.212	-2.201	-2.190	-2.176	-2.162	-2.148	-2.131	-2.114	-2.095	-2.075	-2.054	-2.033	-2.009	-1.985	-1.960	-1.934	-1.908	-1.880	-1.851	-1.821	-1.791	-1.761	-1.730	-1.699	-1.665	-1.634	-1.600	-1.566	-1.531	-1.498	-1.462	-1.428	-1.394	-1.359	-1.322	-1.288	-1.252	-1.219	-1.184	-1.149	-1.115	-1.081	-1.048	-1.015	-0.981	-0.949	-0.918	-0.886	-0.855	-0.826	-0.798	-0.769	-0.740	-0.712	-0.688	-0.662	-0.636	-0.612	-0.591	-0.569	-0.549	-0.529	-0.510	-0.492	-0.478	-0.461	-0.446	-0.434	-0.421	-0.412	-0.402	-0.395	-0.388	-0.382	-0.378	-0.374	-0.371	-0.371	-0.371	-0.374	-0.376	-0.381	-0.386	-0.392	-0.400	-0.408	-0.416	-0.426	-0.438	-0.449	-0.462	-0.475	-0.489	-0.502	-0.518	-0.534	-0.549	-0.565	-0.581	-0.598	-0.615	-0.631	-0.649	-0.664	-0.680	-0.698	-0.712	-0.729	-0.745	-0.759	-0.774	-0.788	-0.802	-0.815	-0.828	-0.840	-0.851	-0.861	-0.871	-0.881	-0.890	-0.898	-0.905	-0.912	-0.919	-0.926	-0.931	-0.936	-0.942	-0.948	-0.951	-0.955	-0.959	-0.964	-0.968	-0.971	-0.975	-0.980	-0.984	-0.989	-0.994	-0.998	-1.004	-1.009	-1.015	-1.022	-1.030	-1.038	-1.046	-1.055	-1.065	-1.075	-1.086	-1.098	-1.110	-1.124	-1.135	-1.151	-1.165	-1.180	-1.196	-1.212	-1.229	-1.244	-1.261	-1.279	-1.296	-1.314	-1.332	-1.350	-1.366	-1.385	-1.402	-1.419	-1.435	-1.452	-1.468	-1.482	-1.498	-1.511	-1.525	-1.538	-1.549	-1.561	-1.572	-1.581	-1.590	-1.598	-1.605	-1.611	-1.615	-1.620	-1.622	-1.625	-1.626	-1.626	-1.626	-1.624	-1.621	-1.616	-1.611	-1.606	-1.600	-1.592	-1.584	-1.575	-1.566	-1.555	-1.544	-1.531	-1.519	-1.505	-1.491	-1.476	-1.461	-1.446	-1.430	-1.412	-1.395	-1.378	-1.358	-1.340	-1.320	-1.301	-1.280	-1.261	-1.240	-1.220	-1.199	-1.176	-1.155	-1.134	-1.110	-1.089	-1.065	-1.042	-1.020	-0.996	-0.974	-0.951	-0.928	-0.905	-0.882	-0.860	-0.838	-0.815	-0.792	-0.771	-0.750	-0.728	-0.706	-0.686	-0.665	-0.646	-0.628	-0.609	-0.590	-0.574	-0.558	-0.542	-0.526	-0.512	-0.500	-0.489	-0.478	-0.468	-0.458	-0.450	-0.442	-0.435	-0.430	-0.426	-0.422	-0.420	-0.419	-0.419	-0.420	-0.421	-0.424	-0.428	-0.431	-0.436	-0.442	-0.449	-0.456	-0.465	-0.472	-0.481	-0.491	-0.500	-0.510	-0.520	-0.530	-0.541	-0.551	-0.561	-0.571	-0.582	-0.591	-0.601	-0.610	-0.620	-0.628	-0.634	-0.642	-0.648	-0.655	-0.660	-0.664	-0.668	-0.670	-0.672	-0.672	-0.671	-0.670	-0.669	-0.665	-0.662	-0.658	-0.651	-0.645	-0.638	-0.630	-0.621	-0.611	-0.600	-0.589	-0.578	-0.565	-0.551	-0.539	-0.525	-0.510	-0.496	-0.481	-0.466	-0.451	-0.434	-0.419	-0.404	-0.390	-0.375	-0.361	-0.346	-0.334	-0.321	-0.309	-0.298	-0.286	-0.276	-0.268	-0.259	-0.252	-0.246	-0.241	-0.238	-0.235	-0.232	-0.234	-0.235	-0.236	-0.240	-0.245	-0.252	-0.259	-0.269	-0.278	-0.290	-0.302	-0.316	-0.331	-0.348	-0.365	-0.384	-0.405	-0.425	-0.448	-0.470	-0.495	-0.520	-0.546	-0.572	-0.600	-0.629	-0.658	-0.688	-0.718	-0.748	-0.778	-0.809	-0.839	-0.870	-0.901	-0.932	-0.964	-0.995	-1.025	-1.055	-1.084	-1.114	-1.142	-1.170	-1.199	-1.225	-1.250	-1.275	-1.300	-1.322	-1.345	-1.368	-1.388	-1.406	-1.425	-1.442	-1.459	-1.475	-1.489	-1.501	-1.512	-1.524	-1.534	-1.541	-1.550	-1.556	-1.562	-1.566	-1.570	-1.572	-1.575	-1.576	-1.576	-1.578	-1.576	-1.575	-1.572	-1.569	-1.566	-1.564	-1.559	-1.555	-1.550	-1.545	-1.541	-1.536	-1.530	-1.525	-1.520	-1.514	-1.509	-1.504	-1.499	-1.494	-1.489	-1.485	-1.481	-1.478	-1.474	-1.471	-1.469	-1.466	-1.465	-1.462	-1.461	-1.461	-1.461	-1.460	-1.461	-1.462	-1.462	-1.464	-1.466	-1.469	-1.471	-1.474	-1.478	-1.480	-1.484	-1.488	-1.491	-1.496	-1.500	-1.505	-1.510	-1.514	-1.520	-1.524	-1.529	-1.534	-1.539	-1.542	-1.546	-1.550	-1.554	-1.559	-1.561	-1.565	-1.569	-1.570	-1.574	-1.575	-1.578	-1.580	-1.581	-1.581	-1.581	-1.582	-1.581	-1.582	-1.581	-1.580	-1.579	-1.578	-1.575	-1.574	-1.570	-1.569	-1.565	-1.561	-1.558	-1.554	-1.550	-1.545	-1.541	-1.536	-1.530	-1.525	-1.520	-1.512	-1.508	-1.501	-1.496	-1.489	-1.482	-1.476	-1.470	-1.464	-1.456	-1.450	-1.444	-1.438	-1.431	-1.425	-1.418	-1.411	-1.406	-1.399	-1.392	-1.388	-1.381	-1.375	-1.370	-1.364	-1.358	-1.352	-1.346	-1.341	-1.336	-1.330	-1.326	-1.321	-1.316	-1.311	-1.308	-1.304	-1.299	-1.296	-1.291	-1.288	-1.285	-1.282	-1.278	-1.275	-1.272	-1.270	-1.268	-1.265	-1.262	-1.260	-1.259	-1.255	-1.254	-1.251	-1.250	-1.248	-1.245	-1.244	-1.241	-1.239	-1.236	-1.235	-1.232	-1.229	-1.226	-1.224	-1.220	-1.218	-1.212	-1.208	-1.202	-1.198	-1.191	-1.186	-1.180	-1.172	-1.165	-1.156	-1.148	-1.139	-1.128	-1.118	-1.106	-1.095	-1.082	-1.069	-1.055	-1.040	-1.024	-1.009	-0.992	-0.975	-0.958	-0.939	-0.920	-0.900	-0.880	-0.860	-0.839	-0.818	-0.796	-0.775	-0.752	-0.730	-0.709	-0.686	-0.662	-0.640	-0.619	-0.596	-0.574	-0.554	-0.532	-0.511	-0.491	-0.472	-0.454	-0.435	-0.418	-0.400	-0.385	-0.370	-0.356	-0.342	-0.330	-0.319	-0.309	-0.301	-0.292	-0.286	-0.280	-0.275	-0.271	-0.270	-0.269	-0.268	-0.269	-0.270	-0.274	-0.278	-0.282	-0.289	-0.294	-0.301	-0.309	-0.318	-0.328	-0.338	-0.348	-0.358	-0.370	-0.381	-0.392	-0.405	-0.416	-0.429	-0.441	-0.452	-0.465	-0.478	-0.489	-0.501	-0.512	-0.524	-0.534	-0.545	-0.555	-0.565	-0.575	-0.585	-0.592	-0.601	-0.609	-0.616	-0.624	-0.630	-0.636	-0.642	-0.648	-0.654	-0.659	-0.664	-0.668	-0.671	-0.674	-0.678	-0.681	-0.684	-0.686	-0.690	-0.691	-0.694	-0.695	-0.699	-0.700	-0.702	-0.704	-0.706	-0.708	-0.710	-0.712	-0.714	-0.715	-0.718	-0.720	-0.722	-0.725	-0.728	-0.730	-0.732	-0.735	-0.738	-0.739	-0.741	-0.744	-0.746	-0.749	-0.750	-0.751	-0.752	-0.755	-0.756	-0.758	-0.758	-0.759	-0.760	-0.760	-0.760	-0.759	-0.759	-0.759	-0.758	-0.756	-0.755	-0.754	-0.751	-0.750	-0.748	-0.746	-0.744	-0.740	-0.739	-0.736	-0.732	-0.730	-0.728	-0.724	-0.721	-0.718	-0.716	-0.714	-0.710	-0.708	-0.706	-0.705	-0.704	-0.702	-0.701	-0.700	-0.701	-0.701	-0.701	-0.702	-0.705	-0.708	-0.711	-0.714	-0.718	-0.722	-0.726	-0.732	-0.738	-0.744	-0.751	-0.759	-0.768	-0.775	-0.784	-0.794	-0.802	-0.814	-0.824	-0.834	-0.845	-0.856	-0.868	-0.880	-0.891	-0.904	-0.915	-0.928	-0.939	-0.951	-0.962	-0.974	-0.985	-0.998	-1.008	-1.018	-1.028	-1.038	-1.046	-1.055	-1.062	-1.070	-1.078	-1.082	-1.088	-1.092	-1.096	-1.100	-1.102	-1.102	-1.104	-1.104	-1.104	-1.102	-1.099	-1.095	-1.092	-1.086	-1.081	-1.074	-1.068	-1.060	-1.052	-1.042	-1.034	-1.025	-1.015	-1.004	-0.994	-0.982	-0.971	-0.961	-0.950	-0.940	-0.929	-0.918	-0.908	-0.899	-0.889	-0.879	-0.869	-0.861	-0.854	-0.845	-0.839	-0.831	-0.826	-0.821	-0.818	-0.814	-0.811	-0.808	-0.806	-0.806	-0.806	-0.806	-0.809	-0.810	-0.812	-0.815	-0.820	-0.824	-0.829	-0.834	-0.839	-0.845	-0.850	-0.856	-0.861	-0.868	-0.874	-0.879	-0.885	-0.890	-0.895	-0.899	-0.904	-0.906	-0.910	-0.911	-0.912	-0.914	-0.912	-0.911	-0.909	-0.906	-0.901	-0.896	-0.890	-0.882	-0.875	-0.866	-0.855	-0.842	-0.830	-0.818	-0.801	-0.788	-0.770	-0.752	-0.734	-0.715	-0.696	-0.676	-0.655	-0.634	-0.612	-0.590	-0.566	-0.544	-0.520	-0.498	-0.474	-0.451	-0.428	-0.405	-0.384	-0.361	-0.340	-0.319	-0.299	-0.279	-0.261	-0.244	-0.226	-0.209	-0.194	-0.180	-0.168	-0.154	-0.142	-0.134	-0.125	-0.116	-0.110	-0.104	-0.099	-0.096	-0.094	-0.091	-0.091	-0.092	-0.094	-0.096	-0.101	-0.105	-0.111	-0.116	-0.124	-0.131	-0.140	-0.149	-0.158	-0.168	-0.179	-0.189	-0.199	-0.210	-0.222	-0.234	-0.245	-0.258	-0.269	-0.279	-0.290	-0.301	-0.311	-0.321	-0.330	-0.340	-0.349	-0.358	-0.365	-0.372	-0.379	-0.384	-0.389	-0.394	-0.396	-0.400	-0.401	-0.401	-0.402	-0.402	-0.400	-0.399	-0.395	-0.391	-0.386	-0.381	-0.375	-0.368	-0.360	-0.350	-0.341	-0.331	-0.320	-0.310	-0.298	-0.284	-0.271	-0.259	-0.244	-0.230	-0.216	-0.200	-0.186	-0.170	-0.155	-0.140	-0.124	-0.108	-0.092	-0.078	-0.062	-0.046	-0.032	-0.016	-0.002	0.011	0.025	0.038	0.050	0.062	0.074	0.084	0.094	0.104	0.112	0.121	0.129	0.135	0.142	0.148	0.151	0.156	0.160	0.164	0.165	0.166	0.168	0.168	0.169	0.168	0.168	0.166	0.165	0.164	0.161	0.158	0.155	0.152	0.150	0.146	0.144	0.139	0.136	0.134	0.130	0.126	0.125	0.121	0.119	0.116	0.115	0.112	0.111	0.109	0.108	0.108	0.108	0.106	0.106	0.106	0.108	0.109	0.110	0.111	0.112	0.114	0.116	0.118	0.120	0.122	0.125	0.128	0.130	0.132	0.136	0.139	0.141	0.145	0.148	0.151	0.152	0.156	0.159	0.161	0.164	0.166	0.169	0.172	0.174	0.176	0.179	0.181	0.182	0.186	0.189	0.191	0.194	0.196	0.199	0.202	0.206	0.210	0.214	0.219	0.222	0.228	0.234	0.239	0.245	0.251	0.259	0.268	0.275	0.282	0.292	0.302	0.311	0.321	0.332	0.344	0.355	0.365	0.378	0.390	0.402	0.415	0.428	0.441	0.454	0.468	0.479	0.492	0.506	0.518	0.531	0.542	0.554	0.565	0.576	0.586	0.598	0.606	0.615	0.622	0.631	0.638	0.644	0.650	0.654	0.658	0.660	0.662	0.664	0.664	0.664	0.662	0.660	0.659	0.655	0.650	0.645	0.639	0.632	0.625	0.618	0.610	0.600	0.591	0.580	0.569	0.559	0.548	0.536	0.522	0.511	0.499	0.485	0.472	0.459	0.445	0.431	0.418	0.404	0.390	0.376	0.362	0.349	0.334	0.321	0.308	0.294	0.280	0.266	0.252	0.239	0.226	0.214	0.200	0.188	0.174	0.161	0.150	0.136	0.124	0.111	0.100	0.088	0.075	0.064	0.051	0.040	0.029	0.018	0.005	-0.006	-0.016	-0.028	-0.039	-0.049	-0.060	-0.070	-0.080	-0.091	-0.100	-0.111	-0.120	-0.130	-0.139	-0.146	-0.155	-0.164	-0.172	-0.181	-0.189	-0.196	-0.202	-0.210	-0.216	-0.224	-0.229	-0.235	-0.241	-0.246	-0.252	-0.258	-0.262	-0.268	-0.271	-0.276	-0.281	-0.285	-0.290	-0.295	-0.299	-0.305	-0.309	-0.315	-0.320	-0.325	-0.331	-0.336	-0.341	-0.349	-0.354	-0.361	-0.368	-0.374	-0.381	-0.388	-0.396	-0.402	-0.410	-0.419	-0.426	-0.435	-0.444	-0.451	-0.459	-0.468	-0.475	-0.482	-0.490	-0.498	-0.504	-0.509	-0.515	-0.520	-0.524	-0.528	-0.530	-0.531	-0.532	-0.532	-0.531	-0.529	-0.525	-0.520	-0.514	-0.505	-0.496	-0.485	-0.472	-0.458	-0.444	-0.426	-0.406	-0.385	-0.364	-0.340	-0.312	-0.286	-0.256	-0.225	-0.192	-0.159	-0.122	-0.085	-0.046	-0.005	0.036	0.079	0.122	0.169	0.214	0.261	0.310	0.358	0.408	0.458	0.507	0.558	0.608	0.658	0.709	0.759	0.809	0.858	0.905	0.954	1.001	1.046	1.091	1.136	1.179	1.220	1.259	1.298	1.335	1.369	1.402	1.434	1.464	1.491	1.518	1.541	1.562	1.581	1.599	1.615	1.629	1.639	1.649	1.656	1.660	1.664	1.665	1.664	1.661	1.656	1.650	1.641	1.631	1.620	1.606	1.591	1.575	1.559	1.540	1.521	1.500	1.478	1.455	1.432	1.409	1.384	1.359	1.332	1.306	1.280	1.252	1.226	1.198	1.171	1.145	1.118	1.091	1.065	1.039	1.012	0.988	0.962	0.938	0.914	0.889	0.866	0.844	0.822	0.801	0.780	0.761	0.742	0.724	0.706	0.690	0.672	0.658	0.642	0.629	0.616	0.604	0.592	0.581	0.572	0.562	0.555	0.546	0.539	0.532	0.528	0.524	0.519	0.515	0.512	0.510	0.510	0.507	0.507	0.507	0.509	0.510	0.512	0.515	0.516	0.521	0.524	0.528	0.531	0.535	0.540	0.544	0.550	0.555	0.560	0.564	0.570	0.575	0.579	0.584	0.589	0.592	0.596	0.599	0.602	0.605	0.608	0.609	0.610	0.610	0.610	0.608	0.606	0.605	0.601	0.598	0.592	0.588	0.580	0.574	0.566	0.558	0.549	0.538	0.526	0.515	0.502	0.489	0.475	0.460	0.445	0.430	0.412	0.396	0.379	0.361	0.344	0.326	0.308	0.291	0.272	0.255	0.236	0.219	0.202	0.185	0.168	0.151	0.135	0.119	0.105	0.090	0.076	0.064	0.051	0.040	0.029	0.020	0.011	0.001	-0.005	-0.012	-0.019	-0.025	-0.030	-0.035	-0.039	-0.041	-0.044	-0.046	-0.048	-0.049	-0.050	-0.051	-0.051	-0.052	-0.052	-0.054	-0.055	-0.056	-0.059	-0.060	-0.062	-0.065	-0.069	-0.072	-0.078	-0.084	-0.090	-0.098	-0.106	-0.116	-0.125	-0.138	-0.151	-0.164	-0.179	-0.194	-0.210	-0.229	-0.246	-0.266	-0.286	-0.308	-0.330	-0.354	-0.378	-0.402	-0.428	-0.454	-0.480	-0.507	-0.534	-0.562	-0.590	-0.616	-0.645	-0.672	-0.701	-0.728	-0.755	-0.781	-0.808	-0.834	-0.858	-0.882	-0.906	-0.929	-0.950	-0.971	-0.991	-1.010	-1.028	-1.045	-1.060	-1.074	-1.088	-1.100	-1.111	-1.120	-1.129	-1.136	-1.142	-1.148	-1.151	-1.155	-1.156	-1.158	-1.158	-1.156	-1.154	-1.152	-1.149	-1.144	-1.138	-1.132	-1.125	-1.119	-1.111	-1.104	-1.095	-1.086	-1.078	-1.069	-1.059	-1.051	-1.041	-1.031	-1.021	-1.011	-1.004	-0.994	-0.984	-0.975	-0.966	-0.958	-0.950	-0.941	-0.934	-0.926	-0.920	-0.914	-0.906	-0.900	-0.895	-0.891	-0.885	-0.881	-0.878	-0.874	-0.871	-0.869	-0.866	-0.864	-0.862	-0.861	-0.861	-0.860	-0.859	-0.860	-0.860	-0.861	-0.861	-0.862	-0.864	-0.866	-0.869	-0.870	-0.872	-0.875	-0.876	-0.880	-0.882	-0.885	-0.889	-0.890	-0.894	-0.896	-0.899	-0.901	-0.904	-0.905	-0.909	-0.910	-0.911	-0.912	-0.912	-0.914	-0.915	-0.914	-0.915	-0.914	-0.912	-0.910	-0.909	-0.906	-0.904	-0.900	-0.896	-0.892	-0.889	-0.884	-0.879	-0.872	-0.869	-0.862	-0.856	-0.850	-0.844	-0.838	-0.830	-0.824	-0.818	-0.810	-0.802	-0.796	-0.791	-0.785	-0.779	-0.772	-0.768	-0.764	-0.759	-0.756	-0.754	-0.751	-0.750	-0.749	-0.749	-0.750	-0.751	-0.754	-0.759	-0.762	-0.769	-0.776	-0.784	-0.794	-0.802	-0.814	-0.826	-0.840	-0.854	-0.870	-0.886	-0.904	-0.922	-0.942	-0.962	-0.984	-1.005	-1.029	-1.052	-1.076	-1.101	-1.128	-1.152	-1.179	-1.205	-1.232	-1.260	-1.288	-1.315	-1.342	-1.370	-1.398	-1.424	-1.451	-1.478	-1.504	-1.529	-1.554	-1.578	-1.600	-1.622	-1.645	-1.665	-1.685	-1.704	-1.722	-1.740	-1.755	-1.769	-1.782	-1.796	-1.808	-1.818	-1.828	-1.835	-1.841	-1.846	-1.851	-1.855	-1.856	-1.859	-1.858	-1.856	-1.855	-1.850	-1.845	-1.841	-1.835	-1.826	-1.820	-1.810	-1.800	-1.790	-1.779	-1.766	-1.754	-1.741	-1.729	-1.712	-1.699	-1.684	-1.668	-1.651	-1.636	-1.620	-1.604	-1.586	-1.570	-1.552	-1.536	-1.520	-1.502	-1.486	-1.470	-1.454	-1.438	-1.421	-1.406	-1.390	-1.375	-1.361	-1.346	-1.334	-1.319	-1.306	-1.295	-1.282	-1.270	-1.259	-1.250	-1.240	-1.230	-1.221	-1.214	-1.205	-1.199	-1.192	-1.186	-1.182	-1.178	-1.174	-1.171	-1.169	-1.166	-1.166	-1.166	-1.165	-1.166	-1.169	-1.170	-1.174	-1.176	-1.180	-1.185	-1.190	-1.196	-1.202	-1.208	-1.215	-1.224	-1.230	-1.239	-1.248	-1.256	-1.264	100.000	5.000	2.000	1.000	6.000	0.000	0.000	0.000	0.000	0.000	0.000	0.000	0.000	0.000	0.000	0.000	0.000	0.000	2.162	2.172	2.181	2.192	2.202	2.214	2.222	2.234	2.244	2.255	2.265	2.275	2.286	2.295	2.305	2.315	2.322	2.332	2.340	2.349	2.355	2.361	2.368	2.372	2.378	2.382	2.386	2.389	2.391	2.392	2.395	2.395	2.396	2.396	2.396	2.395	2.395	2.392	2.391	2.390	2.388	2.385	2.384	2.382	2.379	2.376	2.375	2.372	2.371	2.369	2.368	2.366	2.366	2.364	2.362	2.362	2.362	2.364	2.364	2.362	2.365	2.365	2.365	2.368	2.368	2.370	2.371	2.372	2.374	2.375	2.376	2.379	2.380	2.381	2.381	2.382	2.381	2.381	2.381	2.380	2.379	2.378	2.375	2.372	2.370	2.368	2.362	2.359	2.355	2.349	2.342	2.336	2.331	2.322	2.316	2.308	2.300	2.291	2.282	2.272	2.264	2.255	2.244	2.234	2.224	2.212	2.202	2.191	2.181	2.171	2.160	2.150	2.139	2.129	2.119	2.110	2.099	2.090	2.080	2.071	2.062	2.055	2.046	2.038	2.030	2.022	2.015	2.007	2.000	1.994	1.988	1.981	1.975	1.969	1.964	1.959	1.952	1.948	1.942	1.936	1.932	1.926	1.922	1.916	1.911	1.908	1.901	1.896	1.891	1.886	1.881	1.876	1.871	1.866	1.860	1.855	1.850	1.844	1.838	1.832	1.828	1.821	1.815	1.809	1.802	1.796	1.790	1.784	1.778	1.770	1.764	1.756	1.750	1.741	1.735	1.726	1.719	1.711	1.701	1.692	1.682	1.674	1.664	1.652	1.641	1.630	1.619	1.605	1.591	1.576	1.562	1.546	1.530	1.512	1.494	1.475	1.455	1.435	1.414	1.392	1.370	1.348	1.324	1.299	1.274	1.248	1.221	1.195	1.169	1.142	1.116	1.089	1.062	1.035	1.010	0.984	0.959	0.935	0.911	0.889	0.868	0.846	0.828	0.810	0.794	0.779	0.766	0.756	0.748	0.740	0.736	0.736	0.736	0.740	0.746	0.754	0.766	0.781	0.798	0.819	0.842	0.869	0.898	0.930	0.965	1.002	1.044	1.086	1.134	1.182	1.235	1.289	1.344	1.404	1.465	1.526	1.591	1.658	1.725	1.794	1.864	1.935	2.007	2.079	2.152	2.226	2.300	2.372	2.445	2.519	2.589	2.661	2.730	2.799	2.865	2.930	2.994	3.056	3.115	3.174	3.230	3.282	3.334	3.381	3.428	3.470	3.510	3.548	3.581	3.612	3.641	3.668	3.690	3.710	3.728	3.742	3.752	3.761	3.766	3.770	3.770	3.768	3.762	3.756	3.746	3.735	3.720	3.705	3.688	3.668	3.646	3.624	3.600	3.574	3.546	3.520	3.491	3.461	3.432	3.401	3.370	3.338	3.308	3.274	3.241	3.209	3.175	3.144	3.111	3.080	3.049	3.016	2.985	2.955	2.926	2.895	2.866	2.838	2.811	2.782	2.758	2.731	2.706	2.681	2.658	2.632	2.611	2.589	2.568	2.546	2.526	2.508	2.488	2.470	2.454	2.435	2.419	2.404	2.389	2.374	2.359	2.346	2.334	2.321	2.309	2.299	2.289	2.279	2.270	2.261	2.254	2.246	2.241	2.234	2.229	2.225	2.221	2.219	2.215	2.212	2.212	2.211	2.211	2.211	2.211	2.212	2.216	2.218	2.221	2.224	2.228	2.232	2.235	2.240	2.246	2.250	2.255	2.261	2.266	2.271	2.275	2.280	2.284	2.288	2.290	2.292	2.295	2.296	2.296	2.296	2.295	2.294	2.290	2.285	2.281	2.274	2.268	2.258	2.248	2.236	2.224	2.209	2.192	2.176	2.159	2.138	2.118	2.095	2.071	2.046	2.021	1.995	1.966	1.938	1.908	1.878	1.846	1.814	1.781	1.749	1.714	1.680	1.648	1.612	1.578	1.545	1.511	1.478	1.444	1.411	1.380	1.348	1.318	1.286	1.258	1.228	1.199	1.172	1.145	1.120	1.096	1.072	1.050	1.029	1.008	0.988	0.969	0.949	0.932	0.915	0.899	0.882	0.868	0.852	0.838	0.824	0.810	0.796	0.782	0.769	0.755	0.741	0.726	0.711	0.696	0.680	0.665	0.648	0.630	0.612	0.592	0.574	0.554	0.534	0.512	0.490	0.468	0.444	0.419	0.395	0.369	0.344	0.316	0.289	0.262	0.235	0.206	0.179	0.151	0.122	0.095	0.068	0.041	0.015	-0.011	-0.036	-0.060	-0.082	-0.105	-0.126	-0.145	-0.164	-0.182	-0.198	-0.212	-0.224	-0.235	-0.244	-0.251	-0.258	-0.261	-0.265	-0.265	-0.264	-0.260	-0.255	-0.250	-0.241	-0.230	-0.219	-0.205	-0.190	-0.174	-0.156	-0.136	-0.116	-0.095	-0.071	-0.048	-0.022	0.004	0.031	0.056	0.086	0.114	0.141	0.171	0.200	0.230	0.259	0.288	0.316	0.345	0.372	0.400	0.428	0.454	0.480	0.504	0.529	0.552	0.575	0.596	0.618	0.638	0.656	0.672	0.690	0.706	0.720	0.735	0.746	0.760	0.770	0.779	0.789	0.796	0.802	0.809	0.814	0.818	0.821	0.825	0.829	0.830	0.831	0.831	0.831	0.831	0.830	0.829	0.826	0.825	0.822	0.821	0.819	0.815	0.812	0.810	0.806	0.804	0.801	0.799	0.796	0.792	0.790	0.788	0.785	0.784	0.781	0.780	0.779	0.778	0.776	0.775	0.775	0.775	0.775	0.775	0.775	0.775	0.775	0.774	0.775	0.774	0.774	0.774	0.774	0.772	0.771	0.770	0.768	0.765	0.761	0.759	0.754	0.749	0.744	0.738	0.730	0.721	0.711	0.701	0.690	0.676	0.662	0.646	0.629	0.611	0.590	0.570	0.546	0.521	0.495	0.466	0.436	0.405	0.371	0.338	0.301	0.262	0.224	0.182	0.139	0.094	0.049	0.001	-0.046	-0.095	-0.146	-0.199	-0.252	-0.306	-0.360	-0.416	-0.471	-0.528	-0.584	-0.640	-0.698	-0.755	-0.810	-0.868	-0.924	-0.979	-1.034	-1.088	-1.141	-1.194	-1.242	-1.292	-1.341	-1.388	-1.431	-1.474	-1.515	-1.552	-1.589	-1.624	-1.655	-1.685	-1.712	-1.738	-1.760	-1.780	-1.798	-1.811	-1.824	-1.834	-1.841	-1.845	-1.848	-1.848	-1.844	-1.839	-1.830	-1.821	-1.809	-1.794	-1.778	-1.759	-1.738	-1.716	-1.691	-1.665	-1.639	-1.609	-1.579	-1.548	-1.515	-1.481	-1.446	-1.411	-1.376	-1.339	-1.302	-1.265	-1.229	-1.191	-1.154	-1.116	-1.080	-1.044	-1.008	-0.972	-0.938	-0.905	-0.872	-0.841	-0.811	-0.781	-0.754	-0.726	-0.701	-0.678	-0.656	-0.634	-0.615	-0.598	-0.581	-0.568	-0.556	-0.544	-0.535	-0.529	-0.522	-0.519	-0.515	-0.515	-0.515	-0.519	-0.522	-0.528	-0.534	-0.542	-0.552	-0.564	-0.576	-0.590	-0.605	-0.621	-0.639	-0.656	-0.675	-0.696	-0.716	-0.738	-0.760	-0.782	-0.805	-0.829	-0.851	-0.875	-0.899	-0.922	-0.946	-0.970	-0.994	-1.016	-1.039	-1.061	-1.081	-1.104	-1.122	-1.141	-1.161	-1.178	-1.195	-1.210	-1.225	-1.238	-1.250	-1.259	-1.269	-1.276	-1.282	-1.288	-1.290	-1.292	-1.292	-1.291	-1.289	-1.284	-1.276	-1.268	-1.258	-1.246	-1.232	-1.219	-1.201	-1.184	-1.165	-1.144	-1.122	-1.100	-1.075	-1.049	-1.024	-0.995	-0.966	-0.938	-0.906	-0.876	-0.846	-0.812	-0.780	-0.748	-0.714	-0.680	-0.648	-0.614	-0.580	-0.548	-0.512	-0.480	-0.446	-0.414	-0.382	-0.351	-0.320	-0.290	-0.260	-0.231	-0.202	-0.175	-0.149	-0.121	-0.098	-0.072	-0.049	-0.026	-0.004	0.016	0.036	0.056	0.074	0.091	0.108	0.122	0.138	0.151	0.166	0.178	0.189	0.200	0.211	0.220	0.229	0.236	0.244	0.250	0.256	0.261	0.266	0.271	0.274	0.278	0.280	0.281	0.282	0.282	0.282	0.282	0.282	0.280	0.278	0.275	0.270	0.265	0.260	0.255	0.248	0.240	0.231	0.222	0.212	0.201	0.191	0.178	0.165	0.151	0.138	0.122	0.108	0.091	0.072	0.055	0.036	0.018	-0.002	-0.024	-0.044	-0.065	-0.088	-0.109	-0.132	-0.155	-0.179	-0.204	-0.228	-0.251	-0.278	-0.302	-0.329	-0.354	-0.380	-0.405	-0.430	-0.456	-0.481	-0.506	-0.531	-0.556	-0.580	-0.604	-0.629	-0.651	-0.675	-0.698	-0.720	-0.741	-0.764	-0.785	-0.805	-0.826	-0.848	-0.868	-0.888	-0.906	-0.925	-0.944	-0.961	-0.980	-0.998	-1.014	-1.031	-1.048	-1.062	-1.079	-1.094	-1.106	-1.121	-1.134	-1.148	-1.160	-1.171	-1.182	-1.194	-1.205	-1.214	-1.224	-1.232	-1.240	-1.246	-1.252	-1.258	-1.264	-1.268	-1.269	-1.271	-1.272	-1.272	-1.271	-1.269	-1.265	-1.260	-1.255	-1.249	-1.241	-1.232	-1.222	-1.211	-1.199	-1.185	-1.170	-1.155	-1.139	-1.120	-1.101	-1.082	-1.061	-1.040	-1.018	-0.994	-0.970	-0.945	-0.921	-0.895	-0.869	-0.842	-0.815	-0.788	-0.759	-0.732	-0.704	-0.676	-0.649	-0.621	-0.592	-0.566	-0.540	-0.514	-0.488	-0.462	-0.439	-0.415	-0.392	-0.370	-0.349	-0.330	-0.310	-0.291	-0.275	-0.258	-0.242	-0.229	-0.215	-0.204	-0.191	-0.181	-0.171	-0.164	-0.156	-0.149	-0.144	-0.138	-0.132	-0.128	-0.125	-0.122	-0.121	-0.119	-0.119	-0.118	-0.119	-0.119	-0.119	-0.121	-0.121	-0.124	-0.124	-0.126	-0.128	-0.129	-0.130	-0.131	-0.131	-0.132	-0.132	-0.134	-0.134	-0.134	-0.134	-0.134	-0.134	-0.134	-0.132	-0.131	-0.130	-0.130	-0.128	-0.126	-0.125	-0.124	-0.121	-0.120	-0.119	-0.116	-0.114	-0.112	-0.110	-0.108	-0.106	-0.104	-0.102	-0.101	-0.100	-0.098	-0.096	-0.095	-0.094	-0.092	-0.092	-0.092	-0.091	-0.091	-0.090	-0.090	-0.090	-0.090	-0.091	-0.090	-0.091	-0.091	-0.090	-0.091	-0.090	-0.090	-0.089	-0.089	-0.088	-0.088	-0.086	-0.084	-0.082	-0.081	-0.079	-0.075	-0.074	-0.069	-0.066	-0.061	-0.058	-0.054	-0.049	-0.042	-0.038	-0.031	-0.025	-0.019	-0.014	-0.008	-0.001	0.005	0.012	0.019	0.025	0.031	0.039	0.044	0.050	0.055	0.059	0.064	0.068	0.070	0.072	0.072	0.074	0.074	0.072	0.071	0.068	0.062	0.056	0.050	0.042	0.032	0.022	0.010	-0.002	-0.018	-0.035	-0.051	-0.071	-0.091	-0.112	-0.136	-0.161	-0.188	-0.214	-0.242	-0.274	-0.305	-0.336	-0.372	-0.406	-0.442	-0.479	-0.518	-0.556	-0.595	-0.636	-0.676	-0.719	-0.760	-0.802	-0.844	-0.886	-0.930	-0.972	-1.014	-1.056	-1.100	-1.141	-1.182	-1.224	-1.264	-1.305	-1.342	-1.382	-1.419	-1.456	-1.491	-1.528	-1.560	-1.592	-1.625	-1.655	-1.685	-1.711	-1.739	-1.764	-1.788	-1.810	-1.831	-1.851	-1.870	-1.886	-1.902	-1.916	-1.929	-1.941	-1.951	-1.960	-1.969	-1.975	-1.981	-1.985	-1.989	-1.992	-1.994	-1.994	-1.994	-1.992	-1.991	-1.988	-1.984	-1.980	-1.975	-1.970	-1.964	-1.959	-1.952	-1.946	-1.939	-1.932	-1.925	-1.919	-1.912	-1.906	-1.899	-1.891	-1.885	-1.879	-1.871	-1.864	-1.858	-1.850	-1.844	-1.836	-1.830	-1.822	-1.815	-1.809	-1.801	-1.795	-1.788	-1.780	-1.772	-1.765	-1.756	-1.748	-1.738	-1.728	-1.718	-1.708	-1.696	-1.685	-1.674	-1.661	-1.649	-1.634	-1.620	-1.606	-1.590	-1.575	-1.558	-1.540	-1.522	-1.504	-1.484	-1.464	-1.444	-1.422	-1.400	-1.378	-1.355	-1.331	-1.308	-1.284	-1.258	-1.232	-1.208	-1.181	-1.154	-1.128	-1.101	-1.074	-1.045	-1.018	-0.990	-0.961	-0.934	-0.905	-0.876	-0.848	-0.820	-0.790	-0.761	-0.732	-0.704	-0.675	-0.646	-0.616	-0.589	-0.560	-0.531	-0.504	-0.476	-0.448	-0.421	-0.392	-0.365	-0.339	-0.311	-0.286	-0.259	-0.234	-0.210	-0.184	-0.161	-0.138	-0.114	-0.091	-0.069	-0.046	-0.025	-0.005	0.015	0.035	0.052	0.071	0.088	0.105	0.120	0.134	0.149	0.162	0.175	0.186	0.198	0.209	0.219	0.228	0.236	0.245	0.252	0.260	0.268	0.275	0.280	0.286	0.291	0.298	0.302	0.306	0.311	0.315	0.321	0.325	0.330	0.335	0.340	0.346	0.351	0.358	0.364	0.370	0.378	0.386	0.394	0.402	0.411	0.421	0.431	0.442	0.454	0.465	0.478	0.490	0.502	0.516	0.530	0.545	0.559	0.574	0.589	0.604	0.620	0.635	0.651	0.668	0.684	0.699	0.714	0.730	0.746	0.761	0.776	0.790	0.805	0.819	0.832	0.846	0.860	0.871	0.884	0.895	0.906	0.916	0.928	0.938	0.946	0.955	0.964	0.971	0.979	0.988	0.995	1.002	1.009	1.016	1.024	1.031	1.039	1.046	1.054	1.062	1.070	1.080	1.089	1.099	1.110	1.120	1.132	1.144	1.156	1.171	1.184	1.199	1.214	1.229	1.246	1.264	1.282	1.299	1.319	1.339	1.358	1.378	1.398	1.418	1.438	1.459	1.479	1.499	1.518	1.539	1.559	1.576	1.595	1.614	1.631	1.649	1.665	1.679	1.695	1.708	1.720	1.731	1.741	1.750	1.759	1.766	1.772	1.778	1.782	1.785	1.788	1.789	1.789	1.788	1.785	1.782	1.779	1.775	1.769	1.764	1.756	1.749	1.741	1.734	1.725	1.718	1.709	1.700	1.690	1.681	1.672	1.664	1.654	1.645	1.638	1.630	1.622	1.616	1.610	1.604	1.599	1.594	1.590	1.586	1.582	1.580	1.579	1.576	1.578	1.578	1.578	1.579	1.580	1.581	1.585	1.588	1.590	1.594	1.596	1.600	1.604	1.606	1.611	1.612	1.616	1.619	1.620	1.622	1.622	1.622	1.622	1.621	1.619	1.616	1.612	1.606	1.600	1.594	1.586	1.578	1.565	1.555	1.541	1.526	1.511	1.494	1.475	1.455	1.435	1.412	1.390	1.365	1.338	1.312	1.285	1.255	1.228	1.196	1.166	1.134	1.102	1.070	1.039	1.005	0.972	0.940	0.906	0.875	0.842	0.811	0.780	0.750	0.720	0.690	0.662	0.636	0.609	0.584	0.561	0.539	0.516	0.498	0.479	0.462	0.446	0.431	0.420	0.408	0.399	0.391	0.385	0.380	0.376	0.374	0.374	0.374	0.375	0.378	0.382	0.388	0.394	0.401	0.410	0.418	0.428	0.438	0.449	0.460	0.471	0.482	0.495	0.507	0.519	0.531	0.544	0.555	0.568	0.579	0.591	0.601	0.612	0.622	0.634	0.644	0.652	0.661	0.669	0.678	0.685	0.692	0.699	0.706	0.712	0.719	0.725	0.730	0.736	0.742	0.748	0.752	0.759	0.764	0.770	0.775	0.782	0.788	0.794	0.801	0.809	0.816	0.824	0.831	0.840	0.849	0.859	0.866	0.876	0.886	0.896	0.906	0.916	0.926	0.938	0.948	0.958	0.969	0.979	0.989	0.998	1.006	1.015	1.024	1.030	1.036	1.042	1.046	1.051	1.052	1.055	1.055	1.054	1.052	1.049	1.045	1.038	1.032	1.022	1.015	1.004	0.991	0.979	0.965	0.949	0.932	0.915	0.896	0.878	0.858	0.836	0.815	0.792	0.770	0.748	0.724	0.701	0.678	0.655	0.631	0.609	0.586	0.565	0.544	0.524	0.502	0.484	0.466	0.448	0.432	0.418	0.405	0.392	0.382	0.372	0.365	0.359	0.354	0.351	0.350	0.350	0.351	0.355	0.359	0.365	0.371	0.379	0.390	0.400	0.412	0.424	0.439	0.451	0.468	0.484	0.500	0.518	0.535	0.551	0.569	0.586	0.605	0.622	0.640	0.656	0.675	0.690	0.706	0.721	0.735	0.750	0.762	0.774	0.785	0.794	0.801	0.809	0.814	0.818	0.821	0.824	0.822	0.821	0.819	0.814	0.808	0.801	0.792	0.781	0.770	0.758	0.744	0.728	0.711	0.694	0.675	0.654	0.634	0.611	0.589	0.565	0.539	0.514	0.488	0.461	0.435	0.406	0.379	0.350	0.321	0.294	0.266	0.238	0.209	0.181	0.152	0.125	0.098	0.070	0.044	0.018	-0.008	-0.034	-0.059	-0.082	-0.106	-0.128	-0.149	-0.170	-0.190	-0.210	-0.229	-0.246	-0.262	-0.279	-0.292	-0.308	-0.319	-0.331	-0.342	-0.352	-0.361	-0.370	-0.378	-0.385	-0.391	-0.396	-0.401	-0.405	-0.409	-0.411	-0.412	-0.412	-0.412	-0.412	-0.410	-0.409	-0.406	-0.402	-0.400	-0.396	-0.390	-0.385	-0.380	-0.372	-0.366	-0.359	-0.350	-0.341	-0.332	-0.321	-0.311	-0.300	-0.289	-0.278	-0.265	-0.252	-0.239	-0.225	-0.211	-0.196	-0.181	-0.166	-0.151	-0.135	-0.119	-0.102	-0.085	-0.069	-0.051	-0.035	-0.016	0.001	0.019	0.038	0.055	0.072	0.090	0.109	0.126	0.144	0.161	0.178	0.195	0.211	0.226	0.241	0.256	0.270	0.282	0.295	0.308	0.319	0.329	0.339	0.348	0.356	0.362	0.369	0.374	0.378	0.381	0.384	0.385	0.385	0.386	0.384	0.381	0.379	0.374	0.369	0.364	0.355	0.348	0.339	0.329	0.319	0.306	0.295	0.282	0.268	0.254	0.240	0.225	0.209	0.192	0.176	0.159	0.142	0.125	0.109	0.090	0.072	0.055	0.038	0.019	0.002	-0.015	-0.034	-0.050	-0.066	-0.084	-0.101	-0.116	-0.132	-0.148	-0.162	-0.178	-0.192	-0.205	-0.219	-0.231	-0.242	-0.254	-0.264	-0.274	-0.282	-0.291	-0.299	-0.306	-0.311	-0.318	-0.322	-0.328	-0.330	-0.332	-0.334	-0.335	-0.335	-0.335	-0.332	-0.330	-0.328	-0.322	-0.319	-0.312	-0.308	-0.301	-0.294	-0.286	-0.279	-0.270	-0.261	-0.250	-0.241	-0.231	-0.220	-0.210	-0.200	-0.189	-0.178	-0.166	-0.155	-0.145	-0.134	-0.124	-0.112	-0.102	-0.092	-0.082	-0.074	-0.065	-0.056	-0.046	-0.039	-0.031	-0.024	-0.018	-0.011	-0.006	-0.002	0.001	0.006	0.009	0.012	0.014	0.015	0.016	0.016	0.015	0.015	0.012	0.011	0.008	0.006	0.002	-0.001	-0.005	-0.010	-0.014	-0.019	-0.022	-0.029	-0.034	-0.038	-0.044	-0.049	-0.052	-0.059	-0.062	-0.068	-0.071	-0.075	-0.080	-0.084	-0.086	-0.090	-0.092	-0.095	-0.098	-0.099	-0.100	-0.101	-0.101	-0.101	-0.100	-0.099	-0.096	-0.094	-0.090	-0.088	-0.084	-0.079	-0.074	-0.068	-0.062	-0.056	-0.049	-0.041	-0.032	-0.025	-0.016	-0.006	0.002	0.014	0.024	0.034	0.046	0.058	0.071	0.084	0.096	0.111	0.125	0.140	0.155	0.171	0.188	0.205	0.222	0.240	0.259	0.278	0.298	0.316	0.338	0.359	0.380	0.402	0.425	0.449	0.472	0.496	0.522	0.549	0.574	0.601	0.629	0.656	0.684	0.714	0.742	0.772	0.802	0.832	0.864	0.895	0.926	0.958	0.990	1.021	1.054	1.085	1.118	1.149	1.181	1.212	1.245	1.278	1.308	1.340	1.371	1.402	1.432	1.462	1.492	1.521	1.550	1.578	1.606	1.634	1.661	1.686	1.712	1.739	1.764	1.788	1.811	1.835	1.858	1.880	1.901	1.922	1.944	1.965	1.985	2.005	2.026	2.045	2.065	2.084	2.102	2.122	2.141	2.160	2.179	2.198	2.216	2.235	2.255	2.274	2.294	2.314	2.334	2.352	2.372	2.391	2.411	2.431	2.451	2.472	2.492	2.514	2.534	2.555	2.575	2.596	2.618	2.638	2.659	2.679	2.699	2.719	2.739	2.758	2.776	2.796	2.814	2.831	2.848	2.865	2.881	2.896	2.910	2.924	2.938	2.950	2.960	2.971	2.981	2.989	2.998	3.004	3.009	3.014	3.018	3.021	3.024	3.024	3.025	3.024	3.022	3.020	3.018	3.012	3.008	3.001	2.995	2.988	2.979	2.970	2.961	2.951	2.940	2.929	2.918	2.905	2.892	2.878	2.864	2.850	2.835	2.820	2.806	2.791	2.775	2.759	2.742	2.726	2.709	2.694	2.676	2.660	2.642	2.624	2.606	2.590	2.572	2.555	2.538	2.520	2.502	2.488	2.470	2.452	2.436	2.420	2.404	2.388	2.371	2.355	2.341	2.326	2.310	2.296	2.284	2.270	2.258	2.246	2.234	2.224	2.212	2.202	2.195	2.185	2.179	2.171	2.165	2.160	2.156	2.152	2.150	2.149	2.148	2.146	2.149	2.150	2.154	2.156	2.161	2.166	2.172	2.181	2.189	2.196	2.206	2.218	2.229	2.240	2.252	2.265	2.279	2.292	2.308	2.322	2.338	2.354	2.371	2.386	2.402	2.421	2.436	2.454	2.470	2.488	2.505	2.520	2.538	2.554	2.569	2.585	2.599	2.614	2.628	2.641	2.654	2.666	2.679	2.689	2.700	2.709	2.719	2.726	2.734	2.741	2.746	2.752	2.756	2.761	2.765	2.766	2.768	2.769	2.771	2.770	2.769	2.768	2.766	2.764	2.761	2.758	2.752	2.749	2.745	2.740	2.735	2.730	2.725	2.720	2.712	2.708	2.702	2.696	2.691	2.686	2.680	2.676	2.670	2.665	2.662	2.658	2.652	2.650	2.648	2.644	2.641	2.638	2.636	2.635	2.634	2.632	2.631	2.631	2.631	2.632	2.632	2.634	2.635	2.635	2.638	2.639	2.641	2.642	2.644	2.648	2.650	2.651	2.654	2.658	2.659	2.662	2.664	2.666	2.668	2.670	2.672	2.674	2.675	2.676	2.678	2.679	2.679	2.680	2.680	2.681	2.681	2.681	2.681	2.681	2.680	2.680	2.679	2.679	2.679	2.678	2.676	2.675	2.675	2.674	2.674	2.671	2.671	2.670	2.670	2.669	2.669	2.669	2.670	2.670	2.671	2.671	2.674	2.675	2.678	2.679	2.680	2.684	2.686	2.689	2.694	2.698	2.701	2.705	2.709	2.714	2.719	2.724	2.729	2.735	2.741	2.748	2.754	2.760	2.766	2.774	2.780	2.786	2.795	2.801	2.809	2.815	2.821	2.829	2.836	2.842	2.850	2.856	2.862	2.869	2.875	2.881	2.888	2.894	2.900	2.906	2.910	2.916	2.921	2.925	2.930	2.934	2.938	2.941	2.945	2.948	2.950	2.952	2.955	2.956	2.958	2.958	2.959	2.958	2.958	2.956	2.955	2.952	2.950	2.946	2.942	2.939	2.935	2.929	2.922	2.916	2.909	2.900	2.891	2.882	2.871	2.861	2.850	2.838	2.824	2.810	2.796	2.781	2.765	2.748	2.730	2.712	2.695	2.675	2.656	2.635	2.615	2.594	2.571	2.550	2.528	2.504	2.480	2.458	2.434	2.410	2.386	2.361	2.338	2.312	2.290	2.265	2.241	2.219	2.195	2.174	2.150	2.129	2.108	2.088	2.066	2.047	2.027	2.010	1.992	1.976	1.961	1.945	1.931	1.919	1.906	1.895	1.885	1.875	1.866	1.859	1.852	1.846	1.840	1.836	1.832	1.829	1.829	1.826	1.826	1.826	1.825	1.828	1.829	1.830	1.831	1.834	1.836	1.840	1.842	1.846	1.850	1.854	1.858	1.860	1.864	1.868	1.871	1.872	1.876	1.879	1.881	1.882	1.885	1.886	1.888	1.888	1.888	1.888	1.888	1.886	1.886	1.885	1.882	1.880	1.878	1.875	1.874	1.870	1.868	1.864	1.860	1.858	1.854	1.850	1.845	1.841	1.836	1.832	1.828	1.824	1.818	1.812	1.806	1.801	1.796	1.790	1.784	1.778	1.771	1.764	1.758	1.749	1.741	1.732	1.724	1.714	1.704	1.692	1.682	1.670	1.658	1.644	1.630	1.615	1.600	1.585	1.568	1.550	1.531	1.512	1.492	1.472	1.451	1.429	1.408	1.384	1.360	1.336	1.310	1.285	1.260	1.232	1.206	1.179	1.151	1.125	1.096	1.069	1.041	1.014	0.986	0.959	0.932	0.906	0.880	0.854	0.829	0.805	0.781	0.758	0.736	0.715	0.692	0.672	0.654	0.635	0.619	0.602	0.588	0.572	0.559	0.545	0.532	0.522	0.511	0.501	0.492	0.484	0.475	0.468	0.461	0.455	0.449	0.445	0.439	0.434	0.429	0.424	0.419	0.415	0.410	0.405	0.400	0.394	0.389	0.384	0.376	0.370	0.361	0.354	0.346	0.336	0.326	0.316	0.304	0.292	0.280	0.268	0.255	0.239	0.225	0.210	0.192	0.178	0.161	0.144	0.126	0.108	0.090	0.072	0.054	0.035	0.016	-0.002	-0.022	-0.040	-0.059	-0.078	-0.096	-0.115	-0.132	-0.151	-0.169	-0.186	-0.202	-0.218	-0.234	-0.248	-0.262	-0.275	-0.288	-0.301	-0.311	-0.322	-0.332	-0.342	-0.350	-0.358	-0.365	-0.371	-0.376	-0.381	-0.385	-0.389	-0.390	-0.391	-0.391	-0.391	-0.390	-0.389	-0.386	-0.382	-0.379	-0.374	-0.370	-0.364	-0.358	-0.350	-0.342	-0.336	-0.328	-0.319	-0.310	-0.301	-0.292	-0.284	-0.274	-0.265	-0.255	-0.246	-0.238	-0.229	-0.220	-0.211	-0.202	-0.195	-0.188	-0.180	-0.172	-0.166	-0.161	-0.156	-0.150	-0.146	-0.142	-0.139	-0.135	-0.134	-0.131	-0.130	-0.129	-0.129	-0.129	-0.129	-0.130	-0.131	-0.134	-0.135	-0.139	-0.141	-0.144	-0.148	-0.152	-0.155	-0.159	-0.162	-0.168	-0.170	-0.174	-0.178	-0.181	-0.185	-0.188	-0.191	-0.194	-0.196	-0.199	-0.200	-0.204	-0.205	-0.206	-0.209	-0.211	-0.212	-0.212	-0.215	-0.218	-0.218	-0.220	-0.221	-0.224	-0.225	-0.228	-0.229	-0.231	-0.235	-0.238	-0.240	-0.245	-0.250	-0.255	-0.261	-0.268	-0.274	-0.281	-0.291	-0.300	-0.309	-0.320	-0.332	-0.345	-0.359	-0.372	-0.388	-0.402	-0.419	-0.436	-0.455	-0.472	-0.492	-0.512	-0.532	-0.552	-0.574	-0.595	-0.616	-0.639	-0.662	-0.684	-0.708	-0.731	-0.754	-0.778	-0.801	-0.824	-0.846	-0.869	-0.890	-0.911	-0.932	-0.952	-0.972	-0.991	-1.009	-1.028	-1.044	-1.060	-1.075	-1.089	-1.102	-1.115	-1.126	-1.138	-1.146	-1.156	-1.162	-1.170	-1.176	-1.182	-1.186	-1.190	-1.194	-1.195	-1.198	-1.198	-1.199	-1.199	-1.198	-1.198	-1.196	-1.195	-1.192	-1.190	-1.188	-1.184	-1.182	-1.179	-1.175	-1.172	-1.169	-1.166	-1.162	-1.160	-1.156	-1.154	-1.152	-1.150	-1.149	-1.146	-1.144	-1.142	-1.141	-1.140	-1.140	-1.139	-1.138	-1.139	-1.139	-1.139	-1.139	-1.139	-1.139	-1.140	-1.141	-1.141	-1.142	-1.144	-1.145	-1.146	-1.148	-1.149	-1.149	-1.150	-1.151	-1.152	-1.152	-1.152	-1.152	-1.152	-1.152	-1.151	-1.151	-1.150	-1.148	-1.145	-1.142	-1.140	-1.136	-1.132	-1.129	-1.124	-1.119	-1.114	-1.106	-1.100	-1.092	-1.086	-1.079	-1.070	-1.061	-1.052	-1.044	-1.034	-1.024	-1.012	-1.001	-0.990	-0.978	-0.966	-0.954	-0.941	-0.928	-0.915	-0.901	-0.888	-0.874	-0.859	-0.846	-0.831	-0.816	-0.804	-0.789	-0.775	-0.761	-0.748	-0.734	-0.719	-0.706	-0.692	-0.679	-0.665	-0.652	-0.640	-0.628	-0.615	-0.604	-0.592	-0.580	-0.570	-0.559	-0.549	-0.540	-0.532	-0.522	-0.515	-0.507	-0.501	-0.495	-0.490	-0.485	-0.480	-0.478	-0.475	-0.474	-0.472	-0.472	-0.474	-0.475	-0.478	-0.481	-0.486	-0.491	-0.498	-0.505	-0.512	-0.522	-0.532	-0.545	-0.558	-0.571	-0.586	-0.602	-0.620	-0.639	-0.659	-0.680	-0.702	-0.726	-0.751	-0.778	-0.805	-0.832	-0.862	-0.892	-0.924	-0.955	-0.988	-1.021	-1.056	-1.092	-1.128	-1.162	-1.199	-1.236	-1.271	-1.309	-1.344	-1.380	-1.415	-1.451	-1.485	-1.516	-1.550	-1.580	-1.610	-1.638	-1.665	-1.689	-1.712	-1.732	-1.752	-1.769	-1.784	-1.796	-1.806	-1.812	-1.818	-1.820	-1.819	-1.815	-1.809	-1.798	-1.785	-1.769	-1.751	-1.729	-1.705	-1.678	-1.646	-1.612	-1.578	-1.539	-1.498	-1.454	-1.408	-1.359	-1.308	-1.255	-1.200	-1.144	-1.085	-1.025	-0.964	-0.901	-0.838	-0.774	-0.708	-0.642	-0.576	-0.511	-0.445	-0.379	-0.312	-0.248	-0.184	-0.120	-0.058	0.006	0.066	0.128	0.186	0.244	0.301	0.355	0.410	0.461	0.512	0.560	0.609	0.654	0.696	0.739	0.780	0.820	0.856	0.891	0.926	0.959	0.990	1.020	1.049	1.075	1.100	1.125	1.149	1.170	1.191	1.211	1.230	1.248	1.265	1.281	1.296	1.310	1.324	1.336	1.348	1.359	1.370	1.379	1.388	1.394	1.400	1.405	1.410	1.412	1.416	1.416	1.416	1.415	1.414	1.409	1.405	1.398	1.390	1.381	1.372	1.361	1.349	1.334	1.319	1.302	1.284	1.265	1.244	1.221	1.198	1.172	1.146	1.120	1.091	1.062	1.032	1.000	0.970	0.936	0.904	0.870	0.836	0.801	0.766	0.731	0.696	0.661	0.625	0.590	0.555	0.521	0.486	0.454	0.419	0.388	0.355	0.325	0.294	0.266	0.238	0.210	0.184	0.158	0.134	0.109	0.086	0.064	0.044	0.022	0.004	-0.015	-0.032	-0.050	-0.066	-0.082	-0.098	-0.112	-0.128	-0.142	-0.155	-0.169	-0.182	-0.195	-0.208	-0.220	-0.234	-0.245	-0.258	-0.270	-0.282	-0.296	-0.309	-0.321	-0.335	-0.349	-0.361	-0.375	-0.388	-0.400	-0.414	-0.426	-0.439	-0.451	-0.464	-0.476	-0.486	-0.498	-0.507	-0.516	-0.525	-0.534	-0.540	-0.546	-0.550	-0.555	-0.556	-0.559	-0.559	-0.559	-0.556	-0.552	-0.548	-0.542	-0.534	-0.526	-0.516	-0.505	-0.491	-0.479	-0.465	-0.449	-0.432	-0.415	-0.396	-0.379	-0.359	-0.340	-0.320	-0.300	-0.279	-0.259	-0.239	-0.219	-0.199	-0.179	-0.160	-0.142	-0.125	-0.108	-0.092	-0.078	-0.064	-0.051	-0.039	-0.028	-0.019	-0.010	-0.001	0.004	0.009	0.012	0.016	0.018	0.019	0.020	0.020	0.019	0.018	0.015	0.012	0.010	0.006	0.004	0.000	-0.001	-0.004	-0.006	-0.008	-0.009	-0.009	-0.008	-0.006	-0.002	0.001	0.005	0.011	0.019	0.028	0.038	0.050	0.062	0.078	0.092	0.110	0.129	0.148	0.169	0.191	0.214	0.238	0.262	0.289	0.314	0.341	0.368	0.394	0.420	0.446	0.471	0.498	0.521	0.545	0.568	0.590	0.609	0.630	0.648	0.664	0.680	0.692	0.704	0.715	0.722	0.729	0.731	0.732	0.732	0.731	0.728	0.721	0.715	0.705	0.695	0.684	0.670	0.655	0.641	0.625	0.606	0.589	0.570	0.551	0.531	0.511	0.492	0.474	0.455	0.438	0.420	0.402	0.389	0.374	0.361	0.350	0.341	0.332	0.326	0.322	0.320	0.321	0.324	0.328	0.334	0.344	0.354	0.368	0.381	0.399	0.419	0.440	0.462	0.488	0.515	0.542	0.572	0.602	0.635	0.669	0.702	0.739	0.774	0.809	0.846	0.882	0.919	0.956	0.992	1.030	1.065	1.101	1.136	1.170	1.202	1.234	1.265	1.294	1.321	1.348	1.372	1.398	1.419	1.439	1.458	1.474	1.490	1.504	1.515	1.525	1.534	1.540	1.548	1.551	1.554	1.555	1.555	1.554	1.550	1.548	1.541	1.538	1.530	1.524	1.515	1.508	1.499	1.488	1.479	1.468	1.458	1.446	1.436	1.425	1.412	1.402	1.391	1.381	1.371	1.361	1.351	1.344	1.335	1.328	1.320	1.314	1.309	1.302	1.299	1.296	1.294	1.294	1.294	1.295	1.298	1.301	1.306	1.312	1.321	1.330	1.339	1.351	1.364	1.379	1.395	1.411	1.429	1.450	1.470	1.492	1.516	1.541	1.566	1.594	1.624	1.652	1.682	1.714	1.746	1.779	1.812	1.848	1.884	1.920	1.958	1.995	2.034	2.072	2.111	2.151	2.191	2.231	2.272	2.312	2.352	2.392	2.432	2.471	2.510	2.549	2.585	2.622	2.659	2.692	2.726	2.760	2.790	2.821	2.849	2.878	2.901	2.925	2.948	2.969	2.985	3.002	3.016	3.029	3.039	3.048	3.055	3.059	3.061	3.061	3.059	3.055	3.049	3.040	3.029	3.016	3.000	2.982	2.964	2.942	2.919	2.895	2.868	2.839	2.809	2.778	2.745	2.711	2.675	2.639	2.602	2.564	2.526	2.486	2.449	2.409	2.370	2.331	2.291	2.252	2.214	2.176	2.139	2.104	2.069	2.035	2.002	1.971	1.941	1.914	1.886	1.862	1.839	1.818	1.799	1.782	1.768	1.755	1.744	1.736	1.730	1.726	1.725	1.725	1.728	1.731	1.738	1.746	1.755	1.766	1.780	1.794	1.810	1.826	1.845	1.862	1.882	1.902	1.922	1.944	1.962	1.984	2.002	2.022	2.041	2.059	2.075	2.090	2.105	2.116	2.128	2.136	2.144	2.149	2.151	2.152	2.151	2.148	2.140	2.132	2.121	2.108	2.091	2.072	2.052	2.029	2.002	1.974	1.942	1.910	1.874	1.838	1.796	1.755	1.712	1.668	1.621	1.574	1.525	1.475	1.425	1.374	1.322	1.272	1.220	1.169	1.118	1.066	1.016	0.966	0.918	0.871	0.825	0.780	0.738	0.695	0.655	0.618	0.581	0.549	0.516	0.486	0.459	0.435	0.411	0.390	0.372	0.356	0.341	0.331	0.320	0.312	0.308	0.302	0.301	0.301	0.302	0.305	0.310	0.318	0.324	0.332	0.344	0.355	0.368	0.381	0.395	0.410	0.425	0.441	0.459	0.474	0.490	0.507	0.524	0.541	0.559	0.575	0.591	0.608	0.624	0.640	0.655	0.670	0.682	0.698	0.710	0.724	0.736	0.749	0.761	0.772	0.784	0.794	0.804	0.815	0.824	0.834	0.842	0.851	0.860	0.869	0.878	0.886	0.895	0.902	0.911	0.919	0.928	0.935	0.942	0.950	0.959	0.965	0.972	0.980	0.988	0.994	1.000	1.006	1.011	1.016	1.022	1.028	1.031	1.034	1.039	1.041	1.042	1.044	1.045	1.046	1.045	1.045	1.044	1.041	1.039	1.036	1.032	1.028	1.021	1.016	1.011	1.005	0.999	0.991	0.984	0.976	0.970	0.962	0.955	0.949	0.942	0.936	0.931	0.928	0.924	0.920	0.918	0.916	0.916	0.916	0.919	0.922	0.926	0.932	0.939	0.946	0.958	0.968	0.980	0.994	1.010	1.026	1.044	1.062	1.082	1.104	1.125	1.148	1.171	1.195	1.219	1.245	1.270	1.296	1.321	1.346	1.372	1.399	1.424	1.448	1.472	1.496	1.519	1.540	1.561	1.581	1.600	1.618	1.634	1.649	1.662	1.674	1.682	1.691	1.699	1.702	1.706	1.709	1.709	1.709	1.705	1.702	1.696	1.691	1.682	1.675	1.665	1.655	1.644	1.632	1.621	1.610	1.598	1.586	1.574	1.562	1.550	1.539	1.529	1.519	1.510	1.502	1.495	1.489	1.484	1.481	1.479	1.479	1.480	1.484	1.489	1.495	1.504	1.515	1.526	1.540	1.555	1.574	1.592	1.612	1.635	1.661	1.688	1.715	1.744	1.775	1.808	1.841	1.876	1.911	1.948	1.986	2.025	2.064	2.104	2.145	2.185	2.225	2.268	2.308	2.348	2.389	2.429	2.468	2.508	2.546	2.584	2.620	2.655	2.690	2.722	2.755	2.785	2.815	2.842	2.869	2.892	2.916	2.938	2.958	2.975	2.992	3.006	3.020	3.032	3.042	3.050	3.058	3.064	3.066	3.070	3.070	3.071	3.069	3.065	3.062	3.058	3.051	3.044	3.036	3.028	3.020	3.010	3.000	2.991	2.980	2.971	2.961	2.951	2.941	2.932	2.924	2.916	2.909	2.901	2.895	2.889	2.885	2.880	2.878	2.875	2.874	2.874	2.875	2.876	2.880	2.882	2.888	2.894	2.900	2.908	2.915	2.924	2.934	2.944	2.954	2.965	2.975	2.986	2.998	3.009	3.020	3.030	3.041	3.051	3.060	3.068	3.076	3.082	3.089	3.092	3.095	3.096	3.098	3.095	3.092	3.088	3.081	3.074	3.064	3.051	3.038	3.022	3.005	2.984	2.962	2.940	2.915	2.889	2.860	2.830	2.799	2.766	2.731	2.696	2.660	2.621	2.584	2.544	2.504	2.464	2.422	2.381	2.339	2.296	2.254	2.212	2.171	2.129	2.089	2.047	2.009	1.971	1.935	1.899	1.864	1.830	1.799	1.769	1.740	1.714	1.690	1.666	1.646	1.628	1.612	1.598	1.588	1.578	1.571	1.568	1.566	1.566	1.570	1.576	1.585	1.595	1.610	1.626	1.645	1.666	1.689	1.714	1.742	1.772	1.804	1.839	1.874	1.911	1.951	1.992	2.036	2.079	2.125	2.171	2.220	2.268	2.316	2.368	2.418	2.469	2.520	2.571	2.622	2.672	2.724	2.774	2.821	2.871	2.919	2.966	3.011	3.056	3.099	3.141	3.181	3.220	3.258	3.292	3.326	3.359	3.388	3.415	3.441	3.465	3.488	3.508	3.525	3.541	3.555	3.568	3.578	3.586	3.594	3.599	3.601	3.604	3.602	3.602	3.600	3.598	3.592	3.588	3.581	3.574	3.566	3.559	3.550	3.540	3.531	3.520	3.510	3.500	3.490	3.480	3.470	3.460	3.450	3.441	3.431	3.422	3.415	3.406	3.399	3.391	3.385	3.379	3.372	3.368	3.362	3.359	3.355	3.352	3.349	3.346	3.344	3.341	3.339	3.338	3.338	3.335	3.335	3.334	3.335	3.334	3.335	3.335	3.335	3.335	3.336	3.338	3.339	3.339	3.340	3.341	3.342	3.344	3.345	3.348	3.349	3.350	3.352	3.354	3.356	3.359	3.362	3.365	3.368	3.371	3.375	3.380	3.384	3.389	3.394	3.400	3.406	3.412	3.419	3.426	3.435	3.442	3.452	3.461	3.471	3.481	3.492	3.502	3.515	3.528	3.540	3.551	3.565	3.578	3.591	3.605	3.618	3.632	3.646	3.661	3.675	3.689	3.702	3.715	3.730	3.744	3.756	3.769	3.781	3.794	3.804	3.815	3.826	3.836	3.845	3.855	3.861	3.869	3.876	3.881	3.885	3.890	3.892	3.895	3.896	3.895	3.895	3.892	3.890	3.886	3.880	3.874	3.865	3.856	3.846	3.834	3.820	3.806	3.790	3.772	3.752	3.732	3.711	3.688	3.662	3.635	3.606	3.576	3.545	3.511	3.476	3.440	3.402	3.362	3.322	3.281	3.236	3.192	3.146	3.099	3.050	3.001	2.950	2.899	2.846	2.791	2.738	2.682	2.625	2.569	2.512	2.455	2.398	2.340	2.282	2.225	2.169	2.112	2.056	2.000	1.948	1.892	1.841	1.790	1.740	1.694	1.648	1.601	1.559	1.519	1.479	1.442	1.409	1.376	1.345	1.318	1.291	1.270	1.250	1.231	1.219	1.205	1.196	1.190	1.186	1.184	1.186	1.189	1.195	1.204	1.215	1.228	1.244	1.262	1.282	1.306	1.330	1.358	1.386	1.418	1.450	1.482	1.519	1.555	1.592	1.631	1.671	1.712	1.752	1.795	1.839	1.881	1.925	1.969	2.014	2.058	2.101	2.145	2.190	2.234	2.276	2.319	2.361	2.401	2.442	2.484	2.522	2.560	2.598	2.635	2.671	2.705	2.739	2.771	2.802	2.832	2.862	2.891	2.918	2.942	2.968	2.991	3.012	3.034	3.051	3.070	3.086	3.102	3.116	3.130	3.141	3.151	3.161	3.169	3.175	3.180	3.184	3.188	3.189	3.189	3.188	3.185	3.182	3.178	3.172	3.166	3.158	3.149	3.140	3.128	3.115	3.102	3.089	3.072	3.056	3.038	3.019	3.000	2.979	2.956	2.935	2.910	2.885	2.860	2.834	2.808	2.780	2.751	2.722	2.692	2.664	2.634	2.604	2.572	2.541	2.511	2.480	2.449	2.418	2.388	2.358	2.329	2.299	2.270	2.241	2.214	2.186	2.159	2.134	2.109	2.085	2.062	2.041	2.021	2.002	1.985	1.969	1.952	1.939	1.928	1.916	1.908	1.900	1.895	1.889	1.886	1.886	1.886	1.888	1.891	1.896	1.904	1.910	1.919	1.930	1.941	1.954	1.968	1.982	1.998	2.014	2.030	2.047	2.065	2.084	2.102	2.121	2.140	2.160	2.178	2.196	2.215	2.232	2.250	2.266	2.282	2.298	2.311	2.324	2.335	2.346	2.355	2.361	2.369	2.372	2.376	2.376	2.378	2.375	2.371	2.366	2.359	2.349	2.339	2.325	2.311	2.295	2.278	2.259	2.238	2.215	2.191	2.166	2.139	2.112	2.084	2.054	2.022	1.990	1.958	1.922	1.889	1.854	1.818	1.780	1.745	1.709	1.671	1.634	1.598	1.560	1.522	1.486	1.449	1.412	1.378	1.341	1.306	1.272	1.238	1.205	1.171	1.139	1.108	1.076	1.046	1.016	0.988	0.960	0.932	0.906	0.880	0.855	0.830	0.808	0.782	0.761	0.740	0.719	0.700	0.680	0.661	0.642	0.625	0.610	0.594	0.579	0.562	0.549	0.536	0.522	0.510	0.499	0.486	0.476	0.466	0.456	0.448	0.439	0.431	0.424	0.418	0.410	0.405	0.400	0.396	0.392	0.389	0.388	0.385	0.384	0.382	0.382	0.384	0.385	0.386	0.389	0.391	0.394	0.398	0.401	0.405	0.411	0.416	0.422	0.428	0.435	0.441	0.449	0.456	0.465	0.472	0.481	0.490	0.500	0.510	0.520	0.530	0.541	0.551	0.561	0.572	0.582	0.595	0.605	0.618	0.630	0.641	0.654	0.665	0.679	0.690	0.704	0.718	0.730	0.745	0.758	0.772	0.785	0.800	0.816	0.831	0.845	0.861	0.878	0.894	0.910	0.928	0.944	0.961	0.979	0.995	1.012	1.031	1.049	1.066	1.085	1.102	1.121	1.139	1.159	1.176	1.194	1.212	1.230	1.248	1.265	1.281	1.299	1.315	1.330	1.344	1.359	1.372	1.386	1.399	1.410	1.421	1.431	1.440	1.449	1.456	1.462	1.468	1.472	1.475	1.476	1.478	1.479	1.478	1.476	1.474	1.471	1.466	1.462	1.456	1.450	1.442	1.435	1.428	1.419	1.410	1.400	1.390	1.380	1.370	1.359	1.349	1.339	1.329	1.318	1.308	1.299	1.289	1.280	1.272	1.264	1.258	1.251	1.244	1.239	1.235	1.231	1.228	1.225	1.225	1.225	1.225	1.226	1.229	1.231	1.234	1.239	1.244	1.250	1.256	1.264	1.271	1.280	1.290	1.299	1.310	1.320	1.331	1.342	1.354	1.366	1.379	1.391	1.405	1.418	1.430	1.444	1.458	1.470	1.485	1.496	1.510	1.524	1.536	1.549	1.562	1.575	1.586	1.600	1.611	1.624	1.635	1.646	1.658	1.668	1.679	1.689	1.699	1.709	1.718	1.726	1.735	1.742	1.750	1.758	1.765	1.771	1.776	1.782	1.788	1.790	1.795	1.798	1.800	1.801	1.802	1.802	1.802	1.800	1.799	1.796	1.792	1.789	1.782	1.776	1.769	1.761	1.751	1.741	1.729	1.718	1.704	1.688	1.671	1.655	1.638	1.620	1.600	1.580	1.558	1.535	1.512	1.490	1.465	1.440	1.414	1.389	1.361	1.334	1.308	1.280	1.252	1.224	1.195	1.169	1.140	1.112	1.086	1.059	1.034	1.008	0.982	0.958	0.934	0.911	0.889	0.868	0.849	0.829	0.812	0.796	0.780	0.768	0.755	0.742	0.732	0.725	0.718	0.711	0.706	0.704	0.702	0.701	0.702	0.704	0.708	0.711	0.716	0.724	0.731	0.740	0.749	0.760	0.770	0.782	0.795	0.808	0.821	0.836	0.850	0.865	0.880	0.896	0.911	0.928	0.941	0.958	0.974	0.989	1.004	1.019	1.034	1.048	1.061	1.075	1.089	1.101	1.114	1.125	1.136	1.148	1.158	1.168	1.175	1.184	1.191	1.198	1.202	1.209	1.212	1.216	1.219	1.221	1.221	1.224	1.224	1.221	1.220	1.218	1.215	1.211	1.208	1.202	1.196	1.191	1.182	1.176	1.168	1.159	1.150	1.140	1.129	1.119	1.109	1.098	1.085	1.072	1.061	1.048	1.035	1.022	1.010	0.996	0.984	0.970	0.958	0.944	0.931	0.919	0.906	0.896	0.884	0.874	0.862	0.852	0.844	0.835	0.826	0.818	0.810	0.804	0.799	0.794	0.789	0.785	0.782	0.781	0.780	0.779	0.780	0.781	0.782	0.785	0.790	0.794	0.799	0.805	0.812	0.820	0.828	0.838	0.848	0.856	0.868	0.879	0.890	0.902	0.915	0.926	0.940	0.951	0.965	0.978	0.990	1.004	1.016	1.029	1.041	1.052	1.065	1.075	1.085	1.096	1.106	1.114	1.122	1.129	1.135	1.140	1.145	1.149	1.150	1.151	1.151	1.151	1.149	1.146	1.140	1.135	1.128	1.119	1.109	1.098	1.084	1.071	1.054	1.038	1.020	1.001	0.980	0.960	0.936	0.914	0.889	0.864	0.838	0.810	0.784	0.755	0.726	0.696	0.666	0.635	0.604	0.574	0.544	0.512	0.480	0.449	0.419	0.388	0.358	0.329	0.300	0.271	0.244	0.218	0.192	0.166	0.144	0.120	0.098	0.079	0.059	0.040	0.024	0.009	-0.006	-0.019	-0.030	-0.040	-0.049	-0.056	-0.062	-0.069	-0.071	-0.075	-0.075	-0.074	-0.074	-0.070	-0.066	-0.062	-0.056	-0.049	-0.041	-0.034	-0.024	-0.014	-0.004	0.008	0.019	0.031	0.042	0.055	0.066	0.080	0.092	0.104	0.116	0.129	0.140	0.151	0.161	0.171	0.181	0.190	0.199	0.206	0.212	0.218	0.222	0.226	0.230	0.232	0.234	0.234	0.232	0.231	0.226	0.224	0.219	0.212	0.206	0.198	0.189	0.179	0.168	0.155	0.142	0.130	0.115	0.100	0.084	0.069	0.050	0.032	0.014	-0.005	-0.024	-0.044	-0.064	-0.085	-0.105	-0.126	-0.148	-0.169	-0.190	-0.212	-0.232	-0.254	-0.276	-0.298	-0.319	-0.340	-0.362	-0.382	-0.404	-0.424	-0.444	-0.462	-0.482	-0.501	-0.519	-0.536	-0.552	-0.569	-0.585	-0.599	-0.612	-0.626	-0.640	-0.652	-0.664	-0.675	-0.685	-0.694	-0.704	-0.711	-0.719	-0.726	-0.732	-0.738	-0.742	-0.748	-0.751	-0.755	-0.759	-0.761	-0.762	-0.765	-0.765	-0.768	-0.768	-0.768	-0.768	-0.768	-0.768	-0.768	-0.768	-0.768	-0.766	-0.768	-0.766	-0.768	-0.766	-0.769	-0.769	-0.771	-0.772	-0.774	-0.778	-0.779	-0.782	-0.785	-0.791	-0.795	-0.800	-0.806	-0.812	-0.819	-0.826	-0.834	-0.842	-0.850	-0.860	-0.869	-0.878	-0.889	-0.899	-0.910	-0.920	-0.932	-0.942	-0.955	-0.966	-0.979	-0.989	-1.001	-1.011	-1.024	-1.034	-1.045	-1.055	-1.065	-1.072	-1.081	-1.090	-1.096	-1.102	-1.109	-1.112	-1.118	-1.120	-1.121	-1.122	-1.122	-1.122	-1.120	-1.116	-1.112	-1.106	-1.100	-1.091	-1.082	-1.071	-1.059	-1.046	-1.031	-1.016	-1.000	-0.980	-0.961	-0.941	-0.920	-0.898	-0.872	-0.849	-0.822	-0.795	-0.768	-0.739	-0.710	-0.680	-0.650	-0.619	-0.586	-0.556	-0.524	-0.492	-0.459	-0.428	-0.396	-0.364	-0.332	-0.301	-0.270	-0.240	-0.210	-0.181	-0.152	-0.124	-0.099	-0.072	-0.048	-0.025	-0.002	0.019	0.039	0.058	0.074	0.089	0.104	0.116	0.126	0.136	0.145	0.151	0.156	0.160	0.162	0.161	0.161	0.159	0.155	0.151	0.144	0.138	0.129	0.119	0.108	0.096	0.084	0.071	0.058	0.044	0.028	0.012	-0.004	-0.020	-0.036	-0.054	-0.070	-0.086	-0.104	-0.119	-0.135	-0.151	-0.166	-0.181	-0.195	-0.210	-0.222	-0.235	-0.248	-0.259	-0.269	-0.278	-0.286	-0.294	-0.300	-0.306	-0.309	-0.312	-0.316	-0.318	-0.319	-0.319	-0.319	-0.316	-0.312	-0.311	-0.306	-0.301	-0.295	-0.289	-0.284	-0.276	-0.269	-0.260	-0.252	-0.244	-0.235	-0.226	-0.219	-0.209	-0.200	-0.191	-0.182	-0.172	-0.164	-0.156	-0.148	-0.140	-0.132	-0.125	-0.120	-0.112	-0.108	-0.101	-0.098	-0.094	-0.090	-0.088	-0.085	-0.082	-0.082	-0.081	-0.082	-0.082	-0.085	-0.088	-0.090	-0.094	-0.098	-0.102	-0.108	-0.115	-0.121	-0.129	-0.136	-0.146	-0.155	-0.165	-0.175	-0.186	-0.198	-0.210	-0.222	-0.236	-0.250	-0.262	-0.278	-0.291	-0.308	-0.321	-0.338	-0.355	-0.371	-0.388	-0.406	-0.424	-0.441	-0.460	-0.479	-0.498	-0.516	-0.536	-0.555	-0.575	-0.594	-0.612	-0.631	-0.652	-0.671	-0.690	-0.709	-0.729	-0.748	-0.766	-0.784	-0.802	-0.820	-0.839	-0.856	-0.872	-0.890	-0.905	-0.920	-0.935	-0.950	-0.964	-0.976	-0.989	-1.001	-1.012	-1.022	-1.032	-1.041	-1.050	-1.056	-1.064	-1.070	-1.074	-1.079	-1.082	-1.085	-1.088	-1.089	-1.089	-1.089	-1.088	-1.086	-1.082	-1.079	-1.074	-1.069	-1.064	-1.056	-1.049	-1.041	-1.032	-1.022	-1.012	-1.002	-0.990	-0.978	-0.965	-0.951	-0.938	-0.922	-0.908	-0.891	-0.875	-0.859	-0.842	-0.824	-0.805	-0.788	-0.768	-0.748	-0.726	-0.706	-0.684	-0.662	-0.640	-0.618	-0.595	-0.570	-0.546	-0.522	-0.499	-0.472	-0.446	-0.421	-0.395	-0.369	-0.342	-0.318	-0.290	-0.262	-0.238	-0.210	-0.184	-0.158	-0.130	-0.104	-0.078	-0.052	-0.026	-0.001	0.024	0.048	0.072	0.096	0.119	0.142	0.162	0.185	0.205	0.225	0.242	0.261	0.279	0.295	0.311	0.325	0.339	0.351	0.362	0.372	0.381	0.390	0.396	0.402	0.408	0.411	0.414	0.416	0.416	0.415	0.415	0.412	0.410	0.406	0.402	0.396	0.391	0.385	0.376	0.370	0.360	0.352	0.342	0.334	0.324	0.315	0.305	0.295	0.286	0.275	0.268	0.259	0.249	0.241	0.234	0.229	0.221	0.216	0.211	0.208	0.205	0.202	0.201	0.201	0.201	0.202	0.205	0.210	0.214	0.221	0.228	0.235	0.245	0.255	0.268	0.280	0.292	0.308	0.324	0.341	0.359	0.376	0.396	0.416	0.438	0.459	0.481	0.505	0.528	0.552	0.578	0.601	0.628	0.652	0.676	0.702	0.728	0.751	0.778	0.801	0.826	0.850	0.874	0.896	0.920	0.941	0.962	0.984	1.004	1.022	1.040	1.058	1.074	1.089	1.102	1.116	1.129	1.140	1.150	1.160	1.168	1.172	1.179	1.182	1.185	1.186	1.188	1.188	1.186	1.182	1.179	1.174	1.169	1.161	1.154	1.145	1.135	1.125	1.114	1.101	1.089	1.076	1.064	1.050	1.035	1.020	1.005	0.990	0.974	0.959	0.942	0.928	0.912	0.898	0.882	0.868	0.854	0.840	0.826	0.812	0.800	0.789	0.776	0.765	0.755	0.746	0.738	0.730	0.721	0.715	0.709	0.704	0.699	0.696	0.692	0.691	0.689	0.688	0.689	0.689	0.690	0.692	0.695	0.698	0.701	0.706	0.711	0.716	0.721	0.728	0.735	0.741	0.749	0.756	0.765	0.772	0.780	0.790	0.798	0.805	0.814	0.822	0.830	0.839	0.848	0.855	0.862	0.871	0.879	0.888	0.895	0.902	0.909	0.916	0.922	0.930	0.936	0.944	0.950	0.956	0.961	0.968	0.974	0.979	0.984	0.989	0.992	0.998	1.001	1.005	1.009	1.014	1.018	1.020	1.024	1.026	1.030	1.032	1.036	1.038	1.041	1.044	1.046	1.049	1.051	1.052	1.055	1.058	1.060	1.060	1.061	1.064	1.065	1.066	1.068	1.068	1.069	1.070	1.070	1.070	1.071	1.071	1.071	1.071	1.072	1.072	1.072	1.072	1.072	1.074	1.074	1.075	1.075	1.078	1.079	1.080	1.081	1.085	1.088	1.091	1.096	1.100	1.106	1.111	1.119	1.128	1.135	1.145	1.155	1.166	1.179	1.192	1.206	1.221	1.238	1.256	1.274	1.292	1.314	1.336	1.358	1.381	1.405	1.431	1.456	1.484	1.512	1.540	1.569	1.599	1.629	1.660	1.689	1.720	1.751	1.781	1.812	1.842	1.872	1.902	1.931	1.960	1.989	2.014	2.040	2.065	2.088	2.111	2.131	2.151	2.170	2.186	2.202	2.215	2.228	2.238	2.246	2.254	2.259	2.262	2.265	2.265	2.264	2.262	2.258	2.252	2.246	2.239	2.229	2.219	2.208	2.195	2.180	2.168	2.151	2.136	2.120	2.104	2.085	2.068	2.051	2.034	2.016	1.999	1.982	1.966	1.951	1.935	1.921	1.908	1.895	1.882	1.871	1.861	1.852	1.844	1.836	1.831	1.825	1.821	1.820	1.818	1.818	1.818	1.819	1.821	1.825	1.830	1.835	1.840	1.849	1.856	1.865	1.874	1.885	1.895	1.906	1.918	1.929	1.942	1.955	1.969	1.980	1.994	2.007	2.021	2.033	2.046	2.059	2.071	2.084	2.095	2.106	2.118	2.129	2.139	2.149	2.158	2.168	2.175	2.182	2.190	2.196	2.201	2.208	2.211	2.215	2.219	2.220	2.221	2.224	2.224	2.224	2.222	2.220	2.218	2.214	2.210	2.206	2.201	2.196	2.190	2.182	2.175	2.168	2.159	2.150	2.140	2.130	2.120	2.109	2.099	2.088	2.075	2.062	2.050	2.038	2.024	2.010	1.996	1.982	1.968	1.954	1.939	1.926	1.911	1.896	1.881	1.868	1.852	1.838	1.825	1.810	1.796	1.782	1.769	1.755	1.742	1.730	1.716	1.702	1.691	1.679	1.668	1.655	1.642	1.631	1.621	1.610	1.599	1.589	1.579	1.569	1.559	1.549	1.540	1.530	1.521	1.511	1.504	1.495	1.485	1.478	1.469	1.460	1.451	1.444	1.436	1.426	1.419	1.410	1.401	1.392	1.384	1.375	1.366	1.358	1.350	1.341	1.332	1.325	1.316	1.308	1.300	1.291	1.284	1.275	1.266	1.258	1.251	1.242	1.235	1.228	1.219	1.212	1.204	1.198	1.190	1.181	1.175	1.168	1.160	1.152	1.145	1.139	1.130	1.122	1.116	1.109	1.101	1.094	1.085	1.079	1.070	1.061	1.054	1.045	1.036	1.029	1.019	1.010	1.000	0.991	0.981	0.971	0.961	0.950	0.940	0.929	0.918	0.906	0.894	0.882	0.870	0.858	0.845	0.831	0.819	0.806	0.792	0.779	0.765	0.751	0.736	0.722	0.709	0.694	0.680	0.666	0.651	0.638	0.624	0.609	0.595	0.581	0.568	0.554	0.540	0.529	0.515	0.502	0.490	0.478	0.466	0.455	0.445	0.435	0.424	0.415	0.408	0.398	0.390	0.384	0.376	0.370	0.364	0.360	0.356	0.352	0.350	0.348	0.346	0.346	0.348	0.348	0.351	0.355	0.358	0.364	0.370	0.376	0.384	0.394	0.404	0.414	0.425	0.439	0.451	0.466	0.482	0.499	0.516	0.534	0.551	0.571	0.591	0.612	0.634	0.658	0.681	0.705	0.730	0.754	0.780	0.808	0.834	0.860	0.889	0.915	0.944	0.972	1.001	1.029	1.059	1.086	1.115	1.144	1.172	1.202	1.231	1.259	1.288	1.316	1.344	1.371	1.399	1.425	1.452	1.480	1.505	1.531	1.556	1.581	1.605	1.630	1.654	1.676	1.699	1.721	1.742	1.764	1.784	1.805	1.824	1.841	1.860	1.878	1.894	1.910	1.925	1.939	1.951	1.964	1.976	1.985	1.996	2.004	2.011	2.018	2.022	2.027	2.029	2.030	2.031	2.031	2.029	2.024	2.020	2.013	2.006	1.998	1.988	1.976	1.964	1.950	1.934	1.919	1.900	1.881	1.864	1.842	1.821	1.798	1.775	1.750	1.726	1.700	1.674	1.649	1.621	1.595	1.568	1.539	1.511	1.484	1.455	1.426	1.400	1.372	1.345	1.319	1.291	1.265	1.240	1.215	1.191	1.168	1.145	1.122	1.101	1.081	1.061	1.042	1.025	1.008	0.990	0.975	0.959	0.944	0.930	0.916	0.902	0.890	0.879	0.866	0.855	0.844	0.834	0.822	0.812	0.802	0.791	0.782	0.771	0.762	0.751	0.740	0.730	0.719	0.706	0.695	0.682	0.670	0.656	0.642	0.630	0.616	0.601	0.586	0.571	0.558	0.541	0.525	0.510	0.494	0.479	0.461	0.445	0.430	0.414	0.398	0.382	0.368	0.354	0.339	0.325	0.311	0.299	0.286	0.275	0.265	0.254	0.244	0.235	0.228	0.221	0.215	0.209	0.205	0.201	0.199	0.196	0.195	0.196	0.196	0.199	0.202	0.206	0.210	0.216	0.222	0.230	0.239	0.246	0.256	0.268	0.278	0.290	0.302	0.316	0.330	0.345	0.360	0.376	0.392	0.410	0.428	0.448	0.466	0.485	0.506	0.528	0.548	0.569	0.592	0.615	0.638	0.661	0.684	0.709	0.732	0.759	0.784	0.810	0.836	0.862	0.889	0.918	0.944	0.971	0.999	1.026	1.055	1.082	1.110	1.138	1.166	1.192	1.221	1.249	1.275	1.302	1.329	1.355	1.381	1.406	1.431	1.454	1.478	1.500	1.521	1.541	1.561	1.580	1.598	1.616	1.630	1.646	1.660	1.672	1.685	1.695	1.705	1.712	1.720	1.725	1.731	1.735	1.738	1.739	1.740	1.739	1.739	1.738	1.736	1.732	1.729	1.724	1.720	1.714	1.709	1.701	1.696	1.690	1.684	1.678	1.670	1.664	1.658	1.651	1.645	1.639	1.635	1.630	1.626	1.622	1.619	1.616	1.615	1.614	1.615	1.615	1.618	1.619	1.622	1.626	1.631	1.638	1.645	1.652	1.659	1.668	1.678	1.688	1.699	1.711	1.722	1.736	1.750	1.764	1.778	1.792	1.808	1.822	1.838	1.852	1.869	1.882	1.899	1.912	1.928	1.940	1.954	1.966	1.980	1.991	2.001	2.013	2.020	2.027	2.035	2.041	2.045	2.049	2.051	2.051	2.050	2.049	2.045	2.040	2.035	2.026	2.018	2.007	1.996	1.982	1.968	1.952	1.935	1.915	1.896	1.874	1.851	1.826	1.801	1.775	1.746	1.718	1.688	1.656	1.624	1.591	1.558	1.524	1.489	1.454	1.418	1.381	1.345	1.310	1.272	1.236	1.199	1.162	1.126	1.091	1.055	1.020	0.986	0.952	0.919	0.886	0.855	0.824	0.795	0.766	0.739	0.711	0.685	0.661	0.638	0.615	0.594	0.574	0.555	0.536	0.521	0.505	0.491	0.478	0.465	0.454	0.444	0.435	0.425	0.419	0.411	0.406	0.400	0.395	0.390	0.386	0.384	0.380	0.378	0.376	0.374	0.372	0.371	0.369	0.368	0.366	0.365	0.364	0.362	0.361	0.360	0.359	0.358	0.355	0.354	0.351	0.348	0.345	0.341	0.339	0.336	0.331	0.328	0.322	0.319	0.315	0.309	0.305	0.300	0.295	0.290	0.285	0.280	0.275	0.271	0.266	0.262	0.258	0.252	0.249	0.245	0.240	0.238	0.234	0.230	0.228	0.225	0.222	0.220	0.219	0.218	0.216	0.216	0.216	0.216	0.219	0.219	0.220	0.222	0.224	0.226	0.230	0.231	0.235	0.239	0.242	0.248	0.251	0.256	0.262	0.266	0.272	0.276	0.284	0.289	0.294	0.300	0.306	0.314	0.320	0.326	0.332	0.339	0.346	0.354	0.361	0.368	0.375	0.382	0.390	0.398	0.404	0.412	0.419	0.426	0.432	0.440	0.448	0.455	0.462	0.469	0.475	0.482	0.489	0.495	0.501	0.507	0.515	0.520	0.528	0.532	0.538	0.545	0.550	0.556	0.562	0.568	0.574	0.579	0.584	0.590	0.595	0.601	0.605	0.610	0.615	0.620	0.624	0.629	0.634	0.639	0.642	0.648	0.652	0.658	0.662	0.668	0.672	0.678	0.684	0.688	0.694	0.699	0.705	0.711	0.718	0.724	0.730	0.736	0.744	0.751	0.759	0.766	0.775	0.784	0.792	0.801	0.811	0.822	0.834	0.845	0.858	0.870	0.884	0.896	0.911	0.925	0.940	0.958	0.972	0.990	1.008	1.024	1.044	1.062	1.081	1.102	1.121	1.142	1.165	1.186	1.208	1.230	1.252	1.275	1.299	1.321	1.344	1.368	1.390	1.414	1.436	1.459	1.480	1.501	1.522	1.545	1.565	1.585	1.604	1.622	1.642	1.659	1.675	1.690	1.705	1.719	1.731	1.742	1.752	1.762	1.770	1.776	1.782	1.786	1.790	1.792	1.794	1.794	1.791	1.789	1.785	1.780	1.774	1.768	1.759	1.750	1.739	1.729	1.716	1.704	1.690	1.675	1.662	1.646	1.630	1.614	1.598	1.581	1.562	1.546	1.528	1.511	1.494	1.476	1.460	1.441	1.425	1.409	1.391	1.375	1.359	1.344	1.329	1.314	1.300	1.285	1.271	1.259	1.246	1.234	1.222	1.211	1.201	1.190	1.180	1.171	1.162	1.154	1.144	1.136	1.129	1.120	1.114	1.106	1.100	1.092	1.086	1.080	1.074	1.068	1.061	1.055	1.050	1.042	1.038	1.031	1.025	1.020	1.015	1.008	1.002	0.998	0.991	0.986	0.980	0.974	0.968	0.961	0.956	0.951	0.945	0.940	0.934	0.929	0.924	0.919	0.915	0.911	0.908	0.904	0.900	0.896	0.894	0.891	0.889	0.886	0.885	0.882	0.881	0.881	0.880	0.879	0.879	0.879	0.878	0.878	0.878	0.878	0.878	0.878	0.878	0.878	0.878	0.878	0.878	0.879	0.878	0.878	0.876	0.875	0.874	0.871	0.870	0.869	0.865	0.862	0.859	0.855	0.851	0.846	0.840	0.834	0.828	0.820	0.812	0.805	0.796	0.786	0.778	0.768	0.756	0.746	0.734	0.722	0.709	0.696	0.684	0.670	0.655	0.642	0.628	0.614	0.599	0.584	0.570	0.555	0.540	0.525	0.511	0.498	0.484	0.470	0.458	0.444	0.432	0.420	0.410	0.399	0.389	0.381	0.372	0.365	0.359	0.354	0.349	0.346	0.345	0.342	0.342	0.344	0.345	0.348	0.351	0.358	0.364	0.370	0.378	0.388	0.399	0.410	0.422	0.436	0.450	0.466	0.481	0.498	0.515	0.532	0.550	0.568	0.585	0.604	0.621	0.641	0.659	0.676	0.694	0.711	0.726	0.742	0.758	0.771	0.785	0.796	0.809	0.818	0.828	0.836	0.842	0.848	0.852	0.856	0.858	0.858	0.856	0.854	0.850	0.846	0.840	0.832	0.824	0.815	0.805	0.794	0.782	0.770	0.758	0.744	0.730	0.715	0.700	0.686	0.671	0.658	0.642	0.629	0.616	0.604	0.592	0.581	0.571	0.562	0.554	0.548	0.542	0.538	0.535	0.535	0.534	0.536	0.540	0.545	0.550	0.559	0.566	0.578	0.590	0.602	0.618	0.634	0.650	0.669	0.688	0.708	0.729	0.750	0.772	0.795	0.818	0.841	0.865	0.889	0.912	0.936	0.958	0.981	1.002	1.024	1.045	1.065	1.082	1.100	1.116	1.130	1.144	1.156	1.165	1.174	1.181	1.188	1.191	1.194	1.194	1.194	1.190	1.185	1.180	1.172	1.164	1.154	1.141	1.128	1.114	1.099	1.081	1.062	1.045	1.025	1.004	0.982	0.960	0.938	0.915	0.891	0.868	0.845	0.821	0.798	0.775	0.752	0.730	0.706	0.685	0.664	0.644	0.624	0.606	0.589	0.572	0.556	0.542	0.529	0.516	0.506	0.498	0.489	0.482	0.476	0.472	0.469	0.469	0.469	0.469	0.472	0.476	0.484	0.490	0.499	0.507	0.519	0.530	0.544	0.559	0.574	0.591	0.609	0.628	0.648	0.669	0.690	0.712	0.735	0.759	0.784	0.809	0.834	0.860	0.885	0.911	0.938	0.964	0.991	1.016	1.044	1.070	1.096	1.121	1.146	1.171	1.195	1.218	1.241	1.264	1.285	1.305	1.324	1.344	1.360	1.378	1.394	1.409	1.421	1.434	1.445	1.456	1.466	1.475	1.482	1.489	1.494	1.498	1.501	1.505	1.508	1.509	1.509	1.509	1.509	1.508	1.506	1.505	1.502	1.499	1.498	1.494	1.491	1.489	1.485	1.482	1.481	1.479	1.478	1.476	1.476	1.476	1.476	1.478	1.479	1.481	1.485	1.488	1.491	1.498	1.502	1.509	1.515	1.522	1.531	1.540	1.549	1.559	1.569	1.579	1.591	1.601	1.612	1.625	1.636	1.648	1.660	1.672	1.684	1.696	1.708	1.719	1.730	1.740	1.750	1.760	1.770	1.778	1.786	1.795	1.801	1.808	1.812	1.818	1.822	1.826	1.829	1.830	1.831	1.832	1.832	1.832	1.831	1.830	1.829	1.826	1.824	1.819	1.816	1.814	1.809	1.804	1.800	1.796	1.791	1.789	1.784	1.780	1.776	1.772	1.769	1.765	1.762	1.759	1.756	1.754	1.752	1.750	1.748	1.746	1.745	1.744	1.744	1.742	1.742	1.742	1.741	1.741	1.740	1.740	1.741	1.740	1.740	1.739	1.738	1.736	1.735	1.735	1.732	1.731	1.729	1.725	1.722	1.720	1.716	1.712	1.708	1.704	1.698	1.692	1.686	1.680	1.674	1.668	1.661	1.654	1.646	1.639	1.630	1.622	1.614	1.605	1.598	1.589	1.580	1.571	1.562	1.554	1.544	1.536	1.528	1.519	1.511	1.502	1.494	1.486	1.479	1.471	1.464	1.455	1.449	1.441	1.434	1.426	1.419	1.412	1.405	1.398	1.391	1.384	1.376	1.369	1.362	1.355	1.348	1.341	1.334	1.326	1.318	1.310	1.302	1.292	1.285	1.275	1.266	1.256	1.248	1.239	1.229	1.218	1.208	1.198	1.188	1.178	1.166	1.156	1.145	1.134	1.122	1.112	1.100	1.089	1.079	1.068	1.056	1.045	1.035	1.024	1.012	1.000	0.990	0.979	0.969	0.958	0.948	0.936	0.925	0.916	0.905	0.895	0.882	0.872	0.861	0.850	0.838	0.826	0.812	0.801	0.786	0.774	0.759	0.744	0.729	0.712	0.696	0.680	0.662	0.644	0.625	0.606	0.586	0.566	0.546	0.525	0.504	0.481	0.460	0.436	0.415	0.392	0.370	0.348	0.326	0.304	0.282	0.261	0.241	0.222	0.204	0.186	0.170	0.155	0.141	0.129	0.119	0.109	0.102	0.098	0.095	0.094	0.096	0.100	0.105	0.115	0.126	0.140	0.158	0.176	0.200	0.224	0.251	0.282	0.316	0.354	0.391	0.432	0.478	0.524	0.572	0.624	0.679	0.735	0.792	0.852	0.915	0.978	1.041	1.108	1.175	1.242	1.311	1.380	1.450	1.520	1.589	1.658	1.728	1.796	1.864	1.931	1.996	2.061	2.125	2.186	2.246	2.304	2.360	2.414	2.466	2.515	2.562	2.608	2.649	2.688	2.725	2.759	2.790	2.819	2.844	2.868	2.888	2.904	2.918	2.930	2.939	2.946	2.949	2.950	2.949	2.945	2.939	2.931	2.920	2.908	2.894	2.876	2.859	2.839	2.818	2.795	2.771	2.748	2.720	2.694	2.666	2.638	2.609	2.579	2.549	2.518	2.488	2.455	2.424	2.392	2.360	2.329	2.298	2.266	2.235	2.205	2.174	2.144	2.115	2.085	2.056	2.027	2.000	1.971	1.945	1.918	1.891	1.866	1.840	1.815	1.791	1.768	1.744	1.721	1.700	1.678	1.656	1.636	1.616	1.598	1.579	1.561	1.542	1.525	1.510	1.495	1.479	1.465	1.452	1.440	1.428	1.418	1.406	1.399	1.389	1.381	1.374	1.369	1.362	1.359	1.355	1.352	1.351	1.350	1.350	1.351	1.351	1.354	1.356	1.360	1.364	1.369	1.374	1.380	1.386	1.392	1.400	1.406	1.414	1.421	1.430	1.438	1.444	1.451	1.458	1.464	1.470	1.475	1.481	1.485	1.489	1.491	1.492	1.492	1.492	1.491	1.488	1.485	1.480	1.474	1.468	1.459	1.448	1.436	1.424	1.409	1.394	1.376	1.358	1.339	1.319	1.298	1.274	1.249	1.224	1.198	1.170	1.142	1.115	1.085	1.055	1.025	0.995	0.964	0.934	0.902	0.871	0.840	0.808	0.778	0.746	0.718	0.689	0.660	0.631	0.604	0.576	0.550	0.525	0.500	0.475	0.452	0.430	0.408	0.388	0.369	0.349	0.330	0.312	0.296	0.279	0.264	0.248	0.232	0.219	0.204	0.190	0.176	0.162	0.150	0.135	0.121	0.108	0.094	0.078	0.064	0.048	0.031	0.015	-0.004	-0.021	-0.040	-0.059	-0.080	-0.101	-0.122	-0.146	-0.169	-0.191	-0.216	-0.242	-0.268	-0.295	-0.322	-0.350	-0.376	-0.405	-0.434	-0.462	-0.491	-0.520	-0.549	-0.578	-0.606	-0.634	-0.662	-0.690	-0.716	-0.741	-0.766	-0.790	-0.812	-0.834	-0.854	-0.872	-0.890	-0.906	-0.921	-0.934	-0.946	-0.955	-0.964	-0.970	-0.976	-0.979	-0.980	-0.980	-0.979	-0.975	-0.969	-0.961	-0.954	-0.942	-0.931	-0.918	-0.904	-0.888	-0.870	-0.851	-0.832	-0.811	-0.789	-0.766	-0.741	-0.718	-0.692	-0.666	-0.640	-0.614	-0.588	-0.561	-0.534	-0.505	-0.478	-0.450	-0.424	-0.396	-0.370	-0.344	-0.320	-0.294	-0.269	-0.246	-0.221	-0.199	-0.178	-0.156	-0.138	-0.118	-0.099	-0.082	-0.065	-0.050	-0.035	-0.021	-0.009	0.004	0.014	0.024	0.032	0.041	0.049	0.054	0.059	0.065	0.069	0.071	0.074	0.076	0.078	0.078	0.079	0.079	0.078	0.075	0.074	0.071	0.069	0.068	0.064	0.061	0.058	0.055	0.051	0.049	0.046	0.042	0.040	0.038	0.035	0.034	0.031	0.031	0.030	0.030	0.030	0.031	0.032	0.034	0.035	0.039	0.042	0.046	0.050	0.054	0.059	0.065	0.070	0.078	0.082	0.089	0.095	0.101	0.109	0.115	0.121	0.126	0.132	0.138	0.142	0.146	0.150	0.154	0.155	0.156	0.156	0.155	0.154	0.150	0.145	0.139	0.130	0.120	0.109	0.095	0.081	0.064	0.045	0.024	0.001	-0.024	-0.051	-0.080	-0.111	-0.144	-0.178	-0.215	-0.252	-0.294	-0.336	-0.381	-0.428	-0.474	-0.522	-0.572	-0.624	-0.678	-0.731	-0.786	-0.841	-0.898	-0.954	-1.011	-1.068	-1.126	-1.182	-1.239	-1.296	-1.352	-1.408	-1.462	-1.518	-1.570	-1.621	-1.671	-1.720	-1.766	-1.811	-1.855	-1.895	-1.934	-1.970	-2.005	-2.038	-2.066	-2.095	-2.120	-2.141	-2.161	-2.178	-2.192	-2.204	-2.215	-2.220	-2.225	-2.228	-2.226	-2.224	-2.219	-2.211	-2.200	-2.189	-2.175	-2.159	-2.140	-2.121	-2.099	-2.076	-2.051	-2.025	-1.999	-1.970	-1.942	-1.911	-1.881	-1.850	-1.818	-1.785	-1.752	-1.720	-1.686	-1.655	-1.621	-1.589	-1.556	-1.525	-1.494	-1.464	-1.434	-1.405	-1.378	-1.350	-1.324	-1.300	-1.276	-1.254	-1.232	-1.212	-1.194	-1.178	-1.161	-1.146	-1.134	-1.122	-1.111	-1.104	-1.096	-1.090	-1.086	-1.081	-1.081	-1.079	-1.080	-1.081	-1.085	-1.089	-1.092	-1.098	-1.106	-1.114	-1.122	-1.132	-1.142	-1.154	-1.165	-1.179	-1.191	-1.205	-1.219	-1.234	-1.246	-1.262	-1.278	-1.292	-1.309	-1.324	-1.339	-1.354	-1.369	-1.384	-1.399	-1.414	-1.426	-1.441	-1.454	-1.466	-1.479	100.000	5.000	2.000	1.000	7.000	0.000	0.000	0.000	0.000	0.000	0.000	0.000	0.000	0.000	0.000	0.000	0.000	0.000	-2.591	-2.612	-2.632	-2.655	-2.676	-2.699	-2.721	-2.742	-2.765	-2.788	-2.810	-2.830	-2.851	-2.871	-2.891	-2.911	-2.929	-2.948	-2.964	-2.980	-2.995	-3.010	-3.021	-3.032	-3.042	-3.052	-3.059	-3.066	-3.070	-3.072	-3.075	-3.076	-3.076	-3.074	-3.070	-3.065	-3.061	-3.054	-3.045	-3.035	-3.025	-3.014	-3.001	-2.988	-2.974	-2.959	-2.944	-2.928	-2.911	-2.894	-2.878	-2.859	-2.841	-2.822	-2.805	-2.786	-2.768	-2.750	-2.731	-2.714	-2.696	-2.679	-2.661	-2.644	-2.626	-2.610	-2.594	-2.579	-2.564	-2.549	-2.535	-2.521	-2.508	-2.495	-2.482	-2.471	-2.460	-2.449	-2.438	-2.429	-2.420	-2.411	-2.401	-2.394	-2.386	-2.380	-2.372	-2.365	-2.359	-2.354	-2.348	-2.344	-2.339	-2.335	-2.330	-2.326	-2.322	-2.319	-2.315	-2.311	-2.309	-2.306	-2.304	-2.301	-2.299	-2.298	-2.295	-2.292	-2.291	-2.290	-2.288	-2.286	-2.285	-2.282	-2.282	-2.280	-2.278	-2.278	-2.275	-2.274	-2.271	-2.270	-2.269	-2.265	-2.264	-2.261	-2.259	-2.256	-2.254	-2.250	-2.246	-2.242	-2.239	-2.234	-2.230	-2.225	-2.219	-2.214	-2.208	-2.201	-2.196	-2.189	-2.182	-2.174	-2.166	-2.158	-2.149	-2.141	-2.132	-2.122	-2.114	-2.104	-2.095	-2.085	-2.075	-2.066	-2.055	-2.046	-2.036	-2.026	-2.018	-2.007	-1.999	-1.989	-1.981	-1.972	-1.964	-1.956	-1.948	-1.941	-1.935	-1.928	-1.922	-1.916	-1.911	-1.906	-1.901	-1.899	-1.894	-1.891	-1.888	-1.885	-1.882	-1.881	-1.879	-1.879	-1.876	-1.875	-1.874	-1.872	-1.871	-1.869	-1.866	-1.866	-1.862	-1.860	-1.858	-1.855	-1.851	-1.848	-1.844	-1.839	-1.835	-1.830	-1.825	-1.819	-1.812	-1.806	-1.799	-1.791	-1.784	-1.775	-1.766	-1.759	-1.750	-1.741	-1.732	-1.725	-1.716	-1.706	-1.698	-1.690	-1.681	-1.674	-1.669	-1.661	-1.655	-1.651	-1.646	-1.644	-1.641	-1.640	-1.640	-1.641	-1.644	-1.648	-1.651	-1.658	-1.665	-1.674	-1.684	-1.696	-1.710	-1.725	-1.742	-1.760	-1.780	-1.801	-1.824	-1.848	-1.874	-1.899	-1.928	-1.956	-1.988	-2.019	-2.051	-2.084	-2.119	-2.155	-2.191	-2.226	-2.265	-2.301	-2.339	-2.378	-2.416	-2.455	-2.494	-2.532	-2.569	-2.608	-2.644	-2.680	-2.718	-2.752	-2.788	-2.821	-2.854	-2.886	-2.918	-2.948	-2.976	-3.005	-3.031	-3.056	-3.081	-3.104	-3.125	-3.146	-3.164	-3.182	-3.198	-3.214	-3.226	-3.239	-3.250	-3.260	-3.268	-3.275	-3.280	-3.285	-3.288	-3.290	-3.291	-3.291	-3.290	-3.288	-3.286	-3.281	-3.276	-3.270	-3.264	-3.256	-3.249	-3.240	-3.231	-3.221	-3.211	-3.200	-3.189	-3.176	-3.165	-3.151	-3.138	-3.124	-3.110	-3.096	-3.081	-3.065	-3.050	-3.034	-3.018	-3.001	-2.984	-2.968	-2.950	-2.932	-2.914	-2.895	-2.876	-2.858	-2.839	-2.819	-2.799	-2.778	-2.758	-2.736	-2.715	-2.695	-2.672	-2.651	-2.630	-2.608	-2.584	-2.562	-2.540	-2.518	-2.495	-2.472	-2.451	-2.429	-2.406	-2.385	-2.364	-2.342	-2.321	-2.300	-2.281	-2.262	-2.244	-2.226	-2.208	-2.190	-2.175	-2.160	-2.145	-2.132	-2.120	-2.108	-2.098	-2.089	-2.080	-2.072	-2.066	-2.060	-2.056	-2.054	-2.051	-2.050	-2.049	-2.050	-2.052	-2.055	-2.059	-2.062	-2.069	-2.075	-2.081	-2.089	-2.096	-2.105	-2.114	-2.122	-2.132	-2.140	-2.150	-2.159	-2.168	-2.176	-2.182	-2.191	-2.198	-2.205	-2.209	-2.215	-2.219	-2.220	-2.221	-2.222	-2.222	-2.219	-2.216	-2.211	-2.205	-2.198	-2.189	-2.178	-2.164	-2.150	-2.135	-2.116	-2.099	-2.078	-2.058	-2.034	-2.010	-1.984	-1.956	-1.928	-1.898	-1.868	-1.835	-1.802	-1.769	-1.734	-1.699	-1.662	-1.626	-1.589	-1.551	-1.512	-1.475	-1.438	-1.399	-1.360	-1.321	-1.282	-1.245	-1.206	-1.169	-1.131	-1.094	-1.058	-1.021	-0.985	-0.950	-0.915	-0.881	-0.848	-0.815	-0.782	-0.750	-0.719	-0.689	-0.656	-0.626	-0.599	-0.569	-0.540	-0.512	-0.485	-0.458	-0.430	-0.405	-0.379	-0.352	-0.326	-0.300	-0.275	-0.251	-0.226	-0.201	-0.178	-0.154	-0.131	-0.106	-0.085	-0.061	-0.039	-0.016	0.005	0.026	0.048	0.068	0.088	0.106	0.125	0.144	0.161	0.178	0.194	0.208	0.222	0.236	0.248	0.259	0.269	0.279	0.285	0.291	0.298	0.301	0.305	0.306	0.305	0.305	0.301	0.299	0.292	0.286	0.280	0.271	0.261	0.251	0.238	0.225	0.211	0.195	0.179	0.162	0.144	0.126	0.105	0.085	0.065	0.044	0.022	0.001	-0.020	-0.042	-0.065	-0.088	-0.109	-0.130	-0.151	-0.174	-0.195	-0.215	-0.235	-0.254	-0.271	-0.290	-0.306	-0.322	-0.340	-0.355	-0.368	-0.381	-0.394	-0.405	-0.416	-0.426	-0.435	-0.442	-0.450	-0.456	-0.462	-0.466	-0.471	-0.475	-0.478	-0.480	-0.482	-0.482	-0.484	-0.482	-0.484	-0.482	-0.481	-0.482	-0.480	-0.479	-0.479	-0.478	-0.476	-0.476	-0.476	-0.475	-0.475	-0.475	-0.475	-0.476	-0.476	-0.479	-0.481	-0.482	-0.485	-0.489	-0.491	-0.496	-0.500	-0.506	-0.511	-0.516	-0.524	-0.530	-0.536	-0.544	-0.552	-0.561	-0.569	-0.578	-0.585	-0.594	-0.604	-0.612	-0.621	-0.630	-0.639	-0.646	-0.655	-0.664	-0.671	-0.678	-0.684	-0.689	-0.691	-0.695	-0.699	-0.700	-0.701	-0.701	-0.700	-0.696	-0.692	-0.688	-0.681	-0.672	-0.664	-0.652	-0.639	-0.624	-0.608	-0.590	-0.570	-0.549	-0.525	-0.500	-0.472	-0.444	-0.412	-0.380	-0.345	-0.308	-0.270	-0.229	-0.186	-0.142	-0.098	-0.050	-0.002	0.048	0.099	0.150	0.205	0.259	0.315	0.370	0.428	0.486	0.544	0.602	0.660	0.720	0.779	0.838	0.896	0.954	1.011	1.068	1.124	1.178	1.232	1.284	1.335	1.384	1.432	1.479	1.522	1.565	1.605	1.644	1.679	1.712	1.744	1.772	1.798	1.821	1.844	1.861	1.876	1.890	1.900	1.908	1.912	1.916	1.915	1.912	1.908	1.899	1.889	1.876	1.861	1.844	1.825	1.804	1.780	1.755	1.729	1.701	1.671	1.639	1.606	1.572	1.539	1.502	1.466	1.429	1.391	1.355	1.318	1.279	1.241	1.204	1.165	1.129	1.092	1.056	1.021	0.988	0.955	0.922	0.892	0.862	0.835	0.809	0.784	0.761	0.740	0.720	0.702	0.686	0.672	0.660	0.649	0.641	0.635	0.631	0.630	0.629	0.630	0.635	0.640	0.646	0.655	0.666	0.679	0.691	0.708	0.724	0.742	0.761	0.782	0.804	0.826	0.851	0.875	0.900	0.926	0.954	0.980	1.006	1.034	1.061	1.089	1.116	1.142	1.170	1.195	1.222	1.248	1.271	1.295	1.318	1.339	1.360	1.379	1.398	1.415	1.430	1.444	1.456	1.469	1.478	1.486	1.492	1.499	1.501	1.505	1.504	1.502	1.500	1.495	1.490	1.481	1.472	1.462	1.449	1.436	1.421	1.404	1.386	1.368	1.348	1.325	1.302	1.279	1.254	1.229	1.202	1.174	1.148	1.119	1.091	1.062	1.034	1.004	0.975	0.945	0.918	0.889	0.860	0.830	0.802	0.776	0.749	0.722	0.698	0.671	0.648	0.624	0.602	0.580	0.560	0.540	0.521	0.504	0.488	0.471	0.456	0.442	0.431	0.419	0.409	0.399	0.391	0.382	0.375	0.370	0.365	0.361	0.356	0.354	0.351	0.351	0.349	0.349	0.349	0.350	0.350	0.351	0.351	0.352	0.355	0.356	0.358	0.360	0.361	0.362	0.364	0.366	0.368	0.370	0.370	0.371	0.372	0.374	0.372	0.374	0.374	0.374	0.374	0.374	0.372	0.371	0.372	0.371	0.371	0.370	0.370	0.370	0.370	0.371	0.371	0.372	0.374	0.376	0.378	0.379	0.382	0.385	0.389	0.392	0.398	0.402	0.408	0.414	0.421	0.429	0.438	0.445	0.455	0.465	0.475	0.486	0.498	0.510	0.524	0.538	0.551	0.566	0.581	0.596	0.614	0.630	0.646	0.662	0.681	0.698	0.716	0.734	0.751	0.770	0.788	0.805	0.824	0.841	0.859	0.876	0.894	0.910	0.928	0.944	0.960	0.976	0.992	1.008	1.024	1.039	1.052	1.068	1.080	1.094	1.106	1.119	1.130	1.141	1.151	1.162	1.171	1.180	1.189	1.196	1.201	1.209	1.214	1.220	1.224	1.228	1.230	1.232	1.234	1.234	1.235	1.232	1.232	1.229	1.226	1.220	1.215	1.209	1.201	1.192	1.184	1.174	1.162	1.150	1.138	1.122	1.108	1.091	1.074	1.056	1.036	1.016	0.995	0.972	0.950	0.925	0.900	0.874	0.849	0.821	0.792	0.765	0.736	0.708	0.678	0.649	0.618	0.586	0.556	0.525	0.495	0.464	0.432	0.401	0.371	0.341	0.310	0.281	0.254	0.226	0.200	0.172	0.149	0.124	0.100	0.079	0.059	0.038	0.019	0.001	-0.014	-0.030	-0.044	-0.055	-0.066	-0.076	-0.084	-0.090	-0.095	-0.099	-0.102	-0.104	-0.104	-0.102	-0.100	-0.096	-0.091	-0.085	-0.079	-0.070	-0.061	-0.051	-0.040	-0.029	-0.016	-0.002	0.010	0.024	0.039	0.052	0.069	0.084	0.099	0.114	0.130	0.145	0.161	0.176	0.191	0.208	0.222	0.236	0.251	0.266	0.280	0.292	0.306	0.318	0.330	0.341	0.352	0.364	0.372	0.382	0.390	0.399	0.408	0.415	0.421	0.426	0.432	0.439	0.444	0.449	0.452	0.458	0.460	0.464	0.466	0.470	0.472	0.475	0.476	0.480	0.481	0.482	0.485	0.486	0.489	0.491	0.491	0.494	0.496	0.496	0.499	0.500	0.502	0.504	0.506	0.507	0.510	0.512	0.515	0.519	0.520	0.522	0.526	0.529	0.531	0.534	0.538	0.541	0.544	0.546	0.551	0.554	0.558	0.561	0.565	0.569	0.572	0.576	0.580	0.585	0.589	0.594	0.599	0.602	0.608	0.612	0.618	0.624	0.630	0.635	0.641	0.648	0.654	0.661	0.668	0.675	0.684	0.690	0.699	0.706	0.715	0.725	0.734	0.744	0.754	0.764	0.774	0.784	0.794	0.805	0.815	0.826	0.838	0.848	0.860	0.871	0.884	0.895	0.908	0.920	0.931	0.944	0.956	0.969	0.980	0.992	1.004	1.015	1.026	1.038	1.049	1.059	1.070	1.081	1.090	1.100	1.109	1.119	1.128	1.136	1.145	1.154	1.160	1.169	1.175	1.181	1.188	1.192	1.199	1.204	1.209	1.214	1.218	1.221	1.225	1.228	1.230	1.232	1.234	1.236	1.238	1.238	1.238	1.240	1.240	1.239	1.239	1.238	1.236	1.235	1.234	1.232	1.229	1.228	1.225	1.222	1.220	1.216	1.214	1.210	1.208	1.204	1.201	1.198	1.194	1.191	1.188	1.184	1.180	1.178	1.175	1.172	1.170	1.166	1.164	1.162	1.160	1.156	1.154	1.150	1.149	1.145	1.141	1.139	1.135	1.132	1.128	1.124	1.119	1.114	1.110	1.104	1.098	1.091	1.084	1.076	1.068	1.059	1.049	1.039	1.028	1.015	1.002	0.989	0.975	0.960	0.942	0.925	0.908	0.888	0.868	0.846	0.825	0.801	0.778	0.752	0.728	0.701	0.674	0.645	0.616	0.588	0.556	0.526	0.495	0.461	0.429	0.396	0.362	0.330	0.295	0.261	0.226	0.192	0.158	0.124	0.090	0.055	0.021	-0.011	-0.045	-0.078	-0.111	-0.144	-0.174	-0.206	-0.235	-0.264	-0.294	-0.320	-0.348	-0.374	-0.399	-0.422	-0.446	-0.469	-0.490	-0.511	-0.529	-0.549	-0.565	-0.581	-0.596	-0.610	-0.624	-0.636	-0.646	-0.658	-0.665	-0.674	-0.681	-0.688	-0.692	-0.696	-0.700	-0.702	-0.704	-0.705	-0.705	-0.702	-0.702	-0.699	-0.696	-0.694	-0.690	-0.685	-0.681	-0.675	-0.670	-0.665	-0.658	-0.652	-0.645	-0.640	-0.632	-0.626	-0.620	-0.615	-0.610	-0.604	-0.599	-0.594	-0.589	-0.585	-0.581	-0.579	-0.576	-0.574	-0.574	-0.572	-0.574	-0.576	-0.579	-0.581	-0.585	-0.590	-0.596	-0.602	-0.610	-0.619	-0.628	-0.638	-0.648	-0.659	-0.671	-0.684	-0.698	-0.712	-0.728	-0.744	-0.760	-0.776	-0.794	-0.811	-0.829	-0.849	-0.866	-0.885	-0.904	-0.922	-0.941	-0.960	-0.979	-0.998	-1.016	-1.035	-1.051	-1.069	-1.086	-1.101	-1.118	-1.131	-1.146	-1.159	-1.171	-1.184	-1.195	-1.205	-1.214	-1.222	-1.231	-1.238	-1.244	-1.249	-1.254	-1.259	-1.261	-1.265	-1.268	-1.269	-1.269	-1.270	-1.270	-1.270	-1.270	-1.270	-1.269	-1.269	-1.268	-1.266	-1.265	-1.264	-1.262	-1.262	-1.262	-1.262	-1.262	-1.262	-1.264	-1.265	-1.268	-1.270	-1.272	-1.275	-1.279	-1.282	-1.288	-1.292	-1.298	-1.302	-1.310	-1.316	-1.322	-1.330	-1.338	-1.345	-1.354	-1.362	-1.371	-1.380	-1.389	-1.398	-1.406	-1.415	-1.422	-1.432	-1.440	-1.450	-1.459	-1.466	-1.474	-1.481	-1.489	-1.496	-1.504	-1.510	-1.516	-1.522	-1.526	-1.532	-1.538	-1.541	-1.545	-1.548	-1.551	-1.552	-1.554	-1.556	-1.558	-1.559	-1.558	-1.558	-1.558	-1.556	-1.556	-1.555	-1.554	-1.551	-1.549	-1.546	-1.544	-1.541	-1.539	-1.536	-1.531	-1.528	-1.524	-1.520	-1.516	-1.511	-1.506	-1.502	-1.498	-1.492	-1.488	-1.482	-1.478	-1.471	-1.466	-1.459	-1.452	-1.445	-1.439	-1.431	-1.424	-1.415	-1.406	-1.398	-1.389	-1.379	-1.369	-1.358	-1.348	-1.335	-1.324	-1.310	-1.296	-1.282	-1.268	-1.254	-1.238	-1.221	-1.206	-1.188	-1.170	-1.151	-1.134	-1.112	-1.094	-1.074	-1.052	-1.031	-1.009	-0.988	-0.966	-0.942	-0.920	-0.898	-0.874	-0.851	-0.828	-0.804	-0.781	-0.759	-0.735	-0.712	-0.691	-0.669	-0.646	-0.626	-0.605	-0.585	-0.566	-0.548	-0.530	-0.512	-0.496	-0.480	-0.465	-0.452	-0.439	-0.428	-0.415	-0.405	-0.396	-0.389	-0.381	-0.375	-0.370	-0.366	-0.362	-0.360	-0.359	-0.359	-0.360	-0.361	-0.362	-0.366	-0.369	-0.372	-0.376	-0.382	-0.388	-0.394	-0.401	-0.406	-0.414	-0.421	-0.428	-0.434	-0.441	-0.448	-0.455	-0.461	-0.468	-0.474	-0.479	-0.485	-0.489	-0.494	-0.498	-0.502	-0.505	-0.507	-0.509	-0.510	-0.511	-0.512	-0.511	-0.511	-0.510	-0.509	-0.506	-0.504	-0.502	-0.499	-0.496	-0.492	-0.488	-0.484	-0.480	-0.475	-0.471	-0.468	-0.464	-0.459	-0.455	-0.452	-0.449	-0.445	-0.442	-0.440	-0.439	-0.436	-0.435	-0.435	-0.434	-0.434	-0.434	-0.435	-0.436	-0.439	-0.440	-0.441	-0.445	-0.449	-0.451	-0.455	-0.459	-0.464	-0.466	-0.471	-0.476	-0.479	-0.484	-0.486	-0.491	-0.494	-0.498	-0.499	-0.501	-0.502	-0.504	-0.505	-0.504	-0.502	-0.501	-0.499	-0.496	-0.494	-0.489	-0.484	-0.479	-0.472	-0.465	-0.458	-0.449	-0.440	-0.429	-0.419	-0.408	-0.396	-0.384	-0.371	-0.358	-0.345	-0.331	-0.318	-0.305	-0.290	-0.276	-0.262	-0.249	-0.235	-0.220	-0.206	-0.194	-0.180	-0.168	-0.156	-0.145	-0.134	-0.124	-0.114	-0.105	-0.098	-0.090	-0.082	-0.076	-0.070	-0.066	-0.061	-0.058	-0.056	-0.054	-0.052	-0.051	-0.051	-0.052	-0.055	-0.055	-0.058	-0.060	-0.061	-0.066	-0.069	-0.072	-0.078	-0.082	-0.085	-0.091	-0.095	-0.100	-0.105	-0.111	-0.116	-0.121	-0.126	-0.131	-0.136	-0.140	-0.145	-0.150	-0.154	-0.158	-0.161	-0.165	-0.168	-0.170	-0.174	-0.175	-0.176	-0.178	-0.180	-0.181	-0.181	-0.184	-0.184	-0.184	-0.182	-0.184	-0.182	-0.181	-0.180	-0.180	-0.179	-0.178	-0.176	-0.175	-0.172	-0.171	-0.169	-0.166	-0.164	-0.161	-0.159	-0.156	-0.154	-0.151	-0.149	-0.145	-0.142	-0.140	-0.136	-0.132	-0.129	-0.125	-0.121	-0.118	-0.114	-0.110	-0.105	-0.101	-0.098	-0.092	-0.089	-0.085	-0.079	-0.072	-0.069	-0.062	-0.056	-0.051	-0.044	-0.038	-0.031	-0.025	-0.019	-0.010	-0.002	0.005	0.014	0.021	0.031	0.040	0.049	0.058	0.069	0.078	0.088	0.099	0.110	0.120	0.131	0.141	0.152	0.165	0.176	0.189	0.200	0.211	0.222	0.234	0.245	0.256	0.265	0.276	0.286	0.296	0.306	0.315	0.322	0.330	0.338	0.344	0.350	0.355	0.360	0.364	0.368	0.369	0.370	0.370	0.370	0.368	0.365	0.362	0.358	0.352	0.346	0.339	0.331	0.321	0.311	0.300	0.286	0.274	0.260	0.245	0.229	0.212	0.196	0.179	0.159	0.140	0.121	0.101	0.081	0.061	0.040	0.019	-0.002	-0.024	-0.045	-0.066	-0.086	-0.108	-0.128	-0.146	-0.166	-0.185	-0.205	-0.222	-0.239	-0.256	-0.272	-0.288	-0.301	-0.315	-0.329	-0.341	-0.351	-0.361	-0.369	-0.378	-0.384	-0.391	-0.396	-0.400	-0.404	-0.406	-0.406	-0.408	-0.408	-0.406	-0.405	-0.402	-0.399	-0.394	-0.391	-0.385	-0.380	-0.372	-0.366	-0.360	-0.352	-0.346	-0.339	-0.331	-0.322	-0.315	-0.306	-0.298	-0.290	-0.282	-0.275	-0.268	-0.260	-0.252	-0.248	-0.241	-0.236	-0.231	-0.226	-0.222	-0.220	-0.216	-0.214	-0.212	-0.211	-0.211	-0.212	-0.214	-0.216	-0.218	-0.221	-0.226	-0.231	-0.238	-0.244	-0.251	-0.260	-0.269	-0.278	-0.289	-0.300	-0.311	-0.324	-0.338	-0.351	-0.365	-0.380	-0.395	-0.411	-0.426	-0.442	-0.460	-0.476	-0.494	-0.511	-0.529	-0.546	-0.564	-0.582	-0.600	-0.616	-0.635	-0.652	-0.670	-0.686	-0.702	-0.719	-0.735	-0.750	-0.764	-0.778	-0.792	-0.804	-0.816	-0.829	-0.839	-0.850	-0.860	-0.868	-0.876	-0.882	-0.888	-0.892	-0.896	-0.900	-0.904	-0.905	-0.905	-0.905	-0.905	-0.902	-0.900	-0.896	-0.891	-0.886	-0.881	-0.875	-0.866	-0.859	-0.850	-0.841	-0.831	-0.821	-0.811	-0.800	-0.789	-0.779	-0.768	-0.755	-0.742	-0.729	-0.718	-0.705	-0.691	-0.680	-0.668	-0.656	-0.644	-0.631	-0.620	-0.610	-0.599	-0.590	-0.580	-0.570	-0.561	-0.552	-0.545	-0.539	-0.532	-0.526	-0.521	-0.518	-0.514	-0.511	-0.509	-0.509	-0.507	-0.509	-0.509	-0.512	-0.514	-0.519	-0.524	-0.529	-0.536	-0.544	-0.552	-0.561	-0.572	-0.585	-0.598	-0.610	-0.625	-0.640	-0.658	-0.675	-0.694	-0.712	-0.734	-0.755	-0.776	-0.800	-0.824	-0.849	-0.874	-0.900	-0.928	-0.956	-0.984	-1.014	-1.044	-1.075	-1.106	-1.139	-1.171	-1.204	-1.238	-1.271	-1.306	-1.340	-1.375	-1.410	-1.444	-1.479	-1.512	-1.548	-1.582	-1.618	-1.651	-1.685	-1.719	-1.752	-1.784	-1.816	-1.849	-1.880	-1.910	-1.940	-1.969	-1.996	-2.025	-2.051	-2.076	-2.101	-2.126	-2.149	-2.171	-2.194	-2.215	-2.235	-2.255	-2.274	-2.290	-2.306	-2.322	-2.338	-2.354	-2.366	-2.381	-2.392	-2.406	-2.418	-2.430	-2.441	-2.452	-2.462	-2.474	-2.484	-2.494	-2.504	-2.514	-2.525	-2.534	-2.545	-2.556	-2.568	-2.578	-2.590	-2.602	-2.614	-2.628	-2.640	-2.652	-2.666	-2.681	-2.696	-2.711	-2.728	-2.744	-2.760	-2.778	-2.794	-2.811	-2.829	-2.848	-2.866	-2.885	-2.904	-2.924	-2.942	-2.961	-2.981	-3.000	-3.020	-3.038	-3.058	-3.076	-3.095	-3.111	-3.130	-3.146	-3.164	-3.179	-3.195	-3.210	-3.222	-3.236	-3.249	-3.261	-3.272	-3.282	-3.292	-3.302	-3.310	-3.316	-3.322	-3.328	-3.331	-3.332	-3.335	-3.335	-3.336	-3.334	-3.331	-3.329	-3.324	-3.319	-3.311	-3.304	-3.296	-3.286	-3.276	-3.264	-3.251	-3.238	-3.224	-3.209	-3.192	-3.175	-3.159	-3.139	-3.120	-3.101	-3.080	-3.059	-3.038	-3.014	-2.990	-2.966	-2.941	-2.918	-2.891	-2.866	-2.841	-2.816	-2.790	-2.764	-2.736	-2.710	-2.685	-2.659	-2.632	-2.609	-2.584	-2.559	-2.535	-2.512	-2.490	-2.468	-2.446	-2.425	-2.406	-2.389	-2.370	-2.354	-2.340	-2.325	-2.314	-2.302	-2.292	-2.284	-2.278	-2.271	-2.266	-2.264	-2.261	-2.262	-2.264	-2.266	-2.271	-2.278	-2.285	-2.292	-2.302	-2.315	-2.326	-2.340	-2.355	-2.370	-2.388	-2.405	-2.424	-2.442	-2.462	-2.484	-2.505	-2.526	-2.548	-2.570	-2.591	-2.614	-2.636	-2.659	-2.681	-2.702	-2.724	-2.745	-2.765	-2.784	-2.802	-2.821	-2.838	-2.852	-2.869	-2.882	-2.895	-2.908	-2.918	-2.928	-2.936	-2.944	-2.949	-2.954	-2.958	-2.960	-2.961	-2.960	-2.960	-2.958	-2.954	-2.950	-2.945	-2.939	-2.931	-2.924	-2.914	-2.905	-2.896	-2.885	-2.875	-2.862	-2.851	-2.840	-2.829	-2.816	-2.804	-2.792	-2.780	-2.770	-2.758	-2.748	-2.738	-2.729	-2.720	-2.712	-2.706	-2.700	-2.694	-2.689	-2.686	-2.684	-2.682	-2.682	-2.684	-2.686	-2.690	-2.695	-2.700	-2.706	-2.715	-2.724	-2.735	-2.746	-2.759	-2.771	-2.786	-2.801	-2.819	-2.836	-2.854	-2.874	-2.894	-2.914	-2.935	-2.959	-2.980	-3.004	-3.026	-3.051	-3.075	-3.100	-3.124	-3.150	-3.174	-3.199	-3.225	-3.249	-3.274	-3.298	-3.322	-3.348	-3.371	-3.394	-3.418	-3.440	-3.462	-3.486	-3.508	-3.529	-3.550	-3.570	-3.590	-3.611	-3.631	-3.650	-3.669	-3.686	-3.704	-3.720	-3.739	-3.754	-3.771	-3.786	-3.802	-3.818	-3.832	-3.846	-3.861	-3.875	-3.889	-3.904	-3.918	-3.931	-3.945	-3.958	-3.971	-3.982	-3.996	-4.009	-4.021	-4.034	-4.046	-4.059	-4.071	-4.082	-4.094	-4.105	-4.115	-4.128	-4.138	-4.149	-4.159	-4.170	-4.179	-4.190	-4.199	-4.209	-4.216	-4.226	-4.234	-4.242	-4.250	-4.259	-4.266	-4.272	-4.279	-4.285	-4.291	-4.298	-4.301	-4.308	-4.312	-4.316	-4.320	-4.324	-4.329	-4.332	-4.336	-4.339	-4.342	-4.346	-4.350	-4.354	-4.356	-4.360	-4.364	-4.368	-4.371	-4.376	-4.380	-4.385	-4.390	-4.395	-4.401	-4.406	-4.412	-4.419	-4.426	-4.435	-4.442	-4.450	-4.459	-4.468	-4.478	-4.486	-4.498	-4.509	-4.519	-4.530	-4.542	-4.554	-4.566	-4.579	-4.591	-4.604	-4.618	-4.630	-4.644	-4.658	-4.669	-4.682	-4.694	-4.708	-4.719	-4.731	-4.742	-4.754	-4.765	-4.775	-4.784	-4.794	-4.802	-4.811	-4.818	-4.825	-4.830	-4.835	-4.840	-4.842	-4.845	-4.848	-4.848	-4.849	-4.848	-4.846	-4.845	-4.842	-4.838	-4.832	-4.828	-4.820	-4.815	-4.806	-4.799	-4.789	-4.779	-4.770	-4.759	-4.746	-4.735	-4.722	-4.711	-4.698	-4.685	-4.671	-4.658	-4.644	-4.629	-4.615	-4.601	-4.585	-4.571	-4.556	-4.540	-4.526	-4.511	-4.496	-4.481	-4.466	-4.450	-4.435	-4.421	-4.405	-4.390	-4.375	-4.360	-4.345	-4.330	-4.315	-4.300	-4.285	-4.270	-4.255	-4.241	-4.226	-4.211	-4.196	-4.180	-4.165	-4.150	-4.134	-4.119	-4.102	-4.086	-4.070	-4.054	-4.036	-4.020	-4.001	-3.985	-3.968	-3.950	-3.932	-3.914	-3.896	-3.878	-3.859	-3.840	-3.822	-3.802	-3.784	-3.765	-3.745	-3.725	-3.704	-3.682	-3.661	-3.641	-3.619	-3.598	-3.575	-3.554	-3.530	-3.506	-3.484	-3.460	-3.435	-3.410	-3.385	-3.360	-3.332	-3.306	-3.279	-3.251	-3.222	-3.194	-3.162	-3.132	-3.101	-3.071	-3.039	-3.008	-2.974	-2.939	-2.905	-2.869	-2.832	-2.798	-2.760	-2.724	-2.686	-2.649	-2.610	-2.571	-2.531	-2.492	-2.454	-2.414	-2.375	-2.335	-2.296	-2.258	-2.218	-2.179	-2.140	-2.101	-2.064	-2.026	-1.989	-1.952	-1.918	-1.881	-1.848	-1.814	-1.781	-1.750	-1.719	-1.689	-1.660	-1.632	-1.606	-1.580	-1.555	-1.532	-1.511	-1.489	-1.470	-1.450	-1.432	-1.416	-1.400	-1.385	-1.370	-1.356	-1.344	-1.332	-1.321	-1.311	-1.301	-1.291	-1.284	-1.275	-1.268	-1.260	-1.251	-1.244	-1.236	-1.229	-1.222	-1.214	-1.206	-1.199	-1.190	-1.181	-1.172	-1.161	-1.152	-1.141	-1.130	-1.116	-1.104	-1.090	-1.075	-1.061	-1.045	-1.029	-1.011	-0.994	-0.974	-0.955	-0.935	-0.912	-0.891	-0.870	-0.846	-0.822	-0.799	-0.775	-0.750	-0.724	-0.698	-0.671	-0.645	-0.619	-0.592	-0.565	-0.538	-0.510	-0.482	-0.455	-0.428	-0.401	-0.374	-0.348	-0.321	-0.295	-0.271	-0.246	-0.221	-0.198	-0.176	-0.152	-0.132	-0.111	-0.091	-0.072	-0.055	-0.038	-0.022	-0.006	0.008	0.020	0.031	0.041	0.050	0.058	0.064	0.069	0.072	0.075	0.076	0.075	0.072	0.071	0.066	0.060	0.052	0.045	0.035	0.025	0.012	-0.001	-0.015	-0.031	-0.048	-0.065	-0.084	-0.102	-0.124	-0.144	-0.165	-0.188	-0.211	-0.234	-0.258	-0.282	-0.306	-0.330	-0.355	-0.380	-0.405	-0.430	-0.455	-0.480	-0.504	-0.529	-0.552	-0.575	-0.599	-0.621	-0.642	-0.665	-0.685	-0.702	-0.722	-0.741	-0.758	-0.774	-0.790	-0.805	-0.820	-0.832	-0.845	-0.856	-0.868	-0.878	-0.886	-0.895	-0.902	-0.910	-0.915	-0.920	-0.925	-0.928	-0.931	-0.932	-0.934	-0.936	-0.936	-0.935	-0.934	-0.931	-0.929	-0.925	-0.921	-0.916	-0.912	-0.908	-0.900	-0.894	-0.888	-0.880	-0.872	-0.865	-0.856	-0.849	-0.840	-0.830	-0.820	-0.810	-0.800	-0.789	-0.778	-0.768	-0.755	-0.744	-0.731	-0.720	-0.708	-0.695	-0.682	-0.670	-0.656	-0.644	-0.631	-0.619	-0.605	-0.594	-0.580	-0.566	-0.555	-0.542	-0.530	-0.518	-0.505	-0.494	-0.481	-0.469	-0.458	-0.446	-0.435	-0.422	-0.412	-0.401	-0.391	-0.381	-0.371	-0.361	-0.352	-0.344	-0.335	-0.326	-0.320	-0.311	-0.304	-0.298	-0.291	-0.284	-0.279	-0.271	-0.266	-0.260	-0.255	-0.251	-0.245	-0.241	-0.236	-0.231	-0.226	-0.221	-0.216	-0.212	-0.208	-0.201	-0.198	-0.192	-0.186	-0.182	-0.176	-0.170	-0.165	-0.159	-0.154	-0.148	-0.141	-0.134	-0.128	-0.120	-0.112	-0.105	-0.098	-0.090	-0.084	-0.075	-0.066	-0.056	-0.049	-0.040	-0.031	-0.022	-0.014	-0.005	0.004	0.011	0.020	0.029	0.036	0.044	0.052	0.059	0.066	0.072	0.079	0.084	0.090	0.094	0.099	0.102	0.105	0.109	0.110	0.111	0.112	0.111	0.111	0.110	0.108	0.105	0.101	0.096	0.091	0.086	0.079	0.071	0.061	0.052	0.044	0.031	0.020	0.008	-0.005	-0.019	-0.035	-0.049	-0.066	-0.082	-0.100	-0.118	-0.136	-0.155	-0.174	-0.195	-0.215	-0.236	-0.259	-0.280	-0.302	-0.324	-0.346	-0.370	-0.394	-0.416	-0.440	-0.464	-0.488	-0.511	-0.534	-0.558	-0.581	-0.605	-0.628	-0.649	-0.671	-0.694	-0.715	-0.738	-0.758	-0.780	-0.799	-0.819	-0.838	-0.858	-0.875	-0.894	-0.910	-0.926	-0.941	-0.958	-0.972	-0.985	-0.998	-1.011	-1.022	-1.032	-1.042	-1.051	-1.060	-1.068	-1.072	-1.078	-1.082	-1.086	-1.089	-1.090	-1.090	-1.090	-1.089	-1.086	-1.084	-1.080	-1.075	-1.070	-1.064	-1.056	-1.049	-1.039	-1.029	-1.018	-1.006	-0.992	-0.980	-0.964	-0.949	-0.934	-0.916	-0.899	-0.880	-0.861	-0.841	-0.821	-0.800	-0.779	-0.756	-0.735	-0.712	-0.690	-0.668	-0.645	-0.621	-0.599	-0.578	-0.555	-0.532	-0.511	-0.490	-0.469	-0.450	-0.430	-0.412	-0.394	-0.378	-0.362	-0.349	-0.335	-0.324	-0.312	-0.304	-0.296	-0.290	-0.286	-0.282	-0.281	-0.281	-0.284	-0.288	-0.294	-0.300	-0.309	-0.319	-0.331	-0.346	-0.362	-0.380	-0.400	-0.420	-0.441	-0.465	-0.489	-0.515	-0.542	-0.571	-0.601	-0.631	-0.662	-0.695	-0.729	-0.762	-0.796	-0.831	-0.866	-0.901	-0.938	-0.972	-1.009	-1.042	-1.079	-1.112	-1.146	-1.180	-1.212	-1.246	-1.278	-1.308	-1.339	-1.369	-1.396	-1.424	-1.451	-1.478	-1.502	-1.526	-1.549	-1.571	-1.594	-1.612	-1.634	-1.651	-1.670	-1.686	-1.702	-1.720	-1.735	-1.749	-1.762	-1.776	-1.789	-1.801	-1.814	-1.825	-1.838	-1.849	-1.860	-1.871	-1.881	-1.891	-1.902	-1.914	-1.924	-1.935	-1.945	-1.956	-1.966	-1.976	-1.986	-1.999	-2.009	-2.018	-2.029	-2.038	-2.047	-2.056	-2.065	-2.074	-2.081	-2.089	-2.096	-2.101	-2.108	-2.111	-2.115	-2.119	-2.121	-2.122	-2.122	-2.122	-2.120	-2.118	-2.114	-2.110	-2.104	-2.096	-2.089	-2.080	-2.070	-2.058	-2.046	-2.034	-2.019	-2.004	-1.986	-1.969	-1.950	-1.931	-1.911	-1.891	-1.870	-1.848	-1.825	-1.802	-1.779	-1.756	-1.732	-1.708	-1.684	-1.659	-1.634	-1.610	-1.585	-1.561	-1.536	-1.514	-1.490	-1.466	-1.444	-1.422	-1.399	-1.378	-1.355	-1.334	-1.314	-1.291	-1.271	-1.252	-1.232	-1.215	-1.195	-1.176	-1.159	-1.140	-1.122	-1.105	-1.088	-1.070	-1.054	-1.036	-1.020	-1.004	-0.986	-0.971	-0.955	-0.939	-0.922	-0.906	-0.890	-0.874	-0.859	-0.842	-0.828	-0.812	-0.796	-0.781	-0.766	-0.751	-0.738	-0.724	-0.710	-0.698	-0.685	-0.674	-0.662	-0.651	-0.641	-0.631	-0.624	-0.616	-0.610	-0.604	-0.599	-0.595	-0.591	-0.590	-0.589	-0.589	-0.591	-0.592	-0.595	-0.599	-0.604	-0.609	-0.616	-0.624	-0.631	-0.640	-0.649	-0.659	-0.669	-0.679	-0.690	-0.701	-0.711	-0.721	-0.732	-0.742	-0.751	-0.760	-0.769	-0.778	-0.785	-0.791	-0.796	-0.801	-0.805	-0.808	-0.809	-0.809	-0.808	-0.805	-0.801	-0.796	-0.789	-0.781	-0.772	-0.764	-0.751	-0.740	-0.726	-0.712	-0.698	-0.681	-0.666	-0.648	-0.630	-0.611	-0.594	-0.575	-0.556	-0.539	-0.521	-0.504	-0.486	-0.470	-0.455	-0.441	-0.428	-0.416	-0.405	-0.396	-0.388	-0.381	-0.378	-0.374	-0.372	-0.374	-0.375	-0.380	-0.386	-0.395	-0.404	-0.416	-0.429	-0.445	-0.461	-0.480	-0.500	-0.521	-0.544	-0.569	-0.594	-0.619	-0.646	-0.674	-0.702	-0.730	-0.759	-0.788	-0.816	-0.845	-0.874	-0.901	-0.930	-0.955	-0.982	-1.009	-1.032	-1.056	-1.078	-1.099	-1.119	-1.138	-1.155	-1.170	-1.184	-1.198	-1.208	-1.219	-1.228	-1.235	-1.241	-1.248	-1.250	-1.252	-1.255	-1.258	-1.258	-1.256	-1.255	-1.254	-1.251	-1.249	-1.246	-1.244	-1.240	-1.238	-1.235	-1.232	-1.230	-1.230	-1.230	-1.229	-1.230	-1.232	-1.235	-1.240	-1.245	-1.251	-1.259	-1.268	-1.279	-1.289	-1.302	-1.315	-1.331	-1.349	-1.366	-1.385	-1.405	-1.426	-1.448	-1.471	-1.495	-1.521	-1.548	-1.574	-1.601	-1.629	-1.659	-1.688	-1.718	-1.748	-1.779	-1.809	-1.840	-1.871	-1.902	-1.932	-1.965	-1.996	-2.026	-2.056	-2.088	-2.116	-2.146	-2.176	-2.204	-2.232	-2.260	-2.288	-2.315	-2.341	-2.366	-2.392	-2.416	-2.440	-2.464	-2.486	-2.509	-2.531	-2.552	-2.574	-2.595	-2.615	-2.635	-2.654	-2.672	-2.689	-2.706	-2.724	-2.741	-2.758	-2.772	-2.789	-2.804	-2.818	-2.831	-2.845	-2.858	-2.870	-2.881	-2.892	-2.902	-2.914	-2.922	-2.932	-2.940	-2.949	-2.956	-2.962	-2.970	-2.975	-2.980	-2.986	-2.990	-2.992	-2.996	-3.000	-3.001	-3.004	-3.006	-3.008	-3.009	-3.010	-3.010	-3.010	-3.010	-3.010	-3.011	-3.010	-3.011	-3.011	-3.010	-3.010	-3.011	-3.011	-3.011	-3.012	-3.014	-3.015	-3.018	-3.019	-3.021	-3.024	-3.026	-3.029	-3.032	-3.038	-3.042	-3.048	-3.054	-3.060	-3.068	-3.075	-3.084	-3.092	-3.102	-3.112	-3.122	-3.134	-3.145	-3.158	-3.170	-3.182	-3.195	-3.209	-3.222	-3.236	-3.250	-3.265	-3.279	-3.292	-3.308	-3.321	-3.335	-3.349	-3.361	-3.375	-3.388	-3.400	-3.411	-3.422	-3.432	-3.442	-3.452	-3.460	-3.468	-3.474	-3.480	-3.485	-3.489	-3.491	-3.492	-3.492	-3.492	-3.491	-3.488	-3.482	-3.476	-3.470	-3.462	-3.452	-3.442	-3.431	-3.418	-3.404	-3.389	-3.372	-3.356	-3.338	-3.319	-3.300	-3.280	-3.259	-3.238	-3.215	-3.194	-3.170	-3.148	-3.124	-3.100	-3.076	-3.052	-3.029	-3.006	-2.984	-2.960	-2.939	-2.918	-2.896	-2.876	-2.856	-2.838	-2.819	-2.802	-2.786	-2.771	-2.758	-2.745	-2.732	-2.722	-2.712	-2.704	-2.696	-2.691	-2.686	-2.681	-2.678	-2.675	-2.674	-2.674	-2.674	-2.675	-2.678	-2.680	-2.681	-2.685	-2.689	-2.692	-2.696	-2.700	-2.704	-2.708	-2.710	-2.714	-2.716	-2.719	-2.720	-2.719	-2.720	-2.718	-2.715	-2.711	-2.706	-2.700	-2.694	-2.685	-2.674	-2.662	-2.650	-2.635	-2.620	-2.601	-2.582	-2.562	-2.540	-2.518	-2.492	-2.466	-2.439	-2.410	-2.380	-2.350	-2.318	-2.284	-2.250	-2.215	-2.180	-2.145	-2.108	-2.071	-2.035	-1.998	-1.960	-1.924	-1.886	-1.851	-1.814	-1.779	-1.744	-1.709	-1.676	-1.645	-1.614	-1.584	-1.555	-1.528	-1.501	-1.478	-1.455	-1.432	-1.412	-1.394	-1.375	-1.360	-1.345	-1.332	-1.321	-1.311	-1.302	-1.296	-1.291	-1.286	-1.282	-1.280	-1.279	-1.279	-1.280	-1.282	-1.285	-1.288	-1.291	-1.296	-1.301	-1.308	-1.314	-1.320	-1.325	-1.334	-1.340	-1.345	-1.351	-1.358	-1.364	-1.368	-1.374	-1.379	-1.384	-1.388	-1.392	-1.396	-1.399	-1.402	-1.405	-1.406	-1.409	-1.409	-1.410	-1.411	-1.411	-1.411	-1.412	-1.412	-1.412	-1.412	-1.411	-1.412	-1.411	-1.411	-1.411	-1.412	-1.414	-1.415	-1.416	-1.420	-1.422	-1.426	-1.430	-1.435	-1.439	-1.446	-1.451	-1.459	-1.465	-1.472	-1.481	-1.490	-1.500	-1.509	-1.520	-1.530	-1.542	-1.552	-1.565	-1.578	-1.589	-1.601	-1.615	-1.628	-1.639	-1.651	-1.664	-1.675	-1.688	-1.699	-1.710	-1.721	-1.732	-1.742	-1.752	-1.761	-1.770	-1.778	-1.786	-1.794	-1.801	-1.808	-1.812	-1.818	-1.822	-1.826	-1.831	-1.835	-1.838	-1.840	-1.844	-1.846	-1.850	-1.851	-1.855	-1.858	-1.860	-1.862	-1.866	-1.869	-1.871	-1.876	-1.879	-1.884	-1.888	-1.894	-1.899	-1.905	-1.911	-1.918	-1.924	-1.931	-1.939	-1.946	-1.954	-1.962	-1.971	-1.980	-1.989	-1.998	-2.007	-2.016	-2.026	-2.036	-2.045	-2.054	-2.062	-2.071	-2.080	-2.088	-2.095	-2.102	-2.110	-2.115	-2.121	-2.126	-2.130	-2.134	-2.138	-2.139	-2.142	-2.142	-2.142	-2.142	-2.141	-2.140	-2.138	-2.135	-2.132	-2.129	-2.125	-2.121	-2.116	-2.111	-2.106	-2.101	-2.096	-2.091	-2.086	-2.082	-2.079	-2.075	-2.072	-2.069	-2.068	-2.066	-2.065	-2.065	-2.066	-2.069	-2.072	-2.076	-2.081	-2.089	-2.096	-2.105	-2.116	-2.128	-2.141	-2.155	-2.171	-2.189	-2.208	-2.226	-2.249	-2.270	-2.292	-2.318	-2.342	-2.370	-2.398	-2.426	-2.456	-2.486	-2.516	-2.548	-2.580	-2.611	-2.645	-2.678	-2.711	-2.745	-2.778	-2.810	-2.842	-2.875	-2.906	-2.936	-2.968	-2.998	-3.026	-3.054	-3.081	-3.106	-3.131	-3.154	-3.176	-3.196	-3.215	-3.231	-3.249	-3.262	-3.276	-3.288	-3.296	-3.305	-3.312	-3.318	-3.321	-3.324	-3.324	-3.322	-3.320	-3.318	-3.312	-3.306	-3.299	-3.290	-3.280	-3.270	-3.259	-3.246	-3.232	-3.220	-3.205	-3.190	-3.175	-3.160	-3.144	-3.129	-3.112	-3.098	-3.082	-3.069	-3.054	-3.040	-3.028	-3.015	-3.004	-2.992	-2.984	-2.974	-2.966	-2.959	-2.952	-2.948	-2.944	-2.941	-2.939	-2.939	-2.940	-2.941	-2.944	-2.949	-2.954	-2.959	-2.968	-2.975	-2.984	-2.994	-3.004	-3.015	-3.028	-3.041	-3.052	-3.066	-3.079	-3.092	-3.106	-3.120	-3.132	-3.146	-3.159	-3.170	-3.182	-3.194	-3.204	-3.214	-3.221	-3.229	-3.236	-3.241	-3.245	-3.248	-3.249	-3.249	-3.248	-3.245	-3.240	-3.234	-3.226	-3.218	-3.206	-3.195	-3.181	-3.166	-3.150	-3.131	-3.111	-3.090	-3.069	-3.046	-3.021	-2.998	-2.971	-2.944	-2.916	-2.888	-2.858	-2.829	-2.799	-2.768	-2.738	-2.708	-2.678	-2.646	-2.616	-2.588	-2.558	-2.530	-2.501	-2.476	-2.450	-2.425	-2.401	-2.379	-2.358	-2.339	-2.320	-2.305	-2.290	-2.278	-2.268	-2.258	-2.251	-2.246	-2.244	-2.244	-2.245	-2.250	-2.256	-2.264	-2.275	-2.289	-2.304	-2.321	-2.340	-2.362	-2.385	-2.411	-2.439	-2.468	-2.499	-2.531	-2.565	-2.600	-2.638	-2.676	-2.715	-2.755	-2.796	-2.838	-2.881	-2.924	-2.968	-3.011	-3.054	-3.098	-3.141	-3.185	-3.226	-3.268	-3.309	-3.350	-3.388	-3.425	-3.461	-3.496	-3.530	-3.561	-3.591	-3.620	-3.646	-3.671	-3.692	-3.714	-3.731	-3.748	-3.761	-3.774	-3.784	-3.791	-3.795	-3.799	-3.800	-3.799	-3.795	-3.791	-3.782	-3.774	-3.764	-3.750	-3.736	-3.719	-3.701	-3.681	-3.661	-3.640	-3.618	-3.595	-3.570	-3.544	-3.518	-3.491	-3.465	-3.436	-3.409	-3.381	-3.354	-3.325	-3.298	-3.270	-3.242	-3.214	-3.188	-3.161	-3.135	-3.109	-3.085	-3.060	-3.038	-3.015	-2.992	-2.972	-2.952	-2.935	-2.916	-2.899	-2.884	-2.869	-2.855	-2.842	-2.831	-2.820	-2.811	-2.802	-2.795	-2.789	-2.782	-2.780	-2.778	-2.775	-2.774	-2.774	-2.775	-2.778	-2.781	-2.785	-2.790	-2.796	-2.805	-2.812	-2.821	-2.831	-2.842	-2.854	-2.866	-2.879	-2.892	-2.908	-2.922	-2.939	-2.955	-2.972	-2.990	-3.009	-3.026	-3.046	-3.065	-3.084	-3.104	-3.124	-3.144	-3.162	-3.182	-3.204	-3.224	-3.244	-3.264	-3.284	-3.302	-3.322	-3.341	-3.359	-3.378	-3.395	-3.412	-3.428	-3.444	-3.459	-3.474	-3.486	-3.499	-3.511	-3.522	-3.532	-3.542	-3.550	-3.558	-3.564	-3.570	-3.574	-3.578	-3.580	-3.581	-3.582	-3.581	-3.581	-3.580	-3.575	-3.572	-3.566	-3.561	-3.555	-3.548	-3.539	-3.530	-3.520	-3.509	-3.498	-3.485	-3.472	-3.460	-3.445	-3.430	-3.412	-3.396	-3.380	-3.361	-3.344	-3.324	-3.304	-3.282	-3.261	-3.239	-3.215	-3.191	-3.166	-3.141	-3.114	-3.086	-3.058	-3.028	-2.998	-2.966	-2.934	-2.900	-2.865	-2.830	-2.794	-2.756	-2.718	-2.678	-2.636	-2.595	-2.552	-2.510	-2.466	-2.420	-2.374	-2.326	-2.278	-2.229	-2.180	-2.129	-2.078	-2.027	-1.975	-1.922	-1.870	-1.818	-1.765	-1.711	-1.658	-1.604	-1.551	-1.499	-1.446	-1.395	-1.345	-1.295	-1.246	-1.198	-1.150	-1.104	-1.060	-1.016	-0.975	-0.935	-0.895	-0.858	-0.822	-0.789	-0.756	-0.728	-0.699	-0.672	-0.649	-0.628	-0.608	-0.589	-0.574	-0.560	-0.548	-0.539	-0.531	-0.526	-0.522	-0.522	-0.522	-0.525	-0.531	-0.539	-0.548	-0.559	-0.571	-0.585	-0.600	-0.618	-0.636	-0.656	-0.678	-0.700	-0.724	-0.749	-0.774	-0.801	-0.830	-0.859	-0.888	-0.919	-0.949	-0.980	-1.012	-1.045	-1.079	-1.111	-1.145	-1.178	-1.212	-1.245	-1.280	-1.314	-1.348	-1.382	-1.416	-1.450	-1.485	-1.519	-1.552	-1.586	-1.620	-1.651	-1.684	-1.718	-1.749	-1.781	-1.812	-1.844	-1.874	-1.904	-1.934	-1.962	-1.991	-2.019	-2.047	-2.074	-2.101	-2.126	-2.151	-2.176	-2.200	-2.222	-2.245	-2.266	-2.288	-2.308	-2.326	-2.344	-2.361	-2.378	-2.392	-2.406	-2.420	-2.432	-2.444	-2.454	-2.462	-2.470	-2.478	-2.484	-2.488	-2.491	-2.492	-2.492	-2.494	-2.491	-2.489	-2.486	-2.480	-2.474	-2.468	-2.460	-2.451	-2.441	-2.431	-2.419	-2.405	-2.392	-2.379	-2.365	-2.350	-2.335	-2.319	-2.304	-2.288	-2.271	-2.254	-2.238	-2.222	-2.205	-2.190	-2.174	-2.159	-2.144	-2.129	-2.116	-2.102	-2.090	-2.079	-2.068	-2.059	-2.049	-2.041	-2.035	-2.029	-2.024	-2.020	-2.019	-2.018	-2.016	-2.019	-2.020	-2.024	-2.030	-2.035	-2.042	-2.050	-2.060	-2.069	-2.081	-2.092	-2.106	-2.120	-2.132	-2.149	-2.162	-2.178	-2.194	-2.210	-2.226	-2.242	-2.258	-2.275	-2.291	-2.306	-2.321	-2.336	-2.350	-2.364	-2.376	-2.390	-2.400	-2.411	-2.419	-2.428	-2.434	-2.440	-2.444	-2.448	-2.449	-2.448	-2.445	-2.442	-2.438	-2.432	-2.424	-2.415	-2.402	-2.391	-2.376	-2.360	-2.344	-2.325	-2.305	-2.282	-2.261	-2.236	-2.211	-2.185	-2.156	-2.129	-2.099	-2.068	-2.035	-2.004	-1.971	-1.938	-1.904	-1.869	-1.832	-1.798	-1.761	-1.725	-1.689	-1.654	-1.616	-1.581	-1.544	-1.509	-1.472	-1.439	-1.404	-1.369	-1.335	-1.302	-1.270	-1.238	-1.208	-1.176	-1.146	-1.118	-1.090	-1.061	-1.035	-1.009	-0.984	-0.960	-0.936	-0.914	-0.892	-0.872	-0.852	-0.835	-0.818	-0.801	-0.786	-0.771	-0.759	-0.746	-0.734	-0.725	-0.715	-0.706	-0.699	-0.692	-0.688	-0.682	-0.679	-0.675	-0.672	-0.672	-0.671	-0.672	-0.674	-0.676	-0.679	-0.684	-0.689	-0.694	-0.700	-0.708	-0.715	-0.724	-0.734	-0.744	-0.755	-0.765	-0.778	-0.790	-0.804	-0.818	-0.832	-0.846	-0.861	-0.876	-0.891	-0.909	-0.924	-0.941	-0.959	-0.975	-0.992	-1.009	-1.026	-1.042	-1.060	-1.078	-1.094	-1.112	-1.129	-1.145	-1.162	-1.178	-1.195	-1.211	-1.228	-1.242	-1.258	-1.272	-1.289	-1.302	-1.315	-1.330	-1.342	-1.355	-1.366	-1.379	-1.391	-1.402	-1.415	-1.426	-1.436	-1.448	-1.458	-1.468	-1.478	-1.488	-1.498	-1.508	-1.516	-1.526	-1.535	-1.546	-1.555	-1.565	-1.575	-1.582	-1.594	-1.602	-1.612	-1.622	-1.631	-1.641	-1.652	-1.661	-1.671	-1.682	-1.692	-1.702	-1.712	-1.724	-1.734	-1.744	-1.754	-1.765	-1.775	-1.785	-1.795	-1.802	-1.812	-1.821	-1.831	-1.839	-1.848	-1.855	-1.862	-1.869	-1.875	-1.881	-1.886	-1.891	-1.895	-1.899	-1.902	-1.904	-1.908	-1.909	-1.909	-1.910	-1.910	-1.910	-1.910	-1.909	-1.908	-1.906	-1.905	-1.902	-1.900	-1.896	-1.892	-1.888	-1.885	-1.880	-1.876	-1.872	-1.869	-1.865	-1.861	-1.859	-1.855	-1.851	-1.849	-1.848	-1.845	-1.842	-1.841	-1.841	-1.841	-1.841	-1.842	-1.844	-1.844	-1.846	-1.850	-1.854	-1.858	-1.861	-1.865	-1.871	-1.876	-1.882	-1.889	-1.896	-1.904	-1.911	-1.920	-1.929	-1.938	-1.946	-1.958	-1.968	-1.978	-1.989	-1.999	-2.011	-2.022	-2.034	-2.046	-2.058	-2.069	-2.082	-2.095	-2.108	-2.120	-2.132	-2.148	-2.160	-2.172	-2.188	-2.201	-2.215	-2.230	-2.244	-2.258	-2.274	-2.289	-2.302	-2.319	-2.334	-2.349	-2.365	-2.380	-2.396	-2.411	-2.426	-2.442	-2.459	-2.474	-2.490	-2.505	-2.521	-2.536	-2.552	-2.568	-2.582	-2.598	-2.611	-2.625	-2.639	-2.652	-2.665	-2.679	-2.690	-2.702	-2.712	-2.724	-2.734	-2.742	-2.750	-2.756	-2.764	-2.769	-2.772	-2.775	-2.778	-2.779	-2.779	-2.779	-2.778	-2.775	-2.771	-2.768	-2.761	-2.755	-2.749	-2.740	-2.731	-2.720	-2.709	-2.698	-2.685	-2.671	-2.659	-2.645	-2.629	-2.614	-2.599	-2.582	-2.568	-2.550	-2.535	-2.518	-2.502	-2.486	-2.471	-2.455	-2.440	-2.426	-2.411	-2.400	-2.386	-2.375	-2.365	-2.356	-2.348	-2.340	-2.332	-2.328	-2.325	-2.322	-2.321	-2.321	-2.322	-2.326	-2.330	-2.335	-2.341	-2.350	-2.360	-2.371	-2.384	-2.398	-2.412	-2.429	-2.446	-2.465	-2.484	-2.505	-2.528	-2.549	-2.572	-2.599	-2.622	-2.649	-2.676	-2.702	-2.730	-2.759	-2.788	-2.816	-2.845	-2.875	-2.902	-2.931	-2.960	-2.990	-3.018	-3.046	-3.074	-3.102	-3.128	-3.155	-3.180	-3.205	-3.229	-3.251	-3.274	-3.295	-3.316	-3.335	-3.354	-3.371	-3.388	-3.402	-3.418	-3.429	-3.441	-3.450	-3.459	-3.466	-3.472	-3.479	-3.481	-3.484	-3.486	-3.486	-3.485	-3.484	-3.480	-3.475	-3.470	-3.462	-3.455	-3.446	-3.436	-3.426	-3.414	-3.401	-3.388	-3.374	-3.359	-3.345	-3.330	-3.312	-3.295	-3.276	-3.259	-3.240	-3.222	-3.204	-3.185	-3.166	-3.148	-3.129	-3.111	-3.092	-3.075	-3.056	-3.039	-3.020	-3.004	-2.988	-2.971	-2.955	-2.940	-2.926	-2.911	-2.898	-2.885	-2.872	-2.861	-2.850	-2.840	-2.830	-2.821	-2.814	-2.806	-2.799	-2.792	-2.786	-2.781	-2.776	-2.772	-2.769	-2.766	-2.764	-2.761	-2.760	-2.758	-2.755	-2.755	-2.754	-2.751	-2.751	-2.751	-2.750	-2.749	-2.746	-2.745	-2.744	-2.741	-2.739	-2.735	-2.732	-2.728	-2.724	-2.716	-2.711	-2.704	-2.696	-2.688	-2.676	-2.666	-2.655	-2.642	-2.628	-2.614	-2.598	-2.580	-2.561	-2.541	-2.519	-2.498	-2.474	-2.449	-2.421	-2.394	-2.364	-2.335	-2.302	-2.270	-2.235	-2.200	-2.164	-2.126	-2.089	-2.049	-2.007	-1.966	-1.924	-1.881	-1.839	-1.794	-1.748	-1.702	-1.656	-1.611	-1.564	-1.515	-1.468	-1.420	-1.371	-1.324	-1.275	-1.228	-1.180	-1.132	-1.085	-1.039	-0.992	-0.948	-0.904	-0.858	-0.815	-0.771	-0.730	-0.689	-0.648	-0.609	-0.570	-0.531	-0.496	-0.460	-0.426	-0.392	-0.361	-0.330	-0.301	-0.271	-0.244	-0.218	-0.192	-0.169	-0.146	-0.125	-0.104	-0.084	-0.066	-0.048	-0.032	-0.016	-0.001	0.014	0.026	0.039	0.050	0.061	0.071	0.080	0.090	0.099	0.108	0.116	0.124	0.132	0.139	0.146	0.154	0.161	0.170	0.176	0.185	0.194	0.201	0.210	0.218	0.226	0.236	0.246	0.255	0.266	0.276	0.288	0.299	0.311	0.326	0.339	0.352	0.366	0.381	0.398	0.412	0.429	0.445	0.462	0.479	0.496	0.515	0.534	0.552	0.571	0.591	0.611	0.630	0.651	0.671	0.691	0.711	0.732	0.752	0.771	0.792	0.812	0.834	0.855	0.875	0.895	0.915	0.934	0.952	0.972	0.990	1.009	1.026	1.044	1.060	1.075	1.090	1.105	1.120	1.132	1.146	1.158	1.168	1.179	1.188	1.196	1.205	1.212	1.218	1.222	1.228	1.231	1.232	1.236	1.236	1.236	1.235	1.232	1.229	1.225	1.221	1.215	1.209	1.201	1.192	1.182	1.172	1.162	1.151	1.139	1.128	1.112	1.100	1.084	1.070	1.054	1.039	1.022	1.006	0.989	0.972	0.956	0.939	0.921	0.904	0.886	0.869	0.852	0.835	0.819	0.802	0.786	0.769	0.755	0.739	0.724	0.709	0.692	0.680	0.668	0.654	0.641	0.629	0.618	0.606	0.596	0.585	0.575	0.566	0.558	0.549	0.540	0.532	0.525	0.518	0.510	0.502	0.496	0.490	0.485	0.479	0.474	0.466	0.460	0.454	0.448	0.441	0.435	0.429	0.421	0.414	0.406	0.399	0.390	0.381	0.371	0.361	0.350	0.340	0.328	0.315	0.302	0.289	0.275	0.260	0.244	0.228	0.211	0.194	0.175	0.156	0.136	0.116	0.096	0.075	0.052	0.031	0.008	-0.015	-0.039	-0.062	-0.086	-0.111	-0.136	-0.160	-0.185	-0.209	-0.235	-0.260	-0.285	-0.309	-0.334	-0.358	-0.381	-0.406	-0.429	-0.451	-0.474	-0.496	-0.516	-0.538	-0.556	-0.576	-0.594	-0.611	-0.629	-0.645	-0.660	-0.675	-0.689	-0.701	-0.714	-0.724	-0.735	-0.744	-0.752	-0.761	-0.769	-0.775	-0.781	-0.785	-0.789	-0.791	-0.795	-0.796	-0.798	-0.799	-0.799	-0.798	-0.796	-0.795	-0.794	-0.790	-0.789	-0.785	-0.781	-0.779	-0.774	-0.769	-0.765	-0.760	-0.755	-0.749	-0.744	-0.739	-0.734	-0.729	-0.724	-0.718	-0.712	-0.706	-0.701	-0.696	-0.691	-0.686	-0.682	-0.676	-0.672	-0.669	-0.664	-0.659	-0.655	-0.651	-0.649	-0.645	-0.642	-0.640	-0.638	-0.635	-0.631	-0.630	-0.628	-0.628	-0.626	-0.625	-0.625	-0.624	-0.624	-0.624	-0.625	-0.626	-0.628	-0.629	-0.631	-0.634	-0.636	-0.640	-0.644	-0.648	-0.651	-0.658	-0.662	-0.668	-0.674	-0.680	-0.689	-0.696	-0.704	-0.711	-0.720	-0.729	-0.738	-0.748	-0.758	-0.769	-0.779	-0.789	-0.801	-0.811	-0.824	-0.835	-0.846	-0.859	-0.871	-0.881	-0.894	-0.906	-0.916	-0.929	-0.940	-0.951	-0.961	-0.971	-0.981	-0.991	-1.001	-1.009	-1.015	-1.024	-1.030	-1.035	-1.041	-1.045	-1.049	-1.051	-1.054	-1.055	-1.055	-1.054	-1.054	-1.051	-1.048	-1.045	-1.040	-1.034	-1.028	-1.021	-1.014	-1.004	-0.995	-0.985	-0.975	-0.964	-0.951	-0.939	-0.925	-0.910	-0.896	-0.881	-0.868	-0.851	-0.838	-0.821	-0.806	-0.792	-0.778	-0.762	-0.749	-0.734	-0.720	-0.706	-0.694	-0.681	-0.669	-0.658	-0.648	-0.638	-0.629	-0.620	-0.612	-0.606	-0.601	-0.596	-0.594	-0.592	-0.592	-0.592	-0.594	-0.596	-0.601	-0.606	-0.612	-0.620	-0.630	-0.640	-0.651	-0.664	-0.678	-0.692	-0.710	-0.728	-0.746	-0.765	-0.788	-0.810	-0.832	-0.856	-0.881	-0.906	-0.934	-0.961	-0.990	-1.019	-1.049	-1.080	-1.110	-1.142	-1.175	-1.206	-1.240	-1.272	-1.305	-1.338	-1.372	-1.405	-1.439	-1.474	-1.506	-1.539	-1.572	-1.604	-1.635	-1.666	-1.696	-1.726	-1.756	-1.784	-1.811	-1.838	-1.864	-1.888	-1.911	-1.935	-1.956	-1.976	-1.996	-2.014	-2.031	-2.046	-2.060	-2.074	-2.085	-2.096	-2.104	-2.111	-2.119	-2.124	-2.128	-2.130	-2.130	-2.130	-2.128	-2.125	-2.120	-2.114	-2.108	-2.100	-2.091	-2.082	-2.071	-2.060	-2.049	-2.035	-2.022	-2.007	-1.994	-1.979	-1.964	-1.948	-1.932	-1.916	-1.901	-1.884	-1.869	-1.854	-1.838	-1.822	-1.809	-1.794	-1.781	-1.769	-1.756	-1.745	-1.734	-1.725	-1.716	-1.709	-1.701	-1.696	-1.691	-1.689	-1.686	-1.685	-1.685	-1.685	-1.688	-1.690	-1.694	-1.700	-1.706	-1.714	-1.721	-1.731	-1.741	-1.752	-1.765	-1.778	-1.791	-1.806	-1.821	-1.836	-1.852	-1.869	-1.885	-1.902	-1.920	-1.938	-1.955	-1.972	-1.990	-2.009	-2.026	-2.042	-2.060	-2.075	-2.091	-2.106	-2.121	-2.136	-2.150	-2.162	-2.174	-2.185	-2.196	-2.205	-2.214	-2.222	-2.229	-2.235	-2.239	-2.244	-2.246	-2.248	-2.249	-2.248	-2.246	-2.244	-2.240	-2.235	-2.230	-2.224	-2.214	-2.205	-2.195	-2.185	-2.172	-2.160	-2.145	-2.131	-2.116	-2.100	-2.082	-2.065	-2.047	-2.029	-2.010	-1.990	-1.969	-1.949	-1.928	-1.906	-1.885	-1.862	-1.841	-1.818	-1.796	-1.775	-1.751	-1.730	-1.708	-1.686	-1.665	-1.644	-1.624	-1.602	-1.582	-1.562	-1.545	-1.526	-1.508	-1.490	-1.475	-1.459	-1.444	-1.428	-1.414	-1.402	-1.390	-1.379	-1.369	-1.359	-1.349	-1.341	-1.332	-1.326	-1.320	-1.314	-1.310	-1.308	-1.302	-1.301	-1.300	-1.299	-1.299	-1.298	-1.299	-1.300	-1.301	-1.305	-1.308	-1.310	-1.314	-1.316	-1.321	-1.326	-1.330	-1.335	-1.340	-1.345	-1.349	-1.354	-1.358	-1.364	-1.369	-1.372	-1.378	-1.381	-1.386	-1.390	-1.394	-1.398	-1.401	-1.404	-1.408	-1.409	-1.411	-1.414	-1.415	-1.416	-1.418	-1.418	-1.418	-1.418	-1.419	-1.419	-1.418	-1.416	-1.414	-1.412	-1.411	-1.409	-1.406	-1.405	-1.401	-1.400	-1.396	-1.395	-1.392	-1.390	-1.388	-1.385	-1.384	-1.381	-1.379	-1.379	-1.376	-1.376	-1.375	-1.375	-1.376	-1.376	-1.378	-1.379	-1.380	-1.381	-1.385	-1.389	-1.392	-1.396	-1.401	-1.406	-1.412	-1.419	-1.426	-1.435	-1.442	-1.452	-1.461	-1.472	-1.482	-1.495	-1.508	-1.521	-1.535	-1.548	-1.564	-1.579	-1.595	-1.610	-1.629	-1.645	-1.664	-1.682	-1.701	-1.721	-1.742	-1.762	-1.784	-1.805	-1.828	-1.849	-1.871	-1.895	-1.918	-1.940	-1.965	-1.989	-2.013	-2.036	-2.061	-2.084	-2.109	-2.132	-2.155	-2.179	-2.202	-2.225	-2.249	-2.271	-2.292	-2.314	-2.335	-2.356	-2.378	-2.396	-2.415	-2.432	-2.450	-2.466	-2.481	-2.496	-2.510	-2.524	-2.535	-2.545	-2.555	-2.565	-2.572	-2.579	-2.585	-2.590	-2.594	-2.595	-2.596	-2.598	-2.598	-2.595	-2.594	-2.591	-2.588	-2.582	-2.579	-2.572	-2.566	-2.560	-2.554	-2.546	-2.539	-2.531	-2.524	-2.516	-2.508	-2.501	-2.494	-2.485	-2.479	-2.472	-2.466	-2.461	-2.456	-2.452	-2.449	-2.446	-2.445	-2.444	-2.444	-2.445	-2.448	-2.451	-2.456	-2.462	-2.470	-2.479	-2.488	-2.499	-2.510	-2.524	-2.538	-2.552	-2.570	-2.586	-2.606	-2.625	-2.646	-2.668	-2.689	-2.711	-2.735	-2.759	-2.785	-2.810	-2.835	-2.861	-2.888	-2.914	-2.941	-2.966	-2.994	-3.020	-3.048	-3.072	-3.098	-3.124	-3.149	-3.172	-3.196	-3.219	-3.241	-3.261	-3.281	-3.301	-3.319	-3.336	-3.354	-3.368	-3.382	-3.395	-3.406	-3.416	-3.426	-3.435	-3.441	-3.446	-3.451	-3.455	-3.456	-3.456	-3.455	-3.454	-3.451	-3.446	-3.442	-3.436	-3.429	-3.420	-3.411	-3.401	-3.389	-3.376	-3.362	-3.350	-3.335	-3.320	-3.302	-3.288	-3.270	-3.251	-3.234	-3.214	-3.196	-3.176	-3.158	-3.138	-3.118	-3.095	-3.075	-3.055	-3.034	-3.012	-2.992	-2.971	-2.951	-2.930	-2.910	-2.890	-2.870	-2.851	-2.831	-2.812	-2.795	-2.776	-2.759	-2.742	-2.726	-2.710	-2.694	-2.678	-2.664	-2.649	-2.635	-2.620	-2.609	-2.595	-2.582	-2.570	-2.559	-2.548	-2.538	-2.526	-2.515	-2.506	-2.496	-2.486	-2.478	-2.468	-2.459	-2.450	-2.441	-2.432	-2.425	-2.418	-2.409	-2.400	-2.391	-2.382	-2.375	-2.368	-2.358	-2.349	-2.340	-2.331	-2.320	-2.310	-2.300	-2.289	-2.279	-2.266	-2.256	-2.244	-2.232	-2.220	-2.208	-2.195	-2.182	-2.169	-2.156	-2.141	-2.128	-2.114	-2.099	-2.085	-2.070	-2.054	-2.040	-2.024	-2.009	-1.994	-1.979	-1.961	-1.945	-1.929	-1.911	-1.895	-1.879	-1.862	-1.846	-1.828	-1.811	-1.795	-1.778	-1.761	-1.744	-1.728	-1.710	-1.694	-1.676	-1.659	-1.644	-1.626	-1.610	-1.594	-1.579	-1.564	-1.548	-1.531	-1.516	-1.501	-1.488	-1.472	-1.460	-1.446	-1.432	-1.421	-1.408	-1.396	-1.384	-1.374	-1.364	-1.354	-1.345	-1.336	-1.328	-1.320	-1.312	-1.306	-1.300	-1.295	-1.290	-1.286	-1.282	-1.280	-1.278	-1.278	-1.278	-1.278	-1.278	-1.278	-1.280	-1.284	-1.286	-1.290	-1.295	-1.300	-1.306	-1.314	-1.320	-1.328	-1.336	-1.345	-1.354	-1.364	-1.375	-1.384	-1.396	-1.408	-1.419	-1.430	-1.442	-1.455	-1.469	-1.481	-1.495	-1.508	-1.522	-1.536	-1.551	-1.565	-1.580	-1.594	-1.609	-1.624	-1.639	-1.652	-1.668	-1.681	-1.696	-1.711	-1.725	-1.740	-1.754	-1.768	-1.781	-1.795	-1.809	-1.821	-1.835	-1.848	-1.860	-1.872	-1.885	-1.898	-1.909	-1.922	-1.934	-1.946	-1.956	-1.969	-1.980	-1.990	-2.002	-2.014	-2.024	-2.035	-2.045	-2.056	-2.068	-2.078	-2.088	-2.099	-2.110	-2.120	-2.131	-2.142	-2.152	-2.165	-2.175	-2.186	-2.199	-2.210	-2.221	-2.235	-2.246	-2.259	-2.272	-2.285	-2.298	-2.310	-2.324	-2.338	-2.351	-2.364	-2.379	-2.392	-2.406	-2.420	-2.435	-2.450	-2.464	-2.478	-2.490	-2.505	-2.519	-2.531	-2.544	-2.556	-2.568	-2.580	-2.591	-2.601	-2.612	-2.621	-2.629	-2.638	-2.645	-2.651	-2.656	-2.661	-2.665	-2.668	-2.669	-2.668	-2.666	-2.665	-2.662	-2.658	-2.651	-2.645	-2.638	-2.629	-2.619	-2.606	-2.595	-2.581	-2.568	-2.550	-2.534	-2.516	-2.498	-2.478	-2.456	-2.435	-2.412	-2.390	-2.366	-2.342	-2.316	-2.290	-2.264	-2.236	-2.209	-2.181	-2.154	-2.125	-2.095	-2.068	-2.039	-2.010	-1.981	-1.952	-1.924	-1.896	-1.868	-1.840	-1.812	-1.786	-1.760	-1.732	-1.706	-1.680	-1.654	-1.630	-1.605	-1.581	-1.556	-1.534	-1.511	-1.489	-1.468	-1.446	-1.425	-1.406	-1.385	-1.366	-1.348	-1.329	-1.311	-1.294	-1.276	-1.259	-1.242	-1.226	-1.210	-1.195	-1.180	-1.165	-1.151	-1.136	-1.122	-1.110	-1.096	-1.084	-1.070	-1.059	-1.046	-1.035	-1.024	-1.012	-1.002	-0.991	-0.982	-0.971	-0.962	-0.952	-0.944	-0.936	-0.928	-0.920	-0.911	-0.905	-0.898	-0.891	-0.886	-0.880	-0.874	-0.868	-0.861	-0.858	-0.851	-0.848	-0.842	-0.839	-0.835	-0.831	-0.826	-0.824	-0.820	-0.818	-0.814	-0.811	-0.808	-0.805	-0.801	-0.800	-0.796	-0.794	-0.791	-0.788	-0.786	-0.784	-0.781	-0.779	-0.776	-0.775	-0.771	-0.770	-0.768	-0.766	-0.765	-0.764	-0.762	-0.761	-0.761	-0.761	-0.761	-0.762	-0.762	-0.764	-0.765	-0.766	-0.769	-0.771	-0.775	-0.779	-0.784	-0.788	-0.792	-0.799	-0.806	-0.814	-0.821	-0.829	-0.839	-0.849	-0.859	-0.869	-0.881	-0.892	-0.906	-0.920	-0.934	-0.949	-0.962	-0.979	-0.996	-1.012	-1.030	-1.048	-1.065	-1.082	-1.101	-1.119	-1.139	-1.158	-1.178	-1.195	-1.214	-1.234	-1.252	-1.271	-1.290	-1.309	-1.328	-1.345	-1.362	-1.380	-1.398	-1.415	-1.431	-1.448	-1.462	-1.478	-1.494	-1.509	-1.522	-1.536	-1.550	-1.564	-1.576	-1.586	-1.599	-1.609	-1.621	-1.631	-1.641	-1.651	-1.661	-1.670	-1.679	-1.686	-1.695	-1.702	-1.711	-1.719	-1.724	-1.731	-1.739	-1.745	-1.752	-1.758	-1.764	-1.771	-1.776	-1.782	-1.790	-1.796	-1.802	-1.806	-1.812	-1.819	-1.825	-1.830	-1.836	-1.841	-1.849	-1.854	-1.860	-1.865	-1.872	-1.879	-1.882	-1.889	-1.895	-1.901	-1.908	-1.912	-1.918	-1.925	-1.931	-1.935	-1.941	-1.948	-1.951	-1.958	-1.962	-1.968	-1.971	-1.976	-1.981	-1.984	-1.989	-1.991	-1.995	-1.998	-2.000	-2.002	-2.004	-2.006	-2.006	-2.006	-2.007	-2.006	-2.006	-2.004	-2.002	-2.000	-1.996	-1.995	-1.990	-1.986	-1.981	-1.975	-1.969	-1.962	-1.955	-1.948	-1.939	-1.930	-1.921	-1.911	-1.900	-1.888	-1.876	-1.864	-1.850	-1.836	-1.822	-1.808	-1.792	-1.778	-1.761	-1.745	-1.729	-1.710	-1.691	-1.675	-1.656	-1.638	-1.618	-1.599	-1.580	-1.561	-1.541	-1.521	-1.502	-1.484	-1.464	-1.445	-1.425	-1.405	-1.386	-1.368	-1.348	-1.329	-1.310	-1.291	-1.272	-1.255	-1.238	-1.220	-1.202	-1.184	-1.166	-1.149	-1.132	-1.115	-1.099	-1.082	-1.066	-1.050	-1.034	-1.018	-1.002	-0.986	-0.971	-0.955	-0.940	-0.926	-0.911	-0.898	-0.882	-0.869	-0.855	-0.841	-0.829	-0.815	-0.802	-0.790	-0.776	-0.766	-0.754	-0.742	-0.732	-0.721	-0.711	-0.701	-0.692	-0.684	-0.675	-0.668	-0.660	-0.651	-0.645	-0.640	-0.634	-0.630	-0.626	-0.621	-0.619	-0.616	-0.614	-0.614	-0.611	-0.611	-0.612	-0.612	-0.614	-0.615	-0.618	-0.620	-0.622	-0.625	-0.629	-0.631	-0.635	-0.639	-0.644	-0.648	-0.651	-0.656	-0.659	-0.664	-0.668	-0.672	-0.675	-0.679	-0.681	-0.684	-0.684	-0.686	-0.688	-0.688	-0.688	-0.689	-0.686	-0.685	-0.682	-0.680	-0.676	-0.672	-0.668	-0.662	-0.655	-0.649	-0.641	-0.632	-0.624	-0.615	-0.605	-0.595	-0.585	-0.574	-0.564	-0.552	-0.540	-0.528	-0.515	-0.501	-0.489	-0.476	-0.462	-0.450	-0.436	-0.422	-0.410	-0.398	-0.385	-0.372	-0.359	-0.346	-0.335	-0.322	-0.312	-0.301	-0.291	-0.280	-0.271	-0.262	-0.252	-0.245	-0.238	-0.230	-0.224	-0.216	-0.211	-0.206	-0.201	-0.196	-0.194	-0.191	-0.188	-0.186	-0.184	-0.182	-0.181	-0.181	-0.181	-0.180	-0.181	-0.182	-0.184	-0.185	-0.186	-0.190	-0.191	-0.194	-0.198	-0.201	-0.204	-0.209	-0.212	-0.218	-0.221	-0.225	-0.231	-0.236	-0.240	-0.245	-0.251	-0.256	-0.262	-0.269	-0.275	-0.281	-0.288	-0.295	-0.302	-0.309	-0.318	-0.324	-0.332	-0.340	-0.348	-0.356	-0.365	-0.372	-0.381	-0.390	-0.400	-0.408	-0.419	-0.426	-0.436	-0.446	-0.455	-0.466	-0.475	-0.484	-0.495	-0.504	-0.512	-0.522	-0.532	-0.541	-0.550	-0.560	-0.569	-0.576	-0.585	-0.592	-0.599	-0.606	-0.612	-0.619	-0.625	-0.630	-0.636	-0.639	-0.644	-0.648	-0.650	-0.652	-0.654	-0.655	-0.655	-0.656	-0.655	-0.654	-0.652	-0.649	-0.645	-0.642	-0.639	-0.632	-0.628	-0.621	-0.615	-0.609	-0.601	-0.592	-0.584	-0.575	-0.565	-0.556	-0.546	-0.536	-0.525	-0.514	-0.502	-0.491	-0.479	-0.468	-0.455	-0.442	-0.431	-0.418	-0.406	-0.392	-0.380	-0.368	-0.355	-0.341	-0.329	-0.316	-0.302	-0.290	-0.276	-0.264	-0.251	-0.238	-0.225	-0.212	-0.199	-0.186	-0.172	-0.160	-0.146	-0.132	-0.120	-0.106	-0.094	-0.080	-0.068	-0.054	-0.040	-0.026	-0.011	0.002	0.016	0.030	0.044	0.059	0.072	0.088	0.102	0.116	0.131	0.146	0.160	0.175	0.190	0.204	0.219	0.232	0.246	0.260	0.275	0.289	0.302	0.315	0.328	0.339	0.351	0.364	0.375	0.386	0.396	0.406	0.416	0.425	0.434	0.441	0.449	0.455	0.461	0.466	0.471	0.475	0.479	0.481	0.484	0.484	0.486	0.485	0.485	0.484	0.481	0.479	0.476	0.471	0.469	0.464	0.459	0.452	0.448	0.441	0.435	0.428	0.422	0.415	0.408	0.400	0.392	0.385	0.376	0.369	0.361	0.354	0.346	0.340	0.331	0.326	0.319	0.311	0.306	0.300	0.295	0.290	0.285	0.280	0.276	0.272	0.270	0.266	0.264	0.261	0.259	0.259	0.258	0.256	0.255	0.254	0.254	0.255	0.255	0.255	0.256	0.256	0.256	0.259	0.260	0.262	0.264	0.265	0.265	0.266	0.268	0.268	0.268	0.268	0.266	0.266	0.265	0.264	0.261	0.260	0.256	0.252	0.249	0.245	0.239	0.232	0.226	0.219	0.210	0.201	0.194	0.184	0.171	0.161	0.150	0.136	0.122	0.109	0.094	0.079	0.062	0.046	0.030	0.011	-0.006	-0.025	-0.044	-0.062	-0.082	-0.101	-0.121	-0.141	-0.161	-0.181	-0.200	-0.220	-0.240	-0.258	-0.278	-0.296	-0.314	-0.331	-0.350	-0.366	-0.381	-0.398	-0.411	-0.426	-0.440	-0.451	-0.464	-0.475	-0.485	-0.495	-0.504	-0.511	-0.519	-0.525	-0.531	-0.536	-0.540	-0.544	-0.546	-0.549	-0.551	-0.552	-0.554	-0.554	-0.554	-0.555	-0.555	-0.552	-0.552	-0.551	-0.551	-0.550	-0.550	-0.550	-0.549	-0.550	-0.551	-0.552	-0.554	-0.556	-0.559	-0.562	-0.566	-0.570	-0.575	-0.580	-0.588	-0.594	-0.600	-0.610	-0.618	-0.626	-0.636	-0.646	-0.656	-0.668	-0.679	-0.690	-0.702	-0.715	-0.726	-0.739	-0.751	-0.762	-0.776	-0.788	-0.799	-0.809	-0.820	-0.831	-0.841	-0.850	-0.858	-0.866	-0.874	-0.879	-0.885	-0.889	-0.892	-0.894	-0.895	-0.895	-0.895	-0.892	-0.890	-0.885	-0.880	-0.874	-0.866	-0.858	-0.849	-0.839	-0.828	-0.815	-0.801	-0.789	-0.774	-0.759	-0.742	-0.726	-0.710	-0.694	-0.676	-0.658	-0.640	-0.622	-0.605	-0.586	-0.569	-0.551	-0.535	-0.516	-0.501	-0.485	-0.469	-0.454	-0.439	-0.425	-0.411	-0.400	-0.388	-0.376	-0.366	-0.358	-0.349	-0.342	-0.336	-0.330	-0.326	-0.321	-0.319	-0.318	-0.316	-0.316	-0.316	-0.319	-0.321	-0.325	-0.330	-0.335	-0.340	-0.348	-0.355	-0.364	-0.372	-0.382	-0.392	-0.402	-0.414	-0.425	-0.438	-0.450	-0.464	-0.476	-0.490	-0.504	-0.519	-0.532	-0.548	-0.561	-0.576	-0.590	-0.604	-0.619	-0.632	-0.646	-0.660	-0.675	-0.686	-0.700	-0.712	-0.725	-0.736	-0.748	-0.758	-0.766	-0.775	-0.784	-0.791	-0.798	-0.802	-0.808	-0.811	-0.815	-0.818	-0.819	-0.819	-0.819	-0.818	-0.815	-0.811	-0.809	-0.805	-0.799	-0.792	-0.786	-0.779	-0.770	-0.761	-0.752	-0.742	-0.732	-0.721	-0.711	-0.700	-0.690	-0.679	-0.668	-0.658	-0.646	-0.636	-0.625	-0.616	-0.606	-0.599	-0.591	-0.584	-0.578	-0.572	-0.568	-0.565	-0.562	-0.560	-0.561	-0.561	-0.564	-0.566	-0.572	-0.578	-0.585	-0.594	-0.602	-0.614	-0.625	-0.638	-0.652	-0.666	-0.682	-0.699	-0.718	-0.735	-0.754	-0.774	-0.794	-0.814	-0.835	-0.856	-0.878	-0.899	-0.920	-0.941	-0.961	-0.981	-1.000	-1.019	-1.038	-1.056	-1.072	-1.089	-1.104	-1.119	-1.131	-1.142	-1.152	-1.161	-1.169	-1.174	-1.179	-1.182	-1.184	-1.185	-1.182	-1.180	-1.176	-1.170	-1.162	-1.155	-1.145	-1.134	-1.121	-1.108	-1.092	-1.076	-1.059	-1.041	-1.022	-1.002	-0.982	-0.961	-0.940	-0.919	-0.898	-0.875	-0.851	-0.829	-0.806	-0.784	-0.760	-0.736	-0.715	-0.691	-0.670	-0.648	-0.626	-0.604	-0.584	-0.562	-0.544	-0.525	-0.505	-0.488	-0.470	-0.454	-0.438	-0.422	-0.408	-0.392	-0.379	-0.366	-0.352	-0.342	-0.331	-0.320	-0.311	-0.301	-0.292	-0.284	-0.278	-0.270	-0.264	-0.258	-0.252	-0.248	-0.242	-0.239	-0.234	-0.231	-0.228	-0.224	-0.221	-0.220	-0.218	-0.215	-0.214	-0.212	-0.211	-0.209	-0.209	-0.208	-0.206	-0.205	-0.205	-0.204	-0.202	-0.201	-0.201	-0.199	-0.198	-0.196	-0.195	-0.192	-0.191	-0.189	-0.186	-0.184	-0.179	-0.176	-0.171	-0.168	-0.162	-0.158	-0.154	-0.148	-0.141	-0.135	-0.129	-0.121	-0.114	-0.105	-0.098	-0.089	-0.080	-0.071	-0.061	-0.050	-0.040	-0.029	-0.019	-0.008	0.004	0.015	0.025	0.038	0.049	0.060	0.071	0.081	0.094	0.104	0.115	0.125	0.135	0.145	0.154	0.164	0.171	0.180	0.188	0.194	0.201	0.208	0.214	0.218	0.221	0.225	0.229	0.231	0.235	0.235	0.238	0.238	0.238	0.239	0.238	0.236	0.235	0.235	0.232	0.231	0.230	0.229	0.228	0.225	0.225	0.224	0.222	0.222	0.224	0.224	0.224	0.225	0.226	0.229	0.230	0.234	0.236	0.241	0.245	0.250	0.256	0.261	0.268	0.274	0.280	0.288	0.294	0.301	0.310	0.316	0.324	0.332	0.341	0.348	0.354	0.361	0.366	0.371	0.378	0.381	0.384	0.386	0.388	0.389	0.386	0.385	0.381	0.378	0.371	0.365	0.355	0.346	0.334	0.321	0.306	0.291	0.274	0.254	0.234	0.212	0.189	0.164	0.138	0.111	0.081	0.052	0.021	-0.010	-0.042	-0.076	-0.110	-0.146	-0.181	-0.218	-0.254	-0.290	-0.328	-0.364	-0.401	-0.438	-0.474	-0.510	-0.546	-0.581	-0.616	-0.650	-0.682	-0.714	-0.745	-0.775	-0.805	-0.832	-0.860	-0.886	-0.911	-0.935	-0.956	-0.978	-0.996	-1.014	-1.031	-1.046	-1.060	-1.072	-1.085	-1.094	-1.104	-1.110	-1.116	-1.122	-1.125	-1.128	-1.130	-1.130	-1.129	-1.128	-1.125	-1.121	-1.118	-1.112	-1.106	-1.100	-1.094	-1.085	-1.076	-1.068	-1.059	-1.049	-1.039	-1.028	-1.018	-1.006	-0.994	-0.982	-0.971	-0.958	-0.944	-0.930	-0.916	-0.902	-0.889	-0.875	-0.860	-0.845	-0.830	-0.814	-0.798	-0.782	-0.765	-0.749	-0.731	-0.714	-0.695	-0.678	-0.659	-0.640	-0.620	-0.600	-0.579	-0.559	-0.539	-0.518	-0.496	-0.474	-0.451	-0.429	-0.406	-0.384	-0.361	-0.338	-0.315	-0.292	-0.270	-0.248	-0.224	-0.202	-0.181	-0.160	-0.139	-0.119	-0.099	-0.080	-0.061	-0.044	-0.026	-0.010	0.005	0.020	0.034	0.046	0.056	0.068	0.076	0.084	0.091	0.098	0.101	0.105	0.108	0.108	0.108	0.105	0.104	0.100	0.095	0.090	0.082	0.076	0.068	0.058	0.049	0.039	0.028	0.016	0.005	-0.006	-0.019	-0.030	-0.041	-0.054	-0.065	-0.078	-0.088	-0.098	-0.108	-0.116	-0.124	-0.131	-0.139	-0.144	-0.148	-0.151	-0.152	-0.154	-0.152	-0.150	-0.148	-0.141	-0.135	-0.128	-0.118	-0.105	-0.094	-0.079	-0.064	-0.048	-0.028	-0.009	0.012	0.035	0.059	0.082	0.110	0.136	0.165	0.194	0.224	0.254	0.285	0.319	0.351	0.385	0.418	0.452	0.486	0.520	0.556	0.591	0.628	0.661	0.698	0.734	0.768	0.802	0.838	0.871	0.906	0.940	0.974	1.008	1.040	1.072	1.105	1.138	1.168	1.199	1.230	1.260	1.290	1.320	1.350	1.379	1.408	1.436	1.465	1.494	1.521	1.549	1.575	1.602	1.630	1.655	1.681	1.708	1.732	1.759	1.782	1.808	1.831	1.854	1.878	1.901	1.924	1.945	1.965	1.986	2.006	2.025	2.045	2.062	2.079	2.095	2.111	2.126	2.139	2.152	2.164	2.174	2.182	2.190	2.198	2.202	2.208	2.211	2.212	2.214	2.214	2.211	2.209	2.205	2.199	2.192	2.184	2.176	2.166	2.156	2.145	2.131	2.118	2.104	2.088	2.071	2.055	2.038	2.020	2.001	1.981	1.962	1.944	1.922	1.902	1.882	1.862	1.842	1.824	1.804	1.784	1.766	1.746	1.728	1.710	1.694	1.676	1.661	1.645	1.631	1.618	1.604	1.592	1.581	1.570	1.560	1.550	1.541	1.535	1.528	1.522	1.516	1.511	1.509	1.505	1.502	1.501	1.499	1.499	1.499	1.499	1.498	1.499	1.500	1.501	1.504	1.504	1.506	1.508	1.509	1.510	1.511	1.511	1.512	1.512	1.512	1.511	1.511	1.510	1.509	1.506	1.502	1.500	1.496	1.491	1.486	1.481	1.474	1.466	1.459	1.451	1.444	1.434	1.424	1.412	1.401	1.390	1.378	1.365	1.352	1.339	1.325	1.311	1.298	1.282	1.269	1.255	1.241	1.228	1.214	1.200	1.188	1.176	1.165	1.155	1.144	1.135	1.128	1.121	1.116	1.111	1.109	1.108	1.106	1.108	1.110	1.115	1.122	1.131	1.141	1.154	1.169	1.184	1.204	1.225	1.248	1.272	1.299	1.329	1.361	1.396	1.432	1.471	1.512	1.554	1.599	1.645	1.694	1.742	1.795	1.848	1.902	1.958	2.015	2.072	2.132	2.192	2.252	2.314	2.375	2.436	2.498	2.559	2.621	2.681	2.741	2.801	2.860	2.916	2.974	3.029	3.081	3.132	3.182	3.231	3.278	3.321	3.362	3.401	3.439	3.472	3.505	3.534	3.560	3.584	3.605	3.622	3.639	3.651	3.660	3.668	3.672	3.674	3.671	3.668	3.662	3.654	3.642	3.629	3.614	3.595	3.576	3.555	3.531	3.505	3.478	3.451	3.421	3.390	3.359	3.326	3.292	3.259	3.224	3.189	3.152	3.119	3.085	3.050	3.015	2.981	2.948	2.915	2.884	2.852	2.821	2.794	2.766	2.739	2.715	2.692	2.670	2.650	2.631	2.615	2.599	2.586	2.574	2.565	2.556	2.550	2.544	2.542	2.541	2.544	2.545	2.550	2.556	2.564	2.572	2.584	2.595	2.608	2.622	2.639	2.656	2.674	2.691	2.711	2.732	2.755	2.776	2.799	2.821	2.845	2.869	2.892	2.918	2.941	2.964	2.989	3.011	3.034	3.056	3.079	3.100	3.121	3.141	3.160	3.179	3.196	3.212	3.229	3.242	3.256	3.268	3.279	3.289	
