# Supplementary material for: Motion onset VEPs can see through the blur
Source: Sci Rep. 2024 Sep 12;14:21296. doi: 10.1038/s41598-024-72483-z (PMC11393312; doi:10.1038/s41598-024-72483-z)
Supplement: Supplementary file 3 — Supplementary Information 3. [file 41598_2024_72483_MOESM3_ESM.zip › VEP_raw_data/source_data/SourceBlurVEP-S006_VEP_2023-04-03_08-53-30.txt]

0.000	0.000	99999.999	6250.000	50.000	-2193.000	-2061.000	6248.000	7.000	100.000	5.000	2.000	1.000	1.000	0.000	0.000	0.000	0.000	0.000	0.000	0.000	0.000	0.000	0.000	0.000	0.000	0.000	-0.925	-0.929	-0.931	-0.934	-0.935	-0.938	-0.938	-0.939	-0.938	-0.938	-0.936	-0.935	-0.932	-0.930	-0.928	-0.924	-0.919	-0.915	-0.911	-0.906	-0.901	-0.896	-0.891	-0.886	-0.880	-0.875	-0.869	-0.864	-0.859	-0.854	-0.849	-0.845	-0.840	-0.836	-0.832	-0.829	-0.828	-0.824	-0.822	-0.821	-0.820	-0.820	-0.821	-0.822	-0.824	-0.826	-0.829	-0.834	-0.838	-0.842	-0.849	-0.855	-0.861	-0.870	-0.878	-0.888	-0.896	-0.906	-0.918	-0.929	-0.941	-0.952	-0.965	-0.978	-0.991	-1.004	-1.019	-1.031	-1.046	-1.060	-1.075	-1.089	-1.101	-1.115	-1.129	-1.142	-1.155	-1.169	-1.181	-1.191	-1.202	-1.212	-1.222	-1.232	-1.240	-1.246	-1.254	-1.260	-1.264	-1.268	-1.270	-1.271	-1.272	-1.272	-1.271	-1.268	-1.264	-1.259	-1.252	-1.245	-1.236	-1.226	-1.216	-1.205	-1.191	-1.178	-1.162	-1.148	-1.130	-1.112	-1.094	-1.072	-1.052	-1.031	-1.009	-0.986	-0.962	-0.938	-0.912	-0.888	-0.860	-0.834	-0.808	-0.779	-0.752	-0.725	-0.696	-0.668	-0.640	-0.611	-0.582	-0.555	-0.528	-0.499	-0.471	-0.442	-0.416	-0.390	-0.362	-0.336	-0.311	-0.286	-0.262	-0.239	-0.216	-0.194	-0.172	-0.152	-0.132	-0.114	-0.095	-0.078	-0.061	-0.045	-0.031	-0.016	-0.004	0.008	0.019	0.029	0.038	0.044	0.051	0.056	0.062	0.066	0.068	0.069	0.070	0.070	0.069	0.066	0.065	0.061	0.058	0.051	0.046	0.040	0.032	0.025	0.018	0.009	0.001	-0.010	-0.019	-0.029	-0.039	-0.049	-0.059	-0.069	-0.079	-0.090	-0.100	-0.110	-0.120	-0.130	-0.139	-0.148	-0.158	-0.166	-0.172	-0.180	-0.188	-0.194	-0.199	-0.204	-0.209	-0.212	-0.215	-0.216	-0.219	-0.218	-0.219	-0.218	-0.214	-0.211	-0.208	-0.202	-0.196	-0.190	-0.181	-0.172	-0.162	-0.151	-0.140	-0.126	-0.112	-0.098	-0.082	-0.066	-0.049	-0.031	-0.011	0.009	0.030	0.051	0.074	0.096	0.120	0.145	0.169	0.194	0.220	0.246	0.274	0.301	0.329	0.358	0.386	0.414	0.442	0.471	0.499	0.529	0.556	0.584	0.612	0.640	0.668	0.694	0.721	0.746	0.771	0.796	0.820	0.842	0.866	0.886	0.908	0.928	0.945	0.962	0.979	0.994	1.009	1.021	1.034	1.044	1.052	1.061	1.068	1.074	1.078	1.080	1.081	1.084	1.082	1.080	1.078	1.072	1.068	1.061	1.054	1.045	1.035	1.024	1.011	0.999	0.985	0.971	0.956	0.941	0.925	0.909	0.891	0.875	0.858	0.839	0.821	0.802	0.785	0.766	0.749	0.731	0.714	0.696	0.680	0.662	0.648	0.631	0.616	0.601	0.588	0.575	0.562	0.550	0.540	0.529	0.519	0.510	0.502	0.494	0.488	0.481	0.476	0.472	0.468	0.465	0.462	0.460	0.459	0.458	0.458	0.459	0.459	0.459	0.459	0.461	0.461	0.464	0.465	0.465	0.466	0.469	0.469	0.470	0.470	0.470	0.469	0.468	0.466	0.464	0.460	0.456	0.451	0.445	0.438	0.431	0.421	0.412	0.402	0.389	0.376	0.362	0.348	0.330	0.312	0.294	0.274	0.252	0.231	0.206	0.182	0.156	0.130	0.102	0.075	0.045	0.015	-0.016	-0.046	-0.079	-0.111	-0.145	-0.176	-0.211	-0.245	-0.279	-0.314	-0.348	-0.380	-0.414	-0.448	-0.480	-0.511	-0.542	-0.574	-0.604	-0.632	-0.660	-0.688	-0.712	-0.738	-0.759	-0.781	-0.801	-0.819	-0.835	-0.851	-0.865	-0.876	-0.886	-0.894	-0.900	-0.905	-0.908	-0.909	-0.908	-0.905	-0.900	-0.895	-0.886	-0.878	-0.865	-0.854	-0.839	-0.824	-0.806	-0.789	-0.769	-0.749	-0.726	-0.704	-0.680	-0.655	-0.630	-0.604	-0.579	-0.552	-0.525	-0.498	-0.471	-0.444	-0.416	-0.389	-0.362	-0.336	-0.311	-0.286	-0.261	-0.238	-0.214	-0.192	-0.171	-0.151	-0.131	-0.112	-0.096	-0.080	-0.065	-0.051	-0.039	-0.029	-0.020	-0.011	-0.004	0.001	0.005	0.008	0.009	0.009	0.008	0.005	0.000	-0.005	-0.011	-0.020	-0.029	-0.040	-0.051	-0.064	-0.078	-0.092	-0.108	-0.125	-0.141	-0.160	-0.180	-0.199	-0.220	-0.240	-0.261	-0.282	-0.306	-0.329	-0.351	-0.374	-0.398	-0.421	-0.444	-0.468	-0.490	-0.512	-0.535	-0.559	-0.580	-0.601	-0.622	-0.642	-0.662	-0.682	-0.701	-0.718	-0.735	-0.751	-0.768	-0.781	-0.795	-0.808	-0.819	-0.829	-0.839	-0.848	-0.855	-0.860	-0.865	-0.870	-0.872	-0.875	-0.875	-0.874	-0.872	-0.871	-0.866	-0.862	-0.856	-0.850	-0.842	-0.834	-0.824	-0.814	-0.802	-0.790	-0.778	-0.764	-0.749	-0.734	-0.719	-0.702	-0.685	-0.668	-0.650	-0.631	-0.614	-0.594	-0.575	-0.554	-0.535	-0.515	-0.495	-0.474	-0.454	-0.434	-0.414	-0.394	-0.372	-0.352	-0.331	-0.310	-0.290	-0.270	-0.250	-0.229	-0.209	-0.189	-0.169	-0.149	-0.130	-0.110	-0.091	-0.072	-0.052	-0.034	-0.015	0.004	0.024	0.042	0.061	0.080	0.100	0.119	0.138	0.155	0.174	0.192	0.210	0.230	0.248	0.266	0.284	0.304	0.322	0.340	0.360	0.379	0.396	0.415	0.434	0.452	0.471	0.490	0.507	0.525	0.544	0.562	0.581	0.598	0.615	0.634	0.651	0.669	0.685	0.702	0.720	0.735	0.751	0.769	0.784	0.800	0.815	0.830	0.846	0.860	0.875	0.889	0.902	0.918	0.931	0.944	0.956	0.970	0.981	0.994	1.005	1.016	1.028	1.039	1.049	1.060	1.069	1.079	1.088	1.096	1.105	1.114	1.121	1.129	1.135	1.141	1.146	1.152	1.158	1.162	1.166	1.170	1.171	1.174	1.175	1.176	1.175	1.175	1.174	1.170	1.168	1.164	1.159	1.155	1.148	1.141	1.132	1.124	1.114	1.102	1.091	1.078	1.064	1.050	1.035	1.018	1.000	0.982	0.964	0.944	0.922	0.902	0.880	0.858	0.834	0.811	0.788	0.762	0.738	0.712	0.686	0.661	0.636	0.611	0.586	0.560	0.535	0.510	0.486	0.461	0.438	0.415	0.392	0.371	0.350	0.330	0.311	0.292	0.275	0.259	0.244	0.230	0.218	0.206	0.195	0.186	0.178	0.171	0.166	0.162	0.160	0.158	0.158	0.158	0.160	0.162	0.168	0.172	0.179	0.185	0.192	0.201	0.211	0.220	0.231	0.242	0.254	0.264	0.276	0.289	0.300	0.311	0.324	0.335	0.346	0.356	0.368	0.378	0.386	0.395	0.402	0.410	0.416	0.421	0.426	0.429	0.432	0.435	0.435	0.434	0.432	0.431	0.428	0.424	0.418	0.411	0.404	0.396	0.388	0.376	0.366	0.355	0.342	0.330	0.316	0.301	0.288	0.272	0.256	0.240	0.225	0.209	0.191	0.175	0.159	0.141	0.125	0.109	0.092	0.075	0.059	0.042	0.028	0.012	-0.002	-0.018	-0.031	-0.045	-0.059	-0.071	-0.082	-0.096	-0.106	-0.118	-0.129	-0.139	-0.149	-0.158	-0.166	-0.175	-0.182	-0.190	-0.196	-0.202	-0.209	-0.215	-0.221	-0.226	-0.231	-0.236	-0.240	-0.245	-0.249	-0.252	-0.256	-0.260	-0.264	-0.268	-0.270	-0.275	-0.278	-0.280	-0.284	-0.286	-0.290	-0.294	-0.296	-0.300	-0.302	-0.306	-0.310	-0.314	-0.316	-0.321	-0.324	-0.328	-0.331	-0.336	-0.340	-0.344	-0.348	-0.351	-0.356	-0.361	-0.365	-0.370	-0.375	-0.380	-0.385	-0.390	-0.394	-0.399	-0.404	-0.409	-0.414	-0.419	-0.424	-0.430	-0.434	-0.439	-0.444	-0.449	-0.454	-0.459	-0.464	-0.469	-0.472	-0.476	-0.481	-0.484	-0.488	-0.490	-0.494	-0.496	-0.498	-0.500	-0.501	-0.502	-0.502	-0.501	-0.501	-0.500	-0.498	-0.495	-0.491	-0.488	-0.484	-0.479	-0.472	-0.466	-0.458	-0.449	-0.440	-0.430	-0.419	-0.408	-0.395	-0.381	-0.369	-0.354	-0.338	-0.321	-0.304	-0.286	-0.269	-0.249	-0.229	-0.209	-0.188	-0.166	-0.145	-0.122	-0.100	-0.076	-0.054	-0.030	-0.008	0.018	0.041	0.064	0.089	0.111	0.135	0.158	0.180	0.202	0.224	0.244	0.265	0.285	0.304	0.321	0.339	0.355	0.371	0.385	0.399	0.410	0.421	0.432	0.441	0.449	0.455	0.460	0.464	0.466	0.469	0.468	0.468	0.465	0.460	0.455	0.449	0.442	0.434	0.425	0.412	0.402	0.390	0.376	0.361	0.346	0.330	0.312	0.294	0.275	0.256	0.238	0.218	0.198	0.176	0.155	0.135	0.114	0.092	0.071	0.051	0.030	0.010	-0.010	-0.029	-0.048	-0.065	-0.084	-0.100	-0.116	-0.131	-0.146	-0.159	-0.172	-0.184	-0.195	-0.204	-0.211	-0.219	-0.225	-0.230	-0.234	-0.236	-0.238	-0.239	-0.238	-0.236	-0.232	-0.229	-0.222	-0.216	-0.209	-0.200	-0.191	-0.180	-0.168	-0.156	-0.144	-0.130	-0.115	-0.101	-0.086	-0.070	-0.054	-0.038	-0.020	-0.004	0.014	0.031	0.049	0.065	0.082	0.099	0.115	0.132	0.148	0.164	0.179	0.192	0.206	0.220	0.234	0.246	0.256	0.268	0.278	0.286	0.294	0.301	0.308	0.312	0.316	0.320	0.321	0.324	0.324	0.322	0.321	0.319	0.315	0.311	0.305	0.299	0.292	0.285	0.276	0.268	0.256	0.245	0.234	0.222	0.210	0.198	0.184	0.170	0.156	0.141	0.128	0.112	0.098	0.081	0.066	0.051	0.035	0.020	0.005	-0.010	-0.025	-0.040	-0.054	-0.068	-0.082	-0.095	-0.109	-0.121	-0.132	-0.144	-0.156	-0.166	-0.176	-0.186	-0.195	-0.202	-0.211	-0.219	-0.225	-0.230	-0.236	-0.241	-0.245	-0.248	-0.251	-0.254	-0.255	-0.256	-0.258	-0.258	-0.256	-0.256	-0.255	-0.252	-0.251	-0.249	-0.246	-0.242	-0.239	-0.235	-0.230	-0.226	-0.221	-0.216	-0.211	-0.205	-0.200	-0.192	-0.188	-0.180	-0.174	-0.166	-0.161	-0.154	-0.146	-0.139	-0.131	-0.125	-0.119	-0.110	-0.104	-0.095	-0.089	-0.081	-0.074	-0.066	-0.059	-0.052	-0.045	-0.039	-0.031	-0.025	-0.018	-0.011	-0.005	0.001	0.008	0.014	0.019	0.025	0.030	0.036	0.041	0.048	0.052	0.056	0.061	0.065	0.069	0.074	0.078	0.080	0.084	0.085	0.089	0.091	0.094	0.096	0.098	0.099	0.100	0.100	0.101	0.101	0.101	0.102	0.102	0.101	0.101	0.100	0.099	0.098	0.096	0.095	0.092	0.092	0.090	0.088	0.085	0.082	0.081	0.078	0.075	0.074	0.070	0.068	0.065	0.062	0.059	0.056	0.052	0.050	0.046	0.044	0.041	0.040	0.038	0.035	0.032	0.030	0.029	0.026	0.025	0.024	0.022	0.021	0.021	0.021	0.020	0.021	0.021	0.022	0.022	0.024	0.025	0.026	0.028	0.030	0.031	0.034	0.038	0.041	0.045	0.049	0.052	0.058	0.062	0.066	0.072	0.078	0.084	0.090	0.096	0.102	0.111	0.119	0.125	0.134	0.141	0.150	0.158	0.166	0.174	0.182	0.192	0.201	0.209	0.218	0.225	0.234	0.241	0.249	0.256	0.264	0.270	0.276	0.282	0.289	0.294	0.299	0.302	0.305	0.310	0.311	0.312	0.312	0.312	0.311	0.310	0.306	0.302	0.299	0.294	0.286	0.280	0.271	0.264	0.254	0.244	0.232	0.221	0.210	0.196	0.184	0.170	0.156	0.141	0.128	0.111	0.096	0.081	0.068	0.051	0.038	0.024	0.011	-0.002	-0.016	-0.028	-0.040	-0.051	-0.060	-0.068	-0.076	-0.081	-0.088	-0.091	-0.094	-0.096	-0.096	-0.096	-0.092	-0.089	-0.084	-0.076	-0.068	-0.059	-0.046	-0.034	-0.020	-0.005	0.012	0.030	0.049	0.069	0.090	0.112	0.136	0.160	0.185	0.210	0.236	0.262	0.289	0.316	0.342	0.370	0.396	0.422	0.450	0.475	0.501	0.525	0.550	0.572	0.594	0.616	0.635	0.654	0.671	0.686	0.701	0.714	0.725	0.735	0.742	0.750	0.754	0.756	0.759	0.758	0.755	0.750	0.744	0.735	0.726	0.715	0.702	0.688	0.671	0.654	0.635	0.615	0.594	0.572	0.549	0.524	0.500	0.474	0.448	0.420	0.394	0.368	0.339	0.312	0.284	0.256	0.231	0.204	0.179	0.152	0.130	0.105	0.084	0.061	0.041	0.021	0.004	-0.012	-0.028	-0.041	-0.054	-0.062	-0.071	-0.079	-0.084	-0.086	-0.088	-0.086	-0.084	-0.078	-0.072	-0.064	-0.052	-0.041	-0.028	-0.011	0.006	0.025	0.045	0.068	0.092	0.118	0.144	0.171	0.201	0.231	0.262	0.296	0.329	0.362	0.398	0.432	0.469	0.505	0.541	0.579	0.614	0.652	0.688	0.724	0.759	0.794	0.829	0.862	0.896	0.928	0.959	0.989	1.019	1.046	1.071	1.098	1.120	1.144	1.164	1.182	1.200	1.216	1.230	1.244	1.254	1.262	1.270	1.275	1.279	1.281	1.282	1.281	1.278	1.274	1.268	1.261	1.252	1.241	1.231	1.219	1.205	1.190	1.175	1.158	1.139	1.121	1.102	1.082	1.061	1.042	1.021	0.998	0.976	0.955	0.931	0.909	0.886	0.864	0.840	0.818	0.795	0.772	0.749	0.726	0.704	0.681	0.660	0.639	0.615	0.594	0.574	0.552	0.531	0.511	0.491	0.471	0.451	0.431	0.411	0.394	0.374	0.355	0.336	0.318	0.299	0.281	0.262	0.244	0.226	0.209	0.190	0.174	0.156	0.140	0.124	0.106	0.090	0.074	0.059	0.044	0.029	0.014	0.000	-0.014	-0.026	-0.040	-0.051	-0.064	-0.074	-0.084	-0.094	-0.102	-0.110	-0.118	-0.124	-0.129	-0.134	-0.139	-0.141	-0.142	-0.144	-0.145	-0.144	-0.142	-0.140	-0.138	-0.132	-0.128	-0.121	-0.115	-0.108	-0.099	-0.089	-0.079	-0.069	-0.058	-0.045	-0.034	-0.021	-0.008	0.005	0.020	0.034	0.048	0.062	0.078	0.092	0.108	0.122	0.138	0.152	0.168	0.184	0.198	0.214	0.228	0.242	0.255	0.270	0.284	0.296	0.311	0.324	0.336	0.349	0.361	0.374	0.385	0.398	0.409	0.420	0.432	0.442	0.455	0.466	0.478	0.489	0.501	0.512	0.525	0.538	0.549	0.561	0.574	0.588	0.600	0.614	0.628	0.641	0.658	0.672	0.688	0.704	0.720	0.736	0.754	0.770	0.788	0.808	0.825	0.845	0.862	0.882	0.904	0.922	0.942	0.962	0.984	1.005	1.026	1.046	1.068	1.088	1.109	1.129	1.150	1.170	1.190	1.211	1.231	1.249	1.269	1.288	1.305	1.321	1.338	1.354	1.369	1.382	1.396	1.409	1.420	1.431	1.441	1.450	1.459	1.465	1.472	1.478	1.481	1.484	1.486	1.488	1.486	1.485	1.482	1.480	1.475	1.468	1.461	1.454	1.444	1.432	1.421	1.410	1.396	1.381	1.366	1.350	1.332	1.315	1.296	1.278	1.258	1.236	1.215	1.194	1.171	1.150	1.126	1.104	1.080	1.056	1.032	1.009	0.986	0.962	0.939	0.916	0.895	0.872	0.851	0.830	0.810	0.789	0.770	0.752	0.735	0.719	0.702	0.688	0.674	0.660	0.649	0.639	0.629	0.620	0.612	0.608	0.601	0.598	0.594	0.592	0.592	0.592	0.594	0.596	0.599	0.602	0.608	0.615	0.621	0.629	0.636	0.645	0.655	0.664	0.674	0.685	0.695	0.706	0.718	0.729	0.739	0.750	0.760	0.772	0.781	0.791	0.801	0.810	0.818	0.825	0.832	0.839	0.844	0.849	0.852	0.855	0.856	0.856	0.856	0.854	0.851	0.849	0.844	0.836	0.830	0.822	0.812	0.801	0.791	0.779	0.765	0.751	0.736	0.719	0.702	0.685	0.668	0.649	0.630	0.610	0.590	0.570	0.550	0.529	0.509	0.490	0.469	0.450	0.430	0.411	0.394	0.375	0.359	0.342	0.329	0.314	0.301	0.289	0.279	0.269	0.260	0.254	0.248	0.242	0.239	0.238	0.238	0.238	0.241	0.244	0.250	0.256	0.265	0.274	0.284	0.296	0.310	0.325	0.340	0.358	0.375	0.394	0.414	0.434	0.455	0.476	0.499	0.522	0.545	0.570	0.592	0.618	0.641	0.665	0.689	0.714	0.736	0.760	0.784	0.805	0.826	0.848	0.869	0.888	0.906	0.924	0.941	0.956	0.971	0.985	0.996	1.008	1.016	1.025	1.032	1.038	1.041	1.044	1.045	1.045	1.042	1.040	1.034	1.028	1.020	1.010	1.000	0.988	0.972	0.956	0.940	0.922	0.902	0.881	0.860	0.836	0.812	0.786	0.759	0.732	0.702	0.675	0.642	0.612	0.580	0.549	0.515	0.481	0.449	0.414	0.380	0.345	0.310	0.275	0.241	0.208	0.172	0.139	0.105	0.071	0.039	0.008	-0.025	-0.055	-0.084	-0.114	-0.142	-0.170	-0.195	-0.220	-0.244	-0.266	-0.289	-0.309	-0.328	-0.346	-0.362	-0.376	-0.391	-0.404	-0.415	-0.425	-0.434	-0.440	-0.446	-0.450	-0.454	-0.456	-0.456	-0.456	-0.455	-0.451	-0.448	-0.444	-0.438	-0.431	-0.422	-0.415	-0.405	-0.396	-0.385	-0.374	-0.362	-0.350	-0.338	-0.325	-0.312	-0.299	-0.286	-0.272	-0.259	-0.245	-0.232	-0.219	-0.208	-0.195	-0.182	-0.171	-0.161	-0.151	-0.141	-0.134	-0.125	-0.119	-0.112	-0.108	-0.102	-0.099	-0.096	-0.095	-0.094	-0.095	-0.096	-0.099	-0.101	-0.106	-0.111	-0.116	-0.125	-0.131	-0.141	-0.151	-0.161	-0.172	-0.185	-0.198	-0.211	-0.225	-0.240	-0.255	-0.270	-0.286	-0.300	-0.316	-0.332	-0.349	-0.365	-0.381	-0.398	-0.414	-0.430	-0.445	-0.459	-0.474	-0.488	-0.500	-0.512	-0.524	-0.535	-0.545	-0.555	-0.562	-0.570	-0.576	-0.581	-0.586	-0.590	-0.592	-0.595	-0.596	-0.595	-0.594	-0.592	-0.589	-0.585	-0.580	-0.575	-0.569	-0.561	-0.554	-0.544	-0.535	-0.525	-0.515	-0.504	-0.492	-0.481	-0.470	-0.459	-0.446	-0.434	-0.421	-0.409	-0.398	-0.385	-0.372	-0.360	-0.350	-0.338	-0.328	-0.316	-0.306	-0.296	-0.288	-0.278	-0.270	-0.264	-0.256	-0.250	-0.245	-0.240	-0.236	-0.232	-0.231	-0.230	-0.229	-0.230	-0.231	-0.232	-0.235	-0.240	-0.244	-0.249	-0.255	-0.261	-0.269	-0.276	-0.285	-0.295	-0.305	-0.316	-0.326	-0.339	-0.351	-0.364	-0.378	-0.392	-0.408	-0.422	-0.439	-0.455	-0.471	-0.488	-0.504	-0.521	-0.539	-0.558	-0.575	-0.592	-0.610	-0.628	-0.645	-0.662	-0.681	-0.698	-0.715	-0.732	-0.749	-0.765	-0.782	-0.798	-0.812	-0.829	-0.842	-0.856	-0.869	-0.880	-0.892	-0.904	-0.912	-0.921	-0.930	-0.938	-0.944	-0.949	-0.952	-0.955	-0.958	-0.959	-0.959	-0.958	-0.956	-0.954	-0.949	-0.944	-0.938	-0.931	-0.922	-0.914	-0.905	-0.895	-0.884	-0.871	-0.859	-0.846	-0.831	-0.818	-0.802	-0.788	-0.772	-0.756	-0.740	-0.724	-0.709	-0.692	-0.678	-0.661	-0.646	-0.631	-0.616	-0.602	-0.589	-0.576	-0.564	-0.551	-0.540	-0.530	-0.521	-0.512	-0.505	-0.498	-0.492	-0.488	-0.484	-0.481	-0.479	-0.478	-0.479	-0.479	-0.480	-0.484	-0.488	-0.492	-0.496	-0.502	-0.510	-0.516	-0.525	-0.534	-0.542	-0.552	-0.561	-0.572	-0.582	-0.592	-0.604	-0.614	-0.625	-0.635	-0.645	-0.655	-0.665	-0.675	-0.684	-0.692	-0.700	-0.709	-0.715	-0.720	-0.725	-0.729	-0.732	-0.734	-0.736	-0.738	-0.738	-0.735	-0.732	-0.729	-0.725	-0.719	-0.712	-0.705	-0.695	-0.686	-0.675	-0.664	-0.651	-0.636	-0.622	-0.606	-0.589	-0.571	-0.552	-0.532	-0.512	-0.491	-0.469	-0.446	-0.422	-0.400	-0.375	-0.350	-0.324	-0.299	-0.271	-0.245	-0.218	-0.191	-0.164	-0.135	-0.108	-0.080	-0.051	-0.024	0.004	0.031	0.058	0.085	0.111	0.138	0.164	0.189	0.214	0.238	0.261	0.284	0.308	0.329	0.350	0.371	0.390	0.410	0.429	0.446	0.462	0.479	0.492	0.507	0.520	0.534	0.544	0.555	0.565	0.572	0.582	0.589	0.595	0.600	0.605	0.609	0.612	0.615	0.616	0.618	0.618	0.619	0.618	0.618	0.616	0.614	0.612	0.610	0.608	0.605	0.602	0.600	0.598	0.595	0.594	0.591	0.590	0.588	0.586	0.586	0.586	0.588	0.589	0.589	0.591	0.595	0.599	0.604	0.610	0.615	0.622	0.630	0.639	0.649	0.659	0.670	0.681	0.695	0.708	0.722	0.735	0.751	0.766	0.782	0.801	0.818	0.835	0.852	0.870	0.889	0.906	0.925	0.942	0.961	0.979	0.995	1.014	1.030	1.046	1.062	1.078	1.092	1.106	1.119	1.130	1.142	1.152	1.161	1.170	1.178	1.184	1.189	1.194	1.198	1.199	1.199	1.199	1.196	1.194	1.189	1.185	1.178	1.170	1.161	1.151	1.140	1.128	1.115	1.101	1.086	1.070	1.054	1.036	1.016	0.998	0.976	0.955	0.934	0.911	0.886	0.864	0.839	0.814	0.788	0.761	0.736	0.709	0.681	0.655	0.626	0.599	0.570	0.541	0.512	0.482	0.454	0.424	0.395	0.366	0.335	0.306	0.276	0.246	0.218	0.188	0.159	0.129	0.100	0.071	0.044	0.015	-0.014	-0.040	-0.069	-0.095	-0.121	-0.148	-0.172	-0.198	-0.222	-0.246	-0.269	-0.292	-0.315	-0.336	-0.358	-0.378	-0.396	-0.416	-0.434	-0.451	-0.468	-0.482	-0.498	-0.511	-0.524	-0.536	-0.549	-0.559	-0.569	-0.578	-0.586	-0.594	-0.601	-0.608	-0.612	-0.618	-0.621	-0.625	-0.629	-0.632	-0.634	-0.635	-0.636	-0.638	-0.636	-0.638	-0.636	-0.636	-0.634	-0.634	-0.632	-0.630	-0.629	-0.626	-0.625	-0.622	-0.620	-0.619	-0.618	-0.615	-0.614	-0.611	-0.611	-0.609	-0.609	-0.608	-0.608	-0.608	-0.608	-0.608	-0.609	-0.608	-0.609	-0.611	-0.611	-0.612	-0.614	-0.615	-0.616	-0.619	-0.620	-0.621	-0.622	-0.625	-0.626	-0.628	-0.629	-0.631	-0.631	-0.632	-0.634	-0.634	-0.634	-0.634	-0.634	-0.632	-0.631	-0.630	-0.628	-0.625	-0.622	-0.620	-0.618	-0.614	-0.609	-0.605	-0.600	-0.595	-0.590	-0.584	-0.579	-0.571	-0.565	-0.558	-0.550	-0.544	-0.536	-0.529	-0.520	-0.514	-0.505	-0.498	-0.489	-0.482	-0.474	-0.468	-0.460	-0.454	-0.446	-0.440	-0.435	-0.429	-0.425	-0.420	-0.416	-0.414	-0.411	-0.410	-0.408	-0.408	-0.408	-0.409	-0.411	-0.414	-0.418	-0.421	-0.428	-0.434	-0.441	-0.449	-0.458	-0.469	-0.479	-0.490	-0.504	-0.516	-0.532	-0.546	-0.562	-0.580	-0.596	-0.615	-0.635	-0.655	-0.675	-0.696	-0.718	-0.739	-0.762	-0.785	-0.808	-0.832	-0.856	-0.880	-0.905	-0.929	-0.954	-0.979	-1.004	-1.028	-1.052	-1.075	-1.099	-1.122	-1.146	-1.169	-1.192	-1.215	-1.236	-1.259	-1.280	-1.300	-1.320	-1.340	-1.359	-1.378	-1.395	-1.412	-1.430	-1.446	-1.461	-1.478	-1.492	-1.506	-1.520	-1.532	-1.545	-1.558	-1.570	-1.581	-1.592	-1.604	-1.614	-1.624	-1.634	-1.642	-1.651	-1.660	-1.670	-1.678	-1.686	-1.694	-1.702	-1.710	-1.718	-1.726	-1.732	-1.741	-1.749	-1.755	-1.762	-1.769	-1.776	-1.781	-1.789	-1.795	-1.800	-1.808	-1.812	-1.818	-1.824	-1.828	-1.832	-1.838	-1.841	-1.844	-1.848	-1.850	-1.852	-1.855	-1.856	-1.856	-1.856	-1.856	-1.856	-1.854	-1.851	-1.849	-1.845	-1.841	-1.838	-1.832	-1.826	-1.819	-1.812	-1.804	-1.796	-1.786	-1.778	-1.766	-1.755	-1.742	-1.731	-1.718	-1.704	-1.690	-1.676	-1.661	-1.645	-1.629	-1.612	-1.595	-1.579	-1.559	-1.541	-1.524	-1.505	-1.486	-1.466	-1.448	-1.428	-1.409	-1.389	-1.368	-1.349	-1.329	-1.308	-1.289	-1.269	-1.249	-1.230	-1.209	-1.190	-1.170	-1.151	-1.132	-1.114	-1.095	-1.076	-1.060	-1.041	-1.025	-1.008	-0.991	-0.975	-0.959	-0.945	-0.929	-0.915	-0.901	-0.889	-0.876	-0.864	-0.852	-0.841	-0.831	-0.821	-0.812	-0.804	-0.798	-0.790	-0.784	-0.779	-0.774	-0.769	-0.765	-0.762	-0.759	-0.758	-0.756	-0.756	-0.755	-0.756	-0.758	-0.759	-0.761	-0.764	-0.766	-0.770	-0.774	-0.776	-0.780	-0.785	-0.789	-0.794	-0.799	-0.804	-0.809	-0.814	-0.819	-0.822	-0.828	-0.832	-0.836	-0.840	-0.842	-0.846	-0.849	-0.851	-0.854	-0.854	-0.855	-0.854	-0.854	-0.852	-0.851	-0.849	-0.845	-0.841	-0.836	-0.831	-0.825	-0.819	-0.810	-0.802	-0.792	-0.782	-0.772	-0.761	-0.750	-0.736	-0.724	-0.710	-0.695	-0.680	-0.665	-0.649	-0.632	-0.614	-0.596	-0.579	-0.561	-0.541	-0.522	-0.502	-0.482	-0.462	-0.442	-0.421	-0.401	-0.380	-0.359	-0.338	-0.315	-0.295	-0.274	-0.251	-0.231	-0.209	-0.188	-0.166	-0.146	-0.125	-0.104	-0.084	-0.062	-0.044	-0.024	-0.005	0.015	0.034	0.052	0.070	0.088	0.106	0.122	0.139	0.155	0.170	0.185	0.200	0.212	0.225	0.239	0.251	0.261	0.272	0.281	0.291	0.301	0.309	0.316	0.322	0.329	0.334	0.340	0.344	0.346	0.349	0.351	0.352	0.354	0.354	0.352	0.352	0.351	0.349	0.346	0.345	0.341	0.338	0.332	0.329	0.324	0.320	0.315	0.310	0.304	0.299	0.295	0.290	0.284	0.279	0.274	0.270	0.265	0.261	0.258	0.255	0.251	0.249	0.248	0.245	0.244	0.244	0.244	0.246	0.248	0.249	0.252	0.256	0.261	0.268	0.272	0.280	0.288	0.295	0.306	0.315	0.326	0.339	0.350	0.364	0.378	0.392	0.408	0.424	0.440	0.458	0.475	0.494	0.512	0.532	0.552	0.574	0.595	0.618	0.639	0.661	0.684	0.708	0.730	0.754	0.779	0.802	0.828	0.852	0.878	0.902	0.929	0.952	0.979	1.004	1.030	1.055	1.080	1.106	1.130	1.155	1.181	1.205	1.230	1.254	1.278	1.302	1.325	1.349	1.371	1.395	1.418	1.440	1.461	1.484	1.504	1.525	1.545	1.566	1.585	1.606	1.624	1.642	1.660	1.679	1.695	1.712	1.728	1.742	1.758	1.772	1.786	1.800	1.814	1.825	1.836	1.849	1.859	1.869	1.878	1.886	1.895	1.904	1.911	1.918	1.924	1.930	1.934	1.940	1.944	1.946	1.950	1.952	1.956	1.958	1.959	1.960	1.960	1.961	1.961	1.961	1.961	1.961	1.960	1.960	1.959	1.960	1.959	1.959	1.958	1.958	1.958	1.958	1.958	1.959	1.960	1.961	1.962	1.964	1.966	1.969	1.971	1.975	1.980	1.984	1.989	1.995	2.001	2.007	2.015	2.022	2.031	2.039	2.049	2.058	2.068	2.078	2.089	2.100	2.111	2.124	2.135	2.146	2.159	2.171	2.185	2.196	2.209	2.221	2.234	2.246	2.259	2.269	2.281	2.291	2.301	2.311	2.320	2.329	2.336	2.344	2.349	2.355	2.359	2.361	2.364	2.365	2.365	2.365	2.362	2.359	2.355	2.349	2.342	2.334	2.324	2.314	2.302	2.289	2.274	2.260	2.244	2.225	2.206	2.186	2.165	2.144	2.120	2.098	2.072	2.047	2.021	1.995	1.968	1.940	1.912	1.885	1.856	1.828	1.799	1.770	1.742	1.714	1.686	1.658	1.630	1.602	1.578	1.551	1.528	1.502	1.480	1.459	1.438	1.418	1.399	1.381	1.364	1.349	1.335	1.321	1.311	1.300	1.291	1.285	1.279	1.275	1.270	1.269	1.268	1.269	1.271	1.274	1.278	1.284	1.289	1.296	1.305	1.314	1.325	1.335	1.345	1.359	1.370	1.382	1.396	1.410	1.422	1.436	1.450	1.464	1.476	1.490	1.504	1.516	1.526	1.539	1.549	1.559	1.568	1.576	1.584	1.589	1.595	1.599	1.602	1.604	1.605	1.605	1.602	1.600	1.596	1.591	1.584	1.576	1.568	1.558	1.546	1.532	1.519	1.504	1.489	1.471	1.452	1.434	1.412	1.391	1.370	1.348	1.325	1.300	1.275	1.250	1.225	1.199	1.171	1.145	1.118	1.091	1.064	1.038	1.010	0.984	0.956	0.930	0.904	0.878	0.852	0.826	0.801	0.778	0.754	0.731	0.709	0.688	0.666	0.646	0.628	0.609	0.592	0.576	0.561	0.548	0.534	0.521	0.510	0.500	0.491	0.484	0.478	0.471	0.466	0.462	0.460	0.459	0.458	0.459	0.460	0.462	0.468	0.470	0.475	0.482	0.489	0.498	0.506	0.515	0.525	0.535	0.546	0.558	0.569	0.581	0.594	0.608	0.620	0.632	0.646	0.659	0.671	0.684	0.696	0.708	0.719	0.730	0.741	0.750	0.760	0.769	0.776	0.782	0.788	0.794	0.798	0.800	0.802	0.802	0.801	0.800	0.798	0.792	0.788	0.780	0.771	0.764	0.752	0.740	0.726	0.712	0.698	0.680	0.662	0.644	0.624	0.602	0.580	0.558	0.534	0.509	0.484	0.458	0.431	0.404	0.375	0.348	0.319	0.291	0.262	0.234	0.204	0.176	0.148	0.119	0.091	0.062	0.036	0.009	-0.019	-0.044	-0.069	-0.094	-0.119	-0.141	-0.165	-0.186	-0.206	-0.226	-0.246	-0.265	-0.282	-0.300	-0.316	-0.332	-0.346	-0.360	-0.374	-0.386	-0.398	-0.410	-0.420	-0.430	-0.439	-0.448	-0.456	-0.462	-0.471	-0.478	-0.484	-0.491	-0.498	-0.502	-0.509	-0.514	-0.518	-0.524	-0.529	-0.534	-0.539	-0.544	-0.549	-0.554	-0.559	-0.564	-0.570	-0.575	-0.581	-0.588	-0.592	-0.599	-0.605	-0.610	-0.618	-0.624	-0.631	-0.638	-0.644	-0.651	-0.659	-0.666	-0.674	-0.681	-0.689	-0.698	-0.704	-0.712	-0.720	-0.729	-0.736	-0.744	-0.751	-0.760	-0.768	-0.776	-0.784	-0.791	-0.800	-0.809	-0.816	-0.824	-0.832	-0.840	-0.849	-0.856	-0.865	-0.872	-0.881	-0.889	-0.896	-0.905	-0.912	-0.920	-0.928	-0.935	-0.944	-0.950	-0.959	-0.965	-0.972	-0.980	-0.988	-0.994	-1.000	-1.008	-1.012	-1.019	-1.025	-1.031	-1.036	-1.041	-1.046	-1.050	-1.056	-1.060	-1.062	-1.068	-1.070	-1.075	-1.078	-1.080	-1.084	-1.086	-1.088	-1.090	-1.091	-1.092	-1.095	-1.098	-1.099	-1.101	-1.101	-1.102	-1.106	-1.108	-1.109	-1.111	-1.114	-1.118	-1.120	-1.122	-1.126	-1.130	-1.135	-1.140	-1.146	-1.152	-1.160	-1.166	-1.175	-1.184	-1.194	-1.204	-1.215	-1.226	-1.240	-1.254	-1.269	-1.284	-1.300	-1.316	-1.335	-1.354	-1.374	-1.394	-1.416	-1.438	-1.460	-1.484	-1.509	-1.534	-1.560	-1.586	-1.614	-1.641	-1.668	-1.696	-1.725	-1.754	-1.781	-1.811	-1.840	-1.869	-1.898	-1.926	-1.954	-1.982	-2.011	-2.038	-2.064	-2.089	-2.115	-2.139	-2.162	-2.185	-2.205	-2.225	-2.244	-2.261	-2.276	-2.291	-2.305	-2.316	-2.326	-2.334	-2.340	-2.344	-2.348	-2.348	-2.346	-2.342	-2.338	-2.330	-2.321	-2.311	-2.299	-2.282	-2.268	-2.249	-2.229	-2.206	-2.184	-2.158	-2.131	-2.104	-2.074	-2.042	-2.010	-1.976	-1.941	-1.906	-1.869	-1.831	-1.792	-1.755	-1.715	-1.675	-1.635	-1.595	-1.554	-1.514	-1.475	-1.434	-1.394	-1.356	-1.318	-1.280	-1.242	-1.208	-1.172	-1.138	-1.105	-1.072	-1.041	-1.012	-0.985	-0.958	-0.932	-0.909	-0.886	-0.865	-0.846	-0.828	-0.810	-0.796	-0.782	-0.770	-0.759	-0.749	-0.742	-0.735	-0.730	-0.725	-0.724	-0.721	-0.720	-0.720	-0.722	-0.724	-0.728	-0.731	-0.735	-0.741	-0.746	-0.752	-0.759	-0.766	-0.774	-0.782	-0.790	-0.799	-0.808	-0.816	-0.825	-0.834	-0.842	-0.851	-0.859	-0.866	-0.875	-0.882	-0.890	-0.898	-0.904	-0.910	-0.915	-0.920	-0.926	-0.930	-0.932	-0.936	-0.939	-0.940	-0.941	-0.942	-0.942	-0.941	-0.940	-0.938	-0.935	-0.931	-0.926	-0.921	-0.915	-0.909	-0.901	-0.892	-0.882	-0.872	-0.861	-0.850	-0.836	-0.822	-0.809	-0.792	-0.775	-0.758	-0.740	-0.721	-0.701	-0.680	-0.659	-0.638	-0.615	-0.591	-0.569	-0.544	-0.519	-0.494	-0.470	-0.444	-0.419	-0.391	-0.366	-0.340	-0.315	-0.289	-0.264	-0.239	-0.214	-0.190	-0.166	-0.142	-0.121	-0.099	-0.078	-0.056	-0.038	-0.020	-0.002	0.014	0.029	0.044	0.055	0.068	0.078	0.086	0.094	0.100	0.105	0.109	0.112	0.114	0.112	0.112	0.110	0.106	0.101	0.096	0.089	0.081	0.072	0.061	0.051	0.040	0.028	0.016	0.002	-0.012	-0.026	-0.041	-0.056	-0.072	-0.089	-0.105	-0.121	-0.138	-0.154	-0.170	-0.186	-0.202	-0.219	-0.234	-0.249	-0.264	-0.279	-0.291	-0.305	-0.319	-0.331	-0.344	-0.354	-0.366	-0.376	-0.386	-0.396	-0.404	-0.412	-0.419	-0.426	-0.431	-0.436	-0.440	-0.444	-0.446	-0.449	-0.450	-0.450	-0.451	-0.450	-0.448	-0.446	-0.442	-0.439	-0.435	-0.430	-0.422	-0.418	-0.410	-0.401	-0.394	-0.384	-0.374	-0.362	-0.352	-0.340	-0.326	-0.314	-0.300	-0.285	-0.270	-0.254	-0.238	-0.221	-0.204	-0.185	-0.168	-0.148	-0.128	-0.108	-0.088	-0.066	-0.046	-0.024	-0.002	0.020	0.042	0.065	0.089	0.111	0.135	0.158	0.181	0.205	0.228	0.251	0.275	0.299	0.321	0.345	0.368	0.390	0.412	0.436	0.458	0.479	0.500	0.521	0.542	0.562	0.581	0.601	0.620	0.638	0.655	0.672	0.689	0.704	0.720	0.734	0.748	0.760	0.774	0.785	0.796	0.806	0.816	0.824	0.832	0.839	0.846	0.851	0.856	0.861	0.865	0.868	0.870	0.871	0.872	0.872	0.871	0.871	0.870	0.868	0.865	0.862	0.858	0.854	0.849	0.844	0.839	0.832	0.826	0.820	0.812	0.805	0.799	0.791	0.784	0.776	0.769	0.761	0.752	0.745	0.736	0.728	0.720	0.711	0.704	0.696	0.688	0.680	0.672	0.665	0.656	0.649	0.642	0.635	0.629	0.621	0.615	0.609	0.602	0.596	0.590	0.584	0.578	0.571	0.565	0.560	0.552	0.548	0.542	0.535	0.530	0.525	0.518	0.511	0.506	0.500	0.494	0.488	0.480	0.475	0.468	0.461	0.454	0.446	0.440	0.432	0.426	0.418	0.411	0.402	0.396	0.389	0.381	0.372	0.366	0.358	0.351	0.344	0.336	0.329	0.321	0.315	0.309	0.301	0.296	0.290	0.285	0.280	0.275	0.270	0.266	0.262	0.260	0.258	0.254	0.252	0.251	0.251	0.251	0.250	0.251	0.252	0.252	0.255	0.259	0.260	0.264	0.268	0.272	0.276	0.281	0.286	0.291	0.296	0.301	0.308	0.314	0.319	0.324	0.330	0.335	0.340	0.345	0.350	0.355	0.359	0.364	0.366	0.369	0.371	0.372	0.375	0.375	0.374	0.374	0.372	0.370	0.368	0.364	0.359	0.354	0.348	0.340	0.334	0.325	0.315	0.306	0.295	0.285	0.272	0.261	0.248	0.235	0.220	0.206	0.190	0.175	0.160	0.145	0.129	0.112	0.096	0.081	0.065	0.049	0.034	0.018	0.002	-0.012	-0.028	-0.041	-0.056	-0.069	-0.080	-0.092	-0.104	-0.115	-0.124	-0.132	-0.141	-0.148	-0.154	-0.159	-0.161	-0.164	-0.166	-0.166	-0.168	-0.165	-0.162	-0.158	-0.152	-0.146	-0.139	-0.130	-0.121	-0.110	-0.098	-0.084	-0.070	-0.054	-0.038	-0.019	0.000	0.019	0.040	0.062	0.084	0.106	0.131	0.155	0.181	0.206	0.232	0.260	0.288	0.314	0.341	0.369	0.396	0.424	0.451	0.479	0.506	0.532	0.559	0.585	0.609	0.634	0.656	0.679	0.700	0.721	0.739	0.758	0.774	0.789	0.802	0.814	0.825	0.835	0.841	0.846	0.850	0.851	0.851	0.849	0.844	0.838	0.829	0.818	0.805	0.791	0.774	0.755	0.734	0.711	0.686	0.659	0.629	0.599	0.566	0.531	0.495	0.458	0.418	0.378	0.335	0.292	0.248	0.201	0.156	0.109	0.060	0.011	-0.038	-0.086	-0.135	-0.185	-0.234	-0.282	-0.331	-0.379	-0.428	-0.474	-0.519	-0.564	-0.608	-0.650	-0.691	-0.731	-0.770	-0.808	-0.841	-0.875	-0.908	-0.936	-0.964	-0.988	-1.012	-1.032	-1.051	-1.068	-1.081	-1.094	-1.104	-1.110	-1.115	-1.118	-1.118	-1.116	-1.111	-1.106	-1.098	-1.086	-1.075	-1.060	-1.044	-1.025	-1.006	-0.986	-0.962	-0.940	-0.914	-0.888	-0.860	-0.831	-0.802	-0.772	-0.741	-0.710	-0.679	-0.648	-0.615	-0.582	-0.550	-0.518	-0.486	-0.455	-0.425	-0.395	-0.365	-0.336	-0.310	-0.282	-0.258	-0.232	-0.209	-0.189	-0.168	-0.149	-0.131	-0.115	-0.101	-0.088	-0.076	-0.066	-0.059	-0.051	-0.046	-0.044	-0.041	-0.041	-0.042	-0.045	-0.050	-0.056	-0.062	-0.071	-0.082	-0.094	-0.106	-0.119	-0.134	-0.150	-0.166	-0.184	-0.201	-0.220	-0.239	-0.259	-0.279	-0.300	-0.320	-0.341	-0.362	-0.384	-0.405	-0.425	-0.445	-0.466	-0.485	-0.504	-0.525	-0.542	-0.560	-0.578	-0.592	-0.610	-0.625	-0.639	-0.651	-0.664	-0.675	-0.685	-0.695	-0.705	-0.712	-0.719	-0.724	-0.730	-0.734	-0.738	-0.738	-0.740	-0.740	-0.739	-0.738	-0.736	-0.734	-0.729	-0.725	-0.719	-0.712	-0.708	-0.700	-0.692	-0.685	-0.676	-0.668	-0.658	-0.650	-0.639	-0.629	-0.619	-0.609	-0.598	-0.588	-0.578	-0.566	-0.556	-0.546	-0.536	-0.526	-0.516	-0.507	-0.499	-0.490	-0.484	-0.475	-0.469	-0.461	-0.456	-0.452	-0.448	-0.445	-0.441	-0.440	-0.439	-0.439	-0.439	-0.441	-0.444	-0.448	-0.452	-0.458	-0.464	-0.470	-0.479	-0.488	-0.499	-0.510	-0.521	-0.535	-0.550	-0.564	-0.581	-0.598	-0.615	-0.635	-0.654	-0.674	-0.695	-0.718	-0.739	-0.762	-0.785	-0.809	-0.832	-0.858	-0.881	-0.906	-0.930	-0.955	-0.979	-1.004	-1.028	-1.050	-1.074	-1.096	-1.119	-1.140	-1.160	-1.179	-1.198	-1.215	-1.231	-1.248	-1.261	-1.274	-1.286	-1.295	-1.304	-1.311	-1.316	-1.320	-1.322	-1.321	-1.321	-1.318	-1.311	-1.305	-1.296	-1.286	-1.274	-1.260	-1.245	-1.228	-1.209	-1.188	-1.166	-1.142	-1.119	-1.092	-1.065	-1.038	-1.006	-0.976	-0.945	-0.914	-0.880	-0.846	-0.814	-0.779	-0.744	-0.709	-0.675	-0.640	-0.605	-0.569	-0.535	-0.501	-0.468	-0.435	-0.402	-0.371	-0.340	-0.311	-0.281	-0.254	-0.226	-0.201	-0.176	-0.152	-0.131	-0.109	-0.090	-0.071	-0.055	-0.039	-0.024	-0.010	0.002	0.012	0.022	0.031	0.039	0.045	0.050	0.054	0.058	0.060	0.061	0.062	0.062	0.062	0.061	0.059	0.058	0.055	0.051	0.049	0.046	0.042	0.039	0.036	0.032	0.029	0.026	0.024	0.021	0.019	0.018	0.015	0.014	0.015	0.014	0.014	0.015	0.016	0.018	0.021	0.024	0.028	0.032	0.038	0.042	0.048	0.054	0.060	0.068	0.076	0.085	0.092	0.102	0.112	0.121	0.131	0.141	0.152	0.164	0.174	0.185	0.196	0.206	0.219	0.229	0.240	0.250	0.260	0.270	0.280	0.289	0.298	0.306	0.314	0.321	0.329	0.335	0.341	0.346	0.351	0.354	0.359	0.360	0.362	0.362	0.362	0.362	0.361	0.359	0.356	0.354	0.349	0.344	0.338	0.330	0.324	0.315	0.305	0.296	0.284	0.274	0.261	0.248	0.234	0.220	0.205	0.190	0.174	0.158	0.140	0.122	0.105	0.086	0.069	0.050	0.030	0.010	-0.009	-0.030	-0.050	-0.070	-0.090	-0.111	-0.132	-0.152	-0.174	-0.194	-0.215	-0.235	-0.255	-0.275	-0.295	-0.315	-0.334	-0.354	-0.371	-0.390	-0.409	-0.426	-0.444	-0.460	-0.476	-0.491	-0.506	-0.520	-0.534	-0.548	-0.560	-0.572	-0.582	-0.592	-0.602	-0.611	-0.620	-0.626	-0.634	-0.639	-0.644	-0.648	-0.651	-0.654	-0.655	-0.656	-0.656	-0.656	-0.655	-0.652	-0.649	-0.645	-0.641	-0.636	-0.631	-0.624	-0.618	-0.610	-0.601	-0.592	-0.584	-0.574	-0.565	-0.554	-0.544	-0.532	-0.521	-0.510	-0.498	-0.486	-0.475	-0.462	-0.452	-0.441	-0.429	-0.419	-0.406	-0.396	-0.385	-0.375	-0.366	-0.356	-0.348	-0.340	-0.331	-0.325	-0.318	-0.311	-0.306	-0.301	-0.296	-0.292	-0.291	-0.288	-0.285	-0.285	-0.284	-0.284	-0.284	-0.285	-0.286	-0.289	-0.291	-0.292	-0.296	-0.301	-0.304	-0.309	-0.312	-0.318	-0.322	-0.326	-0.332	-0.336	-0.341	-0.346	-0.351	-0.356	-0.360	-0.364	-0.370	-0.372	-0.376	-0.380	-0.382	-0.385	-0.388	-0.389	-0.391	-0.392	-0.392	-0.394	-0.392	-0.392	-0.391	-0.390	-0.388	-0.386	-0.384	-0.381	-0.378	-0.375	-0.371	-0.368	-0.365	-0.360	-0.356	-0.352	-0.348	-0.342	-0.339	-0.335	-0.330	-0.326	-0.321	-0.318	-0.314	-0.310	-0.308	-0.304	-0.301	-0.298	-0.296	-0.294	-0.292	-0.291	-0.291	-0.291	-0.291	-0.292	-0.294	-0.295	-0.299	-0.301	-0.305	-0.309	-0.314	-0.319	-0.325	-0.331	-0.338	-0.344	-0.352	-0.361	-0.370	-0.379	-0.389	-0.399	-0.410	-0.421	-0.432	-0.445	-0.456	-0.470	-0.482	-0.495	-0.510	-0.524	-0.538	-0.551	-0.566	-0.581	-0.596	-0.611	-0.626	-0.641	-0.656	-0.671	-0.686	-0.701	-0.716	-0.730	-0.745	-0.759	-0.772	-0.786	-0.800	-0.812	-0.825	-0.838	-0.850	-0.861	-0.871	-0.882	-0.891	-0.900	-0.909	-0.918	-0.925	-0.931	-0.938	-0.944	-0.949	-0.954	-0.955	-0.959	-0.961	-0.962	-0.962	-0.962	-0.961	-0.960	-0.958	-0.955	-0.951	-0.948	-0.942	-0.939	-0.932	-0.926	-0.920	-0.912	-0.905	-0.898	-0.889	-0.881	-0.871	-0.862	-0.854	-0.844	-0.834	-0.825	-0.815	-0.805	-0.795	-0.786	-0.776	-0.766	-0.756	-0.748	-0.739	-0.729	-0.721	-0.714	-0.705	-0.698	-0.691	-0.684	-0.679	-0.672	-0.668	-0.664	-0.660	-0.656	-0.655	-0.652	-0.651	-0.651	-0.651	-0.652	-0.655	-0.658	-0.661	-0.665	-0.670	-0.676	-0.682	-0.690	-0.699	-0.708	-0.718	-0.729	-0.739	-0.751	-0.765	-0.779	-0.794	-0.809	-0.825	-0.841	-0.859	-0.878	-0.896	-0.915	-0.934	-0.954	-0.975	-0.995	-1.016	-1.039	-1.060	-1.081	-1.105	-1.126	-1.149	-1.172	-1.194	-1.218	-1.239	-1.261	-1.282	-1.304	-1.325	-1.345	-1.365	-1.385	-1.404	-1.422	-1.441	-1.458	-1.474	-1.489	-1.502	-1.516	-1.528	-1.539	-1.549	-1.558	-1.565	-1.572	-1.579	-1.582	-1.585	-1.589	-1.590	-1.589	-1.589	-1.586	-1.584	-1.579	-1.574	-1.568	-1.559	-1.551	-1.544	-1.534	-1.522	-1.511	-1.500	-1.488	-1.475	-1.461	-1.448	-1.434	-1.420	-1.405	-1.390	-1.376	-1.361	-1.346	-1.332	-1.319	-1.304	-1.291	-1.278	-1.265	-1.252	-1.241	-1.229	-1.219	-1.209	-1.198	-1.189	-1.181	-1.174	-1.166	-1.160	-1.154	-1.150	-1.146	-1.142	-1.140	-1.139	-1.139	-1.139	-1.139	-1.140	-1.141	-1.144	-1.148	-1.152	-1.156	-1.160	-1.166	-1.172	-1.179	-1.185	-1.192	-1.200	-1.208	-1.216	-1.225	-1.232	-1.241	-1.251	-1.259	-1.268	-1.278	-1.286	-1.294	-1.302	-1.310	-1.319	-1.328	-1.335	-1.342	-1.349	-1.355	-1.362	-1.368	-1.372	-1.378	-1.381	-1.385	-1.388	-1.391	-1.391	-1.394	-1.394	-1.394	-1.392	-1.389	-1.386	-1.382	-1.379	-1.372	-1.366	-1.359	-1.350	-1.341	-1.331	-1.320	-1.309	-1.296	-1.281	-1.268	-1.251	-1.234	-1.216	-1.199	-1.180	-1.159	-1.139	-1.116	-1.094	-1.070	-1.046	-1.022	-0.996	-0.971	-0.944	-0.918	-0.891	-0.864	-0.836	-0.808	-0.780	-0.752	-0.724	-0.696	-0.670	-0.642	-0.615	-0.590	-0.562	-0.539	-0.514	-0.490	-0.466	-0.445	-0.424	-0.404	-0.384	-0.365	-0.349	-0.332	-0.318	-0.305	-0.292	-0.282	-0.272	-0.265	-0.259	-0.254	-0.250	-0.248	-0.246	-0.248	-0.249	-0.251	-0.255	-0.261	-0.268	-0.275	-0.284	-0.292	-0.304	-0.315	-0.328	-0.340	-0.352	-0.366	-0.381	-0.395	-0.410	-0.425	-0.440	-0.455	-0.470	-0.484	-0.499	-0.512	-0.526	-0.540	-0.551	-0.562	-0.574	-0.584	-0.592	-0.600	-0.608	-0.614	-0.618	-0.621	-0.622	-0.624	-0.624	-0.621	-0.618	-0.614	-0.609	-0.600	-0.591	-0.582	-0.571	-0.558	-0.544	-0.529	-0.510	-0.492	-0.474	-0.452	-0.430	-0.408	-0.384	-0.358	-0.331	-0.304	-0.276	-0.246	-0.218	-0.186	-0.156	-0.124	-0.091	-0.059	-0.026	0.008	0.040	0.074	0.108	0.140	0.174	0.208	0.240	0.274	0.306	0.339	0.370	0.401	0.432	0.461	0.491	0.519	0.548	0.574	0.600	0.625	0.649	0.671	0.695	0.715	0.735	0.754	0.770	0.788	0.801	0.815	0.829	0.840	0.849	0.859	0.865	0.872	0.878	0.882	0.884	0.886	0.886	0.885	0.884	0.880	0.876	0.870	0.865	0.858	0.850	0.840	0.831	0.821	0.810	0.798	0.785	0.772	0.758	0.745	0.730	0.714	0.699	0.684	0.666	0.650	0.635	0.618	0.601	0.585	0.569	0.551	0.536	0.520	0.504	0.489	0.474	0.459	0.445	0.431	0.418	0.405	0.392	0.381	0.369	0.358	0.348	0.339	0.329	0.320	0.312	0.305	0.298	0.291	0.286	0.280	0.275	0.270	0.266	0.264	0.260	0.256	0.254	0.251	0.250	0.249	0.245	0.244	0.241	0.240	0.239	0.236	0.234	0.231	0.229	0.225	0.224	0.220	0.216	0.211	0.208	0.202	0.196	0.190	0.184	0.176	0.168	0.160	0.151	0.142	0.131	0.121	0.110	0.099	0.086	0.074	0.060	0.045	0.031	0.016	0.000	-0.015	-0.032	-0.050	-0.066	-0.085	-0.104	-0.121	-0.140	-0.159	-0.179	-0.199	-0.218	-0.238	-0.258	-0.278	-0.298	-0.318	-0.338	-0.358	-0.378	-0.398	-0.419	-0.438	-0.458	-0.478	-0.498	-0.516	-0.535	-0.554	-0.572	-0.591	-0.609	-0.628	-0.644	-0.662	-0.679	-0.695	-0.712	-0.729	-0.745	-0.760	-0.776	-0.791	-0.806	-0.821	-0.835	-0.849	-0.862	-0.875	-0.889	-0.902	-0.914	-0.926	-0.938	-0.950	-0.961	-0.971	-0.982	-0.994	-1.004	-1.012	-1.022	-1.031	-1.041	-1.050	-1.059	-1.068	-1.074	-1.082	-1.090	-1.098	-1.105	-1.112	-1.119	-1.126	-1.132	-1.139	-1.145	-1.150	-1.158	-1.162	-1.170	-1.176	-1.182	-1.189	-1.196	-1.202	-1.209	-1.218	-1.224	-1.231	-1.240	-1.248	-1.256	-1.266	-1.275	-1.285	-1.294	-1.304	-1.316	-1.328	-1.339	-1.351	-1.362	-1.376	-1.389	-1.404	-1.418	-1.431	-1.446	-1.461	-1.476	-1.491	-1.508	-1.524	-1.539	-1.555	-1.571	-1.586	-1.602	-1.619	-1.632	-1.649	-1.664	-1.678	-1.692	-1.706	-1.719	-1.730	-1.741	-1.752	-1.762	-1.772	-1.781	-1.789	-1.795	-1.800	-1.806	-1.810	-1.811	-1.814	-1.814	-1.812	-1.812	-1.809	-1.805	-1.800	-1.794	-1.786	-1.779	-1.769	-1.759	-1.748	-1.735	-1.722	-1.710	-1.696	-1.681	-1.665	-1.650	-1.632	-1.616	-1.599	-1.581	-1.564	-1.545	-1.528	-1.509	-1.490	-1.471	-1.454	-1.435	-1.419	-1.400	-1.384	-1.368	-1.351	-1.336	-1.320	-1.306	-1.292	-1.279	-1.268	-1.256	-1.245	-1.235	-1.226	-1.218	-1.211	-1.204	-1.199	-1.194	-1.191	-1.188	-1.186	-1.184	-1.184	-1.185	-1.186	-1.189	-1.191	-1.196	-1.201	-1.206	-1.212	-1.220	-1.228	-1.235	-1.244	-1.254	-1.262	-1.272	-1.282	-1.294	-1.304	-1.315	-1.326	-1.338	-1.350	-1.360	-1.371	-1.382	-1.394	-1.405	-1.416	-1.425	-1.436	-1.445	-1.454	-1.462	-1.470	-1.478	-1.484	-1.490	-1.495	-1.499	-1.504	-1.506	-1.508	-1.510	-1.510	-1.509	-1.506	-1.505	-1.500	-1.498	-1.491	-1.485	-1.479	-1.469	-1.461	-1.451	-1.441	-1.429	-1.418	-1.405	-1.391	-1.376	-1.362	-1.346	-1.331	-1.315	-1.299	-1.281	-1.265	-1.248	-1.230	-1.212	-1.196	-1.179	-1.161	-1.144	-1.128	-1.112	-1.095	-1.080	-1.064	-1.049	-1.036	-1.021	-1.009	-0.996	-0.985	-0.975	-0.965	-0.955	-0.946	-0.940	-0.932	-0.926	-0.921	-0.916	-0.914	-0.910	-0.909	-0.908	-0.908	-0.908	-0.908	-0.910	-0.911	-0.914	-0.918	-0.921	-0.925	-0.929	-0.932	-0.938	-0.942	-0.948	-0.951	-0.958	-0.962	-0.966	-0.972	-0.978	-0.981	-0.985	-0.989	-0.992	-0.994	-0.998	-0.998	-0.999	-1.000	-1.000	-0.998	-0.998	-0.994	-0.991	-0.988	-0.984	-0.978	-0.971	-0.964	-0.956	-0.948	-0.939	-0.929	-0.919	-0.906	-0.894	-0.881	-0.868	-0.854	-0.839	-0.824	-0.809	-0.792	-0.775	-0.758	-0.741	-0.724	-0.706	-0.688	-0.671	-0.652	-0.634	-0.616	-0.599	-0.582	-0.564	-0.548	-0.530	-0.515	-0.498	-0.482	-0.468	-0.454	-0.440	-0.426	-0.415	-0.402	-0.391	-0.381	-0.372	-0.365	-0.358	-0.351	-0.346	-0.342	-0.339	-0.336	-0.335	-0.336	-0.338	-0.339	-0.342	-0.348	-0.354	-0.360	-0.368	-0.376	-0.386	-0.399	-0.411	-0.424	-0.439	-0.454	-0.471	-0.489	-0.506	-0.526	-0.546	-0.568	-0.590	-0.612	-0.635	-0.659	-0.684	-0.709	-0.735	-0.760	-0.788	-0.814	-0.842	-0.869	-0.898	-0.925	-0.952	-0.980	-1.009	-1.038	-1.065	-1.092	-1.120	-1.148	-1.175	-1.202	-1.228	-1.254	-1.280	-1.304	-1.329	-1.352	-1.376	-1.399	-1.420	-1.442	-1.462	-1.482	-1.501	-1.520	-1.538	-1.552	-1.570	-1.585	-1.599	-1.612	-1.626	-1.639	-1.650	-1.660	-1.669	-1.678	-1.686	-1.694	-1.700	-1.705	-1.710	-1.715	-1.719	-1.721	-1.725	-1.726	-1.726	-1.728	-1.726	-1.726	-1.725	-1.725	-1.722	-1.720	-1.716	-1.712	-1.709	-1.705	-1.701	-1.696	-1.691	-1.686	-1.680	-1.675	-1.669	-1.664	-1.658	-1.650	-1.644	-1.638	-1.630	-1.624	-1.616	-1.609	-1.601	-1.595	-1.588	-1.580	-1.574	-1.566	-1.559	-1.551	-1.544	-1.538	-1.530	-1.524	-1.518	-1.510	-1.504	-1.498	-1.492	-1.486	-1.481	-1.476	-1.472	-1.469	-1.464	-1.460	-1.459	-1.455	-1.454	-1.452	-1.451	-1.450	-1.451	-1.451	-1.452	-1.454	-1.456	-1.459	-1.462	-1.466	-1.471	-1.478	-1.484	-1.490	-1.496	-1.505	-1.512	-1.522	-1.531	-1.541	-1.551	-1.561	-1.571	-1.582	-1.594	-1.605	-1.616	-1.628	-1.639	-1.651	-1.662	-1.674	-1.684	-1.695	-1.705	-1.715	-1.724	-1.734	-1.741	-1.750	-1.758	-1.762	-1.769	-1.774	-1.778	-1.780	-1.782	-1.784	-1.785	-1.784	-1.782	-1.780	-1.776	-1.772	-1.766	-1.760	-1.751	-1.742	-1.734	-1.724	-1.712	-1.700	-1.688	-1.675	-1.660	-1.645	-1.630	-1.614	-1.598	-1.579	-1.562	-1.545	-1.528	-1.509	-1.490	-1.471	-1.452	-1.434	-1.415	-1.398	-1.378	-1.360	-1.342	-1.324	-1.308	-1.290	-1.272	-1.256	-1.241	-1.225	-1.210	-1.196	-1.181	-1.168	-1.154	-1.140	-1.129	-1.116	-1.105	-1.095	-1.084	-1.072	-1.064	-1.054	-1.046	-1.038	-1.029	-1.021	-1.014	-1.006	-1.000	-0.992	-0.988	-0.981	-0.976	-0.971	-0.965	-0.960	-0.956	-0.951	-0.948	-0.944	-0.940	-0.936	-0.934	-0.930	-0.926	-0.924	-0.921	-0.919	-0.918	-0.915	-0.912	-0.911	-0.909	-0.908	-0.906	-0.905	-0.904	-0.902	-0.901	-0.900	-0.899	-0.898	-0.896	-0.896	-0.895	-0.895	-0.894	-0.894	-0.892	-0.892	-0.891	-0.890	-0.890	-0.888	-0.886	-0.885	-0.882	-0.881	-0.879	-0.875	-0.874	-0.870	-0.866	-0.862	-0.859	-0.855	-0.851	-0.846	-0.841	-0.836	-0.831	-0.826	-0.820	-0.814	-0.808	-0.801	-0.795	-0.788	-0.782	-0.776	-0.769	-0.762	-0.755	-0.749	-0.744	-0.738	-0.730	-0.725	-0.719	-0.714	-0.709	-0.704	-0.699	-0.695	-0.692	-0.689	-0.688	-0.685	-0.684	-0.684	-0.684	-0.685	-0.686	-0.688	-0.691	-0.694	-0.699	-0.702	-0.709	-0.714	-0.721	-0.730	-0.738	-0.746	-0.754	-0.764	-0.774	-0.786	-0.796	-0.809	-0.821	-0.834	-0.846	-0.860	-0.872	-0.886	-0.900	-0.915	-0.928	-0.942	-0.956	-0.971	-0.985	-1.000	-1.014	-1.028	-1.039	-1.052	-1.066	-1.078	-1.090	-1.102	-1.112	-1.124	-1.134	-1.144	-1.152	-1.161	-1.170	-1.178	-1.184	-1.190	-1.196	-1.200	-1.205	-1.209	-1.211	-1.215	-1.216	-1.218	-1.219	-1.219	-1.219	-1.219	-1.218	-1.216	-1.214	-1.211	-1.210	-1.208	-1.202	-1.200	-1.196	-1.192	-1.188	-1.185	-1.181	-1.178	-1.174	-1.170	-1.166	-1.162	-1.160	-1.158	-1.155	-1.152	-1.151	-1.150	-1.149	-1.148	-1.148	-1.149	-1.151	-1.152	-1.155	-1.159	-1.164	-1.168	-1.174	-1.181	-1.189	-1.196	-1.205	-1.215	-1.225	-1.236	-1.249	-1.260	-1.275	-1.289	-1.304	-1.319	-1.336	-1.352	-1.370	-1.388	-1.408	-1.425	-1.445	-1.464	-1.485	-1.505	-1.526	-1.546	-1.568	-1.588	-1.609	-1.629	-1.649	-1.669	-1.689	-1.709	-1.729	-1.748	-1.768	-1.784	-1.802	-1.819	-1.835	-1.851	-1.865	-1.878	-1.890	-1.901	-1.912	-1.921	-1.930	-1.938	-1.944	-1.948	-1.951	-1.952	-1.954	-1.954	-1.952	-1.949	-1.945	-1.940	-1.932	-1.925	-1.916	-1.906	-1.894	-1.881	-1.866	-1.851	-1.835	-1.818	-1.799	-1.779	-1.759	-1.738	-1.715	-1.692	-1.669	-1.644	-1.620	-1.595	-1.569	-1.542	-1.516	-1.490	-1.462	-1.435	-1.408	-1.382	-1.355	-1.329	-1.302	-1.278	-1.251	-1.226	-1.201	-1.178	-1.155	-1.132	-1.111	-1.091	-1.071	-1.052	-1.035	-1.018	-1.002	-0.986	-0.974	-0.960	-0.948	-0.938	-0.928	-0.918	-0.910	-0.902	-0.896	-0.891	-0.888	-0.884	-0.882	-0.880	-0.879	-0.879	-0.880	-0.881	-0.882	-0.884	-0.886	-0.889	-0.892	-0.895	-0.899	-0.902	-0.906	-0.910	-0.915	-0.918	-0.921	-0.924	-0.926	-0.930	-0.931	-0.934	-0.935	-0.935	-0.936	-0.936	-0.934	-0.934	-0.931	-0.929	-0.925	-0.922	-0.918	-0.912	-0.906	-0.899	-0.891	-0.884	-0.875	-0.866	-0.856	-0.846	-0.836	-0.825	-0.812	-0.801	-0.788	-0.776	-0.762	-0.748	-0.735	-0.721	-0.706	-0.691	-0.678	-0.662	-0.649	-0.632	-0.619	-0.604	-0.589	-0.574	-0.560	-0.544	-0.529	-0.515	-0.501	-0.488	-0.472	-0.459	-0.446	-0.434	-0.421	-0.409	-0.398	-0.385	-0.374	-0.362	-0.352	-0.342	-0.331	-0.321	-0.311	-0.301	-0.292	-0.282	-0.275	-0.265	-0.256	-0.249	-0.241	-0.232	-0.225	-0.218	-0.209	-0.202	-0.195	-0.188	-0.180	-0.174	-0.166	-0.160	-0.152	-0.145	-0.138	-0.130	-0.124	-0.116	-0.108	-0.101	-0.094	-0.086	-0.079	-0.071	-0.061	-0.054	-0.045	-0.035	-0.028	-0.018	-0.008	0.002	0.014	0.024	0.035	0.046	0.059	0.071	0.084	0.098	0.110	0.125	0.139	0.155	0.170	0.186	0.202	0.219	0.236	0.254	0.271	0.291	0.310	0.329	0.348	0.368	0.389	0.409	0.431	0.451	0.474	0.495	0.518	0.540	0.561	0.584	0.605	0.628	0.650	0.671	0.692	0.715	0.735	0.755	0.776	0.795	0.814	0.834	0.851	0.869	0.885	0.901	0.916	0.930	0.944	0.956	0.968	0.978	0.986	0.994	1.002	1.009	1.012	1.016	1.019	1.020	1.020	1.019	1.016	1.012	1.009	1.002	0.995	0.986	0.978	0.966	0.955	0.942	0.929	0.914	0.899	0.882	0.864	0.845	0.828	0.808	0.788	0.765	0.744	0.722	0.700	0.678	0.655	0.631	0.609	0.585	0.564	0.541	0.519	0.498	0.476	0.455	0.436	0.416	0.398	0.380	0.362	0.348	0.332	0.319	0.306	0.295	0.285	0.278	0.270	0.264	0.260	0.258	0.256	0.259	0.260	0.265	0.270	0.278	0.286	0.298	0.309	0.324	0.340	0.358	0.376	0.396	0.419	0.441	0.468	0.492	0.520	0.549	0.579	0.609	0.640	0.672	0.705	0.739	0.772	0.806	0.841	0.876	0.910	0.945	0.980	1.014	1.048	1.081	1.115	1.146	1.178	1.209	1.238	1.266	1.294	1.320	1.344	1.368	1.390	1.410	1.428	1.444	1.461	1.474	1.486	1.496	1.505	1.511	1.516	1.520	1.520	1.520	1.519	1.515	1.510	1.502	1.495	1.484	1.474	1.460	1.446	1.431	1.415	1.398	1.380	1.360	1.342	1.321	1.301	1.280	1.259	1.238	1.215	1.192	1.172	1.150	1.129	1.108	1.086	1.066	1.045	1.026	1.008	0.989	0.971	0.955	0.939	0.924	0.910	0.898	0.884	0.872	0.864	0.854	0.845	0.838	0.831	0.826	0.822	0.818	0.816	0.814	0.812	0.814	0.814	0.815	0.818	0.820	0.824	0.826	0.831	0.835	0.840	0.845	0.851	0.858	0.862	0.869	0.875	0.881	0.889	0.894	0.901	0.906	0.912	0.920	0.925	0.931	0.935	0.940	0.946	0.949	0.954	0.958	0.960	0.962	0.966	0.969	0.969	0.970	0.971	0.971	0.971	0.971	0.970	0.969	0.966	0.964	0.961	0.959	0.954	0.949	0.944	0.939	0.932	0.926	0.920	0.912	0.906	0.898	0.890	0.881	0.872	0.862	0.852	0.842	0.832	0.821	0.811	0.799	0.788	0.775	0.765	0.752	0.740	0.728	0.715	0.701	0.689	0.675	0.662	0.650	0.638	0.624	0.612	0.601	0.589	0.578	0.565	0.554	0.544	0.532	0.522	0.512	0.505	0.495	0.488	0.481	0.474	0.469	0.465	0.460	0.458	0.454	0.452	0.451	0.451	0.452	0.452	0.455	0.459	0.461	0.466	0.471	0.479	0.485	0.492	0.501	0.509	0.519	0.528	0.539	0.549	0.561	0.574	0.586	0.598	0.610	0.624	0.638	0.650	0.664	0.678	0.690	0.704	0.716	0.730	0.741	0.754	0.764	0.776	0.786	0.795	0.805	0.814	0.821	0.830	0.835	0.841	0.845	0.850	0.854	0.855	0.858	0.859	0.859	0.859	0.858	0.855	0.852	0.849	0.845	0.839	0.832	0.826	0.819	0.810	0.802	0.792	0.784	0.774	0.764	0.752	0.741	0.730	0.716	0.705	0.694	0.681	0.669	0.656	0.644	0.634	0.621	0.610	0.598	0.586	0.575	0.565	0.554	0.545	0.536	0.528	0.519	0.510	0.502	0.496	0.490	0.485	0.479	0.475	0.472	0.469	0.466	0.465	0.465	0.465	0.466	0.468	0.470	0.472	0.476	0.480	0.485	0.490	0.498	0.504	0.511	0.521	0.529	0.539	0.548	0.559	0.570	0.581	0.592	0.604	0.616	0.629	0.641	0.656	0.669	0.681	0.695	0.708	0.721	0.734	0.746	0.759	0.772	0.784	0.795	0.805	0.815	0.825	0.835	0.842	0.850	0.856	0.862	0.868	0.871	0.875	0.878	0.880	0.880	0.879	0.878	0.875	0.870	0.865	0.858	0.851	0.842	0.832	0.822	0.810	0.796	0.782	0.768	0.751	0.734	0.715	0.698	0.678	0.656	0.635	0.614	0.590	0.566	0.542	0.519	0.494	0.469	0.444	0.418	0.394	0.369	0.344	0.319	0.294	0.268	0.244	0.220	0.196	0.174	0.151	0.129	0.108	0.088	0.068	0.049	0.031	0.015	0.000	-0.015	-0.028	-0.040	-0.051	-0.061	-0.070	-0.078	-0.082	-0.088	-0.091	-0.094	-0.095	-0.095	-0.092	-0.089	-0.085	-0.079	-0.074	-0.065	-0.056	-0.045	-0.034	-0.021	-0.009	0.006	0.021	0.038	0.055	0.072	0.091	0.111	0.131	0.152	0.174	0.196	0.219	0.241	0.264	0.288	0.311	0.335	0.359	0.384	0.408	0.432	0.458	0.481	0.506	0.530	0.555	0.578	0.602	0.625	0.649	0.671	0.695	0.718	0.739	0.760	0.781	0.802	0.821	0.841	0.861	0.879	0.896	0.914	0.931	0.948	0.962	0.978	0.991	1.005	1.019	1.030	1.042	1.054	1.064	1.074	1.084	1.091	1.100	1.108	1.114	1.121	1.126	1.131	1.136	1.140	1.142	1.146	1.149	1.151	1.154	1.155	1.156	1.156	1.159	1.159	1.159	1.159	1.159	1.159	1.159	1.158	1.158	1.156	1.155	1.155	1.155	1.154	1.154	1.154	1.152	1.152	1.154	1.154	1.155	1.155	1.156	1.159	1.160	1.162	1.164	1.166	1.169	1.171	1.175	1.179	1.182	1.186	1.190	1.194	1.199	1.204	1.209	1.214	1.220	1.225	1.231	1.236	1.242	1.248	1.254	1.259	1.265	1.270	1.276	1.281	1.288	1.292	1.298	1.304	1.308	1.312	1.318	1.321	1.326	1.329	1.334	1.336	1.340	1.342	1.345	1.346	1.349	1.350	1.350	1.351	1.351	1.351	1.350	1.350	1.348	1.346	1.344	1.342	1.339	1.336	1.331	1.328	1.324	1.319	1.314	1.308	1.301	1.295	1.289	1.280	1.272	1.266	1.258	1.248	1.239	1.230	1.219	1.208	1.196	1.186	1.175	1.162	1.150	1.138	1.125	1.111	1.098	1.084	1.070	1.055	1.040	1.025	1.009	0.994	0.979	0.962	0.948	0.930	0.915	0.899	0.882	0.866	0.849	0.832	0.816	0.801	0.785	0.769	0.752	0.736	0.721	0.706	0.691	0.678	0.661	0.648	0.634	0.621	0.608	0.595	0.581	0.570	0.559	0.549	0.538	0.528	0.519	0.510	0.501	0.492	0.486	0.480	0.472	0.468	0.462	0.459	0.454	0.450	0.448	0.444	0.440	0.439	0.436	0.436	0.434	0.434	0.434	0.432	0.432	0.434	0.434	0.434	0.435	0.436	0.436	0.436	0.438	0.438	0.439	0.439	0.439	0.439	0.438	0.438	0.436	0.434	0.432	0.430	0.429	0.424	0.421	0.418	0.411	0.408	0.402	0.396	0.389	0.382	0.375	0.368	0.359	0.350	0.340	0.331	0.320	0.310	0.299	0.288	0.275	0.262	0.251	0.239	0.228	0.215	0.202	0.190	0.178	0.165	0.152	0.140	0.128	0.116	0.105	0.094	0.082	0.072	0.062	0.052	0.044	0.035	0.026	0.019	0.012	0.006	0.000	-0.005	-0.010	-0.014	-0.016	-0.019	-0.021	-0.022	-0.024	-0.025	-0.025	-0.022	-0.022	-0.021	-0.020	-0.018	-0.015	-0.012	-0.009	-0.006	-0.002	0.001	0.004	0.008	0.010	0.014	0.016	0.019	0.020	0.022	0.024	0.025	0.025	0.026	0.025	0.024	0.022	0.021	0.018	0.016	0.012	0.008	0.004	-0.002	-0.006	-0.014	-0.019	-0.026	-0.032	-0.040	-0.049	-0.056	-0.065	-0.071	-0.080	-0.089	-0.096	-0.106	-0.114	-0.121	-0.128	-0.135	-0.142	-0.148	-0.152	-0.156	-0.161	-0.165	-0.166	-0.168	-0.169	-0.169	-0.166	-0.164	-0.160	-0.156	-0.150	-0.142	-0.135	-0.125	-0.114	-0.102	-0.090	-0.076	-0.060	-0.044	-0.026	-0.008	0.011	0.032	0.054	0.076	0.100	0.124	0.149	0.175	0.201	0.228	0.255	0.281	0.310	0.339	0.366	0.395	0.424	0.452	0.480	0.509	0.536	0.564	0.591	0.619	0.646	0.672	0.698	0.722	0.746	0.770	0.792	0.815	0.836	0.856	0.875	0.892	0.910	0.926	0.941	0.955	0.968	0.979	0.990	1.000	1.008	1.015	1.022	1.028	1.031	1.035	1.038	1.039	1.040	1.039	1.038	1.035	1.032	1.029	1.024	1.018	1.011	1.005	0.998	0.990	0.980	0.971	0.961	0.951	0.941	0.931	0.919	0.909	0.898	0.885	0.874	0.862	0.851	0.839	0.828	0.815	0.805	0.792	0.781	0.771	0.760	0.750	0.740	0.731	0.721	0.714	0.704	0.696	0.689	0.682	0.676	0.670	0.665	0.660	0.658	0.652	0.650	0.648	0.646	0.646	0.646	0.646	0.648	0.650	0.652	0.655	0.660	0.665	0.670	0.676	0.681	0.689	0.696	0.704	0.712	0.721	0.731	0.740	0.750	0.761	0.771	0.782	0.792	0.805	0.816	0.828	0.839	0.850	0.861	0.872	0.884	0.894	0.905	0.914	0.922	0.932	0.940	0.948	0.955	0.960	0.966	0.970	0.974	0.978	0.979	0.980	0.980	0.979	0.978	0.975	0.971	0.966	0.960	0.954	0.946	0.936	0.928	0.918	0.904	0.892	0.879	0.864	0.849	0.832	0.816	0.798	0.780	0.761	0.741	0.721	0.702	0.681	0.661	0.640	0.619	0.599	0.578	0.556	0.535	0.515	0.496	0.475	0.456	0.438	0.420	0.404	0.388	0.371	0.358	0.344	0.331	0.320	0.310	0.300	0.292	0.286	0.280	0.278	0.274	0.274	0.272	0.275	0.278	0.282	0.289	0.296	0.305	0.316	0.328	0.340	0.355	0.371	0.388	0.405	0.425	0.445	0.466	0.490	0.514	0.538	0.564	0.590	0.618	0.645	0.674	0.702	0.731	0.762	0.791	0.822	0.852	0.884	0.916	0.946	0.978	1.009	1.040	1.070	1.101	1.130	1.160	1.189	1.218	1.246	1.274	1.299	1.325	1.350	1.374	1.398	1.420	1.441	1.462	1.482	1.500	1.518	1.535	1.551	1.565	1.579	1.591	1.602	1.612	1.621	1.629	1.635	1.641	1.646	1.650	1.652	1.654	1.655	1.654	1.654	1.651	1.648	1.645	1.640	1.635	1.630	1.624	1.618	1.609	1.601	1.594	1.585	1.576	1.568	1.558	1.549	1.539	1.529	1.520	1.510	1.500	1.490	1.481	1.472	1.464	1.455	1.446	1.439	1.431	1.425	1.418	1.412	1.408	1.402	1.399	1.396	1.394	1.391	1.390	1.391	1.391	1.392	1.395	1.399	1.402	1.408	1.414	1.421	1.429	1.439	1.449	1.459	1.470	1.484	1.498	1.511	1.526	1.542	1.560	1.580	1.599	1.619	1.640	1.661	1.684	1.706	1.730	1.755	1.780	1.805	1.831	1.858	1.884	1.910	1.938	1.965	1.992	2.020	2.047	2.076	2.102	2.131	2.158	2.185	2.211	2.236	2.261	2.288	2.311	2.335	2.358	2.379	2.400	2.420	2.440	2.458	2.474	2.491	2.505	2.519	2.530	2.541	2.551	2.560	2.568	2.574	2.578	2.580	2.582	2.582	2.581	2.580	2.575	2.571	2.565	2.558	2.549	2.539	2.528	2.516	2.504	2.489	2.475	2.458	2.441	2.424	2.405	2.386	2.366	2.348	2.326	2.305	2.284	2.262	2.241	2.220	2.198	2.176	2.155	2.134	2.111	2.091	2.071	2.050	2.030	2.011	1.994	1.975	1.959	1.941	1.925	1.910	1.896	1.882	1.869	1.858	1.846	1.836	1.826	1.818	1.809	1.801	1.795	1.790	1.784	1.781	1.776	1.774	1.772	1.770	1.769	1.768	1.768	1.766	1.766	1.766	1.768	1.766	1.769	1.768	1.769	1.768	1.768	1.766	1.766	1.764	1.761	1.758	1.755	1.751	1.745	1.739	1.734	1.725	1.716	1.706	1.695	1.682	1.670	1.655	1.640	1.624	1.605	1.585	1.564	1.542	1.520	1.495	1.470	1.442	1.415	1.386	1.356	1.326	1.295	1.262	1.229	1.195	1.161	1.126	1.090	1.056	1.019	0.984	0.948	0.910	0.875	0.840	0.804	0.770	0.735	0.701	0.669	0.636	0.605	0.576	0.548	0.520	0.494	0.469	0.446	0.425	0.405	0.388	0.372	0.358	0.345	0.334	0.326	0.320	0.318	0.315	0.314	0.316	0.320	0.326	0.334	0.344	0.356	0.370	0.384	0.401	0.420	0.440	0.462	0.486	0.510	0.536	0.562	0.589	0.619	0.649	0.679	0.709	0.740	0.771	0.802	0.834	0.866	0.896	0.928	0.959	0.990	1.019	1.048	1.075	1.104	1.129	1.155	1.179	1.201	1.224	1.244	1.262	1.280	1.296	1.310	1.324	1.335	1.345	1.352	1.358	1.364	1.365	1.368	1.366	1.364	1.361	1.356	1.350	1.341	1.331	1.320	1.308	1.294	1.279	1.262	1.246	1.228	1.209	1.188	1.168	1.145	1.122	1.100	1.076	1.051	1.026	1.002	0.978	0.952	0.926	0.901	0.876	0.851	0.826	0.801	0.778	0.752	0.729	0.705	0.682	0.660	0.639	0.619	0.599	0.579	0.562	0.544	0.528	0.511	0.498	0.484	0.471	0.460	0.448	0.439	0.430	0.422	0.416	0.410	0.405	0.401	0.399	0.396	0.395	0.395	0.398	0.399	0.401	0.406	0.410	0.416	0.421	0.429	0.436	0.445	0.454	0.464	0.475	0.486	0.498	0.511	0.524	0.539	0.552	0.568	0.582	0.599	0.615	0.632	0.649	0.666	0.684	0.702	0.720	0.738	0.758	0.776	0.795	0.815	0.834	0.854	0.874	0.892	0.914	0.934	0.954	0.975	0.995	1.016	1.036	1.058	1.078	1.099	1.119	1.140	1.160	1.181	1.202	1.221	1.242	1.262	1.282	1.302	1.324	1.342	1.364	1.382	1.402	1.422	1.440	1.460	1.478	1.496	1.516	1.534	1.551	1.570	1.589	1.605	1.622	1.640	1.658	1.675	1.691	1.708	1.724	1.741	1.758	1.772	1.789	1.805	1.820	1.835	1.850	1.865	1.880	1.894	1.908	1.922	1.938	1.950	1.965	1.979	1.992	2.006	2.020	2.034	2.046	2.059	2.071	2.084	2.098	2.110	2.122	2.134	2.146	2.159	2.170	2.181	2.194	2.205	2.216	2.229	2.239	2.250	2.260	2.271	2.280	2.291	2.300	2.309	2.318	2.326	2.335	2.342	2.350	2.356	2.362	2.369	2.374	2.378	2.381	2.385	2.389	2.390	2.392	2.392	2.394	2.394	2.392	2.390	2.388	2.385	2.382	2.378	2.372	2.365	2.359	2.351	2.342	2.332	2.322	2.312	2.300	2.288	2.274	2.260	2.246	2.231	2.216	2.199	2.182	2.165	2.146	2.129	2.109	2.091	2.070	2.051	2.031	2.011	1.991	1.970	1.950	1.930	1.910	1.890	1.870	1.850	1.831	1.811	1.794	1.775	1.758	1.740	1.724	1.708	1.694	1.679	1.664	1.651	1.640	1.628	1.619	1.608	1.599	1.592	1.585	1.579	1.575	1.570	1.566	1.565	1.564	1.562	1.564	1.562	1.565	1.569	1.571	1.574	1.579	1.584	1.589	1.595	1.601	1.606	1.614	1.621	1.628	1.635	1.641	1.649	1.656	1.662	1.669	1.676	1.681	1.688	1.692	1.698	1.701	1.705	1.709	1.711	1.712	1.714	1.715	1.715	1.714	1.711	1.708	1.705	1.700	1.695	1.690	1.682	1.675	1.668	1.659	1.650	1.639	1.628	1.618	1.605	1.592	1.579	1.565	1.551	1.538	1.521	1.506	1.491	1.476	1.460	1.445	1.429	1.412	1.396	100.000	5.000	2.000	1.000	2.000	0.000	0.000	0.000	0.000	0.000	0.000	0.000	0.000	0.000	0.000	0.000	0.000	0.000	-0.878	-0.891	-0.905	-0.919	-0.934	-0.948	-0.961	-0.975	-0.988	-1.001	-1.014	-1.026	-1.039	-1.050	-1.061	-1.072	-1.082	-1.092	-1.101	-1.111	-1.120	-1.126	-1.135	-1.141	-1.148	-1.152	-1.158	-1.162	-1.168	-1.170	-1.174	-1.176	-1.178	-1.180	-1.181	-1.181	-1.182	-1.182	-1.181	-1.181	-1.180	-1.179	-1.178	-1.176	-1.174	-1.172	-1.170	-1.168	-1.165	-1.162	-1.161	-1.158	-1.155	-1.152	-1.150	-1.148	-1.146	-1.144	-1.141	-1.140	-1.138	-1.136	-1.136	-1.134	-1.134	-1.132	-1.132	-1.131	-1.132	-1.132	-1.132	-1.134	-1.135	-1.135	-1.136	-1.138	-1.139	-1.141	-1.141	-1.142	-1.145	-1.148	-1.148	-1.150	-1.151	-1.154	-1.155	-1.155	-1.156	-1.158	-1.159	-1.158	-1.158	-1.158	-1.159	-1.158	-1.156	-1.155	-1.152	-1.150	-1.148	-1.145	-1.141	-1.138	-1.132	-1.129	-1.124	-1.119	-1.112	-1.106	-1.099	-1.091	-1.085	-1.076	-1.068	-1.059	-1.049	-1.039	-1.028	-1.018	-1.008	-0.996	-0.985	-0.972	-0.959	-0.948	-0.935	-0.921	-0.908	-0.892	-0.880	-0.865	-0.850	-0.835	-0.821	-0.805	-0.790	-0.774	-0.759	-0.742	-0.726	-0.711	-0.695	-0.679	-0.662	-0.648	-0.631	-0.615	-0.600	-0.584	-0.568	-0.552	-0.538	-0.522	-0.507	-0.491	-0.478	-0.464	-0.450	-0.436	-0.424	-0.410	-0.398	-0.386	-0.375	-0.364	-0.354	-0.344	-0.335	-0.328	-0.318	-0.311	-0.305	-0.298	-0.292	-0.288	-0.284	-0.281	-0.278	-0.276	-0.274	-0.274	-0.272	-0.272	-0.274	-0.275	-0.278	-0.279	-0.282	-0.286	-0.289	-0.294	-0.299	-0.304	-0.310	-0.316	-0.321	-0.329	-0.335	-0.342	-0.350	-0.356	-0.364	-0.371	-0.379	-0.385	-0.392	-0.399	-0.405	-0.411	-0.418	-0.422	-0.428	-0.432	-0.438	-0.441	-0.445	-0.448	-0.450	-0.450	-0.451	-0.450	-0.449	-0.448	-0.445	-0.441	-0.438	-0.432	-0.425	-0.419	-0.410	-0.401	-0.391	-0.381	-0.369	-0.355	-0.342	-0.328	-0.312	-0.295	-0.278	-0.260	-0.240	-0.220	-0.200	-0.178	-0.155	-0.132	-0.109	-0.084	-0.060	-0.034	-0.009	0.018	0.044	0.070	0.098	0.125	0.151	0.179	0.206	0.234	0.260	0.288	0.314	0.339	0.365	0.389	0.414	0.438	0.460	0.482	0.504	0.524	0.544	0.562	0.580	0.596	0.612	0.626	0.639	0.651	0.662	0.671	0.681	0.688	0.694	0.699	0.702	0.704	0.705	0.704	0.702	0.699	0.695	0.690	0.684	0.676	0.668	0.658	0.646	0.635	0.622	0.610	0.596	0.582	0.568	0.552	0.536	0.520	0.504	0.486	0.469	0.452	0.436	0.419	0.401	0.385	0.369	0.351	0.335	0.320	0.305	0.290	0.276	0.262	0.249	0.238	0.225	0.214	0.204	0.194	0.184	0.176	0.169	0.162	0.156	0.151	0.146	0.142	0.140	0.136	0.135	0.134	0.134	0.132	0.134	0.134	0.134	0.135	0.136	0.139	0.140	0.141	0.142	0.145	0.148	0.149	0.151	0.150	0.152	0.152	0.152	0.151	0.150	0.148	0.145	0.141	0.138	0.132	0.126	0.120	0.111	0.102	0.092	0.082	0.069	0.056	0.041	0.026	0.010	-0.009	-0.029	-0.049	-0.069	-0.091	-0.115	-0.139	-0.164	-0.189	-0.215	-0.242	-0.270	-0.299	-0.329	-0.359	-0.390	-0.421	-0.452	-0.484	-0.515	-0.548	-0.579	-0.610	-0.642	-0.674	-0.704	-0.734	-0.762	-0.792	-0.820	-0.848	-0.874	-0.899	-0.922	-0.946	-0.968	-0.989	-1.008	-1.026	-1.041	-1.056	-1.069	-1.080	-1.090	-1.099	-1.105	-1.111	-1.112	-1.115	-1.115	-1.112	-1.109	-1.105	-1.098	-1.089	-1.080	-1.069	-1.056	-1.041	-1.026	-1.009	-0.991	-0.972	-0.952	-0.931	-0.910	-0.886	-0.864	-0.839	-0.814	-0.789	-0.764	-0.738	-0.711	-0.685	-0.659	-0.632	-0.608	-0.581	-0.556	-0.530	-0.506	-0.481	-0.456	-0.434	-0.411	-0.389	-0.369	-0.349	-0.330	-0.312	-0.295	-0.280	-0.265	-0.251	-0.239	-0.228	-0.219	-0.209	-0.202	-0.195	-0.191	-0.188	-0.185	-0.184	-0.185	-0.186	-0.190	-0.192	-0.199	-0.205	-0.214	-0.222	-0.234	-0.245	-0.259	-0.271	-0.286	-0.301	-0.319	-0.336	-0.354	-0.372	-0.394	-0.414	-0.434	-0.456	-0.479	-0.502	-0.525	-0.549	-0.571	-0.596	-0.621	-0.644	-0.669	-0.692	-0.716	-0.741	-0.764	-0.786	-0.810	-0.832	-0.855	-0.875	-0.896	-0.916	-0.935	-0.954	-0.972	-0.989	-1.004	-1.019	-1.034	-1.045	-1.056	-1.068	-1.078	-1.085	-1.092	-1.099	-1.102	-1.106	-1.109	-1.109	-1.109	-1.106	-1.104	-1.100	-1.094	-1.086	-1.080	-1.070	-1.060	-1.048	-1.036	-1.022	-1.006	-0.991	-0.972	-0.956	-0.936	-0.918	-0.896	-0.875	-0.854	-0.830	-0.808	-0.784	-0.759	-0.735	-0.710	-0.684	-0.659	-0.631	-0.605	-0.579	-0.552	-0.525	-0.498	-0.471	-0.444	-0.418	-0.390	-0.364	-0.338	-0.311	-0.285	-0.260	-0.235	-0.210	-0.186	-0.161	-0.139	-0.115	-0.092	-0.070	-0.048	-0.028	-0.006	0.014	0.034	0.051	0.070	0.088	0.104	0.120	0.136	0.151	0.165	0.179	0.192	0.204	0.216	0.228	0.238	0.248	0.256	0.266	0.275	0.281	0.289	0.295	0.301	0.308	0.311	0.316	0.320	0.324	0.328	0.330	0.332	0.335	0.336	0.339	0.339	0.341	0.342	0.342	0.344	0.345	0.346	0.348	0.348	0.348	0.349	0.350	0.352	0.352	0.355	0.356	0.359	0.360	0.364	0.368	0.371	0.374	0.379	0.382	0.388	0.391	0.398	0.404	0.410	0.416	0.424	0.431	0.439	0.448	0.455	0.464	0.471	0.480	0.489	0.498	0.505	0.514	0.524	0.531	0.539	0.548	0.555	0.562	0.569	0.576	0.581	0.589	0.592	0.596	0.600	0.602	0.605	0.605	0.606	0.604	0.602	0.601	0.598	0.591	0.586	0.579	0.571	0.561	0.552	0.541	0.529	0.515	0.501	0.486	0.470	0.454	0.436	0.418	0.399	0.379	0.358	0.338	0.316	0.294	0.272	0.249	0.228	0.205	0.182	0.160	0.136	0.114	0.092	0.071	0.050	0.028	0.009	-0.011	-0.030	-0.049	-0.065	-0.081	-0.098	-0.111	-0.124	-0.135	-0.146	-0.156	-0.165	-0.172	-0.179	-0.184	-0.188	-0.190	-0.191	-0.191	-0.191	-0.189	-0.185	-0.182	-0.178	-0.171	-0.164	-0.156	-0.149	-0.140	-0.130	-0.119	-0.109	-0.098	-0.085	-0.074	-0.061	-0.049	-0.036	-0.024	-0.010	0.002	0.015	0.028	0.040	0.051	0.064	0.076	0.086	0.098	0.108	0.118	0.126	0.136	0.144	0.152	0.159	0.166	0.172	0.178	0.184	0.188	0.191	0.194	0.198	0.199	0.201	0.202	0.202	0.201	0.201	0.200	0.199	0.196	0.194	0.191	0.189	0.185	0.180	0.176	0.171	0.166	0.161	0.155	0.148	0.141	0.135	0.128	0.120	0.112	0.104	0.096	0.088	0.078	0.070	0.060	0.049	0.040	0.029	0.019	0.008	-0.002	-0.014	-0.026	-0.038	-0.050	-0.061	-0.074	-0.088	-0.100	-0.112	-0.125	-0.139	-0.151	-0.165	-0.178	-0.190	-0.205	-0.218	-0.231	-0.245	-0.258	-0.271	-0.284	-0.296	-0.309	-0.321	-0.332	-0.345	-0.358	-0.369	-0.380	-0.390	-0.401	-0.411	-0.421	-0.430	-0.440	-0.448	-0.455	-0.462	-0.469	-0.476	-0.482	-0.488	-0.492	-0.496	-0.501	-0.504	-0.507	-0.511	-0.511	-0.514	-0.515	-0.514	-0.515	-0.514	-0.512	-0.511	-0.510	-0.506	-0.504	-0.500	-0.498	-0.492	-0.488	-0.482	-0.478	-0.471	-0.466	-0.460	-0.452	-0.445	-0.438	-0.429	-0.420	-0.411	-0.402	-0.394	-0.382	-0.372	-0.362	-0.351	-0.340	-0.328	-0.316	-0.304	-0.290	-0.279	-0.264	-0.250	-0.238	-0.222	-0.208	-0.192	-0.178	-0.162	-0.148	-0.131	-0.115	-0.099	-0.082	-0.066	-0.049	-0.034	-0.016	0.001	0.018	0.035	0.051	0.069	0.085	0.102	0.120	0.135	0.151	0.168	0.182	0.199	0.214	0.229	0.242	0.258	0.270	0.282	0.295	0.306	0.318	0.328	0.338	0.348	0.356	0.364	0.370	0.378	0.382	0.386	0.391	0.394	0.396	0.399	0.399	0.399	0.398	0.396	0.394	0.390	0.386	0.380	0.375	0.369	0.361	0.354	0.345	0.335	0.326	0.315	0.304	0.292	0.280	0.269	0.255	0.241	0.226	0.212	0.198	0.184	0.166	0.151	0.136	0.121	0.105	0.090	0.072	0.058	0.042	0.026	0.011	-0.002	-0.019	-0.032	-0.046	-0.060	-0.074	-0.086	-0.099	-0.110	-0.121	-0.132	-0.141	-0.151	-0.160	-0.168	-0.175	-0.181	-0.186	-0.191	-0.196	-0.200	-0.202	-0.205	-0.206	-0.208	-0.208	-0.206	-0.205	-0.204	-0.200	-0.198	-0.192	-0.188	-0.182	-0.178	-0.170	-0.164	-0.156	-0.149	-0.141	-0.134	-0.126	-0.116	-0.108	-0.100	-0.091	-0.081	-0.072	-0.064	-0.055	-0.046	-0.038	-0.029	-0.020	-0.012	-0.004	0.002	0.010	0.018	0.024	0.030	0.036	0.041	0.046	0.051	0.055	0.058	0.061	0.062	0.065	0.065	0.068	0.066	0.066	0.066	0.064	0.062	0.059	0.056	0.051	0.049	0.042	0.039	0.034	0.028	0.020	0.014	0.006	-0.001	-0.010	-0.018	-0.026	-0.034	-0.044	-0.052	-0.062	-0.071	-0.081	-0.091	-0.101	-0.112	-0.122	-0.132	-0.144	-0.154	-0.165	-0.176	-0.186	-0.198	-0.208	-0.218	-0.228	-0.239	-0.250	-0.259	-0.270	-0.279	-0.289	-0.299	-0.308	-0.318	-0.326	-0.335	-0.345	-0.354	-0.361	-0.370	-0.379	-0.386	-0.394	-0.401	-0.408	-0.416	-0.422	-0.430	-0.436	-0.442	-0.448	-0.455	-0.461	-0.466	-0.472	-0.478	-0.484	-0.489	-0.495	-0.499	-0.504	-0.507	-0.512	-0.515	-0.520	-0.522	-0.526	-0.529	-0.532	-0.535	-0.538	-0.539	-0.540	-0.542	-0.544	-0.544	-0.545	-0.545	-0.545	-0.545	-0.544	-0.542	-0.541	-0.539	-0.539	-0.536	-0.532	-0.530	-0.526	-0.521	-0.518	-0.514	-0.509	-0.502	-0.498	-0.491	-0.486	-0.480	-0.474	-0.466	-0.459	-0.451	-0.444	-0.436	-0.429	-0.421	-0.412	-0.406	-0.398	-0.390	-0.381	-0.374	-0.365	-0.356	-0.349	-0.340	-0.332	-0.325	-0.318	-0.311	-0.304	-0.296	-0.290	-0.285	-0.279	-0.274	-0.268	-0.262	-0.259	-0.255	-0.251	-0.248	-0.245	-0.242	-0.240	-0.239	-0.238	-0.236	-0.236	-0.235	-0.236	-0.236	-0.238	-0.240	-0.241	-0.244	-0.248	-0.250	-0.254	-0.258	-0.261	-0.265	-0.270	-0.274	-0.279	-0.284	-0.289	-0.294	-0.300	-0.305	-0.310	-0.316	-0.320	-0.325	-0.329	-0.335	-0.339	-0.344	-0.346	-0.351	-0.355	-0.359	-0.361	-0.364	-0.366	-0.368	-0.369	-0.371	-0.371	-0.371	-0.371	-0.371	-0.369	-0.368	-0.364	-0.362	-0.359	-0.355	-0.350	-0.345	-0.338	-0.332	-0.325	-0.318	-0.309	-0.300	-0.290	-0.281	-0.271	-0.261	-0.250	-0.239	-0.228	-0.215	-0.202	-0.190	-0.178	-0.165	-0.152	-0.140	-0.128	-0.116	-0.104	-0.091	-0.079	-0.068	-0.056	-0.045	-0.035	-0.025	-0.016	-0.008	0.000	0.006	0.012	0.018	0.021	0.024	0.026	0.026	0.026	0.025	0.022	0.020	0.015	0.009	0.002	-0.006	-0.015	-0.025	-0.036	-0.048	-0.061	-0.075	-0.090	-0.104	-0.121	-0.138	-0.155	-0.172	-0.191	-0.210	-0.228	-0.246	-0.265	-0.282	-0.301	-0.319	-0.338	-0.354	-0.371	-0.388	-0.401	-0.418	-0.430	-0.442	-0.454	-0.464	-0.472	-0.480	-0.486	-0.491	-0.495	-0.496	-0.498	-0.498	-0.495	-0.490	-0.484	-0.478	-0.469	-0.459	-0.448	-0.435	-0.420	-0.404	-0.389	-0.371	-0.351	-0.331	-0.310	-0.289	-0.266	-0.244	-0.220	-0.196	-0.172	-0.148	-0.124	-0.098	-0.072	-0.050	-0.026	-0.002	0.021	0.042	0.064	0.084	0.102	0.120	0.138	0.152	0.166	0.179	0.191	0.200	0.209	0.215	0.219	0.222	0.222	0.222	0.220	0.215	0.208	0.200	0.190	0.178	0.165	0.150	0.132	0.115	0.096	0.075	0.052	0.029	0.004	-0.021	-0.048	-0.076	-0.104	-0.132	-0.161	-0.191	-0.220	-0.250	-0.281	-0.310	-0.340	-0.370	-0.399	-0.428	-0.455	-0.481	-0.507	-0.534	-0.558	-0.581	-0.602	-0.624	-0.642	-0.660	-0.676	-0.690	-0.701	-0.712	-0.721	-0.729	-0.734	-0.738	-0.739	-0.739	-0.736	-0.731	-0.725	-0.716	-0.706	-0.695	-0.681	-0.666	-0.650	-0.630	-0.611	-0.589	-0.566	-0.540	-0.515	-0.486	-0.459	-0.429	-0.399	-0.368	-0.335	-0.301	-0.268	-0.232	-0.199	-0.162	-0.128	-0.092	-0.058	-0.022	0.014	0.049	0.082	0.118	0.151	0.184	0.216	0.248	0.279	0.309	0.338	0.365	0.391	0.418	0.442	0.465	0.488	0.507	0.526	0.544	0.561	0.576	0.590	0.602	0.612	0.622	0.630	0.638	0.642	0.646	0.650	0.651	0.652	0.652	0.650	0.646	0.642	0.639	0.632	0.626	0.620	0.611	0.602	0.594	0.582	0.572	0.561	0.550	0.538	0.525	0.511	0.498	0.485	0.471	0.456	0.442	0.428	0.412	0.396	0.381	0.365	0.350	0.335	0.319	0.302	0.288	0.271	0.255	0.238	0.221	0.204	0.189	0.171	0.155	0.138	0.121	0.104	0.086	0.069	0.051	0.035	0.018	0.000	-0.016	-0.034	-0.050	-0.066	-0.084	-0.100	-0.116	-0.131	-0.146	-0.162	-0.176	-0.191	-0.205	-0.219	-0.231	-0.244	-0.254	-0.265	-0.276	-0.285	-0.292	-0.301	-0.308	-0.314	-0.318	-0.322	-0.326	-0.328	-0.329	-0.329	-0.329	-0.326	-0.324	-0.320	-0.315	-0.309	-0.301	-0.294	-0.286	-0.276	-0.265	-0.254	-0.242	-0.229	-0.216	-0.201	-0.186	-0.171	-0.156	-0.140	-0.124	-0.108	-0.091	-0.075	-0.058	-0.041	-0.024	-0.006	0.010	0.028	0.042	0.059	0.075	0.090	0.105	0.120	0.134	0.146	0.160	0.174	0.185	0.196	0.208	0.219	0.229	0.238	0.248	0.256	0.265	0.272	0.280	0.286	0.294	0.299	0.306	0.312	0.318	0.324	0.329	0.335	0.341	0.346	0.354	0.359	0.365	0.372	0.380	0.386	0.394	0.402	0.411	0.421	0.430	0.441	0.451	0.462	0.474	0.486	0.500	0.514	0.529	0.544	0.559	0.575	0.591	0.609	0.628	0.645	0.665	0.685	0.705	0.725	0.745	0.768	0.788	0.810	0.832	0.855	0.878	0.900	0.922	0.944	0.966	0.989	1.011	1.034	1.054	1.075	1.095	1.115	1.135	1.154	1.170	1.189	1.205	1.220	1.235	1.249	1.260	1.272	1.284	1.292	1.301	1.309	1.314	1.319	1.321	1.324	1.324	1.322	1.320	1.316	1.310	1.304	1.295	1.285	1.274	1.261	1.246	1.231	1.216	1.196	1.178	1.158	1.136	1.114	1.090	1.065	1.040	1.014	0.986	0.959	0.930	0.900	0.871	0.842	0.811	0.781	0.751	0.720	0.690	0.660	0.630	0.600	0.571	0.542	0.515	0.488	0.461	0.435	0.411	0.388	0.365	0.342	0.321	0.304	0.286	0.269	0.254	0.240	0.228	0.218	0.208	0.200	0.194	0.189	0.186	0.184	0.184	0.185	0.186	0.190	0.195	0.200	0.208	0.216	0.226	0.236	0.248	0.259	0.272	0.285	0.300	0.315	0.329	0.345	0.360	0.375	0.392	0.408	0.422	0.438	0.451	0.466	0.480	0.494	0.505	0.518	0.529	0.538	0.548	0.554	0.561	0.566	0.571	0.575	0.576	0.578	0.576	0.574	0.570	0.566	0.560	0.552	0.545	0.535	0.524	0.511	0.498	0.482	0.468	0.450	0.434	0.415	0.396	0.376	0.355	0.335	0.314	0.292	0.270	0.248	0.226	0.204	0.182	0.161	0.139	0.119	0.099	0.079	0.061	0.042	0.025	0.008	-0.008	-0.021	-0.035	-0.048	-0.059	-0.069	-0.078	-0.084	-0.090	-0.095	-0.098	-0.100	-0.100	-0.099	-0.096	-0.092	-0.088	-0.081	-0.072	-0.064	-0.052	-0.041	-0.029	-0.015	0.000	0.016	0.034	0.051	0.070	0.090	0.110	0.130	0.152	0.174	0.195	0.219	0.241	0.264	0.288	0.310	0.334	0.356	0.379	0.401	0.424	0.446	0.468	0.490	0.510	0.529	0.549	0.566	0.584	0.600	0.616	0.630	0.644	0.656	0.669	0.679	0.688	0.695	0.701	0.706	0.710	0.712	0.714	0.712	0.712	0.709	0.704	0.699	0.691	0.682	0.672	0.661	0.649	0.635	0.620	0.604	0.586	0.568	0.546	0.525	0.502	0.480	0.455	0.430	0.405	0.378	0.350	0.322	0.294	0.266	0.236	0.208	0.176	0.146	0.116	0.086	0.056	0.026	-0.005	-0.034	-0.062	-0.091	-0.120	-0.148	-0.175	-0.201	-0.226	-0.251	-0.275	-0.298	-0.319	-0.339	-0.359	-0.376	-0.394	-0.409	-0.425	-0.438	-0.450	-0.460	-0.469	-0.476	-0.482	-0.488	-0.491	-0.494	-0.494	-0.494	-0.491	-0.489	-0.484	-0.478	-0.470	-0.462	-0.454	-0.442	-0.430	-0.419	-0.404	-0.390	-0.374	-0.358	-0.341	-0.324	-0.306	-0.288	-0.268	-0.249	-0.229	-0.209	-0.189	-0.169	-0.149	-0.129	-0.109	-0.089	-0.070	-0.051	-0.034	-0.016	0.000	0.018	0.032	0.048	0.061	0.075	0.086	0.099	0.109	0.118	0.126	0.134	0.140	0.144	0.148	0.150	0.151	0.151	0.150	0.149	0.145	0.141	0.136	0.129	0.121	0.114	0.104	0.094	0.082	0.070	0.058	0.045	0.031	0.016	0.002	-0.012	-0.029	-0.044	-0.060	-0.075	-0.091	-0.106	-0.122	-0.138	-0.152	-0.169	-0.182	-0.198	-0.210	-0.222	-0.235	-0.246	-0.258	-0.269	-0.278	-0.285	-0.294	-0.300	-0.308	-0.311	-0.315	-0.319	-0.321	-0.324	-0.324	-0.324	-0.321	-0.319	-0.318	-0.312	-0.308	-0.302	-0.296	-0.289	-0.282	-0.274	-0.265	-0.256	-0.246	-0.235	-0.224	-0.212	-0.201	-0.189	-0.175	-0.162	-0.150	-0.136	-0.124	-0.111	-0.098	-0.084	-0.070	-0.058	-0.045	-0.032	-0.020	-0.009	0.002	0.014	0.024	0.034	0.042	0.051	0.059	0.068	0.074	0.081	0.086	0.090	0.095	0.099	0.101	0.104	0.104	0.105	0.102	0.101	0.099	0.096	0.091	0.086	0.080	0.074	0.066	0.059	0.049	0.038	0.028	0.015	0.001	-0.011	-0.025	-0.039	-0.055	-0.070	-0.086	-0.102	-0.120	-0.136	-0.155	-0.174	-0.192	-0.210	-0.229	-0.248	-0.266	-0.285	-0.304	-0.322	-0.340	-0.358	-0.375	-0.392	-0.409	-0.425	-0.439	-0.454	-0.466	-0.480	-0.491	-0.501	-0.512	-0.520	-0.529	-0.535	-0.540	-0.545	-0.549	-0.551	-0.554	-0.552	-0.552	-0.550	-0.546	-0.542	-0.536	-0.530	-0.524	-0.515	-0.506	-0.496	-0.485	-0.474	-0.461	-0.449	-0.435	-0.420	-0.406	-0.391	-0.376	-0.361	-0.346	-0.331	-0.316	-0.301	-0.286	-0.271	-0.256	-0.244	-0.230	-0.218	-0.204	-0.192	-0.181	-0.171	-0.161	-0.152	-0.145	-0.139	-0.132	-0.128	-0.124	-0.120	-0.118	-0.116	-0.116	-0.118	-0.119	-0.121	-0.125	-0.129	-0.135	-0.141	-0.148	-0.155	-0.164	-0.172	-0.181	-0.191	-0.202	-0.214	-0.225	-0.236	-0.249	-0.261	-0.274	-0.286	-0.299	-0.310	-0.322	-0.335	-0.346	-0.359	-0.370	-0.380	-0.391	-0.400	-0.410	-0.419	-0.426	-0.435	-0.441	-0.448	-0.452	-0.456	-0.460	-0.462	-0.466	-0.466	-0.466	-0.468	-0.465	-0.461	-0.459	-0.454	-0.449	-0.441	-0.434	-0.426	-0.418	-0.406	-0.395	-0.384	-0.370	-0.356	-0.341	-0.328	-0.310	-0.294	-0.278	-0.259	-0.239	-0.220	-0.200	-0.180	-0.160	-0.139	-0.116	-0.095	-0.072	-0.051	-0.029	-0.005	0.016	0.039	0.061	0.082	0.104	0.126	0.148	0.169	0.189	0.209	0.229	0.248	0.265	0.284	0.301	0.318	0.332	0.348	0.362	0.376	0.389	0.400	0.411	0.421	0.430	0.438	0.444	0.450	0.456	0.459	0.462	0.464	0.465	0.466	0.464	0.462	0.460	0.456	0.452	0.448	0.441	0.436	0.429	0.421	0.414	0.404	0.395	0.386	0.378	0.368	0.358	0.348	0.336	0.328	0.316	0.306	0.296	0.288	0.279	0.269	0.261	0.254	0.246	0.240	0.234	0.230	0.224	0.221	0.218	0.215	0.214	0.212	0.212	0.215	0.216	0.219	0.222	0.226	0.231	0.238	0.245	0.251	0.260	0.269	0.278	0.288	0.296	0.308	0.320	0.330	0.342	0.355	0.368	0.381	0.394	0.406	0.419	0.432	0.446	0.459	0.472	0.485	0.496	0.509	0.520	0.531	0.542	0.552	0.562	0.572	0.580	0.589	0.598	0.604	0.609	0.615	0.620	0.624	0.628	0.629	0.631	0.631	0.631	0.630	0.629	0.626	0.622	0.619	0.612	0.608	0.600	0.592	0.584	0.574	0.564	0.552	0.540	0.528	0.512	0.499	0.482	0.466	0.450	0.432	0.412	0.394	0.374	0.352	0.330	0.308	0.284	0.260	0.236	0.211	0.185	0.159	0.131	0.104	0.076	0.049	0.019	-0.010	-0.040	-0.069	-0.099	-0.129	-0.159	-0.190	-0.221	-0.251	-0.281	-0.311	-0.341	-0.371	-0.401	-0.430	-0.458	-0.485	-0.514	-0.540	-0.566	-0.592	-0.618	-0.642	-0.665	-0.688	-0.709	-0.729	-0.749	-0.766	-0.785	-0.800	-0.816	-0.829	-0.841	-0.852	-0.864	-0.871	-0.880	-0.885	-0.891	-0.895	-0.898	-0.899	-0.900	-0.899	-0.898	-0.894	-0.890	-0.886	-0.880	-0.871	-0.864	-0.856	-0.846	-0.836	-0.825	-0.814	-0.801	-0.789	-0.776	-0.762	-0.750	-0.735	-0.721	-0.708	-0.692	-0.678	-0.664	-0.650	-0.635	-0.622	-0.609	-0.595	-0.582	-0.570	-0.559	-0.548	-0.536	-0.526	-0.518	-0.507	-0.499	-0.491	-0.482	-0.476	-0.470	-0.465	-0.460	-0.454	-0.451	-0.448	-0.445	-0.442	-0.441	-0.441	-0.440	-0.440	-0.441	-0.441	-0.442	-0.445	-0.446	-0.449	-0.451	-0.455	-0.458	-0.461	-0.465	-0.469	-0.474	-0.478	-0.481	-0.485	-0.491	-0.495	-0.500	-0.505	-0.509	-0.514	-0.518	-0.521	-0.528	-0.531	-0.535	-0.539	-0.542	-0.546	-0.550	-0.552	-0.556	-0.559	-0.561	-0.564	-0.566	-0.569	-0.571	-0.572	-0.575	-0.576	-0.579	-0.580	-0.581	-0.582	-0.585	-0.586	-0.586	-0.588	-0.589	-0.590	-0.591	-0.591	-0.594	-0.594	-0.595	-0.596	-0.598	-0.599	-0.600	-0.602	-0.604	-0.605	-0.606	-0.609	-0.611	-0.614	-0.616	-0.619	-0.622	-0.625	-0.628	-0.632	-0.635	-0.639	-0.645	-0.649	-0.652	-0.659	-0.664	-0.670	-0.676	-0.684	-0.690	-0.696	-0.704	-0.711	-0.720	-0.728	-0.736	-0.745	-0.752	-0.762	-0.771	-0.782	-0.791	-0.802	-0.814	-0.824	-0.835	-0.848	-0.859	-0.871	-0.885	-0.896	-0.910	-0.922	-0.938	-0.951	-0.965	-0.980	-0.994	-1.010	-1.025	-1.040	-1.055	-1.072	-1.089	-1.105	-1.121	-1.139	-1.155	-1.172	-1.190	-1.209	-1.226	-1.242	-1.260	-1.279	-1.298	-1.315	-1.332	-1.351	-1.369	-1.386	-1.405	-1.422	-1.440	-1.456	-1.472	-1.490	-1.505	-1.521	-1.536	-1.551	-1.566	-1.580	-1.592	-1.605	-1.616	-1.628	-1.638	-1.648	-1.656	-1.665	-1.672	-1.678	-1.684	-1.688	-1.691	-1.694	-1.695	-1.696	-1.696	-1.695	-1.692	-1.689	-1.684	-1.679	-1.674	-1.666	-1.658	-1.650	-1.639	-1.630	-1.618	-1.606	-1.594	-1.579	-1.565	-1.550	-1.535	-1.519	-1.502	-1.485	-1.469	-1.451	-1.431	-1.414	-1.395	-1.376	-1.356	-1.339	-1.320	-1.301	-1.281	-1.262	-1.244	-1.225	-1.206	-1.189	-1.170	-1.152	-1.136	-1.120	-1.102	-1.086	-1.071	-1.056	-1.041	-1.028	-1.014	-1.001	-0.988	-0.976	-0.965	-0.954	-0.944	-0.934	-0.925	-0.918	-0.909	-0.902	-0.896	-0.890	-0.885	-0.881	-0.876	-0.875	-0.871	-0.870	-0.869	-0.869	-0.869	-0.869	-0.871	-0.874	-0.876	-0.880	-0.882	-0.888	-0.892	-0.899	-0.904	-0.911	-0.918	-0.924	-0.932	-0.940	-0.948	-0.956	-0.965	-0.972	-0.981	-0.990	-1.000	-1.009	-1.018	-1.026	-1.035	-1.042	-1.050	-1.059	-1.066	-1.074	-1.080	-1.086	-1.092	-1.098	-1.101	-1.106	-1.110	-1.112	-1.115	-1.116	-1.118	-1.116	-1.115	-1.112	-1.111	-1.108	-1.102	-1.098	-1.090	-1.084	-1.075	-1.066	-1.056	-1.046	-1.035	-1.021	-1.009	-0.995	-0.979	-0.964	-0.949	-0.931	-0.914	-0.895	-0.878	-0.858	-0.838	-0.818	-0.798	-0.776	-0.755	-0.732	-0.710	-0.689	-0.665	-0.642	-0.620	-0.596	-0.572	-0.549	-0.525	-0.502	-0.479	-0.454	-0.430	-0.406	-0.382	-0.359	-0.334	-0.310	-0.286	-0.262	-0.239	-0.215	-0.192	-0.169	-0.145	-0.122	-0.099	-0.076	-0.052	-0.030	-0.008	0.015	0.036	0.059	0.080	0.101	0.124	0.145	0.166	0.188	0.206	0.228	0.248	0.266	0.285	0.305	0.324	0.340	0.359	0.376	0.391	0.408	0.424	0.439	0.454	0.469	0.482	0.495	0.507	0.520	0.530	0.541	0.552	0.562	0.571	0.580	0.588	0.595	0.602	0.609	0.615	0.620	0.625	0.629	0.632	0.636	0.640	0.641	0.645	0.646	0.648	0.649	0.651	0.652	0.652	0.652	0.654	0.654	0.654	0.654	0.654	0.652	0.654	0.652	0.652	0.654	0.654	0.654	0.654	0.655	0.656	0.658	0.658	0.659	0.661	0.662	0.665	0.668	0.669	0.671	0.674	0.678	0.681	0.685	0.689	0.691	0.696	0.701	0.705	0.710	0.716	0.721	0.726	0.732	0.739	0.745	0.751	0.759	0.765	0.772	0.780	0.789	0.798	0.805	0.814	0.824	0.834	0.842	0.855	0.865	0.875	0.888	0.899	0.911	0.925	0.939	0.952	0.966	0.980	0.996	1.010	1.026	1.042	1.060	1.078	1.096	1.114	1.132	1.152	1.172	1.192	1.214	1.234	1.256	1.278	1.300	1.324	1.346	1.370	1.392	1.416	1.441	1.465	1.490	1.514	1.538	1.562	1.586	1.609	1.632	1.656	1.679	1.702	1.724	1.746	1.768	1.789	1.809	1.829	1.848	1.865	1.881	1.899	1.914	1.929	1.941	1.955	1.966	1.978	1.986	1.995	2.002	2.009	2.015	2.018	2.021	2.024	2.025	2.024	2.022	2.020	2.018	2.014	2.009	2.004	1.996	1.990	1.981	1.974	1.964	1.955	1.945	1.935	1.924	1.912	1.901	1.890	1.879	1.868	1.856	1.845	1.834	1.822	1.811	1.801	1.791	1.782	1.774	1.765	1.759	1.751	1.745	1.740	1.735	1.730	1.728	1.725	1.724	1.722	1.722	1.722	1.725	1.726	1.730	1.732	1.738	1.744	1.750	1.756	1.762	1.770	1.778	1.785	1.795	1.804	1.812	1.821	1.831	1.840	1.850	1.859	1.868	1.876	1.884	1.892	1.900	1.908	1.912	1.920	1.924	1.928	1.931	1.934	1.935	1.935	1.934	1.932	1.930	1.926	1.921	1.914	1.906	1.899	1.888	1.878	1.865	1.851	1.838	1.821	1.805	1.788	1.768	1.750	1.729	1.706	1.685	1.661	1.638	1.614	1.589	1.562	1.538	1.510	1.484	1.456	1.430	1.402	1.375	1.349	1.322	1.296	1.270	1.245	1.220	1.195	1.171	1.148	1.125	1.102	1.081	1.061	1.042	1.024	1.008	0.991	0.975	0.961	0.949	0.935	0.925	0.915	0.906	0.899	0.892	0.888	0.882	0.879	0.876	0.875	0.875	0.875	0.878	0.879	0.882	0.886	0.891	0.896	0.901	0.908	0.915	0.921	0.928	0.936	0.944	0.951	0.960	0.969	0.978	0.985	0.994	1.002	1.010	1.018	1.024	1.031	1.038	1.044	1.050	1.055	1.059	1.064	1.068	1.070	1.072	1.075	1.075	1.075	1.076	1.074	1.071	1.070	1.066	1.062	1.059	1.054	1.048	1.040	1.034	1.025	1.018	1.009	0.999	0.989	0.978	0.968	0.955	0.944	0.930	0.918	0.904	0.890	0.876	0.861	0.848	0.832	0.816	0.801	0.786	0.769	0.754	0.739	0.722	0.706	0.690	0.674	0.658	0.642	0.626	0.611	0.596	0.581	0.568	0.552	0.539	0.525	0.512	0.500	0.488	0.476	0.465	0.454	0.444	0.434	0.426	0.419	0.410	0.404	0.398	0.394	0.389	0.385	0.382	0.381	0.381	0.380	0.381	0.382	0.385	0.388	0.390	0.395	0.401	0.408	0.414	0.421	0.429	0.438	0.446	0.455	0.466	0.476	0.486	0.498	0.509	0.520	0.531	0.541	0.554	0.564	0.575	0.585	0.596	0.606	0.616	0.625	0.634	0.641	0.649	0.655	0.660	0.665	0.669	0.671	0.674	0.674	0.674	0.672	0.669	0.666	0.662	0.655	0.649	0.640	0.630	0.619	0.608	0.595	0.581	0.565	0.549	0.531	0.512	0.494	0.474	0.452	0.430	0.408	0.384	0.359	0.334	0.309	0.282	0.256	0.230	0.204	0.176	0.148	0.120	0.094	0.065	0.038	0.010	-0.018	-0.045	-0.071	-0.098	-0.125	-0.150	-0.176	-0.202	-0.226	-0.251	-0.275	-0.299	-0.321	-0.342	-0.366	-0.386	-0.406	-0.426	-0.446	-0.465	-0.482	-0.501	-0.518	-0.534	-0.550	-0.565	-0.580	-0.594	-0.608	-0.620	-0.632	-0.645	-0.656	-0.668	-0.678	-0.688	-0.696	-0.706	-0.714	-0.722	-0.730	-0.738	-0.745	-0.751	-0.758	-0.762	-0.769	-0.774	-0.778	-0.782	-0.785	-0.789	-0.792	-0.795	-0.798	-0.801	-0.802	-0.804	-0.806	-0.808	-0.810	-0.810	-0.812	-0.812	-0.812	-0.814	-0.815	-0.814	-0.816	-0.816	-0.816	-0.816	-0.818	-0.818	-0.819	-0.819	-0.821	-0.822	-0.824	-0.826	-0.829	-0.831	-0.834	-0.838	-0.840	-0.844	-0.848	-0.851	-0.858	-0.862	-0.868	-0.872	-0.879	-0.885	-0.891	-0.899	-0.906	-0.914	-0.922	-0.931	-0.939	-0.948	-0.956	-0.966	-0.975	-0.984	-0.994	-1.002	-1.012	-1.022	-1.032	-1.044	-1.052	-1.064	-1.074	-1.084	-1.094	-1.104	-1.115	-1.124	-1.134	-1.144	-1.154	-1.164	-1.172	-1.182	-1.192	-1.201	-1.211	-1.220	-1.230	-1.239	-1.249	-1.258	-1.268	-1.276	-1.286	-1.295	-1.305	-1.314	-1.324	-1.334	-1.344	-1.354	-1.365	-1.376	-1.386	-1.399	-1.409	-1.421	-1.432	-1.444	-1.458	-1.470	-1.484	-1.498	-1.511	-1.526	-1.540	-1.555	-1.571	-1.586	-1.604	-1.620	-1.638	-1.655	-1.674	-1.692	-1.710	-1.729	-1.749	-1.769	-1.788	-1.808	-1.828	-1.849	-1.869	-1.889	-1.910	-1.931	-1.950	-1.971	-1.991	-2.011	-2.031	-2.051	-2.071	-2.091	-2.110	-2.128	-2.146	-2.162	-2.179	-2.195	-2.210	-2.225	-2.238	-2.250	-2.261	-2.272	-2.280	-2.289	-2.296	-2.301	-2.305	-2.309	-2.310	-2.310	-2.308	-2.305	-2.301	-2.296	-2.290	-2.281	-2.271	-2.260	-2.248	-2.232	-2.218	-2.200	-2.182	-2.162	-2.141	-2.119	-2.094	-2.069	-2.042	-2.016	-1.988	-1.960	-1.930	-1.899	-1.868	-1.835	-1.802	-1.770	-1.736	-1.702	-1.669	-1.634	-1.600	-1.565	-1.531	-1.498	-1.464	-1.430	-1.398	-1.365	-1.332	-1.301	-1.271	-1.240	-1.210	-1.181	-1.152	-1.125	-1.099	-1.072	-1.048	-1.022	-1.000	-0.978	-0.956	-0.935	-0.916	-0.899	-0.881	-0.865	-0.849	-0.834	-0.820	-0.806	-0.795	-0.782	-0.772	-0.762	-0.754	-0.746	-0.738	-0.730	-0.724	-0.719	-0.714	-0.709	-0.706	-0.702	-0.700	-0.699	-0.696	-0.695	-0.695	-0.695	-0.695	-0.696	-0.698	-0.699	-0.700	-0.702	-0.706	-0.708	-0.711	-0.715	-0.718	-0.722	-0.726	-0.730	-0.735	-0.739	-0.744	-0.749	-0.752	-0.758	-0.762	-0.766	-0.771	-0.775	-0.780	-0.782	-0.786	-0.789	-0.792	-0.795	-0.798	-0.799	-0.800	-0.800	-0.800	-0.799	-0.796	-0.794	-0.790	-0.785	-0.781	-0.775	-0.768	-0.759	-0.750	-0.740	-0.729	-0.716	-0.704	-0.690	-0.674	-0.659	-0.642	-0.624	-0.605	-0.586	-0.566	-0.545	-0.522	-0.501	-0.479	-0.455	-0.431	-0.406	-0.382	-0.356	-0.331	-0.306	-0.281	-0.255	-0.230	-0.204	-0.179	-0.155	-0.130	-0.106	-0.084	-0.060	-0.039	-0.016	0.004	0.024	0.042	0.061	0.078	0.092	0.109	0.121	0.134	0.145	0.156	0.164	0.172	0.180	0.185	0.190	0.191	0.194	0.195	0.194	0.192	0.191	0.186	0.182	0.176	0.169	0.161	0.151	0.141	0.131	0.119	0.108	0.094	0.080	0.065	0.050	0.035	0.019	0.002	-0.014	-0.030	-0.048	-0.065	-0.082	-0.101	-0.119	-0.138	-0.155	-0.172	-0.191	-0.209	-0.228	-0.244	-0.261	-0.278	-0.294	-0.310	-0.325	-0.339	-0.354	-0.368	-0.380	-0.392	-0.404	-0.414	-0.424	-0.434	-0.441	-0.449	-0.455	-0.460	-0.464	-0.468	-0.470	-0.470	-0.470	-0.469	-0.466	-0.462	-0.458	-0.451	-0.445	-0.436	-0.426	-0.415	-0.404	-0.390	-0.375	-0.360	-0.342	-0.325	-0.305	-0.286	-0.264	-0.242	-0.219	-0.195	-0.170	-0.144	-0.118	-0.090	-0.062	-0.034	-0.005	0.025	0.056	0.086	0.116	0.149	0.180	0.211	0.242	0.274	0.305	0.338	0.368	0.399	0.431	0.461	0.490	0.521	0.549	0.579	0.606	0.632	0.659	0.685	0.710	0.734	0.756	0.778	0.799	0.818	0.836	0.854	0.869	0.885	0.899	0.911	0.922	0.932	0.940	0.949	0.954	0.959	0.964	0.966	0.968	0.968	0.966	0.964	0.961	0.956	0.951	0.945	0.938	0.929	0.921	0.910	0.899	0.888	0.875	0.862	0.849	0.836	0.821	0.806	0.792	0.778	0.761	0.745	0.731	0.715	0.699	0.684	0.669	0.652	0.639	0.624	0.609	0.595	0.582	0.569	0.556	0.544	0.532	0.521	0.510	0.501	0.491	0.484	0.476	0.470	0.464	0.458	0.452	0.450	0.446	0.442	0.440	0.439	0.438	0.438	0.436	0.438	0.436	0.439	0.439	0.442	0.444	0.446	0.449	0.452	0.455	0.459	0.461	0.464	0.469	0.471	0.475	0.476	0.479	0.481	0.485	0.486	0.488	0.490	0.491	0.492	0.492	0.491	0.491	0.490	0.490	0.488	0.486	0.484	0.480	0.478	0.474	0.469	0.465	0.460	0.455	0.450	0.444	0.439	0.431	0.425	0.419	0.412	0.405	0.398	0.390	0.384	0.375	0.368	0.360	0.352	0.345	0.338	0.330	0.322	0.315	0.308	0.300	0.294	0.286	0.279	0.274	0.266	0.260	0.254	0.248	0.241	0.235	0.229	0.224	0.218	0.211	0.206	0.201	0.195	0.189	0.184	0.179	0.172	0.168	0.162	0.156	0.151	0.145	0.139	0.132	0.126	0.120	0.114	0.106	0.101	0.094	0.088	0.081	0.075	0.068	0.061	0.052	0.046	0.040	0.032	0.025	0.019	0.011	0.005	-0.002	-0.010	-0.016	-0.022	-0.029	-0.035	-0.041	-0.048	-0.052	-0.059	-0.064	-0.068	-0.072	-0.076	-0.080	-0.084	-0.086	-0.089	-0.092	-0.094	-0.095	-0.095	-0.096	-0.096	-0.096	-0.095	-0.094	-0.091	-0.089	-0.085	-0.082	-0.079	-0.074	-0.069	-0.062	-0.058	-0.050	-0.042	-0.035	-0.026	-0.019	-0.009	0.002	0.012	0.024	0.035	0.049	0.060	0.074	0.088	0.101	0.116	0.131	0.146	0.161	0.178	0.194	0.211	0.228	0.245	0.262	0.280	0.298	0.315	0.334	0.351	0.369	0.386	0.405	0.421	0.439	0.455	0.471	0.489	0.504	0.518	0.532	0.548	0.560	0.572	0.582	0.594	0.604	0.612	0.619	0.626	0.631	0.635	0.638	0.640	0.640	0.639	0.636	0.631	0.626	0.618	0.610	0.599	0.588	0.574	0.558	0.542	0.524	0.504	0.481	0.459	0.434	0.408	0.380	0.351	0.321	0.290	0.258	0.224	0.188	0.151	0.115	0.076	0.039	-0.001	-0.041	-0.082	-0.122	-0.164	-0.205	-0.246	-0.288	-0.329	-0.369	-0.410	-0.451	-0.490	-0.529	-0.566	-0.605	-0.640	-0.676	-0.711	-0.745	-0.776	-0.808	-0.836	-0.864	-0.891	-0.915	-0.938	-0.960	-0.979	-0.996	-1.011	-1.026	-1.039	-1.050	-1.058	-1.064	-1.069	-1.071	-1.072	-1.074	-1.071	-1.068	-1.061	-1.054	-1.045	-1.034	-1.022	-1.009	-0.995	-0.978	-0.961	-0.942	-0.922	-0.902	-0.881	-0.859	-0.836	-0.812	-0.788	-0.762	-0.738	-0.712	-0.686	-0.660	-0.635	-0.609	-0.584	-0.556	-0.531	-0.507	-0.482	-0.459	-0.435	-0.412	-0.391	-0.370	-0.349	-0.329	-0.310	-0.292	-0.276	-0.261	-0.246	-0.234	-0.221	-0.210	-0.201	-0.192	-0.185	-0.179	-0.174	-0.170	-0.168	-0.166	-0.166	-0.168	-0.169	-0.172	-0.176	-0.182	-0.189	-0.195	-0.205	-0.214	-0.224	-0.234	-0.246	-0.258	-0.271	-0.285	-0.298	-0.314	-0.328	-0.344	-0.358	-0.374	-0.389	-0.405	-0.421	-0.438	-0.452	-0.469	-0.485	-0.501	-0.516	-0.531	-0.546	-0.560	-0.575	-0.590	-0.602	-0.615	-0.628	-0.640	-0.651	-0.661	-0.671	-0.681	-0.691	-0.700	-0.708	-0.715	-0.721	-0.728	-0.732	-0.738	-0.741	-0.745	-0.746	-0.749	-0.750	-0.751	-0.752	-0.751	-0.750	-0.748	-0.746	-0.744	-0.740	-0.736	-0.731	-0.726	-0.721	-0.715	-0.709	-0.701	-0.695	-0.688	-0.680	-0.671	-0.662	-0.654	-0.645	-0.635	-0.628	-0.618	-0.608	-0.599	-0.590	-0.580	-0.571	-0.562	-0.554	-0.546	-0.538	-0.530	-0.522	-0.516	-0.509	-0.502	-0.498	-0.491	-0.488	-0.485	-0.481	-0.479	-0.478	-0.478	-0.478	-0.478	-0.480	-0.482	-0.486	-0.491	-0.498	-0.504	-0.510	-0.519	-0.529	-0.539	-0.550	-0.562	-0.575	-0.589	-0.604	-0.620	-0.636	-0.652	-0.670	-0.688	-0.706	-0.725	-0.745	-0.764	-0.784	-0.804	-0.824	-0.844	-0.865	-0.885	-0.904	-0.924	-0.944	-0.964	-0.982	-1.000	-1.018	-1.035	-1.050	-1.065	-1.079	-1.092	-1.104	-1.115	-1.125	-1.132	-1.140	-1.146	-1.151	-1.155	-1.158	-1.158	-1.158	-1.155	-1.150	-1.146	-1.139	-1.131	-1.122	-1.111	-1.100	-1.088	-1.074	-1.058	-1.041	-1.024	-1.004	-0.984	-0.965	-0.942	-0.920	-0.898	-0.874	-0.850	-0.825	-0.800	-0.774	-0.749	-0.724	-0.696	-0.670	-0.644	-0.616	-0.591	-0.565	-0.539	-0.512	-0.488	-0.462	-0.438	-0.414	-0.389	-0.366	-0.344	-0.322	-0.300	-0.280	-0.259	-0.241	-0.221	-0.204	-0.186	-0.170	-0.154	-0.139	-0.124	-0.110	-0.096	-0.085	-0.072	-0.061	-0.052	-0.041	-0.032	-0.025	-0.016	-0.009	-0.001	0.005	0.011	0.018	0.022	0.026	0.031	0.035	0.039	0.041	0.045	0.049	0.051	0.052	0.054	0.056	0.059	0.060	0.061	0.062	0.062	0.064	0.065	0.065	0.065	0.066	0.066	0.066	0.066	0.066	0.068	0.066	0.068	0.068	0.068	0.068	0.068	0.068	0.068	0.068	0.068	0.066	0.066	0.066	0.066	0.066	0.066	0.066	0.065	0.065	0.065	0.064	0.064	0.062	0.062	0.061	0.060	0.060	0.059	0.056	0.056	0.055	0.054	0.052	0.051	0.049	0.046	0.045	0.044	0.041	0.039	0.036	0.035	0.031	0.029	0.025	0.024	0.020	0.016	0.012	0.008	0.004	-0.001	-0.006	-0.011	-0.016	-0.021	-0.026	-0.032	-0.039	-0.046	-0.052	-0.060	-0.066	-0.074	-0.081	-0.089	-0.099	-0.106	-0.115	-0.125	-0.135	-0.145	-0.154	-0.165	-0.175	-0.186	-0.198	-0.209	-0.220	-0.232	-0.245	-0.258	-0.270	-0.284	-0.295	-0.309	-0.322	-0.336	-0.349	-0.362	-0.376	-0.390	-0.404	-0.418	-0.430	-0.444	-0.458	-0.471	-0.484	-0.496	-0.509	-0.520	-0.531	-0.544	-0.555	-0.565	-0.576	-0.586	-0.596	-0.605	-0.614	-0.621	-0.629	-0.636	-0.641	-0.648	-0.652	-0.656	-0.660	-0.662	-0.666	-0.668	-0.669	-0.669	-0.669	-0.669	-0.666	-0.664	-0.661	-0.659	-0.655	-0.650	-0.645	-0.640	-0.635	-0.630	-0.622	-0.616	-0.610	-0.602	-0.594	-0.586	-0.578	-0.570	-0.561	-0.552	-0.545	-0.536	-0.528	-0.520	-0.512	-0.504	-0.496	-0.489	-0.482	-0.476	-0.469	-0.462	-0.458	-0.452	-0.446	-0.441	-0.438	-0.434	-0.430	-0.426	-0.424	-0.421	-0.419	-0.418	-0.416	-0.415	-0.415	-0.415	-0.414	-0.415	-0.415	-0.418	-0.418	-0.420	-0.421	-0.424	-0.425	-0.428	-0.431	-0.432	-0.436	-0.439	-0.442	-0.446	-0.450	-0.454	-0.456	-0.460	-0.462	-0.468	-0.470	-0.474	-0.478	-0.481	-0.486	-0.490	-0.492	-0.496	-0.500	-0.504	-0.509	-0.512	-0.516	-0.521	-0.525	-0.529	-0.532	-0.539	-0.542	-0.546	-0.551	-0.555	-0.560	-0.564	-0.570	-0.574	-0.580	-0.585	-0.590	-0.594	-0.599	-0.605	-0.609	-0.615	-0.620	-0.625	-0.630	-0.635	-0.641	-0.646	-0.652	-0.658	-0.664	-0.669	-0.674	-0.679	-0.684	-0.690	-0.695	-0.700	-0.706	-0.710	-0.715	-0.721	-0.726	-0.731	-0.736	-0.741	-0.746	-0.751	-0.756	-0.761	-0.768	-0.771	-0.778	-0.782	-0.789	-0.792	-0.798	-0.805	-0.810	-0.815	-0.821	-0.828	-0.834	-0.840	-0.846	-0.852	-0.860	-0.866	-0.872	-0.880	-0.888	-0.894	-0.901	-0.910	-0.916	-0.925	-0.932	-0.940	-0.949	-0.958	-0.965	-0.974	-0.982	-0.991	-0.999	-1.009	-1.016	-1.026	-1.034	-1.041	-1.050	-1.059	-1.066	-1.074	-1.081	-1.089	-1.096	-1.104	-1.110	-1.118	-1.124	-1.130	-1.136	-1.142	-1.148	-1.154	-1.159	-1.162	-1.168	-1.172	-1.176	-1.180	-1.184	-1.188	-1.190	-1.194	-1.195	-1.198	-1.200	-1.201	-1.202	-1.205	-1.206	-1.206	-1.208	-1.209	-1.209	-1.208	-1.208	-1.208	-1.208	-1.206	-1.208	-1.206	-1.205	-1.204	-1.202	-1.202	-1.201	-1.199	-1.198	-1.196	-1.195	-1.194	-1.192	-1.191	-1.190	-1.189	-1.188	-1.188	-1.186	-1.188	-1.186	-1.186	-1.188	-1.188	-1.189	-1.190	-1.192	-1.194	-1.196	-1.200	-1.204	-1.208	-1.212	-1.218	-1.222	-1.229	-1.236	-1.244	-1.251	-1.260	-1.269	-1.279	-1.290	-1.302	-1.314	-1.326	-1.339	-1.354	-1.369	-1.384	-1.400	-1.415	-1.434	-1.450	-1.468	-1.486	-1.505	-1.525	-1.544	-1.564	-1.584	-1.605	-1.625	-1.645	-1.665	-1.686	-1.706	-1.726	-1.746	-1.765	-1.785	-1.804	-1.822	-1.840	-1.858	-1.874	-1.890	-1.905	-1.919	-1.934	-1.948	-1.959	-1.969	-1.980	-1.990	-1.998	-2.005	-2.011	-2.016	-2.021	-2.024	-2.026	-2.027	-2.029	-2.027	-2.026	-2.024	-2.021	-2.016	-2.011	-2.006	-2.000	-1.992	-1.985	-1.976	-1.968	-1.958	-1.948	-1.938	-1.926	-1.915	-1.904	-1.892	-1.880	-1.868	-1.855	-1.842	-1.830	-1.818	-1.806	-1.794	-1.781	-1.769	-1.756	-1.745	-1.732	-1.721	-1.711	-1.700	-1.690	-1.680	-1.670	-1.661	-1.652	-1.644	-1.636	-1.629	-1.621	-1.615	-1.609	-1.602	-1.598	-1.592	-1.589	-1.584	-1.580	-1.576	-1.574	-1.572	-1.570	-1.568	-1.568	-1.566	-1.566	-1.566	-1.565	-1.566	-1.566	-1.568	-1.570	-1.571	-1.574	-1.574	-1.576	-1.579	-1.581	-1.585	-1.588	-1.591	-1.594	-1.596	-1.600	-1.602	-1.606	-1.609	-1.612	-1.614	-1.616	-1.619	-1.620	-1.621	-1.622	-1.624	-1.624	-1.624	-1.622	-1.621	-1.620	-1.618	-1.615	-1.611	-1.606	-1.602	-1.596	-1.590	-1.582	-1.574	-1.565	-1.556	-1.545	-1.532	-1.520	-1.508	-1.492	-1.476	-1.460	-1.444	-1.425	-1.408	-1.388	-1.366	-1.346	-1.325	-1.302	-1.280	-1.256	-1.232	-1.209	-1.184	-1.160	-1.135	-1.110	-1.085	-1.060	-1.034	-1.010	-0.985	-0.960	-0.935	-0.912	-0.889	-0.866	-0.844	-0.822	-0.802	-0.784	-0.764	-0.746	-0.729	-0.712	-0.698	-0.684	-0.671	-0.660	-0.649	-0.639	-0.631	-0.624	-0.619	-0.614	-0.610	-0.608	-0.606	-0.605	-0.605	-0.606	-0.609	-0.611	-0.615	-0.620	-0.625	-0.631	-0.636	-0.644	-0.651	-0.658	-0.665	-0.674	-0.681	-0.689	-0.698	-0.704	-0.711	-0.719	-0.726	-0.732	-0.739	-0.744	-0.748	-0.752	-0.755	-0.758	-0.759	-0.760	-0.759	-0.758	-0.756	-0.752	-0.749	-0.744	-0.738	-0.730	-0.722	-0.711	-0.700	-0.688	-0.676	-0.660	-0.645	-0.629	-0.610	-0.592	-0.571	-0.550	-0.529	-0.507	-0.484	-0.458	-0.432	-0.406	-0.380	-0.352	-0.325	-0.295	-0.266	-0.236	-0.206	-0.176	-0.146	-0.115	-0.085	-0.052	-0.022	0.009	0.041	0.071	0.102	0.132	0.162	0.192	0.221	0.250	0.279	0.305	0.332	0.358	0.384	0.408	0.431	0.452	0.475	0.495	0.512	0.531	0.549	0.562	0.578	0.590	0.602	0.612	0.621	0.629	0.635	0.640	0.644	0.646	0.645	0.645	0.642	0.639	0.634	0.626	0.620	0.610	0.600	0.588	0.575	0.560	0.546	0.529	0.511	0.494	0.475	0.454	0.432	0.410	0.388	0.362	0.340	0.315	0.289	0.264	0.236	0.210	0.182	0.156	0.129	0.101	0.075	0.048	0.021	-0.008	-0.034	-0.060	-0.086	-0.112	-0.138	-0.162	-0.188	-0.210	-0.234	-0.256	-0.280	-0.301	-0.321	-0.342	-0.361	-0.380	-0.399	-0.416	-0.432	-0.449	-0.465	-0.479	-0.492	-0.505	-0.518	-0.530	-0.542	-0.554	-0.564	-0.575	-0.584	-0.592	-0.602	-0.610	-0.618	-0.626	-0.632	-0.640	-0.646	-0.654	-0.661	-0.668	-0.674	-0.681	-0.688	-0.694	-0.700	-0.708	-0.714	-0.721	-0.729	-0.735	-0.744	-0.751	-0.759	-0.768	-0.776	-0.784	-0.792	-0.801	-0.812	-0.822	-0.831	-0.841	-0.852	-0.864	-0.875	-0.888	-0.899	-0.911	-0.924	-0.936	-0.950	-0.964	-0.976	-0.991	-1.005	-1.020	-1.035	-1.050	-1.066	-1.081	-1.098	-1.114	-1.130	-1.148	-1.164	-1.180	-1.199	-1.215	-1.231	-1.250	-1.268	-1.285	-1.302	-1.320	-1.338	-1.356	-1.374	-1.391	-1.409	-1.428	-1.445	-1.464	-1.481	-1.498	-1.516	-1.532	-1.550	-1.568	-1.584	-1.600	-1.616	-1.632	-1.648	-1.662	-1.678	-1.691	-1.706	-1.719	-1.731	-1.744	-1.756	-1.768	-1.779	-1.789	-1.799	-1.808	-1.816	-1.825	-1.831	-1.839	-1.845	-1.850	-1.855	-1.860	-1.864	-1.866	-1.869	-1.871	-1.872	-1.874	-1.874	-1.875	-1.875	-1.875	-1.874	-1.872	-1.872	-1.870	-1.869	-1.868	-1.866	-1.864	-1.861	-1.860	-1.858	-1.856	-1.855	-1.854	-1.854	-1.852	-1.852	-1.854	-1.854	-1.855	-1.856	-1.858	-1.860	-1.862	-1.866	-1.870	-1.874	-1.879	-1.884	-1.889	-1.895	-1.900	-1.908	-1.915	-1.921	-1.929	-1.936	-1.945	-1.952	-1.960	-1.969	-1.978	-1.985	-1.994	-2.001	-2.009	-2.016	-2.024	-2.031	-2.038	-2.044	-2.050	-2.055	-2.060	-2.064	-2.066	-2.070	-2.071	-2.074	-2.074	-2.074	-2.072	-2.071	-2.069	-2.065	-2.061	-2.056	-2.050	-2.042	-2.035	-2.027	-2.018	-2.009	-1.999	-1.988	-1.976	-1.964	-1.951	-1.939	-1.924	-1.910	-1.895	-1.881	-1.865	-1.849	-1.834	-1.818	-1.801	-1.784	-1.768	-1.750	-1.734	-1.718	-1.701	-1.685	-1.669	-1.652	-1.636	-1.621	-1.606	-1.592	-1.578	-1.564	-1.550	-1.538	-1.524	-1.512	-1.501	-1.490	-1.480	-1.470	-1.460	-1.451	-1.444	-1.436	-1.430	-1.424	-1.419	-1.415	-1.411	-1.408	-1.405	-1.404	-1.402	-1.401	-1.401	-1.401	-1.402	-1.405	-1.406	-1.409	-1.412	-1.416	-1.421	-1.425	-1.430	-1.436	-1.442	-1.449	-1.455	-1.461	-1.468	-1.475	-1.482	-1.490	-1.498	-1.504	-1.511	-1.520	-1.526	-1.534	-1.541	-1.548	-1.554	-1.560	-1.568	-1.572	-1.579	-1.582	-1.588	-1.592	-1.596	-1.600	-1.602	-1.606	-1.609	-1.610	-1.611	-1.612	-1.614	-1.612	-1.614	-1.612	-1.611	-1.609	-1.608	-1.605	-1.601	-1.599	-1.595	-1.591	-1.586	-1.582	-1.579	-1.574	-1.569	-1.564	-1.558	-1.552	-1.548	-1.541	-1.535	-1.529	-1.524	-1.518	-1.512	-1.506	-1.500	-1.495	-1.489	-1.484	-1.479	-1.474	-1.468	-1.462	-1.458	-1.452	-1.448	-1.442	-1.439	-1.432	-1.429	-1.424	-1.419	-1.415	-1.410	-1.405	-1.401	-1.398	-1.391	-1.386	-1.381	-1.376	-1.371	-1.365	-1.359	-1.352	-1.348	-1.340	-1.334	-1.326	-1.319	-1.311	-1.304	-1.295	-1.286	-1.276	-1.268	-1.256	-1.248	-1.236	-1.225	-1.214	-1.201	-1.190	-1.176	-1.164	-1.150	-1.138	-1.124	-1.110	-1.095	-1.081	-1.066	-1.050	-1.035	-1.020	-1.005	-0.989	-0.974	-0.958	-0.942	-0.925	-0.911	-0.895	-0.880	-0.865	-0.850	-0.835	-0.821	-0.806	-0.792	-0.778	-0.766	-0.752	-0.740	-0.729	-0.718	-0.706	-0.695	-0.686	-0.675	-0.668	-0.659	-0.651	-0.645	-0.638	-0.632	-0.626	-0.622	-0.619	-0.615	-0.614	-0.611	-0.610	-0.610	-0.610	-0.611	-0.612	-0.615	-0.619	-0.621	-0.626	-0.631	-0.636	-0.641	-0.649	-0.655	-0.662	-0.671	-0.680	-0.689	-0.698	-0.708	-0.718	-0.729	-0.740	-0.751	-0.764	-0.775	-0.789	-0.800	-0.812	-0.826	-0.839	-0.852	-0.866	-0.880	-0.894	-0.908	-0.921	-0.935	-0.950	-0.964	-0.978	-0.991	-1.005	-1.020	-1.034	-1.049	-1.061	-1.075	-1.089	-1.101	-1.116	-1.129	-1.141	-1.155	-1.168	-1.181	-1.192	-1.205	-1.219	-1.230	-1.242	-1.254	-1.266	-1.276	-1.288	-1.299	-1.310	-1.320	-1.331	-1.341	-1.351	-1.361	-1.372	-1.382	-1.391	-1.401	-1.411	-1.420	-1.430	-1.439	-1.448	-1.456	-1.465	-1.474	-1.481	-1.489	-1.496	-1.502	-1.510	-1.518	-1.524	-1.530	-1.536	-1.541	-1.548	-1.551	-1.556	-1.561	-1.565	-1.568	-1.571	-1.574	-1.576	-1.578	-1.580	-1.580	-1.580	-1.580	-1.579	-1.578	-1.576	-1.572	-1.571	-1.566	-1.562	-1.556	-1.552	-1.546	-1.539	-1.531	-1.522	-1.515	-1.506	-1.496	-1.486	-1.475	-1.464	-1.452	-1.441	-1.429	-1.416	-1.404	-1.391	-1.378	-1.364	-1.351	-1.336	-1.324	-1.310	-1.298	-1.284	-1.271	-1.260	-1.248	-1.235	-1.224	-1.212	-1.202	-1.192	-1.184	-1.175	-1.168	-1.161	-1.155	-1.150	-1.145	-1.142	-1.139	-1.138	-1.136	-1.136	-1.138	-1.140	-1.142	-1.145	-1.149	-1.154	-1.159	-1.165	-1.172	-1.180	-1.188	-1.195	-1.204	-1.212	-1.221	-1.231	-1.241	-1.250	-1.260	-1.269	-1.279	-1.286	-1.296	-1.305	-1.312	-1.319	-1.326	-1.332	-1.338	-1.341	-1.345	-1.349	-1.351	-1.351	-1.351	-1.351	-1.349	-1.346	-1.342	-1.338	-1.331	-1.324	-1.316	-1.306	-1.298	-1.286	-1.272	-1.260	-1.246	-1.231	-1.216	-1.200	-1.182	-1.166	-1.148	-1.129	-1.109	-1.089	-1.069	-1.048	-1.026	-1.005	-0.984	-0.962	-0.941	-0.920	-0.898	-0.876	-0.855	-0.834	-0.812	-0.791	-0.771	-0.750	-0.730	-0.710	-0.691	-0.671	-0.652	-0.634	-0.616	-0.598	-0.581	-0.565	-0.549	-0.534	-0.518	-0.502	-0.489	-0.475	-0.461	-0.450	-0.438	-0.426	-0.415	-0.404	-0.395	-0.385	-0.376	-0.368	-0.360	-0.352	-0.346	-0.340	-0.335	-0.329	-0.324	-0.320	-0.318	-0.314	-0.311	-0.309	-0.306	-0.305	-0.304	-0.305	-0.304	-0.305	-0.305	-0.308	-0.308	-0.310	-0.311	-0.314	-0.316	-0.319	-0.322	-0.326	-0.329	-0.332	-0.335	-0.340	-0.342	-0.348	-0.350	-0.354	-0.358	-0.360	-0.362	-0.365	-0.368	-0.369	-0.371	-0.372	-0.374	-0.374	-0.374	-0.374	-0.372	-0.371	-0.370	-0.369	-0.366	-0.364	-0.361	-0.356	-0.354	-0.349	-0.344	-0.339	-0.334	-0.329	-0.321	-0.316	-0.310	-0.304	-0.298	-0.291	-0.285	-0.278	-0.272	-0.266	-0.260	-0.254	-0.249	-0.244	-0.239	-0.235	-0.231	-0.228	-0.225	-0.225	-0.222	-0.222	-0.222	-0.225	-0.226	-0.230	-0.234	-0.239	-0.244	-0.250	-0.258	-0.266	-0.276	-0.286	-0.298	-0.309	-0.321	-0.335	-0.350	-0.365	-0.381	-0.399	-0.418	-0.435	-0.454	-0.474	-0.494	-0.515	-0.536	-0.558	-0.580	-0.602	-0.625	-0.649	-0.671	-0.695	-0.719	-0.741	-0.766	-0.789	-0.812	-0.835	-0.858	-0.880	-0.902	-0.924	-0.945	-0.965	-0.986	-1.006	-1.025	-1.044	-1.061	-1.079	-1.095	-1.111	-1.126	-1.139	-1.154	-1.165	-1.178	-1.189	-1.199	-1.208	-1.218	-1.224	-1.232	-1.238	-1.244	-1.249	-1.252	-1.255	-1.259	-1.261	-1.262	-1.262	-1.262	-1.262	-1.261	-1.260	-1.258	-1.256	-1.254	-1.251	-1.248	-1.244	-1.240	-1.236	-1.232	-1.229	-1.224	-1.220	-1.216	-1.212	-1.209	-1.206	-1.201	-1.199	-1.198	-1.196	-1.194	-1.192	-1.192	-1.191	-1.192	-1.194	-1.195	-1.198	-1.200	-1.205	-1.209	-1.214	-1.220	-1.226	-1.235	-1.242	-1.252	-1.262	-1.272	-1.285	-1.296	-1.309	-1.322	-1.336	-1.352	-1.368	-1.384	-1.400	-1.418	-1.436	-1.454	-1.474	-1.491	-1.512	-1.532	-1.551	-1.572	-1.592	-1.614	-1.634	-1.655	-1.675	-1.695	-1.716	-1.735	-1.754	-1.772	-1.790	-1.809	-1.825	-1.842	-1.856	-1.871	-1.886	-1.899	-1.910	-1.921	-1.931	-1.940	-1.948	-1.954	-1.959	-1.962	-1.965	-1.965	-1.966	-1.964	-1.961	-1.955	-1.950	-1.942	-1.934	-1.925	-1.912	-1.900	-1.886	-1.871	-1.854	-1.838	-1.819	-1.799	-1.778	-1.756	-1.732	-1.710	-1.686	-1.660	-1.635	-1.610	-1.582	-1.555	-1.529	-1.500	-1.472	-1.446	-1.418	-1.390	-1.362	-1.335	-1.310	-1.282	-1.258	-1.231	-1.208	-1.182	-1.160	-1.136	-1.115	-1.094	-1.074	-1.054	-1.035	-1.018	-1.000	-0.985	-0.970	-0.956	-0.945	-0.932	-0.922	-0.912	-0.904	-0.896	-0.889	-0.882	-0.879	-0.874	-0.871	-0.868	-0.866	-0.864	-0.864	-0.865	-0.865	-0.865	-0.866	-0.869	-0.871	-0.874	-0.875	-0.878	-0.880	-0.884	-0.888	-0.890	-0.892	-0.896	-0.899	-0.901	-0.904	-0.906	-0.910	-0.911	-0.912	-0.915	-0.916	-0.918	-0.919	-0.919	-0.919	-0.919	-0.919	-0.918	-0.918	-0.915	-0.915	-0.912	-0.909	-0.908	-0.905	-0.901	-0.899	-0.895	-0.890	-0.888	-0.882	-0.878	-0.874	-0.868	-0.861	-0.856	-0.851	-0.844	-0.838	-0.830	-0.822	-0.816	-0.810	-0.801	-0.794	-0.785	-0.778	-0.769	-0.761	-0.751	-0.744	-0.734	-0.725	-0.715	-0.705	-0.695	-0.685	-0.674	-0.664	-0.651	-0.640	-0.629	-0.618	-0.605	-0.592	-0.581	-0.569	-0.555	-0.541	-0.530	-0.515	-0.502	-0.489	-0.476	-0.460	-0.448	-0.434	-0.420	-0.405	-0.391	-0.376	-0.364	-0.349	-0.335	-0.320	-0.306	-0.292	-0.279	-0.265	-0.251	-0.239	-0.224	-0.210	-0.196	-0.184	-0.171	-0.159	-0.145	-0.132	-0.118	-0.106	-0.092	-0.080	-0.068	-0.055	-0.041	-0.029	-0.016	-0.004	0.009	0.021	0.034	0.046	0.060	0.072	0.085	0.099	0.111	0.125	0.138	0.151	0.165	0.179	0.192	0.206	0.221	0.235	0.249	0.262	0.279	0.292	0.308	0.321	0.336	0.351	0.366	0.380	0.395	0.409	0.424	0.438	0.452	0.466	0.480	0.494	0.507	0.520	0.534	0.545	0.558	0.569	0.580	0.591	0.601	0.611	0.620	0.630	0.638	0.645	0.654	0.660	0.665	0.670	0.675	0.678	0.681	0.682	0.684	0.685	0.685	0.685	0.682	0.680	0.678	0.674	0.669	0.662	0.656	0.649	0.641	0.631	0.622	0.611	0.600	0.589	0.576	0.564	0.551	0.538	0.524	0.509	0.495	0.479	0.464	0.449	0.432	0.418	0.401	0.385	0.370	0.355	0.340	0.324	0.310	0.295	0.281	0.269	0.256	0.244	0.232	0.222	0.212	0.204	0.196	0.190	0.185	0.179	0.175	0.174	0.171	0.172	0.174	0.176	0.179	0.184	0.190	0.198	0.208	0.218	0.228	0.240	0.254	0.269	0.284	0.301	0.319	0.338	0.356	0.376	0.399	0.419	0.441	0.464	0.486	0.510	0.534	0.556	0.580	0.604	0.628	0.650	0.672	0.695	0.718	0.739	0.760	0.779	0.799	0.818	0.835	0.851	0.866	0.880	0.894	0.906	0.916	0.925	0.934	0.940	0.945	0.949	0.952	0.954	0.954	0.952	0.950	0.945	0.941	0.935	0.928	0.919	0.909	0.899	0.886	0.874	0.861	0.848	0.832	0.819	0.802	0.788	0.771	0.755	0.739	0.721	0.705	0.688	0.671	0.654	0.638	0.621	0.605	0.591	0.575	0.561	0.546	0.532	0.520	0.507	0.495	0.485	0.474	0.465	0.455	0.448	0.440	0.434	0.428	0.422	0.419	0.414	0.410	0.408	0.405	0.404	0.402	0.401	0.402	0.402	0.402	0.404	0.405	0.408	0.409	0.411	0.412	0.416	0.418	0.420	0.424	0.426	0.429	0.432	0.436	0.439	0.441	0.445	0.449	0.451	0.454	0.456	0.459	0.461	0.464	0.466	0.469	0.471	0.472	0.475	0.478	0.479	0.482	0.484	0.486	0.486	0.489	0.490	0.491	0.492	0.494	0.495	0.495	0.496	0.496	0.498	0.498	0.498	0.498	0.496	0.498	0.496	0.495	0.495	0.494	0.492	0.490	0.489	0.486	0.484	0.481	0.478	0.475	0.471	0.466	0.462	0.456	0.452	0.446	0.440	0.434	0.428	0.420	0.414	0.405	0.399	0.390	0.382	0.372	0.365	0.355	0.346	0.338	0.329	0.320	0.310	0.301	0.291	0.284	0.274	0.266	0.258	0.250	0.241	0.235	0.228	0.222	0.216	0.210	0.205	0.200	0.198	0.192	0.190	0.188	0.186	0.184	0.185	0.184	0.185	0.186	0.188	0.190	0.194	0.198	0.201	0.206	0.211	0.219	0.225	0.231	0.238	0.246	0.254	0.262	0.271	0.280	0.288	0.298	0.308	0.316	0.326	0.334	0.344	0.352	0.362	0.370	0.379	0.388	0.395	0.402	0.410	0.418	0.424	0.431	0.436	0.442	0.448	0.452	0.458	0.461	0.465	0.468	0.471	0.472	0.475	0.475	0.478	0.478	0.478	0.475	0.475	0.474	0.471	0.470	0.468	0.465	0.461	0.458	0.455	0.451	0.448	0.442	0.439	0.435	0.430	0.426	0.421	0.418	0.412	0.408	0.404	0.400	0.396	0.391	0.389	0.384	0.381	0.376	0.374	0.371	0.369	0.365	0.362	0.361	0.360	0.359	0.358	0.356	0.356	0.356	0.358	0.358	0.359	0.361	0.362	0.365	0.366	0.369	0.372	0.378	0.380	0.384	0.390	0.395	0.399	0.404	0.410	0.416	0.421	0.428	0.435	0.441	0.448	0.455	0.461	0.468	0.474	0.481	0.488	0.494	0.500	0.506	0.512	0.518	0.524	0.529	0.532	0.538	0.541	0.545	0.549	0.551	0.554	0.555	0.556	0.558	0.558	0.556	0.555	0.552	0.550	0.546	0.542	0.538	0.531	0.526	0.520	0.511	0.502	0.494	0.484	0.474	0.462	0.451	0.440	0.426	0.412	0.398	0.382	0.368	0.351	0.335	0.319	0.301	0.282	0.265	0.248	0.229	0.210	0.191	0.171	0.152	0.134	0.115	0.094	0.075	0.056	0.036	0.018	-0.001	-0.020	-0.038	-0.055	-0.074	-0.090	-0.105	-0.122	-0.138	-0.151	-0.166	-0.180	-0.192	-0.204	-0.214	-0.225	-0.234	-0.242	-0.250	-0.256	-0.261	-0.266	-0.270	-0.272	-0.274	-0.274	-0.272	-0.271	-0.269	-0.264	-0.260	-0.254	-0.248	-0.238	-0.229	-0.219	-0.208	-0.196	-0.182	-0.168	-0.152	-0.136	-0.120	-0.101	-0.084	-0.064	-0.044	-0.022	-0.002	0.020	0.042	0.066	0.090	0.115	0.139	0.164	0.190	0.215	0.241	0.268	0.295	0.320	0.346	0.374	0.400	0.426	0.452	0.479	0.505	0.530	0.555	0.581	0.605	0.629	0.654	0.676	0.699	0.720	0.741	0.762	0.782	0.802	0.820	0.839	0.856	0.871	0.888	0.902	0.916	0.929	0.941	0.952	0.964	0.972	0.982	0.990	0.998	1.004	1.009	1.015	1.019	1.021	1.025	1.026	1.029	1.030	1.030	1.030	1.028	1.026	1.025	1.022	1.019	1.015	1.011	1.008	1.002	0.998	0.992	0.988	0.982	0.976	0.971	0.965	0.960	0.954	0.949	0.942	0.936	0.931	0.926	0.921	0.916	0.911	0.906	0.901	0.898	0.892	0.889	0.885	0.881	0.878	0.874	0.871	0.869	0.868	0.864	0.864	0.862	0.861	0.860	0.859	0.860	0.859	0.859	0.860	0.860	0.861	0.862	0.865	0.868	0.869	0.871	0.874	0.878	0.880	0.882	0.886	0.891	0.894	0.899	0.902	0.905	0.910	0.914	0.919	0.922	0.926	0.931	0.936	0.940	0.944	0.949	0.952	0.956	0.960	0.964	0.966	0.970	0.974	0.976	0.978	0.980	0.982	0.982	0.984	0.985	0.984	0.984	0.982	0.982	0.980	0.978	0.974	0.970	0.968	0.961	0.956	0.951	0.944	0.938	0.930	0.921	0.912	0.902	0.894	0.881	0.871	0.859	0.846	0.835	0.821	0.808	0.795	0.780	0.765	0.751	0.735	0.719	0.704	0.688	0.671	0.656	0.639	0.624	0.608	0.592	0.576	0.560	0.545	0.530	0.515	0.500	0.486	0.472	0.458	0.445	0.432	0.419	0.408	0.398	0.388	0.378	0.369	0.360	0.352	0.345	0.339	0.332	0.328	0.324	0.320	0.318	0.315	0.312	0.312	0.310	0.311	0.311	0.312	0.315	0.316	0.320	0.322	0.326	0.330	0.334	0.339	0.342	0.349	0.354	0.359	0.364	0.369	0.375	0.380	0.385	0.389	0.395	0.399	0.402	0.406	0.410	0.414	0.415	0.418	0.419	0.420	0.421	0.420	0.420	0.418	0.416	0.414	0.411	0.408	0.402	0.398	0.391	0.385	0.378	0.370	0.360	0.351	0.341	0.332	0.321	0.310	0.299	0.286	0.275	0.261	0.249	0.236	0.222	0.208	0.194	0.180	0.166	0.152	0.139	0.125	0.112	0.098	0.085	0.071	0.059	0.046	0.035	0.024	0.011	0.001	-0.010	-0.020	-0.030	-0.039	-0.046	-0.055	-0.061	-0.069	-0.075	-0.081	-0.086	-0.091	-0.096	-0.100	-0.102	-0.108	-0.110	-0.112	-0.115	-0.116	-0.119	-0.121	-0.121	-0.124	-0.125	-0.126	-0.128	-0.129	-0.130	-0.131	-0.134	-0.136	-0.136	-0.139	-0.141	-0.145	-0.148	-0.151	-0.154	-0.159	-0.162	-0.166	-0.171	-0.176	-0.180	-0.186	-0.191	-0.198	-0.204	-0.209	-0.215	-0.222	-0.228	-0.234	-0.241	-0.246	-0.254	-0.259	-0.264	-0.270	-0.275	-0.280	-0.284	-0.288	-0.291	-0.294	-0.296	-0.299	-0.299	-0.300	-0.300	-0.299	-0.296	-0.295	-0.292	-0.288	-0.282	-0.278	-0.270	-0.264	-0.256	-0.248	-0.236	-0.228	-0.215	-0.202	-0.191	-0.179	-0.165	-0.149	-0.134	-0.119	-0.102	-0.086	-0.069	-0.052	-0.035	-0.016	0.001	0.020	0.039	0.056	0.075	0.094	0.112	0.130	0.149	0.166	0.185	0.202	0.220	0.236	0.254	0.270	0.285	0.301	0.316	0.331	0.345	0.359	0.371	0.384	0.396	0.408	0.419	0.429	0.439	0.448	0.456	0.464	0.472	0.480	0.486	0.491	0.498	0.502	0.507	0.512	0.516	0.520	0.522	0.525	0.528	0.530	0.531	0.532	0.532	0.534	0.534	0.534	0.534	0.532	0.531	0.531	0.529	0.526	0.525	0.522	0.520	0.516	0.514	0.511	0.506	0.504	0.499	0.495	0.490	0.484	0.480	0.474	0.469	0.462	0.458	0.450	0.444	0.436	0.430	0.422	0.415	0.408	0.399	0.391	0.382	0.374	0.365	0.358	0.349	0.339	0.330	0.321	0.312	0.304	0.295	0.286	0.278	0.269	0.261	0.254	0.246	0.238	0.231	0.224	0.218	0.211	0.205	0.200	0.195	0.189	0.185	0.181	0.179	0.176	0.172	0.171	0.170	0.169	0.169	0.170	0.170	0.170	0.171	0.172	0.175	0.178	0.180	0.182	0.186	0.189	0.192	0.196	0.200	0.204	0.208	0.212	0.215	0.220	0.222	0.228	0.230	0.232	0.236	0.239	0.241	0.244	0.244	0.245	0.246	0.248	0.246	0.245	0.245	0.242	0.241	0.238	0.235	0.230	0.226	0.221	0.215	0.209	0.202	0.196	0.189	0.180	0.172	0.164	0.155	0.146	0.136	0.128	0.118	0.108	0.099	0.088	0.078	0.069	0.059	0.049	0.039	0.030	0.020	0.012	0.004	-0.004	-0.011	-0.018	-0.024	-0.030	-0.036	-0.040	-0.044	-0.048	-0.050	-0.051	-0.052	-0.052	-0.052	-0.050	-0.049	-0.046	-0.042	-0.038	-0.032	-0.026	-0.020	-0.012	-0.004	0.005	0.015	0.025	0.036	0.049	0.061	0.074	0.089	0.102	0.116	0.132	0.149	0.164	0.180	0.198	0.215	0.232	0.251	0.269	0.288	0.306	0.325	0.345	0.364	0.382	0.401	0.420	0.438	0.458	0.476	0.494	0.514	0.531	0.549	0.565	0.584	0.600	0.616	0.632	0.649	0.664	0.679	0.694	0.709	0.721	0.735	0.746	0.758	0.769	0.780	0.790	0.800	0.808	0.815	0.822	0.830	0.835	0.840	0.845	0.850	0.852	0.855	0.858	0.860	0.861	0.861	0.861	0.860	0.859	0.858	0.855	0.852	0.849	0.846	0.842	0.838	0.834	0.829	0.824	0.819	0.812	0.806	0.800	0.794	0.788	0.781	0.775	0.769	0.761	0.755	0.749	0.744	0.738	0.732	0.728	0.722	0.719	0.715	0.711	0.709	0.705	0.704	0.702	0.701	0.701	0.701	0.702	0.705	0.708	0.711	0.715	0.720	0.726	0.732	0.740	0.748	0.758	0.768	0.779	0.792	0.805	0.818	0.834	0.849	0.865	0.882	0.900	0.919	0.939	0.959	0.979	1.000	1.021	1.045	1.068	1.091	1.116	1.139	1.165	1.189	1.214	1.239	1.264	1.288	1.314	1.338	1.362	1.385	1.410	1.432	1.456	1.478	1.499	1.520	1.540	1.560	1.579	1.596	1.612	1.629	1.644	1.658	1.670	1.681	1.691	1.700	1.708	1.714	1.720	1.722	1.726	1.728	1.729	1.726	1.725	1.721	1.718	1.711	1.705	1.696	1.688	1.676	1.666	1.654	1.640	1.628	1.611	1.598	1.581	1.565	1.548	1.530	1.512	1.494	1.476	1.456	1.439	1.420	1.401	1.382	1.364	1.346	1.328	1.310	1.292	1.276	1.259	1.242	1.228	1.212	1.199	1.185	1.172	1.160	1.149	1.138	1.128	1.120	1.111	1.102	1.096	1.090	1.085	1.081	1.076	1.074	1.071	1.069	1.069	1.066	1.066	1.066	1.066	1.068	1.068	1.068	1.069	1.070	1.070	1.071	1.072	1.072	1.074	1.074	1.074	1.072	1.071	1.070	1.066	1.062	1.059	1.054	1.048	1.041	1.034	1.024	1.015	1.004	0.991	0.978	0.962	0.948	0.930	0.912	0.894	0.872	0.850	0.828	0.804	0.779	0.754	0.726	0.698	0.669	0.640	0.610	0.578	0.546	0.515	0.482	0.449	0.415	0.380	0.348	0.312	0.279	0.245	0.210	0.176	0.144	0.112	0.081	0.050	0.019	-0.010	-0.038	-0.065	-0.091	-0.116	-0.140	-0.161	-0.182	-0.200	-0.219	-0.234	-0.248	-0.259	-0.269	-0.278	-0.285	-0.289	-0.292	-0.294	-0.291	-0.289	-0.285	-0.279	-0.271	-0.260	-0.249	-0.236	-0.221	-0.205	-0.188	-0.168	-0.148	-0.126	-0.102	-0.079	-0.055	-0.030	-0.004	0.025	0.051	0.079	0.109	0.136	0.165	0.192	0.221	0.250	0.279	0.308	0.334	0.361	0.389	0.414	0.439	0.462	0.485	0.507	0.529	0.549	0.569	0.586	0.602	0.618	0.631	0.644	0.654	0.664	0.672	0.679	0.684	0.688	0.690	0.691	0.690	0.689	0.685	0.680	0.674	0.668	0.659	0.649	0.639	0.626	0.612	0.599	0.584	0.569	0.551	0.534	0.515	0.495	0.476	0.456	0.435	0.412	0.391	0.369	0.346	0.325	0.302	0.279	0.256	0.232	0.210	0.186	0.164	0.142	0.120	0.098	0.078	0.056	0.036	0.015	-0.004	-0.021	-0.040	-0.058	-0.074	-0.090	-0.105	-0.120	-0.132	-0.146	-0.158	-0.170	-0.180	-0.188	-0.196	-0.204	-0.210	-0.215	-0.219	-0.222	-0.225	-0.228	-0.228	-0.226	-0.225	-0.221	-0.219	-0.214	-0.209	-0.201	-0.192	-0.185	-0.175	-0.164	-0.151	-0.139	-0.125	-0.110	-0.094	-0.079	-0.060	-0.041	-0.024	-0.004	0.016	0.038	0.060	0.082	0.106	0.129	0.154	0.179	0.204	0.229	0.255	0.281	0.308	0.335	0.362	0.390	0.418	0.445	0.472	0.501	0.529	0.556	0.584	0.611	0.638	0.665	0.691	0.716	0.742	0.768	0.792	0.816	0.840	0.862	0.886	0.908	0.928	0.949	0.968	0.986	1.005	1.021	1.039	1.055	1.069	1.084	1.096	1.110	1.121	1.134	1.142	1.152	1.161	1.170	1.176	1.182	1.189	1.194	1.199	1.201	1.206	1.209	1.210	1.211	1.212	1.214	1.215	1.216	1.215	1.215	1.214	1.215	1.212	1.212	1.212	1.211	1.210	1.210	1.210	1.210	1.209	1.209	1.209	1.209	1.211	1.212	1.214	1.215	1.218	1.221	1.225	1.229	1.232	1.238	1.244	1.249	1.256	1.261	1.269	1.278	1.284	1.292	1.301	1.310	1.320	1.329	1.338	1.349	1.358	1.368	1.378	1.388	1.396	1.408	1.418	1.426	1.436	1.445	1.454	1.462	1.470	1.479	1.486	1.491	1.498	1.502	1.508	1.511	1.514	1.516	1.518	1.518	1.518	1.515	1.514	1.511	1.505	1.501	1.495	1.488	1.479	1.471	1.460	1.450	1.438	1.425	1.411	1.396	1.382	1.366	1.349	1.332	1.315	1.296	1.278	1.259	1.240	1.220	1.200	1.179	1.159	1.139	1.119	1.099	1.078	1.058	1.038	1.018	1.000	0.980	0.962	0.945	0.928	0.911	0.896	0.882	0.869	0.856	0.845	0.834	0.822	0.814	0.806	0.799	0.792	0.788	0.782	0.780	0.778	0.776	0.776	0.778	0.778	0.781	0.784	0.788	0.792	0.798	0.804	0.810	0.818	0.826	0.835	0.845	0.854	0.862	0.872	0.884	0.894	0.905	0.915	0.928	0.938	0.949	0.960	0.970	0.981	0.990	1.000	1.010	1.019	1.029	1.036	1.045	1.052	1.059	1.066	1.071	1.079	1.082	1.088	1.091	1.095	1.098	1.099	1.100	1.101	1.101	1.101	1.099	1.098	1.095	1.091	1.089	1.084	1.080	1.075	100.000	5.000	2.000	1.000	3.000	0.000	0.000	0.000	0.000	0.000	0.000	0.000	0.000	0.000	0.000	0.000	0.000	0.000	-0.854	-0.871	-0.890	-0.908	-0.928	-0.945	-0.964	-0.982	-1.001	-1.019	-1.039	-1.056	-1.074	-1.092	-1.110	-1.126	-1.142	-1.159	-1.174	-1.189	-1.204	-1.218	-1.230	-1.242	-1.255	-1.266	-1.276	-1.288	-1.296	-1.305	-1.312	-1.320	-1.326	-1.332	-1.339	-1.342	-1.346	-1.350	-1.352	-1.355	-1.356	-1.358	-1.358	-1.359	-1.359	-1.358	-1.356	-1.355	-1.354	-1.352	-1.350	-1.349	-1.345	-1.342	-1.339	-1.338	-1.334	-1.330	-1.326	-1.324	-1.321	-1.318	-1.314	-1.312	-1.309	-1.306	-1.305	-1.301	-1.299	-1.298	-1.295	-1.292	-1.290	-1.290	-1.289	-1.286	-1.285	-1.285	-1.284	-1.282	-1.282	-1.281	-1.280	-1.279	-1.279	-1.278	-1.278	-1.276	-1.276	-1.275	-1.274	-1.272	-1.271	-1.270	-1.269	-1.266	-1.265	-1.264	-1.260	-1.258	-1.255	-1.252	-1.249	-1.245	-1.241	-1.238	-1.232	-1.229	-1.224	-1.219	-1.212	-1.206	-1.201	-1.194	-1.186	-1.180	-1.172	-1.164	-1.156	-1.148	-1.139	-1.130	-1.120	-1.111	-1.100	-1.090	-1.080	-1.069	-1.056	-1.046	-1.034	-1.021	-1.009	-0.995	-0.982	-0.969	-0.955	-0.940	-0.926	-0.912	-0.898	-0.882	-0.866	-0.851	-0.835	-0.820	-0.802	-0.788	-0.771	-0.754	-0.738	-0.720	-0.702	-0.685	-0.669	-0.651	-0.634	-0.618	-0.600	-0.582	-0.566	-0.550	-0.534	-0.518	-0.501	-0.486	-0.471	-0.458	-0.442	-0.429	-0.415	-0.402	-0.390	-0.379	-0.368	-0.356	-0.346	-0.338	-0.329	-0.321	-0.314	-0.308	-0.301	-0.296	-0.292	-0.289	-0.286	-0.284	-0.282	-0.281	-0.282	-0.284	-0.285	-0.288	-0.290	-0.294	-0.299	-0.304	-0.310	-0.315	-0.322	-0.329	-0.338	-0.345	-0.354	-0.362	-0.371	-0.380	-0.390	-0.400	-0.410	-0.420	-0.429	-0.440	-0.449	-0.459	-0.468	-0.478	-0.485	-0.494	-0.501	-0.509	-0.516	-0.521	-0.528	-0.532	-0.536	-0.540	-0.541	-0.544	-0.544	-0.545	-0.544	-0.541	-0.538	-0.534	-0.529	-0.522	-0.515	-0.507	-0.499	-0.488	-0.476	-0.464	-0.450	-0.436	-0.420	-0.404	-0.386	-0.368	-0.349	-0.328	-0.306	-0.285	-0.261	-0.239	-0.215	-0.190	-0.165	-0.140	-0.115	-0.089	-0.064	-0.038	-0.009	0.016	0.042	0.069	0.095	0.120	0.146	0.171	0.195	0.218	0.241	0.265	0.286	0.306	0.326	0.345	0.364	0.381	0.398	0.411	0.426	0.439	0.450	0.460	0.469	0.476	0.482	0.488	0.490	0.492	0.492	0.491	0.490	0.486	0.481	0.476	0.469	0.460	0.451	0.440	0.430	0.416	0.404	0.390	0.374	0.358	0.341	0.324	0.306	0.289	0.270	0.251	0.231	0.212	0.192	0.174	0.152	0.134	0.114	0.095	0.076	0.058	0.038	0.020	0.001	-0.016	-0.032	-0.049	-0.065	-0.080	-0.094	-0.109	-0.121	-0.134	-0.145	-0.156	-0.166	-0.176	-0.185	-0.194	-0.201	-0.209	-0.215	-0.220	-0.225	-0.230	-0.234	-0.238	-0.240	-0.244	-0.246	-0.248	-0.250	-0.252	-0.252	-0.255	-0.256	-0.259	-0.260	-0.261	-0.264	-0.266	-0.269	-0.271	-0.275	-0.279	-0.282	-0.288	-0.294	-0.299	-0.306	-0.314	-0.321	-0.331	-0.340	-0.352	-0.364	-0.376	-0.390	-0.405	-0.419	-0.435	-0.452	-0.470	-0.489	-0.507	-0.528	-0.549	-0.571	-0.594	-0.616	-0.639	-0.664	-0.688	-0.714	-0.740	-0.765	-0.790	-0.818	-0.842	-0.870	-0.896	-0.921	-0.948	-0.974	-0.999	-1.024	-1.048	-1.071	-1.095	-1.116	-1.138	-1.159	-1.178	-1.198	-1.214	-1.231	-1.246	-1.260	-1.272	-1.284	-1.295	-1.302	-1.310	-1.315	-1.320	-1.322	-1.325	-1.325	-1.324	-1.321	-1.318	-1.312	-1.305	-1.298	-1.286	-1.276	-1.264	-1.250	-1.236	-1.220	-1.205	-1.186	-1.169	-1.149	-1.129	-1.108	-1.086	-1.064	-1.041	-1.019	-0.995	-0.971	-0.948	-0.922	-0.899	-0.874	-0.850	-0.824	-0.800	-0.776	-0.751	-0.728	-0.705	-0.682	-0.659	-0.638	-0.616	-0.595	-0.575	-0.556	-0.539	-0.520	-0.504	-0.489	-0.472	-0.459	-0.446	-0.434	-0.422	-0.414	-0.405	-0.398	-0.390	-0.385	-0.381	-0.378	-0.376	-0.376	-0.378	-0.378	-0.380	-0.385	-0.390	-0.396	-0.404	-0.412	-0.421	-0.432	-0.445	-0.456	-0.470	-0.485	-0.500	-0.516	-0.534	-0.551	-0.570	-0.589	-0.610	-0.629	-0.650	-0.671	-0.692	-0.715	-0.736	-0.759	-0.781	-0.804	-0.826	-0.848	-0.869	-0.891	-0.912	-0.934	-0.955	-0.975	-0.995	-1.014	-1.032	-1.050	-1.068	-1.084	-1.099	-1.112	-1.125	-1.138	-1.149	-1.160	-1.168	-1.176	-1.181	-1.188	-1.191	-1.194	-1.195	-1.195	-1.192	-1.190	-1.186	-1.180	-1.174	-1.165	-1.156	-1.145	-1.132	-1.120	-1.105	-1.090	-1.072	-1.054	-1.035	-1.014	-0.992	-0.970	-0.949	-0.924	-0.899	-0.874	-0.848	-0.820	-0.792	-0.765	-0.736	-0.706	-0.678	-0.648	-0.616	-0.585	-0.556	-0.524	-0.494	-0.464	-0.431	-0.400	-0.371	-0.340	-0.311	-0.280	-0.250	-0.221	-0.192	-0.165	-0.136	-0.109	-0.082	-0.056	-0.031	-0.006	0.016	0.040	0.062	0.082	0.102	0.122	0.140	0.159	0.175	0.191	0.205	0.218	0.230	0.242	0.252	0.261	0.270	0.278	0.284	0.289	0.294	0.298	0.301	0.302	0.302	0.302	0.301	0.300	0.298	0.295	0.290	0.286	0.281	0.276	0.271	0.264	0.258	0.250	0.245	0.236	0.230	0.224	0.216	0.209	0.202	0.198	0.191	0.185	0.179	0.174	0.170	0.165	0.162	0.160	0.158	0.156	0.156	0.156	0.158	0.160	0.161	0.165	0.169	0.174	0.181	0.186	0.194	0.201	0.211	0.220	0.230	0.240	0.251	0.262	0.274	0.285	0.298	0.311	0.324	0.336	0.349	0.361	0.374	0.386	0.398	0.410	0.421	0.431	0.441	0.450	0.459	0.466	0.472	0.479	0.482	0.486	0.489	0.490	0.490	0.489	0.486	0.482	0.479	0.472	0.465	0.456	0.446	0.435	0.424	0.410	0.396	0.381	0.364	0.346	0.328	0.310	0.290	0.269	0.248	0.226	0.204	0.180	0.158	0.134	0.111	0.089	0.065	0.041	0.018	-0.005	-0.028	-0.049	-0.069	-0.090	-0.110	-0.129	-0.148	-0.164	-0.180	-0.195	-0.209	-0.222	-0.232	-0.244	-0.252	-0.260	-0.268	-0.274	-0.276	-0.279	-0.280	-0.280	-0.280	-0.276	-0.274	-0.269	-0.262	-0.255	-0.248	-0.239	-0.228	-0.216	-0.204	-0.191	-0.179	-0.165	-0.149	-0.134	-0.118	-0.100	-0.084	-0.066	-0.048	-0.031	-0.011	0.006	0.025	0.042	0.061	0.080	0.099	0.118	0.134	0.152	0.170	0.188	0.205	0.221	0.238	0.254	0.269	0.284	0.299	0.314	0.326	0.340	0.351	0.364	0.375	0.385	0.395	0.405	0.412	0.421	0.429	0.435	0.441	0.446	0.451	0.454	0.458	0.459	0.461	0.460	0.461	0.459	0.458	0.455	0.451	0.446	0.442	0.436	0.429	0.421	0.412	0.404	0.394	0.382	0.370	0.359	0.344	0.331	0.315	0.301	0.285	0.269	0.250	0.232	0.215	0.195	0.176	0.156	0.136	0.115	0.095	0.074	0.052	0.031	0.010	-0.012	-0.034	-0.054	-0.075	-0.096	-0.116	-0.138	-0.158	-0.178	-0.196	-0.215	-0.234	-0.251	-0.269	-0.285	-0.300	-0.316	-0.330	-0.342	-0.355	-0.365	-0.376	-0.386	-0.394	-0.401	-0.409	-0.414	-0.418	-0.421	-0.424	-0.425	-0.425	-0.425	-0.424	-0.421	-0.418	-0.412	-0.406	-0.401	-0.394	-0.385	-0.376	-0.366	-0.356	-0.345	-0.332	-0.320	-0.306	-0.294	-0.279	-0.264	-0.249	-0.232	-0.216	-0.199	-0.181	-0.164	-0.146	-0.128	-0.109	-0.090	-0.071	-0.052	-0.034	-0.014	0.005	0.025	0.044	0.062	0.081	0.101	0.120	0.139	0.159	0.176	0.195	0.212	0.230	0.248	0.265	0.281	0.298	0.314	0.329	0.345	0.360	0.375	0.389	0.404	0.416	0.428	0.440	0.451	0.462	0.474	0.484	0.494	0.504	0.511	0.520	0.526	0.534	0.539	0.544	0.549	0.552	0.556	0.560	0.561	0.564	0.564	0.565	0.564	0.564	0.562	0.560	0.559	0.555	0.551	0.546	0.542	0.536	0.530	0.525	0.518	0.510	0.502	0.495	0.486	0.476	0.468	0.458	0.448	0.438	0.426	0.416	0.404	0.392	0.381	0.368	0.356	0.344	0.331	0.318	0.304	0.291	0.278	0.265	0.251	0.238	0.224	0.211	0.198	0.184	0.171	0.158	0.145	0.132	0.120	0.108	0.095	0.084	0.071	0.060	0.049	0.039	0.029	0.019	0.010	0.001	-0.009	-0.016	-0.024	-0.030	-0.036	-0.042	-0.049	-0.054	-0.059	-0.062	-0.066	-0.070	-0.072	-0.074	-0.076	-0.078	-0.079	-0.079	-0.079	-0.079	-0.078	-0.076	-0.076	-0.074	-0.072	-0.070	-0.069	-0.065	-0.062	-0.061	-0.058	-0.055	-0.051	-0.050	-0.046	-0.044	-0.042	-0.040	-0.038	-0.036	-0.034	-0.032	-0.031	-0.030	-0.029	-0.029	-0.029	-0.029	-0.029	-0.030	-0.031	-0.032	-0.034	-0.036	-0.039	-0.042	-0.044	-0.048	-0.051	-0.055	-0.060	-0.065	-0.069	-0.074	-0.079	-0.085	-0.091	-0.098	-0.101	-0.108	-0.115	-0.121	-0.128	-0.134	-0.140	-0.146	-0.154	-0.160	-0.166	-0.172	-0.179	-0.184	-0.190	-0.196	-0.201	-0.208	-0.212	-0.219	-0.224	-0.229	-0.234	-0.239	-0.244	-0.249	-0.254	-0.259	-0.262	-0.268	-0.271	-0.276	-0.280	-0.285	-0.289	-0.292	-0.298	-0.300	-0.305	-0.308	-0.312	-0.316	-0.321	-0.325	-0.330	-0.334	-0.339	-0.342	-0.348	-0.352	-0.358	-0.361	-0.368	-0.372	-0.378	-0.382	-0.389	-0.395	-0.401	-0.408	-0.412	-0.420	-0.426	-0.434	-0.440	-0.448	-0.455	-0.461	-0.468	-0.475	-0.482	-0.489	-0.495	-0.501	-0.509	-0.515	-0.521	-0.528	-0.532	-0.539	-0.544	-0.549	-0.552	-0.558	-0.561	-0.564	-0.568	-0.570	-0.571	-0.572	-0.574	-0.574	-0.574	-0.574	-0.571	-0.570	-0.566	-0.562	-0.559	-0.554	-0.549	-0.544	-0.538	-0.530	-0.524	-0.515	-0.507	-0.498	-0.489	-0.478	-0.468	-0.456	-0.445	-0.434	-0.421	-0.409	-0.396	-0.384	-0.370	-0.356	-0.344	-0.329	-0.315	-0.301	-0.288	-0.274	-0.260	-0.248	-0.234	-0.221	-0.209	-0.196	-0.184	-0.172	-0.161	-0.150	-0.140	-0.130	-0.120	-0.112	-0.104	-0.096	-0.089	-0.082	-0.076	-0.071	-0.066	-0.064	-0.060	-0.058	-0.055	-0.054	-0.054	-0.055	-0.055	-0.056	-0.059	-0.062	-0.065	-0.069	-0.072	-0.079	-0.082	-0.089	-0.095	-0.101	-0.110	-0.116	-0.124	-0.130	-0.139	-0.146	-0.154	-0.161	-0.169	-0.178	-0.185	-0.192	-0.201	-0.209	-0.216	-0.222	-0.231	-0.238	-0.242	-0.249	-0.255	-0.260	-0.264	-0.268	-0.271	-0.274	-0.276	-0.278	-0.280	-0.280	-0.279	-0.279	-0.276	-0.274	-0.270	-0.266	-0.262	-0.256	-0.251	-0.244	-0.238	-0.231	-0.222	-0.214	-0.204	-0.194	-0.184	-0.172	-0.161	-0.151	-0.139	-0.126	-0.116	-0.104	-0.091	-0.079	-0.068	-0.055	-0.044	-0.032	-0.020	-0.010	0.000	0.010	0.019	0.026	0.035	0.040	0.046	0.051	0.055	0.058	0.060	0.060	0.060	0.058	0.056	0.051	0.048	0.041	0.034	0.025	0.016	0.005	-0.006	-0.019	-0.032	-0.046	-0.062	-0.080	-0.096	-0.114	-0.131	-0.150	-0.170	-0.189	-0.209	-0.229	-0.250	-0.269	-0.290	-0.309	-0.328	-0.348	-0.366	-0.384	-0.401	-0.419	-0.435	-0.449	-0.464	-0.475	-0.488	-0.498	-0.507	-0.515	-0.521	-0.526	-0.529	-0.532	-0.532	-0.532	-0.531	-0.526	-0.522	-0.516	-0.507	-0.499	-0.489	-0.478	-0.465	-0.450	-0.435	-0.421	-0.404	-0.388	-0.368	-0.350	-0.330	-0.311	-0.290	-0.270	-0.250	-0.229	-0.209	-0.189	-0.169	-0.150	-0.131	-0.114	-0.098	-0.081	-0.066	-0.052	-0.040	-0.028	-0.018	-0.008	0.000	0.006	0.010	0.012	0.014	0.014	0.010	0.006	0.000	-0.008	-0.018	-0.029	-0.041	-0.056	-0.071	-0.090	-0.109	-0.130	-0.151	-0.175	-0.199	-0.225	-0.251	-0.278	-0.306	-0.335	-0.365	-0.395	-0.425	-0.456	-0.488	-0.519	-0.549	-0.580	-0.609	-0.639	-0.669	-0.698	-0.725	-0.752	-0.779	-0.804	-0.828	-0.850	-0.871	-0.890	-0.909	-0.926	-0.940	-0.952	-0.965	-0.972	-0.981	-0.986	-0.990	-0.991	-0.991	-0.989	-0.985	-0.980	-0.971	-0.962	-0.949	-0.936	-0.921	-0.904	-0.885	-0.865	-0.842	-0.819	-0.794	-0.766	-0.739	-0.710	-0.679	-0.648	-0.615	-0.581	-0.546	-0.511	-0.476	-0.440	-0.402	-0.365	-0.329	-0.291	-0.254	-0.216	-0.178	-0.140	-0.102	-0.066	-0.030	0.005	0.041	0.076	0.110	0.144	0.176	0.209	0.239	0.269	0.298	0.325	0.352	0.378	0.402	0.426	0.449	0.469	0.489	0.507	0.524	0.540	0.554	0.568	0.580	0.590	0.601	0.609	0.616	0.622	0.629	0.632	0.635	0.636	0.639	0.638	0.638	0.635	0.632	0.629	0.624	0.618	0.611	0.604	0.595	0.586	0.578	0.566	0.555	0.542	0.529	0.515	0.501	0.486	0.470	0.454	0.436	0.419	0.401	0.382	0.362	0.344	0.322	0.302	0.281	0.260	0.236	0.215	0.192	0.169	0.145	0.121	0.098	0.074	0.050	0.026	0.002	-0.022	-0.045	-0.070	-0.092	-0.115	-0.139	-0.161	-0.184	-0.205	-0.225	-0.245	-0.264	-0.284	-0.300	-0.316	-0.332	-0.348	-0.361	-0.374	-0.385	-0.395	-0.404	-0.410	-0.416	-0.421	-0.425	-0.428	-0.429	-0.428	-0.425	-0.422	-0.416	-0.410	-0.404	-0.394	-0.384	-0.372	-0.360	-0.348	-0.332	-0.316	-0.299	-0.281	-0.264	-0.244	-0.224	-0.202	-0.182	-0.161	-0.139	-0.118	-0.096	-0.074	-0.052	-0.030	-0.009	0.014	0.034	0.055	0.075	0.095	0.114	0.132	0.150	0.166	0.181	0.196	0.210	0.224	0.234	0.246	0.256	0.264	0.271	0.279	0.284	0.288	0.291	0.292	0.294	0.295	0.294	0.294	0.291	0.288	0.285	0.280	0.274	0.269	0.264	0.258	0.251	0.244	0.238	0.230	0.224	0.216	0.210	0.202	0.196	0.190	0.184	0.179	0.174	0.169	0.165	0.161	0.159	0.158	0.155	0.155	0.155	0.156	0.159	0.161	0.165	0.169	0.174	0.180	0.188	0.195	0.202	0.212	0.221	0.232	0.244	0.256	0.269	0.282	0.296	0.310	0.325	0.340	0.355	0.370	0.386	0.402	0.418	0.434	0.449	0.465	0.480	0.494	0.509	0.524	0.538	0.550	0.562	0.575	0.588	0.598	0.608	0.618	0.625	0.631	0.638	0.642	0.645	0.649	0.649	0.650	0.648	0.645	0.640	0.635	0.629	0.620	0.610	0.600	0.588	0.575	0.560	0.544	0.528	0.510	0.490	0.470	0.449	0.426	0.402	0.379	0.354	0.330	0.304	0.276	0.250	0.221	0.195	0.168	0.139	0.111	0.084	0.056	0.029	0.001	-0.025	-0.050	-0.075	-0.100	-0.122	-0.146	-0.168	-0.188	-0.208	-0.226	-0.242	-0.259	-0.272	-0.286	-0.298	-0.306	-0.315	-0.322	-0.328	-0.331	-0.334	-0.334	-0.332	-0.330	-0.328	-0.320	-0.315	-0.305	-0.296	-0.285	-0.272	-0.259	-0.245	-0.229	-0.211	-0.195	-0.176	-0.156	-0.138	-0.118	-0.095	-0.075	-0.054	-0.031	-0.010	0.011	0.032	0.054	0.075	0.095	0.115	0.134	0.152	0.170	0.188	0.204	0.219	0.232	0.245	0.258	0.268	0.276	0.284	0.290	0.295	0.299	0.302	0.302	0.302	0.300	0.298	0.292	0.286	0.279	0.270	0.260	0.249	0.236	0.224	0.210	0.195	0.179	0.162	0.145	0.126	0.108	0.089	0.069	0.049	0.029	0.009	-0.011	-0.030	-0.050	-0.070	-0.090	-0.109	-0.128	-0.145	-0.164	-0.180	-0.196	-0.211	-0.225	-0.239	-0.251	-0.264	-0.274	-0.282	-0.290	-0.299	-0.305	-0.310	-0.312	-0.315	-0.318	-0.316	-0.316	-0.314	-0.310	-0.306	-0.300	-0.294	-0.285	-0.276	-0.266	-0.255	-0.244	-0.231	-0.216	-0.202	-0.186	-0.171	-0.154	-0.138	-0.119	-0.101	-0.081	-0.062	-0.041	-0.021	-0.001	0.020	0.040	0.060	0.082	0.102	0.124	0.144	0.165	0.184	0.204	0.224	0.242	0.261	0.279	0.296	0.312	0.328	0.342	0.356	0.369	0.381	0.391	0.402	0.410	0.419	0.425	0.430	0.435	0.439	0.440	0.441	0.441	0.440	0.436	0.431	0.426	0.419	0.410	0.401	0.391	0.378	0.365	0.351	0.336	0.320	0.302	0.284	0.266	0.246	0.225	0.204	0.182	0.160	0.139	0.115	0.091	0.068	0.044	0.020	-0.004	-0.028	-0.052	-0.076	-0.100	-0.121	-0.145	-0.166	-0.189	-0.209	-0.229	-0.248	-0.266	-0.284	-0.300	-0.316	-0.331	-0.344	-0.356	-0.368	-0.376	-0.385	-0.392	-0.398	-0.402	-0.405	-0.408	-0.408	-0.406	-0.405	-0.401	-0.396	-0.391	-0.384	-0.375	-0.365	-0.354	-0.341	-0.328	-0.314	-0.298	-0.280	-0.264	-0.244	-0.226	-0.206	-0.184	-0.162	-0.140	-0.118	-0.094	-0.070	-0.046	-0.022	0.002	0.026	0.051	0.075	0.100	0.124	0.148	0.171	0.194	0.218	0.239	0.260	0.281	0.301	0.320	0.339	0.355	0.372	0.388	0.402	0.416	0.428	0.439	0.449	0.458	0.464	0.470	0.475	0.479	0.480	0.481	0.481	0.479	0.478	0.472	0.468	0.461	0.454	0.446	0.436	0.425	0.414	0.402	0.388	0.374	0.360	0.345	0.329	0.312	0.296	0.280	0.262	0.245	0.228	0.210	0.192	0.174	0.156	0.140	0.122	0.108	0.090	0.075	0.060	0.045	0.030	0.018	0.004	-0.008	-0.019	-0.031	-0.040	-0.050	-0.056	-0.065	-0.071	-0.078	-0.081	-0.086	-0.089	-0.090	-0.092	-0.092	-0.092	-0.090	-0.089	-0.086	-0.082	-0.078	-0.072	-0.068	-0.060	-0.052	-0.044	-0.036	-0.028	-0.018	-0.008	0.002	0.012	0.024	0.036	0.048	0.059	0.070	0.082	0.094	0.105	0.115	0.126	0.139	0.149	0.159	0.169	0.179	0.189	0.198	0.206	0.214	0.221	0.229	0.235	0.240	0.245	0.249	0.252	0.255	0.256	0.258	0.258	0.258	0.255	0.252	0.250	0.245	0.240	0.232	0.226	0.218	0.210	0.201	0.190	0.179	0.168	0.155	0.141	0.128	0.112	0.098	0.082	0.066	0.049	0.031	0.014	-0.004	-0.021	-0.040	-0.059	-0.076	-0.095	-0.114	-0.131	-0.150	-0.168	-0.185	-0.201	-0.218	-0.234	-0.249	-0.262	-0.278	-0.290	-0.302	-0.315	-0.325	-0.335	-0.344	-0.352	-0.360	-0.366	-0.371	-0.375	-0.379	-0.381	-0.382	-0.382	-0.382	-0.381	-0.379	-0.376	-0.371	-0.366	-0.361	-0.354	-0.348	-0.339	-0.331	-0.322	-0.312	-0.302	-0.292	-0.282	-0.272	-0.261	-0.249	-0.238	-0.228	-0.215	-0.204	-0.192	-0.181	-0.170	-0.159	-0.149	-0.139	-0.129	-0.119	-0.110	-0.101	-0.094	-0.086	-0.079	-0.072	-0.066	-0.061	-0.056	-0.052	-0.049	-0.046	-0.044	-0.042	-0.041	-0.041	-0.041	-0.042	-0.045	-0.046	-0.050	-0.052	-0.056	-0.061	-0.065	-0.071	-0.076	-0.084	-0.090	-0.096	-0.104	-0.111	-0.119	-0.126	-0.135	-0.142	-0.151	-0.160	-0.169	-0.178	-0.185	-0.195	-0.202	-0.211	-0.220	-0.229	-0.236	-0.244	-0.251	-0.259	-0.266	-0.272	-0.279	-0.284	-0.289	-0.294	-0.299	-0.301	-0.304	-0.306	-0.308	-0.308	-0.309	-0.308	-0.308	-0.306	-0.302	-0.299	-0.294	-0.290	-0.285	-0.278	-0.270	-0.261	-0.252	-0.242	-0.232	-0.222	-0.210	-0.198	-0.185	-0.171	-0.158	-0.144	-0.129	-0.114	-0.099	-0.084	-0.068	-0.051	-0.034	-0.019	-0.002	0.015	0.031	0.048	0.064	0.080	0.096	0.111	0.128	0.141	0.156	0.170	0.184	0.196	0.209	0.220	0.231	0.241	0.250	0.258	0.266	0.272	0.278	0.284	0.288	0.291	0.294	0.295	0.295	0.295	0.295	0.292	0.290	0.288	0.284	0.279	0.274	0.268	0.262	0.255	0.248	0.240	0.232	0.224	0.215	0.206	0.199	0.190	0.181	0.171	0.162	0.155	0.146	0.140	0.132	0.125	0.119	0.114	0.108	0.104	0.099	0.096	0.092	0.091	0.090	0.090	0.091	0.092	0.094	0.096	0.100	0.104	0.110	0.116	0.122	0.130	0.139	0.146	0.156	0.166	0.178	0.189	0.200	0.212	0.226	0.240	0.252	0.268	0.281	0.296	0.312	0.328	0.342	0.358	0.374	0.389	0.404	0.420	0.435	0.450	0.465	0.480	0.495	0.509	0.522	0.536	0.549	0.561	0.572	0.585	0.595	0.605	0.615	0.622	0.632	0.640	0.645	0.652	0.658	0.661	0.665	0.668	0.669	0.669	0.669	0.668	0.665	0.661	0.656	0.651	0.644	0.638	0.629	0.619	0.608	0.596	0.582	0.569	0.552	0.538	0.520	0.501	0.481	0.461	0.440	0.416	0.394	0.370	0.345	0.319	0.292	0.264	0.236	0.206	0.178	0.148	0.118	0.086	0.055	0.024	-0.009	-0.039	-0.071	-0.102	-0.134	-0.164	-0.195	-0.225	-0.255	-0.284	-0.312	-0.340	-0.368	-0.394	-0.419	-0.442	-0.466	-0.488	-0.509	-0.528	-0.546	-0.564	-0.578	-0.592	-0.604	-0.615	-0.622	-0.630	-0.636	-0.640	-0.642	-0.642	-0.642	-0.640	-0.636	-0.630	-0.624	-0.614	-0.605	-0.592	-0.580	-0.566	-0.550	-0.534	-0.515	-0.496	-0.475	-0.454	-0.432	-0.410	-0.386	-0.361	-0.338	-0.311	-0.285	-0.260	-0.234	-0.208	-0.181	-0.155	-0.129	-0.102	-0.078	-0.052	-0.029	-0.005	0.018	0.040	0.061	0.082	0.104	0.121	0.140	0.156	0.174	0.188	0.201	0.214	0.225	0.235	0.244	0.251	0.259	0.265	0.269	0.270	0.272	0.272	0.272	0.270	0.268	0.262	0.258	0.251	0.244	0.236	0.228	0.218	0.208	0.196	0.184	0.170	0.156	0.141	0.126	0.111	0.095	0.078	0.061	0.045	0.028	0.009	-0.009	-0.028	-0.045	-0.062	-0.080	-0.098	-0.116	-0.134	-0.150	-0.168	-0.184	-0.200	-0.215	-0.231	-0.246	-0.260	-0.275	-0.288	-0.301	-0.312	-0.325	-0.335	-0.346	-0.355	-0.365	-0.372	-0.381	-0.388	-0.394	-0.398	-0.402	-0.406	-0.409	-0.411	-0.414	-0.415	-0.415	-0.415	-0.414	-0.412	-0.410	-0.409	-0.405	-0.401	-0.398	-0.392	-0.389	-0.384	-0.378	-0.372	-0.366	-0.361	-0.354	-0.348	-0.341	-0.335	-0.329	-0.324	-0.318	-0.311	-0.305	-0.301	-0.295	-0.291	-0.286	-0.282	-0.279	-0.275	-0.274	-0.271	-0.269	-0.269	-0.268	-0.268	-0.270	-0.271	-0.274	-0.276	-0.280	-0.285	-0.290	-0.296	-0.302	-0.311	-0.319	-0.328	-0.338	-0.348	-0.359	-0.371	-0.384	-0.398	-0.411	-0.426	-0.441	-0.458	-0.474	-0.491	-0.509	-0.528	-0.546	-0.565	-0.585	-0.606	-0.626	-0.646	-0.666	-0.688	-0.709	-0.730	-0.751	-0.772	-0.794	-0.815	-0.836	-0.858	-0.876	-0.898	-0.916	-0.935	-0.954	-0.972	-0.989	-1.005	-1.021	-1.035	-1.050	-1.062	-1.075	-1.085	-1.096	-1.104	-1.112	-1.118	-1.124	-1.126	-1.129	-1.131	-1.131	-1.129	-1.126	-1.122	-1.116	-1.109	-1.101	-1.090	-1.080	-1.068	-1.054	-1.040	-1.024	-1.006	-0.989	-0.969	-0.949	-0.926	-0.905	-0.881	-0.858	-0.834	-0.809	-0.781	-0.756	-0.730	-0.701	-0.675	-0.646	-0.619	-0.591	-0.564	-0.535	-0.507	-0.481	-0.454	-0.428	-0.401	-0.375	-0.350	-0.325	-0.302	-0.279	-0.258	-0.235	-0.215	-0.195	-0.178	-0.159	-0.142	-0.128	-0.112	-0.099	-0.086	-0.075	-0.064	-0.055	-0.048	-0.041	-0.034	-0.029	-0.026	-0.022	-0.021	-0.020	-0.021	-0.021	-0.024	-0.026	-0.030	-0.035	-0.040	-0.046	-0.052	-0.060	-0.068	-0.076	-0.085	-0.094	-0.105	-0.115	-0.126	-0.136	-0.148	-0.159	-0.170	-0.181	-0.194	-0.204	-0.215	-0.226	-0.238	-0.249	-0.259	-0.268	-0.278	-0.288	-0.296	-0.304	-0.311	-0.318	-0.322	-0.329	-0.334	-0.338	-0.340	-0.342	-0.345	-0.345	-0.345	-0.344	-0.341	-0.339	-0.335	-0.331	-0.325	-0.318	-0.310	-0.302	-0.292	-0.284	-0.272	-0.260	-0.249	-0.235	-0.221	-0.206	-0.191	-0.175	-0.159	-0.141	-0.124	-0.106	-0.088	-0.069	-0.050	-0.030	-0.010	0.010	0.031	0.050	0.070	0.091	0.112	0.132	0.152	0.172	0.192	0.212	0.231	0.251	0.270	0.290	0.308	0.328	0.346	0.362	0.381	0.399	0.416	0.434	0.450	0.466	0.482	0.499	0.514	0.531	0.545	0.560	0.575	0.590	0.605	0.620	0.632	0.648	0.661	0.676	0.690	0.704	0.716	0.730	0.744	0.756	0.770	0.782	0.796	0.809	0.822	0.835	0.849	0.860	0.872	0.885	0.898	0.909	0.921	0.931	0.945	0.955	0.966	0.976	0.988	0.998	1.008	1.018	1.028	1.036	1.046	1.054	1.062	1.071	1.079	1.086	1.094	1.101	1.108	1.114	1.120	1.126	1.131	1.136	1.141	1.146	1.151	1.155	1.160	1.164	1.168	1.171	1.175	1.179	1.181	1.185	1.189	1.192	1.195	1.198	1.200	1.202	1.204	1.208	1.209	1.211	1.214	1.216	1.218	1.219	1.221	1.222	1.224	1.225	1.226	1.228	1.228	1.229	1.229	1.229	1.229	1.228	1.228	1.225	1.225	1.222	1.221	1.219	1.216	1.214	1.210	1.208	1.205	1.201	1.198	1.192	1.189	1.185	1.181	1.176	1.171	1.168	1.162	1.159	1.155	1.151	1.148	1.144	1.141	1.138	1.135	1.134	1.131	1.131	1.130	1.132	1.132	1.135	1.136	1.140	1.142	1.148	1.152	1.160	1.168	1.175	1.185	1.195	1.206	1.219	1.231	1.246	1.260	1.276	1.292	1.311	1.329	1.349	1.369	1.390	1.411	1.434	1.456	1.480	1.504	1.528	1.551	1.575	1.600	1.624	1.649	1.672	1.698	1.721	1.744	1.768	1.790	1.814	1.835	1.855	1.875	1.895	1.914	1.931	1.946	1.961	1.976	1.990	2.001	2.011	2.020	2.027	2.034	2.039	2.041	2.044	2.045	2.044	2.041	2.038	2.033	2.026	2.019	2.011	2.001	1.991	1.979	1.968	1.952	1.939	1.924	1.908	1.891	1.875	1.858	1.840	1.822	1.805	1.786	1.768	1.750	1.732	1.716	1.699	1.682	1.665	1.651	1.635	1.621	1.609	1.596	1.585	1.575	1.565	1.556	1.549	1.542	1.538	1.535	1.531	1.531	1.531	1.531	1.535	1.538	1.542	1.548	1.555	1.564	1.571	1.581	1.592	1.605	1.618	1.631	1.645	1.659	1.674	1.690	1.706	1.721	1.738	1.754	1.771	1.788	1.804	1.819	1.835	1.850	1.865	1.880	1.894	1.906	1.918	1.929	1.939	1.949	1.956	1.962	1.969	1.974	1.978	1.979	1.980	1.979	1.978	1.974	1.969	1.961	1.955	1.945	1.935	1.924	1.911	1.898	1.881	1.865	1.848	1.828	1.808	1.788	1.765	1.741	1.718	1.692	1.668	1.642	1.615	1.589	1.561	1.534	1.506	1.479	1.450	1.422	1.395	1.368	1.340	1.312	1.286	1.259	1.232	1.208	1.182	1.159	1.135	1.111	1.091	1.069	1.049	1.030	1.012	0.995	0.979	0.964	0.949	0.935	0.924	0.912	0.904	0.894	0.886	0.880	0.874	0.869	0.865	0.861	0.860	0.859	0.858	0.859	0.860	0.862	0.865	0.869	0.871	0.875	0.881	0.886	0.892	0.899	0.905	0.912	0.919	0.928	0.934	0.941	0.949	0.956	0.964	0.971	0.979	0.986	0.994	1.000	1.006	1.014	1.019	1.025	1.030	1.034	1.039	1.042	1.046	1.049	1.050	1.052	1.054	1.054	1.055	1.054	1.052	1.050	1.048	1.044	1.041	1.036	1.031	1.024	1.019	1.011	1.004	0.994	0.986	0.976	0.965	0.954	0.942	0.930	0.918	0.904	0.890	0.876	0.860	0.845	0.830	0.812	0.796	0.779	0.761	0.744	0.728	0.709	0.691	0.672	0.655	0.638	0.619	0.601	0.584	0.566	0.549	0.531	0.515	0.499	0.484	0.469	0.454	0.441	0.428	0.416	0.405	0.394	0.385	0.376	0.368	0.361	0.355	0.350	0.346	0.345	0.344	0.344	0.344	0.345	0.349	0.352	0.359	0.364	0.371	0.379	0.388	0.399	0.409	0.420	0.432	0.445	0.458	0.472	0.486	0.501	0.518	0.531	0.548	0.562	0.579	0.594	0.610	0.624	0.639	0.652	0.668	0.680	0.692	0.705	0.716	0.726	0.736	0.744	0.751	0.759	0.764	0.766	0.770	0.771	0.772	0.771	0.769	0.764	0.759	0.752	0.745	0.736	0.725	0.714	0.701	0.686	0.671	0.654	0.638	0.618	0.599	0.578	0.555	0.534	0.510	0.485	0.460	0.434	0.409	0.381	0.354	0.326	0.298	0.270	0.241	0.212	0.185	0.156	0.128	0.098	0.070	0.041	0.014	-0.014	-0.041	-0.069	-0.095	-0.121	-0.146	-0.171	-0.196	-0.219	-0.242	-0.264	-0.286	-0.306	-0.326	-0.345	-0.364	-0.382	-0.398	-0.414	-0.429	-0.444	-0.456	-0.470	-0.480	-0.491	-0.500	-0.509	-0.516	-0.524	-0.530	-0.535	-0.539	-0.541	-0.544	-0.546	-0.546	-0.546	-0.545	-0.544	-0.541	-0.538	-0.535	-0.531	-0.525	-0.519	-0.514	-0.507	-0.500	-0.492	-0.484	-0.476	-0.466	-0.459	-0.449	-0.440	-0.430	-0.420	-0.411	-0.401	-0.392	-0.382	-0.374	-0.364	-0.355	-0.348	-0.340	-0.332	-0.326	-0.320	-0.314	-0.309	-0.304	-0.301	-0.298	-0.295	-0.294	-0.294	-0.292	-0.294	-0.296	-0.296	-0.301	-0.305	-0.309	-0.316	-0.321	-0.329	-0.338	-0.345	-0.355	-0.365	-0.376	-0.386	-0.400	-0.411	-0.425	-0.438	-0.452	-0.468	-0.481	-0.496	-0.512	-0.529	-0.545	-0.560	-0.576	-0.594	-0.610	-0.628	-0.644	-0.661	-0.676	-0.692	-0.710	-0.726	-0.742	-0.759	-0.775	-0.791	-0.806	-0.821	-0.836	-0.852	-0.868	-0.881	-0.896	-0.910	-0.925	-0.938	-0.952	-0.966	-0.979	-0.992	-1.006	-1.019	-1.032	-1.045	-1.058	-1.070	-1.084	-1.096	-1.109	-1.121	-1.135	-1.148	-1.161	-1.174	-1.189	-1.201	-1.216	-1.230	-1.245	-1.259	-1.274	-1.289	-1.305	-1.321	-1.336	-1.354	-1.371	-1.389	-1.405	-1.422	-1.440	-1.459	-1.478	-1.496	-1.515	-1.535	-1.555	-1.574	-1.594	-1.615	-1.636	-1.656	-1.676	-1.698	-1.718	-1.739	-1.759	-1.780	-1.800	-1.820	-1.840	-1.859	-1.878	-1.898	-1.916	-1.934	-1.950	-1.966	-1.982	-1.998	-2.010	-2.024	-2.036	-2.047	-2.058	-2.068	-2.075	-2.082	-2.089	-2.094	-2.099	-2.101	-2.104	-2.104	-2.102	-2.101	-2.099	-2.094	-2.089	-2.081	-2.074	-2.064	-2.054	-2.042	-2.030	-2.015	-2.001	-1.985	-1.969	-1.951	-1.932	-1.912	-1.892	-1.872	-1.850	-1.828	-1.805	-1.781	-1.758	-1.734	-1.709	-1.684	-1.658	-1.632	-1.608	-1.581	-1.555	-1.529	-1.504	-1.478	-1.450	-1.424	-1.399	-1.374	-1.348	-1.321	-1.296	-1.271	-1.246	-1.222	-1.199	-1.175	-1.151	-1.130	-1.108	-1.085	-1.064	-1.044	-1.024	-1.002	-0.982	-0.964	-0.945	-0.928	-0.910	-0.895	-0.879	-0.862	-0.849	-0.835	-0.822	-0.809	-0.798	-0.788	-0.778	-0.768	-0.761	-0.752	-0.746	-0.741	-0.736	-0.732	-0.729	-0.728	-0.728	-0.726	-0.728	-0.730	-0.732	-0.736	-0.742	-0.746	-0.752	-0.761	-0.769	-0.778	-0.786	-0.798	-0.808	-0.820	-0.832	-0.844	-0.858	-0.871	-0.885	-0.899	-0.914	-0.928	-0.941	-0.956	-0.969	-0.984	-0.996	-1.010	-1.021	-1.032	-1.044	-1.054	-1.062	-1.071	-1.079	-1.085	-1.089	-1.092	-1.095	-1.096	-1.095	-1.094	-1.091	-1.086	-1.080	-1.074	-1.065	-1.055	-1.042	-1.029	-1.015	-0.999	-0.982	-0.964	-0.944	-0.924	-0.901	-0.879	-0.854	-0.829	-0.801	-0.775	-0.746	-0.719	-0.690	-0.660	-0.631	-0.602	-0.571	-0.541	-0.512	-0.482	-0.452	-0.424	-0.394	-0.366	-0.338	-0.312	-0.285	-0.260	-0.235	-0.212	-0.190	-0.169	-0.149	-0.129	-0.111	-0.095	-0.080	-0.066	-0.054	-0.042	-0.032	-0.025	-0.019	-0.012	-0.010	-0.009	-0.009	-0.009	-0.012	-0.016	-0.022	-0.029	-0.036	-0.046	-0.059	-0.071	-0.085	-0.100	-0.116	-0.132	-0.151	-0.171	-0.191	-0.211	-0.234	-0.256	-0.281	-0.305	-0.330	-0.356	-0.382	-0.409	-0.435	-0.464	-0.490	-0.518	-0.545	-0.572	-0.599	-0.625	-0.652	-0.679	-0.705	-0.729	-0.755	-0.779	-0.801	-0.824	-0.846	-0.865	-0.885	-0.902	-0.920	-0.936	-0.950	-0.962	-0.974	-0.985	-0.994	-1.000	-1.006	-1.010	-1.011	-1.012	-1.011	-1.009	-1.002	-0.996	-0.989	-0.979	-0.968	-0.954	-0.939	-0.921	-0.902	-0.882	-0.861	-0.838	-0.814	-0.788	-0.761	-0.731	-0.702	-0.671	-0.639	-0.606	-0.572	-0.538	-0.502	-0.466	-0.431	-0.394	-0.358	-0.320	-0.282	-0.244	-0.206	-0.169	-0.131	-0.095	-0.058	-0.022	0.014	0.048	0.082	0.115	0.146	0.176	0.206	0.234	0.261	0.288	0.311	0.334	0.355	0.374	0.394	0.410	0.424	0.436	0.448	0.458	0.465	0.471	0.475	0.478	0.479	0.478	0.475	0.470	0.465	0.458	0.449	0.441	0.430	0.416	0.402	0.389	0.372	0.356	0.339	0.320	0.301	0.282	0.264	0.242	0.222	0.202	0.182	0.161	0.142	0.122	0.104	0.084	0.066	0.048	0.031	0.015	0.000	-0.015	-0.028	-0.040	-0.051	-0.060	-0.069	-0.076	-0.082	-0.086	-0.090	-0.091	-0.091	-0.090	-0.088	-0.082	-0.078	-0.070	-0.061	-0.051	-0.041	-0.029	-0.015	0.001	0.016	0.034	0.051	0.070	0.090	0.110	0.131	0.154	0.178	0.200	0.224	0.248	0.272	0.296	0.321	0.346	0.371	0.396	0.419	0.444	0.468	0.491	0.512	0.536	0.556	0.579	0.599	0.618	0.638	0.655	0.672	0.688	0.704	0.718	0.730	0.741	0.754	0.762	0.772	0.780	0.786	0.792	0.798	0.801	0.804	0.805	0.806	0.806	0.805	0.802	0.800	0.796	0.791	0.785	0.779	0.771	0.764	0.755	0.745	0.735	0.725	0.714	0.702	0.691	0.679	0.666	0.652	0.640	0.626	0.611	0.598	0.584	0.569	0.554	0.540	0.524	0.510	0.495	0.479	0.465	0.450	0.434	0.420	0.404	0.390	0.375	0.360	0.346	0.332	0.319	0.305	0.291	0.279	0.265	0.252	0.240	0.229	0.216	0.206	0.195	0.185	0.175	0.165	0.158	0.148	0.139	0.132	0.125	0.118	0.112	0.106	0.100	0.095	0.091	0.086	0.082	0.080	0.078	0.075	0.074	0.071	0.071	0.070	0.070	0.070	0.071	0.072	0.072	0.074	0.076	0.079	0.080	0.082	0.086	0.089	0.092	0.096	0.099	0.102	0.106	0.110	0.116	0.120	0.125	0.130	0.134	0.139	0.144	0.149	0.155	0.160	0.165	0.171	0.178	0.182	0.189	0.196	0.202	0.210	0.216	0.222	0.230	0.239	0.245	0.254	0.261	0.270	0.279	0.286	0.296	0.306	0.316	0.325	0.336	0.345	0.356	0.366	0.378	0.388	0.399	0.409	0.419	0.430	0.440	0.451	0.461	0.471	0.481	0.490	0.500	0.507	0.516	0.524	0.531	0.538	0.545	0.550	0.554	0.558	0.560	0.562	0.562	0.562	0.561	0.559	0.555	0.550	0.545	0.538	0.529	0.519	0.507	0.496	0.482	0.468	0.451	0.432	0.415	0.394	0.372	0.350	0.325	0.300	0.274	0.245	0.218	0.188	0.158	0.125	0.094	0.060	0.026	-0.008	-0.041	-0.078	-0.112	-0.149	-0.185	-0.220	-0.258	-0.292	-0.329	-0.365	-0.400	-0.434	-0.469	-0.502	-0.538	-0.570	-0.602	-0.632	-0.664	-0.694	-0.722	-0.750	-0.776	-0.801	-0.825	-0.848	-0.870	-0.891	-0.910	-0.928	-0.944	-0.959	-0.972	-0.985	-0.996	-1.006	-1.014	-1.020	-1.026	-1.031	-1.034	-1.035	-1.035	-1.035	-1.032	-1.030	-1.025	-1.020	-1.014	-1.006	-0.999	-0.989	-0.979	-0.968	-0.955	-0.942	-0.929	-0.915	-0.900	-0.885	-0.870	-0.852	-0.836	-0.819	-0.802	-0.785	-0.768	-0.751	-0.732	-0.715	-0.696	-0.679	-0.661	-0.645	-0.628	-0.611	-0.595	-0.580	-0.564	-0.549	-0.534	-0.520	-0.506	-0.492	-0.481	-0.469	-0.459	-0.448	-0.439	-0.430	-0.421	-0.415	-0.409	-0.402	-0.399	-0.394	-0.391	-0.389	-0.388	-0.388	-0.386	-0.388	-0.390	-0.392	-0.395	-0.400	-0.404	-0.411	-0.416	-0.424	-0.431	-0.440	-0.448	-0.458	-0.468	-0.478	-0.489	-0.501	-0.512	-0.525	-0.539	-0.551	-0.565	-0.578	-0.592	-0.608	-0.621	-0.636	-0.650	-0.666	-0.680	-0.695	-0.710	-0.724	-0.739	-0.752	-0.768	-0.781	-0.795	-0.809	-0.821	-0.834	-0.846	-0.858	-0.869	-0.879	-0.889	-0.899	-0.908	-0.916	-0.924	-0.930	-0.936	-0.942	-0.945	-0.949	-0.952	-0.955	-0.955	-0.956	-0.955	-0.954	-0.950	-0.948	-0.944	-0.938	-0.932	-0.926	-0.919	-0.910	-0.900	-0.891	-0.880	-0.869	-0.858	-0.845	-0.834	-0.820	-0.806	-0.791	-0.779	-0.764	-0.748	-0.734	-0.719	-0.704	-0.689	-0.674	-0.660	-0.645	-0.631	-0.618	-0.605	-0.591	-0.579	-0.569	-0.558	-0.549	-0.539	-0.531	-0.524	-0.518	-0.512	-0.509	-0.505	-0.502	-0.501	-0.502	-0.504	-0.506	-0.510	-0.515	-0.521	-0.528	-0.536	-0.544	-0.554	-0.566	-0.578	-0.590	-0.604	-0.618	-0.634	-0.649	-0.666	-0.682	-0.700	-0.719	-0.736	-0.754	-0.774	-0.791	-0.810	-0.828	-0.846	-0.865	-0.882	-0.898	-0.915	-0.931	-0.946	-0.960	-0.974	-0.986	-0.998	-1.009	-1.018	-1.026	-1.032	-1.039	-1.044	-1.048	-1.049	-1.049	-1.049	-1.048	-1.045	-1.040	-1.034	-1.026	-1.018	-1.009	-0.998	-0.985	-0.972	-0.956	-0.941	-0.925	-0.906	-0.889	-0.868	-0.848	-0.826	-0.804	-0.781	-0.759	-0.734	-0.709	-0.685	-0.659	-0.631	-0.606	-0.579	-0.552	-0.526	-0.499	-0.472	-0.445	-0.419	-0.392	-0.365	-0.340	-0.314	-0.288	-0.262	-0.238	-0.214	-0.189	-0.166	-0.144	-0.121	-0.099	-0.078	-0.056	-0.038	-0.018	0.001	0.020	0.036	0.054	0.070	0.085	0.100	0.114	0.126	0.140	0.151	0.162	0.174	0.182	0.191	0.200	0.208	0.214	0.220	0.226	0.230	0.234	0.236	0.239	0.241	0.242	0.242	0.241	0.240	0.239	0.236	0.234	0.229	0.225	0.221	0.215	0.210	0.202	0.196	0.189	0.181	0.172	0.164	0.155	0.146	0.136	0.128	0.116	0.108	0.096	0.088	0.076	0.065	0.055	0.044	0.034	0.024	0.012	0.001	-0.009	-0.018	-0.028	-0.038	-0.046	-0.055	-0.062	-0.071	-0.079	-0.085	-0.092	-0.099	-0.105	-0.110	-0.115	-0.119	-0.122	-0.126	-0.128	-0.130	-0.132	-0.132	-0.132	-0.134	-0.132	-0.132	-0.130	-0.129	-0.126	-0.125	-0.122	-0.119	-0.116	-0.112	-0.109	-0.106	-0.102	-0.099	-0.095	-0.091	-0.088	-0.084	-0.081	-0.078	-0.075	-0.072	-0.070	-0.070	-0.068	-0.068	-0.066	-0.068	-0.068	-0.070	-0.071	-0.074	-0.078	-0.082	-0.086	-0.092	-0.099	-0.106	-0.115	-0.122	-0.132	-0.142	-0.154	-0.165	-0.178	-0.190	-0.204	-0.218	-0.232	-0.248	-0.264	-0.280	-0.295	-0.312	-0.330	-0.346	-0.364	-0.381	-0.400	-0.418	-0.434	-0.451	-0.469	-0.486	-0.504	-0.520	-0.535	-0.551	-0.566	-0.580	-0.592	-0.606	-0.620	-0.630	-0.641	-0.652	-0.660	-0.669	-0.675	-0.681	-0.688	-0.692	-0.695	-0.696	-0.699	-0.699	-0.698	-0.696	-0.694	-0.690	-0.685	-0.680	-0.674	-0.666	-0.659	-0.649	-0.640	-0.630	-0.619	-0.606	-0.594	-0.581	-0.568	-0.552	-0.539	-0.524	-0.510	-0.495	-0.480	-0.464	-0.449	-0.434	-0.418	-0.402	-0.388	-0.371	-0.356	-0.341	-0.326	-0.312	-0.299	-0.284	-0.271	-0.259	-0.245	-0.234	-0.222	-0.211	-0.200	-0.191	-0.181	-0.172	-0.162	-0.155	-0.149	-0.141	-0.135	-0.129	-0.125	-0.120	-0.116	-0.114	-0.111	-0.109	-0.106	-0.105	-0.105	-0.106	-0.105	-0.106	-0.109	-0.111	-0.114	-0.118	-0.120	-0.124	-0.128	-0.134	-0.139	-0.144	-0.151	-0.158	-0.164	-0.171	-0.178	-0.186	-0.194	-0.202	-0.211	-0.220	-0.229	-0.238	-0.245	-0.255	-0.264	-0.272	-0.282	-0.291	-0.299	-0.309	-0.316	-0.325	-0.332	-0.341	-0.349	-0.355	-0.362	-0.369	-0.376	-0.381	-0.389	-0.394	-0.399	-0.402	-0.406	-0.410	-0.412	-0.415	-0.418	-0.419	-0.419	-0.420	-0.420	-0.420	-0.419	-0.416	-0.415	-0.412	-0.410	-0.406	-0.404	-0.399	-0.395	-0.391	-0.388	-0.381	-0.376	-0.371	-0.368	-0.361	-0.356	-0.350	-0.345	-0.340	-0.335	-0.330	-0.325	-0.320	-0.316	-0.311	-0.308	-0.304	-0.301	-0.299	-0.296	-0.294	-0.291	-0.291	-0.290	-0.290	-0.290	-0.291	-0.292	-0.295	-0.298	-0.300	-0.304	-0.308	-0.312	-0.318	-0.322	-0.328	-0.335	-0.341	-0.349	-0.358	-0.365	-0.374	-0.382	-0.391	-0.401	-0.411	-0.420	-0.431	-0.441	-0.451	-0.464	-0.474	-0.486	-0.496	-0.509	-0.520	-0.532	-0.545	-0.556	-0.569	-0.580	-0.592	-0.604	-0.615	-0.628	-0.639	-0.650	-0.661	-0.672	-0.682	-0.694	-0.705	-0.715	-0.725	-0.734	-0.744	-0.752	-0.760	-0.770	-0.778	-0.784	-0.791	-0.799	-0.805	-0.810	-0.816	-0.821	-0.826	-0.829	-0.834	-0.838	-0.840	-0.842	-0.845	-0.848	-0.849	-0.850	-0.851	-0.851	-0.852	-0.852	-0.852	-0.852	-0.852	-0.852	-0.851	-0.851	-0.850	-0.850	-0.850	-0.849	-0.849	-0.849	-0.850	-0.850	-0.851	-0.852	-0.855	-0.858	-0.860	-0.864	-0.868	-0.872	-0.876	-0.882	-0.889	-0.898	-0.905	-0.914	-0.924	-0.934	-0.945	-0.958	-0.970	-0.982	-0.998	-1.014	-1.029	-1.045	-1.062	-1.081	-1.099	-1.119	-1.139	-1.159	-1.179	-1.200	-1.221	-1.244	-1.265	-1.286	-1.309	-1.330	-1.352	-1.372	-1.395	-1.416	-1.438	-1.459	-1.478	-1.498	-1.516	-1.535	-1.552	-1.570	-1.585	-1.601	-1.615	-1.628	-1.640	-1.651	-1.662	-1.671	-1.680	-1.688	-1.692	-1.699	-1.701	-1.704	-1.705	-1.706	-1.705	-1.704	-1.700	-1.695	-1.691	-1.685	-1.678	-1.670	-1.661	-1.650	-1.640	-1.628	-1.616	-1.604	-1.590	-1.575	-1.560	-1.545	-1.529	-1.511	-1.495	-1.478	-1.460	-1.441	-1.424	-1.406	-1.386	-1.369	-1.350	-1.331	-1.314	-1.295	-1.278	-1.259	-1.241	-1.224	-1.208	-1.190	-1.174	-1.158	-1.141	-1.128	-1.112	-1.099	-1.084	-1.071	-1.059	-1.049	-1.038	-1.026	-1.018	-1.009	-1.000	-0.992	-0.988	-0.981	-0.976	-0.971	-0.968	-0.966	-0.964	-0.962	-0.962	-0.962	-0.965	-0.966	-0.970	-0.974	-0.978	-0.984	-0.989	-0.996	-1.002	-1.010	-1.019	-1.028	-1.036	-1.045	-1.056	-1.066	-1.076	-1.088	-1.098	-1.109	-1.119	-1.130	-1.141	-1.151	-1.162	-1.172	-1.181	-1.191	-1.200	-1.208	-1.216	-1.221	-1.229	-1.234	-1.239	-1.242	-1.245	-1.246	-1.248	-1.248	-1.245	-1.242	-1.239	-1.235	-1.229	-1.221	-1.214	-1.205	-1.194	-1.184	-1.171	-1.158	-1.144	-1.129	-1.112	-1.095	-1.078	-1.059	-1.040	-1.021	-1.000	-0.980	-0.959	-0.938	-0.916	-0.895	-0.872	-0.851	-0.830	-0.809	-0.788	-0.768	-0.748	-0.726	-0.708	-0.689	-0.671	-0.655	-0.639	-0.624	-0.609	-0.596	-0.582	-0.572	-0.561	-0.552	-0.544	-0.538	-0.531	-0.526	-0.521	-0.519	-0.518	-0.516	-0.516	-0.518	-0.519	-0.522	-0.526	-0.530	-0.536	-0.542	-0.549	-0.556	-0.564	-0.571	-0.580	-0.590	-0.599	-0.608	-0.618	-0.626	-0.635	-0.644	-0.654	-0.662	-0.670	-0.678	-0.686	-0.692	-0.699	-0.705	-0.711	-0.716	-0.720	-0.724	-0.728	-0.730	-0.730	-0.730	-0.729	-0.728	-0.725	-0.721	-0.716	-0.711	-0.705	-0.698	-0.689	-0.680	-0.670	-0.659	-0.646	-0.635	-0.621	-0.606	-0.591	-0.576	-0.559	-0.542	-0.524	-0.505	-0.486	-0.468	-0.448	-0.428	-0.406	-0.386	-0.364	-0.344	-0.321	-0.300	-0.278	-0.256	-0.235	-0.212	-0.191	-0.170	-0.149	-0.128	-0.109	-0.088	-0.068	-0.050	-0.031	-0.014	0.004	0.020	0.035	0.049	0.062	0.075	0.088	0.098	0.108	0.116	0.125	0.132	0.138	0.141	0.144	0.146	0.148	0.146	0.145	0.141	0.138	0.132	0.126	0.118	0.109	0.099	0.086	0.074	0.060	0.045	0.029	0.011	-0.008	-0.028	-0.048	-0.068	-0.090	-0.114	-0.138	-0.162	-0.188	-0.214	-0.241	-0.268	-0.295	-0.324	-0.352	-0.381	-0.410	-0.440	-0.469	-0.498	-0.528	-0.556	-0.585	-0.615	-0.644	-0.671	-0.700	-0.728	-0.755	-0.782	-0.808	-0.834	-0.859	-0.882	-0.905	-0.929	-0.950	-0.971	-0.991	-1.010	-1.029	-1.046	-1.062	-1.079	-1.092	-1.108	-1.120	-1.132	-1.144	-1.154	-1.162	-1.171	-1.179	-1.185	-1.191	-1.198	-1.201	-1.205	-1.208	-1.210	-1.211	-1.212	-1.211	-1.211	-1.211	-1.210	-1.209	-1.206	-1.202	-1.201	-1.198	-1.194	-1.191	-1.188	-1.184	-1.179	-1.175	-1.171	-1.168	-1.162	-1.159	-1.154	-1.151	-1.148	-1.145	-1.141	-1.139	-1.136	-1.135	-1.134	-1.131	-1.130	-1.130	-1.130	-1.131	-1.132	-1.134	-1.136	-1.139	-1.142	-1.146	-1.151	-1.156	-1.162	-1.168	-1.175	-1.184	-1.191	-1.200	-1.210	-1.219	-1.230	-1.241	-1.254	-1.265	-1.278	-1.291	-1.305	-1.319	-1.334	-1.348	-1.362	-1.379	-1.395	-1.411	-1.428	-1.444	-1.461	-1.478	-1.495	-1.511	-1.529	-1.545	-1.561	-1.579	-1.595	-1.611	-1.628	-1.642	-1.658	-1.671	-1.686	-1.700	-1.714	-1.726	-1.739	-1.750	-1.760	-1.771	-1.780	-1.789	-1.798	-1.805	-1.811	-1.818	-1.822	-1.826	-1.830	-1.834	-1.835	-1.836	-1.838	-1.836	-1.836	-1.835	-1.834	-1.831	-1.829	-1.825	-1.822	-1.819	-1.814	-1.809	-1.804	-1.800	-1.795	-1.790	-1.785	-1.781	-1.775	-1.771	-1.766	-1.762	-1.759	-1.755	-1.751	-1.749	-1.746	-1.745	-1.742	-1.741	-1.741	-1.742	-1.742	-1.744	-1.745	-1.749	-1.751	-1.754	-1.758	-1.762	-1.768	-1.772	-1.779	-1.786	-1.792	-1.801	-1.808	-1.816	-1.824	-1.834	-1.842	-1.851	-1.860	-1.870	-1.879	-1.888	-1.898	-1.906	-1.916	-1.925	-1.934	-1.942	-1.951	-1.959	-1.966	-1.974	-1.981	-1.988	-1.994	-2.000	-2.004	-2.010	-2.013	-2.016	-2.020	-2.022	-2.024	-2.026	-2.026	-2.027	-2.026	-2.026	-2.025	-2.024	-2.021	-2.018	-2.015	-2.011	-2.006	-2.001	-1.995	-1.991	-1.984	-1.978	-1.970	-1.964	-1.955	-1.949	-1.939	-1.931	-1.921	-1.912	-1.904	-1.895	-1.884	-1.875	-1.865	-1.855	-1.845	-1.835	-1.825	-1.815	-1.805	-1.796	-1.785	-1.776	-1.768	-1.756	-1.748	-1.739	-1.730	-1.724	-1.715	-1.706	-1.700	-1.694	-1.686	-1.680	-1.676	-1.670	-1.665	-1.661	-1.658	-1.655	-1.651	-1.649	-1.648	-1.646	-1.645	-1.645	-1.646	-1.646	-1.649	-1.651	-1.654	-1.658	-1.661	-1.665	-1.670	-1.675	-1.680	-1.685	-1.692	-1.699	-1.705	-1.712	-1.720	-1.729	-1.736	-1.745	-1.754	-1.761	-1.770	-1.779	-1.788	-1.796	-1.805	-1.814	-1.822	-1.831	-1.839	-1.848	-1.855	-1.864	-1.871	-1.880	-1.888	-1.894	-1.901	-1.908	-1.914	-1.920	-1.926	-1.931	-1.936	-1.941	-1.945	-1.949	-1.954	-1.958	-1.960	-1.962	-1.965	-1.968	-1.970	-1.970	-1.971	-1.974	-1.974	-1.974	-1.974	-1.974	-1.974	-1.972	-1.971	-1.969	-1.968	-1.966	-1.964	-1.961	-1.959	-1.956	-1.952	-1.950	-1.946	-1.942	-1.939	-1.935	-1.929	-1.924	-1.919	-1.914	-1.908	-1.901	-1.895	-1.888	-1.880	-1.874	-1.865	-1.856	-1.848	-1.839	-1.829	-1.820	-1.810	-1.800	-1.788	-1.778	-1.765	-1.752	-1.741	-1.729	-1.715	-1.701	-1.688	-1.674	-1.660	-1.646	-1.631	-1.615	-1.600	-1.585	-1.570	-1.554	-1.539	-1.522	-1.506	-1.490	-1.474	-1.458	-1.442	-1.428	-1.411	-1.395	-1.380	-1.365	-1.350	-1.335	-1.321	-1.306	-1.292	-1.280	-1.268	-1.255	-1.242	-1.231	-1.221	-1.210	-1.200	-1.191	-1.181	-1.174	-1.166	-1.160	-1.152	-1.146	-1.141	-1.136	-1.132	-1.128	-1.126	-1.122	-1.120	-1.119	-1.119	-1.118	-1.118	-1.118	-1.119	-1.121	-1.121	-1.124	-1.126	-1.129	-1.130	-1.135	-1.138	-1.141	-1.145	-1.149	-1.151	-1.156	-1.161	-1.165	-1.169	-1.172	-1.176	-1.181	-1.185	-1.189	-1.194	-1.198	-1.201	-1.204	-1.209	-1.212	-1.215	-1.220	-1.222	-1.226	-1.229	-1.231	-1.236	-1.239	-1.241	-1.245	-1.249	-1.251	-1.254	-1.258	-1.261	-1.264	-1.269	-1.271	-1.275	-1.279	-1.282	-1.286	-1.291	-1.296	-1.301	-1.306	-1.311	-1.318	-1.324	-1.330	-1.336	-1.344	-1.351	-1.359	-1.366	-1.375	-1.382	-1.392	-1.401	-1.410	-1.421	-1.431	-1.442	-1.454	-1.465	-1.476	-1.489	-1.501	-1.512	-1.525	-1.539	-1.551	-1.564	-1.578	-1.590	-1.604	-1.616	-1.630	-1.641	-1.654	-1.666	-1.679	-1.691	-1.702	-1.714	-1.725	-1.735	-1.745	-1.755	-1.764	-1.772	-1.780	-1.788	-1.795	-1.801	-1.806	-1.811	-1.815	-1.819	-1.819	-1.821	-1.821	-1.820	-1.819	-1.818	-1.814	-1.809	-1.804	-1.796	-1.790	-1.781	-1.772	-1.761	-1.751	-1.739	-1.726	-1.712	-1.699	-1.684	-1.669	-1.651	-1.635	-1.616	-1.599	-1.581	-1.562	-1.544	-1.524	-1.505	-1.486	-1.468	-1.449	-1.429	-1.410	-1.391	-1.374	-1.356	-1.339	-1.324	-1.308	-1.291	-1.278	-1.265	-1.252	-1.240	-1.231	-1.221	-1.214	-1.208	-1.201	-1.198	-1.194	-1.191	-1.191	-1.191	-1.194	-1.196	-1.200	-1.205	-1.211	-1.219	-1.226	-1.236	-1.246	-1.258	-1.269	-1.281	-1.295	-1.309	-1.322	-1.336	-1.351	-1.368	-1.382	-1.398	-1.414	-1.429	-1.442	-1.458	-1.472	-1.486	-1.500	-1.512	-1.524	-1.535	-1.546	-1.555	-1.564	-1.572	-1.579	-1.584	-1.589	-1.592	-1.594	-1.596	-1.595	-1.594	-1.592	-1.589	-1.584	-1.578	-1.570	-1.562	-1.552	-1.544	-1.531	-1.520	-1.506	-1.491	-1.478	-1.461	-1.444	-1.426	-1.409	-1.390	-1.370	-1.350	-1.330	-1.310	-1.289	-1.266	-1.245	-1.224	-1.201	-1.179	-1.156	-1.135	-1.111	-1.089	-1.066	-1.044	-1.021	-1.000	-0.978	-0.955	-0.934	-0.912	-0.891	-0.870	-0.850	-0.830	-0.811	-0.791	-0.772	-0.755	-0.736	-0.720	-0.702	-0.688	-0.671	-0.656	-0.642	-0.629	-0.616	-0.605	-0.592	-0.581	-0.572	-0.564	-0.555	-0.548	-0.540	-0.535	-0.529	-0.525	-0.520	-0.519	-0.516	-0.515	-0.515	-0.515	-0.516	-0.518	-0.520	-0.522	-0.528	-0.531	-0.536	-0.542	-0.549	-0.556	-0.564	-0.571	-0.580	-0.589	-0.598	-0.606	-0.616	-0.625	-0.634	-0.644	-0.654	-0.662	-0.671	-0.681	-0.690	-0.699	-0.706	-0.714	-0.721	-0.729	-0.734	-0.740	-0.746	-0.751	-0.755	-0.759	-0.761	-0.762	-0.765	-0.765	-0.766	-0.765	-0.765	-0.761	-0.760	-0.756	-0.752	-0.749	-0.745	-0.739	-0.734	-0.728	-0.721	-0.715	-0.708	-0.701	-0.694	-0.686	-0.679	-0.671	-0.664	-0.658	-0.650	-0.644	-0.638	-0.632	-0.628	-0.622	-0.619	-0.616	-0.612	-0.611	-0.610	-0.609	-0.610	-0.611	-0.615	-0.619	-0.622	-0.628	-0.634	-0.641	-0.649	-0.660	-0.669	-0.681	-0.692	-0.706	-0.721	-0.738	-0.754	-0.770	-0.788	-0.808	-0.828	-0.849	-0.869	-0.892	-0.914	-0.938	-0.961	-0.986	-1.010	-1.036	-1.061	-1.088	-1.112	-1.138	-1.164	-1.190	-1.216	-1.242	-1.268	-1.294	-1.319	-1.344	-1.368	-1.391	-1.415	-1.439	-1.460	-1.481	-1.502	-1.524	-1.542	-1.561	-1.580	-1.596	-1.612	-1.629	-1.642	-1.656	-1.669	-1.680	-1.691	-1.700	-1.709	-1.716	-1.724	-1.729	-1.735	-1.739	-1.741	-1.742	-1.744	-1.745	-1.745	-1.742	-1.741	-1.739	-1.735	-1.730	-1.726	-1.720	-1.715	-1.708	-1.701	-1.694	-1.688	-1.679	-1.671	-1.664	-1.655	-1.648	-1.639	-1.630	-1.622	-1.616	-1.608	-1.601	-1.594	-1.588	-1.581	-1.576	-1.571	-1.568	-1.564	-1.561	-1.559	-1.558	-1.558	-1.558	-1.559	-1.561	-1.564	-1.568	-1.572	-1.578	-1.584	-1.591	-1.600	-1.609	-1.619	-1.630	-1.641	-1.655	-1.668	-1.682	-1.698	-1.714	-1.730	-1.748	-1.765	-1.784	-1.802	-1.822	-1.841	-1.862	-1.882	-1.901	-1.922	-1.942	-1.961	-1.981	-2.001	-2.021	-2.040	-2.059	-2.078	-2.095	-2.112	-2.128	-2.144	-2.159	-2.172	-2.186	-2.198	-2.209	-2.219	-2.229	-2.236	-2.242	-2.248	-2.251	-2.255	-2.256	-2.256	-2.256	-2.252	-2.250	-2.245	-2.240	-2.234	-2.225	-2.216	-2.206	-2.194	-2.182	-2.169	-2.155	-2.140	-2.124	-2.108	-2.090	-2.074	-2.055	-2.036	-2.018	-1.999	-1.979	-1.959	-1.940	-1.920	-1.900	-1.881	-1.861	-1.842	-1.824	-1.805	-1.786	-1.769	-1.751	-1.734	-1.718	-1.701	-1.686	-1.671	-1.656	-1.642	-1.630	-1.618	-1.605	-1.595	-1.585	-1.575	-1.565	-1.556	-1.549	-1.541	-1.535	-1.529	-1.522	-1.518	-1.512	-1.508	-1.504	-1.500	-1.498	-1.496	-1.492	-1.491	-1.489	-1.489	-1.486	-1.486	-1.484	-1.484	-1.484	-1.482	-1.482	-1.482	-1.482	-1.482	-1.484	-1.484	-1.484	-1.485	-1.485	-1.485	-1.486	-1.486	-1.488	-1.488	-1.489	-1.490	-1.491	-1.492	-1.494	-1.495	-1.496	-1.498	-1.498	-1.499	-1.501	-1.502	-1.502	-1.505	-1.506	-1.508	-1.508	-1.509	-1.510	-1.510	-1.511	-1.512	-1.511	-1.511	-1.511	-1.511	-1.509	-1.508	-1.506	-1.504	-1.501	-1.499	-1.495	-1.492	-1.488	-1.484	-1.480	-1.475	-1.469	-1.462	-1.455	-1.448	-1.439	-1.431	-1.422	-1.412	-1.402	-1.391	-1.380	-1.368	-1.356	-1.342	-1.329	-1.315	-1.301	-1.288	-1.272	-1.256	-1.241	-1.225	-1.209	-1.192	-1.175	-1.158	-1.141	-1.125	-1.108	-1.091	-1.074	-1.058	-1.040	-1.022	-1.006	-0.989	-0.974	-0.958	-0.941	-0.925	-0.910	-0.896	-0.881	-0.866	-0.851	-0.839	-0.825	-0.811	-0.799	-0.786	-0.774	-0.762	-0.751	-0.739	-0.729	-0.719	-0.708	-0.698	-0.688	-0.679	-0.670	-0.661	-0.652	-0.644	-0.636	-0.628	-0.621	-0.612	-0.606	-0.598	-0.590	-0.584	-0.575	-0.568	-0.561	-0.552	-0.546	-0.538	-0.530	-0.524	-0.515	-0.507	-0.500	-0.491	-0.485	-0.478	-0.469	-0.460	-0.452	-0.444	-0.435	-0.428	-0.419	-0.410	-0.402	-0.394	-0.385	-0.376	-0.368	-0.358	-0.350	-0.341	-0.331	-0.324	-0.315	-0.306	-0.299	-0.290	-0.282	-0.275	-0.266	-0.260	-0.254	-0.245	-0.239	-0.234	-0.228	-0.221	-0.218	-0.212	-0.209	-0.204	-0.201	-0.199	-0.195	-0.194	-0.192	-0.194	-0.192	-0.194	-0.195	-0.196	-0.200	-0.202	-0.208	-0.211	-0.216	-0.221	-0.226	-0.232	-0.240	-0.248	-0.255	-0.264	-0.271	-0.280	-0.289	-0.299	-0.309	-0.318	-0.329	-0.339	-0.349	-0.359	-0.369	-0.379	-0.389	-0.398	-0.408	-0.415	-0.424	-0.431	-0.439	-0.446	-0.452	-0.458	-0.462	-0.468	-0.470	-0.474	-0.475	-0.475	-0.476	-0.475	-0.472	-0.470	-0.466	-0.461	-0.456	-0.449	-0.441	-0.432	-0.422	-0.412	-0.401	-0.389	-0.378	-0.364	-0.350	-0.335	-0.319	-0.304	-0.288	-0.271	-0.255	-0.238	-0.221	-0.202	-0.185	-0.168	-0.150	-0.134	-0.116	-0.100	-0.084	-0.068	-0.052	-0.036	-0.022	-0.009	0.004	0.016	0.028	0.040	0.049	0.058	0.066	0.072	0.080	0.085	0.089	0.092	0.095	0.096	0.098	0.098	0.096	0.094	0.091	0.088	0.084	0.078	0.072	0.065	0.058	0.051	0.044	0.035	0.026	0.018	0.008	-0.001	-0.011	-0.021	-0.030	-0.040	-0.050	-0.060	-0.070	-0.080	-0.090	-0.099	-0.108	-0.116	-0.125	-0.134	-0.141	-0.149	-0.156	-0.164	-0.169	-0.175	-0.180	-0.186	-0.191	-0.195	-0.200	-0.204	-0.206	-0.210	-0.212	-0.215	-0.218	-0.220	-0.221	-0.224	-0.225	-0.225	-0.228	-0.228	-0.229	-0.230	-0.231	-0.231	-0.231	-0.232	-0.234	-0.234	-0.234	-0.235	-0.235	-0.235	-0.235	-0.235	-0.236	-0.235	-0.235	-0.235	-0.235	-0.235	-0.234	-0.234	-0.234	-0.231	-0.230	-0.229	-0.228	-0.225	-0.222	-0.220	-0.218	-0.214	-0.211	-0.208	-0.202	-0.199	-0.194	-0.190	-0.185	-0.180	-0.175	-0.170	-0.165	-0.158	-0.152	-0.146	-0.140	-0.134	-0.128	-0.121	-0.114	-0.108	-0.101	-0.096	-0.090	-0.085	-0.080	-0.075	-0.070	-0.066	-0.062	-0.060	-0.056	-0.054	-0.052	-0.051	-0.051	-0.051	-0.052	-0.054	-0.056	-0.058	-0.061	-0.065	-0.070	-0.075	-0.082	-0.088	-0.096	-0.104	-0.112	-0.121	-0.131	-0.140	-0.151	-0.162	-0.172	-0.185	-0.195	-0.206	-0.219	-0.230	-0.241	-0.252	-0.265	-0.276	-0.286	-0.298	-0.309	-0.319	-0.329	-0.338	-0.348	-0.355	-0.362	-0.370	-0.376	-0.382	-0.386	-0.391	-0.394	-0.398	-0.400	-0.400	-0.400	-0.400	-0.398	-0.395	-0.391	-0.388	-0.384	-0.378	-0.371	-0.364	-0.355	-0.348	-0.338	-0.328	-0.318	-0.308	-0.296	-0.284	-0.271	-0.258	-0.245	-0.231	-0.219	-0.204	-0.190	-0.175	-0.161	-0.146	-0.131	-0.116	-0.101	-0.086	-0.072	-0.058	-0.042	-0.029	-0.014	-0.001	0.012	0.026	0.039	0.050	0.064	0.075	0.085	0.096	0.106	0.116	0.125	0.134	0.141	0.149	0.156	0.162	0.169	0.174	0.179	0.184	0.186	0.190	0.191	0.194	0.195	0.195	0.196	0.196	0.195	0.194	0.192	0.190	0.188	0.184	0.179	0.175	0.171	0.166	0.160	0.154	0.149	0.142	0.135	0.129	0.122	0.115	0.108	0.099	0.092	0.085	0.076	0.070	0.062	0.055	0.048	0.040	0.034	0.028	0.021	0.014	0.008	0.002	-0.004	-0.009	-0.014	-0.019	-0.024	-0.026	-0.030	-0.034	-0.036	-0.038	-0.040	-0.042	-0.044	-0.045	-0.046	-0.046	-0.046	-0.046	-0.046	-0.046	-0.045	-0.045	-0.044	-0.041	-0.040	-0.039	-0.038	-0.038	-0.035	-0.035	-0.032	-0.031	-0.030	-0.030	-0.030	-0.030	-0.029	-0.030	-0.030	-0.030	-0.032	-0.034	-0.036	-0.039	-0.041	-0.045	-0.049	-0.052	-0.059	-0.064	-0.069	-0.076	-0.084	-0.091	-0.100	-0.108	-0.118	-0.126	-0.138	-0.148	-0.159	-0.170	-0.184	-0.195	-0.208	-0.221	-0.235	-0.250	-0.264	-0.279	-0.294	-0.309	-0.324	-0.340	-0.355	-0.371	-0.388	-0.404	-0.419	-0.435	-0.451	-0.468	-0.482	-0.499	-0.514	-0.529	-0.542	-0.556	-0.571	-0.584	-0.598	-0.610	-0.622	-0.634	-0.644	-0.654	-0.664	-0.674	-0.681	-0.689	-0.696	-0.702	-0.708	-0.711	-0.715	-0.719	-0.720	-0.720	-0.720	-0.720	-0.719	-0.716	-0.712	-0.709	-0.702	-0.696	-0.690	-0.681	-0.672	-0.662	-0.651	-0.640	-0.629	-0.615	-0.601	-0.585	-0.570	-0.554	-0.536	-0.518	-0.499	-0.480	-0.460	-0.440	-0.418	-0.396	-0.374	-0.352	-0.330	-0.306	-0.282	-0.259	-0.234	-0.210	-0.185	-0.161	-0.138	-0.112	-0.088	-0.064	-0.039	-0.016	0.008	0.030	0.054	0.076	0.099	0.119	0.140	0.161	0.181	0.200	0.218	0.236	0.252	0.269	0.284	0.299	0.311	0.325	0.336	0.348	0.358	0.368	0.376	0.384	0.391	0.396	0.401	0.406	0.410	0.411	0.414	0.415	0.415	0.412	0.411	0.410	0.406	0.402	0.399	0.394	0.389	0.384	0.378	0.371	0.365	0.356	0.349	0.341	0.334	0.325	0.318	0.309	0.300	0.291	0.284	0.275	0.265	0.258	0.250	0.241	0.234	0.226	0.219	0.211	0.205	0.199	0.194	0.188	0.181	0.178	0.174	0.170	0.166	0.164	0.161	0.160	0.159	0.158	0.159	0.158	0.159	0.161	0.164	0.166	0.171	0.175	0.180	0.185	0.191	0.198	0.205	0.211	0.220	0.229	0.238	0.248	0.256	0.268	0.278	0.289	0.300	0.312	0.324	0.335	0.348	0.361	0.374	0.386	0.398	0.411	0.424	0.436	0.449	0.462	0.474	0.486	0.498	0.509	0.520	0.530	0.540	0.549	0.558	0.565	0.574	0.580	0.586	0.591	0.595	0.599	0.602	0.605	0.605	0.605	0.605	0.601	0.600	0.595	0.590	0.585	0.578	0.570	0.562	0.554	0.544	0.531	0.519	0.506	0.494	0.479	0.464	0.448	0.431	0.414	0.398	0.380	0.361	0.342	0.324	0.305	0.285	0.265	0.246	0.225	0.206	0.186	0.168	0.148	0.128	0.110	0.092	0.074	0.058	0.041	0.024	0.009	-0.005	-0.019	-0.031	-0.044	-0.056	-0.066	-0.075	-0.084	-0.091	-0.098	-0.104	-0.110	-0.112	-0.116	-0.118	-0.119	-0.120	-0.119	-0.118	-0.115	-0.111	-0.108	-0.102	-0.098	-0.091	-0.085	-0.078	-0.071	-0.062	-0.054	-0.045	-0.038	-0.029	-0.020	-0.010	-0.001	0.008	0.016	0.025	0.032	0.040	0.049	0.056	0.061	0.068	0.072	0.079	0.082	0.085	0.088	0.090	0.091	0.091	0.090	0.089	0.086	0.082	0.079	0.074	0.068	0.060	0.054	0.045	0.036	0.028	0.016	0.005	-0.006	-0.018	-0.030	-0.044	-0.058	-0.071	-0.085	-0.100	-0.114	-0.129	-0.144	-0.159	-0.174	-0.190	-0.204	-0.218	-0.234	-0.246	-0.261	-0.275	-0.288	-0.301	-0.312	-0.325	-0.336	-0.348	-0.358	-0.368	-0.378	-0.385	-0.394	-0.401	-0.408	-0.414	-0.420	-0.426	-0.431	-0.436	-0.439	-0.444	-0.446	-0.449	-0.451	-0.452	-0.455	-0.456	-0.458	-0.459	-0.460	-0.461	-0.461	-0.462	-0.462	-0.462	-0.462	-0.462	-0.464	-0.464	-0.464	-0.465	-0.465	-0.465	-0.466	-0.466	-0.468	-0.468	-0.469	-0.469	-0.470	-0.470	-0.471	-0.472	-0.472	-0.474	-0.475	-0.476	-0.476	-0.476	-0.478	-0.478	-0.478	-0.478	-0.476	-0.476	-0.475	-0.474	-0.472	-0.470	-0.469	-0.466	-0.465	-0.461	-0.458	-0.454	-0.450	-0.446	-0.442	-0.438	-0.432	-0.426	-0.421	-0.416	-0.410	-0.404	-0.396	-0.391	-0.384	-0.378	-0.370	-0.364	-0.356	-0.349	-0.341	-0.335	-0.328	-0.321	-0.314	-0.308	-0.300	-0.294	-0.288	-0.281	-0.275	-0.269	-0.264	-0.258	-0.251	-0.248	-0.241	-0.236	-0.231	-0.226	-0.221	-0.216	-0.211	-0.206	-0.201	-0.199	-0.194	-0.189	-0.185	-0.179	-0.175	-0.171	-0.166	-0.161	-0.156	-0.151	-0.146	-0.140	-0.135	-0.130	-0.124	-0.118	-0.111	-0.104	-0.098	-0.090	-0.082	-0.075	-0.068	-0.060	-0.051	-0.042	-0.035	-0.026	-0.018	-0.009	0.000	0.010	0.019	0.026	0.035	0.044	0.051	0.060	0.069	0.078	0.084	0.091	0.099	0.104	0.110	0.116	0.121	0.125	0.130	0.132	0.136	0.138	0.139	0.140	0.140	0.139	0.138	0.135	0.132	0.128	0.122	0.119	0.111	0.105	0.098	0.090	0.081	0.070	0.060	0.049	0.038	0.026	0.014	0.000	-0.012	-0.026	-0.040	-0.054	-0.069	-0.082	-0.098	-0.111	-0.126	-0.141	-0.156	-0.170	-0.185	-0.199	-0.212	-0.225	-0.239	-0.251	-0.264	-0.275	-0.286	-0.296	-0.306	-0.316	-0.325	-0.332	-0.340	-0.348	-0.354	-0.359	-0.365	-0.370	-0.374	-0.378	-0.380	-0.382	-0.384	-0.386	-0.388	-0.389	-0.389	-0.389	-0.389	-0.388	-0.386	-0.385	-0.385	-0.382	-0.381	-0.380	-0.379	-0.376	-0.375	-0.374	-0.372	-0.371	-0.370	-0.369	-0.369	-0.369	-0.369	-0.369	-0.370	-0.371	-0.372	-0.374	-0.376	-0.379	-0.381	-0.384	-0.389	-0.391	-0.395	-0.400	-0.404	-0.408	-0.412	-0.419	-0.424	-0.429	-0.434	-0.440	-0.445	-0.451	-0.456	-0.462	-0.468	-0.472	-0.478	-0.482	-0.486	-0.491	-0.495	-0.499	-0.502	-0.505	-0.509	-0.511	-0.511	-0.514	-0.514	-0.512	-0.512	-0.511	-0.510	-0.509	-0.505	-0.502	-0.499	-0.494	-0.489	-0.484	-0.478	-0.470	-0.462	-0.455	-0.446	-0.438	-0.428	-0.416	-0.406	-0.395	-0.384	-0.370	-0.359	-0.345	-0.332	-0.319	-0.304	-0.290	-0.275	-0.260	-0.244	-0.228	-0.211	-0.195	-0.179	-0.161	-0.145	-0.128	-0.110	-0.092	-0.076	-0.059	-0.040	-0.022	-0.005	0.012	0.030	0.048	0.065	0.082	0.100	0.118	0.135	0.151	0.169	0.185	0.200	0.218	0.232	0.248	0.262	0.278	0.292	0.306	0.319	0.331	0.344	0.356	0.366	0.378	0.388	0.398	0.408	0.415	0.422	0.430	0.438	0.442	0.450	0.454	0.459	0.462	0.465	0.468	0.469	0.469	0.471	0.470	0.470	0.469	0.466	0.462	0.460	0.456	0.452	0.449	0.444	0.438	0.430	0.424	0.418	0.410	0.402	0.396	0.389	0.380	0.371	0.364	0.355	0.348	0.339	0.331	0.322	0.315	0.306	0.300	0.292	0.286	0.280	0.274	0.269	0.264	0.260	0.256	0.254	0.251	0.250	0.249	0.249	0.249	0.251	0.255	0.259	0.262	0.269	0.275	0.282	0.291	0.301	0.311	0.322	0.335	0.348	0.361	0.376	0.392	0.410	0.428	0.446	0.465	0.485	0.506	0.526	0.549	0.570	0.592	0.616	0.640	0.664	0.688	0.711	0.735	0.759	0.782	0.806	0.830	0.854	0.875	0.899	0.920	0.942	0.962	0.984	1.004	1.022	1.039	1.056	1.072	1.089	1.102	1.116	1.128	1.139	1.149	1.158	1.166	1.171	1.178	1.180	1.182	1.185	1.185	1.184	1.181	1.178	1.172	1.168	1.160	1.151	1.142	1.132	1.121	1.109	1.096	1.082	1.069	1.054	1.036	1.021	1.004	0.988	0.969	0.950	0.932	0.914	0.894	0.875	0.856	0.838	0.818	0.799	0.780	0.761	0.745	0.726	0.708	0.691	0.674	0.659	0.644	0.628	0.612	0.599	0.585	0.572	0.560	0.549	0.538	0.529	0.519	0.510	0.501	0.495	0.488	0.481	0.474	0.468	0.462	0.458	0.454	0.449	0.445	0.441	0.438	0.434	0.431	0.429	0.425	0.421	0.418	0.414	0.410	0.405	0.400	0.395	0.389	0.384	0.376	0.370	0.361	0.354	0.344	0.332	0.322	0.310	0.298	0.284	0.270	0.254	0.236	0.220	0.201	0.182	0.162	0.142	0.120	0.098	0.075	0.051	0.026	0.001	-0.025	-0.051	-0.078	-0.105	-0.134	-0.162	-0.190	-0.218	-0.246	-0.275	-0.304	-0.332	-0.360	-0.388	-0.415	-0.442	-0.468	-0.494	-0.518	-0.541	-0.565	-0.588	-0.609	-0.629	-0.648	-0.664	-0.681	-0.695	-0.709	-0.721	-0.731	-0.740	-0.748	-0.754	-0.758	-0.760	-0.761	-0.762	-0.759	-0.756	-0.751	-0.745	-0.736	-0.726	-0.716	-0.704	-0.690	-0.676	-0.660	-0.642	-0.625	-0.605	-0.585	-0.564	-0.542	-0.520	-0.496	-0.474	-0.450	-0.426	-0.401	-0.375	-0.351	-0.326	-0.300	-0.275	-0.250	-0.226	-0.201	-0.178	-0.154	-0.130	-0.108	-0.086	-0.065	-0.044	-0.024	-0.005	0.014	0.030	0.046	0.062	0.076	0.089	0.100	0.112	0.121	0.131	0.139	0.145	0.151	0.155	0.159	0.161	0.161	0.161	0.160	0.159	0.155	0.150	0.145	0.139	0.132	0.124	0.114	0.105	0.092	0.081	0.070	0.055	0.042	0.028	0.012	-0.004	-0.020	-0.038	-0.054	-0.072	-0.091	-0.110	-0.128	-0.149	-0.168	-0.186	-0.206	-0.225	-0.245	-0.265	-0.285	-0.304	-0.324	-0.341	-0.360	-0.379	-0.398	-0.415	-0.432	-0.449	-0.466	-0.481	-0.496	-0.511	-0.525	-0.538	-0.551	-0.562	-0.572	-0.584	-0.591	-0.600	-0.608	-0.612	-0.618	-0.622	-0.625	-0.626	-0.628	-0.629	-0.626	-0.624	-0.619	-0.614	-0.609	-0.600	-0.591	-0.582	-0.570	-0.558	-0.545	-0.531	-0.515	-0.499	-0.481	-0.461	-0.441	-0.421	-0.399	-0.376	-0.352	-0.328	-0.302	-0.276	-0.250	-0.221	-0.194	-0.165	-0.135	-0.105	-0.075	-0.045	-0.014	0.018	0.049	0.081	0.112	0.145	0.176	0.208	0.239	0.270	0.301	0.332	0.361	0.391	0.420	0.449	0.476	0.504	0.530	0.555	0.580	0.604	0.626	0.648	0.669	0.689	0.708	0.726	0.742	0.758	0.772	0.785	0.798	0.809	0.819	0.828	0.835	0.842	0.848	0.852	0.855	0.856	0.858	0.859	0.858	0.856	0.854	0.850	0.848	0.842	0.836	0.832	0.825	0.819	0.811	0.804	0.796	0.789	0.780	0.772	0.765	0.758	0.749	0.741	0.734	0.726	0.720	0.714	0.709	0.704	0.699	0.695	0.691	0.689	0.686	0.686	0.685	0.686	0.688	0.689	0.694	0.696	0.701	0.706	0.714	0.720	0.729	0.738	0.746	0.756	0.766	0.778	0.789	0.801	0.814	0.826	0.840	0.852	0.866	0.879	0.894	0.908	0.921	0.934	0.948	0.961	0.972	0.985	0.996	1.006	1.018	1.026	1.035	1.042	1.049	1.056	1.060	1.064	1.066	1.069	1.069	1.069	1.066	1.064	1.060	1.055	1.048	1.041	1.031	1.021	1.010	0.999	0.986	0.971	0.955	0.940	0.924	0.906	0.888	0.869	0.849	0.828	0.808	0.786	0.765	0.742	0.721	0.699	0.676	0.654	0.632	0.611	0.590	0.569	0.548	0.529	0.507	0.490	0.472	0.455	0.439	0.424	0.409	0.396	0.384	0.372	0.361	0.354	0.345	0.339	0.334	0.329	0.326	0.325	0.324	0.325	0.326	0.329	0.334	0.339	0.345	0.352	0.362	0.371	0.382	0.394	0.406	0.419	0.432	0.448	0.464	0.480	0.495	0.514	0.530	0.549	0.566	0.585	0.604	0.622	0.641	0.660	0.679	0.698	0.715	0.734	0.752	0.770	0.788	0.805	0.821	0.839	0.854	0.869	0.884	0.898	0.911	0.924	0.935	0.946	0.956	0.966	0.975	0.982	0.990	0.996	1.001	1.005	1.009	1.011	100.000	5.000	2.000	1.000	4.000	0.000	0.000	0.000	0.000	0.000	0.000	0.000	0.000	0.000	0.000	0.000	0.000	0.000	-1.885	-1.902	-1.920	-1.939	-1.956	-1.974	-1.991	-2.007	-2.025	-2.040	-2.055	-2.070	-2.085	-2.098	-2.110	-2.122	-2.134	-2.145	-2.155	-2.164	-2.172	-2.180	-2.188	-2.194	-2.200	-2.205	-2.208	-2.212	-2.215	-2.218	-2.220	-2.220	-2.221	-2.220	-2.220	-2.219	-2.216	-2.215	-2.212	-2.210	-2.206	-2.204	-2.200	-2.195	-2.191	-2.186	-2.181	-2.179	-2.174	-2.169	-2.164	-2.159	-2.154	-2.149	-2.145	-2.140	-2.135	-2.131	-2.126	-2.124	-2.119	-2.116	-2.112	-2.110	-2.106	-2.104	-2.101	-2.100	-2.099	-2.098	-2.095	-2.095	-2.094	-2.092	-2.092	-2.092	-2.091	-2.092	-2.092	-2.092	-2.092	-2.094	-2.094	-2.094	-2.095	-2.095	-2.096	-2.096	-2.096	-2.096	-2.096	-2.096	-2.095	-2.094	-2.092	-2.090	-2.089	-2.086	-2.082	-2.080	-2.076	-2.072	-2.068	-2.061	-2.055	-2.050	-2.041	-2.034	-2.026	-2.016	-2.007	-1.996	-1.986	-1.974	-1.961	-1.948	-1.934	-1.919	-1.904	-1.888	-1.870	-1.852	-1.835	-1.816	-1.796	-1.776	-1.756	-1.734	-1.712	-1.690	-1.668	-1.644	-1.620	-1.596	-1.570	-1.546	-1.520	-1.494	-1.469	-1.442	-1.416	-1.391	-1.365	-1.339	-1.312	-1.288	-1.261	-1.236	-1.211	-1.186	-1.162	-1.138	-1.115	-1.091	-1.070	-1.048	-1.028	-1.008	-0.988	-0.969	-0.951	-0.934	-0.919	-0.904	-0.890	-0.878	-0.866	-0.856	-0.846	-0.839	-0.831	-0.825	-0.821	-0.818	-0.814	-0.814	-0.812	-0.814	-0.816	-0.819	-0.822	-0.829	-0.835	-0.842	-0.850	-0.860	-0.869	-0.880	-0.892	-0.905	-0.918	-0.931	-0.946	-0.961	-0.978	-0.992	-1.010	-1.029	-1.045	-1.064	-1.081	-1.099	-1.119	-1.138	-1.155	-1.174	-1.191	-1.210	-1.228	-1.246	-1.262	-1.280	-1.296	-1.312	-1.328	-1.341	-1.356	-1.370	-1.382	-1.395	-1.405	-1.415	-1.425	-1.434	-1.440	-1.446	-1.451	-1.454	-1.458	-1.459	-1.459	-1.459	-1.455	-1.452	-1.448	-1.441	-1.434	-1.425	-1.416	-1.404	-1.392	-1.378	-1.362	-1.346	-1.329	-1.310	-1.291	-1.271	-1.249	-1.226	-1.204	-1.180	-1.155	-1.128	-1.101	-1.075	-1.046	-1.019	-0.990	-0.961	-0.934	-0.904	-0.875	-0.846	-0.818	-0.789	-0.760	-0.734	-0.705	-0.680	-0.654	-0.630	-0.605	-0.582	-0.560	-0.539	-0.520	-0.501	-0.485	-0.468	-0.455	-0.441	-0.430	-0.420	-0.412	-0.405	-0.400	-0.396	-0.395	-0.395	-0.396	-0.401	-0.406	-0.414	-0.422	-0.432	-0.444	-0.458	-0.472	-0.489	-0.505	-0.525	-0.544	-0.566	-0.588	-0.610	-0.635	-0.660	-0.685	-0.712	-0.739	-0.766	-0.792	-0.821	-0.849	-0.878	-0.905	-0.934	-0.960	-0.988	-1.014	-1.041	-1.066	-1.091	-1.116	-1.140	-1.162	-1.185	-1.206	-1.228	-1.245	-1.264	-1.281	-1.298	-1.312	-1.325	-1.338	-1.350	-1.360	-1.369	-1.378	-1.384	-1.390	-1.395	-1.399	-1.402	-1.404	-1.405	-1.406	-1.406	-1.405	-1.404	-1.402	-1.400	-1.396	-1.394	-1.390	-1.388	-1.384	-1.380	-1.376	-1.374	-1.371	-1.368	-1.366	-1.365	-1.364	-1.364	-1.364	-1.365	-1.368	-1.371	-1.375	-1.379	-1.385	-1.392	-1.401	-1.411	-1.421	-1.432	-1.446	-1.460	-1.476	-1.494	-1.511	-1.530	-1.550	-1.571	-1.592	-1.615	-1.639	-1.664	-1.690	-1.716	-1.744	-1.770	-1.799	-1.828	-1.855	-1.885	-1.914	-1.944	-1.972	-2.001	-2.030	-2.058	-2.086	-2.112	-2.139	-2.164	-2.189	-2.212	-2.234	-2.255	-2.275	-2.292	-2.309	-2.324	-2.336	-2.349	-2.358	-2.366	-2.371	-2.375	-2.378	-2.378	-2.375	-2.371	-2.365	-2.356	-2.346	-2.334	-2.320	-2.304	-2.286	-2.266	-2.245	-2.221	-2.196	-2.170	-2.142	-2.112	-2.082	-2.050	-2.018	-1.984	-1.949	-1.912	-1.878	-1.840	-1.802	-1.764	-1.726	-1.688	-1.650	-1.612	-1.574	-1.536	-1.499	-1.461	-1.426	-1.390	-1.355	-1.321	-1.288	-1.255	-1.224	-1.194	-1.166	-1.138	-1.112	-1.086	-1.064	-1.041	-1.021	-1.002	-0.985	-0.970	-0.955	-0.942	-0.931	-0.922	-0.915	-0.908	-0.904	-0.900	-0.899	-0.899	-0.900	-0.904	-0.909	-0.915	-0.922	-0.930	-0.940	-0.951	-0.964	-0.978	-0.991	-1.008	-1.024	-1.042	-1.060	-1.079	-1.100	-1.120	-1.141	-1.164	-1.186	-1.209	-1.231	-1.255	-1.279	-1.302	-1.326	-1.349	-1.374	-1.396	-1.420	-1.442	-1.465	-1.488	-1.508	-1.529	-1.549	-1.569	-1.588	-1.605	-1.622	-1.640	-1.655	-1.670	-1.685	-1.696	-1.709	-1.719	-1.728	-1.736	-1.744	-1.750	-1.755	-1.759	-1.761	-1.761	-1.762	-1.761	-1.760	-1.758	-1.752	-1.748	-1.741	-1.734	-1.726	-1.716	-1.706	-1.696	-1.684	-1.671	-1.658	-1.644	-1.629	-1.614	-1.599	-1.582	-1.565	-1.548	-1.530	-1.512	-1.494	-1.476	-1.459	-1.440	-1.421	-1.402	-1.384	-1.366	-1.348	-1.329	-1.311	-1.291	-1.274	-1.255	-1.238	-1.221	-1.204	-1.186	-1.170	-1.154	-1.138	-1.121	-1.106	-1.091	-1.075	-1.061	-1.046	-1.032	-1.018	-1.004	-0.991	-0.978	-0.964	-0.952	-0.940	-0.928	-0.915	-0.905	-0.892	-0.882	-0.871	-0.861	-0.850	-0.840	-0.830	-0.820	-0.811	-0.801	-0.794	-0.785	-0.776	-0.768	-0.761	-0.754	-0.746	-0.739	-0.732	-0.725	-0.719	-0.714	-0.709	-0.702	-0.698	-0.692	-0.689	-0.684	-0.680	-0.676	-0.672	-0.669	-0.666	-0.662	-0.660	-0.656	-0.654	-0.651	-0.648	-0.645	-0.641	-0.640	-0.635	-0.632	-0.630	-0.626	-0.624	-0.620	-0.615	-0.611	-0.606	-0.602	-0.598	-0.592	-0.586	-0.581	-0.575	-0.568	-0.561	-0.554	-0.548	-0.540	-0.531	-0.524	-0.515	-0.506	-0.499	-0.489	-0.481	-0.471	-0.464	-0.454	-0.446	-0.438	-0.430	-0.421	-0.414	-0.406	-0.399	-0.392	-0.386	-0.381	-0.376	-0.371	-0.369	-0.366	-0.365	-0.364	-0.364	-0.366	-0.369	-0.371	-0.375	-0.381	-0.388	-0.396	-0.404	-0.415	-0.425	-0.439	-0.452	-0.466	-0.482	-0.499	-0.515	-0.534	-0.554	-0.574	-0.594	-0.616	-0.639	-0.661	-0.685	-0.708	-0.732	-0.756	-0.780	-0.805	-0.830	-0.854	-0.878	-0.902	-0.926	-0.950	-0.971	-0.994	-1.015	-1.036	-1.055	-1.074	-1.091	-1.109	-1.122	-1.139	-1.151	-1.164	-1.174	-1.182	-1.190	-1.198	-1.202	-1.206	-1.210	-1.211	-1.210	-1.210	-1.208	-1.204	-1.199	-1.194	-1.186	-1.179	-1.170	-1.160	-1.149	-1.139	-1.128	-1.114	-1.101	-1.088	-1.074	-1.060	-1.048	-1.034	-1.020	-1.005	-0.992	-0.978	-0.965	-0.951	-0.940	-0.926	-0.915	-0.904	-0.894	-0.884	-0.875	-0.865	-0.858	-0.851	-0.844	-0.839	-0.832	-0.829	-0.825	-0.822	-0.820	-0.819	-0.818	-0.819	-0.819	-0.820	-0.822	-0.824	-0.828	-0.831	-0.835	-0.839	-0.844	-0.849	-0.854	-0.860	-0.866	-0.872	-0.879	-0.885	-0.894	-0.900	-0.908	-0.915	-0.922	-0.930	-0.938	-0.945	-0.952	-0.960	-0.968	-0.975	-0.982	-0.990	-0.998	-1.006	-1.014	-1.021	-1.029	-1.036	-1.044	-1.051	-1.059	-1.066	-1.075	-1.081	-1.089	-1.096	-1.104	-1.111	-1.120	-1.126	-1.134	-1.141	-1.149	-1.155	-1.162	-1.171	-1.178	-1.184	-1.191	-1.198	-1.204	-1.211	-1.218	-1.222	-1.229	-1.232	-1.239	-1.242	-1.249	-1.251	-1.256	-1.260	-1.262	-1.265	-1.268	-1.269	-1.270	-1.271	-1.271	-1.271	-1.270	-1.270	-1.268	-1.265	-1.262	-1.260	-1.255	-1.251	-1.248	-1.241	-1.236	-1.229	-1.222	-1.215	-1.208	-1.199	-1.190	-1.181	-1.171	-1.161	-1.150	-1.140	-1.129	-1.119	-1.106	-1.094	-1.081	-1.069	-1.056	-1.042	-1.029	-1.015	-1.000	-0.986	-0.971	-0.956	-0.941	-0.925	-0.910	-0.895	-0.879	-0.862	-0.845	-0.829	-0.812	-0.794	-0.778	-0.760	-0.741	-0.725	-0.706	-0.689	-0.670	-0.651	-0.634	-0.615	-0.596	-0.578	-0.559	-0.540	-0.521	-0.502	-0.482	-0.465	-0.445	-0.428	-0.408	-0.390	-0.371	-0.352	-0.336	-0.318	-0.301	-0.282	-0.266	-0.249	-0.232	-0.218	-0.201	-0.186	-0.172	-0.158	-0.144	-0.131	-0.120	-0.106	-0.095	-0.086	-0.075	-0.066	-0.058	-0.050	-0.044	-0.038	-0.031	-0.026	-0.022	-0.019	-0.016	-0.015	-0.014	-0.014	-0.015	-0.016	-0.019	-0.021	-0.026	-0.031	-0.035	-0.042	-0.049	-0.056	-0.064	-0.074	-0.082	-0.094	-0.104	-0.115	-0.126	-0.138	-0.151	-0.164	-0.178	-0.192	-0.206	-0.221	-0.238	-0.252	-0.269	-0.284	-0.300	-0.316	-0.331	-0.349	-0.365	-0.381	-0.398	-0.412	-0.429	-0.445	-0.460	-0.475	-0.491	-0.505	-0.519	-0.534	-0.548	-0.560	-0.572	-0.585	-0.596	-0.608	-0.618	-0.628	-0.638	-0.648	-0.655	-0.664	-0.670	-0.678	-0.682	-0.689	-0.694	-0.698	-0.702	-0.705	-0.706	-0.708	-0.710	-0.711	-0.711	-0.710	-0.710	-0.709	-0.708	-0.706	-0.704	-0.700	-0.698	-0.695	-0.692	-0.689	-0.686	-0.682	-0.679	-0.675	-0.671	-0.668	-0.664	-0.661	-0.656	-0.654	-0.650	-0.648	-0.644	-0.640	-0.638	-0.635	-0.632	-0.631	-0.629	-0.628	-0.626	-0.625	-0.625	-0.624	-0.625	-0.624	-0.625	-0.626	-0.628	-0.629	-0.632	-0.634	-0.636	-0.640	-0.642	-0.646	-0.651	-0.655	-0.660	-0.664	-0.669	-0.674	-0.679	-0.684	-0.690	-0.695	-0.700	-0.706	-0.712	-0.719	-0.724	-0.730	-0.736	-0.744	-0.751	-0.758	-0.765	-0.771	-0.779	-0.784	-0.791	-0.798	-0.805	-0.812	-0.820	-0.826	-0.834	-0.840	-0.848	-0.855	-0.861	-0.869	-0.875	-0.881	-0.889	-0.895	-0.901	-0.908	-0.915	-0.921	-0.928	-0.934	-0.941	-0.948	-0.954	-0.959	-0.965	-0.970	-0.978	-0.982	-0.989	-0.994	-1.000	-1.005	-1.011	-1.016	-1.022	-1.028	-1.034	-1.038	-1.042	-1.048	-1.051	-1.056	-1.061	-1.064	-1.068	-1.071	-1.075	-1.078	-1.081	-1.084	-1.085	-1.086	-1.089	-1.090	-1.090	-1.091	-1.091	-1.090	-1.090	-1.089	-1.089	-1.086	-1.085	-1.081	-1.079	-1.074	-1.071	-1.066	-1.061	-1.056	-1.050	-1.044	-1.038	-1.031	-1.022	-1.015	-1.008	-0.999	-0.990	-0.980	-0.969	-0.959	-0.949	-0.938	-0.926	-0.915	-0.902	-0.891	-0.879	-0.866	-0.854	-0.840	-0.826	-0.814	-0.800	-0.786	-0.774	-0.760	-0.746	-0.734	-0.720	-0.708	-0.694	-0.681	-0.669	-0.656	-0.644	-0.632	-0.620	-0.609	-0.598	-0.588	-0.576	-0.566	-0.556	-0.548	-0.538	-0.530	-0.521	-0.514	-0.507	-0.500	-0.494	-0.489	-0.485	-0.480	-0.476	-0.474	-0.470	-0.468	-0.466	-0.465	-0.464	-0.464	-0.464	-0.464	-0.465	-0.465	-0.468	-0.470	-0.472	-0.474	-0.476	-0.480	-0.484	-0.488	-0.490	-0.494	-0.498	-0.502	-0.506	-0.511	-0.516	-0.520	-0.524	-0.529	-0.534	-0.538	-0.542	-0.546	-0.551	-0.554	-0.558	-0.560	-0.565	-0.568	-0.570	-0.574	-0.575	-0.578	-0.579	-0.580	-0.581	-0.581	-0.582	-0.582	-0.584	-0.582	-0.584	-0.582	-0.581	-0.580	-0.581	-0.580	-0.579	-0.578	-0.576	-0.575	-0.575	-0.574	-0.572	-0.574	-0.572	-0.572	-0.574	-0.574	-0.575	-0.578	-0.579	-0.582	-0.585	-0.589	-0.594	-0.599	-0.605	-0.611	-0.620	-0.629	-0.638	-0.648	-0.659	-0.671	-0.682	-0.696	-0.710	-0.726	-0.742	-0.759	-0.775	-0.794	-0.814	-0.832	-0.852	-0.872	-0.894	-0.914	-0.935	-0.956	-0.979	-1.000	-1.022	-1.042	-1.064	-1.085	-1.105	-1.126	-1.144	-1.162	-1.180	-1.198	-1.214	-1.228	-1.242	-1.255	-1.268	-1.276	-1.285	-1.292	-1.299	-1.302	-1.306	-1.306	-1.306	-1.302	-1.300	-1.294	-1.286	-1.278	-1.268	-1.255	-1.241	-1.225	-1.209	-1.191	-1.170	-1.150	-1.128	-1.105	-1.080	-1.055	-1.029	-1.001	-0.974	-0.946	-0.916	-0.888	-0.859	-0.830	-0.800	-0.771	-0.742	-0.714	-0.685	-0.659	-0.632	-0.606	-0.582	-0.560	-0.536	-0.516	-0.496	-0.479	-0.461	-0.448	-0.435	-0.422	-0.414	-0.406	-0.400	-0.398	-0.396	-0.395	-0.399	-0.404	-0.409	-0.419	-0.429	-0.441	-0.455	-0.471	-0.490	-0.509	-0.530	-0.552	-0.576	-0.602	-0.629	-0.658	-0.686	-0.716	-0.746	-0.778	-0.810	-0.842	-0.875	-0.908	-0.941	-0.974	-1.008	-1.040	-1.071	-1.104	-1.134	-1.165	-1.195	-1.224	-1.251	-1.278	-1.302	-1.326	-1.349	-1.369	-1.388	-1.406	-1.421	-1.435	-1.445	-1.455	-1.464	-1.470	-1.474	-1.476	-1.478	-1.475	-1.471	-1.466	-1.459	-1.450	-1.439	-1.426	-1.411	-1.396	-1.379	-1.359	-1.339	-1.315	-1.292	-1.268	-1.241	-1.215	-1.186	-1.158	-1.126	-1.096	-1.065	-1.032	-1.000	-0.968	-0.935	-0.901	-0.869	-0.835	-0.802	-0.769	-0.736	-0.704	-0.672	-0.641	-0.611	-0.580	-0.550	-0.522	-0.494	-0.466	-0.440	-0.415	-0.391	-0.369	-0.346	-0.326	-0.306	-0.289	-0.270	-0.254	-0.239	-0.225	-0.212	-0.201	-0.190	-0.180	-0.172	-0.165	-0.159	-0.154	-0.149	-0.145	-0.142	-0.141	-0.140	-0.140	-0.140	-0.141	-0.144	-0.146	-0.149	-0.152	-0.158	-0.161	-0.166	-0.172	-0.179	-0.184	-0.191	-0.198	-0.206	-0.214	-0.222	-0.230	-0.239	-0.249	-0.258	-0.266	-0.278	-0.286	-0.296	-0.308	-0.318	-0.329	-0.340	-0.351	-0.364	-0.375	-0.386	-0.399	-0.410	-0.422	-0.435	-0.448	-0.460	-0.474	-0.486	-0.499	-0.511	-0.525	-0.536	-0.549	-0.561	-0.572	-0.584	-0.595	-0.606	-0.618	-0.628	-0.638	-0.646	-0.655	-0.662	-0.670	-0.678	-0.682	-0.689	-0.692	-0.696	-0.699	-0.701	-0.701	-0.702	-0.700	-0.699	-0.696	-0.691	-0.688	-0.681	-0.675	-0.668	-0.659	-0.649	-0.639	-0.628	-0.615	-0.602	-0.589	-0.575	-0.560	-0.544	-0.529	-0.512	-0.496	-0.479	-0.461	-0.445	-0.429	-0.410	-0.394	-0.378	-0.361	-0.345	-0.330	-0.315	-0.301	-0.286	-0.274	-0.261	-0.249	-0.238	-0.229	-0.219	-0.210	-0.202	-0.196	-0.191	-0.186	-0.184	-0.180	-0.180	-0.179	-0.179	-0.180	-0.181	-0.185	-0.189	-0.192	-0.199	-0.204	-0.210	-0.216	-0.224	-0.231	-0.239	-0.248	-0.255	-0.262	-0.271	-0.279	-0.285	-0.292	-0.299	-0.306	-0.311	-0.316	-0.321	-0.325	-0.328	-0.329	-0.331	-0.331	-0.330	-0.329	-0.325	-0.321	-0.316	-0.310	-0.304	-0.295	-0.285	-0.275	-0.264	-0.250	-0.236	-0.221	-0.205	-0.189	-0.171	-0.152	-0.132	-0.112	-0.091	-0.069	-0.048	-0.025	-0.001	0.022	0.048	0.071	0.096	0.121	0.146	0.170	0.195	0.220	0.244	0.268	0.290	0.314	0.335	0.356	0.378	0.396	0.416	0.434	0.451	0.468	0.482	0.498	0.511	0.522	0.534	0.542	0.551	0.558	0.564	0.569	0.571	0.574	0.572	0.571	0.569	0.564	0.559	0.551	0.542	0.532	0.522	0.510	0.498	0.482	0.468	0.450	0.432	0.414	0.394	0.374	0.354	0.331	0.308	0.285	0.261	0.238	0.212	0.189	0.164	0.138	0.114	0.089	0.065	0.040	0.016	-0.008	-0.030	-0.052	-0.075	-0.096	-0.116	-0.136	-0.155	-0.171	-0.189	-0.204	-0.219	-0.231	-0.242	-0.252	-0.262	-0.269	-0.276	-0.280	-0.284	-0.286	-0.286	-0.285	-0.284	-0.279	-0.275	-0.268	-0.260	-0.250	-0.240	-0.229	-0.216	-0.202	-0.188	-0.172	-0.155	-0.138	-0.119	-0.100	-0.081	-0.061	-0.041	-0.020	0.000	0.021	0.044	0.064	0.085	0.105	0.125	0.145	0.164	0.184	0.201	0.218	0.235	0.249	0.264	0.278	0.289	0.301	0.310	0.319	0.326	0.332	0.336	0.339	0.341	0.341	0.341	0.338	0.334	0.329	0.321	0.314	0.305	0.295	0.282	0.269	0.255	0.240	0.224	0.208	0.189	0.171	0.152	0.132	0.112	0.092	0.072	0.050	0.030	0.010	-0.010	-0.031	-0.050	-0.069	-0.088	-0.105	-0.122	-0.139	-0.154	-0.169	-0.182	-0.195	-0.206	-0.215	-0.224	-0.231	-0.238	-0.240	-0.245	-0.245	-0.245	-0.242	-0.240	-0.235	-0.229	-0.221	-0.211	-0.201	-0.189	-0.174	-0.160	-0.142	-0.125	-0.105	-0.085	-0.064	-0.041	-0.018	0.006	0.031	0.059	0.085	0.112	0.140	0.169	0.196	0.225	0.254	0.282	0.311	0.340	0.370	0.399	0.426	0.454	0.481	0.506	0.532	0.558	0.581	0.605	0.628	0.649	0.669	0.688	0.705	0.721	0.736	0.750	0.761	0.771	0.779	0.786	0.791	0.795	0.799	0.798	0.796	0.794	0.789	0.782	0.775	0.765	0.752	0.740	0.726	0.710	0.691	0.671	0.651	0.629	0.605	0.581	0.555	0.528	0.500	0.471	0.440	0.409	0.378	0.346	0.311	0.279	0.245	0.211	0.178	0.141	0.108	0.072	0.039	0.004	-0.030	-0.064	-0.095	-0.129	-0.160	-0.191	-0.221	-0.250	-0.278	-0.304	-0.330	-0.355	-0.379	-0.401	-0.422	-0.441	-0.460	-0.476	-0.490	-0.504	-0.516	-0.525	-0.534	-0.541	-0.546	-0.550	-0.552	-0.552	-0.552	-0.550	-0.545	-0.540	-0.534	-0.525	-0.516	-0.505	-0.492	-0.479	-0.464	-0.449	-0.432	-0.414	-0.396	-0.378	-0.358	-0.338	-0.316	-0.295	-0.272	-0.251	-0.229	-0.205	-0.184	-0.161	-0.139	-0.118	-0.096	-0.075	-0.056	-0.036	-0.018	0.001	0.018	0.034	0.049	0.064	0.078	0.089	0.100	0.110	0.118	0.125	0.130	0.134	0.138	0.138	0.139	0.138	0.134	0.130	0.124	0.116	0.109	0.099	0.088	0.076	0.064	0.050	0.034	0.019	0.001	-0.016	-0.034	-0.054	-0.072	-0.092	-0.112	-0.134	-0.155	-0.175	-0.196	-0.218	-0.238	-0.258	-0.279	-0.298	-0.318	-0.336	-0.355	-0.372	-0.389	-0.404	-0.419	-0.434	-0.446	-0.459	-0.470	-0.479	-0.488	-0.498	-0.504	-0.510	-0.515	-0.519	-0.521	-0.522	-0.524	-0.522	-0.521	-0.518	-0.515	-0.510	-0.506	-0.499	-0.492	-0.485	-0.478	-0.468	-0.459	-0.449	-0.439	-0.428	-0.416	-0.404	-0.392	-0.380	-0.368	-0.355	-0.342	-0.331	-0.318	-0.305	-0.292	-0.280	-0.269	-0.256	-0.245	-0.235	-0.225	-0.215	-0.205	-0.198	-0.189	-0.182	-0.176	-0.170	-0.166	-0.161	-0.158	-0.154	-0.151	-0.151	-0.151	-0.151	-0.152	-0.155	-0.158	-0.161	-0.166	-0.172	-0.180	-0.189	-0.198	-0.206	-0.218	-0.230	-0.242	-0.258	-0.271	-0.288	-0.304	-0.321	-0.340	-0.358	-0.376	-0.398	-0.418	-0.439	-0.461	-0.484	-0.507	-0.530	-0.554	-0.578	-0.602	-0.628	-0.651	-0.676	-0.701	-0.725	-0.750	-0.775	-0.798	-0.821	-0.842	-0.865	-0.886	-0.909	-0.928	-0.946	-0.964	-0.981	-0.998	-1.011	-1.025	-1.038	-1.048	-1.058	-1.066	-1.072	-1.079	-1.084	-1.086	-1.089	-1.088	-1.088	-1.085	-1.081	-1.075	-1.070	-1.062	-1.054	-1.044	-1.032	-1.020	-1.009	-0.995	-0.980	-0.965	-0.949	-0.932	-0.916	-0.900	-0.881	-0.865	-0.848	-0.829	-0.811	-0.794	-0.778	-0.760	-0.744	-0.728	-0.712	-0.698	-0.684	-0.669	-0.655	-0.644	-0.632	-0.621	-0.612	-0.604	-0.595	-0.590	-0.582	-0.578	-0.575	-0.571	-0.570	-0.569	-0.569	-0.569	-0.570	-0.574	-0.576	-0.580	-0.585	-0.590	-0.596	-0.604	-0.611	-0.619	-0.628	-0.636	-0.645	-0.654	-0.664	-0.674	-0.682	-0.694	-0.704	-0.712	-0.722	-0.732	-0.742	-0.750	-0.760	-0.768	-0.778	-0.785	-0.792	-0.800	-0.806	-0.812	-0.819	-0.824	-0.829	-0.832	-0.836	-0.839	-0.841	-0.844	-0.845	-0.844	-0.845	-0.842	-0.840	-0.839	-0.835	-0.830	-0.826	-0.820	-0.814	-0.808	-0.800	-0.791	-0.782	-0.771	-0.761	-0.750	-0.739	-0.726	-0.712	-0.699	-0.685	-0.670	-0.655	-0.639	-0.622	-0.605	-0.589	-0.571	-0.554	-0.535	-0.519	-0.500	-0.481	-0.462	-0.444	-0.426	-0.408	-0.390	-0.372	-0.354	-0.336	-0.318	-0.301	-0.285	-0.268	-0.252	-0.236	-0.222	-0.206	-0.194	-0.180	-0.166	-0.155	-0.144	-0.134	-0.122	-0.115	-0.108	-0.099	-0.092	-0.086	-0.082	-0.078	-0.074	-0.071	-0.069	-0.068	-0.068	-0.068	-0.068	-0.069	-0.069	-0.071	-0.075	-0.078	-0.081	-0.084	-0.086	-0.091	-0.095	-0.099	-0.102	-0.105	-0.110	-0.114	-0.116	-0.119	-0.121	-0.122	-0.125	-0.125	-0.124	-0.124	-0.122	-0.120	-0.118	-0.114	-0.109	-0.104	-0.098	-0.090	-0.081	-0.071	-0.062	-0.052	-0.041	-0.028	-0.015	0.000	0.014	0.029	0.045	0.061	0.078	0.096	0.112	0.131	0.150	0.168	0.188	0.206	0.226	0.245	0.264	0.282	0.301	0.319	0.339	0.356	0.372	0.389	0.406	0.421	0.436	0.450	0.462	0.476	0.488	0.498	0.509	0.518	0.525	0.532	0.539	0.544	0.546	0.549	0.551	0.551	0.551	0.550	0.546	0.542	0.538	0.532	0.526	0.519	0.509	0.499	0.489	0.476	0.464	0.450	0.435	0.419	0.402	0.384	0.366	0.348	0.328	0.308	0.286	0.264	0.241	0.219	0.195	0.170	0.145	0.120	0.094	0.068	0.041	0.014	-0.012	-0.041	-0.069	-0.098	-0.126	-0.154	-0.182	-0.211	-0.240	-0.268	-0.296	-0.324	-0.352	-0.380	-0.408	-0.434	-0.460	-0.486	-0.511	-0.535	-0.559	-0.582	-0.605	-0.625	-0.646	-0.665	-0.684	-0.700	-0.716	-0.731	-0.746	-0.759	-0.771	-0.780	-0.790	-0.796	-0.802	-0.808	-0.810	-0.811	-0.811	-0.810	-0.808	-0.804	-0.798	-0.791	-0.782	-0.774	-0.764	-0.751	-0.738	-0.724	-0.710	-0.692	-0.676	-0.658	-0.640	-0.620	-0.599	-0.579	-0.556	-0.535	-0.512	-0.490	-0.466	-0.444	-0.421	-0.399	-0.375	-0.352	-0.330	-0.308	-0.286	-0.265	-0.245	-0.225	-0.206	-0.188	-0.170	-0.154	-0.139	-0.125	-0.110	-0.098	-0.088	-0.078	-0.069	-0.060	-0.054	-0.049	-0.045	-0.041	-0.040	-0.039	-0.040	-0.041	-0.044	-0.048	-0.052	-0.058	-0.065	-0.072	-0.080	-0.089	-0.099	-0.109	-0.120	-0.132	-0.144	-0.155	-0.168	-0.181	-0.194	-0.208	-0.221	-0.235	-0.248	-0.261	-0.275	-0.288	-0.301	-0.315	-0.328	-0.341	-0.352	-0.364	-0.375	-0.386	-0.396	-0.408	-0.416	-0.426	-0.434	-0.442	-0.450	-0.458	-0.462	-0.469	-0.475	-0.480	-0.482	-0.488	-0.491	-0.495	-0.498	-0.500	-0.501	-0.505	-0.506	-0.507	-0.509	-0.511	-0.511	-0.512	-0.512	-0.514	-0.515	-0.516	-0.518	-0.519	-0.520	-0.522	-0.522	-0.525	-0.528	-0.530	-0.534	-0.536	-0.539	-0.542	-0.548	-0.552	-0.556	-0.561	-0.568	-0.574	-0.580	-0.586	-0.594	-0.601	-0.609	-0.618	-0.626	-0.635	-0.644	-0.654	-0.662	-0.672	-0.684	-0.694	-0.704	-0.715	-0.725	-0.736	-0.748	-0.759	-0.770	-0.781	-0.792	-0.802	-0.815	-0.825	-0.836	-0.848	-0.858	-0.869	-0.879	-0.890	-0.900	-0.910	-0.921	-0.931	-0.941	-0.950	-0.961	-0.970	-0.980	-0.989	-0.996	-1.005	-1.015	-1.022	-1.031	-1.039	-1.048	-1.056	-1.064	-1.071	-1.079	-1.085	-1.092	-1.099	-1.106	-1.112	-1.119	-1.126	-1.131	-1.138	-1.144	-1.149	-1.155	-1.159	-1.164	-1.169	-1.171	-1.175	-1.178	-1.180	-1.182	-1.184	-1.186	-1.186	-1.186	-1.186	-1.185	-1.182	-1.180	-1.176	-1.172	-1.168	-1.161	-1.155	-1.148	-1.140	-1.130	-1.120	-1.109	-1.098	-1.084	-1.071	-1.056	-1.041	-1.025	-1.008	-0.990	-0.971	-0.952	-0.934	-0.912	-0.891	-0.869	-0.848	-0.825	-0.801	-0.779	-0.755	-0.731	-0.706	-0.684	-0.659	-0.634	-0.610	-0.585	-0.561	-0.536	-0.512	-0.489	-0.466	-0.444	-0.422	-0.400	-0.379	-0.360	-0.340	-0.321	-0.304	-0.286	-0.270	-0.255	-0.241	-0.226	-0.215	-0.204	-0.192	-0.184	-0.176	-0.168	-0.162	-0.156	-0.152	-0.150	-0.148	-0.148	-0.148	-0.148	-0.150	-0.154	-0.158	-0.162	-0.170	-0.175	-0.184	-0.192	-0.201	-0.212	-0.224	-0.236	-0.249	-0.262	-0.275	-0.290	-0.305	-0.321	-0.338	-0.355	-0.372	-0.391	-0.409	-0.428	-0.446	-0.465	-0.484	-0.502	-0.522	-0.541	-0.560	-0.579	-0.599	-0.618	-0.636	-0.655	-0.674	-0.690	-0.709	-0.725	-0.741	-0.758	-0.772	-0.788	-0.801	-0.815	-0.826	-0.840	-0.851	-0.860	-0.870	-0.879	-0.886	-0.894	-0.900	-0.905	-0.910	-0.912	-0.914	-0.916	-0.916	-0.915	-0.914	-0.911	-0.909	-0.904	-0.899	-0.892	-0.885	-0.878	-0.869	-0.860	-0.850	-0.839	-0.826	-0.814	-0.801	-0.788	-0.774	-0.760	-0.744	-0.729	-0.712	-0.696	-0.680	-0.662	-0.645	-0.628	-0.610	-0.591	-0.572	-0.555	-0.536	-0.518	-0.498	-0.479	-0.460	-0.440	-0.420	-0.400	-0.380	-0.360	-0.341	-0.321	-0.301	-0.281	-0.262	-0.241	-0.221	-0.201	-0.182	-0.162	-0.142	-0.122	-0.102	-0.082	-0.062	-0.044	-0.024	-0.005	0.014	0.034	0.052	0.071	0.089	0.108	0.126	0.145	0.162	0.180	0.198	0.214	0.230	0.246	0.261	0.276	0.291	0.306	0.320	0.334	0.346	0.359	0.370	0.381	0.394	0.402	0.414	0.424	0.431	0.440	0.448	0.456	0.462	0.469	0.476	0.481	0.488	0.492	0.498	0.501	0.506	0.510	0.514	0.518	0.520	0.524	0.526	0.530	0.534	0.535	0.539	0.542	0.544	0.548	0.550	0.554	0.558	0.560	0.564	0.568	0.571	0.575	0.579	0.582	0.588	0.592	0.598	0.602	0.608	0.614	0.619	0.624	0.630	0.636	0.641	0.648	0.654	0.661	0.666	0.672	0.679	0.685	0.692	0.698	0.705	0.710	0.716	0.722	0.730	0.735	0.742	0.749	0.755	0.761	0.768	0.775	0.781	0.788	0.795	0.800	0.808	0.816	0.822	0.830	0.838	0.846	0.855	0.864	0.872	0.882	0.891	0.901	0.911	0.922	0.935	0.946	0.958	0.970	0.982	0.996	1.010	1.024	1.039	1.054	1.070	1.086	1.102	1.120	1.138	1.154	1.171	1.190	1.209	1.228	1.246	1.266	1.286	1.305	1.325	1.344	1.365	1.384	1.402	1.422	1.440	1.458	1.475	1.494	1.511	1.528	1.544	1.559	1.572	1.588	1.600	1.611	1.622	1.634	1.644	1.652	1.660	1.666	1.672	1.676	1.680	1.682	1.685	1.684	1.684	1.680	1.676	1.672	1.668	1.660	1.652	1.644	1.634	1.624	1.611	1.599	1.585	1.571	1.558	1.541	1.526	1.509	1.492	1.475	1.458	1.440	1.422	1.404	1.386	1.368	1.350	1.332	1.316	1.300	1.284	1.268	1.252	1.238	1.224	1.211	1.198	1.186	1.176	1.168	1.158	1.150	1.145	1.138	1.134	1.131	1.129	1.128	1.128	1.128	1.130	1.132	1.138	1.142	1.149	1.155	1.164	1.171	1.181	1.191	1.202	1.212	1.224	1.236	1.250	1.261	1.274	1.286	1.299	1.312	1.325	1.336	1.348	1.359	1.369	1.379	1.388	1.396	1.405	1.410	1.416	1.420	1.424	1.425	1.425	1.425	1.424	1.420	1.415	1.409	1.401	1.392	1.381	1.369	1.354	1.340	1.322	1.305	1.286	1.266	1.244	1.221	1.198	1.172	1.146	1.120	1.091	1.062	1.034	1.004	0.974	0.942	0.911	0.880	0.848	0.816	0.785	0.754	0.722	0.692	0.661	0.631	0.604	0.575	0.548	0.521	0.495	0.470	0.446	0.424	0.402	0.381	0.362	0.346	0.329	0.315	0.301	0.290	0.279	0.270	0.261	0.254	0.250	0.246	0.245	0.244	0.242	0.246	0.249	0.252	0.258	0.264	0.271	0.279	0.289	0.298	0.308	0.319	0.330	0.342	0.354	0.368	0.381	0.394	0.408	0.420	0.434	0.446	0.459	0.471	0.482	0.495	0.505	0.516	0.525	0.534	0.542	0.550	0.556	0.562	0.568	0.571	0.574	0.575	0.578	0.576	0.575	0.572	0.570	0.565	0.560	0.552	0.545	0.536	0.526	0.516	0.505	0.494	0.479	0.465	0.450	0.434	0.419	0.401	0.385	0.366	0.346	0.329	0.309	0.290	0.270	0.250	0.230	0.210	0.189	0.169	0.149	0.129	0.110	0.089	0.070	0.051	0.034	0.015	-0.002	-0.018	-0.034	-0.049	-0.064	-0.078	-0.089	-0.101	-0.111	-0.121	-0.130	-0.139	-0.144	-0.150	-0.154	-0.156	-0.159	-0.159	-0.159	-0.156	-0.152	-0.148	-0.141	-0.134	-0.125	-0.116	-0.104	-0.091	-0.078	-0.061	-0.046	-0.026	-0.009	0.012	0.034	0.055	0.079	0.102	0.129	0.155	0.181	0.209	0.238	0.266	0.296	0.326	0.355	0.386	0.418	0.448	0.479	0.510	0.541	0.571	0.601	0.631	0.661	0.689	0.716	0.744	0.771	0.796	0.821	0.845	0.868	0.889	0.909	0.926	0.944	0.960	0.974	0.986	0.999	1.009	1.018	1.024	1.029	1.031	1.034	1.032	1.031	1.028	1.024	1.018	1.009	1.000	0.990	0.978	0.964	0.948	0.932	0.915	0.896	0.876	0.856	0.835	0.812	0.790	0.766	0.741	0.718	0.692	0.666	0.641	0.615	0.588	0.562	0.535	0.507	0.482	0.455	0.430	0.405	0.379	0.354	0.329	0.306	0.281	0.259	0.236	0.214	0.192	0.171	0.150	0.130	0.112	0.092	0.075	0.058	0.042	0.025	0.010	-0.005	-0.020	-0.032	-0.045	-0.058	-0.070	-0.082	-0.094	-0.104	-0.114	-0.124	-0.132	-0.142	-0.151	-0.160	-0.169	-0.175	-0.182	-0.190	-0.196	-0.204	-0.211	-0.216	-0.222	-0.229	-0.235	-0.241	-0.246	-0.251	-0.258	-0.262	-0.268	-0.272	-0.278	-0.284	-0.289	-0.294	-0.300	-0.304	-0.310	-0.315	-0.320	-0.326	-0.331	-0.338	-0.342	-0.349	-0.355	-0.362	-0.369	-0.375	-0.382	-0.390	-0.398	-0.406	-0.414	-0.422	-0.432	-0.442	-0.451	-0.462	-0.474	-0.484	-0.495	-0.507	-0.519	-0.531	-0.545	-0.559	-0.572	-0.585	-0.600	-0.615	-0.630	-0.644	-0.660	-0.676	-0.691	-0.708	-0.724	-0.740	-0.755	-0.772	-0.788	-0.805	-0.821	-0.836	-0.852	-0.869	-0.884	-0.901	-0.916	-0.932	-0.946	-0.961	-0.976	-0.991	-1.005	-1.019	-1.032	-1.046	-1.059	-1.072	-1.084	-1.096	-1.109	-1.120	-1.131	-1.142	-1.154	-1.165	-1.175	-1.186	-1.196	-1.208	-1.218	-1.228	-1.238	-1.248	-1.258	-1.269	-1.280	-1.290	-1.301	-1.312	-1.325	-1.336	-1.348	-1.361	-1.372	-1.386	-1.400	-1.414	-1.428	-1.442	-1.459	-1.475	-1.491	-1.509	-1.525	-1.544	-1.562	-1.582	-1.602	-1.622	-1.644	-1.665	-1.686	-1.708	-1.730	-1.752	-1.775	-1.798	-1.821	-1.845	-1.869	-1.892	-1.918	-1.941	-1.965	-1.989	-2.014	-2.036	-2.060	-2.082	-2.104	-2.126	-2.148	-2.169	-2.189	-2.208	-2.225	-2.242	-2.259	-2.274	-2.288	-2.301	-2.312	-2.322	-2.331	-2.339	-2.345	-2.349	-2.351	-2.354	-2.352	-2.351	-2.348	-2.344	-2.336	-2.328	-2.318	-2.306	-2.294	-2.280	-2.264	-2.245	-2.226	-2.206	-2.184	-2.160	-2.136	-2.110	-2.084	-2.056	-2.027	-1.998	-1.966	-1.936	-1.904	-1.872	-1.839	-1.806	-1.772	-1.740	-1.705	-1.672	-1.639	-1.606	-1.572	-1.540	-1.508	-1.476	-1.446	-1.416	-1.386	-1.358	-1.330	-1.302	-1.276	-1.251	-1.228	-1.204	-1.182	-1.161	-1.141	-1.121	-1.105	-1.089	-1.072	-1.058	-1.045	-1.032	-1.022	-1.012	-1.004	-0.998	-0.990	-0.985	-0.980	-0.976	-0.974	-0.972	-0.971	-0.971	-0.972	-0.974	-0.976	-0.979	-0.982	-0.986	-0.990	-0.996	-1.002	-1.010	-1.016	-1.024	-1.031	-1.040	-1.049	-1.058	-1.068	-1.076	-1.086	-1.095	-1.106	-1.118	-1.128	-1.139	-1.148	-1.159	-1.169	-1.180	-1.190	-1.200	-1.210	-1.220	-1.229	-1.239	-1.246	-1.255	-1.262	-1.270	-1.276	-1.282	-1.288	-1.292	-1.296	-1.299	-1.300	-1.301	-1.301	-1.299	-1.296	-1.294	-1.288	-1.282	-1.275	-1.266	-1.255	-1.245	-1.231	-1.216	-1.201	-1.184	-1.165	-1.145	-1.124	-1.101	-1.078	-1.052	-1.028	-0.999	-0.971	-0.941	-0.911	-0.880	-0.849	-0.815	-0.781	-0.748	-0.714	-0.679	-0.644	-0.608	-0.572	-0.536	-0.500	-0.466	-0.430	-0.395	-0.361	-0.326	-0.292	-0.260	-0.229	-0.198	-0.168	-0.139	-0.110	-0.084	-0.059	-0.034	-0.011	0.011	0.031	0.049	0.066	0.082	0.096	0.110	0.120	0.130	0.138	0.144	0.149	0.152	0.155	0.155	0.154	0.152	0.149	0.142	0.136	0.129	0.119	0.108	0.096	0.084	0.069	0.054	0.038	0.020	0.002	-0.016	-0.036	-0.056	-0.078	-0.099	-0.120	-0.144	-0.166	-0.190	-0.212	-0.238	-0.261	-0.285	-0.310	-0.335	-0.359	-0.382	-0.406	-0.429	-0.452	-0.475	-0.498	-0.519	-0.540	-0.560	-0.580	-0.599	-0.616	-0.634	-0.650	-0.665	-0.679	-0.691	-0.704	-0.714	-0.722	-0.731	-0.738	-0.741	-0.746	-0.748	-0.748	-0.746	-0.744	-0.740	-0.734	-0.728	-0.718	-0.706	-0.694	-0.681	-0.665	-0.648	-0.630	-0.610	-0.589	-0.565	-0.541	-0.515	-0.488	-0.459	-0.430	-0.399	-0.368	-0.334	-0.300	-0.265	-0.230	-0.195	-0.158	-0.120	-0.081	-0.044	-0.005	0.034	0.072	0.111	0.151	0.190	0.229	0.266	0.305	0.342	0.379	0.416	0.452	0.486	0.521	0.554	0.585	0.616	0.646	0.674	0.701	0.728	0.752	0.775	0.796	0.818	0.835	0.852	0.868	0.882	0.895	0.905	0.914	0.922	0.929	0.932	0.936	0.938	0.938	0.938	0.934	0.930	0.926	0.919	0.911	0.902	0.894	0.884	0.872	0.861	0.848	0.835	0.820	0.806	0.792	0.778	0.762	0.746	0.731	0.718	0.702	0.688	0.674	0.660	0.648	0.634	0.621	0.610	0.599	0.589	0.579	0.571	0.562	0.556	0.550	0.545	0.541	0.539	0.538	0.536	0.536	0.539	0.541	0.545	0.550	0.555	0.561	0.569	0.578	0.585	0.595	0.606	0.616	0.629	0.641	0.655	0.668	0.681	0.696	0.711	0.725	0.741	0.756	0.772	0.786	0.801	0.818	0.832	0.848	0.861	0.876	0.890	0.904	0.918	0.930	0.942	0.954	0.965	0.976	0.986	0.996	1.005	1.012	1.020	1.028	1.032	1.039	1.044	1.048	1.051	1.054	1.056	1.059	1.060	1.059	1.060	1.059	1.058	1.056	1.054	1.051	1.049	1.045	1.041	1.038	1.032	1.028	1.022	1.016	1.011	1.005	0.998	0.992	0.985	0.978	0.971	0.964	0.958	0.949	0.942	0.935	0.926	0.919	0.911	0.902	0.894	0.886	0.876	0.868	0.860	0.850	0.841	0.831	0.822	0.812	0.801	0.791	0.781	0.770	0.759	0.748	0.736	0.724	0.711	0.700	0.688	0.674	0.660	0.646	0.632	0.620	0.605	0.590	0.576	0.561	0.546	0.531	0.516	0.500	0.485	0.470	0.454	0.439	0.422	0.408	0.391	0.378	0.361	0.346	0.331	0.316	0.301	0.288	0.274	0.260	0.248	0.235	0.222	0.210	0.198	0.188	0.176	0.168	0.156	0.148	0.140	0.131	0.125	0.118	0.114	0.108	0.102	0.100	0.098	0.094	0.092	0.092	0.092	0.095	0.096	0.098	0.101	0.105	0.110	0.116	0.122	0.130	0.136	0.145	0.155	0.165	0.176	0.188	0.200	0.212	0.226	0.239	0.254	0.269	0.284	0.300	0.316	0.332	0.349	0.365	0.384	0.401	0.419	0.435	0.454	0.471	0.489	0.505	0.521	0.539	0.555	0.571	0.586	0.600	0.614	0.626	0.639	0.651	0.661	0.671	0.679	0.686	0.692	0.698	0.701	0.704	0.705	0.705	0.702	0.699	0.694	0.689	0.680	0.670	0.659	0.645	0.631	0.615	0.596	0.578	0.555	0.534	0.510	0.482	0.456	0.426	0.396	0.364	0.331	0.296	0.261	0.225	0.188	0.149	0.110	0.070	0.029	-0.014	-0.055	-0.098	-0.140	-0.182	-0.226	-0.268	-0.310	-0.354	-0.395	-0.436	-0.478	-0.518	-0.558	-0.598	-0.635	-0.672	-0.709	-0.742	-0.776	-0.809	-0.840	-0.870	-0.898	-0.924	-0.949	-0.972	-0.995	-1.014	-1.032	-1.048	-1.062	-1.074	-1.086	-1.094	-1.101	-1.106	-1.109	-1.111	-1.112	-1.109	-1.106	-1.101	-1.095	-1.086	-1.078	-1.066	-1.054	-1.040	-1.025	-1.010	-0.992	-0.974	-0.954	-0.934	-0.912	-0.891	-0.869	-0.845	-0.821	-0.798	-0.774	-0.748	-0.722	-0.698	-0.674	-0.649	-0.624	-0.599	-0.575	-0.550	-0.528	-0.505	-0.482	-0.461	-0.441	-0.421	-0.404	-0.385	-0.369	-0.352	-0.338	-0.325	-0.312	-0.301	-0.291	-0.282	-0.276	-0.270	-0.266	-0.262	-0.261	-0.261	-0.262	-0.265	-0.269	-0.274	-0.281	-0.289	-0.299	-0.310	-0.321	-0.335	-0.348	-0.364	-0.380	-0.398	-0.415	-0.435	-0.455	-0.476	-0.498	-0.520	-0.542	-0.565	-0.589	-0.612	-0.638	-0.661	-0.685	-0.709	-0.734	-0.758	-0.782	-0.806	-0.830	-0.852	-0.875	-0.898	-0.919	-0.940	-0.960	-0.981	-0.999	-1.018	-1.034	-1.050	-1.065	-1.080	-1.092	-1.104	-1.114	-1.124	-1.134	-1.141	-1.146	-1.152	-1.156	-1.159	-1.161	-1.161	-1.160	-1.159	-1.155	-1.150	-1.146	-1.140	-1.131	-1.122	-1.114	-1.102	-1.091	-1.079	-1.066	-1.051	-1.036	-1.021	-1.004	-0.986	-0.970	-0.951	-0.932	-0.914	-0.894	-0.875	-0.855	-0.835	-0.815	-0.794	-0.774	-0.755	-0.734	-0.715	-0.696	-0.676	-0.658	-0.640	-0.621	-0.604	-0.588	-0.571	-0.556	-0.541	-0.528	-0.515	-0.502	-0.491	-0.481	-0.472	-0.464	-0.456	-0.450	-0.444	-0.441	-0.438	-0.436	-0.435	-0.436	-0.438	-0.439	-0.442	-0.449	-0.454	-0.460	-0.468	-0.476	-0.485	-0.495	-0.506	-0.518	-0.528	-0.540	-0.554	-0.566	-0.580	-0.594	-0.608	-0.622	-0.635	-0.650	-0.664	-0.678	-0.691	-0.704	-0.718	-0.728	-0.739	-0.750	-0.759	-0.768	-0.776	-0.781	-0.788	-0.791	-0.795	-0.798	-0.798	-0.796	-0.794	-0.790	-0.785	-0.779	-0.769	-0.759	-0.748	-0.735	-0.720	-0.704	-0.686	-0.666	-0.646	-0.625	-0.601	-0.575	-0.550	-0.522	-0.495	-0.465	-0.434	-0.404	-0.370	-0.338	-0.304	-0.270	-0.235	-0.200	-0.164	-0.129	-0.091	-0.055	-0.019	0.018	0.054	0.090	0.126	0.161	0.196	0.231	0.265	0.298	0.331	0.362	0.392	0.424	0.452	0.481	0.509	0.536	0.561	0.585	0.610	0.631	0.654	0.672	0.692	0.710	0.729	0.744	0.760	0.774	0.788	0.799	0.811	0.821	0.831	0.840	0.849	0.858	0.864	0.870	0.876	0.880	0.885	0.890	0.894	0.896	0.900	0.902	0.905	0.908	0.910	0.911	0.912	0.914	0.916	0.916	0.918	0.919	0.921	0.922	0.922	0.925	0.925	0.928	0.929	0.930	0.932	0.934	0.936	0.938	0.940	0.944	0.946	0.949	0.954	0.958	0.960	0.964	0.969	0.971	0.976	0.981	0.985	0.990	0.994	0.998	1.001	1.006	1.010	1.015	1.019	1.022	1.026	1.030	1.035	1.038	1.041	1.045	1.049	1.051	1.054	1.056	1.059	1.061	1.064	1.065	1.065	1.066	1.066	1.066	1.068	1.066	1.065	1.065	1.062	1.061	1.059	1.055	1.051	1.048	1.042	1.040	1.034	1.029	1.022	1.016	1.009	1.001	0.994	0.985	0.978	0.968	0.958	0.948	0.936	0.926	0.914	0.904	0.891	0.879	0.865	0.851	0.836	0.822	0.809	0.792	0.778	0.761	0.745	0.729	0.711	0.694	0.676	0.658	0.640	0.621	0.602	0.582	0.564	0.545	0.525	0.506	0.486	0.466	0.448	0.428	0.409	0.389	0.370	0.351	0.331	0.312	0.295	0.278	0.260	0.242	0.226	0.210	0.192	0.178	0.162	0.150	0.136	0.124	0.111	0.100	0.090	0.080	0.071	0.062	0.056	0.050	0.045	0.040	0.036	0.032	0.030	0.029	0.028	0.029	0.029	0.030	0.032	0.035	0.038	0.042	0.048	0.052	0.058	0.065	0.070	0.078	0.085	0.092	0.100	0.108	0.115	0.122	0.130	0.139	0.145	0.152	0.160	0.166	0.171	0.178	0.182	0.189	0.194	0.196	0.201	0.204	0.206	0.208	0.209	0.209	0.209	0.208	0.206	0.204	0.201	0.199	0.194	0.190	0.184	0.179	0.171	0.164	0.158	0.149	0.140	0.131	0.121	0.111	0.101	0.091	0.081	0.069	0.058	0.046	0.034	0.022	0.011	-0.001	-0.014	-0.026	-0.038	-0.050	-0.062	-0.075	-0.088	-0.100	-0.111	-0.124	-0.136	-0.146	-0.159	-0.170	-0.181	-0.192	-0.202	-0.212	-0.224	-0.234	-0.242	-0.252	-0.261	-0.271	-0.280	-0.289	-0.296	-0.304	-0.311	-0.320	-0.326	-0.332	-0.339	-0.344	-0.350	-0.355	-0.360	-0.365	-0.370	-0.374	-0.378	-0.380	-0.384	-0.386	-0.390	-0.392	-0.394	-0.396	-0.398	-0.399	-0.400	-0.399	-0.400	-0.400	-0.400	-0.401	-0.400	-0.400	-0.399	-0.398	-0.398	-0.396	-0.395	-0.394	-0.392	-0.392	-0.390	-0.389	-0.388	-0.386	-0.385	-0.384	-0.382	-0.381	-0.381	-0.379	-0.379	-0.379	-0.378	-0.378	-0.376	-0.376	-0.376	-0.376	-0.376	-0.376	-0.376	-0.378	-0.379	-0.379	-0.380	-0.381	-0.382	-0.384	-0.386	-0.386	-0.389	-0.390	-0.391	-0.392	-0.395	-0.396	-0.399	-0.400	-0.401	-0.404	-0.404	-0.405	-0.406	-0.408	-0.409	-0.409	-0.409	-0.410	-0.410	-0.409	-0.410	-0.409	-0.409	-0.406	-0.406	-0.404	-0.404	-0.401	-0.400	-0.398	-0.395	-0.392	-0.389	-0.386	-0.382	-0.379	-0.375	-0.371	-0.366	-0.362	-0.358	-0.352	-0.348	-0.342	-0.338	-0.332	-0.328	-0.322	-0.316	-0.311	-0.306	-0.300	-0.295	-0.290	-0.285	-0.280	-0.274	-0.269	-0.265	-0.260	-0.256	-0.251	-0.248	-0.245	-0.241	-0.239	-0.238	-0.236	-0.235	-0.234	-0.234	-0.235	-0.236	-0.238	-0.240	-0.242	-0.246	-0.250	-0.256	-0.262	-0.269	-0.278	-0.285	-0.295	-0.304	-0.315	-0.328	-0.341	-0.355	-0.369	-0.384	-0.400	-0.418	-0.435	-0.454	-0.474	-0.495	-0.515	-0.536	-0.560	-0.582	-0.606	-0.631	-0.656	-0.682	-0.708	-0.734	-0.761	-0.788	-0.815	-0.841	-0.869	-0.896	-0.924	-0.950	-0.978	-1.004	-1.030	-1.055	-1.080	-1.105	-1.129	-1.152	-1.175	-1.196	-1.218	-1.236	-1.256	-1.274	-1.290	-1.306	-1.321	-1.335	-1.348	-1.359	-1.368	-1.378	-1.384	-1.391	-1.396	-1.400	-1.404	-1.405	-1.405	-1.405	-1.405	-1.402	-1.399	-1.394	-1.389	-1.382	-1.376	-1.368	-1.360	-1.351	-1.341	-1.332	-1.321	-1.311	-1.300	-1.289	-1.276	-1.264	-1.252	-1.241	-1.229	-1.216	-1.204	-1.191	-1.180	-1.169	-1.158	-1.145	-1.135	-1.124	-1.114	-1.104	-1.095	-1.086	-1.079	-1.070	-1.062	-1.055	-1.050	-1.044	-1.038	-1.034	-1.030	-1.028	-1.024	-1.021	-1.019	-1.019	-1.016	-1.016	-1.018	-1.018	-1.020	-1.021	-1.024	-1.026	-1.031	-1.035	-1.040	-1.045	-1.050	-1.056	-1.062	-1.069	-1.076	-1.085	-1.092	-1.100	-1.110	-1.120	-1.130	-1.139	-1.150	-1.160	-1.171	-1.182	-1.194	-1.205	-1.218	-1.228	-1.240	-1.252	-1.264	-1.275	-1.286	-1.298	-1.309	-1.319	-1.331	-1.341	-1.350	-1.360	-1.369	-1.376	-1.385	-1.392	-1.398	-1.404	-1.408	-1.411	-1.415	-1.418	-1.419	-1.419	-1.418	-1.415	-1.412	-1.408	-1.402	-1.396	-1.388	-1.380	-1.370	-1.359	-1.348	-1.334	-1.320	-1.305	-1.290	-1.272	-1.256	-1.238	-1.219	-1.199	-1.180	-1.160	-1.139	-1.118	-1.098	-1.075	-1.055	-1.032	-1.011	-0.991	-0.970	-0.951	-0.931	-0.912	-0.894	-0.876	-0.860	-0.845	-0.830	-0.816	-0.804	-0.791	-0.782	-0.772	-0.765	-0.760	-0.755	-0.751	-0.750	-0.748	-0.749	-0.750	-0.754	-0.758	-0.764	-0.771	-0.778	-0.788	-0.798	-0.809	-0.820	-0.832	-0.845	-0.860	-0.872	-0.888	-0.904	-0.919	-0.935	-0.950	-0.965	-0.981	-0.998	-1.011	-1.025	-1.040	-1.054	-1.066	-1.078	-1.089	-1.100	-1.108	-1.116	-1.122	-1.129	-1.132	-1.136	-1.138	-1.139	-1.138	-1.136	-1.132	-1.128	-1.120	-1.112	-1.102	-1.091	-1.078	-1.064	-1.049	-1.031	-1.011	-0.991	-0.970	-0.946	-0.924	-0.898	-0.871	-0.844	-0.814	-0.784	-0.752	-0.721	-0.689	-0.655	-0.620	-0.585	-0.550	-0.514	-0.478	-0.441	-0.405	-0.368	-0.329	-0.291	-0.254	-0.216	-0.179	-0.141	-0.104	-0.068	-0.031	0.005	0.040	0.075	0.110	0.144	0.176	0.208	0.239	0.270	0.298	0.326	0.352	0.378	0.402	0.426	0.449	0.469	0.488	0.506	0.522	0.538	0.551	0.564	0.574	0.582	0.591	0.596	0.601	0.605	0.606	0.605	0.605	0.601	0.598	0.591	0.584	0.575	0.565	0.554	0.541	0.528	0.512	0.496	0.479	0.460	0.441	0.420	0.399	0.378	0.354	0.331	0.306	0.281	0.256	0.231	0.205	0.179	0.152	0.126	0.099	0.072	0.046	0.020	-0.006	-0.032	-0.058	-0.082	-0.108	-0.132	-0.155	-0.179	-0.201	-0.224	-0.245	-0.265	-0.284	-0.304	-0.322	-0.339	-0.356	-0.372	-0.386	-0.400	-0.414	-0.425	-0.436	-0.446	-0.456	-0.466	-0.475	-0.482	-0.489	-0.496	-0.501	-0.505	-0.510	-0.514	-0.518	-0.520	-0.521	-0.524	-0.525	-0.526	-0.526	-0.526	-0.526	-0.528	-0.528	-0.526	-0.526	-0.526	-0.525	-0.525	-0.524	-0.524	-0.522	-0.522	-0.522	-0.522	-0.522	-0.522	-0.524	-0.524	-0.526	-0.526	-0.529	-0.531	-0.535	-0.538	-0.541	-0.545	-0.550	-0.556	-0.561	-0.568	-0.574	-0.581	-0.590	-0.599	-0.608	-0.618	-0.628	-0.639	-0.651	-0.664	-0.678	-0.690	-0.705	-0.721	-0.738	-0.754	-0.771	-0.789	-0.808	-0.826	-0.846	-0.868	-0.889	-0.910	-0.932	-0.955	-0.979	-1.002	-1.026	-1.052	-1.078	-1.102	-1.129	-1.155	-1.181	-1.209	-1.235	-1.262	-1.289	-1.316	-1.344	-1.371	-1.398	-1.426	-1.451	-1.479	-1.505	-1.531	-1.558	-1.581	-1.608	-1.631	-1.655	-1.679	-1.701	-1.724	-1.745	-1.766	-1.786	-1.806	-1.825	-1.842	-1.861	-1.879	-1.895	-1.911	-1.926	-1.940	-1.955	-1.969	-1.981	-1.994	-2.006	-2.019	-2.030	-2.041	-2.052	-2.064	-2.072	-2.084	-2.094	-2.104	-2.115	-2.125	-2.135	-2.145	-2.156	-2.166	-2.179	-2.189	-2.201	-2.214	-2.226	-2.238	-2.251	-2.265	-2.279	-2.292	-2.308	-2.322	-2.339	-2.354	-2.370	-2.385	-2.402	-2.419	-2.435	-2.452	-2.470	-2.489	-2.505	-2.522	-2.540	-2.556	-2.572	-2.590	-2.606	-2.622	-2.636	-2.651	-2.666	-2.680	-2.694	-2.705	-2.716	-2.726	-2.736	-2.746	-2.754	-2.760	-2.766	-2.770	-2.774	-2.776	-2.776	-2.778	-2.776	-2.774	-2.770	-2.765	-2.760	-2.754	-2.745	-2.738	-2.728	-2.715	-2.704	-2.691	-2.678	-2.662	-2.648	-2.632	-2.615	-2.599	-2.580	-2.561	-2.544	-2.524	-2.505	-2.485	-2.466	-2.445	-2.425	-2.405	-2.385	-2.366	-2.346	-2.328	-2.308	-2.290	-2.271	-2.254	-2.238	-2.220	-2.205	-2.190	-2.174	-2.160	-2.148	-2.135	-2.124	-2.112	-2.104	-2.094	-2.088	-2.080	-2.074	-2.068	-2.064	-2.061	-2.059	-2.058	-2.058	-2.058	-2.059	-2.061	-2.065	-2.069	-2.072	-2.078	-2.084	-2.091	-2.099	-2.106	-2.115	-2.124	-2.134	-2.144	-2.154	-2.166	-2.176	-2.189	-2.199	-2.211	-2.222	-2.235	-2.246	-2.258	-2.269	-2.280	-2.291	-2.302	-2.312	-2.322	-2.331	-2.341	-2.350	-2.358	-2.365	-2.371	-2.378	-2.382	-2.388	-2.391	-2.395	-2.398	-2.399	-2.399	-2.400	-2.399	-2.398	-2.396	-2.392	-2.390	-2.386	-2.381	-2.376	-2.369	-2.362	-2.355	-2.346	-2.340	-2.330	-2.321	-2.311	-2.301	-2.292	-2.282	-2.271	-2.261	-2.250	-2.239	-2.229	-2.218	-2.206	-2.196	-2.185	-2.175	-2.164	-2.154	-2.144	-2.135	-2.125	-2.116	-2.108	-2.098	-2.090	-2.082	-2.075	-2.068	-2.061	-2.055	-2.049	-2.042	-2.038	-2.033	-2.027	-2.022	-2.018	-2.014	-2.009	-2.006	-2.002	-1.999	-1.994	-1.989	-1.986	-1.981	-1.979	-1.974	-1.970	-1.966	-1.961	-1.958	-1.952	-1.948	-1.942	-1.936	-1.931	-1.925	-1.918	-1.911	-1.904	-1.896	-1.888	-1.880	-1.871	-1.861	-1.852	-1.842	-1.832	-1.822	-1.811	-1.800	-1.789	-1.776	-1.764	-1.751	-1.740	-1.726	-1.714	-1.700	-1.688	-1.674	-1.660	-1.648	-1.634	-1.620	-1.606	-1.594	-1.580	-1.568	-1.554	-1.541	-1.529	-1.516	-1.505	-1.494	-1.481	-1.471	-1.460	-1.450	-1.441	-1.431	-1.422	-1.414	-1.406	-1.399	-1.391	-1.385	-1.379	-1.375	-1.369	-1.365	-1.362	-1.359	-1.358	-1.355	-1.354	-1.352	-1.352	-1.354	-1.355	-1.356	-1.359	-1.360	-1.364	-1.368	-1.372	-1.378	-1.382	-1.389	-1.395	-1.401	-1.409	-1.416	-1.424	-1.432	-1.441	-1.451	-1.460	-1.470	-1.481	-1.491	-1.501	-1.514	-1.525	-1.536	-1.549	-1.560	-1.572	-1.586	-1.599	-1.612	-1.625	-1.639	-1.652	-1.666	-1.679	-1.694	-1.708	-1.721	-1.735	-1.749	-1.764	-1.778	-1.791	-1.808	-1.821	-1.836	-1.850	-1.864	-1.879	-1.892	-1.909	-1.922	-1.936	-1.951	-1.965	-1.979	-1.992	-2.007	-2.021	-2.035	-2.050	-2.064	-2.078	-2.091	-2.104	-2.118	-2.131	-2.144	-2.156	-2.170	-2.181	-2.194	-2.205	-2.218	-2.228	-2.239	-2.249	-2.259	-2.269	-2.278	-2.286	-2.295	-2.302	-2.310	-2.316	-2.322	-2.329	-2.332	-2.338	-2.341	-2.344	-2.346	-2.348	-2.349	-2.349	-2.349	-2.348	-2.345	-2.342	-2.339	-2.334	-2.330	-2.322	-2.316	-2.309	-2.300	-2.291	-2.281	-2.270	-2.260	-2.248	-2.235	-2.221	-2.209	-2.194	-2.180	-2.164	-2.148	-2.131	-2.115	-2.099	-2.081	-2.066	-2.049	-2.033	-2.016	-1.999	-1.982	-1.968	-1.951	-1.936	-1.921	-1.908	-1.895	-1.881	-1.870	-1.858	-1.849	-1.839	-1.831	-1.824	-1.818	-1.812	-1.809	-1.806	-1.804	-1.804	-1.806	-1.808	-1.811	-1.816	-1.822	-1.829	-1.839	-1.848	-1.859	-1.870	-1.884	-1.898	-1.912	-1.928	-1.945	-1.962	-1.980	-1.999	-2.018	-2.038	-2.058	-2.078	-2.098	-2.119	-2.140	-2.160	-2.180	-2.200	-2.220	-2.240	-2.259	-2.278	-2.295	-2.312	-2.328	-2.342	-2.358	-2.371	-2.384	-2.395	-2.405	-2.414	-2.422	-2.429	-2.434	-2.439	-2.441	-2.442	-2.442	-2.441	-2.439	-2.435	-2.430	-2.424	-2.418	-2.408	-2.399	-2.388	-2.376	-2.362	-2.350	-2.334	-2.319	-2.302	-2.284	-2.268	-2.249	-2.229	-2.209	-2.189	-2.168	-2.146	-2.125	-2.102	-2.080	-2.059	-2.035	-2.013	-1.990	-1.968	-1.944	-1.921	-1.898	-1.875	-1.851	-1.830	-1.808	-1.786	-1.764	-1.742	-1.721	-1.700	-1.680	-1.661	-1.642	-1.622	-1.604	-1.586	-1.570	-1.552	-1.538	-1.522	-1.509	-1.495	-1.482	-1.470	-1.460	-1.450	-1.441	-1.431	-1.424	-1.418	-1.412	-1.408	-1.404	-1.401	-1.399	-1.399	-1.398	-1.399	-1.400	-1.402	-1.405	-1.410	-1.414	-1.421	-1.426	-1.432	-1.441	-1.450	-1.458	-1.468	-1.478	-1.488	-1.498	-1.509	-1.520	-1.530	-1.541	-1.552	-1.564	-1.574	-1.585	-1.595	-1.606	-1.615	-1.624	-1.631	-1.639	-1.646	-1.651	-1.658	-1.662	-1.666	-1.669	-1.670	-1.671	-1.672	-1.671	-1.669	-1.665	-1.661	-1.656	-1.650	-1.642	-1.634	-1.625	-1.614	-1.605	-1.591	-1.580	-1.566	-1.554	-1.539	-1.524	-1.509	-1.492	-1.476	-1.459	-1.442	-1.425	-1.408	-1.391	-1.374	-1.359	-1.342	-1.326	-1.311	-1.296	-1.282	-1.270	-1.256	-1.246	-1.235	-1.225	-1.216	-1.209	-1.202	-1.196	-1.192	-1.190	-1.189	-1.188	-1.188	-1.191	-1.194	-1.200	-1.205	-1.214	-1.221	-1.231	-1.242	-1.255	-1.270	-1.285	-1.300	-1.318	-1.336	-1.355	-1.376	-1.398	-1.419	-1.440	-1.464	-1.488	-1.512	-1.536	-1.561	-1.588	-1.612	-1.639	-1.664	-1.690	-1.715	-1.741	-1.765	-1.790	-1.815	-1.840	-1.862	-1.886	-1.908	-1.929	-1.950	-1.970	-1.989	-2.007	-2.025	-2.041	-2.058	-2.071	-2.086	-2.100	-2.111	-2.121	-2.131	-2.140	-2.149	-2.156	-2.162	-2.168	-2.171	-2.174	-2.176	-2.179	-2.179	-2.180	-2.180	-2.179	-2.178	-2.176	-2.174	-2.171	-2.168	-2.165	-2.161	-2.158	-2.154	-2.150	-2.146	-2.142	-2.139	-2.136	-2.134	-2.131	-2.130	-2.128	-2.128	-2.128	-2.128	-2.130	-2.132	-2.134	-2.139	-2.142	-2.148	-2.154	-2.161	-2.170	-2.180	-2.190	-2.201	-2.215	-2.228	-2.242	-2.259	-2.275	-2.292	-2.311	-2.331	-2.351	-2.372	-2.395	-2.419	-2.442	-2.468	-2.491	-2.519	-2.545	-2.572	-2.600	-2.629	-2.658	-2.686	-2.716	-2.746	-2.778	-2.808	-2.838	-2.866	-2.896	-2.926	-2.956	-2.985	-3.014	-3.041	-3.069	-3.096	-3.121	-3.146	-3.171	-3.196	-3.218	-3.239	-3.260	-3.280	-3.298	-3.316	-3.332	-3.346	-3.360	-3.372	-3.382	-3.391	-3.400	-3.406	-3.410	-3.414	-3.415	-3.415	-3.415	-3.411	-3.408	-3.402	-3.395	-3.386	-3.378	-3.366	-3.354	-3.341	-3.325	-3.309	-3.292	-3.274	-3.256	-3.236	-3.215	-3.194	-3.172	-3.149	-3.125	-3.101	-3.079	-3.054	-3.029	-3.005	-2.980	-2.956	-2.932	-2.906	-2.884	-2.859	-2.836	-2.812	-2.790	-2.768	-2.746	-2.725	-2.704	-2.684	-2.665	-2.648	-2.629	-2.611	-2.595	-2.581	-2.566	-2.554	-2.540	-2.529	-2.518	-2.506	-2.498	-2.489	-2.480	-2.474	-2.468	-2.461	-2.456	-2.451	-2.448	-2.444	-2.441	-2.438	-2.436	-2.434	-2.432	-2.430	-2.429	-2.428	-2.426	-2.425	-2.425	-2.424	-2.424	-2.424	-2.421	-2.421	-2.420	-2.419	-2.418	-2.416	-2.414	-2.411	-2.410	-2.406	-2.404	-2.401	-2.398	-2.394	-2.390	-2.385	-2.381	-2.375	-2.370	-2.364	-2.358	-2.351	-2.345	-2.339	-2.331	-2.322	-2.315	-2.306	-2.298	-2.289	-2.280	-2.271	-2.261	-2.250	-2.240	-2.229	-2.218	-2.206	-2.195	-2.182	-2.171	-2.159	-2.146	-2.134	-2.122	-2.109	-2.096	-2.084	-2.070	-2.056	-2.042	-2.029	-2.015	-2.001	-1.988	-1.974	-1.959	-1.944	-1.930	-1.915	-1.900	-1.886	-1.871	-1.856	-1.842	-1.828	-1.812	-1.798	-1.784	-1.769	-1.755	-1.740	-1.728	-1.714	-1.700	-1.686	-1.674	-1.660	-1.648	-1.635	-1.622	-1.611	-1.599	-1.588	-1.576	-1.565	-1.554	-1.542	-1.532	-1.522	-1.514	-1.502	-1.494	-1.484	-1.475	-1.466	-1.456	-1.448	-1.439	-1.429	-1.421	-1.412	-1.402	-1.395	-1.386	-1.376	-1.368	-1.359	-1.350	-1.340	-1.330	-1.320	-1.311	-1.301	-1.290	-1.280	-1.269	-1.256	-1.245	-1.234	-1.221	-1.209	-1.195	-1.182	-1.169	-1.155	-1.141	-1.128	-1.112	-1.099	-1.084	-1.070	-1.054	-1.040	-1.025	-1.011	-0.996	-0.980	-0.966	-0.952	-0.939	-0.924	-0.911	-0.899	-0.885	-0.874	-0.861	-0.850	-0.840	-0.830	-0.821	-0.811	-0.804	-0.798	-0.791	-0.786	-0.782	-0.778	-0.776	-0.774	-0.774	-0.774	-0.776	-0.779	-0.782	-0.788	-0.794	-0.800	-0.808	-0.818	-0.828	-0.838	-0.850	-0.865	-0.880	-0.894	-0.911	-0.929	-0.948	-0.965	-0.985	-1.006	-1.028	-1.050	-1.072	-1.095	-1.119	-1.142	-1.166	-1.191	-1.215	-1.240	-1.264	-1.288	-1.312	-1.336	-1.361	-1.384	-1.406	-1.429	-1.451	-1.472	-1.492	-1.512	-1.530	-1.549	-1.565	-1.580	-1.595	-1.606	-1.619	-1.629	-1.638	-1.645	-1.650	-1.655	-1.659	-1.660	-1.660	-1.658	-1.654	-1.650	-1.642	-1.635	-1.625	-1.612	-1.600	-1.586	-1.570	-1.552	-1.535	-1.515	-1.495	-1.472	-1.450	-1.426	-1.402	-1.378	-1.350	-1.324	-1.296	-1.270	-1.242	-1.215	-1.188	-1.159	-1.131	-1.104	-1.076	-1.051	-1.024	-0.999	-0.974	-0.950	-0.926	-0.905	-0.884	-0.864	-0.845	-0.826	-0.811	-0.795	-0.781	-0.769	-0.758	-0.746	-0.739	-0.731	-0.725	-0.721	-0.718	-0.716	-0.716	-0.716	-0.719	-0.722	-0.726	-0.732	-0.739	-0.746	-0.755	-0.765	-0.775	-0.785	-0.798	-0.809	-0.820	-0.834	-0.846	-0.861	-0.875	-0.889	-0.902	-0.916	-0.931	-0.945	-0.959	-0.972	-0.986	-0.999	-1.011	-1.024	-1.036	-1.049	-1.059	-1.071	-1.081	-1.091	-1.101	-1.110	-1.118	-1.125	-1.132	-1.139	-1.146	-1.151	-1.156	-1.160	-1.165	-1.169	-1.172	-1.175	-1.179	-1.181	-1.182	-1.185	-1.186	-1.188	-1.189	-1.190	-1.191	-1.192	-1.192	-1.194	-1.194	-1.195	-1.194	-1.195	-1.195	-1.195	-1.194	-1.194	-1.194	-1.194	-1.192	-1.192	-1.191	-1.191	-1.191	-1.190	-1.190	-1.189	-1.186	-1.186	-1.185	-1.182	-1.181	-1.180	-1.180	-1.178	-1.175	-1.174	-1.172	-1.170	-1.168	-1.165	-1.164	-1.161	-1.160	-1.158	-1.156	-1.154	-1.154	-1.152	-1.150	-1.149	-1.148	-1.148	-1.146	-1.146	-1.146	-1.146	-1.148	-1.149	-1.150	-1.152	-1.156	-1.159	-1.161	-1.166	-1.170	-1.176	-1.181	-1.188	-1.194	-1.201	-1.209	-1.216	-1.225	-1.235	-1.242	-1.252	-1.262	-1.274	-1.284	-1.295	-1.305	-1.316	-1.329	-1.339	-1.350	-1.362	-1.374	-1.382	-1.394	-1.404	-1.414	-1.422	-1.431	-1.439	-1.446	-1.454	-1.460	-1.465	-1.470	-1.474	-1.478	-1.480	-1.480	-1.482	-1.481	-1.480	-1.478	-1.475	-1.470	-1.466	-1.460	-1.452	-1.446	-1.438	-1.428	-1.419	-1.408	-1.395	-1.382	-1.370	-1.355	-1.341	-1.328	-1.312	-1.295	-1.280	-1.264	-1.248	-1.231	-1.215	-1.199	-1.182	-1.166	-1.150	-1.135	-1.119	-1.104	-1.089	-1.075	-1.061	-1.049	-1.035	-1.022	-1.011	-1.000	-0.988	-0.978	-0.969	-0.959	-0.950	-0.941	-0.934	-0.929	-0.921	-0.916	-0.911	-0.906	-0.902	-0.900	-0.898	-0.894	-0.892	-0.890	-0.890	-0.889	-0.888	-0.888	-0.889	-0.889	-0.890	-0.889	-0.890	-0.890	-0.892	-0.892	-0.894	-0.895	-0.896	-0.896	-0.898	-0.899	-0.899	-0.900	-0.900	-0.901	-0.901	-0.901	-0.902	-0.902	-0.901	-0.902	-0.901	-0.901	-0.901	-0.900	-0.900	-0.899	-0.898	-0.896	-0.895	-0.894	-0.892	-0.891	-0.890	-0.889	-0.886	-0.884	-0.882	-0.881	-0.880	-0.878	-0.875	-0.872	-0.871	-0.869	-0.866	-0.865	-0.864	-0.861	-0.859	-0.858	-0.855	-0.852	-0.850	-0.848	-0.845	-0.845	-0.842	-0.840	-0.839	-0.838	-0.836	-0.835	-0.834	-0.834	-0.832	-0.832	-0.832	-0.832	-0.832	-0.835	-0.835	-0.838	-0.839	-0.841	-0.844	-0.848	-0.850	-0.855	-0.860	-0.865	-0.870	-0.876	-0.884	-0.890	-0.898	-0.906	-0.916	-0.925	-0.936	-0.946	-0.958	-0.970	-0.982	-0.995	-1.009	-1.022	-1.038	-1.052	-1.068	-1.085	-1.100	-1.118	-1.134	-1.151	-1.169	-1.186	-1.204	-1.222	-1.241	-1.259	-1.278	-1.296	-1.312	-1.331	-1.350	-1.368	-1.386	-1.402	-1.420	-1.436	-1.452	-1.469	-1.482	-1.499	-1.511	-1.526	-1.538	-1.550	-1.561	-1.571	-1.581	-1.590	-1.598	-1.605	-1.611	-1.615	-1.620	-1.622	-1.624	-1.626	-1.626	-1.624	-1.622	-1.619	-1.615	-1.611	-1.604	-1.598	-1.589	-1.579	-1.570	-1.559	-1.546	-1.534	-1.520	-1.504	-1.489	-1.472	-1.455	-1.436	-1.418	-1.398	-1.378	-1.355	-1.334	-1.311	-1.289	-1.265	-1.241	-1.216	-1.191	-1.166	-1.140	-1.114	-1.088	-1.061	-1.034	-1.005	-0.979	-0.950	-0.924	-0.895	-0.868	-0.840	-0.810	-0.782	-0.756	-0.728	-0.700	-0.674	-0.646	-0.620	-0.594	-0.569	-0.544	-0.519	-0.494	-0.470	-0.448	-0.425	-0.402	-0.381	-0.361	-0.341	-0.321	-0.304	-0.285	-0.268	-0.251	-0.238	-0.222	-0.208	-0.196	-0.184	-0.172	-0.162	-0.154	-0.144	-0.138	-0.129	-0.124	-0.118	-0.112	-0.109	-0.105	-0.101	-0.100	-0.098	-0.098	-0.096	-0.098	-0.099	-0.100	-0.102	-0.104	-0.106	-0.109	-0.114	-0.116	-0.120	-0.124	-0.128	-0.131	-0.135	-0.140	-0.144	-0.150	-0.154	-0.159	-0.162	-0.168	-0.171	-0.176	-0.180	-0.184	-0.189	-0.191	-0.196	-0.200	-0.204	-0.206	-0.210	-0.212	-0.216	-0.218	-0.220	-0.222	-0.225	-0.226	-0.229	-0.230	-0.232	-0.234	-0.235	-0.238	-0.238	-0.239	-0.239	-0.240	-0.241	-0.242	-0.242	-0.244	-0.244	-0.244	-0.244	-0.244	-0.245	-0.245	-0.244	-0.245	-0.245	-0.245	-0.245	-0.246	-0.246	-0.248	-0.248	-0.248	-0.249	-0.249	-0.250	-0.250	-0.251	-0.254	-0.254	-0.255	-0.256	-0.259	-0.260	-0.262	-0.265	-0.268	-0.271	-0.274	-0.278	-0.282	-0.285	-0.290	-0.296	-0.301	-0.308	-0.314	-0.320	-0.328	-0.336	-0.344	-0.354	-0.362	-0.372	-0.384	-0.394	-0.406	-0.418	-0.431	-0.444	-0.458	-0.472	-0.486	-0.501	-0.516	-0.532	-0.549	-0.566	-0.582	-0.600	-0.618	-0.635	-0.652	-0.671	-0.690	-0.709	-0.728	-0.745	-0.764	-0.781	-0.800	-0.819	-0.836	-0.854	-0.870	-0.888	-0.904	-0.921	-0.936	-0.951	-0.966	-0.980	-0.994	-1.006	-1.018	-1.029	-1.038	-1.046	-1.055	-1.062	-1.069	-1.075	-1.080	-1.082	-1.086	-1.088	-1.089	-1.089	-1.089	-1.088	-1.085	-1.081	-1.078	-1.074	-1.068	-1.061	-1.055	-1.048	-1.039	-1.031	-1.022	-1.012	-1.004	-0.992	-0.982	-0.974	-0.962	-0.952	-0.942	-0.932	-0.922	-0.914	-0.905	-0.896	-0.889	-0.881	-0.875	-0.869	-0.864	-0.860	-0.856	-0.855	-0.852	-0.852	-0.852	-0.854	-0.856	-0.860	-0.865	-0.870	-0.878	-0.886	-0.895	-0.905	-0.916	-0.930	-0.944	-0.958	-0.974	-0.989	-1.006	-1.024	-1.042	-1.061	-1.080	-1.101	-1.121	-1.141	-1.162	-1.185	-1.206	-1.226	-1.249	-1.270	-1.291	-1.312	-1.332	-1.354	-1.374	-1.392	-1.412	-1.430	-1.448	-1.464	-1.480	-1.495	-1.509	-1.522	-1.535	-1.546	-1.558	-1.566	-1.575	-1.584	-1.591	-1.598	-1.601	-1.606	-1.610	-1.612	-1.614	-1.616	-1.616	-1.616	-1.615	-1.615	-1.612	-1.611	-1.609	-1.606	-1.604	-1.601	-1.598	-1.596	-1.592	-1.589	-1.586	-1.584	-1.581	-1.580	-1.578	-1.575	-1.572	-1.572	-1.571	-1.570	-1.570	-1.570	-1.570	-1.571	-1.571	-1.572	-1.575	-1.576	-1.578	-1.580	-1.582	-1.586	-1.589	-1.591	-1.595	-1.598	-1.600	-1.604	-1.605	-1.608	-1.610	-1.611	-1.614	-1.614	-1.615	-1.616	-1.616	-1.616	-1.615	-1.614	-1.612	-1.609	-1.606	-1.602	-1.598	-1.592	-1.589	-1.582	-1.575	-1.568	-1.560	-1.551	-1.541	-1.532	-1.522	-1.512	-1.501	-1.490	-1.478	-1.465	-1.452	-1.439	-1.426	-1.412	-1.398	-1.385	-1.370	-1.356	-1.341	-1.328	-1.312	-1.298	-1.282	-1.268	-1.255	-1.240	-1.225	-1.211	-1.196	-1.182	-1.168	-1.155	-1.141	-1.126	-1.114	-1.100	-1.086	-1.074	-1.062	-1.049	-1.038	-1.025	-1.014	-1.002	-0.991	-0.980	-0.970	-0.958	-0.949	-0.938	-0.928	-0.919	-0.909	-0.899	-0.891	-0.882	-0.874	-0.865	-0.858	-0.850	-0.842	-0.835	-0.829	-0.822	-0.818	-0.812	-0.806	-0.802	-0.798	-0.794	-0.791	-0.789	-0.786	-0.785	-0.784	-0.782	-0.782	-0.782	-0.784	-0.786	-0.789	-0.790	-0.795	-0.799	-0.804	-0.809	-0.815	-0.821	-0.828	-0.835	-0.842	-0.852	-0.862	-0.871	-0.882	-0.892	-0.904	-0.915	-0.929	-0.941	-0.954	-0.966	-0.980	-0.994	-1.009	-1.022	-1.038	-1.051	-1.066	-1.080	-1.094	-1.108	-1.121	-1.136	-1.149	-1.162	-1.175	-1.188	-1.200	-1.211	-1.222	-1.232	-1.244	-1.252	-1.261	-1.270	-1.278	-1.284	-1.291	-1.296	-1.301	-1.306	-1.310	-1.311	-1.314	-1.315	-1.315	-1.315	-1.315	-1.315	-1.314	-1.311	-1.309	-1.306	-1.304	-1.300	-1.296	-1.291	-1.288	-1.282	-1.279	-1.272	-1.269	-1.262	-1.258	-1.254	-1.248	-1.244	-1.239	-1.234	-1.230	-1.226	-1.224	-1.220	-1.218	-1.215	-1.212	-1.211	-1.210	-1.210	-1.210	-1.211	-1.211	-1.214	-1.215	-1.219	-1.222	-1.226	-1.230	-1.235	-1.241	-1.246	-1.252	-1.259	-1.265	-1.272	-1.280	-1.288	-1.295	-1.302	-1.310	-1.319	-1.326	-1.334	-1.341	-1.349	-1.356	-1.362	-1.370	-1.376	-1.382	-1.388	-1.392	-1.398	-1.401	-1.405	-1.408	-1.409	-1.410	-1.410	-1.410	-1.408	-1.405	-1.402	-1.398	-1.392	-1.386	-1.379	-1.369	-1.360	-1.350	-1.338	-1.326	-1.311	-1.298	-1.281	-1.264	-1.246	-1.228	-1.208	-1.188	-1.165	-1.141	-1.119	-1.095	-1.070	-1.044	-1.018	-0.990	-0.964	-0.935	-0.905	-0.876	-0.848	-0.818	-0.788	-0.756	-0.726	-0.696	-0.665	-0.635	-0.605	-0.575	-0.545	-0.516	-0.486	-0.459	-0.430	-0.402	-0.376	-0.349	-0.322	-0.298	-0.275	-0.250	-0.229	-0.208	-0.186	-0.166	-0.148	-0.130	-0.114	-0.099	-0.084	-0.071	-0.060	-0.049	-0.040	-0.031	-0.025	-0.020	-0.015	-0.011	-0.010	-0.009	-0.009	-0.010	-0.012	-0.015	-0.019	-0.025	-0.031	-0.039	-0.046	-0.055	-0.066	-0.076	-0.089	-0.100	-0.112	-0.126	-0.140	-0.155	-0.170	-0.186	-0.201	-0.219	-0.235	-0.252	-0.269	-0.286	-0.304	-0.322	-0.339	-0.356	-0.374	-0.391	-0.408	-0.425	-0.440	-0.456	-0.472	-0.488	-0.501	-0.516	-0.529	-0.541	-0.554	-0.565	-0.575	-0.584	-0.594	-0.600	-0.606	-0.614	-0.618	-0.621	-0.624	-0.625	-0.625	-0.624	-0.621	-0.618	-0.612	-0.606	-0.599	-0.591	-0.580	-0.570	-0.556	-0.544	-0.529	-0.512	-0.496	-0.478	-0.459	-0.439	-0.419	-0.396	-0.374	-0.350	-0.326	-0.300	-0.275	-0.250	-0.222	-0.196	-0.170	-0.141	-0.115	-0.088	-0.061	-0.034	-0.008	0.019	0.045	0.071	0.095	0.120	0.144	0.165	0.188	0.208	0.226	0.245	0.261	0.276	0.291	0.302	0.315	0.324	0.331	0.339	0.344	0.346	0.349	0.349	0.348	0.344	0.339	0.334	0.325	0.315	0.304	0.290	0.276	0.260	0.244	0.225	0.204	0.182	0.161	0.138	0.114	0.089	0.062	0.036	0.009	-0.019	-0.048	-0.076	-0.105	-0.134	-0.164	-0.192	-0.222	-0.252	-0.280	-0.309	-0.336	-0.365	-0.391	-0.419	-0.444	-0.469	-0.494	-0.518	-0.539	-0.560	-0.580	-0.601	-0.619	-0.636	-0.651	-0.668	-0.681	-0.694	-0.705	-0.715	-0.725	-0.734	-0.741	-0.746	-0.752	-0.756	-0.760	-0.762	-0.765	-0.766	-0.766	-0.766	-0.768	-0.766	-0.765	-0.764	-0.762	-0.760	-0.758	-0.758	-0.756	-0.754	-0.752	-0.751	-0.752	-0.752	-0.754	-0.756	-0.759	-0.761	-0.766	-0.772	-0.779	-0.786	-0.795	-0.805	-0.816	-0.829	-0.842	-0.858	-0.874	-0.892	-0.911	-0.931	-0.954	-0.976	-1.001	-1.025	-1.051	-1.079	-1.106	-1.135	-1.165	-1.196	-1.226	-1.259	-1.291	-1.324	-1.358	-1.390	-1.422	-1.456	-1.489	-1.522	-1.554	-1.585	-1.616	-1.646	-1.676	-1.704	-1.731	-1.756	-1.781	-1.804	-1.825	-1.846	-1.864	-1.880	-1.894	-1.906	-1.916	-1.924	-1.930	-1.934	-1.934	-1.934	-1.931	-1.925	-1.918	-1.908	-1.896	-1.881	-1.865	-1.848	-1.826	-1.805	-1.779	-1.752	-1.726	-1.695	-1.665	-1.631	-1.599	-1.562	-1.528	-1.489	-1.451	-1.411	-1.372	-1.331	-1.291	-1.251	-1.210	-1.168	-1.128	-1.088	-1.046	-1.006	-0.968	-0.929	-0.891	-0.854	-0.819	-0.782	-0.749	-0.716	-0.685	-0.654	-0.625	-0.598	-0.572	-0.549	-0.525	-0.506	-0.486	-0.469	-0.452	-0.439	-0.426	-0.416	-0.406	-0.400	-0.395	-0.390	-0.389	-0.388	-0.389	-0.391	-0.395	-0.400	-0.408	-0.415	-0.425	-0.435	-0.448	-0.460	-0.474	-0.489	-0.505	-0.521	-0.539	-0.556	-0.575	-0.595	-0.614	-0.634	-0.654	-0.676	-0.696	-0.718	-0.739	-0.760	-0.781	-0.802	-0.824	-0.845	-0.865	-0.886	-0.906	-0.925	-0.944	-0.962	-0.979	-0.998	-1.012	-1.029	-1.044	-1.058	-1.072	-1.085	-1.098	-1.109	-1.119	-1.129	-1.138	-1.146	-1.154	-1.159	-1.164	-1.168	-1.172	-1.175	-1.178	-1.178	-1.179	-1.178	-1.175	-1.174	-1.171	-1.168	-1.162	-1.156	-1.150	-1.142	-1.135	-1.128	-1.118	-1.109	-1.098	-1.088	-1.075	-1.062	-1.050	-1.038	-1.024	-1.009	-0.995	-0.980	-0.966	-0.950	-0.934	-0.918	-0.901	-0.885	-0.868	-0.851	-0.834	-0.816	-0.799	-0.780	-0.762	-0.745	-0.726	-0.709	-0.689	-0.671	-0.652	-0.635	-0.616	-0.599	-0.580	-0.562	-0.545	-0.528	-0.510	-0.494	-0.475	-0.459	-0.442	-0.426	-0.411	-0.395	-0.379	-0.365	-0.350	-0.338	-0.324	-0.311	-0.298	-0.286	-0.274	-0.262	-0.252	-0.241	-0.231	-0.221	-0.212	-0.204	-0.196	-0.189	-0.181	-0.174	-0.169	-0.162	-0.158	-0.152	-0.148	-0.145	-0.141	-0.138	-0.135	-0.132	-0.130	-0.128	-0.125	-0.124	-0.122	-0.121	-0.119	-0.119	-0.118	-0.116	-0.116	-0.114	-0.112	-0.111	-0.110	-0.109	-0.106	-0.105	-0.102	-0.100	-0.098	-0.094	-0.090	-0.086	-0.081	-0.076	-0.071	-0.065	-0.060	-0.054	-0.046	-0.039	-0.030	-0.024	-0.015	-0.006	0.004	0.014	0.022	0.032	0.042	0.052	0.064	0.074	0.085	0.096	0.106	0.116	0.128	0.138	0.149	0.158	0.169	0.178	0.186	0.196	0.204	0.212	0.220	0.226	0.231	0.236	0.241	0.245	0.248	0.250	0.251	0.251	0.250	0.249	0.246	0.244	0.238	0.232	0.226	0.219	0.210	0.201	0.191	0.180	0.168	0.155	0.141	0.126	0.111	0.095	0.078	0.060	0.042	0.024	0.005	-0.015	-0.034	-0.055	-0.075	-0.095	-0.115	-0.136	-0.156	-0.176	-0.196	-0.218	-0.238	-0.256	-0.275	-0.292	-0.310	-0.328	-0.344	-0.360	-0.374	-0.389	-0.401	-0.414	-0.425	-0.435	-0.444	-0.452	-0.460	-0.468	-0.472	-0.478	-0.480	-0.482	-0.485	-0.485	-0.484	-0.482	-0.481	-0.478	-0.475	-0.470	-0.464	-0.459	-0.452	-0.444	-0.436	-0.429	-0.420	-0.411	-0.401	-0.392	-0.382	-0.372	-0.362	-0.352	-0.342	-0.332	-0.322	-0.312	-0.304	-0.295	-0.285	-0.276	-0.269	-0.261	-0.255	-0.246	-0.240	-0.235	-0.230	-0.224	-0.220	-0.216	-0.214	-0.211	-0.210	-0.208	-0.206	-0.206	-0.208	-0.209	-0.209	-0.211	-0.214	-0.218	-0.220	-0.225	-0.229	-0.234	-0.239	-0.245	100.000	5.000	2.000	1.000	5.000	0.000	0.000	0.000	0.000	0.000	0.000	0.000	0.000	0.000	0.000	0.000	0.000	0.000	-1.514	-1.529	-1.544	-1.560	-1.575	-1.589	-1.605	-1.620	-1.634	-1.648	-1.661	-1.675	-1.689	-1.700	-1.711	-1.724	-1.734	-1.744	-1.754	-1.764	-1.772	-1.779	-1.788	-1.794	-1.801	-1.806	-1.811	-1.816	-1.821	-1.825	-1.829	-1.832	-1.836	-1.838	-1.840	-1.842	-1.844	-1.845	-1.846	-1.846	-1.848	-1.848	-1.848	-1.848	-1.848	-1.848	-1.846	-1.846	-1.845	-1.845	-1.844	-1.842	-1.841	-1.840	-1.840	-1.839	-1.838	-1.836	-1.834	-1.832	-1.831	-1.829	-1.828	-1.826	-1.824	-1.822	-1.821	-1.820	-1.818	-1.816	-1.815	-1.812	-1.811	-1.809	-1.806	-1.804	-1.801	-1.799	-1.798	-1.794	-1.791	-1.789	-1.786	-1.784	-1.780	-1.778	-1.774	-1.770	-1.766	-1.764	-1.759	-1.755	-1.750	-1.748	-1.741	-1.736	-1.732	-1.726	-1.720	-1.715	-1.709	-1.702	-1.696	-1.689	-1.682	-1.675	-1.668	-1.660	-1.651	-1.642	-1.634	-1.625	-1.615	-1.605	-1.594	-1.584	-1.572	-1.561	-1.549	-1.536	-1.524	-1.511	-1.498	-1.485	-1.471	-1.456	-1.442	-1.428	-1.414	-1.398	-1.384	-1.368	-1.352	-1.336	-1.321	-1.304	-1.289	-1.272	-1.258	-1.241	-1.225	-1.210	-1.196	-1.181	-1.168	-1.154	-1.140	-1.126	-1.114	-1.101	-1.089	-1.079	-1.069	-1.059	-1.050	-1.041	-1.034	-1.026	-1.020	-1.016	-1.012	-1.010	-1.008	-1.006	-1.006	-1.008	-1.010	-1.012	-1.018	-1.022	-1.028	-1.036	-1.042	-1.052	-1.062	-1.074	-1.085	-1.099	-1.112	-1.126	-1.142	-1.158	-1.175	-1.192	-1.210	-1.230	-1.250	-1.269	-1.290	-1.310	-1.331	-1.354	-1.376	-1.399	-1.422	-1.446	-1.469	-1.494	-1.518	-1.541	-1.566	-1.590	-1.614	-1.639	-1.662	-1.686	-1.709	-1.732	-1.755	-1.779	-1.801	-1.822	-1.845	-1.866	-1.888	-1.908	-1.929	-1.946	-1.965	-1.984	-2.001	-2.018	-2.033	-2.047	-2.061	-2.075	-2.086	-2.098	-2.106	-2.116	-2.125	-2.131	-2.136	-2.141	-2.142	-2.145	-2.145	-2.145	-2.144	-2.140	-2.136	-2.130	-2.124	-2.115	-2.105	-2.094	-2.081	-2.068	-2.054	-2.038	-2.021	-2.002	-1.982	-1.962	-1.941	-1.918	-1.895	-1.870	-1.846	-1.820	-1.794	-1.766	-1.740	-1.712	-1.685	-1.656	-1.629	-1.599	-1.571	-1.544	-1.516	-1.489	-1.462	-1.436	-1.411	-1.386	-1.362	-1.340	-1.318	-1.296	-1.278	-1.259	-1.241	-1.225	-1.210	-1.198	-1.186	-1.176	-1.168	-1.161	-1.156	-1.152	-1.150	-1.150	-1.152	-1.156	-1.161	-1.169	-1.178	-1.186	-1.199	-1.211	-1.226	-1.242	-1.259	-1.278	-1.296	-1.316	-1.338	-1.360	-1.382	-1.408	-1.431	-1.456	-1.482	-1.508	-1.534	-1.559	-1.585	-1.611	-1.638	-1.662	-1.688	-1.712	-1.736	-1.760	-1.782	-1.806	-1.828	-1.849	-1.869	-1.888	-1.906	-1.924	-1.939	-1.955	-1.968	-1.980	-1.991	-2.002	-2.011	-2.020	-2.027	-2.034	-2.039	-2.042	-2.046	-2.049	-2.050	-2.051	-2.051	-2.051	-2.049	-2.046	-2.045	-2.042	-2.039	-2.036	-2.033	-2.030	-2.026	-2.022	-2.020	-2.015	-2.014	-2.011	-2.009	-2.007	-2.007	-2.007	-2.009	-2.011	-2.013	-2.016	-2.021	-2.026	-2.033	-2.041	-2.051	-2.060	-2.071	-2.084	-2.098	-2.111	-2.129	-2.145	-2.161	-2.180	-2.200	-2.220	-2.240	-2.262	-2.284	-2.308	-2.331	-2.355	-2.379	-2.404	-2.429	-2.454	-2.478	-2.502	-2.526	-2.550	-2.574	-2.596	-2.618	-2.639	-2.658	-2.676	-2.692	-2.709	-2.724	-2.736	-2.746	-2.756	-2.764	-2.769	-2.774	-2.774	-2.774	-2.771	-2.765	-2.759	-2.750	-2.739	-2.725	-2.709	-2.690	-2.670	-2.649	-2.624	-2.596	-2.568	-2.538	-2.505	-2.471	-2.435	-2.399	-2.360	-2.319	-2.279	-2.236	-2.192	-2.148	-2.102	-2.058	-2.011	-1.965	-1.918	-1.871	-1.825	-1.778	-1.731	-1.686	-1.641	-1.596	-1.554	-1.510	-1.468	-1.428	-1.388	-1.349	-1.312	-1.275	-1.241	-1.208	-1.178	-1.148	-1.120	-1.095	-1.071	-1.048	-1.029	-1.010	-0.992	-0.978	-0.965	-0.954	-0.944	-0.936	-0.931	-0.928	-0.925	-0.925	-0.928	-0.930	-0.935	-0.941	-0.950	-0.959	-0.970	-0.982	-0.996	-1.010	-1.026	-1.044	-1.064	-1.082	-1.102	-1.124	-1.145	-1.168	-1.190	-1.215	-1.239	-1.264	-1.289	-1.315	-1.340	-1.365	-1.391	-1.418	-1.442	-1.468	-1.492	-1.518	-1.541	-1.564	-1.586	-1.610	-1.631	-1.651	-1.670	-1.689	-1.708	-1.724	-1.740	-1.755	-1.769	-1.781	-1.791	-1.804	-1.811	-1.819	-1.825	-1.829	-1.832	-1.836	-1.836	-1.836	-1.834	-1.832	-1.828	-1.822	-1.818	-1.809	-1.800	-1.791	-1.780	-1.769	-1.756	-1.744	-1.729	-1.715	-1.699	-1.684	-1.668	-1.651	-1.634	-1.616	-1.598	-1.580	-1.561	-1.542	-1.525	-1.506	-1.488	-1.470	-1.452	-1.435	-1.418	-1.401	-1.385	-1.369	-1.352	-1.336	-1.320	-1.306	-1.291	-1.278	-1.262	-1.250	-1.236	-1.224	-1.211	-1.200	-1.188	-1.176	-1.165	-1.154	-1.142	-1.131	-1.120	-1.109	-1.099	-1.086	-1.074	-1.064	-1.052	-1.039	-1.028	-1.015	-1.002	-0.990	-0.978	-0.964	-0.950	-0.936	-0.921	-0.908	-0.892	-0.876	-0.860	-0.845	-0.829	-0.814	-0.796	-0.779	-0.762	-0.746	-0.729	-0.711	-0.695	-0.676	-0.660	-0.642	-0.626	-0.610	-0.594	-0.578	-0.562	-0.546	-0.531	-0.518	-0.504	-0.491	-0.479	-0.466	-0.454	-0.442	-0.431	-0.421	-0.412	-0.404	-0.395	-0.388	-0.381	-0.375	-0.370	-0.364	-0.360	-0.356	-0.352	-0.350	-0.348	-0.345	-0.345	-0.344	-0.342	-0.344	-0.342	-0.344	-0.345	-0.345	-0.348	-0.349	-0.350	-0.352	-0.355	-0.358	-0.360	-0.362	-0.365	-0.369	-0.372	-0.376	-0.380	-0.385	-0.389	-0.394	-0.399	-0.402	-0.409	-0.414	-0.421	-0.428	-0.434	-0.440	-0.449	-0.456	-0.465	-0.475	-0.486	-0.496	-0.507	-0.520	-0.532	-0.546	-0.560	-0.576	-0.591	-0.608	-0.625	-0.644	-0.662	-0.681	-0.701	-0.722	-0.744	-0.766	-0.789	-0.812	-0.836	-0.861	-0.885	-0.910	-0.934	-0.960	-0.985	-1.011	-1.036	-1.061	-1.086	-1.112	-1.136	-1.161	-1.185	-1.208	-1.231	-1.254	-1.275	-1.296	-1.316	-1.335	-1.354	-1.370	-1.386	-1.401	-1.414	-1.426	-1.439	-1.449	-1.458	-1.465	-1.471	-1.476	-1.481	-1.484	-1.485	-1.486	-1.485	-1.484	-1.480	-1.476	-1.471	-1.466	-1.460	-1.452	-1.446	-1.438	-1.430	-1.420	-1.410	-1.400	-1.391	-1.381	-1.371	-1.362	-1.352	-1.342	-1.332	-1.324	-1.316	-1.306	-1.300	-1.292	-1.286	-1.279	-1.274	-1.269	-1.265	-1.262	-1.259	-1.258	-1.255	-1.255	-1.255	-1.255	-1.258	-1.260	-1.261	-1.265	-1.268	-1.271	-1.276	-1.281	-1.288	-1.292	-1.299	-1.304	-1.311	-1.316	-1.324	-1.330	-1.336	-1.342	-1.349	-1.355	-1.361	-1.368	-1.372	-1.379	-1.384	-1.389	-1.394	-1.398	-1.402	-1.406	-1.410	-1.412	-1.415	-1.419	-1.421	-1.424	-1.426	-1.429	-1.431	-1.434	-1.435	-1.438	-1.439	-1.440	-1.442	-1.445	-1.448	-1.449	-1.451	-1.454	-1.456	-1.459	-1.462	-1.465	-1.470	-1.474	-1.478	-1.482	-1.488	-1.492	-1.499	-1.505	-1.511	-1.519	-1.525	-1.532	-1.539	-1.548	-1.555	-1.564	-1.570	-1.579	-1.589	-1.596	-1.606	-1.614	-1.622	-1.631	-1.640	-1.648	-1.656	-1.665	-1.672	-1.679	-1.688	-1.694	-1.700	-1.706	-1.711	-1.716	-1.722	-1.726	-1.731	-1.734	-1.736	-1.739	-1.740	-1.740	-1.740	-1.740	-1.739	-1.738	-1.735	-1.731	-1.728	-1.722	-1.716	-1.711	-1.705	-1.696	-1.688	-1.679	-1.668	-1.658	-1.646	-1.634	-1.620	-1.605	-1.591	-1.574	-1.558	-1.540	-1.521	-1.501	-1.482	-1.461	-1.440	-1.416	-1.394	-1.370	-1.345	-1.320	-1.294	-1.268	-1.240	-1.212	-1.184	-1.155	-1.126	-1.096	-1.066	-1.035	-1.005	-0.974	-0.942	-0.912	-0.881	-0.850	-0.818	-0.786	-0.755	-0.725	-0.694	-0.662	-0.634	-0.604	-0.575	-0.545	-0.518	-0.490	-0.464	-0.439	-0.412	-0.389	-0.365	-0.342	-0.321	-0.300	-0.280	-0.262	-0.245	-0.229	-0.214	-0.200	-0.188	-0.176	-0.166	-0.158	-0.149	-0.142	-0.138	-0.132	-0.130	-0.129	-0.128	-0.129	-0.131	-0.132	-0.138	-0.142	-0.148	-0.155	-0.162	-0.170	-0.180	-0.190	-0.201	-0.214	-0.226	-0.239	-0.252	-0.268	-0.280	-0.296	-0.311	-0.326	-0.344	-0.359	-0.376	-0.394	-0.410	-0.429	-0.445	-0.462	-0.479	-0.496	-0.512	-0.529	-0.546	-0.561	-0.578	-0.592	-0.609	-0.624	-0.639	-0.652	-0.666	-0.680	-0.692	-0.704	-0.715	-0.728	-0.738	-0.748	-0.756	-0.766	-0.774	-0.781	-0.789	-0.795	-0.802	-0.806	-0.812	-0.816	-0.820	-0.824	-0.826	-0.829	-0.831	-0.832	-0.834	-0.834	-0.835	-0.834	-0.834	-0.832	-0.831	-0.830	-0.829	-0.828	-0.825	-0.824	-0.822	-0.820	-0.819	-0.818	-0.816	-0.814	-0.812	-0.811	-0.811	-0.811	-0.810	-0.810	-0.810	-0.810	-0.810	-0.811	-0.811	-0.814	-0.815	-0.816	-0.819	-0.821	-0.822	-0.826	-0.829	-0.831	-0.835	-0.839	-0.842	-0.846	-0.851	-0.855	-0.860	-0.865	-0.870	-0.875	-0.879	-0.885	-0.889	-0.894	-0.900	-0.904	-0.909	-0.912	-0.918	-0.920	-0.924	-0.929	-0.931	-0.934	-0.938	-0.939	-0.941	-0.942	-0.944	-0.946	-0.946	-0.946	-0.948	-0.948	-0.948	-0.946	-0.946	-0.944	-0.942	-0.940	-0.939	-0.938	-0.934	-0.931	-0.928	-0.925	-0.921	-0.918	-0.914	-0.910	-0.906	-0.901	-0.896	-0.891	-0.886	-0.881	-0.875	-0.871	-0.865	-0.860	-0.854	-0.849	-0.842	-0.838	-0.832	-0.826	-0.820	-0.815	-0.810	-0.804	-0.798	-0.792	-0.788	-0.782	-0.779	-0.774	-0.769	-0.765	-0.762	-0.758	-0.754	-0.750	-0.746	-0.742	-0.740	-0.736	-0.734	-0.731	-0.729	-0.726	-0.725	-0.721	-0.720	-0.718	-0.716	-0.714	-0.712	-0.711	-0.709	-0.709	-0.708	-0.705	-0.704	-0.702	-0.701	-0.700	-0.699	-0.696	-0.695	-0.692	-0.691	-0.688	-0.685	-0.681	-0.679	-0.675	-0.671	-0.668	-0.662	-0.658	-0.651	-0.646	-0.640	-0.632	-0.625	-0.619	-0.610	-0.601	-0.590	-0.581	-0.570	-0.559	-0.546	-0.535	-0.522	-0.507	-0.495	-0.480	-0.465	-0.450	-0.435	-0.419	-0.402	-0.386	-0.369	-0.351	-0.334	-0.315	-0.298	-0.279	-0.259	-0.241	-0.222	-0.204	-0.184	-0.165	-0.146	-0.128	-0.108	-0.090	-0.072	-0.054	-0.038	-0.020	-0.004	0.011	0.028	0.042	0.058	0.070	0.084	0.096	0.109	0.119	0.131	0.140	0.150	0.159	0.166	0.174	0.181	0.186	0.192	0.196	0.201	0.204	0.208	0.209	0.210	0.211	0.211	0.211	0.209	0.208	0.205	0.202	0.198	0.195	0.190	0.185	0.180	0.175	0.168	0.161	0.155	0.148	0.140	0.132	0.125	0.116	0.109	0.099	0.090	0.081	0.072	0.064	0.054	0.045	0.035	0.025	0.014	0.005	-0.006	-0.018	-0.029	-0.039	-0.050	-0.061	-0.074	-0.085	-0.099	-0.111	-0.124	-0.136	-0.151	-0.164	-0.179	-0.194	-0.209	-0.222	-0.239	-0.256	-0.272	-0.290	-0.308	-0.326	-0.345	-0.365	-0.385	-0.406	-0.426	-0.449	-0.470	-0.494	-0.516	-0.540	-0.564	-0.589	-0.614	-0.639	-0.665	-0.691	-0.718	-0.742	-0.770	-0.796	-0.822	-0.849	-0.876	-0.901	-0.928	-0.954	-0.979	-1.004	-1.028	-1.051	-1.074	-1.098	-1.119	-1.139	-1.159	-1.178	-1.195	-1.211	-1.228	-1.240	-1.252	-1.265	-1.275	-1.285	-1.291	-1.298	-1.302	-1.304	-1.306	-1.306	-1.304	-1.301	-1.296	-1.290	-1.284	-1.274	-1.264	-1.251	-1.239	-1.225	-1.210	-1.192	-1.175	-1.156	-1.136	-1.118	-1.095	-1.074	-1.052	-1.028	-1.005	-0.981	-0.958	-0.934	-0.910	-0.885	-0.862	-0.840	-0.816	-0.794	-0.774	-0.752	-0.731	-0.712	-0.694	-0.678	-0.661	-0.646	-0.632	-0.620	-0.610	-0.601	-0.592	-0.588	-0.582	-0.579	-0.578	-0.578	-0.580	-0.582	-0.589	-0.595	-0.604	-0.614	-0.625	-0.638	-0.651	-0.666	-0.682	-0.700	-0.719	-0.739	-0.759	-0.781	-0.802	-0.825	-0.849	-0.871	-0.895	-0.920	-0.944	-0.968	-0.991	-1.015	-1.039	-1.061	-1.084	-1.105	-1.128	-1.148	-1.166	-1.185	-1.201	-1.218	-1.232	-1.245	-1.258	-1.268	-1.275	-1.281	-1.288	-1.290	-1.291	-1.291	-1.289	-1.286	-1.280	-1.274	-1.265	-1.255	-1.242	-1.229	-1.214	-1.198	-1.180	-1.160	-1.140	-1.116	-1.094	-1.069	-1.042	-1.015	-0.989	-0.960	-0.930	-0.900	-0.869	-0.838	-0.806	-0.774	-0.741	-0.709	-0.676	-0.645	-0.612	-0.581	-0.549	-0.519	-0.488	-0.458	-0.428	-0.400	-0.371	-0.342	-0.318	-0.291	-0.266	-0.242	-0.219	-0.198	-0.178	-0.158	-0.139	-0.121	-0.106	-0.091	-0.078	-0.064	-0.052	-0.041	-0.031	-0.022	-0.015	-0.008	-0.002	0.004	0.008	0.010	0.012	0.015	0.016	0.018	0.018	0.018	0.016	0.016	0.014	0.012	0.010	0.009	0.006	0.002	0.000	-0.004	-0.008	-0.010	-0.014	-0.016	-0.021	-0.025	-0.029	-0.034	-0.038	-0.042	-0.048	-0.051	-0.056	-0.061	-0.068	-0.072	-0.079	-0.085	-0.091	-0.099	-0.105	-0.112	-0.120	-0.128	-0.135	-0.145	-0.152	-0.162	-0.172	-0.182	-0.192	-0.204	-0.215	-0.226	-0.238	-0.249	-0.260	-0.272	-0.285	-0.296	-0.309	-0.321	-0.332	-0.345	-0.358	-0.369	-0.380	-0.391	-0.402	-0.414	-0.424	-0.434	-0.441	-0.450	-0.459	-0.466	-0.472	-0.479	-0.484	-0.489	-0.492	-0.495	-0.496	-0.498	-0.500	-0.499	-0.498	-0.495	-0.494	-0.490	-0.486	-0.481	-0.476	-0.469	-0.462	-0.456	-0.449	-0.440	-0.432	-0.424	-0.415	-0.408	-0.400	-0.391	-0.382	-0.375	-0.368	-0.360	-0.352	-0.346	-0.340	-0.335	-0.330	-0.326	-0.322	-0.319	-0.316	-0.315	-0.314	-0.315	-0.315	-0.318	-0.319	-0.322	-0.326	-0.331	-0.336	-0.342	-0.348	-0.355	-0.364	-0.371	-0.380	-0.390	-0.399	-0.409	-0.419	-0.429	-0.438	-0.448	-0.458	-0.468	-0.475	-0.484	-0.491	-0.499	-0.506	-0.511	-0.516	-0.521	-0.525	-0.526	-0.529	-0.529	-0.529	-0.528	-0.524	-0.520	-0.515	-0.507	-0.500	-0.490	-0.480	-0.470	-0.456	-0.444	-0.429	-0.412	-0.396	-0.378	-0.359	-0.339	-0.319	-0.296	-0.274	-0.251	-0.228	-0.204	-0.178	-0.154	-0.129	-0.102	-0.076	-0.050	-0.024	0.002	0.029	0.055	0.080	0.105	0.130	0.154	0.179	0.202	0.225	0.246	0.268	0.289	0.308	0.326	0.344	0.361	0.376	0.391	0.406	0.419	0.431	0.441	0.451	0.459	0.466	0.472	0.478	0.481	0.484	0.486	0.485	0.485	0.482	0.480	0.476	0.470	0.464	0.456	0.449	0.440	0.430	0.420	0.409	0.396	0.384	0.370	0.356	0.341	0.326	0.310	0.295	0.278	0.261	0.245	0.229	0.211	0.195	0.176	0.161	0.144	0.129	0.112	0.096	0.081	0.068	0.052	0.040	0.026	0.014	0.002	-0.009	-0.019	-0.028	-0.035	-0.042	-0.049	-0.054	-0.056	-0.060	-0.060	-0.061	-0.060	-0.058	-0.055	-0.050	-0.044	-0.038	-0.030	-0.020	-0.010	0.001	0.016	0.029	0.044	0.061	0.078	0.096	0.115	0.134	0.155	0.175	0.196	0.219	0.242	0.265	0.289	0.312	0.338	0.360	0.384	0.408	0.432	0.455	0.479	0.501	0.524	0.545	0.566	0.586	0.606	0.624	0.641	0.658	0.674	0.688	0.700	0.711	0.722	0.730	0.739	0.744	0.749	0.751	0.754	0.755	0.754	0.751	0.748	0.742	0.736	0.729	0.719	0.709	0.698	0.686	0.671	0.658	0.642	0.628	0.611	0.594	0.576	0.559	0.540	0.521	0.504	0.485	0.468	0.451	0.434	0.416	0.400	0.385	0.370	0.356	0.342	0.330	0.320	0.310	0.301	0.294	0.289	0.284	0.279	0.278	0.279	0.279	0.281	0.285	0.291	0.299	0.308	0.319	0.330	0.344	0.359	0.374	0.392	0.410	0.431	0.451	0.474	0.498	0.522	0.546	0.572	0.599	0.626	0.654	0.681	0.710	0.738	0.766	0.795	0.822	0.851	0.880	0.906	0.934	0.960	0.985	1.010	1.035	1.058	1.079	1.100	1.120	1.139	1.155	1.170	1.185	1.198	1.209	1.218	1.224	1.229	1.232	1.235	1.234	1.232	1.228	1.222	1.215	1.205	1.192	1.180	1.164	1.146	1.128	1.105	1.082	1.059	1.032	1.004	0.974	0.942	0.911	0.878	0.841	0.805	0.766	0.728	0.689	0.648	0.606	0.565	0.522	0.479	0.435	0.391	0.348	0.302	0.259	0.214	0.169	0.126	0.081	0.039	-0.002	-0.045	-0.086	-0.126	-0.166	-0.204	-0.241	-0.276	-0.312	-0.346	-0.379	-0.410	-0.440	-0.468	-0.495	-0.519	-0.542	-0.564	-0.585	-0.602	-0.619	-0.634	-0.648	-0.659	-0.669	-0.676	-0.682	-0.688	-0.691	-0.692	-0.692	-0.690	-0.686	-0.681	-0.676	-0.669	-0.659	-0.649	-0.638	-0.624	-0.611	-0.596	-0.581	-0.565	-0.548	-0.529	-0.510	-0.491	-0.471	-0.451	-0.431	-0.412	-0.391	-0.371	-0.351	-0.331	-0.311	-0.294	-0.275	-0.256	-0.239	-0.222	-0.208	-0.191	-0.178	-0.164	-0.150	-0.139	-0.129	-0.120	-0.111	-0.105	-0.099	-0.094	-0.091	-0.089	-0.088	-0.088	-0.088	-0.091	-0.095	-0.100	-0.105	-0.111	-0.120	-0.128	-0.138	-0.148	-0.158	-0.170	-0.181	-0.194	-0.206	-0.220	-0.234	-0.248	-0.261	-0.275	-0.289	-0.302	-0.316	-0.329	-0.341	-0.354	-0.365	-0.376	-0.388	-0.396	-0.406	-0.415	-0.422	-0.429	-0.434	-0.440	-0.444	-0.448	-0.450	-0.452	-0.452	-0.454	-0.452	-0.450	-0.448	-0.444	-0.440	-0.435	-0.429	-0.422	-0.416	-0.408	-0.400	-0.391	-0.382	-0.374	-0.364	-0.354	-0.344	-0.334	-0.322	-0.312	-0.301	-0.291	-0.281	-0.271	-0.260	-0.250	-0.240	-0.230	-0.221	-0.212	-0.204	-0.195	-0.186	-0.179	-0.172	-0.166	-0.160	-0.156	-0.151	-0.148	-0.145	-0.142	-0.140	-0.139	-0.139	-0.139	-0.140	-0.140	-0.142	-0.145	-0.149	-0.152	-0.158	-0.164	-0.169	-0.175	-0.184	-0.191	-0.200	-0.209	-0.220	-0.231	-0.241	-0.255	-0.268	-0.282	-0.298	-0.312	-0.329	-0.345	-0.362	-0.379	-0.399	-0.416	-0.436	-0.455	-0.476	-0.496	-0.518	-0.540	-0.561	-0.584	-0.606	-0.629	-0.652	-0.675	-0.698	-0.721	-0.745	-0.768	-0.789	-0.811	-0.834	-0.854	-0.875	-0.895	-0.915	-0.935	-0.951	-0.969	-0.985	-1.000	-1.014	-1.026	-1.040	-1.050	-1.060	-1.069	-1.076	-1.082	-1.088	-1.092	-1.095	-1.096	-1.098	-1.098	-1.096	-1.092	-1.089	-1.085	-1.078	-1.072	-1.065	-1.056	-1.048	-1.038	-1.028	-1.018	-1.006	-0.995	-0.984	-0.972	-0.961	-0.949	-0.939	-0.928	-0.915	-0.904	-0.894	-0.884	-0.874	-0.865	-0.856	-0.848	-0.841	-0.835	-0.830	-0.824	-0.820	-0.816	-0.814	-0.812	-0.811	-0.811	-0.811	-0.812	-0.816	-0.818	-0.822	-0.826	-0.831	-0.836	-0.842	-0.849	-0.856	-0.862	-0.871	-0.880	-0.888	-0.896	-0.905	-0.915	-0.922	-0.932	-0.941	-0.950	-0.958	-0.965	-0.974	-0.982	-0.989	-0.995	-1.002	-1.008	-1.012	-1.018	-1.022	-1.026	-1.030	-1.032	-1.035	-1.036	-1.038	-1.038	-1.036	-1.036	-1.034	-1.031	-1.030	-1.026	-1.022	-1.018	-1.012	-1.006	-1.000	-0.994	-0.985	-0.978	-0.968	-0.958	-0.948	-0.938	-0.928	-0.915	-0.904	-0.891	-0.879	-0.865	-0.852	-0.838	-0.824	-0.809	-0.794	-0.779	-0.764	-0.748	-0.732	-0.716	-0.700	-0.684	-0.669	-0.651	-0.636	-0.621	-0.605	-0.590	-0.575	-0.560	-0.545	-0.531	-0.518	-0.504	-0.491	-0.479	-0.466	-0.455	-0.445	-0.435	-0.424	-0.415	-0.408	-0.399	-0.391	-0.385	-0.380	-0.374	-0.371	-0.366	-0.364	-0.361	-0.360	-0.359	-0.359	-0.359	-0.360	-0.361	-0.364	-0.366	-0.369	-0.372	-0.376	-0.379	-0.384	-0.388	-0.392	-0.396	-0.400	-0.404	-0.409	-0.411	-0.415	-0.418	-0.420	-0.421	-0.422	-0.424	-0.424	-0.422	-0.421	-0.419	-0.414	-0.410	-0.405	-0.398	-0.390	-0.381	-0.371	-0.361	-0.350	-0.336	-0.322	-0.306	-0.291	-0.274	-0.255	-0.238	-0.218	-0.196	-0.176	-0.154	-0.131	-0.108	-0.084	-0.060	-0.036	-0.011	0.015	0.039	0.062	0.088	0.111	0.136	0.160	0.184	0.206	0.229	0.251	0.272	0.292	0.312	0.331	0.349	0.366	0.381	0.396	0.410	0.421	0.432	0.442	0.451	0.459	0.465	0.470	0.474	0.478	0.479	0.479	0.478	0.475	0.471	0.465	0.459	0.451	0.444	0.435	0.424	0.412	0.401	0.386	0.372	0.356	0.341	0.325	0.306	0.288	0.268	0.249	0.226	0.205	0.182	0.160	0.136	0.114	0.089	0.064	0.038	0.012	-0.014	-0.040	-0.068	-0.096	-0.122	-0.151	-0.180	-0.209	-0.239	-0.269	-0.298	-0.328	-0.358	-0.388	-0.418	-0.448	-0.479	-0.509	-0.539	-0.570	-0.599	-0.629	-0.659	-0.688	-0.716	-0.744	-0.771	-0.799	-0.825	-0.851	-0.876	-0.901	-0.925	-0.948	-0.970	-0.990	-1.011	-1.029	-1.046	-1.062	-1.079	-1.092	-1.104	-1.116	-1.125	-1.134	-1.140	-1.145	-1.148	-1.150	-1.150	-1.149	-1.146	-1.142	-1.138	-1.130	-1.122	-1.111	-1.100	-1.088	-1.074	-1.059	-1.042	-1.025	-1.008	-0.988	-0.968	-0.946	-0.924	-0.901	-0.878	-0.854	-0.830	-0.805	-0.780	-0.756	-0.730	-0.706	-0.680	-0.656	-0.631	-0.608	-0.584	-0.560	-0.538	-0.516	-0.496	-0.478	-0.459	-0.440	-0.425	-0.409	-0.395	-0.382	-0.371	-0.360	-0.352	-0.345	-0.339	-0.334	-0.331	-0.329	-0.329	-0.329	-0.331	-0.335	-0.340	-0.345	-0.352	-0.360	-0.370	-0.382	-0.394	-0.406	-0.420	-0.434	-0.449	-0.465	-0.481	-0.498	-0.516	-0.534	-0.552	-0.571	-0.591	-0.610	-0.629	-0.650	-0.669	-0.689	-0.709	-0.729	-0.749	-0.768	-0.788	-0.806	-0.826	-0.845	-0.862	-0.881	-0.899	-0.916	-0.932	-0.950	-0.966	-0.981	-0.996	-1.010	-1.025	-1.039	-1.054	-1.066	-1.079	-1.092	-1.105	-1.116	-1.129	-1.140	-1.151	-1.164	-1.175	-1.185	-1.195	-1.205	-1.216	-1.226	-1.236	-1.246	-1.256	-1.266	-1.276	-1.286	-1.295	-1.305	-1.314	-1.324	-1.331	-1.341	-1.350	-1.359	-1.368	-1.375	-1.384	-1.392	-1.400	-1.408	-1.415	-1.422	-1.430	-1.436	-1.441	-1.448	-1.454	-1.459	-1.464	-1.468	-1.471	-1.475	-1.478	-1.479	-1.482	-1.484	-1.484	-1.484	-1.484	-1.482	-1.481	-1.480	-1.476	-1.474	-1.470	-1.466	-1.462	-1.458	-1.452	-1.448	-1.442	-1.435	-1.429	-1.422	-1.416	-1.410	-1.404	-1.396	-1.389	-1.382	-1.375	-1.369	-1.362	-1.355	-1.349	-1.342	-1.338	-1.330	-1.325	-1.320	-1.316	-1.311	-1.308	-1.304	-1.301	-1.298	-1.296	-1.294	-1.292	-1.291	-1.290	-1.289	-1.289	-1.288	-1.288	-1.288	-1.288	-1.288	-1.288	-1.286	-1.286	-1.288	-1.288	-1.286	-1.284	-1.282	-1.281	-1.279	-1.276	-1.271	-1.268	-1.262	-1.256	-1.250	-1.242	-1.234	-1.224	-1.214	-1.202	-1.189	-1.176	-1.161	-1.145	-1.129	-1.111	-1.091	-1.071	-1.050	-1.028	-1.005	-0.981	-0.958	-0.931	-0.905	-0.878	-0.850	-0.820	-0.791	-0.762	-0.731	-0.701	-0.671	-0.640	-0.609	-0.578	-0.545	-0.515	-0.484	-0.452	-0.421	-0.391	-0.362	-0.332	-0.304	-0.278	-0.249	-0.224	-0.198	-0.175	-0.151	-0.129	-0.108	-0.088	-0.070	-0.054	-0.038	-0.024	-0.011	0.001	0.011	0.019	0.025	0.030	0.035	0.036	0.038	0.036	0.034	0.030	0.024	0.018	0.009	-0.002	-0.015	-0.029	-0.042	-0.060	-0.076	-0.096	-0.116	-0.138	-0.161	-0.185	-0.211	-0.238	-0.265	-0.294	-0.322	-0.352	-0.384	-0.416	-0.448	-0.480	-0.512	-0.546	-0.580	-0.612	-0.648	-0.680	-0.714	-0.748	-0.780	-0.812	-0.845	-0.876	-0.908	-0.936	-0.966	-0.994	-1.020	-1.048	-1.071	-1.096	-1.119	-1.139	-1.158	-1.176	-1.194	-1.209	-1.222	-1.235	-1.245	-1.254	-1.261	-1.266	-1.270	-1.272	-1.272	-1.271	-1.268	-1.264	-1.256	-1.250	-1.241	-1.230	-1.219	-1.205	-1.190	-1.174	-1.158	-1.139	-1.120	-1.100	-1.080	-1.059	-1.035	-1.012	-0.989	-0.965	-0.941	-0.915	-0.891	-0.866	-0.840	-0.815	-0.789	-0.765	-0.739	-0.714	-0.689	-0.664	-0.640	-0.615	-0.590	-0.568	-0.544	-0.521	-0.499	-0.478	-0.455	-0.434	-0.414	-0.395	-0.375	-0.356	-0.338	-0.320	-0.304	-0.288	-0.271	-0.255	-0.240	-0.226	-0.214	-0.200	-0.188	-0.178	-0.165	-0.155	-0.146	-0.138	-0.129	-0.121	-0.114	-0.108	-0.101	-0.098	-0.092	-0.090	-0.088	-0.085	-0.082	-0.082	-0.084	-0.085	-0.086	-0.089	-0.091	-0.095	-0.100	-0.105	-0.111	-0.118	-0.125	-0.132	-0.141	-0.150	-0.159	-0.169	-0.179	-0.189	-0.200	-0.211	-0.222	-0.234	-0.245	-0.258	-0.269	-0.280	-0.290	-0.302	-0.312	-0.322	-0.334	-0.342	-0.352	-0.361	-0.369	-0.376	-0.384	-0.391	-0.398	-0.401	-0.408	-0.410	-0.414	-0.416	-0.419	-0.419	-0.419	-0.419	-0.418	-0.415	-0.412	-0.409	-0.405	-0.399	-0.394	-0.389	-0.381	-0.375	-0.368	-0.359	-0.350	-0.342	-0.334	-0.325	-0.315	-0.306	-0.298	-0.289	-0.279	-0.269	-0.260	-0.251	-0.241	-0.232	-0.224	-0.215	-0.208	-0.200	-0.190	-0.184	-0.176	-0.168	-0.161	-0.155	-0.149	-0.142	-0.135	-0.130	-0.124	-0.118	-0.112	-0.106	-0.100	-0.094	-0.089	-0.082	-0.076	-0.070	-0.064	-0.058	-0.051	-0.045	-0.038	-0.030	-0.024	-0.015	-0.008	0.001	0.010	0.019	0.028	0.039	0.049	0.059	0.070	0.081	0.092	0.105	0.118	0.130	0.142	0.156	0.170	0.184	0.198	0.212	0.228	0.240	0.254	0.269	0.282	0.296	0.310	0.322	0.336	0.349	0.361	0.374	0.385	0.396	0.406	0.416	0.425	0.434	0.441	0.448	0.455	0.460	0.465	0.468	0.470	0.471	0.471	0.471	0.469	0.466	0.462	0.458	0.450	0.445	0.436	0.426	0.418	0.406	0.394	0.380	0.366	0.351	0.338	0.321	0.305	0.288	0.270	0.251	0.234	0.215	0.198	0.178	0.159	0.140	0.121	0.104	0.085	0.068	0.050	0.032	0.018	0.001	-0.012	-0.028	-0.041	-0.052	-0.064	-0.074	-0.082	-0.090	-0.098	-0.104	-0.108	-0.111	-0.112	-0.114	-0.112	-0.111	-0.108	-0.104	-0.098	-0.090	-0.082	-0.074	-0.064	-0.052	-0.041	-0.029	-0.015	-0.001	0.014	0.030	0.045	0.060	0.078	0.092	0.110	0.126	0.141	0.158	0.174	0.188	0.202	0.216	0.229	0.241	0.252	0.262	0.272	0.279	0.286	0.292	0.295	0.299	0.301	0.300	0.299	0.296	0.291	0.286	0.280	0.271	0.261	0.250	0.236	0.224	0.208	0.191	0.174	0.156	0.138	0.118	0.096	0.074	0.051	0.029	0.006	-0.019	-0.042	-0.066	-0.091	-0.115	-0.140	-0.164	-0.186	-0.210	-0.232	-0.254	-0.275	-0.295	-0.314	-0.332	-0.350	-0.366	-0.381	-0.395	-0.409	-0.421	-0.430	-0.439	-0.448	-0.452	-0.458	-0.461	-0.464	-0.464	-0.462	-0.461	-0.458	-0.452	-0.446	-0.439	-0.430	-0.421	-0.410	-0.398	-0.386	-0.372	-0.358	-0.341	-0.326	-0.309	-0.292	-0.275	-0.256	-0.239	-0.221	-0.202	-0.184	-0.164	-0.146	-0.128	-0.110	-0.091	-0.075	-0.058	-0.041	-0.026	-0.012	0.002	0.015	0.029	0.039	0.049	0.059	0.068	0.075	0.080	0.085	0.090	0.092	0.094	0.092	0.092	0.090	0.086	0.082	0.076	0.069	0.061	0.051	0.041	0.030	0.018	0.005	-0.009	-0.025	-0.040	-0.056	-0.074	-0.091	-0.110	-0.129	-0.148	-0.168	-0.186	-0.208	-0.226	-0.248	-0.266	-0.286	-0.306	-0.326	-0.345	-0.364	-0.381	-0.399	-0.415	-0.432	-0.448	-0.462	-0.478	-0.490	-0.501	-0.512	-0.522	-0.531	-0.539	-0.545	-0.549	-0.552	-0.554	-0.555	-0.554	-0.552	-0.548	-0.544	-0.536	-0.529	-0.519	-0.507	-0.496	-0.480	-0.465	-0.448	-0.430	-0.410	-0.389	-0.366	-0.341	-0.318	-0.290	-0.262	-0.232	-0.204	-0.172	-0.141	-0.109	-0.075	-0.040	-0.006	0.030	0.065	0.102	0.139	0.176	0.214	0.250	0.288	0.325	0.362	0.398	0.435	0.471	0.506	0.540	0.574	0.606	0.640	0.671	0.700	0.730	0.758	0.784	0.810	0.834	0.856	0.878	0.898	0.916	0.931	0.948	0.961	0.972	0.982	0.991	0.999	1.004	1.008	1.010	1.010	1.010	1.008	1.004	0.999	0.991	0.984	0.975	0.965	0.954	0.941	0.928	0.914	0.899	0.882	0.866	0.850	0.832	0.815	0.798	0.779	0.761	0.742	0.724	0.705	0.686	0.669	0.651	0.632	0.615	0.599	0.581	0.565	0.550	0.535	0.520	0.506	0.492	0.480	0.468	0.456	0.446	0.435	0.425	0.415	0.406	0.398	0.390	0.382	0.375	0.369	0.362	0.356	0.350	0.345	0.340	0.335	0.330	0.325	0.321	0.315	0.310	0.306	0.301	0.296	0.291	0.286	0.280	0.275	0.270	0.264	0.259	0.251	0.245	0.239	0.232	0.225	0.218	0.210	0.202	0.195	0.188	0.179	0.171	0.162	0.154	0.145	0.136	0.128	0.119	0.110	0.101	0.092	0.084	0.074	0.065	0.055	0.048	0.039	0.029	0.020	0.010	0.001	-0.009	-0.016	-0.026	-0.038	-0.046	-0.056	-0.066	-0.076	-0.086	-0.098	-0.109	-0.120	-0.131	-0.142	-0.154	-0.166	-0.179	-0.191	-0.204	-0.216	-0.230	-0.245	-0.259	-0.272	-0.286	-0.301	-0.316	-0.332	-0.348	-0.362	-0.379	-0.395	-0.411	-0.429	-0.445	-0.462	-0.480	-0.498	-0.514	-0.531	-0.549	-0.568	-0.586	-0.604	-0.622	-0.641	-0.660	-0.678	-0.698	-0.716	-0.735	-0.755	-0.775	-0.794	-0.814	-0.832	-0.854	-0.874	-0.895	-0.915	-0.936	-0.958	-0.980	-1.001	-1.025	-1.048	-1.070	-1.094	-1.118	-1.142	-1.168	-1.194	-1.220	-1.246	-1.274	-1.301	-1.330	-1.359	-1.389	-1.418	-1.449	-1.480	-1.512	-1.545	-1.578	-1.611	-1.646	-1.680	-1.716	-1.751	-1.788	-1.825	-1.862	-1.899	-1.936	-1.975	-2.014	-2.051	-2.089	-2.126	-2.165	-2.202	-2.240	-2.278	-2.314	-2.350	-2.386	-2.422	-2.456	-2.491	-2.524	-2.556	-2.588	-2.618	-2.646	-2.675	-2.701	-2.726	-2.751	-2.774	-2.795	-2.814	-2.831	-2.848	-2.861	-2.874	-2.884	-2.891	-2.899	-2.904	-2.905	-2.905	-2.904	-2.900	-2.895	-2.888	-2.876	-2.866	-2.852	-2.836	-2.820	-2.801	-2.781	-2.759	-2.735	-2.709	-2.681	-2.652	-2.622	-2.592	-2.560	-2.526	-2.492	-2.456	-2.421	-2.385	-2.348	-2.311	-2.272	-2.235	-2.198	-2.160	-2.121	-2.084	-2.046	-2.010	-1.972	-1.936	-1.901	-1.866	-1.834	-1.801	-1.769	-1.739	-1.709	-1.680	-1.654	-1.628	-1.602	-1.578	-1.555	-1.534	-1.514	-1.495	-1.478	-1.460	-1.444	-1.430	-1.416	-1.404	-1.394	-1.382	-1.374	-1.366	-1.360	-1.352	-1.348	-1.342	-1.339	-1.335	-1.332	-1.330	-1.329	-1.328	-1.325	-1.325	-1.325	-1.324	-1.324	-1.324	-1.325	-1.325	-1.325	-1.326	-1.326	-1.328	-1.328	-1.328	-1.329	-1.329	-1.329	-1.329	-1.328	-1.328	-1.328	-1.328	-1.326	-1.325	-1.322	-1.321	-1.320	-1.316	-1.314	-1.310	-1.306	-1.302	-1.299	-1.294	-1.289	-1.284	-1.278	-1.270	-1.262	-1.255	-1.246	-1.238	-1.228	-1.218	-1.206	-1.195	-1.181	-1.169	-1.154	-1.138	-1.121	-1.105	-1.086	-1.068	-1.046	-1.025	-1.002	-0.979	-0.955	-0.929	-0.904	-0.875	-0.848	-0.819	-0.788	-0.758	-0.726	-0.694	-0.661	-0.628	-0.594	-0.559	-0.524	-0.489	-0.452	-0.416	-0.380	-0.344	-0.308	-0.271	-0.235	-0.199	-0.162	-0.128	-0.092	-0.059	-0.024	0.009	0.041	0.074	0.105	0.135	0.164	0.192	0.219	0.245	0.269	0.294	0.315	0.338	0.358	0.376	0.394	0.410	0.425	0.438	0.451	0.461	0.471	0.479	0.486	0.492	0.496	0.500	0.502	0.505	0.505	0.502	0.500	0.496	0.492	0.486	0.479	0.471	0.462	0.452	0.441	0.430	0.416	0.404	0.390	0.375	0.359	0.342	0.325	0.308	0.289	0.271	0.251	0.231	0.211	0.191	0.170	0.148	0.126	0.105	0.082	0.061	0.039	0.018	-0.004	-0.028	-0.049	-0.070	-0.090	-0.112	-0.132	-0.154	-0.171	-0.191	-0.210	-0.228	-0.245	-0.260	-0.275	-0.289	-0.302	-0.315	-0.325	-0.335	-0.344	-0.350	-0.356	-0.361	-0.365	-0.366	-0.368	-0.366	-0.364	-0.360	-0.354	-0.348	-0.339	-0.329	-0.318	-0.305	-0.290	-0.275	-0.256	-0.239	-0.218	-0.196	-0.172	-0.149	-0.124	-0.096	-0.069	-0.041	-0.011	0.020	0.050	0.084	0.115	0.149	0.184	0.218	0.252	0.289	0.324	0.359	0.395	0.431	0.468	0.502	0.538	0.572	0.609	0.641	0.675	0.709	0.741	0.772	0.802	0.834	0.862	0.889	0.916	0.941	0.966	0.990	1.012	1.032	1.051	1.070	1.088	1.102	1.116	1.130	1.141	1.151	1.160	1.169	1.175	1.179	1.182	1.186	1.188	1.188	1.186	1.185	1.182	1.179	1.175	1.170	1.162	1.158	1.149	1.141	1.134	1.125	1.118	1.108	1.099	1.090	1.081	1.071	1.064	1.055	1.048	1.039	1.031	1.024	1.018	1.012	1.006	1.001	0.998	0.995	0.991	0.989	0.989	0.988	0.989	0.990	0.992	0.995	1.000	1.004	1.010	1.015	1.022	1.031	1.039	1.048	1.058	1.069	1.080	1.090	1.102	1.115	1.128	1.141	1.155	1.169	1.184	1.199	1.214	1.228	1.242	1.258	1.274	1.289	1.304	1.318	1.331	1.348	1.360	1.375	1.389	1.402	1.416	1.430	1.442	1.455	1.466	1.479	1.490	1.501	1.512	1.522	1.532	1.542	1.551	1.560	1.570	1.578	1.585	1.594	1.601	1.608	1.614	1.621	1.628	1.632	1.638	1.644	1.648	1.652	1.656	1.661	1.665	1.669	1.671	1.674	1.676	1.678	1.680	1.680	1.681	1.681	1.681	1.681	1.680	1.679	1.676	1.674	1.670	1.668	1.662	1.658	1.652	1.646	1.639	1.631	1.622	1.612	1.602	1.592	1.582	1.570	1.556	1.542	1.528	1.511	1.495	1.478	1.461	1.442	1.424	1.402	1.382	1.360	1.338	1.315	1.292	1.269	1.245	1.221	1.196	1.171	1.146	1.121	1.095	1.070	1.045	1.020	0.994	0.970	0.945	0.920	0.898	0.874	0.850	0.828	0.805	0.785	0.764	0.745	0.725	0.709	0.691	0.675	0.661	0.649	0.635	0.624	0.614	0.604	0.596	0.589	0.585	0.580	0.576	0.575	0.575	0.576	0.578	0.581	0.586	0.592	0.599	0.606	0.616	0.626	0.638	0.651	0.665	0.679	0.695	0.712	0.729	0.748	0.768	0.788	0.809	0.830	0.852	0.875	0.898	0.921	0.946	0.970	0.994	1.018	1.044	1.068	1.091	1.116	1.140	1.165	1.189	1.212	1.235	1.258	1.279	1.300	1.321	1.340	1.359	1.376	1.392	1.409	1.422	1.435	1.446	1.458	1.465	1.472	1.480	1.484	1.486	1.488	1.488	1.485	1.481	1.475	1.468	1.459	1.448	1.436	1.421	1.404	1.386	1.366	1.346	1.322	1.299	1.272	1.244	1.215	1.184	1.152	1.120	1.085	1.048	1.011	0.974	0.935	0.895	0.855	0.814	0.774	0.731	0.690	0.646	0.605	0.562	0.520	0.479	0.438	0.396	0.356	0.316	0.278	0.240	0.204	0.168	0.132	0.099	0.066	0.036	0.006	-0.021	-0.049	-0.074	-0.096	-0.118	-0.138	-0.156	-0.172	-0.186	-0.200	-0.210	-0.219	-0.226	-0.231	-0.236	-0.238	-0.238	-0.236	-0.234	-0.229	-0.222	-0.214	-0.206	-0.195	-0.184	-0.170	-0.156	-0.141	-0.125	-0.108	-0.090	-0.071	-0.052	-0.032	-0.012	0.010	0.030	0.052	0.074	0.096	0.119	0.140	0.164	0.185	0.206	0.229	0.251	0.271	0.291	0.311	0.330	0.348	0.366	0.382	0.399	0.414	0.428	0.440	0.451	0.462	0.471	0.480	0.488	0.492	0.498	0.500	0.502	0.502	0.502	0.500	0.496	0.491	0.485	0.478	0.469	0.458	0.446	0.434	0.419	0.401	0.385	0.366	0.346	0.326	0.304	0.280	0.256	0.231	0.205	0.179	0.151	0.124	0.094	0.064	0.032	0.002	-0.029	-0.060	-0.091	-0.122	-0.155	-0.186	-0.218	-0.249	-0.280	-0.311	-0.341	-0.371	-0.401	-0.430	-0.459	-0.485	-0.512	-0.538	-0.562	-0.585	-0.609	-0.629	-0.649	-0.669	-0.686	-0.702	-0.718	-0.730	-0.742	-0.754	-0.764	-0.771	-0.778	-0.781	-0.786	-0.788	-0.789	-0.788	-0.784	-0.781	-0.775	-0.768	-0.760	-0.750	-0.740	-0.728	-0.715	-0.699	-0.684	-0.666	-0.649	-0.630	-0.609	-0.588	-0.566	-0.544	-0.521	-0.496	-0.471	-0.448	-0.421	-0.395	-0.369	-0.341	-0.315	-0.289	-0.261	-0.235	-0.208	-0.181	-0.155	-0.128	-0.102	-0.078	-0.051	-0.026	-0.001	0.022	0.045	0.068	0.090	0.111	0.131	0.151	0.170	0.189	0.205	0.221	0.236	0.251	0.265	0.276	0.288	0.298	0.306	0.314	0.321	0.328	0.332	0.335	0.340	0.341	0.342	0.344	0.342	0.341	0.339	0.338	0.334	0.331	0.328	0.322	0.318	0.312	0.308	0.301	0.296	0.290	0.284	0.279	0.272	0.268	0.262	0.258	0.254	0.250	0.248	0.246	0.245	0.244	0.245	0.246	0.249	0.252	0.256	0.261	0.269	0.278	0.286	0.296	0.309	0.322	0.336	0.352	0.370	0.388	0.409	0.429	0.451	0.474	0.499	0.524	0.551	0.578	0.606	0.636	0.666	0.698	0.729	0.761	0.794	0.828	0.860	0.895	0.929	0.962	0.998	1.031	1.065	1.099	1.134	1.166	1.200	1.232	1.265	1.296	1.328	1.358	1.389	1.418	1.445	1.472	1.500	1.526	1.550	1.575	1.598	1.620	1.641	1.661	1.680	1.699	1.716	1.732	1.749	1.764	1.778	1.792	1.804	1.816	1.828	1.839	1.849	1.859	1.868	1.876	1.884	1.891	1.899	1.906	1.914	1.920	1.926	1.932	1.939	1.944	1.950	1.955	1.961	1.966	1.971	1.976	1.981	1.986	1.992	1.996	2.002	2.007	2.011	2.016	2.021	2.026	2.031	2.036	2.041	2.046	2.051	2.056	2.061	2.065	2.070	2.074	2.079	2.082	2.088	2.090	2.094	2.096	2.100	2.102	2.104	2.106	2.108	2.109	2.109	2.109	2.109	2.108	2.106	2.104	2.101	2.099	2.096	2.091	2.088	2.082	2.078	2.071	2.064	2.058	2.050	2.042	2.034	2.025	2.015	2.006	1.995	1.985	1.974	1.962	1.950	1.939	1.926	1.914	1.901	1.888	1.874	1.861	1.848	1.834	1.820	1.805	1.792	1.778	1.764	1.749	1.735	1.722	1.708	1.694	1.680	1.666	1.651	1.639	1.625	1.612	1.599	1.586	1.572	1.560	1.548	1.535	1.521	1.509	1.498	1.484	1.472	1.459	1.448	1.435	1.422	1.409	1.396	1.384	1.370	1.358	1.345	1.331	1.318	1.305	1.291	1.279	1.265	1.250	1.236	1.224	1.209	1.195	1.180	1.166	1.152	1.138	1.124	1.110	1.096	1.081	1.069	1.054	1.041	1.028	1.014	1.001	0.989	0.976	0.965	0.952	0.942	0.932	0.921	0.912	0.904	0.894	0.886	0.880	0.872	0.866	0.861	0.855	0.850	0.846	0.844	0.841	0.839	0.836	0.836	0.835	0.836	0.835	0.836	0.838	0.839	0.842	0.844	0.848	0.850	0.854	0.856	0.861	0.864	0.869	0.871	0.875	0.879	0.882	0.886	0.890	0.892	0.896	0.899	0.902	0.905	0.908	0.909	0.910	0.911	0.912	0.914	0.914	0.914	0.914	0.912	0.911	0.910	0.909	0.906	0.904	0.901	0.898	0.895	0.891	0.886	0.884	0.879	0.874	0.868	0.862	0.858	0.852	0.846	0.840	0.834	0.828	0.821	0.814	0.808	0.801	0.794	0.788	0.780	0.772	0.764	0.758	0.750	0.741	0.732	0.726	0.716	0.709	0.701	0.692	0.685	0.676	0.666	0.659	0.649	0.640	0.631	0.622	0.614	0.605	0.596	0.588	0.579	0.570	0.562	0.552	0.544	0.536	0.529	0.520	0.512	0.504	0.496	0.489	0.481	0.474	0.468	0.461	0.455	0.449	0.444	0.439	0.434	0.428	0.425	0.421	0.418	0.414	0.411	0.410	0.408	0.408	0.406	0.405	0.405	0.405	0.406	0.408	0.409	0.411	0.415	0.419	0.422	0.426	0.430	0.436	0.441	0.448	0.454	0.460	0.468	0.476	0.484	0.494	0.501	0.511	0.522	0.532	0.542	0.554	0.564	0.576	0.588	0.600	0.611	0.624	0.638	0.650	0.664	0.676	0.690	0.705	0.719	0.732	0.748	0.761	0.776	0.791	0.806	0.821	0.836	0.851	0.866	0.881	0.896	0.910	0.925	0.939	0.952	0.968	0.981	0.994	1.006	1.020	1.032	1.044	1.056	1.068	1.079	1.089	1.098	1.108	1.116	1.125	1.134	1.141	1.148	1.155	1.160	1.165	1.170	1.174	1.178	1.180	1.184	1.185	1.186	1.186	1.186	1.185	1.184	1.182	1.179	1.176	1.172	1.169	1.164	1.159	1.154	1.146	1.140	1.134	1.125	1.116	1.106	1.098	1.089	1.078	1.066	1.055	1.042	1.031	1.019	1.006	0.992	0.979	0.965	0.951	0.935	0.920	0.905	0.889	0.874	0.856	0.841	0.824	0.806	0.789	0.772	0.754	0.736	0.718	0.700	0.682	0.664	0.644	0.625	0.606	0.589	0.570	0.551	0.534	0.514	0.496	0.478	0.460	0.442	0.425	0.408	0.391	0.375	0.359	0.342	0.328	0.314	0.299	0.285	0.272	0.261	0.250	0.239	0.229	0.219	0.210	0.201	0.194	0.188	0.181	0.175	0.170	0.166	0.162	0.160	0.156	0.155	0.154	0.152	0.154	0.152	0.154	0.154	0.155	0.158	0.159	0.160	0.164	0.165	0.168	0.170	0.174	0.175	0.178	0.180	0.181	0.184	0.186	0.188	0.190	0.191	0.191	0.192	0.194	0.194	0.192	0.194	0.192	0.192	0.192	0.192	0.191	0.190	0.189	0.188	0.186	0.185	0.184	0.182	0.180	0.180	0.178	0.176	0.175	0.174	0.172	0.172	0.171	0.171	0.171	0.172	0.174	0.175	0.176	0.178	0.180	0.182	0.185	0.188	0.190	0.194	0.198	0.201	0.205	0.209	0.214	0.218	0.222	0.228	0.231	0.236	0.241	0.245	0.250	0.254	0.258	0.261	0.265	0.269	0.271	0.274	0.276	0.278	0.280	0.281	0.282	0.282	0.282	0.282	0.282	0.282	0.281	0.279	0.278	0.276	0.274	0.271	0.269	0.268	0.264	0.262	0.261	0.258	0.256	0.255	0.255	0.254	0.254	0.254	0.254	0.255	0.258	0.260	0.264	0.268	0.271	0.276	0.284	0.290	0.298	0.306	0.316	0.325	0.335	0.346	0.359	0.370	0.384	0.396	0.410	0.424	0.439	0.452	0.468	0.484	0.498	0.512	0.526	0.540	0.555	0.568	0.580	0.592	0.604	0.615	0.625	0.632	0.641	0.648	0.654	0.658	0.661	0.661	0.662	0.661	0.660	0.656	0.651	0.645	0.638	0.629	0.619	0.608	0.595	0.580	0.565	0.549	0.532	0.515	0.496	0.476	0.458	0.436	0.415	0.394	0.372	0.350	0.329	0.306	0.285	0.264	0.242	0.221	0.200	0.182	0.162	0.145	0.129	0.112	0.098	0.082	0.070	0.058	0.048	0.039	0.031	0.024	0.020	0.015	0.012	0.012	0.014	0.015	0.019	0.025	0.031	0.040	0.050	0.061	0.074	0.088	0.104	0.121	0.139	0.158	0.178	0.200	0.222	0.246	0.271	0.296	0.322	0.350	0.379	0.406	0.436	0.466	0.496	0.528	0.558	0.590	0.621	0.654	0.686	0.718	0.750	0.782	0.815	0.848	0.880	0.911	0.944	0.975	1.006	1.036	1.068	1.098	1.125	1.155	1.182	1.209	1.235	1.261	1.286	1.311	1.334	1.356	1.379	1.400	1.420	1.439	1.456	1.472	1.488	1.502	1.516	1.528	1.539	1.548	1.558	1.564	1.570	1.576	1.579	1.581	1.582	1.584	1.582	1.580	1.578	1.572	1.568	1.561	1.554	1.544	1.534	1.522	1.512	1.500	1.486	1.471	1.456	1.441	1.424	1.408	1.390	1.371	1.354	1.335	1.315	1.298	1.278	1.258	1.238	1.218	1.198	1.178	1.159	1.139	1.119	1.100	1.081	1.062	1.045	1.026	1.010	0.992	0.976	0.961	0.945	0.930	0.916	0.902	0.890	0.878	0.866	0.855	0.845	0.835	0.826	0.818	0.810	0.804	0.796	0.790	0.785	0.779	0.775	0.771	0.770	0.766	0.765	0.764	0.762	0.764	0.762	0.764	0.765	0.766	0.769	0.771	0.774	0.778	0.781	0.785	0.790	0.795	0.799	0.805	0.811	0.815	0.822	0.828	0.832	0.840	0.846	0.852	0.858	0.864	0.870	0.875	0.881	0.886	0.891	0.896	0.899	0.904	0.908	0.909	0.911	0.912	0.914	0.914	0.912	0.911	0.909	0.905	0.900	0.895	0.890	0.882	0.874	0.864	0.854	0.841	0.829	0.815	0.800	0.782	0.765	0.745	0.726	0.704	0.681	0.658	0.632	0.606	0.579	0.551	0.522	0.492	0.461	0.430	0.398	0.364	0.329	0.294	0.259	0.224	0.188	0.151	0.115	0.079	0.041	0.004	-0.032	-0.069	-0.106	-0.142	-0.179	-0.215	-0.250	-0.285	-0.320	-0.354	-0.388	-0.420	-0.454	-0.485	-0.516	-0.546	-0.576	-0.605	-0.634	-0.662	-0.690	-0.715	-0.741	-0.766	-0.791	-0.815	-0.840	-0.862	-0.885	-0.906	-0.929	-0.950	-0.971	-0.992	-1.011	-1.032	-1.052	-1.072	-1.091	-1.111	-1.131	-1.151	-1.171	-1.190	-1.209	-1.230	-1.249	-1.269	-1.288	-1.308	-1.326	-1.346	-1.366	-1.386	-1.405	-1.425	-1.444	-1.462	-1.481	-1.500	-1.519	-1.536	-1.554	-1.570	-1.588	-1.604	-1.618	-1.632	-1.646	-1.659	-1.671	-1.681	-1.691	-1.701	-1.709	-1.716	-1.721	-1.726	-1.730	-1.731	-1.732	-1.731	-1.730	-1.726	-1.722	-1.716	-1.709	-1.700	-1.690	-1.679	-1.666	-1.652	-1.638	-1.621	-1.605	-1.586	-1.568	-1.548	-1.526	-1.504	-1.481	-1.459	-1.435	-1.410	-1.386	-1.360	-1.335	-1.309	-1.284	-1.256	-1.230	-1.205	-1.179	-1.154	-1.128	-1.104	-1.080	-1.055	-1.034	-1.011	-0.990	-0.969	-0.949	-0.930	-0.910	-0.894	-0.878	-0.862	-0.848	-0.836	-0.824	-0.814	-0.804	-0.796	-0.790	-0.784	-0.779	-0.775	-0.774	-0.774	-0.774	-0.776	-0.779	-0.782	-0.788	-0.794	-0.801	-0.809	-0.818	-0.828	-0.838	-0.848	-0.860	-0.872	-0.885	-0.899	-0.914	-0.928	-0.942	-0.958	-0.972	-0.988	-1.002	-1.019	-1.034	-1.049	-1.062	-1.078	-1.090	-1.104	-1.115	-1.129	-1.139	-1.150	-1.160	-1.170	-1.179	-1.188	-1.195	-1.200	-1.206	-1.210	-1.214	-1.216	-1.218	-1.219	-1.219	-1.218	-1.215	-1.212	-1.209	-1.205	-1.200	-1.195	-1.190	-1.182	-1.175	-1.168	-1.160	-1.150	-1.142	-1.132	-1.124	-1.115	-1.105	-1.096	-1.088	-1.078	-1.069	-1.060	-1.051	-1.042	-1.035	-1.029	-1.021	-1.015	-1.010	-1.005	-1.000	-0.998	-0.994	-0.991	-0.990	-0.989	-0.988	-0.989	-0.989	-0.990	-0.992	-0.995	-0.999	-1.002	-1.006	-1.012	-1.018	-1.022	-1.030	-1.035	-1.041	-1.049	-1.055	-1.060	-1.068	-1.074	-1.080	-1.086	-1.091	-1.096	-1.102	-1.106	-1.111	-1.116	-1.119	-1.122	-1.124	-1.125	-1.126	-1.126	-1.125	-1.122	-1.121	-1.118	-1.114	-1.109	-1.104	-1.096	-1.090	-1.081	-1.074	-1.064	-1.055	-1.044	-1.031	-1.020	-1.008	-0.995	-0.982	-0.968	-0.954	-0.939	-0.925	-0.909	-0.895	-0.879	-0.865	-0.851	-0.836	-0.821	-0.808	-0.792	-0.779	-0.765	-0.754	-0.741	-0.730	-0.719	-0.709	-0.699	-0.691	-0.684	-0.676	-0.670	-0.665	-0.661	-0.658	-0.655	-0.654	-0.654	-0.655	-0.658	-0.660	-0.664	-0.669	-0.675	-0.681	-0.690	-0.699	-0.709	-0.719	-0.731	-0.744	-0.758	-0.771	-0.786	-0.802	-0.819	-0.836	-0.854	-0.872	-0.891	-0.910	-0.930	-0.951	-0.971	-0.991	-1.014	-1.035	-1.056	-1.078	-1.099	-1.120	-1.142	-1.164	-1.185	-1.206	-1.228	-1.249	-1.269	-1.290	-1.309	-1.329	-1.348	-1.368	-1.386	-1.404	-1.421	-1.438	-1.455	-1.471	-1.486	-1.501	-1.516	-1.530	-1.542	-1.556	-1.568	-1.580	-1.591	-1.602	-1.612	-1.622	-1.632	-1.642	-1.651	-1.659	-1.668	-1.674	-1.680	-1.686	-1.692	-1.699	-1.705	-1.710	-1.716	-1.721	-1.725	-1.730	-1.734	-1.739	-1.742	-1.746	-1.749	-1.752	-1.755	-1.758	-1.760	-1.762	-1.764	-1.766	-1.768	-1.769	-1.769	-1.770	-1.771	-1.770	-1.770	-1.769	-1.768	-1.765	-1.764	-1.761	-1.759	-1.755	-1.751	-1.746	-1.741	-1.738	-1.730	-1.724	-1.716	-1.709	-1.700	-1.692	-1.682	-1.671	-1.661	-1.650	-1.638	-1.624	-1.611	-1.598	-1.584	-1.568	-1.552	-1.536	-1.520	-1.504	-1.486	-1.468	-1.450	-1.430	-1.412	-1.392	-1.374	-1.355	-1.335	-1.316	-1.298	-1.278	-1.259	-1.241	-1.222	-1.206	-1.189	-1.171	-1.154	-1.138	-1.124	-1.109	-1.095	-1.081	-1.070	-1.059	-1.049	-1.039	-1.031	-1.024	-1.019	-1.012	-1.010	-1.006	-1.005	-1.005	-1.006	-1.008	-1.010	-1.015	-1.020	-1.026	-1.032	-1.041	-1.051	-1.061	-1.072	-1.084	-1.098	-1.111	-1.125	-1.140	-1.155	-1.171	-1.189	-1.205	-1.222	-1.240	-1.258	-1.276	-1.294	-1.312	-1.331	-1.349	-1.368	-1.385	-1.402	-1.420	-1.436	-1.454	-1.470	-1.486	-1.501	-1.516	-1.530	-1.545	-1.558	-1.570	-1.581	-1.591	-1.602	-1.612	-1.621	-1.629	-1.636	-1.644	-1.649	-1.654	-1.658	-1.661	-1.665	-1.668	-1.669	-1.669	-1.669	-1.669	-1.668	-1.665	-1.661	-1.659	-1.655	-1.650	-1.644	-1.639	-1.631	-1.625	-1.615	-1.608	-1.598	-1.588	-1.576	-1.565	-1.554	-1.541	-1.529	-1.515	-1.501	-1.486	-1.471	-1.455	-1.440	-1.424	-1.406	-1.389	-1.371	-1.354	-1.336	-1.318	-1.299	-1.282	-1.264	-1.246	-1.228	-1.211	-1.192	-1.176	-1.160	-1.144	-1.128	-1.114	-1.100	-1.086	-1.074	-1.061	-1.051	-1.041	-1.032	-1.025	-1.019	-1.012	-1.010	-1.006	-1.005	-1.006	-1.008	-1.010	-1.014	-1.020	-1.026	-1.034	-1.042	-1.054	-1.065	-1.079	-1.092	-1.110	-1.125	-1.144	-1.162	-1.181	-1.201	-1.222	-1.244	-1.266	-1.289	-1.311	-1.332	-1.355	-1.379	-1.400	-1.422	-1.444	-1.465	-1.485	-1.505	-1.524	-1.542	-1.559	-1.575	-1.590	-1.604	-1.618	-1.629	-1.638	-1.648	-1.652	-1.660	-1.662	-1.665	-1.665	-1.665	-1.662	-1.659	-1.654	-1.648	-1.640	-1.630	-1.619	-1.608	-1.594	-1.579	-1.564	-1.546	-1.529	-1.510	-1.491	-1.470	-1.449	-1.426	-1.405	-1.382	-1.360	-1.336	-1.315	-1.291	-1.269	-1.246	-1.224	-1.202	-1.180	-1.160	-1.139	-1.119	-1.100	-1.081	-1.062	-1.045	-1.029	-1.014	-0.999	-0.986	-0.974	-0.961	-0.951	-0.942	-0.932	-0.926	-0.919	-0.914	-0.909	-0.905	-0.904	-0.901	-0.900	-0.900	-0.901	-0.902	-0.905	-0.908	-0.911	-0.915	-0.920	-0.924	-0.931	-0.936	-0.942	-0.949	-0.955	-0.961	-0.968	-0.974	-0.980	-0.988	-0.992	-1.000	-1.005	-1.011	-1.016	-1.021	-1.026	-1.030	-1.035	-1.038	-1.041	-1.044	-1.046	-1.050	-1.051	-1.054	-1.054	-1.055	-1.056	-1.058	-1.056	-1.056	-1.058	-1.056	-1.055	-1.055	-1.055	-1.054	-1.054	-1.052	-1.052	-1.054	-1.054	-1.055	-1.056	-1.058	-1.060	-1.062	-1.065	-1.069	-1.072	-1.078	-1.084	-1.090	-1.098	-1.104	-1.112	-1.122	-1.134	-1.145	-1.158	-1.171	-1.186	-1.201	-1.218	-1.235	-1.252	-1.272	-1.292	-1.314	-1.336	-1.359	-1.384	-1.409	-1.434	-1.460	-1.489	-1.516	-1.545	-1.575	-1.605	-1.635	-1.668	-1.700	-1.731	-1.765	-1.798	-1.831	-1.864	-1.898	-1.932	-1.969	-2.004	-2.038	-2.072	-2.108	-2.144	-2.179	-2.214	-2.250	-2.284	-2.319	-2.352	-2.388	-2.421	-2.454	-2.488	-2.520	-2.551	-2.582	-2.612	-2.642	-2.672	-2.701	-2.729	-2.756	-2.784	-2.810	-2.835	-2.859	-2.882	-2.904	-2.926	-2.948	-2.966	-2.985	-3.002	-3.019	-3.034	-3.048	-3.061	-3.072	-3.085	-3.095	-3.104	-3.110	-3.118	-3.122	-3.126	-3.130	-3.132	-3.132	-3.132	-3.131	-3.129	-3.125	-3.121	-3.115	-3.110	-3.104	-3.096	-3.088	-3.079	-3.068	-3.058	-3.048	-3.036	-3.024	-3.012	-2.999	-2.986	-2.972	-2.960	-2.946	-2.931	-2.918	-2.902	-2.889	-2.874	-2.861	-2.846	-2.832	-2.818	-2.804	-2.790	-2.776	-2.764	-2.750	-2.739	-2.726	-2.714	-2.701	-2.690	-2.679	-2.666	-2.656	-2.645	-2.635	-2.626	-2.616	-2.606	-2.598	-2.589	-2.580	-2.570	-2.561	-2.554	-2.545	-2.536	-2.526	-2.519	-2.510	-2.501	-2.494	-2.485	-2.476	-2.469	-2.461	-2.452	-2.444	-2.436	-2.428	-2.419	-2.411	-2.402	-2.394	-2.385	-2.378	-2.369	-2.361	-2.351	-2.344	-2.336	-2.328	-2.320	-2.311	-2.305	-2.298	-2.289	-2.281	-2.275	-2.268	-2.260	-2.252	-2.246	-2.239	-2.232	-2.226	-2.219	-2.212	-2.206	-2.199	-2.191	-2.186	-2.179	-2.172	-2.166	-2.159	-2.152	-2.146	-2.139	-2.134	-2.126	-2.120	-2.114	-2.106	-2.099	-2.091	-2.084	-2.075	-2.068	-2.059	-2.050	-2.041	-2.031	-2.021	-2.011	-2.001	-1.990	-1.980	-1.968	-1.958	-1.945	-1.934	-1.921	-1.909	-1.896	-1.882	-1.870	-1.858	-1.844	-1.831	-1.818	-1.804	-1.790	-1.776	-1.764	-1.750	-1.736	-1.722	-1.709	-1.696	-1.684	-1.670	-1.658	-1.644	-1.631	-1.619	-1.605	-1.594	-1.581	-1.569	-1.556	-1.544	-1.532	-1.519	-1.508	-1.495	-1.484	-1.470	-1.459	-1.446	-1.434	-1.422	-1.409	-1.396	-1.385	-1.371	-1.359	-1.344	-1.331	-1.318	-1.304	-1.289	-1.275	-1.260	-1.245	-1.231	-1.216	-1.201	-1.185	-1.170	-1.154	-1.138	-1.121	-1.106	-1.090	-1.075	-1.059	-1.044	-1.029	-1.014	-0.999	-0.985	-0.972	-0.959	-0.948	-0.935	-0.924	-0.914	-0.904	-0.895	-0.886	-0.880	-0.874	-0.869	-0.865	-0.862	-0.861	-0.860	-0.861	-0.862	-0.866	-0.871	-0.876	-0.884	-0.891	-0.902	-0.912	-0.925	-0.938	-0.952	-0.969	-0.986	-1.005	-1.025	-1.044	-1.068	-1.089	-1.114	-1.139	-1.165	-1.191	-1.219	-1.248	-1.276	-1.306	-1.336	-1.366	-1.396	-1.429	-1.459	-1.490	-1.522	-1.554	-1.585	-1.615	-1.646	-1.676	-1.705	-1.735	-1.764	-1.791	-1.819	-1.845	-1.870	-1.895	-1.919	-1.941	-1.961	-1.982	-2.000	-2.016	-2.033	-2.046	-2.059	-2.069	-2.079	-2.086	-2.091	-2.096	-2.099	-2.100	-2.099	-2.095	-2.091	-2.085	-2.076	-2.066	-2.055	-2.042	-2.027	-2.011	-1.994	-1.975	-1.954	-1.931	-1.909	-1.885	-1.859	-1.832	-1.806	-1.779	-1.750	-1.721	-1.691	-1.661	-1.632	-1.601	-1.571	-1.542	-1.511	-1.482	-1.452	-1.424	-1.396	-1.368	-1.341	-1.316	-1.290	-1.266	-1.242	-1.221	-1.201	-1.180	-1.162	-1.145	-1.128	-1.112	-1.100	-1.088	-1.076	-1.066	-1.058	-1.050	-1.044	-1.038	-1.034	-1.031	-1.029	-1.029	-1.029	-1.029	-1.030	-1.032	-1.035	-1.039	-1.042	-1.046	-1.050	-1.054	-1.058	-1.062	-1.066	-1.070	-1.072	-1.076	-1.079	-1.082	-1.084	-1.086	-1.088	-1.089	-1.089	-1.089	-1.088	-1.085	-1.084	-1.080	-1.076	-1.072	-1.068	-1.062	-1.056	-1.049	-1.042	-1.035	-1.026	-1.016	-1.009	-0.999	-0.989	-0.979	-0.969	-0.958	-0.948	-0.938	-0.928	-0.918	-0.906	-0.898	-0.888	-0.879	-0.870	-0.861	-0.854	-0.846	-0.840	-0.832	-0.828	-0.822	-0.818	-0.815	-0.811	-0.809	-0.808	-0.805	-0.805	-0.805	-0.805	-0.806	-0.808	-0.811	-0.814	-0.818	-0.822	-0.828	-0.832	-0.838	-0.842	-0.849	-0.855	-0.862	-0.870	-0.878	-0.884	-0.892	-0.900	-0.909	-0.918	-0.926	-0.935	-0.944	-0.954	-0.964	-0.972	-0.982	-0.992	-1.004	-1.014	-1.024	-1.034	-1.045	-1.056	-1.066	-1.078	-1.089	-1.100	-1.112	-1.124	-1.136	-1.149	-1.162	-1.175	-1.189	-1.202	-1.215	-1.230	-1.244	-1.259	-1.274	-1.288	-1.304	-1.319	-1.334	-1.349	-1.365	-1.381	-1.396	-1.411	-1.426	-1.441	-1.456	-1.471	-1.486	-1.500	-1.514	-1.528	-1.540	-1.552	-1.564	-1.575	-1.585	-1.595	-1.604	-1.611	-1.618	-1.624	-1.628	-1.632	-1.636	-1.638	-1.639	-1.640	-1.639	-1.636	-1.634	-1.631	-1.626	-1.621	-1.614	-1.606	-1.599	-1.591	-1.581	-1.570	-1.560	-1.548	-1.536	-1.524	-1.511	-1.498	-1.484	-1.470	-1.456	-1.442	-1.429	-1.415	-1.401	-1.388	-1.376	-1.362	-1.351	-1.340	-1.330	-1.319	-1.310	-1.301	-1.292	-1.286	-1.280	-1.275	-1.270	-1.268	-1.265	-1.262	-1.261	-1.261	-1.261	-1.264	-1.265	-1.268	-1.271	-1.275	-1.281	-1.286	-1.292	-1.298	-1.305	-1.312	-1.320	-1.328	-1.335	-1.342	-1.351	-1.359	-1.368	-1.375	-1.382	-1.389	-1.396	-1.402	-1.409	-1.414	-1.419	-1.422	-1.426	-1.429	-1.430	-1.431	-1.431	-1.432	-1.431	-1.429	-1.426	-1.422	-1.418	-1.414	-1.409	-1.401	-1.395	-1.388	-1.379	-1.371	-1.362	-1.351	-1.341	-1.331	-1.321	-1.310	-1.299	-1.288	-1.276	-1.264	-1.252	-1.240	-1.229	-1.218	-1.206	-1.196	-1.185	-1.174	-1.164	-1.154	-1.144	-1.136	-1.128	-1.120	-1.114	-1.106	-1.101	-1.095	-1.090	-1.086	-1.082	-1.079	-1.078	-1.076	-1.076	-1.076	-1.078	-1.078	-1.081	-1.084	-1.088	-1.092	-1.098	-1.104	-1.110	-1.119	-1.128	-1.136	-1.146	-1.156	-1.168	-1.179	-1.192	-1.205	-1.220	-1.234	-1.249	-1.266	-1.282	-1.300	-1.318	-1.335	-1.355	-1.374	-1.394	-1.415	-1.435	-1.455	-1.478	-1.499	-1.521	-1.545	-1.568	-1.590	-1.612	-1.636	-1.660	-1.684	-1.708	-1.731	-1.755	-1.778	-1.801	-1.822	-1.846	-1.868	-1.890	-1.911	-1.931	-1.951	-1.972	-1.991	-2.010	-2.027	-2.046	-2.062	-2.078	-2.094	-2.108	-2.121	-2.134	-2.145	-2.156	-2.165	-2.174	-2.181	-2.189	-2.195	-2.200	-2.202	-2.205	-2.208	-2.206	-2.206	-2.204	-2.201	-2.198	-2.192	-2.188	-2.180	-2.172	-2.162	-2.152	-2.141	-2.130	-2.118	-2.105	-2.091	-2.076	-2.060	-2.044	-2.026	-2.009	-1.990	-1.971	-1.951	-1.931	-1.910	-1.889	-1.866	-1.844	-1.821	-1.798	-1.775	-1.751	-1.726	-1.702	-1.678	-1.652	-1.626	-1.601	-1.576	-1.550	-1.524	-1.496	-1.471	-1.444	-1.418	-1.391	-1.365	-1.336	-1.309	-1.282	-1.255	-1.228	-1.201	-1.174	-1.148	-1.120	-1.094	-1.066	-1.040	-1.015	-0.989	-0.962	-0.938	-0.912	-0.888	-0.862	-0.839	-0.815	-0.791	-0.769	-0.746	-0.724	-0.704	-0.682	-0.661	-0.640	-0.621	-0.602	-0.584	-0.566	-0.549	-0.534	-0.518	-0.502	-0.488	-0.474	-0.460	-0.448	-0.435	-0.424	-0.412	-0.402	-0.392	-0.382	-0.374	-0.366	-0.360	-0.352	-0.346	-0.342	-0.336	-0.332	-0.328	-0.325	-0.321	-0.319	-0.318	-0.316	-0.315	-0.315	-0.314	-0.314	-0.316	-0.318	-0.319	-0.321	-0.325	-0.329	-0.332	-0.338	-0.342	-0.348	-0.354	-0.360	-0.368	-0.375	-0.384	-0.391	-0.401	-0.410	-0.421	-0.431	-0.442	-0.454	-0.465	-0.479	-0.491	-0.506	-0.519	-0.534	-0.548	-0.562	-0.579	-0.595	-0.611	-0.626	-0.644	-0.659	-0.676	-0.692	-0.709	-0.726	-0.742	-0.760	-0.776	-0.792	-0.809	-0.825	-0.841	-0.858	-0.874	-0.889	-0.904	-0.919	-0.932	-0.948	-0.961	-0.974	-0.988	-0.999	-1.010	-1.022	-1.032	-1.044	-1.054	-1.062	-1.071	-1.080	-1.088	-1.095	-1.102	-1.110	-1.118	-1.124	-1.130	-1.136	-1.141	-1.146	-1.154	-1.159	-1.164	-1.170	-1.175	-1.181	-1.186	-1.192	-1.199	-1.204	-1.211	-1.218	-1.225	-1.232	-1.240	-1.248	-1.256	-1.265	-1.274	-1.284	-1.294	-1.304	-1.315	-1.325	-1.338	-1.349	-1.361	-1.374	-1.386	-1.400	-1.412	-1.428	-1.441	-1.455	-1.469	-1.482	-1.498	-1.511	-1.525	-1.540	-1.554	-1.569	-1.581	-1.595	-1.609	-1.620	-1.632	-1.644	-1.655	-1.665	-1.675	-1.684	-1.691	-1.699	-1.706	-1.710	-1.716	-1.719	-1.722	-1.724	-1.725	-1.725	-1.725	-1.722	-1.721	-1.718	-1.712	-1.708	-1.701	-1.692	-1.686	-1.676	-1.666	-1.656	-1.645	-1.634	-1.622	-1.611	-1.599	-1.585	-1.571	-1.559	-1.545	-1.532	-1.520	-1.508	-1.495	-1.484	-1.471	-1.461	-1.451	-1.442	-1.434	-1.426	-1.419	-1.414	-1.409	-1.405	-1.404	-1.402	-1.402	-1.404	-1.406	-1.411	-1.416	-1.424	-1.432	-1.442	-1.452	-1.465	-1.478	-1.492	-1.510	-1.528	-1.545	-1.562	-1.582	-1.604	-1.625	-1.649	-1.671	-1.694	-1.718	-1.742	-1.768	-1.791	-1.816	-1.841	-1.866	-1.891	-1.915	-1.940	-1.962	-1.986	-2.009	-2.031	-2.052	-2.074	-2.092	-2.111	-2.130	-2.146	-2.162	-2.178	-2.191	-2.206	-2.218	-2.230	-2.240	-2.249	-2.259	-2.266	-2.274	-2.279	-2.285	-2.289	-2.292	-2.295	-2.299	-2.300	-2.301	-2.304	-2.304	-2.305	-2.305	-2.306	-2.306	-2.306	-2.308	-2.306	-2.308	-2.309	-2.309	-2.310	-2.310	-2.312	-2.314	-2.316	-2.318	-2.320	-2.322	-2.325	-2.328	-2.330	-2.334	-2.338	-2.341	-2.345	-2.349	-2.352	-2.356	-2.360	-2.362	-2.366	-2.370	-2.372	-2.375	-2.378	-2.379	-2.380	-2.380	-2.381	-2.380	-2.379	-2.376	-2.375	-2.370	-2.368	-2.362	-2.356	-2.350	-2.342	-2.335	-2.326	-2.316	-2.305	-2.294	-2.281	-2.269	-2.256	-2.241	-2.226	-2.210	-2.194	-2.176	-2.160	-2.141	-2.124	-2.104	-2.085	-2.065	-2.045	-2.025	-2.005	-1.984	-1.962	-1.941	-1.920	-1.899	-1.878	-1.856	-1.836	-1.814	-1.792	-1.771	-1.750	-1.730	-1.709	-1.688	-1.668	-1.645	-1.625	-1.604	-1.584	-1.562	-1.542	-1.521	-1.501	-1.481	-1.460	-1.440	-1.420	-1.400	-1.380	-1.359	-1.340	-1.319	-1.300	-1.280	-1.260	-1.240	-1.220	-1.200	-1.181	-1.160	-1.140	-1.121	-1.101	-1.082	-1.062	-1.044	-1.025	-1.006	-0.989	-0.970	-0.952	-0.935	-0.919	-0.902	-0.886	-0.871	-0.858	-0.842	-0.830	-0.816	-0.805	-0.792	-0.782	-0.772	-0.764	-0.755	-0.748	-0.740	-0.734	-0.729	-0.724	-0.720	-0.718	-0.716	-0.715	-0.714	-0.715	-0.718	-0.719	-0.722	-0.725	-0.731	-0.735	-0.741	-0.748	-0.755	-0.762	-0.771	-0.780	-0.790	-0.800	-0.810	-0.820	-0.831	-0.842	-0.854	-0.865	-0.876	-0.888	-0.899	-0.910	-0.922	-0.932	-0.944	-0.954	-0.965	-0.975	-0.985	-0.995	-1.005	-1.015	-1.024	-1.032	-1.040	-1.048	-1.055	-1.061	-1.068	-1.072	-1.078	-1.082	-1.086	-1.090	-1.094	-1.098	-1.100	-1.102	-1.104	-1.108	-1.109	-1.110	-1.111	-1.112	-1.114	-1.115	-1.115	-1.116	-1.116	-1.118	-1.118	-1.120	-1.120	-1.121	-1.122	-1.122	-1.125	-1.126	-1.128	-1.130	-1.132	-1.135	-1.138	-1.140	-1.144	-1.148	-1.151	-1.155	-1.160	-1.164	-1.170	-1.175	-1.181	-1.188	-1.192	-1.200	-1.206	-1.212	-1.220	-1.228	-1.234	-1.240	-1.248	-1.255	-1.261	-1.268	-1.274	-1.281	-1.288	-1.292	-1.299	-1.302	-1.309	-1.312	-1.318	-1.320	-1.322	-1.325	-1.328	-1.328	-1.328	-1.329	-1.326	-1.325	-1.322	-1.319	-1.315	-1.309	-1.304	-1.296	-1.289	-1.279	-1.269	-1.258	-1.246	-1.234	-1.220	-1.205	-1.189	-1.174	-1.156	-1.136	-1.119	-1.098	-1.078	-1.056	-1.032	-1.010	-0.986	-0.962	-0.938	-0.912	-0.886	-0.861	-0.835	-0.809	-0.782	-0.755	-0.729	-0.701	-0.675	-0.648	-0.621	-0.595	-0.569	-0.544	-0.518	-0.494	-0.470	-0.446	-0.425	-0.402	-0.381	-0.361	-0.342	-0.325	-0.309	-0.291	-0.276	-0.262	-0.250	-0.239	-0.228	-0.218	-0.210	-0.204	-0.199	-0.194	-0.191	-0.189	-0.189	-0.190	-0.192	-0.196	-0.201	-0.208	-0.215	-0.224	-0.234	-0.244	-0.255	-0.269	-0.281	-0.298	-0.312	-0.329	-0.346	-0.362	-0.381	-0.401	-0.421	-0.441	-0.462	-0.484	-0.506	-0.529	-0.552	-0.575	-0.598	-0.621	-0.646	-0.670	-0.694	-0.719	-0.744	-0.768	-0.792	-0.818	-0.842	-0.866	-0.890	-0.914	-0.939	-0.962	-0.985	-1.008	-1.031	-1.054	-1.075	-1.096	-1.118	-1.138	-1.158	-1.176	-1.195	-1.212	-1.229	-1.246	-1.260	-1.276	-1.289	-1.301	-1.314	-1.325	-1.335	-1.342	-1.350	-1.358	-1.362	-1.366	-1.369	-1.370	-1.370	-1.368	-1.366	-1.362	-1.356	-1.350	-1.342	-1.334	-1.322	-1.311	-1.299	-1.285	-1.269	-1.252	-1.235	-1.216	-1.196	-1.175	-1.154	-1.132	-1.109	-1.085	-1.060	-1.035	-1.010	-0.984	-0.958	-0.931	-0.905	-0.878	-0.852	-0.826	-0.800	-0.774	-0.750	-0.725	-0.701	-0.679	-0.656	-0.634	-0.614	-0.595	-0.576	-0.560	-0.545	-0.531	-0.518	-0.506	-0.496	-0.488	-0.481	-0.476	-0.472	-0.470	-0.469	-0.471	-0.474	-0.479	-0.486	-0.492	-0.502	-0.514	-0.526	-0.541	-0.558	-0.574	-0.592	-0.612	-0.632	-0.655	-0.678	-0.701	-0.726	-0.751	-0.776	-0.804	-0.831	-0.858	-0.886	-0.915	-0.944	-0.971	-1.000	-1.029	-1.058	-1.085	-1.112	-1.140	-1.166	-1.192	-1.218	-1.242	-1.266	-1.289	-1.312	-1.334	-1.355	-1.372	-1.391	-1.410	-1.425	-1.440	-1.454	-1.468	-1.479	-1.490	-1.499	-1.508	-1.515	-1.521	-1.526	-1.531	-1.534	-1.538	-1.540	-1.541	-1.542	-1.542	-1.542	-1.541	-1.540	-1.540	-1.538	-1.538	-1.534	-1.534	-1.531	-1.531	-1.530	-1.529	-1.530	-1.530	-1.532	-1.535	-1.536	-1.540	-1.546	-1.551	-1.559	-1.566	-1.575	-1.586	-1.598	-1.610	-1.625	-1.640	-1.658	-1.675	-1.695	-1.714	-1.735	-1.758	-1.780	-1.804	-1.829	-1.855	-1.881	-1.909	-1.936	-1.964	-1.992	-2.021	-2.050	-2.079	-2.108	-2.135	-2.164	-2.191	-2.218	-2.242	-2.268	-2.291	-2.314	-2.335	-2.355	-2.372	-2.389	-2.404	-2.415	-2.426	-2.435	-2.440	-2.445	-2.446	-2.445	-2.441	-2.435	-2.426	-2.416	-2.401	-2.385	-2.366	-2.345	-2.321	-2.295	-2.268	-2.236	-2.202	-2.169	-2.131	-2.092	-2.051	-2.010	-1.965	-1.920	-1.874	-1.825	-1.776	-1.726	-1.676	-1.624	-1.572	-1.520	-1.468	-1.416	-1.364	-1.314	-1.261	-1.211	-1.161	-1.114	-1.065	-1.018	-0.974	-0.929	-0.885	-0.845	-0.804	-0.766	-0.730	-0.695	-0.662	-0.632	-0.602	-0.576	-0.551	-0.529	-0.509	-0.490	-0.474	-0.459	-0.448	-0.438	-0.429	-0.422	-0.420	-0.418	-0.416	-0.419	-0.422	-0.426	-0.434	-0.442	-0.452	-0.464	-0.476	-0.490	-0.506	-0.522	-0.540	-0.559	-0.579	-0.598	-0.620	-0.641	-0.664	-0.686	-0.710	-0.734	-0.758	-0.781	-0.805	-0.830	-0.855	-0.878	-0.902	-0.926	-0.949	-0.972	-0.995	-1.016	-1.038	-1.059	-1.079	-1.099	-1.118	-1.135	-1.151	-1.168	-1.182	-1.196	-1.211	-1.222	-1.234	-1.245	-1.255	-1.264	-1.272	-1.279	-1.284	-1.289	-1.292	-1.296	-1.298	-1.299	-1.300	-1.299	-1.298	-1.295	-1.292	-1.290	-1.286	-1.281	-1.275	-1.270	-1.264	-1.256	-1.249	-1.240	-1.231	-1.222	-1.214	-1.202	-1.192	-1.182	-1.171	-1.161	-1.150	-1.138	-1.126	-1.116	-1.104	-1.092	-1.081	-1.070	-1.058	-1.046	-1.035	-1.022	-1.011	-0.999	-0.986	-0.975	-0.962	-0.950	-0.936	-0.924	-0.911	-0.899	-0.885	-0.871	-0.859	-0.845	-0.831	-0.816	-0.804	-0.789	-0.774	-0.760	-0.745	-0.730	-0.714	-0.700	-0.684	-0.668	-0.651	-0.635	-0.619	-0.602	-0.586	-0.570	-0.552	-0.536	-0.519	-0.502	-0.485	-0.466	-0.449	-0.431	-0.414	-0.396	-0.379	-0.362	-0.345	-0.329	-0.311	-0.296	-0.279	-0.262	-0.249	-0.232	-0.218	-0.202	-0.189	-0.174	-0.160	-0.149	-0.135	-0.122	-0.110	-0.099	-0.089	-0.078	-0.068	-0.058	-0.048	-0.040	-0.031	-0.024	-0.016	-0.010	-0.002	0.004	0.010	0.015	0.020	0.025	0.030	0.034	0.038	0.041	0.046	0.049	0.052	0.055	0.059	0.061	0.064	0.066	0.068	0.070	0.072	0.074	0.075	0.078	0.079	0.080	0.081	0.082	0.082	0.082	0.084	0.084	0.085	0.084	0.084	0.084	0.082	0.082	0.081	0.079	0.079	0.076	0.074	0.071	0.069	0.065	0.060	0.055	0.050	0.045	0.039	0.032	0.024	0.016	0.008	-0.001	-0.011	-0.021	-0.031	-0.042	-0.055	-0.068	-0.081	-0.096	-0.110	-0.125	-0.141	-0.158	-0.174	-0.192	-0.209	-0.228	-0.246	-0.265	-0.284	-0.304	-0.324	-0.344	-0.364	-0.385	-0.405	-0.425	-0.446	-0.468	-0.488	-0.509	-0.529	-0.549	-0.569	-0.588	-0.606	-0.625	-0.644	-0.661	-0.679	-0.694	-0.710	-0.725	-0.739	-0.752	-0.765	-0.778	-0.789	-0.799	-0.809	-0.818	-0.825	-0.832	-0.839	-0.844	-0.850	-0.852	-0.856	-0.859	-0.860	-0.862	-0.862	-0.862	-0.861	-0.861	-0.859	-0.856	-0.852	-0.850	-0.848	-0.844	-0.839	-0.834	-0.830	-0.825	-0.819	-0.815	-0.810	-0.804	-0.800	-0.795	-0.790	-0.785	-0.780	-0.775	-0.771	-0.768	-0.764	-0.761	-0.756	-0.754	-0.751	-0.749	-0.746	-0.744	-0.742	-0.740	-0.740	-0.739	-0.739	-0.738	-0.738	-0.738	-0.738	-0.738	-0.738	-0.740	-0.740	-0.741	-0.741	-0.744	-0.745	100.000	5.000	2.000	1.000	6.000	0.000	0.000	0.000	0.000	0.000	0.000	0.000	0.000	0.000	0.000	0.000	0.000	0.000	-0.845	-0.858	-0.871	-0.885	-0.899	-0.914	-0.930	-0.944	-0.960	-0.976	-0.994	-1.010	-1.026	-1.042	-1.059	-1.076	-1.094	-1.110	-1.126	-1.144	-1.161	-1.176	-1.194	-1.210	-1.228	-1.244	-1.261	-1.278	-1.294	-1.312	-1.329	-1.345	-1.362	-1.380	-1.396	-1.412	-1.429	-1.446	-1.462	-1.480	-1.495	-1.512	-1.528	-1.545	-1.560	-1.576	-1.592	-1.606	-1.622	-1.636	-1.651	-1.665	-1.678	-1.691	-1.704	-1.716	-1.728	-1.739	-1.750	-1.760	-1.771	-1.780	-1.789	-1.796	-1.804	-1.811	-1.818	-1.822	-1.828	-1.831	-1.835	-1.838	-1.839	-1.841	-1.842	-1.841	-1.840	-1.839	-1.836	-1.834	-1.830	-1.825	-1.820	-1.814	-1.808	-1.800	-1.792	-1.784	-1.774	-1.765	-1.755	-1.745	-1.734	-1.720	-1.709	-1.695	-1.681	-1.668	-1.652	-1.638	-1.622	-1.608	-1.591	-1.575	-1.558	-1.540	-1.524	-1.506	-1.489	-1.471	-1.452	-1.434	-1.415	-1.396	-1.378	-1.359	-1.339	-1.320	-1.301	-1.281	-1.262	-1.244	-1.226	-1.208	-1.191	-1.174	-1.156	-1.139	-1.122	-1.108	-1.092	-1.076	-1.062	-1.048	-1.035	-1.022	-1.011	-1.001	-0.990	-0.981	-0.972	-0.965	-0.959	-0.954	-0.950	-0.945	-0.944	-0.941	-0.941	-0.941	-0.944	-0.946	-0.949	-0.954	-0.960	-0.968	-0.975	-0.984	-0.994	-1.005	-1.016	-1.030	-1.044	-1.059	-1.075	-1.091	-1.110	-1.128	-1.148	-1.166	-1.186	-1.208	-1.229	-1.251	-1.275	-1.298	-1.321	-1.345	-1.369	-1.394	-1.418	-1.442	-1.468	-1.494	-1.519	-1.544	-1.570	-1.596	-1.621	-1.646	-1.672	-1.699	-1.724	-1.749	-1.774	-1.800	-1.826	-1.851	-1.878	-1.902	-1.928	-1.951	-1.976	-2.000	-2.026	-2.049	-2.074	-2.098	-2.121	-2.146	-2.168	-2.191	-2.214	-2.238	-2.260	-2.281	-2.302	-2.324	-2.345	-2.366	-2.386	-2.405	-2.424	-2.442	-2.459	-2.476	-2.491	-2.508	-2.521	-2.534	-2.545	-2.556	-2.566	-2.575	-2.582	-2.589	-2.594	-2.598	-2.601	-2.601	-2.601	-2.599	-2.595	-2.590	-2.584	-2.575	-2.566	-2.555	-2.541	-2.528	-2.512	-2.495	-2.476	-2.456	-2.435	-2.412	-2.389	-2.364	-2.336	-2.310	-2.282	-2.252	-2.224	-2.192	-2.164	-2.132	-2.101	-2.070	-2.039	-2.006	-1.976	-1.945	-1.915	-1.885	-1.856	-1.828	-1.800	-1.774	-1.748	-1.724	-1.701	-1.679	-1.659	-1.640	-1.622	-1.608	-1.594	-1.582	-1.572	-1.564	-1.558	-1.554	-1.551	-1.551	-1.554	-1.558	-1.564	-1.572	-1.581	-1.594	-1.608	-1.622	-1.640	-1.658	-1.679	-1.700	-1.724	-1.748	-1.774	-1.800	-1.829	-1.858	-1.889	-1.919	-1.950	-1.982	-2.014	-2.046	-2.080	-2.112	-2.145	-2.178	-2.210	-2.242	-2.275	-2.306	-2.338	-2.366	-2.396	-2.424	-2.451	-2.479	-2.504	-2.528	-2.551	-2.574	-2.594	-2.612	-2.631	-2.648	-2.662	-2.676	-2.689	-2.700	-2.710	-2.719	-2.726	-2.734	-2.738	-2.741	-2.745	-2.746	-2.748	-2.748	-2.746	-2.745	-2.742	-2.740	-2.736	-2.732	-2.729	-2.724	-2.720	-2.716	-2.711	-2.708	-2.702	-2.699	-2.696	-2.695	-2.692	-2.691	-2.691	-2.691	-2.694	-2.696	-2.700	-2.704	-2.710	-2.718	-2.725	-2.735	-2.745	-2.758	-2.769	-2.782	-2.798	-2.814	-2.830	-2.848	-2.865	-2.885	-2.905	-2.926	-2.946	-2.968	-2.989	-3.011	-3.034	-3.056	-3.078	-3.100	-3.120	-3.140	-3.159	-3.178	-3.196	-3.211	-3.226	-3.239	-3.251	-3.260	-3.269	-3.274	-3.279	-3.280	-3.279	-3.276	-3.271	-3.262	-3.251	-3.238	-3.221	-3.202	-3.181	-3.158	-3.130	-3.101	-3.070	-3.036	-3.000	-2.961	-2.919	-2.876	-2.831	-2.785	-2.736	-2.686	-2.634	-2.581	-2.529	-2.472	-2.418	-2.360	-2.304	-2.248	-2.190	-2.132	-2.076	-2.020	-1.965	-1.910	-1.855	-1.802	-1.751	-1.702	-1.652	-1.606	-1.560	-1.516	-1.475	-1.434	-1.395	-1.360	-1.325	-1.295	-1.265	-1.238	-1.214	-1.190	-1.170	-1.151	-1.136	-1.122	-1.110	-1.100	-1.092	-1.088	-1.082	-1.081	-1.080	-1.082	-1.085	-1.090	-1.095	-1.102	-1.111	-1.120	-1.131	-1.142	-1.155	-1.169	-1.182	-1.198	-1.212	-1.229	-1.245	-1.260	-1.278	-1.294	-1.311	-1.328	-1.346	-1.362	-1.380	-1.398	-1.415	-1.431	-1.449	-1.464	-1.480	-1.495	-1.510	-1.525	-1.538	-1.551	-1.564	-1.576	-1.588	-1.598	-1.606	-1.615	-1.624	-1.631	-1.638	-1.644	-1.649	-1.652	-1.656	-1.659	-1.661	-1.662	-1.664	-1.664	-1.661	-1.660	-1.656	-1.654	-1.650	-1.644	-1.639	-1.632	-1.626	-1.619	-1.611	-1.604	-1.595	-1.588	-1.578	-1.568	-1.558	-1.549	-1.539	-1.529	-1.519	-1.509	-1.499	-1.489	-1.480	-1.471	-1.462	-1.455	-1.446	-1.440	-1.434	-1.429	-1.422	-1.419	-1.416	-1.412	-1.412	-1.411	-1.411	-1.412	-1.415	-1.419	-1.421	-1.426	-1.430	-1.436	-1.441	-1.450	-1.458	-1.465	-1.472	-1.481	-1.490	-1.501	-1.510	-1.519	-1.530	-1.539	-1.548	-1.556	-1.565	-1.572	-1.580	-1.586	-1.590	-1.596	-1.599	-1.601	-1.604	-1.604	-1.602	-1.600	-1.596	-1.591	-1.584	-1.575	-1.565	-1.552	-1.540	-1.525	-1.509	-1.490	-1.470	-1.450	-1.428	-1.404	-1.379	-1.352	-1.325	-1.296	-1.268	-1.236	-1.206	-1.174	-1.141	-1.108	-1.075	-1.042	-1.009	-0.975	-0.941	-0.909	-0.876	-0.844	-0.812	-0.782	-0.752	-0.722	-0.694	-0.666	-0.641	-0.616	-0.591	-0.569	-0.549	-0.529	-0.510	-0.494	-0.479	-0.465	-0.454	-0.444	-0.434	-0.426	-0.420	-0.415	-0.411	-0.410	-0.410	-0.411	-0.412	-0.416	-0.420	-0.426	-0.432	-0.439	-0.448	-0.455	-0.465	-0.475	-0.486	-0.498	-0.507	-0.520	-0.534	-0.546	-0.559	-0.571	-0.585	-0.599	-0.611	-0.625	-0.638	-0.650	-0.662	-0.676	-0.690	-0.702	-0.715	-0.728	-0.741	-0.754	-0.766	-0.779	-0.791	-0.804	-0.815	-0.829	-0.841	-0.854	-0.866	-0.879	-0.890	-0.902	-0.915	-0.928	-0.940	-0.952	-0.965	-0.978	-0.990	-1.001	-1.014	-1.026	-1.039	-1.050	-1.062	-1.075	-1.086	-1.099	-1.111	-1.124	-1.134	-1.146	-1.158	-1.169	-1.178	-1.189	-1.198	-1.208	-1.216	-1.225	-1.232	-1.240	-1.246	-1.252	-1.259	-1.264	-1.268	-1.271	-1.274	-1.276	-1.279	-1.280	-1.281	-1.281	-1.280	-1.279	-1.278	-1.275	-1.272	-1.269	-1.266	-1.264	-1.259	-1.255	-1.251	-1.246	-1.242	-1.238	-1.234	-1.229	-1.224	-1.221	-1.218	-1.215	-1.211	-1.209	-1.206	-1.205	-1.205	-1.204	-1.204	-1.204	-1.204	-1.206	-1.209	-1.211	-1.215	-1.219	-1.222	-1.229	-1.234	-1.240	-1.248	-1.254	-1.262	-1.270	-1.280	-1.289	-1.299	-1.309	-1.319	-1.330	-1.340	-1.351	-1.362	-1.374	-1.384	-1.395	-1.406	-1.418	-1.429	-1.440	-1.451	-1.462	-1.472	-1.484	-1.494	-1.505	-1.515	-1.525	-1.536	-1.545	-1.556	-1.565	-1.576	-1.586	-1.595	-1.605	-1.616	-1.626	-1.636	-1.646	-1.656	-1.668	-1.678	-1.689	-1.700	-1.711	-1.722	-1.735	-1.746	-1.759	-1.771	-1.784	-1.798	-1.811	-1.825	-1.839	-1.855	-1.870	-1.885	-1.901	-1.919	-1.935	-1.952	-1.970	-1.988	-2.005	-2.022	-2.040	-2.059	-2.078	-2.095	-2.114	-2.131	-2.151	-2.169	-2.188	-2.205	-2.224	-2.241	-2.260	-2.276	-2.292	-2.309	-2.326	-2.341	-2.356	-2.371	-2.386	-2.400	-2.412	-2.426	-2.439	-2.450	-2.462	-2.471	-2.481	-2.491	-2.498	-2.506	-2.511	-2.516	-2.521	-2.525	-2.529	-2.530	-2.531	-2.532	-2.531	-2.529	-2.526	-2.522	-2.519	-2.512	-2.505	-2.498	-2.489	-2.478	-2.468	-2.454	-2.440	-2.424	-2.408	-2.390	-2.371	-2.351	-2.329	-2.306	-2.284	-2.258	-2.232	-2.206	-2.178	-2.149	-2.119	-2.088	-2.056	-2.024	-1.990	-1.956	-1.922	-1.888	-1.852	-1.816	-1.779	-1.744	-1.706	-1.670	-1.632	-1.595	-1.559	-1.522	-1.486	-1.450	-1.415	-1.380	-1.346	-1.312	-1.280	-1.250	-1.219	-1.189	-1.161	-1.132	-1.108	-1.082	-1.059	-1.036	-1.015	-0.996	-0.979	-0.962	-0.948	-0.934	-0.922	-0.914	-0.905	-0.899	-0.892	-0.890	-0.888	-0.886	-0.888	-0.890	-0.894	-0.899	-0.904	-0.911	-0.921	-0.931	-0.941	-0.954	-0.965	-0.980	-0.995	-1.011	-1.028	-1.044	-1.061	-1.080	-1.099	-1.118	-1.136	-1.158	-1.176	-1.196	-1.218	-1.238	-1.258	-1.279	-1.299	-1.320	-1.341	-1.361	-1.381	-1.400	-1.420	-1.439	-1.458	-1.476	-1.494	-1.512	-1.530	-1.548	-1.562	-1.580	-1.595	-1.610	-1.625	-1.639	-1.652	-1.665	-1.679	-1.690	-1.702	-1.712	-1.722	-1.732	-1.741	-1.752	-1.761	-1.769	-1.778	-1.786	-1.794	-1.800	-1.808	-1.814	-1.821	-1.828	-1.834	-1.840	-1.846	-1.852	-1.858	-1.864	-1.869	-1.875	-1.881	-1.888	-1.895	-1.901	-1.910	-1.918	-1.925	-1.935	-1.944	-1.954	-1.964	-1.976	-1.988	-1.999	-2.013	-2.026	-2.040	-2.056	-2.072	-2.089	-2.105	-2.124	-2.142	-2.161	-2.182	-2.202	-2.222	-2.245	-2.268	-2.290	-2.312	-2.338	-2.361	-2.385	-2.410	-2.436	-2.460	-2.486	-2.512	-2.538	-2.564	-2.589	-2.614	-2.639	-2.664	-2.686	-2.711	-2.734	-2.756	-2.778	-2.799	-2.818	-2.838	-2.855	-2.871	-2.886	-2.901	-2.914	-2.925	-2.936	-2.945	-2.954	-2.960	-2.965	-2.968	-2.970	-2.971	-2.971	-2.970	-2.968	-2.962	-2.958	-2.950	-2.942	-2.932	-2.922	-2.910	-2.898	-2.884	-2.868	-2.851	-2.835	-2.816	-2.799	-2.779	-2.759	-2.739	-2.718	-2.695	-2.674	-2.651	-2.628	-2.605	-2.581	-2.559	-2.535	-2.511	-2.490	-2.466	-2.444	-2.421	-2.400	-2.379	-2.358	-2.338	-2.319	-2.299	-2.281	-2.265	-2.249	-2.232	-2.218	-2.204	-2.190	-2.179	-2.165	-2.155	-2.145	-2.136	-2.128	-2.119	-2.112	-2.106	-2.100	-2.096	-2.090	-2.088	-2.085	-2.081	-2.080	-2.078	-2.076	-2.075	-2.075	-2.075	-2.074	-2.074	-2.074	-2.074	-2.074	-2.074	-2.072	-2.071	-2.071	-2.069	-2.068	-2.065	-2.061	-2.059	-2.055	-2.050	-2.045	-2.040	-2.034	-2.026	-2.018	-2.009	-1.999	-1.988	-1.976	-1.964	-1.951	-1.936	-1.921	-1.906	-1.890	-1.871	-1.854	-1.835	-1.816	-1.796	-1.776	-1.755	-1.734	-1.712	-1.690	-1.666	-1.644	-1.620	-1.596	-1.572	-1.549	-1.525	-1.500	-1.478	-1.452	-1.429	-1.405	-1.381	-1.359	-1.335	-1.314	-1.292	-1.271	-1.251	-1.232	-1.212	-1.195	-1.178	-1.161	-1.145	-1.131	-1.118	-1.104	-1.092	-1.080	-1.070	-1.060	-1.051	-1.044	-1.036	-1.030	-1.025	-1.020	-1.016	-1.014	-1.011	-1.010	-1.010	-1.010	-1.011	-1.014	-1.015	-1.019	-1.022	-1.028	-1.032	-1.039	-1.044	-1.050	-1.059	-1.066	-1.075	-1.082	-1.091	-1.101	-1.110	-1.119	-1.129	-1.139	-1.149	-1.159	-1.171	-1.181	-1.192	-1.204	-1.214	-1.225	-1.236	-1.248	-1.259	-1.270	-1.282	-1.292	-1.304	-1.316	-1.328	-1.339	-1.350	-1.361	-1.375	-1.386	-1.398	-1.410	-1.422	-1.434	-1.446	-1.459	-1.471	-1.484	-1.496	-1.509	-1.522	-1.535	-1.549	-1.561	-1.576	-1.591	-1.605	-1.620	-1.635	-1.651	-1.668	-1.684	-1.700	-1.718	-1.735	-1.752	-1.770	-1.789	-1.809	-1.828	-1.846	-1.868	-1.889	-1.909	-1.930	-1.951	-1.972	-1.994	-2.015	-2.038	-2.059	-2.081	-2.102	-2.125	-2.148	-2.169	-2.191	-2.212	-2.234	-2.254	-2.275	-2.294	-2.312	-2.332	-2.351	-2.369	-2.385	-2.401	-2.418	-2.431	-2.446	-2.458	-2.471	-2.481	-2.491	-2.500	-2.508	-2.515	-2.520	-2.525	-2.529	-2.531	-2.532	-2.534	-2.532	-2.530	-2.528	-2.524	-2.518	-2.511	-2.504	-2.496	-2.488	-2.478	-2.468	-2.456	-2.444	-2.431	-2.420	-2.405	-2.392	-2.380	-2.366	-2.352	-2.339	-2.326	-2.312	-2.301	-2.289	-2.276	-2.266	-2.255	-2.246	-2.236	-2.229	-2.221	-2.216	-2.211	-2.208	-2.206	-2.204	-2.204	-2.206	-2.209	-2.212	-2.219	-2.225	-2.235	-2.242	-2.254	-2.266	-2.279	-2.294	-2.309	-2.324	-2.341	-2.359	-2.379	-2.398	-2.418	-2.438	-2.458	-2.476	-2.498	-2.518	-2.539	-2.559	-2.579	-2.598	-2.618	-2.635	-2.652	-2.670	-2.685	-2.699	-2.712	-2.725	-2.736	-2.745	-2.752	-2.759	-2.764	-2.766	-2.768	-2.766	-2.762	-2.758	-2.750	-2.742	-2.731	-2.720	-2.705	-2.690	-2.674	-2.654	-2.632	-2.611	-2.588	-2.562	-2.536	-2.510	-2.481	-2.452	-2.421	-2.390	-2.359	-2.326	-2.292	-2.260	-2.226	-2.192	-2.160	-2.125	-2.091	-2.058	-2.025	-1.992	-1.960	-1.929	-1.899	-1.869	-1.841	-1.814	-1.788	-1.761	-1.736	-1.714	-1.691	-1.670	-1.651	-1.634	-1.616	-1.600	-1.586	-1.574	-1.561	-1.550	-1.541	-1.532	-1.525	-1.519	-1.512	-1.509	-1.504	-1.501	-1.499	-1.498	-1.496	-1.495	-1.495	-1.494	-1.495	-1.495	-1.495	-1.496	-1.495	-1.496	-1.495	-1.494	-1.494	-1.492	-1.490	-1.488	-1.485	-1.481	-1.476	-1.471	-1.466	-1.460	-1.454	-1.445	-1.438	-1.429	-1.420	-1.410	-1.401	-1.390	-1.380	-1.370	-1.359	-1.349	-1.336	-1.325	-1.314	-1.302	-1.292	-1.280	-1.270	-1.260	-1.251	-1.242	-1.234	-1.226	-1.219	-1.212	-1.206	-1.201	-1.198	-1.194	-1.191	-1.189	-1.189	-1.188	-1.188	-1.190	-1.190	-1.192	-1.196	-1.200	-1.204	-1.209	-1.212	-1.219	-1.225	-1.230	-1.236	-1.241	-1.249	-1.254	-1.260	-1.265	-1.270	-1.275	-1.279	-1.282	-1.286	-1.289	-1.291	-1.290	-1.291	-1.290	-1.289	-1.285	-1.282	-1.278	-1.272	-1.266	-1.258	-1.249	-1.239	-1.229	-1.218	-1.205	-1.192	-1.179	-1.165	-1.150	-1.134	-1.119	-1.102	-1.086	-1.070	-1.054	-1.038	-1.021	-1.006	-0.990	-0.975	-0.960	-0.946	-0.932	-0.919	-0.906	-0.894	-0.882	-0.872	-0.864	-0.855	-0.846	-0.840	-0.835	-0.831	-0.826	-0.824	-0.822	-0.821	-0.821	-0.822	-0.824	-0.826	-0.829	-0.832	-0.838	-0.842	-0.848	-0.854	-0.860	-0.865	-0.871	-0.876	-0.882	-0.889	-0.892	-0.899	-0.902	-0.906	-0.909	-0.910	-0.911	-0.912	-0.912	-0.910	-0.909	-0.905	-0.901	-0.894	-0.888	-0.879	-0.868	-0.858	-0.845	-0.832	-0.818	-0.801	-0.785	-0.766	-0.746	-0.726	-0.705	-0.681	-0.658	-0.634	-0.609	-0.582	-0.556	-0.528	-0.500	-0.471	-0.442	-0.414	-0.384	-0.352	-0.324	-0.292	-0.262	-0.234	-0.204	-0.174	-0.144	-0.116	-0.088	-0.060	-0.034	-0.008	0.018	0.042	0.066	0.089	0.109	0.130	0.150	0.168	0.184	0.200	0.216	0.230	0.241	0.254	0.264	0.272	0.279	0.286	0.291	0.295	0.299	0.299	0.299	0.298	0.295	0.290	0.286	0.280	0.272	0.264	0.255	0.245	0.234	0.221	0.208	0.194	0.179	0.164	0.146	0.130	0.112	0.094	0.075	0.055	0.036	0.016	-0.004	-0.024	-0.044	-0.065	-0.085	-0.105	-0.126	-0.146	-0.168	-0.186	-0.206	-0.225	-0.244	-0.261	-0.279	-0.296	-0.312	-0.329	-0.342	-0.358	-0.370	-0.382	-0.394	-0.404	-0.412	-0.421	-0.428	-0.434	-0.438	-0.441	-0.444	-0.444	-0.445	-0.442	-0.440	-0.436	-0.431	-0.425	-0.416	-0.408	-0.398	-0.388	-0.375	-0.361	-0.348	-0.332	-0.318	-0.301	-0.284	-0.266	-0.248	-0.228	-0.208	-0.188	-0.166	-0.146	-0.125	-0.104	-0.084	-0.062	-0.041	-0.021	-0.002	0.019	0.038	0.056	0.074	0.090	0.106	0.122	0.136	0.150	0.162	0.174	0.182	0.191	0.198	0.204	0.209	0.212	0.214	0.215	0.214	0.211	0.208	0.201	0.196	0.188	0.180	0.170	0.159	0.146	0.135	0.120	0.106	0.090	0.075	0.058	0.042	0.026	0.009	-0.009	-0.024	-0.040	-0.056	-0.071	-0.086	-0.100	-0.114	-0.126	-0.138	-0.148	-0.158	-0.165	-0.172	-0.178	-0.181	-0.184	-0.184	-0.182	-0.181	-0.175	-0.170	-0.161	-0.152	-0.141	-0.128	-0.114	-0.096	-0.078	-0.059	-0.036	-0.012	0.011	0.038	0.065	0.094	0.124	0.155	0.188	0.220	0.254	0.288	0.322	0.359	0.395	0.430	0.466	0.504	0.539	0.575	0.611	0.648	0.681	0.716	0.750	0.782	0.814	0.844	0.874	0.902	0.930	0.955	0.980	1.004	1.026	1.045	1.064	1.080	1.095	1.109	1.119	1.129	1.135	1.141	1.144	1.146	1.148	1.144	1.140	1.134	1.128	1.118	1.106	1.094	1.079	1.061	1.042	1.022	1.000	0.978	0.952	0.926	0.899	0.869	0.840	0.808	0.775	0.742	0.708	0.671	0.636	0.600	0.561	0.524	0.485	0.446	0.406	0.366	0.328	0.288	0.248	0.209	0.169	0.130	0.090	0.052	0.014	-0.024	-0.060	-0.096	-0.131	-0.166	-0.201	-0.234	-0.266	-0.296	-0.326	-0.354	-0.382	-0.409	-0.434	-0.456	-0.480	-0.500	-0.520	-0.538	-0.554	-0.570	-0.584	-0.596	-0.608	-0.619	-0.626	-0.634	-0.640	-0.644	-0.645	-0.648	-0.646	-0.646	-0.644	-0.641	-0.636	-0.631	-0.625	-0.618	-0.609	-0.600	-0.590	-0.580	-0.569	-0.558	-0.546	-0.534	-0.521	-0.509	-0.496	-0.485	-0.472	-0.461	-0.450	-0.439	-0.428	-0.418	-0.408	-0.400	-0.391	-0.385	-0.378	-0.372	-0.368	-0.364	-0.361	-0.360	-0.360	-0.361	-0.362	-0.366	-0.370	-0.376	-0.382	-0.390	-0.399	-0.408	-0.418	-0.429	-0.440	-0.452	-0.465	-0.479	-0.494	-0.507	-0.524	-0.539	-0.554	-0.570	-0.585	-0.600	-0.615	-0.630	-0.645	-0.659	-0.672	-0.685	-0.698	-0.708	-0.719	-0.729	-0.738	-0.744	-0.751	-0.756	-0.760	-0.762	-0.765	-0.766	-0.765	-0.765	-0.761	-0.759	-0.754	-0.749	-0.742	-0.735	-0.728	-0.718	-0.710	-0.700	-0.688	-0.678	-0.666	-0.655	-0.644	-0.632	-0.620	-0.609	-0.599	-0.588	-0.576	-0.568	-0.558	-0.550	-0.541	-0.534	-0.528	-0.522	-0.519	-0.515	-0.511	-0.510	-0.510	-0.509	-0.510	-0.512	-0.515	-0.519	-0.524	-0.530	-0.538	-0.546	-0.554	-0.564	-0.575	-0.586	-0.598	-0.610	-0.622	-0.636	-0.649	-0.662	-0.675	-0.690	-0.702	-0.716	-0.730	-0.742	-0.755	-0.769	-0.780	-0.792	-0.802	-0.814	-0.825	-0.835	-0.844	-0.852	-0.861	-0.869	-0.875	-0.881	-0.886	-0.892	-0.896	-0.900	-0.902	-0.905	-0.906	-0.908	-0.909	-0.909	-0.908	-0.906	-0.906	-0.904	-0.901	-0.900	-0.896	-0.894	-0.891	-0.886	-0.884	-0.879	-0.875	-0.870	-0.865	-0.859	-0.854	-0.848	-0.841	-0.835	-0.829	-0.821	-0.814	-0.806	-0.798	-0.788	-0.779	-0.769	-0.760	-0.749	-0.739	-0.728	-0.716	-0.704	-0.692	-0.681	-0.668	-0.655	-0.642	-0.629	-0.615	-0.600	-0.586	-0.571	-0.558	-0.542	-0.528	-0.512	-0.499	-0.484	-0.470	-0.458	-0.444	-0.431	-0.420	-0.409	-0.399	-0.389	-0.380	-0.370	-0.362	-0.356	-0.350	-0.346	-0.341	-0.339	-0.338	-0.336	-0.338	-0.339	-0.342	-0.348	-0.354	-0.360	-0.369	-0.378	-0.388	-0.400	-0.414	-0.426	-0.442	-0.459	-0.475	-0.492	-0.511	-0.531	-0.551	-0.572	-0.594	-0.615	-0.638	-0.660	-0.684	-0.708	-0.731	-0.754	-0.779	-0.802	-0.825	-0.849	-0.871	-0.894	-0.916	-0.938	-0.959	-0.979	-0.999	-1.019	-1.036	-1.055	-1.072	-1.089	-1.104	-1.119	-1.132	-1.146	-1.158	-1.170	-1.180	-1.189	-1.199	-1.206	-1.212	-1.220	-1.225	-1.230	-1.232	-1.235	-1.238	-1.239	-1.239	-1.239	-1.236	-1.235	-1.231	-1.229	-1.226	-1.221	-1.216	-1.210	-1.204	-1.199	-1.192	-1.186	-1.179	-1.170	-1.164	-1.155	-1.148	-1.138	-1.130	-1.122	-1.114	-1.105	-1.098	-1.090	-1.084	-1.076	-1.071	-1.065	-1.059	-1.054	-1.051	-1.046	-1.042	-1.041	-1.039	-1.038	-1.036	-1.038	-1.039	-1.041	-1.042	-1.046	-1.050	-1.054	-1.060	-1.065	-1.072	-1.079	-1.088	-1.096	-1.105	-1.116	-1.126	-1.136	-1.149	-1.159	-1.172	-1.184	-1.196	-1.208	-1.220	-1.231	-1.244	-1.254	-1.265	-1.276	-1.285	-1.294	-1.302	-1.310	-1.316	-1.322	-1.328	-1.331	-1.332	-1.334	-1.334	-1.332	-1.329	-1.325	-1.319	-1.310	-1.301	-1.291	-1.279	-1.265	-1.249	-1.232	-1.212	-1.194	-1.172	-1.150	-1.125	-1.100	-1.072	-1.046	-1.018	-0.989	-0.959	-0.926	-0.896	-0.862	-0.831	-0.799	-0.766	-0.734	-0.702	-0.669	-0.638	-0.606	-0.576	-0.548	-0.518	-0.490	-0.462	-0.438	-0.412	-0.389	-0.366	-0.346	-0.326	-0.310	-0.294	-0.280	-0.268	-0.256	-0.249	-0.241	-0.236	-0.232	-0.231	-0.231	-0.232	-0.236	-0.241	-0.249	-0.256	-0.268	-0.279	-0.291	-0.308	-0.324	-0.341	-0.360	-0.380	-0.401	-0.422	-0.446	-0.469	-0.494	-0.519	-0.545	-0.570	-0.598	-0.625	-0.652	-0.681	-0.709	-0.739	-0.766	-0.796	-0.824	-0.852	-0.881	-0.910	-0.939	-0.966	-0.995	-1.024	-1.052	-1.079	-1.108	-1.134	-1.161	-1.189	-1.214	-1.241	-1.268	-1.292	-1.320	-1.345	-1.370	-1.395	-1.419	-1.444	-1.468	-1.492	-1.515	-1.539	-1.561	-1.582	-1.605	-1.626	-1.648	-1.669	-1.689	-1.708	-1.726	-1.745	-1.762	-1.780	-1.798	-1.814	-1.830	-1.844	-1.858	-1.870	-1.884	-1.894	-1.904	-1.912	-1.920	-1.928	-1.934	-1.938	-1.941	-1.942	-1.944	-1.944	-1.941	-1.938	-1.935	-1.929	-1.922	-1.915	-1.906	-1.895	-1.884	-1.871	-1.859	-1.844	-1.829	-1.814	-1.796	-1.779	-1.760	-1.740	-1.721	-1.700	-1.680	-1.659	-1.636	-1.615	-1.594	-1.572	-1.551	-1.529	-1.508	-1.488	-1.466	-1.446	-1.428	-1.410	-1.392	-1.376	-1.362	-1.348	-1.335	-1.324	-1.312	-1.305	-1.298	-1.292	-1.288	-1.285	-1.284	-1.284	-1.286	-1.290	-1.295	-1.301	-1.310	-1.320	-1.331	-1.344	-1.358	-1.372	-1.390	-1.409	-1.429	-1.449	-1.470	-1.494	-1.518	-1.541	-1.568	-1.592	-1.620	-1.646	-1.675	-1.701	-1.731	-1.759	-1.788	-1.818	-1.846	-1.876	-1.905	-1.934	-1.964	-1.994	-2.021	-2.050	-2.079	-2.106	-2.134	-2.161	-2.188	-2.215	-2.241	-2.266	-2.291	-2.315	-2.340	-2.364	-2.388	-2.411	-2.434	-2.458	-2.479	-2.501	-2.524	-2.546	-2.568	-2.589	-2.611	-2.632	-2.654	-2.676	-2.696	-2.719	-2.739	-2.761	-2.784	-2.805	-2.828	-2.849	-2.870	-2.891	-2.914	-2.935	-2.956	-2.978	-3.000	-3.021	-3.041	-3.062	-3.084	-3.104	-3.124	-3.142	-3.161	-3.180	-3.198	-3.215	-3.231	-3.248	-3.261	-3.275	-3.289	-3.301	-3.311	-3.321	-3.330	-3.338	-3.345	-3.350	-3.354	-3.356	-3.358	-3.359	-3.358	-3.355	-3.352	-3.348	-3.340	-3.332	-3.324	-3.314	-3.302	-3.291	-3.279	-3.265	-3.250	-3.235	-3.219	-3.201	-3.184	-3.165	-3.146	-3.128	-3.109	-3.089	-3.069	-3.049	-3.029	-3.009	-2.989	-2.969	-2.949	-2.931	-2.912	-2.894	-2.875	-2.859	-2.841	-2.824	-2.808	-2.794	-2.779	-2.764	-2.750	-2.738	-2.725	-2.712	-2.701	-2.690	-2.680	-2.670	-2.660	-2.651	-2.641	-2.632	-2.624	-2.615	-2.606	-2.599	-2.589	-2.580	-2.570	-2.561	-2.552	-2.541	-2.531	-2.520	-2.509	-2.496	-2.482	-2.470	-2.456	-2.440	-2.424	-2.408	-2.390	-2.371	-2.351	-2.330	-2.310	-2.288	-2.264	-2.240	-2.215	-2.189	-2.164	-2.136	-2.109	-2.080	-2.051	-2.022	-1.992	-1.962	-1.932	-1.901	-1.870	-1.839	-1.808	-1.775	-1.745	-1.712	-1.680	-1.649	-1.618	-1.586	-1.556	-1.526	-1.498	-1.470	-1.442	-1.414	-1.389	-1.362	-1.339	-1.314	-1.292	-1.271	-1.251	-1.231	-1.214	-1.198	-1.181	-1.168	-1.156	-1.146	-1.136	-1.128	-1.121	-1.116	-1.112	-1.111	-1.111	-1.112	-1.115	-1.120	-1.126	-1.134	-1.145	-1.156	-1.169	-1.182	-1.200	-1.218	-1.236	-1.258	-1.281	-1.305	-1.331	-1.358	-1.386	-1.415	-1.446	-1.479	-1.511	-1.546	-1.580	-1.616	-1.654	-1.690	-1.729	-1.768	-1.806	-1.845	-1.884	-1.924	-1.962	-2.001	-2.039	-2.078	-2.115	-2.152	-2.188	-2.224	-2.259	-2.291	-2.324	-2.355	-2.384	-2.412	-2.438	-2.462	-2.486	-2.506	-2.526	-2.544	-2.559	-2.574	-2.585	-2.595	-2.602	-2.608	-2.612	-2.614	-2.614	-2.610	-2.606	-2.600	-2.591	-2.581	-2.569	-2.556	-2.540	-2.524	-2.506	-2.486	-2.465	-2.444	-2.419	-2.395	-2.370	-2.344	-2.318	-2.290	-2.261	-2.232	-2.204	-2.175	-2.146	-2.116	-2.088	-2.059	-2.031	-2.002	-1.974	-1.946	-1.920	-1.892	-1.866	-1.840	-1.815	-1.790	-1.766	-1.742	-1.720	-1.698	-1.678	-1.656	-1.636	-1.619	-1.600	-1.582	-1.566	-1.551	-1.538	-1.522	-1.510	-1.496	-1.485	-1.474	-1.464	-1.455	-1.446	-1.439	-1.431	-1.425	-1.420	-1.415	-1.411	-1.408	-1.405	-1.404	-1.404	-1.402	-1.404	-1.404	-1.408	-1.411	-1.415	-1.420	-1.426	-1.434	-1.441	-1.449	-1.459	-1.469	-1.480	-1.492	-1.506	-1.520	-1.536	-1.551	-1.569	-1.585	-1.602	-1.620	-1.640	-1.660	-1.680	-1.701	-1.721	-1.742	-1.764	-1.785	-1.809	-1.830	-1.852	-1.874	-1.896	-1.918	-1.940	-1.961	-1.982	-2.002	-2.024	-2.042	-2.061	-2.080	-2.099	-2.115	-2.131	-2.148	-2.161	-2.176	-2.189	-2.200	-2.212	-2.222	-2.232	-2.240	-2.246	-2.254	-2.259	-2.264	-2.269	-2.270	-2.272	-2.275	-2.275	-2.276	-2.275	-2.275	-2.272	-2.270	-2.269	-2.266	-2.264	-2.260	-2.258	-2.254	-2.249	-2.245	-2.241	-2.238	-2.232	-2.230	-2.225	-2.221	-2.216	-2.214	-2.210	-2.206	-2.204	-2.200	-2.199	-2.196	-2.194	-2.191	-2.189	-2.186	-2.184	-2.181	-2.179	-2.178	-2.174	-2.172	-2.170	-2.168	-2.165	-2.161	-2.159	-2.155	-2.152	-2.148	-2.144	-2.140	-2.134	-2.129	-2.122	-2.116	-2.109	-2.100	-2.092	-2.085	-2.075	-2.064	-2.054	-2.042	-2.031	-2.019	-2.006	-1.991	-1.978	-1.962	-1.948	-1.930	-1.914	-1.898	-1.880	-1.862	-1.845	-1.828	-1.809	-1.791	-1.772	-1.755	-1.736	-1.718	-1.698	-1.679	-1.661	-1.645	-1.628	-1.610	-1.594	-1.578	-1.562	-1.546	-1.532	-1.520	-1.506	-1.494	-1.482	-1.472	-1.464	-1.456	-1.448	-1.442	-1.436	-1.432	-1.429	-1.428	-1.426	-1.426	-1.428	-1.429	-1.432	-1.436	-1.441	-1.448	-1.452	-1.461	-1.469	-1.478	-1.488	-1.498	-1.509	-1.520	-1.530	-1.542	-1.555	-1.566	-1.579	-1.590	-1.602	-1.614	-1.626	-1.636	-1.649	-1.659	-1.669	-1.678	-1.688	-1.695	-1.702	-1.710	-1.716	-1.721	-1.725	-1.728	-1.731	-1.732	-1.732	-1.732	-1.730	-1.728	-1.726	-1.721	-1.716	-1.710	-1.704	-1.696	-1.689	-1.680	-1.671	-1.662	-1.652	-1.641	-1.632	-1.622	-1.612	-1.601	-1.592	-1.584	-1.575	-1.566	-1.559	-1.552	-1.546	-1.539	-1.535	-1.531	-1.529	-1.528	-1.528	-1.528	-1.531	-1.535	-1.540	-1.546	-1.555	-1.564	-1.576	-1.589	-1.602	-1.618	-1.634	-1.652	-1.671	-1.691	-1.714	-1.735	-1.759	-1.782	-1.809	-1.835	-1.861	-1.888	-1.915	-1.942	-1.971	-1.999	-2.026	-2.054	-2.082	-2.110	-2.136	-2.164	-2.190	-2.214	-2.239	-2.261	-2.284	-2.305	-2.325	-2.344	-2.360	-2.375	-2.390	-2.402	-2.414	-2.424	-2.431	-2.438	-2.442	-2.445	-2.449	-2.449	-2.446	-2.442	-2.439	-2.432	-2.426	-2.416	-2.406	-2.396	-2.382	-2.369	-2.354	-2.338	-2.320	-2.302	-2.284	-2.264	-2.244	-2.224	-2.201	-2.180	-2.159	-2.138	-2.115	-2.094	-2.071	-2.050	-2.029	-2.007	-1.986	-1.965	-1.946	-1.926	-1.909	-1.890	-1.874	-1.856	-1.841	-1.826	-1.811	-1.799	-1.788	-1.778	-1.768	-1.759	-1.750	-1.744	-1.739	-1.735	-1.732	-1.730	-1.729	-1.729	-1.730	-1.731	-1.734	-1.738	-1.742	-1.749	-1.755	-1.762	-1.770	-1.779	-1.788	-1.798	-1.808	-1.818	-1.830	-1.841	-1.852	-1.865	-1.876	-1.889	-1.900	-1.911	-1.924	-1.935	-1.946	-1.958	-1.969	-1.978	-1.988	-1.996	-2.004	-2.011	-2.018	-2.022	-2.027	-2.031	-2.035	-2.038	-2.039	-2.039	-2.038	-2.035	-2.033	-2.027	-2.021	-2.015	-2.006	-1.998	-1.986	-1.975	-1.961	-1.948	-1.932	-1.915	-1.898	-1.878	-1.859	-1.839	-1.816	-1.794	-1.769	-1.745	-1.719	-1.692	-1.666	-1.638	-1.610	-1.581	-1.551	-1.521	-1.491	-1.460	-1.429	-1.398	-1.365	-1.334	-1.304	-1.271	-1.240	-1.210	-1.179	-1.149	-1.119	-1.090	-1.061	-1.032	-1.005	-0.979	-0.952	-0.926	-0.902	-0.880	-0.858	-0.836	-0.816	-0.796	-0.779	-0.761	-0.745	-0.730	-0.718	-0.706	-0.696	-0.688	-0.679	-0.674	-0.668	-0.665	-0.662	-0.661	-0.661	-0.664	-0.666	-0.670	-0.675	-0.681	-0.688	-0.696	-0.705	-0.715	-0.725	-0.738	-0.749	-0.762	-0.775	-0.789	-0.804	-0.818	-0.832	-0.848	-0.861	-0.876	-0.890	-0.905	-0.918	-0.931	-0.945	-0.956	-0.969	-0.981	-0.991	-1.002	-1.011	-1.020	-1.028	-1.034	-1.041	-1.046	-1.050	-1.054	-1.056	-1.059	-1.060	-1.061	-1.060	-1.059	-1.058	-1.055	-1.052	-1.050	-1.048	-1.042	-1.039	-1.034	-1.030	-1.025	-1.021	-1.015	-1.011	-1.009	-1.005	-1.001	-0.999	-0.998	-0.996	-0.995	-0.995	-0.998	-0.999	-1.001	-1.005	-1.009	-1.015	-1.021	-1.029	-1.036	-1.046	-1.056	-1.069	-1.080	-1.094	-1.108	-1.122	-1.139	-1.155	-1.171	-1.190	-1.209	-1.228	-1.248	-1.266	-1.286	-1.308	-1.328	-1.348	-1.369	-1.389	-1.409	-1.430	-1.450	-1.470	-1.489	-1.508	-1.528	-1.545	-1.561	-1.578	-1.595	-1.610	-1.625	-1.640	-1.654	-1.666	-1.680	-1.691	-1.702	-1.714	-1.724	-1.734	-1.742	-1.750	-1.759	-1.765	-1.772	-1.779	-1.784	-1.790	-1.795	-1.800	-1.805	-1.810	-1.814	-1.818	-1.821	-1.826	-1.830	-1.834	-1.839	-1.841	-1.845	-1.850	-1.854	-1.859	-1.864	-1.868	-1.872	-1.880	-1.885	-1.892	-1.898	-1.905	-1.914	-1.922	-1.930	-1.940	-1.951	-1.961	-1.972	-1.984	-1.996	-2.010	-2.024	-2.036	-2.052	-2.068	-2.085	-2.101	-2.119	-2.138	-2.158	-2.178	-2.198	-2.219	-2.242	-2.265	-2.289	-2.314	-2.339	-2.365	-2.392	-2.420	-2.449	-2.478	-2.509	-2.539	-2.570	-2.601	-2.634	-2.668	-2.701	-2.735	-2.770	-2.805	-2.841	-2.878	-2.914	-2.951	-2.989	-3.025	-3.062	-3.100	-3.136	-3.175	-3.212	-3.249	-3.285	-3.321	-3.356	-3.391	-3.426	-3.460	-3.491	-3.525	-3.555	-3.586	-3.615	-3.644	-3.670	-3.696	-3.720	-3.744	-3.765	-3.785	-3.804	-3.821	-3.836	-3.850	-3.861	-3.872	-3.880	-3.886	-3.891	-3.892	-3.894	-3.892	-3.889	-3.881	-3.875	-3.865	-3.852	-3.840	-3.824	-3.806	-3.786	-3.766	-3.744	-3.720	-3.692	-3.665	-3.636	-3.606	-3.575	-3.542	-3.508	-3.472	-3.438	-3.400	-3.362	-3.324	-3.285	-3.246	-3.206	-3.166	-3.126	-3.086	-3.048	-3.009	-2.969	-2.931	-2.894	-2.858	-2.820	-2.786	-2.751	-2.719	-2.686	-2.658	-2.629	-2.601	-2.575	-2.551	-2.529	-2.508	-2.488	-2.469	-2.454	-2.439	-2.426	-2.416	-2.406	-2.399	-2.392	-2.388	-2.385	-2.382	-2.381	-2.382	-2.385	-2.389	-2.394	-2.399	-2.406	-2.412	-2.421	-2.431	-2.441	-2.452	-2.462	-2.472	-2.485	-2.496	-2.509	-2.520	-2.531	-2.545	-2.556	-2.566	-2.578	-2.588	-2.598	-2.606	-2.615	-2.622	-2.630	-2.636	-2.641	-2.646	-2.650	-2.654	-2.656	-2.658	-2.658	-2.659	-2.658	-2.655	-2.652	-2.649	-2.645	-2.639	-2.632	-2.625	-2.619	-2.610	-2.600	-2.590	-2.580	-2.569	-2.556	-2.544	-2.531	-2.516	-2.502	-2.489	-2.472	-2.458	-2.441	-2.425	-2.408	-2.390	-2.372	-2.354	-2.336	-2.316	-2.298	-2.278	-2.258	-2.238	-2.218	-2.196	-2.175	-2.154	-2.132	-2.111	-2.089	-2.066	-2.045	-2.022	-2.001	-1.979	-1.958	-1.935	-1.914	-1.892	-1.871	-1.850	-1.829	-1.809	-1.788	-1.768	-1.748	-1.730	-1.709	-1.691	-1.674	-1.655	-1.638	-1.622	-1.605	-1.590	-1.575	-1.561	-1.546	-1.534	-1.521	-1.508	-1.496	-1.485	-1.475	-1.466	-1.458	-1.449	-1.440	-1.432	-1.426	-1.420	-1.415	-1.410	-1.405	-1.401	-1.399	-1.395	-1.394	-1.392	-1.391	-1.390	-1.390	-1.391	-1.392	-1.394	-1.396	-1.399	-1.404	-1.408	-1.414	-1.419	-1.425	-1.434	-1.441	-1.451	-1.461	-1.471	-1.484	-1.495	-1.509	-1.522	-1.538	-1.552	-1.569	-1.585	-1.604	-1.621	-1.641	-1.661	-1.682	-1.704	-1.725	-1.749	-1.772	-1.798	-1.822	-1.848	-1.871	-1.898	-1.924	-1.950	-1.976	-2.002	-2.030	-2.056	-2.084	-2.110	-2.135	-2.161	-2.186	-2.211	-2.235	-2.258	-2.281	-2.302	-2.322	-2.342	-2.360	-2.378	-2.394	-2.408	-2.421	-2.432	-2.444	-2.452	-2.460	-2.465	-2.470	-2.471	-2.472	-2.472	-2.470	-2.466	-2.461	-2.454	-2.444	-2.435	-2.421	-2.409	-2.394	-2.378	-2.359	-2.341	-2.320	-2.299	-2.275	-2.251	-2.226	-2.200	-2.175	-2.148	-2.119	-2.090	-2.062	-2.033	-2.002	-1.971	-1.941	-1.911	-1.882	-1.851	-1.821	-1.790	-1.761	-1.730	-1.701	-1.672	-1.644	-1.616	-1.590	-1.564	-1.538	-1.514	-1.489	-1.466	-1.444	-1.424	-1.402	-1.384	-1.365	-1.348	-1.331	-1.316	-1.302	-1.289	-1.276	-1.266	-1.256	-1.248	-1.240	-1.231	-1.226	-1.220	-1.215	-1.211	-1.209	-1.205	-1.204	-1.202	-1.201	-1.201	-1.201	-1.202	-1.202	-1.205	-1.206	-1.208	-1.210	-1.211	-1.214	-1.216	-1.218	-1.219	-1.220	-1.220	-1.221	-1.220	-1.220	-1.219	-1.218	-1.216	-1.214	-1.211	-1.206	-1.201	-1.198	-1.191	-1.185	-1.178	-1.170	-1.161	-1.152	-1.141	-1.130	-1.119	-1.106	-1.095	-1.081	-1.068	-1.052	-1.039	-1.022	-1.006	-0.991	-0.974	-0.956	-0.940	-0.922	-0.904	-0.886	-0.868	-0.849	-0.830	-0.811	-0.792	-0.774	-0.755	-0.736	-0.718	-0.699	-0.680	-0.662	-0.644	-0.625	-0.608	-0.591	-0.574	-0.556	-0.540	-0.522	-0.507	-0.491	-0.476	-0.460	-0.445	-0.430	-0.415	-0.401	-0.388	-0.372	-0.360	-0.346	-0.332	-0.320	-0.306	-0.294	-0.281	-0.270	-0.258	-0.245	-0.234	-0.221	-0.210	-0.199	-0.188	-0.176	-0.166	-0.154	-0.144	-0.134	-0.125	-0.114	-0.105	-0.095	-0.086	-0.079	-0.070	-0.062	-0.055	-0.049	-0.041	-0.036	-0.030	-0.025	-0.022	-0.019	-0.015	-0.014	-0.012	-0.011	-0.012	-0.012	-0.015	-0.018	-0.020	-0.025	-0.032	-0.038	-0.046	-0.056	-0.066	-0.078	-0.091	-0.104	-0.119	-0.135	-0.151	-0.170	-0.189	-0.210	-0.231	-0.255	-0.279	-0.302	-0.328	-0.354	-0.380	-0.408	-0.434	-0.462	-0.491	-0.521	-0.551	-0.581	-0.611	-0.641	-0.672	-0.702	-0.732	-0.762	-0.791	-0.821	-0.850	-0.879	-0.906	-0.934	-0.960	-0.986	-1.010	-1.034	-1.056	-1.079	-1.098	-1.119	-1.136	-1.154	-1.170	-1.184	-1.198	-1.209	-1.220	-1.229	-1.236	-1.241	-1.246	-1.250	-1.252	-1.252	-1.252	-1.250	-1.246	-1.241	-1.235	-1.228	-1.219	-1.209	-1.196	-1.184	-1.170	-1.155	-1.140	-1.122	-1.104	-1.085	-1.065	-1.044	-1.022	-1.000	-0.978	-0.954	-0.930	-0.905	-0.879	-0.854	-0.829	-0.802	-0.778	-0.751	-0.725	-0.699	-0.671	-0.646	-0.620	-0.596	-0.571	-0.545	-0.522	-0.499	-0.476	-0.455	-0.434	-0.415	-0.396	-0.379	-0.364	-0.349	-0.336	-0.324	-0.312	-0.304	-0.296	-0.291	-0.288	-0.285	-0.285	-0.288	-0.291	-0.296	-0.304	-0.314	-0.324	-0.338	-0.351	-0.370	-0.389	-0.409	-0.432	-0.458	-0.482	-0.511	-0.541	-0.572	-0.605	-0.640	-0.678	-0.715	-0.752	-0.792	-0.832	-0.874	-0.916	-0.959	-1.001	-1.044	-1.088	-1.130	-1.174	-1.216	-1.259	-1.301	-1.341	-1.381	-1.421	-1.459	-1.495	-1.531	-1.565	-1.598	-1.628	-1.658	-1.684	-1.710	-1.732	-1.754	-1.772	-1.790	-1.804	-1.816	-1.825	-1.832	-1.838	-1.841	-1.841	-1.839	-1.834	-1.826	-1.818	-1.806	-1.792	-1.778	-1.760	-1.740	-1.719	-1.696	-1.671	-1.646	-1.618	-1.589	-1.560	-1.529	-1.498	-1.464	-1.431	-1.398	-1.362	-1.329	-1.292	-1.258	-1.222	-1.189	-1.152	-1.119	-1.085	-1.050	-1.016	-0.984	-0.952	-0.922	-0.892	-0.864	-0.835	-0.809	-0.784	-0.761	-0.738	-0.716	-0.699	-0.680	-0.664	-0.649	-0.638	-0.626	-0.616	-0.609	-0.602	-0.598	-0.595	-0.594	-0.595	-0.596	-0.600	-0.606	-0.614	-0.622	-0.632	-0.645	-0.659	-0.675	-0.690	-0.710	-0.730	-0.750	-0.774	-0.798	-0.822	-0.849	-0.876	-0.905	-0.934	-0.965	-0.995	-1.026	-1.059	-1.092	-1.126	-1.160	-1.195	-1.229	-1.264	-1.299	-1.334	-1.369	-1.402	-1.438	-1.470	-1.505	-1.538	-1.571	-1.602	-1.635	-1.665	-1.695	-1.724	-1.752	-1.779	-1.805	-1.830	-1.851	-1.874	-1.894	-1.915	-1.932	-1.949	-1.964	-1.978	-1.990	-2.001	-2.010	-2.018	-2.024	-2.029	-2.033	-2.033	-2.034	-2.033	-2.030	-2.026	-2.020	-2.015	-2.006	-1.996	-1.986	-1.975	-1.961	-1.949	-1.932	-1.916	-1.900	-1.884	-1.865	-1.846	-1.826	-1.806	-1.786	-1.765	-1.744	-1.722	-1.700	-1.679	-1.656	-1.634	-1.612	-1.591	-1.571	-1.550	-1.529	-1.509	-1.488	-1.469	-1.449	-1.431	-1.412	-1.395	-1.379	-1.362	-1.348	-1.331	-1.319	-1.305	-1.292	-1.280	-1.270	-1.260	-1.250	-1.244	-1.236	-1.230	-1.224	-1.220	-1.216	-1.214	-1.212	-1.211	-1.211	-1.211	-1.212	-1.215	-1.219	-1.221	-1.225	-1.230	-1.235	-1.241	-1.248	-1.254	-1.260	-1.266	-1.272	-1.279	-1.286	-1.294	-1.300	-1.308	-1.314	-1.320	-1.326	-1.332	-1.336	-1.342	-1.345	-1.348	-1.351	-1.352	-1.354	-1.352	-1.350	-1.348	-1.344	-1.340	-1.334	-1.326	-1.318	-1.308	-1.295	-1.284	-1.270	-1.252	-1.236	-1.219	-1.199	-1.178	-1.155	-1.131	-1.106	-1.079	-1.051	-1.021	-0.991	-0.960	-0.928	-0.894	-0.860	-0.824	-0.788	-0.751	-0.712	-0.675	-0.638	-0.598	-0.559	-0.519	-0.479	-0.439	-0.399	-0.358	-0.318	-0.278	-0.238	-0.198	-0.159	-0.119	-0.081	-0.044	-0.005	0.031	0.068	0.104	0.139	0.172	0.205	0.238	0.269	0.299	0.329	0.359	0.386	0.414	0.440	0.465	0.489	0.514	0.536	0.558	0.579	0.600	0.619	0.639	0.656	0.674	0.690	0.706	0.722	0.738	0.752	0.765	0.779	0.791	0.802	0.814	0.825	0.835	0.845	0.854	0.862	0.870	0.878	0.884	0.890	0.895	0.900	0.905	0.909	0.911	0.914	0.915	0.916	0.916	0.916	0.915	0.912	0.910	0.906	0.902	0.899	0.891	0.886	0.878	0.870	0.861	0.852	0.841	0.830	0.819	0.805	0.791	0.778	0.761	0.745	0.728	0.709	0.690	0.671	0.650	0.629	0.606	0.584	0.560	0.535	0.510	0.484	0.458	0.431	0.402	0.376	0.348	0.319	0.290	0.261	0.231	0.202	0.172	0.141	0.111	0.081	0.051	0.021	-0.009	-0.039	-0.068	-0.096	-0.125	-0.155	-0.182	-0.210	-0.238	-0.264	-0.290	-0.315	-0.340	-0.365	-0.388	-0.410	-0.432	-0.454	-0.475	-0.495	-0.512	-0.531	-0.549	-0.566	-0.581	-0.596	-0.611	-0.625	-0.638	-0.650	-0.661	-0.672	-0.682	-0.691	-0.701	-0.710	-0.719	-0.726	-0.735	-0.741	-0.749	-0.756	-0.764	-0.770	-0.778	-0.784	-0.791	-0.799	-0.805	-0.812	-0.819	-0.826	-0.834	-0.841	-0.849	-0.858	-0.865	-0.872	-0.882	-0.890	-0.899	-0.909	-0.918	-0.926	-0.936	-0.945	-0.955	-0.964	-0.974	-0.984	-0.992	-1.001	-1.011	-1.019	-1.028	-1.036	-1.044	-1.050	-1.058	-1.064	-1.071	-1.076	-1.080	-1.086	-1.090	-1.092	-1.096	-1.098	-1.099	-1.100	-1.100	-1.100	-1.100	-1.098	-1.095	-1.091	-1.088	-1.084	-1.078	-1.072	-1.066	-1.060	-1.052	-1.044	-1.035	-1.026	-1.018	-1.009	-0.999	-0.989	-0.978	-0.969	-0.958	-0.946	-0.934	-0.922	-0.910	-0.898	-0.886	-0.872	-0.861	-0.848	-0.835	-0.822	-0.809	-0.796	-0.782	-0.769	-0.755	-0.741	-0.728	-0.714	-0.701	-0.686	-0.672	-0.659	-0.645	-0.630	-0.616	-0.602	-0.589	-0.574	-0.559	-0.545	-0.530	-0.516	-0.502	-0.489	-0.474	-0.460	-0.446	-0.431	-0.419	-0.405	-0.392	-0.379	-0.368	-0.356	-0.345	-0.334	-0.324	-0.315	-0.305	-0.296	-0.289	-0.281	-0.276	-0.271	-0.266	-0.262	-0.260	-0.258	-0.256	-0.256	-0.258	-0.260	-0.262	-0.268	-0.272	-0.278	-0.285	-0.294	-0.301	-0.311	-0.321	-0.332	-0.344	-0.358	-0.371	-0.385	-0.400	-0.415	-0.430	-0.446	-0.462	-0.480	-0.498	-0.515	-0.531	-0.550	-0.566	-0.584	-0.602	-0.619	-0.636	-0.654	-0.670	-0.686	-0.700	-0.715	-0.730	-0.744	-0.756	-0.769	-0.780	-0.791	-0.801	-0.810	-0.818	-0.824	-0.830	-0.835	-0.838	-0.840	-0.841	-0.842	-0.841	-0.839	-0.836	-0.831	-0.826	-0.819	-0.810	-0.801	-0.790	-0.779	-0.764	-0.750	-0.735	-0.719	-0.702	-0.684	-0.665	-0.645	-0.624	-0.601	-0.579	-0.554	-0.531	-0.505	-0.480	-0.452	-0.425	-0.398	-0.370	-0.340	-0.312	-0.284	-0.254	-0.224	-0.195	-0.165	-0.135	-0.106	-0.078	-0.048	-0.019	0.009	0.036	0.062	0.089	0.115	0.139	0.162	0.185	0.206	0.228	0.246	0.265	0.281	0.298	0.312	0.326	0.338	0.349	0.358	0.366	0.372	0.378	0.381	0.384	0.385	0.384	0.381	0.379	0.372	0.368	0.360	0.351	0.341	0.331	0.319	0.305	0.291	0.276	0.261	0.244	0.225	0.208	0.189	0.169	0.149	0.129	0.106	0.085	0.064	0.041	0.020	-0.002	-0.024	-0.046	-0.069	-0.090	-0.111	-0.134	-0.155	-0.175	-0.195	-0.216	-0.235	-0.254	-0.272	-0.291	-0.310	-0.328	-0.344	-0.360	-0.375	-0.390	-0.404	-0.418	-0.431	-0.442	-0.455	-0.468	-0.478	-0.489	-0.498	-0.509	-0.516	-0.526	-0.534	-0.541	-0.548	-0.555	-0.561	-0.566	-0.571	-0.576	-0.581	-0.585	-0.589	-0.592	-0.595	-0.598	-0.601	-0.601	-0.604	-0.604	-0.604	-0.605	-0.605	-0.604	-0.604	-0.602	-0.602	-0.600	-0.599	-0.598	-0.595	-0.592	-0.590	-0.588	-0.585	-0.584	-0.580	-0.578	-0.575	-0.572	-0.570	-0.569	-0.566	-0.565	-0.562	-0.561	-0.560	-0.559	-0.559	-0.558	-0.559	-0.560	-0.561	-0.564	-0.565	-0.568	-0.570	-0.574	-0.578	-0.581	-0.586	-0.591	-0.596	-0.602	-0.609	-0.616	-0.621	-0.629	-0.635	-0.642	-0.650	-0.656	-0.664	-0.671	-0.678	-0.685	-0.690	-0.696	-0.702	-0.708	-0.712	-0.718	-0.722	-0.725	-0.729	-0.731	-0.732	-0.734	-0.735	-0.735	-0.732	-0.730	-0.728	-0.724	-0.719	-0.712	-0.706	-0.699	-0.692	-0.684	-0.674	-0.664	-0.654	-0.641	-0.630	-0.618	-0.605	-0.591	-0.578	-0.564	-0.551	-0.536	-0.522	-0.509	-0.495	-0.481	-0.468	-0.455	-0.442	-0.429	-0.418	-0.405	-0.394	-0.385	-0.375	-0.365	-0.358	-0.349	-0.341	-0.336	-0.330	-0.325	-0.321	-0.316	-0.314	-0.311	-0.310	-0.309	-0.308	-0.308	-0.306	-0.306	-0.308	-0.308	-0.309	-0.310	-0.310	-0.310	-0.311	-0.311	-0.310	-0.310	-0.310	-0.308	-0.305	-0.302	-0.300	-0.295	-0.290	-0.285	-0.279	-0.271	-0.262	-0.255	-0.245	-0.235	-0.225	-0.214	-0.201	-0.189	-0.175	-0.161	-0.146	-0.132	-0.119	-0.102	-0.088	-0.072	-0.058	-0.042	-0.028	-0.014	0.001	0.014	0.026	0.039	0.049	0.060	0.068	0.078	0.084	0.089	0.094	0.096	0.098	0.099	0.098	0.095	0.091	0.088	0.080	0.072	0.064	0.054	0.041	0.029	0.015	-0.001	-0.018	-0.035	-0.054	-0.072	-0.092	-0.112	-0.134	-0.156	-0.178	-0.200	-0.222	-0.246	-0.270	-0.291	-0.315	-0.336	-0.356	-0.378	-0.399	-0.418	-0.436	-0.454	-0.470	-0.486	-0.501	-0.515	-0.528	-0.539	-0.549	-0.558	-0.565	-0.571	-0.576	-0.579	-0.582	-0.584	-0.581	-0.580	-0.576	-0.570	-0.564	-0.555	-0.545	-0.534	-0.521	-0.507	-0.492	-0.476	-0.459	-0.441	-0.421	-0.400	-0.379	-0.356	-0.332	-0.309	-0.284	-0.259	-0.232	-0.205	-0.179	-0.150	-0.122	-0.095	-0.065	-0.035	-0.006	0.022	0.052	0.081	0.112	0.141	0.170	0.200	0.228	0.255	0.284	0.311	0.339	0.365	0.391	0.416	0.440	0.464	0.488	0.509	0.530	0.551	0.571	0.590	0.608	0.624	0.641	0.656	0.669	0.681	0.692	0.702	0.711	0.720	0.726	0.731	0.735	0.739	0.741	0.741	0.741	0.740	0.736	0.734	0.729	0.724	0.716	0.709	0.700	0.690	0.680	0.669	0.655	0.644	0.629	0.615	0.600	0.586	0.570	0.554	0.538	0.521	0.505	0.488	0.470	0.452	0.436	0.419	0.402	0.385	0.369	0.352	0.335	0.319	0.302	0.288	0.272	0.259	0.244	0.230	0.216	0.204	0.191	0.180	0.169	0.158	0.148	0.139	0.129	0.120	0.112	0.105	0.096	0.090	0.084	0.076	0.071	0.066	0.061	0.058	0.052	0.049	0.044	0.041	0.039	0.035	0.034	0.031	0.029	0.028	0.028	0.026	0.026	0.026	0.026	0.028	0.029	0.030	0.031	0.034	0.035	0.038	0.041	0.044	0.049	0.051	0.056	0.061	0.066	0.072	0.078	0.084	0.090	0.096	0.104	0.110	0.118	0.124	0.131	0.139	0.146	0.154	0.161	0.169	0.176	0.181	0.189	0.195	0.200	0.205	0.210	0.214	0.219	0.221	0.224	0.224	0.225	0.225	0.225	0.222	0.220	0.216	0.211	0.206	0.198	0.189	0.180	0.169	0.156	0.142	0.128	0.112	0.095	0.076	0.058	0.036	0.015	-0.008	-0.032	-0.058	-0.084	-0.111	-0.140	-0.168	-0.198	-0.229	-0.260	-0.292	-0.325	-0.359	-0.392	-0.426	-0.461	-0.496	-0.531	-0.566	-0.602	-0.639	-0.674	-0.709	-0.744	-0.779	-0.815	-0.849	-0.882	-0.918	-0.952	-0.986	-1.019	-1.052	-1.085	-1.116	-1.149	-1.180	-1.211	-1.241	-1.272	-1.302	-1.331	-1.360	-1.389	-1.416	-1.444	-1.471	-1.498	-1.524	-1.550	-1.576	-1.601	-1.626	-1.651	-1.676	-1.700	-1.726	-1.750	-1.772	-1.796	-1.819	-1.842	-1.864	-1.886	-1.908	-1.929	-1.950	-1.972	-1.992	-2.013	-2.033	-2.051	-2.069	-2.089	-2.105	-2.124	-2.140	-2.155	-2.170	-2.185	-2.199	-2.211	-2.222	-2.234	-2.244	-2.252	-2.260	-2.268	-2.272	-2.278	-2.281	-2.282	-2.284	-2.285	-2.284	-2.281	-2.279	-2.274	-2.268	-2.260	-2.251	-2.242	-2.231	-2.220	-2.208	-2.194	-2.180	-2.165	-2.149	-2.132	-2.114	-2.096	-2.078	-2.058	-2.038	-2.018	-1.996	-1.974	-1.952	-1.931	-1.909	-1.886	-1.865	-1.842	-1.821	-1.799	-1.778	-1.756	-1.735	-1.715	-1.695	-1.676	-1.658	-1.640	-1.622	-1.606	-1.590	-1.576	-1.561	-1.548	-1.536	-1.525	-1.515	-1.506	-1.498	-1.491	-1.485	-1.479	-1.475	-1.472	-1.470	-1.470	-1.470	-1.472	-1.474	-1.479	-1.482	-1.489	-1.494	-1.501	-1.509	-1.519	-1.528	-1.538	-1.548	-1.559	-1.571	-1.584	-1.596	-1.611	-1.624	-1.639	-1.652	-1.668	-1.681	-1.695	-1.710	-1.724	-1.738	-1.752	-1.764	-1.776	-1.789	-1.800	-1.811	-1.821	-1.830	-1.839	-1.848	-1.854	-1.860	-1.865	-1.870	-1.872	-1.874	-1.875	-1.874	-1.874	-1.871	-1.869	-1.862	-1.858	-1.852	-1.844	-1.835	-1.826	-1.816	-1.805	-1.795	-1.782	-1.769	-1.755	-1.741	-1.726	-1.711	-1.695	-1.680	-1.664	-1.648	-1.632	-1.616	-1.601	-1.585	-1.570	-1.555	-1.540	-1.528	-1.514	-1.501	-1.490	-1.479	-1.469	-1.459	-1.450	-1.444	-1.436	-1.430	-1.425	-1.421	-1.419	-1.416	-1.414	-1.414	-1.415	-1.416	-1.418	-1.421	-1.425	-1.431	-1.436	-1.442	-1.449	-1.456	-1.462	-1.470	-1.479	-1.486	-1.494	-1.501	-1.509	-1.516	-1.524	-1.531	-1.538	-1.545	-1.550	-1.556	-1.561	-1.565	-1.569	-1.571	-1.572	-1.572	-1.572	-1.570	-1.569	-1.564	-1.560	-1.554	-1.546	-1.539	-1.530	-1.520	-1.508	-1.496	-1.482	-1.469	-1.454	-1.438	-1.421	-1.404	-1.386	-1.368	-1.348	-1.329	-1.308	-1.289	-1.268	-1.248	-1.226	-1.206	-1.186	-1.165	-1.145	-1.126	-1.108	-1.089	-1.071	-1.054	-1.038	-1.021	-1.009	-0.994	-0.982	-0.971	-0.961	-0.951	-0.944	-0.938	-0.932	-0.929	-0.926	-0.926	-0.926	-0.929	-0.932	-0.939	-0.945	-0.951	-0.961	-0.971	-0.984	-0.996	-1.011	-1.026	-1.042	-1.060	-1.079	-1.099	-1.119	-1.140	-1.161	-1.184	-1.208	-1.231	-1.255	-1.279	-1.304	-1.328	-1.352	-1.378	-1.401	-1.425	-1.449	-1.471	-1.494	-1.516	-1.538	-1.559	-1.579	-1.598	-1.615	-1.632	-1.649	-1.664	-1.676	-1.690	-1.701	-1.711	-1.720	-1.728	-1.734	-1.739	-1.741	-1.744	-1.745	-1.745	-1.744	-1.742	-1.738	-1.734	-1.728	-1.721	-1.715	-1.706	-1.698	-1.688	-1.678	-1.668	-1.655	-1.644	-1.632	-1.620	-1.606	-1.594	-1.581	-1.569	-1.558	-1.545	-1.534	-1.522	-1.512	-1.502	-1.492	-1.484	-1.475	-1.468	-1.460	-1.454	-1.448	-1.442	-1.439	-1.434	-1.431	-1.429	-1.428	-1.428	-1.428	-1.428	-1.429	-1.430	-1.434	-1.438	-1.440	-1.444	-1.449	-1.454	-1.459	-1.465	-1.470	-1.476	-1.482	-1.488	-1.494	-1.500	-1.505	-1.510	-1.515	-1.520	-1.525	-1.529	-1.531	-1.535	-1.538	-1.540	-1.542	-1.544	-1.544	-1.544	-1.544	-1.544	-1.542	-1.540	-1.538	-1.534	-1.531	-1.528	-1.524	-1.520	-1.514	-1.510	-1.505	-1.501	-1.496	-1.491	-1.486	-1.481	-1.475	-1.471	-1.466	-1.462	-1.459	-1.455	-1.452	-1.450	-1.448	-1.449	-1.448	-1.449	-1.449	-1.451	-1.454	-1.458	-1.461	-1.468	-1.474	-1.481	-1.489	-1.499	-1.509	-1.520	-1.531	-1.544	-1.556	-1.570	-1.586	-1.600	-1.618	-1.634	-1.651	-1.669	-1.688	-1.708	-1.726	-1.746	-1.768	-1.788	-1.809	-1.830	-1.852	-1.874	-1.898	-1.919	-1.941	-1.964	-1.985	-2.007	-2.029	-2.050	-2.071	-2.092	-2.114	-2.134	-2.154	-2.174	-2.192	-2.211	-2.229	-2.246	-2.262	-2.280	-2.295	-2.310	-2.324	-2.336	-2.349	-2.359	-2.370	-2.379	-2.388	-2.395	-2.401	-2.409	-2.412	-2.415	-2.418	-2.419	-2.419	-2.416	-2.415	-2.410	-2.405	-2.399	-2.391	-2.381	-2.370	-2.358	-2.344	-2.329	-2.312	-2.295	-2.276	-2.255	-2.232	-2.210	-2.185	-2.160	-2.132	-2.104	-2.074	-2.042	-2.011	-1.978	-1.944	-1.909	-1.872	-1.836	-1.799	-1.761	-1.724	-1.685	-1.648	-1.609	-1.569	-1.531	-1.492	-1.455	-1.419	-1.382	-1.346	-1.311	-1.278	-1.244	-1.211	-1.180	-1.152	-1.125	-1.099	-1.074	-1.051	-1.030	-1.011	-0.992	-0.978	-0.964	-0.952	-0.944	-0.936	-0.930	-0.926	-0.925	-0.926	-0.929	-0.932	-0.939	-0.946	-0.956	-0.968	-0.981	-0.995	-1.011	-1.029	-1.048	-1.065	-1.086	-1.106	-1.129	-1.150	-1.172	-1.195	-1.218	-1.240	-1.261	-1.284	-1.305	-1.326	-1.345	-1.365	-1.382	-1.400	-1.418	-1.432	-1.446	-1.459	-1.471	-1.480	-1.489	-1.495	-1.500	-1.502	-1.504	-1.502	-1.501	-1.499	-1.494	-1.486	-1.478	-1.466	-1.455	-1.441	-1.426	-1.410	-1.392	-1.372	-1.351	-1.329	-1.306	-1.280	-1.256	-1.229	-1.201	-1.175	-1.145	-1.118	-1.089	-1.059	-1.029	-0.999	-0.969	-0.939	-0.909	-0.880	-0.851	-0.821	-0.792	-0.765	-0.738	-0.710	-0.684	-0.659	-0.634	-0.611	-0.588	-0.565	-0.544	-0.524	-0.505	-0.488	-0.469	-0.454	-0.439	-0.424	-0.411	-0.400	-0.389	-0.379	-0.369	-0.361	-0.354	-0.348	-0.341	-0.338	-0.332	-0.329	-0.326	-0.324	-0.324	-0.321	-0.321	-0.320	-0.321	-0.322	-0.322	-0.324	-0.325	-0.326	-0.329	-0.330	-0.331	-0.335	-0.338	-0.339	-0.341	-0.345	-0.348	-0.351	-0.355	-0.358	-0.361	-0.366	-0.370	-0.374	-0.380	-0.384	-0.390	-0.396	-0.404	-0.410	-0.418	-0.425	-0.435	-0.444	-0.454	-0.465	-0.478	-0.489	-0.502	-0.518	-0.532	-0.549	-0.566	-0.584	-0.602	-0.622	-0.642	-0.665	-0.688	-0.710	-0.735	-0.760	-0.788	-0.814	-0.842	-0.871	-0.900	-0.932	-0.962	-0.995	-1.028	-1.060	-1.094	-1.128	-1.161	-1.196	-1.231	-1.266	-1.302	-1.338	-1.374	-1.409	-1.445	-1.480	-1.515	-1.549	-1.584	-1.618	-1.651	-1.684	-1.716	-1.749	-1.780	-1.810	-1.841	-1.870	-1.899	-1.929	-1.955	-1.982	-2.010	-2.036	-2.061	-2.088	-2.110	-2.135	-2.158	-2.181	-2.202	-2.224	-2.244	-2.265	-2.284	-2.302	-2.322	-2.340	-2.358	-2.375	-2.391	-2.408	-2.424	-2.440	-2.455	-2.469	-2.482	-2.498	-2.511	-2.524	-2.536	-2.549	-2.561	-2.571	-2.581	-2.591	-2.601	-2.610	-2.618	-2.625	-2.631	-2.638	-2.641	-2.646	-2.650	-2.652	-2.654	-2.654	-2.654	-2.654	-2.651	-2.649	-2.644	-2.639	-2.634	-2.626	-2.619	-2.610	-2.601	-2.591	-2.581	-2.568	-2.556	-2.542	-2.530	-2.515	-2.501	-2.485	-2.469	-2.454	-2.435	-2.419	-2.401	-2.382	-2.365	-2.346	-2.328	-2.309	-2.290	-2.271	-2.252	-2.232	-2.214	-2.195	-2.176	-2.158	-2.139	-2.121	-2.102	-2.085	-2.066	-2.049	-2.031	-2.015	-1.998	-1.980	-1.964	-1.946	-1.931	-1.915	-1.899	-1.884	-1.868	-1.852	-1.836	-1.821	-1.806	-1.791	-1.775	-1.761	-1.746	-1.730	-1.716	-1.701	-1.688	-1.672	-1.659	-1.644	-1.631	-1.616	-1.602	-1.589	-1.576	-1.562	-1.550	-1.538	-1.526	-1.514	-1.501	-1.490	-1.480	-1.470	-1.461	-1.452	-1.444	-1.436	-1.429	-1.421	-1.415	-1.409	-1.404	-1.400	-1.395	-1.391	-1.388	-1.385	-1.382	-1.381	-1.378	-1.378	-1.376	-1.375	-1.375	-1.374	-1.375	-1.375	-1.374	-1.375	-1.375	-1.378	-1.378	-1.379	-1.380	-1.380	-1.380	-1.380	-1.379	-1.379	-1.378	-1.376	-1.375	-1.371	-1.369	-1.366	-1.362	-1.358	-1.352	-1.348	-1.341	-1.335	-1.329	-1.321	-1.315	-1.306	-1.299	-1.290	-1.281	-1.271	-1.262	-1.252	-1.242	-1.232	-1.221	-1.211	-1.200	-1.190	-1.179	-1.169	-1.158	-1.148	-1.136	-1.125	-1.115	-1.104	-1.094	-1.082	-1.072	-1.061	-1.051	-1.040	-1.029	-1.019	-1.006	-0.995	-0.984	-0.971	-0.960	-0.946	-0.935	-0.922	-0.909	-0.895	-0.881	-0.866	-0.852	-0.836	-0.820	-0.804	-0.785	-0.769	-0.750	-0.731	-0.711	-0.690	-0.670	-0.649	-0.628	-0.605	-0.582	-0.559	-0.536	-0.512	-0.489	-0.464	-0.440	-0.416	-0.392	-0.370	-0.346	-0.324	-0.300	-0.279	-0.258	-0.238	-0.218	-0.199	-0.182	-0.165	-0.150	-0.136	-0.122	-0.111	-0.101	-0.094	-0.086	-0.081	-0.078	-0.076	-0.076	-0.078	-0.081	-0.086	-0.092	-0.101	-0.112	-0.124	-0.138	-0.154	-0.171	-0.190	-0.210	-0.232	-0.258	-0.282	-0.309	-0.338	-0.366	-0.396	-0.429	-0.461	-0.495	-0.530	-0.565	-0.601	-0.639	-0.675	-0.714	-0.751	-0.789	-0.828	-0.865	-0.902	-0.939	-0.976	-1.014	-1.049	-1.084	-1.120	-1.154	-1.188	-1.220	-1.250	-1.281	-1.310	-1.338	-1.365	-1.389	-1.414	-1.435	-1.456	-1.476	-1.492	-1.509	-1.522	-1.534	-1.545	-1.552	-1.560	-1.565	-1.569	-1.570	-1.570	-1.568	-1.564	-1.558	-1.550	-1.540	-1.530	-1.516	-1.504	-1.489	-1.471	-1.454	-1.434	-1.412	-1.391	-1.369	-1.346	-1.321	-1.296	-1.272	-1.246	-1.221	-1.195	-1.170	-1.144	-1.120	-1.094	-1.070	-1.046	-1.022	-1.000	-0.978	-0.956	-0.936	-0.918	-0.900	-0.884	-0.869	-0.855	-0.842	-0.831	-0.821	-0.812	-0.805	-0.799	-0.794	-0.791	-0.789	-0.788	-0.788	-0.789	-0.791	-0.794	-0.798	-0.802	-0.808	-0.814	-0.820	-0.826	-0.834	-0.841	-0.849	-0.855	-0.861	-0.868	-0.874	-0.879	-0.882	-0.886	-0.889	-0.890	-0.889	-0.888	-0.886	-0.881	-0.878	-0.871	-0.864	-0.855	-0.844	-0.831	-0.819	-0.804	-0.788	-0.769	-0.750	-0.729	-0.708	-0.685	-0.660	-0.635	-0.609	-0.581	-0.551	-0.522	-0.492	-0.462	-0.431	-0.400	-0.369	-0.338	-0.305	-0.274	-0.242	-0.211	-0.181	-0.151	-0.121	-0.094	-0.065	-0.039	-0.012	0.011	0.035	0.056	0.078	0.096	0.115	0.131	0.146	0.160	0.172	0.184	0.192	0.200	0.206	0.211	0.215	0.218	0.218	0.218	0.215	0.211	0.208	0.201	0.195	0.186	0.178	0.168	0.158	0.146	0.135	0.121	0.108	0.092	0.078	0.061	0.045	0.029	0.011	-0.006	-0.024	-0.044	-0.062	-0.081	-0.102	-0.121	-0.142	-0.161	-0.181	-0.202	-0.224	-0.244	-0.265	-0.285	-0.306	-0.329	-0.349	-0.371	-0.394	-0.414	-0.436	-0.459	-0.480	-0.501	-0.522	-0.544	-0.566	-0.588	-0.609	-0.630	-0.652	-0.672	-0.694	-0.712	-0.732	-0.752	-0.771	-0.790	-0.808	-0.826	-0.842	-0.859	-0.875	-0.890	-0.905	-0.918	-0.930	-0.941	-0.951	-0.960	-0.969	-0.976	-0.982	-0.986	-0.990	-0.992	-0.995	-0.995	-0.995	-0.994	-0.990	-0.988	-0.982	-0.978	-0.970	-0.964	-0.956	-0.948	-0.939	-0.928	-0.919	-0.908	-0.896	-0.884	-0.872	-0.860	-0.848	-0.835	-0.822	-0.811	-0.800	-0.789	-0.778	-0.769	-0.759	-0.750	-0.742	-0.736	-0.730	-0.725	-0.722	-0.721	-0.719	-0.720	-0.722	-0.726	-0.730	-0.738	-0.745	-0.754	-0.765	-0.776	-0.789	-0.802	-0.818	-0.835	-0.852	-0.870	-0.890	-0.910	-0.930	-0.952	-0.974	-0.998	-1.020	-1.042	-1.066	-1.090	-1.114	-1.136	-1.159	-1.181	-1.204	-1.225	-1.245	-1.265	-1.284	-1.301	-1.318	-1.332	-1.348	-1.359	-1.371	-1.380	-1.389	-1.395	-1.400	-1.402	-1.404	-1.405	-1.402	-1.399	-1.394	-1.389	-1.381	-1.371	-1.361	-1.349	-1.336	-1.321	-1.306	-1.291	-1.274	-1.255	-1.236	-1.216	-1.195	-1.175	-1.154	-1.132	-1.110	-1.088	-1.066	-1.045	-1.022	-1.001	-0.980	-0.958	-0.938	-0.918	-0.899	-0.880	-0.862	-0.845	-0.829	-0.812	-0.799	-0.786	-0.772	-0.762	-0.751	-0.741	-0.734	-0.726	-0.719	-0.715	-0.712	-0.710	-0.708	-0.708	-0.708	-0.710	-0.714	-0.719	-0.724	-0.730	-0.738	-0.746	-0.756	-0.768	-0.778	-0.791	-0.804	-0.819	-0.832	-0.849	-0.866	-0.882	-0.900	-0.919	-0.938	-0.959	-0.978	-0.999	-1.020	-1.041	-1.062	-1.085	-1.108	-1.131	-1.154	-1.176	-1.200	-1.224	-1.246	-1.271	-1.294	-1.318	-1.341	-1.365	-1.388	-1.410	-1.432	-1.454	-1.475	-1.496	-1.516	-1.536	-1.555	-1.574	-1.591	-1.609	-1.625	-1.640	-1.656	-1.670	-1.684	-1.696	-1.709	-1.719	-1.729	-1.739	-1.746	-1.754	-1.760	-1.765	-1.770	-1.774	-1.776	-1.779	-1.780	-1.780	-1.779	-1.776	-1.774	-1.771	-1.766	-1.761	-1.755	-1.748	-1.740	-1.732	-1.724	-1.714	-1.704	-1.692	-1.681	-1.670	-1.658	-1.644	-1.631	-1.616	-1.602	-1.589	-1.572	-1.558	-1.542	-1.525	-1.510	-1.492	-1.476	-1.459	-1.441	-1.422	-1.406	-1.389	-1.370	-1.352	-1.335	-1.316	-1.298	-1.279	-1.261	-1.241	-1.222	-1.202	-1.184	-1.164	-1.145	-1.125	-1.104	-1.082	-1.062	-1.041	-1.020	-1.000	-0.978	-0.958	-0.935	-0.915	-0.892	-0.871	-0.850	-0.828	-0.805	-0.784	-0.762	-0.740	-0.718	-0.695	-0.674	-0.651	-0.629	-0.606	-0.585	-0.562	-0.540	-0.519	-0.496	-0.475	-0.454	-0.432	-0.412	-0.390	-0.370	-0.350	-0.330	-0.310	-0.290	-0.271	-0.252	-0.234	-0.215	-0.199	-0.180	-0.164	-0.148	-0.131	-0.116	-0.102	-0.089	-0.075	-0.062	-0.051	-0.041	-0.031	-0.022	-0.012	-0.006	0.001	0.008	0.011	0.015	0.018	0.019	0.020	0.019	0.015	0.011	0.006	0.000	-0.009	-0.018	-0.029	-0.040	-0.054	-0.069	-0.085	-0.102	-0.121	-0.142	-0.165	-0.188	-0.212	-0.239	-0.265	-0.294	-0.322	-0.354	-0.385	-0.418	-0.451	-0.485	-0.521	-0.558	-0.594	-0.630	-0.668	-0.705	-0.742	-0.781	-0.819	-0.855	-0.892	-0.930	-0.966	-1.004	-1.039	-1.072	-1.106	-1.140	-1.172	-1.204	-1.232	-1.262	-1.290	-1.315	-1.341	-1.364	-1.386	-1.408	-1.426	-1.445	-1.460	-1.475	-1.488	-1.500	-1.510	-1.519	-1.524	-1.530	-1.535	-1.538	-1.540	-1.540	-1.540	-1.539	-1.536	-1.534	-1.531	-1.526	-1.521	-1.518	-1.511	-1.505	-1.500	-1.494	-1.489	-1.481	-1.476	-1.471	-1.466	-1.462	-1.459	-1.456	-1.452	-1.451	-1.450	-1.450	-1.450	-1.452	-1.454	-1.458	-1.464	-1.469	-1.476	-1.484	-1.492	-1.501	-1.511	-1.524	-1.536	-1.550	-1.564	-1.579	-1.595	-1.611	-1.628	-1.645	-1.662	-1.680	-1.700	-1.719	-1.738	-1.758	-1.775	-1.794	-1.812	-1.829	-1.846	-1.864	-1.880	-1.894	-1.908	-1.921	-1.935	-1.945	-1.955	-1.965	-1.972	-1.978	-1.984	-1.988	-1.990	-1.990	-1.990	-1.989	-1.984	-1.980	-1.974	-1.966	-1.958	-1.946	-1.934	-1.920	-1.906	-1.890	-1.872	-1.855	-1.836	-1.816	-1.796	-1.775	-1.754	-1.731	-1.709	-1.686	-1.664	-1.640	-1.618	-1.595	-1.572	-1.551	-1.530	-1.509	-1.489	-1.470	-1.451	-1.432	-1.416	-1.400	-1.385	-1.370	-1.359	-1.349	-1.338	-1.331	-1.324	-1.319	-1.315	-1.312	-1.311	-1.312	-1.314	-1.316	-1.320	-1.326	-1.332	-1.340	-1.350	-1.360	-1.371	-1.382	-1.395	-1.409	-1.422	-1.439	-1.452	-1.469	-1.485	-1.500	-1.518	-1.534	-1.551	-1.569	-1.585	-1.602	-1.619	-1.635	-1.651	-1.666	-1.681	-1.695	-1.710	-1.724	-1.736	-1.749	-1.761	-1.774	-1.785	-1.796	-1.806	-1.815	-1.825	-1.832	-1.841	-1.849	-1.856	-1.864	-1.870	-1.876	-1.881	-1.888	-1.895	-1.900	-1.905	-1.911	-1.918	-1.924	-1.930	-1.936	-1.941	-1.948	-1.955	-1.960	-1.968	-1.974	-1.980	-1.986	-1.991	-1.998	-2.005	-2.010	-2.016	-2.021	-2.027	-2.033	-2.038	-2.044	-2.047	-2.051	-2.055	-2.059	-2.061	-2.064	-2.066	-2.066	-2.066	-2.066	-2.064	-2.062	-2.059	-2.055	-2.050	-2.045	-2.039	-2.031	-2.024	-2.015	-2.005	-1.995	-1.984	-1.972	-1.960	-1.946	-1.932	-1.919	-1.905	-1.890	-1.872	-1.858	-1.841	-1.825	-1.809	-1.791	-1.774	-1.758	-1.741	-1.724	-1.708	-1.690	-1.675	-1.659	-1.642	-1.626	-1.612	-1.596	-1.581	-1.568	-1.552	-1.540	-1.526	-1.514	-1.501	-1.488	-1.476	-1.464	-1.451	-1.440	-1.429	-1.416	-1.402	-1.390	-1.379	-1.366	-1.352	-1.339	-1.325	-1.311	-1.296	-1.280	-1.264	-1.248	-1.230	-1.211	-1.192	-1.174	-1.152	-1.131	-1.110	-1.088	-1.064	-1.039	-1.014	-0.989	-0.961	-0.934	-0.905	-0.876	-0.846	-0.816	-0.786	-0.755	-0.722	-0.691	-0.660	-0.626	-0.594	-0.562	-0.529	-0.498	-0.466	-0.434	-0.402	-0.372	-0.341	-0.311	-0.282	-0.254	-0.226	-0.199	-0.174	-0.148	-0.125	-0.101	-0.079	-0.058	-0.039	-0.020	-0.001	0.015	0.030	0.045	0.058	0.069	0.080	0.090	0.096	0.104	0.110	0.114	0.116	0.118	0.119	0.119	0.118	0.115	0.112	0.108	0.102	0.098	0.090	0.082	0.075	0.068	0.058	0.048	0.039	0.028	0.016	0.005	-0.008	-0.020	-0.034	-0.048	-0.060	-0.075	-0.088	-0.102	-0.116	-0.131	-0.145	-0.159	-0.174	-0.189	-0.202	-0.218	-0.232	-0.246	-0.261	-0.275	-0.291	-0.305	-0.321	-0.335	-0.351	-0.366	-0.381	-0.398	-0.412	-0.429	-0.445	-0.461	-0.475	-0.491	-0.507	-0.524	-0.539	-0.555	-0.570	-0.588	-0.602	-0.619	-0.634	-0.650	-0.666	-0.681	-0.698	-0.714	-0.729	-0.744	-0.760	-0.775	-0.790	-0.805	-0.820	-0.835	-0.849	-0.864	-0.878	-0.890	-0.904	-0.916	-0.928	-0.940	-0.951	-0.961	-0.971	-0.980	-0.989	-0.998	-1.004	-1.010	-1.016	-1.021	-1.025	-1.028	-1.030	-1.030	-1.030	-1.030	-1.028	-1.025	-1.021	-1.015	-1.010	-1.002	-0.995	-0.985	-0.974	-0.962	-0.949	-0.934	-0.919	-0.902	-0.885	-0.866	-0.846	-0.825	-0.804	-0.781	-0.756	-0.732	-0.708	-0.681	-0.655	-0.626	-0.598	-0.570	-0.540	-0.510	-0.480	-0.450	-0.419	-0.390	-0.358	-0.328	-0.298	-0.269	-0.239	-0.209	-0.180	-0.152	-0.124	-0.096	-0.070	-0.044	-0.019	0.004	0.028	0.049	0.068	0.086	0.104	0.120	0.135	0.149	0.160	0.170	0.179	0.185	0.192	0.196	0.199	0.200	0.199	0.198	0.194	0.189	0.182	0.175	0.165	0.154	0.141	0.129	0.114	0.098	0.080	0.062	0.041	0.022	0.000	-0.022	-0.045	-0.069	-0.094	-0.119	-0.145	-0.171	-0.198	-0.224	-0.252	-0.279	-0.306	-0.335	-0.362	-0.391	-0.420	-0.448	-0.478	-0.506	-0.534	-0.564	-0.591	-0.620	-0.648	-0.676	-0.705	-0.734	-0.761	-0.790	-0.819	-0.846	-0.872	-0.900	-0.928	-0.955	-0.982	-1.009	-1.036	-1.064	-1.090	-1.116	-1.142	-1.168	-1.194	-1.219	-1.244	-1.269	-1.292	-1.316	-1.339	-1.361	-1.384	-1.405	-1.426	-1.446	-1.466	-1.484	-1.501	-1.518	-1.532	-1.548	-1.560	-1.572	-1.582	-1.591	-1.599	-1.604	-1.609	-1.611	-1.614	-1.612	-1.612	-1.609	-1.604	-1.598	-1.588	-1.579	-1.568	-1.555	-1.540	-1.525	-1.506	-1.488	-1.468	-1.445	-1.422	-1.399	-1.374	-1.349	-1.321	-1.294	-1.265	-1.236	-1.206	-1.176	-1.146	-1.118	-1.086	-1.058	-1.028	-0.999	-0.969	-0.940	-0.914	-0.888	-0.862	-0.838	-0.814	-0.792	-0.771	-0.752	-0.735	-0.719	-0.702	-0.690	-0.680	-0.670	-0.664	-0.658	-0.652	-0.652	-0.652	-0.655	-0.659	-0.665	-0.674	-0.684	-0.695	-0.710	-0.725	-0.742	-0.761	-0.781	-0.802	-0.826	-0.851	-0.878	-0.905	-0.934	-0.961	-0.992	-1.022	-1.055	-1.088	-1.119	-1.151	-1.185	-1.218	-1.251	-1.285	-1.318	-1.350	-1.382	-1.414	-1.445	-1.476	-1.506	-1.535	-1.564	-1.591	-1.618	-1.642	-1.666	-1.688	-1.710	-1.729	-1.748	-1.765	-1.780	-1.795	-1.809	-1.820	-1.831	-1.840	-1.848	-1.854	-1.859	-1.862	-1.866	-1.869	-1.869	-1.870	-1.869	-1.868	-1.866	-1.862	-1.860	-1.856	-1.851	-1.849	-1.844	-1.840	-1.836	-1.832	-1.829	-1.826	-1.824	-1.822	-1.821	-1.822	-1.822	-1.824	-1.828	-1.832	-1.836	-1.844	-1.851	-1.861	-1.872	-1.885	-1.899	-1.914	-1.929	-1.946	-1.965	-1.985	-2.006	-2.027	-2.050	-2.074	-2.099	-2.124	-2.150	-2.175	-2.201	-2.228	-2.255	-2.281	-2.308	-2.334	-2.359	-2.384	-2.408	-2.429	-2.451	-2.470	-2.490	-2.506	-2.520	-2.532	-2.542	-2.551	-2.556	-2.560	-2.560	-2.558	-2.552	-2.545	-2.534	-2.520	-2.501	-2.481	-2.459	-2.432	-2.404	-2.370	-2.336	-2.298	-2.258	-2.215	-2.169	-2.121	-2.071	-2.019	-1.964	-1.908	-1.851	-1.792	-1.732	-1.671	-1.610	-1.548	-1.484	-1.420	-1.356	-1.294	-1.231	-1.168	-1.106	-1.046	-0.985	-0.928	-0.870	-0.815	-0.761	-0.709	-0.659	-0.611	-0.566	-0.521	-0.480	-0.440	-0.405	-0.370	-0.339	-0.309	-0.282	-0.258	-0.238	-0.219	-0.202	-0.188	-0.178	-0.168	-0.161	-0.156	-0.155	-0.154	-0.156	-0.159	-0.164	-0.170	-0.180	-0.190	-0.201	-0.214	-0.229	-0.244	-0.260	-0.276	-0.294	-0.312	-0.330	-0.350	-0.369	-0.389	-0.409	-0.428	-0.449	-0.468	-0.488	-0.505	-0.525	-0.542	-0.561	-0.578	-0.594	-0.610	-0.625	-0.640	-0.654	-0.668	-0.679	-0.690	-0.700	-0.710	-0.718	-0.726	-0.732	-0.739	-0.744	-0.746	-0.750	-0.751	-0.751	-0.752	-0.752	-0.751	-0.750	-0.748	-0.744	-0.740	-0.736	-0.732	-0.728	-0.722	-0.718	-0.710	-0.704	-0.698	-0.690	-0.684	-0.678	-0.671	-0.665	-0.659	-0.652	-0.646	-0.641	-0.636	-0.631	-0.626	-0.622	-0.619	-0.615	-0.611	-0.609	-0.608	-0.606	-0.606	-0.606	-0.608	-0.609	-0.610	-0.614	-0.618	-0.622	-0.628	-0.634	-0.639	-0.646	-0.654	-0.662	-0.671	-0.680	-0.689	-0.699	-0.709	-0.719	-0.729	-0.739	-0.749	-0.759	-0.769	-0.778	-0.786	-0.795	-0.804	-0.812	-0.820	-0.828	-0.832	-0.838	-0.842	-0.846	-0.849	-0.851	-0.851	-0.851	-0.849	-0.848	-0.844	-0.839	-0.832	-0.825	-0.816	-0.808	-0.796	-0.782	-0.769	-0.754	-0.736	-0.718	-0.699	-0.679	-0.658	-0.634	-0.610	-0.585	-0.560	-0.534	-0.506	-0.479	-0.451	-0.421	-0.392	-0.364	-0.332	-0.302	-0.272	-0.242	-0.212	-0.182	-0.152	-0.124	-0.095	-0.066	-0.038	-0.011	0.015	0.040	0.065	0.089	0.111	0.131	0.151	0.171	0.189	0.206	0.221	0.236	0.249	0.260	0.271	0.281	0.290	0.296	0.302	0.306	0.310	0.312	0.314	0.315	0.314	0.312	0.310	0.306	0.302	0.298	0.291	0.285	0.279	0.271	0.264	0.255	0.248	0.239	0.229	0.220	0.211	0.202	0.194	0.185	0.178	0.170	0.162	0.154	0.146	0.140	0.134	0.128	0.122	0.116	0.112	0.106	0.101	0.099	0.094	0.090	0.088	0.085	0.084	0.081	0.079	0.076	0.076	0.074	0.074	0.071	0.071	0.069	0.068	0.066	0.065	0.062	0.061	0.058	0.056	0.052	0.050	0.046	0.041	0.036	0.032	0.028	0.020	0.015	0.008	-0.001	-0.010	-0.019	-0.028	-0.038	-0.048	-0.059	-0.069	-0.080	-0.092	-0.104	-0.116	-0.128	-0.140	-0.152	-0.165	-0.179	-0.190	-0.202	-0.215	-0.228	-0.240	-0.252	-0.264	-0.275	-0.286	-0.298	-0.308	-0.318	-0.328	-0.336	-0.345	-0.354	-0.362	-0.369	-0.376	-0.382	-0.389	-0.394	-0.399	-0.402	-0.408	-0.411	-0.414	-0.418	-0.420	-0.422	-0.422	-0.425	-0.425	-0.425	-0.426	-0.426	-0.428	-0.426	-0.428	-0.426	-0.426	-0.426	-0.426	-0.428	-0.428	-0.428	-0.428	-0.429	-0.429	-0.430	-0.432	-0.432	-0.435	-0.438	-0.439	-0.442	-0.445	-0.450	-0.454	-0.459	-0.462	-0.468	-0.472	-0.479	-0.485	-0.491	-0.499	-0.505	100.000	5.000	2.000	1.000	7.000	0.000	0.000	0.000	0.000	0.000	0.000	0.000	0.000	0.000	0.000	0.000	0.000	0.000	-0.032	-0.034	-0.034	-0.035	-0.034	-0.034	-0.032	-0.031	-0.029	-0.026	-0.021	-0.016	-0.012	-0.008	-0.002	0.004	0.010	0.016	0.024	0.032	0.040	0.049	0.060	0.069	0.079	0.090	0.102	0.115	0.128	0.141	0.155	0.169	0.184	0.199	0.215	0.231	0.246	0.264	0.280	0.296	0.315	0.332	0.350	0.368	0.386	0.404	0.421	0.439	0.456	0.474	0.490	0.507	0.522	0.539	0.554	0.568	0.582	0.595	0.609	0.620	0.632	0.644	0.654	0.661	0.671	0.678	0.684	0.690	0.695	0.699	0.701	0.704	0.705	0.705	0.704	0.702	0.700	0.699	0.694	0.689	0.684	0.678	0.671	0.664	0.655	0.648	0.638	0.629	0.619	0.608	0.596	0.585	0.574	0.562	0.550	0.538	0.525	0.512	0.500	0.488	0.475	0.462	0.450	0.438	0.425	0.412	0.400	0.389	0.376	0.365	0.354	0.342	0.331	0.319	0.309	0.300	0.291	0.281	0.272	0.264	0.256	0.249	0.242	0.236	0.230	0.226	0.221	0.219	0.215	0.214	0.212	0.212	0.212	0.214	0.215	0.219	0.222	0.226	0.232	0.240	0.246	0.255	0.265	0.275	0.286	0.299	0.314	0.328	0.342	0.359	0.376	0.394	0.414	0.434	0.454	0.475	0.498	0.521	0.545	0.569	0.595	0.621	0.648	0.674	0.700	0.729	0.756	0.784	0.812	0.841	0.869	0.896	0.926	0.954	0.982	1.009	1.038	1.065	1.092	1.119	1.146	1.171	1.196	1.221	1.246	1.270	1.294	1.318	1.340	1.361	1.384	1.405	1.425	1.446	1.465	1.486	1.504	1.524	1.541	1.560	1.578	1.596	1.614	1.630	1.648	1.665	1.682	1.700	1.716	1.734	1.752	1.769	1.786	1.805	1.822	1.840	1.859	1.878	1.896	1.915	1.935	1.955	1.975	1.995	2.015	2.035	2.056	2.075	2.096	2.115	2.135	2.155	2.176	2.195	2.214	2.234	2.252	2.270	2.289	2.306	2.324	2.340	2.355	2.370	2.384	2.398	2.410	2.422	2.432	2.444	2.454	2.461	2.468	2.474	2.480	2.484	2.486	2.489	2.490	2.490	2.489	2.488	2.484	2.480	2.476	2.471	2.466	2.460	2.451	2.445	2.436	2.428	2.419	2.410	2.400	2.390	2.380	2.370	2.360	2.351	2.341	2.331	2.321	2.312	2.304	2.295	2.288	2.280	2.274	2.268	2.262	2.258	2.254	2.251	2.249	2.249	2.246	2.248	2.249	2.251	2.254	2.258	2.262	2.269	2.275	2.282	2.291	2.300	2.310	2.321	2.332	2.345	2.358	2.371	2.386	2.400	2.416	2.431	2.448	2.465	2.481	2.498	2.515	2.534	2.551	2.569	2.586	2.604	2.621	2.639	2.655	2.672	2.689	2.705	2.720	2.735	2.750	2.764	2.778	2.790	2.802	2.814	2.825	2.834	2.844	2.852	2.860	2.865	2.871	2.876	2.881	2.884	2.888	2.890	2.890	2.890	2.890	2.889	2.886	2.884	2.880	2.876	2.872	2.868	2.861	2.855	2.848	2.841	2.834	2.828	2.819	2.811	2.802	2.795	2.785	2.778	2.769	2.759	2.751	2.742	2.734	2.725	2.718	2.709	2.700	2.692	2.684	2.676	2.668	2.659	2.651	2.642	2.634	2.625	2.616	2.608	2.599	2.591	2.581	2.571	2.562	2.551	2.540	2.530	2.518	2.505	2.491	2.478	2.464	2.448	2.430	2.414	2.395	2.375	2.355	2.334	2.311	2.288	2.262	2.238	2.210	2.181	2.152	2.121	2.090	2.059	2.024	1.991	1.956	1.921	1.884	1.848	1.810	1.772	1.734	1.695	1.656	1.618	1.579	1.540	1.501	1.464	1.425	1.389	1.351	1.316	1.281	1.246	1.214	1.182	1.151	1.121	1.092	1.065	1.040	1.016	0.994	0.972	0.952	0.935	0.919	0.904	0.891	0.879	0.869	0.861	0.855	0.849	0.845	0.841	0.840	0.840	0.841	0.842	0.846	0.850	0.854	0.859	0.866	0.872	0.880	0.888	0.895	0.902	0.911	0.920	0.926	0.935	0.942	0.950	0.956	0.962	0.970	0.974	0.979	0.982	0.986	0.990	0.991	0.994	0.994	0.994	0.992	0.991	0.988	0.985	0.980	0.976	0.969	0.964	0.956	0.948	0.939	0.929	0.919	0.908	0.896	0.884	0.871	0.858	0.844	0.829	0.815	0.800	0.785	0.770	0.754	0.738	0.721	0.706	0.691	0.675	0.660	0.644	0.629	0.615	0.600	0.586	0.572	0.560	0.548	0.535	0.524	0.512	0.504	0.495	0.486	0.480	0.474	0.470	0.466	0.462	0.460	0.460	0.460	0.462	0.465	0.469	0.475	0.481	0.490	0.500	0.511	0.524	0.539	0.554	0.571	0.589	0.610	0.630	0.654	0.679	0.704	0.730	0.759	0.788	0.816	0.848	0.880	0.912	0.946	0.980	1.015	1.050	1.085	1.120	1.155	1.190	1.225	1.260	1.296	1.330	1.364	1.396	1.429	1.459	1.489	1.516	1.545	1.570	1.595	1.616	1.636	1.656	1.672	1.688	1.701	1.711	1.720	1.728	1.731	1.734	1.732	1.730	1.725	1.719	1.709	1.699	1.685	1.670	1.654	1.635	1.614	1.592	1.570	1.545	1.519	1.491	1.462	1.434	1.402	1.372	1.342	1.310	1.279	1.246	1.216	1.185	1.155	1.126	1.096	1.068	1.040	1.014	0.989	0.965	0.941	0.921	0.900	0.882	0.866	0.851	0.838	0.826	0.818	0.810	0.805	0.801	0.799	0.799	0.800	0.802	0.809	0.815	0.824	0.834	0.844	0.856	0.871	0.886	0.902	0.919	0.938	0.955	0.974	0.995	1.015	1.036	1.056	1.078	1.099	1.120	1.140	1.161	1.181	1.201	1.220	1.238	1.256	1.274	1.290	1.305	1.320	1.335	1.348	1.359	1.369	1.379	1.389	1.395	1.402	1.408	1.412	1.415	1.418	1.419	1.419	1.419	1.416	1.414	1.410	1.406	1.401	1.395	1.389	1.380	1.372	1.364	1.354	1.345	1.335	1.325	1.314	1.304	1.292	1.282	1.271	1.260	1.250	1.238	1.228	1.216	1.206	1.196	1.188	1.176	1.168	1.158	1.150	1.141	1.135	1.128	1.121	1.115	1.109	1.104	1.101	1.096	1.094	1.090	1.089	1.088	1.086	1.086	1.088	1.088	1.090	1.092	1.094	1.098	1.101	1.106	1.111	1.118	1.124	1.131	1.139	1.146	1.156	1.166	1.175	1.185	1.196	1.208	1.219	1.231	1.244	1.256	1.268	1.281	1.295	1.309	1.322	1.336	1.349	1.364	1.378	1.392	1.406	1.421	1.435	1.449	1.462	1.476	1.490	1.504	1.516	1.529	1.540	1.552	1.564	1.575	1.586	1.596	1.606	1.615	1.624	1.632	1.639	1.648	1.654	1.659	1.666	1.671	1.676	1.681	1.684	1.688	1.691	1.694	1.695	1.699	1.700	1.701	1.702	1.704	1.705	1.705	1.706	1.708	1.708	1.708	1.708	1.708	1.709	1.709	1.709	1.709	1.710	1.710	1.711	1.712	1.712	1.715	1.718	1.720	1.721	1.724	1.728	1.731	1.735	1.739	1.744	1.748	1.751	1.758	1.762	1.769	1.774	1.780	1.786	1.794	1.801	1.809	1.815	1.822	1.831	1.839	1.846	1.854	1.861	1.870	1.879	1.888	1.896	1.905	1.914	1.921	1.929	1.938	1.948	1.955	1.962	1.970	1.976	1.984	1.991	1.998	2.002	2.010	2.015	2.020	2.025	2.027	2.031	2.035	2.036	2.039	2.040	2.041	2.040	2.040	2.038	2.035	2.033	2.029	2.025	2.019	2.013	2.005	1.998	1.988	1.979	1.968	1.956	1.944	1.930	1.916	1.902	1.888	1.871	1.854	1.838	1.819	1.801	1.782	1.764	1.745	1.724	1.704	1.685	1.664	1.644	1.624	1.604	1.582	1.562	1.544	1.524	1.504	1.485	1.468	1.450	1.431	1.415	1.400	1.385	1.370	1.356	1.344	1.331	1.321	1.311	1.301	1.292	1.286	1.279	1.274	1.270	1.265	1.264	1.262	1.260	1.261	1.261	1.264	1.266	1.270	1.274	1.279	1.284	1.290	1.296	1.302	1.310	1.319	1.326	1.334	1.342	1.352	1.360	1.370	1.379	1.389	1.398	1.405	1.415	1.424	1.432	1.440	1.449	1.458	1.464	1.471	1.479	1.485	1.491	1.498	1.502	1.508	1.512	1.518	1.520	1.524	1.528	1.531	1.534	1.536	1.539	1.540	1.542	1.545	1.546	1.549	1.550	1.551	1.552	1.554	1.555	1.556	1.558	1.559	1.561	1.562	1.566	1.568	1.570	1.574	1.578	1.580	1.585	1.590	1.595	1.601	1.608	1.614	1.621	1.629	1.638	1.646	1.656	1.665	1.675	1.688	1.699	1.711	1.725	1.738	1.752	1.768	1.782	1.800	1.816	1.835	1.855	1.874	1.895	1.915	1.936	1.958	1.980	2.004	2.027	2.052	2.076	2.101	2.128	2.152	2.179	2.205	2.232	2.259	2.286	2.314	2.341	2.368	2.395	2.421	2.449	2.475	2.501	2.528	2.554	2.579	2.604	2.628	2.651	2.674	2.695	2.716	2.735	2.755	2.772	2.789	2.805	2.819	2.832	2.844	2.854	2.862	2.869	2.875	2.880	2.882	2.884	2.884	2.881	2.879	2.874	2.868	2.860	2.850	2.839	2.826	2.812	2.798	2.781	2.764	2.745	2.725	2.704	2.681	2.659	2.635	2.609	2.584	2.555	2.529	2.500	2.471	2.442	2.412	2.382	2.350	2.321	2.290	2.258	2.226	2.196	2.165	2.134	2.104	2.074	2.044	2.014	1.985	1.958	1.930	1.904	1.876	1.851	1.828	1.804	1.781	1.760	1.739	1.719	1.700	1.682	1.666	1.650	1.636	1.622	1.609	1.598	1.588	1.578	1.569	1.561	1.554	1.549	1.544	1.540	1.536	1.534	1.532	1.531	1.530	1.531	1.532	1.534	1.536	1.538	1.540	1.544	1.546	1.550	1.552	1.558	1.561	1.564	1.566	1.570	1.572	1.575	1.578	1.579	1.580	1.580	1.581	1.581	1.579	1.576	1.575	1.571	1.566	1.561	1.555	1.548	1.541	1.532	1.522	1.512	1.502	1.491	1.479	1.465	1.451	1.436	1.421	1.405	1.388	1.370	1.352	1.334	1.315	1.294	1.274	1.254	1.232	1.210	1.189	1.166	1.145	1.121	1.100	1.078	1.056	1.035	1.012	0.992	0.971	0.950	0.930	0.911	0.891	0.874	0.855	0.838	0.822	0.805	0.790	0.775	0.762	0.748	0.736	0.725	0.714	0.704	0.695	0.689	0.682	0.676	0.671	0.666	0.664	0.661	0.660	0.661	0.661	0.664	0.666	0.669	0.675	0.680	0.686	0.694	0.702	0.711	0.721	0.732	0.744	0.756	0.770	0.784	0.799	0.815	0.831	0.849	0.868	0.885	0.905	0.924	0.945	0.965	0.988	1.009	1.031	1.054	1.076	1.100	1.124	1.148	1.172	1.196	1.220	1.245	1.269	1.294	1.319	1.342	1.366	1.391	1.414	1.438	1.460	1.482	1.505	1.526	1.548	1.569	1.588	1.608	1.626	1.644	1.661	1.678	1.692	1.708	1.722	1.736	1.749	1.761	1.772	1.784	1.792	1.801	1.811	1.819	1.826	1.834	1.839	1.845	1.851	1.855	1.860	1.865	1.868	1.872	1.875	1.879	1.882	1.885	1.889	1.892	1.895	1.899	1.902	1.906	1.911	1.915	1.921	1.926	1.931	1.938	1.945	1.951	1.959	1.968	1.975	1.984	1.994	2.002	2.014	2.024	2.035	2.047	2.059	2.072	2.085	2.099	2.111	2.125	2.138	2.152	2.166	2.179	2.194	2.208	2.220	2.234	2.246	2.260	2.272	2.285	2.296	2.308	2.318	2.329	2.340	2.350	2.359	2.368	2.375	2.384	2.390	2.396	2.402	2.408	2.412	2.416	2.419	2.422	2.425	2.426	2.426	2.428	2.428	2.426	2.425	2.422	2.420	2.418	2.415	2.412	2.409	2.404	2.399	2.394	2.388	2.382	2.376	2.370	2.364	2.356	2.349	2.341	2.332	2.325	2.315	2.308	2.298	2.289	2.278	2.269	2.258	2.248	2.236	2.225	2.215	2.202	2.191	2.179	2.168	2.155	2.142	2.130	2.116	2.104	2.090	2.078	2.064	2.049	2.035	2.022	2.009	1.994	1.981	1.968	1.955	1.941	1.929	1.916	1.904	1.892	1.881	1.870	1.860	1.850	1.841	1.834	1.825	1.819	1.812	1.806	1.801	1.798	1.794	1.792	1.791	1.790	1.791	1.792	1.794	1.796	1.801	1.806	1.812	1.820	1.828	1.836	1.845	1.855	1.866	1.876	1.888	1.900	1.912	1.925	1.939	1.952	1.965	1.979	1.992	2.006	2.020	2.033	2.045	2.056	2.069	2.081	2.091	2.101	2.110	2.119	2.126	2.131	2.138	2.142	2.145	2.148	2.148	2.148	2.145	2.141	2.138	2.132	2.125	2.118	2.108	2.096	2.084	2.070	2.055	2.039	2.022	2.002	1.984	1.962	1.941	1.919	1.895	1.871	1.846	1.821	1.796	1.770	1.745	1.718	1.690	1.664	1.636	1.611	1.584	1.558	1.531	1.505	1.480	1.455	1.430	1.408	1.384	1.361	1.339	1.319	1.298	1.278	1.258	1.239	1.222	1.205	1.189	1.174	1.159	1.146	1.132	1.120	1.108	1.098	1.086	1.076	1.068	1.058	1.050	1.042	1.036	1.028	1.021	1.015	1.009	1.004	0.998	0.992	0.986	0.982	0.978	0.972	0.968	0.962	0.956	0.951	0.948	0.942	0.939	0.934	0.929	0.924	0.920	0.915	0.911	0.906	0.902	0.899	0.895	0.892	0.890	0.888	0.885	0.882	0.881	0.880	0.880	0.880	0.881	0.884	0.885	0.888	0.890	0.895	0.899	0.902	0.909	0.915	0.921	0.929	0.936	0.945	0.952	0.962	0.972	0.984	0.995	1.006	1.018	1.029	1.041	1.054	1.066	1.080	1.094	1.106	1.120	1.132	1.145	1.158	1.170	1.182	1.194	1.206	1.216	1.226	1.236	1.246	1.255	1.264	1.270	1.278	1.285	1.290	1.295	1.299	1.302	1.305	1.306	1.308	1.309	1.309	1.308	1.306	1.304	1.301	1.298	1.294	1.289	1.285	1.279	1.274	1.266	1.261	1.254	1.246	1.240	1.231	1.225	1.216	1.209	1.201	1.194	1.185	1.179	1.170	1.162	1.155	1.148	1.140	1.134	1.128	1.121	1.114	1.109	1.102	1.098	1.092	1.088	1.084	1.079	1.074	1.071	1.068	1.062	1.060	1.058	1.054	1.051	1.048	1.045	1.042	1.040	1.036	1.032	1.029	1.024	1.021	1.018	1.012	1.009	1.004	0.999	0.994	0.989	0.982	0.976	0.971	0.965	0.958	0.950	0.942	0.935	0.928	0.919	0.910	0.901	0.892	0.884	0.875	0.866	0.855	0.846	0.836	0.825	0.816	0.808	0.798	0.788	0.778	0.768	0.758	0.749	0.740	0.731	0.722	0.715	0.708	0.700	0.692	0.686	0.680	0.674	0.668	0.662	0.659	0.654	0.650	0.645	0.641	0.639	0.636	0.632	0.631	0.628	0.626	0.624	0.622	0.621	0.620	0.619	0.616	0.615	0.612	0.611	0.610	0.609	0.606	0.604	0.601	0.598	0.595	0.591	0.589	0.584	0.580	0.574	0.569	0.564	0.558	0.550	0.542	0.535	0.526	0.519	0.510	0.501	0.491	0.481	0.470	0.460	0.450	0.439	0.426	0.415	0.402	0.391	0.380	0.369	0.356	0.344	0.332	0.321	0.309	0.298	0.288	0.276	0.266	0.255	0.245	0.236	0.226	0.218	0.209	0.201	0.194	0.188	0.180	0.174	0.169	0.162	0.158	0.152	0.148	0.144	0.140	0.136	0.132	0.129	0.125	0.122	0.120	0.116	0.112	0.110	0.108	0.104	0.100	0.098	0.092	0.090	0.085	0.081	0.076	0.071	0.065	0.059	0.054	0.048	0.040	0.032	0.025	0.016	0.008	-0.001	-0.011	-0.021	-0.031	-0.042	-0.054	-0.065	-0.078	-0.089	-0.101	-0.114	-0.128	-0.140	-0.154	-0.166	-0.179	-0.192	-0.206	-0.219	-0.232	-0.244	-0.258	-0.269	-0.281	-0.292	-0.305	-0.316	-0.326	-0.336	-0.346	-0.355	-0.365	-0.374	-0.381	-0.389	-0.396	-0.402	-0.409	-0.414	-0.418	-0.422	-0.426	-0.429	-0.431	-0.434	-0.435	-0.436	-0.436	-0.436	-0.436	-0.435	-0.434	-0.431	-0.430	-0.426	-0.424	-0.419	-0.415	-0.411	-0.406	-0.401	-0.395	-0.390	-0.385	-0.378	-0.371	-0.365	-0.356	-0.350	-0.341	-0.334	-0.326	-0.318	-0.309	-0.300	-0.290	-0.281	-0.271	-0.262	-0.252	-0.241	-0.231	-0.220	-0.210	-0.200	-0.189	-0.178	-0.166	-0.155	-0.142	-0.131	-0.118	-0.105	-0.094	-0.081	-0.068	-0.055	-0.042	-0.029	-0.016	-0.002	0.011	0.024	0.038	0.050	0.065	0.078	0.090	0.105	0.118	0.130	0.144	0.156	0.169	0.181	0.194	0.205	0.216	0.229	0.240	0.251	0.262	0.274	0.282	0.294	0.302	0.314	0.322	0.331	0.339	0.349	0.356	0.364	0.372	0.380	0.388	0.394	0.401	0.409	0.416	0.421	0.429	0.435	0.440	0.446	0.452	0.458	0.464	0.470	0.476	0.482	0.488	0.494	0.500	0.505	0.511	0.516	0.522	0.528	0.532	0.539	0.542	0.548	0.552	0.558	0.562	0.566	0.570	0.572	0.576	0.579	0.581	0.584	0.585	0.586	0.588	0.586	0.588	0.588	0.585	0.582	0.580	0.579	0.575	0.570	0.565	0.560	0.554	0.548	0.540	0.534	0.524	0.516	0.506	0.498	0.488	0.479	0.468	0.458	0.448	0.436	0.425	0.416	0.405	0.395	0.385	0.375	0.366	0.358	0.349	0.341	0.335	0.329	0.324	0.320	0.315	0.314	0.312	0.311	0.311	0.314	0.318	0.321	0.328	0.334	0.341	0.351	0.361	0.372	0.385	0.398	0.414	0.428	0.444	0.461	0.479	0.498	0.516	0.538	0.558	0.578	0.599	0.620	0.640	0.662	0.682	0.704	0.724	0.742	0.762	0.780	0.798	0.815	0.830	0.846	0.859	0.872	0.884	0.894	0.902	0.910	0.916	0.921	0.925	0.926	0.928	0.925	0.922	0.919	0.914	0.906	0.898	0.888	0.878	0.866	0.852	0.838	0.821	0.805	0.788	0.770	0.750	0.731	0.710	0.689	0.668	0.646	0.624	0.602	0.579	0.558	0.534	0.511	0.489	0.466	0.445	0.422	0.401	0.381	0.361	0.341	0.321	0.302	0.285	0.268	0.250	0.234	0.218	0.204	0.190	0.176	0.164	0.152	0.141	0.131	0.121	0.112	0.104	0.098	0.091	0.085	0.079	0.075	0.071	0.068	0.066	0.065	0.064	0.064	0.065	0.065	0.069	0.070	0.074	0.078	0.082	0.088	0.094	0.099	0.105	0.114	0.120	0.129	0.138	0.146	0.155	0.165	0.175	0.188	0.199	0.210	0.221	0.234	0.245	0.258	0.270	0.284	0.298	0.310	0.322	0.338	0.351	0.364	0.378	0.390	0.404	0.418	0.430	0.444	0.456	0.469	0.481	0.494	0.505	0.518	0.530	0.541	0.551	0.562	0.572	0.582	0.592	0.602	0.611	0.620	0.630	0.638	0.646	0.654	0.661	0.670	0.678	0.684	0.692	0.699	0.705	0.712	0.720	0.726	0.732	0.740	0.746	0.752	0.761	0.768	0.775	0.782	0.790	0.796	0.805	0.812	0.821	0.829	0.838	0.846	0.855	0.865	0.872	0.882	0.894	0.904	0.915	0.926	0.939	0.950	0.961	0.975	0.988	1.000	1.012	1.026	1.040	1.055	1.070	1.085	1.100	1.115	1.131	1.148	1.164	1.180	1.198	1.215	1.231	1.249	1.268	1.285	1.304	1.321	1.339	1.358	1.375	1.394	1.412	1.430	1.449	1.466	1.484	1.500	1.518	1.534	1.551	1.565	1.581	1.595	1.611	1.624	1.636	1.649	1.660	1.670	1.679	1.688	1.696	1.701	1.706	1.710	1.714	1.715	1.715	1.715	1.712	1.709	1.704	1.698	1.690	1.681	1.670	1.659	1.645	1.631	1.615	1.598	1.580	1.560	1.540	1.518	1.496	1.471	1.448	1.422	1.396	1.369	1.344	1.315	1.286	1.259	1.230	1.202	1.175	1.146	1.119	1.091	1.062	1.036	1.011	0.986	0.960	0.938	0.915	0.894	0.872	0.855	0.838	0.821	0.805	0.792	0.780	0.770	0.760	0.752	0.748	0.741	0.740	0.738	0.739	0.740	0.744	0.750	0.755	0.764	0.772	0.784	0.795	0.809	0.822	0.838	0.854	0.871	0.888	0.906	0.926	0.946	0.968	0.989	1.010	1.031	1.054	1.076	1.098	1.119	1.141	1.162	1.184	1.205	1.225	1.245	1.265	1.284	1.301	1.319	1.336	1.351	1.366	1.380	1.392	1.405	1.418	1.428	1.436	1.445	1.452	1.460	1.464	1.470	1.472	1.476	1.478	1.479	1.479	1.478	1.476	1.474	1.471	1.468	1.462	1.458	1.452	1.445	1.439	1.431	1.422	1.415	1.405	1.398	1.388	1.378	1.368	1.355	1.345	1.334	1.322	1.312	1.300	1.289	1.278	1.266	1.254	1.241	1.230	1.216	1.204	1.191	1.179	1.166	1.154	1.140	1.128	1.115	1.101	1.089	1.075	1.062	1.049	1.038	1.024	1.010	0.998	0.985	0.972	0.960	0.948	0.935	0.922	0.911	0.899	0.888	0.876	0.865	0.854	0.842	0.832	0.824	0.814	0.804	0.795	0.788	0.780	0.772	0.766	0.760	0.755	0.750	0.746	0.742	0.740	0.739	0.739	0.740	0.741	0.742	0.746	0.750	0.755	0.761	0.768	0.776	0.786	0.796	0.808	0.820	0.831	0.845	0.860	0.876	0.892	0.911	0.928	0.948	0.968	0.988	1.009	1.030	1.052	1.075	1.099	1.122	1.146	1.171	1.195	1.220	1.244	1.270	1.295	1.320	1.344	1.369	1.395	1.420	1.445	1.469	1.492	1.518	1.540	1.565	1.589	1.612	1.635	1.658	1.681	1.702	1.724	1.746	1.768	1.789	1.809	1.830	1.850	1.870	1.891	1.911	1.931	1.950	1.971	1.991	2.011	2.031	2.051	2.071	2.091	2.111	2.131	2.151	2.174	2.194	2.214	2.235	2.255	2.276	2.298	2.318	2.338	2.359	2.379	2.399	2.419	2.438	2.456	2.475	2.492	2.510	2.526	2.544	2.558	2.572	2.588	2.600	2.611	2.622	2.632	2.640	2.648	2.652	2.658	2.660	2.661	2.661	2.660	2.658	2.652	2.646	2.640	2.630	2.620	2.608	2.592	2.579	2.561	2.542	2.522	2.501	2.479	2.454	2.430	2.402	2.375	2.346	2.316	2.286	2.255	2.222	2.190	2.158	2.124	2.089	2.054	2.019	1.984	1.948	1.912	1.876	1.842	1.808	1.771	1.736	1.701	1.668	1.634	1.600	1.568	1.535	1.502	1.471	1.440	1.410	1.379	1.350	1.321	1.294	1.265	1.239	1.211	1.185	1.160	1.134	1.109	1.085	1.061	1.038	1.015	0.992	0.969	0.946	0.925	0.904	0.881	0.860	0.839	0.819	0.799	0.776	0.756	0.736	0.716	0.695	0.675	0.655	0.634	0.615	0.595	0.575	0.555	0.535	0.515	0.498	0.478	0.459	0.440	0.421	0.405	0.386	0.369	0.352	0.335	0.319	0.302	0.288	0.272	0.258	0.244	0.229	0.216	0.204	0.191	0.180	0.169	0.159	0.150	0.140	0.132	0.125	0.119	0.112	0.108	0.102	0.099	0.096	0.095	0.094	0.094	0.095	0.096	0.100	0.104	0.108	0.115	0.120	0.129	0.136	0.145	0.156	0.169	0.180	0.194	0.209	0.225	0.241	0.259	0.278	0.298	0.319	0.340	0.361	0.386	0.411	0.435	0.461	0.489	0.516	0.544	0.572	0.601	0.631	0.661	0.692	0.724	0.755	0.786	0.818	0.850	0.880	0.912	0.945	0.975	1.006	1.036	1.066	1.096	1.124	1.152	1.180	1.206	1.232	1.258	1.280	1.302	1.325	1.345	1.365	1.382	1.400	1.414	1.429	1.441	1.452	1.464	1.472	1.480	1.488	1.491	1.495	1.499	1.500	1.500	1.499	1.498	1.494	1.491	1.486	1.481	1.475	1.468	1.460	1.451	1.444	1.434	1.424	1.415	1.405	1.396	1.386	1.376	1.366	1.356	1.348	1.338	1.329	1.321	1.312	1.305	1.298	1.291	1.286	1.281	1.276	1.272	1.270	1.266	1.265	1.265	1.265	1.266	1.266	1.268	1.272	1.275	1.279	1.285	1.290	1.298	1.305	1.312	1.321	1.331	1.341	1.352	1.364	1.375	1.389	1.401	1.416	1.431	1.448	1.462	1.479	1.496	1.514	1.532	1.551	1.570	1.590	1.610	1.631	1.652	1.674	1.698	1.720	1.744	1.768	1.791	1.816	1.841	1.868	1.894	1.920	1.948	1.975	2.004	2.030	2.060	2.088	2.116	2.145	2.174	2.201	2.231	2.260	2.288	2.316	2.345	2.374	2.401	2.428	2.455	2.481	2.508	2.534	2.558	2.582	2.606	2.629	2.651	2.674	2.694	2.714	2.732	2.751	2.769	2.785	2.801	2.815	2.830	2.842	2.854	2.866	2.875	2.885	2.894	2.901	2.909	2.915	2.920	2.925	2.929	2.932	2.935	2.938	2.940	2.941	2.942	2.944	2.945	2.946	2.946	2.946	2.948	2.949	2.949	2.949	2.951	2.951	2.952	2.955	2.956	2.958	2.959	2.962	2.965	2.969	2.972	2.976	2.981	2.988	2.994	2.999	3.006	3.012	3.020	3.028	3.036	3.044	3.052	3.062	3.072	3.081	3.092	3.104	3.114	3.125	3.135	3.148	3.160	3.171	3.184	3.195	3.208	3.219	3.230	3.242	3.254	3.265	3.278	3.289	3.300	3.310	3.321	3.332	3.342	3.352	3.361	3.371	3.380	3.389	3.398	3.405	3.412	3.419	3.426	3.432	3.438	3.444	3.449	3.452	3.458	3.460	3.464	3.466	3.469	3.470	3.474	3.475	3.475	3.476	3.476	3.476	3.476	3.476	3.474	3.474	3.472	3.471	3.469	3.468	3.465	3.462	3.460	3.459	3.456	3.454	3.451	3.450	3.448	3.445	3.444	3.442	3.440	3.438	3.438	3.436	3.435	3.434	3.434	3.432	3.432	3.432	3.432	3.432	3.432	3.434	3.435	3.435	3.436	3.436	3.436	3.438	3.439	3.441	3.442	3.444	3.445	3.446	3.448	3.449	3.450	3.451	3.452	3.454	3.455	3.455	3.455	3.456	3.456	3.456	3.456	3.456	3.456	3.455	3.455	3.454	3.454	3.451	3.450	3.449	3.448	3.448	3.448	3.445	3.445	3.444	3.444	3.444	3.442	3.442	3.444	3.444	3.445	3.445	3.448	3.448	3.450	3.452	3.455	3.458	3.461	3.466	3.470	3.474	3.480	3.485	3.491	3.496	3.502	3.509	3.516	3.521	3.529	3.535	3.542	3.550	3.558	3.564	3.570	3.576	3.582	3.589	3.594	3.599	3.604	3.609	3.611	3.614	3.616	3.619	3.620	3.621	3.620	3.619	3.616	3.614	3.611	3.606	3.601	3.595	3.588	3.579	3.570	3.560	3.550	3.539	3.526	3.512	3.500	3.485	3.470	3.455	3.439	3.422	3.405	3.388	3.369	3.350	3.332	3.314	3.295	3.274	3.255	3.235	3.216	3.198	3.179	3.159	3.140	3.121	3.102	3.084	3.068	3.049	3.032	3.018	3.001	2.986	2.971	2.958	2.944	2.931	2.918	2.906	2.896	2.886	2.876	2.866	2.859	2.850	2.844	2.838	2.831	2.826	2.821	2.818	2.814	2.811	2.809	2.806	2.805	2.804	2.804	2.804	2.804	2.804	2.805	2.806	2.808	2.810	2.811	2.812	2.815	2.818	2.819	2.821	2.822	2.825	2.826	2.829	2.830	2.830	2.831	2.831	2.831	2.830	2.829	2.828	2.826	2.822	2.819	2.814	2.810	2.804	2.796	2.790	2.780	2.771	2.761	2.750	2.738	2.725	2.711	2.696	2.680	2.664	2.648	2.629	2.609	2.589	2.568	2.545	2.522	2.498	2.474	2.449	2.422	2.396	2.369	2.341	2.312	2.285	2.256	2.226	2.198	2.168	2.138	2.109	2.079	2.049	2.019	1.990	1.960	1.931	1.902	1.874	1.848	1.819	1.794	1.766	1.741	1.716	1.692	1.669	1.648	1.625	1.604	1.584	1.565	1.546	1.530	1.512	1.498	1.484	1.469	1.455	1.444	1.432	1.421	1.411	1.402	1.395	1.386	1.379	1.372	1.366	1.360	1.356	1.352	1.348	1.345	1.341	1.339	1.336	1.334	1.331	1.330	1.328	1.325	1.322	1.321	1.319	1.316	1.314	1.310	1.306	1.302	1.299	1.294	1.288	1.282	1.276	1.269	1.261	1.254	1.244	1.235	1.224	1.212	1.201	1.189	1.175	1.160	1.145	1.129	1.111	1.094	1.076	1.058	1.038	1.018	0.996	0.975	0.952	0.929	0.906	0.882	0.859	0.835	0.809	0.785	0.760	0.734	0.710	0.685	0.660	0.636	0.612	0.588	0.565	0.541	0.520	0.499	0.478	0.458	0.440	0.422	0.405	0.390	0.375	0.362	0.350	0.340	0.331	0.324	0.318	0.312	0.309	0.306	0.305	0.306	0.308	0.311	0.316	0.322	0.331	0.340	0.350	0.361	0.374	0.386	0.401	0.416	0.431	0.449	0.466	0.484	0.501	0.520	0.540	0.559	0.579	0.599	0.618	0.636	0.656	0.674	0.692	0.711	0.729	0.745	0.761	0.778	0.791	0.806	0.819	0.832	0.844	0.854	0.865	0.874	0.882	0.890	0.896	0.902	0.906	0.910	0.914	0.915	0.918	0.918	0.918	0.918	0.915	0.912	0.911	0.908	0.904	0.900	0.896	0.891	0.888	0.881	0.876	0.871	0.865	0.860	0.855	0.850	0.845	0.841	0.836	0.832	0.829	0.825	0.822	0.820	0.818	0.816	0.816	0.818	0.818	0.819	0.821	0.824	0.826	0.831	0.835	0.841	0.848	0.855	0.862	0.871	0.880	0.890	0.900	0.911	0.924	0.938	0.950	0.965	0.980	0.995	1.011	1.028	1.044	1.061	1.080	1.099	1.118	1.138	1.158	1.176	1.198	1.218	1.239	1.259	1.279	1.301	1.321	1.342	1.362	1.385	1.404	1.424	1.445	1.464	1.482	1.501	1.519	1.536	1.552	1.568	1.582	1.598	1.611	1.624	1.635	1.646	1.655	1.665	1.672	1.679	1.685	1.689	1.692	1.694	1.695	1.695	1.694	1.691	1.688	1.684	1.678	1.670	1.662	1.652	1.644	1.632	1.620	1.606	1.594	1.579	1.564	1.548	1.531	1.514	1.496	1.479	1.461	1.441	1.424	1.405	1.385	1.366	1.346	1.329	1.310	1.291	1.274	1.255	1.238	1.221	1.205	1.190	1.176	1.164	1.150	1.138	1.128	1.118	1.110	1.102	1.096	1.091	1.088	1.084	1.082	1.084	1.084	1.086	1.090	1.096	1.102	1.110	1.120	1.131	1.141	1.155	1.168	1.182	1.199	1.216	1.235	1.254	1.272	1.294	1.315	1.336	1.359	1.381	1.405	1.428	1.451	1.476	1.500	1.525	1.549	1.572	1.596	1.621	1.644	1.668	1.690	1.712	1.734	1.754	1.774	1.795	1.812	1.830	1.846	1.864	1.878	1.890	1.904	1.914	1.924	1.932	1.940	1.946	1.951	1.955	1.958	1.959	1.959	1.958	1.955	1.951	1.946	1.941	1.934	1.925	1.918	1.906	1.895	1.882	1.870	1.856	1.842	1.826	1.811	1.795	1.778	1.760	1.742	1.725	1.706	1.688	1.668	1.649	1.630	1.611	1.591	1.574	1.555	1.535	1.519	1.501	1.484	1.468	1.451	1.436	1.421	1.408	1.394	1.381	1.370	1.360	1.350	1.341	1.332	1.326	1.320	1.315	1.311	1.308	1.305	1.304	1.304	1.305	1.308	1.309	1.312	1.316	1.322	1.329	1.335	1.342	1.350	1.359	1.366	1.376	1.386	1.396	1.406	1.418	1.428	1.438	1.448	1.459	1.469	1.479	1.490	1.500	1.508	1.518	1.526	1.535	1.541	1.550	1.556	1.561	1.568	1.571	1.575	1.579	1.581	1.582	1.585	1.586	1.586	1.585	1.584	1.584	1.581	1.579	1.576	1.572	1.571	1.568	1.565	1.561	1.558	1.554	1.551	1.548	1.546	1.542	1.541	1.540	1.538	1.538	1.536	1.538	1.539	1.540	1.541	1.545	1.549	1.552	1.558	1.564	1.570	1.578	1.585	1.595	1.604	1.614	1.625	1.636	1.649	1.661	1.676	1.690	1.705	1.721	1.736	1.752	1.770	1.786	1.804	1.820	1.838	1.855	1.872	1.890	1.908	1.925	1.942	1.959	1.976	1.992	2.007	2.024	2.039	2.055	2.069	2.084	2.098	2.111	2.124	2.136	2.149	2.160	2.170	2.180	2.190	2.199	2.208	2.216	2.222	2.230	2.236	2.242	2.248	2.252	2.256	2.261	2.264	2.268	2.270	2.272	2.275	2.276	2.278	2.280	2.280	2.281	2.281	2.282	2.282	2.282	2.281	2.280	2.279	2.279	2.278	2.275	2.274	2.271	2.269	2.268	2.265	2.262	2.259	2.256	2.254	2.250	2.246	2.241	2.238	2.234	2.230	2.226	2.220	2.216	2.210	2.205	2.199	2.192	2.186	2.180	2.172	2.164	2.156	2.149	2.141	2.131	2.121	2.112	2.101	2.091	2.080	2.070	2.058	2.046	2.034	2.021	2.009	1.994	1.980	1.966	1.951	1.936	1.920	1.905	1.888	1.871	1.854	1.838	1.820	1.801	1.784	1.766	1.748	1.729	1.710	1.691	1.672	1.654	1.634	1.615	1.596	1.576	1.559	1.540	1.521	1.502	1.485	1.466	1.448	1.429	1.411	1.394	1.376	1.359	1.341	1.325	1.306	1.291	1.274	1.258	1.241	1.226	1.210	1.194	1.179	1.164	1.148	1.132	1.119	1.104	1.088	1.072	1.058	1.042	1.029	1.014	0.998	0.982	0.966	0.952	0.936	0.921	0.906	0.889	0.872	0.856	0.840	0.822	0.806	0.790	0.771	0.755	0.738	0.719	0.700	0.682	0.665	0.646	0.629	0.611	0.591	0.574	0.555	0.538	0.520	0.501	0.485	0.466	0.450	0.434	0.416	0.401	0.385	0.370	0.355	0.341	0.328	0.315	0.304	0.292	0.281	0.271	0.262	0.254	0.248	0.240	0.235	0.231	0.226	0.224	0.221	0.221	0.221	0.222	0.225	0.229	0.234	0.239	0.246	0.254	0.264	0.274	0.284	0.296	0.310	0.324	0.339	0.355	0.372	0.390	0.409	0.426	0.446	0.466	0.489	0.509	0.531	0.554	0.576	0.599	0.622	0.645	0.669	0.692	0.716	0.740	0.762	0.786	0.809	0.832	0.854	0.875	0.898	0.918	0.939	0.958	0.976	0.995	1.012	1.029	1.045	1.060	1.075	1.088	1.100	1.112	1.124	1.134	1.144	1.151	1.158	1.165	1.170	1.174	1.179	1.181	1.184	1.185	1.185	1.185	1.184	1.182	1.180	1.178	1.172	1.169	1.164	1.158	1.152	1.145	1.139	1.132	1.125	1.118	1.109	1.100	1.091	1.082	1.074	1.065	1.055	1.048	1.040	1.031	1.022	1.015	1.005	0.998	0.989	0.982	0.975	0.969	0.961	0.955	0.949	0.944	0.939	0.935	0.931	0.926	0.924	0.921	0.919	0.919	0.918	0.918	0.918	0.918	0.920	0.921	0.924	0.928	0.931	0.935	0.940	0.944	0.949	0.955	0.961	0.969	0.975	0.982	0.990	0.998	1.006	1.014	1.024	1.032	1.041	1.049	1.058	1.066	1.075	1.081	1.089	1.096	1.104	1.110	1.115	1.121	1.126	1.129	1.132	1.134	1.136	1.138	1.138	1.135	1.132	1.130	1.126	1.120	1.115	1.108	1.099	1.090	1.079	1.069	1.056	1.042	1.028	1.014	0.996	0.980	0.961	0.942	0.922	0.902	0.881	0.859	0.836	0.815	0.791	0.768	0.742	0.720	0.695	0.671	0.646	0.622	0.598	0.575	0.551	0.528	0.505	0.484	0.462	0.441	0.421	0.402	0.384	0.366	0.350	0.335	0.320	0.306	0.294	0.281	0.272	0.262	0.254	0.246	0.240	0.235	0.231	0.229	0.226	0.226	0.228	0.229	0.231	0.234	0.239	0.245	0.251	0.259	0.268	0.278	0.288	0.298	0.309	0.321	0.334	0.348	0.361	0.376	0.390	0.405	0.422	0.439	0.455	0.472	0.490	0.507	0.526	0.544	0.562	0.581	0.601	0.621	0.641	0.661	0.680	0.701	0.721	0.741	0.761	0.781	0.801	0.821	0.841	0.862	0.882	0.901	0.921	0.941	0.960	0.979	0.998	1.016	1.035	1.051	1.069	1.086	1.104	1.119	1.134	1.149	1.164	1.176	1.190	1.201	1.214	1.224	1.234	1.244	1.251	1.260	1.266	1.272	1.279	1.282	1.286	1.289	1.291	1.291	1.291	1.290	1.289	1.286	1.284	1.280	1.275	1.269	1.264	1.255	1.249	1.240	1.231	1.222	1.211	1.201	1.191	1.179	1.169	1.156	1.145	1.131	1.119	1.106	1.094	1.081	1.069	1.056	1.044	1.030	1.018	1.005	0.994	0.981	0.970	0.959	0.946	0.935	0.924	0.912	0.901	0.890	0.881	0.870	0.860	0.851	0.840	0.830	0.821	0.812	0.802	0.794	0.784	0.775	0.766	0.758	0.748	0.739	0.730	0.721	0.711	0.702	0.692	0.682	0.674	0.664	0.652	0.644	0.632	0.622	0.612	0.601	0.590	0.578	0.566	0.554	0.542	0.530	0.518	0.504	0.490	0.478	0.465	0.450	0.436	0.422	0.409	0.394	0.380	0.364	0.349	0.334	0.319	0.304	0.288	0.272	0.258	0.240	0.225	0.210	0.194	0.178	0.161	0.145	0.130	0.112	0.096	0.080	0.064	0.049	0.032	0.016	0.000	-0.016	-0.032	-0.049	-0.064	-0.080	-0.096	-0.112	-0.129	-0.145	-0.160	-0.175	-0.191	-0.208	-0.222	-0.238	-0.251	-0.266	-0.281	-0.295	-0.310	-0.325	-0.339	-0.351	-0.365	-0.380	-0.392	-0.406	-0.419	-0.431	-0.444	-0.456	-0.469	-0.481	-0.492	-0.504	-0.515	-0.526	-0.538	-0.548	-0.559	-0.570	-0.580	-0.590	-0.600	-0.609	-0.619	-0.629	-0.636	-0.646	-0.655	-0.664	-0.672	-0.680	-0.689	-0.698	-0.706	-0.715	-0.722	-0.730	-0.739	-0.748	-0.754	-0.761	-0.769	-0.776	-0.782	-0.790	-0.796	-0.802	-0.809	-0.814	-0.819	-0.824	-0.829	-0.832	-0.836	-0.840	-0.842	-0.845	-0.848	-0.849	-0.850	-0.850	-0.850	-0.850	-0.849	-0.845	-0.842	-0.839	-0.835	-0.830	-0.825	-0.818	-0.810	-0.802	-0.794	-0.784	-0.774	-0.762	-0.751	-0.738	-0.724	-0.709	-0.694	-0.679	-0.661	-0.644	-0.624	-0.605	-0.585	-0.564	-0.542	-0.520	-0.498	-0.474	-0.449	-0.424	-0.399	-0.374	-0.346	-0.320	-0.294	-0.266	-0.239	-0.212	-0.184	-0.155	-0.128	-0.100	-0.072	-0.044	-0.016	0.010	0.038	0.064	0.091	0.116	0.141	0.166	0.191	0.214	0.236	0.258	0.280	0.300	0.320	0.339	0.356	0.372	0.389	0.402	0.416	0.429	0.440	0.450	0.460	0.469	0.475	0.482	0.486	0.491	0.494	0.496	0.498	0.498	0.496	0.496	0.492	0.490	0.488	0.484	0.479	0.474	0.468	0.461	0.455	0.450	0.442	0.436	0.429	0.422	0.416	0.409	0.402	0.396	0.391	0.386	0.380	0.375	0.370	0.366	0.362	0.360	0.356	0.355	0.354	0.351	0.352	0.351	0.351	0.352	0.354	0.355	0.358	0.361	0.365	0.369	0.372	0.376	0.381	0.388	0.391	0.398	0.402	0.409	0.415	0.421	0.426	0.431	0.438	0.444	0.449	0.455	0.460	0.465	0.470	0.475	0.480	0.484	0.486	0.491	0.492	0.495	0.498	0.499	0.499	0.500	0.500	0.500	0.498	0.496	0.495	0.492	0.489	0.485	0.481	0.476	0.471	0.466	0.459	0.452	0.445	0.438	0.428	0.419	0.409	0.399	0.389	0.378	0.365	0.352	0.340	0.326	0.314	0.299	0.285	0.270	0.255	0.240	0.225	0.209	0.192	0.176	0.159	0.144	0.126	0.109	0.091	0.074	0.056	0.039	0.021	0.004	-0.014	-0.031	-0.048	-0.066	-0.081	-0.099	-0.114	-0.130	-0.145	-0.159	-0.174	-0.188	-0.199	-0.212	-0.224	-0.235	-0.246	-0.254	-0.264	-0.271	-0.279	-0.285	-0.290	-0.295	-0.299	-0.300	-0.302	-0.302	-0.302	-0.301	-0.300	-0.296	-0.292	-0.288	-0.282	-0.278	-0.271	-0.262	-0.255	-0.245	-0.238	-0.228	-0.216	-0.206	-0.195	-0.184	-0.171	-0.160	-0.148	-0.136	-0.124	-0.111	-0.098	-0.086	-0.075	-0.062	-0.051	-0.041	-0.030	-0.020	-0.011	-0.004	0.005	0.012	0.019	0.025	0.029	0.032	0.035	0.036	0.036	0.035	0.032	0.030	0.026	0.020	0.012	0.005	-0.005	-0.015	-0.028	-0.041	-0.056	-0.074	-0.090	-0.110	-0.130	-0.151	-0.174	-0.199	-0.222	-0.249	-0.276	-0.305	-0.335	-0.365	-0.396	-0.429	-0.461	-0.495	-0.529	-0.565	-0.600	-0.636	-0.674	-0.710	-0.746	-0.784	-0.820	-0.858	-0.896	-0.932	-0.969	-1.006	-1.040	-1.076	-1.111	-1.145	-1.179	-1.210	-1.242	-1.272	-1.301	-1.330	-1.358	-1.384	-1.408	-1.431	-1.452	-1.472	-1.491	-1.509	-1.524	-1.539	-1.551	-1.562	-1.571	-1.579	-1.585	-1.590	-1.591	-1.594	-1.592	-1.591	-1.586	-1.582	-1.575	-1.568	-1.558	-1.548	-1.534	-1.522	-1.508	-1.491	-1.476	-1.459	-1.440	-1.421	-1.401	-1.381	-1.360	-1.339	-1.316	-1.296	-1.274	-1.251	-1.229	-1.206	-1.185	-1.162	-1.142	-1.121	-1.100	-1.081	-1.062	-1.044	-1.025	-1.008	-0.992	-0.978	-0.962	-0.949	-0.938	-0.926	-0.918	-0.908	-0.901	-0.895	-0.891	-0.888	-0.884	-0.884	-0.884	-0.884	-0.888	-0.891	-0.895	-0.900	-0.908	-0.915	-0.924	-0.935	-0.946	-0.958	-0.970	-0.982	-0.998	-1.011	-1.028	-1.044	-1.060	-1.076	-1.094	-1.111	-1.129	-1.146	-1.164	-1.182	-1.200	-1.218	-1.236	-1.252	-1.269	-1.286	-1.302	-1.319	-1.332	-1.348	-1.361	-1.375	-1.388	-1.399	-1.410	-1.420	-1.429	-1.436	-1.444	-1.449	-1.454	-1.458	-1.460	-1.461	-1.462	-1.461	-1.459	-1.456	-1.452	-1.448	-1.440	-1.434	-1.424	-1.415	-1.404	-1.391	-1.380	-1.366	-1.352	-1.338	-1.321	-1.305	-1.289	-1.270	-1.251	-1.234	-1.215	-1.196	-1.176	-1.158	-1.139	-1.118	-1.100	-1.080	-1.062	-1.044	-1.026	-1.009	-0.992	-0.978	-0.961	-0.948	-0.934	-0.921	-0.910	-0.900	-0.889	-0.881	-0.874	-0.868	-0.864	-0.860	-0.856	-0.856	-0.856	-0.858	-0.860	-0.865	-0.870	-0.876	-0.884	-0.892	-0.902	-0.912	-0.924	-0.936	-0.949	-0.962	-0.978	-0.992	-1.008	-1.024	-1.040	-1.058	-1.074	-1.090	-1.106	-1.122	-1.139	-1.155	-1.171	-1.186	-1.200	-1.215	-1.228	-1.239	-1.251	-1.261	-1.271	-1.280	-1.288	-1.294	-1.299	-1.302	-1.306	-1.308	-1.309	-1.309	-1.306	-1.304	-1.299	-1.295	-1.289	-1.281	-1.275	-1.266	-1.256	-1.245	-1.234	-1.221	-1.209	-1.195	-1.181	-1.168	-1.152	-1.139	-1.122	-1.108	-1.091	-1.076	-1.062	-1.046	-1.031	-1.018	-1.002	-0.988	-0.974	-0.960	-0.946	-0.934	-0.921	-0.909	-0.898	-0.888	-0.878	-0.866	-0.858	-0.849	-0.840	-0.832	-0.825	-0.818	-0.810	-0.802	-0.796	-0.791	-0.784	-0.779	-0.772	-0.768	-0.760	-0.755	-0.749	-0.742	-0.736	-0.729	-0.722	-0.716	-0.709	-0.701	-0.694	-0.686	-0.678	-0.669	-0.660	-0.649	-0.640	-0.629	-0.619	-0.608	-0.595	-0.584	-0.571	-0.558	-0.545	-0.531	-0.516	-0.502	-0.489	-0.472	-0.458	-0.444	-0.428	-0.411	-0.398	-0.380	-0.366	-0.350	-0.335	-0.320	-0.304	-0.289	-0.274	-0.258	-0.244	-0.229	-0.214	-0.200	-0.185	-0.171	-0.159	-0.145	-0.132	-0.118	-0.105	-0.092	-0.081	-0.070	-0.059	-0.048	-0.036	-0.028	-0.018	-0.008	0.001	0.010	0.019	0.026	0.035	0.041	0.048	0.055	0.061	0.068	0.072	0.078	0.084	0.086	0.090	0.094	0.098	0.101	0.104	0.106	0.108	0.109	0.109	0.110	0.110	0.109	0.109	0.108	0.106	0.104	0.101	0.099	0.095	0.092	0.089	0.084	0.079	0.072	0.066	0.061	0.054	0.048	0.039	0.031	0.022	0.014	0.005	-0.005	-0.015	-0.026	-0.036	-0.048	-0.058	-0.070	-0.080	-0.092	-0.105	-0.116	-0.128	-0.140	-0.152	-0.165	-0.179	-0.191	-0.204	-0.216	-0.229	-0.242	-0.255	-0.268	-0.279	-0.292	-0.304	-0.316	-0.329	-0.340	-0.352	-0.364	-0.375	-0.386	-0.398	-0.409	-0.420	-0.429	-0.439	-0.449	-0.460	-0.469	-0.479	-0.489	-0.496	-0.506	-0.515	-0.521	-0.529	-0.538	-0.545	-0.552	-0.559	-0.565	-0.572	-0.579	-0.584	-0.591	-0.596	-0.601	-0.608	-0.612	-0.618	-0.621	-0.626	-0.630	-0.635	-0.639	-0.644	-0.648	-0.651	-0.655	-0.660	-0.664	-0.666	-0.670	-0.675	-0.678	-0.681	-0.685	-0.689	-0.694	-0.698	-0.702	-0.709	-0.714	-0.721	-0.728	-0.734	-0.741	-0.749	-0.758	-0.765	-0.774	-0.784	-0.794	-0.805	-0.816	-0.828	-0.841	-0.855	-0.868	-0.882	-0.899	-0.914	-0.930	-0.948	-0.965	-0.982	-1.001	-1.020	-1.041	-1.060	-1.080	-1.101	-1.122	-1.144	-1.166	-1.189	-1.210	-1.232	-1.255	-1.275	-1.298	-1.319	-1.340	-1.360	-1.381	-1.401	-1.420	-1.439	-1.458	-1.475	-1.492	-1.508	-1.521	-1.538	-1.549	-1.561	-1.571	-1.581	-1.589	-1.596	-1.601	-1.606	-1.609	-1.610	-1.611	-1.610	-1.608	-1.605	-1.599	-1.591	-1.584	-1.575	-1.564	-1.551	-1.539	-1.522	-1.508	-1.490	-1.472	-1.451	-1.431	-1.410	-1.386	-1.362	-1.338	-1.312	-1.285	-1.258	-1.230	-1.200	-1.171	-1.142	-1.111	-1.081	-1.050	-1.018	-0.986	-0.954	-0.921	-0.889	-0.856	-0.824	-0.791	-0.758	-0.726	-0.694	-0.660	-0.629	-0.596	-0.565	-0.534	-0.504	-0.472	-0.444	-0.415	-0.385	-0.359	-0.330	-0.304	-0.276	-0.252	-0.228	-0.202	-0.178	-0.155	-0.134	-0.111	-0.090	-0.070	-0.050	-0.032	-0.014	0.002	0.019	0.036	0.051	0.065	0.078	0.091	0.102	0.115	0.126	0.136	0.145	0.154	0.162	0.170	0.178	0.184	0.190	0.195	0.199	0.202	0.206	0.209	0.211	0.212	0.214	0.215	0.214	0.214	0.212	0.211	0.211	0.209	0.205	0.202	0.200	0.196	0.191	0.188	0.181	0.178	0.172	0.168	0.162	0.158	0.151	0.145	0.140	0.134	0.128	0.120	0.114	0.108	0.101	0.095	0.089	0.082	0.076	0.070	0.064	0.060	0.054	0.049	0.044	0.039	0.034	0.030	0.026	0.022	0.021	0.019	0.016	0.014	0.012	0.012	0.011	0.012	0.012	0.014	0.014	0.016	0.019	0.021	0.024	0.028	0.031	0.036	0.040	0.046	0.051	0.058	0.064	0.071	0.078	0.085	0.092	0.100	0.108	0.115	0.124	0.132	0.141	0.150	0.159	0.168	0.176	0.185	0.194	0.202	0.211	0.220	0.228	0.235	0.242	0.250	0.256	0.262	0.268	0.272	0.278	0.281	0.285	0.288	0.290	0.292	0.292	0.294	0.294	0.292	0.291	0.290	0.288	0.284	0.279	0.274	0.269	0.262	0.255	0.248	0.241	0.232	0.224	0.214	0.205	0.195	0.184	0.174	0.162	0.151	0.140	0.128	0.116	0.105	0.094	0.082	0.070	0.060	0.049	0.039	0.028	0.018	0.009	0.000	-0.008	-0.015	-0.021	-0.028	-0.032	-0.038	-0.041	-0.045	-0.045	-0.048	-0.048	-0.048	-0.046	-0.044	-0.041	-0.038	-0.034	-0.028	-0.021	-0.014	-0.006	0.002	0.011	0.020	0.032	0.042	0.055	0.066	0.079	0.091	0.104	0.118	0.131	0.144	0.158	0.171	0.184	0.198	0.211	0.224	0.238	0.250	0.262	0.274	0.285	0.296	0.306	0.315	0.324	0.332	0.339	0.346	0.351	0.356	0.361	0.365	0.369	0.371	0.372	0.372	0.374	0.374	0.372	0.371	0.368	0.366	0.362	0.359	0.355	0.350	0.346	0.341	0.338	0.331	0.326	0.321	0.315	0.310	0.306	0.301	0.296	0.291	0.288	0.284	0.281	0.279	0.278	0.276	0.275	0.275	0.276	0.276	0.279	0.281	0.284	0.289	0.294	0.300	0.306	0.314	0.321	0.331	0.340	0.351	0.361	0.372	0.385	0.399	0.411	0.425	0.439	0.452	0.468	0.484	0.499	0.514	0.529	0.544	0.561	0.576	0.590	0.606	0.620	0.635	0.648	0.661	0.674	0.685	0.696	0.708	0.716	0.725	0.732	0.739	0.745	0.749	0.754	0.755	0.755	0.756	0.755	0.751	0.748	0.742	0.735	0.728	0.720	0.709	0.698	0.685	0.671	0.656	0.640	0.622	0.605	0.586	0.566	0.548	0.526	0.505	0.482	0.461	0.438	0.414	0.391	0.368	0.344	0.320	0.296	0.274	0.250	0.228	0.204	0.182	0.161	0.141	0.120	0.101	0.082	0.065	0.048	0.031	0.015	0.001	-0.014	-0.026	-0.038	-0.049	-0.059	-0.068	-0.076	-0.082	-0.089	-0.094	-0.098	-0.102	-0.105	-0.106	-0.108	-0.108	-0.106	-0.106	-0.102	-0.100	-0.098	-0.094	-0.090	-0.085	-0.080	-0.075	-0.070	-0.064	-0.058	-0.051	-0.045	-0.039	-0.032	-0.024	-0.016	-0.010	-0.001	0.005	0.014	0.021	0.029	0.036	0.044	0.052	0.059	0.068	0.075	0.082	0.091	0.099	0.106	0.115	0.124	0.131	0.140	0.149	0.158	0.165	0.174	0.182	0.191	0.200	0.209	0.218	0.226	0.236	0.246	0.255	0.264	0.274	0.284	0.292	0.302	0.312	0.322	0.332	0.342	0.352	0.362	0.372	0.382	0.392	0.402	0.411	0.421	0.431	0.441	0.452	0.461	0.472	0.482	0.492	0.504	0.514	0.525	0.536	0.548	0.559	0.571	0.584	0.596	0.609	0.622	0.636	0.651	0.666	0.681	0.698	0.712	0.729	0.748	0.765	0.784	0.802	0.822	0.842	0.862	0.884	0.905	0.926	0.949	0.971	0.994	1.018	1.040	1.062	1.086	1.110	1.132	1.156	1.180	1.201	1.225	1.246	1.269	1.289	1.309	1.330	1.349	1.366	1.384	1.399	1.414	1.428	1.439	1.451	1.460	1.468	1.475	1.479	1.482	1.484	1.484	1.482	1.480	1.475	1.469	1.461	1.451	1.439	1.426	1.411	1.396	1.378	1.360	1.340	1.319	1.296	1.272	1.249	1.222	1.198	1.171	1.144	1.116	1.089	1.061	1.034	1.006	0.979	0.951	0.924	0.898	0.871	0.848	0.824	0.801	0.779	0.758	0.738	0.719	0.702	0.686	0.672	0.659	0.648	0.639	0.630	0.625	0.620	0.618	0.616	0.616	0.619	0.624	0.628	0.634	0.642	0.652	0.664	0.676	0.689	0.704	0.720	0.736	0.754	0.771	0.791	0.810	0.830	0.850	0.871	0.891	0.911	0.932	0.952	0.971	0.991	1.010	1.029	1.048	1.065	1.081	1.095	1.110	1.124	1.135	1.148	1.156	1.164	1.171	1.176	1.180	1.182	1.182	1.182	1.181	1.176	1.171	1.164	1.155	1.145	1.132	1.118	1.102	1.086	1.068	1.046	1.024	1.001	0.976	0.950	0.922	0.895	0.865	0.834	0.801	0.770	0.735	0.701	0.665	0.629	0.592	0.555	0.518	0.480	0.440	0.401	0.362	0.324	0.285	0.245	0.206	0.166	0.128	0.089	0.051	0.014	-0.024	-0.061	-0.098	-0.134	-0.169	-0.204	-0.236	-0.270	-0.302	-0.334	-0.365	-0.395	-0.424	-0.451	-0.479	-0.506	-0.531	-0.555	-0.579	-0.601	-0.624	-0.645	-0.665	-0.684	-0.702	-0.720	-0.736	-0.752	-0.768	-0.781	-0.794	-0.805	-0.816	-0.826	-0.836	-0.844	-0.851	-0.858	-0.862	-0.866	-0.870	-0.872	-0.874	-0.872	-0.872	-0.871	-0.869	-0.864	-0.859	-0.852	-0.845	-0.836	-0.826	-0.816	-0.804	-0.791	-0.778	-0.761	-0.744	-0.726	-0.708	-0.688	-0.666	-0.645	-0.621	-0.598	-0.574	-0.549	-0.521	-0.494	-0.466	-0.440	-0.410	-0.380	-0.351	-0.320	-0.290	-0.260	-0.230	-0.199	-0.169	-0.138	-0.106	-0.076	-0.048	-0.018	0.011	0.040	0.068	0.095	0.121	0.148	0.172	0.195	0.219	0.241	0.261	0.281	0.300	0.316	0.334	0.348	0.362	0.375	0.388	0.398	0.408	0.416	0.424	0.431	0.438	0.444	0.449	0.454	0.456	0.459	0.462	0.465	0.468	0.470	0.471	0.472	0.476	0.478	0.480	0.482	0.485	0.490	0.492	0.496	0.502	0.507	0.514	0.521	0.530	0.539	0.549	0.559	0.571	0.584	0.598	0.611	0.626	0.642	0.658	0.675	0.694	0.712	0.731	0.750	0.770	0.791	0.812	0.834	0.855	0.878	0.899	0.920	0.941	0.962	0.984	1.005	1.024	1.045	1.064	1.082	1.101	1.119	1.135	1.151	1.166	1.181	1.194	1.206	1.218	1.229	1.238	1.246	1.252	1.260	1.265	1.269	1.271	1.274	1.275	1.274	1.272	1.271	1.268	1.264	1.258	1.251	1.245	1.236	1.228	1.218	1.206	1.196	1.184	1.171	1.158	1.144	1.130	1.115	1.100	1.084	1.068	1.051	1.035	1.016	1.000	0.982	0.965	0.946	0.929	0.910	0.892	0.874	0.856	0.838	0.821	0.802	0.786	0.769	0.751	0.735	0.719	0.702	0.688	0.674	0.659	0.645	0.631	0.619	0.608	0.595	0.584	0.574	0.565	0.558	0.549	0.541	0.538	0.531	0.526	0.524	0.520	0.519	0.518	0.518	0.518	0.519	0.520	0.524	0.526	0.530	0.534	0.540	0.546	0.552	0.559	0.566	0.572	0.580	0.590	0.598	0.608	0.616	0.628	0.636	0.646	0.655	0.665	0.675	0.685	0.695	0.704	0.712	0.722	0.731	0.740	0.750	0.758	0.765	0.772	0.780	0.788	0.794	0.800	0.806	0.812	0.818	0.822	0.830	0.834	0.839	0.842	0.848	0.851	0.855	0.859	0.862	0.866	0.869	0.872	0.876	0.879	0.882	0.886	0.888	0.891	0.894	0.896	0.899	0.901	0.904	0.906	0.908	0.910	0.912	0.914	0.915	0.916	0.916	0.918	0.918	0.919	0.918	0.918	0.916	0.916	0.914	0.911	0.909	0.905	0.901	0.898	0.892	0.888	0.882	0.875	0.869	0.861	0.856	0.848	0.840	0.831	0.822	0.814	0.805	0.795	0.786	0.776	0.768	0.759	0.749	0.740	0.732	0.725	0.716	0.710	0.704	0.699	0.692	0.689	0.686	0.682	0.680	0.680	0.680	0.681	0.685	0.689	0.692	0.699	0.706	0.714	0.722	0.734	0.745	0.758	0.771	0.786	0.801	0.819	0.838	0.855	0.876	0.896	0.918	0.939	0.962	0.986	1.009	1.034	1.059	1.084	1.110	1.135	1.161	1.188	1.212	1.239	1.265	1.290	1.314	1.340	1.364	1.388	1.411	1.434	1.455	1.476	1.498	1.518	1.536	1.555	1.572	1.589	1.605	1.620	1.634	1.648	1.660	1.671	1.682	1.691	1.700	1.708	1.715	1.720	1.726	1.731	1.735	1.738	1.739	1.741	1.741	1.742	1.741	1.741	1.739	1.738	1.734	1.731	1.726	1.724	1.719	1.716	1.711	1.706	1.701	1.698	1.692	1.688	1.684	1.679	1.675	1.670	1.666	1.662	1.660	1.658	1.655	1.652	1.651	1.650	1.649	1.650	1.650	1.651	1.652	1.654	1.658	1.660	1.664	1.669	1.672	1.678	1.681	1.688	1.694	1.699	1.705	1.710	1.715	1.722	1.728	1.732	1.738	1.742	1.748	1.751	1.754	1.758	1.759	1.760	1.762	1.760	1.759	1.758	1.754	1.749	1.741	1.734	1.725	1.715	1.704	1.691	1.675	1.660	1.642	1.622	1.604	1.581	1.559	1.534	1.508	1.481	1.452	1.424	1.392	1.362	1.330	1.296	1.262	1.228	1.191	1.155	1.119	1.082	1.045	1.008	0.970	0.932	0.895	0.859	0.821	0.785	0.750	0.715	0.680	0.648	0.615	0.584	0.552	0.524	0.495	0.466	0.441	0.418	0.395	0.374	0.354	0.335	0.319	0.302	0.290	0.278	0.266	0.256	0.249	0.242	0.238	0.234	0.232	0.232	0.232	0.235	0.239	0.244	0.250	0.256	0.265	0.274	0.284	0.295	0.306	0.320	0.332	0.348	0.362	0.378	0.394	0.410	0.428	0.445	0.464	0.481	0.500	0.519	0.539	0.559	0.579	0.598	0.619	0.639	0.659	0.679	0.699	0.719	0.739	0.758	0.778	0.798	0.816	0.836	0.855	0.874	0.891	0.910	0.928	0.945	0.962	0.980	0.996	1.011	1.028	1.042	1.058	1.071	1.085	1.099	1.111	1.122	1.132	1.144	1.154	1.164	1.172	1.180	1.188	1.194	1.200	1.205	1.209	1.212	1.215	1.218	1.218	1.218	1.218	1.216	1.215	1.212	1.209	1.206	1.200	1.195	1.190	1.184	1.176	1.170	1.162	1.156	1.149	1.141	1.132	1.124	1.118	1.109	1.101	1.092	1.086	1.079	1.071	1.065	1.059	1.054	1.050	1.045	1.042	1.040	1.039	1.039	1.039	1.041	1.042	1.046	1.051	1.056	1.065	1.072	1.082	1.094	1.105	1.119	1.132	1.149	1.165	1.182	1.201	1.220	1.240	1.260	1.282	1.305	1.328	1.351	1.375	1.399	1.422	1.448	1.471	1.495	1.520	1.544	1.566	1.589	1.611	1.632	1.654	1.672	1.692	1.710	1.726	1.741	1.756	1.769	1.780	1.790	1.799	1.805	1.810	1.814	1.816	1.816	1.815	1.812	1.808	1.802	1.795	1.786	1.776	1.765	1.752	1.739	1.722	1.706	1.690	1.671	1.654	1.634	1.614	1.594	1.574	1.552	1.531	1.510	1.489	1.469	1.446	1.426	1.408	1.386	1.368	1.349	1.331	1.314	1.299	1.282	1.269	1.256	1.244	1.234	1.222	1.214	1.208	1.201	1.196	1.192	1.189	1.188	1.188	1.188	1.190	1.194	1.196	1.202	1.208	1.215	1.224	1.232	1.242	1.251	1.262	1.275	1.288	1.301	1.315	1.330	1.344	1.360	1.375	1.390	1.405	1.421	1.438	1.454	1.470	1.485	1.500	1.515	1.531	1.545	1.560	1.575	1.589	1.602	1.615	1.628	1.640	1.652	1.662	1.672	1.684	1.692	1.701	1.709	1.716	1.722	1.728	1.734	1.738	1.740	1.744	1.745	1.745	1.746	1.745	1.744	1.741	1.739	1.735	1.731	1.725	1.720	1.714	1.708	1.699	1.690	1.682	1.674	1.664	1.654	1.642	1.632	1.622	1.610	1.600	1.589	1.576	1.565	1.552	1.540	1.529	1.516	1.505	1.494	1.482	1.471	1.460	1.450	1.440	1.431	1.421	1.414	1.405	1.399	1.391	1.385	1.379	1.374	1.370	1.366	1.364	1.360	1.359	1.356	1.356	1.356	1.358	1.359	1.360	1.362	1.365	1.369	1.374	1.378	1.382	1.389	1.394	1.400	1.406	1.412	1.419	1.425	1.431	1.438	1.444	1.450	1.456	1.462	1.469	1.474	1.479	1.482	1.488	1.492	1.495	1.499	1.501	1.502	1.504	1.505	1.504	1.504	1.502	1.500	1.498	1.495	1.491	1.486	1.480	1.474	1.466	1.458	1.449	1.439	1.429	1.418	1.406	1.395	1.381	1.368	1.354	1.340	1.325	1.310	1.294	1.278	1.261	1.244	1.226	1.210	1.194	1.176	1.159	1.141	1.125	1.108	1.091	1.075	1.060	1.044	1.029	1.015	1.001	0.989	0.976	0.965	0.955	0.946	0.938	0.930	0.924	0.920	0.916	0.915	0.915	0.916	0.919	0.924	0.929	0.938	0.946	0.956	0.970	0.984	1.000	1.018	1.036	1.058	1.079	1.104	1.129	1.155	1.184	1.214	1.245	1.276	1.310	1.345	1.380	1.418	1.455	1.494	1.532	1.572	1.612	1.652	1.692	1.732	1.774	1.814	1.854	1.894	1.934	1.971	2.009	2.046	2.082	2.119	2.151	2.185	2.216	2.248	2.276	2.304	2.331	2.355	2.379	2.400	2.420	2.439	2.455	2.470	2.481	2.492	2.502	2.511	2.516	2.521	2.524	2.525	2.524	2.522	2.520	2.516	2.510	2.504	2.496	2.488	2.479	2.468	2.456	2.444	2.432	2.420	2.406	2.392	2.379	2.365	2.351	2.338	2.324	2.310	2.298	2.284	2.272	2.260	2.249	2.238	2.228	2.219	2.210	2.202	2.196	2.189	2.184	2.179	2.175	2.174	2.172	2.171	2.170	2.171	2.172	2.175	2.178	2.181	2.185	2.190	2.195	2.201	2.208	2.212	2.220	2.226	2.234	2.241	2.246	2.254	2.260	2.266	2.272	2.278	2.282	2.288	2.291	2.295	2.298	2.300	2.301	2.301	2.300	2.300	2.298	2.295	2.290	2.285	2.279	2.272	2.264	2.254	2.244	2.232	2.220	2.208	2.194	2.180	2.165	2.149	2.132	2.116	2.098	2.080	2.061	2.042	2.024	2.005	1.985	1.966	1.946	1.926	1.909	1.889	1.870	1.851	1.834	1.815	1.798	1.781	1.765	1.750	1.735	1.720	1.708	1.694	1.684	1.671	1.662	1.652	1.644	1.636	1.630	1.624	1.619	1.614	1.611	1.608	1.605	1.605	1.602	1.602	1.604	1.604	1.606	1.608	1.610	1.612	1.615	1.619	1.622	1.628	1.632	1.638	1.641	1.646	1.651	1.656	1.661	1.666	1.671	1.678	1.682	1.688	1.692	1.699	1.704	1.709	1.714	1.719	1.725	1.730	1.734	1.740	1.744	1.749	1.752	1.758	1.761	1.766	1.771	1.775	1.780	1.785	1.790	1.794	1.798	1.802	1.808	1.811	1.815	1.819	1.822	1.826	1.829	1.831	1.834	1.836	1.838	1.840	1.841	1.841	1.842	1.841	1.841	1.840	1.839	1.838	1.835	1.832	1.828	1.824	1.820	1.815	1.808	1.802	1.795	1.788	1.780	1.772	1.764	1.754	1.745	1.735	1.725	1.716	1.705	1.695	1.685	1.675	1.665	1.655	1.646	1.636	1.628	1.619	1.610	1.602	1.595	1.589	1.581	1.575	1.571	1.566	1.562	1.560	1.558	1.556	1.556	1.555	1.556	1.558	1.560	1.561	1.565	1.569	1.572	1.578	1.584	1.589	1.595	1.600	1.606	1.612	1.618	1.624	1.629	1.635	1.640	1.644	1.648	1.651	1.652	1.654	1.655	1.655	1.654	1.651	1.648	1.644	1.638	1.629	1.620	1.610	1.600	1.588	1.574	1.559	1.542	1.525	1.506	1.485	1.464	1.441	1.416	1.391	1.365	1.339	1.311	1.282	1.252	1.222	1.191	1.161	1.129	1.096	1.064	1.030	0.999	0.966	0.932	0.901	0.869	0.836	0.804	0.774	0.742	0.714	0.684	0.655	0.628	0.600	0.572	0.548	0.522	0.499	0.476	0.454	0.432	0.411	0.392	0.374	0.358	0.340	0.325	0.311	0.298	0.286	0.275	0.265	0.255	0.248	0.240	0.232	0.229	0.222	0.219	0.216	0.214	0.212	0.212	0.211	0.212	0.214	0.216	0.220	0.222	0.228	0.232	0.238	0.244	0.252	0.260	0.269	0.279	0.288	0.299	0.310	0.321	0.334	0.346	0.359	0.372	0.388	0.401	0.416	0.432	0.448	0.464	0.481	0.499	0.516	0.535	0.552	0.571	0.591	0.609	0.629	0.649	0.668	0.688	0.708	0.728	0.748	0.766	0.786	0.805	0.822	0.842	0.860	0.878	0.895	0.911	0.929	0.944	0.959	0.974	0.989	1.002	1.015	1.029	1.040	1.050	1.061	1.070	1.078	1.086	1.094	1.099	1.105	1.109	1.112	1.115	1.116	1.118	1.116	1.116	1.114	1.112	1.108	1.104	1.099	1.092	1.085	1.079	1.069	1.060	1.050	1.040	1.029	1.018	1.004	0.991	0.978	0.964	0.949	0.934	0.918	0.901	0.885	0.868	0.850	0.832	0.815	0.796	0.778	0.758	0.739	0.719	0.700	0.681	0.661	0.642	0.622	0.604	0.585	0.566	0.548	0.530	0.512	0.495	0.478	0.462	0.446	0.430	0.416	0.402	0.390	0.378	0.366	0.358	0.348	0.340	0.334	0.328	0.321	0.319	0.316	0.315	0.314	0.316	0.318	0.322	0.328	0.334	0.342	0.352	0.362	0.374	0.388	0.402	0.418	0.434	0.451	0.471	0.490	0.511	0.532	0.556	0.579	0.605	0.630	0.656	0.682	0.709	0.738	0.765	0.794	0.822	0.852	0.881	0.911	0.939	0.969	0.998	1.028	1.055	1.084	1.112	1.140	1.168	1.195	1.222	1.249	1.275	1.300	1.326	1.351	1.376	1.401	1.425	1.449	1.471	1.494	1.518	1.540	1.561	1.584	1.605	1.626	1.649	1.669	1.691	1.712	1.732	1.754	1.776	1.796	1.819	1.840	1.861	1.884	1.906	1.928	1.950	1.971	1.995	2.016	2.040	2.064	2.086	2.110	2.134	2.158	2.181	2.204	2.228	2.250	2.274	2.296	2.319	2.340	2.361	2.382	2.404	2.424	2.442	2.461	2.479	2.496	2.512	2.528	2.542	2.556	2.568	2.579	2.590	2.600	2.609	2.616	2.622	2.628	2.631	2.634	2.638	2.638	2.638	2.636	2.634	2.631	2.628	2.621	2.616	2.609	2.602	2.595	2.586	2.578	2.568	2.558	2.548	2.536	2.526	2.515	2.505	2.494	2.482	2.472	2.461	2.451	2.441	2.431	2.422	2.414	2.405	2.398	2.390	2.384	2.379	2.374	2.369	2.365	2.362	2.360	2.360	2.359	2.360	2.362	2.364	2.369	2.372	2.378	2.384	2.391	2.399	2.408	2.416	2.426	2.438	2.449	2.461	2.474	2.488	2.501	2.515	2.530	2.545	2.560	2.576	2.592	2.609	2.624	2.640	2.658	2.674	2.691	2.708	2.724	2.739	2.755	2.769	2.784	2.798	2.811	2.825	2.838	2.850	2.861	2.871	2.881	2.890	2.899	2.908	2.914	2.920	2.925	2.930	2.932	2.935	2.936	2.939	2.939	2.939	2.938	2.936	2.932	2.930	2.925	2.921	2.916	2.911	2.906	2.900	2.892	2.885	2.878	2.870	2.862	2.855	2.846	2.839	2.831	2.822	2.815	2.808	2.799	2.792	2.784	2.778	2.770	2.764	2.758	2.751	2.745	2.738	2.732	2.726	2.721	2.715	2.708	2.702	2.696	2.690	2.684	2.676	2.669	2.662	2.655	2.646	2.638	2.628	2.618	2.608	2.595	2.584	2.569	2.555	2.540	2.522	2.505	2.486	2.466	2.444	2.421	2.396	2.371	2.344	2.316	2.286	2.255	2.222	2.190	2.155	2.119	2.082	2.044	2.005	1.965	1.925	1.885	1.844	1.801	1.758	1.716	1.672	1.630	1.589	1.545	1.504	1.462	1.421	1.381	1.342	1.302	1.264	1.228	1.192	1.159	1.125	1.094	1.065	1.036	1.009	0.982	0.959	0.939	0.919	0.900	0.884	0.869	0.854	0.844	0.834	0.824	0.818	0.811	0.809	0.806	0.805	0.804	0.805	0.809	0.811	0.815	0.820	0.826	0.832	0.840	0.846	0.854	0.861	0.870	0.879	0.888	0.895	0.904	0.912	0.919	0.926	0.932	0.940	0.945	0.949	0.954	0.958	0.960	0.961	0.964	0.964	0.962	0.961	0.960	0.956	0.952	0.948	0.941	0.935	0.928	0.919	0.909	0.900	0.889	0.878	0.865	0.852	0.839	0.824	0.809	0.794	0.778	0.762	0.746	0.729	0.712	0.695	0.679	0.661	0.645	0.629	0.611	0.594	0.579	0.564	0.549	0.534	0.520	0.506	0.495	0.482	0.471	0.461	0.452	0.445	0.438	0.431	0.428	0.425	0.424	0.422	0.422	0.425	0.429	0.434	0.440	0.449	0.458	0.469	0.480	0.495	0.512	0.529	0.548	0.569	0.590	0.614	0.639	0.664	0.692	0.721	0.752	0.784	0.815	0.849	0.884	0.919	0.954	0.990	1.028	1.065	1.101	1.139	1.176	1.214	1.251	1.288	1.324	1.361	1.396	1.430	1.464	1.498	1.529	1.560	1.589	1.616	1.642	1.668	1.691	1.714	1.732	1.751	1.766	1.781	1.792	1.804	1.812	1.818	1.821	1.822	1.822	1.820	1.816	1.809	1.800	1.789	1.776	1.762	1.748	1.729	1.710	1.690	1.668	1.645	1.620	1.595	1.568	1.541	1.512	1.485	1.455	1.426	1.398	1.368	1.339	1.309	1.280	1.252	1.225	1.199	1.171	1.146	1.122	1.099	1.078	1.056	1.038	1.019	1.004	0.989	0.975	0.964	0.952	0.944	0.936	0.931	0.928	0.926	0.926	0.929	0.931	0.935	0.941	0.948	0.958	0.968	0.979	0.991	1.005	1.020	1.035	1.050	1.068	1.085	1.102	1.121	1.140	1.158	1.176	1.195	1.214	1.232	1.250	1.268	1.284	1.301	1.316	1.330	1.345	1.358	1.370	1.380	1.391	1.399	1.408	1.414	1.419	1.424	1.426	1.428	1.428	1.428	1.425	1.421	1.416	1.412	1.405	1.398	1.388	1.379	1.368	1.356	1.344	1.331	1.319	1.305	1.291	1.276	1.261	1.248	1.231	1.216	1.201	1.186	1.172	1.159	1.144	1.131	1.118	1.106	1.095	1.084	1.075	1.065	1.058	1.050	1.042	1.036	1.031	1.028	1.024	1.022	1.022	1.020	1.022	1.024	1.026	1.029	1.034	1.039	1.044	1.051	1.059	1.066	1.074	1.084	1.094	1.104	1.115	1.126	1.138	1.149	1.161	1.174	1.188	1.199	1.212	1.225	1.239	1.251	1.265	1.278	1.290	1.304	1.316	1.328	1.340	1.352	1.364	1.375	1.385	1.398	1.406	1.418	1.428	1.436	1.445	1.455	1.464	1.471	1.480	1.488	1.495	1.501	1.509	1.514	1.520	1.526	1.531	1.536	1.541	1.546	1.551	1.555	1.558	1.562	1.565	1.568	1.571	1.574	1.575	1.579	1.580	
