# Supplementary material for: Motion onset VEPs can see through the blur
Source: Sci Rep. 2024 Sep 12;14:21296. doi: 10.1038/s41598-024-72483-z (PMC11393312; doi:10.1038/s41598-024-72483-z)
Supplement: Supplementary file 3 — Supplementary Information 3. [file 41598_2024_72483_MOESM3_ESM.zip › VEP_raw_data/source_data/SourceBlurVEP-S006_VEP_2023-04-03_08-56-49.txt]

0.000	0.000	99999.999	6250.000	50.000	-2193.000	-2061.000	6248.000	7.000	100.000	5.000	2.000	1.000	1.000	0.000	0.000	0.000	0.000	0.000	0.000	0.000	0.000	0.000	0.000	0.000	0.000	0.000	-1.010	-1.029	-1.048	-1.064	-1.082	-1.101	-1.119	-1.136	-1.154	-1.172	-1.189	-1.206	-1.222	-1.239	-1.256	-1.272	-1.288	-1.304	-1.319	-1.334	-1.349	-1.362	-1.378	-1.390	-1.404	-1.416	-1.429	-1.442	-1.455	-1.466	-1.478	-1.490	-1.500	-1.511	-1.521	-1.530	-1.540	-1.549	-1.558	-1.565	-1.572	-1.580	-1.586	-1.594	-1.600	-1.606	-1.611	-1.616	-1.622	-1.626	-1.630	-1.635	-1.638	-1.640	-1.644	-1.646	-1.649	-1.651	-1.652	-1.654	-1.655	-1.656	-1.658	-1.658	-1.660	-1.659	-1.660	-1.661	-1.661	-1.662	-1.662	-1.662	-1.664	-1.665	-1.666	-1.666	-1.669	-1.671	-1.672	-1.675	-1.678	-1.679	-1.682	-1.686	-1.690	-1.694	-1.699	-1.701	-1.708	-1.712	-1.719	-1.725	-1.730	-1.738	-1.745	-1.752	-1.760	-1.769	-1.778	-1.786	-1.796	-1.806	-1.815	-1.825	-1.836	-1.845	-1.855	-1.865	-1.876	-1.886	-1.896	-1.906	-1.916	-1.925	-1.935	-1.942	-1.952	-1.961	-1.969	-1.976	-1.982	-1.990	-1.996	-2.001	-2.006	-2.010	-2.014	-2.018	-2.020	-2.021	-2.022	-2.024	-2.024	-2.022	-2.021	-2.020	-2.018	-2.013	-2.010	-2.006	-2.000	-1.995	-1.989	-1.982	-1.976	-1.970	-1.964	-1.955	-1.948	-1.939	-1.932	-1.924	-1.916	-1.908	-1.900	-1.891	-1.884	-1.875	-1.869	-1.860	-1.854	-1.848	-1.841	-1.835	-1.828	-1.822	-1.818	-1.814	-1.809	-1.805	-1.801	-1.799	-1.796	-1.794	-1.791	-1.790	-1.789	-1.788	-1.786	-1.786	-1.786	-1.785	-1.785	-1.784	-1.785	-1.785	-1.785	-1.785	-1.785	-1.785	-1.785	-1.784	-1.782	-1.781	-1.780	-1.779	-1.778	-1.775	-1.772	-1.770	-1.766	-1.762	-1.759	-1.755	-1.749	-1.744	-1.739	-1.732	-1.726	-1.719	-1.712	-1.705	-1.698	-1.691	-1.684	-1.676	-1.669	-1.660	-1.651	-1.644	-1.636	-1.629	-1.621	-1.614	-1.606	-1.599	-1.590	-1.585	-1.578	-1.571	-1.565	-1.559	-1.554	-1.549	-1.544	-1.540	-1.535	-1.531	-1.528	-1.524	-1.521	-1.518	-1.515	-1.512	-1.509	-1.508	-1.505	-1.504	-1.501	-1.499	-1.498	-1.495	-1.494	-1.491	-1.489	-1.486	-1.484	-1.480	-1.478	-1.474	-1.471	-1.466	-1.462	-1.459	-1.454	-1.449	-1.442	-1.438	-1.431	-1.425	-1.418	-1.410	-1.404	-1.395	-1.388	-1.380	-1.371	-1.362	-1.354	-1.345	-1.336	-1.328	-1.318	-1.310	-1.301	-1.292	-1.284	-1.276	-1.268	-1.260	-1.251	-1.245	-1.238	-1.231	-1.224	-1.219	-1.212	-1.208	-1.201	-1.198	-1.194	-1.190	-1.186	-1.184	-1.181	-1.179	-1.178	-1.175	-1.174	-1.172	-1.172	-1.171	-1.170	-1.170	-1.170	-1.169	-1.169	-1.168	-1.166	-1.166	-1.166	-1.164	-1.161	-1.160	-1.158	-1.156	-1.152	-1.149	-1.145	-1.140	-1.136	-1.130	-1.124	-1.118	-1.111	-1.104	-1.096	-1.086	-1.078	-1.068	-1.059	-1.048	-1.036	-1.025	-1.012	-1.000	-0.989	-0.975	-0.964	-0.951	-0.936	-0.924	-0.911	-0.898	-0.885	-0.872	-0.860	-0.846	-0.835	-0.822	-0.811	-0.801	-0.791	-0.780	-0.771	-0.764	-0.755	-0.749	-0.742	-0.736	-0.732	-0.728	-0.724	-0.721	-0.720	-0.720	-0.719	-0.720	-0.724	-0.725	-0.730	-0.732	-0.738	-0.744	-0.751	-0.758	-0.766	-0.775	-0.784	-0.792	-0.802	-0.812	-0.822	-0.834	-0.845	-0.858	-0.868	-0.880	-0.891	-0.904	-0.914	-0.926	-0.936	-0.948	-0.958	-0.969	-0.978	-0.986	-0.995	-1.002	-1.010	-1.016	-1.022	-1.029	-1.034	-1.036	-1.040	-1.042	-1.042	-1.042	-1.042	-1.041	-1.039	-1.035	-1.031	-1.025	-1.019	-1.012	-1.004	-0.995	-0.986	-0.975	-0.964	-0.952	-0.940	-0.928	-0.914	-0.899	-0.885	-0.869	-0.854	-0.838	-0.822	-0.805	-0.789	-0.771	-0.755	-0.739	-0.722	-0.705	-0.690	-0.672	-0.658	-0.642	-0.628	-0.612	-0.599	-0.585	-0.574	-0.562	-0.551	-0.540	-0.531	-0.521	-0.514	-0.506	-0.500	-0.494	-0.490	-0.486	-0.484	-0.481	-0.481	-0.482	-0.482	-0.486	-0.488	-0.492	-0.498	-0.502	-0.510	-0.518	-0.526	-0.535	-0.545	-0.556	-0.568	-0.579	-0.591	-0.604	-0.618	-0.629	-0.644	-0.658	-0.671	-0.686	-0.701	-0.716	-0.731	-0.745	-0.760	-0.775	-0.789	-0.804	-0.818	-0.832	-0.845	-0.859	-0.872	-0.885	-0.896	-0.909	-0.920	-0.931	-0.941	-0.951	-0.961	-0.970	-0.979	-0.985	-0.992	-1.000	-1.006	-1.011	-1.016	-1.021	-1.026	-1.030	-1.034	-1.036	-1.039	-1.040	-1.042	-1.042	-1.045	-1.045	-1.045	-1.045	-1.045	-1.045	-1.044	-1.042	-1.041	-1.040	-1.039	-1.038	-1.034	-1.032	-1.031	-1.029	-1.028	-1.024	-1.022	-1.019	-1.016	-1.014	-1.011	-1.009	-1.008	-1.004	-1.001	-0.998	-0.995	-0.991	-0.989	-0.985	-0.981	-0.979	-0.975	-0.972	-0.969	-0.964	-0.960	-0.955	-0.951	-0.946	-0.941	-0.936	-0.930	-0.924	-0.918	-0.911	-0.904	-0.898	-0.890	-0.881	-0.874	-0.866	-0.856	-0.849	-0.839	-0.829	-0.820	-0.809	-0.799	-0.788	-0.778	-0.765	-0.754	-0.741	-0.730	-0.718	-0.704	-0.691	-0.679	-0.665	-0.652	-0.639	-0.626	-0.612	-0.599	-0.588	-0.574	-0.561	-0.548	-0.535	-0.522	-0.510	-0.496	-0.485	-0.472	-0.461	-0.449	-0.438	-0.426	-0.415	-0.405	-0.395	-0.385	-0.376	-0.368	-0.359	-0.350	-0.341	-0.335	-0.328	-0.321	-0.315	-0.310	-0.305	-0.300	-0.296	-0.292	-0.290	-0.286	-0.285	-0.282	-0.281	-0.280	-0.279	-0.278	-0.279	-0.278	-0.279	-0.279	-0.280	-0.281	-0.284	-0.285	-0.288	-0.290	-0.294	-0.298	-0.300	-0.304	-0.308	-0.311	-0.316	-0.320	-0.325	-0.329	-0.335	-0.339	-0.344	-0.349	-0.354	-0.359	-0.364	-0.369	-0.374	-0.379	-0.384	-0.388	-0.394	-0.399	-0.404	-0.408	-0.412	-0.418	-0.422	-0.426	-0.431	-0.436	-0.441	-0.446	-0.450	-0.455	-0.459	-0.464	-0.469	-0.474	-0.479	-0.484	-0.489	-0.494	-0.500	-0.504	-0.510	-0.515	-0.521	-0.526	-0.534	-0.540	-0.546	-0.554	-0.560	-0.568	-0.575	-0.584	-0.591	-0.600	-0.609	-0.619	-0.628	-0.638	-0.646	-0.658	-0.666	-0.679	-0.689	-0.700	-0.710	-0.721	-0.732	-0.744	-0.755	-0.768	-0.779	-0.789	-0.801	-0.812	-0.824	-0.835	-0.846	-0.856	-0.868	-0.876	-0.886	-0.896	-0.906	-0.916	-0.924	-0.932	-0.940	-0.948	-0.955	-0.962	-0.968	-0.975	-0.979	-0.985	-0.989	-0.994	-0.996	-0.999	-1.002	-1.005	-1.006	-1.008	-1.009	-1.010	-1.011	-1.011	-1.012	-1.012	-1.014	-1.014	-1.014	-1.015	-1.016	-1.018	-1.018	-1.020	-1.021	-1.022	-1.025	-1.029	-1.031	-1.035	-1.039	-1.044	-1.049	-1.055	-1.060	-1.068	-1.075	-1.082	-1.091	-1.100	-1.109	-1.120	-1.130	-1.140	-1.151	-1.162	-1.174	-1.186	-1.199	-1.209	-1.221	-1.234	-1.246	-1.258	-1.270	-1.281	-1.292	-1.302	-1.314	-1.324	-1.334	-1.342	-1.350	-1.356	-1.364	-1.369	-1.374	-1.376	-1.380	-1.380	-1.381	-1.381	-1.380	-1.376	-1.372	-1.368	-1.361	-1.352	-1.344	-1.335	-1.324	-1.312	-1.300	-1.286	-1.271	-1.258	-1.241	-1.224	-1.205	-1.188	-1.169	-1.149	-1.129	-1.109	-1.089	-1.068	-1.046	-1.026	-1.006	-0.984	-0.964	-0.944	-0.922	-0.902	-0.884	-0.865	-0.845	-0.828	-0.811	-0.795	-0.779	-0.764	-0.750	-0.736	-0.724	-0.711	-0.700	-0.690	-0.680	-0.672	-0.664	-0.658	-0.651	-0.645	-0.642	-0.639	-0.636	-0.634	-0.632	-0.632	-0.632	-0.634	-0.636	-0.639	-0.641	-0.645	-0.649	-0.654	-0.659	-0.664	-0.669	-0.676	-0.682	-0.689	-0.698	-0.704	-0.712	-0.720	-0.728	-0.738	-0.746	-0.754	-0.764	-0.772	-0.781	-0.791	-0.799	-0.809	-0.819	-0.828	-0.836	-0.846	-0.855	-0.862	-0.871	-0.880	-0.889	-0.895	-0.904	-0.911	-0.919	-0.925	-0.931	-0.938	-0.944	-0.950	-0.955	-0.959	-0.964	-0.969	-0.971	-0.975	-0.978	-0.980	-0.982	-0.984	-0.985	-0.985	-0.985	-0.985	-0.984	-0.982	-0.980	-0.978	-0.975	-0.970	-0.968	-0.962	-0.959	-0.952	-0.948	-0.941	-0.935	-0.929	-0.922	-0.915	-0.908	-0.900	-0.892	-0.884	-0.878	-0.869	-0.861	-0.852	-0.844	-0.836	-0.829	-0.821	-0.812	-0.806	-0.799	-0.792	-0.785	-0.779	-0.772	-0.768	-0.761	-0.758	-0.752	-0.749	-0.745	-0.742	-0.740	-0.739	-0.736	-0.735	-0.735	-0.735	-0.736	-0.739	-0.740	-0.744	-0.746	-0.751	-0.755	-0.760	-0.765	-0.771	-0.778	-0.784	-0.792	-0.800	-0.808	-0.816	-0.825	-0.834	-0.844	-0.854	-0.864	-0.874	-0.884	-0.895	-0.905	-0.915	-0.925	-0.936	-0.946	-0.956	-0.966	-0.976	-0.985	-0.994	-1.002	-1.011	-1.019	-1.026	-1.034	-1.040	-1.046	-1.051	-1.058	-1.061	-1.064	-1.068	-1.070	-1.072	-1.074	-1.074	-1.074	-1.074	-1.074	-1.070	-1.069	-1.066	-1.062	-1.059	-1.054	-1.050	-1.045	-1.039	-1.032	-1.026	-1.020	-1.014	-1.008	-1.000	-0.994	-0.986	-0.980	-0.974	-0.966	-0.961	-0.955	-0.949	-0.944	-0.940	-0.935	-0.931	-0.928	-0.926	-0.922	-0.922	-0.921	-0.921	-0.922	-0.922	-0.925	-0.929	-0.932	-0.938	-0.944	-0.950	-0.958	-0.966	-0.974	-0.985	-0.996	-1.006	-1.019	-1.031	-1.045	-1.059	-1.072	-1.088	-1.104	-1.120	-1.136	-1.152	-1.170	-1.188	-1.204	-1.222	-1.239	-1.258	-1.274	-1.291	-1.308	-1.324	-1.340	-1.356	-1.371	-1.386	-1.400	-1.414	-1.426	-1.438	-1.449	-1.460	-1.469	-1.479	-1.486	-1.494	-1.500	-1.505	-1.510	-1.514	-1.516	-1.518	-1.519	-1.519	-1.516	-1.515	-1.511	-1.508	-1.502	-1.496	-1.490	-1.482	-1.474	-1.466	-1.456	-1.445	-1.435	-1.422	-1.412	-1.399	-1.386	-1.372	-1.360	-1.346	-1.331	-1.318	-1.302	-1.288	-1.272	-1.258	-1.242	-1.226	-1.212	-1.198	-1.182	-1.169	-1.154	-1.140	-1.125	-1.111	-1.098	-1.085	-1.074	-1.060	-1.049	-1.038	-1.028	-1.018	-1.006	-0.998	-0.989	-0.980	-0.972	-0.965	-0.958	-0.951	-0.945	-0.940	-0.935	-0.931	-0.928	-0.924	-0.921	-0.919	-0.916	-0.916	-0.916	-0.915	-0.916	-0.915	-0.918	-0.918	-0.921	-0.922	-0.925	-0.928	-0.931	-0.935	-0.938	-0.941	-0.946	-0.949	-0.954	-0.959	-0.962	-0.969	-0.972	-0.978	-0.981	-0.988	-0.992	-0.998	-1.002	-1.008	-1.012	-1.016	-1.020	-1.026	-1.030	-1.034	-1.039	-1.042	-1.046	-1.050	-1.052	-1.055	-1.059	-1.062	-1.064	-1.066	-1.068	-1.070	-1.071	-1.072	-1.074	-1.075	-1.074	-1.075	-1.075	-1.074	-1.074	-1.072	-1.072	-1.071	-1.071	-1.069	-1.068	-1.066	-1.064	-1.062	-1.060	-1.059	-1.055	-1.054	-1.050	-1.046	-1.044	-1.040	-1.036	-1.034	-1.030	-1.026	-1.021	-1.018	-1.014	-1.010	-1.005	-1.001	-0.996	-0.991	-0.988	-0.982	-0.978	-0.972	-0.968	-0.964	-0.959	-0.954	-0.949	-0.944	-0.939	-0.934	-0.930	-0.925	-0.919	-0.915	-0.911	-0.906	-0.901	-0.898	-0.892	-0.889	-0.885	-0.880	-0.876	-0.872	-0.869	-0.865	-0.861	-0.859	-0.855	-0.852	-0.849	-0.846	-0.844	-0.840	-0.839	-0.835	-0.832	-0.831	-0.828	-0.826	-0.824	-0.820	-0.819	-0.816	-0.812	-0.810	-0.808	-0.806	-0.802	-0.799	-0.796	-0.794	-0.790	-0.785	-0.781	-0.778	-0.772	-0.769	-0.762	-0.758	-0.751	-0.745	-0.739	-0.732	-0.724	-0.716	-0.709	-0.700	-0.690	-0.680	-0.671	-0.661	-0.651	-0.640	-0.628	-0.616	-0.605	-0.594	-0.580	-0.569	-0.556	-0.542	-0.530	-0.516	-0.504	-0.491	-0.478	-0.465	-0.451	-0.438	-0.425	-0.412	-0.400	-0.388	-0.376	-0.364	-0.351	-0.340	-0.329	-0.319	-0.309	-0.300	-0.290	-0.281	-0.272	-0.265	-0.256	-0.251	-0.244	-0.238	-0.232	-0.226	-0.221	-0.218	-0.214	-0.211	-0.208	-0.205	-0.204	-0.201	-0.200	-0.199	-0.198	-0.198	-0.198	-0.198	-0.199	-0.200	-0.200	-0.201	-0.204	-0.204	-0.206	-0.209	-0.211	-0.214	-0.215	-0.219	-0.221	-0.224	-0.226	-0.230	-0.232	-0.236	-0.239	-0.241	-0.245	-0.248	-0.251	-0.255	-0.259	-0.262	-0.266	-0.270	-0.274	-0.278	-0.281	-0.286	-0.290	-0.294	-0.298	-0.301	-0.305	-0.310	-0.314	-0.316	-0.321	-0.324	-0.328	-0.330	-0.335	-0.336	-0.339	-0.341	-0.342	-0.345	-0.346	-0.348	-0.348	-0.346	-0.346	-0.346	-0.344	-0.342	-0.339	-0.336	-0.334	-0.329	-0.324	-0.318	-0.312	-0.305	-0.298	-0.291	-0.281	-0.272	-0.264	-0.252	-0.242	-0.231	-0.220	-0.209	-0.196	-0.182	-0.170	-0.158	-0.144	-0.131	-0.118	-0.105	-0.091	-0.079	-0.066	-0.052	-0.041	-0.029	-0.019	-0.008	0.002	0.012	0.021	0.029	0.035	0.041	0.048	0.051	0.054	0.056	0.056	0.056	0.055	0.051	0.046	0.041	0.035	0.028	0.018	0.008	-0.005	-0.016	-0.031	-0.046	-0.064	-0.080	-0.099	-0.119	-0.139	-0.160	-0.182	-0.206	-0.230	-0.255	-0.280	-0.305	-0.331	-0.356	-0.382	-0.409	-0.435	-0.461	-0.488	-0.512	-0.538	-0.562	-0.586	-0.609	-0.631	-0.654	-0.674	-0.694	-0.712	-0.730	-0.746	-0.762	-0.776	-0.789	-0.801	-0.812	-0.821	-0.829	-0.835	-0.841	-0.845	-0.848	-0.849	-0.849	-0.848	-0.845	-0.841	-0.836	-0.830	-0.822	-0.814	-0.806	-0.796	-0.785	-0.774	-0.762	-0.749	-0.735	-0.721	-0.708	-0.692	-0.679	-0.664	-0.650	-0.634	-0.620	-0.605	-0.591	-0.578	-0.562	-0.551	-0.538	-0.525	-0.514	-0.502	-0.492	-0.482	-0.474	-0.465	-0.458	-0.450	-0.445	-0.440	-0.435	-0.431	-0.429	-0.428	-0.425	-0.425	-0.425	-0.426	-0.429	-0.431	-0.435	-0.440	-0.444	-0.450	-0.456	-0.462	-0.470	-0.478	-0.486	-0.492	-0.502	-0.511	-0.521	-0.531	-0.541	-0.552	-0.561	-0.572	-0.584	-0.595	-0.605	-0.616	-0.626	-0.638	-0.648	-0.659	-0.669	-0.680	-0.691	-0.700	-0.711	-0.721	-0.731	-0.741	-0.750	-0.760	-0.769	-0.778	-0.788	-0.795	-0.804	-0.812	-0.820	-0.828	-0.836	-0.844	-0.851	-0.858	-0.865	-0.871	-0.879	-0.885	-0.890	-0.896	-0.902	-0.909	-0.914	-0.918	-0.924	-0.929	-0.931	-0.936	-0.940	-0.942	-0.946	-0.950	-0.952	-0.955	-0.958	-0.960	-0.962	-0.964	-0.966	-0.966	-0.968	-0.969	-0.969	-0.969	-0.969	-0.969	-0.969	-0.966	-0.966	-0.965	-0.964	-0.962	-0.961	-0.959	-0.956	-0.955	-0.952	-0.950	-0.948	-0.946	-0.944	-0.941	-0.939	-0.936	-0.934	-0.930	-0.929	-0.926	-0.922	-0.920	-0.918	-0.915	-0.912	-0.910	-0.908	-0.905	-0.901	-0.899	-0.896	-0.894	-0.891	-0.889	-0.885	-0.882	-0.879	-0.876	-0.872	-0.870	-0.865	-0.862	-0.858	-0.855	-0.850	-0.846	-0.841	-0.836	-0.831	-0.828	-0.821	-0.815	-0.809	-0.802	-0.798	-0.790	-0.784	-0.776	-0.769	-0.760	-0.752	-0.745	-0.736	-0.726	-0.719	-0.709	-0.700	-0.689	-0.680	-0.670	-0.660	-0.649	-0.640	-0.628	-0.619	-0.608	-0.596	-0.586	-0.574	-0.565	-0.552	-0.542	-0.531	-0.521	-0.510	-0.500	-0.490	-0.480	-0.469	-0.459	-0.450	-0.440	-0.430	-0.421	-0.411	-0.402	-0.395	-0.385	-0.378	-0.370	-0.362	-0.354	-0.348	-0.340	-0.334	-0.329	-0.321	-0.316	-0.310	-0.306	-0.301	-0.296	-0.291	-0.289	-0.286	-0.282	-0.280	-0.278	-0.275	-0.275	-0.272	-0.272	-0.271	-0.270	-0.270	-0.271	-0.271	-0.271	-0.272	-0.275	-0.276	-0.280	-0.282	-0.286	-0.290	-0.294	-0.299	-0.304	-0.309	-0.315	-0.321	-0.328	-0.336	-0.344	-0.352	-0.361	-0.370	-0.380	-0.390	-0.401	-0.412	-0.424	-0.436	-0.449	-0.462	-0.476	-0.490	-0.505	-0.520	-0.535	-0.551	-0.569	-0.585	-0.601	-0.619	-0.636	-0.654	-0.671	-0.690	-0.709	-0.728	-0.745	-0.764	-0.781	-0.800	-0.819	-0.838	-0.855	-0.872	-0.890	-0.908	-0.924	-0.940	-0.956	-0.971	-0.986	-1.000	-1.012	-1.026	-1.038	-1.048	-1.059	-1.068	-1.078	-1.084	-1.091	-1.098	-1.102	-1.106	-1.109	-1.110	-1.111	-1.111	-1.109	-1.108	-1.104	-1.100	-1.094	-1.086	-1.079	-1.070	-1.060	-1.050	-1.038	-1.025	-1.011	-0.996	-0.981	-0.966	-0.949	-0.931	-0.912	-0.894	-0.875	-0.855	-0.835	-0.815	-0.792	-0.772	-0.751	-0.730	-0.708	-0.686	-0.665	-0.644	-0.621	-0.600	-0.580	-0.558	-0.538	-0.519	-0.498	-0.479	-0.460	-0.441	-0.424	-0.408	-0.391	-0.375	-0.360	-0.346	-0.332	-0.319	-0.308	-0.295	-0.284	-0.275	-0.265	-0.256	-0.248	-0.240	-0.234	-0.228	-0.221	-0.216	-0.212	-0.209	-0.205	-0.201	-0.199	-0.195	-0.194	-0.191	-0.190	-0.189	-0.186	-0.186	-0.184	-0.182	-0.181	-0.180	-0.178	-0.175	-0.174	-0.171	-0.168	-0.165	-0.161	-0.158	-0.154	-0.149	-0.145	-0.139	-0.134	-0.128	-0.120	-0.114	-0.106	-0.099	-0.091	-0.082	-0.074	-0.065	-0.055	-0.046	-0.036	-0.026	-0.018	-0.006	0.004	0.014	0.024	0.032	0.044	0.052	0.061	0.071	0.079	0.088	0.095	0.102	0.109	0.115	0.121	0.126	0.130	0.134	0.135	0.139	0.139	0.139	0.139	0.138	0.134	0.130	0.126	0.121	0.116	0.109	0.101	0.092	0.082	0.071	0.060	0.048	0.035	0.020	0.006	-0.008	-0.024	-0.040	-0.056	-0.074	-0.092	-0.109	-0.129	-0.146	-0.165	-0.184	-0.204	-0.222	-0.241	-0.260	-0.280	-0.299	-0.316	-0.334	-0.352	-0.370	-0.386	-0.404	-0.419	-0.435	-0.450	-0.464	-0.478	-0.491	-0.502	-0.514	-0.525	-0.535	-0.544	-0.552	-0.561	-0.568	-0.574	-0.579	-0.584	-0.586	-0.589	-0.591	-0.592	-0.594	-0.591	-0.591	-0.589	-0.588	-0.584	-0.579	-0.575	-0.570	-0.564	-0.558	-0.550	-0.544	-0.536	-0.528	-0.519	-0.510	-0.501	-0.491	-0.481	-0.471	-0.461	-0.451	-0.439	-0.429	-0.418	-0.406	-0.396	-0.385	-0.374	-0.365	-0.354	-0.344	-0.332	-0.322	-0.314	-0.304	-0.295	-0.286	-0.278	-0.269	-0.261	-0.254	-0.246	-0.239	-0.234	-0.228	-0.222	-0.216	-0.214	-0.209	-0.205	-0.201	-0.200	-0.198	-0.195	-0.192	-0.192	-0.191	-0.191	-0.191	-0.192	-0.192	-0.194	-0.195	-0.198	-0.199	-0.201	-0.204	-0.206	-0.209	-0.211	-0.215	-0.218	-0.221	-0.224	-0.228	-0.232	-0.235	-0.239	-0.242	-0.246	-0.250	-0.254	-0.259	-0.261	-0.266	-0.270	-0.274	-0.279	-0.282	-0.288	-0.291	-0.296	-0.301	-0.308	-0.312	-0.318	-0.322	-0.328	-0.335	-0.341	-0.349	-0.355	-0.362	-0.371	-0.379	-0.389	-0.399	-0.409	-0.419	-0.431	-0.442	-0.455	-0.469	-0.482	-0.496	-0.511	-0.528	-0.544	-0.561	-0.579	-0.598	-0.616	-0.635	-0.655	-0.676	-0.698	-0.718	-0.740	-0.761	-0.784	-0.806	-0.830	-0.852	-0.875	-0.899	-0.922	-0.946	-0.970	-0.992	-1.015	-1.036	-1.059	-1.081	-1.101	-1.122	-1.142	-1.161	-1.180	-1.198	-1.214	-1.231	-1.246	-1.261	-1.275	-1.286	-1.299	-1.310	-1.319	-1.326	-1.335	-1.341	-1.346	-1.351	-1.354	-1.356	-1.358	-1.359	-1.358	-1.356	-1.355	-1.351	-1.348	-1.344	-1.338	-1.334	-1.326	-1.321	-1.314	-1.306	-1.299	-1.291	-1.282	-1.275	-1.266	-1.256	-1.249	-1.240	-1.231	-1.222	-1.215	-1.206	-1.199	-1.191	-1.184	-1.175	-1.169	-1.162	-1.156	-1.150	-1.145	-1.140	-1.135	-1.131	-1.126	-1.122	-1.119	-1.116	-1.114	-1.111	-1.110	-1.108	-1.106	-1.104	-1.102	-1.101	-1.100	-1.100	-1.099	-1.099	-1.099	-1.098	-1.098	-1.098	-1.098	-1.098	-1.098	-1.096	-1.096	-1.096	-1.096	-1.095	-1.095	-1.096	-1.095	-1.096	-1.096	-1.096	-1.096	-1.098	-1.099	-1.100	-1.101	-1.104	-1.106	-1.109	-1.112	-1.116	-1.121	-1.126	-1.132	-1.139	-1.145	-1.154	-1.161	-1.171	-1.181	-1.192	-1.204	-1.218	-1.230	-1.244	-1.260	-1.276	-1.292	-1.311	-1.331	-1.350	-1.371	-1.394	-1.415	-1.439	-1.461	-1.486	-1.511	-1.536	-1.561	-1.588	-1.614	-1.640	-1.668	-1.694	-1.721	-1.748	-1.774	-1.800	-1.825	-1.851	-1.875	-1.900	-1.922	-1.946	-1.968	-1.989	-2.009	-2.027	-2.044	-2.061	-2.075	-2.089	-2.101	-2.112	-2.122	-2.130	-2.136	-2.141	-2.145	-2.148	-2.148	-2.148	-2.145	-2.140	-2.135	-2.130	-2.122	-2.112	-2.101	-2.090	-2.079	-2.065	-2.050	-2.035	-2.019	-2.002	-1.985	-1.966	-1.949	-1.929	-1.910	-1.890	-1.871	-1.851	-1.831	-1.812	-1.794	-1.774	-1.755	-1.738	-1.721	-1.704	-1.686	-1.671	-1.655	-1.641	-1.628	-1.615	-1.602	-1.591	-1.580	-1.570	-1.561	-1.554	-1.546	-1.540	-1.535	-1.530	-1.528	-1.524	-1.521	-1.520	-1.519	-1.519	-1.520	-1.521	-1.522	-1.525	-1.528	-1.530	-1.535	-1.539	-1.542	-1.548	-1.551	-1.556	-1.560	-1.566	-1.570	-1.575	-1.580	-1.584	-1.588	-1.591	-1.595	-1.599	-1.601	-1.604	-1.605	-1.608	-1.609	-1.609	-1.610	-1.609	-1.609	-1.608	-1.605	-1.604	-1.600	-1.595	-1.591	-1.585	-1.580	-1.572	-1.566	-1.558	-1.550	-1.540	-1.529	-1.519	-1.508	-1.495	-1.481	-1.468	-1.454	-1.439	-1.424	-1.408	-1.391	-1.374	-1.356	-1.338	-1.319	-1.300	-1.281	-1.260	-1.240	-1.219	-1.198	-1.176	-1.155	-1.134	-1.111	-1.090	-1.068	-1.045	-1.024	-1.001	-0.980	-0.959	-0.938	-0.918	-0.898	-0.878	-0.859	-0.840	-0.822	-0.805	-0.789	-0.774	-0.758	-0.744	-0.730	-0.719	-0.709	-0.699	-0.690	-0.682	-0.675	-0.670	-0.666	-0.664	-0.661	-0.661	-0.662	-0.665	-0.669	-0.674	-0.680	-0.688	-0.696	-0.706	-0.718	-0.729	-0.742	-0.758	-0.772	-0.790	-0.806	-0.824	-0.844	-0.864	-0.884	-0.906	-0.928	-0.951	-0.974	-0.998	-1.021	-1.044	-1.068	-1.091	-1.116	-1.139	-1.162	-1.186	-1.209	-1.232	-1.254	-1.276	-1.298	-1.318	-1.338	-1.355	-1.374	-1.390	-1.406	-1.421	-1.434	-1.448	-1.459	-1.469	-1.478	-1.485	-1.492	-1.496	-1.500	-1.502	-1.504	-1.504	-1.502	-1.500	-1.495	-1.489	-1.482	-1.475	-1.465	-1.455	-1.442	-1.431	-1.418	-1.402	-1.388	-1.371	-1.354	-1.335	-1.316	-1.299	-1.278	-1.258	-1.238	-1.216	-1.195	-1.172	-1.151	-1.130	-1.109	-1.086	-1.066	-1.045	-1.024	-1.002	-0.982	-0.964	-0.945	-0.926	-0.909	-0.891	-0.875	-0.859	-0.842	-0.829	-0.815	-0.802	-0.790	-0.779	-0.769	-0.760	-0.751	-0.744	-0.736	-0.730	-0.724	-0.720	-0.716	-0.714	-0.712	-0.711	-0.710	-0.710	-0.711	-0.712	-0.714	-0.716	-0.720	-0.722	-0.728	-0.731	-0.736	-0.741	-0.746	-0.752	-0.758	-0.765	-0.771	-0.776	-0.784	-0.791	-0.798	-0.805	-0.811	-0.818	-0.825	-0.831	-0.839	-0.844	-0.850	-0.856	-0.862	-0.868	-0.874	-0.879	-0.884	-0.888	-0.891	-0.895	-0.899	-0.902	-0.906	-0.909	-0.910	-0.912	-0.914	-0.914	-0.915	-0.915	-0.916	-0.915	-0.915	-0.912	-0.911	-0.909	-0.908	-0.904	-0.901	-0.898	-0.892	-0.890	-0.885	-0.880	-0.874	-0.869	-0.862	-0.858	-0.850	-0.844	-0.838	-0.830	-0.824	-0.816	-0.808	-0.801	-0.794	-0.786	-0.779	-0.771	-0.764	-0.756	-0.750	-0.742	-0.738	-0.730	-0.725	-0.719	-0.714	-0.709	-0.704	-0.701	-0.699	-0.695	-0.692	-0.692	-0.691	-0.692	-0.694	-0.695	-0.699	-0.701	-0.708	-0.712	-0.719	-0.726	-0.735	-0.744	-0.755	-0.765	-0.778	-0.791	-0.806	-0.821	-0.838	-0.855	-0.872	-0.892	-0.912	-0.932	-0.955	-0.978	-1.000	-1.022	-1.048	-1.072	-1.098	-1.122	-1.148	-1.174	-1.200	-1.226	-1.254	-1.280	-1.305	-1.331	-1.358	-1.381	-1.406	-1.430	-1.454	-1.475	-1.499	-1.519	-1.539	-1.558	-1.574	-1.590	-1.605	-1.620	-1.631	-1.642	-1.651	-1.659	-1.665	-1.670	-1.674	-1.675	-1.674	-1.672	-1.669	-1.664	-1.656	-1.649	-1.639	-1.626	-1.614	-1.600	-1.584	-1.566	-1.548	-1.529	-1.508	-1.486	-1.464	-1.441	-1.418	-1.392	-1.368	-1.341	-1.316	-1.290	-1.264	-1.239	-1.212	-1.186	-1.161	-1.138	-1.114	-1.090	-1.068	-1.046	-1.026	-1.008	-0.989	-0.972	-0.959	-0.945	-0.932	-0.922	-0.915	-0.909	-0.904	-0.901	-0.899	-0.900	-0.902	-0.908	-0.914	-0.921	-0.932	-0.945	-0.959	-0.974	-0.991	-1.010	-1.031	-1.052	-1.075	-1.101	-1.128	-1.154	-1.182	-1.212	-1.241	-1.272	-1.304	-1.335	-1.368	-1.400	-1.434	-1.465	-1.498	-1.530	-1.561	-1.592	-1.625	-1.654	-1.684	-1.712	-1.740	-1.768	-1.792	-1.818	-1.840	-1.862	-1.882	-1.904	-1.921	-1.938	-1.954	-1.966	-1.980	-1.990	-1.999	-2.006	-2.013	-2.018	-2.021	-2.024	-2.025	-2.025	-2.024	-2.021	-2.018	-2.014	-2.007	-2.002	-1.995	-1.988	-1.980	-1.971	-1.962	-1.952	-1.944	-1.934	-1.924	-1.915	-1.905	-1.896	-1.889	-1.880	-1.872	-1.865	-1.858	-1.852	-1.848	-1.842	-1.839	-1.836	-1.834	-1.834	-1.834	-1.835	-1.838	-1.841	-1.845	-1.850	-1.856	-1.864	-1.872	-1.881	-1.891	-1.904	-1.916	-1.928	-1.941	-1.958	-1.971	-1.988	-2.004	-2.020	-2.038	-2.056	-2.074	-2.092	-2.110	-2.129	-2.148	-2.166	-2.184	-2.202	-2.220	-2.239	-2.255	-2.272	-2.288	-2.302	-2.318	-2.332	-2.345	-2.358	-2.368	-2.378	-2.386	-2.395	-2.401	-2.408	-2.412	-2.415	-2.418	-2.419	-2.418	-2.416	-2.414	-2.410	-2.405	-2.400	-2.394	-2.384	-2.376	-2.365	-2.354	-2.341	-2.329	-2.315	-2.300	-2.285	-2.269	-2.250	-2.234	-2.214	-2.196	-2.178	-2.158	-2.138	-2.118	-2.098	-2.078	-2.055	-2.034	-2.014	-1.992	-1.971	-1.951	-1.931	-1.911	-1.890	-1.870	-1.851	-1.832	-1.814	-1.795	-1.778	-1.761	-1.744	-1.728	-1.711	-1.696	-1.681	-1.668	-1.655	-1.642	-1.632	-1.621	-1.610	-1.601	-1.592	-1.585	-1.579	-1.572	-1.568	-1.562	-1.560	-1.558	-1.555	-1.555	-1.555	-1.558	-1.559	-1.561	-1.566	-1.571	-1.578	-1.582	-1.591	-1.600	-1.609	-1.619	-1.631	-1.642	-1.655	-1.668	-1.682	-1.698	-1.714	-1.730	-1.746	-1.764	-1.782	-1.800	-1.819	-1.839	-1.859	-1.879	-1.899	-1.919	-1.940	-1.960	-1.980	-2.001	-2.020	-2.041	-2.060	-2.080	-2.100	-2.118	-2.135	-2.152	-2.170	-2.186	-2.200	-2.215	-2.228	-2.240	-2.251	-2.260	-2.269	-2.276	-2.284	-2.288	-2.290	-2.292	-2.294	-2.292	-2.291	-2.288	-2.281	-2.276	-2.268	-2.258	-2.248	-2.235	-2.221	-2.208	-2.191	-2.175	-2.158	-2.138	-2.119	-2.098	-2.075	-2.052	-2.029	-2.004	-1.979	-1.952	-1.928	-1.900	-1.874	-1.846	-1.819	-1.792	-1.764	-1.738	-1.710	-1.682	-1.656	-1.630	-1.605	-1.580	-1.556	-1.531	-1.510	-1.488	-1.466	-1.446	-1.428	-1.409	-1.391	-1.375	-1.360	-1.346	-1.334	-1.321	-1.311	-1.302	-1.294	-1.288	-1.281	-1.275	-1.272	-1.270	-1.268	-1.269	-1.268	-1.270	-1.272	-1.276	-1.280	-1.285	-1.291	-1.298	-1.304	-1.311	-1.320	-1.329	-1.338	-1.348	-1.359	-1.369	-1.380	-1.391	-1.404	-1.414	-1.426	-1.439	-1.451	-1.462	-1.474	-1.486	-1.498	-1.509	-1.521	-1.532	-1.544	-1.554	-1.564	-1.574	-1.585	-1.594	-1.604	-1.612	-1.621	-1.630	-1.639	-1.646	-1.655	-1.661	-1.669	-1.676	-1.682	-1.689	-1.695	-1.700	-1.706	-1.711	-1.716	-1.721	-1.726	-1.731	-1.736	-1.740	-1.745	-1.749	-1.755	-1.759	-1.764	-1.768	-1.772	-1.776	-1.781	-1.786	-1.790	-1.795	-1.799	-1.804	-1.810	-1.815	-1.819	-1.825	-1.829	-1.834	-1.839	-1.845	-1.850	-1.856	-1.861	-1.866	-1.871	-1.876	-1.882	-1.888	-1.892	-1.898	-1.901	-1.906	-1.911	-1.915	-1.918	-1.921	-1.925	-1.928	-1.931	-1.934	-1.935	-1.936	-1.938	-1.938	-1.939	-1.939	-1.939	-1.936	-1.935	-1.932	-1.930	-1.928	-1.922	-1.919	-1.912	-1.908	-1.900	-1.891	-1.884	-1.874	-1.865	-1.854	-1.842	-1.829	-1.816	-1.804	-1.788	-1.772	-1.758	-1.740	-1.722	-1.704	-1.685	-1.665	-1.645	-1.624	-1.602	-1.580	-1.558	-1.535	-1.510	-1.485	-1.461	-1.436	-1.411	-1.385	-1.360	-1.334	-1.308	-1.281	-1.256	-1.230	-1.202	-1.178	-1.151	-1.126	-1.100	-1.075	-1.050	-1.026	-1.001	-0.979	-0.955	-0.934	-0.911	-0.890	-0.870	-0.850	-0.831	-0.814	-0.796	-0.780	-0.765	-0.750	-0.736	-0.724	-0.712	-0.701	-0.691	-0.682	-0.674	-0.668	-0.660	-0.656	-0.651	-0.649	-0.646	-0.645	-0.644	-0.644	-0.645	-0.648	-0.650	-0.652	-0.658	-0.662	-0.668	-0.674	-0.680	-0.688	-0.696	-0.704	-0.712	-0.721	-0.732	-0.742	-0.752	-0.762	-0.774	-0.785	-0.798	-0.809	-0.820	-0.832	-0.844	-0.854	-0.866	-0.878	-0.890	-0.901	-0.914	-0.925	-0.936	-0.948	-0.958	-0.966	-0.978	-0.986	-0.998	-1.006	-1.015	-1.024	-1.031	-1.039	-1.045	-1.051	-1.058	-1.062	-1.068	-1.071	-1.075	-1.079	-1.081	-1.084	-1.085	-1.086	-1.088	-1.086	-1.088	-1.086	-1.084	-1.081	-1.080	-1.076	-1.072	-1.070	-1.066	-1.061	-1.058	-1.051	-1.048	-1.042	-1.036	-1.031	-1.025	-1.020	-1.014	-1.008	-1.001	-0.995	-0.990	-0.985	-0.980	-0.975	-0.970	-0.965	-0.961	-0.958	-0.954	-0.950	-0.948	-0.946	-0.945	-0.944	-0.944	-0.945	-0.945	-0.946	-0.948	-0.950	-0.954	-0.956	-0.961	-0.966	-0.970	-0.978	-0.982	-0.989	-0.996	-1.002	-1.010	-1.020	-1.028	-1.036	-1.045	-1.052	-1.062	-1.071	-1.081	-1.090	-1.100	-1.109	-1.118	-1.126	-1.135	-1.144	-1.151	-1.160	-1.168	-1.175	-1.181	-1.188	-1.192	-1.199	-1.202	-1.206	-1.210	-1.212	-1.214	-1.214	-1.214	-1.214	-1.212	-1.210	-1.208	-1.202	-1.199	-1.192	-1.186	-1.179	-1.170	-1.161	-1.151	-1.140	-1.129	-1.116	-1.102	-1.089	-1.072	-1.058	-1.041	-1.024	-1.006	-0.988	-0.969	-0.949	-0.929	-0.908	-0.888	-0.866	-0.844	-0.822	-0.800	-0.778	-0.756	-0.734	-0.711	-0.689	-0.666	-0.645	-0.622	-0.602	-0.581	-0.560	-0.540	-0.521	-0.502	-0.484	-0.466	-0.449	-0.434	-0.419	-0.405	-0.391	-0.380	-0.369	-0.359	-0.350	-0.342	-0.335	-0.330	-0.326	-0.322	-0.321	-0.320	-0.320	-0.321	-0.324	-0.328	-0.331	-0.336	-0.342	-0.350	-0.359	-0.368	-0.378	-0.388	-0.399	-0.411	-0.425	-0.438	-0.451	-0.465	-0.480	-0.495	-0.511	-0.528	-0.544	-0.560	-0.578	-0.592	-0.610	-0.626	-0.642	-0.659	-0.675	-0.692	-0.709	-0.725	-0.741	-0.756	-0.771	-0.788	-0.802	-0.818	-0.832	-0.846	-0.860	-0.875	-0.889	-0.904	-0.918	-0.930	-0.944	-0.956	-0.970	-0.984	-0.996	-1.010	-1.022	-1.036	-1.050	-1.064	-1.078	-1.091	-1.105	-1.119	-1.134	-1.148	-1.162	-1.176	-1.191	-1.206	-1.220	-1.235	-1.251	-1.266	-1.282	-1.299	-1.314	-1.329	-1.346	-1.361	-1.376	-1.392	-1.408	-1.424	-1.439	-1.454	-1.466	-1.481	-1.495	-1.508	-1.520	-1.532	-1.545	-1.555	-1.566	-1.576	-1.585	-1.592	-1.601	-1.609	-1.614	-1.619	-1.624	-1.629	-1.631	-1.634	-1.634	-1.635	-1.635	-1.635	-1.634	-1.630	-1.629	-1.625	-1.622	-1.616	-1.612	-1.608	-1.601	-1.596	-1.590	-1.584	-1.576	-1.570	-1.564	-1.558	-1.550	-1.545	-1.538	-1.532	-1.525	-1.520	-1.515	-1.509	-1.504	-1.500	-1.495	-1.492	-1.488	-1.486	-1.482	-1.481	-1.480	-1.480	-1.479	-1.479	-1.480	-1.480	-1.481	-1.482	-1.486	-1.489	-1.491	-1.494	-1.499	-1.502	-1.506	-1.511	-1.516	-1.521	-1.526	-1.531	-1.536	-1.541	-1.546	-1.551	-1.555	-1.560	-1.565	-1.570	-1.574	-1.579	-1.582	-1.586	-1.589	-1.594	-1.596	-1.599	-1.602	-1.605	-1.606	-1.608	-1.610	-1.611	-1.614	-1.615	-1.616	-1.616	-1.618	-1.619	-1.620	-1.620	-1.621	-1.622	-1.624	-1.626	-1.626	-1.629	-1.630	-1.632	-1.634	-1.638	-1.640	-1.641	-1.645	-1.650	-1.652	-1.658	-1.662	-1.669	-1.672	-1.680	-1.685	-1.692	-1.701	-1.708	-1.716	-1.725	-1.732	-1.742	-1.752	-1.762	-1.772	-1.782	-1.794	-1.805	-1.816	-1.828	-1.839	-1.850	-1.861	-1.874	-1.885	-1.895	-1.908	-1.919	-1.930	-1.941	-1.952	-1.962	-1.974	-1.982	-1.994	-2.004	-2.011	-2.021	-2.030	-2.038	-2.046	-2.052	-2.059	-2.066	-2.071	-2.078	-2.082	-2.086	-2.090	-2.095	-2.098	-2.099	-2.102	-2.102	-2.104	-2.104	-2.104	-2.104	-2.102	-2.100	-2.099	-2.095	-2.092	-2.090	-2.085	-2.081	-2.078	-2.071	-2.068	-2.061	-2.055	-2.049	-2.041	-2.035	-2.029	-2.020	-2.013	-2.004	-1.996	-1.988	-1.980	-1.971	-1.962	-1.955	-1.945	-1.936	-1.928	-1.919	-1.910	-1.901	-1.891	-1.882	-1.875	-1.866	-1.858	-1.850	-1.841	-1.835	-1.828	-1.821	-1.815	-1.809	-1.802	-1.798	-1.791	-1.788	-1.784	-1.780	-1.776	-1.775	-1.772	-1.771	-1.771	-1.770	-1.771	-1.772	-1.772	-1.775	-1.779	-1.781	-1.785	-1.789	-1.794	-1.799	-1.804	-1.810	-1.818	-1.824	-1.832	-1.839	-1.849	-1.856	-1.865	-1.874	-1.884	-1.891	-1.901	-1.911	-1.921	-1.929	-1.938	-1.948	-1.956	-1.965	-1.972	-1.980	-1.988	-1.994	-2.000	-2.006	-2.011	-2.016	-2.020	-2.022	-2.025	-2.026	-2.026	-2.025	-2.025	-2.022	-2.019	-2.015	-2.010	-2.004	-1.996	-1.989	-1.979	-1.969	-1.958	-1.945	-1.931	-1.918	-1.902	-1.888	-1.870	-1.852	-1.832	-1.814	-1.794	-1.772	-1.751	-1.729	-1.706	-1.682	-1.659	-1.635	-1.611	-1.586	-1.560	-1.535	-1.510	-1.484	-1.459	-1.434	-1.408	-1.381	-1.356	-1.330	-1.305	-1.281	-1.256	-1.232	-1.210	-1.186	-1.164	-1.142	-1.121	-1.101	-1.081	-1.061	-1.044	-1.026	-1.010	-0.994	-0.980	-0.965	-0.951	-0.940	-0.928	-0.916	-0.908	-0.898	-0.889	-0.881	-0.875	-0.869	-0.862	-0.859	-0.855	-0.852	-0.850	-0.848	-0.846	-0.845	-0.845	-0.846	-0.845	-0.846	-0.848	-0.850	-0.851	-0.852	-0.854	-0.856	-0.859	-0.861	-0.862	-0.864	-0.866	-0.868	-0.871	-0.872	-0.872	-0.874	-0.875	-0.875	-0.875	-0.875	-0.874	-0.874	-0.872	-0.871	-0.869	-0.868	-0.864	-0.861	-0.858	-0.854	-0.850	-0.845	-0.841	-0.836	-0.831	-0.825	-0.820	-0.814	-0.808	-0.802	-0.796	-0.790	-0.784	-0.778	-0.772	-0.766	-0.760	-0.755	-0.750	-0.745	-0.740	-0.736	-0.732	-0.729	-0.725	-0.722	-0.721	-0.719	-0.718	-0.718	-0.718	-0.718	-0.719	-0.721	-0.724	-0.728	-0.730	-0.735	-0.740	-0.746	-0.752	-0.760	-0.768	-0.775	-0.785	-0.792	-0.804	-0.814	-0.824	-0.834	-0.845	-0.858	-0.869	-0.881	-0.892	-0.905	-0.918	-0.929	-0.941	-0.954	-0.965	-0.978	-0.989	-1.001	-1.012	-1.022	-1.034	-1.042	-1.054	-1.064	-1.071	-1.081	-1.089	-1.096	-1.102	-1.110	-1.115	-1.121	-1.125	-1.129	-1.131	-1.135	-1.136	-1.138	-1.138	-1.138	-1.138	-1.135	-1.134	-1.130	-1.126	-1.124	-1.120	-1.114	-1.109	-1.102	-1.096	-1.090	-1.082	-1.075	-1.068	-1.059	-1.050	-1.041	-1.034	-1.022	-1.014	-1.005	-0.996	-0.985	-0.976	-0.965	-0.956	-0.945	-0.935	-0.925	-0.916	-0.905	-0.896	-0.886	-0.876	-0.868	-0.858	-0.848	-0.839	-0.830	-0.821	-0.814	-0.806	-0.798	-0.790	-0.784	-0.778	-0.771	-0.765	-0.760	-0.755	-0.751	-0.748	-0.744	-0.742	-0.740	-0.739	-0.739	-0.739	-0.739	-0.741	-0.744	-0.746	-0.750	-0.755	-0.760	-0.768	-0.774	-0.782	-0.790	-0.800	-0.810	-0.821	-0.834	-0.846	-0.860	-0.875	-0.890	-0.908	-0.924	-0.941	-0.960	-0.980	-0.999	-1.019	-1.040	-1.061	-1.084	-1.105	-1.128	-1.151	-1.175	-1.198	-1.222	-1.245	-1.270	-1.294	-1.318	-1.341	-1.364	-1.388	-1.410	-1.432	-1.456	-1.478	-1.499	-1.519	-1.538	-1.556	-1.576	-1.592	-1.610	-1.625	-1.640	-1.654	-1.668	-1.679	-1.690	-1.701	-1.710	-1.718	-1.725	-1.732	-1.738	-1.742	-1.745	-1.749	-1.751	-1.752	-1.752	-1.752	-1.752	-1.751	-1.750	-1.746	-1.745	-1.741	-1.738	-1.734	-1.729	-1.725	-1.721	-1.716	-1.711	-1.706	-1.702	-1.698	-1.694	-1.689	-1.684	-1.681	-1.678	-1.674	-1.671	-1.669	-1.668	-1.665	-1.664	-1.662	-1.662	-1.661	-1.662	-1.664	-1.665	-1.668	-1.670	-1.671	-1.676	-1.679	-1.685	-1.689	-1.695	-1.701	-1.708	-1.715	-1.724	-1.731	-1.740	-1.750	-1.759	-1.770	-1.780	-1.791	-1.804	-1.816	-1.828	-1.841	-1.854	-1.868	-1.881	-1.895	-1.909	-1.924	-1.940	-1.954	-1.969	-1.984	-2.001	-2.016	-2.033	-2.049	-2.064	-2.080	-2.096	-2.111	-2.126	-2.142	-2.158	-2.172	-2.188	-2.200	-2.215	-2.228	-2.241	-2.254	-2.265	-2.276	-2.286	-2.296	-2.305	-2.312	-2.320	-2.325	-2.329	-2.332	-2.335	-2.336	-2.335	-2.335	-2.332	-2.329	-2.322	-2.315	-2.308	-2.298	-2.286	-2.275	-2.260	-2.245	-2.229	-2.210	-2.191	-2.171	-2.150	-2.126	-2.101	-2.075	-2.049	-2.020	-1.991	-1.961	-1.931	-1.900	-1.868	-1.835	-1.801	-1.769	-1.735	-1.701	-1.666	-1.634	-1.600	-1.566	-1.534	-1.500	-1.468	-1.435	-1.404	-1.374	-1.345	-1.316	-1.289	-1.262	-1.238	-1.214	-1.191	-1.169	-1.150	-1.132	-1.115	-1.100	-1.086	-1.075	-1.064	-1.056	-1.050	-1.045	-1.042	-1.040	-1.040	-1.042	-1.046	-1.051	-1.058	-1.065	-1.075	-1.086	-1.099	-1.111	-1.126	-1.142	-1.159	-1.178	-1.196	-1.216	-1.236	-1.258	-1.279	-1.301	-1.322	-1.345	-1.368	-1.390	-1.412	-1.435	-1.458	-1.479	-1.501	-1.522	-1.542	-1.562	-1.582	-1.600	-1.618	-1.635	-1.650	-1.666	-1.679	-1.692	-1.704	-1.715	-1.724	-1.732	-1.739	-1.744	-1.749	-1.751	-1.752	-1.752	-1.751	-1.749	-1.745	-1.741	-1.734	-1.728	-1.719	-1.709	-1.698	-1.686	-1.672	-1.659	-1.644	-1.629	-1.612	-1.594	-1.576	-1.558	-1.538	-1.518	-1.498	-1.476	-1.455	-1.434	-1.411	-1.389	-1.366	-1.345	-1.322	-1.300	-1.278	-1.255	-1.235	-1.212	-1.192	-1.171	-1.151	-1.131	-1.112	-1.094	-1.076	-1.059	-1.042	-1.026	-1.010	-0.996	-0.982	-0.969	-0.956	-0.946	-0.935	-0.925	-0.918	-0.910	-0.901	-0.895	-0.890	-0.886	-0.882	-0.879	-0.876	-0.874	-0.874	-0.874	-0.874	-0.875	-0.876	-0.879	-0.882	-0.885	-0.888	-0.891	-0.895	-0.900	-0.904	-0.909	-0.912	-0.918	-0.922	-0.928	-0.932	-0.938	-0.941	-0.946	-0.951	-0.955	-0.958	-0.961	-0.965	-0.966	-0.969	-0.970	-0.971	-0.971	-0.970	-0.971	-0.969	-0.968	-0.965	-0.961	-0.958	-0.954	-0.948	-0.941	-0.935	-0.928	-0.920	-0.912	-0.902	-0.892	-0.884	-0.872	-0.861	-0.849	-0.838	-0.824	-0.811	-0.798	-0.782	-0.769	-0.754	-0.739	-0.724	-0.708	-0.692	-0.676	-0.659	-0.642	-0.626	-0.610	-0.594	-0.576	-0.560	-0.544	-0.528	-0.511	-0.495	-0.480	-0.464	-0.449	-0.434	-0.419	-0.406	-0.391	-0.378	-0.366	-0.352	-0.341	-0.330	-0.320	-0.309	-0.300	-0.290	-0.282	-0.274	-0.268	-0.261	-0.255	-0.250	-0.246	-0.241	-0.239	-0.236	-0.234	-0.232	-0.231	-0.232	-0.234	-0.235	-0.238	-0.239	-0.242	-0.246	-0.250	-0.255	-0.260	-0.265	-0.270	-0.276	-0.282	-0.289	-0.296	-0.302	-0.311	-0.319	-0.325	-0.334	-0.341	-0.350	-0.356	-0.365	-0.374	-0.380	-0.389	-0.395	-0.402	-0.410	-0.418	-0.424	-0.429	-0.435	-0.441	-0.446	-0.451	-0.456	-0.460	-0.465	-0.468	-0.471	-0.474	-0.476	-0.479	-0.479	-0.480	-0.481	-0.481	-0.481	-0.480	-0.479	-0.478	-0.476	-0.474	-0.471	-0.468	-0.465	-0.460	-0.458	-0.454	-0.449	-0.445	-0.440	-0.435	-0.430	-0.425	-0.420	-0.415	-0.410	-0.405	-0.399	-0.394	-0.389	-0.384	-0.379	-0.374	-0.369	-0.365	-0.360	-0.355	-0.352	-0.348	-0.345	-0.341	-0.339	-0.338	-0.335	-0.334	-0.332	-0.331	-0.331	-0.331	-0.330	-0.332	-0.332	-0.334	-0.336	-0.339	-0.341	-0.344	-0.346	-0.350	-0.354	-0.359	-0.362	-0.368	-0.372	-0.378	-0.382	-0.386	-0.392	-0.399	-0.402	-0.408	-0.412	-0.416	-0.421	-0.425	-0.429	-0.434	-0.435	-0.439	-0.442	-0.444	-0.445	-0.446	-0.446	-0.448	-0.448	-0.446	-0.446	-0.444	-0.441	-0.440	-0.435	-0.432	-0.428	-0.424	-0.419	-0.414	-0.408	-0.401	-0.395	-0.389	-0.382	-0.375	-0.369	-0.361	-0.355	-0.349	-0.342	-0.335	-0.329	-0.324	-0.318	-0.312	-0.309	-0.304	-0.300	-0.298	-0.294	-0.292	-0.291	-0.290	-0.291	-0.292	-0.295	-0.298	-0.301	-0.305	-0.310	-0.316	-0.322	-0.330	-0.339	-0.348	-0.358	-0.369	-0.380	-0.392	-0.405	-0.419	-0.432	-0.448	-0.462	-0.478	-0.494	-0.510	-0.526	-0.544	-0.560	-0.578	-0.595	-0.611	-0.630	-0.646	-0.662	-0.680	-0.696	-0.712	-0.729	-0.742	-0.758	-0.772	-0.785	-0.799	-0.811	-0.824	-0.835	-0.846	-0.855	-0.865	-0.874	-0.882	-0.890	-0.896	-0.902	-0.909	-0.912	-0.918	-0.920	-0.924	-0.926	-0.928	-0.929	-0.929	-0.928	-0.928	-0.926	-0.924	-0.922	-0.920	-0.916	-0.912	-0.910	-0.906	-0.900	-0.896	-0.890	-0.884	-0.879	-0.872	-0.866	-0.860	-0.852	-0.845	-0.839	-0.831	-0.824	-0.816	-0.809	-0.801	-0.792	-0.785	-0.776	-0.769	-0.760	-0.752	-0.744	-0.735	-0.728	-0.718	-0.710	-0.702	-0.694	-0.686	-0.678	-0.669	-0.661	-0.654	-0.646	-0.638	-0.631	-0.624	-0.615	-0.609	-0.601	-0.594	-0.588	-0.581	-0.575	-0.570	-0.564	-0.559	-0.554	-0.548	-0.544	-0.539	-0.535	-0.532	-0.530	-0.528	-0.525	-0.524	-0.521	-0.521	-0.521	-0.521	-0.521	-0.522	-0.525	-0.526	-0.529	-0.531	-0.536	-0.539	-0.544	-0.549	-0.555	-0.560	-0.568	-0.574	-0.581	-0.590	-0.598	-0.606	-0.618	-0.626	-0.638	-0.649	-0.660	-0.671	-0.685	-0.698	-0.710	-0.725	-0.739	-0.752	-0.769	-0.784	-0.799	-0.815	-0.831	-0.848	-0.864	-0.881	-0.898	-0.916	-0.932	-0.950	-0.968	-0.986	-1.004	-1.021	-1.040	-1.059	-1.076	-1.094	-1.112	-1.130	-1.148	-1.166	-1.182	-1.201	-1.218	-1.235	-1.251	-1.269	-1.285	-1.300	-1.316	-1.332	-1.348	-1.362	-1.379	-1.392	-1.409	-1.422	-1.438	-1.451	-1.465	-1.480	-1.492	-1.508	-1.520	-1.534	-1.549	-1.561	-1.575	-1.589	-1.602	-1.615	-1.630	-1.644	-1.658	-1.671	-1.686	-1.700	-1.716	-1.730	-1.746	-1.761	-1.778	-1.794	-1.810	-1.828	-1.845	-1.862	-1.880	-1.900	-1.919	-1.939	-1.959	-1.979	-2.000	-2.020	-2.042	-2.064	-2.086	-2.110	-2.132	-2.156	-2.180	-2.204	-2.228	-2.251	-2.276	-2.301	-2.325	-2.349	-2.374	-2.398	-2.422	-2.446	-2.470	-2.492	-2.515	-2.538	-2.560	-2.581	-2.601	-2.621	-2.640	-2.659	-2.675	-2.691	-2.708	-2.721	-2.734	-2.745	-2.756	-2.765	-2.774	-2.779	-2.785	-2.789	-2.791	-2.791	-2.791	-2.790	-2.786	-2.781	-2.775	-2.768	-2.758	-2.748	-2.735	-2.722	-2.706	-2.690	-2.674	-2.654	-2.634	-2.612	-2.590	-2.566	-2.540	-2.514	-2.488	-2.459	-2.430	-2.400	-2.369	-2.338	-2.306	-2.274	-2.240	-2.206	-2.174	-2.139	-2.105	-2.070	-2.035	-2.000	-1.966	-1.931	-1.898	-1.864	-1.830	-1.796	-1.764	-1.730	-1.699	-1.668	-1.636	-1.606	-1.578	-1.549	-1.522	-1.496	-1.471	-1.446	-1.424	-1.402	-1.381	-1.361	-1.344	-1.328	-1.312	-1.298	-1.285	-1.274	-1.264	-1.256	-1.249	-1.244	-1.239	-1.236	-1.234	-1.234	-1.236	-1.238	-1.241	-1.246	-1.252	-1.259	-1.268	-1.276	-1.286	-1.298	-1.309	-1.321	-1.334	-1.348	-1.360	-1.374	-1.389	-1.402	-1.416	-1.431	-1.445	-1.458	-1.471	-1.484	-1.498	-1.509	-1.520	-1.529	-1.539	-1.548	-1.554	-1.560	-1.566	-1.570	-1.572	-1.574	-1.574	-1.571	-1.569	-1.565	-1.559	-1.552	-1.544	-1.534	-1.522	-1.510	-1.496	-1.480	-1.464	-1.446	-1.428	-1.408	-1.386	-1.364	-1.341	-1.319	-1.294	-1.269	-1.244	-1.218	-1.192	-1.166	-1.140	-1.114	-1.089	-1.062	-1.036	-1.011	-0.988	-0.965	-0.941	-0.919	-0.898	-0.876	-0.858	-0.840	-0.822	-0.806	-0.791	-0.778	-0.765	-0.755	-0.746	-0.739	-0.731	-0.728	-0.724	-0.721	-0.721	-0.722	-0.726	-0.730	-0.735	-0.741	-0.749	-0.759	-0.769	-0.780	-0.792	-0.806	-0.820	-0.834	-0.850	-0.866	-0.885	-0.901	-0.920	-0.939	-0.958	-0.976	-0.996	-1.016	-1.035	-1.054	-1.074	-1.092	-1.111	-1.130	-1.148	-1.165	-1.182	-1.199	-1.215	-1.230	-1.245	-1.259	-1.271	-1.284	-1.295	-1.306	-1.316	-1.325	-1.332	-1.340	-1.346	-1.352	-1.356	-1.360	-1.362	-1.365	-1.365	-1.366	-1.365	-1.364	-1.361	-1.359	-1.355	-1.351	-1.346	-1.341	-1.335	-1.329	-1.322	-1.314	-1.308	-1.299	-1.291	-1.282	-1.274	-1.265	-1.256	-1.248	-1.239	-1.230	-1.221	-1.212	-1.205	-1.196	-1.189	-1.180	-1.172	-1.165	-1.159	-1.151	-1.146	-1.140	-1.136	-1.131	-1.126	-1.124	-1.121	-1.119	-1.118	-1.118	-1.116	-1.116	-1.118	-1.119	-1.122	-1.124	-1.128	-1.132	-1.138	-1.142	-1.148	-1.154	-1.161	-1.169	-1.176	-1.185	-1.194	-1.202	-1.214	-1.224	-1.234	-1.245	-1.256	-1.268	-1.280	-1.291	-1.304	-1.316	-1.329	-1.341	-1.355	-1.366	-1.380	-1.394	-1.406	-1.419	-1.432	-1.445	-1.458	-1.470	-1.482	-1.494	-1.506	-1.518	-1.529	-1.539	-1.549	-1.560	-1.569	-1.579	-1.586	-1.595	-1.604	-1.610	-1.618	-1.624	-1.629	-1.635	-1.639	-1.644	-1.648	-1.651	-1.655	-1.656	-1.658	-1.660	-1.660	-1.660	-1.660	-1.660	-1.658	-1.656	-1.654	-1.652	-1.650	-1.648	-1.644	-1.640	-1.636	-1.634	-1.630	-1.626	-1.621	-1.618	-1.612	-1.609	-1.604	-1.600	-1.595	-1.591	-1.588	-1.584	-1.580	-1.576	-1.575	-1.572	-1.569	-1.568	-1.566	-1.566	-1.565	-1.564	-1.564	-1.566	-1.566	-1.568	-1.570	-1.572	-1.575	-1.579	-1.584	-1.588	-1.592	-1.598	-1.602	-1.609	-1.616	-1.621	-1.630	-1.636	-1.644	-1.652	-1.661	-1.669	-1.678	-1.686	-1.696	-1.704	-1.714	-1.724	-1.731	-1.741	-1.750	-1.759	-1.766	-1.775	-1.782	-1.791	-1.799	-1.806	-1.814	-1.819	-1.825	-1.831	-1.838	-1.841	-1.846	-1.850	-1.854	-1.856	-1.860	-1.861	-1.862	-1.864	-1.865	-1.864	-1.864	-1.862	-1.860	-1.859	-1.856	-1.854	-1.849	-1.845	-1.840	-1.836	-1.831	-1.825	-1.819	-1.812	-1.805	-1.798	-1.791	-1.784	-1.776	-1.768	-1.759	-1.751	-1.742	-1.734	-1.724	-1.716	-1.708	-1.698	-1.690	-1.680	-1.672	-1.664	-1.655	-1.646	-1.639	-1.631	-1.624	-1.616	-1.609	-1.604	-1.596	-1.590	-1.585	-1.580	-1.575	-1.571	-1.566	-1.562	-1.559	-1.558	-1.555	-1.554	-1.551	-1.550	-1.550	-1.550	-1.550	-1.551	-1.551	-1.552	-1.554	-1.556	-1.559	-1.561	-1.565	-1.568	-1.571	-1.576	-1.579	-1.582	-1.588	-1.591	-1.596	-1.602	-1.606	-1.612	-1.616	-1.622	-1.626	-1.632	-1.636	-1.641	-1.646	-1.650	-1.655	-1.660	-1.664	-1.669	-1.672	-1.676	-1.680	-1.682	-1.688	-1.690	-1.692	-1.695	-1.698	-1.700	-1.700	-1.702	-1.704	-1.705	-1.706	-1.708	-1.709	-1.709	-1.710	-1.710	-1.709	-1.709	-1.709	-1.709	-1.709	-1.708	-1.706	-1.706	-1.706	-1.705	-1.705	-1.704	-1.704	-1.704	-1.704	-1.702	-1.704	-1.704	-1.704	-1.704	-1.704	-1.702	-1.702	-1.704	-1.702	-1.704	-1.704	-1.702	-1.704	-1.704	-1.702	-1.704	-1.704	-1.704	-1.704	-1.704	-1.702	-1.702	-1.702	-1.701	-1.701	-1.700	-1.700	-1.698	-1.696	-1.695	-1.692	-1.690	-1.688	-1.685	-1.682	-1.679	-1.675	-1.671	-1.668	-1.662	-1.658	-1.652	-1.648	-1.641	-1.636	-1.629	-1.622	-1.616	-1.609	-1.602	-1.594	-1.586	-1.579	-1.570	-1.562	-1.554	-1.546	-1.538	-1.528	-1.519	-1.510	-1.501	-1.492	-1.482	-1.474	-1.465	-1.456	-1.448	-1.439	-1.431	-1.422	-1.414	-1.406	-1.396	-1.389	-1.381	-1.372	-1.364	-1.355	-1.348	-1.339	-1.331	-1.324	-1.315	-1.308	-1.299	-1.291	-1.282	-1.274	-1.265	-1.256	-1.248	-1.239	-1.229	-1.218	-1.209	-1.198	-1.186	-1.175	-1.164	-1.151	-1.139	-1.126	-1.114	-1.100	-1.085	-1.070	-1.056	-1.041	-1.025	-1.009	-0.992	-0.976	-0.959	-0.942	-0.925	-0.909	-0.890	-0.872	-0.855	-0.838	-0.821	-0.802	-0.786	-0.770	-0.752	-0.738	-0.722	-0.708	-0.692	-0.680	-0.666	-0.654	-0.642	-0.632	-0.622	-0.614	-0.606	-0.600	-0.594	-0.590	-0.586	-0.584	-0.582	-0.582	-0.584	-0.585	-0.589	-0.594	-0.599	-0.605	-0.612	-0.622	-0.631	-0.642	-0.655	-0.666	-0.680	-0.694	-0.710	-0.725	-0.740	-0.756	-0.774	-0.790	-0.808	-0.824	-0.841	-0.859	-0.876	-0.892	-0.909	-0.925	-0.941	-0.956	-0.970	-0.984	-0.996	-1.009	-1.020	-1.030	-1.040	-1.049	-1.055	-1.061	-1.066	-1.071	-1.074	-1.074	-1.074	-1.074	-1.071	-1.066	-1.061	-1.055	-1.048	-1.040	-1.030	-1.019	-1.008	-0.995	-0.981	-0.965	-0.950	-0.934	-0.916	-0.899	-0.880	-0.861	-0.840	-0.820	-0.800	-0.779	-0.758	-0.736	-0.714	-0.694	-0.671	-0.650	-0.629	-0.609	-0.588	-0.566	-0.545	-0.526	-0.506	-0.488	-0.470	-0.451	-0.434	-0.418	-0.401	-0.386	-0.371	-0.358	-0.345	-0.334	-0.321	-0.311	-0.301	-0.292	-0.284	-0.278	-0.271	-0.266	-0.260	-0.258	-0.254	-0.252	-0.251	-0.251	-0.251	-0.252	-0.255	-0.258	-0.261	-0.266	-0.271	-0.276	-0.282	-0.290	-0.298	-0.306	-0.315	-0.324	-0.335	-0.345	-0.355	-0.366	-0.378	-0.389	-0.401	-0.414	-0.428	-0.440	-0.452	-0.466	-0.480	-0.492	-0.506	-0.520	-0.534	-0.549	-0.561	-0.576	-0.589	-0.602	-0.615	-0.629	-0.641	-0.652	-0.666	-0.678	-0.689	-0.699	-0.710	-0.720	-0.730	-0.740	-0.748	-0.758	-0.765	-0.771	-0.779	-0.785	-0.791	-0.796	-0.799	-0.804	-0.808	-0.809	-0.811	-0.814	-0.814	-0.814	-0.815	-0.814	-0.812	-0.810	-0.809	-0.806	-0.802	-0.799	-0.792	-0.788	-0.782	-0.778	-0.771	-0.764	-0.756	-0.750	-0.742	-0.735	-0.728	-0.719	-0.711	-0.702	-0.695	-0.686	-0.678	-0.670	-0.660	-0.652	-0.645	-0.638	-0.630	-0.622	-0.616	-0.610	-0.604	-0.598	-0.594	-0.589	-0.585	-0.580	-0.578	-0.575	-0.571	-0.571	-0.570	-0.570	-0.570	-0.570	-0.572	-0.575	-0.576	-0.579	-0.582	-0.586	-0.591	-0.596	-0.601	-0.606	-0.612	-0.619	-0.625	-0.631	-0.639	-0.645	-0.652	-0.659	-0.666	-0.674	-0.680	-0.686	-0.694	-0.699	-0.704	-0.710	-0.715	-0.719	-0.722	-0.725	-0.728	-0.729	-0.730	-0.730	-0.729	-0.728	-0.725	-0.720	-0.716	-0.711	-0.704	-0.698	-0.689	-0.679	-0.669	-0.656	-0.645	-0.631	-0.616	-0.601	-0.585	-0.569	-0.551	-0.532	-0.514	-0.495	-0.475	-0.455	-0.435	-0.414	-0.392	-0.370	-0.349	-0.328	-0.306	-0.285	-0.264	-0.242	-0.222	-0.204	-0.185	-0.166	-0.149	-0.132	-0.116	-0.102	-0.089	-0.076	-0.065	-0.055	-0.048	-0.040	-0.032	-0.029	-0.026	-0.024	-0.022	-0.024	-0.026	-0.030	-0.035	-0.042	-0.051	-0.060	-0.072	-0.084	-0.098	-0.112	-0.129	-0.145	-0.164	-0.182	-0.202	-0.224	-0.246	-0.270	-0.292	-0.316	-0.341	-0.365	-0.391	-0.418	-0.444	-0.470	-0.496	-0.522	-0.549	-0.575	-0.601	-0.626	-0.652	-0.678	-0.702	-0.729	-0.754	-0.778	-0.800	-0.822	-0.846	-0.868	-0.889	-0.910	-0.930	-0.950	-0.969	-0.986	-1.004	-1.021	-1.038	-1.052	-1.068	-1.081	-1.096	-1.109	-1.121	-1.132	-1.144	-1.155	-1.164	-1.174	-1.182	-1.191	-1.198	-1.206	-1.212	-1.219	-1.226	-1.231	-1.236	-1.240	-1.244	-1.249	-1.252	-1.255	-1.258	-1.260	-1.261	-1.264	-1.264	-1.265	-1.266	-1.266	-1.265	-1.265	-1.264	-1.261	-1.260	-1.259	-1.256	-1.254	-1.250	-1.246	-1.242	-1.238	-1.234	-1.229	-1.224	-1.219	-1.214	-1.208	-1.201	-1.195	-1.188	-1.181	-1.174	-1.164	-1.156	-1.149	-1.140	-1.131	-1.122	-1.114	-1.104	-1.095	-1.085	-1.076	-1.066	-1.058	-1.048	-1.038	-1.029	-1.018	-1.008	-0.998	-0.989	-0.979	-0.969	-0.960	-0.951	-0.941	-0.931	-0.922	-0.912	-0.904	-0.895	-0.885	-0.876	-0.870	-0.861	-0.852	-0.845	-0.838	-0.830	-0.822	-0.814	-0.808	-0.801	-0.794	-0.788	-0.780	-0.774	-0.768	-0.761	-0.756	-0.750	-0.744	-0.739	-0.734	-0.729	-0.724	-0.718	-0.714	-0.709	-0.705	-0.700	-0.698	-0.692	-0.690	-0.686	-0.682	-0.680	-0.675	-0.674	-0.670	-0.668	-0.665	-0.662	-0.660	-0.659	-0.656	-0.655	-0.654	-0.652	-0.651	-0.650	-0.650	-0.649	-0.649	-0.649	-0.650	-0.650	-0.651	-0.652	-0.654	-0.655	-0.659	-0.661	-0.664	-0.668	-0.671	-0.676	-0.680	-0.686	-0.691	-0.698	-0.704	-0.710	-0.718	-0.725	-0.731	-0.739	-0.749	-0.756	-0.765	-0.775	-0.782	-0.791	-0.802	-0.811	-0.821	-0.830	-0.840	-0.849	-0.859	-0.868	-0.878	-0.885	-0.894	-0.901	-0.909	-0.915	-0.922	-0.928	-0.932	-0.936	-0.940	-0.942	-0.942	-0.944	-0.944	-0.942	-0.940	-0.936	-0.931	-0.925	-0.919	-0.910	-0.901	-0.890	-0.879	-0.865	-0.851	-0.836	-0.820	-0.802	-0.785	-0.765	-0.744	-0.722	-0.701	-0.679	-0.654	-0.629	-0.604	-0.579	-0.551	-0.526	-0.499	-0.472	-0.444	-0.418	-0.390	-0.364	-0.336	-0.310	-0.284	-0.258	-0.232	-0.209	-0.185	-0.161	-0.138	-0.118	-0.095	-0.076	-0.058	-0.040	-0.022	-0.006	0.009	0.021	0.032	0.044	0.054	0.062	0.068	0.074	0.079	0.081	0.084	0.085	0.085	0.084	0.080	0.076	0.072	0.068	0.061	0.054	0.045	0.036	0.026	0.016	0.004	-0.008	-0.019	-0.031	-0.046	-0.059	-0.074	-0.088	-0.101	-0.118	-0.132	-0.148	-0.162	-0.178	-0.192	-0.208	-0.222	-0.238	-0.252	-0.268	-0.281	-0.295	-0.309	-0.322	-0.335	-0.348	-0.360	-0.371	-0.381	-0.392	-0.404	-0.412	-0.421	-0.430	-0.439	-0.446	-0.452	-0.459	-0.465	-0.470	-0.474	-0.478	-0.481	-0.482	-0.484	-0.485	-0.486	-0.485	-0.484	-0.482	-0.481	-0.478	-0.474	-0.470	-0.465	-0.460	-0.452	-0.446	-0.439	-0.431	-0.422	-0.414	-0.406	-0.396	-0.385	-0.376	-0.365	-0.355	-0.344	-0.331	-0.320	-0.309	-0.298	-0.286	-0.275	-0.262	-0.251	-0.240	-0.229	-0.219	-0.209	-0.198	-0.188	-0.179	-0.169	-0.161	-0.152	-0.145	-0.138	-0.132	-0.126	-0.121	-0.116	-0.112	-0.110	-0.106	-0.104	-0.104	-0.104	-0.104	-0.104	-0.105	-0.108	-0.111	-0.112	-0.116	-0.122	-0.126	-0.132	-0.138	-0.144	-0.150	-0.156	-0.164	-0.170	-0.178	-0.185	-0.191	-0.200	-0.208	-0.214	-0.221	-0.229	-0.236	-0.244	-0.249	-0.255	-0.261	-0.266	-0.271	-0.278	-0.280	-0.284	-0.288	-0.289	-0.290	-0.292	-0.292	-0.292	-0.291	-0.289	-0.286	-0.284	-0.280	-0.276	-0.270	-0.265	-0.258	-0.251	-0.244	-0.234	-0.226	-0.215	-0.205	-0.192	-0.181	-0.169	-0.156	-0.142	-0.128	-0.114	-0.098	-0.082	-0.066	-0.050	-0.034	-0.016	0.001	0.020	0.038	0.056	0.075	0.094	0.112	0.131	0.151	0.170	0.189	0.208	0.228	0.246	0.265	0.284	0.301	0.319	0.339	0.356	0.374	0.390	0.408	0.422	0.439	0.454	0.469	0.482	0.496	0.510	0.524	0.535	0.546	0.558	0.566	0.576	0.585	0.592	0.600	0.606	0.612	0.618	0.621	0.626	0.629	0.631	0.632	0.634	0.634	0.634	0.634	0.631	0.629	0.628	0.624	0.621	0.618	0.612	0.608	0.602	0.596	0.591	0.585	0.579	0.572	0.568	0.560	0.554	0.548	0.541	0.535	0.529	0.522	0.518	0.511	0.507	0.504	0.499	0.495	0.492	0.490	0.488	0.486	0.486	0.486	0.488	0.488	0.490	0.492	0.496	0.501	0.505	0.511	0.518	0.525	0.532	0.541	0.551	0.561	0.572	0.584	0.596	0.608	0.621	0.635	0.649	0.664	0.680	0.695	0.710	0.726	0.742	0.759	0.776	0.791	0.809	0.825	0.842	0.859	0.874	0.890	0.905	0.921	0.935	0.949	0.962	0.975	0.988	1.000	1.010	1.020	1.030	1.039	1.046	1.052	1.058	1.062	1.065	1.068	1.069	1.069	1.068	1.066	1.062	1.059	1.052	1.045	1.039	1.030	1.019	1.008	0.996	0.982	0.968	0.952	0.938	0.920	0.902	0.884	0.864	0.845	0.824	0.802	0.781	0.758	0.734	0.711	0.688	0.664	0.639	0.615	0.589	0.565	0.540	0.515	0.491	0.466	0.441	0.418	0.394	0.370	0.346	0.324	0.301	0.280	0.259	0.238	0.218	0.198	0.178	0.159	0.141	0.124	0.106	0.090	0.075	0.059	0.045	0.030	0.018	0.005	-0.008	-0.019	-0.029	-0.040	-0.049	-0.058	-0.066	-0.074	-0.081	-0.088	-0.094	-0.100	-0.104	-0.109	-0.112	-0.116	-0.119	-0.120	-0.124	-0.125	-0.126	-0.126	-0.126	-0.128	-0.126	-0.126	-0.125	-0.124	-0.121	-0.119	-0.118	-0.116	-0.112	-0.110	-0.106	-0.104	-0.101	-0.098	-0.095	-0.090	-0.088	-0.084	-0.080	-0.076	-0.072	-0.070	-0.068	-0.065	-0.061	-0.058	-0.056	-0.055	-0.052	-0.051	-0.049	-0.049	-0.048	-0.049	-0.048	-0.049	-0.050	-0.050	-0.052	-0.054	-0.056	-0.059	-0.061	-0.064	-0.069	-0.071	-0.075	-0.079	-0.084	-0.088	-0.091	-0.095	-0.101	-0.105	-0.109	-0.114	-0.116	-0.120	-0.125	-0.128	-0.131	-0.134	-0.136	-0.139	-0.141	-0.142	-0.144	-0.144	-0.144	-0.142	-0.142	-0.142	-0.140	-0.138	-0.135	-0.132	-0.129	-0.125	-0.121	-0.116	-0.110	-0.106	-0.100	-0.094	-0.088	-0.082	-0.076	-0.069	-0.062	-0.056	-0.050	-0.044	-0.039	-0.032	-0.028	-0.022	-0.018	-0.014	-0.010	-0.008	-0.006	-0.004	-0.004	-0.002	-0.004	-0.005	-0.006	-0.010	-0.012	-0.018	-0.022	-0.030	-0.036	-0.045	-0.054	-0.062	-0.074	-0.085	-0.096	-0.109	-0.122	-0.136	-0.151	-0.165	-0.182	-0.198	-0.215	-0.231	-0.249	-0.266	-0.284	-0.301	-0.320	-0.339	-0.356	-0.374	-0.392	-0.410	-0.428	-0.445	-0.461	-0.479	-0.494	-0.511	-0.525	-0.540	-0.554	-0.568	-0.580	-0.591	-0.604	-0.615	-0.625	-0.634	-0.642	-0.651	-0.658	-0.664	-0.670	-0.675	-0.679	-0.681	-0.684	-0.686	-0.688	-0.686	-0.686	-0.685	-0.684	-0.680	-0.676	-0.672	-0.669	-0.664	-0.658	-0.651	-0.646	-0.639	-0.630	-0.621	-0.614	-0.604	-0.595	-0.584	-0.575	-0.564	-0.552	-0.541	-0.530	-0.518	-0.506	-0.494	-0.481	-0.468	-0.456	-0.442	-0.430	-0.416	-0.404	-0.390	-0.378	-0.364	-0.350	-0.336	-0.324	-0.310	-0.298	-0.284	-0.271	-0.259	-0.245	-0.234	-0.221	-0.209	-0.196	-0.185	-0.174	-0.161	-0.150	-0.140	-0.129	-0.119	-0.108	-0.099	-0.089	-0.079	-0.070	-0.061	-0.052	-0.044	-0.035	-0.028	-0.020	-0.012	-0.006	0.001	0.008	0.014	0.021	0.028	0.034	0.039	0.045	0.050	0.056	0.061	0.066	0.071	0.076	0.080	0.085	0.090	0.095	0.100	0.102	0.108	0.112	0.118	0.121	0.126	0.130	0.134	0.139	0.144	0.149	0.154	0.159	0.164	0.169	0.175	0.180	0.186	0.192	0.200	0.206	0.214	0.221	0.230	0.238	0.246	0.256	0.265	0.276	0.288	0.299	0.310	0.324	0.335	0.350	0.364	0.380	0.395	0.411	0.428	0.446	0.464	0.482	0.501	0.522	0.544	0.564	0.586	0.608	0.630	0.652	0.676	0.700	0.724	0.748	0.772	0.796	0.821	0.845	0.869	0.891	0.916	0.940	0.961	0.984	1.006	1.028	1.048	1.068	1.086	1.105	1.121	1.139	1.154	1.166	1.180	1.191	1.201	1.210	1.218	1.225	1.229	1.232	1.235	1.234	1.234	1.231	1.228	1.222	1.215	1.208	1.199	1.189	1.178	1.165	1.151	1.136	1.121	1.105	1.088	1.070	1.051	1.032	1.014	0.995	0.975	0.955	0.935	0.915	0.895	0.876	0.856	0.838	0.820	0.801	0.784	0.768	0.751	0.736	0.722	0.710	0.696	0.685	0.674	0.665	0.658	0.650	0.644	0.639	0.635	0.632	0.630	0.630	0.631	0.632	0.635	0.639	0.644	0.649	0.655	0.662	0.670	0.679	0.689	0.698	0.709	0.720	0.731	0.742	0.754	0.766	0.779	0.791	0.802	0.816	0.829	0.840	0.852	0.864	0.875	0.886	0.895	0.905	0.915	0.924	0.931	0.939	0.945	0.951	0.956	0.961	0.964	0.968	0.969	0.969	0.970	0.969	0.966	0.962	0.960	0.955	0.949	0.941	0.934	0.925	0.916	0.906	0.894	0.882	0.870	0.858	0.842	0.829	0.812	0.798	0.780	0.764	0.746	0.728	0.710	0.691	0.672	0.655	0.636	0.618	0.599	0.581	0.562	0.545	0.526	0.510	0.494	0.478	0.461	0.446	0.432	0.419	0.406	0.394	0.382	0.372	0.362	0.355	0.348	0.341	0.336	0.331	0.328	0.325	0.325	0.324	0.325	0.328	0.330	0.334	0.339	0.344	0.350	0.359	0.366	0.375	0.384	0.394	0.404	0.415	0.428	0.439	0.450	0.462	0.474	0.486	0.499	0.511	0.522	0.535	0.546	0.556	0.566	0.578	0.586	0.595	0.602	0.610	0.616	0.622	0.626	0.631	0.634	0.636	0.636	0.636	0.636	0.634	0.631	0.626	0.621	0.616	0.609	0.601	0.591	0.581	0.571	0.560	0.548	0.534	0.519	0.505	0.489	0.474	0.458	0.440	0.424	0.406	0.388	0.369	0.350	0.332	0.312	0.294	0.275	0.256	0.238	0.220	0.201	0.184	0.165	0.149	0.131	0.115	0.100	0.084	0.069	0.054	0.040	0.028	0.015	0.002	-0.009	-0.019	-0.029	-0.038	-0.046	-0.052	-0.060	-0.066	-0.070	-0.075	-0.080	-0.082	-0.084	-0.085	-0.086	-0.085	-0.085	-0.082	-0.081	-0.079	-0.075	-0.070	-0.066	-0.060	-0.055	-0.049	-0.040	-0.034	-0.025	-0.018	-0.008	0.001	0.010	0.020	0.030	0.041	0.051	0.062	0.072	0.085	0.095	0.108	0.119	0.129	0.141	0.152	0.164	0.175	0.186	0.198	0.209	0.220	0.230	0.241	0.251	0.261	0.270	0.280	0.289	0.298	0.306	0.315	0.322	0.330	0.338	0.344	0.350	0.356	0.362	0.368	0.371	0.376	0.380	0.382	0.385	0.388	0.389	0.389	0.390	0.390	0.390	0.388	0.386	0.384	0.381	0.378	0.374	0.369	0.364	0.358	0.352	0.345	0.336	0.329	0.320	0.311	0.300	0.290	0.279	0.266	0.254	0.241	0.228	0.214	0.199	0.184	0.169	0.152	0.136	0.119	0.101	0.084	0.066	0.049	0.030	0.010	-0.010	-0.030	-0.049	-0.069	-0.089	-0.109	-0.129	-0.149	-0.169	-0.188	-0.209	-0.229	-0.248	-0.266	-0.288	-0.306	-0.325	-0.344	-0.362	-0.380	-0.399	-0.416	-0.432	-0.450	-0.466	-0.481	-0.498	-0.512	-0.526	-0.541	-0.555	-0.566	-0.580	-0.591	-0.602	-0.612	-0.624	-0.634	-0.642	-0.652	-0.661	-0.669	-0.678	-0.684	-0.691	-0.698	-0.704	-0.709	-0.714	-0.719	-0.722	-0.728	-0.730	-0.735	-0.738	-0.740	-0.744	-0.746	-0.749	-0.751	-0.752	-0.755	-0.756	-0.758	-0.759	-0.761	-0.761	-0.762	-0.764	-0.765	-0.766	-0.766	-0.769	-0.769	-0.770	-0.772	-0.774	-0.775	-0.775	-0.776	-0.779	-0.780	-0.782	-0.785	-0.785	-0.788	-0.790	-0.792	-0.796	-0.799	-0.801	-0.805	-0.809	-0.811	-0.816	-0.820	-0.824	-0.829	-0.832	-0.838	-0.842	-0.848	-0.854	-0.859	-0.864	-0.870	-0.876	-0.882	-0.889	-0.895	-0.901	-0.908	-0.915	-0.921	-0.929	-0.936	-0.944	-0.950	-0.958	-0.964	-0.971	-0.978	-0.984	-0.990	-0.996	-1.002	-1.009	-1.015	-1.020	-1.026	-1.030	-1.035	-1.039	-1.044	-1.046	-1.051	-1.054	-1.056	-1.059	-1.059	-1.061	-1.062	-1.064	-1.062	-1.064	-1.064	-1.062	-1.061	-1.060	-1.059	-1.056	-1.054	-1.052	-1.050	-1.046	-1.044	-1.040	-1.036	-1.032	-1.029	-1.026	-1.021	-1.019	-1.015	-1.010	-1.006	-1.004	-1.000	-0.995	-0.992	-0.989	-0.986	-0.982	-0.980	-0.978	-0.975	-0.974	-0.971	-0.970	-0.969	-0.968	-0.966	-0.965	-0.965	-0.965	-0.964	-0.964	-0.964	-0.964	-0.964	-0.962	-0.964	-0.964	-0.964	-0.965	-0.964	-0.964	-0.964	-0.964	-0.962	-0.962	-0.961	-0.960	-0.959	-0.958	-0.954	-0.952	-0.950	-0.946	-0.942	-0.939	-0.935	-0.930	-0.925	-0.919	-0.914	-0.908	-0.900	-0.894	-0.886	-0.878	-0.870	-0.861	-0.852	-0.845	-0.835	-0.826	-0.816	-0.806	-0.796	-0.788	-0.778	-0.768	-0.758	-0.748	-0.738	-0.728	-0.719	-0.709	-0.699	-0.688	-0.679	-0.669	-0.660	-0.650	-0.641	-0.634	-0.624	-0.615	-0.608	-0.599	-0.590	-0.581	-0.572	-0.565	-0.556	-0.549	-0.540	-0.532	-0.524	-0.516	-0.507	-0.500	-0.492	-0.484	-0.475	-0.465	-0.456	-0.449	-0.439	-0.430	-0.420	-0.410	-0.401	-0.391	-0.380	-0.371	-0.359	-0.349	-0.339	-0.328	-0.318	-0.306	-0.295	-0.284	-0.272	-0.261	-0.251	-0.239	-0.229	-0.219	-0.209	-0.199	-0.189	-0.180	-0.171	-0.162	-0.155	-0.148	-0.141	-0.134	-0.128	-0.121	-0.118	-0.112	-0.109	-0.106	-0.102	-0.101	-0.100	-0.099	-0.099	-0.099	-0.099	-0.101	-0.104	-0.104	-0.108	-0.110	-0.112	-0.116	-0.120	-0.122	-0.126	-0.129	-0.132	-0.136	-0.140	-0.142	-0.145	-0.148	-0.150	-0.151	-0.151	-0.151	-0.151	-0.151	-0.149	-0.148	-0.145	-0.140	-0.136	-0.130	-0.125	-0.119	-0.111	-0.102	-0.092	-0.082	-0.071	-0.061	-0.049	-0.035	-0.020	-0.006	0.008	0.024	0.039	0.055	0.070	0.088	0.104	0.121	0.139	0.155	0.172	0.189	0.205	0.221	0.238	0.252	0.268	0.282	0.296	0.310	0.322	0.334	0.345	0.354	0.362	0.370	0.378	0.384	0.388	0.391	0.395	0.396	0.398	0.396	0.396	0.394	0.390	0.385	0.379	0.374	0.365	0.359	0.349	0.340	0.330	0.319	0.308	0.296	0.284	0.271	0.259	0.246	0.232	0.220	0.205	0.192	0.180	0.166	0.154	0.141	0.129	0.119	0.106	0.096	0.086	0.078	0.069	0.061	0.052	0.048	0.041	0.036	0.032	0.030	0.029	0.028	0.026	0.028	0.030	0.032	0.036	0.041	0.046	0.052	0.060	0.068	0.076	0.086	0.096	0.108	0.119	0.131	0.144	0.158	0.171	0.185	0.200	0.214	0.230	0.245	0.260	0.275	0.291	0.306	0.321	0.336	0.351	0.365	0.380	0.394	0.408	0.420	0.432	0.445	0.456	0.468	0.478	0.486	0.495	0.502	0.509	0.516	0.521	0.526	0.530	0.532	0.534	0.534	0.534	0.534	0.531	0.528	0.524	0.519	0.514	0.506	0.499	0.489	0.480	0.469	0.458	0.445	0.432	0.418	0.402	0.388	0.371	0.356	0.338	0.320	0.302	0.284	0.264	0.244	0.225	0.204	0.182	0.162	0.142	0.121	0.100	0.079	0.058	0.039	0.018	-0.004	-0.025	-0.045	-0.064	-0.084	-0.102	-0.121	-0.140	-0.159	-0.176	-0.191	-0.209	-0.225	-0.239	-0.255	-0.269	-0.281	-0.294	-0.306	-0.318	-0.329	-0.338	-0.348	-0.355	-0.362	-0.371	-0.378	-0.382	-0.388	-0.392	-0.396	-0.400	-0.402	-0.404	-0.405	-0.406	-0.405	-0.405	-0.404	-0.404	-0.401	-0.398	-0.395	-0.391	-0.388	-0.384	-0.380	-0.375	-0.369	-0.364	-0.359	-0.352	-0.346	-0.339	-0.332	-0.326	-0.319	-0.311	-0.305	-0.296	-0.289	-0.280	-0.272	-0.264	-0.256	-0.246	-0.239	-0.229	-0.220	-0.210	-0.200	-0.191	-0.181	-0.171	-0.162	-0.151	-0.141	-0.130	-0.120	-0.110	-0.099	-0.088	-0.076	-0.066	-0.055	-0.044	-0.031	-0.020	-0.009	0.004	0.018	0.029	0.041	0.054	0.066	0.078	0.090	0.104	0.116	0.129	0.141	0.154	0.166	0.179	0.192	0.204	0.216	0.229	0.241	0.252	0.264	0.275	0.288	0.299	0.310	0.320	0.331	0.341	0.352	0.361	0.371	0.380	0.389	0.398	0.406	0.414	0.420	0.429	0.435	0.442	0.448	0.452	0.459	0.464	0.468	0.471	0.475	0.478	0.480	0.484	0.486	0.488	0.490	0.491	0.491	0.492	0.492	0.494	0.492	0.492	0.491	0.490	0.490	0.489	0.488	0.485	0.482	0.481	0.479	0.475	0.472	0.470	0.466	0.464	0.460	0.456	0.452	0.449	0.445	0.441	0.438	0.432	0.429	0.425	0.420	0.415	0.411	0.408	0.401	0.398	0.392	0.386	0.381	0.375	0.370	0.364	0.359	0.351	0.345	0.339	0.331	0.324	0.318	0.309	0.300	0.292	0.285	0.275	0.266	0.258	0.248	0.238	0.228	0.216	0.206	0.194	0.182	0.170	0.159	0.146	0.134	0.120	0.108	0.094	0.080	0.068	0.054	0.039	0.025	0.011	-0.002	-0.016	-0.031	-0.045	-0.059	-0.072	-0.085	-0.099	-0.112	-0.124	-0.136	-0.150	-0.161	-0.172	-0.184	-0.195	-0.204	-0.214	-0.224	-0.231	-0.240	-0.248	-0.255	-0.261	-0.268	-0.272	-0.278	-0.281	-0.286	-0.290	-0.292	-0.295	-0.296	-0.298	-0.299	-0.300	-0.300	-0.300	-0.300	-0.300	-0.300	-0.299	-0.299	-0.298	-0.299	-0.298	-0.298	-0.298	-0.298	-0.299	-0.299	-0.301	-0.302	-0.305	-0.308	-0.311	-0.315	-0.320	-0.325	-0.331	-0.338	-0.345	-0.354	-0.361	-0.371	-0.382	-0.392	-0.404	-0.416	-0.429	-0.441	-0.455	-0.469	-0.484	-0.499	-0.515	-0.530	-0.545	-0.560	-0.575	-0.591	-0.606	-0.622	100.000	5.000	2.000	1.000	2.000	0.000	0.000	0.000	0.000	0.000	0.000	0.000	0.000	0.000	0.000	0.000	0.000	0.000	-0.711	-0.724	-0.738	-0.751	-0.765	-0.780	-0.794	-0.808	-0.822	-0.838	-0.852	-0.866	-0.881	-0.896	-0.911	-0.925	-0.939	-0.954	-0.968	-0.981	-0.995	-1.009	-1.022	-1.035	-1.049	-1.061	-1.072	-1.085	-1.098	-1.110	-1.120	-1.131	-1.141	-1.151	-1.161	-1.170	-1.179	-1.188	-1.195	-1.201	-1.210	-1.215	-1.221	-1.226	-1.231	-1.235	-1.239	-1.242	-1.245	-1.246	-1.249	-1.250	-1.251	-1.251	-1.251	-1.250	-1.249	-1.248	-1.246	-1.245	-1.241	-1.239	-1.236	-1.234	-1.230	-1.228	-1.224	-1.220	-1.218	-1.214	-1.210	-1.209	-1.205	-1.204	-1.202	-1.200	-1.199	-1.199	-1.198	-1.198	-1.199	-1.201	-1.202	-1.205	-1.209	-1.212	-1.218	-1.224	-1.229	-1.236	-1.244	-1.252	-1.261	-1.272	-1.282	-1.295	-1.308	-1.321	-1.335	-1.351	-1.366	-1.382	-1.399	-1.416	-1.435	-1.454	-1.472	-1.491	-1.510	-1.530	-1.550	-1.570	-1.590	-1.610	-1.630	-1.650	-1.670	-1.690	-1.708	-1.728	-1.745	-1.762	-1.780	-1.798	-1.812	-1.828	-1.842	-1.856	-1.869	-1.881	-1.892	-1.904	-1.912	-1.920	-1.928	-1.934	-1.940	-1.944	-1.948	-1.950	-1.952	-1.952	-1.954	-1.952	-1.951	-1.949	-1.945	-1.941	-1.936	-1.931	-1.925	-1.921	-1.914	-1.908	-1.900	-1.891	-1.884	-1.876	-1.868	-1.860	-1.851	-1.845	-1.836	-1.829	-1.820	-1.812	-1.806	-1.799	-1.792	-1.785	-1.779	-1.772	-1.768	-1.761	-1.758	-1.752	-1.749	-1.746	-1.742	-1.739	-1.736	-1.734	-1.731	-1.730	-1.729	-1.726	-1.726	-1.725	-1.725	-1.724	-1.724	-1.722	-1.722	-1.722	-1.722	-1.721	-1.722	-1.722	-1.722	-1.721	-1.721	-1.721	-1.720	-1.720	-1.719	-1.719	-1.718	-1.718	-1.718	-1.715	-1.714	-1.714	-1.714	-1.712	-1.711	-1.711	-1.711	-1.711	-1.711	-1.710	-1.711	-1.710	-1.711	-1.712	-1.714	-1.715	-1.715	-1.718	-1.719	-1.721	-1.724	-1.728	-1.730	-1.732	-1.736	-1.739	-1.742	-1.746	-1.751	-1.755	-1.759	-1.762	-1.766	-1.770	-1.774	-1.776	-1.780	-1.782	-1.785	-1.786	-1.788	-1.790	-1.790	-1.790	-1.790	-1.790	-1.788	-1.785	-1.781	-1.779	-1.774	-1.769	-1.762	-1.756	-1.749	-1.740	-1.731	-1.721	-1.711	-1.699	-1.688	-1.675	-1.662	-1.648	-1.634	-1.619	-1.604	-1.588	-1.572	-1.556	-1.540	-1.524	-1.508	-1.491	-1.476	-1.460	-1.444	-1.429	-1.412	-1.398	-1.382	-1.369	-1.356	-1.342	-1.330	-1.320	-1.308	-1.299	-1.289	-1.281	-1.272	-1.265	-1.259	-1.255	-1.250	-1.246	-1.242	-1.241	-1.240	-1.239	-1.239	-1.239	-1.239	-1.241	-1.244	-1.245	-1.249	-1.251	-1.255	-1.258	-1.261	-1.265	-1.269	-1.271	-1.274	-1.276	-1.279	-1.281	-1.282	-1.285	-1.285	-1.286	-1.286	-1.285	-1.284	-1.281	-1.278	-1.274	-1.269	-1.264	-1.258	-1.250	-1.242	-1.234	-1.225	-1.215	-1.205	-1.194	-1.181	-1.169	-1.155	-1.142	-1.128	-1.112	-1.098	-1.082	-1.066	-1.050	-1.035	-1.018	-1.001	-0.984	-0.969	-0.951	-0.935	-0.920	-0.905	-0.889	-0.875	-0.861	-0.846	-0.834	-0.821	-0.809	-0.798	-0.788	-0.778	-0.769	-0.761	-0.754	-0.748	-0.742	-0.738	-0.734	-0.731	-0.730	-0.728	-0.728	-0.729	-0.730	-0.732	-0.736	-0.740	-0.745	-0.750	-0.755	-0.762	-0.770	-0.778	-0.786	-0.795	-0.804	-0.814	-0.824	-0.834	-0.844	-0.855	-0.865	-0.875	-0.885	-0.895	-0.906	-0.916	-0.926	-0.935	-0.945	-0.954	-0.961	-0.970	-0.978	-0.984	-0.990	-0.995	-1.000	-1.005	-1.008	-1.010	-1.012	-1.014	-1.012	-1.012	-1.011	-1.009	-1.005	-1.002	-0.999	-0.992	-0.988	-0.980	-0.972	-0.965	-0.956	-0.946	-0.938	-0.928	-0.916	-0.905	-0.892	-0.881	-0.870	-0.856	-0.844	-0.831	-0.819	-0.806	-0.794	-0.780	-0.768	-0.755	-0.742	-0.731	-0.719	-0.708	-0.696	-0.686	-0.676	-0.666	-0.656	-0.649	-0.640	-0.634	-0.626	-0.620	-0.615	-0.610	-0.606	-0.604	-0.601	-0.600	-0.599	-0.599	-0.600	-0.601	-0.602	-0.605	-0.609	-0.611	-0.618	-0.621	-0.628	-0.634	-0.640	-0.648	-0.655	-0.662	-0.670	-0.679	-0.689	-0.698	-0.706	-0.716	-0.726	-0.736	-0.746	-0.755	-0.765	-0.775	-0.785	-0.795	-0.804	-0.814	-0.822	-0.832	-0.842	-0.850	-0.859	-0.868	-0.876	-0.884	-0.890	-0.899	-0.905	-0.910	-0.918	-0.922	-0.929	-0.935	-0.940	-0.944	-0.949	-0.952	-0.956	-0.960	-0.964	-0.966	-0.969	-0.972	-0.974	-0.976	-0.978	-0.979	-0.981	-0.982	-0.982	-0.982	-0.984	-0.984	-0.984	-0.982	-0.984	-0.982	-0.982	-0.981	-0.980	-0.979	-0.978	-0.976	-0.974	-0.971	-0.969	-0.966	-0.964	-0.960	-0.958	-0.954	-0.949	-0.945	-0.941	-0.936	-0.932	-0.928	-0.921	-0.915	-0.909	-0.902	-0.896	-0.888	-0.880	-0.872	-0.864	-0.855	-0.845	-0.835	-0.825	-0.815	-0.804	-0.794	-0.781	-0.770	-0.759	-0.746	-0.734	-0.722	-0.709	-0.695	-0.682	-0.669	-0.656	-0.642	-0.629	-0.615	-0.601	-0.588	-0.574	-0.560	-0.546	-0.532	-0.519	-0.506	-0.492	-0.481	-0.469	-0.456	-0.445	-0.434	-0.421	-0.410	-0.400	-0.391	-0.381	-0.371	-0.362	-0.355	-0.348	-0.339	-0.332	-0.326	-0.320	-0.315	-0.310	-0.305	-0.301	-0.299	-0.296	-0.294	-0.292	-0.290	-0.290	-0.289	-0.290	-0.291	-0.292	-0.292	-0.295	-0.298	-0.300	-0.304	-0.308	-0.311	-0.315	-0.319	-0.321	-0.326	-0.331	-0.336	-0.340	-0.345	-0.351	-0.356	-0.361	-0.366	-0.372	-0.378	-0.382	-0.388	-0.392	-0.398	-0.402	-0.408	-0.411	-0.418	-0.421	-0.425	-0.429	-0.432	-0.436	-0.439	-0.442	-0.444	-0.448	-0.450	-0.450	-0.452	-0.454	-0.455	-0.455	-0.456	-0.456	-0.456	-0.458	-0.456	-0.455	-0.455	-0.455	-0.455	-0.454	-0.452	-0.451	-0.451	-0.450	-0.450	-0.450	-0.450	-0.451	-0.450	-0.451	-0.451	-0.452	-0.455	-0.456	-0.459	-0.462	-0.466	-0.470	-0.474	-0.479	-0.485	-0.492	-0.499	-0.506	-0.516	-0.525	-0.534	-0.545	-0.556	-0.569	-0.581	-0.594	-0.609	-0.622	-0.638	-0.654	-0.669	-0.686	-0.701	-0.719	-0.736	-0.754	-0.772	-0.790	-0.808	-0.826	-0.845	-0.862	-0.881	-0.899	-0.916	-0.934	-0.950	-0.968	-0.984	-1.000	-1.016	-1.030	-1.044	-1.058	-1.070	-1.081	-1.092	-1.104	-1.114	-1.121	-1.130	-1.138	-1.144	-1.150	-1.155	-1.158	-1.161	-1.164	-1.165	-1.166	-1.166	-1.166	-1.165	-1.164	-1.164	-1.160	-1.159	-1.156	-1.154	-1.150	-1.148	-1.145	-1.142	-1.140	-1.136	-1.135	-1.132	-1.131	-1.130	-1.129	-1.129	-1.129	-1.130	-1.131	-1.132	-1.135	-1.139	-1.141	-1.146	-1.150	-1.156	-1.161	-1.169	-1.175	-1.181	-1.190	-1.198	-1.208	-1.216	-1.225	-1.235	-1.245	-1.254	-1.265	-1.275	-1.285	-1.295	-1.305	-1.314	-1.324	-1.332	-1.341	-1.350	-1.356	-1.365	-1.370	-1.378	-1.382	-1.388	-1.390	-1.394	-1.398	-1.398	-1.399	-1.399	-1.399	-1.396	-1.395	-1.391	-1.389	-1.384	-1.379	-1.372	-1.366	-1.359	-1.351	-1.342	-1.334	-1.325	-1.315	-1.305	-1.295	-1.284	-1.274	-1.262	-1.251	-1.240	-1.229	-1.216	-1.205	-1.194	-1.184	-1.171	-1.161	-1.151	-1.140	-1.130	-1.121	-1.110	-1.101	-1.092	-1.082	-1.075	-1.066	-1.059	-1.051	-1.044	-1.038	-1.030	-1.024	-1.019	-1.012	-1.008	-1.002	-0.999	-0.994	-0.991	-0.986	-0.984	-0.980	-0.978	-0.974	-0.971	-0.969	-0.968	-0.965	-0.964	-0.962	-0.960	-0.959	-0.958	-0.958	-0.958	-0.956	-0.958	-0.958	-0.958	-0.959	-0.960	-0.962	-0.965	-0.966	-0.969	-0.971	-0.975	-0.978	-0.981	-0.985	-0.990	-0.994	-1.000	-1.005	-1.010	-1.016	-1.022	-1.028	-1.034	-1.040	-1.046	-1.054	-1.061	-1.068	-1.075	-1.082	-1.090	-1.098	-1.105	-1.112	-1.120	-1.128	-1.134	-1.141	-1.149	-1.156	-1.162	-1.169	-1.174	-1.179	-1.184	-1.190	-1.194	-1.198	-1.202	-1.205	-1.208	-1.210	-1.212	-1.214	-1.215	-1.215	-1.216	-1.215	-1.215	-1.212	-1.210	-1.209	-1.205	-1.202	-1.199	-1.195	-1.191	-1.186	-1.180	-1.175	-1.169	-1.162	-1.156	-1.150	-1.142	-1.135	-1.126	-1.119	-1.111	-1.102	-1.095	-1.086	-1.078	-1.069	-1.061	-1.052	-1.044	-1.035	-1.025	-1.018	-1.009	-1.001	-0.992	-0.984	-0.978	-0.970	-0.961	-0.955	-0.948	-0.941	-0.934	-0.928	-0.921	-0.916	-0.910	-0.905	-0.899	-0.894	-0.889	-0.884	-0.880	-0.876	-0.871	-0.870	-0.865	-0.862	-0.860	-0.858	-0.855	-0.852	-0.850	-0.849	-0.846	-0.844	-0.842	-0.841	-0.839	-0.838	-0.836	-0.834	-0.832	-0.832	-0.830	-0.829	-0.826	-0.825	-0.824	-0.822	-0.819	-0.818	-0.816	-0.814	-0.811	-0.809	-0.806	-0.805	-0.801	-0.799	-0.795	-0.792	-0.789	-0.785	-0.781	-0.779	-0.776	-0.772	-0.769	-0.766	-0.761	-0.759	-0.755	-0.752	-0.749	-0.748	-0.745	-0.741	-0.740	-0.738	-0.736	-0.735	-0.734	-0.734	-0.734	-0.734	-0.734	-0.735	-0.736	-0.738	-0.740	-0.742	-0.745	-0.749	-0.752	-0.758	-0.762	-0.769	-0.774	-0.781	-0.788	-0.796	-0.804	-0.811	-0.819	-0.828	-0.838	-0.846	-0.856	-0.866	-0.876	-0.888	-0.898	-0.908	-0.918	-0.929	-0.940	-0.950	-0.961	-0.971	-0.981	-0.991	-1.000	-1.010	-1.019	-1.028	-1.035	-1.044	-1.050	-1.056	-1.064	-1.069	-1.074	-1.079	-1.082	-1.086	-1.090	-1.092	-1.092	-1.095	-1.095	-1.096	-1.096	-1.094	-1.094	-1.091	-1.089	-1.085	-1.082	-1.078	-1.072	-1.069	-1.062	-1.056	-1.050	-1.044	-1.039	-1.031	-1.025	-1.018	-1.010	-1.001	-0.994	-0.986	-0.979	-0.970	-0.961	-0.954	-0.945	-0.936	-0.929	-0.920	-0.914	-0.905	-0.898	-0.889	-0.881	-0.872	-0.865	-0.859	-0.850	-0.844	-0.835	-0.828	-0.821	-0.814	-0.808	-0.800	-0.794	-0.788	-0.781	-0.774	-0.769	-0.762	-0.756	-0.749	-0.742	-0.738	-0.731	-0.725	-0.720	-0.715	-0.710	-0.704	-0.700	-0.694	-0.690	-0.685	-0.680	-0.676	-0.672	-0.666	-0.664	-0.660	-0.656	-0.651	-0.649	-0.645	-0.642	-0.639	-0.636	-0.635	-0.632	-0.631	-0.630	-0.629	-0.628	-0.626	-0.625	-0.626	-0.625	-0.626	-0.626	-0.629	-0.629	-0.631	-0.632	-0.635	-0.638	-0.640	-0.644	-0.648	-0.650	-0.655	-0.659	-0.664	-0.668	-0.672	-0.678	-0.682	-0.688	-0.692	-0.699	-0.704	-0.710	-0.716	-0.721	-0.728	-0.731	-0.738	-0.744	-0.749	-0.755	-0.761	-0.766	-0.771	-0.776	-0.780	-0.785	-0.790	-0.795	-0.798	-0.802	-0.805	-0.809	-0.811	-0.814	-0.816	-0.818	-0.820	-0.820	-0.820	-0.821	-0.819	-0.819	-0.818	-0.816	-0.814	-0.810	-0.808	-0.804	-0.800	-0.796	-0.791	-0.786	-0.781	-0.775	-0.769	-0.761	-0.754	-0.748	-0.740	-0.732	-0.724	-0.715	-0.708	-0.698	-0.690	-0.680	-0.671	-0.661	-0.652	-0.644	-0.634	-0.625	-0.615	-0.606	-0.598	-0.588	-0.579	-0.570	-0.562	-0.555	-0.546	-0.539	-0.531	-0.522	-0.516	-0.509	-0.502	-0.498	-0.491	-0.485	-0.480	-0.476	-0.471	-0.468	-0.464	-0.460	-0.456	-0.454	-0.451	-0.449	-0.446	-0.445	-0.442	-0.441	-0.441	-0.439	-0.439	-0.438	-0.436	-0.436	-0.435	-0.435	-0.434	-0.432	-0.431	-0.430	-0.430	-0.429	-0.426	-0.425	-0.422	-0.421	-0.419	-0.416	-0.414	-0.411	-0.408	-0.404	-0.399	-0.396	-0.391	-0.388	-0.382	-0.376	-0.371	-0.365	-0.360	-0.352	-0.346	-0.340	-0.332	-0.324	-0.316	-0.310	-0.301	-0.292	-0.284	-0.275	-0.266	-0.256	-0.248	-0.239	-0.229	-0.219	-0.209	-0.198	-0.189	-0.178	-0.166	-0.156	-0.145	-0.135	-0.124	-0.114	-0.102	-0.091	-0.079	-0.069	-0.058	-0.046	-0.035	-0.024	-0.011	0.000	0.010	0.021	0.032	0.044	0.054	0.065	0.075	0.084	0.094	0.104	0.114	0.122	0.132	0.140	0.149	0.156	0.164	0.171	0.178	0.184	0.190	0.194	0.199	0.202	0.205	0.209	0.210	0.212	0.212	0.212	0.212	0.211	0.210	0.206	0.204	0.200	0.196	0.191	0.185	0.180	0.172	0.165	0.158	0.150	0.141	0.132	0.124	0.114	0.104	0.095	0.085	0.075	0.065	0.056	0.046	0.038	0.029	0.020	0.010	0.002	-0.005	-0.011	-0.018	-0.025	-0.030	-0.034	-0.038	-0.041	-0.044	-0.046	-0.045	-0.046	-0.046	-0.044	-0.041	-0.039	-0.034	-0.029	-0.024	-0.018	-0.010	-0.004	0.005	0.012	0.022	0.032	0.042	0.052	0.064	0.075	0.085	0.096	0.108	0.119	0.129	0.139	0.150	0.159	0.169	0.178	0.185	0.192	0.200	0.206	0.210	0.215	0.219	0.221	0.221	0.221	0.220	0.219	0.215	0.211	0.205	0.198	0.189	0.180	0.170	0.158	0.144	0.130	0.115	0.099	0.081	0.062	0.044	0.024	0.002	-0.020	-0.042	-0.065	-0.088	-0.111	-0.136	-0.160	-0.185	-0.209	-0.234	-0.256	-0.281	-0.304	-0.329	-0.351	-0.374	-0.395	-0.418	-0.438	-0.456	-0.474	-0.492	-0.510	-0.525	-0.540	-0.554	-0.566	-0.579	-0.589	-0.598	-0.605	-0.612	-0.619	-0.624	-0.626	-0.628	-0.629	-0.629	-0.628	-0.625	-0.622	-0.619	-0.614	-0.606	-0.601	-0.592	-0.585	-0.576	-0.565	-0.556	-0.546	-0.535	-0.525	-0.514	-0.501	-0.490	-0.478	-0.466	-0.455	-0.442	-0.430	-0.418	-0.406	-0.396	-0.385	-0.374	-0.364	-0.354	-0.344	-0.335	-0.326	-0.319	-0.311	-0.302	-0.296	-0.291	-0.285	-0.280	-0.275	-0.270	-0.266	-0.262	-0.261	-0.259	-0.256	-0.256	-0.255	-0.255	-0.255	-0.256	-0.256	-0.258	-0.260	-0.262	-0.265	-0.268	-0.270	-0.274	-0.279	-0.282	-0.288	-0.291	-0.296	-0.301	-0.308	-0.312	-0.319	-0.324	-0.331	-0.338	-0.344	-0.351	-0.358	-0.365	-0.374	-0.381	-0.389	-0.398	-0.405	-0.414	-0.422	-0.432	-0.441	-0.451	-0.459	-0.469	-0.478	-0.489	-0.499	-0.509	-0.518	-0.529	-0.539	-0.550	-0.559	-0.569	-0.579	-0.590	-0.600	-0.610	-0.619	-0.629	-0.638	-0.646	-0.656	-0.664	-0.672	-0.679	-0.688	-0.695	-0.701	-0.708	-0.715	-0.720	-0.724	-0.729	-0.732	-0.736	-0.739	-0.741	-0.742	-0.744	-0.745	-0.744	-0.744	-0.741	-0.740	-0.738	-0.735	-0.731	-0.726	-0.722	-0.718	-0.712	-0.706	-0.701	-0.695	-0.688	-0.680	-0.674	-0.665	-0.659	-0.651	-0.642	-0.634	-0.626	-0.618	-0.609	-0.601	-0.592	-0.584	-0.575	-0.568	-0.559	-0.551	-0.544	-0.536	-0.529	-0.521	-0.515	-0.509	-0.502	-0.496	-0.491	-0.485	-0.480	-0.475	-0.471	-0.468	-0.462	-0.460	-0.456	-0.454	-0.451	-0.450	-0.448	-0.446	-0.444	-0.441	-0.441	-0.440	-0.440	-0.439	-0.440	-0.439	-0.439	-0.440	-0.440	-0.440	-0.440	-0.440	-0.440	-0.441	-0.441	-0.442	-0.444	-0.444	-0.444	-0.444	-0.444	-0.444	-0.444	-0.444	-0.442	-0.442	-0.441	-0.441	-0.439	-0.438	-0.436	-0.434	-0.432	-0.430	-0.428	-0.424	-0.421	-0.418	-0.414	-0.409	-0.405	-0.399	-0.395	-0.389	-0.384	-0.378	-0.371	-0.365	-0.358	-0.350	-0.341	-0.334	-0.325	-0.318	-0.309	-0.300	-0.291	-0.282	-0.271	-0.262	-0.252	-0.244	-0.234	-0.225	-0.215	-0.205	-0.194	-0.185	-0.174	-0.164	-0.155	-0.144	-0.135	-0.125	-0.115	-0.108	-0.099	-0.090	-0.081	-0.075	-0.068	-0.060	-0.055	-0.050	-0.045	-0.040	-0.038	-0.034	-0.031	-0.030	-0.030	-0.029	-0.030	-0.031	-0.034	-0.036	-0.041	-0.045	-0.051	-0.058	-0.066	-0.072	-0.082	-0.092	-0.104	-0.115	-0.126	-0.140	-0.155	-0.169	-0.185	-0.200	-0.216	-0.232	-0.250	-0.269	-0.286	-0.304	-0.324	-0.342	-0.362	-0.381	-0.400	-0.420	-0.440	-0.459	-0.479	-0.496	-0.514	-0.532	-0.550	-0.566	-0.582	-0.599	-0.614	-0.629	-0.642	-0.655	-0.668	-0.679	-0.689	-0.698	-0.706	-0.714	-0.720	-0.725	-0.730	-0.732	-0.735	-0.735	-0.735	-0.734	-0.732	-0.728	-0.722	-0.718	-0.710	-0.704	-0.695	-0.685	-0.674	-0.664	-0.651	-0.639	-0.624	-0.611	-0.596	-0.581	-0.565	-0.548	-0.531	-0.514	-0.498	-0.480	-0.461	-0.445	-0.428	-0.409	-0.391	-0.374	-0.358	-0.340	-0.324	-0.308	-0.291	-0.276	-0.260	-0.246	-0.232	-0.220	-0.208	-0.195	-0.184	-0.174	-0.164	-0.155	-0.148	-0.140	-0.132	-0.128	-0.121	-0.118	-0.114	-0.111	-0.109	-0.108	-0.106	-0.106	-0.106	-0.109	-0.109	-0.111	-0.112	-0.116	-0.120	-0.124	-0.126	-0.131	-0.135	-0.140	-0.145	-0.150	-0.154	-0.159	-0.162	-0.168	-0.171	-0.176	-0.179	-0.182	-0.186	-0.188	-0.190	-0.192	-0.194	-0.195	-0.196	-0.196	-0.195	-0.194	-0.192	-0.190	-0.188	-0.185	-0.182	-0.178	-0.174	-0.169	-0.164	-0.159	-0.152	-0.146	-0.139	-0.132	-0.125	-0.119	-0.111	-0.105	-0.098	-0.091	-0.082	-0.075	-0.069	-0.062	-0.056	-0.050	-0.045	-0.039	-0.034	-0.031	-0.026	-0.024	-0.021	-0.020	-0.019	-0.019	-0.020	-0.020	-0.022	-0.026	-0.030	-0.035	-0.041	-0.048	-0.055	-0.062	-0.074	-0.084	-0.094	-0.108	-0.119	-0.134	-0.148	-0.164	-0.179	-0.196	-0.214	-0.232	-0.251	-0.270	-0.290	-0.310	-0.330	-0.352	-0.374	-0.395	-0.416	-0.438	-0.460	-0.482	-0.504	-0.526	-0.548	-0.569	-0.590	-0.611	-0.631	-0.651	-0.671	-0.690	-0.709	-0.728	-0.745	-0.762	-0.778	-0.794	-0.809	-0.822	-0.835	-0.849	-0.860	-0.871	-0.880	-0.889	-0.896	-0.904	-0.910	-0.914	-0.919	-0.921	-0.922	-0.924	-0.924	-0.922	-0.921	-0.918	-0.914	-0.909	-0.902	-0.896	-0.889	-0.880	-0.870	-0.860	-0.849	-0.838	-0.825	-0.811	-0.798	-0.782	-0.768	-0.751	-0.735	-0.719	-0.700	-0.682	-0.664	-0.645	-0.626	-0.608	-0.589	-0.569	-0.549	-0.529	-0.510	-0.489	-0.470	-0.450	-0.431	-0.411	-0.392	-0.374	-0.356	-0.338	-0.320	-0.302	-0.286	-0.270	-0.254	-0.239	-0.224	-0.210	-0.196	-0.184	-0.171	-0.160	-0.149	-0.139	-0.130	-0.120	-0.112	-0.105	-0.099	-0.092	-0.086	-0.082	-0.078	-0.075	-0.071	-0.069	-0.068	-0.066	-0.065	-0.066	-0.066	-0.068	-0.069	-0.070	-0.074	-0.078	-0.080	-0.084	-0.089	-0.094	-0.100	-0.105	-0.111	-0.119	-0.125	-0.132	-0.140	-0.149	-0.158	-0.166	-0.176	-0.188	-0.198	-0.209	-0.220	-0.232	-0.244	-0.258	-0.270	-0.284	-0.299	-0.312	-0.329	-0.344	-0.361	-0.378	-0.395	-0.414	-0.432	-0.451	-0.470	-0.490	-0.510	-0.531	-0.552	-0.574	-0.595	-0.618	-0.640	-0.661	-0.685	-0.706	-0.729	-0.751	-0.774	-0.796	-0.818	-0.840	-0.861	-0.882	-0.904	-0.924	-0.945	-0.964	-0.982	-1.001	-1.018	-1.035	-1.051	-1.065	-1.080	-1.092	-1.105	-1.115	-1.126	-1.136	-1.142	-1.151	-1.156	-1.161	-1.164	-1.168	-1.169	-1.170	-1.169	-1.168	-1.165	-1.161	-1.158	-1.152	-1.146	-1.140	-1.132	-1.125	-1.116	-1.108	-1.099	-1.089	-1.080	-1.069	-1.059	-1.049	-1.039	-1.029	-1.018	-1.009	-0.998	-0.989	-0.980	-0.970	-0.962	-0.954	-0.946	-0.939	-0.932	-0.928	-0.921	-0.916	-0.911	-0.909	-0.905	-0.904	-0.901	-0.900	-0.900	-0.900	-0.901	-0.902	-0.902	-0.905	-0.908	-0.910	-0.912	-0.916	-0.919	-0.922	-0.925	-0.929	-0.932	-0.935	-0.940	-0.942	-0.946	-0.949	-0.951	-0.954	-0.956	-0.958	-0.958	-0.960	-0.960	-0.960	-0.958	-0.958	-0.956	-0.954	-0.951	-0.949	-0.945	-0.941	-0.938	-0.934	-0.929	-0.925	-0.920	-0.915	-0.911	-0.906	-0.901	-0.898	-0.894	-0.889	-0.886	-0.884	-0.880	-0.879	-0.878	-0.876	-0.878	-0.879	-0.881	-0.884	-0.888	-0.892	-0.898	-0.905	-0.914	-0.924	-0.934	-0.946	-0.960	-0.975	-0.990	-1.008	-1.025	-1.045	-1.066	-1.089	-1.112	-1.136	-1.161	-1.188	-1.214	-1.241	-1.270	-1.298	-1.329	-1.358	-1.389	-1.419	-1.451	-1.481	-1.512	-1.544	-1.575	-1.605	-1.636	-1.666	-1.695	-1.722	-1.751	-1.779	-1.804	-1.829	-1.854	-1.876	-1.898	-1.919	-1.938	-1.956	-1.972	-1.986	-2.000	-2.013	-2.024	-2.033	-2.040	-2.046	-2.052	-2.055	-2.058	-2.060	-2.058	-2.056	-2.054	-2.050	-2.044	-2.038	-2.030	-2.021	-2.011	-2.001	-1.989	-1.978	-1.965	-1.951	-1.939	-1.925	-1.910	-1.895	-1.880	-1.865	-1.850	-1.834	-1.820	-1.804	-1.789	-1.774	-1.760	-1.745	-1.730	-1.716	-1.702	-1.690	-1.676	-1.665	-1.652	-1.641	-1.630	-1.620	-1.611	-1.600	-1.591	-1.584	-1.576	-1.569	-1.562	-1.555	-1.551	-1.545	-1.540	-1.536	-1.532	-1.529	-1.526	-1.524	-1.521	-1.520	-1.519	-1.518	-1.516	-1.515	-1.515	-1.514	-1.515	-1.514	-1.514	-1.515	-1.515	-1.515	-1.515	-1.518	-1.518	-1.518	-1.518	-1.520	-1.520	-1.520	-1.520	-1.520	-1.520	-1.520	-1.520	-1.519	-1.518	-1.518	-1.516	-1.514	-1.512	-1.510	-1.508	-1.505	-1.501	-1.498	-1.494	-1.490	-1.484	-1.479	-1.474	-1.468	-1.461	-1.452	-1.446	-1.438	-1.430	-1.421	-1.411	-1.402	-1.391	-1.381	-1.370	-1.359	-1.348	-1.336	-1.324	-1.311	-1.298	-1.284	-1.271	-1.258	-1.245	-1.231	-1.218	-1.204	-1.191	-1.179	-1.165	-1.152	-1.139	-1.128	-1.116	-1.105	-1.094	-1.084	-1.074	-1.065	-1.058	-1.049	-1.042	-1.036	-1.031	-1.028	-1.025	-1.022	-1.022	-1.021	-1.024	-1.026	-1.029	-1.034	-1.040	-1.048	-1.056	-1.064	-1.075	-1.086	-1.100	-1.114	-1.129	-1.145	-1.162	-1.181	-1.201	-1.221	-1.242	-1.265	-1.288	-1.311	-1.336	-1.360	-1.386	-1.411	-1.439	-1.465	-1.492	-1.519	-1.545	-1.572	-1.599	-1.626	-1.654	-1.680	-1.706	-1.731	-1.756	-1.780	-1.802	-1.825	-1.848	-1.869	-1.889	-1.908	-1.925	-1.941	-1.958	-1.970	-1.984	-1.995	-2.005	-2.015	-2.022	-2.027	-2.031	-2.035	-2.036	-2.036	-2.034	-2.031	-2.027	-2.020	-2.013	-2.005	-1.994	-1.982	-1.970	-1.956	-1.941	-1.925	-1.908	-1.889	-1.869	-1.849	-1.828	-1.805	-1.782	-1.759	-1.735	-1.709	-1.684	-1.659	-1.632	-1.606	-1.580	-1.552	-1.526	-1.499	-1.472	-1.445	-1.419	-1.392	-1.365	-1.339	-1.314	-1.289	-1.262	-1.239	-1.215	-1.190	-1.168	-1.145	-1.122	-1.101	-1.081	-1.061	-1.042	-1.022	-1.005	-0.988	-0.971	-0.956	-0.941	-0.928	-0.914	-0.901	-0.889	-0.879	-0.868	-0.858	-0.849	-0.840	-0.834	-0.826	-0.821	-0.816	-0.811	-0.808	-0.805	-0.801	-0.801	-0.799	-0.799	-0.799	-0.800	-0.801	-0.804	-0.806	-0.809	-0.812	-0.816	-0.821	-0.826	-0.831	-0.836	-0.842	-0.849	-0.855	-0.861	-0.868	-0.875	-0.882	-0.890	-0.896	-0.904	-0.910	-0.918	-0.924	-0.930	-0.936	-0.942	-0.949	-0.954	-0.959	-0.962	-0.968	-0.970	-0.974	-0.976	-0.978	-0.979	-0.980	-0.979	-0.979	-0.978	-0.974	-0.971	-0.966	-0.962	-0.958	-0.951	-0.944	-0.938	-0.929	-0.920	-0.911	-0.900	-0.889	-0.878	-0.865	-0.854	-0.841	-0.826	-0.812	-0.799	-0.785	-0.770	-0.756	-0.741	-0.726	-0.711	-0.698	-0.684	-0.670	-0.656	-0.642	-0.630	-0.619	-0.608	-0.598	-0.586	-0.578	-0.569	-0.562	-0.556	-0.550	-0.548	-0.542	-0.542	-0.540	-0.541	-0.544	-0.546	-0.550	-0.558	-0.564	-0.572	-0.581	-0.594	-0.605	-0.619	-0.634	-0.650	-0.666	-0.685	-0.704	-0.725	-0.746	-0.769	-0.791	-0.815	-0.840	-0.865	-0.890	-0.916	-0.942	-0.969	-0.996	-1.022	-1.049	-1.075	-1.101	-1.126	-1.152	-1.176	-1.201	-1.225	-1.246	-1.269	-1.289	-1.308	-1.326	-1.342	-1.358	-1.371	-1.385	-1.395	-1.405	-1.412	-1.419	-1.422	-1.426	-1.428	-1.426	-1.424	-1.420	-1.414	-1.406	-1.399	-1.388	-1.376	-1.361	-1.346	-1.330	-1.312	-1.292	-1.274	-1.252	-1.230	-1.206	-1.182	-1.159	-1.134	-1.108	-1.082	-1.055	-1.030	-1.004	-0.979	-0.952	-0.928	-0.904	-0.880	-0.856	-0.834	-0.812	-0.792	-0.774	-0.756	-0.740	-0.725	-0.711	-0.699	-0.690	-0.681	-0.675	-0.670	-0.668	-0.666	-0.668	-0.670	-0.675	-0.681	-0.690	-0.701	-0.714	-0.728	-0.744	-0.761	-0.780	-0.801	-0.824	-0.848	-0.872	-0.898	-0.926	-0.954	-0.985	-1.014	-1.045	-1.076	-1.109	-1.142	-1.175	-1.209	-1.241	-1.274	-1.308	-1.340	-1.372	-1.405	-1.436	-1.468	-1.498	-1.528	-1.558	-1.585	-1.612	-1.638	-1.664	-1.688	-1.711	-1.734	-1.754	-1.774	-1.792	-1.809	-1.825	-1.840	-1.852	-1.866	-1.878	-1.888	-1.898	-1.905	-1.912	-1.918	-1.924	-1.929	-1.931	-1.935	-1.938	-1.938	-1.939	-1.939	-1.939	-1.939	-1.939	-1.938	-1.936	-1.936	-1.935	-1.934	-1.932	-1.931	-1.931	-1.930	-1.930	-1.930	-1.931	-1.932	-1.934	-1.935	-1.939	-1.940	-1.945	-1.949	-1.954	-1.959	-1.965	-1.971	-1.979	-1.986	-1.995	-2.004	-2.014	-2.024	-2.035	-2.046	-2.058	-2.070	-2.082	-2.095	-2.109	-2.122	-2.136	-2.150	-2.165	-2.180	-2.195	-2.209	-2.224	-2.239	-2.252	-2.266	-2.280	-2.292	-2.306	-2.319	-2.331	-2.342	-2.352	-2.364	-2.372	-2.381	-2.390	-2.396	-2.402	-2.409	-2.414	-2.418	-2.419	-2.421	-2.422	-2.422	-2.421	-2.419	-2.416	-2.412	-2.408	-2.402	-2.395	-2.388	-2.379	-2.370	-2.359	-2.349	-2.336	-2.324	-2.311	-2.296	-2.281	-2.266	-2.250	-2.234	-2.218	-2.200	-2.182	-2.164	-2.146	-2.126	-2.108	-2.089	-2.069	-2.049	-2.030	-2.010	-1.990	-1.970	-1.951	-1.930	-1.911	-1.892	-1.871	-1.852	-1.834	-1.815	-1.796	-1.778	-1.760	-1.742	-1.725	-1.709	-1.691	-1.675	-1.661	-1.646	-1.631	-1.618	-1.604	-1.591	-1.579	-1.568	-1.556	-1.548	-1.538	-1.529	-1.521	-1.514	-1.509	-1.504	-1.498	-1.494	-1.491	-1.489	-1.488	-1.489	-1.489	-1.489	-1.491	-1.495	-1.498	-1.504	-1.510	-1.515	-1.524	-1.531	-1.541	-1.550	-1.561	-1.571	-1.584	-1.598	-1.610	-1.624	-1.639	-1.654	-1.669	-1.685	-1.700	-1.716	-1.732	-1.749	-1.766	-1.782	-1.800	-1.816	-1.834	-1.850	-1.865	-1.881	-1.895	-1.910	-1.924	-1.936	-1.948	-1.959	-1.970	-1.979	-1.986	-1.994	-2.000	-2.005	-2.009	-2.010	-2.013	-2.011	-2.010	-2.006	-2.004	-1.998	-1.991	-1.982	-1.974	-1.962	-1.950	-1.938	-1.922	-1.908	-1.891	-1.872	-1.854	-1.834	-1.812	-1.791	-1.770	-1.746	-1.721	-1.698	-1.671	-1.646	-1.620	-1.594	-1.568	-1.539	-1.512	-1.486	-1.460	-1.434	-1.408	-1.382	-1.356	-1.331	-1.309	-1.285	-1.261	-1.240	-1.219	-1.199	-1.179	-1.159	-1.142	-1.125	-1.109	-1.095	-1.081	-1.069	-1.059	-1.048	-1.040	-1.031	-1.025	-1.020	-1.015	-1.011	-1.010	-1.009	-1.009	-1.010	-1.011	-1.014	-1.018	-1.022	-1.028	-1.034	-1.040	-1.049	-1.058	-1.066	-1.076	-1.088	-1.099	-1.110	-1.122	-1.135	-1.149	-1.161	-1.176	-1.190	-1.204	-1.218	-1.232	-1.248	-1.262	-1.278	-1.292	-1.309	-1.322	-1.338	-1.354	-1.369	-1.382	-1.398	-1.412	-1.428	-1.442	-1.456	-1.471	-1.485	-1.498	-1.511	-1.524	-1.538	-1.550	-1.561	-1.572	-1.585	-1.596	-1.606	-1.618	-1.628	-1.638	-1.648	-1.655	-1.664	-1.672	-1.680	-1.688	-1.694	-1.701	-1.708	-1.714	-1.718	-1.722	-1.726	-1.730	-1.732	-1.735	-1.736	-1.738	-1.739	-1.739	-1.739	-1.738	-1.736	-1.734	-1.731	-1.729	-1.725	-1.721	-1.716	-1.711	-1.705	-1.700	-1.692	-1.685	-1.678	-1.669	-1.660	-1.651	-1.640	-1.630	-1.620	-1.609	-1.598	-1.585	-1.574	-1.561	-1.549	-1.536	-1.524	-1.510	-1.498	-1.484	-1.470	-1.455	-1.441	-1.426	-1.412	-1.398	-1.384	-1.368	-1.352	-1.338	-1.321	-1.306	-1.290	-1.274	-1.259	-1.244	-1.226	-1.211	-1.195	-1.179	-1.162	-1.145	-1.130	-1.112	-1.096	-1.079	-1.062	-1.045	-1.029	-1.011	-0.994	-0.978	-0.960	-0.942	-0.925	-0.909	-0.891	-0.874	-0.856	-0.839	-0.822	-0.804	-0.788	-0.770	-0.752	-0.736	-0.719	-0.702	-0.686	-0.669	-0.652	-0.636	-0.620	-0.605	-0.589	-0.574	-0.559	-0.542	-0.529	-0.515	-0.501	-0.486	-0.474	-0.461	-0.450	-0.436	-0.425	-0.414	-0.404	-0.392	-0.382	-0.372	-0.364	-0.355	-0.348	-0.340	-0.334	-0.328	-0.321	-0.316	-0.310	-0.306	-0.302	-0.300	-0.296	-0.294	-0.292	-0.291	-0.291	-0.291	-0.292	-0.294	-0.295	-0.298	-0.300	-0.304	-0.308	-0.312	-0.316	-0.321	-0.328	-0.332	-0.340	-0.348	-0.354	-0.362	-0.370	-0.379	-0.386	-0.396	-0.405	-0.416	-0.426	-0.436	-0.446	-0.458	-0.468	-0.479	-0.490	-0.501	-0.511	-0.524	-0.535	-0.546	-0.558	-0.568	-0.579	-0.590	-0.601	-0.611	-0.621	-0.631	-0.641	-0.651	-0.660	-0.670	-0.679	-0.688	-0.696	-0.704	-0.711	-0.719	-0.725	-0.731	-0.738	-0.744	-0.749	-0.755	-0.760	-0.765	-0.769	-0.772	-0.778	-0.781	-0.784	-0.788	-0.789	-0.792	-0.794	-0.798	-0.799	-0.801	-0.802	-0.804	-0.806	-0.808	-0.809	-0.810	-0.812	-0.814	-0.815	-0.816	-0.816	-0.819	-0.820	-0.821	-0.825	-0.826	-0.829	-0.830	-0.832	-0.835	-0.838	-0.839	-0.842	-0.844	-0.848	-0.849	-0.852	-0.856	-0.858	-0.861	-0.864	-0.866	-0.869	-0.872	-0.874	-0.876	-0.880	-0.882	-0.884	-0.886	-0.889	-0.891	-0.892	-0.895	-0.896	-0.898	-0.900	-0.901	-0.901	-0.902	-0.902	-0.904	-0.904	-0.902	-0.904	-0.902	-0.901	-0.900	-0.898	-0.896	-0.894	-0.891	-0.889	-0.885	-0.881	-0.878	-0.874	-0.869	-0.864	-0.858	-0.851	-0.846	-0.839	-0.831	-0.824	-0.815	-0.808	-0.799	-0.790	-0.780	-0.770	-0.760	-0.749	-0.739	-0.726	-0.715	-0.702	-0.691	-0.679	-0.665	-0.652	-0.639	-0.626	-0.612	-0.600	-0.586	-0.571	-0.559	-0.546	-0.532	-0.519	-0.507	-0.494	-0.482	-0.470	-0.459	-0.446	-0.436	-0.426	-0.416	-0.408	-0.400	-0.391	-0.385	-0.378	-0.372	-0.368	-0.365	-0.360	-0.358	-0.358	-0.356	-0.358	-0.358	-0.359	-0.361	-0.365	-0.370	-0.374	-0.379	-0.386	-0.392	-0.400	-0.409	-0.418	-0.428	-0.438	-0.448	-0.459	-0.470	-0.482	-0.495	-0.506	-0.520	-0.532	-0.545	-0.560	-0.574	-0.588	-0.601	-0.616	-0.629	-0.644	-0.658	-0.670	-0.685	-0.699	-0.712	-0.725	-0.740	-0.752	-0.765	-0.778	-0.791	-0.804	-0.816	-0.829	-0.842	-0.855	-0.868	-0.881	-0.894	-0.905	-0.919	-0.932	-0.945	-0.959	-0.971	-0.985	-0.998	-1.012	-1.026	-1.041	-1.054	-1.069	-1.084	-1.100	-1.115	-1.131	-1.146	-1.161	-1.178	-1.195	-1.211	-1.228	-1.245	-1.261	-1.279	-1.295	-1.312	-1.329	-1.348	-1.364	-1.380	-1.396	-1.411	-1.426	-1.442	-1.458	-1.471	-1.485	-1.498	-1.510	-1.521	-1.532	-1.542	-1.551	-1.560	-1.568	-1.574	-1.579	-1.584	-1.588	-1.590	-1.592	-1.591	-1.591	-1.590	-1.588	-1.582	-1.579	-1.574	-1.568	-1.561	-1.552	-1.544	-1.534	-1.524	-1.512	-1.501	-1.490	-1.479	-1.466	-1.452	-1.440	-1.426	-1.414	-1.399	-1.386	-1.372	-1.360	-1.348	-1.335	-1.324	-1.310	-1.300	-1.288	-1.278	-1.269	-1.259	-1.250	-1.242	-1.235	-1.229	-1.222	-1.218	-1.214	-1.209	-1.206	-1.205	-1.202	-1.201	-1.202	-1.202	-1.205	-1.206	-1.209	-1.212	-1.216	-1.221	-1.225	-1.231	-1.238	-1.242	-1.249	-1.255	-1.261	-1.269	-1.275	-1.282	-1.289	-1.295	-1.301	-1.308	-1.314	-1.320	-1.326	-1.332	-1.338	-1.341	-1.346	-1.350	-1.354	-1.358	-1.361	-1.364	-1.366	-1.369	-1.370	-1.371	-1.374	-1.374	-1.374	-1.374	-1.374	-1.374	-1.372	-1.372	-1.371	-1.369	-1.368	-1.365	-1.364	-1.362	-1.360	-1.359	-1.356	-1.354	-1.352	-1.351	-1.350	-1.349	-1.348	-1.346	-1.348	-1.346	-1.346	-1.348	-1.348	-1.350	-1.351	-1.354	-1.355	-1.359	-1.361	-1.366	-1.369	-1.374	-1.379	-1.384	-1.390	-1.395	-1.402	-1.409	-1.416	-1.424	-1.431	-1.440	-1.448	-1.458	-1.466	-1.475	-1.485	-1.495	-1.505	-1.516	-1.526	-1.538	-1.549	-1.559	-1.570	-1.581	-1.591	-1.602	-1.614	-1.626	-1.636	-1.648	-1.658	-1.668	-1.678	-1.689	-1.699	-1.709	-1.718	-1.726	-1.735	-1.744	-1.751	-1.759	-1.766	-1.772	-1.780	-1.785	-1.790	-1.796	-1.799	-1.802	-1.805	-1.808	-1.810	-1.810	-1.811	-1.810	-1.809	-1.808	-1.805	-1.801	-1.799	-1.794	-1.789	-1.784	-1.776	-1.769	-1.761	-1.752	-1.744	-1.734	-1.724	-1.712	-1.700	-1.689	-1.675	-1.662	-1.649	-1.634	-1.619	-1.604	-1.589	-1.572	-1.559	-1.542	-1.525	-1.509	-1.494	-1.476	-1.460	-1.444	-1.428	-1.411	-1.396	-1.380	-1.364	-1.349	-1.334	-1.319	-1.305	-1.291	-1.279	-1.265	-1.254	-1.241	-1.230	-1.220	-1.209	-1.200	-1.191	-1.184	-1.176	-1.170	-1.164	-1.158	-1.152	-1.148	-1.144	-1.140	-1.138	-1.135	-1.132	-1.132	-1.131	-1.130	-1.130	-1.130	-1.130	-1.131	-1.132	-1.134	-1.135	-1.136	-1.139	-1.139	-1.140	-1.142	-1.144	-1.145	-1.145	-1.146	-1.146	-1.148	-1.146	-1.145	-1.146	-1.144	-1.142	-1.140	-1.136	-1.134	-1.131	-1.126	-1.120	-1.115	-1.109	-1.101	-1.095	-1.086	-1.078	-1.068	-1.059	-1.049	-1.038	-1.025	-1.014	-1.001	-0.986	-0.974	-0.960	-0.944	-0.930	-0.914	-0.898	-0.881	-0.865	-0.848	-0.830	-0.812	-0.795	-0.776	-0.758	-0.739	-0.720	-0.701	-0.681	-0.662	-0.645	-0.625	-0.606	-0.589	-0.570	-0.552	-0.534	-0.518	-0.500	-0.484	-0.468	-0.451	-0.436	-0.421	-0.406	-0.392	-0.379	-0.366	-0.354	-0.341	-0.330	-0.320	-0.309	-0.299	-0.291	-0.282	-0.276	-0.269	-0.262	-0.256	-0.252	-0.248	-0.244	-0.241	-0.239	-0.236	-0.235	-0.232	-0.234	-0.232	-0.234	-0.235	-0.236	-0.238	-0.239	-0.242	-0.245	-0.248	-0.251	-0.255	-0.259	-0.262	-0.268	-0.271	-0.276	-0.282	-0.288	-0.292	-0.299	-0.304	-0.310	-0.315	-0.321	-0.326	-0.332	-0.338	-0.344	-0.350	-0.355	-0.360	-0.366	-0.371	-0.376	-0.381	-0.388	-0.392	-0.398	-0.402	-0.409	-0.414	-0.419	-0.424	-0.429	-0.434	-0.440	-0.445	-0.450	-0.456	-0.461	-0.466	-0.471	-0.478	-0.481	-0.486	-0.492	-0.498	-0.504	-0.509	-0.515	-0.520	-0.525	-0.530	-0.536	-0.542	-0.548	-0.554	-0.559	-0.564	-0.570	-0.575	-0.580	-0.586	-0.590	-0.596	-0.601	-0.606	-0.611	-0.615	-0.619	-0.624	-0.628	-0.630	-0.634	-0.636	-0.640	-0.641	-0.644	-0.645	-0.645	-0.646	-0.646	-0.648	-0.648	-0.648	-0.646	-0.646	-0.645	-0.645	-0.642	-0.640	-0.640	-0.638	-0.634	-0.631	-0.628	-0.625	-0.621	-0.618	-0.614	-0.610	-0.605	-0.601	-0.596	-0.591	-0.588	-0.582	-0.578	-0.574	-0.569	-0.564	-0.560	-0.555	-0.551	-0.546	-0.542	-0.539	-0.535	-0.531	-0.528	-0.524	-0.521	-0.518	-0.515	-0.512	-0.510	-0.506	-0.504	-0.501	-0.499	-0.496	-0.494	-0.491	-0.489	-0.488	-0.484	-0.481	-0.480	-0.478	-0.475	-0.472	-0.470	-0.466	-0.465	-0.461	-0.459	-0.455	-0.451	-0.449	-0.446	-0.442	-0.439	-0.436	-0.434	-0.430	-0.426	-0.424	-0.420	-0.418	-0.415	-0.412	-0.410	-0.408	-0.406	-0.404	-0.402	-0.402	-0.401	-0.401	-0.400	-0.400	-0.402	-0.404	-0.406	-0.408	-0.411	-0.415	-0.419	-0.424	-0.430	-0.435	-0.442	-0.450	-0.459	-0.469	-0.479	-0.489	-0.500	-0.511	-0.524	-0.538	-0.550	-0.565	-0.580	-0.595	-0.611	-0.629	-0.645	-0.662	-0.680	-0.699	-0.716	-0.735	-0.754	-0.772	-0.791	-0.810	-0.830	-0.849	-0.868	-0.885	-0.904	-0.921	-0.940	-0.956	-0.974	-0.990	-1.006	-1.022	-1.036	-1.051	-1.066	-1.080	-1.092	-1.105	-1.118	-1.129	-1.139	-1.150	-1.159	-1.169	-1.176	-1.186	-1.192	-1.200	-1.205	-1.211	-1.216	-1.222	-1.226	-1.230	-1.234	-1.236	-1.239	-1.241	-1.242	-1.245	-1.246	-1.248	-1.248	-1.249	-1.249	-1.249	-1.248	-1.248	-1.248	-1.248	-1.245	-1.245	-1.244	-1.241	-1.241	-1.239	-1.238	-1.236	-1.235	-1.234	-1.232	-1.230	-1.229	-1.228	-1.228	-1.225	-1.225	-1.224	-1.224	-1.222	-1.222	-1.222	-1.224	-1.224	-1.226	-1.228	-1.229	-1.231	-1.232	-1.236	-1.240	-1.242	-1.246	-1.250	-1.255	-1.261	-1.266	-1.272	-1.279	-1.286	-1.294	-1.301	-1.310	-1.319	-1.329	-1.338	-1.348	-1.359	-1.368	-1.379	-1.391	-1.402	-1.414	-1.426	-1.438	-1.449	-1.461	-1.474	-1.486	-1.496	-1.509	-1.520	-1.530	-1.541	-1.551	-1.560	-1.569	-1.575	-1.584	-1.589	-1.594	-1.599	-1.602	-1.604	-1.605	-1.605	-1.604	-1.601	-1.596	-1.591	-1.585	-1.576	-1.568	-1.556	-1.545	-1.531	-1.516	-1.499	-1.480	-1.461	-1.441	-1.419	-1.395	-1.369	-1.344	-1.316	-1.289	-1.259	-1.230	-1.199	-1.166	-1.134	-1.101	-1.069	-1.034	-0.999	-0.965	-0.930	-0.896	-0.861	-0.826	-0.792	-0.758	-0.725	-0.691	-0.660	-0.628	-0.598	-0.568	-0.539	-0.511	-0.485	-0.459	-0.435	-0.414	-0.392	-0.371	-0.354	-0.338	-0.321	-0.310	-0.298	-0.288	-0.280	-0.274	-0.270	-0.266	-0.265	-0.266	-0.268	-0.271	-0.278	-0.285	-0.294	-0.302	-0.315	-0.328	-0.341	-0.359	-0.375	-0.392	-0.411	-0.431	-0.452	-0.472	-0.495	-0.519	-0.541	-0.565	-0.590	-0.615	-0.639	-0.665	-0.689	-0.714	-0.738	-0.762	-0.786	-0.809	-0.832	-0.855	-0.878	-0.898	-0.918	-0.938	-0.958	-0.975	-0.991	-1.008	-1.022	-1.035	-1.046	-1.058	-1.068	-1.076	-1.082	-1.090	-1.094	-1.098	-1.099	-1.100	-1.100	-1.098	-1.094	-1.090	-1.085	-1.076	-1.070	-1.060	-1.049	-1.038	-1.024	-1.010	-0.996	-0.980	-0.964	-0.948	-0.930	-0.910	-0.890	-0.871	-0.850	-0.829	-0.806	-0.784	-0.762	-0.740	-0.716	-0.694	-0.671	-0.648	-0.625	-0.602	-0.580	-0.558	-0.536	-0.512	-0.491	-0.471	-0.450	-0.430	-0.410	-0.391	-0.374	-0.356	-0.340	-0.324	-0.308	-0.294	-0.280	-0.268	-0.256	-0.245	-0.235	-0.226	-0.218	-0.211	-0.204	-0.198	-0.194	-0.190	-0.186	-0.185	-0.182	-0.182	-0.182	-0.182	-0.184	-0.185	-0.188	-0.190	-0.194	-0.196	-0.201	-0.205	-0.210	-0.216	-0.221	-0.226	-0.232	-0.238	-0.244	-0.248	-0.252	-0.259	-0.264	-0.268	-0.272	-0.276	-0.280	-0.284	-0.286	-0.290	-0.291	-0.292	-0.294	-0.294	-0.294	-0.292	-0.291	-0.289	-0.286	-0.282	-0.279	-0.274	-0.269	-0.262	-0.256	-0.249	-0.241	-0.232	-0.222	-0.214	-0.202	-0.192	-0.181	-0.169	-0.156	-0.142	-0.129	-0.116	-0.102	-0.088	-0.071	-0.056	-0.040	-0.025	-0.009	0.008	0.024	0.040	0.056	0.072	0.089	0.105	0.121	0.138	0.154	0.169	0.184	0.199	0.214	0.229	0.242	0.256	0.270	0.282	0.295	0.306	0.316	0.328	0.338	0.346	0.355	0.362	0.371	0.378	0.382	0.386	0.391	0.395	0.398	0.400	0.401	0.402	0.402	0.401	0.400	0.398	0.395	0.392	0.388	0.385	0.379	0.374	0.368	0.361	0.354	0.346	0.338	0.330	0.321	0.311	0.304	0.294	0.284	0.274	0.264	0.254	0.244	0.234	0.222	0.212	0.201	0.191	0.182	0.171	0.162	0.152	0.144	0.135	0.126	0.118	0.110	0.102	0.095	0.089	0.081	0.076	0.070	0.066	0.060	0.056	0.054	0.050	0.048	0.048	0.045	0.044	0.044	0.044	0.045	0.045	0.048	0.050	0.051	0.054	0.059	0.061	0.066	0.070	0.075	0.081	0.086	0.092	0.099	0.105	0.112	0.119	0.126	0.134	0.140	0.148	0.155	0.162	0.170	0.178	0.185	0.191	0.199	0.206	0.212	0.219	0.226	0.231	0.238	0.242	0.248	0.252	0.258	0.261	0.264	0.268	0.270	0.271	0.274	0.275	0.276	0.278	0.278	0.278	0.276	0.276	0.275	0.272	0.271	0.269	0.268	0.264	0.261	0.258	0.254	0.251	0.248	0.242	0.240	0.235	0.230	0.226	0.221	0.216	0.211	0.206	0.202	0.198	0.192	0.188	0.184	0.178	0.174	0.169	0.164	0.160	0.154	0.150	0.144	0.139	0.134	0.129	0.124	0.118	0.112	0.106	0.101	0.096	0.089	0.082	0.076	0.070	0.062	0.056	0.049	0.041	0.034	0.025	0.018	0.009	0.000	-0.010	-0.018	-0.028	-0.036	-0.046	-0.056	-0.066	-0.076	-0.086	-0.096	-0.106	-0.116	-0.126	-0.138	-0.148	-0.158	-0.169	-0.178	-0.188	-0.198	-0.208	-0.216	-0.225	-0.235	-0.242	-0.250	-0.259	-0.266	-0.274	-0.281	-0.286	-0.292	-0.298	-0.302	-0.306	-0.310	-0.312	-0.316	-0.319	-0.321	-0.322	-0.322	-0.324	-0.324	-0.324	-0.324	-0.322	-0.321	-0.320	-0.318	-0.316	-0.314	-0.311	-0.309	-0.306	-0.304	-0.301	-0.299	-0.295	-0.291	-0.289	-0.285	-0.282	-0.279	-0.278	-0.274	-0.271	-0.268	-0.265	-0.262	-0.260	-0.258	-0.254	-0.251	-0.250	-0.249	-0.246	-0.245	-0.242	-0.240	-0.238	-0.236	-0.235	-0.232	-0.231	-0.229	-0.228	-0.225	-0.224	-0.220	-0.219	-0.216	-0.214	-0.211	-0.209	-0.205	-0.201	-0.199	-0.195	-0.190	-0.186	-0.182	-0.178	-0.172	-0.166	-0.162	-0.156	-0.149	-0.144	-0.136	-0.130	-0.122	-0.114	-0.108	-0.100	-0.092	-0.084	-0.076	-0.068	-0.060	-0.051	-0.044	-0.035	-0.028	-0.019	-0.011	-0.004	0.002	0.010	0.016	0.022	0.029	0.035	0.039	0.044	0.048	0.051	0.054	0.056	0.058	0.059	0.059	0.058	0.056	0.055	0.051	0.048	0.042	0.036	0.030	0.022	0.012	0.004	-0.008	-0.018	-0.031	-0.045	-0.059	-0.075	-0.091	-0.109	-0.126	-0.146	-0.166	-0.186	-0.208	-0.230	-0.254	-0.278	-0.301	-0.326	-0.351	-0.378	-0.402	-0.430	-0.456	-0.484	-0.511	-0.539	-0.568	-0.595	-0.622	-0.650	-0.676	-0.704	-0.731	-0.758	-0.782	-0.809	-0.835	-0.859	-0.882	-0.906	-0.929	-0.951	-0.974	-0.995	-1.015	-1.034	-1.052	-1.070	-1.088	-1.105	-1.120	-1.135	-1.149	-1.164	-1.176	-1.189	-1.200	-1.211	-1.222	-1.231	-1.242	-1.251	-1.259	-1.268	-1.274	-1.282	-1.289	-1.296	-1.302	-1.310	-1.315	-1.322	-1.329	-1.336	-1.342	-1.350	-1.356	-1.364	-1.372	-1.381	-1.389	-1.398	-1.408	-1.418	-1.428	-1.438	-1.450	-1.461	-1.472	-1.486	-1.500	-1.514	-1.529	-1.544	-1.559	-1.575	-1.592	-1.609	-1.626	-1.645	-1.662	-1.681	-1.700	-1.719	-1.738	-1.756	-1.776	-1.795	-1.815	-1.832	-1.851	-1.870	-1.889	-1.906	-1.922	-1.941	-1.956	-1.972	-1.988	-2.002	-2.015	-2.027	-2.040	-2.050	-2.061	-2.069	-2.078	-2.084	-2.090	-2.094	-2.099	-2.100	-2.101	-2.101	-2.100	-2.098	-2.092	-2.089	-2.081	-2.074	-2.064	-2.054	-2.042	-2.030	-2.015	-2.001	-1.984	-1.966	-1.948	-1.926	-1.906	-1.884	-1.860	-1.835	-1.810	-1.785	-1.758	-1.731	-1.701	-1.674	-1.644	-1.615	-1.584	-1.552	-1.521	-1.489	-1.458	-1.425	-1.392	-1.360	-1.326	-1.295	-1.262	-1.230	-1.199	-1.168	-1.136	-1.108	-1.076	-1.048	-1.020	-0.991	-0.965	-0.940	-0.915	-0.891	-0.869	-0.849	-0.828	-0.810	-0.792	-0.776	-0.761	-0.749	-0.736	-0.726	-0.719	-0.711	-0.705	-0.701	-0.699	-0.698	-0.699	-0.700	-0.704	-0.708	-0.714	-0.721	-0.729	-0.739	-0.749	-0.761	-0.774	-0.788	-0.801	-0.816	-0.831	-0.848	-0.864	-0.879	-0.895	-0.911	-0.926	-0.944	-0.959	-0.974	-0.988	-1.001	-1.015	-1.028	-1.039	-1.050	-1.058	-1.066	-1.072	-1.078	-1.081	-1.085	-1.086	-1.086	-1.082	-1.080	-1.074	-1.066	-1.059	-1.049	-1.036	-1.024	-1.008	-0.991	-0.974	-0.955	-0.934	-0.912	-0.889	-0.865	-0.840	-0.814	-0.786	-0.758	-0.730	-0.701	-0.671	-0.641	-0.612	-0.582	-0.552	-0.522	-0.492	-0.462	-0.434	-0.405	-0.378	-0.349	-0.322	-0.298	-0.272	-0.248	-0.224	-0.204	-0.182	-0.164	-0.144	-0.128	-0.111	-0.099	-0.085	-0.074	-0.065	-0.055	-0.049	-0.042	-0.039	-0.035	-0.034	-0.034	-0.035	-0.036	-0.039	-0.044	-0.049	-0.055	-0.062	-0.070	-0.080	-0.090	-0.101	-0.112	-0.124	-0.136	-0.149	-0.162	-0.178	-0.191	-0.205	-0.220	-0.235	-0.249	-0.264	-0.279	-0.294	-0.309	-0.324	-0.339	-0.354	-0.368	-0.381	-0.396	-0.410	-0.424	-0.436	-0.449	-0.460	-0.472	-0.485	-0.496	-0.506	-0.518	-0.529	-0.539	-0.548	-0.558	-0.568	-0.575	-0.582	-0.592	-0.599	-0.608	-0.615	-0.622	-0.629	-0.635	-0.642	-0.648	-0.654	-0.660	-0.666	-0.672	-0.678	-0.684	-0.690	-0.695	-0.701	-0.705	-0.711	-0.716	-0.721	-0.726	-0.732	-0.738	-0.744	-0.749	-0.754	-0.760	-0.765	-0.771	-0.776	-0.782	-0.788	-0.795	-0.800	-0.806	-0.812	-0.819	-0.826	-0.832	-0.840	-0.846	-0.854	-0.860	-0.869	-0.875	-0.884	-0.891	-0.899	-0.908	-0.915	-0.924	-0.931	-0.940	-0.950	-0.959	-0.968	-0.976	-0.986	-0.995	-1.004	-1.014	-1.022	-1.032	-1.042	-1.051	-1.062	-1.072	-1.081	-1.092	-1.102	-1.112	-1.122	-1.134	-1.144	-1.154	-1.164	-1.175	-1.185	-1.195	-1.205	-1.216	-1.225	-1.235	-1.245	-1.254	-1.264	-1.271	-1.281	-1.290	-1.298	-1.306	-1.315	-1.322	-1.330	-1.338	-1.344	-1.350	-1.356	-1.362	-1.368	-1.374	-1.379	-1.382	-1.386	-1.390	-1.394	-1.398	-1.400	-1.401	-1.405	-1.406	-1.409	-1.409	-1.410	-1.411	-1.411	-1.411	-1.412	-1.411	-1.411	-1.410	-1.409	-1.408	-1.406	-1.406	-1.404	-1.402	-1.401	-1.399	-1.398	-1.396	-1.394	-1.392	-1.391	-1.390	-1.388	-1.386	-1.385	-1.384	-1.382	-1.382	-1.381	-1.381	-1.381	-1.381	-1.381	-1.382	-1.381	-1.382	-1.382	-1.385	-1.386	-1.388	-1.389	-1.390	-1.392	-1.394	-1.396	-1.399	-1.402	-1.405	-1.408	-1.410	-1.414	-1.418	-1.421	-1.424	-1.428	-1.431	-1.435	-1.438	-1.442	-1.446	-1.450	-1.454	-1.456	-1.460	-1.464	-1.469	-1.471	-1.475	-1.479	-1.481	-1.485	-1.488	-1.490	-1.495	-1.498	-1.499	-1.502	-1.505	-1.508	-1.509	-1.511	-1.512	-1.515	-1.516	-1.518	-1.519	-1.519	-1.520	-1.520	-1.521	-1.522	-1.522	-1.521	-1.521	-1.521	-1.521	-1.520	-1.519	-1.519	-1.516	-1.515	-1.512	-1.511	-1.509	-1.505	-1.502	-1.499	-1.496	-1.494	-1.490	-1.486	-1.482	-1.479	-1.474	-1.470	-1.465	-1.460	-1.456	-1.451	-1.446	-1.441	-1.436	-1.430	-1.425	-1.419	-1.414	-1.408	-1.404	-1.398	-1.391	-1.386	-1.380	-1.374	-1.369	-1.364	-1.358	-1.351	-1.345	-1.340	-1.335	-1.328	-1.322	-1.318	-1.312	-1.306	-1.301	-1.296	-1.290	-1.285	-1.280	-1.275	-1.270	-1.265	-1.260	-1.256	-1.251	-1.246	-1.242	-1.238	-1.234	-1.229	-1.225	-1.221	-1.218	-1.214	-1.210	-1.206	-1.202	-1.199	-1.195	-1.192	-1.190	-1.186	-1.184	-1.181	-1.178	-1.175	-1.174	-1.171	-1.169	-1.168	-1.165	-1.164	-1.162	-1.161	-1.160	-1.159	-1.159	-1.158	-1.158	-1.158	-1.159	-1.159	-1.159	-1.160	-1.162	-1.162	-1.165	-1.166	-1.169	-1.171	-1.174	-1.176	-1.180	-1.184	-1.188	-1.191	-1.195	-1.199	-1.202	-1.209	-1.211	-1.216	-1.220	-1.225	-1.229	-1.234	-1.238	-1.241	-1.245	-1.248	-1.251	-1.255	-1.259	-1.261	-1.264	-1.266	-1.269	-1.271	-1.271	-1.272	-1.272	-1.272	-1.272	-1.271	-1.270	-1.269	-1.265	-1.264	-1.260	-1.255	-1.251	-1.246	-1.242	-1.236	-1.229	-1.222	-1.216	-1.209	-1.201	-1.194	-1.186	-1.176	-1.168	-1.159	-1.149	-1.140	-1.131	-1.121	-1.110	-1.101	-1.091	-1.081	-1.071	-1.061	-1.052	-1.044	-1.034	-1.025	-1.016	-1.008	-0.999	-0.991	-0.984	-0.976	-0.969	-0.962	-0.955	-0.950	-0.944	-0.938	-0.932	-0.928	-0.921	-0.918	-0.912	-0.908	-0.905	-0.900	-0.896	-0.894	-0.889	-0.886	-0.882	-0.878	-0.875	-0.870	-0.866	-0.861	-0.855	-0.850	-0.844	-0.839	-0.832	-0.825	-0.818	-0.810	-0.802	-0.792	-0.784	-0.774	-0.764	-0.752	-0.740	-0.729	-0.716	-0.702	-0.689	-0.675	-0.660	-0.645	-0.629	-0.612	-0.596	-0.580	-0.564	-0.548	-0.531	-0.514	-0.498	-0.480	-0.462	-0.448	-0.431	-0.415	-0.399	-0.385	-0.369	-0.356	-0.342	-0.330	-0.319	-0.306	-0.296	-0.286	-0.279	-0.271	-0.265	-0.259	-0.254	-0.251	-0.248	-0.246	-0.246	-0.248	-0.249	-0.254	-0.258	-0.262	-0.269	-0.276	-0.285	-0.295	-0.304	-0.315	-0.326	-0.340	-0.352	-0.366	-0.381	-0.396	-0.411	-0.428	-0.442	-0.460	-0.475	-0.491	-0.506	-0.522	-0.538	-0.554	-0.569	-0.584	-0.598	-0.611	-0.625	-0.638	-0.649	-0.660	-0.671	-0.680	-0.689	-0.696	-0.704	-0.709	-0.714	-0.718	-0.720	-0.721	-0.722	-0.721	-0.720	-0.718	-0.714	-0.708	-0.702	-0.696	-0.688	-0.680	-0.671	-0.660	-0.648	-0.636	-0.624	-0.610	-0.596	-0.581	-0.566	-0.550	-0.535	-0.519	-0.501	-0.485	-0.466	-0.449	-0.431	-0.414	-0.395	-0.378	-0.359	-0.341	-0.324	-0.308	-0.289	-0.272	-0.255	-0.238	-0.222	-0.206	-0.191	-0.176	-0.161	-0.148	-0.134	-0.121	-0.108	-0.096	-0.085	-0.075	-0.064	-0.055	-0.048	-0.039	-0.032	-0.025	-0.020	-0.015	-0.011	-0.008	-0.005	-0.002	-0.001	-0.001	-0.001	-0.002	-0.005	-0.008	-0.010	-0.014	-0.018	-0.024	-0.029	-0.035	-0.042	-0.050	-0.059	-0.068	-0.076	-0.086	-0.096	-0.108	-0.119	-0.130	-0.142	-0.154	-0.168	-0.180	-0.194	-0.209	-0.222	-0.236	-0.250	-0.265	-0.279	-0.294	-0.308	-0.322	-0.338	-0.351	-0.365	-0.379	-0.394	-0.406	-0.419	-0.432	-0.445	-0.458	-0.469	-0.481	-0.491	-0.502	-0.512	-0.521	-0.530	-0.539	-0.548	-0.554	-0.560	-0.566	-0.572	-0.578	-0.581	-0.586	-0.589	-0.590	-0.592	-0.592	-0.592	-0.591	-0.591	-0.589	-0.586	-0.582	-0.579	-0.575	-0.570	-0.564	-0.558	-0.550	-0.544	-0.536	-0.529	-0.520	-0.511	-0.502	-0.494	-0.484	-0.475	-0.464	-0.455	-0.444	-0.435	-0.425	-0.416	-0.406	-0.396	-0.386	-0.379	-0.369	-0.361	-0.352	-0.345	-0.336	-0.331	-0.324	-0.318	-0.314	-0.308	-0.304	-0.300	-0.296	-0.294	-0.291	-0.289	-0.289	-0.288	-0.289	-0.289	-0.289	-0.290	-0.292	-0.295	-0.298	-0.300	-0.304	-0.308	-0.311	-0.315	-0.319	-0.324	-0.329	-0.332	-0.338	-0.341	-0.345	-0.350	-0.352	-0.356	-0.359	-0.361	-0.364	-0.366	-0.366	-0.366	-0.368	-0.366	-0.365	-0.362	-0.360	-0.356	-0.351	-0.346	-0.341	-0.332	-0.326	-0.318	-0.308	-0.296	-0.286	-0.274	-0.262	-0.250	-0.236	-0.222	-0.208	-0.194	-0.178	-0.162	-0.146	-0.129	-0.112	-0.096	-0.078	-0.061	-0.044	-0.028	-0.011	0.004	0.020	0.036	0.051	0.065	0.078	0.091	0.102	0.114	0.124	0.134	0.141	0.150	0.156	0.161	0.166	0.169	0.170	0.171	0.171	0.170	0.166	0.162	0.159	0.152	0.145	0.138	0.128	0.118	0.106	0.092	0.079	0.066	0.050	0.034	0.016	0.000	-0.019	-0.038	-0.056	-0.075	-0.098	-0.118	-0.139	-0.159	-0.181	-0.204	-0.226	-0.248	-0.270	-0.294	-0.315	-0.339	-0.361	-0.382	-0.405	-0.428	-0.450	-0.472	-0.494	-0.515	-0.538	-0.559	-0.580	-0.600	-0.620	-0.641	-0.660	-0.680	-0.700	-0.719	-0.738	-0.755	-0.774	-0.791	-0.809	-0.826	-0.842	-0.859	-0.874	-0.890	-0.905	-0.920	-0.934	-0.948	-0.961	-0.974	-0.988	-0.999	-1.011	-1.022	-1.032	-1.042	-1.052	-1.061	-1.069	-1.078	-1.084	-1.090	-1.096	-1.102	-1.106	-1.109	-1.114	-1.115	-1.118	-1.119	-1.119	-1.119	-1.116	-1.115	-1.111	-1.109	-1.104	-1.099	-1.094	-1.088	-1.080	-1.074	-1.065	-1.056	-1.048	-1.036	-1.026	-1.016	-1.004	-0.992	-0.979	-0.968	-0.954	-0.940	-0.926	-0.912	-0.900	-0.885	-0.870	-0.858	-0.842	-0.829	-0.815	-0.801	-0.788	-0.774	-0.760	-0.746	-0.734	-0.721	-0.709	-0.698	-0.686	-0.675	-0.664	-0.654	-0.644	-0.634	-0.625	-0.618	-0.609	-0.602	-0.596	-0.590	-0.585	-0.579	-0.575	-0.571	-0.566	-0.564	-0.561	-0.559	-0.558	-0.556	-0.555	-0.554	-0.554	-0.554	-0.554	-0.555	-0.555	-0.558	-0.559	-0.561	-0.564	-0.565	-0.569	-0.571	-0.572	-0.575	-0.579	-0.582	-0.585	-0.588	-0.591	-0.594	-0.596	-0.600	-0.602	-0.605	-0.609	-0.611	-0.614	-0.616	-0.619	-0.621	-0.622	-0.625	-0.628	-0.630	-0.630	-0.632	-0.635	-0.638	-0.638	-0.639	-0.641	-0.642	-0.644	-0.646	-0.649	-0.650	-0.652	-0.655	-0.658	-0.660	-0.662	-0.666	-0.669	-0.672	-0.676	-0.680	-0.684	-0.688	-0.691	-0.698	-0.702	-0.708	-0.712	-0.719	-0.724	-0.731	-0.738	-0.744	-0.750	-0.756	-0.764	-0.771	-0.778	-0.785	-0.791	-0.799	-0.806	-0.812	-0.819	-0.825	-0.831	-0.836	-0.841	-0.846	-0.850	-0.855	-0.858	-0.860	-0.862	-0.864	-0.865	-0.865	-0.864	-0.864	-0.861	-0.859	-0.855	-0.851	-0.845	-0.839	-0.832	-0.826	-0.818	-0.809	-0.799	-0.789	-0.778	-0.766	-0.754	-0.741	-0.728	-0.714	-0.700	-0.685	-0.671	-0.656	-0.640	-0.625	-0.610	-0.594	-0.579	-0.564	-0.548	-0.532	-0.519	-0.504	-0.489	-0.475	-0.461	-0.449	-0.436	-0.424	-0.411	-0.401	-0.390	-0.381	-0.372	-0.362	-0.355	-0.349	-0.344	-0.338	-0.334	-0.329	-0.326	-0.324	-0.322	-0.321	-0.321	-0.324	-0.325	-0.326	-0.330	-0.334	-0.338	-0.342	-0.349	-0.355	-0.362	-0.369	-0.379	-0.386	-0.395	-0.405	-0.415	-0.426	-0.436	-0.449	-0.459	-0.471	-0.484	-0.496	-0.511	-0.524	-0.538	-0.552	-0.568	-0.581	-0.596	-0.611	-0.626	-0.641	-0.659	-0.672	-0.689	-0.705	-0.721	-0.736	-0.752	-0.769	-0.785	-0.801	-0.816	-0.832	-0.849	-0.864	-0.880	-0.896	-0.911	-0.926	-0.941	-0.956	-0.970	-0.984	-0.998	-1.011	-1.024	-1.036	-1.046	-1.059	-1.069	-1.079	-1.088	-1.098	-1.105	-1.114	-1.121	-1.128	-1.132	-1.138	-1.142	-1.146	-1.150	-1.152	-1.155	-1.155	-1.156	-1.156	-1.156	-1.155	-1.154	-1.151	-1.149	-1.146	-1.142	-1.139	-1.134	-1.129	-1.124	-1.119	-1.112	-1.106	-1.100	-1.094	-1.088	-1.081	-1.074	-1.068	-1.060	-1.054	-1.048	-1.041	-1.035	-1.028	-1.022	-1.016	-1.011	-1.005	-1.000	-0.995	-0.991	-0.988	-0.984	-0.980	-0.976	-0.972	-0.970	-0.966	-0.964	-0.962	-0.961	-0.960	-0.958	-0.958	-0.956	-0.955	-0.955	-0.954	-0.954	-0.954	-0.955	-0.956	-0.956	-0.956	-0.958	-0.959	-0.959	-0.960	-0.961	-0.964	-0.964	-0.966	-0.966	-0.968	-0.969	-0.970	-0.971	-0.971	-0.972	-0.972	-0.972	-0.972	-0.974	-0.974	-0.974	-0.974	-0.974	-0.974	-0.974	-0.972	-0.971	-0.970	-0.969	-0.968	-0.965	-0.962	-0.960	-0.956	-0.954	-0.950	-0.946	-0.942	-0.938	-0.932	-0.928	-0.921	-0.916	-0.909	-0.901	-0.894	-0.886	-0.876	-0.868	-0.858	-0.848	-0.838	-0.826	-0.814	-0.802	-0.790	-0.776	-0.762	-0.749	-0.734	-0.719	-0.704	-0.688	-0.671	-0.655	-0.638	-0.621	-0.602	-0.584	-0.565	-0.548	-0.529	-0.510	-0.491	-0.471	-0.452	-0.434	-0.415	-0.395	-0.376	-0.358	-0.338	-0.319	-0.301	-0.282	-0.265	-0.248	-0.230	-0.214	-0.196	-0.181	-0.165	-0.150	-0.135	-0.121	-0.108	-0.094	-0.081	-0.069	-0.058	-0.046	-0.036	-0.026	-0.016	-0.008	0.001	0.009	0.016	0.022	0.029	0.036	0.041	0.046	0.050	0.056	0.060	0.064	0.068	0.070	0.074	0.076	0.080	0.082	0.085	0.088	0.090	0.094	0.096	0.099	0.101	0.104	0.109	0.111	0.114	0.119	0.122	0.126	0.130	0.135	0.140	0.144	0.150	0.156	0.161	0.169	0.175	0.181	0.190	0.198	0.205	0.214	0.221	0.230	0.239	0.248	0.256	0.265	0.275	0.285	0.295	0.304	0.314	0.324	0.334	0.342	0.354	0.362	0.372	0.380	0.389	0.399	0.406	0.415	0.422	0.429	0.436	0.441	0.448	0.452	0.458	0.461	0.465	0.468	0.470	0.471	0.471	0.471	0.471	0.469	0.465	0.462	0.459	0.452	0.446	0.439	0.431	0.422	0.412	0.402	0.390	0.379	0.365	0.351	0.336	0.320	0.304	0.286	0.269	0.250	0.230	0.210	0.189	0.166	0.145	0.121	0.099	0.075	0.050	0.025	0.000	-0.025	-0.050	-0.076	-0.101	-0.129	-0.155	-0.181	-0.208	-0.235	-0.260	-0.288	-0.314	-0.341	-0.368	-0.392	-0.419	-0.445	-0.470	-0.496	-0.520	-0.545	-0.569	-0.592	-0.615	-0.639	-0.661	-0.682	-0.705	-0.725	-0.745	-0.764	-0.782	-0.800	-0.818	-0.835	-0.850	-0.866	-0.880	-0.894	-0.906	-0.918	-0.929	-0.939	-0.948	-0.956	-0.964	-0.970	-0.975	-0.980	-0.984	-0.986	-0.989	-0.990	-0.991	-0.990	-0.988	-0.986	-0.982	-0.978	-0.972	-0.968	-0.961	-0.952	-0.946	-0.936	-0.928	-0.919	-0.908	-0.896	-0.886	-0.874	-0.861	-0.850	-0.838	-0.825	-0.811	-0.799	-0.785	-0.771	-0.759	-0.745	-0.731	-0.720	-0.706	-0.694	-0.681	-0.669	-0.656	-0.645	-0.634	-0.621	-0.610	-0.600	-0.589	-0.580	-0.569	-0.560	-0.549	-0.540	-0.531	-0.522	-0.514	-0.506	-0.498	-0.489	-0.481	-0.472	-0.465	-0.456	-0.450	-0.442	-0.434	-0.426	-0.418	-0.410	-0.401	-0.395	-0.386	-0.379	-0.370	-0.361	-0.352	-0.344	-0.336	-0.328	-0.318	-0.309	-0.300	-0.291	-0.282	-0.274	-0.265	-0.256	-0.248	-0.239	-0.231	-0.224	-0.216	-0.209	-0.202	-0.196	-0.190	-0.185	-0.180	-0.176	-0.172	-0.170	-0.168	-0.166	-0.165	-0.165	-0.165	-0.168	-0.169	-0.172	-0.176	-0.180	-0.186	-0.192	-0.200	-0.209	-0.216	-0.226	-0.236	-0.246	-0.258	-0.270	-0.281	-0.295	-0.308	-0.321	-0.335	-0.350	-0.365	-0.380	-0.395	-0.410	-0.426	-0.441	-0.458	-0.472	-0.489	-0.505	-0.519	-0.535	-0.549	-0.564	-0.579	-0.592	-0.606	-0.620	-0.631	-0.645	-0.656	-0.669	-0.680	-0.690	-0.699	-0.710	-0.720	-0.728	-0.736	-0.745	-0.752	-0.760	-0.766	-0.774	-0.779	-0.785	-0.790	-0.795	-0.799	-0.804	-0.806	-0.811	-0.814	-0.819	-0.821	-0.824	-0.826	-0.829	-0.831	-0.834	-0.835	-0.838	-0.839	-0.840	-0.840	-0.841	-0.842	-0.842	-0.842	-0.842	-0.842	-0.842	-0.842	-0.841	-0.840	-0.839	-0.836	-0.835	-0.832	-0.830	-0.826	-0.822	-0.820	-0.815	-0.810	-0.805	-0.799	-0.794	-0.788	-0.781	-0.774	-0.766	-0.759	-0.750	-0.741	-0.732	-0.722	-0.714	-0.704	-0.692	-0.682	-0.671	-0.659	-0.649	-0.636	-0.624	-0.611	-0.600	-0.586	-0.575	-0.561	-0.548	-0.535	-0.521	-0.509	-0.496	-0.484	-0.471	-0.459	-0.445	-0.432	-0.420	-0.408	-0.395	-0.384	-0.371	-0.360	-0.349	-0.339	-0.328	-0.318	-0.308	-0.298	-0.288	-0.279	-0.270	-0.261	-0.254	-0.246	-0.239	-0.232	-0.226	-0.220	-0.214	-0.210	-0.204	-0.200	-0.195	-0.191	-0.188	-0.185	-0.181	-0.179	-0.176	-0.174	-0.170	-0.169	-0.166	-0.164	-0.161	-0.160	-0.156	-0.155	-0.152	-0.149	-0.146	-0.142	-0.140	-0.136	-0.131	-0.128	-0.122	-0.118	-0.112	-0.106	-0.100	-0.091	-0.084	-0.075	-0.065	-0.056	-0.045	-0.032	-0.021	-0.009	0.005	0.019	0.032	0.048	0.064	0.080	0.096	0.115	0.131	0.150	0.169	0.188	0.208	0.228	0.246	0.266	0.286	0.306	0.326	0.345	0.365	0.385	0.404	0.422	0.441	0.459	0.476	0.494	0.510	0.524	0.539	0.552	0.565	0.578	0.588	0.598	0.606	0.614	0.620	0.626	0.630	0.634	0.635	0.636	0.636	0.636	0.634	0.631	0.626	0.620	0.615	0.608	0.600	0.591	0.582	0.572	0.561	0.550	0.539	0.528	0.514	0.501	0.489	0.475	0.461	0.449	0.435	0.421	0.409	0.396	0.382	0.370	0.358	0.346	0.335	0.324	0.315	0.304	0.295	0.286	0.280	0.272	0.266	0.260	0.255	0.251	0.248	0.245	0.244	0.241	0.241	0.241	0.241	0.242	0.245	0.246	0.250	0.254	0.258	0.262	0.269	0.274	0.279	0.285	0.291	0.298	0.305	0.312	0.319	0.326	0.332	0.339	0.346	0.354	0.360	0.366	0.372	0.380	0.386	0.391	0.396	0.400	0.406	0.410	0.414	0.416	0.420	0.421	0.424	0.425	0.426	0.425	0.425	0.424	0.422	0.420	0.416	0.412	0.409	0.404	0.399	0.392	0.385	0.379	0.372	0.364	0.355	0.346	0.336	0.326	0.316	0.305	0.294	0.282	0.271	0.259	0.248	0.235	0.224	0.211	0.199	0.186	0.175	0.162	0.151	0.140	0.129	0.118	0.108	0.098	0.088	0.078	0.069	0.060	0.052	0.046	0.039	0.034	0.029	0.025	0.021	0.019	0.016	0.015	0.014	0.015	0.015	0.016	0.019	0.021	0.025	0.030	0.035	0.040	0.046	0.052	0.059	0.066	0.072	0.081	0.090	0.098	0.106	0.116	0.125	0.134	0.142	0.151	0.161	0.169	0.178	0.186	0.194	0.200	0.209	0.215	0.221	0.226	0.231	0.238	0.241	0.244	0.248	0.250	0.251	0.252	0.252	0.252	0.251	0.251	0.249	0.246	0.244	0.241	0.236	0.231	0.226	0.221	0.215	0.210	0.202	0.195	0.189	0.181	0.174	0.166	0.158	0.150	0.141	0.134	0.125	0.116	0.110	0.102	0.094	0.086	0.080	0.072	0.066	0.060	0.054	0.048	0.042	0.038	0.032	0.028	0.024	0.021	0.018	0.014	0.012	0.011	0.009	0.009	0.008	0.009	0.009	0.009	0.010	0.012	0.015	0.016	0.020	0.022	0.026	0.031	0.035	0.039	0.045	0.050	0.055	0.060	0.066	0.072	0.079	0.084	0.091	0.098	0.105	0.111	0.118	0.125	0.131	0.139	0.146	0.154	0.161	0.168	0.175	0.181	0.189	0.194	0.201	0.209	0.215	0.221	0.229	0.234	0.241	0.248	0.254	0.260	0.266	0.271	0.279	0.285	0.291	0.296	0.302	0.308	0.314	0.319	0.325	0.331	0.338	0.344	0.348	0.354	0.360	0.366	0.371	0.378	0.382	0.389	0.394	0.400	0.405	0.410	0.415	0.420	0.425	0.430	0.435	0.439	0.444	0.448	0.451	0.454	0.458	0.460	0.464	0.465	0.468	0.469	0.470	0.470	0.470	0.470	0.470	0.469	0.465	0.464	0.460	0.456	0.452	0.448	0.442	0.436	0.430	0.422	0.415	0.406	0.396	0.388	0.378	0.366	0.355	0.344	0.331	0.318	0.305	0.291	0.278	0.264	0.249	0.235	0.220	0.202	0.188	0.171	0.156	0.140	0.124	0.108	0.091	0.074	0.058	0.042	0.026	0.010	-0.005	-0.020	-0.035	-0.050	-0.065	-0.079	-0.092	-0.105	-0.118	-0.130	-0.141	-0.154	-0.164	-0.175	-0.185	-0.195	-0.204	-0.212	-0.220	-0.228	-0.235	-0.241	-0.248	-0.252	-0.259	-0.262	-0.266	-0.269	-0.272	-0.274	-0.278	-0.279	-0.280	-0.280	-0.281	-0.280	-0.281	-0.280	-0.280	-0.279	-0.278	-0.276	-0.274	-0.272	-0.270	-0.266	-0.265	-0.262	-0.260	-0.258	-0.255	-0.252	-0.249	-0.246	-0.245	-0.242	-0.241	-0.239	-0.236	-0.235	-0.234	-0.232	-0.234	-0.232	-0.232	-0.234	-0.234	-0.236	-0.238	-0.240	-0.244	-0.246	-0.250	-0.255	-0.260	-0.265	-0.271	-0.278	-0.284	-0.292	-0.300	-0.309	-0.319	-0.329	-0.339	-0.350	-0.361	-0.375	-0.386	-0.400	-0.414	-0.428	-0.441	-0.456	-0.471	-0.486	-0.501	-0.518	-0.534	-0.549	-0.565	-0.580	-0.595	-0.610	-0.626	-0.641	-0.658	-0.671	-0.686	-0.700	-0.712	-0.726	-0.739	-0.752	-0.764	-0.775	-0.785	-0.796	-0.805	-0.814	-0.821	-0.830	-0.835	-0.842	-0.848	-0.852	-0.856	-0.859	-0.862	-0.864	-0.865	-0.865	-0.866	-0.865	-0.865	-0.864	-0.861	-0.859	-0.856	-0.852	-0.849	-0.845	-0.841	-0.836	-0.831	-0.826	-0.822	-0.816	-0.811	-0.805	-0.801	-0.796	-0.791	-0.786	-0.780	-0.776	-0.771	-0.768	-0.764	-0.760	-0.756	-0.752	-0.749	-0.748	-0.744	-0.741	-0.739	-0.738	-0.736	-0.735	-0.734	-0.732	-0.731	-0.731	-0.731	-0.730	-0.731	-0.730	-0.731	-0.731	-0.731	-0.731	-0.731	-0.731	-0.731	-0.732	-0.732	-0.732	-0.734	-0.732	-0.732	-0.731	-0.731	-0.731	-0.730	-0.729	-0.728	-0.728	-0.726	-0.725	-0.724	-0.724	-0.722	-0.721	-0.721	-0.720	-0.719	-0.718	-0.716	-0.716	-0.715	-0.714	-0.712	-0.711	-0.711	-0.711	-0.710	-0.710	-0.709	-0.709	-0.709	-0.709	-0.708	-0.708	-0.708	-0.706	-0.706	-0.705	-0.704	-0.702	-0.702	-0.701	-0.699	-0.698	-0.695	-0.691	-0.689	-0.685	-0.680	-0.676	-0.671	-0.665	-0.660	-0.652	-0.645	-0.638	-0.630	-0.620	-0.610	-0.599	-0.588	-0.576	-0.565	-0.551	-0.538	-0.524	-0.509	-0.494	-0.478	-0.462	-0.445	-0.428	-0.411	-0.395	-0.378	-0.359	-0.341	-0.324	-0.306	-0.290	-0.272	-0.256	-0.240	-0.225	-0.210	-0.196	-0.181	-0.169	-0.155	-0.144	-0.134	-0.122	-0.112	-0.105	-0.098	-0.091	-0.085	-0.081	-0.078	-0.075	-0.074	-0.072	-0.074	-0.075	-0.076	-0.080	-0.082	-0.086	-0.092	-0.098	-0.102	-0.110	-0.116	-0.122	-0.131	-0.138	-0.145	-0.152	-0.161	-0.168	-0.175	-0.181	-0.188	-0.192	-0.198	-0.202	-0.208	-0.210	-0.214	-0.214	-0.215	-0.215	-0.214	-0.212	-0.208	-0.204	-0.199	-0.192	-0.184	-0.176	-0.165	-0.155	-0.144	-0.131	-0.118	-0.104	-0.089	-0.074	-0.056	-0.038	-0.020	-0.001	0.018	0.038	0.058	0.078	0.098	0.118	0.139	0.159	0.180	0.200	0.220	0.240	0.259	0.278	0.296	0.312	0.330	0.345	0.360	0.375	0.389	0.400	0.411	0.421	0.431	0.439	0.446	0.452	0.458	0.461	0.465	0.465	0.466	0.466	0.465	0.462	0.459	0.455	0.450	0.445	0.439	0.431	0.422	0.415	0.405	0.395	0.384	0.374	0.362	0.351	0.340	0.329	0.316	0.305	0.292	0.280	0.269	0.258	0.246	0.235	0.225	0.215	0.205	0.196	0.188	0.179	0.171	0.164	0.159	0.152	0.148	0.144	0.141	0.139	0.138	0.138	0.136	0.138	0.140	0.141	0.145	0.149	0.152	0.159	0.165	0.172	0.180	0.189	0.198	0.206	0.218	0.228	0.238	0.250	0.261	0.272	0.285	0.299	0.311	0.324	0.336	0.350	0.364	0.375	0.389	0.402	0.414	0.426	0.439	0.450	0.462	0.472	0.484	0.494	0.504	0.512	0.521	0.529	0.536	0.542	0.548	0.554	0.556	0.560	0.561	0.564	0.565	0.564	0.564	0.561	0.558	0.555	0.550	0.545	0.538	0.531	0.524	0.514	0.505	0.495	0.482	0.471	0.459	0.446	0.432	0.418	0.404	0.388	0.371	0.355	0.339	0.322	0.306	0.289	0.271	0.254	0.236	0.218	0.200	0.181	0.164	0.146	0.130	0.112	0.095	0.079	0.062	0.046	0.030	0.015	0.000	-0.015	-0.029	-0.041	-0.055	-0.068	-0.080	-0.090	-0.100	-0.110	-0.120	-0.129	-0.136	-0.144	-0.150	-0.156	-0.162	-0.166	-0.171	-0.174	-0.178	-0.180	-0.180	-0.181	-0.182	-0.182	-0.181	-0.179	-0.178	-0.175	-0.172	-0.169	-0.165	-0.161	-0.156	-0.151	-0.145	-0.139	-0.132	-0.125	-0.119	-0.111	-0.102	-0.095	-0.086	-0.076	-0.068	-0.059	-0.049	-0.038	-0.028	-0.018	-0.005	0.006	0.018	0.030	0.042	0.054	0.068	0.081	0.092	0.106	0.120	0.134	0.148	0.161	0.176	0.190	0.205	0.219	0.234	0.248	0.262	0.278	0.291	0.306	0.321	0.335	0.350	0.364	0.378	0.391	0.405	0.419	0.432	0.446	0.458	0.470	0.482	0.494	0.506	0.516	0.528	0.538	0.548	0.558	0.566	0.575	0.584	0.591	0.598	0.604	0.610	0.616	0.621	0.626	0.629	0.632	0.635	0.638	0.639	0.641	0.642	0.642	0.642	0.642	0.641	0.640	0.638	0.636	0.632	0.630	0.628	0.622	0.619	0.616	0.611	0.608	0.602	0.598	0.594	0.590	0.584	0.580	0.575	0.570	0.565	0.560	0.555	0.551	0.546	0.542	0.539	0.534	0.531	0.526	0.524	0.520	0.516	0.514	0.511	0.510	0.506	0.505	0.504	0.501	0.501	0.499	0.499	0.498	0.498	0.498	0.498	0.496	0.498	0.496	0.496	0.496	0.496	0.495	0.496	0.495	0.494	0.492	0.491	0.490	0.488	0.486	0.482	0.480	0.476	0.474	0.469	0.464	0.459	0.452	0.446	0.438	0.431	0.422	0.412	0.402	0.392	0.381	0.370	0.356	0.344	0.330	0.316	0.301	0.285	0.269	0.252	0.236	0.218	0.200	0.182	0.162	0.144	0.125	0.106	0.086	0.068	0.048	0.029	0.010	-0.010	-0.028	-0.046	-0.065	-0.084	-0.101	-0.118	-0.135	-0.151	-0.166	-0.182	-0.196	-0.210	-0.224	-0.235	-0.246	-0.258	-0.268	-0.276	-0.284	-0.292	-0.298	-0.305	-0.310	-0.315	-0.319	-0.321	-0.324	-0.326	-0.326	-0.328	-0.326	-0.328	-0.326	-0.326	-0.325	-0.322	-0.322	-0.320	-0.318	-0.318	-0.315	-0.314	-0.314	-0.312	-0.312	-0.312	-0.312	-0.314	-0.316	-0.318	-0.320	-0.324	-0.328	-0.332	-0.338	-0.342	-0.350	-0.358	-0.365	-0.374	-0.382	-0.392	-0.404	-0.415	-0.428	-0.439	-0.451	-0.464	-0.476	-0.490	-0.504	100.000	5.000	2.000	1.000	3.000	0.000	0.000	0.000	0.000	0.000	0.000	0.000	0.000	0.000	0.000	0.000	0.000	0.000	-0.265	-0.278	-0.290	-0.304	-0.319	-0.332	-0.346	-0.360	-0.376	-0.391	-0.405	-0.420	-0.436	-0.451	-0.465	-0.480	-0.495	-0.509	-0.524	-0.536	-0.550	-0.564	-0.576	-0.589	-0.601	-0.612	-0.624	-0.634	-0.645	-0.655	-0.662	-0.672	-0.680	-0.686	-0.694	-0.700	-0.704	-0.708	-0.711	-0.714	-0.715	-0.716	-0.716	-0.716	-0.715	-0.712	-0.710	-0.706	-0.702	-0.696	-0.691	-0.682	-0.676	-0.668	-0.659	-0.650	-0.640	-0.629	-0.618	-0.606	-0.594	-0.581	-0.568	-0.555	-0.541	-0.528	-0.514	-0.500	-0.486	-0.472	-0.459	-0.445	-0.431	-0.419	-0.406	-0.394	-0.382	-0.372	-0.361	-0.351	-0.342	-0.334	-0.325	-0.319	-0.312	-0.308	-0.304	-0.301	-0.299	-0.298	-0.298	-0.300	-0.301	-0.304	-0.310	-0.315	-0.322	-0.331	-0.340	-0.350	-0.361	-0.374	-0.389	-0.404	-0.419	-0.435	-0.452	-0.470	-0.490	-0.509	-0.530	-0.550	-0.571	-0.592	-0.615	-0.636	-0.660	-0.682	-0.704	-0.728	-0.750	-0.771	-0.794	-0.816	-0.836	-0.858	-0.879	-0.899	-0.919	-0.936	-0.955	-0.971	-0.988	-1.004	-1.018	-1.032	-1.045	-1.058	-1.068	-1.078	-1.086	-1.094	-1.101	-1.106	-1.111	-1.115	-1.119	-1.120	-1.121	-1.121	-1.120	-1.119	-1.116	-1.112	-1.109	-1.104	-1.099	-1.092	-1.086	-1.079	-1.072	-1.065	-1.056	-1.049	-1.040	-1.031	-1.021	-1.012	-1.004	-0.994	-0.984	-0.975	-0.966	-0.958	-0.948	-0.940	-0.931	-0.922	-0.914	-0.906	-0.898	-0.891	-0.882	-0.875	-0.870	-0.864	-0.858	-0.851	-0.846	-0.841	-0.836	-0.831	-0.829	-0.825	-0.821	-0.819	-0.816	-0.815	-0.812	-0.811	-0.810	-0.810	-0.809	-0.810	-0.809	-0.810	-0.812	-0.814	-0.816	-0.819	-0.821	-0.825	-0.829	-0.834	-0.839	-0.844	-0.850	-0.856	-0.864	-0.870	-0.878	-0.886	-0.894	-0.904	-0.912	-0.921	-0.931	-0.941	-0.951	-0.961	-0.972	-0.984	-0.994	-1.006	-1.016	-1.028	-1.040	-1.051	-1.061	-1.071	-1.081	-1.092	-1.102	-1.110	-1.120	-1.128	-1.135	-1.141	-1.148	-1.152	-1.158	-1.161	-1.164	-1.165	-1.166	-1.166	-1.165	-1.164	-1.160	-1.156	-1.150	-1.145	-1.138	-1.130	-1.120	-1.110	-1.099	-1.086	-1.074	-1.059	-1.045	-1.029	-1.012	-0.996	-0.979	-0.961	-0.944	-0.925	-0.906	-0.889	-0.870	-0.851	-0.834	-0.815	-0.798	-0.779	-0.762	-0.746	-0.730	-0.715	-0.701	-0.686	-0.675	-0.662	-0.651	-0.641	-0.632	-0.626	-0.619	-0.615	-0.610	-0.608	-0.605	-0.605	-0.605	-0.609	-0.611	-0.615	-0.620	-0.625	-0.634	-0.640	-0.650	-0.659	-0.669	-0.679	-0.691	-0.702	-0.715	-0.726	-0.739	-0.752	-0.764	-0.778	-0.790	-0.801	-0.812	-0.825	-0.835	-0.846	-0.856	-0.866	-0.874	-0.882	-0.889	-0.895	-0.900	-0.904	-0.906	-0.909	-0.909	-0.909	-0.908	-0.905	-0.902	-0.898	-0.891	-0.885	-0.876	-0.869	-0.859	-0.848	-0.836	-0.824	-0.811	-0.798	-0.782	-0.768	-0.751	-0.735	-0.718	-0.701	-0.684	-0.666	-0.648	-0.631	-0.612	-0.595	-0.578	-0.560	-0.544	-0.526	-0.511	-0.494	-0.479	-0.464	-0.450	-0.436	-0.424	-0.411	-0.400	-0.389	-0.380	-0.371	-0.364	-0.356	-0.351	-0.345	-0.341	-0.339	-0.336	-0.335	-0.335	-0.335	-0.336	-0.339	-0.341	-0.345	-0.350	-0.356	-0.362	-0.369	-0.378	-0.385	-0.394	-0.402	-0.412	-0.422	-0.431	-0.442	-0.454	-0.465	-0.476	-0.488	-0.499	-0.510	-0.520	-0.531	-0.542	-0.552	-0.562	-0.572	-0.582	-0.591	-0.600	-0.606	-0.615	-0.621	-0.626	-0.632	-0.636	-0.640	-0.644	-0.645	-0.648	-0.649	-0.649	-0.648	-0.646	-0.645	-0.641	-0.639	-0.634	-0.629	-0.624	-0.616	-0.610	-0.601	-0.595	-0.585	-0.576	-0.566	-0.556	-0.546	-0.535	-0.524	-0.512	-0.501	-0.490	-0.478	-0.465	-0.454	-0.441	-0.429	-0.416	-0.405	-0.394	-0.382	-0.370	-0.359	-0.348	-0.338	-0.328	-0.318	-0.308	-0.298	-0.289	-0.281	-0.274	-0.266	-0.259	-0.252	-0.246	-0.241	-0.236	-0.231	-0.228	-0.224	-0.221	-0.219	-0.215	-0.214	-0.212	-0.212	-0.210	-0.211	-0.211	-0.211	-0.212	-0.214	-0.215	-0.216	-0.219	-0.221	-0.224	-0.226	-0.229	-0.232	-0.236	-0.241	-0.245	-0.249	-0.252	-0.258	-0.262	-0.268	-0.271	-0.276	-0.282	-0.288	-0.292	-0.299	-0.304	-0.309	-0.314	-0.320	-0.326	-0.332	-0.339	-0.345	-0.351	-0.356	-0.362	-0.369	-0.375	-0.381	-0.388	-0.394	-0.400	-0.406	-0.411	-0.419	-0.424	-0.429	-0.434	-0.440	-0.445	-0.449	-0.454	-0.459	-0.462	-0.466	-0.469	-0.472	-0.475	-0.478	-0.479	-0.480	-0.480	-0.480	-0.480	-0.479	-0.476	-0.475	-0.471	-0.468	-0.462	-0.459	-0.452	-0.446	-0.439	-0.431	-0.422	-0.412	-0.402	-0.392	-0.380	-0.368	-0.354	-0.340	-0.326	-0.310	-0.294	-0.278	-0.259	-0.241	-0.224	-0.205	-0.185	-0.166	-0.146	-0.125	-0.105	-0.084	-0.064	-0.042	-0.020	0.000	0.021	0.042	0.064	0.086	0.106	0.126	0.146	0.165	0.185	0.202	0.222	0.239	0.255	0.271	0.288	0.301	0.315	0.328	0.340	0.351	0.362	0.372	0.381	0.389	0.396	0.401	0.408	0.410	0.412	0.415	0.416	0.418	0.416	0.414	0.411	0.409	0.404	0.400	0.394	0.388	0.380	0.372	0.362	0.354	0.344	0.334	0.322	0.311	0.300	0.289	0.276	0.264	0.251	0.239	0.226	0.214	0.201	0.189	0.176	0.164	0.152	0.140	0.128	0.118	0.105	0.095	0.085	0.075	0.065	0.055	0.048	0.040	0.032	0.025	0.019	0.012	0.008	0.002	-0.001	-0.005	-0.008	-0.009	-0.010	-0.012	-0.012	-0.011	-0.012	-0.011	-0.009	-0.008	-0.005	-0.001	0.001	0.004	0.008	0.010	0.014	0.018	0.021	0.025	0.029	0.032	0.035	0.039	0.041	0.044	0.045	0.048	0.048	0.049	0.049	0.049	0.048	0.045	0.041	0.038	0.032	0.028	0.021	0.012	0.005	-0.005	-0.015	-0.026	-0.038	-0.051	-0.066	-0.081	-0.098	-0.114	-0.132	-0.151	-0.171	-0.191	-0.212	-0.234	-0.256	-0.279	-0.302	-0.325	-0.350	-0.372	-0.398	-0.421	-0.446	-0.470	-0.495	-0.519	-0.542	-0.566	-0.590	-0.612	-0.635	-0.656	-0.676	-0.696	-0.716	-0.735	-0.751	-0.769	-0.785	-0.799	-0.811	-0.824	-0.836	-0.845	-0.855	-0.862	-0.870	-0.876	-0.880	-0.884	-0.886	-0.888	-0.888	-0.888	-0.886	-0.884	-0.882	-0.879	-0.874	-0.870	-0.865	-0.860	-0.855	-0.849	-0.842	-0.836	-0.830	-0.824	-0.818	-0.812	-0.808	-0.801	-0.798	-0.792	-0.789	-0.786	-0.784	-0.782	-0.780	-0.780	-0.780	-0.780	-0.782	-0.784	-0.786	-0.790	-0.795	-0.800	-0.805	-0.812	-0.819	-0.826	-0.835	-0.844	-0.852	-0.862	-0.872	-0.882	-0.894	-0.905	-0.916	-0.928	-0.940	-0.950	-0.962	-0.974	-0.984	-0.995	-1.006	-1.016	-1.028	-1.036	-1.046	-1.054	-1.062	-1.070	-1.078	-1.085	-1.091	-1.096	-1.101	-1.106	-1.110	-1.114	-1.116	-1.119	-1.121	-1.121	-1.121	-1.121	-1.121	-1.121	-1.119	-1.116	-1.114	-1.111	-1.108	-1.104	-1.101	-1.096	-1.091	-1.086	-1.081	-1.076	-1.071	-1.066	-1.060	-1.052	-1.048	-1.041	-1.035	-1.028	-1.021	-1.012	-1.006	-0.998	-0.991	-0.982	-0.975	-0.966	-0.958	-0.949	-0.941	-0.931	-0.921	-0.912	-0.904	-0.894	-0.884	-0.874	-0.862	-0.851	-0.841	-0.830	-0.819	-0.808	-0.795	-0.784	-0.771	-0.760	-0.748	-0.735	-0.722	-0.710	-0.698	-0.685	-0.674	-0.662	-0.650	-0.638	-0.626	-0.616	-0.605	-0.595	-0.584	-0.575	-0.565	-0.558	-0.549	-0.541	-0.534	-0.528	-0.520	-0.515	-0.511	-0.506	-0.502	-0.499	-0.496	-0.495	-0.494	-0.492	-0.492	-0.492	-0.494	-0.495	-0.499	-0.501	-0.505	-0.509	-0.514	-0.518	-0.524	-0.530	-0.535	-0.542	-0.549	-0.555	-0.562	-0.569	-0.576	-0.584	-0.590	-0.599	-0.606	-0.611	-0.620	-0.626	-0.632	-0.640	-0.645	-0.652	-0.656	-0.662	-0.666	-0.671	-0.676	-0.679	-0.682	-0.685	-0.689	-0.690	-0.691	-0.692	-0.692	-0.692	-0.692	-0.691	-0.690	-0.688	-0.685	-0.681	-0.678	-0.674	-0.669	-0.664	-0.658	-0.651	-0.645	-0.639	-0.630	-0.622	-0.614	-0.605	-0.596	-0.586	-0.576	-0.566	-0.556	-0.546	-0.535	-0.524	-0.512	-0.502	-0.491	-0.479	-0.468	-0.456	-0.444	-0.432	-0.420	-0.409	-0.398	-0.385	-0.374	-0.362	-0.351	-0.340	-0.330	-0.319	-0.309	-0.299	-0.290	-0.280	-0.271	-0.261	-0.254	-0.245	-0.236	-0.229	-0.221	-0.215	-0.208	-0.201	-0.195	-0.191	-0.186	-0.181	-0.176	-0.174	-0.169	-0.166	-0.164	-0.161	-0.159	-0.158	-0.155	-0.155	-0.155	-0.154	-0.154	-0.152	-0.154	-0.154	-0.155	-0.155	-0.156	-0.158	-0.159	-0.160	-0.162	-0.162	-0.165	-0.166	-0.169	-0.171	-0.174	-0.176	-0.179	-0.181	-0.184	-0.186	-0.189	-0.192	-0.195	-0.198	-0.201	-0.204	-0.206	-0.210	-0.214	-0.216	-0.220	-0.224	-0.226	-0.230	-0.232	-0.238	-0.241	-0.245	-0.249	-0.254	-0.256	-0.261	-0.266	-0.270	-0.275	-0.279	-0.284	-0.289	-0.294	-0.299	-0.304	-0.309	-0.315	-0.319	-0.325	-0.330	-0.335	-0.340	-0.346	-0.351	-0.356	-0.362	-0.368	-0.372	-0.378	-0.381	-0.386	-0.391	-0.395	-0.400	-0.404	-0.408	-0.411	-0.414	-0.418	-0.421	-0.425	-0.428	-0.430	-0.432	-0.435	-0.436	-0.439	-0.440	-0.441	-0.444	-0.445	-0.445	-0.446	-0.446	-0.446	-0.446	-0.448	-0.446	-0.446	-0.446	-0.446	-0.445	-0.445	-0.444	-0.442	-0.442	-0.442	-0.441	-0.440	-0.440	-0.440	-0.439	-0.438	-0.438	-0.436	-0.436	-0.434	-0.434	-0.434	-0.432	-0.431	-0.431	-0.430	-0.430	-0.429	-0.428	-0.426	-0.426	-0.425	-0.424	-0.424	-0.421	-0.420	-0.419	-0.419	-0.416	-0.415	-0.414	-0.411	-0.409	-0.406	-0.404	-0.401	-0.399	-0.395	-0.391	-0.389	-0.385	-0.381	-0.378	-0.374	-0.370	-0.364	-0.360	-0.356	-0.351	-0.346	-0.342	-0.336	-0.331	-0.326	-0.320	-0.315	-0.310	-0.305	-0.299	-0.294	-0.289	-0.285	-0.280	-0.274	-0.269	-0.265	-0.260	-0.258	-0.254	-0.249	-0.246	-0.244	-0.241	-0.239	-0.238	-0.236	-0.235	-0.235	-0.235	-0.235	-0.236	-0.238	-0.239	-0.242	-0.245	-0.249	-0.252	-0.256	-0.261	-0.265	-0.271	-0.278	-0.284	-0.291	-0.298	-0.305	-0.314	-0.320	-0.329	-0.338	-0.346	-0.356	-0.365	-0.374	-0.384	-0.394	-0.402	-0.412	-0.422	-0.432	-0.441	-0.451	-0.461	-0.469	-0.478	-0.486	-0.494	-0.502	-0.509	-0.516	-0.524	-0.528	-0.534	-0.538	-0.544	-0.548	-0.550	-0.552	-0.555	-0.556	-0.558	-0.558	-0.556	-0.555	-0.555	-0.552	-0.549	-0.546	-0.541	-0.538	-0.532	-0.528	-0.521	-0.514	-0.507	-0.500	-0.494	-0.485	-0.478	-0.469	-0.461	-0.451	-0.442	-0.434	-0.424	-0.416	-0.406	-0.399	-0.390	-0.381	-0.374	-0.365	-0.358	-0.350	-0.342	-0.338	-0.330	-0.325	-0.319	-0.314	-0.310	-0.306	-0.301	-0.299	-0.298	-0.295	-0.294	-0.292	-0.292	-0.292	-0.292	-0.294	-0.298	-0.300	-0.302	-0.304	-0.308	-0.312	-0.316	-0.320	-0.325	-0.330	-0.335	-0.340	-0.346	-0.351	-0.358	-0.361	-0.368	-0.372	-0.378	-0.382	-0.388	-0.394	-0.399	-0.402	-0.405	-0.410	-0.414	-0.416	-0.420	-0.421	-0.424	-0.425	-0.425	-0.426	-0.426	-0.425	-0.424	-0.424	-0.421	-0.419	-0.416	-0.412	-0.408	-0.404	-0.398	-0.392	-0.388	-0.380	-0.372	-0.365	-0.358	-0.349	-0.340	-0.331	-0.321	-0.311	-0.300	-0.289	-0.278	-0.266	-0.254	-0.241	-0.229	-0.215	-0.201	-0.189	-0.174	-0.161	-0.146	-0.131	-0.118	-0.102	-0.089	-0.072	-0.058	-0.044	-0.029	-0.014	0.001	0.015	0.030	0.044	0.058	0.070	0.084	0.096	0.110	0.122	0.134	0.145	0.155	0.165	0.176	0.185	0.192	0.200	0.208	0.214	0.218	0.222	0.226	0.228	0.230	0.231	0.231	0.230	0.229	0.226	0.221	0.218	0.211	0.205	0.198	0.189	0.180	0.171	0.161	0.149	0.138	0.125	0.111	0.099	0.085	0.071	0.056	0.042	0.028	0.011	-0.002	-0.019	-0.032	-0.048	-0.062	-0.076	-0.090	-0.104	-0.116	-0.129	-0.140	-0.150	-0.161	-0.170	-0.179	-0.185	-0.192	-0.198	-0.201	-0.205	-0.209	-0.209	-0.209	-0.209	-0.208	-0.204	-0.201	-0.196	-0.190	-0.184	-0.175	-0.168	-0.158	-0.148	-0.136	-0.125	-0.112	-0.100	-0.088	-0.072	-0.059	-0.046	-0.031	-0.018	-0.004	0.011	0.025	0.039	0.052	0.065	0.079	0.090	0.102	0.112	0.122	0.132	0.140	0.149	0.155	0.160	0.165	0.169	0.171	0.172	0.172	0.171	0.170	0.166	0.162	0.158	0.151	0.142	0.135	0.125	0.114	0.102	0.091	0.078	0.064	0.049	0.034	0.019	0.002	-0.014	-0.031	-0.049	-0.066	-0.084	-0.101	-0.119	-0.138	-0.155	-0.171	-0.188	-0.204	-0.221	-0.238	-0.252	-0.266	-0.281	-0.295	-0.308	-0.320	-0.331	-0.342	-0.351	-0.361	-0.370	-0.376	-0.384	-0.390	-0.395	-0.399	-0.401	-0.405	-0.406	-0.408	-0.408	-0.408	-0.406	-0.405	-0.402	-0.399	-0.396	-0.392	-0.388	-0.384	-0.378	-0.372	-0.368	-0.361	-0.355	-0.350	-0.344	-0.336	-0.330	-0.324	-0.318	-0.311	-0.305	-0.299	-0.292	-0.286	-0.281	-0.276	-0.271	-0.265	-0.260	-0.255	-0.251	-0.248	-0.244	-0.240	-0.238	-0.234	-0.231	-0.229	-0.228	-0.226	-0.224	-0.224	-0.222	-0.221	-0.221	-0.220	-0.221	-0.221	-0.221	-0.222	-0.224	-0.226	-0.228	-0.229	-0.231	-0.232	-0.235	-0.239	-0.241	-0.245	-0.248	-0.252	-0.255	-0.260	-0.264	-0.269	-0.274	-0.279	-0.284	-0.290	-0.296	-0.302	-0.309	-0.315	-0.324	-0.330	-0.339	-0.346	-0.356	-0.364	-0.374	-0.382	-0.392	-0.402	-0.412	-0.424	-0.434	-0.444	-0.455	-0.466	-0.478	-0.489	-0.500	-0.511	-0.522	-0.534	-0.544	-0.555	-0.566	-0.578	-0.588	-0.598	-0.608	-0.618	-0.626	-0.635	-0.644	-0.651	-0.659	-0.666	-0.672	-0.678	-0.682	-0.686	-0.690	-0.692	-0.695	-0.696	-0.696	-0.696	-0.695	-0.694	-0.691	-0.689	-0.685	-0.679	-0.674	-0.668	-0.661	-0.655	-0.646	-0.639	-0.629	-0.620	-0.610	-0.600	-0.590	-0.578	-0.566	-0.556	-0.544	-0.532	-0.520	-0.507	-0.495	-0.484	-0.471	-0.460	-0.448	-0.436	-0.425	-0.414	-0.404	-0.392	-0.382	-0.374	-0.362	-0.355	-0.348	-0.339	-0.331	-0.325	-0.320	-0.314	-0.310	-0.305	-0.301	-0.299	-0.296	-0.295	-0.294	-0.292	-0.292	-0.292	-0.294	-0.295	-0.298	-0.300	-0.302	-0.306	-0.311	-0.314	-0.319	-0.325	-0.329	-0.335	-0.341	-0.346	-0.352	-0.359	-0.365	-0.371	-0.378	-0.384	-0.391	-0.398	-0.402	-0.409	-0.414	-0.419	-0.425	-0.430	-0.434	-0.440	-0.442	-0.446	-0.450	-0.452	-0.455	-0.456	-0.458	-0.459	-0.459	-0.458	-0.456	-0.454	-0.452	-0.450	-0.446	-0.441	-0.438	-0.431	-0.426	-0.420	-0.411	-0.404	-0.395	-0.386	-0.378	-0.368	-0.355	-0.345	-0.334	-0.321	-0.309	-0.296	-0.284	-0.270	-0.256	-0.242	-0.228	-0.214	-0.199	-0.184	-0.169	-0.154	-0.139	-0.124	-0.108	-0.094	-0.079	-0.064	-0.051	-0.036	-0.022	-0.010	0.002	0.015	0.026	0.038	0.048	0.056	0.066	0.074	0.080	0.088	0.094	0.098	0.101	0.105	0.106	0.106	0.108	0.106	0.104	0.101	0.096	0.091	0.085	0.079	0.070	0.060	0.050	0.038	0.026	0.012	-0.001	-0.016	-0.031	-0.048	-0.065	-0.082	-0.100	-0.119	-0.139	-0.158	-0.179	-0.199	-0.220	-0.240	-0.261	-0.282	-0.302	-0.324	-0.344	-0.364	-0.384	-0.404	-0.422	-0.441	-0.460	-0.478	-0.494	-0.511	-0.526	-0.540	-0.555	-0.568	-0.580	-0.591	-0.601	-0.610	-0.618	-0.625	-0.630	-0.634	-0.639	-0.640	-0.641	-0.641	-0.640	-0.638	-0.634	-0.630	-0.625	-0.618	-0.610	-0.602	-0.592	-0.581	-0.570	-0.558	-0.545	-0.532	-0.518	-0.502	-0.488	-0.471	-0.455	-0.438	-0.421	-0.404	-0.386	-0.369	-0.351	-0.334	-0.316	-0.299	-0.281	-0.264	-0.248	-0.230	-0.214	-0.198	-0.182	-0.169	-0.154	-0.140	-0.129	-0.115	-0.104	-0.095	-0.085	-0.075	-0.068	-0.060	-0.054	-0.049	-0.042	-0.039	-0.036	-0.034	-0.031	-0.031	-0.031	-0.031	-0.032	-0.035	-0.038	-0.041	-0.045	-0.050	-0.054	-0.060	-0.065	-0.071	-0.078	-0.084	-0.091	-0.099	-0.105	-0.112	-0.119	-0.125	-0.132	-0.139	-0.145	-0.150	-0.155	-0.161	-0.165	-0.171	-0.175	-0.178	-0.181	-0.182	-0.185	-0.186	-0.186	-0.186	-0.185	-0.184	-0.181	-0.179	-0.176	-0.172	-0.169	-0.162	-0.158	-0.151	-0.145	-0.139	-0.131	-0.124	-0.116	-0.108	-0.099	-0.090	-0.081	-0.072	-0.064	-0.054	-0.046	-0.036	-0.029	-0.020	-0.012	-0.005	0.002	0.009	0.015	0.020	0.025	0.030	0.034	0.038	0.039	0.041	0.042	0.042	0.041	0.040	0.038	0.034	0.029	0.024	0.019	0.011	0.002	-0.005	-0.015	-0.025	-0.038	-0.049	-0.061	-0.075	-0.090	-0.105	-0.121	-0.138	-0.154	-0.171	-0.189	-0.206	-0.225	-0.244	-0.262	-0.282	-0.302	-0.320	-0.341	-0.361	-0.380	-0.400	-0.419	-0.439	-0.458	-0.476	-0.495	-0.514	-0.531	-0.550	-0.566	-0.584	-0.599	-0.614	-0.629	-0.644	-0.656	-0.669	-0.680	-0.691	-0.701	-0.710	-0.720	-0.726	-0.732	-0.738	-0.742	-0.748	-0.749	-0.750	-0.751	-0.751	-0.749	-0.746	-0.742	-0.739	-0.732	-0.726	-0.718	-0.710	-0.700	-0.689	-0.678	-0.665	-0.651	-0.635	-0.621	-0.605	-0.586	-0.569	-0.550	-0.531	-0.510	-0.489	-0.468	-0.445	-0.424	-0.400	-0.376	-0.352	-0.328	-0.305	-0.280	-0.255	-0.230	-0.205	-0.181	-0.155	-0.131	-0.106	-0.082	-0.059	-0.034	-0.011	0.012	0.034	0.058	0.079	0.100	0.120	0.140	0.159	0.176	0.195	0.211	0.228	0.242	0.258	0.272	0.285	0.298	0.309	0.320	0.329	0.339	0.346	0.354	0.360	0.365	0.370	0.374	0.378	0.380	0.380	0.381	0.381	0.380	0.376	0.375	0.370	0.366	0.361	0.354	0.348	0.340	0.331	0.322	0.311	0.300	0.289	0.276	0.264	0.250	0.236	0.220	0.205	0.189	0.171	0.152	0.134	0.116	0.096	0.076	0.055	0.032	0.011	-0.011	-0.035	-0.058	-0.081	-0.105	-0.129	-0.155	-0.179	-0.202	-0.228	-0.252	-0.278	-0.301	-0.325	-0.349	-0.372	-0.395	-0.419	-0.440	-0.462	-0.482	-0.504	-0.522	-0.541	-0.560	-0.578	-0.592	-0.608	-0.622	-0.635	-0.646	-0.658	-0.668	-0.676	-0.684	-0.689	-0.694	-0.699	-0.700	-0.701	-0.702	-0.701	-0.699	-0.695	-0.692	-0.688	-0.681	-0.675	-0.666	-0.659	-0.649	-0.640	-0.630	-0.620	-0.609	-0.598	-0.586	-0.575	-0.564	-0.552	-0.541	-0.530	-0.521	-0.511	-0.500	-0.491	-0.484	-0.476	-0.469	-0.462	-0.456	-0.451	-0.448	-0.445	-0.442	-0.441	-0.441	-0.441	-0.442	-0.446	-0.449	-0.454	-0.459	-0.465	-0.472	-0.481	-0.489	-0.499	-0.509	-0.519	-0.529	-0.541	-0.554	-0.565	-0.576	-0.590	-0.602	-0.614	-0.626	-0.639	-0.651	-0.662	-0.674	-0.685	-0.695	-0.706	-0.715	-0.724	-0.732	-0.740	-0.746	-0.752	-0.758	-0.761	-0.765	-0.768	-0.769	-0.771	-0.770	-0.770	-0.768	-0.766	-0.762	-0.760	-0.756	-0.752	-0.748	-0.742	-0.736	-0.730	-0.724	-0.718	-0.711	-0.705	-0.699	-0.692	-0.686	-0.681	-0.676	-0.671	-0.668	-0.664	-0.662	-0.660	-0.659	-0.659	-0.660	-0.661	-0.664	-0.668	-0.674	-0.679	-0.686	-0.696	-0.705	-0.716	-0.729	-0.742	-0.758	-0.774	-0.791	-0.809	-0.828	-0.849	-0.870	-0.891	-0.915	-0.939	-0.962	-0.988	-1.014	-1.040	-1.066	-1.094	-1.121	-1.149	-1.176	-1.204	-1.231	-1.259	-1.285	-1.312	-1.339	-1.364	-1.388	-1.412	-1.436	-1.458	-1.480	-1.499	-1.519	-1.538	-1.554	-1.570	-1.585	-1.599	-1.611	-1.622	-1.631	-1.640	-1.648	-1.652	-1.656	-1.659	-1.660	-1.661	-1.659	-1.656	-1.652	-1.648	-1.641	-1.634	-1.625	-1.615	-1.605	-1.594	-1.581	-1.569	-1.554	-1.539	-1.524	-1.509	-1.490	-1.474	-1.456	-1.438	-1.420	-1.401	-1.382	-1.364	-1.344	-1.325	-1.305	-1.286	-1.266	-1.248	-1.226	-1.208	-1.189	-1.171	-1.152	-1.134	-1.116	-1.099	-1.081	-1.065	-1.049	-1.032	-1.018	-1.004	-0.990	-0.976	-0.962	-0.949	-0.938	-0.925	-0.914	-0.904	-0.895	-0.885	-0.876	-0.868	-0.860	-0.852	-0.846	-0.840	-0.835	-0.829	-0.825	-0.820	-0.819	-0.815	-0.812	-0.811	-0.810	-0.809	-0.809	-0.809	-0.809	-0.811	-0.811	-0.814	-0.815	-0.819	-0.821	-0.825	-0.828	-0.830	-0.834	-0.839	-0.842	-0.846	-0.851	-0.854	-0.859	-0.862	-0.866	-0.870	-0.874	-0.876	-0.880	-0.884	-0.886	-0.889	-0.891	-0.892	-0.895	-0.896	-0.898	-0.898	-0.898	-0.898	-0.896	-0.895	-0.892	-0.891	-0.889	-0.885	-0.882	-0.879	-0.874	-0.870	-0.864	-0.860	-0.854	-0.848	-0.842	-0.836	-0.830	-0.824	-0.818	-0.810	-0.804	-0.798	-0.790	-0.784	-0.778	-0.771	-0.765	-0.760	-0.755	-0.749	-0.745	-0.741	-0.738	-0.735	-0.732	-0.730	-0.730	-0.729	-0.729	-0.730	-0.731	-0.734	-0.736	-0.741	-0.745	-0.750	-0.756	-0.765	-0.772	-0.780	-0.790	-0.801	-0.811	-0.822	-0.835	-0.849	-0.862	-0.876	-0.891	-0.908	-0.922	-0.940	-0.956	-0.972	-0.991	-1.008	-1.025	-1.045	-1.061	-1.080	-1.099	-1.118	-1.135	-1.152	-1.170	-1.188	-1.204	-1.220	-1.235	-1.251	-1.266	-1.280	-1.292	-1.306	-1.318	-1.329	-1.340	-1.349	-1.358	-1.366	-1.371	-1.376	-1.381	-1.385	-1.386	-1.389	-1.389	-1.389	-1.386	-1.382	-1.378	-1.372	-1.366	-1.358	-1.350	-1.340	-1.329	-1.318	-1.305	-1.290	-1.276	-1.261	-1.244	-1.228	-1.209	-1.190	-1.171	-1.151	-1.130	-1.110	-1.088	-1.066	-1.042	-1.020	-0.999	-0.975	-0.951	-0.928	-0.904	-0.880	-0.856	-0.832	-0.809	-0.786	-0.761	-0.739	-0.716	-0.694	-0.671	-0.650	-0.629	-0.608	-0.588	-0.568	-0.549	-0.530	-0.514	-0.496	-0.480	-0.464	-0.449	-0.436	-0.422	-0.411	-0.400	-0.390	-0.380	-0.371	-0.364	-0.358	-0.352	-0.348	-0.345	-0.342	-0.341	-0.341	-0.341	-0.344	-0.346	-0.351	-0.358	-0.364	-0.370	-0.378	-0.386	-0.396	-0.408	-0.418	-0.430	-0.444	-0.458	-0.471	-0.488	-0.502	-0.518	-0.535	-0.552	-0.570	-0.588	-0.605	-0.622	-0.641	-0.659	-0.676	-0.694	-0.712	-0.729	-0.745	-0.761	-0.778	-0.792	-0.806	-0.820	-0.834	-0.845	-0.855	-0.865	-0.875	-0.881	-0.889	-0.892	-0.896	-0.900	-0.901	-0.901	-0.900	-0.896	-0.892	-0.888	-0.880	-0.871	-0.861	-0.850	-0.838	-0.822	-0.809	-0.791	-0.774	-0.755	-0.734	-0.712	-0.690	-0.668	-0.644	-0.619	-0.594	-0.569	-0.542	-0.515	-0.488	-0.460	-0.434	-0.406	-0.379	-0.351	-0.325	-0.299	-0.272	-0.248	-0.222	-0.198	-0.174	-0.152	-0.130	-0.110	-0.091	-0.072	-0.055	-0.040	-0.026	-0.014	-0.002	0.009	0.018	0.024	0.030	0.034	0.035	0.038	0.036	0.035	0.031	0.026	0.020	0.012	0.005	-0.006	-0.018	-0.030	-0.041	-0.056	-0.071	-0.086	-0.102	-0.119	-0.136	-0.154	-0.172	-0.189	-0.208	-0.225	-0.241	-0.259	-0.276	-0.291	-0.308	-0.322	-0.338	-0.350	-0.362	-0.374	-0.384	-0.392	-0.400	-0.406	-0.411	-0.415	-0.416	-0.416	-0.415	-0.414	-0.409	-0.404	-0.396	-0.388	-0.376	-0.364	-0.351	-0.336	-0.320	-0.302	-0.284	-0.262	-0.242	-0.220	-0.198	-0.171	-0.148	-0.121	-0.095	-0.069	-0.041	-0.014	0.014	0.041	0.069	0.096	0.124	0.149	0.175	0.200	0.225	0.248	0.270	0.291	0.311	0.329	0.348	0.362	0.378	0.389	0.400	0.409	0.416	0.422	0.425	0.426	0.425	0.424	0.419	0.411	0.404	0.394	0.381	0.366	0.350	0.332	0.312	0.291	0.269	0.244	0.218	0.190	0.162	0.132	0.100	0.070	0.035	0.002	-0.032	-0.068	-0.102	-0.138	-0.175	-0.211	-0.246	-0.284	-0.320	-0.356	-0.391	-0.428	-0.462	-0.498	-0.531	-0.565	-0.596	-0.630	-0.660	-0.690	-0.719	-0.749	-0.775	-0.801	-0.825	-0.849	-0.872	-0.894	-0.914	-0.934	-0.951	-0.969	-0.986	-1.001	-1.014	-1.026	-1.039	-1.051	-1.060	-1.069	-1.078	-1.085	-1.091	-1.098	-1.102	-1.108	-1.111	-1.115	-1.119	-1.121	-1.124	-1.126	-1.129	-1.130	-1.132	-1.134	-1.135	-1.138	-1.139	-1.140	-1.141	-1.144	-1.146	-1.149	-1.151	-1.155	-1.158	-1.161	-1.165	-1.170	-1.175	-1.180	-1.186	-1.191	-1.198	-1.205	-1.212	-1.220	-1.229	-1.238	-1.248	-1.256	-1.266	-1.278	-1.289	-1.299	-1.311	-1.324	-1.336	-1.349	-1.361	-1.375	-1.388	-1.401	-1.415	-1.429	-1.442	-1.456	-1.470	-1.484	-1.496	-1.510	-1.521	-1.535	-1.546	-1.559	-1.570	-1.580	-1.591	-1.601	-1.611	-1.620	-1.629	-1.636	-1.644	-1.650	-1.656	-1.661	-1.666	-1.671	-1.675	-1.678	-1.679	-1.680	-1.681	-1.680	-1.680	-1.678	-1.676	-1.672	-1.669	-1.665	-1.659	-1.654	-1.646	-1.639	-1.631	-1.622	-1.614	-1.602	-1.594	-1.581	-1.570	-1.559	-1.546	-1.532	-1.519	-1.505	-1.491	-1.475	-1.461	-1.445	-1.429	-1.411	-1.395	-1.378	-1.361	-1.344	-1.325	-1.308	-1.290	-1.272	-1.255	-1.239	-1.220	-1.202	-1.186	-1.169	-1.152	-1.135	-1.119	-1.104	-1.088	-1.074	-1.059	-1.045	-1.032	-1.020	-1.009	-0.998	-0.988	-0.978	-0.969	-0.961	-0.954	-0.948	-0.942	-0.940	-0.936	-0.934	-0.932	-0.932	-0.932	-0.935	-0.939	-0.942	-0.948	-0.955	-0.961	-0.970	-0.980	-0.989	-1.001	-1.014	-1.026	-1.040	-1.054	-1.070	-1.085	-1.102	-1.119	-1.136	-1.154	-1.171	-1.190	-1.209	-1.228	-1.246	-1.265	-1.284	-1.301	-1.320	-1.336	-1.354	-1.370	-1.386	-1.401	-1.415	-1.428	-1.440	-1.451	-1.461	-1.470	-1.479	-1.485	-1.491	-1.495	-1.499	-1.500	-1.500	-1.499	-1.496	-1.492	-1.488	-1.481	-1.474	-1.464	-1.455	-1.442	-1.430	-1.415	-1.400	-1.384	-1.366	-1.348	-1.329	-1.306	-1.286	-1.262	-1.241	-1.216	-1.192	-1.168	-1.142	-1.118	-1.091	-1.065	-1.039	-1.012	-0.986	-0.960	-0.934	-0.909	-0.884	-0.858	-0.832	-0.809	-0.785	-0.761	-0.739	-0.718	-0.696	-0.675	-0.656	-0.636	-0.619	-0.601	-0.585	-0.569	-0.554	-0.540	-0.528	-0.516	-0.505	-0.494	-0.485	-0.478	-0.469	-0.462	-0.458	-0.452	-0.448	-0.445	-0.442	-0.441	-0.441	-0.441	-0.442	-0.445	-0.448	-0.451	-0.456	-0.461	-0.466	-0.472	-0.480	-0.488	-0.495	-0.504	-0.512	-0.524	-0.532	-0.544	-0.555	-0.566	-0.579	-0.591	-0.602	-0.616	-0.630	-0.644	-0.656	-0.670	-0.685	-0.700	-0.712	-0.728	-0.741	-0.756	-0.770	-0.784	-0.798	-0.811	-0.825	-0.838	-0.850	-0.862	-0.875	-0.886	-0.898	-0.909	-0.919	-0.929	-0.938	-0.948	-0.955	-0.961	-0.968	-0.974	-0.978	-0.982	-0.985	-0.986	-0.988	-0.989	-0.988	-0.985	-0.982	-0.979	-0.975	-0.970	-0.964	-0.955	-0.946	-0.936	-0.926	-0.914	-0.902	-0.889	-0.875	-0.860	-0.844	-0.828	-0.810	-0.790	-0.771	-0.751	-0.731	-0.711	-0.689	-0.668	-0.645	-0.622	-0.599	-0.576	-0.552	-0.529	-0.505	-0.482	-0.458	-0.434	-0.410	-0.388	-0.364	-0.341	-0.318	-0.294	-0.271	-0.250	-0.228	-0.206	-0.185	-0.165	-0.144	-0.124	-0.104	-0.085	-0.066	-0.048	-0.030	-0.012	0.004	0.020	0.036	0.051	0.066	0.080	0.094	0.108	0.120	0.134	0.145	0.159	0.169	0.181	0.192	0.204	0.214	0.225	0.234	0.244	0.255	0.265	0.275	0.282	0.292	0.302	0.312	0.321	0.331	0.340	0.351	0.360	0.370	0.380	0.390	0.399	0.410	0.420	0.430	0.442	0.452	0.464	0.475	0.485	0.498	0.509	0.521	0.532	0.545	0.558	0.570	0.582	0.595	0.608	0.620	0.635	0.646	0.660	0.674	0.686	0.699	0.712	0.725	0.738	0.750	0.762	0.775	0.786	0.799	0.811	0.821	0.832	0.844	0.854	0.862	0.872	0.881	0.890	0.898	0.905	0.911	0.918	0.924	0.930	0.934	0.938	0.940	0.944	0.945	0.946	0.946	0.946	0.945	0.942	0.940	0.936	0.932	0.928	0.922	0.916	0.909	0.902	0.894	0.885	0.876	0.866	0.856	0.845	0.834	0.822	0.810	0.796	0.784	0.770	0.756	0.742	0.728	0.712	0.699	0.684	0.669	0.654	0.639	0.624	0.609	0.594	0.579	0.564	0.548	0.534	0.519	0.504	0.489	0.476	0.461	0.449	0.434	0.421	0.409	0.395	0.382	0.371	0.360	0.349	0.338	0.328	0.318	0.306	0.298	0.288	0.279	0.270	0.262	0.255	0.248	0.240	0.234	0.226	0.221	0.215	0.210	0.205	0.199	0.195	0.191	0.188	0.182	0.179	0.176	0.174	0.171	0.169	0.168	0.165	0.164	0.162	0.162	0.161	0.160	0.161	0.160	0.160	0.160	0.160	0.160	0.160	0.160	0.160	0.161	0.161	0.161	0.161	0.161	0.161	0.162	0.161	0.160	0.161	0.161	0.160	0.159	0.159	0.158	0.156	0.156	0.154	0.152	0.151	0.149	0.148	0.145	0.142	0.140	0.138	0.135	0.131	0.129	0.125	0.122	0.119	0.115	0.111	0.108	0.104	0.101	0.098	0.094	0.090	0.086	0.082	0.080	0.076	0.072	0.069	0.065	0.062	0.058	0.055	0.051	0.048	0.044	0.040	0.036	0.032	0.030	0.025	0.021	0.018	0.012	0.009	0.005	0.000	-0.005	-0.010	-0.015	-0.021	-0.026	-0.032	-0.039	-0.046	-0.052	-0.060	-0.068	-0.076	-0.084	-0.094	-0.101	-0.110	-0.120	-0.130	-0.139	-0.150	-0.160	-0.170	-0.181	-0.191	-0.202	-0.214	-0.224	-0.236	-0.246	-0.259	-0.269	-0.281	-0.292	-0.302	-0.314	-0.325	-0.336	-0.349	-0.359	-0.369	-0.380	-0.390	-0.400	-0.410	-0.420	-0.431	-0.440	-0.449	-0.458	-0.466	-0.476	-0.484	-0.494	-0.502	-0.510	-0.519	-0.528	-0.535	-0.544	-0.552	-0.561	-0.570	-0.579	-0.588	-0.598	-0.606	-0.616	-0.626	-0.636	-0.646	-0.658	-0.669	-0.680	-0.692	-0.705	-0.716	-0.730	-0.742	-0.756	-0.771	-0.785	-0.799	-0.814	-0.828	-0.842	-0.858	-0.872	-0.888	-0.902	-0.918	-0.934	-0.949	-0.964	-0.978	-0.991	-1.005	-1.019	-1.030	-1.044	-1.055	-1.065	-1.075	-1.084	-1.092	-1.100	-1.106	-1.111	-1.114	-1.116	-1.119	-1.120	-1.119	-1.116	-1.112	-1.109	-1.104	-1.096	-1.088	-1.078	-1.068	-1.056	-1.042	-1.029	-1.012	-0.996	-0.979	-0.961	-0.942	-0.924	-0.904	-0.882	-0.861	-0.840	-0.818	-0.795	-0.772	-0.750	-0.728	-0.706	-0.684	-0.661	-0.640	-0.619	-0.598	-0.579	-0.559	-0.540	-0.522	-0.506	-0.490	-0.475	-0.460	-0.448	-0.436	-0.426	-0.416	-0.408	-0.401	-0.394	-0.390	-0.386	-0.385	-0.384	-0.382	-0.385	-0.386	-0.391	-0.396	-0.402	-0.409	-0.418	-0.425	-0.436	-0.446	-0.458	-0.469	-0.481	-0.494	-0.507	-0.521	-0.536	-0.550	-0.565	-0.580	-0.594	-0.609	-0.625	-0.639	-0.654	-0.669	-0.684	-0.696	-0.711	-0.725	-0.738	-0.750	-0.762	-0.774	-0.785	-0.795	-0.806	-0.815	-0.824	-0.831	-0.840	-0.848	-0.854	-0.859	-0.864	-0.869	-0.872	-0.876	-0.879	-0.880	-0.882	-0.884	-0.884	-0.884	-0.884	-0.882	-0.881	-0.880	-0.879	-0.876	-0.875	-0.874	-0.870	-0.868	-0.864	-0.862	-0.859	-0.856	-0.854	-0.851	-0.848	-0.845	-0.842	-0.840	-0.838	-0.836	-0.835	-0.832	-0.831	-0.830	-0.829	-0.828	-0.828	-0.828	-0.828	-0.829	-0.830	-0.831	-0.834	-0.836	-0.838	-0.840	-0.844	-0.848	-0.852	-0.856	-0.860	-0.866	-0.871	-0.878	-0.882	-0.889	-0.894	-0.901	-0.908	-0.915	-0.921	-0.929	-0.936	-0.942	-0.950	-0.958	-0.964	-0.971	-0.978	-0.984	-0.990	-0.998	-1.002	-1.009	-1.015	-1.019	-1.024	-1.029	-1.034	-1.036	-1.040	-1.041	-1.044	-1.045	-1.046	-1.046	-1.045	-1.044	-1.042	-1.040	-1.036	-1.034	-1.029	-1.022	-1.018	-1.010	-1.004	-0.994	-0.986	-0.976	-0.965	-0.955	-0.942	-0.930	-0.918	-0.902	-0.888	-0.872	-0.858	-0.842	-0.825	-0.809	-0.791	-0.774	-0.756	-0.739	-0.720	-0.701	-0.682	-0.664	-0.645	-0.626	-0.606	-0.588	-0.569	-0.550	-0.532	-0.515	-0.498	-0.480	-0.461	-0.445	-0.430	-0.414	-0.399	-0.384	-0.370	-0.356	-0.344	-0.332	-0.320	-0.310	-0.300	-0.291	-0.282	-0.274	-0.266	-0.261	-0.255	-0.251	-0.246	-0.244	-0.240	-0.239	-0.238	-0.236	-0.236	-0.236	-0.238	-0.239	-0.242	-0.245	-0.249	-0.251	-0.255	-0.259	-0.264	-0.269	-0.272	-0.279	-0.282	-0.289	-0.294	-0.299	-0.302	-0.308	-0.312	-0.318	-0.321	-0.326	-0.331	-0.334	-0.338	-0.340	-0.341	-0.342	-0.345	-0.345	-0.346	-0.345	-0.345	-0.344	-0.341	-0.339	-0.336	-0.331	-0.329	-0.322	-0.318	-0.311	-0.304	-0.296	-0.289	-0.280	-0.270	-0.260	-0.249	-0.239	-0.226	-0.214	-0.201	-0.188	-0.174	-0.159	-0.145	-0.130	-0.115	-0.099	-0.084	-0.068	-0.050	-0.034	-0.018	-0.001	0.015	0.031	0.049	0.065	0.081	0.098	0.114	0.130	0.146	0.161	0.176	0.192	0.208	0.222	0.235	0.249	0.261	0.275	0.286	0.298	0.310	0.320	0.330	0.340	0.349	0.356	0.366	0.372	0.380	0.386	0.392	0.396	0.402	0.406	0.409	0.412	0.415	0.416	0.419	0.419	0.420	0.420	0.419	0.419	0.416	0.415	0.412	0.410	0.408	0.402	0.399	0.395	0.391	0.386	0.381	0.376	0.370	0.365	0.359	0.352	0.346	0.340	0.334	0.328	0.321	0.312	0.308	0.300	0.292	0.286	0.279	0.271	0.265	0.258	0.250	0.244	0.236	0.229	0.222	0.215	0.210	0.204	0.196	0.190	0.185	0.179	0.172	0.166	0.161	0.156	0.150	0.145	0.141	0.136	0.131	0.128	0.124	0.120	0.116	0.112	0.110	0.106	0.104	0.101	0.099	0.098	0.095	0.094	0.092	0.092	0.091	0.091	0.091	0.092	0.092	0.094	0.095	0.096	0.099	0.101	0.104	0.106	0.109	0.111	0.115	0.118	0.121	0.124	0.126	0.130	0.134	0.138	0.141	0.144	0.149	0.151	0.155	0.159	0.161	0.165	0.169	0.170	0.174	0.176	0.179	0.181	0.182	0.184	0.185	0.185	0.186	0.186	0.185	0.184	0.184	0.181	0.180	0.176	0.174	0.171	0.168	0.164	0.160	0.154	0.149	0.144	0.139	0.132	0.126	0.121	0.115	0.109	0.101	0.096	0.089	0.082	0.076	0.070	0.064	0.058	0.051	0.045	0.041	0.035	0.030	0.026	0.021	0.018	0.014	0.010	0.008	0.004	0.002	0.000	0.000	-0.001	-0.001	-0.002	-0.002	-0.002	-0.001	-0.001	0.001	0.001	0.004	0.005	0.008	0.010	0.012	0.015	0.018	0.019	0.022	0.025	0.028	0.029	0.031	0.032	0.035	0.035	0.036	0.036	0.036	0.036	0.034	0.034	0.031	0.028	0.026	0.022	0.019	0.014	0.009	0.002	-0.002	-0.010	-0.019	-0.025	-0.034	-0.042	-0.052	-0.062	-0.074	-0.085	-0.096	-0.108	-0.120	-0.131	-0.145	-0.158	-0.171	-0.184	-0.198	-0.211	-0.225	-0.239	-0.252	-0.266	-0.280	-0.294	-0.306	-0.321	-0.334	-0.349	-0.361	-0.375	-0.388	-0.401	-0.412	-0.425	-0.438	-0.449	-0.461	-0.472	-0.484	-0.495	-0.506	-0.516	-0.528	-0.536	-0.546	-0.556	-0.566	-0.575	-0.584	-0.592	-0.600	-0.610	-0.618	-0.625	-0.632	-0.641	-0.648	-0.655	-0.662	-0.669	-0.676	-0.682	-0.689	-0.695	-0.701	-0.706	-0.712	-0.716	-0.722	-0.728	-0.732	-0.738	-0.741	-0.746	-0.751	-0.755	-0.760	-0.764	-0.769	-0.772	-0.778	-0.780	-0.785	-0.790	-0.792	-0.798	-0.802	-0.808	-0.811	-0.816	-0.821	-0.826	-0.832	-0.838	-0.844	-0.849	-0.854	-0.861	-0.868	-0.875	-0.882	-0.889	-0.898	-0.906	-0.914	-0.922	-0.932	-0.942	-0.951	-0.961	-0.972	-0.982	-0.994	-1.005	-1.016	-1.029	-1.040	-1.052	-1.065	-1.076	-1.090	-1.101	-1.114	-1.125	-1.138	-1.148	-1.159	-1.169	-1.179	-1.189	-1.198	-1.206	-1.214	-1.220	-1.226	-1.231	-1.235	-1.240	-1.241	-1.242	-1.242	-1.241	-1.239	-1.235	-1.231	-1.225	-1.218	-1.209	-1.199	-1.188	-1.175	-1.161	-1.145	-1.129	-1.110	-1.091	-1.071	-1.050	-1.026	-1.004	-0.979	-0.952	-0.928	-0.900	-0.872	-0.844	-0.814	-0.785	-0.755	-0.724	-0.694	-0.662	-0.631	-0.601	-0.570	-0.539	-0.509	-0.479	-0.450	-0.421	-0.394	-0.366	-0.339	-0.315	-0.290	-0.266	-0.245	-0.224	-0.202	-0.185	-0.168	-0.152	-0.139	-0.126	-0.115	-0.106	-0.099	-0.091	-0.088	-0.084	-0.082	-0.082	-0.084	-0.086	-0.092	-0.098	-0.106	-0.115	-0.125	-0.138	-0.150	-0.165	-0.181	-0.198	-0.215	-0.232	-0.254	-0.272	-0.294	-0.315	-0.339	-0.360	-0.384	-0.406	-0.431	-0.454	-0.478	-0.501	-0.526	-0.549	-0.571	-0.595	-0.618	-0.640	-0.661	-0.682	-0.704	-0.724	-0.741	-0.760	-0.778	-0.792	-0.809	-0.821	-0.835	-0.846	-0.856	-0.866	-0.875	-0.881	-0.888	-0.892	-0.895	-0.896	-0.898	-0.896	-0.895	-0.891	-0.886	-0.880	-0.872	-0.864	-0.854	-0.844	-0.831	-0.818	-0.802	-0.786	-0.771	-0.752	-0.734	-0.714	-0.694	-0.672	-0.651	-0.628	-0.605	-0.581	-0.556	-0.531	-0.506	-0.481	-0.455	-0.429	-0.402	-0.376	-0.349	-0.322	-0.295	-0.270	-0.242	-0.218	-0.192	-0.166	-0.142	-0.118	-0.094	-0.071	-0.049	-0.028	-0.006	0.014	0.034	0.052	0.069	0.086	0.102	0.118	0.131	0.145	0.158	0.169	0.178	0.186	0.195	0.201	0.208	0.214	0.220	0.222	0.225	0.228	0.229	0.229	0.229	0.226	0.225	0.222	0.220	0.216	0.211	0.208	0.202	0.198	0.191	0.186	0.181	0.175	0.169	0.162	0.155	0.149	0.142	0.136	0.131	0.125	0.119	0.115	0.110	0.106	0.101	0.098	0.095	0.091	0.089	0.086	0.086	0.085	0.085	0.086	0.088	0.089	0.091	0.094	0.098	0.102	0.106	0.111	0.118	0.125	0.132	0.140	0.149	0.159	0.169	0.179	0.191	0.201	0.214	0.226	0.239	0.251	0.265	0.279	0.292	0.308	0.321	0.336	0.351	0.366	0.381	0.396	0.410	0.425	0.441	0.455	0.469	0.482	0.498	0.510	0.524	0.535	0.546	0.559	0.569	0.579	0.589	0.598	0.606	0.614	0.620	0.625	0.630	0.634	0.638	0.640	0.641	0.641	0.641	0.640	0.638	0.635	0.631	0.626	0.621	0.614	0.608	0.599	0.590	0.580	0.569	0.558	0.546	0.534	0.520	0.506	0.491	0.478	0.461	0.446	0.430	0.412	0.396	0.379	0.360	0.342	0.325	0.308	0.290	0.272	0.254	0.238	0.220	0.202	0.186	0.170	0.152	0.138	0.121	0.108	0.091	0.078	0.064	0.051	0.039	0.028	0.016	0.006	-0.004	-0.012	-0.021	-0.029	-0.036	-0.042	-0.049	-0.054	-0.058	-0.062	-0.066	-0.068	-0.070	-0.070	-0.071	-0.071	-0.070	-0.069	-0.068	-0.065	-0.062	-0.060	-0.058	-0.052	-0.049	-0.044	-0.040	-0.035	-0.031	-0.025	-0.020	-0.015	-0.010	-0.005	0.000	0.006	0.011	0.015	0.020	0.024	0.028	0.031	0.035	0.038	0.039	0.041	0.042	0.044	0.045	0.044	0.045	0.044	0.041	0.041	0.039	0.036	0.032	0.029	0.025	0.019	0.014	0.009	0.004	-0.002	-0.010	-0.018	-0.025	-0.032	-0.040	-0.049	-0.058	-0.066	-0.076	-0.086	-0.095	-0.105	-0.115	-0.125	-0.136	-0.148	-0.159	-0.169	-0.179	-0.190	-0.201	-0.212	-0.225	-0.235	-0.246	-0.259	-0.270	-0.281	-0.292	-0.304	-0.316	-0.328	-0.340	-0.351	-0.362	-0.375	-0.386	-0.398	-0.409	-0.420	-0.431	-0.442	-0.454	-0.465	-0.476	-0.488	-0.496	-0.507	-0.518	-0.528	-0.538	-0.548	-0.556	-0.565	-0.574	-0.582	-0.590	-0.598	-0.605	-0.611	-0.618	-0.624	-0.629	-0.634	-0.638	-0.641	-0.645	-0.646	-0.649	-0.650	-0.652	-0.652	-0.652	-0.650	-0.650	-0.648	-0.645	-0.641	-0.638	-0.634	-0.629	-0.622	-0.618	-0.610	-0.604	-0.595	-0.588	-0.580	-0.571	-0.562	-0.555	-0.546	-0.536	-0.528	-0.519	-0.511	-0.502	-0.494	-0.484	-0.476	-0.469	-0.461	-0.454	-0.448	-0.441	-0.436	-0.430	-0.425	-0.420	-0.418	-0.414	-0.411	-0.409	-0.408	-0.406	-0.406	-0.408	-0.409	-0.410	-0.412	-0.415	-0.419	-0.422	-0.428	-0.432	-0.439	-0.445	-0.450	-0.456	-0.464	-0.471	-0.479	-0.486	-0.495	-0.502	-0.510	-0.519	-0.528	-0.535	-0.542	-0.551	-0.559	-0.566	-0.574	-0.581	-0.588	-0.595	-0.600	-0.606	-0.610	-0.615	-0.619	-0.621	-0.625	-0.628	-0.629	-0.630	-0.630	-0.631	-0.629	-0.629	-0.626	-0.624	-0.622	-0.619	-0.615	-0.610	-0.605	-0.601	-0.596	-0.589	-0.584	-0.578	-0.570	-0.564	-0.558	-0.550	-0.542	-0.536	-0.530	-0.522	-0.516	-0.510	-0.502	-0.498	-0.491	-0.486	-0.482	-0.478	-0.474	-0.470	-0.469	-0.466	-0.465	-0.464	-0.465	-0.466	-0.469	-0.471	-0.475	-0.479	-0.485	-0.490	-0.498	-0.506	-0.515	-0.526	-0.536	-0.549	-0.561	-0.575	-0.589	-0.605	-0.620	-0.639	-0.656	-0.674	-0.692	-0.711	-0.731	-0.752	-0.774	-0.794	-0.816	-0.838	-0.861	-0.884	-0.905	-0.928	-0.950	-0.972	-0.995	-1.016	-1.038	-1.058	-1.080	-1.100	-1.119	-1.139	-1.158	-1.175	-1.192	-1.210	-1.226	-1.241	-1.255	-1.269	-1.282	-1.294	-1.306	-1.316	-1.328	-1.338	-1.345	-1.352	-1.360	-1.366	-1.371	-1.376	-1.380	-1.384	-1.386	-1.390	-1.392	-1.394	-1.395	-1.396	-1.398	-1.398	-1.398	-1.398	-1.398	-1.398	-1.398	-1.398	-1.398	-1.399	-1.399	-1.401	-1.402	-1.405	-1.408	-1.410	-1.414	-1.418	-1.421	-1.428	-1.432	-1.439	-1.446	-1.455	-1.462	-1.471	-1.481	-1.492	-1.505	-1.516	-1.529	-1.542	-1.556	-1.572	-1.588	-1.604	-1.620	-1.638	-1.655	-1.674	-1.692	-1.711	-1.730	-1.750	-1.770	-1.790	-1.810	-1.830	-1.850	-1.870	-1.891	-1.910	-1.930	-1.949	-1.968	-1.986	-2.005	-2.022	-2.040	-2.056	-2.072	-2.088	-2.102	-2.115	-2.129	-2.141	-2.152	-2.162	-2.172	-2.180	-2.189	-2.195	-2.201	-2.205	-2.208	-2.211	-2.211	-2.211	-2.210	-2.208	-2.204	-2.200	-2.194	-2.186	-2.179	-2.169	-2.159	-2.149	-2.136	-2.122	-2.109	-2.095	-2.079	-2.062	-2.045	-2.026	-2.007	-1.989	-1.968	-1.948	-1.926	-1.904	-1.882	-1.860	-1.836	-1.815	-1.791	-1.770	-1.746	-1.724	-1.701	-1.680	-1.658	-1.636	-1.616	-1.596	-1.576	-1.556	-1.539	-1.522	-1.506	-1.491	-1.478	-1.465	-1.454	-1.442	-1.435	-1.426	-1.420	-1.415	-1.411	-1.410	-1.409	-1.410	-1.411	-1.415	-1.420	-1.426	-1.435	-1.444	-1.455	-1.466	-1.479	-1.494	-1.508	-1.524	-1.541	-1.560	-1.578	-1.596	-1.616	-1.635	-1.656	-1.676	-1.696	-1.718	-1.738	-1.756	-1.778	-1.798	-1.815	-1.834	-1.850	-1.868	-1.882	-1.898	-1.911	-1.924	-1.934	-1.942	-1.951	-1.959	-1.964	-1.968	-1.970	-1.970	-1.969	-1.966	-1.961	-1.956	-1.948	-1.939	-1.928	-1.915	-1.901	-1.888	-1.870	-1.852	-1.834	-1.812	-1.791	-1.770	-1.748	-1.722	-1.698	-1.672	-1.648	-1.621	-1.594	-1.568	-1.541	-1.515	-1.488	-1.461	-1.435	-1.409	-1.384	-1.358	-1.334	-1.309	-1.286	-1.264	-1.242	-1.221	-1.202	-1.182	-1.166	-1.150	-1.134	-1.120	-1.108	-1.095	-1.085	-1.075	-1.066	-1.060	-1.054	-1.049	-1.045	-1.042	-1.040	-1.040	-1.039	-1.041	-1.042	-1.045	-1.049	-1.052	-1.058	-1.064	-1.070	-1.076	-1.085	-1.092	-1.101	-1.110	-1.119	-1.128	-1.138	-1.148	-1.158	-1.168	-1.178	-1.188	-1.199	-1.209	-1.219	-1.229	-1.239	-1.249	-1.260	-1.269	-1.279	-1.289	-1.299	-1.308	-1.318	-1.326	-1.335	-1.344	-1.351	-1.360	-1.368	-1.375	-1.382	-1.390	-1.396	-1.402	-1.410	-1.416	-1.422	-1.428	-1.434	-1.439	-1.444	-1.449	-1.452	-1.458	-1.461	-1.465	-1.470	-1.472	-1.476	-1.480	-1.482	-1.485	-1.488	-1.490	-1.491	-1.492	-1.494	-1.496	-1.498	-1.498	-1.498	-1.499	-1.499	-1.499	-1.499	-1.499	-1.498	-1.496	-1.495	-1.494	-1.492	-1.492	-1.491	-1.489	-1.489	-1.486	-1.485	-1.482	-1.481	-1.480	-1.479	-1.476	-1.474	-1.472	-1.471	-1.470	-1.470	-1.469	-1.468	-1.468	-1.466	-1.466	-1.466	-1.466	-1.468	-1.469	-1.469	-1.470	-1.472	-1.474	-1.475	-1.478	-1.481	-1.485	-1.489	-1.492	-1.496	-1.502	-1.508	-1.514	-1.519	-1.525	-1.532	-1.539	-1.546	-1.554	-1.561	-1.569	-1.578	-1.586	-1.594	-1.602	-1.612	-1.620	-1.629	-1.638	-1.648	-1.656	-1.664	-1.672	-1.681	-1.690	-1.698	-1.705	-1.712	-1.721	-1.729	-1.734	-1.740	-1.746	-1.752	-1.758	-1.762	-1.766	-1.770	-1.774	-1.776	-1.780	-1.781	-1.784	-1.785	-1.785	-1.785	-1.785	-1.784	-1.782	-1.781	-1.779	-1.776	-1.772	-1.770	-1.765	-1.761	-1.756	-1.751	-1.746	-1.740	-1.734	-1.728	-1.722	-1.715	-1.709	-1.701	-1.695	-1.688	-1.681	-1.674	-1.666	-1.659	-1.652	-1.645	-1.638	-1.630	-1.622	-1.615	-1.609	-1.602	-1.596	-1.589	-1.582	-1.576	-1.571	-1.566	-1.560	-1.555	-1.551	-1.546	-1.541	-1.539	-1.535	-1.531	-1.529	-1.526	-1.524	-1.521	-1.520	-1.519	-1.519	-1.518	-1.518	-1.516	-1.516	-1.518	-1.519	-1.519	-1.521	-1.524	-1.526	-1.529	-1.532	-1.535	-1.539	-1.544	-1.548	-1.551	-1.556	-1.562	-1.566	-1.572	-1.578	-1.584	-1.590	-1.596	-1.602	-1.609	-1.615	-1.622	-1.629	-1.636	-1.642	-1.651	-1.658	-1.665	-1.672	-1.679	-1.688	-1.694	-1.700	-1.708	-1.714	-1.720	-1.726	-1.732	-1.738	-1.744	-1.749	-1.752	-1.758	-1.762	-1.766	-1.770	-1.775	-1.778	-1.781	-1.782	-1.785	-1.786	-1.789	-1.789	-1.790	-1.790	-1.790	-1.790	-1.790	-1.789	-1.788	-1.786	-1.785	-1.784	-1.780	-1.778	-1.775	-1.771	-1.769	-1.765	-1.761	-1.758	-1.752	-1.748	-1.744	-1.739	-1.734	-1.729	-1.724	-1.718	-1.712	-1.708	-1.702	-1.696	-1.691	-1.685	-1.679	-1.674	-1.669	-1.662	-1.656	-1.651	-1.646	-1.641	-1.635	-1.630	-1.624	-1.619	-1.614	-1.610	-1.605	-1.599	-1.595	-1.590	-1.585	-1.581	-1.578	-1.572	-1.570	-1.566	-1.562	-1.560	-1.556	-1.555	-1.551	-1.550	-1.548	-1.546	-1.544	-1.544	-1.542	-1.541	-1.541	-1.541	-1.541	-1.541	-1.542	-1.542	-1.544	-1.546	-1.548	-1.550	-1.552	-1.555	-1.559	-1.561	-1.565	-1.570	-1.574	-1.579	-1.582	-1.588	-1.592	-1.598	-1.602	-1.608	-1.612	-1.618	-1.622	-1.628	-1.632	-1.636	-1.642	-1.646	-1.651	-1.655	-1.659	-1.662	-1.665	-1.669	-1.671	-1.674	-1.676	-1.678	-1.679	-1.680	-1.680	-1.679	-1.679	-1.676	-1.676	-1.672	-1.671	-1.668	-1.662	-1.659	-1.654	-1.648	-1.642	-1.636	-1.629	-1.622	-1.614	-1.608	-1.598	-1.590	-1.581	-1.571	-1.562	-1.554	-1.544	-1.534	-1.524	-1.515	-1.505	-1.496	-1.488	-1.476	-1.469	-1.460	-1.450	-1.442	-1.435	-1.428	-1.420	-1.414	-1.408	-1.401	-1.396	-1.392	-1.388	-1.385	-1.381	-1.379	-1.376	-1.374	-1.372	-1.372	-1.371	-1.372	-1.372	-1.372	-1.375	-1.376	-1.378	-1.380	-1.381	-1.384	-1.386	-1.389	-1.391	-1.391	-1.394	-1.396	-1.396	-1.398	-1.398	-1.399	-1.399	-1.398	-1.396	-1.395	-1.392	-1.390	-1.386	-1.381	-1.378	-1.371	-1.365	-1.356	-1.350	-1.341	-1.331	-1.321	-1.311	-1.299	-1.288	-1.274	-1.261	-1.248	-1.232	-1.218	-1.202	-1.188	-1.170	-1.155	-1.139	-1.122	-1.106	-1.090	-1.074	-1.059	-1.041	-1.026	-1.011	-0.996	-0.982	-0.969	-0.955	-0.942	-0.930	-0.918	-0.908	-0.898	-0.889	-0.880	-0.871	-0.866	-0.860	-0.855	-0.852	-0.849	-0.848	-0.848	-0.848	-0.850	-0.851	-0.855	-0.859	-0.864	-0.870	-0.876	-0.882	-0.891	-0.901	-0.910	-0.920	-0.931	-0.941	-0.952	-0.964	-0.975	-0.988	-0.999	-1.011	-1.024	-1.036	-1.049	-1.061	-1.072	-1.085	-1.096	-1.108	-1.119	-1.129	-1.139	-1.149	-1.156	-1.165	-1.172	-1.179	-1.185	-1.191	-1.195	-1.200	-1.204	-1.206	-1.208	-1.209	-1.209	-1.208	-1.206	-1.204	-1.202	-1.199	-1.192	-1.189	-1.182	-1.176	-1.168	-1.160	-1.152	-1.141	-1.132	-1.122	-1.112	-1.101	-1.088	-1.076	-1.064	-1.050	-1.038	-1.024	-1.010	-0.995	-0.981	-0.966	-0.951	-0.936	-0.921	-0.906	-0.891	-0.876	-0.861	-0.846	-0.831	-0.816	-0.802	-0.788	-0.772	-0.759	-0.745	-0.732	-0.718	-0.705	-0.692	-0.681	-0.669	-0.658	-0.648	-0.638	-0.628	-0.619	-0.611	-0.604	-0.596	-0.589	-0.582	-0.579	-0.574	-0.570	-0.568	-0.565	-0.564	-0.562	-0.564	-0.564	-0.566	-0.569	-0.571	-0.575	-0.581	-0.585	-0.592	-0.600	-0.608	-0.618	-0.626	-0.636	-0.648	-0.659	-0.672	-0.685	-0.700	-0.714	-0.730	-0.745	-0.761	-0.778	-0.795	-0.812	-0.831	-0.849	-0.866	-0.886	-0.904	-0.924	-0.942	-0.962	-0.981	-1.001	-1.020	-1.040	-1.059	-1.078	-1.095	-1.114	-1.131	-1.149	-1.166	-1.181	-1.198	-1.212	-1.228	-1.242	-1.255	-1.268	-1.279	-1.290	-1.300	-1.310	-1.318	-1.325	-1.331	-1.338	-1.341	-1.345	-1.346	-1.349	-1.350	-1.349	-1.348	-1.345	-1.342	-1.338	-1.332	-1.328	-1.321	-1.314	-1.304	-1.296	-1.286	-1.275	-1.265	-1.254	-1.241	-1.230	-1.216	-1.204	-1.191	-1.178	-1.162	-1.150	-1.135	-1.121	-1.108	-1.094	-1.080	-1.066	-1.054	-1.040	-1.028	-1.014	-1.002	-0.991	-0.979	-0.968	-0.956	-0.946	-0.938	-0.928	-0.919	-0.911	-0.904	-0.896	-0.890	-0.884	-0.879	-0.874	-0.869	-0.864	-0.860	-0.858	-0.854	-0.850	-0.849	-0.845	-0.844	-0.841	-0.840	-0.838	-0.835	-0.832	-0.831	-0.829	-0.828	-0.825	-0.821	-0.819	-0.815	-0.811	-0.809	-0.804	-0.799	-0.794	-0.788	-0.780	-0.775	-0.766	-0.759	-0.750	-0.741	-0.731	-0.722	-0.711	-0.701	-0.689	-0.678	-0.666	-0.654	-0.641	-0.628	-0.614	-0.600	-0.586	-0.571	-0.558	-0.542	-0.529	-0.515	-0.500	-0.486	-0.474	-0.460	-0.446	-0.434	-0.422	-0.411	-0.399	-0.389	-0.379	-0.370	-0.360	-0.351	-0.344	-0.338	-0.330	-0.325	-0.321	-0.316	-0.314	-0.311	-0.310	-0.309	-0.309	-0.309	-0.311	-0.314	-0.316	-0.320	-0.325	-0.331	-0.336	-0.344	-0.351	-0.359	-0.366	-0.375	-0.385	-0.394	-0.404	-0.416	-0.426	-0.439	-0.451	-0.462	-0.475	-0.489	-0.501	-0.515	-0.528	-0.542	-0.556	-0.570	-0.585	-0.600	-0.615	-0.629	-0.645	-0.660	-0.675	-0.691	-0.708	-0.722	-0.738	-0.754	-0.770	-0.786	-0.802	-0.820	-0.836	-0.851	-0.868	-0.885	-0.900	-0.916	-0.932	-0.949	-0.965	-0.982	-0.998	-1.014	-1.030	-1.045	-1.060	-1.076	-1.090	-1.105	-1.119	-1.132	-1.146	-1.160	-1.172	-1.186	-1.198	-1.209	-1.220	-1.229	-1.239	-1.249	-1.258	-1.265	-1.271	-1.279	-1.284	-1.288	-1.292	-1.295	-1.298	-1.299	-1.300	-1.300	-1.299	-1.296	-1.294	-1.290	-1.286	-1.281	-1.276	-1.269	-1.261	-1.254	-1.245	-1.236	-1.226	-1.215	-1.204	-1.191	-1.180	-1.166	-1.154	-1.140	-1.126	-1.112	-1.098	-1.084	-1.069	-1.054	-1.039	-1.024	-1.010	-0.995	-0.980	-0.966	-0.952	-0.939	-0.925	-0.912	-0.899	-0.885	-0.872	-0.862	-0.851	-0.840	-0.829	-0.819	-0.809	-0.801	-0.792	-0.784	-0.778	-0.771	-0.765	-0.760	-0.755	-0.750	-0.746	-0.744	-0.741	-0.738	-0.735	-0.735	-0.734	-0.732	-0.732	-0.732	-0.732	-0.734	-0.734	-0.735	-0.738	-0.739	-0.741	-0.745	-0.746	-0.749	-0.752	-0.755	-0.758	-0.762	-0.764	-0.768	-0.770	-0.774	-0.776	-0.779	-0.781	-0.784	-0.786	-0.789	-0.790	-0.792	-0.795	-0.795	-0.798	-0.798	-0.799	-0.799	-0.799	-0.799	-0.799	-0.799	-0.798	-0.798	-0.796	-0.795	-0.794	-0.792	-0.791	-0.790	-0.789	-0.788	-0.786	-0.785	-0.782	-0.781	-0.780	-0.778	-0.776	-0.775	-0.774	-0.772	-0.771	-0.770	-0.770	-0.769	-0.768	-0.768	-0.766	-0.766	-0.766	-0.765	-0.765	-0.765	-0.765	-0.765	-0.765	-0.766	-0.765	-0.765	-0.765	-0.765	-0.765	-0.765	-0.764	-0.761	-0.761	-0.760	-0.758	-0.756	-0.754	-0.750	-0.746	-0.744	-0.740	-0.735	-0.731	-0.726	-0.720	-0.714	-0.708	-0.700	-0.692	-0.684	-0.676	-0.668	-0.658	-0.648	-0.639	-0.629	-0.618	-0.606	-0.596	-0.584	-0.572	-0.561	-0.550	-0.539	-0.525	-0.514	-0.502	-0.491	-0.480	-0.469	-0.458	-0.448	-0.438	-0.428	-0.419	-0.409	-0.400	-0.392	-0.384	-0.376	-0.369	-0.362	-0.358	-0.351	-0.348	-0.342	-0.338	-0.336	-0.332	-0.330	-0.330	-0.329	-0.328	-0.328	-0.329	-0.330	-0.331	-0.332	-0.335	-0.338	-0.341	-0.345	-0.349	-0.354	-0.358	-0.362	-0.368	-0.372	-0.379	-0.384	-0.390	-0.398	-0.402	-0.411	-0.418	-0.425	-0.431	-0.440	-0.448	-0.455	-0.464	-0.470	-0.479	-0.488	-0.498	-0.506	-0.515	-0.525	-0.534	-0.545	-0.555	-0.566	-0.576	-0.588	-0.598	-0.610	-0.621	-0.632	-0.645	-0.656	-0.669	-0.680	-0.694	-0.706	-0.718	-0.731	-0.744	-0.758	-0.770	-0.782	-0.796	-0.809	-0.822	-0.835	-0.848	-0.860	-0.872	-0.882	-0.895	-0.906	-0.916	-0.926	-0.936	-0.946	-0.955	-0.962	-0.970	-0.978	-0.984	-0.989	-0.995	-0.999	-1.002	-1.006	-1.008	-1.010	-1.010	-1.011	-1.011	-1.010	-1.009	-1.006	-1.002	-0.999	-0.995	-0.990	-0.984	-0.979	-0.972	-0.966	-0.959	-0.951	-0.944	-0.936	-0.928	-0.919	-0.911	-0.902	-0.892	-0.884	-0.875	-0.866	-0.856	-0.848	-0.840	-0.830	-0.821	-0.814	-0.805	-0.798	-0.789	-0.781	-0.775	-0.768	-0.760	-0.755	-0.748	-0.742	-0.736	-0.730	-0.725	-0.721	-0.716	-0.711	-0.708	-0.702	-0.700	-0.696	-0.692	-0.690	-0.688	-0.685	-0.684	-0.682	-0.680	-0.679	-0.679	-0.676	-0.676	-0.676	-0.675	-0.675	-0.676	-0.676	-0.676	-0.678	-0.679	-0.679	-0.681	-0.682	-0.682	-0.685	-0.688	-0.690	-0.692	-0.694	-0.696	-0.699	-0.702	-0.705	-0.708	-0.710	-0.714	-0.716	-0.719	-0.721	-0.724	-0.726	-0.728	-0.731	-0.732	-0.734	-0.735	-0.735	-0.736	-0.735	-0.735	-0.734	-0.732	-0.730	-0.728	-0.724	-0.720	-0.716	-0.710	-0.704	-0.698	-0.689	-0.680	-0.671	-0.661	-0.650	-0.639	-0.625	-0.611	-0.598	-0.582	-0.566	-0.550	-0.532	-0.514	-0.494	-0.475	-0.455	-0.432	-0.412	-0.389	-0.366	-0.345	-0.321	-0.298	-0.274	-0.250	-0.226	-0.200	-0.176	-0.152	-0.129	-0.104	-0.079	-0.056	-0.032	-0.009	0.014	0.035	0.058	0.078	0.098	0.118	0.138	0.156	0.172	0.190	0.206	0.222	0.236	0.249	0.262	0.272	0.284	0.294	0.302	0.311	0.319	0.324	0.331	0.334	0.339	0.342	0.344	0.345	0.346	0.346	0.346	0.345	0.344	0.341	0.339	0.336	0.334	0.330	0.326	0.321	0.316	0.312	0.308	0.302	0.299	0.294	0.288	0.282	0.278	0.272	0.269	0.264	0.260	0.256	0.252	0.249	0.245	0.242	0.240	0.238	0.235	0.234	0.232	0.232	0.231	0.231	0.232	0.232	0.234	0.235	0.236	0.239	0.241	0.245	0.248	0.250	0.255	0.259	0.262	0.266	0.271	0.275	0.281	0.286	0.290	0.295	0.300	0.308	0.312	0.318	0.321	0.328	0.332	0.338	0.342	0.348	0.351	0.355	0.359	0.362	0.366	0.368	0.371	0.374	0.374	0.375	0.376	0.376	0.376	0.374	0.374	0.371	0.369	0.365	0.361	0.356	0.351	0.345	0.339	0.331	0.322	0.315	0.305	0.295	0.284	0.271	0.260	0.248	0.232	0.220	0.205	0.190	0.172	0.158	0.140	0.122	0.104	0.084	0.066	0.045	0.025	0.004	-0.018	-0.039	-0.060	-0.082	-0.105	-0.128	-0.151	-0.175	-0.198	-0.221	-0.245	-0.269	-0.292	-0.316	-0.340	-0.364	-0.386	-0.410	-0.432	-0.455	-0.479	-0.500	-0.521	-0.541	-0.561	-0.581	-0.600	-0.618	-0.636	-0.652	-0.668	-0.684	-0.698	-0.709	-0.720	-0.731	-0.741	-0.750	-0.756	-0.764	-0.769	-0.772	-0.775	-0.776	-0.778	-0.776	-0.772	-0.769	-0.765	-0.759	-0.751	-0.742	-0.732	-0.721	-0.710	-0.696	-0.684	-0.668	-0.652	-0.635	-0.618	-0.599	-0.579	-0.559	-0.539	-0.518	-0.496	-0.474	-0.451	-0.429	-0.405	-0.382	-0.359	-0.335	-0.312	-0.289	-0.265	-0.242	-0.220	-0.196	-0.174	-0.151	-0.130	-0.109	-0.086	-0.065	-0.045	-0.026	-0.005	0.014	0.031	0.050	0.068	0.085	0.100	0.116	0.132	0.146	0.161	0.175	0.188	0.201	0.212	0.225	0.236	0.248	0.258	0.269	0.278	0.286	0.295	0.302	0.310	0.318	0.325	0.331	0.338	0.342	0.349	0.352	0.358	0.361	0.365	0.369	0.371	0.374	0.375	0.376	0.378	0.378	0.378	0.378	0.375	0.374	0.371	0.368	0.364	0.360	0.355	0.350	0.345	0.338	0.331	0.324	0.315	0.308	0.298	0.289	0.279	0.269	0.256	0.245	0.234	0.221	0.210	0.198	0.184	0.171	0.158	0.144	0.130	0.116	0.102	0.089	0.074	0.060	0.046	0.032	0.020	0.005	-0.008	-0.021	-0.035	-0.048	-0.060	-0.071	-0.084	-0.096	-0.106	-0.118	-0.128	-0.139	-0.148	-0.159	-0.168	-0.176	-0.185	-0.192	-0.201	-0.209	-0.216	-0.222	-0.230	-0.238	-0.244	-0.251	-0.256	-0.262	-0.269	-0.274	-0.279	-0.285	-0.290	-0.294	-0.299	-0.304	-0.309	-0.314	-0.319	-0.324	-0.328	-0.334	-0.338	-0.342	-0.345	-0.350	-0.355	-0.358	-0.361	-0.365	-0.368	-0.371	-0.375	-0.376	-0.379	-0.381	-0.382	-0.382	-0.385	-0.385	-0.385	-0.384	-0.384	-0.382	-0.380	-0.379	-0.375	-0.371	-0.368	-0.362	-0.359	-0.352	-0.346	-0.339	-0.331	-0.324	-0.315	-0.305	-0.295	-0.285	-0.275	-0.262	-0.251	-0.239	-0.228	-0.214	-0.200	-0.185	-0.171	-0.156	-0.141	-0.126	-0.111	-0.095	-0.079	-0.062	-0.046	-0.030	-0.014	0.002	0.019	0.035	0.051	0.066	0.082	0.098	0.114	0.129	0.142	0.158	0.172	0.185	0.199	0.212	0.224	0.236	0.248	0.258	0.269	0.278	0.288	0.296	0.304	0.311	0.318	0.325	0.330	0.334	0.339	0.342	0.346	0.348	0.349	0.351	0.351	0.352	0.354	0.352	0.351	0.350	0.349	0.346	0.345	0.342	0.341	0.338	0.335	0.332	0.329	0.328	0.325	0.322	0.320	0.318	0.316	0.315	0.314	0.314	0.314	0.314	0.315	0.318	0.320	0.322	0.325	0.330	0.335	0.341	0.346	0.354	0.361	0.370	0.379	0.388	0.399	0.410	0.422	0.434	0.448	0.460	0.474	0.488	0.502	0.518	0.532	0.549	0.564	0.579	0.595	0.611	0.626	0.642	0.658	0.671	0.686	0.700	0.714	0.728	0.741	0.752	0.764	0.775	0.784	0.794	0.801	0.809	0.815	0.821	0.826	0.830	0.831	0.834	0.834	0.834	0.834	0.830	0.829	0.824	0.820	0.814	0.808	0.801	0.792	0.784	0.775	0.765	0.755	0.744	0.732	0.720	0.708	0.696	0.682	0.670	0.658	0.642	0.630	0.618	0.604	0.590	0.578	0.564	0.551	0.539	0.526	0.515	0.502	0.491	0.480	0.469	0.459	0.449	0.440	0.429	0.420	0.412	0.405	0.398	0.390	0.384	0.378	0.371	0.366	0.361	0.358	0.352	0.350	0.346	0.342	0.341	0.338	0.335	0.334	0.331	0.330	0.329	0.329	0.326	0.328	0.326	0.326	0.324	0.325	0.324	0.324	0.324	0.322	0.324	0.322	0.321	0.321	0.321	0.320	0.319	0.319	0.318	0.316	0.315	0.314	0.311	0.309	0.306	0.304	0.301	0.298	0.294	0.290	0.286	0.282	0.278	0.274	0.269	0.264	0.256	0.251	0.245	0.239	0.231	0.225	0.218	0.210	0.202	0.195	0.188	0.180	0.172	0.165	0.158	0.150	0.141	0.135	0.126	0.120	0.114	0.106	0.100	0.094	0.089	0.081	0.076	0.071	0.069	0.064	0.060	0.058	0.055	0.054	0.052	0.051	0.051	0.051	0.052	0.055	0.056	0.059	0.062	0.066	0.070	0.075	0.080	0.085	0.091	0.098	0.104	0.111	0.118	0.125	0.134	0.140	0.149	0.158	0.164	0.172	0.180	0.189	0.195	0.202	0.210	0.216	0.224	0.230	0.236	0.241	0.246	0.251	0.255	0.259	0.262	0.265	0.266	0.269	0.270	0.271	0.271	0.271	0.271	0.270	0.269	0.268	0.265	0.262	0.260	0.258	0.254	0.250	0.246	0.242	0.238	0.235	0.230	0.225	0.221	0.218	0.214	0.209	0.206	0.202	0.199	0.196	0.194	0.191	0.188	0.186	0.185	0.185	0.184	0.184	0.185	0.184	0.185	0.188	0.190	0.192	0.194	0.198	0.201	0.205	0.210	0.214	0.219	0.224	0.230	0.235	0.241	0.248	0.254	0.260	0.268	0.274	0.281	0.288	0.295	0.301	0.308	0.314	0.321	0.326	0.332	0.339	0.344	0.350	0.356	0.360	0.364	0.369	0.374	0.376	0.380	0.382	0.385	0.388	0.389	0.390	0.390	0.391	0.391	0.391	0.390	0.389	0.388	0.386	0.384	0.382	0.380	0.378	0.375	0.371	0.370	0.366	0.362	0.361	0.359	0.355	0.352	0.350	0.348	0.346	0.342	0.341	0.340	0.340	0.339	0.339	0.339	0.340	0.341	0.342	0.344	0.346	0.349	0.351	0.354	0.359	0.362	0.368	0.374	0.378	0.384	0.390	0.396	0.402	0.409	0.416	0.424	0.431	0.439	0.445	0.454	0.461	0.468	0.475	0.481	0.488	0.494	0.500	0.505	0.511	0.515	0.519	0.522	0.526	0.528	0.530	0.531	0.531	0.531	0.530	0.529	0.528	0.524	0.520	0.515	0.509	0.502	0.496	0.489	0.480	0.471	0.462	0.451	0.441	0.430	0.419	0.406	0.394	0.381	0.368	0.354	0.340	0.326	0.311	0.298	0.282	0.268	0.252	0.239	0.225	0.210	0.196	0.182	0.169	0.155	0.142	0.131	0.119	0.108	0.096	0.086	0.076	0.068	0.058	0.051	0.044	0.036	0.030	0.025	0.020	0.016	0.012	0.010	0.008	0.006	0.005	0.006	0.008	0.009	0.010	0.014	0.016	0.020	0.024	0.030	0.035	0.041	0.049	0.055	0.062	0.070	0.080	0.089	0.098	0.108	0.118	0.128	0.138	0.149	0.159	0.170	0.181	0.191	0.202	0.212	0.225	0.236	0.245	0.255	0.266	0.276	0.285	0.295	0.304	0.311	0.319	0.326	0.334	0.341	0.346	0.351	0.355	0.359	0.362	0.364	0.365	0.365	0.365	0.364	0.361	0.359	0.355	0.350	0.345	0.339	0.331	0.322	0.314	0.304	0.292	0.281	0.268	0.254	0.240	0.225	0.209	0.192	0.176	0.159	0.141	0.124	0.104	0.085	0.068	0.048	0.028	0.008	-0.012	-0.031	-0.051	-0.070	-0.091	-0.110	-0.129	-0.148	-0.165	-0.182	-0.200	-0.216	-0.231	-0.248	-0.262	-0.276	-0.289	-0.301	-0.312	-0.322	-0.332	-0.341	-0.350	-0.358	-0.362	-0.369	-0.372	-0.376	-0.379	-0.381	-0.381	-0.382	-0.381	-0.380	-0.378	-0.375	-0.371	-0.366	-0.362	-0.356	-0.351	-0.345	-0.338	-0.330	-0.324	-0.316	-0.306	-0.299	-0.291	-0.281	-0.274	-0.265	-0.255	-0.248	-0.239	-0.231	-0.222	-0.215	-0.206	-0.199	-0.190	-0.184	-0.176	-0.170	-0.164	-0.159	-0.152	-0.146	-0.141	-0.138	-0.134	-0.130	-0.126	-0.124	-0.121	-0.118	-0.116	-0.115	-0.114	-0.114	-0.114	-0.114	-0.114	-0.115	-0.116	-0.118	-0.120	-0.122	-0.124	-0.128	-0.130	-0.135	-0.139	-0.144	-0.149	-0.154	-0.159	-0.165	-0.171	-0.178	-0.184	-0.191	-0.199	-0.205	-0.214	-0.221	-0.230	-0.238	-0.245	-0.254	-0.261	-0.270	-0.279	-0.288	-0.295	-0.304	-0.311	-0.319	-0.326	-0.334	-0.340	-0.346	-0.352	-0.358	-0.362	-0.368	-0.371	-0.374	-0.375	-0.378	-0.378	-0.378	-0.376	-0.375	-0.372	-0.369	-0.365	-0.360	-0.354	-0.346	-0.338	-0.328	-0.318	-0.306	-0.295	-0.281	-0.268	-0.252	-0.238	-0.221	-0.204	-0.188	-0.169	-0.151	-0.131	-0.112	-0.094	-0.074	-0.054	-0.035	-0.015	0.004	0.024	0.040	0.059	0.075	0.094	0.109	0.122	0.138	0.151	0.164	0.175	0.185	0.194	0.202	0.209	0.214	0.216	0.220	0.221	0.220	0.219	0.215	0.212	0.206	0.200	0.191	0.181	0.172	0.160	0.149	0.135	0.122	0.108	0.091	0.076	0.059	0.042	0.026	0.010	-0.008	-0.025	-0.042	-0.059	-0.075	-0.090	-0.106	-0.121	-0.136	-0.149	-0.161	-0.172	-0.184	-0.192	-0.201	-0.208	-0.215	-0.219	-0.221	-0.224	-0.224	-0.224	-0.221	-0.218	-0.212	-0.208	-0.200	-0.191	-0.181	-0.170	-0.158	-0.145	-0.130	-0.115	-0.099	-0.081	-0.064	-0.046	-0.026	-0.008	0.015	0.035	0.055	0.076	0.098	0.118	0.139	0.160	0.180	0.200	0.220	0.239	0.258	0.276	0.294	0.310	0.325	0.341	0.356	0.369	0.381	0.392	0.402	0.412	0.420	0.428	0.432	0.439	0.442	0.445	0.448	0.448	0.448	0.448	0.445	0.441	0.438	0.434	0.428	0.421	0.414	0.406	0.398	0.389	0.379	0.370	0.359	0.349	0.338	0.325	0.315	0.302	0.290	0.279	0.266	0.255	0.244	0.232	0.222	0.211	0.201	0.190	0.181	0.172	0.165	0.156	0.149	0.144	0.138	0.132	0.128	0.124	0.121	0.119	0.116	0.116	0.116	0.118	0.120	0.122	0.125	0.129	0.134	0.139	0.146	0.152	0.160	0.169	0.178	0.186	0.196	0.206	0.218	0.230	0.240	0.252	0.265	0.278	0.290	0.304	0.318	0.330	0.344	0.358	0.371	0.385	0.398	0.412	0.425	0.438	0.451	0.462	0.474	0.485	0.498	0.507	0.518	0.528	0.538	0.545	0.552	0.560	0.566	0.574	0.579	0.582	0.588	0.590	0.594	0.594	0.596	0.596	0.596	0.595	0.594	0.591	0.588	0.584	0.579	0.574	0.569	0.562	0.556	0.548	0.541	0.532	0.524	0.515	0.504	0.495	0.484	0.472	0.460	0.449	0.438	0.425	0.412	0.400	0.388	0.375	0.361	0.349	0.335	0.324	0.310	0.298	0.284	0.272	0.259	0.248	0.235	0.224	0.212	0.200	0.190	0.179	0.169	0.159	0.151	0.141	0.134	0.125	0.118	0.111	0.105	0.099	0.094	0.090	0.086	0.082	0.080	0.079	0.078	0.076	0.078	0.078	0.079	0.081	0.084	0.088	0.092	0.096	0.102	0.110	0.116	0.124	0.132	0.142	0.152	0.164	0.174	0.188	0.200	0.214	0.228	0.241	0.258	0.272	0.290	0.308	0.325	0.342	0.361	0.380	0.400	0.420	0.440	0.461	0.481	0.502	0.524	0.545	0.566	0.589	0.609	0.630	0.652	0.674	0.695	0.716	0.738	0.758	0.778	0.798	0.818	0.835	0.854	0.872	0.888	0.905	0.921	0.936	0.951	0.965	0.978	0.990	1.001	1.012	1.022	1.030	1.039	1.046	1.052	1.058	1.062	1.065	1.068	1.069	1.070	1.070	1.069	1.066	1.064	1.060	1.056	1.051	1.044	1.039	1.031	1.024	1.015	1.006	0.996	0.986	0.976	0.965	0.954	0.942	0.930	0.920	0.908	0.896	0.884	0.872	0.860	0.849	0.838	0.826	0.815	0.804	0.792	0.784	0.772	0.762	0.755	0.746	0.738	0.730	0.722	0.716	0.709	0.704	0.700	0.695	0.691	0.688	0.685	0.682	0.680	0.679	0.678	0.676	0.676	0.678	0.678	0.680	0.681	0.682	0.684	0.685	0.688	0.690	0.691	0.694	0.696	0.698	0.699	0.700	0.701	0.702	0.702	0.702	0.702	0.700	0.699	0.696	0.692	0.690	0.685	0.680	0.674	0.666	0.659	0.650	0.640	0.630	0.618	0.606	0.592	0.578	0.561	0.545	0.529	0.511	0.491	0.471	0.451	0.430	0.409	0.386	0.362	0.340	0.315	0.291	0.266	0.241	0.215	0.190	0.164	0.138	0.112	0.088	0.061	0.036	0.012	-0.012	-0.036	-0.059	-0.082	-0.104	-0.125	-0.146	-0.166	-0.185	-0.202	-0.220	-0.236	-0.251	-0.265	-0.279	-0.289	-0.300	-0.310	-0.318	-0.326	-0.332	-0.336	-0.341	-0.344	-0.346	-0.348	-0.349	-0.349	-0.348	-0.346	-0.344	-0.340	-0.338	-0.332	-0.329	-0.325	-0.320	-0.315	-0.310	-0.306	-0.301	-0.295	-0.291	-0.286	-0.284	-0.280	-0.276	-0.275	-0.272	-0.271	-0.271	-0.271	-0.271	-0.272	-0.275	-0.279	-0.281	-0.286	-0.292	-0.298	-0.304	-0.311	-0.320	-0.328	-0.336	-0.346	-0.356	100.000	5.000	2.000	1.000	4.000	0.000	0.000	0.000	0.000	0.000	0.000	0.000	0.000	0.000	0.000	0.000	0.000	0.000	-1.412	-1.432	-1.451	-1.471	-1.491	-1.510	-1.531	-1.550	-1.570	-1.590	-1.610	-1.629	-1.649	-1.666	-1.685	-1.704	-1.721	-1.739	-1.755	-1.771	-1.788	-1.802	-1.819	-1.832	-1.848	-1.859	-1.872	-1.884	-1.896	-1.906	-1.916	-1.926	-1.934	-1.941	-1.950	-1.954	-1.960	-1.965	-1.969	-1.971	-1.972	-1.975	-1.975	-1.975	-1.974	-1.974	-1.971	-1.968	-1.964	-1.960	-1.955	-1.949	-1.942	-1.936	-1.928	-1.921	-1.912	-1.904	-1.895	-1.886	-1.876	-1.865	-1.856	-1.845	-1.835	-1.824	-1.814	-1.804	-1.794	-1.782	-1.774	-1.764	-1.754	-1.745	-1.738	-1.729	-1.721	-1.715	-1.709	-1.702	-1.699	-1.694	-1.691	-1.688	-1.685	-1.684	-1.684	-1.685	-1.685	-1.689	-1.691	-1.696	-1.701	-1.708	-1.715	-1.722	-1.732	-1.741	-1.754	-1.765	-1.779	-1.792	-1.808	-1.824	-1.840	-1.856	-1.874	-1.892	-1.911	-1.930	-1.950	-1.971	-1.991	-2.011	-2.033	-2.054	-2.075	-2.096	-2.118	-2.139	-2.160	-2.180	-2.201	-2.221	-2.241	-2.260	-2.280	-2.298	-2.316	-2.334	-2.350	-2.366	-2.382	-2.396	-2.410	-2.424	-2.435	-2.446	-2.456	-2.466	-2.475	-2.484	-2.491	-2.499	-2.505	-2.509	-2.514	-2.518	-2.520	-2.524	-2.525	-2.528	-2.528	-2.528	-2.528	-2.526	-2.525	-2.525	-2.522	-2.520	-2.518	-2.515	-2.514	-2.511	-2.508	-2.505	-2.501	-2.499	-2.495	-2.491	-2.489	-2.485	-2.482	-2.479	-2.476	-2.474	-2.470	-2.468	-2.465	-2.461	-2.458	-2.455	-2.452	-2.449	-2.446	-2.442	-2.440	-2.436	-2.434	-2.430	-2.426	-2.422	-2.419	-2.415	-2.410	-2.406	-2.401	-2.398	-2.394	-2.389	-2.384	-2.379	-2.372	-2.369	-2.362	-2.358	-2.352	-2.346	-2.341	-2.336	-2.331	-2.326	-2.322	-2.318	-2.312	-2.308	-2.304	-2.301	-2.298	-2.295	-2.292	-2.289	-2.286	-2.285	-2.284	-2.282	-2.281	-2.281	-2.282	-2.281	-2.282	-2.284	-2.285	-2.286	-2.288	-2.290	-2.291	-2.294	-2.296	-2.298	-2.300	-2.301	-2.304	-2.305	-2.305	-2.305	-2.305	-2.305	-2.305	-2.305	-2.302	-2.300	-2.298	-2.292	-2.289	-2.284	-2.278	-2.270	-2.262	-2.254	-2.244	-2.234	-2.222	-2.210	-2.198	-2.182	-2.169	-2.152	-2.136	-2.119	-2.101	-2.082	-2.062	-2.045	-2.024	-2.004	-1.984	-1.962	-1.941	-1.921	-1.900	-1.879	-1.859	-1.839	-1.818	-1.798	-1.778	-1.760	-1.741	-1.724	-1.706	-1.690	-1.675	-1.660	-1.646	-1.632	-1.621	-1.610	-1.600	-1.591	-1.582	-1.575	-1.569	-1.565	-1.560	-1.556	-1.552	-1.551	-1.550	-1.549	-1.549	-1.549	-1.550	-1.550	-1.552	-1.554	-1.556	-1.558	-1.560	-1.561	-1.564	-1.564	-1.565	-1.565	-1.566	-1.565	-1.564	-1.562	-1.560	-1.558	-1.552	-1.549	-1.542	-1.536	-1.528	-1.519	-1.509	-1.499	-1.486	-1.472	-1.459	-1.444	-1.428	-1.411	-1.392	-1.375	-1.355	-1.335	-1.314	-1.292	-1.270	-1.248	-1.225	-1.201	-1.176	-1.154	-1.129	-1.105	-1.080	-1.056	-1.031	-1.008	-0.984	-0.961	-0.939	-0.918	-0.896	-0.875	-0.855	-0.836	-0.818	-0.801	-0.785	-0.769	-0.754	-0.740	-0.729	-0.719	-0.709	-0.700	-0.692	-0.686	-0.681	-0.678	-0.674	-0.672	-0.672	-0.672	-0.674	-0.678	-0.681	-0.685	-0.690	-0.696	-0.702	-0.710	-0.719	-0.729	-0.738	-0.748	-0.759	-0.769	-0.780	-0.791	-0.802	-0.814	-0.825	-0.835	-0.846	-0.858	-0.868	-0.879	-0.888	-0.898	-0.906	-0.915	-0.921	-0.928	-0.934	-0.940	-0.944	-0.948	-0.951	-0.952	-0.952	-0.954	-0.952	-0.950	-0.946	-0.942	-0.938	-0.931	-0.925	-0.916	-0.908	-0.898	-0.886	-0.875	-0.864	-0.850	-0.836	-0.821	-0.806	-0.791	-0.774	-0.758	-0.740	-0.724	-0.705	-0.688	-0.669	-0.650	-0.631	-0.614	-0.595	-0.576	-0.559	-0.539	-0.522	-0.505	-0.488	-0.471	-0.454	-0.439	-0.424	-0.409	-0.394	-0.380	-0.368	-0.355	-0.344	-0.332	-0.324	-0.314	-0.305	-0.298	-0.291	-0.285	-0.280	-0.275	-0.271	-0.269	-0.266	-0.266	-0.265	-0.266	-0.268	-0.268	-0.270	-0.274	-0.278	-0.281	-0.288	-0.292	-0.298	-0.304	-0.310	-0.318	-0.325	-0.332	-0.341	-0.349	-0.358	-0.366	-0.375	-0.385	-0.394	-0.404	-0.412	-0.422	-0.432	-0.442	-0.454	-0.462	-0.474	-0.484	-0.494	-0.502	-0.512	-0.521	-0.531	-0.539	-0.549	-0.558	-0.566	-0.575	-0.582	-0.591	-0.599	-0.608	-0.614	-0.621	-0.629	-0.635	-0.641	-0.648	-0.654	-0.659	-0.664	-0.669	-0.675	-0.679	-0.682	-0.686	-0.690	-0.692	-0.695	-0.698	-0.700	-0.701	-0.702	-0.702	-0.702	-0.704	-0.701	-0.701	-0.700	-0.698	-0.695	-0.692	-0.690	-0.685	-0.681	-0.676	-0.670	-0.665	-0.659	-0.652	-0.645	-0.638	-0.631	-0.622	-0.614	-0.604	-0.594	-0.584	-0.574	-0.562	-0.551	-0.539	-0.528	-0.515	-0.501	-0.489	-0.475	-0.461	-0.449	-0.434	-0.420	-0.406	-0.392	-0.379	-0.365	-0.351	-0.336	-0.324	-0.309	-0.296	-0.282	-0.269	-0.256	-0.244	-0.231	-0.219	-0.206	-0.196	-0.185	-0.175	-0.165	-0.155	-0.146	-0.139	-0.131	-0.124	-0.116	-0.111	-0.106	-0.101	-0.098	-0.092	-0.090	-0.088	-0.086	-0.085	-0.085	-0.085	-0.086	-0.088	-0.089	-0.091	-0.095	-0.100	-0.104	-0.109	-0.115	-0.121	-0.128	-0.136	-0.142	-0.152	-0.161	-0.171	-0.181	-0.191	-0.201	-0.212	-0.224	-0.236	-0.248	-0.260	-0.272	-0.285	-0.296	-0.310	-0.322	-0.335	-0.348	-0.360	-0.374	-0.386	-0.399	-0.412	-0.426	-0.438	-0.451	-0.462	-0.475	-0.488	-0.499	-0.510	-0.522	-0.532	-0.544	-0.554	-0.564	-0.574	-0.582	-0.592	-0.600	-0.609	-0.616	-0.624	-0.631	-0.638	-0.644	-0.650	-0.655	-0.661	-0.666	-0.672	-0.676	-0.681	-0.685	-0.690	-0.694	-0.698	-0.701	-0.706	-0.710	-0.715	-0.720	-0.724	-0.729	-0.735	-0.740	-0.746	-0.751	-0.758	-0.765	-0.772	-0.781	-0.789	-0.799	-0.809	-0.820	-0.830	-0.842	-0.856	-0.869	-0.884	-0.899	-0.915	-0.931	-0.949	-0.966	-0.985	-1.006	-1.025	-1.046	-1.068	-1.090	-1.112	-1.135	-1.159	-1.182	-1.205	-1.230	-1.254	-1.278	-1.302	-1.328	-1.351	-1.375	-1.399	-1.422	-1.446	-1.468	-1.490	-1.511	-1.532	-1.551	-1.571	-1.590	-1.606	-1.624	-1.639	-1.652	-1.668	-1.680	-1.690	-1.700	-1.709	-1.718	-1.722	-1.729	-1.732	-1.735	-1.739	-1.739	-1.739	-1.739	-1.735	-1.734	-1.729	-1.725	-1.720	-1.714	-1.708	-1.701	-1.694	-1.686	-1.679	-1.671	-1.662	-1.655	-1.646	-1.638	-1.631	-1.622	-1.615	-1.609	-1.602	-1.596	-1.590	-1.585	-1.581	-1.576	-1.574	-1.571	-1.569	-1.568	-1.566	-1.566	-1.566	-1.568	-1.569	-1.571	-1.572	-1.576	-1.580	-1.584	-1.588	-1.591	-1.596	-1.600	-1.605	-1.610	-1.614	-1.619	-1.624	-1.628	-1.632	-1.636	-1.640	-1.642	-1.645	-1.648	-1.649	-1.649	-1.649	-1.649	-1.649	-1.646	-1.645	-1.641	-1.638	-1.634	-1.628	-1.621	-1.615	-1.608	-1.600	-1.592	-1.582	-1.574	-1.564	-1.554	-1.544	-1.531	-1.520	-1.509	-1.496	-1.484	-1.472	-1.461	-1.450	-1.438	-1.425	-1.412	-1.402	-1.391	-1.380	-1.369	-1.359	-1.349	-1.340	-1.331	-1.322	-1.315	-1.308	-1.301	-1.295	-1.289	-1.284	-1.280	-1.275	-1.271	-1.269	-1.266	-1.264	-1.261	-1.260	-1.259	-1.259	-1.258	-1.258	-1.259	-1.260	-1.260	-1.261	-1.264	-1.265	-1.268	-1.269	-1.270	-1.272	-1.275	-1.278	-1.280	-1.282	-1.285	-1.289	-1.290	-1.294	-1.296	-1.299	-1.302	-1.305	-1.309	-1.311	-1.315	-1.319	-1.321	-1.326	-1.330	-1.334	-1.339	-1.342	-1.346	-1.351	-1.356	-1.361	-1.366	-1.371	-1.378	-1.381	-1.388	-1.394	-1.399	-1.405	-1.412	-1.419	-1.424	-1.431	-1.438	-1.444	-1.451	-1.456	-1.464	-1.470	-1.478	-1.482	-1.489	-1.495	-1.501	-1.506	-1.511	-1.518	-1.521	-1.525	-1.530	-1.534	-1.536	-1.539	-1.540	-1.542	-1.544	-1.544	-1.545	-1.545	-1.544	-1.542	-1.540	-1.538	-1.534	-1.531	-1.526	-1.522	-1.518	-1.512	-1.506	-1.499	-1.491	-1.485	-1.478	-1.470	-1.461	-1.452	-1.444	-1.434	-1.425	-1.415	-1.405	-1.395	-1.385	-1.375	-1.365	-1.355	-1.345	-1.334	-1.325	-1.316	-1.306	-1.296	-1.288	-1.278	-1.270	-1.261	-1.254	-1.246	-1.240	-1.234	-1.229	-1.222	-1.218	-1.212	-1.209	-1.205	-1.202	-1.199	-1.196	-1.195	-1.194	-1.191	-1.191	-1.191	-1.192	-1.192	-1.194	-1.194	-1.198	-1.199	-1.201	-1.204	-1.208	-1.210	-1.212	-1.216	-1.219	-1.221	-1.225	-1.228	-1.231	-1.234	-1.238	-1.240	-1.242	-1.244	-1.245	-1.248	-1.249	-1.249	-1.250	-1.250	-1.250	-1.249	-1.249	-1.246	-1.245	-1.244	-1.240	-1.238	-1.232	-1.229	-1.225	-1.220	-1.215	-1.209	-1.202	-1.198	-1.190	-1.184	-1.176	-1.170	-1.162	-1.155	-1.149	-1.141	-1.134	-1.126	-1.120	-1.112	-1.106	-1.100	-1.094	-1.089	-1.082	-1.078	-1.072	-1.069	-1.064	-1.061	-1.058	-1.055	-1.054	-1.051	-1.051	-1.051	-1.051	-1.052	-1.054	-1.055	-1.059	-1.062	-1.065	-1.070	-1.074	-1.080	-1.085	-1.091	-1.098	-1.104	-1.112	-1.119	-1.128	-1.135	-1.144	-1.151	-1.160	-1.169	-1.176	-1.186	-1.194	-1.202	-1.210	-1.218	-1.228	-1.234	-1.241	-1.249	-1.256	-1.261	-1.269	-1.274	-1.279	-1.285	-1.288	-1.292	-1.296	-1.299	-1.302	-1.305	-1.306	-1.309	-1.310	-1.310	-1.310	-1.311	-1.310	-1.310	-1.310	-1.308	-1.306	-1.304	-1.302	-1.299	-1.298	-1.294	-1.291	-1.289	-1.285	-1.281	-1.278	-1.276	-1.272	-1.270	-1.265	-1.262	-1.260	-1.256	-1.254	-1.251	-1.248	-1.246	-1.244	-1.240	-1.238	-1.238	-1.235	-1.232	-1.232	-1.231	-1.230	-1.229	-1.229	-1.228	-1.229	-1.228	-1.229	-1.229	-1.230	-1.231	-1.231	-1.234	-1.235	-1.236	-1.239	-1.240	-1.242	-1.245	-1.246	-1.250	-1.252	-1.255	-1.259	-1.261	-1.265	-1.269	-1.271	-1.276	-1.280	-1.284	-1.288	-1.291	-1.295	-1.300	-1.304	-1.309	-1.314	-1.318	-1.322	-1.328	-1.331	-1.336	-1.341	-1.345	-1.350	-1.356	-1.360	-1.366	-1.370	-1.375	-1.380	-1.385	-1.391	-1.396	-1.401	-1.406	-1.410	-1.416	-1.421	-1.428	-1.432	-1.438	-1.442	-1.448	-1.452	-1.458	-1.464	-1.469	-1.474	-1.480	-1.484	-1.489	-1.494	-1.499	-1.504	-1.508	-1.512	-1.518	-1.520	-1.525	-1.529	-1.532	-1.536	-1.539	-1.542	-1.546	-1.548	-1.551	-1.552	-1.555	-1.556	-1.559	-1.559	-1.560	-1.561	-1.560	-1.559	-1.559	-1.556	-1.555	-1.554	-1.550	-1.546	-1.542	-1.539	-1.534	-1.530	-1.522	-1.516	-1.510	-1.502	-1.495	-1.488	-1.479	-1.469	-1.459	-1.450	-1.440	-1.429	-1.418	-1.406	-1.395	-1.384	-1.371	-1.359	-1.346	-1.334	-1.320	-1.308	-1.295	-1.281	-1.269	-1.256	-1.244	-1.231	-1.219	-1.208	-1.195	-1.184	-1.171	-1.161	-1.151	-1.140	-1.131	-1.121	-1.112	-1.104	-1.096	-1.089	-1.081	-1.075	-1.070	-1.064	-1.059	-1.054	-1.050	-1.046	-1.042	-1.040	-1.038	-1.035	-1.034	-1.032	-1.031	-1.030	-1.030	-1.030	-1.030	-1.030	-1.030	-1.031	-1.030	-1.030	-1.030	-1.031	-1.030	-1.029	-1.029	-1.029	-1.028	-1.026	-1.025	-1.022	-1.020	-1.018	-1.014	-1.010	-1.006	-1.002	-0.996	-0.991	-0.985	-0.979	-0.972	-0.965	-0.956	-0.948	-0.940	-0.930	-0.920	-0.910	-0.900	-0.889	-0.876	-0.865	-0.852	-0.841	-0.828	-0.814	-0.801	-0.788	-0.775	-0.760	-0.746	-0.731	-0.716	-0.702	-0.688	-0.672	-0.656	-0.642	-0.628	-0.611	-0.598	-0.582	-0.566	-0.552	-0.538	-0.522	-0.506	-0.491	-0.478	-0.462	-0.448	-0.434	-0.419	-0.405	-0.390	-0.376	-0.362	-0.349	-0.335	-0.322	-0.309	-0.296	-0.284	-0.272	-0.260	-0.249	-0.238	-0.226	-0.216	-0.206	-0.196	-0.188	-0.178	-0.169	-0.161	-0.154	-0.146	-0.139	-0.134	-0.128	-0.124	-0.120	-0.115	-0.112	-0.110	-0.108	-0.108	-0.108	-0.108	-0.108	-0.109	-0.110	-0.114	-0.118	-0.121	-0.125	-0.130	-0.135	-0.141	-0.148	-0.154	-0.161	-0.169	-0.175	-0.182	-0.191	-0.199	-0.208	-0.215	-0.224	-0.232	-0.240	-0.248	-0.255	-0.262	-0.270	-0.276	-0.282	-0.289	-0.294	-0.299	-0.304	-0.308	-0.310	-0.312	-0.315	-0.315	-0.316	-0.316	-0.315	-0.312	-0.311	-0.308	-0.304	-0.299	-0.294	-0.289	-0.282	-0.276	-0.268	-0.261	-0.254	-0.244	-0.236	-0.228	-0.218	-0.209	-0.200	-0.190	-0.181	-0.172	-0.164	-0.156	-0.148	-0.140	-0.134	-0.128	-0.121	-0.115	-0.111	-0.108	-0.106	-0.104	-0.104	-0.104	-0.106	-0.109	-0.111	-0.116	-0.122	-0.129	-0.138	-0.148	-0.159	-0.170	-0.182	-0.196	-0.211	-0.228	-0.246	-0.265	-0.284	-0.305	-0.325	-0.348	-0.370	-0.394	-0.418	-0.441	-0.466	-0.490	-0.516	-0.541	-0.568	-0.592	-0.618	-0.642	-0.668	-0.691	-0.716	-0.739	-0.762	-0.785	-0.805	-0.826	-0.845	-0.864	-0.882	-0.899	-0.914	-0.929	-0.942	-0.955	-0.966	-0.975	-0.984	-0.991	-0.998	-1.001	-1.006	-1.009	-1.009	-1.009	-1.009	-1.006	-1.002	-0.998	-0.992	-0.986	-0.979	-0.971	-0.961	-0.952	-0.942	-0.931	-0.920	-0.909	-0.898	-0.885	-0.872	-0.860	-0.848	-0.834	-0.821	-0.809	-0.795	-0.782	-0.771	-0.759	-0.746	-0.734	-0.722	-0.711	-0.700	-0.690	-0.680	-0.670	-0.660	-0.651	-0.644	-0.636	-0.629	-0.621	-0.615	-0.609	-0.602	-0.598	-0.594	-0.589	-0.585	-0.582	-0.579	-0.576	-0.574	-0.572	-0.570	-0.569	-0.568	-0.566	-0.566	-0.565	-0.565	-0.564	-0.565	-0.565	-0.565	-0.565	-0.566	-0.566	-0.568	-0.568	-0.570	-0.570	-0.571	-0.572	-0.574	-0.575	-0.576	-0.579	-0.579	-0.581	-0.582	-0.585	-0.586	-0.589	-0.590	-0.592	-0.595	-0.596	-0.599	-0.601	-0.602	-0.605	-0.608	-0.609	-0.611	-0.614	-0.614	-0.616	-0.619	-0.620	-0.621	-0.622	-0.624	-0.624	-0.625	-0.625	-0.625	-0.624	-0.624	-0.622	-0.620	-0.620	-0.618	-0.615	-0.611	-0.609	-0.605	-0.600	-0.595	-0.591	-0.585	-0.579	-0.572	-0.565	-0.558	-0.549	-0.541	-0.532	-0.524	-0.512	-0.502	-0.491	-0.481	-0.471	-0.460	-0.448	-0.436	-0.424	-0.412	-0.400	-0.389	-0.376	-0.362	-0.351	-0.340	-0.328	-0.315	-0.304	-0.292	-0.281	-0.270	-0.259	-0.249	-0.239	-0.229	-0.219	-0.210	-0.201	-0.192	-0.185	-0.176	-0.170	-0.164	-0.158	-0.151	-0.145	-0.141	-0.135	-0.131	-0.128	-0.124	-0.120	-0.116	-0.114	-0.111	-0.110	-0.108	-0.106	-0.105	-0.105	-0.104	-0.101	-0.101	-0.101	-0.100	-0.100	-0.100	-0.100	-0.099	-0.099	-0.098	-0.098	-0.098	-0.096	-0.095	-0.095	-0.094	-0.094	-0.091	-0.090	-0.089	-0.088	-0.085	-0.082	-0.080	-0.078	-0.075	-0.071	-0.070	-0.065	-0.062	-0.058	-0.055	-0.050	-0.045	-0.040	-0.036	-0.030	-0.025	-0.020	-0.014	-0.008	-0.001	0.005	0.012	0.020	0.026	0.032	0.040	0.049	0.056	0.064	0.071	0.079	0.088	0.095	0.104	0.111	0.119	0.126	0.135	0.144	0.151	0.159	0.165	0.172	0.179	0.186	0.192	0.199	0.205	0.211	0.216	0.221	0.226	0.230	0.234	0.238	0.240	0.244	0.244	0.246	0.246	0.245	0.245	0.244	0.241	0.238	0.234	0.229	0.224	0.218	0.211	0.204	0.195	0.185	0.174	0.164	0.151	0.138	0.125	0.110	0.094	0.079	0.061	0.042	0.025	0.005	-0.015	-0.036	-0.058	-0.080	-0.102	-0.126	-0.150	-0.174	-0.199	-0.224	-0.250	-0.275	-0.300	-0.328	-0.354	-0.379	-0.406	-0.432	-0.459	-0.485	-0.511	-0.536	-0.562	-0.586	-0.611	-0.635	-0.658	-0.681	-0.702	-0.724	-0.744	-0.764	-0.782	-0.800	-0.818	-0.832	-0.848	-0.861	-0.874	-0.885	-0.895	-0.904	-0.911	-0.918	-0.922	-0.926	-0.929	-0.929	-0.930	-0.928	-0.925	-0.920	-0.916	-0.909	-0.901	-0.891	-0.881	-0.869	-0.856	-0.842	-0.828	-0.811	-0.795	-0.778	-0.759	-0.739	-0.719	-0.699	-0.678	-0.655	-0.632	-0.610	-0.588	-0.564	-0.541	-0.518	-0.494	-0.470	-0.446	-0.422	-0.401	-0.378	-0.356	-0.334	-0.312	-0.290	-0.270	-0.251	-0.232	-0.215	-0.198	-0.181	-0.166	-0.151	-0.139	-0.126	-0.115	-0.104	-0.094	-0.086	-0.078	-0.071	-0.066	-0.061	-0.058	-0.055	-0.052	-0.052	-0.051	-0.052	-0.052	-0.055	-0.058	-0.060	-0.065	-0.068	-0.072	-0.079	-0.082	-0.088	-0.094	-0.099	-0.104	-0.110	-0.115	-0.120	-0.126	-0.130	-0.135	-0.139	-0.145	-0.149	-0.150	-0.154	-0.156	-0.158	-0.159	-0.160	-0.159	-0.159	-0.158	-0.156	-0.154	-0.151	-0.149	-0.144	-0.140	-0.135	-0.130	-0.124	-0.118	-0.112	-0.105	-0.099	-0.092	-0.085	-0.078	-0.070	-0.062	-0.055	-0.049	-0.041	-0.034	-0.028	-0.021	-0.015	-0.009	-0.005	0.000	0.004	0.008	0.010	0.012	0.015	0.015	0.015	0.015	0.014	0.011	0.008	0.005	0.000	-0.006	-0.012	-0.019	-0.026	-0.036	-0.045	-0.055	-0.066	-0.078	-0.090	-0.104	-0.118	-0.132	-0.148	-0.162	-0.180	-0.198	-0.214	-0.231	-0.250	-0.269	-0.289	-0.306	-0.326	-0.346	-0.365	-0.385	-0.406	-0.425	-0.445	-0.465	-0.485	-0.505	-0.524	-0.544	-0.561	-0.580	-0.600	-0.618	-0.635	-0.652	-0.669	-0.685	-0.701	-0.716	-0.730	-0.745	-0.758	-0.770	-0.781	-0.792	-0.802	-0.812	-0.821	-0.828	-0.835	-0.841	-0.846	-0.850	-0.854	-0.856	-0.858	-0.859	-0.858	-0.858	-0.855	-0.852	-0.849	-0.844	-0.839	-0.832	-0.825	-0.818	-0.809	-0.799	-0.789	-0.779	-0.768	-0.755	-0.744	-0.730	-0.716	-0.702	-0.688	-0.672	-0.659	-0.644	-0.629	-0.612	-0.596	-0.581	-0.565	-0.549	-0.535	-0.519	-0.504	-0.490	-0.474	-0.459	-0.446	-0.432	-0.419	-0.406	-0.394	-0.382	-0.371	-0.360	-0.350	-0.340	-0.332	-0.324	-0.315	-0.309	-0.302	-0.298	-0.292	-0.289	-0.285	-0.281	-0.280	-0.278	-0.278	-0.276	-0.278	-0.278	-0.279	-0.280	-0.282	-0.285	-0.289	-0.294	-0.299	-0.304	-0.309	-0.315	-0.322	-0.329	-0.338	-0.345	-0.354	-0.364	-0.372	-0.382	-0.394	-0.404	-0.416	-0.426	-0.440	-0.451	-0.465	-0.478	-0.492	-0.506	-0.521	-0.538	-0.554	-0.570	-0.586	-0.602	-0.621	-0.639	-0.659	-0.678	-0.698	-0.716	-0.738	-0.758	-0.779	-0.801	-0.822	-0.845	-0.868	-0.890	-0.912	-0.935	-0.958	-0.980	-1.002	-1.025	-1.048	-1.070	-1.092	-1.114	-1.135	-1.156	-1.178	-1.196	-1.216	-1.236	-1.254	-1.271	-1.288	-1.304	-1.319	-1.332	-1.346	-1.358	-1.369	-1.379	-1.388	-1.395	-1.401	-1.406	-1.410	-1.414	-1.415	-1.415	-1.414	-1.412	-1.409	-1.405	-1.399	-1.392	-1.385	-1.376	-1.368	-1.356	-1.346	-1.334	-1.321	-1.306	-1.292	-1.279	-1.265	-1.250	-1.234	-1.219	-1.204	-1.188	-1.172	-1.158	-1.141	-1.128	-1.112	-1.099	-1.084	-1.070	-1.058	-1.045	-1.034	-1.021	-1.011	-1.001	-0.992	-0.984	-0.978	-0.970	-0.965	-0.960	-0.956	-0.952	-0.950	-0.948	-0.948	-0.946	-0.946	-0.948	-0.949	-0.951	-0.952	-0.955	-0.958	-0.961	-0.965	-0.968	-0.971	-0.975	-0.978	-0.981	-0.985	-0.989	-0.991	-0.995	-0.998	-0.998	-1.000	-1.001	-1.001	-1.000	-1.000	-0.998	-0.995	-0.992	-0.989	-0.985	-0.980	-0.975	-0.969	-0.962	-0.956	-0.948	-0.940	-0.932	-0.924	-0.916	-0.906	-0.899	-0.889	-0.880	-0.871	-0.864	-0.854	-0.846	-0.839	-0.832	-0.825	-0.820	-0.816	-0.812	-0.809	-0.806	-0.805	-0.805	-0.808	-0.810	-0.814	-0.819	-0.825	-0.834	-0.845	-0.856	-0.869	-0.884	-0.899	-0.916	-0.935	-0.955	-0.976	-1.000	-1.024	-1.049	-1.076	-1.102	-1.131	-1.161	-1.191	-1.222	-1.255	-1.288	-1.320	-1.354	-1.386	-1.420	-1.454	-1.488	-1.521	-1.554	-1.586	-1.619	-1.650	-1.680	-1.709	-1.738	-1.766	-1.792	-1.818	-1.841	-1.864	-1.885	-1.905	-1.922	-1.940	-1.955	-1.969	-1.981	-1.991	-2.001	-2.007	-2.014	-2.018	-2.019	-2.020	-2.020	-2.018	-2.014	-2.009	-2.002	-1.995	-1.986	-1.976	-1.966	-1.954	-1.941	-1.928	-1.914	-1.899	-1.882	-1.868	-1.851	-1.834	-1.818	-1.801	-1.784	-1.768	-1.750	-1.732	-1.716	-1.699	-1.682	-1.665	-1.649	-1.634	-1.618	-1.602	-1.588	-1.574	-1.561	-1.548	-1.535	-1.522	-1.511	-1.501	-1.491	-1.481	-1.472	-1.464	-1.456	-1.450	-1.442	-1.436	-1.430	-1.424	-1.419	-1.415	-1.411	-1.406	-1.402	-1.400	-1.396	-1.394	-1.390	-1.389	-1.385	-1.384	-1.381	-1.379	-1.378	-1.375	-1.374	-1.371	-1.369	-1.368	-1.365	-1.362	-1.360	-1.358	-1.354	-1.351	-1.348	-1.344	-1.340	-1.336	-1.332	-1.328	-1.324	-1.319	-1.314	-1.306	-1.300	-1.294	-1.286	-1.280	-1.271	-1.264	-1.254	-1.246	-1.236	-1.228	-1.216	-1.208	-1.196	-1.184	-1.174	-1.161	-1.149	-1.136	-1.124	-1.110	-1.096	-1.084	-1.069	-1.055	-1.040	-1.025	-1.011	-0.998	-0.982	-0.968	-0.954	-0.939	-0.925	-0.911	-0.898	-0.885	-0.872	-0.860	-0.848	-0.836	-0.825	-0.815	-0.806	-0.796	-0.789	-0.781	-0.775	-0.770	-0.765	-0.760	-0.759	-0.756	-0.755	-0.756	-0.759	-0.761	-0.765	-0.771	-0.778	-0.785	-0.795	-0.804	-0.816	-0.829	-0.842	-0.858	-0.874	-0.891	-0.911	-0.930	-0.951	-0.974	-0.996	-1.020	-1.046	-1.071	-1.098	-1.125	-1.152	-1.182	-1.211	-1.241	-1.271	-1.300	-1.331	-1.361	-1.394	-1.424	-1.454	-1.485	-1.515	-1.545	-1.575	-1.604	-1.632	-1.660	-1.688	-1.712	-1.738	-1.762	-1.786	-1.808	-1.829	-1.848	-1.865	-1.882	-1.898	-1.911	-1.924	-1.935	-1.944	-1.951	-1.958	-1.961	-1.964	-1.965	-1.964	-1.961	-1.956	-1.950	-1.944	-1.934	-1.924	-1.910	-1.898	-1.881	-1.865	-1.846	-1.826	-1.806	-1.784	-1.760	-1.736	-1.710	-1.682	-1.655	-1.629	-1.600	-1.570	-1.540	-1.510	-1.479	-1.448	-1.416	-1.386	-1.355	-1.322	-1.291	-1.260	-1.230	-1.199	-1.168	-1.139	-1.109	-1.080	-1.052	-1.025	-0.998	-0.971	-0.946	-0.922	-0.900	-0.878	-0.856	-0.835	-0.816	-0.798	-0.781	-0.764	-0.750	-0.736	-0.724	-0.711	-0.701	-0.692	-0.684	-0.678	-0.672	-0.668	-0.664	-0.661	-0.660	-0.660	-0.660	-0.662	-0.666	-0.670	-0.675	-0.680	-0.688	-0.695	-0.702	-0.712	-0.722	-0.732	-0.742	-0.754	-0.766	-0.779	-0.791	-0.805	-0.819	-0.832	-0.848	-0.860	-0.875	-0.889	-0.902	-0.918	-0.931	-0.944	-0.956	-0.970	-0.982	-0.995	-1.005	-1.016	-1.025	-1.034	-1.042	-1.050	-1.056	-1.062	-1.066	-1.069	-1.070	-1.072	-1.071	-1.070	-1.068	-1.062	-1.058	-1.051	-1.044	-1.034	-1.024	-1.011	-0.999	-0.985	-0.969	-0.952	-0.934	-0.915	-0.895	-0.874	-0.851	-0.829	-0.804	-0.779	-0.754	-0.728	-0.701	-0.674	-0.645	-0.618	-0.589	-0.560	-0.531	-0.504	-0.475	-0.446	-0.419	-0.392	-0.366	-0.340	-0.314	-0.290	-0.266	-0.244	-0.222	-0.202	-0.182	-0.165	-0.149	-0.132	-0.119	-0.108	-0.096	-0.088	-0.081	-0.075	-0.070	-0.069	-0.066	-0.068	-0.070	-0.074	-0.080	-0.086	-0.095	-0.105	-0.116	-0.128	-0.142	-0.158	-0.172	-0.190	-0.206	-0.226	-0.245	-0.265	-0.285	-0.306	-0.328	-0.348	-0.368	-0.389	-0.409	-0.429	-0.448	-0.466	-0.484	-0.501	-0.516	-0.532	-0.545	-0.558	-0.568	-0.578	-0.585	-0.591	-0.596	-0.599	-0.599	-0.598	-0.595	-0.590	-0.584	-0.575	-0.564	-0.551	-0.538	-0.520	-0.501	-0.481	-0.460	-0.436	-0.412	-0.385	-0.358	-0.328	-0.296	-0.265	-0.231	-0.199	-0.164	-0.129	-0.092	-0.058	-0.021	0.015	0.051	0.088	0.122	0.159	0.192	0.226	0.259	0.290	0.321	0.350	0.378	0.404	0.428	0.450	0.471	0.490	0.506	0.520	0.534	0.542	0.550	0.556	0.559	0.559	0.558	0.552	0.546	0.536	0.525	0.511	0.494	0.478	0.456	0.434	0.409	0.382	0.354	0.324	0.291	0.259	0.225	0.189	0.151	0.114	0.075	0.035	-0.005	-0.045	-0.086	-0.126	-0.169	-0.209	-0.250	-0.290	-0.329	-0.369	-0.408	-0.444	-0.481	-0.518	-0.551	-0.585	-0.619	-0.649	-0.679	-0.708	-0.735	-0.759	-0.784	-0.805	-0.826	-0.845	-0.862	-0.878	-0.892	-0.905	-0.918	-0.928	-0.935	-0.944	-0.949	-0.954	-0.956	-0.959	-0.960	-0.960	-0.960	-0.958	-0.955	-0.952	-0.949	-0.945	-0.940	-0.935	-0.930	-0.925	-0.919	-0.914	-0.909	-0.904	-0.899	-0.895	-0.890	-0.886	-0.884	-0.881	-0.879	-0.878	-0.876	-0.876	-0.878	-0.879	-0.881	-0.885	-0.889	-0.894	-0.900	-0.908	-0.915	-0.924	-0.932	-0.944	-0.954	-0.966	-0.979	-0.992	-1.008	-1.022	-1.039	-1.055	-1.072	-1.090	-1.108	-1.128	-1.148	-1.166	-1.188	-1.208	-1.228	-1.250	-1.270	-1.291	-1.311	-1.334	-1.354	-1.375	-1.395	-1.415	-1.435	-1.455	-1.472	-1.490	-1.509	-1.525	-1.542	-1.558	-1.574	-1.586	-1.600	-1.612	-1.624	-1.634	-1.645	-1.654	-1.661	-1.669	-1.675	-1.681	-1.685	-1.688	-1.691	-1.691	-1.691	-1.691	-1.690	-1.686	-1.682	-1.679	-1.674	-1.668	-1.661	-1.652	-1.644	-1.635	-1.625	-1.614	-1.602	-1.590	-1.579	-1.565	-1.551	-1.536	-1.521	-1.506	-1.491	-1.475	-1.459	-1.442	-1.426	-1.410	-1.392	-1.375	-1.359	-1.341	-1.325	-1.308	-1.291	-1.275	-1.260	-1.244	-1.229	-1.215	-1.200	-1.186	-1.172	-1.160	-1.148	-1.138	-1.126	-1.118	-1.108	-1.100	-1.092	-1.086	-1.082	-1.078	-1.075	-1.074	-1.072	-1.072	-1.074	-1.076	-1.080	-1.085	-1.090	-1.098	-1.106	-1.116	-1.128	-1.139	-1.151	-1.165	-1.180	-1.198	-1.215	-1.232	-1.251	-1.271	-1.291	-1.314	-1.336	-1.360	-1.382	-1.408	-1.432	-1.458	-1.482	-1.508	-1.534	-1.560	-1.586	-1.612	-1.639	-1.664	-1.689	-1.715	-1.739	-1.762	-1.786	-1.809	-1.830	-1.851	-1.871	-1.889	-1.905	-1.922	-1.938	-1.950	-1.962	-1.974	-1.982	-1.990	-1.996	-2.001	-2.004	-2.006	-2.006	-2.005	-2.002	-1.998	-1.991	-1.984	-1.975	-1.965	-1.952	-1.939	-1.925	-1.909	-1.892	-1.874	-1.855	-1.835	-1.814	-1.791	-1.769	-1.744	-1.719	-1.695	-1.669	-1.642	-1.615	-1.590	-1.562	-1.535	-1.509	-1.481	-1.455	-1.429	-1.401	-1.375	-1.350	-1.325	-1.300	-1.275	-1.251	-1.230	-1.206	-1.185	-1.165	-1.144	-1.126	-1.108	-1.091	-1.075	-1.060	-1.045	-1.032	-1.020	-1.009	-0.998	-0.989	-0.980	-0.974	-0.968	-0.962	-0.958	-0.954	-0.952	-0.950	-0.951	-0.950	-0.952	-0.955	-0.959	-0.962	-0.968	-0.975	-0.981	-0.990	-0.998	-1.008	-1.018	-1.029	-1.040	-1.052	-1.066	-1.079	-1.092	-1.108	-1.122	-1.138	-1.154	-1.171	-1.188	-1.205	-1.222	-1.240	-1.258	-1.276	-1.295	-1.314	-1.332	-1.351	-1.370	-1.389	-1.408	-1.426	-1.445	-1.462	-1.481	-1.499	-1.516	-1.534	-1.551	-1.568	-1.584	-1.599	-1.614	-1.629	-1.644	-1.656	-1.669	-1.681	-1.694	-1.704	-1.715	-1.724	-1.734	-1.741	-1.748	-1.755	-1.760	-1.765	-1.770	-1.772	-1.775	-1.776	-1.776	-1.776	-1.776	-1.775	-1.771	-1.769	-1.765	-1.760	-1.754	-1.748	-1.740	-1.734	-1.725	-1.715	-1.706	-1.694	-1.684	-1.671	-1.659	-1.646	-1.634	-1.619	-1.605	-1.591	-1.575	-1.560	-1.544	-1.528	-1.512	-1.495	-1.479	-1.462	-1.445	-1.428	-1.410	-1.394	-1.375	-1.358	-1.341	-1.322	-1.304	-1.286	-1.269	-1.250	-1.232	-1.214	-1.195	-1.176	-1.158	-1.141	-1.121	-1.104	-1.085	-1.068	-1.050	-1.030	-1.011	-0.994	-0.976	-0.958	-0.939	-0.921	-0.902	-0.885	-0.866	-0.849	-0.830	-0.812	-0.795	-0.778	-0.760	-0.742	-0.725	-0.708	-0.690	-0.674	-0.656	-0.639	-0.621	-0.605	-0.590	-0.572	-0.556	-0.540	-0.524	-0.509	-0.494	-0.479	-0.464	-0.448	-0.434	-0.419	-0.405	-0.391	-0.378	-0.364	-0.351	-0.339	-0.326	-0.314	-0.301	-0.289	-0.279	-0.266	-0.255	-0.244	-0.234	-0.224	-0.215	-0.204	-0.196	-0.186	-0.178	-0.170	-0.161	-0.154	-0.146	-0.139	-0.132	-0.125	-0.120	-0.115	-0.109	-0.104	-0.100	-0.095	-0.091	-0.089	-0.085	-0.082	-0.081	-0.079	-0.078	-0.078	-0.078	-0.078	-0.078	-0.079	-0.080	-0.082	-0.085	-0.088	-0.091	-0.095	-0.100	-0.105	-0.111	-0.116	-0.122	-0.129	-0.136	-0.144	-0.151	-0.159	-0.168	-0.176	-0.186	-0.195	-0.204	-0.214	-0.222	-0.234	-0.242	-0.252	-0.262	-0.274	-0.282	-0.292	-0.302	-0.312	-0.322	-0.332	-0.341	-0.351	-0.359	-0.368	-0.375	-0.384	-0.391	-0.399	-0.406	-0.412	-0.420	-0.426	-0.432	-0.439	-0.442	-0.449	-0.454	-0.458	-0.461	-0.465	-0.469	-0.472	-0.475	-0.478	-0.481	-0.482	-0.485	-0.486	-0.488	-0.490	-0.491	-0.494	-0.494	-0.495	-0.496	-0.496	-0.499	-0.500	-0.500	-0.501	-0.502	-0.502	-0.504	-0.505	-0.505	-0.506	-0.506	-0.507	-0.509	-0.509	-0.510	-0.510	-0.511	-0.511	-0.512	-0.512	-0.512	-0.514	-0.512	-0.514	-0.514	-0.514	-0.515	-0.514	-0.514	-0.515	-0.514	-0.514	-0.514	-0.514	-0.512	-0.514	-0.512	-0.511	-0.512	-0.511	-0.510	-0.507	-0.507	-0.506	-0.504	-0.504	-0.501	-0.501	-0.499	-0.496	-0.495	-0.492	-0.491	-0.489	-0.485	-0.484	-0.481	-0.478	-0.476	-0.472	-0.469	-0.465	-0.461	-0.458	-0.454	-0.450	-0.446	-0.441	-0.438	-0.432	-0.426	-0.422	-0.418	-0.411	-0.405	-0.401	-0.395	-0.389	-0.382	-0.376	-0.371	-0.365	-0.359	-0.354	-0.348	-0.342	-0.338	-0.332	-0.328	-0.322	-0.319	-0.314	-0.310	-0.308	-0.304	-0.301	-0.300	-0.299	-0.299	-0.299	-0.300	-0.301	-0.304	-0.306	-0.311	-0.316	-0.321	-0.328	-0.335	-0.342	-0.351	-0.361	-0.371	-0.382	-0.394	-0.406	-0.419	-0.432	-0.448	-0.461	-0.478	-0.494	-0.509	-0.526	-0.544	-0.561	-0.579	-0.598	-0.615	-0.634	-0.652	-0.670	-0.689	-0.708	-0.726	-0.745	-0.762	-0.780	-0.799	-0.815	-0.832	-0.849	-0.865	-0.881	-0.895	-0.910	-0.925	-0.939	-0.954	-0.968	-0.980	-0.992	-1.005	-1.016	-1.029	-1.040	-1.050	-1.061	-1.072	-1.082	-1.092	-1.102	-1.112	-1.122	-1.134	-1.142	-1.152	-1.164	-1.172	-1.184	-1.194	-1.205	-1.215	-1.225	-1.238	-1.249	-1.259	-1.271	-1.282	-1.294	-1.306	-1.319	-1.330	-1.342	-1.355	-1.368	-1.380	-1.392	-1.405	-1.416	-1.429	-1.441	-1.452	-1.464	-1.474	-1.485	-1.495	-1.504	-1.512	-1.520	-1.528	-1.535	-1.541	-1.546	-1.550	-1.554	-1.556	-1.558	-1.558	-1.558	-1.556	-1.552	-1.550	-1.546	-1.540	-1.534	-1.526	-1.518	-1.509	-1.499	-1.488	-1.476	-1.465	-1.451	-1.438	-1.424	-1.410	-1.395	-1.379	-1.362	-1.348	-1.331	-1.316	-1.300	-1.285	-1.269	-1.254	-1.239	-1.224	-1.210	-1.195	-1.182	-1.169	-1.156	-1.145	-1.134	-1.124	-1.114	-1.105	-1.098	-1.090	-1.084	-1.079	-1.074	-1.070	-1.066	-1.065	-1.062	-1.062	-1.062	-1.064	-1.065	-1.068	-1.070	-1.075	-1.079	-1.084	-1.090	-1.096	-1.102	-1.108	-1.115	-1.122	-1.129	-1.136	-1.142	-1.150	-1.158	-1.164	-1.172	-1.179	-1.185	-1.191	-1.198	-1.204	-1.210	-1.215	-1.220	-1.225	-1.229	-1.232	-1.236	-1.239	-1.241	-1.242	-1.245	-1.246	-1.246	-1.246	-1.248	-1.246	-1.246	-1.245	-1.244	-1.242	-1.241	-1.239	-1.238	-1.235	-1.232	-1.230	-1.228	-1.225	-1.221	-1.219	-1.216	-1.215	-1.212	-1.210	-1.209	-1.206	-1.205	-1.204	-1.202	-1.202	-1.202	-1.204	-1.202	-1.205	-1.205	-1.208	-1.209	-1.211	-1.215	-1.218	-1.221	-1.225	-1.230	-1.235	-1.239	-1.245	-1.250	-1.256	-1.264	-1.270	-1.278	-1.284	-1.291	-1.299	-1.308	-1.315	-1.324	-1.332	-1.340	-1.349	-1.358	-1.366	-1.375	-1.384	-1.392	-1.401	-1.410	-1.418	-1.425	-1.432	-1.440	-1.446	-1.454	-1.460	-1.468	-1.472	-1.478	-1.482	-1.486	-1.490	-1.494	-1.496	-1.498	-1.499	-1.500	-1.500	-1.500	-1.499	-1.496	-1.495	-1.491	-1.486	-1.481	-1.475	-1.469	-1.462	-1.454	-1.444	-1.434	-1.424	-1.414	-1.401	-1.389	-1.375	-1.361	-1.348	-1.331	-1.315	-1.299	-1.280	-1.262	-1.244	-1.225	-1.205	-1.184	-1.164	-1.142	-1.121	-1.100	-1.078	-1.055	-1.034	-1.011	-0.989	-0.966	-0.944	-0.920	-0.899	-0.876	-0.854	-0.831	-0.810	-0.789	-0.768	-0.748	-0.726	-0.706	-0.686	-0.668	-0.649	-0.631	-0.614	-0.596	-0.580	-0.564	-0.549	-0.535	-0.521	-0.507	-0.496	-0.484	-0.471	-0.461	-0.452	-0.442	-0.434	-0.425	-0.419	-0.411	-0.405	-0.400	-0.394	-0.389	-0.384	-0.380	-0.376	-0.372	-0.369	-0.368	-0.364	-0.362	-0.360	-0.358	-0.355	-0.354	-0.352	-0.350	-0.349	-0.345	-0.342	-0.341	-0.339	-0.336	-0.331	-0.329	-0.325	-0.320	-0.316	-0.312	-0.308	-0.302	-0.298	-0.290	-0.285	-0.278	-0.270	-0.262	-0.254	-0.246	-0.238	-0.228	-0.219	-0.209	-0.199	-0.189	-0.178	-0.168	-0.155	-0.145	-0.134	-0.121	-0.110	-0.099	-0.086	-0.074	-0.062	-0.050	-0.038	-0.026	-0.014	-0.001	0.011	0.021	0.034	0.045	0.056	0.068	0.078	0.089	0.098	0.108	0.118	0.125	0.134	0.141	0.150	0.156	0.162	0.168	0.174	0.179	0.184	0.189	0.192	0.196	0.200	0.202	0.205	0.208	0.209	0.210	0.210	0.210	0.210	0.211	0.210	0.210	0.209	0.208	0.208	0.205	0.204	0.202	0.201	0.200	0.198	0.196	0.195	0.192	0.192	0.191	0.189	0.189	0.188	0.188	0.186	0.186	0.186	0.186	0.186	0.185	0.185	0.186	0.186	0.188	0.188	0.190	0.190	0.192	0.192	0.195	0.196	0.199	0.200	0.202	0.204	0.206	0.209	0.211	0.212	0.215	0.216	0.218	0.219	0.220	0.220	0.221	0.221	0.222	0.222	0.222	0.221	0.221	0.219	0.218	0.215	0.212	0.210	0.208	0.204	0.201	0.196	0.192	0.188	0.181	0.176	0.170	0.164	0.158	0.150	0.142	0.136	0.129	0.121	0.112	0.105	0.096	0.088	0.080	0.071	0.061	0.054	0.045	0.036	0.030	0.021	0.012	0.006	-0.001	-0.008	-0.014	-0.020	-0.026	-0.030	-0.035	-0.040	-0.044	-0.049	-0.051	-0.054	-0.056	-0.059	-0.060	-0.062	-0.064	-0.064	-0.062	-0.064	-0.062	-0.061	-0.059	-0.058	-0.055	-0.052	-0.049	-0.046	-0.042	-0.039	-0.034	-0.030	-0.026	-0.021	-0.018	-0.014	-0.009	-0.005	0.000	0.004	0.009	0.012	0.016	0.020	0.024	0.026	0.030	0.032	0.036	0.039	0.040	0.042	0.045	0.046	0.048	0.049	0.050	0.050	0.051	0.051	0.052	0.051	0.051	0.051	0.050	0.050	0.049	0.049	0.046	0.046	0.045	0.042	0.042	0.040	0.038	0.036	0.035	0.032	0.030	0.029	0.025	0.022	0.020	0.016	0.012	0.010	0.005	0.001	-0.004	-0.009	-0.014	-0.020	-0.025	-0.032	-0.039	-0.045	-0.054	-0.062	-0.071	-0.080	-0.090	-0.100	-0.111	-0.122	-0.135	-0.148	-0.160	-0.174	-0.189	-0.204	-0.219	-0.236	-0.252	-0.270	-0.288	-0.306	-0.325	-0.345	-0.364	-0.384	-0.404	-0.425	-0.446	-0.468	-0.490	-0.511	-0.532	-0.555	-0.578	-0.599	-0.620	-0.644	-0.665	-0.686	-0.708	-0.729	-0.749	-0.769	-0.789	-0.808	-0.826	-0.844	-0.862	-0.879	-0.895	-0.911	-0.925	-0.940	-0.954	-0.969	-0.980	-0.991	-1.004	-1.014	-1.024	-1.034	-1.041	-1.050	-1.058	-1.064	-1.070	-1.076	-1.082	-1.088	-1.092	-1.096	-1.100	-1.102	-1.106	-1.109	-1.111	-1.114	-1.115	-1.118	-1.119	-1.121	-1.124	-1.125	-1.126	-1.128	-1.130	-1.131	-1.132	-1.135	-1.136	-1.139	-1.140	-1.142	-1.144	-1.145	-1.148	-1.151	-1.154	-1.156	-1.159	-1.162	-1.166	-1.169	-1.174	-1.178	-1.182	-1.188	-1.192	-1.199	-1.205	-1.210	-1.218	-1.222	-1.231	-1.239	-1.246	-1.255	-1.262	-1.272	-1.282	-1.291	-1.301	-1.311	-1.321	-1.334	-1.345	-1.356	-1.369	-1.381	-1.394	-1.408	-1.421	-1.435	-1.449	-1.462	-1.478	-1.491	-1.506	-1.521	-1.536	-1.551	-1.565	-1.580	-1.595	-1.609	-1.624	-1.639	-1.651	-1.665	-1.678	-1.690	-1.702	-1.712	-1.722	-1.732	-1.740	-1.748	-1.755	-1.759	-1.764	-1.768	-1.770	-1.770	-1.769	-1.768	-1.762	-1.759	-1.752	-1.744	-1.734	-1.724	-1.710	-1.696	-1.680	-1.662	-1.642	-1.621	-1.600	-1.575	-1.549	-1.521	-1.492	-1.461	-1.430	-1.398	-1.361	-1.326	-1.290	-1.252	-1.215	-1.175	-1.134	-1.094	-1.052	-1.010	-0.968	-0.924	-0.881	-0.839	-0.795	-0.752	-0.710	-0.668	-0.626	-0.585	-0.545	-0.505	-0.466	-0.428	-0.390	-0.355	-0.321	-0.288	-0.256	-0.226	-0.198	-0.170	-0.144	-0.121	-0.100	-0.080	-0.061	-0.045	-0.030	-0.019	-0.009	0.000	0.008	0.011	0.014	0.015	0.014	0.012	0.006	0.001	-0.008	-0.018	-0.029	-0.042	-0.056	-0.071	-0.089	-0.106	-0.125	-0.145	-0.166	-0.189	-0.210	-0.234	-0.258	-0.281	-0.306	-0.331	-0.356	-0.381	-0.406	-0.431	-0.456	-0.480	-0.504	-0.528	-0.551	-0.574	-0.596	-0.616	-0.636	-0.656	-0.674	-0.690	-0.706	-0.721	-0.734	-0.746	-0.759	-0.768	-0.776	-0.784	-0.789	-0.794	-0.798	-0.799	-0.800	-0.799	-0.796	-0.794	-0.789	-0.782	-0.775	-0.766	-0.756	-0.746	-0.735	-0.721	-0.706	-0.692	-0.676	-0.659	-0.642	-0.624	-0.605	-0.585	-0.565	-0.545	-0.524	-0.502	-0.481	-0.460	-0.438	-0.416	-0.394	-0.371	-0.351	-0.329	-0.306	-0.286	-0.265	-0.245	-0.224	-0.205	-0.185	-0.166	-0.148	-0.131	-0.115	-0.098	-0.082	-0.068	-0.054	-0.040	-0.028	-0.016	-0.005	0.005	0.015	0.024	0.030	0.039	0.044	0.051	0.055	0.060	0.064	0.068	0.069	0.071	0.072	0.075	0.076	0.076	0.076	0.078	0.076	0.076	0.074	0.072	0.072	0.071	0.070	0.070	0.069	0.069	0.068	0.068	0.069	0.069	0.070	0.071	0.072	0.075	0.078	0.081	0.085	0.089	0.094	0.100	0.105	0.111	0.119	0.126	0.134	0.142	0.152	0.162	0.172	0.185	0.196	0.209	0.222	0.235	0.249	0.264	0.279	0.294	0.309	0.325	0.341	0.358	0.375	0.392	0.410	0.429	0.446	0.464	0.482	0.501	0.520	0.538	0.556	0.575	0.592	0.611	0.629	0.648	0.665	0.682	0.700	0.716	0.732	0.749	0.765	0.780	0.795	0.809	0.822	0.835	0.849	0.860	0.871	0.881	0.892	0.901	0.910	0.918	0.925	0.931	0.936	0.941	0.945	0.949	0.951	0.954	0.954	0.954	0.954	0.951	0.950	0.949	0.945	0.941	0.936	0.932	0.926	0.921	0.914	0.908	0.900	0.891	0.885	0.876	0.868	0.859	0.850	0.840	0.830	0.821	0.811	0.802	0.792	0.784	0.774	0.765	0.755	0.748	0.738	0.730	0.722	0.715	0.708	0.701	0.695	0.690	0.684	0.679	0.675	0.671	0.669	0.665	0.664	0.661	0.661	0.661	0.661	0.661	0.662	0.665	0.666	0.669	0.672	0.675	0.679	0.682	0.688	0.691	0.696	0.702	0.708	0.712	0.719	0.725	0.730	0.736	0.742	0.750	0.755	0.761	0.766	0.771	0.779	0.784	0.789	0.792	0.798	0.801	0.805	0.809	0.811	0.814	0.815	0.816	0.818	0.819	0.819	0.819	0.819	0.816	0.815	0.811	0.809	0.805	0.801	0.796	0.791	0.785	0.779	0.772	0.765	0.758	0.750	0.742	0.734	0.724	0.715	0.706	0.698	0.688	0.678	0.669	0.659	0.649	0.639	0.629	0.619	0.609	0.600	0.590	0.581	0.572	0.564	0.555	0.546	0.539	0.531	0.522	0.516	0.509	0.502	0.496	0.490	0.485	0.480	0.475	0.469	0.465	0.461	0.456	0.452	0.449	0.446	0.442	0.439	0.436	0.434	0.431	0.426	0.424	0.421	0.419	0.416	0.414	0.410	0.408	0.404	0.400	0.396	0.392	0.389	0.384	0.380	0.375	0.370	0.365	0.359	0.354	0.348	0.340	0.335	0.328	0.320	0.312	0.305	0.295	0.288	0.279	0.270	0.260	0.250	0.241	0.230	0.220	0.210	0.200	0.190	0.178	0.168	0.156	0.145	0.132	0.121	0.110	0.100	0.088	0.078	0.066	0.055	0.045	0.034	0.022	0.011	0.001	-0.010	-0.019	-0.030	-0.040	-0.050	-0.061	-0.070	-0.081	-0.090	-0.100	-0.109	-0.119	-0.128	-0.136	-0.145	-0.152	-0.161	-0.169	-0.176	-0.185	-0.192	-0.199	-0.205	-0.212	-0.219	-0.224	-0.230	-0.235	-0.240	-0.244	-0.248	-0.251	-0.254	-0.256	-0.259	-0.260	-0.261	-0.262	-0.262	-0.261	-0.261	-0.259	-0.258	-0.255	-0.251	-0.249	-0.245	-0.240	-0.235	-0.229	-0.222	-0.216	-0.209	-0.201	-0.192	-0.184	-0.175	-0.165	-0.155	-0.145	-0.134	-0.122	-0.111	-0.099	-0.086	-0.074	-0.061	-0.049	-0.036	-0.022	-0.009	0.004	0.016	0.030	0.042	0.055	0.069	0.080	0.092	0.104	0.115	0.125	0.136	0.146	0.155	0.162	0.171	0.179	0.184	0.191	0.195	0.200	0.204	0.206	0.208	0.209	0.209	0.208	0.205	0.202	0.198	0.194	0.188	0.181	0.172	0.164	0.155	0.144	0.131	0.119	0.105	0.090	0.074	0.056	0.040	0.021	0.001	-0.019	-0.040	-0.061	-0.084	-0.108	-0.131	-0.156	-0.180	-0.206	-0.231	-0.259	-0.285	-0.312	-0.339	-0.368	-0.394	-0.422	-0.451	-0.479	-0.506	-0.535	-0.562	-0.589	-0.618	-0.644	-0.670	-0.698	-0.724	-0.749	-0.774	-0.799	-0.822	-0.846	-0.869	-0.892	-0.912	-0.934	-0.955	-0.975	-0.995	-1.014	-1.031	-1.049	-1.066	-1.082	-1.099	-1.115	-1.129	-1.144	-1.158	-1.171	-1.184	-1.198	-1.210	-1.221	-1.234	-1.245	-1.258	-1.269	-1.280	-1.291	-1.302	-1.315	-1.325	-1.338	-1.349	-1.360	-1.374	-1.386	-1.399	-1.412	-1.425	-1.440	-1.455	-1.470	-1.486	-1.504	-1.520	-1.536	-1.556	-1.575	-1.594	-1.614	-1.635	-1.655	-1.678	-1.701	-1.722	-1.746	-1.771	-1.795	-1.821	-1.848	-1.872	-1.900	-1.925	-1.952	-1.980	-2.006	-2.034	-2.061	-2.089	-2.116	-2.142	-2.170	-2.196	-2.222	-2.248	-2.272	-2.296	-2.320	-2.342	-2.365	-2.386	-2.406	-2.426	-2.444	-2.461	-2.478	-2.492	-2.505	-2.518	-2.529	-2.539	-2.546	-2.554	-2.558	-2.562	-2.565	-2.566	-2.565	-2.564	-2.560	-2.555	-2.549	-2.540	-2.530	-2.519	-2.508	-2.494	-2.479	-2.461	-2.442	-2.425	-2.404	-2.382	-2.359	-2.336	-2.310	-2.285	-2.259	-2.231	-2.202	-2.175	-2.145	-2.115	-2.085	-2.055	-2.024	-1.992	-1.961	-1.930	-1.899	-1.868	-1.836	-1.805	-1.774	-1.744	-1.714	-1.685	-1.656	-1.628	-1.601	-1.575	-1.549	-1.525	-1.501	-1.480	-1.459	-1.439	-1.421	-1.405	-1.389	-1.376	-1.362	-1.352	-1.342	-1.335	-1.328	-1.324	-1.320	-1.318	-1.319	-1.319	-1.322	-1.326	-1.332	-1.340	-1.349	-1.359	-1.369	-1.381	-1.395	-1.410	-1.425	-1.441	-1.459	-1.476	-1.495	-1.514	-1.531	-1.550	-1.570	-1.588	-1.606	-1.624	-1.642	-1.660	-1.676	-1.691	-1.708	-1.720	-1.734	-1.745	-1.756	-1.765	-1.771	-1.778	-1.781	-1.784	-1.784	-1.782	-1.780	-1.775	-1.769	-1.759	-1.749	-1.735	-1.720	-1.704	-1.685	-1.665	-1.642	-1.619	-1.592	-1.565	-1.538	-1.506	-1.475	-1.442	-1.409	-1.372	-1.338	-1.301	-1.262	-1.225	-1.186	-1.149	-1.110	-1.070	-1.032	-0.995	-0.955	-0.919	-0.881	-0.846	-0.810	-0.775	-0.742	-0.710	-0.679	-0.649	-0.620	-0.594	-0.568	-0.542	-0.520	-0.500	-0.481	-0.464	-0.449	-0.434	-0.422	-0.412	-0.404	-0.398	-0.392	-0.390	-0.388	-0.388	-0.389	-0.392	-0.395	-0.401	-0.408	-0.416	-0.426	-0.435	-0.448	-0.460	-0.472	-0.488	-0.502	-0.518	-0.534	-0.550	-0.566	-0.584	-0.601	-0.619	-0.636	-0.654	-0.672	-0.689	-0.706	-0.724	-0.741	-0.758	-0.774	-0.790	-0.806	-0.820	-0.835	-0.849	-0.864	-0.875	-0.889	-0.899	-0.910	-0.921	-0.930	-0.940	-0.949	-0.956	-0.964	-0.970	-0.976	-0.981	-0.986	-0.991	-0.995	-0.998	-1.000	-1.002	-1.005	-1.005	-1.006	-1.006	-1.006	-1.006	-1.005	-1.005	-1.002	-1.001	-1.000	-0.999	-0.996	-0.995	-0.992	-0.990	-0.988	-0.985	-0.982	-0.979	-0.978	-0.975	-0.971	-0.969	-0.966	-0.964	-0.962	-0.960	-0.959	-0.956	-0.955	-0.954	-0.952	-0.952	-0.951	-0.951	-0.952	-0.951	-0.951	-0.952	-0.954	-0.955	-0.956	-0.958	-0.960	-0.961	-0.965	-0.968	-0.971	-0.974	-0.976	-0.980	-0.984	-0.989	-0.992	-0.998	-1.001	-1.008	-1.012	-1.018	-1.022	-1.029	-1.035	-1.040	-1.046	-1.052	-1.060	-1.066	-1.074	-1.081	-1.089	-1.098	-1.104	-1.111	-1.120	-1.128	-1.135	-1.144	-1.152	-1.160	-1.169	-1.175	-1.184	-1.192	-1.200	-1.209	-1.216	-1.224	-1.232	-1.240	-1.248	-1.256	-1.264	-1.271	-1.278	-1.285	-1.291	-1.299	-1.305	-1.312	-1.319	-1.325	-1.331	-1.338	-1.342	-1.348	-1.352	-1.358	-1.364	-1.369	-1.374	-1.378	-1.381	-1.386	-1.390	-1.394	-1.398	-1.402	-1.405	-1.408	-1.411	-1.415	-1.416	-1.420	-1.424	-1.426	-1.430	-1.432	-1.436	-1.439	-1.442	-1.445	-1.449	-1.452	-1.456	-1.460	-1.464	-1.466	-1.471	-1.476	-1.480	-1.484	-1.490	-1.495	-1.499	-1.505	-1.510	-1.515	-1.521	-1.528	-1.534	-1.540	-1.546	-1.554	-1.561	-1.568	-1.575	-1.582	-1.590	-1.598	-1.605	-1.614	-1.621	-1.629	-1.636	-1.645	-1.652	-1.661	-1.669	-1.678	-1.684	-1.692	-1.699	-1.706	-1.714	-1.720	-1.728	-1.732	-1.740	-1.746	-1.751	-1.758	-1.762	-1.768	-1.772	-1.776	-1.779	-1.784	-1.786	-1.789	-1.791	-1.792	-1.795	-1.796	-1.795	-1.796	-1.795	-1.795	-1.794	-1.792	-1.790	-1.788	-1.785	-1.781	-1.778	-1.775	-1.770	-1.765	-1.760	-1.754	-1.749	-1.742	-1.736	-1.729	-1.722	-1.714	-1.708	-1.699	-1.691	-1.684	-1.676	-1.668	-1.660	-1.651	-1.644	-1.636	-1.629	-1.620	-1.612	-1.605	-1.598	-1.590	-1.584	-1.576	-1.571	-1.564	-1.559	-1.552	-1.549	-1.544	-1.539	-1.535	-1.531	-1.528	-1.525	-1.521	-1.520	-1.518	-1.516	-1.515	-1.514	-1.514	-1.514	-1.514	-1.514	-1.514	-1.515	-1.516	-1.518	-1.519	-1.521	-1.522	-1.525	-1.528	-1.529	-1.532	-1.535	-1.536	-1.539	-1.541	-1.544	-1.546	-1.549	-1.550	-1.552	-1.554	-1.555	-1.558	-1.559	-1.561	-1.562	-1.564	-1.564	-1.565	-1.566	-1.566	-1.568	-1.568	-1.569	-1.569	-1.569	-1.569	-1.569	-1.570	-1.570	-1.571	-1.571	-1.572	-1.574	-1.575	-1.575	-1.576	-1.578	-1.580	-1.581	-1.584	-1.588	-1.590	-1.594	-1.596	-1.601	-1.605	-1.610	-1.618	-1.624	-1.630	-1.636	-1.642	-1.651	-1.659	-1.666	-1.676	-1.685	-1.694	-1.704	-1.714	-1.724	-1.734	-1.744	-1.754	-1.764	-1.775	-1.785	-1.796	-1.806	-1.818	-1.829	-1.839	-1.849	-1.859	-1.869	-1.878	-1.888	-1.896	-1.905	-1.914	-1.921	-1.929	-1.935	-1.942	-1.948	-1.952	-1.958	-1.962	-1.966	-1.970	-1.972	-1.974	-1.978	-1.978	-1.979	-1.980	-1.979	-1.979	-1.979	-1.978	-1.975	-1.974	-1.972	-1.970	-1.966	-1.964	-1.960	-1.958	-1.954	-1.950	-1.946	-1.944	-1.940	-1.936	-1.932	-1.929	-1.926	-1.924	-1.920	-1.918	-1.914	-1.912	-1.909	-1.906	-1.904	-1.902	-1.900	-1.898	-1.896	-1.895	-1.892	-1.891	-1.890	-1.888	-1.886	-1.885	-1.882	-1.881	-1.879	-1.876	-1.872	-1.870	-1.866	-1.862	-1.858	-1.852	-1.848	-1.841	-1.835	-1.828	-1.820	-1.812	-1.804	-1.794	-1.784	-1.772	-1.761	-1.750	-1.736	-1.722	-1.709	-1.694	-1.679	-1.662	-1.646	-1.629	-1.611	-1.595	-1.576	-1.558	-1.540	-1.520	-1.502	-1.482	-1.465	-1.446	-1.429	-1.411	-1.392	-1.376	-1.359	-1.342	-1.328	-1.312	-1.298	-1.284	-1.271	-1.260	-1.249	-1.239	-1.230	-1.221	-1.215	-1.209	-1.204	-1.200	-1.198	-1.196	-1.196	-1.196	-1.200	-1.202	-1.206	-1.212	-1.219	-1.226	-1.235	-1.245	-1.255	-1.266	-1.278	-1.291	-1.305	-1.319	-1.334	-1.349	-1.364	-1.380	-1.395	-1.410	-1.426	-1.441	-1.459	-1.474	-1.488	-1.504	-1.518	-1.532	-1.546	-1.560	-1.572	-1.585	-1.596	-1.608	-1.618	-1.626	-1.634	-1.641	-1.646	-1.652	-1.656	-1.659	-1.662	-1.662	-1.662	-1.662	-1.660	-1.658	-1.652	-1.649	-1.644	-1.636	-1.630	-1.621	-1.612	-1.601	-1.592	-1.580	-1.569	-1.555	-1.542	-1.529	-1.515	-1.500	-1.486	-1.471	-1.456	-1.440	-1.424	-1.409	-1.392	-1.376	-1.360	-1.344	-1.328	-1.314	-1.298	-1.282	-1.266	-1.252	-1.238	-1.222	-1.210	-1.196	-1.182	-1.171	-1.159	-1.146	-1.136	-1.125	-1.115	-1.105	-1.095	-1.088	-1.080	-1.072	-1.065	-1.060	-1.054	-1.050	-1.045	-1.041	-1.038	-1.036	-1.035	-1.034	-1.032	-1.032	-1.035	-1.035	-1.038	-1.041	-1.044	-1.048	-1.051	-1.058	-1.064	-1.069	-1.075	-1.084	-1.090	-1.100	-1.108	-1.116	-1.126	-1.138	-1.146	-1.158	-1.170	-1.182	-1.195	-1.208	-1.220	-1.234	-1.248	-1.262	-1.275	-1.289	-1.304	-1.320	-1.334	-1.349	-1.362	-1.379	-1.394	-1.408	-1.424	-1.438	-1.452	-1.466	-1.482	-1.496	-1.509	-1.524	-1.538	-1.550	-1.564	-1.575	-1.588	-1.599	-1.610	-1.621	-1.631	-1.641	-1.650	-1.660	-1.668	-1.675	-1.682	-1.688	-1.695	-1.699	-1.704	-1.706	-1.710	-1.712	-1.714	-1.715	-1.716	-1.715	-1.714	-1.714	-1.711	-1.708	-1.705	-1.702	-1.698	-1.694	-1.688	-1.682	-1.678	-1.671	-1.665	-1.659	-1.651	-1.645	-1.639	-1.631	-1.625	-1.618	-1.610	-1.604	-1.596	-1.590	-1.584	-1.576	-1.571	-1.565	-1.560	-1.555	-1.550	-1.546	-1.542	-1.539	-1.535	-1.532	-1.529	-1.528	-1.525	-1.524	-1.524	-1.524	-1.522	-1.522	-1.522	-1.524	-1.524	-1.525	-1.526	-1.528	-1.529	-1.530	-1.531	-1.534	-1.535	-1.535	-1.536	-1.536	-1.538	-1.539	-1.538	-1.536	-1.535	-1.534	-1.531	-1.529	-1.526	-1.521	-1.518	-1.512	-1.506	-1.499	-1.491	-1.482	-1.474	-1.464	-1.452	-1.441	-1.430	-1.418	-1.402	-1.389	-1.374	-1.359	-1.342	-1.325	-1.310	-1.291	-1.275	-1.258	-1.239	-1.220	-1.202	-1.184	-1.165	-1.146	-1.129	-1.110	-1.092	-1.076	-1.060	-1.044	-1.029	-1.015	-1.000	-0.989	-0.976	-0.966	-0.956	-0.948	-0.940	-0.934	-0.929	-0.925	-0.922	-0.921	-0.921	-0.922	-0.925	-0.929	-0.934	-0.940	-0.948	-0.958	-0.968	-0.979	-0.992	-1.006	-1.021	-1.038	-1.055	-1.074	-1.092	-1.112	-1.134	-1.155	-1.179	-1.201	-1.225	-1.250	-1.275	-1.300	-1.326	-1.351	-1.379	-1.404	-1.431	-1.458	-1.485	-1.512	-1.540	-1.566	-1.592	-1.619	-1.646	-1.672	-1.699	-1.724	-1.750	-1.775	-1.801	-1.825	-1.850	-1.874	-1.898	-1.920	-1.945	-1.966	-1.989	-2.011	-2.033	-2.052	-2.072	-2.092	-2.114	-2.132	-2.150	-2.169	-2.186	-2.202	-2.220	-2.236	-2.252	-2.268	-2.281	-2.295	-2.309	-2.321	-2.334	-2.345	-2.358	-2.368	-2.376	-2.386	-2.394	-2.402	-2.409	-2.415	-2.421	-2.426	-2.430	-2.434	-2.436	-2.438	-2.440	-2.440	-2.440	-2.438	-2.436	-2.434	-2.430	-2.426	-2.421	-2.416	-2.410	-2.404	-2.398	-2.389	-2.381	-2.372	-2.362	-2.354	-2.344	-2.331	-2.320	-2.309	-2.298	-2.286	-2.272	-2.260	-2.248	-2.235	-2.222	-2.210	-2.198	-2.185	-2.171	-2.159	-2.149	-2.136	-2.125	-2.115	-2.104	-2.094	-2.084	-2.074	-2.064	-2.056	-2.049	-2.040	-2.035	-2.027	-2.022	-2.016	-2.013	-2.009	-2.004	-2.001	-2.000	-1.998	-1.996	-1.996	-1.996	-1.996	-1.999	-1.999	-2.001	-2.002	-2.006	-2.007	-2.011	-2.014	-2.018	-2.021	-2.024	-2.029	-2.033	-2.035	-2.040	-2.042	-2.046	-2.050	-2.054	-2.056	-2.059	-2.062	-2.064	-2.065	-2.066	-2.069	-2.069	-2.069	-2.069	-2.068	-2.066	-2.064	-2.061	-2.059	-2.055	-2.050	-2.046	-2.041	-2.036	-2.029	-2.022	-2.015	-2.007	-2.000	-1.991	-1.981	-1.972	-1.962	-1.952	-1.942	-1.932	-1.921	-1.911	-1.900	-1.890	-1.879	-1.870	-1.859	-1.849	-1.839	-1.829	-1.820	-1.811	-1.801	-1.792	-1.785	-1.778	-1.769	-1.761	-1.755	-1.749	-1.742	-1.738	-1.731	-1.726	-1.722	-1.719	-1.715	-1.710	-1.708	-1.705	-1.702	-1.699	-1.698	-1.695	-1.692	-1.690	-1.688	-1.685	-1.682	-1.680	-1.676	-1.672	-1.669	-1.664	-1.659	-1.654	-1.646	-1.640	-1.632	-1.624	-1.616	-1.606	-1.595	-1.585	-1.572	-1.560	-1.546	-1.532	-1.516	-1.500	-1.482	-1.466	-1.446	-1.428	-1.409	-1.388	-1.366	-1.345	-1.322	-1.300	-1.278	-1.254	-1.230	-1.208	-1.184	-1.160	-1.136	-1.112	-1.089	-1.065	-1.044	-1.020	-0.998	-0.976	-0.956	-0.935	-0.915	-0.895	-0.878	-0.859	-0.842	-0.826	-0.811	-0.798	-0.784	-0.771	-0.759	-0.749	-0.740	-0.732	-0.724	-0.718	-0.712	-0.708	-0.705	-0.702	-0.701	-0.700	-0.701	-0.704	-0.705	-0.708	-0.711	-0.716	-0.721	-0.726	-0.734	-0.740	-0.748	-0.756	-0.764	-0.774	-0.781	-0.792	-0.802	-0.812	-0.824	-0.835	-0.846	-0.858	-0.870	-0.881	-0.892	-0.905	-0.918	-0.929	-0.941	-0.954	-0.966	-0.979	-0.990	-1.002	-1.014	-1.025	-1.036	-1.048	-1.059	-1.069	-1.080	-1.090	-1.100	-1.109	-1.119	-1.126	-1.135	-1.144	-1.151	-1.158	-1.164	-1.170	-1.176	-1.180	-1.185	-1.188	-1.191	-1.192	-1.195	-1.196	-1.196	-1.195	-1.194	-1.192	-1.190	-1.186	-1.181	-1.176	-1.171	-1.165	-1.158	-1.151	-1.142	-1.132	-1.124	-1.114	-1.102	-1.091	-1.080	-1.069	-1.058	-1.044	-1.031	-1.018	-1.005	-0.991	-0.979	-0.965	-0.952	-0.939	-0.925	-0.912	-0.900	-0.889	-0.878	-0.865	-0.855	-0.844	-0.835	-0.825	-0.816	-0.809	-0.801	-0.795	-0.790	-0.784	-0.781	-0.776	-0.775	-0.772	-0.774	-0.772	-0.774	-0.775	-0.778	-0.780	-0.784	-0.790	-0.795	-0.801	-0.808	-0.815	-0.822	-0.831	-0.840	-0.849	-0.859	-0.869	-0.879	-0.889	-0.900	-0.911	-0.924	-0.935	-0.946	-0.958	-0.969	-0.981	-0.992	-1.005	-1.016	-1.028	-1.038	-1.049	-1.059	-1.070	-1.080	-1.090	-1.099	-1.108	-1.118	-1.125	-1.132	-1.141	-1.149	-1.155	-1.161	-1.168	-1.174	-1.179	-1.185	-1.189	-1.192	-1.196	-1.199	-1.201	-1.202	-1.204	-1.205	-1.205	-1.205	-1.204	-1.204	-1.201	-1.200	-1.196	-1.194	-1.189	-1.185	-1.179	-1.174	-1.166	-1.160	-1.151	-1.144	-1.135	-1.126	-1.115	-1.105	-1.094	-1.082	-1.071	-1.058	-1.045	-1.031	-1.018	-1.002	-0.988	-0.972	-0.955	-0.939	-0.922	-0.906	-0.889	-0.870	-0.852	-0.835	-0.818	-0.798	-0.780	-0.762	-0.742	-0.725	-0.708	-0.689	-0.671	-0.654	-0.635	-0.619	-0.601	-0.585	-0.570	-0.554	-0.539	-0.524	-0.509	-0.496	-0.482	-0.471	-0.458	-0.446	-0.436	-0.426	-0.416	-0.408	-0.400	-0.391	-0.384	-0.378	-0.372	-0.368	-0.364	-0.359	-0.356	-0.354	-0.351	-0.350	-0.348	-0.346	-0.348	-0.346	-0.348	-0.348	-0.348	-0.349	-0.349	-0.350	-0.352	-0.352	-0.354	-0.354	-0.355	-0.355	-0.356	-0.356	-0.355	-0.355	-0.354	-0.352	-0.350	-0.348	-0.345	-0.342	-0.339	-0.335	-0.330	-0.322	-0.318	-0.310	-0.302	-0.294	-0.286	-0.276	-0.265	-0.255	-0.242	-0.230	-0.218	-0.204	-0.190	-0.176	-0.161	-0.146	-0.130	-0.114	-0.098	-0.080	-0.064	-0.046	-0.029	-0.010	0.008	0.025	0.042	0.060	0.078	0.094	0.110	0.126	0.142	0.156	0.172	0.186	0.199	0.211	0.224	0.235	0.245	0.254	0.262	0.270	0.276	0.281	0.285	0.288	0.289	0.289	0.289	0.286	0.282	0.278	0.271	0.265	0.256	0.248	0.236	0.224	0.211	0.198	0.181	0.165	0.148	0.129	0.109	0.089	0.068	0.045	0.021	-0.002	-0.028	-0.052	-0.079	-0.105	-0.132	-0.159	-0.186	-0.215	-0.242	-0.271	-0.300	-0.329	-0.358	-0.386	-0.415	-0.444	-0.472	-0.500	-0.528	-0.555	-0.582	-0.610	-0.638	-0.664	-0.689	-0.714	-0.739	-0.764	-0.786	-0.809	-0.832	-0.854	-0.875	-0.896	-0.916	-0.935	-0.952	-0.970	-0.986	-1.002	-1.018	-1.031	-1.045	-1.058	-1.069	-1.080	-1.089	-1.098	-1.105	-1.111	-1.118	-1.122	-1.128	-1.131	-1.132	-1.134	-1.135	-1.135	-1.134	-1.131	-1.129	-1.125	-1.121	-1.116	-1.110	-1.104	-1.095	-1.088	-1.079	-1.069	-1.059	-1.049	-1.038	-1.026	-1.015	-1.002	-0.989	-0.976	-0.962	-0.949	-0.936	-0.922	-0.909	-0.894	-0.880	-0.865	-0.851	-0.838	-0.824	-0.810	-0.796	-0.782	-0.770	-0.758	-0.745	-0.732	-0.721	-0.710	-0.699	-0.688	-0.676	-0.668	-0.656	-0.648	-0.638	-0.629	-0.620	-0.612	-0.602	-0.595	-0.589	-0.581	-0.574	-0.569	-0.561	-0.555	-0.550	-0.545	-0.538	-0.532	-0.529	-0.524	-0.519	-0.514	-0.509	-0.505	-0.501	-0.498	-0.494	-0.490	-0.485	-0.482	-0.480	-0.476	-0.475	-0.471	-0.469	-0.468	-0.466	-0.464	-0.462	-0.461	-0.460	-0.460	-0.460	-0.461	-0.461	-0.464	-0.465	-0.468	-0.470	-0.474	-0.479	-0.482	-0.488	-0.492	-0.499	-0.505	-0.512	-0.520	-0.529	-0.536	-0.546	-0.555	-0.566	-0.578	-0.589	-0.601	-0.612	-0.625	-0.638	-0.651	-0.664	-0.679	-0.692	-0.706	-0.721	-0.735	-0.750	-0.765	-0.780	-0.794	-0.809	-0.824	-0.839	-0.851	-0.866	-0.880	-0.894	-0.908	-0.920	-0.934	-0.946	-0.958	-0.969	-0.980	-0.991	-1.001	-1.012	-1.021	-1.030	-1.039	-1.048	-1.055	-1.062	-1.070	-1.076	-1.082	-1.088	-1.094	-1.100	-1.104	-1.108	-1.112	-1.116	-1.120	-1.122	-1.126	-1.129	-1.131	-1.134	-1.136	-1.138	-1.140	-1.141	-1.144	-1.145	-1.146	-1.148	-1.149	-1.149	-1.150	-1.151	-1.151	-1.151	-1.151	-1.152	-1.151	-1.152	-1.151	-1.151	-1.150	-1.150	-1.149	-1.148	-1.145	-1.144	-1.141	-1.140	-1.138	-1.135	-1.131	-1.129	-1.124	-1.120	-1.116	-1.112	-1.108	-1.101	-1.096	-1.090	-1.085	-1.078	-1.071	-1.064	-1.056	-1.050	-1.041	-1.032	-1.024	-1.015	-1.006	-0.998	-0.988	-0.979	-0.969	-0.958	-0.946	-0.936	-0.925	-0.914	-0.904	-0.892	-0.881	-0.869	-0.856	-0.845	-0.834	-0.821	-0.809	-0.796	-0.785	-0.772	-0.759	-0.748	-0.735	-0.722	-0.710	-0.698	-0.686	-0.674	-0.661	-0.650	-0.638	-0.626	-0.615	-0.602	-0.592	-0.581	-0.571	-0.560	-0.550	-0.539	-0.530	-0.520	-0.510	-0.502	-0.494	-0.485	-0.478	-0.470	-0.461	-0.454	-0.448	-0.440	-0.432	-0.425	-0.420	-0.414	-0.408	-0.401	-0.395	-0.390	-0.384	-0.379	-0.372	-0.366	-0.361	-0.355	-0.350	-0.342	-0.336	-0.330	-0.322	-0.316	-0.308	-0.300	-0.291	-0.282	-0.272	-0.264	-0.252	-0.242	-0.231	-0.220	-0.209	-0.195	-0.182	-0.169	-0.154	-0.139	-0.124	-0.109	-0.092	-0.076	-0.060	-0.042	-0.026	-0.009	0.009	0.026	0.044	0.061	0.079	0.096	0.114	0.131	0.148	0.165	0.180	0.195	0.209	0.224	0.238	0.250	0.261	0.272	0.282	0.291	0.299	0.306	0.312	0.318	0.321	0.322	0.324	0.325	0.324	0.321	0.319	0.315	0.309	0.302	0.295	0.286	0.278	0.268	0.256	0.245	0.232	0.220	0.206	0.192	0.178	0.164	0.149	0.134	0.119	0.104	0.088	0.074	0.059	0.042	0.029	0.015	0.001	-0.012	-0.025	-0.038	-0.048	-0.059	-0.069	-0.079	-0.086	-0.095	-0.101	-0.108	-0.114	-0.118	-0.120	-0.124	-0.125	-0.126	-0.126	-0.126	-0.125	-0.121	-0.120	-0.116	-0.111	-0.108	-0.102	-0.096	-0.090	-0.082	-0.076	-0.068	-0.061	-0.052	-0.045	-0.038	-0.028	-0.020	-0.012	-0.002	0.005	0.014	0.021	0.030	0.038	0.045	0.052	0.060	0.066	0.072	0.079	0.085	0.090	0.094	0.099	0.102	0.106	0.110	0.111	0.114	0.116	0.118	0.118	0.116	0.118	0.116	0.115	0.112	0.111	0.109	0.105	0.102	0.099	0.095	0.091	0.086	0.081	0.076	0.071	0.065	0.059	0.052	0.048	0.041	0.035	0.029	0.022	0.016	0.010	0.004	-0.002	-0.008	-0.012	-0.019	-0.022	-0.028	-0.031	-0.035	-0.039	-0.042	-0.045	-0.046	-0.049	-0.049	-0.050	-0.049	-0.049	-0.048	-0.045	-0.042	-0.039	-0.035	-0.030	-0.025	-0.019	-0.011	-0.004	0.004	0.012	0.021	0.031	0.042	0.052	0.064	0.075	0.089	0.100	0.112	0.126	0.140	0.152	0.168	0.180	0.194	0.209	0.221	0.236	0.249	0.261	0.274	0.288	0.299	0.311	0.324	0.334	0.344	0.354	0.362	0.371	0.379	0.385	0.391	0.398	0.400	0.405	0.408	0.410	0.410	0.411	0.410	0.409	0.408	0.404	0.399	0.395	0.390	0.382	0.376	0.368	0.359	0.350	0.340	0.330	0.319	0.308	0.295	0.282	0.270	0.256	0.244	0.230	0.215	0.201	0.186	0.171	0.158	0.141	0.128	0.112	0.099	0.084	0.069	0.055	0.040	0.026	0.012	-0.001	-0.015	-0.029	-0.041	-0.054	-0.066	-0.079	-0.090	-0.100	-0.111	-0.121	-0.131	-0.141	-0.151	-0.160	-0.170	-0.178	-0.185	-0.194	-0.200	-0.208	-0.212	-0.219	-0.225	-0.230	-0.235	-0.240	-0.244	-0.249	-0.251	-0.254	-0.258	-0.260	-0.262	-0.265	-0.266	-0.269	-0.270	-0.270	-0.271	-0.271	-0.272	-0.271	-0.272	-0.272	-0.272	-0.271	-0.271	-0.270	-0.269	-0.266	-0.265	-0.262	-0.260	-0.258	-0.255	-0.252	-0.249	-0.246	-0.244	-0.239	-0.235	-0.231	-0.229	-0.224	-0.220	-0.214	-0.210	-0.205	-0.199	-0.195	-0.189	-0.184	-0.179	-0.174	-0.168	-0.164	-0.159	-0.152	-0.148	-0.141	-0.138	-0.132	-0.129	-0.124	-0.120	-0.116	-0.112	-0.109	-0.106	-0.104	-0.100	-0.099	-0.098	-0.096	-0.098	-0.096	-0.098	-0.099	-0.101	-0.104	-0.108	-0.111	-0.116	-0.122	-0.129	-0.136	-0.144	-0.152	-0.162	-0.172	-0.184	-0.195	-0.208	-0.220	-0.235	-0.250	-0.265	-0.282	-0.299	-0.316	-0.335	-0.354	-0.374	-0.392	-0.412	-0.434	-0.454	-0.476	-0.496	-0.519	-0.540	-0.562	-0.585	-0.608	-0.630	-0.652	-0.675	-0.696	-0.719	-0.741	-0.761	-0.782	-0.804	-0.825	-0.845	-0.864	-0.882	-0.901	-0.919	-0.936	-0.952	-0.969	-0.984	-0.998	-1.012	-1.024	-1.038	-1.049	-1.059	-1.069	-1.079	-1.088	-1.095	-1.102	-1.109	-1.115	-1.119	-1.122	-1.126	-1.129	-1.130	-1.131	-1.132	-1.132	-1.132	-1.131	-1.130	-1.128	-1.125	-1.122	-1.119	-1.114	-1.110	-1.105	-1.100	-1.095	-1.089	-1.082	-1.078	-1.071	-1.064	-1.058	-1.050	-1.044	-1.036	-1.030	-1.024	-1.018	-1.011	-1.004	-0.998	-0.991	-0.986	-0.980	-0.975	-0.970	-0.965	-0.961	-0.956	-0.952	-0.950	-0.948	-0.946	-0.944	-0.944	-0.944	-0.944	-0.945	-0.946	-0.949	-0.951	-0.954	-0.959	-0.964	-0.969	-0.975	-0.982	-0.990	-0.999	-1.008	-1.018	-1.029	-1.039	-1.051	-1.064	-1.078	-1.090	-1.105	-1.119	-1.134	-1.150	-1.165	-1.181	-1.198	-1.214	-1.231	-1.248	-1.265	-1.281	-1.300	-1.316	-1.334	-1.351	-1.369	-1.385	-1.401	-1.418	-1.434	-1.449	-1.464	-1.478	-1.492	-1.506	-1.519	-1.532	-1.544	-1.555	-1.565	-1.576	-1.585	-1.594	-1.602	-1.610	-1.616	-1.624	-1.629	-1.634	-1.639	-1.642	-1.646	-1.648	-1.650	-1.651	-1.652	-1.654	-1.652	-1.654	-1.652	-1.651	-1.650	-1.649	-1.646	-1.642	-1.641	-1.639	-1.635	-1.631	-1.629	-1.626	-1.622	-1.618	-1.615	-1.611	-1.608	-1.604	-1.600	-1.596	-1.592	-1.588	-1.584	-1.579	-1.575	-1.571	-1.568	-1.562	-1.559	-1.554	-1.550	-1.545	-1.541	-1.538	-1.532	-1.526	-1.522	-1.518	-1.512	-1.508	-1.502	-1.496	-1.492	-1.486	-1.480	-1.474	-1.469	-1.462	-1.456	-1.451	-1.444	-1.439	-1.432	-1.428	-1.420	-1.415	-1.409	-1.404	-1.398	-1.392	-1.388	-1.382	-1.378	-1.372	-1.368	-1.364	-1.359	-1.355	-1.350	-1.348	-1.344	-1.339	-1.335	-1.331	-1.329	-1.325	-1.322	-1.319	-1.316	-1.314	-1.309	-1.306	-1.302	-1.299	-1.294	-1.290	-1.285	-1.280	-1.275	-1.269	-1.264	-1.255	-1.249	-1.240	-1.232	-1.222	-1.212	-1.204	-1.191	-1.180	-1.166	-1.154	-1.139	-1.124	-1.110	-1.092	-1.076	-1.059	-1.041	-1.021	-1.004	-0.982	-0.962	-0.942	-0.921	-0.900	-0.879	-0.856	-0.836	-0.814	-0.792	-0.772	-0.750	-0.730	-0.710	-0.689	-0.670	-0.652	-0.635	-0.618	-0.601	-0.586	-0.571	-0.558	-0.545	-0.535	-0.525	-0.514	-0.507	-0.500	-0.494	-0.490	-0.486	-0.485	-0.482	-0.484	-0.485	-0.486	-0.489	-0.492	-0.498	-0.502	-0.509	-0.515	-0.521	-0.529	-0.536	-0.544	-0.552	-0.560	-0.566	-0.575	-0.582	-0.589	-0.595	-0.600	-0.605	-0.610	-0.612	-0.616	-0.616	-0.616	-0.616	-0.614	-0.611	-0.609	-0.601	-0.595	-0.586	-0.576	-0.566	-0.552	-0.539	-0.522	-0.506	-0.489	-0.470	-0.450	-0.429	-0.406	-0.384	-0.359	-0.335	-0.309	-0.282	-0.256	-0.228	-0.200	-0.171	-0.144	-0.115	-0.086	-0.059	-0.030	-0.002	0.024	0.051	0.079	0.104	0.128	0.151	0.175	0.196	0.218	0.238	0.255	0.272	0.289	0.304	0.318	0.330	0.341	0.350	0.358	0.365	0.370	0.374	0.378	0.379	0.379	0.378	0.375	0.372	0.369	0.364	0.358	0.350	0.342	0.335	0.325	0.315	0.305	0.295	0.284	0.272	0.261	0.250	0.238	0.226	0.214	0.202	0.192	0.181	0.170	0.160	0.151	0.142	0.134	0.125	0.119	0.111	0.108	0.101	0.098	0.095	0.094	0.092	0.092	0.094	0.095	0.099	0.102	0.108	0.112	0.120	0.129	0.136	0.145	0.156	0.166	0.179	0.192	0.205	0.220	0.235	0.250	0.265	0.282	0.298	0.315	0.334	0.351	0.369	0.388	0.404	0.422	0.441	0.459	0.478	0.495	0.512	0.530	0.546	0.564	0.580	0.596	0.611	0.628	0.641	0.654	0.669	0.680	0.691	0.702	0.712	0.721	0.730	0.738	0.744	0.750	0.754	0.758	0.761	0.762	0.762	0.762	0.762	0.760	0.756	0.752	0.748	0.741	0.735	0.728	0.719	0.709	0.699	0.688	0.676	0.664	0.650	0.635	0.621	0.605	0.590	0.574	0.556	0.539	0.522	0.504	0.486	0.468	0.449	0.429	0.410	0.390	0.370	0.351	0.331	0.312	0.292	0.274	0.255	0.235	0.218	0.199	0.182	0.165	0.149	0.131	0.116	0.101	0.086	0.072	0.059	0.046	0.035	0.025	0.014	0.005	-0.004	-0.012	-0.019	-0.026	-0.031	-0.036	-0.039	-0.041	-0.044	-0.045	-0.044	-0.044	-0.041	-0.039	-0.035	-0.031	-0.026	-0.020	-0.012	-0.005	0.002	0.011	0.021	0.031	0.042	0.054	0.065	0.079	0.091	0.105	0.119	0.132	0.148	0.162	0.179	0.194	0.210	0.228	0.242	0.260	0.276	0.294	0.311	0.329	0.346	0.362	0.380	0.398	0.414	0.430	0.448	0.464	0.480	0.496	0.512	0.526	0.541	0.556	0.571	0.585	0.599	0.611	0.625	0.638	0.650	0.660	0.672	0.682	0.692	0.701	0.710	0.719	0.726	0.734	0.740	0.748	0.752	0.758	0.762	0.765	0.769	0.771	0.772	0.774	0.775	0.776	0.775	0.775	0.774	0.771	0.769	0.766	0.764	0.759	0.755	0.749	0.744	0.739	0.731	0.725	0.718	0.711	0.702	0.694	0.686	0.676	0.668	0.658	0.649	0.638	0.628	0.618	0.606	0.598	0.586	0.576	0.564	0.554	0.542	0.532	0.521	0.511	0.500	0.490	0.480	0.469	0.459	0.449	0.439	0.430	0.419	0.410	0.401	0.392	0.384	0.375	0.368	0.359	0.351	0.344	0.336	0.329	0.322	0.315	0.310	0.304	0.298	0.291	0.285	0.279	0.274	0.268	0.261	0.256	0.250	0.244	0.239	0.231	0.226	0.219	0.211	0.204	0.196	0.189	0.180	0.171	0.161	0.151	0.141	0.130	0.118	0.106	0.092	0.079	0.064	0.050	0.034	0.018	0.001	-0.016	-0.035	-0.055	-0.075	-0.095	-0.115	-0.138	-0.160	-0.182	-0.206	-0.230	-0.254	-0.279	-0.302	-0.329	-0.354	-0.379	-0.404	-0.429	-0.456	-0.481	-0.505	-0.531	-0.555	-0.580	-0.604	-0.626	-0.650	-0.671	-0.692	-0.714	-0.734	-0.752	-0.770	-0.789	-0.804	-0.820	-0.835	-0.848	-0.860	-0.871	-0.881	-0.890	-0.898	-0.905	-0.910	-0.914	-0.918	-0.920	-0.922	-0.922	-0.922	-0.921	-0.920	-0.918	-0.914	-0.910	-0.905	-0.901	-0.895	-0.891	-0.885	-0.880	-0.874	-0.868	-0.862	-0.856	-0.851	-0.846	-0.841	-0.836	-0.832	-0.830	-0.826	-0.825	-0.822	-0.822	-0.822	-0.822	-0.824	-0.826	-0.829	-0.831	-0.835	-0.841	-0.846	-0.851	-0.859	-0.866	-0.875	-0.882	-0.891	-0.900	-0.909	-0.919	-0.929	100.000	5.000	2.000	1.000	5.000	0.000	0.000	0.000	0.000	0.000	0.000	0.000	0.000	0.000	0.000	0.000	0.000	0.000	-1.186	-1.204	-1.221	-1.240	-1.259	-1.276	-1.295	-1.314	-1.332	-1.352	-1.371	-1.389	-1.409	-1.426	-1.445	-1.462	-1.481	-1.500	-1.516	-1.534	-1.551	-1.566	-1.582	-1.598	-1.614	-1.629	-1.642	-1.658	-1.670	-1.681	-1.695	-1.706	-1.716	-1.726	-1.735	-1.745	-1.752	-1.759	-1.764	-1.770	-1.774	-1.778	-1.779	-1.782	-1.782	-1.782	-1.781	-1.779	-1.778	-1.774	-1.769	-1.762	-1.758	-1.750	-1.742	-1.735	-1.725	-1.715	-1.704	-1.692	-1.680	-1.668	-1.652	-1.639	-1.625	-1.609	-1.594	-1.579	-1.561	-1.545	-1.529	-1.512	-1.495	-1.480	-1.462	-1.446	-1.430	-1.412	-1.398	-1.381	-1.365	-1.350	-1.336	-1.322	-1.309	-1.296	-1.284	-1.272	-1.261	-1.251	-1.242	-1.235	-1.228	-1.221	-1.216	-1.212	-1.210	-1.209	-1.209	-1.209	-1.212	-1.215	-1.220	-1.226	-1.232	-1.242	-1.251	-1.261	-1.272	-1.286	-1.300	-1.315	-1.330	-1.348	-1.365	-1.382	-1.402	-1.422	-1.442	-1.464	-1.485	-1.508	-1.531	-1.554	-1.578	-1.601	-1.625	-1.649	-1.671	-1.694	-1.718	-1.741	-1.764	-1.786	-1.809	-1.830	-1.852	-1.872	-1.892	-1.911	-1.930	-1.948	-1.966	-1.982	-1.999	-2.014	-2.029	-2.042	-2.054	-2.066	-2.078	-2.088	-2.098	-2.105	-2.112	-2.120	-2.126	-2.131	-2.136	-2.139	-2.141	-2.145	-2.146	-2.146	-2.148	-2.146	-2.146	-2.144	-2.142	-2.140	-2.138	-2.132	-2.128	-2.124	-2.119	-2.112	-2.106	-2.099	-2.091	-2.084	-2.075	-2.066	-2.058	-2.049	-2.038	-2.027	-2.019	-2.006	-1.996	-1.984	-1.972	-1.961	-1.949	-1.936	-1.924	-1.911	-1.899	-1.886	-1.874	-1.861	-1.849	-1.838	-1.824	-1.812	-1.801	-1.790	-1.780	-1.770	-1.760	-1.751	-1.744	-1.736	-1.730	-1.722	-1.719	-1.715	-1.711	-1.710	-1.709	-1.710	-1.711	-1.714	-1.718	-1.722	-1.728	-1.734	-1.742	-1.751	-1.760	-1.771	-1.782	-1.795	-1.809	-1.822	-1.836	-1.852	-1.868	-1.882	-1.899	-1.916	-1.931	-1.948	-1.964	-1.979	-1.995	-2.009	-2.022	-2.036	-2.049	-2.059	-2.070	-2.079	-2.086	-2.092	-2.100	-2.104	-2.106	-2.105	-2.105	-2.102	-2.099	-2.092	-2.084	-2.075	-2.064	-2.050	-2.036	-2.020	-2.002	-1.982	-1.962	-1.940	-1.916	-1.891	-1.866	-1.840	-1.811	-1.782	-1.754	-1.724	-1.694	-1.662	-1.634	-1.602	-1.571	-1.541	-1.510	-1.480	-1.450	-1.420	-1.392	-1.364	-1.338	-1.312	-1.286	-1.264	-1.240	-1.219	-1.199	-1.180	-1.162	-1.145	-1.130	-1.116	-1.104	-1.091	-1.082	-1.072	-1.065	-1.056	-1.051	-1.045	-1.041	-1.038	-1.034	-1.031	-1.029	-1.028	-1.025	-1.022	-1.022	-1.021	-1.019	-1.018	-1.015	-1.012	-1.009	-1.006	-1.001	-0.998	-0.991	-0.985	-0.979	-0.970	-0.960	-0.950	-0.939	-0.926	-0.914	-0.899	-0.882	-0.866	-0.848	-0.830	-0.810	-0.790	-0.769	-0.748	-0.724	-0.700	-0.676	-0.651	-0.626	-0.600	-0.574	-0.548	-0.521	-0.495	-0.469	-0.442	-0.416	-0.389	-0.364	-0.339	-0.314	-0.289	-0.265	-0.242	-0.220	-0.199	-0.179	-0.159	-0.139	-0.121	-0.106	-0.091	-0.076	-0.062	-0.050	-0.040	-0.030	-0.020	-0.014	-0.008	-0.001	0.004	0.008	0.010	0.011	0.012	0.014	0.012	0.011	0.010	0.006	0.004	0.000	-0.005	-0.009	-0.012	-0.018	-0.022	-0.028	-0.032	-0.036	-0.041	-0.045	-0.049	-0.052	-0.055	-0.058	-0.059	-0.061	-0.061	-0.062	-0.061	-0.061	-0.059	-0.056	-0.051	-0.046	-0.041	-0.035	-0.028	-0.020	-0.010	0.000	0.011	0.022	0.035	0.049	0.062	0.078	0.092	0.109	0.125	0.142	0.160	0.179	0.196	0.215	0.235	0.254	0.272	0.292	0.311	0.331	0.350	0.369	0.388	0.405	0.424	0.440	0.458	0.474	0.489	0.505	0.519	0.534	0.546	0.559	0.570	0.581	0.590	0.600	0.608	0.615	0.621	0.626	0.631	0.635	0.638	0.639	0.641	0.640	0.639	0.639	0.636	0.632	0.629	0.624	0.619	0.612	0.606	0.599	0.591	0.584	0.575	0.566	0.556	0.546	0.536	0.526	0.516	0.505	0.495	0.484	0.474	0.464	0.451	0.441	0.430	0.420	0.409	0.398	0.388	0.376	0.366	0.356	0.345	0.335	0.325	0.314	0.304	0.294	0.284	0.275	0.264	0.254	0.245	0.235	0.225	0.216	0.208	0.198	0.189	0.179	0.170	0.160	0.150	0.141	0.132	0.122	0.114	0.105	0.095	0.086	0.076	0.069	0.060	0.051	0.042	0.034	0.025	0.018	0.010	0.002	-0.004	-0.011	-0.018	-0.024	-0.030	-0.035	-0.039	-0.044	-0.048	-0.050	-0.052	-0.054	-0.055	-0.056	-0.056	-0.055	-0.054	-0.050	-0.048	-0.044	-0.040	-0.034	-0.028	-0.021	-0.012	-0.004	0.006	0.018	0.028	0.041	0.054	0.068	0.081	0.098	0.114	0.130	0.149	0.166	0.184	0.204	0.224	0.242	0.264	0.285	0.306	0.326	0.349	0.370	0.392	0.414	0.436	0.459	0.481	0.502	0.525	0.546	0.568	0.589	0.609	0.629	0.648	0.666	0.685	0.702	0.720	0.736	0.752	0.766	0.780	0.794	0.806	0.818	0.828	0.836	0.845	0.852	0.859	0.864	0.869	0.871	0.872	0.874	0.874	0.872	0.870	0.866	0.860	0.855	0.848	0.839	0.828	0.818	0.805	0.792	0.778	0.761	0.745	0.728	0.710	0.689	0.669	0.648	0.625	0.602	0.578	0.554	0.528	0.502	0.476	0.449	0.422	0.395	0.366	0.338	0.308	0.279	0.249	0.220	0.190	0.160	0.131	0.101	0.072	0.044	0.015	-0.014	-0.042	-0.070	-0.096	-0.124	-0.150	-0.175	-0.200	-0.224	-0.248	-0.269	-0.291	-0.311	-0.332	-0.351	-0.369	-0.388	-0.405	-0.421	-0.436	-0.450	-0.465	-0.479	-0.491	-0.502	-0.515	-0.526	-0.538	-0.548	-0.558	-0.568	-0.576	-0.585	-0.595	-0.604	-0.612	-0.621	-0.630	-0.640	-0.650	-0.660	-0.670	-0.681	-0.692	-0.704	-0.718	-0.730	-0.744	-0.758	-0.772	-0.790	-0.806	-0.824	-0.841	-0.861	-0.880	-0.900	-0.921	-0.942	-0.966	-0.989	-1.012	-1.038	-1.061	-1.088	-1.112	-1.138	-1.165	-1.190	-1.218	-1.244	-1.270	-1.296	-1.322	-1.348	-1.374	-1.399	-1.422	-1.448	-1.470	-1.492	-1.515	-1.536	-1.556	-1.576	-1.594	-1.611	-1.626	-1.641	-1.655	-1.668	-1.679	-1.689	-1.698	-1.706	-1.712	-1.718	-1.722	-1.725	-1.728	-1.729	-1.729	-1.728	-1.726	-1.725	-1.721	-1.718	-1.712	-1.708	-1.702	-1.696	-1.690	-1.684	-1.676	-1.670	-1.662	-1.655	-1.649	-1.641	-1.635	-1.629	-1.621	-1.616	-1.610	-1.605	-1.599	-1.594	-1.589	-1.584	-1.580	-1.576	-1.572	-1.569	-1.565	-1.562	-1.560	-1.556	-1.552	-1.550	-1.546	-1.544	-1.541	-1.538	-1.534	-1.529	-1.524	-1.519	-1.514	-1.508	-1.501	-1.494	-1.486	-1.478	-1.468	-1.459	-1.446	-1.434	-1.421	-1.409	-1.394	-1.378	-1.362	-1.345	-1.328	-1.309	-1.290	-1.269	-1.250	-1.229	-1.206	-1.185	-1.161	-1.139	-1.115	-1.092	-1.069	-1.045	-1.021	-0.998	-0.974	-0.951	-0.928	-0.905	-0.884	-0.861	-0.841	-0.821	-0.801	-0.782	-0.764	-0.748	-0.730	-0.715	-0.701	-0.688	-0.676	-0.665	-0.655	-0.645	-0.636	-0.630	-0.622	-0.618	-0.611	-0.608	-0.605	-0.601	-0.600	-0.600	-0.599	-0.599	-0.599	-0.600	-0.602	-0.604	-0.606	-0.609	-0.612	-0.614	-0.618	-0.621	-0.624	-0.628	-0.631	-0.632	-0.635	-0.639	-0.641	-0.644	-0.646	-0.649	-0.649	-0.651	-0.651	-0.654	-0.654	-0.655	-0.655	-0.656	-0.655	-0.655	-0.655	-0.655	-0.655	-0.655	-0.655	-0.654	-0.654	-0.654	-0.652	-0.654	-0.652	-0.655	-0.654	-0.655	-0.656	-0.658	-0.658	-0.659	-0.660	-0.661	-0.664	-0.666	-0.668	-0.670	-0.672	-0.676	-0.680	-0.682	-0.686	-0.690	-0.692	-0.698	-0.701	-0.704	-0.708	-0.711	-0.715	-0.719	-0.721	-0.725	-0.728	-0.729	-0.731	-0.734	-0.735	-0.736	-0.739	-0.739	-0.739	-0.739	-0.739	-0.738	-0.736	-0.734	-0.732	-0.730	-0.728	-0.724	-0.720	-0.716	-0.711	-0.708	-0.701	-0.696	-0.690	-0.684	-0.678	-0.671	-0.665	-0.656	-0.650	-0.642	-0.635	-0.628	-0.620	-0.611	-0.604	-0.598	-0.590	-0.582	-0.574	-0.566	-0.559	-0.554	-0.546	-0.539	-0.534	-0.528	-0.522	-0.518	-0.514	-0.509	-0.504	-0.500	-0.496	-0.492	-0.490	-0.486	-0.484	-0.482	-0.480	-0.479	-0.476	-0.476	-0.475	-0.474	-0.474	-0.472	-0.474	-0.472	-0.472	-0.472	-0.472	-0.471	-0.470	-0.470	-0.469	-0.468	-0.468	-0.465	-0.464	-0.461	-0.459	-0.455	-0.452	-0.449	-0.445	-0.441	-0.436	-0.431	-0.425	-0.419	-0.412	-0.406	-0.399	-0.391	-0.384	-0.376	-0.369	-0.360	-0.351	-0.342	-0.334	-0.326	-0.318	-0.308	-0.300	-0.292	-0.284	-0.275	-0.268	-0.260	-0.254	-0.248	-0.242	-0.238	-0.232	-0.230	-0.226	-0.225	-0.222	-0.221	-0.222	-0.224	-0.226	-0.230	-0.232	-0.239	-0.245	-0.252	-0.260	-0.269	-0.278	-0.289	-0.300	-0.312	-0.326	-0.339	-0.354	-0.369	-0.386	-0.402	-0.419	-0.438	-0.455	-0.472	-0.491	-0.510	-0.529	-0.549	-0.566	-0.586	-0.604	-0.622	-0.640	-0.659	-0.676	-0.692	-0.709	-0.724	-0.739	-0.752	-0.765	-0.778	-0.790	-0.800	-0.809	-0.819	-0.825	-0.831	-0.838	-0.841	-0.845	-0.848	-0.849	-0.850	-0.848	-0.848	-0.845	-0.841	-0.836	-0.831	-0.825	-0.820	-0.812	-0.805	-0.796	-0.788	-0.779	-0.769	-0.759	-0.749	-0.738	-0.728	-0.718	-0.706	-0.696	-0.685	-0.675	-0.665	-0.655	-0.645	-0.636	-0.628	-0.619	-0.612	-0.605	-0.598	-0.592	-0.586	-0.581	-0.578	-0.574	-0.571	-0.570	-0.568	-0.566	-0.568	-0.569	-0.569	-0.572	-0.575	-0.579	-0.584	-0.588	-0.594	-0.600	-0.606	-0.615	-0.622	-0.631	-0.640	-0.650	-0.659	-0.668	-0.679	-0.689	-0.700	-0.710	-0.722	-0.732	-0.744	-0.755	-0.766	-0.779	-0.790	-0.801	-0.812	-0.822	-0.834	-0.844	-0.854	-0.864	-0.874	-0.884	-0.892	-0.901	-0.909	-0.916	-0.924	-0.930	-0.936	-0.941	-0.948	-0.951	-0.955	-0.959	-0.961	-0.962	-0.965	-0.966	-0.966	-0.966	-0.965	-0.964	-0.961	-0.959	-0.956	-0.952	-0.949	-0.944	-0.940	-0.934	-0.929	-0.922	-0.916	-0.909	-0.901	-0.894	-0.885	-0.876	-0.869	-0.859	-0.850	-0.840	-0.830	-0.820	-0.810	-0.799	-0.789	-0.778	-0.766	-0.755	-0.744	-0.731	-0.720	-0.709	-0.698	-0.686	-0.674	-0.662	-0.650	-0.639	-0.626	-0.614	-0.601	-0.589	-0.575	-0.562	-0.549	-0.535	-0.521	-0.507	-0.495	-0.481	-0.466	-0.452	-0.438	-0.422	-0.408	-0.392	-0.378	-0.362	-0.348	-0.332	-0.316	-0.301	-0.285	-0.270	-0.254	-0.239	-0.222	-0.208	-0.192	-0.178	-0.162	-0.146	-0.132	-0.119	-0.104	-0.091	-0.078	-0.064	-0.051	-0.039	-0.028	-0.016	-0.006	0.005	0.015	0.024	0.031	0.039	0.046	0.054	0.060	0.066	0.070	0.075	0.080	0.082	0.085	0.088	0.089	0.090	0.091	0.091	0.090	0.090	0.089	0.088	0.085	0.084	0.081	0.079	0.075	0.072	0.071	0.068	0.064	0.061	0.058	0.056	0.052	0.051	0.049	0.046	0.044	0.044	0.041	0.041	0.040	0.041	0.040	0.041	0.042	0.045	0.045	0.048	0.050	0.055	0.058	0.060	0.065	0.069	0.072	0.079	0.082	0.088	0.094	0.099	0.105	0.110	0.116	0.122	0.129	0.135	0.141	0.146	0.152	0.159	0.164	0.170	0.175	0.180	0.185	0.191	0.196	0.200	0.205	0.209	0.212	0.215	0.219	0.222	0.225	0.228	0.230	0.232	0.235	0.238	0.239	0.240	0.241	0.242	0.244	0.244	0.244	0.245	0.244	0.244	0.244	0.242	0.242	0.241	0.240	0.239	0.238	0.235	0.234	0.230	0.228	0.225	0.221	0.218	0.215	0.210	0.206	0.201	0.196	0.190	0.184	0.176	0.170	0.162	0.154	0.145	0.136	0.126	0.116	0.105	0.094	0.081	0.069	0.056	0.041	0.029	0.014	-0.002	-0.018	-0.034	-0.050	-0.068	-0.084	-0.102	-0.120	-0.139	-0.158	-0.174	-0.194	-0.212	-0.230	-0.248	-0.266	-0.285	-0.302	-0.320	-0.339	-0.355	-0.372	-0.389	-0.404	-0.420	-0.434	-0.449	-0.461	-0.474	-0.485	-0.498	-0.507	-0.516	-0.525	-0.532	-0.540	-0.546	-0.551	-0.556	-0.559	-0.562	-0.565	-0.566	-0.566	-0.568	-0.566	-0.565	-0.564	-0.560	-0.559	-0.555	-0.551	-0.548	-0.542	-0.539	-0.534	-0.530	-0.525	-0.520	-0.515	-0.510	-0.506	-0.504	-0.500	-0.496	-0.494	-0.491	-0.490	-0.488	-0.489	-0.488	-0.489	-0.490	-0.492	-0.496	-0.500	-0.505	-0.511	-0.518	-0.525	-0.534	-0.541	-0.551	-0.562	-0.574	-0.586	-0.600	-0.612	-0.628	-0.641	-0.658	-0.672	-0.690	-0.705	-0.721	-0.739	-0.755	-0.772	-0.789	-0.806	-0.824	-0.839	-0.856	-0.871	-0.888	-0.901	-0.916	-0.930	-0.942	-0.955	-0.966	-0.978	-0.988	-0.996	-1.004	-1.012	-1.018	-1.024	-1.028	-1.031	-1.032	-1.032	-1.034	-1.032	-1.031	-1.028	-1.024	-1.019	-1.012	-1.006	-0.999	-0.990	-0.981	-0.971	-0.961	-0.950	-0.939	-0.926	-0.914	-0.900	-0.888	-0.874	-0.861	-0.848	-0.834	-0.819	-0.806	-0.791	-0.778	-0.762	-0.749	-0.735	-0.721	-0.708	-0.694	-0.682	-0.670	-0.656	-0.644	-0.632	-0.620	-0.609	-0.598	-0.586	-0.575	-0.564	-0.552	-0.542	-0.532	-0.524	-0.512	-0.502	-0.494	-0.484	-0.475	-0.465	-0.458	-0.448	-0.439	-0.429	-0.420	-0.410	-0.401	-0.391	-0.382	-0.372	-0.362	-0.352	-0.344	-0.332	-0.322	-0.312	-0.301	-0.290	-0.281	-0.269	-0.259	-0.249	-0.238	-0.226	-0.216	-0.206	-0.195	-0.185	-0.174	-0.164	-0.155	-0.144	-0.135	-0.126	-0.116	-0.108	-0.099	-0.090	-0.082	-0.075	-0.068	-0.059	-0.052	-0.045	-0.039	-0.032	-0.026	-0.021	-0.016	-0.011	-0.006	-0.001	0.002	0.008	0.012	0.015	0.019	0.024	0.028	0.030	0.034	0.038	0.040	0.045	0.048	0.051	0.055	0.059	0.062	0.066	0.070	0.074	0.078	0.081	0.088	0.091	0.096	0.101	0.106	0.111	0.118	0.122	0.128	0.134	0.139	0.144	0.149	0.155	0.160	0.166	0.170	0.176	0.181	0.186	0.190	0.195	0.201	0.205	0.209	0.214	0.218	0.221	0.225	0.229	0.231	0.235	0.238	0.240	0.244	0.246	0.249	0.250	0.252	0.255	0.258	0.259	0.260	0.262	0.264	0.266	0.268	0.269	0.270	0.271	0.274	0.276	0.278	0.281	0.284	0.286	0.289	0.291	0.295	0.299	0.301	0.306	0.309	0.314	0.319	0.322	0.328	0.334	0.339	0.345	0.351	0.358	0.362	0.370	0.378	0.384	0.391	0.399	0.406	0.414	0.421	0.429	0.436	0.445	0.452	0.461	0.469	0.476	0.484	0.492	0.501	0.507	0.518	0.525	0.534	0.541	0.550	0.558	0.565	0.572	0.581	0.590	0.598	0.606	0.614	0.622	0.629	0.636	0.645	0.652	0.660	0.668	0.675	0.682	0.691	0.699	0.705	0.712	0.720	0.728	0.734	0.741	0.749	0.756	0.762	0.769	0.776	0.784	0.790	0.796	0.802	0.809	0.815	0.821	0.826	0.832	0.838	0.844	0.848	0.851	0.856	0.859	0.862	0.864	0.866	0.869	0.870	0.870	0.870	0.870	0.869	0.868	0.864	0.862	0.858	0.854	0.849	0.842	0.836	0.830	0.822	0.812	0.804	0.794	0.782	0.771	0.759	0.745	0.732	0.718	0.702	0.686	0.670	0.652	0.635	0.618	0.599	0.580	0.560	0.540	0.520	0.499	0.478	0.456	0.435	0.412	0.391	0.369	0.346	0.325	0.304	0.282	0.261	0.240	0.219	0.198	0.179	0.159	0.139	0.120	0.101	0.084	0.068	0.051	0.036	0.021	0.008	-0.006	-0.018	-0.029	-0.039	-0.049	-0.056	-0.065	-0.070	-0.075	-0.080	-0.084	-0.085	-0.086	-0.086	-0.084	-0.082	-0.079	-0.075	-0.070	-0.064	-0.056	-0.049	-0.041	-0.032	-0.021	-0.011	0.000	0.011	0.022	0.036	0.049	0.061	0.075	0.089	0.104	0.116	0.130	0.144	0.156	0.169	0.182	0.194	0.206	0.218	0.228	0.238	0.246	0.255	0.264	0.270	0.275	0.281	0.284	0.288	0.289	0.290	0.290	0.289	0.286	0.282	0.279	0.274	0.268	0.259	0.252	0.241	0.232	0.221	0.209	0.196	0.182	0.170	0.154	0.140	0.124	0.109	0.092	0.075	0.059	0.042	0.026	0.009	-0.010	-0.026	-0.042	-0.059	-0.076	-0.094	-0.109	-0.125	-0.140	-0.155	-0.169	-0.182	-0.196	-0.210	-0.221	-0.234	-0.244	-0.255	-0.264	-0.272	-0.281	-0.290	-0.298	-0.305	-0.311	-0.316	-0.322	-0.328	-0.331	-0.336	-0.340	-0.344	-0.348	-0.351	-0.354	-0.356	-0.359	-0.361	-0.362	-0.365	-0.368	-0.370	-0.374	-0.375	-0.379	-0.381	-0.384	-0.389	-0.392	-0.396	-0.400	-0.405	-0.410	-0.414	-0.421	-0.426	-0.434	-0.440	-0.446	-0.455	-0.462	-0.470	-0.480	-0.489	-0.498	-0.509	-0.519	-0.529	-0.540	-0.551	-0.562	-0.575	-0.588	-0.600	-0.614	-0.628	-0.641	-0.655	-0.669	-0.684	-0.699	-0.714	-0.729	-0.745	-0.760	-0.776	-0.791	-0.808	-0.824	-0.840	-0.855	-0.872	-0.889	-0.906	-0.922	-0.940	-0.956	-0.974	-0.990	-1.006	-1.024	-1.040	-1.056	-1.072	-1.088	-1.104	-1.119	-1.132	-1.148	-1.161	-1.175	-1.188	-1.200	-1.211	-1.222	-1.234	-1.244	-1.252	-1.261	-1.270	-1.276	-1.282	-1.290	-1.295	-1.299	-1.302	-1.304	-1.305	-1.306	-1.305	-1.304	-1.302	-1.299	-1.295	-1.291	-1.284	-1.279	-1.271	-1.262	-1.254	-1.244	-1.234	-1.224	-1.211	-1.200	-1.188	-1.174	-1.161	-1.146	-1.132	-1.118	-1.104	-1.088	-1.072	-1.058	-1.041	-1.025	-1.010	-0.994	-0.979	-0.962	-0.948	-0.932	-0.918	-0.904	-0.889	-0.875	-0.861	-0.848	-0.835	-0.822	-0.811	-0.800	-0.789	-0.779	-0.768	-0.760	-0.751	-0.742	-0.735	-0.728	-0.721	-0.716	-0.711	-0.708	-0.704	-0.700	-0.699	-0.698	-0.698	-0.698	-0.699	-0.700	-0.704	-0.708	-0.711	-0.718	-0.724	-0.731	-0.739	-0.748	-0.759	-0.770	-0.780	-0.795	-0.808	-0.824	-0.839	-0.856	-0.874	-0.892	-0.912	-0.934	-0.956	-0.979	-1.004	-1.028	-1.054	-1.080	-1.109	-1.138	-1.168	-1.196	-1.229	-1.260	-1.291	-1.325	-1.358	-1.391	-1.426	-1.460	-1.494	-1.529	-1.564	-1.596	-1.630	-1.665	-1.699	-1.731	-1.764	-1.794	-1.825	-1.855	-1.884	-1.911	-1.938	-1.964	-1.988	-2.010	-2.031	-2.050	-2.069	-2.084	-2.098	-2.111	-2.121	-2.129	-2.136	-2.139	-2.142	-2.142	-2.140	-2.136	-2.130	-2.121	-2.112	-2.100	-2.085	-2.069	-2.051	-2.030	-2.010	-1.985	-1.961	-1.934	-1.908	-1.879	-1.848	-1.816	-1.785	-1.751	-1.716	-1.682	-1.648	-1.614	-1.578	-1.542	-1.508	-1.471	-1.436	-1.401	-1.366	-1.332	-1.299	-1.266	-1.234	-1.202	-1.172	-1.144	-1.116	-1.090	-1.064	-1.040	-1.018	-0.996	-0.975	-0.956	-0.940	-0.924	-0.909	-0.895	-0.882	-0.872	-0.862	-0.854	-0.846	-0.841	-0.835	-0.830	-0.828	-0.824	-0.821	-0.819	-0.819	-0.818	-0.816	-0.816	-0.816	-0.816	-0.815	-0.815	-0.814	-0.812	-0.810	-0.809	-0.805	-0.802	-0.798	-0.791	-0.786	-0.780	-0.772	-0.764	-0.755	-0.745	-0.734	-0.722	-0.710	-0.696	-0.682	-0.669	-0.652	-0.638	-0.620	-0.604	-0.586	-0.570	-0.552	-0.535	-0.518	-0.501	-0.484	-0.468	-0.452	-0.436	-0.421	-0.409	-0.395	-0.382	-0.372	-0.362	-0.354	-0.348	-0.342	-0.339	-0.336	-0.336	-0.338	-0.341	-0.346	-0.354	-0.362	-0.374	-0.385	-0.400	-0.415	-0.432	-0.451	-0.474	-0.495	-0.519	-0.544	-0.571	-0.599	-0.629	-0.658	-0.689	-0.720	-0.752	-0.785	-0.819	-0.852	-0.885	-0.919	-0.952	-0.986	-1.019	-1.050	-1.082	-1.114	-1.142	-1.172	-1.200	-1.229	-1.254	-1.279	-1.302	-1.325	-1.346	-1.365	-1.384	-1.400	-1.416	-1.430	-1.441	-1.451	-1.461	-1.469	-1.475	-1.481	-1.484	-1.486	-1.489	-1.489	-1.488	-1.485	-1.482	-1.479	-1.475	-1.469	-1.464	-1.456	-1.450	-1.442	-1.436	-1.429	-1.421	-1.412	-1.405	-1.398	-1.390	-1.382	-1.374	-1.366	-1.360	-1.352	-1.346	-1.339	-1.334	-1.329	-1.322	-1.318	-1.315	-1.310	-1.306	-1.304	-1.300	-1.298	-1.296	-1.292	-1.291	-1.290	-1.289	-1.289	-1.286	-1.286	-1.284	-1.284	-1.282	-1.281	-1.280	-1.279	-1.278	-1.276	-1.275	-1.272	-1.270	-1.266	-1.264	-1.260	-1.256	-1.250	-1.245	-1.241	-1.235	-1.229	-1.222	-1.215	-1.208	-1.200	-1.191	-1.182	-1.172	-1.162	-1.152	-1.141	-1.131	-1.120	-1.108	-1.096	-1.085	-1.072	-1.059	-1.045	-1.031	-1.016	-1.002	-0.989	-0.974	-0.959	-0.944	-0.929	-0.914	-0.899	-0.882	-0.866	-0.851	-0.835	-0.820	-0.804	-0.788	-0.771	-0.755	-0.740	-0.724	-0.708	-0.692	-0.676	-0.660	-0.645	-0.629	-0.615	-0.600	-0.586	-0.572	-0.558	-0.545	-0.531	-0.520	-0.507	-0.496	-0.485	-0.475	-0.465	-0.455	-0.448	-0.439	-0.432	-0.425	-0.420	-0.415	-0.410	-0.408	-0.405	-0.404	-0.402	-0.404	-0.405	-0.406	-0.410	-0.415	-0.420	-0.426	-0.434	-0.441	-0.451	-0.462	-0.474	-0.486	-0.500	-0.516	-0.530	-0.548	-0.566	-0.584	-0.604	-0.625	-0.646	-0.669	-0.691	-0.714	-0.740	-0.765	-0.790	-0.816	-0.842	-0.870	-0.898	-0.925	-0.954	-0.982	-1.011	-1.039	-1.068	-1.098	-1.125	-1.154	-1.182	-1.209	-1.235	-1.262	-1.288	-1.312	-1.338	-1.361	-1.385	-1.406	-1.428	-1.448	-1.466	-1.484	-1.500	-1.515	-1.529	-1.542	-1.554	-1.564	-1.572	-1.579	-1.584	-1.589	-1.590	-1.591	-1.590	-1.588	-1.584	-1.579	-1.571	-1.564	-1.554	-1.542	-1.530	-1.516	-1.501	-1.484	-1.466	-1.449	-1.428	-1.408	-1.385	-1.362	-1.339	-1.314	-1.290	-1.264	-1.239	-1.211	-1.185	-1.156	-1.129	-1.101	-1.074	-1.046	-1.018	-0.989	-0.962	-0.935	-0.908	-0.881	-0.855	-0.829	-0.804	-0.779	-0.754	-0.731	-0.709	-0.688	-0.668	-0.648	-0.629	-0.611	-0.595	-0.579	-0.565	-0.551	-0.540	-0.529	-0.519	-0.510	-0.502	-0.496	-0.491	-0.488	-0.486	-0.484	-0.485	-0.485	-0.488	-0.491	-0.496	-0.502	-0.509	-0.518	-0.528	-0.538	-0.549	-0.561	-0.575	-0.590	-0.605	-0.620	-0.636	-0.655	-0.674	-0.692	-0.711	-0.730	-0.751	-0.771	-0.792	-0.814	-0.834	-0.856	-0.876	-0.898	-0.919	-0.939	-0.960	-0.980	-1.000	-1.019	-1.036	-1.055	-1.071	-1.086	-1.102	-1.115	-1.129	-1.139	-1.150	-1.159	-1.168	-1.172	-1.179	-1.181	-1.184	-1.184	-1.184	-1.180	-1.176	-1.170	-1.164	-1.155	-1.144	-1.132	-1.119	-1.104	-1.088	-1.069	-1.050	-1.029	-1.008	-0.985	-0.960	-0.935	-0.909	-0.881	-0.854	-0.824	-0.795	-0.766	-0.735	-0.706	-0.675	-0.644	-0.614	-0.584	-0.554	-0.524	-0.495	-0.466	-0.439	-0.412	-0.386	-0.361	-0.338	-0.315	-0.295	-0.274	-0.256	-0.239	-0.222	-0.209	-0.196	-0.186	-0.178	-0.170	-0.165	-0.161	-0.160	-0.160	-0.161	-0.164	-0.168	-0.175	-0.182	-0.191	-0.201	-0.212	-0.226	-0.240	-0.254	-0.270	-0.286	-0.302	-0.320	-0.338	-0.356	-0.374	-0.392	-0.410	-0.428	-0.445	-0.460	-0.476	-0.491	-0.505	-0.518	-0.529	-0.540	-0.548	-0.555	-0.561	-0.564	-0.566	-0.568	-0.565	-0.561	-0.555	-0.549	-0.539	-0.528	-0.512	-0.496	-0.479	-0.459	-0.436	-0.411	-0.385	-0.358	-0.328	-0.296	-0.262	-0.229	-0.192	-0.155	-0.116	-0.078	-0.036	0.005	0.048	0.090	0.131	0.175	0.219	0.260	0.302	0.345	0.386	0.426	0.466	0.505	0.542	0.579	0.614	0.648	0.679	0.709	0.735	0.761	0.784	0.806	0.825	0.841	0.856	0.868	0.876	0.882	0.888	0.890	0.889	0.885	0.879	0.870	0.860	0.848	0.831	0.814	0.795	0.772	0.749	0.725	0.696	0.668	0.639	0.606	0.575	0.541	0.505	0.471	0.435	0.399	0.360	0.324	0.286	0.250	0.212	0.176	0.141	0.105	0.071	0.038	0.005	-0.026	-0.056	-0.088	-0.115	-0.141	-0.168	-0.191	-0.214	-0.235	-0.254	-0.271	-0.289	-0.302	-0.316	-0.326	-0.338	-0.346	-0.352	-0.360	-0.364	-0.368	-0.370	-0.371	-0.370	-0.370	-0.369	-0.365	-0.361	-0.359	-0.354	-0.349	-0.344	-0.338	-0.332	-0.326	-0.321	-0.315	-0.310	-0.305	-0.300	-0.295	-0.291	-0.289	-0.288	-0.285	-0.284	-0.284	-0.284	-0.286	-0.288	-0.291	-0.296	-0.301	-0.306	-0.314	-0.321	-0.330	-0.339	-0.350	-0.362	-0.374	-0.388	-0.401	-0.416	-0.432	-0.449	-0.465	-0.484	-0.501	-0.520	-0.540	-0.559	-0.580	-0.601	-0.621	-0.642	-0.664	-0.686	-0.709	-0.731	-0.752	-0.774	-0.796	-0.818	-0.839	-0.859	-0.880	-0.900	-0.921	-0.941	-0.959	-0.979	-0.996	-1.014	-1.030	-1.045	-1.060	-1.075	-1.089	-1.101	-1.115	-1.126	-1.136	-1.146	-1.155	-1.164	-1.171	-1.179	-1.184	-1.190	-1.194	-1.198	-1.200	-1.202	-1.204	-1.205	-1.204	-1.204	-1.202	-1.200	-1.198	-1.194	-1.190	-1.186	-1.180	-1.175	-1.168	-1.162	-1.155	-1.148	-1.139	-1.131	-1.122	-1.112	-1.104	-1.094	-1.085	-1.074	-1.064	-1.054	-1.044	-1.034	-1.022	-1.012	-1.001	-0.991	-0.981	-0.971	-0.962	-0.951	-0.942	-0.932	-0.925	-0.918	-0.909	-0.902	-0.895	-0.888	-0.882	-0.878	-0.872	-0.870	-0.866	-0.862	-0.862	-0.860	-0.861	-0.862	-0.864	-0.866	-0.870	-0.875	-0.880	-0.886	-0.894	-0.902	-0.911	-0.921	-0.932	-0.944	-0.958	-0.971	-0.986	-1.001	-1.018	-1.035	-1.054	-1.072	-1.091	-1.111	-1.132	-1.154	-1.176	-1.199	-1.221	-1.244	-1.266	-1.290	-1.314	-1.338	-1.360	-1.384	-1.408	-1.430	-1.454	-1.476	-1.498	-1.520	-1.540	-1.561	-1.580	-1.599	-1.616	-1.631	-1.648	-1.661	-1.674	-1.686	-1.698	-1.706	-1.714	-1.720	-1.726	-1.730	-1.731	-1.732	-1.732	-1.729	-1.726	-1.721	-1.715	-1.708	-1.698	-1.688	-1.676	-1.662	-1.649	-1.634	-1.616	-1.600	-1.581	-1.561	-1.541	-1.520	-1.496	-1.474	-1.450	-1.425	-1.400	-1.374	-1.348	-1.321	-1.295	-1.268	-1.241	-1.214	-1.186	-1.159	-1.134	-1.106	-1.080	-1.054	-1.028	-1.001	-0.975	-0.951	-0.926	-0.902	-0.878	-0.855	-0.832	-0.810	-0.789	-0.768	-0.748	-0.729	-0.710	-0.692	-0.675	-0.658	-0.642	-0.626	-0.611	-0.598	-0.584	-0.572	-0.560	-0.550	-0.539	-0.529	-0.520	-0.511	-0.504	-0.496	-0.490	-0.485	-0.481	-0.478	-0.474	-0.472	-0.470	-0.470	-0.471	-0.471	-0.472	-0.475	-0.479	-0.484	-0.488	-0.492	-0.499	-0.505	-0.512	-0.520	-0.529	-0.538	-0.548	-0.558	-0.569	-0.580	-0.592	-0.604	-0.616	-0.630	-0.644	-0.658	-0.671	-0.685	-0.699	-0.714	-0.729	-0.742	-0.759	-0.772	-0.788	-0.801	-0.818	-0.830	-0.846	-0.859	-0.874	-0.886	-0.900	-0.912	-0.925	-0.938	-0.949	-0.961	-0.971	-0.981	-0.991	-0.999	-1.008	-1.016	-1.024	-1.030	-1.035	-1.041	-1.046	-1.050	-1.054	-1.056	-1.059	-1.060	-1.061	-1.060	-1.061	-1.059	-1.058	-1.056	-1.052	-1.048	-1.044	-1.040	-1.034	-1.028	-1.020	-1.012	-1.005	-0.996	-0.988	-0.978	-0.969	-0.958	-0.946	-0.935	-0.924	-0.911	-0.898	-0.886	-0.871	-0.859	-0.845	-0.830	-0.814	-0.799	-0.784	-0.768	-0.751	-0.734	-0.718	-0.699	-0.681	-0.661	-0.644	-0.625	-0.605	-0.585	-0.565	-0.546	-0.526	-0.505	-0.485	-0.464	-0.444	-0.422	-0.401	-0.381	-0.360	-0.340	-0.318	-0.298	-0.276	-0.256	-0.236	-0.216	-0.195	-0.176	-0.156	-0.139	-0.121	-0.102	-0.085	-0.069	-0.054	-0.038	-0.022	-0.009	0.006	0.018	0.030	0.042	0.052	0.064	0.074	0.081	0.089	0.096	0.102	0.109	0.114	0.119	0.122	0.125	0.128	0.130	0.131	0.132	0.132	0.132	0.131	0.130	0.130	0.128	0.128	0.124	0.122	0.121	0.119	0.116	0.114	0.111	0.109	0.108	0.105	0.101	0.101	0.099	0.098	0.096	0.095	0.094	0.094	0.092	0.092	0.092	0.092	0.092	0.092	0.094	0.095	0.095	0.096	0.098	0.099	0.100	0.100	0.101	0.102	0.104	0.105	0.105	0.106	0.106	0.108	0.106	0.106	0.106	0.105	0.102	0.101	0.100	0.098	0.094	0.092	0.089	0.085	0.082	0.078	0.072	0.069	0.064	0.058	0.051	0.046	0.040	0.034	0.028	0.021	0.015	0.008	0.001	-0.005	-0.012	-0.018	-0.025	-0.031	-0.039	-0.045	-0.051	-0.058	-0.062	-0.069	-0.075	-0.081	-0.086	-0.091	-0.096	-0.101	-0.106	-0.110	-0.114	-0.118	-0.121	-0.125	-0.129	-0.131	-0.135	-0.138	-0.140	-0.142	-0.145	-0.148	-0.150	-0.151	-0.152	-0.154	-0.156	-0.156	-0.158	-0.160	-0.160	-0.161	-0.161	-0.162	-0.162	-0.162	-0.162	-0.161	-0.161	-0.160	-0.160	-0.158	-0.156	-0.155	-0.152	-0.150	-0.148	-0.145	-0.141	-0.138	-0.135	-0.130	-0.126	-0.121	-0.116	-0.111	-0.106	-0.100	-0.095	-0.088	-0.081	-0.075	-0.069	-0.061	-0.054	-0.046	-0.039	-0.031	-0.022	-0.015	-0.006	0.000	0.009	0.018	0.025	0.032	0.041	0.049	0.056	0.064	0.072	0.079	0.086	0.092	0.100	0.105	0.112	0.119	0.125	0.130	0.135	0.140	0.145	0.149	0.152	0.156	0.160	0.162	0.165	0.168	0.169	0.171	0.172	0.172	0.172	0.172	0.172	0.172	0.170	0.166	0.164	0.160	0.156	0.151	0.145	0.139	0.131	0.124	0.115	0.106	0.095	0.084	0.071	0.058	0.044	0.028	0.011	-0.006	-0.024	-0.044	-0.064	-0.086	-0.109	-0.131	-0.156	-0.181	-0.209	-0.235	-0.264	-0.292	-0.321	-0.352	-0.384	-0.415	-0.446	-0.480	-0.511	-0.544	-0.579	-0.611	-0.646	-0.679	-0.712	-0.746	-0.780	-0.812	-0.846	-0.878	-0.910	-0.941	-0.972	-1.002	-1.032	-1.061	-1.089	-1.116	-1.141	-1.166	-1.191	-1.214	-1.235	-1.258	-1.278	-1.296	-1.315	-1.331	-1.349	-1.365	-1.380	-1.392	-1.406	-1.418	-1.430	-1.441	-1.451	-1.461	-1.471	-1.480	-1.489	-1.499	-1.508	-1.515	-1.524	-1.532	-1.540	-1.549	-1.558	-1.566	-1.575	-1.585	-1.595	-1.604	-1.615	-1.626	-1.638	-1.650	-1.662	-1.674	-1.688	-1.701	-1.715	-1.730	-1.745	-1.760	-1.774	-1.789	-1.805	-1.821	-1.835	-1.851	-1.865	-1.880	-1.895	-1.909	-1.922	-1.935	-1.946	-1.958	-1.968	-1.978	-1.986	-1.992	-1.999	-2.004	-2.007	-2.010	-2.013	-2.011	-2.009	-2.006	-2.001	-1.995	-1.986	-1.978	-1.966	-1.952	-1.939	-1.924	-1.908	-1.889	-1.869	-1.848	-1.825	-1.802	-1.779	-1.752	-1.726	-1.699	-1.670	-1.640	-1.611	-1.580	-1.549	-1.518	-1.486	-1.455	-1.422	-1.391	-1.359	-1.325	-1.294	-1.261	-1.230	-1.199	-1.168	-1.136	-1.106	-1.076	-1.048	-1.020	-0.991	-0.964	-0.938	-0.911	-0.886	-0.862	-0.839	-0.816	-0.795	-0.774	-0.754	-0.734	-0.716	-0.698	-0.681	-0.664	-0.648	-0.631	-0.616	-0.602	-0.588	-0.575	-0.561	-0.549	-0.535	-0.522	-0.511	-0.499	-0.486	-0.475	-0.464	-0.451	-0.441	-0.430	-0.418	-0.408	-0.396	-0.385	-0.374	-0.362	-0.350	-0.339	-0.328	-0.316	-0.305	-0.292	-0.281	-0.269	-0.258	-0.246	-0.235	-0.224	-0.211	-0.201	-0.190	-0.179	-0.168	-0.156	-0.145	-0.135	-0.125	-0.115	-0.105	-0.096	-0.086	-0.078	-0.070	-0.061	-0.054	-0.046	-0.041	-0.034	-0.028	-0.022	-0.019	-0.012	-0.010	-0.006	-0.002	0.000	0.004	0.005	0.008	0.010	0.011	0.012	0.012	0.014	0.014	0.014	0.012	0.012	0.011	0.011	0.010	0.009	0.008	0.006	0.005	0.002	0.002	0.000	-0.001	-0.002	-0.004	-0.005	-0.006	-0.006	-0.008	-0.009	-0.010	-0.010	-0.009	-0.009	-0.009	-0.008	-0.008	-0.006	-0.004	-0.002	0.000	0.002	0.005	0.009	0.012	0.016	0.020	0.024	0.029	0.034	0.040	0.045	0.051	0.058	0.065	0.072	0.080	0.088	0.096	0.105	0.114	0.124	0.132	0.141	0.152	0.161	0.172	0.182	0.192	0.205	0.216	0.228	0.239	0.250	0.262	0.275	0.286	0.299	0.310	0.322	0.335	0.348	0.359	0.371	0.381	0.392	0.405	0.415	0.425	0.436	0.446	0.456	0.465	0.475	0.484	0.492	0.500	0.507	0.515	0.522	0.529	0.535	0.541	0.546	0.551	0.555	0.560	0.564	0.566	0.570	0.572	0.574	0.576	0.576	0.578	0.578	0.578	0.579	0.579	0.578	0.576	0.575	0.574	0.572	0.570	0.569	0.566	0.565	0.562	0.560	0.558	0.555	0.554	0.551	0.549	0.549	0.546	0.545	0.544	0.542	0.541	0.541	0.542	0.541	0.541	0.542	0.542	0.544	0.545	0.548	0.550	0.551	0.555	0.558	0.560	0.564	0.566	0.570	0.575	0.579	0.582	0.586	0.591	0.595	0.600	0.604	0.609	0.612	0.616	0.621	0.626	0.629	0.632	0.636	0.639	0.642	0.645	0.649	0.651	0.654	0.655	0.656	0.658	0.659	0.660	0.660	0.660	0.660	0.660	0.659	0.656	0.655	0.652	0.650	0.648	0.644	0.640	0.636	0.632	0.629	0.624	0.620	0.615	0.611	0.606	0.601	0.598	0.594	0.589	0.584	0.580	0.576	0.572	0.570	0.568	0.565	0.562	0.560	0.559	0.559	0.558	0.559	0.560	0.561	0.565	0.568	0.571	0.576	0.581	0.586	0.594	0.601	0.609	0.619	0.628	0.638	0.649	0.660	0.672	0.685	0.698	0.711	0.725	0.739	0.754	0.770	0.785	0.800	0.815	0.831	0.846	0.862	0.879	0.892	0.909	0.925	0.939	0.952	0.966	0.980	0.994	1.005	1.019	1.029	1.039	1.048	1.056	1.064	1.070	1.076	1.081	1.085	1.088	1.090	1.090	1.090	1.088	1.086	1.082	1.079	1.072	1.068	1.059	1.051	1.041	1.030	1.020	1.009	0.995	0.981	0.968	0.952	0.938	0.922	0.906	0.890	0.874	0.858	0.839	0.822	0.806	0.789	0.772	0.755	0.740	0.725	0.710	0.695	0.681	0.668	0.655	0.644	0.632	0.622	0.614	0.605	0.599	0.592	0.588	0.584	0.580	0.578	0.576	0.575	0.575	0.576	0.579	0.582	0.588	0.592	0.599	0.605	0.612	0.620	0.630	0.639	0.649	0.660	0.671	0.682	0.694	0.706	0.719	0.731	0.742	0.755	0.766	0.779	0.790	0.800	0.811	0.821	0.831	0.840	0.850	0.858	0.865	0.872	0.878	0.882	0.888	0.891	0.894	0.896	0.898	0.900	0.899	0.899	0.898	0.894	0.891	0.886	0.882	0.876	0.870	0.862	0.855	0.846	0.838	0.828	0.816	0.805	0.794	0.780	0.766	0.754	0.739	0.724	0.708	0.691	0.675	0.658	0.639	0.620	0.600	0.581	0.560	0.539	0.518	0.494	0.471	0.449	0.424	0.399	0.374	0.348	0.321	0.294	0.268	0.240	0.211	0.181	0.152	0.122	0.092	0.062	0.031	0.000	-0.031	-0.062	-0.095	-0.128	-0.160	-0.192	-0.225	-0.258	-0.290	-0.322	-0.354	-0.386	-0.418	-0.449	-0.480	-0.510	-0.539	-0.569	-0.596	-0.625	-0.652	-0.678	-0.704	-0.728	-0.751	-0.772	-0.794	-0.814	-0.832	-0.850	-0.865	-0.880	-0.894	-0.906	-0.918	-0.928	-0.936	-0.942	-0.949	-0.954	-0.958	-0.960	-0.961	-0.961	-0.960	-0.958	-0.955	-0.951	-0.946	-0.941	-0.935	-0.926	-0.920	-0.911	-0.902	-0.892	-0.884	-0.872	-0.862	-0.851	-0.840	-0.830	-0.818	-0.808	-0.796	-0.784	-0.772	-0.762	-0.751	-0.740	-0.731	-0.721	-0.710	-0.701	-0.691	-0.684	-0.675	-0.666	-0.659	-0.651	-0.645	-0.639	-0.631	-0.626	-0.621	-0.616	-0.611	-0.608	-0.605	-0.600	-0.599	-0.596	-0.595	-0.594	-0.594	-0.592	-0.592	-0.594	-0.594	-0.596	-0.599	-0.600	-0.602	-0.606	-0.610	-0.614	-0.619	-0.624	-0.629	-0.635	-0.641	-0.648	-0.654	-0.661	-0.670	-0.678	-0.688	-0.695	-0.705	-0.715	-0.725	-0.735	-0.745	-0.756	-0.768	-0.779	-0.790	-0.800	-0.812	-0.822	-0.835	-0.846	-0.858	-0.869	-0.880	-0.890	-0.900	-0.910	-0.918	-0.926	-0.935	-0.941	-0.949	-0.952	-0.958	-0.961	-0.964	-0.965	-0.965	-0.964	-0.961	-0.959	-0.954	-0.948	-0.941	-0.932	-0.921	-0.910	-0.898	-0.882	-0.866	-0.849	-0.829	-0.809	-0.786	-0.762	-0.738	-0.710	-0.682	-0.654	-0.622	-0.591	-0.559	-0.525	-0.490	-0.455	-0.419	-0.381	-0.344	-0.306	-0.266	-0.229	-0.189	-0.149	-0.110	-0.070	-0.032	0.009	0.046	0.085	0.122	0.160	0.195	0.230	0.265	0.298	0.330	0.361	0.391	0.419	0.446	0.472	0.496	0.518	0.538	0.556	0.574	0.589	0.601	0.614	0.624	0.630	0.638	0.640	0.644	0.642	0.642	0.638	0.634	0.628	0.619	0.609	0.596	0.584	0.569	0.554	0.536	0.518	0.499	0.479	0.456	0.434	0.411	0.386	0.364	0.338	0.312	0.288	0.261	0.235	0.210	0.184	0.158	0.132	0.106	0.081	0.056	0.032	0.010	-0.012	-0.035	-0.056	-0.075	-0.094	-0.112	-0.129	-0.145	-0.159	-0.171	-0.184	-0.195	-0.204	-0.212	-0.218	-0.224	-0.228	-0.230	-0.231	-0.231	-0.230	-0.226	-0.222	-0.218	-0.211	-0.202	-0.194	-0.182	-0.171	-0.159	-0.145	-0.131	-0.115	-0.099	-0.082	-0.064	-0.045	-0.026	-0.006	0.014	0.034	0.055	0.076	0.098	0.120	0.141	0.162	0.184	0.206	0.228	0.249	0.270	0.291	0.311	0.331	0.352	0.370	0.389	0.408	0.425	0.442	0.458	0.474	0.488	0.501	0.515	0.528	0.539	0.549	0.559	0.568	0.576	0.585	0.591	0.598	0.602	0.608	0.611	0.614	0.618	0.620	0.621	0.622	0.625	0.625	0.625	0.624	0.624	0.622	0.621	0.619	0.618	0.615	0.612	0.611	0.609	0.608	0.605	0.604	0.601	0.600	0.599	0.599	0.598	0.598	0.598	0.598	0.599	0.599	0.601	0.602	0.605	0.608	0.610	0.612	0.618	0.621	0.626	0.631	0.636	0.642	0.649	0.655	0.661	0.670	0.678	0.685	0.694	0.701	0.711	0.720	0.729	0.739	0.749	0.759	0.770	0.780	0.791	0.801	0.812	0.825	0.836	0.846	0.858	0.869	0.879	0.891	0.901	0.912	0.922	0.932	0.942	0.954	0.964	0.972	0.982	0.991	1.000	1.008	1.016	1.024	1.031	1.038	1.045	1.051	1.056	1.061	1.065	1.070	1.074	1.078	1.080	1.081	1.082	1.084	1.084	1.082	1.082	1.081	1.080	1.078	1.076	1.072	1.069	1.066	1.062	1.058	1.052	1.048	1.042	1.039	1.032	1.028	1.021	1.016	1.009	1.004	0.998	0.992	0.986	0.980	0.974	0.969	0.964	0.959	0.954	0.950	0.944	0.940	0.938	0.934	0.931	0.929	0.926	0.925	0.924	0.922	0.921	0.921	0.922	0.922	0.925	0.925	0.928	0.931	0.934	0.938	0.940	0.944	0.948	0.952	0.956	0.961	0.968	0.972	0.976	0.981	0.986	0.991	0.999	1.004	1.009	1.014	1.018	1.022	1.028	1.031	1.036	1.040	1.044	1.049	1.051	1.055	1.058	1.061	1.064	1.064	1.066	1.069	1.069	1.070	1.070	1.070	1.069	1.070	1.069	1.068	1.066	1.065	1.062	1.060	1.058	1.055	1.051	1.049	1.046	1.041	1.038	1.034	1.029	1.025	1.020	1.016	1.012	1.008	1.002	0.999	0.994	0.990	0.985	0.981	0.979	0.974	0.970	0.966	0.962	0.960	0.956	0.954	0.950	0.948	0.946	0.944	0.942	0.940	0.939	0.938	0.936	0.935	0.934	0.932	0.931	0.931	0.930	0.930	0.929	0.929	0.928	0.929	0.928	0.926	0.925	0.925	0.924	0.924	0.921	0.919	0.916	0.915	0.912	0.910	0.906	0.902	0.899	0.895	0.890	0.884	0.879	0.871	0.866	0.858	0.851	0.842	0.834	0.824	0.815	0.805	0.794	0.782	0.771	0.759	0.746	0.734	0.720	0.706	0.691	0.678	0.662	0.646	0.630	0.614	0.598	0.580	0.564	0.545	0.528	0.510	0.492	0.475	0.456	0.438	0.419	0.401	0.382	0.365	0.348	0.329	0.311	0.294	0.278	0.260	0.244	0.226	0.211	0.195	0.179	0.165	0.149	0.134	0.120	0.105	0.092	0.079	0.065	0.054	0.040	0.029	0.019	0.008	-0.004	-0.012	-0.021	-0.031	-0.039	-0.048	-0.055	-0.061	-0.068	-0.072	-0.079	-0.082	-0.086	-0.090	-0.092	-0.094	-0.096	-0.096	-0.096	-0.096	-0.095	-0.091	-0.089	-0.085	-0.080	-0.076	-0.070	-0.064	-0.056	-0.049	-0.040	-0.031	-0.020	-0.010	0.001	0.014	0.026	0.040	0.054	0.068	0.082	0.099	0.115	0.131	0.149	0.165	0.184	0.202	0.221	0.240	0.260	0.279	0.299	0.319	0.339	0.359	0.379	0.399	0.419	0.439	0.459	0.478	0.498	0.515	0.535	0.552	0.570	0.588	0.604	0.620	0.635	0.650	0.664	0.678	0.690	0.702	0.714	0.724	0.734	0.741	0.751	0.758	0.765	0.770	0.775	0.778	0.782	0.784	0.785	0.786	0.785	0.785	0.784	0.781	0.776	0.772	0.769	0.762	0.756	0.750	0.742	0.732	0.724	0.715	0.705	0.694	0.682	0.671	0.659	0.646	0.632	0.620	0.606	0.592	0.578	0.564	0.550	0.535	0.519	0.504	0.489	0.472	0.458	0.441	0.426	0.410	0.394	0.379	0.364	0.348	0.332	0.318	0.302	0.288	0.272	0.259	0.244	0.230	0.216	0.202	0.189	0.175	0.161	0.148	0.134	0.121	0.109	0.095	0.081	0.069	0.055	0.044	0.030	0.018	0.005	-0.008	-0.021	-0.034	-0.046	-0.060	-0.072	-0.086	-0.100	-0.114	-0.128	-0.141	-0.156	-0.170	-0.184	-0.200	-0.215	-0.231	-0.248	-0.262	-0.280	-0.296	-0.315	-0.332	-0.351	-0.370	-0.389	-0.408	-0.428	-0.448	-0.469	-0.489	-0.511	-0.532	-0.555	-0.578	-0.600	-0.624	-0.646	-0.670	-0.694	-0.716	-0.741	-0.765	-0.790	-0.812	-0.838	-0.860	-0.884	-0.908	-0.930	-0.952	-0.975	-0.996	-1.016	-1.038	-1.056	-1.076	-1.094	-1.112	-1.128	-1.144	-1.158	-1.171	-1.184	-1.195	-1.205	-1.214	-1.221	-1.228	-1.234	-1.236	-1.239	-1.240	-1.239	-1.239	-1.234	-1.230	-1.225	-1.218	-1.210	-1.200	-1.189	-1.178	-1.164	-1.149	-1.134	-1.116	-1.099	-1.080	-1.060	-1.039	-1.018	-0.995	-0.972	-0.949	-0.922	-0.899	-0.872	-0.846	-0.820	-0.794	-0.766	-0.741	-0.714	-0.686	-0.660	-0.632	-0.606	-0.579	-0.554	-0.528	-0.502	-0.478	-0.454	-0.429	-0.408	-0.384	-0.364	-0.342	-0.324	-0.305	-0.288	-0.271	-0.255	-0.241	-0.229	-0.216	-0.206	-0.198	-0.190	-0.184	-0.179	-0.176	-0.174	-0.174	-0.175	-0.178	-0.182	-0.188	-0.195	-0.204	-0.214	-0.225	-0.239	-0.252	-0.268	-0.284	-0.302	-0.322	-0.341	-0.362	-0.385	-0.409	-0.432	-0.458	-0.482	-0.509	-0.534	-0.560	-0.586	-0.612	-0.640	-0.666	-0.691	-0.716	-0.741	-0.765	-0.789	-0.812	-0.834	-0.854	-0.872	-0.891	-0.909	-0.924	-0.938	-0.949	-0.960	-0.968	-0.974	-0.979	-0.981	-0.984	-0.982	-0.979	-0.974	-0.966	-0.958	-0.945	-0.932	-0.918	-0.900	-0.881	-0.861	-0.839	-0.815	-0.790	-0.762	-0.735	-0.705	-0.676	-0.645	-0.612	-0.580	-0.546	-0.512	-0.478	-0.442	-0.409	-0.375	-0.341	-0.308	-0.274	-0.240	-0.209	-0.176	-0.146	-0.118	-0.089	-0.060	-0.034	-0.009	0.015	0.038	0.059	0.078	0.096	0.112	0.128	0.140	0.151	0.162	0.170	0.176	0.181	0.186	0.188	0.190	0.189	0.189	0.186	0.182	0.179	0.172	0.168	0.160	0.152	0.145	0.136	0.128	0.119	0.109	0.099	0.090	0.080	0.071	0.061	0.054	0.045	0.039	0.031	0.024	0.019	0.012	0.009	0.005	0.002	0.001	-0.001	0.000	0.000	0.002	0.005	0.009	0.014	0.019	0.026	0.034	0.041	0.050	0.060	0.071	0.082	0.095	0.108	0.121	0.135	0.149	0.164	0.180	0.194	0.210	0.225	0.242	0.259	0.274	0.289	0.305	0.320	0.336	0.351	0.365	0.380	0.394	0.406	0.418	0.430	0.441	0.451	0.462	0.471	0.480	0.489	0.495	0.501	0.506	0.510	0.515	0.518	0.519	0.519	0.520	0.519	0.518	0.515	0.511	0.507	0.502	0.496	0.490	0.484	0.475	0.466	0.459	0.449	0.439	0.429	0.418	0.405	0.394	0.382	0.370	0.356	0.344	0.331	0.318	0.305	0.291	0.278	0.265	0.251	0.238	0.225	0.210	0.198	0.184	0.171	0.158	0.144	0.131	0.118	0.104	0.091	0.078	0.065	0.052	0.040	0.028	0.015	0.002	-0.010	-0.021	-0.032	-0.045	-0.058	-0.068	-0.080	-0.091	-0.102	-0.114	-0.124	-0.136	-0.148	-0.159	-0.169	-0.180	-0.191	-0.201	-0.212	-0.224	-0.234	-0.244	-0.254	-0.265	-0.275	-0.285	-0.295	-0.304	-0.314	-0.324	-0.334	-0.344	-0.352	-0.361	-0.371	-0.380	-0.388	-0.396	-0.405	-0.412	-0.420	-0.428	-0.435	-0.442	-0.449	-0.455	-0.461	-0.466	-0.472	-0.479	-0.484	-0.489	-0.494	-0.499	-0.504	-0.506	-0.511	-0.515	-0.516	-0.520	-0.522	-0.525	-0.528	-0.530	-0.532	-0.532	-0.535	-0.536	-0.536	-0.539	-0.539	-0.539	-0.539	-0.540	-0.539	-0.539	-0.539	-0.538	-0.536	-0.536	-0.536	-0.535	-0.532	-0.532	-0.531	-0.529	-0.526	-0.525	-0.524	-0.520	-0.519	-0.516	-0.514	-0.510	-0.506	-0.502	-0.500	-0.495	-0.491	-0.488	-0.484	-0.479	-0.475	-0.471	-0.466	-0.460	-0.455	-0.450	-0.445	-0.439	-0.432	-0.426	-0.420	-0.414	-0.408	-0.400	-0.394	-0.388	-0.379	-0.372	-0.365	-0.358	-0.350	-0.344	-0.336	-0.330	-0.324	-0.316	-0.309	-0.302	-0.296	-0.290	-0.284	-0.278	-0.272	-0.268	-0.262	-0.258	-0.254	-0.250	-0.246	-0.242	-0.241	-0.240	-0.239	-0.239	-0.239	-0.240	-0.242	-0.245	-0.248	-0.252	-0.258	-0.262	-0.270	-0.276	-0.285	-0.294	-0.304	-0.314	-0.326	-0.339	-0.351	-0.365	-0.379	-0.394	-0.409	-0.426	-0.444	-0.461	-0.478	-0.496	-0.515	-0.535	-0.554	-0.574	-0.594	-0.614	-0.634	-0.655	-0.674	-0.694	-0.715	-0.735	-0.755	-0.774	-0.792	-0.812	-0.830	-0.848	-0.865	-0.881	-0.899	-0.914	-0.929	-0.942	-0.956	-0.970	-0.982	-0.994	-1.005	-1.015	-1.025	-1.034	-1.042	-1.049	-1.058	-1.062	-1.069	-1.074	-1.078	-1.082	-1.086	-1.090	-1.092	-1.095	-1.098	-1.100	-1.102	-1.104	-1.106	-1.110	-1.111	-1.114	-1.116	-1.119	-1.122	-1.126	-1.130	-1.135	-1.139	-1.145	-1.151	-1.158	-1.166	-1.174	-1.182	-1.192	-1.201	-1.212	-1.224	-1.236	-1.249	-1.262	-1.278	-1.291	-1.306	-1.321	-1.336	-1.354	-1.370	-1.388	-1.404	-1.421	-1.439	-1.456	-1.475	-1.492	-1.510	-1.529	-1.546	-1.565	-1.581	-1.598	-1.615	-1.630	-1.646	-1.661	-1.675	-1.689	-1.702	-1.714	-1.726	-1.736	-1.746	-1.754	-1.762	-1.769	-1.775	-1.780	-1.784	-1.786	-1.789	-1.790	-1.790	-1.790	-1.789	-1.786	-1.784	-1.779	-1.775	-1.768	-1.762	-1.755	-1.748	-1.740	-1.730	-1.721	-1.711	-1.701	-1.691	-1.680	-1.670	-1.659	-1.648	-1.636	-1.625	-1.615	-1.605	-1.592	-1.582	-1.572	-1.561	-1.550	-1.540	-1.530	-1.520	-1.511	-1.501	-1.492	-1.484	-1.475	-1.468	-1.459	-1.451	-1.444	-1.436	-1.429	-1.421	-1.415	-1.408	-1.399	-1.392	-1.385	-1.379	-1.371	-1.362	-1.355	-1.348	-1.339	-1.331	-1.321	-1.311	-1.302	-1.292	-1.282	-1.272	-1.261	-1.250	-1.238	-1.226	-1.214	-1.200	-1.189	-1.174	-1.161	-1.148	-1.134	-1.120	-1.105	-1.091	-1.078	-1.062	-1.049	-1.035	-1.021	-1.008	-0.994	-0.981	-0.968	-0.956	-0.944	-0.932	-0.922	-0.912	-0.902	-0.894	-0.885	-0.876	-0.870	-0.864	-0.859	-0.852	-0.849	-0.846	-0.844	-0.842	-0.842	-0.842	-0.844	-0.846	-0.849	-0.851	-0.856	-0.861	-0.868	-0.874	-0.881	-0.889	-0.896	-0.905	-0.915	-0.924	-0.934	-0.944	-0.954	-0.964	-0.975	-0.984	-0.995	-1.005	-1.014	-1.022	-1.034	-1.042	-1.050	-1.059	-1.068	-1.075	-1.082	-1.090	-1.095	-1.100	-1.106	-1.110	-1.114	-1.116	-1.119	-1.120	-1.120	-1.120	-1.119	-1.119	-1.116	-1.114	-1.110	-1.106	-1.102	-1.098	-1.094	-1.089	-1.081	-1.076	-1.069	-1.061	-1.054	-1.048	-1.040	-1.032	-1.025	-1.016	-1.009	-1.001	-0.994	-0.986	-0.979	-0.971	-0.965	-0.958	-0.951	-0.946	-0.940	-0.935	-0.930	-0.925	-0.921	-0.918	-0.915	-0.911	-0.909	-0.909	-0.908	-0.906	-0.906	-0.906	-0.908	-0.909	-0.910	-0.912	-0.914	-0.918	-0.920	-0.924	-0.928	-0.931	-0.936	-0.941	-0.946	-0.951	-0.958	-0.964	-0.969	-0.974	-0.981	-0.988	-0.995	-1.001	-1.008	-1.015	-1.022	-1.029	-1.035	-1.044	-1.050	-1.058	-1.064	-1.071	-1.078	-1.085	-1.092	-1.099	-1.105	-1.112	-1.120	-1.126	-1.134	-1.140	-1.148	-1.155	-1.161	-1.169	-1.176	-1.184	-1.191	-1.199	-1.206	-1.214	-1.221	-1.229	-1.236	-1.244	-1.250	-1.259	-1.266	-1.274	-1.282	-1.289	-1.298	-1.305	-1.312	-1.320	-1.328	-1.336	-1.342	-1.350	-1.358	-1.364	-1.371	-1.378	-1.385	-1.391	-1.399	-1.404	-1.409	-1.415	-1.421	-1.425	-1.430	-1.434	-1.438	-1.441	-1.442	-1.445	-1.446	-1.446	-1.448	-1.448	-1.445	-1.445	-1.442	-1.440	-1.438	-1.434	-1.430	-1.424	-1.419	-1.412	-1.406	-1.399	-1.390	-1.384	-1.375	-1.365	-1.356	-1.348	-1.336	-1.326	-1.316	-1.305	-1.294	-1.284	-1.272	-1.260	-1.250	-1.238	-1.226	-1.215	-1.204	-1.194	-1.181	-1.171	-1.160	-1.150	-1.139	-1.128	-1.118	-1.108	-1.099	-1.089	-1.079	-1.069	-1.060	-1.051	-1.042	-1.034	-1.025	-1.018	-1.009	-1.001	-0.992	-0.984	-0.976	-0.968	-0.960	-0.952	-0.944	-0.935	-0.926	-0.918	-0.908	-0.899	-0.888	-0.879	-0.868	-0.858	-0.846	-0.835	-0.824	-0.811	-0.798	-0.784	-0.771	-0.756	-0.741	-0.726	-0.712	-0.696	-0.681	-0.664	-0.648	-0.631	-0.614	-0.598	-0.580	-0.564	-0.546	-0.529	-0.514	-0.498	-0.481	-0.466	-0.450	-0.435	-0.421	-0.409	-0.395	-0.382	-0.372	-0.361	-0.352	-0.344	-0.336	-0.331	-0.328	-0.324	-0.322	-0.322	-0.322	-0.325	-0.330	-0.335	-0.341	-0.350	-0.360	-0.371	-0.384	-0.398	-0.414	-0.430	-0.450	-0.469	-0.490	-0.512	-0.536	-0.561	-0.588	-0.614	-0.641	-0.669	-0.699	-0.729	-0.761	-0.794	-0.825	-0.858	-0.891	-0.925	-0.958	-0.991	-1.026	-1.059	-1.094	-1.128	-1.161	-1.195	-1.229	-1.261	-1.294	-1.326	-1.358	-1.389	-1.420	-1.450	-1.480	-1.509	-1.536	-1.564	-1.591	-1.618	-1.644	-1.668	-1.692	-1.716	-1.740	-1.761	-1.782	-1.804	-1.824	-1.844	-1.862	-1.880	-1.899	-1.915	-1.931	-1.948	-1.962	-1.976	-1.990	-2.004	-2.018	-2.029	-2.041	-2.051	-2.062	-2.071	-2.081	-2.089	-2.098	-2.105	-2.112	-2.119	-2.125	-2.130	-2.134	-2.139	-2.141	-2.144	-2.146	-2.148	-2.148	-2.149	-2.149	-2.148	-2.146	-2.144	-2.141	-2.138	-2.134	-2.129	-2.124	-2.119	-2.111	-2.105	-2.098	-2.090	-2.082	-2.074	-2.065	-2.056	-2.047	-2.038	-2.026	-2.016	-2.005	-1.994	-1.982	-1.971	-1.960	-1.948	-1.936	-1.925	-1.914	-1.901	-1.890	-1.879	-1.868	-1.858	-1.846	-1.838	-1.828	-1.819	-1.810	-1.801	-1.794	-1.786	-1.779	-1.772	-1.766	-1.761	-1.756	-1.751	-1.749	-1.745	-1.742	-1.740	-1.739	-1.738	-1.738	-1.738	-1.738	-1.739	-1.740	-1.744	-1.746	-1.749	-1.752	-1.756	-1.760	-1.764	-1.768	-1.772	-1.778	-1.781	-1.788	-1.791	-1.798	-1.802	-1.808	-1.812	-1.816	-1.820	-1.825	-1.829	-1.834	-1.836	-1.840	-1.842	-1.845	-1.848	-1.848	-1.849	-1.851	-1.850	-1.850	-1.849	-1.848	-1.846	-1.842	-1.839	-1.836	-1.832	-1.828	-1.822	-1.816	-1.811	-1.804	-1.798	-1.789	-1.781	-1.774	-1.764	-1.755	-1.746	-1.738	-1.728	-1.718	-1.710	-1.700	-1.691	-1.682	-1.672	-1.664	-1.655	-1.648	-1.640	-1.630	-1.624	-1.615	-1.608	-1.599	-1.592	-1.585	-1.580	-1.572	-1.566	-1.560	-1.555	-1.549	-1.542	-1.538	-1.531	-1.526	-1.520	-1.515	-1.509	-1.502	-1.496	-1.490	-1.482	-1.476	-1.468	-1.459	-1.450	-1.439	-1.428	-1.415	-1.402	-1.388	-1.374	-1.358	-1.340	-1.322	-1.302	-1.281	-1.260	-1.238	-1.212	-1.186	-1.161	-1.132	-1.104	-1.074	-1.041	-1.010	-0.975	-0.940	-0.905	-0.869	-0.832	-0.795	-0.756	-0.718	-0.678	-0.638	-0.598	-0.556	-0.516	-0.478	-0.438	-0.398	-0.359	-0.320	-0.281	-0.244	-0.209	-0.174	-0.139	-0.105	-0.072	-0.041	-0.011	0.019	0.045	0.071	0.096	0.118	0.140	0.160	0.178	0.194	0.209	0.222	0.234	0.244	0.252	0.259	0.264	0.268	0.270	0.270	0.269	0.269	0.264	0.260	0.255	0.249	0.241	0.234	0.224	0.214	0.202	0.191	0.180	0.168	0.154	0.140	0.128	0.112	0.100	0.085	0.071	0.056	0.041	0.028	0.012	-0.001	-0.016	-0.030	-0.044	-0.058	-0.071	-0.085	-0.098	-0.110	-0.122	-0.135	-0.145	-0.156	-0.168	-0.178	-0.188	-0.196	-0.205	-0.214	-0.222	-0.230	-0.236	-0.242	-0.248	-0.254	-0.258	-0.264	-0.266	-0.269	-0.272	-0.274	-0.275	-0.275	-0.276	-0.275	-0.274	-0.272	-0.269	-0.266	-0.262	-0.258	-0.251	-0.246	-0.239	-0.232	-0.225	-0.216	-0.208	-0.198	-0.189	-0.178	-0.166	-0.156	-0.144	-0.134	-0.121	-0.109	-0.098	-0.085	-0.072	-0.060	-0.049	-0.036	-0.025	-0.014	-0.002	0.008	0.016	0.026	0.034	0.042	0.049	0.056	0.062	0.066	0.070	0.072	0.075	0.075	0.076	0.075	0.072	0.069	0.064	0.059	0.052	0.045	0.036	0.028	0.015	0.004	-0.008	-0.020	-0.035	-0.049	-0.065	-0.080	-0.096	-0.112	-0.131	-0.148	-0.165	-0.184	-0.201	-0.220	-0.236	-0.255	-0.272	-0.290	-0.308	-0.324	-0.341	-0.356	-0.372	-0.388	-0.401	-0.415	-0.429	-0.441	-0.452	-0.464	-0.475	-0.484	-0.492	-0.501	-0.506	-0.514	-0.519	-0.522	-0.526	-0.530	-0.532	-0.534	-0.534	-0.535	-0.535	-0.532	-0.531	-0.528	-0.525	-0.521	-0.515	-0.510	-0.505	-0.499	-0.491	-0.485	-0.478	-0.470	-0.462	-0.454	-0.445	-0.436	-0.426	-0.418	-0.406	-0.396	-0.386	-0.375	-0.365	-0.352	-0.341	-0.331	-0.319	-0.308	-0.296	-0.285	-0.272	-0.261	-0.249	-0.238	-0.225	-0.212	-0.201	-0.189	-0.178	-0.165	-0.154	-0.142	-0.130	-0.119	-0.108	-0.096	-0.086	-0.075	-0.065	-0.055	-0.045	-0.036	-0.026	-0.018	-0.010	-0.002	0.005	0.012	0.020	0.026	0.031	0.038	0.041	0.046	0.051	0.054	0.056	0.059	0.061	0.061	0.064	0.064	0.064	0.062	0.062	0.062	0.060	0.058	0.056	0.054	0.050	0.048	0.044	0.039	0.035	0.031	0.028	0.022	0.019	0.015	0.011	0.006	0.002	-0.001	-0.005	-0.008	-0.011	-0.014	-0.016	-0.018	-0.019	-0.020	-0.020	-0.020	-0.019	-0.018	-0.015	-0.012	-0.010	-0.005	0.000	0.005	0.011	0.019	0.026	0.035	0.045	0.055	0.065	0.078	0.090	0.104	0.118	0.132	0.149	0.165	0.182	0.199	0.218	0.236	0.255	0.275	0.295	0.315	0.336	0.359	0.379	0.401	0.424	0.446	0.468	0.490	0.512	0.534	0.555	0.576	0.598	0.616	0.636	0.656	0.675	0.694	0.711	0.728	0.745	0.760	0.774	0.789	0.801	0.812	0.824	0.834	0.841	0.850	0.856	0.861	0.865	0.868	0.869	0.870	0.869	0.868	0.865	0.860	0.855	0.849	0.841	0.834	0.824	0.814	0.802	0.790	0.778	0.762	0.748	0.732	0.716	0.698	0.681	0.662	0.642	0.622	0.602	0.584	0.564	0.542	0.520	0.499	0.478	0.456	0.432	0.411	0.389	0.366	0.344	0.321	0.299	0.275	0.254	0.231	0.208	0.186	0.164	0.142	0.120	0.099	0.076	0.055	0.034	0.012	-0.008	-0.029	-0.048	-0.069	-0.089	-0.108	-0.125	-0.145	-0.162	-0.180	-0.196	-0.212	-0.229	-0.244	-0.259	-0.272	-0.286	-0.300	-0.312	-0.322	-0.334	-0.344	-0.354	-0.361	-0.370	-0.378	-0.382	-0.389	-0.394	-0.398	-0.400	-0.402	-0.405	-0.405	-0.404	-0.402	-0.400	-0.398	-0.394	-0.389	-0.382	-0.378	-0.370	-0.361	-0.354	-0.345	-0.335	-0.325	-0.315	-0.304	-0.291	-0.279	-0.266	-0.254	-0.240	-0.228	-0.214	-0.199	-0.185	-0.171	-0.156	-0.142	-0.128	-0.114	-0.100	-0.086	-0.070	-0.056	-0.042	-0.029	-0.015	-0.001	0.012	0.026	0.039	0.051	0.064	0.078	0.089	0.101	0.112	0.124	0.134	0.145	0.156	0.165	0.174	0.184	0.194	0.201	0.209	0.216	0.224	0.230	0.236	0.241	0.248	0.251	0.255	0.258	0.260	0.262	0.264	0.265	0.265	0.264	0.262	0.260	0.258	0.254	0.249	0.244	0.238	0.230	0.221	0.212	0.204	0.192	0.181	0.168	0.154	0.140	0.124	0.106	0.090	0.072	0.052	0.032	0.012	-0.009	-0.030	-0.054	-0.076	-0.100	-0.124	-0.149	-0.174	-0.199	-0.225	-0.251	-0.276	-0.304	-0.329	-0.355	-0.381	-0.408	-0.434	-0.459	-0.482	-0.507	-0.532	-0.556	-0.580	-0.601	-0.624	-0.645	-0.665	-0.685	-0.702	-0.721	-0.736	-0.752	-0.766	-0.780	-0.792	-0.804	-0.815	-0.824	-0.831	-0.838	-0.844	-0.849	-0.852	-0.855	-0.856	-0.858	-0.858	-0.855	-0.854	-0.851	-0.846	-0.842	-0.838	-0.831	-0.822	-0.816	-0.808	-0.798	-0.789	-0.779	-0.769	-0.758	-0.746	-0.735	-0.722	-0.710	-0.699	-0.686	-0.672	-0.660	-0.648	-0.635	-0.621	-0.609	-0.595	-0.582	-0.569	-0.558	-0.544	-0.532	-0.519	-0.507	-0.496	-0.484	-0.472	-0.461	-0.450	-0.440	-0.430	-0.420	-0.411	-0.401	-0.392	-0.384	-0.375	-0.369	-0.361	-0.354	-0.348	-0.341	-0.335	-0.330	-0.324	-0.320	-0.315	-0.311	-0.308	-0.304	-0.302	-0.300	-0.298	-0.295	-0.294	-0.292	-0.291	-0.290	-0.289	-0.289	-0.289	-0.289	-0.288	-0.288	-0.288	-0.288	-0.286	-0.286	-0.285	-0.285	-0.285	-0.284	-0.282	-0.281	-0.280	-0.278	-0.275	-0.272	-0.269	-0.266	-0.261	-0.259	-0.254	-0.248	-0.242	-0.236	-0.230	-0.224	-0.216	-0.208	-0.200	-0.192	-0.182	-0.174	-0.164	-0.155	-0.144	-0.134	-0.122	-0.112	-0.101	-0.090	-0.079	-0.066	-0.055	-0.042	-0.031	-0.019	-0.006	0.005	0.018	0.029	0.041	0.054	0.065	0.076	0.088	0.100	0.111	0.122	0.134	0.144	0.156	0.166	0.178	0.188	0.198	0.209	0.219	0.230	0.241	0.250	0.261	0.271	0.281	0.292	0.301	0.312	0.322	0.332	0.342	0.352	0.362	0.372	0.384	0.394	0.404	0.414	0.424	0.432	0.444	0.452	0.462	0.470	0.480	0.489	0.496	0.504	0.511	0.519	0.525	0.530	0.536	0.541	0.545	0.549	0.551	0.554	0.555	0.556	0.556	0.555	0.554	0.551	0.549	0.544	0.539	0.532	0.526	0.519	0.510	0.501	0.492	0.481	0.471	0.460	0.449	0.436	0.425	0.411	0.399	0.386	0.372	0.361	0.348	0.334	0.322	0.310	0.298	0.286	0.275	0.264	0.252	0.244	0.235	0.226	0.219	0.212	0.206	0.202	0.199	0.195	0.192	0.192	0.192	0.192	0.194	0.196	0.199	0.204	0.209	0.215	0.220	0.228	0.236	0.245	0.254	0.264	0.274	0.284	0.294	0.305	0.316	0.328	0.339	0.350	0.361	0.372	0.384	0.394	0.405	0.415	0.425	0.434	0.444	0.452	0.460	0.468	0.475	0.480	0.486	0.491	0.496	0.500	0.504	0.506	0.509	0.510	0.511	0.512	0.511	0.511	0.510	0.509	0.506	0.505	0.502	0.499	0.495	0.492	0.488	0.484	0.480	0.476	0.472	0.468	0.464	0.460	0.456	0.452	0.449	0.446	0.442	0.440	0.438	0.434	0.432	0.431	0.430	0.429	0.428	0.428	0.429	0.428	0.429	0.432	0.434	0.438	0.440	0.444	0.448	0.452	0.459	0.465	0.471	0.478	0.485	0.492	0.501	0.510	0.520	0.530	0.540	0.551	0.562	0.574	0.586	0.599	0.612	0.625	0.639	0.652	0.669	0.682	0.699	0.712	0.729	0.744	0.760	0.776	0.792	0.809	0.825	0.841	0.858	0.874	0.889	0.905	0.920	0.936	0.952	0.968	0.982	0.996	1.010	1.025	1.038	1.050	1.062	1.075	1.086	1.096	1.106	1.115	1.124	1.131	1.138	1.144	1.149	1.155	1.159	1.161	1.164	1.164	1.165	1.164	1.164	1.162	1.159	1.155	1.151	1.145	1.139	1.131	1.125	1.115	1.106	1.096	1.085	1.074	1.062	1.050	1.036	1.024	1.009	0.994	0.979	0.962	0.948	0.930	0.912	0.895	0.878	0.859	0.842	0.824	0.804	0.785	0.766	0.746	0.726	0.706	0.686	0.666	0.646	0.625	0.605	0.584	0.564	0.542	0.524	0.502	0.482	0.462	0.442	0.422	0.402	0.382	0.362	0.342	0.324	0.305	0.286	0.268	0.249	0.230	0.212	0.196	0.178	0.161	0.145	0.128	0.112	0.096	0.080	0.066	0.051	0.038	0.024	0.010	-0.002	-0.016	-0.029	-0.040	-0.052	-0.062	-0.074	-0.084	-0.094	-0.102	-0.112	-0.120	-0.129	-0.136	-0.144	-0.150	-0.158	-0.162	-0.168	-0.174	-0.178	-0.182	-0.186	-0.189	-0.192	-0.194	-0.198	-0.200	-0.201	-0.202	-0.204	-0.204	-0.205	-0.206	-0.206	-0.206	-0.206	-0.206	-0.205	-0.205	-0.204	-0.205	-0.204	-0.204	-0.204	-0.204	-0.205	-0.205	-0.205	-0.205	-0.206	-0.208	-0.208	-0.210	-0.211	-0.214	-0.216	-0.220	-0.224	-0.228	-0.232	-0.239	-0.242	-0.250	-0.256	-0.265	-0.274	-0.282	-0.292	-0.302	-0.314	-0.324	-0.336	-0.350	-0.362	-0.378	-0.392	-0.408	-0.424	-0.441	-0.459	-0.476	-0.495	-0.514	-0.534	-0.554	-0.575	-0.596	-0.618	-0.639	-0.660	-0.682	-0.706	-0.728	-0.751	-0.774	-0.798	-0.820	-0.842	-0.868	-0.890	-0.912	-0.935	-0.959	-0.980	-1.002	-1.025	-1.046	-1.068	-1.089	-1.108	-1.128	-1.146	-1.164	-1.182	-1.200	-1.218	-1.232	-1.249	-1.264	-1.278	-1.291	-1.305	-1.318	-1.329	-1.339	-1.350	-1.360	-1.368	-1.376	-1.384	-1.390	-1.396	-1.401	-1.405	-1.409	-1.412	-1.415	-1.418	-1.418	-1.418	-1.418	-1.416	-1.415	-1.412	-1.410	-1.406	-1.401	-1.398	-1.390	-1.385	-1.378	-1.371	-1.362	-1.355	-1.346	-1.336	-1.326	-1.316	-1.306	-1.295	-1.284	-1.272	-1.260	-1.248	-1.235	-1.222	-1.209	-1.196	-1.182	-1.169	-1.156	-1.142	-1.129	-1.115	-1.101	-1.089	-1.075	-1.062	-1.051	-1.039	-1.028	-1.016	-1.005	-0.995	-0.985	-0.976	-0.968	-0.960	-0.954	-0.948	-0.942	-0.940	-0.935	-0.934	-0.932	-0.932	-0.932	-0.935	-0.939	-0.942	-0.946	-0.952	-0.959	-0.968	-0.975	-0.985	-0.996	-1.009	-1.021	-1.035	-1.049	-1.065	-1.080	-1.096	-1.114	-1.131	-1.150	-1.168	-1.188	-1.206	-1.226	-1.246	-1.266	-1.286	-1.306	-1.328	-1.349	-1.368	-1.389	-1.408	-1.428	-1.446	-1.465	-1.484	-1.501	-1.520	-1.538	-1.554	-1.569	-1.584	-1.599	-1.614	-1.626	-1.638	-1.650	-1.661	-1.671	-1.679	-1.688	-1.695	-1.701	-1.708	-1.712	-1.718	-1.720	-1.722	-1.725	-1.726	-1.726	-1.725	-1.724	-1.721	-1.719	-1.716	-1.712	-1.708	-1.701	-1.695	-1.688	-1.681	-1.672	-1.664	-1.654	-1.644	-1.634	-1.622	-1.611	-1.599	-1.585	-1.571	-1.559	-1.545	-1.530	-1.516	-1.501	-1.486	-1.471	-1.456	-1.440	-1.425	-1.410	-1.395	-1.380	-1.364	-1.349	-1.334	-1.320	-1.305	-1.291	-1.278	-1.265	-1.252	-1.241	-1.230	-1.220	-1.210	-1.202	-1.195	-1.189	-1.182	-1.179	-1.175	-1.171	-1.171	-1.170	-1.170	-1.171	-1.172	-1.176	-1.180	-1.185	-1.191	-1.198	-1.205	-1.212	-1.222	-1.231	-1.240	-1.250	-1.261	-1.271	-1.282	-1.292	-1.302	-1.312	-1.322	-1.331	-1.340	-1.349	-1.356	-1.362	-1.369	-1.374	-1.379	-1.381	-1.382	-1.382	-1.381	-1.378	-1.375	-1.369	-1.362	-1.354	-1.344	-1.331	-1.319	-1.304	-1.288	-1.269	-1.250	-1.230	-1.206	-1.184	-1.160	-1.134	-1.108	-1.080	-1.052	-1.025	-0.995	-0.965	-0.935	-0.905	-0.875	-0.845	-0.816	-0.786	-0.758	-0.730	-0.702	-0.675	-0.650	-0.624	-0.600	-0.579	-0.558	-0.538	-0.519	-0.501	-0.486	-0.471	-0.459	-0.449	-0.439	-0.431	-0.424	-0.419	-0.416	-0.414	-0.411	-0.411	-0.412	-0.415	-0.418	-0.421	-0.426	-0.431	-0.436	-0.442	-0.449	-0.455	-0.461	-0.468	-0.472	-0.479	-0.484	-0.488	-0.491	-0.494	-0.496	-0.498	-0.498	-0.496	-0.494	-0.490	-0.484	-0.476	-0.469	-0.460	-0.449	-0.435	-0.421	-0.405	-0.386	-0.369	-0.348	-0.326	-0.304	-0.280	-0.254	-0.228	-0.200	-0.171	-0.142	-0.112	-0.082	-0.051	-0.020	0.012	0.044	0.075	0.108	0.140	0.172	0.202	0.234	0.265	0.294	0.322	0.350	0.378	0.404	0.429	0.452	0.475	0.496	0.518	0.536	0.554	0.570	0.585	0.599	0.610	0.621	0.630	0.639	0.646	0.651	0.656	0.660	0.662	0.664	0.664	0.664	0.664	0.662	0.660	0.658	0.655	0.651	0.646	0.642	0.639	0.634	0.630	0.626	0.622	0.618	0.615	0.612	0.610	0.609	0.608	0.608	0.606	0.609	0.610	0.612	0.616	0.620	0.625	0.631	0.639	0.648	0.658	0.668	0.679	0.690	0.704	0.718	0.732	0.749	0.765	0.781	0.800	0.818	0.836	0.856	0.876	0.896	0.918	0.939	0.959	0.980	1.002	1.022	1.045	1.066	1.088	1.108	1.129	1.149	1.168	1.186	1.205	1.224	1.240	1.258	1.272	1.288	1.301	1.315	1.328	1.339	1.349	1.360	1.368	1.376	1.382	1.388	1.392	1.396	1.399	1.400	1.401	1.399	1.399	1.395	1.392	1.386	1.380	1.375	1.366	1.359	1.349	1.339	1.328	1.316	1.304	1.290	1.276	1.261	1.246	1.230	1.214	1.196	1.179	1.161	1.144	1.125	1.105	1.088	1.068	1.048	1.026	1.006	0.986	0.966	0.946	0.926	0.906	0.885	0.865	0.844	0.825	0.805	0.784	0.764	0.745	0.725	0.706	0.688	0.669	0.651	0.634	0.616	0.600	0.584	0.568	0.552	0.538	0.524	0.510	0.496	0.484	0.474	0.462	0.452	0.444	0.434	0.426	0.419	0.412	0.408	0.404	0.399	0.396	0.394	0.392	0.392	0.394	0.395	0.398	0.401	0.405	0.410	0.416	0.422	0.430	0.440	0.450	0.460	0.470	0.481	0.495	0.507	0.522	0.536	0.552	0.569	0.585	0.602	0.620	0.639	0.658	0.678	0.698	0.718	0.739	0.760	0.781	0.804	0.825	0.849	0.871	0.894	0.916	0.940	0.962	0.985	1.009	1.031	1.054	1.076	1.099	1.120	1.142	1.165	1.186	1.208	1.229	1.248	1.268	1.288	1.308	1.325	1.342	1.360	1.378	1.392	1.408	1.422	1.438	1.450	1.464	1.475	1.486	1.495	1.505	1.514	1.521	1.528	1.534	1.539	1.542	1.546	1.549	1.549	1.550	1.549	1.548	1.545	1.542	1.538	1.531	1.524	1.518	1.509	1.500	1.489	1.478	1.466	1.452	1.438	1.422	1.406	1.390	1.371	1.352	1.334	1.315	1.294	1.272	1.250	1.228	1.206	1.182	1.158	1.134	1.110	1.085	1.060	1.034	1.008	0.981	0.955	0.929	0.902	0.876	0.850	0.824	0.796	0.771	0.745	0.720	0.695	0.669	0.645	0.620	0.596	0.572	0.550	0.526	0.504	0.484	0.461	0.441	0.421	0.401	0.381	0.362	0.344	0.325	0.308	0.290	0.272	0.255	0.239	0.221	0.206	0.190	0.172	0.158	0.141	0.125	0.110	0.094	0.078	0.060	0.044	0.028	0.010	-0.008	-0.025	-0.044	-0.062	-0.081	-0.101	-0.122	-0.142	-0.164	-0.186	-0.208	-0.230	-0.254	-0.278	-0.301	-0.326	-0.351	-0.376	-0.401	-0.428	-0.455	-0.481	-0.507	-0.535	-0.561	-0.588	-0.615	-0.642	-0.669	-0.695	-0.722	-0.749	-0.775	-0.800	-0.824	-0.848	-0.871	-0.894	-0.916	-0.938	-0.958	-0.978	-0.996	-1.014	-1.031	-1.046	-1.061	-1.076	-1.089	-1.100	-1.110	-1.121	-1.129	-1.138	-1.142	-1.149	-1.154	-1.159	-1.162	-1.165	-1.166	-1.169	-1.169	-1.169	-1.169	-1.168	-1.166	-1.165	-1.164	-1.161	-1.160	-1.158	-1.158	-1.154	-1.152	-1.151	-1.150	-1.150	-1.150	-1.150	-1.150	-1.150	-1.151	-1.152	-1.154	-1.156	-1.159	-1.161	-1.164	-1.168	-1.171	-1.176	-1.180	-1.185	-1.190	-1.195	-1.198	-1.202	-1.208	-1.210	-1.215	-1.218	100.000	5.000	2.000	1.000	6.000	0.000	0.000	0.000	0.000	0.000	0.000	0.000	0.000	0.000	0.000	0.000	0.000	0.000	-1.576	-1.604	-1.632	-1.662	-1.691	-1.722	-1.754	-1.785	-1.816	-1.849	-1.882	-1.916	-1.949	-1.982	-2.016	-2.050	-2.085	-2.120	-2.154	-2.188	-2.222	-2.258	-2.294	-2.328	-2.362	-2.396	-2.430	-2.465	-2.498	-2.531	-2.562	-2.595	-2.626	-2.656	-2.686	-2.714	-2.741	-2.768	-2.792	-2.816	-2.840	-2.861	-2.881	-2.899	-2.916	-2.931	-2.945	-2.958	-2.969	-2.978	-2.985	-2.990	-2.994	-2.996	-2.995	-2.994	-2.990	-2.985	-2.979	-2.970	-2.960	-2.948	-2.935	-2.920	-2.902	-2.885	-2.865	-2.844	-2.824	-2.800	-2.776	-2.751	-2.725	-2.699	-2.672	-2.645	-2.616	-2.588	-2.559	-2.529	-2.500	-2.471	-2.442	-2.414	-2.385	-2.356	-2.328	-2.301	-2.275	-2.250	-2.225	-2.201	-2.179	-2.158	-2.138	-2.119	-2.100	-2.085	-2.071	-2.059	-2.047	-2.038	-2.030	-2.022	-2.019	-2.015	-2.015	-2.015	-2.016	-2.020	-2.024	-2.030	-2.039	-2.046	-2.056	-2.068	-2.081	-2.094	-2.109	-2.125	-2.141	-2.159	-2.178	-2.196	-2.215	-2.235	-2.255	-2.275	-2.296	-2.318	-2.338	-2.358	-2.378	-2.398	-2.418	-2.436	-2.455	-2.474	-2.491	-2.509	-2.525	-2.540	-2.556	-2.570	-2.585	-2.598	-2.610	-2.622	-2.632	-2.641	-2.651	-2.659	-2.668	-2.672	-2.679	-2.685	-2.689	-2.692	-2.695	-2.698	-2.699	-2.700	-2.700	-2.700	-2.700	-2.700	-2.699	-2.696	-2.694	-2.691	-2.688	-2.685	-2.681	-2.676	-2.672	-2.668	-2.662	-2.656	-2.651	-2.645	-2.638	-2.631	-2.624	-2.616	-2.609	-2.600	-2.592	-2.584	-2.575	-2.565	-2.556	-2.546	-2.536	-2.528	-2.518	-2.506	-2.498	-2.488	-2.478	-2.468	-2.458	-2.450	-2.440	-2.432	-2.424	-2.416	-2.409	-2.402	-2.398	-2.394	-2.389	-2.386	-2.385	-2.385	-2.386	-2.388	-2.392	-2.396	-2.404	-2.411	-2.420	-2.431	-2.444	-2.456	-2.471	-2.488	-2.506	-2.525	-2.545	-2.568	-2.591	-2.616	-2.641	-2.669	-2.695	-2.724	-2.752	-2.782	-2.812	-2.842	-2.872	-2.904	-2.934	-2.964	-2.994	-3.022	-3.050	-3.078	-3.105	-3.129	-3.152	-3.176	-3.196	-3.216	-3.234	-3.250	-3.264	-3.274	-3.284	-3.291	-3.296	-3.299	-3.299	-3.298	-3.292	-3.285	-3.276	-3.266	-3.252	-3.236	-3.218	-3.199	-3.176	-3.152	-3.128	-3.100	-3.072	-3.042	-3.011	-2.980	-2.948	-2.914	-2.880	-2.845	-2.810	-2.775	-2.740	-2.705	-2.669	-2.635	-2.601	-2.568	-2.535	-2.502	-2.471	-2.441	-2.412	-2.385	-2.358	-2.332	-2.309	-2.285	-2.264	-2.244	-2.225	-2.209	-2.192	-2.178	-2.164	-2.150	-2.139	-2.128	-2.118	-2.110	-2.100	-2.092	-2.086	-2.079	-2.072	-2.068	-2.061	-2.055	-2.049	-2.042	-2.036	-2.030	-2.021	-2.014	-2.005	-1.996	-1.986	-1.975	-1.964	-1.951	-1.938	-1.921	-1.906	-1.888	-1.870	-1.851	-1.830	-1.810	-1.786	-1.762	-1.739	-1.712	-1.688	-1.660	-1.631	-1.602	-1.574	-1.544	-1.514	-1.482	-1.451	-1.420	-1.388	-1.356	-1.324	-1.292	-1.260	-1.229	-1.196	-1.166	-1.136	-1.105	-1.076	-1.048	-1.020	-0.992	-0.965	-0.940	-0.914	-0.890	-0.866	-0.845	-0.822	-0.804	-0.784	-0.765	-0.746	-0.729	-0.712	-0.696	-0.682	-0.669	-0.655	-0.641	-0.629	-0.618	-0.608	-0.596	-0.586	-0.576	-0.566	-0.556	-0.548	-0.538	-0.529	-0.520	-0.511	-0.502	-0.492	-0.484	-0.472	-0.462	-0.451	-0.441	-0.429	-0.418	-0.404	-0.391	-0.379	-0.365	-0.351	-0.336	-0.320	-0.304	-0.288	-0.270	-0.252	-0.235	-0.215	-0.198	-0.178	-0.156	-0.136	-0.116	-0.096	-0.075	-0.054	-0.032	-0.011	0.010	0.030	0.051	0.071	0.091	0.111	0.130	0.149	0.168	0.185	0.202	0.219	0.234	0.248	0.261	0.274	0.285	0.295	0.305	0.314	0.321	0.326	0.331	0.335	0.338	0.339	0.339	0.336	0.334	0.331	0.326	0.320	0.312	0.304	0.294	0.284	0.272	0.260	0.245	0.230	0.215	0.199	0.181	0.164	0.146	0.126	0.106	0.088	0.066	0.046	0.025	0.005	-0.018	-0.039	-0.060	-0.080	-0.101	-0.122	-0.141	-0.162	-0.182	-0.201	-0.220	-0.238	-0.256	-0.272	-0.290	-0.308	-0.322	-0.338	-0.351	-0.366	-0.379	-0.391	-0.404	-0.415	-0.426	-0.435	-0.445	-0.455	-0.464	-0.471	-0.480	-0.486	-0.494	-0.500	-0.506	-0.512	-0.518	-0.522	-0.528	-0.532	-0.536	-0.541	-0.545	-0.549	-0.552	-0.556	-0.561	-0.565	-0.568	-0.572	-0.576	-0.579	-0.582	-0.586	-0.590	-0.594	-0.598	-0.601	-0.604	-0.608	-0.610	-0.614	-0.616	-0.620	-0.622	-0.624	-0.628	-0.629	-0.630	-0.630	-0.632	-0.632	-0.632	-0.631	-0.630	-0.628	-0.625	-0.622	-0.619	-0.615	-0.609	-0.604	-0.598	-0.590	-0.582	-0.572	-0.562	-0.552	-0.540	-0.526	-0.514	-0.499	-0.482	-0.466	-0.449	-0.430	-0.411	-0.390	-0.369	-0.346	-0.324	-0.300	-0.275	-0.249	-0.222	-0.195	-0.168	-0.139	-0.110	-0.080	-0.050	-0.019	0.011	0.045	0.076	0.109	0.141	0.175	0.208	0.241	0.274	0.306	0.339	0.371	0.404	0.436	0.469	0.500	0.530	0.560	0.590	0.620	0.649	0.678	0.704	0.731	0.756	0.781	0.805	0.828	0.848	0.870	0.888	0.906	0.922	0.939	0.952	0.966	0.978	0.988	0.996	1.002	1.008	1.011	1.014	1.015	1.014	1.011	1.008	1.002	0.996	0.988	0.978	0.966	0.955	0.941	0.926	0.910	0.895	0.876	0.858	0.838	0.816	0.795	0.772	0.750	0.726	0.702	0.676	0.651	0.626	0.600	0.575	0.550	0.524	0.498	0.472	0.449	0.424	0.399	0.376	0.352	0.332	0.311	0.290	0.270	0.251	0.234	0.218	0.201	0.186	0.174	0.160	0.148	0.138	0.128	0.119	0.111	0.104	0.098	0.092	0.088	0.084	0.081	0.078	0.075	0.074	0.071	0.070	0.070	0.069	0.068	0.066	0.065	0.064	0.062	0.061	0.059	0.055	0.051	0.048	0.041	0.036	0.029	0.021	0.012	0.002	-0.009	-0.021	-0.034	-0.049	-0.062	-0.079	-0.096	-0.115	-0.135	-0.155	-0.176	-0.199	-0.221	-0.245	-0.270	-0.294	-0.320	-0.348	-0.374	-0.401	-0.428	-0.455	-0.482	-0.510	-0.538	-0.564	-0.591	-0.618	-0.642	-0.669	-0.695	-0.719	-0.742	-0.765	-0.786	-0.808	-0.828	-0.846	-0.864	-0.880	-0.896	-0.910	-0.924	-0.936	-0.948	-0.958	-0.968	-0.975	-0.984	-0.990	-0.996	-1.001	-1.005	-1.009	-1.011	-1.015	-1.016	-1.018	-1.020	-1.021	-1.021	-1.021	-1.022	-1.024	-1.024	-1.025	-1.026	-1.028	-1.029	-1.031	-1.034	-1.036	-1.040	-1.044	-1.048	-1.052	-1.056	-1.062	-1.068	-1.072	-1.079	-1.084	-1.091	-1.096	-1.102	-1.109	-1.114	-1.120	-1.125	-1.129	-1.134	-1.136	-1.139	-1.141	-1.142	-1.144	-1.141	-1.141	-1.138	-1.134	-1.129	-1.121	-1.114	-1.105	-1.094	-1.080	-1.066	-1.051	-1.034	-1.015	-0.995	-0.974	-0.952	-0.929	-0.904	-0.878	-0.851	-0.822	-0.792	-0.762	-0.731	-0.700	-0.668	-0.636	-0.602	-0.570	-0.536	-0.502	-0.470	-0.436	-0.404	-0.372	-0.341	-0.310	-0.280	-0.251	-0.222	-0.195	-0.169	-0.144	-0.120	-0.098	-0.076	-0.055	-0.036	-0.020	-0.004	0.011	0.024	0.036	0.046	0.056	0.065	0.071	0.079	0.082	0.088	0.090	0.092	0.094	0.094	0.095	0.095	0.095	0.092	0.091	0.089	0.086	0.084	0.081	0.080	0.078	0.076	0.075	0.072	0.071	0.071	0.070	0.070	0.070	0.070	0.071	0.072	0.074	0.076	0.079	0.080	0.082	0.086	0.090	0.094	0.098	0.100	0.105	0.108	0.112	0.116	0.120	0.124	0.126	0.130	0.132	0.134	0.135	0.136	0.138	0.138	0.139	0.138	0.136	0.135	0.132	0.129	0.126	0.122	0.116	0.111	0.105	0.099	0.090	0.082	0.074	0.064	0.055	0.045	0.034	0.022	0.011	0.000	-0.012	-0.024	-0.038	-0.050	-0.062	-0.076	-0.089	-0.101	-0.115	-0.129	-0.141	-0.154	-0.168	-0.181	-0.194	-0.206	-0.219	-0.231	-0.244	-0.256	-0.269	-0.280	-0.291	-0.302	-0.314	-0.324	-0.336	-0.346	-0.355	-0.365	-0.375	-0.384	-0.392	-0.401	-0.410	-0.419	-0.428	-0.435	-0.442	-0.450	-0.459	-0.466	-0.474	-0.480	-0.486	-0.492	-0.499	-0.505	-0.511	-0.516	-0.522	-0.528	-0.534	-0.539	-0.544	-0.549	-0.554	-0.556	-0.560	-0.564	-0.568	-0.570	-0.572	-0.575	-0.578	-0.579	-0.580	-0.581	-0.581	-0.581	-0.581	-0.581	-0.580	-0.579	-0.578	-0.575	-0.571	-0.569	-0.564	-0.560	-0.555	-0.550	-0.545	-0.539	-0.532	-0.526	-0.519	-0.511	-0.502	-0.495	-0.488	-0.479	-0.470	-0.461	-0.451	-0.442	-0.434	-0.424	-0.415	-0.406	-0.398	-0.389	-0.381	-0.374	-0.366	-0.359	-0.352	-0.348	-0.342	-0.339	-0.335	-0.332	-0.330	-0.329	-0.329	-0.330	-0.331	-0.334	-0.338	-0.342	-0.350	-0.356	-0.365	-0.375	-0.385	-0.398	-0.410	-0.425	-0.440	-0.458	-0.475	-0.492	-0.514	-0.532	-0.554	-0.576	-0.599	-0.624	-0.648	-0.671	-0.696	-0.722	-0.748	-0.774	-0.801	-0.828	-0.854	-0.880	-0.906	-0.931	-0.958	-0.982	-1.008	-1.031	-1.055	-1.076	-1.099	-1.118	-1.138	-1.156	-1.172	-1.188	-1.202	-1.215	-1.228	-1.238	-1.246	-1.252	-1.259	-1.262	-1.265	-1.265	-1.266	-1.264	-1.259	-1.254	-1.249	-1.240	-1.230	-1.220	-1.208	-1.194	-1.179	-1.164	-1.146	-1.129	-1.110	-1.090	-1.070	-1.049	-1.026	-1.005	-0.982	-0.960	-0.936	-0.911	-0.889	-0.865	-0.842	-0.819	-0.795	-0.772	-0.751	-0.730	-0.710	-0.689	-0.670	-0.652	-0.634	-0.616	-0.601	-0.585	-0.572	-0.559	-0.548	-0.538	-0.529	-0.519	-0.514	-0.507	-0.502	-0.500	-0.499	-0.498	-0.499	-0.500	-0.504	-0.509	-0.515	-0.521	-0.529	-0.538	-0.548	-0.559	-0.570	-0.581	-0.595	-0.609	-0.624	-0.639	-0.654	-0.670	-0.686	-0.704	-0.720	-0.738	-0.755	-0.772	-0.790	-0.808	-0.824	-0.841	-0.859	-0.875	-0.891	-0.908	-0.924	-0.938	-0.952	-0.966	-0.980	-0.991	-1.002	-1.014	-1.022	-1.032	-1.041	-1.048	-1.054	-1.059	-1.062	-1.066	-1.069	-1.070	-1.070	-1.069	-1.066	-1.064	-1.061	-1.056	-1.051	-1.045	-1.039	-1.031	-1.022	-1.014	-1.004	-0.992	-0.982	-0.971	-0.958	-0.946	-0.932	-0.919	-0.904	-0.890	-0.875	-0.860	-0.845	-0.831	-0.816	-0.800	-0.785	-0.770	-0.756	-0.741	-0.726	-0.711	-0.698	-0.684	-0.671	-0.658	-0.646	-0.634	-0.621	-0.610	-0.599	-0.588	-0.578	-0.568	-0.558	-0.548	-0.539	-0.530	-0.521	-0.514	-0.505	-0.499	-0.491	-0.485	-0.479	-0.471	-0.465	-0.460	-0.455	-0.449	-0.444	-0.440	-0.436	-0.431	-0.428	-0.424	-0.420	-0.416	-0.412	-0.409	-0.405	-0.402	-0.399	-0.396	-0.394	-0.391	-0.389	-0.386	-0.385	-0.382	-0.380	-0.379	-0.376	-0.375	-0.375	-0.374	-0.374	-0.371	-0.371	-0.370	-0.371	-0.371	-0.370	-0.371	-0.371	-0.371	-0.371	-0.371	-0.372	-0.374	-0.375	-0.375	-0.375	-0.376	-0.378	-0.379	-0.379	-0.380	-0.381	-0.382	-0.384	-0.384	-0.384	-0.385	-0.385	-0.385	-0.385	-0.384	-0.382	-0.382	-0.380	-0.379	-0.376	-0.372	-0.370	-0.366	-0.362	-0.359	-0.354	-0.349	-0.342	-0.336	-0.330	-0.324	-0.316	-0.309	-0.300	-0.292	-0.285	-0.276	-0.269	-0.260	-0.251	-0.242	-0.232	-0.224	-0.214	-0.205	-0.196	-0.186	-0.178	-0.170	-0.160	-0.152	-0.145	-0.136	-0.129	-0.122	-0.115	-0.109	-0.102	-0.098	-0.091	-0.086	-0.082	-0.078	-0.074	-0.071	-0.069	-0.066	-0.065	-0.062	-0.061	-0.061	-0.061	-0.060	-0.061	-0.060	-0.061	-0.062	-0.062	-0.065	-0.066	-0.069	-0.070	-0.072	-0.076	-0.079	-0.080	-0.084	-0.088	-0.090	-0.092	-0.098	-0.100	-0.104	-0.108	-0.111	-0.115	-0.121	-0.125	-0.130	-0.134	-0.140	-0.145	-0.151	-0.156	-0.162	-0.170	-0.178	-0.185	-0.192	-0.201	-0.210	-0.219	-0.229	-0.239	-0.250	-0.260	-0.272	-0.285	-0.298	-0.311	-0.324	-0.339	-0.354	-0.369	-0.384	-0.400	-0.416	-0.432	-0.450	-0.468	-0.484	-0.501	-0.520	-0.538	-0.555	-0.574	-0.591	-0.608	-0.626	-0.644	-0.660	-0.676	-0.692	-0.709	-0.724	-0.739	-0.754	-0.768	-0.780	-0.791	-0.802	-0.814	-0.824	-0.832	-0.840	-0.848	-0.854	-0.859	-0.864	-0.869	-0.871	-0.872	-0.875	-0.876	-0.875	-0.875	-0.872	-0.871	-0.869	-0.865	-0.862	-0.858	-0.852	-0.848	-0.842	-0.836	-0.831	-0.825	-0.819	-0.812	-0.806	-0.801	-0.796	-0.791	-0.786	-0.782	-0.776	-0.774	-0.771	-0.769	-0.768	-0.766	-0.766	-0.766	-0.766	-0.768	-0.771	-0.774	-0.779	-0.784	-0.789	-0.795	-0.804	-0.811	-0.821	-0.831	-0.841	-0.852	-0.865	-0.876	-0.889	-0.902	-0.916	-0.930	-0.945	-0.958	-0.972	-0.988	-1.001	-1.016	-1.030	-1.045	-1.058	-1.071	-1.082	-1.095	-1.106	-1.118	-1.128	-1.138	-1.145	-1.152	-1.160	-1.168	-1.171	-1.176	-1.179	-1.181	-1.181	-1.181	-1.180	-1.178	-1.174	-1.170	-1.164	-1.158	-1.149	-1.141	-1.131	-1.120	-1.108	-1.096	-1.082	-1.069	-1.054	-1.039	-1.022	-1.006	-0.989	-0.971	-0.954	-0.935	-0.916	-0.899	-0.880	-0.861	-0.844	-0.824	-0.805	-0.786	-0.768	-0.749	-0.731	-0.711	-0.694	-0.676	-0.658	-0.640	-0.622	-0.605	-0.589	-0.571	-0.554	-0.538	-0.521	-0.505	-0.491	-0.475	-0.459	-0.442	-0.429	-0.412	-0.398	-0.382	-0.368	-0.351	-0.336	-0.321	-0.306	-0.290	-0.275	-0.259	-0.242	-0.228	-0.210	-0.192	-0.175	-0.159	-0.141	-0.122	-0.106	-0.086	-0.068	-0.050	-0.031	-0.011	0.008	0.026	0.046	0.065	0.085	0.104	0.124	0.142	0.164	0.181	0.201	0.220	0.239	0.258	0.276	0.294	0.312	0.330	0.348	0.365	0.381	0.398	0.414	0.430	0.445	0.460	0.476	0.490	0.504	0.518	0.530	0.542	0.556	0.568	0.580	0.592	0.602	0.614	0.625	0.635	0.645	0.655	0.665	0.672	0.684	0.691	0.700	0.709	0.716	0.725	0.734	0.741	0.749	0.756	0.764	0.772	0.779	0.786	0.794	0.801	0.808	0.815	0.821	0.828	0.835	0.840	0.846	0.852	0.858	0.862	0.868	0.872	0.878	0.881	0.886	0.890	0.895	0.899	0.904	0.906	0.910	0.912	0.916	0.920	0.922	0.926	0.930	0.932	0.936	0.939	0.942	0.946	0.950	0.954	0.958	0.962	0.968	0.970	0.976	0.981	0.985	0.990	0.996	1.001	1.009	1.014	1.020	1.028	1.034	1.041	1.049	1.056	1.064	1.072	1.080	1.088	1.096	1.105	1.112	1.121	1.130	1.138	1.145	1.152	1.160	1.168	1.174	1.181	1.188	1.192	1.199	1.204	1.209	1.211	1.215	1.218	1.219	1.220	1.220	1.220	1.219	1.219	1.215	1.214	1.209	1.205	1.201	1.196	1.190	1.185	1.179	1.171	1.165	1.156	1.149	1.141	1.132	1.124	1.114	1.105	1.096	1.088	1.080	1.071	1.062	1.055	1.046	1.038	1.031	1.024	1.018	1.011	1.006	1.000	0.996	0.991	0.989	0.985	0.984	0.981	0.981	0.981	0.981	0.982	0.984	0.986	0.989	0.991	0.994	0.999	1.004	1.008	1.012	1.018	1.024	1.029	1.034	1.040	1.045	1.050	1.055	1.060	1.065	1.070	1.072	1.076	1.079	1.081	1.084	1.085	1.085	1.085	1.085	1.084	1.080	1.076	1.071	1.066	1.060	1.052	1.044	1.035	1.024	1.012	1.000	0.988	0.972	0.958	0.941	0.924	0.906	0.888	0.868	0.848	0.826	0.804	0.781	0.759	0.735	0.711	0.686	0.662	0.636	0.610	0.586	0.559	0.534	0.509	0.482	0.456	0.431	0.406	0.381	0.356	0.331	0.306	0.282	0.259	0.236	0.214	0.191	0.170	0.149	0.130	0.111	0.091	0.075	0.058	0.041	0.026	0.012	-0.001	-0.014	-0.025	-0.035	-0.044	-0.052	-0.060	-0.066	-0.071	-0.075	-0.078	-0.081	-0.082	-0.084	-0.082	-0.082	-0.081	-0.078	-0.074	-0.069	-0.064	-0.058	-0.052	-0.044	-0.038	-0.029	-0.019	-0.009	0.001	0.011	0.022	0.034	0.045	0.058	0.070	0.081	0.092	0.105	0.118	0.129	0.140	0.151	0.161	0.172	0.182	0.192	0.201	0.211	0.219	0.228	0.235	0.241	0.248	0.252	0.256	0.260	0.262	0.265	0.266	0.266	0.266	0.264	0.262	0.260	0.255	0.251	0.246	0.240	0.234	0.226	0.219	0.210	0.200	0.190	0.180	0.168	0.158	0.144	0.131	0.119	0.105	0.091	0.078	0.064	0.048	0.034	0.019	0.005	-0.011	-0.026	-0.041	-0.055	-0.070	-0.084	-0.099	-0.112	-0.126	-0.139	-0.154	-0.166	-0.179	-0.192	-0.205	-0.215	-0.226	-0.238	-0.249	-0.259	-0.269	-0.279	-0.286	-0.295	-0.304	-0.311	-0.319	-0.325	-0.332	-0.338	-0.344	-0.350	-0.355	-0.361	-0.365	-0.370	-0.374	-0.379	-0.384	-0.388	-0.390	-0.395	-0.399	-0.401	-0.406	-0.410	-0.414	-0.418	-0.421	-0.425	-0.430	-0.435	-0.440	-0.445	-0.450	-0.458	-0.464	-0.470	-0.479	-0.485	-0.494	-0.504	-0.512	-0.522	-0.534	-0.544	-0.556	-0.568	-0.581	-0.594	-0.609	-0.622	-0.638	-0.654	-0.671	-0.688	-0.705	-0.725	-0.744	-0.764	-0.782	-0.804	-0.824	-0.846	-0.866	-0.889	-0.910	-0.932	-0.955	-0.978	-1.000	-1.022	-1.044	-1.065	-1.088	-1.109	-1.129	-1.150	-1.169	-1.189	-1.206	-1.224	-1.241	-1.258	-1.274	-1.288	-1.301	-1.312	-1.324	-1.335	-1.344	-1.351	-1.358	-1.362	-1.366	-1.369	-1.371	-1.371	-1.370	-1.368	-1.362	-1.359	-1.352	-1.345	-1.338	-1.328	-1.318	-1.305	-1.294	-1.280	-1.266	-1.251	-1.236	-1.221	-1.205	-1.189	-1.170	-1.154	-1.135	-1.118	-1.100	-1.082	-1.065	-1.046	-1.029	-1.011	-0.995	-0.978	-0.961	-0.946	-0.931	-0.918	-0.904	-0.891	-0.879	-0.868	-0.858	-0.849	-0.840	-0.832	-0.826	-0.820	-0.815	-0.811	-0.809	-0.808	-0.805	-0.806	-0.808	-0.809	-0.811	-0.816	-0.821	-0.828	-0.835	-0.844	-0.852	-0.864	-0.874	-0.886	-0.900	-0.914	-0.928	-0.945	-0.961	-0.979	-0.998	-1.016	-1.036	-1.058	-1.080	-1.101	-1.125	-1.149	-1.174	-1.200	-1.225	-1.251	-1.279	-1.309	-1.336	-1.365	-1.396	-1.426	-1.458	-1.488	-1.520	-1.551	-1.584	-1.616	-1.649	-1.681	-1.715	-1.748	-1.780	-1.811	-1.844	-1.875	-1.905	-1.936	-1.966	-1.995	-2.022	-2.050	-2.076	-2.101	-2.125	-2.149	-2.170	-2.190	-2.209	-2.226	-2.242	-2.256	-2.268	-2.279	-2.286	-2.292	-2.298	-2.299	-2.299	-2.298	-2.292	-2.286	-2.278	-2.266	-2.254	-2.239	-2.221	-2.201	-2.180	-2.156	-2.131	-2.104	-2.074	-2.042	-2.009	-1.974	-1.938	-1.900	-1.862	-1.822	-1.780	-1.739	-1.696	-1.652	-1.609	-1.564	-1.519	-1.475	-1.430	-1.385	-1.340	-1.295	-1.251	-1.206	-1.164	-1.122	-1.080	-1.040	-1.001	-0.962	-0.925	-0.890	-0.856	-0.825	-0.794	-0.764	-0.735	-0.710	-0.686	-0.662	-0.642	-0.622	-0.606	-0.589	-0.575	-0.564	-0.552	-0.544	-0.535	-0.528	-0.522	-0.519	-0.515	-0.512	-0.511	-0.511	-0.511	-0.512	-0.514	-0.515	-0.516	-0.520	-0.521	-0.524	-0.526	-0.528	-0.528	-0.530	-0.529	-0.529	-0.526	-0.525	-0.520	-0.518	-0.511	-0.505	-0.498	-0.489	-0.480	-0.469	-0.458	-0.445	-0.431	-0.416	-0.401	-0.384	-0.366	-0.349	-0.330	-0.309	-0.290	-0.269	-0.249	-0.228	-0.206	-0.185	-0.165	-0.145	-0.125	-0.105	-0.085	-0.068	-0.050	-0.035	-0.020	-0.008	0.005	0.016	0.024	0.030	0.035	0.038	0.039	0.038	0.034	0.029	0.021	0.011	0.000	-0.014	-0.029	-0.049	-0.068	-0.090	-0.115	-0.142	-0.170	-0.200	-0.232	-0.265	-0.300	-0.336	-0.374	-0.411	-0.451	-0.491	-0.531	-0.572	-0.614	-0.656	-0.696	-0.739	-0.780	-0.821	-0.862	-0.902	-0.941	-0.980	-1.018	-1.055	-1.091	-1.126	-1.159	-1.192	-1.222	-1.252	-1.280	-1.306	-1.330	-1.354	-1.374	-1.394	-1.412	-1.428	-1.442	-1.456	-1.468	-1.478	-1.486	-1.492	-1.499	-1.502	-1.506	-1.508	-1.508	-1.506	-1.506	-1.504	-1.500	-1.496	-1.491	-1.485	-1.479	-1.471	-1.462	-1.454	-1.445	-1.436	-1.426	-1.416	-1.405	-1.395	-1.384	-1.372	-1.361	-1.349	-1.338	-1.326	-1.315	-1.304	-1.291	-1.279	-1.268	-1.256	-1.245	-1.234	-1.222	-1.211	-1.199	-1.189	-1.176	-1.166	-1.155	-1.145	-1.134	-1.124	-1.114	-1.102	-1.092	-1.082	-1.074	-1.064	-1.055	-1.046	-1.036	-1.029	-1.021	-1.014	-1.006	-0.999	-0.994	-0.988	-0.980	-0.976	-0.970	-0.966	-0.962	-0.959	-0.955	-0.952	-0.951	-0.950	-0.949	-0.949	-0.949	-0.950	-0.950	-0.951	-0.952	-0.955	-0.958	-0.959	-0.962	-0.965	-0.969	-0.972	-0.976	-0.980	-0.985	-0.989	-0.992	-0.996	-1.001	-1.005	-1.009	-1.012	-1.016	-1.019	-1.021	-1.024	-1.025	-1.026	-1.029	-1.030	-1.030	-1.030	-1.030	-1.029	-1.029	-1.026	-1.024	-1.022	-1.020	-1.019	-1.014	-1.011	-1.006	-1.004	-0.999	-0.994	-0.989	-0.984	-0.978	-0.972	-0.966	-0.961	-0.955	-0.950	-0.944	-0.939	-0.934	-0.929	-0.924	-0.920	-0.915	-0.911	-0.908	-0.904	-0.901	-0.899	-0.898	-0.898	-0.895	-0.896	-0.898	-0.898	-0.900	-0.901	-0.902	-0.906	-0.910	-0.915	-0.919	-0.924	-0.930	-0.936	-0.942	-0.949	-0.956	-0.964	-0.972	-0.980	-0.988	-0.996	-1.005	-1.014	-1.022	-1.030	-1.039	-1.048	-1.055	-1.062	-1.070	-1.076	-1.084	-1.089	-1.095	-1.099	-1.104	-1.108	-1.111	-1.114	-1.115	-1.116	-1.116	-1.116	-1.115	-1.114	-1.111	-1.108	-1.102	-1.098	-1.091	-1.082	-1.076	-1.066	-1.058	-1.046	-1.035	-1.025	-1.012	-0.999	-0.985	-0.971	-0.958	-0.941	-0.926	-0.910	-0.894	-0.878	-0.860	-0.844	-0.828	-0.810	-0.794	-0.778	-0.761	-0.745	-0.729	-0.714	-0.699	-0.682	-0.669	-0.655	-0.641	-0.629	-0.616	-0.605	-0.594	-0.584	-0.574	-0.564	-0.556	-0.550	-0.542	-0.538	-0.532	-0.530	-0.526	-0.524	-0.522	-0.524	-0.524	-0.525	-0.529	-0.532	-0.538	-0.542	-0.549	-0.558	-0.565	-0.574	-0.585	-0.595	-0.608	-0.620	-0.632	-0.648	-0.662	-0.680	-0.698	-0.716	-0.735	-0.755	-0.778	-0.800	-0.824	-0.848	-0.874	-0.899	-0.926	-0.955	-0.984	-1.012	-1.044	-1.075	-1.108	-1.140	-1.174	-1.208	-1.242	-1.279	-1.312	-1.350	-1.386	-1.422	-1.459	-1.496	-1.532	-1.570	-1.606	-1.644	-1.680	-1.716	-1.751	-1.786	-1.821	-1.854	-1.885	-1.916	-1.946	-1.975	-2.002	-2.027	-2.052	-2.075	-2.096	-2.115	-2.134	-2.149	-2.162	-2.175	-2.185	-2.192	-2.199	-2.202	-2.204	-2.202	-2.201	-2.196	-2.189	-2.181	-2.171	-2.158	-2.142	-2.126	-2.109	-2.088	-2.066	-2.044	-2.019	-1.992	-1.965	-1.939	-1.909	-1.879	-1.849	-1.818	-1.788	-1.755	-1.724	-1.692	-1.661	-1.631	-1.600	-1.571	-1.541	-1.512	-1.486	-1.459	-1.434	-1.410	-1.388	-1.366	-1.346	-1.328	-1.310	-1.296	-1.282	-1.270	-1.260	-1.252	-1.245	-1.241	-1.239	-1.238	-1.236	-1.238	-1.241	-1.246	-1.252	-1.260	-1.269	-1.279	-1.290	-1.302	-1.315	-1.329	-1.344	-1.358	-1.372	-1.388	-1.401	-1.416	-1.431	-1.445	-1.459	-1.471	-1.484	-1.495	-1.505	-1.514	-1.521	-1.526	-1.530	-1.535	-1.536	-1.536	-1.534	-1.530	-1.524	-1.516	-1.506	-1.494	-1.481	-1.464	-1.446	-1.425	-1.404	-1.378	-1.351	-1.322	-1.291	-1.260	-1.225	-1.190	-1.152	-1.112	-1.071	-1.030	-0.986	-0.942	-0.896	-0.850	-0.804	-0.758	-0.710	-0.662	-0.615	-0.568	-0.520	-0.472	-0.426	-0.380	-0.335	-0.290	-0.246	-0.205	-0.162	-0.122	-0.085	-0.049	-0.014	0.019	0.050	0.078	0.105	0.129	0.152	0.172	0.190	0.206	0.220	0.231	0.240	0.246	0.251	0.252	0.252	0.251	0.248	0.241	0.234	0.224	0.212	0.200	0.186	0.170	0.154	0.136	0.118	0.096	0.075	0.054	0.032	0.011	-0.012	-0.034	-0.056	-0.079	-0.100	-0.122	-0.142	-0.162	-0.182	-0.201	-0.219	-0.236	-0.252	-0.268	-0.282	-0.295	-0.306	-0.318	-0.326	-0.334	-0.340	-0.346	-0.350	-0.355	-0.356	-0.358	-0.358	-0.358	-0.356	-0.354	-0.351	-0.349	-0.345	-0.340	-0.336	-0.332	-0.326	-0.322	-0.318	-0.312	-0.309	-0.304	-0.301	-0.299	-0.298	-0.295	-0.294	-0.295	-0.295	-0.298	-0.302	-0.306	-0.312	-0.320	-0.329	-0.339	-0.349	-0.361	-0.375	-0.389	-0.405	-0.424	-0.441	-0.461	-0.482	-0.505	-0.528	-0.551	-0.576	-0.604	-0.630	-0.659	-0.688	-0.718	-0.748	-0.779	-0.810	-0.841	-0.874	-0.906	-0.939	-0.972	-1.005	-1.038	-1.071	-1.104	-1.138	-1.170	-1.201	-1.234	-1.265	-1.296	-1.326	-1.356	-1.385	-1.414	-1.441	-1.468	-1.494	-1.519	-1.542	-1.565	-1.588	-1.608	-1.628	-1.646	-1.665	-1.680	-1.696	-1.710	-1.722	-1.735	-1.746	-1.756	-1.765	-1.772	-1.780	-1.785	-1.790	-1.795	-1.796	-1.799	-1.799	-1.799	-1.798	-1.796	-1.792	-1.789	-1.785	-1.780	-1.775	-1.768	-1.760	-1.751	-1.742	-1.734	-1.722	-1.712	-1.701	-1.689	-1.675	-1.662	-1.649	-1.635	-1.620	-1.605	-1.590	-1.575	-1.558	-1.541	-1.525	-1.509	-1.491	-1.474	-1.456	-1.439	-1.420	-1.402	-1.384	-1.366	-1.349	-1.331	-1.314	-1.296	-1.278	-1.261	-1.245	-1.229	-1.214	-1.198	-1.182	-1.168	-1.154	-1.140	-1.128	-1.116	-1.105	-1.094	-1.085	-1.075	-1.068	-1.061	-1.055	-1.050	-1.046	-1.042	-1.040	-1.040	-1.040	-1.040	-1.041	-1.045	-1.049	-1.054	-1.060	-1.066	-1.075	-1.084	-1.092	-1.104	-1.114	-1.126	-1.139	-1.152	-1.165	-1.180	-1.194	-1.210	-1.224	-1.239	-1.255	-1.270	-1.286	-1.302	-1.318	-1.332	-1.348	-1.361	-1.375	-1.389	-1.400	-1.411	-1.422	-1.432	-1.440	-1.446	-1.452	-1.458	-1.461	-1.464	-1.464	-1.464	-1.461	-1.459	-1.454	-1.448	-1.439	-1.430	-1.420	-1.408	-1.394	-1.378	-1.361	-1.344	-1.325	-1.306	-1.284	-1.261	-1.238	-1.214	-1.188	-1.161	-1.134	-1.106	-1.078	-1.048	-1.018	-0.986	-0.955	-0.924	-0.892	-0.860	-0.829	-0.798	-0.765	-0.734	-0.702	-0.670	-0.641	-0.610	-0.580	-0.551	-0.521	-0.495	-0.468	-0.440	-0.414	-0.388	-0.362	-0.340	-0.316	-0.294	-0.272	-0.252	-0.231	-0.214	-0.195	-0.178	-0.161	-0.146	-0.131	-0.116	-0.102	-0.090	-0.079	-0.069	-0.058	-0.048	-0.040	-0.031	-0.024	-0.018	-0.011	-0.006	-0.001	0.001	0.004	0.006	0.008	0.008	0.006	0.005	0.002	0.000	-0.004	-0.009	-0.015	-0.020	-0.026	-0.035	-0.044	-0.054	-0.064	-0.074	-0.086	-0.099	-0.111	-0.125	-0.140	-0.156	-0.171	-0.189	-0.206	-0.225	-0.244	-0.264	-0.284	-0.305	-0.326	-0.348	-0.370	-0.392	-0.415	-0.439	-0.462	-0.488	-0.512	-0.536	-0.561	-0.588	-0.612	-0.636	-0.662	-0.689	-0.712	-0.738	-0.764	-0.788	-0.812	-0.835	-0.860	-0.882	-0.906	-0.928	-0.950	-0.971	-0.992	-1.012	-1.032	-1.050	-1.069	-1.086	-1.102	-1.118	-1.132	-1.148	-1.161	-1.174	-1.184	-1.195	-1.205	-1.212	-1.220	-1.228	-1.231	-1.236	-1.240	-1.242	-1.242	-1.242	-1.241	-1.239	-1.236	-1.231	-1.226	-1.220	-1.214	-1.205	-1.196	-1.186	-1.174	-1.162	-1.150	-1.135	-1.120	-1.105	-1.088	-1.069	-1.050	-1.030	-1.010	-0.989	-0.965	-0.942	-0.918	-0.894	-0.869	-0.842	-0.818	-0.789	-0.762	-0.735	-0.706	-0.679	-0.650	-0.621	-0.591	-0.564	-0.535	-0.505	-0.478	-0.449	-0.421	-0.394	-0.366	-0.340	-0.314	-0.289	-0.265	-0.242	-0.220	-0.198	-0.178	-0.160	-0.141	-0.125	-0.110	-0.096	-0.084	-0.072	-0.062	-0.054	-0.046	-0.041	-0.036	-0.034	-0.034	-0.034	-0.034	-0.038	-0.041	-0.048	-0.054	-0.061	-0.070	-0.079	-0.090	-0.102	-0.115	-0.129	-0.141	-0.155	-0.170	-0.184	-0.200	-0.215	-0.230	-0.245	-0.260	-0.275	-0.289	-0.304	-0.316	-0.330	-0.342	-0.354	-0.364	-0.375	-0.384	-0.391	-0.400	-0.406	-0.411	-0.416	-0.420	-0.421	-0.424	-0.424	-0.424	-0.422	-0.420	-0.418	-0.414	-0.410	-0.405	-0.399	-0.392	-0.386	-0.379	-0.370	-0.364	-0.355	-0.348	-0.340	-0.332	-0.324	-0.315	-0.309	-0.301	-0.295	-0.288	-0.281	-0.276	-0.271	-0.266	-0.261	-0.258	-0.256	-0.254	-0.252	-0.251	-0.251	-0.252	-0.254	-0.255	-0.258	-0.261	-0.264	-0.269	-0.274	-0.280	-0.285	-0.292	-0.299	-0.306	-0.314	-0.322	-0.331	-0.340	-0.349	-0.359	-0.369	-0.379	-0.390	-0.399	-0.410	-0.422	-0.432	-0.444	-0.456	-0.468	-0.479	-0.491	-0.502	-0.516	-0.528	-0.540	-0.554	-0.566	-0.580	-0.592	-0.608	-0.621	-0.636	-0.650	-0.664	-0.679	-0.694	-0.709	-0.724	-0.740	-0.756	-0.772	-0.788	-0.804	-0.820	-0.835	-0.851	-0.866	-0.882	-0.899	-0.912	-0.928	-0.944	-0.959	-0.971	-0.986	-1.000	-1.012	-1.025	-1.038	-1.049	-1.059	-1.069	-1.078	-1.088	-1.096	-1.102	-1.109	-1.115	-1.120	-1.124	-1.126	-1.128	-1.130	-1.130	-1.129	-1.128	-1.125	-1.121	-1.118	-1.112	-1.106	-1.099	-1.091	-1.082	-1.074	-1.064	-1.054	-1.042	-1.031	-1.019	-1.006	-0.994	-0.979	-0.965	-0.951	-0.936	-0.921	-0.906	-0.891	-0.876	-0.860	-0.844	-0.829	-0.814	-0.798	-0.782	-0.768	-0.752	-0.739	-0.725	-0.711	-0.698	-0.685	-0.672	-0.661	-0.650	-0.640	-0.630	-0.622	-0.615	-0.609	-0.602	-0.599	-0.596	-0.592	-0.592	-0.592	-0.594	-0.598	-0.600	-0.606	-0.612	-0.621	-0.631	-0.644	-0.656	-0.671	-0.686	-0.705	-0.724	-0.745	-0.766	-0.790	-0.814	-0.841	-0.868	-0.896	-0.925	-0.956	-0.988	-1.020	-1.051	-1.085	-1.120	-1.155	-1.189	-1.225	-1.260	-1.296	-1.331	-1.368	-1.402	-1.438	-1.472	-1.508	-1.540	-1.574	-1.605	-1.636	-1.668	-1.696	-1.724	-1.751	-1.776	-1.801	-1.824	-1.845	-1.865	-1.884	-1.901	-1.916	-1.930	-1.944	-1.956	-1.966	-1.975	-1.982	-1.989	-1.996	-2.000	-2.004	-2.007	-2.009	-2.010	-2.011	-2.011	-2.011	-2.011	-2.011	-2.009	-2.009	-2.009	-2.009	-2.009	-2.010	-2.011	-2.013	-2.015	-2.018	-2.021	-2.025	-2.031	-2.038	-2.045	-2.052	-2.060	-2.070	-2.080	-2.092	-2.104	-2.118	-2.130	-2.146	-2.160	-2.175	-2.191	-2.206	-2.224	-2.239	-2.256	-2.271	-2.286	-2.302	-2.318	-2.331	-2.344	-2.356	-2.368	-2.378	-2.386	-2.394	-2.401	-2.405	-2.409	-2.410	-2.409	-2.406	-2.401	-2.395	-2.385	-2.375	-2.362	-2.348	-2.330	-2.311	-2.290	-2.266	-2.242	-2.215	-2.186	-2.154	-2.122	-2.088	-2.051	-2.014	-1.975	-1.935	-1.892	-1.851	-1.806	-1.764	-1.718	-1.672	-1.628	-1.580	-1.534	-1.486	-1.440	-1.392	-1.346	-1.300	-1.255	-1.209	-1.164	-1.120	-1.076	-1.035	-0.992	-0.952	-0.911	-0.874	-0.836	-0.800	-0.765	-0.731	-0.700	-0.668	-0.639	-0.610	-0.582	-0.556	-0.531	-0.507	-0.484	-0.464	-0.441	-0.422	-0.402	-0.385	-0.366	-0.351	-0.335	-0.320	-0.304	-0.290	-0.276	-0.262	-0.249	-0.236	-0.222	-0.210	-0.198	-0.185	-0.172	-0.161	-0.148	-0.136	-0.122	-0.110	-0.096	-0.084	-0.070	-0.056	-0.042	-0.029	-0.015	0.000	0.014	0.028	0.042	0.058	0.072	0.086	0.101	0.118	0.131	0.146	0.162	0.179	0.192	0.209	0.224	0.239	0.255	0.269	0.284	0.299	0.312	0.328	0.341	0.356	0.369	0.384	0.398	0.410	0.424	0.436	0.450	0.462	0.478	0.490	0.504	0.516	0.529	0.541	0.555	0.568	0.581	0.594	0.606	0.620	0.632	0.645	0.659	0.671	0.685	0.699	0.711	0.725	0.736	0.750	0.762	0.775	0.789	0.800	0.812	0.825	0.839	0.850	0.862	0.874	0.886	0.898	0.909	0.919	0.930	0.940	0.950	0.960	0.970	0.979	0.988	0.996	1.002	1.010	1.018	1.022	1.030	1.035	1.039	1.044	1.049	1.051	1.055	1.058	1.060	1.061	1.062	1.065	1.065	1.065	1.064	1.064	1.062	1.060	1.058	1.056	1.052	1.049	1.045	1.042	1.038	1.032	1.028	1.022	1.016	1.010	1.004	0.998	0.990	0.982	0.975	0.966	0.958	0.948	0.939	0.929	0.919	0.908	0.895	0.884	0.871	0.859	0.846	0.831	0.818	0.802	0.788	0.772	0.756	0.740	0.722	0.705	0.688	0.668	0.649	0.630	0.610	0.589	0.568	0.546	0.525	0.502	0.480	0.458	0.435	0.412	0.388	0.364	0.339	0.316	0.290	0.266	0.242	0.218	0.192	0.169	0.145	0.119	0.096	0.071	0.048	0.025	0.001	-0.020	-0.042	-0.064	-0.085	-0.105	-0.125	-0.145	-0.164	-0.182	-0.200	-0.218	-0.234	-0.250	-0.265	-0.280	-0.294	-0.309	-0.321	-0.334	-0.346	-0.358	-0.370	-0.380	-0.391	-0.401	-0.411	-0.420	-0.429	-0.438	-0.448	-0.456	-0.465	-0.474	-0.482	-0.492	-0.500	-0.509	-0.519	-0.528	-0.536	-0.546	-0.555	-0.566	-0.575	-0.585	-0.595	-0.606	-0.616	-0.626	-0.638	-0.650	-0.660	-0.671	-0.684	-0.696	-0.709	-0.720	-0.732	-0.746	-0.758	-0.770	-0.782	-0.795	-0.808	-0.819	-0.830	-0.841	-0.852	-0.862	-0.872	-0.880	-0.889	-0.896	-0.904	-0.909	-0.914	-0.919	-0.921	-0.924	-0.926	-0.926	-0.926	-0.924	-0.921	-0.918	-0.912	-0.906	-0.898	-0.888	-0.878	-0.868	-0.854	-0.840	-0.825	-0.808	-0.790	-0.772	-0.752	-0.732	-0.710	-0.689	-0.664	-0.640	-0.615	-0.591	-0.564	-0.538	-0.511	-0.484	-0.456	-0.429	-0.401	-0.374	-0.345	-0.319	-0.290	-0.264	-0.236	-0.210	-0.185	-0.159	-0.134	-0.109	-0.086	-0.064	-0.042	-0.021	-0.001	0.019	0.036	0.054	0.069	0.084	0.098	0.110	0.121	0.132	0.141	0.150	0.158	0.162	0.168	0.172	0.176	0.178	0.179	0.180	0.180	0.179	0.179	0.176	0.174	0.171	0.168	0.162	0.159	0.155	0.150	0.148	0.142	0.139	0.135	0.130	0.126	0.125	0.121	0.120	0.118	0.119	0.118	0.119	0.120	0.124	0.126	0.131	0.138	0.142	0.151	0.159	0.169	0.180	0.191	0.205	0.218	0.231	0.246	0.262	0.279	0.296	0.315	0.334	0.352	0.374	0.395	0.415	0.438	0.460	0.482	0.505	0.528	0.551	0.574	0.598	0.620	0.642	0.665	0.686	0.709	0.730	0.750	0.769	0.789	0.806	0.824	0.840	0.856	0.869	0.884	0.895	0.906	0.916	0.925	0.934	0.940	0.946	0.950	0.952	0.955	0.955	0.955	0.954	0.951	0.948	0.942	0.936	0.929	0.922	0.911	0.902	0.890	0.878	0.865	0.851	0.836	0.820	0.802	0.784	0.765	0.745	0.725	0.702	0.680	0.659	0.632	0.609	0.582	0.556	0.528	0.500	0.471	0.440	0.410	0.379	0.346	0.312	0.279	0.244	0.208	0.170	0.135	0.096	0.059	0.019	-0.020	-0.060	-0.100	-0.141	-0.182	-0.224	-0.265	-0.306	-0.349	-0.391	-0.434	-0.475	-0.518	-0.560	-0.601	-0.644	-0.684	-0.724	-0.765	-0.804	-0.841	-0.879	-0.916	-0.952	-0.986	-1.021	-1.054	-1.084	-1.114	-1.142	-1.170	-1.195	-1.219	-1.241	-1.261	-1.281	-1.298	-1.312	-1.326	-1.338	-1.349	-1.358	-1.364	-1.369	-1.372	-1.372	-1.374	-1.372	-1.369	-1.366	-1.361	-1.354	-1.345	-1.336	-1.326	-1.314	-1.302	-1.289	-1.275	-1.261	-1.246	-1.231	-1.215	-1.200	-1.184	-1.166	-1.150	-1.134	-1.118	-1.101	-1.085	-1.070	-1.054	-1.039	-1.024	-1.009	-0.995	-0.981	-0.969	-0.955	-0.944	-0.931	-0.920	-0.909	-0.898	-0.889	-0.879	-0.869	-0.860	-0.851	-0.842	-0.835	-0.826	-0.819	-0.811	-0.804	-0.798	-0.790	-0.782	-0.778	-0.770	-0.764	-0.758	-0.751	-0.745	-0.740	-0.732	-0.728	-0.721	-0.716	-0.711	-0.706	-0.700	-0.695	-0.691	-0.686	-0.682	-0.679	-0.674	-0.670	-0.668	-0.664	-0.661	-0.659	-0.658	-0.658	-0.658	-0.658	-0.658	-0.660	-0.661	-0.664	-0.665	-0.669	-0.672	-0.678	-0.682	-0.688	-0.694	-0.701	-0.708	-0.716	-0.724	-0.731	-0.740	-0.749	-0.758	-0.766	-0.774	-0.781	-0.789	-0.798	-0.804	-0.811	-0.818	-0.822	-0.828	-0.831	-0.835	-0.836	-0.838	-0.838	-0.836	-0.834	-0.830	-0.825	-0.819	-0.811	-0.801	-0.791	-0.779	-0.765	-0.750	-0.732	-0.714	-0.694	-0.672	-0.649	-0.624	-0.598	-0.571	-0.541	-0.512	-0.482	-0.450	-0.418	-0.384	-0.350	-0.314	-0.279	-0.244	-0.208	-0.170	-0.134	-0.096	-0.060	-0.024	0.012	0.048	0.084	0.118	0.151	0.182	0.214	0.245	0.274	0.302	0.329	0.355	0.378	0.400	0.420	0.439	0.456	0.470	0.484	0.495	0.505	0.512	0.519	0.522	0.524	0.522	0.521	0.518	0.512	0.505	0.495	0.484	0.471	0.458	0.441	0.424	0.406	0.385	0.364	0.341	0.318	0.292	0.268	0.241	0.214	0.185	0.158	0.128	0.098	0.069	0.039	0.009	-0.021	-0.052	-0.081	-0.112	-0.142	-0.171	-0.201	-0.231	-0.260	-0.289	-0.316	-0.342	-0.369	-0.392	-0.418	-0.442	-0.464	-0.486	-0.507	-0.526	-0.545	-0.564	-0.581	-0.596	-0.610	-0.624	-0.636	-0.648	-0.659	-0.668	-0.676	-0.682	-0.689	-0.694	-0.696	-0.699	-0.699	-0.700	-0.699	-0.698	-0.694	-0.690	-0.685	-0.679	-0.674	-0.665	-0.658	-0.649	-0.640	-0.631	-0.620	-0.610	-0.599	-0.588	-0.575	-0.564	-0.551	-0.539	-0.526	-0.515	-0.502	-0.490	-0.479	-0.466	-0.455	-0.444	-0.434	-0.422	-0.414	-0.405	-0.396	-0.388	-0.381	-0.374	-0.369	-0.364	-0.359	-0.355	-0.352	-0.350	-0.350	-0.350	-0.351	-0.352	-0.354	-0.356	-0.360	-0.365	-0.369	-0.375	-0.381	-0.389	-0.395	-0.402	-0.410	-0.419	-0.428	-0.438	-0.446	-0.458	-0.468	-0.478	-0.489	-0.498	-0.507	-0.519	-0.529	-0.539	-0.549	-0.558	-0.566	-0.574	-0.581	-0.589	-0.596	-0.602	-0.609	-0.614	-0.619	-0.624	-0.626	-0.630	-0.632	-0.635	-0.636	-0.638	-0.638	-0.638	-0.636	-0.635	-0.632	-0.630	-0.626	-0.622	-0.618	-0.614	-0.608	-0.601	-0.595	-0.589	-0.581	-0.574	-0.565	-0.558	-0.548	-0.539	-0.530	-0.520	-0.510	-0.500	-0.489	-0.480	-0.469	-0.458	-0.448	-0.438	-0.428	-0.418	-0.406	-0.396	-0.388	-0.378	-0.368	-0.358	-0.349	-0.339	-0.330	-0.321	-0.312	-0.304	-0.296	-0.290	-0.282	-0.275	-0.269	-0.262	-0.256	-0.251	-0.245	-0.241	-0.236	-0.232	-0.230	-0.226	-0.225	-0.222	-0.220	-0.219	-0.216	-0.216	-0.215	-0.214	-0.214	-0.214	-0.212	-0.212	-0.212	-0.212	-0.214	-0.212	-0.212	-0.212	-0.212	-0.212	-0.211	-0.210	-0.209	-0.208	-0.205	-0.202	-0.200	-0.198	-0.194	-0.190	-0.185	-0.180	-0.175	-0.169	-0.162	-0.156	-0.149	-0.140	-0.131	-0.122	-0.111	-0.101	-0.090	-0.078	-0.065	-0.052	-0.039	-0.025	-0.010	0.005	0.020	0.038	0.052	0.070	0.086	0.104	0.121	0.139	0.156	0.174	0.192	0.209	0.228	0.245	0.261	0.280	0.296	0.314	0.329	0.345	0.360	0.376	0.391	0.405	0.419	0.434	0.446	0.459	0.471	0.482	0.494	0.504	0.514	0.524	0.532	0.541	0.549	0.556	0.562	0.569	0.575	0.579	0.584	0.588	0.591	0.595	0.598	0.600	0.600	0.601	0.602	0.602	0.602	0.602	0.601	0.600	0.599	0.598	0.596	0.594	0.591	0.589	0.588	0.585	0.582	0.580	0.578	0.575	0.571	0.570	0.568	0.565	0.562	0.561	0.559	0.556	0.554	0.551	0.550	0.548	0.546	0.545	0.542	0.541	0.539	0.536	0.535	0.532	0.531	0.529	0.526	0.522	0.521	0.518	0.515	0.511	0.507	0.505	0.500	0.495	0.491	0.485	0.479	0.472	0.465	0.458	0.449	0.439	0.430	0.420	0.408	0.395	0.382	0.369	0.355	0.340	0.322	0.305	0.288	0.269	0.250	0.229	0.209	0.186	0.164	0.140	0.116	0.092	0.066	0.040	0.012	-0.014	-0.041	-0.070	-0.099	-0.128	-0.158	-0.188	-0.218	-0.248	-0.278	-0.309	-0.339	-0.369	-0.400	-0.430	-0.461	-0.490	-0.520	-0.550	-0.579	-0.606	-0.634	-0.661	-0.689	-0.714	-0.740	-0.764	-0.789	-0.811	-0.834	-0.858	-0.878	-0.899	-0.916	-0.936	-0.954	-0.971	-0.988	-1.004	-1.019	-1.032	-1.045	-1.058	-1.069	-1.080	-1.090	-1.098	-1.106	-1.114	-1.120	-1.126	-1.131	-1.136	-1.139	-1.141	-1.144	-1.144	-1.145	-1.145	-1.142	-1.140	-1.138	-1.134	-1.130	-1.125	-1.119	-1.111	-1.105	-1.096	-1.088	-1.078	-1.068	-1.056	-1.045	-1.032	-1.019	-1.005	-0.990	-0.976	-0.960	-0.944	-0.928	-0.909	-0.890	-0.872	-0.854	-0.834	-0.814	-0.794	-0.774	-0.752	-0.731	-0.709	-0.686	-0.662	-0.641	-0.619	-0.595	-0.571	-0.549	-0.526	-0.504	-0.480	-0.458	-0.435	-0.412	-0.391	-0.369	-0.349	-0.328	-0.306	-0.288	-0.269	-0.249	-0.230	-0.212	-0.195	-0.179	-0.162	-0.146	-0.131	-0.116	-0.102	-0.089	-0.076	-0.062	-0.051	-0.039	-0.028	-0.016	-0.006	0.004	0.015	0.024	0.032	0.042	0.050	0.059	0.066	0.075	0.082	0.091	0.099	0.106	0.114	0.121	0.129	0.138	0.145	0.152	0.161	0.169	0.176	0.185	0.192	0.200	0.209	0.218	0.228	0.236	0.245	0.252	0.261	0.270	0.278	0.288	0.295	0.304	0.312	0.321	0.330	0.338	0.346	0.354	0.361	0.369	0.375	0.382	0.389	0.395	0.401	0.406	0.411	0.416	0.419	0.424	0.426	0.428	0.430	0.431	0.432	0.432	0.431	0.431	0.429	0.426	0.424	0.420	0.416	0.411	0.405	0.400	0.392	0.386	0.378	0.370	0.361	0.350	0.340	0.330	0.318	0.305	0.294	0.279	0.265	0.251	0.235	0.219	0.201	0.184	0.166	0.148	0.128	0.108	0.086	0.065	0.044	0.020	-0.004	-0.026	-0.052	-0.078	-0.102	-0.130	-0.156	-0.182	-0.211	-0.239	-0.268	-0.298	-0.325	-0.355	-0.384	-0.412	-0.444	-0.472	-0.500	-0.530	-0.558	-0.586	-0.614	-0.641	-0.666	-0.691	-0.715	-0.739	-0.762	-0.784	-0.804	-0.824	-0.841	-0.859	-0.872	-0.886	-0.898	-0.909	-0.916	-0.924	-0.929	-0.932	-0.934	-0.935	-0.934	-0.930	-0.925	-0.919	-0.910	-0.900	-0.889	-0.876	-0.861	-0.845	-0.829	-0.809	-0.789	-0.769	-0.746	-0.724	-0.699	-0.674	-0.648	-0.621	-0.595	-0.568	-0.539	-0.512	-0.484	-0.455	-0.426	-0.400	-0.371	-0.345	-0.318	-0.290	-0.262	-0.238	-0.212	-0.188	-0.165	-0.141	-0.119	-0.099	-0.078	-0.059	-0.041	-0.024	-0.008	0.006	0.020	0.032	0.042	0.052	0.061	0.068	0.074	0.078	0.081	0.082	0.082	0.081	0.079	0.075	0.070	0.062	0.055	0.045	0.034	0.022	0.009	-0.005	-0.020	-0.039	-0.055	-0.075	-0.095	-0.116	-0.138	-0.161	-0.186	-0.210	-0.236	-0.262	-0.289	-0.316	-0.342	-0.371	-0.398	-0.426	-0.454	-0.481	-0.509	-0.536	-0.562	-0.586	-0.612	-0.638	-0.660	-0.682	-0.704	-0.724	-0.742	-0.761	-0.776	-0.790	-0.801	-0.814	-0.821	-0.828	-0.832	-0.835	-0.835	-0.834	-0.830	-0.824	-0.815	-0.806	-0.792	-0.778	-0.762	-0.744	-0.724	-0.700	-0.678	-0.651	-0.624	-0.595	-0.565	-0.532	-0.501	-0.468	-0.434	-0.399	-0.364	-0.328	-0.292	-0.256	-0.220	-0.185	-0.150	-0.116	-0.084	-0.051	-0.020	0.011	0.040	0.068	0.094	0.118	0.140	0.161	0.180	0.196	0.211	0.225	0.236	0.244	0.251	0.255	0.256	0.256	0.255	0.250	0.245	0.236	0.226	0.216	0.202	0.189	0.174	0.158	0.139	0.121	0.102	0.081	0.062	0.041	0.020	-0.001	-0.022	-0.042	-0.064	-0.085	-0.104	-0.122	-0.140	-0.156	-0.172	-0.188	-0.201	-0.212	-0.224	-0.232	-0.241	-0.248	-0.252	-0.255	-0.256	-0.256	-0.255	-0.251	-0.248	-0.241	-0.232	-0.222	-0.212	-0.200	-0.186	-0.172	-0.156	-0.139	-0.121	-0.104	-0.084	-0.064	-0.044	-0.022	-0.002	0.019	0.040	0.061	0.081	0.101	0.122	0.141	0.161	0.181	0.198	0.215	0.231	0.246	0.260	0.274	0.286	0.296	0.306	0.314	0.321	0.326	0.331	0.334	0.335	0.336	0.335	0.332	0.329	0.324	0.318	0.310	0.301	0.292	0.280	0.269	0.255	0.240	0.225	0.209	0.191	0.174	0.155	0.136	0.116	0.096	0.076	0.055	0.035	0.012	-0.009	-0.030	-0.052	-0.075	-0.095	-0.118	-0.139	-0.160	-0.180	-0.202	-0.221	-0.242	-0.262	-0.281	-0.300	-0.319	-0.336	-0.354	-0.370	-0.386	-0.402	-0.418	-0.434	-0.449	-0.462	-0.475	-0.489	-0.501	-0.514	-0.525	-0.536	-0.546	-0.556	-0.565	-0.574	-0.582	-0.590	-0.598	-0.604	-0.610	-0.616	-0.621	-0.628	-0.631	-0.635	-0.639	-0.644	-0.648	-0.650	-0.652	-0.655	-0.658	-0.659	-0.660	-0.662	-0.664	-0.662	-0.664	-0.665	-0.665	-0.666	-0.665	-0.666	-0.665	-0.665	-0.665	-0.665	-0.665	-0.665	-0.664	-0.665	-0.664	-0.664	-0.662	-0.662	-0.661	-0.661	-0.661	-0.660	-0.660	-0.660	-0.660	-0.660	-0.660	-0.660	-0.660	-0.660	-0.660	-0.661	-0.662	-0.661	-0.661	-0.661	-0.662	-0.662	-0.662	-0.662	-0.662	-0.664	-0.664	-0.664	-0.664	-0.664	-0.662	-0.662	-0.662	-0.661	-0.660	-0.659	-0.658	-0.656	-0.655	-0.652	-0.650	-0.648	-0.644	-0.641	-0.636	-0.632	-0.629	-0.624	-0.619	-0.612	-0.608	-0.600	-0.594	-0.586	-0.578	-0.569	-0.560	-0.551	-0.541	-0.530	-0.519	-0.507	-0.496	-0.482	-0.470	-0.456	-0.442	-0.428	-0.414	-0.398	-0.382	-0.366	-0.350	-0.334	-0.318	-0.300	-0.282	-0.264	-0.245	-0.228	-0.209	-0.190	-0.172	-0.152	-0.135	-0.118	-0.099	-0.080	-0.062	-0.044	-0.026	-0.009	0.008	0.025	0.040	0.056	0.071	0.086	0.101	0.114	0.128	0.139	0.150	0.160	0.169	0.176	0.184	0.190	0.195	0.199	0.200	0.202	0.202	0.202	0.200	0.196	0.192	0.188	0.180	0.172	0.161	0.151	0.141	0.128	0.112	0.099	0.082	0.065	0.048	0.028	0.009	-0.012	-0.034	-0.056	-0.079	-0.102	-0.126	-0.150	-0.176	-0.201	-0.225	-0.252	-0.276	-0.302	-0.329	-0.354	-0.379	-0.404	-0.429	-0.454	-0.476	-0.501	-0.524	-0.545	-0.568	-0.590	-0.610	-0.629	-0.649	-0.668	-0.685	-0.702	-0.719	-0.736	-0.750	-0.765	-0.778	-0.791	-0.804	-0.816	-0.826	-0.838	-0.848	-0.858	-0.868	-0.876	-0.886	-0.896	-0.906	-0.915	-0.924	-0.932	-0.942	-0.952	-0.962	-0.972	-0.984	-0.995	-1.008	-1.020	-1.034	-1.048	-1.061	-1.078	-1.094	-1.111	-1.130	-1.149	-1.170	-1.190	-1.211	-1.234	-1.258	-1.282	-1.308	-1.332	-1.359	-1.385	-1.412	-1.441	-1.469	-1.496	-1.526	-1.555	-1.584	-1.614	-1.644	-1.672	-1.702	-1.732	-1.761	-1.790	-1.818	-1.846	-1.872	-1.899	-1.924	-1.948	-1.971	-1.994	-2.015	-2.035	-2.054	-2.070	-2.086	-2.100	-2.114	-2.125	-2.134	-2.144	-2.150	-2.155	-2.159	-2.161	-2.162	-2.162	-2.160	-2.155	-2.150	-2.144	-2.135	-2.128	-2.118	-2.105	-2.092	-2.079	-2.064	-2.049	-2.033	-2.016	-1.999	-1.981	-1.964	-1.945	-1.928	-1.909	-1.890	-1.871	-1.854	-1.836	-1.818	-1.799	-1.782	-1.765	-1.749	-1.732	-1.718	-1.702	-1.690	-1.676	-1.662	-1.652	-1.641	-1.631	-1.621	-1.612	-1.604	-1.596	-1.590	-1.584	-1.578	-1.574	-1.569	-1.565	-1.561	-1.559	-1.556	-1.555	-1.552	-1.552	-1.551	-1.550	-1.549	-1.550	-1.549	-1.549	-1.548	-1.546	-1.546	-1.546	-1.545	-1.545	-1.544	-1.542	-1.541	-1.540	-1.539	-1.536	-1.535	-1.534	-1.531	-1.529	-1.528	-1.526	-1.524	-1.520	-1.518	-1.516	-1.514	-1.510	-1.508	-1.505	-1.502	-1.500	-1.496	-1.494	-1.491	-1.489	-1.488	-1.485	-1.482	-1.481	-1.479	-1.478	-1.476	-1.474	-1.474	-1.472	-1.471	-1.470	-1.470	-1.470	-1.470	-1.470	-1.471	-1.471	-1.471	-1.471	-1.472	-1.472	-1.472	-1.474	-1.474	-1.475	-1.475	-1.476	-1.476	-1.475	-1.475	-1.475	-1.472	-1.471	-1.469	-1.466	-1.464	-1.460	-1.456	-1.452	-1.448	-1.442	-1.438	-1.430	-1.425	-1.416	-1.409	-1.399	-1.390	-1.380	-1.368	-1.356	-1.344	-1.330	-1.318	-1.302	-1.289	-1.274	-1.258	-1.241	-1.226	-1.210	-1.192	-1.175	-1.156	-1.139	-1.120	-1.102	-1.085	-1.066	-1.049	-1.031	-1.014	-0.998	-0.980	-0.964	-0.949	-0.932	-0.918	-0.904	-0.890	-0.878	-0.866	-0.855	-0.845	-0.836	-0.829	-0.821	-0.816	-0.810	-0.808	-0.805	-0.802	-0.802	-0.804	-0.804	-0.808	-0.812	-0.818	-0.822	-0.830	-0.839	-0.846	-0.856	-0.866	-0.878	-0.889	-0.900	-0.914	-0.928	-0.942	-0.956	-0.971	-0.986	-1.001	-1.016	-1.032	-1.048	-1.062	-1.078	-1.092	-1.106	-1.121	-1.134	-1.148	-1.161	-1.172	-1.184	-1.195	-1.205	-1.214	-1.222	-1.230	-1.236	-1.244	-1.250	-1.252	-1.258	-1.260	-1.262	-1.265	-1.265	-1.266	-1.266	-1.264	-1.262	-1.260	-1.256	-1.252	-1.248	-1.242	-1.238	-1.231	-1.226	-1.219	-1.212	-1.205	-1.198	-1.190	-1.184	-1.176	-1.169	-1.160	-1.152	-1.146	-1.139	-1.132	-1.125	-1.119	-1.111	-1.106	-1.100	-1.095	-1.090	-1.085	-1.081	-1.078	-1.074	-1.070	-1.068	-1.065	-1.062	-1.061	-1.059	-1.058	-1.056	-1.054	-1.051	-1.051	-1.049	-1.048	-1.046	-1.045	-1.044	-1.042	-1.041	-1.039	-1.038	-1.035	-1.034	-1.030	-1.028	-1.025	-1.021	-1.019	-1.015	-1.012	-1.008	-1.002	-0.999	-0.994	-0.989	-0.984	-0.978	-0.971	-0.965	-0.959	-0.952	-0.946	-0.939	-0.930	-0.922	-0.915	-0.906	-0.899	-0.889	-0.880	-0.870	-0.860	-0.850	-0.840	-0.829	-0.818	-0.806	-0.795	-0.784	-0.771	-0.759	-0.746	-0.732	-0.720	-0.705	-0.692	-0.678	-0.664	-0.649	-0.634	-0.616	-0.601	-0.584	-0.568	-0.550	-0.532	-0.515	-0.496	-0.478	-0.459	-0.439	-0.420	-0.399	-0.379	-0.358	-0.336	-0.315	-0.294	-0.270	-0.248	-0.225	-0.204	-0.180	-0.159	-0.136	-0.112	-0.090	-0.068	-0.045	-0.024	-0.002	0.019	0.039	0.059	0.078	0.096	0.114	0.131	0.148	0.162	0.178	0.190	0.204	0.215	0.224	0.234	0.240	0.246	0.250	0.252	0.254	0.254	0.251	0.249	0.244	0.238	0.230	0.220	0.209	0.196	0.181	0.165	0.149	0.130	0.110	0.089	0.066	0.041	0.016	-0.010	-0.038	-0.065	-0.094	-0.125	-0.155	-0.186	-0.219	-0.251	-0.284	-0.318	-0.350	-0.384	-0.416	-0.450	-0.482	-0.515	-0.548	-0.579	-0.610	-0.640	-0.670	-0.700	-0.728	-0.756	-0.782	-0.808	-0.832	-0.855	-0.879	-0.900	-0.920	-0.939	-0.956	-0.974	-0.989	-1.002	-1.015	-1.028	-1.038	-1.048	-1.056	-1.065	-1.070	-1.076	-1.080	-1.084	-1.085	-1.088	-1.089	-1.089	-1.088	-1.085	-1.082	-1.080	-1.076	-1.072	-1.069	-1.062	-1.058	-1.051	-1.045	-1.038	-1.031	-1.024	-1.016	-1.009	-1.000	-0.992	-0.984	-0.975	-0.966	-0.959	-0.949	-0.940	-0.932	-0.924	-0.915	-0.906	-0.898	-0.889	-0.880	-0.871	-0.862	-0.855	-0.846	-0.840	-0.831	-0.824	-0.816	-0.808	-0.801	-0.795	-0.788	-0.781	-0.775	-0.769	-0.762	-0.758	-0.752	-0.746	-0.741	-0.736	-0.731	-0.726	-0.724	-0.719	-0.716	-0.712	-0.710	-0.708	-0.706	-0.704	-0.704	-0.702	-0.702	-0.704	-0.705	-0.706	-0.709	-0.710	-0.714	-0.716	-0.721	-0.725	-0.731	-0.736	-0.744	-0.750	-0.758	-0.765	-0.775	-0.784	-0.792	-0.804	-0.814	-0.825	-0.838	-0.850	-0.862	-0.876	-0.890	-0.904	-0.918	-0.932	-0.948	-0.961	-0.978	-0.992	-1.009	-1.025	-1.040	-1.056	-1.072	-1.088	-1.102	-1.119	-1.135	-1.151	-1.165	-1.180	-1.195	-1.209	-1.222	-1.236	-1.250	-1.261	-1.274	-1.285	-1.295	-1.306	-1.316	-1.324	-1.334	-1.341	-1.348	-1.355	-1.361	-1.366	-1.371	-1.375	-1.379	-1.381	-1.382	-1.385	-1.385	-1.386	-1.386	-1.386	-1.385	-1.385	-1.382	-1.381	-1.380	-1.378	-1.376	-1.374	-1.371	-1.369	-1.366	-1.364	-1.361	-1.358	-1.354	-1.351	-1.348	-1.342	-1.340	-1.336	-1.332	-1.329	-1.325	-1.320	-1.315	-1.310	-1.305	-1.299	-1.292	-1.288	-1.280	-1.272	-1.265	-1.256	-1.248	-1.236	-1.226	-1.215	-1.201	-1.188	-1.172	-1.156	-1.138	-1.119	-1.099	-1.078	-1.054	-1.030	-1.004	-0.976	-0.946	-0.918	-0.885	-0.851	-0.816	-0.778	-0.740	-0.700	-0.659	-0.616	-0.572	-0.528	-0.481	-0.432	-0.384	-0.334	-0.282	-0.231	-0.180	-0.128	-0.075	-0.021	0.032	0.085	0.139	0.192	0.244	0.296	0.348	0.399	0.448	0.496	0.545	0.591	0.636	0.680	0.722	0.762	0.801	0.839	0.875	0.909	0.940	0.970	0.998	1.024	1.048	1.070	1.090	1.109	1.124	1.138	1.151	1.161	1.169	1.175	1.181	1.184	1.186	1.188	1.186	1.185	1.182	1.178	1.172	1.166	1.159	1.152	1.144	1.135	1.126	1.116	1.105	1.096	1.085	1.076	1.065	1.055	1.044	1.034	1.024	1.014	1.004	0.995	0.986	0.976	0.969	0.960	0.951	0.944	0.938	0.931	0.925	0.919	0.914	0.908	0.904	0.899	0.895	0.892	0.889	0.885	0.884	0.880	0.878	0.876	0.875	0.874	0.874	0.874	0.872	0.874	0.874	0.875	0.876	0.878	0.880	0.882	0.885	0.889	0.892	0.896	0.901	0.906	0.911	0.916	0.924	0.930	0.938	0.944	0.952	0.960	0.968	0.976	0.985	0.994	1.001	1.011	1.020	1.029	1.038	1.046	1.055	1.064	1.071	1.080	1.086	1.092	1.099	1.104	1.108	1.111	1.114	1.116	1.118	1.118	1.115	1.112	1.110	1.104	1.098	1.091	1.082	1.071	1.060	1.049	1.034	1.019	1.002	0.984	0.965	0.944	0.922	0.901	0.878	0.854	0.828	0.801	0.775	0.748	0.721	0.692	0.664	0.636	0.606	0.578	0.550	0.522	0.494	0.465	0.439	0.412	0.385	0.360	0.334	0.311	0.288	0.265	0.244	0.224	0.204	0.185	0.169	0.151	0.136	0.122	0.111	0.099	0.089	0.080	0.072	0.065	0.060	0.054	0.050	0.048	0.044	0.042	0.041	0.041	0.042	0.042	0.044	0.046	0.050	0.052	0.056	0.060	0.064	0.069	0.072	0.076	0.082	0.085	0.090	0.094	0.099	0.102	0.106	0.110	0.114	0.119	0.122	0.125	0.129	0.132	0.135	0.139	0.141	0.142	0.145	0.148	0.150	0.151	0.155	0.158	0.159	0.161	0.162	0.165	0.168	0.169	0.171	0.172	0.174	0.176	0.179	0.180	0.182	0.184	0.186	0.186	0.189	0.190	0.191	0.194	0.195	0.196	0.199	0.199	0.200	0.201	0.202	0.202	0.204	0.204	0.204	0.204	0.204	0.204	0.202	0.202	0.201	0.201	0.200	0.199	0.198	0.195	0.192	0.190	0.189	0.186	0.182	0.179	0.176	0.174	0.170	0.166	0.164	0.160	0.156	0.155	0.151	0.150	0.148	0.146	0.145	0.144	0.144	0.142	0.144	0.145	0.146	0.149	0.151	0.155	0.159	0.165	0.170	0.176	0.185	0.192	0.201	0.211	0.222	0.235	0.248	0.262	0.276	0.292	0.308	0.325	0.344	0.364	0.385	0.405	0.426	0.449	0.472	0.495	0.520	0.544	0.569	0.595	0.621	0.648	0.674	0.700	0.726	0.752	0.779	0.805	0.831	0.858	0.881	0.906	0.930	0.952	0.975	0.996	1.018	1.039	1.058	1.076	1.092	1.109	1.124	1.136	1.149	1.160	1.170	1.179	1.185	1.190	1.195	1.198	1.199	1.199	1.196	1.194	1.189	1.184	1.176	1.169	1.159	1.149	1.136	1.124	1.110	1.095	1.079	1.060	1.041	1.024	1.002	0.982	0.959	0.936	0.914	0.890	0.865	0.840	0.815	0.789	0.764	0.738	0.710	0.682	0.655	0.629	0.600	0.572	0.544	0.515	0.488	0.459	0.430	0.401	0.372	0.344	0.314	0.285	0.255	0.226	0.196	0.168	0.138	0.109	0.080	0.051	0.021	-0.008	-0.036	-0.065	-0.094	-0.122	-0.149	-0.176	-0.204	-0.230	-0.255	-0.282	-0.308	-0.332	-0.356	-0.379	-0.402	-0.424	-0.446	-0.468	-0.488	-0.506	-0.525	-0.542	-0.560	-0.575	-0.590	-0.604	-0.615	-0.628	-0.638	-0.646	-0.656	-0.662	-0.669	-0.672	-0.676	-0.678	-0.679	-0.679	-0.676	-0.674	-0.669	-0.665	-0.658	-0.651	-0.642	-0.632	-0.621	-0.609	-0.595	-0.581	-0.566	-0.549	-0.531	-0.514	-0.494	-0.474	-0.452	-0.429	-0.406	-0.382	-0.359	-0.332	-0.305	-0.278	-0.249	-0.220	-0.190	-0.159	-0.128	-0.096	-0.064	-0.030	0.004	0.039	0.074	0.109	0.145	0.181	0.218	0.255	0.291	0.329	0.364	0.401	0.439	0.475	0.512	0.549	0.584	0.620	0.655	0.690	0.724	0.756	0.789	0.820	0.850	0.880	0.909	0.936	0.961	0.988	1.011	1.031	1.052	1.071	1.089	1.104	1.119	1.132	1.142	1.151	1.160	1.165	1.169	1.171	1.171	1.169	1.165	1.160	1.154	1.145	1.135	1.125	1.111	1.098	1.081	1.064	1.048	1.028	1.008	0.985	0.962	0.940	0.916	0.891	0.868	0.842	0.818	0.791	0.766	0.740	0.714	0.689	0.664	0.639	0.614	0.590	0.568	0.544	0.522	0.500	0.480	0.461	0.442	0.426	0.410	0.395	0.381	0.369	0.358	0.348	0.340	0.332	0.325	0.321	0.319	0.315	0.315	0.315	0.318	0.319	0.322	0.329	0.335	0.341	0.349	0.356	0.368	0.378	0.389	0.401	0.415	0.428	0.442	0.458	0.471	0.489	0.504	0.520	0.538	0.552	0.570	0.588	0.604	0.621	0.639	0.656	0.672	0.689	0.704	0.721	0.736	0.751	0.766	0.781	0.795	0.808	0.820	0.831	0.842	0.852	0.861	0.870	0.878	0.884	0.889	0.894	0.898	0.900	0.901	0.901	0.899	0.898	0.895	0.890	0.884	0.878	0.870	0.861	0.851	0.840	0.828	0.815	0.800	0.784	0.769	0.751	0.731	0.712	0.694	0.672	0.651	0.630	0.606	0.584	0.561	0.538	0.514	0.490	0.466	0.444	0.420	0.395	0.372	0.350	0.329	0.306	0.285	0.265	0.246	0.228	0.210	0.192	0.178	0.162	0.149	0.136	0.125	0.115	0.106	0.099	0.092	0.088	0.084	0.082	0.081	0.080	0.081	0.084	0.088	0.091	0.096	0.102	0.110	0.118	0.126	0.136	0.146	0.158	0.170	0.181	0.195	0.208	0.220	0.234	0.249	0.261	0.275	0.289	0.302	0.316	0.330	0.344	0.356	0.369	0.381	0.394	0.406	0.416	0.428	0.438	0.448	0.456	0.466	0.474	0.482	0.490	0.496	0.504	0.510	0.516	0.520	0.525	0.529	0.531	0.534	0.536	0.539	0.540	0.540	0.541	0.541	0.540	0.539	0.539	0.536	0.535	0.531	0.528	0.524	0.519	0.515	0.510	0.504	0.498	0.491	0.484	0.476	0.469	0.459	0.450	0.440	0.431	0.420	0.409	0.398	0.385	0.372	0.360	0.346	0.332	0.319	0.305	0.290	0.276	0.261	0.248	0.232	0.219	0.204	0.190	0.178	0.164	0.152	0.140	0.128	0.118	0.108	0.099	0.090	0.084	0.078	0.072	0.069	0.066	0.064	0.065	0.065	0.069	0.071	0.076	0.082	0.090	0.099	0.109	0.121	0.134	0.148	0.165	0.181	0.199	0.216	0.236	0.256	0.278	0.299	0.322	0.344	0.368	0.391	0.414	0.439	0.462	0.486	0.509	0.531	0.554	0.575	0.598	0.619	0.639	0.658	0.675	0.692	0.709	0.724	0.739	0.750	0.762	0.772	0.781	0.789	0.796	0.801	0.806	0.809	0.811	0.812	0.811	0.810	0.808	0.805	0.800	0.795	0.789	0.784	0.776	0.770	0.761	0.754	0.746	0.738	0.729	0.720	0.712	0.702	0.695	0.688	0.679	0.672	0.666	0.660	0.655	0.649	0.645	0.641	0.638	0.636	0.634	0.634	0.632	0.632	0.632	0.635	0.636	0.639	0.642	0.648	0.651	0.656	0.664	0.669	0.676	0.684	0.690	0.699	0.708	0.715	0.725	0.732	0.742	0.751	0.760	0.770	0.779	0.788	0.796	0.805	0.815	0.825	0.834	0.841	0.850	0.859	0.866	0.875	0.882	0.890	0.898	0.905	0.912	0.919	0.926	0.932	0.940	0.946	0.951	0.959	0.964	0.970	0.975	0.980	0.986	0.991	0.998	1.002	1.009	1.014	1.020	1.024	1.029	1.035	1.040	1.045	1.050	1.056	1.061	1.066	1.070	1.074	1.079	1.082	1.086	1.090	1.094	1.096	1.099	1.102	1.105	1.106	1.109	1.110	1.111	1.112	1.114	1.114	1.114	1.112	1.112	1.111	1.110	1.106	1.105	1.102	1.099	1.095	1.091	1.086	1.081	1.075	1.070	1.064	1.056	1.049	1.040	1.032	1.024	1.015	1.004	0.994	0.985	0.974	0.961	0.950	0.938	0.925	0.911	0.898	0.884	0.870	0.854	0.839	0.824	0.809	0.794	0.778	0.761	0.744	0.728	0.711	0.694	0.678	0.660	0.644	0.626	0.610	0.592	0.576	0.560	0.545	0.529	0.512	0.498	0.482	0.469	0.454	0.440	0.428	0.414	0.401	0.390	0.379	0.366	0.356	0.346	0.336	0.328	0.319	0.311	0.304	0.296	0.291	0.285	0.280	0.275	0.270	0.266	0.264	0.260	0.258	0.255	0.255	0.254	0.252	0.252	0.252	0.252	0.251	0.252	0.252	0.254	0.255	0.255	0.255	0.256	0.256	0.258	0.258	0.258	0.259	0.258	0.258	0.255	0.255	0.254	0.251	0.249	0.245	0.241	0.238	0.232	0.229	0.222	0.216	0.210	0.204	0.196	0.188	0.180	0.169	0.160	0.150	0.138	0.126	0.115	0.101	0.089	0.074	0.059	0.042	0.026	0.010	-0.009	-0.026	-0.046	-0.065	-0.086	-0.106	-0.128	-0.151	-0.174	-0.196	-0.222	-0.246	-0.272	-0.299	-0.325	-0.352	-0.381	-0.409	-0.439	-0.468	-0.499	-0.529	-0.560	-0.592	-0.625	-0.656	-0.689	-0.722	-0.756	-0.791	-0.825	-0.860	-0.895	-0.930	-0.966	-1.002	-1.038	-1.074	-1.110	-1.148	-1.182	-1.219	-1.255	-1.291	-1.326	-1.362	-1.398	-1.432	-1.468	-1.502	-1.536	-1.571	-1.605	-1.638	-1.671	-1.702	-1.734	-1.765	-1.795	-1.825	-1.854	-1.881	-1.908	-1.934	-1.959	-1.984	-2.007	-2.030	-2.050	-2.070	-2.090	-2.108	-2.124	-2.140	-2.154	-2.166	-2.176	-2.188	-2.195	-2.201	-2.206	-2.210	-2.212	-2.214	-2.212	-2.211	-2.208	-2.202	-2.198	-2.189	-2.180	-2.171	-2.159	-2.146	-2.132	-2.118	-2.101	-2.084	-2.066	-2.046	-2.026	-2.005	-1.984	-1.961	-1.939	-1.914	-1.891	-1.866	-1.842	-1.816	-1.792	-1.768	-1.742	-1.719	-1.695	-1.670	-1.646	-1.625	-1.602	-1.580	-1.560	-1.541	-1.524	-1.505	-1.489	-1.474	-1.461	-1.448	-1.438	-1.426	-1.418	-1.410	-1.405	-1.401	-1.399	-1.396	-1.395	-1.396	-1.399	-1.402	-1.408	-1.415	-1.421	-1.431	-1.440	-1.451	-1.462	-1.476	-1.490	-1.505	-1.519	-1.535	-1.551	-1.568	-1.585	-1.604	-1.621	-1.640	-1.659	-1.678	-1.696	-1.714	-1.732	-1.751	-1.770	-1.788	-1.805	-1.824	-1.841	-1.858	-1.874	-1.890	-1.906	-1.921	-1.935	-1.950	-1.962	-1.975	-1.986	-1.998	-2.009	-2.018	-2.026	-2.035	-2.042	-2.050	-2.056	-2.061	-2.066	-2.071	-2.074	-2.078	-2.080	-2.082	-2.082	-2.082	-2.082	-2.081	-2.080	-2.078	-2.075	-2.071	-2.066	-2.060	-2.055	-2.049	-2.041	-2.033	-2.024	-2.014	-2.004	-1.995	-1.984	-1.972	-1.960	-1.948	-1.935	-1.921	-1.909	-1.894	-1.879	-1.866	-1.851	-1.836	-1.822	-1.808	-1.794	-1.779	-1.765	-1.752	-1.739	-1.726	-1.714	-1.702	-1.692	-1.684	-1.674	-1.668	-1.660	-1.656	-1.652	-1.649	-1.648	-1.648	-1.650	-1.652	-1.656	-1.662	-1.670	-1.679	-1.689	-1.700	-1.712	-1.728	-1.742	-1.759	-1.778	-1.796	-1.818	-1.838	-1.859	-1.881	-1.905	-1.929	-1.951	-1.976	-1.999	-2.024	-2.047	-2.069	-2.092	-2.114	-2.135	-2.155	-2.175	-2.194	-2.210	-2.225	-2.239	-2.251	-2.262	-2.271	-2.279	-2.282	-2.285	-2.286	-2.284	-2.281	-2.275	-2.268	-2.258	-2.245	-2.231	-2.215	-2.198	-2.178	-2.156	-2.132	-2.109	-2.081	-2.054	-2.025	-1.996	-1.966	-1.934	-1.901	-1.869	-1.836	-1.804	-1.771	-1.738	-1.706	-1.674	-1.642	-1.611	-1.581	-1.552	-1.524	-1.496	-1.470	-1.446	-1.422	-1.401	-1.380	-1.362	-1.345	-1.330	-1.316	-1.304	-1.294	-1.284	-1.275	-1.270	-1.264	-1.260	-1.256	-1.254	-1.252	-1.252	-1.252	-1.254	-1.255	-1.256	-1.259	-1.260	-1.262	-1.264	-1.266	-1.266	-1.268	-1.266	-1.265	-1.264	-1.262	-1.258	-1.252	-1.246	-1.239	-1.229	-1.218	-1.206	-1.192	-1.176	-1.160	-1.141	-1.121	-1.101	-1.078	-1.054	-1.028	-1.001	-0.974	-0.944	-0.914	-0.881	-0.850	-0.818	-0.784	-0.750	-0.714	-0.679	-0.642	-0.606	-0.571	-0.535	-0.500	-0.465	-0.429	-0.395	-0.360	-0.328	-0.295	-0.262	-0.232	-0.204	-0.175	-0.148	-0.121	-0.096	-0.071	-0.050	-0.028	-0.008	0.011	0.029	0.045	0.061	0.075	0.089	0.101	0.112	0.121	0.131	0.140	0.148	0.155	0.161	0.168	0.174	0.179	0.185	0.190	0.195	0.200	0.205	0.210	0.216	0.221	0.229	0.235	0.242	0.249	0.258	0.268	0.276	0.288	0.299	0.311	0.325	0.339	0.354	0.370	0.388	0.405	0.424	0.444	0.464	0.485	0.509	0.531	0.555	0.580	0.604	0.630	0.656	0.684	0.710	0.738	0.765	0.792	0.820	0.848	0.874	0.901	0.929	0.955	0.982	1.009	1.032	1.058	1.081	1.104	1.126	1.148	1.168	1.186	1.204	1.221	1.236	1.250	1.264	1.275	1.285	1.294	1.301	1.308	1.312	1.315	1.318	1.318	1.316	1.312	1.310	1.304	1.298	1.289	1.280	1.268	1.256	1.242	1.229	1.214	1.196	1.179	1.160	1.141	1.120	1.100	1.079	1.055	1.032	1.009	0.985	0.961	0.936	0.910	0.886	0.860	0.835	0.810	0.785	0.759	0.735	0.709	0.685	0.661	0.636	0.614	0.590	0.568	0.545	0.524	0.502	0.482	0.462	0.442	0.424	0.406	0.389	0.372	0.356	0.340	0.326	0.312	0.299	0.286	0.276	0.265	0.255	0.246	0.238	0.230	0.224	0.216	0.211	0.208	0.202	0.199	0.198	0.195	0.195	0.192	0.194	0.194	0.196	0.199	0.201	0.204	0.209	0.212	0.219	0.225	0.231	0.239	0.248	0.256	0.264	0.275	0.284	0.295	0.306	0.319	0.330	0.344	0.358	0.370	0.385	0.400	0.415	0.430	0.446	0.464	0.480	0.499	0.516	0.536	0.556	0.576	0.596	0.618	0.639	0.661	0.684	0.708	0.730	0.755	0.779	0.804	0.830	0.855	0.881	0.909	0.935	0.962	0.990	1.019	1.048	1.076	1.105	1.134	1.164	1.194	1.224	1.254	1.284	1.315	1.345	1.375	1.406	1.436	1.466	1.496	1.526	1.556	1.585	1.615	1.642	1.671	1.699	1.726	1.752	1.779	1.804	1.828	1.852	1.875	1.898	1.919	1.940	1.959	1.978	1.994	2.011	2.027	2.040	2.054	2.066	2.076	2.085	2.094	2.100	2.106	2.110	2.114	2.115	2.114	2.114	2.111	2.106	2.101	2.095	2.088	2.079	2.069	2.058	2.045	2.033	2.019	2.004	1.989	1.971	1.954	1.936	1.918	1.899	1.879	1.859	1.838	1.816	1.795	1.775	1.752	1.731	1.710	1.689	1.666	1.645	1.625	1.604	1.584	1.564	1.545	1.526	1.508	1.490	1.472	1.458	1.441	1.426	1.411	1.396	1.384	1.372	1.360	1.349	1.339	1.328	1.318	1.309	1.299	1.290	1.282	1.274	1.266	1.259	1.251	1.244	1.236	1.230	1.221	1.214	1.206	1.199	1.190	1.181	1.171	1.162	1.151	1.140	1.129	1.116	1.104	1.090	1.075	1.059	1.042	1.025	1.008	0.990	0.970	0.950	0.929	0.908	0.886	0.864	0.839	0.816	0.791	0.766	0.741	0.716	0.691	0.665	0.640	0.612	0.586	0.561	0.535	0.509	0.484	0.459	0.435	0.411	0.389	0.366	0.344	0.322	0.302	0.282	0.264	0.246	0.229	0.214	0.198	0.184	0.170	0.158	0.146	0.135	0.126	0.116	0.108	0.100	0.091	0.085	0.078	0.072	0.066	0.061	0.056	0.051	0.048	0.042	0.038	0.031	0.028	0.021	0.016	0.010	0.004	-0.002	-0.010	-0.019	-0.026	-0.036	-0.045	-0.055	-0.065	-0.078	-0.089	-0.101	-0.114	-0.128	-0.141	-0.155	-0.169	-0.182	-0.198	-0.211	-0.226	-0.240	-0.252	-0.265	-0.279	-0.291	-0.301	-0.312	100.000	5.000	2.000	1.000	7.000	0.000	0.000	0.000	0.000	0.000	0.000	0.000	0.000	0.000	0.000	0.000	0.000	0.000	0.865	0.880	0.895	0.911	0.928	0.942	0.960	0.978	0.994	1.012	1.030	1.049	1.069	1.088	1.108	1.126	1.146	1.166	1.186	1.208	1.228	1.250	1.271	1.292	1.314	1.336	1.358	1.380	1.400	1.422	1.444	1.464	1.485	1.505	1.525	1.544	1.562	1.581	1.599	1.615	1.631	1.646	1.660	1.674	1.686	1.699	1.709	1.716	1.725	1.731	1.736	1.741	1.744	1.745	1.746	1.744	1.742	1.739	1.734	1.726	1.719	1.709	1.698	1.686	1.672	1.659	1.641	1.625	1.606	1.586	1.566	1.544	1.520	1.496	1.471	1.444	1.418	1.389	1.360	1.331	1.301	1.270	1.240	1.208	1.176	1.144	1.111	1.080	1.046	1.014	0.981	0.949	0.918	0.886	0.854	0.824	0.792	0.765	0.736	0.708	0.680	0.655	0.631	0.606	0.584	0.562	0.542	0.522	0.506	0.489	0.474	0.460	0.448	0.436	0.426	0.418	0.411	0.406	0.401	0.399	0.398	0.396	0.398	0.399	0.402	0.408	0.414	0.419	0.426	0.435	0.445	0.455	0.466	0.478	0.490	0.502	0.516	0.529	0.545	0.559	0.572	0.588	0.604	0.619	0.634	0.650	0.665	0.681	0.696	0.710	0.725	0.739	0.752	0.766	0.780	0.791	0.805	0.816	0.826	0.838	0.848	0.856	0.865	0.874	0.880	0.886	0.892	0.898	0.902	0.906	0.910	0.911	0.915	0.915	0.915	0.916	0.915	0.912	0.910	0.906	0.902	0.898	0.892	0.888	0.880	0.874	0.866	0.859	0.850	0.842	0.832	0.825	0.814	0.805	0.795	0.785	0.776	0.765	0.756	0.746	0.736	0.729	0.720	0.712	0.705	0.699	0.691	0.686	0.681	0.678	0.675	0.674	0.672	0.672	0.674	0.676	0.681	0.686	0.691	0.700	0.709	0.720	0.731	0.744	0.758	0.774	0.790	0.808	0.826	0.848	0.868	0.890	0.912	0.935	0.959	0.984	1.010	1.035	1.062	1.088	1.115	1.141	1.169	1.195	1.221	1.246	1.271	1.296	1.320	1.344	1.365	1.388	1.408	1.426	1.445	1.460	1.476	1.490	1.502	1.512	1.522	1.530	1.536	1.541	1.545	1.546	1.546	1.544	1.541	1.538	1.531	1.524	1.515	1.505	1.494	1.482	1.469	1.455	1.440	1.424	1.408	1.390	1.372	1.354	1.336	1.316	1.298	1.278	1.258	1.238	1.219	1.199	1.179	1.160	1.142	1.122	1.105	1.086	1.069	1.054	1.036	1.021	1.005	0.990	0.978	0.962	0.949	0.938	0.924	0.912	0.900	0.890	0.879	0.869	0.859	0.849	0.839	0.829	0.819	0.810	0.801	0.791	0.781	0.774	0.764	0.754	0.744	0.734	0.724	0.712	0.702	0.690	0.679	0.668	0.654	0.641	0.629	0.616	0.601	0.589	0.574	0.559	0.545	0.529	0.514	0.499	0.482	0.468	0.451	0.435	0.420	0.404	0.386	0.370	0.354	0.338	0.322	0.306	0.291	0.275	0.260	0.245	0.230	0.216	0.200	0.188	0.172	0.160	0.145	0.134	0.119	0.108	0.095	0.082	0.070	0.059	0.048	0.035	0.024	0.011	0.000	-0.012	-0.024	-0.036	-0.049	-0.060	-0.072	-0.085	-0.099	-0.111	-0.125	-0.139	-0.154	-0.168	-0.182	-0.199	-0.215	-0.230	-0.248	-0.265	-0.282	-0.301	-0.320	-0.340	-0.360	-0.381	-0.401	-0.422	-0.445	-0.466	-0.490	-0.514	-0.536	-0.560	-0.584	-0.608	-0.632	-0.656	-0.681	-0.705	-0.731	-0.755	-0.779	-0.802	-0.826	-0.849	-0.872	-0.895	-0.916	-0.938	-0.958	-0.978	-0.998	-1.015	-1.032	-1.049	-1.064	-1.078	-1.090	-1.102	-1.114	-1.122	-1.131	-1.138	-1.144	-1.149	-1.151	-1.154	-1.155	-1.155	-1.151	-1.149	-1.145	-1.140	-1.132	-1.124	-1.114	-1.104	-1.092	-1.080	-1.066	-1.052	-1.039	-1.021	-1.006	-0.988	-0.970	-0.950	-0.932	-0.912	-0.891	-0.871	-0.850	-0.830	-0.809	-0.788	-0.768	-0.746	-0.725	-0.705	-0.685	-0.665	-0.646	-0.628	-0.610	-0.590	-0.575	-0.558	-0.541	-0.526	-0.511	-0.498	-0.485	-0.472	-0.461	-0.450	-0.441	-0.432	-0.424	-0.416	-0.409	-0.404	-0.399	-0.394	-0.390	-0.386	-0.382	-0.381	-0.379	-0.378	-0.378	-0.378	-0.376	-0.379	-0.379	-0.379	-0.380	-0.381	-0.382	-0.384	-0.386	-0.386	-0.389	-0.390	-0.391	-0.392	-0.394	-0.395	-0.395	-0.395	-0.396	-0.396	-0.396	-0.395	-0.395	-0.392	-0.392	-0.391	-0.390	-0.388	-0.386	-0.384	-0.381	-0.378	-0.375	-0.374	-0.370	-0.368	-0.364	-0.361	-0.358	-0.355	-0.352	-0.350	-0.348	-0.345	-0.344	-0.342	-0.341	-0.339	-0.339	-0.339	-0.338	-0.339	-0.339	-0.340	-0.341	-0.344	-0.348	-0.350	-0.354	-0.359	-0.362	-0.369	-0.375	-0.381	-0.389	-0.398	-0.405	-0.415	-0.424	-0.435	-0.445	-0.456	-0.469	-0.481	-0.494	-0.507	-0.522	-0.536	-0.551	-0.568	-0.582	-0.599	-0.616	-0.632	-0.651	-0.669	-0.686	-0.704	-0.724	-0.742	-0.761	-0.780	-0.799	-0.819	-0.838	-0.858	-0.876	-0.898	-0.916	-0.936	-0.955	-0.975	-0.994	-1.011	-1.031	-1.049	-1.066	-1.085	-1.102	-1.119	-1.135	-1.150	-1.165	-1.180	-1.195	-1.209	-1.220	-1.232	-1.244	-1.254	-1.264	-1.272	-1.280	-1.286	-1.292	-1.296	-1.300	-1.302	-1.304	-1.304	-1.304	-1.301	-1.299	-1.295	-1.289	-1.284	-1.276	-1.268	-1.259	-1.248	-1.236	-1.225	-1.211	-1.198	-1.182	-1.166	-1.150	-1.134	-1.116	-1.098	-1.079	-1.059	-1.039	-1.019	-0.998	-0.978	-0.956	-0.935	-0.915	-0.894	-0.872	-0.852	-0.831	-0.811	-0.792	-0.772	-0.754	-0.736	-0.719	-0.701	-0.686	-0.671	-0.656	-0.641	-0.628	-0.615	-0.604	-0.594	-0.582	-0.574	-0.566	-0.558	-0.551	-0.545	-0.540	-0.535	-0.531	-0.528	-0.525	-0.521	-0.521	-0.520	-0.519	-0.518	-0.518	-0.519	-0.520	-0.520	-0.521	-0.521	-0.524	-0.524	-0.525	-0.526	-0.526	-0.528	-0.526	-0.528	-0.526	-0.526	-0.525	-0.522	-0.521	-0.519	-0.516	-0.514	-0.510	-0.506	-0.501	-0.498	-0.491	-0.485	-0.480	-0.472	-0.465	-0.459	-0.451	-0.442	-0.434	-0.425	-0.416	-0.406	-0.398	-0.388	-0.379	-0.369	-0.359	-0.349	-0.339	-0.330	-0.320	-0.310	-0.301	-0.292	-0.282	-0.275	-0.265	-0.258	-0.249	-0.240	-0.234	-0.226	-0.219	-0.212	-0.206	-0.199	-0.192	-0.186	-0.180	-0.175	-0.170	-0.165	-0.160	-0.155	-0.150	-0.146	-0.141	-0.138	-0.132	-0.130	-0.126	-0.122	-0.119	-0.116	-0.112	-0.110	-0.106	-0.102	-0.100	-0.098	-0.094	-0.091	-0.089	-0.088	-0.084	-0.082	-0.080	-0.079	-0.078	-0.076	-0.076	-0.076	-0.076	-0.078	-0.080	-0.081	-0.084	-0.086	-0.091	-0.096	-0.100	-0.106	-0.115	-0.122	-0.131	-0.141	-0.151	-0.164	-0.175	-0.189	-0.204	-0.219	-0.235	-0.252	-0.271	-0.290	-0.310	-0.330	-0.352	-0.375	-0.398	-0.421	-0.445	-0.470	-0.494	-0.520	-0.545	-0.572	-0.599	-0.625	-0.651	-0.678	-0.704	-0.730	-0.755	-0.781	-0.805	-0.830	-0.854	-0.878	-0.900	-0.921	-0.941	-0.961	-0.981	-0.999	-1.016	-1.031	-1.046	-1.061	-1.072	-1.085	-1.095	-1.105	-1.112	-1.120	-1.126	-1.131	-1.134	-1.136	-1.139	-1.139	-1.139	-1.138	-1.135	-1.134	-1.130	-1.128	-1.121	-1.118	-1.112	-1.108	-1.101	-1.096	-1.091	-1.085	-1.079	-1.072	-1.068	-1.061	-1.056	-1.051	-1.046	-1.042	-1.040	-1.036	-1.032	-1.031	-1.029	-1.029	-1.028	-1.029	-1.029	-1.030	-1.032	-1.035	-1.039	-1.041	-1.046	-1.051	-1.056	-1.062	-1.070	-1.076	-1.082	-1.090	-1.098	-1.105	-1.112	-1.121	-1.129	-1.136	-1.144	-1.151	-1.159	-1.165	-1.172	-1.179	-1.184	-1.190	-1.195	-1.200	-1.205	-1.209	-1.211	-1.214	-1.216	-1.218	-1.218	-1.218	-1.218	-1.215	-1.214	-1.210	-1.206	-1.202	-1.196	-1.190	-1.184	-1.178	-1.170	-1.160	-1.151	-1.142	-1.132	-1.121	-1.110	-1.099	-1.086	-1.074	-1.060	-1.048	-1.034	-1.019	-1.004	-0.989	-0.974	-0.959	-0.942	-0.926	-0.910	-0.894	-0.878	-0.861	-0.845	-0.828	-0.810	-0.794	-0.778	-0.759	-0.742	-0.726	-0.709	-0.691	-0.675	-0.659	-0.641	-0.625	-0.609	-0.592	-0.576	-0.561	-0.546	-0.530	-0.516	-0.501	-0.488	-0.474	-0.459	-0.445	-0.434	-0.421	-0.409	-0.396	-0.385	-0.375	-0.365	-0.354	-0.345	-0.336	-0.328	-0.320	-0.312	-0.308	-0.301	-0.295	-0.291	-0.286	-0.284	-0.281	-0.279	-0.276	-0.275	-0.275	-0.275	-0.276	-0.278	-0.280	-0.281	-0.285	-0.289	-0.292	-0.298	-0.301	-0.306	-0.312	-0.319	-0.325	-0.331	-0.338	-0.345	-0.352	-0.359	-0.365	-0.372	-0.380	-0.386	-0.394	-0.400	-0.405	-0.411	-0.416	-0.421	-0.425	-0.429	-0.431	-0.434	-0.435	-0.436	-0.436	-0.436	-0.435	-0.431	-0.429	-0.425	-0.420	-0.415	-0.408	-0.401	-0.392	-0.382	-0.371	-0.361	-0.349	-0.335	-0.322	-0.308	-0.291	-0.276	-0.259	-0.241	-0.224	-0.205	-0.188	-0.168	-0.149	-0.129	-0.110	-0.090	-0.071	-0.051	-0.032	-0.012	0.006	0.025	0.044	0.061	0.079	0.095	0.111	0.126	0.141	0.155	0.168	0.180	0.190	0.200	0.209	0.216	0.222	0.228	0.231	0.234	0.236	0.238	0.236	0.235	0.231	0.229	0.222	0.216	0.209	0.201	0.192	0.181	0.170	0.158	0.144	0.130	0.115	0.100	0.085	0.068	0.051	0.034	0.016	-0.002	-0.020	-0.039	-0.058	-0.076	-0.095	-0.114	-0.131	-0.150	-0.168	-0.185	-0.201	-0.219	-0.235	-0.250	-0.264	-0.279	-0.292	-0.305	-0.315	-0.326	-0.335	-0.345	-0.352	-0.359	-0.365	-0.369	-0.372	-0.375	-0.376	-0.376	-0.375	-0.372	-0.369	-0.364	-0.359	-0.351	-0.342	-0.334	-0.322	-0.311	-0.299	-0.286	-0.271	-0.256	-0.239	-0.221	-0.204	-0.185	-0.165	-0.145	-0.125	-0.104	-0.084	-0.060	-0.039	-0.016	0.006	0.029	0.051	0.074	0.096	0.119	0.140	0.161	0.184	0.205	0.226	0.245	0.265	0.284	0.301	0.319	0.335	0.349	0.365	0.376	0.390	0.401	0.410	0.419	0.426	0.432	0.436	0.441	0.444	0.445	0.445	0.442	0.440	0.436	0.431	0.425	0.418	0.409	0.399	0.389	0.376	0.364	0.350	0.336	0.320	0.304	0.286	0.269	0.251	0.231	0.212	0.192	0.174	0.152	0.131	0.111	0.090	0.070	0.049	0.029	0.008	-0.012	-0.032	-0.052	-0.072	-0.090	-0.109	-0.126	-0.142	-0.160	-0.175	-0.191	-0.206	-0.220	-0.234	-0.246	-0.259	-0.270	-0.281	-0.290	-0.299	-0.308	-0.314	-0.320	-0.325	-0.331	-0.335	-0.339	-0.342	-0.344	-0.345	-0.346	-0.346	-0.346	-0.345	-0.342	-0.341	-0.339	-0.335	-0.331	-0.328	-0.324	-0.319	-0.314	-0.308	-0.302	-0.296	-0.289	-0.281	-0.275	-0.268	-0.260	-0.252	-0.246	-0.238	-0.230	-0.222	-0.214	-0.205	-0.198	-0.190	-0.181	-0.174	-0.166	-0.159	-0.152	-0.145	-0.138	-0.130	-0.124	-0.118	-0.111	-0.106	-0.100	-0.094	-0.089	-0.085	-0.081	-0.076	-0.072	-0.069	-0.066	-0.062	-0.060	-0.058	-0.056	-0.055	-0.052	-0.052	-0.052	-0.052	-0.052	-0.054	-0.055	-0.056	-0.058	-0.061	-0.062	-0.066	-0.069	-0.072	-0.075	-0.079	-0.084	-0.088	-0.092	-0.098	-0.101	-0.106	-0.110	-0.114	-0.118	-0.122	-0.126	-0.130	-0.134	-0.138	-0.140	-0.145	-0.148	-0.149	-0.151	-0.154	-0.155	-0.156	-0.156	-0.156	-0.156	-0.154	-0.152	-0.151	-0.148	-0.144	-0.141	-0.136	-0.131	-0.128	-0.120	-0.114	-0.105	-0.098	-0.090	-0.080	-0.071	-0.061	-0.051	-0.041	-0.030	-0.019	-0.008	0.004	0.016	0.029	0.041	0.055	0.068	0.081	0.095	0.109	0.122	0.135	0.149	0.161	0.175	0.189	0.201	0.214	0.228	0.240	0.252	0.265	0.276	0.289	0.301	0.311	0.324	0.335	0.345	0.356	0.366	0.375	0.385	0.395	0.405	0.414	0.422	0.432	0.440	0.449	0.456	0.465	0.472	0.480	0.489	0.496	0.504	0.511	0.519	0.525	0.534	0.541	0.549	0.556	0.565	0.571	0.580	0.588	0.595	0.604	0.611	0.620	0.628	0.636	0.645	0.654	0.664	0.672	0.681	0.691	0.700	0.710	0.719	0.729	0.739	0.749	0.758	0.768	0.778	0.788	0.796	0.806	0.815	0.825	0.835	0.845	0.854	0.862	0.871	0.881	0.889	0.898	0.905	0.914	0.921	0.929	0.935	0.942	0.949	0.955	0.960	0.966	0.970	0.974	0.979	0.981	0.984	0.986	0.990	0.991	0.991	0.992	0.992	0.992	0.991	0.990	0.989	0.986	0.984	0.980	0.976	0.972	0.969	0.964	0.959	0.952	0.948	0.941	0.934	0.926	0.920	0.912	0.904	0.896	0.888	0.879	0.869	0.860	0.851	0.842	0.834	0.824	0.814	0.804	0.794	0.782	0.772	0.762	0.752	0.742	0.731	0.721	0.711	0.701	0.691	0.681	0.671	0.661	0.651	0.642	0.631	0.622	0.612	0.602	0.594	0.582	0.575	0.565	0.555	0.546	0.539	0.529	0.520	0.511	0.502	0.495	0.486	0.478	0.470	0.461	0.455	0.446	0.439	0.430	0.424	0.415	0.408	0.401	0.394	0.386	0.380	0.372	0.366	0.359	0.351	0.344	0.338	0.331	0.324	0.316	0.309	0.302	0.294	0.286	0.278	0.270	0.261	0.252	0.244	0.235	0.225	0.216	0.205	0.195	0.184	0.174	0.161	0.149	0.136	0.124	0.110	0.095	0.081	0.066	0.051	0.034	0.018	0.001	-0.018	-0.035	-0.055	-0.074	-0.095	-0.115	-0.138	-0.159	-0.181	-0.205	-0.229	-0.251	-0.275	-0.301	-0.325	-0.351	-0.376	-0.402	-0.429	-0.455	-0.481	-0.509	-0.535	-0.562	-0.590	-0.616	-0.644	-0.671	-0.698	-0.726	-0.752	-0.780	-0.806	-0.834	-0.859	-0.886	-0.912	-0.939	-0.964	-0.989	-1.015	-1.039	-1.062	-1.088	-1.111	-1.132	-1.155	-1.178	-1.198	-1.220	-1.240	-1.260	-1.280	-1.299	-1.316	-1.334	-1.352	-1.369	-1.384	-1.400	-1.414	-1.428	-1.441	-1.454	-1.465	-1.476	-1.488	-1.498	-1.506	-1.515	-1.522	-1.531	-1.536	-1.542	-1.548	-1.552	-1.556	-1.559	-1.560	-1.564	-1.564	-1.565	-1.564	-1.564	-1.561	-1.560	-1.559	-1.556	-1.551	-1.549	-1.545	-1.541	-1.536	-1.532	-1.528	-1.521	-1.516	-1.511	-1.506	-1.501	-1.496	-1.490	-1.486	-1.482	-1.479	-1.475	-1.471	-1.468	-1.466	-1.464	-1.462	-1.460	-1.460	-1.460	-1.460	-1.460	-1.462	-1.464	-1.466	-1.470	-1.474	-1.478	-1.482	-1.488	-1.494	-1.500	-1.506	-1.512	-1.520	-1.528	-1.536	-1.544	-1.551	-1.560	-1.568	-1.576	-1.584	-1.592	-1.600	-1.608	-1.615	-1.622	-1.629	-1.635	-1.641	-1.646	-1.651	-1.655	-1.658	-1.660	-1.661	-1.662	-1.662	-1.662	-1.659	-1.658	-1.654	-1.650	-1.644	-1.639	-1.631	-1.624	-1.615	-1.606	-1.595	-1.585	-1.574	-1.561	-1.548	-1.535	-1.520	-1.506	-1.491	-1.476	-1.461	-1.445	-1.429	-1.414	-1.396	-1.380	-1.364	-1.348	-1.331	-1.314	-1.299	-1.284	-1.269	-1.254	-1.240	-1.225	-1.212	-1.200	-1.188	-1.175	-1.165	-1.155	-1.145	-1.135	-1.128	-1.119	-1.112	-1.106	-1.101	-1.096	-1.092	-1.090	-1.088	-1.085	-1.084	-1.082	-1.082	-1.084	-1.084	-1.086	-1.089	-1.091	-1.094	-1.098	-1.102	-1.106	-1.110	-1.115	-1.120	-1.125	-1.130	-1.135	-1.141	-1.148	-1.152	-1.158	-1.164	-1.169	-1.174	-1.178	-1.184	-1.188	-1.192	-1.196	-1.198	-1.201	-1.205	-1.206	-1.208	-1.210	-1.210	-1.210	-1.209	-1.209	-1.206	-1.204	-1.201	-1.199	-1.194	-1.188	-1.182	-1.175	-1.169	-1.160	-1.152	-1.142	-1.132	-1.122	-1.110	-1.099	-1.086	-1.072	-1.059	-1.044	-1.029	-1.012	-0.995	-0.979	-0.961	-0.941	-0.922	-0.904	-0.885	-0.864	-0.844	-0.824	-0.802	-0.780	-0.759	-0.736	-0.715	-0.692	-0.671	-0.650	-0.628	-0.606	-0.585	-0.565	-0.545	-0.525	-0.505	-0.485	-0.466	-0.449	-0.431	-0.414	-0.398	-0.381	-0.366	-0.352	-0.339	-0.328	-0.315	-0.305	-0.296	-0.286	-0.279	-0.272	-0.268	-0.262	-0.259	-0.256	-0.254	-0.252	-0.251	-0.252	-0.255	-0.256	-0.260	-0.262	-0.268	-0.272	-0.278	-0.284	-0.290	-0.296	-0.302	-0.311	-0.319	-0.325	-0.334	-0.340	-0.349	-0.356	-0.362	-0.370	-0.376	-0.382	-0.388	-0.392	-0.398	-0.401	-0.405	-0.408	-0.409	-0.410	-0.410	-0.409	-0.408	-0.405	-0.401	-0.398	-0.392	-0.386	-0.378	-0.370	-0.360	-0.350	-0.340	-0.328	-0.314	-0.300	-0.285	-0.270	-0.254	-0.238	-0.219	-0.201	-0.182	-0.162	-0.144	-0.124	-0.104	-0.082	-0.061	-0.041	-0.021	0.000	0.020	0.041	0.061	0.081	0.101	0.121	0.140	0.158	0.176	0.192	0.209	0.224	0.239	0.252	0.266	0.278	0.288	0.296	0.305	0.312	0.320	0.325	0.329	0.332	0.335	0.335	0.335	0.334	0.331	0.328	0.322	0.319	0.312	0.304	0.295	0.288	0.276	0.265	0.255	0.242	0.229	0.218	0.202	0.190	0.176	0.161	0.148	0.134	0.120	0.105	0.092	0.078	0.065	0.052	0.041	0.030	0.019	0.009	0.000	-0.009	-0.016	-0.024	-0.028	-0.034	-0.036	-0.038	-0.039	-0.039	-0.038	-0.035	-0.030	-0.025	-0.019	-0.011	-0.002	0.008	0.019	0.031	0.045	0.059	0.074	0.091	0.108	0.126	0.145	0.165	0.185	0.205	0.226	0.249	0.271	0.294	0.316	0.339	0.362	0.385	0.409	0.430	0.454	0.475	0.496	0.519	0.540	0.561	0.580	0.600	0.618	0.636	0.652	0.670	0.685	0.699	0.714	0.726	0.739	0.749	0.760	0.770	0.778	0.785	0.791	0.798	0.802	0.806	0.810	0.812	0.815	0.816	0.818	0.816	0.816	0.815	0.814	0.811	0.808	0.805	0.802	0.799	0.794	0.791	0.788	0.784	0.779	0.775	0.771	0.768	0.764	0.760	0.758	0.754	0.751	0.749	0.746	0.744	0.742	0.742	0.741	0.740	0.740	0.741	0.742	0.744	0.746	0.749	0.752	0.755	0.760	0.764	0.769	0.775	0.781	0.789	0.796	0.804	0.812	0.821	0.831	0.840	0.850	0.861	0.871	0.882	0.892	0.905	0.918	0.931	0.942	0.956	0.969	0.982	0.996	1.009	1.021	1.035	1.049	1.061	1.076	1.089	1.102	1.114	1.126	1.139	1.151	1.162	1.174	1.185	1.195	1.205	1.214	1.222	1.230	1.238	1.245	1.250	1.255	1.260	1.262	1.266	1.266	1.266	1.268	1.266	1.264	1.260	1.256	1.250	1.244	1.236	1.228	1.219	1.208	1.195	1.182	1.168	1.152	1.135	1.118	1.099	1.079	1.058	1.035	1.011	0.989	0.962	0.936	0.910	0.882	0.852	0.824	0.792	0.762	0.730	0.698	0.665	0.631	0.599	0.564	0.530	0.496	0.461	0.425	0.391	0.356	0.322	0.288	0.254	0.219	0.185	0.152	0.120	0.088	0.055	0.024	-0.006	-0.035	-0.064	-0.092	-0.119	-0.144	-0.169	-0.192	-0.216	-0.238	-0.258	-0.276	-0.295	-0.311	-0.328	-0.341	-0.354	-0.366	-0.376	-0.388	-0.396	-0.404	-0.411	-0.416	-0.421	-0.424	-0.428	-0.430	-0.432	-0.432	-0.434	-0.432	-0.432	-0.432	-0.431	-0.431	-0.430	-0.430	-0.429	-0.429	-0.429	-0.430	-0.430	-0.431	-0.434	-0.435	-0.439	-0.444	-0.449	-0.455	-0.461	-0.470	-0.479	-0.490	-0.500	-0.512	-0.526	-0.541	-0.556	-0.572	-0.590	-0.609	-0.629	-0.649	-0.670	-0.692	-0.715	-0.738	-0.762	-0.788	-0.812	-0.838	-0.862	-0.889	-0.914	-0.939	-0.965	-0.989	-1.014	-1.038	-1.061	-1.084	-1.105	-1.125	-1.146	-1.165	-1.182	-1.199	-1.212	-1.228	-1.239	-1.250	-1.259	-1.268	-1.274	-1.276	-1.280	-1.281	-1.280	-1.278	-1.275	-1.269	-1.262	-1.254	-1.244	-1.231	-1.219	-1.205	-1.190	-1.172	-1.156	-1.138	-1.116	-1.096	-1.075	-1.052	-1.030	-1.006	-0.982	-0.958	-0.931	-0.906	-0.881	-0.856	-0.830	-0.805	-0.779	-0.752	-0.729	-0.702	-0.680	-0.655	-0.631	-0.609	-0.586	-0.565	-0.542	-0.522	-0.504	-0.485	-0.466	-0.449	-0.432	-0.416	-0.402	-0.389	-0.375	-0.361	-0.349	-0.338	-0.329	-0.319	-0.310	-0.302	-0.295	-0.290	-0.284	-0.280	-0.276	-0.272	-0.271	-0.269	-0.268	-0.269	-0.269	-0.270	-0.271	-0.274	-0.278	-0.280	-0.284	-0.288	-0.294	-0.299	-0.305	-0.311	-0.318	-0.325	-0.332	-0.340	-0.349	-0.358	-0.366	-0.374	-0.384	-0.394	-0.401	-0.411	-0.421	-0.430	-0.440	-0.449	-0.459	-0.469	-0.476	-0.485	-0.494	-0.501	-0.510	-0.518	-0.525	-0.531	-0.538	-0.544	-0.549	-0.554	-0.558	-0.560	-0.562	-0.565	-0.566	-0.566	-0.565	-0.565	-0.562	-0.560	-0.556	-0.552	-0.548	-0.542	-0.536	-0.529	-0.521	-0.512	-0.502	-0.494	-0.482	-0.472	-0.461	-0.449	-0.436	-0.422	-0.410	-0.396	-0.382	-0.369	-0.354	-0.340	-0.326	-0.311	-0.298	-0.282	-0.269	-0.255	-0.240	-0.228	-0.215	-0.201	-0.189	-0.178	-0.166	-0.154	-0.144	-0.134	-0.125	-0.116	-0.108	-0.101	-0.095	-0.090	-0.085	-0.081	-0.078	-0.076	-0.075	-0.075	-0.076	-0.078	-0.080	-0.084	-0.088	-0.094	-0.099	-0.106	-0.112	-0.122	-0.131	-0.141	-0.152	-0.165	-0.176	-0.190	-0.204	-0.218	-0.232	-0.249	-0.264	-0.280	-0.298	-0.314	-0.331	-0.350	-0.369	-0.388	-0.406	-0.425	-0.444	-0.462	-0.481	-0.500	-0.520	-0.539	-0.558	-0.576	-0.595	-0.612	-0.631	-0.649	-0.666	-0.684	-0.701	-0.716	-0.734	-0.749	-0.765	-0.779	-0.794	-0.808	-0.820	-0.834	-0.845	-0.858	-0.868	-0.879	-0.889	-0.899	-0.906	-0.914	-0.920	-0.928	-0.934	-0.939	-0.944	-0.948	-0.951	-0.954	-0.955	-0.956	-0.959	-0.959	-0.958	-0.956	-0.956	-0.954	-0.950	-0.948	-0.942	-0.939	-0.932	-0.928	-0.920	-0.914	-0.906	-0.899	-0.890	-0.881	-0.870	-0.860	-0.850	-0.839	-0.828	-0.816	-0.802	-0.790	-0.776	-0.762	-0.750	-0.734	-0.719	-0.705	-0.689	-0.672	-0.658	-0.641	-0.624	-0.608	-0.590	-0.572	-0.555	-0.536	-0.518	-0.500	-0.480	-0.462	-0.442	-0.422	-0.402	-0.384	-0.365	-0.344	-0.324	-0.304	-0.282	-0.262	-0.241	-0.221	-0.199	-0.179	-0.156	-0.135	-0.114	-0.091	-0.069	-0.045	-0.022	0.001	0.025	0.049	0.074	0.099	0.124	0.150	0.175	0.201	0.228	0.254	0.282	0.310	0.338	0.366	0.395	0.424	0.452	0.482	0.511	0.541	0.571	0.600	0.631	0.660	0.690	0.721	0.750	0.780	0.809	0.839	0.866	0.895	0.924	0.950	0.978	1.002	1.028	1.051	1.074	1.098	1.118	1.139	1.158	1.176	1.192	1.208	1.222	1.235	1.248	1.259	1.268	1.275	1.281	1.286	1.290	1.292	1.292	1.292	1.290	1.286	1.282	1.275	1.268	1.259	1.249	1.238	1.225	1.211	1.198	1.181	1.166	1.149	1.131	1.112	1.094	1.074	1.055	1.034	1.015	0.992	0.972	0.951	0.930	0.909	0.888	0.868	0.846	0.825	0.805	0.784	0.764	0.745	0.726	0.708	0.689	0.671	0.654	0.636	0.619	0.602	0.588	0.572	0.558	0.542	0.528	0.515	0.501	0.488	0.475	0.462	0.451	0.439	0.428	0.415	0.404	0.392	0.380	0.369	0.358	0.345	0.332	0.320	0.308	0.295	0.280	0.266	0.252	0.239	0.224	0.209	0.194	0.179	0.162	0.145	0.129	0.111	0.095	0.076	0.058	0.038	0.019	-0.001	-0.021	-0.042	-0.062	-0.084	-0.105	-0.126	-0.149	-0.171	-0.194	-0.218	-0.239	-0.262	-0.286	-0.309	-0.332	-0.355	-0.378	-0.400	-0.424	-0.445	-0.466	-0.489	-0.510	-0.531	-0.551	-0.574	-0.592	-0.612	-0.632	-0.651	-0.671	-0.689	-0.708	-0.724	-0.741	-0.758	-0.774	-0.789	-0.804	-0.819	-0.832	-0.848	-0.861	-0.872	-0.885	-0.899	-0.910	-0.921	-0.932	-0.942	-0.954	-0.964	-0.975	-0.984	-0.994	-1.004	-1.014	-1.022	-1.032	-1.042	-1.051	-1.061	-1.070	-1.080	-1.089	-1.099	-1.109	-1.120	-1.130	-1.140	-1.151	-1.162	-1.174	-1.185	-1.196	-1.209	-1.222	-1.235	-1.248	-1.260	-1.274	-1.289	-1.302	-1.318	-1.332	-1.348	-1.361	-1.378	-1.391	-1.408	-1.422	-1.438	-1.452	-1.468	-1.481	-1.496	-1.510	-1.524	-1.536	-1.549	-1.561	-1.571	-1.582	-1.591	-1.600	-1.609	-1.618	-1.622	-1.629	-1.634	-1.639	-1.641	-1.642	-1.644	-1.642	-1.642	-1.639	-1.635	-1.631	-1.626	-1.619	-1.610	-1.601	-1.591	-1.580	-1.569	-1.556	-1.542	-1.529	-1.514	-1.499	-1.482	-1.465	-1.448	-1.430	-1.411	-1.394	-1.375	-1.356	-1.336	-1.316	-1.296	-1.275	-1.256	-1.236	-1.216	-1.196	-1.176	-1.156	-1.136	-1.118	-1.098	-1.079	-1.060	-1.042	-1.024	-1.006	-0.989	-0.971	-0.955	-0.939	-0.922	-0.906	-0.891	-0.878	-0.862	-0.849	-0.835	-0.821	-0.808	-0.795	-0.780	-0.769	-0.756	-0.744	-0.732	-0.721	-0.709	-0.698	-0.686	-0.675	-0.664	-0.652	-0.642	-0.632	-0.621	-0.611	-0.600	-0.590	-0.580	-0.569	-0.560	-0.550	-0.540	-0.531	-0.520	-0.511	-0.501	-0.491	-0.482	-0.474	-0.465	-0.456	-0.449	-0.440	-0.432	-0.425	-0.419	-0.411	-0.406	-0.399	-0.394	-0.390	-0.384	-0.380	-0.376	-0.372	-0.368	-0.365	-0.362	-0.361	-0.360	-0.360	-0.358	-0.356	-0.358	-0.358	-0.359	-0.360	-0.361	-0.362	-0.365	-0.366	-0.370	-0.371	-0.375	-0.378	-0.381	-0.385	-0.389	-0.392	-0.396	-0.401	-0.405	-0.409	-0.414	-0.418	-0.421	-0.425	-0.430	-0.432	-0.438	-0.441	-0.444	-0.448	-0.451	-0.454	-0.458	-0.461	-0.462	-0.466	-0.469	-0.470	-0.472	-0.475	-0.476	-0.479	-0.480	-0.481	-0.482	-0.485	-0.486	-0.488	-0.489	-0.490	-0.490	-0.491	-0.492	-0.494	-0.495	-0.496	-0.498	-0.498	-0.499	-0.500	-0.502	-0.504	-0.505	-0.507	-0.510	-0.512	-0.515	-0.519	-0.521	-0.525	-0.529	-0.532	-0.536	-0.540	-0.544	-0.549	-0.552	-0.556	-0.561	-0.568	-0.572	-0.578	-0.582	-0.589	-0.594	-0.599	-0.606	-0.611	-0.616	-0.622	-0.628	-0.634	-0.639	-0.646	-0.651	-0.656	-0.661	-0.668	-0.672	-0.679	-0.685	-0.690	-0.696	-0.700	-0.706	-0.711	-0.715	-0.721	-0.726	-0.730	-0.736	-0.741	-0.746	-0.751	-0.756	-0.761	-0.766	-0.772	-0.779	-0.784	-0.789	-0.796	-0.802	-0.809	-0.816	-0.822	-0.829	-0.836	-0.845	-0.852	-0.861	-0.870	-0.880	-0.889	-0.898	-0.909	-0.918	-0.930	-0.940	-0.951	-0.962	-0.975	-0.985	-0.998	-1.010	-1.022	-1.035	-1.048	-1.059	-1.071	-1.082	-1.095	-1.106	-1.118	-1.128	-1.139	-1.149	-1.158	-1.168	-1.175	-1.184	-1.191	-1.198	-1.204	-1.210	-1.215	-1.219	-1.222	-1.224	-1.226	-1.228	-1.229	-1.228	-1.226	-1.224	-1.221	-1.218	-1.212	-1.208	-1.200	-1.194	-1.186	-1.178	-1.168	-1.158	-1.146	-1.135	-1.122	-1.109	-1.095	-1.080	-1.066	-1.051	-1.035	-1.018	-1.001	-0.985	-0.966	-0.950	-0.931	-0.914	-0.895	-0.878	-0.859	-0.840	-0.821	-0.802	-0.784	-0.765	-0.745	-0.726	-0.708	-0.689	-0.670	-0.651	-0.634	-0.616	-0.598	-0.581	-0.564	-0.548	-0.532	-0.516	-0.501	-0.486	-0.471	-0.458	-0.445	-0.432	-0.421	-0.410	-0.398	-0.388	-0.379	-0.370	-0.361	-0.355	-0.348	-0.342	-0.336	-0.331	-0.328	-0.325	-0.322	-0.321	-0.321	-0.320	-0.321	-0.322	-0.326	-0.329	-0.332	-0.338	-0.342	-0.349	-0.356	-0.364	-0.371	-0.381	-0.390	-0.401	-0.411	-0.421	-0.432	-0.442	-0.455	-0.468	-0.480	-0.491	-0.502	-0.515	-0.528	-0.539	-0.551	-0.561	-0.572	-0.584	-0.592	-0.602	-0.611	-0.619	-0.626	-0.632	-0.636	-0.640	-0.642	-0.644	-0.645	-0.645	-0.642	-0.640	-0.635	-0.630	-0.622	-0.615	-0.606	-0.594	-0.582	-0.570	-0.556	-0.540	-0.524	-0.506	-0.488	-0.468	-0.448	-0.426	-0.404	-0.381	-0.359	-0.335	-0.311	-0.286	-0.261	-0.238	-0.212	-0.189	-0.164	-0.141	-0.116	-0.094	-0.072	-0.051	-0.031	-0.011	0.006	0.025	0.040	0.055	0.069	0.081	0.091	0.100	0.109	0.115	0.120	0.122	0.125	0.125	0.124	0.121	0.118	0.111	0.105	0.096	0.088	0.078	0.065	0.052	0.039	0.024	0.010	-0.006	-0.022	-0.040	-0.058	-0.076	-0.094	-0.112	-0.130	-0.149	-0.166	-0.184	-0.202	-0.219	-0.236	-0.252	-0.269	-0.282	-0.298	-0.311	-0.325	-0.338	-0.349	-0.360	-0.370	-0.378	-0.386	-0.394	-0.399	-0.405	-0.410	-0.414	-0.416	-0.419	-0.420	-0.420	-0.420	-0.418	-0.416	-0.412	-0.410	-0.405	-0.401	-0.396	-0.390	-0.385	-0.378	-0.370	-0.362	-0.355	-0.346	-0.338	-0.329	-0.319	-0.309	-0.299	-0.288	-0.276	-0.266	-0.255	-0.242	-0.231	-0.219	-0.206	-0.194	-0.181	-0.168	-0.155	-0.141	-0.129	-0.115	-0.101	-0.089	-0.075	-0.061	-0.046	-0.032	-0.020	-0.008	0.006	0.019	0.032	0.046	0.059	0.070	0.082	0.095	0.106	0.118	0.129	0.139	0.149	0.158	0.168	0.176	0.184	0.191	0.196	0.202	0.208	0.212	0.216	0.221	0.224	0.225	0.226	0.226	0.226	0.226	0.224	0.222	0.220	0.218	0.212	0.209	0.204	0.199	0.192	0.188	0.180	0.172	0.166	0.160	0.151	0.144	0.138	0.129	0.121	0.114	0.106	0.099	0.091	0.085	0.079	0.071	0.066	0.060	0.055	0.050	0.045	0.041	0.040	0.038	0.035	0.035	0.032	0.034	0.035	0.035	0.039	0.041	0.046	0.051	0.056	0.064	0.072	0.080	0.090	0.100	0.110	0.122	0.136	0.150	0.165	0.181	0.196	0.214	0.232	0.252	0.272	0.294	0.315	0.338	0.361	0.384	0.409	0.434	0.458	0.484	0.511	0.536	0.564	0.591	0.618	0.645	0.672	0.700	0.728	0.755	0.781	0.808	0.834	0.859	0.884	0.910	0.932	0.956	0.978	1.001	1.020	1.040	1.060	1.076	1.092	1.109	1.122	1.135	1.148	1.158	1.166	1.175	1.181	1.185	1.189	1.191	1.192	1.191	1.190	1.186	1.184	1.179	1.172	1.165	1.158	1.148	1.139	1.128	1.116	1.105	1.092	1.079	1.066	1.052	1.039	1.025	1.010	0.998	0.982	0.970	0.955	0.942	0.930	0.919	0.906	0.895	0.885	0.875	0.866	0.858	0.849	0.842	0.836	0.830	0.825	0.822	0.818	0.816	0.814	0.811	0.811	0.810	0.811	0.811	0.814	0.814	0.816	0.818	0.819	0.821	0.822	0.824	0.825	0.825	0.828	0.828	0.828	0.826	0.824	0.822	0.819	0.815	0.809	0.804	0.798	0.789	0.780	0.769	0.758	0.745	0.730	0.715	0.698	0.680	0.661	0.641	0.620	0.598	0.574	0.549	0.524	0.496	0.468	0.438	0.409	0.378	0.345	0.312	0.280	0.246	0.211	0.176	0.141	0.105	0.069	0.032	-0.005	-0.040	-0.078	-0.114	-0.151	-0.188	-0.224	-0.260	-0.296	-0.332	-0.368	-0.402	-0.436	-0.470	-0.504	-0.535	-0.568	-0.599	-0.630	-0.660	-0.690	-0.718	-0.746	-0.774	-0.800	-0.826	-0.851	-0.876	-0.900	-0.922	-0.946	-0.968	-0.990	-1.011	-1.031	-1.051	-1.070	-1.089	-1.108	-1.126	-1.144	-1.160	-1.178	-1.194	-1.210	-1.226	-1.241	-1.256	-1.272	-1.286	-1.301	-1.316	-1.330	-1.345	-1.359	-1.372	-1.386	-1.400	-1.414	-1.428	-1.441	-1.454	-1.466	-1.480	-1.494	-1.508	-1.520	-1.534	-1.548	-1.560	-1.574	-1.588	-1.602	-1.615	-1.630	-1.645	-1.659	-1.674	-1.689	-1.704	-1.718	-1.734	-1.749	-1.765	-1.781	-1.799	-1.815	-1.832	-1.850	-1.868	-1.886	-1.905	-1.924	-1.944	-1.962	-1.982	-2.002	-2.025	-2.045	-2.066	-2.089	-2.111	-2.134	-2.156	-2.179	-2.202	-2.226	-2.249	-2.274	-2.298	-2.320	-2.345	-2.369	-2.391	-2.415	-2.439	-2.462	-2.485	-2.509	-2.531	-2.552	-2.575	-2.596	-2.618	-2.638	-2.658	-2.676	-2.695	-2.712	-2.730	-2.746	-2.761	-2.775	-2.789	-2.801	-2.812	-2.824	-2.834	-2.840	-2.849	-2.854	-2.860	-2.865	-2.868	-2.870	-2.870	-2.870	-2.869	-2.866	-2.861	-2.858	-2.851	-2.844	-2.835	-2.826	-2.816	-2.805	-2.792	-2.779	-2.764	-2.749	-2.732	-2.715	-2.698	-2.679	-2.658	-2.638	-2.616	-2.594	-2.571	-2.548	-2.522	-2.498	-2.472	-2.446	-2.421	-2.394	-2.366	-2.339	-2.311	-2.281	-2.254	-2.224	-2.195	-2.165	-2.136	-2.106	-2.078	-2.047	-2.018	-1.988	-1.958	-1.928	-1.898	-1.869	-1.839	-1.809	-1.780	-1.751	-1.722	-1.694	-1.665	-1.636	-1.609	-1.581	-1.554	-1.528	-1.500	-1.474	-1.448	-1.422	-1.396	-1.371	-1.348	-1.322	-1.299	-1.274	-1.251	-1.229	-1.205	-1.184	-1.162	-1.140	-1.120	-1.099	-1.079	-1.059	-1.039	-1.020	-1.000	-0.982	-0.964	-0.946	-0.928	-0.909	-0.892	-0.874	-0.856	-0.839	-0.821	-0.804	-0.786	-0.768	-0.750	-0.731	-0.714	-0.695	-0.676	-0.656	-0.639	-0.618	-0.598	-0.576	-0.556	-0.535	-0.514	-0.490	-0.468	-0.444	-0.419	-0.395	-0.370	-0.344	-0.318	-0.291	-0.264	-0.236	-0.210	-0.180	-0.151	-0.122	-0.092	-0.062	-0.032	-0.002	0.029	0.058	0.090	0.120	0.150	0.181	0.210	0.240	0.270	0.299	0.328	0.355	0.382	0.409	0.435	0.459	0.482	0.505	0.526	0.546	0.566	0.582	0.600	0.614	0.628	0.639	0.649	0.658	0.664	0.669	0.672	0.674	0.672	0.671	0.666	0.661	0.654	0.644	0.634	0.620	0.606	0.590	0.572	0.554	0.532	0.511	0.486	0.462	0.436	0.410	0.381	0.352	0.322	0.292	0.260	0.229	0.198	0.164	0.130	0.098	0.064	0.030	-0.002	-0.035	-0.068	-0.101	-0.132	-0.164	-0.196	-0.226	-0.256	-0.284	-0.312	-0.339	-0.366	-0.391	-0.416	-0.440	-0.461	-0.482	-0.502	-0.521	-0.539	-0.555	-0.571	-0.586	-0.599	-0.611	-0.622	-0.632	-0.642	-0.651	-0.658	-0.665	-0.671	-0.676	-0.682	-0.686	-0.690	-0.691	-0.694	-0.698	-0.699	-0.700	-0.701	-0.704	-0.704	-0.706	-0.706	-0.709	-0.710	-0.712	-0.715	-0.718	-0.721	-0.724	-0.728	-0.732	-0.738	-0.742	-0.749	-0.756	-0.764	-0.772	-0.782	-0.791	-0.802	-0.814	-0.825	-0.838	-0.851	-0.864	-0.879	-0.894	-0.910	-0.925	-0.942	-0.959	-0.976	-0.995	-1.012	-1.031	-1.049	-1.069	-1.089	-1.106	-1.126	-1.145	-1.165	-1.182	-1.201	-1.220	-1.239	-1.258	-1.274	-1.290	-1.308	-1.322	-1.338	-1.352	-1.366	-1.378	-1.390	-1.402	-1.412	-1.422	-1.430	-1.438	-1.444	-1.450	-1.455	-1.458	-1.460	-1.461	-1.461	-1.461	-1.460	-1.455	-1.452	-1.446	-1.441	-1.432	-1.425	-1.416	-1.405	-1.394	-1.381	-1.368	-1.354	-1.336	-1.320	-1.302	-1.282	-1.262	-1.242	-1.221	-1.198	-1.174	-1.149	-1.122	-1.098	-1.070	-1.041	-1.011	-0.982	-0.951	-0.921	-0.888	-0.856	-0.821	-0.788	-0.754	-0.718	-0.681	-0.645	-0.609	-0.572	-0.534	-0.498	-0.459	-0.420	-0.382	-0.344	-0.308	-0.269	-0.231	-0.195	-0.158	-0.122	-0.086	-0.051	-0.018	0.016	0.050	0.081	0.112	0.142	0.171	0.200	0.226	0.252	0.276	0.299	0.320	0.340	0.360	0.376	0.391	0.405	0.415	0.426	0.435	0.441	0.445	0.450	0.451	0.451	0.450	0.446	0.441	0.435	0.426	0.418	0.408	0.395	0.381	0.368	0.352	0.336	0.318	0.300	0.281	0.261	0.241	0.219	0.198	0.175	0.152	0.130	0.108	0.085	0.061	0.039	0.016	-0.005	-0.029	-0.050	-0.071	-0.091	-0.112	-0.131	-0.150	-0.170	-0.186	-0.204	-0.221	-0.236	-0.251	-0.266	-0.280	-0.291	-0.305	-0.316	-0.328	-0.338	-0.348	-0.358	-0.365	-0.372	-0.381	-0.389	-0.396	-0.402	-0.410	-0.415	-0.421	-0.428	-0.432	-0.438	-0.444	-0.450	-0.455	-0.460	-0.466	-0.471	-0.478	-0.482	-0.490	-0.495	-0.502	-0.509	-0.516	-0.522	-0.529	-0.536	-0.545	-0.551	-0.559	-0.569	-0.576	-0.584	-0.594	-0.602	-0.610	-0.619	-0.626	-0.636	-0.644	-0.651	-0.660	-0.669	-0.676	-0.682	-0.691	-0.699	-0.705	-0.711	-0.718	-0.724	-0.730	-0.735	-0.740	-0.745	-0.750	-0.754	-0.756	-0.759	-0.762	-0.764	-0.766	-0.768	-0.769	-0.770	-0.770	-0.771	-0.770	-0.770	-0.770	-0.769	-0.769	-0.768	-0.766	-0.765	-0.764	-0.761	-0.759	-0.759	-0.756	-0.755	-0.754	-0.752	-0.751	-0.750	-0.749	-0.748	-0.746	-0.746	-0.745	-0.745	-0.745	-0.745	-0.745	-0.745	-0.746	-0.745	-0.748	-0.748	-0.749	-0.750	-0.752	-0.754	-0.755	-0.758	-0.760	-0.761	-0.762	-0.765	-0.766	-0.770	-0.771	-0.774	-0.775	-0.778	-0.779	-0.781	-0.782	-0.784	-0.785	-0.788	-0.789	-0.790	-0.790	-0.791	-0.791	-0.792	-0.794	-0.792	-0.792	-0.792	-0.791	-0.790	-0.790	-0.789	-0.788	-0.786	-0.785	-0.782	-0.781	-0.779	-0.778	-0.775	-0.771	-0.769	-0.765	-0.762	-0.759	-0.755	-0.751	-0.749	-0.745	-0.740	-0.736	-0.731	-0.728	-0.722	-0.718	-0.712	-0.708	-0.701	-0.698	-0.690	-0.685	-0.680	-0.672	-0.666	-0.660	-0.652	-0.645	-0.638	-0.630	-0.621	-0.614	-0.606	-0.598	-0.589	-0.580	-0.570	-0.560	-0.550	-0.540	-0.529	-0.519	-0.509	-0.498	-0.486	-0.475	-0.462	-0.451	-0.439	-0.426	-0.414	-0.401	-0.389	-0.376	-0.364	-0.350	-0.339	-0.325	-0.312	-0.299	-0.286	-0.275	-0.262	-0.250	-0.238	-0.224	-0.212	-0.200	-0.188	-0.175	-0.164	-0.152	-0.141	-0.129	-0.118	-0.108	-0.096	-0.086	-0.075	-0.065	-0.055	-0.045	-0.035	-0.026	-0.015	-0.006	0.002	0.012	0.021	0.030	0.040	0.049	0.058	0.066	0.074	0.082	0.091	0.100	0.108	0.115	0.125	0.132	0.140	0.148	0.155	0.162	0.170	0.178	0.185	0.191	0.199	0.206	0.214	0.219	0.226	0.232	0.238	0.244	0.250	0.256	0.262	0.266	0.272	0.278	0.282	0.288	0.291	0.296	0.300	0.304	0.308	0.310	0.314	0.318	0.320	0.322	0.325	0.328	0.330	0.332	0.334	0.336	0.340	0.342	0.344	0.346	0.349	0.351	0.354	0.356	0.359	0.361	0.365	0.366	0.370	0.372	0.375	0.379	0.382	0.386	0.389	0.394	0.398	0.401	0.405	0.410	0.415	0.419	0.422	0.429	0.434	0.439	0.444	0.449	0.455	0.461	0.468	0.472	0.479	0.486	0.492	0.499	0.505	0.511	0.518	0.524	0.530	0.536	0.541	0.548	0.554	0.559	0.565	0.569	0.574	0.580	0.585	0.589	0.592	0.596	0.601	0.604	0.606	0.610	0.611	0.614	0.616	0.616	0.618	0.619	0.618	0.618	0.616	0.614	0.612	0.610	0.605	0.602	0.599	0.592	0.586	0.581	0.574	0.566	0.558	0.549	0.540	0.530	0.519	0.507	0.496	0.482	0.469	0.455	0.440	0.425	0.410	0.394	0.376	0.360	0.341	0.324	0.305	0.285	0.265	0.246	0.226	0.205	0.185	0.164	0.142	0.121	0.100	0.079	0.058	0.035	0.014	-0.008	-0.028	-0.049	-0.069	-0.089	-0.109	-0.128	-0.146	-0.164	-0.181	-0.198	-0.215	-0.231	-0.246	-0.260	-0.274	-0.286	-0.298	-0.309	-0.319	-0.329	-0.338	-0.345	-0.351	-0.359	-0.365	-0.369	-0.372	-0.376	-0.380	-0.381	-0.384	-0.384	-0.385	-0.384	-0.384	-0.382	-0.380	-0.380	-0.376	-0.374	-0.370	-0.368	-0.364	-0.360	-0.356	-0.352	-0.349	-0.345	-0.340	-0.336	-0.332	-0.330	-0.325	-0.321	-0.319	-0.315	-0.312	-0.310	-0.309	-0.306	-0.305	-0.304	-0.302	-0.302	-0.302	-0.302	-0.302	-0.302	-0.304	-0.305	-0.306	-0.308	-0.310	-0.311	-0.314	-0.316	-0.319	-0.321	-0.325	-0.328	-0.330	-0.332	-0.336	-0.339	-0.341	-0.345	-0.346	-0.349	-0.351	-0.352	-0.356	-0.358	-0.358	-0.359	-0.360	-0.361	-0.361	-0.360	-0.360	-0.359	-0.358	-0.355	-0.352	-0.350	-0.346	-0.342	-0.338	-0.331	-0.326	-0.320	-0.312	-0.305	-0.296	-0.288	-0.279	-0.269	-0.259	-0.248	-0.235	-0.222	-0.209	-0.195	-0.181	-0.166	-0.151	-0.135	-0.120	-0.102	-0.085	-0.068	-0.048	-0.030	-0.010	0.009	0.030	0.051	0.071	0.092	0.114	0.136	0.158	0.180	0.202	0.225	0.248	0.269	0.291	0.314	0.338	0.360	0.382	0.405	0.428	0.449	0.470	0.491	0.514	0.534	0.555	0.574	0.594	0.612	0.631	0.650	0.669	0.686	0.701	0.719	0.734	0.749	0.762	0.776	0.789	0.801	0.812	0.822	0.832	0.841	0.850	0.858	0.864	0.869	0.874	0.878	0.880	0.882	0.884	0.885	0.884	0.882	0.880	0.876	0.874	0.869	0.864	0.856	0.849	0.842	0.834	0.824	0.814	0.804	0.792	0.781	0.769	0.755	0.742	0.728	0.714	0.699	0.684	0.668	0.652	0.636	0.619	0.604	0.588	0.570	0.554	0.536	0.520	0.502	0.485	0.469	0.454	0.436	0.420	0.404	0.390	0.374	0.359	0.345	0.330	0.315	0.302	0.290	0.276	0.265	0.252	0.241	0.230	0.219	0.209	0.199	0.190	0.179	0.170	0.160	0.151	0.142	0.134	0.124	0.115	0.105	0.096	0.086	0.076	0.065	0.054	0.044	0.031	0.019	0.006	-0.008	-0.022	-0.036	-0.052	-0.069	-0.086	-0.104	-0.124	-0.144	-0.166	-0.188	-0.211	-0.235	-0.260	-0.286	-0.312	-0.341	-0.370	-0.400	-0.430	-0.461	-0.494	-0.526	-0.560	-0.594	-0.629	-0.664	-0.699	-0.734	-0.770	-0.806	-0.842	-0.879	-0.915	-0.951	-0.986	-1.022	-1.056	-1.090	-1.125	-1.158	-1.190	-1.222	-1.254	-1.282	-1.312	-1.340	-1.368	-1.392	-1.416	-1.439	-1.461	-1.481	-1.501	-1.520	-1.536	-1.551	-1.565	-1.578	-1.589	-1.599	-1.608	-1.616	-1.622	-1.628	-1.631	-1.634	-1.635	-1.635	-1.635	-1.635	-1.632	-1.629	-1.625	-1.620	-1.615	-1.609	-1.601	-1.594	-1.585	-1.578	-1.568	-1.558	-1.549	-1.538	-1.528	-1.516	-1.505	-1.494	-1.481	-1.469	-1.458	-1.445	-1.434	-1.421	-1.409	-1.398	-1.385	-1.372	-1.360	-1.348	-1.336	-1.325	-1.312	-1.300	-1.290	-1.279	-1.266	-1.256	-1.246	-1.236	-1.226	-1.218	-1.209	-1.200	-1.192	-1.185	-1.178	-1.171	-1.166	-1.161	-1.155	-1.152	-1.149	-1.146	-1.144	-1.142	-1.141	-1.142	-1.142	-1.144	-1.146	-1.148	-1.151	-1.155	-1.159	-1.165	-1.170	-1.176	-1.182	-1.189	-1.196	-1.204	-1.212	-1.220	-1.228	-1.236	-1.244	-1.254	-1.260	-1.269	-1.278	-1.284	-1.291	-1.298	-1.304	-1.311	-1.316	-1.320	-1.324	-1.326	-1.329	-1.330	-1.331	-1.330	-1.329	-1.328	-1.325	-1.320	-1.315	-1.308	-1.300	-1.292	-1.282	-1.272	-1.261	-1.249	-1.236	-1.221	-1.206	-1.191	-1.174	-1.156	-1.138	-1.120	-1.100	-1.080	-1.059	-1.039	-1.018	-0.995	-0.974	-0.951	-0.929	-0.906	-0.884	-0.860	-0.838	-0.815	-0.794	-0.771	-0.749	-0.728	-0.705	-0.684	-0.664	-0.641	-0.621	-0.602	-0.584	-0.564	-0.545	-0.528	-0.509	-0.492	-0.476	-0.460	-0.445	-0.431	-0.416	-0.402	-0.389	-0.376	-0.364	-0.352	-0.341	-0.332	-0.322	-0.314	-0.306	-0.298	-0.290	-0.282	-0.278	-0.271	-0.266	-0.261	-0.259	-0.255	-0.252	-0.251	-0.249	-0.250	-0.250	-0.250	-0.251	-0.252	-0.255	-0.258	-0.260	-0.264	-0.269	-0.274	-0.279	-0.284	-0.291	-0.296	-0.302	-0.309	-0.316	-0.324	-0.331	-0.338	-0.345	-0.351	-0.360	-0.366	-0.372	-0.379	-0.385	-0.390	-0.396	-0.401	-0.405	-0.408	-0.411	-0.414	-0.415	-0.416	-0.415	-0.414	-0.414	-0.411	-0.408	-0.404	-0.399	-0.394	-0.386	-0.379	-0.370	-0.361	-0.351	-0.340	-0.329	-0.318	-0.304	-0.291	-0.278	-0.264	-0.250	-0.236	-0.221	-0.206	-0.192	-0.178	-0.164	-0.150	-0.136	-0.122	-0.111	-0.100	-0.089	-0.078	-0.068	-0.059	-0.051	-0.045	-0.040	-0.036	-0.032	-0.031	-0.031	-0.032	-0.036	-0.039	-0.046	-0.052	-0.061	-0.071	-0.082	-0.096	-0.110	-0.126	-0.142	-0.162	-0.181	-0.202	-0.225	-0.249	-0.272	-0.298	-0.324	-0.350	-0.378	-0.406	-0.435	-0.464	-0.492	-0.522	-0.551	-0.581	-0.610	-0.639	-0.666	-0.695	-0.724	-0.751	-0.778	-0.802	-0.829	-0.852	-0.876	-0.898	-0.919	-0.939	-0.958	-0.975	-0.991	-1.005	-1.020	-1.031	-1.042	-1.052	-1.061	-1.068	-1.075	-1.079	-1.081	-1.082	-1.084	-1.082	-1.081	-1.078	-1.074	-1.069	-1.062	-1.055	-1.048	-1.039	-1.029	-1.016	-1.006	-0.995	-0.982	-0.970	-0.958	-0.944	-0.931	-0.918	-0.904	-0.890	-0.878	-0.862	-0.850	-0.836	-0.822	-0.811	-0.799	-0.785	-0.774	-0.764	-0.752	-0.741	-0.732	-0.724	-0.715	-0.706	-0.699	-0.692	-0.685	-0.680	-0.674	-0.670	-0.665	-0.660	-0.656	-0.655	-0.652	-0.650	-0.649	-0.649	-0.649	-0.649	-0.649	-0.651	-0.652	-0.655	-0.658	-0.659	-0.661	-0.665	-0.668	-0.672	-0.675	-0.679	-0.682	-0.686	-0.690	-0.694	-0.698	-0.701	-0.706	-0.709	-0.714	-0.716	-0.720	-0.722	-0.726	-0.729	-0.731	-0.734	-0.736	-0.739	-0.740	-0.742	-0.744	-0.745	-0.746	-0.746	-0.746	-0.748	-0.748	-0.746	-0.746	-0.745	-0.745	-0.744	-0.744	-0.742	-0.742	-0.741	-0.739	-0.736	-0.735	-0.734	-0.731	-0.729	-0.728	-0.726	-0.725	-0.724	-0.722	-0.720	-0.720	-0.719	-0.718	-0.718	-0.718	-0.718	-0.718	-0.718	-0.718	-0.720	-0.720	-0.722	-0.724	-0.726	-0.729	-0.732	-0.736	-0.740	-0.744	-0.749	-0.755	-0.760	-0.766	-0.774	-0.779	-0.786	-0.796	-0.804	-0.812	-0.821	-0.830	-0.841	-0.851	-0.862	-0.875	-0.888	-0.900	-0.914	-0.928	-0.940	-0.955	-0.970	-0.986	-1.001	-1.018	-1.035	-1.051	-1.069	-1.085	-1.104	-1.122	-1.140	-1.158	-1.176	-1.195	-1.215	-1.234	-1.252	-1.271	-1.291	-1.311	-1.330	-1.349	-1.368	-1.386	-1.404	-1.421	-1.440	-1.458	-1.475	-1.491	-1.508	-1.522	-1.538	-1.552	-1.566	-1.580	-1.591	-1.602	-1.614	-1.624	-1.631	-1.639	-1.645	-1.650	-1.654	-1.658	-1.659	-1.659	-1.658	-1.656	-1.654	-1.649	-1.641	-1.635	-1.626	-1.616	-1.606	-1.592	-1.580	-1.565	-1.549	-1.530	-1.512	-1.492	-1.471	-1.450	-1.426	-1.404	-1.379	-1.354	-1.328	-1.299	-1.271	-1.242	-1.214	-1.185	-1.155	-1.125	-1.095	-1.064	-1.032	-1.002	-0.971	-0.941	-0.910	-0.881	-0.851	-0.822	-0.792	-0.764	-0.736	-0.710	-0.684	-0.658	-0.631	-0.608	-0.584	-0.560	-0.539	-0.516	-0.496	-0.476	-0.456	-0.439	-0.421	-0.405	-0.389	-0.374	-0.359	-0.345	-0.332	-0.320	-0.309	-0.296	-0.286	-0.275	-0.265	-0.254	-0.244	-0.234	-0.224	-0.214	-0.205	-0.194	-0.185	-0.174	-0.165	-0.154	-0.142	-0.130	-0.118	-0.105	-0.092	-0.079	-0.064	-0.049	-0.034	-0.018	0.000	0.018	0.036	0.055	0.076	0.095	0.118	0.139	0.161	0.184	0.208	0.232	0.258	0.282	0.308	0.332	0.359	0.386	0.412	0.440	0.468	0.494	0.521	0.548	0.574	0.601	0.628	0.652	0.678	0.702	0.728	0.750	0.772	0.795	0.815	0.835	0.855	0.872	0.890	0.905	0.921	0.935	0.948	0.958	0.969	0.978	0.986	0.992	0.998	1.002	1.005	1.006	1.008	1.006	1.004	1.001	0.998	0.994	0.988	0.981	0.974	0.968	0.959	0.949	0.939	0.929	0.918	0.908	0.898	0.885	0.875	0.862	0.851	0.840	0.829	0.818	0.808	0.796	0.786	0.776	0.768	0.760	0.752	0.745	0.739	0.732	0.726	0.722	0.719	0.716	0.715	0.712	0.712	0.712	0.715	0.719	0.721	0.725	0.730	0.736	0.744	0.750	0.759	0.768	0.776	0.786	0.796	0.808	0.819	0.831	0.845	0.858	0.871	0.884	0.899	0.912	0.928	0.942	0.956	0.971	0.986	1.001	1.018	1.031	1.046	1.061	1.075	1.089	1.101	1.115	1.128	1.139	1.150	1.161	1.171	1.180	1.189	1.198	1.204	1.209	1.215	1.220	1.222	1.226	1.228	1.229	1.229	1.228	1.226	1.222	1.219	1.214	1.208	1.202	1.195	1.188	1.179	1.168	1.158	1.146	1.134	1.121	1.109	1.095	1.080	1.065	1.050	1.034	1.018	1.001	0.984	0.966	0.950	0.932	0.914	0.896	0.878	0.860	0.841	0.824	0.808	0.790	0.772	0.754	0.738	0.721	0.704	0.688	0.671	0.655	0.640	0.625	0.611	0.598	0.584	0.570	0.559	0.545	0.535	0.525	0.514	0.505	0.496	0.488	0.480	0.474	0.468	0.461	0.458	0.454	0.451	0.449	0.448	0.446	0.446	0.448	0.450	0.452	0.456	0.460	0.465	0.472	0.479	0.488	0.495	0.505	0.515	0.528	0.540	0.552	0.568	0.581	0.598	0.612	0.630	0.648	0.666	0.684	0.702	0.722	0.742	0.761	0.781	0.802	0.822	0.842	0.862	0.884	0.902	0.922	0.941	0.960	0.980	0.998	1.015	1.031	1.048	1.061	1.076	1.089	1.101	1.112	1.122	1.130	1.138	1.145	1.150	1.152	1.155	1.156	1.155	1.155	1.152	1.148	1.142	1.136	1.129	1.120	1.109	1.098	1.086	1.072	1.059	1.044	1.026	1.010	0.992	0.974	0.955	0.936	0.916	0.896	0.875	0.855	0.834	0.812	0.791	0.771	0.750	0.730	0.710	0.691	0.672	0.654	0.638	0.620	0.604	0.589	0.572	0.559	0.546	0.535	0.524	0.514	0.504	0.496	0.489	0.482	0.478	0.474	0.470	0.469	0.466	0.466	0.466	0.468	0.469	0.471	0.474	0.478	0.482	0.488	0.492	0.498	0.505	0.511	0.518	0.524	0.530	0.536	0.545	0.551	0.558	0.565	0.570	0.576	0.584	0.589	0.592	0.598	0.602	0.606	0.609	0.611	0.612	0.614	0.615	0.615	0.615	0.612	0.610	0.608	0.604	0.599	0.592	0.586	0.579	0.571	0.562	0.551	0.541	0.530	0.518	0.505	0.491	0.478	0.462	0.446	0.430	0.414	0.395	0.378	0.359	0.341	0.321	0.301	0.281	0.260	0.240	0.220	0.199	0.178	0.156	0.136	0.115	0.095	0.074	0.054	0.034	0.012	-0.006	-0.025	-0.045	-0.062	-0.080	-0.098	-0.114	-0.129	-0.144	-0.159	-0.171	-0.184	-0.195	-0.206	-0.216	-0.225	-0.232	-0.240	-0.246	-0.250	-0.255	-0.258	-0.259	-0.259	-0.260	-0.258	-0.255	-0.252	-0.248	-0.242	-0.235	-0.229	-0.220	-0.210	-0.199	-0.188	-0.176	-0.164	-0.150	-0.135	-0.120	-0.104	-0.088	-0.071	-0.052	-0.035	-0.018	0.001	0.022	0.041	0.061	0.081	0.101	0.122	0.142	0.162	0.182	0.202	0.222	0.242	0.260	0.280	0.299	0.316	0.334	0.350	0.368	0.382	0.399	0.412	0.425	0.439	0.450	0.461	0.472	0.481	0.490	0.498	0.504	0.507	0.512	0.516	0.518	0.519	0.519	0.518	0.515	0.511	0.507	0.502	0.495	0.489	0.480	0.470	0.460	0.449	0.436	0.425	0.411	0.396	0.382	0.366	0.350	0.332	0.316	0.298	0.279	0.260	0.242	0.221	0.202	0.184	0.165	0.144	0.125	0.105	0.084	0.065	0.045	0.025	0.006	-0.012	-0.031	-0.050	-0.066	-0.085	-0.101	-0.118	-0.134	-0.149	-0.164	-0.178	-0.190	-0.202	-0.215	-0.226	-0.238	-0.246	-0.254	-0.261	-0.269	-0.275	-0.280	-0.284	-0.288	-0.289	-0.291	-0.291	-0.292	-0.291	-0.290	-0.286	-0.284	-0.279	-0.274	-0.268	-0.262	-0.255	-0.248	-0.239	-0.230	-0.221	-0.210	-0.200	-0.189	-0.178	-0.164	-0.151	-0.139	-0.125	-0.110	-0.096	-0.081	-0.066	-0.050	-0.036	-0.019	-0.004	0.014	0.029	0.046	0.064	0.080	0.098	0.115	0.131	0.150	0.166	0.184	0.202	0.220	0.238	0.254	0.271	0.290	0.306	0.324	0.340	0.358	0.374	0.390	0.408	0.424	0.440	0.456	0.471	0.486	0.501	0.518	0.531	0.545	0.559	0.572	0.586	0.598	0.611	0.622	0.634	0.645	0.655	0.665	0.675	0.682	0.691	0.700	0.706	0.714	0.719	0.725	0.730	0.735	0.739	0.742	0.745	0.749	0.750	0.751	0.752	0.752	0.752	0.751	0.750	0.749	0.748	0.745	0.741	0.739	0.735	0.732	0.728	0.724	0.719	0.714	0.709	0.704	0.698	0.692	0.686	0.679	0.672	0.664	0.656	0.649	0.640	0.630	0.621	0.611	0.601	0.591	0.580	0.569	0.558	0.544	0.531	0.516	0.502	0.488	0.471	0.455	0.439	0.421	0.402	0.382	0.364	0.341	0.320	0.296	0.274	0.249	0.224	0.198	0.170	0.142	0.112	0.084	0.051	0.021	-0.012	-0.045	-0.079	-0.114	-0.149	-0.185	-0.222	-0.260	-0.298	-0.336	-0.375	-0.414	-0.454	-0.492	-0.532	-0.572	-0.612	-0.652	-0.692	-0.731	-0.770	-0.809	-0.846	-0.884	-0.920	-0.958	-0.992	-1.026	-1.060	-1.092	-1.122	-1.152	-1.182	-1.210	-1.236	-1.262	-1.288	-1.310	-1.331	-1.351	-1.370	-1.388	-1.404	-1.419	-1.432	-1.445	-1.456	-1.466	-1.475	-1.482	-1.489	-1.495	-1.500	-1.502	-1.506	-1.509	-1.510	-1.511	-1.511	-1.511	-1.511	-1.510	-1.509	-1.509	-1.506	-1.506	-1.504	-1.504	-1.501	-1.501	-1.501	-1.501	-1.501	-1.501	-1.502	-1.504	-1.505	-1.509	-1.511	-1.515	-1.519	-1.524	-1.530	-1.535	-1.541	-1.549	-1.556	-1.564	-1.574	-1.582	-1.592	-1.602	-1.614	-1.625	-1.638	-1.649	-1.661	-1.674	-1.688	-1.701	-1.714	-1.728	-1.742	-1.756	-1.770	-1.786	-1.800	-1.815	-1.829	-1.845	-1.859	-1.874	-1.889	-1.904	-1.918	-1.931	-1.946	-1.961	-1.975	-1.990	-2.004	-2.016	-2.030	-2.044	-2.058	-2.070	-2.082	-2.095	-2.106	-2.118	-2.129	-2.139	-2.149	-2.159	-2.168	-2.176	-2.184	-2.191	-2.198	-2.204	-2.209	-2.212	-2.216	-2.219	-2.221	-2.222	-2.221	-2.220	-2.218	-2.214	-2.210	-2.204	-2.198	-2.189	-2.180	-2.170	-2.158	-2.145	-2.131	-2.116	-2.100	-2.082	-2.064	-2.044	-2.024	-2.002	-1.979	-1.955	-1.930	-1.906	-1.879	-1.851	-1.825	-1.796	-1.768	-1.739	-1.710	-1.681	-1.651	-1.621	-1.592	-1.562	-1.534	-1.504	-1.476	-1.448	-1.420	-1.392	-1.366	-1.341	-1.316	-1.292	-1.269	-1.246	-1.225	-1.205	-1.185	-1.168	-1.150	-1.134	-1.119	-1.105	-1.092	-1.081	-1.070	-1.060	-1.051	-1.045	-1.038	-1.031	-1.026	-1.024	-1.020	-1.016	-1.015	-1.014	-1.012	-1.011	-1.011	-1.014	-1.014	-1.014	-1.015	-1.015	-1.016	-1.018	-1.018	-1.019	-1.019	-1.019	-1.018	-1.016	-1.015	-1.012	-1.010	-1.006	-1.004	-0.999	-0.994	-0.989	-0.982	-0.975	-0.968	-0.960	-0.951	-0.942	-0.932	-0.921	-0.910	-0.899	-0.885	-0.872	-0.859	-0.846	-0.830	-0.816	-0.801	-0.786	-0.770	-0.754	-0.738	-0.721	-0.704	-0.686	-0.669	-0.651	-0.635	-0.618	-0.600	-0.584	-0.565	-0.548	-0.530	-0.514	-0.496	-0.480	-0.464	-0.446	-0.431	-0.414	-0.399	-0.384	-0.368	-0.352	-0.339	-0.325	-0.311	-0.296	-0.282	-0.270	-0.258	-0.246	-0.234	-0.221	-0.211	-0.200	-0.189	-0.179	-0.169	-0.159	-0.150	-0.140	-0.131	-0.122	-0.115	-0.108	-0.100	-0.092	-0.088	-0.080	-0.075	-0.071	-0.065	-0.061	-0.058	-0.055	-0.052	-0.049	-0.048	-0.046	-0.046	-0.046	-0.046	-0.048	-0.049	-0.050	-0.052	-0.056	-0.061	-0.066	-0.071	-0.076	-0.084	-0.090	-0.099	-0.105	-0.115	-0.125	-0.135	-0.146	-0.158	-0.169	-0.182	-0.195	-0.210	-0.222	-0.239	-0.252	-0.268	-0.284	-0.299	-0.316	-0.331	-0.349	-0.365	-0.382	-0.399	-0.415	-0.432	-0.450	-0.466	-0.482	-0.499	-0.515	-0.530	-0.546	-0.560	-0.575	-0.589	-0.604	-0.618	-0.630	-0.644	-0.655	-0.666	-0.678	-0.688	-0.698	-0.708	-0.715	-0.724	-0.732	-0.739	-0.745	-0.751	-0.758	-0.761	-0.766	-0.771	-0.774	-0.778	-0.781	-0.782	-0.785	-0.788	-0.789	-0.790	-0.790	-0.791	-0.792	-0.794	-0.794	-0.792	-0.792	-0.792	-0.791	-0.791	-0.790	-0.790	-0.789	-0.789	-0.788	-0.788	-0.786	-0.786	-0.784	-0.784	-0.781	-0.780	-0.779	-0.778	-0.776	-0.772	-0.770	-0.769	-0.765	-0.762	-0.759	-0.754	-0.750	-0.745	-0.741	-0.735	-0.730	-0.725	-0.719	-0.711	-0.705	-0.698	-0.688	-0.679	-0.671	-0.661	-0.651	-0.641	-0.631	-0.620	-0.610	-0.599	-0.586	-0.574	-0.562	-0.549	-0.536	-0.524	-0.510	-0.496	-0.482	-0.469	-0.455	-0.441	-0.428	-0.412	-0.401	-0.388	-0.374	-0.360	-0.348	-0.334	-0.321	-0.309	-0.298	-0.288	-0.276	-0.266	-0.258	-0.249	-0.241	-0.232	-0.226	-0.220	-0.216	-0.210	-0.206	-0.205	-0.202	-0.202	-0.202	-0.204	-0.205	-0.209	-0.214	-0.218	-0.225	-0.231	-0.240	-0.250	-0.261	-0.272	-0.286	-0.301	-0.316	-0.332	-0.351	-0.369	-0.388	-0.410	-0.430	-0.452	-0.476	-0.501	-0.526	-0.551	-0.579	-0.605	-0.632	-0.662	-0.690	-0.719	-0.748	-0.776	-0.806	-0.835	-0.865	-0.892	-0.921	-0.951	-0.979	-1.006	-1.031	-1.058	-1.084	-1.108	-1.131	-1.154	-1.176	-1.198	-1.216	-1.235	-1.252	-1.269	-1.284	-1.296	-1.309	-1.319	-1.328	-1.336	-1.342	-1.348	-1.351	-1.354	-1.354	-1.354	-1.352	-1.350	-1.346	-1.341	-1.335	-1.328	-1.320	-1.310	-1.301	-1.290	-1.278	-1.266	-1.254	-1.240	-1.228	-1.214	-1.199	-1.185	-1.171	-1.156	-1.141	-1.128	-1.112	-1.100	-1.086	-1.072	-1.059	-1.048	-1.035	-1.024	-1.014	-1.002	-0.994	-0.985	-0.976	-0.969	-0.964	-0.959	-0.954	-0.950	-0.948	-0.945	-0.945	-0.944	-0.945	-0.946	-0.950	-0.952	-0.958	-0.964	-0.970	-0.976	-0.985	-0.995	-1.005	-1.015	-1.026	-1.039	-1.051	-1.065	-1.079	-1.092	-1.108	-1.124	-1.140	-1.156	-1.174	-1.190	-1.209	-1.226	-1.245	-1.264	-1.282	-1.302	-1.321	-1.340	-1.360	-1.379	-1.399	-1.418	-1.436	-1.455	-1.474	-1.492	-1.511	-1.529	-1.545	-1.562	-1.580	-1.594	-1.609	-1.624	-1.636	-1.649	-1.661	-1.670	-1.680	-1.689	-1.696	-1.701	-1.706	-1.710	-1.711	-1.712	-1.711	-1.709	-1.705	-1.700	-1.694	-1.685	-1.674	-1.662	-1.651	-1.636	-1.620	-1.602	-1.582	-1.562	-1.541	-1.518	-1.494	-1.466	-1.439	-1.410	-1.380	-1.349	-1.318	-1.285	-1.250	-1.216	-1.181	-1.145	-1.109	-1.071	-1.036	-0.999	-0.962	-0.926	-0.889	-0.852	-0.818	-0.782	-0.748	-0.712	-0.680	-0.648	-0.618	-0.588	-0.559	-0.530	-0.502	-0.479	-0.455	-0.432	-0.412	-0.392	-0.376	-0.360	-0.346	-0.334	-0.322	-0.314	-0.306	-0.300	-0.295	-0.292	-0.291	-0.290	-0.291	-0.294	-0.298	-0.302	-0.309	-0.315	-0.322	-0.330	-0.340	-0.350	-0.360	-0.370	-0.381	-0.394	-0.405	-0.416	-0.428	-0.438	-0.449	-0.459	-0.470	-0.479	-0.488	-0.496	-0.504	-0.510	-0.516	-0.522	-0.525	-0.529	-0.531	-0.531	-0.531	-0.530	-0.526	-0.522	-0.519	-0.511	-0.505	-0.496	-0.486	-0.476	-0.465	-0.451	-0.436	-0.422	-0.406	-0.390	-0.371	-0.354	-0.334	-0.312	-0.292	-0.272	-0.250	-0.229	-0.205	-0.182	-0.159	-0.135	-0.110	-0.086	-0.062	-0.039	-0.014	0.010	0.034	0.056	0.080	0.101	0.124	0.146	0.169	0.190	0.209	0.229	0.249	0.266	0.285	0.301	0.318	0.332	0.348	0.360	0.372	0.384	0.394	0.404	0.411	0.419	0.424	0.429	0.431	0.434	0.434	0.434	0.432	0.429	0.424	0.418	0.411	0.404	0.394	0.382	0.371	0.358	0.342	0.328	0.311	0.294	0.275	0.256	0.236	0.215	0.192	0.170	0.148	0.124	0.100	0.075	0.050	0.024	-0.001	-0.026	-0.051	-0.076	-0.101	-0.126	-0.150	-0.174	-0.198	-0.219	-0.241	-0.261	-0.281	-0.299	-0.318	-0.334	-0.350	-0.365	-0.378	-0.390	-0.401	-0.411	-0.419	-0.426	-0.432	-0.436	-0.440	-0.441	-0.442	-0.442	-0.440	-0.439	-0.434	-0.430	-0.425	-0.419	-0.411	-0.405	-0.398	-0.389	-0.380	-0.372	-0.362	-0.354	-0.344	-0.336	-0.326	-0.319	-0.311	-0.302	-0.296	-0.290	-0.285	-0.280	-0.276	-0.274	-0.272	-0.271	-0.272	-0.274	-0.276	-0.280	-0.285	-0.290	-0.298	-0.305	-0.315	-0.325	-0.336	-0.349	-0.362	-0.376	-0.391	-0.406	-0.424	-0.439	-0.458	-0.475	-0.492	-0.512	-0.531	-0.550	-0.569	-0.589	-0.606	-0.626	-0.645	-0.662	-0.681	-0.699	-0.715	-0.731	-0.748	-0.761	-0.776	-0.790	-0.802	-0.814	-0.825	-0.834	-0.842	-0.851	-0.859	-0.865	-0.871	-0.875	-0.879	-0.881	-0.884	-0.885	-0.886	-0.886	-0.886	-0.885	-0.884	-0.881	-0.879	-0.875	-0.872	-0.870	-0.866	-0.862	-0.860	-0.855	-0.851	-0.849	-0.846	-0.844	-0.840	-0.839	-0.836	-0.835	-0.834	-0.834	-0.832	-0.832	-0.832	-0.834	-0.835	-0.835	-0.838	-0.840	-0.842	-0.845	-0.849	-0.852	-0.858	-0.861	-0.865	-0.870	-0.875	-0.880	-0.885	-0.891	-0.896	-0.901	-0.908	-0.912	-0.918	-0.921	-0.926	-0.931	-0.935	-0.939	-0.942	-0.945	-0.949	-0.951	-0.951	-0.954	-0.952	-0.952	-0.951	-0.950	-0.948	-0.944	-0.940	-0.935	-0.930	-0.924	-0.916	-0.909	-0.899	-0.889	-0.879	-0.868	-0.856	-0.842	-0.829	-0.815	-0.799	-0.782	-0.768	-0.750	-0.732	-0.714	-0.695	-0.676	-0.656	-0.636	-0.615	-0.595	-0.574	-0.552	-0.531	-0.509	-0.488	-0.466	-0.445	-0.425	-0.402	-0.381	-0.361	-0.341	-0.321	-0.301	-0.282	-0.264	-0.245	-0.226	-0.209	-0.192	-0.175	-0.159	-0.142	-0.129	-0.114	-0.101	-0.088	-0.075	-0.062	-0.051	-0.040	-0.030	-0.021	-0.011	-0.002	0.005	0.014	0.020	0.028	0.034	0.039	0.046	0.051	0.056	0.061	0.066	0.071	0.076	0.081	0.086	0.092	0.098	0.104	0.109	0.115	0.121	0.128	0.132	0.140	0.148	0.155	0.162	0.171	0.179	0.188	0.198	0.206	0.216	0.226	0.238	0.248	0.259	0.270	0.281	0.294	0.306	0.319	0.331	0.344	0.358	0.370	0.384	0.396	0.410	0.422	0.436	0.451	0.465	0.480	0.494	0.507	0.522	0.536	0.551	0.566	0.580	0.595	0.610	0.625	0.639	0.654	0.670	0.685	0.700	0.715	0.731	0.748	0.762	0.779	0.795	0.811	0.828	0.845	0.861	0.880	0.896	0.915	0.934	0.951	0.970	0.989	1.009	1.029	1.049	1.070	1.091	1.112	1.134	1.155	1.178	1.200	1.222	1.245	1.268	1.292	1.315	1.339	1.362	1.386	1.411	1.435	1.459	1.482	1.508	1.531	1.555	1.579	1.601	1.624	1.648	1.670	1.691	1.712	1.734	1.755	1.774	1.792	1.811	1.828	1.844	1.859	1.874	1.886	1.899	1.909	1.919	1.928	1.935	1.941	1.945	1.950	1.950	1.951	1.951	1.949	1.946	1.940	1.934	1.926	1.918	1.906	1.895	1.881	1.866	1.850	1.832	1.814	1.794	1.772	1.750	1.728	1.702	1.676	1.651	1.624	1.596	1.568	1.538	1.509	1.478	1.449	1.418	1.386	1.355	1.324	1.294	1.262	1.232	1.201	1.171	1.144	1.115	1.088	1.060	1.035	1.009	0.985	0.961	0.940	0.919	0.899	0.881	0.864	0.848	0.832	0.819	0.806	0.798	0.789	0.781	0.774	0.770	0.766	0.764	0.762	0.762	0.764	0.768	0.771	0.776	0.782	0.790	0.799	0.809	0.818	0.829	0.841	0.854	0.866	0.881	0.895	0.910	0.925	0.941	0.959	0.975	0.992	1.009	1.026	1.042	1.060	1.078	1.094	1.110	1.126	1.142	1.158	1.171	1.186	1.200	1.214	1.226	1.239	1.250	1.261	1.272	1.281	1.290	1.298	1.305	1.310	1.316	1.320	1.324	1.326	1.329	1.329	1.329	1.328	1.325	1.321	1.318	1.312	1.306	1.299	1.291	1.282	1.274	1.264	1.254	1.242	1.230	1.218	1.205	1.191	1.176	1.162	1.149	1.135	1.120	1.106	1.090	1.076	1.061	1.048	1.035	1.022	1.009	0.998	0.986	0.975	0.966	0.958	0.950	0.944	0.938	0.935	0.931	0.930	0.929	0.930	0.934	0.938	0.942	0.949	0.958	0.966	0.978	0.989	1.002	1.018	1.034	1.051	1.070	1.090	1.109	1.130	1.152	1.175	1.199	1.222	1.248	1.272	1.296	1.321	1.346	1.371	1.395	1.420	1.445	1.469	1.490	1.514	1.535	1.555	1.574	1.594	1.610	1.626	1.641	1.655	1.666	1.676	1.685	1.692	1.700	1.704	1.708	1.709	1.709	1.708	1.705	1.701	1.695	1.689	1.681	1.671	1.661	1.650	1.638	1.625	1.610	1.596	1.580	1.565	1.549	1.532	1.514	1.498	1.479	1.461	1.444	1.426	1.409	1.391	1.375	1.358	1.342	1.326	1.311	1.296	1.281	1.269	1.255	1.244	1.231	1.220	1.210	1.200	1.190	1.182	1.172	1.165	1.158	1.150	1.145	1.138	1.131	1.125	1.120	1.114	1.108	1.102	1.098	1.091	1.086	1.081	1.075	1.069	1.061	1.055	1.048	1.040	1.032	1.024	1.015	1.005	0.995	0.985	0.974	0.962	0.950	0.938	0.925	0.912	0.899	0.885	0.871	0.856	0.841	0.825	0.810	0.795	0.779	0.764	0.748	0.732	0.716	0.700	0.685	0.669	0.655	0.639	0.624	0.610	0.595	0.580	0.568	0.554	0.541	0.529	0.516	0.504	0.494	0.481	0.471	0.460	0.450	0.439	0.429	0.420	0.410	0.401	0.391	0.382	0.372	0.364	0.354	0.345	0.335	0.326	0.315	0.304	0.294	0.282	0.271	0.259	0.246	0.232	0.219	0.205	0.190	0.174	0.158	0.141	0.124	0.105	0.088	0.068	0.046	0.026	0.004	-0.019	-0.041	-0.065	-0.090	-0.114	-0.140	-0.165	-0.191	-0.219	-0.245	-0.272	-0.300	-0.328	-0.355	-0.382	-0.411	-0.439	-0.466	-0.492	-0.520	-0.546	-0.572	-0.598	-0.624	-0.648	-0.670	-0.694	-0.715	-0.736	-0.756	-0.776	-0.794	-0.810	-0.826	-0.840	-0.854	-0.865	-0.876	-0.886	-0.892	-0.899	-0.905	-0.910	-0.912	-0.914	-0.914	-0.911	-0.909	-0.905	-0.899	-0.892	-0.884	-0.876	-0.865	-0.854	-0.841	-0.828	-0.814	-0.799	-0.782	-0.766	-0.749	-0.731	-0.714	-0.694	-0.675	-0.655	-0.635	-0.616	-0.596	-0.575	-0.555	-0.536	-0.515	-0.496	-0.476	-0.458	-0.440	-0.421	-0.405	-0.386	-0.371	-0.355	-0.340	-0.326	-0.312	-0.300	-0.288	-0.276	-0.266	-0.256	-0.248	-0.240	-0.232	-0.226	-0.221	-0.216	-0.212	-0.210	-0.208	-0.206	-0.205	-0.206	-0.206	-0.208	-0.209	-0.211	-0.214	-0.218	-0.220	-0.224	-0.230	-0.235	-0.240	-0.245	-0.252	-0.259	-0.265	-0.271	-0.279	-0.285	-0.292	-0.299	-0.308	-0.315	-0.321	-0.329	-0.336	-0.345	-0.352	-0.360	-0.369	-0.375	-0.384	-0.390	-0.398	-0.406	-0.412	-0.421	-0.429	-0.436	-0.445	-0.451	-0.460	-0.468	-0.475	-0.484	-0.492	-0.499	-0.507	-0.516	-0.524	-0.531	-0.541	-0.550	-0.559	-0.566	-0.576	-0.585	-0.595	-0.604	-0.615	-0.625	-0.635	-0.645	-0.656	-0.666	-0.678	-0.690	-0.701	-0.712	-0.724	-0.736	-0.749	-0.762	-0.775	-0.788	-0.801	-0.815	-0.829	-0.842	-0.858	-0.872	-0.886	-0.901	-0.916	-0.932	-0.946	-0.962	-0.979	-0.994	-1.010	-1.026	-1.042	-1.059	-1.074	-1.091	-1.108	-1.124	-1.140	-1.156	-1.172	-1.188	-1.204	-1.219	-1.235	-1.250	-1.266	-1.280	-1.295	-1.309	-1.322	-1.335	-1.349	-1.360	-1.372	-1.384	-1.395	-1.406	-1.415	-1.425	-1.432	-1.441	-1.449	-1.454	-1.460	-1.462	-1.468	-1.471	-1.472	-1.474	-1.474	-1.472	-1.471	-1.469	-1.465	-1.461	-1.455	-1.449	-1.441	-1.434	-1.425	-1.416	-1.405	-1.395	-1.382	-1.370	-1.356	-1.342	-1.329	-1.314	-1.299	-1.282	-1.266	-1.249	-1.231	-1.214	-1.196	-1.179	-1.160	-1.142	-1.125	-1.108	-1.090	-1.072	-1.055	-1.038	-1.020	-1.004	-0.988	-0.971	-0.956	-0.941	-0.926	-0.912	-0.900	-0.886	-0.875	-0.862	-0.851	-0.841	-0.830	-0.820	-0.812	-0.802	-0.795	-0.788	-0.780	-0.775	-0.769	-0.762	-0.758	-0.752	-0.748	-0.744	-0.741	-0.738	-0.735	-0.731	-0.729	-0.726	-0.724	-0.721	-0.719	-0.716	-0.714	-0.710	-0.708	-0.705	-0.701	-0.698	-0.696	-0.692	-0.688	-0.685	-0.680	-0.676	-0.671	-0.668	-0.662	-0.658	-0.652	-0.646	-0.641	-0.634	-0.629	-0.622	-0.616	-0.610	-0.602	-0.595	-0.588	-0.581	-0.574	-0.566	-0.560	-0.552	-0.545	-0.539	-0.531	-0.525	-0.518	-0.511	-0.504	-0.498	-0.491	-0.485	-0.479	-0.474	-0.468	-0.461	-0.456	-0.450	-0.444	-0.440	-0.434	-0.428	-0.422	-0.416	-0.410	-0.404	-0.399	-0.394	-0.388	-0.381	-0.375	-0.369	-0.362	-0.356	-0.350	-0.342	-0.336	-0.329	-0.324	-0.316	-0.308	-0.301	-0.294	-0.288	-0.279	-0.271	-0.265	-0.258	-0.250	-0.244	-0.235	-0.230	-0.222	-0.216	-0.210	-0.205	-0.200	-0.195	-0.191	-0.189	-0.186	-0.185	-0.185	-0.184	-0.186	-0.186	-0.190	
