# Supplementary material for: Motion onset VEPs can see through the blur
Source: Sci Rep. 2024 Sep 12;14:21296. doi: 10.1038/s41598-024-72483-z (PMC11393312; doi:10.1038/s41598-024-72483-z)
Supplement: Supplementary file 3 — Supplementary Information 3. [file 41598_2024_72483_MOESM3_ESM.zip › VEP_raw_data/source_data/SourceBlurVEP-S006_VEP_2023-04-03_09-00-03.txt]

0.000	0.000	99999.999	6250.000	50.000	-2193.000	-2061.000	6248.000	7.000	100.000	5.000	2.000	1.000	1.000	0.000	0.000	0.000	0.000	0.000	0.000	0.000	0.000	0.000	0.000	0.000	0.000	0.000	-0.468	-0.464	-0.458	-0.451	-0.444	-0.435	-0.425	-0.414	-0.402	-0.389	-0.374	-0.360	-0.344	-0.326	-0.310	-0.291	-0.272	-0.252	-0.232	-0.212	-0.191	-0.170	-0.149	-0.126	-0.105	-0.082	-0.061	-0.039	-0.018	0.004	0.025	0.046	0.068	0.086	0.108	0.125	0.145	0.162	0.179	0.196	0.211	0.226	0.240	0.254	0.266	0.276	0.286	0.296	0.305	0.311	0.318	0.324	0.328	0.330	0.332	0.334	0.335	0.334	0.331	0.329	0.325	0.321	0.316	0.310	0.302	0.295	0.286	0.278	0.266	0.255	0.244	0.232	0.220	0.206	0.192	0.178	0.162	0.146	0.131	0.115	0.099	0.081	0.064	0.046	0.029	0.010	-0.009	-0.026	-0.046	-0.065	-0.084	-0.102	-0.121	-0.141	-0.160	-0.179	-0.198	-0.216	-0.234	-0.252	-0.270	-0.288	-0.304	-0.320	-0.336	-0.351	-0.368	-0.381	-0.396	-0.409	-0.422	-0.436	-0.448	-0.458	-0.469	-0.480	-0.489	-0.498	-0.505	-0.512	-0.519	-0.524	-0.530	-0.534	-0.536	-0.539	-0.541	-0.542	-0.542	-0.542	-0.541	-0.540	-0.539	-0.536	-0.534	-0.529	-0.526	-0.520	-0.516	-0.511	-0.505	-0.499	-0.492	-0.488	-0.480	-0.474	-0.469	-0.461	-0.455	-0.449	-0.442	-0.438	-0.431	-0.426	-0.421	-0.416	-0.411	-0.408	-0.404	-0.400	-0.398	-0.396	-0.394	-0.394	-0.394	-0.394	-0.395	-0.396	-0.399	-0.402	-0.406	-0.411	-0.415	-0.421	-0.429	-0.436	-0.444	-0.452	-0.462	-0.472	-0.484	-0.494	-0.506	-0.518	-0.531	-0.545	-0.559	-0.571	-0.588	-0.602	-0.618	-0.632	-0.649	-0.664	-0.679	-0.695	-0.711	-0.726	-0.742	-0.759	-0.775	-0.790	-0.806	-0.821	-0.838	-0.851	-0.866	-0.881	-0.894	-0.908	-0.921	-0.932	-0.944	-0.955	-0.966	-0.976	-0.986	-0.995	-1.002	-1.010	-1.018	-1.024	-1.029	-1.034	-1.038	-1.041	-1.044	-1.046	-1.048	-1.049	-1.049	-1.048	-1.048	-1.045	-1.041	-1.039	-1.035	-1.030	-1.026	-1.021	-1.015	-1.009	-1.002	-0.995	-0.988	-0.980	-0.971	-0.962	-0.952	-0.945	-0.935	-0.925	-0.915	-0.905	-0.895	-0.885	-0.875	-0.864	-0.854	-0.842	-0.832	-0.822	-0.814	-0.804	-0.794	-0.785	-0.775	-0.768	-0.759	-0.750	-0.744	-0.736	-0.730	-0.725	-0.720	-0.715	-0.711	-0.709	-0.705	-0.704	-0.702	-0.701	-0.702	-0.702	-0.705	-0.706	-0.710	-0.714	-0.719	-0.724	-0.730	-0.736	-0.745	-0.751	-0.760	-0.770	-0.780	-0.790	-0.801	-0.812	-0.824	-0.835	-0.846	-0.859	-0.870	-0.882	-0.894	-0.908	-0.919	-0.930	-0.941	-0.951	-0.962	-0.971	-0.980	-0.989	-0.996	-1.004	-1.009	-1.014	-1.019	-1.022	-1.025	-1.026	-1.026	-1.026	-1.025	-1.021	-1.019	-1.014	-1.008	-1.000	-0.992	-0.982	-0.972	-0.961	-0.950	-0.936	-0.921	-0.908	-0.892	-0.878	-0.860	-0.842	-0.826	-0.808	-0.790	-0.771	-0.754	-0.735	-0.715	-0.696	-0.679	-0.660	-0.641	-0.624	-0.606	-0.589	-0.572	-0.556	-0.541	-0.526	-0.512	-0.499	-0.488	-0.475	-0.464	-0.454	-0.445	-0.436	-0.429	-0.421	-0.415	-0.410	-0.406	-0.401	-0.398	-0.394	-0.391	-0.390	-0.389	-0.389	-0.388	-0.388	-0.388	-0.388	-0.389	-0.390	-0.391	-0.392	-0.392	-0.395	-0.395	-0.396	-0.398	-0.398	-0.399	-0.399	-0.399	-0.399	-0.399	-0.398	-0.396	-0.395	-0.394	-0.391	-0.389	-0.386	-0.384	-0.380	-0.376	-0.374	-0.370	-0.365	-0.362	-0.358	-0.354	-0.349	-0.345	-0.340	-0.336	-0.331	-0.328	-0.322	-0.318	-0.314	-0.309	-0.306	-0.302	-0.298	-0.294	-0.291	-0.288	-0.282	-0.279	-0.276	-0.272	-0.269	-0.265	-0.262	-0.259	-0.256	-0.252	-0.249	-0.244	-0.241	-0.236	-0.232	-0.229	-0.224	-0.219	-0.214	-0.209	-0.204	-0.198	-0.191	-0.185	-0.179	-0.171	-0.164	-0.156	-0.148	-0.140	-0.131	-0.121	-0.112	-0.102	-0.092	-0.082	-0.072	-0.062	-0.051	-0.041	-0.030	-0.019	-0.009	0.002	0.012	0.024	0.035	0.045	0.056	0.068	0.078	0.088	0.098	0.108	0.119	0.129	0.139	0.148	0.158	0.166	0.175	0.185	0.192	0.201	0.210	0.216	0.225	0.231	0.239	0.246	0.252	0.260	0.268	0.274	0.280	0.288	0.295	0.301	0.308	0.314	0.321	0.329	0.335	0.342	0.350	0.356	0.365	0.372	0.380	0.386	0.395	0.401	0.410	0.418	0.426	0.435	0.442	0.451	0.459	0.468	0.475	0.482	0.491	0.500	0.507	0.516	0.524	0.531	0.538	0.545	0.551	0.558	0.562	0.569	0.574	0.579	0.582	0.586	0.590	0.592	0.595	0.598	0.599	0.600	0.600	0.600	0.600	0.599	0.596	0.594	0.590	0.586	0.582	0.578	0.572	0.566	0.560	0.554	0.546	0.539	0.531	0.522	0.512	0.504	0.494	0.482	0.472	0.461	0.450	0.438	0.425	0.412	0.399	0.386	0.372	0.359	0.345	0.331	0.316	0.302	0.286	0.271	0.255	0.240	0.225	0.208	0.191	0.175	0.158	0.141	0.125	0.106	0.089	0.071	0.054	0.035	0.018	-0.001	-0.019	-0.038	-0.055	-0.074	-0.091	-0.110	-0.129	-0.146	-0.164	-0.182	-0.200	-0.218	-0.235	-0.252	-0.270	-0.288	-0.304	-0.320	-0.336	-0.352	-0.368	-0.384	-0.399	-0.414	-0.428	-0.441	-0.456	-0.470	-0.482	-0.496	-0.507	-0.519	-0.531	-0.544	-0.554	-0.565	-0.576	-0.586	-0.596	-0.606	-0.616	-0.626	-0.635	-0.645	-0.654	-0.662	-0.672	-0.682	-0.691	-0.700	-0.710	-0.719	-0.729	-0.738	-0.748	-0.758	-0.768	-0.778	-0.786	-0.796	-0.806	-0.816	-0.826	-0.838	-0.846	-0.858	-0.868	-0.878	-0.888	-0.899	-0.908	-0.918	-0.926	-0.935	-0.945	-0.952	-0.960	-0.968	-0.975	-0.981	-0.988	-0.992	-0.996	-1.001	-1.004	-1.006	-1.008	-1.008	-1.006	-1.005	-1.004	-1.001	-0.996	-0.990	-0.982	-0.975	-0.966	-0.956	-0.945	-0.932	-0.920	-0.905	-0.890	-0.874	-0.856	-0.839	-0.819	-0.799	-0.778	-0.756	-0.732	-0.710	-0.688	-0.662	-0.638	-0.612	-0.586	-0.560	-0.535	-0.509	-0.482	-0.455	-0.430	-0.404	-0.378	-0.352	-0.328	-0.302	-0.279	-0.256	-0.232	-0.210	-0.189	-0.168	-0.148	-0.128	-0.110	-0.092	-0.075	-0.060	-0.046	-0.032	-0.021	-0.010	0.000	0.009	0.016	0.022	0.026	0.030	0.032	0.034	0.034	0.032	0.030	0.028	0.022	0.016	0.010	0.004	-0.006	-0.014	-0.025	-0.036	-0.049	-0.061	-0.076	-0.090	-0.106	-0.122	-0.139	-0.156	-0.175	-0.194	-0.214	-0.232	-0.254	-0.274	-0.295	-0.318	-0.340	-0.362	-0.385	-0.408	-0.431	-0.455	-0.479	-0.504	-0.528	-0.552	-0.578	-0.602	-0.629	-0.652	-0.678	-0.704	-0.730	-0.755	-0.780	-0.805	-0.830	-0.856	-0.882	-0.908	-0.932	-0.958	-0.982	-1.009	-1.032	-1.058	-1.082	-1.108	-1.131	-1.155	-1.179	-1.201	-1.224	-1.246	-1.268	-1.289	-1.310	-1.331	-1.350	-1.369	-1.388	-1.404	-1.421	-1.436	-1.451	-1.464	-1.478	-1.489	-1.499	-1.509	-1.518	-1.525	-1.530	-1.535	-1.538	-1.540	-1.540	-1.539	-1.536	-1.532	-1.526	-1.520	-1.510	-1.500	-1.489	-1.476	-1.461	-1.444	-1.426	-1.408	-1.386	-1.365	-1.341	-1.318	-1.291	-1.265	-1.236	-1.208	-1.179	-1.149	-1.118	-1.086	-1.052	-1.021	-0.988	-0.954	-0.920	-0.886	-0.851	-0.819	-0.785	-0.752	-0.720	-0.686	-0.655	-0.624	-0.594	-0.564	-0.536	-0.507	-0.482	-0.456	-0.431	-0.409	-0.388	-0.366	-0.346	-0.329	-0.311	-0.295	-0.281	-0.269	-0.256	-0.248	-0.239	-0.231	-0.225	-0.220	-0.216	-0.214	-0.212	-0.212	-0.214	-0.216	-0.218	-0.221	-0.226	-0.230	-0.236	-0.241	-0.248	-0.254	-0.261	-0.268	-0.275	-0.282	-0.289	-0.296	-0.302	-0.310	-0.315	-0.321	-0.326	-0.331	-0.336	-0.339	-0.342	-0.345	-0.346	-0.348	-0.349	-0.349	-0.346	-0.344	-0.341	-0.338	-0.334	-0.329	-0.322	-0.315	-0.309	-0.299	-0.290	-0.280	-0.269	-0.258	-0.244	-0.232	-0.218	-0.202	-0.188	-0.172	-0.156	-0.140	-0.122	-0.105	-0.089	-0.070	-0.051	-0.034	-0.014	0.005	0.024	0.042	0.061	0.080	0.100	0.119	0.138	0.156	0.175	0.192	0.211	0.229	0.245	0.262	0.279	0.295	0.310	0.325	0.339	0.354	0.366	0.378	0.389	0.401	0.410	0.420	0.428	0.435	0.441	0.448	0.452	0.456	0.459	0.461	0.462	0.464	0.464	0.461	0.460	0.458	0.454	0.450	0.446	0.441	0.435	0.429	0.422	0.415	0.406	0.398	0.389	0.381	0.372	0.362	0.354	0.345	0.336	0.328	0.320	0.311	0.304	0.296	0.289	0.282	0.276	0.271	0.268	0.262	0.260	0.259	0.258	0.256	0.259	0.259	0.261	0.265	0.270	0.275	0.281	0.289	0.296	0.306	0.316	0.328	0.339	0.352	0.364	0.379	0.394	0.409	0.424	0.440	0.456	0.474	0.490	0.509	0.525	0.542	0.561	0.579	0.596	0.614	0.631	0.649	0.666	0.682	0.698	0.714	0.729	0.742	0.758	0.770	0.784	0.796	0.808	0.818	0.829	0.838	0.846	0.854	0.861	0.868	0.872	0.878	0.881	0.885	0.888	0.889	0.890	0.890	0.890	0.890	0.888	0.886	0.882	0.880	0.876	0.872	0.869	0.864	0.858	0.852	0.846	0.840	0.834	0.826	0.819	0.810	0.802	0.795	0.788	0.778	0.770	0.761	0.752	0.745	0.736	0.728	0.720	0.711	0.702	0.695	0.688	0.679	0.672	0.664	0.658	0.650	0.644	0.638	0.631	0.626	0.620	0.616	0.611	0.608	0.602	0.600	0.596	0.595	0.592	0.591	0.590	0.589	0.589	0.589	0.589	0.590	0.591	0.592	0.595	0.598	0.599	0.602	0.606	0.609	0.614	0.616	0.620	0.625	0.629	0.634	0.639	0.642	0.648	0.651	0.656	0.660	0.664	0.668	0.670	0.674	0.676	0.679	0.680	0.682	0.685	0.685	0.685	0.685	0.685	0.684	0.682	0.680	0.678	0.675	0.671	0.668	0.664	0.659	0.654	0.649	0.642	0.636	0.631	0.625	0.619	0.612	0.606	0.601	0.595	0.588	0.582	0.578	0.572	0.566	0.562	0.559	0.555	0.552	0.550	0.549	0.546	0.546	0.546	0.548	0.549	0.552	0.555	0.559	0.564	0.570	0.576	0.584	0.591	0.600	0.610	0.619	0.629	0.641	0.654	0.666	0.679	0.691	0.705	0.719	0.732	0.746	0.762	0.776	0.790	0.806	0.820	0.834	0.848	0.861	0.875	0.889	0.900	0.914	0.924	0.936	0.946	0.956	0.966	0.972	0.981	0.988	0.992	0.996	1.000	1.004	1.005	1.005	1.006	1.005	1.004	1.001	0.998	0.994	0.989	0.982	0.976	0.970	0.961	0.952	0.944	0.934	0.924	0.914	0.902	0.891	0.880	0.868	0.856	0.845	0.834	0.821	0.809	0.798	0.785	0.775	0.762	0.751	0.740	0.730	0.720	0.710	0.700	0.691	0.682	0.675	0.668	0.659	0.652	0.645	0.639	0.634	0.629	0.622	0.618	0.612	0.609	0.605	0.601	0.598	0.594	0.590	0.586	0.582	0.580	0.576	0.572	0.569	0.565	0.561	0.558	0.551	0.548	0.542	0.536	0.531	0.525	0.520	0.512	0.506	0.499	0.491	0.482	0.474	0.466	0.456	0.448	0.438	0.428	0.418	0.408	0.396	0.386	0.375	0.365	0.352	0.342	0.331	0.320	0.310	0.299	0.289	0.278	0.268	0.258	0.246	0.238	0.229	0.220	0.211	0.204	0.196	0.190	0.184	0.176	0.172	0.166	0.161	0.156	0.154	0.150	0.146	0.144	0.142	0.140	0.138	0.138	0.136	0.136	0.135	0.136	0.135	0.136	0.135	0.136	0.136	0.136	0.136	0.138	0.138	0.136	0.136	0.136	0.136	0.136	0.135	0.134	0.131	0.129	0.126	0.122	0.120	0.116	0.112	0.108	0.101	0.096	0.090	0.082	0.076	0.069	0.060	0.051	0.044	0.035	0.025	0.016	0.005	-0.004	-0.014	-0.025	-0.035	-0.045	-0.056	-0.066	-0.078	-0.088	-0.099	-0.109	-0.118	-0.128	-0.136	-0.146	-0.155	-0.162	-0.170	-0.178	-0.185	-0.191	-0.196	-0.202	-0.206	-0.211	-0.214	-0.218	-0.219	-0.221	-0.221	-0.222	-0.221	-0.220	-0.219	-0.216	-0.214	-0.210	-0.208	-0.202	-0.199	-0.194	-0.189	-0.181	-0.176	-0.169	-0.161	-0.156	-0.148	-0.140	-0.134	-0.128	-0.120	-0.112	-0.108	-0.100	-0.095	-0.089	-0.084	-0.080	-0.078	-0.072	-0.071	-0.070	-0.070	-0.070	-0.070	-0.074	-0.078	-0.081	-0.088	-0.095	-0.102	-0.112	-0.124	-0.136	-0.149	-0.164	-0.180	-0.196	-0.216	-0.236	-0.256	-0.280	-0.304	-0.328	-0.354	-0.380	-0.409	-0.438	-0.468	-0.498	-0.529	-0.560	-0.594	-0.626	-0.659	-0.692	-0.728	-0.761	-0.795	-0.829	-0.862	-0.896	-0.930	-0.964	-0.996	-1.029	-1.061	-1.092	-1.124	-1.154	-1.182	-1.212	-1.240	-1.268	-1.294	-1.319	-1.344	-1.366	-1.390	-1.410	-1.431	-1.450	-1.469	-1.486	-1.502	-1.518	-1.532	-1.546	-1.560	-1.571	-1.582	-1.594	-1.604	-1.614	-1.622	-1.630	-1.639	-1.646	-1.654	-1.659	-1.666	-1.672	-1.678	-1.684	-1.689	-1.695	-1.700	-1.705	-1.710	-1.716	-1.721	-1.728	-1.732	-1.739	-1.744	-1.751	-1.758	-1.764	-1.770	-1.776	-1.785	-1.791	-1.800	-1.808	-1.815	-1.824	-1.831	-1.840	-1.848	-1.856	-1.864	-1.872	-1.881	-1.890	-1.898	-1.908	-1.915	-1.924	-1.932	-1.939	-1.948	-1.956	-1.964	-1.971	-1.979	-1.986	-1.994	-2.000	-2.006	-2.014	-2.020	-2.026	-2.033	-2.038	-2.044	-2.049	-2.054	-2.059	-2.064	-2.069	-2.074	-2.078	-2.081	-2.086	-2.090	-2.095	-2.098	-2.101	-2.105	-2.109	-2.111	-2.115	-2.118	-2.121	-2.124	-2.126	-2.129	-2.130	-2.134	-2.135	-2.138	-2.139	-2.141	-2.142	-2.144	-2.145	-2.146	-2.148	-2.148	-2.148	-2.149	-2.149	-2.149	-2.148	-2.148	-2.146	-2.145	-2.145	-2.144	-2.140	-2.139	-2.136	-2.135	-2.131	-2.129	-2.125	-2.122	-2.119	-2.116	-2.112	-2.108	-2.105	-2.100	-2.096	-2.091	-2.086	-2.082	-2.078	-2.072	-2.069	-2.064	-2.059	-2.055	-2.051	-2.047	-2.044	-2.040	-2.038	-2.035	-2.031	-2.029	-2.026	-2.025	-2.022	-2.021	-2.020	-2.020	-2.019	-2.019	-2.019	-2.019	-2.021	-2.022	-2.022	-2.025	-2.026	-2.029	-2.033	-2.035	-2.038	-2.041	-2.044	-2.047	-2.051	-2.055	-2.060	-2.064	-2.069	-2.071	-2.076	-2.080	-2.084	-2.089	-2.091	-2.095	-2.098	-2.101	-2.104	-2.105	-2.108	-2.108	-2.109	-2.109	-2.109	-2.109	-2.106	-2.105	-2.101	-2.098	-2.094	-2.089	-2.082	-2.076	-2.069	-2.060	-2.051	-2.041	-2.031	-2.020	-2.007	-1.994	-1.980	-1.966	-1.951	-1.936	-1.920	-1.904	-1.886	-1.869	-1.851	-1.834	-1.814	-1.795	-1.776	-1.758	-1.736	-1.718	-1.698	-1.678	-1.658	-1.639	-1.619	-1.600	-1.580	-1.561	-1.542	-1.524	-1.506	-1.488	-1.471	-1.454	-1.438	-1.421	-1.405	-1.390	-1.374	-1.360	-1.345	-1.331	-1.318	-1.304	-1.291	-1.278	-1.265	-1.254	-1.241	-1.230	-1.218	-1.206	-1.195	-1.181	-1.171	-1.159	-1.146	-1.135	-1.122	-1.111	-1.099	-1.086	-1.072	-1.061	-1.048	-1.035	-1.021	-1.008	-0.994	-0.979	-0.965	-0.951	-0.938	-0.922	-0.909	-0.895	-0.880	-0.866	-0.851	-0.838	-0.824	-0.810	-0.796	-0.784	-0.770	-0.759	-0.746	-0.735	-0.722	-0.712	-0.702	-0.694	-0.684	-0.676	-0.669	-0.661	-0.655	-0.649	-0.644	-0.640	-0.638	-0.634	-0.631	-0.630	-0.630	-0.629	-0.629	-0.630	-0.631	-0.632	-0.635	-0.638	-0.640	-0.642	-0.646	-0.649	-0.651	-0.655	-0.656	-0.659	-0.661	-0.662	-0.664	-0.666	-0.666	-0.665	-0.665	-0.664	-0.661	-0.659	-0.655	-0.650	-0.644	-0.638	-0.630	-0.621	-0.611	-0.601	-0.589	-0.576	-0.562	-0.549	-0.532	-0.515	-0.499	-0.480	-0.460	-0.441	-0.420	-0.399	-0.378	-0.355	-0.332	-0.309	-0.286	-0.261	-0.238	-0.212	-0.190	-0.165	-0.141	-0.118	-0.095	-0.071	-0.051	-0.029	-0.008	0.012	0.032	0.050	0.069	0.085	0.100	0.116	0.129	0.141	0.152	0.162	0.171	0.179	0.185	0.190	0.194	0.198	0.199	0.199	0.196	0.195	0.192	0.188	0.181	0.176	0.170	0.161	0.154	0.145	0.135	0.125	0.115	0.104	0.091	0.080	0.069	0.056	0.044	0.032	0.020	0.009	-0.002	-0.014	-0.025	-0.034	-0.044	-0.052	-0.061	-0.069	-0.076	-0.082	-0.088	-0.094	-0.098	-0.101	-0.106	-0.109	-0.110	-0.111	-0.112	-0.112	-0.111	-0.111	-0.109	-0.108	-0.105	-0.102	-0.100	-0.098	-0.094	-0.091	-0.088	-0.086	-0.082	-0.081	-0.080	-0.078	-0.078	-0.078	-0.078	-0.079	-0.080	-0.082	-0.086	-0.090	-0.095	-0.101	-0.109	-0.116	-0.125	-0.135	-0.146	-0.158	-0.170	-0.184	-0.199	-0.214	-0.230	-0.246	-0.264	-0.281	-0.300	-0.320	-0.339	-0.359	-0.379	-0.399	-0.419	-0.439	-0.459	-0.480	-0.499	-0.519	-0.538	-0.556	-0.574	-0.592	-0.610	-0.625	-0.642	-0.656	-0.670	-0.682	-0.694	-0.705	-0.715	-0.724	-0.730	-0.738	-0.742	-0.748	-0.751	-0.754	-0.755	-0.755	-0.755	-0.754	-0.751	-0.748	-0.745	-0.740	-0.735	-0.729	-0.722	-0.716	-0.709	-0.701	-0.694	-0.685	-0.678	-0.670	-0.662	-0.655	-0.646	-0.639	-0.631	-0.625	-0.618	-0.611	-0.605	-0.599	-0.595	-0.589	-0.585	-0.582	-0.580	-0.578	-0.575	-0.574	-0.574	-0.574	-0.575	-0.578	-0.580	-0.582	-0.588	-0.591	-0.595	-0.601	-0.608	-0.614	-0.621	-0.629	-0.636	-0.645	-0.655	-0.665	-0.674	-0.685	-0.696	-0.708	-0.719	-0.731	-0.742	-0.756	-0.768	-0.780	-0.792	-0.806	-0.819	-0.832	-0.845	-0.859	-0.871	-0.884	-0.898	-0.910	-0.924	-0.938	-0.951	-0.964	-0.976	-0.989	-1.002	-1.014	-1.026	-1.039	-1.051	-1.062	-1.074	-1.086	-1.098	-1.109	-1.120	-1.131	-1.141	-1.151	-1.161	-1.171	-1.181	-1.190	-1.200	-1.210	-1.218	-1.226	-1.236	-1.244	-1.251	-1.260	-1.268	-1.275	-1.282	-1.290	-1.296	-1.302	-1.309	-1.316	-1.321	-1.328	-1.331	-1.338	-1.342	-1.348	-1.352	-1.356	-1.359	-1.364	-1.366	-1.369	-1.371	-1.375	-1.376	-1.378	-1.379	-1.380	-1.380	-1.380	-1.379	-1.379	-1.378	-1.376	-1.372	-1.371	-1.368	-1.364	-1.360	-1.355	-1.350	-1.344	-1.338	-1.331	-1.324	-1.316	-1.309	-1.300	-1.291	-1.282	-1.272	-1.261	-1.251	-1.240	-1.228	-1.215	-1.204	-1.191	-1.179	-1.166	-1.154	-1.139	-1.126	-1.114	-1.101	-1.088	-1.075	-1.062	-1.050	-1.039	-1.028	-1.016	-1.006	-0.995	-0.988	-0.978	-0.970	-0.964	-0.956	-0.951	-0.945	-0.942	-0.939	-0.936	-0.935	-0.934	-0.935	-0.936	-0.938	-0.941	-0.945	-0.950	-0.955	-0.962	-0.970	-0.978	-0.986	-0.995	-1.005	-1.016	-1.026	-1.038	-1.049	-1.061	-1.072	-1.085	-1.098	-1.109	-1.121	-1.134	-1.145	-1.156	-1.168	-1.179	-1.189	-1.198	-1.206	-1.216	-1.224	-1.230	-1.236	-1.241	-1.246	-1.250	-1.252	-1.255	-1.256	-1.256	-1.254	-1.252	-1.250	-1.246	-1.240	-1.234	-1.226	-1.219	-1.210	-1.200	-1.190	-1.179	-1.166	-1.154	-1.141	-1.126	-1.112	-1.098	-1.081	-1.065	-1.049	-1.031	-1.014	-0.996	-0.979	-0.960	-0.942	-0.924	-0.905	-0.888	-0.869	-0.850	-0.831	-0.814	-0.796	-0.779	-0.761	-0.742	-0.726	-0.710	-0.694	-0.679	-0.664	-0.648	-0.634	-0.620	-0.606	-0.594	-0.581	-0.570	-0.559	-0.550	-0.540	-0.531	-0.522	-0.515	-0.509	-0.504	-0.498	-0.494	-0.490	-0.488	-0.485	-0.484	-0.482	-0.482	-0.484	-0.486	-0.488	-0.490	-0.494	-0.496	-0.501	-0.507	-0.512	-0.519	-0.525	-0.532	-0.540	-0.548	-0.555	-0.562	-0.571	-0.579	-0.586	-0.594	-0.601	-0.608	-0.615	-0.621	-0.626	-0.632	-0.638	-0.641	-0.644	-0.646	-0.648	-0.649	-0.648	-0.648	-0.645	-0.641	-0.636	-0.631	-0.624	-0.616	-0.606	-0.596	-0.584	-0.570	-0.556	-0.541	-0.524	-0.506	-0.488	-0.468	-0.446	-0.424	-0.402	-0.379	-0.355	-0.330	-0.305	-0.279	-0.251	-0.226	-0.199	-0.172	-0.146	-0.119	-0.092	-0.066	-0.041	-0.016	0.009	0.032	0.058	0.079	0.101	0.121	0.140	0.159	0.176	0.190	0.205	0.219	0.229	0.240	0.249	0.255	0.260	0.265	0.269	0.270	0.270	0.270	0.268	0.264	0.259	0.252	0.245	0.236	0.228	0.216	0.205	0.191	0.179	0.164	0.149	0.135	0.119	0.102	0.085	0.068	0.051	0.032	0.015	-0.002	-0.020	-0.038	-0.055	-0.072	-0.090	-0.108	-0.124	-0.141	-0.158	-0.172	-0.189	-0.204	-0.220	-0.234	-0.246	-0.260	-0.272	-0.285	-0.296	-0.308	-0.319	-0.329	-0.339	-0.348	-0.356	-0.365	-0.372	-0.380	-0.388	-0.395	-0.401	-0.408	-0.415	-0.420	-0.428	-0.432	-0.439	-0.445	-0.450	-0.455	-0.461	-0.466	-0.472	-0.478	-0.485	-0.491	-0.498	-0.504	-0.511	-0.519	-0.526	-0.534	-0.542	-0.550	-0.560	-0.569	-0.579	-0.590	-0.600	-0.611	-0.624	-0.636	-0.649	-0.662	-0.678	-0.692	-0.706	-0.722	-0.739	-0.756	-0.775	-0.792	-0.811	-0.830	-0.849	-0.869	-0.889	-0.911	-0.931	-0.954	-0.976	-0.999	-1.022	-1.046	-1.069	-1.095	-1.119	-1.145	-1.170	-1.196	-1.221	-1.249	-1.274	-1.300	-1.328	-1.355	-1.382	-1.410	-1.438	-1.465	-1.492	-1.520	-1.548	-1.575	-1.602	-1.629	-1.655	-1.682	-1.709	-1.735	-1.761	-1.788	-1.812	-1.836	-1.861	-1.886	-1.909	-1.932	-1.955	-1.978	-1.999	-2.019	-2.039	-2.059	-2.076	-2.094	-2.110	-2.125	-2.139	-2.151	-2.162	-2.174	-2.182	-2.190	-2.198	-2.201	-2.206	-2.208	-2.210	-2.210	-2.209	-2.206	-2.202	-2.196	-2.190	-2.182	-2.172	-2.162	-2.150	-2.138	-2.124	-2.108	-2.091	-2.074	-2.055	-2.035	-2.015	-1.995	-1.974	-1.951	-1.929	-1.906	-1.882	-1.860	-1.836	-1.814	-1.791	-1.768	-1.746	-1.724	-1.702	-1.681	-1.661	-1.642	-1.625	-1.608	-1.591	-1.578	-1.562	-1.551	-1.540	-1.532	-1.524	-1.519	-1.512	-1.510	-1.509	-1.509	-1.510	-1.514	-1.518	-1.524	-1.531	-1.540	-1.550	-1.561	-1.575	-1.589	-1.604	-1.620	-1.638	-1.655	-1.674	-1.692	-1.711	-1.730	-1.749	-1.768	-1.789	-1.806	-1.825	-1.844	-1.861	-1.879	-1.895	-1.910	-1.925	-1.938	-1.949	-1.959	-1.969	-1.975	-1.981	-1.985	-1.988	-1.989	-1.988	-1.984	-1.978	-1.971	-1.961	-1.951	-1.938	-1.921	-1.905	-1.886	-1.864	-1.840	-1.815	-1.790	-1.760	-1.730	-1.699	-1.664	-1.630	-1.594	-1.555	-1.516	-1.476	-1.435	-1.394	-1.351	-1.308	-1.262	-1.218	-1.174	-1.129	-1.081	-1.036	-0.991	-0.945	-0.899	-0.854	-0.809	-0.764	-0.720	-0.676	-0.634	-0.591	-0.550	-0.510	-0.470	-0.432	-0.396	-0.359	-0.325	-0.291	-0.261	-0.230	-0.200	-0.172	-0.146	-0.121	-0.098	-0.076	-0.056	-0.038	-0.021	-0.006	0.008	0.020	0.031	0.040	0.049	0.055	0.059	0.062	0.064	0.064	0.064	0.061	0.056	0.052	0.046	0.039	0.029	0.020	0.009	-0.002	-0.015	-0.028	-0.041	-0.056	-0.072	-0.088	-0.104	-0.121	-0.138	-0.155	-0.172	-0.191	-0.209	-0.226	-0.244	-0.261	-0.279	-0.296	-0.314	-0.330	-0.346	-0.362	-0.378	-0.392	-0.408	-0.421	-0.435	-0.448	-0.459	-0.470	-0.480	-0.490	-0.499	-0.507	-0.514	-0.520	-0.526	-0.531	-0.536	-0.539	-0.541	-0.542	-0.544	-0.544	-0.544	-0.542	-0.540	-0.538	-0.534	-0.531	-0.526	-0.522	-0.516	-0.511	-0.505	-0.498	-0.490	-0.484	-0.475	-0.468	-0.459	-0.451	-0.442	-0.434	-0.425	-0.416	-0.406	-0.398	-0.389	-0.380	-0.370	-0.361	-0.352	-0.344	-0.334	-0.325	-0.314	-0.305	-0.296	-0.288	-0.279	-0.269	-0.260	-0.251	-0.242	-0.235	-0.226	-0.219	-0.210	-0.202	-0.194	-0.186	-0.180	-0.171	-0.165	-0.158	-0.151	-0.144	-0.138	-0.132	-0.125	-0.120	-0.114	-0.110	-0.106	-0.101	-0.098	-0.094	-0.091	-0.089	-0.086	-0.086	-0.086	-0.085	-0.086	-0.088	-0.089	-0.091	-0.094	-0.098	-0.101	-0.106	-0.112	-0.119	-0.125	-0.132	-0.140	-0.149	-0.158	-0.168	-0.179	-0.189	-0.200	-0.211	-0.222	-0.235	-0.248	-0.259	-0.271	-0.284	-0.296	-0.309	-0.321	-0.332	-0.345	-0.356	-0.366	-0.378	-0.386	-0.395	-0.404	-0.411	-0.418	-0.424	-0.429	-0.432	-0.435	-0.436	-0.438	-0.436	-0.435	-0.431	-0.428	-0.421	-0.415	-0.406	-0.398	-0.386	-0.376	-0.362	-0.350	-0.336	-0.320	-0.304	-0.288	-0.271	-0.252	-0.234	-0.215	-0.194	-0.175	-0.154	-0.134	-0.112	-0.092	-0.072	-0.052	-0.032	-0.014	0.006	0.025	0.042	0.059	0.076	0.091	0.108	0.121	0.134	0.146	0.158	0.166	0.176	0.182	0.190	0.195	0.200	0.204	0.205	0.206	0.206	0.206	0.204	0.200	0.196	0.191	0.185	0.179	0.171	0.161	0.152	0.142	0.132	0.121	0.110	0.099	0.086	0.074	0.061	0.049	0.038	0.025	0.012	0.001	-0.010	-0.022	-0.032	-0.042	-0.054	-0.064	-0.072	-0.081	-0.090	-0.096	-0.104	-0.110	-0.116	-0.120	-0.124	-0.126	-0.130	-0.131	-0.132	-0.131	-0.130	-0.129	-0.126	-0.122	-0.119	-0.114	-0.108	-0.101	-0.095	-0.086	-0.078	-0.069	-0.059	-0.049	-0.039	-0.028	-0.016	-0.005	0.008	0.020	0.032	0.044	0.058	0.070	0.082	0.095	0.108	0.120	0.131	0.142	0.154	0.164	0.174	0.182	0.191	0.199	0.206	0.211	0.218	0.221	0.224	0.226	0.228	0.228	0.226	0.224	0.221	0.216	0.211	0.204	0.195	0.186	0.175	0.164	0.150	0.135	0.120	0.104	0.086	0.069	0.049	0.029	0.008	-0.014	-0.038	-0.060	-0.084	-0.109	-0.132	-0.158	-0.184	-0.209	-0.235	-0.260	-0.286	-0.311	-0.338	-0.362	-0.388	-0.414	-0.438	-0.461	-0.484	-0.507	-0.529	-0.551	-0.572	-0.592	-0.610	-0.628	-0.645	-0.661	-0.678	-0.691	-0.705	-0.718	-0.730	-0.741	-0.750	-0.760	-0.768	-0.775	-0.781	-0.786	-0.791	-0.794	-0.796	-0.799	-0.800	-0.799	-0.799	-0.798	-0.796	-0.792	-0.790	-0.786	-0.782	-0.776	-0.771	-0.765	-0.759	-0.752	-0.745	-0.736	-0.729	-0.720	-0.712	-0.701	-0.692	-0.682	-0.672	-0.662	-0.651	-0.640	-0.628	-0.616	-0.604	-0.591	-0.579	-0.565	-0.552	-0.540	-0.526	-0.514	-0.500	-0.488	-0.474	-0.461	-0.448	-0.435	-0.422	-0.410	-0.399	-0.386	-0.376	-0.365	-0.356	-0.348	-0.339	-0.331	-0.325	-0.319	-0.314	-0.310	-0.308	-0.306	-0.306	-0.308	-0.310	-0.314	-0.319	-0.325	-0.332	-0.342	-0.352	-0.365	-0.378	-0.392	-0.409	-0.426	-0.445	-0.465	-0.486	-0.509	-0.534	-0.558	-0.584	-0.610	-0.638	-0.666	-0.696	-0.726	-0.756	-0.788	-0.819	-0.849	-0.881	-0.912	-0.944	-0.974	-1.004	-1.034	-1.064	-1.091	-1.120	-1.146	-1.172	-1.198	-1.221	-1.244	-1.264	-1.282	-1.301	-1.318	-1.331	-1.344	-1.355	-1.365	-1.371	-1.376	-1.380	-1.382	-1.381	-1.379	-1.375	-1.369	-1.361	-1.351	-1.341	-1.329	-1.314	-1.299	-1.282	-1.262	-1.244	-1.224	-1.200	-1.179	-1.154	-1.129	-1.102	-1.076	-1.050	-1.022	-0.996	-0.969	-0.940	-0.914	-0.885	-0.858	-0.831	-0.804	-0.779	-0.752	-0.729	-0.704	-0.682	-0.660	-0.639	-0.619	-0.601	-0.584	-0.568	-0.554	-0.540	-0.530	-0.519	-0.510	-0.502	-0.498	-0.494	-0.490	-0.489	-0.489	-0.491	-0.495	-0.500	-0.507	-0.514	-0.524	-0.534	-0.546	-0.559	-0.572	-0.589	-0.605	-0.621	-0.640	-0.658	-0.679	-0.699	-0.720	-0.742	-0.764	-0.786	-0.809	-0.831	-0.855	-0.878	-0.901	-0.924	-0.945	-0.968	-0.990	-1.011	-1.032	-1.052	-1.074	-1.091	-1.110	-1.129	-1.144	-1.160	-1.175	-1.189	-1.201	-1.212	-1.224	-1.232	-1.240	-1.248	-1.252	-1.258	-1.261	-1.264	-1.265	-1.265	-1.264	-1.261	-1.256	-1.251	-1.245	-1.238	-1.230	-1.220	-1.210	-1.198	-1.185	-1.172	-1.158	-1.144	-1.128	-1.112	-1.095	-1.078	-1.059	-1.041	-1.024	-1.004	-0.985	-0.965	-0.948	-0.928	-0.909	-0.889	-0.870	-0.852	-0.832	-0.815	-0.798	-0.780	-0.765	-0.748	-0.732	-0.718	-0.702	-0.689	-0.676	-0.665	-0.654	-0.642	-0.632	-0.625	-0.616	-0.611	-0.605	-0.601	-0.598	-0.594	-0.594	-0.592	-0.594	-0.598	-0.599	-0.604	-0.610	-0.618	-0.625	-0.632	-0.642	-0.654	-0.666	-0.680	-0.695	-0.710	-0.726	-0.744	-0.761	-0.781	-0.802	-0.821	-0.844	-0.866	-0.889	-0.912	-0.938	-0.962	-0.986	-1.011	-1.036	-1.062	-1.089	-1.115	-1.141	-1.168	-1.194	-1.219	-1.245	-1.270	-1.294	-1.318	-1.341	-1.366	-1.389	-1.411	-1.432	-1.452	-1.474	-1.491	-1.510	-1.526	-1.542	-1.558	-1.571	-1.585	-1.596	-1.608	-1.618	-1.625	-1.634	-1.640	-1.645	-1.649	-1.652	-1.655	-1.656	-1.658	-1.658	-1.655	-1.652	-1.650	-1.648	-1.642	-1.638	-1.632	-1.626	-1.621	-1.614	-1.606	-1.600	-1.592	-1.585	-1.578	-1.569	-1.561	-1.555	-1.546	-1.539	-1.532	-1.525	-1.519	-1.512	-1.506	-1.500	-1.494	-1.489	-1.485	-1.480	-1.476	-1.474	-1.471	-1.469	-1.468	-1.466	-1.465	-1.465	-1.465	-1.468	-1.468	-1.469	-1.471	-1.472	-1.476	-1.480	-1.482	-1.488	-1.491	-1.496	-1.500	-1.505	-1.510	-1.516	-1.521	-1.526	-1.532	-1.538	-1.544	-1.549	-1.555	-1.561	-1.568	-1.572	-1.580	-1.586	-1.590	-1.596	-1.601	-1.608	-1.611	-1.616	-1.620	-1.625	-1.629	-1.631	-1.635	-1.636	-1.639	-1.640	-1.642	-1.642	-1.644	-1.644	-1.642	-1.642	-1.641	-1.639	-1.636	-1.632	-1.629	-1.625	-1.620	-1.614	-1.609	-1.601	-1.594	-1.585	-1.576	-1.566	-1.555	-1.545	-1.532	-1.521	-1.509	-1.495	-1.481	-1.466	-1.451	-1.435	-1.419	-1.402	-1.385	-1.368	-1.349	-1.330	-1.311	-1.291	-1.272	-1.252	-1.232	-1.211	-1.191	-1.170	-1.149	-1.130	-1.109	-1.088	-1.068	-1.046	-1.028	-1.008	-0.989	-0.969	-0.950	-0.932	-0.915	-0.898	-0.881	-0.865	-0.850	-0.835	-0.821	-0.809	-0.796	-0.785	-0.774	-0.765	-0.756	-0.749	-0.741	-0.735	-0.730	-0.726	-0.722	-0.720	-0.719	-0.719	-0.719	-0.719	-0.721	-0.724	-0.728	-0.731	-0.736	-0.744	-0.749	-0.756	-0.765	-0.774	-0.782	-0.791	-0.802	-0.812	-0.822	-0.832	-0.842	-0.854	-0.865	-0.876	-0.886	-0.896	-0.908	-0.918	-0.928	-0.938	-0.946	-0.956	-0.965	-0.971	-0.980	-0.985	-0.991	-0.998	-1.001	-1.005	-1.009	-1.011	-1.014	-1.014	-1.015	-1.014	-1.012	-1.011	-1.008	-1.004	-1.000	-0.994	-0.989	-0.981	-0.974	-0.966	-0.959	-0.949	-0.941	-0.932	-0.921	-0.912	-0.902	-0.891	-0.880	-0.870	-0.860	-0.850	-0.840	-0.830	-0.820	-0.811	-0.801	-0.794	-0.785	-0.778	-0.770	-0.764	-0.758	-0.751	-0.746	-0.741	-0.736	-0.734	-0.731	-0.728	-0.725	-0.724	-0.722	-0.721	-0.721	-0.720	-0.721	-0.721	-0.721	-0.722	-0.722	-0.724	-0.722	-0.724	-0.722	-0.724	-0.722	-0.721	-0.720	-0.718	-0.716	-0.712	-0.709	-0.704	-0.698	-0.691	-0.684	-0.676	-0.666	-0.656	-0.645	-0.632	-0.620	-0.604	-0.589	-0.572	-0.555	-0.536	-0.516	-0.495	-0.474	-0.450	-0.428	-0.402	-0.378	-0.352	-0.325	-0.299	-0.270	-0.242	-0.214	-0.185	-0.155	-0.125	-0.096	-0.066	-0.036	-0.008	0.021	0.051	0.080	0.108	0.135	0.162	0.190	0.216	0.241	0.266	0.290	0.314	0.335	0.358	0.379	0.396	0.416	0.432	0.449	0.465	0.479	0.491	0.502	0.514	0.524	0.531	0.539	0.545	0.550	0.554	0.556	0.558	0.558	0.556	0.554	0.551	0.548	0.542	0.536	0.530	0.521	0.512	0.502	0.491	0.480	0.468	0.454	0.439	0.425	0.410	0.392	0.375	0.358	0.340	0.320	0.301	0.281	0.261	0.239	0.219	0.196	0.174	0.151	0.129	0.105	0.082	0.059	0.035	0.011	-0.012	-0.036	-0.059	-0.082	-0.108	-0.131	-0.155	-0.179	-0.200	-0.224	-0.246	-0.269	-0.290	-0.311	-0.334	-0.354	-0.375	-0.395	-0.414	-0.434	-0.451	-0.470	-0.488	-0.504	-0.520	-0.535	-0.550	-0.564	-0.578	-0.591	-0.602	-0.612	-0.624	-0.634	-0.641	-0.650	-0.658	-0.664	-0.670	-0.675	-0.679	-0.684	-0.688	-0.689	-0.691	-0.692	-0.694	-0.695	-0.695	-0.696	-0.696	-0.694	-0.694	-0.692	-0.691	-0.689	-0.688	-0.685	-0.684	-0.681	-0.679	-0.678	-0.676	-0.675	-0.674	-0.674	-0.674	-0.672	-0.674	-0.674	-0.676	-0.678	-0.681	-0.684	-0.686	-0.691	-0.696	-0.701	-0.709	-0.715	-0.722	-0.730	-0.739	-0.749	-0.758	-0.769	-0.780	-0.791	-0.804	-0.816	-0.830	-0.844	-0.860	-0.875	-0.890	-0.906	-0.922	-0.940	-0.958	-0.975	-0.992	-1.009	-1.028	-1.045	-1.065	-1.082	-1.101	-1.119	-1.136	-1.156	-1.174	-1.191	-1.210	-1.228	-1.245	-1.262	-1.279	-1.296	-1.312	-1.329	-1.345	-1.360	-1.375	-1.390	-1.404	-1.418	-1.431	-1.444	-1.456	-1.470	-1.482	-1.494	-1.504	-1.515	-1.525	-1.535	-1.545	-1.554	-1.562	-1.570	-1.576	-1.584	-1.591	-1.596	-1.602	-1.608	-1.612	-1.618	-1.621	-1.625	-1.629	-1.632	-1.636	-1.639	-1.641	-1.642	-1.645	-1.648	-1.649	-1.649	-1.650	-1.651	-1.651	-1.650	-1.651	-1.651	-1.650	-1.648	-1.648	-1.646	-1.645	-1.644	-1.641	-1.640	-1.639	-1.636	-1.635	-1.634	-1.632	-1.630	-1.628	-1.628	-1.626	-1.625	-1.624	-1.622	-1.622	-1.621	-1.620	-1.619	-1.620	-1.620	-1.619	-1.620	-1.620	-1.621	-1.622	-1.624	-1.625	-1.626	-1.630	-1.631	-1.634	-1.638	-1.640	-1.644	-1.646	-1.650	-1.654	-1.658	-1.661	-1.666	-1.670	-1.674	-1.678	-1.681	-1.685	-1.689	-1.692	-1.696	-1.699	-1.702	-1.705	-1.708	-1.709	-1.711	-1.711	-1.712	-1.714	-1.712	-1.711	-1.710	-1.708	-1.705	-1.701	-1.698	-1.692	-1.688	-1.681	-1.674	-1.666	-1.659	-1.650	-1.641	-1.630	-1.620	-1.609	-1.596	-1.585	-1.571	-1.559	-1.544	-1.530	-1.515	-1.500	-1.485	-1.469	-1.452	-1.435	-1.419	-1.401	-1.384	-1.368	-1.350	-1.334	-1.318	-1.301	-1.285	-1.269	-1.254	-1.238	-1.222	-1.208	-1.194	-1.181	-1.166	-1.154	-1.141	-1.129	-1.118	-1.108	-1.096	-1.088	-1.079	-1.070	-1.061	-1.055	-1.049	-1.041	-1.036	-1.030	-1.025	-1.021	-1.016	-1.011	-1.008	-1.005	-1.001	-0.998	-0.995	-0.992	-0.989	-0.986	-0.984	-0.980	-0.978	-0.974	-0.971	-0.968	-0.964	-0.960	-0.956	-0.951	-0.946	-0.942	-0.936	-0.930	-0.924	-0.918	-0.910	-0.901	-0.892	-0.884	-0.875	-0.865	-0.855	-0.844	-0.832	-0.820	-0.808	-0.796	-0.784	-0.771	-0.758	-0.744	-0.730	-0.716	-0.702	-0.688	-0.674	-0.660	-0.646	-0.632	-0.618	-0.605	-0.590	-0.578	-0.565	-0.552	-0.540	-0.528	-0.516	-0.505	-0.495	-0.485	-0.476	-0.468	-0.460	-0.451	-0.446	-0.439	-0.435	-0.429	-0.426	-0.422	-0.420	-0.418	-0.418	-0.416	-0.418	-0.418	-0.420	-0.422	-0.425	-0.429	-0.434	-0.438	-0.444	-0.450	-0.456	-0.464	-0.471	-0.479	-0.486	-0.494	-0.502	-0.511	-0.520	-0.526	-0.535	-0.544	-0.552	-0.559	-0.568	-0.575	-0.582	-0.590	-0.596	-0.602	-0.609	-0.612	-0.619	-0.622	-0.626	-0.629	-0.631	-0.632	-0.634	-0.634	-0.632	-0.630	-0.628	-0.625	-0.621	-0.615	-0.609	-0.602	-0.595	-0.586	-0.578	-0.568	-0.556	-0.545	-0.534	-0.521	-0.507	-0.494	-0.480	-0.464	-0.450	-0.435	-0.418	-0.402	-0.386	-0.370	-0.354	-0.338	-0.321	-0.306	-0.290	-0.275	-0.260	-0.246	-0.232	-0.220	-0.209	-0.196	-0.186	-0.176	-0.168	-0.160	-0.154	-0.148	-0.144	-0.141	-0.140	-0.139	-0.139	-0.141	-0.144	-0.149	-0.155	-0.161	-0.170	-0.180	-0.191	-0.204	-0.218	-0.232	-0.249	-0.266	-0.284	-0.304	-0.324	-0.345	-0.368	-0.390	-0.412	-0.438	-0.462	-0.486	-0.512	-0.538	-0.562	-0.588	-0.614	-0.640	-0.665	-0.690	-0.714	-0.739	-0.761	-0.785	-0.808	-0.829	-0.849	-0.869	-0.888	-0.904	-0.920	-0.934	-0.948	-0.959	-0.970	-0.979	-0.986	-0.992	-0.998	-1.001	-1.002	-1.001	-1.000	-0.996	-0.991	-0.986	-0.978	-0.968	-0.956	-0.944	-0.929	-0.914	-0.895	-0.876	-0.856	-0.836	-0.812	-0.789	-0.764	-0.739	-0.710	-0.684	-0.654	-0.624	-0.594	-0.562	-0.531	-0.500	-0.466	-0.435	-0.401	-0.369	-0.335	-0.301	-0.268	-0.235	-0.200	-0.168	-0.135	-0.102	-0.071	-0.039	-0.008	0.022	0.052	0.082	0.111	0.140	0.168	0.194	0.220	0.245	0.269	0.294	0.315	0.338	0.359	0.378	0.396	0.414	0.431	0.449	0.464	0.479	0.492	0.506	0.518	0.530	0.540	0.550	0.560	0.569	0.576	0.585	0.592	0.598	0.604	0.609	0.615	0.620	0.624	0.629	0.632	0.636	0.641	0.645	0.648	0.650	0.654	0.658	0.660	0.664	0.666	0.669	0.672	0.675	0.678	0.681	0.686	0.689	0.692	0.698	0.701	0.708	0.712	0.718	0.724	0.730	0.736	0.742	0.749	0.756	0.762	0.770	0.779	0.786	0.795	0.804	0.811	0.820	0.829	0.838	0.846	0.856	0.866	0.875	0.885	0.895	0.904	0.915	0.924	0.935	0.944	0.955	0.965	0.975	0.985	0.996	1.006	1.016	1.026	1.036	1.048	1.058	1.069	1.079	1.090	1.099	1.110	1.119	1.129	1.140	1.149	1.159	1.168	1.178	1.185	1.194	1.202	1.210	1.219	1.226	1.232	1.239	1.245	1.251	1.258	1.261	1.265	1.270	1.272	1.275	1.278	1.279	1.279	1.279	1.279	1.276	1.274	1.271	1.268	1.262	1.258	1.251	1.244	1.236	1.226	1.218	1.208	1.195	1.182	1.170	1.155	1.140	1.125	1.108	1.090	1.072	1.054	1.035	1.016	0.996	0.976	0.954	0.934	0.911	0.889	0.868	0.845	0.821	0.799	0.776	0.754	0.731	0.710	0.688	0.666	0.645	0.624	0.602	0.582	0.562	0.544	0.525	0.506	0.489	0.472	0.456	0.441	0.428	0.414	0.402	0.390	0.380	0.370	0.361	0.354	0.346	0.341	0.335	0.331	0.329	0.326	0.324	0.324	0.324	0.325	0.326	0.330	0.332	0.336	0.340	0.345	0.350	0.356	0.362	0.369	0.376	0.384	0.392	0.400	0.408	0.416	0.425	0.434	0.442	0.451	0.459	0.468	0.475	0.484	0.491	0.498	0.505	0.512	0.519	0.525	0.531	0.536	0.541	0.545	0.549	0.552	0.555	0.559	0.560	0.561	0.561	0.562	0.562	0.561	0.559	0.559	0.555	0.552	0.549	0.544	0.541	0.535	0.531	0.525	0.520	0.514	0.506	0.499	0.492	0.485	0.478	0.470	0.461	0.452	0.445	0.436	0.428	0.419	0.410	0.401	0.392	0.385	0.378	0.369	0.361	0.354	0.346	0.340	0.334	0.328	0.321	0.315	0.310	0.306	0.302	0.300	0.296	0.294	0.291	0.290	0.289	0.289	0.289	0.289	0.290	0.291	0.294	0.296	0.299	0.301	0.305	0.310	0.314	0.318	0.322	0.328	0.331	0.336	0.342	0.348	0.351	0.356	0.362	0.366	0.370	0.374	0.378	0.381	0.385	0.386	0.389	0.389	0.390	0.389	0.389	0.388	0.384	0.381	0.378	0.371	0.366	0.358	0.351	0.341	0.331	0.320	0.308	0.294	0.280	0.264	0.248	0.230	0.211	0.192	0.171	0.150	0.129	0.105	0.082	0.058	0.031	0.005	-0.021	-0.050	-0.078	-0.106	-0.135	-0.165	-0.195	-0.226	-0.256	-0.288	-0.318	-0.349	-0.380	-0.411	-0.441	-0.472	-0.504	-0.534	-0.564	-0.592	-0.621	-0.650	-0.679	-0.705	-0.731	-0.756	-0.781	-0.805	-0.828	-0.850	-0.871	-0.890	-0.909	-0.928	-0.944	-0.959	-0.972	-0.986	-0.996	-1.006	-1.016	-1.024	-1.030	-1.035	-1.039	-1.041	-1.044	-1.044	-1.041	-1.040	-1.036	-1.031	-1.026	-1.019	-1.011	-1.002	-0.992	-0.982	-0.972	-0.960	-0.948	-0.934	-0.919	-0.905	-0.890	-0.874	-0.859	-0.842	-0.826	-0.811	-0.794	-0.778	-0.761	-0.745	-0.729	-0.714	-0.698	-0.684	-0.668	-0.654	-0.641	-0.628	-0.615	-0.604	-0.594	-0.582	-0.574	-0.566	-0.558	-0.551	-0.545	-0.540	-0.536	-0.532	-0.531	-0.530	-0.529	-0.529	-0.531	-0.532	-0.536	-0.540	-0.545	-0.550	-0.556	-0.564	-0.571	-0.579	-0.588	-0.598	-0.606	-0.618	-0.626	-0.638	-0.648	-0.660	-0.670	-0.680	-0.691	-0.702	-0.712	-0.722	-0.732	-0.742	-0.751	-0.759	-0.768	-0.775	-0.780	-0.788	-0.791	-0.798	-0.800	-0.804	-0.805	-0.805	-0.806	-0.805	-0.804	-0.801	-0.798	-0.794	-0.789	-0.784	-0.775	-0.768	-0.760	-0.750	-0.740	-0.729	-0.716	-0.705	-0.692	-0.678	-0.665	-0.650	-0.634	-0.620	-0.604	-0.589	-0.572	-0.558	-0.541	-0.526	-0.510	-0.495	-0.480	-0.465	-0.451	-0.438	-0.425	-0.411	-0.400	-0.389	-0.379	-0.370	-0.361	-0.352	-0.346	-0.341	-0.336	-0.332	-0.329	-0.328	-0.328	-0.329	-0.331	-0.334	-0.339	-0.344	-0.351	-0.360	-0.369	-0.380	-0.391	-0.404	-0.419	-0.432	-0.449	-0.466	-0.485	-0.504	-0.524	-0.545	-0.568	-0.590	-0.614	-0.639	-0.662	-0.689	-0.715	-0.741	-0.770	-0.798	-0.826	-0.854	-0.882	-0.911	-0.941	-0.970	-1.001	-1.030	-1.059	-1.090	-1.119	-1.148	-1.176	-1.205	-1.234	-1.264	-1.290	-1.318	-1.345	-1.372	-1.400	-1.425	-1.451	-1.476	-1.501	-1.525	-1.550	-1.572	-1.595	-1.616	-1.638	-1.659	-1.679	-1.699	-1.718	-1.735	-1.752	-1.771	-1.788	-1.802	-1.819	-1.834	-1.848	-1.860	-1.874	-1.886	-1.899	-1.910	-1.921	-1.932	-1.942	-1.951	-1.960	-1.970	-1.979	-1.986	-1.994	-2.001	-2.009	-2.015	-2.021	-2.027	-2.034	-2.040	-2.044	-2.050	-2.055	-2.060	-2.064	-2.069	-2.072	-2.078	-2.082	-2.086	-2.090	-2.095	-2.099	-2.104	-2.109	-2.112	-2.118	-2.122	-2.128	-2.134	-2.139	-2.145	-2.150	-2.158	-2.164	-2.170	-2.178	-2.185	-2.192	-2.201	-2.210	-2.219	-2.229	-2.238	-2.249	-2.259	-2.270	-2.281	-2.294	-2.306	-2.320	-2.334	-2.348	-2.361	-2.376	-2.392	-2.408	-2.425	-2.442	-2.460	-2.478	-2.496	-2.515	-2.534	-2.555	-2.574	-2.594	-2.614	-2.635	-2.655	-2.675	-2.695	-2.716	-2.736	-2.756	-2.776	-2.795	-2.814	-2.834	-2.851	-2.869	-2.885	-2.901	-2.916	-2.930	-2.944	-2.956	-2.966	-2.978	-2.986	-2.994	-3.000	-3.005	-3.009	-3.011	-3.011	-3.011	-3.009	-3.005	-2.999	-2.991	-2.982	-2.972	-2.959	-2.946	-2.930	-2.912	-2.895	-2.874	-2.852	-2.830	-2.806	-2.779	-2.754	-2.724	-2.695	-2.665	-2.634	-2.601	-2.568	-2.535	-2.500	-2.464	-2.429	-2.391	-2.356	-2.319	-2.281	-2.244	-2.206	-2.169	-2.132	-2.096	-2.060	-2.022	-1.988	-1.951	-1.918	-1.882	-1.849	-1.816	-1.785	-1.751	-1.721	-1.691	-1.661	-1.632	-1.605	-1.579	-1.551	-1.526	-1.501	-1.478	-1.454	-1.431	-1.409	-1.389	-1.369	-1.348	-1.328	-1.310	-1.291	-1.274	-1.256	-1.240	-1.222	-1.206	-1.190	-1.174	-1.159	-1.144	-1.129	-1.112	-1.096	-1.081	-1.065	-1.051	-1.035	-1.019	-1.002	-0.986	-0.969	-0.952	-0.936	-0.918	-0.901	-0.884	-0.864	-0.845	-0.825	-0.806	-0.785	-0.765	-0.744	-0.721	-0.699	-0.675	-0.651	-0.628	-0.601	-0.576	-0.549	-0.524	-0.496	-0.468	-0.439	-0.409	-0.380	-0.350	-0.319	-0.288	-0.256	-0.224	-0.191	-0.158	-0.125	-0.091	-0.056	-0.022	0.011	0.046	0.081	0.115	0.150	0.184	0.220	0.255	0.289	0.322	0.358	0.391	0.424	0.456	0.488	0.520	0.550	0.581	0.610	0.638	0.666	0.691	0.718	0.741	0.764	0.786	0.805	0.825	0.842	0.858	0.872	0.885	0.896	0.905	0.914	0.920	0.925	0.929	0.929	0.929	0.928	0.924	0.919	0.912	0.905	0.895	0.885	0.871	0.859	0.844	0.828	0.810	0.791	0.771	0.751	0.730	0.708	0.686	0.661	0.638	0.614	0.590	0.565	0.541	0.516	0.491	0.466	0.442	0.418	0.395	0.370	0.348	0.326	0.304	0.282	0.264	0.244	0.225	0.208	0.191	0.175	0.161	0.148	0.135	0.124	0.112	0.102	0.095	0.089	0.081	0.076	0.071	0.069	0.066	0.064	0.064	0.064	0.065	0.066	0.066	0.069	0.072	0.078	0.081	0.085	0.090	0.094	0.099	0.104	0.109	0.114	0.119	0.125	0.129	0.134	0.138	0.141	0.144	0.148	0.150	0.151	0.152	0.154	0.154	0.155	0.154	0.151	0.150	0.146	0.142	0.139	0.134	0.128	0.121	0.114	0.106	0.096	0.088	0.078	0.068	0.056	0.044	0.031	0.019	0.005	-0.010	-0.025	-0.040	-0.056	-0.072	-0.090	-0.108	-0.126	-0.144	-0.164	-0.182	-0.202	-0.222	-0.244	-0.264	-0.285	-0.308	-0.329	-0.352	-0.374	-0.398	-0.421	-0.444	-0.468	-0.491	-0.514	-0.538	-0.561	-0.585	-0.609	-0.632	-0.656	-0.680	-0.702	-0.726	-0.750	-0.772	-0.795	-0.818	-0.840	-0.861	-0.882	-0.904	-0.924	-0.945	-0.965	-0.984	-1.002	-1.020	-1.038	-1.054	-1.070	-1.085	-1.100	-1.114	-1.128	-1.140	-1.151	-1.164	-1.174	-1.184	-1.194	-1.202	-1.210	-1.218	-1.224	-1.231	-1.236	-1.241	-1.246	-1.249	-1.252	-1.255	-1.258	-1.261	-1.264	-1.264	-1.266	-1.268	-1.268	-1.270	-1.270	-1.270	-1.272	-1.272	-1.274	-1.274	-1.275	-1.278	-1.279	-1.280	-1.281	-1.282	-1.284	-1.286	-1.288	-1.291	-1.294	-1.296	-1.299	-1.301	-1.304	-1.306	-1.309	-1.311	-1.314	-1.316	-1.319	-1.321	-1.322	-1.325	-1.326	-1.328	-1.328	-1.328	-1.326	-1.326	-1.325	-1.322	-1.320	-1.318	-1.314	-1.309	-1.302	-1.296	-1.289	-1.281	-1.272	-1.262	-1.252	-1.240	-1.228	-1.214	-1.199	-1.184	-1.168	-1.151	-1.134	-1.115	-1.096	-1.075	-1.054	-1.034	-1.011	-0.990	-0.968	-0.944	-0.920	-0.896	-0.872	-0.849	-0.825	-0.800	-0.775	-0.751	-0.728	-0.704	-0.681	-0.658	-0.635	-0.612	-0.591	-0.570	-0.549	-0.528	-0.510	-0.491	-0.472	-0.456	-0.440	-0.425	-0.411	-0.396	-0.384	-0.374	-0.364	-0.355	-0.346	-0.339	-0.334	-0.328	-0.324	-0.320	-0.319	-0.318	-0.316	-0.318	-0.318	-0.321	-0.322	-0.326	-0.330	-0.335	-0.340	-0.346	-0.351	-0.359	-0.365	-0.372	-0.380	-0.388	-0.396	-0.404	-0.412	-0.420	-0.429	-0.436	-0.445	-0.452	-0.460	-0.468	-0.475	-0.481	-0.488	-0.494	-0.501	-0.506	-0.512	-0.518	-0.522	-0.526	-0.530	-0.534	-0.536	-0.539	-0.541	-0.542	-0.544	-0.545	-0.545	-0.545	-0.545	-0.544	-0.544	-0.542	-0.541	-0.539	-0.538	-0.536	-0.535	-0.532	-0.530	-0.528	-0.528	-0.525	-0.522	-0.521	-0.519	-0.518	-0.516	-0.515	-0.515	-0.514	-0.514	-0.514	-0.515	-0.515	-0.516	-0.519	-0.522	-0.525	-0.528	-0.531	-0.536	-0.540	-0.546	-0.551	-0.559	-0.565	-0.572	-0.581	-0.590	-0.599	-0.610	-0.620	-0.631	-0.641	-0.654	-0.668	-0.680	-0.692	-0.706	-0.721	-0.736	-0.751	-0.766	-0.782	-0.798	-0.814	-0.830	-0.848	-0.864	-0.880	-0.899	-0.915	-0.932	-0.949	-0.966	-0.982	-0.999	-1.016	-1.031	-1.048	-1.064	-1.079	-1.092	-1.106	-1.121	-1.134	-1.146	-1.158	-1.169	-1.179	-1.189	-1.196	-1.204	-1.210	-1.216	-1.221	-1.225	-1.226	-1.228	-1.229	-1.226	-1.225	-1.221	-1.215	-1.209	-1.201	-1.192	-1.182	-1.171	-1.159	-1.145	-1.130	-1.114	-1.095	-1.076	-1.058	-1.036	-1.014	-0.990	-0.966	-0.941	-0.914	-0.888	-0.859	-0.830	-0.801	-0.772	-0.741	-0.710	-0.679	-0.646	-0.615	-0.582	-0.551	-0.518	-0.485	-0.454	-0.422	-0.391	-0.359	-0.329	-0.299	-0.270	-0.241	-0.214	-0.186	-0.161	-0.136	-0.112	-0.090	-0.069	-0.048	-0.030	-0.011	0.005	0.020	0.032	0.045	0.058	0.066	0.074	0.080	0.085	0.090	0.091	0.092	0.091	0.089	0.086	0.081	0.075	0.069	0.060	0.052	0.041	0.031	0.019	0.006	-0.008	-0.021	-0.036	-0.051	-0.069	-0.085	-0.101	-0.119	-0.138	-0.155	-0.174	-0.192	-0.210	-0.230	-0.248	-0.265	-0.284	-0.302	-0.319	-0.338	-0.355	-0.371	-0.388	-0.404	-0.419	-0.434	-0.449	-0.462	-0.476	-0.489	-0.501	-0.514	-0.525	-0.535	-0.545	-0.554	-0.564	-0.572	-0.581	-0.588	-0.595	-0.602	-0.608	-0.614	-0.620	-0.624	-0.629	-0.634	-0.638	-0.641	-0.646	-0.649	-0.651	-0.655	-0.659	-0.661	-0.665	-0.669	-0.671	-0.675	-0.678	-0.681	-0.685	-0.688	-0.691	-0.696	-0.700	-0.704	-0.709	-0.714	-0.719	-0.725	-0.730	-0.736	-0.744	-0.750	-0.756	-0.765	-0.771	-0.780	-0.788	-0.796	-0.805	-0.814	-0.824	-0.832	-0.842	-0.852	-0.862	-0.872	-0.882	-0.895	-0.905	-0.916	-0.926	-0.939	-0.949	-0.960	-0.971	-0.984	-0.994	-1.005	-1.015	-1.025	-1.035	-1.045	-1.054	-1.062	-1.071	-1.079	-1.086	-1.094	-1.101	-1.108	-1.112	-1.119	-1.124	-1.128	-1.131	-1.135	-1.138	-1.140	-1.141	-1.142	-1.142	-1.142	-1.141	-1.140	-1.138	-1.135	-1.132	-1.129	-1.126	-1.121	-1.118	-1.112	-1.106	-1.101	-1.095	-1.089	-1.082	-1.075	-1.069	-1.061	-1.054	-1.046	-1.039	-1.032	-1.024	-1.018	-1.010	-1.002	-0.995	-0.989	-0.981	-0.975	-0.969	-0.962	-0.958	-0.952	-0.946	-0.942	-0.939	-0.935	-0.930	-0.926	-0.924	-0.921	-0.920	-0.918	-0.916	-0.916	-0.916	-0.916	-0.915	-0.916	-0.916	-0.919	-0.920	-0.921	-0.924	-0.926	-0.929	-0.932	-0.936	-0.939	-0.944	-0.948	-0.952	-0.956	-0.961	-0.966	-0.972	-0.978	-0.982	-0.989	-0.995	-1.000	-1.008	-1.014	-1.021	-1.028	-1.035	-1.041	-1.050	-1.058	-1.065	-1.074	-1.082	-1.090	-1.099	-1.109	-1.118	-1.126	-1.136	-1.145	-1.155	-1.166	-1.175	-1.186	-1.196	-1.208	-1.219	-1.229	-1.240	-1.251	-1.262	-1.274	-1.285	-1.299	-1.309	-1.321	-1.332	-1.344	-1.356	-1.368	-1.379	-1.389	-1.401	-1.412	-1.422	-1.432	-1.444	-1.452	-1.462	-1.472	-1.481	-1.490	-1.499	-1.506	-1.514	-1.520	-1.526	-1.532	-1.538	-1.542	-1.546	-1.549	-1.551	-1.552	-1.554	-1.555	-1.555	-1.555	-1.552	-1.551	-1.549	-1.546	-1.542	-1.538	-1.532	-1.529	-1.522	-1.516	-1.511	-1.504	-1.496	-1.489	-1.481	-1.472	-1.465	-1.458	-1.449	-1.441	-1.434	-1.426	-1.420	-1.412	-1.405	-1.399	-1.392	-1.386	-1.380	-1.375	-1.370	-1.365	-1.361	-1.358	-1.354	-1.350	-1.349	-1.348	-1.346	-1.345	-1.345	-1.345	-1.346	-1.348	-1.349	-1.350	-1.352	-1.355	-1.358	-1.361	-1.365	-1.369	-1.372	-1.376	-1.380	-1.384	-1.388	-1.391	-1.395	-1.398	-1.401	-1.404	-1.406	-1.408	-1.409	-1.410	-1.410	-1.411	-1.409	-1.408	-1.405	-1.402	-1.399	-1.394	-1.389	-1.382	-1.376	-1.370	-1.361	-1.354	-1.344	-1.334	-1.322	-1.311	-1.299	-1.286	-1.274	-1.260	-1.246	-1.231	-1.216	-1.201	-1.186	-1.170	-1.154	-1.138	-1.122	-1.106	-1.090	-1.075	-1.058	-1.042	-1.028	-1.012	-0.998	-0.984	-0.969	-0.956	-0.944	-0.932	-0.920	-0.909	-0.899	-0.890	-0.881	-0.872	-0.865	-0.859	-0.852	-0.848	-0.844	-0.841	-0.838	-0.836	-0.835	-0.835	-0.835	-0.836	-0.839	-0.841	-0.844	-0.849	-0.854	-0.859	-0.866	-0.871	-0.879	-0.888	-0.896	-0.904	-0.914	-0.922	-0.931	-0.941	-0.951	-0.961	-0.971	-0.981	-0.992	-1.002	-1.014	-1.024	-1.034	-1.045	-1.054	-1.065	-1.075	-1.084	-1.094	-1.102	-1.111	-1.120	-1.128	-1.136	-1.144	-1.150	-1.158	-1.164	-1.169	-1.175	-1.180	-1.185	-1.189	-1.194	-1.196	-1.200	-1.204	-1.206	-1.209	-1.211	-1.214	-1.216	-1.219	-1.220	-1.221	-1.222	-1.224	-1.225	-1.226	-1.228	-1.229	-1.230	-1.231	-1.234	-1.236	-1.238	-1.240	-1.242	-1.244	-1.246	-1.250	-1.252	-1.258	-1.261	-1.266	-1.270	-1.275	-1.280	-1.286	-1.292	-1.298	-1.305	-1.312	-1.319	-1.326	-1.335	-1.342	-1.350	-1.358	-1.366	-1.375	-1.384	-1.391	-1.400	-1.408	-1.418	-1.425	-1.434	-1.441	-1.450	-1.459	-1.466	-1.475	-1.482	-1.489	-1.496	-1.504	-1.510	-1.516	-1.522	-1.529	-1.534	-1.539	-1.545	-1.550	-1.554	-1.559	-1.562	-1.568	-1.570	-1.574	-1.576	-1.581	-1.584	-1.586	-1.588	-1.591	-1.592	-1.595	-1.598	-1.600	-1.601	-1.602	-1.605	-1.606	-1.608	-1.610	-1.611	-1.614	-1.615	-1.618	-1.619	-1.621	-1.622	-1.624	-1.626	-1.629	-1.630	-1.631	-1.632	-1.634	-1.636	-1.638	-1.638	-1.640	-1.641	-1.642	-1.642	-1.644	-1.644	-1.644	-1.645	-1.644	-1.642	-1.644	-1.641	-1.641	-1.640	-1.638	-1.636	-1.634	-1.632	-1.629	-1.626	-1.621	-1.619	-1.615	-1.610	-1.605	-1.600	-1.595	-1.590	-1.585	-1.580	-1.575	-1.569	-1.564	-1.556	-1.551	-1.545	-1.539	-1.532	-1.526	-1.520	-1.514	-1.506	-1.501	-1.494	-1.488	-1.481	-1.475	-1.470	-1.464	-1.458	-1.451	-1.446	-1.441	-1.435	-1.431	-1.425	-1.420	-1.415	-1.410	-1.405	-1.400	-1.395	-1.392	-1.388	-1.382	-1.379	-1.374	-1.369	-1.364	-1.361	-1.356	-1.351	-1.349	-1.344	-1.340	-1.335	-1.331	-1.326	-1.324	-1.319	-1.315	-1.310	-1.306	-1.301	-1.298	-1.292	-1.289	-1.284	-1.280	-1.275	-1.271	-1.266	-1.261	-1.256	-1.251	-1.246	-1.242	-1.236	-1.231	-1.226	-1.221	-1.215	-1.210	-1.204	-1.198	-1.191	-1.186	-1.179	-1.172	-1.166	-1.159	-1.150	-1.144	-1.135	-1.128	-1.118	-1.110	-1.101	-1.091	-1.081	-1.071	-1.061	-1.051	-1.040	-1.028	-1.016	-1.005	-0.992	-0.980	-0.968	-0.954	-0.940	-0.925	-0.911	-0.898	-0.882	-0.868	-0.852	-0.838	-0.822	-0.808	-0.792	-0.778	-0.761	-0.746	-0.732	-0.716	-0.702	-0.688	-0.674	-0.660	-0.646	-0.632	-0.620	-0.608	-0.595	-0.582	-0.572	-0.561	-0.551	-0.542	-0.532	-0.525	-0.518	-0.509	-0.502	-0.496	-0.491	-0.485	-0.481	-0.478	-0.475	-0.472	-0.470	-0.469	-0.468	-0.468	-0.468	-0.468	-0.469	-0.471	-0.474	-0.475	-0.479	-0.481	-0.485	-0.489	-0.492	-0.498	-0.502	-0.506	-0.512	-0.518	-0.522	-0.528	-0.534	-0.539	-0.544	-0.550	-0.555	-0.561	-0.568	-0.574	-0.579	-0.585	-0.590	-0.598	-0.602	-0.609	-0.616	-0.621	-0.629	-0.634	-0.640	-0.648	-0.652	-0.660	-0.668	-0.674	-0.681	-0.689	-0.696	-0.704	-0.711	-0.720	-0.729	-0.736	-0.745	-0.755	-0.764	-0.774	-0.784	-0.792	-0.804	-0.815	-0.826	-0.838	-0.849	-0.861	-0.872	-0.885	-0.898	-0.910	-0.922	-0.936	-0.950	-0.964	-0.978	-0.991	-1.005	-1.019	-1.032	-1.048	-1.061	-1.076	-1.090	-1.104	-1.118	-1.131	-1.145	-1.159	-1.172	-1.185	-1.198	-1.211	-1.222	-1.235	-1.246	-1.259	-1.270	-1.280	-1.290	-1.300	-1.310	-1.319	-1.328	-1.335	-1.342	-1.350	-1.358	-1.364	-1.369	-1.375	-1.380	-1.385	-1.390	-1.394	-1.398	-1.401	-1.404	-1.408	-1.409	-1.411	-1.414	-1.414	-1.416	-1.416	-1.418	-1.419	-1.420	-1.420	-1.421	-1.420	-1.421	-1.421	-1.421	-1.421	-1.421	-1.421	-1.421	-1.421	-1.421	-1.422	-1.421	-1.421	-1.422	-1.422	-1.424	-1.424	-1.426	-1.426	-1.428	-1.430	-1.431	-1.432	-1.434	-1.435	-1.439	-1.440	-1.442	-1.445	-1.448	-1.450	-1.452	-1.456	-1.459	-1.462	-1.465	-1.469	-1.472	-1.476	-1.480	-1.484	-1.488	-1.491	-1.495	-1.498	-1.502	-1.506	-1.510	-1.514	-1.518	-1.521	-1.525	-1.528	-1.531	-1.534	-1.538	-1.540	-1.544	-1.546	-1.549	-1.551	-1.554	-1.554	-1.556	-1.558	-1.559	-1.560	-1.561	-1.561	-1.562	-1.562	-1.562	-1.561	-1.561	-1.560	-1.559	-1.558	-1.556	-1.554	-1.552	-1.550	-1.548	-1.544	-1.541	-1.536	-1.534	-1.530	-1.526	-1.521	-1.516	-1.511	-1.506	-1.501	-1.495	-1.490	-1.484	-1.478	-1.471	-1.465	-1.458	-1.451	-1.444	-1.438	-1.430	-1.424	-1.416	-1.409	-1.402	-1.395	-1.389	-1.381	-1.374	-1.368	-1.360	-1.354	-1.348	-1.340	-1.334	-1.328	-1.320	-1.315	-1.308	-1.302	-1.296	-1.290	-1.285	-1.280	-1.274	-1.269	-1.264	-1.258	-1.252	-1.248	-1.242	-1.238	-1.234	-1.229	-1.225	-1.220	-1.215	-1.211	-1.208	-1.202	-1.199	-1.195	-1.191	-1.188	-1.184	-1.181	-1.179	-1.176	-1.172	-1.171	-1.169	-1.166	-1.165	-1.164	-1.162	-1.161	-1.161	-1.161	-1.162	-1.162	-1.164	-1.165	-1.169	-1.171	-1.175	-1.179	-1.182	-1.189	-1.195	-1.200	-1.208	-1.215	-1.224	-1.234	-1.244	-1.255	-1.266	-1.279	-1.291	-1.305	-1.320	-1.335	-1.351	-1.369	-1.386	-1.404	-1.422	-1.441	-1.461	-1.480	-1.500	-1.521	-1.542	-1.562	-1.585	-1.606	-1.628	-1.649	-1.670	-1.692	-1.714	-1.732	-1.754	-1.774	-1.792	-1.811	-1.830	-1.848	-1.865	-1.880	-1.895	-1.909	-1.922	-1.935	-1.945	-1.955	-1.962	-1.970	-1.976	-1.980	-1.984	-1.986	-1.986	-1.986	-1.984	-1.981	-1.976	-1.971	-1.964	-1.955	-1.946	-1.935	-1.924	-1.911	-1.896	-1.882	-1.866	-1.850	-1.834	-1.816	-1.798	-1.778	-1.759	-1.739	-1.719	-1.698	-1.678	-1.656	-1.636	-1.615	-1.594	-1.574	-1.554	-1.534	-1.515	-1.496	-1.478	-1.460	-1.444	-1.428	-1.411	-1.398	-1.382	-1.370	-1.358	-1.346	-1.335	-1.325	-1.316	-1.309	-1.300	-1.294	-1.290	-1.285	-1.281	-1.278	-1.275	-1.274	-1.272	-1.272	-1.274	-1.274	-1.275	-1.276	-1.279	-1.282	-1.285	-1.288	-1.291	-1.296	-1.300	-1.302	-1.308	-1.312	-1.316	-1.321	-1.325	-1.330	-1.334	-1.339	-1.342	-1.348	-1.350	-1.355	-1.359	-1.361	-1.365	-1.369	-1.371	-1.374	-1.376	-1.379	-1.381	-1.382	-1.385	-1.388	-1.389	-1.389	-1.390	-1.391	-1.391	-1.391	-1.392	-1.391	-1.391	-1.390	-1.390	-1.388	-1.386	-1.385	-1.382	-1.381	-1.378	-1.375	-1.370	-1.368	-1.364	-1.359	-1.354	-1.348	-1.341	-1.335	-1.329	-1.320	-1.312	-1.304	-1.295	-1.285	-1.276	-1.265	-1.254	-1.241	-1.230	-1.218	-1.205	-1.190	-1.178	-1.162	-1.148	-1.132	-1.116	-1.101	-1.084	-1.069	-1.052	-1.035	-1.019	-1.002	-0.985	-0.969	-0.952	-0.936	-0.919	-0.904	-0.889	-0.872	-0.858	-0.844	-0.829	-0.816	-0.804	-0.791	-0.781	-0.770	-0.761	-0.751	-0.744	-0.736	-0.730	-0.725	-0.720	-0.718	-0.715	-0.714	-0.714	-0.714	-0.716	-0.718	-0.721	-0.726	-0.731	-0.739	-0.745	-0.752	-0.760	-0.770	-0.780	-0.790	-0.802	-0.814	-0.826	-0.840	-0.852	-0.866	-0.880	-0.895	-0.909	-0.924	-0.939	-0.954	-0.969	-0.984	-0.999	-1.012	-1.026	-1.040	-1.054	-1.066	-1.079	-1.092	-1.104	-1.115	-1.125	-1.135	-1.145	-1.154	-1.161	-1.169	-1.176	-1.181	-1.186	-1.190	-1.192	-1.195	-1.196	-1.196	-1.196	-1.195	-1.192	-1.190	-1.186	-1.181	-1.175	-1.169	-1.160	-1.152	-1.144	-1.134	-1.122	-1.111	-1.100	-1.086	-1.071	-1.058	-1.044	-1.028	-1.011	-0.995	-0.979	-0.961	-0.942	-0.925	-0.908	-0.888	-0.870	-0.851	-0.832	-0.814	-0.795	-0.776	-0.759	-0.740	-0.722	-0.706	-0.689	-0.674	-0.658	-0.642	-0.628	-0.615	-0.601	-0.590	-0.578	-0.568	-0.558	-0.549	-0.541	-0.534	-0.528	-0.524	-0.520	-0.516	-0.515	-0.514	-0.514	-0.515	-0.516	-0.520	-0.525	-0.529	-0.535	-0.541	-0.549	-0.556	-0.565	-0.574	-0.584	-0.595	-0.606	-0.618	-0.630	-0.642	-0.656	-0.669	-0.682	-0.695	-0.709	-0.722	-0.736	-0.750	-0.764	-0.778	-0.791	-0.804	-0.818	-0.830	-0.841	-0.854	-0.865	-0.876	-0.888	-0.896	-0.906	-0.915	-0.924	-0.931	-0.939	-0.946	-0.952	-0.959	-0.965	-0.969	-0.974	-0.978	-0.981	-0.984	-0.988	-0.989	-0.990	-0.991	-0.994	-0.994	-0.994	-0.994	-0.994	-0.994	-0.994	-0.994	-0.994	-0.992	-0.992	-0.991	-0.991	-0.991	-0.991	-0.992	-0.991	-0.994	-0.994	-0.994	-0.996	-0.998	-1.000	-1.004	-1.006	-1.010	-1.012	-1.018	-1.022	-1.028	-1.032	-1.040	-1.045	-1.052	-1.060	-1.068	-1.076	-1.084	-1.092	-1.102	-1.112	-1.121	-1.132	-1.142	-1.152	-1.162	-1.174	-1.184	-1.194	-1.205	-1.215	-1.225	-1.235	-1.245	-1.254	-1.264	-1.274	-1.281	-1.290	-1.299	-1.306	-1.314	-1.320	-1.326	-1.332	-1.338	-1.341	-1.345	-1.348	-1.351	-1.352	-1.355	-1.356	-1.356	-1.356	-1.355	-1.354	-1.351	-1.350	-1.346	-1.344	-1.340	-1.335	-1.330	-1.325	-1.320	-1.314	-1.309	-1.302	-1.296	-1.290	-1.282	-1.278	-1.271	-1.265	-1.258	-1.252	-1.245	-1.239	-1.232	-1.228	-1.222	-1.216	-1.211	-1.208	-1.204	-1.199	-1.196	-1.194	-1.191	-1.190	-1.189	-1.188	-1.189	-1.188	-1.189	-1.190	-1.192	-1.194	-1.198	-1.201	-1.206	-1.210	-1.215	-1.221	-1.228	-1.234	-1.240	-1.248	-1.256	-1.264	-1.272	-1.281	-1.291	-1.300	-1.310	-1.319	-1.330	-1.339	-1.349	-1.361	-1.371	-1.381	-1.392	-1.404	-1.415	-1.426	-1.436	-1.449	-1.459	-1.470	-1.481	-1.492	-1.504	-1.514	-1.525	-1.535	-1.546	-1.556	-1.565	-1.576	-1.585	-1.595	-1.604	-1.612	-1.621	-1.630	-1.636	-1.645	-1.652	-1.659	-1.665	-1.671	-1.675	-1.681	-1.685	-1.689	-1.691	-1.694	-1.695	-1.696	-1.698	-1.698	-1.695	-1.694	-1.690	-1.688	-1.682	-1.676	-1.671	-1.664	-1.658	-1.649	-1.639	-1.628	-1.616	-1.605	-1.592	-1.578	-1.562	-1.548	-1.530	-1.514	-1.494	-1.475	-1.456	-1.435	-1.414	-1.392	-1.369	-1.346	-1.322	-1.299	-1.274	-1.250	-1.224	-1.199	-1.174	-1.149	-1.122	-1.096	-1.071	-1.046	-1.021	-0.996	-0.972	-0.949	-0.925	-0.901	-0.879	-0.858	-0.835	-0.814	-0.795	-0.776	-0.758	-0.739	-0.722	-0.708	-0.692	-0.679	-0.666	-0.654	-0.644	-0.635	-0.626	-0.620	-0.614	-0.608	-0.604	-0.601	-0.599	-0.599	-0.599	-0.600	-0.601	-0.604	-0.606	-0.611	-0.618	-0.622	-0.629	-0.636	-0.644	-0.651	-0.660	-0.669	-0.678	-0.688	-0.696	-0.706	-0.715	-0.725	-0.735	-0.744	-0.752	-0.760	-0.770	-0.778	-0.785	-0.792	-0.799	-0.805	-0.810	-0.815	-0.819	-0.822	-0.824	-0.826	-0.828	-0.826	-0.824	-0.822	-0.819	-0.815	-0.809	-0.802	-0.795	-0.786	-0.778	-0.768	-0.756	-0.745	-0.732	-0.719	-0.704	-0.690	-0.674	-0.656	-0.639	-0.620	-0.602	-0.584	-0.564	-0.544	-0.522	-0.501	-0.480	-0.459	-0.438	-0.415	-0.392	-0.371	-0.350	-0.328	-0.306	-0.284	-0.264	-0.242	-0.222	-0.204	-0.185	-0.166	-0.149	-0.131	-0.116	-0.101	-0.086	-0.072	-0.060	-0.049	-0.038	-0.029	-0.020	-0.012	-0.006	-0.001	0.002	0.004	0.006	0.006	0.005	0.002	-0.001	-0.006	-0.012	-0.020	-0.029	-0.038	-0.048	-0.059	-0.072	-0.086	-0.100	-0.116	-0.131	-0.149	-0.168	-0.185	-0.205	-0.225	-0.245	-0.266	-0.288	-0.309	-0.330	-0.351	-0.374	-0.395	-0.416	-0.439	-0.460	-0.481	-0.501	-0.522	-0.541	-0.561	-0.580	-0.598	-0.614	-0.631	-0.646	-0.661	-0.674	-0.686	-0.698	-0.709	-0.719	-0.728	-0.735	-0.741	-0.746	-0.750	-0.754	-0.756	-0.758	-0.758	-0.756	-0.754	-0.751	-0.749	-0.744	-0.739	-0.732	-0.726	-0.719	-0.711	-0.702	-0.695	-0.685	-0.676	-0.668	-0.658	-0.649	-0.638	-0.629	-0.620	-0.610	-0.601	-0.594	-0.586	-0.579	-0.571	-0.564	-0.560	-0.554	-0.550	-0.545	-0.544	-0.541	-0.539	-0.539	-0.540	-0.542	-0.544	-0.546	-0.551	-0.556	-0.562	-0.569	-0.578	-0.586	-0.595	-0.604	-0.615	-0.626	-0.639	-0.651	-0.664	-0.678	-0.692	-0.708	-0.722	-0.738	-0.754	-0.769	-0.785	-0.801	-0.818	-0.832	-0.849	-0.865	-0.879	-0.895	-0.910	-0.925	-0.938	-0.952	-0.965	-0.978	-0.989	-1.000	-1.011	-1.022	-1.032	-1.042	-1.051	-1.058	-1.065	-1.072	-1.078	-1.082	-1.088	-1.090	-1.092	-1.095	-1.096	-1.098	-1.098	-1.098	-1.096	-1.095	-1.091	-1.090	-1.085	-1.081	-1.076	-1.072	-1.068	-1.061	-1.055	-1.049	-1.041	-1.035	-1.028	-1.020	-1.012	-1.004	-0.995	-0.988	-0.978	-0.969	-0.960	-0.951	-0.941	-0.932	-0.924	-0.914	-0.904	-0.895	-0.885	-0.875	-0.866	-0.858	-0.848	-0.838	-0.829	-0.819	-0.810	-0.801	-0.792	-0.782	-0.774	-0.765	-0.756	-0.748	-0.740	-0.731	-0.722	-0.716	-0.708	-0.700	-0.695	-0.688	-0.681	-0.675	-0.670	-0.665	-0.660	-0.656	-0.651	-0.648	-0.645	-0.642	-0.641	-0.639	-0.639	-0.638	-0.638	-0.639	-0.639	-0.642	-0.644	-0.648	-0.650	-0.655	-0.660	-0.666	-0.671	-0.679	-0.685	-0.692	-0.701	-0.710	-0.718	-0.728	-0.736	-0.748	-0.758	-0.768	-0.779	-0.790	-0.800	-0.811	-0.821	-0.834	-0.844	-0.855	-0.864	-0.874	-0.884	-0.892	-0.901	-0.910	-0.918	-0.924	-0.931	-0.938	-0.942	-0.948	-0.951	-0.954	-0.956	-0.958	-0.959	-0.958	-0.956	-0.955	-0.951	-0.948	-0.942	-0.938	-0.931	-0.924	-0.916	-0.908	-0.899	-0.889	-0.879	-0.868	-0.855	-0.842	-0.829	-0.815	-0.801	-0.786	-0.772	-0.756	-0.741	-0.725	-0.710	-0.694	-0.679	-0.662	-0.646	-0.630	-0.614	-0.599	-0.582	-0.568	-0.551	-0.538	-0.522	-0.507	-0.494	-0.480	-0.468	-0.454	-0.441	-0.429	-0.416	-0.405	-0.395	-0.385	-0.375	-0.365	-0.356	-0.349	-0.340	-0.334	-0.325	-0.320	-0.314	-0.309	-0.304	-0.299	-0.295	-0.292	-0.289	-0.286	-0.285	-0.284	-0.282	-0.282	-0.282	-0.284	-0.284	-0.286	-0.288	-0.289	-0.291	-0.294	-0.298	-0.300	-0.304	-0.309	-0.312	-0.318	-0.322	-0.328	-0.334	-0.340	-0.346	-0.352	-0.358	-0.364	-0.371	-0.376	-0.384	-0.390	-0.396	-0.402	-0.409	-0.415	-0.421	-0.425	-0.431	-0.436	-0.441	-0.445	-0.449	-0.452	-0.456	-0.458	-0.460	-0.461	-0.462	-0.464	-0.464	-0.462	-0.461	-0.459	-0.456	-0.452	-0.449	-0.444	-0.439	-0.432	-0.426	-0.418	-0.410	-0.401	-0.392	-0.385	-0.374	-0.364	-0.354	-0.341	-0.330	-0.318	-0.305	-0.292	-0.279	-0.266	-0.252	-0.239	-0.225	-0.211	-0.198	-0.184	-0.170	-0.158	-0.142	-0.130	-0.116	-0.102	-0.090	-0.076	-0.065	-0.052	-0.041	-0.029	-0.018	-0.006	0.005	0.015	0.026	0.035	0.046	0.055	0.064	0.072	0.080	0.089	0.096	0.102	0.111	0.118	0.124	0.130	0.138	0.144	0.149	0.155	0.160	0.166	0.171	0.178	0.182	0.188	0.192	0.199	0.204	0.210	0.214	0.220	0.226	0.231	0.238	0.244	0.249	0.255	0.261	0.266	0.272	0.279	0.285	0.290	0.296	0.304	0.310	0.315	0.322	0.328	0.334	0.340	0.344	0.349	0.355	0.360	0.365	0.369	0.372	0.376	0.379	0.381	0.384	0.385	0.386	0.388	0.388	0.386	0.385	0.384	0.381	0.378	0.372	0.369	0.362	0.356	0.349	0.340	0.330	0.320	0.310	0.299	0.286	0.272	0.259	0.244	0.228	0.211	0.195	0.178	0.159	0.140	0.120	0.100	0.080	0.059	0.038	0.015	-0.006	-0.029	-0.051	-0.075	-0.098	-0.121	-0.145	-0.169	-0.191	-0.214	-0.238	-0.261	-0.284	-0.305	-0.328	-0.349	-0.371	-0.391	-0.412	-0.432	-0.452	-0.472	-0.491	-0.509	-0.528	-0.544	-0.560	-0.576	-0.592	-0.606	-0.622	-0.636	-0.650	-0.662	-0.675	-0.686	-0.698	-0.708	-0.719	-0.728	-0.738	-0.746	-0.754	-0.764	-0.771	-0.778	-0.786	-0.791	-0.799	-0.804	-0.810	-0.816	-0.820	-0.826	-0.830	-0.835	-0.839	-0.842	-0.848	-0.851	-0.856	-0.860	-0.864	-0.868	-0.871	-0.875	-0.879	-0.882	-0.886	-0.891	-0.895	-0.899	-0.902	-0.908	-0.912	-0.916	-0.921	-0.928	-0.931	-0.938	-0.942	-0.948	-0.954	-0.960	-0.965	-0.971	-0.978	-0.984	-0.990	-0.998	-1.002	-1.010	-1.016	-1.024	-1.030	-1.038	-1.044	-1.050	-1.058	-1.064	-1.070	-1.076	-1.082	-1.088	-1.094	-1.098	-1.104	-1.108	-1.110	-1.114	-1.116	-1.119	-1.120	-1.121	-1.121	-1.120	-1.119	-1.116	-1.112	-1.109	-1.102	-1.096	-1.089	-1.080	-1.072	-1.061	-1.050	-1.038	-1.025	-1.010	-0.994	-0.978	-0.960	-0.942	-0.924	-0.904	-0.882	-0.860	-0.839	-0.815	-0.791	-0.766	-0.742	-0.718	-0.692	-0.668	-0.641	-0.615	-0.589	-0.564	-0.538	-0.511	-0.486	-0.462	-0.439	-0.416	-0.392	-0.370	-0.349	-0.329	-0.310	-0.291	-0.274	-0.258	-0.242	-0.230	-0.216	-0.205	-0.196	-0.188	-0.180	-0.175	-0.171	-0.169	-0.168	-0.168	-0.169	-0.171	-0.175	-0.180	-0.186	-0.194	-0.202	-0.211	-0.222	-0.234	-0.246	-0.259	-0.272	-0.288	-0.301	-0.318	-0.335	-0.351	-0.368	-0.385	-0.402	-0.421	-0.440	-0.459	-0.476	-0.495	-0.512	-0.531	-0.550	-0.569	-0.586	-0.605	-0.622	-0.640	-0.658	-0.675	-0.692	-0.709	-0.726	-0.744	-0.761	-0.778	-0.794	-0.810	-0.828	-0.844	-0.861	-0.878	-0.895	-0.911	100.000	5.000	2.000	1.000	2.000	0.000	0.000	0.000	0.000	0.000	0.000	0.000	0.000	0.000	0.000	0.000	0.000	0.000	-0.781	-0.775	-0.769	-0.760	-0.752	-0.742	-0.731	-0.719	-0.706	-0.694	-0.680	-0.666	-0.651	-0.635	-0.619	-0.602	-0.585	-0.566	-0.549	-0.531	-0.511	-0.492	-0.474	-0.454	-0.435	-0.416	-0.395	-0.376	-0.356	-0.339	-0.319	-0.299	-0.281	-0.262	-0.245	-0.228	-0.209	-0.191	-0.176	-0.159	-0.144	-0.128	-0.112	-0.098	-0.084	-0.070	-0.059	-0.046	-0.034	-0.024	-0.014	-0.004	0.004	0.014	0.021	0.029	0.035	0.041	0.046	0.051	0.055	0.059	0.062	0.065	0.068	0.069	0.069	0.069	0.069	0.068	0.066	0.064	0.061	0.058	0.054	0.049	0.045	0.039	0.032	0.025	0.019	0.011	0.002	-0.006	-0.015	-0.025	-0.036	-0.046	-0.058	-0.070	-0.081	-0.094	-0.106	-0.121	-0.134	-0.148	-0.162	-0.178	-0.191	-0.206	-0.221	-0.235	-0.251	-0.265	-0.280	-0.295	-0.310	-0.325	-0.339	-0.352	-0.368	-0.381	-0.396	-0.409	-0.421	-0.434	-0.446	-0.459	-0.469	-0.481	-0.491	-0.501	-0.509	-0.518	-0.526	-0.532	-0.539	-0.546	-0.551	-0.555	-0.560	-0.562	-0.565	-0.569	-0.570	-0.571	-0.571	-0.572	-0.571	-0.571	-0.571	-0.570	-0.569	-0.566	-0.564	-0.560	-0.559	-0.554	-0.551	-0.549	-0.545	-0.541	-0.538	-0.534	-0.531	-0.528	-0.525	-0.522	-0.520	-0.518	-0.516	-0.514	-0.512	-0.512	-0.511	-0.510	-0.511	-0.512	-0.512	-0.515	-0.518	-0.520	-0.522	-0.528	-0.532	-0.536	-0.542	-0.549	-0.556	-0.564	-0.572	-0.580	-0.589	-0.599	-0.609	-0.620	-0.631	-0.642	-0.655	-0.668	-0.680	-0.694	-0.706	-0.720	-0.734	-0.749	-0.764	-0.778	-0.794	-0.809	-0.824	-0.840	-0.855	-0.871	-0.886	-0.901	-0.918	-0.932	-0.948	-0.964	-0.979	-0.992	-1.008	-1.022	-1.035	-1.049	-1.062	-1.076	-1.089	-1.101	-1.112	-1.124	-1.135	-1.145	-1.155	-1.164	-1.172	-1.181	-1.189	-1.198	-1.204	-1.209	-1.215	-1.220	-1.224	-1.228	-1.230	-1.232	-1.234	-1.236	-1.236	-1.236	-1.236	-1.235	-1.234	-1.231	-1.228	-1.224	-1.219	-1.215	-1.210	-1.204	-1.196	-1.190	-1.182	-1.175	-1.168	-1.159	-1.149	-1.140	-1.130	-1.120	-1.110	-1.100	-1.089	-1.079	-1.068	-1.058	-1.046	-1.036	-1.026	-1.015	-1.005	-0.994	-0.985	-0.975	-0.966	-0.958	-0.950	-0.942	-0.935	-0.929	-0.921	-0.916	-0.912	-0.908	-0.905	-0.902	-0.901	-0.900	-0.899	-0.899	-0.901	-0.902	-0.906	-0.909	-0.912	-0.919	-0.924	-0.931	-0.938	-0.944	-0.952	-0.960	-0.970	-0.979	-0.989	-0.999	-1.008	-1.019	-1.029	-1.039	-1.049	-1.059	-1.069	-1.078	-1.088	-1.095	-1.104	-1.110	-1.118	-1.125	-1.130	-1.136	-1.140	-1.142	-1.146	-1.149	-1.149	-1.149	-1.148	-1.146	-1.142	-1.138	-1.134	-1.128	-1.121	-1.115	-1.106	-1.096	-1.086	-1.076	-1.065	-1.054	-1.041	-1.029	-1.015	-1.001	-0.988	-0.972	-0.958	-0.942	-0.929	-0.914	-0.899	-0.884	-0.870	-0.856	-0.841	-0.829	-0.815	-0.802	-0.791	-0.780	-0.769	-0.759	-0.748	-0.740	-0.731	-0.724	-0.716	-0.710	-0.705	-0.701	-0.695	-0.692	-0.689	-0.686	-0.685	-0.684	-0.682	-0.684	-0.682	-0.682	-0.685	-0.685	-0.688	-0.690	-0.691	-0.694	-0.698	-0.700	-0.702	-0.705	-0.706	-0.710	-0.712	-0.715	-0.718	-0.720	-0.721	-0.724	-0.725	-0.726	-0.729	-0.728	-0.729	-0.730	-0.730	-0.730	-0.730	-0.730	-0.729	-0.729	-0.728	-0.728	-0.726	-0.725	-0.724	-0.724	-0.721	-0.720	-0.718	-0.718	-0.715	-0.712	-0.711	-0.709	-0.708	-0.705	-0.702	-0.700	-0.698	-0.694	-0.691	-0.688	-0.684	-0.680	-0.676	-0.671	-0.666	-0.661	-0.658	-0.651	-0.645	-0.639	-0.631	-0.624	-0.616	-0.608	-0.598	-0.589	-0.578	-0.568	-0.556	-0.544	-0.531	-0.519	-0.504	-0.489	-0.475	-0.459	-0.444	-0.428	-0.410	-0.392	-0.375	-0.356	-0.338	-0.319	-0.301	-0.281	-0.261	-0.242	-0.224	-0.204	-0.184	-0.165	-0.146	-0.128	-0.109	-0.090	-0.072	-0.055	-0.036	-0.019	-0.002	0.015	0.030	0.045	0.060	0.074	0.089	0.101	0.114	0.126	0.138	0.148	0.156	0.165	0.175	0.182	0.189	0.196	0.202	0.208	0.212	0.218	0.221	0.225	0.228	0.231	0.234	0.235	0.236	0.238	0.239	0.239	0.239	0.239	0.239	0.239	0.238	0.238	0.236	0.234	0.234	0.232	0.231	0.230	0.228	0.226	0.225	0.224	0.221	0.220	0.219	0.218	0.215	0.214	0.211	0.210	0.209	0.206	0.205	0.204	0.201	0.199	0.198	0.195	0.194	0.190	0.188	0.186	0.184	0.181	0.179	0.176	0.174	0.171	0.168	0.165	0.162	0.160	0.158	0.154	0.151	0.148	0.144	0.141	0.139	0.134	0.131	0.129	0.125	0.121	0.116	0.112	0.109	0.105	0.101	0.096	0.090	0.086	0.081	0.075	0.071	0.065	0.059	0.052	0.048	0.040	0.032	0.026	0.018	0.010	0.001	-0.008	-0.018	-0.026	-0.038	-0.046	-0.059	-0.070	-0.081	-0.094	-0.108	-0.120	-0.134	-0.148	-0.164	-0.179	-0.194	-0.210	-0.226	-0.242	-0.260	-0.278	-0.295	-0.312	-0.331	-0.349	-0.369	-0.386	-0.406	-0.425	-0.444	-0.464	-0.482	-0.502	-0.521	-0.541	-0.560	-0.580	-0.599	-0.619	-0.636	-0.655	-0.674	-0.692	-0.710	-0.728	-0.746	-0.764	-0.781	-0.798	-0.816	-0.831	-0.849	-0.864	-0.880	-0.896	-0.911	-0.928	-0.944	-0.958	-0.974	-0.988	-1.002	-1.018	-1.031	-1.046	-1.060	-1.074	-1.089	-1.104	-1.116	-1.130	-1.144	-1.156	-1.170	-1.182	-1.196	-1.209	-1.222	-1.234	-1.248	-1.259	-1.270	-1.282	-1.294	-1.304	-1.314	-1.322	-1.332	-1.341	-1.349	-1.356	-1.362	-1.369	-1.375	-1.379	-1.384	-1.386	-1.389	-1.390	-1.390	-1.390	-1.390	-1.388	-1.384	-1.380	-1.375	-1.368	-1.360	-1.351	-1.344	-1.332	-1.321	-1.308	-1.295	-1.281	-1.265	-1.250	-1.232	-1.215	-1.196	-1.176	-1.156	-1.136	-1.115	-1.092	-1.071	-1.050	-1.026	-1.004	-0.980	-0.956	-0.932	-0.910	-0.888	-0.864	-0.841	-0.819	-0.796	-0.775	-0.754	-0.732	-0.712	-0.692	-0.674	-0.656	-0.640	-0.624	-0.608	-0.592	-0.579	-0.566	-0.554	-0.542	-0.531	-0.524	-0.516	-0.509	-0.502	-0.498	-0.494	-0.490	-0.489	-0.488	-0.489	-0.490	-0.492	-0.495	-0.500	-0.504	-0.509	-0.515	-0.521	-0.529	-0.538	-0.545	-0.554	-0.564	-0.572	-0.584	-0.595	-0.606	-0.616	-0.629	-0.640	-0.652	-0.665	-0.678	-0.690	-0.704	-0.716	-0.729	-0.742	-0.755	-0.768	-0.780	-0.794	-0.806	-0.820	-0.831	-0.845	-0.858	-0.871	-0.884	-0.895	-0.909	-0.921	-0.934	-0.948	-0.960	-0.972	-0.985	-0.999	-1.012	-1.026	-1.039	-1.052	-1.065	-1.080	-1.094	-1.108	-1.121	-1.136	-1.150	-1.165	-1.179	-1.195	-1.210	-1.225	-1.239	-1.255	-1.270	-1.286	-1.300	-1.315	-1.330	-1.345	-1.360	-1.374	-1.388	-1.402	-1.415	-1.428	-1.440	-1.451	-1.462	-1.472	-1.482	-1.491	-1.499	-1.505	-1.511	-1.516	-1.520	-1.522	-1.524	-1.522	-1.522	-1.519	-1.516	-1.510	-1.504	-1.494	-1.485	-1.472	-1.460	-1.446	-1.429	-1.412	-1.392	-1.372	-1.351	-1.326	-1.304	-1.278	-1.251	-1.222	-1.194	-1.164	-1.132	-1.101	-1.070	-1.036	-1.004	-0.970	-0.936	-0.901	-0.868	-0.832	-0.799	-0.765	-0.731	-0.698	-0.665	-0.634	-0.604	-0.572	-0.544	-0.516	-0.489	-0.462	-0.439	-0.416	-0.394	-0.374	-0.354	-0.336	-0.319	-0.305	-0.292	-0.280	-0.270	-0.261	-0.255	-0.251	-0.248	-0.244	-0.244	-0.245	-0.246	-0.251	-0.256	-0.261	-0.270	-0.278	-0.286	-0.296	-0.308	-0.319	-0.331	-0.344	-0.356	-0.369	-0.382	-0.396	-0.410	-0.424	-0.438	-0.450	-0.462	-0.476	-0.489	-0.500	-0.511	-0.521	-0.532	-0.541	-0.550	-0.556	-0.562	-0.568	-0.572	-0.576	-0.579	-0.580	-0.581	-0.580	-0.579	-0.576	-0.572	-0.568	-0.561	-0.554	-0.546	-0.536	-0.526	-0.515	-0.504	-0.490	-0.475	-0.460	-0.445	-0.429	-0.411	-0.394	-0.374	-0.356	-0.336	-0.316	-0.296	-0.274	-0.254	-0.231	-0.210	-0.189	-0.166	-0.144	-0.121	-0.099	-0.076	-0.055	-0.032	-0.011	0.010	0.031	0.051	0.072	0.092	0.111	0.129	0.146	0.165	0.180	0.198	0.211	0.225	0.239	0.250	0.262	0.271	0.281	0.289	0.295	0.302	0.308	0.310	0.314	0.315	0.315	0.315	0.315	0.314	0.310	0.305	0.301	0.295	0.289	0.281	0.274	0.266	0.256	0.246	0.236	0.226	0.215	0.204	0.192	0.182	0.170	0.160	0.150	0.138	0.128	0.118	0.109	0.099	0.091	0.082	0.076	0.069	0.064	0.060	0.056	0.052	0.050	0.050	0.050	0.051	0.054	0.056	0.060	0.066	0.074	0.080	0.090	0.099	0.110	0.121	0.134	0.149	0.161	0.176	0.192	0.209	0.225	0.242	0.260	0.278	0.296	0.315	0.334	0.354	0.372	0.391	0.411	0.431	0.450	0.469	0.488	0.506	0.524	0.542	0.559	0.576	0.594	0.610	0.626	0.641	0.654	0.668	0.681	0.695	0.706	0.718	0.729	0.739	0.748	0.756	0.764	0.771	0.779	0.784	0.790	0.795	0.800	0.802	0.806	0.809	0.810	0.812	0.814	0.814	0.814	0.814	0.812	0.810	0.809	0.806	0.804	0.800	0.796	0.792	0.788	0.782	0.778	0.772	0.766	0.761	0.754	0.748	0.741	0.734	0.728	0.719	0.712	0.705	0.696	0.688	0.681	0.672	0.665	0.658	0.650	0.641	0.635	0.628	0.620	0.614	0.606	0.601	0.595	0.590	0.584	0.580	0.575	0.570	0.568	0.564	0.560	0.559	0.556	0.555	0.554	0.552	0.554	0.554	0.554	0.556	0.556	0.559	0.561	0.564	0.568	0.570	0.574	0.578	0.581	0.586	0.590	0.594	0.598	0.602	0.606	0.611	0.615	0.619	0.622	0.625	0.629	0.632	0.635	0.638	0.639	0.640	0.640	0.642	0.641	0.641	0.641	0.639	0.638	0.635	0.632	0.630	0.626	0.624	0.620	0.616	0.612	0.608	0.602	0.599	0.594	0.589	0.585	0.580	0.575	0.572	0.568	0.564	0.560	0.558	0.555	0.552	0.550	0.549	0.548	0.548	0.549	0.550	0.552	0.554	0.558	0.561	0.564	0.569	0.574	0.580	0.586	0.592	0.601	0.608	0.616	0.626	0.634	0.644	0.654	0.664	0.674	0.682	0.692	0.704	0.714	0.722	0.732	0.742	0.751	0.760	0.769	0.778	0.785	0.792	0.800	0.806	0.811	0.818	0.821	0.824	0.828	0.829	0.830	0.830	0.830	0.829	0.826	0.824	0.820	0.816	0.811	0.806	0.800	0.794	0.785	0.778	0.770	0.761	0.751	0.741	0.732	0.722	0.712	0.701	0.690	0.679	0.669	0.659	0.646	0.636	0.626	0.615	0.605	0.596	0.586	0.578	0.568	0.559	0.550	0.541	0.535	0.528	0.521	0.514	0.507	0.502	0.498	0.491	0.488	0.482	0.479	0.474	0.471	0.466	0.464	0.460	0.456	0.454	0.450	0.445	0.442	0.439	0.435	0.430	0.426	0.421	0.418	0.411	0.405	0.400	0.392	0.386	0.379	0.371	0.362	0.354	0.345	0.336	0.325	0.315	0.304	0.292	0.281	0.269	0.255	0.242	0.230	0.216	0.202	0.189	0.175	0.161	0.148	0.134	0.120	0.106	0.092	0.079	0.065	0.052	0.040	0.028	0.016	0.005	-0.006	-0.018	-0.026	-0.035	-0.044	-0.051	-0.058	-0.064	-0.069	-0.074	-0.078	-0.080	-0.082	-0.084	-0.085	-0.085	-0.084	-0.082	-0.081	-0.078	-0.074	-0.070	-0.066	-0.061	-0.055	-0.049	-0.042	-0.035	-0.028	-0.021	-0.012	-0.005	0.004	0.011	0.020	0.028	0.036	0.044	0.051	0.059	0.066	0.072	0.080	0.086	0.091	0.096	0.100	0.104	0.108	0.110	0.112	0.112	0.115	0.114	0.114	0.112	0.111	0.109	0.105	0.101	0.096	0.092	0.086	0.079	0.072	0.065	0.058	0.050	0.041	0.032	0.024	0.014	0.004	-0.006	-0.015	-0.025	-0.035	-0.044	-0.054	-0.062	-0.072	-0.081	-0.090	-0.100	-0.106	-0.115	-0.122	-0.130	-0.135	-0.141	-0.146	-0.151	-0.155	-0.159	-0.162	-0.164	-0.166	-0.166	-0.168	-0.168	-0.168	-0.166	-0.165	-0.162	-0.159	-0.156	-0.152	-0.148	-0.142	-0.138	-0.132	-0.126	-0.120	-0.115	-0.109	-0.104	-0.096	-0.091	-0.085	-0.079	-0.072	-0.068	-0.062	-0.060	-0.055	-0.051	-0.049	-0.046	-0.045	-0.045	-0.046	-0.048	-0.049	-0.051	-0.056	-0.062	-0.069	-0.075	-0.084	-0.092	-0.104	-0.116	-0.128	-0.142	-0.159	-0.175	-0.191	-0.211	-0.231	-0.251	-0.272	-0.296	-0.319	-0.344	-0.369	-0.394	-0.420	-0.446	-0.474	-0.501	-0.530	-0.558	-0.586	-0.616	-0.645	-0.674	-0.702	-0.732	-0.760	-0.790	-0.819	-0.846	-0.875	-0.902	-0.930	-0.958	-0.984	-1.010	-1.035	-1.059	-1.085	-1.108	-1.131	-1.154	-1.176	-1.196	-1.216	-1.236	-1.256	-1.274	-1.294	-1.310	-1.326	-1.344	-1.359	-1.374	-1.389	-1.404	-1.419	-1.431	-1.445	-1.458	-1.470	-1.482	-1.495	-1.508	-1.519	-1.530	-1.542	-1.554	-1.564	-1.575	-1.585	-1.596	-1.608	-1.618	-1.629	-1.640	-1.650	-1.661	-1.671	-1.681	-1.692	-1.702	-1.714	-1.724	-1.735	-1.745	-1.756	-1.766	-1.776	-1.786	-1.798	-1.806	-1.816	-1.825	-1.835	-1.844	-1.854	-1.862	-1.871	-1.879	-1.888	-1.896	-1.905	-1.912	-1.920	-1.929	-1.936	-1.941	-1.949	-1.956	-1.962	-1.969	-1.975	-1.980	-1.988	-1.992	-1.999	-2.005	-2.011	-2.016	-2.021	-2.026	-2.033	-2.038	-2.042	-2.049	-2.054	-2.059	-2.065	-2.070	-2.076	-2.082	-2.086	-2.092	-2.098	-2.104	-2.110	-2.115	-2.120	-2.126	-2.131	-2.136	-2.141	-2.146	-2.151	-2.156	-2.161	-2.166	-2.171	-2.175	-2.179	-2.182	-2.186	-2.189	-2.192	-2.194	-2.196	-2.199	-2.199	-2.200	-2.201	-2.200	-2.200	-2.200	-2.198	-2.198	-2.195	-2.192	-2.189	-2.186	-2.182	-2.179	-2.174	-2.169	-2.164	-2.159	-2.152	-2.146	-2.140	-2.131	-2.125	-2.118	-2.110	-2.102	-2.095	-2.088	-2.078	-2.071	-2.062	-2.054	-2.046	-2.039	-2.031	-2.024	-2.016	-2.009	-2.001	-1.995	-1.988	-1.982	-1.976	-1.970	-1.965	-1.959	-1.955	-1.950	-1.946	-1.941	-1.938	-1.934	-1.931	-1.929	-1.926	-1.924	-1.921	-1.920	-1.919	-1.919	-1.918	-1.916	-1.916	-1.915	-1.916	-1.915	-1.916	-1.915	-1.915	-1.915	-1.915	-1.914	-1.914	-1.912	-1.911	-1.911	-1.909	-1.908	-1.905	-1.902	-1.900	-1.896	-1.891	-1.886	-1.881	-1.876	-1.870	-1.862	-1.855	-1.848	-1.839	-1.830	-1.820	-1.810	-1.800	-1.788	-1.776	-1.764	-1.751	-1.739	-1.725	-1.712	-1.698	-1.684	-1.669	-1.654	-1.640	-1.625	-1.610	-1.596	-1.581	-1.565	-1.551	-1.536	-1.521	-1.508	-1.492	-1.479	-1.465	-1.451	-1.439	-1.426	-1.414	-1.401	-1.389	-1.378	-1.366	-1.356	-1.345	-1.335	-1.325	-1.315	-1.305	-1.295	-1.286	-1.278	-1.268	-1.259	-1.249	-1.240	-1.231	-1.221	-1.212	-1.202	-1.192	-1.184	-1.172	-1.161	-1.151	-1.140	-1.129	-1.116	-1.104	-1.090	-1.078	-1.065	-1.050	-1.036	-1.021	-1.006	-0.991	-0.975	-0.960	-0.945	-0.929	-0.912	-0.896	-0.881	-0.865	-0.849	-0.834	-0.819	-0.802	-0.788	-0.774	-0.759	-0.746	-0.732	-0.720	-0.708	-0.696	-0.686	-0.678	-0.669	-0.660	-0.654	-0.648	-0.644	-0.639	-0.636	-0.634	-0.632	-0.632	-0.634	-0.634	-0.638	-0.641	-0.645	-0.650	-0.655	-0.661	-0.668	-0.675	-0.682	-0.691	-0.699	-0.708	-0.715	-0.725	-0.732	-0.740	-0.748	-0.756	-0.762	-0.770	-0.776	-0.781	-0.786	-0.790	-0.792	-0.795	-0.795	-0.795	-0.794	-0.792	-0.788	-0.782	-0.776	-0.769	-0.760	-0.750	-0.738	-0.724	-0.710	-0.694	-0.679	-0.660	-0.640	-0.619	-0.599	-0.575	-0.551	-0.528	-0.502	-0.476	-0.449	-0.422	-0.394	-0.365	-0.338	-0.309	-0.280	-0.252	-0.222	-0.194	-0.168	-0.139	-0.112	-0.086	-0.060	-0.035	-0.010	0.012	0.035	0.056	0.076	0.095	0.112	0.128	0.142	0.155	0.168	0.178	0.186	0.194	0.200	0.205	0.208	0.209	0.209	0.208	0.206	0.201	0.198	0.191	0.184	0.176	0.168	0.156	0.146	0.134	0.121	0.109	0.095	0.081	0.068	0.052	0.038	0.022	0.009	-0.006	-0.020	-0.034	-0.048	-0.061	-0.074	-0.086	-0.098	-0.110	-0.119	-0.130	-0.139	-0.146	-0.154	-0.161	-0.168	-0.174	-0.179	-0.182	-0.185	-0.188	-0.189	-0.190	-0.190	-0.190	-0.190	-0.189	-0.186	-0.185	-0.182	-0.181	-0.179	-0.176	-0.174	-0.171	-0.170	-0.169	-0.166	-0.165	-0.164	-0.164	-0.162	-0.164	-0.165	-0.168	-0.169	-0.172	-0.175	-0.180	-0.186	-0.191	-0.198	-0.205	-0.214	-0.222	-0.231	-0.242	-0.254	-0.264	-0.276	-0.289	-0.301	-0.314	-0.329	-0.341	-0.355	-0.369	-0.384	-0.396	-0.411	-0.425	-0.438	-0.452	-0.466	-0.479	-0.491	-0.502	-0.514	-0.526	-0.536	-0.546	-0.556	-0.564	-0.571	-0.579	-0.585	-0.591	-0.596	-0.601	-0.604	-0.606	-0.610	-0.611	-0.612	-0.612	-0.612	-0.612	-0.611	-0.610	-0.609	-0.606	-0.605	-0.601	-0.599	-0.596	-0.594	-0.590	-0.588	-0.586	-0.584	-0.580	-0.579	-0.578	-0.576	-0.575	-0.574	-0.574	-0.574	-0.574	-0.575	-0.575	-0.579	-0.580	-0.584	-0.586	-0.591	-0.595	-0.600	-0.606	-0.611	-0.619	-0.626	-0.634	-0.641	-0.649	-0.658	-0.666	-0.675	-0.685	-0.695	-0.706	-0.716	-0.726	-0.738	-0.749	-0.760	-0.772	-0.784	-0.796	-0.808	-0.819	-0.831	-0.841	-0.854	-0.864	-0.876	-0.888	-0.898	-0.909	-0.919	-0.930	-0.940	-0.950	-0.960	-0.970	-0.979	-0.989	-0.998	-1.008	-1.016	-1.024	-1.032	-1.041	-1.049	-1.056	-1.064	-1.070	-1.078	-1.085	-1.091	-1.098	-1.104	-1.109	-1.116	-1.122	-1.126	-1.132	-1.138	-1.144	-1.149	-1.154	-1.160	-1.164	-1.170	-1.175	-1.180	-1.184	-1.190	-1.194	-1.200	-1.205	-1.210	-1.214	-1.219	-1.225	-1.230	-1.235	-1.240	-1.245	-1.250	-1.255	-1.260	-1.265	-1.270	-1.275	-1.279	-1.284	-1.289	-1.292	-1.296	-1.301	-1.305	-1.309	-1.311	-1.315	-1.318	-1.320	-1.322	-1.324	-1.325	-1.325	-1.326	-1.326	-1.326	-1.325	-1.324	-1.321	-1.319	-1.315	-1.311	-1.308	-1.302	-1.296	-1.290	-1.282	-1.275	-1.266	-1.258	-1.248	-1.236	-1.225	-1.214	-1.201	-1.188	-1.175	-1.161	-1.146	-1.132	-1.118	-1.102	-1.088	-1.070	-1.055	-1.039	-1.024	-1.008	-0.991	-0.975	-0.961	-0.946	-0.931	-0.916	-0.904	-0.890	-0.878	-0.865	-0.854	-0.842	-0.832	-0.822	-0.815	-0.806	-0.800	-0.794	-0.789	-0.785	-0.781	-0.779	-0.778	-0.778	-0.776	-0.778	-0.780	-0.782	-0.785	-0.790	-0.794	-0.799	-0.805	-0.810	-0.818	-0.824	-0.830	-0.839	-0.845	-0.854	-0.861	-0.868	-0.876	-0.882	-0.889	-0.896	-0.902	-0.909	-0.915	-0.919	-0.922	-0.928	-0.930	-0.932	-0.935	-0.935	-0.935	-0.934	-0.932	-0.929	-0.925	-0.921	-0.916	-0.909	-0.902	-0.895	-0.885	-0.875	-0.866	-0.854	-0.841	-0.829	-0.816	-0.801	-0.786	-0.771	-0.755	-0.739	-0.721	-0.704	-0.686	-0.668	-0.648	-0.630	-0.610	-0.590	-0.571	-0.551	-0.531	-0.511	-0.491	-0.471	-0.451	-0.431	-0.414	-0.392	-0.375	-0.356	-0.338	-0.319	-0.301	-0.285	-0.268	-0.252	-0.236	-0.221	-0.208	-0.194	-0.181	-0.168	-0.156	-0.146	-0.136	-0.129	-0.120	-0.114	-0.106	-0.102	-0.098	-0.094	-0.091	-0.091	-0.091	-0.091	-0.092	-0.095	-0.099	-0.102	-0.108	-0.114	-0.121	-0.130	-0.138	-0.148	-0.158	-0.169	-0.181	-0.194	-0.206	-0.219	-0.232	-0.246	-0.260	-0.275	-0.290	-0.304	-0.319	-0.332	-0.348	-0.361	-0.375	-0.388	-0.400	-0.412	-0.424	-0.434	-0.444	-0.454	-0.462	-0.470	-0.476	-0.481	-0.486	-0.489	-0.490	-0.491	-0.491	-0.490	-0.488	-0.484	-0.479	-0.472	-0.465	-0.456	-0.448	-0.438	-0.425	-0.412	-0.399	-0.384	-0.369	-0.354	-0.338	-0.320	-0.302	-0.284	-0.266	-0.249	-0.230	-0.210	-0.190	-0.171	-0.154	-0.134	-0.115	-0.098	-0.080	-0.064	-0.048	-0.031	-0.016	-0.004	0.010	0.021	0.032	0.044	0.052	0.060	0.069	0.075	0.081	0.085	0.088	0.091	0.092	0.092	0.091	0.090	0.088	0.084	0.078	0.074	0.066	0.058	0.050	0.040	0.031	0.020	0.009	-0.004	-0.018	-0.030	-0.045	-0.059	-0.074	-0.089	-0.105	-0.121	-0.138	-0.155	-0.172	-0.191	-0.209	-0.229	-0.246	-0.265	-0.286	-0.305	-0.325	-0.346	-0.366	-0.386	-0.406	-0.428	-0.449	-0.470	-0.490	-0.511	-0.532	-0.554	-0.575	-0.598	-0.620	-0.641	-0.664	-0.686	-0.709	-0.730	-0.754	-0.776	-0.799	-0.822	-0.845	-0.869	-0.892	-0.915	-0.939	-0.962	-0.985	-1.009	-1.032	-1.056	-1.080	-1.105	-1.128	-1.152	-1.176	-1.200	-1.224	-1.248	-1.271	-1.296	-1.320	-1.345	-1.368	-1.392	-1.418	-1.441	-1.468	-1.491	-1.516	-1.541	-1.566	-1.592	-1.616	-1.642	-1.668	-1.694	-1.719	-1.745	-1.771	-1.796	-1.822	-1.850	-1.876	-1.902	-1.931	-1.958	-1.985	-2.014	-2.042	-2.071	-2.100	-2.130	-2.159	-2.189	-2.219	-2.250	-2.281	-2.312	-2.345	-2.378	-2.410	-2.442	-2.478	-2.511	-2.545	-2.580	-2.615	-2.650	-2.685	-2.721	-2.758	-2.792	-2.829	-2.866	-2.902	-2.939	-2.976	-3.014	-3.050	-3.088	-3.124	-3.161	-3.198	-3.234	-3.269	-3.304	-3.339	-3.372	-3.406	-3.439	-3.470	-3.501	-3.531	-3.559	-3.586	-3.611	-3.636	-3.659	-3.681	-3.700	-3.720	-3.736	-3.752	-3.765	-3.778	-3.788	-3.796	-3.804	-3.809	-3.810	-3.811	-3.811	-3.808	-3.804	-3.798	-3.789	-3.778	-3.766	-3.752	-3.739	-3.721	-3.702	-3.684	-3.664	-3.642	-3.619	-3.596	-3.571	-3.545	-3.520	-3.494	-3.466	-3.439	-3.412	-3.384	-3.358	-3.331	-3.304	-3.278	-3.251	-3.228	-3.202	-3.180	-3.159	-3.136	-3.118	-3.099	-3.081	-3.066	-3.051	-3.038	-3.026	-3.016	-3.006	-3.000	-2.994	-2.990	-2.988	-2.986	-2.986	-2.988	-2.991	-2.995	-2.999	-3.006	-3.012	-3.020	-3.030	-3.039	-3.048	-3.058	-3.069	-3.080	-3.089	-3.100	-3.111	-3.120	-3.130	-3.139	-3.146	-3.154	-3.161	-3.166	-3.170	-3.174	-3.174	-3.175	-3.172	-3.170	-3.164	-3.158	-3.150	-3.139	-3.128	-3.112	-3.096	-3.079	-3.059	-3.035	-3.010	-2.985	-2.956	-2.925	-2.892	-2.859	-2.824	-2.785	-2.746	-2.705	-2.662	-2.619	-2.574	-2.528	-2.480	-2.431	-2.380	-2.331	-2.279	-2.226	-2.174	-2.121	-2.068	-2.014	-1.959	-1.904	-1.851	-1.796	-1.742	-1.689	-1.635	-1.582	-1.530	-1.479	-1.428	-1.378	-1.329	-1.280	-1.234	-1.189	-1.144	-1.100	-1.058	-1.018	-0.978	-0.940	-0.904	-0.868	-0.835	-0.804	-0.772	-0.745	-0.718	-0.692	-0.669	-0.646	-0.626	-0.608	-0.590	-0.575	-0.561	-0.549	-0.539	-0.531	-0.524	-0.518	-0.514	-0.512	-0.512	-0.512	-0.515	-0.519	-0.524	-0.529	-0.538	-0.546	-0.556	-0.568	-0.579	-0.592	-0.606	-0.622	-0.638	-0.652	-0.670	-0.689	-0.706	-0.725	-0.745	-0.765	-0.785	-0.804	-0.824	-0.845	-0.866	-0.888	-0.908	-0.929	-0.950	-0.970	-0.990	-1.010	-1.029	-1.049	-1.068	-1.086	-1.102	-1.120	-1.136	-1.152	-1.168	-1.182	-1.195	-1.209	-1.221	-1.232	-1.242	-1.252	-1.261	-1.269	-1.276	-1.282	-1.289	-1.292	-1.296	-1.300	-1.302	-1.302	-1.302	-1.301	-1.300	-1.299	-1.295	-1.292	-1.288	-1.282	-1.276	-1.270	-1.262	-1.255	-1.246	-1.236	-1.226	-1.216	-1.205	-1.192	-1.181	-1.169	-1.155	-1.140	-1.125	-1.111	-1.096	-1.081	-1.064	-1.049	-1.032	-1.015	-0.999	-0.981	-0.965	-0.948	-0.930	-0.912	-0.895	-0.878	-0.859	-0.842	-0.825	-0.808	-0.791	-0.775	-0.759	-0.744	-0.728	-0.712	-0.698	-0.684	-0.671	-0.658	-0.646	-0.635	-0.625	-0.615	-0.606	-0.599	-0.591	-0.586	-0.581	-0.576	-0.574	-0.572	-0.572	-0.571	-0.574	-0.575	-0.578	-0.582	-0.588	-0.594	-0.601	-0.610	-0.619	-0.628	-0.639	-0.651	-0.662	-0.676	-0.690	-0.704	-0.719	-0.734	-0.749	-0.765	-0.780	-0.795	-0.811	-0.826	-0.841	-0.856	-0.871	-0.884	-0.898	-0.909	-0.921	-0.932	-0.942	-0.952	-0.959	-0.966	-0.971	-0.976	-0.979	-0.980	-0.980	-0.979	-0.976	-0.971	-0.966	-0.959	-0.950	-0.940	-0.929	-0.918	-0.904	-0.888	-0.872	-0.855	-0.838	-0.818	-0.798	-0.776	-0.755	-0.732	-0.710	-0.688	-0.662	-0.640	-0.615	-0.591	-0.568	-0.544	-0.520	-0.498	-0.475	-0.452	-0.431	-0.410	-0.390	-0.370	-0.351	-0.334	-0.318	-0.302	-0.289	-0.275	-0.264	-0.252	-0.244	-0.236	-0.229	-0.224	-0.220	-0.218	-0.215	-0.215	-0.216	-0.219	-0.222	-0.226	-0.232	-0.239	-0.248	-0.255	-0.265	-0.275	-0.286	-0.298	-0.310	-0.322	-0.335	-0.349	-0.361	-0.376	-0.390	-0.404	-0.418	-0.431	-0.445	-0.458	-0.471	-0.482	-0.495	-0.507	-0.519	-0.530	-0.540	-0.549	-0.558	-0.566	-0.572	-0.579	-0.585	-0.589	-0.592	-0.595	-0.596	-0.596	-0.598	-0.595	-0.592	-0.589	-0.582	-0.578	-0.571	-0.562	-0.555	-0.545	-0.535	-0.522	-0.511	-0.499	-0.485	-0.470	-0.455	-0.439	-0.422	-0.405	-0.388	-0.370	-0.352	-0.334	-0.315	-0.295	-0.278	-0.258	-0.239	-0.221	-0.202	-0.185	-0.166	-0.149	-0.134	-0.118	-0.101	-0.086	-0.074	-0.060	-0.048	-0.038	-0.026	-0.018	-0.010	-0.002	0.002	0.006	0.010	0.012	0.012	0.012	0.009	0.006	0.001	-0.004	-0.012	-0.020	-0.030	-0.040	-0.054	-0.066	-0.081	-0.096	-0.112	-0.130	-0.149	-0.168	-0.189	-0.209	-0.230	-0.252	-0.276	-0.299	-0.322	-0.346	-0.371	-0.396	-0.421	-0.446	-0.470	-0.495	-0.520	-0.544	-0.570	-0.594	-0.618	-0.641	-0.664	-0.686	-0.710	-0.731	-0.752	-0.774	-0.794	-0.814	-0.832	-0.850	-0.869	-0.885	-0.902	-0.918	-0.932	-0.948	-0.960	-0.974	-0.985	-0.995	-1.005	-1.016	-1.024	-1.031	-1.039	-1.046	-1.051	-1.055	-1.059	-1.062	-1.066	-1.068	-1.068	-1.068	-1.068	-1.066	-1.064	-1.061	-1.058	-1.054	-1.049	-1.041	-1.035	-1.029	-1.020	-1.011	-1.001	-0.992	-0.980	-0.970	-0.958	-0.946	-0.934	-0.921	-0.909	-0.895	-0.882	-0.869	-0.856	-0.842	-0.830	-0.818	-0.805	-0.792	-0.781	-0.771	-0.760	-0.751	-0.742	-0.735	-0.730	-0.725	-0.720	-0.718	-0.716	-0.716	-0.719	-0.722	-0.729	-0.735	-0.744	-0.755	-0.766	-0.781	-0.798	-0.815	-0.835	-0.858	-0.881	-0.906	-0.932	-0.962	-0.991	-1.025	-1.058	-1.092	-1.130	-1.168	-1.206	-1.246	-1.288	-1.329	-1.372	-1.415	-1.459	-1.504	-1.548	-1.592	-1.635	-1.679	-1.721	-1.764	-1.805	-1.846	-1.886	-1.924	-1.962	-1.998	-2.031	-2.065	-2.096	-2.125	-2.151	-2.176	-2.199	-2.219	-2.236	-2.252	-2.265	-2.276	-2.284	-2.290	-2.294	-2.295	-2.292	-2.289	-2.282	-2.274	-2.261	-2.249	-2.234	-2.215	-2.196	-2.174	-2.151	-2.125	-2.099	-2.069	-2.039	-2.007	-1.975	-1.941	-1.906	-1.871	-1.835	-1.799	-1.761	-1.724	-1.686	-1.648	-1.611	-1.574	-1.536	-1.500	-1.464	-1.429	-1.395	-1.360	-1.329	-1.298	-1.268	-1.239	-1.211	-1.186	-1.161	-1.139	-1.118	-1.099	-1.080	-1.065	-1.050	-1.038	-1.026	-1.018	-1.011	-1.006	-1.002	-1.001	-1.001	-1.004	-1.008	-1.012	-1.018	-1.028	-1.036	-1.048	-1.060	-1.075	-1.090	-1.105	-1.124	-1.141	-1.161	-1.181	-1.202	-1.224	-1.246	-1.269	-1.292	-1.315	-1.339	-1.362	-1.386	-1.410	-1.432	-1.456	-1.479	-1.502	-1.524	-1.546	-1.568	-1.589	-1.608	-1.628	-1.644	-1.661	-1.679	-1.692	-1.706	-1.720	-1.732	-1.742	-1.752	-1.761	-1.768	-1.775	-1.780	-1.784	-1.786	-1.786	-1.786	-1.785	-1.782	-1.779	-1.774	-1.766	-1.760	-1.751	-1.742	-1.732	-1.721	-1.709	-1.696	-1.682	-1.669	-1.654	-1.638	-1.622	-1.606	-1.589	-1.571	-1.555	-1.536	-1.520	-1.501	-1.485	-1.466	-1.450	-1.434	-1.416	-1.400	-1.384	-1.369	-1.354	-1.339	-1.326	-1.311	-1.300	-1.289	-1.279	-1.269	-1.260	-1.252	-1.245	-1.239	-1.235	-1.232	-1.229	-1.229	-1.229	-1.230	-1.234	-1.238	-1.242	-1.251	-1.259	-1.269	-1.281	-1.294	-1.308	-1.322	-1.339	-1.356	-1.375	-1.396	-1.419	-1.440	-1.465	-1.490	-1.518	-1.544	-1.572	-1.602	-1.631	-1.662	-1.694	-1.725	-1.758	-1.791	-1.824	-1.858	-1.891	-1.926	-1.960	-1.994	-2.026	-2.060	-2.094	-2.126	-2.158	-2.190	-2.221	-2.251	-2.281	-2.309	-2.336	-2.361	-2.388	-2.411	-2.434	-2.455	-2.475	-2.494	-2.510	-2.525	-2.539	-2.551	-2.561	-2.570	-2.579	-2.585	-2.590	-2.592	-2.594	-2.594	-2.592	-2.589	-2.585	-2.579	-2.572	-2.564	-2.554	-2.545	-2.534	-2.520	-2.509	-2.495	-2.480	-2.465	-2.450	-2.434	-2.418	-2.400	-2.382	-2.365	-2.349	-2.331	-2.314	-2.296	-2.280	-2.262	-2.248	-2.231	-2.215	-2.200	-2.185	-2.170	-2.156	-2.144	-2.131	-2.120	-2.109	-2.099	-2.090	-2.080	-2.072	-2.065	-2.059	-2.052	-2.047	-2.042	-2.039	-2.036	-2.033	-2.031	-2.030	-2.029	-2.029	-2.029	-2.029	-2.030	-2.033	-2.035	-2.036	-2.040	-2.041	-2.045	-2.049	-2.052	-2.056	-2.061	-2.065	-2.069	-2.074	-2.078	-2.081	-2.086	-2.090	-2.094	-2.098	-2.101	-2.104	-2.106	-2.109	-2.110	-2.111	-2.112	-2.114	-2.114	-2.114	-2.112	-2.111	-2.110	-2.108	-2.104	-2.100	-2.098	-2.091	-2.085	-2.079	-2.071	-2.062	-2.054	-2.044	-2.034	-2.021	-2.009	-1.996	-1.982	-1.968	-1.952	-1.936	-1.919	-1.902	-1.882	-1.865	-1.845	-1.822	-1.802	-1.780	-1.758	-1.734	-1.711	-1.688	-1.662	-1.638	-1.611	-1.586	-1.561	-1.535	-1.509	-1.482	-1.458	-1.431	-1.405	-1.380	-1.354	-1.329	-1.304	-1.281	-1.258	-1.234	-1.212	-1.190	-1.170	-1.150	-1.132	-1.114	-1.098	-1.082	-1.069	-1.055	-1.044	-1.034	-1.024	-1.015	-1.009	-1.004	-1.000	-0.999	-0.998	-0.999	-1.001	-1.005	-1.010	-1.018	-1.024	-1.035	-1.044	-1.058	-1.071	-1.085	-1.101	-1.118	-1.135	-1.155	-1.175	-1.195	-1.216	-1.239	-1.260	-1.284	-1.308	-1.330	-1.355	-1.378	-1.401	-1.425	-1.448	-1.470	-1.492	-1.515	-1.538	-1.559	-1.578	-1.596	-1.616	-1.631	-1.649	-1.662	-1.676	-1.689	-1.699	-1.708	-1.718	-1.724	-1.729	-1.732	-1.735	-1.735	-1.734	-1.732	-1.728	-1.721	-1.715	-1.706	-1.698	-1.685	-1.674	-1.660	-1.645	-1.629	-1.612	-1.595	-1.576	-1.556	-1.538	-1.516	-1.495	-1.474	-1.452	-1.430	-1.409	-1.386	-1.366	-1.344	-1.322	-1.302	-1.281	-1.262	-1.242	-1.224	-1.206	-1.189	-1.172	-1.158	-1.142	-1.129	-1.116	-1.104	-1.092	-1.082	-1.074	-1.064	-1.056	-1.050	-1.044	-1.039	-1.034	-1.030	-1.026	-1.022	-1.020	-1.019	-1.018	-1.016	-1.014	-1.014	-1.012	-1.011	-1.010	-1.009	-1.008	-1.005	-1.002	-1.001	-0.998	-0.994	-0.989	-0.984	-0.978	-0.971	-0.962	-0.955	-0.945	-0.936	-0.924	-0.911	-0.899	-0.885	-0.870	-0.855	-0.838	-0.820	-0.801	-0.782	-0.762	-0.741	-0.720	-0.698	-0.674	-0.651	-0.628	-0.604	-0.579	-0.552	-0.528	-0.501	-0.476	-0.450	-0.424	-0.398	-0.372	-0.348	-0.322	-0.296	-0.271	-0.248	-0.224	-0.200	-0.176	-0.154	-0.132	-0.112	-0.091	-0.072	-0.055	-0.036	-0.021	-0.005	0.010	0.024	0.036	0.049	0.060	0.069	0.078	0.085	0.091	0.095	0.099	0.102	0.104	0.104	0.102	0.101	0.098	0.092	0.089	0.081	0.074	0.064	0.054	0.042	0.030	0.016	0.002	-0.014	-0.030	-0.049	-0.068	-0.086	-0.108	-0.130	-0.152	-0.175	-0.199	-0.225	-0.250	-0.278	-0.304	-0.332	-0.361	-0.391	-0.420	-0.450	-0.481	-0.511	-0.542	-0.574	-0.605	-0.638	-0.669	-0.700	-0.732	-0.765	-0.796	-0.828	-0.859	-0.890	-0.920	-0.951	-0.980	-1.011	-1.040	-1.068	-1.096	-1.122	-1.149	-1.175	-1.200	-1.224	-1.248	-1.270	-1.291	-1.311	-1.330	-1.349	-1.366	-1.382	-1.398	-1.410	-1.422	-1.434	-1.444	-1.452	-1.461	-1.468	-1.472	-1.478	-1.480	-1.484	-1.485	-1.486	-1.484	-1.484	-1.481	-1.479	-1.475	-1.470	-1.465	-1.459	-1.452	-1.445	-1.438	-1.429	-1.420	-1.412	-1.402	-1.394	-1.386	-1.376	-1.368	-1.359	-1.350	-1.342	-1.334	-1.326	-1.319	-1.312	-1.306	-1.301	-1.296	-1.291	-1.288	-1.285	-1.282	-1.280	-1.280	-1.281	-1.280	-1.284	-1.286	-1.290	-1.294	-1.300	-1.306	-1.314	-1.322	-1.331	-1.341	-1.351	-1.364	-1.376	-1.390	-1.405	-1.420	-1.434	-1.451	-1.469	-1.485	-1.502	-1.521	-1.540	-1.560	-1.580	-1.600	-1.620	-1.640	-1.661	-1.682	-1.704	-1.725	-1.745	-1.766	-1.786	-1.806	-1.828	-1.848	-1.868	-1.886	-1.906	-1.925	-1.944	-1.961	-1.980	-1.996	-2.014	-2.029	-2.044	-2.059	-2.072	-2.086	-2.099	-2.111	-2.122	-2.132	-2.142	-2.150	-2.158	-2.164	-2.170	-2.176	-2.180	-2.184	-2.186	-2.189	-2.190	-2.191	-2.190	-2.190	-2.189	-2.186	-2.185	-2.181	-2.178	-2.172	-2.168	-2.162	-2.156	-2.150	-2.142	-2.135	-2.128	-2.119	-2.111	-2.102	-2.094	-2.085	-2.075	-2.068	-2.058	-2.050	-2.041	-2.033	-2.025	-2.018	-2.011	-2.004	-1.998	-1.991	-1.986	-1.981	-1.976	-1.972	-1.969	-1.966	-1.964	-1.962	-1.961	-1.962	-1.962	-1.964	-1.965	-1.969	-1.972	-1.976	-1.981	-1.988	-1.994	-2.001	-2.009	-2.016	-2.025	-2.034	-2.044	-2.055	-2.065	-2.076	-2.086	-2.099	-2.111	-2.121	-2.134	-2.145	-2.156	-2.169	-2.181	-2.192	-2.204	-2.214	-2.224	-2.234	-2.242	-2.251	-2.260	-2.268	-2.272	-2.279	-2.284	-2.288	-2.290	-2.292	-2.294	-2.292	-2.292	-2.290	-2.286	-2.281	-2.276	-2.270	-2.261	-2.254	-2.244	-2.232	-2.220	-2.208	-2.194	-2.179	-2.162	-2.146	-2.128	-2.109	-2.089	-2.069	-2.046	-2.025	-2.002	-1.980	-1.956	-1.932	-1.909	-1.884	-1.859	-1.834	-1.810	-1.784	-1.759	-1.734	-1.709	-1.684	-1.660	-1.635	-1.611	-1.586	-1.562	-1.540	-1.518	-1.495	-1.472	-1.452	-1.432	-1.412	-1.394	-1.374	-1.358	-1.339	-1.321	-1.306	-1.290	-1.275	-1.261	-1.248	-1.234	-1.221	-1.209	-1.196	-1.185	-1.175	-1.165	-1.155	-1.145	-1.135	-1.126	-1.118	-1.110	-1.102	-1.094	-1.086	-1.080	-1.071	-1.065	-1.059	-1.051	-1.044	-1.036	-1.029	-1.022	-1.014	-1.006	-0.998	-0.990	-0.980	-0.972	-0.962	-0.954	-0.945	-0.935	-0.925	-0.914	-0.904	-0.894	-0.882	-0.871	-0.860	-0.849	-0.836	-0.825	-0.812	-0.800	-0.789	-0.775	-0.762	-0.750	-0.738	-0.724	-0.711	-0.700	-0.688	-0.675	-0.662	-0.651	-0.639	-0.626	-0.616	-0.605	-0.595	-0.584	-0.574	-0.564	-0.554	-0.546	-0.536	-0.529	-0.520	-0.514	-0.506	-0.501	-0.495	-0.489	-0.485	-0.481	-0.478	-0.475	-0.472	-0.470	-0.470	-0.470	-0.470	-0.470	-0.470	-0.472	-0.474	-0.475	-0.479	-0.481	-0.485	-0.488	-0.491	-0.495	-0.500	-0.504	-0.510	-0.514	-0.519	-0.525	-0.530	-0.535	-0.540	-0.546	-0.551	-0.556	-0.561	-0.566	-0.571	-0.575	-0.580	-0.582	-0.586	-0.589	-0.591	-0.592	-0.594	-0.596	-0.596	-0.598	-0.598	-0.596	-0.595	-0.595	-0.591	-0.590	-0.588	-0.584	-0.580	-0.575	-0.571	-0.566	-0.561	-0.556	-0.550	-0.545	-0.539	-0.534	-0.528	-0.520	-0.515	-0.509	-0.502	-0.496	-0.492	-0.488	-0.482	-0.479	-0.475	-0.471	-0.469	-0.466	-0.464	-0.464	-0.462	-0.462	-0.464	-0.466	-0.468	-0.471	-0.475	-0.480	-0.485	-0.491	-0.499	-0.506	-0.515	-0.525	-0.535	-0.546	-0.559	-0.571	-0.585	-0.599	-0.612	-0.628	-0.642	-0.659	-0.674	-0.690	-0.705	-0.724	-0.739	-0.755	-0.771	-0.789	-0.805	-0.820	-0.836	-0.852	-0.866	-0.881	-0.895	-0.909	-0.920	-0.932	-0.942	-0.952	-0.961	-0.969	-0.976	-0.981	-0.985	-0.990	-0.992	-0.992	-0.992	-0.991	-0.989	-0.985	-0.981	-0.975	-0.966	-0.960	-0.949	-0.938	-0.926	-0.914	-0.899	-0.884	-0.866	-0.849	-0.831	-0.810	-0.790	-0.770	-0.746	-0.725	-0.700	-0.676	-0.652	-0.626	-0.600	-0.574	-0.548	-0.520	-0.494	-0.466	-0.439	-0.411	-0.384	-0.358	-0.330	-0.302	-0.275	-0.249	-0.221	-0.195	-0.170	-0.144	-0.119	-0.096	-0.071	-0.049	-0.025	-0.004	0.019	0.040	0.059	0.080	0.098	0.118	0.134	0.151	0.168	0.184	0.199	0.212	0.226	0.239	0.251	0.264	0.275	0.286	0.295	0.304	0.314	0.322	0.330	0.338	0.345	0.351	0.358	0.364	0.370	0.374	0.380	0.385	0.388	0.392	0.398	0.401	0.405	0.409	0.412	0.415	0.420	0.422	0.425	0.428	0.431	0.434	0.436	0.439	0.441	0.444	0.446	0.449	0.450	0.452	0.455	0.458	0.459	0.462	0.464	0.466	0.469	0.470	0.472	0.474	0.476	0.478	0.479	0.480	0.480	0.482	0.484	0.484	0.482	0.484	0.484	0.482	0.482	0.481	0.481	0.481	0.480	0.478	0.476	0.475	0.474	0.471	0.470	0.468	0.466	0.464	0.461	0.460	0.458	0.456	0.452	0.451	0.451	0.449	0.448	0.446	0.446	0.446	0.444	0.444	0.444	0.445	0.445	0.446	0.448	0.449	0.451	0.452	0.455	0.459	0.461	0.465	0.468	0.471	0.475	0.479	0.482	0.488	0.490	0.495	0.500	0.504	0.509	0.514	0.518	0.521	0.525	0.529	0.532	0.535	0.539	0.542	0.545	0.546	0.549	0.550	0.550	0.550	0.549	0.548	0.546	0.542	0.539	0.536	0.531	0.526	0.520	0.514	0.507	0.500	0.491	0.484	0.474	0.464	0.454	0.442	0.431	0.420	0.408	0.395	0.382	0.370	0.355	0.341	0.329	0.315	0.300	0.286	0.271	0.259	0.244	0.230	0.216	0.204	0.189	0.176	0.165	0.152	0.140	0.129	0.119	0.108	0.099	0.089	0.080	0.072	0.064	0.058	0.051	0.046	0.041	0.036	0.032	0.030	0.029	0.026	0.025	0.025	0.025	0.025	0.026	0.029	0.030	0.032	0.035	0.039	0.044	0.048	0.051	0.056	0.060	0.066	0.071	0.078	0.082	0.089	0.094	0.100	0.105	0.109	0.115	0.120	0.124	0.129	0.132	0.136	0.139	0.142	0.146	0.148	0.149	0.150	0.150	0.151	0.151	0.150	0.148	0.146	0.142	0.139	0.135	0.131	0.125	0.120	0.112	0.106	0.099	0.091	0.081	0.072	0.064	0.052	0.044	0.031	0.021	0.010	-0.001	-0.014	-0.028	-0.040	-0.054	-0.066	-0.079	-0.092	-0.106	-0.120	-0.134	-0.146	-0.160	-0.174	-0.185	-0.198	-0.210	-0.222	-0.234	-0.246	-0.256	-0.266	-0.276	-0.286	-0.294	-0.302	-0.309	-0.316	-0.321	-0.328	-0.331	-0.335	-0.338	-0.340	-0.340	-0.341	-0.341	-0.340	-0.339	-0.336	-0.332	-0.330	-0.325	-0.320	-0.312	-0.306	-0.300	-0.292	-0.282	-0.274	-0.265	-0.256	-0.246	-0.236	-0.225	-0.214	-0.204	-0.192	-0.182	-0.171	-0.160	-0.150	-0.139	-0.130	-0.119	-0.110	-0.101	-0.094	-0.085	-0.076	-0.070	-0.064	-0.059	-0.054	-0.050	-0.048	-0.046	-0.044	-0.045	-0.046	-0.048	-0.051	-0.055	-0.060	-0.066	-0.074	-0.082	-0.091	-0.102	-0.115	-0.126	-0.141	-0.155	-0.171	-0.188	-0.206	-0.225	-0.244	-0.265	-0.286	-0.308	-0.331	-0.355	-0.379	-0.405	-0.430	-0.455	-0.482	-0.510	-0.538	-0.565	-0.592	-0.621	-0.649	-0.678	-0.705	-0.732	-0.760	-0.788	-0.815	-0.841	-0.868	-0.894	-0.918	-0.942	-0.968	-0.990	-1.014	-1.035	-1.054	-1.075	-1.094	-1.111	-1.129	-1.144	-1.159	-1.171	-1.182	-1.194	-1.205	-1.214	-1.221	-1.228	-1.232	-1.236	-1.239	-1.240	-1.240	-1.240	-1.238	-1.235	-1.230	-1.225	-1.219	-1.211	-1.204	-1.194	-1.185	-1.174	-1.161	-1.150	-1.138	-1.124	-1.110	-1.096	-1.081	-1.065	-1.050	-1.035	-1.019	-1.004	-0.988	-0.971	-0.956	-0.941	-0.926	-0.910	-0.895	-0.881	-0.866	-0.854	-0.840	-0.828	-0.814	-0.802	-0.792	-0.781	-0.771	-0.764	-0.754	-0.746	-0.740	-0.732	-0.729	-0.722	-0.719	-0.716	-0.712	-0.711	-0.709	-0.709	-0.709	-0.709	-0.710	-0.711	-0.714	-0.716	-0.719	-0.722	-0.726	-0.730	-0.734	-0.738	-0.741	-0.746	-0.751	-0.754	-0.759	-0.762	-0.765	-0.769	-0.772	-0.775	-0.778	-0.779	-0.781	-0.782	-0.782	-0.782	-0.781	-0.781	-0.779	-0.776	-0.774	-0.770	-0.766	-0.761	-0.756	-0.750	-0.744	-0.736	-0.728	-0.719	-0.708	-0.699	-0.688	-0.676	-0.665	-0.651	-0.638	-0.624	-0.610	-0.598	-0.582	-0.568	-0.552	-0.536	-0.521	-0.506	-0.491	-0.475	-0.460	-0.445	-0.429	-0.415	-0.400	-0.386	-0.372	-0.360	-0.346	-0.334	-0.322	-0.311	-0.301	-0.290	-0.281	-0.272	-0.265	-0.259	-0.254	-0.249	-0.245	-0.241	-0.240	-0.239	-0.240	-0.240	-0.242	-0.246	-0.249	-0.255	-0.262	-0.270	-0.278	-0.288	-0.299	-0.310	-0.322	-0.338	-0.352	-0.368	-0.384	-0.402	-0.420	-0.441	-0.460	-0.481	-0.504	-0.526	-0.550	-0.574	-0.598	-0.624	-0.650	-0.675	-0.702	-0.730	-0.759	-0.786	-0.814	-0.842	-0.872	-0.901	-0.931	-0.960	-0.990	-1.020	-1.049	-1.079	-1.109	-1.140	-1.169	-1.199	-1.229	-1.258	-1.286	-1.315	-1.342	-1.370	-1.399	-1.426	-1.454	-1.479	-1.506	-1.531	-1.556	-1.580	-1.605	-1.629	-1.651	-1.674	-1.695	-1.716	-1.736	-1.756	-1.775	-1.794	-1.811	-1.828	-1.845	-1.859	-1.875	-1.889	-1.902	-1.914	-1.926	-1.936	-1.948	-1.958	-1.966	-1.975	-1.982	-1.989	-1.996	-2.001	-2.007	-2.011	-2.016	-2.019	-2.021	-2.025	-2.027	-2.029	-2.030	-2.031	-2.033	-2.033	-2.034	-2.034	-2.034	-2.035	-2.035	-2.034	-2.035	-2.036	-2.035	-2.036	-2.038	-2.039	-2.040	-2.042	-2.045	-2.047	-2.051	-2.056	-2.060	-2.065	-2.070	-2.076	-2.084	-2.092	-2.100	-2.109	-2.120	-2.130	-2.144	-2.156	-2.169	-2.185	-2.200	-2.216	-2.232	-2.251	-2.270	-2.290	-2.310	-2.331	-2.352	-2.374	-2.398	-2.420	-2.444	-2.469	-2.494	-2.518	-2.542	-2.566	-2.592	-2.616	-2.640	-2.665	-2.689	-2.712	-2.735	-2.758	-2.779	-2.800	-2.820	-2.839	-2.858	-2.875	-2.891	-2.905	-2.919	-2.931	-2.942	-2.950	-2.958	-2.965	-2.969	-2.971	-2.971	-2.971	-2.969	-2.966	-2.960	-2.951	-2.942	-2.931	-2.918	-2.904	-2.888	-2.869	-2.850	-2.830	-2.808	-2.784	-2.760	-2.734	-2.708	-2.679	-2.650	-2.620	-2.589	-2.556	-2.524	-2.491	-2.458	-2.424	-2.389	-2.354	-2.320	-2.285	-2.250	-2.216	-2.181	-2.146	-2.112	-2.079	-2.045	-2.013	-1.980	-1.948	-1.916	-1.885	-1.855	-1.826	-1.796	-1.770	-1.741	-1.715	-1.689	-1.664	-1.640	-1.616	-1.594	-1.571	-1.551	-1.531	-1.511	-1.491	-1.472	-1.455	-1.438	-1.421	-1.405	-1.389	-1.374	-1.359	-1.345	-1.330	-1.318	-1.304	-1.290	-1.278	-1.264	-1.250	-1.238	-1.225	-1.211	-1.199	-1.186	-1.172	-1.160	-1.148	-1.132	-1.119	-1.105	-1.091	-1.075	-1.060	-1.044	-1.028	-1.011	-0.992	-0.976	-0.956	-0.938	-0.918	-0.896	-0.875	-0.852	-0.829	-0.805	-0.780	-0.755	-0.728	-0.700	-0.672	-0.644	-0.614	-0.584	-0.551	-0.520	-0.486	-0.454	-0.419	-0.384	-0.349	-0.312	-0.276	-0.239	-0.201	-0.164	-0.125	-0.085	-0.046	-0.006	0.034	0.072	0.112	0.152	0.191	0.230	0.270	0.309	0.346	0.384	0.420	0.456	0.491	0.525	0.558	0.590	0.620	0.649	0.676	0.702	0.729	0.751	0.772	0.792	0.810	0.826	0.840	0.852	0.862	0.872	0.878	0.882	0.886	0.886	0.885	0.881	0.878	0.869	0.861	0.850	0.839	0.824	0.808	0.791	0.772	0.751	0.731	0.709	0.685	0.660	0.635	0.609	0.582	0.554	0.526	0.499	0.470	0.441	0.412	0.385	0.355	0.328	0.300	0.271	0.245	0.220	0.194	0.169	0.145	0.124	0.101	0.080	0.060	0.042	0.025	0.010	-0.005	-0.018	-0.030	-0.041	-0.051	-0.059	-0.065	-0.070	-0.074	-0.078	-0.080	-0.080	-0.079	-0.078	-0.075	-0.071	-0.066	-0.061	-0.055	-0.048	-0.040	-0.031	-0.022	-0.012	-0.002	0.008	0.019	0.030	0.041	0.051	0.062	0.074	0.084	0.094	0.105	0.115	0.124	0.134	0.141	0.150	0.158	0.164	0.170	0.176	0.181	0.185	0.189	0.191	0.194	0.194	0.192	0.192	0.190	0.188	0.184	0.180	0.174	0.168	0.160	0.152	0.142	0.132	0.121	0.110	0.096	0.084	0.069	0.052	0.038	0.020	0.002	-0.016	-0.035	-0.055	-0.075	-0.096	-0.119	-0.141	-0.164	-0.188	-0.210	-0.235	-0.261	-0.285	-0.311	-0.336	-0.362	-0.390	-0.415	-0.441	-0.468	-0.494	-0.520	-0.548	-0.572	-0.598	-0.624	-0.649	-0.674	-0.698	-0.721	-0.745	-0.768	-0.790	-0.812	-0.834	-0.852	-0.872	-0.890	-0.909	-0.925	-0.940	-0.955	-0.969	-0.982	-0.994	-1.004	-1.015	-1.022	-1.030	-1.038	-1.044	-1.048	-1.051	-1.055	-1.056	-1.058	-1.058	-1.058	-1.056	-1.054	-1.050	-1.048	-1.042	-1.038	-1.032	-1.026	-1.020	-1.014	-1.008	-1.001	-0.992	-0.986	-0.980	-0.971	-0.965	-0.959	-0.951	-0.945	-0.939	-0.932	-0.928	-0.922	-0.916	-0.912	-0.908	-0.905	-0.901	-0.899	-0.896	-0.894	-0.891	-0.891	-0.890	-0.890	-0.890	-0.891	-0.891	-0.891	-0.894	-0.895	-0.896	-0.898	-0.900	-0.901	-0.904	-0.905	-0.908	-0.908	-0.910	-0.911	-0.912	-0.912	-0.912	-0.914	-0.912	-0.911	-0.909	-0.908	-0.905	-0.900	-0.898	-0.892	-0.886	-0.879	-0.872	-0.865	-0.856	-0.846	-0.836	-0.826	-0.814	-0.802	-0.788	-0.775	-0.760	-0.745	-0.730	-0.714	-0.696	-0.679	-0.661	-0.644	-0.624	-0.605	-0.586	-0.566	-0.546	-0.528	-0.507	-0.486	-0.466	-0.446	-0.425	-0.405	-0.384	-0.365	-0.345	-0.326	-0.306	-0.288	-0.269	-0.250	-0.232	-0.216	-0.199	-0.184	-0.168	-0.152	-0.139	-0.125	-0.111	-0.099	-0.088	-0.076	-0.065	-0.056	-0.048	-0.039	-0.031	-0.024	-0.018	-0.012	-0.006	-0.001	0.004	0.008	0.011	0.014	0.015	0.018	0.019	0.020	0.020	0.021	0.021	0.022	0.021	0.021	0.021	0.019	0.019	0.018	0.016	0.016	0.014	0.012	0.011	0.010	0.009	0.008	0.006	0.005	0.005	0.004	0.002	0.002	0.002	0.001	0.001	0.001	0.001	0.001	0.001	0.001	0.002	0.002	0.002	0.004	0.004	0.005	0.005	0.005	0.006	0.006	0.006	0.006	0.006	0.006	0.005	0.005	0.004	0.004	0.002	0.001	-0.001	-0.002	-0.005	-0.009	-0.011	-0.015	-0.019	-0.024	-0.028	-0.032	-0.038	-0.042	-0.049	-0.055	-0.062	-0.069	-0.078	-0.085	-0.092	-0.101	-0.110	-0.120	-0.130	-0.139	-0.150	-0.161	-0.172	-0.182	-0.194	-0.208	-0.218	-0.230	-0.244	-0.255	-0.269	-0.281	-0.294	-0.308	-0.320	-0.334	-0.346	-0.360	-0.374	-0.385	-0.399	-0.411	-0.424	-0.436	-0.449	-0.461	-0.472	-0.484	-0.495	-0.505	-0.516	-0.526	-0.535	-0.542	-0.551	-0.559	-0.565	-0.571	-0.578	-0.581	-0.585	-0.588	-0.590	-0.592	-0.591	-0.591	-0.589	-0.585	-0.581	-0.576	-0.569	-0.562	-0.554	-0.545	-0.534	-0.522	-0.509	-0.496	-0.480	-0.464	-0.446	-0.428	-0.409	-0.388	-0.365	-0.342	-0.319	-0.294	-0.269	-0.242	-0.216	-0.189	-0.160	-0.131	-0.104	-0.072	-0.044	-0.012	0.018	0.048	0.079	0.109	0.139	0.169	0.199	0.228	0.256	0.284	0.311	0.338	0.362	0.388	0.411	0.434	0.455	0.476	0.495	0.512	0.529	0.544	0.556	0.569	0.580	0.589	0.596	0.601	0.606	0.610	0.610	0.610	0.609	0.605	0.600	0.594	0.586	0.579	0.568	0.558	0.545	0.531	0.518	0.502	0.486	0.469	0.451	0.432	0.414	0.395	0.375	0.354	0.332	0.312	0.291	0.270	0.248	0.226	0.205	0.184	0.164	0.144	0.124	0.104	0.085	0.065	0.048	0.030	0.012	-0.004	-0.020	-0.035	-0.050	-0.064	-0.076	-0.089	-0.100	-0.111	-0.121	-0.131	-0.140	-0.149	-0.156	-0.164	-0.170	-0.176	-0.182	-0.188	-0.192	-0.198	-0.201	-0.205	-0.209	-0.211	-0.215	-0.218	-0.219	-0.221	-0.224	-0.226	-0.230	-0.231	-0.234	-0.236	-0.238	-0.240	-0.242	-0.245	-0.248	-0.251	-0.254	-0.256	-0.260	-0.264	-0.268	-0.271	-0.275	-0.280	-0.284	-0.288	-0.294	-0.299	-0.302	-0.308	-0.314	-0.319	-0.324	-0.329	-0.335	-0.341	-0.346	-0.354	-0.360	-0.365	-0.371	-0.378	-0.382	-0.389	-0.395	-0.400	-0.406	-0.411	-0.418	-0.424	-0.429	-0.432	-0.439	-0.442	-0.446	-0.450	-0.454	-0.456	-0.460	-0.461	-0.464	-0.466	-0.468	-0.469	-0.470	-0.471	-0.472	-0.471	-0.471	-0.471	-0.470	-0.470	-0.469	-0.466	-0.464	-0.462	-0.460	-0.458	-0.452	-0.451	-0.446	-0.442	-0.439	-0.436	-0.431	-0.428	-0.422	-0.419	-0.415	-0.410	-0.406	-0.402	-0.399	-0.395	-0.390	-0.388	-0.382	-0.379	-0.375	-0.372	-0.370	-0.366	-0.364	-0.361	-0.360	-0.358	-0.358	-0.356	-0.356	-0.355	-0.355	-0.356	-0.356	-0.358	-0.359	-0.360	-0.362	-0.364	-0.366	-0.369	-0.372	-0.375	-0.379	-0.382	-0.386	-0.390	-0.395	-0.399	-0.404	-0.409	-0.412	-0.418	-0.422	-0.428	-0.434	-0.439	-0.444	-0.449	-0.455	-0.461	-0.466	-0.471	-0.478	-0.484	-0.490	-0.495	-0.500	-0.507	-0.512	-0.519	-0.526	-0.532	-0.538	-0.545	-0.551	-0.559	-0.566	-0.572	-0.580	-0.589	-0.596	-0.604	-0.612	-0.620	-0.629	-0.639	-0.646	-0.656	-0.665	-0.676	-0.685	-0.696	-0.706	-0.719	-0.730	-0.740	-0.752	-0.765	-0.778	-0.790	-0.802	-0.815	-0.829	-0.842	-0.855	-0.869	-0.882	-0.895	-0.909	-0.924	-0.938	-0.950	-0.965	-0.978	-0.991	-1.005	-1.018	-1.031	-1.044	-1.055	-1.068	-1.080	-1.091	-1.101	-1.112	-1.122	-1.131	-1.140	-1.149	-1.155	-1.162	-1.169	-1.175	-1.180	-1.184	-1.188	-1.190	-1.192	-1.194	-1.195	-1.195	-1.195	-1.194	-1.192	-1.190	-1.186	-1.182	-1.179	-1.174	-1.169	-1.161	-1.156	-1.150	-1.142	-1.135	-1.128	-1.119	-1.111	-1.102	-1.095	-1.085	-1.076	-1.068	-1.060	-1.050	-1.041	-1.034	-1.024	-1.015	-1.008	-0.999	-0.991	-0.982	-0.975	-0.969	-0.961	-0.955	-0.949	-0.944	-0.938	-0.931	-0.928	-0.922	-0.918	-0.914	-0.910	-0.906	-0.902	-0.901	-0.899	-0.896	-0.894	-0.891	-0.889	-0.888	-0.885	-0.885	-0.884	-0.881	-0.880	-0.879	-0.876	-0.874	-0.872	-0.871	-0.869	-0.865	-0.864	-0.861	-0.858	-0.855	-0.851	-0.850	-0.846	-0.841	-0.838	-0.834	-0.829	-0.825	-0.820	-0.815	-0.811	-0.806	-0.801	-0.796	-0.792	-0.786	-0.781	-0.775	-0.771	-0.766	-0.761	-0.756	-0.752	-0.748	-0.744	-0.739	-0.735	-0.732	-0.729	-0.725	-0.722	-0.720	-0.719	-0.716	-0.715	-0.714	-0.712	-0.712	-0.712	-0.712	-0.714	-0.715	-0.716	-0.719	-0.721	-0.722	-0.726	-0.729	-0.732	-0.736	-0.740	-0.745	-0.750	-0.754	-0.760	-0.765	-0.771	-0.776	-0.782	-0.790	-0.796	-0.804	-0.810	-0.818	-0.824	-0.831	-0.838	-0.844	-0.851	-0.858	-0.865	-0.871	-0.879	-0.886	-0.892	-0.899	-0.906	-0.911	-0.919	-0.925	-0.930	-0.938	-0.942	-0.949	-0.954	-0.959	-0.965	-0.970	-0.975	-0.980	-0.985	-0.990	-0.992	-0.998	-1.002	-1.006	-1.009	-1.014	-1.018	-1.021	-1.025	-1.028	-1.031	-1.035	-1.039	-1.042	-1.046	-1.050	-1.054	-1.056	-1.061	-1.065	-1.069	-1.072	-1.076	-1.080	-1.085	-1.089	-1.094	-1.099	-1.104	-1.109	-1.114	-1.120	-1.125	-1.131	-1.136	-1.142	-1.150	-1.156	-1.164	-1.170	-1.178	-1.185	-1.192	-1.200	-1.209	-1.215	-1.224	-1.231	-1.239	-1.248	-1.255	-1.264	-1.271	-1.279	-1.286	-1.294	-1.301	-1.306	-1.314	-1.321	-1.326	-1.332	-1.339	-1.345	-1.349	-1.354	-1.359	-1.364	-1.368	-1.371	-1.374	-1.379	-1.381	-1.382	-1.385	-1.386	-1.389	-1.390	-1.391	-1.392	-1.391	-1.392	-1.392	-1.392	-1.392	-1.392	-1.392	-1.392	-1.392	-1.391	-1.391	-1.391	-1.391	-1.391	-1.391	-1.391	-1.391	-1.391	-1.391	-1.391	-1.392	-1.394	-1.395	-1.395	-1.398	-1.399	-1.402	-1.404	-1.406	-1.409	-1.411	-1.414	-1.418	-1.420	-1.422	-1.426	-1.430	-1.434	-1.438	-1.440	-1.444	-1.448	-1.451	-1.455	-1.458	-1.460	-1.464	-1.468	-1.470	-1.472	-1.474	-1.478	-1.479	-1.480	-1.481	-1.482	-1.482	-1.484	-1.482	-1.482	-1.481	-1.480	-1.479	-1.478	-1.475	-1.474	-1.470	-1.468	-1.464	-1.461	-1.458	-1.452	-1.448	-1.442	-1.438	-1.431	-1.426	-1.420	-1.414	-1.406	-1.399	-1.391	-1.385	-1.378	-1.368	-1.360	-1.351	-1.342	-1.334	-1.325	-1.315	-1.306	-1.296	-1.286	-1.276	-1.266	-1.256	-1.244	-1.234	-1.222	-1.210	-1.200	-1.188	-1.176	-1.164	-1.151	-1.140	-1.128	-1.115	-1.102	-1.090	-1.078	-1.064	-1.051	-1.039	-1.026	-1.012	-1.000	-0.988	-0.975	-0.962	-0.949	-0.936	-0.924	-0.911	-0.899	-0.886	-0.874	-0.861	-0.851	-0.839	-0.826	-0.815	-0.805	-0.794	-0.782	-0.772	-0.760	-0.750	-0.740	-0.730	-0.720	-0.710	-0.700	-0.689	-0.680	-0.670	-0.660	-0.651	-0.641	-0.631	-0.622	-0.612	-0.604	-0.595	-0.585	-0.575	-0.565	-0.555	-0.545	-0.535	-0.526	-0.516	-0.506	-0.495	-0.484	-0.474	-0.464	-0.452	-0.442	-0.431	-0.420	-0.410	-0.400	-0.389	-0.379	-0.368	-0.358	-0.346	-0.336	-0.326	-0.316	-0.308	-0.298	-0.288	-0.279	-0.270	-0.262	-0.254	-0.246	-0.239	-0.231	-0.225	-0.219	-0.214	-0.208	-0.202	-0.198	-0.194	-0.191	-0.188	-0.185	-0.182	-0.181	-0.179	-0.179	-0.178	-0.178	-0.176	-0.178	-0.178	-0.180	-0.181	-0.182	-0.185	-0.186	-0.190	-0.192	-0.195	-0.199	-0.202	-0.206	-0.209	-0.214	-0.216	-0.221	-0.225	-0.230	-0.234	-0.238	-0.242	-0.245	-0.250	-0.255	-0.258	-0.262	-0.266	-0.269	-0.272	-0.278	-0.282	-0.286	-0.290	-0.295	-0.299	-0.304	-0.309	-0.311	-0.318	-0.322	-0.328	-0.332	-0.339	-0.345	-0.350	-0.358	-0.365	-0.371	-0.380	-0.388	-0.395	-0.404	-0.412	-0.422	-0.431	-0.441	-0.452	-0.462	-0.474	-0.486	-0.498	-0.510	-0.524	-0.536	-0.549	-0.564	-0.578	-0.591	-0.606	-0.620	-0.636	-0.651	-0.665	-0.681	-0.698	-0.712	-0.728	-0.744	-0.759	-0.774	-0.789	-0.804	-0.819	-0.832	-0.849	-0.861	-0.876	-0.890	-0.902	-0.915	-0.928	-0.939	-0.950	-0.961	-0.971	-0.981	-0.991	-1.000	-1.009	-1.018	-1.024	-1.030	-1.036	-1.042	-1.048	-1.052	-1.058	-1.061	-1.064	-1.066	-1.069	-1.071	-1.074	-1.076	-1.078	-1.078	-1.079	-1.079	-1.079	-1.080	-1.079	-1.080	-1.079	-1.079	-1.080	-1.080	-1.080	-1.079	-1.080	-1.081	-1.081	-1.082	-1.084	-1.085	-1.086	-1.088	-1.090	-1.092	-1.095	-1.099	-1.102	-1.106	-1.111	-1.116	-1.121	-1.128	-1.132	-1.140	-1.146	-1.154	-1.161	-1.169	-1.178	-1.186	-1.194	-1.204	-1.212	-1.222	-1.234	-1.244	-1.254	-1.265	-1.275	-1.288	-1.298	-1.310	-1.322	-1.334	-1.346	-1.358	-1.369	-1.381	-1.394	-1.405	-1.415	-1.428	-1.438	-1.449	-1.459	-1.470	-1.480	-1.489	-1.498	-1.508	-1.515	-1.522	-1.530	-1.538	-1.544	-1.549	-1.554	-1.559	-1.564	-1.566	-1.570	-1.572	-1.575	-1.575	-1.575	-1.576	-1.576	-1.574	-1.574	-1.571	-1.569	-1.566	-1.561	-1.558	-1.552	-1.548	-1.541	-1.535	-1.528	-1.521	-1.514	-1.506	-1.499	-1.489	-1.481	-1.471	-1.461	-1.451	-1.442	-1.432	-1.421	-1.411	-1.401	-1.391	-1.380	-1.369	-1.360	-1.349	-1.339	-1.329	-1.318	-1.309	-1.298	-1.289	-1.279	-1.270	-1.261	-1.252	-1.244	-1.236	-1.228	-1.220	-1.211	-1.205	-1.199	-1.191	-1.185	-1.179	-1.172	-1.166	-1.161	-1.155	-1.151	-1.146	-1.140	-1.136	-1.131	-1.128	-1.122	-1.119	-1.115	-1.110	-1.108	-1.102	-1.099	-1.095	-1.091	-1.089	-1.084	-1.080	-1.078	-1.074	-1.070	-1.066	-1.064	-1.060	-1.058	-1.054	-1.050	-1.048	-1.045	-1.042	-1.040	-1.038	-1.035	-1.032	-1.030	-1.029	-1.028	-1.026	-1.025	-1.025	-1.026	-1.026	-1.026	-1.028	-1.030	-1.032	-1.035	-1.039	-1.042	-1.048	-1.052	-1.058	-1.065	-1.071	-1.080	-1.088	-1.096	-1.108	-1.118	-1.128	-1.139	-1.150	-1.164	-1.176	-1.189	-1.202	-1.218	-1.232	-1.248	-1.261	-1.278	-1.294	-1.310	-1.325	-1.341	-1.358	-1.374	-1.390	-1.405	-1.420	-1.436	-1.451	-1.466	-1.480	-1.494	-1.506	-1.519	-1.531	-1.542	-1.552	-1.564	-1.572	-1.580	-1.588	-1.594	-1.599	-1.604	-1.606	-1.610	-1.612	-1.612	-1.612	-1.610	-1.609	-1.605	-1.601	-1.596	-1.590	-1.584	-1.576	-1.568	-1.559	-1.549	-1.538	-1.528	-1.515	-1.502	-1.490	-1.475	-1.461	-1.446	-1.431	-1.416	-1.400	-1.384	-1.368	-1.351	-1.335	-1.319	-1.302	-1.286	-1.269	-1.254	-1.238	-1.221	-1.205	-1.189	-1.175	-1.160	-1.145	-1.130	-1.115	-1.102	-1.089	-1.075	-1.061	-1.049	-1.036	-1.024	-1.012	-1.001	-0.990	-0.979	-0.968	-0.958	-0.948	-0.938	-0.928	-0.919	-0.909	-0.900	-0.890	-0.882	-0.874	-0.865	-0.856	-0.849	-0.841	-0.834	-0.825	-0.818	-0.810	-0.804	-0.798	-0.790	-0.784	-0.778	-0.770	-0.765	-0.759	-0.754	-0.749	-0.744	-0.739	-0.735	-0.730	-0.728	-0.722	-0.720	-0.718	-0.715	-0.712	-0.710	-0.709	-0.706	-0.705	-0.705	-0.704	-0.702	-0.702	-0.701	-0.700	-0.701	-0.701	-0.701	-0.700	-0.700	-0.700	-0.700	-0.700	-0.699	-0.698	-0.696	-0.695	-0.692	-0.691	-0.690	-0.685	-0.682	-0.679	-0.675	-0.669	-0.662	-0.658	-0.650	-0.642	-0.634	-0.625	-0.615	-0.606	-0.596	-0.584	-0.572	-0.559	-0.548	-0.532	-0.520	-0.505	-0.490	-0.475	-0.459	-0.442	-0.426	-0.410	-0.394	-0.378	-0.361	-0.345	-0.328	-0.312	-0.296	-0.281	-0.265	-0.250	-0.236	-0.222	-0.209	-0.198	-0.185	-0.174	-0.164	-0.155	-0.146	-0.139	-0.132	-0.128	-0.122	-0.120	-0.118	-0.118	-0.116	-0.118	-0.120	-0.122	-0.128	-0.132	-0.140	-0.148	-0.155	-0.165	-0.175	-0.186	-0.199	-0.211	-0.225	-0.239	-0.255	-0.271	-0.288	-0.305	-0.322	-0.341	-0.359	-0.378	-0.398	-0.416	-0.436	-0.455	-0.476	-0.495	-0.514	-0.534	-0.552	-0.571	-0.590	-0.609	-0.628	-0.645	-0.661	-0.678	-0.694	-0.710	-0.725	-0.738	-0.751	-0.764	-0.775	-0.788	-0.796	-0.806	-0.815	-0.822	-0.829	-0.835	-0.839	-0.844	-0.846	-0.849	-0.849	-0.849	-0.849	-0.848	-0.844	-0.840	-0.835	-0.830	-0.824	-0.816	-0.809	-0.799	-0.790	-0.779	-0.769	-0.756	-0.744	-0.731	-0.716	-0.702	-0.688	-0.671	-0.658	-0.640	-0.624	-0.609	-0.592	-0.575	-0.560	-0.544	-0.528	-0.511	-0.495	-0.480	-0.465	-0.450	-0.436	-0.422	-0.410	-0.398	-0.386	-0.374	-0.364	-0.354	-0.345	-0.338	-0.330	-0.324	-0.319	-0.315	-0.312	-0.310	-0.309	-0.309	-0.310	-0.311	-0.314	-0.318	-0.322	-0.328	-0.335	-0.341	-0.350	-0.360	-0.370	-0.381	-0.392	-0.404	-0.418	-0.430	-0.444	-0.459	-0.474	-0.489	-0.505	-0.521	-0.538	-0.554	-0.570	-0.588	-0.605	-0.622	-0.639	-0.655	-0.672	-0.689	-0.706	-0.721	-0.739	-0.754	-0.770	-0.785	-0.799	-0.812	-0.828	-0.840	-0.852	-0.865	-0.876	-0.889	-0.899	-0.910	-0.920	-0.928	-0.936	-0.945	-0.952	-0.960	-0.966	-0.972	-0.976	-0.981	-0.986	-0.989	-0.992	-0.995	-0.998	-1.000	-1.001	-1.002	-1.002	-1.002	-1.002	-1.001	-1.001	-1.001	-1.000	-0.998	-0.996	-0.995	-0.992	-0.990	-0.988	-0.985	-0.982	-0.980	-0.978	-0.975	-0.971	-0.969	-0.965	-0.964	-0.960	-0.956	-0.952	-0.950	-0.948	-0.944	-0.941	-0.938	-0.934	-0.931	-0.928	-0.922	-0.920	-0.915	-0.912	-0.909	-0.904	-0.899	-0.895	-0.890	-0.885	-0.880	-0.875	-0.871	-0.865	-0.860	-0.854	-0.849	-0.842	-0.836	-0.830	-0.822	-0.816	-0.810	-0.802	-0.796	-0.789	-0.781	-0.774	-0.766	-0.760	-0.751	-0.745	-0.738	-0.730	-0.722	-0.716	-0.709	-0.702	-0.695	-0.689	-0.682	-0.676	-0.671	-0.665	-0.660	-0.655	-0.651	-0.648	-0.644	-0.640	-0.636	-0.635	-0.632	-0.631	-0.629	-0.629	-0.629	-0.628	-0.629	-0.630	-0.632	-0.634	-0.635	-0.639	-0.642	-0.645	-0.650	-0.655	-0.660	-0.665	-0.671	-0.676	-0.682	-0.690	-0.696	-0.704	-0.711	-0.719	-0.726	-0.734	-0.744	-0.751	-0.760	-0.769	-0.778	-0.786	-0.796	-0.805	-0.815	-0.824	-0.834	-0.842	-0.854	-0.862	-0.871	-0.881	-0.891	-0.901	-0.911	-0.921	-0.931	-0.942	-0.952	-0.964	-0.974	-0.985	-0.996	-1.008	-1.020	-1.031	-1.042	-1.055	-1.068	-1.080	-1.092	-1.105	-1.119	-1.131	-1.145	-1.159	-1.171	-1.185	-1.199	-1.214	-1.228	-1.241	-1.255	-1.269	-1.282	-1.295	-1.310	-1.322	-1.336	-1.349	-1.361	-1.374	-1.385	-1.396	-1.406	-1.416	-1.426	-1.435	-1.442	-1.451	-1.458	-1.464	-1.469	-1.472	-1.476	-1.479	-1.481	-1.481	-1.480	-1.480	-1.476	-1.474	-1.468	-1.462	-1.456	-1.448	-1.439	-1.429	-1.418	-1.405	-1.392	-1.379	-1.364	-1.349	-1.331	-1.314	-1.296	-1.278	-1.259	-1.239	-1.220	-1.199	-1.178	-1.158	-1.135	-1.114	-1.092	-1.071	-1.049	-1.028	-1.005	-0.984	-0.962	-0.942	-0.921	-0.901	-0.882	-0.862	-0.844	-0.826	-0.809	-0.792	-0.776	-0.761	-0.748	-0.734	-0.721	-0.710	-0.699	-0.690	-0.680	-0.672	-0.665	-0.659	-0.652	-0.649	-0.644	-0.641	-0.639	-0.638	-0.636	-0.636	-0.638	-0.638	-0.639	-0.641	-0.644	-0.648	-0.650	-0.654	-0.658	-0.661	-0.665	-0.670	-0.672	-0.678	-0.682	-0.686	-0.690	-0.694	-0.698	-0.700	-0.704	-0.706	-0.710	-0.711	-0.711	-0.714	-0.714	-0.712	-0.711	-0.710	-0.708	-0.705	-0.701	-0.698	-0.691	-0.685	-0.679	-0.670	-0.664	-0.655	-0.645	-0.635	-0.624	-0.612	-0.600	-0.586	-0.572	-0.559	-0.544	-0.528	-0.512	-0.496	-0.479	-0.461	-0.442	-0.424	-0.406	-0.388	-0.368	-0.348	-0.328	-0.306	-0.286	-0.266	-0.245	-0.225	-0.205	-0.185	-0.164	-0.145	-0.125	-0.106	-0.088	-0.069	-0.050	-0.032	-0.016	0.001	0.018	0.034	0.048	0.061	0.074	0.086	0.099	0.110	0.119	0.128	0.135	0.141	0.146	0.151	0.156	0.158	0.160	0.160	0.160	0.159	0.156	0.154	0.149	0.142	0.138	0.129	0.121	0.111	0.101	0.090	0.079	0.065	0.052	0.039	0.025	0.010	-0.005	-0.022	-0.039	-0.055	-0.071	-0.089	-0.106	-0.122	-0.140	-0.158	-0.175	-0.191	-0.208	-0.222	-0.239	-0.252	-0.269	-0.282	-0.295	-0.308	-0.320	-0.331	-0.342	-0.354	-0.362	-0.371	-0.378	-0.386	-0.391	-0.396	-0.401	-0.405	-0.408	-0.409	-0.411	-0.411	-0.411	-0.410	-0.409	-0.408	-0.405	-0.401	-0.399	-0.395	-0.390	-0.385	-0.381	-0.376	-0.371	-0.366	-0.361	-0.356	-0.351	-0.346	-0.342	-0.338	-0.334	-0.331	-0.328	-0.325	-0.322	-0.321	-0.320	-0.319	-0.319	-0.320	-0.321	-0.324	-0.326	-0.329	-0.332	-0.338	-0.344	-0.349	-0.355	-0.362	-0.370	-0.379	-0.389	-0.398	-0.408	-0.418	-0.429	-0.440	-0.452	-0.465	-0.476	-0.490	-0.502	-0.516	-0.529	-0.542	-0.556	-0.570	-0.584	-0.596	-0.610	-0.622	-0.635	-0.649	-0.661	-0.674	-0.685	-0.698	-0.709	-0.719	-0.730	-0.740	-0.750	-0.760	-0.770	-0.778	-0.788	-0.796	-0.802	-0.810	-0.818	-0.822	-0.829	-0.835	-0.841	-0.845	-0.850	-0.854	-0.858	-0.861	-0.865	-0.869	-0.871	-0.872	-0.876	-0.876	-0.879	-0.880	-0.882	-0.882	-0.885	-0.884	-0.885	-0.885	-0.888	-0.888	-0.888	-0.886	-0.886	-0.886	-0.884	-0.884	-0.882	-0.880	-0.879	-0.878	-0.875	-0.872	-0.870	-0.866	-0.864	-0.861	-0.858	-0.854	-0.849	-0.844	-0.839	-0.832	-0.828	-0.821	-0.815	-0.808	-0.800	-0.794	-0.785	-0.778	-0.769	-0.760	-0.752	-0.744	-0.734	-0.725	-0.716	-0.706	-0.698	-0.688	-0.679	-0.670	-0.661	-0.651	-0.642	-0.634	-0.625	-0.619	-0.610	-0.602	-0.596	-0.589	-0.584	-0.579	-0.574	-0.570	-0.566	-0.564	-0.561	-0.560	-0.559	-0.559	-0.560	-0.561	-0.562	-0.565	-0.569	-0.572	-0.576	-0.581	-0.589	-0.594	-0.601	-0.608	-0.616	-0.624	-0.634	-0.641	-0.651	-0.660	-0.670	-0.679	-0.689	-0.699	-0.708	-0.716	-0.725	-0.734	-0.742	-0.751	-0.759	-0.765	-0.771	-0.778	-0.784	-0.788	-0.791	-0.795	-0.798	-0.799	-0.800	-0.800	-0.799	-0.798	-0.796	-0.792	-0.788	-0.782	-0.778	-0.770	-0.762	-0.755	-0.746	-0.736	-0.725	-0.714	-0.702	-0.690	-0.678	-0.665	-0.650	-0.636	-0.622	-0.608	-0.592	-0.578	-0.561	-0.546	-0.531	-0.518	-0.502	-0.486	-0.471	-0.458	-0.442	-0.429	-0.414	-0.401	-0.386	-0.374	-0.362	-0.350	-0.339	-0.328	-0.318	-0.308	-0.298	-0.289	-0.281	-0.274	-0.268	-0.260	-0.254	-0.249	-0.245	-0.242	-0.239	-0.236	-0.235	-0.232	-0.232	-0.232	-0.232	-0.234	-0.236	-0.239	-0.241	-0.245	-0.249	-0.252	-0.258	-0.264	-0.268	-0.274	-0.280	-0.288	-0.295	-0.301	-0.310	-0.318	-0.326	-0.335	-0.342	-0.352	-0.361	-0.370	-0.380	-0.389	-0.398	-0.408	-0.415	-0.425	-0.432	-0.441	-0.449	-0.456	-0.464	-0.471	-0.479	-0.484	-0.490	-0.495	-0.500	-0.504	-0.507	-0.509	-0.511	-0.512	-0.512	-0.512	-0.510	-0.509	-0.505	-0.502	-0.496	-0.490	-0.485	-0.476	-0.468	-0.459	-0.448	-0.436	-0.424	-0.411	-0.398	-0.384	-0.368	-0.352	-0.335	-0.318	-0.300	-0.281	-0.261	-0.242	-0.221	-0.201	-0.180	-0.159	-0.138	-0.116	-0.095	-0.072	-0.050	-0.029	-0.008	0.014	0.035	0.058	0.079	0.098	0.118	0.138	0.158	0.176	0.194	0.212	0.230	0.246	0.262	0.279	0.292	0.306	0.320	0.332	0.344	0.356	0.366	0.375	0.384	0.392	0.399	0.406	0.411	0.418	0.421	0.426	0.430	0.431	0.435	0.436	0.439	0.439	0.440	0.440	0.439	0.438	0.436	0.436	0.435	0.432	0.431	0.428	0.426	0.424	0.420	0.418	0.415	0.411	0.409	0.406	0.401	0.399	0.395	0.392	0.389	0.386	0.384	0.380	0.376	0.372	0.370	0.366	0.364	0.360	0.356	0.352	0.349	0.345	0.341	0.338	0.334	0.329	0.325	0.320	0.314	0.309	0.305	0.298	0.291	0.286	0.278	0.271	0.262	0.256	0.248	0.238	0.229	0.220	0.210	0.199	0.188	0.178	0.166	0.154	0.142	0.130	0.118	0.104	0.091	0.076	0.062	0.049	0.035	0.020	0.006	-0.010	-0.024	-0.039	-0.054	-0.069	-0.085	-0.100	-0.115	-0.130	-0.146	-0.160	-0.175	-0.190	-0.205	-0.220	-0.234	-0.249	-0.261	-0.276	-0.290	-0.304	-0.318	-0.330	-0.344	-0.356	-0.369	-0.382	-0.395	-0.406	-0.419	-0.431	-0.442	-0.455	-0.466	-0.476	-0.489	-0.500	-0.511	-0.522	-0.534	-0.544	-0.555	-0.566	-0.578	-0.589	-0.599	-0.610	-0.620	-0.631	-0.641	-0.652	-0.664	-0.675	-0.685	-0.696	-0.706	-0.718	-0.728	-0.739	-0.750	-0.761	-0.772	-0.782	-0.794	-0.804	-0.816	-0.826	-0.838	-0.848	-0.859	-0.870	-0.881	-0.891	-0.902	-0.914	-0.924	-0.935	-0.945	-0.956	-0.968	-0.978	-0.989	-0.999	-1.010	-1.020	-1.030	-1.041	-1.050	-1.061	-1.070	-1.080	-1.090	-1.098	-1.109	-1.118	-1.125	-1.132	-1.141	-1.149	-1.156	-1.164	-1.170	-1.176	-1.182	-1.189	-1.192	-1.198	-1.200	-1.202	-1.206	-1.208	-1.209	-1.209	-1.208	-1.206	-1.205	-1.200	-1.198	-1.192	-1.186	-1.180	-1.171	-1.162	-1.152	-1.142	-1.131	-1.119	-1.105	-1.091	-1.075	-1.060	-1.042	-1.024	-1.008	-0.988	-0.968	-0.948	-0.928	-0.905	-0.885	-0.862	-0.840	-0.819	-0.795	-0.774	-0.751	-0.729	-0.705	-0.684	-0.662	-0.642	-0.621	-0.601	-0.582	-0.565	-0.548	-0.530	-0.515	-0.500	-0.486	-0.475	-0.462	-0.452	-0.442	-0.436	-0.429	-0.424	-0.420	-0.418	-0.416	-0.415	-0.418	-0.420	-0.422	-0.428	-0.432	-0.439	-0.448	-0.456	-0.465	-0.475	-0.485	-0.496	-0.507	-0.520	-0.531	-0.545	-0.558	-0.571	-0.585	-0.598	-0.611	-0.624	-0.636	-0.649	-0.662	-0.674	-0.686	-0.696	-0.708	-0.719	-0.729	-0.738	-0.746	-0.754	-0.761	-0.769	-0.776	-0.781	-0.788	-0.792	-0.798	-0.801	-0.806	-0.809	-0.814	-0.815	-0.819	-0.822	-0.825	-0.828	-0.831	-0.834	-0.838	-0.841	100.000	5.000	2.000	1.000	3.000	0.000	0.000	0.000	0.000	0.000	0.000	0.000	0.000	0.000	0.000	0.000	0.000	0.000	-1.395	-1.392	-1.388	-1.382	-1.378	-1.371	-1.365	-1.359	-1.350	-1.342	-1.335	-1.325	-1.316	-1.308	-1.298	-1.288	-1.276	-1.266	-1.255	-1.244	-1.232	-1.221	-1.209	-1.196	-1.185	-1.172	-1.160	-1.148	-1.135	-1.122	-1.110	-1.098	-1.085	-1.072	-1.059	-1.046	-1.034	-1.021	-1.009	-0.996	-0.984	-0.971	-0.959	-0.945	-0.934	-0.922	-0.910	-0.898	-0.886	-0.874	-0.862	-0.851	-0.840	-0.828	-0.818	-0.806	-0.795	-0.785	-0.775	-0.765	-0.754	-0.744	-0.735	-0.725	-0.715	-0.706	-0.698	-0.690	-0.682	-0.675	-0.668	-0.661	-0.655	-0.650	-0.644	-0.640	-0.636	-0.632	-0.630	-0.628	-0.626	-0.625	-0.625	-0.626	-0.628	-0.630	-0.632	-0.636	-0.640	-0.645	-0.651	-0.659	-0.665	-0.674	-0.682	-0.694	-0.704	-0.715	-0.726	-0.739	-0.752	-0.765	-0.779	-0.792	-0.808	-0.822	-0.838	-0.852	-0.869	-0.885	-0.902	-0.918	-0.935	-0.951	-0.968	-0.984	-1.000	-1.016	-1.032	-1.048	-1.062	-1.076	-1.091	-1.105	-1.118	-1.131	-1.142	-1.154	-1.166	-1.176	-1.185	-1.195	-1.202	-1.210	-1.218	-1.224	-1.229	-1.234	-1.239	-1.242	-1.245	-1.248	-1.250	-1.250	-1.251	-1.252	-1.252	-1.250	-1.250	-1.248	-1.244	-1.242	-1.239	-1.236	-1.232	-1.228	-1.224	-1.220	-1.215	-1.210	-1.206	-1.201	-1.196	-1.192	-1.188	-1.182	-1.179	-1.175	-1.171	-1.168	-1.164	-1.160	-1.158	-1.155	-1.152	-1.151	-1.150	-1.149	-1.149	-1.149	-1.149	-1.150	-1.151	-1.152	-1.155	-1.158	-1.162	-1.166	-1.170	-1.175	-1.181	-1.188	-1.194	-1.201	-1.208	-1.216	-1.226	-1.235	-1.244	-1.255	-1.266	-1.278	-1.289	-1.301	-1.314	-1.328	-1.341	-1.355	-1.370	-1.384	-1.399	-1.415	-1.430	-1.446	-1.462	-1.479	-1.495	-1.512	-1.529	-1.545	-1.562	-1.579	-1.595	-1.612	-1.629	-1.646	-1.661	-1.678	-1.694	-1.709	-1.725	-1.740	-1.754	-1.769	-1.782	-1.795	-1.808	-1.820	-1.831	-1.842	-1.852	-1.861	-1.871	-1.880	-1.888	-1.892	-1.899	-1.904	-1.908	-1.911	-1.912	-1.914	-1.914	-1.914	-1.912	-1.909	-1.906	-1.901	-1.898	-1.891	-1.884	-1.878	-1.869	-1.859	-1.850	-1.840	-1.829	-1.816	-1.805	-1.792	-1.779	-1.766	-1.752	-1.739	-1.725	-1.711	-1.698	-1.684	-1.669	-1.656	-1.641	-1.629	-1.616	-1.604	-1.591	-1.580	-1.569	-1.559	-1.550	-1.541	-1.532	-1.525	-1.519	-1.512	-1.509	-1.505	-1.501	-1.500	-1.499	-1.499	-1.499	-1.500	-1.501	-1.504	-1.509	-1.512	-1.518	-1.524	-1.530	-1.536	-1.542	-1.550	-1.559	-1.565	-1.574	-1.582	-1.590	-1.598	-1.606	-1.614	-1.622	-1.629	-1.636	-1.642	-1.650	-1.655	-1.660	-1.665	-1.668	-1.671	-1.674	-1.675	-1.676	-1.675	-1.675	-1.672	-1.670	-1.668	-1.662	-1.659	-1.654	-1.646	-1.640	-1.632	-1.624	-1.614	-1.605	-1.595	-1.584	-1.574	-1.561	-1.549	-1.538	-1.526	-1.514	-1.500	-1.488	-1.475	-1.462	-1.450	-1.438	-1.425	-1.412	-1.401	-1.389	-1.378	-1.366	-1.356	-1.346	-1.338	-1.328	-1.318	-1.310	-1.301	-1.294	-1.286	-1.280	-1.274	-1.266	-1.260	-1.255	-1.249	-1.245	-1.240	-1.235	-1.230	-1.228	-1.224	-1.219	-1.216	-1.212	-1.209	-1.205	-1.202	-1.199	-1.195	-1.192	-1.188	-1.184	-1.180	-1.178	-1.172	-1.169	-1.165	-1.160	-1.156	-1.152	-1.148	-1.142	-1.139	-1.134	-1.129	-1.125	-1.120	-1.116	-1.112	-1.108	-1.105	-1.100	-1.096	-1.092	-1.089	-1.086	-1.082	-1.079	-1.076	-1.074	-1.070	-1.068	-1.064	-1.062	-1.060	-1.058	-1.055	-1.052	-1.050	-1.046	-1.042	-1.040	-1.038	-1.034	-1.029	-1.025	-1.020	-1.015	-1.009	-1.004	-0.998	-0.990	-0.984	-0.975	-0.966	-0.958	-0.949	-0.936	-0.926	-0.914	-0.901	-0.889	-0.875	-0.860	-0.845	-0.829	-0.814	-0.795	-0.778	-0.760	-0.740	-0.721	-0.701	-0.681	-0.662	-0.641	-0.620	-0.599	-0.579	-0.558	-0.536	-0.515	-0.494	-0.472	-0.451	-0.431	-0.411	-0.391	-0.371	-0.351	-0.332	-0.314	-0.294	-0.276	-0.259	-0.241	-0.225	-0.209	-0.195	-0.180	-0.166	-0.154	-0.141	-0.129	-0.118	-0.108	-0.098	-0.089	-0.080	-0.071	-0.065	-0.058	-0.052	-0.046	-0.042	-0.038	-0.034	-0.030	-0.028	-0.025	-0.022	-0.022	-0.021	-0.021	-0.021	-0.021	-0.022	-0.024	-0.025	-0.028	-0.030	-0.032	-0.035	-0.039	-0.042	-0.046	-0.050	-0.054	-0.059	-0.064	-0.069	-0.072	-0.079	-0.085	-0.090	-0.095	-0.101	-0.106	-0.114	-0.119	-0.126	-0.132	-0.139	-0.145	-0.151	-0.158	-0.164	-0.171	-0.176	-0.184	-0.189	-0.195	-0.200	-0.206	-0.211	-0.216	-0.221	-0.228	-0.232	-0.236	-0.240	-0.245	-0.248	-0.251	-0.254	-0.258	-0.261	-0.264	-0.265	-0.268	-0.270	-0.271	-0.274	-0.275	-0.278	-0.280	-0.281	-0.282	-0.284	-0.286	-0.289	-0.290	-0.292	-0.295	-0.299	-0.301	-0.304	-0.308	-0.312	-0.316	-0.322	-0.328	-0.334	-0.341	-0.349	-0.358	-0.366	-0.376	-0.386	-0.398	-0.410	-0.422	-0.435	-0.449	-0.464	-0.480	-0.496	-0.514	-0.530	-0.549	-0.569	-0.588	-0.608	-0.628	-0.650	-0.671	-0.694	-0.715	-0.739	-0.760	-0.785	-0.808	-0.832	-0.856	-0.881	-0.904	-0.929	-0.952	-0.978	-1.001	-1.025	-1.049	-1.072	-1.095	-1.118	-1.141	-1.164	-1.186	-1.208	-1.230	-1.251	-1.271	-1.291	-1.311	-1.332	-1.351	-1.371	-1.389	-1.409	-1.426	-1.444	-1.462	-1.479	-1.496	-1.514	-1.530	-1.545	-1.561	-1.578	-1.592	-1.608	-1.622	-1.636	-1.650	-1.664	-1.678	-1.691	-1.704	-1.716	-1.729	-1.741	-1.752	-1.764	-1.774	-1.784	-1.794	-1.802	-1.811	-1.819	-1.825	-1.832	-1.838	-1.842	-1.848	-1.851	-1.855	-1.856	-1.858	-1.858	-1.858	-1.855	-1.854	-1.849	-1.845	-1.839	-1.834	-1.825	-1.816	-1.808	-1.796	-1.785	-1.771	-1.758	-1.744	-1.728	-1.710	-1.694	-1.674	-1.655	-1.636	-1.615	-1.592	-1.571	-1.549	-1.526	-1.502	-1.479	-1.455	-1.431	-1.406	-1.381	-1.358	-1.334	-1.309	-1.285	-1.261	-1.238	-1.214	-1.191	-1.170	-1.149	-1.126	-1.108	-1.088	-1.070	-1.052	-1.035	-1.019	-1.004	-0.990	-0.976	-0.964	-0.952	-0.942	-0.934	-0.926	-0.919	-0.912	-0.908	-0.904	-0.901	-0.899	-0.898	-0.898	-0.899	-0.900	-0.902	-0.906	-0.910	-0.914	-0.919	-0.925	-0.931	-0.938	-0.944	-0.951	-0.956	-0.965	-0.972	-0.981	-0.988	-0.996	-1.005	-1.012	-1.021	-1.029	-1.038	-1.045	-1.052	-1.060	-1.068	-1.074	-1.081	-1.089	-1.094	-1.101	-1.108	-1.112	-1.119	-1.124	-1.129	-1.134	-1.139	-1.144	-1.148	-1.154	-1.159	-1.164	-1.168	-1.172	-1.178	-1.182	-1.188	-1.192	-1.199	-1.205	-1.210	-1.216	-1.224	-1.230	-1.236	-1.244	-1.251	-1.259	-1.269	-1.276	-1.286	-1.296	-1.306	-1.316	-1.328	-1.338	-1.349	-1.360	-1.371	-1.382	-1.394	-1.406	-1.419	-1.430	-1.441	-1.451	-1.464	-1.474	-1.484	-1.494	-1.502	-1.512	-1.520	-1.528	-1.534	-1.540	-1.544	-1.549	-1.551	-1.554	-1.552	-1.552	-1.551	-1.548	-1.544	-1.538	-1.531	-1.522	-1.511	-1.501	-1.488	-1.475	-1.459	-1.441	-1.424	-1.404	-1.384	-1.361	-1.338	-1.314	-1.289	-1.262	-1.235	-1.208	-1.179	-1.150	-1.120	-1.090	-1.060	-1.028	-0.998	-0.968	-0.935	-0.905	-0.875	-0.845	-0.815	-0.788	-0.759	-0.731	-0.705	-0.680	-0.655	-0.632	-0.611	-0.590	-0.570	-0.552	-0.536	-0.520	-0.506	-0.495	-0.484	-0.475	-0.468	-0.461	-0.458	-0.455	-0.452	-0.454	-0.456	-0.459	-0.464	-0.470	-0.479	-0.488	-0.498	-0.509	-0.521	-0.534	-0.549	-0.561	-0.578	-0.594	-0.610	-0.628	-0.644	-0.662	-0.680	-0.699	-0.716	-0.734	-0.751	-0.770	-0.786	-0.804	-0.819	-0.835	-0.850	-0.865	-0.878	-0.891	-0.902	-0.914	-0.924	-0.932	-0.941	-0.949	-0.954	-0.959	-0.964	-0.966	-0.968	-0.968	-0.966	-0.965	-0.961	-0.958	-0.952	-0.945	-0.936	-0.929	-0.919	-0.906	-0.895	-0.882	-0.868	-0.852	-0.836	-0.820	-0.802	-0.785	-0.766	-0.746	-0.726	-0.705	-0.685	-0.662	-0.640	-0.619	-0.596	-0.572	-0.550	-0.528	-0.504	-0.481	-0.458	-0.435	-0.412	-0.390	-0.369	-0.346	-0.326	-0.305	-0.285	-0.265	-0.246	-0.228	-0.211	-0.194	-0.180	-0.165	-0.151	-0.139	-0.129	-0.118	-0.110	-0.101	-0.095	-0.090	-0.085	-0.081	-0.080	-0.079	-0.078	-0.079	-0.081	-0.084	-0.089	-0.092	-0.099	-0.106	-0.114	-0.122	-0.132	-0.141	-0.152	-0.162	-0.172	-0.184	-0.196	-0.208	-0.219	-0.230	-0.241	-0.252	-0.264	-0.274	-0.285	-0.294	-0.302	-0.310	-0.318	-0.324	-0.330	-0.335	-0.339	-0.341	-0.342	-0.344	-0.344	-0.342	-0.339	-0.335	-0.329	-0.322	-0.316	-0.308	-0.298	-0.286	-0.274	-0.260	-0.248	-0.232	-0.218	-0.200	-0.184	-0.166	-0.148	-0.129	-0.109	-0.089	-0.069	-0.049	-0.026	-0.005	0.016	0.038	0.059	0.080	0.102	0.122	0.145	0.165	0.185	0.206	0.225	0.245	0.265	0.284	0.301	0.320	0.338	0.354	0.371	0.386	0.401	0.416	0.429	0.444	0.455	0.468	0.480	0.491	0.501	0.511	0.521	0.530	0.538	0.546	0.552	0.560	0.566	0.571	0.576	0.581	0.585	0.588	0.591	0.592	0.594	0.595	0.594	0.592	0.592	0.591	0.588	0.585	0.581	0.578	0.574	0.568	0.562	0.556	0.549	0.541	0.534	0.525	0.516	0.506	0.496	0.486	0.475	0.465	0.454	0.441	0.430	0.418	0.406	0.394	0.382	0.370	0.358	0.346	0.334	0.322	0.310	0.300	0.289	0.278	0.268	0.259	0.249	0.240	0.231	0.222	0.216	0.209	0.204	0.198	0.192	0.189	0.185	0.181	0.178	0.176	0.175	0.174	0.172	0.174	0.174	0.175	0.176	0.178	0.180	0.181	0.184	0.186	0.190	0.192	0.195	0.199	0.201	0.205	0.209	0.211	0.214	0.216	0.219	0.220	0.222	0.225	0.226	0.228	0.229	0.229	0.229	0.230	0.230	0.230	0.230	0.229	0.229	0.228	0.228	0.226	0.226	0.225	0.224	0.222	0.222	0.221	0.220	0.220	0.221	0.220	0.221	0.221	0.222	0.222	0.225	0.228	0.230	0.232	0.235	0.238	0.241	0.246	0.250	0.254	0.259	0.264	0.268	0.272	0.278	0.284	0.289	0.295	0.300	0.305	0.310	0.314	0.319	0.322	0.328	0.330	0.334	0.336	0.338	0.340	0.341	0.341	0.341	0.341	0.339	0.338	0.335	0.331	0.326	0.321	0.315	0.308	0.300	0.292	0.282	0.272	0.261	0.251	0.239	0.228	0.215	0.201	0.188	0.174	0.159	0.146	0.131	0.116	0.101	0.088	0.072	0.058	0.042	0.029	0.015	0.001	-0.011	-0.025	-0.036	-0.049	-0.059	-0.070	-0.080	-0.089	-0.098	-0.105	-0.111	-0.119	-0.124	-0.129	-0.132	-0.136	-0.139	-0.140	-0.142	-0.142	-0.142	-0.142	-0.141	-0.139	-0.139	-0.135	-0.134	-0.130	-0.126	-0.124	-0.120	-0.118	-0.114	-0.111	-0.109	-0.106	-0.104	-0.101	-0.100	-0.098	-0.098	-0.096	-0.098	-0.098	-0.100	-0.101	-0.105	-0.108	-0.112	-0.118	-0.124	-0.129	-0.135	-0.144	-0.151	-0.160	-0.170	-0.181	-0.191	-0.202	-0.215	-0.228	-0.239	-0.254	-0.266	-0.280	-0.294	-0.308	-0.322	-0.336	-0.350	-0.364	-0.378	-0.391	-0.405	-0.419	-0.430	-0.442	-0.456	-0.468	-0.478	-0.488	-0.499	-0.506	-0.515	-0.522	-0.529	-0.534	-0.539	-0.542	-0.546	-0.549	-0.549	-0.550	-0.550	-0.549	-0.546	-0.544	-0.540	-0.536	-0.530	-0.525	-0.519	-0.511	-0.504	-0.495	-0.488	-0.478	-0.468	-0.458	-0.446	-0.436	-0.425	-0.414	-0.402	-0.391	-0.379	-0.368	-0.355	-0.344	-0.332	-0.321	-0.310	-0.300	-0.290	-0.281	-0.271	-0.262	-0.254	-0.248	-0.240	-0.234	-0.228	-0.222	-0.218	-0.214	-0.210	-0.208	-0.205	-0.204	-0.202	-0.202	-0.204	-0.205	-0.208	-0.210	-0.212	-0.216	-0.220	-0.226	-0.231	-0.236	-0.242	-0.249	-0.258	-0.264	-0.271	-0.279	-0.288	-0.295	-0.304	-0.312	-0.321	-0.329	-0.339	-0.346	-0.355	-0.364	-0.371	-0.379	-0.386	-0.395	-0.401	-0.409	-0.415	-0.422	-0.428	-0.434	-0.439	-0.444	-0.449	-0.452	-0.455	-0.459	-0.461	-0.461	-0.464	-0.465	-0.466	-0.466	-0.465	-0.466	-0.465	-0.464	-0.464	-0.461	-0.460	-0.458	-0.456	-0.452	-0.451	-0.450	-0.448	-0.446	-0.445	-0.442	-0.441	-0.441	-0.440	-0.440	-0.440	-0.441	-0.442	-0.446	-0.449	-0.451	-0.456	-0.461	-0.466	-0.472	-0.481	-0.489	-0.498	-0.507	-0.519	-0.529	-0.542	-0.556	-0.569	-0.584	-0.600	-0.616	-0.634	-0.651	-0.670	-0.690	-0.709	-0.729	-0.749	-0.770	-0.792	-0.814	-0.836	-0.859	-0.881	-0.905	-0.928	-0.950	-0.974	-0.998	-1.021	-1.044	-1.068	-1.090	-1.112	-1.136	-1.159	-1.181	-1.204	-1.225	-1.248	-1.269	-1.290	-1.310	-1.331	-1.351	-1.371	-1.390	-1.409	-1.429	-1.446	-1.464	-1.482	-1.499	-1.516	-1.534	-1.551	-1.568	-1.584	-1.600	-1.616	-1.632	-1.648	-1.662	-1.679	-1.694	-1.710	-1.725	-1.739	-1.755	-1.769	-1.782	-1.796	-1.811	-1.825	-1.839	-1.852	-1.866	-1.879	-1.892	-1.905	-1.918	-1.930	-1.941	-1.954	-1.965	-1.976	-1.988	-1.998	-2.007	-2.018	-2.026	-2.035	-2.042	-2.051	-2.059	-2.065	-2.071	-2.076	-2.082	-2.088	-2.091	-2.095	-2.099	-2.102	-2.105	-2.108	-2.109	-2.110	-2.111	-2.111	-2.112	-2.112	-2.111	-2.112	-2.111	-2.111	-2.110	-2.110	-2.109	-2.106	-2.106	-2.105	-2.105	-2.104	-2.104	-2.102	-2.104	-2.104	-2.104	-2.105	-2.106	-2.106	-2.109	-2.111	-2.114	-2.116	-2.119	-2.122	-2.126	-2.131	-2.135	-2.140	-2.145	-2.151	-2.156	-2.162	-2.169	-2.174	-2.180	-2.188	-2.192	-2.200	-2.206	-2.212	-2.219	-2.226	-2.232	-2.238	-2.244	-2.249	-2.256	-2.261	-2.265	-2.270	-2.274	-2.278	-2.281	-2.284	-2.286	-2.289	-2.289	-2.290	-2.291	-2.291	-2.290	-2.289	-2.288	-2.285	-2.281	-2.278	-2.274	-2.270	-2.264	-2.259	-2.252	-2.246	-2.239	-2.231	-2.224	-2.216	-2.208	-2.199	-2.190	-2.180	-2.171	-2.162	-2.152	-2.141	-2.132	-2.122	-2.112	-2.101	-2.091	-2.081	-2.070	-2.060	-2.050	-2.041	-2.030	-2.021	-2.011	-2.002	-1.992	-1.984	-1.974	-1.966	-1.958	-1.950	-1.941	-1.934	-1.926	-1.920	-1.912	-1.906	-1.900	-1.894	-1.888	-1.882	-1.876	-1.870	-1.865	-1.861	-1.856	-1.851	-1.846	-1.842	-1.838	-1.834	-1.829	-1.825	-1.820	-1.815	-1.810	-1.805	-1.800	-1.795	-1.790	-1.785	-1.780	-1.775	-1.770	-1.765	-1.759	-1.754	-1.748	-1.741	-1.736	-1.730	-1.725	-1.719	-1.712	-1.706	-1.701	-1.695	-1.690	-1.684	-1.679	-1.672	-1.668	-1.662	-1.656	-1.651	-1.646	-1.641	-1.636	-1.631	-1.628	-1.624	-1.620	-1.615	-1.611	-1.608	-1.602	-1.600	-1.596	-1.591	-1.589	-1.585	-1.581	-1.578	-1.572	-1.569	-1.564	-1.560	-1.555	-1.550	-1.544	-1.538	-1.531	-1.522	-1.515	-1.508	-1.499	-1.490	-1.479	-1.469	-1.458	-1.445	-1.432	-1.419	-1.404	-1.390	-1.374	-1.358	-1.341	-1.324	-1.306	-1.286	-1.269	-1.249	-1.229	-1.208	-1.188	-1.168	-1.146	-1.125	-1.105	-1.084	-1.062	-1.041	-1.021	-1.001	-0.981	-0.961	-0.944	-0.925	-0.908	-0.891	-0.875	-0.860	-0.845	-0.834	-0.821	-0.810	-0.800	-0.792	-0.784	-0.778	-0.772	-0.769	-0.766	-0.764	-0.765	-0.765	-0.768	-0.770	-0.774	-0.779	-0.785	-0.792	-0.800	-0.809	-0.818	-0.826	-0.838	-0.848	-0.858	-0.869	-0.879	-0.890	-0.901	-0.911	-0.921	-0.931	-0.940	-0.950	-0.958	-0.964	-0.970	-0.975	-0.980	-0.982	-0.985	-0.985	-0.985	-0.984	-0.980	-0.975	-0.969	-0.961	-0.951	-0.941	-0.929	-0.914	-0.900	-0.884	-0.865	-0.846	-0.825	-0.804	-0.780	-0.756	-0.730	-0.704	-0.675	-0.648	-0.618	-0.589	-0.558	-0.528	-0.496	-0.464	-0.432	-0.402	-0.371	-0.340	-0.309	-0.278	-0.248	-0.219	-0.189	-0.161	-0.134	-0.108	-0.082	-0.059	-0.035	-0.014	0.006	0.026	0.044	0.060	0.076	0.089	0.100	0.111	0.121	0.128	0.135	0.139	0.142	0.145	0.146	0.145	0.145	0.141	0.139	0.134	0.128	0.121	0.114	0.106	0.098	0.089	0.079	0.069	0.059	0.049	0.038	0.026	0.016	0.005	-0.006	-0.015	-0.025	-0.035	-0.044	-0.051	-0.061	-0.069	-0.076	-0.082	-0.089	-0.095	-0.100	-0.104	-0.108	-0.110	-0.112	-0.116	-0.116	-0.118	-0.119	-0.119	-0.119	-0.118	-0.118	-0.116	-0.116	-0.115	-0.115	-0.114	-0.112	-0.112	-0.112	-0.112	-0.112	-0.114	-0.115	-0.116	-0.120	-0.122	-0.126	-0.130	-0.135	-0.141	-0.148	-0.155	-0.162	-0.171	-0.180	-0.190	-0.201	-0.212	-0.224	-0.236	-0.250	-0.264	-0.279	-0.291	-0.308	-0.321	-0.336	-0.352	-0.368	-0.384	-0.399	-0.415	-0.430	-0.445	-0.459	-0.474	-0.488	-0.502	-0.515	-0.529	-0.540	-0.552	-0.564	-0.574	-0.584	-0.592	-0.601	-0.608	-0.615	-0.621	-0.628	-0.631	-0.636	-0.640	-0.642	-0.645	-0.648	-0.649	-0.650	-0.651	-0.650	-0.651	-0.651	-0.650	-0.649	-0.649	-0.648	-0.648	-0.648	-0.646	-0.646	-0.646	-0.646	-0.646	-0.648	-0.649	-0.650	-0.651	-0.654	-0.658	-0.660	-0.664	-0.669	-0.672	-0.678	-0.684	-0.690	-0.696	-0.704	-0.711	-0.720	-0.729	-0.738	-0.748	-0.758	-0.768	-0.778	-0.789	-0.800	-0.811	-0.822	-0.834	-0.845	-0.858	-0.870	-0.881	-0.894	-0.905	-0.918	-0.929	-0.940	-0.952	-0.962	-0.974	-0.984	-0.995	-1.004	-1.014	-1.022	-1.031	-1.039	-1.048	-1.055	-1.062	-1.069	-1.074	-1.080	-1.085	-1.089	-1.094	-1.098	-1.100	-1.104	-1.106	-1.108	-1.109	-1.109	-1.110	-1.110	-1.110	-1.109	-1.108	-1.106	-1.105	-1.102	-1.100	-1.098	-1.094	-1.091	-1.088	-1.085	-1.081	-1.078	-1.075	-1.071	-1.068	-1.065	-1.060	-1.058	-1.055	-1.051	-1.050	-1.046	-1.044	-1.042	-1.040	-1.039	-1.039	-1.036	-1.036	-1.038	-1.038	-1.039	-1.039	-1.041	-1.044	-1.046	-1.049	-1.051	-1.055	-1.059	-1.062	-1.066	-1.071	-1.076	-1.081	-1.086	-1.091	-1.098	-1.102	-1.108	-1.114	-1.120	-1.125	-1.129	-1.135	-1.140	-1.145	-1.149	-1.152	-1.155	-1.158	-1.160	-1.161	-1.162	-1.164	-1.162	-1.162	-1.159	-1.156	-1.152	-1.149	-1.144	-1.136	-1.129	-1.121	-1.114	-1.104	-1.092	-1.082	-1.070	-1.058	-1.044	-1.030	-1.015	-1.000	-0.985	-0.969	-0.952	-0.936	-0.919	-0.902	-0.885	-0.869	-0.851	-0.835	-0.818	-0.801	-0.786	-0.769	-0.754	-0.740	-0.725	-0.714	-0.700	-0.688	-0.676	-0.666	-0.658	-0.649	-0.641	-0.635	-0.629	-0.624	-0.620	-0.618	-0.615	-0.614	-0.615	-0.616	-0.616	-0.619	-0.622	-0.626	-0.630	-0.636	-0.641	-0.648	-0.654	-0.661	-0.669	-0.676	-0.684	-0.691	-0.700	-0.708	-0.716	-0.724	-0.731	-0.739	-0.746	-0.752	-0.759	-0.765	-0.771	-0.776	-0.779	-0.782	-0.786	-0.789	-0.790	-0.791	-0.791	-0.791	-0.790	-0.789	-0.785	-0.782	-0.779	-0.775	-0.770	-0.764	-0.758	-0.750	-0.742	-0.735	-0.726	-0.718	-0.708	-0.696	-0.688	-0.676	-0.665	-0.654	-0.641	-0.630	-0.619	-0.606	-0.594	-0.581	-0.569	-0.555	-0.544	-0.530	-0.519	-0.506	-0.495	-0.484	-0.471	-0.460	-0.449	-0.439	-0.428	-0.418	-0.408	-0.399	-0.391	-0.382	-0.375	-0.369	-0.362	-0.358	-0.352	-0.349	-0.344	-0.342	-0.340	-0.339	-0.339	-0.339	-0.340	-0.342	-0.345	-0.349	-0.352	-0.358	-0.364	-0.371	-0.379	-0.388	-0.395	-0.406	-0.416	-0.428	-0.440	-0.452	-0.466	-0.480	-0.494	-0.507	-0.524	-0.538	-0.552	-0.569	-0.584	-0.600	-0.615	-0.631	-0.646	-0.661	-0.676	-0.691	-0.705	-0.719	-0.731	-0.744	-0.756	-0.768	-0.778	-0.788	-0.795	-0.804	-0.810	-0.816	-0.820	-0.824	-0.826	-0.828	-0.828	-0.828	-0.825	-0.821	-0.818	-0.812	-0.806	-0.799	-0.791	-0.781	-0.770	-0.759	-0.746	-0.734	-0.721	-0.706	-0.691	-0.675	-0.659	-0.641	-0.624	-0.608	-0.590	-0.570	-0.552	-0.534	-0.515	-0.498	-0.479	-0.460	-0.442	-0.425	-0.408	-0.390	-0.375	-0.359	-0.342	-0.328	-0.312	-0.299	-0.285	-0.272	-0.260	-0.249	-0.238	-0.228	-0.218	-0.208	-0.200	-0.194	-0.186	-0.181	-0.176	-0.172	-0.169	-0.165	-0.164	-0.162	-0.162	-0.164	-0.165	-0.168	-0.169	-0.172	-0.178	-0.182	-0.189	-0.195	-0.201	-0.210	-0.219	-0.229	-0.239	-0.250	-0.262	-0.275	-0.289	-0.302	-0.319	-0.335	-0.351	-0.368	-0.386	-0.404	-0.422	-0.442	-0.464	-0.484	-0.505	-0.528	-0.549	-0.572	-0.596	-0.621	-0.645	-0.670	-0.695	-0.721	-0.748	-0.774	-0.800	-0.828	-0.855	-0.882	-0.909	-0.936	-0.964	-0.991	-1.019	-1.046	-1.072	-1.099	-1.126	-1.152	-1.180	-1.205	-1.230	-1.256	-1.280	-1.305	-1.329	-1.351	-1.376	-1.398	-1.420	-1.441	-1.462	-1.484	-1.505	-1.525	-1.542	-1.562	-1.581	-1.599	-1.616	-1.632	-1.650	-1.665	-1.681	-1.696	-1.710	-1.725	-1.739	-1.751	-1.764	-1.778	-1.790	-1.802	-1.815	-1.828	-1.840	-1.851	-1.862	-1.875	-1.888	-1.899	-1.910	-1.924	-1.935	-1.948	-1.960	-1.972	-1.986	-2.000	-2.013	-2.026	-2.042	-2.056	-2.071	-2.086	-2.102	-2.118	-2.134	-2.151	-2.166	-2.184	-2.201	-2.220	-2.239	-2.258	-2.276	-2.294	-2.314	-2.334	-2.352	-2.372	-2.391	-2.410	-2.430	-2.448	-2.468	-2.485	-2.501	-2.520	-2.535	-2.551	-2.566	-2.580	-2.592	-2.604	-2.615	-2.625	-2.634	-2.641	-2.648	-2.652	-2.655	-2.659	-2.659	-2.659	-2.655	-2.651	-2.646	-2.639	-2.630	-2.620	-2.609	-2.594	-2.580	-2.562	-2.544	-2.525	-2.504	-2.481	-2.458	-2.434	-2.408	-2.380	-2.354	-2.324	-2.295	-2.265	-2.235	-2.205	-2.172	-2.141	-2.110	-2.080	-2.049	-2.018	-1.989	-1.959	-1.931	-1.904	-1.878	-1.851	-1.826	-1.804	-1.781	-1.761	-1.742	-1.725	-1.710	-1.695	-1.682	-1.671	-1.662	-1.655	-1.651	-1.646	-1.645	-1.645	-1.646	-1.650	-1.655	-1.661	-1.670	-1.680	-1.691	-1.702	-1.715	-1.730	-1.745	-1.760	-1.778	-1.795	-1.812	-1.830	-1.849	-1.868	-1.886	-1.904	-1.922	-1.940	-1.958	-1.975	-1.990	-2.005	-2.019	-2.031	-2.042	-2.052	-2.061	-2.070	-2.076	-2.081	-2.084	-2.084	-2.084	-2.081	-2.078	-2.071	-2.062	-2.054	-2.041	-2.027	-2.013	-1.995	-1.976	-1.956	-1.932	-1.909	-1.884	-1.858	-1.829	-1.799	-1.769	-1.735	-1.702	-1.666	-1.630	-1.594	-1.556	-1.518	-1.479	-1.440	-1.399	-1.358	-1.316	-1.276	-1.234	-1.191	-1.150	-1.108	-1.066	-1.025	-0.984	-0.944	-0.904	-0.864	-0.825	-0.788	-0.750	-0.712	-0.678	-0.641	-0.608	-0.574	-0.541	-0.510	-0.481	-0.452	-0.424	-0.398	-0.372	-0.349	-0.326	-0.305	-0.285	-0.266	-0.250	-0.234	-0.220	-0.206	-0.195	-0.185	-0.176	-0.170	-0.165	-0.160	-0.158	-0.155	-0.155	-0.156	-0.158	-0.162	-0.166	-0.172	-0.179	-0.188	-0.196	-0.208	-0.219	-0.231	-0.244	-0.258	-0.271	-0.286	-0.301	-0.319	-0.336	-0.352	-0.371	-0.390	-0.409	-0.428	-0.448	-0.466	-0.486	-0.506	-0.525	-0.546	-0.566	-0.585	-0.604	-0.622	-0.641	-0.660	-0.678	-0.694	-0.711	-0.728	-0.744	-0.759	-0.774	-0.789	-0.800	-0.812	-0.825	-0.836	-0.846	-0.856	-0.864	-0.871	-0.879	-0.885	-0.889	-0.892	-0.898	-0.899	-0.901	-0.901	-0.901	-0.900	-0.900	-0.896	-0.894	-0.890	-0.884	-0.878	-0.871	-0.865	-0.856	-0.848	-0.839	-0.828	-0.816	-0.805	-0.792	-0.779	-0.765	-0.750	-0.735	-0.720	-0.704	-0.688	-0.670	-0.652	-0.635	-0.618	-0.599	-0.579	-0.560	-0.541	-0.521	-0.501	-0.482	-0.461	-0.442	-0.422	-0.401	-0.384	-0.364	-0.344	-0.325	-0.306	-0.289	-0.270	-0.254	-0.236	-0.220	-0.205	-0.190	-0.175	-0.162	-0.150	-0.139	-0.129	-0.119	-0.112	-0.105	-0.099	-0.092	-0.090	-0.086	-0.084	-0.084	-0.084	-0.086	-0.089	-0.092	-0.098	-0.104	-0.111	-0.120	-0.130	-0.140	-0.151	-0.162	-0.176	-0.189	-0.202	-0.219	-0.234	-0.249	-0.265	-0.280	-0.298	-0.312	-0.329	-0.346	-0.361	-0.376	-0.391	-0.406	-0.420	-0.434	-0.445	-0.458	-0.469	-0.478	-0.486	-0.492	-0.499	-0.504	-0.507	-0.509	-0.510	-0.509	-0.506	-0.504	-0.498	-0.491	-0.484	-0.474	-0.464	-0.452	-0.440	-0.426	-0.410	-0.394	-0.376	-0.358	-0.339	-0.318	-0.299	-0.276	-0.254	-0.232	-0.209	-0.185	-0.162	-0.140	-0.116	-0.092	-0.069	-0.046	-0.024	-0.001	0.020	0.041	0.061	0.081	0.101	0.119	0.136	0.152	0.169	0.181	0.196	0.209	0.219	0.229	0.239	0.246	0.252	0.259	0.264	0.266	0.269	0.270	0.269	0.269	0.266	0.262	0.259	0.254	0.249	0.241	0.235	0.226	0.220	0.211	0.201	0.191	0.181	0.172	0.161	0.151	0.141	0.131	0.120	0.110	0.099	0.089	0.079	0.069	0.059	0.050	0.041	0.034	0.026	0.020	0.014	0.008	0.001	-0.002	-0.005	-0.009	-0.009	-0.010	-0.010	-0.008	-0.006	-0.004	0.001	0.006	0.011	0.019	0.026	0.035	0.044	0.054	0.066	0.078	0.091	0.105	0.119	0.135	0.150	0.168	0.185	0.201	0.220	0.238	0.258	0.276	0.295	0.315	0.334	0.352	0.372	0.391	0.409	0.429	0.446	0.464	0.480	0.496	0.511	0.526	0.540	0.552	0.565	0.575	0.586	0.595	0.601	0.608	0.612	0.615	0.618	0.619	0.619	0.616	0.614	0.609	0.602	0.596	0.586	0.578	0.565	0.554	0.540	0.525	0.509	0.491	0.474	0.455	0.435	0.412	0.391	0.369	0.346	0.322	0.298	0.272	0.246	0.221	0.195	0.168	0.141	0.114	0.088	0.060	0.034	0.008	-0.020	-0.046	-0.072	-0.099	-0.122	-0.148	-0.172	-0.198	-0.221	-0.244	-0.268	-0.289	-0.310	-0.331	-0.351	-0.371	-0.389	-0.408	-0.425	-0.441	-0.458	-0.472	-0.486	-0.500	-0.512	-0.525	-0.536	-0.546	-0.554	-0.564	-0.571	-0.578	-0.584	-0.588	-0.592	-0.595	-0.598	-0.599	-0.599	-0.598	-0.596	-0.592	-0.589	-0.585	-0.580	-0.572	-0.565	-0.556	-0.548	-0.539	-0.528	-0.515	-0.504	-0.491	-0.478	-0.464	-0.450	-0.436	-0.421	-0.406	-0.391	-0.376	-0.360	-0.345	-0.331	-0.316	-0.304	-0.291	-0.278	-0.266	-0.256	-0.246	-0.238	-0.231	-0.225	-0.220	-0.218	-0.216	-0.216	-0.219	-0.222	-0.229	-0.238	-0.246	-0.259	-0.272	-0.289	-0.306	-0.326	-0.349	-0.374	-0.399	-0.428	-0.458	-0.490	-0.524	-0.560	-0.596	-0.636	-0.676	-0.719	-0.761	-0.808	-0.852	-0.899	-0.946	-0.994	-1.041	-1.090	-1.139	-1.185	-1.234	-1.281	-1.329	-1.375	-1.420	-1.465	-1.509	-1.551	-1.591	-1.630	-1.668	-1.704	-1.736	-1.769	-1.796	-1.824	-1.849	-1.871	-1.890	-1.908	-1.921	-1.934	-1.944	-1.951	-1.955	-1.956	-1.955	-1.952	-1.948	-1.939	-1.928	-1.915	-1.899	-1.882	-1.862	-1.841	-1.818	-1.791	-1.765	-1.738	-1.708	-1.675	-1.644	-1.610	-1.576	-1.540	-1.506	-1.470	-1.432	-1.396	-1.360	-1.324	-1.288	-1.251	-1.216	-1.181	-1.148	-1.115	-1.082	-1.051	-1.022	-0.994	-0.968	-0.942	-0.918	-0.896	-0.876	-0.858	-0.841	-0.826	-0.812	-0.801	-0.792	-0.785	-0.780	-0.776	-0.776	-0.778	-0.780	-0.785	-0.791	-0.800	-0.810	-0.822	-0.836	-0.851	-0.869	-0.886	-0.906	-0.929	-0.951	-0.976	-1.000	-1.028	-1.054	-1.082	-1.110	-1.140	-1.169	-1.199	-1.230	-1.260	-1.291	-1.321	-1.351	-1.382	-1.411	-1.441	-1.470	-1.500	-1.528	-1.555	-1.580	-1.604	-1.629	-1.651	-1.674	-1.694	-1.712	-1.730	-1.748	-1.761	-1.776	-1.788	-1.799	-1.808	-1.815	-1.822	-1.826	-1.828	-1.829	-1.829	-1.826	-1.822	-1.818	-1.810	-1.801	-1.792	-1.781	-1.769	-1.756	-1.741	-1.725	-1.709	-1.690	-1.671	-1.651	-1.630	-1.609	-1.586	-1.564	-1.541	-1.519	-1.495	-1.470	-1.448	-1.422	-1.398	-1.375	-1.350	-1.326	-1.302	-1.280	-1.258	-1.235	-1.212	-1.192	-1.170	-1.152	-1.132	-1.115	-1.098	-1.081	-1.066	-1.052	-1.040	-1.029	-1.019	-1.010	-1.004	-0.998	-0.992	-0.989	-0.988	-0.988	-0.990	-0.991	-0.998	-1.001	-1.010	-1.019	-1.030	-1.041	-1.055	-1.069	-1.086	-1.102	-1.122	-1.144	-1.165	-1.188	-1.212	-1.238	-1.262	-1.290	-1.318	-1.345	-1.375	-1.405	-1.435	-1.465	-1.496	-1.528	-1.559	-1.590	-1.621	-1.652	-1.682	-1.712	-1.742	-1.772	-1.801	-1.828	-1.855	-1.881	-1.905	-1.930	-1.952	-1.974	-1.994	-2.011	-2.027	-2.044	-2.056	-2.068	-2.079	-2.086	-2.094	-2.098	-2.102	-2.104	-2.104	-2.101	-2.099	-2.092	-2.086	-2.078	-2.068	-2.056	-2.044	-2.029	-2.013	-1.996	-1.979	-1.960	-1.939	-1.918	-1.896	-1.874	-1.851	-1.826	-1.802	-1.778	-1.754	-1.728	-1.702	-1.678	-1.651	-1.626	-1.601	-1.576	-1.552	-1.529	-1.504	-1.481	-1.459	-1.436	-1.415	-1.395	-1.375	-1.355	-1.339	-1.321	-1.305	-1.289	-1.275	-1.261	-1.249	-1.238	-1.226	-1.216	-1.206	-1.199	-1.191	-1.186	-1.181	-1.176	-1.172	-1.171	-1.169	-1.168	-1.168	-1.168	-1.169	-1.170	-1.172	-1.175	-1.179	-1.184	-1.188	-1.194	-1.199	-1.205	-1.211	-1.218	-1.225	-1.231	-1.239	-1.246	-1.252	-1.260	-1.266	-1.274	-1.281	-1.288	-1.294	-1.301	-1.308	-1.312	-1.319	-1.322	-1.328	-1.331	-1.335	-1.338	-1.340	-1.341	-1.341	-1.341	-1.340	-1.339	-1.336	-1.332	-1.328	-1.322	-1.316	-1.309	-1.300	-1.291	-1.280	-1.270	-1.258	-1.245	-1.230	-1.216	-1.199	-1.182	-1.165	-1.146	-1.126	-1.106	-1.085	-1.062	-1.040	-1.018	-0.992	-0.970	-0.944	-0.920	-0.894	-0.869	-0.844	-0.819	-0.792	-0.766	-0.741	-0.716	-0.691	-0.668	-0.644	-0.622	-0.600	-0.578	-0.558	-0.539	-0.520	-0.502	-0.486	-0.470	-0.456	-0.444	-0.431	-0.422	-0.414	-0.406	-0.401	-0.398	-0.395	-0.394	-0.396	-0.398	-0.402	-0.409	-0.415	-0.424	-0.434	-0.445	-0.459	-0.472	-0.489	-0.507	-0.525	-0.545	-0.566	-0.588	-0.610	-0.634	-0.658	-0.682	-0.709	-0.734	-0.760	-0.786	-0.812	-0.839	-0.865	-0.891	-0.916	-0.941	-0.966	-0.991	-1.014	-1.036	-1.059	-1.079	-1.100	-1.118	-1.136	-1.151	-1.166	-1.179	-1.191	-1.201	-1.210	-1.218	-1.224	-1.229	-1.230	-1.232	-1.231	-1.230	-1.226	-1.220	-1.212	-1.205	-1.195	-1.184	-1.172	-1.159	-1.145	-1.130	-1.112	-1.096	-1.078	-1.059	-1.040	-1.020	-1.000	-0.979	-0.959	-0.938	-0.918	-0.898	-0.878	-0.858	-0.839	-0.820	-0.802	-0.786	-0.769	-0.752	-0.739	-0.725	-0.712	-0.701	-0.691	-0.681	-0.674	-0.666	-0.661	-0.658	-0.654	-0.651	-0.650	-0.651	-0.652	-0.655	-0.658	-0.662	-0.668	-0.674	-0.680	-0.688	-0.696	-0.705	-0.715	-0.725	-0.735	-0.746	-0.756	-0.768	-0.780	-0.790	-0.801	-0.812	-0.822	-0.834	-0.842	-0.852	-0.860	-0.870	-0.876	-0.884	-0.890	-0.896	-0.900	-0.904	-0.908	-0.909	-0.909	-0.910	-0.910	-0.908	-0.906	-0.902	-0.899	-0.894	-0.889	-0.881	-0.874	-0.866	-0.858	-0.848	-0.839	-0.828	-0.816	-0.805	-0.794	-0.780	-0.769	-0.755	-0.742	-0.729	-0.715	-0.702	-0.689	-0.675	-0.661	-0.649	-0.635	-0.622	-0.609	-0.596	-0.585	-0.574	-0.562	-0.551	-0.540	-0.530	-0.521	-0.512	-0.504	-0.495	-0.488	-0.482	-0.476	-0.471	-0.466	-0.462	-0.460	-0.459	-0.458	-0.456	-0.458	-0.459	-0.460	-0.462	-0.466	-0.470	-0.476	-0.482	-0.490	-0.499	-0.509	-0.519	-0.530	-0.542	-0.555	-0.568	-0.582	-0.599	-0.616	-0.634	-0.652	-0.671	-0.691	-0.712	-0.735	-0.759	-0.781	-0.806	-0.831	-0.856	-0.884	-0.911	-0.939	-0.968	-0.996	-1.025	-1.055	-1.085	-1.115	-1.146	-1.176	-1.208	-1.239	-1.270	-1.301	-1.332	-1.364	-1.395	-1.425	-1.456	-1.485	-1.515	-1.544	-1.572	-1.600	-1.626	-1.652	-1.679	-1.704	-1.728	-1.749	-1.770	-1.791	-1.810	-1.829	-1.845	-1.861	-1.875	-1.886	-1.898	-1.908	-1.916	-1.924	-1.929	-1.931	-1.935	-1.936	-1.936	-1.935	-1.932	-1.928	-1.922	-1.916	-1.908	-1.899	-1.889	-1.878	-1.865	-1.851	-1.839	-1.822	-1.806	-1.791	-1.774	-1.756	-1.739	-1.720	-1.702	-1.684	-1.665	-1.646	-1.628	-1.609	-1.590	-1.574	-1.555	-1.539	-1.521	-1.506	-1.490	-1.475	-1.462	-1.450	-1.438	-1.426	-1.416	-1.408	-1.399	-1.392	-1.388	-1.382	-1.380	-1.379	-1.378	-1.380	-1.382	-1.385	-1.390	-1.398	-1.405	-1.412	-1.424	-1.435	-1.448	-1.461	-1.476	-1.491	-1.508	-1.526	-1.545	-1.565	-1.585	-1.608	-1.629	-1.654	-1.676	-1.700	-1.725	-1.750	-1.775	-1.801	-1.828	-1.854	-1.879	-1.905	-1.932	-1.958	-1.984	-2.009	-2.035	-2.059	-2.084	-2.109	-2.131	-2.155	-2.178	-2.198	-2.219	-2.239	-2.256	-2.276	-2.291	-2.308	-2.322	-2.336	-2.348	-2.359	-2.370	-2.378	-2.385	-2.391	-2.398	-2.401	-2.404	-2.406	-2.406	-2.406	-2.405	-2.402	-2.399	-2.394	-2.389	-2.382	-2.375	-2.366	-2.356	-2.346	-2.336	-2.324	-2.311	-2.298	-2.285	-2.271	-2.256	-2.242	-2.228	-2.211	-2.196	-2.181	-2.166	-2.151	-2.136	-2.121	-2.108	-2.094	-2.080	-2.068	-2.055	-2.042	-2.031	-2.020	-2.010	-2.000	-1.992	-1.984	-1.976	-1.970	-1.965	-1.960	-1.956	-1.952	-1.951	-1.951	-1.950	-1.950	-1.952	-1.955	-1.958	-1.962	-1.966	-1.972	-1.979	-1.985	-1.992	-2.000	-2.010	-2.019	-2.027	-2.036	-2.046	-2.055	-2.066	-2.076	-2.086	-2.096	-2.105	-2.116	-2.125	-2.134	-2.142	-2.150	-2.158	-2.165	-2.170	-2.176	-2.181	-2.185	-2.188	-2.190	-2.190	-2.190	-2.189	-2.188	-2.184	-2.180	-2.175	-2.168	-2.160	-2.151	-2.141	-2.130	-2.118	-2.104	-2.090	-2.074	-2.056	-2.039	-2.019	-1.999	-1.978	-1.955	-1.932	-1.908	-1.884	-1.858	-1.832	-1.805	-1.779	-1.750	-1.722	-1.694	-1.664	-1.635	-1.605	-1.576	-1.546	-1.516	-1.486	-1.458	-1.428	-1.399	-1.370	-1.340	-1.312	-1.285	-1.259	-1.231	-1.206	-1.180	-1.155	-1.132	-1.109	-1.086	-1.065	-1.044	-1.025	-1.005	-0.986	-0.970	-0.954	-0.938	-0.922	-0.909	-0.896	-0.885	-0.874	-0.864	-0.855	-0.846	-0.840	-0.832	-0.828	-0.822	-0.818	-0.814	-0.812	-0.810	-0.809	-0.809	-0.809	-0.809	-0.810	-0.811	-0.812	-0.815	-0.818	-0.820	-0.822	-0.825	-0.829	-0.832	-0.835	-0.839	-0.842	-0.845	-0.848	-0.851	-0.855	-0.859	-0.861	-0.864	-0.866	-0.869	-0.870	-0.871	-0.874	-0.875	-0.876	-0.876	-0.878	-0.878	-0.876	-0.878	-0.876	-0.875	-0.874	-0.872	-0.871	-0.869	-0.868	-0.864	-0.862	-0.860	-0.856	-0.854	-0.850	-0.848	-0.844	-0.840	-0.836	-0.834	-0.830	-0.826	-0.824	-0.820	-0.818	-0.814	-0.811	-0.810	-0.808	-0.806	-0.805	-0.804	-0.804	-0.802	-0.802	-0.802	-0.802	-0.804	-0.805	-0.806	-0.808	-0.810	-0.811	-0.814	-0.818	-0.820	-0.824	-0.828	-0.832	-0.838	-0.841	-0.848	-0.852	-0.858	-0.862	-0.869	-0.875	-0.881	-0.888	-0.892	-0.899	-0.904	-0.910	-0.915	-0.920	-0.925	-0.930	-0.935	-0.938	-0.942	-0.946	-0.949	-0.951	-0.954	-0.955	-0.956	-0.958	-0.958	-0.958	-0.958	-0.956	-0.955	-0.952	-0.951	-0.948	-0.945	-0.942	-0.938	-0.932	-0.929	-0.924	-0.919	-0.915	-0.909	-0.902	-0.899	-0.892	-0.886	-0.881	-0.876	-0.871	-0.866	-0.861	-0.858	-0.852	-0.848	-0.844	-0.841	-0.838	-0.835	-0.832	-0.831	-0.831	-0.830	-0.830	-0.830	-0.831	-0.832	-0.835	-0.839	-0.842	-0.846	-0.851	-0.856	-0.861	-0.869	-0.875	-0.882	-0.890	-0.898	-0.905	-0.914	-0.921	-0.930	-0.940	-0.948	-0.958	-0.965	-0.974	-0.984	-0.992	-1.001	-1.009	-1.016	-1.024	-1.031	-1.039	-1.045	-1.051	-1.056	-1.060	-1.064	-1.068	-1.070	-1.071	-1.074	-1.074	-1.074	-1.072	-1.071	-1.070	-1.066	-1.062	-1.059	-1.055	-1.050	-1.044	-1.038	-1.030	-1.022	-1.014	-1.004	-0.995	-0.985	-0.975	-0.965	-0.954	-0.942	-0.932	-0.920	-0.909	-0.896	-0.885	-0.872	-0.860	-0.849	-0.836	-0.825	-0.814	-0.801	-0.791	-0.781	-0.769	-0.759	-0.749	-0.739	-0.730	-0.720	-0.711	-0.702	-0.694	-0.686	-0.679	-0.671	-0.665	-0.659	-0.652	-0.645	-0.640	-0.634	-0.629	-0.624	-0.619	-0.612	-0.609	-0.602	-0.599	-0.595	-0.590	-0.586	-0.580	-0.576	-0.571	-0.565	-0.561	-0.555	-0.550	-0.544	-0.538	-0.531	-0.524	-0.518	-0.510	-0.502	-0.494	-0.486	-0.478	-0.470	-0.460	-0.450	-0.440	-0.431	-0.420	-0.410	-0.399	-0.388	-0.376	-0.364	-0.352	-0.341	-0.329	-0.316	-0.305	-0.294	-0.282	-0.270	-0.260	-0.249	-0.238	-0.226	-0.218	-0.206	-0.198	-0.188	-0.179	-0.169	-0.161	-0.154	-0.146	-0.139	-0.134	-0.128	-0.124	-0.118	-0.114	-0.112	-0.109	-0.108	-0.106	-0.105	-0.106	-0.108	-0.109	-0.111	-0.114	-0.118	-0.121	-0.126	-0.131	-0.136	-0.141	-0.148	-0.154	-0.160	-0.168	-0.175	-0.181	-0.189	-0.198	-0.204	-0.211	-0.218	-0.225	-0.232	-0.239	-0.245	-0.249	-0.255	-0.260	-0.264	-0.268	-0.271	-0.274	-0.275	-0.276	-0.278	-0.278	-0.276	-0.274	-0.272	-0.270	-0.266	-0.261	-0.256	-0.250	-0.244	-0.236	-0.229	-0.220	-0.211	-0.201	-0.191	-0.180	-0.170	-0.158	-0.146	-0.134	-0.121	-0.109	-0.096	-0.084	-0.070	-0.058	-0.045	-0.032	-0.020	-0.009	0.002	0.014	0.025	0.035	0.044	0.052	0.060	0.068	0.072	0.079	0.084	0.088	0.090	0.092	0.095	0.094	0.094	0.092	0.090	0.086	0.082	0.076	0.070	0.062	0.055	0.046	0.036	0.028	0.016	0.004	-0.009	-0.022	-0.035	-0.049	-0.064	-0.079	-0.095	-0.110	-0.126	-0.142	-0.158	-0.174	-0.190	-0.208	-0.222	-0.238	-0.255	-0.270	-0.284	-0.299	-0.314	-0.326	-0.340	-0.354	-0.365	-0.376	-0.388	-0.398	-0.408	-0.416	-0.424	-0.431	-0.436	-0.442	-0.448	-0.452	-0.455	-0.459	-0.460	-0.462	-0.462	-0.462	-0.462	-0.460	-0.458	-0.455	-0.451	-0.448	-0.444	-0.439	-0.432	-0.428	-0.421	-0.415	-0.409	-0.401	-0.395	-0.388	-0.380	-0.372	-0.366	-0.359	-0.351	-0.344	-0.338	-0.331	-0.325	-0.320	-0.314	-0.309	-0.304	-0.300	-0.296	-0.292	-0.290	-0.288	-0.286	-0.286	-0.285	-0.285	-0.286	-0.288	-0.290	-0.291	-0.296	-0.299	-0.304	-0.308	-0.314	-0.319	-0.326	-0.332	-0.341	-0.349	-0.359	-0.368	-0.378	-0.388	-0.398	-0.409	-0.420	-0.431	-0.442	-0.454	-0.465	-0.478	-0.489	-0.501	-0.512	-0.525	-0.535	-0.546	-0.558	-0.568	-0.578	-0.588	-0.596	-0.605	-0.612	-0.621	-0.628	-0.634	-0.640	-0.645	-0.649	-0.652	-0.655	-0.656	-0.658	-0.658	-0.658	-0.656	-0.654	-0.650	-0.648	-0.641	-0.636	-0.630	-0.622	-0.614	-0.605	-0.596	-0.586	-0.574	-0.564	-0.551	-0.539	-0.525	-0.510	-0.498	-0.482	-0.468	-0.452	-0.436	-0.421	-0.405	-0.389	-0.374	-0.356	-0.341	-0.325	-0.309	-0.294	-0.279	-0.265	-0.251	-0.238	-0.225	-0.212	-0.201	-0.190	-0.180	-0.171	-0.162	-0.155	-0.149	-0.142	-0.138	-0.134	-0.131	-0.130	-0.129	-0.130	-0.132	-0.135	-0.138	-0.144	-0.151	-0.159	-0.168	-0.176	-0.188	-0.200	-0.214	-0.229	-0.244	-0.261	-0.279	-0.298	-0.318	-0.338	-0.359	-0.382	-0.405	-0.429	-0.454	-0.479	-0.504	-0.529	-0.556	-0.582	-0.609	-0.635	-0.662	-0.690	-0.718	-0.745	-0.771	-0.799	-0.825	-0.852	-0.878	-0.902	-0.928	-0.951	-0.976	-0.999	-1.021	-1.044	-1.065	-1.084	-1.104	-1.122	-1.140	-1.156	-1.171	-1.186	-1.200	-1.212	-1.224	-1.235	-1.244	-1.252	-1.260	-1.266	-1.271	-1.276	-1.280	-1.282	-1.285	-1.286	-1.286	-1.286	-1.285	-1.284	-1.280	-1.278	-1.274	-1.270	-1.266	-1.260	-1.255	-1.250	-1.245	-1.239	-1.232	-1.226	-1.220	-1.214	-1.208	-1.200	-1.195	-1.189	-1.184	-1.178	-1.172	-1.168	-1.161	-1.158	-1.154	-1.151	-1.146	-1.145	-1.142	-1.140	-1.139	-1.138	-1.138	-1.138	-1.139	-1.139	-1.141	-1.142	-1.145	-1.148	-1.150	-1.154	-1.158	-1.162	-1.166	-1.171	-1.175	-1.180	-1.185	-1.191	-1.195	-1.200	-1.205	-1.211	-1.214	-1.219	-1.224	-1.229	-1.232	-1.236	-1.239	-1.242	-1.244	-1.246	-1.249	-1.250	-1.251	-1.252	-1.251	-1.251	-1.250	-1.249	-1.246	-1.242	-1.240	-1.236	-1.231	-1.226	-1.220	-1.212	-1.206	-1.199	-1.190	-1.181	-1.172	-1.162	-1.151	-1.140	-1.129	-1.118	-1.105	-1.092	-1.080	-1.068	-1.055	-1.041	-1.029	-1.015	-1.001	-0.988	-0.974	-0.961	-0.948	-0.935	-0.921	-0.909	-0.896	-0.884	-0.870	-0.859	-0.846	-0.836	-0.825	-0.816	-0.806	-0.796	-0.788	-0.780	-0.772	-0.766	-0.760	-0.755	-0.750	-0.746	-0.742	-0.741	-0.739	-0.738	-0.738	-0.739	-0.740	-0.742	-0.745	-0.749	-0.754	-0.760	-0.766	-0.774	-0.781	-0.790	-0.799	-0.809	-0.820	-0.832	-0.844	-0.858	-0.870	-0.885	-0.900	-0.915	-0.931	-0.949	-0.966	-0.984	-1.001	-1.021	-1.040	-1.061	-1.081	-1.101	-1.124	-1.145	-1.168	-1.189	-1.212	-1.235	-1.258	-1.281	-1.305	-1.328	-1.351	-1.375	-1.399	-1.424	-1.446	-1.471	-1.494	-1.518	-1.540	-1.564	-1.586	-1.609	-1.629	-1.651	-1.672	-1.692	-1.711	-1.730	-1.750	-1.768	-1.785	-1.801	-1.818	-1.832	-1.846	-1.860	-1.872	-1.884	-1.894	-1.905	-1.912	-1.920	-1.928	-1.932	-1.938	-1.942	-1.945	-1.946	-1.948	-1.946	-1.945	-1.944	-1.940	-1.938	-1.932	-1.926	-1.920	-1.912	-1.905	-1.896	-1.888	-1.879	-1.868	-1.856	-1.846	-1.835	-1.825	-1.812	-1.801	-1.789	-1.778	-1.766	-1.755	-1.744	-1.732	-1.722	-1.712	-1.702	-1.694	-1.685	-1.678	-1.671	-1.665	-1.660	-1.658	-1.655	-1.652	-1.652	-1.652	-1.655	-1.659	-1.662	-1.668	-1.675	-1.684	-1.692	-1.704	-1.716	-1.730	-1.745	-1.761	-1.779	-1.798	-1.819	-1.839	-1.862	-1.885	-1.909	-1.934	-1.960	-1.986	-2.014	-2.040	-2.069	-2.096	-2.125	-2.155	-2.182	-2.211	-2.240	-2.268	-2.295	-2.322	-2.350	-2.375	-2.401	-2.426	-2.449	-2.472	-2.494	-2.514	-2.531	-2.549	-2.566	-2.581	-2.594	-2.605	-2.615	-2.622	-2.630	-2.635	-2.638	-2.639	-2.639	-2.636	-2.632	-2.626	-2.620	-2.610	-2.601	-2.588	-2.575	-2.560	-2.544	-2.526	-2.508	-2.489	-2.466	-2.444	-2.421	-2.398	-2.371	-2.345	-2.319	-2.292	-2.265	-2.238	-2.209	-2.181	-2.152	-2.124	-2.096	-2.066	-2.039	-2.011	-1.984	-1.956	-1.929	-1.901	-1.876	-1.850	-1.825	-1.800	-1.776	-1.754	-1.731	-1.710	-1.689	-1.670	-1.650	-1.631	-1.614	-1.598	-1.581	-1.566	-1.552	-1.540	-1.528	-1.515	-1.504	-1.495	-1.485	-1.478	-1.469	-1.461	-1.456	-1.450	-1.444	-1.440	-1.435	-1.432	-1.429	-1.426	-1.424	-1.421	-1.420	-1.418	-1.418	-1.415	-1.415	-1.414	-1.414	-1.412	-1.412	-1.411	-1.411	-1.410	-1.408	-1.406	-1.404	-1.400	-1.399	-1.395	-1.390	-1.385	-1.380	-1.374	-1.366	-1.358	-1.349	-1.340	-1.329	-1.318	-1.305	-1.291	-1.278	-1.261	-1.245	-1.229	-1.210	-1.190	-1.169	-1.148	-1.125	-1.102	-1.079	-1.054	-1.028	-1.001	-0.974	-0.945	-0.916	-0.886	-0.856	-0.826	-0.795	-0.764	-0.731	-0.700	-0.670	-0.638	-0.606	-0.574	-0.542	-0.512	-0.482	-0.452	-0.425	-0.396	-0.371	-0.345	-0.320	-0.298	-0.275	-0.255	-0.236	-0.219	-0.204	-0.190	-0.179	-0.169	-0.160	-0.154	-0.150	-0.149	-0.148	-0.150	-0.154	-0.160	-0.169	-0.178	-0.191	-0.205	-0.221	-0.240	-0.260	-0.282	-0.305	-0.331	-0.359	-0.388	-0.418	-0.449	-0.481	-0.515	-0.550	-0.586	-0.622	-0.660	-0.698	-0.735	-0.774	-0.812	-0.852	-0.890	-0.929	-0.968	-1.006	-1.045	-1.081	-1.118	-1.154	-1.189	-1.222	-1.255	-1.286	-1.318	-1.348	-1.375	-1.401	-1.428	-1.450	-1.471	-1.492	-1.511	-1.528	-1.544	-1.556	-1.570	-1.580	-1.589	-1.596	-1.602	-1.605	-1.608	-1.609	-1.609	-1.606	-1.604	-1.598	-1.592	-1.584	-1.575	-1.565	-1.555	-1.542	-1.530	-1.516	-1.502	-1.489	-1.472	-1.456	-1.440	-1.422	-1.406	-1.389	-1.371	-1.354	-1.338	-1.320	-1.302	-1.286	-1.270	-1.252	-1.238	-1.221	-1.208	-1.195	-1.180	-1.169	-1.156	-1.145	-1.135	-1.125	-1.116	-1.109	-1.101	-1.096	-1.091	-1.088	-1.085	-1.084	-1.084	-1.084	-1.085	-1.088	-1.091	-1.098	-1.104	-1.110	-1.119	-1.128	-1.139	-1.150	-1.161	-1.175	-1.189	-1.204	-1.220	-1.238	-1.255	-1.272	-1.292	-1.311	-1.331	-1.354	-1.375	-1.396	-1.418	-1.440	-1.462	-1.486	-1.509	-1.531	-1.554	-1.578	-1.600	-1.622	-1.644	-1.666	-1.688	-1.709	-1.729	-1.750	-1.769	-1.786	-1.804	-1.821	-1.836	-1.852	-1.866	-1.880	-1.891	-1.902	-1.912	-1.921	-1.929	-1.936	-1.942	-1.948	-1.950	-1.952	-1.955	-1.955	-1.954	-1.951	-1.949	-1.945	-1.941	-1.935	-1.929	-1.921	-1.914	-1.905	-1.896	-1.885	-1.876	-1.865	-1.854	-1.842	-1.831	-1.819	-1.808	-1.795	-1.784	-1.771	-1.761	-1.749	-1.739	-1.728	-1.716	-1.706	-1.696	-1.688	-1.679	-1.670	-1.662	-1.654	-1.648	-1.641	-1.636	-1.630	-1.626	-1.622	-1.619	-1.615	-1.614	-1.610	-1.609	-1.608	-1.608	-1.606	-1.608	-1.608	-1.609	-1.609	-1.611	-1.612	-1.615	-1.616	-1.619	-1.620	-1.622	-1.624	-1.626	-1.628	-1.630	-1.631	-1.632	-1.635	-1.635	-1.636	-1.636	-1.636	-1.636	-1.635	-1.635	-1.634	-1.631	-1.629	-1.626	-1.624	-1.620	-1.616	-1.611	-1.606	-1.602	-1.596	-1.591	-1.584	-1.579	-1.571	-1.564	-1.556	-1.549	-1.541	-1.532	-1.524	-1.514	-1.505	-1.495	-1.485	-1.475	-1.464	-1.454	-1.442	-1.432	-1.421	-1.409	-1.399	-1.386	-1.375	-1.364	-1.352	-1.341	-1.330	-1.318	-1.308	-1.296	-1.285	-1.274	-1.261	-1.251	-1.240	-1.230	-1.219	-1.209	-1.199	-1.188	-1.178	-1.168	-1.158	-1.149	-1.138	-1.129	-1.119	-1.110	-1.102	-1.094	-1.085	-1.076	-1.069	-1.060	-1.052	-1.045	-1.039	-1.031	-1.025	-1.019	-1.011	-1.005	-0.999	-0.994	-0.988	-0.982	-0.978	-0.972	-0.968	-0.965	-0.961	-0.956	-0.952	-0.949	-0.945	-0.944	-0.940	-0.938	-0.936	-0.934	-0.932	-0.930	-0.929	-0.928	-0.926	-0.926	-0.926	-0.925	-0.926	-0.926	-0.928	-0.928	-0.930	-0.931	-0.934	-0.935	-0.939	-0.941	-0.944	-0.948	-0.951	-0.955	-0.959	-0.964	-0.969	-0.974	-0.980	-0.986	-0.991	-0.999	-1.005	-1.012	-1.019	-1.026	-1.034	-1.041	-1.050	-1.059	-1.066	-1.075	-1.082	-1.092	-1.101	-1.111	-1.121	-1.130	-1.140	-1.150	-1.160	-1.170	-1.180	-1.190	-1.200	-1.210	-1.221	-1.232	-1.242	-1.252	-1.262	-1.272	-1.282	-1.294	-1.304	-1.314	-1.325	-1.335	-1.345	-1.355	-1.364	-1.374	-1.385	-1.394	-1.402	-1.412	-1.421	-1.430	-1.440	-1.448	-1.458	-1.465	-1.474	-1.480	-1.488	-1.494	-1.501	-1.508	-1.514	-1.519	-1.524	-1.528	-1.532	-1.535	-1.539	-1.540	-1.541	-1.541	-1.541	-1.540	-1.539	-1.535	-1.532	-1.528	-1.522	-1.518	-1.510	-1.502	-1.494	-1.484	-1.472	-1.461	-1.449	-1.436	-1.421	-1.406	-1.389	-1.372	-1.354	-1.336	-1.316	-1.296	-1.276	-1.254	-1.232	-1.209	-1.186	-1.162	-1.139	-1.115	-1.090	-1.066	-1.042	-1.018	-0.992	-0.969	-0.945	-0.921	-0.899	-0.878	-0.856	-0.834	-0.814	-0.795	-0.776	-0.759	-0.744	-0.728	-0.712	-0.701	-0.690	-0.679	-0.670	-0.662	-0.658	-0.651	-0.648	-0.646	-0.646	-0.648	-0.650	-0.652	-0.659	-0.664	-0.672	-0.681	-0.691	-0.702	-0.715	-0.728	-0.741	-0.758	-0.772	-0.790	-0.806	-0.824	-0.842	-0.861	-0.881	-0.900	-0.920	-0.940	-0.961	-0.980	-1.002	-1.022	-1.041	-1.061	-1.080	-1.100	-1.119	-1.138	-1.154	-1.171	-1.188	-1.204	-1.219	-1.234	-1.248	-1.260	-1.272	-1.285	-1.295	-1.306	-1.315	-1.325	-1.332	-1.340	-1.348	-1.352	-1.359	-1.362	-1.369	-1.372	-1.376	-1.379	-1.380	-1.382	-1.384	-1.385	-1.386	-1.388	-1.388	-1.388	-1.386	-1.388	-1.386	-1.385	-1.386	-1.384	-1.384	-1.382	-1.381	-1.381	-1.379	-1.378	-1.376	-1.376	-1.374	-1.372	-1.371	-1.371	-1.370	-1.369	-1.366	-1.365	-1.364	-1.362	-1.360	-1.358	-1.358	-1.355	-1.352	-1.351	-1.349	-1.345	-1.342	-1.340	-1.336	-1.332	-1.329	-1.325	-1.321	-1.316	-1.311	-1.306	-1.301	-1.296	-1.289	-1.284	-1.278	-1.271	-1.264	-1.258	-1.249	-1.240	-1.232	-1.222	-1.214	-1.204	-1.195	-1.184	-1.172	-1.162	-1.151	-1.139	-1.128	-1.116	-1.104	-1.091	-1.080	-1.066	-1.054	-1.041	-1.028	-1.016	-1.002	-0.989	-0.976	-0.962	-0.949	-0.935	-0.922	-0.910	-0.896	-0.885	-0.872	-0.860	-0.848	-0.836	-0.825	-0.814	-0.804	-0.794	-0.784	-0.774	-0.765	-0.758	-0.750	-0.741	-0.734	-0.729	-0.722	-0.716	-0.712	-0.709	-0.705	-0.702	-0.700	-0.699	-0.698	-0.698	-0.698	-0.699	-0.701	-0.704	-0.705	-0.709	-0.711	-0.716	-0.721	-0.726	-0.731	-0.738	-0.744	-0.750	-0.758	-0.765	-0.772	-0.780	-0.788	-0.795	-0.802	-0.810	-0.819	-0.826	-0.834	-0.841	-0.850	-0.858	-0.866	-0.872	-0.881	-0.889	-0.896	-0.902	-0.910	-0.916	-0.922	-0.929	-0.936	-0.941	-0.946	-0.952	-0.959	-0.964	-0.970	-0.975	-0.981	-0.986	-0.991	-0.996	-1.002	-1.008	-1.014	-1.018	-1.024	-1.030	-1.035	-1.041	-1.048	-1.055	-1.061	-1.068	-1.075	-1.084	-1.091	-1.099	-1.108	-1.118	-1.125	-1.135	-1.145	-1.155	-1.165	-1.176	-1.188	-1.199	-1.210	-1.222	-1.235	-1.246	-1.258	-1.271	-1.284	-1.298	-1.311	-1.324	-1.336	-1.350	-1.365	-1.378	-1.391	-1.405	-1.418	-1.431	-1.444	-1.455	-1.468	-1.480	-1.491	-1.501	-1.512	-1.522	-1.532	-1.541	-1.551	-1.560	-1.566	-1.575	-1.581	-1.588	-1.594	-1.598	-1.602	-1.606	-1.610	-1.612	-1.614	-1.615	-1.616	-1.615	-1.616	-1.615	-1.614	-1.610	-1.609	-1.606	-1.604	-1.599	-1.596	-1.591	-1.588	-1.584	-1.579	-1.574	-1.568	-1.562	-1.556	-1.550	-1.544	-1.538	-1.532	-1.526	-1.519	-1.512	-1.506	-1.500	-1.495	-1.488	-1.482	-1.478	-1.471	-1.465	-1.461	-1.455	-1.451	-1.446	-1.441	-1.436	-1.432	-1.429	-1.425	-1.421	-1.418	-1.415	-1.412	-1.408	-1.405	-1.402	-1.400	-1.398	-1.396	-1.394	-1.391	-1.389	-1.388	-1.385	-1.384	-1.381	-1.380	-1.379	-1.378	-1.376	-1.374	-1.374	-1.372	-1.372	-1.371	-1.370	-1.370	-1.369	-1.369	-1.370	-1.370	-1.370	-1.371	-1.372	-1.374	-1.375	-1.375	-1.378	-1.380	-1.381	-1.385	-1.388	-1.391	-1.394	-1.398	-1.402	-1.406	-1.411	-1.416	-1.421	-1.428	-1.434	-1.440	-1.446	-1.452	-1.460	-1.468	-1.475	-1.482	-1.491	-1.499	-1.508	-1.515	-1.524	-1.534	-1.541	-1.551	-1.560	-1.569	-1.578	-1.586	-1.594	-1.604	-1.612	-1.620	-1.630	-1.638	-1.646	-1.655	-1.661	-1.670	-1.678	-1.684	-1.692	-1.699	-1.705	-1.711	-1.718	-1.724	-1.729	-1.732	-1.738	-1.741	-1.746	-1.750	-1.754	-1.756	-1.759	-1.762	-1.766	-1.768	-1.770	-1.772	-1.774	-1.776	-1.776	-1.779	-1.779	-1.780	-1.780	-1.781	-1.781	-1.782	-1.784	-1.784	-1.785	-1.785	-1.786	-1.788	-1.788	-1.789	-1.790	-1.792	-1.792	-1.795	-1.798	-1.800	-1.802	-1.805	-1.809	-1.811	-1.816	-1.820	-1.825	-1.829	-1.834	-1.840	-1.845	-1.851	-1.858	-1.864	-1.871	-1.879	-1.886	-1.895	-1.902	-1.910	-1.920	-1.930	-1.939	-1.949	-1.958	-1.969	-1.978	-1.988	-2.000	-2.010	-2.020	-2.030	-2.041	-2.051	-2.061	-2.071	-2.081	-2.090	-2.100	-2.109	-2.118	-2.126	-2.132	-2.141	-2.148	-2.155	-2.160	-2.166	-2.171	-2.176	-2.180	-2.184	-2.185	-2.188	-2.189	-2.190	-2.190	-2.189	-2.189	-2.186	-2.185	-2.182	-2.180	-2.176	-2.172	-2.168	-2.162	-2.159	-2.152	-2.148	-2.140	-2.134	-2.128	-2.121	-2.114	-2.108	-2.100	-2.094	-2.086	-2.079	-2.072	-2.066	-2.060	-2.054	-2.049	-2.042	-2.038	-2.033	-2.029	-2.024	-2.021	-2.018	-2.015	-2.014	-2.011	-2.010	-2.010	-2.007	-2.009	-2.009	-2.010	-2.011	-2.014	-2.016	-2.018	-2.021	-2.025	-2.029	-2.033	-2.036	-2.040	-2.045	-2.050	-2.055	-2.060	-2.066	-2.070	-2.076	-2.081	-2.085	-2.090	-2.095	-2.099	-2.104	-2.108	-2.111	-2.114	-2.118	-2.120	-2.122	-2.125	-2.128	-2.128	-2.130	-2.130	-2.130	-2.129	-2.128	-2.126	-2.124	-2.121	-2.118	-2.112	-2.110	-2.104	-2.098	-2.091	-2.084	-2.076	-2.069	-2.060	-2.050	-2.041	-2.031	-2.020	-2.009	-1.996	-1.984	-1.971	-1.958	-1.942	-1.929	-1.915	-1.899	-1.882	-1.866	-1.850	-1.832	-1.815	-1.798	-1.781	-1.762	-1.745	-1.726	-1.708	-1.689	-1.670	-1.652	-1.632	-1.614	-1.595	-1.578	-1.559	-1.540	-1.522	-1.505	-1.488	-1.470	-1.454	-1.436	-1.420	-1.404	-1.388	-1.372	-1.356	-1.342	-1.328	-1.315	-1.301	-1.289	-1.278	-1.265	-1.252	-1.242	-1.231	-1.221	-1.211	-1.201	-1.192	-1.184	-1.176	-1.169	-1.160	-1.154	-1.146	-1.140	-1.132	-1.126	-1.121	-1.115	-1.109	-1.104	-1.098	-1.094	-1.089	-1.084	-1.080	-1.075	-1.070	-1.065	-1.061	-1.056	-1.051	-1.048	-1.042	-1.038	-1.034	-1.030	-1.025	-1.020	-1.018	-1.012	-1.009	-1.005	-1.001	-0.998	-0.995	-0.991	-0.989	-0.985	-0.982	-0.980	-0.978	-0.975	-0.972	-0.971	-0.970	-0.969	-0.968	-0.966	-0.965	-0.966	-0.965	-0.965	-0.965	-0.966	-0.966	-0.968	-0.968	-0.969	-0.970	-0.971	-0.971	-0.974	-0.975	-0.976	-0.978	-0.979	-0.981	-0.981	-0.982	-0.984	-0.985	-0.988	-0.988	-0.989	-0.989	-0.990	-0.990	-0.990	-0.990	-0.990	-0.990	-0.989	-0.988	-0.986	-0.985	-0.984	-0.981	-0.980	-0.978	-0.975	-0.971	-0.970	-0.968	-0.965	-0.962	-0.959	-0.958	-0.954	-0.952	-0.950	-0.949	-0.946	-0.944	-0.944	-0.942	-0.942	-0.941	-0.941	-0.942	-0.944	-0.945	-0.946	-0.950	-0.952	-0.956	-0.960	-0.964	-0.969	-0.975	-0.982	-0.989	-0.996	-1.004	-1.012	-1.021	-1.030	-1.040	-1.050	-1.061	-1.072	-1.085	-1.096	-1.109	-1.121	-1.134	-1.146	-1.160	-1.172	-1.186	-1.200	-1.212	-1.225	-1.239	-1.251	-1.265	-1.278	-1.290	-1.301	-1.312	-1.325	-1.335	-1.346	-1.356	-1.366	-1.375	-1.382	-1.390	-1.399	-1.406	-1.412	-1.419	-1.424	-1.429	-1.432	-1.436	-1.440	-1.442	-1.444	-1.446	-1.446	-1.448	-1.448	-1.448	-1.448	-1.446	-1.446	-1.446	-1.445	-1.444	-1.441	-1.440	-1.439	-1.436	-1.435	-1.435	-1.434	-1.432	-1.431	-1.430	-1.430	-1.431	-1.432	-1.432	-1.434	-1.436	-1.439	-1.441	-1.444	-1.448	-1.452	-1.458	-1.464	-1.470	-1.476	-1.485	-1.492	-1.502	-1.512	-1.524	-1.534	-1.545	-1.558	-1.572	-1.586	-1.600	-1.615	-1.630	-1.646	-1.664	-1.681	-1.699	-1.716	-1.735	-1.754	-1.774	-1.792	-1.814	-1.834	-1.855	-1.875	-1.896	-1.918	-1.940	-1.960	-1.981	-2.002	-2.022	-2.044	-2.064	-2.082	-2.102	-2.121	-2.141	-2.159	-2.176	-2.192	-2.210	-2.225	-2.240	-2.254	-2.266	-2.279	-2.290	-2.301	-2.310	-2.320	-2.328	-2.334	-2.340	-2.344	-2.349	-2.351	-2.354	-2.354	-2.354	-2.352	-2.351	-2.348	-2.344	-2.339	-2.334	-2.328	-2.320	-2.312	-2.302	-2.294	-2.284	-2.272	-2.261	-2.251	-2.238	-2.225	-2.212	-2.199	-2.185	-2.171	-2.158	-2.144	-2.130	-2.115	-2.102	-2.088	-2.075	-2.061	-2.049	-2.036	-2.024	-2.011	-2.000	-1.989	-1.979	-1.968	-1.959	-1.950	-1.942	-1.934	-1.928	-1.920	-1.914	-1.909	-1.904	-1.899	-1.896	-1.892	-1.890	-1.888	-1.886	-1.885	-1.884	-1.884	-1.884	-1.885	-1.885	-1.886	-1.886	-1.889	-1.891	-1.892	-1.894	-1.896	-1.898	-1.900	-1.902	-1.904	-1.906	-1.909	-1.910	-1.912	-1.916	-1.918	-1.919	-1.921	-1.922	-1.924	-1.925	-1.928	-1.929	-1.930	-1.929	-1.930	-1.931	-1.931	-1.932	-1.934	-1.935	-1.934	-1.935	-1.935	-1.938	-1.938	-1.939	-1.940	-1.941	-1.941	-1.944	-1.945	-1.948	-1.950	-1.952	-1.956	-1.959	-1.962	-1.965	-1.970	-1.975	-1.979	-1.985	-1.991	-1.996	-2.004	-2.009	-2.016	-2.022	-2.030	-2.038	-2.045	-2.054	-2.061	-2.069	-2.078	-2.086	-2.095	-2.104	-2.112	-2.121	-2.130	-2.140	-2.148	-2.155	-2.164	-2.172	-2.180	-2.188	-2.195	-2.202	-2.210	-2.215	-2.221	-2.228	-2.232	-2.238	-2.242	-2.246	-2.250	-2.252	-2.256	-2.258	-2.259	-2.261	-2.261	-2.262	-2.261	-2.261	-2.260	-2.259	-2.256	-2.254	-2.251	-2.249	-2.244	-2.240	-2.236	-2.232	-2.226	-2.222	-2.218	-2.212	-2.205	-2.200	-2.194	-2.186	-2.180	-2.172	-2.165	-2.159	-2.150	-2.142	-2.135	-2.128	-2.120	-2.112	-2.105	-2.095	-2.088	-2.079	-2.071	-2.062	-2.054	-2.044	-2.035	-2.025	-2.016	-2.007	-1.998	-1.988	-1.978	-1.966	-1.955	-1.945	-1.934	-1.922	-1.911	-1.899	-1.886	-1.872	-1.860	-1.846	-1.832	-1.819	-1.805	-1.789	-1.775	-1.760	-1.744	-1.729	-1.711	-1.695	-1.679	-1.662	-1.646	-1.630	-1.612	-1.595	-1.579	-1.562	-1.546	-1.530	-1.514	-1.499	-1.482	-1.469	-1.454	-1.439	-1.426	-1.412	-1.400	-1.389	-1.378	-1.366	-1.356	-1.348	-1.340	-1.331	-1.324	-1.318	-1.311	-1.306	-1.302	-1.299	-1.295	-1.292	-1.291	-1.290	-1.290	-1.290	-1.290	-1.291	-1.292	-1.294	-1.295	-1.298	-1.299	-1.300	-1.302	-1.304	-1.306	-1.309	-1.309	-1.310	-1.310	-1.310	-1.310	-1.309	-1.308	-1.304	-1.301	-1.296	-1.291	-1.286	-1.280	-1.272	-1.265	-1.256	-1.246	-1.235	-1.224	-1.211	-1.198	-1.184	-1.169	-1.152	-1.136	-1.119	-1.101	-1.082	-1.064	-1.044	-1.024	-1.004	-0.982	-0.962	-0.941	-0.921	-0.899	-0.878	-0.858	-0.836	-0.815	-0.795	-0.776	-0.756	-0.738	-0.720	-0.702	-0.686	-0.670	-0.655	-0.641	-0.629	-0.616	-0.605	-0.595	-0.585	-0.578	-0.570	-0.564	-0.559	-0.555	-0.552	-0.550	-0.550	-0.550	-0.551	-0.555	-0.559	-0.562	-0.568	-0.575	-0.582	-0.591	-0.600	-0.610	-0.621	-0.632	-0.644	-0.658	-0.671	-0.684	-0.698	-0.712	-0.728	-0.742	-0.758	-0.774	-0.790	-0.805	-0.821	-0.838	-0.854	-0.869	-0.884	-0.900	-0.915	-0.929	-0.944	-0.958	-0.972	-0.986	-0.998	-1.010	-1.022	-1.034	-1.045	-1.054	-1.062	-1.071	-1.080	-1.086	-1.092	-1.099	-1.102	-1.108	-1.110	-1.112	-1.115	-1.115	-1.116	-1.115	-1.114	-1.111	-1.108	-1.102	-1.099	-1.092	-1.088	-1.081	-1.074	-1.065	-1.058	-1.048	-1.039	-1.029	-1.020	-1.009	-0.998	-0.988	-0.978	-0.966	-0.955	-0.945	-0.934	-0.924	-0.914	-0.904	-0.894	-0.885	-0.876	-0.866	-0.859	-0.851	-0.844	-0.839	-0.834	-0.829	-0.825	-0.822	-0.821	-0.820	-0.820	-0.821	-0.822	-0.826	-0.830	-0.835	-0.840	-0.848	-0.855	-0.864	-0.874	-0.885	-0.896	-0.910	-0.924	-0.939	-0.955	-0.971	-0.989	-1.006	-1.026	-1.046	-1.066	-1.086	-1.109	-1.131	-1.155	-1.178	-1.201	-1.225	-1.250	-1.274	-1.299	-1.325	-1.349	-1.374	-1.399	-1.424	-1.449	-1.474	-1.498	-1.521	-1.546	-1.569	-1.592	-1.616	-1.638	-1.659	-1.681	-1.701	-1.721	-1.741	-1.759	-1.778	-1.795	-1.811	-1.828	-1.842	-1.858	-1.870	-1.884	-1.895	-1.906	-1.916	-1.925	-1.934	-1.941	-1.949	-1.955	-1.960	-1.964	-1.968	-1.971	-1.972	-1.974	-1.974	-1.974	-1.972	-1.971	-1.969	-1.965	-1.961	-1.955	-1.950	-1.944	-1.938	-1.930	-1.921	-1.914	-1.904	-1.894	-1.882	-1.872	-1.860	-1.848	-1.835	-1.821	-1.809	-1.792	-1.779	-1.764	-1.748	-1.731	-1.714	-1.695	-1.678	-1.659	-1.640	-1.620	-1.601	-1.581	-1.561	-1.541	-1.520	-1.499	-1.478	-1.456	-1.434	-1.412	-1.390	-1.369	-1.346	-1.324	-1.302	-1.280	-1.259	-1.236	-1.215	-1.194	-1.174	-1.154	-1.134	-1.114	-1.095	-1.078	-1.059	-1.042	-1.025	-1.009	-0.994	-0.980	-0.966	-0.952	-0.941	-0.930	-0.919	-0.910	-0.901	-0.895	-0.888	-0.882	-0.879	-0.874	-0.872	-0.870	-0.869	-0.869	-0.870	-0.871	-0.874	-0.879	-0.882	-0.888	-0.892	-0.899	-0.906	-0.914	-0.921	-0.930	-0.940	-0.949	-0.959	-0.970	-0.979	-0.990	-1.001	-1.011	-1.024	-1.035	-1.046	-1.058	-1.069	-1.080	-1.090	-1.101	-1.112	-1.124	-1.134	-1.144	-1.154	-1.164	-1.174	-1.182	-1.192	-1.201	-1.210	-1.219	-1.226	-1.235	-1.242	-1.251	-1.260	-1.268	-1.275	-1.284	-1.291	-1.300	-1.309	-1.319	-1.326	-1.336	-1.346	-1.356	-1.366	-1.378	-1.389	-1.400	-1.412	-1.424	-1.438	-1.450	-1.464	-1.476	-1.492	-1.506	-1.522	-1.539	-1.555	-1.572	-1.589	-1.606	-1.624	-1.642	-1.659	-1.678	-1.696	-1.714	-1.732	-1.750	-1.769	-1.786	-1.802	-1.820	-1.836	-1.852	-1.869	-1.884	-1.899	-1.912	-1.926	-1.938	-1.950	-1.960	-1.971	-1.980	-1.988	-1.995	-1.999	-2.005	-2.007	-2.009	-2.010	-2.010	-2.009	-2.005	-2.002	-1.998	-1.990	-1.984	-1.975	-1.966	-1.955	-1.942	-1.931	-1.918	-1.904	-1.889	-1.874	-1.856	-1.840	-1.821	-1.804	-1.785	-1.766	-1.748	-1.728	-1.708	-1.689	-1.668	-1.648	-1.629	-1.609	-1.588	-1.569	-1.549	-1.531	-1.512	-1.494	-1.478	-1.461	-1.445	-1.430	-1.415	-1.401	-1.388	-1.375	-1.364	-1.352	-1.342	-1.332	-1.325	-1.316	-1.310	-1.304	-1.299	-1.294	-1.290	-1.288	-1.286	-1.284	-1.284	-1.284	-1.284	-1.284	-1.286	-1.288	-1.291	-1.294	-1.298	-1.301	-1.305	-1.308	-1.312	-1.318	-1.321	-1.326	-1.331	-1.336	-1.341	-1.346	-1.351	-1.356	-1.361	-1.364	-1.368	-1.372	-1.375	-1.378	-1.379	-1.380	-1.381	-1.381	-1.381	-1.381	-1.380	-1.378	-1.376	-1.372	-1.369	-1.365	-1.360	-1.355	-1.348	-1.341	-1.332	-1.324	-1.315	-1.305	-1.295	-1.284	-1.271	-1.259	-1.246	-1.232	-1.216	-1.202	-1.188	-1.170	-1.154	-1.136	-1.119	-1.101	-1.081	-1.062	-1.042	-1.025	-1.004	-0.985	-0.965	-0.945	-0.924	-0.904	-0.885	-0.865	-0.845	-0.825	-0.805	-0.786	-0.768	-0.750	-0.731	-0.714	-0.696	-0.680	-0.664	-0.649	-0.635	-0.622	-0.610	-0.598	-0.586	-0.576	-0.566	-0.559	-0.550	-0.544	-0.539	-0.534	-0.530	-0.529	-0.526	-0.526	-0.526	-0.529	-0.531	-0.535	-0.540	-0.546	-0.552	-0.560	-0.568	-0.578	-0.588	-0.599	-0.610	-0.622	-0.634	-0.648	-0.661	-0.676	-0.691	-0.706	-0.721	-0.736	-0.752	-0.768	-0.782	-0.799	-0.814	-0.830	-0.844	-0.859	-0.874	-0.889	-0.904	-0.916	-0.930	-0.942	-0.954	-0.966	-0.978	-0.988	-0.998	-1.006	-1.015	-1.024	-1.030	-1.036	-1.044	-1.049	-1.052	-1.058	-1.061	-1.064	-1.066	-1.068	-1.070	-1.070	-1.071	-1.070	-1.071	-1.069	-1.069	-1.068	-1.066	-1.064	-1.062	-1.061	-1.059	-1.056	-1.054	-1.052	-1.050	-1.049	-1.046	-1.044	-1.042	-1.041	-1.040	-1.039	-1.039	-1.038	-1.036	-1.036	-1.036	-1.036	-1.038	-1.038	-1.039	-1.040	-1.041	-1.042	-1.045	-1.048	-1.049	-1.051	-1.054	-1.056	-1.060	-1.061	-1.066	-1.069	-1.072	-1.075	-1.079	-1.082	-1.086	-1.090	-1.094	-1.098	-1.101	-1.104	-1.109	-1.112	-1.115	-1.120	-1.124	-1.128	-1.131	-1.135	-1.140	-1.145	-1.150	-1.154	-1.160	-1.165	-1.170	-1.175	-1.180	-1.186	-1.191	-1.198	-1.204	-1.210	-1.218	-1.224	-1.231	-1.239	-1.246	-1.254	-1.262	-1.271	-1.280	-1.289	-1.299	-1.309	-1.318	-1.329	-1.339	-1.349	-1.359	-1.369	-1.380	-1.391	-1.401	-1.411	-1.422	-1.434	-1.444	-1.452	-1.462	-1.472	-1.481	-1.489	-1.499	-1.506	-1.514	-1.521	-1.526	-1.534	-1.538	-1.544	-1.546	-1.549	-1.551	-1.552	-1.554	-1.552	-1.551	-1.550	-1.546	-1.542	-1.539	-1.534	-1.528	-1.521	-1.512	-1.504	-1.495	-1.485	-1.474	-1.462	-1.451	-1.439	-1.426	-1.414	-1.400	-1.386	-1.372	-1.358	-1.344	-1.330	-1.316	-1.302	-1.288	-1.274	-1.260	-1.246	-1.234	-1.221	-1.210	-1.199	-1.188	-1.178	-1.168	-1.160	-1.151	-1.144	-1.138	-1.132	-1.128	-1.124	-1.120	-1.118	-1.116	-1.116	-1.116	-1.116	-1.119	-1.121	-1.125	-1.129	-1.132	-1.139	-1.145	-1.150	-1.158	-1.164	-1.171	-1.178	-1.186	-1.194	-1.202	-1.210	-1.218	-1.226	-1.235	-1.241	-1.250	-1.256	-1.264	-1.270	-1.275	-1.281	-1.285	-1.290	-1.294	-1.296	-1.299	-1.301	-1.302	-1.304	-1.304	-1.302	-1.301	-1.299	-1.295	-1.291	-1.286	-1.281	-1.276	-1.269	-1.262	-1.255	-1.246	-1.236	-1.228	-1.218	-1.208	-1.198	-1.185	-1.174	-1.162	-1.151	-1.138	-1.125	-1.112	-1.100	-1.088	-1.074	-1.060	-1.048	-1.034	-1.020	-1.008	-0.995	-0.980	-0.968	-0.955	-0.942	-0.930	-0.919	-0.906	-0.895	-0.884	-0.872	-0.862	-0.852	-0.842	-0.834	-0.824	-0.816	-0.808	-0.800	-0.794	-0.786	-0.781	-0.775	-0.770	-0.765	-0.760	-0.758	-0.754	-0.751	-0.749	-0.748	-0.746	-0.745	-0.745	-0.746	-0.746	-0.748	-0.749	-0.751	-0.754	-0.759	-0.761	-0.765	-0.771	-0.776	-0.780	-0.786	-0.792	-0.799	-0.804	-0.810	-0.818	-0.824	-0.830	-0.836	-0.844	-0.850	-0.855	-0.861	-0.866	-0.872	-0.878	-0.882	-0.886	-0.890	-0.894	-0.896	-0.898	-0.900	-0.900	-0.899	-0.899	-0.896	-0.894	-0.890	-0.885	-0.880	-0.872	-0.866	-0.858	-0.849	-0.838	-0.828	-0.815	-0.802	-0.789	-0.774	-0.758	-0.742	-0.725	-0.706	-0.689	-0.669	-0.649	-0.629	-0.609	-0.588	-0.566	-0.545	-0.522	-0.500	-0.478	-0.455	-0.432	-0.410	-0.389	-0.366	-0.344	-0.322	-0.301	-0.280	-0.260	-0.240	-0.220	-0.201	-0.181	-0.165	-0.148	-0.130	-0.115	-0.099	-0.085	-0.071	-0.058	-0.045	-0.034	-0.024	-0.014	-0.004	0.004	0.011	0.019	0.025	0.030	0.035	0.039	0.042	0.045	0.049	0.050	0.051	0.052	0.052	0.052	0.052	0.052	0.050	0.049	0.048	0.045	0.042	0.041	0.039	0.036	0.034	0.030	0.026	0.022	0.019	0.016	0.012	0.008	0.005	0.001	-0.004	-0.008	-0.010	-0.015	-0.019	-0.022	-0.028	-0.031	-0.036	-0.040	-0.046	-0.051	-0.056	-0.061	-0.066	-0.072	-0.078	-0.082	-0.090	-0.095	-0.101	-0.109	-0.115	-0.124	-0.130	-0.139	-0.146	-0.155	-0.162	-0.172	-0.181	-0.190	-0.199	-0.209	-0.218	-0.228	-0.239	-0.248	-0.259	-0.269	-0.280	-0.290	-0.300	-0.312	-0.322	-0.332	-0.344	-0.355	-0.365	-0.376	-0.386	-0.398	-0.409	-0.419	-0.429	-0.440	-0.450	-0.461	-0.470	-0.480	-0.490	-0.500	-0.510	-0.520	-0.529	-0.538	-0.548	-0.556	-0.566	-0.576	-0.586	-0.596	-0.605	-0.615	-0.625	-0.634	-0.644	-0.654	-0.664	-0.675	-0.685	-0.696	-0.708	-0.719	-0.730	-0.741	-0.752	-0.766	-0.779	-0.791	-0.804	-0.818	-0.831	-0.844	-0.859	-0.872	-0.888	-0.902	-0.916	-0.932	-0.946	-0.962	-0.979	-0.994	-1.009	-1.025	-1.041	-1.056	-1.072	-1.089	-1.104	-1.120	-1.136	-1.151	-1.168	-1.184	-1.199	-1.214	-1.229	-1.245	-1.258	-1.274	-1.288	-1.301	-1.316	-1.330	-1.344	-1.358	-1.371	-1.384	-1.398	-1.410	-1.422	-1.434	-1.446	-1.459	-1.470	-1.480	-1.491	-1.501	-1.512	-1.522	-1.531	-1.541	-1.550	-1.559	-1.566	-1.575	-1.584	-1.590	-1.598	-1.604	-1.610	-1.615	-1.620	-1.625	-1.629	-1.632	-1.634	-1.638	-1.639	-1.640	-1.640	-1.639	-1.638	-1.635	-1.631	-1.628	-1.622	-1.616	-1.609	-1.601	-1.594	-1.584	-1.572	-1.561	-1.550	-1.535	-1.521	-1.506	-1.491	-1.474	-1.456	-1.438	-1.419	-1.399	-1.379	-1.358	-1.338	-1.314	-1.292	-1.271	-1.248	-1.225	-1.201	-1.179	-1.158	-1.134	-1.111	-1.090	-1.069	-1.046	-1.028	-1.008	-0.989	-0.970	-0.952	-0.936	-0.921	-0.906	-0.894	-0.881	-0.869	-0.860	-0.850	-0.844	-0.836	-0.831	-0.829	-0.826	-0.824	-0.824	-0.825	-0.826	-0.831	-0.835	-0.840	-0.846	-0.852	-0.860	-0.869	-0.878	-0.886	-0.895	-0.905	-0.916	-0.925	-0.935	-0.945	-0.956	-0.965	-0.975	-0.984	-0.994	-1.002	-1.010	-1.018	-1.025	-1.031	-1.036	-1.041	-1.045	-1.049	-1.052	-1.054	-1.055	-1.055	-1.054	-1.054	-1.051	-1.049	-1.048	-1.042	-1.040	-1.035	-1.031	-1.026	-1.020	-1.015	-1.010	-1.005	-0.999	-0.995	-0.989	-0.984	100.000	5.000	2.000	1.000	4.000	0.000	0.000	0.000	0.000	0.000	0.000	0.000	0.000	0.000	0.000	0.000	0.000	0.000	-0.559	-0.555	-0.551	-0.545	-0.540	-0.534	-0.525	-0.518	-0.507	-0.498	-0.488	-0.476	-0.464	-0.452	-0.439	-0.425	-0.410	-0.395	-0.380	-0.365	-0.349	-0.332	-0.315	-0.299	-0.281	-0.265	-0.246	-0.229	-0.211	-0.194	-0.175	-0.158	-0.139	-0.122	-0.104	-0.086	-0.068	-0.051	-0.034	-0.016	0.000	0.018	0.034	0.050	0.065	0.081	0.096	0.111	0.125	0.139	0.154	0.165	0.179	0.191	0.202	0.214	0.224	0.235	0.245	0.254	0.262	0.270	0.279	0.285	0.291	0.296	0.302	0.306	0.310	0.314	0.316	0.318	0.319	0.319	0.319	0.318	0.314	0.311	0.309	0.304	0.298	0.292	0.285	0.279	0.270	0.260	0.250	0.240	0.228	0.215	0.204	0.189	0.175	0.160	0.144	0.128	0.111	0.094	0.078	0.060	0.041	0.024	0.006	-0.014	-0.031	-0.050	-0.068	-0.086	-0.105	-0.124	-0.142	-0.160	-0.179	-0.195	-0.212	-0.229	-0.245	-0.260	-0.275	-0.290	-0.304	-0.318	-0.330	-0.341	-0.351	-0.361	-0.371	-0.380	-0.388	-0.394	-0.399	-0.404	-0.409	-0.412	-0.415	-0.416	-0.418	-0.418	-0.418	-0.418	-0.415	-0.412	-0.410	-0.406	-0.401	-0.398	-0.392	-0.388	-0.381	-0.376	-0.369	-0.362	-0.355	-0.349	-0.341	-0.334	-0.328	-0.319	-0.312	-0.305	-0.299	-0.291	-0.285	-0.278	-0.272	-0.266	-0.261	-0.256	-0.251	-0.246	-0.244	-0.240	-0.236	-0.235	-0.234	-0.232	-0.231	-0.232	-0.232	-0.234	-0.236	-0.239	-0.242	-0.246	-0.251	-0.256	-0.262	-0.269	-0.276	-0.284	-0.294	-0.302	-0.311	-0.322	-0.334	-0.345	-0.359	-0.371	-0.385	-0.399	-0.414	-0.429	-0.445	-0.462	-0.479	-0.496	-0.514	-0.532	-0.550	-0.570	-0.589	-0.609	-0.630	-0.650	-0.669	-0.689	-0.710	-0.730	-0.751	-0.771	-0.792	-0.811	-0.832	-0.852	-0.872	-0.891	-0.910	-0.930	-0.948	-0.965	-0.982	-1.000	-1.015	-1.030	-1.045	-1.060	-1.072	-1.085	-1.096	-1.106	-1.116	-1.124	-1.132	-1.139	-1.144	-1.148	-1.150	-1.154	-1.154	-1.154	-1.151	-1.149	-1.145	-1.140	-1.135	-1.126	-1.119	-1.109	-1.098	-1.086	-1.074	-1.060	-1.045	-1.031	-1.015	-0.998	-0.980	-0.962	-0.944	-0.925	-0.906	-0.886	-0.868	-0.848	-0.828	-0.809	-0.789	-0.770	-0.751	-0.732	-0.714	-0.696	-0.680	-0.664	-0.646	-0.632	-0.619	-0.606	-0.594	-0.582	-0.572	-0.565	-0.556	-0.551	-0.545	-0.541	-0.538	-0.536	-0.535	-0.535	-0.536	-0.538	-0.541	-0.545	-0.549	-0.555	-0.560	-0.568	-0.575	-0.582	-0.591	-0.599	-0.608	-0.616	-0.625	-0.634	-0.642	-0.650	-0.659	-0.665	-0.672	-0.680	-0.685	-0.690	-0.695	-0.699	-0.702	-0.705	-0.705	-0.705	-0.705	-0.702	-0.700	-0.696	-0.692	-0.686	-0.679	-0.670	-0.662	-0.652	-0.642	-0.631	-0.619	-0.608	-0.594	-0.580	-0.566	-0.551	-0.536	-0.520	-0.504	-0.489	-0.472	-0.456	-0.440	-0.425	-0.410	-0.394	-0.379	-0.364	-0.350	-0.336	-0.324	-0.311	-0.300	-0.289	-0.279	-0.269	-0.260	-0.252	-0.246	-0.240	-0.235	-0.230	-0.226	-0.221	-0.219	-0.218	-0.216	-0.215	-0.215	-0.216	-0.218	-0.219	-0.221	-0.224	-0.226	-0.230	-0.234	-0.238	-0.241	-0.246	-0.250	-0.255	-0.259	-0.262	-0.268	-0.271	-0.276	-0.280	-0.285	-0.289	-0.292	-0.296	-0.300	-0.304	-0.306	-0.309	-0.314	-0.315	-0.318	-0.321	-0.324	-0.325	-0.329	-0.331	-0.334	-0.336	-0.339	-0.341	-0.342	-0.345	-0.348	-0.349	-0.351	-0.354	-0.356	-0.359	-0.361	-0.364	-0.365	-0.368	-0.370	-0.371	-0.372	-0.374	-0.374	-0.375	-0.375	-0.375	-0.375	-0.374	-0.372	-0.371	-0.369	-0.366	-0.362	-0.359	-0.354	-0.349	-0.342	-0.334	-0.328	-0.318	-0.310	-0.300	-0.288	-0.276	-0.264	-0.250	-0.235	-0.221	-0.204	-0.188	-0.170	-0.151	-0.132	-0.114	-0.092	-0.072	-0.051	-0.029	-0.006	0.016	0.039	0.061	0.085	0.108	0.131	0.155	0.178	0.202	0.225	0.249	0.272	0.295	0.319	0.341	0.362	0.385	0.406	0.428	0.449	0.469	0.489	0.507	0.526	0.544	0.561	0.578	0.595	0.609	0.624	0.639	0.654	0.666	0.680	0.692	0.704	0.714	0.725	0.736	0.746	0.755	0.765	0.772	0.780	0.788	0.796	0.802	0.810	0.815	0.821	0.828	0.834	0.838	0.842	0.848	0.851	0.855	0.860	0.862	0.866	0.870	0.872	0.875	0.878	0.880	0.882	0.885	0.886	0.889	0.889	0.890	0.891	0.891	0.892	0.892	0.892	0.892	0.891	0.891	0.890	0.889	0.889	0.888	0.886	0.885	0.884	0.881	0.879	0.878	0.875	0.874	0.871	0.868	0.866	0.864	0.860	0.859	0.856	0.852	0.850	0.848	0.845	0.842	0.839	0.836	0.832	0.830	0.826	0.824	0.820	0.815	0.810	0.806	0.802	0.798	0.792	0.788	0.781	0.776	0.769	0.762	0.754	0.746	0.738	0.729	0.719	0.708	0.696	0.685	0.671	0.658	0.644	0.629	0.614	0.598	0.579	0.561	0.541	0.521	0.501	0.480	0.458	0.434	0.411	0.386	0.361	0.336	0.310	0.284	0.258	0.229	0.201	0.174	0.145	0.115	0.086	0.058	0.028	-0.002	-0.031	-0.061	-0.091	-0.120	-0.150	-0.179	-0.208	-0.236	-0.265	-0.294	-0.321	-0.349	-0.376	-0.402	-0.430	-0.456	-0.482	-0.507	-0.532	-0.558	-0.582	-0.605	-0.630	-0.652	-0.675	-0.699	-0.720	-0.742	-0.764	-0.785	-0.806	-0.828	-0.846	-0.868	-0.888	-0.908	-0.928	-0.946	-0.964	-0.984	-1.002	-1.020	-1.038	-1.056	-1.074	-1.091	-1.108	-1.124	-1.140	-1.156	-1.171	-1.185	-1.200	-1.214	-1.226	-1.239	-1.250	-1.262	-1.272	-1.282	-1.291	-1.299	-1.305	-1.311	-1.318	-1.322	-1.326	-1.329	-1.329	-1.329	-1.329	-1.326	-1.322	-1.319	-1.314	-1.308	-1.300	-1.291	-1.281	-1.271	-1.259	-1.246	-1.232	-1.216	-1.201	-1.185	-1.168	-1.150	-1.130	-1.111	-1.091	-1.071	-1.050	-1.029	-1.008	-0.985	-0.962	-0.941	-0.920	-0.898	-0.875	-0.854	-0.832	-0.811	-0.790	-0.770	-0.750	-0.730	-0.712	-0.695	-0.676	-0.660	-0.645	-0.629	-0.615	-0.601	-0.589	-0.578	-0.566	-0.556	-0.548	-0.539	-0.532	-0.528	-0.521	-0.518	-0.515	-0.512	-0.511	-0.511	-0.511	-0.512	-0.515	-0.518	-0.521	-0.524	-0.530	-0.534	-0.539	-0.545	-0.551	-0.559	-0.565	-0.572	-0.580	-0.588	-0.596	-0.605	-0.612	-0.622	-0.630	-0.640	-0.649	-0.658	-0.666	-0.676	-0.685	-0.692	-0.702	-0.711	-0.720	-0.729	-0.738	-0.748	-0.755	-0.765	-0.774	-0.782	-0.792	-0.802	-0.811	-0.821	-0.830	-0.840	-0.851	-0.860	-0.871	-0.882	-0.894	-0.905	-0.916	-0.928	-0.940	-0.951	-0.965	-0.979	-0.991	-1.006	-1.020	-1.035	-1.049	-1.064	-1.080	-1.095	-1.111	-1.126	-1.142	-1.159	-1.175	-1.190	-1.206	-1.222	-1.238	-1.252	-1.268	-1.282	-1.298	-1.310	-1.322	-1.335	-1.346	-1.356	-1.366	-1.374	-1.381	-1.388	-1.392	-1.396	-1.396	-1.398	-1.396	-1.394	-1.389	-1.382	-1.374	-1.365	-1.352	-1.340	-1.324	-1.306	-1.289	-1.266	-1.245	-1.219	-1.192	-1.164	-1.135	-1.104	-1.070	-1.035	-0.999	-0.962	-0.924	-0.885	-0.844	-0.802	-0.760	-0.718	-0.675	-0.630	-0.586	-0.541	-0.498	-0.452	-0.408	-0.365	-0.320	-0.278	-0.236	-0.194	-0.154	-0.115	-0.078	-0.041	-0.006	0.028	0.060	0.090	0.120	0.148	0.174	0.198	0.220	0.240	0.258	0.274	0.288	0.299	0.310	0.318	0.324	0.329	0.330	0.331	0.330	0.328	0.322	0.316	0.309	0.300	0.289	0.278	0.266	0.251	0.239	0.224	0.206	0.190	0.172	0.156	0.139	0.120	0.101	0.084	0.065	0.048	0.029	0.011	-0.005	-0.021	-0.038	-0.052	-0.066	-0.081	-0.094	-0.106	-0.118	-0.128	-0.138	-0.145	-0.152	-0.159	-0.164	-0.168	-0.169	-0.171	-0.171	-0.170	-0.168	-0.164	-0.160	-0.154	-0.146	-0.140	-0.130	-0.120	-0.109	-0.098	-0.084	-0.070	-0.055	-0.039	-0.024	-0.008	0.010	0.029	0.046	0.066	0.085	0.105	0.125	0.145	0.165	0.186	0.208	0.228	0.249	0.268	0.289	0.309	0.329	0.348	0.365	0.384	0.401	0.418	0.435	0.450	0.464	0.478	0.490	0.501	0.512	0.521	0.530	0.539	0.545	0.550	0.552	0.556	0.558	0.559	0.558	0.558	0.555	0.551	0.548	0.541	0.536	0.529	0.520	0.511	0.501	0.491	0.480	0.469	0.456	0.445	0.432	0.420	0.406	0.394	0.381	0.369	0.356	0.344	0.332	0.321	0.310	0.301	0.291	0.284	0.275	0.268	0.262	0.259	0.255	0.252	0.250	0.250	0.251	0.254	0.256	0.261	0.268	0.274	0.282	0.294	0.304	0.316	0.330	0.345	0.361	0.376	0.395	0.412	0.434	0.454	0.474	0.496	0.519	0.541	0.565	0.590	0.614	0.639	0.665	0.690	0.716	0.742	0.769	0.794	0.821	0.845	0.872	0.898	0.924	0.949	0.974	0.999	1.024	1.048	1.071	1.094	1.116	1.139	1.160	1.180	1.200	1.220	1.240	1.259	1.276	1.294	1.310	1.328	1.342	1.356	1.371	1.384	1.396	1.409	1.420	1.430	1.441	1.450	1.458	1.466	1.474	1.479	1.485	1.489	1.494	1.495	1.498	1.499	1.500	1.499	1.499	1.498	1.495	1.494	1.490	1.485	1.482	1.476	1.471	1.464	1.459	1.450	1.444	1.435	1.426	1.419	1.409	1.400	1.391	1.382	1.372	1.362	1.352	1.344	1.334	1.324	1.314	1.305	1.296	1.286	1.278	1.270	1.261	1.252	1.245	1.238	1.230	1.222	1.216	1.210	1.204	1.199	1.194	1.188	1.182	1.179	1.174	1.170	1.165	1.161	1.158	1.154	1.149	1.145	1.141	1.138	1.135	1.130	1.125	1.121	1.116	1.111	1.106	1.100	1.094	1.089	1.081	1.074	1.066	1.060	1.051	1.042	1.034	1.025	1.016	1.006	0.996	0.986	0.976	0.965	0.955	0.945	0.935	0.925	0.915	0.905	0.895	0.886	0.878	0.869	0.861	0.854	0.848	0.841	0.836	0.831	0.826	0.824	0.821	0.820	0.820	0.821	0.821	0.824	0.828	0.832	0.838	0.845	0.852	0.861	0.870	0.879	0.890	0.901	0.914	0.926	0.940	0.954	0.970	0.984	1.000	1.016	1.031	1.048	1.064	1.080	1.096	1.112	1.128	1.144	1.159	1.174	1.189	1.202	1.216	1.229	1.241	1.254	1.265	1.276	1.285	1.295	1.302	1.309	1.315	1.320	1.324	1.328	1.329	1.331	1.331	1.331	1.330	1.330	1.328	1.324	1.320	1.316	1.311	1.306	1.300	1.294	1.288	1.280	1.272	1.266	1.259	1.251	1.242	1.235	1.228	1.220	1.212	1.206	1.199	1.191	1.185	1.178	1.171	1.165	1.160	1.154	1.149	1.144	1.140	1.135	1.131	1.128	1.124	1.120	1.118	1.115	1.111	1.109	1.106	1.102	1.100	1.096	1.094	1.090	1.086	1.082	1.079	1.074	1.069	1.064	1.059	1.051	1.045	1.036	1.029	1.020	1.010	0.999	0.989	0.976	0.965	0.951	0.938	0.924	0.909	0.894	0.876	0.860	0.842	0.825	0.806	0.786	0.768	0.748	0.728	0.708	0.688	0.666	0.646	0.625	0.602	0.582	0.562	0.541	0.521	0.501	0.482	0.462	0.444	0.424	0.406	0.389	0.372	0.356	0.341	0.328	0.314	0.301	0.289	0.279	0.270	0.260	0.252	0.246	0.240	0.235	0.231	0.228	0.226	0.225	0.225	0.226	0.226	0.229	0.232	0.236	0.242	0.248	0.254	0.260	0.268	0.276	0.285	0.294	0.302	0.314	0.324	0.334	0.345	0.356	0.368	0.379	0.391	0.402	0.414	0.425	0.436	0.446	0.458	0.468	0.478	0.486	0.495	0.505	0.512	0.520	0.528	0.534	0.541	0.546	0.551	0.555	0.560	0.562	0.565	0.568	0.569	0.569	0.569	0.569	0.568	0.566	0.565	0.562	0.558	0.555	0.550	0.546	0.541	0.536	0.531	0.524	0.519	0.511	0.506	0.499	0.492	0.485	0.479	0.471	0.465	0.458	0.450	0.444	0.436	0.430	0.422	0.416	0.410	0.404	0.396	0.391	0.386	0.379	0.374	0.369	0.364	0.359	0.354	0.349	0.345	0.341	0.336	0.331	0.328	0.324	0.319	0.315	0.311	0.306	0.301	0.298	0.290	0.285	0.280	0.272	0.265	0.256	0.249	0.240	0.230	0.220	0.208	0.196	0.182	0.169	0.155	0.138	0.121	0.102	0.085	0.065	0.045	0.022	-0.001	-0.025	-0.050	-0.076	-0.104	-0.132	-0.160	-0.190	-0.221	-0.252	-0.285	-0.318	-0.351	-0.385	-0.419	-0.452	-0.489	-0.524	-0.559	-0.595	-0.630	-0.666	-0.702	-0.738	-0.774	-0.808	-0.842	-0.878	-0.911	-0.946	-0.979	-1.011	-1.045	-1.078	-1.109	-1.139	-1.169	-1.199	-1.228	-1.256	-1.284	-1.310	-1.335	-1.361	-1.386	-1.410	-1.432	-1.455	-1.476	-1.499	-1.520	-1.539	-1.559	-1.579	-1.598	-1.616	-1.635	-1.651	-1.669	-1.685	-1.702	-1.719	-1.734	-1.751	-1.766	-1.780	-1.796	-1.810	-1.824	-1.838	-1.851	-1.865	-1.878	-1.891	-1.902	-1.915	-1.926	-1.939	-1.950	-1.961	-1.970	-1.980	-1.990	-2.000	-2.007	-2.015	-2.024	-2.030	-2.036	-2.042	-2.047	-2.051	-2.055	-2.059	-2.061	-2.062	-2.062	-2.064	-2.064	-2.062	-2.061	-2.059	-2.055	-2.052	-2.049	-2.044	-2.039	-2.033	-2.027	-2.019	-2.013	-2.006	-1.998	-1.989	-1.982	-1.974	-1.965	-1.956	-1.948	-1.938	-1.930	-1.921	-1.912	-1.905	-1.896	-1.888	-1.880	-1.874	-1.866	-1.860	-1.854	-1.848	-1.841	-1.836	-1.832	-1.829	-1.825	-1.821	-1.819	-1.818	-1.815	-1.814	-1.814	-1.812	-1.812	-1.812	-1.812	-1.815	-1.816	-1.818	-1.820	-1.821	-1.825	-1.826	-1.830	-1.832	-1.835	-1.838	-1.841	-1.845	-1.846	-1.850	-1.851	-1.855	-1.858	-1.860	-1.862	-1.865	-1.866	-1.869	-1.870	-1.871	-1.872	-1.872	-1.874	-1.874	-1.874	-1.874	-1.872	-1.871	-1.870	-1.869	-1.868	-1.866	-1.865	-1.862	-1.861	-1.858	-1.856	-1.854	-1.852	-1.850	-1.848	-1.845	-1.842	-1.840	-1.838	-1.836	-1.834	-1.831	-1.829	-1.829	-1.826	-1.825	-1.824	-1.822	-1.821	-1.821	-1.820	-1.820	-1.819	-1.820	-1.820	-1.820	-1.820	-1.821	-1.822	-1.824	-1.825	-1.828	-1.828	-1.831	-1.832	-1.835	-1.836	-1.840	-1.841	-1.844	-1.846	-1.848	-1.851	-1.854	-1.855	-1.858	-1.860	-1.862	-1.864	-1.865	-1.866	-1.868	-1.869	-1.869	-1.869	-1.868	-1.866	-1.866	-1.865	-1.861	-1.860	-1.858	-1.854	-1.851	-1.846	-1.842	-1.838	-1.832	-1.829	-1.822	-1.816	-1.810	-1.804	-1.798	-1.790	-1.784	-1.778	-1.769	-1.761	-1.755	-1.746	-1.739	-1.732	-1.724	-1.716	-1.709	-1.701	-1.694	-1.686	-1.680	-1.674	-1.666	-1.660	-1.652	-1.646	-1.640	-1.634	-1.628	-1.621	-1.615	-1.609	-1.604	-1.598	-1.591	-1.585	-1.578	-1.571	-1.565	-1.558	-1.551	-1.544	-1.536	-1.528	-1.519	-1.510	-1.501	-1.491	-1.480	-1.469	-1.458	-1.446	-1.434	-1.421	-1.408	-1.394	-1.379	-1.364	-1.348	-1.332	-1.318	-1.300	-1.282	-1.265	-1.249	-1.231	-1.214	-1.198	-1.179	-1.162	-1.146	-1.129	-1.112	-1.096	-1.080	-1.066	-1.050	-1.038	-1.024	-1.011	-1.000	-0.989	-0.979	-0.971	-0.964	-0.958	-0.951	-0.948	-0.945	-0.942	-0.942	-0.944	-0.945	-0.949	-0.952	-0.958	-0.964	-0.972	-0.981	-0.990	-1.000	-1.012	-1.024	-1.036	-1.050	-1.064	-1.078	-1.092	-1.106	-1.120	-1.135	-1.149	-1.162	-1.176	-1.190	-1.202	-1.214	-1.226	-1.235	-1.244	-1.252	-1.259	-1.265	-1.269	-1.271	-1.274	-1.272	-1.271	-1.268	-1.262	-1.256	-1.249	-1.238	-1.226	-1.211	-1.196	-1.180	-1.162	-1.141	-1.120	-1.098	-1.072	-1.045	-1.018	-0.989	-0.959	-0.928	-0.896	-0.861	-0.829	-0.794	-0.759	-0.722	-0.686	-0.650	-0.614	-0.578	-0.541	-0.505	-0.470	-0.435	-0.399	-0.364	-0.331	-0.298	-0.266	-0.235	-0.205	-0.176	-0.149	-0.121	-0.098	-0.074	-0.051	-0.030	-0.010	0.008	0.025	0.039	0.052	0.065	0.075	0.085	0.094	0.100	0.106	0.110	0.114	0.115	0.116	0.115	0.114	0.112	0.110	0.106	0.101	0.098	0.090	0.085	0.079	0.071	0.065	0.058	0.051	0.045	0.038	0.030	0.024	0.018	0.011	0.005	0.000	-0.005	-0.010	-0.015	-0.019	-0.022	-0.026	-0.029	-0.031	-0.032	-0.035	-0.036	-0.038	-0.038	-0.038	-0.038	-0.038	-0.038	-0.038	-0.038	-0.036	-0.036	-0.036	-0.038	-0.038	-0.039	-0.039	-0.040	-0.042	-0.045	-0.048	-0.051	-0.056	-0.060	-0.065	-0.071	-0.078	-0.086	-0.094	-0.102	-0.112	-0.121	-0.132	-0.142	-0.155	-0.168	-0.180	-0.192	-0.208	-0.221	-0.234	-0.249	-0.264	-0.278	-0.291	-0.306	-0.320	-0.334	-0.348	-0.361	-0.374	-0.386	-0.399	-0.410	-0.420	-0.430	-0.439	-0.448	-0.456	-0.462	-0.468	-0.474	-0.478	-0.480	-0.482	-0.484	-0.482	-0.482	-0.481	-0.479	-0.475	-0.471	-0.466	-0.460	-0.454	-0.446	-0.440	-0.431	-0.424	-0.414	-0.405	-0.394	-0.385	-0.375	-0.365	-0.355	-0.345	-0.335	-0.326	-0.316	-0.308	-0.300	-0.291	-0.282	-0.275	-0.269	-0.262	-0.256	-0.250	-0.246	-0.242	-0.239	-0.236	-0.234	-0.232	-0.232	-0.232	-0.234	-0.234	-0.236	-0.238	-0.241	-0.245	-0.249	-0.254	-0.258	-0.264	-0.270	-0.275	-0.282	-0.289	-0.296	-0.304	-0.310	-0.318	-0.326	-0.334	-0.342	-0.350	-0.359	-0.366	-0.375	-0.382	-0.390	-0.398	-0.405	-0.411	-0.419	-0.425	-0.431	-0.438	-0.444	-0.449	-0.454	-0.459	-0.464	-0.468	-0.471	-0.475	-0.479	-0.482	-0.484	-0.486	-0.489	-0.491	-0.492	-0.492	-0.495	-0.495	-0.496	-0.496	-0.496	-0.495	-0.495	-0.495	-0.494	-0.494	-0.491	-0.491	-0.491	-0.490	-0.489	-0.488	-0.486	-0.486	-0.485	-0.485	-0.485	-0.484	-0.484	-0.484	-0.485	-0.485	-0.486	-0.488	-0.489	-0.490	-0.492	-0.495	-0.498	-0.500	-0.504	-0.507	-0.511	-0.515	-0.520	-0.525	-0.529	-0.535	-0.540	-0.546	-0.552	-0.559	-0.564	-0.571	-0.578	-0.584	-0.590	-0.598	-0.604	-0.610	-0.616	-0.622	-0.628	-0.632	-0.639	-0.642	-0.648	-0.651	-0.655	-0.658	-0.660	-0.661	-0.662	-0.665	-0.662	-0.661	-0.660	-0.658	-0.654	-0.649	-0.644	-0.639	-0.632	-0.624	-0.615	-0.606	-0.598	-0.586	-0.576	-0.564	-0.552	-0.539	-0.525	-0.512	-0.498	-0.484	-0.470	-0.455	-0.441	-0.426	-0.412	-0.398	-0.384	-0.370	-0.358	-0.344	-0.331	-0.319	-0.309	-0.298	-0.288	-0.279	-0.270	-0.262	-0.256	-0.251	-0.246	-0.244	-0.240	-0.239	-0.238	-0.238	-0.239	-0.240	-0.244	-0.248	-0.251	-0.258	-0.264	-0.270	-0.278	-0.286	-0.294	-0.304	-0.311	-0.321	-0.331	-0.342	-0.351	-0.361	-0.371	-0.381	-0.390	-0.400	-0.410	-0.418	-0.425	-0.434	-0.440	-0.448	-0.452	-0.458	-0.461	-0.465	-0.468	-0.469	-0.470	-0.470	-0.468	-0.466	-0.464	-0.461	-0.456	-0.451	-0.444	-0.438	-0.430	-0.422	-0.414	-0.404	-0.392	-0.382	-0.371	-0.360	-0.348	-0.335	-0.321	-0.308	-0.294	-0.281	-0.268	-0.254	-0.240	-0.225	-0.212	-0.198	-0.185	-0.171	-0.158	-0.145	-0.132	-0.120	-0.108	-0.096	-0.086	-0.074	-0.065	-0.054	-0.046	-0.038	-0.030	-0.022	-0.015	-0.010	-0.005	0.000	0.004	0.005	0.008	0.009	0.010	0.009	0.009	0.006	0.005	0.001	-0.002	-0.006	-0.011	-0.018	-0.024	-0.031	-0.039	-0.048	-0.058	-0.068	-0.078	-0.089	-0.100	-0.111	-0.124	-0.138	-0.150	-0.164	-0.178	-0.191	-0.205	-0.219	-0.234	-0.248	-0.261	-0.275	-0.289	-0.302	-0.315	-0.328	-0.339	-0.351	-0.362	-0.372	-0.384	-0.391	-0.401	-0.409	-0.415	-0.421	-0.426	-0.431	-0.434	-0.436	-0.439	-0.439	-0.438	-0.435	-0.432	-0.429	-0.425	-0.419	-0.412	-0.404	-0.395	-0.386	-0.376	-0.365	-0.354	-0.341	-0.328	-0.315	-0.301	-0.288	-0.272	-0.259	-0.242	-0.228	-0.212	-0.196	-0.181	-0.165	-0.151	-0.136	-0.121	-0.108	-0.094	-0.080	-0.069	-0.056	-0.046	-0.036	-0.028	-0.019	-0.010	-0.004	0.002	0.009	0.014	0.018	0.021	0.024	0.025	0.025	0.025	0.025	0.022	0.020	0.016	0.012	0.006	0.001	-0.005	-0.011	-0.019	-0.026	-0.035	-0.044	-0.054	-0.064	-0.072	-0.084	-0.095	-0.106	-0.116	-0.128	-0.140	-0.151	-0.165	-0.176	-0.189	-0.201	-0.214	-0.228	-0.240	-0.252	-0.266	-0.278	-0.291	-0.304	-0.318	-0.330	-0.342	-0.355	-0.368	-0.380	-0.390	-0.402	-0.415	-0.426	-0.439	-0.450	-0.461	-0.474	-0.486	-0.496	-0.507	-0.520	-0.530	-0.541	-0.551	-0.562	-0.572	-0.584	-0.595	-0.604	-0.614	-0.624	-0.634	-0.644	-0.654	-0.662	-0.671	-0.681	-0.689	-0.698	-0.706	-0.715	-0.724	-0.731	-0.740	-0.749	-0.756	-0.764	-0.772	-0.781	-0.789	-0.798	-0.806	-0.815	-0.822	-0.832	-0.841	-0.850	-0.859	-0.869	-0.878	-0.888	-0.898	-0.908	-0.918	-0.928	-0.938	-0.950	-0.961	-0.972	-0.985	-0.998	-1.010	-1.024	-1.036	-1.051	-1.066	-1.081	-1.096	-1.111	-1.129	-1.145	-1.161	-1.180	-1.198	-1.216	-1.235	-1.255	-1.274	-1.294	-1.315	-1.335	-1.355	-1.376	-1.398	-1.419	-1.440	-1.461	-1.482	-1.502	-1.525	-1.546	-1.568	-1.589	-1.609	-1.629	-1.650	-1.670	-1.689	-1.708	-1.726	-1.742	-1.759	-1.776	-1.789	-1.802	-1.816	-1.826	-1.836	-1.845	-1.852	-1.859	-1.862	-1.866	-1.868	-1.868	-1.866	-1.864	-1.860	-1.852	-1.845	-1.836	-1.825	-1.812	-1.799	-1.784	-1.766	-1.748	-1.728	-1.705	-1.682	-1.658	-1.632	-1.605	-1.578	-1.549	-1.519	-1.489	-1.456	-1.426	-1.394	-1.360	-1.328	-1.295	-1.261	-1.229	-1.196	-1.162	-1.131	-1.099	-1.069	-1.039	-1.009	-0.981	-0.954	-0.928	-0.904	-0.881	-0.860	-0.839	-0.820	-0.804	-0.790	-0.776	-0.765	-0.755	-0.749	-0.742	-0.739	-0.736	-0.735	-0.736	-0.740	-0.745	-0.752	-0.760	-0.770	-0.782	-0.795	-0.810	-0.825	-0.841	-0.859	-0.878	-0.896	-0.918	-0.936	-0.958	-0.978	-0.999	-1.021	-1.041	-1.062	-1.084	-1.105	-1.124	-1.142	-1.161	-1.179	-1.195	-1.211	-1.224	-1.238	-1.249	-1.259	-1.268	-1.274	-1.279	-1.282	-1.284	-1.282	-1.281	-1.276	-1.270	-1.261	-1.251	-1.241	-1.226	-1.210	-1.192	-1.172	-1.151	-1.129	-1.104	-1.078	-1.050	-1.020	-0.990	-0.956	-0.922	-0.886	-0.850	-0.812	-0.772	-0.734	-0.694	-0.651	-0.609	-0.565	-0.522	-0.476	-0.432	-0.388	-0.342	-0.296	-0.250	-0.205	-0.160	-0.115	-0.070	-0.025	0.019	0.062	0.105	0.148	0.189	0.229	0.269	0.309	0.346	0.384	0.420	0.454	0.489	0.520	0.551	0.582	0.610	0.638	0.662	0.688	0.711	0.732	0.754	0.772	0.790	0.806	0.820	0.832	0.844	0.855	0.864	0.871	0.878	0.882	0.886	0.889	0.891	0.891	0.891	0.890	0.888	0.884	0.881	0.876	0.872	0.868	0.861	0.856	0.850	0.842	0.836	0.830	0.824	0.816	0.811	0.805	0.800	0.794	0.789	0.785	0.781	0.778	0.776	0.774	0.775	0.775	0.775	0.779	0.782	0.786	0.791	0.800	0.808	0.816	0.826	0.839	0.851	0.865	0.881	0.898	0.916	0.935	0.955	0.976	1.000	1.024	1.049	1.074	1.101	1.129	1.158	1.188	1.218	1.250	1.282	1.314	1.348	1.381	1.415	1.450	1.486	1.521	1.556	1.592	1.629	1.665	1.700	1.736	1.772	1.809	1.845	1.880	1.915	1.952	1.986	2.021	2.056	2.089	2.121	2.155	2.186	2.218	2.248	2.279	2.308	2.335	2.362	2.390	2.415	2.441	2.465	2.488	2.510	2.531	2.552	2.571	2.589	2.606	2.621	2.636	2.650	2.664	2.675	2.684	2.692	2.700	2.706	2.710	2.714	2.715	2.715	2.715	2.712	2.709	2.704	2.698	2.689	2.679	2.668	2.656	2.642	2.628	2.611	2.594	2.574	2.555	2.534	2.511	2.488	2.462	2.439	2.411	2.385	2.358	2.329	2.299	2.269	2.239	2.209	2.179	2.148	2.118	2.088	2.058	2.026	1.998	1.968	1.938	1.910	1.882	1.855	1.829	1.804	1.781	1.758	1.735	1.715	1.695	1.678	1.660	1.645	1.630	1.618	1.606	1.596	1.586	1.579	1.572	1.566	1.562	1.560	1.558	1.558	1.556	1.558	1.560	1.562	1.565	1.570	1.574	1.579	1.582	1.588	1.594	1.599	1.604	1.610	1.615	1.619	1.624	1.628	1.631	1.634	1.636	1.638	1.639	1.638	1.636	1.635	1.632	1.629	1.624	1.619	1.611	1.604	1.595	1.585	1.575	1.564	1.551	1.538	1.522	1.509	1.491	1.475	1.458	1.440	1.421	1.402	1.382	1.364	1.344	1.325	1.305	1.285	1.266	1.248	1.229	1.210	1.192	1.175	1.158	1.142	1.128	1.112	1.098	1.085	1.074	1.062	1.052	1.042	1.035	1.029	1.024	1.019	1.016	1.015	1.015	1.015	1.016	1.020	1.026	1.031	1.039	1.048	1.058	1.069	1.081	1.094	1.109	1.124	1.140	1.158	1.175	1.194	1.214	1.232	1.254	1.275	1.296	1.319	1.341	1.364	1.386	1.410	1.432	1.455	1.479	1.501	1.522	1.545	1.566	1.588	1.608	1.626	1.645	1.664	1.680	1.696	1.712	1.726	1.740	1.752	1.762	1.772	1.781	1.789	1.794	1.800	1.802	1.805	1.804	1.804	1.801	1.799	1.794	1.788	1.781	1.772	1.762	1.752	1.740	1.728	1.712	1.699	1.682	1.666	1.649	1.630	1.611	1.592	1.571	1.551	1.530	1.509	1.488	1.465	1.442	1.420	1.399	1.375	1.354	1.330	1.309	1.288	1.266	1.244	1.222	1.204	1.184	1.164	1.146	1.128	1.110	1.091	1.075	1.060	1.045	1.030	1.016	1.002	0.991	0.979	0.969	0.959	0.950	0.941	0.934	0.926	0.920	0.915	0.910	0.905	0.902	0.900	0.899	0.898	0.898	0.896	0.896	0.899	0.901	0.902	0.905	0.909	0.912	0.918	0.922	0.929	0.934	0.940	0.948	0.954	0.962	0.970	0.979	0.986	0.995	1.002	1.012	1.021	1.029	1.038	1.046	1.055	1.062	1.070	1.078	1.085	1.091	1.096	1.101	1.105	1.109	1.111	1.111	1.112	1.112	1.109	1.105	1.101	1.095	1.088	1.078	1.068	1.055	1.041	1.026	1.009	0.989	0.968	0.946	0.921	0.896	0.869	0.839	0.809	0.776	0.742	0.708	0.670	0.634	0.592	0.554	0.511	0.469	0.426	0.382	0.336	0.291	0.245	0.199	0.152	0.106	0.060	0.014	-0.031	-0.076	-0.121	-0.164	-0.206	-0.248	-0.289	-0.328	-0.365	-0.400	-0.435	-0.468	-0.498	-0.526	-0.552	-0.576	-0.599	-0.619	-0.635	-0.650	-0.662	-0.672	-0.679	-0.682	-0.685	-0.684	-0.681	-0.675	-0.668	-0.656	-0.644	-0.629	-0.610	-0.590	-0.569	-0.545	-0.518	-0.490	-0.460	-0.429	-0.395	-0.361	-0.325	-0.288	-0.250	-0.210	-0.169	-0.128	-0.088	-0.044	-0.001	0.041	0.085	0.128	0.171	0.212	0.255	0.298	0.339	0.379	0.419	0.456	0.495	0.530	0.566	0.600	0.631	0.662	0.691	0.719	0.744	0.769	0.791	0.810	0.829	0.846	0.861	0.874	0.884	0.892	0.900	0.905	0.909	0.909	0.908	0.906	0.901	0.895	0.886	0.879	0.866	0.854	0.840	0.824	0.806	0.788	0.768	0.746	0.725	0.702	0.678	0.652	0.628	0.602	0.576	0.549	0.522	0.494	0.468	0.439	0.411	0.384	0.358	0.329	0.304	0.276	0.251	0.228	0.202	0.179	0.156	0.134	0.112	0.092	0.074	0.056	0.039	0.022	0.006	-0.008	-0.019	-0.030	-0.040	-0.049	-0.055	-0.062	-0.065	-0.070	-0.071	-0.072	-0.071	-0.071	-0.068	-0.065	-0.060	-0.054	-0.046	-0.039	-0.030	-0.020	-0.010	0.001	0.012	0.025	0.039	0.051	0.065	0.080	0.094	0.109	0.124	0.139	0.155	0.170	0.186	0.200	0.215	0.230	0.244	0.258	0.271	0.285	0.298	0.310	0.321	0.334	0.342	0.352	0.360	0.369	0.375	0.380	0.385	0.388	0.390	0.391	0.391	0.390	0.386	0.382	0.378	0.370	0.362	0.354	0.342	0.331	0.318	0.304	0.288	0.271	0.251	0.232	0.211	0.189	0.166	0.142	0.118	0.091	0.065	0.038	0.010	-0.019	-0.048	-0.078	-0.108	-0.138	-0.169	-0.199	-0.229	-0.259	-0.290	-0.319	-0.349	-0.378	-0.406	-0.434	-0.461	-0.488	-0.511	-0.536	-0.559	-0.580	-0.601	-0.619	-0.638	-0.654	-0.668	-0.680	-0.691	-0.701	-0.709	-0.714	-0.719	-0.721	-0.724	-0.722	-0.720	-0.715	-0.709	-0.701	-0.691	-0.680	-0.669	-0.655	-0.639	-0.621	-0.604	-0.584	-0.564	-0.541	-0.519	-0.495	-0.471	-0.445	-0.420	-0.392	-0.365	-0.338	-0.310	-0.281	-0.254	-0.226	-0.196	-0.168	-0.139	-0.110	-0.082	-0.055	-0.028	0.000	0.026	0.052	0.079	0.102	0.126	0.150	0.172	0.194	0.215	0.235	0.254	0.272	0.289	0.306	0.321	0.336	0.350	0.361	0.374	0.384	0.394	0.402	0.411	0.419	0.424	0.429	0.434	0.438	0.439	0.441	0.442	0.442	0.442	0.441	0.438	0.436	0.432	0.428	0.424	0.418	0.412	0.405	0.399	0.392	0.385	0.378	0.370	0.361	0.352	0.345	0.336	0.328	0.319	0.309	0.301	0.292	0.285	0.276	0.269	0.261	0.255	0.249	0.241	0.236	0.231	0.226	0.224	0.220	0.219	0.216	0.216	0.216	0.218	0.220	0.221	0.226	0.231	0.236	0.241	0.250	0.258	0.266	0.276	0.288	0.300	0.311	0.326	0.341	0.356	0.371	0.388	0.405	0.422	0.441	0.459	0.478	0.498	0.516	0.538	0.556	0.576	0.596	0.616	0.636	0.655	0.674	0.691	0.710	0.726	0.744	0.760	0.775	0.789	0.802	0.815	0.826	0.836	0.846	0.854	0.861	0.868	0.871	0.874	0.876	0.876	0.876	0.875	0.871	0.868	0.861	0.854	0.846	0.838	0.828	0.816	0.804	0.791	0.778	0.761	0.748	0.731	0.714	0.698	0.680	0.662	0.645	0.628	0.610	0.594	0.576	0.560	0.544	0.528	0.512	0.499	0.485	0.471	0.460	0.449	0.439	0.430	0.424	0.418	0.412	0.409	0.408	0.406	0.406	0.409	0.412	0.416	0.422	0.430	0.438	0.448	0.459	0.472	0.486	0.501	0.519	0.536	0.554	0.572	0.591	0.611	0.634	0.654	0.676	0.699	0.721	0.744	0.766	0.789	0.811	0.834	0.855	0.876	0.896	0.916	0.936	0.954	0.971	0.989	1.005	1.020	1.034	1.048	1.059	1.070	1.080	1.088	1.096	1.102	1.108	1.111	1.115	1.116	1.118	1.118	1.118	1.118	1.114	1.111	1.108	1.102	1.099	1.094	1.088	1.080	1.075	1.069	1.061	1.055	1.048	1.041	1.035	1.029	1.024	1.018	1.014	1.008	1.004	1.000	0.998	0.995	0.994	0.994	0.994	0.995	0.996	0.999	1.001	1.006	1.011	1.018	1.024	1.031	1.040	1.049	1.059	1.069	1.080	1.092	1.105	1.116	1.131	1.145	1.160	1.175	1.190	1.206	1.222	1.238	1.255	1.271	1.288	1.305	1.321	1.338	1.355	1.370	1.386	1.402	1.419	1.434	1.449	1.462	1.478	1.491	1.504	1.516	1.529	1.540	1.550	1.560	1.570	1.579	1.586	1.592	1.599	1.604	1.608	1.610	1.612	1.612	1.612	1.611	1.609	1.606	1.601	1.596	1.589	1.581	1.571	1.561	1.550	1.538	1.522	1.508	1.490	1.472	1.452	1.432	1.411	1.389	1.364	1.340	1.314	1.286	1.259	1.229	1.199	1.168	1.136	1.102	1.069	1.035	1.001	0.965	0.929	0.892	0.855	0.819	0.780	0.742	0.705	0.666	0.628	0.590	0.551	0.514	0.478	0.440	0.404	0.368	0.332	0.298	0.262	0.230	0.198	0.166	0.136	0.106	0.078	0.051	0.025	0.000	-0.024	-0.045	-0.065	-0.084	-0.101	-0.116	-0.130	-0.142	-0.154	-0.162	-0.169	-0.175	-0.179	-0.181	-0.181	-0.180	-0.176	-0.174	-0.166	-0.160	-0.152	-0.141	-0.130	-0.118	-0.104	-0.088	-0.071	-0.054	-0.035	-0.015	0.006	0.026	0.049	0.070	0.094	0.116	0.141	0.164	0.188	0.212	0.236	0.260	0.284	0.306	0.330	0.351	0.374	0.395	0.416	0.435	0.454	0.472	0.489	0.506	0.520	0.535	0.548	0.559	0.570	0.579	0.586	0.592	0.598	0.601	0.604	0.605	0.605	0.602	0.600	0.595	0.590	0.584	0.575	0.565	0.555	0.544	0.532	0.519	0.505	0.489	0.472	0.456	0.438	0.420	0.400	0.381	0.361	0.340	0.319	0.298	0.276	0.255	0.232	0.211	0.190	0.168	0.146	0.126	0.104	0.082	0.062	0.042	0.021	0.002	-0.018	-0.035	-0.054	-0.070	-0.086	-0.104	-0.119	-0.132	-0.148	-0.160	-0.172	-0.184	-0.194	-0.204	-0.212	-0.221	-0.228	-0.235	-0.240	-0.246	-0.250	-0.255	-0.258	-0.260	-0.262	-0.265	-0.265	-0.266	-0.265	-0.266	-0.265	-0.264	-0.261	-0.260	-0.256	-0.254	-0.251	-0.249	-0.246	-0.242	-0.240	-0.238	-0.235	-0.232	-0.230	-0.228	-0.228	-0.226	-0.225	-0.225	-0.225	-0.226	-0.229	-0.231	-0.234	-0.236	-0.240	-0.244	-0.251	-0.256	-0.264	-0.270	-0.280	-0.289	-0.299	-0.310	-0.321	-0.334	-0.348	-0.361	-0.376	-0.391	-0.408	-0.424	-0.441	-0.460	-0.478	-0.495	-0.515	-0.534	-0.555	-0.575	-0.595	-0.615	-0.635	-0.655	-0.676	-0.695	-0.716	-0.735	-0.755	-0.774	-0.792	-0.809	-0.826	-0.842	-0.859	-0.872	-0.886	-0.899	-0.910	-0.921	-0.930	-0.938	-0.945	-0.949	-0.952	-0.955	-0.958	-0.956	-0.954	-0.951	-0.946	-0.940	-0.932	-0.924	-0.912	-0.900	-0.886	-0.871	-0.855	-0.838	-0.819	-0.798	-0.775	-0.750	-0.726	-0.701	-0.674	-0.646	-0.618	-0.588	-0.558	-0.526	-0.495	-0.462	-0.430	-0.396	-0.362	-0.329	-0.294	-0.259	-0.225	-0.190	-0.156	-0.121	-0.088	-0.052	-0.019	0.014	0.048	0.080	0.111	0.142	0.172	0.204	0.232	0.261	0.289	0.318	0.344	0.370	0.395	0.419	0.441	0.464	0.486	0.507	0.529	0.548	0.568	0.585	0.602	0.619	0.635	0.650	0.665	0.679	0.692	0.705	0.716	0.729	0.740	0.750	0.760	0.770	0.779	0.788	0.798	0.805	0.814	0.821	0.829	0.836	0.844	0.851	0.858	0.864	0.871	0.878	0.884	0.889	0.895	0.901	0.906	0.911	0.916	0.920	0.925	0.930	0.935	0.939	0.944	0.946	0.950	0.954	0.956	0.959	0.961	0.964	0.965	0.966	0.968	0.969	0.969	0.969	0.969	0.968	0.966	0.965	0.964	0.961	0.958	0.955	0.952	0.948	0.944	0.939	0.934	0.929	0.922	0.918	0.910	0.902	0.895	0.886	0.879	0.870	0.862	0.852	0.842	0.834	0.822	0.814	0.804	0.794	0.782	0.774	0.764	0.752	0.742	0.732	0.722	0.712	0.701	0.692	0.682	0.674	0.664	0.655	0.645	0.638	0.629	0.621	0.615	0.608	0.601	0.595	0.591	0.586	0.582	0.580	0.578	0.575	0.575	0.574	0.574	0.575	0.578	0.580	0.582	0.586	0.591	0.595	0.601	0.609	0.616	0.624	0.632	0.641	0.652	0.661	0.671	0.684	0.695	0.706	0.719	0.731	0.742	0.756	0.768	0.780	0.792	0.805	0.815	0.828	0.839	0.849	0.859	0.869	0.879	0.888	0.895	0.901	0.909	0.915	0.919	0.924	0.926	0.929	0.929	0.930	0.929	0.928	0.925	0.921	0.916	0.910	0.902	0.895	0.886	0.878	0.866	0.855	0.842	0.830	0.816	0.802	0.789	0.772	0.758	0.742	0.726	0.710	0.695	0.679	0.661	0.646	0.630	0.614	0.599	0.585	0.570	0.556	0.544	0.530	0.519	0.509	0.498	0.490	0.481	0.475	0.469	0.465	0.461	0.459	0.458	0.456	0.458	0.459	0.462	0.466	0.471	0.478	0.485	0.495	0.504	0.515	0.528	0.540	0.555	0.569	0.585	0.601	0.619	0.636	0.655	0.674	0.692	0.712	0.732	0.754	0.774	0.796	0.816	0.838	0.859	0.881	0.902	0.922	0.944	0.965	0.986	1.008	1.028	1.048	1.066	1.086	1.105	1.124	1.142	1.160	1.176	1.194	1.210	1.226	1.242	1.258	1.272	1.286	1.300	1.314	1.328	1.341	1.354	1.368	1.379	1.391	1.402	1.414	1.425	1.436	1.448	1.459	1.469	1.479	1.490	1.501	1.510	1.521	1.531	1.541	1.551	1.561	1.572	1.582	1.592	1.602	1.612	1.622	1.631	1.642	1.652	1.662	1.671	1.681	1.691	1.700	1.709	1.718	1.726	1.735	1.742	1.750	1.758	1.765	1.771	1.779	1.784	1.791	1.796	1.802	1.808	1.812	1.818	1.822	1.825	1.829	1.832	1.835	1.838	1.840	1.842	1.842	1.844	1.845	1.845	1.845	1.844	1.844	1.844	1.842	1.840	1.839	1.838	1.836	1.835	1.832	1.832	1.830	1.829	1.828	1.826	1.825	1.825	1.824	1.822	1.824	1.824	1.824	1.826	1.828	1.829	1.831	1.835	1.839	1.842	1.846	1.852	1.858	1.864	1.870	1.879	1.886	1.895	1.904	1.914	1.922	1.934	1.944	1.956	1.968	1.979	1.991	2.005	2.018	2.031	2.044	2.056	2.070	2.084	2.098	2.110	2.124	2.136	2.149	2.160	2.172	2.184	2.195	2.205	2.214	2.222	2.230	2.239	2.244	2.249	2.252	2.256	2.258	2.259	2.259	2.256	2.254	2.250	2.245	2.239	2.231	2.222	2.212	2.201	2.189	2.175	2.161	2.144	2.128	2.110	2.090	2.070	2.049	2.027	2.004	1.980	1.956	1.931	1.906	1.879	1.852	1.826	1.799	1.771	1.742	1.715	1.686	1.659	1.630	1.602	1.576	1.549	1.522	1.496	1.470	1.444	1.420	1.395	1.372	1.350	1.328	1.308	1.288	1.269	1.250	1.234	1.216	1.201	1.188	1.174	1.161	1.150	1.140	1.130	1.121	1.112	1.105	1.100	1.095	1.089	1.085	1.082	1.080	1.079	1.078	1.078	1.076	1.078	1.078	1.079	1.080	1.080	1.082	1.084	1.085	1.086	1.089	1.091	1.091	1.092	1.094	1.094	1.094	1.094	1.094	1.092	1.090	1.088	1.084	1.081	1.078	1.072	1.068	1.061	1.054	1.046	1.039	1.031	1.021	1.010	1.001	0.989	0.978	0.966	0.951	0.939	0.926	0.911	0.896	0.881	0.868	0.850	0.835	0.819	0.802	0.786	0.770	0.755	0.739	0.722	0.708	0.692	0.679	0.664	0.650	0.638	0.625	0.614	0.601	0.592	0.584	0.574	0.568	0.561	0.556	0.552	0.549	0.548	0.546	0.548	0.549	0.551	0.555	0.560	0.566	0.574	0.582	0.592	0.602	0.614	0.628	0.640	0.655	0.670	0.686	0.702	0.721	0.739	0.759	0.778	0.798	0.816	0.838	0.858	0.879	0.899	0.920	0.940	0.959	0.980	0.999	1.019	1.036	1.054	1.072	1.089	1.104	1.119	1.132	1.146	1.159	1.170	1.179	1.189	1.195	1.201	1.206	1.210	1.212	1.214	1.214	1.212	1.209	1.205	1.199	1.192	1.184	1.175	1.164	1.150	1.138	1.122	1.108	1.089	1.070	1.051	1.031	1.009	0.988	0.964	0.938	0.912	0.886	0.859	0.831	0.802	0.774	0.744	0.714	0.682	0.652	0.621	0.590	0.559	0.528	0.496	0.464	0.434	0.402	0.372	0.342	0.314	0.282	0.254	0.226	0.200	0.172	0.148	0.122	0.099	0.076	0.055	0.034	0.014	-0.004	-0.021	-0.038	-0.051	-0.066	-0.078	-0.089	-0.099	-0.105	-0.112	-0.119	-0.122	-0.125	-0.126	-0.126	-0.126	-0.124	-0.121	-0.115	-0.111	-0.104	-0.098	-0.088	-0.079	-0.069	-0.059	-0.046	-0.034	-0.021	-0.008	0.005	0.019	0.032	0.046	0.060	0.074	0.089	0.102	0.116	0.130	0.142	0.155	0.168	0.179	0.190	0.200	0.210	0.220	0.228	0.236	0.242	0.249	0.254	0.258	0.262	0.265	0.268	0.269	0.268	0.269	0.266	0.264	0.261	0.258	0.254	0.250	0.245	0.239	0.232	0.228	0.220	0.214	0.208	0.200	0.192	0.186	0.180	0.174	0.168	0.161	0.156	0.152	0.149	0.144	0.141	0.140	0.139	0.138	0.138	0.139	0.140	0.144	0.148	0.152	0.159	0.164	0.172	0.180	0.190	0.200	0.211	0.224	0.238	0.251	0.266	0.282	0.300	0.316	0.334	0.354	0.372	0.392	0.412	0.432	0.454	0.475	0.496	0.518	0.540	0.561	0.582	0.604	0.625	0.645	0.666	0.686	0.705	0.725	0.744	0.762	0.780	0.796	0.812	0.828	0.842	0.856	0.870	0.881	0.892	0.902	0.912	0.921	0.929	0.935	0.941	0.946	0.950	0.952	0.956	0.956	0.958	0.956	0.955	0.954	0.950	0.948	0.942	0.938	0.931	0.925	0.918	0.911	0.901	0.892	0.884	0.875	0.865	0.854	0.844	0.831	0.820	0.808	0.795	0.782	0.770	0.756	0.742	0.729	0.715	0.701	0.686	0.672	0.656	0.642	0.626	0.611	0.596	0.580	0.564	0.549	0.534	0.516	0.500	0.484	0.465	0.449	0.431	0.414	0.398	0.379	0.361	0.342	0.324	0.305	0.288	0.269	0.251	0.231	0.212	0.192	0.175	0.155	0.136	0.118	0.099	0.080	0.061	0.041	0.022	0.004	-0.015	-0.032	-0.050	-0.069	-0.085	-0.104	-0.120	-0.136	-0.154	-0.169	-0.185	-0.200	-0.215	-0.230	-0.244	-0.258	-0.270	-0.282	-0.294	-0.305	-0.316	-0.326	-0.338	-0.348	-0.356	-0.365	-0.374	-0.382	-0.389	-0.398	-0.404	-0.411	-0.418	-0.425	-0.431	-0.438	-0.444	-0.451	-0.456	-0.464	-0.470	-0.476	-0.484	-0.491	-0.500	-0.507	-0.516	-0.526	-0.535	-0.545	-0.556	-0.569	-0.580	-0.594	-0.608	-0.624	-0.639	-0.656	-0.674	-0.692	-0.714	-0.734	-0.756	-0.779	-0.804	-0.829	-0.854	-0.882	-0.911	-0.940	-0.971	-1.001	-1.034	-1.066	-1.101	-1.135	-1.170	-1.205	-1.241	-1.278	-1.314	-1.350	-1.386	-1.422	-1.460	-1.496	-1.531	-1.568	-1.604	-1.638	-1.672	-1.705	-1.738	-1.769	-1.800	-1.829	-1.856	-1.882	-1.909	-1.932	-1.954	-1.975	-1.994	-2.011	-2.027	-2.040	-2.052	-2.062	-2.071	-2.078	-2.081	-2.085	-2.085	-2.084	-2.081	-2.079	-2.071	-2.065	-2.055	-2.045	-2.033	-2.020	-2.005	-1.989	-1.971	-1.954	-1.934	-1.915	-1.892	-1.872	-1.850	-1.826	-1.804	-1.780	-1.756	-1.732	-1.709	-1.685	-1.660	-1.636	-1.612	-1.590	-1.566	-1.544	-1.522	-1.500	-1.479	-1.459	-1.438	-1.419	-1.399	-1.381	-1.364	-1.348	-1.330	-1.315	-1.301	-1.286	-1.274	-1.262	-1.250	-1.239	-1.229	-1.219	-1.209	-1.201	-1.192	-1.184	-1.178	-1.171	-1.164	-1.158	-1.152	-1.146	-1.141	-1.136	-1.131	-1.126	-1.121	-1.116	-1.111	-1.105	-1.100	-1.095	-1.090	-1.084	-1.078	-1.071	-1.065	-1.059	-1.051	-1.044	-1.035	-1.026	-1.016	-1.006	-0.995	-0.984	-0.971	-0.959	-0.945	-0.930	-0.914	-0.898	-0.881	-0.862	-0.844	-0.824	-0.802	-0.781	-0.758	-0.734	-0.709	-0.682	-0.656	-0.630	-0.601	-0.571	-0.541	-0.511	-0.480	-0.446	-0.414	-0.380	-0.345	-0.310	-0.275	-0.240	-0.204	-0.166	-0.130	-0.092	-0.055	-0.018	0.020	0.055	0.092	0.129	0.166	0.201	0.235	0.270	0.304	0.336	0.368	0.398	0.426	0.455	0.480	0.505	0.528	0.550	0.570	0.589	0.604	0.618	0.630	0.640	0.648	0.654	0.659	0.660	0.660	0.658	0.654	0.646	0.638	0.626	0.612	0.598	0.581	0.561	0.541	0.519	0.494	0.468	0.440	0.410	0.379	0.348	0.312	0.280	0.244	0.208	0.171	0.134	0.095	0.058	0.019	-0.020	-0.059	-0.098	-0.136	-0.175	-0.214	-0.251	-0.288	-0.324	-0.359	-0.394	-0.428	-0.460	-0.491	-0.521	-0.550	-0.578	-0.604	-0.629	-0.654	-0.675	-0.696	-0.716	-0.734	-0.750	-0.765	-0.779	-0.790	-0.801	-0.810	-0.819	-0.825	-0.830	-0.836	-0.838	-0.841	-0.841	-0.840	-0.840	-0.838	-0.835	-0.830	-0.826	-0.822	-0.815	-0.810	-0.804	-0.796	-0.790	-0.782	-0.776	-0.769	-0.761	-0.754	-0.748	-0.740	-0.734	-0.726	-0.721	-0.715	-0.709	-0.705	-0.701	-0.696	-0.694	-0.691	-0.689	-0.689	-0.688	-0.688	-0.689	-0.690	-0.692	-0.695	-0.699	-0.704	-0.709	-0.715	-0.721	-0.730	-0.740	-0.749	-0.759	-0.770	-0.781	-0.794	-0.808	-0.821	-0.838	-0.852	-0.869	-0.888	-0.905	-0.924	-0.944	-0.964	-0.985	-1.006	-1.029	-1.052	-1.075	-1.099	-1.124	-1.148	-1.174	-1.199	-1.225	-1.251	-1.278	-1.304	-1.331	-1.358	-1.385	-1.411	-1.438	-1.465	-1.491	-1.518	-1.544	-1.570	-1.594	-1.620	-1.645	-1.668	-1.692	-1.714	-1.736	-1.758	-1.778	-1.798	-1.816	-1.834	-1.850	-1.866	-1.881	-1.895	-1.909	-1.920	-1.930	-1.940	-1.949	-1.958	-1.962	-1.969	-1.972	-1.975	-1.978	-1.979	-1.979	-1.979	-1.978	-1.975	-1.972	-1.969	-1.964	-1.959	-1.952	-1.946	-1.940	-1.934	-1.925	-1.919	-1.910	-1.904	-1.896	-1.888	-1.880	-1.872	-1.865	-1.858	-1.850	-1.844	-1.836	-1.831	-1.825	-1.820	-1.814	-1.810	-1.805	-1.802	-1.800	-1.798	-1.795	-1.792	-1.791	-1.791	-1.791	-1.791	-1.792	-1.792	-1.794	-1.796	-1.798	-1.800	-1.802	-1.805	-1.808	-1.811	-1.814	-1.816	-1.819	-1.824	-1.826	-1.829	-1.831	-1.834	-1.836	-1.838	-1.839	-1.839	-1.840	-1.840	-1.840	-1.840	-1.838	-1.836	-1.834	-1.831	-1.826	-1.822	-1.819	-1.814	-1.808	-1.801	-1.794	-1.786	-1.779	-1.770	-1.761	-1.752	-1.742	-1.731	-1.720	-1.710	-1.698	-1.686	-1.675	-1.661	-1.650	-1.636	-1.622	-1.611	-1.596	-1.582	-1.569	-1.556	-1.541	-1.529	-1.515	-1.501	-1.489	-1.475	-1.462	-1.450	-1.439	-1.428	-1.415	-1.404	-1.394	-1.384	-1.374	-1.362	-1.354	-1.346	-1.336	-1.329	-1.322	-1.314	-1.308	-1.301	-1.295	-1.289	-1.284	-1.279	-1.274	-1.270	-1.266	-1.262	-1.259	-1.256	-1.252	-1.250	-1.248	-1.245	-1.244	-1.241	-1.239	-1.238	-1.235	-1.232	-1.230	-1.229	-1.228	-1.226	-1.224	-1.222	-1.220	-1.219	-1.216	-1.214	-1.210	-1.208	-1.205	-1.202	-1.199	-1.195	-1.191	-1.189	-1.185	-1.180	-1.175	-1.170	-1.166	-1.161	-1.155	-1.151	-1.145	-1.139	-1.134	-1.129	-1.122	-1.116	-1.111	-1.105	-1.099	-1.094	-1.088	-1.082	-1.075	-1.070	-1.065	-1.059	-1.054	-1.050	-1.045	-1.040	-1.038	-1.032	-1.030	-1.026	-1.024	-1.021	-1.019	-1.018	-1.018	-1.016	-1.015	-1.015	-1.016	-1.018	-1.020	-1.022	-1.025	-1.029	-1.032	-1.038	-1.042	-1.048	-1.054	-1.060	-1.068	-1.076	-1.085	-1.094	-1.102	-1.112	-1.122	-1.132	-1.145	-1.155	-1.168	-1.180	-1.192	-1.204	-1.218	-1.230	-1.244	-1.258	-1.270	-1.282	-1.296	-1.310	-1.324	-1.336	-1.349	-1.360	-1.374	-1.384	-1.395	-1.406	-1.416	-1.425	-1.434	-1.441	-1.448	-1.454	-1.459	-1.462	-1.466	-1.468	-1.469	-1.469	-1.468	-1.464	-1.459	-1.454	-1.446	-1.439	-1.429	-1.418	-1.405	-1.391	-1.375	-1.358	-1.341	-1.321	-1.301	-1.280	-1.255	-1.230	-1.205	-1.179	-1.151	-1.122	-1.092	-1.061	-1.030	-0.999	-0.965	-0.932	-0.898	-0.864	-0.830	-0.794	-0.759	-0.725	-0.690	-0.656	-0.621	-0.588	-0.555	-0.521	-0.490	-0.459	-0.430	-0.401	-0.374	-0.348	-0.321	-0.298	-0.275	-0.254	-0.235	-0.218	-0.201	-0.188	-0.175	-0.164	-0.155	-0.148	-0.142	-0.139	-0.138	-0.138	-0.139	-0.142	-0.148	-0.155	-0.164	-0.174	-0.186	-0.199	-0.212	-0.229	-0.246	-0.264	-0.284	-0.304	-0.324	-0.346	-0.369	-0.392	-0.416	-0.440	-0.465	-0.490	-0.515	-0.541	-0.566	-0.591	-0.616	-0.641	-0.666	-0.691	-0.715	-0.740	-0.762	-0.785	-0.806	-0.829	-0.849	-0.869	-0.889	-0.906	-0.925	-0.941	-0.956	-0.972	-0.986	-1.000	-1.012	-1.025	-1.035	-1.046	-1.055	-1.065	-1.072	-1.080	-1.088	-1.094	-1.100	-1.106	-1.111	-1.115	-1.120	-1.125	-1.130	-1.134	-1.136	-1.141	-1.145	-1.149	-1.152	-1.156	-1.161	-1.165	-1.169	-1.172	-1.178	-1.182	-1.188	-1.192	-1.198	-1.202	-1.208	-1.215	-1.220	-1.226	-1.234	-1.241	-1.249	-1.256	-1.264	-1.271	-1.279	-1.286	-1.294	-1.302	-1.309	-1.318	-1.324	-1.331	-1.339	-1.345	-1.352	-1.359	-1.365	-1.370	-1.375	-1.381	-1.385	-1.390	-1.394	-1.395	-1.399	-1.401	-1.402	-1.404	-1.404	-1.404	-1.402	-1.401	-1.398	-1.395	-1.390	-1.385	-1.380	-1.374	-1.366	-1.359	-1.351	-1.341	-1.332	-1.321	-1.311	-1.300	-1.289	-1.276	-1.265	-1.250	-1.238	-1.224	-1.210	-1.195	-1.181	-1.166	-1.151	-1.135	-1.121	-1.105	-1.090	-1.074	-1.059	-1.045	-1.030	-1.016	-1.002	-0.988	-0.975	-0.961	-0.949	-0.936	-0.925	-0.912	-0.902	-0.891	-0.881	-0.872	-0.864	-0.855	-0.848	-0.842	-0.836	-0.830	-0.825	-0.822	-0.819	-0.818	-0.815	-0.814	-0.812	-0.814	-0.815	-0.816	-0.819	-0.821	-0.825	-0.829	-0.834	-0.839	-0.845	-0.850	-0.858	-0.864	-0.871	-0.879	-0.888	-0.895	-0.904	-0.912	-0.921	-0.930	-0.940	-0.949	-0.959	-0.969	-0.978	-0.989	-0.999	-1.009	-1.019	-1.029	-1.039	-1.049	-1.058	-1.069	-1.079	-1.088	-1.099	-1.108	-1.118	-1.128	-1.136	-1.145	-1.156	-1.165	-1.175	-1.185	-1.195	-1.204	-1.214	-1.224	-1.232	-1.244	-1.252	-1.262	-1.271	-1.281	-1.291	-1.301	-1.311	-1.321	-1.332	-1.344	-1.354	-1.364	-1.375	-1.385	-1.396	-1.408	-1.419	-1.431	-1.441	-1.452	-1.464	-1.475	-1.488	-1.499	-1.509	-1.520	-1.531	-1.541	-1.552	-1.562	-1.574	-1.584	-1.595	-1.604	-1.614	-1.624	-1.632	-1.641	-1.650	-1.658	-1.665	-1.671	-1.678	-1.684	-1.689	-1.694	-1.698	-1.701	-1.705	-1.708	-1.709	-1.711	-1.711	-1.711	-1.711	-1.711	-1.709	-1.708	-1.705	-1.702	-1.698	-1.695	-1.690	-1.685	-1.680	-1.675	-1.669	-1.662	-1.658	-1.650	-1.644	-1.638	-1.631	-1.625	-1.618	-1.611	-1.605	-1.599	-1.592	-1.586	-1.580	-1.574	-1.568	-1.561	-1.556	-1.550	-1.546	-1.540	-1.536	-1.532	-1.528	-1.525	-1.521	-1.518	-1.515	-1.511	-1.509	-1.506	-1.504	-1.501	-1.499	-1.498	-1.495	-1.494	-1.492	-1.490	-1.488	-1.486	-1.484	-1.480	-1.478	-1.475	-1.471	-1.469	-1.465	-1.460	-1.455	-1.451	-1.445	-1.439	-1.434	-1.426	-1.419	-1.412	-1.404	-1.396	-1.388	-1.379	-1.370	-1.359	-1.349	-1.339	-1.328	-1.318	-1.308	-1.295	-1.285	-1.274	-1.262	-1.251	-1.240	-1.229	-1.219	-1.209	-1.198	-1.188	-1.178	-1.169	-1.160	-1.152	-1.144	-1.138	-1.130	-1.124	-1.119	-1.114	-1.110	-1.106	-1.104	-1.102	-1.101	-1.100	-1.100	-1.101	-1.102	-1.105	-1.109	-1.111	-1.116	-1.121	-1.128	-1.134	-1.140	-1.149	-1.156	-1.165	-1.174	-1.184	-1.192	-1.204	-1.215	-1.225	-1.238	-1.249	-1.261	-1.272	-1.285	-1.296	-1.310	-1.321	-1.334	-1.346	-1.358	-1.370	-1.381	-1.392	-1.404	-1.415	-1.426	-1.436	-1.448	-1.458	-1.468	-1.476	-1.485	-1.494	-1.504	-1.511	-1.519	-1.528	-1.534	-1.541	-1.548	-1.554	-1.559	-1.565	-1.570	-1.575	-1.580	-1.585	-1.590	-1.594	-1.598	-1.601	-1.605	-1.610	-1.614	-1.618	-1.622	-1.625	-1.629	-1.635	-1.639	-1.642	-1.648	-1.652	-1.659	-1.662	-1.669	-1.674	-1.680	-1.688	-1.695	-1.702	-1.710	-1.718	-1.726	-1.735	-1.744	-1.752	-1.764	-1.774	-1.785	-1.795	-1.809	-1.820	-1.832	-1.844	-1.858	-1.870	-1.884	-1.898	-1.912	-1.925	-1.940	-1.954	-1.969	-1.982	-1.995	-2.010	-2.024	-2.036	-2.049	-2.062	-2.074	-2.085	-2.096	-2.108	-2.118	-2.128	-2.136	-2.144	-2.151	-2.159	-2.166	-2.171	-2.176	-2.180	-2.184	-2.186	-2.188	-2.189	-2.189	-2.189	-2.188	-2.186	-2.182	-2.180	-2.176	-2.172	-2.168	-2.161	-2.156	-2.150	-2.144	-2.136	-2.130	-2.121	-2.114	-2.106	-2.096	-2.089	-2.081	-2.071	-2.064	-2.056	-2.049	-2.041	-2.034	-2.026	-2.019	-2.013	-2.006	-2.001	-1.995	-1.990	-1.985	-1.981	-1.978	-1.974	-1.971	-1.968	-1.965	-1.964	-1.962	-1.961	-1.960	-1.960	-1.961	-1.961	-1.961	-1.964	-1.965	-1.965	-1.968	-1.969	-1.970	-1.972	-1.975	-1.978	-1.979	-1.981	-1.984	-1.985	-1.986	-1.989	-1.989	-1.990	-1.991	-1.992	-1.994	-1.992	-1.994	-1.994	-1.992	-1.992	-1.991	-1.990	-1.988	-1.986	-1.984	-1.981	-1.978	-1.974	-1.970	-1.968	-1.962	-1.958	-1.951	-1.946	-1.940	-1.934	-1.928	-1.921	-1.915	-1.908	-1.900	-1.894	-1.886	-1.878	-1.869	-1.861	-1.852	-1.844	-1.835	-1.826	-1.818	-1.809	-1.799	-1.789	-1.780	-1.770	-1.761	-1.752	-1.742	-1.734	-1.724	-1.715	-1.705	-1.696	-1.688	-1.679	-1.670	-1.661	-1.654	-1.645	-1.638	-1.631	-1.624	-1.616	-1.610	-1.604	-1.598	-1.590	-1.584	-1.579	-1.574	-1.569	-1.562	-1.559	-1.554	-1.550	-1.546	-1.542	-1.539	-1.535	-1.530	-1.528	-1.524	-1.520	-1.516	-1.511	-1.509	-1.505	-1.501	-1.498	-1.492	-1.489	-1.484	-1.480	-1.475	-1.469	-1.464	-1.459	-1.452	-1.445	-1.439	-1.431	-1.424	-1.416	-1.408	-1.400	-1.391	-1.380	-1.370	-1.360	-1.349	-1.339	-1.326	-1.315	-1.304	-1.291	-1.279	-1.266	-1.254	-1.241	-1.229	-1.215	-1.201	-1.189	-1.175	-1.164	-1.151	-1.139	-1.126	-1.114	-1.101	-1.091	-1.079	-1.068	-1.058	-1.048	-1.038	-1.029	-1.020	-1.011	-1.004	-0.998	-0.990	-0.984	-0.979	-0.972	-0.968	-0.964	-0.959	-0.956	-0.954	-0.951	-0.950	-0.948	-0.946	-0.945	-0.946	-0.948	-0.946	-0.949	-0.950	-0.950	-0.952	-0.955	-0.958	-0.960	-0.962	-0.965	-0.969	-0.972	-0.976	-0.980	-0.984	-0.988	-0.991	-0.995	-1.000	-1.004	-1.008	-1.012	-1.018	-1.021	-1.028	-1.031	-1.038	-1.042	-1.048	-1.054	-1.059	-1.065	-1.070	-1.078	-1.082	-1.090	-1.096	-1.105	-1.111	-1.119	-1.128	-1.135	-1.144	-1.152	-1.161	-1.171	-1.181	-1.191	-1.200	-1.211	-1.222	-1.232	-1.244	-1.255	-1.266	-1.278	-1.290	-1.302	-1.315	-1.326	-1.339	-1.351	-1.365	-1.379	-1.391	-1.404	-1.416	-1.430	-1.442	-1.455	-1.469	-1.481	-1.494	-1.506	-1.520	-1.531	-1.544	-1.556	-1.568	-1.580	-1.591	-1.602	-1.612	-1.625	-1.634	-1.645	-1.655	-1.664	-1.672	-1.682	-1.692	-1.701	-1.709	-1.716	-1.725	-1.732	-1.740	-1.746	-1.752	-1.759	-1.766	-1.771	-1.778	-1.784	-1.789	-1.795	-1.800	-1.805	-1.811	-1.816	-1.821	-1.826	-1.831	-1.836	-1.841	-1.846	-1.850	-1.856	-1.860	-1.866	-1.871	-1.876	-1.882	-1.888	-1.892	-1.899	-1.905	-1.911	-1.918	-1.924	-1.930	-1.936	-1.944	-1.951	-1.958	-1.966	-1.975	-1.982	-1.991	-2.000	-2.009	-2.018	-2.027	-2.039	-2.047	-2.059	-2.069	-2.080	-2.091	-2.101	-2.112	-2.125	-2.138	-2.149	-2.161	-2.175	-2.186	-2.200	-2.212	-2.226	-2.240	-2.254	-2.268	-2.280	-2.294	-2.308	-2.321	-2.335	-2.348	-2.360	-2.374	-2.386	-2.398	-2.410	-2.421	-2.434	-2.444	-2.454	-2.464	-2.474	-2.481	-2.489	-2.498	-2.502	-2.510	-2.516	-2.520	-2.524	-2.526	-2.529	-2.530	-2.531	-2.530	-2.530	-2.529	-2.525	-2.522	-2.518	-2.511	-2.506	-2.499	-2.491	-2.482	-2.474	-2.464	-2.452	-2.441	-2.429	-2.416	-2.402	-2.389	-2.375	-2.359	-2.342	-2.326	-2.311	-2.295	-2.278	-2.260	-2.242	-2.225	-2.208	-2.191	-2.172	-2.156	-2.139	-2.122	-2.106	-2.090	-2.074	-2.059	-2.044	-2.029	-2.015	-2.002	-1.989	-1.978	-1.965	-1.955	-1.945	-1.936	-1.928	-1.920	-1.914	-1.906	-1.901	-1.895	-1.890	-1.886	-1.885	-1.882	-1.880	-1.879	-1.879	-1.880	-1.880	-1.881	-1.882	-1.885	-1.888	-1.890	-1.892	-1.896	-1.900	-1.904	-1.908	-1.911	-1.918	-1.921	-1.926	-1.931	-1.935	-1.940	-1.945	-1.950	-1.954	-1.959	-1.962	-1.966	-1.970	-1.975	-1.979	-1.982	-1.985	-1.989	-1.992	-1.996	-2.000	-2.002	-2.006	-2.009	-2.013	-2.016	-2.020	-2.022	-2.026	-2.030	-2.035	-2.039	-2.042	-2.047	-2.052	-2.059	-2.064	-2.070	-2.076	-2.084	-2.091	-2.099	-2.108	-2.116	-2.125	-2.136	-2.145	-2.156	-2.166	-2.178	-2.189	-2.200	-2.214	-2.226	-2.239	-2.251	-2.265	-2.279	-2.292	-2.305	-2.319	-2.332	-2.346	-2.360	-2.374	-2.385	-2.399	-2.411	-2.422	-2.435	-2.446	-2.456	-2.466	-2.476	-2.485	-2.492	-2.500	-2.508	-2.514	-2.518	-2.522	-2.526	-2.529	-2.531	-2.532	-2.532	-2.532	-2.531	-2.529	-2.526	-2.522	-2.518	-2.512	-2.506	-2.501	-2.494	-2.485	-2.478	-2.469	-2.460	-2.450	-2.440	-2.430	-2.419	-2.408	-2.395	-2.385	-2.372	-2.360	-2.349	-2.336	-2.324	-2.312	-2.301	-2.289	-2.278	-2.265	-2.254	-2.242	-2.232	-2.221	-2.210	-2.200	-2.189	-2.179	-2.169	-2.160	-2.150	-2.141	-2.131	-2.122	-2.112	-2.104	-2.095	-2.086	-2.076	-2.068	-2.058	-2.047	-2.039	-2.030	-2.019	-2.010	-2.000	-1.989	-1.980	-1.969	-1.958	-1.946	-1.935	-1.924	-1.911	-1.900	-1.889	-1.876	-1.864	-1.851	-1.839	-1.826	-1.814	-1.801	-1.789	-1.776	-1.764	-1.751	-1.740	-1.729	-1.716	-1.706	-1.695	-1.685	-1.674	-1.665	-1.655	-1.646	-1.638	-1.629	-1.621	-1.614	-1.608	-1.601	-1.595	-1.590	-1.585	-1.581	-1.578	-1.572	-1.570	-1.568	-1.565	-1.562	-1.560	-1.559	-1.558	-1.555	-1.554	-1.552	-1.552	-1.550	-1.549	-1.546	-1.545	-1.542	-1.540	-1.538	-1.535	-1.531	-1.526	-1.521	-1.516	-1.510	-1.504	-1.498	-1.490	-1.482	-1.474	-1.465	-1.455	-1.444	-1.432	-1.421	-1.409	-1.395	-1.384	-1.370	-1.355	-1.342	-1.326	-1.312	-1.298	-1.282	-1.266	-1.251	-1.236	-1.220	-1.205	-1.190	-1.175	-1.160	-1.146	-1.131	-1.119	-1.105	-1.094	-1.081	-1.071	-1.061	-1.051	-1.044	-1.035	-1.028	-1.022	-1.016	-1.012	-1.009	-1.006	-1.006	-1.005	-1.005	-1.006	-1.009	-1.011	-1.016	-1.021	-1.026	-1.032	-1.040	-1.048	-1.056	-1.066	-1.076	-1.088	-1.099	-1.111	-1.124	-1.138	-1.150	-1.164	-1.178	-1.191	-1.205	-1.220	-1.235	-1.249	-1.264	-1.276	-1.291	-1.305	-1.319	-1.332	-1.345	-1.358	-1.370	-1.382	-1.392	-1.404	-1.414	-1.422	-1.431	-1.439	-1.448	-1.454	-1.460	-1.464	-1.469	-1.471	-1.474	-1.476	-1.476	-1.476	-1.476	-1.474	-1.470	-1.468	-1.464	-1.458	-1.451	-1.444	-1.436	-1.428	-1.418	-1.406	-1.396	-1.385	-1.372	-1.359	-1.345	-1.331	-1.316	-1.301	-1.285	-1.269	-1.251	-1.235	-1.216	-1.199	-1.182	-1.165	-1.148	-1.131	-1.112	-1.098	-1.080	-1.064	-1.049	-1.032	-1.018	-1.002	-0.989	-0.976	-0.964	-0.952	-0.941	-0.931	-0.921	-0.914	-0.906	-0.900	-0.894	-0.890	-0.886	-0.884	-0.882	-0.882	-0.882	-0.885	-0.888	-0.891	-0.898	-0.902	-0.909	-0.918	-0.925	-0.935	-0.945	-0.956	-0.969	-0.982	-0.995	-1.010	-1.024	-1.040	-1.055	-1.070	-1.088	-1.104	-1.121	-1.139	-1.156	-1.175	-1.192	-1.210	-1.228	-1.245	-1.262	-1.279	-1.296	-1.311	-1.328	-1.345	-1.360	-1.374	-1.389	-1.402	-1.415	-1.429	-1.441	-1.451	-1.462	-1.472	-1.481	-1.491	-1.499	-1.506	-1.514	-1.520	-1.525	-1.529	-1.532	-1.538	-1.540	-1.541	-1.542	-1.545	-1.545	-1.545	-1.545	-1.544	-1.541	-1.540	-1.539	-1.536	-1.534	-1.530	-1.528	-1.525	-1.521	-1.518	-1.515	-1.510	-1.508	-1.504	-1.500	-1.496	-1.492	-1.491	-1.489	-1.485	-1.482	-1.481	-1.480	-1.478	-1.476	-1.475	-1.474	-1.474	-1.474	-1.475	-1.476	-1.476	-1.478	-1.479	-1.481	-1.482	-1.485	-1.488	-1.489	-1.492	-1.495	-1.496	-1.500	-1.502	-1.506	-1.510	-1.512	-1.515	-1.519	-1.521	-1.525	-1.528	-1.530	-1.534	-1.535	-1.538	-1.540	-1.541	-1.544	-1.545	-1.548	-1.548	-1.549	-1.549	-1.551	-1.551	-1.552	-1.554	-1.554	-1.554	-1.554	-1.555	-1.555	-1.555	-1.555	-1.555	-1.555	-1.556	-1.558	-1.556	-1.559	-1.560	-1.561	-1.562	-1.565	-1.568	-1.570	-1.571	-1.575	-1.579	-1.581	-1.586	-1.590	-1.595	-1.599	-1.605	-1.611	-1.616	-1.622	-1.630	-1.636	-1.644	-1.651	-1.660	-1.668	-1.678	-1.686	-1.695	-1.704	-1.715	-1.725	-1.736	-1.746	-1.756	-1.768	-1.779	-1.790	-1.801	-1.812	-1.825	-1.836	-1.849	-1.860	-1.872	-1.884	-1.896	-1.908	-1.920	-1.932	-1.945	-1.958	-1.969	-1.982	-1.994	-2.006	-2.019	-2.033	-2.045	-2.058	-2.071	-2.084	-2.098	-2.110	-2.124	-2.138	-2.151	-2.165	-2.179	-2.194	-2.206	-2.221	-2.235	-2.250	-2.264	-2.279	-2.292	-2.309	-2.324	-2.338	-2.352	-2.368	-2.382	-2.396	-2.411	-2.425	-2.439	-2.454	-2.466	-2.480	-2.492	-2.505	-2.518	-2.529	-2.539	-2.550	-2.559	-2.569	-2.578	-2.585	-2.591	-2.599	-2.604	-2.609	-2.612	-2.615	-2.618	-2.619	-2.619	-2.618	-2.616	-2.614	-2.609	-2.604	-2.599	-2.591	-2.582	-2.574	-2.564	-2.554	-2.542	-2.530	-2.516	-2.502	-2.488	-2.471	-2.455	-2.438	-2.420	-2.401	-2.384	-2.364	-2.345	-2.325	-2.306	-2.286	-2.266	-2.246	-2.225	-2.205	-2.185	-2.165	-2.145	-2.125	-2.106	-2.086	-2.068	-2.049	-2.031	-2.014	-1.996	-1.980	-1.964	-1.949	-1.935	-1.921	-1.909	-1.896	-1.885	-1.875	-1.864	-1.855	-1.848	-1.840	-1.834	-1.828	-1.822	-1.818	-1.815	-1.811	-1.808	-1.806	-1.806	-1.805	-1.805	-1.806	-1.806	-1.808	-1.810	-1.812	-1.815	-1.819	-1.820	-1.824	-1.826	-1.830	-1.834	-1.838	-1.841	-1.844	-1.848	-1.850	-1.854	-1.856	-1.859	-1.861	-1.862	-1.865	-1.865	-1.866	-1.866	-1.865	-1.864	-1.861	-1.859	-1.855	-1.851	-1.846	-1.841	-1.834	-1.828	-1.819	-1.810	-1.802	-1.792	-1.781	-1.770	-1.756	-1.744	-1.729	-1.715	-1.700	-1.682	-1.666	-1.649	-1.631	-1.612	-1.592	-1.572	-1.551	-1.531	-1.510	-1.486	-1.465	-1.442	-1.419	-1.396	-1.372	-1.348	-1.324	-1.301	-1.278	-1.254	-1.230	-1.206	-1.184	-1.161	-1.139	-1.116	-1.095	-1.074	-1.052	-1.034	-1.015	-0.996	-0.979	-0.961	-0.946	-0.931	-0.918	-0.905	-0.892	-0.882	-0.874	-0.864	-0.858	-0.852	-0.848	-0.842	-0.841	-0.840	-0.840	-0.841	-0.845	-0.849	-0.854	-0.860	-0.868	-0.876	-0.886	-0.896	-0.908	-0.921	-0.935	-0.949	-0.965	-0.980	-0.998	-1.015	-1.034	-1.052	-1.070	-1.090	-1.110	-1.130	-1.149	-1.169	-1.189	-1.208	-1.228	-1.246	-1.265	-1.284	-1.300	-1.319	-1.334	-1.350	-1.366	-1.380	-1.395	-1.409	-1.420	-1.432	-1.444	-1.454	-1.462	-1.471	-1.479	-1.484	-1.490	-1.495	-1.498	-1.500	-1.502	-1.504	-1.504	-1.505	-1.504	-1.502	-1.501	-1.498	-1.496	-1.491	-1.489	-1.484	-1.480	-1.475	-1.470	-1.465	-1.460	-1.455	-1.451	-1.446	-1.441	-1.436	-1.431	-1.426	-1.422	-1.419	-1.416	-1.412	-1.410	-1.406	-1.405	-1.404	-1.402	-1.401	-1.401	-1.401	-1.401	-1.402	-1.404	-1.405	-1.406	-1.409	-1.411	-1.414	-1.416	-1.420	-1.422	-1.428	-1.431	-1.435	-1.439	-1.444	-1.449	-1.452	-1.458	-1.462	-1.468	-1.472	-1.478	-1.482	-1.488	-1.491	-1.498	-1.501	-1.506	-1.511	-1.515	-1.520	-1.524	-1.530	-1.534	-1.539	-1.544	-1.549	-1.554	-1.558	-1.564	-1.569	-1.574	-1.580	-1.585	-1.591	-1.598	-1.602	-1.610	-1.616	-1.622	-1.629	-1.636	-1.642	-1.650	-1.658	-1.665	-1.674	-1.681	-1.690	-1.699	-1.708	-1.716	-1.725	-1.734	-1.744	-1.751	-1.761	-1.770	-1.779	-1.788	-1.795	-1.802	-1.810	-1.819	-1.825	-1.831	-1.838	-1.844	-1.849	-1.854	-1.858	-1.861	-1.864	-1.866	-1.868	-1.868	-1.868	-1.866	-1.865	-1.862	-1.859	-1.852	-1.849	-1.841	-1.834	-1.826	-1.818	-1.808	-1.798	-1.786	-1.774	-1.761	-1.749	-1.735	-1.721	-1.706	-1.691	-1.675	-1.660	-1.644	-1.628	-1.611	-1.595	-1.579	-1.561	-1.546	-1.531	-1.515	-1.500	-1.485	-1.471	-1.458	-1.444	-1.432	-1.420	-1.409	-1.399	-1.389	-1.381	-1.374	-1.368	-1.361	-1.358	-1.352	-1.350	-1.348	-1.346	-1.348	-1.346	-1.349	-1.351	-1.354	-1.358	-1.362	-1.368	-1.374	-1.380	-1.386	-1.394	-1.402	-1.409	-1.416	-1.424	-1.432	-1.440	-1.448	-1.455	-1.462	-1.470	-1.476	-1.484	-1.490	-1.495	-1.499	-1.505	-1.508	-1.510	-1.512	-1.514	-1.515	-1.514	-1.514	-1.512	-1.510	-1.506	-1.502	-1.498	-1.491	-1.486	-1.480	-1.471	-1.464	-1.455	-1.444	-1.434	-1.422	-1.412	-1.400	-1.389	-1.378	-1.365	-1.351	-1.338	-1.325	-1.312	-1.300	-1.286	-1.274	-1.261	-1.250	-1.236	-1.225	-1.214	-1.202	-1.191	-1.181	-1.171	-1.161	-1.152	-1.145	-1.136	-1.129	-1.122	-1.116	-1.110	-1.105	-1.101	-1.099	-1.095	-1.092	-1.091	-1.091	-1.090	-1.090	-1.091	-1.094	-1.095	-1.099	-1.101	-1.105	-1.111	-1.116	-1.122	-1.129	-1.135	-1.144	-1.150	-1.159	-1.169	-1.178	-1.188	-1.198	-1.208	-1.219	-1.229	-1.241	-1.252	-1.264	-1.276	-1.289	-1.301	-1.315	-1.328	-1.340	-1.354	-1.366	-1.379	-1.392	-1.405	-1.418	-1.430	-1.441	-1.454	-1.465	-1.476	-1.488	-1.496	-1.506	-1.516	-1.524	-1.531	-1.538	-1.544	-1.549	-1.552	-1.556	-1.559	-1.560	-1.561	-1.560	-1.558	-1.555	-1.551	-1.546	-1.540	-1.532	-1.522	-1.514	-1.501	-1.490	-1.475	-1.461	-1.446	-1.430	-1.412	-1.394	-1.374	-1.354	-1.332	-1.310	-1.288	-1.262	-1.239	-1.215	-1.189	-1.162	-1.136	-1.110	-1.084	-1.056	-1.030	-1.002	-0.975	-0.949	-0.922	-0.895	-0.870	-0.844	-0.819	-0.794	-0.770	-0.748	-0.724	-0.701	-0.680	-0.659	-0.639	-0.618	-0.599	-0.582	-0.565	-0.549	-0.534	-0.519	-0.506	-0.494	-0.482	-0.471	-0.460	-0.451	-0.442	-0.435	-0.428	-0.421	-0.415	-0.410	-0.406	-0.401	-0.398	-0.395	-0.391	-0.389	-0.385	-0.384	-0.381	-0.380	-0.379	-0.376	-0.376	-0.374	-0.372	-0.372	-0.370	-0.369	-0.368	-0.365	-0.364	-0.362	-0.361	-0.359	-0.358	-0.355	-0.351	-0.350	-0.348	-0.344	-0.340	-0.338	-0.335	-0.331	-0.328	-0.325	-0.322	-0.320	-0.318	-0.315	-0.312	-0.311	-0.309	-0.308	-0.306	-0.305	-0.304	-0.304	-0.305	-0.305	-0.306	-0.308	-0.311	-0.312	-0.318	-0.322	-0.326	-0.331	-0.338	-0.344	-0.351	-0.359	-0.366	-0.376	-0.385	-0.395	-0.405	-0.416	-0.426	-0.439	-0.451	-0.464	-0.476	-0.490	-0.504	-0.518	-0.531	-0.546	-0.560	-0.575	-0.590	-0.605	-0.620	-0.635	-0.650	-0.666	-0.681	-0.696	-0.712	-0.726	-0.741	-0.756	-0.772	-0.786	-0.802	-0.816	-0.831	-0.846	-0.861	-0.875	-0.890	-0.905	-0.920	-0.935	-0.950	-0.966	-0.981	-0.996	-1.011	-1.028	-1.042	-1.058	-1.074	-1.090	-1.106	-1.124	-1.140	-1.158	-1.175	-1.192	-1.210	-1.229	-1.248	-1.266	-1.285	-1.305	-1.324	-1.342	-1.362	-1.382	-1.402	-1.422	-1.442	-1.464	-1.484	-1.505	-1.526	-1.546	-1.568	-1.589	-1.609	-1.630	-1.650	-1.671	-1.691	-1.712	-1.734	-1.754	-1.774	-1.794	-1.814	-1.834	-1.854	-1.872	-1.892	-1.911	-1.930	-1.949	-1.969	-1.986	-2.005	-2.022	-2.040	-2.058	-2.076	-2.092	-2.110	-2.126	-2.144	-2.160	-2.176	-2.192	-2.208	-2.222	-2.239	-2.254	-2.269	-2.282	-2.298	-2.311	-2.324	-2.336	-2.349	-2.361	-2.374	-2.384	-2.395	-2.405	-2.414	-2.422	-2.430	-2.436	-2.442	-2.448	-2.452	-2.456	-2.459	-2.460	-2.461	-2.460	-2.458	-2.455	-2.451	-2.445	-2.440	-2.434	-2.425	-2.416	-2.405	-2.392	-2.380	-2.366	-2.351	-2.336	-2.320	-2.302	-2.284	-2.264	-2.245	-2.225	-2.204	-2.182	-2.160	-2.139	-2.116	-2.094	-2.071	-2.049	-2.026	-2.004	-1.981	-1.961	-1.940	-1.921	-1.901	-1.882	-1.864	-1.845	-1.830	-1.814	-1.800	-1.786	-1.774	-1.761	-1.751	-1.742	-1.735	-1.729	-1.724	-1.720	-1.718	-1.716	-1.716	-1.716	-1.718	-1.721	-1.724	-1.729	-1.734	-1.739	-1.745	-1.752	-1.759	-1.766	-1.776	-1.784	-1.792	-1.801	-1.810	-1.819	-1.828	-1.836	-1.845	-1.854	-1.861	-1.869	-1.876	-1.882	-1.890	-1.895	-1.900	-1.905	-1.909	-1.912	-1.916	-1.919	-1.921	-1.922	-1.924	-1.924	-1.925	-1.925	-1.925	-1.925	-1.925	-1.925	-1.924	-1.924	-1.922	-1.922	-1.924	-1.924	-1.925	100.000	5.000	2.000	1.000	5.000	0.000	0.000	0.000	0.000	0.000	0.000	0.000	0.000	0.000	0.000	0.000	0.000	0.000	-0.676	-0.671	-0.665	-0.658	-0.650	-0.639	-0.630	-0.619	-0.608	-0.594	-0.581	-0.569	-0.554	-0.539	-0.522	-0.507	-0.491	-0.474	-0.458	-0.439	-0.421	-0.402	-0.385	-0.365	-0.346	-0.326	-0.308	-0.289	-0.269	-0.249	-0.229	-0.209	-0.190	-0.171	-0.151	-0.131	-0.111	-0.091	-0.074	-0.054	-0.035	-0.015	0.002	0.021	0.039	0.056	0.075	0.092	0.109	0.126	0.142	0.158	0.174	0.189	0.202	0.216	0.230	0.244	0.258	0.270	0.281	0.292	0.304	0.314	0.324	0.332	0.341	0.349	0.356	0.362	0.368	0.374	0.378	0.381	0.384	0.386	0.388	0.388	0.388	0.386	0.384	0.381	0.378	0.372	0.368	0.362	0.355	0.348	0.339	0.330	0.320	0.310	0.299	0.286	0.274	0.260	0.246	0.234	0.218	0.204	0.188	0.172	0.158	0.141	0.125	0.109	0.092	0.075	0.059	0.042	0.026	0.010	-0.006	-0.022	-0.039	-0.055	-0.070	-0.085	-0.100	-0.115	-0.130	-0.144	-0.156	-0.170	-0.182	-0.195	-0.208	-0.219	-0.230	-0.241	-0.251	-0.261	-0.271	-0.280	-0.290	-0.298	-0.306	-0.315	-0.322	-0.330	-0.339	-0.345	-0.352	-0.361	-0.368	-0.375	-0.382	-0.389	-0.396	-0.402	-0.410	-0.418	-0.424	-0.431	-0.438	-0.445	-0.451	-0.459	-0.468	-0.475	-0.482	-0.490	-0.498	-0.507	-0.514	-0.522	-0.530	-0.539	-0.546	-0.555	-0.564	-0.572	-0.581	-0.590	-0.599	-0.609	-0.618	-0.626	-0.636	-0.646	-0.656	-0.666	-0.676	-0.686	-0.696	-0.706	-0.719	-0.729	-0.740	-0.751	-0.764	-0.776	-0.789	-0.801	-0.814	-0.826	-0.841	-0.856	-0.870	-0.885	-0.901	-0.919	-0.936	-0.954	-0.971	-0.991	-1.010	-1.030	-1.051	-1.072	-1.095	-1.118	-1.140	-1.162	-1.188	-1.211	-1.238	-1.262	-1.289	-1.316	-1.344	-1.370	-1.398	-1.425	-1.451	-1.480	-1.509	-1.536	-1.564	-1.591	-1.619	-1.648	-1.674	-1.701	-1.726	-1.751	-1.776	-1.800	-1.824	-1.846	-1.868	-1.889	-1.908	-1.926	-1.944	-1.959	-1.975	-1.988	-2.000	-2.010	-2.020	-2.027	-2.033	-2.039	-2.041	-2.042	-2.042	-2.040	-2.038	-2.031	-2.025	-2.018	-2.007	-1.998	-1.985	-1.971	-1.956	-1.940	-1.924	-1.905	-1.886	-1.866	-1.845	-1.824	-1.800	-1.779	-1.755	-1.731	-1.706	-1.682	-1.658	-1.634	-1.609	-1.586	-1.561	-1.539	-1.515	-1.492	-1.471	-1.450	-1.429	-1.410	-1.390	-1.372	-1.355	-1.338	-1.322	-1.308	-1.294	-1.280	-1.269	-1.256	-1.245	-1.235	-1.225	-1.216	-1.208	-1.200	-1.192	-1.186	-1.179	-1.171	-1.166	-1.159	-1.152	-1.145	-1.139	-1.131	-1.124	-1.116	-1.109	-1.099	-1.089	-1.080	-1.070	-1.059	-1.046	-1.034	-1.020	-1.006	-0.990	-0.975	-0.956	-0.939	-0.920	-0.901	-0.880	-0.858	-0.836	-0.814	-0.790	-0.768	-0.742	-0.719	-0.694	-0.668	-0.642	-0.615	-0.589	-0.564	-0.538	-0.511	-0.485	-0.460	-0.435	-0.411	-0.386	-0.362	-0.340	-0.318	-0.296	-0.276	-0.255	-0.236	-0.220	-0.202	-0.186	-0.171	-0.159	-0.145	-0.134	-0.124	-0.114	-0.105	-0.098	-0.090	-0.084	-0.079	-0.074	-0.071	-0.068	-0.066	-0.065	-0.064	-0.064	-0.064	-0.065	-0.066	-0.068	-0.071	-0.072	-0.075	-0.078	-0.081	-0.084	-0.088	-0.091	-0.094	-0.099	-0.101	-0.105	-0.108	-0.112	-0.115	-0.119	-0.122	-0.126	-0.129	-0.132	-0.136	-0.140	-0.144	-0.149	-0.152	-0.156	-0.161	-0.165	-0.170	-0.175	-0.182	-0.188	-0.192	-0.199	-0.205	-0.211	-0.218	-0.225	-0.232	-0.240	-0.248	-0.256	-0.262	-0.271	-0.279	-0.286	-0.294	-0.301	-0.309	-0.315	-0.321	-0.328	-0.334	-0.339	-0.344	-0.349	-0.351	-0.355	-0.356	-0.358	-0.358	-0.359	-0.358	-0.354	-0.350	-0.346	-0.341	-0.334	-0.325	-0.316	-0.308	-0.296	-0.284	-0.269	-0.256	-0.239	-0.222	-0.204	-0.185	-0.165	-0.145	-0.124	-0.101	-0.078	-0.055	-0.031	-0.006	0.019	0.044	0.070	0.096	0.122	0.149	0.175	0.201	0.228	0.254	0.281	0.306	0.332	0.358	0.384	0.409	0.434	0.456	0.480	0.504	0.525	0.546	0.568	0.588	0.608	0.628	0.646	0.664	0.680	0.698	0.712	0.729	0.744	0.759	0.772	0.785	0.799	0.811	0.822	0.835	0.846	0.858	0.869	0.878	0.889	0.898	0.908	0.916	0.926	0.934	0.942	0.950	0.959	0.966	0.974	0.982	0.990	0.996	1.002	1.010	1.016	1.024	1.030	1.038	1.042	1.049	1.054	1.060	1.065	1.071	1.075	1.080	1.082	1.086	1.091	1.094	1.098	1.099	1.102	1.105	1.106	1.108	1.110	1.110	1.111	1.111	1.111	1.112	1.112	1.111	1.111	1.111	1.110	1.109	1.108	1.108	1.105	1.104	1.102	1.100	1.099	1.096	1.094	1.090	1.088	1.084	1.080	1.078	1.072	1.069	1.065	1.061	1.055	1.050	1.045	1.038	1.031	1.024	1.016	1.008	0.999	0.989	0.978	0.965	0.954	0.940	0.925	0.910	0.894	0.876	0.859	0.839	0.819	0.796	0.774	0.750	0.725	0.699	0.672	0.645	0.616	0.585	0.555	0.524	0.491	0.458	0.424	0.389	0.354	0.318	0.280	0.242	0.204	0.166	0.128	0.088	0.049	0.010	-0.031	-0.070	-0.110	-0.150	-0.190	-0.230	-0.269	-0.309	-0.348	-0.388	-0.426	-0.465	-0.502	-0.540	-0.578	-0.615	-0.652	-0.689	-0.726	-0.761	-0.796	-0.832	-0.868	-0.902	-0.936	-0.971	-1.004	-1.038	-1.070	-1.104	-1.135	-1.168	-1.200	-1.231	-1.262	-1.294	-1.325	-1.355	-1.385	-1.416	-1.445	-1.475	-1.504	-1.531	-1.560	-1.588	-1.615	-1.640	-1.666	-1.690	-1.715	-1.738	-1.761	-1.782	-1.804	-1.824	-1.841	-1.860	-1.876	-1.890	-1.905	-1.916	-1.929	-1.938	-1.946	-1.952	-1.958	-1.961	-1.964	-1.962	-1.962	-1.959	-1.954	-1.948	-1.939	-1.929	-1.916	-1.904	-1.889	-1.871	-1.855	-1.835	-1.815	-1.792	-1.769	-1.745	-1.720	-1.692	-1.665	-1.638	-1.609	-1.579	-1.549	-1.519	-1.488	-1.456	-1.425	-1.395	-1.364	-1.332	-1.302	-1.271	-1.242	-1.214	-1.185	-1.158	-1.131	-1.105	-1.081	-1.058	-1.035	-1.014	-0.994	-0.975	-0.956	-0.940	-0.925	-0.911	-0.899	-0.889	-0.879	-0.871	-0.865	-0.860	-0.856	-0.854	-0.852	-0.852	-0.854	-0.856	-0.860	-0.865	-0.870	-0.878	-0.884	-0.891	-0.900	-0.909	-0.919	-0.929	-0.939	-0.950	-0.961	-0.972	-0.984	-0.996	-1.009	-1.021	-1.032	-1.045	-1.058	-1.069	-1.081	-1.092	-1.104	-1.116	-1.126	-1.138	-1.146	-1.158	-1.166	-1.178	-1.186	-1.196	-1.205	-1.215	-1.222	-1.232	-1.240	-1.249	-1.258	-1.266	-1.275	-1.282	-1.292	-1.300	-1.310	-1.319	-1.329	-1.338	-1.348	-1.358	-1.368	-1.378	-1.389	-1.400	-1.411	-1.422	-1.436	-1.448	-1.461	-1.474	-1.486	-1.501	-1.515	-1.529	-1.542	-1.556	-1.571	-1.584	-1.598	-1.611	-1.625	-1.638	-1.650	-1.662	-1.674	-1.684	-1.694	-1.704	-1.711	-1.720	-1.725	-1.730	-1.734	-1.735	-1.736	-1.734	-1.732	-1.728	-1.721	-1.712	-1.702	-1.691	-1.678	-1.661	-1.642	-1.622	-1.601	-1.576	-1.550	-1.522	-1.491	-1.459	-1.424	-1.389	-1.351	-1.311	-1.270	-1.228	-1.184	-1.139	-1.092	-1.044	-0.995	-0.945	-0.895	-0.844	-0.791	-0.740	-0.688	-0.635	-0.582	-0.531	-0.479	-0.428	-0.379	-0.329	-0.279	-0.232	-0.185	-0.140	-0.096	-0.052	-0.011	0.029	0.066	0.102	0.138	0.170	0.201	0.231	0.259	0.284	0.306	0.328	0.346	0.364	0.380	0.392	0.404	0.414	0.420	0.426	0.430	0.431	0.434	0.432	0.430	0.428	0.424	0.419	0.412	0.405	0.396	0.389	0.379	0.369	0.359	0.348	0.336	0.324	0.312	0.301	0.290	0.279	0.268	0.256	0.246	0.236	0.226	0.218	0.209	0.201	0.194	0.186	0.180	0.175	0.170	0.165	0.162	0.161	0.159	0.159	0.158	0.160	0.160	0.162	0.165	0.170	0.174	0.180	0.186	0.192	0.199	0.206	0.214	0.224	0.232	0.241	0.251	0.260	0.271	0.280	0.291	0.301	0.312	0.324	0.334	0.345	0.356	0.366	0.376	0.386	0.396	0.405	0.415	0.422	0.431	0.439	0.446	0.451	0.458	0.464	0.468	0.470	0.475	0.476	0.478	0.478	0.476	0.476	0.474	0.470	0.465	0.460	0.454	0.448	0.439	0.431	0.422	0.411	0.401	0.391	0.379	0.366	0.352	0.340	0.326	0.310	0.296	0.281	0.265	0.249	0.235	0.219	0.204	0.189	0.174	0.160	0.146	0.132	0.120	0.108	0.096	0.085	0.076	0.068	0.060	0.054	0.048	0.044	0.040	0.039	0.036	0.038	0.040	0.042	0.048	0.052	0.059	0.068	0.078	0.088	0.100	0.112	0.128	0.142	0.159	0.176	0.195	0.214	0.235	0.255	0.276	0.298	0.320	0.344	0.366	0.390	0.414	0.438	0.462	0.488	0.512	0.536	0.561	0.586	0.611	0.635	0.660	0.682	0.708	0.731	0.755	0.778	0.801	0.822	0.846	0.869	0.890	0.911	0.932	0.954	0.975	0.994	1.014	1.034	1.054	1.072	1.091	1.109	1.128	1.145	1.162	1.179	1.196	1.214	1.230	1.246	1.261	1.278	1.291	1.306	1.321	1.335	1.349	1.361	1.374	1.385	1.396	1.406	1.418	1.426	1.435	1.442	1.451	1.459	1.464	1.470	1.475	1.480	1.484	1.488	1.490	1.492	1.494	1.495	1.494	1.494	1.492	1.490	1.488	1.485	1.481	1.478	1.474	1.469	1.464	1.459	1.452	1.446	1.439	1.431	1.425	1.418	1.409	1.400	1.392	1.384	1.374	1.364	1.356	1.345	1.336	1.325	1.315	1.306	1.295	1.284	1.274	1.262	1.251	1.241	1.228	1.216	1.204	1.191	1.179	1.166	1.151	1.138	1.124	1.109	1.094	1.079	1.064	1.049	1.031	1.016	0.999	0.981	0.964	0.946	0.928	0.910	0.892	0.874	0.858	0.838	0.820	0.802	0.784	0.768	0.750	0.734	0.718	0.702	0.689	0.674	0.661	0.649	0.639	0.628	0.619	0.612	0.606	0.601	0.599	0.596	0.596	0.598	0.600	0.604	0.610	0.618	0.628	0.638	0.650	0.665	0.680	0.699	0.719	0.738	0.761	0.784	0.808	0.834	0.861	0.888	0.918	0.946	0.978	1.009	1.040	1.071	1.104	1.136	1.169	1.201	1.234	1.266	1.298	1.329	1.358	1.388	1.415	1.444	1.470	1.496	1.520	1.545	1.568	1.588	1.608	1.626	1.642	1.658	1.671	1.682	1.692	1.702	1.709	1.714	1.719	1.721	1.721	1.721	1.720	1.716	1.711	1.708	1.701	1.694	1.685	1.676	1.665	1.655	1.644	1.631	1.619	1.606	1.592	1.579	1.565	1.551	1.538	1.524	1.511	1.498	1.484	1.472	1.460	1.448	1.436	1.425	1.415	1.405	1.396	1.388	1.378	1.370	1.362	1.355	1.349	1.342	1.338	1.332	1.328	1.322	1.318	1.314	1.310	1.306	1.302	1.298	1.294	1.290	1.285	1.280	1.275	1.269	1.262	1.256	1.250	1.241	1.232	1.224	1.214	1.202	1.191	1.178	1.164	1.149	1.134	1.118	1.100	1.082	1.062	1.042	1.022	1.000	0.978	0.954	0.929	0.904	0.879	0.852	0.826	0.800	0.772	0.744	0.715	0.688	0.660	0.631	0.602	0.575	0.548	0.519	0.491	0.465	0.438	0.411	0.386	0.362	0.338	0.315	0.292	0.272	0.252	0.234	0.216	0.200	0.185	0.171	0.159	0.148	0.138	0.128	0.121	0.116	0.111	0.108	0.106	0.105	0.108	0.109	0.112	0.118	0.124	0.131	0.140	0.150	0.161	0.172	0.186	0.199	0.215	0.231	0.248	0.265	0.284	0.304	0.324	0.344	0.364	0.385	0.406	0.428	0.450	0.471	0.494	0.515	0.536	0.559	0.580	0.601	0.621	0.642	0.662	0.682	0.702	0.720	0.740	0.758	0.775	0.791	0.806	0.822	0.838	0.850	0.864	0.876	0.888	0.899	0.909	0.919	0.928	0.936	0.944	0.951	0.958	0.965	0.970	0.975	0.979	0.984	0.988	0.991	0.995	0.999	1.001	1.004	1.006	1.009	1.011	1.012	1.016	1.018	1.020	1.021	1.022	1.025	1.026	1.028	1.029	1.031	1.032	1.035	1.036	1.039	1.040	1.042	1.044	1.045	1.045	1.046	1.048	1.048	1.049	1.048	1.046	1.045	1.044	1.040	1.038	1.032	1.028	1.021	1.015	1.008	0.999	0.988	0.978	0.964	0.951	0.936	0.919	0.901	0.882	0.864	0.842	0.819	0.794	0.769	0.742	0.715	0.685	0.654	0.622	0.589	0.555	0.520	0.484	0.446	0.409	0.371	0.332	0.291	0.251	0.211	0.170	0.130	0.089	0.049	0.008	-0.032	-0.074	-0.112	-0.154	-0.192	-0.231	-0.270	-0.308	-0.345	-0.381	-0.416	-0.451	-0.486	-0.520	-0.552	-0.584	-0.616	-0.648	-0.676	-0.706	-0.732	-0.760	-0.788	-0.812	-0.836	-0.861	-0.884	-0.906	-0.929	-0.950	-0.972	-0.992	-1.014	-1.034	-1.054	-1.074	-1.092	-1.111	-1.130	-1.149	-1.166	-1.185	-1.202	-1.221	-1.239	-1.256	-1.274	-1.291	-1.308	-1.325	-1.341	-1.358	-1.374	-1.388	-1.404	-1.419	-1.432	-1.446	-1.460	-1.474	-1.485	-1.499	-1.510	-1.520	-1.530	-1.538	-1.546	-1.554	-1.559	-1.564	-1.569	-1.572	-1.575	-1.576	-1.575	-1.575	-1.572	-1.570	-1.566	-1.561	-1.556	-1.549	-1.541	-1.532	-1.522	-1.512	-1.500	-1.488	-1.474	-1.461	-1.448	-1.432	-1.418	-1.401	-1.386	-1.370	-1.352	-1.336	-1.320	-1.304	-1.288	-1.271	-1.255	-1.240	-1.224	-1.209	-1.195	-1.181	-1.166	-1.154	-1.141	-1.130	-1.119	-1.109	-1.100	-1.090	-1.084	-1.075	-1.070	-1.065	-1.060	-1.055	-1.054	-1.051	-1.050	-1.049	-1.050	-1.051	-1.052	-1.056	-1.059	-1.064	-1.068	-1.074	-1.079	-1.086	-1.092	-1.101	-1.108	-1.116	-1.125	-1.134	-1.144	-1.154	-1.164	-1.174	-1.185	-1.196	-1.208	-1.218	-1.230	-1.241	-1.252	-1.264	-1.275	-1.286	-1.298	-1.308	-1.319	-1.330	-1.341	-1.351	-1.361	-1.372	-1.382	-1.392	-1.404	-1.412	-1.422	-1.432	-1.441	-1.451	-1.459	-1.469	-1.476	-1.484	-1.491	-1.499	-1.506	-1.512	-1.519	-1.525	-1.531	-1.536	-1.540	-1.545	-1.549	-1.552	-1.556	-1.559	-1.561	-1.565	-1.565	-1.568	-1.568	-1.569	-1.570	-1.570	-1.569	-1.569	-1.568	-1.566	-1.564	-1.562	-1.561	-1.559	-1.555	-1.551	-1.549	-1.545	-1.541	-1.536	-1.531	-1.528	-1.521	-1.516	-1.511	-1.505	-1.499	-1.492	-1.486	-1.479	-1.471	-1.464	-1.455	-1.448	-1.440	-1.431	-1.422	-1.414	-1.406	-1.396	-1.388	-1.379	-1.370	-1.361	-1.352	-1.344	-1.335	-1.326	-1.319	-1.311	-1.302	-1.296	-1.289	-1.282	-1.276	-1.270	-1.265	-1.259	-1.254	-1.250	-1.246	-1.241	-1.239	-1.235	-1.234	-1.232	-1.230	-1.230	-1.230	-1.229	-1.230	-1.231	-1.231	-1.232	-1.234	-1.235	-1.239	-1.240	-1.241	-1.244	-1.245	-1.246	-1.249	-1.250	-1.250	-1.251	-1.251	-1.251	-1.251	-1.250	-1.248	-1.245	-1.241	-1.238	-1.232	-1.228	-1.221	-1.214	-1.206	-1.198	-1.186	-1.176	-1.165	-1.152	-1.140	-1.125	-1.110	-1.096	-1.080	-1.065	-1.049	-1.031	-1.014	-0.996	-0.979	-0.960	-0.944	-0.926	-0.908	-0.891	-0.872	-0.856	-0.840	-0.824	-0.809	-0.794	-0.781	-0.769	-0.756	-0.745	-0.736	-0.728	-0.719	-0.714	-0.709	-0.704	-0.701	-0.700	-0.700	-0.701	-0.704	-0.706	-0.711	-0.718	-0.724	-0.732	-0.740	-0.749	-0.760	-0.770	-0.782	-0.794	-0.806	-0.819	-0.832	-0.846	-0.859	-0.870	-0.884	-0.895	-0.906	-0.918	-0.928	-0.938	-0.945	-0.954	-0.960	-0.965	-0.969	-0.971	-0.972	-0.971	-0.970	-0.966	-0.961	-0.954	-0.946	-0.935	-0.924	-0.910	-0.895	-0.879	-0.860	-0.840	-0.820	-0.795	-0.771	-0.745	-0.719	-0.689	-0.660	-0.629	-0.596	-0.564	-0.530	-0.496	-0.462	-0.426	-0.391	-0.356	-0.320	-0.285	-0.250	-0.214	-0.179	-0.145	-0.111	-0.079	-0.046	-0.014	0.016	0.046	0.075	0.101	0.126	0.152	0.175	0.196	0.218	0.236	0.252	0.269	0.282	0.295	0.306	0.315	0.324	0.329	0.335	0.339	0.341	0.341	0.342	0.340	0.338	0.334	0.328	0.322	0.315	0.308	0.300	0.290	0.280	0.269	0.258	0.246	0.235	0.222	0.210	0.198	0.186	0.172	0.161	0.148	0.135	0.124	0.111	0.099	0.088	0.076	0.065	0.052	0.042	0.031	0.022	0.012	0.002	-0.008	-0.016	-0.026	-0.036	-0.044	-0.054	-0.064	-0.072	-0.081	-0.091	-0.101	-0.112	-0.121	-0.132	-0.144	-0.156	-0.168	-0.180	-0.192	-0.206	-0.221	-0.234	-0.250	-0.265	-0.281	-0.298	-0.315	-0.332	-0.350	-0.369	-0.388	-0.405	-0.425	-0.445	-0.464	-0.482	-0.502	-0.520	-0.540	-0.559	-0.578	-0.594	-0.611	-0.629	-0.644	-0.658	-0.671	-0.685	-0.698	-0.708	-0.718	-0.725	-0.734	-0.739	-0.744	-0.746	-0.748	-0.746	-0.745	-0.741	-0.736	-0.729	-0.721	-0.711	-0.701	-0.688	-0.674	-0.658	-0.641	-0.624	-0.604	-0.582	-0.561	-0.539	-0.515	-0.490	-0.465	-0.439	-0.412	-0.384	-0.358	-0.330	-0.301	-0.274	-0.246	-0.219	-0.191	-0.162	-0.136	-0.110	-0.082	-0.058	-0.031	-0.008	0.016	0.040	0.064	0.084	0.105	0.125	0.144	0.161	0.179	0.196	0.210	0.225	0.239	0.251	0.264	0.274	0.284	0.294	0.301	0.310	0.318	0.325	0.331	0.336	0.341	0.345	0.350	0.354	0.356	0.359	0.362	0.362	0.365	0.368	0.369	0.371	0.374	0.375	0.378	0.379	0.382	0.384	0.386	0.389	0.391	0.396	0.399	0.402	0.406	0.410	0.415	0.420	0.425	0.430	0.436	0.442	0.449	0.455	0.462	0.471	0.479	0.488	0.496	0.505	0.514	0.524	0.532	0.542	0.552	0.562	0.572	0.584	0.594	0.604	0.614	0.625	0.634	0.645	0.654	0.664	0.672	0.681	0.690	0.698	0.705	0.712	0.719	0.726	0.731	0.736	0.741	0.744	0.748	0.749	0.749	0.750	0.749	0.748	0.746	0.742	0.739	0.734	0.729	0.722	0.715	0.706	0.696	0.686	0.676	0.664	0.651	0.639	0.625	0.611	0.596	0.581	0.565	0.549	0.532	0.518	0.500	0.484	0.468	0.451	0.434	0.418	0.402	0.386	0.371	0.356	0.342	0.329	0.316	0.304	0.294	0.284	0.274	0.265	0.258	0.251	0.245	0.240	0.236	0.234	0.231	0.230	0.230	0.231	0.231	0.234	0.235	0.239	0.241	0.245	0.250	0.254	0.259	0.264	0.269	0.272	0.278	0.282	0.286	0.290	0.292	0.296	0.299	0.300	0.300	0.301	0.300	0.299	0.298	0.294	0.290	0.285	0.280	0.274	0.265	0.258	0.249	0.239	0.228	0.216	0.205	0.191	0.178	0.164	0.150	0.135	0.120	0.105	0.089	0.074	0.059	0.044	0.029	0.012	-0.001	-0.015	-0.028	-0.041	-0.052	-0.065	-0.075	-0.085	-0.095	-0.102	-0.109	-0.115	-0.120	-0.124	-0.128	-0.129	-0.130	-0.130	-0.129	-0.126	-0.124	-0.121	-0.116	-0.111	-0.105	-0.099	-0.091	-0.084	-0.075	-0.066	-0.058	-0.048	-0.036	-0.026	-0.016	-0.005	0.005	0.016	0.026	0.038	0.048	0.056	0.066	0.075	0.084	0.094	0.101	0.110	0.116	0.122	0.129	0.134	0.139	0.144	0.148	0.151	0.154	0.156	0.158	0.159	0.158	0.158	0.156	0.154	0.151	0.149	0.146	0.141	0.138	0.132	0.126	0.121	0.115	0.110	0.102	0.096	0.089	0.081	0.072	0.065	0.058	0.048	0.040	0.030	0.020	0.011	0.001	-0.009	-0.019	-0.030	-0.040	-0.050	-0.060	-0.071	-0.080	-0.091	-0.101	-0.111	-0.121	-0.130	-0.141	-0.151	-0.160	-0.169	-0.179	-0.186	-0.196	-0.204	-0.212	-0.220	-0.228	-0.235	-0.241	-0.249	-0.255	-0.261	-0.266	-0.271	-0.276	-0.281	-0.284	-0.290	-0.292	-0.296	-0.299	-0.301	-0.304	-0.305	-0.308	-0.309	-0.310	-0.312	-0.312	-0.312	-0.314	-0.315	-0.316	-0.318	-0.318	-0.319	-0.319	-0.320	-0.321	-0.321	-0.322	-0.325	-0.326	-0.329	-0.330	-0.334	-0.336	-0.339	-0.342	-0.348	-0.350	-0.355	-0.359	-0.364	-0.369	-0.374	-0.379	-0.382	-0.388	-0.392	-0.396	-0.401	-0.406	-0.410	-0.414	-0.419	-0.422	-0.426	-0.430	-0.434	-0.438	-0.440	-0.441	-0.444	-0.444	-0.445	-0.446	-0.446	-0.446	-0.444	-0.442	-0.441	-0.438	-0.435	-0.431	-0.428	-0.422	-0.418	-0.412	-0.406	-0.400	-0.394	-0.388	-0.380	-0.374	-0.366	-0.359	-0.351	-0.342	-0.335	-0.328	-0.320	-0.311	-0.302	-0.295	-0.288	-0.280	-0.271	-0.265	-0.258	-0.252	-0.245	-0.239	-0.234	-0.229	-0.225	-0.220	-0.215	-0.212	-0.209	-0.206	-0.205	-0.202	-0.201	-0.200	-0.199	-0.199	-0.200	-0.200	-0.200	-0.201	-0.202	-0.205	-0.208	-0.210	-0.212	-0.214	-0.218	-0.221	-0.224	-0.229	-0.232	-0.238	-0.242	-0.246	-0.251	-0.258	-0.261	-0.268	-0.274	-0.279	-0.285	-0.291	-0.298	-0.302	-0.309	-0.315	-0.320	-0.326	-0.334	-0.339	-0.344	-0.351	-0.358	-0.362	-0.370	-0.376	-0.382	-0.389	-0.396	-0.401	-0.409	-0.414	-0.420	-0.426	-0.432	-0.439	-0.445	-0.450	-0.458	-0.462	-0.469	-0.474	-0.480	-0.485	-0.490	-0.494	-0.499	-0.501	-0.506	-0.509	-0.511	-0.515	-0.516	-0.518	-0.519	-0.520	-0.520	-0.521	-0.520	-0.519	-0.516	-0.514	-0.511	-0.506	-0.504	-0.496	-0.490	-0.484	-0.476	-0.466	-0.456	-0.444	-0.431	-0.418	-0.404	-0.388	-0.370	-0.354	-0.334	-0.314	-0.294	-0.272	-0.249	-0.226	-0.202	-0.178	-0.150	-0.124	-0.096	-0.068	-0.039	-0.010	0.020	0.049	0.080	0.111	0.141	0.174	0.205	0.236	0.268	0.298	0.329	0.359	0.388	0.416	0.444	0.470	0.496	0.522	0.545	0.569	0.590	0.611	0.630	0.646	0.661	0.675	0.688	0.698	0.705	0.711	0.715	0.718	0.718	0.716	0.712	0.706	0.699	0.689	0.678	0.664	0.649	0.631	0.612	0.590	0.569	0.545	0.519	0.492	0.464	0.434	0.404	0.371	0.339	0.305	0.271	0.238	0.202	0.168	0.131	0.096	0.060	0.025	-0.010	-0.045	-0.078	-0.111	-0.145	-0.176	-0.208	-0.239	-0.268	-0.296	-0.322	-0.348	-0.372	-0.395	-0.416	-0.435	-0.452	-0.469	-0.482	-0.495	-0.507	-0.515	-0.522	-0.529	-0.532	-0.534	-0.534	-0.532	-0.530	-0.525	-0.518	-0.509	-0.500	-0.489	-0.475	-0.461	-0.446	-0.430	-0.412	-0.391	-0.372	-0.351	-0.328	-0.304	-0.280	-0.256	-0.230	-0.204	-0.176	-0.148	-0.120	-0.091	-0.061	-0.032	-0.001	0.028	0.058	0.088	0.118	0.148	0.176	0.206	0.235	0.264	0.291	0.320	0.346	0.374	0.400	0.426	0.451	0.475	0.499	0.521	0.544	0.565	0.585	0.605	0.625	0.642	0.660	0.675	0.691	0.706	0.720	0.731	0.742	0.754	0.764	0.774	0.780	0.788	0.795	0.800	0.805	0.809	0.811	0.815	0.818	0.819	0.821	0.821	0.822	0.822	0.822	0.824	0.824	0.824	0.825	0.825	0.825	0.826	0.828	0.829	0.831	0.834	0.836	0.840	0.844	0.849	0.855	0.862	0.870	0.879	0.886	0.898	0.909	0.924	0.938	0.952	0.969	0.986	1.005	1.025	1.045	1.069	1.092	1.118	1.144	1.171	1.200	1.230	1.262	1.294	1.328	1.362	1.398	1.435	1.472	1.510	1.550	1.590	1.631	1.672	1.715	1.758	1.800	1.844	1.888	1.931	1.975	2.020	2.062	2.108	2.152	2.196	2.239	2.282	2.326	2.369	2.411	2.454	2.495	2.536	2.576	2.616	2.655	2.695	2.731	2.769	2.804	2.839	2.872	2.905	2.938	2.969	2.998	3.026	3.055	3.081	3.108	3.131	3.155	3.176	3.198	3.218	3.236	3.254	3.269	3.284	3.298	3.311	3.321	3.331	3.340	3.346	3.350	3.355	3.358	3.359	3.358	3.356	3.352	3.348	3.340	3.332	3.322	3.311	3.299	3.285	3.269	3.251	3.232	3.212	3.190	3.168	3.142	3.116	3.088	3.059	3.029	2.996	2.965	2.931	2.896	2.860	2.822	2.786	2.746	2.709	2.669	2.628	2.588	2.546	2.505	2.462	2.421	2.380	2.339	2.298	2.258	2.216	2.178	2.138	2.100	2.062	2.024	1.989	1.955	1.920	1.889	1.856	1.826	1.798	1.770	1.742	1.718	1.694	1.670	1.649	1.628	1.609	1.590	1.574	1.558	1.544	1.529	1.518	1.505	1.494	1.482	1.472	1.464	1.455	1.448	1.438	1.430	1.424	1.416	1.409	1.401	1.394	1.386	1.379	1.370	1.361	1.352	1.342	1.332	1.322	1.311	1.300	1.288	1.275	1.261	1.248	1.232	1.218	1.201	1.185	1.166	1.148	1.129	1.110	1.090	1.071	1.051	1.031	1.010	0.990	0.969	0.949	0.928	0.908	0.889	0.870	0.851	0.835	0.816	0.801	0.786	0.771	0.759	0.748	0.738	0.728	0.719	0.712	0.708	0.704	0.701	0.699	0.699	0.701	0.705	0.711	0.718	0.726	0.736	0.748	0.760	0.775	0.792	0.810	0.830	0.850	0.872	0.895	0.920	0.946	0.971	1.000	1.029	1.058	1.086	1.118	1.149	1.180	1.212	1.245	1.276	1.309	1.341	1.375	1.408	1.439	1.472	1.502	1.535	1.565	1.594	1.624	1.651	1.679	1.705	1.730	1.755	1.778	1.801	1.821	1.841	1.861	1.879	1.895	1.910	1.924	1.936	1.946	1.956	1.965	1.972	1.978	1.982	1.986	1.989	1.989	1.990	1.988	1.988	1.984	1.980	1.975	1.971	1.964	1.958	1.951	1.942	1.934	1.925	1.916	1.906	1.898	1.888	1.878	1.869	1.859	1.849	1.838	1.829	1.819	1.810	1.800	1.792	1.782	1.775	1.768	1.759	1.752	1.746	1.741	1.736	1.731	1.728	1.724	1.721	1.718	1.715	1.712	1.712	1.711	1.710	1.710	1.711	1.711	1.714	1.715	1.718	1.719	1.722	1.725	1.730	1.732	1.736	1.741	1.745	1.750	1.755	1.760	1.764	1.770	1.774	1.779	1.784	1.789	1.794	1.799	1.804	1.809	1.814	1.819	1.824	1.829	1.834	1.838	1.841	1.846	1.850	1.854	1.858	1.860	1.864	1.866	1.869	1.869	1.871	1.871	1.871	1.869	1.868	1.865	1.862	1.859	1.854	1.848	1.841	1.832	1.822	1.812	1.801	1.788	1.774	1.758	1.740	1.721	1.701	1.680	1.656	1.631	1.605	1.576	1.548	1.516	1.484	1.450	1.414	1.378	1.339	1.299	1.259	1.216	1.172	1.129	1.084	1.038	0.990	0.942	0.894	0.845	0.795	0.746	0.696	0.646	0.596	0.548	0.499	0.449	0.402	0.354	0.308	0.262	0.220	0.176	0.135	0.096	0.058	0.022	-0.012	-0.044	-0.075	-0.104	-0.129	-0.152	-0.174	-0.191	-0.208	-0.221	-0.232	-0.240	-0.244	-0.248	-0.248	-0.244	-0.238	-0.230	-0.219	-0.205	-0.189	-0.171	-0.150	-0.128	-0.100	-0.072	-0.042	-0.011	0.024	0.060	0.098	0.139	0.180	0.222	0.268	0.314	0.361	0.409	0.458	0.509	0.559	0.610	0.662	0.715	0.768	0.820	0.874	0.925	0.978	1.030	1.081	1.131	1.181	1.230	1.279	1.326	1.372	1.416	1.460	1.502	1.542	1.582	1.620	1.655	1.690	1.722	1.754	1.781	1.809	1.834	1.856	1.878	1.895	1.912	1.926	1.939	1.950	1.959	1.965	1.969	1.970	1.971	1.969	1.965	1.958	1.950	1.941	1.930	1.916	1.901	1.884	1.865	1.846	1.824	1.802	1.779	1.752	1.726	1.698	1.670	1.641	1.610	1.578	1.546	1.515	1.480	1.448	1.415	1.380	1.348	1.312	1.280	1.246	1.212	1.180	1.146	1.114	1.081	1.051	1.019	0.990	0.961	0.932	0.905	0.879	0.854	0.831	0.809	0.786	0.766	0.748	0.730	0.714	0.699	0.684	0.671	0.661	0.651	0.642	0.636	0.631	0.626	0.622	0.621	0.621	0.622	0.625	0.628	0.631	0.636	0.644	0.650	0.658	0.666	0.678	0.688	0.699	0.710	0.722	0.735	0.749	0.762	0.778	0.791	0.806	0.820	0.835	0.849	0.864	0.876	0.891	0.904	0.918	0.929	0.941	0.952	0.962	0.972	0.980	0.988	0.994	1.000	1.004	1.006	1.010	1.010	1.010	1.009	1.006	1.002	0.998	0.990	0.982	0.974	0.964	0.952	0.939	0.925	0.910	0.895	0.879	0.861	0.842	0.824	0.804	0.782	0.762	0.741	0.720	0.698	0.675	0.654	0.632	0.610	0.589	0.568	0.546	0.525	0.505	0.486	0.469	0.450	0.434	0.419	0.404	0.391	0.380	0.370	0.362	0.355	0.349	0.344	0.342	0.341	0.341	0.344	0.348	0.354	0.361	0.370	0.381	0.394	0.409	0.424	0.441	0.461	0.482	0.504	0.526	0.551	0.578	0.605	0.634	0.664	0.692	0.724	0.756	0.789	0.822	0.856	0.891	0.928	0.962	0.998	1.035	1.071	1.108	1.144	1.180	1.216	1.252	1.288	1.322	1.358	1.391	1.425	1.458	1.490	1.522	1.552	1.582	1.611	1.639	1.666	1.692	1.716	1.741	1.764	1.785	1.805	1.824	1.841	1.859	1.874	1.888	1.899	1.910	1.920	1.929	1.936	1.941	1.946	1.949	1.950	1.950	1.949	1.946	1.942	1.936	1.930	1.924	1.914	1.904	1.894	1.881	1.868	1.854	1.840	1.824	1.808	1.790	1.772	1.754	1.734	1.715	1.696	1.675	1.655	1.635	1.614	1.592	1.572	1.552	1.532	1.512	1.492	1.474	1.456	1.439	1.421	1.406	1.391	1.378	1.364	1.350	1.339	1.329	1.320	1.312	1.305	1.299	1.296	1.292	1.290	1.290	1.291	1.292	1.296	1.301	1.308	1.315	1.322	1.332	1.344	1.354	1.368	1.381	1.395	1.410	1.425	1.441	1.459	1.476	1.494	1.511	1.530	1.548	1.566	1.584	1.601	1.620	1.638	1.654	1.670	1.688	1.704	1.719	1.732	1.745	1.758	1.770	1.780	1.790	1.799	1.806	1.811	1.818	1.821	1.825	1.828	1.829	1.829	1.829	1.825	1.822	1.819	1.814	1.809	1.801	1.794	1.786	1.776	1.768	1.759	1.749	1.738	1.728	1.716	1.706	1.695	1.685	1.675	1.665	1.655	1.648	1.639	1.630	1.621	1.615	1.609	1.604	1.600	1.596	1.594	1.592	1.592	1.592	1.595	1.596	1.600	1.604	1.609	1.616	1.622	1.631	1.641	1.651	1.664	1.676	1.689	1.702	1.716	1.732	1.746	1.762	1.779	1.795	1.811	1.828	1.844	1.861	1.878	1.895	1.911	1.928	1.944	1.958	1.972	1.985	1.999	2.011	2.022	2.034	2.044	2.052	2.061	2.068	2.075	2.080	2.085	2.088	2.090	2.091	2.092	2.091	2.090	2.089	2.084	2.080	2.076	2.070	2.064	2.056	2.049	2.041	2.031	2.022	2.013	2.001	1.991	1.980	1.970	1.958	1.946	1.934	1.922	1.910	1.898	1.886	1.875	1.862	1.851	1.840	1.830	1.819	1.808	1.798	1.789	1.779	1.769	1.760	1.751	1.744	1.736	1.728	1.721	1.714	1.709	1.701	1.696	1.690	1.686	1.681	1.676	1.674	1.670	1.666	1.664	1.661	1.660	1.658	1.656	1.654	1.652	1.652	1.651	1.650	1.649	1.649	1.649	1.649	1.648	1.649	1.649	1.650	1.650	1.650	1.651	1.651	1.652	1.652	1.654	1.652	1.654	1.654	1.655	1.655	1.655	1.655	1.655	1.655	1.654	1.652	1.650	1.649	1.646	1.642	1.640	1.636	1.632	1.629	1.622	1.618	1.611	1.602	1.595	1.586	1.576	1.568	1.556	1.545	1.531	1.519	1.504	1.489	1.472	1.455	1.439	1.420	1.401	1.381	1.360	1.339	1.315	1.292	1.269	1.244	1.219	1.192	1.166	1.140	1.111	1.084	1.055	1.028	0.999	0.969	0.939	0.909	0.879	0.849	0.819	0.789	0.759	0.729	0.700	0.670	0.642	0.614	0.586	0.559	0.531	0.506	0.481	0.456	0.434	0.411	0.390	0.370	0.350	0.331	0.315	0.301	0.288	0.276	0.265	0.258	0.250	0.245	0.241	0.239	0.240	0.241	0.245	0.250	0.258	0.268	0.279	0.291	0.305	0.321	0.340	0.360	0.382	0.405	0.431	0.458	0.486	0.515	0.548	0.580	0.612	0.649	0.684	0.721	0.759	0.799	0.838	0.878	0.916	0.958	0.998	1.040	1.081	1.121	1.162	1.202	1.244	1.284	1.322	1.361	1.400	1.436	1.472	1.508	1.541	1.575	1.606	1.636	1.665	1.694	1.719	1.742	1.765	1.788	1.806	1.824	1.840	1.854	1.866	1.878	1.886	1.894	1.900	1.904	1.908	1.909	1.908	1.906	1.904	1.898	1.891	1.884	1.876	1.866	1.856	1.844	1.831	1.818	1.802	1.788	1.772	1.756	1.739	1.720	1.702	1.685	1.665	1.648	1.629	1.609	1.589	1.570	1.550	1.530	1.511	1.492	1.474	1.455	1.436	1.419	1.401	1.385	1.369	1.351	1.336	1.320	1.306	1.291	1.278	1.264	1.250	1.238	1.225	1.212	1.200	1.189	1.179	1.166	1.156	1.148	1.138	1.126	1.118	1.108	1.099	1.090	1.081	1.074	1.065	1.056	1.048	1.038	1.029	1.021	1.011	1.001	0.991	0.981	0.970	0.960	0.949	0.936	0.922	0.910	0.896	0.881	0.866	0.851	0.835	0.819	0.801	0.784	0.765	0.745	0.725	0.704	0.682	0.660	0.638	0.614	0.589	0.564	0.538	0.511	0.484	0.455	0.428	0.398	0.369	0.340	0.309	0.279	0.249	0.218	0.186	0.155	0.124	0.092	0.062	0.030	0.001	-0.030	-0.061	-0.090	-0.118	-0.148	-0.174	-0.201	-0.228	-0.251	-0.275	-0.298	-0.320	-0.340	-0.359	-0.376	-0.391	-0.406	-0.419	-0.430	-0.439	-0.448	-0.454	-0.459	-0.462	-0.464	-0.464	-0.461	-0.458	-0.451	-0.444	-0.434	-0.422	-0.410	-0.396	-0.379	-0.361	-0.341	-0.321	-0.298	-0.274	-0.249	-0.221	-0.194	-0.165	-0.135	-0.104	-0.072	-0.039	-0.006	0.029	0.065	0.100	0.136	0.172	0.210	0.246	0.285	0.322	0.361	0.399	0.436	0.474	0.511	0.549	0.586	0.622	0.658	0.695	0.730	0.765	0.800	0.834	0.868	0.900	0.932	0.965	0.996	1.026	1.056	1.086	1.115	1.142	1.170	1.196	1.222	1.248	1.274	1.296	1.320	1.344	1.365	1.386	1.408	1.426	1.446	1.464	1.484	1.500	1.516	1.532	1.549	1.564	1.578	1.591	1.602	1.615	1.628	1.638	1.649	1.658	1.666	1.674	1.681	1.688	1.692	1.698	1.701	1.705	1.708	1.709	1.710	1.710	1.710	1.708	1.706	1.704	1.699	1.695	1.689	1.682	1.676	1.668	1.660	1.650	1.641	1.630	1.619	1.609	1.595	1.584	1.570	1.556	1.542	1.528	1.514	1.498	1.482	1.468	1.451	1.435	1.419	1.404	1.386	1.370	1.354	1.336	1.320	1.304	1.288	1.271	1.255	1.240	1.225	1.210	1.195	1.181	1.169	1.155	1.142	1.131	1.119	1.108	1.099	1.089	1.080	1.071	1.064	1.058	1.050	1.045	1.041	1.038	1.034	1.032	1.031	1.030	1.031	1.032	1.036	1.040	1.044	1.050	1.056	1.064	1.072	1.081	1.092	1.102	1.115	1.129	1.142	1.156	1.174	1.189	1.208	1.225	1.244	1.262	1.284	1.304	1.325	1.346	1.368	1.390	1.414	1.436	1.459	1.482	1.505	1.528	1.550	1.572	1.592	1.615	1.635	1.656	1.674	1.694	1.712	1.729	1.745	1.760	1.774	1.788	1.799	1.809	1.819	1.826	1.832	1.838	1.842	1.845	1.846	1.846	1.845	1.841	1.838	1.831	1.824	1.816	1.806	1.795	1.782	1.770	1.756	1.741	1.726	1.710	1.694	1.678	1.659	1.640	1.622	1.605	1.586	1.568	1.550	1.531	1.515	1.498	1.480	1.465	1.450	1.435	1.422	1.410	1.399	1.390	1.382	1.375	1.369	1.365	1.361	1.361	1.361	1.362	1.366	1.370	1.376	1.384	1.392	1.404	1.416	1.429	1.444	1.460	1.479	1.498	1.516	1.538	1.560	1.581	1.605	1.630	1.654	1.679	1.704	1.731	1.756	1.782	1.810	1.836	1.862	1.888	1.912	1.939	1.964	1.988	2.010	2.034	2.055	2.075	2.096	2.115	2.135	2.151	2.169	2.184	2.199	2.212	2.224	2.236	2.246	2.255	2.264	2.271	2.279	2.285	2.290	2.294	2.298	2.301	2.304	2.305	2.308	2.309	2.309	2.309	2.310	2.310	2.310	2.310	2.311	2.310	2.310	2.311	2.312	2.314	2.316	2.318	2.320	2.324	2.326	2.331	2.335	2.340	2.346	2.352	2.360	2.368	2.375	2.385	2.394	2.402	2.414	2.425	2.435	2.446	2.459	2.470	2.481	2.495	2.508	2.519	2.531	2.545	2.558	2.569	2.582	2.594	2.606	2.618	2.630	2.641	2.652	2.664	2.674	2.684	2.692	2.702	2.710	2.719	2.725	2.731	2.736	2.742	2.746	2.750	2.754	2.756	2.759	2.760	2.761	2.761	2.761	2.761	2.760	2.759	2.758	2.755	2.754	2.751	2.750	2.746	2.745	2.741	2.739	2.738	2.736	2.735	2.734	2.732	2.734	2.734	2.734	2.735	2.738	2.740	2.742	2.746	2.751	2.756	2.762	2.770	2.778	2.786	2.796	2.808	2.819	2.830	2.842	2.856	2.870	2.885	2.901	2.918	2.934	2.952	2.971	2.989	3.008	3.028	3.046	3.066	3.088	3.106	3.126	3.146	3.166	3.186	3.206	3.225	3.244	3.262	3.280	3.296	3.312	3.326	3.340	3.354	3.366	3.376	3.385	3.395	3.401	3.409	3.414	3.416	3.419	3.419	3.419	3.416	3.414	3.408	3.401	3.394	3.384	3.372	3.360	3.348	3.332	3.316	3.299	3.279	3.259	3.239	3.216	3.192	3.169	3.142	3.118	3.089	3.061	3.032	3.002	2.974	2.942	2.911	2.881	2.849	2.816	2.784	2.752	2.719	2.688	2.654	2.622	2.590	2.558	2.525	2.494	2.462	2.431	2.401	2.370	2.340	2.311	2.281	2.252	2.225	2.196	2.169	2.142	2.116	2.090	2.064	2.039	2.015	1.991	1.968	1.945	1.922	1.900	1.880	1.858	1.838	1.816	1.796	1.776	1.756	1.738	1.719	1.700	1.681	1.662	1.644	1.626	1.608	1.590	1.571	1.554	1.535	1.516	1.499	1.480	1.460	1.442	1.422	1.404	1.385	1.366	1.346	1.326	1.308	1.288	1.266	1.246	1.226	1.206	1.186	1.165	1.145	1.124	1.104	1.084	1.062	1.042	1.022	1.002	0.984	0.964	0.944	0.925	0.906	0.890	0.872	0.856	0.841	0.825	0.811	0.798	0.785	0.774	0.764	0.754	0.745	0.738	0.732	0.729	0.725	0.724	0.724	0.725	0.728	0.731	0.736	0.744	0.751	0.760	0.771	0.784	0.796	0.812	0.828	0.845	0.862	0.881	0.902	0.922	0.946	0.969	0.992	1.016	1.042	1.068	1.092	1.120	1.145	1.172	1.199	1.225	1.252	1.279	1.305	1.331	1.356	1.380	1.405	1.426	1.449	1.471	1.492	1.512	1.530	1.549	1.566	1.580	1.595	1.608	1.620	1.630	1.640	1.648	1.654	1.658	1.661	1.664	1.665	1.665	1.664	1.660	1.656	1.652	1.645	1.638	1.630	1.620	1.608	1.596	1.584	1.570	1.554	1.538	1.522	1.504	1.486	1.466	1.446	1.426	1.405	1.382	1.360	1.339	1.314	1.291	1.266	1.242	1.218	1.192	1.168	1.142	1.118	1.092	1.068	1.042	1.018	0.994	0.969	0.945	0.921	0.898	0.875	0.852	0.830	0.809	0.788	0.768	0.749	0.731	0.712	0.695	0.680	0.664	0.650	0.638	0.626	0.615	0.605	0.596	0.589	0.582	0.576	0.572	0.569	0.568	0.566	0.566	0.568	0.570	0.574	0.578	0.584	0.589	0.596	0.604	0.611	0.621	0.632	0.642	0.652	0.665	0.678	0.690	0.702	0.715	0.728	0.740	0.754	0.766	0.780	0.791	0.804	0.816	0.828	0.840	0.851	0.860	0.870	0.880	0.889	0.896	0.904	0.910	0.916	0.922	0.926	0.930	0.934	0.936	0.938	0.939	0.939	0.938	0.938	0.936	0.934	0.931	0.929	0.925	0.922	0.920	0.915	0.911	0.908	0.905	0.901	0.899	0.896	0.895	0.892	0.891	0.891	0.891	0.892	0.894	0.896	0.899	0.902	0.909	0.914	0.922	0.930	0.939	0.949	0.960	0.972	0.985	1.000	1.015	1.030	1.049	1.066	1.086	1.105	1.126	1.149	1.170	1.192	1.216	1.241	1.265	1.291	1.316	1.342	1.369	1.394	1.421	1.448	1.474	1.499	1.525	1.550	1.575	1.600	1.624	1.649	1.671	1.694	1.715	1.738	1.758	1.776	1.796	1.814	1.831	1.849	1.864	1.879	1.894	1.908	1.919	1.931	1.942	1.952	1.961	1.970	1.979	1.985	1.992	2.000	2.005	2.011	2.015	2.019	2.022	2.027	2.031	2.034	2.038	2.040	2.044	2.046	2.049	2.052	2.055	2.059	2.061	2.065	2.069	2.074	2.076	2.081	2.085	2.090	2.094	2.099	2.102	2.108	2.114	2.118	2.122	2.128	2.132	2.138	2.141	2.148	2.151	2.155	2.159	2.162	2.165	2.168	2.170	2.171	2.172	2.174	2.172	2.171	2.170	2.168	2.165	2.159	2.155	2.149	2.142	2.135	2.128	2.118	2.106	2.096	2.085	2.072	2.059	2.045	2.030	2.014	1.998	1.981	1.964	1.945	1.926	1.908	1.889	1.869	1.849	1.828	1.809	1.789	1.768	1.746	1.728	1.706	1.686	1.668	1.648	1.628	1.610	1.592	1.574	1.558	1.541	1.525	1.510	1.495	1.481	1.469	1.455	1.442	1.431	1.420	1.411	1.401	1.392	1.384	1.376	1.368	1.361	1.355	1.348	1.342	1.336	1.331	1.325	1.319	1.314	1.309	1.302	1.298	1.291	1.285	1.279	1.271	1.262	1.254	1.246	1.235	1.225	1.214	1.201	1.188	1.174	1.158	1.141	1.124	1.104	1.085	1.062	1.040	1.016	0.991	0.965	0.938	0.909	0.880	0.849	0.816	0.784	0.750	0.716	0.681	0.644	0.608	0.571	0.532	0.494	0.456	0.416	0.378	0.339	0.300	0.261	0.222	0.184	0.146	0.108	0.070	0.034	-0.001	-0.036	-0.071	-0.102	-0.134	-0.165	-0.194	-0.222	-0.250	-0.275	-0.298	-0.320	-0.341	-0.361	-0.379	-0.395	-0.410	-0.424	-0.435	-0.446	-0.456	-0.465	-0.471	-0.476	-0.481	-0.485	-0.486	-0.489	-0.489	-0.486	-0.486	-0.484	-0.480	-0.476	-0.472	-0.468	-0.464	-0.458	-0.452	-0.448	-0.441	-0.436	-0.430	-0.425	-0.420	-0.416	-0.411	-0.406	-0.404	-0.400	-0.398	-0.395	-0.394	-0.391	-0.390	-0.391	-0.391	-0.392	-0.394	-0.395	-0.398	-0.401	-0.405	-0.410	-0.415	-0.420	-0.425	-0.431	-0.438	-0.444	-0.450	-0.456	-0.465	-0.471	-0.479	-0.486	-0.494	-0.501	-0.510	-0.516	-0.524	-0.530	-0.538	-0.544	-0.550	-0.556	-0.561	-0.566	-0.570	-0.574	-0.578	-0.581	-0.584	-0.586	-0.588	-0.588	-0.588	-0.586	-0.585	-0.582	-0.579	-0.575	-0.570	-0.564	-0.558	-0.549	-0.540	-0.531	-0.521	-0.510	-0.496	-0.484	-0.469	-0.454	-0.438	-0.420	-0.401	-0.382	-0.362	-0.341	-0.320	-0.298	-0.274	-0.250	-0.226	-0.201	-0.175	-0.150	-0.124	-0.096	-0.069	-0.040	-0.012	0.016	0.044	0.072	0.101	0.129	0.158	0.185	0.214	0.240	0.266	0.291	0.318	0.341	0.365	0.388	0.409	0.429	0.448	0.465	0.480	0.495	0.507	0.519	0.528	0.535	0.540	0.544	0.545	0.545	0.542	0.539	0.532	0.524	0.514	0.501	0.486	0.470	0.451	0.432	0.410	0.386	0.360	0.334	0.304	0.272	0.241	0.209	0.172	0.139	0.101	0.064	0.025	-0.015	-0.055	-0.095	-0.136	-0.178	-0.219	-0.260	-0.301	-0.341	-0.381	-0.422	-0.462	-0.501	-0.539	-0.576	-0.614	-0.649	-0.682	-0.715	-0.748	-0.778	-0.806	-0.835	-0.861	-0.886	-0.910	-0.934	-0.954	-0.974	-0.991	-1.008	-1.022	-1.036	-1.048	-1.059	-1.068	-1.075	-1.081	-1.088	-1.092	-1.096	-1.099	-1.100	-1.101	-1.100	-1.099	-1.098	-1.095	-1.091	-1.088	-1.084	-1.080	-1.075	-1.070	-1.065	-1.060	-1.054	-1.050	-1.044	-1.040	-1.034	-1.030	-1.026	-1.021	-1.018	-1.014	-1.011	-1.008	-1.005	-1.004	-1.001	-1.001	-1.000	-1.000	-1.000	-1.001	-1.002	-1.004	-1.006	-1.008	-1.011	-1.015	-1.019	-1.024	-1.028	-1.034	-1.040	-1.046	-1.052	-1.060	-1.068	-1.076	-1.084	-1.094	-1.102	-1.112	-1.124	-1.135	-1.146	-1.158	-1.170	-1.184	-1.198	-1.210	-1.226	-1.241	-1.256	-1.272	-1.288	-1.305	-1.322	-1.341	-1.359	-1.378	-1.395	-1.414	-1.434	-1.452	-1.474	-1.492	-1.512	-1.532	-1.552	-1.572	-1.594	-1.612	-1.632	-1.652	-1.671	-1.690	-1.709	-1.729	-1.746	-1.764	-1.780	-1.796	-1.811	-1.825	-1.839	-1.852	-1.862	-1.874	-1.884	-1.892	-1.901	-1.908	-1.912	-1.918	-1.920	-1.921	-1.924	-1.922	-1.920	-1.918	-1.914	-1.910	-1.904	-1.896	-1.888	-1.879	-1.869	-1.856	-1.844	-1.832	-1.819	-1.805	-1.790	-1.775	-1.760	-1.742	-1.726	-1.710	-1.695	-1.676	-1.660	-1.644	-1.628	-1.611	-1.595	-1.580	-1.565	-1.550	-1.536	-1.522	-1.509	-1.496	-1.485	-1.474	-1.462	-1.454	-1.445	-1.438	-1.430	-1.424	-1.418	-1.414	-1.409	-1.405	-1.404	-1.401	-1.400	-1.400	-1.401	-1.402	-1.402	-1.406	-1.409	-1.414	-1.416	-1.422	-1.426	-1.431	-1.438	-1.442	-1.448	-1.454	-1.459	-1.465	-1.471	-1.478	-1.482	-1.489	-1.492	-1.499	-1.502	-1.509	-1.512	-1.516	-1.519	-1.522	-1.525	-1.526	-1.529	-1.531	-1.531	-1.532	-1.531	-1.532	-1.531	-1.530	-1.529	-1.526	-1.525	-1.521	-1.518	-1.512	-1.510	-1.504	-1.500	-1.494	-1.489	-1.484	-1.476	-1.470	-1.464	-1.458	-1.450	-1.442	-1.435	-1.429	-1.420	-1.414	-1.408	-1.400	-1.394	-1.388	-1.380	-1.374	-1.368	-1.360	-1.354	-1.348	-1.342	-1.338	-1.331	-1.325	-1.320	-1.314	-1.309	-1.302	-1.299	-1.292	-1.288	-1.281	-1.278	-1.272	-1.268	-1.262	-1.256	-1.251	-1.246	-1.240	-1.234	-1.229	-1.222	-1.216	-1.210	-1.202	-1.196	-1.190	-1.182	-1.175	-1.166	-1.160	-1.151	-1.142	-1.134	-1.125	-1.116	-1.106	-1.096	-1.085	-1.075	-1.064	-1.052	-1.042	-1.031	-1.019	-1.008	-0.995	-0.984	-0.971	-0.960	-0.949	-0.936	-0.924	-0.912	-0.900	-0.889	-0.879	-0.866	-0.856	-0.846	-0.835	-0.825	-0.815	-0.806	-0.796	-0.789	-0.780	-0.772	-0.766	-0.760	-0.755	-0.750	-0.745	-0.742	-0.740	-0.739	-0.736	-0.736	-0.735	-0.738	-0.738	-0.741	-0.745	-0.749	-0.754	-0.760	-0.768	-0.775	-0.784	-0.792	-0.802	-0.814	-0.825	-0.838	-0.851	-0.864	-0.879	-0.892	-0.910	-0.925	-0.942	-0.959	-0.978	-0.994	-1.012	-1.031	-1.050	-1.069	-1.088	-1.106	-1.126	-1.144	-1.164	-1.182	-1.200	-1.218	-1.235	-1.251	-1.268	-1.284	-1.298	-1.311	-1.325	-1.336	-1.348	-1.356	-1.365	-1.372	-1.378	-1.382	-1.385	-1.386	-1.386	-1.385	-1.382	-1.378	-1.370	-1.361	-1.351	-1.338	-1.322	-1.308	-1.289	-1.270	-1.248	-1.224	-1.200	-1.172	-1.145	-1.115	-1.084	-1.050	-1.016	-0.981	-0.944	-0.905	-0.866	-0.828	-0.786	-0.745	-0.701	-0.659	-0.615	-0.571	-0.528	-0.484	-0.439	-0.395	-0.352	-0.309	-0.266	-0.224	-0.182	-0.142	-0.102	-0.065	-0.029	0.008	0.041	0.072	0.104	0.132	0.159	0.185	0.208	0.229	0.249	0.265	0.280	0.292	0.302	0.311	0.318	0.321	0.324	0.324	0.322	0.319	0.312	0.304	0.295	0.282	0.270	0.255	0.239	0.220	0.202	0.181	0.161	0.139	0.116	0.092	0.069	0.044	0.019	-0.006	-0.031	-0.056	-0.081	-0.105	-0.130	-0.155	-0.179	-0.202	-0.225	-0.248	-0.268	-0.288	-0.308	-0.325	-0.344	-0.359	-0.374	-0.386	-0.400	-0.411	-0.421	-0.431	-0.438	-0.446	-0.450	-0.455	-0.459	-0.461	-0.462	-0.462	-0.464	-0.461	-0.460	-0.458	-0.454	-0.450	-0.446	-0.442	-0.438	-0.434	-0.429	-0.424	-0.420	-0.416	-0.412	-0.410	-0.406	-0.405	-0.404	-0.402	-0.404	-0.404	-0.406	-0.409	-0.414	-0.419	-0.424	-0.432	-0.440	-0.449	-0.460	-0.471	-0.485	-0.498	-0.514	-0.529	-0.546	-0.564	-0.582	-0.602	-0.624	-0.644	-0.666	-0.689	-0.711	-0.734	-0.759	-0.781	-0.805	-0.829	-0.852	-0.876	-0.899	-0.922	-0.945	-0.966	-0.988	-1.009	-1.029	-1.048	-1.065	-1.082	-1.098	-1.112	-1.128	-1.140	-1.151	-1.161	-1.170	-1.178	-1.182	-1.186	-1.189	-1.189	-1.189	-1.186	-1.182	-1.178	-1.170	-1.164	-1.154	-1.142	-1.131	-1.119	-1.105	-1.090	-1.074	-1.058	-1.040	-1.021	-1.004	-0.984	-0.964	-0.944	-0.922	-0.901	-0.881	-0.860	-0.839	-0.818	-0.798	-0.778	-0.758	-0.738	-0.720	-0.701	-0.684	-0.668	-0.651	-0.636	-0.622	-0.610	-0.596	-0.586	-0.576	-0.566	-0.559	-0.554	-0.548	-0.544	-0.541	-0.539	-0.538	-0.538	-0.540	-0.542	-0.548	-0.554	-0.560	-0.568	-0.576	-0.586	-0.595	-0.608	-0.619	-0.631	-0.646	-0.661	-0.676	-0.692	-0.709	-0.725	-0.744	-0.760	-0.780	-0.798	-0.815	-0.835	-0.854	-0.872	-0.890	-0.909	-0.929	-0.948	-0.966	-0.985	-1.002	-1.021	-1.040	-1.058	-1.074	-1.091	-1.108	-1.125	-1.140	-1.156	-1.171	-1.186	-1.201	-1.215	-1.229	-1.242	-1.256	-1.269	-1.282	-1.295	-1.306	-1.318	-1.330	-1.341	-1.352	-1.362	-1.372	-1.382	-1.392	-1.402	-1.412	-1.422	-1.430	-1.440	-1.449	-1.458	-1.466	-1.475	-1.485	-1.492	-1.501	-1.510	-1.519	-1.528	-1.535	-1.542	-1.550	-1.559	-1.565	-1.574	-1.580	-1.589	-1.595	-1.601	-1.609	-1.615	-1.621	-1.628	-1.634	-1.640	-1.645	-1.650	-1.655	-1.659	-1.662	-1.668	-1.670	-1.674	-1.675	-1.678	-1.679	-1.680	-1.680	-1.681	-1.680	-1.680	-1.678	-1.676	-1.675	-1.671	-1.669	-1.665	-1.661	-1.659	-1.654	-1.649	-1.642	-1.638	-1.631	-1.625	-1.620	-1.614	-1.606	-1.600	-1.594	-1.588	-1.580	-1.574	-1.568	-1.561	-1.555	-1.549	-1.542	-1.536	-1.530	-1.525	-1.520	-1.515	-1.508	-1.504	-1.499	-1.494	-1.489	-1.484	-1.479	-1.474	-1.471	-1.468	-1.462	-1.458	-1.454	-1.450	-1.445	-1.441	-1.436	-1.431	-1.426	-1.421	-1.416	-1.410	-1.404	-1.395	-1.388	-1.379	-1.371	-1.361	-1.351	-1.339	-1.329	-1.316	-1.301	-1.289	-1.274	-1.256	-1.241	-1.224	-1.204	-1.184	-1.164	-1.144	-1.122	-1.099	-1.076	-1.052	-1.029	-1.004	-0.978	-0.952	-0.926	-0.900	-0.872	-0.846	-0.820	-0.791	-0.766	-0.739	-0.712	-0.688	-0.661	-0.636	-0.612	-0.589	-0.566	-0.544	-0.524	-0.502	-0.485	-0.466	-0.449	-0.434	-0.420	-0.406	-0.395	-0.384	-0.375	-0.368	-0.362	-0.358	-0.354	-0.352	-0.351	-0.352	-0.356	-0.361	-0.366	-0.372	-0.381	-0.390	-0.401	-0.414	-0.426	-0.440	-0.456	-0.471	-0.489	-0.507	-0.526	-0.546	-0.566	-0.588	-0.608	-0.630	-0.652	-0.675	-0.699	-0.721	-0.744	-0.768	-0.790	-0.814	-0.836	-0.859	-0.881	-0.902	-0.925	-0.946	-0.966	-0.988	-1.008	-1.025	-1.045	-1.062	-1.080	-1.098	-1.114	-1.130	-1.145	-1.159	-1.172	-1.185	-1.198	-1.210	-1.221	-1.231	-1.240	-1.250	-1.259	-1.268	-1.275	-1.282	-1.290	-1.298	-1.304	-1.310	-1.318	-1.324	-1.330	-1.336	-1.342	-1.349	-1.356	-1.362	-1.370	-1.378	-1.385	-1.394	-1.401	-1.411	-1.420	-1.430	-1.441	-1.452	-1.464	-1.476	-1.489	-1.504	-1.519	-1.534	-1.550	-1.566	-1.584	-1.601	-1.621	-1.640	-1.659	-1.680	-1.700	-1.721	-1.744	-1.766	-1.789	-1.810	-1.834	-1.856	-1.880	-1.904	-1.925	-1.948	-1.970	-1.992	-2.014	-2.035	-2.055	-2.075	-2.094	-2.112	-2.129	-2.146	-2.161	-2.178	-2.190	-2.204	-2.215	-2.225	-2.235	-2.244	-2.250	-2.255	-2.260	-2.264	-2.265	-2.265	-2.266	-2.265	-2.261	-2.259	-2.254	-2.250	-2.244	-2.235	-2.228	-2.219	-2.210	-2.199	-2.189	-2.178	-2.166	-2.154	-2.142	-2.129	-2.116	-2.104	-2.090	-2.078	-2.066	-2.054	-2.042	-2.030	-2.019	-2.007	-1.998	-1.988	-1.979	-1.970	-1.961	-1.954	-1.946	-1.940	-1.934	-1.929	-1.924	-1.921	-1.918	-1.915	-1.912	-1.912	-1.912	-1.912	-1.914	-1.914	-1.916	-1.918	-1.920	-1.924	-1.926	-1.931	-1.935	-1.940	-1.945	-1.950	-1.954	-1.960	-1.965	-1.971	-1.975	-1.981	-1.986	-1.992	-1.996	-2.002	-2.007	-2.013	-2.018	-2.022	-2.027	-2.031	-2.036	-2.040	-2.044	-2.046	-2.050	-2.052	-2.054	-2.056	-2.058	-2.059	-2.060	-2.061	-2.061	-2.062	-2.061	-2.061	-2.060	-2.060	-2.059	-2.056	-2.054	-2.051	-2.049	-2.045	-2.042	-2.039	-2.034	-2.030	-2.026	-2.021	-2.015	-2.010	-2.004	-1.999	-1.992	-1.986	-1.979	-1.972	-1.966	-1.960	-1.952	-1.946	-1.939	-1.931	-1.925	-1.918	-1.911	-1.905	-1.898	-1.891	-1.884	-1.879	-1.872	-1.866	-1.860	-1.854	-1.848	-1.842	-1.836	-1.831	-1.826	-1.821	-1.816	-1.811	-1.809	-1.804	-1.800	-1.796	-1.792	-1.788	-1.785	-1.781	-1.779	-1.775	-1.771	-1.769	-1.765	-1.762	-1.759	-1.755	-1.751	-1.749	-1.745	-1.741	-1.739	-1.735	-1.730	-1.726	-1.724	-1.720	-1.715	-1.711	-1.706	-1.701	-1.698	-1.692	-1.688	-1.681	-1.676	-1.671	-1.665	-1.660	-1.655	-1.650	-1.645	-1.641	-1.635	-1.631	-1.628	-1.622	-1.620	-1.615	-1.612	-1.610	-1.608	-1.605	-1.605	-1.602	-1.602	-1.602	-1.602	-1.604	-1.605	-1.606	-1.609	-1.612	-1.616	-1.620	-1.625	-1.630	-1.635	-1.641	-1.646	-1.654	-1.661	-1.668	-1.675	-1.682	-1.691	-1.699	-1.706	-1.715	-1.724	-1.731	-1.740	-1.749	-1.756	-1.765	-1.774	-1.781	-1.789	-1.798	-1.804	-1.811	-1.818	-1.824	-1.831	-1.836	-1.841	-1.848	-1.851	-1.856	-1.860	-1.864	-1.866	-1.870	-1.872	-1.875	-1.878	-1.880	-1.881	-1.884	-1.885	-1.888	-1.889	-1.890	-1.891	-1.892	-1.894	-1.895	-1.896	-1.898	-1.899	-1.902	-1.904	-1.906	-1.910	-1.911	-1.916	-1.919	-1.922	-1.928	-1.931	-1.936	-1.941	-1.948	-1.954	-1.959	-1.965	-1.974	-1.980	-1.989	-1.996	-2.005	-2.014	-2.024	-2.033	-2.042	-2.052	-2.062	-2.072	-2.085	-2.095	-2.108	-2.118	-2.130	-2.142	-2.152	-2.165	-2.179	-2.190	-2.202	-2.216	-2.229	-2.240	-2.254	-2.266	-2.279	-2.291	-2.302	-2.315	-2.328	-2.340	-2.351	-2.362	-2.375	-2.386	-2.398	-2.410	-2.421	-2.431	-2.442	-2.452	-2.464	-2.472	-2.482	-2.492	-2.502	-2.511	-2.520	-2.528	-2.536	-2.545	-2.552	-2.561	-2.568	-2.575	-2.581	-2.589	-2.594	-2.600	-2.605	-2.611	-2.616	-2.621	-2.626	-2.630	-2.635	-2.638	-2.642	-2.645	-2.649	-2.651	-2.654	-2.656	-2.659	-2.660	-2.662	-2.665	-2.666	-2.669	-2.671	-2.672	-2.675	-2.678	-2.680	-2.681	-2.685	-2.686	-2.690	-2.691	-2.695	-2.698	-2.701	-2.705	-2.708	-2.712	-2.718	-2.721	-2.726	-2.731	-2.738	-2.744	-2.749	-2.756	-2.764	-2.770	-2.779	-2.786	-2.795	-2.802	-2.811	-2.820	-2.829	-2.839	-2.848	-2.856	-2.865	-2.874	-2.882	-2.891	-2.900	-2.909	-2.918	-2.925	-2.931	-2.940	-2.945	-2.951	-2.958	-2.961	-2.966	-2.970	-2.972	-2.975	-2.976	-2.976	-2.978	-2.975	-2.974	-2.970	-2.968	-2.961	-2.956	-2.949	-2.941	-2.932	-2.922	-2.911	-2.900	-2.886	-2.874	-2.858	-2.844	-2.828	-2.809	-2.791	-2.772	-2.752	-2.731	-2.710	-2.688	-2.666	-2.642	-2.620	-2.596	-2.572	-2.548	-2.524	-2.499	-2.475	-2.451	-2.428	-2.402	-2.379	-2.356	-2.332	-2.310	-2.289	-2.266	-2.246	-2.226	-2.208	-2.190	-2.171	-2.155	-2.139	-2.124	-2.111	-2.098	-2.086	-2.075	-2.065	-2.058	-2.049	-2.041	-2.036	-2.033	-2.030	-2.027	-2.025	-2.025	-2.026	-2.027	-2.030	-2.034	-2.038	-2.041	-2.046	-2.052	-2.060	-2.066	-2.074	-2.082	-2.091	-2.100	-2.109	-2.120	-2.129	-2.139	-2.149	-2.159	-2.169	-2.179	-2.189	-2.199	-2.209	-2.218	-2.228	-2.236	-2.246	-2.255	-2.264	-2.272	-2.280	-2.289	-2.298	-2.304	-2.312	-2.319	-2.326	-2.334	-2.340	-2.348	-2.354	-2.360	-2.368	-2.375	-2.380	-2.388	-2.394	-2.402	-2.409	-2.416	-2.424	-2.431	-2.438	-2.446	-2.454	-2.461	-2.469	-2.478	-2.486	-2.495	-2.502	-2.512	-2.521	-2.530	-2.540	-2.549	-2.558	-2.568	-2.575	-2.585	-2.595	-2.602	-2.612	-2.620	-2.628	-2.636	-2.644	-2.651	-2.658	-2.664	-2.670	-2.675	-2.680	-2.684	-2.689	-2.691	-2.692	-2.695	-2.696	-2.698	-2.699	-2.698	-2.696	-2.695	-2.692	-2.689	-2.685	-2.682	-2.678	-2.672	-2.668	-2.661	-2.656	-2.649	-2.642	-2.635	-2.629	-2.621	-2.615	-2.608	-2.600	-2.592	-2.585	-2.578	-2.571	-2.564	-2.556	-2.550	-2.544	-2.538	-2.532	-2.528	-2.521	-2.518	-2.512	-2.510	-2.506	-2.504	-2.501	-2.498	-2.496	-2.495	-2.494	-2.492	-2.491	-2.491	-2.490	-2.490	-2.489	-2.489	-2.488	-2.486	-2.486	-2.485	-2.484	-2.482	-2.480	-2.478	-2.475	-2.472	-2.469	-2.465	-2.460	-2.455	-2.449	-2.442	-2.436	-2.429	-2.420	-2.411	-2.401	-2.391	-2.381	-2.371	-2.361	-2.349	-2.338	-2.325	-2.311	-2.300	-2.286	-2.272	-2.260	-2.246	-2.234	-2.220	-2.206	-2.194	-2.181	-2.169	-2.158	-2.145	-2.134	-2.122	-2.112	-2.102	-2.094	-2.085	-2.076	-2.069	-2.060	-2.054	-2.049	-2.042	-2.039	-2.034	-2.030	-2.027	-2.024	-2.022	-2.020	-2.019	-2.019	-2.019	-2.018	-2.018	-2.018	-2.018	-2.018	-2.016	-2.018	-2.016	-2.015	-2.015	-2.014	-2.013	-2.011	-2.010	-2.006	-2.004	-1.999	-1.995	-1.990	-1.985	-1.980	-1.972	-1.965	-1.958	-1.949	-1.939	-1.930	-1.920	-1.910	-1.899	-1.886	-1.875	-1.861	-1.849	-1.835	-1.821	-1.806	-1.792	-1.779	-1.762	-1.748	-1.734	-1.719	-1.702	-1.689	-1.672	-1.659	-1.645	-1.630	-1.616	-1.602	-1.589	-1.576	-1.565	-1.552	-1.541	-1.531	-1.520	-1.510	-1.501	-1.494	-1.485	-1.478	-1.470	-1.464	-1.459	-1.454	-1.448	-1.444	-1.440	-1.438	-1.435	-1.434	-1.432	-1.431	-1.430	-1.430	-1.431	-1.431	-1.434	-1.435	-1.438	-1.439	-1.441	-1.442	-1.446	-1.448	-1.450	-1.454	-1.456	-1.459	-1.462	-1.465	-1.468	-1.470	-1.474	-1.476	-1.478	-1.480	-1.482	-1.484	-1.485	-1.485	-1.486	-1.486	-1.488	-1.486	-1.486	-1.485	-1.485	-1.484	-1.481	-1.479	-1.476	-1.472	-1.470	-1.466	-1.461	-1.458	-1.452	-1.446	-1.440	-1.434	-1.426	-1.420	-1.412	-1.405	-1.396	-1.389	-1.379	-1.370	-1.361	-1.352	-1.342	-1.332	-1.324	-1.312	-1.302	-1.292	-1.282	-1.274	-1.264	-1.254	-1.246	-1.236	-1.229	-1.221	-1.214	-1.206	-1.200	-1.194	-1.188	-1.184	-1.180	-1.176	-1.174	-1.171	-1.170	-1.170	-1.171	-1.172	-1.175	-1.179	-1.184	-1.188	-1.192	-1.201	-1.208	-1.218	-1.226	-1.238	-1.249	-1.260	-1.272	-1.285	-1.300	-1.315	-1.330	-1.345	-1.362	-1.379	-1.396	-1.414	-1.432	-1.450	-1.469	-1.488	-1.505	-1.524	-1.544	-1.561	-1.580	-1.598	-1.616	-1.634	-1.651	-1.668	-1.685	-1.700	-1.715	-1.730	-1.744	-1.758	-1.770	-1.781	-1.792	-1.802	-1.812	-1.821	-1.830	-1.836	-1.842	-1.849	-1.854	-1.858	-1.860	-1.864	-1.864	-1.865	-1.866	-1.866	-1.865	-1.865	-1.861	-1.860	-1.856	-1.854	-1.850	-1.846	-1.842	-1.838	-1.834	-1.830	-1.825	-1.821	-1.816	-1.814	-1.810	-1.806	-1.802	-1.800	-1.799	-1.796	-1.794	-1.792	-1.792	-1.792	-1.794	-1.795	-1.796	-1.800	-1.802	-1.806	-1.810	-1.816	-1.821	-1.828	-1.835	-1.841	-1.851	-1.859	-1.869	-1.879	-1.889	-1.900	-1.910	-1.921	-1.934	-1.944	-1.958	-1.969	-1.980	-1.991	-2.004	-2.015	-2.026	-2.038	-2.049	-2.059	-2.070	-2.080	-2.091	-2.100	-2.109	-2.118	-2.125	-2.132	-2.139	-2.145	-2.151	-2.156	-2.159	-2.164	-2.166	-2.169	-2.171	-2.172	-2.174	-2.174	-2.175	-2.175	-2.174	-2.174	-2.171	-2.170	-2.168	-2.165	-2.162	-2.161	-2.159	-2.155	-2.154	-2.151	-2.149	-2.146	-2.145	-2.142	-2.141	-2.139	-2.138	-2.136	-2.135	-2.134	-2.132	-2.134	-2.132	-2.132	-2.134	-2.135	-2.136	-2.138	-2.140	-2.142	-2.145	-2.149	-2.151	-2.155	-2.159	-2.162	-2.168	-2.172	-2.178	-2.181	-2.188	-2.192	-2.199	-2.205	-2.211	-2.218	-2.224	-2.230	-2.236	-2.242	-2.250	-2.256	-2.264	-2.270	-2.278	-2.284	-2.290	-2.298	-2.305	-2.311	-2.319	-2.326	-2.332	-2.340	-2.348	-2.354	-2.362	-2.369	-2.378	-2.385	-2.394	-2.401	-2.410	-2.419	-2.428	-2.436	-2.445	-2.454	-2.462	-2.472	-2.482	-2.491	-2.501	-2.511	-2.521	-2.531	-2.541	-2.552	-2.562	-2.574	-2.584	-2.595	-2.605	-2.616	-2.626	-2.638	-2.648	-2.658	-2.668	-2.678	-2.686	-2.695	-2.704	-2.712	-2.720	-2.728	-2.735	-2.741	-2.748	-2.754	-2.760	-2.764	-2.769	-2.772	-2.775	-2.778	-2.779	-2.780	-2.781	-2.780	-2.779	-2.778	-2.775	-2.771	-2.766	-2.762	-2.756	-2.750	-2.742	-2.736	-2.728	-2.719	-2.709	-2.699	-2.688	-2.676	-2.665	-2.651	-2.640	-2.628	-2.614	-2.600	-2.586	-2.572	-2.559	-2.544	-2.529	-2.514	-2.499	-2.484	-2.468	-2.452	-2.438	-2.421	-2.406	-2.390	-2.376	-2.360	-2.346	-2.331	-2.318	-2.302	-2.290	-2.278	-2.265	-2.252	-2.241	-2.230	-2.219	-2.208	-2.199	-2.189	-2.180	-2.171	-2.164	-2.156	-2.149	-2.142	-2.138	-2.132	-2.128	-2.121	-2.118	-2.115	-2.111	-2.109	-2.106	-2.104	-2.102	-2.101	-2.099	-2.098	-2.098	-2.096	-2.096	-2.095	-2.095	-2.095	-2.095	-2.095	-2.095	-2.094	-2.094	-2.092	-2.092	-2.090	-2.090	-2.089	-2.086	-2.082	-2.080	-2.075	-2.070	-2.065	-2.059	-2.051	-2.045	-2.038	-2.030	-2.020	-2.010	-1.999	-1.988	-1.975	-1.961	-1.948	-1.934	-1.919	-1.901	-1.884	-1.868	-1.848	-1.829	-1.808	-1.788	-1.766	-1.744	-1.720	-1.696	-1.672	-1.648	-1.622	-1.596	-1.570	-1.544	-1.516	-1.490	-1.464	-1.436	-1.410	-1.382	-1.355	-1.329	-1.302	-1.275	-1.251	-1.224	-1.200	-1.176	-1.151	-1.129	-1.106	-1.084	-1.064	-1.044	-1.025	-1.008	-0.991	-0.975	-0.961	-0.949	-0.938	-0.928	-0.918	-0.910	-0.902	-0.899	-0.895	-0.891	-0.890	-0.890	-0.891	-0.895	-0.898	-0.904	-0.910	-0.918	-0.926	-0.936	-0.948	-0.959	-0.971	-0.985	-0.999	-1.015	-1.030	-1.046	-1.064	-1.081	-1.100	-1.118	-1.136	-1.154	-1.172	-1.191	-1.209	-1.226	-1.245	-1.261	-1.280	-1.295	-1.311	-1.328	-1.342	-1.356	-1.371	-1.386	-1.399	-1.410	-1.422	-1.434	-1.444	-1.455	-1.464	-1.471	-1.480	-1.488	-1.495	-1.501	-1.506	-1.514	-1.519	-1.524	-1.528	-1.532	-1.536	-1.541	-1.545	-1.550	-1.555	-1.559	-1.564	-1.569	-1.574	-1.579	-1.584	-1.591	-1.598	-1.606	-1.614	-1.621	-1.631	-1.641	-1.650	-1.660	-1.672	-1.684	-1.695	-1.709	-1.721	-1.735	-1.749	-1.764	-1.779	-1.795	-1.811	-1.826	-1.842	-1.860	-1.876	-1.892	-1.909	-1.925	-1.941	-1.958	-1.974	-1.989	-2.005	-2.020	-2.034	-2.049	-2.062	-2.076	-2.089	-2.101	-2.114	-2.125	-2.135	-2.144	-2.154	-2.162	-2.170	-2.178	-2.185	-2.190	-2.196	-2.201	-2.206	-2.209	-2.214	-2.216	-2.219	-2.222	-2.226	-2.229	-2.231	-2.234	-2.236	-2.240	-2.242	-2.245	-2.249	-2.251	-2.255	-2.260	-2.264	-2.270	-2.275	-2.281	-2.289	-2.296	-2.304	-2.311	-2.321	-2.331	-2.341	-2.354	-2.365	-2.378	-2.391	-2.404	-2.419	-2.434	-2.449	-2.464	-2.480	-2.495	-2.512	-2.529	-2.546	-2.562	-2.579	-2.595	-2.611	-2.628	-2.644	-2.659	-2.674	-2.688	-2.701	-2.715	-2.728	-2.739	-2.750	-2.760	-2.769	-2.778	-2.784	-2.790	-2.794	-2.798	-2.800	-2.801	-2.800	-2.798	-2.795	-2.791	-2.785	-2.780	-2.771	-2.764	-2.754	-2.744	-2.731	-2.719	-2.705	-2.691	-2.676	-2.660	-2.644	-2.626	-2.609	-2.591	-2.572	-2.554	-2.535	-2.516	-2.498	-2.479	-2.460	-2.441	-2.422	-2.404	-2.386	-2.369	-2.352	-2.336	-2.320	-2.304	-2.289	-2.275	-2.261	-2.249	-2.236	-2.222	-2.212	-2.201	-2.190	-2.181	-2.171	-2.164	-2.155	-2.148	-2.140	-2.134	-2.126	-2.120	-2.112	-2.106	-2.100	-2.092	-2.086	-2.079	-2.072	-2.064	-2.056	-2.049	-2.040	-2.031	-2.021	-2.011	-2.000	-1.989	-1.978	-1.965	-1.951	-1.938	-1.922	-1.908	-1.892	-1.875	-1.858	-1.840	-1.821	-1.804	-1.784	-1.764	-1.744	-1.722	-1.701	-1.680	-1.658	-1.635	-1.612	-1.590	-1.568	-1.545	-1.524	-1.501	-1.479	-1.456	-1.436	-1.414	-1.392	-1.372	-1.352	-1.334	-1.314	-1.296	-1.280	-1.262	-1.246	-1.230	-1.216	-1.201	-1.189	-1.176	-1.164	-1.154	-1.144	-1.135	-1.126	-1.118	-1.111	-1.105	-1.100	-1.096	-1.094	-1.090	-1.089	-1.088	-1.088	-1.088	-1.088	-1.090	-1.092	-1.096	-1.100	-1.104	-1.109	-1.115	-1.120	-1.128	-1.136	-1.144	-1.151	-1.160	-1.171	-1.181	-1.191	-1.202	-1.215	-1.226	-1.238	-1.250	-1.264	-1.276	-1.290	-1.305	-1.320	-1.334	-1.349	-1.364	-1.379	-1.394	-1.409	-1.425	-1.440	-1.454	-1.469	-1.484	-1.498	-1.512	-1.526	-1.540	-1.552	-1.564	-1.576	-1.588	-1.598	-1.608	-1.616	-1.624	-1.630	-1.636	-1.641	-1.645	-1.648	-1.649	-1.649	-1.648	-1.645	-1.641	-1.636	-1.630	-1.621	-1.612	-1.602	-1.589	-1.576	-1.562	-1.546	-1.530	-1.512	-1.494	-1.472	-1.451	-1.430	-1.406	-1.381	-1.356	-1.331	-1.306	-1.279	-1.251	-1.224	-1.196	-1.169	-1.140	-1.112	-1.084	-1.056	-1.029	-1.002	-0.975	-0.949	-0.922	-0.898	-0.872	-0.849	-0.825	-0.802	-0.780	-0.759	-0.740	-0.720	-0.702	-0.685	-0.669	-0.654	-0.640	-0.628	-0.615	-0.604	-0.594	-0.585	-0.576	-0.569	-0.561	-0.555	-0.550	-0.545	-0.541	-0.536	-0.534	-0.530	-0.529	-0.526	-0.524	-0.521	-0.520	-0.516	-0.516	-0.514	-0.510	-0.509	-0.506	-0.504	-0.500	-0.496	-0.492	-0.488	-0.482	-0.478	-0.471	-0.466	-0.460	-0.454	-0.445	-0.438	-0.429	-0.420	-0.411	-0.401	-0.391	-0.381	-0.371	-0.360	-0.350	-0.339	-0.328	-0.319	-0.308	-0.298	-0.288	-0.278	-0.269	-0.259	-0.251	-0.241	-0.234	-0.228	-0.221	-0.214	-0.210	-0.206	-0.201	-0.200	-0.198	-0.198	-0.198	-0.199	-0.200	-0.204	-0.206	-0.210	-0.216	-0.221	-0.230	-0.236	-0.245	-0.255	-0.264	-0.274	-0.286	-0.298	-0.310	-0.322	-0.335	-0.349	-0.361	-0.376	-0.391	-0.405	-0.421	-0.435	-0.450	-0.466	-0.480	-0.496	-0.512	-0.526	-0.542	-0.558	-0.572	-0.589	-0.604	-0.619	-0.634	-0.649	-0.664	-0.680	-0.695	-0.710	-0.726	-0.742	-0.759	-0.775	-0.791	-0.808	-0.825	-0.842	-0.860	-0.879	-0.898	-0.916	-0.935	-0.956	-0.976	-0.999	-1.020	-1.044	-1.066	-1.090	-1.115	-1.140	-1.165	-1.192	-1.219	-1.248	-1.276	-1.304	-1.334	-1.364	-1.395	-1.425	-1.456	-1.489	-1.520	-1.552	-1.585	-1.619	-1.651	-1.684	-1.719	-1.752	-1.786	-1.820	-1.854	-1.889	-1.922	-1.956	-1.991	-2.025	-2.059	-2.092	-2.126	-2.160	-2.192	-2.226	-2.259	-2.291	-2.322	-2.356	-2.388	-2.419	-2.450	-2.480	-2.511	-2.540	-2.571	-2.600	-2.630	-2.659	-2.688	-2.715	-2.742	-2.770	-2.798	-2.822	-2.848	-2.874	-2.899	-2.922	-2.946	-2.969	-2.991	-3.012	-3.032	-3.051	-3.070	-3.088	-3.104	-3.119	-3.134	-3.146	-3.158	-3.168	-3.176	-3.184	-3.191	-3.195	-3.199	-3.199	-3.199	-3.198	-3.194	-3.189	-3.181	-3.174	-3.164	-3.152	-3.139	-3.124	-3.108	-3.090	-3.069	-3.049	-3.026	-3.004	-2.980	-2.955	-2.928	-2.901	-2.874	-2.844	-2.815	-2.786	-2.756	-2.726	-2.696	-2.665	-2.636	-2.606	-2.578	-2.549	-2.522	-2.496	-2.470	-2.445	-2.420	-2.398	-2.376	-2.356	-2.339	-2.320	-2.305	-2.291	-2.280	-2.269	-2.260	-2.254	-2.248	-2.244	-2.242	-2.241	-2.242	-2.245	-2.250	-2.254	-2.261	-2.269	-2.278	-2.286	-2.296	-2.309	-2.320	-2.332	-2.345	-2.359	-2.371	-2.385	-2.399	-2.412	-2.426	-2.440	-2.451	-2.464	-2.475	-2.488	-2.498	-2.508	-2.516	-2.525	-2.532	-2.540	-2.545	-2.550	-2.554	-2.558	-2.560	-2.561	-2.562	-2.562	-2.561	-2.560	-2.558	-2.556	-2.552	-2.550	-2.546	-2.542	-2.540	-2.536	-2.532	-2.529	-2.526	100.000	5.000	2.000	1.000	6.000	0.000	0.000	0.000	0.000	0.000	0.000	0.000	0.000	0.000	0.000	0.000	0.000	0.000	-0.090	-0.080	-0.070	-0.059	-0.046	-0.031	-0.018	-0.002	0.012	0.030	0.048	0.066	0.082	0.102	0.121	0.141	0.160	0.181	0.202	0.222	0.244	0.265	0.286	0.308	0.329	0.351	0.371	0.392	0.412	0.432	0.454	0.475	0.495	0.514	0.534	0.554	0.572	0.591	0.609	0.628	0.644	0.661	0.678	0.694	0.709	0.724	0.739	0.752	0.766	0.779	0.791	0.804	0.814	0.825	0.834	0.844	0.852	0.861	0.869	0.875	0.882	0.889	0.894	0.899	0.904	0.908	0.910	0.912	0.914	0.915	0.915	0.915	0.914	0.912	0.911	0.908	0.904	0.900	0.896	0.890	0.884	0.878	0.870	0.862	0.852	0.844	0.834	0.824	0.812	0.801	0.790	0.778	0.764	0.751	0.738	0.722	0.709	0.694	0.679	0.664	0.649	0.632	0.618	0.601	0.584	0.568	0.552	0.536	0.519	0.502	0.486	0.469	0.452	0.436	0.421	0.404	0.388	0.371	0.355	0.339	0.324	0.308	0.292	0.276	0.261	0.246	0.230	0.215	0.200	0.185	0.171	0.156	0.141	0.128	0.112	0.099	0.085	0.070	0.056	0.044	0.030	0.016	0.002	-0.011	-0.025	-0.038	-0.051	-0.064	-0.076	-0.089	-0.101	-0.114	-0.125	-0.138	-0.148	-0.160	-0.169	-0.180	-0.190	-0.199	-0.209	-0.218	-0.225	-0.234	-0.239	-0.246	-0.251	-0.258	-0.261	-0.265	-0.269	-0.271	-0.272	-0.274	-0.276	-0.276	-0.276	-0.275	-0.275	-0.274	-0.271	-0.269	-0.265	-0.262	-0.259	-0.256	-0.251	-0.248	-0.244	-0.239	-0.235	-0.231	-0.226	-0.222	-0.220	-0.216	-0.214	-0.212	-0.211	-0.210	-0.210	-0.210	-0.211	-0.214	-0.219	-0.224	-0.229	-0.236	-0.242	-0.252	-0.262	-0.275	-0.286	-0.301	-0.315	-0.332	-0.350	-0.369	-0.389	-0.410	-0.434	-0.458	-0.482	-0.507	-0.536	-0.564	-0.594	-0.624	-0.654	-0.686	-0.719	-0.751	-0.785	-0.820	-0.854	-0.889	-0.922	-0.959	-0.992	-1.028	-1.062	-1.098	-1.131	-1.164	-1.196	-1.229	-1.260	-1.290	-1.320	-1.349	-1.376	-1.401	-1.426	-1.450	-1.471	-1.491	-1.510	-1.526	-1.541	-1.556	-1.568	-1.579	-1.586	-1.592	-1.598	-1.601	-1.602	-1.602	-1.601	-1.598	-1.592	-1.585	-1.576	-1.568	-1.558	-1.544	-1.530	-1.516	-1.500	-1.484	-1.465	-1.448	-1.429	-1.409	-1.389	-1.369	-1.348	-1.326	-1.305	-1.282	-1.260	-1.239	-1.216	-1.195	-1.172	-1.152	-1.130	-1.110	-1.089	-1.068	-1.049	-1.028	-1.008	-0.989	-0.969	-0.951	-0.934	-0.915	-0.898	-0.881	-0.864	-0.848	-0.830	-0.814	-0.798	-0.780	-0.764	-0.749	-0.731	-0.714	-0.699	-0.681	-0.665	-0.649	-0.631	-0.615	-0.598	-0.581	-0.564	-0.546	-0.529	-0.512	-0.494	-0.475	-0.458	-0.440	-0.421	-0.404	-0.386	-0.368	-0.351	-0.334	-0.316	-0.300	-0.282	-0.266	-0.250	-0.234	-0.219	-0.204	-0.190	-0.178	-0.164	-0.151	-0.141	-0.130	-0.120	-0.110	-0.101	-0.094	-0.086	-0.081	-0.076	-0.071	-0.068	-0.065	-0.064	-0.061	-0.061	-0.061	-0.061	-0.061	-0.064	-0.066	-0.069	-0.070	-0.072	-0.076	-0.079	-0.082	-0.086	-0.089	-0.094	-0.096	-0.100	-0.104	-0.105	-0.109	-0.111	-0.114	-0.115	-0.118	-0.119	-0.119	-0.120	-0.119	-0.119	-0.119	-0.118	-0.116	-0.114	-0.112	-0.110	-0.108	-0.106	-0.102	-0.101	-0.098	-0.095	-0.092	-0.090	-0.088	-0.086	-0.085	-0.084	-0.084	-0.084	-0.084	-0.085	-0.088	-0.090	-0.092	-0.095	-0.100	-0.105	-0.110	-0.116	-0.124	-0.130	-0.139	-0.145	-0.155	-0.164	-0.174	-0.182	-0.192	-0.202	-0.211	-0.222	-0.232	-0.242	-0.251	-0.261	-0.270	-0.278	-0.286	-0.292	-0.299	-0.304	-0.309	-0.312	-0.314	-0.315	-0.314	-0.312	-0.310	-0.306	-0.301	-0.294	-0.286	-0.278	-0.268	-0.255	-0.241	-0.226	-0.210	-0.192	-0.174	-0.154	-0.134	-0.112	-0.090	-0.066	-0.042	-0.019	0.005	0.031	0.058	0.082	0.108	0.134	0.160	0.185	0.211	0.236	0.261	0.285	0.310	0.332	0.355	0.376	0.396	0.416	0.435	0.451	0.469	0.482	0.496	0.507	0.519	0.529	0.538	0.545	0.551	0.556	0.560	0.562	0.564	0.565	0.565	0.562	0.560	0.558	0.555	0.551	0.545	0.540	0.535	0.529	0.521	0.515	0.507	0.500	0.492	0.485	0.479	0.471	0.465	0.460	0.454	0.448	0.442	0.438	0.434	0.429	0.426	0.424	0.422	0.420	0.420	0.420	0.421	0.422	0.422	0.425	0.429	0.431	0.434	0.439	0.444	0.448	0.454	0.459	0.465	0.470	0.476	0.482	0.490	0.496	0.504	0.510	0.516	0.524	0.530	0.536	0.544	0.550	0.556	0.562	0.568	0.572	0.579	0.584	0.589	0.592	0.596	0.600	0.602	0.605	0.606	0.609	0.609	0.609	0.609	0.608	0.606	0.602	0.600	0.596	0.592	0.586	0.580	0.572	0.564	0.554	0.542	0.531	0.518	0.505	0.489	0.472	0.454	0.434	0.414	0.390	0.366	0.341	0.314	0.286	0.256	0.225	0.192	0.159	0.124	0.088	0.049	0.010	-0.030	-0.071	-0.115	-0.158	-0.204	-0.250	-0.298	-0.345	-0.394	-0.444	-0.494	-0.544	-0.595	-0.646	-0.699	-0.751	-0.804	-0.858	-0.909	-0.962	-1.014	-1.066	-1.119	-1.171	-1.224	-1.275	-1.325	-1.375	-1.425	-1.475	-1.522	-1.571	-1.619	-1.665	-1.710	-1.755	-1.799	-1.842	-1.885	-1.926	-1.968	-2.006	-2.046	-2.082	-2.119	-2.155	-2.189	-2.224	-2.255	-2.288	-2.318	-2.346	-2.375	-2.402	-2.428	-2.452	-2.475	-2.499	-2.519	-2.539	-2.558	-2.575	-2.590	-2.605	-2.618	-2.630	-2.639	-2.648	-2.654	-2.659	-2.662	-2.662	-2.662	-2.662	-2.658	-2.654	-2.645	-2.636	-2.625	-2.611	-2.598	-2.581	-2.562	-2.541	-2.520	-2.495	-2.469	-2.440	-2.411	-2.379	-2.346	-2.312	-2.276	-2.238	-2.199	-2.158	-2.115	-2.074	-2.029	-1.985	-1.940	-1.892	-1.845	-1.799	-1.751	-1.702	-1.654	-1.606	-1.558	-1.510	-1.461	-1.415	-1.369	-1.322	-1.276	-1.232	-1.189	-1.146	-1.106	-1.066	-1.028	-0.991	-0.955	-0.921	-0.890	-0.859	-0.830	-0.804	-0.779	-0.755	-0.734	-0.714	-0.696	-0.680	-0.666	-0.654	-0.644	-0.635	-0.630	-0.625	-0.622	-0.621	-0.621	-0.624	-0.626	-0.632	-0.638	-0.645	-0.654	-0.662	-0.671	-0.682	-0.694	-0.708	-0.719	-0.731	-0.746	-0.759	-0.772	-0.788	-0.801	-0.816	-0.830	-0.844	-0.856	-0.871	-0.884	-0.898	-0.909	-0.921	-0.931	-0.942	-0.952	-0.961	-0.970	-0.978	-0.985	-0.991	-0.998	-1.002	-1.009	-1.012	-1.016	-1.020	-1.024	-1.026	-1.029	-1.030	-1.032	-1.034	-1.035	-1.038	-1.039	-1.040	-1.041	-1.044	-1.045	-1.046	-1.049	-1.052	-1.055	-1.059	-1.064	-1.068	-1.072	-1.079	-1.085	-1.094	-1.101	-1.110	-1.120	-1.130	-1.140	-1.151	-1.162	-1.175	-1.188	-1.201	-1.215	-1.229	-1.244	-1.258	-1.272	-1.286	-1.301	-1.315	-1.330	-1.344	-1.358	-1.369	-1.381	-1.391	-1.402	-1.410	-1.418	-1.425	-1.430	-1.432	-1.435	-1.435	-1.434	-1.430	-1.425	-1.418	-1.408	-1.396	-1.382	-1.368	-1.349	-1.329	-1.308	-1.284	-1.256	-1.228	-1.198	-1.165	-1.131	-1.095	-1.056	-1.016	-0.975	-0.931	-0.888	-0.841	-0.794	-0.745	-0.696	-0.646	-0.595	-0.544	-0.492	-0.440	-0.389	-0.336	-0.285	-0.235	-0.184	-0.134	-0.084	-0.036	0.012	0.059	0.105	0.149	0.192	0.234	0.274	0.312	0.349	0.384	0.416	0.448	0.476	0.504	0.528	0.551	0.571	0.590	0.605	0.620	0.631	0.641	0.649	0.655	0.659	0.661	0.662	0.661	0.659	0.655	0.649	0.641	0.632	0.622	0.610	0.598	0.582	0.568	0.552	0.535	0.518	0.499	0.479	0.460	0.440	0.420	0.399	0.379	0.356	0.335	0.315	0.292	0.271	0.250	0.230	0.209	0.189	0.169	0.149	0.130	0.111	0.092	0.076	0.060	0.044	0.029	0.014	0.000	-0.012	-0.025	-0.038	-0.049	-0.058	-0.068	-0.076	-0.084	-0.091	-0.098	-0.104	-0.110	-0.115	-0.120	-0.122	-0.126	-0.129	-0.131	-0.132	-0.134	-0.134	-0.134	-0.135	-0.134	-0.135	-0.134	-0.134	-0.132	-0.132	-0.132	-0.132	-0.132	-0.132	-0.131	-0.132	-0.134	-0.135	-0.136	-0.139	-0.141	-0.145	-0.149	-0.152	-0.158	-0.161	-0.168	-0.172	-0.179	-0.185	-0.192	-0.200	-0.208	-0.214	-0.222	-0.230	-0.238	-0.246	-0.255	-0.264	-0.271	-0.280	-0.288	-0.295	-0.302	-0.309	-0.315	-0.320	-0.325	-0.328	-0.330	-0.334	-0.334	-0.332	-0.331	-0.329	-0.325	-0.320	-0.314	-0.305	-0.296	-0.286	-0.272	-0.260	-0.245	-0.229	-0.211	-0.192	-0.171	-0.151	-0.128	-0.104	-0.078	-0.052	-0.025	0.004	0.034	0.064	0.094	0.126	0.158	0.190	0.221	0.255	0.288	0.320	0.351	0.384	0.415	0.446	0.476	0.507	0.538	0.568	0.596	0.624	0.651	0.679	0.704	0.729	0.754	0.778	0.801	0.822	0.844	0.864	0.884	0.904	0.922	0.940	0.959	0.975	0.991	1.008	1.022	1.039	1.054	1.069	1.082	1.098	1.111	1.125	1.139	1.152	1.168	1.180	1.194	1.209	1.222	1.238	1.251	1.266	1.281	1.296	1.311	1.325	1.340	1.355	1.370	1.384	1.398	1.411	1.425	1.438	1.451	1.464	1.476	1.488	1.499	1.510	1.520	1.531	1.539	1.549	1.556	1.564	1.569	1.574	1.579	1.581	1.585	1.585	1.586	1.586	1.585	1.581	1.579	1.574	1.569	1.561	1.552	1.545	1.532	1.521	1.509	1.495	1.479	1.462	1.445	1.425	1.405	1.384	1.361	1.336	1.312	1.286	1.259	1.230	1.200	1.169	1.136	1.104	1.070	1.034	0.996	0.959	0.920	0.879	0.838	0.795	0.751	0.708	0.661	0.616	0.569	0.520	0.471	0.422	0.372	0.322	0.272	0.221	0.170	0.119	0.066	0.015	-0.035	-0.086	-0.138	-0.188	-0.236	-0.285	-0.331	-0.379	-0.424	-0.468	-0.510	-0.550	-0.590	-0.626	-0.660	-0.694	-0.724	-0.752	-0.776	-0.800	-0.820	-0.838	-0.851	-0.864	-0.872	-0.878	-0.881	-0.880	-0.876	-0.870	-0.861	-0.849	-0.832	-0.815	-0.794	-0.770	-0.745	-0.715	-0.684	-0.651	-0.615	-0.578	-0.539	-0.498	-0.455	-0.411	-0.366	-0.320	-0.274	-0.226	-0.179	-0.131	-0.082	-0.035	0.012	0.060	0.106	0.151	0.195	0.238	0.279	0.320	0.358	0.394	0.430	0.464	0.495	0.524	0.551	0.576	0.600	0.620	0.639	0.654	0.668	0.679	0.688	0.695	0.699	0.702	0.704	0.702	0.700	0.695	0.689	0.682	0.675	0.665	0.652	0.642	0.630	0.616	0.604	0.590	0.576	0.562	0.548	0.535	0.521	0.510	0.498	0.488	0.476	0.468	0.459	0.454	0.448	0.444	0.441	0.439	0.439	0.440	0.444	0.448	0.454	0.460	0.469	0.478	0.490	0.501	0.516	0.530	0.546	0.562	0.580	0.598	0.616	0.635	0.655	0.675	0.694	0.712	0.732	0.752	0.771	0.789	0.806	0.822	0.839	0.852	0.865	0.876	0.886	0.896	0.904	0.908	0.911	0.914	0.915	0.914	0.910	0.904	0.898	0.889	0.879	0.868	0.852	0.835	0.818	0.799	0.779	0.756	0.732	0.709	0.681	0.654	0.628	0.598	0.568	0.538	0.506	0.476	0.444	0.412	0.381	0.349	0.318	0.286	0.255	0.225	0.195	0.168	0.140	0.114	0.089	0.064	0.042	0.020	0.001	-0.018	-0.034	-0.049	-0.061	-0.074	-0.084	-0.091	-0.098	-0.102	-0.105	-0.105	-0.104	-0.101	-0.096	-0.089	-0.080	-0.070	-0.058	-0.044	-0.028	-0.010	0.009	0.030	0.051	0.075	0.101	0.126	0.154	0.182	0.212	0.242	0.274	0.306	0.339	0.372	0.405	0.439	0.472	0.507	0.541	0.576	0.610	0.645	0.680	0.714	0.748	0.780	0.812	0.845	0.878	0.908	0.936	0.966	0.995	1.021	1.048	1.074	1.098	1.121	1.144	1.164	1.185	1.204	1.221	1.240	1.255	1.270	1.285	1.299	1.311	1.324	1.334	1.344	1.352	1.361	1.370	1.378	1.384	1.391	1.396	1.401	1.406	1.411	1.416	1.420	1.422	1.425	1.429	1.431	1.435	1.436	1.438	1.440	1.441	1.444	1.445	1.446	1.448	1.449	1.450	1.450	1.451	1.451	1.450	1.450	1.450	1.448	1.446	1.445	1.441	1.439	1.434	1.429	1.424	1.418	1.410	1.401	1.394	1.382	1.371	1.360	1.346	1.331	1.316	1.299	1.281	1.261	1.241	1.220	1.198	1.175	1.150	1.124	1.096	1.069	1.040	1.010	0.981	0.949	0.919	0.886	0.854	0.821	0.788	0.755	0.722	0.688	0.655	0.622	0.591	0.558	0.526	0.496	0.465	0.435	0.406	0.379	0.351	0.324	0.299	0.272	0.249	0.225	0.202	0.180	0.159	0.138	0.118	0.100	0.081	0.065	0.049	0.032	0.018	0.004	-0.010	-0.022	-0.036	-0.048	-0.059	-0.070	-0.081	-0.092	-0.104	-0.115	-0.126	-0.136	-0.148	-0.159	-0.170	-0.181	-0.192	-0.204	-0.215	-0.228	-0.239	-0.250	-0.261	-0.274	-0.286	-0.298	-0.310	-0.321	-0.332	-0.344	-0.355	-0.368	-0.378	-0.388	-0.398	-0.408	-0.416	-0.425	-0.434	-0.441	-0.446	-0.452	-0.459	-0.462	-0.466	-0.468	-0.470	-0.470	-0.469	-0.468	-0.465	-0.462	-0.459	-0.452	-0.446	-0.439	-0.432	-0.422	-0.414	-0.404	-0.391	-0.381	-0.368	-0.355	-0.341	-0.326	-0.311	-0.298	-0.282	-0.268	-0.252	-0.238	-0.221	-0.208	-0.192	-0.178	-0.164	-0.149	-0.136	-0.122	-0.110	-0.099	-0.088	-0.076	-0.068	-0.058	-0.050	-0.042	-0.036	-0.030	-0.025	-0.020	-0.016	-0.015	-0.014	-0.012	-0.014	-0.014	-0.016	-0.019	-0.024	-0.028	-0.032	-0.039	-0.045	-0.054	-0.062	-0.071	-0.081	-0.091	-0.102	-0.115	-0.128	-0.140	-0.154	-0.169	-0.182	-0.199	-0.215	-0.231	-0.249	-0.266	-0.285	-0.304	-0.324	-0.342	-0.362	-0.384	-0.405	-0.426	-0.448	-0.470	-0.491	-0.515	-0.538	-0.560	-0.584	-0.608	-0.631	-0.655	-0.680	-0.705	-0.730	-0.754	-0.779	-0.804	-0.830	-0.855	-0.879	-0.904	-0.928	-0.952	-0.975	-0.999	-1.022	-1.044	-1.066	-1.086	-1.108	-1.128	-1.146	-1.162	-1.180	-1.196	-1.212	-1.226	-1.240	-1.251	-1.262	-1.272	-1.281	-1.289	-1.295	-1.301	-1.304	-1.308	-1.309	-1.310	-1.309	-1.308	-1.304	-1.301	-1.295	-1.289	-1.281	-1.272	-1.264	-1.252	-1.240	-1.228	-1.215	-1.201	-1.185	-1.170	-1.154	-1.136	-1.118	-1.099	-1.079	-1.060	-1.040	-1.019	-0.996	-0.975	-0.952	-0.931	-0.909	-0.886	-0.864	-0.842	-0.820	-0.799	-0.776	-0.755	-0.735	-0.714	-0.695	-0.675	-0.658	-0.640	-0.622	-0.606	-0.591	-0.576	-0.562	-0.549	-0.538	-0.526	-0.516	-0.507	-0.499	-0.491	-0.485	-0.481	-0.476	-0.474	-0.471	-0.470	-0.469	-0.470	-0.470	-0.472	-0.474	-0.478	-0.480	-0.485	-0.489	-0.492	-0.498	-0.501	-0.506	-0.511	-0.515	-0.519	-0.521	-0.525	-0.528	-0.531	-0.532	-0.532	-0.534	-0.534	-0.532	-0.529	-0.526	-0.521	-0.515	-0.510	-0.502	-0.492	-0.482	-0.472	-0.461	-0.448	-0.434	-0.420	-0.404	-0.386	-0.370	-0.351	-0.334	-0.314	-0.294	-0.274	-0.254	-0.232	-0.210	-0.190	-0.169	-0.146	-0.126	-0.105	-0.085	-0.065	-0.045	-0.028	-0.009	0.008	0.022	0.039	0.052	0.066	0.076	0.088	0.096	0.104	0.109	0.115	0.118	0.119	0.119	0.119	0.116	0.111	0.105	0.099	0.091	0.084	0.072	0.061	0.050	0.036	0.022	0.008	-0.006	-0.022	-0.039	-0.055	-0.072	-0.089	-0.105	-0.121	-0.138	-0.154	-0.169	-0.184	-0.199	-0.211	-0.225	-0.235	-0.246	-0.256	-0.265	-0.271	-0.278	-0.284	-0.286	-0.289	-0.290	-0.289	-0.289	-0.285	-0.280	-0.274	-0.268	-0.259	-0.249	-0.238	-0.225	-0.210	-0.195	-0.180	-0.162	-0.144	-0.125	-0.105	-0.085	-0.064	-0.042	-0.020	0.002	0.025	0.048	0.070	0.092	0.115	0.138	0.159	0.181	0.204	0.224	0.244	0.264	0.284	0.302	0.320	0.336	0.352	0.368	0.381	0.394	0.406	0.418	0.426	0.434	0.442	0.450	0.455	0.460	0.465	0.466	0.469	0.470	0.470	0.469	0.468	0.465	0.462	0.458	0.454	0.448	0.442	0.436	0.428	0.420	0.412	0.402	0.394	0.386	0.375	0.368	0.356	0.346	0.335	0.324	0.312	0.300	0.289	0.276	0.264	0.251	0.238	0.224	0.210	0.196	0.181	0.166	0.151	0.134	0.118	0.100	0.081	0.061	0.041	0.021	-0.001	-0.025	-0.048	-0.072	-0.099	-0.126	-0.152	-0.182	-0.212	-0.242	-0.276	-0.309	-0.342	-0.379	-0.415	-0.451	-0.488	-0.526	-0.566	-0.604	-0.644	-0.685	-0.724	-0.765	-0.805	-0.845	-0.885	-0.924	-0.964	-1.001	-1.039	-1.075	-1.111	-1.145	-1.176	-1.208	-1.238	-1.264	-1.290	-1.314	-1.335	-1.354	-1.371	-1.386	-1.399	-1.408	-1.415	-1.421	-1.421	-1.421	-1.419	-1.411	-1.402	-1.392	-1.378	-1.361	-1.344	-1.322	-1.299	-1.274	-1.246	-1.218	-1.185	-1.152	-1.118	-1.081	-1.044	-1.006	-0.966	-0.925	-0.884	-0.841	-0.799	-0.756	-0.714	-0.670	-0.628	-0.585	-0.544	-0.501	-0.460	-0.420	-0.380	-0.340	-0.304	-0.266	-0.231	-0.196	-0.164	-0.132	-0.100	-0.071	-0.045	-0.020	0.005	0.028	0.049	0.069	0.086	0.102	0.118	0.132	0.145	0.155	0.165	0.174	0.181	0.189	0.195	0.199	0.202	0.206	0.206	0.209	0.209	0.208	0.208	0.205	0.205	0.201	0.200	0.199	0.196	0.195	0.192	0.191	0.190	0.189	0.189	0.188	0.188	0.189	0.190	0.192	0.194	0.198	0.202	0.206	0.211	0.219	0.226	0.235	0.245	0.255	0.268	0.280	0.292	0.308	0.324	0.340	0.358	0.375	0.394	0.415	0.436	0.458	0.480	0.504	0.528	0.551	0.576	0.601	0.626	0.652	0.679	0.705	0.730	0.756	0.782	0.809	0.834	0.858	0.882	0.906	0.929	0.951	0.972	0.991	1.010	1.029	1.044	1.059	1.074	1.085	1.095	1.105	1.112	1.118	1.121	1.122	1.122	1.121	1.116	1.110	1.104	1.095	1.084	1.071	1.056	1.041	1.022	1.004	0.984	0.964	0.940	0.918	0.891	0.866	0.840	0.812	0.785	0.756	0.728	0.700	0.671	0.642	0.614	0.588	0.560	0.532	0.507	0.481	0.456	0.434	0.410	0.390	0.368	0.350	0.331	0.314	0.299	0.284	0.270	0.258	0.246	0.236	0.226	0.218	0.210	0.202	0.198	0.192	0.188	0.182	0.180	0.175	0.172	0.169	0.166	0.162	0.159	0.155	0.152	0.148	0.142	0.139	0.132	0.126	0.120	0.112	0.105	0.096	0.088	0.078	0.066	0.055	0.044	0.032	0.019	0.005	-0.009	-0.024	-0.039	-0.054	-0.069	-0.085	-0.100	-0.116	-0.130	-0.145	-0.160	-0.174	-0.188	-0.200	-0.212	-0.224	-0.235	-0.245	-0.254	-0.261	-0.269	-0.275	-0.280	-0.284	-0.288	-0.288	-0.289	-0.289	-0.288	-0.285	-0.281	-0.279	-0.272	-0.268	-0.261	-0.254	-0.248	-0.240	-0.232	-0.225	-0.216	-0.209	-0.200	-0.191	-0.184	-0.175	-0.169	-0.161	-0.155	-0.149	-0.144	-0.140	-0.136	-0.135	-0.134	-0.134	-0.134	-0.135	-0.138	-0.140	-0.145	-0.150	-0.158	-0.166	-0.175	-0.184	-0.194	-0.205	-0.216	-0.230	-0.242	-0.258	-0.271	-0.288	-0.304	-0.320	-0.335	-0.352	-0.369	-0.386	-0.402	-0.420	-0.435	-0.451	-0.468	-0.481	-0.496	-0.511	-0.524	-0.538	-0.550	-0.561	-0.571	-0.582	-0.591	-0.600	-0.609	-0.616	-0.622	-0.630	-0.635	-0.640	-0.644	-0.648	-0.649	-0.651	-0.652	-0.654	-0.652	-0.652	-0.651	-0.650	-0.648	-0.645	-0.642	-0.639	-0.635	-0.631	-0.628	-0.624	-0.619	-0.615	-0.610	-0.605	-0.601	-0.596	-0.592	-0.589	-0.584	-0.581	-0.578	-0.572	-0.570	-0.566	-0.562	-0.560	-0.558	-0.555	-0.552	-0.551	-0.550	-0.548	-0.546	-0.545	-0.545	-0.545	-0.545	-0.545	-0.545	-0.548	-0.549	-0.550	-0.551	-0.554	-0.556	-0.558	-0.560	-0.564	-0.568	-0.571	-0.575	-0.579	-0.584	-0.588	-0.592	-0.598	-0.602	-0.608	-0.612	-0.616	-0.621	-0.626	-0.630	-0.634	-0.636	-0.640	-0.641	-0.642	-0.644	-0.644	-0.644	-0.644	-0.642	-0.640	-0.638	-0.635	-0.631	-0.626	-0.621	-0.615	-0.608	-0.600	-0.591	-0.581	-0.571	-0.559	-0.548	-0.536	-0.521	-0.509	-0.492	-0.478	-0.461	-0.445	-0.428	-0.411	-0.395	-0.378	-0.360	-0.342	-0.326	-0.309	-0.292	-0.276	-0.259	-0.244	-0.228	-0.212	-0.199	-0.184	-0.172	-0.159	-0.148	-0.138	-0.128	-0.119	-0.111	-0.104	-0.099	-0.094	-0.091	-0.090	-0.089	-0.089	-0.090	-0.091	-0.095	-0.100	-0.105	-0.110	-0.116	-0.125	-0.134	-0.142	-0.152	-0.162	-0.174	-0.186	-0.198	-0.210	-0.222	-0.235	-0.248	-0.261	-0.275	-0.288	-0.300	-0.314	-0.326	-0.339	-0.352	-0.365	-0.376	-0.389	-0.400	-0.412	-0.424	-0.434	-0.444	-0.454	-0.464	-0.472	-0.480	-0.488	-0.495	-0.501	-0.507	-0.514	-0.518	-0.522	-0.528	-0.532	-0.536	-0.540	-0.542	-0.546	-0.549	-0.551	-0.554	-0.556	-0.558	-0.560	-0.561	-0.561	-0.562	-0.564	-0.565	-0.566	-0.566	-0.568	-0.568	-0.568	-0.568	-0.568	-0.566	-0.565	-0.562	-0.561	-0.560	-0.556	-0.554	-0.550	-0.545	-0.541	-0.538	-0.531	-0.526	-0.520	-0.514	-0.506	-0.498	-0.490	-0.479	-0.469	-0.458	-0.444	-0.431	-0.418	-0.401	-0.386	-0.368	-0.350	-0.331	-0.310	-0.290	-0.268	-0.246	-0.224	-0.201	-0.178	-0.154	-0.129	-0.105	-0.080	-0.055	-0.030	-0.006	0.020	0.044	0.069	0.092	0.115	0.139	0.162	0.182	0.204	0.224	0.244	0.262	0.280	0.295	0.311	0.324	0.335	0.345	0.355	0.362	0.368	0.372	0.376	0.378	0.378	0.375	0.371	0.366	0.359	0.351	0.340	0.328	0.314	0.299	0.284	0.265	0.246	0.226	0.205	0.182	0.160	0.136	0.111	0.086	0.060	0.034	0.006	-0.021	-0.049	-0.076	-0.104	-0.132	-0.160	-0.188	-0.215	-0.241	-0.268	-0.294	-0.319	-0.342	-0.365	-0.388	-0.409	-0.429	-0.448	-0.466	-0.484	-0.500	-0.515	-0.529	-0.542	-0.554	-0.565	-0.574	-0.582	-0.590	-0.595	-0.600	-0.602	-0.604	-0.605	-0.604	-0.602	-0.600	-0.595	-0.590	-0.584	-0.576	-0.568	-0.559	-0.549	-0.536	-0.525	-0.511	-0.498	-0.482	-0.468	-0.452	-0.436	-0.420	-0.402	-0.384	-0.368	-0.348	-0.330	-0.310	-0.291	-0.272	-0.251	-0.231	-0.212	-0.192	-0.172	-0.154	-0.132	-0.112	-0.092	-0.074	-0.054	-0.035	-0.016	0.002	0.021	0.039	0.056	0.072	0.089	0.104	0.119	0.132	0.148	0.159	0.172	0.185	0.195	0.206	0.218	0.226	0.235	0.242	0.251	0.259	0.265	0.270	0.276	0.281	0.288	0.291	0.296	0.299	0.302	0.306	0.309	0.311	0.314	0.315	0.318	0.321	0.324	0.326	0.329	0.332	0.336	0.340	0.345	0.350	0.355	0.361	0.369	0.376	0.385	0.396	0.406	0.418	0.431	0.444	0.459	0.474	0.490	0.509	0.528	0.546	0.566	0.588	0.610	0.632	0.656	0.681	0.708	0.734	0.761	0.790	0.820	0.850	0.881	0.912	0.945	0.976	1.009	1.042	1.076	1.111	1.146	1.181	1.218	1.254	1.289	1.326	1.362	1.399	1.435	1.471	1.506	1.542	1.580	1.616	1.651	1.686	1.722	1.758	1.791	1.825	1.859	1.891	1.922	1.955	1.984	2.015	2.044	2.072	2.101	2.128	2.152	2.179	2.202	2.226	2.249	2.271	2.292	2.312	2.331	2.350	2.366	2.381	2.398	2.411	2.424	2.435	2.445	2.454	2.464	2.470	2.476	2.480	2.485	2.486	2.488	2.489	2.486	2.485	2.482	2.478	2.472	2.466	2.459	2.450	2.440	2.430	2.418	2.406	2.391	2.376	2.360	2.342	2.324	2.306	2.285	2.265	2.241	2.220	2.195	2.171	2.145	2.119	2.091	2.062	2.034	2.005	1.974	1.942	1.911	1.878	1.845	1.811	1.778	1.742	1.708	1.671	1.636	1.600	1.564	1.526	1.490	1.454	1.415	1.380	1.342	1.306	1.270	1.232	1.198	1.162	1.129	1.094	1.060	1.028	0.996	0.964	0.934	0.904	0.875	0.848	0.821	0.796	0.772	0.750	0.729	0.709	0.689	0.670	0.654	0.638	0.621	0.608	0.595	0.582	0.571	0.561	0.552	0.544	0.536	0.529	0.524	0.518	0.512	0.507	0.502	0.499	0.495	0.491	0.486	0.482	0.479	0.474	0.469	0.464	0.459	0.452	0.446	0.439	0.430	0.421	0.412	0.401	0.390	0.379	0.366	0.352	0.338	0.322	0.306	0.289	0.271	0.252	0.232	0.212	0.192	0.171	0.149	0.126	0.102	0.080	0.056	0.032	0.010	-0.012	-0.036	-0.059	-0.080	-0.100	-0.120	-0.140	-0.158	-0.175	-0.190	-0.204	-0.215	-0.226	-0.236	-0.242	-0.249	-0.251	-0.255	-0.254	-0.252	-0.249	-0.241	-0.234	-0.224	-0.210	-0.195	-0.179	-0.159	-0.138	-0.115	-0.090	-0.061	-0.032	-0.001	0.032	0.068	0.104	0.141	0.181	0.222	0.265	0.309	0.352	0.398	0.444	0.490	0.538	0.585	0.632	0.681	0.729	0.778	0.825	0.874	0.920	0.968	1.014	1.060	1.105	1.149	1.192	1.234	1.275	1.315	1.354	1.391	1.429	1.464	1.498	1.530	1.560	1.590	1.619	1.644	1.670	1.694	1.716	1.736	1.755	1.774	1.790	1.804	1.818	1.831	1.841	1.850	1.860	1.868	1.874	1.879	1.884	1.889	1.890	1.894	1.894	1.894	1.894	1.894	1.891	1.890	1.888	1.884	1.881	1.878	1.874	1.870	1.866	1.860	1.855	1.849	1.845	1.839	1.832	1.828	1.821	1.816	1.810	1.805	1.800	1.795	1.790	1.785	1.780	1.775	1.770	1.765	1.760	1.755	1.752	1.748	1.745	1.740	1.738	1.735	1.731	1.730	1.728	1.726	1.725	1.722	1.722	1.721	1.721	1.721	1.722	1.722	1.724	1.725	1.728	1.730	1.731	1.735	1.738	1.741	1.745	1.750	1.755	1.760	1.766	1.771	1.778	1.784	1.790	1.798	1.805	1.812	1.820	1.828	1.836	1.844	1.852	1.860	1.868	1.876	1.882	1.890	1.896	1.901	1.908	1.912	1.916	1.918	1.920	1.921	1.920	1.920	1.916	1.912	1.908	1.901	1.892	1.882	1.871	1.858	1.841	1.825	1.806	1.786	1.762	1.739	1.712	1.684	1.654	1.622	1.588	1.552	1.516	1.476	1.436	1.394	1.350	1.305	1.258	1.211	1.162	1.111	1.059	1.008	0.954	0.900	0.846	0.790	0.735	0.680	0.625	0.569	0.514	0.459	0.405	0.352	0.300	0.249	0.200	0.151	0.104	0.059	0.015	-0.028	-0.068	-0.106	-0.142	-0.176	-0.208	-0.236	-0.262	-0.286	-0.308	-0.325	-0.341	-0.354	-0.362	-0.370	-0.374	-0.374	-0.372	-0.366	-0.360	-0.350	-0.336	-0.321	-0.302	-0.281	-0.258	-0.231	-0.202	-0.171	-0.138	-0.101	-0.064	-0.024	0.019	0.061	0.108	0.155	0.204	0.254	0.305	0.358	0.411	0.465	0.521	0.576	0.634	0.690	0.748	0.804	0.861	0.918	0.975	1.030	1.086	1.141	1.195	1.249	1.301	1.352	1.404	1.452	1.500	1.546	1.591	1.634	1.676	1.716	1.754	1.790	1.824	1.856	1.886	1.914	1.940	1.964	1.985	2.005	2.021	2.036	2.049	2.059	2.066	2.071	2.076	2.076	2.075	2.072	2.068	2.059	2.050	2.039	2.025	2.010	1.992	1.975	1.952	1.931	1.906	1.881	1.852	1.825	1.794	1.762	1.730	1.696	1.662	1.628	1.591	1.554	1.518	1.481	1.442	1.404	1.366	1.328	1.289	1.250	1.211	1.174	1.135	1.099	1.060	1.025	0.990	0.955	0.922	0.890	0.860	0.830	0.800	0.772	0.746	0.720	0.696	0.672	0.651	0.630	0.610	0.594	0.576	0.561	0.548	0.535	0.525	0.515	0.506	0.500	0.492	0.489	0.485	0.484	0.482	0.481	0.482	0.485	0.488	0.492	0.496	0.501	0.509	0.516	0.524	0.532	0.542	0.551	0.561	0.572	0.584	0.594	0.606	0.619	0.630	0.642	0.655	0.666	0.678	0.689	0.701	0.711	0.722	0.732	0.744	0.752	0.762	0.771	0.779	0.788	0.795	0.801	0.806	0.812	0.816	0.820	0.822	0.825	0.828	0.828	0.829	0.828	0.826	0.825	0.822	0.820	0.818	0.812	0.809	0.804	0.799	0.792	0.788	0.781	0.775	0.768	0.762	0.755	0.748	0.741	0.734	0.728	0.721	0.716	0.710	0.705	0.700	0.696	0.694	0.691	0.690	0.689	0.689	0.690	0.691	0.695	0.698	0.702	0.709	0.716	0.725	0.735	0.748	0.760	0.774	0.789	0.806	0.824	0.844	0.865	0.888	0.911	0.935	0.961	0.989	1.018	1.046	1.076	1.108	1.139	1.172	1.206	1.240	1.276	1.311	1.349	1.385	1.422	1.461	1.499	1.536	1.575	1.614	1.651	1.689	1.726	1.765	1.801	1.838	1.874	1.909	1.944	1.978	2.011	2.042	2.072	2.104	2.132	2.160	2.186	2.211	2.234	2.256	2.276	2.295	2.312	2.329	2.342	2.355	2.366	2.375	2.382	2.389	2.392	2.395	2.398	2.395	2.392	2.388	2.382	2.375	2.365	2.354	2.342	2.329	2.315	2.299	2.282	2.264	2.245	2.225	2.202	2.181	2.159	2.135	2.111	2.088	2.061	2.036	2.011	1.985	1.961	1.936	1.911	1.886	1.862	1.839	1.816	1.794	1.772	1.752	1.734	1.716	1.699	1.682	1.669	1.656	1.644	1.632	1.624	1.616	1.610	1.605	1.604	1.602	1.601	1.604	1.608	1.612	1.620	1.628	1.638	1.649	1.661	1.675	1.690	1.706	1.724	1.742	1.761	1.782	1.802	1.824	1.848	1.870	1.892	1.916	1.939	1.962	1.985	2.007	2.030	2.052	2.074	2.096	2.116	2.135	2.155	2.174	2.190	2.208	2.222	2.235	2.249	2.260	2.271	2.280	2.288	2.295	2.300	2.304	2.309	2.310	2.311	2.311	2.310	2.306	2.304	2.300	2.294	2.288	2.280	2.272	2.264	2.256	2.246	2.236	2.228	2.218	2.206	2.196	2.188	2.178	2.169	2.159	2.150	2.142	2.134	2.125	2.119	2.111	2.106	2.101	2.098	2.094	2.091	2.090	2.090	2.090	2.091	2.092	2.095	2.099	2.102	2.108	2.114	2.119	2.126	2.135	2.142	2.151	2.160	2.170	2.180	2.190	2.199	2.210	2.220	2.230	2.239	2.248	2.258	2.266	2.276	2.284	2.291	2.299	2.306	2.311	2.316	2.320	2.324	2.326	2.328	2.329	2.330	2.328	2.326	2.324	2.321	2.315	2.309	2.302	2.296	2.288	2.279	2.269	2.259	2.246	2.235	2.221	2.209	2.194	2.180	2.164	2.149	2.132	2.115	2.099	2.081	2.064	2.046	2.027	2.010	1.992	1.974	1.955	1.938	1.919	1.900	1.882	1.865	1.846	1.829	1.810	1.792	1.776	1.759	1.742	1.728	1.711	1.696	1.680	1.666	1.651	1.638	1.624	1.611	1.599	1.588	1.575	1.564	1.554	1.544	1.535	1.525	1.519	1.510	1.504	1.498	1.492	1.486	1.482	1.480	1.476	1.475	1.474	1.472	1.472	1.474	1.475	1.476	1.480	1.482	1.488	1.492	1.498	1.505	1.511	1.520	1.528	1.536	1.545	1.555	1.565	1.576	1.589	1.600	1.612	1.625	1.638	1.651	1.665	1.679	1.692	1.705	1.719	1.731	1.745	1.758	1.770	1.782	1.795	1.806	1.818	1.828	1.838	1.846	1.855	1.862	1.871	1.878	1.882	1.886	1.890	1.894	1.895	1.895	1.896	1.895	1.894	1.891	1.886	1.881	1.875	1.868	1.860	1.851	1.840	1.829	1.816	1.804	1.791	1.776	1.760	1.744	1.726	1.709	1.690	1.670	1.651	1.630	1.609	1.588	1.565	1.542	1.520	1.498	1.474	1.450	1.428	1.404	1.380	1.358	1.334	1.311	1.288	1.266	1.245	1.224	1.205	1.185	1.168	1.149	1.134	1.118	1.104	1.092	1.081	1.071	1.064	1.058	1.054	1.051	1.050	1.050	1.054	1.059	1.065	1.074	1.085	1.096	1.111	1.129	1.148	1.169	1.192	1.218	1.245	1.276	1.308	1.341	1.376	1.414	1.452	1.492	1.535	1.578	1.621	1.666	1.712	1.760	1.808	1.856	1.904	1.954	2.004	2.054	2.104	2.154	2.204	2.252	2.301	2.349	2.396	2.442	2.488	2.534	2.576	2.619	2.659	2.698	2.736	2.771	2.805	2.838	2.868	2.895	2.921	2.945	2.969	2.989	3.006	3.022	3.039	3.051	3.062	3.071	3.079	3.085	3.089	3.090	3.090	3.089	3.088	3.082	3.078	3.071	3.062	3.055	3.044	3.034	3.021	3.009	2.996	2.982	2.969	2.954	2.939	2.922	2.906	2.891	2.874	2.858	2.840	2.824	2.808	2.791	2.774	2.759	2.741	2.726	2.710	2.695	2.680	2.664	2.650	2.636	2.624	2.610	2.598	2.584	2.572	2.561	2.548	2.538	2.525	2.515	2.502	2.494	2.482	2.471	2.462	2.452	2.442	2.434	2.424	2.415	2.406	2.398	2.389	2.381	2.371	2.364	2.354	2.346	2.338	2.329	2.320	2.310	2.302	2.292	2.281	2.272	2.262	2.251	2.240	2.229	2.216	2.205	2.192	2.180	2.166	2.154	2.140	2.126	2.111	2.096	2.079	2.062	2.046	2.029	2.010	1.991	1.972	1.952	1.931	1.910	1.888	1.865	1.842	1.819	1.795	1.771	1.746	1.721	1.696	1.671	1.644	1.616	1.590	1.564	1.536	1.508	1.481	1.452	1.426	1.399	1.371	1.345	1.319	1.292	1.268	1.244	1.219	1.196	1.174	1.152	1.131	1.112	1.094	1.078	1.061	1.045	1.032	1.020	1.009	0.999	0.990	0.982	0.978	0.974	0.972	0.971	0.971	0.975	0.979	0.984	0.991	1.000	1.011	1.024	1.038	1.051	1.068	1.085	1.102	1.122	1.144	1.165	1.188	1.211	1.235	1.260	1.286	1.312	1.339	1.368	1.395	1.424	1.454	1.482	1.512	1.541	1.570	1.600	1.629	1.658	1.686	1.715	1.742	1.770	1.796	1.824	1.850	1.875	1.901	1.925	1.949	1.971	1.994	2.016	2.036	2.058	2.078	2.096	2.115	2.132	2.149	2.164	2.178	2.192	2.206	2.218	2.230	2.240	2.249	2.259	2.266	2.272	2.278	2.284	2.288	2.290	2.292	2.295	2.295	2.295	2.294	2.291	2.289	2.285	2.280	2.274	2.268	2.260	2.251	2.242	2.232	2.221	2.210	2.196	2.182	2.169	2.154	2.138	2.121	2.104	2.086	2.068	2.049	2.029	2.007	1.988	1.966	1.944	1.921	1.900	1.876	1.854	1.829	1.806	1.782	1.759	1.736	1.712	1.690	1.666	1.645	1.622	1.600	1.580	1.558	1.539	1.519	1.498	1.480	1.461	1.442	1.426	1.411	1.396	1.381	1.368	1.355	1.344	1.334	1.325	1.316	1.310	1.305	1.300	1.296	1.295	1.294	1.295	1.296	1.299	1.304	1.310	1.318	1.326	1.335	1.346	1.359	1.371	1.388	1.402	1.420	1.439	1.460	1.482	1.505	1.530	1.555	1.581	1.610	1.639	1.670	1.701	1.735	1.769	1.802	1.839	1.876	1.914	1.951	1.990	2.030	2.070	2.111	2.154	2.195	2.238	2.281	2.324	2.368	2.410	2.452	2.496	2.539	2.580	2.620	2.661	2.700	2.739	2.776	2.812	2.848	2.881	2.914	2.945	2.974	3.001	3.026	3.050	3.071	3.090	3.108	3.122	3.136	3.148	3.155	3.161	3.166	3.168	3.166	3.164	3.159	3.150	3.140	3.128	3.111	3.094	3.075	3.052	3.030	3.005	2.978	2.949	2.919	2.888	2.854	2.820	2.785	2.749	2.711	2.675	2.636	2.599	2.560	2.522	2.484	2.445	2.409	2.372	2.336	2.301	2.266	2.234	2.204	2.172	2.146	2.119	2.095	2.072	2.051	2.031	2.016	2.000	1.989	1.978	1.969	1.962	1.960	1.958	1.958	1.960	1.965	1.971	1.980	1.991	2.005	2.020	2.036	2.054	2.072	2.092	2.114	2.136	2.160	2.184	2.209	2.235	2.261	2.288	2.312	2.340	2.366	2.392	2.418	2.441	2.465	2.489	2.511	2.532	2.552	2.571	2.590	2.606	2.622	2.635	2.648	2.659	2.669	2.676	2.682	2.688	2.691	2.695	2.695	2.695	2.695	2.692	2.689	2.685	2.680	2.674	2.666	2.660	2.652	2.644	2.636	2.628	2.620	2.611	2.602	2.594	2.586	2.580	2.574	2.569	2.564	2.559	2.555	2.554	2.554	2.552	2.554	2.558	2.561	2.565	2.571	2.579	2.589	2.599	2.610	2.621	2.635	2.650	2.665	2.680	2.698	2.714	2.731	2.750	2.770	2.789	2.809	2.829	2.849	2.869	2.890	2.909	2.930	2.949	2.969	2.988	3.006	3.022	3.040	3.056	3.071	3.086	3.099	3.110	3.122	3.131	3.140	3.148	3.154	3.159	3.162	3.165	3.166	3.166	3.165	3.162	3.159	3.155	3.149	3.142	3.136	3.128	3.120	3.110	3.100	3.090	3.079	3.068	3.056	3.045	3.035	3.024	3.014	3.002	2.994	2.984	2.975	2.966	2.960	2.952	2.948	2.942	2.939	2.936	2.935	2.935	2.936	2.939	2.944	2.949	2.955	2.962	2.972	2.982	2.995	3.008	3.022	3.039	3.055	3.074	3.094	3.114	3.135	3.158	3.180	3.205	3.230	3.256	3.282	3.308	3.336	3.364	3.390	3.418	3.445	3.472	3.499	3.526	3.551	3.576	3.600	3.625	3.648	3.669	3.690	3.709	3.726	3.742	3.760	3.774	3.788	3.799	3.808	3.816	3.824	3.829	3.831	3.832	3.834	3.831	3.829	3.822	3.818	3.809	3.800	3.789	3.775	3.761	3.745	3.729	3.710	3.690	3.669	3.645	3.622	3.596	3.571	3.544	3.516	3.488	3.458	3.428	3.398	3.365	3.332	3.299	3.266	3.232	3.199	3.164	3.128	3.092	3.058	3.022	2.988	2.950	2.914	2.879	2.842	2.806	2.770	2.736	2.699	2.664	2.629	2.591	2.556	2.521	2.486	2.451	2.418	2.382	2.349	2.315	2.282	2.250	2.219	2.186	2.154	2.124	2.092	2.062	2.034	2.004	1.975	1.948	1.921	1.894	1.868	1.842	1.818	1.794	1.770	1.748	1.725	1.704	1.681	1.662	1.642	1.624	1.606	1.590	1.572	1.558	1.542	1.529	1.515	1.502	1.492	1.481	1.471	1.462	1.455	1.448	1.441	1.438	1.431	1.429	1.425	1.424	1.424	1.424	1.425	1.425	1.429	1.432	1.438	1.442	1.450	1.458	1.468	1.476	1.488	1.499	1.512	1.525	1.540	1.558	1.574	1.592	1.614	1.634	1.656	1.679	1.702	1.729	1.755	1.782	1.810	1.840	1.870	1.900	1.931	1.965	1.996	2.031	2.064	2.100	2.135	2.170	2.205	2.241	2.278	2.314	2.350	2.388	2.422	2.459	2.495	2.530	2.564	2.600	2.634	2.666	2.699	2.730	2.761	2.790	2.819	2.845	2.871	2.898	2.921	2.945	2.966	2.986	3.006	3.024	3.040	3.054	3.068	3.079	3.090	3.099	3.106	3.114	3.118	3.120	3.124	3.124	3.124	3.122	3.119	3.115	3.110	3.104	3.096	3.088	3.079	3.068	3.055	3.042	3.030	3.016	3.001	2.986	2.969	2.952	2.935	2.916	2.898	2.878	2.858	2.836	2.816	2.794	2.772	2.750	2.728	2.704	2.681	2.659	2.636	2.612	2.589	2.565	2.541	2.519	2.494	2.471	2.449	2.426	2.402	2.380	2.359	2.335	2.315	2.294	2.274	2.254	2.234	2.215	2.198	2.180	2.164	2.149	2.134	2.119	2.106	2.095	2.084	2.074	2.065	2.056	2.050	2.044	2.038	2.034	2.031	2.029	2.029	2.029	2.030	2.031	2.034	2.039	2.042	2.049	2.054	2.061	2.069	2.078	2.085	2.095	2.105	2.115	2.125	2.135	2.145	2.158	2.168	2.180	2.190	2.201	2.212	2.224	2.234	2.244	2.255	2.265	2.274	2.282	2.292	2.300	2.308	2.315	2.321	2.329	2.335	2.340	2.345	2.349	2.352	2.356	2.359	2.360	2.362	2.365	2.366	2.368	2.369	2.370	2.371	2.371	2.372	2.375	2.375	2.378	2.379	2.381	2.384	2.388	2.391	2.396	2.401	2.406	2.414	2.420	2.428	2.436	2.445	2.456	2.468	2.479	2.492	2.506	2.521	2.536	2.552	2.568	2.585	2.604	2.624	2.642	2.664	2.684	2.704	2.726	2.749	2.770	2.792	2.816	2.839	2.861	2.884	2.906	2.929	2.951	2.972	2.994	3.015	3.034	3.054	3.072	3.090	3.108	3.124	3.139	3.152	3.166	3.179	3.189	3.200	3.209	3.218	3.224	3.230	3.235	3.240	3.242	3.245	3.245	3.246	3.245	3.244	3.242	3.239	3.236	3.232	3.228	3.222	3.218	3.211	3.206	3.200	3.194	3.189	3.184	3.178	3.172	3.169	3.165	3.161	3.158	3.155	3.152	3.151	3.151	3.151	3.152	3.155	3.158	3.161	3.166	3.171	3.178	3.184	3.191	3.200	3.209	3.219	3.229	3.239	3.250	3.261	3.272	3.284	3.295	3.309	3.320	3.331	3.344	3.355	3.368	3.378	3.388	3.396	3.405	3.414	3.421	3.428	3.434	3.439	3.442	3.445	3.446	3.448	3.446	3.445	3.441	3.438	3.432	3.425	3.418	3.409	3.398	3.388	3.375	3.362	3.349	3.334	3.319	3.302	3.284	3.266	3.249	3.230	3.211	3.194	3.174	3.154	3.134	3.115	3.096	3.076	3.058	3.039	3.021	3.004	2.988	2.971	2.955	2.940	2.926	2.914	2.901	2.890	2.880	2.869	2.860	2.852	2.846	2.840	2.835	2.829	2.825	2.821	2.819	2.816	2.814	2.812	2.811	2.810	2.810	2.810	2.809	2.808	2.806	2.805	2.804	2.802	2.800	2.796	2.792	2.788	2.781	2.775	2.765	2.756	2.746	2.734	2.721	2.705	2.689	2.670	2.651	2.629	2.605	2.579	2.551	2.522	2.490	2.456	2.421	2.385	2.345	2.304	2.262	2.218	2.171	2.124	2.075	2.025	1.975	1.921	1.869	1.814	1.759	1.702	1.645	1.588	1.530	1.471	1.412	1.355	1.296	1.239	1.180	1.124	1.066	1.010	0.955	0.902	0.849	0.796	0.748	0.698	0.651	0.605	0.561	0.518	0.478	0.439	0.402	0.366	0.334	0.301	0.271	0.244	0.216	0.192	0.170	0.149	0.130	0.111	0.095	0.080	0.066	0.055	0.044	0.035	0.026	0.019	0.012	0.006	0.002	-0.001	-0.005	-0.008	-0.011	-0.012	-0.015	-0.018	-0.020	-0.022	-0.024	-0.026	-0.030	-0.032	-0.036	-0.040	-0.045	-0.050	-0.055	-0.061	-0.068	-0.075	-0.082	-0.091	-0.099	-0.109	-0.118	-0.129	-0.139	-0.151	-0.162	-0.175	-0.188	-0.200	-0.214	-0.226	-0.240	-0.254	-0.268	-0.281	-0.295	-0.309	-0.322	-0.335	-0.348	-0.359	-0.371	-0.382	-0.392	-0.404	-0.411	-0.420	-0.428	-0.434	-0.440	-0.446	-0.450	-0.454	-0.456	-0.458	-0.458	-0.456	-0.454	-0.451	-0.445	-0.440	-0.431	-0.424	-0.414	-0.404	-0.390	-0.376	-0.362	-0.346	-0.329	-0.311	-0.291	-0.270	-0.249	-0.228	-0.204	-0.179	-0.152	-0.128	-0.101	-0.074	-0.045	-0.018	0.011	0.040	0.070	0.100	0.130	0.160	0.189	0.220	0.250	0.279	0.309	0.338	0.366	0.392	0.421	0.446	0.472	0.496	0.520	0.544	0.564	0.584	0.602	0.620	0.635	0.649	0.660	0.671	0.679	0.686	0.690	0.692	0.692	0.691	0.688	0.682	0.672	0.664	0.651	0.636	0.620	0.602	0.582	0.561	0.536	0.512	0.485	0.455	0.425	0.394	0.359	0.325	0.289	0.252	0.215	0.176	0.138	0.098	0.058	0.016	-0.024	-0.064	-0.104	-0.142	-0.181	-0.220	-0.256	-0.294	-0.329	-0.362	-0.395	-0.426	-0.456	-0.485	-0.510	-0.535	-0.556	-0.576	-0.594	-0.611	-0.624	-0.635	-0.644	-0.650	-0.655	-0.658	-0.659	-0.656	-0.652	-0.645	-0.638	-0.628	-0.615	-0.600	-0.584	-0.565	-0.544	-0.522	-0.500	-0.476	-0.451	-0.425	-0.398	-0.369	-0.340	-0.310	-0.280	-0.249	-0.218	-0.186	-0.154	-0.124	-0.091	-0.060	-0.030	0.000	0.029	0.059	0.085	0.112	0.139	0.164	0.188	0.210	0.232	0.252	0.272	0.290	0.308	0.324	0.339	0.352	0.364	0.375	0.385	0.392	0.400	0.406	0.411	0.415	0.418	0.420	0.421	0.420	0.420	0.419	0.415	0.411	0.408	0.401	0.395	0.389	0.382	0.375	0.365	0.356	0.348	0.336	0.325	0.315	0.302	0.290	0.278	0.264	0.250	0.236	0.222	0.208	0.192	0.178	0.161	0.146	0.130	0.114	0.099	0.082	0.066	0.049	0.032	0.015	-0.001	-0.018	-0.035	-0.050	-0.066	-0.081	-0.099	-0.112	-0.128	-0.144	-0.158	-0.171	-0.185	-0.198	-0.210	-0.222	-0.234	-0.242	-0.252	-0.260	-0.268	-0.274	-0.279	-0.282	-0.286	-0.288	-0.289	-0.289	-0.288	-0.285	-0.280	-0.274	-0.268	-0.260	-0.251	-0.242	-0.230	-0.218	-0.204	-0.189	-0.174	-0.156	-0.139	-0.120	-0.099	-0.080	-0.058	-0.035	-0.012	0.011	0.035	0.059	0.082	0.108	0.134	0.159	0.182	0.209	0.234	0.259	0.285	0.310	0.332	0.358	0.380	0.404	0.425	0.448	0.469	0.489	0.507	0.526	0.545	0.562	0.579	0.592	0.608	0.621	0.634	0.646	0.656	0.666	0.674	0.682	0.689	0.695	0.700	0.704	0.708	0.709	0.710	0.711	0.711	0.711	0.711	0.709	0.706	0.705	0.702	0.699	0.695	0.691	0.686	0.682	0.678	0.674	0.669	0.664	0.659	0.655	0.650	0.645	0.640	0.636	0.631	0.628	0.624	0.620	0.615	0.612	0.610	0.608	0.604	0.602	0.600	0.599	0.598	0.598	0.596	0.596	0.596	0.596	0.596	0.599	0.599	0.600	0.602	0.604	0.605	0.608	0.609	0.610	0.614	0.615	0.616	0.618	0.620	0.622	0.625	0.626	0.630	0.632	0.635	0.639	0.641	0.645	0.649	0.651	0.655	0.659	0.662	0.668	0.672	0.678	0.684	0.689	0.694	0.700	0.706	0.714	0.721	0.729	0.736	0.742	0.751	0.761	0.771	0.780	0.791	0.801	0.811	0.824	0.835	0.846	0.858	0.870	0.884	0.896	0.909	0.922	0.935	0.949	0.964	0.976	0.990	1.004	1.018	1.031	1.044	1.056	1.069	1.082	1.092	1.104	1.116	1.125	1.136	1.145	1.154	1.161	1.169	1.175	1.180	1.185	1.188	1.191	1.195	1.196	1.196	1.195	1.195	1.191	1.188	1.182	1.178	1.169	1.162	1.152	1.142	1.132	1.119	1.105	1.092	1.076	1.060	1.044	1.024	1.005	0.985	0.964	0.941	0.919	0.894	0.869	0.844	0.816	0.789	0.761	0.732	0.702	0.674	0.644	0.612	0.582	0.550	0.519	0.488	0.455	0.422	0.390	0.360	0.328	0.295	0.264	0.232	0.201	0.171	0.142	0.112	0.086	0.059	0.032	0.009	-0.016	-0.039	-0.060	-0.080	-0.099	-0.115	-0.129	-0.142	-0.154	-0.164	-0.171	-0.179	-0.182	-0.184	-0.184	-0.182	-0.178	-0.170	-0.162	-0.150	-0.136	-0.120	-0.104	-0.082	-0.060	-0.036	-0.010	0.018	0.049	0.080	0.112	0.148	0.185	0.222	0.262	0.302	0.346	0.389	0.431	0.478	0.522	0.568	0.614	0.661	0.708	0.754	0.800	0.846	0.891	0.936	0.981	1.025	1.066	1.108	1.149	1.188	1.225	1.260	1.292	1.325	1.354	1.382	1.408	1.431	1.451	1.470	1.488	1.501	1.514	1.524	1.530	1.536	1.539	1.538	1.536	1.531	1.525	1.516	1.506	1.492	1.478	1.461	1.442	1.421	1.399	1.375	1.350	1.325	1.296	1.269	1.239	1.208	1.178	1.146	1.115	1.082	1.050	1.019	0.986	0.955	0.921	0.891	0.859	0.829	0.798	0.768	0.739	0.711	0.684	0.658	0.632	0.608	0.586	0.564	0.544	0.525	0.506	0.490	0.475	0.460	0.446	0.435	0.425	0.415	0.406	0.399	0.392	0.388	0.384	0.380	0.376	0.375	0.375	0.374	0.372	0.374	0.374	0.374	0.374	0.375	0.376	0.375	0.375	0.374	0.372	0.372	0.369	0.366	0.362	0.358	0.351	0.344	0.338	0.328	0.319	0.308	0.295	0.282	0.269	0.254	0.238	0.219	0.200	0.180	0.160	0.139	0.115	0.091	0.066	0.040	0.015	-0.011	-0.039	-0.066	-0.092	-0.120	-0.148	-0.175	-0.202	-0.229	-0.255	-0.281	-0.306	-0.330	-0.354	-0.376	-0.398	-0.418	-0.438	-0.455	-0.472	-0.486	-0.501	-0.512	-0.522	-0.531	-0.538	-0.541	-0.545	-0.545	-0.542	-0.540	-0.534	-0.526	-0.516	-0.505	-0.492	-0.478	-0.461	-0.442	-0.424	-0.404	-0.382	-0.360	-0.335	-0.310	-0.282	-0.258	-0.229	-0.201	-0.174	-0.145	-0.116	-0.088	-0.059	-0.031	-0.004	0.024	0.050	0.075	0.100	0.124	0.146	0.166	0.186	0.205	0.221	0.236	0.249	0.260	0.270	0.279	0.284	0.289	0.291	0.291	0.289	0.286	0.281	0.274	0.264	0.254	0.241	0.225	0.209	0.191	0.171	0.151	0.129	0.105	0.080	0.055	0.028	0.001	-0.028	-0.058	-0.088	-0.119	-0.150	-0.180	-0.211	-0.242	-0.274	-0.305	-0.336	-0.366	-0.395	-0.425	-0.454	-0.482	-0.510	-0.536	-0.562	-0.588	-0.612	-0.636	-0.658	-0.679	-0.699	-0.719	-0.735	-0.752	-0.768	-0.782	-0.795	-0.808	-0.818	-0.828	-0.836	-0.844	-0.850	-0.855	-0.859	-0.862	-0.865	-0.866	-0.866	-0.866	-0.865	-0.864	-0.860	-0.856	-0.852	-0.846	-0.840	-0.834	-0.828	-0.820	-0.811	-0.802	-0.794	-0.785	-0.776	-0.766	-0.756	-0.746	-0.736	-0.725	-0.714	-0.702	-0.692	-0.681	-0.669	-0.659	-0.648	-0.636	-0.625	-0.614	-0.602	-0.591	-0.581	-0.570	-0.560	-0.549	-0.539	-0.529	-0.519	-0.509	-0.500	-0.491	-0.481	-0.474	-0.464	-0.456	-0.448	-0.440	-0.432	-0.425	-0.419	-0.411	-0.406	-0.400	-0.395	-0.389	-0.385	-0.381	-0.378	-0.374	-0.371	-0.369	-0.368	-0.366	-0.365	-0.364	-0.365	-0.366	-0.368	-0.370	-0.372	-0.376	-0.380	-0.385	-0.389	-0.395	-0.401	-0.406	-0.414	-0.420	-0.428	-0.435	-0.442	-0.450	-0.458	-0.465	-0.474	-0.480	-0.488	-0.494	-0.501	-0.507	-0.514	-0.520	-0.525	-0.529	-0.531	-0.534	-0.535	-0.536	-0.535	-0.534	-0.530	-0.526	-0.520	-0.512	-0.505	-0.494	-0.482	-0.469	-0.455	-0.438	-0.420	-0.399	-0.376	-0.355	-0.329	-0.301	-0.274	-0.244	-0.212	-0.179	-0.144	-0.108	-0.069	-0.030	0.009	0.050	0.091	0.134	0.176	0.220	0.265	0.310	0.355	0.400	0.444	0.489	0.534	0.578	0.621	0.664	0.705	0.746	0.786	0.826	0.864	0.899	0.935	0.968	0.999	1.029	1.058	1.084	1.109	1.130	1.151	1.169	1.186	1.200	1.211	1.222	1.230	1.236	1.239	1.242	1.241	1.239	1.234	1.229	1.221	1.211	1.200	1.188	1.172	1.158	1.140	1.121	1.101	1.081	1.059	1.036	1.011	0.986	0.961	0.934	0.908	0.880	0.852	0.824	0.795	0.766	0.739	0.709	0.681	0.654	0.625	0.598	0.569	0.542	0.516	0.490	0.464	0.438	0.412	0.389	0.365	0.340	0.319	0.296	0.275	0.254	0.234	0.215	0.198	0.180	0.162	0.148	0.132	0.118	0.104	0.090	0.079	0.066	0.054	0.044	0.034	0.024	0.015	0.006	-0.004	-0.011	-0.020	-0.026	-0.032	-0.040	-0.048	-0.052	-0.059	-0.065	-0.070	-0.076	-0.082	-0.089	-0.094	-0.100	-0.108	-0.114	-0.120	-0.129	-0.136	-0.145	-0.152	-0.162	-0.171	-0.182	-0.191	-0.204	-0.215	-0.228	-0.239	-0.254	-0.268	-0.281	-0.296	-0.312	-0.328	-0.345	-0.362	-0.379	-0.396	-0.415	-0.434	-0.452	-0.470	-0.490	-0.510	-0.528	-0.549	-0.566	-0.586	-0.605	-0.625	-0.644	-0.662	-0.682	-0.701	-0.720	-0.738	-0.756	-0.772	-0.790	-0.806	-0.822	-0.839	-0.854	-0.869	-0.884	-0.898	-0.912	-0.925	-0.939	-0.951	-0.964	-0.976	-0.988	-0.998	-1.009	-1.019	-1.029	-1.039	-1.048	-1.058	-1.066	-1.075	-1.084	-1.092	-1.100	-1.108	-1.115	-1.124	-1.131	-1.140	-1.146	-1.154	-1.161	-1.169	-1.176	-1.184	-1.190	-1.198	-1.204	-1.211	-1.216	-1.222	-1.229	-1.235	-1.241	-1.246	-1.252	-1.259	-1.264	-1.269	-1.274	-1.278	-1.282	-1.286	-1.290	-1.294	-1.298	-1.300	-1.302	-1.305	-1.308	-1.310	-1.312	-1.314	-1.315	-1.316	-1.318	-1.319	-1.320	-1.320	-1.321	-1.322	-1.322	-1.322	-1.324	-1.325	-1.324	-1.325	-1.324	-1.325	-1.325	-1.325	-1.325	-1.325	-1.325	-1.325	-1.325	-1.325	-1.325	-1.325	-1.325	-1.325	-1.324	-1.322	-1.324	-1.321	-1.321	-1.319	-1.318	-1.316	-1.314	-1.310	-1.308	-1.305	-1.301	-1.296	-1.291	-1.285	-1.279	-1.272	-1.266	-1.259	-1.251	-1.242	-1.234	-1.224	-1.212	-1.202	-1.191	-1.180	-1.169	-1.155	-1.142	-1.130	-1.118	-1.105	-1.090	-1.078	-1.064	-1.050	-1.038	-1.022	-1.008	-0.994	-0.980	-0.965	-0.952	-0.939	-0.926	-0.912	-0.901	-0.890	-0.879	-0.868	-0.856	-0.846	-0.836	-0.828	-0.819	-0.811	-0.802	-0.796	-0.789	-0.782	-0.776	-0.770	-0.766	-0.761	-0.758	-0.752	-0.749	-0.745	-0.744	-0.740	-0.739	-0.736	-0.735	-0.734	-0.732	-0.731	-0.730	-0.728	-0.728	-0.726	-0.725	-0.724	-0.721	-0.720	-0.719	-0.719	-0.718	-0.716	-0.716	-0.715	-0.714	-0.714	-0.714	-0.714	-0.712	-0.712	-0.714	-0.714	-0.715	-0.716	-0.718	-0.720	-0.722	-0.724	-0.728	-0.731	-0.735	-0.738	-0.742	-0.749	-0.754	-0.759	-0.765	-0.771	-0.779	-0.786	-0.794	-0.801	-0.809	-0.818	-0.825	-0.832	-0.842	-0.850	-0.859	-0.866	-0.875	-0.884	-0.892	-0.900	-0.909	-0.916	-0.924	-0.930	-0.938	-0.944	-0.950	-0.955	-0.960	-0.965	-0.969	-0.974	-0.976	-0.979	-0.980	-0.982	-0.982	-0.982	-0.982	-0.981	-0.981	-0.979	-0.976	-0.974	-0.971	-0.968	-0.964	-0.960	-0.956	-0.951	-0.948	-0.942	-0.938	-0.932	-0.928	-0.922	-0.916	-0.912	-0.908	-0.902	-0.898	-0.892	-0.889	-0.885	-0.882	-0.878	-0.875	-0.872	-0.870	-0.869	-0.868	-0.865	-0.865	-0.866	-0.868	-0.869	-0.870	-0.872	-0.875	-0.879	-0.882	-0.888	-0.891	-0.898	-0.904	-0.911	-0.918	-0.926	-0.934	-0.942	-0.952	-0.962	-0.972	-0.985	-0.996	-1.008	-1.020	-1.034	-1.046	-1.061	-1.075	-1.089	-1.102	-1.119	-1.132	-1.148	-1.162	-1.178	-1.192	-1.210	-1.225	-1.240	-1.256	-1.272	-1.288	-1.302	-1.318	-1.331	-1.346	-1.360	-1.375	-1.388	-1.401	-1.414	-1.426	-1.439	-1.450	-1.461	-1.471	-1.482	-1.492	-1.501	-1.509	-1.518	-1.525	-1.531	-1.538	-1.544	-1.549	-1.552	-1.558	-1.561	-1.564	-1.568	-1.569	-1.571	-1.572	-1.574	-1.574	-1.574	-1.574	-1.575	-1.575	-1.575	-1.575	-1.576	-1.576	-1.576	-1.578	-1.578	-1.579	-1.579	-1.580	-1.581	-1.584	-1.585	-1.588	-1.590	-1.594	-1.598	-1.601	-1.606	-1.611	-1.618	-1.624	-1.631	-1.639	-1.646	-1.655	-1.665	-1.674	-1.685	-1.695	-1.706	-1.719	-1.730	-1.742	-1.755	-1.768	-1.781	-1.795	-1.808	-1.820	-1.834	-1.846	-1.860	-1.872	-1.885	-1.899	-1.910	-1.921	-1.932	-1.944	-1.952	-1.964	-1.971	-1.980	-1.986	-1.994	-1.999	-2.005	-2.009	-2.011	-2.014	-2.014	-2.014	-2.014	-2.010	-2.006	-2.002	-1.996	-1.989	-1.981	-1.971	-1.960	-1.950	-1.936	-1.922	-1.908	-1.892	-1.875	-1.858	-1.840	-1.819	-1.798	-1.778	-1.755	-1.731	-1.709	-1.685	-1.661	-1.635	-1.610	-1.585	-1.561	-1.536	-1.511	-1.485	-1.461	-1.436	-1.412	-1.390	-1.366	-1.344	-1.324	-1.302	-1.284	-1.265	-1.248	-1.232	-1.218	-1.202	-1.190	-1.180	-1.169	-1.161	-1.152	-1.148	-1.142	-1.141	-1.139	-1.139	-1.141	-1.145	-1.150	-1.158	-1.165	-1.172	-1.184	-1.196	-1.209	-1.222	-1.239	-1.255	-1.272	-1.290	-1.310	-1.329	-1.350	-1.371	-1.392	-1.415	-1.438	-1.460	-1.481	-1.504	-1.526	-1.549	-1.571	-1.594	-1.614	-1.636	-1.656	-1.676	-1.696	-1.715	-1.734	-1.750	-1.768	-1.782	-1.798	-1.812	-1.826	-1.839	-1.850	-1.861	-1.871	-1.880	-1.888	-1.895	-1.901	-1.908	-1.912	-1.916	-1.920	-1.924	-1.925	-1.926	-1.928	-1.929	-1.926	-1.925	-1.925	-1.922	-1.919	-1.916	-1.912	-1.909	-1.904	-1.899	-1.894	-1.889	-1.881	-1.876	-1.869	-1.861	-1.854	-1.845	-1.836	-1.828	-1.819	-1.809	-1.799	-1.788	-1.778	-1.766	-1.754	-1.741	-1.728	-1.714	-1.701	-1.688	-1.672	-1.658	-1.642	-1.626	-1.611	-1.595	-1.579	-1.562	-1.546	-1.530	-1.511	-1.494	-1.478	-1.461	-1.444	-1.428	-1.411	-1.396	-1.380	-1.365	-1.351	-1.336	-1.325	-1.312	-1.301	-1.291	-1.281	-1.272	-1.265	-1.259	-1.254	-1.250	-1.246	-1.245	-1.245	-1.245	-1.248	-1.251	-1.256	-1.262	-1.269	-1.278	-1.288	-1.300	-1.312	-1.326	-1.340	-1.356	-1.374	-1.391	-1.410	-1.429	-1.449	-1.469	-1.490	-1.511	-1.532	-1.555	-1.575	-1.598	-1.619	-1.640	-1.661	-1.681	-1.701	-1.721	-1.740	-1.759	-1.776	-1.792	-1.810	-1.825	-1.839	-1.852	-1.865	-1.876	-1.888	-1.898	-1.906	-1.915	-1.922	-1.929	-1.934	-1.939	-1.942	-1.946	-1.948	-1.950	-1.952	-1.952	-1.954	-1.954	-1.955	-1.954	-1.954	-1.954	-1.952	-1.954	-1.954	-1.954	-1.954	-1.954	-1.954	-1.955	-1.956	-1.959	-1.960	-1.962	-1.965	-1.969	-1.972	-1.975	-1.980	-1.984	-1.990	-1.994	-2.001	-2.005	-2.013	-2.019	-2.025	-2.030	-2.038	-2.042	-2.049	-2.054	-2.059	-2.065	-2.070	-2.074	-2.078	-2.080	-2.084	-2.085	-2.088	-2.088	-2.088	-2.088	-2.085	-2.084	-2.081	-2.078	-2.072	-2.066	-2.060	-2.054	-2.046	-2.038	-2.029	-2.018	-2.007	-1.996	-1.984	-1.971	-1.959	-1.945	-1.930	-1.916	-1.901	-1.886	-1.869	-1.852	-1.836	-1.820	-1.802	-1.785	-1.766	-1.748	-1.730	-1.712	-1.694	-1.675	-1.656	-1.638	-1.619	-1.600	-1.581	-1.562	-1.544	-1.526	-1.508	-1.489	-1.469	-1.450	-1.431	-1.412	-1.394	-1.374	-1.354	-1.335	-1.318	-1.298	-1.279	-1.260	-1.241	-1.222	-1.204	-1.185	-1.166	-1.149	-1.130	-1.111	-1.092	-1.074	-1.056	-1.038	-1.019	-1.001	-0.984	-0.965	-0.948	-0.931	-0.915	-0.898	-0.881	-0.865	-0.850	-0.834	-0.820	-0.805	-0.791	-0.776	-0.764	-0.751	-0.739	-0.726	-0.716	-0.705	-0.695	-0.685	-0.675	-0.668	-0.659	-0.651	-0.644	-0.636	-0.631	-0.625	-0.620	-0.615	-0.611	-0.608	-0.604	-0.602	-0.599	-0.598	-0.595	-0.594	-0.592	-0.592	-0.592	-0.592	-0.592	-0.592	-0.595	-0.596	-0.598	-0.599	-0.601	-0.605	-0.606	-0.611	-0.614	-0.619	-0.624	-0.629	-0.634	-0.640	-0.646	-0.655	-0.662	-0.670	-0.679	-0.688	-0.699	-0.709	-0.720	-0.732	-0.744	-0.758	-0.771	-0.788	-0.802	-0.819	-0.835	-0.854	-0.872	-0.891	-0.911	-0.932	-0.954	-0.975	-0.999	-1.021	-1.045	-1.069	-1.094	-1.119	-1.145	-1.170	-1.196	-1.222	-1.250	-1.278	-1.305	-1.331	-1.358	-1.385	-1.411	-1.439	-1.464	-1.490	-1.515	-1.541	-1.565	-1.589	-1.611	-1.634	-1.655	-1.676	-1.696	-1.715	-1.734	-1.750	-1.765	-1.781	-1.794	-1.809	-1.820	-1.831	-1.841	-1.850	-1.859	-1.865	-1.870	-1.875	-1.879	-1.881	-1.882	-1.884	-1.884	-1.882	-1.881	-1.880	-1.878	-1.875	-1.871	-1.868	-1.864	-1.860	-1.856	-1.851	-1.848	-1.845	-1.840	-1.838	-1.834	-1.831	-1.830	-1.829	-1.828	-1.828	-1.829	-1.829	-1.831	-1.835	-1.839	-1.844	-1.850	-1.856	-1.865	-1.875	-1.885	-1.896	-1.909	-1.922	-1.936	-1.954	-1.970	-1.988	-2.006	-2.026	-2.046	-2.066	-2.089	-2.110	-2.134	-2.158	-2.181	-2.205	-2.230	-2.255	-2.280	-2.305	-2.329	-2.352	-2.378	-2.401	-2.425	-2.449	-2.471	-2.494	-2.515	-2.536	-2.555	-2.575	-2.594	-2.611	-2.628	-2.642	-2.658	-2.670	-2.682	-2.694	-2.704	-2.714	-2.721	-2.729	-2.735	-2.740	-2.744	-2.749	-2.750	-2.752	-2.754	-2.752	-2.752	-2.750	-2.748	-2.745	-2.741	-2.738	-2.734	-2.729	-2.725	-2.720	-2.714	-2.708	-2.701	-2.695	-2.689	-2.681	-2.674	-2.668	-2.661	-2.654	-2.648	-2.640	-2.634	-2.626	-2.620	-2.614	-2.608	-2.601	-2.595	-2.589	-2.584	-2.579	-2.572	-2.568	-2.562	-2.558	-2.552	-2.548	-2.544	-2.540	-2.535	-2.531	-2.526	-2.522	-2.519	-2.514	-2.510	-2.505	-2.501	-2.498	-2.494	-2.489	-2.485	-2.481	-2.478	-2.472	-2.469	-2.465	-2.461	-2.456	-2.452	-2.449	-2.444	-2.440	-2.436	-2.432	-2.429	-2.425	-2.421	-2.419	-2.415	-2.411	-2.409	-2.405	-2.402	-2.400	-2.396	-2.392	-2.391	-2.389	-2.384	-2.382	-2.380	-2.376	-2.375	-2.372	-2.370	-2.368	-2.364	-2.362	-2.359	-2.358	-2.355	-2.351	-2.349	-2.346	-2.342	-2.339	-2.335	-2.332	-2.328	-2.322	-2.318	-2.312	-2.308	-2.301	-2.296	-2.290	-2.284	-2.278	-2.271	-2.262	-2.255	-2.246	-2.238	-2.230	-2.219	-2.209	-2.199	-2.188	-2.175	-2.164	-2.151	-2.140	-2.126	-2.112	-2.099	-2.084	-2.069	-2.054	-2.039	-2.024	-2.007	-1.990	-1.974	-1.958	-1.940	-1.924	-1.906	-1.889	-1.871	-1.854	-1.836	-1.818	-1.800	-1.780	-1.761	-1.744	-1.725	-1.706	-1.688	-1.668	-1.649	-1.630	-1.611	-1.592	-1.575	-1.558	-1.539	-1.520	-1.504	-1.488	-1.469	-1.454	-1.438	-1.421	-1.406	-1.391	-1.376	-1.362	-1.349	-1.335	-1.322	-1.310	-1.298	-1.286	-1.275	-1.265	-1.254	-1.245	-1.235	-1.228	-1.219	-1.212	-1.205	-1.199	-1.192	-1.188	-1.182	-1.179	-1.174	-1.170	-1.168	-1.165	-1.161	-1.159	-1.159	-1.156	-1.155	-1.154	-1.154	-1.152	-1.151	-1.150	-1.150	-1.149	-1.148	-1.145	-1.142	-1.140	-1.138	-1.134	-1.130	-1.126	-1.121	-1.115	-1.110	-1.104	-1.095	-1.088	-1.080	-1.070	-1.059	-1.048	-1.036	-1.024	-1.010	-0.996	-0.981	-0.965	-0.949	-0.931	-0.912	-0.892	-0.872	-0.852	-0.831	-0.809	-0.788	-0.762	-0.740	-0.716	-0.691	-0.668	-0.642	-0.618	-0.594	-0.569	-0.544	-0.520	-0.495	-0.470	-0.448	-0.422	-0.401	-0.378	-0.356	-0.335	-0.315	-0.295	-0.276	-0.259	-0.244	-0.228	-0.214	-0.201	-0.190	-0.180	-0.170	-0.164	-0.158	-0.152	-0.150	-0.148	-0.148	-0.150	-0.151	-0.155	-0.160	-0.166	-0.175	-0.184	-0.194	-0.205	-0.219	-0.232	-0.248	-0.262	-0.279	-0.296	-0.314	-0.334	-0.354	-0.372	-0.394	-0.414	-0.435	-0.456	-0.478	-0.500	-0.520	-0.541	-0.561	-0.582	-0.602	-0.622	-0.641	-0.660	-0.679	-0.695	-0.712	-0.729	-0.744	-0.759	-0.774	-0.786	-0.800	-0.812	-0.825	-0.838	-0.848	-0.858	-0.868	-0.876	-0.885	-0.894	-0.902	-0.910	-0.918	-0.925	-0.932	-0.940	-0.949	-0.956	-0.965	-0.974	-0.981	-0.990	-1.000	-1.009	-1.020	-1.030	-1.040	-1.052	-1.065	-1.079	-1.092	-1.106	-1.120	-1.136	-1.152	-1.169	-1.185	-1.201	-1.220	-1.239	-1.256	-1.275	-1.294	-1.312	-1.331	-1.351	-1.369	-1.388	-1.406	-1.425	-1.442	-1.459	-1.475	-1.491	-1.505	-1.519	-1.532	-1.545	-1.556	-1.565	-1.575	-1.582	-1.590	-1.595	-1.600	-1.602	-1.605	-1.606	-1.605	-1.602	-1.600	-1.596	-1.591	-1.585	-1.579	-1.570	-1.560	-1.550	-1.539	-1.528	-1.516	-1.504	-1.490	-1.478	-1.465	-1.451	-1.439	-1.426	-1.414	-1.401	-1.390	-1.380	-1.369	-1.360	-1.351	-1.344	-1.338	-1.332	-1.329	-1.325	-1.325	-1.324	-1.326	-1.329	-1.334	-1.340	-1.349	-1.358	-1.369	-1.381	-1.394	-1.410	-1.428	-1.446	-1.465	-1.488	-1.510	-1.535	-1.559	-1.586	-1.612	-1.641	-1.670	-1.700	-1.729	-1.760	-1.790	-1.821	-1.854	-1.885	-1.916	-1.946	-1.978	-2.009	-2.038	-2.069	-2.098	-2.125	-2.152	-2.179	-2.204	-2.228	-2.250	-2.271	-2.291	-2.310	-2.328	-2.342	-2.358	-2.370	-2.382	-2.392	-2.401	-2.408	-2.414	-2.418	-2.421	-2.421	-2.421	-2.420	-2.418	-2.412	-2.408	-2.401	-2.394	-2.385	-2.375	-2.365	-2.354	-2.341	-2.329	-2.315	-2.301	-2.286	-2.271	-2.256	-2.239	-2.224	-2.206	-2.189	-2.171	-2.154	-2.136	-2.119	-2.100	-2.082	-2.064	-2.046	-2.027	-2.011	-1.992	-1.975	-1.956	-1.939	-1.920	-1.904	-1.885	-1.868	-1.849	-1.831	-1.812	-1.794	-1.776	-1.756	-1.739	-1.720	-1.701	-1.682	-1.664	-1.645	-1.625	-1.606	-1.586	-1.568	-1.548	-1.528	-1.508	-1.488	-1.469	-1.449	-1.429	-1.409	-1.389	-1.370	-1.351	-1.332	-1.314	-1.295	-1.278	-1.259	-1.241	-1.225	-1.208	-1.191	-1.175	-1.160	-1.145	-1.131	-1.118	-1.106	-1.092	-1.081	-1.070	-1.060	-1.051	-1.042	-1.034	-1.028	-1.021	-1.015	-1.010	-1.006	-1.001	-0.998	-0.995	-0.992	-0.991	-0.989	-0.989	-0.989	-0.988	-0.988	-0.989	-0.990	-0.990	-0.991	-0.994	-0.995	-0.998	-1.000	-1.001	-1.005	-1.006	-1.009	-1.011	-1.014	-1.018	-1.020	-1.022	-1.025	-1.028	-1.030	-1.032	-1.036	-1.039	-1.041	-1.045	-1.048	-1.052	-1.056	-1.060	-1.064	-1.068	-1.072	-1.076	-1.081	-1.086	-1.091	-1.098	-1.104	-1.110	-1.118	-1.125	-1.132	-1.141	-1.149	-1.158	-1.166	-1.174	-1.182	-1.191	-1.201	-1.210	-1.219	-1.228	-1.236	-1.245	-1.252	-1.261	-1.268	-1.275	-1.281	-1.288	-1.292	-1.296	-1.300	-1.302	-1.305	-1.305	-1.304	-1.302	-1.301	-1.296	-1.291	-1.286	-1.278	-1.268	-1.259	-1.246	-1.234	-1.220	-1.205	-1.189	-1.172	-1.154	-1.134	-1.114	-1.094	-1.070	-1.049	-1.025	-1.001	-0.976	-0.951	-0.926	-0.900	-0.875	-0.849	-0.824	-0.799	-0.774	-0.749	-0.725	-0.701	-0.679	-0.658	-0.635	-0.615	-0.596	-0.579	-0.561	-0.545	-0.531	-0.518	-0.505	-0.494	-0.485	-0.476	-0.470	-0.465	-0.461	-0.460	-0.459	-0.460	-0.461	-0.465	-0.469	-0.475	-0.481	-0.490	-0.499	-0.507	-0.519	-0.530	-0.541	-0.554	-0.568	-0.580	-0.592	-0.606	-0.621	-0.634	-0.648	-0.661	-0.674	-0.688	-0.700	-0.711	-0.724	-0.734	-0.744	-0.752	-0.761	-0.769	-0.775	-0.781	-0.786	-0.790	-0.794	-0.795	-0.796	-0.796	-0.795	-0.792	-0.790	-0.786	-0.781	-0.775	-0.769	-0.762	-0.755	-0.746	-0.739	-0.730	-0.721	-0.712	-0.702	-0.692	-0.682	-0.674	-0.664	-0.654	-0.645	-0.636	-0.629	-0.620	-0.614	-0.608	-0.601	-0.596	-0.591	-0.588	-0.585	-0.582	-0.581	-0.581	-0.581	-0.584	-0.585	-0.589	-0.592	-0.598	-0.605	-0.611	-0.619	-0.628	-0.636	-0.646	-0.659	-0.670	-0.680	-0.694	-0.706	-0.720	-0.735	-0.749	-0.765	-0.780	-0.796	-0.812	-0.829	-0.845	-0.862	-0.879	-0.898	-0.914	-0.931	-0.949	-0.968	-0.986	-1.004	-1.022	-1.041	-1.060	-1.079	-1.099	-1.118	-1.138	-1.158	-1.178	-1.198	-1.219	-1.240	-1.261	-1.284	-1.305	-1.328	-1.351	-1.375	-1.400	-1.425	-1.451	-1.476	-1.504	-1.530	-1.559	-1.588	-1.618	-1.646	-1.676	-1.708	-1.739	-1.771	-1.804	-1.836	-1.871	-1.905	-1.940	-1.975	-2.010	-2.046	-2.082	-2.119	-2.156	-2.192	-2.230	-2.266	-2.304	-2.341	-2.379	-2.418	-2.454	-2.490	-2.529	-2.564	-2.601	-2.636	-2.671	-2.708	-2.742	-2.776	-2.810	-2.842	-2.875	-2.908	-2.938	-2.968	-2.998	-3.025	-3.052	-3.080	-3.106	-3.131	-3.155	-3.178	-3.201	-3.221	-3.241	-3.261	-3.279	-3.296	-3.311	-3.325	-3.339	-3.350	-3.361	-3.370	-3.378	-3.384	-3.389	-3.392	-3.392	-3.394	-3.391	-3.389	-3.384	-3.376	-3.368	-3.358	-3.346	-3.334	-3.318	-3.300	-3.281	-3.261	-3.239	-3.214	-3.188	-3.160	-3.130	-3.100	-3.069	-3.035	-3.000	-2.962	-2.925	-2.886	-2.845	-2.805	-2.764	-2.720	-2.678	-2.634	-2.590	-2.545	-2.501	-2.458	-2.412	-2.369	-2.325	-2.282	-2.241	-2.201	-2.161	-2.122	-2.086	-2.050	-2.016	-1.985	-1.955	-1.925	-1.900	-1.875	-1.852	-1.832	-1.815	-1.800	-1.786	-1.775	-1.766	-1.761	-1.758	-1.758	-1.759	-1.761	-1.769	-1.776	-1.786	-1.799	-1.811	-1.826	-1.842	-1.860	-1.880	-1.899	-1.920	-1.941	-1.964	-1.986	-2.009	-2.033	-2.055	-2.078	-2.101	-2.122	-2.144	-2.164	-2.184	-2.202	-2.220	-2.238	-2.251	-2.265	-2.278	-2.289	-2.298	-2.305	-2.310	-2.315	-2.318	-2.319	-2.319	-2.318	-2.314	-2.309	-2.301	-2.295	-2.286	-2.276	-2.266	-2.255	-2.242	-2.230	-2.218	-2.204	-2.190	-2.178	-2.164	100.000	5.000	2.000	1.000	7.000	0.000	0.000	0.000	0.000	0.000	0.000	0.000	0.000	0.000	0.000	0.000	0.000	0.000	-0.692	-0.696	-0.700	-0.704	-0.706	-0.710	-0.714	-0.718	-0.721	-0.725	-0.728	-0.730	-0.734	-0.738	-0.740	-0.742	-0.745	-0.748	-0.751	-0.754	-0.755	-0.759	-0.760	-0.762	-0.764	-0.765	-0.768	-0.769	-0.770	-0.771	-0.772	-0.775	-0.776	-0.778	-0.779	-0.780	-0.781	-0.784	-0.785	-0.786	-0.788	-0.789	-0.791	-0.792	-0.794	-0.796	-0.798	-0.800	-0.801	-0.802	-0.805	-0.808	-0.809	-0.811	-0.814	-0.815	-0.818	-0.820	-0.822	-0.825	-0.828	-0.829	-0.832	-0.834	-0.836	-0.839	-0.841	-0.844	-0.845	-0.849	-0.850	-0.851	-0.852	-0.856	-0.858	-0.859	-0.860	-0.861	-0.862	-0.865	-0.865	-0.868	-0.868	-0.869	-0.869	-0.870	-0.870	-0.870	-0.871	-0.871	-0.872	-0.871	-0.872	-0.871	-0.871	-0.871	-0.871	-0.870	-0.870	-0.870	-0.869	-0.868	-0.866	-0.866	-0.865	-0.864	-0.861	-0.860	-0.858	-0.856	-0.854	-0.851	-0.849	-0.845	-0.842	-0.838	-0.834	-0.829	-0.825	-0.819	-0.814	-0.808	-0.801	-0.792	-0.786	-0.778	-0.770	-0.760	-0.750	-0.741	-0.729	-0.719	-0.708	-0.695	-0.684	-0.670	-0.656	-0.644	-0.629	-0.614	-0.600	-0.585	-0.570	-0.554	-0.539	-0.522	-0.506	-0.491	-0.475	-0.459	-0.442	-0.428	-0.411	-0.398	-0.382	-0.369	-0.355	-0.342	-0.329	-0.318	-0.308	-0.296	-0.286	-0.279	-0.271	-0.264	-0.259	-0.255	-0.252	-0.250	-0.250	-0.249	-0.250	-0.252	-0.256	-0.260	-0.268	-0.274	-0.282	-0.290	-0.301	-0.312	-0.324	-0.336	-0.349	-0.365	-0.380	-0.395	-0.411	-0.429	-0.445	-0.462	-0.479	-0.498	-0.514	-0.532	-0.550	-0.566	-0.582	-0.599	-0.614	-0.629	-0.642	-0.655	-0.668	-0.679	-0.688	-0.696	-0.705	-0.711	-0.715	-0.719	-0.721	-0.721	-0.720	-0.718	-0.714	-0.709	-0.700	-0.690	-0.679	-0.666	-0.652	-0.636	-0.620	-0.600	-0.580	-0.559	-0.535	-0.511	-0.485	-0.458	-0.430	-0.401	-0.370	-0.340	-0.308	-0.275	-0.242	-0.209	-0.175	-0.140	-0.105	-0.071	-0.038	-0.002	0.031	0.065	0.100	0.132	0.165	0.198	0.228	0.258	0.288	0.315	0.342	0.368	0.391	0.415	0.436	0.456	0.475	0.492	0.507	0.521	0.532	0.545	0.552	0.560	0.566	0.569	0.571	0.571	0.570	0.568	0.564	0.558	0.550	0.541	0.530	0.518	0.505	0.491	0.475	0.459	0.442	0.424	0.404	0.382	0.361	0.339	0.315	0.291	0.266	0.242	0.216	0.190	0.164	0.138	0.110	0.081	0.054	0.028	-0.001	-0.029	-0.056	-0.084	-0.111	-0.139	-0.165	-0.192	-0.219	-0.246	-0.271	-0.298	-0.324	-0.348	-0.372	-0.398	-0.420	-0.444	-0.465	-0.488	-0.507	-0.528	-0.549	-0.566	-0.585	-0.602	-0.619	-0.634	-0.650	-0.662	-0.675	-0.689	-0.700	-0.710	-0.720	-0.729	-0.736	-0.744	-0.750	-0.755	-0.759	-0.762	-0.765	-0.768	-0.768	-0.769	-0.768	-0.765	-0.764	-0.761	-0.759	-0.754	-0.750	-0.746	-0.741	-0.734	-0.728	-0.722	-0.714	-0.708	-0.700	-0.692	-0.685	-0.678	-0.670	-0.662	-0.655	-0.648	-0.641	-0.635	-0.628	-0.621	-0.616	-0.611	-0.606	-0.601	-0.596	-0.594	-0.590	-0.588	-0.585	-0.584	-0.582	-0.580	-0.580	-0.580	-0.581	-0.582	-0.584	-0.586	-0.588	-0.590	-0.594	-0.596	-0.600	-0.605	-0.609	-0.611	-0.615	-0.619	-0.622	-0.626	-0.629	-0.632	-0.635	-0.639	-0.641	-0.642	-0.644	-0.644	-0.645	-0.644	-0.642	-0.641	-0.639	-0.636	-0.632	-0.628	-0.622	-0.616	-0.610	-0.602	-0.596	-0.586	-0.576	-0.568	-0.556	-0.545	-0.534	-0.521	-0.509	-0.496	-0.482	-0.469	-0.455	-0.441	-0.426	-0.411	-0.396	-0.382	-0.368	-0.352	-0.339	-0.325	-0.312	-0.300	-0.288	-0.275	-0.265	-0.254	-0.244	-0.234	-0.226	-0.218	-0.210	-0.204	-0.199	-0.194	-0.190	-0.186	-0.185	-0.182	-0.182	-0.182	-0.184	-0.186	-0.189	-0.192	-0.195	-0.200	-0.205	-0.210	-0.216	-0.222	-0.230	-0.236	-0.242	-0.250	-0.259	-0.265	-0.272	-0.281	-0.289	-0.295	-0.302	-0.310	-0.316	-0.322	-0.328	-0.334	-0.339	-0.342	-0.345	-0.349	-0.351	-0.354	-0.355	-0.355	-0.355	-0.355	-0.354	-0.352	-0.350	-0.346	-0.342	-0.340	-0.335	-0.331	-0.326	-0.320	-0.314	-0.308	-0.301	-0.296	-0.290	-0.282	-0.276	-0.269	-0.262	-0.255	-0.250	-0.245	-0.238	-0.232	-0.229	-0.224	-0.220	-0.216	-0.212	-0.210	-0.209	-0.206	-0.205	-0.205	-0.206	-0.206	-0.209	-0.210	-0.214	-0.216	-0.220	-0.225	-0.230	-0.236	-0.242	-0.249	-0.256	-0.262	-0.271	-0.279	-0.288	-0.296	-0.306	-0.314	-0.325	-0.332	-0.342	-0.351	-0.361	-0.370	-0.381	-0.390	-0.400	-0.409	-0.419	-0.426	-0.436	-0.445	-0.454	-0.461	-0.469	-0.476	-0.484	-0.491	-0.496	-0.502	-0.507	-0.514	-0.519	-0.522	-0.528	-0.531	-0.534	-0.536	-0.539	-0.540	-0.540	-0.540	-0.540	-0.539	-0.538	-0.534	-0.530	-0.526	-0.522	-0.516	-0.510	-0.501	-0.492	-0.484	-0.472	-0.462	-0.449	-0.435	-0.421	-0.406	-0.389	-0.371	-0.354	-0.335	-0.314	-0.292	-0.270	-0.248	-0.224	-0.199	-0.172	-0.146	-0.119	-0.091	-0.061	-0.032	-0.001	0.030	0.060	0.092	0.125	0.158	0.190	0.224	0.258	0.291	0.325	0.359	0.394	0.428	0.460	0.495	0.528	0.561	0.594	0.628	0.659	0.691	0.722	0.754	0.784	0.815	0.842	0.871	0.900	0.928	0.954	0.979	1.004	1.028	1.050	1.072	1.094	1.115	1.135	1.152	1.170	1.186	1.202	1.218	1.231	1.242	1.255	1.266	1.276	1.285	1.291	1.299	1.304	1.309	1.311	1.315	1.315	1.315	1.315	1.314	1.309	1.305	1.300	1.294	1.288	1.279	1.269	1.259	1.248	1.235	1.221	1.206	1.191	1.174	1.158	1.140	1.121	1.101	1.081	1.059	1.038	1.014	0.992	0.968	0.944	0.918	0.892	0.868	0.842	0.816	0.789	0.762	0.736	0.710	0.684	0.658	0.631	0.606	0.581	0.555	0.530	0.506	0.481	0.459	0.435	0.412	0.392	0.371	0.350	0.331	0.314	0.295	0.278	0.262	0.248	0.234	0.221	0.208	0.198	0.188	0.178	0.169	0.161	0.154	0.149	0.144	0.139	0.136	0.135	0.132	0.131	0.131	0.132	0.134	0.136	0.138	0.140	0.144	0.146	0.150	0.154	0.158	0.161	0.166	0.171	0.174	0.179	0.184	0.186	0.190	0.192	0.196	0.199	0.201	0.204	0.205	0.205	0.206	0.206	0.206	0.205	0.202	0.200	0.198	0.194	0.189	0.185	0.179	0.172	0.165	0.158	0.150	0.142	0.134	0.125	0.115	0.104	0.094	0.082	0.071	0.060	0.050	0.038	0.026	0.014	0.002	-0.009	-0.021	-0.034	-0.044	-0.056	-0.066	-0.076	-0.088	-0.096	-0.106	-0.115	-0.122	-0.132	-0.139	-0.145	-0.151	-0.156	-0.161	-0.165	-0.168	-0.170	-0.171	-0.172	-0.172	-0.174	-0.171	-0.170	-0.168	-0.165	-0.161	-0.158	-0.152	-0.148	-0.142	-0.136	-0.131	-0.125	-0.120	-0.112	-0.106	-0.100	-0.092	-0.086	-0.081	-0.075	-0.070	-0.065	-0.060	-0.056	-0.052	-0.050	-0.046	-0.045	-0.044	-0.044	-0.044	-0.045	-0.048	-0.050	-0.052	-0.058	-0.064	-0.070	-0.078	-0.086	-0.095	-0.105	-0.116	-0.129	-0.142	-0.158	-0.171	-0.186	-0.204	-0.221	-0.240	-0.259	-0.278	-0.298	-0.318	-0.340	-0.360	-0.382	-0.405	-0.428	-0.451	-0.475	-0.499	-0.522	-0.546	-0.570	-0.594	-0.618	-0.641	-0.665	-0.688	-0.710	-0.731	-0.754	-0.775	-0.795	-0.816	-0.835	-0.854	-0.871	-0.888	-0.904	-0.919	-0.932	-0.946	-0.958	-0.970	-0.980	-0.990	-0.998	-1.005	-1.010	-1.015	-1.019	-1.020	-1.020	-1.020	-1.018	-1.015	-1.011	-1.005	-0.999	-0.991	-0.982	-0.972	-0.960	-0.948	-0.935	-0.920	-0.904	-0.888	-0.870	-0.851	-0.831	-0.810	-0.789	-0.768	-0.745	-0.721	-0.698	-0.672	-0.649	-0.621	-0.596	-0.570	-0.544	-0.518	-0.490	-0.462	-0.436	-0.409	-0.381	-0.355	-0.326	-0.300	-0.272	-0.245	-0.219	-0.191	-0.165	-0.140	-0.112	-0.089	-0.062	-0.039	-0.014	0.011	0.034	0.058	0.079	0.101	0.122	0.145	0.165	0.185	0.205	0.224	0.242	0.261	0.279	0.296	0.312	0.329	0.345	0.360	0.375	0.389	0.402	0.416	0.429	0.440	0.452	0.462	0.474	0.482	0.492	0.500	0.507	0.515	0.521	0.526	0.531	0.536	0.539	0.541	0.544	0.545	0.545	0.545	0.542	0.541	0.539	0.534	0.530	0.524	0.518	0.510	0.501	0.492	0.481	0.471	0.460	0.446	0.432	0.419	0.404	0.388	0.371	0.354	0.336	0.319	0.300	0.280	0.260	0.240	0.221	0.200	0.180	0.160	0.139	0.118	0.096	0.076	0.055	0.035	0.015	-0.004	-0.024	-0.042	-0.061	-0.078	-0.095	-0.111	-0.126	-0.141	-0.155	-0.169	-0.181	-0.192	-0.204	-0.214	-0.224	-0.232	-0.241	-0.249	-0.254	-0.261	-0.266	-0.272	-0.276	-0.280	-0.285	-0.289	-0.292	-0.295	-0.298	-0.301	-0.305	-0.308	-0.310	-0.314	-0.318	-0.322	-0.326	-0.331	-0.336	-0.341	-0.349	-0.354	-0.361	-0.369	-0.378	-0.386	-0.396	-0.408	-0.418	-0.430	-0.441	-0.455	-0.469	-0.482	-0.498	-0.512	-0.529	-0.545	-0.560	-0.578	-0.595	-0.611	-0.629	-0.648	-0.664	-0.682	-0.699	-0.716	-0.734	-0.751	-0.768	-0.784	-0.799	-0.815	-0.830	-0.845	-0.858	-0.871	-0.882	-0.894	-0.904	-0.914	-0.922	-0.930	-0.936	-0.940	-0.945	-0.946	-0.949	-0.949	-0.946	-0.944	-0.939	-0.932	-0.925	-0.915	-0.905	-0.892	-0.879	-0.862	-0.845	-0.826	-0.806	-0.782	-0.760	-0.734	-0.705	-0.678	-0.646	-0.614	-0.580	-0.546	-0.509	-0.470	-0.429	-0.389	-0.346	-0.301	-0.256	-0.210	-0.162	-0.114	-0.064	-0.014	0.039	0.090	0.142	0.196	0.249	0.304	0.358	0.410	0.465	0.518	0.571	0.624	0.676	0.728	0.779	0.828	0.876	0.922	0.969	1.014	1.056	1.098	1.138	1.174	1.209	1.242	1.274	1.301	1.326	1.350	1.371	1.389	1.405	1.416	1.426	1.434	1.439	1.441	1.440	1.438	1.431	1.421	1.411	1.398	1.381	1.362	1.342	1.319	1.295	1.268	1.240	1.210	1.179	1.146	1.111	1.078	1.041	1.004	0.966	0.929	0.890	0.850	0.812	0.774	0.735	0.696	0.659	0.624	0.588	0.551	0.518	0.484	0.452	0.422	0.392	0.365	0.339	0.314	0.290	0.268	0.248	0.229	0.211	0.196	0.182	0.169	0.159	0.150	0.141	0.135	0.130	0.125	0.122	0.121	0.120	0.120	0.121	0.122	0.125	0.129	0.132	0.136	0.140	0.144	0.148	0.151	0.155	0.159	0.162	0.165	0.168	0.169	0.170	0.170	0.170	0.168	0.165	0.161	0.158	0.150	0.145	0.136	0.128	0.118	0.106	0.094	0.080	0.066	0.050	0.034	0.018	0.000	-0.019	-0.040	-0.060	-0.081	-0.102	-0.125	-0.148	-0.170	-0.192	-0.216	-0.239	-0.261	-0.285	-0.308	-0.330	-0.351	-0.371	-0.394	-0.414	-0.431	-0.449	-0.466	-0.482	-0.496	-0.511	-0.524	-0.535	-0.544	-0.552	-0.560	-0.566	-0.570	-0.574	-0.575	-0.576	-0.575	-0.571	-0.569	-0.562	-0.556	-0.549	-0.540	-0.530	-0.520	-0.507	-0.494	-0.480	-0.465	-0.449	-0.432	-0.415	-0.398	-0.379	-0.360	-0.340	-0.321	-0.301	-0.282	-0.262	-0.242	-0.222	-0.204	-0.184	-0.165	-0.146	-0.129	-0.111	-0.094	-0.079	-0.064	-0.049	-0.036	-0.022	-0.011	0.000	0.009	0.018	0.024	0.030	0.035	0.038	0.041	0.041	0.040	0.039	0.035	0.030	0.022	0.015	0.005	-0.006	-0.019	-0.032	-0.048	-0.065	-0.082	-0.102	-0.124	-0.146	-0.170	-0.194	-0.220	-0.248	-0.276	-0.305	-0.334	-0.366	-0.398	-0.429	-0.464	-0.496	-0.531	-0.566	-0.601	-0.636	-0.671	-0.708	-0.744	-0.779	-0.815	-0.851	-0.886	-0.921	-0.956	-0.989	-1.022	-1.056	-1.088	-1.120	-1.150	-1.180	-1.209	-1.236	-1.265	-1.290	-1.315	-1.339	-1.362	-1.384	-1.404	-1.424	-1.442	-1.460	-1.478	-1.492	-1.506	-1.520	-1.532	-1.542	-1.554	-1.562	-1.570	-1.578	-1.582	-1.589	-1.594	-1.596	-1.600	-1.601	-1.602	-1.604	-1.602	-1.602	-1.600	-1.598	-1.594	-1.591	-1.586	-1.581	-1.578	-1.571	-1.565	-1.559	-1.554	-1.548	-1.539	-1.531	-1.524	-1.516	-1.506	-1.498	-1.489	-1.480	-1.469	-1.460	-1.450	-1.439	-1.428	-1.418	-1.406	-1.395	-1.384	-1.372	-1.360	-1.349	-1.338	-1.326	-1.314	-1.302	-1.291	-1.279	-1.268	-1.255	-1.244	-1.232	-1.222	-1.211	-1.201	-1.192	-1.182	-1.174	-1.165	-1.156	-1.149	-1.142	-1.135	-1.130	-1.124	-1.120	-1.116	-1.114	-1.111	-1.110	-1.109	-1.110	-1.110	-1.111	-1.114	-1.116	-1.119	-1.122	-1.126	-1.131	-1.138	-1.142	-1.148	-1.154	-1.160	-1.166	-1.172	-1.179	-1.186	-1.194	-1.200	-1.208	-1.214	-1.221	-1.228	-1.234	-1.240	-1.246	-1.251	-1.256	-1.260	-1.264	-1.268	-1.271	-1.274	-1.275	-1.276	-1.279	-1.279	-1.280	-1.280	-1.281	-1.280	-1.280	-1.279	-1.279	-1.278	-1.276	-1.275	-1.275	-1.274	-1.272	-1.272	-1.272	-1.272	-1.274	-1.275	-1.276	-1.278	-1.281	-1.284	-1.288	-1.292	-1.298	-1.304	-1.310	-1.319	-1.328	-1.336	-1.346	-1.358	-1.370	-1.382	-1.395	-1.410	-1.425	-1.440	-1.456	-1.474	-1.490	-1.509	-1.528	-1.548	-1.568	-1.588	-1.609	-1.629	-1.650	-1.671	-1.692	-1.714	-1.735	-1.756	-1.778	-1.798	-1.819	-1.839	-1.858	-1.879	-1.896	-1.915	-1.934	-1.950	-1.966	-1.982	-1.998	-2.013	-2.026	-2.040	-2.052	-2.062	-2.072	-2.084	-2.092	-2.100	-2.108	-2.112	-2.118	-2.122	-2.126	-2.129	-2.130	-2.130	-2.130	-2.128	-2.125	-2.121	-2.118	-2.111	-2.105	-2.098	-2.090	-2.080	-2.070	-2.058	-2.046	-2.033	-2.018	-2.002	-1.985	-1.969	-1.950	-1.930	-1.910	-1.889	-1.866	-1.844	-1.820	-1.794	-1.769	-1.742	-1.716	-1.689	-1.660	-1.631	-1.602	-1.571	-1.541	-1.511	-1.479	-1.448	-1.415	-1.382	-1.350	-1.316	-1.284	-1.250	-1.218	-1.184	-1.152	-1.121	-1.088	-1.056	-1.026	-0.996	-0.968	-0.939	-0.910	-0.884	-0.858	-0.832	-0.809	-0.786	-0.765	-0.745	-0.726	-0.709	-0.692	-0.678	-0.664	-0.652	-0.642	-0.634	-0.625	-0.618	-0.614	-0.610	-0.608	-0.606	-0.608	-0.608	-0.612	-0.615	-0.621	-0.628	-0.634	-0.642	-0.651	-0.660	-0.671	-0.682	-0.695	-0.706	-0.720	-0.734	-0.746	-0.760	-0.774	-0.789	-0.802	-0.818	-0.831	-0.846	-0.859	-0.874	-0.886	-0.899	-0.912	-0.924	-0.936	-0.946	-0.956	-0.966	-0.975	-0.984	-0.991	-0.999	-1.004	-1.009	-1.012	-1.016	-1.018	-1.020	-1.020	-1.019	-1.019	-1.016	-1.014	-1.010	-1.005	-1.000	-0.994	-0.986	-0.980	-0.971	-0.962	-0.952	-0.944	-0.932	-0.921	-0.909	-0.898	-0.884	-0.871	-0.858	-0.844	-0.830	-0.816	-0.802	-0.789	-0.775	-0.761	-0.749	-0.735	-0.722	-0.709	-0.696	-0.684	-0.672	-0.661	-0.651	-0.639	-0.629	-0.620	-0.611	-0.602	-0.595	-0.589	-0.582	-0.578	-0.571	-0.568	-0.564	-0.561	-0.559	-0.558	-0.558	-0.558	-0.559	-0.560	-0.562	-0.564	-0.568	-0.571	-0.576	-0.581	-0.586	-0.592	-0.599	-0.605	-0.612	-0.620	-0.628	-0.636	-0.644	-0.652	-0.660	-0.669	-0.678	-0.685	-0.694	-0.701	-0.709	-0.716	-0.724	-0.730	-0.736	-0.742	-0.749	-0.752	-0.756	-0.760	-0.762	-0.766	-0.768	-0.768	-0.769	-0.768	-0.765	-0.764	-0.761	-0.758	-0.752	-0.748	-0.741	-0.734	-0.726	-0.719	-0.710	-0.699	-0.689	-0.678	-0.665	-0.654	-0.640	-0.626	-0.612	-0.598	-0.584	-0.568	-0.552	-0.538	-0.521	-0.505	-0.489	-0.471	-0.455	-0.438	-0.421	-0.406	-0.389	-0.371	-0.356	-0.340	-0.325	-0.310	-0.295	-0.280	-0.266	-0.252	-0.239	-0.228	-0.215	-0.205	-0.194	-0.184	-0.176	-0.168	-0.160	-0.152	-0.148	-0.141	-0.138	-0.134	-0.130	-0.128	-0.128	-0.126	-0.126	-0.126	-0.128	-0.130	-0.134	-0.136	-0.142	-0.148	-0.152	-0.159	-0.166	-0.172	-0.181	-0.189	-0.199	-0.206	-0.216	-0.226	-0.236	-0.248	-0.259	-0.269	-0.280	-0.291	-0.302	-0.314	-0.325	-0.335	-0.346	-0.358	-0.368	-0.378	-0.386	-0.396	-0.405	-0.412	-0.420	-0.426	-0.432	-0.439	-0.442	-0.446	-0.450	-0.452	-0.454	-0.454	-0.455	-0.454	-0.451	-0.448	-0.442	-0.439	-0.431	-0.424	-0.415	-0.406	-0.395	-0.384	-0.370	-0.356	-0.340	-0.324	-0.306	-0.289	-0.269	-0.246	-0.225	-0.201	-0.178	-0.152	-0.126	-0.099	-0.071	-0.042	-0.012	0.018	0.049	0.080	0.112	0.145	0.179	0.211	0.246	0.279	0.312	0.346	0.380	0.412	0.446	0.479	0.510	0.542	0.572	0.602	0.631	0.660	0.688	0.712	0.738	0.760	0.782	0.802	0.821	0.839	0.854	0.868	0.879	0.889	0.896	0.901	0.906	0.908	0.906	0.905	0.901	0.894	0.886	0.874	0.862	0.848	0.831	0.812	0.792	0.770	0.746	0.721	0.694	0.666	0.636	0.605	0.574	0.539	0.505	0.469	0.432	0.395	0.356	0.319	0.279	0.240	0.200	0.160	0.119	0.080	0.039	-0.001	-0.041	-0.080	-0.119	-0.158	-0.196	-0.234	-0.271	-0.308	-0.342	-0.378	-0.412	-0.445	-0.478	-0.507	-0.539	-0.568	-0.596	-0.624	-0.650	-0.675	-0.699	-0.722	-0.745	-0.766	-0.785	-0.805	-0.824	-0.841	-0.859	-0.874	-0.890	-0.905	-0.920	-0.932	-0.946	-0.958	-0.970	-0.981	-0.991	-1.002	-1.012	-1.021	-1.031	-1.040	-1.050	-1.059	-1.070	-1.079	-1.089	-1.098	-1.108	-1.119	-1.128	-1.139	-1.151	-1.161	-1.175	-1.186	-1.200	-1.214	-1.228	-1.242	-1.260	-1.276	-1.294	-1.311	-1.330	-1.350	-1.370	-1.392	-1.414	-1.438	-1.461	-1.486	-1.510	-1.536	-1.562	-1.590	-1.619	-1.648	-1.676	-1.705	-1.735	-1.766	-1.796	-1.828	-1.858	-1.889	-1.920	-1.952	-1.982	-2.013	-2.044	-2.074	-2.102	-2.131	-2.160	-2.186	-2.212	-2.238	-2.261	-2.284	-2.305	-2.325	-2.344	-2.361	-2.376	-2.389	-2.401	-2.411	-2.420	-2.424	-2.428	-2.430	-2.430	-2.428	-2.421	-2.416	-2.406	-2.395	-2.382	-2.368	-2.351	-2.331	-2.310	-2.289	-2.265	-2.238	-2.211	-2.182	-2.152	-2.120	-2.086	-2.052	-2.019	-1.982	-1.946	-1.909	-1.871	-1.835	-1.796	-1.759	-1.720	-1.682	-1.645	-1.609	-1.572	-1.538	-1.502	-1.468	-1.434	-1.400	-1.370	-1.339	-1.310	-1.281	-1.254	-1.228	-1.202	-1.179	-1.156	-1.135	-1.114	-1.095	-1.078	-1.060	-1.044	-1.029	-1.015	-1.001	-0.989	-0.978	-0.966	-0.956	-0.946	-0.936	-0.929	-0.920	-0.911	-0.904	-0.898	-0.890	-0.882	-0.876	-0.869	-0.864	-0.856	-0.850	-0.844	-0.836	-0.830	-0.822	-0.814	-0.808	-0.800	-0.792	-0.784	-0.776	-0.769	-0.761	-0.752	-0.745	-0.738	-0.729	-0.721	-0.714	-0.706	-0.699	-0.692	-0.685	-0.679	-0.672	-0.666	-0.660	-0.655	-0.649	-0.642	-0.638	-0.632	-0.628	-0.622	-0.618	-0.612	-0.608	-0.602	-0.599	-0.592	-0.588	-0.582	-0.576	-0.570	-0.562	-0.555	-0.548	-0.539	-0.530	-0.521	-0.511	-0.500	-0.489	-0.476	-0.462	-0.448	-0.431	-0.415	-0.398	-0.379	-0.359	-0.339	-0.318	-0.295	-0.272	-0.249	-0.225	-0.199	-0.172	-0.145	-0.119	-0.091	-0.064	-0.035	-0.008	0.021	0.050	0.079	0.105	0.134	0.161	0.189	0.215	0.240	0.265	0.289	0.311	0.332	0.352	0.371	0.389	0.405	0.419	0.432	0.445	0.454	0.462	0.469	0.472	0.476	0.479	0.479	0.478	0.475	0.470	0.465	0.459	0.450	0.439	0.429	0.418	0.405	0.391	0.376	0.361	0.345	0.329	0.312	0.298	0.280	0.264	0.248	0.230	0.214	0.199	0.184	0.170	0.156	0.142	0.131	0.120	0.111	0.102	0.095	0.089	0.084	0.081	0.078	0.079	0.079	0.081	0.084	0.090	0.095	0.102	0.112	0.121	0.132	0.145	0.160	0.175	0.190	0.208	0.225	0.244	0.262	0.282	0.302	0.324	0.345	0.366	0.389	0.410	0.432	0.455	0.476	0.499	0.520	0.540	0.560	0.580	0.599	0.616	0.634	0.649	0.665	0.678	0.691	0.701	0.711	0.719	0.725	0.730	0.734	0.735	0.735	0.734	0.732	0.728	0.721	0.712	0.702	0.691	0.679	0.665	0.648	0.630	0.611	0.589	0.566	0.542	0.518	0.491	0.462	0.432	0.404	0.371	0.340	0.306	0.272	0.239	0.204	0.166	0.131	0.096	0.059	0.022	-0.014	-0.050	-0.088	-0.122	-0.159	-0.194	-0.230	-0.264	-0.298	-0.332	-0.364	-0.396	-0.428	-0.458	-0.486	-0.515	-0.542	-0.570	-0.595	-0.619	-0.644	-0.666	-0.688	-0.708	-0.728	-0.748	-0.765	-0.781	-0.799	-0.815	-0.830	-0.844	-0.858	-0.870	-0.884	-0.895	-0.908	-0.920	-0.930	-0.942	-0.952	-0.962	-0.974	-0.985	-0.996	-1.006	-1.019	-1.029	-1.041	-1.052	-1.065	-1.078	-1.090	-1.105	-1.119	-1.132	-1.148	-1.164	-1.180	-1.196	-1.214	-1.231	-1.250	-1.270	-1.289	-1.310	-1.331	-1.352	-1.376	-1.399	-1.421	-1.446	-1.470	-1.496	-1.522	-1.549	-1.576	-1.604	-1.631	-1.660	-1.689	-1.719	-1.750	-1.781	-1.811	-1.845	-1.878	-1.909	-1.944	-1.978	-2.011	-2.047	-2.084	-2.121	-2.158	-2.196	-2.234	-2.274	-2.312	-2.352	-2.394	-2.435	-2.476	-2.519	-2.560	-2.604	-2.648	-2.691	-2.735	-2.780	-2.825	-2.870	-2.915	-2.961	-3.009	-3.054	-3.099	-3.145	-3.191	-3.236	-3.281	-3.325	-3.369	-3.411	-3.454	-3.495	-3.535	-3.575	-3.612	-3.649	-3.684	-3.718	-3.749	-3.778	-3.806	-3.831	-3.855	-3.876	-3.895	-3.912	-3.928	-3.940	-3.950	-3.958	-3.964	-3.965	-3.966	-3.964	-3.960	-3.952	-3.942	-3.931	-3.918	-3.900	-3.882	-3.862	-3.840	-3.815	-3.790	-3.762	-3.734	-3.702	-3.671	-3.638	-3.602	-3.568	-3.532	-3.495	-3.459	-3.421	-3.382	-3.345	-3.309	-3.271	-3.235	-3.199	-3.162	-3.129	-3.094	-3.060	-3.028	-2.996	-2.966	-2.938	-2.910	-2.884	-2.859	-2.835	-2.814	-2.792	-2.772	-2.755	-2.736	-2.721	-2.708	-2.695	-2.682	-2.671	-2.661	-2.652	-2.645	-2.638	-2.630	-2.625	-2.619	-2.614	-2.608	-2.601	-2.598	-2.591	-2.586	-2.580	-2.575	-2.568	-2.561	-2.554	-2.546	-2.538	-2.529	-2.518	-2.506	-2.494	-2.481	-2.468	-2.452	-2.438	-2.420	-2.401	-2.381	-2.361	-2.340	-2.318	-2.294	-2.269	-2.242	-2.218	-2.189	-2.161	-2.131	-2.101	-2.070	-2.039	-2.007	-1.975	-1.941	-1.909	-1.874	-1.841	-1.806	-1.772	-1.738	-1.702	-1.669	-1.635	-1.601	-1.568	-1.534	-1.500	-1.466	-1.434	-1.401	-1.370	-1.338	-1.306	-1.278	-1.248	-1.218	-1.190	-1.162	-1.135	-1.110	-1.085	-1.061	-1.038	-1.016	-0.995	-0.975	-0.956	-0.939	-0.922	-0.909	-0.894	-0.881	-0.871	-0.861	-0.852	-0.845	-0.840	-0.835	-0.832	-0.831	-0.831	-0.834	-0.836	-0.841	-0.848	-0.855	-0.865	-0.876	-0.890	-0.906	-0.922	-0.941	-0.961	-0.984	-1.008	-1.034	-1.060	-1.089	-1.119	-1.151	-1.184	-1.219	-1.255	-1.292	-1.331	-1.371	-1.411	-1.455	-1.498	-1.541	-1.586	-1.631	-1.678	-1.725	-1.772	-1.820	-1.869	-1.918	-1.966	-2.015	-2.064	-2.112	-2.162	-2.211	-2.259	-2.308	-2.356	-2.402	-2.450	-2.496	-2.541	-2.588	-2.632	-2.675	-2.718	-2.759	-2.800	-2.840	-2.880	-2.916	-2.954	-2.990	-3.025	-3.059	-3.090	-3.121	-3.151	-3.180	-3.205	-3.231	-3.255	-3.278	-3.299	-3.319	-3.336	-3.354	-3.370	-3.384	-3.396	-3.408	-3.418	-3.426	-3.432	-3.439	-3.442	-3.446	-3.448	-3.448	-3.446	-3.444	-3.439	-3.434	-3.429	-3.419	-3.410	-3.400	-3.389	-3.375	-3.362	-3.348	-3.330	-3.314	-3.296	-3.276	-3.258	-3.236	-3.216	-3.195	-3.171	-3.149	-3.125	-3.101	-3.076	-3.052	-3.026	-3.001	-2.975	-2.950	-2.925	-2.898	-2.871	-2.846	-2.820	-2.794	-2.768	-2.742	-2.716	-2.691	-2.666	-2.642	-2.618	-2.592	-2.569	-2.544	-2.521	-2.496	-2.474	-2.450	-2.429	-2.406	-2.384	-2.361	-2.340	-2.319	-2.298	-2.275	-2.254	-2.232	-2.212	-2.191	-2.169	-2.149	-2.126	-2.104	-2.082	-2.061	-2.039	-2.016	-1.994	-1.970	-1.946	-1.922	-1.899	-1.875	-1.851	-1.826	-1.801	-1.778	-1.751	-1.726	-1.700	-1.674	-1.648	-1.620	-1.592	-1.566	-1.539	-1.511	-1.482	-1.455	-1.428	-1.399	-1.370	-1.341	-1.312	-1.285	-1.255	-1.228	-1.199	-1.170	-1.142	-1.114	-1.086	-1.058	-1.030	-1.002	-0.975	-0.948	-0.920	-0.894	-0.868	-0.841	-0.816	-0.789	-0.765	-0.739	-0.715	-0.690	-0.665	-0.642	-0.619	-0.595	-0.574	-0.552	-0.530	-0.509	-0.489	-0.468	-0.448	-0.429	-0.410	-0.391	-0.375	-0.358	-0.342	-0.326	-0.311	-0.299	-0.285	-0.272	-0.262	-0.251	-0.242	-0.235	-0.229	-0.222	-0.219	-0.215	-0.215	-0.214	-0.215	-0.219	-0.222	-0.229	-0.235	-0.244	-0.254	-0.266	-0.278	-0.292	-0.308	-0.325	-0.342	-0.362	-0.384	-0.406	-0.430	-0.455	-0.482	-0.509	-0.536	-0.565	-0.594	-0.625	-0.656	-0.689	-0.720	-0.754	-0.788	-0.820	-0.854	-0.888	-0.922	-0.956	-0.990	-1.022	-1.055	-1.088	-1.120	-1.152	-1.184	-1.215	-1.244	-1.272	-1.301	-1.329	-1.355	-1.381	-1.408	-1.432	-1.455	-1.479	-1.501	-1.522	-1.542	-1.561	-1.581	-1.600	-1.618	-1.635	-1.650	-1.666	-1.681	-1.698	-1.712	-1.726	-1.740	-1.752	-1.766	-1.780	-1.794	-1.806	-1.819	-1.832	-1.845	-1.859	-1.872	-1.886	-1.900	-1.914	-1.929	-1.945	-1.960	-1.975	-1.992	-2.007	-2.024	-2.041	-2.058	-2.076	-2.095	-2.114	-2.131	-2.150	-2.169	-2.189	-2.208	-2.226	-2.245	-2.265	-2.284	-2.304	-2.324	-2.342	-2.361	-2.381	-2.399	-2.418	-2.436	-2.454	-2.472	-2.489	-2.506	-2.524	-2.539	-2.555	-2.570	-2.585	-2.600	-2.614	-2.628	-2.640	-2.654	-2.665	-2.678	-2.689	-2.700	-2.710	-2.720	-2.729	-2.738	-2.745	-2.754	-2.761	-2.768	-2.776	-2.781	-2.788	-2.794	-2.799	-2.802	-2.806	-2.810	-2.814	-2.818	-2.819	-2.821	-2.824	-2.825	-2.826	-2.828	-2.828	-2.826	-2.825	-2.824	-2.822	-2.821	-2.818	-2.814	-2.810	-2.806	-2.802	-2.798	-2.792	-2.785	-2.780	-2.772	-2.764	-2.755	-2.745	-2.736	-2.726	-2.715	-2.702	-2.690	-2.678	-2.664	-2.650	-2.636	-2.622	-2.606	-2.591	-2.575	-2.559	-2.542	-2.525	-2.509	-2.491	-2.474	-2.458	-2.439	-2.421	-2.404	-2.386	-2.369	-2.351	-2.335	-2.316	-2.300	-2.284	-2.266	-2.251	-2.235	-2.220	-2.204	-2.190	-2.176	-2.161	-2.148	-2.134	-2.120	-2.108	-2.095	-2.084	-2.072	-2.062	-2.051	-2.040	-2.031	-2.022	-2.014	-2.005	-1.998	-1.990	-1.984	-1.978	-1.971	-1.965	-1.959	-1.954	-1.949	-1.945	-1.941	-1.936	-1.932	-1.931	-1.928	-1.926	-1.924	-1.921	-1.921	-1.920	-1.921	-1.921	-1.921	-1.922	-1.924	-1.925	-1.928	-1.930	-1.934	-1.939	-1.942	-1.949	-1.954	-1.960	-1.968	-1.975	-1.984	-1.994	-2.004	-2.014	-2.026	-2.039	-2.052	-2.066	-2.081	-2.098	-2.114	-2.131	-2.150	-2.170	-2.190	-2.211	-2.232	-2.255	-2.279	-2.304	-2.329	-2.354	-2.380	-2.408	-2.435	-2.464	-2.492	-2.521	-2.551	-2.580	-2.611	-2.641	-2.672	-2.704	-2.735	-2.765	-2.796	-2.828	-2.858	-2.889	-2.918	-2.948	-2.976	-3.004	-3.031	-3.059	-3.085	-3.109	-3.134	-3.156	-3.178	-3.198	-3.219	-3.238	-3.254	-3.270	-3.284	-3.296	-3.309	-3.318	-3.325	-3.331	-3.336	-3.340	-3.340	-3.340	-3.338	-3.332	-3.326	-3.319	-3.309	-3.298	-3.285	-3.270	-3.255	-3.236	-3.216	-3.196	-3.174	-3.150	-3.125	-3.098	-3.070	-3.041	-3.011	-2.980	-2.948	-2.915	-2.882	-2.848	-2.812	-2.778	-2.741	-2.706	-2.670	-2.634	-2.596	-2.561	-2.525	-2.489	-2.452	-2.418	-2.382	-2.348	-2.314	-2.280	-2.248	-2.215	-2.184	-2.154	-2.125	-2.096	-2.070	-2.044	-2.020	-1.996	-1.974	-1.952	-1.934	-1.916	-1.899	-1.884	-1.869	-1.858	-1.845	-1.836	-1.829	-1.821	-1.818	-1.814	-1.811	-1.811	-1.811	-1.814	-1.819	-1.822	-1.830	-1.839	-1.849	-1.860	-1.872	-1.885	-1.900	-1.918	-1.934	-1.952	-1.972	-1.992	-2.015	-2.038	-2.061	-2.086	-2.110	-2.138	-2.164	-2.191	-2.220	-2.249	-2.278	-2.308	-2.338	-2.368	-2.399	-2.430	-2.461	-2.492	-2.524	-2.554	-2.585	-2.615	-2.645	-2.676	-2.705	-2.735	-2.764	-2.792	-2.821	-2.849	-2.876	-2.901	-2.928	-2.952	-2.976	-3.000	-3.022	-3.042	-3.064	-3.084	-3.104	-3.121	-3.139	-3.156	-3.172	-3.188	-3.201	-3.215	-3.229	-3.241	-3.251	-3.262	-3.274	-3.284	-3.292	-3.301	-3.311	-3.319	-3.328	-3.336	-3.345	-3.354	-3.362	-3.371	-3.380	-3.389	-3.399	-3.409	-3.419	-3.430	-3.442	-3.452	-3.466	-3.479	-3.494	-3.508	-3.522	-3.539	-3.555	-3.572	-3.590	-3.609	-3.628	-3.649	-3.669	-3.691	-3.714	-3.736	-3.759	-3.784	-3.808	-3.832	-3.859	-3.884	-3.911	-3.938	-3.964	-3.990	-4.016	-4.043	-4.069	-4.095	-4.121	-4.146	-4.171	-4.195	-4.219	-4.241	-4.264	-4.284	-4.305	-4.324	-4.342	-4.359	-4.375	-4.390	-4.402	-4.415	-4.425	-4.435	-4.442	-4.449	-4.452	-4.456	-4.456	-4.458	-4.455	-4.452	-4.448	-4.440	-4.432	-4.422	-4.411	-4.399	-4.385	-4.370	-4.352	-4.335	-4.315	-4.295	-4.271	-4.250	-4.225	-4.199	-4.174	-4.146	-4.119	-4.090	-4.061	-4.032	-4.003	-3.971	-3.941	-3.910	-3.880	-3.848	-3.816	-3.786	-3.755	-3.725	-3.695	-3.665	-3.636	-3.609	-3.579	-3.551	-3.526	-3.500	-3.475	-3.450	-3.426	-3.404	-3.382	-3.362	-3.342	-3.324	-3.308	-3.291	-3.276	-3.262	-3.249	-3.236	-3.226	-3.216	-3.208	-3.200	-3.192	-3.188	-3.182	-3.180	-3.176	-3.174	-3.172	-3.172	-3.172	-3.175	-3.175	-3.178	-3.181	-3.185	-3.189	-3.194	-3.199	-3.204	-3.210	-3.216	-3.222	-3.230	-3.238	-3.245	-3.254	-3.260	-3.269	-3.278	-3.286	-3.295	-3.306	-3.315	-3.325	-3.335	-3.345	-3.355	-3.366	-3.378	-3.388	-3.400	-3.412	-3.424	-3.435	-3.446	-3.459	-3.472	-3.485	-3.498	-3.510	-3.524	-3.536	-3.551	-3.565	-3.579	-3.592	-3.606	-3.621	-3.635	-3.649	-3.664	-3.676	-3.690	-3.702	-3.716	-3.729	-3.741	-3.755	-3.768	-3.779	-3.789	-3.800	-3.809	-3.819	-3.828	-3.836	-3.842	-3.849	-3.855	-3.859	-3.862	-3.865	-3.866	-3.866	-3.866	-3.865	-3.862	-3.859	-3.855	-3.849	-3.842	-3.835	-3.825	-3.815	-3.804	-3.792	-3.779	-3.766	-3.751	-3.736	-3.720	-3.704	-3.686	-3.668	-3.649	-3.630	-3.611	-3.591	-3.572	-3.551	-3.530	-3.510	-3.489	-3.468	-3.446	-3.425	-3.404	-3.382	-3.362	-3.340	-3.320	-3.299	-3.280	-3.259	-3.239	-3.219	-3.199	-3.179	-3.159	-3.140	-3.120	-3.101	-3.081	-3.062	-3.044	-3.024	-3.005	-2.985	-2.966	-2.946	-2.928	-2.906	-2.885	-2.865	-2.844	-2.822	-2.800	-2.778	-2.754	-2.731	-2.708	-2.681	-2.656	-2.631	-2.605	-2.579	-2.551	-2.522	-2.495	-2.466	-2.438	-2.408	-2.378	-2.348	-2.316	-2.285	-2.255	-2.225	-2.192	-2.162	-2.131	-2.100	-2.071	-2.041	-2.011	-1.981	-1.954	-1.926	-1.899	-1.871	-1.846	-1.821	-1.796	-1.774	-1.751	-1.731	-1.711	-1.692	-1.676	-1.659	-1.645	-1.631	-1.619	-1.610	-1.600	-1.592	-1.586	-1.581	-1.578	-1.576	-1.576	-1.576	-1.580	-1.584	-1.589	-1.595	-1.601	-1.609	-1.619	-1.630	-1.642	-1.654	-1.668	-1.682	-1.698	-1.712	-1.730	-1.748	-1.765	-1.782	-1.802	-1.821	-1.841	-1.861	-1.880	-1.901	-1.921	-1.942	-1.964	-1.984	-2.005	-2.026	-2.046	-2.066	-2.086	-2.108	-2.128	-2.146	-2.165	-2.184	-2.202	-2.220	-2.239	-2.255	-2.271	-2.286	-2.304	-2.319	-2.332	-2.346	-2.360	-2.371	-2.384	-2.395	-2.405	-2.415	-2.425	-2.432	-2.441	-2.449	-2.455	-2.461	-2.468	-2.471	-2.476	-2.480	-2.484	-2.486	-2.489	-2.491	-2.492	-2.495	-2.495	-2.496	-2.498	-2.499	-2.501	-2.501	-2.501	-2.502	-2.504	-2.506	-2.509	-2.511	-2.515	-2.519	-2.524	-2.529	-2.535	-2.541	-2.550	-2.559	-2.569	-2.580	-2.592	-2.608	-2.622	-2.639	-2.656	-2.678	-2.698	-2.721	-2.744	-2.771	-2.798	-2.825	-2.856	-2.886	-2.920	-2.954	-2.990	-3.025	-3.064	-3.102	-3.142	-3.182	-3.225	-3.268	-3.310	-3.354	-3.399	-3.445	-3.490	-3.538	-3.582	-3.630	-3.676	-3.722	-3.770	-3.815	-3.862	-3.909	-3.954	-3.998	-4.041	-4.085	-4.126	-4.168	-4.208	-4.248	-4.286	-4.321	-4.359	-4.392	-4.426	-4.459	-4.489	-4.519	-4.549	-4.575	-4.601	-4.625	-4.649	-4.670	-4.691	-4.710	-4.728	-4.744	-4.759	-4.774	-4.788	-4.800	-4.810	-4.820	-4.830	-4.836	-4.844	-4.850	-4.856	-4.860	-4.865	-4.869	-4.870	-4.871	-4.871	-4.871	-4.871	-4.869	-4.868	-4.865	-4.861	-4.858	-4.852	-4.848	-4.842	-4.838	-4.831	-4.822	-4.816	-4.808	-4.800	-4.791	-4.781	-4.771	-4.761	-4.751	-4.739	-4.728	-4.716	-4.702	-4.691	-4.679	-4.664	-4.650	-4.635	-4.620	-4.606	-4.590	-4.574	-4.559	-4.542	-4.525	-4.509	-4.492	-4.474	-4.458	-4.440	-4.422	-4.405	-4.388	-4.370	-4.352	-4.335	-4.319	-4.300	-4.282	-4.266	-4.249	-4.231	-4.215	-4.199	-4.181	-4.165	-4.149	-4.134	-4.119	-4.102	-4.088	-4.074	-4.059	-4.044	-4.030	-4.015	-4.001	-3.988	-3.974	-3.960	-3.945	-3.932	-3.918	-3.905	-3.891	-3.878	-3.864	-3.850	-3.836	-3.824	-3.809	-3.795	-3.780	-3.765	-3.751	-3.736	-3.721	-3.705	-3.690	-3.674	-3.658	-3.640	-3.622	-3.605	-3.588	-3.570	-3.551	-3.534	-3.515	-3.498	-3.479	-3.461	-3.442	-3.424	-3.405	-3.386	-3.369	-3.350	-3.332	-3.314	-3.295	-3.279	-3.260	-3.242	-3.226	-3.210	-3.195	-3.180	-3.165	-3.151	-3.138	-3.125	-3.111	-3.100	-3.089	-3.080	-3.070	-3.061	-3.054	-3.046	-3.041	-3.035	-3.031	-3.026	-3.024	-3.021	-3.020	-3.019	-3.019	-3.020	-3.021	-3.024	-3.026	-3.030	-3.035	-3.040	-3.046	-3.052	-3.059	-3.065	-3.074	-3.081	-3.090	-3.099	-3.108	-3.116	-3.126	-3.136	-3.146	-3.156	-3.166	-3.176	-3.185	-3.196	-3.205	-3.215	-3.225	-3.234	-3.244	-3.252	-3.261	-3.269	-3.276	-3.284	-3.290	-3.296	-3.302	-3.308	-3.312	-3.316	-3.319	-3.321	-3.324	-3.324	-3.324	-3.322	-3.320	-3.316	-3.312	-3.306	-3.299	-3.292	-3.284	-3.274	-3.262	-3.251	-3.238	-3.224	-3.209	-3.192	-3.175	-3.156	-3.135	-3.114	-3.092	-3.069	-3.045	-3.019	-2.994	-2.966	-2.938	-2.910	-2.880	-2.849	-2.818	-2.786	-2.752	-2.720	-2.686	-2.654	-2.619	-2.584	-2.549	-2.515	-2.480	-2.445	-2.411	-2.378	-2.344	-2.310	-2.278	-2.245	-2.212	-2.181	-2.151	-2.122	-2.094	-2.065	-2.039	-2.014	-1.989	-1.964	-1.942	-1.921	-1.901	-1.884	-1.866	-1.851	-1.838	-1.825	-1.815	-1.805	-1.796	-1.790	-1.786	-1.782	-1.781	-1.781	-1.782	-1.785	-1.790	-1.798	-1.805	-1.814	-1.825	-1.836	-1.850	-1.865	-1.881	-1.899	-1.918	-1.939	-1.960	-1.982	-2.007	-2.033	-2.058	-2.084	-2.112	-2.141	-2.171	-2.202	-2.234	-2.265	-2.299	-2.331	-2.366	-2.401	-2.436	-2.471	-2.508	-2.544	-2.581	-2.618	-2.655	-2.692	-2.730	-2.768	-2.806	-2.844	-2.881	-2.919	-2.956	-2.992	-3.029	-3.065	-3.100	-3.136	-3.170	-3.204	-3.236	-3.269	-3.300	-3.330	-3.360	-3.389	-3.416	-3.442	-3.466	-3.491	-3.514	-3.534	-3.555	-3.572	-3.589	-3.605	-3.619	-3.631	-3.641	-3.652	-3.660	-3.666	-3.671	-3.674	-3.675	-3.676	-3.674	-3.670	-3.665	-3.659	-3.651	-3.642	-3.631	-3.621	-3.608	-3.592	-3.578	-3.561	-3.544	-3.524	-3.505	-3.485	-3.464	-3.441	-3.419	-3.396	-3.375	-3.351	-3.328	-3.304	-3.280	-3.256	-3.232	-3.209	-3.188	-3.164	-3.142	-3.122	-3.101	-3.081	-3.062	-3.042	-3.026	-3.009	-2.994	-2.979	-2.964	-2.951	-2.939	-2.928	-2.918	-2.908	-2.899	-2.892	-2.885	-2.881	-2.875	-2.872	-2.869	-2.866	-2.864	-2.862	-2.861	-2.862	-2.862	-2.860	-2.861	-2.861	-2.861	-2.862	-2.861	-2.861	-2.860	-2.860	-2.859	-2.856	-2.854	-2.850	-2.846	-2.841	-2.835	-2.829	-2.821	-2.812	-2.802	-2.792	-2.780	-2.768	-2.755	-2.740	-2.726	-2.710	-2.692	-2.674	-2.655	-2.636	-2.616	-2.596	-2.575	-2.555	-2.534	-2.511	-2.490	-2.469	-2.448	-2.426	-2.405	-2.385	-2.365	-2.345	-2.326	-2.308	-2.290	-2.274	-2.259	-2.245	-2.231	-2.219	-2.209	-2.199	-2.191	-2.184	-2.179	-2.176	-2.174	-2.174	-2.174	-2.176	-2.180	-2.184	-2.190	-2.198	-2.208	-2.216	-2.228	-2.240	-2.252	-2.266	-2.280	-2.296	-2.312	-2.329	-2.345	-2.362	-2.381	-2.399	-2.416	-2.435	-2.452	-2.471	-2.489	-2.505	-2.522	-2.538	-2.554	-2.568	-2.582	-2.596	-2.609	-2.620	-2.631	-2.640	-2.650	-2.658	-2.665	-2.671	-2.675	-2.679	-2.682	-2.684	-2.684	-2.684	-2.682	-2.680	-2.676	-2.672	-2.668	-2.662	-2.656	-2.650	-2.642	-2.635	-2.626	-2.618	-2.609	-2.600	-2.591	-2.581	-2.571	-2.564	-2.554	-2.545	-2.538	-2.529	-2.522	-2.515	-2.509	-2.502	-2.498	-2.494	-2.489	-2.486	-2.486	-2.485	-2.486	-2.488	-2.490	-2.494	-2.499	-2.505	-2.511	-2.520	-2.529	-2.540	-2.552	-2.565	-2.579	-2.594	-2.610	-2.626	-2.645	-2.665	-2.684	-2.705	-2.726	-2.749	-2.772	-2.796	-2.821	-2.846	-2.871	-2.896	-2.922	-2.949	-2.976	-3.002	-3.029	-3.055	-3.082	-3.108	-3.132	-3.158	-3.182	-3.208	-3.229	-3.252	-3.274	-3.295	-3.315	-3.334	-3.352	-3.370	-3.385	-3.400	-3.414	-3.425	-3.438	-3.446	-3.455	-3.462	-3.468	-3.471	-3.474	-3.475	-3.476	-3.474	-3.470	-3.466	-3.459	-3.452	-3.444	-3.432	-3.421	-3.406	-3.392	-3.378	-3.360	-3.340	-3.320	-3.299	-3.278	-3.254	-3.228	-3.202	-3.175	-3.148	-3.119	-3.088	-3.056	-3.025	-2.992	-2.960	-2.925	-2.890	-2.855	-2.818	-2.782	-2.745	-2.708	-2.670	-2.631	-2.592	-2.554	-2.515	-2.475	-2.435	-2.395	-2.356	-2.318	-2.279	-2.240	-2.201	-2.162	-2.125	-2.088	-2.051	-2.015	-1.979	-1.944	-1.910	-1.878	-1.844	-1.812	-1.781	-1.752	-1.724	-1.696	-1.669	-1.644	-1.620	-1.596	-1.575	-1.554	-1.535	-1.518	-1.501	-1.485	-1.471	-1.459	-1.448	-1.438	-1.430	-1.422	-1.418	-1.412	-1.410	-1.409	-1.409	-1.410	-1.412	-1.416	-1.420	-1.428	-1.435	-1.444	-1.452	-1.464	-1.476	-1.490	-1.504	-1.520	-1.536	-1.554	-1.571	-1.590	-1.610	-1.631	-1.652	-1.675	-1.699	-1.721	-1.746	-1.772	-1.798	-1.825	-1.852	-1.880	-1.908	-1.936	-1.965	-1.995	-2.025	-2.055	-2.086	-2.118	-2.149	-2.180	-2.210	-2.242	-2.274	-2.305	-2.336	-2.366	-2.398	-2.429	-2.460	-2.490	-2.520	-2.549	-2.578	-2.605	-2.634	-2.662	-2.689	-2.716	-2.741	-2.766	-2.790	-2.814	-2.838	-2.860	-2.881	-2.902	-2.921	-2.941	-2.959	-2.976	-2.992	-3.008	-3.024	-3.038	-3.051	-3.065	-3.076	-3.088	-3.099	-3.109	-3.118	-3.128	-3.136	-3.145	-3.151	-3.159	-3.165	-3.172	-3.180	-3.185	-3.191	-3.196	-3.202	-3.208	-3.214	-3.219	-3.222	-3.229	-3.234	-3.239	-3.244	-3.249	-3.254	-3.260	-3.266	-3.272	-3.279	-3.284	-3.290	-3.295	-3.302	-3.308	-3.315	-3.320	-3.326	-3.331	-3.338	-3.344	-3.349	-3.354	-3.359	-3.364	-3.368	-3.372	-3.376	-3.380	-3.382	-3.385	-3.388	-3.390	-3.391	-3.392	-3.394	-3.394	-3.392	-3.391	-3.389	-3.388	-3.385	-3.381	-3.378	-3.374	-3.369	-3.365	-3.359	-3.354	-3.348	-3.340	-3.334	-3.328	-3.320	-3.312	-3.305	-3.296	-3.290	-3.281	-3.272	-3.264	-3.256	-3.248	-3.240	-3.231	-3.224	-3.216	-3.209	-3.200	-3.192	-3.186	-3.179	-3.171	-3.165	-3.159	-3.152	-3.146	-3.140	-3.135	-3.129	-3.124	-3.119	-3.112	-3.109	-3.105	-3.100	-3.098	-3.094	-3.090	-3.088	-3.084	-3.081	-3.079	-3.078	-3.075	-3.074	-3.071	-3.070	-3.070	-3.070	-3.069	-3.069	-3.068	-3.069	-3.069	-3.069	-3.070	-3.070	-3.071	-3.072	-3.075	-3.076	-3.079	-3.081	-3.085	-3.088	-3.091	-3.095	-3.100	-3.105	-3.111	-3.118	-3.124	-3.131	-3.139	-3.146	-3.155	-3.164	-3.174	-3.182	-3.194	-3.202	-3.214	-3.225	-3.238	-3.250	-3.262	-3.275	-3.288	-3.302	-3.316	-3.330	-3.342	-3.358	-3.371	-3.385	-3.399	-3.414	-3.426	-3.441	-3.454	-3.468	-3.480	-3.492	-3.504	-3.516	-3.526	-3.536	-3.546	-3.554	-3.562	-3.570	-3.576	-3.582	-3.588	-3.592	-3.595	-3.598	-3.599	-3.600	-3.600	-3.599	-3.598	-3.594	-3.591	-3.586	-3.582	-3.578	-3.571	-3.565	-3.559	-3.551	-3.544	-3.536	-3.528	-3.520	-3.511	-3.504	-3.496	-3.489	-3.481	-3.475	-3.469	-3.462	-3.456	-3.452	-3.449	-3.446	-3.445	-3.445	-3.446	-3.449	-3.452	-3.456	-3.464	-3.472	-3.481	-3.492	-3.506	-3.520	-3.536	-3.555	-3.575	-3.596	-3.620	-3.644	-3.670	-3.698	-3.728	-3.759	-3.790	-3.824	-3.860	-3.895	-3.932	-3.970	-4.009	-4.048	-4.088	-4.129	-4.169	-4.210	-4.251	-4.292	-4.335	-4.376	-4.416	-4.458	-4.498	-4.536	-4.576	-4.612	-4.650	-4.685	-4.721	-4.754	-4.786	-4.818	-4.846	-4.874	-4.900	-4.925	-4.948	-4.970	-4.989	-5.008	-5.024	-5.038	-5.050	-5.062	-5.071	-5.079	-5.086	-5.090	-5.092	-5.095	-5.096	-5.096	-5.094	-5.090	-5.086	-5.082	-5.076	-5.069	-5.061	-5.052	-5.044	-5.034	-5.024	-5.014	-5.004	-4.994	-4.982	-4.972	-4.962	-4.952	-4.942	-4.932	-4.924	-4.915	-4.908	-4.899	-4.891	-4.884	-4.878	-4.872	-4.868	-4.864	-4.859	-4.856	-4.854	-4.851	-4.849	-4.849	-4.848	-4.848	-4.848	-4.848	-4.850	-4.851	-4.852	-4.852	-4.855	-4.856	-4.859	-4.861	-4.862	-4.864	-4.865	-4.865	-4.866	-4.866	-4.866	-4.866	-4.864	-4.861	-4.859	-4.855	-4.850	-4.844	-4.838	-4.830	-4.821	-4.811	-4.800	-4.788	-4.774	-4.759	-4.742	-4.725	-4.706	-4.686	-4.665	-4.642	-4.619	-4.594	-4.566	-4.539	-4.510	-4.480	-4.448	-4.414	-4.380	-4.345	-4.309	-4.272	-4.234	-4.195	-4.154	-4.112	-4.071	-4.029	-3.986	-3.941	-3.898	-3.852	-3.808	-3.761	-3.716	-3.670	-3.624	-3.576	-3.530	-3.484	-3.438	-3.391	-3.344	-3.298	-3.251	-3.205	-3.159	-3.114	-3.068	-3.024	-2.979	-2.934	-2.890	-2.846	-2.802	-2.759	-2.716	-2.674	-2.632	-2.591	-2.550	-2.510	-2.470	-2.430	-2.392	-2.354	-2.315	-2.278	-2.240	-2.201	-2.166	-2.129	-2.092	-2.056	-2.020	-1.985	-1.949	-1.914	-1.880	-1.844	-1.810	-1.776	-1.741	-1.708	-1.674	-1.640	-1.606	-1.574	-1.541	-1.508	-1.476	-1.442	-1.411	-1.379	-1.348	-1.316	-1.285	-1.254	-1.224	-1.194	-1.165	-1.135	-1.106	-1.078	-1.050	-1.022	-0.995	-0.969	-0.942	-0.918	-0.892	-0.869	-0.845	-0.822	-0.801	-0.779	-0.759	-0.739	-0.720	-0.701	-0.684	-0.665	-0.649	-0.634	-0.619	-0.605	-0.591	-0.578	-0.565	-0.554	-0.544	-0.532	-0.522	-0.514	-0.506	-0.498	-0.490	-0.482	-0.476	-0.470	-0.464	-0.458	-0.451	-0.446	-0.441	-0.436	-0.430	-0.425	-0.420	-0.414	-0.409	-0.402	-0.396	-0.390	-0.382	-0.376	-0.369	-0.361	-0.354	-0.345	-0.335	-0.326	-0.315	-0.305	-0.292	-0.281	-0.269	-0.255	-0.241	-0.228	-0.212	-0.196	-0.181	-0.164	-0.146	-0.129	-0.110	-0.091	-0.071	-0.050	-0.030	-0.009	0.012	0.035	0.058	0.081	0.105	0.129	0.152	0.178	0.201	0.225	0.250	0.275	0.300	0.324	0.349	0.372	0.398	0.421	0.445	0.468	0.490	0.514	0.534	0.556	0.576	0.596	0.616	0.634	0.651	0.668	0.682	0.699	0.711	0.725	0.736	0.748	0.756	0.764	0.770	0.775	0.779	0.781	0.782	0.784	0.782	0.780	0.775	0.770	0.764	0.755	0.746	0.736	0.725	0.712	0.699	0.684	0.668	0.652	0.634	0.616	0.596	0.578	0.556	0.535	0.512	0.490	0.468	0.444	0.420	0.398	0.374	0.350	0.326	0.302	0.279	0.255	0.232	0.210	0.186	0.164	0.142	0.120	0.100	0.079	0.060	0.040	0.021	0.005	-0.012	-0.029	-0.044	-0.060	-0.074	-0.086	-0.100	-0.112	-0.122	-0.134	-0.144	-0.154	-0.162	-0.171	-0.179	-0.186	-0.192	-0.200	-0.206	-0.212	-0.220	-0.225	-0.230	-0.236	-0.242	-0.248	-0.252	-0.259	-0.264	-0.269	-0.274	-0.280	-0.286	-0.292	-0.299	-0.306	-0.314	-0.320	-0.328	-0.334	-0.342	-0.350	-0.358	-0.366	-0.375	-0.382	-0.391	-0.401	-0.410	-0.420	-0.429	-0.439	-0.449	-0.458	-0.469	-0.479	-0.488	-0.499	-0.507	-0.518	-0.526	-0.536	-0.545	-0.555	-0.565	-0.575	-0.582	-0.592	-0.601	-0.610	-0.618	-0.626	-0.632	-0.641	-0.649	-0.655	-0.662	-0.670	-0.675	-0.682	-0.690	-0.696	-0.701	-0.709	-0.715	-0.722	-0.729	-0.735	-0.742	-0.749	-0.756	-0.765	-0.772	-0.780	-0.789	-0.798	-0.806	-0.816	-0.826	-0.836	-0.846	-0.859	-0.870	-0.881	-0.895	-0.908	-0.920	-0.935	-0.950	-0.966	-0.981	-0.998	-1.015	-1.031	-1.049	-1.066	-1.085	-1.104	-1.122	-1.142	-1.161	-1.181	-1.202	-1.222	-1.242	-1.261	-1.281	-1.302	-1.322	-1.342	-1.361	-1.380	-1.399	-1.418	-1.435	-1.454	-1.469	-1.486	-1.501	-1.516	-1.530	-1.544	-1.556	-1.568	-1.579	-1.588	-1.596	-1.605	-1.610	-1.615	-1.619	-1.622	-1.624	-1.625	-1.624	-1.622	-1.620	-1.616	-1.611	-1.605	-1.599	-1.591	-1.581	-1.570	-1.559	-1.548	-1.535	-1.520	-1.505	-1.490	-1.472	-1.456	-1.439	-1.420	-1.401	-1.381	-1.361	-1.341	-1.320	-1.299	-1.279	-1.256	-1.235	-1.212	-1.191	-1.169	-1.148	-1.128	-1.105	-1.085	-1.064	-1.042	-1.022	-1.002	-0.982	-0.962	-0.944	-0.926	-0.909	-0.890	-0.874	-0.858	-0.841	-0.826	-0.811	-0.799	-0.784	-0.772	-0.760	-0.748	-0.738	-0.728	-0.718	-0.710	-0.702	-0.695	-0.690	-0.684	-0.680	-0.676	-0.672	-0.671	-0.670	-0.669	-0.670	-0.670	-0.672	-0.676	-0.679	-0.684	-0.688	-0.694	-0.699	-0.706	-0.714	-0.722	-0.731	-0.741	-0.751	-0.761	-0.772	-0.784	-0.795	-0.809	-0.821	-0.834	-0.848	-0.861	-0.875	-0.889	-0.902	-0.918	-0.931	-0.946	-0.961	-0.975	-0.989	-1.002	-1.016	-1.030	-1.042	-1.055	-1.068	-1.080	-1.091	-1.102	-1.112	-1.122	-1.131	-1.140	-1.148	-1.155	-1.161	-1.168	-1.172	-1.179	-1.182	-1.186	-1.188	-1.190	-1.191	-1.192	-1.191	-1.190	-1.189	-1.186	-1.182	-1.178	-1.174	-1.168	-1.161	-1.154	-1.148	-1.139	-1.130	-1.120	-1.109	-1.099	-1.086	-1.074	-1.061	-1.048	-1.034	-1.019	-1.004	-0.989	-0.972	-0.956	-0.939	-0.922	-0.905	-0.886	-0.869	-0.849	-0.831	-0.812	-0.794	-0.774	-0.755	-0.736	-0.718	-0.698	-0.679	-0.660	-0.641	-0.624	-0.605	-0.588	-0.570	-0.554	-0.538	-0.522	-0.509	-0.494	-0.481	-0.469	-0.458	-0.446	-0.436	-0.428	-0.421	-0.414	-0.409	-0.404	-0.401	-0.400	-0.399	-0.399	-0.401	-0.404	-0.409	-0.414	-0.421	-0.430	-0.439	-0.450	-0.460	-0.474	-0.488	-0.502	-0.518	-0.535	-0.552	-0.570	-0.589	-0.609	-0.629	-0.649	-0.670	-0.691	-0.712	-0.734	-0.754	-0.775	-0.796	-0.816	-0.838	-0.858	-0.876	-0.896	-0.915	-0.932	-0.949	-0.965	-0.981	-0.994	-1.008	-1.020	-1.030	-1.041	-1.049	-1.055	-1.061	-1.066	-1.069	-1.070	-1.071	-1.070	-1.068	-1.064	-1.059	-1.052	-1.046	-1.038	-1.028	-1.019	-1.006	-0.994	-0.981	-0.966	-0.951	-0.936	-0.921	-0.904	-0.886	-0.869	-0.850	-0.832	-0.812	-0.794	-0.776	-0.756	-0.738	-0.719	-0.700	-0.682	-0.664	-0.646	-0.630	-0.612	-0.598	-0.582	-0.568	-0.554	-0.540	-0.528	-0.516	-0.505	-0.495	-0.486	-0.478	-0.470	-0.464	-0.458	-0.452	-0.449	-0.445	-0.442	-0.441	-0.441	-0.441	-0.441	-0.442	-0.445	-0.448	-0.451	-0.455	-0.460	-0.464	-0.470	-0.476	-0.482	-0.488	-0.495	-0.502	-0.509	-0.516	-0.524	-0.530	-0.538	-0.545	-0.551	-0.558	-0.564	-0.569	-0.572	-0.576	-0.580	-0.584	-0.585	-0.586	-0.586	-0.586	-0.585	-0.582	-0.579	-0.574	-0.569	-0.562	-0.555	-0.545	-0.536	-0.526	-0.514	-0.502	-0.488	-0.472	-0.458	-0.440	-0.424	-0.406	-0.388	-0.368	-0.348	-0.326	-0.304	-0.282	-0.260	-0.239	-0.216	-0.194	-0.171	-0.150	-0.129	-0.108	-0.088	-0.068	-0.048	-0.029	-0.012	0.005	0.020	0.035	0.049	0.060	0.070	0.080	0.088	0.094	0.099	0.101	0.102	0.104	0.101	0.099	0.092	0.086	0.078	0.066	0.055	0.040	0.025	0.010	-0.009	-0.026	-0.048	-0.068	-0.090	-0.114	-0.136	-0.161	-0.186	-0.211	-0.238	-0.264	-0.290	-0.316	-0.341	-0.366	-0.391	-0.416	-0.440	-0.464	-0.486	-0.507	-0.528	-0.548	-0.565	-0.582	-0.598	-0.611	-0.624	-0.635	-0.644	-0.652	-0.659	-0.662	-0.664	-0.665	-0.664	-0.661	-0.656	-0.650	-0.644	-0.634	-0.624	-0.610	-0.596	-0.581	-0.565	-0.548	-0.529	-0.507	-0.486	-0.464	-0.441	-0.418	-0.392	-0.368	-0.341	-0.315	-0.289	-0.261	-0.234	-0.208	-0.180	-0.154	-0.126	-0.100	-0.074	-0.048	-0.022	0.001	0.026	0.048	0.071	0.092	0.112	0.132	0.150	0.168	0.185	0.200	0.214	0.229	0.240	0.250	0.260	0.269	0.275	0.281	0.285	0.288	0.291	0.291	0.290	0.289	0.286	0.282	0.276	0.270	0.262	0.254	0.244	0.232	0.221	0.208	0.195	0.180	0.165	0.148	0.130	0.111	0.092	0.072	0.052	0.032	0.011	-0.012	-0.034	-0.056	-0.081	-0.104	-0.129	-0.152	-0.178	-0.202	-0.228	-0.251	-0.276	-0.301	-0.326	-0.350	-0.376	-0.400	-0.424	-0.448	-0.472	-0.495	-0.518	-0.540	-0.561	-0.582	-0.601	-0.622	-0.641	-0.659	-0.676	-0.692	-0.709	-0.722	-0.736	-0.750	-0.762	-0.771	-0.782	-0.791	-0.799	-0.805	-0.810	-0.814	-0.819	-0.820	-0.820	-0.821	-0.820	-0.816	-0.814	-0.810	-0.802	-0.796	-0.789	-0.780	-0.769	-0.759	-0.746	-0.734	-0.721	-0.708	-0.694	-0.678	-0.664	-0.648	-0.631	-0.616	-0.599	-0.582	-0.566	-0.551	-0.535	-0.519	-0.504	-0.489	-0.475	-0.461	-0.448	-0.436	-0.424	-0.415	-0.406	-0.399	-0.391	-0.388	-0.382	-0.381	-0.379	-0.380	-0.384	-0.388	-0.394	-0.402	-0.411	-0.422	-0.435	-0.450	-0.468	-0.486	-0.506	-0.528	-0.551	-0.576	-0.602	-0.631	-0.661	-0.692	-0.725	-0.760	-0.794	-0.830	-0.868	-0.905	-0.944	-0.982	-1.022	-1.062	-1.104	-1.144	-1.185	-1.225	-1.266	-1.305	-1.345	-1.384	-1.422	-1.460	-1.498	-1.534	-1.569	-1.602	-1.635	-1.666	-1.696	-1.725	-1.752	-1.778	-1.801	-1.824	-1.844	-1.862	-1.880	-1.895	-1.909	-1.921	-1.930	-1.939	-1.945	-1.950	-1.952	-1.955	-1.955	-1.952	-1.949	-1.944	-1.939	-1.931	-1.921	-1.911	-1.899	-1.886	-1.872	-1.858	-1.842	-1.825	-1.808	-1.790	-1.772	-1.752	-1.732	-1.711	-1.691	-1.670	-1.649	-1.628	-1.605	-1.585	-1.562	-1.541	-1.520	-1.499	-1.478	-1.456	-1.436	-1.415	-1.396	-1.376	-1.358	-1.338	-1.319	-1.301	-1.282	-1.266	-1.250	-1.234	-1.219	-1.204	-1.189	-1.176	-1.162	-1.150	-1.139	-1.128	-1.118	-1.108	-1.099	-1.089	-1.081	-1.074	-1.065	-1.059	-1.051	-1.045	-1.041	-1.034	-1.030	-1.026	-1.021	-1.018	-1.014	-1.011	-1.009	-1.006	-1.004	-1.001	-0.999	-0.996	-0.996	-0.994	-0.992	-0.991	-0.989	-0.988	-0.984	-0.981	-0.979	-0.978	-0.974	-0.971	-0.966	-0.962	-0.959	-0.954	-0.950	-0.945	-0.939	-0.934	-0.928	-0.920	-0.912	-0.905	-0.896	-0.888	-0.878	-0.869	-0.859	-0.848	-0.838	-0.828	-0.816	-0.804	-0.792	-0.780	-0.768	-0.754	-0.740	-0.728	-0.714	-0.700	-0.688	-0.672	-0.659	-0.644	-0.630	-0.618	-0.602	-0.588	-0.575	-0.561	-0.548	-0.534	-0.520	-0.507	-0.494	-0.480	-0.468	-0.454	-0.442	-0.430	-0.418	-0.406	-0.395	-0.384	-0.372	-0.362	-0.352	-0.342	-0.334	-0.325	-0.315	-0.306	-0.299	-0.290	-0.282	-0.276	-0.269	-0.262	-0.255	-0.250	-0.242	-0.239	-0.232	-0.228	-0.222	-0.219	-0.214	-0.210	-0.206	-0.202	-0.201	-0.198	-0.195	-0.192	-0.190	-0.188	-0.186	-0.184	-0.182	-0.181	-0.179	-0.179	-0.178	-0.176	-0.176	-0.176	-0.174	-0.174	-0.172	-0.172	-0.170	-0.170	-0.169	-0.168	-0.166	-0.164	-0.162	-0.160	-0.159	-0.156	-0.154	-0.150	-0.148	-0.144	-0.140	-0.136	-0.132	-0.128	-0.122	-0.118	-0.111	-0.106	-0.100	-0.094	-0.089	-0.081	-0.074	-0.066	-0.059	-0.051	-0.044	-0.036	-0.029	-0.020	-0.012	-0.004	0.004	0.012	0.019	0.026	0.034	0.042	0.049	0.055	0.062	0.068	0.075	0.080	0.085	0.090	0.095	0.099	0.102	0.105	0.108	0.111	0.112	0.114	0.115	0.116	0.116	0.116	0.118	0.118	0.118	0.116	0.115	0.114	0.114	0.111	0.110	0.109	0.108	0.105	0.104	0.101	0.100	0.098	0.098	0.095	0.095	0.095	0.095	0.094	0.095	0.096	0.098	0.099	0.100	0.102	0.105	0.109	0.111	0.115	0.119	0.122	0.128	0.132	0.139	0.145	0.151	0.158	0.165	0.172	0.180	0.189	0.198	0.205	0.215	0.224	0.232	0.242	0.251	0.260	0.270	0.279	0.289	0.298	0.308	0.316	0.326	0.336	0.348	0.356	0.366	0.376	0.386	0.395	0.405	0.415	0.426	0.435	0.445	0.456	0.465	0.475	0.485	0.496	0.505	0.515	0.525	0.535	0.545	0.555	0.564	0.575	0.585	0.594	0.602	0.612	0.621	0.631	0.639	0.649	0.656	0.664	0.671	0.679	0.686	0.692	0.699	0.705	0.711	0.716	0.720	0.725	0.729	0.731	0.734	0.736	0.738	0.739	0.739	0.739	0.739	0.738	0.736	0.734	0.731	0.728	0.725	0.720	0.715	0.710	0.705	0.699	0.691	0.685	0.678	0.670	0.661	0.652	0.644	0.634	0.624	0.615	0.605	0.594	0.582	0.572	0.561	0.550	0.539	0.526	0.514	0.501	0.490	0.478	0.466	0.454	0.440	0.428	0.416	0.404	0.391	0.379	0.368	0.356	0.344	0.332	0.322	0.311	0.301	0.290	0.281	0.271	0.261	0.252	0.244	0.236	0.229	0.220	0.214	0.209	0.202	0.199	0.194	0.191	0.188	0.186	0.185	0.184	0.185	0.185	0.186	0.188	0.190	0.194	0.196	0.200	0.205	0.211	0.218	0.224	0.231	0.239	0.246	0.255	0.264	0.274	0.284	0.292	0.302	0.312	0.322	0.334	0.344	0.354	0.364	0.374	0.384	0.392	0.402	0.411	0.420	0.429	0.436	0.444	0.450	0.456	0.462	0.469	0.472	0.478	0.480	0.482	0.485	0.486	0.486	0.486	0.485	0.485	0.482	0.481	0.478	0.475	0.472	0.468	0.464	0.459	0.454	0.449	0.444	0.438	0.432	0.426	0.420	0.414	0.408	0.401	0.395	0.389	0.384	0.378	0.372	0.368	0.362	0.359	0.354	0.350	0.346	0.344	0.341	0.339	0.338	0.336	0.336	0.336	0.336	0.338	0.339	0.341	0.342	0.345	0.348	0.351	0.352	0.358	0.362	0.366	0.370	0.375	0.380	0.384	0.389	0.394	0.399	0.404	0.408	0.412	0.418	0.421	0.425	0.429	0.432	0.435	0.438	0.439	0.440	0.441	0.442	0.441	0.440	0.438	0.436	0.434	0.430	0.426	0.420	0.415	0.409	0.401	0.395	0.386	0.378	0.368	0.358	0.348	0.335	0.322	0.310	0.296	0.284	0.270	0.255	0.241	0.226	0.211	0.198	0.181	0.168	0.154	0.138	0.124	0.110	0.096	0.084	0.070	0.060	0.048	0.038	0.028	0.019	0.011	0.005	-0.001	-0.006	-0.010	-0.012	-0.014	-0.014	-0.012	-0.011	-0.006	-0.001	0.005	0.012	0.022	0.032	0.045	0.059	0.074	0.089	0.106	0.124	0.142	0.164	0.185	0.206	0.229	0.251	0.276	0.300	0.325	0.351	0.378	0.402	0.429	0.454	0.479	0.504	0.529	0.554	0.578	0.601	0.624	0.646	0.668	0.688	0.706	0.724	0.741	0.758	0.772	0.786	0.798	0.808	0.818	0.825	0.831	0.836	0.840	0.842	0.844	0.842	0.840	0.836	0.832	0.826	0.819	0.810	0.799	0.789	0.776	0.762	0.749	0.732	0.716	0.698	0.680	0.661	0.640	0.620	0.599	0.578	0.556	0.534	0.510	0.488	0.464	0.440	0.416	0.390	0.366	0.342	0.319	0.294	0.269	0.245	0.221	0.198	0.174	0.151	0.129	0.106	0.085	0.064	0.042	0.022	0.002	-0.015	-0.034	-0.051	-0.068	-0.082	-0.098	-0.111	-0.125	-0.138	-0.148	-0.158	-0.166	-0.174	-0.180	-0.184	-0.189	-0.190	-0.190	-0.191	-0.188	-0.185	-0.181	-0.174	-0.166	-0.158	-0.146	-0.135	-0.121	-0.108	-0.092	-0.075	-0.055	-0.035	-0.015	0.008	0.031	0.056	0.082	0.109	0.138	0.166	0.196	0.225	0.258	0.289	0.321	0.354	0.386	0.420	0.454	0.486	0.519	0.552	0.585	0.618	0.650	0.681	0.712	0.742	0.772	0.801	0.830	0.858	0.885	0.911	0.935	0.960	0.982	1.002	1.024	1.044	1.061	1.079	1.095	1.110	1.124	1.138	1.150	1.161	1.171	1.180	1.189	1.196	1.202	1.209	1.214	1.219	1.224	1.226	1.230	1.232	1.236	1.239	1.240	1.244	1.245	1.246	1.250	1.251	1.252	1.256	1.259	1.261	1.265	1.268	1.270	1.275	1.280	1.284	1.289	1.294	1.300	1.306	1.314	1.321	1.329	1.336	1.345	1.352	1.362	1.371	1.380	1.390	1.400	1.410	1.420	1.430	1.441	1.451	1.460	1.471	1.482	1.492	1.502	1.511	1.521	1.530	1.539	1.548	1.556	1.565	1.571	1.579	1.585	1.591	1.598	1.602	1.606	1.611	1.615	1.618	1.619	1.620	1.621	1.620	1.619	1.618	1.614	1.610	1.605	1.599	1.592	1.584	1.576	1.565	1.555	1.542	1.529	1.515	1.500	1.484	1.465	1.446	1.426	1.406	1.384	1.360	1.336	1.311	1.284	1.256	1.229	1.199	1.169	1.138	1.105	1.072	1.039	1.005	0.970	0.935	0.899	0.862	0.826	0.789	0.751	0.712	0.675	0.638	0.600	0.561	0.524	0.486	0.449	0.412	0.376	0.340	0.305	0.270	0.236	0.204	0.171	0.140	0.110	0.080	0.052	0.025	-0.001	-0.025	-0.049	-0.070	-0.091	-0.110	-0.129	-0.145	-0.160	-0.174	-0.185	-0.196	-0.205	-0.214	-0.219	-0.225	-0.228	-0.230	-0.230	-0.229	-0.228	-0.222	-0.218	-0.212	-0.205	-0.196	-0.188	-0.176	-0.165	-0.151	-0.139	-0.124	-0.109	-0.092	-0.076	-0.059	-0.041	-0.021	-0.001	0.018	0.039	0.059	0.079	0.101	0.122	0.144	0.166	0.188	0.210	0.232	0.255	0.278	0.300	0.322	0.345	0.366	0.390	0.412	0.434	0.455	0.478	0.499	0.520	0.541	0.561	0.582	0.602	0.621	0.641	0.660	0.679	0.698	0.715	0.734	0.750	0.768	0.784	0.800	0.815	0.830	0.846	0.859	0.872	0.886	0.899	0.910	0.921	0.932	0.942	0.951	0.961	0.970	0.976	0.984	0.989	0.995	1.000	1.004	1.006	1.009	1.010	1.011	1.011	1.011	1.011	1.009	1.008	1.004	1.000	0.996	0.991	0.988	0.981	0.975	0.969	0.962	0.954	0.946	0.939	0.930	0.922	0.914	0.905	0.898	0.890	0.882	0.875	0.868	0.860	0.854	0.849	0.842	0.838	0.835	0.831	0.828	0.828	0.825	0.826	0.828	0.829	0.831	0.836	0.841	0.848	0.855	0.864	0.872	0.884	0.896	0.910	0.924	0.939	0.956	0.974	0.992	1.012	1.032	1.055	1.078	1.101	1.125	1.151	1.176	1.202	1.230	1.258	1.285	1.314	1.341	1.371	1.400	1.429	1.459	1.488	1.516	1.545	1.572	1.601	1.628	1.655	1.681	1.708	1.732	1.756	1.780	1.802	1.826	1.848	1.868	1.888	1.905	1.924	1.940	1.955	1.970	1.982	1.996	2.007	2.019	2.027	2.038	2.044	2.050	2.058	2.062	2.065	2.069	2.071	2.072	2.074	2.074	2.074	2.072	2.071	2.068	2.065	2.060	2.056	2.051	2.045	2.039	2.033	2.026	2.018	2.011	2.001	1.994	1.985	1.975	1.965	1.956	1.945	1.934	1.924	1.912	1.901	1.891	1.880	1.868	1.856	1.845	1.832	1.820	1.809	1.796	1.784	1.770	1.758	1.745	1.731	1.719	1.706	1.691	1.679	1.665	1.651	1.638	1.624	1.610	1.596	1.584	1.569	1.555	1.541	1.528	1.512	1.499	1.485	1.470	1.455	1.441	1.426	1.411	1.396	1.380	1.365	1.350	1.335	1.320	1.304	1.288	1.272	1.256	1.240	1.224	1.208	1.191	1.175	1.159	1.142	1.126	1.110	1.092	1.076	1.060	1.044	1.028	1.011	0.996	0.980	0.965	0.949	0.935	0.920	0.905	0.890	0.876	0.864	0.850	0.838	0.825	0.814	0.804	0.792	0.784	0.774	0.765	0.758	0.749	0.742	0.735	0.730	0.725	0.720	0.716	0.712	0.711	0.709	0.708	0.706	0.705	0.705	0.706	0.706	0.708	0.711	0.711	0.714	0.718	0.721	0.724	0.728	0.731	0.735	0.740	0.744	0.748	0.750	0.754	0.756	0.760	0.762	0.764	0.766	0.768	0.768	0.769	0.768	0.768	0.766	0.764	0.762	0.760	0.756	0.754	0.749	0.744	0.739	0.734	0.726	0.720	0.712	0.704	0.695	0.688	0.678	0.669	0.659	0.649	0.639	0.629	0.618	0.608	0.596	0.586	0.576	0.566	0.556	0.545	0.535	0.526	0.516	0.509	0.500	0.491	0.485	0.478	0.471	0.466	0.461	0.456	0.451	0.448	0.444	0.441	0.439	0.438	0.435	0.435	0.434	0.435	0.434	0.435	0.435	0.436	0.439	0.440	0.442	0.444	0.446	0.448	0.450	0.452	0.455	0.458	0.460	0.460	0.462	0.464	0.466	0.466	0.469	0.469	0.469	0.470	0.469	0.469	0.468	0.465	0.464	0.461	0.458	0.456	0.452	0.449	0.446	0.442	0.438	0.432	0.429	0.424	0.419	0.412	0.406	0.401	0.396	0.390	0.384	0.379	0.372	0.368	0.361	0.356	0.351	0.346	0.341	0.336	0.331	0.328	0.324	0.321	0.318	0.315	0.312	0.311	0.309	0.309	0.308	0.306	0.306	0.306	0.309	0.309	0.310	0.311	0.314	0.316	0.318	0.321	0.325	0.328	0.331	0.335	0.339	0.342	0.346	0.350	0.355	0.359	0.362	0.368	0.371	0.375	0.379	0.384	0.388	0.391	0.395	0.399	0.402	0.405	0.410	0.414	0.418	0.420	0.422	0.426	0.430	0.434	0.438	0.441	0.446	0.451	0.455	0.461	0.466	0.471	0.479	0.484	0.491	0.498	0.506	0.514	0.524	0.534	0.544	0.555	0.566	0.579	0.591	0.604	0.618	0.632	0.648	0.662	0.679	0.695	0.714	0.731	0.750	0.768	0.786	0.805	0.825	0.844	0.862	0.881	0.900	0.919	0.938	0.955	0.972	0.990	1.005	1.022	1.036	1.050	1.064	1.076	1.086	1.096	1.105	1.111	1.116	1.121	1.124	1.126	1.126	1.126	1.122	1.119	1.112	1.105	1.098	1.088	1.075	1.062	1.049	1.032	1.018	0.999	0.981	0.961	0.941	0.921	0.899	0.876	0.852	0.830	0.808	0.782	0.759	0.736	0.712	0.690	0.669	0.646	0.626	0.606	0.586	0.569	0.552	0.536	0.521	0.509	0.498	0.488	0.479	0.472	0.466	0.462	0.461	0.460	0.462	0.466	0.472	0.480	0.489	0.500	0.512	0.528	0.542	0.560	0.580	0.601	0.624	0.648	0.674	0.699	0.728	0.755	0.785	0.816	0.846	0.879	0.911	0.944	0.979	1.011	1.045	1.079	1.112	1.148	1.181	1.215	1.249	1.281	1.312	1.345	1.375	1.406	1.435	1.464	1.491	1.516	1.541	1.565	1.588	1.610	1.630	1.649	1.666	1.682	1.699	1.711	1.724	1.734	1.742	1.750	1.756	1.762	1.765	1.768	1.768	1.768	1.765	1.762	1.758	1.751	1.744	1.736	1.728	1.716	1.705	1.692	1.678	1.662	1.648	1.630	1.611	1.594	1.574	1.552	1.531	1.510	1.488	1.464	1.440	1.416	1.391	1.365	1.340	1.314	1.288	1.260	1.234	1.206	1.179	1.151	1.124	1.095	1.068	1.040	1.012	0.985	0.958	0.931	0.905	0.879	0.854	0.829	0.804	0.779	0.755	0.731	0.710	0.688	0.668	0.648	0.629	0.611	0.594	0.578	0.562	0.550	0.536	0.525	0.514	0.505	0.495	0.488	0.482	0.476	0.472	0.469	0.468	0.466	0.466	0.469	0.470	0.474	0.478	0.482	0.488	0.495	0.502	0.510	0.519	0.529	0.539	0.549	0.559	0.569	0.581	0.592	0.604	0.615	0.626	0.639	0.649	0.660	0.671	0.681	0.692	0.702	0.712	0.721	0.730	0.739	0.748	0.754	0.761	0.768	0.772	0.779	0.782	0.786	0.790	0.791	0.794	0.795	0.795	0.796	0.796	0.796	0.796	0.795	0.794	0.792	0.791	0.789	0.786	0.784	0.781	0.779	0.776	0.774	0.771	0.769	0.768	0.765	0.762	0.761	0.761	0.760	0.759	0.759	0.758	0.758	0.758	0.759	0.759	0.761	0.762	0.764	0.765	0.768	0.769	0.771	0.775	0.776	0.779	0.781	0.785	0.786	0.789	0.791	0.792	0.795	0.796	0.799	0.799	0.800	0.801	0.801	0.800	0.800	0.799	0.798	0.796	0.794	0.791	0.789	0.785	0.782	0.779	0.775	0.771	0.766	0.762	0.759	0.754	0.749	0.745	0.741	0.736	0.732	0.729	0.726	0.721	0.719	0.716	0.715	0.714	0.712	0.714	0.714	0.715	0.716	0.719	0.721	0.725	0.730	0.735	0.740	0.746	0.755	0.764	0.771	0.781	0.791	0.802	0.815	0.828	0.839	0.852	0.866	0.880	0.895	0.910	0.925	0.940	0.955	0.970	0.986	1.001	1.016	1.031	1.045	1.060	1.074	1.086	1.100	1.112	1.122	1.135	1.144	1.154	1.162	1.169	1.178	1.181	1.186	1.190	1.192	1.194	1.196	1.195	1.195	1.192	1.189	1.185	1.180	1.172	1.166	1.158	1.150	1.140	1.130	1.119	1.106	1.096	1.082	1.070	1.058	1.045	1.031	1.016	1.002	0.988	0.974	0.960	0.945	0.932	0.919	0.905	0.892	0.880	0.866	0.855	0.842	0.832	0.821	0.811	0.801	0.791	0.782	0.774	0.766	0.759	0.752	0.746	0.740	0.736	0.731	0.728	0.724	0.721	0.719	0.715	0.714	0.712	0.711	0.710	0.711	0.710	0.711	0.711	0.711	0.714	0.715	0.716	0.719	0.721	0.724	0.726	0.729	0.732	0.738	0.742	0.746	0.751	0.756	0.761	0.768	0.774	0.780	0.788	0.795	0.802	0.811	0.820	0.830	0.840	0.850	0.862	0.874	0.888	0.900	0.914	0.929	0.942	0.959	0.975	0.992	1.010	1.029	1.048	1.066	1.086	1.108	1.129	1.151	1.174	1.196	1.219	1.244	1.269	1.292	1.318	1.342	1.368	1.394	1.420	1.446	1.474	1.500	1.526	1.552	1.579	1.605	1.632	1.659	1.682	1.709	1.734	1.758	1.782	1.806	1.830	1.852	1.876	1.898	1.918	1.939	1.958	1.976	1.995	2.013	2.029	2.045	2.061	2.075	2.089	2.101	2.114	2.125	2.135	2.145	2.154	2.161	2.169	2.175	2.180	2.184	2.188	2.189	2.191	2.191	2.191	2.190	2.186	2.184	2.180	2.174	2.168	2.162	2.154	2.145	2.135	2.125	2.114	2.102	2.089	2.075	2.061	2.045	2.029	2.013	1.995	1.976	1.959	1.940	1.919	1.900	1.879	1.858	1.836	1.815	1.794	1.771	1.749	1.726	1.705	1.682	1.661	1.640	1.619	1.598	1.578	1.558	1.538	1.519	1.500	1.484	1.469	1.451	1.438	1.424	1.411	1.399	1.389	1.379	1.370	1.362	1.356	1.350	1.346	1.344	1.341	1.340	1.341	1.342	1.346	1.349	1.354	1.359	1.365	1.372	1.380	1.386	1.395	1.405	1.415	1.424	1.434	1.444	1.455	1.464	1.475	1.484	1.494	1.502	1.512	1.520	1.526	1.534	1.540	1.546	1.550	1.555	1.558	1.560	1.561	1.560	1.559	1.556	1.552	1.549	1.544	1.538	1.529	1.521	1.511	1.500	1.489	1.476	1.464	1.450	1.436	1.421	1.405	1.390	1.372	1.356	1.340	1.322	
