# Supplementary material for: Motion onset VEPs can see through the blur
Source: Sci Rep. 2024 Sep 12;14:21296. doi: 10.1038/s41598-024-72483-z (PMC11393312; doi:10.1038/s41598-024-72483-z)
Supplement: Supplementary file 3 — Supplementary Information 3. [file 41598_2024_72483_MOESM3_ESM.zip › VEP_raw_data/source_data/SourceBlurVEP-S006_VEP_2023-04-03_09-06-48.txt]

0.000	0.000	99999.999	6250.000	50.000	-2193.000	-2061.000	6248.000	7.000	100.000	5.000	2.000	1.000	1.000	0.000	0.000	0.000	0.000	0.000	0.000	0.000	0.000	0.000	0.000	0.000	0.000	0.000	0.664	0.664	0.666	0.668	0.671	0.674	0.678	0.681	0.688	0.691	0.699	0.704	0.712	0.719	0.728	0.736	0.746	0.756	0.766	0.778	0.789	0.801	0.814	0.828	0.840	0.854	0.870	0.884	0.900	0.916	0.932	0.949	0.965	0.982	1.000	1.018	1.034	1.051	1.070	1.088	1.105	1.124	1.142	1.161	1.179	1.195	1.214	1.231	1.248	1.265	1.281	1.296	1.311	1.328	1.341	1.356	1.370	1.382	1.394	1.406	1.416	1.425	1.435	1.444	1.450	1.458	1.464	1.469	1.472	1.476	1.478	1.480	1.480	1.480	1.480	1.478	1.475	1.471	1.466	1.462	1.456	1.450	1.442	1.435	1.426	1.418	1.408	1.399	1.389	1.378	1.366	1.355	1.344	1.332	1.321	1.310	1.299	1.289	1.278	1.268	1.258	1.249	1.240	1.231	1.224	1.218	1.211	1.206	1.201	1.198	1.196	1.195	1.195	1.196	1.198	1.202	1.208	1.214	1.221	1.230	1.241	1.252	1.265	1.280	1.296	1.312	1.331	1.350	1.370	1.391	1.412	1.436	1.461	1.488	1.514	1.539	1.566	1.595	1.624	1.652	1.681	1.711	1.740	1.770	1.800	1.829	1.859	1.888	1.916	1.944	1.971	1.999	2.024	2.049	2.072	2.096	2.119	2.140	2.160	2.179	2.196	2.214	2.229	2.242	2.255	2.268	2.276	2.286	2.294	2.300	2.306	2.310	2.312	2.315	2.315	2.316	2.314	2.312	2.309	2.306	2.300	2.296	2.290	2.284	2.275	2.269	2.260	2.251	2.244	2.235	2.226	2.216	2.209	2.199	2.190	2.181	2.172	2.162	2.154	2.145	2.135	2.128	2.119	2.109	2.100	2.092	2.084	2.074	2.065	2.056	2.046	2.038	2.027	2.018	2.006	1.996	1.986	1.974	1.962	1.950	1.938	1.924	1.910	1.895	1.880	1.865	1.848	1.829	1.811	1.792	1.771	1.750	1.729	1.706	1.684	1.660	1.635	1.610	1.585	1.558	1.530	1.504	1.476	1.446	1.419	1.389	1.360	1.331	1.301	1.272	1.244	1.214	1.185	1.158	1.130	1.101	1.076	1.050	1.024	0.999	0.975	0.951	0.929	0.909	0.888	0.869	0.851	0.835	0.820	0.806	0.794	0.784	0.774	0.766	0.760	0.755	0.751	0.749	0.749	0.749	0.751	0.754	0.759	0.765	0.772	0.780	0.791	0.801	0.814	0.828	0.841	0.856	0.872	0.889	0.908	0.925	0.944	0.964	0.982	1.004	1.025	1.046	1.066	1.089	1.110	1.131	1.154	1.175	1.198	1.218	1.239	1.258	1.278	1.296	1.315	1.334	1.350	1.366	1.381	1.398	1.411	1.425	1.439	1.450	1.460	1.471	1.480	1.488	1.495	1.501	1.506	1.510	1.514	1.515	1.515	1.515	1.514	1.511	1.509	1.504	1.499	1.495	1.488	1.480	1.471	1.464	1.455	1.444	1.434	1.422	1.410	1.399	1.386	1.372	1.359	1.346	1.331	1.318	1.302	1.289	1.274	1.258	1.244	1.228	1.212	1.198	1.182	1.169	1.152	1.139	1.125	1.110	1.098	1.084	1.071	1.060	1.048	1.036	1.025	1.014	1.004	0.995	0.986	0.978	0.970	0.962	0.956	0.949	0.944	0.938	0.934	0.929	0.925	0.921	0.918	0.915	0.914	0.912	0.912	0.911	0.911	0.912	0.914	0.916	0.918	0.921	0.924	0.926	0.930	0.934	0.939	0.942	0.948	0.952	0.958	0.962	0.968	0.975	0.981	0.986	0.994	0.999	1.006	1.012	1.019	1.028	1.034	1.041	1.046	1.054	1.060	1.066	1.072	1.079	1.084	1.091	1.096	1.101	1.108	1.112	1.118	1.122	1.126	1.131	1.135	1.139	1.142	1.145	1.148	1.150	1.151	1.155	1.156	1.158	1.159	1.160	1.160	1.160	1.161	1.160	1.160	1.160	1.159	1.156	1.155	1.152	1.150	1.149	1.145	1.142	1.139	1.136	1.131	1.128	1.124	1.120	1.116	1.111	1.106	1.100	1.094	1.089	1.084	1.076	1.070	1.062	1.055	1.048	1.041	1.032	1.024	1.016	1.006	0.998	0.989	0.979	0.970	0.960	0.950	0.941	0.930	0.920	0.910	0.899	0.889	0.879	0.868	0.858	0.848	0.838	0.828	0.816	0.808	0.798	0.788	0.779	0.770	0.761	0.752	0.745	0.738	0.730	0.724	0.716	0.710	0.705	0.701	0.698	0.694	0.691	0.690	0.689	0.688	0.688	0.690	0.691	0.694	0.699	0.702	0.708	0.714	0.721	0.728	0.736	0.746	0.755	0.766	0.778	0.789	0.801	0.814	0.829	0.842	0.858	0.872	0.889	0.905	0.921	0.938	0.954	0.971	0.988	1.006	1.022	1.040	1.056	1.072	1.089	1.105	1.121	1.138	1.151	1.166	1.181	1.194	1.208	1.220	1.231	1.242	1.252	1.261	1.270	1.279	1.285	1.291	1.298	1.301	1.305	1.308	1.310	1.310	1.311	1.311	1.309	1.306	1.304	1.299	1.295	1.289	1.284	1.278	1.270	1.261	1.254	1.245	1.236	1.228	1.218	1.208	1.198	1.189	1.178	1.166	1.156	1.146	1.135	1.125	1.114	1.104	1.094	1.084	1.075	1.065	1.058	1.048	1.041	1.034	1.026	1.020	1.015	1.011	1.008	1.004	1.000	0.998	0.995	0.994	0.994	0.994	0.995	0.995	0.998	0.999	1.001	1.004	1.008	1.012	1.018	1.022	1.028	1.034	1.040	1.048	1.054	1.061	1.069	1.075	1.082	1.091	1.098	1.105	1.112	1.120	1.128	1.134	1.140	1.148	1.152	1.159	1.164	1.169	1.171	1.175	1.178	1.179	1.181	1.181	1.182	1.182	1.181	1.179	1.178	1.174	1.170	1.168	1.161	1.158	1.151	1.146	1.139	1.132	1.124	1.116	1.109	1.099	1.091	1.082	1.072	1.064	1.054	1.044	1.034	1.025	1.015	1.006	0.998	0.989	0.980	0.972	0.964	0.958	0.951	0.946	0.940	0.936	0.932	0.930	0.928	0.925	0.926	0.926	0.928	0.929	0.932	0.938	0.941	0.948	0.955	0.962	0.971	0.980	0.991	1.002	1.015	1.028	1.041	1.055	1.070	1.086	1.102	1.120	1.138	1.155	1.174	1.191	1.210	1.230	1.248	1.268	1.285	1.305	1.322	1.341	1.359	1.378	1.395	1.412	1.428	1.442	1.458	1.472	1.485	1.499	1.510	1.520	1.530	1.539	1.546	1.552	1.559	1.564	1.565	1.569	1.569	1.568	1.566	1.562	1.559	1.554	1.546	1.539	1.531	1.521	1.511	1.499	1.488	1.475	1.460	1.445	1.429	1.412	1.395	1.376	1.359	1.340	1.320	1.300	1.280	1.261	1.241	1.220	1.200	1.179	1.159	1.139	1.119	1.099	1.080	1.061	1.042	1.025	1.008	0.991	0.975	0.960	0.946	0.932	0.920	0.909	0.899	0.889	0.880	0.872	0.866	0.860	0.856	0.854	0.851	0.849	0.849	0.850	0.851	0.855	0.859	0.864	0.871	0.879	0.886	0.896	0.906	0.919	0.930	0.944	0.958	0.974	0.989	1.006	1.022	1.040	1.059	1.076	1.095	1.115	1.134	1.154	1.174	1.194	1.215	1.235	1.255	1.275	1.296	1.316	1.335	1.356	1.375	1.394	1.412	1.429	1.446	1.464	1.480	1.495	1.510	1.524	1.538	1.551	1.564	1.574	1.585	1.594	1.602	1.611	1.619	1.625	1.631	1.636	1.641	1.645	1.648	1.650	1.650	1.651	1.651	1.650	1.648	1.645	1.644	1.640	1.636	1.632	1.626	1.621	1.616	1.610	1.604	1.598	1.590	1.582	1.575	1.566	1.559	1.551	1.541	1.534	1.525	1.515	1.506	1.496	1.488	1.479	1.469	1.460	1.449	1.440	1.429	1.419	1.409	1.399	1.388	1.378	1.366	1.355	1.344	1.332	1.321	1.309	1.298	1.285	1.274	1.261	1.249	1.238	1.225	1.211	1.198	1.185	1.171	1.159	1.145	1.131	1.116	1.104	1.090	1.076	1.062	1.050	1.036	1.024	1.010	0.996	0.982	0.970	0.958	0.944	0.931	0.918	0.906	0.894	0.882	0.870	0.858	0.846	0.836	0.824	0.812	0.802	0.792	0.781	0.771	0.761	0.751	0.741	0.731	0.720	0.710	0.700	0.689	0.679	0.668	0.658	0.646	0.635	0.624	0.611	0.601	0.589	0.576	0.564	0.550	0.536	0.524	0.509	0.494	0.479	0.464	0.449	0.434	0.416	0.400	0.385	0.368	0.351	0.334	0.316	0.298	0.281	0.264	0.246	0.229	0.211	0.194	0.178	0.161	0.145	0.129	0.112	0.098	0.082	0.069	0.054	0.041	0.029	0.018	0.006	-0.004	-0.014	-0.022	-0.030	-0.038	-0.044	-0.050	-0.055	-0.059	-0.062	-0.065	-0.066	-0.068	-0.068	-0.066	-0.065	-0.064	-0.060	-0.058	-0.052	-0.050	-0.044	-0.039	-0.032	-0.026	-0.020	-0.011	-0.005	0.002	0.010	0.018	0.026	0.034	0.042	0.049	0.058	0.066	0.074	0.080	0.088	0.095	0.101	0.109	0.114	0.120	0.125	0.131	0.136	0.140	0.144	0.148	0.150	0.152	0.154	0.156	0.158	0.158	0.159	0.159	0.158	0.156	0.154	0.152	0.150	0.148	0.144	0.140	0.136	0.132	0.128	0.122	0.118	0.112	0.108	0.101	0.095	0.090	0.084	0.078	0.071	0.066	0.060	0.055	0.049	0.044	0.039	0.034	0.029	0.024	0.019	0.014	0.010	0.008	0.005	0.002	0.000	-0.001	-0.001	-0.002	-0.002	-0.001	-0.001	0.001	0.005	0.006	0.011	0.015	0.020	0.025	0.032	0.038	0.046	0.055	0.062	0.074	0.084	0.094	0.105	0.118	0.130	0.142	0.156	0.171	0.186	0.201	0.218	0.232	0.250	0.266	0.282	0.301	0.319	0.338	0.355	0.372	0.392	0.410	0.429	0.448	0.466	0.485	0.502	0.521	0.540	0.558	0.575	0.592	0.610	0.628	0.644	0.660	0.676	0.692	0.706	0.721	0.736	0.750	0.764	0.776	0.790	0.801	0.812	0.822	0.832	0.841	0.850	0.858	0.865	0.870	0.876	0.881	0.885	0.888	0.890	0.891	0.892	0.891	0.891	0.889	0.886	0.881	0.878	0.872	0.868	0.860	0.852	0.844	0.835	0.825	0.815	0.804	0.791	0.780	0.766	0.754	0.739	0.725	0.710	0.695	0.680	0.664	0.649	0.632	0.616	0.600	0.584	0.568	0.551	0.536	0.520	0.505	0.490	0.475	0.461	0.449	0.435	0.424	0.412	0.401	0.391	0.382	0.375	0.368	0.361	0.356	0.351	0.349	0.346	0.345	0.345	0.346	0.349	0.351	0.356	0.361	0.368	0.375	0.384	0.392	0.402	0.414	0.426	0.440	0.452	0.466	0.482	0.498	0.514	0.530	0.548	0.565	0.584	0.601	0.620	0.638	0.658	0.676	0.694	0.714	0.732	0.750	0.769	0.788	0.805	0.824	0.841	0.858	0.875	0.890	0.906	0.922	0.938	0.952	0.966	0.980	0.994	1.008	1.020	1.031	1.042	1.055	1.065	1.075	1.084	1.094	1.102	1.111	1.119	1.128	1.135	1.142	1.150	1.156	1.162	1.169	1.174	1.180	1.185	1.190	1.195	1.200	1.204	1.208	1.211	1.215	1.220	1.222	1.226	1.229	1.232	1.235	1.238	1.240	1.242	1.245	1.246	1.249	1.251	1.254	1.255	1.258	1.259	1.260	1.261	1.262	1.264	1.266	1.268	1.268	1.269	1.270	1.271	1.271	1.274	1.275	1.276	1.278	1.280	1.281	1.282	1.285	1.286	1.289	1.291	1.295	1.298	1.300	1.304	1.308	1.311	1.316	1.320	1.324	1.329	1.335	1.339	1.345	1.350	1.356	1.362	1.368	1.375	1.381	1.388	1.394	1.401	1.408	1.415	1.422	1.429	1.436	1.444	1.450	1.458	1.464	1.471	1.478	1.485	1.491	1.498	1.504	1.510	1.516	1.522	1.529	1.534	1.540	1.545	1.551	1.556	1.561	1.565	1.570	1.574	1.579	1.584	1.588	1.591	1.594	1.598	1.600	1.604	1.606	1.609	1.610	1.612	1.616	1.618	1.620	1.621	1.624	1.626	1.628	1.630	1.631	1.632	1.634	1.635	1.636	1.636	1.638	1.640	1.639	1.640	1.640	1.641	1.640	1.640	1.640	1.640	1.639	1.639	1.638	1.638	1.636	1.635	1.632	1.631	1.630	1.629	1.626	1.622	1.621	1.619	1.616	1.614	1.610	1.608	1.604	1.600	1.598	1.592	1.589	1.585	1.581	1.576	1.572	1.569	1.565	1.559	1.555	1.550	1.546	1.542	1.536	1.532	1.528	1.522	1.519	1.514	1.509	1.505	1.500	1.495	1.491	1.486	1.482	1.478	1.474	1.468	1.464	1.459	1.455	1.450	1.446	1.441	1.436	1.432	1.428	1.424	1.419	1.414	1.410	1.405	1.400	1.395	1.391	1.386	1.382	1.376	1.372	1.368	1.362	1.358	1.352	1.348	1.342	1.338	1.332	1.328	1.322	1.318	1.314	1.309	1.304	1.300	1.296	1.291	1.288	1.284	1.280	1.278	1.275	1.272	1.269	1.268	1.265	1.262	1.261	1.260	1.260	1.259	1.259	1.258	1.259	1.260	1.260	1.261	1.262	1.265	1.268	1.269	1.272	1.276	1.279	1.282	1.286	1.290	1.294	1.298	1.301	1.305	1.309	1.312	1.315	1.319	1.321	1.325	1.328	1.329	1.331	1.332	1.335	1.335	1.336	1.336	1.336	1.336	1.334	1.332	1.331	1.328	1.325	1.320	1.315	1.310	1.305	1.298	1.291	1.282	1.274	1.265	1.255	1.245	1.235	1.224	1.210	1.199	1.186	1.174	1.160	1.146	1.132	1.118	1.104	1.089	1.074	1.059	1.045	1.030	1.014	1.000	0.985	0.970	0.955	0.940	0.925	0.910	0.895	0.881	0.866	0.852	0.839	0.825	0.812	0.798	0.785	0.774	0.761	0.750	0.739	0.726	0.715	0.705	0.694	0.682	0.672	0.662	0.654	0.644	0.634	0.626	0.618	0.608	0.600	0.591	0.584	0.575	0.568	0.560	0.551	0.544	0.536	0.529	0.521	0.514	0.506	0.500	0.491	0.485	0.478	0.471	0.464	0.458	0.450	0.442	0.436	0.430	0.424	0.416	0.409	0.402	0.395	0.389	0.381	0.375	0.369	0.361	0.354	0.348	0.340	0.334	0.328	0.320	0.314	0.306	0.299	0.292	0.285	0.278	0.270	0.261	0.255	0.248	0.239	0.230	0.222	0.215	0.205	0.198	0.189	0.179	0.170	0.162	0.152	0.144	0.135	0.125	0.116	0.108	0.098	0.088	0.079	0.070	0.060	0.051	0.042	0.032	0.024	0.015	0.008	-0.001	-0.008	-0.016	-0.022	-0.029	-0.035	-0.040	-0.046	-0.051	-0.055	-0.059	-0.061	-0.065	-0.068	-0.069	-0.070	-0.072	-0.072	-0.071	-0.071	-0.070	-0.068	-0.065	-0.064	-0.061	-0.056	-0.052	-0.049	-0.044	-0.039	-0.032	-0.028	-0.021	-0.015	-0.009	-0.001	0.006	0.012	0.020	0.028	0.035	0.044	0.050	0.058	0.065	0.074	0.080	0.089	0.095	0.104	0.110	0.118	0.125	0.131	0.138	0.144	0.150	0.155	0.160	0.166	0.171	0.175	0.180	0.182	0.186	0.190	0.192	0.195	0.198	0.199	0.199	0.201	0.201	0.200	0.199	0.198	0.195	0.192	0.190	0.186	0.181	0.176	0.171	0.164	0.156	0.149	0.140	0.130	0.121	0.110	0.098	0.085	0.071	0.058	0.044	0.028	0.011	-0.006	-0.024	-0.042	-0.064	-0.082	-0.104	-0.126	-0.149	-0.172	-0.196	-0.220	-0.245	-0.270	-0.296	-0.322	-0.350	-0.378	-0.405	-0.431	-0.459	-0.486	-0.514	-0.542	-0.570	-0.598	-0.625	-0.651	-0.678	-0.702	-0.728	-0.754	-0.778	-0.800	-0.821	-0.844	-0.865	-0.884	-0.902	-0.920	-0.936	-0.951	-0.965	-0.978	-0.990	-1.000	-1.008	-1.015	-1.021	-1.026	-1.030	-1.030	-1.031	-1.030	-1.028	-1.025	-1.020	-1.014	-1.006	-0.999	-0.989	-0.979	-0.968	-0.954	-0.941	-0.926	-0.910	-0.895	-0.878	-0.860	-0.841	-0.824	-0.805	-0.785	-0.765	-0.746	-0.726	-0.708	-0.688	-0.668	-0.646	-0.628	-0.609	-0.589	-0.570	-0.551	-0.532	-0.515	-0.498	-0.481	-0.465	-0.449	-0.434	-0.419	-0.405	-0.391	-0.379	-0.368	-0.356	-0.345	-0.335	-0.326	-0.318	-0.310	-0.301	-0.296	-0.290	-0.284	-0.280	-0.276	-0.271	-0.268	-0.266	-0.264	-0.262	-0.260	-0.259	-0.259	-0.258	-0.256	-0.258	-0.258	-0.258	-0.256	-0.258	-0.259	-0.258	-0.259	-0.259	-0.259	-0.259	-0.259	-0.258	-0.258	-0.256	-0.255	-0.254	-0.251	-0.248	-0.245	-0.242	-0.239	-0.235	-0.230	-0.225	-0.220	-0.214	-0.208	-0.200	-0.192	-0.184	-0.176	-0.166	-0.158	-0.146	-0.136	-0.125	-0.114	-0.102	-0.090	-0.078	-0.064	-0.051	-0.038	-0.024	-0.010	0.002	0.018	0.031	0.045	0.059	0.074	0.086	0.100	0.112	0.125	0.139	0.150	0.161	0.174	0.184	0.194	0.204	0.212	0.221	0.229	0.235	0.241	0.248	0.252	0.256	0.259	0.261	0.264	0.264	0.264	0.262	0.261	0.259	0.255	0.250	0.246	0.240	0.234	0.226	0.218	0.209	0.201	0.191	0.180	0.170	0.159	0.148	0.135	0.122	0.111	0.098	0.084	0.071	0.059	0.046	0.032	0.021	0.009	-0.004	-0.016	-0.028	-0.040	-0.051	-0.061	-0.072	-0.082	-0.091	-0.100	-0.109	-0.116	-0.124	-0.129	-0.135	-0.141	-0.145	-0.149	-0.152	-0.155	-0.156	-0.158	-0.159	-0.159	-0.159	-0.156	-0.155	-0.152	-0.150	-0.146	-0.142	-0.139	-0.135	-0.129	-0.124	-0.118	-0.112	-0.105	-0.100	-0.092	-0.086	-0.079	-0.070	-0.064	-0.056	-0.049	-0.041	-0.034	-0.026	-0.020	-0.014	-0.008	0.000	0.005	0.011	0.016	0.021	0.026	0.031	0.035	0.039	0.041	0.044	0.046	0.048	0.049	0.050	0.049	0.050	0.048	0.046	0.044	0.041	0.038	0.034	0.029	0.024	0.018	0.011	0.004	-0.004	-0.011	-0.019	-0.029	-0.036	-0.046	-0.055	-0.065	-0.076	-0.085	-0.096	-0.106	-0.116	-0.125	-0.135	-0.145	-0.154	-0.164	-0.171	-0.180	-0.188	-0.194	-0.199	-0.204	-0.209	-0.211	-0.215	-0.215	-0.216	-0.215	-0.212	-0.210	-0.205	-0.200	-0.192	-0.185	-0.175	-0.164	-0.152	-0.139	-0.124	-0.108	-0.091	-0.074	-0.054	-0.034	-0.012	0.010	0.032	0.056	0.081	0.106	0.132	0.159	0.185	0.212	0.239	0.265	0.292	0.319	0.344	0.370	0.395	0.419	0.442	0.466	0.488	0.507	0.529	0.546	0.564	0.580	0.594	0.608	0.618	0.629	0.636	0.642	0.648	0.651	0.654	0.654	0.652	0.651	0.646	0.640	0.632	0.624	0.615	0.604	0.591	0.578	0.562	0.546	0.530	0.512	0.495	0.476	0.456	0.436	0.415	0.394	0.372	0.352	0.330	0.309	0.288	0.266	0.244	0.222	0.202	0.182	0.161	0.142	0.122	0.104	0.086	0.068	0.051	0.034	0.019	0.002	-0.011	-0.026	-0.040	-0.054	-0.066	-0.079	-0.091	-0.102	-0.114	-0.125	-0.134	-0.144	-0.154	-0.161	-0.170	-0.179	-0.185	-0.192	-0.199	-0.205	-0.211	-0.216	-0.221	-0.226	-0.230	-0.235	-0.238	-0.241	-0.244	-0.246	-0.248	-0.248	-0.249	-0.249	-0.248	-0.248	-0.245	-0.242	-0.241	-0.236	-0.232	-0.228	-0.222	-0.218	-0.210	-0.202	-0.195	-0.186	-0.178	-0.168	-0.158	-0.146	-0.136	-0.125	-0.111	-0.100	-0.088	-0.075	-0.061	-0.049	-0.035	-0.021	-0.008	0.005	0.019	0.032	0.046	0.058	0.070	0.082	0.092	0.104	0.114	0.124	0.132	0.141	0.149	0.155	0.161	0.166	0.170	0.174	0.176	0.179	0.180	0.180	0.179	0.178	0.176	0.172	0.170	0.165	0.162	0.156	0.151	0.145	0.139	0.132	0.125	0.118	0.109	0.101	0.094	0.085	0.078	0.069	0.061	0.054	0.045	0.039	0.031	0.025	0.019	0.012	0.008	0.002	-0.001	-0.005	-0.008	-0.010	-0.011	-0.014	-0.012	-0.012	-0.011	-0.010	-0.008	-0.005	0.000	0.002	0.008	0.014	0.019	0.026	0.034	0.040	0.048	0.056	0.065	0.074	0.084	0.092	0.102	0.112	0.122	0.132	0.142	0.154	0.165	0.176	0.186	0.198	0.208	0.219	0.229	0.240	0.251	0.261	0.272	0.281	0.292	0.302	0.312	0.322	0.332	0.341	0.351	0.360	0.369	0.379	0.388	0.396	0.406	0.415	0.424	0.432	0.442	0.451	0.460	0.470	0.478	0.486	0.495	0.504	0.512	0.522	0.530	0.540	0.550	0.559	0.568	0.576	0.586	0.596	0.605	0.615	0.625	0.634	0.644	0.652	0.662	0.671	0.681	0.691	0.700	0.710	0.719	0.728	0.738	0.746	0.754	0.762	0.771	0.779	0.788	0.795	0.802	0.810	0.818	0.825	0.831	0.838	0.844	0.850	0.856	0.861	0.868	0.872	0.878	0.882	0.888	0.891	0.895	0.899	0.902	0.905	0.909	0.911	0.915	0.918	0.919	0.921	0.924	0.926	0.926	0.929	0.931	0.932	0.935	0.935	0.936	0.938	0.939	0.940	0.941	0.942	0.944	0.944	0.946	0.948	0.948	0.950	0.950	0.952	0.952	0.955	0.955	0.958	0.958	0.960	0.961	0.962	0.964	0.966	0.966	0.969	0.970	0.971	0.972	0.974	0.975	0.976	0.976	0.978	0.979	0.980	0.981	0.981	0.982	0.982	0.982	0.982	0.982	0.982	0.981	0.980	0.979	0.978	0.976	0.972	0.971	0.968	0.964	0.960	0.955	0.951	0.946	0.940	0.935	0.928	0.921	0.914	0.906	0.898	0.890	0.880	0.871	0.860	0.850	0.839	0.828	0.815	0.804	0.791	0.779	0.765	0.751	0.739	0.725	0.710	0.696	0.682	0.668	0.652	0.639	0.625	0.610	0.596	0.582	0.571	0.558	0.545	0.534	0.521	0.511	0.501	0.491	0.484	0.475	0.469	0.462	0.456	0.451	0.449	0.446	0.444	0.442	0.444	0.445	0.448	0.451	0.456	0.461	0.469	0.475	0.485	0.494	0.505	0.516	0.529	0.542	0.556	0.571	0.586	0.602	0.620	0.638	0.654	0.671	0.691	0.709	0.728	0.746	0.766	0.784	0.802	0.822	0.840	0.859	0.876	0.894	0.911	0.928	0.944	0.959	0.974	0.988	1.000	1.014	1.025	1.038	1.046	1.056	1.065	1.074	1.080	1.086	1.092	1.096	1.101	1.104	1.106	1.106	1.108	1.109	1.108	1.108	1.106	1.105	1.102	1.101	1.099	1.096	1.092	1.089	1.085	1.082	1.078	1.075	1.071	1.068	1.064	1.061	1.058	1.055	1.051	1.050	1.048	1.046	1.045	1.045	1.044	1.044	1.045	1.045	1.048	1.049	1.051	1.055	1.058	1.061	1.065	1.071	1.075	1.080	1.086	1.091	1.098	1.104	1.109	1.116	1.122	1.129	1.135	1.140	1.146	1.152	1.158	1.164	1.169	1.174	1.179	1.182	1.185	1.188	1.190	1.192	1.192	1.192	1.191	1.190	1.188	1.184	1.179	1.171	1.165	1.156	1.148	1.138	1.125	1.111	1.098	1.082	1.066	1.049	1.029	1.009	0.988	0.965	0.941	0.915	0.889	0.861	0.831	0.802	0.770	0.738	0.704	0.669	0.634	0.596	0.559	0.520	0.481	0.441	0.401	0.360	0.318	0.275	0.232	0.189	0.146	0.102	0.059	0.015	-0.029	-0.072	-0.116	-0.159	-0.201	-0.245	-0.286	-0.328	-0.369	-0.409	-0.448	-0.486	-0.524	-0.561	-0.596	-0.631	-0.665	-0.698	-0.730	-0.760	-0.788	-0.816	-0.842	-0.868	-0.890	-0.911	-0.932	-0.950	-0.966	-0.984	-0.998	-1.010	-1.021	-1.031	-1.039	-1.046	-1.051	-1.055	-1.059	-1.060	-1.060	-1.059	-1.056	-1.054	-1.049	-1.042	-1.036	-1.028	-1.019	-1.009	-0.999	-0.988	-0.975	-0.962	-0.949	-0.935	-0.921	-0.908	-0.891	-0.878	-0.862	-0.848	-0.832	-0.816	-0.801	-0.786	-0.771	-0.756	-0.742	-0.729	-0.716	-0.704	-0.691	-0.679	-0.666	-0.656	-0.646	-0.636	-0.626	-0.616	-0.609	-0.600	-0.592	-0.586	-0.580	-0.575	-0.569	-0.564	-0.560	-0.556	-0.554	-0.550	-0.548	-0.545	-0.542	-0.541	-0.539	-0.538	-0.536	-0.534	-0.532	-0.530	-0.528	-0.525	-0.522	-0.519	-0.516	-0.511	-0.506	-0.502	-0.496	-0.490	-0.484	-0.476	-0.469	-0.460	-0.451	-0.441	-0.430	-0.418	-0.406	-0.394	-0.379	-0.365	-0.350	-0.334	-0.318	-0.300	-0.282	-0.265	-0.246	-0.226	-0.208	-0.186	-0.166	-0.146	-0.125	-0.105	-0.084	-0.062	-0.042	-0.022	-0.001	0.019	0.039	0.058	0.078	0.095	0.114	0.130	0.146	0.162	0.176	0.191	0.204	0.215	0.226	0.236	0.244	0.252	0.259	0.262	0.266	0.269	0.270	0.270	0.269	0.266	0.262	0.256	0.250	0.242	0.234	0.222	0.212	0.199	0.185	0.170	0.154	0.136	0.119	0.100	0.081	0.061	0.041	0.019	-0.002	-0.025	-0.048	-0.071	-0.095	-0.118	-0.141	-0.165	-0.189	-0.212	-0.236	-0.259	-0.282	-0.304	-0.326	-0.348	-0.369	-0.390	-0.409	-0.428	-0.445	-0.462	-0.480	-0.494	-0.507	-0.522	-0.535	-0.546	-0.556	-0.565	-0.574	-0.580	-0.586	-0.591	-0.595	-0.599	-0.599	-0.600	-0.600	-0.599	-0.598	-0.594	-0.590	-0.586	-0.580	-0.575	-0.569	-0.562	-0.555	-0.548	-0.540	-0.532	-0.524	-0.516	-0.507	-0.501	-0.492	-0.486	-0.480	-0.474	-0.469	-0.464	-0.459	-0.455	-0.452	-0.450	-0.449	-0.449	-0.451	-0.451	-0.455	-0.459	-0.465	-0.470	-0.479	-0.486	-0.496	-0.507	-0.520	-0.531	-0.546	-0.561	-0.578	-0.594	-0.611	-0.630	-0.649	-0.669	-0.689	-0.710	-0.730	-0.751	-0.772	-0.794	-0.815	-0.836	-0.856	-0.878	-0.898	-0.916	-0.936	-0.954	-0.970	-0.988	-1.002	-1.016	-1.029	-1.040	-1.051	-1.060	-1.068	-1.072	-1.078	-1.080	-1.081	-1.081	-1.078	-1.075	-1.069	-1.060	-1.052	-1.041	-1.029	-1.014	-0.998	-0.980	-0.961	-0.940	-0.918	-0.895	-0.869	-0.842	-0.815	-0.786	-0.756	-0.725	-0.694	-0.660	-0.626	-0.592	-0.556	-0.521	-0.485	-0.449	-0.410	-0.374	-0.335	-0.298	-0.260	-0.222	-0.184	-0.146	-0.109	-0.072	-0.034	0.001	0.039	0.075	0.111	0.148	0.182	0.218	0.251	0.286	0.320	0.354	0.386	0.419	0.451	0.482	0.514	0.545	0.574	0.604	0.635	0.664	0.691	0.720	0.748	0.775	0.802	0.828	0.855	0.880	0.906	0.930	0.955	0.980	1.002	1.026	1.049	1.072	1.094	1.116	1.136	1.158	1.178	1.198	1.216	1.235	1.252	1.270	1.286	1.302	1.318	1.331	1.345	1.358	1.369	1.379	1.389	1.399	1.406	1.412	1.418	1.422	1.428	1.429	1.431	1.431	1.431	1.429	1.426	1.422	1.418	1.412	1.406	1.399	1.390	1.380	1.371	1.360	1.348	1.335	1.322	1.308	1.292	1.278	1.262	1.246	1.230	1.212	1.196	1.179	1.161	1.144	1.126	1.109	1.091	1.074	1.058	1.041	1.025	1.009	0.994	0.979	0.965	0.951	0.939	0.928	0.916	0.905	0.896	0.886	0.880	0.874	0.869	0.864	0.860	0.859	0.858	0.856	0.858	0.859	0.861	0.865	0.870	0.876	0.882	0.890	0.899	0.908	0.918	0.929	0.940	0.952	0.964	0.978	0.990	1.002	1.015	1.029	1.042	1.056	1.070	1.082	1.095	1.108	1.119	1.131	1.142	1.151	1.161	1.170	1.178	1.184	1.189	1.194	1.199	1.201	1.201	1.202	1.202	1.200	1.198	1.195	1.191	1.185	1.178	1.171	1.164	1.152	1.144	1.132	1.120	1.109	1.096	1.084	1.070	1.055	1.041	1.028	1.011	0.998	0.984	0.969	0.955	0.940	0.928	0.914	0.902	0.890	0.879	0.869	0.858	0.849	0.841	0.835	0.829	0.824	0.820	0.816	0.814	0.814	0.812	0.814	0.818	0.821	0.825	0.831	0.838	0.845	0.854	0.864	0.875	0.886	0.899	0.912	0.926	0.941	0.958	0.975	0.990	1.009	1.028	1.045	1.065	1.084	1.105	1.125	1.146	1.166	1.188	1.210	1.231	1.252	1.275	1.296	1.318	1.340	1.361	1.382	1.404	1.424	1.444	1.465	1.485	1.505	1.524	1.542	1.561	1.579	1.596	1.612	1.629	1.645	1.660	1.674	1.688	1.700	1.712	1.724	1.734	1.744	1.752	1.760	1.766	1.772	1.778	1.780	1.784	1.784	1.784	1.782	1.781	1.779	1.774	1.769	1.762	1.754	1.745	1.736	1.725	1.714	1.699	1.686	1.669	1.652	1.635	1.618	1.598	1.578	1.556	1.534	1.511	1.488	1.464	1.440	1.414	1.389	1.364	1.336	1.310	1.284	1.256	1.230	1.202	1.175	1.149	1.121	1.095	1.068	1.041	1.015	0.991	0.965	0.940	0.916	0.894	0.871	0.849	0.826	0.805	0.785	0.765	0.746	0.728	0.710	0.692	0.678	0.662	0.646	0.632	0.619	0.606	0.594	0.582	0.572	0.562	0.552	0.544	0.536	0.528	0.521	0.514	0.507	0.502	0.496	0.491	0.486	0.482	0.479	0.475	0.472	0.468	0.465	0.461	0.459	0.455	0.452	0.450	0.448	0.445	0.441	0.439	0.435	0.432	0.429	0.425	0.421	0.416	0.411	0.406	0.401	0.395	0.388	0.380	0.374	0.365	0.356	0.346	0.338	0.325	0.315	0.302	0.291	0.278	0.264	0.250	0.234	0.219	0.201	0.185	0.168	0.149	0.130	0.110	0.091	0.071	0.050	0.029	0.008	-0.015	-0.036	-0.059	-0.081	-0.104	-0.128	-0.149	-0.171	-0.194	-0.216	-0.238	-0.259	-0.280	-0.300	-0.321	-0.340	-0.359	-0.378	-0.394	-0.409	-0.426	-0.440	-0.454	-0.466	-0.478	-0.488	-0.498	-0.506	-0.512	-0.519	-0.522	-0.525	-0.528	-0.529	-0.528	-0.526	-0.524	-0.519	-0.514	-0.509	-0.501	-0.492	-0.482	-0.472	-0.460	-0.449	-0.435	-0.421	-0.406	-0.390	-0.374	-0.356	-0.338	-0.319	-0.300	-0.281	-0.261	-0.241	-0.221	-0.201	-0.180	-0.158	-0.138	-0.116	-0.095	-0.074	-0.052	-0.031	-0.010	0.010	0.030	0.051	0.071	0.091	0.110	0.130	0.149	0.168	0.185	0.202	0.220	0.238	0.254	0.270	0.285	0.300	0.315	0.329	0.342	0.356	0.368	0.380	0.391	0.402	0.412	0.424	0.432	0.442	0.451	0.459	0.466	0.472	0.479	0.484	0.489	0.492	0.498	0.499	0.502	0.502	0.505	0.505	0.504	0.504	0.502	0.500	0.498	0.494	0.489	0.484	0.478	0.471	0.464	0.458	0.449	0.440	0.430	0.420	0.410	0.399	0.388	0.375	0.362	0.349	0.336	0.322	0.308	0.294	0.279	0.265	0.250	0.235	0.221	0.206	0.191	0.178	0.164	0.149	0.136	0.122	0.111	0.099	0.088	0.076	0.066	0.056	0.048	0.038	0.030	0.024	0.016	0.011	0.006	0.001	0.000	-0.004	-0.005	-0.006	-0.006	-0.006	-0.005	-0.002	-0.001	0.002	0.006	0.011	0.016	0.021	0.026	0.031	0.038	0.045	0.051	0.058	0.064	0.070	0.076	0.082	0.089	0.094	0.099	0.104	0.109	0.112	0.115	0.119	0.121	0.122	0.122	0.124	0.122	0.121	0.121	0.116	0.114	0.110	0.106	0.100	0.094	0.086	0.080	0.071	0.064	0.055	0.046	0.036	0.026	0.015	0.005	-0.006	-0.016	-0.028	-0.039	-0.050	-0.061	-0.072	-0.082	-0.094	-0.104	-0.112	-0.122	-0.131	-0.141	-0.149	-0.158	-0.164	-0.171	-0.178	-0.184	-0.189	-0.192	-0.198	-0.201	-0.205	-0.206	-0.209	-0.210	-0.210	-0.211	-0.211	-0.209	-0.209	-0.208	-0.208	-0.206	-0.204	-0.201	-0.200	-0.198	-0.194	-0.192	-0.190	-0.188	-0.186	-0.184	-0.182	-0.181	-0.181	-0.180	-0.181	-0.181	-0.182	-0.184	-0.188	-0.190	-0.194	-0.199	-0.204	-0.209	-0.215	-0.222	-0.230	-0.240	-0.250	-0.260	-0.272	-0.285	-0.300	-0.315	-0.330	-0.348	-0.365	-0.384	-0.404	-0.422	-0.445	-0.466	-0.489	-0.511	-0.535	-0.560	-0.585	-0.611	-0.638	-0.664	-0.692	-0.720	-0.746	-0.775	-0.804	-0.831	-0.860	-0.889	-0.916	-0.945	-0.972	-1.000	-1.026	-1.054	-1.080	-1.105	-1.131	-1.155	-1.179	-1.202	-1.224	-1.244	-1.264	-1.284	-1.301	-1.319	-1.334	-1.349	-1.362	-1.375	-1.386	-1.395	-1.404	-1.411	-1.419	-1.424	-1.428	-1.431	-1.434	-1.435	-1.435	-1.436	-1.435	-1.432	-1.431	-1.429	-1.425	-1.421	-1.418	-1.414	-1.410	-1.406	-1.401	-1.399	-1.395	-1.392	-1.389	-1.388	-1.386	-1.386	-1.386	-1.386	-1.388	-1.391	-1.395	-1.400	-1.406	-1.412	-1.420	-1.430	-1.441	-1.452	-1.465	-1.480	-1.494	-1.510	-1.526	-1.545	-1.562	-1.584	-1.604	-1.625	-1.646	-1.668	-1.690	-1.712	-1.734	-1.758	-1.779	-1.800	-1.822	-1.842	-1.862	-1.881	-1.901	-1.919	-1.936	-1.951	-1.966	-1.980	-1.991	-2.002	-2.013	-2.020	-2.025	-2.029	-2.031	-2.031	-2.029	-2.025	-2.020	-2.013	-2.002	-1.992	-1.979	-1.964	-1.948	-1.929	-1.909	-1.886	-1.864	-1.839	-1.811	-1.782	-1.754	-1.722	-1.690	-1.656	-1.622	-1.586	-1.551	-1.515	-1.478	-1.440	-1.402	-1.362	-1.324	-1.285	-1.246	-1.209	-1.170	-1.132	-1.094	-1.056	-1.019	-0.981	-0.945	-0.910	-0.876	-0.841	-0.809	-0.778	-0.745	-0.716	-0.686	-0.658	-0.631	-0.605	-0.580	-0.556	-0.534	-0.512	-0.490	-0.471	-0.452	-0.436	-0.420	-0.404	-0.390	-0.376	-0.365	-0.354	-0.342	-0.334	-0.324	-0.316	-0.310	-0.302	-0.298	-0.291	-0.288	-0.282	-0.280	-0.278	-0.275	-0.272	-0.271	-0.270	-0.269	-0.269	-0.268	-0.268	-0.268	-0.265	-0.265	-0.265	-0.264	-0.264	-0.262	-0.261	-0.260	-0.259	-0.258	-0.256	-0.255	-0.251	-0.250	-0.246	-0.242	-0.240	-0.236	-0.232	-0.228	-0.222	-0.219	-0.212	-0.208	-0.201	-0.195	-0.189	-0.181	-0.175	-0.166	-0.160	-0.151	-0.144	-0.135	-0.128	-0.120	-0.111	-0.102	-0.094	-0.085	-0.076	-0.068	-0.059	-0.050	-0.041	-0.032	-0.024	-0.015	-0.006	0.002	0.011	0.020	0.028	0.035	0.042	0.050	0.056	0.064	0.070	0.075	0.080	0.085	0.089	0.094	0.096	0.100	0.101	0.102	0.105	0.105	0.105	0.104	0.102	0.100	0.098	0.095	0.090	0.084	0.078	0.071	0.064	0.055	0.045	0.035	0.025	0.014	0.000	-0.012	-0.026	-0.041	-0.056	-0.072	-0.089	-0.106	-0.122	-0.141	-0.159	-0.178	-0.196	-0.214	-0.232	-0.252	-0.271	-0.290	-0.309	-0.326	-0.345	-0.362	-0.379	-0.396	-0.411	-0.428	-0.441	-0.455	-0.468	-0.478	-0.489	-0.496	-0.504	-0.510	-0.515	-0.519	-0.520	-0.520	-0.520	-0.516	-0.512	-0.506	-0.498	-0.488	-0.476	-0.464	-0.448	-0.431	-0.412	-0.392	-0.370	-0.348	-0.322	-0.296	-0.269	-0.239	-0.208	-0.176	-0.144	-0.110	-0.074	-0.039	-0.001	0.038	0.075	0.115	0.154	0.194	0.234	0.274	0.315	0.355	0.396	0.436	0.478	0.518	0.558	0.598	0.636	0.675	0.714	0.751	0.788	0.824	0.859	0.892	0.926	0.958	0.990	1.021	1.050	1.078	1.105	1.130	1.155	1.178	1.200	1.221	1.240	1.259	1.275	1.290	1.305	1.316	1.328	1.339	1.346	1.355	1.361	1.364	1.369	1.370	1.371	1.371	1.369	1.366	1.361	1.355	1.349	1.341	1.331	1.320	1.309	1.296	1.281	1.266	1.249	1.231	1.212	1.192	1.171	1.149	1.126	1.102	1.078	1.051	1.026	0.999	0.970	0.942	0.914	0.884	0.854	0.824	0.794	0.762	0.731	0.700	0.669	0.638	0.606	0.576	0.545	0.515	0.485	0.456	0.426	0.398	0.369	0.341	0.315	0.289	0.264	0.239	0.215	0.194	0.172	0.151	0.134	0.115	0.098	0.082	0.068	0.054	0.040	0.030	0.020	0.010	0.002	-0.004	-0.011	-0.016	-0.021	-0.025	-0.029	-0.030	-0.031	-0.034	-0.032	-0.034	-0.031	-0.031	-0.030	-0.029	-0.028	-0.025	-0.024	-0.021	-0.019	-0.018	-0.018	-0.016	-0.015	-0.014	-0.014	-0.015	-0.016	-0.016	-0.018	-0.019	-0.021	-0.025	-0.029	-0.031	-0.035	-0.041	-0.045	-0.051	-0.058	-0.065	-0.071	-0.079	-0.086	-0.094	-0.102	-0.111	-0.120	-0.129	-0.136	-0.145	-0.154	-0.164	-0.171	-0.179	-0.186	-0.192	-0.200	-0.205	-0.210	-0.214	-0.218	-0.221	-0.224	-0.225	-0.225	-0.225	-0.222	-0.220	-0.218	-0.212	-0.208	-0.200	-0.192	-0.184	-0.174	-0.162	-0.150	-0.138	-0.122	-0.109	-0.092	-0.075	-0.058	-0.039	-0.019	0.001	0.022	0.044	0.066	0.089	0.111	0.135	0.159	0.182	0.206	0.231	0.256	0.280	0.305	0.329	0.354	0.376	0.400	0.424	0.446	0.468	0.489	0.511	0.531	0.549	0.569	0.586	0.602	0.619	0.634	0.646	0.660	0.672	0.684	0.695	0.704	0.711	0.719	0.724	0.729	0.732	0.735	0.736	0.736	0.738	0.736	0.732	0.729	0.725	0.719	0.712	0.706	0.698	0.690	0.681	0.672	0.662	0.651	0.640	0.628	0.616	0.604	0.591	0.576	0.562	0.549	0.535	0.520	0.505	0.490	0.476	0.461	0.446	0.430	0.416	0.400	0.385	0.371	0.356	0.342	0.328	0.314	0.300	0.288	0.274	0.260	0.248	0.235	0.224	0.211	0.200	0.189	0.178	0.166	0.158	0.148	0.138	0.129	0.120	0.111	0.102	0.095	0.088	0.081	0.075	0.069	0.062	0.059	0.054	0.049	0.045	0.040	0.038	0.035	0.031	0.029	0.026	0.025	0.025	0.022	0.022	0.022	0.022	0.024	0.025	0.026	0.028	0.029	0.031	0.032	0.036	0.039	0.041	0.045	0.049	0.051	0.055	0.059	0.061	0.065	0.069	0.072	0.075	0.079	0.082	0.085	0.088	0.090	0.092	0.095	0.096	0.098	0.099	0.099	0.100	0.098	0.098	0.096	0.094	0.090	0.088	0.084	0.080	0.075	0.069	0.062	0.058	0.049	0.041	0.032	0.024	0.015	0.004	-0.008	-0.019	-0.031	-0.042	-0.055	-0.069	-0.082	-0.096	-0.110	-0.125	-0.140	-0.155	-0.170	-0.185	-0.201	-0.218	-0.234	-0.249	-0.264	-0.279	-0.294	-0.309	-0.324	-0.339	-0.352	-0.366	-0.380	-0.392	-0.406	-0.418	-0.429	-0.439	-0.449	-0.459	-0.466	-0.474	-0.480	-0.486	-0.491	-0.495	-0.498	-0.500	-0.501	-0.500	-0.500	-0.498	-0.495	-0.490	-0.485	-0.480	-0.471	-0.464	-0.455	-0.445	-0.435	-0.422	-0.410	-0.396	-0.382	-0.369	-0.352	-0.336	-0.320	-0.304	-0.285	-0.266	-0.248	-0.229	-0.208	-0.189	-0.169	-0.149	-0.128	-0.108	-0.089	-0.068	-0.048	-0.028	-0.008	0.012	0.031	0.051	0.069	0.088	0.106	0.124	0.141	0.158	0.175	0.190	0.206	0.221	0.236	0.250	0.264	0.278	0.291	0.304	0.316	0.328	0.340	0.351	0.361	0.372	0.385	0.394	0.405	0.415	0.425	0.435	0.445	0.455	0.464	0.475	0.484	0.495	0.505	0.514	0.525	0.535	0.545	0.556	0.565	0.576	0.586	0.598	0.606	0.616	0.628	0.638	0.646	0.656	0.666	0.674	0.684	0.692	0.700	0.708	0.715	0.721	0.729	0.735	0.741	0.745	0.750	0.754	0.758	0.759	0.760	0.761	0.762	0.762	0.761	0.760	0.758	0.754	0.751	0.748	0.742	0.736	0.731	0.725	0.719	0.712	0.705	0.698	0.690	0.682	0.674	0.666	0.659	0.651	0.642	0.635	0.629	0.621	0.615	0.609	0.602	0.598	0.592	0.588	0.584	0.580	0.578	0.576	0.574	0.574	0.574	0.574	0.575	0.578	0.580	0.582	0.586	0.590	0.594	0.599	0.604	0.609	0.615	0.621	0.628	0.632	0.639	0.645	0.652	0.659	0.665	0.670	0.676	0.682	0.686	0.692	0.696	0.701	0.704	0.708	0.710	0.712	0.714	0.715	0.716	0.716	0.716	0.715	0.714	0.714	0.711	0.710	0.708	0.705	0.702	0.700	0.696	0.694	0.691	0.689	0.686	0.684	0.682	0.681	0.680	0.680	0.681	0.682	0.684	0.685	0.689	0.692	0.698	0.704	0.711	0.718	0.728	0.738	0.748	0.759	0.771	0.785	0.799	0.812	0.829	0.845	0.861	0.879	0.898	0.915	0.934	0.952	0.972	0.991	1.011	1.031	1.050	1.069	1.086	1.105	1.121	1.139	1.155	1.169	1.182	1.195	1.208	1.218	1.226	1.234	1.241	1.245	1.248	1.250	1.249	1.248	1.242	1.238	1.230	1.220	1.209	1.196	1.181	1.165	1.146	1.126	1.105	1.081	1.056	1.030	1.002	0.972	0.942	0.909	0.876	0.842	0.806	0.770	0.734	0.695	0.656	0.618	0.578	0.538	0.498	0.458	0.416	0.376	0.336	0.296	0.258	0.218	0.180	0.141	0.105	0.068	0.032	-0.002	-0.038	-0.069	-0.101	-0.131	-0.161	-0.189	-0.216	-0.240	-0.264	-0.286	-0.306	-0.326	-0.344	-0.359	-0.375	-0.389	-0.400	-0.410	-0.419	-0.425	-0.430	-0.435	-0.436	-0.438	-0.438	-0.435	-0.431	-0.426	-0.420	-0.412	-0.405	-0.395	-0.384	-0.371	-0.359	-0.346	-0.330	-0.315	-0.298	-0.281	-0.262	-0.245	-0.228	-0.208	-0.188	-0.169	-0.149	-0.129	-0.110	-0.090	-0.070	-0.051	-0.032	-0.014	0.002	0.020	0.038	0.052	0.069	0.082	0.096	0.108	0.119	0.129	0.139	0.145	0.151	0.158	0.161	0.164	0.165	0.165	0.162	0.160	0.155	0.149	0.141	0.131	0.121	0.109	0.096	0.082	0.068	0.050	0.032	0.014	-0.006	-0.028	-0.049	-0.071	-0.094	-0.119	-0.144	-0.169	-0.192	-0.219	-0.245	-0.270	-0.296	-0.321	-0.346	-0.371	-0.396	-0.420	-0.444	-0.468	-0.489	-0.510	-0.530	-0.550	-0.569	-0.585	-0.600	-0.615	-0.628	-0.638	-0.649	-0.658	-0.665	-0.670	-0.674	-0.676	-0.676	-0.678	-0.675	-0.672	-0.668	-0.661	-0.654	-0.645	-0.635	-0.625	-0.614	-0.600	-0.588	-0.572	-0.558	-0.541	-0.525	-0.509	-0.491	-0.474	-0.456	-0.439	-0.421	-0.404	-0.388	-0.370	-0.355	-0.339	-0.325	-0.310	-0.298	-0.284	-0.272	-0.262	-0.254	-0.245	-0.236	-0.231	-0.225	-0.221	-0.219	-0.218	-0.218	-0.218	-0.220	-0.224	-0.228	-0.232	-0.240	-0.248	-0.255	-0.265	-0.275	-0.285	-0.296	-0.309	-0.322	-0.335	-0.349	-0.364	-0.378	-0.392	-0.406	-0.421	-0.435	-0.450	-0.465	-0.478	-0.491	-0.504	-0.516	-0.529	-0.539	-0.550	-0.559	-0.569	-0.576	-0.584	-0.590	-0.596	-0.600	-0.602	-0.605	-0.608	-0.608	-0.606	-0.605	-0.602	-0.599	-0.594	-0.588	-0.581	-0.574	-0.565	-0.555	-0.545	-0.534	-0.520	-0.507	-0.494	-0.480	-0.464	-0.449	-0.432	-0.415	-0.398	-0.379	-0.360	-0.341	-0.322	-0.302	-0.284	-0.262	-0.242	-0.222	-0.201	-0.180	-0.159	-0.139	-0.116	-0.095	-0.074	-0.052	-0.031	-0.010	0.011	0.032	0.054	0.074	0.095	0.115	0.135	0.155	0.175	0.194	0.212	0.231	0.250	0.268	0.285	0.301	0.319	0.335	0.350	0.366	0.381	0.396	0.410	0.425	0.439	0.452	0.465	0.478	0.490	0.502	0.514	0.525	0.536	0.548	0.559	0.569	0.580	0.590	0.600	0.610	0.620	0.630	0.640	0.650	0.660	0.670	0.680	0.690	0.700	0.710	0.720	0.730	0.741	0.752	0.762	0.775	0.785	0.796	0.808	0.819	0.831	0.842	0.854	0.866	0.878	0.890	0.902	0.914	0.926	0.939	0.950	0.961	0.974	0.986	0.998	1.009	1.020	1.031	1.042	1.052	1.062	1.074	1.082	1.092	1.100	1.110	1.118	1.125	1.132	1.139	1.145	1.150	1.156	1.160	1.165	1.169	1.171	1.175	1.176	1.179	1.180	1.180	1.180	1.181	1.180	1.180	1.179	1.178	1.176	1.174	1.171	1.169	1.166	1.162	1.160	1.156	1.151	1.146	1.142	1.138	1.132	1.128	1.122	1.116	1.111	1.104	1.098	1.091	1.085	1.079	1.071	1.065	1.058	1.049	1.041	1.034	1.025	1.015	1.006	0.998	0.988	0.978	0.968	0.956	0.945	0.934	0.922	0.910	0.899	0.885	0.872	0.859	0.846	0.832	0.818	0.804	0.790	0.775	0.759	0.745	0.728	0.712	0.698	0.681	0.666	0.650	0.634	0.618	0.601	0.588	0.571	0.556	0.541	0.528	0.514	0.499	0.486	0.472	0.459	0.449	0.436	0.426	0.415	0.406	0.398	0.390	0.384	0.378	0.372	0.368	0.365	0.362	0.362	0.362	0.364	0.365	0.368	0.372	0.378	0.384	0.391	0.399	0.409	0.418	0.430	0.440	0.454	0.468	0.481	0.495	0.510	0.526	0.542	0.560	0.575	0.594	0.610	0.628	0.644	0.661	0.678	0.694	0.710	0.726	0.742	0.756	0.770	0.782	0.796	0.808	0.818	0.826	0.835	0.842	0.848	0.854	0.856	0.859	0.859	0.858	0.856	0.854	0.849	0.841	0.835	0.825	0.814	0.802	0.790	0.776	0.760	0.742	0.725	0.706	0.686	0.665	0.644	0.620	0.596	0.572	0.548	0.522	0.499	0.472	0.445	0.419	0.394	0.368	0.341	0.315	0.289	0.264	0.239	0.215	0.191	0.168	0.145	0.122	0.100	0.080	0.059	0.040	0.021	0.004	-0.012	-0.029	-0.044	-0.059	-0.071	-0.084	-0.098	-0.108	-0.118	-0.128	-0.138	-0.146	-0.154	-0.161	-0.169	-0.175	-0.181	-0.186	-0.192	-0.198	-0.202	-0.208	-0.211	-0.216	-0.222	-0.226	-0.231	-0.236	-0.240	-0.245	-0.250	-0.255	-0.260	-0.265	-0.271	-0.275	-0.281	-0.288	-0.294	-0.300	-0.306	-0.312	-0.319	-0.325	-0.332	-0.338	-0.345	-0.351	-0.358	-0.364	-0.370	-0.376	-0.381	-0.386	-0.392	-0.398	-0.401	-0.406	-0.410	-0.414	-0.416	-0.420	-0.421	-0.422	-0.424	-0.425	-0.426	-0.426	-0.426	-0.426	-0.424	-0.422	-0.420	-0.419	-0.416	-0.414	-0.410	-0.406	-0.404	-0.400	-0.396	-0.392	-0.389	-0.385	-0.380	-0.376	-0.372	-0.369	-0.364	-0.361	-0.358	-0.354	-0.350	-0.348	-0.344	-0.340	-0.336	-0.334	-0.330	-0.328	-0.324	-0.321	-0.318	-0.315	-0.312	-0.309	-0.305	-0.301	-0.299	-0.294	-0.290	-0.286	-0.281	-0.276	-0.270	-0.265	-0.258	-0.250	-0.242	-0.234	-0.224	-0.214	-0.204	-0.191	-0.179	-0.165	-0.151	-0.138	-0.121	-0.106	-0.089	-0.071	-0.054	-0.035	-0.015	0.005	0.025	0.046	0.069	0.090	0.112	0.136	0.159	0.181	0.205	0.229	0.251	0.274	0.296	0.319	0.340	0.361	0.381	0.401	0.420	0.438	0.455	0.472	0.486	0.501	0.515	0.526	0.538	0.546	0.555	0.561	0.566	0.571	0.572	0.574	0.574	0.572	0.569	0.565	0.559	0.552	0.545	0.535	0.525	0.514	0.501	0.489	0.475	0.460	0.445	0.429	0.414	0.398	0.381	0.365	0.348	0.331	0.315	0.299	0.284	0.269	0.254	0.240	0.226	0.214	0.202	0.191	0.181	0.172	0.165	0.159	0.154	0.149	0.146	0.145	0.145	0.146	0.149	0.152	0.158	0.162	0.171	0.180	0.191	0.202	0.214	0.228	0.242	0.258	0.275	0.291	0.310	0.330	0.350	0.371	0.392	0.414	0.438	0.461	0.484	0.509	0.532	0.558	0.581	0.606	0.630	0.655	0.680	0.704	0.729	0.752	0.776	0.800	0.822	0.845	0.869	0.890	0.911	0.934	0.952	0.972	0.992	1.010	1.028	1.044	1.060	1.075	1.088	1.101	1.114	1.125	1.135	1.144	1.151	1.158	1.164	1.168	1.170	1.174	1.174	1.172	1.171	1.168	1.162	1.156	1.149	1.141	1.131	1.119	1.106	1.090	1.075	1.059	1.039	1.019	0.999	0.976	0.952	0.928	0.901	0.874	0.846	0.816	0.788	0.756	0.725	0.691	0.658	0.624	0.589	0.554	0.519	0.484	0.448	0.411	0.375	0.339	0.305	0.269	0.234	0.200	0.166	0.134	0.100	0.069	0.039	0.009	-0.020	-0.048	-0.074	-0.099	-0.122	-0.145	-0.166	-0.185	-0.204	-0.220	-0.236	-0.251	-0.262	-0.275	-0.284	-0.291	-0.299	-0.304	-0.308	-0.310	-0.310	-0.309	-0.308	-0.304	-0.300	-0.295	-0.289	-0.280	-0.271	-0.262	-0.252	-0.241	-0.230	-0.216	-0.205	-0.191	-0.178	-0.164	-0.149	-0.134	-0.120	-0.105	-0.089	-0.074	-0.060	-0.045	-0.030	-0.016	-0.001	0.012	0.026	0.040	0.052	0.064	0.076	0.088	0.098	0.109	0.119	0.126	0.135	0.144	0.151	0.158	0.162	0.169	0.174	0.178	0.181	0.184	0.186	0.188	0.189	0.188	0.188	0.186	0.184	0.181	0.178	0.174	0.169	0.164	0.158	0.151	0.144	0.136	0.129	0.120	0.110	0.100	0.090	0.079	0.068	0.056	0.044	0.031	0.019	0.005	-0.008	-0.020	-0.034	-0.048	-0.060	-0.075	-0.088	-0.101	-0.115	-0.128	-0.141	-0.155	-0.168	-0.179	-0.191	-0.204	-0.215	-0.226	-0.238	-0.248	-0.258	-0.268	-0.276	-0.285	-0.292	-0.300	-0.306	-0.312	-0.318	-0.321	-0.326	-0.329	-0.331	-0.334	-0.336	-0.338	-0.338	-0.339	-0.339	-0.338	-0.336	-0.335	-0.334	-0.331	-0.329	-0.326	-0.322	-0.319	-0.316	-0.312	-0.309	-0.306	-0.301	-0.299	-0.294	-0.290	-0.286	-0.282	-0.279	-0.275	-0.272	-0.270	-0.266	-0.265	-0.262	-0.261	-0.259	-0.258	-0.256	-0.256	-0.255	-0.255	-0.255	-0.255	-0.255	-0.255	-0.256	-0.258	-0.258	-0.260	-0.261	-0.262	-0.262	-0.264	-0.266	-0.266	-0.269	-0.270	-0.270	-0.271	-0.272	-0.274	-0.274	-0.274	-0.275	-0.274	-0.272	-0.272	-0.271	-0.270	-0.268	-0.266	-0.262	-0.260	-0.256	-0.252	-0.248	-0.244	-0.238	-0.232	-0.226	-0.220	-0.212	-0.206	-0.199	-0.191	-0.182	-0.175	-0.166	-0.158	-0.149	-0.139	-0.130	-0.121	-0.110	-0.101	-0.091	-0.081	-0.072	-0.062	-0.052	-0.044	-0.034	-0.025	-0.016	-0.009	0.000	0.008	0.014	0.021	0.028	0.034	0.040	0.045	0.050	0.054	0.059	0.061	0.064	0.066	0.068	0.070	0.071	0.072	0.071	0.071	0.070	0.070	0.069	0.066	0.065	0.062	0.061	0.059	0.056	0.054	0.051	0.048	0.046	0.044	0.040	0.038	0.036	0.032	0.030	0.029	0.028	0.026	0.025	0.025	0.025	0.025	0.028	0.029	0.031	0.034	0.038	0.041	0.045	0.050	0.056	0.062	0.069	0.076	0.084	0.094	0.104	0.112	0.125	0.136	0.149	0.160	0.174	0.188	0.202	0.216	0.232	0.248	0.264	0.280	0.298	0.314	0.332	0.350	0.370	0.389	0.406	0.426	0.446	0.466	0.485	0.505	0.525	0.544	0.564	0.585	0.604	0.624	0.642	0.664	0.682	0.702	0.721	0.740	0.759	0.776	0.795	0.814	0.831	0.848	0.865	0.881	0.898	0.912	0.928	0.942	0.956	0.970	0.984	0.996	1.008	1.020	1.030	1.040	1.050	1.059	1.066	1.074	1.081	1.086	1.092	1.096	1.101	1.105	1.108	1.110	1.110	1.111	1.111	1.111	1.110	1.108	1.105	1.101	1.098	1.094	1.089	1.084	1.078	1.072	1.066	1.060	1.052	1.045	1.039	1.031	1.022	1.016	1.008	1.000	0.992	0.985	0.978	0.969	0.961	0.955	0.949	0.941	0.935	0.929	0.922	0.918	0.912	0.908	0.904	0.899	0.895	0.891	0.889	0.886	0.885	0.882	0.881	0.881	0.880	0.880	0.880	0.881	0.881	0.882	0.882	0.885	0.886	0.888	0.889	0.890	0.891	0.892	0.895	0.896	0.899	0.899	0.901	0.901	0.902	0.904	0.904	0.904	0.904	0.904	0.902	0.901	0.899	0.898	0.895	0.892	0.889	0.885	0.881	0.878	0.872	0.868	0.862	0.856	0.850	0.844	0.836	0.829	0.821	0.811	0.804	0.794	0.785	0.775	0.765	0.754	0.744	0.731	0.721	0.709	0.696	0.685	0.671	0.659	0.646	0.632	0.619	0.605	0.591	0.578	0.564	0.549	0.535	0.520	0.505	0.491	0.478	0.462	0.449	0.435	0.420	0.406	0.394	0.379	0.368	0.354	0.340	0.329	0.316	0.306	0.295	0.284	0.274	0.262	0.254	0.245	0.238	0.229	0.222	0.215	0.210	0.204	0.199	0.194	0.191	0.188	0.185	0.184	0.182	0.181	0.181	0.182	0.184	0.186	0.188	0.190	0.194	0.195	0.200	0.204	0.208	0.212	0.216	0.220	0.224	0.229	0.232	0.236	0.239	0.242	0.245	0.246	0.249	0.250	0.250	0.250	0.249	0.246	0.245	0.241	0.236	0.230	0.224	0.216	0.208	0.198	0.188	0.175	0.162	0.148	0.132	0.118	0.100	0.081	0.062	0.042	0.022	0.000	-0.022	-0.045	-0.069	-0.092	-0.119	-0.144	-0.169	-0.195	-0.221	-0.249	-0.274	-0.301	-0.328	-0.354	-0.381	-0.406	-0.431	-0.458	-0.481	-0.506	-0.529	-0.551	-0.572	-0.594	-0.614	-0.631	-0.650	-0.668	-0.681	-0.696	-0.710	-0.721	-0.732	-0.741	-0.749	-0.756	-0.761	-0.765	-0.768	-0.769	-0.769	-0.766	-0.762	-0.759	-0.752	-0.746	-0.736	-0.726	-0.715	-0.704	-0.689	-0.674	-0.656	-0.639	-0.621	-0.601	-0.580	-0.559	-0.536	-0.512	-0.489	-0.462	-0.436	-0.410	-0.382	-0.354	-0.325	-0.296	-0.266	-0.236	-0.205	-0.174	-0.144	-0.112	-0.081	-0.049	-0.019	0.014	0.045	0.076	0.109	0.139	0.170	0.200	0.230	0.260	0.288	0.318	0.345	0.371	0.399	0.424	0.450	0.474	0.498	0.520	0.541	0.561	0.581	0.599	0.616	0.632	0.648	0.662	0.675	0.688	0.698	0.708	0.716	0.724	0.731	0.736	0.739	0.742	0.745	0.746	0.746	0.745	0.744	0.741	0.738	0.734	0.729	0.722	0.718	0.710	0.702	0.695	0.685	0.678	0.669	0.658	0.649	0.639	0.628	0.619	0.609	0.598	0.589	0.579	0.569	0.561	0.552	0.544	0.536	0.529	0.522	0.516	0.510	0.505	0.501	0.498	0.495	0.492	0.491	0.490	0.490	0.490	0.492	0.494	0.498	0.501	0.506	0.511	0.518	0.524	0.531	0.539	0.546	0.555	0.565	0.574	0.584	0.595	0.604	0.615	0.626	0.636	0.649	0.659	0.670	0.680	0.691	0.702	0.712	0.722	0.731	0.740	0.748	0.755	0.762	0.768	0.772	0.776	0.781	0.784	0.785	0.785	0.785	0.782	0.780	0.776	0.772	0.765	0.759	0.750	0.741	0.730	0.719	0.708	0.692	0.679	0.662	0.646	0.629	0.610	0.590	0.571	0.550	0.529	0.507	0.485	0.464	0.440	0.416	0.392	0.370	0.346	0.324	0.301	0.279	0.256	0.235	0.214	0.192	0.174	0.155	0.136	0.119	0.104	0.089	0.075	0.062	0.051	0.042	0.034	0.028	0.021	0.019	0.016	0.016	0.018	0.021	0.026	0.032	0.042	0.052	0.065	0.079	0.095	0.112	0.132	0.152	0.176	0.200	0.226	0.254	0.281	0.312	0.344	0.378	0.412	0.448	0.484	0.522	0.561	0.600	0.641	0.681	0.724	0.768	0.809	0.852	0.896	0.940	0.985	1.028	1.071	1.115	1.158	1.200	1.244	1.286	1.328	1.368	1.408	1.446	1.485	1.521	1.559	1.594	1.626	1.659	1.690	1.720	1.749	1.775	1.801	1.825	1.848	1.869	1.889	1.908	1.924	1.939	1.951	1.964	1.975	1.984	1.990	1.995	2.000	2.002	2.004	2.004	2.002	1.999	1.995	1.990	1.982	1.975	1.966	1.956	1.945	1.934	1.921	1.909	1.894	1.879	1.864	1.848	1.831	1.815	1.798	1.779	1.762	1.744	1.726	1.708	1.690	1.672	1.654	1.636	1.619	1.601	1.585	1.566	1.551	1.534	1.519	1.502	1.489	1.474	1.460	1.448	1.434	1.421	1.410	1.399	1.389	1.379	1.369	1.360	1.352	1.346	1.341	1.335	1.329	1.326	1.322	1.320	1.318	1.316	1.316	1.315	1.316	1.318	1.320	1.322	1.326	1.330	1.335	1.341	1.348	1.354	1.361	1.370	1.379	1.390	1.399	1.410	1.421	1.434	1.448	1.461	1.475	1.490	1.505	1.520	1.536	1.554	1.571	1.589	1.606	1.626	1.645	1.664	1.682	1.702	1.722	1.742	1.764	1.782	1.802	1.822	1.842	1.864	1.882	1.902	1.922	1.941	1.960	1.979	1.996	2.015	2.033	2.049	2.064	2.081	2.096	2.111	2.125	2.139	2.151	2.164	2.175	2.186	2.196	2.206	2.215	2.222	2.230	2.238	2.244	2.249	2.254	2.258	2.261	2.264	2.266	2.269	2.269	2.269	2.269	2.269	2.268	2.266	2.264	2.261	2.258	2.254	2.250	2.245	2.239	2.231	2.225	2.218	2.209	2.200	2.191	2.181	2.170	2.159	2.146	2.134	2.120	2.106	2.091	2.075	2.059	2.042	2.025	2.005	1.986	1.965	1.944	1.922	1.900	1.876	1.852	1.826	1.801	1.774	1.746	1.718	1.690	1.661	1.631	1.600	1.570	1.539	1.508	1.476	1.444	1.412	1.381	1.349	1.315	1.284	1.252	1.221	1.189	1.158	1.129	1.099	1.070	1.042	1.015	0.988	0.962	0.940	0.918	0.895	0.875	0.855	0.838	0.822	0.808	0.794	0.781	0.771	0.762	0.755	0.750	0.745	0.742	0.740	0.741	0.742	0.745	0.750	0.756	0.764	0.772	0.782	0.791	0.805	0.816	0.830	0.845	0.860	0.875	0.891	0.909	0.925	0.942	0.960	0.978	0.995	1.011	1.029	1.046	1.062	1.079	1.095	1.110	1.125	1.140	1.152	1.165	1.178	1.188	1.196	1.205	1.212	1.220	1.225	1.230	1.232	1.236	1.238	1.238	1.236	1.234	1.231	1.228	1.224	1.218	1.210	1.204	1.195	1.186	1.176	1.166	1.155	1.145	1.131	1.120	1.108	1.095	1.080	1.068	1.054	1.040	1.026	1.012	0.999	0.985	0.972	0.960	0.948	0.935	0.924	0.911	0.901	0.891	0.881	0.874	0.865	0.856	0.850	0.844	0.838	0.832	0.829	0.824	0.820	0.818	0.815	0.814	0.811	0.811	0.809	0.809	0.809	0.809	0.810	0.811	0.811	0.812	0.814	0.814	0.815	0.816	0.816	0.816	0.815	0.815	0.815	0.814	0.811	0.809	0.806	0.802	0.799	0.792	0.786	0.781	0.774	0.765	0.758	0.748	0.738	0.728	0.715	0.702	0.691	0.678	0.664	0.650	0.635	0.620	0.605	0.589	0.572	0.556	0.540	0.524	0.507	0.490	0.475	0.458	0.441	0.428	0.411	0.398	0.382	0.370	0.358	0.345	0.334	0.322	0.312	0.304	0.298	0.290	0.284	0.280	0.276	0.274	0.272	0.271	0.272	0.274	0.278	0.281	0.286	0.292	0.301	0.309	0.319	0.329	0.340	0.352	0.366	0.379	0.395	0.410	0.426	0.442	0.460	0.478	0.496	0.515	0.534	0.552	0.571	0.590	0.610	0.629	0.649	0.669	0.686	0.706	0.725	0.744	0.761	0.780	0.796	0.814	0.830	0.848	0.864	0.880	0.895	0.909	0.924	0.939	0.951	0.965	0.978	0.990	1.002	1.015	1.028	1.039	1.050	1.060	1.072	1.081	1.092	1.104	1.112	1.124	1.134	1.144	1.155	1.165	1.176	1.186	1.198	1.210	1.220	1.232	1.245	1.258	1.271	1.284	1.298	1.312	1.326	1.341	1.356	1.370	1.386	1.402	1.418	1.434	1.451	1.468	1.484	1.501	1.518	1.535	1.552	1.569	1.586	1.604	1.620	1.638	1.654	1.671	1.686	1.702	1.719	1.732	1.748	1.761	1.774	1.786	1.798	1.809	1.819	1.829	1.836	1.845	1.851	1.856	1.861	1.864	1.868	1.870	1.870	1.870	1.870	1.868	1.865	1.861	1.856	1.851	1.845	1.839	1.830	1.822	1.812	1.802	1.792	1.781	1.770	1.759	1.746	1.734	1.722	1.710	1.698	1.685	1.671	1.660	1.649	1.636	1.624	1.614	1.602	1.592	1.582	1.575	1.568	1.559	1.552	1.546	1.541	1.538	1.534	1.531	1.530	1.530	1.529	1.530	1.534	1.535	1.539	1.545	1.549	1.555	1.561	1.570	1.578	1.586	1.595	1.604	1.614	1.625	1.635	1.646	1.656	1.666	1.678	1.689	1.699	1.710	1.720	1.729	1.739	1.748	1.756	1.764	1.771	1.778	1.782	1.788	1.791	1.795	1.798	1.799	1.799	1.799	1.796	1.795	1.791	1.788	1.782	1.775	1.769	1.761	1.752	1.742	1.731	1.721	1.709	1.696	1.684	1.669	1.655	1.639	1.624	1.609	1.592	1.576	1.559	1.541	1.525	1.509	1.490	1.474	1.458	1.440	1.425	1.408	1.392	1.378	1.362	1.349	1.335	1.321	1.309	1.296	1.285	1.275	1.265	1.255	1.248	1.240	1.235	1.229	1.224	1.220	1.218	1.215	1.215	1.215	1.216	1.218	1.221	1.225	1.229	1.235	1.242	1.249	1.259	1.266	1.276	1.288	1.299	1.310	1.322	1.335	1.349	1.364	1.378	1.392	1.409	1.424	1.440	1.456	1.472	1.489	1.505	1.521	1.538	1.554	1.569	1.585	1.600	1.615	1.630	1.644	1.658	1.670	1.682	1.694	1.705	1.715	1.724	1.732	1.741	1.748	1.752	1.758	1.761	1.764	1.765	1.766	1.766	1.765	1.764	1.760	1.756	1.751	1.745	1.739	1.731	1.724	1.714	1.704	1.694	1.684	1.672	1.660	1.648	1.634	1.621	1.608	1.592	1.578	1.564	1.549	1.532	1.518	1.504	1.489	1.474	1.459	1.444	1.429	1.415	1.400	1.386	1.372	1.360	1.345	1.332	1.320	1.308	1.295	1.282	1.272	1.260	1.249	1.239	1.228	1.218	1.209	1.199	1.190	1.182	1.172	1.165	1.159	1.151	1.145	1.139	1.131	1.126	1.121	1.116	1.111	1.108	1.102	1.099	1.095	1.092	1.089	1.086	1.084	1.082	1.080	1.080	1.079	1.080	1.080	1.080	1.081	1.082	1.084	1.088	1.090	1.094	1.098	1.102	1.108	1.112	1.119	1.125	1.132	1.140	1.148	1.156	1.164	1.172	1.181	1.191	1.200	1.211	1.221	1.230	1.241	1.251	1.262	1.274	1.284	1.294	1.305	1.315	1.326	1.335	1.345	1.356	1.365	1.374	1.382	1.391	1.400	1.408	1.414	1.420	1.426	1.431	1.436	1.441	1.445	1.448	1.450	1.451	1.452	1.454	1.454	1.452	1.452	1.450	1.448	1.445	1.441	1.438	1.434	1.428	1.422	1.416	1.410	1.404	1.396	1.390	1.381	1.375	1.366	1.359	1.350	1.341	1.332	1.325	1.315	1.308	1.299	1.291	1.282	1.275	1.268	1.261	1.252	1.246	1.240	1.235	1.229	1.224	1.219	1.215	1.211	1.210	1.208	1.205	1.204	1.204	1.204	1.205	1.206	1.210	1.214	1.216	1.221	1.228	1.232	1.240	1.248	1.255	1.265	1.275	1.285	1.296	1.308	1.320	1.332	1.346	1.360	1.374	1.388	1.404	1.419	1.434	1.450	1.466	1.482	1.500	1.515	1.532	1.550	1.566	1.582	1.600	1.616	1.632	1.649	1.665	1.680	1.694	1.709	1.724	1.736	1.750	1.761	1.772	1.785	1.795	1.804	1.812	1.820	1.829	1.835	1.840	1.845	1.849	1.852	1.856	1.858	1.859	1.859	1.859	1.858	1.856	1.854	1.850	1.846	1.842	1.839	1.832	1.826	1.821	1.814	1.806	1.799	1.792	1.784	1.775	1.768	1.760	1.751	1.742	1.735	1.728	1.720	1.712	1.706	1.700	1.694	1.689	1.684	1.680	1.676	1.672	1.671	1.671	1.671	1.672	1.674	1.678	1.681	1.688	1.694	1.701	1.710	1.721	1.732	1.745	1.760	1.775	1.791	1.809	1.828	1.848	1.868	1.890	1.912	1.938	1.962	1.989	2.014	2.041	2.070	2.099	2.128	2.159	2.188	2.219	2.249	2.281	2.312	2.344	2.375	2.405	2.436	2.466	2.498	2.526	2.555	2.582	2.611	2.638	2.662	2.688	2.712	2.735	2.756	2.778	2.798	2.815	2.832	2.849	2.864	2.876	2.889	2.900	2.910	2.919	2.925	2.931	2.936	2.940	2.942	2.944	2.944	2.944	2.941	2.938	2.935	2.930	2.925	2.918	2.911	2.902	2.895	2.886	2.878	2.868	2.858	2.846	2.836	2.825	2.814	2.801	2.790	2.778	2.765	2.752	2.739	2.726	2.712	2.699	2.685	2.671	2.658	2.642	2.629	2.614	2.598	2.582	2.566	2.551	2.535	2.518	2.500	2.482	2.465	2.446	2.429	2.409	2.389	2.370	2.350	2.329	2.308	2.285	2.264	2.240	2.218	2.192	2.170	2.145	2.120	2.095	2.069	2.044	2.018	1.992	1.966	1.941	1.915	1.889	1.864	1.838	1.812	1.788	1.764	1.739	1.716	1.692	1.670	1.649	1.628	1.608	1.588	1.569	1.550	1.534	1.518	1.502	1.489	1.476	1.464	1.454	1.444	1.436	1.430	1.424	1.420	1.416	1.414	1.414	1.414	1.415	1.418	1.421	1.426	1.430	1.438	1.446	1.454	1.464	1.474	1.485	1.496	1.508	1.521	1.536	1.549	1.564	1.579	1.595	1.611	1.628	1.644	1.660	1.678	1.694	1.711	1.728	1.745	1.762	1.779	1.795	1.811	1.826	1.841	1.856	1.871	1.885	1.898	1.910	1.921	1.934	1.944	1.954	1.962	1.971	1.979	1.985	1.991	1.998	2.002	2.005	2.009	2.010	2.011	2.013	2.011	2.010	2.007	2.004	2.000	1.995	1.989	1.984	1.976	1.969	1.960	1.952	1.942	1.932	1.921	1.911	1.899	1.888	1.875	1.861	1.848	1.835	1.821	1.806	1.792	1.778	1.765	1.750	1.735	1.720	1.706	1.691	1.676	1.662	1.646	1.632	1.619	1.604	1.591	1.576	1.564	1.551	1.539	1.526	1.514	1.502	1.492	1.481	1.471	1.461	1.451	1.442	1.434	1.426	1.419	1.411	1.404	1.398	1.392	1.386	1.382	1.378	1.375	1.370	1.368	1.365	1.362	1.360	1.359	1.359	1.359	1.359	1.359	1.360	1.361	1.364	1.365	1.368	1.371	1.375	1.379	1.382	1.386	1.391	1.396	1.401	1.408	1.414	1.420	1.425	1.431	1.439	1.446	1.452	1.460	1.468	1.474	1.481	1.488	1.494	1.502	1.509	1.516	1.522	1.528	1.535	1.540	1.546	1.554	1.558	1.564	1.568	1.571	1.576	1.579	1.582	1.585	1.588	1.589	1.590	1.591	1.591	1.590	1.590	1.589	1.588	1.586	1.584	1.580	1.576	1.572	1.568	1.561	1.556	1.550	1.545	1.538	1.530	1.522	1.514	1.506	1.498	1.488	1.479	1.469	1.460	1.449	1.440	1.429	1.418	1.408	1.396	1.385	1.374	1.361	1.349	1.338	1.325	1.314	1.301	1.288	1.276	1.264	1.251	1.239	1.226	1.215	1.202	1.190	1.178	1.166	1.154	1.142	1.130	1.118	1.106	1.096	1.085	1.075	1.062	1.054	1.042	1.034	1.024	1.015	1.006	0.998	0.990	0.982	0.976	0.970	0.964	0.959	0.955	0.951	0.949	0.946	0.944	0.944	0.944	0.945	0.946	0.949	0.952	0.959	0.964	0.970	0.978	0.986	0.996	1.006	1.019	1.030	1.044	1.058	1.072	1.088	1.104	1.121	1.140	1.158	1.178	1.198	1.219	1.240	1.260	1.282	1.305	1.328	1.351	1.375	1.396	1.420	1.444	1.466	1.489	1.511	1.534	1.555	1.576	1.596	1.616	1.635	1.654	1.671	1.689	1.705	1.720	1.734	1.746	1.758	1.769	1.779	1.788	1.794	1.800	1.805	1.809	1.811	1.812	1.812	1.812	1.810	1.808	1.802	1.796	1.790	1.784	1.775	1.765	1.756	1.745	1.734	1.722	1.710	1.698	1.685	1.672	1.659	1.645	1.630	1.616	1.602	1.589	1.574	1.561	1.549	1.535	1.522	1.510	1.500	1.488	1.478	1.469	1.459	1.451	1.444	1.438	1.431	1.428	1.424	1.420	1.419	1.419	1.418	1.418	1.419	1.421	1.425	1.429	1.434	1.438	1.444	1.451	1.460	1.468	1.476	1.486	1.496	1.508	1.518	1.530	1.541	1.552	1.565	1.578	1.590	1.601	1.614	1.626	1.638	1.650	1.660	1.671	1.681	1.691	1.702	1.711	1.719	1.728	1.734	1.741	1.746	1.752	1.756	1.759	1.762	1.764	1.765	1.765	1.765	1.764	1.762	1.760	1.756	1.752	1.748	1.742	1.738	1.730	1.724	1.716	1.708	1.699	1.690	1.680	1.670	1.660	1.650	1.639	1.629	1.618	1.608	1.596	1.586	1.575	1.565	1.555	1.545	1.536	1.526	1.519	1.510	1.502	1.496	1.489	1.484	1.479	1.475	1.471	1.469	1.466	1.466	1.465	1.466	1.468	1.469	1.471	1.475	1.480	1.484	1.491	1.498	1.506	1.514	1.524	1.534	1.546	1.558	1.570	1.584	1.598	1.611	1.626	1.642	1.658	1.672	1.689	1.706	1.722	1.740	1.756	1.772	1.790	1.806	1.824	1.840	1.856	1.872	1.888	1.902	1.918	1.931	1.945	1.958	1.970	1.981	1.992	2.001	2.010	2.018	2.025	2.031	2.035	2.040	2.041	2.044	2.042	2.044	2.041	2.039	2.034	2.030	2.024	2.016	2.009	2.000	1.989	1.978	1.965	1.952	1.939	1.924	1.908	1.891	1.874	1.858	1.839	1.820	1.801	1.780	1.761	1.740	1.719	1.699	1.679	1.659	1.638	1.618	1.596	1.576	100.000	5.000	2.000	1.000	2.000	0.000	0.000	0.000	0.000	0.000	0.000	0.000	0.000	0.000	0.000	0.000	0.000	0.000	0.410	0.409	0.409	0.410	0.410	0.410	0.411	0.411	0.412	0.414	0.416	0.418	0.421	0.424	0.428	0.430	0.435	0.440	0.445	0.450	0.456	0.462	0.470	0.478	0.485	0.494	0.505	0.514	0.525	0.536	0.548	0.560	0.572	0.584	0.598	0.611	0.626	0.641	0.656	0.674	0.689	0.706	0.722	0.740	0.758	0.776	0.794	0.812	0.830	0.850	0.866	0.885	0.904	0.921	0.940	0.958	0.975	0.991	1.009	1.025	1.041	1.056	1.071	1.085	1.098	1.110	1.122	1.134	1.144	1.154	1.162	1.171	1.178	1.184	1.189	1.194	1.196	1.199	1.201	1.201	1.201	1.200	1.198	1.195	1.191	1.188	1.182	1.178	1.170	1.162	1.155	1.148	1.139	1.130	1.119	1.110	1.100	1.090	1.080	1.071	1.061	1.052	1.041	1.034	1.025	1.016	1.009	1.002	0.996	0.990	0.986	0.981	0.978	0.976	0.975	0.975	0.978	0.980	0.984	0.990	0.996	1.004	1.014	1.024	1.036	1.049	1.062	1.079	1.095	1.112	1.131	1.152	1.172	1.195	1.219	1.242	1.268	1.295	1.321	1.349	1.376	1.404	1.434	1.462	1.491	1.521	1.551	1.580	1.610	1.639	1.668	1.695	1.724	1.751	1.779	1.805	1.830	1.855	1.879	1.901	1.925	1.945	1.965	1.985	2.004	2.020	2.036	2.050	2.064	2.076	2.088	2.098	2.108	2.116	2.122	2.129	2.134	2.138	2.141	2.144	2.146	2.146	2.146	2.145	2.142	2.141	2.138	2.135	2.131	2.126	2.122	2.118	2.112	2.108	2.101	2.094	2.088	2.081	2.072	2.066	2.058	2.049	2.040	2.031	2.021	2.011	2.001	1.990	1.980	1.968	1.956	1.942	1.929	1.915	1.900	1.885	1.870	1.854	1.835	1.819	1.799	1.779	1.759	1.738	1.715	1.692	1.669	1.642	1.619	1.591	1.564	1.535	1.508	1.476	1.448	1.415	1.385	1.352	1.320	1.286	1.255	1.221	1.186	1.152	1.119	1.085	1.051	1.019	0.985	0.952	0.921	0.889	0.858	0.829	0.799	0.770	0.742	0.718	0.692	0.668	0.645	0.624	0.604	0.585	0.568	0.551	0.539	0.526	0.516	0.507	0.499	0.494	0.491	0.489	0.488	0.489	0.492	0.496	0.502	0.511	0.520	0.530	0.542	0.556	0.570	0.585	0.602	0.620	0.640	0.660	0.681	0.702	0.725	0.748	0.771	0.796	0.820	0.845	0.870	0.895	0.920	0.945	0.971	0.996	1.021	1.046	1.070	1.094	1.118	1.140	1.162	1.184	1.204	1.224	1.242	1.261	1.279	1.294	1.309	1.324	1.336	1.349	1.360	1.370	1.380	1.388	1.395	1.401	1.406	1.411	1.412	1.415	1.415	1.414	1.412	1.411	1.408	1.404	1.399	1.392	1.386	1.379	1.370	1.362	1.352	1.342	1.332	1.322	1.311	1.299	1.288	1.276	1.262	1.251	1.238	1.225	1.211	1.199	1.186	1.174	1.160	1.149	1.135	1.122	1.111	1.099	1.088	1.076	1.065	1.054	1.044	1.034	1.025	1.016	1.008	1.000	0.992	0.988	0.980	0.975	0.970	0.965	0.961	0.958	0.955	0.952	0.950	0.948	0.948	0.948	0.946	0.948	0.948	0.948	0.949	0.951	0.952	0.955	0.958	0.961	0.964	0.968	0.972	0.976	0.981	0.985	0.990	0.995	1.000	1.005	1.010	1.015	1.021	1.026	1.031	1.036	1.041	1.046	1.051	1.058	1.062	1.068	1.072	1.078	1.082	1.086	1.091	1.096	1.100	1.105	1.109	1.111	1.116	1.119	1.122	1.126	1.129	1.132	1.135	1.138	1.140	1.142	1.145	1.148	1.150	1.151	1.154	1.155	1.158	1.160	1.161	1.162	1.164	1.165	1.166	1.168	1.171	1.172	1.174	1.175	1.178	1.179	1.181	1.181	1.184	1.185	1.186	1.188	1.190	1.190	1.192	1.194	1.195	1.195	1.196	1.198	1.198	1.199	1.200	1.200	1.200	1.200	1.200	1.199	1.198	1.196	1.194	1.191	1.189	1.185	1.181	1.178	1.172	1.168	1.162	1.156	1.149	1.142	1.135	1.126	1.118	1.109	1.100	1.090	1.079	1.069	1.058	1.048	1.035	1.024	1.011	0.998	0.985	0.971	0.959	0.946	0.931	0.918	0.905	0.891	0.879	0.864	0.851	0.838	0.825	0.812	0.801	0.790	0.779	0.769	0.759	0.750	0.741	0.734	0.726	0.720	0.716	0.711	0.708	0.705	0.705	0.704	0.704	0.705	0.706	0.710	0.715	0.719	0.726	0.732	0.740	0.749	0.759	0.769	0.781	0.792	0.805	0.820	0.834	0.850	0.866	0.881	0.898	0.915	0.932	0.950	0.968	0.986	1.005	1.022	1.041	1.059	1.076	1.095	1.114	1.130	1.148	1.164	1.180	1.198	1.211	1.228	1.240	1.254	1.266	1.278	1.289	1.300	1.309	1.318	1.325	1.332	1.339	1.344	1.348	1.351	1.354	1.355	1.356	1.356	1.355	1.354	1.350	1.348	1.345	1.339	1.334	1.329	1.322	1.318	1.310	1.302	1.294	1.286	1.278	1.268	1.259	1.250	1.241	1.232	1.222	1.214	1.205	1.196	1.188	1.180	1.172	1.165	1.156	1.151	1.145	1.139	1.134	1.128	1.125	1.121	1.118	1.114	1.111	1.110	1.109	1.109	1.108	1.108	1.109	1.109	1.110	1.112	1.116	1.119	1.122	1.126	1.130	1.135	1.139	1.144	1.149	1.154	1.159	1.164	1.169	1.175	1.180	1.185	1.191	1.195	1.200	1.204	1.208	1.211	1.215	1.218	1.220	1.221	1.224	1.224	1.225	1.225	1.224	1.222	1.221	1.220	1.218	1.214	1.211	1.206	1.202	1.198	1.194	1.188	1.181	1.176	1.170	1.164	1.156	1.149	1.142	1.135	1.129	1.121	1.114	1.106	1.098	1.091	1.085	1.078	1.071	1.065	1.059	1.054	1.048	1.044	1.039	1.036	1.032	1.030	1.029	1.028	1.026	1.026	1.028	1.029	1.031	1.035	1.039	1.042	1.048	1.052	1.059	1.066	1.075	1.082	1.092	1.102	1.112	1.122	1.134	1.146	1.159	1.171	1.186	1.200	1.212	1.228	1.242	1.256	1.271	1.285	1.300	1.315	1.329	1.344	1.358	1.371	1.385	1.399	1.411	1.422	1.435	1.446	1.458	1.466	1.475	1.484	1.491	1.498	1.505	1.509	1.514	1.516	1.520	1.521	1.521	1.520	1.519	1.515	1.511	1.506	1.501	1.495	1.486	1.478	1.469	1.458	1.448	1.436	1.424	1.410	1.395	1.380	1.366	1.349	1.332	1.315	1.298	1.280	1.261	1.241	1.222	1.204	1.184	1.164	1.145	1.125	1.105	1.086	1.066	1.046	1.028	1.009	0.990	0.972	0.955	0.938	0.920	0.904	0.889	0.874	0.859	0.845	0.831	0.819	0.808	0.796	0.785	0.776	0.768	0.758	0.751	0.744	0.736	0.732	0.728	0.722	0.719	0.716	0.715	0.714	0.714	0.714	0.715	0.716	0.719	0.722	0.726	0.731	0.736	0.741	0.749	0.754	0.762	0.769	0.778	0.786	0.794	0.804	0.814	0.822	0.834	0.844	0.855	0.866	0.878	0.889	0.900	0.911	0.924	0.936	0.948	0.959	0.971	0.982	0.995	1.006	1.019	1.030	1.042	1.055	1.065	1.076	1.088	1.099	1.110	1.119	1.130	1.140	1.150	1.160	1.170	1.179	1.188	1.198	1.205	1.214	1.221	1.228	1.235	1.241	1.248	1.254	1.259	1.264	1.269	1.274	1.276	1.281	1.285	1.286	1.289	1.290	1.291	1.292	1.291	1.291	1.291	1.289	1.288	1.285	1.282	1.279	1.275	1.270	1.264	1.258	1.251	1.245	1.238	1.229	1.220	1.209	1.200	1.189	1.176	1.165	1.151	1.139	1.124	1.110	1.095	1.080	1.062	1.048	1.030	1.012	0.995	0.978	0.959	0.940	0.921	0.902	0.882	0.864	0.844	0.825	0.805	0.788	0.768	0.750	0.730	0.712	0.695	0.678	0.660	0.642	0.626	0.609	0.594	0.579	0.565	0.550	0.536	0.524	0.511	0.500	0.488	0.478	0.468	0.459	0.450	0.441	0.434	0.426	0.420	0.414	0.408	0.402	0.398	0.391	0.386	0.382	0.378	0.372	0.369	0.365	0.361	0.356	0.352	0.349	0.344	0.340	0.335	0.330	0.325	0.319	0.314	0.308	0.301	0.294	0.288	0.280	0.274	0.265	0.258	0.248	0.240	0.231	0.221	0.212	0.202	0.194	0.182	0.174	0.162	0.154	0.144	0.132	0.124	0.112	0.104	0.094	0.085	0.076	0.068	0.059	0.051	0.044	0.038	0.031	0.024	0.019	0.014	0.009	0.004	0.001	-0.001	-0.005	-0.006	-0.009	-0.010	-0.010	-0.009	-0.009	-0.008	-0.006	-0.004	-0.001	0.000	0.004	0.009	0.011	0.018	0.021	0.028	0.032	0.038	0.045	0.051	0.058	0.065	0.071	0.078	0.085	0.092	0.100	0.106	0.115	0.121	0.129	0.136	0.144	0.151	0.158	0.165	0.171	0.179	0.186	0.194	0.199	0.205	0.212	0.219	0.225	0.231	0.236	0.241	0.248	0.251	0.256	0.261	0.266	0.270	0.274	0.278	0.281	0.285	0.289	0.291	0.294	0.298	0.300	0.302	0.305	0.308	0.310	0.311	0.314	0.316	0.319	0.319	0.321	0.322	0.325	0.325	0.326	0.329	0.330	0.331	0.334	0.335	0.338	0.339	0.341	0.344	0.345	0.349	0.351	0.354	0.356	0.360	0.364	0.366	0.370	0.375	0.380	0.385	0.390	0.395	0.402	0.408	0.414	0.420	0.429	0.436	0.442	0.451	0.460	0.470	0.479	0.489	0.500	0.509	0.520	0.531	0.542	0.555	0.566	0.579	0.591	0.604	0.618	0.631	0.644	0.658	0.671	0.685	0.700	0.715	0.729	0.742	0.758	0.771	0.785	0.800	0.815	0.829	0.844	0.858	0.872	0.886	0.900	0.914	0.928	0.941	0.955	0.968	0.980	0.992	1.004	1.016	1.026	1.036	1.046	1.056	1.064	1.072	1.080	1.088	1.092	1.098	1.102	1.106	1.110	1.114	1.115	1.115	1.115	1.115	1.114	1.111	1.108	1.104	1.099	1.092	1.086	1.079	1.071	1.062	1.054	1.042	1.031	1.020	1.008	0.995	0.982	0.968	0.954	0.939	0.922	0.909	0.892	0.876	0.860	0.842	0.826	0.810	0.795	0.779	0.762	0.746	0.730	0.715	0.700	0.686	0.672	0.659	0.646	0.634	0.621	0.611	0.600	0.591	0.584	0.575	0.570	0.562	0.559	0.554	0.551	0.548	0.548	0.548	0.546	0.548	0.550	0.552	0.556	0.562	0.568	0.574	0.581	0.588	0.596	0.604	0.614	0.624	0.634	0.645	0.655	0.668	0.679	0.692	0.704	0.718	0.730	0.744	0.756	0.769	0.782	0.796	0.809	0.822	0.836	0.850	0.862	0.876	0.890	0.902	0.915	0.929	0.941	0.954	0.966	0.978	0.990	1.001	1.014	1.024	1.035	1.046	1.056	1.068	1.078	1.089	1.098	1.108	1.116	1.126	1.135	1.144	1.151	1.161	1.169	1.176	1.182	1.190	1.196	1.201	1.208	1.212	1.216	1.221	1.225	1.229	1.232	1.235	1.238	1.239	1.241	1.242	1.242	1.242	1.242	1.242	1.241	1.240	1.239	1.236	1.234	1.231	1.229	1.224	1.220	1.216	1.211	1.208	1.204	1.199	1.192	1.189	1.184	1.179	1.175	1.169	1.165	1.161	1.158	1.154	1.150	1.148	1.145	1.142	1.140	1.138	1.136	1.136	1.136	1.136	1.138	1.139	1.140	1.142	1.145	1.149	1.152	1.158	1.161	1.168	1.174	1.180	1.185	1.192	1.199	1.208	1.215	1.224	1.231	1.240	1.249	1.258	1.266	1.275	1.284	1.292	1.302	1.311	1.320	1.328	1.336	1.345	1.352	1.361	1.369	1.376	1.384	1.390	1.396	1.404	1.409	1.414	1.419	1.424	1.428	1.430	1.434	1.436	1.439	1.440	1.441	1.442	1.442	1.442	1.444	1.442	1.442	1.441	1.440	1.439	1.438	1.435	1.432	1.430	1.428	1.424	1.420	1.419	1.414	1.410	1.406	1.402	1.399	1.394	1.389	1.385	1.380	1.375	1.371	1.366	1.362	1.358	1.352	1.349	1.344	1.340	1.336	1.331	1.328	1.324	1.319	1.316	1.312	1.310	1.306	1.304	1.301	1.298	1.296	1.294	1.292	1.290	1.289	1.288	1.286	1.286	1.285	1.285	1.285	1.286	1.286	1.286	1.288	1.289	1.290	1.292	1.294	1.296	1.299	1.302	1.305	1.308	1.310	1.314	1.318	1.320	1.324	1.328	1.331	1.335	1.339	1.342	1.346	1.350	1.354	1.358	1.361	1.365	1.369	1.371	1.376	1.379	1.381	1.384	1.388	1.389	1.391	1.392	1.395	1.396	1.396	1.399	1.399	1.399	1.399	1.399	1.398	1.396	1.395	1.394	1.392	1.390	1.389	1.386	1.385	1.381	1.379	1.376	1.374	1.370	1.368	1.364	1.360	1.358	1.354	1.351	1.348	1.344	1.341	1.338	1.334	1.331	1.328	1.324	1.322	1.319	1.316	1.314	1.312	1.310	1.308	1.306	1.304	1.302	1.301	1.300	1.298	1.296	1.294	1.292	1.291	1.290	1.288	1.285	1.282	1.281	1.279	1.275	1.272	1.269	1.266	1.261	1.259	1.254	1.250	1.245	1.240	1.235	1.230	1.224	1.218	1.211	1.204	1.196	1.188	1.179	1.170	1.160	1.150	1.141	1.130	1.119	1.109	1.096	1.084	1.072	1.060	1.048	1.035	1.021	1.009	0.996	0.982	0.970	0.956	0.942	0.930	0.915	0.902	0.889	0.876	0.862	0.850	0.836	0.822	0.810	0.798	0.785	0.771	0.759	0.745	0.734	0.721	0.709	0.696	0.685	0.674	0.661	0.651	0.640	0.628	0.616	0.605	0.592	0.581	0.571	0.560	0.549	0.538	0.526	0.515	0.504	0.491	0.480	0.470	0.459	0.446	0.436	0.424	0.412	0.401	0.389	0.379	0.366	0.355	0.344	0.331	0.320	0.309	0.296	0.286	0.275	0.264	0.254	0.242	0.231	0.221	0.210	0.200	0.190	0.180	0.170	0.161	0.151	0.142	0.132	0.122	0.115	0.106	0.098	0.090	0.081	0.074	0.066	0.059	0.051	0.044	0.038	0.030	0.024	0.016	0.010	0.002	-0.004	-0.011	-0.019	-0.024	-0.031	-0.038	-0.045	-0.051	-0.059	-0.066	-0.074	-0.080	-0.088	-0.095	-0.102	-0.110	-0.118	-0.125	-0.132	-0.140	-0.148	-0.156	-0.164	-0.172	-0.180	-0.188	-0.195	-0.201	-0.210	-0.216	-0.222	-0.230	-0.236	-0.242	-0.248	-0.252	-0.258	-0.262	-0.268	-0.271	-0.275	-0.279	-0.281	-0.282	-0.285	-0.286	-0.288	-0.288	-0.289	-0.288	-0.286	-0.285	-0.284	-0.281	-0.279	-0.276	-0.272	-0.269	-0.264	-0.260	-0.254	-0.249	-0.244	-0.236	-0.230	-0.222	-0.215	-0.208	-0.199	-0.191	-0.182	-0.174	-0.164	-0.156	-0.145	-0.135	-0.126	-0.116	-0.106	-0.096	-0.085	-0.075	-0.065	-0.055	-0.042	-0.032	-0.022	-0.011	-0.001	0.010	0.020	0.030	0.040	0.050	0.060	0.069	0.079	0.088	0.096	0.105	0.112	0.121	0.129	0.135	0.141	0.148	0.152	0.159	0.164	0.166	0.170	0.172	0.174	0.175	0.175	0.174	0.174	0.171	0.168	0.164	0.160	0.154	0.148	0.140	0.131	0.122	0.112	0.101	0.089	0.076	0.062	0.048	0.032	0.016	0.000	-0.019	-0.036	-0.055	-0.075	-0.095	-0.116	-0.138	-0.159	-0.181	-0.204	-0.226	-0.250	-0.272	-0.295	-0.319	-0.342	-0.365	-0.388	-0.409	-0.431	-0.452	-0.474	-0.494	-0.512	-0.532	-0.550	-0.568	-0.584	-0.600	-0.615	-0.629	-0.641	-0.652	-0.662	-0.671	-0.679	-0.686	-0.692	-0.696	-0.700	-0.702	-0.702	-0.704	-0.701	-0.699	-0.695	-0.690	-0.684	-0.678	-0.669	-0.659	-0.650	-0.639	-0.628	-0.615	-0.602	-0.590	-0.575	-0.560	-0.544	-0.528	-0.512	-0.496	-0.480	-0.464	-0.446	-0.429	-0.414	-0.396	-0.380	-0.364	-0.348	-0.331	-0.316	-0.301	-0.288	-0.274	-0.260	-0.246	-0.234	-0.222	-0.211	-0.201	-0.191	-0.182	-0.174	-0.166	-0.159	-0.152	-0.148	-0.144	-0.139	-0.136	-0.134	-0.132	-0.131	-0.130	-0.131	-0.131	-0.134	-0.136	-0.138	-0.141	-0.145	-0.149	-0.154	-0.159	-0.162	-0.169	-0.174	-0.180	-0.186	-0.191	-0.198	-0.204	-0.210	-0.216	-0.222	-0.229	-0.234	-0.239	-0.244	-0.249	-0.254	-0.258	-0.261	-0.264	-0.266	-0.269	-0.271	-0.272	-0.274	-0.272	-0.272	-0.271	-0.269	-0.266	-0.262	-0.259	-0.254	-0.249	-0.242	-0.235	-0.228	-0.219	-0.210	-0.200	-0.189	-0.178	-0.166	-0.152	-0.140	-0.126	-0.112	-0.098	-0.084	-0.068	-0.052	-0.036	-0.021	-0.005	0.011	0.028	0.045	0.060	0.078	0.094	0.110	0.126	0.141	0.158	0.172	0.188	0.201	0.215	0.229	0.241	0.254	0.265	0.275	0.286	0.296	0.304	0.311	0.319	0.325	0.330	0.335	0.338	0.341	0.342	0.345	0.345	0.344	0.342	0.340	0.338	0.334	0.329	0.324	0.318	0.311	0.302	0.295	0.288	0.279	0.268	0.259	0.249	0.238	0.226	0.215	0.204	0.191	0.181	0.169	0.156	0.144	0.131	0.120	0.108	0.096	0.085	0.074	0.062	0.052	0.041	0.031	0.020	0.012	0.002	-0.006	-0.015	-0.022	-0.030	-0.038	-0.044	-0.050	-0.056	-0.061	-0.065	-0.070	-0.074	-0.078	-0.080	-0.084	-0.085	-0.086	-0.088	-0.089	-0.088	-0.088	-0.088	-0.086	-0.085	-0.085	-0.082	-0.080	-0.078	-0.075	-0.072	-0.070	-0.066	-0.062	-0.060	-0.058	-0.054	-0.050	-0.046	-0.042	-0.039	-0.035	-0.032	-0.030	-0.025	-0.022	-0.019	-0.016	-0.014	-0.011	-0.008	-0.008	-0.005	-0.002	-0.002	-0.001	-0.001	-0.001	-0.001	-0.001	-0.002	-0.002	-0.005	-0.008	-0.009	-0.011	-0.014	-0.018	-0.019	-0.022	-0.026	-0.030	-0.032	-0.035	-0.039	-0.042	-0.045	-0.049	-0.052	-0.055	-0.059	-0.060	-0.061	-0.064	-0.064	-0.065	-0.064	-0.062	-0.061	-0.059	-0.056	-0.051	-0.048	-0.042	-0.036	-0.029	-0.020	-0.011	-0.001	0.010	0.022	0.034	0.049	0.062	0.079	0.094	0.111	0.129	0.148	0.165	0.185	0.205	0.226	0.248	0.268	0.290	0.311	0.332	0.354	0.375	0.396	0.416	0.438	0.458	0.476	0.495	0.512	0.530	0.546	0.561	0.576	0.590	0.602	0.612	0.622	0.631	0.638	0.644	0.649	0.652	0.655	0.655	0.655	0.654	0.651	0.648	0.641	0.635	0.629	0.620	0.610	0.600	0.590	0.578	0.564	0.551	0.538	0.522	0.507	0.492	0.478	0.461	0.444	0.429	0.411	0.395	0.379	0.364	0.346	0.330	0.316	0.299	0.285	0.270	0.255	0.241	0.229	0.215	0.201	0.189	0.178	0.165	0.155	0.144	0.132	0.121	0.111	0.100	0.091	0.081	0.070	0.061	0.051	0.042	0.034	0.024	0.015	0.006	-0.004	-0.012	-0.021	-0.031	-0.039	-0.049	-0.058	-0.066	-0.076	-0.084	-0.092	-0.101	-0.110	-0.118	-0.126	-0.134	-0.142	-0.149	-0.155	-0.161	-0.168	-0.174	-0.179	-0.184	-0.188	-0.190	-0.194	-0.195	-0.196	-0.198	-0.196	-0.195	-0.194	-0.191	-0.189	-0.185	-0.180	-0.175	-0.169	-0.162	-0.155	-0.148	-0.139	-0.130	-0.120	-0.110	-0.100	-0.090	-0.079	-0.066	-0.055	-0.042	-0.030	-0.019	-0.006	0.005	0.016	0.029	0.039	0.050	0.060	0.070	0.080	0.089	0.099	0.106	0.114	0.120	0.128	0.131	0.136	0.141	0.145	0.149	0.151	0.152	0.155	0.155	0.156	0.155	0.155	0.152	0.152	0.150	0.146	0.145	0.141	0.138	0.134	0.129	0.125	0.120	0.115	0.110	0.106	0.101	0.096	0.091	0.088	0.082	0.079	0.075	0.071	0.069	0.065	0.062	0.059	0.056	0.054	0.052	0.051	0.050	0.049	0.048	0.048	0.048	0.048	0.048	0.048	0.049	0.049	0.051	0.051	0.054	0.055	0.056	0.059	0.060	0.061	0.064	0.065	0.068	0.071	0.074	0.075	0.079	0.080	0.082	0.086	0.089	0.091	0.094	0.096	0.100	0.104	0.106	0.110	0.112	0.116	0.119	0.124	0.126	0.131	0.135	0.140	0.145	0.149	0.154	0.159	0.164	0.170	0.176	0.182	0.189	0.196	0.202	0.210	0.216	0.224	0.231	0.240	0.248	0.255	0.264	0.274	0.282	0.291	0.300	0.308	0.316	0.326	0.335	0.345	0.354	0.362	0.370	0.379	0.388	0.395	0.404	0.412	0.420	0.426	0.434	0.440	0.446	0.452	0.458	0.462	0.468	0.472	0.476	0.479	0.482	0.485	0.486	0.489	0.490	0.490	0.490	0.490	0.490	0.490	0.488	0.485	0.482	0.480	0.478	0.474	0.470	0.465	0.461	0.456	0.451	0.446	0.440	0.435	0.429	0.422	0.416	0.409	0.402	0.396	0.390	0.382	0.375	0.369	0.361	0.354	0.348	0.340	0.334	0.326	0.320	0.312	0.306	0.300	0.294	0.288	0.281	0.276	0.270	0.265	0.259	0.254	0.249	0.245	0.240	0.236	0.231	0.228	0.224	0.220	0.215	0.212	0.209	0.205	0.202	0.200	0.198	0.195	0.191	0.189	0.186	0.184	0.181	0.179	0.176	0.175	0.171	0.169	0.165	0.162	0.160	0.156	0.152	0.148	0.142	0.139	0.134	0.128	0.122	0.116	0.110	0.104	0.095	0.089	0.081	0.072	0.062	0.054	0.045	0.034	0.024	0.012	0.000	-0.011	-0.024	-0.036	-0.050	-0.064	-0.078	-0.091	-0.105	-0.120	-0.135	-0.149	-0.164	-0.178	-0.192	-0.209	-0.222	-0.238	-0.251	-0.264	-0.278	-0.290	-0.302	-0.315	-0.325	-0.335	-0.344	-0.354	-0.361	-0.368	-0.374	-0.379	-0.382	-0.386	-0.386	-0.389	-0.388	-0.385	-0.381	-0.378	-0.371	-0.365	-0.358	-0.348	-0.335	-0.324	-0.311	-0.296	-0.280	-0.264	-0.246	-0.228	-0.208	-0.186	-0.164	-0.141	-0.119	-0.094	-0.071	-0.045	-0.019	0.008	0.032	0.060	0.088	0.114	0.141	0.169	0.196	0.221	0.249	0.275	0.301	0.328	0.352	0.376	0.400	0.424	0.448	0.469	0.490	0.510	0.531	0.550	0.569	0.586	0.602	0.619	0.634	0.648	0.661	0.674	0.686	0.696	0.706	0.716	0.725	0.734	0.741	0.748	0.755	0.761	0.766	0.772	0.776	0.781	0.785	0.789	0.792	0.796	0.799	0.801	0.805	0.808	0.810	0.812	0.815	0.818	0.820	0.824	0.826	0.830	0.834	0.838	0.841	0.846	0.851	0.855	0.860	0.865	0.871	0.878	0.882	0.889	0.895	0.901	0.909	0.915	0.921	0.929	0.936	0.944	0.951	0.958	0.965	0.971	0.978	0.985	0.992	0.999	1.004	1.010	1.016	1.021	1.026	1.031	1.036	1.040	1.042	1.045	1.046	1.048	1.048	1.048	1.045	1.042	1.039	1.035	1.029	1.024	1.015	1.008	0.999	0.988	0.976	0.962	0.950	0.935	0.918	0.900	0.881	0.861	0.840	0.818	0.794	0.769	0.741	0.714	0.684	0.654	0.621	0.589	0.555	0.521	0.485	0.448	0.410	0.371	0.331	0.290	0.249	0.206	0.164	0.121	0.076	0.032	-0.014	-0.058	-0.102	-0.148	-0.195	-0.240	-0.286	-0.330	-0.376	-0.421	-0.464	-0.509	-0.552	-0.595	-0.636	-0.679	-0.719	-0.759	-0.798	-0.835	-0.871	-0.906	-0.940	-0.972	-1.004	-1.034	-1.061	-1.089	-1.115	-1.138	-1.160	-1.180	-1.199	-1.216	-1.232	-1.248	-1.260	-1.271	-1.281	-1.289	-1.294	-1.299	-1.302	-1.302	-1.304	-1.302	-1.299	-1.296	-1.290	-1.284	-1.275	-1.266	-1.256	-1.245	-1.232	-1.220	-1.206	-1.190	-1.176	-1.160	-1.144	-1.126	-1.109	-1.091	-1.074	-1.055	-1.036	-1.019	-1.001	-0.981	-0.964	-0.946	-0.929	-0.911	-0.894	-0.878	-0.860	-0.844	-0.828	-0.812	-0.796	-0.781	-0.766	-0.754	-0.739	-0.726	-0.714	-0.701	-0.691	-0.680	-0.670	-0.659	-0.650	-0.641	-0.632	-0.624	-0.615	-0.608	-0.599	-0.592	-0.585	-0.578	-0.571	-0.562	-0.555	-0.549	-0.541	-0.534	-0.526	-0.519	-0.511	-0.504	-0.496	-0.486	-0.479	-0.469	-0.460	-0.450	-0.440	-0.430	-0.419	-0.408	-0.398	-0.386	-0.372	-0.360	-0.349	-0.335	-0.321	-0.308	-0.294	-0.280	-0.268	-0.254	-0.239	-0.225	-0.211	-0.198	-0.184	-0.170	-0.156	-0.144	-0.130	-0.119	-0.106	-0.095	-0.084	-0.074	-0.064	-0.055	-0.046	-0.040	-0.032	-0.026	-0.021	-0.016	-0.014	-0.011	-0.010	-0.009	-0.010	-0.011	-0.014	-0.019	-0.024	-0.030	-0.038	-0.045	-0.054	-0.065	-0.076	-0.089	-0.102	-0.116	-0.132	-0.149	-0.166	-0.186	-0.204	-0.225	-0.246	-0.268	-0.289	-0.312	-0.335	-0.359	-0.382	-0.408	-0.432	-0.458	-0.484	-0.509	-0.535	-0.560	-0.586	-0.611	-0.636	-0.661	-0.686	-0.711	-0.735	-0.759	-0.782	-0.805	-0.828	-0.849	-0.870	-0.890	-0.910	-0.929	-0.946	-0.964	-0.979	-0.994	-1.009	-1.022	-1.035	-1.046	-1.058	-1.068	-1.076	-1.085	-1.091	-1.099	-1.104	-1.110	-1.112	-1.116	-1.120	-1.121	-1.124	-1.125	-1.126	-1.126	-1.126	-1.126	-1.125	-1.125	-1.124	-1.124	-1.124	-1.122	-1.124	-1.122	-1.124	-1.124	-1.125	-1.126	-1.129	-1.131	-1.135	-1.139	-1.144	-1.149	-1.154	-1.161	-1.169	-1.176	-1.185	-1.195	-1.206	-1.216	-1.229	-1.241	-1.254	-1.269	-1.282	-1.299	-1.312	-1.329	-1.345	-1.361	-1.378	-1.394	-1.410	-1.428	-1.444	-1.460	-1.475	-1.491	-1.506	-1.521	-1.535	-1.549	-1.560	-1.572	-1.582	-1.592	-1.601	-1.609	-1.614	-1.619	-1.622	-1.625	-1.626	-1.624	-1.622	-1.619	-1.614	-1.606	-1.598	-1.589	-1.576	-1.564	-1.548	-1.532	-1.515	-1.496	-1.475	-1.452	-1.430	-1.408	-1.381	-1.354	-1.326	-1.298	-1.268	-1.236	-1.205	-1.172	-1.140	-1.106	-1.072	-1.038	-1.004	-0.968	-0.932	-0.896	-0.860	-0.825	-0.789	-0.752	-0.718	-0.681	-0.646	-0.611	-0.576	-0.542	-0.509	-0.475	-0.442	-0.409	-0.376	-0.344	-0.311	-0.280	-0.249	-0.219	-0.188	-0.158	-0.128	-0.099	-0.070	-0.040	-0.011	0.018	0.045	0.074	0.101	0.129	0.156	0.182	0.210	0.239	0.265	0.292	0.318	0.345	0.371	0.399	0.426	0.452	0.479	0.505	0.531	0.559	0.584	0.610	0.638	0.662	0.689	0.714	0.738	0.764	0.789	0.812	0.835	0.859	0.881	0.904	0.924	0.945	0.965	0.984	1.001	1.019	1.035	1.050	1.065	1.079	1.090	1.102	1.112	1.121	1.129	1.134	1.140	1.144	1.146	1.149	1.149	1.148	1.145	1.141	1.136	1.130	1.124	1.115	1.106	1.096	1.085	1.072	1.061	1.048	1.032	1.018	1.001	0.985	0.968	0.951	0.932	0.914	0.896	0.878	0.859	0.840	0.821	0.802	0.785	0.766	0.749	0.732	0.715	0.699	0.684	0.670	0.656	0.644	0.631	0.621	0.610	0.602	0.595	0.589	0.584	0.579	0.576	0.575	0.574	0.575	0.578	0.581	0.586	0.592	0.599	0.608	0.618	0.628	0.639	0.652	0.665	0.679	0.694	0.710	0.728	0.744	0.760	0.779	0.796	0.815	0.834	0.851	0.871	0.889	0.908	0.924	0.942	0.959	0.975	0.990	1.005	1.018	1.031	1.044	1.055	1.064	1.074	1.082	1.089	1.094	1.100	1.102	1.105	1.108	1.108	1.108	1.105	1.101	1.098	1.094	1.086	1.080	1.072	1.064	1.055	1.045	1.035	1.024	1.012	1.001	0.989	0.978	0.964	0.951	0.939	0.926	0.914	0.902	0.891	0.880	0.869	0.859	0.850	0.840	0.832	0.825	0.818	0.811	0.806	0.802	0.799	0.796	0.794	0.794	0.794	0.794	0.798	0.799	0.802	0.809	0.815	0.821	0.830	0.839	0.848	0.859	0.870	0.882	0.895	0.909	0.924	0.939	0.955	0.972	0.989	1.008	1.025	1.045	1.065	1.085	1.106	1.128	1.149	1.171	1.194	1.216	1.240	1.262	1.286	1.310	1.334	1.358	1.381	1.405	1.429	1.454	1.476	1.500	1.522	1.546	1.569	1.591	1.612	1.635	1.655	1.675	1.695	1.714	1.732	1.749	1.766	1.781	1.796	1.809	1.821	1.832	1.842	1.851	1.859	1.865	1.869	1.874	1.875	1.876	1.875	1.872	1.869	1.862	1.856	1.848	1.838	1.828	1.814	1.799	1.784	1.766	1.748	1.728	1.706	1.684	1.659	1.635	1.609	1.581	1.554	1.525	1.496	1.465	1.434	1.402	1.369	1.336	1.302	1.269	1.235	1.201	1.168	1.132	1.100	1.065	1.031	0.998	0.964	0.932	0.900	0.868	0.836	0.806	0.776	0.748	0.719	0.691	0.665	0.639	0.614	0.589	0.566	0.544	0.522	0.502	0.482	0.464	0.446	0.430	0.414	0.400	0.386	0.374	0.361	0.351	0.342	0.332	0.325	0.318	0.312	0.306	0.301	0.298	0.294	0.291	0.290	0.288	0.288	0.286	0.286	0.286	0.288	0.289	0.291	0.292	0.295	0.298	0.299	0.301	0.304	0.305	0.308	0.309	0.310	0.311	0.311	0.311	0.311	0.311	0.310	0.308	0.305	0.301	0.298	0.292	0.289	0.281	0.275	0.268	0.259	0.248	0.238	0.226	0.214	0.201	0.189	0.172	0.159	0.141	0.125	0.106	0.088	0.068	0.049	0.028	0.008	-0.015	-0.036	-0.059	-0.081	-0.104	-0.126	-0.149	-0.171	-0.194	-0.216	-0.239	-0.261	-0.282	-0.304	-0.324	-0.344	-0.364	-0.382	-0.400	-0.416	-0.432	-0.448	-0.461	-0.475	-0.488	-0.498	-0.506	-0.515	-0.522	-0.529	-0.532	-0.536	-0.538	-0.538	-0.538	-0.536	-0.532	-0.529	-0.522	-0.515	-0.506	-0.498	-0.488	-0.475	-0.464	-0.450	-0.434	-0.419	-0.402	-0.385	-0.366	-0.348	-0.329	-0.309	-0.288	-0.268	-0.245	-0.222	-0.200	-0.178	-0.155	-0.131	-0.109	-0.085	-0.061	-0.038	-0.015	0.008	0.031	0.054	0.076	0.098	0.121	0.141	0.162	0.184	0.202	0.222	0.241	0.259	0.278	0.295	0.310	0.328	0.341	0.355	0.369	0.381	0.392	0.404	0.414	0.422	0.431	0.439	0.446	0.451	0.456	0.460	0.462	0.462	0.464	0.464	0.462	0.461	0.458	0.452	0.448	0.441	0.434	0.426	0.418	0.408	0.396	0.385	0.371	0.358	0.342	0.328	0.311	0.294	0.278	0.259	0.241	0.221	0.201	0.181	0.160	0.139	0.118	0.096	0.074	0.052	0.031	0.009	-0.012	-0.035	-0.056	-0.075	-0.096	-0.116	-0.136	-0.154	-0.172	-0.189	-0.205	-0.220	-0.235	-0.248	-0.260	-0.270	-0.280	-0.289	-0.296	-0.302	-0.308	-0.311	-0.312	-0.314	-0.314	-0.311	-0.309	-0.305	-0.299	-0.292	-0.285	-0.276	-0.266	-0.254	-0.242	-0.229	-0.215	-0.201	-0.185	-0.169	-0.152	-0.135	-0.119	-0.101	-0.084	-0.066	-0.049	-0.032	-0.015	0.001	0.019	0.034	0.049	0.062	0.076	0.089	0.101	0.112	0.121	0.131	0.139	0.145	0.150	0.154	0.156	0.158	0.159	0.158	0.155	0.152	0.146	0.140	0.134	0.125	0.115	0.104	0.092	0.080	0.068	0.052	0.038	0.022	0.006	-0.010	-0.028	-0.045	-0.064	-0.081	-0.100	-0.119	-0.138	-0.156	-0.174	-0.191	-0.209	-0.226	-0.244	-0.260	-0.276	-0.292	-0.308	-0.322	-0.336	-0.349	-0.361	-0.374	-0.385	-0.395	-0.405	-0.412	-0.421	-0.429	-0.435	-0.440	-0.445	-0.451	-0.455	-0.458	-0.460	-0.461	-0.464	-0.464	-0.465	-0.464	-0.465	-0.464	-0.462	-0.461	-0.460	-0.459	-0.456	-0.455	-0.454	-0.454	-0.452	-0.451	-0.451	-0.450	-0.450	-0.451	-0.451	-0.452	-0.455	-0.458	-0.460	-0.465	-0.469	-0.474	-0.480	-0.489	-0.498	-0.506	-0.516	-0.528	-0.539	-0.551	-0.566	-0.579	-0.595	-0.611	-0.629	-0.648	-0.666	-0.688	-0.709	-0.730	-0.751	-0.775	-0.799	-0.824	-0.849	-0.874	-0.899	-0.926	-0.951	-0.978	-1.004	-1.031	-1.058	-1.084	-1.110	-1.135	-1.161	-1.186	-1.210	-1.235	-1.259	-1.280	-1.302	-1.324	-1.342	-1.361	-1.380	-1.395	-1.411	-1.424	-1.438	-1.449	-1.459	-1.468	-1.475	-1.480	-1.485	-1.488	-1.490	-1.490	-1.490	-1.488	-1.484	-1.480	-1.475	-1.470	-1.461	-1.454	-1.445	-1.436	-1.425	-1.415	-1.402	-1.392	-1.380	-1.369	-1.358	-1.345	-1.334	-1.322	-1.310	-1.300	-1.289	-1.279	-1.269	-1.260	-1.251	-1.245	-1.239	-1.234	-1.229	-1.225	-1.224	-1.222	-1.222	-1.222	-1.224	-1.225	-1.229	-1.232	-1.238	-1.244	-1.250	-1.258	-1.265	-1.272	-1.282	-1.291	-1.300	-1.309	-1.319	-1.328	-1.336	-1.348	-1.355	-1.365	-1.372	-1.381	-1.389	-1.395	-1.401	-1.408	-1.411	-1.416	-1.419	-1.421	-1.420	-1.420	-1.419	-1.416	-1.411	-1.406	-1.400	-1.392	-1.384	-1.374	-1.362	-1.351	-1.338	-1.322	-1.308	-1.291	-1.272	-1.255	-1.235	-1.215	-1.192	-1.171	-1.149	-1.126	-1.101	-1.078	-1.052	-1.028	-1.004	-0.978	-0.951	-0.926	-0.901	-0.875	-0.849	-0.825	-0.799	-0.775	-0.749	-0.725	-0.700	-0.678	-0.655	-0.632	-0.610	-0.588	-0.568	-0.548	-0.528	-0.509	-0.490	-0.472	-0.456	-0.439	-0.424	-0.409	-0.394	-0.379	-0.368	-0.355	-0.342	-0.331	-0.320	-0.310	-0.301	-0.292	-0.284	-0.276	-0.269	-0.262	-0.256	-0.250	-0.245	-0.240	-0.235	-0.231	-0.228	-0.225	-0.221	-0.219	-0.216	-0.215	-0.212	-0.211	-0.210	-0.208	-0.208	-0.206	-0.205	-0.204	-0.202	-0.201	-0.201	-0.200	-0.199	-0.199	-0.199	-0.196	-0.196	-0.196	-0.195	-0.194	-0.192	-0.191	-0.190	-0.189	-0.188	-0.186	-0.185	-0.184	-0.182	-0.180	-0.178	-0.176	-0.174	-0.171	-0.170	-0.168	-0.164	-0.162	-0.160	-0.156	-0.155	-0.152	-0.150	-0.148	-0.145	-0.142	-0.139	-0.136	-0.134	-0.130	-0.128	-0.124	-0.121	-0.118	-0.114	-0.111	-0.108	-0.102	-0.100	-0.096	-0.092	-0.089	-0.086	-0.082	-0.079	-0.078	-0.074	-0.071	-0.069	-0.066	-0.064	-0.062	-0.060	-0.059	-0.058	-0.056	-0.055	-0.055	-0.055	-0.055	-0.055	-0.056	-0.058	-0.059	-0.061	-0.065	-0.069	-0.074	-0.078	-0.084	-0.089	-0.095	-0.102	-0.110	-0.118	-0.126	-0.136	-0.146	-0.158	-0.168	-0.179	-0.191	-0.204	-0.215	-0.229	-0.241	-0.255	-0.269	-0.282	-0.296	-0.310	-0.324	-0.336	-0.350	-0.364	-0.378	-0.390	-0.402	-0.414	-0.425	-0.435	-0.444	-0.454	-0.461	-0.469	-0.475	-0.480	-0.484	-0.486	-0.489	-0.489	-0.489	-0.486	-0.482	-0.476	-0.471	-0.462	-0.454	-0.441	-0.429	-0.416	-0.400	-0.384	-0.365	-0.346	-0.325	-0.304	-0.280	-0.254	-0.229	-0.202	-0.174	-0.145	-0.114	-0.084	-0.051	-0.019	0.015	0.049	0.082	0.118	0.152	0.189	0.225	0.261	0.298	0.334	0.371	0.408	0.444	0.480	0.515	0.551	0.588	0.621	0.656	0.690	0.725	0.758	0.790	0.822	0.854	0.884	0.914	0.941	0.970	0.996	1.022	1.048	1.071	1.095	1.116	1.138	1.156	1.176	1.194	1.209	1.224	1.238	1.250	1.261	1.272	1.281	1.288	1.295	1.300	1.302	1.305	1.306	1.305	1.304	1.300	1.295	1.289	1.281	1.272	1.262	1.249	1.236	1.221	1.206	1.188	1.169	1.149	1.126	1.104	1.080	1.055	1.029	1.001	0.972	0.944	0.914	0.882	0.851	0.819	0.786	0.752	0.719	0.684	0.649	0.614	0.580	0.545	0.510	0.475	0.441	0.408	0.374	0.340	0.308	0.275	0.244	0.214	0.184	0.155	0.128	0.100	0.075	0.050	0.028	0.006	-0.014	-0.032	-0.050	-0.068	-0.081	-0.095	-0.106	-0.118	-0.128	-0.135	-0.141	-0.146	-0.151	-0.155	-0.158	-0.158	-0.158	-0.156	-0.155	-0.151	-0.148	-0.144	-0.139	-0.132	-0.128	-0.120	-0.112	-0.106	-0.099	-0.091	-0.084	-0.075	-0.069	-0.060	-0.054	-0.046	-0.039	-0.031	-0.024	-0.018	-0.011	-0.005	0.001	0.006	0.010	0.015	0.019	0.022	0.025	0.028	0.030	0.031	0.032	0.034	0.034	0.035	0.035	0.035	0.034	0.034	0.032	0.031	0.030	0.029	0.029	0.028	0.028	0.028	0.028	0.029	0.029	0.030	0.031	0.032	0.036	0.039	0.041	0.046	0.051	0.056	0.061	0.068	0.075	0.082	0.091	0.100	0.109	0.119	0.130	0.141	0.152	0.165	0.178	0.191	0.206	0.220	0.236	0.250	0.265	0.281	0.299	0.314	0.330	0.348	0.364	0.381	0.398	0.415	0.431	0.449	0.465	0.481	0.498	0.514	0.529	0.544	0.559	0.572	0.585	0.599	0.611	0.624	0.635	0.645	0.655	0.664	0.674	0.682	0.689	0.696	0.702	0.709	0.712	0.716	0.720	0.722	0.724	0.725	0.725	0.724	0.724	0.722	0.720	0.716	0.712	0.708	0.702	0.698	0.692	0.686	0.680	0.672	0.665	0.658	0.650	0.641	0.634	0.625	0.615	0.605	0.595	0.586	0.575	0.565	0.554	0.544	0.532	0.521	0.510	0.500	0.488	0.476	0.466	0.455	0.442	0.432	0.421	0.409	0.398	0.388	0.376	0.365	0.354	0.342	0.334	0.324	0.312	0.301	0.292	0.282	0.272	0.265	0.255	0.246	0.236	0.229	0.220	0.214	0.206	0.199	0.192	0.186	0.180	0.175	0.171	0.166	0.162	0.160	0.158	0.154	0.152	0.151	0.150	0.151	0.152	0.154	0.156	0.159	0.161	0.165	0.171	0.176	0.182	0.189	0.196	0.205	0.212	0.221	0.232	0.241	0.252	0.264	0.275	0.286	0.300	0.312	0.325	0.338	0.351	0.365	0.378	0.391	0.405	0.418	0.431	0.445	0.458	0.470	0.481	0.494	0.504	0.515	0.525	0.535	0.544	0.552	0.559	0.566	0.571	0.578	0.581	0.585	0.589	0.590	0.592	0.592	0.591	0.590	0.586	0.584	0.578	0.572	0.568	0.560	0.551	0.544	0.535	0.524	0.514	0.501	0.489	0.475	0.462	0.449	0.435	0.420	0.405	0.389	0.372	0.358	0.341	0.325	0.309	0.292	0.276	0.260	0.244	0.229	0.212	0.198	0.182	0.170	0.156	0.142	0.130	0.119	0.109	0.098	0.089	0.080	0.072	0.066	0.061	0.056	0.052	0.050	0.048	0.048	0.048	0.049	0.052	0.055	0.059	0.066	0.072	0.079	0.088	0.098	0.108	0.119	0.130	0.142	0.156	0.170	0.185	0.201	0.218	0.234	0.251	0.269	0.286	0.305	0.324	0.342	0.361	0.379	0.398	0.418	0.436	0.455	0.474	0.492	0.510	0.529	0.546	0.564	0.580	0.598	0.614	0.630	0.645	0.660	0.675	0.689	0.702	0.715	0.729	0.741	0.752	0.765	0.775	0.785	0.796	0.805	0.815	0.824	0.831	0.840	0.848	0.855	0.862	0.869	0.875	0.881	0.888	0.892	0.898	0.902	0.908	0.911	0.914	0.919	0.921	0.925	0.928	0.929	0.931	0.931	0.931	0.932	0.932	0.931	0.930	0.929	0.928	0.924	0.921	0.918	0.912	0.910	0.904	0.899	0.891	0.885	0.878	0.870	0.861	0.852	0.842	0.832	0.822	0.812	0.801	0.790	0.779	0.766	0.754	0.742	0.730	0.719	0.706	0.694	0.681	0.670	0.659	0.649	0.638	0.628	0.618	0.610	0.600	0.594	0.588	0.581	0.575	0.570	0.568	0.565	0.564	0.562	0.562	0.562	0.566	0.569	0.572	0.576	0.582	0.590	0.598	0.605	0.614	0.624	0.634	0.644	0.655	0.668	0.679	0.691	0.704	0.718	0.730	0.742	0.755	0.768	0.779	0.790	0.802	0.812	0.822	0.834	0.844	0.852	0.860	0.866	0.872	0.879	0.884	0.886	0.890	0.892	0.892	0.894	0.894	0.892	0.890	0.888	0.884	0.880	0.875	0.870	0.864	0.859	0.851	0.845	0.836	0.830	0.822	0.815	0.808	0.801	0.794	0.789	0.781	0.776	0.770	0.766	0.764	0.760	0.758	0.758	0.755	0.756	0.758	0.760	0.762	0.768	0.772	0.779	0.785	0.792	0.801	0.810	0.820	0.831	0.844	0.855	0.869	0.882	0.896	0.911	0.925	0.939	0.954	0.969	0.984	0.998	1.011	1.025	1.039	1.051	1.062	1.075	1.085	1.094	1.102	1.111	1.118	1.122	1.126	1.129	1.130	1.130	1.129	1.126	1.120	1.114	1.106	1.096	1.086	1.072	1.059	1.044	1.026	1.008	0.988	0.968	0.944	0.920	0.894	0.868	0.840	0.810	0.780	0.749	0.718	0.685	0.650	0.615	0.581	0.546	0.511	0.475	0.439	0.401	0.365	0.330	0.292	0.256	0.221	0.186	0.150	0.115	0.081	0.048	0.014	-0.018	-0.049	-0.080	-0.110	-0.139	-0.165	-0.192	-0.218	-0.242	-0.265	-0.286	-0.309	-0.328	-0.346	-0.362	-0.379	-0.391	-0.405	-0.416	-0.426	-0.435	-0.442	-0.449	-0.452	-0.455	-0.458	-0.458	-0.456	-0.455	-0.452	-0.448	-0.441	-0.435	-0.428	-0.418	-0.408	-0.396	-0.384	-0.370	-0.358	-0.342	-0.326	-0.310	-0.294	-0.278	-0.259	-0.240	-0.222	-0.205	-0.185	-0.166	-0.146	-0.128	-0.110	-0.091	-0.071	-0.055	-0.036	-0.020	-0.002	0.012	0.029	0.042	0.056	0.069	0.080	0.091	0.101	0.110	0.118	0.122	0.128	0.131	0.132	0.134	0.132	0.130	0.128	0.121	0.116	0.108	0.099	0.088	0.076	0.064	0.049	0.032	0.016	-0.001	-0.021	-0.041	-0.062	-0.085	-0.108	-0.131	-0.156	-0.180	-0.205	-0.231	-0.258	-0.284	-0.310	-0.336	-0.364	-0.389	-0.415	-0.441	-0.466	-0.491	-0.515	-0.538	-0.559	-0.580	-0.601	-0.620	-0.638	-0.655	-0.670	-0.684	-0.696	-0.709	-0.720	-0.729	-0.735	-0.741	-0.746	-0.749	-0.751	-0.751	-0.750	-0.749	-0.745	-0.740	-0.734	-0.726	-0.719	-0.709	-0.699	-0.689	-0.678	-0.664	-0.651	-0.638	-0.622	-0.610	-0.595	-0.580	-0.565	-0.550	-0.535	-0.521	-0.506	-0.492	-0.480	-0.466	-0.454	-0.442	-0.430	-0.419	-0.410	-0.401	-0.392	-0.385	-0.378	-0.371	-0.368	-0.362	-0.359	-0.356	-0.354	-0.352	-0.352	-0.354	-0.355	-0.356	-0.358	-0.362	-0.365	-0.369	-0.375	-0.379	-0.384	-0.390	-0.395	-0.400	-0.406	-0.411	-0.418	-0.421	-0.428	-0.432	-0.438	-0.440	-0.445	-0.448	-0.450	-0.451	-0.454	-0.455	-0.455	-0.455	-0.454	-0.451	-0.449	-0.445	-0.441	-0.435	-0.430	-0.422	-0.415	-0.406	-0.398	-0.386	-0.376	-0.364	-0.351	-0.339	-0.324	-0.309	-0.294	-0.276	-0.260	-0.242	-0.224	-0.205	-0.185	-0.164	-0.144	-0.122	-0.101	-0.079	-0.056	-0.034	-0.010	0.015	0.038	0.064	0.088	0.112	0.139	0.165	0.191	0.218	0.245	0.271	0.299	0.326	0.354	0.381	0.409	0.436	0.464	0.492	0.520	0.549	0.575	0.602	0.631	0.658	0.685	0.711	0.739	0.765	0.791	0.818	0.844	0.869	0.894	0.920	0.944	0.970	0.994	1.018	1.041	1.064	1.088	1.109	1.131	1.152	1.174	1.195	1.215	1.236	1.255	1.274	1.295	1.312	1.331	1.350	1.368	1.385	1.402	1.419	1.436	1.452	1.469	1.485	1.499	1.515	1.531	1.545	1.560	1.574	1.589	1.602	1.616	1.630	1.644	1.656	1.670	1.681	1.694	1.706	1.718	1.729	1.740	1.751	1.761	1.772	1.782	1.791	1.801	1.810	1.819	1.828	1.835	1.842	1.850	1.856	1.862	1.869	1.875	1.880	1.884	1.888	1.892	1.896	1.899	1.901	1.904	1.906	1.908	1.908	1.909	1.909	1.909	1.909	1.909	1.909	1.908	1.908	1.906	1.904	1.902	1.901	1.900	1.898	1.895	1.894	1.892	1.890	1.888	1.886	1.882	1.881	1.878	1.875	1.872	1.870	1.868	1.864	1.861	1.859	1.855	1.854	1.849	1.846	1.842	1.839	1.834	1.830	1.825	1.821	1.815	1.810	1.804	1.799	1.791	1.785	1.778	1.769	1.762	1.752	1.744	1.734	1.725	1.715	1.704	1.692	1.680	1.668	1.655	1.642	1.628	1.615	1.599	1.584	1.569	1.552	1.536	1.520	1.504	1.486	1.470	1.451	1.435	1.416	1.400	1.381	1.364	1.346	1.329	1.312	1.295	1.279	1.261	1.246	1.230	1.214	1.200	1.186	1.174	1.161	1.149	1.138	1.129	1.119	1.111	1.105	1.098	1.092	1.089	1.086	1.082	1.082	1.082	1.084	1.086	1.090	1.094	1.100	1.106	1.114	1.121	1.131	1.141	1.152	1.165	1.176	1.190	1.202	1.216	1.232	1.246	1.261	1.278	1.291	1.308	1.322	1.336	1.351	1.365	1.380	1.394	1.406	1.418	1.429	1.440	1.450	1.458	1.466	1.472	1.478	1.481	1.484	1.485	1.485	1.484	1.481	1.476	1.471	1.465	1.456	1.446	1.435	1.421	1.408	1.392	1.375	1.358	1.338	1.318	1.296	1.272	1.249	1.224	1.200	1.172	1.145	1.119	1.090	1.062	1.032	1.004	0.975	0.945	0.915	0.888	0.858	0.829	0.799	0.770	0.741	0.714	0.686	0.659	0.632	0.608	0.581	0.556	0.532	0.509	0.488	0.465	0.442	0.424	0.404	0.384	0.366	0.348	0.330	0.314	0.299	0.284	0.269	0.255	0.241	0.229	0.215	0.204	0.192	0.182	0.171	0.161	0.150	0.140	0.131	0.122	0.112	0.105	0.096	0.088	0.081	0.072	0.065	0.058	0.051	0.045	0.038	0.031	0.026	0.020	0.016	0.010	0.006	0.001	-0.002	-0.006	-0.008	-0.011	-0.012	-0.015	-0.016	-0.018	-0.018	-0.016	-0.016	-0.015	-0.012	-0.010	-0.008	-0.004	0.000	0.004	0.009	0.014	0.019	0.026	0.032	0.039	0.045	0.052	0.060	0.066	0.074	0.081	0.089	0.098	0.105	0.111	0.119	0.125	0.131	0.139	0.145	0.150	0.155	0.160	0.164	0.168	0.171	0.172	0.175	0.176	0.179	0.179	0.179	0.178	0.178	0.175	0.175	0.171	0.170	0.166	0.164	0.161	0.156	0.152	0.149	0.145	0.141	0.138	0.132	0.130	0.126	0.122	0.121	0.119	0.118	0.116	0.116	0.116	0.118	0.119	0.121	0.125	0.129	0.134	0.140	0.148	0.155	0.162	0.172	0.182	0.195	0.206	0.219	0.232	0.246	0.262	0.278	0.294	0.311	0.329	0.346	0.364	0.381	0.400	0.419	0.438	0.455	0.472	0.490	0.506	0.524	0.539	0.554	0.569	0.581	0.595	0.608	0.618	0.629	0.636	0.644	0.650	0.655	0.658	0.661	0.661	0.660	0.659	0.656	0.651	0.645	0.638	0.630	0.619	0.608	0.595	0.582	0.568	0.552	0.536	0.519	0.501	0.484	0.465	0.445	0.426	0.405	0.386	0.365	0.346	0.325	0.306	0.286	0.269	0.250	0.231	0.214	0.198	0.182	0.166	0.151	0.140	0.128	0.116	0.106	0.098	0.090	0.084	0.079	0.076	0.074	0.072	0.072	0.075	0.079	0.082	0.089	0.096	0.102	0.111	0.124	0.135	0.146	0.161	0.176	0.192	0.209	0.226	0.245	0.265	0.285	0.306	0.328	0.351	0.374	0.396	0.421	0.445	0.470	0.495	0.520	0.545	0.571	0.598	0.624	0.650	0.675	0.702	0.728	0.752	0.780	0.805	0.830	0.854	0.878	0.901	0.924	0.946	0.968	0.988	1.008	1.028	1.045	1.062	1.079	1.094	1.108	1.120	1.131	1.142	1.151	1.158	1.164	1.169	1.170	1.171	1.171	1.169	1.166	1.160	1.152	1.144	1.132	1.120	1.106	1.090	1.071	1.052	1.032	1.010	0.985	0.960	0.932	0.904	0.875	0.844	0.810	0.776	0.741	0.706	0.669	0.631	0.594	0.554	0.515	0.475	0.435	0.394	0.355	0.315	0.274	0.235	0.196	0.158	0.119	0.082	0.045	0.011	-0.024	-0.058	-0.090	-0.120	-0.149	-0.178	-0.204	-0.229	-0.251	-0.272	-0.294	-0.311	-0.329	-0.342	-0.355	-0.368	-0.376	-0.384	-0.389	-0.392	-0.394	-0.395	-0.394	-0.391	-0.386	-0.379	-0.371	-0.362	-0.351	-0.340	-0.326	-0.311	-0.296	-0.280	-0.262	-0.245	-0.225	-0.205	-0.185	-0.164	-0.141	-0.120	-0.096	-0.074	-0.051	-0.028	-0.004	0.020	0.044	0.068	0.090	0.112	0.136	0.158	0.180	0.201	0.222	0.244	0.264	0.284	0.302	0.320	0.338	0.354	0.371	0.385	0.401	0.414	0.428	0.439	0.450	0.461	0.470	0.478	0.485	0.492	0.498	0.501	0.505	0.506	0.507	0.509	0.509	0.506	0.505	0.501	0.496	0.492	0.486	0.480	0.472	0.465	0.455	0.446	0.435	0.424	0.412	0.401	0.389	0.376	0.364	0.351	0.336	0.324	0.310	0.298	0.284	0.270	0.256	0.242	0.230	0.219	0.205	0.194	0.181	0.171	0.160	0.150	0.142	0.132	0.125	0.119	0.111	0.106	0.101	0.099	0.096	0.094	0.094	0.094	0.095	0.098	0.100	0.104	0.108	0.112	0.120	0.126	0.134	0.142	0.151	0.161	0.171	0.182	0.192	0.205	0.218	0.230	0.244	0.256	0.270	0.284	0.296	0.311	0.325	0.339	0.352	0.366	0.380	0.392	0.405	0.418	0.430	0.442	0.454	0.464	0.474	0.484	0.494	0.502	0.510	0.518	0.525	0.531	0.536	0.542	0.548	0.551	0.555	0.558	0.560	0.562	0.564	0.565	0.565	0.566	0.565	0.565	0.564	0.562	0.560	0.559	0.558	0.554	0.551	0.550	0.546	0.544	0.540	0.538	0.535	0.532	0.529	0.526	0.524	0.521	0.520	0.518	0.516	0.515	0.512	0.511	0.512	0.511	0.510	0.511	0.511	0.512	0.514	0.514	0.516	0.519	0.521	0.524	0.525	0.529	0.532	0.536	0.539	0.544	0.546	0.551	0.556	0.560	0.564	0.569	0.574	0.579	0.584	0.588	0.592	0.598	0.601	0.605	0.610	0.614	0.618	0.622	0.626	0.630	0.634	0.638	0.641	0.645	0.648	0.650	0.652	0.656	0.659	0.662	0.665	0.668	0.670	0.671	0.675	0.676	0.679	0.681	0.684	0.685	0.688	0.690	0.692	0.695	0.698	0.700	0.704	0.706	0.710	0.714	0.716	0.721	0.725	0.730	0.735	0.739	0.744	0.750	0.756	0.762	0.769	0.776	0.782	0.790	0.799	0.806	0.814	0.822	0.832	0.842	0.852	0.861	0.872	0.884	0.894	0.905	0.916	0.928	0.940	0.952	0.965	0.976	0.990	1.002	1.016	1.029	1.041	1.056	1.069	1.082	1.096	1.110	1.124	1.138	1.151	1.165	1.179	1.192	1.208	1.220	1.234	1.248	1.260	1.274	1.288	1.300	1.312	1.326	1.338	1.350	1.361	1.374	1.385	1.396	1.406	1.416	1.426	1.436	1.446	1.455	1.464	1.472	1.479	1.486	1.492	1.499	1.504	1.509	1.514	1.518	1.521	1.524	1.526	1.528	1.529	1.529	1.529	1.529	1.526	1.524	1.521	1.518	1.512	1.508	1.504	1.498	1.491	1.485	1.476	1.469	1.460	1.452	1.442	1.431	1.421	1.411	1.400	1.389	1.376	1.365	1.354	1.341	1.329	1.315	1.304	1.290	1.278	1.264	1.251	1.238	1.224	1.210	1.198	1.184	1.170	1.156	1.144	1.131	1.119	1.105	1.094	1.081	1.070	1.058	1.048	1.036	1.025	1.014	1.004	0.992	0.982	0.971	0.961	0.951	0.941	0.932	0.924	0.914	0.905	0.896	0.888	0.879	0.870	0.862	0.854	0.846	0.838	0.829	0.821	0.814	0.806	0.799	0.791	0.784	0.776	0.768	0.761	0.754	0.746	0.740	0.732	0.724	0.718	0.710	0.702	0.695	0.688	0.679	0.671	0.664	0.656	0.648	0.640	0.632	0.624	0.616	0.606	0.599	0.590	0.581	0.572	0.564	0.554	0.545	0.536	0.526	0.518	0.507	0.498	0.488	0.478	0.468	0.456	0.446	0.436	0.426	0.418	0.408	0.396	0.388	0.378	0.368	0.358	0.348	0.340	0.330	0.322	0.314	0.305	0.298	0.290	0.282	0.276	0.270	0.264	0.259	0.254	0.249	0.245	0.241	0.238	0.236	0.232	0.232	0.230	0.230	0.229	0.231	0.232	0.234	0.235	0.238	0.240	0.244	0.248	0.251	0.256	0.260	0.265	0.271	0.275	0.280	0.285	0.290	0.295	0.299	0.304	0.308	0.311	0.315	0.318	0.320	0.322	0.324	0.325	0.325	0.324	0.322	0.321	0.318	0.314	0.310	0.304	0.298	0.290	0.281	0.271	0.262	0.250	0.238	0.225	0.211	0.198	0.182	0.166	0.149	0.131	0.114	0.095	0.075	0.056	0.036	0.016	-0.006	-0.026	-0.048	-0.069	-0.090	-0.112	-0.134	-0.155	-0.175	-0.196	-0.216	-0.238	-0.256	-0.275	-0.294	-0.311	-0.330	-0.346	-0.361	-0.378	-0.392	-0.405	-0.418	-0.429	-0.440	-0.450	-0.458	-0.465	-0.472	-0.478	-0.482	-0.485	-0.488	-0.489	-0.489	-0.488	-0.485	-0.481	-0.476	-0.471	-0.464	-0.456	-0.448	-0.436	-0.426	-0.412	-0.400	-0.385	-0.370	-0.354	-0.336	-0.318	-0.299	-0.279	-0.258	-0.236	-0.214	-0.190	-0.166	-0.141	-0.115	-0.090	-0.062	-0.035	-0.008	0.021	0.050	0.079	0.109	0.139	0.168	0.198	0.229	0.259	0.290	0.320	0.351	0.381	0.411	0.441	0.471	0.501	0.530	0.559	0.588	0.615	0.642	0.668	0.694	0.719	0.742	0.765	0.788	0.809	0.829	0.849	0.868	0.884	0.900	0.915	0.929	0.941	0.954	0.964	0.972	0.981	0.989	0.994	0.999	1.002	1.004	1.006	1.005	1.005	1.002	1.000	0.995	0.990	0.985	0.979	0.971	0.964	0.955	0.944	0.935	0.924	0.912	0.901	0.889	0.878	0.864	0.852	0.840	0.828	0.815	0.802	0.790	0.779	0.766	0.756	0.744	0.734	0.722	0.714	0.705	0.696	0.689	0.681	0.675	0.669	0.664	0.659	0.656	0.654	0.651	0.650	0.649	0.650	0.651	0.652	0.656	0.659	0.664	0.668	0.672	0.678	0.684	0.691	0.699	0.706	0.714	0.722	0.731	0.741	0.750	0.760	0.770	0.780	0.789	0.798	0.808	0.816	0.825	0.834	0.842	0.850	0.858	0.865	0.870	0.876	0.880	0.885	0.888	0.890	0.891	0.892	0.894	0.891	0.891	0.889	0.884	0.880	0.875	0.869	0.861	0.852	0.845	0.834	0.824	0.811	0.800	0.788	0.772	0.759	0.745	0.730	0.715	0.699	0.681	0.666	0.649	0.632	0.616	0.599	0.582	0.568	0.550	0.535	0.520	0.504	0.490	0.478	0.465	0.452	0.441	0.431	0.422	0.414	0.406	0.401	0.396	0.392	0.390	0.389	0.390	0.391	0.395	0.400	0.405	0.414	0.422	0.432	0.444	0.458	0.471	0.489	0.506	0.525	0.545	0.566	0.590	0.614	0.639	0.666	0.694	0.722	0.752	0.784	0.815	0.848	0.881	0.915	0.949	0.985	1.020	1.056	1.094	1.130	1.168	1.204	1.240	1.276	1.312	1.349	1.386	1.422	1.456	1.491	1.526	1.559	1.592	1.624	1.655	1.686	1.714	1.742	1.769	1.795	1.819	1.841	1.864	1.884	1.902	1.920	1.936	1.951	1.964	1.975	1.986	1.994	2.001	2.007	2.011	2.013	2.013	2.014	2.010	2.006	2.001	1.994	1.986	1.978	1.966	1.954	1.940	1.926	1.910	1.894	1.876	1.856	1.838	1.816	1.795	1.772	1.750	1.728	1.704	1.680	1.654	1.630	1.605	1.578	1.552	1.528	1.502	1.476	1.451	1.425	1.400	1.375	1.351	1.328	1.304	1.281	1.259	1.236	1.216	1.195	1.175	1.156	1.139	1.121	1.104	1.089	1.074	1.060	1.048	1.036	1.025	1.016	1.009	1.000	0.994	0.989	0.984	0.981	0.979	0.978	0.978	0.979	0.980	0.984	0.988	0.994	0.999	1.006	1.014	1.024	1.034	1.045	1.058	1.070	1.084	1.100	1.115	1.132	1.149	1.168	1.186	1.205	1.226	1.246	1.268	1.289	1.311	1.335	1.359	1.381	1.406	1.429	1.454	1.479	1.502	1.529	1.552	1.576	1.600	1.625	1.650	1.672	1.696	1.719	1.741	1.762	1.785	1.804	1.825	1.844	1.861	1.880	1.898	1.914	1.929	1.942	1.956	1.969	1.980	1.992	2.001	2.009	2.018	2.024	2.030	2.035	2.038	2.040	2.042	2.042	2.041	2.040	2.038	2.035	2.031	2.026	2.020	2.014	2.006	1.998	1.989	1.980	1.970	1.959	1.946	1.934	1.920	1.908	1.892	1.878	1.861	1.845	1.828	1.810	1.792	1.772	1.752	1.732	1.712	1.691	1.670	1.648	1.625	1.602	1.579	1.554	1.529	1.504	1.478	1.452	1.426	1.400	1.371	1.345	1.316	1.289	1.261	1.232	1.204	1.175	1.145	1.118	1.088	1.059	1.030	1.001	0.972	0.945	0.918	0.890	0.864	0.836	0.810	0.785	0.761	0.736	0.714	0.691	0.670	0.650	0.630	0.612	0.596	0.580	0.566	0.554	0.542	0.532	0.522	0.515	0.510	0.505	0.501	0.501	0.500	0.501	0.504	0.509	0.512	0.520	0.529	0.536	0.548	0.560	0.572	0.586	0.601	0.618	0.632	0.651	0.669	0.688	0.708	0.728	0.748	0.768	0.788	0.810	0.831	0.851	0.872	0.892	0.914	0.932	0.952	0.971	0.990	1.006	1.024	1.040	1.056	1.070	1.084	1.096	1.109	1.119	1.129	1.138	1.145	1.151	1.156	1.160	1.162	1.165	1.165	1.165	1.162	1.160	1.156	1.152	1.146	1.140	1.132	1.125	1.115	1.106	1.095	1.084	1.074	1.061	1.049	1.036	1.022	1.010	0.995	0.982	0.968	0.954	0.940	0.926	0.911	0.899	0.885	0.871	0.859	0.848	0.835	0.825	0.812	0.804	0.794	0.785	0.776	0.770	0.762	0.756	0.750	0.746	0.741	0.738	0.734	0.731	0.729	0.726	0.726	0.725	0.724	0.724	0.724	0.724	0.725	0.725	0.726	0.728	0.728	0.729	0.730	0.730	0.730	0.730	0.730	0.729	0.728	0.725	0.722	0.719	0.714	0.709	0.704	0.698	0.689	0.681	0.672	0.661	0.651	0.638	0.625	0.611	0.596	0.581	0.564	0.548	0.530	0.511	0.491	0.471	0.451	0.430	0.409	0.388	0.365	0.342	0.320	0.298	0.275	0.252	0.230	0.209	0.188	0.166	0.146	0.126	0.106	0.089	0.071	0.054	0.038	0.024	0.010	-0.004	-0.015	-0.025	-0.034	-0.041	-0.046	-0.051	-0.055	-0.058	-0.058	-0.058	-0.055	-0.051	-0.046	-0.040	-0.032	-0.024	-0.012	-0.001	0.011	0.025	0.040	0.056	0.071	0.089	0.109	0.128	0.148	0.168	0.190	0.211	0.234	0.256	0.280	0.302	0.325	0.349	0.371	0.394	0.418	0.440	0.461	0.484	0.506	0.528	0.549	0.570	0.589	0.609	0.629	0.646	0.665	0.682	0.699	0.715	0.731	0.748	0.761	0.775	0.789	0.801	0.814	0.826	0.838	0.848	0.859	0.868	0.878	0.886	0.895	0.902	0.911	0.919	0.926	0.934	0.940	0.948	0.955	0.961	0.969	0.976	0.984	0.990	0.999	1.006	1.012	1.020	1.029	1.036	1.044	1.054	1.061	1.070	1.079	1.088	1.098	1.106	1.115	1.125	1.135	1.145	1.155	1.165	1.176	1.186	1.198	1.208	1.219	1.229	1.239	1.250	1.260	1.269	1.280	1.289	1.298	1.308	1.316	1.322	1.331	1.339	1.345	1.351	1.356	1.361	1.365	1.370	1.372	1.375	1.378	1.379	1.380	1.380	1.379	1.379	1.376	1.374	1.371	1.368	1.362	1.359	1.354	1.348	1.342	1.335	1.328	1.321	1.314	1.305	1.298	1.289	1.279	1.271	1.262	1.254	1.246	1.238	1.229	1.221	1.212	1.205	1.199	1.191	1.185	1.179	1.172	1.169	1.164	1.159	1.155	1.152	1.150	1.149	1.146	1.146	1.146	1.146	1.148	1.148	1.150	1.152	1.155	1.158	1.160	1.164	1.168	1.171	1.175	1.180	1.184	1.189	1.192	1.198	1.202	1.205	1.210	1.214	1.218	1.220	1.222	1.225	1.228	1.229	1.229	1.230	1.229	1.229	1.226	1.225	1.222	1.219	1.215	1.210	1.205	1.200	1.192	1.186	1.179	1.170	1.162	1.154	1.144	1.134	1.124	1.114	1.102	1.091	1.080	1.069	1.056	1.045	1.031	1.020	1.008	0.998	0.985	0.974	0.961	0.950	0.940	0.929	0.919	0.910	0.900	0.891	0.884	0.876	0.869	0.861	0.856	0.850	0.845	0.840	0.836	0.835	0.831	0.831	0.830	0.830	0.831	0.832	0.835	0.838	0.840	0.846	0.850	0.856	0.864	0.870	0.878	0.886	0.895	0.904	0.914	0.925	0.936	0.949	0.961	0.972	0.986	0.999	1.014	1.028	1.042	1.056	1.070	1.086	1.101	1.116	1.131	1.146	1.162	1.176	1.191	1.206	1.221	1.236	1.251	1.264	1.278	1.290	1.302	1.315	1.328	1.338	1.349	1.359	1.368	1.376	1.385	1.392	1.398	1.404	1.409	1.412	1.415	1.419	1.421	1.421	1.421	1.421	1.420	1.418	1.416	1.412	1.409	1.404	1.399	1.392	1.385	1.379	1.372	1.364	1.355	1.346	1.338	1.329	1.319	1.309	1.299	1.288	1.278	1.268	1.255	1.245	1.234	1.222	1.212	1.201	1.190	1.180	1.170	1.159	1.148	1.138	1.128	1.116	1.108	1.098	1.088	1.078	1.066	1.058	1.046	1.038	1.028	1.019	1.009	1.000	0.990	0.981	0.972	0.962	0.954	0.945	0.936	0.928	0.919	0.910	0.901	0.892	0.885	0.876	0.868	0.860	0.851	0.842	0.835	0.826	0.819	0.811	0.804	0.796	0.789	0.782	0.776	0.769	0.764	0.758	0.752	0.748	0.741	0.738	0.735	0.730	0.729	0.725	0.724	0.722	0.721	0.720	0.720	0.721	0.721	0.721	0.724	0.726	0.726	0.730	0.734	0.736	0.740	0.745	0.749	0.754	0.759	0.765	0.770	0.776	0.781	0.788	0.795	0.801	0.808	0.815	0.820	0.828	0.835	0.841	0.846	0.854	0.859	0.865	0.871	0.876	0.881	0.886	0.891	0.896	0.899	0.904	0.908	0.910	0.912	0.915	0.916	0.918	0.919	0.919	0.920	0.919	0.919	0.919	0.918	0.914	0.912	0.910	0.908	0.904	0.900	0.895	0.891	0.888	0.882	0.876	0.871	0.866	0.859	0.854	0.848	0.840	0.834	0.828	0.821	0.814	0.808	0.800	0.795	0.789	0.782	0.775	0.770	0.765	0.760	0.755	0.750	0.745	0.742	0.739	0.736	0.734	0.732	0.731	0.731	0.732	0.732	0.734	0.736	0.740	0.744	0.748	0.754	0.759	0.765	0.772	0.780	0.790	0.799	0.809	0.819	0.831	0.841	0.855	0.868	0.881	0.895	0.910	0.926	0.941	0.958	0.972	0.990	1.006	1.024	1.041	1.058	1.075	1.092	1.110	1.126	1.142	1.160	1.176	1.191	1.208	1.222	1.238	1.251	1.265	1.279	1.290	1.302	1.315	1.325	1.334	1.344	1.352	1.360	1.366	1.374	1.379	1.382	1.386	1.390	1.392	1.394	1.395	1.396	1.395	1.395	1.392	1.390	1.388	1.384	1.380	1.375	1.370	1.365	1.359	1.352	1.346	1.341	1.335	1.329	1.322	1.316	1.310	1.305	1.299	1.294	1.289	1.285	1.281	1.278	1.275	1.274	1.271	1.271	1.271	1.274	1.275	1.279	1.284	1.290	1.296	1.305	1.315	1.325	1.336	1.349	1.364	1.379	1.395	1.412	1.430	1.450	1.471	1.494	1.516	1.540	1.566	1.591	1.619	1.646	1.675	1.704	1.735	1.764	1.795	1.828	1.858	1.890	1.922	1.954	1.986	2.019	2.051	2.082	2.112	2.144	2.175	2.204	2.234	2.262	2.290	2.318	2.345	2.370	2.394	2.418	2.439	2.461	2.482	2.500	2.519	2.536	2.552	2.566	2.580	2.592	2.604	2.614	2.621	2.630	2.636	2.642	2.646	2.649	2.651	2.651	2.652	2.651	2.649	2.648	2.645	2.640	2.635	2.629	2.624	2.616	2.608	2.600	2.591	2.581	2.571	2.559	2.549	2.536	2.522	2.510	2.496	2.481	2.466	2.450	2.435	2.418	2.400	2.382	2.364	2.344	2.325	2.304	2.282	2.260	2.238	2.216	2.192	2.169	2.144	2.119	2.094	2.066	2.040	2.013	1.984	1.956	1.928	1.898	1.868	1.838	1.809	1.779	1.748	1.718	1.686	1.658	1.626	1.596	1.566	1.536	1.506	1.478	1.450	1.421	1.394	1.368	1.342	1.318	1.292	1.269	1.248	1.226	1.208	1.188	1.170	1.154	1.139	1.125	1.112	1.101	1.091	1.084	1.075	1.071	1.066	1.064	1.062	1.062	1.064	1.068	1.071	1.076	1.084	1.091	1.100	1.109	1.120	1.132	1.145	1.159	1.172	1.189	1.205	1.221	1.239	1.256	1.275	1.294	1.312	1.332	1.351	1.371	1.390	1.410	1.430	1.449	1.468	1.486	1.506	1.525	1.544	1.561	1.578	1.595	1.610	1.625	1.640	1.655	1.668	1.680	1.690	1.701	1.711	1.720	1.728	1.735	1.741	1.746	1.751	1.755	1.759	1.760	1.761	1.761	1.761	1.759	1.756	1.752	1.748	1.744	1.738	1.731	1.724	1.716	1.708	1.699	1.690	1.679	1.670	1.658	1.646	1.635	1.624	1.611	1.599	1.588	1.574	1.561	1.550	1.536	1.524	1.511	1.499	1.488	1.475	1.464	1.452	1.441	1.430	1.420	1.410	1.400	1.390	1.380	1.371	1.364	1.356	1.349	1.342	1.336	1.330	1.325	1.321	1.316	1.312	1.310	1.308	1.305	1.304	1.301	1.301	1.301	1.300	1.301	1.301	1.302	1.305	1.308	1.309	1.311	1.314	1.316	1.321	1.324	1.328	1.331	1.335	1.340	1.344	1.348	1.352	1.358	1.362	1.368	1.372	1.378	1.381	1.388	1.392	1.398	1.402	1.408	1.412	1.418	1.422	1.428	1.432	1.436	1.441	1.446	1.450	1.455	1.459	1.462	1.466	1.471	1.475	1.478	1.481	1.484	1.488	1.490	1.492	1.495	1.499	1.501	1.502	1.505	1.505	1.508	1.510	1.510	1.511	1.512	1.514	1.514	1.514	1.514	1.514	1.512	1.514	1.514	1.512	1.511	1.511	1.510	1.509	1.508	1.506	1.505	1.502	1.500	1.499	1.495	1.494	1.491	1.488	1.485	1.482	1.480	1.476	1.474	1.470	1.466	1.462	1.458	1.454	1.450	1.444	1.440	1.435	1.429	1.424	1.418	1.410	1.405	1.398	1.390	1.384	1.375	1.366	1.359	1.349	1.340	1.331	1.321	1.312	1.301	1.290	1.279	1.268	1.256	1.245	1.232	1.220	1.209	1.196	1.182	1.170	1.158	1.145	1.131	1.120	1.106	1.094	1.081	1.069	1.058	1.045	1.034	1.022	1.012	1.002	0.992	0.984	0.976	0.969	0.961	0.956	0.951	0.946	0.944	0.941	0.940	0.940	0.941	0.944	0.946	0.950	0.956	0.962	0.969	0.978	0.986	0.998	1.009	1.021	1.034	1.049	1.064	1.081	1.099	1.116	1.135	1.155	1.175	1.195	1.218	1.239	1.260	1.282	1.306	1.328	1.350	1.375	1.396	1.420	1.441	1.464	1.486	1.508	1.530	1.550	1.569	1.589	1.606	1.624	1.641	1.656	1.672	1.685	1.699	1.710	1.720	1.730	1.739	1.745	1.752	1.758	1.760	1.764	1.765	1.765	1.765	1.762	1.759	1.755	1.751	1.746	1.739	1.731	1.724	1.714	1.705	1.696	1.685	1.674	1.662	1.651	1.639	1.628	1.614	1.601	1.589	1.578	1.565	1.552	1.540	1.529	1.519	1.508	1.498	1.488	1.479	1.470	1.464	1.456	1.449	1.444	1.439	1.435	1.432	1.429	1.428	1.426	1.426	1.425	1.428	1.429	1.431	1.435	1.439	1.444	1.449	1.455	1.462	1.469	1.476	1.484	1.492	1.501	1.510	1.519	1.528	1.538	1.548	1.556	1.565	1.575	1.582	1.591	1.600	1.609	1.616	1.624	1.631	1.638	1.644	1.648	1.652	1.656	1.660	1.662	1.665	1.666	1.668	1.666	1.665	1.665	1.664	1.660	1.658	1.654	1.651	1.645	1.641	1.635	1.629	1.622	1.615	1.608	1.600	1.592	1.582	1.574	1.565	1.558	1.548	1.539	1.530	1.521	1.511	1.501	1.492	1.484	1.476	1.468	1.460	1.452	1.446	1.440	1.434	1.428	1.424	1.420	1.415	1.412	1.410	1.408	1.406	1.406	1.406	1.408	1.409	1.411	1.414	1.418	1.420	1.425	1.431	1.438	1.445	1.452	1.460	1.469	1.479	1.490	1.500	1.511	1.522	1.534	1.548	1.560	1.574	1.586	1.600	1.612	1.628	1.641	1.655	1.670	1.684	1.698	1.710	1.724	1.738	1.750	1.762	1.775	1.788	1.799	1.809	1.819	1.830	1.839	1.846	1.854	1.861	1.866	1.871	1.875	1.878	1.880	1.881	1.881	1.880	1.879	1.876	1.871	1.868	1.861	1.854	1.848	1.838	1.828	1.818	1.806	1.794	1.780	1.766	1.750	1.734	1.718	1.700	1.682	1.664	1.644	1.625	1.604	1.584	1.562	1.541	1.520	1.499	1.476	1.455	1.432	1.410	100.000	5.000	2.000	1.000	3.000	0.000	0.000	0.000	0.000	0.000	0.000	0.000	0.000	0.000	0.000	0.000	0.000	0.000	1.105	1.106	1.109	1.110	1.111	1.112	1.114	1.115	1.115	1.116	1.116	1.119	1.118	1.119	1.120	1.121	1.122	1.124	1.125	1.126	1.129	1.131	1.135	1.138	1.142	1.146	1.151	1.155	1.161	1.168	1.175	1.181	1.190	1.198	1.206	1.216	1.225	1.235	1.246	1.258	1.270	1.282	1.296	1.310	1.322	1.339	1.354	1.368	1.382	1.399	1.415	1.430	1.446	1.462	1.479	1.495	1.510	1.526	1.541	1.556	1.571	1.585	1.599	1.612	1.626	1.639	1.650	1.661	1.671	1.681	1.690	1.698	1.705	1.711	1.718	1.721	1.725	1.728	1.730	1.730	1.730	1.729	1.728	1.725	1.721	1.718	1.711	1.705	1.699	1.692	1.684	1.675	1.665	1.656	1.646	1.636	1.625	1.614	1.604	1.592	1.582	1.571	1.561	1.551	1.541	1.531	1.522	1.515	1.506	1.500	1.494	1.489	1.484	1.481	1.479	1.478	1.479	1.479	1.482	1.486	1.491	1.499	1.508	1.518	1.528	1.540	1.554	1.569	1.585	1.601	1.621	1.641	1.662	1.685	1.709	1.734	1.760	1.786	1.814	1.842	1.871	1.902	1.932	1.962	1.995	2.025	2.059	2.090	2.121	2.154	2.185	2.216	2.249	2.279	2.310	2.339	2.368	2.398	2.425	2.452	2.480	2.505	2.529	2.554	2.576	2.599	2.619	2.639	2.658	2.675	2.692	2.709	2.722	2.736	2.748	2.760	2.770	2.780	2.789	2.796	2.802	2.809	2.814	2.818	2.821	2.822	2.825	2.825	2.826	2.826	2.824	2.824	2.822	2.819	2.816	2.812	2.809	2.804	2.798	2.791	2.785	2.778	2.770	2.761	2.752	2.741	2.731	2.720	2.709	2.696	2.682	2.668	2.651	2.636	2.620	2.601	2.584	2.564	2.544	2.522	2.500	2.478	2.452	2.428	2.401	2.375	2.346	2.319	2.289	2.258	2.226	2.195	2.161	2.129	2.095	2.060	2.026	1.990	1.955	1.920	1.882	1.848	1.811	1.775	1.740	1.704	1.670	1.635	1.601	1.569	1.536	1.505	1.475	1.446	1.418	1.390	1.366	1.341	1.318	1.296	1.276	1.258	1.240	1.225	1.211	1.199	1.189	1.181	1.174	1.170	1.168	1.166	1.166	1.169	1.172	1.178	1.185	1.194	1.204	1.215	1.228	1.241	1.258	1.274	1.291	1.309	1.329	1.349	1.370	1.391	1.412	1.435	1.459	1.481	1.505	1.529	1.552	1.575	1.599	1.621	1.644	1.666	1.688	1.709	1.729	1.749	1.768	1.786	1.802	1.819	1.835	1.849	1.861	1.874	1.884	1.892	1.902	1.908	1.914	1.919	1.922	1.924	1.925	1.926	1.925	1.922	1.919	1.914	1.909	1.902	1.894	1.885	1.874	1.864	1.851	1.839	1.826	1.811	1.796	1.781	1.766	1.750	1.732	1.715	1.698	1.680	1.664	1.646	1.628	1.610	1.592	1.575	1.558	1.540	1.524	1.508	1.491	1.475	1.460	1.445	1.432	1.419	1.405	1.392	1.380	1.369	1.359	1.349	1.339	1.332	1.324	1.318	1.311	1.306	1.302	1.299	1.295	1.292	1.291	1.291	1.290	1.291	1.292	1.295	1.298	1.300	1.304	1.308	1.312	1.316	1.322	1.328	1.335	1.340	1.348	1.354	1.361	1.369	1.375	1.384	1.391	1.399	1.408	1.416	1.424	1.432	1.440	1.448	1.456	1.464	1.471	1.479	1.486	1.494	1.501	1.508	1.514	1.521	1.528	1.534	1.540	1.545	1.550	1.556	1.561	1.566	1.571	1.576	1.580	1.584	1.588	1.591	1.595	1.599	1.600	1.604	1.606	1.609	1.611	1.614	1.618	1.620	1.622	1.624	1.626	1.629	1.631	1.632	1.635	1.638	1.639	1.642	1.644	1.645	1.649	1.651	1.655	1.658	1.660	1.665	1.668	1.671	1.674	1.679	1.682	1.686	1.690	1.694	1.698	1.702	1.706	1.710	1.715	1.719	1.724	1.729	1.732	1.736	1.741	1.745	1.748	1.751	1.755	1.759	1.761	1.762	1.765	1.765	1.768	1.766	1.766	1.766	1.765	1.764	1.760	1.759	1.755	1.750	1.746	1.740	1.734	1.726	1.719	1.711	1.704	1.694	1.682	1.674	1.662	1.651	1.639	1.626	1.612	1.599	1.584	1.569	1.556	1.540	1.525	1.509	1.494	1.478	1.461	1.445	1.429	1.414	1.398	1.382	1.368	1.352	1.339	1.325	1.312	1.300	1.289	1.278	1.268	1.259	1.250	1.242	1.236	1.231	1.226	1.222	1.220	1.218	1.218	1.219	1.220	1.222	1.226	1.232	1.239	1.245	1.254	1.262	1.274	1.285	1.299	1.312	1.326	1.341	1.358	1.375	1.391	1.410	1.429	1.448	1.469	1.489	1.510	1.530	1.552	1.574	1.595	1.616	1.638	1.660	1.681	1.701	1.722	1.744	1.764	1.784	1.802	1.821	1.840	1.858	1.875	1.891	1.906	1.921	1.935	1.949	1.960	1.972	1.981	1.992	2.000	2.006	2.014	2.020	2.024	2.029	2.031	2.033	2.035	2.035	2.035	2.034	2.033	2.029	2.025	2.022	2.018	2.011	2.006	2.000	1.992	1.986	1.979	1.971	1.962	1.954	1.945	1.938	1.929	1.920	1.911	1.902	1.895	1.886	1.879	1.870	1.862	1.855	1.849	1.842	1.834	1.829	1.822	1.816	1.811	1.805	1.800	1.796	1.792	1.789	1.785	1.782	1.781	1.779	1.778	1.776	1.776	1.775	1.775	1.775	1.775	1.775	1.776	1.778	1.779	1.779	1.780	1.782	1.782	1.785	1.786	1.786	1.788	1.788	1.789	1.789	1.789	1.789	1.788	1.788	1.786	1.785	1.784	1.782	1.781	1.779	1.775	1.774	1.770	1.768	1.764	1.761	1.756	1.752	1.749	1.744	1.739	1.735	1.730	1.724	1.719	1.714	1.708	1.702	1.698	1.691	1.686	1.680	1.675	1.669	1.665	1.659	1.654	1.650	1.646	1.641	1.638	1.634	1.631	1.628	1.625	1.622	1.621	1.619	1.618	1.618	1.616	1.616	1.618	1.618	1.619	1.620	1.621	1.624	1.626	1.629	1.632	1.636	1.640	1.645	1.650	1.655	1.661	1.666	1.672	1.678	1.685	1.691	1.698	1.704	1.710	1.718	1.722	1.730	1.736	1.744	1.749	1.755	1.761	1.766	1.772	1.778	1.781	1.786	1.791	1.795	1.798	1.801	1.804	1.805	1.806	1.808	1.808	1.806	1.805	1.804	1.801	1.799	1.795	1.791	1.786	1.780	1.774	1.768	1.761	1.752	1.745	1.736	1.728	1.716	1.706	1.696	1.684	1.671	1.659	1.646	1.632	1.619	1.604	1.590	1.575	1.559	1.544	1.528	1.512	1.495	1.479	1.462	1.446	1.428	1.411	1.395	1.378	1.360	1.344	1.326	1.309	1.292	1.276	1.260	1.242	1.226	1.211	1.195	1.180	1.165	1.150	1.135	1.120	1.106	1.092	1.078	1.065	1.050	1.039	1.025	1.014	1.002	0.990	0.980	0.970	0.960	0.951	0.941	0.934	0.925	0.918	0.911	0.905	0.900	0.894	0.889	0.885	0.880	0.878	0.872	0.871	0.869	0.868	0.866	0.866	0.866	0.866	0.868	0.868	0.870	0.871	0.875	0.879	0.881	0.885	0.889	0.894	0.899	0.905	0.909	0.915	0.922	0.929	0.935	0.942	0.950	0.958	0.965	0.972	0.980	0.989	0.998	1.005	1.014	1.024	1.031	1.040	1.049	1.058	1.066	1.075	1.084	1.091	1.100	1.108	1.116	1.124	1.131	1.139	1.145	1.152	1.159	1.165	1.171	1.178	1.182	1.188	1.191	1.196	1.199	1.202	1.206	1.206	1.209	1.210	1.210	1.210	1.210	1.209	1.208	1.205	1.201	1.196	1.192	1.188	1.181	1.175	1.166	1.159	1.150	1.140	1.131	1.120	1.108	1.096	1.084	1.070	1.056	1.041	1.028	1.011	0.996	0.979	0.964	0.946	0.929	0.911	0.894	0.875	0.858	0.840	0.821	0.804	0.786	0.769	0.751	0.734	0.716	0.701	0.685	0.668	0.652	0.638	0.624	0.609	0.596	0.582	0.570	0.559	0.549	0.538	0.529	0.520	0.512	0.505	0.498	0.492	0.486	0.481	0.476	0.474	0.470	0.468	0.464	0.462	0.461	0.460	0.460	0.458	0.459	0.458	0.458	0.458	0.459	0.459	0.460	0.460	0.459	0.460	0.459	0.459	0.459	0.458	0.458	0.456	0.455	0.454	0.451	0.450	0.446	0.444	0.441	0.438	0.434	0.429	0.425	0.420	0.416	0.410	0.405	0.399	0.392	0.388	0.381	0.375	0.369	0.361	0.356	0.350	0.342	0.338	0.330	0.324	0.318	0.311	0.306	0.300	0.294	0.289	0.282	0.278	0.271	0.266	0.262	0.256	0.252	0.248	0.244	0.239	0.236	0.232	0.229	0.225	0.222	0.220	0.216	0.214	0.212	0.210	0.208	0.208	0.205	0.204	0.202	0.201	0.200	0.200	0.199	0.198	0.198	0.199	0.198	0.198	0.198	0.199	0.199	0.199	0.200	0.201	0.201	0.204	0.204	0.206	0.208	0.209	0.211	0.212	0.215	0.218	0.219	0.222	0.224	0.226	0.230	0.231	0.235	0.238	0.240	0.242	0.245	0.249	0.251	0.255	0.258	0.260	0.264	0.268	0.269	0.272	0.276	0.280	0.282	0.285	0.289	0.291	0.294	0.298	0.300	0.302	0.306	0.309	0.310	0.312	0.315	0.318	0.320	0.324	0.325	0.328	0.330	0.332	0.334	0.338	0.339	0.341	0.344	0.346	0.349	0.351	0.354	0.358	0.361	0.365	0.368	0.371	0.375	0.379	0.384	0.388	0.392	0.398	0.402	0.409	0.415	0.421	0.428	0.435	0.442	0.450	0.459	0.468	0.476	0.485	0.495	0.506	0.518	0.529	0.541	0.552	0.566	0.579	0.591	0.605	0.621	0.635	0.651	0.666	0.682	0.699	0.716	0.734	0.751	0.769	0.788	0.806	0.826	0.844	0.864	0.884	0.904	0.924	0.944	0.964	0.984	1.002	1.022	1.042	1.061	1.081	1.099	1.118	1.135	1.151	1.169	1.185	1.200	1.215	1.229	1.242	1.255	1.266	1.278	1.286	1.296	1.304	1.310	1.315	1.320	1.324	1.326	1.328	1.328	1.328	1.325	1.321	1.318	1.312	1.306	1.300	1.290	1.281	1.271	1.260	1.249	1.236	1.222	1.208	1.192	1.178	1.162	1.145	1.129	1.111	1.094	1.076	1.059	1.040	1.022	1.005	0.988	0.970	0.952	0.936	0.919	0.904	0.888	0.872	0.860	0.846	0.832	0.820	0.809	0.798	0.788	0.778	0.770	0.761	0.756	0.749	0.745	0.740	0.738	0.735	0.732	0.732	0.731	0.732	0.735	0.736	0.740	0.744	0.748	0.752	0.760	0.765	0.772	0.780	0.789	0.798	0.808	0.816	0.826	0.836	0.846	0.858	0.870	0.881	0.894	0.905	0.919	0.931	0.945	0.958	0.972	0.985	0.999	1.012	1.028	1.041	1.055	1.070	1.085	1.099	1.114	1.128	1.141	1.156	1.171	1.185	1.198	1.212	1.226	1.239	1.252	1.265	1.278	1.289	1.302	1.312	1.324	1.335	1.344	1.354	1.361	1.370	1.376	1.384	1.390	1.395	1.399	1.404	1.406	1.409	1.410	1.410	1.410	1.410	1.408	1.404	1.401	1.398	1.391	1.385	1.380	1.372	1.365	1.355	1.346	1.335	1.324	1.314	1.301	1.290	1.278	1.265	1.252	1.239	1.226	1.212	1.200	1.186	1.174	1.160	1.146	1.135	1.122	1.110	1.099	1.088	1.076	1.068	1.058	1.048	1.039	1.031	1.025	1.018	1.012	1.008	1.004	1.000	0.996	0.995	0.992	0.992	0.991	0.992	0.992	0.994	0.995	0.999	1.000	1.004	1.008	1.011	1.015	1.020	1.024	1.028	1.032	1.039	1.044	1.049	1.052	1.059	1.064	1.069	1.074	1.078	1.082	1.086	1.091	1.094	1.096	1.100	1.102	1.104	1.106	1.108	1.109	1.109	1.109	1.108	1.106	1.105	1.104	1.101	1.100	1.098	1.095	1.091	1.088	1.084	1.080	1.075	1.070	1.065	1.060	1.055	1.049	1.042	1.038	1.031	1.025	1.019	1.011	1.005	0.999	0.990	0.984	0.978	0.970	0.964	0.958	0.950	0.944	0.938	0.931	0.925	0.919	0.912	0.908	0.902	0.896	0.891	0.888	0.882	0.880	0.876	0.872	0.869	0.866	0.864	0.861	0.860	0.860	0.859	0.859	0.859	0.859	0.861	0.861	0.865	0.866	0.870	0.874	0.878	0.882	0.888	0.894	0.899	0.906	0.914	0.921	0.930	0.939	0.948	0.956	0.966	0.976	0.988	0.998	1.009	1.020	1.032	1.044	1.056	1.069	1.081	1.094	1.106	1.120	1.132	1.145	1.158	1.171	1.184	1.195	1.209	1.220	1.232	1.244	1.255	1.266	1.276	1.286	1.296	1.305	1.314	1.320	1.329	1.336	1.341	1.346	1.352	1.358	1.360	1.364	1.368	1.370	1.371	1.372	1.372	1.372	1.372	1.371	1.370	1.368	1.365	1.362	1.359	1.355	1.350	1.345	1.340	1.334	1.329	1.322	1.316	1.310	1.304	1.298	1.290	1.284	1.276	1.270	1.262	1.255	1.249	1.241	1.234	1.228	1.219	1.211	1.204	1.196	1.189	1.181	1.172	1.166	1.159	1.150	1.142	1.135	1.129	1.121	1.114	1.106	1.099	1.091	1.085	1.078	1.070	1.062	1.055	1.048	1.040	1.032	1.024	1.016	1.010	1.001	0.992	0.985	0.976	0.969	0.960	0.952	0.942	0.935	0.926	0.918	0.910	0.901	0.892	0.885	0.878	0.869	0.860	0.852	0.845	0.836	0.829	0.821	0.814	0.806	0.799	0.791	0.782	0.776	0.768	0.760	0.754	0.745	0.739	0.731	0.724	0.715	0.708	0.700	0.692	0.685	0.678	0.669	0.661	0.652	0.644	0.635	0.626	0.616	0.608	0.598	0.588	0.579	0.569	0.558	0.546	0.536	0.525	0.512	0.501	0.489	0.478	0.465	0.452	0.440	0.426	0.412	0.400	0.386	0.372	0.359	0.345	0.331	0.318	0.304	0.290	0.278	0.264	0.250	0.236	0.224	0.211	0.199	0.186	0.175	0.162	0.152	0.140	0.129	0.120	0.109	0.100	0.091	0.082	0.075	0.066	0.060	0.052	0.046	0.041	0.035	0.030	0.025	0.021	0.018	0.014	0.010	0.006	0.004	0.001	-0.001	-0.002	-0.004	-0.005	-0.008	-0.009	-0.010	-0.010	-0.011	-0.011	-0.012	-0.014	-0.015	-0.016	-0.016	-0.016	-0.018	-0.019	-0.019	-0.021	-0.022	-0.022	-0.025	-0.025	-0.028	-0.028	-0.030	-0.030	-0.032	-0.032	-0.034	-0.036	-0.036	-0.038	-0.039	-0.041	-0.042	-0.044	-0.045	-0.046	-0.048	-0.049	-0.049	-0.050	-0.051	-0.051	-0.052	-0.052	-0.052	-0.052	-0.052	-0.054	-0.052	-0.052	-0.052	-0.051	-0.050	-0.048	-0.046	-0.045	-0.042	-0.039	-0.038	-0.032	-0.029	-0.025	-0.022	-0.016	-0.012	-0.008	-0.001	0.005	0.010	0.018	0.024	0.032	0.040	0.048	0.056	0.065	0.075	0.084	0.094	0.104	0.114	0.124	0.135	0.146	0.158	0.168	0.179	0.190	0.202	0.214	0.225	0.236	0.248	0.256	0.268	0.279	0.289	0.299	0.308	0.316	0.325	0.332	0.339	0.346	0.352	0.356	0.361	0.365	0.366	0.369	0.369	0.368	0.366	0.362	0.360	0.355	0.350	0.342	0.334	0.325	0.314	0.301	0.289	0.275	0.259	0.242	0.226	0.208	0.188	0.166	0.145	0.122	0.100	0.076	0.051	0.026	0.000	-0.028	-0.054	-0.082	-0.110	-0.139	-0.166	-0.195	-0.222	-0.252	-0.280	-0.308	-0.335	-0.362	-0.389	-0.415	-0.441	-0.466	-0.491	-0.515	-0.538	-0.559	-0.580	-0.601	-0.619	-0.636	-0.654	-0.669	-0.682	-0.696	-0.708	-0.718	-0.726	-0.735	-0.741	-0.746	-0.751	-0.754	-0.755	-0.755	-0.754	-0.751	-0.748	-0.744	-0.739	-0.732	-0.724	-0.715	-0.705	-0.694	-0.682	-0.670	-0.658	-0.642	-0.629	-0.614	-0.599	-0.582	-0.566	-0.550	-0.534	-0.516	-0.499	-0.480	-0.462	-0.444	-0.426	-0.409	-0.390	-0.374	-0.355	-0.339	-0.321	-0.304	-0.288	-0.271	-0.258	-0.242	-0.226	-0.212	-0.200	-0.186	-0.174	-0.164	-0.152	-0.142	-0.132	-0.124	-0.114	-0.106	-0.100	-0.094	-0.089	-0.084	-0.080	-0.076	-0.074	-0.071	-0.069	-0.068	-0.069	-0.069	-0.070	-0.070	-0.072	-0.075	-0.079	-0.081	-0.085	-0.089	-0.092	-0.098	-0.101	-0.106	-0.112	-0.118	-0.122	-0.128	-0.134	-0.139	-0.144	-0.148	-0.152	-0.158	-0.161	-0.165	-0.168	-0.172	-0.174	-0.176	-0.178	-0.179	-0.180	-0.179	-0.178	-0.176	-0.174	-0.170	-0.166	-0.164	-0.158	-0.151	-0.145	-0.139	-0.130	-0.122	-0.112	-0.104	-0.092	-0.082	-0.070	-0.059	-0.045	-0.032	-0.019	-0.005	0.010	0.024	0.040	0.055	0.070	0.086	0.102	0.119	0.134	0.150	0.165	0.181	0.198	0.212	0.228	0.244	0.259	0.272	0.288	0.300	0.314	0.326	0.338	0.349	0.360	0.370	0.380	0.390	0.399	0.406	0.414	0.419	0.425	0.430	0.434	0.438	0.440	0.442	0.444	0.445	0.444	0.444	0.442	0.441	0.439	0.435	0.431	0.429	0.422	0.418	0.412	0.408	0.400	0.394	0.386	0.379	0.371	0.362	0.355	0.346	0.339	0.329	0.320	0.311	0.301	0.292	0.282	0.274	0.265	0.256	0.246	0.238	0.229	0.220	0.211	0.204	0.195	0.186	0.180	0.171	0.165	0.159	0.151	0.146	0.140	0.134	0.130	0.126	0.121	0.118	0.115	0.111	0.109	0.108	0.105	0.104	0.102	0.102	0.101	0.102	0.101	0.104	0.105	0.105	0.108	0.110	0.111	0.114	0.118	0.120	0.124	0.128	0.130	0.135	0.139	0.142	0.146	0.150	0.155	0.158	0.162	0.165	0.169	0.172	0.176	0.179	0.181	0.185	0.188	0.190	0.192	0.195	0.198	0.199	0.200	0.202	0.204	0.206	0.208	0.209	0.210	0.212	0.214	0.215	0.216	0.219	0.221	0.224	0.226	0.230	0.232	0.236	0.240	0.245	0.249	0.256	0.261	0.269	0.276	0.284	0.292	0.301	0.311	0.322	0.332	0.345	0.358	0.371	0.385	0.399	0.414	0.429	0.445	0.461	0.479	0.496	0.514	0.534	0.552	0.570	0.590	0.609	0.626	0.645	0.665	0.682	0.701	0.720	0.736	0.754	0.771	0.788	0.804	0.819	0.832	0.848	0.859	0.871	0.882	0.894	0.902	0.911	0.920	0.926	0.932	0.938	0.942	0.946	0.949	0.951	0.954	0.954	0.955	0.954	0.954	0.952	0.950	0.948	0.945	0.942	0.938	0.934	0.930	0.926	0.922	0.918	0.914	0.910	0.905	0.901	0.898	0.894	0.890	0.886	0.884	0.881	0.878	0.876	0.874	0.870	0.869	0.866	0.865	0.864	0.862	0.861	0.860	0.859	0.856	0.855	0.854	0.851	0.849	0.846	0.842	0.840	0.835	0.831	0.826	0.821	0.815	0.810	0.804	0.796	0.789	0.781	0.772	0.764	0.754	0.744	0.734	0.724	0.711	0.701	0.689	0.678	0.666	0.654	0.641	0.629	0.616	0.604	0.592	0.580	0.569	0.558	0.546	0.536	0.528	0.518	0.510	0.501	0.495	0.488	0.481	0.478	0.474	0.469	0.468	0.466	0.465	0.465	0.466	0.468	0.470	0.474	0.478	0.482	0.489	0.495	0.501	0.509	0.516	0.525	0.534	0.542	0.551	0.561	0.570	0.580	0.589	0.599	0.609	0.618	0.626	0.635	0.644	0.651	0.660	0.666	0.672	0.679	0.685	0.690	0.694	0.698	0.701	0.704	0.705	0.706	0.708	0.708	0.708	0.706	0.705	0.702	0.700	0.698	0.694	0.689	0.685	0.679	0.672	0.666	0.661	0.654	0.648	0.640	0.632	0.625	0.618	0.610	0.602	0.595	0.586	0.579	0.571	0.565	0.556	0.549	0.541	0.535	0.529	0.521	0.515	0.509	0.502	0.496	0.491	0.485	0.480	0.475	0.471	0.468	0.462	0.459	0.455	0.451	0.448	0.445	0.442	0.440	0.439	0.436	0.435	0.434	0.434	0.432	0.432	0.431	0.431	0.432	0.434	0.434	0.435	0.438	0.439	0.441	0.444	0.448	0.451	0.454	0.459	0.462	0.468	0.471	0.476	0.482	0.489	0.495	0.501	0.507	0.515	0.522	0.530	0.538	0.546	0.554	0.562	0.570	0.579	0.588	0.596	0.605	0.614	0.622	0.631	0.640	0.648	0.656	0.664	0.672	0.680	0.688	0.695	0.702	0.709	0.715	0.721	0.726	0.731	0.736	0.740	0.744	0.748	0.750	0.751	0.752	0.754	0.754	0.754	0.752	0.751	0.750	0.748	0.744	0.741	0.735	0.731	0.726	0.720	0.714	0.708	0.701	0.692	0.685	0.676	0.669	0.660	0.651	0.641	0.631	0.621	0.611	0.601	0.591	0.581	0.571	0.561	0.550	0.540	0.530	0.521	0.510	0.501	0.492	0.482	0.474	0.465	0.456	0.449	0.442	0.435	0.428	0.421	0.415	0.410	0.406	0.401	0.396	0.394	0.390	0.388	0.385	0.384	0.382	0.382	0.382	0.382	0.385	0.386	0.389	0.391	0.394	0.398	0.401	0.406	0.411	0.416	0.422	0.430	0.436	0.442	0.450	0.458	0.466	0.475	0.484	0.491	0.501	0.510	0.519	0.529	0.538	0.546	0.556	0.565	0.572	0.582	0.590	0.599	0.606	0.615	0.621	0.629	0.634	0.640	0.645	0.650	0.655	0.659	0.662	0.665	0.666	0.668	0.668	0.668	0.666	0.665	0.662	0.659	0.655	0.650	0.645	0.639	0.632	0.626	0.618	0.610	0.601	0.592	0.582	0.574	0.564	0.554	0.542	0.532	0.522	0.512	0.502	0.492	0.482	0.474	0.465	0.456	0.449	0.442	0.436	0.430	0.424	0.420	0.416	0.414	0.412	0.412	0.412	0.415	0.418	0.421	0.428	0.435	0.441	0.450	0.461	0.472	0.484	0.498	0.511	0.526	0.544	0.560	0.579	0.599	0.619	0.639	0.660	0.681	0.704	0.728	0.751	0.774	0.798	0.822	0.846	0.870	0.895	0.919	0.942	0.965	0.989	1.012	1.035	1.056	1.078	1.098	1.118	1.138	1.156	1.172	1.190	1.206	1.221	1.236	1.248	1.260	1.272	1.282	1.291	1.299	1.306	1.312	1.318	1.322	1.325	1.329	1.331	1.331	1.332	1.331	1.331	1.329	1.326	1.322	1.319	1.315	1.309	1.304	1.299	1.291	1.285	1.278	1.271	1.262	1.255	1.246	1.239	1.231	1.222	1.216	1.208	1.200	1.192	1.185	1.178	1.171	1.164	1.158	1.152	1.146	1.142	1.136	1.132	1.129	1.126	1.122	1.120	1.118	1.116	1.114	1.114	1.114	1.114	1.114	1.115	1.116	1.120	1.122	1.126	1.130	1.134	1.139	1.144	1.149	1.154	1.159	1.165	1.171	1.178	1.184	1.190	1.195	1.202	1.208	1.212	1.219	1.222	1.229	1.232	1.236	1.239	1.242	1.244	1.245	1.246	1.246	1.246	1.244	1.241	1.238	1.232	1.228	1.219	1.210	1.201	1.190	1.178	1.164	1.150	1.132	1.115	1.096	1.076	1.055	1.032	1.008	0.981	0.955	0.928	0.898	0.868	0.835	0.802	0.769	0.734	0.699	0.662	0.625	0.588	0.549	0.510	0.471	0.430	0.391	0.351	0.311	0.270	0.230	0.190	0.150	0.111	0.071	0.032	-0.005	-0.042	-0.079	-0.114	-0.149	-0.181	-0.212	-0.244	-0.272	-0.301	-0.328	-0.352	-0.376	-0.399	-0.419	-0.438	-0.455	-0.470	-0.484	-0.495	-0.506	-0.514	-0.520	-0.526	-0.529	-0.530	-0.530	-0.528	-0.524	-0.518	-0.511	-0.501	-0.491	-0.480	-0.466	-0.451	-0.435	-0.419	-0.400	-0.381	-0.360	-0.340	-0.316	-0.294	-0.270	-0.246	-0.221	-0.196	-0.170	-0.145	-0.119	-0.094	-0.068	-0.041	-0.015	0.011	0.036	0.062	0.088	0.112	0.138	0.161	0.185	0.209	0.231	0.252	0.275	0.295	0.315	0.332	0.351	0.370	0.386	0.402	0.418	0.432	0.445	0.459	0.471	0.484	0.494	0.504	0.514	0.524	0.532	0.540	0.548	0.556	0.562	0.569	0.574	0.580	0.584	0.590	0.594	0.598	0.602	0.608	0.610	0.614	0.618	0.620	0.625	0.628	0.630	0.635	0.638	0.641	0.644	0.646	0.650	0.654	0.656	0.659	0.662	0.665	0.668	0.671	0.674	0.676	0.679	0.681	0.682	0.685	0.686	0.689	0.690	0.690	0.690	0.691	0.691	0.691	0.690	0.689	0.688	0.685	0.682	0.680	0.676	0.674	0.670	0.664	0.659	0.652	0.648	0.640	0.632	0.625	0.616	0.608	0.599	0.589	0.578	0.566	0.555	0.542	0.531	0.518	0.504	0.490	0.475	0.461	0.446	0.430	0.415	0.400	0.382	0.368	0.350	0.334	0.318	0.300	0.284	0.266	0.250	0.232	0.215	0.199	0.182	0.166	0.150	0.134	0.119	0.102	0.089	0.072	0.059	0.044	0.031	0.018	0.005	-0.008	-0.019	-0.030	-0.041	-0.052	-0.061	-0.070	-0.080	-0.088	-0.095	-0.104	-0.110	-0.116	-0.121	-0.126	-0.132	-0.136	-0.140	-0.145	-0.148	-0.150	-0.154	-0.158	-0.160	-0.162	-0.165	-0.169	-0.171	-0.174	-0.176	-0.180	-0.184	-0.188	-0.191	-0.196	-0.201	-0.206	-0.212	-0.220	-0.226	-0.234	-0.242	-0.251	-0.261	-0.271	-0.282	-0.294	-0.306	-0.320	-0.332	-0.348	-0.362	-0.379	-0.395	-0.412	-0.429	-0.446	-0.465	-0.484	-0.504	-0.522	-0.542	-0.561	-0.581	-0.600	-0.620	-0.640	-0.660	-0.679	-0.698	-0.715	-0.732	-0.749	-0.765	-0.780	-0.795	-0.809	-0.822	-0.834	-0.844	-0.852	-0.862	-0.869	-0.875	-0.880	-0.882	-0.885	-0.885	-0.885	-0.882	-0.879	-0.875	-0.869	-0.861	-0.854	-0.844	-0.832	-0.820	-0.808	-0.792	-0.778	-0.761	-0.745	-0.728	-0.709	-0.689	-0.668	-0.648	-0.628	-0.605	-0.584	-0.561	-0.540	-0.518	-0.495	-0.472	-0.450	-0.428	-0.406	-0.384	-0.362	-0.341	-0.320	-0.300	-0.280	-0.260	-0.240	-0.222	-0.204	-0.185	-0.168	-0.150	-0.132	-0.116	-0.101	-0.085	-0.069	-0.052	-0.038	-0.021	-0.008	0.009	0.024	0.040	0.055	0.071	0.088	0.104	0.120	0.136	0.155	0.172	0.190	0.209	0.229	0.249	0.269	0.289	0.311	0.334	0.358	0.380	0.405	0.430	0.455	0.482	0.509	0.536	0.564	0.592	0.621	0.651	0.681	0.711	0.741	0.774	0.804	0.835	0.865	0.895	0.926	0.956	0.986	1.014	1.044	1.072	1.100	1.126	1.152	1.178	1.202	1.226	1.248	1.269	1.289	1.308	1.325	1.341	1.356	1.370	1.382	1.392	1.401	1.410	1.416	1.421	1.425	1.428	1.429	1.429	1.428	1.424	1.420	1.416	1.410	1.401	1.394	1.385	1.374	1.364	1.352	1.340	1.326	1.312	1.300	1.286	1.271	1.258	1.244	1.229	1.215	1.201	1.189	1.175	1.162	1.151	1.140	1.129	1.120	1.111	1.104	1.098	1.092	1.088	1.085	1.082	1.082	1.084	1.085	1.089	1.094	1.100	1.108	1.118	1.128	1.139	1.151	1.166	1.181	1.198	1.215	1.232	1.251	1.271	1.292	1.314	1.336	1.359	1.381	1.405	1.428	1.452	1.475	1.498	1.521	1.544	1.566	1.589	1.610	1.629	1.649	1.669	1.686	1.702	1.719	1.732	1.746	1.759	1.769	1.779	1.788	1.795	1.800	1.805	1.808	1.808	1.808	1.808	1.805	1.800	1.795	1.790	1.781	1.772	1.764	1.752	1.740	1.728	1.715	1.700	1.686	1.669	1.654	1.638	1.620	1.604	1.586	1.569	1.551	1.534	1.518	1.500	1.484	1.469	1.451	1.436	1.422	1.406	1.394	1.381	1.369	1.358	1.346	1.336	1.326	1.318	1.310	1.304	1.299	1.292	1.289	1.288	1.285	1.285	1.284	1.286	1.289	1.291	1.295	1.300	1.306	1.314	1.321	1.330	1.340	1.351	1.362	1.375	1.388	1.402	1.418	1.434	1.451	1.468	1.485	1.505	1.524	1.544	1.564	1.585	1.608	1.630	1.652	1.675	1.699	1.722	1.745	1.770	1.794	1.818	1.842	1.866	1.890	1.914	1.939	1.962	1.984	2.006	2.029	2.051	2.071	2.091	2.110	2.129	2.144	2.161	2.175	2.189	2.201	2.211	2.221	2.230	2.236	2.242	2.246	2.249	2.249	2.248	2.245	2.240	2.234	2.225	2.215	2.204	2.191	2.176	2.159	2.140	2.120	2.099	2.076	2.051	2.025	1.998	1.969	1.939	1.908	1.875	1.842	1.808	1.772	1.736	1.700	1.661	1.625	1.586	1.548	1.509	1.470	1.431	1.391	1.354	1.315	1.276	1.238	1.200	1.165	1.128	1.092	1.058	1.022	0.990	0.958	0.926	0.896	0.868	0.839	0.812	0.788	0.764	0.740	0.719	0.698	0.679	0.661	0.645	0.629	0.616	0.604	0.592	0.582	0.575	0.568	0.562	0.558	0.555	0.552	0.551	0.551	0.552	0.555	0.558	0.560	0.565	0.570	0.576	0.582	0.590	0.598	0.605	0.614	0.622	0.631	0.639	0.648	0.658	0.664	0.672	0.680	0.688	0.694	0.699	0.704	0.708	0.712	0.714	0.716	0.716	0.715	0.715	0.711	0.709	0.702	0.698	0.689	0.681	0.670	0.659	0.646	0.632	0.616	0.601	0.582	0.562	0.544	0.522	0.499	0.476	0.450	0.425	0.400	0.372	0.345	0.318	0.288	0.259	0.229	0.200	0.170	0.140	0.109	0.079	0.050	0.021	-0.008	-0.036	-0.064	-0.090	-0.116	-0.141	-0.165	-0.189	-0.211	-0.232	-0.251	-0.269	-0.286	-0.301	-0.316	-0.328	-0.338	-0.349	-0.356	-0.362	-0.366	-0.370	-0.370	-0.370	-0.368	-0.364	-0.359	-0.352	-0.344	-0.334	-0.324	-0.310	-0.296	-0.281	-0.265	-0.246	-0.229	-0.208	-0.186	-0.165	-0.142	-0.118	-0.092	-0.068	-0.042	-0.015	0.011	0.039	0.068	0.095	0.124	0.152	0.181	0.210	0.239	0.268	0.296	0.324	0.351	0.380	0.405	0.432	0.458	0.484	0.509	0.534	0.558	0.580	0.602	0.624	0.644	0.664	0.681	0.699	0.716	0.730	0.745	0.759	0.770	0.781	0.792	0.800	0.808	0.814	0.819	0.822	0.825	0.825	0.825	0.824	0.821	0.818	0.811	0.805	0.799	0.789	0.779	0.768	0.756	0.741	0.728	0.712	0.695	0.678	0.659	0.639	0.619	0.598	0.576	0.554	0.532	0.509	0.485	0.461	0.436	0.411	0.388	0.362	0.338	0.314	0.289	0.265	0.242	0.220	0.198	0.176	0.155	0.135	0.116	0.099	0.082	0.068	0.052	0.040	0.028	0.019	0.010	0.002	-0.004	-0.008	-0.010	-0.011	-0.011	-0.009	-0.006	-0.001	0.006	0.015	0.024	0.035	0.046	0.060	0.074	0.090	0.106	0.125	0.142	0.162	0.182	0.204	0.225	0.246	0.269	0.291	0.312	0.336	0.358	0.379	0.400	0.420	0.440	0.459	0.478	0.495	0.510	0.526	0.539	0.552	0.562	0.574	0.582	0.589	0.594	0.598	0.600	0.600	0.599	0.596	0.592	0.586	0.578	0.569	0.558	0.546	0.532	0.518	0.501	0.482	0.465	0.446	0.424	0.404	0.381	0.359	0.335	0.310	0.286	0.261	0.235	0.210	0.184	0.159	0.132	0.109	0.084	0.059	0.035	0.011	-0.011	-0.034	-0.055	-0.075	-0.095	-0.114	-0.131	-0.149	-0.165	-0.180	-0.194	-0.206	-0.218	-0.228	-0.236	-0.244	-0.251	-0.258	-0.262	-0.266	-0.269	-0.270	-0.271	-0.270	-0.269	-0.266	-0.262	-0.259	-0.255	-0.249	-0.242	-0.235	-0.229	-0.221	-0.212	-0.204	-0.195	-0.186	-0.176	-0.166	-0.158	-0.148	-0.138	-0.128	-0.118	-0.109	-0.099	-0.091	-0.082	-0.075	-0.069	-0.061	-0.056	-0.051	-0.048	-0.045	-0.041	-0.040	-0.040	-0.040	-0.040	-0.042	-0.046	-0.050	-0.054	-0.061	-0.068	-0.075	-0.085	-0.095	-0.106	-0.118	-0.130	-0.144	-0.158	-0.172	-0.189	-0.204	-0.221	-0.238	-0.255	-0.274	-0.291	-0.310	-0.329	-0.348	-0.366	-0.384	-0.401	-0.420	-0.438	-0.455	-0.470	-0.486	-0.501	-0.515	-0.529	-0.541	-0.551	-0.562	-0.571	-0.579	-0.586	-0.592	-0.596	-0.599	-0.600	-0.601	-0.600	-0.598	-0.595	-0.590	-0.585	-0.578	-0.570	-0.561	-0.551	-0.540	-0.529	-0.516	-0.502	-0.489	-0.475	-0.460	-0.444	-0.429	-0.412	-0.396	-0.380	-0.364	-0.348	-0.332	-0.318	-0.301	-0.288	-0.272	-0.259	-0.246	-0.235	-0.224	-0.214	-0.204	-0.195	-0.188	-0.181	-0.176	-0.170	-0.166	-0.164	-0.162	-0.160	-0.161	-0.162	-0.164	-0.166	-0.169	-0.174	-0.176	-0.181	-0.186	-0.192	-0.199	-0.205	-0.211	-0.219	-0.225	-0.232	-0.240	-0.246	-0.254	-0.261	-0.268	-0.274	-0.280	-0.285	-0.290	-0.294	-0.298	-0.301	-0.304	-0.305	-0.306	-0.306	-0.306	-0.306	-0.305	-0.302	-0.300	-0.298	-0.294	-0.290	-0.284	-0.278	-0.271	-0.264	-0.256	-0.248	-0.239	-0.230	-0.220	-0.210	-0.200	-0.190	-0.179	-0.168	-0.156	-0.145	-0.134	-0.122	-0.111	-0.099	-0.088	-0.078	-0.065	-0.054	-0.042	-0.031	-0.020	-0.009	0.001	0.011	0.021	0.031	0.040	0.050	0.059	0.068	0.075	0.084	0.092	0.100	0.108	0.114	0.121	0.128	0.134	0.140	0.146	0.150	0.155	0.161	0.165	0.170	0.175	0.179	0.182	0.186	0.190	0.192	0.195	0.198	0.200	0.204	0.205	0.208	0.209	0.210	0.211	0.212	0.212	0.214	0.215	0.216	0.216	0.216	0.218	0.218	0.218	0.218	0.218	0.218	0.216	0.215	0.214	0.214	0.212	0.211	0.209	0.208	0.206	0.204	0.201	0.199	0.196	0.194	0.191	0.188	0.185	0.181	0.179	0.174	0.170	0.166	0.162	0.159	0.152	0.149	0.144	0.139	0.134	0.129	0.124	0.118	0.111	0.105	0.100	0.094	0.089	0.084	0.078	0.072	0.068	0.062	0.058	0.052	0.048	0.042	0.039	0.035	0.030	0.026	0.021	0.016	0.012	0.008	0.005	0.001	-0.004	-0.008	-0.010	-0.015	-0.018	-0.021	-0.025	-0.029	-0.031	-0.035	-0.039	-0.044	-0.048	-0.051	-0.056	-0.061	-0.066	-0.072	-0.079	-0.084	-0.091	-0.098	-0.105	-0.114	-0.121	-0.130	-0.140	-0.149	-0.159	-0.170	-0.180	-0.191	-0.204	-0.215	-0.228	-0.240	-0.252	-0.266	-0.279	-0.294	-0.306	-0.320	-0.334	-0.348	-0.361	-0.376	-0.389	-0.401	-0.415	-0.426	-0.439	-0.450	-0.461	-0.471	-0.481	-0.490	-0.498	-0.505	-0.511	-0.518	-0.521	-0.525	-0.529	-0.529	-0.529	-0.528	-0.525	-0.521	-0.516	-0.510	-0.502	-0.494	-0.484	-0.472	-0.460	-0.448	-0.432	-0.418	-0.400	-0.382	-0.362	-0.342	-0.322	-0.300	-0.278	-0.254	-0.230	-0.206	-0.181	-0.155	-0.129	-0.104	-0.076	-0.049	-0.021	0.006	0.035	0.062	0.091	0.120	0.148	0.176	0.202	0.231	0.259	0.286	0.312	0.340	0.366	0.392	0.418	0.442	0.466	0.490	0.514	0.536	0.559	0.579	0.600	0.621	0.640	0.659	0.676	0.692	0.709	0.724	0.739	0.750	0.762	0.774	0.785	0.794	0.802	0.810	0.818	0.822	0.828	0.831	0.832	0.834	0.834	0.831	0.830	0.825	0.820	0.814	0.806	0.796	0.786	0.775	0.762	0.748	0.731	0.716	0.698	0.679	0.656	0.635	0.612	0.588	0.564	0.538	0.510	0.481	0.452	0.422	0.392	0.361	0.330	0.296	0.264	0.230	0.198	0.165	0.131	0.096	0.064	0.030	-0.004	-0.038	-0.069	-0.102	-0.134	-0.165	-0.194	-0.225	-0.252	-0.280	-0.306	-0.331	-0.355	-0.378	-0.399	-0.420	-0.438	-0.456	-0.471	-0.485	-0.498	-0.510	-0.520	-0.529	-0.536	-0.542	-0.548	-0.550	-0.552	-0.552	-0.552	-0.551	-0.549	-0.544	-0.540	-0.534	-0.528	-0.520	-0.512	-0.504	-0.494	-0.484	-0.474	-0.464	-0.454	-0.442	-0.430	-0.420	-0.409	-0.398	-0.385	-0.375	-0.362	-0.352	-0.341	-0.330	-0.320	-0.310	-0.301	-0.292	-0.284	-0.275	-0.268	-0.261	-0.254	-0.249	-0.242	-0.238	-0.234	-0.230	-0.226	-0.222	-0.220	-0.218	-0.216	-0.215	-0.214	-0.211	-0.210	-0.210	-0.209	-0.208	-0.206	-0.206	-0.205	-0.204	-0.202	-0.202	-0.200	-0.198	-0.196	-0.194	-0.191	-0.189	-0.185	-0.181	-0.176	-0.172	-0.168	-0.161	-0.156	-0.150	-0.142	-0.135	-0.128	-0.120	-0.111	-0.102	-0.092	-0.082	-0.072	-0.061	-0.050	-0.039	-0.026	-0.015	-0.004	0.010	0.024	0.036	0.050	0.064	0.076	0.091	0.105	0.120	0.134	0.148	0.161	0.174	0.189	0.202	0.215	0.229	0.242	0.255	0.268	0.280	0.291	0.304	0.315	0.325	0.336	0.348	0.358	0.369	0.378	0.388	0.396	0.405	0.411	0.419	0.426	0.432	0.439	0.444	0.450	0.454	0.459	0.462	0.465	0.468	0.471	0.472	0.475	0.478	0.479	0.480	0.480	0.480	0.480	0.479	0.479	0.476	0.474	0.472	0.470	0.468	0.462	0.460	0.455	0.450	0.446	0.441	0.435	0.430	0.424	0.416	0.410	0.402	0.395	0.389	0.380	0.372	0.364	0.356	0.346	0.338	0.329	0.319	0.310	0.300	0.291	0.281	0.272	0.261	0.252	0.242	0.232	0.224	0.215	0.205	0.195	0.188	0.180	0.171	0.164	0.156	0.150	0.144	0.139	0.132	0.128	0.125	0.120	0.118	0.116	0.115	0.114	0.114	0.115	0.116	0.119	0.122	0.126	0.131	0.138	0.144	0.151	0.159	0.168	0.178	0.188	0.199	0.210	0.222	0.235	0.248	0.262	0.278	0.292	0.306	0.321	0.338	0.352	0.369	0.384	0.400	0.416	0.432	0.446	0.462	0.478	0.491	0.504	0.518	0.531	0.542	0.554	0.565	0.575	0.584	0.591	0.600	0.606	0.612	0.616	0.620	0.622	0.625	0.625	0.624	0.622	0.619	0.615	0.610	0.604	0.596	0.589	0.580	0.569	0.558	0.545	0.531	0.518	0.501	0.485	0.469	0.450	0.432	0.414	0.394	0.374	0.352	0.331	0.310	0.288	0.265	0.242	0.220	0.196	0.172	0.150	0.126	0.104	0.081	0.060	0.036	0.015	-0.005	-0.026	-0.048	-0.066	-0.085	-0.104	-0.120	-0.138	-0.151	-0.166	-0.180	-0.192	-0.204	-0.215	-0.224	-0.232	-0.239	-0.245	-0.250	-0.254	-0.258	-0.259	-0.259	-0.258	-0.256	-0.252	-0.248	-0.242	-0.238	-0.229	-0.220	-0.211	-0.201	-0.190	-0.178	-0.164	-0.151	-0.136	-0.122	-0.106	-0.091	-0.075	-0.058	-0.041	-0.022	-0.005	0.012	0.030	0.049	0.069	0.086	0.106	0.124	0.144	0.161	0.180	0.199	0.216	0.235	0.251	0.270	0.288	0.305	0.321	0.339	0.355	0.371	0.388	0.402	0.418	0.434	0.448	0.462	0.476	0.490	0.504	0.516	0.530	0.541	0.555	0.566	0.578	0.588	0.599	0.609	0.620	0.629	0.638	0.646	0.654	0.661	0.669	0.675	0.680	0.685	0.690	0.692	0.696	0.698	0.699	0.700	0.701	0.700	0.699	0.698	0.695	0.690	0.686	0.682	0.676	0.670	0.662	0.655	0.646	0.639	0.629	0.620	0.610	0.599	0.588	0.576	0.565	0.552	0.541	0.529	0.518	0.505	0.494	0.484	0.472	0.462	0.452	0.442	0.434	0.428	0.419	0.414	0.408	0.404	0.400	0.396	0.395	0.394	0.395	0.396	0.399	0.401	0.408	0.412	0.419	0.428	0.436	0.446	0.458	0.469	0.482	0.495	0.510	0.524	0.538	0.554	0.570	0.586	0.604	0.620	0.636	0.652	0.668	0.684	0.699	0.715	0.729	0.742	0.756	0.769	0.781	0.791	0.802	0.811	0.819	0.825	0.832	0.836	0.841	0.842	0.845	0.846	0.844	0.842	0.841	0.838	0.834	0.828	0.821	0.815	0.808	0.799	0.789	0.781	0.771	0.761	0.751	0.741	0.731	0.721	0.712	0.702	0.694	0.685	0.678	0.670	0.664	0.658	0.654	0.649	0.646	0.645	0.644	0.644	0.645	0.649	0.651	0.656	0.662	0.669	0.678	0.686	0.698	0.708	0.720	0.734	0.748	0.762	0.779	0.794	0.811	0.829	0.846	0.864	0.881	0.900	0.919	0.936	0.954	0.972	0.990	1.006	1.021	1.038	1.054	1.068	1.080	1.092	1.104	1.114	1.122	1.130	1.136	1.141	1.145	1.146	1.148	1.146	1.144	1.140	1.135	1.128	1.120	1.110	1.099	1.085	1.071	1.055	1.039	1.019	1.000	0.978	0.955	0.931	0.906	0.880	0.852	0.825	0.795	0.766	0.736	0.705	0.674	0.641	0.609	0.575	0.541	0.507	0.472	0.439	0.405	0.370	0.336	0.302	0.269	0.234	0.201	0.168	0.135	0.104	0.072	0.041	0.011	-0.019	-0.048	-0.075	-0.104	-0.130	-0.155	-0.180	-0.204	-0.225	-0.246	-0.266	-0.286	-0.302	-0.320	-0.335	-0.349	-0.361	-0.374	-0.384	-0.391	-0.400	-0.405	-0.410	-0.414	-0.416	-0.416	-0.415	-0.414	-0.410	-0.405	-0.400	-0.392	-0.384	-0.375	-0.364	-0.354	-0.340	-0.326	-0.312	-0.296	-0.280	-0.262	-0.245	-0.226	-0.206	-0.188	-0.168	-0.148	-0.126	-0.106	-0.085	-0.065	-0.044	-0.022	-0.002	0.018	0.038	0.058	0.076	0.092	0.110	0.126	0.142	0.156	0.170	0.182	0.194	0.202	0.211	0.219	0.225	0.230	0.232	0.234	0.235	0.234	0.230	0.228	0.221	0.215	0.206	0.196	0.186	0.172	0.160	0.144	0.129	0.111	0.092	0.074	0.052	0.032	0.010	-0.011	-0.035	-0.059	-0.081	-0.106	-0.131	-0.155	-0.180	-0.204	-0.228	-0.251	-0.274	-0.296	-0.318	-0.339	-0.359	-0.379	-0.398	-0.416	-0.432	-0.449	-0.464	-0.478	-0.489	-0.500	-0.510	-0.520	-0.528	-0.534	-0.539	-0.542	-0.546	-0.548	-0.548	-0.549	-0.546	-0.544	-0.539	-0.535	-0.530	-0.524	-0.518	-0.509	-0.501	-0.492	-0.482	-0.474	-0.464	-0.455	-0.444	-0.434	-0.424	-0.414	-0.404	-0.394	-0.384	-0.375	-0.365	-0.356	-0.349	-0.341	-0.334	-0.326	-0.320	-0.314	-0.309	-0.304	-0.299	-0.296	-0.292	-0.290	-0.288	-0.286	-0.285	-0.285	-0.284	-0.285	-0.286	-0.288	-0.289	-0.291	-0.292	-0.294	-0.296	-0.299	-0.301	-0.304	-0.306	-0.309	-0.310	-0.312	-0.314	-0.315	-0.316	-0.318	-0.319	-0.319	-0.318	-0.318	-0.318	-0.315	-0.315	-0.312	-0.309	-0.305	-0.301	-0.298	-0.294	-0.288	-0.281	-0.275	-0.269	-0.261	-0.252	-0.244	-0.234	-0.225	-0.214	-0.204	-0.192	-0.181	-0.169	-0.156	-0.144	-0.129	-0.115	-0.101	-0.086	-0.070	-0.055	-0.039	-0.022	-0.006	0.010	0.028	0.046	0.064	0.081	0.101	0.119	0.138	0.159	0.178	0.199	0.219	0.240	0.260	0.282	0.302	0.325	0.346	0.369	0.390	0.412	0.434	0.456	0.479	0.500	0.521	0.545	0.566	0.588	0.609	0.631	0.651	0.672	0.694	0.715	0.736	0.756	0.775	0.796	0.815	0.834	0.852	0.871	0.889	0.908	0.924	0.941	0.958	0.974	0.989	1.005	1.019	1.034	1.048	1.061	1.074	1.088	1.100	1.111	1.124	1.134	1.145	1.154	1.164	1.174	1.182	1.190	1.198	1.205	1.211	1.219	1.225	1.230	1.235	1.240	1.244	1.248	1.250	1.254	1.256	1.258	1.259	1.260	1.259	1.260	1.259	1.258	1.256	1.254	1.252	1.250	1.246	1.242	1.238	1.235	1.229	1.224	1.219	1.212	1.206	1.200	1.192	1.186	1.179	1.172	1.164	1.156	1.149	1.140	1.132	1.124	1.116	1.109	1.100	1.092	1.086	1.078	1.071	1.065	1.058	1.051	1.045	1.040	1.034	1.030	1.025	1.020	1.016	1.012	1.009	1.005	1.002	1.000	0.998	0.995	0.994	0.992	0.990	0.990	0.989	0.989	0.988	0.986	0.985	0.985	0.984	0.982	0.981	0.980	0.979	0.976	0.974	0.971	0.969	0.965	0.961	0.956	0.951	0.946	0.941	0.934	0.928	0.920	0.911	0.902	0.892	0.882	0.872	0.860	0.849	0.835	0.822	0.808	0.792	0.779	0.762	0.746	0.729	0.712	0.694	0.676	0.658	0.639	0.620	0.601	0.582	0.564	0.545	0.526	0.507	0.489	0.470	0.451	0.434	0.416	0.399	0.384	0.368	0.354	0.339	0.326	0.314	0.304	0.292	0.284	0.276	0.269	0.264	0.259	0.255	0.252	0.252	0.254	0.255	0.259	0.264	0.270	0.276	0.285	0.295	0.306	0.319	0.331	0.346	0.361	0.379	0.395	0.414	0.432	0.451	0.472	0.492	0.515	0.536	0.559	0.580	0.604	0.626	0.648	0.670	0.692	0.715	0.736	0.756	0.776	0.796	0.815	0.832	0.850	0.866	0.881	0.895	0.908	0.919	0.930	0.939	0.946	0.952	0.958	0.960	0.962	0.964	0.961	0.960	0.956	0.951	0.945	0.938	0.929	0.918	0.908	0.894	0.880	0.866	0.851	0.835	0.816	0.799	0.780	0.760	0.741	0.721	0.700	0.680	0.658	0.635	0.614	0.591	0.569	0.548	0.526	0.504	0.482	0.461	0.440	0.419	0.399	0.378	0.359	0.339	0.319	0.300	0.284	0.266	0.249	0.231	0.216	0.200	0.185	0.170	0.156	0.142	0.130	0.118	0.106	0.094	0.082	0.072	0.062	0.052	0.042	0.035	0.026	0.018	0.011	0.004	-0.002	-0.010	-0.015	-0.020	-0.026	-0.030	-0.034	-0.038	-0.041	-0.044	-0.045	-0.048	-0.049	-0.050	-0.050	-0.049	-0.049	-0.048	-0.046	-0.044	-0.041	-0.039	-0.034	-0.031	-0.026	-0.021	-0.015	-0.010	-0.002	0.002	0.010	0.019	0.025	0.032	0.040	0.049	0.058	0.065	0.072	0.081	0.089	0.096	0.102	0.110	0.116	0.124	0.130	0.135	0.139	0.144	0.148	0.150	0.152	0.154	0.154	0.152	0.151	0.149	0.146	0.141	0.135	0.130	0.122	0.115	0.106	0.096	0.086	0.074	0.061	0.049	0.034	0.021	0.005	-0.010	-0.026	-0.042	-0.060	-0.076	-0.095	-0.112	-0.131	-0.148	-0.165	-0.182	-0.200	-0.218	-0.234	-0.250	-0.264	-0.279	-0.292	-0.305	-0.319	-0.329	-0.340	-0.349	-0.358	-0.365	-0.371	-0.376	-0.380	-0.381	-0.384	-0.385	-0.384	-0.381	-0.379	-0.374	-0.369	-0.362	-0.355	-0.346	-0.338	-0.326	-0.316	-0.305	-0.292	-0.280	-0.266	-0.254	-0.239	-0.225	-0.211	-0.198	-0.184	-0.170	-0.156	-0.142	-0.130	-0.119	-0.106	-0.095	-0.084	-0.075	-0.066	-0.059	-0.052	-0.045	-0.040	-0.038	-0.035	-0.034	-0.035	-0.035	-0.038	-0.041	-0.046	-0.052	-0.059	-0.068	-0.076	-0.088	-0.099	-0.112	-0.126	-0.140	-0.155	-0.171	-0.189	-0.206	-0.224	-0.241	-0.260	-0.279	-0.299	-0.319	-0.338	-0.358	-0.376	-0.396	-0.416	-0.434	-0.454	-0.471	-0.489	-0.507	-0.524	-0.540	-0.555	-0.570	-0.585	-0.598	-0.610	-0.621	-0.631	-0.641	-0.648	-0.656	-0.662	-0.668	-0.672	-0.675	-0.678	-0.679	-0.679	-0.679	-0.676	-0.674	-0.670	-0.664	-0.658	-0.651	-0.644	-0.635	-0.624	-0.614	-0.601	-0.589	-0.575	-0.562	-0.548	-0.531	-0.515	-0.499	-0.480	-0.461	-0.444	-0.424	-0.404	-0.382	-0.362	-0.340	-0.318	-0.296	-0.274	-0.251	-0.228	-0.205	-0.182	-0.159	-0.138	-0.114	-0.092	-0.071	-0.049	-0.028	-0.008	0.012	0.034	0.051	0.070	0.088	0.104	0.120	0.135	0.148	0.161	0.172	0.181	0.191	0.198	0.202	0.206	0.210	0.210	0.210	0.208	0.202	0.199	0.191	0.181	0.171	0.160	0.146	0.131	0.115	0.096	0.076	0.055	0.032	0.009	-0.018	-0.044	-0.072	-0.101	-0.131	-0.162	-0.194	-0.226	-0.260	-0.292	-0.326	-0.360	-0.394	-0.428	-0.462	-0.496	-0.529	-0.562	-0.594	-0.625	-0.656	-0.686	-0.716	-0.745	-0.770	-0.796	-0.821	-0.844	-0.865	-0.885	-0.902	-0.920	-0.935	-0.948	-0.960	-0.970	-0.978	-0.985	-0.990	-0.992	-0.992	-0.991	-0.989	-0.984	-0.979	-0.970	-0.960	-0.949	-0.936	-0.922	-0.906	-0.891	-0.871	-0.852	-0.831	-0.810	-0.788	-0.764	-0.740	-0.715	-0.689	-0.664	-0.636	-0.608	-0.580	-0.552	-0.524	-0.495	-0.465	-0.438	-0.409	-0.380	-0.352	-0.324	-0.296	-0.268	-0.241	-0.215	-0.189	-0.164	-0.139	-0.114	-0.092	-0.070	-0.049	-0.028	-0.008	0.012	0.030	0.046	0.061	0.076	0.090	0.102	0.114	0.124	0.132	0.139	0.146	0.150	0.154	0.156	0.158	0.158	0.155	0.152	0.149	0.144	0.138	0.130	0.121	0.111	0.100	0.089	0.076	0.061	0.048	0.031	0.015	-0.001	-0.020	-0.038	-0.056	-0.075	-0.095	-0.114	-0.134	-0.155	-0.174	-0.194	-0.214	-0.232	-0.252	-0.272	-0.291	-0.309	-0.326	-0.345	-0.360	-0.376	-0.391	-0.405	-0.418	-0.430	-0.441	-0.451	-0.459	-0.468	-0.472	-0.478	-0.481	-0.482	-0.485	-0.485	-0.482	-0.480	-0.478	-0.471	-0.465	-0.458	-0.449	-0.439	-0.428	-0.416	-0.402	-0.388	-0.374	-0.358	-0.340	-0.322	-0.304	-0.284	-0.265	-0.245	-0.224	-0.204	-0.181	-0.160	-0.138	-0.116	-0.094	-0.071	-0.050	-0.028	-0.006	0.015	0.036	0.056	0.076	0.096	0.115	0.134	0.152	0.170	0.186	0.204	0.218	0.232	0.248	0.260	0.274	0.285	0.296	0.306	0.316	0.324	0.332	0.340	0.346	0.352	0.356	0.361	0.365	0.368	0.370	0.371	0.372	0.372	0.374	0.372	0.371	0.370	0.368	0.366	0.364	0.362	0.359	0.356	0.352	0.350	0.348	0.344	0.340	0.336	0.334	0.330	0.328	0.325	0.322	0.319	0.316	0.315	0.314	0.311	0.310	0.309	0.309	0.309	0.308	0.309	0.309	0.310	0.310	0.311	0.314	0.315	0.318	0.320	0.324	0.326	0.330	0.334	0.336	0.341	0.345	0.350	0.354	0.359	0.364	0.369	0.374	0.380	0.384	0.390	0.396	0.401	0.408	0.412	0.419	0.424	0.430	0.436	0.442	0.449	0.455	0.461	0.469	0.474	0.481	0.486	0.492	0.499	0.504	0.511	0.516	0.521	0.528	0.535	0.541	0.546	0.552	0.559	0.565	0.571	0.578	0.584	0.590	0.595	0.601	0.608	0.614	0.620	0.626	0.632	0.640	0.646	0.652	0.659	0.665	0.671	0.678	0.685	0.691	0.698	0.704	0.711	0.716	0.722	0.730	0.735	0.742	0.749	0.755	0.761	0.768	0.774	0.781	0.788	0.794	0.800	0.806	0.814	0.820	0.826	0.834	0.840	0.846	0.854	0.860	0.868	0.875	0.881	0.889	0.895	0.902	0.910	0.918	0.925	0.932	0.940	0.948	0.955	0.962	0.970	0.978	0.985	0.991	0.999	1.006	1.012	1.019	1.026	1.031	1.039	1.044	1.049	1.055	1.060	1.064	1.068	1.071	1.075	1.078	1.080	1.081	1.082	1.082	1.082	1.082	1.081	1.079	1.076	1.072	1.069	1.064	1.059	1.052	1.046	1.039	1.030	1.022	1.012	1.002	0.991	0.981	0.968	0.956	0.942	0.929	0.915	0.900	0.885	0.869	0.855	0.838	0.821	0.804	0.788	0.770	0.754	0.735	0.718	0.699	0.681	0.662	0.645	0.626	0.608	0.590	0.572	0.555	0.539	0.521	0.505	0.489	0.471	0.456	0.441	0.426	0.412	0.398	0.384	0.369	0.356	0.344	0.330	0.319	0.308	0.298	0.286	0.278	0.268	0.259	0.250	0.242	0.236	0.229	0.222	0.218	0.211	0.206	0.202	0.199	0.195	0.192	0.190	0.188	0.186	0.185	0.184	0.185	0.185	0.185	0.185	0.186	0.188	0.189	0.190	0.191	0.195	0.196	0.199	0.200	0.204	0.206	0.208	0.210	0.212	0.215	0.218	0.220	0.221	0.224	0.225	0.226	0.228	0.228	0.229	0.229	0.228	0.229	0.226	0.226	0.225	0.222	0.221	0.219	0.216	0.215	0.211	0.209	0.205	0.201	0.198	0.194	0.189	0.185	0.181	0.175	0.171	0.166	0.161	0.158	0.152	0.148	0.144	0.139	0.135	0.131	0.128	0.124	0.120	0.118	0.115	0.112	0.110	0.108	0.106	0.105	0.104	0.104	0.102	0.102	0.104	0.104	0.105	0.106	0.108	0.110	0.111	0.112	0.115	0.116	0.119	0.121	0.122	0.124	0.124	0.126	0.126	0.128	0.129	0.129	0.128	0.126	0.125	0.122	0.120	0.116	0.112	0.109	0.104	0.098	0.091	0.084	0.075	0.066	0.056	0.046	0.035	0.022	0.010	-0.002	-0.016	-0.030	-0.045	-0.061	-0.078	-0.092	-0.110	-0.128	-0.144	-0.162	-0.180	-0.199	-0.216	-0.235	-0.252	-0.271	-0.290	-0.309	-0.326	-0.345	-0.361	-0.379	-0.396	-0.412	-0.429	-0.445	-0.460	-0.474	-0.489	-0.501	-0.514	-0.526	-0.538	-0.548	-0.558	-0.566	-0.575	-0.582	-0.589	-0.595	-0.600	-0.604	-0.606	-0.610	-0.610	-0.610	-0.610	-0.609	-0.606	-0.604	-0.600	-0.594	-0.589	-0.581	-0.574	-0.565	-0.555	-0.544	-0.532	-0.519	-0.506	-0.491	-0.478	-0.461	-0.444	-0.426	-0.408	-0.389	-0.370	-0.349	-0.326	-0.304	-0.280	-0.256	-0.230	-0.205	-0.180	-0.152	-0.125	-0.098	-0.069	-0.039	-0.010	0.020	0.051	0.081	0.112	0.144	0.176	0.208	0.240	0.272	0.304	0.338	0.369	0.401	0.434	0.464	0.496	0.528	0.558	0.586	0.616	0.645	0.674	0.701	0.729	0.754	0.779	0.802	0.826	0.850	0.871	0.891	0.911	0.930	0.946	0.962	0.978	0.991	1.004	1.016	1.025	1.035	1.041	1.049	1.054	1.059	1.061	1.064	1.064	1.064	1.062	1.059	1.055	1.050	1.045	1.039	1.031	1.022	1.014	1.005	0.995	0.985	0.972	0.961	0.949	0.936	0.925	0.911	0.898	0.885	0.871	0.859	0.844	0.831	0.818	0.805	0.792	0.779	0.768	0.755	0.744	0.734	0.724	0.714	0.705	0.695	0.688	0.680	0.674	0.666	0.660	0.656	0.650	0.646	0.644	0.641	0.639	0.636	0.635	0.634	0.635	0.635	0.635	0.636	0.638	0.640	0.642	0.644	0.646	0.649	0.651	0.655	0.658	0.660	0.662	0.664	0.666	0.668	0.669	0.670	0.670	0.670	0.670	0.669	0.666	0.664	0.660	0.658	0.652	0.648	0.641	0.635	0.628	0.619	0.610	0.600	0.589	0.576	0.565	0.551	0.539	0.524	0.509	0.492	0.478	0.460	0.442	0.425	0.406	0.389	0.370	0.351	0.334	0.314	0.295	0.276	0.258	0.239	0.220	0.202	0.184	0.168	0.151	0.135	0.119	0.104	0.091	0.078	0.065	0.054	0.042	0.035	0.025	0.019	0.012	0.009	0.005	0.002	0.002	0.002	0.005	0.009	0.012	0.019	0.025	0.035	0.045	0.056	0.070	0.084	0.098	0.115	0.134	0.151	0.172	0.194	0.216	0.240	0.264	0.290	0.316	0.344	0.372	0.401	0.431	0.461	0.492	0.524	0.555	0.586	0.619	0.650	0.682	0.715	0.746	0.779	0.810	0.841	0.871	0.902	0.932	0.961	0.991	1.018	1.046	1.071	1.098	1.120	1.142	1.165	1.185	1.206	1.224	1.240	1.256	1.270	1.282	1.294	1.304	1.312	1.319	1.325	1.328	1.330	1.331	1.330	1.326	1.322	1.318	1.310	1.301	1.291	1.280	1.268	1.254	1.238	1.221	1.202	1.184	1.165	1.142	1.122	1.100	1.076	1.051	1.026	1.001	0.976	0.950	0.924	0.896	0.870	0.842	0.816	0.789	0.762	0.736	0.710	0.684	0.658	0.632	0.608	0.584	0.561	0.539	0.516	0.496	0.476	0.456	0.439	0.421	0.405	0.389	0.376	0.364	0.351	0.341	0.332	0.324	0.318	0.312	0.308	0.306	0.304	0.302	0.304	0.306	0.309	0.312	0.319	0.325	0.332	0.342	0.352	0.362	0.374	0.388	0.401	0.416	0.432	0.449	0.466	0.485	0.504	0.524	0.544	0.564	0.586	0.606	0.630	0.652	0.676	0.699	0.724	0.746	0.771	0.796	0.820	0.844	0.869	0.892	0.916	0.941	0.965	0.988	1.011	1.034	1.056	1.078	1.098	1.119	1.139	1.158	1.176	1.195	1.211	1.228	1.242	1.256	1.270	1.284	1.295	1.305	1.315	1.324	1.331	1.339	1.345	1.349	1.354	1.356	1.358	1.358	1.358	1.356	1.354	1.349	1.345	1.340	1.334	1.326	1.318	1.309	1.299	1.289	1.278	1.265	1.252	1.239	1.225	1.210	1.194	1.179	1.161	1.142	1.125	1.106	1.088	1.068	1.048	1.028	1.005	0.984	0.962	0.940	0.916	0.894	0.870	0.848	0.822	0.798	0.774	0.749	0.725	0.699	0.674	0.650	0.624	0.598	0.572	0.548	0.522	0.498	0.472	0.448	0.422	0.399	0.374	0.351	0.328	0.305	0.282	0.260	0.239	0.219	0.198	0.179	0.160	0.141	0.125	0.109	0.094	0.080	0.066	0.052	0.042	0.031	0.024	0.015	0.009	0.002	0.000	-0.002	-0.004	-0.004	-0.001	0.001	0.005	0.010	0.016	0.025	0.035	0.044	0.056	0.069	0.082	0.098	0.114	0.130	0.149	0.168	0.188	0.209	0.230	0.251	0.274	0.298	0.320	0.345	0.369	0.394	0.416	0.441	0.466	0.490	0.515	0.539	0.561	0.585	0.608	0.630	0.651	0.671	0.691	0.711	0.730	0.748	0.765	0.781	0.796	0.810	0.824	0.835	0.846	0.856	0.865	0.872	0.880	0.886	0.890	0.894	0.898	0.899	0.899	0.899	0.899	0.896	0.894	0.891	0.889	0.885	0.880	0.875	0.868	0.862	0.856	0.850	0.841	0.835	0.828	0.820	0.814	0.806	0.799	0.791	0.785	0.779	0.772	0.768	0.761	0.756	0.752	0.749	0.746	0.744	0.742	0.740	0.740	0.740	0.742	0.742	0.746	0.750	0.752	0.758	0.762	0.768	0.774	0.781	0.788	0.795	0.804	0.810	0.820	0.828	0.836	0.846	0.854	0.864	0.871	0.880	0.889	0.895	0.904	0.910	0.916	0.922	0.928	0.932	0.935	0.938	0.939	0.940	0.939	0.938	0.935	0.930	0.925	0.918	0.910	0.901	0.891	0.880	0.866	0.852	0.838	0.820	0.802	0.785	0.765	0.744	0.721	0.699	0.675	0.651	0.628	0.602	0.576	0.551	0.525	0.498	0.471	0.445	0.419	0.394	0.368	0.342	0.318	0.295	0.271	0.249	0.228	0.208	0.189	0.170	0.152	0.138	0.124	0.110	0.099	0.089	0.080	0.074	0.069	0.064	0.062	0.062	0.064	0.066	0.070	0.075	0.084	0.092	0.102	0.114	0.128	0.141	0.156	0.172	0.190	0.209	0.228	0.249	0.269	0.290	0.312	0.335	0.359	0.382	0.405	0.429	0.452	0.476	0.500	0.524	0.548	0.570	0.592	0.615	0.638	0.659	0.679	0.699	0.719	0.736	0.754	0.772	0.789	0.805	0.820	0.834	0.848	0.860	0.872	0.884	0.894	0.905	0.914	0.921	0.929	0.935	0.941	0.948	0.952	0.956	0.960	0.962	0.966	0.969	0.971	0.972	0.974	0.974	0.975	0.976	0.978	0.978	0.979	0.979	0.979	0.980	0.979	0.981	0.981	0.981	0.982	0.984	0.984	0.986	0.986	0.989	0.991	0.994	0.996	0.999	1.001	1.004	1.009	1.012	1.018	1.021	1.026	1.031	1.038	1.044	1.050	1.056	1.062	1.070	1.078	1.084	1.092	1.099	1.106	1.114	1.122	1.130	1.136	1.144	1.152	1.160	1.168	1.175	1.182	1.190	1.198	1.204	1.211	1.218	1.224	1.231	1.238	1.244	1.249	1.254	1.260	1.264	1.269	1.274	1.278	1.281	1.285	1.289	1.292	1.294	1.298	1.299	1.301	1.304	1.306	1.308	1.310	1.310	1.312	1.314	1.314	1.316	1.318	1.319	1.320	1.320	1.322	1.322	1.325	1.326	1.328	1.329	1.330	1.331	1.334	1.335	1.338	1.340	1.342	1.344	1.346	1.349	1.351	1.352	1.354	1.356	1.359	1.360	1.362	1.364	1.366	1.368	1.370	1.370	1.371	1.372	1.372	1.374	1.374	1.372	1.372	1.372	1.371	1.370	1.368	1.366	1.364	1.361	1.358	1.355	1.350	1.346	1.342	1.338	1.332	1.328	1.322	1.318	1.310	1.304	1.299	1.292	1.285	1.279	1.272	1.266	1.260	1.254	1.246	1.240	1.232	1.228	1.220	1.214	1.210	1.202	1.198	1.192	1.189	1.184	1.179	1.176	1.171	1.169	1.166	1.164	1.161	1.160	1.159	1.158	1.156	1.158	1.158	1.158	1.158	1.159	1.160	1.162	1.166	1.169	1.171	1.175	1.179	1.182	1.186	1.191	1.196	1.202	1.208	1.214	1.220	1.226	1.232	1.240	1.246	1.254	1.260	1.268	1.275	1.284	1.290	1.299	1.306	1.315	1.322	1.331	1.339	1.346	1.356	1.364	1.371	1.379	1.388	1.395	1.404	1.411	1.419	1.426	1.432	1.440	1.448	1.454	1.459	1.465	1.471	1.476	1.481	1.485	1.489	1.494	1.496	1.499	1.500	1.502	1.505	1.505	1.505	1.505	1.506	1.505	1.504	1.502	1.499	1.498	1.495	1.491	1.488	1.482	1.479	1.474	1.468	1.462	1.456	1.450	1.444	1.439	1.432	1.425	1.418	1.410	1.402	1.396	1.389	1.380	1.372	1.364	1.356	1.349	1.341	1.332	1.325	1.316	1.309	1.300	1.292	1.285	1.276	1.268	1.259	1.250	1.241	1.232	1.224	1.215	1.205	1.195	1.186	1.176	1.166	1.156	1.148	1.136	1.126	1.116	1.105	1.094	1.084	1.071	1.061	1.050	1.039	1.028	1.016	1.004	0.991	0.979	0.968	0.955	0.944	0.932	0.920	0.909	0.896	0.886	0.875	0.864	0.852	0.842	0.832	0.824	0.815	0.805	0.798	0.789	0.784	0.776	0.770	0.766	0.761	0.759	0.755	0.752	0.751	0.751	0.750	0.750	0.751	0.754	0.758	0.760	0.765	0.769	0.775	0.781	0.789	0.798	0.806	0.815	0.825	0.836	0.848	0.859	0.870	0.882	0.896	0.909	0.924	0.936	0.951	0.966	0.981	0.996	1.012	1.026	1.042	1.058	1.072	1.089	1.102	1.119	1.134	1.148	1.162	1.176	1.191	1.205	1.218	1.230	1.244	1.255	1.268	1.279	1.290	1.299	1.308	1.318	1.326	1.334	1.341	1.348	1.355	1.360	1.366	1.370	1.372	1.376	1.379	1.381	1.382	1.384	1.385	1.384	1.382	1.382	1.381	1.379	1.376	1.372	1.370	1.368	1.362	1.359	1.355	1.351	1.346	1.341	1.338	1.332	1.328	1.324	1.319	1.316	1.311	1.309	1.305	1.302	1.300	1.298	1.296	1.295	1.295	1.294	1.295	1.295	1.298	1.299	1.301	1.305	1.308	1.312	1.318	1.324	1.329	1.336	1.342	1.351	1.360	1.369	1.379	1.389	1.400	1.411	1.422	1.434	1.445	1.459	1.470	1.484	1.495	1.509	1.522	1.535	1.549	1.561	1.574	1.586	1.599	1.609	1.620	1.632	1.642	1.652	1.662	1.671	1.681	1.689	1.696	1.704	1.710	1.715	1.720	1.724	1.728	1.731	1.732	1.736	1.735	1.736	1.736	1.735	1.734	1.730	1.728	1.724	1.719	1.715	1.709	1.704	1.698	1.690	1.684	1.678	1.670	1.662	1.655	1.648	1.641	1.634	1.628	1.620	1.614	1.608	1.602	1.596	1.591	1.588	1.585	1.581	1.580	1.579	1.579	1.580	1.582	1.585	1.590	1.596	1.602	1.611	1.621	1.631	1.642	1.656	1.670	1.686	1.704	1.721	1.740	1.761	1.782	1.808	1.831	1.858	1.884	1.911	1.940	1.970	2.000	2.031	2.062	2.096	2.130	2.164	2.198	2.232	2.268	2.304	2.338	2.374	2.409	2.442	2.479	2.512	2.546	2.581	2.614	2.648	2.679	2.710	2.741	2.770	2.800	2.828	2.855	2.881	2.906	2.931	2.952	2.975	2.996	3.016	3.034	3.051	3.069	3.082	3.096	3.109	3.120	3.130	3.139	3.146	3.154	3.159	3.164	3.166	3.169	3.170	3.170	3.170	3.169	3.166	3.162	3.159	3.155	3.149	3.141	3.134	3.124	3.115	3.104	3.092	3.081	3.068	3.055	3.040	3.024	3.008	2.990	2.971	2.952	2.932	2.912	2.891	2.869	2.845	2.821	2.796	2.772	2.746	2.718	2.691	2.661	2.632	2.602	2.572	2.542	2.510	2.479	2.446	2.412	2.380	2.346	2.312	2.278	2.245	2.210	2.176	2.142	2.109	2.075	2.042	2.009	1.978	1.946	1.915	1.885	1.855	1.828	1.800	1.774	1.749	1.725	1.702	1.680	1.659	1.641	1.622	1.606	1.592	1.580	1.566	1.558	1.548	1.541	1.535	1.531	1.530	1.529	1.529	1.530	1.534	1.539	1.545	1.551	1.561	1.570	1.581	1.592	1.605	1.620	1.634	1.648	1.664	1.680	1.696	1.715	1.732	1.750	1.769	1.786	1.804	1.822	1.841	1.859	1.876	1.894	1.910	1.926	1.942	1.958	1.972	1.986	1.999	2.011	2.024	2.034	2.042	2.051	2.059	2.065	2.070	2.074	2.078	2.079	2.080	2.080	2.078	2.075	2.071	2.066	2.061	2.054	2.047	2.038	2.027	2.018	2.005	1.992	1.980	1.965	1.950	1.934	1.918	1.900	1.882	1.864	1.846	1.828	1.809	1.789	1.770	1.750	1.730	1.711	1.691	1.672	1.654	1.635	1.615	1.598	1.580	1.562	1.546	1.530	1.514	1.500	1.486	1.472	1.460	1.449	1.436	1.428	1.418	1.409	1.401	1.395	1.389	1.384	1.379	1.376	1.374	1.372	1.372	1.372	1.375	1.376	1.379	1.382	1.388	1.392	1.398	1.404	1.411	1.419	1.428	1.435	1.444	1.454	1.462	1.474	1.484	1.494	1.505	1.516	1.526	1.538	1.548	1.559	1.570	1.581	1.591	1.602	1.614	1.624	1.635	1.644	1.654	1.664	1.674	1.682	1.691	1.700	1.708	1.716	1.722	1.730	1.736	1.744	1.749	1.755	1.760	1.766	1.770	1.775	1.780	1.782	1.786	1.789	1.791	1.794	1.796	1.796	1.799	1.799	1.800	1.801	1.802	1.802	1.802	1.802	1.802	1.801	1.801	1.800	1.799	1.798	1.796	1.795	1.794	1.792	1.791	1.790	1.789	1.788	1.786	1.784	1.784	1.782	1.781	1.780	1.779	1.778	1.776	1.776	1.775	1.774	1.772	1.772	1.772	1.772	1.771	1.771	1.772	1.771	1.771	1.771	1.771	1.771	1.771	1.771	1.770	1.769	1.768	1.769	1.766	1.765	1.764	1.761	1.759	1.758	1.755	1.750	1.748	1.744	1.739	1.734	1.729	1.722	1.716	1.709	1.701	1.694	1.685	1.676	1.666	1.656	1.646	1.635	1.624	1.612	1.600	1.588	1.574	1.561	1.546	1.534	1.520	1.505	1.490	1.476	1.462	1.448	1.434	1.420	1.405	1.391	1.379	1.366	1.354	1.342	1.332	1.321	1.314	1.305	1.296	1.290	1.285	1.280	1.276	1.274	1.272	1.271	1.274	1.275	1.279	1.282	1.288	1.294	1.302	1.311	1.322	1.335	1.348	1.362	1.376	1.392	1.411	1.430	1.449	1.469	1.490	1.512	1.535	1.558	1.582	1.606	1.631	1.658	1.682	1.709	1.735	1.762	1.788	1.814	1.840	1.866	1.890	1.915	1.941	1.965	1.989	2.010	2.033	2.055	2.075	2.094	2.112	2.130	2.148	2.164	2.179	2.191	2.204	2.215	2.225	2.235	2.242	2.249	2.254	2.259	2.262	2.264	2.266	2.266	2.266	2.264	2.261	2.259	2.255	2.249	2.244	2.238	2.230	2.222	2.215	2.206	2.196	2.188	2.178	2.168	2.158	2.148	2.138	2.126	2.116	2.106	2.096	2.086	2.078	2.068	2.060	2.050	2.041	2.035	2.027	2.020	2.014	2.007	2.001	1.998	1.992	1.988	1.985	1.982	1.979	1.978	1.978	1.976	1.976	1.976	1.978	1.979	1.981	1.982	1.984	1.988	1.990	1.994	1.995	1.999	2.004	2.006	2.010	2.014	2.018	2.021	2.025	2.027	2.030	2.034	2.036	2.039	2.041	2.042	2.044	2.044	2.046	2.046	2.046	2.045	2.044	2.044	2.041	2.040	2.038	2.035	2.033	2.030	2.026	2.022	2.019	2.014	2.009	2.002	1.998	1.992	1.986	1.980	1.974	1.968	1.961	1.954	1.946	1.939	1.932	1.925	1.918	1.911	1.904	1.895	1.889	1.882	1.875	1.869	1.861	1.856	1.849	1.844	1.838	1.832	1.826	1.822	1.818	1.814	1.809	1.805	1.801	1.799	1.796	1.792	1.790	1.788	1.788	1.786	1.785	1.786	1.785	1.786	1.786	1.790	1.791	1.792	1.795	1.799	1.801	1.805	1.809	1.812	1.816	1.821	1.826	1.831	1.836	1.842	1.846	1.852	1.860	1.865	1.871	1.878	1.884	1.890	1.895	1.901	1.906	1.911	1.918	1.921	1.926	1.931	1.935	1.938	1.941	1.944	1.946	1.948	1.948	1.949	1.949	1.949	1.948	1.945	1.942	1.939	1.934	1.930	1.924	1.918	1.910	1.902	1.894	1.884	1.875	1.862	1.852	1.839	1.826	1.811	1.798	1.781	1.765	1.749	1.732	1.715	1.696	1.679	1.659	1.640	1.620	1.600	100.000	5.000	2.000	1.000	4.000	0.000	0.000	0.000	0.000	0.000	0.000	0.000	0.000	0.000	0.000	0.000	0.000	0.000	0.374	0.368	0.360	0.354	0.348	0.340	0.335	0.328	0.321	0.316	0.310	0.305	0.301	0.296	0.291	0.288	0.285	0.281	0.280	0.279	0.278	0.278	0.278	0.279	0.281	0.282	0.285	0.290	0.294	0.300	0.306	0.311	0.319	0.328	0.335	0.344	0.354	0.364	0.374	0.385	0.398	0.410	0.424	0.436	0.450	0.465	0.479	0.494	0.510	0.524	0.539	0.555	0.570	0.585	0.601	0.616	0.631	0.646	0.660	0.675	0.689	0.702	0.715	0.728	0.739	0.751	0.761	0.771	0.781	0.790	0.798	0.806	0.811	0.818	0.822	0.826	0.830	0.832	0.835	0.835	0.836	0.835	0.834	0.832	0.831	0.828	0.824	0.819	0.815	0.810	0.804	0.798	0.791	0.784	0.778	0.771	0.764	0.756	0.750	0.744	0.736	0.731	0.725	0.719	0.715	0.710	0.706	0.704	0.701	0.699	0.698	0.699	0.700	0.702	0.706	0.710	0.716	0.724	0.731	0.741	0.752	0.765	0.779	0.794	0.810	0.826	0.845	0.865	0.885	0.908	0.929	0.954	0.979	1.004	1.031	1.059	1.086	1.116	1.146	1.175	1.206	1.238	1.268	1.299	1.330	1.361	1.392	1.422	1.454	1.485	1.514	1.542	1.572	1.599	1.628	1.652	1.679	1.702	1.726	1.750	1.771	1.792	1.812	1.830	1.848	1.864	1.879	1.892	1.906	1.918	1.928	1.938	1.946	1.954	1.960	1.968	1.972	1.976	1.979	1.981	1.982	1.985	1.985	1.985	1.985	1.982	1.982	1.981	1.979	1.978	1.974	1.971	1.969	1.966	1.964	1.961	1.959	1.954	1.951	1.948	1.944	1.939	1.935	1.930	1.925	1.920	1.915	1.910	1.904	1.896	1.890	1.881	1.874	1.865	1.856	1.845	1.835	1.822	1.811	1.798	1.784	1.769	1.752	1.736	1.719	1.700	1.680	1.659	1.638	1.615	1.591	1.566	1.541	1.515	1.488	1.460	1.431	1.402	1.372	1.342	1.312	1.281	1.250	1.218	1.186	1.155	1.122	1.091	1.059	1.029	0.999	0.969	0.940	0.911	0.882	0.856	0.830	0.805	0.781	0.759	0.738	0.716	0.698	0.679	0.662	0.649	0.635	0.624	0.614	0.605	0.598	0.592	0.589	0.588	0.588	0.588	0.591	0.595	0.600	0.608	0.616	0.626	0.636	0.648	0.661	0.675	0.691	0.708	0.724	0.741	0.760	0.779	0.799	0.819	0.840	0.861	0.882	0.905	0.926	0.948	0.969	0.991	1.012	1.034	1.055	1.075	1.096	1.116	1.135	1.154	1.172	1.189	1.206	1.221	1.236	1.250	1.264	1.276	1.288	1.299	1.309	1.318	1.325	1.332	1.339	1.344	1.350	1.354	1.355	1.358	1.358	1.358	1.358	1.354	1.352	1.349	1.344	1.339	1.334	1.326	1.320	1.314	1.305	1.298	1.288	1.280	1.271	1.260	1.251	1.241	1.231	1.221	1.211	1.200	1.190	1.179	1.170	1.159	1.150	1.139	1.130	1.120	1.111	1.101	1.094	1.085	1.076	1.069	1.061	1.055	1.048	1.042	1.036	1.032	1.029	1.024	1.021	1.018	1.015	1.014	1.011	1.011	1.011	1.010	1.010	1.011	1.012	1.014	1.015	1.018	1.020	1.022	1.025	1.029	1.032	1.036	1.040	1.044	1.049	1.054	1.059	1.064	1.069	1.075	1.081	1.088	1.094	1.100	1.106	1.112	1.119	1.125	1.132	1.139	1.145	1.151	1.159	1.165	1.172	1.179	1.185	1.191	1.199	1.206	1.212	1.219	1.226	1.232	1.240	1.246	1.252	1.259	1.266	1.272	1.280	1.285	1.291	1.298	1.305	1.311	1.318	1.324	1.330	1.336	1.342	1.349	1.355	1.360	1.365	1.371	1.378	1.382	1.388	1.392	1.398	1.402	1.408	1.412	1.416	1.422	1.426	1.431	1.435	1.439	1.442	1.445	1.449	1.451	1.454	1.456	1.459	1.461	1.462	1.464	1.465	1.466	1.465	1.466	1.465	1.465	1.462	1.461	1.459	1.455	1.452	1.449	1.444	1.438	1.431	1.426	1.418	1.410	1.401	1.392	1.382	1.371	1.361	1.350	1.338	1.325	1.310	1.298	1.282	1.268	1.251	1.235	1.220	1.204	1.186	1.169	1.151	1.132	1.115	1.096	1.078	1.060	1.041	1.022	1.005	0.988	0.969	0.950	0.932	0.916	0.900	0.882	0.869	0.854	0.840	0.826	0.815	0.804	0.794	0.785	0.776	0.770	0.764	0.760	0.756	0.754	0.755	0.754	0.756	0.759	0.764	0.770	0.778	0.785	0.796	0.806	0.819	0.832	0.846	0.864	0.881	0.899	0.918	0.938	0.960	0.981	1.004	1.028	1.051	1.076	1.100	1.125	1.151	1.176	1.202	1.229	1.255	1.281	1.306	1.332	1.356	1.381	1.405	1.429	1.450	1.472	1.494	1.512	1.532	1.550	1.568	1.582	1.599	1.611	1.625	1.635	1.646	1.654	1.662	1.668	1.674	1.676	1.679	1.680	1.680	1.679	1.676	1.672	1.669	1.664	1.656	1.650	1.642	1.632	1.625	1.614	1.604	1.592	1.581	1.570	1.558	1.545	1.531	1.520	1.506	1.495	1.481	1.469	1.458	1.445	1.435	1.425	1.415	1.405	1.395	1.388	1.380	1.374	1.369	1.362	1.359	1.355	1.352	1.350	1.349	1.349	1.348	1.350	1.351	1.354	1.356	1.361	1.365	1.371	1.378	1.384	1.391	1.400	1.408	1.418	1.426	1.436	1.446	1.456	1.466	1.476	1.488	1.496	1.508	1.518	1.528	1.538	1.548	1.556	1.565	1.574	1.581	1.588	1.595	1.601	1.606	1.611	1.615	1.619	1.621	1.622	1.625	1.625	1.626	1.624	1.624	1.621	1.619	1.615	1.611	1.608	1.601	1.596	1.589	1.582	1.575	1.568	1.560	1.551	1.542	1.534	1.525	1.515	1.506	1.496	1.488	1.476	1.468	1.458	1.449	1.439	1.431	1.422	1.415	1.406	1.400	1.392	1.386	1.381	1.375	1.371	1.369	1.365	1.362	1.360	1.359	1.359	1.360	1.359	1.362	1.364	1.368	1.371	1.375	1.381	1.386	1.395	1.401	1.410	1.418	1.428	1.438	1.449	1.460	1.470	1.482	1.494	1.506	1.520	1.531	1.545	1.558	1.571	1.584	1.596	1.609	1.621	1.634	1.646	1.659	1.670	1.680	1.691	1.701	1.710	1.719	1.728	1.734	1.741	1.746	1.751	1.755	1.758	1.759	1.759	1.759	1.759	1.755	1.751	1.748	1.741	1.735	1.728	1.719	1.710	1.699	1.688	1.676	1.662	1.649	1.634	1.618	1.600	1.582	1.564	1.544	1.524	1.502	1.481	1.459	1.436	1.414	1.390	1.365	1.341	1.316	1.291	1.266	1.240	1.215	1.189	1.164	1.138	1.112	1.086	1.061	1.038	1.012	0.989	0.964	0.940	0.918	0.895	0.872	0.850	0.829	0.809	0.789	0.769	0.749	0.730	0.712	0.695	0.678	0.662	0.646	0.632	0.619	0.605	0.594	0.582	0.571	0.562	0.554	0.546	0.538	0.531	0.526	0.521	0.516	0.512	0.510	0.507	0.506	0.505	0.504	0.504	0.504	0.505	0.507	0.510	0.512	0.515	0.518	0.522	0.526	0.531	0.536	0.540	0.545	0.551	0.558	0.562	0.569	0.575	0.580	0.586	0.592	0.599	0.605	0.611	0.616	0.622	0.628	0.634	0.639	0.645	0.650	0.656	0.660	0.666	0.670	0.675	0.678	0.682	0.686	0.689	0.691	0.695	0.698	0.699	0.701	0.702	0.702	0.704	0.705	0.705	0.705	0.705	0.705	0.704	0.701	0.700	0.698	0.695	0.692	0.690	0.688	0.684	0.680	0.676	0.670	0.666	0.660	0.654	0.648	0.641	0.635	0.628	0.619	0.611	0.602	0.592	0.584	0.574	0.562	0.552	0.541	0.530	0.519	0.506	0.495	0.482	0.469	0.456	0.442	0.429	0.415	0.400	0.386	0.372	0.356	0.342	0.329	0.312	0.299	0.285	0.271	0.258	0.242	0.229	0.215	0.201	0.188	0.175	0.161	0.149	0.138	0.125	0.114	0.102	0.091	0.081	0.071	0.062	0.054	0.044	0.035	0.028	0.020	0.011	0.005	-0.002	-0.009	-0.016	-0.021	-0.029	-0.035	-0.041	-0.048	-0.054	-0.060	-0.065	-0.072	-0.079	-0.085	-0.092	-0.098	-0.105	-0.112	-0.120	-0.128	-0.135	-0.144	-0.152	-0.161	-0.170	-0.180	-0.188	-0.198	-0.209	-0.219	-0.229	-0.240	-0.251	-0.261	-0.272	-0.284	-0.295	-0.306	-0.318	-0.328	-0.339	-0.350	-0.361	-0.371	-0.381	-0.392	-0.401	-0.410	-0.420	-0.428	-0.435	-0.442	-0.450	-0.456	-0.460	-0.465	-0.469	-0.472	-0.476	-0.478	-0.480	-0.480	-0.480	-0.480	-0.479	-0.476	-0.475	-0.471	-0.469	-0.464	-0.459	-0.454	-0.448	-0.441	-0.435	-0.426	-0.420	-0.412	-0.404	-0.395	-0.386	-0.376	-0.368	-0.358	-0.349	-0.339	-0.329	-0.319	-0.309	-0.299	-0.290	-0.281	-0.271	-0.261	-0.252	-0.244	-0.235	-0.228	-0.219	-0.212	-0.204	-0.198	-0.190	-0.184	-0.179	-0.172	-0.166	-0.161	-0.156	-0.152	-0.149	-0.145	-0.142	-0.139	-0.136	-0.135	-0.132	-0.131	-0.131	-0.130	-0.130	-0.130	-0.130	-0.131	-0.132	-0.134	-0.134	-0.136	-0.138	-0.140	-0.141	-0.144	-0.145	-0.148	-0.150	-0.152	-0.155	-0.158	-0.159	-0.161	-0.164	-0.165	-0.168	-0.170	-0.170	-0.172	-0.172	-0.174	-0.172	-0.174	-0.172	-0.172	-0.170	-0.169	-0.168	-0.164	-0.161	-0.158	-0.154	-0.148	-0.142	-0.136	-0.130	-0.122	-0.116	-0.108	-0.098	-0.088	-0.078	-0.065	-0.054	-0.041	-0.028	-0.014	0.000	0.015	0.031	0.048	0.065	0.084	0.101	0.121	0.141	0.160	0.181	0.202	0.224	0.248	0.270	0.294	0.318	0.341	0.366	0.391	0.416	0.441	0.466	0.492	0.520	0.546	0.572	0.599	0.626	0.654	0.681	0.708	0.735	0.761	0.790	0.816	0.844	0.871	0.898	0.924	0.950	0.976	1.001	1.026	1.051	1.075	1.099	1.120	1.142	1.165	1.186	1.205	1.225	1.242	1.261	1.278	1.294	1.308	1.321	1.334	1.345	1.356	1.365	1.375	1.381	1.388	1.392	1.396	1.400	1.401	1.401	1.401	1.399	1.398	1.394	1.389	1.382	1.376	1.369	1.360	1.351	1.342	1.332	1.320	1.310	1.298	1.284	1.271	1.258	1.242	1.229	1.216	1.201	1.188	1.174	1.160	1.146	1.132	1.120	1.108	1.095	1.084	1.072	1.062	1.052	1.042	1.035	1.028	1.021	1.014	1.009	1.004	1.000	0.998	0.995	0.994	0.992	0.994	0.995	0.996	0.999	1.001	1.006	1.010	1.015	1.020	1.028	1.032	1.040	1.048	1.055	1.062	1.072	1.080	1.089	1.098	1.108	1.115	1.125	1.135	1.144	1.152	1.161	1.171	1.180	1.189	1.199	1.206	1.215	1.224	1.232	1.241	1.249	1.258	1.266	1.274	1.281	1.289	1.295	1.302	1.310	1.318	1.324	1.330	1.338	1.344	1.350	1.356	1.362	1.368	1.374	1.379	1.385	1.390	1.395	1.400	1.404	1.408	1.412	1.415	1.419	1.421	1.424	1.426	1.428	1.429	1.429	1.429	1.429	1.429	1.429	1.425	1.424	1.422	1.419	1.415	1.410	1.405	1.400	1.394	1.388	1.381	1.374	1.366	1.358	1.350	1.340	1.330	1.320	1.310	1.299	1.289	1.278	1.266	1.255	1.245	1.232	1.222	1.211	1.199	1.190	1.179	1.169	1.159	1.148	1.139	1.130	1.121	1.112	1.105	1.098	1.091	1.084	1.079	1.074	1.069	1.065	1.060	1.058	1.054	1.052	1.050	1.048	1.046	1.046	1.046	1.046	1.046	1.046	1.048	1.049	1.049	1.051	1.052	1.054	1.055	1.058	1.060	1.061	1.064	1.065	1.066	1.069	1.070	1.072	1.074	1.075	1.076	1.079	1.080	1.081	1.082	1.084	1.084	1.085	1.086	1.086	1.088	1.088	1.088	1.089	1.088	1.088	1.088	1.088	1.088	1.088	1.089	1.089	1.089	1.089	1.091	1.091	1.091	1.094	1.094	1.095	1.096	1.096	1.098	1.100	1.101	1.102	1.104	1.105	1.106	1.108	1.109	1.110	1.111	1.112	1.114	1.115	1.116	1.116	1.119	1.119	1.120	1.121	1.121	1.121	1.121	1.122	1.122	1.122	1.122	1.122	1.122	1.122	1.121	1.120	1.119	1.118	1.118	1.116	1.115	1.114	1.112	1.112	1.111	1.110	1.109	1.108	1.108	1.105	1.105	1.105	1.104	1.104	1.104	1.104	1.104	1.104	1.104	1.105	1.105	1.106	1.108	1.108	1.109	1.110	1.112	1.114	1.115	1.116	1.119	1.120	1.122	1.126	1.128	1.130	1.131	1.134	1.136	1.139	1.140	1.142	1.144	1.145	1.146	1.148	1.149	1.149	1.149	1.149	1.148	1.148	1.146	1.144	1.142	1.140	1.136	1.135	1.131	1.128	1.122	1.118	1.114	1.108	1.102	1.096	1.090	1.082	1.076	1.070	1.062	1.054	1.046	1.039	1.031	1.022	1.014	1.005	0.996	0.989	0.980	0.971	0.964	0.954	0.946	0.938	0.930	0.921	0.915	0.906	0.900	0.891	0.885	0.878	0.871	0.864	0.856	0.850	0.844	0.838	0.831	0.824	0.818	0.811	0.804	0.798	0.792	0.786	0.780	0.775	0.769	0.762	0.755	0.750	0.744	0.736	0.730	0.724	0.716	0.710	0.702	0.695	0.688	0.679	0.671	0.662	0.655	0.645	0.636	0.628	0.618	0.609	0.599	0.589	0.579	0.569	0.559	0.549	0.539	0.529	0.520	0.509	0.499	0.490	0.480	0.470	0.460	0.451	0.441	0.432	0.422	0.414	0.404	0.396	0.388	0.379	0.370	0.362	0.355	0.348	0.340	0.332	0.328	0.320	0.314	0.308	0.302	0.296	0.291	0.286	0.280	0.275	0.271	0.266	0.262	0.258	0.254	0.250	0.246	0.242	0.239	0.235	0.231	0.226	0.224	0.219	0.216	0.212	0.208	0.205	0.201	0.196	0.192	0.189	0.184	0.180	0.176	0.171	0.166	0.162	0.158	0.154	0.149	0.144	0.139	0.134	0.129	0.124	0.119	0.112	0.108	0.102	0.096	0.091	0.085	0.080	0.074	0.069	0.062	0.058	0.051	0.046	0.040	0.034	0.029	0.022	0.016	0.011	0.005	0.000	-0.005	-0.011	-0.016	-0.021	-0.028	-0.034	-0.038	-0.042	-0.049	-0.054	-0.059	-0.062	-0.069	-0.071	-0.078	-0.080	-0.084	-0.089	-0.091	-0.095	-0.099	-0.101	-0.104	-0.106	-0.109	-0.111	-0.111	-0.112	-0.114	-0.114	-0.114	-0.112	-0.111	-0.110	-0.108	-0.105	-0.102	-0.098	-0.095	-0.090	-0.085	-0.080	-0.074	-0.068	-0.061	-0.054	-0.046	-0.038	-0.030	-0.020	-0.011	-0.001	0.010	0.021	0.032	0.044	0.055	0.068	0.080	0.092	0.108	0.120	0.134	0.149	0.162	0.178	0.194	0.209	0.225	0.241	0.258	0.274	0.291	0.308	0.326	0.342	0.360	0.379	0.396	0.415	0.432	0.450	0.469	0.488	0.506	0.524	0.544	0.561	0.580	0.599	0.615	0.634	0.651	0.669	0.686	0.702	0.718	0.735	0.751	0.765	0.780	0.794	0.806	0.820	0.832	0.842	0.852	0.862	0.872	0.879	0.886	0.891	0.896	0.900	0.901	0.902	0.902	0.900	0.898	0.895	0.889	0.882	0.875	0.866	0.855	0.844	0.831	0.816	0.800	0.784	0.765	0.746	0.725	0.704	0.680	0.656	0.631	0.605	0.579	0.551	0.522	0.492	0.462	0.434	0.402	0.371	0.340	0.308	0.276	0.244	0.211	0.180	0.149	0.116	0.085	0.055	0.025	-0.004	-0.034	-0.060	-0.088	-0.114	-0.139	-0.164	-0.186	-0.209	-0.229	-0.249	-0.268	-0.284	-0.299	-0.314	-0.326	-0.339	-0.349	-0.358	-0.365	-0.371	-0.375	-0.379	-0.381	-0.382	-0.381	-0.379	-0.376	-0.372	-0.366	-0.361	-0.354	-0.345	-0.336	-0.326	-0.315	-0.304	-0.292	-0.280	-0.268	-0.254	-0.240	-0.226	-0.211	-0.198	-0.184	-0.169	-0.155	-0.141	-0.126	-0.112	-0.100	-0.086	-0.074	-0.061	-0.050	-0.039	-0.029	-0.019	-0.009	0.000	0.008	0.014	0.020	0.025	0.029	0.032	0.035	0.038	0.038	0.039	0.038	0.036	0.032	0.029	0.025	0.020	0.014	0.008	0.000	-0.009	-0.016	-0.026	-0.036	-0.046	-0.058	-0.069	-0.081	-0.092	-0.105	-0.119	-0.131	-0.144	-0.158	-0.171	-0.184	-0.198	-0.210	-0.222	-0.236	-0.249	-0.260	-0.271	-0.284	-0.294	-0.304	-0.312	-0.321	-0.329	-0.336	-0.342	-0.348	-0.352	-0.356	-0.360	-0.360	-0.361	-0.362	-0.360	-0.358	-0.354	-0.350	-0.344	-0.336	-0.329	-0.320	-0.310	-0.299	-0.288	-0.274	-0.261	-0.246	-0.231	-0.216	-0.199	-0.181	-0.164	-0.145	-0.126	-0.108	-0.086	-0.066	-0.046	-0.026	-0.006	0.015	0.035	0.056	0.076	0.096	0.116	0.135	0.156	0.174	0.192	0.211	0.228	0.245	0.261	0.276	0.291	0.306	0.319	0.332	0.344	0.354	0.365	0.374	0.382	0.390	0.398	0.402	0.408	0.412	0.416	0.420	0.421	0.422	0.424	0.424	0.424	0.422	0.420	0.419	0.416	0.414	0.410	0.408	0.402	0.399	0.395	0.389	0.385	0.380	0.374	0.369	0.364	0.358	0.352	0.348	0.342	0.338	0.331	0.328	0.321	0.318	0.312	0.309	0.304	0.299	0.295	0.291	0.289	0.285	0.281	0.278	0.275	0.272	0.270	0.268	0.265	0.262	0.261	0.259	0.258	0.255	0.254	0.254	0.252	0.251	0.251	0.250	0.250	0.250	0.250	0.249	0.249	0.249	0.248	0.248	0.248	0.246	0.246	0.246	0.245	0.245	0.245	0.244	0.242	0.241	0.241	0.240	0.238	0.238	0.236	0.234	0.234	0.231	0.229	0.226	0.224	0.221	0.218	0.214	0.209	0.205	0.200	0.195	0.191	0.186	0.180	0.174	0.168	0.162	0.155	0.149	0.142	0.135	0.129	0.122	0.115	0.109	0.102	0.096	0.090	0.085	0.079	0.074	0.070	0.066	0.061	0.059	0.056	0.055	0.055	0.055	0.056	0.058	0.060	0.064	0.069	0.074	0.081	0.089	0.099	0.109	0.121	0.134	0.148	0.161	0.178	0.195	0.212	0.231	0.251	0.271	0.292	0.315	0.338	0.361	0.386	0.410	0.436	0.460	0.485	0.511	0.536	0.562	0.586	0.611	0.635	0.659	0.682	0.704	0.726	0.746	0.766	0.784	0.802	0.819	0.832	0.848	0.860	0.870	0.880	0.889	0.895	0.900	0.904	0.906	0.908	0.908	0.905	0.901	0.899	0.894	0.886	0.879	0.869	0.859	0.849	0.836	0.825	0.811	0.798	0.784	0.769	0.754	0.739	0.722	0.708	0.691	0.675	0.660	0.645	0.629	0.615	0.600	0.586	0.572	0.559	0.546	0.535	0.524	0.512	0.501	0.492	0.484	0.476	0.469	0.461	0.454	0.448	0.442	0.438	0.432	0.428	0.422	0.419	0.415	0.412	0.409	0.406	0.402	0.401	0.399	0.396	0.394	0.391	0.390	0.388	0.385	0.384	0.380	0.379	0.376	0.375	0.374	0.371	0.369	0.369	0.366	0.365	0.364	0.364	0.362	0.361	0.361	0.362	0.364	0.365	0.366	0.369	0.371	0.374	0.379	0.382	0.388	0.394	0.399	0.405	0.414	0.421	0.429	0.439	0.449	0.459	0.469	0.480	0.491	0.504	0.516	0.529	0.542	0.556	0.569	0.582	0.596	0.610	0.622	0.636	0.650	0.662	0.675	0.688	0.699	0.710	0.720	0.730	0.739	0.748	0.755	0.762	0.770	0.775	0.780	0.784	0.786	0.789	0.790	0.790	0.791	0.790	0.789	0.786	0.784	0.781	0.776	0.771	0.766	0.760	0.754	0.745	0.739	0.730	0.720	0.712	0.702	0.692	0.684	0.675	0.664	0.655	0.644	0.635	0.625	0.615	0.606	0.596	0.588	0.579	0.570	0.562	0.554	0.546	0.539	0.532	0.525	0.520	0.514	0.507	0.502	0.498	0.492	0.489	0.485	0.481	0.478	0.474	0.472	0.469	0.466	0.465	0.462	0.461	0.459	0.459	0.458	0.456	0.456	0.456	0.456	0.456	0.456	0.456	0.456	0.456	0.458	0.459	0.460	0.461	0.462	0.464	0.465	0.468	0.470	0.472	0.475	0.478	0.481	0.485	0.489	0.492	0.496	0.501	0.506	0.511	0.516	0.522	0.529	0.535	0.542	0.549	0.556	0.562	0.570	0.579	0.588	0.595	0.604	0.612	0.621	0.631	0.639	0.649	0.659	0.668	0.676	0.685	0.695	0.705	0.714	0.724	0.731	0.740	0.748	0.756	0.764	0.771	0.778	0.784	0.791	0.795	0.801	0.806	0.810	0.814	0.818	0.820	0.821	0.822	0.825	0.825	0.825	0.825	0.824	0.822	0.821	0.819	0.816	0.812	0.809	0.805	0.800	0.795	0.790	0.786	0.780	0.774	0.768	0.762	0.756	0.749	0.742	0.736	0.730	0.724	0.718	0.711	0.706	0.701	0.695	0.690	0.685	0.680	0.676	0.672	0.670	0.668	0.665	0.662	0.662	0.661	0.662	0.662	0.662	0.665	0.666	0.670	0.674	0.678	0.682	0.689	0.694	0.700	0.706	0.715	0.722	0.731	0.740	0.750	0.760	0.771	0.781	0.792	0.805	0.818	0.829	0.841	0.854	0.868	0.880	0.894	0.906	0.919	0.934	0.946	0.959	0.971	0.984	0.995	1.006	1.018	1.028	1.038	1.048	1.056	1.064	1.071	1.079	1.084	1.090	1.094	1.099	1.100	1.102	1.104	1.104	1.102	1.100	1.098	1.094	1.090	1.084	1.076	1.070	1.060	1.051	1.041	1.031	1.019	1.006	0.994	0.980	0.966	0.952	0.938	0.922	0.906	0.891	0.876	0.859	0.844	0.829	0.814	0.799	0.784	0.770	0.756	0.744	0.731	0.720	0.710	0.700	0.692	0.684	0.676	0.671	0.666	0.662	0.661	0.660	0.660	0.662	0.665	0.670	0.676	0.682	0.690	0.700	0.710	0.722	0.735	0.749	0.764	0.780	0.796	0.815	0.832	0.852	0.872	0.892	0.915	0.936	0.959	0.980	1.002	1.026	1.049	1.072	1.095	1.118	1.140	1.162	1.184	1.205	1.226	1.246	1.265	1.285	1.304	1.321	1.339	1.355	1.370	1.386	1.399	1.411	1.424	1.434	1.445	1.454	1.462	1.470	1.478	1.481	1.488	1.491	1.495	1.498	1.500	1.501	1.501	1.501	1.501	1.500	1.499	1.495	1.494	1.490	1.486	1.482	1.479	1.474	1.469	1.464	1.459	1.454	1.448	1.442	1.436	1.432	1.426	1.421	1.416	1.411	1.406	1.404	1.399	1.395	1.392	1.389	1.386	1.385	1.382	1.381	1.380	1.379	1.379	1.379	1.380	1.381	1.382	1.384	1.386	1.388	1.390	1.394	1.396	1.401	1.405	1.411	1.415	1.420	1.426	1.431	1.436	1.444	1.448	1.454	1.460	1.465	1.470	1.475	1.480	1.485	1.488	1.491	1.494	1.496	1.498	1.499	1.500	1.500	1.499	1.498	1.495	1.491	1.486	1.481	1.475	1.468	1.459	1.449	1.438	1.426	1.412	1.398	1.381	1.364	1.346	1.326	1.306	1.285	1.262	1.238	1.214	1.188	1.161	1.132	1.105	1.075	1.045	1.015	0.984	0.951	0.920	0.888	0.855	0.822	0.790	0.758	0.725	0.692	0.660	0.629	0.599	0.569	0.539	0.509	0.481	0.454	0.428	0.402	0.379	0.356	0.335	0.315	0.298	0.280	0.265	0.252	0.241	0.231	0.222	0.218	0.212	0.210	0.209	0.211	0.214	0.218	0.224	0.232	0.241	0.252	0.266	0.281	0.298	0.314	0.334	0.354	0.375	0.399	0.422	0.448	0.474	0.501	0.529	0.558	0.586	0.618	0.646	0.676	0.708	0.739	0.769	0.800	0.831	0.860	0.890	0.920	0.949	0.978	1.005	1.032	1.059	1.085	1.109	1.134	1.156	1.179	1.199	1.219	1.239	1.256	1.274	1.289	1.305	1.319	1.331	1.344	1.354	1.364	1.371	1.380	1.388	1.392	1.399	1.402	1.406	1.410	1.412	1.415	1.416	1.419	1.418	1.419	1.419	1.419	1.419	1.419	1.418	1.419	1.419	1.419	1.419	1.419	1.419	1.419	1.420	1.420	1.421	1.424	1.425	1.426	1.429	1.431	1.434	1.436	1.440	1.442	1.446	1.451	1.455	1.459	1.462	1.466	1.470	1.474	1.476	1.480	1.482	1.485	1.486	1.488	1.490	1.490	1.490	1.489	1.488	1.484	1.482	1.478	1.472	1.468	1.460	1.452	1.444	1.434	1.422	1.411	1.399	1.385	1.369	1.354	1.336	1.318	1.299	1.279	1.256	1.234	1.210	1.185	1.160	1.134	1.108	1.079	1.050	1.021	0.990	0.960	0.929	0.896	0.864	0.831	0.799	0.764	0.732	0.699	0.664	0.631	0.598	0.566	0.532	0.500	0.469	0.436	0.404	0.374	0.344	0.314	0.285	0.256	0.229	0.201	0.178	0.151	0.129	0.105	0.084	0.062	0.044	0.025	0.008	-0.009	-0.024	-0.038	-0.051	-0.062	-0.072	-0.081	-0.090	-0.098	-0.102	-0.108	-0.110	-0.114	-0.115	-0.116	-0.115	-0.114	-0.110	-0.108	-0.104	-0.099	-0.092	-0.088	-0.081	-0.074	-0.066	-0.058	-0.049	-0.040	-0.032	-0.024	-0.014	-0.006	0.002	0.011	0.019	0.026	0.034	0.041	0.048	0.055	0.059	0.064	0.068	0.071	0.074	0.076	0.076	0.076	0.075	0.074	0.071	0.068	0.062	0.056	0.050	0.042	0.034	0.025	0.016	0.005	-0.006	-0.019	-0.031	-0.044	-0.058	-0.072	-0.086	-0.101	-0.116	-0.131	-0.146	-0.161	-0.176	-0.191	-0.205	-0.219	-0.232	-0.246	-0.259	-0.271	-0.282	-0.292	-0.302	-0.311	-0.319	-0.326	-0.331	-0.338	-0.340	-0.342	-0.342	-0.342	-0.342	-0.340	-0.335	-0.330	-0.324	-0.316	-0.308	-0.299	-0.288	-0.275	-0.261	-0.249	-0.232	-0.216	-0.199	-0.181	-0.161	-0.142	-0.121	-0.100	-0.078	-0.056	-0.034	-0.011	0.012	0.036	0.059	0.084	0.106	0.130	0.156	0.180	0.204	0.226	0.250	0.272	0.295	0.318	0.340	0.362	0.384	0.406	0.426	0.448	0.469	0.489	0.509	0.530	0.550	0.569	0.588	0.608	0.626	0.645	0.664	0.682	0.701	0.721	0.740	0.759	0.778	0.796	0.815	0.834	0.854	0.874	0.894	0.914	0.934	0.954	0.975	0.996	1.018	1.038	1.059	1.081	1.102	1.125	1.148	1.169	1.192	1.214	1.238	1.260	1.281	1.304	1.326	1.349	1.370	1.391	1.411	1.431	1.450	1.469	1.488	1.504	1.521	1.538	1.552	1.566	1.580	1.591	1.604	1.614	1.622	1.631	1.638	1.644	1.649	1.651	1.655	1.656	1.656	1.656	1.654	1.651	1.648	1.642	1.636	1.630	1.622	1.615	1.606	1.596	1.586	1.575	1.564	1.552	1.540	1.529	1.518	1.505	1.492	1.480	1.468	1.458	1.446	1.435	1.426	1.416	1.409	1.401	1.395	1.390	1.384	1.381	1.379	1.379	1.379	1.380	1.384	1.389	1.394	1.402	1.412	1.422	1.435	1.449	1.464	1.480	1.498	1.518	1.538	1.560	1.584	1.608	1.632	1.659	1.686	1.715	1.742	1.771	1.801	1.831	1.861	1.891	1.921	1.950	1.979	2.009	2.036	2.065	2.091	2.118	2.142	2.166	2.188	2.209	2.228	2.246	2.261	2.275	2.288	2.296	2.306	2.312	2.316	2.319	2.320	2.319	2.315	2.309	2.301	2.291	2.280	2.266	2.251	2.234	2.215	2.195	2.174	2.150	2.125	2.100	2.072	2.045	2.015	1.986	1.956	1.925	1.895	1.862	1.831	1.800	1.768	1.738	1.706	1.676	1.645	1.616	1.588	1.561	1.534	1.509	1.485	1.461	1.439	1.418	1.399	1.381	1.364	1.349	1.335	1.322	1.312	1.304	1.295	1.289	1.285	1.281	1.280	1.280	1.281	1.284	1.289	1.294	1.300	1.309	1.318	1.329	1.340	1.352	1.366	1.382	1.399	1.415	1.432	1.451	1.471	1.491	1.512	1.535	1.556	1.579	1.604	1.626	1.651	1.676	1.701	1.726	1.752	1.778	1.805	1.830	1.856	1.882	1.909	1.936	1.962	1.988	2.014	2.039	2.065	2.089	2.114	2.139	2.161	2.184	2.208	2.229	2.250	2.269	2.289	2.306	2.324	2.340	2.356	2.370	2.382	2.394	2.405	2.415	2.422	2.430	2.434	2.439	2.441	2.442	2.442	2.440	2.436	2.432	2.426	2.418	2.409	2.399	2.385	2.371	2.358	2.341	2.324	2.305	2.285	2.265	2.242	2.220	2.196	2.170	2.144	2.118	2.090	2.061	2.033	2.002	1.972	1.942	1.911	1.880	1.850	1.819	1.786	1.755	1.724	1.694	1.662	1.631	1.601	1.571	1.542	1.514	1.485	1.456	1.429	1.402	1.378	1.352	1.329	1.305	1.282	1.260	1.240	1.220	1.200	1.182	1.165	1.149	1.134	1.120	1.108	1.095	1.082	1.072	1.062	1.055	1.048	1.041	1.035	1.030	1.025	1.022	1.018	1.015	1.014	1.012	1.011	1.011	1.010	1.011	1.011	1.012	1.014	1.014	1.015	1.015	1.016	1.016	1.016	1.016	1.015	1.014	1.011	1.009	1.006	1.001	0.996	0.991	0.985	0.978	0.969	0.959	0.949	0.938	0.924	0.910	0.895	0.880	0.861	0.844	0.825	0.805	0.782	0.761	0.738	0.712	0.688	0.661	0.634	0.606	0.578	0.549	0.519	0.489	0.458	0.426	0.396	0.365	0.332	0.301	0.270	0.239	0.208	0.178	0.148	0.119	0.090	0.061	0.034	0.008	-0.018	-0.042	-0.066	-0.088	-0.109	-0.129	-0.146	-0.164	-0.180	-0.194	-0.206	-0.218	-0.228	-0.236	-0.242	-0.249	-0.251	-0.255	-0.255	-0.255	-0.254	-0.250	-0.245	-0.239	-0.231	-0.224	-0.214	-0.202	-0.191	-0.178	-0.164	-0.149	-0.132	-0.116	-0.099	-0.080	-0.061	-0.040	-0.020	0.000	0.021	0.042	0.065	0.086	0.110	0.132	0.155	0.178	0.200	0.222	0.246	0.269	0.291	0.314	0.336	0.358	0.379	0.400	0.422	0.442	0.462	0.481	0.501	0.520	0.539	0.556	0.572	0.589	0.605	0.620	0.634	0.648	0.661	0.674	0.685	0.696	0.706	0.715	0.722	0.730	0.736	0.741	0.745	0.749	0.751	0.752	0.752	0.752	0.750	0.748	0.744	0.739	0.732	0.726	0.719	0.709	0.699	0.688	0.676	0.662	0.650	0.635	0.620	0.604	0.588	0.571	0.552	0.535	0.515	0.495	0.476	0.456	0.435	0.416	0.395	0.375	0.355	0.335	0.315	0.298	0.278	0.260	0.242	0.228	0.212	0.198	0.184	0.172	0.161	0.150	0.142	0.135	0.129	0.124	0.121	0.119	0.119	0.120	0.122	0.126	0.132	0.139	0.148	0.158	0.170	0.182	0.196	0.211	0.226	0.244	0.261	0.281	0.301	0.322	0.345	0.366	0.389	0.411	0.434	0.456	0.479	0.501	0.524	0.546	0.566	0.588	0.608	0.626	0.644	0.660	0.675	0.690	0.702	0.714	0.724	0.732	0.738	0.742	0.748	0.749	0.748	0.745	0.742	0.736	0.729	0.720	0.709	0.698	0.682	0.668	0.650	0.632	0.612	0.590	0.569	0.545	0.521	0.496	0.470	0.445	0.419	0.391	0.362	0.335	0.306	0.279	0.251	0.224	0.195	0.169	0.142	0.116	0.091	0.068	0.042	0.020	-0.002	-0.022	-0.044	-0.061	-0.079	-0.095	-0.110	-0.124	-0.136	-0.148	-0.156	-0.165	-0.174	-0.181	-0.186	-0.189	-0.192	-0.195	-0.196	-0.195	-0.194	-0.191	-0.189	-0.185	-0.181	-0.176	-0.171	-0.165	-0.159	-0.151	-0.145	-0.139	-0.131	-0.125	-0.118	-0.111	-0.105	-0.098	-0.091	-0.086	-0.081	-0.078	-0.072	-0.070	-0.068	-0.066	-0.066	-0.066	-0.068	-0.070	-0.074	-0.078	-0.085	-0.091	-0.099	-0.108	-0.119	-0.130	-0.142	-0.156	-0.170	-0.186	-0.202	-0.220	-0.240	-0.259	-0.279	-0.301	-0.322	-0.345	-0.369	-0.391	-0.416	-0.440	-0.465	-0.489	-0.514	-0.540	-0.564	-0.589	-0.612	-0.636	-0.660	-0.684	-0.705	-0.726	-0.748	-0.768	-0.788	-0.805	-0.821	-0.838	-0.852	-0.865	-0.876	-0.888	-0.896	-0.902	-0.909	-0.914	-0.916	-0.916	-0.916	-0.915	-0.912	-0.906	-0.901	-0.894	-0.885	-0.875	-0.864	-0.851	-0.838	-0.825	-0.810	-0.794	-0.778	-0.759	-0.741	-0.722	-0.704	-0.685	-0.668	-0.648	-0.628	-0.610	-0.590	-0.571	-0.554	-0.535	-0.518	-0.500	-0.485	-0.470	-0.454	-0.440	-0.428	-0.415	-0.404	-0.394	-0.384	-0.375	-0.366	-0.359	-0.351	-0.345	-0.340	-0.335	-0.331	-0.329	-0.325	-0.322	-0.320	-0.318	-0.315	-0.312	-0.310	-0.308	-0.304	-0.300	-0.298	-0.294	-0.289	-0.284	-0.279	-0.274	-0.266	-0.259	-0.250	-0.241	-0.231	-0.220	-0.208	-0.194	-0.179	-0.162	-0.146	-0.129	-0.110	-0.090	-0.070	-0.049	-0.028	-0.004	0.020	0.044	0.069	0.096	0.121	0.149	0.178	0.205	0.234	0.262	0.291	0.319	0.349	0.378	0.406	0.434	0.462	0.491	0.518	0.545	0.572	0.598	0.622	0.648	0.672	0.696	0.718	0.740	0.761	0.782	0.801	0.820	0.838	0.854	0.869	0.884	0.898	0.911	0.924	0.935	0.946	0.956	0.965	0.974	0.981	0.988	0.994	0.999	1.002	1.006	1.009	1.011	1.012	1.014	1.014	1.015	1.014	1.012	1.011	1.010	1.008	1.004	1.001	0.996	0.992	0.989	0.982	0.976	0.971	0.965	0.958	0.952	0.944	0.936	0.930	0.921	0.914	0.906	0.898	0.889	0.881	0.871	0.862	0.854	0.844	0.835	0.826	0.815	0.806	0.796	0.786	0.776	0.768	0.756	0.748	0.738	0.729	0.718	0.709	0.699	0.690	0.681	0.672	0.665	0.656	0.649	0.640	0.634	0.626	0.620	0.614	0.608	0.601	0.596	0.591	0.588	0.584	0.581	0.578	0.575	0.574	0.574	0.571	0.572	0.574	0.575	0.576	0.580	0.581	0.585	0.589	0.594	0.598	0.601	0.606	0.611	0.616	0.621	0.628	0.632	0.639	0.642	0.649	0.654	0.658	0.664	0.666	0.671	0.674	0.676	0.679	0.681	0.681	0.681	0.679	0.678	0.674	0.670	0.665	0.659	0.654	0.645	0.636	0.626	0.615	0.602	0.589	0.574	0.559	0.542	0.526	0.507	0.489	0.469	0.449	0.428	0.406	0.384	0.361	0.339	0.316	0.294	0.270	0.246	0.225	0.202	0.180	0.158	0.136	0.116	0.098	0.079	0.061	0.042	0.028	0.014	0.001	-0.011	-0.022	-0.030	-0.038	-0.044	-0.048	-0.050	-0.051	-0.050	-0.048	-0.042	-0.036	-0.028	-0.018	-0.006	0.005	0.020	0.036	0.052	0.072	0.094	0.114	0.138	0.161	0.186	0.212	0.240	0.268	0.296	0.325	0.354	0.385	0.415	0.445	0.476	0.506	0.538	0.568	0.599	0.630	0.660	0.690	0.719	0.748	0.776	0.804	0.831	0.859	0.884	0.909	0.932	0.958	0.980	1.002	1.022	1.042	1.062	1.080	1.099	1.115	1.130	1.145	1.158	1.171	1.182	1.194	1.202	1.211	1.219	1.225	1.231	1.236	1.240	1.242	1.244	1.246	1.245	1.244	1.242	1.239	1.235	1.230	1.225	1.218	1.209	1.200	1.189	1.178	1.165	1.151	1.136	1.120	1.102	1.084	1.065	1.045	1.022	1.000	0.976	0.951	0.925	0.899	0.871	0.841	0.812	0.782	0.752	0.721	0.688	0.655	0.622	0.589	0.555	0.520	0.486	0.451	0.416	0.382	0.349	0.315	0.281	0.249	0.215	0.184	0.152	0.121	0.092	0.064	0.036	0.010	-0.015	-0.039	-0.061	-0.081	-0.102	-0.119	-0.135	-0.150	-0.164	-0.176	-0.186	-0.194	-0.201	-0.205	-0.209	-0.211	-0.214	-0.212	-0.210	-0.208	-0.202	-0.198	-0.191	-0.182	-0.174	-0.164	-0.154	-0.141	-0.130	-0.118	-0.105	-0.091	-0.078	-0.064	-0.051	-0.038	-0.024	-0.010	0.004	0.016	0.030	0.041	0.055	0.066	0.078	0.088	0.098	0.106	0.115	0.122	0.130	0.136	0.142	0.146	0.151	0.154	0.156	0.159	0.160	0.160	0.160	0.160	0.159	0.159	0.156	0.154	0.151	0.149	0.146	0.145	0.142	0.140	0.138	0.135	0.135	0.132	0.134	0.132	0.132	0.134	0.135	0.138	0.140	0.144	0.148	0.154	0.160	0.166	0.174	0.182	0.191	0.201	0.212	0.224	0.238	0.249	0.264	0.278	0.292	0.309	0.326	0.342	0.361	0.379	0.396	0.415	0.432	0.452	0.471	0.490	0.510	0.530	0.549	0.568	0.586	0.605	0.624	0.642	0.658	0.675	0.691	0.708	0.721	0.735	0.749	0.761	0.774	0.784	0.792	0.802	0.811	0.818	0.824	0.829	0.834	0.839	0.841	0.842	0.844	0.844	0.841	0.840	0.836	0.834	0.829	0.822	0.818	0.810	0.801	0.794	0.785	0.776	0.765	0.755	0.745	0.732	0.721	0.710	0.698	0.685	0.672	0.661	0.648	0.635	0.621	0.609	0.596	0.582	0.569	0.556	0.544	0.530	0.518	0.505	0.491	0.480	0.468	0.454	0.442	0.430	0.419	0.408	0.396	0.385	0.375	0.364	0.354	0.342	0.332	0.321	0.312	0.302	0.294	0.285	0.275	0.266	0.258	0.249	0.240	0.232	0.224	0.216	0.209	0.201	0.195	0.189	0.182	0.176	0.172	0.166	0.161	0.158	0.154	0.150	0.148	0.145	0.144	0.142	0.141	0.141	0.141	0.144	0.146	0.149	0.152	0.156	0.161	0.166	0.172	0.180	0.186	0.195	0.204	0.212	0.224	0.235	0.246	0.258	0.271	0.284	0.298	0.311	0.326	0.340	0.356	0.371	0.386	0.402	0.419	0.435	0.450	0.466	0.482	0.499	0.514	0.529	0.544	0.559	0.572	0.586	0.600	0.612	0.625	0.636	0.648	0.659	0.668	0.676	0.686	0.694	0.700	0.706	0.712	0.716	0.721	0.724	0.726	0.728	0.729	0.730	0.728	0.728	0.725	0.722	0.718	0.714	0.709	0.704	0.699	0.692	0.684	0.676	0.669	0.661	0.654	0.644	0.635	0.625	0.616	0.606	0.596	0.586	0.578	0.568	0.558	0.548	0.539	0.530	0.521	0.512	0.505	0.498	0.490	0.482	0.476	0.471	0.466	0.462	0.458	0.455	0.452	0.450	0.449	0.450	0.450	0.451	0.454	0.455	0.459	0.464	0.470	0.475	0.482	0.490	0.499	0.507	0.516	0.529	0.540	0.552	0.565	0.579	0.592	0.608	0.622	0.639	0.655	0.671	0.688	0.706	0.722	0.741	0.759	0.779	0.798	0.816	0.835	0.855	0.874	0.894	0.912	0.931	0.950	0.970	0.988	1.006	1.025	1.044	1.061	1.079	1.098	1.114	1.131	1.148	1.165	1.180	1.195	1.210	1.225	1.239	1.254	1.266	1.281	1.292	1.305	1.318	1.328	1.339	1.350	1.360	1.369	1.378	1.385	1.392	1.400	1.406	1.414	1.418	1.422	1.428	1.430	1.431	1.434	1.434	1.434	1.434	1.431	1.429	1.425	1.421	1.418	1.411	1.405	1.398	1.389	1.381	1.371	1.361	1.349	1.336	1.324	1.310	1.296	1.281	1.266	1.249	1.232	1.216	1.199	1.181	1.164	1.145	1.126	1.109	1.089	1.071	1.052	1.035	1.016	0.999	0.981	0.965	0.949	0.934	0.919	0.904	0.891	0.878	0.866	0.856	0.846	0.838	0.830	0.822	0.818	0.811	0.808	0.805	0.804	0.804	0.804	0.805	0.808	0.811	0.815	0.821	0.828	0.832	0.841	0.848	0.856	0.865	0.875	0.884	0.892	0.904	0.912	0.922	0.931	0.941	0.950	0.959	0.966	0.975	0.981	0.988	0.994	0.999	1.002	1.006	1.009	1.010	1.010	1.010	1.009	1.006	1.002	0.998	0.994	0.988	0.981	0.974	0.965	0.955	0.945	0.935	0.924	0.911	0.900	0.888	0.874	0.862	0.849	0.836	0.825	0.811	0.799	0.788	0.776	0.765	0.756	0.746	0.738	0.729	0.722	0.716	0.711	0.708	0.705	0.702	0.702	0.701	0.702	0.704	0.708	0.711	0.718	0.724	0.729	0.738	0.746	0.755	0.766	0.778	0.788	0.800	0.811	0.824	0.838	0.849	0.861	0.874	0.886	0.898	0.909	0.920	0.930	0.940	0.948	0.956	0.964	0.970	0.974	0.978	0.980	0.981	0.981	0.979	0.975	0.971	0.964	0.958	0.946	0.936	0.924	0.910	0.894	0.878	0.860	0.840	0.819	0.796	0.771	0.746	0.719	0.691	0.662	0.631	0.601	0.569	0.536	0.501	0.468	0.431	0.396	0.360	0.322	0.285	0.248	0.211	0.174	0.135	0.098	0.060	0.024	-0.014	-0.052	-0.088	-0.124	-0.160	-0.195	-0.229	-0.262	-0.295	-0.329	-0.359	-0.389	-0.419	-0.446	-0.474	-0.500	-0.525	-0.549	-0.571	-0.592	-0.612	-0.632	-0.650	-0.666	-0.681	-0.695	-0.706	-0.718	-0.728	-0.735	-0.740	-0.745	-0.749	-0.750	-0.751	-0.750	-0.748	-0.745	-0.740	-0.732	-0.726	-0.716	-0.706	-0.694	-0.681	-0.669	-0.654	-0.638	-0.621	-0.602	-0.584	-0.564	-0.545	-0.524	-0.502	-0.480	-0.459	-0.436	-0.414	-0.391	-0.369	-0.346	-0.324	-0.301	-0.280	-0.259	-0.238	-0.218	-0.199	-0.179	-0.162	-0.145	-0.130	-0.116	-0.102	-0.091	-0.080	-0.071	-0.064	-0.058	-0.054	-0.051	-0.050	-0.051	-0.052	-0.056	-0.062	-0.069	-0.078	-0.089	-0.100	-0.114	-0.129	-0.145	-0.164	-0.182	-0.201	-0.224	-0.245	-0.269	-0.292	-0.318	-0.342	-0.369	-0.395	-0.421	-0.449	-0.475	-0.502	-0.530	-0.556	-0.582	-0.609	-0.634	-0.658	-0.681	-0.702	-0.724	-0.744	-0.764	-0.781	-0.798	-0.812	-0.826	-0.836	-0.846	-0.856	-0.862	-0.869	-0.872	-0.875	-0.874	-0.874	-0.870	-0.866	-0.861	-0.854	-0.845	-0.835	-0.824	-0.811	-0.799	-0.784	-0.769	-0.752	-0.734	-0.718	-0.698	-0.680	-0.660	-0.641	-0.622	-0.602	-0.584	-0.565	-0.546	-0.529	-0.512	-0.495	-0.478	-0.464	-0.449	-0.435	-0.422	-0.410	-0.400	-0.391	-0.382	-0.376	-0.370	-0.365	-0.362	-0.360	-0.359	-0.359	-0.361	-0.365	-0.368	-0.374	-0.380	-0.388	-0.396	-0.405	-0.416	-0.429	-0.441	-0.454	-0.468	-0.480	-0.496	-0.511	-0.526	-0.542	-0.559	-0.575	-0.591	-0.608	-0.625	-0.641	-0.656	-0.672	-0.689	-0.704	-0.720	-0.734	-0.748	-0.761	-0.775	-0.785	-0.798	-0.808	-0.819	-0.828	-0.835	-0.844	-0.849	-0.855	-0.860	-0.862	-0.866	-0.868	-0.869	-0.869	-0.866	-0.865	-0.861	-0.858	-0.852	-0.846	-0.840	-0.831	-0.822	-0.812	-0.802	-0.791	-0.779	-0.766	-0.752	-0.739	-0.724	-0.708	-0.690	-0.674	-0.656	-0.638	-0.619	-0.599	-0.579	-0.559	-0.538	-0.516	-0.495	-0.474	-0.451	-0.429	-0.406	-0.382	-0.360	-0.339	-0.316	-0.292	-0.271	-0.249	-0.228	-0.206	-0.185	-0.164	-0.142	-0.124	-0.102	-0.084	-0.065	-0.048	-0.030	-0.012	0.005	0.021	0.038	0.052	0.068	0.081	0.095	0.108	0.120	0.131	0.144	0.154	0.165	0.175	0.185	0.194	0.202	0.211	0.219	0.226	0.235	0.240	0.248	0.255	0.260	0.266	0.272	0.279	0.284	0.290	0.294	0.299	0.304	0.309	0.314	0.319	0.324	0.328	0.331	0.335	0.339	0.344	0.346	0.350	0.354	0.356	0.359	0.362	0.364	0.366	0.369	0.371	0.371	0.372	0.374	0.375	0.375	0.375	0.375	0.374	0.372	0.370	0.368	0.365	0.362	0.359	0.355	0.351	0.348	0.342	0.336	0.331	0.326	0.320	0.312	0.306	0.300	0.292	0.286	0.279	0.272	0.264	0.256	0.250	0.242	0.235	0.229	0.221	0.214	0.208	0.201	0.194	0.188	0.181	0.175	0.168	0.162	0.156	0.151	0.146	0.140	0.136	0.130	0.126	0.121	0.116	0.112	0.109	0.102	0.099	0.094	0.090	0.085	0.080	0.075	0.070	0.064	0.059	0.054	0.046	0.040	0.034	0.026	0.019	0.011	0.004	-0.005	-0.012	-0.022	-0.031	-0.041	-0.052	-0.062	-0.072	-0.085	-0.095	-0.108	-0.119	-0.131	-0.145	-0.158	-0.171	-0.184	-0.196	-0.209	-0.222	-0.235	-0.248	-0.260	-0.272	-0.284	-0.296	-0.308	-0.318	-0.328	-0.338	-0.346	-0.355	-0.362	-0.369	-0.375	-0.381	-0.385	-0.386	-0.389	-0.390	-0.389	-0.388	-0.385	-0.380	-0.375	-0.368	-0.360	-0.351	-0.340	-0.329	-0.315	-0.300	-0.285	-0.268	-0.249	-0.230	-0.209	-0.188	-0.165	-0.140	-0.116	-0.089	-0.064	-0.038	-0.009	0.020	0.049	0.078	0.106	0.136	0.166	0.195	0.225	0.254	0.282	0.312	0.341	0.369	0.396	0.422	0.449	0.474	0.498	0.520	0.541	0.561	0.580	0.599	0.615	0.630	0.644	0.655	0.666	0.675	0.682	0.688	0.691	0.694	0.694	0.692	0.691	0.686	0.681	0.674	0.664	0.654	0.641	0.629	0.615	0.600	0.582	0.565	0.546	0.528	0.506	0.485	0.464	0.442	0.418	0.395	0.371	0.348	0.322	0.300	0.274	0.250	0.226	0.201	0.178	0.154	0.129	0.106	0.082	0.061	0.040	0.018	-0.004	-0.024	-0.044	-0.062	-0.082	-0.100	-0.118	-0.135	-0.151	-0.168	-0.182	-0.199	-0.212	-0.226	-0.240	-0.252	-0.264	-0.276	-0.288	-0.298	-0.309	-0.318	-0.328	-0.338	-0.346	-0.354	-0.362	-0.370	-0.378	-0.385	-0.392	-0.399	-0.405	-0.411	-0.418	-0.424	-0.429	-0.432	-0.438	-0.442	-0.446	-0.449	-0.452	-0.456	-0.458	-0.460	-0.462	-0.464	-0.464	-0.464	-0.465	-0.465	-0.464	-0.462	-0.461	-0.460	-0.456	-0.454	-0.450	-0.448	-0.444	-0.440	-0.436	-0.431	-0.428	-0.422	-0.418	-0.412	-0.408	-0.402	-0.398	-0.394	-0.389	-0.384	-0.380	-0.376	-0.372	-0.369	-0.366	-0.365	-0.364	-0.362	-0.361	-0.362	-0.365	-0.366	-0.369	-0.371	-0.375	-0.381	-0.386	-0.392	-0.399	-0.406	-0.416	-0.425	-0.434	-0.445	-0.456	-0.466	-0.479	-0.491	-0.504	-0.518	-0.529	-0.542	-0.556	-0.570	-0.585	-0.598	-0.611	-0.625	-0.638	-0.649	-0.661	-0.672	-0.682	-0.691	-0.701	-0.709	-0.715	-0.722	-0.728	-0.731	-0.734	-0.736	-0.736	-0.736	-0.735	-0.731	-0.728	-0.722	-0.716	-0.709	-0.701	-0.692	-0.680	-0.670	-0.658	-0.644	-0.630	-0.615	-0.600	-0.584	-0.568	-0.550	-0.532	-0.515	-0.499	-0.482	-0.465	-0.448	-0.431	-0.416	-0.400	-0.385	-0.371	-0.358	-0.345	-0.334	-0.324	-0.314	-0.305	-0.299	-0.292	-0.290	-0.288	-0.286	-0.286	-0.288	-0.291	-0.296	-0.302	-0.310	-0.319	-0.329	-0.341	-0.355	-0.370	-0.386	-0.402	-0.421	-0.440	-0.461	-0.481	-0.504	-0.526	-0.550	-0.574	-0.598	-0.621	-0.646	-0.670	-0.695	-0.720	-0.745	-0.769	-0.792	-0.816	-0.839	-0.862	-0.885	-0.905	-0.925	-0.945	-0.962	-0.980	-0.996	-1.011	-1.024	-1.038	-1.049	-1.059	-1.068	-1.075	-1.081	-1.086	-1.089	-1.091	-1.092	-1.094	-1.092	-1.090	-1.086	-1.081	-1.075	-1.069	-1.060	-1.051	-1.042	-1.030	-1.019	-1.006	-0.992	-0.979	-0.964	-0.949	-0.932	-0.916	-0.900	-0.882	-0.866	-0.848	-0.830	-0.811	-0.792	-0.774	-0.755	-0.736	-0.718	-0.699	-0.680	-0.661	-0.644	-0.625	-0.608	-0.591	-0.574	-0.559	-0.544	-0.528	-0.514	-0.501	-0.488	-0.476	-0.465	-0.454	-0.445	-0.438	-0.430	-0.424	-0.419	-0.414	-0.411	-0.410	-0.409	-0.410	-0.414	-0.418	-0.422	-0.429	-0.438	-0.448	-0.459	-0.472	-0.488	-0.504	-0.520	-0.540	-0.560	-0.581	-0.606	-0.630	-0.656	-0.685	-0.714	-0.744	-0.775	-0.808	-0.841	-0.878	-0.912	-0.950	-0.988	-1.024	-1.062	-1.102	-1.141	-1.181	-1.222	-1.262	-1.302	-1.341	-1.381	-1.421	-1.459	-1.498	-1.535	-1.571	-1.609	-1.644	-1.678	-1.710	-1.741	-1.771	-1.801	-1.829	-1.856	-1.880	-1.904	-1.925	-1.948	-1.965	-1.982	-1.998	-2.011	-2.024	-2.034	-2.042	-2.050	-2.055	-2.060	-2.062	-2.062	-2.062	-2.060	-2.055	-2.050	-2.044	-2.036	-2.027	-2.018	-2.007	-1.995	-1.982	-1.969	-1.954	-1.939	-1.922	-1.906	-1.888	-1.870	-1.851	-1.832	-1.814	-1.792	-1.772	-1.752	-1.732	-1.711	-1.691	-1.671	-1.651	-1.630	-1.609	-1.589	-1.570	-1.550	-1.530	-1.511	-1.492	-1.474	-1.455	-1.438	-1.419	-1.404	-1.386	-1.371	-1.355	-1.340	-1.326	-1.312	-1.300	-1.289	-1.279	-1.269	-1.259	-1.250	-1.244	-1.236	-1.230	-1.226	-1.221	-1.219	-1.216	-1.216	-1.216	-1.218	-1.219	-1.221	-1.224	-1.230	-1.234	-1.241	-1.248	-1.256	-1.264	-1.274	-1.282	-1.294	-1.304	-1.316	-1.328	-1.340	-1.352	-1.365	-1.378	-1.390	-1.402	-1.414	-1.428	-1.439	-1.451	-1.464	-1.475	-1.486	-1.496	-1.506	-1.515	-1.524	-1.532	-1.539	-1.545	-1.550	-1.555	-1.558	-1.560	-1.560	-1.560	-1.560	-1.558	-1.555	-1.550	-1.545	-1.540	-1.532	-1.525	-1.518	-1.508	-1.498	-1.486	-1.474	-1.461	-1.448	-1.435	-1.420	-1.404	-1.390	-1.374	-1.356	-1.340	-1.324	-1.308	-1.290	-1.274	-1.256	-1.239	-1.221	-1.204	-1.189	-1.172	-1.155	-1.140	-1.125	-1.110	-1.095	-1.081	-1.068	-1.054	-1.040	-1.028	-1.015	-1.004	-0.992	-0.981	-0.970	-0.959	-0.949	-0.939	-0.929	-0.920	-0.910	-0.902	-0.892	-0.884	-0.875	-0.866	-0.858	-0.849	-0.841	-0.832	-0.824	-0.815	-0.806	-0.798	-0.789	-0.780	-0.770	-0.760	-0.750	-0.739	-0.729	-0.719	-0.708	-0.695	-0.684	-0.671	-0.660	-0.648	-0.634	-0.621	-0.608	-0.594	-0.580	-0.565	-0.551	-0.536	-0.522	-0.507	-0.492	-0.478	-0.462	-0.448	-0.432	-0.418	-0.401	-0.386	-0.371	-0.356	-0.341	-0.328	-0.312	-0.299	-0.285	-0.271	-0.258	-0.245	-0.231	-0.220	-0.208	-0.196	-0.185	-0.174	-0.164	-0.152	-0.142	-0.132	-0.125	-0.115	-0.106	-0.099	-0.091	-0.084	-0.078	-0.070	-0.064	-0.058	-0.051	-0.046	-0.040	-0.035	-0.030	-0.026	-0.020	-0.016	-0.012	-0.008	-0.002	0.000	0.004	0.009	0.011	0.015	0.018	0.021	0.026	0.030	0.034	0.039	0.042	0.048	0.051	0.058	0.062	0.068	0.072	0.079	0.084	0.090	0.096	0.102	0.110	0.118	0.125	0.132	0.141	0.149	0.158	0.168	0.176	0.186	0.198	0.206	0.218	0.228	0.240	0.251	0.262	0.274	0.286	0.300	0.312	0.325	0.338	0.351	0.365	0.379	0.392	0.406	0.421	0.435	0.450	0.464	0.479	0.494	0.507	0.522	0.536	0.551	0.564	0.578	0.592	0.606	0.620	0.632	0.648	0.659	0.671	0.685	0.696	0.708	0.719	0.729	0.739	0.748	0.756	0.765	0.772	0.780	0.785	0.791	0.795	0.800	0.802	0.804	0.806	0.806	0.806	0.805	0.802	0.799	0.795	0.790	0.784	0.776	0.769	0.760	0.750	0.739	0.728	0.715	0.701	0.688	0.671	0.656	0.639	0.622	0.604	0.585	0.566	0.548	0.526	0.505	0.485	0.464	0.441	0.419	0.396	0.375	0.351	0.330	0.308	0.285	0.262	0.241	0.220	0.199	0.178	0.156	0.136	0.116	0.096	0.078	0.059	0.041	0.025	0.008	-0.008	-0.022	-0.038	-0.051	-0.064	-0.076	-0.088	-0.098	-0.108	-0.118	-0.125	-0.134	-0.140	-0.148	-0.154	-0.159	-0.165	-0.170	-0.172	-0.178	-0.180	-0.182	-0.184	-0.186	-0.188	-0.189	-0.190	-0.190	-0.191	-0.191	-0.191	-0.191	-0.191	-0.191	-0.192	-0.192	-0.192	-0.194	-0.194	-0.194	-0.195	-0.196	-0.198	-0.198	-0.200	-0.200	-0.204	-0.205	-0.208	-0.211	-0.215	-0.219	-0.222	-0.228	-0.231	-0.238	-0.244	-0.250	-0.256	-0.264	-0.271	-0.280	-0.288	-0.296	-0.306	-0.315	-0.326	-0.338	-0.349	-0.360	-0.372	-0.386	-0.399	-0.412	-0.425	-0.440	-0.455	-0.470	-0.485	-0.500	-0.515	-0.531	-0.548	-0.564	-0.579	-0.595	-0.612	-0.629	-0.644	-0.660	-0.678	-0.694	-0.710	-0.725	-0.741	-0.756	-0.771	-0.788	-0.802	-0.816	-0.830	-0.845	-0.859	-0.871	-0.884	-0.896	-0.906	-0.919	-0.930	-0.940	-0.951	-0.961	-0.969	-0.979	-0.986	-0.995	-1.001	-1.009	-1.016	-1.022	-1.029	-1.035	-1.040	-1.046	-1.052	-1.059	-1.064	-1.069	-1.076	-1.081	-1.088	-1.095	-1.102	-1.109	-1.116	-1.124	-1.132	-1.142	-1.151	-1.161	-1.174	-1.185	-1.198	-1.211	-1.224	-1.238	-1.254	-1.270	-1.288	-1.305	-1.324	-1.342	-1.362	-1.382	-1.404	-1.425	-1.448	-1.470	-1.494	-1.516	-1.541	-1.566	-1.591	-1.616	-1.641	-1.666	-1.692	-1.718	-1.744	-1.769	-1.794	-1.819	-1.842	-1.868	-1.891	-1.915	-1.936	-1.959	-1.980	-2.001	-2.021	-2.041	-2.059	-2.076	-2.091	-2.108	-2.121	-2.135	-2.146	-2.158	-2.168	-2.176	-2.184	-2.190	-2.195	-2.199	-2.200	-2.202	-2.201	-2.200	-2.198	-2.194	-2.188	-2.180	-2.172	-2.162	-2.151	-2.140	-2.126	-2.111	-2.096	-2.078	-2.060	-2.040	-2.020	-1.998	-1.975	-1.951	-1.928	-1.900	-1.874	-1.846	-1.818	-1.788	-1.758	-1.726	-1.694	-1.661	-1.629	-1.595	-1.559	-1.525	-1.489	-1.454	-1.418	-1.381	-1.345	-1.308	-1.271	-1.232	-1.196	-1.160	-1.121	-1.085	-1.049	-1.012	-0.976	-0.940	-0.905	-0.871	-0.836	-0.802	-0.770	-0.738	-0.708	-0.676	-0.648	-0.619	-0.591	-0.565	-0.539	-0.515	-0.491	-0.470	-0.449	-0.429	-0.410	-0.392	-0.378	-0.362	-0.349	-0.336	-0.326	-0.315	-0.308	-0.299	-0.292	-0.288	-0.284	-0.281	-0.280	-0.279	-0.280	-0.281	-0.284	-0.288	-0.291	-0.296	-0.304	-0.310	-0.319	-0.326	-0.336	-0.345	-0.355	-0.365	-0.375	-0.386	-0.398	-0.410	-0.421	-0.432	-0.445	-0.456	-0.468	-0.478	-0.489	-0.500	-0.510	-0.519	-0.529	-0.539	-0.548	-0.555	-0.562	-0.570	-0.575	-0.581	-0.586	-0.591	-0.594	-0.596	-0.598	-0.600	-0.600	-0.600	-0.600	-0.598	-0.596	-0.592	-0.590	-0.588	-0.582	-0.579	-0.574	-0.568	-0.562	-0.556	-0.550	-0.544	-0.538	-0.531	-0.525	-0.518	-0.511	-0.506	-0.500	-0.495	-0.490	-0.486	-0.482	-0.479	-0.478	-0.476	-0.475	-0.475	-0.476	-0.478	-0.481	-0.485	-0.490	-0.495	-0.502	-0.511	-0.521	-0.531	-0.541	-0.555	-0.569	-0.584	-0.600	-0.616	-0.635	-0.654	-0.674	-0.694	-0.715	-0.736	-0.760	-0.782	-0.808	-0.831	-0.856	-0.881	-0.905	-0.930	-0.956	-0.980	-1.006	-1.030	-1.054	-1.076	-1.100	-1.122	-1.144	-1.162	-1.184	-1.201	-1.218	-1.234	-1.248	-1.261	-1.272	-1.281	-1.290	-1.298	-1.301	-1.305	-1.306	-1.305	-1.302	-1.298	-1.291	-1.281	-1.271	-1.259	-1.244	-1.226	-1.208	-1.186	-1.162	-1.138	-1.110	-1.082	-1.050	-1.019	-0.984	-0.948	-0.909	-0.870	-0.829	-0.786	-0.742	-0.698	-0.650	-0.602	-0.554	-0.504	-0.452	-0.401	-0.349	-0.296	-0.244	-0.190	-0.135	-0.081	-0.028	0.028	0.081	0.135	0.189	0.241	0.295	0.345	0.398	0.448	0.498	0.546	0.594	0.640	0.686	0.730	0.772	0.814	0.852	0.890	0.928	0.962	0.995	1.026	1.058	1.085	1.112	1.136	1.160	1.181	1.199	1.218	1.232	1.246	1.258	1.269	1.276	1.284	1.288	1.291	1.292	1.292	1.291	1.289	1.285	1.279	1.271	1.264	1.254	1.244	1.231	1.220	1.206	1.191	1.176	1.161	1.144	1.126	1.108	1.090	1.070	1.052	1.032	1.012	0.992	0.972	0.954	0.932	0.912	0.892	0.872	0.852	0.834	0.815	0.796	0.778	0.761	0.744	0.726	0.710	0.694	0.679	0.664	0.650	0.636	0.625	0.612	0.602	0.592	0.584	0.575	0.568	0.561	0.555	0.551	0.548	0.545	0.542	0.542	0.541	0.542	0.544	0.546	0.551	0.556	0.561	0.569	0.575	0.585	0.594	0.605	0.616	0.629	0.641	0.655	0.671	0.686	0.702	0.719	0.736	0.756	0.775	0.795	0.815	0.835	0.856	0.878	0.899	0.921	0.944	0.966	0.989	1.011	1.034	1.056	1.079	1.100	1.121	1.144	1.164	1.184	1.205	1.224	1.242	1.261	1.280	1.296	1.311	1.328	1.341	1.354	1.368	1.380	1.390	1.400	1.410	1.416	1.424	1.430	1.435	1.439	1.441	1.444	1.444	1.442	1.441	1.439	1.436	1.431	1.426	1.420	1.414	1.405	1.396	1.388	1.378	1.368	1.355	1.342	1.330	1.316	1.301	1.288	1.271	1.255	1.238	1.220	1.201	1.182	1.162	1.142	1.120	1.100	1.078	1.054	1.031	1.008	0.984	0.959	0.932	0.908	0.880	0.852	0.826	0.798	0.770	0.740	0.712	0.682	0.651	0.621	0.591	0.560	0.530	0.498	0.466	0.435	0.402	0.371	0.340	0.310	0.278	0.248	0.218	0.186	0.158	0.129	0.100	0.072	0.045	0.019	-0.006	-0.030	-0.054	-0.076	-0.098	-0.118	-0.136	-0.152	-0.169	-0.184	-0.196	-0.208	-0.216	-0.225	-0.232	-0.236	-0.240	-0.241	-0.241	-0.240	-0.236	-0.232	-0.226	-0.219	-0.210	-0.199	-0.186	-0.172	-0.158	-0.142	-0.125	-0.108	-0.088	-0.068	-0.048	-0.024	-0.002	0.021	0.045	0.069	0.094	0.118	0.141	0.166	0.191	0.215	0.239	0.262	0.285	0.309	0.330	0.351	0.372	0.392	0.411	0.429	0.446	0.462	0.478	0.492	0.505	0.516	0.526	0.536	0.544	0.550	0.555	0.559	0.561	0.562	0.562	0.561	0.560	0.556	0.551	0.545	0.540	0.531	0.522	0.514	0.502	0.491	0.480	0.468	0.454	0.441	0.426	0.411	0.396	0.381	0.365	0.349	0.334	0.318	0.301	0.285	0.269	0.254	0.238	0.222	0.208	0.194	0.180	0.168	0.155	0.142	0.131	0.120	0.110	0.101	0.092	0.085	0.078	0.071	0.066	0.060	0.056	0.052	0.050	0.046	0.045	0.042	0.042	0.042	0.042	0.042	0.044	0.044	0.045	0.046	0.048	0.050	0.052	0.052	0.055	0.056	0.058	0.059	0.059	0.058	0.058	0.056	0.055	0.052	0.050	0.046	0.041	0.036	0.030	0.024	0.016	0.006	-0.002	-0.012	-0.022	-0.035	-0.048	-0.060	-0.072	-0.088	-0.102	-0.118	-0.134	-0.150	-0.166	-0.182	-0.200	-0.218	-0.234	-0.251	-0.269	-0.286	-0.302	-0.318	-0.334	-0.350	-0.365	-0.379	-0.392	-0.405	-0.418	-0.429	-0.438	-0.448	-0.455	-0.462	-0.468	-0.472	-0.475	-0.478	-0.478	-0.478	-0.475	-0.471	-0.466	-0.460	-0.452	-0.444	-0.434	-0.422	-0.411	-0.396	-0.381	-0.365	-0.349	-0.330	-0.311	-0.290	-0.270	-0.249	-0.225	-0.202	-0.179	-0.155	-0.130	-0.106	-0.081	-0.056	-0.030	-0.005	0.020	0.045	0.070	0.095	0.120	0.145	0.169	0.191	0.215	0.236	0.259	0.280	0.300	0.320	0.340	0.358	0.375	0.392	0.409	0.424	0.439	0.454	0.468	0.480	0.492	0.504	0.515	0.525	0.535	0.544	0.552	0.560	0.568	0.575	0.581	0.586	0.592	0.599	0.604	0.609	0.615	0.619	0.624	0.629	0.634	0.639	0.644	0.650	0.655	0.660	0.666	0.672	0.679	0.686	0.692	0.700	0.708	0.715	0.722	0.730	0.738	0.746	0.755	0.765	0.774	0.782	0.792	0.802	0.812	0.824	0.834	0.845	0.856	0.866	0.876	0.888	0.898	0.908	0.919	0.929	0.938	0.946	0.955	0.964	0.972	0.980	0.986	0.994	0.999	1.002	1.006	1.010	1.014	1.016	1.018	1.019	1.019	1.018	1.016	1.014	1.012	1.008	1.004	0.998	0.992	0.986	0.979	0.971	0.964	0.955	0.945	0.935	0.925	0.914	0.902	0.892	0.881	0.869	0.858	0.846	0.835	0.824	0.811	0.801	0.790	0.779	0.769	0.759	0.750	0.741	0.732	0.725	0.719	0.711	0.706	0.701	0.696	0.692	0.691	0.689	0.688	0.686	0.686	0.688	0.690	0.692	0.695	0.698	0.702	0.706	0.712	0.718	0.724	0.729	0.736	0.744	0.751	0.758	0.766	0.772	0.780	0.788	0.796	0.801	0.809	0.816	0.822	0.829	0.835	0.839	0.844	0.848	0.851	0.854	0.856	0.859	0.859	0.860	0.859	0.859	0.858	0.856	0.852	0.850	0.846	0.841	0.836	0.831	0.825	0.818	0.811	0.805	0.798	0.789	0.781	0.771	0.764	0.755	0.748	0.738	0.729	0.721	0.712	0.705	0.698	0.689	0.682	0.675	0.669	0.662	0.658	0.652	0.648	0.644	0.640	0.638	0.635	0.632	0.631	0.631	0.631	0.631	0.632	0.635	0.639	0.641	0.646	0.650	0.656	0.662	0.669	0.676	0.684	0.692	0.701	0.710	0.721	0.730	0.741	0.751	0.764	0.775	0.788	0.800	0.812	0.825	0.838	0.851	0.865	0.879	0.891	0.905	0.918	0.932	0.945	0.958	0.972	0.985	0.998	1.010	1.022	1.035	1.048	1.059	1.070	1.080	1.091	1.101	1.111	1.120	1.130	1.138	1.145	1.154	1.160	1.166	1.172	1.178	1.182	1.186	1.190	1.194	1.195	1.196	1.199	1.199	1.199	1.199	1.199	1.196	1.195	1.192	1.190	1.186	1.184	1.180	1.176	1.170	1.165	1.161	1.155	1.149	1.142	1.136	1.129	1.121	1.114	1.106	1.099	1.090	1.082	1.075	1.066	1.058	1.050	1.040	1.031	1.022	1.014	1.004	0.994	0.985	0.975	0.965	0.955	0.944	0.934	0.922	0.912	0.901	0.890	0.879	0.866	0.855	0.842	0.830	0.818	0.806	0.792	0.781	0.769	0.756	0.744	0.731	0.718	0.705	0.692	0.680	0.668	0.655	0.642	0.631	0.618	0.606	0.596	0.585	0.575	0.565	0.555	0.545	0.536	0.528	0.520	0.512	0.506	0.501	0.498	0.491	0.489	0.486	0.486	0.485	0.485	0.486	0.488	0.490	0.495	0.499	0.505	0.511	0.518	0.526	0.535	0.544	0.554	0.565	0.576	0.589	0.601	0.614	0.629	0.644	0.658	0.674	0.689	0.704	0.720	0.738	0.754	0.770	0.786	0.802	0.819	0.835	0.852	0.868	0.884	0.898	0.912	0.926	0.940	0.954	0.965	0.978	0.989	1.000	1.010	1.020	1.028	1.036	1.042	1.049	1.054	1.059	1.062	1.066	1.068	1.069	1.069	1.069	1.068	1.066	1.064	1.060	1.055	1.050	1.045	1.040	1.032	1.026	1.019	1.009	1.000	0.992	0.982	0.972	0.961	0.951	0.940	0.929	0.918	0.908	0.895	0.884	0.872	0.861	0.850	0.840	0.828	0.818	0.808	0.798	0.789	0.779	0.771	0.762	0.755	0.749	0.742	0.736	0.731	0.728	0.722	0.720	0.718	0.716	0.715	0.715	0.716	0.718	0.719	0.721	0.725	0.728	0.732	0.739	0.744	0.751	0.759	0.766	0.774	0.782	0.791	0.801	0.811	0.821	0.832	0.844	0.855	0.866	0.878	0.889	0.901	0.912	0.924	0.936	0.948	0.959	0.970	0.980	0.991	1.000	1.010	1.019	1.029	1.036	1.044	1.052	1.059	1.065	1.071	1.076	1.081	1.085	1.089	1.092	1.094	1.096	1.098	1.098	1.098	1.096	1.096	1.095	1.094	1.091	1.088	1.085	1.081	1.078	1.074	1.070	1.064	1.060	1.055	1.050	1.045	1.040	1.035	1.030	1.026	1.022	1.020	1.016	1.014	1.010	1.009	1.008	1.006	1.006	1.008	1.010	1.012	1.016	1.020	1.025	1.032	1.039	1.049	1.059	1.070	1.082	1.095	1.110	1.126	1.144	1.162	1.180	1.200	1.221	1.245	1.268	1.292	1.318	1.345	1.372	1.400	1.429	1.459	1.490	1.520	1.551	1.584	1.616	1.649	1.681	1.715	1.749	1.781	1.815	1.848	1.880	1.912	1.945	1.976	2.006	2.036	2.066	2.095	2.124	2.151	2.178	2.202	2.229	2.251	2.275	2.296	2.316	2.336	2.356	2.374	2.389	2.405	2.420	2.432	2.445	2.456	2.468	2.476	2.485	2.492	2.499	2.505	2.509	2.512	2.515	2.518	2.519	2.521	2.521	2.521	2.519	2.518	2.516	2.514	2.511	2.508	2.504	2.499	2.495	2.490	2.484	2.478	2.470	2.462	2.455	2.448	2.439	2.430	2.419	2.409	2.398	2.385	2.374	2.361	2.348	2.332	2.318	2.302	2.288	2.270	2.252	2.235	2.215	2.195	2.175	2.154	2.132	2.110	2.088	2.062	2.039	2.014	1.988	1.962	1.935	1.910	1.882	1.855	1.828	1.800	1.771	1.744	1.716	1.688	1.660	1.634	1.606	1.580	1.554	1.529	1.504	1.479	1.456	1.434	1.412	1.392	1.371	1.352	1.336	1.319	1.304	1.290	1.278	1.265	1.255	1.245	1.238	1.232	1.228	1.222	1.220	1.220	1.220	1.221	1.224	1.229	1.234	1.239	1.246	1.254	1.264	1.274	1.285	1.296	1.309	1.322	1.336	1.351	1.365	1.381	1.396	1.414	1.430	1.446	1.464	1.480	1.498	1.515	1.531	1.549	1.564	1.581	1.596	1.614	1.629	1.644	1.659	1.672	1.686	1.700	1.711	1.722	1.734	1.744	1.752	1.761	1.769	1.775	1.781	1.788	1.792	1.796	1.799	1.801	1.804	1.804	1.804	1.802	1.801	1.799	1.796	1.791	1.788	1.781	1.775	1.769	1.761	1.752	1.744	1.735	1.725	1.715	1.705	1.695	1.684	1.672	1.661	1.650	1.638	1.625	1.614	1.601	1.590	1.579	1.566	1.554	1.544	1.532	1.521	1.511	1.500	1.490	1.480	1.471	1.461	1.452	1.444	1.436	1.429	1.421	1.415	1.409	1.404	1.399	1.394	1.390	1.386	1.384	1.381	1.380	1.379	1.378	1.376	1.378	1.378	1.379	1.380	1.381	1.385	1.386	1.390	1.394	1.398	1.401	1.405	1.410	1.415	1.419	1.424	1.429	1.435	1.441	1.446	1.452	1.459	1.465	1.471	1.478	1.485	1.492	1.498	1.505	1.512	1.520	1.528	1.534	1.541	1.549	1.555	1.562	1.570	1.578	1.585	1.592	1.599	1.608	1.614	1.621	1.628	1.635	1.641	1.648	1.655	1.660	1.668	1.674	1.680	1.686	1.691	1.699	1.704	1.710	1.714	1.720	1.725	1.729	1.734	1.739	1.741	1.745	1.750	1.751	1.755	1.758	1.760	1.762	1.765	1.765	1.768	1.768	1.769	1.769	1.769	1.768	1.768	1.766	1.766	1.764	1.761	1.759	1.756	1.754	1.750	1.746	1.742	1.740	1.735	1.730	1.725	1.719	1.714	1.706	1.700	1.692	1.685	1.678	1.670	1.661	1.651	1.641	1.631	1.621	1.610	1.600	1.588	1.576	1.564	1.551	1.538	1.524	1.511	1.496	1.482	1.466	1.451	1.436	1.420	1.404	1.388	1.371	1.354	1.338	1.321	1.304	1.288	1.270	1.254	1.238	1.220	1.205	1.189	1.174	1.159	1.144	1.130	1.116	1.104	1.091	1.080	1.070	1.060	1.051	1.044	1.038	1.032	1.028	1.026	1.024	1.024	1.025	1.029	1.031	1.038	1.044	1.052	1.061	1.072	1.084	1.098	1.112	1.129	1.146	1.164	1.184	1.205	1.228	1.251	1.275	1.300	1.328	1.354	1.381	1.409	1.439	1.468	1.498	1.526	1.558	1.586	1.618	1.648	1.679	1.708	1.736	1.766	1.794	1.822	1.849	1.875	1.900	1.925	1.948	1.970	1.990	2.010	2.027	2.045	2.061	2.075	2.088	2.099	2.109	2.118	2.126	2.131	2.135	2.138	2.140	2.139	2.138	2.135	2.130	2.125	2.119	2.112	2.104	2.095	2.085	2.074	2.061	2.050	2.038	2.024	2.010	1.995	1.981	1.966	1.952	1.938	1.922	1.908	1.894	1.881	1.866	1.854	1.842	1.830	1.819	1.808	1.798	1.790	1.781	1.775	1.768	1.762	1.758	1.754	1.752	1.750	1.749	1.750	1.750	1.752	1.755	1.759	1.762	1.769	1.775	1.782	1.790	1.798	1.808	1.818	1.828	1.839	1.850	1.861	1.872	1.884	1.896	1.909	1.920	1.932	1.945	1.955	1.966	1.978	1.990	2.000	2.009	2.019	2.027	2.035	2.042	2.050	2.056	2.061	2.065	2.070	2.072	2.074	2.075	2.076	2.076	2.075	2.074	2.071	2.068	2.064	2.060	2.055	2.050	2.042	2.036	2.029	2.020	2.013	2.002	1.992	1.984	1.974	1.964	1.952	1.941	1.931	1.920	1.909	1.899	1.888	1.878	1.866	1.856	1.846	1.836	1.828	1.819	1.810	1.802	1.794	1.788	1.781	1.775	1.770	1.765	1.762	1.758	1.756	1.754	1.751	1.751	1.751	1.752	1.752	1.755	1.758	1.760	1.765	1.770	1.775	1.781	1.789	1.795	1.804	1.814	1.821	1.832	1.841	1.851	1.862	1.874	1.886	1.898	1.910	1.922	1.934	1.946	1.959	1.972	1.985	1.998	2.010	2.022	2.035	2.047	2.059	2.070	2.081	2.091	2.102	2.111	2.120	2.129	2.136	2.144	2.150	2.155	2.160	2.162	2.166	2.169	2.169	2.169	2.169	2.168	2.164	2.160	2.156	2.151	2.144	2.136	2.128	2.119	2.108	2.096	2.084	2.070	2.055	2.040	2.024	2.006	1.988	1.970	1.950	1.929	1.909	1.886	1.864	1.841	1.818	1.794	1.769	1.745	1.720	100.000	5.000	2.000	1.000	5.000	0.000	0.000	0.000	0.000	0.000	0.000	0.000	0.000	0.000	0.000	0.000	0.000	0.000	0.620	0.606	0.590	0.575	0.559	0.542	0.526	0.510	0.494	0.478	0.462	0.445	0.430	0.415	0.399	0.384	0.369	0.354	0.341	0.326	0.315	0.301	0.290	0.279	0.268	0.259	0.249	0.240	0.232	0.225	0.218	0.212	0.206	0.201	0.196	0.194	0.190	0.186	0.185	0.184	0.182	0.182	0.184	0.184	0.185	0.188	0.189	0.192	0.194	0.198	0.201	0.205	0.209	0.212	0.218	0.221	0.225	0.230	0.234	0.238	0.241	0.245	0.249	0.252	0.255	0.259	0.260	0.262	0.265	0.266	0.268	0.269	0.269	0.269	0.269	0.269	0.268	0.266	0.265	0.262	0.260	0.258	0.255	0.251	0.249	0.245	0.241	0.238	0.234	0.229	0.225	0.221	0.216	0.211	0.208	0.205	0.200	0.198	0.195	0.191	0.191	0.189	0.188	0.188	0.188	0.189	0.191	0.192	0.195	0.200	0.205	0.211	0.218	0.225	0.234	0.244	0.254	0.266	0.280	0.294	0.310	0.328	0.345	0.362	0.384	0.404	0.425	0.446	0.470	0.495	0.519	0.544	0.571	0.599	0.626	0.654	0.684	0.711	0.741	0.770	0.800	0.830	0.858	0.888	0.916	0.945	0.974	1.001	1.029	1.056	1.082	1.109	1.134	1.156	1.181	1.202	1.224	1.244	1.264	1.282	1.301	1.318	1.332	1.349	1.361	1.374	1.385	1.398	1.406	1.416	1.424	1.431	1.439	1.445	1.450	1.455	1.460	1.464	1.469	1.471	1.474	1.478	1.479	1.481	1.484	1.486	1.489	1.491	1.494	1.498	1.500	1.504	1.508	1.511	1.515	1.519	1.524	1.528	1.532	1.536	1.540	1.545	1.548	1.552	1.555	1.559	1.561	1.564	1.566	1.568	1.566	1.568	1.566	1.564	1.561	1.558	1.552	1.545	1.539	1.529	1.519	1.508	1.494	1.480	1.464	1.445	1.426	1.405	1.382	1.358	1.332	1.305	1.278	1.246	1.215	1.181	1.149	1.114	1.076	1.039	1.001	0.962	0.922	0.882	0.841	0.801	0.759	0.719	0.678	0.638	0.596	0.556	0.519	0.479	0.441	0.406	0.371	0.336	0.304	0.272	0.242	0.215	0.188	0.164	0.140	0.119	0.101	0.085	0.070	0.058	0.049	0.041	0.036	0.032	0.031	0.034	0.038	0.044	0.051	0.061	0.074	0.089	0.104	0.121	0.141	0.162	0.186	0.211	0.238	0.265	0.294	0.325	0.355	0.388	0.421	0.455	0.489	0.525	0.560	0.595	0.632	0.668	0.704	0.741	0.776	0.812	0.849	0.882	0.916	0.951	0.984	1.016	1.046	1.078	1.106	1.135	1.161	1.188	1.212	1.235	1.258	1.279	1.298	1.316	1.334	1.349	1.364	1.376	1.388	1.398	1.405	1.412	1.416	1.420	1.424	1.425	1.425	1.424	1.422	1.418	1.412	1.408	1.400	1.394	1.385	1.375	1.365	1.355	1.345	1.332	1.320	1.308	1.294	1.281	1.268	1.254	1.240	1.226	1.212	1.200	1.185	1.171	1.158	1.144	1.131	1.119	1.106	1.094	1.082	1.071	1.061	1.052	1.044	1.035	1.028	1.021	1.015	1.010	1.005	1.002	1.000	0.998	0.998	0.996	0.996	0.998	0.999	1.001	1.004	1.009	1.012	1.016	1.022	1.029	1.035	1.042	1.050	1.059	1.066	1.075	1.086	1.095	1.106	1.118	1.129	1.140	1.152	1.164	1.176	1.188	1.201	1.214	1.225	1.239	1.251	1.264	1.276	1.289	1.301	1.314	1.325	1.339	1.350	1.362	1.374	1.385	1.396	1.406	1.418	1.426	1.436	1.445	1.455	1.462	1.471	1.479	1.486	1.492	1.500	1.506	1.510	1.516	1.521	1.524	1.528	1.531	1.534	1.536	1.536	1.539	1.539	1.539	1.538	1.536	1.535	1.534	1.530	1.528	1.524	1.520	1.516	1.512	1.508	1.502	1.496	1.490	1.484	1.476	1.468	1.461	1.452	1.444	1.436	1.426	1.418	1.409	1.399	1.388	1.378	1.366	1.355	1.344	1.332	1.320	1.306	1.294	1.280	1.266	1.252	1.238	1.222	1.206	1.191	1.175	1.159	1.141	1.125	1.106	1.088	1.070	1.050	1.032	1.011	0.992	0.972	0.951	0.931	0.910	0.889	0.869	0.846	0.825	0.802	0.780	0.759	0.738	0.715	0.692	0.671	0.650	0.629	0.606	0.586	0.565	0.545	0.525	0.507	0.489	0.471	0.454	0.439	0.424	0.409	0.396	0.385	0.374	0.364	0.355	0.349	0.342	0.339	0.335	0.334	0.332	0.334	0.338	0.340	0.346	0.351	0.359	0.369	0.380	0.392	0.406	0.420	0.438	0.454	0.474	0.494	0.515	0.536	0.559	0.582	0.608	0.631	0.658	0.684	0.710	0.736	0.764	0.791	0.819	0.846	0.874	0.900	0.926	0.952	0.978	1.002	1.026	1.049	1.071	1.092	1.112	1.131	1.150	1.166	1.182	1.196	1.209	1.221	1.230	1.240	1.248	1.252	1.258	1.261	1.261	1.262	1.261	1.259	1.255	1.250	1.245	1.239	1.232	1.224	1.215	1.205	1.194	1.184	1.171	1.160	1.148	1.135	1.122	1.110	1.098	1.085	1.074	1.061	1.050	1.039	1.029	1.020	1.010	1.002	0.995	0.989	0.984	0.979	0.976	0.974	0.972	0.972	0.974	0.975	0.978	0.981	0.986	0.991	0.998	1.004	1.012	1.020	1.030	1.040	1.051	1.062	1.075	1.086	1.100	1.112	1.126	1.140	1.154	1.168	1.180	1.194	1.206	1.219	1.231	1.242	1.254	1.262	1.272	1.282	1.289	1.296	1.302	1.306	1.310	1.312	1.314	1.314	1.312	1.310	1.306	1.301	1.296	1.289	1.281	1.271	1.260	1.250	1.236	1.224	1.210	1.194	1.178	1.161	1.144	1.126	1.108	1.088	1.068	1.048	1.028	1.008	0.988	0.966	0.948	0.926	0.906	0.886	0.866	0.848	0.830	0.811	0.794	0.778	0.762	0.748	0.734	0.720	0.709	0.698	0.688	0.680	0.672	0.665	0.661	0.656	0.654	0.654	0.654	0.654	0.656	0.660	0.665	0.671	0.678	0.686	0.696	0.706	0.718	0.731	0.744	0.759	0.775	0.790	0.808	0.826	0.845	0.862	0.882	0.902	0.922	0.944	0.965	0.985	1.006	1.028	1.050	1.070	1.091	1.112	1.132	1.152	1.172	1.191	1.210	1.228	1.245	1.260	1.276	1.291	1.304	1.318	1.329	1.339	1.348	1.355	1.362	1.368	1.372	1.375	1.376	1.376	1.376	1.374	1.371	1.366	1.361	1.354	1.345	1.336	1.325	1.314	1.300	1.286	1.270	1.254	1.236	1.218	1.196	1.176	1.155	1.131	1.109	1.084	1.059	1.032	1.006	0.980	0.952	0.924	0.896	0.868	0.839	0.810	0.781	0.750	0.721	0.692	0.662	0.635	0.606	0.578	0.550	0.522	0.494	0.468	0.440	0.414	0.389	0.364	0.339	0.315	0.291	0.269	0.248	0.226	0.206	0.186	0.168	0.149	0.132	0.116	0.102	0.088	0.074	0.062	0.051	0.041	0.031	0.022	0.014	0.006	0.000	-0.006	-0.011	-0.016	-0.020	-0.024	-0.026	-0.029	-0.030	-0.031	-0.032	-0.034	-0.032	-0.032	-0.031	-0.030	-0.029	-0.028	-0.026	-0.024	-0.022	-0.020	-0.019	-0.015	-0.014	-0.011	-0.009	-0.008	-0.005	-0.002	0.000	0.001	0.004	0.005	0.008	0.009	0.011	0.014	0.016	0.018	0.020	0.021	0.025	0.026	0.029	0.031	0.032	0.035	0.038	0.040	0.042	0.044	0.046	0.050	0.052	0.055	0.059	0.061	0.064	0.068	0.070	0.075	0.078	0.081	0.086	0.089	0.094	0.098	0.101	0.105	0.109	0.112	0.116	0.120	0.124	0.128	0.130	0.135	0.138	0.140	0.142	0.145	0.146	0.149	0.149	0.151	0.152	0.152	0.154	0.154	0.154	0.154	0.152	0.151	0.150	0.149	0.146	0.144	0.141	0.139	0.135	0.131	0.128	0.124	0.120	0.116	0.112	0.109	0.105	0.100	0.096	0.092	0.088	0.084	0.080	0.075	0.071	0.066	0.064	0.059	0.055	0.052	0.049	0.046	0.042	0.040	0.038	0.035	0.032	0.030	0.029	0.026	0.025	0.024	0.020	0.019	0.018	0.015	0.014	0.011	0.010	0.008	0.005	0.004	0.001	-0.001	-0.005	-0.008	-0.010	-0.014	-0.018	-0.021	-0.025	-0.029	-0.034	-0.039	-0.042	-0.048	-0.052	-0.058	-0.062	-0.068	-0.074	-0.080	-0.085	-0.091	-0.096	-0.101	-0.108	-0.112	-0.116	-0.122	-0.126	-0.131	-0.135	-0.139	-0.141	-0.145	-0.149	-0.151	-0.151	-0.154	-0.154	-0.154	-0.154	-0.152	-0.152	-0.151	-0.148	-0.145	-0.142	-0.138	-0.135	-0.129	-0.125	-0.120	-0.114	-0.108	-0.101	-0.095	-0.088	-0.080	-0.072	-0.065	-0.059	-0.051	-0.044	-0.036	-0.029	-0.021	-0.014	-0.006	0.000	0.006	0.012	0.019	0.025	0.029	0.034	0.039	0.044	0.048	0.050	0.054	0.055	0.056	0.058	0.059	0.059	0.058	0.058	0.055	0.052	0.050	0.048	0.044	0.040	0.035	0.030	0.026	0.020	0.014	0.008	0.001	-0.008	-0.015	-0.024	-0.032	-0.041	-0.051	-0.061	-0.070	-0.081	-0.091	-0.102	-0.112	-0.124	-0.135	-0.146	-0.158	-0.168	-0.180	-0.191	-0.202	-0.212	-0.222	-0.234	-0.244	-0.255	-0.265	-0.275	-0.284	-0.294	-0.302	-0.310	-0.320	-0.328	-0.334	-0.341	-0.348	-0.352	-0.359	-0.362	-0.365	-0.369	-0.372	-0.374	-0.375	-0.376	-0.375	-0.375	-0.374	-0.371	-0.368	-0.365	-0.360	-0.355	-0.349	-0.341	-0.334	-0.324	-0.315	-0.304	-0.292	-0.281	-0.269	-0.255	-0.241	-0.226	-0.210	-0.194	-0.178	-0.160	-0.141	-0.124	-0.104	-0.082	-0.062	-0.041	-0.020	0.002	0.025	0.048	0.071	0.094	0.118	0.142	0.166	0.190	0.216	0.241	0.266	0.292	0.319	0.344	0.369	0.396	0.422	0.449	0.475	0.501	0.528	0.554	0.580	0.606	0.631	0.658	0.682	0.709	0.732	0.758	0.781	0.804	0.828	0.850	0.872	0.894	0.915	0.934	0.954	0.972	0.991	1.008	1.025	1.040	1.055	1.069	1.081	1.092	1.104	1.114	1.122	1.130	1.138	1.142	1.148	1.150	1.152	1.155	1.155	1.155	1.154	1.150	1.148	1.144	1.139	1.132	1.125	1.119	1.110	1.101	1.091	1.082	1.070	1.060	1.048	1.038	1.025	1.012	1.000	0.989	0.976	0.964	0.951	0.939	0.928	0.915	0.904	0.894	0.882	0.872	0.861	0.852	0.844	0.835	0.825	0.818	0.810	0.802	0.796	0.790	0.785	0.779	0.774	0.769	0.764	0.760	0.756	0.751	0.748	0.745	0.741	0.738	0.735	0.731	0.728	0.724	0.721	0.718	0.714	0.710	0.705	0.701	0.696	0.691	0.686	0.680	0.675	0.669	0.664	0.658	0.651	0.645	0.639	0.632	0.625	0.619	0.612	0.606	0.600	0.594	0.588	0.581	0.575	0.570	0.565	0.559	0.555	0.550	0.546	0.544	0.540	0.538	0.535	0.534	0.531	0.531	0.531	0.531	0.531	0.531	0.532	0.534	0.535	0.535	0.538	0.539	0.541	0.541	0.544	0.546	0.548	0.550	0.551	0.552	0.554	0.554	0.554	0.554	0.554	0.552	0.551	0.549	0.545	0.542	0.538	0.532	0.528	0.521	0.515	0.507	0.499	0.490	0.480	0.471	0.460	0.448	0.436	0.424	0.411	0.398	0.385	0.370	0.356	0.342	0.328	0.314	0.300	0.285	0.271	0.256	0.242	0.230	0.215	0.204	0.190	0.179	0.166	0.155	0.145	0.134	0.126	0.116	0.109	0.101	0.094	0.086	0.081	0.076	0.071	0.068	0.064	0.061	0.060	0.058	0.058	0.058	0.056	0.058	0.059	0.060	0.062	0.065	0.069	0.072	0.076	0.081	0.085	0.090	0.096	0.102	0.109	0.116	0.124	0.131	0.139	0.148	0.156	0.165	0.175	0.185	0.195	0.206	0.218	0.229	0.240	0.252	0.265	0.278	0.290	0.304	0.319	0.334	0.349	0.364	0.380	0.396	0.414	0.430	0.448	0.465	0.484	0.502	0.521	0.539	0.558	0.576	0.595	0.615	0.634	0.652	0.671	0.690	0.708	0.728	0.745	0.762	0.780	0.798	0.814	0.830	0.846	0.860	0.875	0.890	0.902	0.915	0.928	0.940	0.951	0.961	0.971	0.981	0.989	0.996	1.002	1.010	1.016	1.020	1.025	1.029	1.031	1.035	1.036	1.039	1.041	1.042	1.044	1.044	1.044	1.045	1.045	1.045	1.046	1.046	1.046	1.046	1.048	1.049	1.049	1.050	1.052	1.054	1.056	1.059	1.060	1.064	1.068	1.071	1.076	1.081	1.086	1.092	1.100	1.108	1.114	1.121	1.129	1.138	1.146	1.154	1.164	1.172	1.181	1.190	1.200	1.209	1.218	1.228	1.235	1.242	1.251	1.259	1.266	1.272	1.279	1.282	1.289	1.292	1.296	1.299	1.301	1.302	1.304	1.302	1.301	1.300	1.296	1.292	1.288	1.282	1.276	1.268	1.259	1.249	1.239	1.229	1.216	1.204	1.190	1.176	1.160	1.145	1.128	1.110	1.092	1.075	1.055	1.036	1.018	0.996	0.976	0.955	0.934	0.912	0.890	0.869	0.845	0.822	0.799	0.776	0.752	0.729	0.705	0.681	0.658	0.635	0.611	0.588	0.565	0.541	0.520	0.496	0.475	0.452	0.431	0.409	0.388	0.366	0.346	0.324	0.305	0.284	0.266	0.246	0.228	0.210	0.192	0.175	0.158	0.141	0.125	0.111	0.095	0.081	0.068	0.055	0.042	0.032	0.021	0.011	0.002	-0.006	-0.012	-0.019	-0.025	-0.030	-0.034	-0.038	-0.039	-0.041	-0.041	-0.041	-0.041	-0.040	-0.038	-0.034	-0.030	-0.025	-0.019	-0.012	-0.006	0.002	0.010	0.020	0.030	0.041	0.052	0.064	0.076	0.089	0.101	0.114	0.128	0.142	0.155	0.170	0.184	0.200	0.214	0.228	0.242	0.256	0.271	0.286	0.299	0.311	0.324	0.336	0.349	0.361	0.371	0.381	0.390	0.399	0.408	0.414	0.420	0.426	0.430	0.434	0.438	0.440	0.441	0.441	0.441	0.440	0.438	0.434	0.430	0.425	0.419	0.412	0.405	0.396	0.388	0.378	0.368	0.356	0.345	0.332	0.320	0.308	0.294	0.280	0.266	0.252	0.239	0.224	0.209	0.195	0.180	0.166	0.151	0.138	0.125	0.112	0.100	0.086	0.075	0.065	0.054	0.045	0.036	0.029	0.021	0.015	0.010	0.006	0.004	0.002	0.000	0.001	0.002	0.006	0.010	0.016	0.022	0.030	0.040	0.050	0.062	0.075	0.090	0.106	0.122	0.141	0.160	0.181	0.204	0.225	0.249	0.274	0.299	0.325	0.351	0.380	0.409	0.438	0.468	0.498	0.529	0.560	0.591	0.622	0.655	0.688	0.720	0.751	0.784	0.816	0.849	0.881	0.912	0.945	0.976	1.008	1.039	1.069	1.099	1.130	1.160	1.188	1.216	1.244	1.271	1.300	1.326	1.351	1.378	1.401	1.425	1.449	1.471	1.494	1.516	1.536	1.556	1.576	1.595	1.614	1.630	1.646	1.661	1.675	1.689	1.702	1.715	1.725	1.735	1.744	1.752	1.760	1.765	1.770	1.774	1.776	1.776	1.776	1.776	1.774	1.770	1.765	1.759	1.750	1.741	1.730	1.719	1.705	1.690	1.674	1.656	1.638	1.616	1.594	1.571	1.546	1.520	1.492	1.465	1.435	1.402	1.371	1.336	1.302	1.266	1.230	1.192	1.154	1.115	1.074	1.034	0.991	0.950	0.908	0.865	0.821	0.779	0.735	0.692	0.649	0.605	0.562	0.520	0.478	0.436	0.394	0.354	0.314	0.275	0.238	0.200	0.165	0.129	0.095	0.061	0.030	0.000	-0.030	-0.056	-0.084	-0.109	-0.132	-0.154	-0.175	-0.194	-0.211	-0.228	-0.241	-0.256	-0.268	-0.276	-0.286	-0.292	-0.300	-0.304	-0.308	-0.309	-0.310	-0.309	-0.308	-0.305	-0.301	-0.296	-0.291	-0.286	-0.279	-0.271	-0.264	-0.255	-0.245	-0.235	-0.226	-0.216	-0.205	-0.195	-0.185	-0.175	-0.164	-0.154	-0.144	-0.134	-0.124	-0.115	-0.106	-0.099	-0.090	-0.084	-0.076	-0.071	-0.066	-0.061	-0.059	-0.055	-0.052	-0.052	-0.052	-0.054	-0.054	-0.058	-0.061	-0.064	-0.069	-0.075	-0.081	-0.089	-0.098	-0.105	-0.115	-0.124	-0.135	-0.146	-0.158	-0.170	-0.182	-0.195	-0.209	-0.222	-0.235	-0.250	-0.262	-0.278	-0.291	-0.304	-0.318	-0.331	-0.344	-0.355	-0.366	-0.378	-0.389	-0.398	-0.406	-0.415	-0.422	-0.428	-0.434	-0.439	-0.441	-0.444	-0.445	-0.445	-0.444	-0.441	-0.438	-0.432	-0.425	-0.418	-0.410	-0.399	-0.386	-0.375	-0.360	-0.346	-0.329	-0.312	-0.294	-0.275	-0.254	-0.232	-0.211	-0.189	-0.166	-0.142	-0.119	-0.094	-0.069	-0.044	-0.018	0.008	0.034	0.059	0.085	0.111	0.135	0.160	0.185	0.210	0.234	0.259	0.282	0.304	0.326	0.348	0.369	0.389	0.406	0.426	0.444	0.460	0.476	0.491	0.506	0.519	0.532	0.544	0.556	0.566	0.575	0.585	0.592	0.599	0.606	0.614	0.619	0.624	0.628	0.632	0.636	0.640	0.642	0.645	0.649	0.650	0.654	0.654	0.656	0.659	0.660	0.661	0.662	0.664	0.665	0.666	0.669	0.670	0.671	0.672	0.674	0.674	0.676	0.678	0.679	0.680	0.681	0.682	0.684	0.685	0.686	0.686	0.688	0.688	0.689	0.689	0.689	0.688	0.688	0.686	0.686	0.685	0.682	0.681	0.679	0.675	0.671	0.669	0.665	0.661	0.656	0.651	0.646	0.641	0.635	0.628	0.621	0.614	0.606	0.598	0.589	0.579	0.569	0.559	0.549	0.538	0.526	0.515	0.501	0.490	0.476	0.464	0.450	0.436	0.422	0.409	0.395	0.381	0.366	0.351	0.336	0.321	0.305	0.290	0.274	0.259	0.241	0.226	0.210	0.192	0.176	0.160	0.145	0.128	0.112	0.098	0.082	0.068	0.052	0.040	0.026	0.014	0.001	-0.010	-0.020	-0.031	-0.040	-0.049	-0.056	-0.062	-0.068	-0.071	-0.075	-0.078	-0.076	-0.076	-0.074	-0.070	-0.066	-0.060	-0.052	-0.044	-0.032	-0.020	-0.006	0.009	0.025	0.042	0.062	0.082	0.104	0.126	0.150	0.175	0.201	0.228	0.255	0.284	0.312	0.342	0.371	0.402	0.434	0.464	0.494	0.524	0.554	0.582	0.611	0.639	0.668	0.694	0.719	0.744	0.766	0.788	0.808	0.828	0.845	0.860	0.874	0.885	0.895	0.904	0.910	0.915	0.918	0.919	0.919	0.916	0.911	0.905	0.898	0.888	0.878	0.866	0.852	0.838	0.821	0.804	0.786	0.766	0.746	0.726	0.705	0.684	0.662	0.640	0.618	0.596	0.572	0.552	0.531	0.509	0.489	0.469	0.450	0.434	0.416	0.399	0.384	0.370	0.358	0.346	0.335	0.326	0.319	0.311	0.306	0.302	0.300	0.298	0.296	0.298	0.298	0.300	0.302	0.306	0.310	0.316	0.322	0.329	0.336	0.344	0.352	0.360	0.370	0.379	0.389	0.399	0.409	0.419	0.429	0.439	0.450	0.460	0.469	0.480	0.489	0.499	0.509	0.518	0.528	0.536	0.545	0.555	0.562	0.572	0.581	0.589	0.598	0.605	0.614	0.622	0.631	0.639	0.648	0.656	0.665	0.674	0.681	0.690	0.700	0.708	0.718	0.726	0.736	0.745	0.755	0.765	0.775	0.785	0.795	0.805	0.815	0.826	0.836	0.846	0.858	0.868	0.878	0.888	0.899	0.908	0.918	0.926	0.936	0.945	0.954	0.962	0.971	0.980	0.988	0.995	1.002	1.009	1.016	1.022	1.030	1.036	1.042	1.050	1.056	1.061	1.069	1.074	1.080	1.086	1.094	1.100	1.106	1.111	1.119	1.125	1.132	1.139	1.145	1.151	1.160	1.166	1.174	1.181	1.189	1.196	1.206	1.214	1.222	1.231	1.240	1.249	1.258	1.266	1.275	1.284	1.292	1.301	1.310	1.319	1.326	1.335	1.342	1.349	1.355	1.362	1.368	1.372	1.379	1.381	1.385	1.389	1.390	1.390	1.391	1.390	1.389	1.388	1.384	1.380	1.375	1.370	1.364	1.356	1.350	1.341	1.331	1.321	1.311	1.299	1.288	1.276	1.262	1.249	1.235	1.221	1.208	1.192	1.178	1.162	1.149	1.134	1.119	1.104	1.091	1.076	1.064	1.051	1.038	1.026	1.015	1.004	0.994	0.985	0.975	0.968	0.961	0.954	0.948	0.944	0.940	0.938	0.935	0.934	0.932	0.934	0.935	0.936	0.939	0.944	0.948	0.951	0.958	0.964	0.969	0.976	0.984	0.990	0.998	1.006	1.014	1.021	1.030	1.038	1.045	1.051	1.059	1.066	1.074	1.080	1.085	1.090	1.096	1.100	1.104	1.108	1.109	1.111	1.114	1.114	1.114	1.114	1.112	1.110	1.109	1.106	1.102	1.096	1.092	1.086	1.081	1.075	1.068	1.060	1.051	1.044	1.036	1.028	1.019	1.010	1.001	0.994	0.984	0.976	0.968	0.960	0.952	0.945	0.939	0.931	0.926	0.922	0.918	0.915	0.912	0.910	0.908	0.908	0.909	0.911	0.912	0.916	0.921	0.928	0.934	0.942	0.950	0.960	0.970	0.984	0.996	1.010	1.025	1.041	1.059	1.076	1.095	1.115	1.135	1.156	1.179	1.201	1.225	1.249	1.272	1.298	1.321	1.348	1.372	1.398	1.422	1.448	1.472	1.498	1.521	1.545	1.568	1.590	1.612	1.635	1.655	1.676	1.694	1.712	1.730	1.746	1.761	1.775	1.789	1.800	1.811	1.820	1.828	1.834	1.839	1.844	1.845	1.848	1.848	1.845	1.842	1.840	1.835	1.829	1.822	1.814	1.805	1.795	1.784	1.772	1.761	1.748	1.735	1.722	1.708	1.694	1.680	1.665	1.651	1.638	1.624	1.610	1.596	1.585	1.571	1.559	1.549	1.538	1.529	1.520	1.511	1.504	1.499	1.494	1.489	1.486	1.485	1.484	1.484	1.486	1.489	1.492	1.498	1.504	1.510	1.518	1.528	1.536	1.546	1.559	1.570	1.584	1.596	1.611	1.625	1.641	1.656	1.671	1.688	1.704	1.721	1.738	1.754	1.771	1.788	1.804	1.820	1.836	1.851	1.866	1.881	1.895	1.909	1.922	1.935	1.946	1.959	1.970	1.980	1.990	1.999	2.006	2.013	2.019	2.025	2.030	2.034	2.036	2.039	2.041	2.041	2.042	2.042	2.041	2.040	2.036	2.033	2.029	2.024	2.018	2.011	2.005	1.996	1.989	1.979	1.969	1.958	1.946	1.934	1.921	1.909	1.895	1.881	1.866	1.851	1.835	1.820	1.804	1.788	1.771	1.754	1.738	1.720	1.702	1.685	1.668	1.649	1.631	1.614	1.596	1.578	1.560	1.542	1.525	1.508	1.491	1.474	1.456	1.440	1.424	1.409	1.394	1.378	1.364	1.350	1.336	1.324	1.310	1.298	1.285	1.274	1.261	1.250	1.239	1.228	1.216	1.206	1.194	1.184	1.171	1.161	1.149	1.138	1.128	1.115	1.104	1.091	1.079	1.065	1.051	1.038	1.022	1.008	0.991	0.974	0.956	0.938	0.919	0.898	0.876	0.855	0.832	0.808	0.782	0.758	0.731	0.705	0.676	0.649	0.620	0.589	0.560	0.529	0.499	0.468	0.436	0.405	0.372	0.341	0.310	0.279	0.248	0.218	0.189	0.159	0.131	0.104	0.078	0.052	0.029	0.006	-0.015	-0.035	-0.052	-0.070	-0.084	-0.096	-0.108	-0.118	-0.124	-0.129	-0.131	-0.131	-0.129	-0.124	-0.116	-0.108	-0.096	-0.084	-0.066	-0.048	-0.028	-0.005	0.019	0.046	0.075	0.105	0.138	0.171	0.208	0.245	0.284	0.324	0.365	0.408	0.451	0.495	0.541	0.588	0.632	0.680	0.728	0.775	0.822	0.870	0.916	0.962	1.009	1.054	1.098	1.142	1.184	1.226	1.266	1.306	1.344	1.381	1.416	1.450	1.482	1.514	1.541	1.569	1.595	1.620	1.642	1.664	1.684	1.701	1.719	1.734	1.748	1.759	1.770	1.779	1.788	1.795	1.801	1.805	1.809	1.811	1.814	1.815	1.815	1.815	1.815	1.814	1.812	1.811	1.809	1.808	1.805	1.804	1.801	1.800	1.799	1.798	1.796	1.795	1.796	1.795	1.795	1.795	1.796	1.799	1.800	1.801	1.804	1.808	1.810	1.812	1.815	1.820	1.822	1.828	1.830	1.832	1.836	1.839	1.841	1.844	1.845	1.846	1.845	1.845	1.842	1.841	1.838	1.831	1.826	1.819	1.811	1.800	1.790	1.776	1.764	1.748	1.731	1.712	1.691	1.670	1.648	1.624	1.598	1.569	1.540	1.509	1.478	1.444	1.410	1.374	1.336	1.299	1.260	1.219	1.178	1.135	1.092	1.050	1.006	0.961	0.916	0.871	0.826	0.781	0.736	0.691	0.646	0.602	0.559	0.516	0.474	0.432	0.392	0.354	0.316	0.280	0.244	0.210	0.176	0.145	0.116	0.088	0.060	0.035	0.011	-0.010	-0.029	-0.048	-0.062	-0.078	-0.090	-0.100	-0.110	-0.118	-0.122	-0.126	-0.129	-0.129	-0.126	-0.125	-0.120	-0.114	-0.106	-0.098	-0.088	-0.076	-0.064	-0.050	-0.036	-0.020	-0.004	0.014	0.032	0.051	0.071	0.091	0.112	0.134	0.154	0.175	0.198	0.219	0.240	0.260	0.281	0.301	0.321	0.341	0.360	0.378	0.395	0.411	0.426	0.441	0.455	0.468	0.479	0.490	0.500	0.507	0.514	0.520	0.524	0.528	0.530	0.530	0.530	0.528	0.524	0.520	0.514	0.507	0.500	0.491	0.480	0.469	0.458	0.446	0.432	0.418	0.404	0.389	0.374	0.359	0.342	0.326	0.310	0.294	0.279	0.264	0.248	0.234	0.220	0.206	0.194	0.181	0.171	0.160	0.151	0.144	0.138	0.131	0.129	0.125	0.125	0.125	0.126	0.130	0.135	0.141	0.150	0.160	0.171	0.184	0.198	0.214	0.230	0.249	0.269	0.289	0.311	0.334	0.360	0.385	0.411	0.439	0.468	0.498	0.528	0.558	0.588	0.618	0.649	0.681	0.712	0.744	0.775	0.808	0.838	0.868	0.899	0.928	0.958	0.986	1.014	1.041	1.068	1.094	1.119	1.141	1.165	1.188	1.210	1.230	1.250	1.268	1.286	1.304	1.320	1.336	1.351	1.365	1.379	1.391	1.402	1.414	1.425	1.434	1.444	1.454	1.461	1.470	1.478	1.485	1.492	1.499	1.505	1.511	1.518	1.522	1.529	1.534	1.539	1.545	1.550	1.556	1.561	1.566	1.572	1.578	1.584	1.589	1.595	1.600	1.605	1.610	1.615	1.620	1.625	1.629	1.631	1.635	1.639	1.641	1.642	1.645	1.645	1.646	1.646	1.645	1.645	1.642	1.640	1.636	1.631	1.626	1.620	1.614	1.606	1.599	1.589	1.579	1.569	1.558	1.545	1.532	1.519	1.505	1.490	1.475	1.460	1.442	1.426	1.410	1.392	1.375	1.358	1.340	1.322	1.306	1.288	1.271	1.254	1.238	1.222	1.208	1.194	1.180	1.168	1.156	1.146	1.138	1.130	1.122	1.118	1.115	1.111	1.111	1.112	1.115	1.120	1.126	1.135	1.144	1.155	1.169	1.184	1.200	1.219	1.239	1.260	1.284	1.308	1.334	1.361	1.390	1.420	1.451	1.481	1.515	1.548	1.580	1.614	1.649	1.682	1.716	1.749	1.782	1.815	1.846	1.879	1.908	1.938	1.966	1.991	2.016	2.040	2.061	2.080	2.099	2.115	2.128	2.139	2.148	2.154	2.159	2.162	2.162	2.160	2.156	2.150	2.140	2.129	2.116	2.100	2.084	2.064	2.042	2.020	1.996	1.970	1.942	1.914	1.884	1.854	1.821	1.790	1.758	1.722	1.690	1.656	1.621	1.588	1.554	1.520	1.488	1.455	1.425	1.394	1.364	1.336	1.308	1.281	1.256	1.232	1.210	1.190	1.170	1.152	1.136	1.121	1.108	1.096	1.086	1.079	1.070	1.066	1.061	1.059	1.059	1.059	1.061	1.065	1.070	1.076	1.082	1.091	1.101	1.112	1.125	1.138	1.152	1.168	1.182	1.201	1.218	1.238	1.256	1.276	1.298	1.319	1.341	1.364	1.386	1.411	1.435	1.460	1.486	1.511	1.538	1.564	1.591	1.619	1.646	1.674	1.701	1.731	1.759	1.788	1.818	1.845	1.875	1.904	1.934	1.961	1.990	2.019	2.047	2.075	2.104	2.131	2.156	2.182	2.208	2.232	2.256	2.279	2.301	2.322	2.342	2.362	2.380	2.396	2.411	2.426	2.440	2.451	2.461	2.470	2.478	2.482	2.486	2.489	2.490	2.489	2.486	2.482	2.476	2.470	2.461	2.451	2.440	2.426	2.411	2.395	2.378	2.359	2.339	2.316	2.295	2.270	2.246	2.220	2.194	2.168	2.139	2.110	2.081	2.052	2.022	1.992	1.962	1.931	1.901	1.871	1.841	1.811	1.781	1.752	1.724	1.695	1.668	1.640	1.614	1.588	1.562	1.539	1.515	1.494	1.472	1.451	1.432	1.415	1.399	1.382	1.368	1.355	1.344	1.332	1.322	1.314	1.306	1.300	1.296	1.291	1.289	1.286	1.286	1.285	1.286	1.288	1.291	1.294	1.299	1.304	1.309	1.315	1.320	1.328	1.335	1.341	1.348	1.355	1.361	1.369	1.375	1.381	1.386	1.392	1.398	1.401	1.406	1.408	1.410	1.411	1.411	1.410	1.408	1.405	1.400	1.394	1.388	1.379	1.369	1.358	1.345	1.331	1.316	1.300	1.284	1.264	1.244	1.221	1.200	1.175	1.150	1.124	1.096	1.068	1.038	1.008	0.976	0.945	0.911	0.878	0.845	0.811	0.778	0.742	0.708	0.674	0.640	0.605	0.570	0.536	0.502	0.471	0.438	0.406	0.374	0.345	0.315	0.286	0.259	0.232	0.206	0.182	0.159	0.138	0.116	0.098	0.080	0.062	0.048	0.034	0.020	0.009	-0.001	-0.010	-0.018	-0.024	-0.029	-0.032	-0.035	-0.036	-0.036	-0.035	-0.031	-0.029	-0.024	-0.018	-0.010	-0.002	0.008	0.019	0.029	0.040	0.054	0.068	0.081	0.096	0.112	0.129	0.146	0.164	0.182	0.201	0.221	0.241	0.261	0.281	0.302	0.324	0.345	0.366	0.389	0.410	0.431	0.454	0.475	0.498	0.520	0.541	0.562	0.582	0.604	0.624	0.642	0.662	0.681	0.700	0.718	0.735	0.751	0.766	0.780	0.794	0.805	0.816	0.826	0.834	0.842	0.848	0.851	0.855	0.856	0.858	0.856	0.852	0.849	0.842	0.835	0.825	0.815	0.802	0.789	0.772	0.755	0.738	0.719	0.698	0.676	0.652	0.628	0.602	0.576	0.549	0.520	0.491	0.462	0.432	0.404	0.374	0.344	0.312	0.285	0.255	0.226	0.199	0.171	0.145	0.120	0.096	0.074	0.054	0.035	0.018	0.001	-0.011	-0.024	-0.032	-0.039	-0.045	-0.049	-0.049	-0.048	-0.044	-0.038	-0.029	-0.019	-0.005	0.010	0.029	0.048	0.070	0.092	0.119	0.145	0.174	0.205	0.236	0.269	0.304	0.338	0.374	0.410	0.446	0.482	0.519	0.555	0.591	0.626	0.661	0.695	0.728	0.759	0.789	0.816	0.844	0.868	0.890	0.911	0.929	0.945	0.959	0.970	0.978	0.984	0.988	0.989	0.985	0.981	0.972	0.962	0.950	0.932	0.915	0.895	0.870	0.845	0.818	0.789	0.756	0.722	0.686	0.650	0.611	0.572	0.531	0.489	0.446	0.402	0.359	0.314	0.270	0.224	0.180	0.135	0.091	0.046	0.004	-0.039	-0.081	-0.121	-0.162	-0.201	-0.239	-0.275	-0.309	-0.342	-0.374	-0.405	-0.432	-0.460	-0.485	-0.509	-0.531	-0.552	-0.571	-0.588	-0.602	-0.616	-0.629	-0.639	-0.649	-0.656	-0.662	-0.668	-0.671	-0.674	-0.675	-0.676	-0.676	-0.675	-0.672	-0.670	-0.668	-0.664	-0.660	-0.656	-0.651	-0.646	-0.642	-0.636	-0.631	-0.626	-0.622	-0.618	-0.614	-0.611	-0.609	-0.608	-0.606	-0.605	-0.606	-0.608	-0.610	-0.614	-0.618	-0.622	-0.629	-0.635	-0.644	-0.651	-0.662	-0.672	-0.684	-0.698	-0.712	-0.726	-0.741	-0.758	-0.775	-0.791	-0.810	-0.829	-0.848	-0.866	-0.886	-0.906	-0.926	-0.946	-0.968	-0.986	-1.006	-1.025	-1.045	-1.064	-1.082	-1.101	-1.119	-1.134	-1.150	-1.164	-1.178	-1.190	-1.202	-1.212	-1.221	-1.229	-1.236	-1.241	-1.245	-1.248	-1.250	-1.249	-1.249	-1.246	-1.242	-1.238	-1.231	-1.224	-1.216	-1.206	-1.195	-1.184	-1.170	-1.158	-1.142	-1.128	-1.112	-1.096	-1.079	-1.062	-1.045	-1.028	-1.010	-0.991	-0.972	-0.955	-0.935	-0.918	-0.899	-0.881	-0.864	-0.846	-0.829	-0.812	-0.796	-0.780	-0.765	-0.750	-0.734	-0.719	-0.704	-0.689	-0.675	-0.660	-0.646	-0.632	-0.618	-0.602	-0.589	-0.572	-0.559	-0.541	-0.525	-0.507	-0.489	-0.470	-0.449	-0.429	-0.406	-0.382	-0.359	-0.334	-0.306	-0.279	-0.250	-0.220	-0.188	-0.155	-0.121	-0.084	-0.048	-0.009	0.032	0.072	0.116	0.160	0.204	0.251	0.296	0.345	0.392	0.442	0.491	0.540	0.591	0.641	0.692	0.744	0.794	0.844	0.895	0.945	0.994	1.041	1.090	1.138	1.182	1.226	1.270	1.312	1.352	1.392	1.430	1.466	1.500	1.532	1.564	1.594	1.620	1.646	1.671	1.692	1.714	1.731	1.749	1.764	1.776	1.789	1.798	1.808	1.814	1.819	1.822	1.825	1.828	1.828	1.825	1.824	1.820	1.816	1.810	1.805	1.798	1.790	1.781	1.772	1.764	1.754	1.744	1.734	1.722	1.711	1.700	1.689	1.678	1.664	1.652	1.640	1.628	1.615	1.602	1.590	1.578	1.565	1.551	1.539	1.526	1.512	1.500	1.489	1.475	1.462	1.449	1.436	1.422	1.410	1.396	1.382	1.369	1.355	1.340	1.326	1.311	1.298	1.281	1.266	1.251	1.234	1.219	1.202	1.185	1.169	1.151	1.135	1.118	1.100	1.082	1.065	1.048	1.030	1.014	0.996	0.979	0.961	0.944	0.928	0.911	0.894	0.878	0.862	0.846	0.830	0.816	0.802	0.788	0.775	0.762	0.749	0.738	0.728	0.716	0.705	0.696	0.688	0.678	0.670	0.661	0.654	0.646	0.638	0.631	0.624	0.616	0.609	0.602	0.595	0.589	0.582	0.575	0.568	0.559	0.551	0.542	0.532	0.522	0.512	0.501	0.490	0.476	0.464	0.450	0.435	0.420	0.404	0.386	0.369	0.350	0.331	0.311	0.290	0.270	0.249	0.226	0.204	0.182	0.159	0.136	0.114	0.090	0.069	0.046	0.024	0.002	-0.019	-0.039	-0.059	-0.076	-0.095	-0.111	-0.126	-0.141	-0.154	-0.165	-0.175	-0.182	-0.190	-0.195	-0.198	-0.199	-0.198	-0.195	-0.190	-0.184	-0.176	-0.166	-0.154	-0.139	-0.122	-0.104	-0.084	-0.062	-0.039	-0.014	0.012	0.040	0.069	0.100	0.131	0.164	0.196	0.231	0.266	0.301	0.336	0.372	0.409	0.445	0.481	0.518	0.552	0.588	0.621	0.655	0.688	0.720	0.750	0.780	0.809	0.838	0.865	0.890	0.915	0.938	0.959	0.979	0.999	1.015	1.032	1.048	1.061	1.074	1.086	1.098	1.106	1.114	1.122	1.128	1.134	1.138	1.141	1.145	1.146	1.148	1.150	1.150	1.151	1.151	1.150	1.150	1.149	1.148	1.146	1.145	1.142	1.141	1.139	1.139	1.136	1.134	1.131	1.130	1.126	1.125	1.122	1.119	1.115	1.111	1.108	1.102	1.098	1.091	1.085	1.079	1.071	1.062	1.052	1.044	1.032	1.021	1.009	0.995	0.981	0.966	0.949	0.931	0.912	0.894	0.874	0.852	0.831	0.808	0.784	0.759	0.734	0.706	0.680	0.654	0.626	0.598	0.569	0.540	0.510	0.481	0.451	0.422	0.394	0.365	0.338	0.309	0.282	0.256	0.230	0.204	0.181	0.158	0.136	0.116	0.098	0.080	0.062	0.048	0.034	0.021	0.010	0.000	-0.009	-0.015	-0.022	-0.026	-0.030	-0.032	-0.032	-0.034	-0.031	-0.030	-0.028	-0.024	-0.019	-0.014	-0.009	-0.002	0.005	0.012	0.019	0.026	0.032	0.040	0.046	0.054	0.060	0.066	0.072	0.078	0.084	0.088	0.092	0.095	0.099	0.100	0.101	0.102	0.102	0.101	0.100	0.098	0.096	0.092	0.089	0.085	0.079	0.075	0.069	0.062	0.056	0.050	0.044	0.038	0.031	0.026	0.020	0.016	0.011	0.009	0.005	0.004	0.002	0.002	0.004	0.006	0.009	0.014	0.019	0.026	0.034	0.042	0.052	0.065	0.079	0.092	0.109	0.128	0.145	0.165	0.186	0.208	0.231	0.255	0.280	0.306	0.334	0.361	0.390	0.418	0.448	0.476	0.505	0.535	0.565	0.595	0.625	0.652	0.681	0.711	0.739	0.766	0.792	0.819	0.844	0.868	0.890	0.911	0.931	0.951	0.969	0.984	0.999	1.011	1.024	1.034	1.041	1.049	1.054	1.058	1.060	1.062	1.062	1.060	1.058	1.052	1.046	1.040	1.031	1.021	1.012	1.000	0.988	0.975	0.961	0.946	0.932	0.918	0.901	0.884	0.869	0.852	0.836	0.820	0.805	0.790	0.774	0.759	0.744	0.730	0.716	0.704	0.691	0.680	0.669	0.659	0.649	0.640	0.632	0.624	0.619	0.612	0.608	0.602	0.600	0.598	0.595	0.595	0.594	0.594	0.595	0.596	0.598	0.599	0.601	0.604	0.606	0.609	0.612	0.616	0.620	0.622	0.626	0.630	0.632	0.636	0.639	0.641	0.644	0.648	0.649	0.651	0.654	0.656	0.658	0.659	0.660	0.661	0.662	0.662	0.662	0.664	0.664	0.665	0.666	0.666	0.668	0.668	0.669	0.670	0.671	0.674	0.676	0.679	0.681	0.685	0.689	0.694	0.698	0.704	0.710	0.716	0.724	0.731	0.740	0.749	0.758	0.768	0.778	0.789	0.799	0.811	0.824	0.836	0.850	0.864	0.878	0.892	0.906	0.921	0.936	0.950	0.965	0.980	0.995	1.010	1.025	1.040	1.054	1.068	1.082	1.095	1.110	1.124	1.136	1.149	1.161	1.174	1.185	1.196	1.206	1.215	1.225	1.234	1.242	1.250	1.258	1.264	1.269	1.275	1.279	1.281	1.285	1.286	1.289	1.289	1.289	1.288	1.288	1.286	1.282	1.279	1.274	1.269	1.264	1.258	1.250	1.242	1.234	1.225	1.214	1.204	1.191	1.180	1.169	1.155	1.141	1.128	1.112	1.098	1.081	1.066	1.050	1.034	1.016	1.000	0.981	0.964	0.946	0.930	0.912	0.895	0.878	0.861	0.844	0.828	0.811	0.796	0.780	0.765	0.752	0.739	0.725	0.714	0.704	0.692	0.684	0.676	0.669	0.662	0.658	0.654	0.651	0.649	0.649	0.649	0.651	0.655	0.660	0.666	0.674	0.682	0.692	0.705	0.718	0.731	0.748	0.764	0.781	0.800	0.820	0.841	0.864	0.888	0.912	0.938	0.964	0.991	1.019	1.048	1.076	1.106	1.136	1.168	1.199	1.230	1.262	1.295	1.328	1.360	1.391	1.424	1.455	1.486	1.518	1.549	1.579	1.608	1.636	1.665	1.692	1.719	1.744	1.769	1.791	1.814	1.835	1.854	1.871	1.888	1.902	1.915	1.926	1.936	1.945	1.950	1.956	1.959	1.960	1.960	1.958	1.955	1.949	1.941	1.932	1.921	1.909	1.895	1.880	1.862	1.844	1.825	1.804	1.782	1.759	1.734	1.709	1.682	1.656	1.629	1.600	1.570	1.541	1.512	1.482	1.452	1.424	1.395	1.365	1.338	1.310	1.281	1.255	1.229	1.204	1.179	1.156	1.134	1.112	1.092	1.074	1.055	1.039	1.025	1.011	0.998	0.988	0.978	0.970	0.961	0.956	0.951	0.949	0.946	0.945	0.944	0.945	0.948	0.949	0.951	0.956	0.960	0.965	0.970	0.975	0.980	0.986	0.991	0.996	1.001	1.006	1.011	1.015	1.019	1.021	1.024	1.026	1.026	1.025	1.025	1.022	1.020	1.016	1.011	1.006	0.999	0.991	0.984	0.974	0.964	0.952	0.940	0.928	0.914	0.899	0.885	0.869	0.854	0.838	0.822	0.806	0.789	0.772	0.758	0.741	0.725	0.710	0.695	0.681	0.668	0.654	0.642	0.632	0.620	0.611	0.604	0.595	0.590	0.585	0.580	0.576	0.575	0.572	0.574	0.574	0.578	0.580	0.585	0.590	0.596	0.604	0.611	0.620	0.629	0.639	0.649	0.659	0.670	0.681	0.691	0.702	0.714	0.724	0.735	0.744	0.754	0.762	0.771	0.779	0.785	0.791	0.796	0.801	0.804	0.806	0.806	0.806	0.805	0.802	0.799	0.794	0.786	0.780	0.771	0.762	0.751	0.739	0.726	0.712	0.698	0.681	0.662	0.645	0.625	0.606	0.585	0.562	0.540	0.519	0.495	0.470	0.446	0.421	0.396	0.371	0.346	0.320	0.295	0.270	0.245	0.219	0.192	0.169	0.144	0.120	0.094	0.071	0.048	0.025	0.001	-0.021	-0.042	-0.062	-0.082	-0.101	-0.121	-0.139	-0.155	-0.172	-0.188	-0.202	-0.216	-0.229	-0.241	-0.252	-0.264	-0.272	-0.280	-0.286	-0.292	-0.298	-0.300	-0.304	-0.304	-0.304	-0.302	-0.300	-0.296	-0.291	-0.285	-0.279	-0.270	-0.260	-0.248	-0.235	-0.222	-0.208	-0.191	-0.172	-0.154	-0.134	-0.114	-0.091	-0.069	-0.045	-0.020	0.006	0.032	0.060	0.086	0.115	0.145	0.172	0.204	0.232	0.262	0.292	0.322	0.351	0.380	0.409	0.436	0.465	0.491	0.518	0.542	0.566	0.590	0.611	0.632	0.651	0.669	0.685	0.699	0.711	0.722	0.732	0.741	0.748	0.751	0.754	0.755	0.754	0.752	0.748	0.742	0.736	0.728	0.718	0.706	0.694	0.680	0.665	0.648	0.631	0.614	0.595	0.576	0.555	0.536	0.515	0.495	0.474	0.452	0.434	0.412	0.394	0.375	0.356	0.340	0.324	0.309	0.295	0.281	0.270	0.260	0.250	0.242	0.236	0.231	0.228	0.225	0.224	0.225	0.228	0.231	0.235	0.241	0.249	0.256	0.266	0.276	0.288	0.300	0.312	0.325	0.340	0.354	0.369	0.385	0.399	0.414	0.429	0.444	0.456	0.470	0.482	0.494	0.505	0.515	0.524	0.531	0.539	0.544	0.549	0.551	0.552	0.552	0.551	0.548	0.544	0.538	0.529	0.520	0.510	0.498	0.485	0.470	0.454	0.436	0.418	0.398	0.376	0.355	0.331	0.306	0.282	0.258	0.231	0.204	0.178	0.150	0.122	0.094	0.068	0.039	0.011	-0.016	-0.044	-0.071	-0.096	-0.124	-0.148	-0.172	-0.196	-0.220	-0.242	-0.265	-0.285	-0.304	-0.321	-0.339	-0.355	-0.371	-0.385	-0.398	-0.410	-0.420	-0.429	-0.438	-0.444	-0.449	-0.452	-0.456	-0.459	-0.459	-0.458	-0.455	-0.452	-0.449	-0.442	-0.438	-0.430	-0.421	-0.414	-0.404	-0.392	-0.381	-0.369	-0.356	-0.342	-0.328	-0.314	-0.298	-0.281	-0.265	-0.249	-0.231	-0.212	-0.194	-0.175	-0.156	-0.138	-0.119	-0.099	-0.080	-0.060	-0.040	-0.020	-0.001	0.018	0.035	0.052	0.070	0.088	0.105	0.120	0.136	0.151	0.165	0.179	0.192	0.205	0.216	0.228	0.239	0.248	0.258	0.266	0.275	0.281	0.288	0.294	0.299	0.302	0.308	0.310	0.314	0.316	0.318	0.320	0.320	0.321	0.321	0.322	0.322	0.321	0.322	0.321	0.320	0.320	0.319	0.319	0.318	0.316	0.316	0.315	0.315	0.312	0.312	0.312	0.311	0.311	0.311	0.311	0.310	0.310	0.310	0.309	0.308	0.308	0.308	0.306	0.305	0.304	0.302	0.301	0.298	0.296	0.294	0.290	0.286	0.282	0.279	0.272	0.266	0.260	0.252	0.244	0.236	0.226	0.216	0.205	0.194	0.181	0.168	0.155	0.140	0.125	0.110	0.092	0.076	0.059	0.040	0.022	0.004	-0.015	-0.035	-0.054	-0.074	-0.094	-0.114	-0.134	-0.154	-0.175	-0.195	-0.214	-0.234	-0.255	-0.274	-0.294	-0.311	-0.330	-0.349	-0.368	-0.385	-0.402	-0.419	-0.435	-0.451	-0.465	-0.481	-0.495	-0.509	-0.522	-0.534	-0.548	-0.560	-0.571	-0.581	-0.592	-0.604	-0.614	-0.624	-0.632	-0.642	-0.652	-0.661	-0.670	-0.679	-0.686	-0.694	-0.702	-0.710	-0.719	-0.725	-0.732	-0.741	-0.748	-0.755	-0.762	-0.769	-0.776	-0.784	-0.791	-0.799	-0.804	-0.811	-0.819	-0.825	-0.830	-0.838	-0.842	-0.848	-0.852	-0.858	-0.861	-0.865	-0.868	-0.871	-0.874	-0.876	-0.876	-0.878	-0.878	-0.875	-0.872	-0.870	-0.865	-0.861	-0.855	-0.848	-0.839	-0.830	-0.820	-0.806	-0.794	-0.780	-0.764	-0.746	-0.729	-0.710	-0.689	-0.666	-0.642	-0.619	-0.592	-0.565	-0.536	-0.506	-0.476	-0.444	-0.412	-0.379	-0.344	-0.309	-0.272	-0.236	-0.200	-0.161	-0.124	-0.086	-0.048	-0.009	0.030	0.069	0.108	0.145	0.184	0.221	0.259	0.295	0.331	0.366	0.401	0.435	0.466	0.499	0.528	0.556	0.585	0.611	0.635	0.659	0.680	0.700	0.719	0.735	0.751	0.765	0.776	0.786	0.795	0.801	0.806	0.810	0.811	0.811	0.810	0.808	0.802	0.796	0.789	0.780	0.771	0.759	0.746	0.734	0.719	0.702	0.688	0.670	0.651	0.634	0.614	0.594	0.574	0.552	0.532	0.510	0.489	0.468	0.445	0.424	0.401	0.380	0.358	0.336	0.314	0.292	0.271	0.250	0.230	0.209	0.189	0.169	0.150	0.130	0.111	0.092	0.075	0.056	0.039	0.022	0.005	-0.010	-0.026	-0.041	-0.055	-0.070	-0.084	-0.096	-0.110	-0.121	-0.134	-0.145	-0.156	-0.168	-0.176	-0.186	-0.195	-0.202	-0.211	-0.219	-0.225	-0.231	-0.236	-0.241	-0.245	-0.249	-0.251	-0.252	-0.254	-0.254	-0.252	-0.250	-0.249	-0.245	-0.240	-0.236	-0.231	-0.224	-0.218	-0.209	-0.200	-0.190	-0.180	-0.169	-0.158	-0.145	-0.132	-0.119	-0.105	-0.091	-0.078	-0.061	-0.046	-0.031	-0.016	-0.001	0.014	0.029	0.042	0.058	0.071	0.085	0.099	0.111	0.122	0.134	0.144	0.154	0.161	0.170	0.176	0.181	0.185	0.189	0.191	0.191	0.191	0.190	0.188	0.184	0.179	0.174	0.168	0.159	0.150	0.140	0.130	0.118	0.106	0.094	0.080	0.065	0.052	0.036	0.021	0.005	-0.011	-0.026	-0.041	-0.058	-0.071	-0.086	-0.100	-0.114	-0.126	-0.139	-0.151	-0.161	-0.170	-0.179	-0.188	-0.195	-0.201	-0.205	-0.209	-0.212	-0.215	-0.215	-0.215	-0.212	-0.211	-0.208	-0.202	-0.196	-0.190	-0.182	-0.175	-0.166	-0.156	-0.146	-0.135	-0.125	-0.112	-0.102	-0.091	-0.079	-0.069	-0.058	-0.046	-0.036	-0.025	-0.015	-0.006	0.002	0.010	0.018	0.022	0.028	0.032	0.036	0.038	0.039	0.038	0.036	0.032	0.029	0.024	0.018	0.011	0.001	-0.008	-0.019	-0.030	-0.044	-0.056	-0.071	-0.088	-0.104	-0.120	-0.139	-0.156	-0.175	-0.195	-0.214	-0.232	-0.252	-0.271	-0.291	-0.311	-0.331	-0.350	-0.368	-0.386	-0.405	-0.422	-0.439	-0.456	-0.471	-0.486	-0.500	-0.514	-0.525	-0.538	-0.549	-0.559	-0.566	-0.575	-0.582	-0.589	-0.594	-0.599	-0.602	-0.605	-0.608	-0.610	-0.610	-0.610	-0.610	-0.610	-0.609	-0.606	-0.605	-0.602	-0.599	-0.594	-0.591	-0.588	-0.582	-0.579	-0.574	-0.570	-0.565	-0.561	-0.556	-0.552	-0.548	-0.544	-0.540	-0.536	-0.531	-0.528	-0.525	-0.522	-0.519	-0.515	-0.514	-0.510	-0.509	-0.507	-0.505	-0.504	-0.504	-0.502	-0.502	-0.502	-0.502	-0.504	-0.505	-0.507	-0.510	-0.512	-0.515	-0.519	-0.522	-0.528	-0.532	-0.539	-0.544	-0.552	-0.559	-0.568	-0.578	-0.588	-0.599	-0.611	-0.624	-0.639	-0.654	-0.670	-0.688	-0.706	-0.726	-0.746	-0.769	-0.791	-0.816	-0.841	-0.868	-0.896	-0.925	-0.956	-0.988	-1.019	-1.054	-1.089	-1.125	-1.161	-1.199	-1.238	-1.278	-1.318	-1.358	-1.399	-1.441	-1.484	-1.526	-1.569	-1.611	-1.655	-1.698	-1.740	-1.784	-1.825	-1.868	-1.908	-1.949	-1.989	-2.027	-2.065	-2.104	-2.139	-2.174	-2.209	-2.241	-2.272	-2.304	-2.331	-2.360	-2.386	-2.410	-2.434	-2.454	-2.474	-2.492	-2.509	-2.524	-2.538	-2.548	-2.558	-2.565	-2.572	-2.578	-2.580	-2.582	-2.582	-2.582	-2.579	-2.575	-2.570	-2.561	-2.554	-2.544	-2.534	-2.521	-2.509	-2.494	-2.479	-2.461	-2.444	-2.425	-2.405	-2.384	-2.362	-2.341	-2.318	-2.292	-2.269	-2.242	-2.218	-2.191	-2.164	-2.138	-2.109	-2.081	-2.052	-2.024	-1.994	-1.965	-1.936	-1.908	-1.878	-1.849	-1.819	-1.790	-1.761	-1.734	-1.706	-1.679	-1.652	-1.626	-1.600	-1.576	-1.552	-1.529	-1.508	-1.488	-1.468	-1.448	-1.430	-1.414	-1.399	-1.385	-1.372	-1.360	-1.350	-1.340	-1.332	-1.325	-1.320	-1.316	-1.315	-1.312	-1.311	-1.312	-1.314	-1.316	-1.319	-1.324	-1.329	-1.334	-1.340	-1.346	-1.354	-1.361	-1.369	-1.375	-1.384	-1.390	-1.399	-1.406	-1.414	-1.420	-1.426	-1.432	-1.436	-1.441	-1.445	-1.449	-1.450	-1.450	-1.450	-1.449	-1.446	-1.442	-1.439	-1.434	-1.428	-1.419	-1.411	-1.401	-1.391	-1.379	-1.368	-1.355	-1.341	-1.325	-1.311	-1.295	-1.279	-1.261	-1.244	-1.226	-1.209	-1.191	-1.171	-1.154	-1.136	-1.119	-1.100	-1.082	-1.065	-1.049	-1.031	-1.015	-1.001	-0.985	-0.971	-0.959	-0.945	-0.934	-0.922	-0.911	-0.901	-0.891	-0.882	-0.874	-0.866	-0.859	-0.851	-0.846	-0.840	-0.834	-0.829	-0.822	-0.818	-0.812	-0.808	-0.802	-0.798	-0.792	-0.786	-0.781	-0.775	-0.768	-0.761	-0.754	-0.746	-0.738	-0.729	-0.719	-0.709	-0.699	-0.686	-0.675	-0.661	-0.648	-0.634	-0.618	-0.601	-0.586	-0.568	-0.551	-0.532	-0.514	-0.495	-0.474	-0.454	-0.434	-0.412	-0.391	-0.370	-0.349	-0.326	-0.304	-0.282	-0.260	-0.239	-0.218	-0.196	-0.175	-0.154	-0.134	-0.112	-0.094	-0.074	-0.055	-0.036	-0.020	-0.004	0.012	0.029	0.041	0.056	0.069	0.081	0.092	0.104	0.114	0.124	0.131	0.140	0.146	0.154	0.159	0.165	0.169	0.172	0.176	0.179	0.181	0.182	0.184	0.185	0.185	0.186	0.186	0.186	0.185	0.185	0.185	0.184	0.182	0.181	0.180	0.179	0.176	0.175	0.174	0.171	0.170	0.169	0.168	0.168	0.165	0.165	0.165	0.165	0.165	0.165	0.165	0.166	0.166	0.168	0.169	0.170	0.171	0.174	0.176	0.180	0.181	0.185	0.189	0.192	0.198	0.201	0.206	0.210	0.216	0.221	0.226	0.232	0.239	0.245	0.252	0.259	0.265	0.271	0.279	0.286	0.294	0.300	0.308	0.315	0.322	0.330	0.336	0.344	0.349	0.356	0.361	0.369	0.375	0.379	0.384	0.389	0.392	0.398	0.400	0.404	0.406	0.409	0.409	0.410	0.410	0.410	0.408	0.406	0.402	0.399	0.395	0.390	0.384	0.376	0.368	0.360	0.349	0.339	0.328	0.315	0.301	0.288	0.272	0.256	0.239	0.221	0.204	0.185	0.165	0.144	0.122	0.101	0.079	0.055	0.032	0.008	-0.016	-0.041	-0.068	-0.091	-0.118	-0.142	-0.169	-0.194	-0.219	-0.245	-0.270	-0.294	-0.319	-0.342	-0.366	-0.390	-0.412	-0.435	-0.456	-0.478	-0.496	-0.515	-0.534	-0.551	-0.566	-0.582	-0.596	-0.610	-0.621	-0.632	-0.644	-0.651	-0.660	-0.666	-0.672	-0.678	-0.681	-0.684	-0.685	-0.685	-0.684	-0.682	-0.680	-0.676	-0.672	-0.668	-0.661	-0.655	-0.646	-0.640	-0.631	-0.622	-0.612	-0.604	-0.594	-0.584	-0.574	-0.562	-0.552	-0.541	-0.530	-0.519	-0.507	-0.498	-0.488	-0.478	-0.468	-0.458	-0.448	-0.439	-0.430	-0.422	-0.415	-0.406	-0.400	-0.394	-0.388	-0.381	-0.376	-0.372	-0.368	-0.364	-0.360	-0.359	-0.356	-0.354	-0.354	-0.354	-0.354	-0.352	-0.354	-0.355	-0.358	-0.360	-0.362	-0.366	-0.370	-0.374	-0.379	-0.382	-0.388	-0.395	-0.400	-0.406	-0.412	-0.420	-0.428	-0.436	-0.444	-0.452	-0.461	-0.471	-0.480	-0.490	-0.500	-0.510	-0.520	-0.530	-0.541	-0.551	-0.562	-0.574	-0.585	-0.596	-0.608	-0.618	-0.630	-0.641	-0.652	-0.664	-0.676	-0.688	-0.699	-0.711	-0.722	-0.734	-0.745	-0.758	-0.769	-0.780	-0.792	-0.802	-0.814	-0.825	-0.836	-0.848	-0.860	-0.870	-0.881	-0.892	-0.904	-0.915	-0.926	-0.936	-0.948	-0.960	-0.970	-0.981	-0.992	-1.005	-1.018	-1.030	-1.042	-1.056	-1.070	-1.084	-1.100	-1.115	-1.130	-1.146	-1.164	-1.181	-1.200	-1.218	-1.239	-1.259	-1.281	-1.302	-1.326	-1.349	-1.374	-1.400	-1.426	-1.452	-1.481	-1.509	-1.538	-1.568	-1.599	-1.630	-1.661	-1.694	-1.726	-1.759	-1.792	-1.826	-1.859	-1.894	-1.928	-1.961	-1.996	-2.030	-2.064	-2.098	-2.131	-2.164	-2.196	-2.228	-2.259	-2.290	-2.320	-2.349	-2.376	-2.404	-2.430	-2.456	-2.480	-2.504	-2.525	-2.546	-2.566	-2.584	-2.601	-2.618	-2.631	-2.644	-2.656	-2.665	-2.675	-2.681	-2.688	-2.692	-2.695	-2.696	-2.696	-2.695	-2.691	-2.688	-2.681	-2.674	-2.665	-2.655	-2.644	-2.631	-2.619	-2.602	-2.586	-2.568	-2.549	-2.529	-2.508	-2.486	-2.462	-2.439	-2.414	-2.388	-2.361	-2.334	-2.305	-2.276	-2.246	-2.216	-2.185	-2.152	-2.121	-2.089	-2.055	-2.021	-1.989	-1.954	-1.920	-1.886	-1.851	-1.816	-1.781	-1.748	-1.712	-1.678	-1.644	-1.609	-1.576	-1.542	-1.509	-1.476	-1.444	-1.412	-1.381	-1.350	-1.320	-1.290	-1.262	-1.235	-1.208	-1.182	-1.158	-1.132	-1.110	-1.088	-1.066	-1.046	-1.026	-1.009	-0.992	-0.975	-0.960	-0.948	-0.935	-0.922	-0.911	-0.902	-0.894	-0.886	-0.880	-0.876	-0.871	-0.868	-0.866	-0.865	-0.865	-0.866	-0.866	-0.870	-0.874	-0.878	-0.882	-0.889	-0.895	-0.902	-0.910	-0.919	-0.928	-0.936	-0.946	-0.956	-0.966	-0.976	-0.988	-0.998	-1.009	-1.020	-1.030	-1.041	-1.051	-1.062	-1.072	-1.082	-1.091	-1.102	-1.111	-1.120	-1.128	-1.135	-1.144	-1.150	-1.156	-1.162	-1.168	-1.172	-1.176	-1.181	-1.185	-1.188	-1.190	-1.191	-1.194	-1.195	-1.195	-1.196	-1.196	-1.196	-1.198	-1.196	-1.196	-1.196	-1.196	-1.196	-1.196	-1.196	-1.198	-1.199	-1.200	-1.200	-1.204	-1.208	-1.210	-1.215	-1.221	-1.228	-1.234	-1.242	-1.251	-1.262	-1.274	-1.286	-1.300	-1.314	-1.330	-1.348	-1.366	-1.386	-1.406	-1.429	-1.452	-1.476	-1.502	-1.529	-1.556	-1.585	-1.615	-1.645	-1.676	-1.708	-1.741	-1.774	-1.808	-1.841	-1.876	-1.910	-1.945	-1.979	-2.013	-2.047	-2.080	-2.114	-2.146	-2.179	-2.209	-2.238	-2.266	-2.294	-2.319	-2.344	-2.368	-2.389	-2.408	-2.425	-2.440	-2.454	-2.465	-2.475	-2.481	-2.486	-2.489	-2.489	-2.486	-2.480	-2.472	-2.462	-2.450	-2.434	-2.416	-2.396	-2.371	-2.346	-2.318	-2.286	-2.252	-2.218	-2.179	-2.139	-2.096	-2.051	-2.002	-1.954	-1.901	-1.849	-1.794	-1.738	-1.680	-1.620	-1.559	-1.496	-1.431	-1.366	-1.301	-1.235	-1.168	-1.100	-1.032	-0.964	-0.895	-0.825	-0.758	-0.689	-0.621	-0.554	-0.488	-0.420	-0.355	-0.291	-0.226	-0.164	-0.102	-0.042	0.016	0.074	0.130	0.184	0.236	0.286	0.335	0.382	0.429	0.471	0.511	0.551	0.589	0.624	0.658	0.689	0.718	0.745	0.770	0.792	0.814	0.834	0.850	0.866	0.879	0.890	0.899	0.908	0.914	0.919	0.921	0.922	0.922	0.921	0.919	0.915	0.911	0.904	0.896	0.888	0.879	0.868	0.856	0.844	0.832	0.819	0.805	0.790	0.774	0.758	0.741	0.725	0.708	0.691	0.674	0.655	0.636	0.619	0.601	0.582	0.564	0.545	0.528	0.507	0.490	0.471	0.454	0.436	0.418	0.400	0.381	0.365	0.349	0.332	0.316	0.300	0.284	0.269	0.255	0.241	0.228	0.215	0.202	0.190	0.179	0.170	0.160	0.151	0.142	0.135	0.128	0.122	0.118	0.114	0.111	0.109	0.106	0.106	0.108	0.110	0.111	0.115	0.121	0.126	0.132	0.141	0.150	0.159	0.170	0.181	0.194	0.206	0.221	0.235	0.251	0.269	0.285	0.302	0.321	0.340	0.359	0.379	0.398	0.419	0.439	0.459	0.480	0.500	0.521	0.541	0.562	0.582	0.602	0.622	0.642	0.661	0.680	0.698	0.716	0.734	0.751	0.766	0.782	0.798	0.811	0.826	0.839	0.851	0.862	0.874	0.884	0.894	0.901	0.909	0.916	0.921	0.926	0.930	0.934	0.938	0.939	0.940	0.941	0.940	0.939	0.936	0.934	0.930	0.926	0.920	0.914	0.908	0.898	0.889	0.878	0.868	0.854	0.840	0.826	0.810	0.792	0.775	0.756	0.735	0.714	0.691	0.668	0.642	0.616	0.589	0.561	0.531	0.500	0.469	0.436	0.402	0.368	0.332	0.296	0.259	0.221	0.182	0.142	0.104	0.062	0.024	-0.018	-0.059	-0.100	-0.140	-0.180	-0.221	-0.260	-0.300	-0.339	-0.376	-0.414	-0.449	-0.484	-0.518	-0.550	-0.580	-0.610	-0.639	-0.665	-0.689	-0.712	-0.732	-0.750	-0.766	-0.781	-0.792	-0.801	-0.808	-0.814	-0.816	-0.816	-0.814	-0.809	-0.802	-0.794	-0.782	-0.770	-0.755	-0.738	-0.718	-0.698	-0.674	-0.650	-0.622	-0.595	-0.566	-0.536	-0.504	-0.471	-0.438	-0.404	-0.369	-0.332	-0.298	-0.260	-0.224	-0.188	-0.151	-0.115	-0.080	-0.045	-0.010	0.024	0.058	0.090	0.120	0.151	0.180	0.208	0.234	0.259	0.282	0.305	0.325	0.344	0.361	0.378	0.390	0.402	0.411	0.420	0.428	0.432	0.435	0.436	0.436	0.435	0.431	0.426	0.420	0.412	0.402	0.392	0.380	0.366	0.352	0.336	0.320	0.302	0.285	0.266	0.245	0.225	0.204	0.182	0.160	0.138	0.115	0.092	0.070	0.046	0.025	0.001	-0.020	-0.042	-0.064	-0.084	-0.104	-0.124	-0.142	-0.160	-0.178	-0.194	-0.209	-0.224	-0.236	-0.249	-0.260	-0.270	-0.279	-0.288	-0.294	-0.300	-0.306	-0.310	-0.312	-0.315	-0.316	-0.316	-0.316	-0.315	-0.312	-0.310	-0.306	-0.301	-0.296	-0.291	-0.286	-0.280	-0.274	-0.266	-0.261	-0.254	-0.246	-0.240	-0.234	-0.228	-0.221	-0.216	-0.211	-0.206	-0.202	-0.200	-0.196	-0.194	-0.194	-0.191	-0.192	-0.192	-0.194	-0.196	-0.199	-0.202	-0.208	-0.214	-0.219	-0.225	-0.232	-0.241	-0.249	-0.260	-0.269	-0.279	-0.290	-0.300	-0.311	-0.322	-0.334	-0.346	-0.358	-0.370	-0.381	-0.394	-0.405	-0.415	-0.426	-0.436	-0.446	-0.455	-0.464	-0.472	-0.480	-0.488	-0.492	-0.499	-0.502	-0.506	-0.509	-0.511	-0.512	-0.511	-0.511	-0.509	-0.506	-0.504	-0.498	-0.494	-0.486	-0.479	-0.471	-0.461	-0.452	-0.441	-0.430	-0.419	-0.406	-0.392	-0.378	-0.364	-0.350	-0.334	-0.318	-0.301	-0.285	-0.269	-0.251	-0.234	-0.218	-0.200	-0.182	-0.165	-0.148	-0.130	-0.114	-0.096	-0.079	-0.062	-0.046	-0.029	-0.012	0.002	0.020	0.034	0.050	0.065	0.080	0.094	0.109	0.122	0.136	0.151	0.164	0.176	0.189	0.201	0.214	0.225	0.238	0.249	0.261	0.272	0.284	0.295	0.306	0.318	0.329	0.341	0.352	0.364	0.376	0.389	0.401	0.414	0.426	0.440	0.452	0.468	0.481	0.495	0.509	0.524	0.539	0.554	0.569	0.585	0.600	0.616	0.630	0.648	0.662	0.680	0.696	0.714	0.731	0.748	0.764	0.781	0.799	0.815	0.831	0.848	0.864	0.880	0.895	0.910	0.925	0.939	0.952	0.965	0.978	0.990	1.001	1.011	1.020	1.029	1.038	1.045	1.050	1.058	1.062	1.066	1.069	1.071	1.072	1.072	1.072	1.072	1.071	1.069	1.066	1.061	1.058	1.052	1.046	1.040	1.035	1.026	1.020	1.012	1.005	0.998	0.989	0.981	0.974	0.965	0.959	0.950	0.944	0.938	0.930	0.925	0.920	0.915	0.912	0.909	0.905	0.904	0.902	0.901	0.902	0.904	0.905	0.909	0.912	0.918	0.922	0.929	0.935	0.944	0.952	0.960	0.970	0.980	0.990	1.000	1.011	1.024	1.035	1.046	1.059	1.070	1.082	1.095	1.106	1.118	1.130	1.141	1.150	1.161	1.170	1.179	1.186	1.194	1.201	1.206	1.211	1.215	1.218	1.220	1.222	1.222	1.221	1.220	1.218	1.215	1.210	1.205	1.199	1.192	1.185	1.178	1.168	1.159	1.149	1.138	1.128	1.116	1.105	1.094	1.081	1.069	1.056	1.046	1.034	1.022	1.011	1.000	0.990	0.980	0.971	0.962	0.955	0.948	0.941	0.936	0.931	0.928	0.925	0.922	0.921	0.921	0.921	0.925	0.926	0.931	0.935	0.942	0.949	0.956	0.966	0.976	0.988	1.000	1.011	1.026	1.039	1.055	1.070	1.086	1.102	1.120	1.138	1.156	1.174	1.194	1.211	1.230	1.250	1.270	1.289	1.308	1.328	1.346	1.365	1.382	1.401	1.419	1.436	1.452	1.470	1.485	1.500	1.515	1.529	1.542	1.555	1.568	1.579	1.589	1.599	1.608	1.615	1.622	1.629	1.635	1.639	1.644	1.646	1.650	1.651	1.651	1.650	1.650	1.649	1.646	1.642	1.639	1.632	1.628	1.621	1.615	1.608	1.599	1.590	1.581	1.572	1.562	1.551	1.541	1.530	1.519	1.508	1.496	1.484	1.471	1.459	1.446	1.434	1.421	1.409	1.395	1.382	1.369	1.355	1.342	1.329	1.318	1.304	1.291	1.279	1.266	1.254	1.241	1.229	1.216	1.205	1.191	1.180	1.168	1.155	1.142	1.130	1.118	1.106	1.092	1.080	1.068	1.056	1.042	1.030	1.019	1.006	0.994	0.981	0.970	0.956	0.945	0.932	0.921	0.909	0.899	0.886	0.875	0.864	0.852	0.842	0.832	0.821	0.811	0.802	0.794	0.786	0.778	0.770	0.762	0.758	0.752	0.748	0.742	0.740	0.738	0.735	0.735	0.734	0.735	0.738	0.740	0.745	0.749	0.754	0.761	0.769	0.778	0.786	0.796	0.808	0.820	0.832	0.845	0.860	0.875	0.890	0.908	0.925	0.942	0.960	0.980	0.999	1.019	1.039	1.059	1.079	1.099	1.120	1.141	1.161	1.181	1.201	1.221	1.241	1.260	1.280	1.298	1.315	1.332	1.348	1.364	1.379	1.392	1.406	1.419	1.430	1.440	1.450	1.458	1.465	1.470	1.476	1.480	1.482	1.485	1.485	1.484	1.484	1.480	1.476	1.471	1.465	1.459	1.451	1.442	1.431	1.421	1.409	1.396	1.384	1.370	1.355	1.339	1.322	1.306	1.288	1.269	1.251	1.232	1.214	1.194	1.174	1.154	1.132	1.112	1.092	1.072	1.051	1.031	1.010	0.991	0.971	0.952	0.932	0.914	0.895	0.876	0.860	0.842	0.826	0.810	0.795	0.781	0.766	0.752	0.739	0.726	0.715	0.704	0.692	0.682	0.674	0.665	0.656	0.649	0.641	0.635	0.628	0.621	0.618	0.612	0.608	0.604	0.601	0.598	0.594	0.592	0.589	0.588	0.586	0.584	0.582	0.581	0.580	0.579	0.578	0.576	0.575	0.574	0.572	0.570	0.570	0.568	0.566	0.564	0.562	0.561	0.558	0.555	0.554	0.550	0.548	0.546	0.542	0.540	0.536	0.534	0.529	0.528	0.524	0.520	0.518	0.512	0.511	0.507	0.504	0.501	0.499	0.496	0.495	0.492	0.490	0.489	0.488	0.486	0.486	0.488	0.488	0.490	0.491	0.494	0.498	0.502	0.506	0.512	0.518	0.524	0.532	0.540	0.549	0.560	0.571	0.584	0.598	0.611	0.626	0.642	0.659	0.676	0.696	0.716	0.739	0.760	0.782	0.806	0.831	0.856	0.882	0.908	0.935	0.964	0.992	1.021	1.051	1.081	1.112	1.142	1.174	1.204	1.235	1.268	1.299	1.329	1.360	1.391	1.421	1.452	1.482	1.511	1.540	1.569	1.596	1.624	1.650	1.675	1.701	1.724	1.748	1.770	1.791	1.812	1.832	1.851	1.869	1.885	1.902	1.918	1.932	1.945	1.959	1.970	1.982	1.994	2.002	2.014	2.022	2.030	2.039	2.046	2.051	2.058	2.064	2.069	2.074	2.079	2.082	2.088	2.091	2.095	2.099	2.102	2.105	2.109	2.111	2.115	2.116	2.120	2.121	2.122	2.124	2.124	2.125	2.125	2.124	2.122	2.122	2.119	2.115	2.111	2.106	2.101	2.095	2.088	2.079	2.070	2.059	2.047	2.035	2.020	2.005	1.989	1.971	1.952	1.932	1.910	1.888	1.864	1.838	1.810	1.784	1.755	1.724	1.694	1.661	1.628	1.594	1.559	1.524	1.486	1.450	1.412	1.376	1.339	1.300	1.264	1.226	1.189	1.151	1.115	1.079	1.044	1.009	0.976	0.944	0.911	0.881	0.852	0.824	0.798	0.774	0.749	0.728	0.708	0.689	0.672	0.658	0.645	0.634	0.625	0.618	0.614	0.610	0.609	0.609	0.611	0.616	0.621	0.630	0.640	0.651	0.664	0.678	0.695	0.711	0.731	0.752	0.774	0.798	0.820	0.846	0.871	0.898	0.926	0.954	0.984	1.012	1.042	1.074	1.104	1.134	1.165	1.196	1.228	1.258	1.289	1.319	1.349	1.379	1.408	1.435	1.462	1.490	1.515	1.540	1.564	1.586	1.609	1.629	1.649	1.668	1.685	1.701	1.716	1.731	1.742	1.754	1.764	1.772	1.779	1.786	1.789	1.792	1.795	1.795	1.794	1.792	1.789	1.785	1.779	1.772	1.765	1.755	1.746	1.736	1.725	1.712	1.699	1.688	1.672	1.659	1.644	1.629	1.612	1.598	1.581	1.565	1.549	1.532	1.516	1.500	1.485	1.469	1.454	1.439	1.424	1.409	1.395	1.381	1.369	1.356	1.344	1.334	1.322	1.314	1.305	1.298	1.290	1.284	1.279	1.272	1.269	1.266	1.264	1.262	1.261	1.261	1.262	1.264	1.265	1.269	1.272	1.278	1.281	1.288	1.294	1.300	1.308	1.315	1.322	1.332	1.341	1.350	1.360	1.371	1.382	1.394	1.404	1.416	1.429	1.440	1.452	1.465	1.476	1.490	1.502	1.515	1.528	1.541	1.554	1.565	1.579	1.591	1.602	1.615	1.628	1.639	1.650	1.661	1.672	1.682	1.691	1.701	1.710	1.719	1.726	1.734	1.741	1.748	1.755	1.760	1.765	1.770	1.774	1.776	1.779	1.781	1.782	1.784	1.782	1.782	1.780	1.778	1.775	1.771	1.766	1.761	1.756	1.750	1.744	1.736	1.728	1.720	1.710	1.699	1.689	1.678	1.666	1.655	1.644	1.630	1.618	1.602	1.589	1.575	1.560	1.546	1.531	1.515	1.500	1.485	1.468	1.451	1.435	1.418	1.401	1.384	1.366	1.349	1.331	1.314	1.295	1.278	1.259	1.240	1.222	1.204	1.185	1.166	1.146	1.128	1.108	1.088	1.069	1.049	1.029	1.009	0.989	0.969	0.949	0.929	0.909	0.889	0.870	0.850	0.830	0.811	0.791	0.772	0.754	0.736	0.718	0.700	0.684	0.666	0.651	0.635	0.620	0.608	0.594	0.581	0.570	0.560	0.551	0.542	0.535	0.530	0.525	0.522	0.522	0.521	0.522	0.526	0.530	0.535	0.542	0.551	0.560	0.571	0.584	0.598	0.614	0.630	0.649	0.669	0.690	0.711	0.736	0.761	0.786	0.814	0.841	0.870	0.899	0.929	0.960	0.991	1.022	1.056	1.088	1.121	1.152	1.185	1.218	1.249	1.280	1.311	1.340	1.371	1.399	1.426	1.454	1.479	1.504	1.528	1.549	1.569	1.590	1.608	1.624	1.639	1.651	1.664	1.675	1.684	1.690	1.696	1.701	1.704	1.705	1.705	1.704	1.701	1.699	1.694	1.688	1.680	1.672	1.664	1.656	1.645	1.635	1.625	1.612	1.602	1.590	1.579	1.566	1.554	1.542	1.532	1.521	1.511	1.501	1.492	1.484	1.476	1.469	1.462	1.458	1.454	1.450	1.449	1.446	1.446	1.449	1.450	1.452	1.456	1.461	1.468	1.474	1.481	1.490	1.500	1.509	1.520	1.531	1.544	1.556	1.570	1.584	1.598	1.612	1.628	1.641	1.655	1.670	1.684	1.698	1.710	1.721	1.734	1.746	1.756	1.766	1.774	1.781	1.789	1.794	1.799	1.801	1.804	1.804	1.804	1.801	1.798	1.792	1.788	1.780	1.770	1.759	1.748	1.736	1.721	1.706	1.690	1.672	1.654	1.634	1.614	1.592	1.571	1.549	1.524	1.500	1.475	1.450	1.425	1.399	1.374	1.349	1.322	1.298	1.271	1.246	1.221	1.198	1.172	1.150	1.128	1.106	1.085	1.065	1.046	1.028	1.011	0.996	0.982	0.969	0.958	0.946	0.936	0.929	0.921	0.916	0.912	0.910	0.908	0.908	0.909	0.910	0.914	0.919	0.925	0.932	0.941	0.951	0.961	0.974	0.988	1.000	1.016	1.031	1.049	1.066	1.084	1.102	1.122	1.142	1.162	1.182	1.204	1.225	1.246	1.269	1.290	1.312	1.334	1.356	1.378	1.399	1.420	1.441	1.461	1.481	1.501	1.521	1.539	1.555	1.572	1.589	1.604	1.618	1.631	1.644	1.655	1.665	1.674	1.682	1.690	1.695	1.701	1.705	1.708	1.710	1.710	1.710	1.708	1.705	1.700	1.695	1.688	1.680	1.671	1.660	1.649	1.638	1.622	1.609	1.592	1.576	1.558	1.540	1.521	1.500	1.480	1.459	1.436	1.412	1.390	1.365	1.340	100.000	5.000	2.000	1.000	6.000	0.000	0.000	0.000	0.000	0.000	0.000	0.000	0.000	0.000	0.000	0.000	0.000	0.000	1.050	1.031	1.014	0.996	0.978	0.959	0.940	0.920	0.900	0.881	0.861	0.842	0.824	0.805	0.785	0.766	0.749	0.731	0.714	0.696	0.680	0.665	0.651	0.636	0.622	0.611	0.599	0.588	0.578	0.566	0.556	0.549	0.540	0.532	0.525	0.519	0.512	0.506	0.501	0.496	0.492	0.488	0.485	0.482	0.480	0.478	0.475	0.474	0.472	0.470	0.469	0.468	0.466	0.466	0.466	0.465	0.462	0.461	0.460	0.460	0.459	0.456	0.455	0.454	0.451	0.449	0.446	0.444	0.441	0.440	0.436	0.434	0.431	0.428	0.424	0.420	0.418	0.414	0.410	0.405	0.401	0.398	0.394	0.389	0.385	0.381	0.378	0.372	0.369	0.365	0.361	0.359	0.354	0.351	0.348	0.345	0.342	0.341	0.340	0.339	0.338	0.338	0.338	0.338	0.339	0.340	0.341	0.345	0.348	0.351	0.355	0.361	0.366	0.374	0.380	0.389	0.398	0.408	0.419	0.429	0.442	0.455	0.470	0.484	0.500	0.516	0.532	0.549	0.568	0.585	0.604	0.622	0.642	0.664	0.684	0.704	0.725	0.746	0.768	0.788	0.809	0.830	0.850	0.870	0.890	0.910	0.928	0.946	0.964	0.981	0.996	1.011	1.028	1.041	1.054	1.066	1.078	1.088	1.098	1.105	1.111	1.118	1.122	1.128	1.131	1.134	1.135	1.135	1.135	1.134	1.131	1.129	1.126	1.121	1.118	1.112	1.106	1.101	1.095	1.090	1.082	1.076	1.070	1.064	1.058	1.050	1.044	1.038	1.031	1.026	1.021	1.018	1.012	1.009	1.004	1.001	0.998	0.994	0.991	0.988	0.985	0.981	0.979	0.976	0.972	0.969	0.965	0.960	0.955	0.950	0.944	0.935	0.929	0.920	0.910	0.900	0.889	0.876	0.864	0.848	0.831	0.812	0.794	0.774	0.752	0.729	0.704	0.678	0.650	0.620	0.590	0.558	0.524	0.490	0.454	0.418	0.379	0.341	0.301	0.261	0.221	0.179	0.138	0.096	0.054	0.011	-0.030	-0.071	-0.111	-0.152	-0.191	-0.229	-0.266	-0.301	-0.336	-0.370	-0.401	-0.431	-0.460	-0.485	-0.509	-0.531	-0.552	-0.570	-0.585	-0.598	-0.608	-0.615	-0.621	-0.622	-0.621	-0.619	-0.612	-0.605	-0.594	-0.580	-0.564	-0.545	-0.525	-0.501	-0.474	-0.448	-0.416	-0.384	-0.349	-0.312	-0.275	-0.234	-0.192	-0.150	-0.105	-0.060	-0.014	0.035	0.084	0.132	0.184	0.234	0.285	0.336	0.388	0.439	0.490	0.541	0.591	0.641	0.691	0.740	0.789	0.836	0.881	0.926	0.970	1.012	1.054	1.094	1.132	1.169	1.205	1.239	1.271	1.302	1.332	1.360	1.386	1.411	1.434	1.456	1.476	1.494	1.509	1.524	1.538	1.549	1.559	1.566	1.574	1.579	1.582	1.585	1.586	1.588	1.586	1.585	1.584	1.579	1.575	1.571	1.565	1.559	1.551	1.545	1.538	1.529	1.520	1.511	1.501	1.491	1.482	1.472	1.462	1.451	1.441	1.431	1.421	1.410	1.400	1.391	1.381	1.371	1.362	1.355	1.346	1.338	1.331	1.324	1.318	1.312	1.306	1.301	1.296	1.292	1.290	1.286	1.284	1.281	1.280	1.280	1.279	1.279	1.279	1.280	1.282	1.285	1.286	1.290	1.294	1.299	1.304	1.310	1.316	1.322	1.331	1.340	1.349	1.359	1.368	1.379	1.391	1.402	1.414	1.426	1.441	1.455	1.469	1.482	1.498	1.515	1.530	1.546	1.562	1.580	1.598	1.614	1.631	1.649	1.666	1.685	1.701	1.718	1.735	1.751	1.768	1.784	1.799	1.814	1.829	1.842	1.855	1.869	1.881	1.892	1.902	1.911	1.920	1.929	1.935	1.940	1.945	1.949	1.951	1.952	1.954	1.954	1.951	1.950	1.945	1.941	1.935	1.930	1.922	1.915	1.906	1.898	1.886	1.875	1.864	1.850	1.838	1.824	1.810	1.795	1.781	1.766	1.751	1.736	1.721	1.705	1.689	1.672	1.658	1.641	1.625	1.609	1.594	1.578	1.561	1.545	1.529	1.512	1.496	1.481	1.465	1.449	1.432	1.416	1.401	1.385	1.369	1.354	1.338	1.320	1.305	1.288	1.271	1.254	1.238	1.220	1.202	1.185	1.168	1.148	1.129	1.111	1.090	1.070	1.051	1.031	1.010	0.990	0.969	0.946	0.925	0.904	0.881	0.860	0.839	0.818	0.798	0.776	0.756	0.736	0.716	0.699	0.681	0.665	0.648	0.634	0.619	0.606	0.595	0.584	0.575	0.566	0.559	0.554	0.549	0.548	0.546	0.546	0.549	0.552	0.559	0.566	0.575	0.585	0.596	0.611	0.626	0.642	0.659	0.678	0.698	0.719	0.740	0.762	0.788	0.811	0.836	0.861	0.889	0.914	0.939	0.965	0.990	1.015	1.038	1.061	1.085	1.106	1.128	1.146	1.165	1.184	1.200	1.214	1.226	1.238	1.248	1.255	1.261	1.266	1.269	1.271	1.270	1.268	1.264	1.258	1.250	1.240	1.230	1.218	1.205	1.190	1.175	1.159	1.142	1.125	1.106	1.088	1.070	1.049	1.030	1.011	0.992	0.974	0.955	0.938	0.921	0.905	0.889	0.875	0.862	0.851	0.840	0.831	0.825	0.819	0.815	0.814	0.814	0.814	0.819	0.824	0.830	0.838	0.848	0.860	0.872	0.886	0.902	0.919	0.938	0.956	0.979	0.999	1.021	1.045	1.070	1.095	1.120	1.146	1.172	1.199	1.225	1.250	1.276	1.301	1.325	1.350	1.374	1.395	1.416	1.436	1.455	1.472	1.488	1.501	1.514	1.524	1.532	1.540	1.545	1.548	1.548	1.548	1.544	1.539	1.530	1.521	1.510	1.496	1.481	1.464	1.445	1.424	1.402	1.378	1.352	1.325	1.296	1.268	1.236	1.204	1.171	1.138	1.101	1.066	1.030	0.995	0.958	0.920	0.882	0.846	0.809	0.772	0.735	0.700	0.664	0.629	0.594	0.561	0.530	0.498	0.469	0.440	0.414	0.388	0.364	0.341	0.319	0.299	0.282	0.266	0.250	0.238	0.228	0.218	0.210	0.205	0.201	0.199	0.199	0.200	0.204	0.209	0.215	0.222	0.232	0.245	0.258	0.272	0.288	0.305	0.324	0.342	0.364	0.385	0.408	0.430	0.455	0.478	0.504	0.529	0.554	0.579	0.605	0.630	0.656	0.682	0.708	0.732	0.755	0.778	0.801	0.822	0.844	0.861	0.880	0.898	0.912	0.926	0.939	0.949	0.960	0.965	0.971	0.976	0.978	0.979	0.978	0.975	0.970	0.965	0.956	0.948	0.936	0.924	0.908	0.892	0.874	0.852	0.831	0.809	0.784	0.758	0.731	0.702	0.674	0.644	0.611	0.579	0.545	0.512	0.478	0.444	0.408	0.374	0.338	0.304	0.268	0.232	0.198	0.162	0.130	0.096	0.064	0.031	0.000	-0.029	-0.059	-0.088	-0.115	-0.142	-0.168	-0.192	-0.218	-0.240	-0.262	-0.284	-0.304	-0.324	-0.341	-0.359	-0.375	-0.390	-0.404	-0.416	-0.428	-0.439	-0.450	-0.459	-0.468	-0.474	-0.481	-0.488	-0.494	-0.500	-0.504	-0.510	-0.514	-0.519	-0.522	-0.528	-0.531	-0.535	-0.539	-0.542	-0.546	-0.550	-0.554	-0.559	-0.562	-0.566	-0.571	-0.575	-0.579	-0.585	-0.589	-0.594	-0.598	-0.602	-0.609	-0.612	-0.616	-0.621	-0.626	-0.630	-0.634	-0.639	-0.641	-0.644	-0.646	-0.649	-0.649	-0.650	-0.649	-0.649	-0.646	-0.644	-0.640	-0.636	-0.631	-0.625	-0.619	-0.611	-0.604	-0.595	-0.585	-0.574	-0.562	-0.550	-0.536	-0.524	-0.510	-0.495	-0.479	-0.462	-0.446	-0.430	-0.411	-0.392	-0.375	-0.356	-0.338	-0.319	-0.299	-0.280	-0.261	-0.242	-0.224	-0.205	-0.186	-0.169	-0.152	-0.136	-0.119	-0.102	-0.089	-0.074	-0.060	-0.046	-0.034	-0.022	-0.010	0.000	0.010	0.019	0.028	0.035	0.044	0.050	0.055	0.061	0.065	0.069	0.072	0.074	0.076	0.079	0.079	0.080	0.081	0.081	0.081	0.081	0.081	0.081	0.080	0.080	0.078	0.078	0.076	0.075	0.074	0.072	0.071	0.070	0.070	0.069	0.069	0.068	0.066	0.068	0.066	0.068	0.066	0.068	0.066	0.066	0.066	0.066	0.066	0.066	0.066	0.065	0.065	0.062	0.061	0.061	0.059	0.056	0.055	0.051	0.049	0.046	0.044	0.040	0.036	0.031	0.028	0.022	0.018	0.012	0.008	0.002	-0.004	-0.009	-0.014	-0.019	-0.024	-0.030	-0.035	-0.040	-0.045	-0.050	-0.052	-0.056	-0.060	-0.064	-0.065	-0.066	-0.069	-0.068	-0.068	-0.066	-0.065	-0.064	-0.060	-0.058	-0.052	-0.049	-0.042	-0.038	-0.030	-0.022	-0.014	-0.005	0.004	0.014	0.024	0.034	0.045	0.058	0.069	0.080	0.091	0.102	0.116	0.128	0.139	0.151	0.162	0.175	0.185	0.196	0.206	0.216	0.226	0.235	0.242	0.251	0.258	0.265	0.271	0.276	0.281	0.285	0.288	0.290	0.292	0.294	0.295	0.294	0.295	0.294	0.291	0.289	0.286	0.284	0.279	0.275	0.270	0.265	0.260	0.255	0.249	0.242	0.236	0.230	0.222	0.215	0.208	0.200	0.194	0.185	0.178	0.169	0.160	0.151	0.142	0.134	0.126	0.118	0.108	0.100	0.091	0.081	0.072	0.064	0.054	0.046	0.036	0.028	0.020	0.010	0.001	-0.008	-0.016	-0.025	-0.034	-0.042	-0.050	-0.059	-0.068	-0.076	-0.084	-0.091	-0.098	-0.105	-0.111	-0.119	-0.125	-0.130	-0.136	-0.141	-0.146	-0.151	-0.155	-0.158	-0.162	-0.164	-0.165	-0.166	-0.168	-0.166	-0.165	-0.164	-0.160	-0.158	-0.152	-0.148	-0.141	-0.134	-0.125	-0.116	-0.108	-0.095	-0.084	-0.072	-0.058	-0.044	-0.029	-0.012	0.004	0.021	0.040	0.059	0.079	0.100	0.121	0.144	0.165	0.189	0.212	0.235	0.260	0.285	0.310	0.335	0.361	0.389	0.416	0.444	0.470	0.498	0.525	0.551	0.580	0.608	0.635	0.662	0.690	0.716	0.745	0.770	0.796	0.822	0.848	0.871	0.895	0.918	0.940	0.961	0.981	1.001	1.020	1.038	1.056	1.071	1.086	1.101	1.112	1.125	1.136	1.145	1.152	1.159	1.165	1.169	1.171	1.174	1.172	1.172	1.170	1.166	1.161	1.156	1.149	1.140	1.130	1.120	1.109	1.098	1.084	1.070	1.056	1.040	1.025	1.008	0.990	0.972	0.954	0.936	0.918	0.900	0.882	0.864	0.846	0.829	0.811	0.795	0.778	0.762	0.748	0.732	0.719	0.705	0.692	0.681	0.670	0.660	0.650	0.642	0.634	0.626	0.620	0.615	0.609	0.604	0.600	0.596	0.594	0.591	0.589	0.586	0.585	0.584	0.582	0.581	0.580	0.579	0.578	0.575	0.575	0.572	0.570	0.569	0.566	0.564	0.560	0.558	0.554	0.550	0.544	0.540	0.535	0.528	0.524	0.516	0.511	0.504	0.499	0.492	0.486	0.480	0.474	0.469	0.465	0.460	0.455	0.451	0.448	0.446	0.442	0.442	0.441	0.441	0.442	0.445	0.448	0.450	0.456	0.461	0.466	0.475	0.482	0.491	0.500	0.511	0.521	0.532	0.545	0.556	0.569	0.581	0.594	0.606	0.620	0.632	0.645	0.659	0.670	0.682	0.695	0.705	0.715	0.724	0.732	0.740	0.746	0.751	0.755	0.758	0.760	0.760	0.759	0.758	0.754	0.748	0.741	0.734	0.724	0.714	0.701	0.688	0.674	0.658	0.641	0.624	0.605	0.586	0.568	0.546	0.526	0.505	0.484	0.462	0.440	0.419	0.398	0.376	0.355	0.335	0.315	0.296	0.278	0.260	0.242	0.226	0.211	0.198	0.185	0.172	0.162	0.152	0.144	0.138	0.131	0.128	0.124	0.122	0.121	0.121	0.122	0.126	0.130	0.135	0.141	0.149	0.158	0.166	0.178	0.189	0.201	0.214	0.229	0.242	0.258	0.274	0.290	0.308	0.325	0.344	0.362	0.381	0.400	0.420	0.440	0.460	0.479	0.500	0.520	0.540	0.560	0.581	0.601	0.621	0.641	0.662	0.681	0.702	0.721	0.741	0.761	0.781	0.800	0.819	0.839	0.856	0.874	0.892	0.909	0.926	0.942	0.958	0.972	0.986	1.001	1.014	1.026	1.039	1.049	1.059	1.069	1.078	1.085	1.092	1.098	1.102	1.108	1.110	1.114	1.115	1.116	1.115	1.114	1.112	1.110	1.106	1.102	1.098	1.091	1.084	1.076	1.068	1.058	1.049	1.038	1.026	1.015	1.002	0.991	0.978	0.966	0.954	0.940	0.928	0.915	0.902	0.890	0.878	0.866	0.856	0.845	0.836	0.828	0.819	0.811	0.805	0.800	0.795	0.790	0.788	0.786	0.786	0.786	0.788	0.791	0.796	0.801	0.808	0.816	0.825	0.835	0.848	0.861	0.874	0.889	0.905	0.921	0.939	0.958	0.976	0.995	1.015	1.036	1.056	1.076	1.099	1.119	1.140	1.160	1.181	1.200	1.220	1.239	1.258	1.274	1.291	1.308	1.321	1.335	1.348	1.359	1.369	1.378	1.385	1.390	1.394	1.396	1.398	1.398	1.395	1.391	1.386	1.380	1.371	1.361	1.350	1.338	1.321	1.306	1.289	1.269	1.250	1.229	1.206	1.184	1.160	1.134	1.108	1.081	1.052	1.025	0.995	0.966	0.936	0.905	0.872	0.841	0.811	0.780	0.749	0.718	0.686	0.655	0.625	0.595	0.565	0.536	0.509	0.481	0.455	0.430	0.404	0.380	0.358	0.335	0.314	0.294	0.275	0.256	0.240	0.225	0.210	0.198	0.185	0.175	0.165	0.159	0.151	0.146	0.142	0.141	0.139	0.141	0.142	0.148	0.152	0.159	0.168	0.178	0.188	0.200	0.214	0.229	0.246	0.262	0.282	0.302	0.324	0.346	0.369	0.392	0.418	0.445	0.471	0.500	0.529	0.559	0.590	0.621	0.652	0.686	0.719	0.751	0.785	0.819	0.852	0.888	0.921	0.955	0.989	1.022	1.055	1.088	1.120	1.151	1.184	1.214	1.241	1.270	1.298	1.324	1.349	1.372	1.394	1.415	1.435	1.451	1.468	1.482	1.495	1.506	1.516	1.524	1.529	1.534	1.536	1.536	1.535	1.532	1.529	1.521	1.512	1.504	1.491	1.478	1.462	1.446	1.428	1.409	1.389	1.365	1.342	1.318	1.292	1.265	1.239	1.210	1.181	1.152	1.122	1.092	1.061	1.031	1.000	0.970	0.940	0.910	0.880	0.850	0.821	0.794	0.768	0.741	0.716	0.691	0.668	0.646	0.626	0.605	0.589	0.571	0.556	0.544	0.531	0.522	0.514	0.506	0.502	0.500	0.498	0.499	0.501	0.506	0.512	0.521	0.530	0.542	0.555	0.571	0.588	0.606	0.626	0.648	0.670	0.694	0.719	0.745	0.771	0.800	0.829	0.859	0.889	0.920	0.951	0.982	1.015	1.048	1.080	1.112	1.145	1.178	1.210	1.242	1.274	1.305	1.336	1.366	1.396	1.426	1.455	1.484	1.511	1.539	1.565	1.590	1.615	1.638	1.661	1.684	1.706	1.726	1.748	1.766	1.785	1.804	1.820	1.838	1.852	1.868	1.882	1.896	1.910	1.924	1.935	1.946	1.958	1.968	1.978	1.986	1.995	2.002	2.010	2.016	2.022	2.029	2.034	2.038	2.041	2.045	2.047	2.050	2.051	2.051	2.050	2.050	2.046	2.044	2.039	2.034	2.029	2.021	2.013	2.004	1.992	1.981	1.969	1.955	1.939	1.922	1.904	1.885	1.865	1.842	1.820	1.796	1.769	1.742	1.715	1.684	1.654	1.621	1.586	1.552	1.516	1.479	1.441	1.402	1.362	1.320	1.278	1.236	1.191	1.146	1.101	1.055	1.009	0.961	0.915	0.868	0.819	0.771	0.724	0.676	0.629	0.581	0.535	0.489	0.442	0.396	0.351	0.306	0.262	0.220	0.176	0.135	0.095	0.055	0.016	-0.021	-0.058	-0.092	-0.126	-0.159	-0.191	-0.221	-0.250	-0.278	-0.304	-0.329	-0.352	-0.375	-0.395	-0.416	-0.434	-0.451	-0.468	-0.482	-0.495	-0.507	-0.520	-0.530	-0.540	-0.549	-0.555	-0.564	-0.570	-0.575	-0.580	-0.585	-0.588	-0.591	-0.594	-0.596	-0.598	-0.599	-0.600	-0.600	-0.600	-0.601	-0.600	-0.601	-0.600	-0.600	-0.599	-0.599	-0.599	-0.599	-0.600	-0.600	-0.601	-0.602	-0.602	-0.604	-0.606	-0.608	-0.610	-0.612	-0.614	-0.616	-0.619	-0.621	-0.624	-0.626	-0.629	-0.631	-0.635	-0.638	-0.641	-0.642	-0.646	-0.646	-0.649	-0.650	-0.652	-0.652	-0.654	-0.652	-0.651	-0.650	-0.649	-0.646	-0.642	-0.639	-0.634	-0.626	-0.620	-0.611	-0.604	-0.592	-0.581	-0.570	-0.556	-0.542	-0.526	-0.510	-0.491	-0.472	-0.452	-0.431	-0.408	-0.384	-0.359	-0.334	-0.306	-0.278	-0.249	-0.219	-0.188	-0.156	-0.124	-0.091	-0.058	-0.024	0.010	0.045	0.080	0.114	0.149	0.182	0.216	0.250	0.284	0.316	0.348	0.379	0.409	0.439	0.466	0.494	0.520	0.546	0.570	0.592	0.615	0.635	0.654	0.671	0.686	0.701	0.714	0.725	0.735	0.742	0.749	0.754	0.758	0.759	0.760	0.760	0.758	0.755	0.750	0.745	0.739	0.731	0.724	0.714	0.702	0.694	0.682	0.670	0.658	0.646	0.634	0.621	0.609	0.596	0.584	0.572	0.560	0.549	0.538	0.526	0.516	0.506	0.498	0.489	0.480	0.474	0.465	0.459	0.454	0.448	0.444	0.439	0.435	0.432	0.429	0.428	0.426	0.425	0.424	0.424	0.421	0.421	0.421	0.421	0.421	0.420	0.420	0.419	0.419	0.416	0.415	0.414	0.410	0.408	0.405	0.400	0.396	0.391	0.386	0.379	0.372	0.365	0.358	0.348	0.338	0.328	0.316	0.302	0.290	0.276	0.261	0.246	0.229	0.212	0.194	0.176	0.156	0.136	0.116	0.095	0.074	0.051	0.029	0.005	-0.018	-0.041	-0.065	-0.090	-0.114	-0.139	-0.165	-0.190	-0.216	-0.242	-0.269	-0.295	-0.322	-0.349	-0.376	-0.402	-0.429	-0.456	-0.482	-0.509	-0.535	-0.560	-0.588	-0.611	-0.636	-0.660	-0.684	-0.705	-0.728	-0.749	-0.769	-0.789	-0.808	-0.826	-0.842	-0.859	-0.874	-0.888	-0.900	-0.911	-0.921	-0.930	-0.936	-0.942	-0.946	-0.950	-0.951	-0.950	-0.948	-0.944	-0.939	-0.932	-0.924	-0.912	-0.901	-0.888	-0.872	-0.858	-0.840	-0.822	-0.802	-0.780	-0.758	-0.735	-0.711	-0.685	-0.660	-0.634	-0.606	-0.579	-0.552	-0.525	-0.498	-0.469	-0.442	-0.416	-0.390	-0.365	-0.341	-0.316	-0.295	-0.274	-0.252	-0.234	-0.216	-0.201	-0.188	-0.174	-0.162	-0.154	-0.149	-0.142	-0.139	-0.136	-0.139	-0.140	-0.144	-0.150	-0.158	-0.166	-0.178	-0.190	-0.204	-0.220	-0.236	-0.255	-0.276	-0.296	-0.319	-0.341	-0.365	-0.389	-0.414	-0.439	-0.465	-0.491	-0.518	-0.542	-0.568	-0.594	-0.619	-0.642	-0.666	-0.689	-0.710	-0.731	-0.751	-0.770	-0.789	-0.805	-0.821	-0.835	-0.848	-0.859	-0.869	-0.876	-0.884	-0.889	-0.894	-0.898	-0.900	-0.901	-0.900	-0.899	-0.898	-0.894	-0.889	-0.884	-0.879	-0.871	-0.862	-0.854	-0.845	-0.835	-0.824	-0.814	-0.801	-0.789	-0.778	-0.765	-0.752	-0.740	-0.726	-0.714	-0.701	-0.688	-0.674	-0.661	-0.648	-0.634	-0.621	-0.609	-0.596	-0.584	-0.571	-0.559	-0.546	-0.534	-0.521	-0.510	-0.499	-0.488	-0.478	-0.466	-0.455	-0.445	-0.435	-0.425	-0.416	-0.406	-0.398	-0.389	-0.381	-0.372	-0.364	-0.358	-0.350	-0.342	-0.336	-0.330	-0.325	-0.319	-0.315	-0.310	-0.306	-0.302	-0.300	-0.296	-0.295	-0.292	-0.292	-0.291	-0.291	-0.290	-0.291	-0.292	-0.292	-0.294	-0.295	-0.299	-0.300	-0.301	-0.305	-0.306	-0.310	-0.311	-0.314	-0.315	-0.316	-0.316	-0.316	-0.316	-0.315	-0.315	-0.312	-0.311	-0.309	-0.305	-0.302	-0.298	-0.292	-0.286	-0.280	-0.272	-0.265	-0.256	-0.248	-0.236	-0.226	-0.215	-0.202	-0.189	-0.176	-0.162	-0.148	-0.134	-0.119	-0.104	-0.088	-0.072	-0.058	-0.041	-0.026	-0.011	0.005	0.019	0.032	0.046	0.059	0.070	0.082	0.092	0.102	0.110	0.119	0.124	0.129	0.132	0.134	0.135	0.135	0.132	0.129	0.125	0.119	0.112	0.104	0.092	0.081	0.069	0.054	0.039	0.022	0.005	-0.014	-0.034	-0.054	-0.075	-0.098	-0.119	-0.142	-0.165	-0.188	-0.211	-0.236	-0.260	-0.284	-0.306	-0.329	-0.350	-0.372	-0.391	-0.411	-0.431	-0.449	-0.464	-0.481	-0.495	-0.509	-0.519	-0.530	-0.538	-0.546	-0.550	-0.555	-0.555	-0.555	-0.554	-0.550	-0.546	-0.539	-0.530	-0.520	-0.509	-0.495	-0.481	-0.464	-0.448	-0.429	-0.409	-0.389	-0.368	-0.345	-0.321	-0.299	-0.274	-0.249	-0.225	-0.200	-0.175	-0.150	-0.124	-0.099	-0.075	-0.051	-0.029	-0.006	0.015	0.036	0.056	0.075	0.091	0.109	0.124	0.138	0.150	0.161	0.170	0.179	0.185	0.190	0.194	0.195	0.195	0.194	0.192	0.188	0.182	0.175	0.168	0.158	0.148	0.138	0.125	0.112	0.098	0.082	0.069	0.054	0.038	0.021	0.005	-0.010	-0.025	-0.041	-0.056	-0.070	-0.084	-0.098	-0.110	-0.121	-0.132	-0.144	-0.152	-0.161	-0.166	-0.171	-0.176	-0.179	-0.180	-0.180	-0.179	-0.176	-0.172	-0.168	-0.160	-0.151	-0.140	-0.129	-0.116	-0.102	-0.086	-0.070	-0.052	-0.035	-0.014	0.006	0.028	0.049	0.070	0.094	0.116	0.140	0.162	0.186	0.209	0.232	0.255	0.278	0.300	0.320	0.341	0.361	0.381	0.399	0.416	0.432	0.449	0.462	0.475	0.486	0.499	0.507	0.516	0.522	0.529	0.532	0.536	0.538	0.538	0.538	0.534	0.531	0.526	0.522	0.515	0.509	0.501	0.491	0.481	0.471	0.460	0.449	0.436	0.424	0.411	0.400	0.386	0.375	0.362	0.350	0.338	0.326	0.315	0.305	0.292	0.282	0.274	0.265	0.258	0.250	0.244	0.238	0.232	0.228	0.224	0.221	0.220	0.218	0.218	0.219	0.219	0.221	0.224	0.226	0.231	0.236	0.240	0.246	0.252	0.258	0.265	0.271	0.280	0.288	0.296	0.302	0.311	0.320	0.329	0.338	0.345	0.354	0.362	0.370	0.379	0.388	0.395	0.402	0.410	0.419	0.426	0.432	0.440	0.448	0.455	0.461	0.469	0.476	0.482	0.491	0.499	0.505	0.512	0.520	0.528	0.534	0.541	0.549	0.558	0.566	0.574	0.582	0.590	0.600	0.608	0.616	0.626	0.635	0.644	0.651	0.660	0.668	0.676	0.684	0.691	0.698	0.704	0.710	0.715	0.719	0.724	0.728	0.730	0.732	0.734	0.734	0.734	0.734	0.731	0.729	0.725	0.722	0.718	0.711	0.706	0.699	0.691	0.681	0.672	0.664	0.652	0.642	0.630	0.618	0.605	0.592	0.578	0.565	0.550	0.535	0.521	0.507	0.492	0.478	0.464	0.449	0.435	0.421	0.409	0.396	0.382	0.370	0.359	0.348	0.335	0.325	0.314	0.302	0.292	0.282	0.272	0.262	0.252	0.241	0.232	0.222	0.212	0.202	0.192	0.181	0.170	0.159	0.148	0.135	0.122	0.109	0.094	0.078	0.061	0.044	0.026	0.006	-0.015	-0.035	-0.059	-0.082	-0.106	-0.134	-0.159	-0.186	-0.215	-0.244	-0.274	-0.304	-0.336	-0.366	-0.399	-0.431	-0.464	-0.498	-0.530	-0.561	-0.595	-0.626	-0.658	-0.689	-0.719	-0.748	-0.775	-0.801	-0.826	-0.851	-0.874	-0.894	-0.912	-0.930	-0.945	-0.959	-0.969	-0.979	-0.984	-0.989	-0.990	-0.989	-0.985	-0.978	-0.968	-0.955	-0.940	-0.922	-0.902	-0.879	-0.855	-0.828	-0.798	-0.765	-0.730	-0.695	-0.658	-0.616	-0.575	-0.532	-0.488	-0.442	-0.395	-0.346	-0.298	-0.248	-0.198	-0.146	-0.095	-0.042	0.009	0.060	0.111	0.162	0.212	0.261	0.310	0.358	0.402	0.446	0.490	0.531	0.572	0.611	0.648	0.682	0.716	0.748	0.778	0.805	0.829	0.852	0.874	0.894	0.911	0.928	0.941	0.955	0.965	0.974	0.980	0.988	0.991	0.995	0.998	0.998	0.998	0.996	0.994	0.990	0.986	0.982	0.976	0.971	0.965	0.960	0.954	0.949	0.942	0.936	0.931	0.926	0.921	0.918	0.915	0.911	0.910	0.909	0.908	0.908	0.909	0.910	0.914	0.916	0.920	0.926	0.931	0.938	0.945	0.951	0.960	0.969	0.978	0.986	0.996	1.006	1.015	1.025	1.034	1.042	1.051	1.060	1.068	1.074	1.080	1.085	1.089	1.092	1.092	1.094	1.092	1.090	1.086	1.081	1.074	1.065	1.054	1.042	1.029	1.012	0.995	0.976	0.955	0.932	0.909	0.884	0.855	0.828	0.798	0.766	0.734	0.700	0.664	0.629	0.591	0.552	0.514	0.475	0.435	0.395	0.355	0.316	0.275	0.235	0.196	0.156	0.118	0.079	0.042	0.006	-0.029	-0.062	-0.094	-0.124	-0.154	-0.180	-0.205	-0.229	-0.251	-0.271	-0.289	-0.305	-0.320	-0.332	-0.342	-0.350	-0.356	-0.360	-0.361	-0.361	-0.358	-0.354	-0.348	-0.339	-0.329	-0.316	-0.302	-0.288	-0.270	-0.252	-0.231	-0.210	-0.188	-0.164	-0.139	-0.112	-0.085	-0.058	-0.029	0.001	0.030	0.061	0.091	0.122	0.154	0.186	0.219	0.250	0.281	0.314	0.344	0.375	0.405	0.435	0.462	0.491	0.520	0.545	0.571	0.596	0.620	0.642	0.664	0.684	0.704	0.720	0.738	0.752	0.766	0.779	0.790	0.800	0.808	0.814	0.819	0.822	0.824	0.824	0.822	0.820	0.816	0.810	0.804	0.795	0.786	0.775	0.761	0.748	0.734	0.719	0.701	0.685	0.668	0.649	0.629	0.609	0.589	0.568	0.548	0.526	0.505	0.484	0.464	0.442	0.424	0.404	0.385	0.368	0.350	0.334	0.319	0.306	0.294	0.282	0.272	0.265	0.259	0.254	0.250	0.249	0.249	0.251	0.255	0.261	0.270	0.280	0.291	0.304	0.320	0.336	0.355	0.376	0.398	0.421	0.445	0.472	0.500	0.529	0.559	0.591	0.622	0.655	0.689	0.721	0.755	0.790	0.825	0.859	0.892	0.928	0.961	0.994	1.026	1.059	1.089	1.119	1.148	1.175	1.201	1.228	1.250	1.272	1.292	1.311	1.330	1.346	1.360	1.374	1.384	1.394	1.401	1.409	1.412	1.416	1.419	1.419	1.419	1.415	1.412	1.408	1.400	1.394	1.385	1.376	1.366	1.354	1.344	1.331	1.318	1.305	1.290	1.276	1.261	1.246	1.231	1.216	1.201	1.188	1.172	1.159	1.144	1.131	1.116	1.104	1.091	1.079	1.068	1.056	1.045	1.034	1.022	1.012	1.002	0.992	0.981	0.971	0.961	0.952	0.942	0.934	0.924	0.912	0.904	0.891	0.880	0.870	0.858	0.845	0.832	0.819	0.805	0.791	0.776	0.760	0.742	0.726	0.709	0.690	0.671	0.650	0.630	0.609	0.586	0.564	0.541	0.518	0.494	0.470	0.445	0.421	0.396	0.371	0.345	0.320	0.296	0.271	0.248	0.224	0.201	0.180	0.159	0.138	0.119	0.100	0.084	0.068	0.054	0.040	0.029	0.020	0.011	0.005	0.001	-0.001	-0.001	0.000	0.002	0.009	0.015	0.024	0.035	0.046	0.060	0.078	0.095	0.114	0.134	0.155	0.179	0.202	0.228	0.252	0.280	0.306	0.332	0.361	0.388	0.415	0.442	0.469	0.495	0.520	0.544	0.568	0.589	0.610	0.629	0.645	0.660	0.674	0.685	0.694	0.701	0.708	0.709	0.710	0.708	0.704	0.696	0.688	0.678	0.664	0.648	0.630	0.609	0.588	0.562	0.536	0.509	0.479	0.449	0.416	0.382	0.349	0.312	0.276	0.238	0.201	0.164	0.125	0.086	0.050	0.011	-0.026	-0.064	-0.100	-0.135	-0.170	-0.204	-0.236	-0.268	-0.298	-0.325	-0.352	-0.378	-0.402	-0.424	-0.444	-0.462	-0.480	-0.495	-0.509	-0.521	-0.530	-0.540	-0.546	-0.551	-0.555	-0.556	-0.558	-0.558	-0.555	-0.551	-0.546	-0.540	-0.532	-0.524	-0.514	-0.504	-0.491	-0.479	-0.464	-0.450	-0.434	-0.418	-0.401	-0.384	-0.365	-0.346	-0.328	-0.308	-0.288	-0.268	-0.245	-0.224	-0.201	-0.179	-0.155	-0.131	-0.108	-0.084	-0.058	-0.034	-0.008	0.019	0.045	0.072	0.100	0.128	0.156	0.184	0.214	0.244	0.272	0.302	0.331	0.362	0.392	0.422	0.454	0.484	0.512	0.544	0.572	0.601	0.630	0.659	0.688	0.714	0.740	0.765	0.791	0.815	0.838	0.860	0.880	0.901	0.919	0.935	0.951	0.965	0.978	0.989	0.996	1.004	1.010	1.014	1.015	1.015	1.015	1.011	1.006	0.999	0.990	0.980	0.968	0.954	0.938	0.920	0.901	0.880	0.859	0.835	0.810	0.785	0.758	0.728	0.700	0.668	0.638	0.606	0.574	0.541	0.507	0.475	0.441	0.408	0.374	0.340	0.308	0.274	0.241	0.209	0.178	0.146	0.116	0.086	0.059	0.031	0.005	-0.020	-0.044	-0.066	-0.088	-0.108	-0.126	-0.144	-0.159	-0.171	-0.185	-0.196	-0.205	-0.212	-0.219	-0.224	-0.226	-0.228	-0.228	-0.226	-0.224	-0.220	-0.215	-0.208	-0.201	-0.192	-0.181	-0.171	-0.159	-0.145	-0.130	-0.116	-0.100	-0.085	-0.069	-0.051	-0.035	-0.018	0.000	0.016	0.034	0.051	0.068	0.084	0.100	0.115	0.129	0.142	0.155	0.168	0.179	0.189	0.198	0.205	0.211	0.216	0.220	0.221	0.224	0.222	0.221	0.218	0.212	0.208	0.200	0.190	0.179	0.168	0.152	0.138	0.120	0.102	0.082	0.061	0.040	0.016	-0.009	-0.035	-0.062	-0.090	-0.119	-0.148	-0.176	-0.209	-0.240	-0.271	-0.304	-0.335	-0.369	-0.402	-0.435	-0.469	-0.501	-0.535	-0.568	-0.600	-0.631	-0.662	-0.694	-0.725	-0.754	-0.784	-0.811	-0.839	-0.865	-0.891	-0.915	-0.939	-0.961	-0.982	-1.004	-1.022	-1.040	-1.056	-1.071	-1.085	-1.099	-1.109	-1.119	-1.128	-1.134	-1.140	-1.142	-1.145	-1.146	-1.146	-1.144	-1.140	-1.136	-1.130	-1.122	-1.114	-1.102	-1.090	-1.075	-1.060	-1.044	-1.026	-1.008	-0.986	-0.964	-0.940	-0.915	-0.890	-0.862	-0.834	-0.804	-0.774	-0.744	-0.711	-0.678	-0.642	-0.609	-0.574	-0.538	-0.501	-0.465	-0.429	-0.391	-0.355	-0.318	-0.281	-0.244	-0.206	-0.171	-0.136	-0.101	-0.070	-0.038	-0.008	0.021	0.050	0.075	0.098	0.120	0.139	0.155	0.171	0.182	0.192	0.199	0.202	0.202	0.200	0.195	0.188	0.175	0.161	0.142	0.121	0.098	0.071	0.041	0.009	-0.026	-0.065	-0.105	-0.149	-0.194	-0.240	-0.290	-0.342	-0.395	-0.449	-0.504	-0.560	-0.616	-0.674	-0.731	-0.788	-0.845	-0.900	-0.956	-1.010	-1.062	-1.111	-1.160	-1.204	-1.248	-1.288	-1.325	-1.359	-1.390	-1.416	-1.440	-1.460	-1.476	-1.488	-1.495	-1.499	-1.499	-1.494	-1.486	-1.472	-1.455	-1.435	-1.410	-1.380	-1.348	-1.312	-1.274	-1.231	-1.186	-1.138	-1.086	-1.035	-0.980	-0.924	-0.868	-0.809	-0.750	-0.690	-0.631	-0.572	-0.514	-0.456	-0.400	-0.346	-0.294	-0.244	-0.196	-0.150	-0.108	-0.068	-0.032	0.000	0.030	0.054	0.076	0.092	0.105	0.115	0.119	0.119	0.115	0.106	0.094	0.076	0.055	0.030	0.000	-0.034	-0.070	-0.110	-0.152	-0.200	-0.250	-0.301	-0.358	-0.415	-0.474	-0.535	-0.598	-0.661	-0.726	-0.792	-0.859	-0.926	-0.994	-1.061	-1.129	-1.196	-1.262	-1.328	-1.394	-1.458	-1.520	-1.582	-1.642	-1.701	-1.758	-1.812	-1.866	-1.918	-1.966	-2.014	-2.060	-2.102	-2.145	-2.185	-2.222	-2.259	-2.291	-2.322	-2.354	-2.381	-2.408	-2.432	-2.455	-2.475	-2.495	-2.515	-2.532	-2.548	-2.564	-2.578	-2.591	-2.604	-2.616	-2.628	-2.639	-2.649	-2.659	-2.669	-2.679	-2.688	-2.698	-2.705	-2.715	-2.724	-2.732	-2.742	-2.752	-2.764	-2.775	-2.786	-2.799	-2.811	-2.824	-2.839	-2.852	-2.869	-2.882	-2.899	-2.915	-2.931	-2.949	-2.966	-2.984	-3.004	-3.022	-3.041	-3.061	-3.081	-3.100	-3.121	-3.140	-3.161	-3.180	-3.200	-3.220	-3.238	-3.256	-3.275	-3.294	-3.310	-3.326	-3.342	-3.359	-3.374	-3.388	-3.401	-3.414	-3.425	-3.435	-3.445	-3.452	-3.461	-3.468	-3.472	-3.476	-3.480	-3.482	-3.484	-3.484	-3.484	-3.481	-3.479	-3.476	-3.471	-3.469	-3.462	-3.458	-3.450	-3.445	-3.439	-3.431	-3.424	-3.416	-3.411	-3.404	-3.396	-3.390	-3.385	-3.380	-3.375	-3.370	-3.366	-3.362	-3.361	-3.359	-3.359	-3.359	-3.359	-3.360	-3.362	-3.366	-3.370	-3.376	-3.381	-3.389	-3.396	-3.405	-3.412	-3.422	-3.431	-3.441	-3.450	-3.460	-3.469	-3.478	-3.485	-3.494	-3.501	-3.506	-3.512	-3.518	-3.520	-3.521	-3.521	-3.518	-3.514	-3.508	-3.499	-3.489	-3.475	-3.461	-3.444	-3.424	-3.401	-3.376	-3.350	-3.321	-3.289	-3.254	-3.216	-3.176	-3.135	-3.090	-3.044	-2.994	-2.944	-2.890	-2.835	-2.779	-2.721	-2.662	-2.602	-2.541	-2.480	-2.416	-2.354	-2.291	-2.228	-2.164	-2.102	-2.040	-1.978	-1.916	-1.856	-1.796	-1.740	-1.684	-1.630	-1.576	-1.528	-1.479	-1.432	-1.388	-1.346	-1.308	-1.271	-1.236	-1.205	-1.175	-1.149	-1.124	-1.102	-1.082	-1.066	-1.051	-1.039	-1.030	-1.022	-1.018	-1.014	-1.014	-1.015	-1.018	-1.021	-1.026	-1.034	-1.042	-1.052	-1.062	-1.075	-1.088	-1.101	-1.115	-1.131	-1.146	-1.162	-1.179	-1.196	-1.212	-1.229	-1.246	-1.261	-1.279	-1.294	-1.311	-1.326	-1.342	-1.358	-1.372	-1.385	-1.400	-1.412	-1.426	-1.439	-1.450	-1.462	-1.474	-1.485	-1.495	-1.505	-1.515	-1.522	-1.532	-1.541	-1.550	-1.558	-1.566	-1.575	-1.584	-1.592	-1.601	-1.609	-1.618	-1.626	-1.635	-1.645	-1.654	-1.664	-1.674	-1.685	-1.696	-1.708	-1.719	-1.730	-1.741	-1.754	-1.765	-1.778	-1.789	-1.801	-1.812	-1.825	-1.838	-1.850	-1.861	-1.874	-1.885	-1.896	-1.908	-1.918	-1.929	-1.938	-1.948	-1.956	-1.964	-1.970	-1.976	-1.981	-1.986	-1.989	-1.991	-1.992	-1.994	-1.994	-1.992	-1.990	-1.988	-1.982	-1.979	-1.974	-1.968	-1.960	-1.954	-1.945	-1.938	-1.929	-1.918	-1.909	-1.896	-1.886	-1.874	-1.862	-1.851	-1.839	-1.828	-1.816	-1.805	-1.794	-1.782	-1.771	-1.761	-1.752	-1.742	-1.734	-1.726	-1.718	-1.710	-1.704	-1.698	-1.694	-1.689	-1.684	-1.680	-1.676	-1.672	-1.670	-1.666	-1.664	-1.661	-1.658	-1.656	-1.652	-1.649	-1.645	-1.641	-1.638	-1.632	-1.628	-1.621	-1.615	-1.606	-1.599	-1.589	-1.578	-1.565	-1.551	-1.536	-1.521	-1.502	-1.484	-1.462	-1.440	-1.416	-1.391	-1.364	-1.336	-1.305	-1.274	-1.241	-1.206	-1.171	-1.134	-1.096	-1.056	-1.016	-0.975	-0.934	-0.892	-0.849	-0.805	-0.761	-0.719	-0.674	-0.630	-0.586	-0.544	-0.500	-0.458	-0.416	-0.376	-0.338	-0.299	-0.261	-0.226	-0.192	-0.160	-0.128	-0.099	-0.070	-0.044	-0.019	0.005	0.026	0.046	0.064	0.079	0.094	0.106	0.116	0.125	0.132	0.139	0.144	0.146	0.150	0.150	0.149	0.148	0.145	0.140	0.135	0.131	0.125	0.118	0.111	0.102	0.095	0.088	0.080	0.071	0.064	0.056	0.048	0.040	0.032	0.025	0.018	0.011	0.004	-0.004	-0.010	-0.015	-0.021	-0.026	-0.031	-0.036	-0.042	-0.046	-0.051	-0.056	-0.061	-0.066	-0.072	-0.079	-0.085	-0.091	-0.098	-0.106	-0.114	-0.121	-0.131	-0.140	-0.152	-0.162	-0.175	-0.188	-0.201	-0.215	-0.230	-0.246	-0.262	-0.281	-0.299	-0.318	-0.336	-0.356	-0.376	-0.399	-0.420	-0.441	-0.464	-0.485	-0.507	-0.531	-0.552	-0.576	-0.599	-0.621	-0.642	-0.664	-0.684	-0.704	-0.722	-0.740	-0.758	-0.774	-0.788	-0.801	-0.814	-0.825	-0.835	-0.842	-0.849	-0.854	-0.859	-0.862	-0.864	-0.865	-0.864	-0.862	-0.859	-0.855	-0.849	-0.844	-0.836	-0.828	-0.819	-0.809	-0.799	-0.790	-0.779	-0.769	-0.756	-0.746	-0.734	-0.724	-0.712	-0.702	-0.692	-0.682	-0.674	-0.666	-0.658	-0.650	-0.644	-0.638	-0.632	-0.628	-0.624	-0.622	-0.621	-0.619	-0.620	-0.620	-0.624	-0.626	-0.629	-0.632	-0.638	-0.642	-0.650	-0.656	-0.662	-0.669	-0.676	-0.682	-0.690	-0.696	-0.701	-0.706	-0.712	-0.715	-0.719	-0.719	-0.720	-0.719	-0.716	-0.712	-0.709	-0.701	-0.694	-0.684	-0.671	-0.659	-0.644	-0.626	-0.608	-0.588	-0.564	-0.539	-0.512	-0.485	-0.455	-0.424	-0.390	-0.356	-0.320	-0.281	-0.244	-0.204	-0.162	-0.121	-0.079	-0.035	0.006	0.050	0.092	0.138	0.179	0.222	0.264	0.306	0.346	0.385	0.424	0.461	0.496	0.530	0.561	0.592	0.619	0.644	0.668	0.689	0.706	0.722	0.735	0.745	0.752	0.756	0.759	0.758	0.754	0.748	0.738	0.726	0.711	0.695	0.676	0.655	0.630	0.605	0.578	0.548	0.515	0.482	0.449	0.412	0.376	0.338	0.299	0.260	0.220	0.180	0.141	0.101	0.062	0.024	-0.012	-0.050	-0.086	-0.121	-0.155	-0.188	-0.219	-0.248	-0.275	-0.301	-0.325	-0.349	-0.369	-0.388	-0.404	-0.420	-0.432	-0.445	-0.454	-0.461	-0.466	-0.471	-0.474	-0.475	-0.474	-0.474	-0.471	-0.468	-0.464	-0.459	-0.454	-0.448	-0.442	-0.435	-0.429	-0.422	-0.416	-0.410	-0.405	-0.400	-0.396	-0.392	-0.390	-0.388	-0.388	-0.386	-0.388	-0.389	-0.392	-0.396	-0.401	-0.408	-0.415	-0.424	-0.434	-0.444	-0.456	-0.469	-0.482	-0.496	-0.511	-0.526	-0.541	-0.558	-0.574	-0.590	-0.605	-0.621	-0.638	-0.652	-0.668	-0.681	-0.695	-0.708	-0.719	-0.730	-0.740	-0.749	-0.756	-0.762	-0.768	-0.771	-0.772	-0.774	-0.771	-0.770	-0.766	-0.759	-0.752	-0.744	-0.732	-0.720	-0.706	-0.690	-0.674	-0.655	-0.636	-0.615	-0.592	-0.570	-0.545	-0.520	-0.492	-0.465	-0.438	-0.408	-0.379	-0.346	-0.316	-0.284	-0.251	-0.219	-0.184	-0.150	-0.116	-0.082	-0.049	-0.014	0.021	0.054	0.088	0.121	0.154	0.188	0.219	0.250	0.281	0.312	0.341	0.369	0.396	0.422	0.449	0.474	0.498	0.520	0.540	0.560	0.580	0.598	0.612	0.628	0.639	0.650	0.660	0.669	0.675	0.680	0.684	0.685	0.685	0.684	0.679	0.675	0.666	0.659	0.648	0.636	0.621	0.606	0.589	0.571	0.551	0.531	0.509	0.485	0.460	0.435	0.408	0.380	0.351	0.321	0.292	0.262	0.232	0.202	0.172	0.141	0.111	0.082	0.054	0.025	-0.002	-0.029	-0.054	-0.078	-0.101	-0.124	-0.142	-0.162	-0.180	-0.194	-0.208	-0.219	-0.228	-0.235	-0.239	-0.241	-0.241	-0.238	-0.234	-0.226	-0.215	-0.202	-0.188	-0.170	-0.149	-0.126	-0.102	-0.075	-0.046	-0.014	0.020	0.055	0.092	0.132	0.174	0.218	0.261	0.308	0.355	0.404	0.454	0.505	0.555	0.608	0.660	0.712	0.765	0.818	0.870	0.922	0.974	1.025	1.075	1.125	1.172	1.219	1.265	1.309	1.350	1.391	1.429	1.465	1.499	1.531	1.560	1.588	1.611	1.634	1.652	1.669	1.684	1.695	1.702	1.708	1.711	1.711	1.711	1.705	1.699	1.688	1.676	1.661	1.645	1.626	1.605	1.582	1.558	1.531	1.504	1.475	1.446	1.415	1.382	1.349	1.316	1.282	1.249	1.215	1.181	1.148	1.114	1.081	1.049	1.019	0.988	0.960	0.931	0.905	0.880	0.859	0.838	0.816	0.799	0.782	0.769	0.758	0.748	0.740	0.734	0.729	0.728	0.728	0.729	0.732	0.739	0.745	0.754	0.764	0.776	0.789	0.801	0.818	0.834	0.850	0.868	0.885	0.904	0.922	0.941	0.959	0.976	0.994	1.010	1.028	1.042	1.058	1.071	1.084	1.095	1.105	1.114	1.120	1.126	1.130	1.132	1.134	1.131	1.130	1.125	1.119	1.110	1.101	1.091	1.079	1.064	1.050	1.034	1.016	0.996	0.976	0.958	0.935	0.915	0.892	0.871	0.850	0.828	0.806	0.784	0.764	0.744	0.725	0.706	0.689	0.672	0.658	0.644	0.631	0.621	0.612	0.605	0.600	0.595	0.592	0.592	0.594	0.598	0.604	0.610	0.619	0.629	0.641	0.656	0.671	0.688	0.706	0.725	0.746	0.769	0.790	0.814	0.838	0.861	0.885	0.911	0.936	0.960	0.984	1.008	1.031	1.054	1.076	1.098	1.118	1.138	1.155	1.172	1.188	1.201	1.214	1.226	1.236	1.242	1.250	1.255	1.259	1.261	1.261	1.261	1.259	1.256	1.250	1.244	1.235	1.226	1.216	1.204	1.190	1.176	1.161	1.145	1.128	1.109	1.091	1.071	1.051	1.032	1.010	0.989	0.968	0.945	0.922	0.901	0.878	0.854	0.831	0.808	0.784	0.761	0.738	0.715	0.690	0.668	0.644	0.620	0.599	0.575	0.554	0.531	0.510	0.488	0.468	0.446	0.426	0.405	0.385	0.366	0.348	0.329	0.311	0.294	0.278	0.262	0.248	0.234	0.221	0.210	0.200	0.190	0.181	0.175	0.169	0.164	0.159	0.158	0.158	0.158	0.161	0.166	0.174	0.181	0.191	0.204	0.216	0.231	0.249	0.268	0.289	0.312	0.336	0.364	0.391	0.421	0.452	0.485	0.519	0.555	0.591	0.630	0.668	0.709	0.750	0.791	0.832	0.874	0.918	0.959	1.002	1.044	1.086	1.128	1.168	1.208	1.246	1.284	1.320	1.355	1.388	1.420	1.450	1.479	1.505	1.529	1.550	1.570	1.589	1.604	1.619	1.630	1.639	1.646	1.651	1.655	1.656	1.655	1.652	1.646	1.640	1.632	1.622	1.611	1.598	1.584	1.569	1.552	1.534	1.516	1.498	1.479	1.460	1.440	1.421	1.404	1.385	1.368	1.351	1.334	1.319	1.304	1.291	1.279	1.268	1.258	1.249	1.242	1.236	1.231	1.229	1.228	1.228	1.229	1.231	1.235	1.240	1.246	1.255	1.262	1.271	1.281	1.292	1.305	1.318	1.330	1.342	1.355	1.368	1.380	1.391	1.404	1.412	1.422	1.432	1.439	1.446	1.452	1.455	1.459	1.460	1.460	1.458	1.454	1.448	1.441	1.431	1.420	1.406	1.391	1.375	1.356	1.335	1.312	1.289	1.262	1.234	1.206	1.174	1.141	1.106	1.071	1.034	0.995	0.956	0.916	0.875	0.832	0.790	0.746	0.702	0.659	0.615	0.570	0.525	0.480	0.436	0.391	0.348	0.305	0.261	0.219	0.178	0.136	0.096	0.058	0.020	-0.018	-0.054	-0.088	-0.121	-0.152	-0.185	-0.215	-0.244	-0.270	-0.296	-0.321	-0.344	-0.365	-0.386	-0.405	-0.421	-0.439	-0.452	-0.465	-0.478	-0.488	-0.498	-0.507	-0.514	-0.520	-0.524	-0.529	-0.532	-0.534	-0.535	-0.534	-0.534	-0.532	-0.530	-0.526	-0.522	-0.518	-0.512	-0.506	-0.500	-0.492	-0.485	-0.476	-0.469	-0.461	-0.451	-0.442	-0.434	-0.425	-0.416	-0.409	-0.400	-0.392	-0.385	-0.379	-0.371	-0.365	-0.360	-0.356	-0.351	-0.348	-0.345	-0.342	-0.341	-0.340	-0.340	-0.339	-0.340	-0.342	-0.344	-0.346	-0.351	-0.356	-0.360	-0.366	-0.371	-0.379	-0.386	-0.392	-0.401	-0.408	-0.416	-0.425	-0.434	-0.442	-0.450	-0.459	-0.469	-0.476	-0.485	-0.494	-0.502	-0.510	-0.518	-0.525	-0.531	-0.538	-0.544	-0.549	-0.555	-0.559	-0.564	-0.566	-0.570	-0.572	-0.576	-0.578	-0.579	-0.580	-0.581	-0.582	-0.582	-0.582	-0.582	-0.582	-0.581	-0.580	-0.580	-0.579	-0.578	-0.578	-0.578	-0.578	-0.576	-0.578	-0.579	-0.580	-0.581	-0.585	-0.586	-0.591	-0.595	-0.600	-0.605	-0.611	-0.618	-0.625	-0.634	-0.642	-0.654	-0.664	-0.675	-0.688	-0.700	-0.714	-0.728	-0.742	-0.756	-0.771	-0.788	-0.804	-0.820	-0.838	-0.855	-0.874	-0.891	-0.909	-0.928	-0.948	-0.966	-0.984	-1.004	-1.022	-1.041	-1.060	-1.079	-1.098	-1.116	-1.132	-1.150	-1.168	-1.184	-1.201	-1.216	-1.231	-1.248	-1.261	-1.276	-1.289	-1.301	-1.315	-1.326	-1.339	-1.349	-1.360	-1.369	-1.378	-1.386	-1.394	-1.401	-1.408	-1.412	-1.418	-1.421	-1.425	-1.428	-1.429	-1.430	-1.431	-1.430	-1.429	-1.428	-1.425	-1.421	-1.418	-1.412	-1.408	-1.400	-1.394	-1.386	-1.378	-1.369	-1.359	-1.348	-1.336	-1.322	-1.310	-1.296	-1.280	-1.265	-1.249	-1.231	-1.214	-1.195	-1.175	-1.155	-1.134	-1.112	-1.089	-1.065	-1.041	-1.015	-0.990	-0.964	-0.936	-0.906	-0.878	-0.848	-0.816	-0.784	-0.752	-0.719	-0.685	-0.650	-0.615	-0.579	-0.541	-0.505	-0.468	-0.430	-0.391	-0.351	-0.312	-0.271	-0.231	-0.190	-0.151	-0.110	-0.070	-0.029	0.011	0.052	0.091	0.131	0.170	0.210	0.249	0.286	0.324	0.360	0.396	0.431	0.465	0.499	0.530	0.561	0.590	0.619	0.645	0.671	0.695	0.718	0.739	0.759	0.776	0.792	0.806	0.820	0.830	0.840	0.846	0.851	0.856	0.858	0.858	0.856	0.852	0.846	0.840	0.831	0.821	0.809	0.794	0.779	0.764	0.744	0.724	0.704	0.681	0.658	0.632	0.608	0.581	0.552	0.524	0.496	0.466	0.434	0.402	0.370	0.338	0.304	0.271	0.238	0.204	0.170	0.136	0.102	0.068	0.034	-0.001	-0.035	-0.070	-0.102	-0.138	-0.170	-0.201	-0.235	-0.266	-0.298	-0.329	-0.358	-0.388	-0.416	-0.445	-0.471	-0.499	-0.524	-0.549	-0.574	-0.595	-0.618	-0.639	-0.660	-0.678	-0.696	-0.712	-0.729	-0.742	-0.758	-0.770	-0.780	-0.790	-0.799	-0.806	-0.812	-0.818	-0.821	-0.824	-0.824	-0.822	-0.821	-0.818	-0.812	-0.805	-0.796	-0.788	-0.778	-0.766	-0.752	-0.739	-0.724	-0.708	-0.691	-0.671	-0.652	-0.632	-0.611	-0.589	-0.566	-0.544	-0.520	-0.495	-0.470	-0.446	-0.420	-0.395	-0.371	-0.346	-0.321	-0.298	-0.272	-0.249	-0.226	-0.204	-0.182	-0.161	-0.141	-0.122	-0.105	-0.088	-0.072	-0.058	-0.044	-0.032	-0.021	-0.014	-0.005	0.001	0.006	0.010	0.014	0.015	0.014	0.014	0.010	0.008	0.004	-0.002	-0.008	-0.015	-0.022	-0.031	-0.041	-0.050	-0.060	-0.071	-0.082	-0.094	-0.105	-0.118	-0.129	-0.139	-0.149	-0.159	-0.168	-0.176	-0.184	-0.190	-0.196	-0.201	-0.206	-0.209	-0.211	-0.212	-0.211	-0.210	-0.208	-0.204	-0.200	-0.194	-0.188	-0.179	-0.169	-0.159	-0.148	-0.135	-0.121	-0.108	-0.091	-0.075	-0.058	-0.040	-0.022	-0.005	0.015	0.032	0.052	0.070	0.088	0.108	0.125	0.141	0.159	0.175	0.191	0.206	0.221	0.234	0.246	0.258	0.268	0.278	0.284	0.291	0.296	0.299	0.302	0.302	0.301	0.300	0.298	0.292	0.288	0.280	0.271	0.261	0.251	0.239	0.226	0.212	0.196	0.181	0.164	0.146	0.129	0.109	0.090	0.070	0.050	0.029	0.009	-0.012	-0.032	-0.054	-0.074	-0.095	-0.115	-0.135	-0.156	-0.176	-0.194	-0.214	-0.231	-0.249	-0.265	-0.281	-0.296	-0.311	-0.326	-0.339	-0.352	-0.364	-0.376	-0.386	-0.398	-0.408	-0.416	-0.426	-0.434	-0.442	-0.450	-0.456	-0.462	-0.470	-0.475	-0.481	-0.486	-0.491	-0.496	-0.500	-0.504	-0.507	-0.512	-0.516	-0.519	-0.522	-0.525	-0.529	-0.532	-0.536	-0.540	-0.542	-0.545	-0.549	-0.551	-0.552	-0.556	-0.558	-0.560	-0.561	-0.562	-0.564	-0.565	-0.568	-0.568	-0.569	-0.568	-0.568	-0.569	-0.569	-0.569	-0.566	-0.566	-0.564	-0.562	-0.561	-0.560	-0.559	-0.556	-0.555	-0.552	-0.551	-0.550	-0.548	-0.546	-0.546	-0.546	-0.548	-0.548	-0.550	-0.554	-0.556	-0.561	-0.568	-0.574	-0.581	-0.590	-0.600	-0.610	-0.621	-0.635	-0.650	-0.665	-0.682	-0.701	-0.720	-0.742	-0.764	-0.788	-0.814	-0.840	-0.868	-0.896	-0.926	-0.958	-0.989	-1.022	-1.056	-1.090	-1.125	-1.160	-1.196	-1.232	-1.269	-1.305	-1.341	-1.378	-1.414	-1.451	-1.486	-1.521	-1.556	-1.590	-1.624	-1.656	-1.688	-1.718	-1.748	-1.776	-1.802	-1.829	-1.854	-1.878	-1.899	-1.919	-1.938	-1.955	-1.969	-1.984	-1.995	-2.006	-2.014	-2.021	-2.027	-2.031	-2.034	-2.034	-2.033	-2.030	-2.026	-2.020	-2.013	-2.004	-1.992	-1.981	-1.968	-1.954	-1.936	-1.919	-1.899	-1.879	-1.858	-1.834	-1.810	-1.784	-1.756	-1.729	-1.700	-1.670	-1.639	-1.606	-1.575	-1.541	-1.506	-1.471	-1.435	-1.399	-1.361	-1.324	-1.286	-1.246	-1.209	-1.170	-1.130	-1.090	-1.051	-1.012	-0.972	-0.935	-0.896	-0.859	-0.822	-0.786	-0.750	-0.716	-0.682	-0.650	-0.619	-0.589	-0.561	-0.534	-0.509	-0.484	-0.462	-0.442	-0.424	-0.408	-0.391	-0.379	-0.368	-0.359	-0.352	-0.348	-0.344	-0.342	-0.344	-0.348	-0.351	-0.358	-0.365	-0.374	-0.385	-0.396	-0.411	-0.425	-0.440	-0.458	-0.475	-0.494	-0.512	-0.532	-0.554	-0.572	-0.594	-0.615	-0.636	-0.658	-0.678	-0.699	-0.719	-0.738	-0.756	-0.775	-0.790	-0.808	-0.822	-0.836	-0.849	-0.861	-0.872	-0.881	-0.891	-0.899	-0.906	-0.912	-0.918	-0.922	-0.925	-0.929	-0.929	-0.931	-0.932	-0.932	-0.932	-0.931	-0.930	-0.930	-0.928	-0.928	-0.926	-0.925	-0.924	-0.924	-0.924	-0.925	-0.925	-0.926	-0.928	-0.930	-0.934	-0.936	-0.941	-0.946	-0.952	-0.959	-0.965	-0.971	-0.980	-0.988	-0.995	-1.004	-1.012	-1.021	-1.029	-1.039	-1.046	-1.055	-1.062	-1.071	-1.079	-1.085	-1.091	-1.096	-1.100	-1.105	-1.108	-1.110	-1.111	-1.111	-1.110	-1.109	-1.105	-1.101	-1.096	-1.089	-1.082	-1.072	-1.062	-1.051	-1.038	-1.025	-1.010	-0.995	-0.979	-0.961	-0.944	-0.925	-0.906	-0.886	-0.866	-0.846	-0.826	-0.805	-0.784	-0.762	-0.742	-0.721	-0.701	-0.681	-0.661	-0.642	-0.624	-0.606	-0.589	-0.572	-0.556	-0.542	-0.529	-0.515	-0.504	-0.494	-0.482	-0.475	-0.468	-0.461	-0.455	-0.451	-0.449	-0.446	-0.444	-0.444	-0.444	-0.446	-0.448	-0.450	-0.454	-0.456	-0.461	-0.466	-0.471	-0.476	-0.482	-0.489	-0.494	-0.501	-0.506	-0.512	-0.519	-0.522	-0.529	-0.532	-0.538	-0.541	-0.545	-0.548	-0.550	-0.552	-0.555	-0.558	-0.558	-0.559	-0.559	-0.556	-0.555	-0.552	-0.550	-0.546	-0.542	-0.536	-0.531	-0.525	-0.518	-0.511	-0.504	-0.495	-0.488	-0.479	-0.469	-0.459	-0.448	-0.438	-0.425	-0.414	-0.401	-0.391	-0.379	-0.365	-0.352	-0.340	-0.328	-0.315	-0.302	-0.290	-0.278	-0.265	-0.254	-0.241	-0.230	-0.220	-0.209	-0.198	-0.189	-0.180	-0.171	-0.162	-0.155	-0.149	-0.142	-0.136	-0.132	-0.130	-0.126	-0.125	-0.125	-0.125	-0.128	-0.130	-0.134	-0.139	-0.144	-0.151	-0.160	-0.170	-0.181	-0.194	-0.208	-0.221	-0.239	-0.256	-0.275	-0.295	-0.318	-0.339	-0.364	-0.389	-0.415	-0.442	-0.471	-0.501	-0.534	-0.566	-0.598	-0.632	-0.669	-0.705	-0.740	-0.779	-0.815	-0.854	-0.894	-0.931	-0.971	-1.011	-1.051	-1.091	-1.132	-1.172	-1.212	-1.251	-1.291	-1.331	-1.371	-1.409	-1.448	-1.484	-1.520	-1.555	-1.590	-1.624	-1.658	-1.689	-1.719	-1.749	-1.778	-1.805	-1.831	-1.856	-1.880	-1.902	-1.924	-1.942	-1.961	-1.978	-1.992	-2.006	-2.020	-2.031	-2.041	-2.050	-2.058	-2.064	-2.069	-2.072	-2.075	-2.076	-2.078	-2.076	-2.075	-2.071	-2.068	-2.062	-2.058	-2.050	-2.042	-2.035	-2.026	-2.016	-2.007	-1.999	-1.988	-1.978	-1.966	-1.956	-1.945	-1.934	-1.922	-1.910	-1.900	-1.888	-1.876	-1.864	-1.854	-1.841	-1.831	-1.819	-1.809	-1.798	-1.786	-1.778	-1.768	-1.758	-1.748	-1.740	-1.731	-1.722	-1.714	-1.706	-1.696	-1.689	-1.681	-1.674	-1.668	-1.660	-1.654	-1.648	-1.641	-1.635	-1.629	-1.622	-1.618	-1.612	-1.609	-1.604	-1.600	-1.596	-1.592	-1.590	-1.588	-1.585	-1.582	-1.581	-1.580	-1.579	-1.579	-1.578	-1.579	-1.580	-1.581	-1.582	-1.584	-1.586	-1.589	-1.592	-1.595	-1.599	-1.604	-1.608	-1.612	-1.618	-1.624	-1.629	-1.636	-1.641	-1.649	-1.655	-1.662	-1.670	-1.679	-1.686	-1.695	-1.702	-1.712	-1.721	-1.731	-1.740	-1.750	-1.759	-1.769	-1.778	-1.788	-1.799	-1.808	-1.818	-1.828	-1.838	-1.848	-1.858	-1.868	-1.876	-1.885	-1.895	-1.905	-1.914	-1.924	-1.932	-1.942	-1.952	-1.961	-1.972	-1.982	-1.994	-2.004	-2.015	-2.027	-2.040	-2.052	-2.065	-2.079	-2.092	-2.108	-2.122	-2.138	-2.155	-2.172	-2.190	-2.209	-2.229	-2.249	-2.270	-2.291	-2.314	-2.336	-2.361	-2.385	-2.411	-2.436	-2.464	-2.491	-2.519	-2.548	-2.576	-2.605	-2.634	-2.665	-2.695	-2.724	-2.754	-2.785	-2.815	-2.844	-2.874	-2.902	-2.932	-2.961	-2.990	-3.018	-3.045	-3.071	-3.098	-3.121	-3.145	-3.168	-3.189	-3.211	-3.230	-3.249	-3.266	-3.281	-3.296	-3.309	-3.321	-3.331	-3.340	-3.348	-3.352	-3.358	-3.361	-3.362	-3.362	-3.361	-3.356	-3.354	-3.346	-3.338	-3.329	-3.318	-3.305	-3.292	-3.278	-3.261	-3.242	-3.224	-3.204	-3.182	-3.159	-3.134	-3.109	-3.081	-3.054	-3.026	-2.998	-2.968	-2.936	-2.905	-2.872	-2.841	-2.808	-2.774	-2.740	-2.705	-2.669	-2.634	-2.599	-2.562	-2.526	-2.489	-2.452	-2.416	-2.380	-2.344	-2.308	-2.270	-2.235	-2.199	-2.162	-2.129	-2.092	-2.059	-2.024	-1.990	-1.958	-1.926	-1.894	-1.861	-1.830	-1.801	-1.771	-1.742	-1.715	-1.688	-1.661	-1.636	-1.611	-1.588	-1.564	-1.542	-1.522	-1.502	-1.484	-1.465	-1.448	-1.431	-1.416	-1.402	-1.388	-1.376	-1.365	-1.355	-1.345	-1.338	-1.331	-1.325	-1.320	-1.316	-1.315	-1.312	-1.312	-1.314	-1.315	-1.318	-1.321	-1.328	-1.334	-1.340	-1.348	-1.358	-1.369	-1.380	-1.392	-1.406	-1.420	-1.435	-1.450	-1.468	-1.485	-1.504	-1.522	-1.541	-1.561	-1.581	-1.602	-1.624	-1.646	-1.669	-1.690	-1.712	-1.736	-1.759	-1.782	-1.806	-1.830	-1.854	-1.878	-1.900	-1.924	-1.948	-1.970	-1.991	-2.014	-2.036	-2.059	-2.081	-2.101	-2.124	-2.144	-2.166	-2.186	-2.206	-2.226	-2.246	-2.266	-2.286	-2.306	-2.325	-2.344	-2.362	-2.384	-2.402	-2.421	-2.440	-2.460	-2.480	-2.501	-2.521	-2.542	-2.564	-2.585	-2.608	-2.630	-2.652	-2.678	-2.702	-2.728	-2.752	-2.779	-2.805	-2.832	-2.861	-2.889	-2.919	-2.948	-2.979	-3.009	-3.041	-3.072	-3.105	-3.138	-3.170	-3.204	-3.238	-3.272	-3.305	-3.338	-3.371	-3.405	-3.436	-3.469	-3.501	-3.531	-3.561	-3.591	-3.619	-3.648	-3.672	-3.696	-3.720	-3.741	-3.761	-3.780	-3.796	-3.811	-3.825	-3.835	-3.844	-3.849	-3.854	-3.855	-3.854	-3.851	-3.845	-3.838	-3.826	-3.812	-3.796	-3.778	-3.756	-3.732	-3.705	-3.675	-3.642	-3.606	-3.569	-3.528	-3.485	-3.440	-3.391	-3.340	-3.288	-3.232	-3.176	-3.118	-3.056	-2.994	-2.928	-2.861	-2.792	-2.724	-2.652	-2.580	-2.506	-2.431	-2.358	-2.281	-2.205	-2.128	-2.050	-1.974	-1.895	-1.819	-1.740	-1.665	-1.589	-1.514	-1.440	-1.366	-1.294	-1.222	-1.151	-1.082	-1.016	-0.950	-0.885	-0.822	-0.762	-0.702	-0.645	-0.590	-0.538	-0.486	-0.438	-0.390	-0.346	-0.305	-0.264	-0.226	-0.189	-0.156	-0.122	-0.092	-0.066	-0.040	-0.016	0.005	0.025	0.042	0.059	0.072	0.086	0.096	0.108	0.115	0.121	0.128	0.131	0.134	0.136	0.136	0.138	0.136	0.135	0.132	0.130	0.125	0.121	0.116	0.111	0.105	0.099	0.092	0.085	0.078	0.070	0.061	0.052	0.045	0.038	0.029	0.020	0.011	0.001	-0.008	-0.016	-0.026	-0.035	-0.044	-0.052	-0.062	-0.072	-0.081	-0.091	-0.101	-0.110	-0.120	-0.131	-0.140	-0.149	-0.159	-0.169	-0.179	-0.188	-0.198	-0.206	-0.215	-0.224	-0.232	-0.241	-0.250	-0.256	-0.264	-0.272	-0.279	-0.285	-0.291	-0.298	-0.302	-0.309	-0.312	-0.318	-0.320	-0.322	-0.325	-0.326	-0.326	-0.328	-0.326	-0.325	-0.324	-0.320	-0.318	-0.314	-0.308	-0.302	-0.296	-0.290	-0.282	-0.274	-0.266	-0.258	-0.248	-0.238	-0.226	-0.214	-0.202	-0.190	-0.179	-0.166	-0.152	-0.139	-0.124	-0.110	-0.095	-0.081	-0.068	-0.052	-0.036	-0.022	-0.006	0.009	0.024	0.040	0.055	0.070	0.085	0.100	0.116	0.131	0.146	0.161	0.178	0.191	0.205	0.220	0.234	0.248	0.260	0.274	0.286	0.299	0.309	0.321	0.331	0.342	0.351	0.362	0.370	0.378	0.386	0.391	0.398	0.401	0.406	0.408	0.410	0.410	0.409	0.406	0.402	0.396	0.389	0.381	0.371	0.359	0.345	0.330	0.314	0.295	0.275	0.252	0.229	0.204	0.176	0.148	0.116	0.084	0.050	0.014	-0.022	-0.061	-0.100	-0.141	-0.184	-0.226	-0.270	-0.315	-0.361	-0.406	-0.452	-0.500	-0.546	-0.592	-0.640	-0.685	-0.731	-0.776	-0.820	-0.862	-0.905	-0.946	-0.985	-1.022	-1.058	-1.092	-1.125	-1.154	-1.182	-1.208	-1.231	-1.252	-1.271	-1.285	-1.299	-1.308	-1.315	-1.319	-1.319	-1.316	-1.310	-1.304	-1.292	-1.279	-1.262	-1.242	-1.221	-1.196	-1.169	-1.141	-1.109	-1.075	-1.039	-1.001	-0.962	-0.921	-0.878	-0.834	-0.788	-0.741	-0.694	-0.645	-0.595	-0.546	-0.496	-0.445	-0.395	-0.346	-0.296	-0.246	-0.198	-0.149	-0.102	-0.056	-0.010	0.034	0.075	0.118	0.156	0.195	0.232	0.268	0.300	0.334	0.362	0.390	0.415	0.440	0.461	0.480	0.499	0.514	0.528	0.539	0.549	0.555	0.561	0.565	0.568	0.568	0.566	0.562	0.558	0.551	0.544	0.534	0.525	0.514	0.499	0.486	0.471	0.456	0.438	0.421	0.404	0.385	0.366	0.348	0.329	0.311	0.291	0.272	0.255	0.236	0.219	0.202	0.185	0.170	0.156	0.141	0.130	0.118	0.108	0.098	0.090	0.081	0.076	0.072	0.071	0.069	0.069	0.070	0.072	0.076	0.082	0.089	0.096	0.104	0.115	0.126	0.139	0.151	0.165	0.180	0.195	0.212	0.230	0.248	0.265	0.282	0.301	0.320	0.339	0.358	0.375	0.394	0.411	0.429	0.446	0.462	0.478	0.492	0.507	0.520	0.531	0.542	0.551	0.561	0.569	0.575	0.581	0.586	0.589	0.591	0.592	0.592	0.591	0.589	0.585	0.581	0.575	0.568	0.561	0.554	0.544	0.535	0.524	0.514	0.500	0.489	0.476	0.462	0.449	0.435	0.420	0.406	0.392	0.378	0.364	0.348	0.335	0.320	0.306	0.291	0.279	0.265	0.252	0.241	0.229	0.218	0.206	0.196	0.188	0.178	0.169	0.162	0.155	0.149	0.144	0.139	0.135	0.132	0.130	0.130	0.129	0.129	0.130	0.131	0.135	0.139	0.144	0.149	0.155	0.162	0.171	0.180	0.189	0.200	0.211	0.224	0.238	0.251	0.266	0.281	0.299	0.315	0.332	0.352	0.371	0.391	0.412	0.434	0.456	0.479	0.502	0.528	0.552	0.578	0.604	0.630	0.658	0.685	0.714	0.741	0.771	0.800	0.829	0.858	0.888	0.918	0.948	0.979	1.009	1.039	1.070	1.100	1.131	1.162	1.192	1.224	1.255	1.286	1.316	1.348	1.379	1.409	1.440	1.470	1.500	1.530	1.559	1.589	1.616	1.646	1.672	1.701	1.728	1.755	1.780	1.805	1.831	1.856	1.880	1.904	1.926	1.950	1.972	1.992	2.014	2.035	2.054	2.071	2.089	2.106	2.121	2.138	2.150	2.164	2.176	2.188	2.198	2.205	2.214	2.220	2.225	2.230	2.234	2.236	2.239	2.239	2.238	2.236	2.234	2.230	2.228	2.221	2.216	2.209	2.201	2.194	2.185	2.175	2.165	2.155	2.145	2.135	2.124	2.114	2.102	2.091	2.081	2.071	2.060	2.052	2.042	2.035	2.026	2.019	2.013	2.007	2.002	1.998	1.996	1.995	1.995	1.995	1.998	2.000	2.005	2.010	2.016	2.025	2.034	2.044	2.055	2.068	2.081	2.096	2.111	2.129	2.145	2.164	2.181	2.201	2.220	2.240	2.261	2.281	2.302	2.322	2.344	2.364	2.385	2.405	2.425	2.445	2.464	2.482	2.500	2.518	2.534	2.549	2.562	2.576	2.589	2.601	2.611	2.620	2.629	2.636	2.641	2.646	2.650	2.652	2.654	2.654	2.652	2.651	2.650	2.645	2.641	2.635	2.629	2.624	2.615	2.608	2.599	2.591	2.582	2.574	2.565	2.556	2.548	2.538	2.530	2.521	2.514	2.506	2.500	2.494	2.489	2.484	2.481	2.478	2.478	2.475	2.476	2.478	2.480	2.484	2.488	2.494	2.500	2.508	2.518	2.528	2.539	2.551	2.565	2.580	2.598	2.615	2.634	2.654	2.674	2.696	2.719	2.742	2.765	2.791	2.816	2.842	2.869	2.896	2.924	2.954	2.981	3.010	3.040	3.069	3.098	3.128	3.158	3.186	3.215	3.245	3.274	3.302	3.330	3.356	3.384	3.410	3.435	3.459	3.482	3.505	3.528	3.549	3.568	3.586	3.606	3.622	3.638	3.651	3.665	3.679	3.690	3.699	3.708	3.715	3.721	3.726	3.730	3.732	3.734	3.734	3.734	3.731	3.728	3.724	3.718	3.710	3.704	3.694	3.685	3.675	3.664	3.652	3.640	3.628	3.614	3.600	3.585	3.570	3.555	3.540	3.524	3.509	3.492	3.478	3.461	3.444	3.429	3.412	3.396	3.381	3.366	3.352	3.336	3.324	3.309	3.296	3.282	3.271	3.259	3.248	3.235	3.225	3.215	3.204	3.194	3.185	3.175	3.166	3.159	3.150	3.140	3.132	3.125	3.116	3.109	3.100	3.094	3.085	3.079	3.070	3.062	3.056	3.048	3.041	3.034	3.026	3.019	3.011	3.004	2.995	2.988	2.979	2.971	2.961	2.954	2.945	2.938	2.929	2.921	2.914	2.906	2.899	2.891	2.885	2.879	2.872	2.868	2.861	2.858	2.854	2.851	2.849	2.848	2.849	2.849	2.850	2.854	2.858	2.860	2.868	2.874	2.881	2.890	2.901	2.912	2.925	2.939	2.954	2.969	2.986	3.006	3.025	3.046	3.068	3.090	3.114	3.139	3.165	3.190	3.216	3.245	3.272	3.301	3.329	3.358	3.388	3.416	3.445	3.474	3.502	3.531	3.558	3.585	3.612	3.638	3.662	3.688	3.711	3.734	3.755	3.774	3.792	3.809	3.826	3.840	3.852	3.864	3.874	3.881	3.888	3.894	3.896	3.899	3.898	3.896	3.892	3.889	3.881	3.874	3.864	3.854	3.841	3.829	3.814	3.798	3.780	3.761	3.742	3.722	3.701	3.680	3.656	3.634	3.610	3.586	3.561	3.536	3.510	3.485	3.460	3.434	3.409	3.382	3.359	3.332	3.309	3.284	3.261	3.238	3.215	3.192	3.171	3.151	3.130	3.110	3.092	3.074	3.056	3.040	3.024	3.009	2.992	2.978	2.965	2.951	2.939	2.926	2.916	2.905	2.894	2.884	2.874	2.865	2.856	2.848	2.839	2.832	2.825	2.818	2.812	2.805	2.799	2.792	2.788	2.781	2.775	2.769	2.765	2.759	2.754	2.749	2.744	2.738	2.732	2.728	2.722	2.718	2.712	2.708	2.702	2.699	2.694	2.689	2.685	2.681	2.678	2.674	2.670	2.665	2.662	2.659	2.655	2.652	2.649	2.646	2.645	2.642	2.640	2.639	2.638	2.636	2.636	2.635	2.634	2.635	2.635	2.636	2.638	2.640	2.641	2.644	2.648	2.650	2.655	2.659	2.665	2.670	2.676	2.682	2.690	2.696	2.705	2.714	2.724	2.734	2.744	2.756	2.769	2.781	2.796	2.810	2.825	2.841	2.859	2.875	2.892	2.911	2.930	2.950	2.969	2.989	3.010	3.031	3.051	3.074	3.095	3.118	3.140	3.162	3.185	3.206	3.229	3.251	3.274	3.295	3.316	3.338	3.358	3.379	3.399	3.416	3.435	3.452	3.470	3.486	3.501	3.516	3.530	3.544	3.556	3.568	3.578	3.586	3.595	3.604	3.611	3.616	3.621	3.626	3.630	3.632	3.635	3.636	3.638	3.638	3.638	3.636	3.635	3.632	3.631	3.629	3.626	3.622	3.618	3.615	3.610	3.605	3.601	3.596	3.590	3.585	3.581	3.576	3.570	3.565	3.560	3.555	3.549	3.542	3.538	3.530	3.522	3.516	3.508	3.500	3.490	3.481	3.471	3.460	3.448	3.435	3.421	3.406	3.390	3.374	3.356	3.336	3.316	3.295	3.271	3.248	3.221	3.195	3.166	3.138	3.106	3.074	3.040	3.005	2.969	2.931	2.892	2.851	2.810	2.768	2.725	2.681	2.636	2.591	2.546	2.500	2.452	2.406	2.359	2.314	2.266	2.220	2.175	2.130	2.086	2.042	2.000	1.960	1.921	1.884	1.848	1.811	1.779	1.748	1.719	1.691	1.666	1.644	1.622	1.605	1.590	1.576	1.566	1.558	1.552	1.550	1.550	1.552	1.558	1.565	1.575	1.588	1.602	1.620	1.640	1.662	1.686	1.712	1.741	1.771	1.805	1.838	1.875	1.912	1.951	1.992	2.035	2.078	2.121	2.166	2.212	2.260	2.308	2.354	2.402	2.452	2.501	2.550	2.598	2.646	2.694	2.744	2.791	2.838	2.884	2.929	2.972	3.016	3.059	3.099	3.139	3.176	3.214	3.249	3.284	3.316	3.348	3.378	3.405	3.430	3.455	3.479	3.499	3.519	3.536	3.552	3.566	3.578	3.589	3.598	3.605	3.610	3.615	3.618	3.618	3.619	3.616	3.614	3.609	3.604	3.598	3.589	3.581	3.572	3.562	3.550	3.540	3.528	3.514	3.501	3.488	3.472	3.459	3.445	3.430	3.415	3.400	3.385	3.370	3.355	3.339	3.324	3.309	3.294	3.280	3.266	3.254	3.240	3.229	3.216	3.205	3.195	3.184	3.174	3.165	3.156	3.149	3.140	3.135	3.129	3.124	3.119	3.115	3.112	3.110	3.108	3.106	3.106	3.106	3.109	3.110	3.112	3.115	3.118	3.122	3.128	3.132	3.139	3.146	3.154	3.162	3.171	3.181	3.192	3.204	3.215	3.228	3.240	3.254	3.269	3.284	3.298	3.314	3.331	3.348	3.364	3.381	3.399	3.418	3.436	3.454	3.472	3.490	3.509	3.528	3.544	3.561	3.580	3.598	3.614	3.629	3.645	3.660	3.675	3.690	3.702	3.714	3.726	3.738	3.746	3.755	3.762	3.768	3.774	3.778	3.780	3.781	3.781	3.781	3.779	3.775	3.771	3.766	3.760	3.752	3.742	3.732	3.721	3.710	3.698	3.684	3.669	3.654	3.638	3.621	3.604	3.586	3.568	3.550	3.531	3.512	3.492	3.474	3.455	3.438	3.418	3.399	3.380	3.362	3.344	3.325	3.308	3.290	3.272	3.256	3.240	3.225	3.208	3.192	3.178	3.164	3.149	3.135	3.121	3.108	3.094	3.081	3.069	3.055	3.042	3.029	3.018	3.004	2.990	2.978	2.964	2.951	2.936	2.922	2.909	2.894	2.879	2.862	2.849	2.831	2.815	2.799	2.782	2.765	2.748	2.730	2.712	2.695	2.678	2.660	2.642	2.625	2.609	2.591	2.575	2.559	2.544	2.530	2.516	2.504	2.491	2.480	2.470	2.462	2.455	2.448	2.442	2.439	2.436	2.434	2.434	2.435	2.438	2.442	2.448	2.455	2.464	2.475	2.486	2.500	2.515	2.531	2.549	2.566	2.586	2.606	2.628	2.650	2.674	2.696	2.721	2.746	2.771	2.796	2.822	2.848	2.871	2.895	2.919	2.942	2.965	2.986	3.008	3.026	3.046	3.062	3.079	3.092	3.106	3.118	3.128	3.136	3.142	3.149	3.152	3.155	3.155	3.155	3.151	3.146	3.141	3.134	3.125	3.116	3.105	3.094	3.080	3.066	3.052	3.039	3.024	3.009	2.992	2.978	2.961	2.945	2.930	2.915	2.900	2.886	2.872	2.861	2.849	2.839	2.829	2.821	2.815	2.809	2.805	2.802	2.800	2.801	2.804	2.808	2.812	2.820	2.829	2.838	2.849	2.862	2.876	2.891	2.910	2.926	2.945	2.966	2.986	3.008	3.031	3.055	3.079	3.104	3.129	3.155	3.180	3.205	3.231	3.256	3.281	3.304	3.328	3.350	3.371	3.391	3.411	3.428	3.444	3.459	3.472	3.484	3.492	3.500	3.505	3.510	3.511	3.510	3.508	3.502	3.495	3.485	3.472	3.460	3.442	3.425	3.405	3.382	3.359	3.331	3.304	3.275	3.244	3.210	3.176	3.140	3.102	3.065	3.025	2.984	2.942	2.899	2.856	2.812	2.770	2.725	2.681	2.636	2.592	2.548	2.504	2.461	2.418	2.376	2.336	2.296	2.258	2.220	2.184	2.150	2.116	2.085	2.055	2.027	2.001	1.976	1.955	1.935	1.916	1.900	1.886	1.872	1.864	1.854	1.848	1.842	1.840	1.840	1.842	1.846	1.852	1.859	1.869	1.880	1.894	1.908	1.924	1.941	1.961	1.981	2.002	2.026	2.051	2.076	2.101	2.129	2.155	2.184	2.210	2.240	2.269	2.298	2.326	2.355	2.384	2.411	2.440	2.466	2.492	2.519	2.542	2.566	2.588	2.610	2.629	2.648	2.665	2.681	2.695	2.706	2.718	2.726	2.735	2.740	2.744	2.746	2.748	2.746	2.742	2.739	2.732	2.724	2.714	2.702	2.689	2.672	2.655	2.636	2.616	2.595	2.571	2.548	2.522	2.495	2.468	2.439	2.410	2.379	2.349	2.318	2.285	2.254	2.220	2.188	2.154	2.120	100.000	5.000	2.000	1.000	7.000	0.000	0.000	0.000	0.000	0.000	0.000	0.000	0.000	0.000	0.000	0.000	0.000	0.000	-0.642	-0.625	-0.608	-0.589	-0.570	-0.550	-0.530	-0.510	-0.490	-0.470	-0.449	-0.426	-0.404	-0.382	-0.360	-0.338	-0.315	-0.292	-0.270	-0.249	-0.226	-0.205	-0.182	-0.160	-0.139	-0.116	-0.096	-0.075	-0.054	-0.032	-0.011	0.010	0.031	0.051	0.072	0.092	0.114	0.134	0.155	0.176	0.196	0.218	0.238	0.258	0.279	0.299	0.318	0.338	0.359	0.378	0.398	0.418	0.435	0.455	0.474	0.492	0.511	0.530	0.548	0.565	0.582	0.599	0.615	0.630	0.646	0.660	0.675	0.689	0.701	0.714	0.725	0.736	0.746	0.756	0.764	0.772	0.779	0.786	0.790	0.795	0.799	0.802	0.805	0.805	0.806	0.806	0.805	0.802	0.801	0.796	0.794	0.788	0.782	0.778	0.770	0.764	0.756	0.749	0.740	0.731	0.722	0.714	0.704	0.695	0.685	0.676	0.666	0.656	0.648	0.638	0.629	0.620	0.610	0.601	0.594	0.586	0.579	0.572	0.565	0.560	0.552	0.548	0.542	0.539	0.535	0.532	0.531	0.529	0.528	0.528	0.528	0.529	0.529	0.532	0.535	0.538	0.542	0.548	0.554	0.560	0.566	0.574	0.582	0.591	0.601	0.611	0.621	0.634	0.645	0.658	0.670	0.682	0.696	0.710	0.722	0.738	0.751	0.766	0.781	0.796	0.810	0.826	0.841	0.856	0.871	0.885	0.900	0.915	0.929	0.942	0.955	0.969	0.980	0.992	1.004	1.015	1.026	1.036	1.045	1.052	1.061	1.069	1.074	1.080	1.085	1.090	1.092	1.096	1.098	1.099	1.100	1.100	1.099	1.098	1.095	1.092	1.089	1.085	1.080	1.076	1.071	1.066	1.059	1.054	1.048	1.041	1.035	1.029	1.024	1.018	1.011	1.006	0.999	0.995	0.989	0.985	0.980	0.976	0.972	0.970	0.966	0.965	0.964	0.962	0.962	0.962	0.962	0.965	0.966	0.970	0.972	0.978	0.981	0.986	0.992	0.999	1.004	1.011	1.018	1.025	1.032	1.041	1.049	1.058	1.064	1.072	1.080	1.089	1.096	1.104	1.111	1.118	1.124	1.129	1.135	1.140	1.144	1.148	1.150	1.152	1.154	1.154	1.155	1.154	1.151	1.150	1.145	1.140	1.135	1.128	1.120	1.111	1.102	1.092	1.081	1.070	1.056	1.042	1.026	1.011	0.994	0.976	0.958	0.939	0.919	0.898	0.876	0.855	0.832	0.809	0.785	0.761	0.738	0.712	0.688	0.661	0.636	0.610	0.585	0.559	0.532	0.506	0.480	0.455	0.429	0.404	0.379	0.352	0.329	0.305	0.280	0.256	0.232	0.210	0.189	0.166	0.145	0.124	0.104	0.082	0.064	0.045	0.028	0.009	-0.008	-0.024	-0.040	-0.055	-0.070	-0.084	-0.098	-0.110	-0.122	-0.134	-0.145	-0.156	-0.166	-0.176	-0.185	-0.194	-0.202	-0.210	-0.218	-0.224	-0.231	-0.238	-0.244	-0.250	-0.255	-0.261	-0.265	-0.270	-0.274	-0.279	-0.282	-0.286	-0.290	-0.292	-0.298	-0.299	-0.302	-0.304	-0.308	-0.309	-0.310	-0.312	-0.314	-0.316	-0.318	-0.318	-0.320	-0.321	-0.322	-0.322	-0.324	-0.325	-0.326	-0.326	-0.326	-0.328	-0.329	-0.329	-0.329	-0.329	-0.330	-0.330	-0.331	-0.331	-0.332	-0.332	-0.334	-0.335	-0.335	-0.336	-0.339	-0.340	-0.342	-0.344	-0.346	-0.349	-0.351	-0.355	-0.359	-0.364	-0.369	-0.374	-0.379	-0.384	-0.391	-0.396	-0.405	-0.411	-0.421	-0.429	-0.438	-0.446	-0.458	-0.468	-0.478	-0.489	-0.501	-0.512	-0.524	-0.536	-0.550	-0.561	-0.575	-0.588	-0.601	-0.614	-0.626	-0.639	-0.652	-0.665	-0.676	-0.688	-0.700	-0.711	-0.721	-0.731	-0.740	-0.749	-0.756	-0.764	-0.770	-0.776	-0.781	-0.785	-0.788	-0.790	-0.791	-0.790	-0.790	-0.788	-0.785	-0.780	-0.775	-0.769	-0.762	-0.754	-0.746	-0.736	-0.726	-0.715	-0.702	-0.690	-0.676	-0.662	-0.649	-0.634	-0.619	-0.602	-0.588	-0.571	-0.555	-0.539	-0.522	-0.506	-0.490	-0.474	-0.456	-0.441	-0.426	-0.410	-0.396	-0.382	-0.366	-0.354	-0.340	-0.328	-0.315	-0.304	-0.292	-0.281	-0.271	-0.261	-0.251	-0.242	-0.235	-0.228	-0.220	-0.211	-0.205	-0.199	-0.191	-0.185	-0.180	-0.174	-0.168	-0.162	-0.158	-0.151	-0.144	-0.139	-0.132	-0.126	-0.119	-0.112	-0.105	-0.098	-0.091	-0.084	-0.074	-0.065	-0.056	-0.049	-0.039	-0.029	-0.019	-0.009	0.001	0.012	0.024	0.035	0.046	0.056	0.068	0.078	0.089	0.099	0.110	0.120	0.130	0.140	0.149	0.156	0.165	0.172	0.180	0.186	0.191	0.195	0.200	0.204	0.206	0.209	0.210	0.209	0.209	0.208	0.206	0.202	0.200	0.196	0.191	0.186	0.181	0.174	0.168	0.161	0.154	0.146	0.139	0.131	0.124	0.116	0.109	0.102	0.096	0.090	0.084	0.079	0.074	0.070	0.066	0.064	0.061	0.060	0.060	0.061	0.062	0.065	0.069	0.072	0.078	0.084	0.090	0.098	0.106	0.115	0.124	0.135	0.145	0.156	0.168	0.179	0.191	0.204	0.215	0.228	0.239	0.250	0.262	0.274	0.284	0.294	0.302	0.311	0.319	0.328	0.332	0.338	0.341	0.345	0.346	0.348	0.346	0.345	0.340	0.336	0.330	0.322	0.315	0.305	0.294	0.281	0.269	0.255	0.239	0.222	0.205	0.188	0.169	0.149	0.129	0.109	0.088	0.068	0.045	0.022	0.001	-0.021	-0.042	-0.066	-0.086	-0.109	-0.129	-0.149	-0.168	-0.186	-0.204	-0.222	-0.236	-0.251	-0.265	-0.278	-0.289	-0.298	-0.306	-0.314	-0.319	-0.322	-0.326	-0.326	-0.325	-0.324	-0.320	-0.314	-0.308	-0.299	-0.289	-0.278	-0.265	-0.250	-0.235	-0.219	-0.200	-0.181	-0.160	-0.139	-0.116	-0.092	-0.068	-0.042	-0.015	0.011	0.040	0.068	0.098	0.125	0.155	0.185	0.214	0.244	0.274	0.304	0.335	0.364	0.394	0.424	0.452	0.480	0.509	0.536	0.564	0.589	0.614	0.639	0.662	0.685	0.708	0.729	0.749	0.768	0.786	0.802	0.819	0.835	0.849	0.861	0.872	0.884	0.892	0.900	0.908	0.914	0.919	0.922	0.925	0.926	0.926	0.926	0.925	0.921	0.918	0.912	0.906	0.900	0.892	0.884	0.875	0.864	0.854	0.842	0.830	0.819	0.805	0.791	0.778	0.762	0.749	0.735	0.719	0.704	0.690	0.675	0.660	0.646	0.632	0.619	0.605	0.594	0.581	0.569	0.559	0.549	0.539	0.529	0.522	0.515	0.507	0.501	0.496	0.494	0.489	0.488	0.486	0.485	0.486	0.489	0.491	0.495	0.499	0.505	0.512	0.520	0.529	0.539	0.548	0.560	0.572	0.584	0.598	0.611	0.626	0.641	0.656	0.672	0.689	0.705	0.721	0.738	0.756	0.772	0.790	0.806	0.824	0.840	0.858	0.874	0.890	0.906	0.922	0.938	0.954	0.969	0.984	0.999	1.012	1.026	1.040	1.054	1.068	1.080	1.092	1.105	1.118	1.129	1.140	1.152	1.164	1.175	1.185	1.196	1.208	1.219	1.230	1.240	1.251	1.264	1.275	1.288	1.300	1.312	1.325	1.339	1.351	1.365	1.380	1.392	1.408	1.424	1.439	1.454	1.470	1.486	1.502	1.520	1.535	1.552	1.569	1.586	1.602	1.620	1.636	1.652	1.668	1.684	1.699	1.714	1.729	1.741	1.755	1.766	1.779	1.789	1.799	1.808	1.815	1.822	1.829	1.832	1.836	1.838	1.840	1.839	1.838	1.835	1.832	1.826	1.821	1.814	1.806	1.796	1.785	1.775	1.761	1.749	1.734	1.719	1.701	1.684	1.666	1.648	1.628	1.608	1.586	1.565	1.542	1.520	1.498	1.475	1.451	1.428	1.404	1.380	1.355	1.331	1.308	1.282	1.259	1.235	1.211	1.186	1.162	1.138	1.115	1.090	1.066	1.044	1.020	0.998	0.975	0.951	0.930	0.909	0.886	0.865	0.844	0.825	0.804	0.784	0.762	0.744	0.725	0.705	0.688	0.668	0.650	0.632	0.616	0.599	0.582	0.568	0.552	0.536	0.522	0.509	0.494	0.481	0.469	0.455	0.444	0.431	0.422	0.411	0.401	0.392	0.382	0.375	0.368	0.360	0.352	0.348	0.341	0.338	0.331	0.328	0.324	0.321	0.318	0.316	0.314	0.312	0.311	0.310	0.309	0.309	0.309	0.308	0.308	0.308	0.306	0.306	0.306	0.305	0.304	0.302	0.301	0.299	0.296	0.294	0.291	0.288	0.284	0.280	0.275	0.270	0.262	0.256	0.248	0.239	0.231	0.221	0.210	0.200	0.189	0.176	0.164	0.151	0.139	0.125	0.110	0.096	0.081	0.066	0.051	0.035	0.021	0.005	-0.010	-0.025	-0.040	-0.056	-0.070	-0.085	-0.099	-0.112	-0.125	-0.138	-0.150	-0.161	-0.171	-0.180	-0.190	-0.199	-0.205	-0.212	-0.218	-0.222	-0.226	-0.229	-0.231	-0.232	-0.232	-0.231	-0.229	-0.228	-0.224	-0.220	-0.215	-0.209	-0.202	-0.195	-0.188	-0.179	-0.170	-0.160	-0.150	-0.140	-0.129	-0.118	-0.106	-0.094	-0.081	-0.069	-0.056	-0.042	-0.030	-0.018	-0.004	0.009	0.022	0.035	0.048	0.061	0.075	0.088	0.100	0.114	0.128	0.140	0.151	0.165	0.178	0.189	0.200	0.212	0.225	0.236	0.248	0.259	0.271	0.281	0.292	0.302	0.314	0.324	0.336	0.346	0.355	0.366	0.376	0.386	0.396	0.406	0.415	0.424	0.434	0.442	0.451	0.459	0.468	0.476	0.485	0.492	0.500	0.507	0.515	0.521	0.529	0.534	0.540	0.546	0.552	0.556	0.561	0.565	0.569	0.571	0.574	0.575	0.578	0.578	0.579	0.578	0.578	0.576	0.574	0.570	0.569	0.564	0.560	0.556	0.551	0.546	0.540	0.534	0.526	0.519	0.511	0.502	0.494	0.484	0.475	0.464	0.454	0.444	0.432	0.421	0.410	0.396	0.385	0.372	0.359	0.346	0.334	0.320	0.306	0.294	0.279	0.266	0.251	0.238	0.225	0.210	0.196	0.182	0.169	0.156	0.142	0.129	0.116	0.104	0.091	0.079	0.066	0.055	0.042	0.031	0.021	0.010	0.000	-0.010	-0.020	-0.029	-0.038	-0.046	-0.052	-0.061	-0.068	-0.074	-0.080	-0.085	-0.090	-0.095	-0.099	-0.102	-0.105	-0.109	-0.110	-0.112	-0.114	-0.115	-0.116	-0.116	-0.116	-0.116	-0.116	-0.115	-0.114	-0.112	-0.111	-0.110	-0.108	-0.106	-0.105	-0.102	-0.100	-0.098	-0.098	-0.095	-0.092	-0.091	-0.089	-0.088	-0.086	-0.084	-0.082	-0.080	-0.079	-0.076	-0.074	-0.074	-0.070	-0.069	-0.065	-0.062	-0.060	-0.058	-0.054	-0.050	-0.046	-0.041	-0.035	-0.030	-0.024	-0.016	-0.009	-0.001	0.008	0.018	0.026	0.038	0.050	0.061	0.074	0.088	0.101	0.116	0.131	0.148	0.164	0.181	0.199	0.218	0.235	0.254	0.274	0.294	0.312	0.331	0.351	0.371	0.390	0.410	0.428	0.446	0.465	0.482	0.499	0.514	0.530	0.545	0.558	0.571	0.584	0.594	0.604	0.612	0.621	0.626	0.634	0.636	0.640	0.642	0.644	0.645	0.644	0.641	0.640	0.635	0.631	0.626	0.621	0.614	0.608	0.600	0.592	0.585	0.576	0.568	0.559	0.549	0.541	0.534	0.525	0.516	0.510	0.502	0.496	0.491	0.486	0.484	0.480	0.478	0.478	0.478	0.478	0.480	0.484	0.488	0.492	0.499	0.506	0.516	0.525	0.536	0.548	0.560	0.572	0.589	0.604	0.619	0.635	0.652	0.671	0.689	0.708	0.726	0.745	0.764	0.782	0.802	0.821	0.840	0.860	0.878	0.895	0.914	0.931	0.948	0.964	0.979	0.994	1.010	1.022	1.035	1.048	1.059	1.068	1.078	1.086	1.092	1.099	1.104	1.109	1.112	1.115	1.116	1.118	1.118	1.116	1.112	1.109	1.105	1.100	1.094	1.086	1.079	1.071	1.061	1.050	1.039	1.028	1.015	1.002	0.988	0.974	0.959	0.944	0.926	0.910	0.894	0.876	0.856	0.839	0.819	0.801	0.781	0.761	0.741	0.721	0.700	0.680	0.660	0.639	0.618	0.596	0.575	0.556	0.535	0.515	0.495	0.475	0.456	0.438	0.419	0.401	0.384	0.366	0.350	0.335	0.320	0.305	0.292	0.281	0.269	0.259	0.249	0.240	0.232	0.225	0.220	0.215	0.211	0.209	0.205	0.205	0.205	0.206	0.209	0.211	0.216	0.222	0.228	0.235	0.244	0.252	0.262	0.272	0.282	0.295	0.306	0.318	0.330	0.344	0.358	0.371	0.384	0.399	0.411	0.425	0.438	0.450	0.462	0.474	0.484	0.495	0.505	0.514	0.522	0.529	0.535	0.541	0.545	0.548	0.550	0.551	0.550	0.549	0.545	0.541	0.535	0.529	0.520	0.511	0.500	0.489	0.476	0.461	0.448	0.431	0.415	0.396	0.380	0.361	0.341	0.320	0.300	0.280	0.259	0.239	0.218	0.196	0.176	0.155	0.135	0.116	0.099	0.080	0.062	0.046	0.031	0.018	0.005	-0.008	-0.018	-0.026	-0.034	-0.039	-0.044	-0.048	-0.048	-0.048	-0.045	-0.041	-0.038	-0.031	-0.022	-0.012	0.000	0.012	0.028	0.044	0.062	0.080	0.101	0.122	0.145	0.169	0.192	0.219	0.245	0.271	0.299	0.328	0.356	0.385	0.414	0.444	0.472	0.501	0.530	0.559	0.586	0.615	0.641	0.668	0.692	0.718	0.741	0.765	0.786	0.806	0.826	0.844	0.861	0.876	0.889	0.902	0.912	0.922	0.930	0.935	0.940	0.942	0.945	0.944	0.941	0.939	0.932	0.926	0.918	0.908	0.895	0.881	0.866	0.849	0.830	0.810	0.789	0.766	0.741	0.715	0.688	0.660	0.630	0.600	0.568	0.534	0.500	0.465	0.428	0.390	0.352	0.314	0.274	0.232	0.191	0.150	0.108	0.064	0.020	-0.024	-0.069	-0.114	-0.159	-0.202	-0.249	-0.294	-0.339	-0.385	-0.430	-0.474	-0.519	-0.562	-0.606	-0.649	-0.690	-0.731	-0.772	-0.812	-0.851	-0.889	-0.925	-0.960	-0.994	-1.025	-1.056	-1.086	-1.114	-1.139	-1.164	-1.186	-1.206	-1.226	-1.244	-1.259	-1.271	-1.282	-1.294	-1.301	-1.306	-1.311	-1.312	-1.312	-1.311	-1.308	-1.302	-1.295	-1.286	-1.276	-1.265	-1.251	-1.235	-1.220	-1.202	-1.184	-1.164	-1.144	-1.122	-1.100	-1.079	-1.055	-1.031	-1.008	-0.984	-0.960	-0.936	-0.914	-0.890	-0.868	-0.846	-0.825	-0.805	-0.785	-0.766	-0.750	-0.734	-0.719	-0.705	-0.694	-0.682	-0.672	-0.666	-0.660	-0.656	-0.654	-0.654	-0.655	-0.659	-0.662	-0.669	-0.678	-0.689	-0.700	-0.714	-0.730	-0.746	-0.765	-0.785	-0.808	-0.829	-0.854	-0.879	-0.905	-0.932	-0.961	-0.990	-1.020	-1.050	-1.081	-1.112	-1.144	-1.176	-1.208	-1.239	-1.271	-1.302	-1.335	-1.366	-1.396	-1.426	-1.456	-1.486	-1.514	-1.542	-1.569	-1.595	-1.621	-1.645	-1.669	-1.691	-1.714	-1.734	-1.752	-1.772	-1.789	-1.805	-1.820	-1.835	-1.848	-1.860	-1.871	-1.882	-1.892	-1.901	-1.910	-1.916	-1.922	-1.928	-1.932	-1.938	-1.941	-1.942	-1.945	-1.946	-1.949	-1.948	-1.949	-1.948	-1.946	-1.944	-1.944	-1.941	-1.938	-1.936	-1.932	-1.929	-1.925	-1.921	-1.916	-1.912	-1.908	-1.904	-1.898	-1.892	-1.886	-1.880	-1.875	-1.868	-1.861	-1.852	-1.846	-1.839	-1.830	-1.822	-1.812	-1.804	-1.795	-1.785	-1.775	-1.765	-1.754	-1.742	-1.731	-1.719	-1.705	-1.692	-1.680	-1.666	-1.651	-1.638	-1.621	-1.605	-1.589	-1.571	-1.554	-1.536	-1.518	-1.500	-1.480	-1.460	-1.439	-1.418	-1.396	-1.374	-1.350	-1.328	-1.304	-1.279	-1.254	-1.229	-1.202	-1.176	-1.150	-1.122	-1.095	-1.066	-1.039	-1.010	-0.980	-0.951	-0.921	-0.891	-0.860	-0.829	-0.799	-0.766	-0.735	-0.702	-0.672	-0.640	-0.609	-0.575	-0.544	-0.512	-0.480	-0.449	-0.418	-0.386	-0.355	-0.324	-0.294	-0.264	-0.234	-0.205	-0.176	-0.148	-0.121	-0.094	-0.066	-0.040	-0.014	0.011	0.035	0.060	0.084	0.106	0.130	0.150	0.171	0.192	0.212	0.230	0.248	0.265	0.282	0.298	0.312	0.328	0.341	0.354	0.366	0.379	0.389	0.399	0.409	0.418	0.425	0.434	0.441	0.448	0.455	0.461	0.465	0.470	0.474	0.478	0.481	0.482	0.486	0.486	0.488	0.489	0.489	0.488	0.488	0.486	0.485	0.482	0.479	0.476	0.472	0.469	0.465	0.460	0.455	0.449	0.442	0.436	0.429	0.420	0.412	0.402	0.394	0.384	0.374	0.362	0.350	0.338	0.326	0.312	0.299	0.284	0.268	0.254	0.238	0.220	0.204	0.186	0.168	0.149	0.130	0.111	0.091	0.071	0.050	0.030	0.009	-0.012	-0.034	-0.055	-0.075	-0.096	-0.116	-0.138	-0.158	-0.178	-0.196	-0.218	-0.235	-0.252	-0.271	-0.289	-0.305	-0.320	-0.334	-0.349	-0.361	-0.372	-0.384	-0.395	-0.405	-0.412	-0.420	-0.428	-0.434	-0.439	-0.442	-0.446	-0.448	-0.449	-0.449	-0.448	-0.446	-0.444	-0.441	-0.439	-0.434	-0.429	-0.425	-0.419	-0.414	-0.408	-0.400	-0.394	-0.388	-0.380	-0.372	-0.365	-0.360	-0.352	-0.346	-0.340	-0.335	-0.330	-0.326	-0.322	-0.319	-0.316	-0.314	-0.311	-0.311	-0.311	-0.311	-0.312	-0.315	-0.316	-0.319	-0.324	-0.328	-0.334	-0.339	-0.345	-0.351	-0.358	-0.365	-0.372	-0.380	-0.388	-0.396	-0.404	-0.412	-0.420	-0.429	-0.436	-0.444	-0.450	-0.459	-0.464	-0.470	-0.475	-0.480	-0.484	-0.486	-0.488	-0.489	-0.491	-0.490	-0.489	-0.486	-0.484	-0.479	-0.474	-0.466	-0.460	-0.451	-0.442	-0.431	-0.420	-0.406	-0.394	-0.378	-0.362	-0.346	-0.328	-0.309	-0.289	-0.269	-0.248	-0.225	-0.202	-0.179	-0.155	-0.130	-0.105	-0.080	-0.054	-0.028	-0.001	0.025	0.051	0.080	0.106	0.132	0.160	0.188	0.214	0.241	0.269	0.295	0.321	0.349	0.375	0.400	0.425	0.450	0.475	0.499	0.522	0.545	0.568	0.589	0.610	0.630	0.651	0.670	0.688	0.706	0.724	0.740	0.756	0.771	0.785	0.799	0.812	0.825	0.838	0.848	0.858	0.868	0.876	0.885	0.891	0.899	0.904	0.909	0.914	0.916	0.920	0.921	0.924	0.924	0.924	0.924	0.922	0.921	0.919	0.918	0.914	0.910	0.905	0.902	0.896	0.892	0.886	0.881	0.875	0.870	0.862	0.858	0.852	0.846	0.840	0.834	0.828	0.822	0.818	0.812	0.809	0.804	0.800	0.796	0.792	0.791	0.789	0.788	0.786	0.785	0.786	0.786	0.788	0.790	0.791	0.796	0.800	0.804	0.808	0.814	0.820	0.825	0.832	0.841	0.849	0.858	0.865	0.874	0.882	0.892	0.902	0.912	0.922	0.932	0.942	0.951	0.961	0.971	0.981	0.989	0.998	1.005	1.012	1.020	1.026	1.032	1.038	1.040	1.044	1.046	1.049	1.049	1.049	1.048	1.046	1.042	1.038	1.032	1.025	1.019	1.010	1.001	0.991	0.980	0.968	0.955	0.941	0.926	0.911	0.895	0.878	0.860	0.841	0.822	0.802	0.782	0.762	0.741	0.720	0.699	0.676	0.655	0.634	0.612	0.591	0.569	0.549	0.528	0.506	0.486	0.465	0.448	0.429	0.410	0.392	0.375	0.359	0.344	0.330	0.316	0.302	0.290	0.280	0.269	0.261	0.254	0.245	0.240	0.235	0.231	0.228	0.226	0.224	0.224	0.225	0.228	0.229	0.231	0.236	0.241	0.246	0.252	0.260	0.266	0.276	0.284	0.292	0.302	0.311	0.321	0.331	0.341	0.351	0.361	0.371	0.381	0.391	0.401	0.410	0.419	0.426	0.435	0.441	0.448	0.454	0.460	0.464	0.468	0.470	0.471	0.471	0.472	0.470	0.468	0.465	0.460	0.456	0.450	0.442	0.434	0.426	0.415	0.405	0.394	0.381	0.368	0.352	0.338	0.322	0.306	0.289	0.272	0.255	0.238	0.219	0.201	0.182	0.165	0.148	0.129	0.111	0.094	0.076	0.060	0.045	0.029	0.015	0.001	-0.012	-0.024	-0.034	-0.044	-0.052	-0.060	-0.066	-0.070	-0.074	-0.075	-0.076	-0.075	-0.072	-0.069	-0.064	-0.056	-0.048	-0.039	-0.028	-0.014	-0.001	0.015	0.032	0.050	0.069	0.089	0.110	0.134	0.158	0.181	0.206	0.232	0.258	0.285	0.311	0.340	0.368	0.395	0.422	0.451	0.479	0.505	0.531	0.558	0.582	0.608	0.631	0.654	0.678	0.699	0.719	0.738	0.754	0.771	0.785	0.799	0.810	0.820	0.829	0.836	0.841	0.845	0.848	0.848	0.846	0.844	0.840	0.834	0.826	0.818	0.809	0.796	0.785	0.771	0.758	0.741	0.725	0.708	0.689	0.670	0.651	0.631	0.611	0.592	0.571	0.551	0.530	0.511	0.490	0.471	0.452	0.432	0.415	0.399	0.381	0.365	0.351	0.338	0.325	0.312	0.302	0.292	0.284	0.278	0.271	0.266	0.262	0.260	0.258	0.258	0.259	0.260	0.264	0.268	0.274	0.278	0.285	0.291	0.299	0.306	0.315	0.324	0.332	0.341	0.350	0.359	0.368	0.376	0.382	0.391	0.399	0.404	0.410	0.415	0.419	0.422	0.424	0.426	0.426	0.426	0.425	0.420	0.416	0.411	0.404	0.396	0.386	0.376	0.364	0.351	0.336	0.320	0.302	0.284	0.265	0.245	0.224	0.201	0.179	0.156	0.131	0.106	0.081	0.056	0.030	0.004	-0.022	-0.049	-0.076	-0.102	-0.130	-0.155	-0.182	-0.208	-0.232	-0.258	-0.282	-0.305	-0.329	-0.351	-0.372	-0.394	-0.414	-0.435	-0.452	-0.471	-0.489	-0.504	-0.520	-0.534	-0.549	-0.561	-0.574	-0.584	-0.594	-0.604	-0.612	-0.621	-0.628	-0.634	-0.640	-0.644	-0.649	-0.652	-0.655	-0.658	-0.661	-0.662	-0.662	-0.664	-0.665	-0.664	-0.664	-0.662	-0.660	-0.659	-0.656	-0.654	-0.651	-0.648	-0.644	-0.639	-0.635	-0.631	-0.624	-0.619	-0.612	-0.606	-0.599	-0.591	-0.582	-0.574	-0.564	-0.555	-0.544	-0.534	-0.524	-0.510	-0.499	-0.486	-0.472	-0.460	-0.445	-0.430	-0.414	-0.398	-0.382	-0.365	-0.348	-0.331	-0.312	-0.295	-0.278	-0.259	-0.240	-0.221	-0.201	-0.184	-0.165	-0.146	-0.129	-0.110	-0.091	-0.074	-0.056	-0.040	-0.024	-0.008	0.008	0.021	0.035	0.048	0.060	0.071	0.081	0.090	0.099	0.106	0.114	0.120	0.124	0.129	0.131	0.134	0.135	0.135	0.134	0.134	0.132	0.130	0.128	0.124	0.121	0.118	0.115	0.110	0.106	0.104	0.099	0.096	0.094	0.090	0.089	0.088	0.086	0.088	0.088	0.089	0.091	0.094	0.099	0.104	0.110	0.116	0.124	0.134	0.144	0.155	0.168	0.181	0.195	0.210	0.226	0.242	0.261	0.280	0.299	0.319	0.338	0.359	0.380	0.401	0.422	0.444	0.466	0.488	0.509	0.530	0.549	0.570	0.590	0.609	0.628	0.644	0.661	0.678	0.692	0.706	0.720	0.732	0.745	0.755	0.765	0.772	0.780	0.786	0.792	0.798	0.801	0.802	0.805	0.806	0.806	0.806	0.804	0.802	0.799	0.798	0.794	0.790	0.784	0.780	0.774	0.769	0.762	0.755	0.750	0.744	0.736	0.730	0.722	0.715	0.708	0.700	0.692	0.684	0.675	0.668	0.658	0.648	0.639	0.629	0.616	0.605	0.594	0.582	0.569	0.555	0.540	0.525	0.509	0.491	0.471	0.452	0.430	0.409	0.385	0.361	0.335	0.309	0.280	0.251	0.220	0.188	0.154	0.119	0.082	0.044	0.005	-0.036	-0.079	-0.121	-0.166	-0.211	-0.258	-0.305	-0.352	-0.402	-0.452	-0.502	-0.552	-0.602	-0.652	-0.704	-0.755	-0.805	-0.856	-0.906	-0.956	-1.005	-1.054	-1.101	-1.149	-1.195	-1.240	-1.284	-1.326	-1.368	-1.406	-1.445	-1.480	-1.515	-1.548	-1.578	-1.606	-1.634	-1.658	-1.681	-1.702	-1.721	-1.738	-1.752	-1.766	-1.776	-1.786	-1.792	-1.799	-1.802	-1.804	-1.805	-1.802	-1.801	-1.796	-1.791	-1.785	-1.778	-1.769	-1.758	-1.748	-1.736	-1.724	-1.710	-1.698	-1.684	-1.670	-1.655	-1.641	-1.626	-1.611	-1.598	-1.582	-1.569	-1.555	-1.541	-1.529	-1.516	-1.504	-1.492	-1.481	-1.470	-1.460	-1.450	-1.442	-1.434	-1.425	-1.419	-1.412	-1.408	-1.402	-1.398	-1.392	-1.390	-1.388	-1.384	-1.380	-1.379	-1.376	-1.374	-1.370	-1.368	-1.365	-1.361	-1.358	-1.355	-1.350	-1.345	-1.340	-1.334	-1.325	-1.318	-1.309	-1.299	-1.288	-1.275	-1.261	-1.249	-1.232	-1.216	-1.198	-1.180	-1.159	-1.138	-1.115	-1.091	-1.068	-1.041	-1.014	-0.986	-0.959	-0.929	-0.900	-0.869	-0.838	-0.806	-0.775	-0.742	-0.710	-0.678	-0.646	-0.614	-0.582	-0.550	-0.519	-0.489	-0.459	-0.431	-0.402	-0.376	-0.351	-0.326	-0.304	-0.284	-0.264	-0.246	-0.231	-0.216	-0.204	-0.195	-0.186	-0.181	-0.178	-0.178	-0.178	-0.181	-0.185	-0.192	-0.201	-0.214	-0.228	-0.244	-0.261	-0.281	-0.301	-0.325	-0.350	-0.376	-0.405	-0.435	-0.466	-0.499	-0.532	-0.566	-0.602	-0.639	-0.676	-0.714	-0.751	-0.791	-0.830	-0.869	-0.910	-0.949	-0.989	-1.029	-1.068	-1.106	-1.144	-1.184	-1.221	-1.258	-1.294	-1.330	-1.366	-1.400	-1.434	-1.468	-1.498	-1.529	-1.560	-1.589	-1.618	-1.644	-1.670	-1.695	-1.720	-1.742	-1.764	-1.786	-1.806	-1.826	-1.845	-1.862	-1.879	-1.894	-1.910	-1.925	-1.938	-1.950	-1.961	-1.972	-1.982	-1.992	-2.000	-2.007	-2.014	-2.020	-2.026	-2.031	-2.035	-2.040	-2.042	-2.044	-2.046	-2.047	-2.046	-2.046	-2.045	-2.044	-2.042	-2.039	-2.036	-2.033	-2.027	-2.022	-2.018	-2.011	-2.005	-1.998	-1.990	-1.984	-1.975	-1.968	-1.959	-1.950	-1.941	-1.934	-1.924	-1.915	-1.906	-1.896	-1.889	-1.880	-1.871	-1.862	-1.855	-1.846	-1.839	-1.831	-1.825	-1.818	-1.810	-1.805	-1.799	-1.794	-1.790	-1.785	-1.781	-1.778	-1.774	-1.771	-1.769	-1.766	-1.765	-1.764	-1.762	-1.762	-1.760	-1.759	-1.759	-1.759	-1.758	-1.756	-1.754	-1.752	-1.751	-1.750	-1.746	-1.744	-1.739	-1.734	-1.729	-1.724	-1.716	-1.709	-1.700	-1.690	-1.680	-1.669	-1.655	-1.640	-1.624	-1.608	-1.590	-1.571	-1.550	-1.530	-1.506	-1.482	-1.456	-1.429	-1.401	-1.371	-1.342	-1.310	-1.278	-1.244	-1.209	-1.174	-1.138	-1.100	-1.062	-1.024	-0.985	-0.945	-0.905	-0.864	-0.822	-0.781	-0.740	-0.699	-0.658	-0.616	-0.575	-0.535	-0.495	-0.455	-0.416	-0.378	-0.340	-0.302	-0.266	-0.231	-0.196	-0.162	-0.130	-0.098	-0.066	-0.036	-0.008	0.021	0.049	0.074	0.099	0.124	0.148	0.169	0.190	0.210	0.230	0.249	0.266	0.282	0.299	0.314	0.329	0.342	0.356	0.369	0.382	0.392	0.405	0.416	0.426	0.436	0.448	0.456	0.466	0.475	0.484	0.492	0.500	0.509	0.516	0.522	0.531	0.538	0.545	0.551	0.558	0.562	0.569	0.575	0.579	0.584	0.588	0.591	0.595	0.598	0.599	0.602	0.604	0.604	0.604	0.604	0.602	0.600	0.598	0.594	0.590	0.585	0.580	0.574	0.569	0.561	0.552	0.544	0.535	0.526	0.516	0.505	0.495	0.484	0.472	0.461	0.450	0.438	0.426	0.416	0.405	0.395	0.384	0.374	0.364	0.356	0.348	0.340	0.334	0.328	0.324	0.320	0.316	0.315	0.315	0.315	0.316	0.320	0.324	0.331	0.338	0.346	0.356	0.368	0.380	0.392	0.408	0.422	0.441	0.459	0.478	0.499	0.520	0.542	0.566	0.589	0.615	0.639	0.665	0.691	0.716	0.744	0.770	0.798	0.824	0.850	0.876	0.902	0.928	0.954	0.979	1.002	1.028	1.051	1.074	1.096	1.116	1.138	1.158	1.176	1.194	1.210	1.228	1.242	1.258	1.270	1.282	1.294	1.305	1.316	1.325	1.334	1.341	1.349	1.355	1.361	1.368	1.372	1.378	1.381	1.385	1.388	1.391	1.394	1.396	1.398	1.400	1.402	1.404	1.405	1.406	1.408	1.410	1.411	1.411	1.412	1.414	1.415	1.416	1.418	1.418	1.418	1.418	1.419	1.419	1.419	1.418	1.418	1.416	1.415	1.414	1.411	1.409	1.405	1.400	1.396	1.391	1.385	1.379	1.371	1.364	1.355	1.345	1.334	1.322	1.310	1.298	1.284	1.269	1.254	1.238	1.220	1.202	1.184	1.165	1.146	1.126	1.104	1.082	1.061	1.039	1.016	0.994	0.969	0.945	0.921	0.899	0.874	0.850	0.828	0.802	0.780	0.756	0.735	0.712	0.690	0.670	0.649	0.630	0.611	0.592	0.575	0.559	0.542	0.529	0.514	0.500	0.489	0.479	0.469	0.460	0.452	0.445	0.440	0.435	0.431	0.428	0.426	0.425	0.425	0.425	0.426	0.428	0.430	0.434	0.438	0.441	0.446	0.450	0.456	0.462	0.468	0.474	0.480	0.485	0.491	0.498	0.504	0.509	0.514	0.519	0.522	0.526	0.530	0.532	0.535	0.536	0.538	0.538	0.538	0.538	0.535	0.532	0.529	0.525	0.521	0.516	0.509	0.502	0.495	0.486	0.479	0.468	0.459	0.446	0.436	0.424	0.410	0.398	0.382	0.369	0.355	0.340	0.325	0.310	0.294	0.278	0.260	0.245	0.228	0.211	0.196	0.179	0.162	0.146	0.130	0.115	0.100	0.085	0.070	0.055	0.041	0.029	0.016	0.004	-0.008	-0.019	-0.029	-0.040	-0.050	-0.058	-0.065	-0.072	-0.080	-0.085	-0.089	-0.092	-0.095	-0.098	-0.099	-0.099	-0.096	-0.094	-0.091	-0.088	-0.081	-0.076	-0.069	-0.061	-0.052	-0.044	-0.031	-0.021	-0.009	0.006	0.020	0.035	0.052	0.069	0.088	0.106	0.125	0.145	0.166	0.189	0.210	0.232	0.256	0.279	0.304	0.328	0.354	0.379	0.404	0.430	0.455	0.481	0.507	0.532	0.559	0.584	0.610	0.636	0.661	0.685	0.709	0.731	0.755	0.776	0.798	0.819	0.838	0.858	0.875	0.892	0.908	0.922	0.936	0.948	0.959	0.969	0.976	0.984	0.989	0.992	0.994	0.995	0.995	0.992	0.988	0.984	0.975	0.968	0.958	0.946	0.934	0.919	0.904	0.886	0.869	0.850	0.829	0.808	0.784	0.760	0.735	0.710	0.684	0.658	0.630	0.602	0.575	0.548	0.520	0.494	0.466	0.440	0.415	0.389	0.366	0.342	0.321	0.301	0.282	0.265	0.250	0.236	0.225	0.215	0.208	0.200	0.198	0.195	0.198	0.200	0.205	0.214	0.224	0.236	0.250	0.268	0.286	0.306	0.330	0.354	0.380	0.409	0.439	0.469	0.501	0.535	0.570	0.605	0.640	0.676	0.712	0.749	0.785	0.821	0.856	0.890	0.922	0.955	0.985	1.012	1.041	1.066	1.089	1.110	1.129	1.145	1.159	1.169	1.178	1.184	1.186	1.186	1.182	1.178	1.169	1.158	1.142	1.125	1.105	1.084	1.058	1.031	1.001	0.971	0.938	0.902	0.865	0.828	0.789	0.749	0.708	0.666	0.625	0.582	0.541	0.500	0.460	0.420	0.381	0.344	0.308	0.272	0.240	0.210	0.181	0.155	0.131	0.110	0.091	0.075	0.061	0.051	0.045	0.040	0.039	0.040	0.046	0.054	0.065	0.079	0.095	0.116	0.138	0.164	0.191	0.221	0.254	0.289	0.325	0.364	0.404	0.446	0.490	0.535	0.580	0.626	0.674	0.722	0.771	0.820	0.870	0.920	0.969	1.019	1.069	1.118	1.166	1.212	1.260	1.306	1.352	1.396	1.440	1.482	1.524	1.564	1.602	1.639	1.676	1.712	1.745	1.778	1.809	1.839	1.866	1.894	1.920	1.945	1.969	1.991	2.013	2.033	2.051	2.071	2.089	2.105	2.121	2.135	2.149	2.162	2.175	2.188	2.199	2.209	2.219	2.229	2.239	2.246	2.254	2.261	2.268	2.274	2.280	2.285	2.290	2.295	2.300	2.304	2.306	2.310	2.312	2.315	2.318	2.319	2.320	2.321	2.321	2.321	2.320	2.319	2.319	2.316	2.314	2.310	2.306	2.304	2.299	2.294	2.289	2.282	2.275	2.269	2.262	2.254	2.245	2.236	2.228	2.219	2.209	2.199	2.189	2.178	2.168	2.158	2.145	2.135	2.124	2.112	2.101	2.090	2.078	2.068	2.056	2.046	2.036	2.026	2.018	2.009	2.000	1.991	1.985	1.979	1.974	1.969	1.964	1.961	1.959	1.958	1.956	1.956	1.959	1.960	1.962	1.968	1.970	1.978	1.982	1.990	1.998	2.007	2.016	2.026	2.038	2.049	2.060	2.074	2.085	2.099	2.111	2.125	2.138	2.151	2.164	2.176	2.188	2.200	2.210	2.220	2.229	2.236	2.244	2.250	2.254	2.258	2.258	2.259	2.256	2.252	2.246	2.240	2.230	2.219	2.205	2.190	2.172	2.152	2.130	2.105	2.080	2.052	2.021	1.990	1.955	1.920	1.881	1.842	1.801	1.759	1.715	1.669	1.624	1.576	1.529	1.480	1.429	1.380	1.330	1.279	1.229	1.179	1.129	1.081	1.031	0.984	0.938	0.892	0.848	0.804	0.764	0.724	0.685	0.649	0.615	0.582	0.552	0.524	0.500	0.478	0.456	0.438	0.422	0.409	0.398	0.388	0.381	0.378	0.375	0.376	0.379	0.384	0.389	0.399	0.409	0.421	0.435	0.451	0.469	0.488	0.507	0.528	0.550	0.571	0.595	0.620	0.645	0.670	0.696	0.722	0.749	0.775	0.801	0.828	0.854	0.879	0.905	0.930	0.954	0.978	1.001	1.024	1.046	1.068	1.089	1.108	1.128	1.145	1.162	1.180	1.195	1.210	1.226	1.240	1.252	1.265	1.278	1.289	1.300	1.311	1.321	1.331	1.341	1.350	1.359	1.369	1.378	1.388	1.396	1.406	1.414	1.424	1.434	1.445	1.454	1.465	1.476	1.488	1.499	1.512	1.524	1.539	1.551	1.564	1.579	1.592	1.606	1.621	1.635	1.649	1.664	1.679	1.694	1.708	1.722	1.736	1.751	1.764	1.778	1.790	1.802	1.815	1.826	1.836	1.846	1.856	1.865	1.872	1.880	1.886	1.891	1.895	1.899	1.900	1.901	1.902	1.901	1.900	1.898	1.895	1.891	1.885	1.880	1.875	1.866	1.859	1.850	1.840	1.830	1.820	1.810	1.798	1.786	1.774	1.760	1.748	1.735	1.721	1.708	1.695	1.681	1.666	1.652	1.638	1.624	1.609	1.596	1.582	1.568	1.552	1.539	1.525	1.510	1.495	1.480	1.465	1.449	1.432	1.418	1.401	1.385	1.368	1.351	1.332	1.315	1.298	1.278	1.258	1.239	1.219	1.198	1.176	1.154	1.131	1.109	1.085	1.060	1.035	1.010	0.984	0.958	0.930	0.904	0.876	0.849	0.821	0.792	0.765	0.738	0.710	0.682	0.655	0.629	0.602	0.576	0.552	0.528	0.505	0.481	0.460	0.440	0.420	0.402	0.385	0.371	0.356	0.345	0.335	0.326	0.320	0.315	0.312	0.311	0.311	0.314	0.319	0.325	0.332	0.342	0.354	0.366	0.382	0.399	0.418	0.438	0.459	0.481	0.505	0.531	0.559	0.586	0.615	0.644	0.674	0.705	0.736	0.768	0.799	0.831	0.862	0.892	0.925	0.955	0.985	1.014	1.042	1.070	1.096	1.122	1.146	1.169	1.191	1.211	1.231	1.249	1.264	1.279	1.291	1.302	1.312	1.321	1.328	1.331	1.335	1.336	1.338	1.336	1.334	1.330	1.325	1.318	1.309	1.301	1.290	1.280	1.268	1.255	1.241	1.226	1.212	1.196	1.180	1.165	1.149	1.132	1.116	1.099	1.082	1.065	1.050	1.032	1.018	1.002	0.986	0.971	0.958	0.944	0.930	0.918	0.905	0.894	0.882	0.871	0.862	0.851	0.844	0.834	0.826	0.819	0.811	0.804	0.798	0.791	0.786	0.781	0.775	0.769	0.764	0.760	0.754	0.748	0.744	0.739	0.732	0.728	0.722	0.718	0.712	0.708	0.702	0.698	0.692	0.688	0.681	0.678	0.671	0.665	0.661	0.658	0.652	0.648	0.644	0.641	0.636	0.634	0.630	0.628	0.625	0.622	0.621	0.621	0.620	0.619	0.620	0.620	0.622	0.622	0.625	0.629	0.631	0.635	0.640	0.644	0.649	0.654	0.660	0.666	0.671	0.679	0.684	0.691	0.698	0.705	0.711	0.718	0.722	0.728	0.734	0.738	0.741	0.745	0.746	0.749	0.749	0.748	0.746	0.745	0.741	0.736	0.730	0.724	0.715	0.706	0.695	0.684	0.670	0.656	0.640	0.624	0.606	0.586	0.566	0.545	0.521	0.499	0.474	0.450	0.422	0.396	0.370	0.342	0.315	0.288	0.260	0.232	0.205	0.179	0.152	0.126	0.101	0.078	0.052	0.031	0.010	-0.011	-0.029	-0.048	-0.062	-0.078	-0.089	-0.099	-0.108	-0.114	-0.119	-0.121	-0.121	-0.120	-0.116	-0.110	-0.102	-0.091	-0.079	-0.065	-0.048	-0.029	-0.008	0.014	0.038	0.064	0.091	0.119	0.149	0.179	0.211	0.244	0.276	0.311	0.345	0.380	0.415	0.450	0.485	0.519	0.554	0.586	0.619	0.650	0.680	0.709	0.739	0.765	0.790	0.812	0.834	0.854	0.872	0.889	0.902	0.915	0.924	0.932	0.939	0.942	0.944	0.944	0.942	0.939	0.934	0.926	0.918	0.908	0.896	0.885	0.871	0.855	0.841	0.825	0.809	0.792	0.775	0.759	0.742	0.726	0.710	0.695	0.679	0.665	0.652	0.639	0.628	0.618	0.609	0.600	0.594	0.589	0.585	0.584	0.582	0.584	0.586	0.591	0.598	0.605	0.614	0.624	0.636	0.649	0.664	0.679	0.695	0.712	0.731	0.749	0.769	0.789	0.809	0.830	0.851	0.872	0.892	0.912	0.934	0.954	0.971	0.991	1.009	1.026	1.042	1.059	1.074	1.086	1.098	1.108	1.116	1.124	1.130	1.135	1.138	1.139	1.139	1.135	1.130	1.125	1.118	1.109	1.099	1.085	1.071	1.055	1.038	1.019	0.998	0.975	0.951	0.925	0.898	0.870	0.841	0.809	0.776	0.742	0.709	0.672	0.635	0.598	0.560	0.520	0.480	0.440	0.399	0.358	0.316	0.275	0.232	0.191	0.149	0.108	0.066	0.026	-0.014	-0.052	-0.092	-0.130	-0.166	-0.202	-0.238	-0.270	-0.302	-0.332	-0.361	-0.389	-0.415	-0.439	-0.461	-0.480	-0.499	-0.515	-0.528	-0.539	-0.548	-0.554	-0.558	-0.559	-0.558	-0.552	-0.548	-0.539	-0.528	-0.514	-0.499	-0.479	-0.459	-0.436	-0.411	-0.384	-0.354	-0.324	-0.290	-0.255	-0.219	-0.181	-0.142	-0.104	-0.064	-0.022	0.019	0.061	0.104	0.146	0.189	0.231	0.272	0.314	0.354	0.394	0.431	0.469	0.504	0.538	0.570	0.600	0.628	0.654	0.678	0.698	0.716	0.731	0.745	0.755	0.762	0.768	0.770	0.769	0.765	0.758	0.749	0.736	0.722	0.705	0.685	0.662	0.638	0.610	0.581	0.550	0.515	0.480	0.442	0.402	0.362	0.320	0.279	0.235	0.190	0.144	0.099	0.052	0.006	-0.040	-0.085	-0.131	-0.176	-0.220	-0.264	-0.308	-0.348	-0.388	-0.428	-0.465	-0.501	-0.535	-0.568	-0.598	-0.628	-0.652	-0.678	-0.700	-0.720	-0.739	-0.755	-0.768	-0.780	-0.790	-0.796	-0.802	-0.805	-0.808	-0.805	-0.802	-0.798	-0.790	-0.782	-0.772	-0.761	-0.748	-0.735	-0.719	-0.702	-0.685	-0.666	-0.648	-0.626	-0.605	-0.585	-0.562	-0.541	-0.520	-0.498	-0.476	-0.454	-0.431	-0.410	-0.390	-0.369	-0.349	-0.330	-0.310	-0.294	-0.276	-0.260	-0.245	-0.231	-0.216	-0.205	-0.195	-0.184	-0.175	-0.168	-0.160	-0.155	-0.149	-0.146	-0.142	-0.140	-0.140	-0.139	-0.140	-0.141	-0.142	-0.146	-0.149	-0.152	-0.159	-0.162	-0.168	-0.174	-0.179	-0.184	-0.190	-0.196	-0.202	-0.208	-0.212	-0.218	-0.222	-0.226	-0.230	-0.234	-0.238	-0.240	-0.240	-0.242	-0.242	-0.241	-0.240	-0.238	-0.234	-0.230	-0.226	-0.220	-0.212	-0.205	-0.196	-0.189	-0.179	-0.168	-0.156	-0.145	-0.131	-0.119	-0.105	-0.091	-0.078	-0.062	-0.048	-0.032	-0.018	-0.002	0.012	0.028	0.042	0.058	0.072	0.086	0.100	0.112	0.125	0.136	0.149	0.159	0.169	0.178	0.186	0.194	0.199	0.205	0.209	0.211	0.214	0.215	0.215	0.214	0.212	0.209	0.205	0.200	0.194	0.188	0.180	0.171	0.161	0.151	0.141	0.129	0.118	0.104	0.091	0.079	0.064	0.050	0.035	0.021	0.006	-0.009	-0.025	-0.040	-0.058	-0.072	-0.089	-0.105	-0.121	-0.138	-0.154	-0.169	-0.185	-0.201	-0.218	-0.234	-0.249	-0.265	-0.282	-0.299	-0.315	-0.330	-0.348	-0.362	-0.379	-0.394	-0.411	-0.426	-0.442	-0.459	-0.474	-0.489	-0.505	-0.520	-0.535	-0.550	-0.564	-0.579	-0.592	-0.606	-0.619	-0.632	-0.645	-0.656	-0.668	-0.678	-0.689	-0.698	-0.708	-0.716	-0.722	-0.729	-0.735	-0.740	-0.745	-0.749	-0.750	-0.751	-0.754	-0.752	-0.751	-0.750	-0.748	-0.742	-0.738	-0.732	-0.726	-0.719	-0.711	-0.704	-0.695	-0.685	-0.676	-0.665	-0.656	-0.645	-0.635	-0.625	-0.614	-0.604	-0.592	-0.582	-0.574	-0.565	-0.555	-0.549	-0.542	-0.536	-0.531	-0.528	-0.526	-0.525	-0.525	-0.526	-0.529	-0.534	-0.540	-0.546	-0.556	-0.566	-0.579	-0.594	-0.608	-0.625	-0.644	-0.664	-0.688	-0.710	-0.735	-0.761	-0.789	-0.816	-0.846	-0.878	-0.910	-0.942	-0.975	-1.009	-1.044	-1.079	-1.115	-1.150	-1.185	-1.221	-1.256	-1.291	-1.326	-1.361	-1.395	-1.429	-1.461	-1.494	-1.524	-1.554	-1.584	-1.612	-1.640	-1.666	-1.691	-1.716	-1.739	-1.761	-1.781	-1.801	-1.820	-1.836	-1.852	-1.866	-1.880	-1.892	-1.904	-1.914	-1.922	-1.930	-1.939	-1.944	-1.950	-1.955	-1.959	-1.961	-1.965	-1.968	-1.969	-1.971	-1.972	-1.974	-1.974	-1.974	-1.975	-1.975	-1.976	-1.976	-1.976	-1.978	-1.978	-1.976	-1.978	-1.979	-1.978	-1.979	-1.979	-1.979	-1.979	-1.980	-1.980	-1.980	-1.980	-1.980	-1.979	-1.979	-1.979	-1.978	-1.975	-1.972	-1.971	-1.968	-1.962	-1.958	-1.952	-1.945	-1.938	-1.930	-1.921	-1.911	-1.900	-1.889	-1.876	-1.862	-1.849	-1.831	-1.815	-1.796	-1.778	-1.758	-1.736	-1.714	-1.691	-1.666	-1.641	-1.614	-1.588	-1.559	-1.529	-1.499	-1.468	-1.435	-1.402	-1.369	-1.334	-1.300	-1.262	-1.226	-1.190	-1.152	-1.114	-1.075	-1.035	-0.996	-0.955	-0.916	-0.875	-0.835	-0.794	-0.754	-0.712	-0.672	-0.631	-0.590	-0.550	-0.510	-0.470	-0.430	-0.391	-0.351	-0.314	-0.275	-0.238	-0.199	-0.162	-0.126	-0.090	-0.054	-0.019	0.015	0.049	0.082	0.115	0.146	0.176	0.206	0.236	0.265	0.294	0.322	0.351	0.378	0.402	0.429	0.454	0.479	0.502	0.526	0.550	0.571	0.594	0.616	0.636	0.658	0.679	0.699	0.719	0.738	0.758	0.776	0.796	0.815	0.834	0.852	0.871	0.891	0.910	0.929	0.949	0.969	0.989	1.009	1.031	1.051	1.074	1.095	1.118	1.140	1.164	1.186	1.211	1.235	1.260	1.286	1.311	1.336	1.364	1.389	1.416	1.442	1.470	1.498	1.526	1.554	1.581	1.609	1.636	1.664	1.692	1.719	1.748	1.775	1.801	1.829	1.855	1.880	1.905	1.931	1.955	1.979	2.002	2.025	2.047	2.070	2.090	2.110	2.130	2.148	2.168	2.185	2.201	2.218	2.232	2.248	2.262	2.275	2.288	2.301	2.312	2.324	2.334	2.345	2.355	2.364	2.372	2.381	2.389	2.398	2.405	2.414	2.420	2.429	2.436	2.444	2.451	2.460	2.468	2.476	2.484	2.492	2.502	2.511	2.521	2.530	2.540	2.551	2.561	2.574	2.585	2.599	2.611	2.624	2.636	2.651	2.665	2.679	2.692	2.708	2.724	2.739	2.754	2.770	2.786	2.802	2.819	2.836	2.852	2.869	2.885	2.902	2.919	2.935	2.950	2.966	2.981	2.996	3.011	3.025	3.039	3.051	3.064	3.076	3.086	3.098	3.108	3.116	3.124	3.131	3.138	3.142	3.149	3.151	3.154	3.156	3.158	3.158	3.156	3.152	3.149	3.144	3.136	3.129	3.120	3.110	3.099	3.086	3.074	3.059	3.042	3.025	3.008	2.988	2.968	2.945	2.922	2.900	2.874	2.849	2.822	2.794	2.766	2.736	2.706	2.676	2.644	2.611	2.578	2.544	2.510	2.476	2.442	2.408	2.372	2.335	2.300	2.264	2.228	2.192	2.156	2.119	2.084	2.047	2.011	1.976	1.941	1.906	1.871	1.836	1.802	1.769	1.735	1.702	1.670	1.639	1.606	1.575	1.545	1.514	1.484	1.455	1.426	1.398	1.370	1.342	1.315	1.289	1.262	1.238	1.211	1.186	1.162	1.139	1.115	1.091	1.068	1.045	1.021	0.999	0.978	0.954	0.934	0.911	0.890	0.870	0.849	0.829	0.809	0.788	0.768	0.749	0.729	0.710	0.690	0.672	0.654	0.635	0.619	0.601	0.584	0.568	0.551	0.535	0.521	0.505	0.492	0.479	0.466	0.454	0.442	0.430	0.421	0.411	0.402	0.395	0.388	0.381	0.376	0.371	0.368	0.365	0.364	0.362	0.362	0.364	0.366	0.369	0.372	0.378	0.382	0.390	0.396	0.404	0.412	0.422	0.432	0.444	0.455	0.466	0.480	0.492	0.507	0.521	0.536	0.551	0.565	0.581	0.598	0.612	0.628	0.644	0.658	0.674	0.689	0.702	0.718	0.731	0.744	0.758	0.770	0.781	0.791	0.801	0.811	0.819	0.826	0.832	0.839	0.844	0.846	0.850	0.851	0.851	0.852	0.851	0.849	0.844	0.840	0.835	0.828	0.820	0.811	0.801	0.790	0.778	0.765	0.752	0.739	0.724	0.709	0.692	0.676	0.659	0.641	0.622	0.605	0.586	0.568	0.549	0.530	0.510	0.492	0.472	0.454	0.436	0.418	0.400	0.384	0.365	0.349	0.332	0.318	0.302	0.289	0.275	0.261	0.250	0.239	0.228	0.218	0.209	0.201	0.194	0.188	0.181	0.178	0.174	0.170	0.169	0.166	0.165	0.165	0.166	0.168	0.170	0.172	0.176	0.180	0.184	0.189	0.194	0.200	0.205	0.211	0.219	0.226	0.234	0.240	0.249	0.255	0.264	0.271	0.279	0.286	0.294	0.301	0.309	0.315	0.321	0.329	0.336	0.341	0.348	0.354	0.360	0.365	0.369	0.375	0.378	0.382	0.386	0.389	0.392	0.396	0.399	0.400	0.402	0.404	0.405	0.406	0.406	0.406	0.406	0.405	0.405	0.405	0.404	0.402	0.401	0.400	0.398	0.396	0.395	0.392	0.390	0.388	0.385	0.382	0.380	0.378	0.375	0.372	0.370	0.366	0.364	0.361	0.358	0.355	0.352	0.349	0.348	0.344	0.340	0.338	0.335	0.332	0.330	0.329	0.326	0.324	0.322	0.321	0.319	0.319	0.318	0.318	0.316	0.318	0.319	0.319	0.320	0.321	0.322	0.325	0.329	0.331	0.334	0.339	0.342	0.349	0.354	0.359	0.366	0.374	0.380	0.389	0.398	0.408	0.416	0.426	0.440	0.450	0.464	0.476	0.491	0.506	0.522	0.539	0.556	0.574	0.592	0.612	0.631	0.652	0.675	0.696	0.720	0.742	0.766	0.791	0.816	0.841	0.869	0.894	0.921	0.949	0.976	1.004	1.032	1.060	1.090	1.119	1.148	1.176	1.204	1.232	1.261	1.289	1.316	1.344	1.370	1.396	1.422	1.446	1.470	1.494	1.516	1.538	1.559	1.578	1.596	1.612	1.628	1.642	1.658	1.669	1.680	1.689	1.696	1.705	1.710	1.715	1.718	1.719	1.719	1.720	1.718	1.715	1.711	1.708	1.701	1.695	1.688	1.680	1.672	1.664	1.652	1.642	1.632	1.621	1.611	1.599	1.588	1.575	1.564	1.552	1.542	1.531	1.520	1.510	1.500	1.491	1.481	1.472	1.465	1.458	1.451	1.445	1.440	1.436	1.431	1.429	1.426	1.425	1.425	1.425	1.426	1.428	1.430	1.434	1.438	1.442	1.448	1.454	1.460	1.468	1.476	1.484	1.492	1.504	1.512	1.524	1.534	1.545	1.555	1.568	1.579	1.590	1.601	1.614	1.625	1.638	1.649	1.660	1.672	1.682	1.694	1.705	1.715	1.725	1.734	1.742	1.750	1.758	1.764	1.770	1.774	1.779	1.781	1.782	1.785	1.784	1.784	1.781	1.778	1.772	1.768	1.761	1.752	1.744	1.734	1.721	1.709	1.695	1.679	1.664	1.645	1.626	1.608	1.586	1.564	1.541	1.518	1.492	1.468	1.441	1.414	1.386	1.359	1.330	1.301	1.272	1.244	1.214	1.185	1.156	1.128	1.099	1.070	1.042	1.016	0.990	0.965	0.940	0.918	0.894	0.872	0.852	0.834	0.815	0.799	0.784	0.770	0.758	0.746	0.738	0.729	0.722	0.718	0.714	0.710	0.709	0.709	0.710	0.711	0.715	0.720	0.726	0.732	0.739	0.748	0.758	0.768	0.779	0.789	0.800	0.814	0.825	0.839	0.851	0.865	0.878	0.892	0.905	0.919	0.932	0.945	0.959	0.970	0.984	0.996	1.010	1.021	1.034	1.045	1.058	1.069	1.081	1.092	1.104	1.116	1.128	1.139	1.150	1.162	1.175	1.186	1.199	1.211	1.225	1.239	1.251	1.265	1.280	1.292	1.308	1.322	1.338	1.354	1.369	1.386	1.401	1.418	1.434	1.451	1.466	1.482	1.499	1.514	1.530	1.545	1.559	1.574	1.588	1.600	1.611	1.622	1.634	1.642	1.651	1.658	1.662	1.668	1.671	1.674	1.675	1.675	1.674	1.670	1.668	1.661	1.655	1.646	1.638	1.626	1.614	1.600	1.586	1.571	1.555	1.538	1.520	1.501	1.482	1.462	1.442	1.421	1.400	1.380	1.359	1.338	1.316	1.296	1.275	1.255	1.235	1.216	1.198	1.180	1.164	1.146	1.132	1.118	1.105	1.094	1.081	1.071	1.064	1.056	1.050	1.045	1.041	1.038	1.036	1.035	1.036	1.036	1.039	1.042	1.046	1.051	1.056	1.062	1.070	1.076	1.084	1.092	1.101	1.109	1.118	1.128	1.136	1.145	1.155	1.164	1.172	1.180	1.189	1.198	1.204	1.210	1.216	1.222	1.229	1.235	1.239	1.242	1.246	1.250	1.252	1.254	1.256	1.256	1.258	1.258	1.258	1.256	1.256	1.254	1.251	1.250	1.248	1.245	1.242	1.239	1.236	1.232	1.229	1.225	1.221	1.218	1.214	1.210	1.206	1.202	1.200	1.196	1.194	1.191	1.190	1.186	1.185	1.184	1.182	1.182	1.182	1.184	1.185	1.186	1.190	1.192	1.198	1.200	1.206	1.212	1.219	1.226	1.235	1.244	1.255	1.265	1.279	1.291	1.305	1.321	1.338	1.355	1.374	1.392	1.415	1.435	1.459	1.481	1.508	1.534	1.561	1.590	1.619	1.650	1.681	1.715	1.748	1.781	1.818	1.854	1.890	1.928	1.968	2.006	2.046	2.086	2.126	2.168	2.210	2.251	2.292	2.335	2.376	2.418	2.460	2.501	2.541	2.581	2.621	2.661	2.700	2.738	2.774	2.810	2.846	2.880	2.914	2.946	2.976	3.006	3.034	3.061	3.086	3.110	3.132	3.154	3.174	3.191	3.208	3.222	3.235	3.248	3.258	3.266	3.272	3.278	3.281	3.284	3.285	3.285	3.282	3.280	3.274	3.269	3.261	3.255	3.244	3.234	3.222	3.210	3.196	3.181	3.166	3.150	3.134	3.116	3.098	3.080	3.061	3.041	3.021	3.001	2.982	2.961	2.941	2.920	2.899	2.879	2.858	2.838	2.818	2.798	2.776	2.756	2.736	2.716	2.696	2.678	2.658	2.639	2.620	2.602	2.585	2.566	2.550	2.532	2.516	2.500	2.485	2.469	2.452	2.438	2.422	2.408	2.392	2.378	2.364	2.350	2.335	2.321	2.308	2.294	2.280	2.268	2.254	2.241	2.229	2.218	2.204	2.192	2.181	2.170	2.159	2.148	2.136	2.126	2.116	2.106	2.096	2.088	2.079	2.070	2.061	2.052	2.045	2.036	2.030	2.024	2.016	2.011	2.006	2.000	1.996	1.992	1.989	1.985	1.982	1.980	1.979	1.978	1.978	1.978	1.979	1.979	1.981	1.984	1.988	1.990	1.995	2.000	2.005	2.011	2.018	2.025	2.033	2.041	2.049	2.059	2.069	2.079	2.090	2.102	2.112	2.125	2.138	2.150	2.164	2.176	2.191	2.204	2.219	2.234	2.249	2.264	2.280	2.295	2.311	2.328	2.344	2.361	2.379	2.395	2.412	2.429	2.446	2.464	2.481	2.499	2.516	2.532	2.551	2.568	2.585	2.602	2.619	2.636	2.652	2.668	2.685	2.700	2.716	2.731	2.746	2.760	2.774	2.788	2.801	2.815	2.828	2.840	2.851	2.861	2.872	2.881	2.891	2.900	2.908	2.915	2.922	2.929	2.935	2.940	2.944	2.948	2.950	2.954	2.955	2.956	2.958	2.956	2.955	2.954	2.951	2.949	2.945	2.941	2.938	2.931	2.925	2.919	2.912	2.906	2.898	2.890	2.881	2.872	2.862	2.852	2.841	2.831	2.820	2.809	2.796	2.785	2.774	2.761	2.749	2.735	2.722	2.709	2.696	2.684	2.670	2.658	2.645	2.632	2.620	2.609	2.596	2.584	2.574	2.561	2.550	2.540	2.530	2.520	2.510	2.501	2.491	2.484	2.475	2.469	2.461	2.454	2.448	2.441	2.435	2.429	2.424	2.419	2.415	2.410	2.406	2.404	2.401	2.399	2.395	2.392	2.392	2.390	2.388	2.386	2.385	2.382	2.381	2.380	2.379	2.376	2.375	2.374	2.371	2.370	2.369	2.368	2.364	2.361	2.359	2.356	2.355	2.351	2.349	2.345	2.341	2.339	2.335	2.330	2.328	2.324	2.320	2.318	2.314	2.310	2.308	2.305	2.302	2.300	2.299	2.296	2.295	2.294	2.294	2.294	2.296	2.296	2.299	2.301	2.305	2.310	2.315	2.320	2.326	2.334	2.341	2.351	2.360	2.370	2.381	2.392	2.406	2.420	2.434	2.449	2.466	2.482	2.500	2.519	2.539	2.558	2.579	2.600	2.621	2.644	2.666	2.690	2.712	2.739	2.762	2.789	2.814	2.839	2.866	2.892	2.919	2.948	2.975	3.002	3.031	3.059	3.086	3.116	3.144	3.174	3.202	3.230	3.260	3.290	3.319	3.349	3.379	3.408	3.438	3.468	3.496	3.526	3.555	3.585	3.614	3.642	3.670	3.699	3.728	3.756	3.784	3.810	3.838	3.865	3.890	3.918	3.942	3.968	3.992	4.016	4.040	4.062	4.085	4.106	4.126	4.146	4.165	4.182	4.201	4.216	4.231	4.245	4.259	4.270	4.281	4.289	4.298	4.304	4.309	4.312	4.316	4.319	4.318	4.316	4.314	4.309	4.304	4.296	4.289	4.279	4.268	4.255	4.240	4.224	4.206	4.189	4.169	4.148	4.125	4.100	4.076	4.049	4.021	3.992	3.962	3.931	3.899	3.865	3.831	3.796	3.760	3.724	3.686	3.648	3.609	3.569	3.530	3.489	3.448	3.406	3.365	3.324	3.281	3.240	3.198	3.156	3.115	3.072	3.031	2.991	2.950	2.910	2.870	2.831	2.792	2.754	2.719	2.681	2.646	2.611	2.576	2.544	2.510	2.480	2.449	2.418	2.390	2.361	2.334	2.308	2.282	2.258	2.235	2.211	2.190	2.169	2.148	2.128	2.108	2.090	2.071	2.054	2.036	2.019	2.004	1.988	1.972	1.956	1.941	1.926	1.911	1.896	1.882	1.868	1.851	1.836	1.822	1.808	1.791	1.775	1.759	1.742	1.726	1.710	1.692	1.676	1.659	1.641	1.624	1.606	1.590	1.572	1.554	1.536	1.519	1.501	1.484	1.468	1.451	1.434	1.418	1.400	1.385	1.370	1.355	1.341	1.328	1.314	1.301	1.290	1.279	1.268	1.259	1.250	1.244	1.236	1.231	1.226	1.221	1.218	1.216	1.216	1.215	1.215	1.216	1.220	1.222	1.226	1.232	1.238	1.244	1.250	1.259	1.268	1.278	1.288	1.298	1.309	1.321	1.332	1.345	1.358	1.371	1.385	1.399	1.412	1.426	1.441	1.456	1.470	1.486	1.500	1.515	1.529	1.545	1.559	1.574	1.589	1.602	1.616	1.630	1.644	1.656	1.670	1.684	1.695	1.708	1.719	1.730	1.741	1.751	1.761	1.770	1.779	1.788	1.794	1.801	1.808	1.812	1.818	1.820	1.825	1.826	1.829	1.829	1.829	1.828	1.826	1.824	1.820	1.816	1.811	1.805	1.799	1.792	1.784	1.776	1.765	1.756	1.745	1.735	1.722	1.710	1.698	1.684	1.670	1.658	1.644	1.630	1.616	1.602	1.589	1.576	1.562	1.550	1.538	1.526	1.515	1.506	1.498	1.489	1.482	1.475	1.470	1.466	1.462	1.461	1.460	1.460	1.461	1.464	1.468	1.472	1.480	1.488	1.495	1.505	1.516	1.529	1.541	1.554	1.569	1.584	1.599	1.615	1.634	1.651	1.669	1.686	1.704	1.722	1.740	1.758	1.774	1.791	1.808	1.822	1.838	1.851	1.865	1.876	1.888	1.896	1.905	1.911	1.916	1.921	1.924	1.925	1.924	1.922	1.919	1.912	1.905	1.896	1.886	1.874	1.860	1.845	1.828	1.809	1.790	1.769	1.746	1.722	1.699	1.672	1.646	1.619	1.590	1.561	1.531	1.500	1.469	1.439	1.408	1.376	1.344	1.312	1.280	1.248	1.218	1.186	1.155	1.125	1.096	1.065	1.038	1.009	0.982	0.955	0.930	0.905	0.881	0.859	0.836	0.815	0.796	0.776	0.758	0.741	0.724	0.710	0.695	0.682	0.670	0.660	0.649	0.640	0.631	0.625	0.619	0.612	0.609	0.605	0.601	0.598	0.596	0.595	0.595	0.595	0.596	0.596	0.599	0.601	0.604	0.608	0.610	0.615	0.620	0.624	0.629	0.634	0.639	0.644	0.649	0.654	0.659	0.664	0.669	0.672	0.676	0.680	0.684	0.688	0.691	0.694	0.695	0.698	0.698	0.698	0.698	0.696	0.695	0.694	0.691	0.688	0.682	0.678	0.672	0.665	0.659	0.651	0.642	0.632	0.621	0.611	0.600	0.588	0.574	0.560	0.546	0.531	0.515	0.500	0.482	0.466	0.449	0.431	0.411	0.392	0.374	0.354	0.335	0.315	0.295	0.274	0.254	0.232	0.214	0.192	0.171	0.151	0.131	0.111	0.091	0.071	0.051	0.031	0.012	-0.006	-0.025	-0.042	-0.060	-0.079	-0.095	-0.111	-0.128	-0.144	-0.158	-0.174	-0.186	-0.200	-0.212	-0.224	-0.236	-0.246	-0.256	-0.265	-0.274	-0.280	-0.288	-0.294	-0.298	-0.301	-0.305	-0.308	-0.309	-0.308	-0.309	-0.306	-0.304	-0.301	-0.296	-0.291	-0.286	-0.279	-0.270	-0.261	-0.252	-0.241	-0.230	-0.219	-0.206	-0.194	-0.179	-0.165	-0.151	-0.135	-0.120	-0.104	-0.088	-0.071	-0.055	-0.038	-0.021	-0.005	0.011	0.028	0.042	0.058	0.074	0.088	0.101	0.115	0.126	0.139	0.149	0.159	0.168	0.175	0.182	0.188	0.192	0.196	0.198	0.199	0.200	0.198	0.196	0.192	0.186	0.181	0.174	0.165	0.155	0.145	0.132	0.119	0.105	0.090	0.074	0.058	0.039	0.021	0.001	-0.019	-0.039	-0.060	-0.081	-0.104	-0.126	-0.149	-0.172	-0.196	-0.220	-0.244	-0.268	-0.292	-0.315	-0.339	-0.364	-0.386	-0.409	-0.432	-0.455	-0.478	-0.499	-0.521	-0.542	-0.562	-0.581	-0.601	-0.620	-0.639	-0.656	-0.674	-0.689	-0.704	-0.719	-0.734	-0.746	-0.760	-0.772	-0.784	-0.794	-0.805	-0.815	-0.824	-0.831	-0.839	-0.845	-0.851	-0.856	-0.860	-0.864	-0.868	-0.870	-0.871	-0.872	-0.874	-0.872	-0.874	-0.872	-0.870	-0.869	-0.866	-0.864	-0.861	-0.858	-0.852	-0.850	-0.845	-0.840	-0.836	-0.831	-0.826	-0.820	-0.815	-0.810	-0.805	-0.801	-0.796	-0.791	-0.788	-0.784	-0.780	-0.778	-0.775	-0.772	-0.770	-0.770	-0.769	-0.770	-0.770	-0.772	-0.774	-0.776	-0.780	-0.784	-0.789	-0.794	-0.801	-0.808	-0.816	-0.824	-0.835	-0.845	-0.856	-0.866	-0.880	-0.892	-0.906	-0.919	-0.934	-0.949	-0.964	-0.980	-0.996	-1.012	-1.029	-1.045	-1.061	-1.079	-1.096	-1.112	-1.129	-1.145	-1.162	-1.179	-1.194	-1.210	-1.226	-1.241	-1.256	-1.271	-1.285	-1.299	-1.312	-1.324	-1.336	-1.349	-1.359	-1.369	-1.380	-1.389	-1.399	-1.406	-1.414	-1.422	-1.430	-1.435	-1.442	-1.448	-1.451	-1.456	-1.461	-1.465	-1.468	-1.471	-1.474	-1.476	-1.480	-1.481	-1.484	-1.488	-1.489	-1.491	-1.495	-1.496	-1.500	-1.504	-1.508	-1.511	-1.515	-1.520	-1.525	-1.530	-1.536	-1.542	-1.550	-1.556	-1.565	-1.574	-1.582	-1.591	-1.602	-1.612	-1.625	-1.636	-1.649	-1.660	-1.674	-1.688	-1.702	-1.718	-1.732	-1.749	-1.765	-1.782	-1.800	-1.818	-1.835	-1.852	-1.871	-1.889	-1.908	-1.926	-1.945	-1.962	-1.981	-2.000	-2.019	-2.036	-2.054	-2.072	-2.090	-2.108	-2.124	-2.140	-2.156	-2.171	-2.186	-2.201	-2.216	-2.229	-2.242	-2.254	-2.265	-2.275	-2.286	-2.295	-2.304	-2.311	-2.319	-2.325	-2.331	-2.336	-2.339	-2.342	-2.346	-2.348	-2.349	-2.349	-2.349	-2.349	-2.348	-2.346	-2.342	-2.340	-2.338	-2.334	-2.329	-2.324	-2.319	-2.314	-2.308	-2.301	-2.295	-2.288	-2.280	-2.274	-2.266	-2.259	-2.251	-2.244	-2.235	-2.228	-2.220	-2.211	-2.205	-2.196	-2.190	-2.184	-2.176	-2.169	-2.164	-2.156	-2.151	-2.144	-2.139	-2.132	-2.129	-2.124	-2.120	-2.115	-2.112	-2.110	-2.106	-2.104	-2.101	-2.100	-2.098	-2.096	-2.096	-2.095	-2.095	-2.095	-2.096	-2.096	-2.096	-2.099	-2.099	-2.100	-2.101	-2.104	-2.105	-2.106	-2.108	-2.109	-2.110	-2.112	-2.114	-2.114	-2.116	-2.118	-2.119	-2.121	-2.121	-2.122	-2.125	-2.125	-2.125	-2.126	-2.126	-2.126	-2.125	-2.126	-2.125	-2.125	-2.125	-2.124	-2.124	-2.122	-2.122	-2.121	-2.120	-2.120	-2.119	-2.119	-2.119	-2.118	-2.119	-2.118	-2.119	-2.120	-2.121	-2.124	-2.125	-2.128	-2.131	-2.135	-2.139	-2.144	-2.150	-2.156	-2.162	-2.171	-2.181	-2.190	-2.200	-2.212	-2.224	-2.236	-2.250	-2.264	-2.280	-2.296	-2.312	-2.330	-2.348	-2.368	-2.386	-2.408	-2.429	-2.449	-2.471	-2.492	-2.515	-2.539	-2.561	-2.584	-2.608	-2.630	-2.652	-2.675	-2.698	-2.720	-2.740	-2.762	-2.782	-2.802	-2.821	-2.840	-2.858	-2.875	-2.890	-2.905	-2.919	-2.930	-2.941	-2.952	-2.961	-2.970	-2.976	-2.981	-2.985	-2.989	-2.991	-2.991	-2.990	-2.989	-2.985	-2.980	-2.975	-2.969	-2.961	-2.952	-2.942	-2.931	-2.920	-2.906	-2.894	-2.879	-2.862	-2.848	-2.830	-2.814	-2.796	-2.778	-2.758	-2.738	-2.719	-2.698	-2.678	-2.658	-2.636	-2.614	-2.591	-2.570	-2.549	-2.526	-2.504	-2.481	-2.459	-2.436	-2.414	-2.392	-2.369	-2.346	-2.325	-2.301	-2.279	-2.256	-2.234	-2.210	-2.186	-2.164	-2.141	-2.118	-2.094	-2.071	-2.049	-2.024	-2.000	-1.976	-1.952	-1.929	-1.905	-1.880	-1.856	-1.834	-1.810	-1.785	-1.762	-1.739	-1.715	-1.692	-1.670	-1.648	-1.625	-1.602	-1.581	-1.560	-1.539	-1.519	-1.499	-1.479	-1.461	-1.441	-1.425	-1.408	-1.392	-1.376	-1.362	-1.349	-1.335	-1.324	-1.312	-1.302	-1.292	-1.284	-1.276	-1.269	-1.264	-1.259	-1.254	-1.251	-1.250	-1.249	-1.248	-1.249	-1.250	-1.251	-1.255	-1.258	-1.262	-1.268	-1.272	-1.280	-1.288	-1.294	-1.302	-1.311	-1.320	-1.329	-1.339	-1.349	-1.359	-1.369	-1.379	-1.390	-1.400	-1.409	-1.420	-1.430	-1.440	-1.450	-1.460	-1.470	-1.479	-1.486	-1.496	-1.504	-1.511	-1.519	-1.525	-1.531	-1.538	-1.542	-1.546	-1.549	-1.552	-1.555	-1.556	-1.556	-1.558	-1.556	-1.555	-1.554	-1.550	-1.546	-1.541	-1.536	-1.530	-1.522	-1.515	-1.506	-1.499	-1.489	-1.478	-1.466	-1.454	-1.441	-1.428	-1.414	-1.400	-1.386	-1.371	-1.355	-1.340	-1.325	-1.308	-1.291	-1.275	-1.258	-1.241	-1.224	-1.208	-1.191	-1.174	-1.159	-1.144	-1.128	-1.112	-1.099	-1.084	-1.070	-1.056	-1.044	-1.032	-1.021	-1.010	-1.000	-0.991	-0.982	-0.975	-0.969	-0.961	-0.956	-0.951	-0.949	-0.945	-0.942	-0.941	-0.940	-0.939	-0.940	-0.941	-0.944	-0.945	-0.948	-0.950	-0.955	-0.958	-0.962	-0.966	-0.971	-0.974	-0.979	-0.982	-0.988	-0.991	-0.995	-0.998	-1.001	-1.004	-1.006	-1.009	-1.010	-1.010	-1.010	-1.011	-1.010	-1.008	-1.004	-1.001	-0.998	-0.991	-0.986	-0.979	-0.972	-0.964	-0.955	-0.945	-0.934	-0.922	-0.910	-0.898	-0.884	-0.870	-0.856	-0.841	-0.826	-0.810	-0.794	-0.779	-0.761	-0.745	-0.729	-0.712	-0.695	-0.680	-0.662	-0.646	-0.631	-0.616	-0.602	-0.588	-0.575	-0.561	-0.550	-0.540	-0.529	-0.519	-0.511	-0.502	-0.496	-0.490	-0.486	-0.482	-0.481	-0.479	-0.479	-0.481	-0.484	-0.488	-0.492	-0.498	-0.506	-0.514	-0.524	-0.535	-0.546	-0.559	-0.574	-0.590	-0.606	-0.624	-0.642	-0.662	-0.682	-0.705	-0.728	-0.751	-0.775	-0.800	-0.825	-0.851	-0.879	-0.906	-0.934	-0.962	-0.990	-1.019	-1.049	-1.079	-1.108	-1.138	-1.168	-1.198	-1.228	-1.258	-1.286	-1.315	-1.345	-1.374	-1.402	-1.430	-1.458	-1.484	-1.511	-1.536	-1.561	-1.586	-1.610	-1.632	-1.656	-1.678	-1.699	-1.719	-1.736	-1.755	-1.772	-1.790	-1.805	-1.820	-1.834	-1.846	-1.860	-1.871	-1.881	-1.890	-1.900	-1.908	-1.915	-1.922	-1.928	-1.932	-1.938	-1.941	-1.944	-1.946	-1.948	-1.950	-1.951	-1.951	-1.950	-1.950	-1.949	-1.946	-1.946	-1.942	-1.941	-1.939	-1.935	-1.931	-1.926	-1.922	-1.918	-1.914	-1.908	-1.902	-1.899	-1.892	-1.889	-1.882	-1.878	-1.872	-1.866	-1.861	-1.858	-1.851	-1.846	-1.841	-1.838	-1.831	-1.829	-1.824	-1.819	-1.816	-1.812	-1.810	-1.808	-1.804	-1.801	-1.800	-1.799	-1.798	-1.798	-1.796	-1.795	-1.795	-1.796	-1.798	-1.800	-1.802	-1.805	-1.809	-1.812	-1.816	-1.821	-1.828	-1.835	-1.840	-1.849	-1.856	-1.865	-1.874	-1.884	-1.894	-1.905	-1.916	-1.928	-1.940	-1.952	-1.965	-1.979	-1.991	-2.006	-2.020	-2.034	-2.047	-2.062	-2.076	-2.090	-2.104	-2.118	-2.130	-2.144	-2.156	-2.169	-2.180	-2.192	-2.202	-2.212	-2.222	-2.230	-2.238	-2.245	-2.251	-2.256	-2.260	-2.262	-2.265	-2.265	-2.265	-2.265	-2.262	-2.260	-2.256	-2.251	-2.245	-2.238	-2.230	-2.221	-2.211	-2.200	-2.190	-2.178	-2.165	-2.151	-2.136	-2.122	-2.109	-2.094	-2.078	-2.062	-2.046	-2.031	-2.015	-1.999	-1.985	-1.969	-1.954	-1.939	-1.924	-1.910	-1.896	-1.884	-1.871	-1.860	-1.848	-1.838	-1.826	-1.818	-1.810	-1.801	-1.794	-1.788	-1.781	-1.775	-1.770	-1.766	-1.761	-1.758	-1.755	-1.751	-1.750	-1.749	-1.746	-1.745	-1.744	-1.742	-1.742	-1.740	-1.739	-1.738	-1.736	-1.734	-1.731	-1.730	-1.728	-1.724	-1.720	-1.716	-1.711	-1.706	-1.701	-1.695	-1.688	-1.681	-1.674	-1.666	-1.658	-1.649	-1.639	-1.629	-1.618	-1.606	-1.595	-1.584	-1.572	-1.561	-1.549	-1.538	-1.525	-1.514	-1.501	-1.490	-1.479	-1.466	-1.456	-1.445	-1.435	-1.424	-1.415	-1.406	-1.398	-1.389	-1.381	-1.374	-1.369	-1.364	-1.358	-1.354	-1.350	-1.348	-1.345	-1.345	-1.344	-1.344	-1.344	-1.345	-1.346	-1.349	-1.350	-1.352	-1.355	-1.359	-1.361	-1.365	-1.368	-1.371	-1.375	-1.378	-1.380	-1.384	-1.386	-1.389	-1.391	-1.392	-1.394	-1.395	-1.395	-1.395	-1.395	-1.394	-1.394	-1.391	-1.389	-1.386	-1.384	-1.380	-1.376	-1.372	-1.368	-1.362	-1.358	-1.352	-1.348	-1.342	-1.336	-1.330	-1.326	-1.321	-1.316	-1.312	-1.309	-1.305	-1.301	-1.299	-1.296	-1.295	-1.294	-1.294	-1.294	-1.295	-1.298	-1.300	-1.305	-1.309	-1.315	-1.321	-1.329	-1.338	-1.346	-1.356	-1.366	-1.380	-1.391	-1.404	-1.419	-1.434	-1.449	-1.464	-1.481	-1.498	-1.515	-1.532	-1.549	-1.568	-1.586	-1.604	-1.622	-1.640	-1.659	-1.678	-1.694	-1.711	-1.728	-1.744	-1.760	-1.775	-1.789	-1.801	-1.814	-1.825	-1.835	-1.842	-1.851	-1.856	-1.861	-1.865	-1.868	-1.869	-1.868	-1.865	-1.861	-1.855	-1.850	-1.840	-1.831	-1.819	-1.805	-1.791	-1.775	-1.758	-1.739	-1.719	-1.696	-1.672	-1.649	-1.624	-1.596	-1.569	-1.540	-1.510	-1.479	-1.448	-1.416	-1.382	-1.349	-1.315	-1.281	-1.246	-1.211	-1.176	-1.141	-1.105	-1.070	-1.035	-1.001	-0.966	-0.932	-0.899	-0.865	-0.834	-0.802	-0.772	-0.744	-0.715	-0.688	-0.660	-0.635	-0.610	-0.589	-0.566	-0.545	-0.525	-0.509	-0.491	-0.476	-0.462	-0.450	-0.439	-0.429	-0.421	-0.414	-0.408	-0.402	-0.399	-0.398	-0.396	-0.398	-0.400	-0.402	-0.406	-0.411	-0.416	-0.425	-0.432	-0.441	-0.452	-0.464	-0.475	-0.486	-0.499	-0.512	-0.526	-0.540	-0.554	-0.570	-0.585	-0.600	-0.615	-0.631	-0.646	-0.661	-0.676	-0.692	-0.708	-0.721	-0.735	-0.749	-0.761	-0.774	-0.785	-0.796	-0.808	-0.818	-0.828	-0.836	-0.844	-0.851	-0.858	-0.864	-0.869	-0.874	-0.878	-0.880	-0.882	-0.882	-0.884	-0.884	-0.881	-0.880	-0.878	-0.874	-0.869	-0.865	-0.859	-0.852	-0.845	-0.839	-0.830	-0.821	-0.812	-0.804	-0.794	-0.784	-0.774	-0.764	-0.752	-0.741	-0.730	-0.719	-0.708	
