# Supplementary material for: Motion onset VEPs can see through the blur
Source: Sci Rep. 2024 Sep 12;14:21296. doi: 10.1038/s41598-024-72483-z (PMC11393312; doi:10.1038/s41598-024-72483-z)
Supplement: Supplementary file 3 — Supplementary Information 3. [file 41598_2024_72483_MOESM3_ESM.zip › VEP_raw_data/source_data/SourceBlurVEP-S006_VEP_2023-04-03_09-08-46.txt]

0.000	0.000	99999.999	6250.000	50.000	-2193.000	-2061.000	6248.000	7.000	100.000	5.000	2.000	1.000	1.000	0.000	0.000	0.000	0.000	0.000	0.000	0.000	0.000	0.000	0.000	0.000	0.000	0.000	-0.685	-0.698	-0.708	-0.716	-0.725	-0.731	-0.739	-0.744	-0.748	-0.751	-0.754	-0.756	-0.756	-0.756	-0.756	-0.754	-0.751	-0.748	-0.744	-0.740	-0.734	-0.728	-0.721	-0.714	-0.706	-0.699	-0.691	-0.682	-0.672	-0.665	-0.656	-0.646	-0.636	-0.628	-0.619	-0.609	-0.600	-0.590	-0.582	-0.575	-0.566	-0.559	-0.551	-0.545	-0.540	-0.534	-0.529	-0.526	-0.522	-0.519	-0.518	-0.515	-0.515	-0.514	-0.515	-0.516	-0.519	-0.522	-0.526	-0.531	-0.538	-0.544	-0.551	-0.560	-0.569	-0.580	-0.590	-0.602	-0.618	-0.631	-0.646	-0.662	-0.679	-0.696	-0.715	-0.735	-0.756	-0.778	-0.800	-0.822	-0.846	-0.871	-0.896	-0.921	-0.948	-0.974	-1.001	-1.030	-1.058	-1.086	-1.115	-1.144	-1.172	-1.202	-1.231	-1.260	-1.290	-1.319	-1.349	-1.376	-1.404	-1.432	-1.460	-1.486	-1.512	-1.538	-1.562	-1.586	-1.609	-1.631	-1.652	-1.674	-1.691	-1.709	-1.726	-1.742	-1.758	-1.770	-1.781	-1.792	-1.801	-1.809	-1.815	-1.820	-1.825	-1.828	-1.829	-1.829	-1.828	-1.825	-1.821	-1.816	-1.811	-1.805	-1.796	-1.788	-1.776	-1.765	-1.752	-1.740	-1.726	-1.711	-1.696	-1.681	-1.665	-1.648	-1.630	-1.614	-1.596	-1.578	-1.559	-1.540	-1.522	-1.502	-1.485	-1.466	-1.449	-1.429	-1.411	-1.392	-1.375	-1.358	-1.340	-1.322	-1.305	-1.288	-1.271	-1.256	-1.240	-1.225	-1.210	-1.196	-1.181	-1.168	-1.154	-1.140	-1.128	-1.115	-1.102	-1.090	-1.076	-1.065	-1.054	-1.042	-1.030	-1.018	-1.008	-0.996	-0.985	-0.974	-0.962	-0.952	-0.941	-0.929	-0.918	-0.906	-0.895	-0.885	-0.874	-0.862	-0.850	-0.840	-0.828	-0.816	-0.804	-0.794	-0.781	-0.771	-0.760	-0.749	-0.738	-0.726	-0.715	-0.705	-0.694	-0.684	-0.674	-0.664	-0.654	-0.645	-0.635	-0.626	-0.618	-0.609	-0.601	-0.594	-0.586	-0.580	-0.572	-0.568	-0.561	-0.555	-0.551	-0.548	-0.542	-0.539	-0.535	-0.532	-0.530	-0.529	-0.526	-0.525	-0.524	-0.522	-0.521	-0.521	-0.521	-0.520	-0.520	-0.519	-0.519	-0.519	-0.519	-0.518	-0.518	-0.518	-0.518	-0.516	-0.515	-0.512	-0.511	-0.509	-0.506	-0.504	-0.501	-0.499	-0.496	-0.492	-0.489	-0.484	-0.479	-0.474	-0.468	-0.461	-0.456	-0.450	-0.442	-0.435	-0.429	-0.421	-0.414	-0.405	-0.398	-0.389	-0.381	-0.372	-0.365	-0.356	-0.349	-0.340	-0.331	-0.324	-0.316	-0.309	-0.301	-0.294	-0.288	-0.281	-0.275	-0.269	-0.265	-0.259	-0.254	-0.250	-0.246	-0.242	-0.239	-0.236	-0.234	-0.232	-0.230	-0.229	-0.229	-0.228	-0.228	-0.228	-0.226	-0.228	-0.228	-0.229	-0.230	-0.230	-0.231	-0.232	-0.234	-0.235	-0.236	-0.238	-0.239	-0.239	-0.239	-0.239	-0.240	-0.240	-0.239	-0.240	-0.238	-0.238	-0.236	-0.235	-0.234	-0.231	-0.230	-0.228	-0.226	-0.222	-0.221	-0.219	-0.215	-0.214	-0.210	-0.208	-0.205	-0.202	-0.201	-0.199	-0.198	-0.195	-0.192	-0.192	-0.191	-0.191	-0.191	-0.191	-0.192	-0.194	-0.195	-0.198	-0.201	-0.205	-0.209	-0.214	-0.219	-0.226	-0.232	-0.241	-0.249	-0.258	-0.266	-0.278	-0.288	-0.298	-0.311	-0.322	-0.335	-0.349	-0.362	-0.378	-0.391	-0.408	-0.422	-0.439	-0.455	-0.471	-0.488	-0.504	-0.520	-0.538	-0.554	-0.571	-0.588	-0.602	-0.620	-0.635	-0.650	-0.666	-0.681	-0.695	-0.709	-0.722	-0.735	-0.746	-0.758	-0.768	-0.778	-0.788	-0.796	-0.804	-0.810	-0.816	-0.821	-0.825	-0.829	-0.831	-0.832	-0.834	-0.834	-0.832	-0.830	-0.826	-0.822	-0.819	-0.812	-0.808	-0.800	-0.791	-0.784	-0.774	-0.765	-0.754	-0.742	-0.731	-0.719	-0.706	-0.692	-0.681	-0.668	-0.654	-0.639	-0.625	-0.611	-0.598	-0.582	-0.569	-0.556	-0.542	-0.529	-0.516	-0.504	-0.491	-0.481	-0.470	-0.460	-0.450	-0.441	-0.434	-0.426	-0.420	-0.414	-0.409	-0.406	-0.401	-0.400	-0.399	-0.400	-0.400	-0.401	-0.405	-0.408	-0.412	-0.418	-0.424	-0.430	-0.438	-0.448	-0.456	-0.466	-0.476	-0.488	-0.499	-0.511	-0.524	-0.536	-0.550	-0.562	-0.578	-0.591	-0.605	-0.620	-0.634	-0.649	-0.662	-0.676	-0.690	-0.704	-0.718	-0.730	-0.744	-0.755	-0.766	-0.778	-0.789	-0.799	-0.809	-0.819	-0.828	-0.836	-0.842	-0.850	-0.855	-0.861	-0.866	-0.871	-0.875	-0.878	-0.881	-0.882	-0.885	-0.885	-0.885	-0.886	-0.884	-0.884	-0.882	-0.880	-0.876	-0.874	-0.870	-0.866	-0.861	-0.856	-0.851	-0.845	-0.839	-0.832	-0.825	-0.818	-0.809	-0.801	-0.792	-0.784	-0.774	-0.765	-0.755	-0.744	-0.734	-0.724	-0.711	-0.701	-0.688	-0.676	-0.664	-0.651	-0.638	-0.624	-0.611	-0.596	-0.582	-0.568	-0.552	-0.539	-0.524	-0.507	-0.491	-0.476	-0.461	-0.445	-0.429	-0.414	-0.398	-0.381	-0.366	-0.349	-0.334	-0.318	-0.302	-0.288	-0.272	-0.256	-0.242	-0.229	-0.215	-0.201	-0.188	-0.175	-0.164	-0.152	-0.141	-0.130	-0.120	-0.110	-0.101	-0.094	-0.085	-0.078	-0.071	-0.066	-0.061	-0.056	-0.052	-0.049	-0.046	-0.045	-0.044	-0.042	-0.042	-0.042	-0.044	-0.045	-0.048	-0.051	-0.054	-0.058	-0.061	-0.066	-0.071	-0.076	-0.082	-0.089	-0.095	-0.101	-0.108	-0.115	-0.122	-0.130	-0.138	-0.145	-0.152	-0.160	-0.168	-0.175	-0.182	-0.190	-0.198	-0.205	-0.212	-0.220	-0.228	-0.235	-0.241	-0.248	-0.255	-0.262	-0.269	-0.276	-0.282	-0.289	-0.295	-0.301	-0.308	-0.314	-0.320	-0.326	-0.332	-0.339	-0.345	-0.351	-0.358	-0.364	-0.371	-0.378	-0.384	-0.391	-0.398	-0.405	-0.414	-0.420	-0.428	-0.436	-0.444	-0.454	-0.461	-0.471	-0.480	-0.490	-0.500	-0.511	-0.521	-0.531	-0.544	-0.555	-0.566	-0.579	-0.590	-0.604	-0.616	-0.629	-0.642	-0.656	-0.670	-0.684	-0.699	-0.712	-0.728	-0.741	-0.756	-0.771	-0.786	-0.801	-0.816	-0.831	-0.846	-0.860	-0.875	-0.888	-0.902	-0.916	-0.929	-0.942	-0.954	-0.966	-0.976	-0.988	-0.998	-1.008	-1.016	-1.025	-1.032	-1.039	-1.045	-1.051	-1.055	-1.060	-1.062	-1.064	-1.066	-1.066	-1.066	-1.065	-1.064	-1.060	-1.056	-1.052	-1.046	-1.040	-1.034	-1.026	-1.019	-1.009	-1.001	-0.991	-0.981	-0.970	-0.958	-0.948	-0.935	-0.922	-0.909	-0.896	-0.882	-0.870	-0.856	-0.842	-0.829	-0.815	-0.802	-0.790	-0.778	-0.764	-0.751	-0.739	-0.726	-0.715	-0.704	-0.694	-0.684	-0.674	-0.664	-0.655	-0.648	-0.639	-0.632	-0.625	-0.619	-0.612	-0.609	-0.604	-0.600	-0.596	-0.594	-0.592	-0.589	-0.588	-0.588	-0.586	-0.586	-0.588	-0.589	-0.589	-0.591	-0.594	-0.596	-0.599	-0.601	-0.605	-0.610	-0.614	-0.618	-0.622	-0.626	-0.632	-0.638	-0.641	-0.648	-0.652	-0.659	-0.664	-0.670	-0.676	-0.681	-0.688	-0.692	-0.699	-0.704	-0.710	-0.715	-0.721	-0.726	-0.731	-0.738	-0.741	-0.746	-0.751	-0.755	-0.760	-0.764	-0.769	-0.772	-0.775	-0.779	-0.782	-0.785	-0.786	-0.789	-0.790	-0.790	-0.791	-0.791	-0.790	-0.790	-0.789	-0.786	-0.785	-0.780	-0.776	-0.772	-0.768	-0.761	-0.755	-0.748	-0.740	-0.731	-0.722	-0.712	-0.702	-0.691	-0.681	-0.668	-0.655	-0.641	-0.629	-0.614	-0.600	-0.585	-0.569	-0.554	-0.539	-0.521	-0.505	-0.489	-0.474	-0.456	-0.441	-0.425	-0.410	-0.395	-0.380	-0.366	-0.351	-0.339	-0.328	-0.315	-0.304	-0.294	-0.285	-0.278	-0.270	-0.265	-0.261	-0.258	-0.255	-0.255	-0.255	-0.258	-0.260	-0.265	-0.271	-0.279	-0.288	-0.298	-0.310	-0.321	-0.335	-0.350	-0.366	-0.382	-0.401	-0.420	-0.440	-0.460	-0.482	-0.505	-0.528	-0.551	-0.575	-0.599	-0.624	-0.649	-0.672	-0.699	-0.724	-0.748	-0.772	-0.798	-0.821	-0.845	-0.868	-0.890	-0.910	-0.932	-0.951	-0.970	-0.989	-1.005	-1.020	-1.034	-1.048	-1.060	-1.070	-1.080	-1.089	-1.094	-1.100	-1.105	-1.108	-1.109	-1.109	-1.108	-1.105	-1.101	-1.096	-1.090	-1.082	-1.074	-1.064	-1.052	-1.041	-1.029	-1.015	-1.001	-0.986	-0.970	-0.952	-0.935	-0.918	-0.899	-0.880	-0.861	-0.841	-0.821	-0.801	-0.780	-0.760	-0.740	-0.719	-0.699	-0.678	-0.658	-0.638	-0.618	-0.599	-0.580	-0.561	-0.542	-0.525	-0.507	-0.490	-0.475	-0.459	-0.444	-0.429	-0.415	-0.402	-0.389	-0.378	-0.368	-0.356	-0.348	-0.338	-0.329	-0.321	-0.314	-0.308	-0.302	-0.298	-0.294	-0.289	-0.285	-0.282	-0.281	-0.280	-0.279	-0.278	-0.278	-0.278	-0.278	-0.279	-0.280	-0.281	-0.282	-0.285	-0.286	-0.289	-0.290	-0.292	-0.295	-0.298	-0.300	-0.302	-0.304	-0.305	-0.308	-0.309	-0.310	-0.311	-0.312	-0.312	-0.312	-0.314	-0.312	-0.312	-0.310	-0.309	-0.308	-0.305	-0.301	-0.299	-0.295	-0.291	-0.288	-0.282	-0.278	-0.272	-0.266	-0.260	-0.252	-0.246	-0.239	-0.231	-0.222	-0.214	-0.206	-0.198	-0.186	-0.178	-0.168	-0.158	-0.146	-0.136	-0.126	-0.114	-0.104	-0.094	-0.081	-0.071	-0.060	-0.049	-0.039	-0.028	-0.018	-0.006	0.004	0.014	0.024	0.034	0.044	0.052	0.061	0.070	0.079	0.086	0.092	0.100	0.106	0.112	0.118	0.122	0.128	0.131	0.134	0.136	0.139	0.141	0.141	0.141	0.141	0.140	0.139	0.138	0.134	0.131	0.128	0.122	0.118	0.112	0.106	0.100	0.092	0.086	0.078	0.070	0.061	0.054	0.045	0.035	0.028	0.018	0.008	-0.001	-0.011	-0.021	-0.030	-0.038	-0.048	-0.056	-0.065	-0.072	-0.080	-0.089	-0.095	-0.101	-0.108	-0.112	-0.119	-0.122	-0.128	-0.131	-0.134	-0.136	-0.139	-0.140	-0.141	-0.141	-0.141	-0.141	-0.140	-0.138	-0.136	-0.135	-0.132	-0.128	-0.125	-0.121	-0.118	-0.114	-0.110	-0.106	-0.101	-0.099	-0.094	-0.089	-0.086	-0.082	-0.080	-0.076	-0.074	-0.071	-0.070	-0.069	-0.069	-0.068	-0.068	-0.069	-0.071	-0.072	-0.076	-0.080	-0.084	-0.089	-0.095	-0.102	-0.110	-0.118	-0.125	-0.135	-0.145	-0.155	-0.166	-0.179	-0.190	-0.202	-0.216	-0.229	-0.245	-0.259	-0.272	-0.288	-0.302	-0.319	-0.334	-0.349	-0.364	-0.380	-0.394	-0.409	-0.424	-0.439	-0.452	-0.466	-0.480	-0.492	-0.505	-0.516	-0.529	-0.540	-0.549	-0.560	-0.569	-0.578	-0.585	-0.592	-0.600	-0.606	-0.612	-0.618	-0.621	-0.625	-0.629	-0.632	-0.635	-0.638	-0.639	-0.640	-0.640	-0.642	-0.641	-0.641	-0.641	-0.641	-0.640	-0.640	-0.639	-0.639	-0.639	-0.638	-0.638	-0.638	-0.638	-0.638	-0.639	-0.639	-0.640	-0.641	-0.644	-0.646	-0.649	-0.651	-0.655	-0.660	-0.664	-0.669	-0.675	-0.680	-0.686	-0.695	-0.701	-0.710	-0.719	-0.728	-0.736	-0.746	-0.755	-0.766	-0.778	-0.788	-0.799	-0.809	-0.820	-0.832	-0.844	-0.854	-0.865	-0.876	-0.886	-0.898	-0.906	-0.916	-0.925	-0.934	-0.941	-0.950	-0.956	-0.962	-0.968	-0.972	-0.975	-0.978	-0.980	-0.981	-0.981	-0.980	-0.979	-0.976	-0.971	-0.966	-0.961	-0.955	-0.948	-0.938	-0.929	-0.919	-0.906	-0.895	-0.880	-0.866	-0.851	-0.835	-0.820	-0.802	-0.784	-0.766	-0.749	-0.729	-0.710	-0.690	-0.671	-0.650	-0.631	-0.611	-0.591	-0.571	-0.551	-0.531	-0.512	-0.491	-0.472	-0.455	-0.435	-0.418	-0.401	-0.382	-0.366	-0.350	-0.335	-0.319	-0.304	-0.290	-0.276	-0.262	-0.250	-0.239	-0.226	-0.215	-0.205	-0.194	-0.185	-0.175	-0.166	-0.158	-0.148	-0.140	-0.131	-0.124	-0.116	-0.108	-0.099	-0.091	-0.084	-0.075	-0.066	-0.058	-0.048	-0.039	-0.029	-0.019	-0.009	0.002	0.012	0.025	0.036	0.049	0.061	0.076	0.089	0.104	0.118	0.132	0.149	0.165	0.180	0.198	0.214	0.231	0.249	0.266	0.284	0.301	0.319	0.338	0.355	0.372	0.390	0.406	0.424	0.439	0.455	0.471	0.486	0.501	0.515	0.529	0.541	0.554	0.565	0.575	0.585	0.595	0.601	0.610	0.616	0.621	0.626	0.630	0.632	0.635	0.636	0.638	0.636	0.635	0.634	0.630	0.628	0.624	0.619	0.614	0.609	0.604	0.598	0.591	0.585	0.578	0.571	0.564	0.556	0.549	0.542	0.535	0.529	0.522	0.516	0.511	0.505	0.500	0.495	0.491	0.488	0.484	0.481	0.479	0.476	0.476	0.475	0.476	0.478	0.476	0.480	0.481	0.484	0.488	0.491	0.495	0.499	0.505	0.509	0.515	0.520	0.526	0.531	0.538	0.544	0.549	0.555	0.561	0.566	0.572	0.576	0.582	0.588	0.590	0.595	0.598	0.600	0.602	0.604	0.605	0.606	0.605	0.606	0.604	0.601	0.599	0.595	0.591	0.588	0.581	0.575	0.569	0.560	0.551	0.542	0.532	0.522	0.511	0.500	0.488	0.475	0.462	0.449	0.435	0.420	0.406	0.391	0.376	0.360	0.345	0.331	0.316	0.300	0.285	0.269	0.254	0.239	0.224	0.209	0.194	0.179	0.165	0.151	0.138	0.124	0.110	0.098	0.085	0.072	0.062	0.050	0.040	0.030	0.020	0.011	0.001	-0.008	-0.016	-0.024	-0.032	-0.039	-0.046	-0.051	-0.059	-0.065	-0.070	-0.076	-0.081	-0.086	-0.091	-0.096	-0.101	-0.105	-0.110	-0.114	-0.118	-0.121	-0.125	-0.129	-0.131	-0.136	-0.139	-0.142	-0.146	-0.149	-0.152	-0.158	-0.160	-0.165	-0.168	-0.171	-0.175	-0.179	-0.182	-0.188	-0.190	-0.194	-0.200	-0.204	-0.208	-0.212	-0.218	-0.222	-0.226	-0.231	-0.238	-0.241	-0.248	-0.252	-0.258	-0.264	-0.269	-0.275	-0.281	-0.288	-0.294	-0.300	-0.306	-0.312	-0.319	-0.326	-0.332	-0.340	-0.348	-0.354	-0.360	-0.369	-0.375	-0.381	-0.390	-0.398	-0.404	-0.411	-0.419	-0.425	-0.434	-0.440	-0.448	-0.454	-0.461	-0.468	-0.475	-0.481	-0.489	-0.495	-0.501	-0.509	-0.515	-0.520	-0.525	-0.530	-0.535	-0.540	-0.545	-0.550	-0.552	-0.556	-0.559	-0.561	-0.564	-0.564	-0.565	-0.566	-0.565	-0.562	-0.562	-0.560	-0.556	-0.554	-0.549	-0.544	-0.539	-0.532	-0.526	-0.519	-0.509	-0.500	-0.490	-0.480	-0.469	-0.456	-0.444	-0.430	-0.415	-0.400	-0.385	-0.369	-0.352	-0.336	-0.319	-0.301	-0.281	-0.262	-0.244	-0.226	-0.206	-0.186	-0.166	-0.148	-0.128	-0.109	-0.089	-0.070	-0.052	-0.034	-0.016	0.001	0.019	0.035	0.050	0.066	0.080	0.095	0.106	0.119	0.131	0.141	0.150	0.159	0.166	0.174	0.180	0.185	0.189	0.192	0.194	0.195	0.196	0.196	0.195	0.192	0.190	0.188	0.184	0.179	0.175	0.169	0.164	0.156	0.151	0.144	0.139	0.131	0.125	0.119	0.112	0.108	0.100	0.095	0.090	0.086	0.081	0.078	0.075	0.072	0.070	0.069	0.069	0.069	0.071	0.072	0.076	0.080	0.084	0.090	0.098	0.104	0.112	0.121	0.130	0.140	0.151	0.162	0.174	0.188	0.200	0.214	0.226	0.240	0.255	0.270	0.285	0.300	0.315	0.328	0.342	0.358	0.371	0.385	0.399	0.411	0.424	0.436	0.448	0.459	0.469	0.478	0.486	0.494	0.500	0.507	0.512	0.518	0.521	0.524	0.526	0.528	0.529	0.528	0.528	0.525	0.522	0.520	0.516	0.511	0.507	0.501	0.496	0.489	0.482	0.475	0.468	0.461	0.452	0.445	0.436	0.429	0.420	0.412	0.405	0.396	0.389	0.381	0.374	0.368	0.360	0.352	0.346	0.341	0.335	0.331	0.325	0.321	0.316	0.314	0.311	0.309	0.306	0.306	0.305	0.305	0.305	0.306	0.306	0.308	0.310	0.311	0.315	0.319	0.321	0.326	0.330	0.335	0.340	0.345	0.350	0.356	0.362	0.368	0.374	0.380	0.386	0.392	0.399	0.406	0.411	0.418	0.424	0.430	0.436	0.442	0.449	0.454	0.460	0.465	0.470	0.476	0.481	0.485	0.490	0.495	0.499	0.501	0.505	0.507	0.511	0.514	0.515	0.518	0.519	0.519	0.520	0.521	0.521	0.520	0.519	0.518	0.516	0.514	0.511	0.509	0.505	0.501	0.499	0.494	0.490	0.484	0.479	0.474	0.466	0.460	0.454	0.448	0.440	0.432	0.424	0.415	0.406	0.399	0.390	0.380	0.371	0.361	0.352	0.341	0.332	0.321	0.312	0.302	0.291	0.282	0.272	0.261	0.252	0.241	0.232	0.221	0.212	0.202	0.194	0.184	0.176	0.166	0.158	0.150	0.141	0.134	0.126	0.120	0.112	0.105	0.099	0.092	0.086	0.081	0.075	0.070	0.065	0.060	0.056	0.052	0.049	0.045	0.040	0.036	0.034	0.031	0.026	0.024	0.021	0.018	0.016	0.012	0.009	0.005	0.002	-0.001	-0.004	-0.008	-0.012	-0.016	-0.020	-0.024	-0.030	-0.034	-0.040	-0.045	-0.050	-0.056	-0.062	-0.070	-0.078	-0.084	-0.091	-0.099	-0.108	-0.115	-0.124	-0.132	-0.142	-0.151	-0.160	-0.169	-0.179	-0.189	-0.199	-0.208	-0.218	-0.226	-0.236	-0.245	-0.255	-0.265	-0.274	-0.282	-0.290	-0.299	-0.306	-0.314	-0.320	-0.328	-0.334	-0.339	-0.345	-0.350	-0.352	-0.358	-0.360	-0.362	-0.365	-0.368	-0.369	-0.369	-0.369	-0.369	-0.368	-0.366	-0.364	-0.361	-0.359	-0.354	-0.351	-0.346	-0.341	-0.338	-0.331	-0.325	-0.320	-0.314	-0.309	-0.301	-0.295	-0.289	-0.282	-0.276	-0.269	-0.264	-0.258	-0.251	-0.246	-0.240	-0.235	-0.229	-0.224	-0.220	-0.216	-0.211	-0.209	-0.205	-0.201	-0.200	-0.199	-0.196	-0.195	-0.194	-0.194	-0.194	-0.194	-0.195	-0.195	-0.198	-0.199	-0.201	-0.204	-0.206	-0.209	-0.212	-0.218	-0.220	-0.225	-0.229	-0.234	-0.238	-0.242	-0.248	-0.252	-0.258	-0.262	-0.268	-0.272	-0.279	-0.282	-0.289	-0.295	-0.299	-0.304	-0.310	-0.315	-0.320	-0.325	-0.331	-0.336	-0.341	-0.348	-0.352	-0.358	-0.362	-0.369	-0.372	-0.379	-0.384	-0.389	-0.394	-0.400	-0.405	-0.411	-0.416	-0.422	-0.429	-0.434	-0.441	-0.446	-0.452	-0.460	-0.466	-0.474	-0.480	-0.488	-0.494	-0.501	-0.509	-0.515	-0.524	-0.530	-0.539	-0.545	-0.552	-0.559	-0.568	-0.574	-0.580	-0.586	-0.592	-0.599	-0.604	-0.609	-0.612	-0.616	-0.620	-0.622	-0.625	-0.626	-0.628	-0.628	-0.628	-0.626	-0.624	-0.621	-0.618	-0.612	-0.608	-0.601	-0.595	-0.586	-0.578	-0.568	-0.555	-0.542	-0.530	-0.518	-0.502	-0.485	-0.470	-0.452	-0.432	-0.415	-0.395	-0.374	-0.352	-0.330	-0.308	-0.285	-0.261	-0.238	-0.212	-0.190	-0.164	-0.139	-0.115	-0.089	-0.064	-0.040	-0.015	0.010	0.035	0.059	0.082	0.106	0.130	0.152	0.174	0.194	0.215	0.235	0.252	0.270	0.286	0.302	0.318	0.331	0.344	0.355	0.365	0.375	0.382	0.389	0.395	0.400	0.404	0.406	0.408	0.408	0.408	0.405	0.402	0.399	0.394	0.389	0.382	0.376	0.368	0.359	0.350	0.340	0.330	0.318	0.308	0.295	0.284	0.271	0.259	0.248	0.234	0.221	0.209	0.198	0.185	0.174	0.162	0.151	0.141	0.130	0.121	0.112	0.104	0.096	0.090	0.082	0.076	0.072	0.068	0.064	0.061	0.059	0.058	0.058	0.058	0.059	0.059	0.061	0.065	0.069	0.072	0.078	0.082	0.089	0.094	0.100	0.108	0.115	0.122	0.131	0.139	0.148	0.155	0.164	0.172	0.180	0.186	0.194	0.201	0.209	0.216	0.221	0.226	0.232	0.236	0.241	0.245	0.248	0.250	0.251	0.251	0.251	0.250	0.249	0.246	0.242	0.238	0.232	0.226	0.220	0.211	0.201	0.191	0.181	0.169	0.156	0.144	0.130	0.115	0.100	0.082	0.066	0.049	0.030	0.011	-0.008	-0.028	-0.049	-0.069	-0.090	-0.110	-0.131	-0.154	-0.175	-0.196	-0.220	-0.241	-0.264	-0.285	-0.308	-0.329	-0.349	-0.370	-0.390	-0.410	-0.430	-0.451	-0.470	-0.488	-0.506	-0.524	-0.540	-0.556	-0.572	-0.588	-0.601	-0.615	-0.628	-0.640	-0.651	-0.661	-0.671	-0.681	-0.689	-0.698	-0.704	-0.711	-0.716	-0.720	-0.725	-0.728	-0.730	-0.732	-0.734	-0.734	-0.734	-0.732	-0.730	-0.728	-0.724	-0.720	-0.715	-0.710	-0.704	-0.698	-0.690	-0.684	-0.675	-0.668	-0.658	-0.649	-0.639	-0.628	-0.618	-0.608	-0.596	-0.585	-0.574	-0.562	-0.550	-0.539	-0.526	-0.515	-0.501	-0.490	-0.479	-0.466	-0.455	-0.444	-0.431	-0.421	-0.411	-0.400	-0.390	-0.380	-0.371	-0.362	-0.355	-0.348	-0.340	-0.335	-0.329	-0.324	-0.319	-0.316	-0.314	-0.311	-0.309	-0.308	-0.308	-0.308	-0.309	-0.311	-0.312	-0.316	-0.319	-0.324	-0.328	-0.332	-0.338	-0.345	-0.351	-0.358	-0.365	-0.372	-0.380	-0.388	-0.396	-0.402	-0.411	-0.419	-0.428	-0.435	-0.441	-0.450	-0.456	-0.462	-0.469	-0.475	-0.480	-0.485	-0.490	-0.494	-0.498	-0.499	-0.501	-0.502	-0.504	-0.502	-0.502	-0.500	-0.498	-0.495	-0.490	-0.486	-0.481	-0.475	-0.468	-0.460	-0.452	-0.444	-0.434	-0.425	-0.415	-0.404	-0.394	-0.382	-0.370	-0.359	-0.345	-0.332	-0.320	-0.308	-0.295	-0.282	-0.271	-0.259	-0.246	-0.234	-0.222	-0.210	-0.199	-0.189	-0.179	-0.168	-0.159	-0.151	-0.142	-0.135	-0.128	-0.121	-0.116	-0.110	-0.105	-0.102	-0.099	-0.098	-0.095	-0.095	-0.095	-0.095	-0.096	-0.098	-0.101	-0.105	-0.109	-0.114	-0.119	-0.125	-0.130	-0.138	-0.144	-0.152	-0.160	-0.170	-0.178	-0.188	-0.196	-0.206	-0.218	-0.228	-0.239	-0.250	-0.261	-0.271	-0.282	-0.294	-0.305	-0.315	-0.326	-0.338	-0.346	-0.358	-0.366	-0.378	-0.386	-0.395	-0.402	-0.411	-0.419	-0.425	-0.431	-0.438	-0.442	-0.446	-0.449	-0.451	-0.454	-0.455	-0.455	-0.455	-0.452	-0.450	-0.446	-0.442	-0.438	-0.431	-0.425	-0.418	-0.409	-0.399	-0.388	-0.378	-0.366	-0.352	-0.339	-0.325	-0.309	-0.294	-0.278	-0.261	-0.244	-0.228	-0.209	-0.191	-0.172	-0.154	-0.136	-0.116	-0.099	-0.080	-0.061	-0.042	-0.025	-0.008	0.010	0.028	0.042	0.059	0.074	0.089	0.101	0.115	0.126	0.136	0.146	0.156	0.164	0.170	0.176	0.181	0.185	0.186	0.188	0.186	0.186	0.182	0.179	0.174	0.169	0.161	0.152	0.144	0.134	0.121	0.110	0.098	0.084	0.068	0.054	0.036	0.020	0.002	-0.015	-0.034	-0.052	-0.071	-0.091	-0.110	-0.130	-0.150	-0.170	-0.190	-0.209	-0.229	-0.248	-0.266	-0.285	-0.304	-0.321	-0.339	-0.356	-0.372	-0.389	-0.404	-0.419	-0.434	-0.448	-0.461	-0.472	-0.486	-0.498	-0.507	-0.518	-0.526	-0.536	-0.544	-0.551	-0.559	-0.565	-0.571	-0.576	-0.581	-0.585	-0.589	-0.591	-0.595	-0.598	-0.599	-0.601	-0.601	-0.602	-0.602	-0.602	-0.602	-0.602	-0.601	-0.601	-0.599	-0.598	-0.596	-0.592	-0.591	-0.589	-0.586	-0.582	-0.580	-0.576	-0.572	-0.569	-0.564	-0.560	-0.556	-0.552	-0.546	-0.541	-0.538	-0.532	-0.526	-0.521	-0.515	-0.509	-0.504	-0.498	-0.492	-0.486	-0.480	-0.474	-0.468	-0.461	-0.455	-0.449	-0.442	-0.436	-0.431	-0.424	-0.418	-0.412	-0.408	-0.401	-0.396	-0.391	-0.386	-0.381	-0.376	-0.372	-0.369	-0.366	-0.364	-0.360	-0.358	-0.356	-0.355	-0.352	-0.352	-0.351	-0.351	-0.351	-0.352	-0.354	-0.355	-0.358	-0.359	-0.361	-0.364	-0.368	-0.370	-0.374	-0.378	-0.381	-0.385	-0.389	-0.392	-0.398	-0.401	-0.406	-0.410	-0.415	-0.420	-0.424	-0.428	-0.431	-0.435	-0.440	-0.442	-0.446	-0.450	-0.452	-0.455	-0.458	-0.460	-0.461	-0.461	-0.462	-0.462	-0.464	-0.462	-0.462	-0.461	-0.460	-0.458	-0.456	-0.454	-0.451	-0.448	-0.444	-0.441	-0.438	-0.432	-0.429	-0.425	-0.419	-0.414	-0.409	-0.405	-0.399	-0.392	-0.388	-0.382	-0.376	-0.371	-0.365	-0.359	-0.354	-0.349	-0.342	-0.336	-0.332	-0.326	-0.321	-0.315	-0.311	-0.306	-0.301	-0.296	-0.292	-0.288	-0.285	-0.280	-0.278	-0.272	-0.270	-0.268	-0.264	-0.261	-0.259	-0.256	-0.254	-0.252	-0.250	-0.249	-0.248	-0.245	-0.244	-0.244	-0.242	-0.242	-0.241	-0.241	-0.241	-0.240	-0.240	-0.241	-0.241	-0.241	-0.240	-0.241	-0.241	-0.242	-0.242	-0.242	-0.242	-0.242	-0.242	-0.242	-0.242	-0.242	-0.242	-0.241	-0.241	-0.240	-0.239	-0.238	-0.235	-0.234	-0.231	-0.229	-0.226	-0.222	-0.219	-0.214	-0.209	-0.204	-0.199	-0.192	-0.185	-0.179	-0.171	-0.162	-0.154	-0.145	-0.135	-0.124	-0.114	-0.102	-0.090	-0.079	-0.065	-0.050	-0.038	-0.024	-0.009	0.006	0.022	0.039	0.054	0.071	0.088	0.105	0.121	0.139	0.155	0.172	0.190	0.206	0.224	0.241	0.258	0.274	0.290	0.305	0.321	0.336	0.351	0.364	0.378	0.391	0.402	0.414	0.424	0.435	0.444	0.454	0.461	0.466	0.474	0.479	0.482	0.485	0.488	0.490	0.491	0.490	0.489	0.486	0.484	0.481	0.475	0.471	0.465	0.458	0.451	0.444	0.434	0.425	0.416	0.406	0.395	0.384	0.372	0.361	0.349	0.338	0.325	0.314	0.301	0.289	0.278	0.266	0.254	0.242	0.231	0.220	0.211	0.200	0.191	0.181	0.174	0.166	0.159	0.152	0.146	0.140	0.136	0.131	0.128	0.126	0.124	0.122	0.121	0.121	0.122	0.124	0.125	0.128	0.131	0.134	0.139	0.142	0.148	0.155	0.160	0.168	0.174	0.181	0.189	0.196	0.205	0.211	0.220	0.229	0.236	0.245	0.251	0.259	0.266	0.274	0.280	0.286	0.291	0.298	0.301	0.305	0.310	0.311	0.312	0.315	0.315	0.314	0.312	0.310	0.308	0.304	0.298	0.292	0.285	0.278	0.268	0.258	0.248	0.236	0.222	0.210	0.195	0.180	0.164	0.148	0.131	0.114	0.095	0.076	0.056	0.038	0.018	-0.002	-0.022	-0.044	-0.064	-0.084	-0.105	-0.126	-0.145	-0.165	-0.185	-0.204	-0.221	-0.240	-0.258	-0.275	-0.291	-0.306	-0.321	-0.336	-0.349	-0.360	-0.371	-0.381	-0.391	-0.400	-0.406	-0.414	-0.418	-0.422	-0.425	-0.428	-0.428	-0.428	-0.428	-0.425	-0.421	-0.419	-0.414	-0.409	-0.402	-0.396	-0.389	-0.381	-0.371	-0.362	-0.354	-0.342	-0.332	-0.322	-0.311	-0.300	-0.288	-0.276	-0.265	-0.254	-0.241	-0.229	-0.219	-0.208	-0.196	-0.185	-0.175	-0.165	-0.156	-0.146	-0.138	-0.129	-0.122	-0.115	-0.109	-0.104	-0.099	-0.095	-0.092	-0.089	-0.088	-0.085	-0.085	-0.086	-0.088	-0.089	-0.091	-0.096	-0.100	-0.105	-0.111	-0.119	-0.128	-0.135	-0.145	-0.156	-0.168	-0.180	-0.192	-0.206	-0.222	-0.238	-0.254	-0.271	-0.289	-0.308	-0.326	-0.348	-0.368	-0.389	-0.410	-0.432	-0.456	-0.480	-0.504	-0.528	-0.552	-0.576	-0.601	-0.626	-0.651	-0.678	-0.701	-0.726	-0.751	-0.776	-0.801	-0.825	-0.849	-0.872	-0.895	-0.916	-0.939	-0.960	-0.980	-1.000	-1.018	-1.036	-1.051	-1.069	-1.084	-1.096	-1.109	-1.120	-1.130	-1.139	-1.148	-1.154	-1.159	-1.164	-1.166	-1.169	-1.170	-1.169	-1.168	-1.164	-1.160	-1.154	-1.148	-1.141	-1.132	-1.124	-1.112	-1.101	-1.090	-1.076	-1.064	-1.050	-1.035	-1.020	-1.004	-0.986	-0.971	-0.955	-0.938	-0.920	-0.904	-0.885	-0.868	-0.851	-0.834	-0.818	-0.800	-0.784	-0.768	-0.751	-0.736	-0.721	-0.705	-0.690	-0.676	-0.662	-0.649	-0.636	-0.625	-0.611	-0.600	-0.589	-0.578	-0.568	-0.558	-0.549	-0.540	-0.531	-0.522	-0.514	-0.507	-0.500	-0.492	-0.485	-0.479	-0.471	-0.466	-0.460	-0.454	-0.446	-0.441	-0.435	-0.430	-0.422	-0.416	-0.410	-0.405	-0.398	-0.391	-0.385	-0.379	-0.371	-0.365	-0.358	-0.350	-0.344	-0.336	-0.329	-0.321	-0.314	-0.306	-0.299	-0.291	-0.284	-0.275	-0.269	-0.261	-0.252	-0.245	-0.238	-0.230	-0.222	-0.215	-0.208	-0.201	-0.194	-0.189	-0.182	-0.176	-0.170	-0.165	-0.159	-0.154	-0.150	-0.145	-0.141	-0.138	-0.134	-0.130	-0.129	-0.125	-0.122	-0.120	-0.118	-0.115	-0.115	-0.114	-0.112	-0.110	-0.109	-0.108	-0.106	-0.106	-0.105	-0.104	-0.102	-0.101	-0.101	-0.100	-0.098	-0.096	-0.095	-0.092	-0.091	-0.089	-0.088	-0.085	-0.082	-0.080	-0.076	-0.074	-0.071	-0.068	-0.064	-0.060	-0.056	-0.051	-0.048	-0.042	-0.036	-0.032	-0.028	-0.022	-0.018	-0.011	-0.006	0.000	0.005	0.010	0.015	0.021	0.025	0.030	0.035	0.039	0.044	0.048	0.052	0.055	0.059	0.062	0.066	0.069	0.071	0.074	0.075	0.078	0.079	0.079	0.081	0.081	0.082	0.084	0.084	0.084	0.085	0.084	0.085	0.084	0.084	0.084	0.084	0.082	0.082	0.084	0.084	0.084	0.085	0.086	0.086	0.088	0.089	0.091	0.092	0.095	0.098	0.101	0.102	0.106	0.110	0.114	0.119	0.122	0.128	0.132	0.138	0.142	0.149	0.154	0.159	0.165	0.171	0.176	0.182	0.189	0.194	0.199	0.205	0.209	0.214	0.219	0.221	0.226	0.229	0.231	0.234	0.236	0.238	0.239	0.239	0.239	0.239	0.238	0.236	0.232	0.230	0.226	0.221	0.218	0.212	0.205	0.199	0.192	0.184	0.176	0.168	0.158	0.149	0.139	0.128	0.116	0.106	0.094	0.082	0.071	0.059	0.045	0.034	0.021	0.009	-0.005	-0.018	-0.030	-0.042	-0.054	-0.066	-0.079	-0.090	-0.102	-0.114	-0.124	-0.135	-0.145	-0.155	-0.165	-0.174	-0.182	-0.190	-0.198	-0.205	-0.212	-0.219	-0.225	-0.230	-0.235	-0.240	-0.244	-0.248	-0.250	-0.252	-0.255	-0.258	-0.259	-0.259	-0.259	-0.260	-0.259	-0.259	-0.258	-0.256	-0.255	-0.252	-0.251	-0.248	-0.245	-0.242	-0.240	-0.236	-0.234	-0.230	-0.226	-0.225	-0.221	-0.218	-0.214	-0.211	-0.208	-0.205	-0.202	-0.200	-0.198	-0.195	-0.192	-0.192	-0.190	-0.190	-0.189	-0.189	-0.189	-0.189	-0.190	-0.190	-0.192	-0.194	-0.196	-0.199	-0.204	-0.206	-0.210	-0.214	-0.220	-0.225	-0.230	-0.236	-0.244	-0.250	-0.256	-0.264	-0.271	-0.280	-0.288	-0.298	-0.305	-0.314	-0.324	-0.332	-0.342	-0.351	-0.361	-0.371	-0.380	-0.390	-0.400	-0.410	-0.419	-0.429	-0.438	-0.446	-0.455	-0.464	-0.472	-0.481	-0.490	-0.498	-0.505	-0.512	-0.520	-0.526	-0.532	-0.540	-0.546	-0.551	-0.556	-0.561	-0.565	-0.570	-0.574	-0.576	-0.580	-0.582	-0.584	-0.586	-0.588	-0.589	-0.589	-0.589	-0.589	-0.589	-0.588	-0.585	-0.582	-0.581	-0.578	-0.574	-0.569	-0.565	-0.560	-0.555	-0.549	-0.542	-0.535	-0.528	-0.519	-0.510	-0.502	-0.492	-0.481	-0.470	-0.460	-0.448	-0.436	-0.422	-0.409	-0.395	-0.381	-0.366	-0.351	-0.335	-0.320	-0.302	-0.286	-0.269	-0.251	-0.234	-0.216	-0.198	-0.180	-0.161	-0.142	-0.124	-0.105	-0.086	-0.068	-0.049	-0.029	-0.011	0.008	0.025	0.042	0.060	0.076	0.092	0.109	0.125	0.140	0.154	0.169	0.181	0.195	0.206	0.218	0.229	0.239	0.248	0.256	0.265	0.272	0.278	0.284	0.290	0.294	0.298	0.300	0.304	0.306	0.308	0.309	0.308	0.308	0.306	0.305	0.304	0.301	0.299	0.295	0.292	0.290	0.285	0.281	0.278	0.271	0.268	0.262	0.258	0.252	0.248	0.242	0.238	0.232	0.228	0.222	0.219	0.215	0.210	0.206	0.201	0.198	0.192	0.189	0.185	0.181	0.178	0.174	0.171	0.168	0.165	0.161	0.158	0.155	0.150	0.148	0.144	0.140	0.136	0.134	0.130	0.125	0.121	0.116	0.112	0.108	0.102	0.096	0.091	0.085	0.079	0.072	0.065	0.059	0.051	0.042	0.035	0.026	0.019	0.009	-0.001	-0.011	-0.021	-0.030	-0.041	-0.051	-0.062	-0.074	-0.085	-0.096	-0.108	-0.120	-0.131	-0.142	-0.155	-0.168	-0.179	-0.191	-0.202	-0.215	-0.226	-0.239	-0.250	-0.261	-0.272	-0.284	-0.295	-0.305	-0.315	-0.325	-0.335	-0.344	-0.352	-0.361	-0.370	-0.378	-0.384	-0.391	-0.396	-0.402	-0.408	-0.412	-0.416	-0.419	-0.422	-0.425	-0.426	-0.428	-0.428	-0.429	-0.428	-0.426	-0.424	-0.422	-0.420	-0.416	-0.412	-0.408	-0.402	-0.398	-0.391	-0.386	-0.379	-0.372	-0.364	-0.356	-0.349	-0.340	-0.332	-0.324	-0.314	-0.305	-0.296	-0.286	-0.278	-0.269	-0.258	-0.249	-0.239	-0.230	-0.221	-0.211	-0.202	-0.192	-0.184	-0.175	-0.168	-0.159	-0.152	-0.144	-0.136	-0.130	-0.124	-0.119	-0.112	-0.106	-0.102	-0.098	-0.095	-0.091	-0.088	-0.086	-0.084	-0.081	-0.081	-0.080	-0.079	-0.080	-0.080	-0.080	-0.082	-0.084	-0.086	-0.088	-0.090	-0.094	-0.096	-0.101	-0.104	-0.109	-0.112	-0.119	-0.124	-0.129	-0.135	-0.140	-0.146	-0.151	-0.159	-0.164	-0.171	-0.176	-0.182	-0.190	-0.196	-0.202	-0.209	-0.216	-0.222	-0.228	-0.234	-0.240	-0.246	-0.251	-0.258	-0.264	-0.269	-0.274	-0.278	-0.282	-0.288	-0.291	-0.296	-0.299	-0.304	-0.306	-0.309	-0.311	-0.314	-0.315	-0.316	-0.318	-0.318	-0.318	-0.316	-0.315	-0.314	-0.312	-0.310	-0.306	-0.302	-0.299	-0.294	-0.289	-0.282	-0.276	-0.270	-0.262	-0.255	-0.246	-0.239	-0.229	-0.219	-0.210	-0.199	-0.189	-0.176	-0.165	-0.154	-0.141	-0.130	-0.116	-0.104	-0.092	-0.079	-0.066	-0.054	-0.040	-0.029	-0.016	-0.004	0.006	0.019	0.029	0.039	0.049	0.059	0.068	0.075	0.084	0.090	0.095	0.101	0.104	0.106	0.109	0.110	0.111	0.110	0.109	0.106	0.102	0.098	0.091	0.084	0.076	0.066	0.056	0.045	0.032	0.020	0.006	-0.009	-0.024	-0.040	-0.058	-0.075	-0.092	-0.112	-0.131	-0.152	-0.171	-0.192	-0.212	-0.235	-0.256	-0.278	-0.298	-0.320	-0.341	-0.361	-0.382	-0.404	-0.424	-0.442	-0.461	-0.481	-0.498	-0.515	-0.531	-0.548	-0.561	-0.575	-0.589	-0.600	-0.611	-0.622	-0.631	-0.640	-0.646	-0.652	-0.658	-0.661	-0.664	-0.666	-0.666	-0.666	-0.665	-0.662	-0.660	-0.655	-0.650	-0.644	-0.636	-0.629	-0.620	-0.611	-0.600	-0.589	-0.578	-0.565	-0.551	-0.538	-0.525	-0.510	-0.495	-0.480	-0.465	-0.449	-0.432	-0.416	-0.401	-0.385	-0.368	-0.351	-0.335	-0.319	-0.304	-0.286	-0.271	-0.256	-0.241	-0.226	-0.212	-0.198	-0.184	-0.171	-0.159	-0.146	-0.134	-0.124	-0.112	-0.102	-0.094	-0.084	-0.075	-0.068	-0.060	-0.054	-0.048	-0.042	-0.038	-0.032	-0.029	-0.025	-0.022	-0.021	-0.020	-0.020	-0.019	-0.018	-0.019	-0.020	-0.020	-0.022	-0.025	-0.026	-0.029	-0.031	-0.035	-0.039	-0.041	-0.045	-0.049	-0.052	-0.058	-0.061	-0.066	-0.070	-0.074	-0.078	-0.081	-0.085	-0.089	-0.091	-0.095	-0.098	-0.100	-0.101	-0.102	-0.105	-0.105	-0.106	-0.106	-0.106	-0.105	-0.105	-0.102	-0.100	-0.099	-0.096	-0.091	-0.088	-0.082	-0.078	-0.071	-0.064	-0.058	-0.050	-0.042	-0.034	-0.024	-0.015	-0.004	0.006	0.018	0.029	0.041	0.054	0.065	0.078	0.091	0.104	0.118	0.131	0.145	0.159	0.171	0.185	0.199	0.212	0.225	0.239	0.252	0.266	0.278	0.290	0.302	0.314	0.324	0.334	0.344	0.352	0.360	0.369	0.376	0.381	0.388	0.392	0.396	0.399	0.402	0.404	0.404	0.405	0.404	0.402	0.400	0.398	0.392	0.389	0.384	0.378	0.371	0.365	0.356	0.348	0.339	0.330	0.321	0.311	0.300	0.290	0.280	0.269	0.258	0.246	0.234	0.224	0.212	0.201	0.191	0.180	0.170	0.160	0.150	0.141	0.132	0.125	0.116	0.109	0.104	0.098	0.091	0.088	0.084	0.080	0.078	0.075	0.074	0.072	0.072	0.072	0.074	0.075	0.076	0.080	0.082	0.085	0.090	0.094	0.098	0.101	0.106	0.111	0.116	0.120	0.126	0.131	0.136	0.140	0.144	0.149	0.152	0.156	0.159	0.161	0.162	0.165	0.165	0.165	0.165	0.164	0.161	0.160	0.156	0.152	0.146	0.141	0.135	0.128	0.120	0.111	0.101	0.092	0.081	0.070	0.058	0.045	0.031	0.018	0.004	-0.011	-0.026	-0.042	-0.058	-0.074	-0.090	-0.108	-0.124	-0.140	-0.158	-0.172	-0.189	-0.205	-0.221	-0.236	-0.250	-0.266	-0.281	-0.295	-0.308	-0.320	-0.332	-0.345	-0.356	-0.366	-0.376	-0.386	-0.394	-0.402	-0.410	-0.415	-0.422	-0.429	-0.432	-0.438	-0.440	-0.444	-0.446	-0.448	-0.449	-0.450	-0.450	-0.451	-0.451	-0.450	-0.450	-0.449	-0.448	-0.446	-0.445	-0.444	-0.442	-0.441	-0.440	-0.439	-0.438	-0.436	-0.436	-0.436	-0.435	-0.435	-0.436	-0.436	-0.436	-0.438	-0.439	-0.441	-0.444	-0.446	-0.449	-0.452	-0.456	-0.459	-0.462	-0.469	-0.474	-0.478	-0.482	-0.489	-0.494	-0.499	-0.506	-0.511	-0.518	-0.522	-0.529	-0.534	-0.539	-0.544	-0.549	-0.552	-0.558	-0.561	-0.565	-0.568	-0.570	-0.571	-0.572	-0.574	-0.574	-0.574	-0.572	-0.571	-0.569	-0.565	-0.562	-0.558	-0.552	-0.545	-0.539	-0.531	-0.522	-0.512	-0.502	-0.492	-0.481	-0.470	-0.456	-0.442	-0.429	-0.414	-0.398	-0.382	-0.365	-0.349	-0.330	-0.312	-0.295	-0.276	-0.258	-0.238	-0.219	-0.199	-0.179	-0.159	-0.139	-0.118	-0.098	-0.078	-0.056	-0.038	-0.018	0.002	0.024	0.042	0.062	0.080	0.100	0.119	0.136	0.155	0.172	0.190	0.208	0.224	0.240	0.256	0.271	0.286	0.302	0.316	0.330	0.344	0.358	0.371	0.384	0.396	0.408	0.420	0.431	0.442	0.454	0.465	0.475	0.486	0.498	0.507	0.518	0.528	0.538	0.548	0.558	0.568	0.578	0.588	0.598	0.606	0.616	0.628	0.638	0.646	0.656	0.668	0.678	0.686	0.698	0.706	0.716	0.728	0.738	0.746	0.756	0.766	0.775	0.785	0.794	0.802	0.812	0.821	0.829	0.838	0.844	0.851	0.859	0.865	0.871	0.876	0.881	0.886	0.891	0.894	0.896	0.900	0.902	0.902	0.904	0.904	0.904	0.904	0.902	0.901	0.899	0.895	0.891	0.889	0.884	0.880	0.874	0.869	0.862	0.858	0.850	0.844	0.836	0.830	0.824	0.818	0.811	0.804	0.798	0.790	0.784	0.779	0.772	0.766	0.762	0.758	0.754	0.750	0.746	0.742	0.741	0.739	0.738	0.738	0.736	0.736	0.738	0.739	0.741	0.744	0.746	0.751	0.755	0.760	0.766	0.771	0.778	0.784	0.791	0.798	0.805	0.814	0.821	0.829	0.838	0.845	0.855	0.862	0.870	0.879	0.886	0.894	0.902	0.910	0.916	0.922	0.929	0.935	0.940	0.944	0.949	0.952	0.955	0.956	0.958	0.959	0.959	0.958	0.956	0.954	0.950	0.946	0.940	0.935	0.928	0.920	0.912	0.904	0.894	0.882	0.870	0.859	0.845	0.831	0.816	0.802	0.786	0.770	0.754	0.736	0.719	0.700	0.681	0.662	0.644	0.625	0.604	0.585	0.565	0.545	0.525	0.504	0.485	0.464	0.444	0.424	0.404	0.385	0.365	0.348	0.329	0.311	0.292	0.275	0.258	0.241	0.225	0.210	0.195	0.180	0.165	0.151	0.138	0.125	0.114	0.101	0.091	0.080	0.070	0.059	0.050	0.041	0.034	0.025	0.018	0.011	0.004	-0.001	-0.006	-0.012	-0.018	-0.022	-0.026	-0.030	-0.034	-0.038	-0.041	-0.044	-0.048	-0.049	-0.052	-0.055	-0.056	-0.060	-0.062	-0.065	-0.068	-0.070	-0.072	-0.075	-0.079	-0.081	-0.084	-0.088	-0.091	-0.095	-0.098	-0.102	-0.106	-0.111	-0.116	-0.121	-0.128	-0.132	-0.139	-0.146	-0.152	-0.160	-0.168	-0.175	-0.182	-0.191	-0.201	-0.209	-0.219	-0.228	-0.238	-0.248	-0.258	-0.269	-0.279	-0.289	-0.300	-0.310	-0.321	-0.331	-0.344	-0.355	-0.365	-0.375	-0.388	-0.398	-0.409	-0.419	-0.428	-0.438	-0.448	-0.456	-0.465	-0.472	-0.481	-0.489	-0.495	-0.502	-0.507	-0.514	-0.518	-0.521	-0.524	-0.526	-0.529	-0.529	-0.530	-0.529	-0.528	-0.525	-0.522	-0.519	-0.515	-0.510	-0.505	-0.498	-0.490	-0.481	-0.474	-0.464	-0.454	-0.444	-0.432	-0.421	-0.409	-0.395	-0.381	-0.368	-0.354	-0.339	-0.324	-0.309	-0.294	-0.279	-0.262	-0.248	-0.231	-0.215	-0.200	-0.185	-0.170	-0.155	-0.141	-0.128	-0.114	-0.100	-0.089	-0.076	-0.064	-0.054	-0.044	-0.034	-0.024	-0.016	-0.009	-0.002	0.004	0.010	0.014	0.019	0.021	0.022	0.024	0.025	0.025	0.025	0.022	0.020	0.018	0.014	0.010	0.006	0.001	-0.005	-0.011	-0.016	-0.024	-0.030	-0.036	-0.044	-0.050	-0.058	-0.065	-0.071	-0.078	-0.085	-0.091	-0.098	-0.102	-0.108	-0.112	-0.118	-0.120	-0.124	-0.125	-0.128	-0.129	-0.129	-0.128	-0.128	-0.124	-0.121	-0.118	-0.112	-0.108	-0.101	-0.092	-0.084	-0.075	-0.065	-0.054	-0.041	-0.030	-0.018	-0.002	0.012	0.026	0.042	0.058	0.075	0.091	0.109	0.126	0.144	0.162	0.180	0.199	0.216	0.235	0.252	0.270	0.286	0.304	0.320	0.336	0.351	0.366	0.380	0.394	0.406	0.419	0.429	0.440	0.449	0.456	0.464	0.471	0.476	0.481	0.484	0.488	0.489	0.490	0.489	0.488	0.486	0.482	0.479	0.474	0.468	0.461	0.454	0.446	0.439	0.429	0.419	0.409	0.399	0.388	0.376	0.365	0.352	0.341	0.329	0.316	0.305	0.292	0.281	0.269	0.258	0.246	0.236	0.225	0.214	0.205	0.195	0.186	0.179	0.171	0.165	0.159	0.154	0.149	0.145	0.142	0.139	0.138	0.138	0.138	0.139	0.139	0.142	0.145	0.149	0.154	0.159	0.165	0.172	0.179	0.188	0.196	0.206	0.215	0.226	0.238	0.249	0.261	0.272	0.285	0.299	0.311	0.324	0.339	0.352	0.366	0.380	0.395	0.409	0.424	0.438	0.451	0.466	0.479	0.492	0.506	0.520	0.532	0.545	0.558	0.569	0.580	0.591	0.602	0.612	0.621	0.630	0.639	0.646	0.654	0.661	0.666	0.672	0.676	0.681	0.685	0.689	0.690	0.694	0.694	0.695	0.695	0.694	0.694	0.691	0.690	0.688	0.685	0.681	0.678	0.672	0.669	0.662	0.658	0.652	0.645	0.639	0.634	0.626	0.619	0.612	0.605	0.598	0.591	0.585	0.576	0.570	0.564	0.556	0.550	0.542	0.536	0.530	0.525	0.519	0.512	0.507	0.502	0.498	0.492	0.489	0.485	0.481	0.478	0.474	0.471	0.469	0.468	0.464	0.462	0.461	0.459	0.458	0.456	0.455	0.454	0.454	0.452	0.451	0.451	0.450	0.449	0.446	0.446	0.444	0.441	0.440	0.438	0.435	0.431	0.429	0.425	0.421	0.416	0.412	0.408	0.401	0.396	0.389	0.384	0.375	0.369	0.360	0.352	0.344	0.334	0.325	0.315	0.305	0.295	0.284	0.274	0.264	0.251	0.241	0.229	0.218	0.205	0.195	0.182	0.171	0.160	0.148	0.138	0.126	0.115	0.106	0.095	0.085	0.076	0.068	0.059	0.050	0.044	0.035	0.029	0.024	0.018	0.012	0.009	0.004	0.000	-0.002	-0.005	-0.005	-0.006	-0.008	-0.008	-0.005	-0.004	-0.002	0.000	0.002	0.006	0.010	0.014	0.019	0.022	0.029	0.034	0.040	0.045	0.052	0.058	0.065	0.070	0.078	0.084	0.091	0.096	0.102	0.110	0.116	0.121	0.128	0.132	0.139	0.144	0.149	0.154	0.158	0.162	0.165	0.170	0.172	0.176	0.179	0.180	0.181	0.182	0.185	0.186	0.186	0.186	0.186	0.186	0.185	0.182	0.181	0.179	0.178	0.175	0.172	0.169	0.166	0.162	0.159	0.154	0.149	0.144	0.140	0.135	0.130	0.125	0.119	0.112	0.106	0.101	0.095	0.088	0.081	0.074	0.068	0.060	0.052	0.045	0.039	0.030	0.022	0.014	0.006	-0.001	-0.010	-0.018	-0.028	-0.036	-0.044	-0.054	-0.062	-0.071	-0.081	-0.090	-0.100	-0.110	-0.120	-0.130	-0.140	-0.150	-0.160	-0.170	-0.180	-0.190	-0.200	-0.210	-0.220	-0.230	-0.241	-0.250	-0.260	-0.270	-0.279	-0.288	-0.298	-0.305	-0.314	-0.320	-0.328	-0.334	-0.341	-0.345	-0.351	-0.355	-0.359	-0.362	-0.365	-0.366	-0.369	-0.369	-0.368	-0.366	-0.364	-0.361	-0.356	-0.352	-0.346	-0.340	-0.334	-0.325	-0.316	-0.306	-0.295	-0.284	-0.271	-0.258	-0.242	-0.228	-0.212	-0.196	-0.179	-0.161	-0.144	-0.124	-0.106	-0.086	-0.065	-0.045	-0.025	-0.005	0.016	0.036	0.058	0.079	0.100	0.120	0.140	0.161	0.181	0.200	0.220	0.238	0.258	0.274	0.291	0.309	0.324	0.339	0.354	0.368	0.380	0.391	0.404	0.414	0.422	0.431	0.439	0.446	0.451	0.456	0.460	0.464	0.466	0.468	0.468	0.468	0.468	0.465	0.462	0.459	0.455	0.450	0.446	0.440	0.434	0.426	0.419	0.411	0.402	0.394	0.385	0.376	0.366	0.358	0.348	0.336	0.328	0.318	0.308	0.298	0.288	0.279	0.269	0.261	0.251	0.244	0.235	0.228	0.220	0.211	0.205	0.199	0.192	0.186	0.181	0.178	0.172	0.169	0.165	0.162	0.161	0.159	0.158	0.156	0.155	0.154	0.154	0.155	0.155	0.156	0.158	0.159	0.161	0.164	0.165	0.168	0.170	0.174	0.176	0.180	0.182	0.185	0.188	0.190	0.194	0.195	0.198	0.199	0.200	0.202	0.204	0.204	0.204	0.204	0.204	0.202	0.202	0.200	0.199	0.195	0.192	0.188	0.185	0.180	0.175	0.168	0.162	0.155	0.148	0.139	0.131	0.121	0.111	0.101	0.090	0.079	0.066	0.055	0.042	0.030	0.016	0.002	-0.011	-0.026	-0.040	-0.055	-0.069	-0.085	-0.099	-0.115	-0.130	-0.145	-0.161	-0.175	-0.191	-0.206	-0.221	-0.236	-0.250	-0.265	-0.279	-0.294	-0.308	-0.320	-0.335	-0.348	-0.360	-0.371	-0.382	-0.395	-0.405	-0.416	-0.426	-0.436	-0.446	-0.455	-0.464	-0.472	-0.480	-0.488	-0.495	-0.502	-0.509	-0.514	-0.520	-0.526	-0.530	-0.535	-0.539	-0.542	-0.546	-0.549	-0.550	-0.552	-0.554	-0.555	-0.556	-0.556	-0.558	-0.558	-0.555	-0.555	-0.554	-0.552	-0.551	-0.548	-0.546	-0.544	-0.541	-0.536	-0.534	-0.529	-0.526	-0.521	-0.518	-0.512	-0.507	-0.502	-0.498	-0.492	-0.488	-0.482	-0.478	-0.472	-0.466	-0.461	-0.456	-0.451	-0.446	-0.442	-0.438	-0.434	-0.430	-0.426	-0.424	-0.420	-0.418	-0.415	-0.415	-0.412	-0.412	-0.412	-0.411	-0.412	-0.414	-0.415	-0.418	-0.420	-0.422	-0.426	-0.430	-0.434	-0.439	-0.444	-0.449	-0.454	-0.460	-0.466	-0.474	-0.479	-0.486	-0.492	-0.500	-0.506	-0.512	-0.520	-0.526	-0.532	-0.538	-0.545	-0.550	-0.555	-0.560	-0.566	-0.569	-0.572	-0.576	-0.578	-0.580	-0.582	-0.582	-0.582	-0.581	-0.580	-0.579	-0.576	-0.572	-0.569	-0.564	-0.559	-0.554	-0.548	-0.539	-0.532	-0.522	-0.514	-0.505	-0.495	-0.485	-0.474	-0.462	-0.451	-0.439	-0.426	-0.414	-0.401	-0.389	-0.375	-0.364	-0.350	-0.336	-0.324	-0.311	-0.298	-0.285	-0.272	-0.260	-0.248	-0.235	-0.225	-0.212	-0.202	-0.191	-0.181	-0.170	-0.161	-0.152	-0.144	-0.136	-0.129	-0.120	-0.114	-0.108	-0.101	-0.096	-0.092	-0.088	-0.084	-0.080	-0.078	-0.075	-0.074	-0.071	-0.070	-0.070	-0.069	-0.069	-0.070	-0.070	-0.071	-0.072	-0.075	-0.076	-0.079	-0.081	-0.085	-0.089	-0.091	-0.096	-0.100	-0.105	-0.109	-0.114	-0.119	-0.124	-0.129	-0.134	-0.140	-0.145	-0.150	-0.156	-0.161	-0.166	-0.171	-0.176	-0.181	-0.186	-0.190	-0.194	-0.199	-0.201	-0.205	-0.208	-0.210	-0.211	-0.214	-0.214	-0.212	-0.212	-0.212	-0.211	-0.208	-0.205	-0.202	-0.198	-0.192	-0.186	-0.180	-0.172	-0.165	-0.155	-0.146	-0.135	-0.124	-0.114	-0.101	-0.088	-0.074	-0.059	-0.046	-0.030	-0.015	0.001	0.018	0.035	0.051	0.068	0.086	0.102	0.120	0.139	0.155	0.172	0.190	0.206	0.222	0.240	0.254	0.269	0.285	0.299	0.311	0.324	0.336	0.348	0.356	0.365	0.374	0.381	0.388	0.392	0.396	0.399	0.400	0.400	0.400	0.398	0.394	0.390	0.384	0.376	0.370	0.360	0.351	0.340	0.328	0.315	0.300	0.285	0.270	0.252	0.235	0.216	0.199	0.178	0.158	0.136	0.115	0.094	0.071	0.050	0.026	0.004	-0.019	-0.041	-0.064	-0.088	-0.110	-0.131	-0.154	-0.175	-0.196	-0.218	-0.238	-0.256	-0.276	-0.295	-0.312	-0.330	-0.346	-0.362	-0.378	-0.391	-0.405	-0.418	-0.429	-0.439	-0.449	-0.459	-0.466	-0.474	-0.480	-0.485	-0.489	-0.494	-0.495	-0.499	-0.499	-0.500	-0.500	-0.498	-0.496	-0.494	-0.491	-0.486	-0.482	-0.478	-0.472	-0.466	-0.460	-0.452	-0.445	-0.438	-0.430	-0.421	-0.412	-0.405	-0.395	-0.386	-0.378	-0.368	-0.358	-0.349	-0.339	-0.329	-0.319	-0.310	-0.301	-0.291	-0.282	-0.272	-0.265	-0.256	-0.248	-0.239	-0.231	-0.224	-0.216	-0.209	-0.202	-0.195	-0.189	-0.184	-0.178	-0.172	-0.168	-0.162	-0.159	-0.155	-0.151	-0.149	-0.146	-0.142	-0.141	-0.140	-0.139	-0.138	-0.136	-0.138	-0.138	-0.138	-0.139	-0.140	-0.141	-0.142	-0.145	-0.149	-0.150	-0.154	-0.156	-0.161	-0.165	-0.168	-0.172	-0.176	-0.180	-0.185	-0.190	-0.194	-0.200	-0.204	-0.209	-0.214	-0.218	-0.222	-0.226	-0.231	-0.236	-0.241	-0.246	-0.250	-0.255	-0.258	-0.261	-0.265	-0.268	-0.271	-0.274	-0.276	-0.278	-0.279	-0.281	-0.281	-0.282	-0.281	-0.282	-0.281	-0.280	-0.279	-0.276	-0.274	-0.271	-0.269	-0.265	-0.261	-0.258	-0.252	-0.249	-0.242	-0.236	-0.230	-0.224	-0.218	-0.210	-0.202	-0.195	-0.186	-0.179	-0.170	-0.161	-0.152	-0.144	-0.135	-0.125	-0.115	-0.106	-0.096	-0.088	-0.078	-0.069	-0.059	-0.049	-0.040	-0.031	-0.021	-0.012	-0.005	0.005	0.012	0.021	0.029	0.036	0.044	0.050	0.058	0.065	0.070	0.076	0.082	0.086	0.091	0.096	0.100	0.102	0.106	0.110	0.112	0.115	0.116	0.119	0.120	0.120	0.120	0.121	0.121	0.121	0.120	0.120	0.119	0.119	0.116	0.115	0.114	0.112	0.111	0.109	0.109	0.106	0.105	0.104	0.102	0.102	0.100	0.100	0.100	0.100	0.100	0.101	0.102	0.104	0.106	0.109	0.112	0.116	0.120	0.125	0.130	0.136	0.142	0.150	0.158	0.166	0.175	0.184	0.194	0.205	0.218	0.229	0.241	0.255	0.268	0.281	0.298	0.311	0.326	0.342	0.359	0.374	0.391	0.408	0.425	0.441	0.459	0.475	0.492	0.510	0.526	0.544	0.560	0.575	0.591	0.606	0.620	0.634	0.648	0.660	0.672	0.684	0.695	0.705	0.715	0.722	0.730	0.738	0.742	0.748	0.750	0.754	0.755	0.756	0.756	0.755	0.752	0.749	0.745	0.740	0.735	0.728	0.720	0.711	0.702	0.692	0.682	0.671	0.660	0.648	0.635	0.621	0.609	0.595	0.581	0.568	0.552	0.539	0.525	0.511	0.498	0.485	0.471	0.459	0.446	0.434	0.421	0.411	0.401	0.391	0.382	0.375	0.368	0.361	0.356	0.350	0.346	0.344	0.341	0.340	0.340	0.340	0.341	0.344	0.348	0.350	0.354	0.360	0.366	0.372	0.380	0.389	0.398	0.406	0.418	0.426	0.436	0.449	0.460	0.470	0.481	0.494	0.505	0.516	0.529	0.540	0.551	0.561	0.572	0.584	0.592	0.601	0.610	0.619	0.626	0.632	0.639	0.642	0.648	0.651	0.654	0.654	0.655	0.654	0.654	0.650	0.648	0.644	0.638	0.631	0.624	0.615	0.606	0.595	0.585	0.574	0.560	0.548	0.532	0.518	0.501	0.485	0.469	0.452	0.435	0.418	0.399	0.381	0.362	0.345	0.326	0.309	0.290	0.271	0.254	0.236	0.220	0.204	0.188	0.172	0.158	0.141	0.129	0.115	0.104	0.092	0.082	0.072	0.064	0.056	0.049	0.042	0.039	0.034	0.031	0.030	0.028	0.026	0.028	0.029	0.030	0.034	0.038	0.041	0.046	0.051	0.058	0.064	0.071	0.080	0.088	0.095	0.104	0.112	0.121	0.130	0.140	0.149	0.158	0.166	0.175	0.184	0.192	0.200	0.208	0.215	0.222	0.229	0.235	0.241	0.246	0.250	0.254	0.258	0.260	0.262	0.264	0.265	0.265	0.264	0.262	0.261	0.259	0.255	0.252	0.248	0.242	0.236	0.230	0.224	0.216	0.208	0.198	0.188	0.179	0.168	0.156	0.144	0.131	0.119	0.105	0.090	0.075	0.060	0.045	0.028	0.010	-0.006	-0.025	-0.044	-0.062	-0.082	-0.102	-0.121	-0.142	-0.164	-0.185	-0.208	-0.228	-0.250	-0.272	-0.295	-0.318	-0.339	-0.362	-0.385	-0.408	-0.430	-0.452	-0.475	-0.498	-0.520	-0.541	-0.561	-0.582	-0.604	-0.624	-0.644	-0.662	-0.681	-0.699	-0.716	-0.732	-0.748	-0.762	-0.776	-0.790	-0.802	-0.812	-0.822	-0.831	-0.840	-0.846	-0.852	-0.856	-0.861	-0.862	-0.865	-0.864	-0.862	-0.862	-0.858	-0.855	-0.849	-0.842	-0.836	-0.828	-0.819	-0.809	-0.798	-0.786	-0.775	-0.761	-0.748	-0.734	-0.719	-0.704	-0.689	-0.672	-0.656	-0.640	-0.624	-0.606	-0.590	-0.572	-0.556	-0.539	-0.522	-0.505	-0.490	-0.474	-0.458	-0.442	-0.426	-0.412	-0.398	-0.384	-0.369	-0.356	-0.344	-0.330	-0.319	-0.308	-0.296	-0.286	-0.276	-0.266	-0.258	-0.249	-0.240	-0.232	-0.225	-0.218	-0.210	-0.204	-0.198	-0.192	-0.186	-0.181	-0.176	-0.171	-0.166	-0.161	-0.158	-0.152	-0.150	-0.145	-0.141	-0.136	-0.132	-0.129	-0.125	-0.121	-0.118	-0.112	-0.109	-0.105	-0.101	-0.098	-0.094	-0.090	-0.085	-0.081	-0.078	-0.074	-0.070	-0.065	-0.062	-0.058	-0.054	-0.050	-0.046	-0.042	-0.040	-0.035	-0.032	-0.030	-0.026	-0.025	-0.021	-0.019	-0.016	-0.015	-0.012	-0.010	-0.009	-0.008	-0.005	-0.004	-0.002	-0.002	-0.001	0.000	0.000	0.001	0.001	0.002	0.002	0.002	0.004	0.004	0.005	0.006	0.006	0.008	0.010	0.010	0.012	0.014	0.015	0.016	0.019	0.019	0.021	0.024	0.026	0.028	0.030	0.034	0.036	0.039	0.041	0.045	0.049	0.051	0.055	0.058	0.061	0.064	0.069	0.071	0.074	0.078	0.080	0.082	0.085	0.089	0.090	0.092	0.094	0.095	0.096	0.096	0.096	0.096	0.095	0.095	0.094	0.091	0.090	0.088	0.085	0.082	0.079	0.075	0.071	0.066	0.061	0.058	0.052	0.046	0.042	0.036	0.031	0.025	0.020	0.014	0.009	0.004	-0.001	-0.008	-0.011	-0.016	-0.020	-0.024	-0.026	-0.029	-0.031	-0.032	-0.035	-0.035	-0.035	-0.035	-0.034	-0.031	-0.029	-0.026	-0.024	-0.019	-0.015	-0.010	-0.004	0.002	0.009	0.018	0.025	0.032	0.042	0.051	0.060	0.070	0.080	0.089	0.100	0.109	0.119	0.130	0.139	0.149	0.160	0.169	0.178	0.186	0.195	0.204	0.211	0.219	0.226	0.231	0.238	0.244	0.248	0.251	0.255	0.256	0.259	0.260	0.260	0.260	0.259	0.258	0.255	0.252	0.249	0.244	0.239	0.232	0.228	0.220	0.214	0.206	0.199	0.190	0.180	0.172	0.161	0.152	0.142	0.132	0.122	0.112	0.102	0.091	0.080	0.071	0.060	0.049	0.039	0.030	0.020	0.010	0.001	-0.008	-0.016	-0.025	-0.034	-0.041	-0.050	-0.056	-0.062	-0.070	-0.076	-0.081	-0.086	-0.091	-0.095	-0.100	-0.102	-0.106	-0.109	-0.111	-0.112	-0.114	-0.115	-0.116	-0.116	-0.118	-0.118	-0.115	-0.115	-0.114	-0.112	-0.111	-0.110	-0.108	-0.105	-0.102	-0.101	-0.099	-0.096	-0.094	-0.092	-0.090	-0.088	-0.085	-0.082	-0.081	-0.080	-0.079	-0.078	-0.078	-0.076	-0.076	-0.076	-0.078	-0.080	-0.081	-0.084	-0.086	-0.090	-0.094	-0.098	-0.104	-0.110	-0.116	-0.122	-0.130	-0.140	-0.148	-0.158	-0.168	-0.178	-0.189	-0.202	-0.214	-0.228	-0.240	-0.255	-0.269	-0.284	-0.300	-0.315	-0.331	-0.348	-0.364	-0.380	-0.396	-0.414	-0.430	-0.446	-0.464	-0.479	-0.495	-0.511	-0.528	-0.544	-0.558	-0.574	-0.588	-0.601	-0.615	-0.628	-0.640	-0.651	-0.661	-0.672	-0.681	-0.690	-0.698	-0.705	-0.711	-0.718	-0.721	-0.726	-0.729	-0.731	-0.732	-0.734	-0.734	-0.732	-0.730	-0.728	-0.725	-0.720	-0.715	-0.710	-0.702	-0.695	-0.686	-0.679	-0.669	-0.658	-0.646	-0.636	-0.622	-0.610	-0.596	-0.582	-0.568	-0.552	-0.536	-0.521	-0.505	-0.486	-0.470	-0.452	-0.434	-0.415	-0.398	-0.379	-0.359	-0.339	-0.319	-0.300	-0.280	-0.259	-0.239	-0.218	-0.199	-0.178	-0.158	-0.138	-0.118	-0.098	-0.078	-0.058	-0.039	-0.020	-0.001	0.018	0.036	0.054	0.071	0.089	0.105	0.122	0.138	0.152	0.168	0.181	0.196	0.209	0.221	0.232	0.244	0.255	0.265	0.275	0.284	0.292	0.300	0.308	0.314	0.320	0.325	0.330	0.334	0.339	0.342	0.345	0.348	0.351	0.352	0.355	0.355	0.356	0.358	0.359	0.359	0.359	0.359	0.360	0.359	0.359	0.359	0.358	0.358	0.358	0.358	0.356	0.356	0.356	0.356	0.356	0.356	0.356	0.358	0.358	0.359	0.360	0.360	0.361	0.362	0.364	0.365	0.366	0.368	0.369	0.370	0.372	0.374	0.375	0.375	0.376	0.376	0.378	0.379	0.379	0.379	0.379	0.378	0.378	0.376	0.375	0.374	0.371	0.369	0.366	0.362	0.359	0.355	0.350	0.345	0.339	0.334	0.328	0.320	0.312	0.305	0.296	0.288	0.279	0.269	0.259	0.248	0.238	0.226	0.215	0.204	0.191	0.179	0.168	0.154	0.142	0.130	0.118	0.104	0.091	0.078	0.066	0.054	0.040	0.028	0.016	0.004	-0.009	-0.020	-0.031	-0.042	-0.054	-0.064	-0.074	-0.084	-0.091	-0.100	-0.108	-0.116	-0.124	-0.129	-0.135	-0.140	-0.145	-0.148	-0.152	-0.155	-0.156	-0.158	-0.159	-0.159	-0.158	-0.158	-0.155	-0.154	-0.150	-0.146	-0.144	-0.139	-0.134	-0.129	-0.122	-0.116	-0.110	-0.102	-0.095	-0.088	-0.080	-0.071	-0.062	-0.054	-0.046	-0.038	-0.029	-0.019	-0.010	-0.001	0.008	0.016	0.025	0.035	0.042	0.050	0.059	0.066	0.074	0.081	0.088	0.094	0.100	0.106	0.111	0.116	0.121	0.125	0.130	0.132	0.135	0.138	0.139	0.140	0.141	0.142	0.142	0.141	0.141	0.138	0.136	0.134	0.131	0.129	0.124	0.120	0.116	0.111	0.105	0.100	0.095	0.088	0.081	0.074	0.068	0.059	0.052	0.044	0.036	0.026	0.019	0.010	0.000	-0.009	-0.019	-0.028	-0.036	-0.048	-0.056	-0.066	-0.075	-0.085	-0.095	-0.105	-0.115	-0.122	-0.132	-0.141	-0.150	-0.160	-0.169	-0.176	-0.185	-0.192	-0.200	-0.208	-0.214	-0.220	-0.228	-0.234	-0.239	-0.244	-0.250	-0.254	-0.258	-0.262	-0.265	-0.269	-0.269	-0.271	-0.272	-0.272	-0.272	-0.272	-0.271	-0.270	-0.268	-0.265	-0.262	-0.259	-0.252	-0.249	-0.242	-0.236	-0.230	-0.224	-0.216	-0.209	-0.200	-0.191	-0.182	-0.174	-0.164	-0.154	-0.144	-0.134	-0.122	-0.112	-0.101	-0.090	-0.080	-0.069	-0.059	-0.048	-0.039	-0.029	-0.019	-0.010	0.000	0.008	0.015	0.022	0.029	0.036	0.041	0.045	0.049	0.052	0.054	0.056	0.056	0.055	0.055	0.051	0.049	0.044	0.039	0.032	0.025	0.018	0.008	-0.002	-0.014	-0.028	-0.041	-0.054	-0.069	-0.085	-0.102	-0.119	-0.136	-0.156	-0.174	-0.194	-0.215	-0.235	-0.255	-0.278	-0.299	-0.320	-0.341	-0.362	-0.385	-0.408	-0.429	-0.449	-0.471	-0.492	-0.512	-0.534	-0.551	-0.571	-0.590	-0.608	-0.625	-0.641	-0.658	-0.672	-0.686	-0.700	-0.711	-0.722	-0.734	-0.744	-0.751	-0.760	-0.766	-0.771	-0.776	-0.780	-0.782	-0.785	-0.786	-0.786	-0.785	-0.784	-0.780	-0.778	-0.772	-0.769	-0.762	-0.756	-0.749	-0.740	-0.732	-0.724	-0.714	-0.702	-0.692	-0.681	-0.669	-0.656	-0.645	-0.631	-0.618	-0.605	-0.591	-0.576	-0.562	-0.548	-0.534	-0.520	-0.504	-0.490	-0.475	-0.460	-0.445	-0.431	-0.418	-0.402	-0.389	-0.375	-0.361	-0.348	-0.335	-0.321	-0.309	-0.296	-0.285	-0.272	-0.261	-0.252	-0.241	-0.231	-0.222	-0.212	-0.206	-0.198	-0.190	-0.182	-0.178	-0.172	-0.166	-0.162	-0.159	-0.155	-0.152	-0.150	-0.149	-0.146	-0.146	-0.146	-0.146	-0.146	-0.148	-0.149	-0.150	-0.152	-0.156	-0.158	-0.161	-0.164	-0.168	-0.171	-0.174	-0.179	-0.182	-0.186	-0.189	-0.192	-0.196	-0.199	-0.202	-0.205	-0.206	-0.209	-0.210	-0.211	-0.211	-0.210	-0.210	-0.208	-0.206	-0.204	-0.200	-0.195	-0.191	-0.186	-0.180	-0.171	-0.164	-0.156	-0.146	-0.136	-0.124	-0.112	-0.100	-0.088	-0.072	-0.059	-0.042	-0.028	-0.010	0.008	0.025	0.044	0.062	0.081	0.101	0.120	0.140	0.159	0.179	0.199	0.219	0.239	0.259	0.278	0.296	0.316	0.335	0.354	0.371	0.389	0.406	0.421	0.438	0.451	0.465	0.479	0.491	0.502	0.514	0.524	0.532	0.540	0.546	0.551	0.556	0.560	0.562	0.565	0.565	0.566	0.565	0.562	0.560	0.556	0.550	0.546	0.539	0.534	0.525	0.518	0.509	0.499	0.489	0.478	0.466	0.455	0.444	0.432	0.419	0.408	0.394	0.381	0.369	0.356	0.342	0.330	0.316	0.305	0.292	0.280	0.268	0.256	0.244	0.234	0.222	0.211	0.202	0.192	0.184	0.175	0.166	0.159	0.150	0.142	0.138	0.130	0.124	0.118	0.114	0.109	0.104	0.099	0.095	0.091	0.088	0.085	0.081	0.079	0.075	0.072	0.070	0.068	0.064	0.061	0.058	0.056	0.054	0.050	0.048	0.042	0.040	0.038	0.032	0.028	0.024	0.019	0.015	0.010	0.004	-0.002	-0.009	-0.015	-0.021	-0.029	-0.035	-0.042	-0.051	-0.059	-0.068	-0.076	-0.085	-0.094	-0.104	-0.114	-0.124	-0.134	-0.144	-0.154	-0.164	-0.175	-0.185	-0.195	-0.206	-0.216	-0.226	-0.238	-0.248	-0.258	-0.268	-0.276	-0.286	-0.296	-0.304	-0.312	-0.321	-0.329	-0.338	-0.345	-0.352	-0.360	-0.365	-0.372	-0.379	-0.385	-0.390	-0.395	-0.400	-0.404	-0.409	-0.411	-0.415	-0.419	-0.421	-0.425	-0.428	-0.429	-0.431	-0.434	-0.435	-0.436	-0.438	-0.439	-0.440	-0.441	-0.442	-0.444	-0.445	-0.445	-0.446	-0.449	-0.450	-0.451	-0.452	-0.455	-0.456	-0.459	-0.460	-0.462	-0.465	-0.468	-0.471	-0.475	-0.479	-0.481	-0.485	-0.489	-0.492	-0.496	-0.501	-0.505	-0.510	-0.515	-0.520	-0.524	-0.528	-0.532	-0.538	-0.541	-0.546	-0.551	-0.555	-0.559	-0.562	-0.566	-0.570	-0.572	-0.575	-0.576	-0.580	-0.580	-0.581	-0.581	-0.581	-0.581	-0.580	-0.579	-0.578	-0.574	-0.571	-0.568	-0.564	-0.559	-0.552	-0.548	-0.540	-0.532	-0.525	-0.516	-0.507	-0.499	-0.489	-0.478	-0.468	-0.456	-0.444	-0.432	-0.420	-0.408	-0.394	-0.381	-0.368	-0.354	-0.340	-0.326	-0.312	-0.299	-0.284	-0.270	-0.255	-0.242	-0.228	-0.214	-0.200	-0.186	-0.172	-0.159	-0.146	-0.134	-0.120	-0.108	-0.095	-0.084	-0.071	-0.059	-0.049	-0.036	-0.026	-0.014	-0.004	0.006	0.016	0.028	0.036	0.046	0.055	0.065	0.074	0.084	0.092	0.102	0.111	0.120	0.130	0.139	0.149	0.158	0.166	0.178	0.188	0.198	0.208	0.219	0.229	0.239	0.250	0.262	0.274	0.285	0.296	0.309	0.321	0.335	0.348	0.360	0.372	0.386	0.399	0.412	0.426	0.440	0.454	0.468	0.481	0.495	0.509	0.522	0.536	0.550	0.562	0.576	0.590	0.602	0.615	0.628	0.640	0.650	0.662	0.672	0.684	0.692	0.701	0.710	0.719	0.726	0.734	0.740	0.745	0.751	0.756	0.759	0.762	0.765	0.768	0.769	0.769	0.770	0.769	0.769	0.768	0.765	0.762	0.760	0.756	0.752	0.749	0.742	0.739	0.734	0.728	0.721	0.716	0.710	0.704	0.698	0.691	0.685	0.679	0.672	0.668	0.662	0.658	0.651	0.648	0.642	0.639	0.635	0.631	0.629	0.626	0.624	0.622	0.622	0.621	0.622	0.622	0.624	0.625	0.628	0.630	0.634	0.638	0.641	0.646	0.651	0.658	0.664	0.669	0.676	0.684	0.690	0.698	0.705	0.712	0.721	0.729	0.736	0.744	0.752	0.759	0.768	0.775	0.781	0.789	0.794	0.801	0.806	0.811	0.815	0.819	0.822	0.825	0.826	0.829	0.828	0.828	0.828	0.825	0.822	0.819	0.814	0.808	0.801	0.794	0.786	0.778	0.766	0.755	0.744	0.731	0.718	0.702	0.688	0.672	0.656	0.639	0.621	0.602	0.584	0.565	0.546	0.525	0.506	0.485	0.464	0.442	0.421	0.401	0.380	0.359	0.338	0.318	0.296	0.276	0.256	0.236	0.218	0.198	0.180	0.162	0.145	0.129	0.112	0.096	0.081	0.068	0.054	0.041	0.029	0.019	0.009	-0.002	-0.011	-0.020	-0.028	-0.035	-0.042	-0.048	-0.052	-0.058	-0.061	-0.065	-0.068	-0.070	-0.072	-0.075	-0.076	-0.076	-0.076	-0.076	-0.076	-0.076	-0.076	-0.075	-0.074	-0.074	-0.072	-0.071	-0.071	-0.070	-0.069	-0.068	-0.066	-0.066	-0.066	-0.066	-0.066	-0.066	-0.069	-0.070	-0.071	-0.072	-0.075	-0.076	-0.080	-0.084	-0.086	-0.090	-0.095	-0.101	-0.106	-0.114	-0.119	-0.126	-0.134	-0.141	-0.150	-0.159	-0.168	-0.178	-0.188	-0.198	-0.208	-0.219	-0.230	-0.241	-0.252	-0.264	-0.276	-0.289	-0.301	-0.314	-0.325	-0.338	-0.349	-0.361	-0.372	-0.384	-0.396	-0.408	-0.418	-0.429	-0.439	-0.449	-0.458	-0.466	-0.474	-0.482	-0.489	-0.496	-0.502	-0.506	-0.511	-0.515	-0.518	-0.520	-0.520	-0.520	-0.519	-0.519	-0.515	-0.512	-0.509	-0.504	-0.498	-0.491	-0.484	-0.474	-0.465	-0.455	-0.442	-0.431	-0.419	-0.405	-0.391	-0.376	-0.361	-0.345	-0.328	-0.310	-0.292	-0.274	-0.255	-0.236	-0.216	-0.196	-0.176	-0.156	-0.138	-0.118	-0.098	-0.078	-0.058	-0.039	-0.019	0.000	0.019	0.036	0.055	0.071	0.089	0.104	0.120	0.134	0.148	0.161	0.174	0.185	0.196	0.206	0.218	0.224	0.232	0.240	0.245	0.250	0.255	0.258	0.260	0.262	0.264	0.264	0.262	0.262	0.261	0.259	0.255	0.252	0.248	0.244	0.239	0.234	0.229	0.225	0.219	0.211	0.206	0.200	0.195	0.189	0.184	0.178	0.172	0.168	0.162	0.160	0.155	0.152	0.150	0.148	0.145	0.144	0.144	0.144	0.144	0.145	0.148	0.151	0.155	0.159	0.164	0.170	0.176	0.184	0.192	0.201	0.210	0.220	0.231	0.241	0.252	0.266	0.278	0.292	0.305	0.319	0.334	0.348	0.362	0.379	0.392	0.409	0.424	0.438	0.454	0.468	0.482	0.496	0.511	0.524	0.538	0.550	0.562	0.574	0.585	0.595	0.605	0.614	0.622	0.630	0.636	0.642	0.649	0.652	0.656	0.659	0.660	0.662	0.662	0.661	0.660	0.658	0.655	0.651	0.648	0.642	0.636	0.630	0.625	0.616	0.609	0.600	0.591	0.582	0.574	0.564	0.555	0.545	0.535	0.524	0.514	0.502	0.492	0.482	0.472	0.462	0.452	0.444	0.435	0.425	0.416	0.409	0.402	0.395	0.388	0.381	0.376	0.371	0.366	0.364	0.360	0.358	0.355	0.355	0.354	0.354	0.354	0.355	0.358	0.359	0.362	0.366	0.371	0.376	0.382	0.388	0.394	0.400	0.408	0.415	0.422	0.431	0.440	0.449	0.458	0.468	0.476	0.485	0.495	0.504	0.514	0.524	0.532	0.541	0.550	0.559	0.568	0.576	0.584	0.591	0.599	0.605	0.612	0.618	0.624	0.629	0.634	0.638	0.640	0.642	0.645	0.648	0.649	0.649	0.648	0.646	0.645	0.642	0.641	0.638	0.634	0.630	0.625	0.619	0.614	0.608	0.600	0.594	0.586	0.579	0.570	0.561	0.552	0.544	0.534	0.525	0.516	0.506	0.496	0.486	0.476	0.466	0.458	0.448	0.439	0.429	0.420	0.411	0.401	0.394	0.386	0.378	0.370	0.362	0.356	0.350	0.344	0.339	0.334	0.329	0.325	0.320	0.318	0.314	0.311	0.310	0.308	0.306	0.305	0.304	0.305	0.304	0.304	0.305	0.306	0.306	0.308	0.309	0.310	0.311	0.314	0.315	0.316	0.319	0.319	0.320	0.321	0.321	0.322	0.324	0.322	0.322	0.322	0.321	0.319	0.318	0.315	0.311	0.309	0.305	0.300	0.295	0.290	0.285	0.278	0.271	0.262	0.255	0.246	0.238	0.228	0.218	0.206	0.195	0.184	0.172	0.160	0.148	0.135	0.124	0.110	0.096	0.084	0.070	0.058	0.045	0.032	0.019	0.006	-0.006	-0.019	-0.031	-0.042	-0.054	-0.062	-0.074	-0.082	-0.092	-0.101	-0.108	-0.115	-0.121	-0.128	-0.132	-0.136	-0.140	-0.142	-0.145	-0.146	-0.146	-0.146	-0.145	-0.142	100.000	5.000	2.000	1.000	2.000	0.000	0.000	0.000	0.000	0.000	0.000	0.000	0.000	0.000	0.000	0.000	0.000	0.000	-1.112	-1.124	-1.134	-1.145	-1.152	-1.161	-1.168	-1.175	-1.179	-1.184	-1.186	-1.189	-1.190	-1.191	-1.191	-1.189	-1.188	-1.184	-1.180	-1.175	-1.170	-1.165	-1.158	-1.150	-1.142	-1.134	-1.125	-1.115	-1.106	-1.096	-1.086	-1.075	-1.065	-1.054	-1.042	-1.032	-1.022	-1.012	-1.001	-0.991	-0.981	-0.971	-0.962	-0.954	-0.945	-0.938	-0.931	-0.925	-0.919	-0.912	-0.909	-0.905	-0.901	-0.899	-0.898	-0.896	-0.895	-0.896	-0.898	-0.900	-0.904	-0.908	-0.914	-0.919	-0.925	-0.934	-0.944	-0.954	-0.964	-0.976	-0.989	-1.004	-1.019	-1.034	-1.051	-1.070	-1.088	-1.108	-1.129	-1.150	-1.171	-1.196	-1.219	-1.242	-1.269	-1.294	-1.321	-1.348	-1.375	-1.402	-1.431	-1.459	-1.488	-1.516	-1.545	-1.575	-1.602	-1.631	-1.660	-1.689	-1.716	-1.744	-1.770	-1.796	-1.824	-1.848	-1.872	-1.896	-1.920	-1.941	-1.961	-1.982	-2.001	-2.019	-2.035	-2.050	-2.064	-2.076	-2.089	-2.099	-2.106	-2.114	-2.120	-2.124	-2.126	-2.129	-2.129	-2.128	-2.126	-2.122	-2.118	-2.112	-2.105	-2.096	-2.086	-2.078	-2.065	-2.052	-2.039	-2.025	-2.010	-1.995	-1.979	-1.962	-1.945	-1.926	-1.909	-1.890	-1.871	-1.854	-1.835	-1.816	-1.796	-1.778	-1.759	-1.740	-1.721	-1.702	-1.685	-1.666	-1.649	-1.631	-1.615	-1.599	-1.581	-1.566	-1.550	-1.536	-1.521	-1.508	-1.495	-1.481	-1.469	-1.458	-1.445	-1.435	-1.424	-1.414	-1.404	-1.394	-1.386	-1.378	-1.369	-1.361	-1.352	-1.345	-1.338	-1.330	-1.324	-1.318	-1.311	-1.306	-1.300	-1.295	-1.289	-1.285	-1.280	-1.275	-1.270	-1.266	-1.261	-1.256	-1.252	-1.250	-1.245	-1.242	-1.239	-1.236	-1.234	-1.231	-1.229	-1.228	-1.224	-1.222	-1.220	-1.219	-1.219	-1.218	-1.216	-1.215	-1.214	-1.214	-1.214	-1.214	-1.215	-1.216	-1.218	-1.218	-1.219	-1.221	-1.222	-1.224	-1.225	-1.229	-1.229	-1.232	-1.234	-1.236	-1.239	-1.241	-1.242	-1.244	-1.246	-1.248	-1.249	-1.250	-1.252	-1.252	-1.251	-1.251	-1.251	-1.251	-1.249	-1.246	-1.244	-1.241	-1.239	-1.234	-1.230	-1.224	-1.220	-1.214	-1.206	-1.199	-1.191	-1.182	-1.174	-1.164	-1.155	-1.145	-1.134	-1.121	-1.110	-1.098	-1.085	-1.072	-1.060	-1.046	-1.032	-1.019	-1.005	-0.991	-0.978	-0.964	-0.950	-0.936	-0.924	-0.911	-0.899	-0.886	-0.875	-0.864	-0.852	-0.841	-0.831	-0.824	-0.815	-0.808	-0.800	-0.795	-0.790	-0.785	-0.781	-0.779	-0.775	-0.774	-0.774	-0.775	-0.776	-0.778	-0.779	-0.782	-0.788	-0.792	-0.798	-0.804	-0.810	-0.818	-0.825	-0.832	-0.840	-0.850	-0.859	-0.868	-0.876	-0.886	-0.895	-0.905	-0.914	-0.922	-0.932	-0.940	-0.949	-0.956	-0.964	-0.972	-0.979	-0.985	-0.991	-0.998	-1.002	-1.008	-1.011	-1.014	-1.018	-1.020	-1.021	-1.024	-1.025	-1.025	-1.026	-1.025	-1.025	-1.025	-1.022	-1.021	-1.020	-1.018	-1.015	-1.014	-1.011	-1.009	-1.006	-1.004	-1.001	-1.000	-0.998	-0.996	-0.994	-0.992	-0.994	-0.992	-0.994	-0.995	-0.995	-0.998	-1.000	-1.004	-1.008	-1.011	-1.015	-1.021	-1.028	-1.035	-1.042	-1.050	-1.060	-1.069	-1.079	-1.089	-1.100	-1.112	-1.125	-1.138	-1.151	-1.166	-1.179	-1.195	-1.209	-1.225	-1.240	-1.256	-1.271	-1.286	-1.302	-1.319	-1.334	-1.350	-1.365	-1.380	-1.395	-1.410	-1.425	-1.439	-1.452	-1.466	-1.479	-1.490	-1.501	-1.512	-1.522	-1.531	-1.540	-1.548	-1.556	-1.562	-1.568	-1.572	-1.576	-1.580	-1.581	-1.584	-1.584	-1.584	-1.582	-1.580	-1.578	-1.574	-1.569	-1.565	-1.559	-1.551	-1.544	-1.536	-1.529	-1.519	-1.510	-1.500	-1.489	-1.478	-1.466	-1.455	-1.444	-1.431	-1.420	-1.408	-1.395	-1.384	-1.371	-1.359	-1.349	-1.338	-1.326	-1.315	-1.305	-1.296	-1.288	-1.279	-1.271	-1.264	-1.256	-1.250	-1.246	-1.241	-1.238	-1.236	-1.234	-1.231	-1.231	-1.232	-1.234	-1.236	-1.239	-1.242	-1.248	-1.252	-1.258	-1.265	-1.272	-1.280	-1.288	-1.298	-1.306	-1.318	-1.328	-1.339	-1.350	-1.361	-1.374	-1.386	-1.398	-1.410	-1.422	-1.434	-1.448	-1.460	-1.472	-1.484	-1.495	-1.508	-1.519	-1.530	-1.540	-1.551	-1.561	-1.570	-1.580	-1.588	-1.598	-1.605	-1.612	-1.619	-1.626	-1.631	-1.638	-1.642	-1.646	-1.651	-1.654	-1.658	-1.659	-1.662	-1.662	-1.664	-1.665	-1.665	-1.664	-1.664	-1.661	-1.659	-1.658	-1.655	-1.650	-1.648	-1.644	-1.638	-1.632	-1.626	-1.620	-1.612	-1.606	-1.599	-1.590	-1.581	-1.571	-1.562	-1.552	-1.541	-1.530	-1.518	-1.505	-1.492	-1.479	-1.466	-1.451	-1.436	-1.420	-1.405	-1.388	-1.371	-1.354	-1.336	-1.318	-1.299	-1.279	-1.261	-1.241	-1.220	-1.200	-1.180	-1.159	-1.138	-1.118	-1.096	-1.074	-1.052	-1.031	-1.010	-0.988	-0.968	-0.948	-0.926	-0.906	-0.886	-0.865	-0.848	-0.828	-0.810	-0.792	-0.776	-0.759	-0.744	-0.728	-0.714	-0.700	-0.688	-0.675	-0.664	-0.652	-0.644	-0.635	-0.626	-0.619	-0.612	-0.608	-0.602	-0.599	-0.596	-0.595	-0.592	-0.592	-0.592	-0.594	-0.595	-0.598	-0.601	-0.604	-0.609	-0.614	-0.619	-0.625	-0.631	-0.639	-0.645	-0.652	-0.661	-0.669	-0.676	-0.684	-0.692	-0.700	-0.709	-0.718	-0.726	-0.734	-0.742	-0.750	-0.759	-0.765	-0.774	-0.781	-0.789	-0.796	-0.802	-0.809	-0.815	-0.821	-0.826	-0.832	-0.839	-0.842	-0.848	-0.851	-0.855	-0.860	-0.862	-0.865	-0.869	-0.872	-0.875	-0.878	-0.880	-0.882	-0.886	-0.888	-0.890	-0.891	-0.895	-0.896	-0.900	-0.902	-0.904	-0.906	-0.909	-0.914	-0.918	-0.921	-0.925	-0.929	-0.934	-0.939	-0.945	-0.951	-0.958	-0.964	-0.971	-0.979	-0.986	-0.995	-1.004	-1.014	-1.024	-1.035	-1.046	-1.058	-1.070	-1.082	-1.096	-1.109	-1.122	-1.136	-1.151	-1.168	-1.182	-1.198	-1.212	-1.228	-1.244	-1.260	-1.276	-1.291	-1.308	-1.324	-1.338	-1.354	-1.369	-1.384	-1.398	-1.411	-1.426	-1.439	-1.450	-1.462	-1.474	-1.485	-1.495	-1.505	-1.514	-1.522	-1.530	-1.536	-1.541	-1.546	-1.550	-1.554	-1.556	-1.559	-1.560	-1.560	-1.560	-1.558	-1.556	-1.554	-1.550	-1.546	-1.541	-1.536	-1.530	-1.524	-1.516	-1.509	-1.501	-1.492	-1.484	-1.475	-1.466	-1.456	-1.446	-1.436	-1.428	-1.418	-1.406	-1.398	-1.386	-1.376	-1.366	-1.359	-1.349	-1.340	-1.331	-1.322	-1.314	-1.305	-1.298	-1.291	-1.285	-1.278	-1.271	-1.266	-1.261	-1.256	-1.251	-1.248	-1.244	-1.241	-1.239	-1.238	-1.235	-1.234	-1.232	-1.232	-1.232	-1.235	-1.235	-1.236	-1.239	-1.242	-1.245	-1.249	-1.251	-1.256	-1.260	-1.266	-1.271	-1.276	-1.284	-1.289	-1.296	-1.304	-1.310	-1.318	-1.325	-1.334	-1.340	-1.349	-1.358	-1.366	-1.375	-1.384	-1.391	-1.400	-1.409	-1.418	-1.426	-1.435	-1.444	-1.451	-1.460	-1.469	-1.476	-1.484	-1.491	-1.499	-1.505	-1.510	-1.516	-1.521	-1.526	-1.530	-1.532	-1.535	-1.538	-1.540	-1.540	-1.539	-1.539	-1.536	-1.534	-1.530	-1.525	-1.521	-1.515	-1.508	-1.500	-1.491	-1.481	-1.470	-1.459	-1.448	-1.436	-1.422	-1.408	-1.394	-1.379	-1.361	-1.346	-1.329	-1.311	-1.294	-1.276	-1.259	-1.241	-1.224	-1.206	-1.189	-1.171	-1.154	-1.139	-1.122	-1.108	-1.091	-1.078	-1.066	-1.052	-1.042	-1.032	-1.022	-1.015	-1.009	-1.005	-1.001	-0.999	-0.998	-0.999	-1.001	-1.005	-1.009	-1.016	-1.025	-1.034	-1.045	-1.059	-1.072	-1.089	-1.106	-1.124	-1.142	-1.162	-1.185	-1.208	-1.231	-1.256	-1.281	-1.309	-1.335	-1.362	-1.390	-1.419	-1.448	-1.478	-1.505	-1.535	-1.564	-1.591	-1.620	-1.649	-1.676	-1.702	-1.729	-1.754	-1.779	-1.801	-1.824	-1.846	-1.866	-1.885	-1.902	-1.920	-1.934	-1.948	-1.960	-1.970	-1.980	-1.988	-1.994	-1.998	-2.001	-2.002	-2.002	-2.000	-1.998	-1.992	-1.986	-1.979	-1.969	-1.959	-1.948	-1.934	-1.920	-1.904	-1.886	-1.870	-1.850	-1.831	-1.810	-1.788	-1.765	-1.741	-1.719	-1.694	-1.669	-1.642	-1.618	-1.591	-1.564	-1.538	-1.511	-1.484	-1.458	-1.431	-1.405	-1.379	-1.352	-1.326	-1.301	-1.276	-1.251	-1.229	-1.205	-1.181	-1.160	-1.139	-1.119	-1.099	-1.081	-1.061	-1.045	-1.029	-1.014	-1.000	-0.985	-0.972	-0.961	-0.951	-0.940	-0.932	-0.925	-0.918	-0.912	-0.906	-0.901	-0.899	-0.896	-0.894	-0.892	-0.892	-0.892	-0.894	-0.895	-0.898	-0.900	-0.904	-0.906	-0.911	-0.916	-0.920	-0.925	-0.931	-0.938	-0.942	-0.949	-0.954	-0.961	-0.966	-0.972	-0.979	-0.985	-0.990	-0.996	-1.001	-1.006	-1.010	-1.014	-1.019	-1.022	-1.026	-1.029	-1.031	-1.032	-1.034	-1.035	-1.035	-1.035	-1.035	-1.032	-1.030	-1.029	-1.025	-1.021	-1.018	-1.011	-1.006	-1.000	-0.992	-0.985	-0.978	-0.969	-0.960	-0.950	-0.940	-0.929	-0.918	-0.906	-0.892	-0.881	-0.868	-0.855	-0.841	-0.828	-0.812	-0.799	-0.784	-0.770	-0.755	-0.740	-0.725	-0.710	-0.696	-0.681	-0.666	-0.652	-0.638	-0.624	-0.610	-0.599	-0.586	-0.574	-0.561	-0.550	-0.540	-0.531	-0.521	-0.514	-0.505	-0.499	-0.492	-0.488	-0.484	-0.479	-0.476	-0.475	-0.474	-0.474	-0.474	-0.476	-0.480	-0.482	-0.486	-0.492	-0.499	-0.504	-0.511	-0.520	-0.529	-0.538	-0.549	-0.558	-0.569	-0.581	-0.592	-0.605	-0.618	-0.631	-0.642	-0.656	-0.670	-0.682	-0.696	-0.709	-0.721	-0.735	-0.748	-0.759	-0.771	-0.782	-0.794	-0.805	-0.814	-0.824	-0.831	-0.841	-0.849	-0.856	-0.861	-0.868	-0.874	-0.879	-0.881	-0.886	-0.889	-0.890	-0.891	-0.892	-0.894	-0.892	-0.892	-0.891	-0.889	-0.886	-0.884	-0.881	-0.878	-0.875	-0.871	-0.866	-0.862	-0.858	-0.854	-0.849	-0.845	-0.840	-0.835	-0.830	-0.826	-0.821	-0.819	-0.814	-0.811	-0.808	-0.805	-0.801	-0.800	-0.798	-0.795	-0.794	-0.792	-0.792	-0.791	-0.791	-0.791	-0.791	-0.792	-0.794	-0.795	-0.796	-0.798	-0.800	-0.802	-0.804	-0.808	-0.810	-0.812	-0.816	-0.820	-0.822	-0.826	-0.830	-0.832	-0.836	-0.839	-0.842	-0.845	-0.848	-0.851	-0.854	-0.856	-0.860	-0.861	-0.864	-0.868	-0.869	-0.871	-0.872	-0.875	-0.876	-0.879	-0.880	-0.882	-0.885	-0.886	-0.888	-0.890	-0.891	-0.894	-0.895	-0.896	-0.899	-0.900	-0.902	-0.905	-0.908	-0.910	-0.912	-0.916	-0.920	-0.924	-0.928	-0.931	-0.936	-0.942	-0.948	-0.952	-0.959	-0.965	-0.972	-0.979	-0.986	-0.995	-1.002	-1.011	-1.020	-1.030	-1.039	-1.050	-1.059	-1.070	-1.082	-1.092	-1.102	-1.115	-1.125	-1.138	-1.149	-1.160	-1.172	-1.184	-1.195	-1.206	-1.218	-1.229	-1.239	-1.250	-1.260	-1.269	-1.279	-1.286	-1.294	-1.301	-1.309	-1.315	-1.320	-1.324	-1.328	-1.331	-1.332	-1.335	-1.335	-1.334	-1.332	-1.330	-1.326	-1.322	-1.319	-1.311	-1.305	-1.298	-1.288	-1.280	-1.269	-1.258	-1.246	-1.234	-1.221	-1.208	-1.192	-1.179	-1.162	-1.146	-1.131	-1.114	-1.098	-1.081	-1.064	-1.046	-1.030	-1.012	-0.995	-0.979	-0.962	-0.946	-0.931	-0.914	-0.899	-0.884	-0.870	-0.855	-0.842	-0.829	-0.818	-0.805	-0.795	-0.784	-0.775	-0.765	-0.756	-0.749	-0.741	-0.734	-0.728	-0.721	-0.716	-0.711	-0.708	-0.704	-0.701	-0.699	-0.695	-0.694	-0.691	-0.689	-0.689	-0.686	-0.685	-0.684	-0.681	-0.680	-0.678	-0.675	-0.674	-0.670	-0.666	-0.662	-0.659	-0.652	-0.649	-0.642	-0.636	-0.630	-0.621	-0.615	-0.605	-0.596	-0.585	-0.576	-0.564	-0.552	-0.540	-0.526	-0.514	-0.499	-0.485	-0.469	-0.454	-0.439	-0.421	-0.405	-0.390	-0.372	-0.356	-0.339	-0.322	-0.305	-0.289	-0.272	-0.258	-0.241	-0.225	-0.211	-0.198	-0.184	-0.171	-0.159	-0.148	-0.136	-0.126	-0.118	-0.109	-0.101	-0.096	-0.090	-0.086	-0.082	-0.080	-0.079	-0.079	-0.079	-0.080	-0.082	-0.086	-0.091	-0.096	-0.101	-0.109	-0.115	-0.122	-0.132	-0.141	-0.150	-0.159	-0.170	-0.180	-0.190	-0.200	-0.212	-0.224	-0.232	-0.244	-0.255	-0.265	-0.275	-0.284	-0.294	-0.301	-0.309	-0.318	-0.324	-0.330	-0.335	-0.340	-0.345	-0.348	-0.351	-0.352	-0.354	-0.354	-0.354	-0.352	-0.350	-0.348	-0.345	-0.341	-0.336	-0.331	-0.325	-0.320	-0.314	-0.306	-0.299	-0.291	-0.282	-0.275	-0.266	-0.259	-0.250	-0.242	-0.234	-0.226	-0.218	-0.210	-0.202	-0.198	-0.190	-0.184	-0.179	-0.175	-0.171	-0.168	-0.164	-0.162	-0.161	-0.161	-0.162	-0.164	-0.165	-0.169	-0.172	-0.178	-0.184	-0.190	-0.199	-0.208	-0.218	-0.229	-0.240	-0.252	-0.266	-0.280	-0.295	-0.310	-0.328	-0.344	-0.361	-0.380	-0.399	-0.418	-0.436	-0.458	-0.476	-0.498	-0.519	-0.540	-0.560	-0.581	-0.604	-0.625	-0.646	-0.666	-0.689	-0.710	-0.730	-0.751	-0.770	-0.790	-0.809	-0.829	-0.846	-0.864	-0.882	-0.899	-0.916	-0.931	-0.945	-0.960	-0.975	-0.988	-1.000	-1.012	-1.022	-1.034	-1.044	-1.054	-1.062	-1.070	-1.076	-1.084	-1.090	-1.095	-1.100	-1.104	-1.108	-1.110	-1.112	-1.112	-1.114	-1.115	-1.114	-1.115	-1.112	-1.111	-1.110	-1.108	-1.104	-1.100	-1.096	-1.094	-1.089	-1.085	-1.080	-1.075	-1.070	-1.064	-1.059	-1.055	-1.049	-1.042	-1.038	-1.031	-1.026	-1.021	-1.016	-1.011	-1.006	-1.001	-0.996	-0.991	-0.988	-0.984	-0.981	-0.978	-0.975	-0.971	-0.969	-0.968	-0.966	-0.965	-0.964	-0.962	-0.962	-0.962	-0.964	-0.965	-0.965	-0.968	-0.970	-0.971	-0.975	-0.978	-0.981	-0.984	-0.989	-0.992	-0.998	-1.002	-1.008	-1.012	-1.018	-1.024	-1.029	-1.035	-1.041	-1.048	-1.054	-1.059	-1.065	-1.071	-1.078	-1.082	-1.088	-1.094	-1.099	-1.104	-1.109	-1.112	-1.116	-1.119	-1.122	-1.125	-1.126	-1.128	-1.128	-1.129	-1.129	-1.128	-1.125	-1.121	-1.119	-1.115	-1.110	-1.104	-1.098	-1.091	-1.082	-1.072	-1.064	-1.052	-1.041	-1.029	-1.015	-1.000	-0.985	-0.969	-0.952	-0.935	-0.916	-0.898	-0.876	-0.856	-0.835	-0.812	-0.790	-0.766	-0.744	-0.721	-0.696	-0.672	-0.648	-0.624	-0.599	-0.574	-0.549	-0.525	-0.500	-0.476	-0.452	-0.430	-0.406	-0.384	-0.361	-0.340	-0.320	-0.300	-0.281	-0.262	-0.245	-0.229	-0.214	-0.200	-0.186	-0.174	-0.162	-0.152	-0.144	-0.135	-0.129	-0.122	-0.119	-0.114	-0.112	-0.110	-0.109	-0.110	-0.110	-0.112	-0.115	-0.118	-0.122	-0.128	-0.131	-0.138	-0.144	-0.151	-0.158	-0.164	-0.171	-0.179	-0.186	-0.194	-0.201	-0.209	-0.215	-0.222	-0.228	-0.234	-0.240	-0.245	-0.250	-0.254	-0.258	-0.260	-0.262	-0.264	-0.265	-0.265	-0.264	-0.262	-0.261	-0.258	-0.255	-0.251	-0.246	-0.241	-0.236	-0.230	-0.222	-0.216	-0.209	-0.200	-0.191	-0.182	-0.172	-0.164	-0.155	-0.145	-0.135	-0.125	-0.116	-0.105	-0.096	-0.086	-0.078	-0.069	-0.059	-0.051	-0.042	-0.035	-0.026	-0.020	-0.012	-0.006	0.000	0.005	0.010	0.015	0.020	0.022	0.026	0.030	0.032	0.034	0.036	0.038	0.040	0.041	0.041	0.042	0.041	0.042	0.041	0.042	0.041	0.040	0.041	0.040	0.039	0.038	0.038	0.036	0.036	0.035	0.034	0.034	0.032	0.034	0.034	0.032	0.032	0.032	0.032	0.034	0.034	0.035	0.036	0.036	0.039	0.040	0.041	0.042	0.045	0.045	0.048	0.050	0.052	0.055	0.056	0.060	0.062	0.065	0.068	0.070	0.074	0.076	0.080	0.081	0.084	0.086	0.090	0.094	0.096	0.099	0.100	0.102	0.105	0.108	0.109	0.112	0.115	0.116	0.119	0.121	0.122	0.125	0.126	0.128	0.129	0.131	0.132	0.132	0.135	0.136	0.138	0.139	0.139	0.140	0.140	0.141	0.142	0.141	0.142	0.141	0.141	0.141	0.140	0.140	0.140	0.138	0.138	0.136	0.135	0.134	0.132	0.131	0.130	0.128	0.125	0.122	0.121	0.119	0.116	0.114	0.111	0.108	0.105	0.102	0.099	0.095	0.092	0.090	0.086	0.084	0.079	0.076	0.074	0.070	0.068	0.064	0.061	0.058	0.056	0.052	0.050	0.049	0.046	0.044	0.042	0.040	0.038	0.038	0.035	0.035	0.034	0.034	0.034	0.034	0.034	0.034	0.035	0.035	0.036	0.038	0.039	0.040	0.041	0.044	0.046	0.048	0.050	0.052	0.054	0.056	0.059	0.061	0.064	0.066	0.069	0.070	0.072	0.074	0.075	0.076	0.076	0.078	0.079	0.078	0.079	0.078	0.078	0.075	0.074	0.071	0.069	0.065	0.062	0.059	0.055	0.050	0.045	0.039	0.034	0.026	0.020	0.012	0.006	-0.002	-0.010	-0.019	-0.028	-0.036	-0.045	-0.055	-0.064	-0.074	-0.084	-0.095	-0.104	-0.115	-0.125	-0.135	-0.145	-0.155	-0.164	-0.172	-0.182	-0.191	-0.201	-0.209	-0.218	-0.226	-0.234	-0.241	-0.248	-0.255	-0.261	-0.268	-0.274	-0.279	-0.284	-0.288	-0.292	-0.295	-0.299	-0.301	-0.305	-0.306	-0.309	-0.310	-0.311	-0.311	-0.312	-0.314	-0.314	-0.315	-0.314	-0.314	-0.314	-0.314	-0.314	-0.314	-0.314	-0.312	-0.314	-0.312	-0.312	-0.312	-0.314	-0.314	-0.314	-0.315	-0.316	-0.318	-0.319	-0.321	-0.324	-0.325	-0.328	-0.330	-0.334	-0.336	-0.341	-0.345	-0.349	-0.352	-0.358	-0.361	-0.366	-0.372	-0.376	-0.382	-0.388	-0.394	-0.400	-0.405	-0.411	-0.418	-0.422	-0.429	-0.435	-0.440	-0.446	-0.451	-0.458	-0.462	-0.468	-0.472	-0.478	-0.484	-0.489	-0.492	-0.498	-0.501	-0.505	-0.509	-0.512	-0.516	-0.520	-0.524	-0.526	-0.530	-0.532	-0.536	-0.539	-0.541	-0.544	-0.548	-0.550	-0.552	-0.555	-0.558	-0.560	-0.564	-0.566	-0.570	-0.574	-0.576	-0.580	-0.585	-0.590	-0.594	-0.600	-0.605	-0.610	-0.618	-0.622	-0.631	-0.638	-0.645	-0.654	-0.661	-0.670	-0.680	-0.689	-0.699	-0.709	-0.719	-0.730	-0.740	-0.750	-0.762	-0.772	-0.784	-0.795	-0.805	-0.816	-0.826	-0.838	-0.846	-0.858	-0.866	-0.876	-0.884	-0.891	-0.899	-0.906	-0.912	-0.918	-0.922	-0.928	-0.930	-0.932	-0.934	-0.934	-0.932	-0.931	-0.929	-0.925	-0.920	-0.915	-0.908	-0.900	-0.891	-0.881	-0.870	-0.858	-0.845	-0.831	-0.816	-0.801	-0.785	-0.766	-0.750	-0.730	-0.711	-0.691	-0.671	-0.651	-0.630	-0.609	-0.588	-0.565	-0.544	-0.522	-0.499	-0.479	-0.456	-0.435	-0.414	-0.392	-0.372	-0.352	-0.335	-0.316	-0.299	-0.282	-0.266	-0.252	-0.238	-0.224	-0.212	-0.201	-0.191	-0.182	-0.174	-0.168	-0.162	-0.158	-0.154	-0.152	-0.150	-0.150	-0.151	-0.152	-0.155	-0.158	-0.162	-0.168	-0.174	-0.180	-0.189	-0.196	-0.206	-0.215	-0.224	-0.234	-0.245	-0.255	-0.268	-0.278	-0.289	-0.300	-0.312	-0.322	-0.335	-0.345	-0.355	-0.365	-0.375	-0.384	-0.391	-0.400	-0.408	-0.415	-0.421	-0.426	-0.431	-0.435	-0.438	-0.441	-0.444	-0.444	-0.444	-0.444	-0.444	-0.442	-0.440	-0.436	-0.432	-0.428	-0.422	-0.416	-0.411	-0.404	-0.398	-0.389	-0.380	-0.371	-0.362	-0.354	-0.344	-0.334	-0.324	-0.312	-0.302	-0.292	-0.281	-0.271	-0.261	-0.252	-0.241	-0.232	-0.224	-0.215	-0.206	-0.198	-0.189	-0.182	-0.174	-0.168	-0.161	-0.156	-0.151	-0.146	-0.142	-0.140	-0.136	-0.135	-0.132	-0.132	-0.134	-0.134	-0.135	-0.138	-0.140	-0.142	-0.148	-0.152	-0.158	-0.164	-0.171	-0.179	-0.188	-0.195	-0.205	-0.216	-0.225	-0.238	-0.248	-0.260	-0.272	-0.285	-0.300	-0.314	-0.328	-0.342	-0.358	-0.374	-0.389	-0.405	-0.421	-0.439	-0.455	-0.472	-0.489	-0.506	-0.524	-0.541	-0.559	-0.576	-0.594	-0.610	-0.629	-0.646	-0.662	-0.680	-0.698	-0.715	-0.730	-0.746	-0.762	-0.780	-0.795	-0.810	-0.825	-0.840	-0.855	-0.869	-0.882	-0.895	-0.908	-0.920	-0.931	-0.942	-0.952	-0.964	-0.972	-0.981	-0.989	-0.998	-1.005	-1.010	-1.016	-1.021	-1.026	-1.030	-1.034	-1.036	-1.038	-1.040	-1.040	-1.039	-1.040	-1.039	-1.038	-1.035	-1.031	-1.029	-1.025	-1.021	-1.016	-1.011	-1.005	-1.000	-0.992	-0.988	-0.980	-0.972	-0.965	-0.958	-0.951	-0.942	-0.936	-0.926	-0.920	-0.912	-0.904	-0.896	-0.889	-0.882	-0.876	-0.870	-0.862	-0.858	-0.852	-0.848	-0.842	-0.839	-0.835	-0.831	-0.829	-0.826	-0.824	-0.822	-0.822	-0.821	-0.821	-0.822	-0.822	-0.824	-0.826	-0.829	-0.831	-0.834	-0.836	-0.841	-0.845	-0.849	-0.854	-0.859	-0.864	-0.869	-0.874	-0.878	-0.884	-0.889	-0.895	-0.900	-0.904	-0.909	-0.912	-0.918	-0.921	-0.926	-0.929	-0.931	-0.934	-0.936	-0.939	-0.939	-0.941	-0.940	-0.940	-0.940	-0.938	-0.936	-0.934	-0.931	-0.928	-0.922	-0.919	-0.914	-0.908	-0.902	-0.896	-0.889	-0.882	-0.875	-0.866	-0.859	-0.850	-0.841	-0.832	-0.822	-0.814	-0.804	-0.794	-0.785	-0.775	-0.765	-0.755	-0.745	-0.735	-0.726	-0.716	-0.706	-0.699	-0.689	-0.681	-0.672	-0.664	-0.656	-0.649	-0.641	-0.635	-0.629	-0.622	-0.618	-0.612	-0.608	-0.604	-0.600	-0.596	-0.595	-0.592	-0.590	-0.589	-0.588	-0.588	-0.586	-0.586	-0.588	-0.588	-0.590	-0.591	-0.592	-0.596	-0.598	-0.601	-0.605	-0.610	-0.612	-0.618	-0.624	-0.628	-0.634	-0.639	-0.644	-0.650	-0.656	-0.661	-0.668	-0.674	-0.681	-0.688	-0.694	-0.700	-0.705	-0.712	-0.718	-0.724	-0.729	-0.735	-0.739	-0.744	-0.749	-0.754	-0.756	-0.760	-0.762	-0.765	-0.768	-0.769	-0.769	-0.769	-0.769	-0.768	-0.768	-0.765	-0.762	-0.758	-0.754	-0.749	-0.744	-0.738	-0.731	-0.722	-0.716	-0.706	-0.698	-0.689	-0.678	-0.666	-0.656	-0.645	-0.632	-0.620	-0.606	-0.594	-0.581	-0.568	-0.554	-0.541	-0.528	-0.512	-0.499	-0.486	-0.472	-0.459	-0.445	-0.432	-0.420	-0.408	-0.398	-0.386	-0.375	-0.366	-0.358	-0.349	-0.341	-0.335	-0.329	-0.324	-0.320	-0.316	-0.315	-0.314	-0.312	-0.314	-0.316	-0.319	-0.321	-0.326	-0.331	-0.339	-0.345	-0.354	-0.362	-0.372	-0.382	-0.394	-0.408	-0.420	-0.434	-0.448	-0.462	-0.479	-0.494	-0.511	-0.529	-0.546	-0.564	-0.581	-0.599	-0.618	-0.635	-0.652	-0.672	-0.690	-0.708	-0.726	-0.744	-0.761	-0.778	-0.795	-0.812	-0.828	-0.844	-0.860	-0.875	-0.889	-0.904	-0.918	-0.930	-0.944	-0.956	-0.968	-0.978	-0.989	-0.999	-1.008	-1.018	-1.026	-1.034	-1.041	-1.049	-1.054	-1.061	-1.066	-1.071	-1.075	-1.080	-1.084	-1.086	-1.090	-1.092	-1.095	-1.095	-1.098	-1.098	-1.099	-1.099	-1.099	-1.098	-1.096	-1.095	-1.092	-1.091	-1.090	-1.086	-1.084	-1.081	-1.078	-1.074	-1.070	-1.065	-1.061	-1.056	-1.052	-1.046	-1.042	-1.036	-1.030	-1.025	-1.019	-1.012	-1.008	-1.001	-0.996	-0.990	-0.984	-0.978	-0.972	-0.966	-0.960	-0.955	-0.951	-0.945	-0.940	-0.935	-0.931	-0.926	-0.924	-0.921	-0.919	-0.916	-0.915	-0.912	-0.912	-0.912	-0.914	-0.915	-0.916	-0.919	-0.921	-0.925	-0.929	-0.934	-0.939	-0.945	-0.951	-0.959	-0.966	-0.974	-0.982	-0.991	-1.000	-1.011	-1.021	-1.031	-1.041	-1.052	-1.064	-1.075	-1.088	-1.099	-1.110	-1.122	-1.134	-1.146	-1.159	-1.170	-1.182	-1.194	-1.204	-1.215	-1.225	-1.235	-1.244	-1.254	-1.261	-1.269	-1.276	-1.282	-1.289	-1.294	-1.298	-1.301	-1.304	-1.308	-1.309	-1.310	-1.310	-1.309	-1.309	-1.306	-1.305	-1.300	-1.298	-1.292	-1.286	-1.280	-1.274	-1.266	-1.259	-1.251	-1.241	-1.232	-1.222	-1.212	-1.201	-1.190	-1.180	-1.168	-1.155	-1.144	-1.130	-1.118	-1.104	-1.090	-1.079	-1.065	-1.051	-1.038	-1.024	-1.011	-0.999	-0.985	-0.972	-0.959	-0.946	-0.934	-0.922	-0.910	-0.898	-0.886	-0.875	-0.865	-0.854	-0.844	-0.832	-0.824	-0.814	-0.806	-0.798	-0.790	-0.781	-0.775	-0.766	-0.760	-0.755	-0.748	-0.742	-0.738	-0.734	-0.728	-0.724	-0.721	-0.718	-0.715	-0.712	-0.710	-0.706	-0.704	-0.702	-0.701	-0.700	-0.698	-0.696	-0.695	-0.692	-0.692	-0.690	-0.689	-0.689	-0.686	-0.685	-0.682	-0.680	-0.679	-0.675	-0.672	-0.669	-0.665	-0.662	-0.658	-0.652	-0.648	-0.642	-0.636	-0.630	-0.622	-0.616	-0.608	-0.600	-0.590	-0.582	-0.572	-0.562	-0.550	-0.540	-0.528	-0.515	-0.502	-0.490	-0.476	-0.464	-0.449	-0.436	-0.421	-0.406	-0.391	-0.376	-0.361	-0.346	-0.330	-0.315	-0.299	-0.285	-0.270	-0.255	-0.240	-0.226	-0.211	-0.198	-0.185	-0.171	-0.159	-0.148	-0.138	-0.126	-0.116	-0.106	-0.098	-0.090	-0.082	-0.076	-0.071	-0.066	-0.062	-0.060	-0.058	-0.056	-0.055	-0.055	-0.058	-0.060	-0.062	-0.066	-0.070	-0.076	-0.081	-0.089	-0.096	-0.105	-0.114	-0.122	-0.132	-0.142	-0.154	-0.166	-0.178	-0.190	-0.201	-0.214	-0.226	-0.240	-0.252	-0.265	-0.279	-0.291	-0.304	-0.316	-0.329	-0.341	-0.354	-0.365	-0.375	-0.386	-0.396	-0.406	-0.415	-0.425	-0.432	-0.440	-0.448	-0.452	-0.459	-0.462	-0.468	-0.471	-0.475	-0.476	-0.479	-0.479	-0.480	-0.479	-0.478	-0.476	-0.474	-0.470	-0.468	-0.462	-0.459	-0.452	-0.448	-0.442	-0.436	-0.429	-0.422	-0.415	-0.408	-0.399	-0.391	-0.384	-0.376	-0.368	-0.360	-0.352	-0.345	-0.339	-0.331	-0.325	-0.319	-0.312	-0.309	-0.304	-0.300	-0.296	-0.294	-0.290	-0.289	-0.289	-0.289	-0.290	-0.292	-0.295	-0.299	-0.304	-0.309	-0.314	-0.322	-0.330	-0.339	-0.349	-0.359	-0.371	-0.382	-0.395	-0.409	-0.422	-0.438	-0.454	-0.469	-0.485	-0.502	-0.519	-0.536	-0.552	-0.570	-0.589	-0.605	-0.624	-0.640	-0.656	-0.674	-0.690	-0.706	-0.722	-0.736	-0.752	-0.766	-0.779	-0.792	-0.804	-0.815	-0.825	-0.835	-0.844	-0.850	-0.856	-0.861	-0.866	-0.870	-0.871	-0.872	-0.872	-0.872	-0.870	-0.866	-0.864	-0.859	-0.854	-0.848	-0.841	-0.832	-0.824	-0.816	-0.805	-0.795	-0.785	-0.772	-0.760	-0.749	-0.736	-0.724	-0.711	-0.698	-0.685	-0.671	-0.658	-0.645	-0.630	-0.618	-0.605	-0.592	-0.581	-0.569	-0.556	-0.546	-0.535	-0.525	-0.516	-0.507	-0.499	-0.492	-0.485	-0.479	-0.474	-0.469	-0.466	-0.462	-0.460	-0.459	-0.459	-0.459	-0.459	-0.461	-0.464	-0.468	-0.471	-0.478	-0.484	-0.490	-0.499	-0.507	-0.518	-0.528	-0.538	-0.551	-0.564	-0.578	-0.591	-0.608	-0.624	-0.640	-0.659	-0.676	-0.695	-0.716	-0.736	-0.756	-0.778	-0.800	-0.822	-0.845	-0.868	-0.890	-0.914	-0.939	-0.961	-0.986	-1.009	-1.034	-1.056	-1.081	-1.105	-1.128	-1.150	-1.172	-1.194	-1.215	-1.236	-1.256	-1.276	-1.294	-1.312	-1.329	-1.345	-1.360	-1.374	-1.388	-1.399	-1.409	-1.419	-1.428	-1.435	-1.440	-1.445	-1.449	-1.451	-1.452	-1.452	-1.451	-1.449	-1.445	-1.439	-1.435	-1.428	-1.419	-1.411	-1.400	-1.390	-1.379	-1.366	-1.354	-1.340	-1.326	-1.311	-1.296	-1.281	-1.265	-1.249	-1.232	-1.216	-1.200	-1.184	-1.166	-1.151	-1.134	-1.119	-1.104	-1.088	-1.074	-1.059	-1.045	-1.031	-1.019	-1.006	-0.995	-0.982	-0.971	-0.961	-0.951	-0.941	-0.934	-0.925	-0.918	-0.911	-0.905	-0.899	-0.894	-0.890	-0.886	-0.882	-0.879	-0.876	-0.874	-0.872	-0.870	-0.870	-0.869	-0.868	-0.868	-0.868	-0.868	-0.869	-0.869	-0.869	-0.870	-0.871	-0.872	-0.874	-0.875	-0.876	-0.878	-0.878	-0.880	-0.881	-0.882	-0.884	-0.886	-0.886	-0.889	-0.890	-0.891	-0.894	-0.895	-0.896	-0.899	-0.900	-0.902	-0.902	-0.905	-0.908	-0.909	-0.911	-0.912	-0.915	-0.916	-0.919	-0.921	-0.924	-0.926	-0.929	-0.930	-0.934	-0.935	-0.938	-0.940	-0.944	-0.945	-0.948	-0.950	-0.952	-0.954	-0.956	-0.958	-0.959	-0.961	-0.961	-0.962	-0.965	-0.965	-0.964	-0.965	-0.964	-0.962	-0.961	-0.960	-0.958	-0.955	-0.951	-0.949	-0.944	-0.940	-0.935	-0.930	-0.925	-0.918	-0.911	-0.905	-0.898	-0.890	-0.882	-0.874	-0.865	-0.856	-0.848	-0.838	-0.828	-0.818	-0.808	-0.796	-0.786	-0.776	-0.765	-0.755	-0.745	-0.734	-0.724	-0.714	-0.704	-0.695	-0.686	-0.679	-0.670	-0.662	-0.655	-0.649	-0.642	-0.636	-0.631	-0.628	-0.624	-0.620	-0.619	-0.616	-0.615	-0.616	-0.615	-0.616	-0.619	-0.620	-0.624	-0.626	-0.631	-0.636	-0.641	-0.646	-0.654	-0.660	-0.666	-0.674	-0.681	-0.690	-0.699	-0.706	-0.715	-0.724	-0.732	-0.741	-0.750	-0.759	-0.765	-0.774	-0.782	-0.789	-0.796	-0.804	-0.809	-0.815	-0.820	-0.825	-0.830	-0.834	-0.836	-0.840	-0.842	-0.844	-0.844	-0.845	-0.845	-0.845	-0.844	-0.841	-0.840	-0.838	-0.832	-0.830	-0.826	-0.821	-0.815	-0.811	-0.805	-0.801	-0.795	-0.789	-0.784	-0.778	-0.771	-0.766	-0.760	-0.755	-0.749	-0.744	-0.739	-0.734	-0.729	-0.725	-0.721	-0.719	-0.715	-0.712	-0.710	-0.709	-0.708	-0.709	-0.708	-0.709	-0.710	-0.711	-0.715	-0.718	-0.721	-0.725	-0.730	-0.734	-0.740	-0.746	-0.752	-0.760	-0.768	-0.776	-0.784	-0.794	-0.802	-0.812	-0.822	-0.832	-0.842	-0.852	-0.864	-0.874	-0.885	-0.898	-0.908	-0.919	-0.930	-0.941	-0.951	-0.962	-0.974	-0.984	-0.994	-1.005	-1.015	-1.024	-1.034	-1.044	-1.052	-1.061	-1.069	-1.076	-1.084	-1.092	-1.099	-1.105	-1.110	-1.116	-1.121	-1.125	-1.130	-1.132	-1.136	-1.139	-1.141	-1.144	-1.144	-1.145	-1.145	-1.146	-1.145	-1.145	-1.144	-1.144	-1.141	-1.140	-1.138	-1.135	-1.131	-1.129	-1.125	-1.122	-1.118	-1.115	-1.110	-1.106	-1.102	-1.099	-1.095	-1.092	-1.088	-1.084	-1.080	-1.078	-1.074	-1.070	-1.068	-1.065	-1.062	-1.060	-1.059	-1.058	-1.056	-1.055	-1.055	-1.055	-1.055	-1.055	-1.056	-1.058	-1.059	-1.061	-1.064	-1.066	-1.070	-1.074	-1.078	-1.081	-1.085	-1.091	-1.095	-1.101	-1.106	-1.112	-1.119	-1.125	-1.131	-1.139	-1.145	-1.151	-1.159	-1.166	-1.172	-1.180	-1.188	-1.195	-1.201	-1.209	-1.216	-1.222	-1.229	-1.235	-1.242	-1.249	-1.255	-1.262	-1.268	-1.274	-1.279	-1.285	-1.290	-1.294	-1.299	-1.304	-1.308	-1.311	-1.315	-1.318	-1.321	-1.324	-1.325	-1.328	-1.328	-1.328	-1.329	-1.329	-1.328	-1.326	-1.324	-1.322	-1.320	-1.316	-1.312	-1.308	-1.302	-1.298	-1.291	-1.284	-1.276	-1.269	-1.260	-1.250	-1.240	-1.230	-1.218	-1.205	-1.191	-1.179	-1.165	-1.150	-1.134	-1.118	-1.101	-1.084	-1.066	-1.048	-1.029	-1.010	-0.989	-0.969	-0.948	-0.926	-0.905	-0.882	-0.860	-0.839	-0.816	-0.794	-0.771	-0.748	-0.725	-0.702	-0.680	-0.658	-0.636	-0.614	-0.594	-0.571	-0.551	-0.531	-0.511	-0.492	-0.474	-0.455	-0.439	-0.421	-0.406	-0.390	-0.378	-0.362	-0.350	-0.338	-0.326	-0.316	-0.306	-0.296	-0.289	-0.281	-0.274	-0.269	-0.264	-0.259	-0.256	-0.252	-0.250	-0.249	-0.246	-0.246	-0.246	-0.248	-0.248	-0.251	-0.252	-0.255	-0.258	-0.261	-0.264	-0.269	-0.271	-0.276	-0.280	-0.285	-0.290	-0.294	-0.299	-0.302	-0.306	-0.311	-0.316	-0.320	-0.325	-0.329	-0.332	-0.338	-0.340	-0.344	-0.349	-0.351	-0.355	-0.358	-0.361	-0.364	-0.366	-0.369	-0.372	-0.374	-0.376	-0.380	-0.381	-0.382	-0.385	-0.388	-0.390	-0.392	-0.394	-0.396	-0.398	-0.401	-0.402	-0.406	-0.409	-0.412	-0.415	-0.418	-0.422	-0.426	-0.429	-0.434	-0.438	-0.442	-0.448	-0.452	-0.459	-0.464	-0.469	-0.475	-0.482	-0.489	-0.495	-0.502	-0.510	-0.519	-0.526	-0.534	-0.544	-0.551	-0.560	-0.569	-0.580	-0.590	-0.599	-0.609	-0.621	-0.631	-0.641	-0.654	-0.664	-0.676	-0.688	-0.699	-0.710	-0.721	-0.734	-0.745	-0.756	-0.769	-0.779	-0.790	-0.802	-0.814	-0.824	-0.834	-0.845	-0.855	-0.865	-0.875	-0.884	-0.894	-0.902	-0.910	-0.918	-0.925	-0.932	-0.940	-0.945	-0.950	-0.956	-0.960	-0.965	-0.969	-0.971	-0.975	-0.978	-0.979	-0.980	-0.981	-0.981	-0.981	-0.980	-0.979	-0.978	-0.975	-0.972	-0.969	-0.966	-0.962	-0.956	-0.952	-0.948	-0.941	-0.936	-0.930	-0.924	-0.919	-0.911	-0.904	-0.896	-0.890	-0.882	-0.875	-0.868	-0.861	-0.854	-0.846	-0.838	-0.831	-0.825	-0.818	-0.810	-0.805	-0.799	-0.792	-0.786	-0.781	-0.775	-0.771	-0.766	-0.761	-0.758	-0.754	-0.751	-0.749	-0.745	-0.744	-0.742	-0.740	-0.740	-0.740	-0.740	-0.741	-0.742	-0.745	-0.746	-0.750	-0.752	-0.758	-0.761	-0.765	-0.770	-0.775	-0.780	-0.788	-0.794	-0.800	-0.808	-0.815	-0.822	-0.831	-0.839	-0.848	-0.856	-0.865	-0.874	-0.882	-0.892	-0.902	-0.912	-0.921	-0.931	-0.940	-0.950	-0.959	-0.968	-0.976	-0.986	-0.994	-1.002	-1.011	-1.019	-1.025	-1.031	-1.039	-1.044	-1.049	-1.052	-1.058	-1.060	-1.062	-1.065	-1.066	-1.066	-1.066	-1.065	-1.064	-1.061	-1.058	-1.054	-1.050	-1.044	-1.038	-1.031	-1.024	-1.014	-1.005	-0.996	-0.986	-0.974	-0.962	-0.950	-0.939	-0.926	-0.912	-0.899	-0.885	-0.870	-0.858	-0.842	-0.829	-0.814	-0.800	-0.788	-0.774	-0.760	-0.748	-0.735	-0.722	-0.711	-0.701	-0.691	-0.681	-0.674	-0.666	-0.660	-0.655	-0.650	-0.648	-0.645	-0.645	-0.645	-0.646	-0.649	-0.652	-0.659	-0.665	-0.672	-0.682	-0.692	-0.704	-0.716	-0.730	-0.746	-0.762	-0.779	-0.798	-0.816	-0.836	-0.858	-0.879	-0.901	-0.925	-0.949	-0.972	-0.996	-1.021	-1.048	-1.072	-1.098	-1.124	-1.150	-1.175	-1.201	-1.226	-1.250	-1.276	-1.300	-1.324	-1.346	-1.369	-1.390	-1.410	-1.431	-1.449	-1.468	-1.485	-1.501	-1.515	-1.529	-1.541	-1.552	-1.562	-1.571	-1.580	-1.586	-1.590	-1.594	-1.598	-1.599	-1.599	-1.598	-1.596	-1.592	-1.588	-1.582	-1.575	-1.568	-1.558	-1.548	-1.538	-1.525	-1.512	-1.499	-1.484	-1.468	-1.451	-1.434	-1.418	-1.398	-1.380	-1.360	-1.341	-1.321	-1.300	-1.280	-1.260	-1.239	-1.218	-1.196	-1.176	-1.155	-1.134	-1.114	-1.092	-1.072	-1.052	-1.032	-1.014	-0.994	-0.976	-0.959	-0.941	-0.924	-0.908	-0.892	-0.878	-0.862	-0.849	-0.836	-0.822	-0.811	-0.801	-0.790	-0.780	-0.772	-0.765	-0.758	-0.750	-0.745	-0.739	-0.735	-0.732	-0.729	-0.726	-0.725	-0.725	-0.725	-0.725	-0.725	-0.728	-0.729	-0.732	-0.734	-0.739	-0.742	-0.746	-0.750	-0.756	-0.761	-0.768	-0.772	-0.778	-0.785	-0.791	-0.796	-0.804	-0.809	-0.815	-0.821	-0.828	-0.832	-0.838	-0.842	-0.848	-0.852	-0.856	-0.860	-0.864	-0.866	-0.869	-0.871	-0.871	-0.872	-0.874	-0.872	-0.872	-0.870	-0.868	-0.864	-0.861	-0.856	-0.851	-0.844	-0.838	-0.830	-0.821	-0.812	-0.802	-0.792	-0.781	-0.770	-0.756	-0.744	-0.730	-0.718	-0.704	-0.689	-0.672	-0.659	-0.642	-0.625	-0.610	-0.592	-0.576	-0.560	-0.542	-0.526	-0.510	-0.494	-0.478	-0.461	-0.445	-0.430	-0.416	-0.402	-0.389	-0.376	-0.364	-0.352	-0.342	-0.332	-0.324	-0.315	-0.308	-0.301	-0.295	-0.291	-0.288	-0.285	-0.284	-0.282	-0.284	-0.285	-0.286	-0.291	-0.295	-0.300	-0.306	-0.312	-0.321	-0.329	-0.339	-0.348	-0.360	-0.370	-0.382	-0.395	-0.408	-0.421	-0.435	-0.448	-0.461	-0.475	-0.490	-0.504	-0.518	-0.532	-0.546	-0.560	-0.574	-0.586	-0.600	-0.611	-0.624	-0.635	-0.646	-0.655	-0.665	-0.674	-0.682	-0.690	-0.698	-0.704	-0.710	-0.714	-0.718	-0.721	-0.724	-0.728	-0.729	-0.729	-0.730	-0.730	-0.729	-0.728	-0.725	-0.722	-0.720	-0.716	-0.712	-0.709	-0.705	-0.700	-0.695	-0.690	-0.686	-0.681	-0.676	-0.671	-0.666	-0.661	-0.658	-0.652	-0.649	-0.645	-0.642	-0.639	-0.636	-0.632	-0.632	-0.630	-0.629	-0.628	-0.628	-0.628	-0.628	-0.629	-0.630	-0.631	-0.634	-0.636	-0.639	-0.642	-0.648	-0.651	-0.656	-0.660	-0.666	-0.671	-0.678	-0.684	-0.689	-0.695	-0.701	-0.708	-0.714	-0.720	-0.725	-0.732	-0.738	-0.744	-0.750	-0.756	-0.761	-0.766	-0.770	-0.776	-0.781	-0.784	-0.789	-0.792	-0.796	-0.800	-0.802	-0.806	-0.809	-0.811	-0.812	-0.815	-0.818	-0.818	-0.820	-0.821	-0.821	-0.822	-0.824	-0.824	-0.825	-0.825	-0.826	-0.828	-0.829	-0.829	-0.830	-0.832	-0.832	-0.834	-0.836	-0.838	-0.839	-0.842	-0.844	-0.848	-0.850	-0.852	-0.856	-0.860	-0.864	-0.869	-0.872	-0.878	-0.881	-0.888	-0.892	-0.899	-0.904	-0.909	-0.916	-0.921	-0.928	-0.932	-0.939	-0.945	-0.952	-0.958	-0.964	-0.969	-0.974	-0.979	-0.985	-0.989	-0.992	-0.996	-1.000	-1.002	-1.005	-1.006	-1.008	-1.009	-1.010	-1.009	-1.009	-1.006	-1.004	-1.001	-0.999	-0.995	-0.990	-0.985	-0.979	-0.971	-0.965	-0.956	-0.948	-0.939	-0.929	-0.919	-0.908	-0.896	-0.884	-0.872	-0.859	-0.845	-0.831	-0.816	-0.802	-0.788	-0.771	-0.756	-0.740	-0.724	-0.708	-0.692	-0.676	-0.660	-0.642	-0.626	-0.610	-0.595	-0.578	-0.562	-0.546	-0.531	-0.515	-0.500	-0.485	-0.471	-0.456	-0.442	-0.429	-0.415	-0.402	-0.389	-0.376	-0.364	-0.352	-0.341	-0.330	-0.320	-0.310	-0.300	-0.290	-0.280	-0.272	-0.264	-0.256	-0.248	-0.240	-0.232	-0.225	-0.219	-0.212	-0.205	-0.199	-0.192	-0.185	-0.180	-0.172	-0.168	-0.160	-0.154	-0.148	-0.140	-0.134	-0.128	-0.121	-0.115	-0.106	-0.099	-0.092	-0.085	-0.076	-0.069	-0.060	-0.052	-0.044	-0.035	-0.026	-0.018	-0.009	0.001	0.010	0.019	0.028	0.036	0.046	0.055	0.064	0.072	0.082	0.091	0.099	0.106	0.115	0.122	0.129	0.135	0.141	0.146	0.150	0.156	0.160	0.162	0.165	0.166	0.168	0.168	0.168	0.166	0.164	0.161	0.159	0.154	0.150	0.144	0.138	0.130	0.122	0.114	0.105	0.095	0.085	0.075	0.065	0.052	0.041	0.029	0.018	0.005	-0.008	-0.019	-0.031	-0.044	-0.055	-0.068	-0.079	-0.090	-0.101	-0.112	-0.121	-0.131	-0.140	-0.148	-0.155	-0.162	-0.169	-0.174	-0.178	-0.181	-0.185	-0.188	-0.188	-0.188	-0.188	-0.186	-0.184	-0.180	-0.176	-0.171	-0.166	-0.159	-0.152	-0.145	-0.138	-0.128	-0.119	-0.109	-0.099	-0.088	-0.076	-0.065	-0.055	-0.042	-0.031	-0.020	-0.008	0.002	0.014	0.025	0.035	0.046	0.055	0.065	0.072	0.081	0.088	0.094	0.099	0.104	0.109	0.111	0.114	0.114	0.114	0.112	0.111	0.108	0.102	0.098	0.091	0.084	0.074	0.064	0.052	0.040	0.026	0.012	-0.002	-0.019	-0.036	-0.054	-0.072	-0.092	-0.112	-0.134	-0.155	-0.178	-0.200	-0.224	-0.248	-0.272	-0.298	-0.322	-0.348	-0.372	-0.398	-0.424	-0.448	-0.474	-0.499	-0.524	-0.549	-0.572	-0.598	-0.620	-0.644	-0.666	-0.689	-0.710	-0.731	-0.751	-0.770	-0.789	-0.808	-0.825	-0.841	-0.856	-0.871	-0.886	-0.899	-0.910	-0.922	-0.932	-0.942	-0.951	-0.960	-0.968	-0.974	-0.979	-0.984	-0.986	-0.990	-0.992	-0.994	-0.995	-0.995	-0.994	-0.992	-0.991	-0.988	-0.985	-0.981	-0.978	-0.972	-0.969	-0.962	-0.958	-0.952	-0.945	-0.939	-0.932	-0.928	-0.921	-0.914	-0.909	-0.902	-0.896	-0.890	-0.884	-0.878	-0.872	-0.868	-0.862	-0.858	-0.854	-0.850	-0.848	-0.845	-0.841	-0.840	-0.840	-0.839	-0.838	-0.839	-0.839	-0.841	-0.844	-0.846	-0.849	-0.852	-0.856	-0.861	-0.866	-0.872	-0.879	-0.885	-0.892	-0.899	-0.906	-0.915	-0.924	-0.932	-0.941	-0.951	-0.960	-0.969	-0.979	-0.988	-0.998	-1.006	-1.015	-1.025	-1.034	-1.042	-1.050	-1.058	-1.065	-1.072	-1.080	-1.086	-1.091	-1.098	-1.102	-1.106	-1.109	-1.111	-1.112	-1.114	-1.114	-1.114	-1.112	-1.110	-1.108	-1.104	-1.099	-1.094	-1.088	-1.081	-1.072	-1.064	-1.055	-1.044	-1.032	-1.021	-1.009	-0.995	-0.981	-0.966	-0.950	-0.935	-0.919	-0.901	-0.884	-0.866	-0.848	-0.829	-0.810	-0.790	-0.770	-0.751	-0.731	-0.711	-0.692	-0.672	-0.652	-0.634	-0.614	-0.595	-0.576	-0.558	-0.540	-0.522	-0.506	-0.489	-0.472	-0.458	-0.442	-0.428	-0.415	-0.401	-0.389	-0.379	-0.369	-0.358	-0.349	-0.341	-0.334	-0.328	-0.321	-0.316	-0.312	-0.308	-0.306	-0.304	-0.302	-0.302	-0.302	-0.302	-0.304	-0.305	-0.308	-0.310	-0.314	-0.316	-0.320	-0.324	-0.329	-0.334	-0.338	-0.342	-0.346	-0.351	-0.356	-0.361	-0.365	-0.369	-0.372	-0.375	-0.379	-0.381	-0.384	-0.385	-0.388	-0.388	-0.388	-0.388	-0.386	-0.384	-0.382	-0.378	-0.375	-0.370	-0.365	-0.359	-0.352	-0.346	-0.338	-0.330	-0.321	-0.312	-0.302	-0.291	-0.281	-0.269	-0.259	-0.246	-0.234	-0.221	-0.209	-0.196	-0.182	-0.170	-0.158	-0.145	-0.131	-0.120	-0.108	-0.095	-0.084	-0.071	-0.061	-0.051	-0.041	-0.031	-0.022	-0.014	-0.006	0.000	0.008	0.012	0.019	0.024	0.026	0.030	0.032	0.034	0.034	0.035	0.035	0.034	0.032	0.031	0.028	0.024	0.020	0.016	0.011	0.006	0.001	-0.005	-0.011	-0.019	-0.024	-0.031	-0.038	-0.045	-0.052	-0.060	-0.068	-0.075	-0.082	-0.090	-0.098	-0.104	-0.110	-0.116	-0.124	-0.129	-0.134	-0.139	-0.142	-0.148	-0.150	-0.152	-0.156	-0.158	-0.160	-0.160	-0.161	-0.161	-0.160	-0.159	-0.158	-0.154	-0.151	-0.148	-0.144	-0.140	-0.134	-0.129	-0.122	-0.115	-0.108	-0.100	-0.091	-0.082	-0.074	-0.065	-0.055	-0.045	-0.034	-0.024	-0.012	0.000	0.011	0.022	0.034	0.046	0.059	0.070	0.084	0.096	0.109	0.121	0.132	0.145	0.158	0.169	0.181	0.192	0.204	0.214	0.226	0.236	0.246	0.256	0.266	0.275	0.284	0.292	0.301	0.309	0.315	0.322	0.329	0.335	0.340	0.344	0.349	0.354	0.358	0.361	0.364	0.366	0.368	0.369	0.370	0.372	0.372	0.372	0.372	0.372	0.371	0.370	0.370	0.369	0.366	0.365	0.364	0.362	0.361	0.360	0.358	0.356	0.355	0.352	0.352	0.351	0.350	0.350	0.349	0.349	0.349	0.349	0.349	0.350	0.349	0.350	0.352	0.354	0.356	0.358	0.359	0.361	0.364	0.368	0.370	0.374	0.378	0.380	0.384	0.388	0.391	0.396	0.399	0.402	0.406	0.410	0.412	0.416	0.419	0.422	0.425	0.428	0.429	0.430	0.431	0.432	0.431	0.431	0.431	0.430	0.428	0.425	0.422	0.419	0.415	0.411	0.405	0.401	0.395	0.388	0.381	0.372	0.365	0.356	0.348	0.338	0.328	0.318	0.309	0.298	0.286	0.275	0.264	0.251	0.240	0.228	0.216	0.204	0.194	0.181	0.169	0.158	0.146	0.135	0.124	0.112	0.101	0.092	0.081	0.072	0.062	0.055	0.045	0.036	0.029	0.022	0.015	0.009	0.002	-0.002	-0.009	-0.012	-0.016	-0.020	-0.022	-0.026	-0.029	-0.031	-0.034	-0.034	-0.035	-0.036	-0.036	-0.036	-0.036	-0.036	-0.036	-0.035	-0.035	-0.034	-0.032	-0.031	-0.031	-0.030	-0.029	-0.028	-0.026	-0.025	-0.024	-0.024	-0.022	-0.021	-0.020	-0.020	-0.020	-0.020	-0.019	-0.020	-0.020	-0.020	-0.020	-0.021	-0.022	-0.022	-0.025	-0.025	-0.026	-0.028	-0.029	-0.031	-0.034	-0.035	-0.038	-0.040	-0.042	-0.045	-0.048	-0.050	-0.052	-0.056	-0.060	-0.061	-0.065	-0.069	-0.071	-0.075	-0.079	-0.081	-0.085	-0.088	-0.091	-0.094	-0.098	-0.101	-0.104	-0.108	-0.111	-0.115	-0.119	-0.121	-0.125	-0.130	-0.134	-0.138	-0.141	-0.145	-0.149	-0.154	-0.158	-0.162	-0.166	-0.172	-0.176	-0.182	-0.186	-0.192	-0.199	-0.205	-0.211	-0.218	-0.224	-0.231	-0.239	-0.246	-0.254	-0.261	-0.270	-0.279	-0.288	-0.298	-0.308	-0.318	-0.328	-0.339	-0.349	-0.359	-0.370	-0.381	-0.394	-0.404	-0.415	-0.428	-0.439	-0.449	-0.461	-0.471	-0.482	-0.492	-0.502	-0.514	-0.524	-0.531	-0.541	-0.549	-0.556	-0.564	-0.571	-0.578	-0.581	-0.588	-0.590	-0.594	-0.596	-0.598	-0.599	-0.598	-0.596	-0.595	-0.592	-0.589	-0.584	-0.579	-0.572	-0.565	-0.558	-0.549	-0.540	-0.530	-0.519	-0.506	-0.494	-0.481	-0.468	-0.454	-0.439	-0.425	-0.409	-0.394	-0.378	-0.362	-0.346	-0.330	-0.314	-0.298	-0.281	-0.266	-0.250	-0.234	-0.218	-0.204	-0.189	-0.175	-0.161	-0.148	-0.135	-0.124	-0.112	-0.102	-0.092	-0.084	-0.076	-0.068	-0.061	-0.055	-0.050	-0.045	-0.042	-0.039	-0.038	-0.036	-0.036	-0.036	-0.036	-0.039	-0.040	-0.042	-0.046	-0.050	-0.055	-0.060	-0.066	-0.072	-0.080	-0.086	-0.092	-0.101	-0.109	-0.118	-0.125	-0.134	-0.142	-0.151	-0.159	-0.168	-0.176	-0.185	-0.192	-0.200	-0.208	-0.215	-0.222	-0.230	-0.236	-0.242	-0.249	-0.254	-0.259	-0.264	-0.269	-0.272	-0.276	-0.279	-0.282	-0.284	-0.285	-0.288	-0.289	-0.290	-0.290	-0.290	-0.289	-0.289	-0.288	-0.286	-0.285	-0.282	-0.280	-0.278	-0.274	-0.271	-0.268	-0.264	-0.261	-0.258	-0.252	-0.249	-0.245	-0.241	-0.236	-0.234	-0.229	-0.225	-0.221	-0.218	-0.214	-0.211	-0.208	-0.204	-0.200	-0.198	-0.195	-0.192	-0.190	-0.188	-0.186	-0.185	-0.182	-0.182	-0.181	-0.181	-0.181	-0.181	-0.181	-0.182	-0.185	-0.186	-0.188	-0.190	-0.192	-0.196	-0.199	-0.204	-0.208	-0.212	-0.216	-0.222	-0.228	-0.234	-0.239	-0.246	-0.252	-0.259	-0.266	-0.274	-0.282	-0.290	-0.298	-0.306	-0.316	-0.324	-0.334	-0.344	-0.352	-0.362	-0.372	-0.382	-0.392	-0.405	-0.415	-0.426	-0.436	-0.448	-0.459	-0.471	-0.482	-0.494	-0.506	-0.518	-0.530	-0.541	-0.554	-0.565	-0.578	-0.590	-0.602	-0.614	-0.628	-0.640	-0.651	-0.664	-0.675	-0.689	-0.699	-0.711	-0.722	-0.734	-0.745	-0.755	-0.768	-0.778	-0.788	-0.798	-0.808	-0.815	-0.825	-0.834	-0.841	-0.850	-0.859	-0.865	-0.871	-0.879	-0.884	-0.890	-0.895	-0.900	-0.904	-0.908	-0.911	-0.914	-0.916	-0.919	-0.921	-0.922	-0.924	-0.924	-0.925	-0.925	-0.925	-0.924	-0.922	-0.921	-0.921	-0.920	-0.919	-0.918	-0.916	-0.914	-0.912	-0.911	-0.910	-0.908	-0.908	-0.906	-0.906	-0.905	-0.904	-0.904	-0.904	-0.904	-0.905	-0.906	-0.908	-0.909	-0.910	-0.911	-0.914	-0.916	-0.919	-0.922	-0.925	-0.929	-0.931	-0.936	-0.940	-0.944	-0.949	-0.952	-0.958	-0.962	-0.968	-0.971	-0.976	-0.981	-0.985	-0.989	-0.994	-0.998	-1.001	-1.004	-1.008	-1.011	-1.012	-1.015	-1.016	-1.018	-1.020	-1.020	-1.020	-1.020	-1.019	-1.018	-1.015	-1.014	-1.011	-1.009	-1.004	-1.000	-0.995	-0.991	-0.985	-0.979	-0.974	-0.966	-0.959	-0.951	-0.945	-0.936	-0.928	-0.919	-0.910	-0.900	-0.891	-0.881	-0.871	-0.861	-0.851	-0.841	-0.831	-0.821	-0.811	-0.800	-0.789	-0.779	-0.768	-0.759	-0.748	-0.738	-0.728	-0.718	-0.708	-0.696	-0.688	-0.678	-0.669	-0.659	-0.649	-0.641	-0.631	-0.624	-0.616	-0.608	-0.600	-0.592	-0.586	-0.579	-0.571	-0.565	-0.559	-0.552	-0.548	-0.541	-0.536	-0.532	-0.528	-0.524	-0.519	-0.515	-0.512	-0.510	-0.507	-0.504	-0.502	-0.501	-0.501	-0.500	-0.500	-0.500	-0.500	-0.501	-0.501	-0.502	-0.504	-0.505	-0.509	-0.510	-0.512	-0.516	-0.519	-0.521	-0.524	-0.528	-0.531	-0.535	-0.538	-0.541	-0.545	-0.548	-0.550	-0.552	-0.555	-0.558	-0.560	-0.561	-0.562	-0.564	-0.564	-0.562	-0.564	-0.562	-0.560	-0.559	-0.555	-0.551	-0.549	-0.544	-0.538	-0.532	-0.525	-0.518	-0.510	-0.501	-0.492	-0.482	-0.472	-0.461	-0.450	-0.438	-0.425	-0.412	-0.399	-0.384	-0.370	-0.355	-0.341	-0.325	-0.310	-0.295	-0.279	-0.264	-0.249	-0.234	-0.218	-0.202	-0.189	-0.175	-0.160	-0.148	-0.135	-0.122	-0.110	-0.100	-0.090	-0.080	-0.071	-0.064	-0.056	-0.050	-0.046	-0.041	-0.040	-0.039	-0.038	-0.039	-0.040	-0.041	-0.045	-0.051	-0.056	-0.064	-0.071	-0.080	-0.091	-0.104	-0.115	-0.129	-0.142	-0.158	-0.174	-0.191	-0.210	-0.228	-0.246	-0.266	-0.286	-0.308	-0.329	-0.350	-0.372	-0.395	-0.416	-0.439	-0.461	-0.484	-0.506	-0.529	-0.550	-0.571	-0.594	-0.614	-0.635	-0.654	-0.674	-0.694	-0.711	-0.730	-0.748	-0.762	-0.779	-0.794	-0.806	-0.821	-0.832	-0.844	-0.855	-0.864	-0.872	-0.881	-0.888	-0.894	-0.899	-0.902	-0.906	-0.909	-0.910	-0.911	-0.910	-0.910	-0.909	-0.906	-0.904	-0.900	-0.896	-0.891	-0.886	-0.880	-0.874	-0.866	-0.861	-0.852	-0.845	-0.836	-0.829	-0.820	-0.810	-0.802	-0.794	-0.782	-0.774	-0.765	-0.756	-0.746	-0.738	-0.729	-0.720	-0.711	-0.704	-0.694	-0.686	-0.679	-0.671	-0.665	-0.659	-0.652	-0.646	-0.641	-0.636	-0.631	-0.628	-0.625	-0.621	-0.619	-0.616	-0.616	-0.616	-0.615	-0.616	-0.616	-0.618	-0.620	-0.622	-0.626	-0.630	-0.635	-0.640	-0.645	-0.651	-0.659	-0.666	-0.674	-0.682	-0.690	-0.700	-0.710	-0.720	-0.730	-0.741	-0.754	-0.765	-0.778	-0.789	-0.801	-0.814	-0.826	-0.840	-0.852	-0.865	-0.879	-0.891	-0.904	-0.916	-0.930	-0.942	-0.955	-0.968	-0.979	-0.991	-1.002	-1.012	-1.024	-1.034	-1.042	-1.051	-1.060	-1.068	-1.074	-1.080	-1.086	-1.090	-1.094	-1.098	-1.100	-1.101	-1.102	-1.102	-1.101	-1.099	-1.096	-1.094	-1.090	-1.084	-1.078	-1.071	-1.064	-1.055	-1.046	-1.035	-1.025	-1.014	-1.002	-0.989	-0.975	-0.962	-0.948	-0.932	-0.916	-0.900	-0.884	-0.866	-0.850	-0.831	-0.815	-0.796	-0.779	-0.760	-0.741	-0.724	-0.705	-0.688	-0.669	-0.650	-0.634	-0.616	-0.598	-0.581	-0.565	-0.548	-0.531	-0.516	-0.501	-0.486	-0.471	-0.458	-0.444	-0.431	-0.419	-0.406	-0.396	-0.385	-0.375	-0.366	-0.356	-0.349	-0.342	-0.334	-0.329	-0.322	-0.316	-0.312	-0.309	-0.305	-0.302	-0.299	-0.296	-0.295	-0.294	-0.294	-0.292	-0.292	-0.294	-0.292	-0.294	-0.295	-0.296	-0.298	-0.298	-0.299	-0.300	-0.301	-0.302	-0.304	-0.305	-0.305	-0.306	-0.305	-0.305	-0.305	-0.304	-0.302	-0.301	-0.300	-0.296	-0.294	-0.291	-0.288	-0.282	-0.278	-0.272	-0.266	-0.260	-0.251	-0.245	-0.236	-0.228	-0.218	-0.209	-0.198	-0.188	-0.176	-0.165	-0.152	-0.140	-0.128	-0.115	-0.101	-0.088	-0.074	-0.060	-0.045	-0.031	-0.018	-0.002	0.011	0.025	0.039	0.052	0.066	0.079	0.091	0.102	0.115	0.125	0.135	0.145	0.155	0.162	0.170	0.176	0.182	0.188	0.192	0.195	0.198	0.200	0.200	0.199	0.198	0.196	0.192	0.188	0.182	0.176	0.170	0.161	0.152	0.144	0.134	0.121	0.110	0.096	0.085	0.071	0.056	0.041	0.028	0.011	-0.004	-0.020	-0.036	-0.051	-0.068	-0.082	-0.100	-0.115	-0.130	-0.145	-0.160	-0.174	-0.188	-0.201	-0.214	-0.226	-0.238	-0.249	-0.258	-0.268	-0.275	-0.282	-0.288	-0.294	-0.299	-0.302	-0.306	-0.308	-0.309	-0.310	-0.309	-0.308	-0.305	-0.302	-0.298	-0.292	-0.286	-0.280	-0.274	-0.265	-0.258	-0.248	-0.239	-0.229	-0.219	-0.208	-0.196	-0.185	-0.174	-0.162	-0.151	-0.139	-0.126	-0.115	-0.104	-0.092	-0.081	-0.071	-0.061	-0.051	-0.042	-0.034	-0.026	-0.018	-0.012	-0.006	-0.001	0.004	0.008	0.010	0.011	0.012	0.012	0.011	0.009	0.006	0.004	-0.001	-0.008	-0.014	-0.021	-0.029	-0.038	-0.048	-0.058	-0.070	-0.080	-0.092	-0.106	-0.119	-0.134	-0.148	-0.161	-0.178	-0.191	-0.208	-0.222	-0.238	-0.252	-0.266	-0.281	-0.296	-0.310	-0.324	-0.338	-0.350	-0.362	-0.374	-0.385	-0.395	-0.406	-0.415	-0.422	-0.430	-0.436	-0.441	-0.446	-0.450	-0.452	-0.455	-0.455	-0.456	-0.455	-0.454	-0.452	-0.449	-0.445	-0.440	-0.435	-0.429	-0.421	-0.415	-0.406	-0.399	-0.390	-0.381	-0.371	-0.360	-0.351	-0.341	-0.330	-0.320	-0.310	-0.300	-0.289	-0.279	-0.269	-0.259	-0.249	-0.240	-0.231	-0.222	-0.215	-0.208	-0.200	-0.194	-0.188	-0.181	-0.179	-0.174	-0.171	-0.168	-0.166	-0.165	-0.164	-0.164	-0.165	-0.166	-0.169	-0.171	-0.174	-0.179	-0.184	-0.190	-0.196	-0.202	-0.210	-0.218	-0.228	-0.236	-0.246	-0.258	-0.269	-0.281	-0.292	-0.305	-0.320	-0.334	-0.349	-0.364	-0.380	-0.396	-0.412	-0.430	-0.449	-0.466	-0.486	-0.505	-0.525	-0.545	-0.565	-0.585	-0.606	-0.628	-0.650	-0.670	-0.692	-0.714	-0.736	-0.759	-0.780	-0.802	-0.824	-0.845	-0.868	-0.889	-0.910	-0.930	-0.951	-0.971	-0.991	-1.010	-1.029	-1.048	-1.065	-1.082	-1.098	-1.114	-1.129	-1.141	-1.155	-1.166	-1.176	-1.186	-1.195	-1.204	-1.210	-1.216	-1.221	-1.224	-1.226	-1.228	-1.228	-1.226	-1.224	-1.221	-1.216	-1.211	-1.205	-1.199	-1.190	-1.181	-1.171	-1.161	-1.149	-1.138	-1.124	-1.111	-1.098	-1.084	-1.069	-1.054	-1.039	-1.024	-1.008	-0.992	-0.976	-0.959	-0.944	-0.929	-0.912	-0.898	-0.882	-0.868	-0.854	-0.839	-0.825	-0.811	-0.800	-0.786	-0.775	-0.764	-0.752	-0.742	-0.734	-0.725	-0.716	-0.708	-0.700	-0.694	-0.689	-0.682	-0.678	-0.672	-0.670	-0.665	-0.664	-0.661	-0.659	-0.658	-0.658	-0.658	-0.656	-0.658	-0.658	-0.660	-0.661	-0.664	-0.665	-0.668	-0.670	-0.674	-0.676	-0.679	-0.684	-0.686	-0.691	-0.695	-0.699	-0.701	-0.706	-0.711	-0.715	-0.720	-0.724	-0.729	-0.734	-0.739	-0.742	-0.748	-0.751	-0.756	-0.761	-0.766	-0.770	-0.775	-0.780	-0.785	-0.790	-0.794	-0.799	-0.802	-0.808	-0.811	-0.816	-0.819	-0.824	-0.828	-0.831	-0.835	-0.838	-0.841	-0.844	-0.849	-0.850	-0.852	-0.855	-0.856	-0.858	-0.859	-0.860	-0.860	-0.860	-0.860	-0.858	-0.856	-0.855	-0.852	-0.851	-0.848	-0.844	-0.839	-0.835	-0.830	-0.825	-0.819	-0.812	-0.808	-0.800	-0.794	-0.786	-0.778	-0.770	-0.761	-0.754	-0.745	-0.736	-0.728	-0.718	-0.709	-0.699	-0.691	-0.682	-0.674	-0.664	-0.656	-0.649	-0.640	-0.632	-0.626	-0.620	-0.614	-0.608	-0.602	-0.599	-0.595	-0.592	-0.590	-0.589	-0.588	-0.588	-0.589	-0.590	-0.592	-0.595	-0.599	-0.604	-0.610	-0.616	-0.622	-0.630	-0.639	-0.648	-0.658	-0.668	-0.678	-0.689	-0.701	-0.712	-0.725	-0.738	-0.751	-0.764	-0.776	-0.790	-0.802	-0.815	-0.828	-0.839	-0.852	-0.864	-0.875	-0.885	-0.895	-0.905	-0.914	-0.921	-0.930	-0.936	-0.942	-0.948	-0.952	-0.955	-0.959	-0.960	-0.961	-0.961	-0.960	-0.959	-0.955	-0.952	-0.948	-0.942	-0.938	-0.930	-0.922	-0.915	-0.906	-0.898	-0.888	-0.878	-0.866	-0.856	-0.845	-0.835	-0.822	-0.811	-0.800	-0.789	-0.778	-0.765	-0.754	-0.744	-0.732	-0.722	-0.712	-0.702	-0.695	-0.686	-0.678	-0.671	-0.664	-0.659	-0.652	-0.648	-0.644	-0.640	-0.638	-0.635	-0.635	-0.634	-0.634	-0.635	-0.636	-0.639	-0.641	-0.645	-0.649	-0.654	-0.659	-0.665	-0.671	-0.678	-0.685	-0.692	-0.701	-0.709	-0.718	-0.726	-0.736	-0.745	-0.755	-0.764	-0.774	-0.784	-0.794	-0.804	-0.814	-0.824	-0.832	-0.842	-0.852	-0.861	-0.871	-0.880	-0.889	-0.896	-0.904	-0.914	-0.920	-0.928	-0.934	-0.940	-0.945	-0.951	-0.958	-0.960	-0.965	-0.969	-0.972	-0.975	-0.978	-0.979	-0.981	-0.982	-0.982	-0.982	-0.982	-0.981	-0.980	-0.979	-0.978	-0.975	-0.972	-0.970	-0.966	-0.964	-0.960	-0.956	-0.952	-0.948	-0.944	-0.939	-0.934	-0.931	-0.926	-0.921	-0.919	-0.914	-0.910	-0.906	-0.904	-0.900	-0.899	-0.896	-0.895	-0.894	-0.894	-0.894	-0.894	-0.894	-0.895	-0.898	-0.900	-0.904	-0.908	-0.912	-0.919	-0.924	-0.930	-0.938	-0.945	-0.954	-0.962	-0.971	-0.982	-0.992	-1.004	-1.015	-1.028	-1.039	-1.052	-1.065	-1.079	-1.091	-1.105	-1.119	-1.132	-1.146	-1.160	-1.172	-1.188	-1.200	-1.212	-1.226	-1.239	-1.251	-1.262	-1.274	-1.285	-1.295	-1.304	-1.312	-1.322	-1.330	-1.338	-1.344	-1.351	-1.356	-1.361	-1.365	-1.369	-1.370	-1.372	-1.375	-1.375	-1.374	-1.374	-1.372	-1.369	-1.366	-1.362	-1.358	-1.352	-1.346	-1.340	-1.332	-1.325	-1.316	-1.308	-1.299	-1.288	-1.278	-1.265	-1.254	-1.241	-1.229	-1.215	-1.202	-1.188	-1.172	-1.159	-1.142	-1.126	-1.110	-1.094	-1.076	-1.059	-1.041	-1.022	-1.005	-0.986	-0.969	-0.949	-0.930	-0.910	-0.891	-0.871	-0.852	-0.831	-0.812	-0.792	-0.774	-0.752	-0.732	-0.712	-0.694	-0.674	-0.655	-0.635	-0.616	-0.598	-0.579	-0.560	-0.544	-0.525	-0.509	-0.491	-0.475	-0.460	-0.445	-0.430	-0.415	-0.401	-0.388	-0.374	-0.362	-0.350	-0.340	-0.329	-0.319	-0.309	-0.300	-0.292	-0.284	-0.278	-0.269	-0.262	-0.258	-0.251	-0.248	-0.242	-0.239	-0.234	-0.230	-0.228	-0.225	-0.224	-0.220	-0.219	-0.218	-0.216	-0.215	-0.214	-0.214	-0.212	-0.212	-0.212	-0.211	-0.211	-0.211	-0.209	-0.209	-0.208	-0.208	-0.206	-0.206	-0.205	-0.202	-0.202	-0.201	-0.200	-0.199	-0.198	-0.196	-0.195	-0.192	-0.191	-0.190	-0.188	-0.186	-0.185	-0.182	-0.181	-0.180	-0.179	-0.176	-0.175	-0.175	-0.172	-0.172	-0.171	-0.171	-0.170	-0.171	-0.170	-0.171	-0.171	-0.172	-0.175	-0.176	-0.178	-0.180	-0.182	-0.186	-0.189	-0.192	-0.198	-0.202	-0.208	-0.212	-0.218	-0.225	-0.231	-0.238	-0.245	-0.252	-0.261	-0.269	-0.278	-0.285	-0.295	-0.304	-0.314	-0.322	-0.332	-0.342	-0.354	-0.364	-0.375	-0.386	-0.398	-0.409	-0.420	-0.431	-0.444	-0.455	-0.466	-0.478	-0.489	-0.500	-0.510	-0.521	-0.532	-0.542	-0.552	-0.562	-0.572	-0.582	-0.591	-0.600	-0.609	-0.618	-0.626	-0.634	-0.641	-0.646	-0.652	-0.659	-0.665	-0.670	-0.675	-0.679	-0.684	-0.686	-0.690	-0.691	-0.694	-0.696	-0.698	-0.698	-0.698	-0.699	-0.699	-0.698	-0.696	-0.695	-0.692	-0.691	-0.689	-0.686	-0.682	-0.680	-0.676	-0.674	-0.669	-0.665	-0.662	-0.658	-0.654	-0.649	-0.645	-0.640	-0.636	-0.631	-0.626	-0.621	-0.618	-0.614	-0.609	-0.605	-0.601	-0.598	-0.595	-0.591	-0.589	-0.586	-0.585	-0.582	-0.580	-0.579	-0.579	-0.579	-0.578	-0.578	-0.579	-0.580	-0.581	-0.582	-0.585	-0.588	-0.590	-0.594	-0.599	-0.602	-0.608	-0.614	-0.619	-0.626	-0.632	-0.639	-0.648	-0.655	-0.664	-0.672	-0.682	-0.692	-0.701	-0.711	-0.722	-0.734	-0.745	-0.756	-0.769	-0.779	-0.792	-0.804	-0.816	-0.828	-0.840	-0.851	-0.864	-0.876	-0.888	-0.899	-0.911	-0.922	-0.934	-0.945	-0.956	-0.965	-0.976	-0.986	-0.996	-1.004	-1.014	-1.021	-1.030	-1.036	-1.041	-1.048	-1.054	-1.058	-1.061	-1.065	-1.068	-1.069	-1.070	-1.071	-1.071	-1.070	-1.068	-1.066	-1.062	-1.059	-1.054	-1.050	-1.044	-1.038	-1.031	-1.024	-1.015	-1.008	-0.999	-0.990	-0.980	-0.970	-0.959	-0.950	-0.939	-0.929	-0.918	-0.906	-0.895	-0.885	-0.874	-0.864	-0.854	-0.844	-0.835	-0.826	-0.818	-0.809	-0.801	-0.796	-0.790	-0.785	-0.781	-0.778	-0.776	-0.775	-0.774	-0.775	-0.776	-0.779	-0.782	-0.789	-0.794	-0.801	-0.810	-0.819	-0.830	-0.841	-0.855	-0.869	-0.885	-0.901	-0.918	-0.936	-0.955	-0.976	-0.996	-1.019	-1.041	-1.064	-1.088	-1.112	-1.138	-1.161	-1.188	-1.214	-1.239	-1.265	-1.291	-1.318	-1.345	-1.370	-1.398	-1.422	-1.449	-1.472	-1.498	-1.521	-1.544	-1.568	-1.589	-1.610	-1.630	-1.650	-1.669	-1.686	-1.704	-1.719	-1.732	-1.745	-1.758	-1.770	-1.779	-1.789	-1.796	-1.802	-1.808	-1.811	-1.816	-1.816	-1.818	-1.818	-1.816	-1.814	-1.810	-1.805	-1.799	-1.792	-1.785	-1.776	-1.766	-1.755	-1.745	-1.731	-1.720	-1.705	-1.691	-1.675	-1.660	-1.642	-1.626	-1.609	-1.591	-1.571	-1.552	-1.534	-1.515	-1.495	-1.474	-1.455	-1.435	-1.414	-1.394	-1.374	-1.352	-1.332	-1.312	-1.291	-1.272	-1.252	-1.234	-1.215	-1.196	-1.178	-1.160	-1.142	-1.126	-1.110	-1.094	-1.080	-1.064	-1.050	-1.038	-1.025	-1.014	-1.004	-0.992	-0.984	-0.975	-0.968	-0.960	-0.954	-0.948	-0.944	-0.940	-0.936	-0.935	-0.932	-0.931	-0.931	-0.931	-0.932	-0.934	-0.935	-0.939	-0.941	-0.945	-0.949	-0.955	-0.960	-0.965	-0.970	-0.975	-0.981	-0.986	-0.992	-0.999	-1.004	-1.009	-1.015	-1.020	-1.025	-1.029	-1.032	-1.036	-1.038	-1.040	-1.044	-1.044	-1.045	-1.044	-1.044	-1.041	-1.039	-1.035	-1.031	-1.025	-1.019	-1.012	-1.004	-0.995	-0.985	-0.974	-0.961	-0.949	-0.936	-0.920	-0.905	-0.889	-0.871	-0.854	-0.835	-0.816	-0.796	-0.775	-0.754	-0.732	-0.711	-0.689	-0.666	-0.644	-0.621	-0.598	-0.574	-0.551	-0.529	-0.505	-0.484	-0.460	-0.439	-0.418	-0.396	-0.375	-0.355	-0.336	-0.318	-0.300	-0.282	-0.266	-0.251	-0.238	-0.224	-0.211	-0.200	-0.190	-0.181	-0.172	-0.166	-0.160	-0.155	-0.151	-0.149	-0.148	-0.146	-0.148	-0.150	-0.152	-0.155	-0.160	-0.165	-0.172	-0.180	-0.189	-0.198	-0.208	-0.219	-0.230	-0.241	-0.254	-0.268	-0.280	-0.294	-0.308	-0.324	-0.338	-0.352	-0.368	-0.382	-0.399	-0.415	-0.430	-0.445	-0.461	-0.476	-0.491	-0.506	-0.520	-0.534	-0.548	-0.561	-0.575	-0.588	-0.600	-0.611	-0.624	-0.635	-0.645	-0.655	-0.665	-0.674	-0.681	-0.690	-0.698	-0.705	-0.711	-0.718	-0.722	-0.729	-0.732	-0.736	-0.740	-0.744	-0.746	-0.749	-0.751	-0.752	-0.754	-0.754	-0.755	-0.755	-0.754	-0.755	-0.754	-0.752	-0.752	-0.751	-0.750	-0.748	-0.746	-0.744	-0.742	-0.741	-0.739	-0.736	-0.735	-0.732	-0.730	-0.729	-0.728	-0.725	-0.724	-0.721	-0.720	-0.719	-0.718	-0.716	-0.715	-0.715	-0.714	-0.714	-0.714	-0.714	-0.712	-0.714	-0.714	-0.714	-0.714	-0.715	-0.715	-0.716	-0.716	-0.718	-0.719	-0.720	-0.721	-0.722	-0.724	-0.726	-0.728	-0.730	-0.731	-0.734	-0.736	-0.738	-0.741	-0.742	-0.746	-0.749	-0.750	-0.754	-0.755	-0.759	-0.762	-0.765	-0.766	-0.770	-0.774	-0.776	-0.779	-0.782	-0.784	-0.788	-0.791	-0.794	-0.796	-0.800	-0.804	-0.808	-0.811	-0.815	-0.819	-0.821	-0.826	-0.830	-0.835	-0.838	-0.841	-0.846	-0.850	-0.855	-0.859	-0.862	-0.868	-0.871	-0.876	-0.880	-0.884	-0.888	-0.891	-0.896	-0.899	-0.904	-0.908	-0.910	-0.914	-0.916	-0.920	-0.922	-0.925	-0.926	-0.929	-0.930	-0.931	-0.932	-0.932	-0.932	-0.932	-0.931	-0.931	-0.929	-0.928	-0.926	-0.922	-0.920	-0.916	-0.912	-0.909	-0.904	-0.898	-0.892	-0.886	-0.880	-0.872	-0.866	-0.858	-0.850	-0.842	-0.832	-0.825	-0.816	-0.806	-0.796	-0.788	-0.776	-0.766	-0.758	-0.746	-0.736	-0.726	-0.718	-0.706	-0.696	-0.686	-0.676	-0.666	-0.656	-0.648	-0.638	-0.629	-0.619	-0.610	-0.602	-0.592	-0.585	-0.576	-0.569	-0.562	-0.555	-0.549	-0.541	-0.535	-0.530	-0.524	-0.518	-0.512	-0.506	-0.501	-0.496	-0.490	-0.486	-0.481	-0.476	-0.472	-0.468	-0.464	-0.458	-0.454	-0.449	-0.445	-0.439	-0.434	-0.430	-0.424	-0.419	-0.412	-0.406	-0.400	-0.394	-0.388	-0.379	-0.371	-0.364	-0.356	-0.346	-0.338	-0.329	-0.320	-0.310	-0.299	-0.290	-0.279	-0.268	-0.256	-0.244	-0.232	-0.221	-0.209	-0.198	-0.184	-0.171	-0.159	-0.148	-0.134	-0.121	-0.109	-0.096	-0.084	-0.070	-0.058	-0.046	-0.035	-0.024	-0.014	-0.002	0.008	0.016	0.026	0.035	0.042	0.050	0.056	0.062	0.068	0.072	0.076	0.080	0.081	0.084	0.084	0.084	0.081	0.081	0.078	0.074	0.070	0.065	0.059	0.052	0.045	0.039	0.029	0.020	0.010	0.000	-0.010	-0.021	-0.032	-0.045	-0.058	-0.069	-0.081	-0.094	-0.106	-0.119	-0.131	-0.144	-0.155	-0.168	-0.179	-0.191	-0.201	-0.211	-0.221	-0.230	-0.239	-0.246	-0.254	-0.261	-0.268	-0.272	-0.278	-0.281	-0.284	-0.285	-0.286	-0.288	-0.286	-0.285	-0.281	-0.279	-0.275	-0.271	-0.265	-0.259	-0.252	-0.245	-0.238	-0.229	-0.219	-0.210	-0.200	-0.190	-0.179	-0.169	-0.158	-0.148	-0.136	-0.125	-0.115	-0.104	-0.094	-0.084	-0.075	-0.066	-0.058	-0.050	-0.041	-0.035	-0.029	-0.025	-0.020	-0.016	-0.015	-0.012	-0.012	-0.014	-0.016	-0.019	-0.024	-0.029	-0.036	-0.044	-0.052	-0.062	-0.074	-0.086	-0.101	-0.114	-0.131	-0.148	-0.165	-0.185	-0.204	-0.224	-0.246	-0.268	-0.290	-0.312	-0.336	-0.361	-0.388	-0.411	-0.436	-0.462	-0.489	-0.515	-0.541	-0.568	-0.594	-0.619	-0.644	-0.670	-0.695	-0.719	-0.742	-0.765	-0.788	-0.810	-0.831	-0.851	-0.871	-0.891	-0.909	-0.926	-0.942	-0.958	-0.971	-0.984	-0.996	-1.008	-1.018	-1.028	-1.035	-1.042	-1.049	-1.054	-1.059	-1.061	-1.064	-1.065	-1.066	-1.065	-1.064	-1.062	-1.060	-1.056	-1.051	-1.048	-1.041	-1.035	-1.028	-1.020	-1.012	-1.004	-0.995	-0.986	-0.978	-0.966	-0.958	-0.949	-0.938	-0.928	-0.918	-0.908	-0.898	-0.889	-0.880	-0.870	-0.861	-0.852	-0.844	-0.835	-0.829	-0.821	-0.814	-0.809	-0.802	-0.798	-0.794	-0.790	-0.786	-0.784	-0.781	-0.780	-0.780	-0.780	-0.782	-0.782	-0.786	-0.789	-0.791	-0.796	-0.801	-0.806	-0.812	-0.819	-0.826	-0.834	-0.841	-0.850	-0.859	-0.868	-0.878	-0.888	-0.896	-0.908	-0.918	-0.928	-0.938	-0.949	-0.959	-0.969	-0.979	-0.988	-0.999	-1.008	-1.015	-1.025	-1.031	-1.040	-1.046	-1.052	-1.059	-1.062	-1.068	-1.071	-1.072	-1.075	-1.076	-1.075	-1.075	-1.074	-1.071	-1.069	-1.064	-1.059	-1.052	-1.045	-1.038	-1.029	-1.020	-1.009	-0.996	-0.985	-0.972	-0.958	-0.942	-0.928	-0.911	-0.894	-0.878	-0.859	-0.840	-0.821	-0.801	-0.781	-0.761	-0.740	-0.719	-0.698	-0.676	-0.655	-0.634	-0.611	-0.590	-0.569	-0.549	-0.528	-0.506	-0.486	-0.466	-0.446	-0.428	-0.409	-0.390	-0.372	-0.355	-0.340	-0.324	-0.309	-0.294	-0.280	-0.268	-0.255	-0.244	-0.234	-0.224	-0.215	-0.208	-0.200	-0.192	-0.188	-0.182	-0.178	-0.175	-0.172	-0.170	-0.169	-0.169	-0.169	-0.169	-0.170	-0.172	-0.175	-0.178	-0.181	-0.184	-0.188	-0.192	-0.196	-0.201	-0.205	-0.210	-0.215	-0.220	-0.225	-0.230	-0.235	-0.239	-0.244	-0.249	-0.251	-0.255	-0.259	-0.261	-0.265	-0.266	-0.268	-0.268	-0.269	-0.269	-0.268	-0.266	-0.264	-0.262	-0.259	-0.255	-0.251	-0.246	-0.240	-0.235	-0.228	-0.221	-0.214	-0.206	-0.196	-0.188	-0.178	-0.169	-0.159	-0.149	-0.138	-0.126	-0.115	-0.104	-0.092	-0.082	-0.070	-0.059	-0.046	-0.035	-0.025	-0.015	-0.002	0.008	0.018	0.026	0.036	0.045	0.054	0.061	0.069	0.075	0.081	0.089	0.092	0.098	0.102	0.106	0.109	0.111	0.112	0.114	0.115	0.115	0.115	0.114	0.111	0.110	0.106	0.105	0.101	0.098	0.092	0.088	0.082	0.078	0.072	0.066	0.060	0.054	0.048	0.041	0.035	0.029	0.021	0.015	0.009	0.002	-0.004	-0.010	-0.015	-0.021	-0.025	-0.031	-0.035	-0.041	-0.045	-0.049	-0.051	-0.055	-0.056	-0.059	-0.060	-0.061	-0.061	-0.062	-0.061	-0.061	-0.060	-0.058	-0.056	-0.052	-0.051	-0.046	-0.042	-0.038	-0.032	-0.029	-0.024	-0.018	-0.011	-0.005	0.001	0.009	0.015	0.024	0.031	0.039	0.046	0.054	0.062	0.070	0.078	0.084	0.092	0.100	0.108	0.115	0.121	0.128	0.135	0.141	0.146	0.152	0.158	0.161	0.166	0.171	0.175	0.178	0.181	0.184	0.185	0.186	0.188	0.188	0.189	0.189	0.188	0.186	0.186	0.185	0.184	0.181	0.179	0.176	0.172	0.170	0.168	0.164	0.160	0.156	0.152	0.149	0.146	0.142	0.139	0.136	0.132	0.129	0.128	0.124	0.121	0.120	0.119	0.116	0.115	0.114	0.115	0.114	0.114	0.115	0.116	0.118	0.120	0.121	0.125	0.128	0.131	0.136	0.140	0.145	0.150	0.155	0.161	0.168	0.174	0.181	0.186	0.194	0.201	0.209	0.216	0.224	0.231	0.239	0.246	0.252	0.260	0.268	0.274	0.280	0.286	0.292	0.299	0.302	0.309	0.311	0.316	0.319	0.321	0.322	0.325	0.325	0.325	0.325	0.324	0.322	0.320	0.316	0.312	0.310	0.305	0.299	0.292	0.285	0.279	0.270	0.262	0.254	0.244	0.234	0.224	0.214	0.202	0.191	0.181	0.169	0.156	0.145	0.132	0.121	0.110	0.098	0.086	0.074	0.062	0.051	0.039	0.029	0.019	0.009	-0.001	-0.010	-0.019	-0.028	-0.036	-0.042	-0.049	-0.055	-0.061	-0.068	-0.071	-0.075	-0.079	-0.081	-0.084	-0.085	-0.086	-0.088	100.000	5.000	2.000	1.000	3.000	0.000	0.000	0.000	0.000	0.000	0.000	0.000	0.000	0.000	0.000	0.000	0.000	0.000	-1.220	-1.228	-1.234	-1.240	-1.244	-1.249	-1.254	-1.258	-1.260	-1.262	-1.264	-1.265	-1.265	-1.265	-1.265	-1.264	-1.262	-1.260	-1.256	-1.254	-1.250	-1.246	-1.242	-1.238	-1.232	-1.228	-1.221	-1.216	-1.210	-1.204	-1.198	-1.191	-1.184	-1.178	-1.171	-1.165	-1.159	-1.151	-1.145	-1.140	-1.134	-1.129	-1.122	-1.118	-1.112	-1.108	-1.104	-1.100	-1.098	-1.094	-1.091	-1.089	-1.089	-1.086	-1.085	-1.085	-1.085	-1.086	-1.088	-1.090	-1.091	-1.096	-1.099	-1.102	-1.109	-1.114	-1.121	-1.128	-1.136	-1.144	-1.154	-1.162	-1.174	-1.185	-1.199	-1.210	-1.225	-1.239	-1.255	-1.270	-1.286	-1.305	-1.322	-1.341	-1.360	-1.381	-1.400	-1.421	-1.442	-1.465	-1.488	-1.510	-1.532	-1.555	-1.579	-1.601	-1.625	-1.649	-1.671	-1.695	-1.718	-1.741	-1.764	-1.786	-1.808	-1.829	-1.851	-1.870	-1.890	-1.909	-1.928	-1.945	-1.961	-1.978	-1.991	-2.005	-2.018	-2.029	-2.039	-2.049	-2.058	-2.064	-2.069	-2.074	-2.078	-2.080	-2.080	-2.081	-2.079	-2.078	-2.074	-2.069	-2.062	-2.058	-2.050	-2.041	-2.031	-2.022	-2.011	-1.999	-1.988	-1.974	-1.960	-1.946	-1.932	-1.918	-1.902	-1.886	-1.871	-1.855	-1.840	-1.824	-1.808	-1.792	-1.775	-1.760	-1.744	-1.729	-1.714	-1.699	-1.685	-1.670	-1.655	-1.641	-1.628	-1.615	-1.601	-1.590	-1.579	-1.566	-1.555	-1.545	-1.534	-1.525	-1.514	-1.506	-1.496	-1.489	-1.481	-1.472	-1.465	-1.458	-1.451	-1.444	-1.438	-1.431	-1.425	-1.419	-1.412	-1.408	-1.402	-1.398	-1.392	-1.388	-1.382	-1.379	-1.374	-1.370	-1.365	-1.360	-1.356	-1.354	-1.349	-1.345	-1.341	-1.339	-1.335	-1.332	-1.330	-1.328	-1.326	-1.325	-1.322	-1.321	-1.319	-1.318	-1.318	-1.316	-1.316	-1.315	-1.315	-1.316	-1.316	-1.318	-1.319	-1.320	-1.321	-1.324	-1.326	-1.328	-1.331	-1.334	-1.336	-1.340	-1.342	-1.346	-1.350	-1.352	-1.358	-1.361	-1.365	-1.368	-1.372	-1.374	-1.379	-1.381	-1.382	-1.385	-1.388	-1.389	-1.389	-1.390	-1.390	-1.390	-1.389	-1.386	-1.385	-1.382	-1.379	-1.375	-1.370	-1.365	-1.360	-1.354	-1.346	-1.339	-1.330	-1.320	-1.311	-1.301	-1.290	-1.279	-1.266	-1.254	-1.240	-1.226	-1.212	-1.198	-1.184	-1.168	-1.154	-1.138	-1.122	-1.108	-1.092	-1.078	-1.062	-1.048	-1.034	-1.020	-1.005	-0.992	-0.980	-0.968	-0.958	-0.945	-0.935	-0.926	-0.918	-0.910	-0.902	-0.896	-0.891	-0.886	-0.882	-0.880	-0.879	-0.878	-0.878	-0.879	-0.880	-0.882	-0.886	-0.891	-0.896	-0.902	-0.909	-0.916	-0.924	-0.932	-0.941	-0.950	-0.961	-0.970	-0.980	-0.990	-1.001	-1.012	-1.024	-1.032	-1.044	-1.055	-1.064	-1.074	-1.082	-1.092	-1.101	-1.109	-1.118	-1.125	-1.131	-1.139	-1.145	-1.150	-1.155	-1.159	-1.162	-1.165	-1.168	-1.170	-1.171	-1.171	-1.171	-1.171	-1.171	-1.169	-1.169	-1.168	-1.165	-1.162	-1.160	-1.158	-1.154	-1.151	-1.148	-1.146	-1.142	-1.140	-1.138	-1.135	-1.134	-1.131	-1.131	-1.130	-1.130	-1.129	-1.130	-1.131	-1.132	-1.135	-1.138	-1.140	-1.144	-1.149	-1.154	-1.160	-1.166	-1.174	-1.181	-1.189	-1.198	-1.206	-1.216	-1.228	-1.239	-1.250	-1.262	-1.274	-1.288	-1.300	-1.314	-1.328	-1.342	-1.356	-1.370	-1.385	-1.400	-1.414	-1.430	-1.444	-1.458	-1.471	-1.486	-1.500	-1.514	-1.528	-1.540	-1.552	-1.565	-1.578	-1.589	-1.599	-1.610	-1.619	-1.629	-1.638	-1.645	-1.651	-1.659	-1.665	-1.670	-1.674	-1.679	-1.681	-1.684	-1.685	-1.686	-1.686	-1.685	-1.685	-1.684	-1.680	-1.678	-1.674	-1.670	-1.665	-1.659	-1.654	-1.648	-1.640	-1.632	-1.625	-1.618	-1.610	-1.601	-1.592	-1.584	-1.574	-1.565	-1.558	-1.548	-1.539	-1.530	-1.522	-1.514	-1.505	-1.499	-1.490	-1.484	-1.478	-1.470	-1.465	-1.460	-1.456	-1.451	-1.448	-1.445	-1.442	-1.441	-1.440	-1.439	-1.439	-1.440	-1.440	-1.442	-1.444	-1.446	-1.451	-1.455	-1.459	-1.464	-1.470	-1.475	-1.481	-1.489	-1.495	-1.502	-1.510	-1.519	-1.528	-1.536	-1.544	-1.554	-1.562	-1.572	-1.581	-1.590	-1.599	-1.609	-1.618	-1.628	-1.635	-1.645	-1.654	-1.661	-1.670	-1.679	-1.688	-1.695	-1.702	-1.710	-1.718	-1.725	-1.732	-1.739	-1.745	-1.751	-1.758	-1.762	-1.768	-1.774	-1.778	-1.782	-1.786	-1.791	-1.795	-1.798	-1.801	-1.804	-1.805	-1.808	-1.809	-1.810	-1.811	-1.811	-1.811	-1.810	-1.809	-1.808	-1.804	-1.801	-1.798	-1.794	-1.789	-1.784	-1.778	-1.770	-1.764	-1.755	-1.746	-1.736	-1.725	-1.714	-1.702	-1.690	-1.676	-1.661	-1.648	-1.631	-1.614	-1.598	-1.580	-1.560	-1.542	-1.522	-1.502	-1.481	-1.459	-1.438	-1.415	-1.391	-1.369	-1.345	-1.321	-1.298	-1.272	-1.249	-1.225	-1.200	-1.176	-1.151	-1.128	-1.105	-1.081	-1.059	-1.036	-1.015	-0.992	-0.972	-0.952	-0.932	-0.914	-0.895	-0.878	-0.862	-0.846	-0.832	-0.819	-0.805	-0.792	-0.782	-0.772	-0.764	-0.756	-0.749	-0.744	-0.738	-0.734	-0.731	-0.729	-0.728	-0.726	-0.728	-0.728	-0.730	-0.734	-0.738	-0.741	-0.746	-0.751	-0.758	-0.764	-0.770	-0.779	-0.786	-0.794	-0.802	-0.810	-0.819	-0.828	-0.835	-0.844	-0.852	-0.861	-0.870	-0.878	-0.886	-0.894	-0.902	-0.911	-0.918	-0.925	-0.931	-0.938	-0.945	-0.951	-0.956	-0.960	-0.966	-0.970	-0.975	-0.978	-0.981	-0.984	-0.986	-0.988	-0.990	-0.991	-0.992	-0.992	-0.994	-0.994	-0.994	-0.994	-0.994	-0.994	-0.991	-0.991	-0.990	-0.989	-0.988	-0.986	-0.985	-0.985	-0.984	-0.982	-0.981	-0.981	-0.980	-0.979	-0.979	-0.979	-0.980	-0.980	-0.980	-0.982	-0.982	-0.985	-0.986	-0.990	-0.994	-0.996	-1.000	-1.005	-1.008	-1.012	-1.019	-1.024	-1.031	-1.038	-1.045	-1.051	-1.059	-1.068	-1.076	-1.084	-1.092	-1.101	-1.110	-1.119	-1.129	-1.138	-1.148	-1.156	-1.166	-1.175	-1.185	-1.194	-1.202	-1.211	-1.220	-1.229	-1.236	-1.244	-1.252	-1.260	-1.266	-1.274	-1.279	-1.284	-1.290	-1.295	-1.299	-1.302	-1.305	-1.309	-1.311	-1.314	-1.315	-1.315	-1.316	-1.318	-1.318	-1.316	-1.315	-1.314	-1.311	-1.309	-1.308	-1.305	-1.301	-1.299	-1.294	-1.291	-1.288	-1.284	-1.280	-1.275	-1.270	-1.266	-1.261	-1.258	-1.252	-1.249	-1.245	-1.241	-1.238	-1.234	-1.230	-1.228	-1.225	-1.221	-1.218	-1.216	-1.214	-1.212	-1.211	-1.210	-1.209	-1.209	-1.209	-1.209	-1.209	-1.210	-1.210	-1.211	-1.212	-1.216	-1.218	-1.221	-1.224	-1.228	-1.231	-1.236	-1.240	-1.245	-1.251	-1.256	-1.262	-1.269	-1.275	-1.282	-1.289	-1.296	-1.305	-1.312	-1.321	-1.330	-1.340	-1.349	-1.358	-1.366	-1.378	-1.386	-1.398	-1.408	-1.418	-1.428	-1.439	-1.450	-1.459	-1.470	-1.481	-1.492	-1.502	-1.514	-1.525	-1.535	-1.546	-1.556	-1.566	-1.576	-1.586	-1.594	-1.604	-1.611	-1.620	-1.628	-1.634	-1.640	-1.646	-1.650	-1.655	-1.659	-1.661	-1.664	-1.664	-1.665	-1.665	-1.664	-1.662	-1.659	-1.655	-1.650	-1.644	-1.639	-1.631	-1.622	-1.614	-1.604	-1.594	-1.581	-1.569	-1.556	-1.542	-1.529	-1.514	-1.499	-1.482	-1.466	-1.451	-1.434	-1.418	-1.400	-1.384	-1.366	-1.349	-1.334	-1.316	-1.301	-1.286	-1.271	-1.256	-1.242	-1.231	-1.219	-1.209	-1.198	-1.190	-1.181	-1.175	-1.170	-1.165	-1.162	-1.161	-1.161	-1.162	-1.166	-1.170	-1.176	-1.182	-1.190	-1.201	-1.212	-1.224	-1.238	-1.252	-1.270	-1.286	-1.304	-1.324	-1.345	-1.366	-1.389	-1.411	-1.435	-1.459	-1.484	-1.509	-1.535	-1.561	-1.588	-1.614	-1.641	-1.668	-1.692	-1.719	-1.745	-1.770	-1.794	-1.819	-1.842	-1.864	-1.886	-1.908	-1.928	-1.946	-1.964	-1.981	-1.995	-2.010	-2.022	-2.034	-2.045	-2.052	-2.060	-2.066	-2.071	-2.075	-2.076	-2.076	-2.075	-2.074	-2.069	-2.062	-2.058	-2.049	-2.040	-2.029	-2.018	-2.004	-1.990	-1.975	-1.958	-1.940	-1.922	-1.902	-1.882	-1.860	-1.839	-1.815	-1.792	-1.769	-1.744	-1.719	-1.692	-1.668	-1.642	-1.615	-1.589	-1.562	-1.535	-1.509	-1.481	-1.455	-1.429	-1.402	-1.376	-1.351	-1.326	-1.301	-1.278	-1.254	-1.230	-1.208	-1.185	-1.164	-1.144	-1.124	-1.105	-1.085	-1.068	-1.051	-1.034	-1.019	-1.004	-0.990	-0.978	-0.965	-0.954	-0.942	-0.934	-0.924	-0.916	-0.909	-0.901	-0.896	-0.890	-0.886	-0.882	-0.879	-0.876	-0.874	-0.872	-0.871	-0.871	-0.870	-0.871	-0.871	-0.872	-0.875	-0.876	-0.879	-0.881	-0.884	-0.888	-0.891	-0.894	-0.896	-0.900	-0.904	-0.906	-0.910	-0.912	-0.916	-0.920	-0.924	-0.926	-0.929	-0.932	-0.934	-0.938	-0.939	-0.940	-0.941	-0.942	-0.944	-0.944	-0.944	-0.944	-0.942	-0.940	-0.939	-0.938	-0.934	-0.930	-0.926	-0.922	-0.918	-0.912	-0.906	-0.900	-0.892	-0.886	-0.878	-0.869	-0.860	-0.851	-0.841	-0.831	-0.821	-0.810	-0.799	-0.786	-0.775	-0.762	-0.750	-0.738	-0.725	-0.711	-0.698	-0.685	-0.672	-0.659	-0.646	-0.634	-0.620	-0.608	-0.596	-0.582	-0.571	-0.560	-0.549	-0.539	-0.528	-0.519	-0.510	-0.501	-0.494	-0.486	-0.480	-0.474	-0.469	-0.465	-0.461	-0.459	-0.456	-0.455	-0.454	-0.455	-0.455	-0.458	-0.460	-0.462	-0.465	-0.470	-0.474	-0.480	-0.485	-0.490	-0.498	-0.505	-0.511	-0.519	-0.528	-0.534	-0.542	-0.550	-0.559	-0.566	-0.574	-0.582	-0.590	-0.598	-0.605	-0.612	-0.618	-0.622	-0.629	-0.634	-0.639	-0.642	-0.646	-0.649	-0.651	-0.652	-0.655	-0.654	-0.655	-0.654	-0.652	-0.651	-0.649	-0.645	-0.641	-0.639	-0.632	-0.628	-0.621	-0.616	-0.610	-0.602	-0.595	-0.589	-0.581	-0.572	-0.565	-0.556	-0.548	-0.539	-0.531	-0.522	-0.514	-0.505	-0.498	-0.489	-0.481	-0.472	-0.465	-0.458	-0.450	-0.444	-0.436	-0.429	-0.424	-0.418	-0.411	-0.405	-0.400	-0.395	-0.390	-0.385	-0.381	-0.378	-0.374	-0.370	-0.366	-0.364	-0.360	-0.358	-0.354	-0.351	-0.350	-0.346	-0.344	-0.341	-0.339	-0.336	-0.334	-0.330	-0.328	-0.325	-0.321	-0.320	-0.316	-0.314	-0.310	-0.308	-0.304	-0.300	-0.296	-0.294	-0.290	-0.288	-0.284	-0.281	-0.278	-0.275	-0.271	-0.270	-0.266	-0.264	-0.262	-0.260	-0.259	-0.258	-0.256	-0.255	-0.255	-0.256	-0.255	-0.256	-0.259	-0.260	-0.264	-0.266	-0.269	-0.274	-0.279	-0.284	-0.290	-0.296	-0.304	-0.312	-0.321	-0.330	-0.340	-0.350	-0.361	-0.371	-0.384	-0.398	-0.410	-0.424	-0.439	-0.454	-0.468	-0.482	-0.498	-0.514	-0.530	-0.545	-0.561	-0.578	-0.594	-0.610	-0.626	-0.642	-0.658	-0.672	-0.689	-0.702	-0.718	-0.731	-0.744	-0.756	-0.769	-0.780	-0.790	-0.800	-0.809	-0.818	-0.825	-0.831	-0.836	-0.841	-0.845	-0.848	-0.849	-0.851	-0.851	-0.850	-0.848	-0.845	-0.841	-0.836	-0.831	-0.824	-0.818	-0.810	-0.802	-0.792	-0.784	-0.775	-0.764	-0.754	-0.742	-0.731	-0.720	-0.708	-0.696	-0.685	-0.672	-0.661	-0.651	-0.640	-0.630	-0.620	-0.610	-0.601	-0.592	-0.585	-0.578	-0.570	-0.564	-0.559	-0.554	-0.550	-0.548	-0.545	-0.542	-0.542	-0.542	-0.545	-0.545	-0.548	-0.551	-0.555	-0.560	-0.565	-0.571	-0.578	-0.585	-0.591	-0.601	-0.609	-0.618	-0.626	-0.635	-0.644	-0.655	-0.664	-0.672	-0.681	-0.691	-0.700	-0.708	-0.715	-0.722	-0.730	-0.735	-0.741	-0.746	-0.750	-0.754	-0.756	-0.759	-0.760	-0.760	-0.760	-0.758	-0.755	-0.751	-0.746	-0.741	-0.736	-0.729	-0.721	-0.712	-0.702	-0.692	-0.681	-0.670	-0.658	-0.645	-0.631	-0.618	-0.604	-0.590	-0.575	-0.561	-0.545	-0.531	-0.516	-0.501	-0.486	-0.472	-0.459	-0.445	-0.432	-0.419	-0.406	-0.395	-0.385	-0.374	-0.365	-0.358	-0.349	-0.344	-0.338	-0.332	-0.329	-0.326	-0.324	-0.324	-0.324	-0.325	-0.328	-0.330	-0.334	-0.340	-0.345	-0.351	-0.359	-0.366	-0.376	-0.385	-0.395	-0.405	-0.416	-0.426	-0.440	-0.451	-0.462	-0.475	-0.488	-0.499	-0.511	-0.524	-0.535	-0.548	-0.558	-0.569	-0.579	-0.589	-0.598	-0.606	-0.614	-0.621	-0.629	-0.635	-0.640	-0.645	-0.649	-0.651	-0.654	-0.656	-0.656	-0.656	-0.655	-0.654	-0.651	-0.649	-0.645	-0.641	-0.636	-0.631	-0.626	-0.620	-0.612	-0.605	-0.599	-0.591	-0.582	-0.575	-0.568	-0.560	-0.551	-0.544	-0.535	-0.528	-0.520	-0.514	-0.506	-0.500	-0.494	-0.489	-0.482	-0.479	-0.474	-0.470	-0.469	-0.465	-0.464	-0.462	-0.462	-0.464	-0.464	-0.466	-0.470	-0.474	-0.478	-0.484	-0.489	-0.495	-0.502	-0.511	-0.520	-0.529	-0.540	-0.550	-0.561	-0.572	-0.585	-0.596	-0.610	-0.622	-0.636	-0.650	-0.664	-0.678	-0.692	-0.706	-0.721	-0.736	-0.751	-0.766	-0.781	-0.796	-0.810	-0.825	-0.839	-0.854	-0.868	-0.880	-0.894	-0.908	-0.920	-0.931	-0.944	-0.955	-0.966	-0.978	-0.986	-0.996	-1.005	-1.015	-1.022	-1.030	-1.039	-1.046	-1.051	-1.058	-1.064	-1.068	-1.072	-1.076	-1.080	-1.082	-1.085	-1.086	-1.088	-1.089	-1.090	-1.089	-1.088	-1.088	-1.086	-1.084	-1.081	-1.079	-1.076	-1.071	-1.068	-1.064	-1.059	-1.052	-1.048	-1.042	-1.036	-1.030	-1.024	-1.018	-1.010	-1.002	-0.995	-0.989	-0.980	-0.974	-0.965	-0.958	-0.950	-0.942	-0.934	-0.926	-0.919	-0.911	-0.904	-0.896	-0.890	-0.882	-0.876	-0.869	-0.862	-0.858	-0.851	-0.845	-0.840	-0.835	-0.831	-0.826	-0.822	-0.819	-0.814	-0.811	-0.809	-0.806	-0.804	-0.801	-0.800	-0.799	-0.799	-0.799	-0.799	-0.799	-0.799	-0.800	-0.801	-0.802	-0.804	-0.806	-0.808	-0.809	-0.811	-0.814	-0.818	-0.820	-0.822	-0.825	-0.829	-0.831	-0.834	-0.836	-0.838	-0.841	-0.842	-0.844	-0.845	-0.846	-0.848	-0.848	-0.848	-0.848	-0.846	-0.845	-0.844	-0.842	-0.839	-0.835	-0.832	-0.828	-0.822	-0.816	-0.809	-0.802	-0.794	-0.785	-0.775	-0.765	-0.754	-0.742	-0.730	-0.718	-0.704	-0.689	-0.674	-0.656	-0.641	-0.625	-0.606	-0.589	-0.570	-0.552	-0.532	-0.512	-0.494	-0.474	-0.454	-0.434	-0.414	-0.394	-0.374	-0.354	-0.334	-0.315	-0.296	-0.276	-0.259	-0.240	-0.222	-0.206	-0.190	-0.175	-0.160	-0.146	-0.132	-0.120	-0.109	-0.098	-0.088	-0.078	-0.071	-0.062	-0.056	-0.051	-0.048	-0.044	-0.040	-0.038	-0.036	-0.035	-0.036	-0.038	-0.040	-0.041	-0.045	-0.049	-0.052	-0.058	-0.062	-0.068	-0.074	-0.080	-0.086	-0.092	-0.099	-0.106	-0.112	-0.119	-0.126	-0.134	-0.139	-0.145	-0.151	-0.156	-0.161	-0.168	-0.171	-0.175	-0.179	-0.181	-0.185	-0.186	-0.188	-0.189	-0.190	-0.190	-0.191	-0.190	-0.189	-0.188	-0.185	-0.182	-0.180	-0.176	-0.172	-0.169	-0.165	-0.161	-0.156	-0.151	-0.146	-0.142	-0.138	-0.132	-0.128	-0.122	-0.118	-0.112	-0.110	-0.105	-0.101	-0.098	-0.094	-0.090	-0.088	-0.084	-0.082	-0.080	-0.079	-0.076	-0.075	-0.075	-0.074	-0.074	-0.075	-0.074	-0.075	-0.076	-0.078	-0.079	-0.081	-0.082	-0.085	-0.086	-0.090	-0.092	-0.094	-0.096	-0.100	-0.102	-0.105	-0.108	-0.111	-0.114	-0.116	-0.120	-0.121	-0.125	-0.126	-0.130	-0.131	-0.134	-0.135	-0.138	-0.139	-0.140	-0.141	-0.142	-0.144	-0.145	-0.145	-0.145	-0.146	-0.145	-0.145	-0.145	-0.144	-0.144	-0.142	-0.142	-0.141	-0.140	-0.139	-0.138	-0.135	-0.134	-0.132	-0.130	-0.128	-0.126	-0.124	-0.121	-0.120	-0.118	-0.115	-0.112	-0.111	-0.109	-0.106	-0.104	-0.102	-0.101	-0.099	-0.096	-0.095	-0.092	-0.090	-0.088	-0.088	-0.085	-0.082	-0.081	-0.079	-0.078	-0.075	-0.074	-0.072	-0.070	-0.069	-0.068	-0.066	-0.064	-0.062	-0.061	-0.060	-0.058	-0.058	-0.056	-0.055	-0.054	-0.052	-0.052	-0.051	-0.050	-0.049	-0.046	-0.046	-0.045	-0.044	-0.042	-0.041	-0.041	-0.039	-0.039	-0.036	-0.035	-0.034	-0.034	-0.032	-0.031	-0.030	-0.029	-0.028	-0.026	-0.025	-0.022	-0.021	-0.020	-0.019	-0.018	-0.014	-0.012	-0.010	-0.008	-0.005	-0.004	-0.001	0.002	0.005	0.008	0.010	0.014	0.018	0.020	0.024	0.028	0.031	0.035	0.039	0.042	0.046	0.051	0.055	0.060	0.064	0.069	0.072	0.076	0.081	0.085	0.090	0.094	0.099	0.102	0.106	0.110	0.112	0.118	0.120	0.122	0.126	0.129	0.130	0.134	0.135	0.135	0.136	0.138	0.138	0.136	0.136	0.135	0.134	0.131	0.128	0.125	0.121	0.118	0.112	0.109	0.104	0.098	0.091	0.085	0.078	0.071	0.062	0.055	0.046	0.039	0.030	0.020	0.011	0.001	-0.008	-0.016	-0.026	-0.036	-0.045	-0.055	-0.065	-0.074	-0.082	-0.092	-0.101	-0.109	-0.118	-0.126	-0.132	-0.141	-0.148	-0.154	-0.160	-0.166	-0.171	-0.176	-0.179	-0.184	-0.186	-0.190	-0.192	-0.195	-0.196	-0.198	-0.199	-0.199	-0.199	-0.199	-0.198	-0.196	-0.195	-0.194	-0.191	-0.190	-0.189	-0.186	-0.182	-0.181	-0.179	-0.176	-0.174	-0.172	-0.170	-0.169	-0.168	-0.166	-0.165	-0.165	-0.164	-0.165	-0.164	-0.165	-0.168	-0.169	-0.171	-0.174	-0.178	-0.181	-0.185	-0.190	-0.196	-0.201	-0.209	-0.215	-0.222	-0.231	-0.239	-0.248	-0.256	-0.266	-0.278	-0.288	-0.299	-0.309	-0.320	-0.332	-0.344	-0.355	-0.368	-0.380	-0.392	-0.405	-0.418	-0.429	-0.442	-0.454	-0.466	-0.478	-0.490	-0.500	-0.510	-0.522	-0.531	-0.541	-0.550	-0.560	-0.569	-0.576	-0.585	-0.592	-0.599	-0.605	-0.611	-0.616	-0.620	-0.625	-0.629	-0.632	-0.635	-0.638	-0.640	-0.641	-0.641	-0.642	-0.642	-0.642	-0.642	-0.642	-0.641	-0.640	-0.640	-0.639	-0.638	-0.636	-0.635	-0.632	-0.631	-0.629	-0.629	-0.628	-0.628	-0.626	-0.625	-0.625	-0.625	-0.626	-0.626	-0.628	-0.629	-0.630	-0.632	-0.635	-0.638	-0.641	-0.645	-0.648	-0.652	-0.658	-0.661	-0.665	-0.671	-0.676	-0.681	-0.686	-0.692	-0.699	-0.704	-0.710	-0.715	-0.721	-0.728	-0.732	-0.738	-0.742	-0.748	-0.752	-0.755	-0.760	-0.764	-0.765	-0.768	-0.769	-0.771	-0.771	-0.770	-0.771	-0.769	-0.766	-0.764	-0.760	-0.756	-0.751	-0.745	-0.740	-0.732	-0.725	-0.718	-0.709	-0.699	-0.689	-0.679	-0.668	-0.658	-0.645	-0.634	-0.621	-0.608	-0.594	-0.581	-0.568	-0.554	-0.540	-0.528	-0.512	-0.499	-0.485	-0.472	-0.460	-0.446	-0.435	-0.422	-0.411	-0.401	-0.391	-0.381	-0.371	-0.362	-0.355	-0.348	-0.341	-0.336	-0.330	-0.325	-0.321	-0.319	-0.318	-0.315	-0.314	-0.314	-0.315	-0.315	-0.316	-0.319	-0.322	-0.326	-0.330	-0.334	-0.339	-0.345	-0.350	-0.356	-0.362	-0.369	-0.375	-0.381	-0.388	-0.395	-0.401	-0.409	-0.415	-0.421	-0.428	-0.434	-0.438	-0.444	-0.448	-0.452	-0.456	-0.460	-0.462	-0.465	-0.468	-0.469	-0.470	-0.470	-0.471	-0.470	-0.469	-0.468	-0.465	-0.462	-0.460	-0.456	-0.452	-0.448	-0.442	-0.438	-0.431	-0.425	-0.419	-0.412	-0.405	-0.398	-0.390	-0.381	-0.374	-0.365	-0.358	-0.350	-0.340	-0.332	-0.324	-0.316	-0.308	-0.300	-0.292	-0.285	-0.278	-0.270	-0.264	-0.256	-0.250	-0.244	-0.239	-0.232	-0.228	-0.222	-0.218	-0.214	-0.210	-0.206	-0.202	-0.201	-0.198	-0.196	-0.195	-0.194	-0.194	-0.192	-0.194	-0.194	-0.195	-0.196	-0.199	-0.202	-0.204	-0.208	-0.211	-0.215	-0.220	-0.224	-0.230	-0.236	-0.241	-0.249	-0.255	-0.261	-0.269	-0.276	-0.285	-0.294	-0.302	-0.312	-0.321	-0.332	-0.342	-0.352	-0.365	-0.375	-0.386	-0.399	-0.410	-0.422	-0.435	-0.449	-0.461	-0.475	-0.489	-0.501	-0.516	-0.531	-0.544	-0.559	-0.574	-0.589	-0.602	-0.618	-0.631	-0.648	-0.662	-0.676	-0.691	-0.708	-0.721	-0.735	-0.750	-0.762	-0.778	-0.790	-0.804	-0.816	-0.829	-0.840	-0.851	-0.862	-0.874	-0.882	-0.891	-0.901	-0.909	-0.918	-0.924	-0.930	-0.936	-0.941	-0.946	-0.950	-0.952	-0.956	-0.958	-0.959	-0.958	-0.959	-0.956	-0.955	-0.952	-0.949	-0.945	-0.941	-0.936	-0.930	-0.924	-0.918	-0.910	-0.904	-0.895	-0.886	-0.879	-0.869	-0.860	-0.851	-0.841	-0.831	-0.822	-0.811	-0.802	-0.792	-0.784	-0.772	-0.764	-0.754	-0.746	-0.738	-0.729	-0.720	-0.712	-0.704	-0.698	-0.691	-0.685	-0.678	-0.672	-0.668	-0.664	-0.659	-0.655	-0.652	-0.649	-0.646	-0.644	-0.644	-0.641	-0.641	-0.641	-0.641	-0.641	-0.642	-0.644	-0.644	-0.646	-0.648	-0.651	-0.652	-0.656	-0.659	-0.661	-0.664	-0.666	-0.670	-0.672	-0.676	-0.679	-0.681	-0.685	-0.688	-0.690	-0.692	-0.696	-0.698	-0.700	-0.702	-0.704	-0.705	-0.706	-0.709	-0.710	-0.711	-0.711	-0.712	-0.712	-0.712	-0.712	-0.712	-0.712	-0.711	-0.711	-0.710	-0.710	-0.709	-0.708	-0.708	-0.705	-0.704	-0.702	-0.701	-0.699	-0.698	-0.696	-0.694	-0.692	-0.690	-0.688	-0.686	-0.685	-0.682	-0.680	-0.679	-0.676	-0.675	-0.672	-0.671	-0.670	-0.669	-0.666	-0.665	-0.664	-0.662	-0.660	-0.660	-0.659	-0.658	-0.656	-0.655	-0.655	-0.654	-0.652	-0.651	-0.651	-0.650	-0.650	-0.650	-0.649	-0.649	-0.649	-0.650	-0.650	-0.650	-0.651	-0.652	-0.654	-0.656	-0.658	-0.659	-0.660	-0.662	-0.665	-0.668	-0.670	-0.674	-0.678	-0.679	-0.684	-0.686	-0.690	-0.694	-0.699	-0.702	-0.705	-0.710	-0.715	-0.718	-0.721	-0.725	-0.729	-0.732	-0.736	-0.740	-0.744	-0.746	-0.750	-0.754	-0.756	-0.759	-0.760	-0.762	-0.764	-0.765	-0.766	-0.768	-0.768	-0.768	-0.766	-0.766	-0.765	-0.764	-0.761	-0.760	-0.758	-0.755	-0.754	-0.750	-0.746	-0.742	-0.740	-0.736	-0.731	-0.728	-0.724	-0.720	-0.715	-0.710	-0.706	-0.701	-0.696	-0.691	-0.689	-0.685	-0.681	-0.678	-0.674	-0.671	-0.669	-0.666	-0.664	-0.662	-0.661	-0.661	-0.661	-0.661	-0.661	-0.664	-0.666	-0.669	-0.671	-0.676	-0.680	-0.685	-0.691	-0.696	-0.702	-0.710	-0.719	-0.726	-0.735	-0.745	-0.755	-0.764	-0.776	-0.786	-0.799	-0.810	-0.824	-0.836	-0.850	-0.861	-0.875	-0.890	-0.904	-0.919	-0.932	-0.948	-0.961	-0.975	-0.990	-1.004	-1.019	-1.034	-1.048	-1.061	-1.076	-1.090	-1.104	-1.116	-1.130	-1.144	-1.156	-1.170	-1.182	-1.194	-1.208	-1.219	-1.230	-1.241	-1.252	-1.262	-1.274	-1.282	-1.294	-1.302	-1.311	-1.321	-1.329	-1.338	-1.345	-1.354	-1.360	-1.368	-1.374	-1.379	-1.386	-1.391	-1.396	-1.401	-1.405	-1.409	-1.412	-1.415	-1.419	-1.420	-1.421	-1.424	-1.424	-1.425	-1.425	-1.424	-1.422	-1.421	-1.419	-1.416	-1.414	-1.410	-1.406	-1.401	-1.398	-1.390	-1.385	-1.379	-1.371	-1.365	-1.358	-1.350	-1.341	-1.332	-1.325	-1.316	-1.308	-1.298	-1.288	-1.279	-1.269	-1.259	-1.249	-1.239	-1.229	-1.220	-1.210	-1.200	-1.191	-1.182	-1.174	-1.165	-1.158	-1.151	-1.144	-1.139	-1.132	-1.126	-1.122	-1.119	-1.115	-1.112	-1.110	-1.108	-1.108	-1.108	-1.108	-1.109	-1.110	-1.112	-1.115	-1.119	-1.122	-1.129	-1.134	-1.139	-1.145	-1.152	-1.160	-1.168	-1.175	-1.184	-1.192	-1.201	-1.210	-1.220	-1.230	-1.239	-1.249	-1.260	-1.269	-1.279	-1.288	-1.298	-1.306	-1.315	-1.324	-1.332	-1.340	-1.348	-1.355	-1.360	-1.366	-1.372	-1.378	-1.382	-1.385	-1.389	-1.392	-1.394	-1.396	-1.395	-1.396	-1.396	-1.395	-1.392	-1.390	-1.388	-1.384	-1.380	-1.374	-1.370	-1.362	-1.356	-1.349	-1.341	-1.334	-1.324	-1.315	-1.305	-1.295	-1.284	-1.272	-1.261	-1.250	-1.236	-1.225	-1.211	-1.200	-1.186	-1.172	-1.159	-1.146	-1.134	-1.120	-1.105	-1.091	-1.078	-1.064	-1.050	-1.036	-1.022	-1.010	-0.998	-0.984	-0.971	-0.958	-0.945	-0.934	-0.922	-0.911	-0.899	-0.889	-0.878	-0.868	-0.859	-0.849	-0.841	-0.832	-0.824	-0.818	-0.810	-0.804	-0.796	-0.791	-0.786	-0.781	-0.776	-0.772	-0.770	-0.766	-0.765	-0.762	-0.760	-0.758	-0.756	-0.756	-0.755	-0.755	-0.755	-0.755	-0.755	-0.756	-0.756	-0.756	-0.758	-0.758	-0.759	-0.759	-0.760	-0.760	-0.760	-0.761	-0.760	-0.760	-0.760	-0.760	-0.759	-0.756	-0.755	-0.754	-0.751	-0.749	-0.745	-0.741	-0.738	-0.731	-0.728	-0.722	-0.716	-0.710	-0.702	-0.696	-0.689	-0.681	-0.672	-0.664	-0.655	-0.645	-0.634	-0.625	-0.614	-0.602	-0.592	-0.581	-0.571	-0.559	-0.548	-0.536	-0.525	-0.514	-0.502	-0.491	-0.480	-0.469	-0.458	-0.449	-0.439	-0.429	-0.419	-0.410	-0.402	-0.394	-0.388	-0.380	-0.375	-0.369	-0.364	-0.360	-0.358	-0.354	-0.351	-0.350	-0.350	-0.350	-0.350	-0.351	-0.354	-0.356	-0.360	-0.364	-0.368	-0.374	-0.380	-0.386	-0.392	-0.401	-0.409	-0.418	-0.426	-0.435	-0.445	-0.455	-0.465	-0.476	-0.486	-0.498	-0.509	-0.519	-0.530	-0.541	-0.552	-0.562	-0.574	-0.584	-0.594	-0.605	-0.615	-0.624	-0.632	-0.642	-0.651	-0.659	-0.666	-0.674	-0.680	-0.686	-0.694	-0.699	-0.704	-0.709	-0.712	-0.715	-0.719	-0.721	-0.724	-0.725	-0.726	-0.726	-0.726	-0.726	-0.725	-0.724	-0.722	-0.720	-0.718	-0.716	-0.712	-0.710	-0.705	-0.702	-0.698	-0.694	-0.690	-0.686	-0.682	-0.679	-0.674	-0.670	-0.668	-0.662	-0.660	-0.658	-0.655	-0.651	-0.650	-0.650	-0.649	-0.648	-0.648	-0.648	-0.648	-0.649	-0.652	-0.654	-0.658	-0.660	-0.665	-0.669	-0.675	-0.681	-0.688	-0.695	-0.701	-0.710	-0.718	-0.726	-0.736	-0.745	-0.755	-0.765	-0.775	-0.785	-0.796	-0.806	-0.818	-0.829	-0.839	-0.849	-0.860	-0.869	-0.879	-0.889	-0.898	-0.906	-0.915	-0.922	-0.931	-0.938	-0.944	-0.950	-0.955	-0.960	-0.964	-0.968	-0.969	-0.970	-0.972	-0.972	-0.971	-0.970	-0.968	-0.965	-0.962	-0.958	-0.954	-0.948	-0.942	-0.936	-0.929	-0.921	-0.914	-0.906	-0.896	-0.888	-0.878	-0.869	-0.859	-0.849	-0.839	-0.829	-0.818	-0.806	-0.796	-0.785	-0.776	-0.765	-0.755	-0.745	-0.735	-0.725	-0.716	-0.708	-0.699	-0.690	-0.682	-0.675	-0.668	-0.661	-0.655	-0.650	-0.645	-0.641	-0.636	-0.634	-0.630	-0.629	-0.626	-0.625	-0.624	-0.625	-0.625	-0.626	-0.628	-0.630	-0.632	-0.636	-0.640	-0.645	-0.650	-0.656	-0.662	-0.670	-0.678	-0.686	-0.695	-0.705	-0.715	-0.726	-0.738	-0.750	-0.762	-0.776	-0.790	-0.804	-0.820	-0.835	-0.851	-0.866	-0.884	-0.902	-0.919	-0.938	-0.956	-0.974	-0.992	-1.011	-1.031	-1.050	-1.070	-1.089	-1.108	-1.128	-1.146	-1.165	-1.182	-1.202	-1.219	-1.236	-1.255	-1.271	-1.286	-1.302	-1.316	-1.330	-1.344	-1.356	-1.369	-1.379	-1.389	-1.396	-1.405	-1.412	-1.419	-1.424	-1.428	-1.431	-1.434	-1.434	-1.434	-1.434	-1.431	-1.429	-1.425	-1.420	-1.415	-1.410	-1.404	-1.395	-1.388	-1.379	-1.369	-1.359	-1.350	-1.339	-1.328	-1.316	-1.304	-1.292	-1.281	-1.270	-1.258	-1.245	-1.234	-1.222	-1.211	-1.200	-1.190	-1.179	-1.169	-1.160	-1.150	-1.141	-1.134	-1.125	-1.119	-1.111	-1.105	-1.099	-1.094	-1.089	-1.085	-1.081	-1.078	-1.075	-1.072	-1.071	-1.070	-1.069	-1.068	-1.069	-1.068	-1.069	-1.070	-1.071	-1.072	-1.075	-1.076	-1.079	-1.080	-1.082	-1.085	-1.088	-1.090	-1.092	-1.095	-1.099	-1.100	-1.104	-1.106	-1.109	-1.110	-1.111	-1.115	-1.116	-1.119	-1.121	-1.122	-1.124	-1.126	-1.128	-1.130	-1.132	-1.134	-1.136	-1.139	-1.140	-1.142	-1.144	-1.145	-1.148	-1.150	-1.152	-1.155	-1.156	-1.158	-1.161	-1.164	-1.168	-1.170	-1.172	-1.175	-1.179	-1.182	-1.186	-1.189	-1.192	-1.196	-1.200	-1.202	-1.206	-1.211	-1.214	-1.218	-1.220	-1.224	-1.226	-1.229	-1.232	-1.234	-1.236	-1.238	-1.239	-1.240	-1.240	-1.240	-1.240	-1.239	-1.236	-1.235	-1.232	-1.230	-1.226	-1.222	-1.219	-1.212	-1.208	-1.201	-1.194	-1.188	-1.180	-1.171	-1.162	-1.154	-1.144	-1.135	-1.124	-1.114	-1.101	-1.090	-1.079	-1.066	-1.054	-1.042	-1.029	-1.016	-1.005	-0.992	-0.980	-0.969	-0.958	-0.945	-0.936	-0.924	-0.914	-0.905	-0.896	-0.886	-0.879	-0.872	-0.865	-0.860	-0.854	-0.849	-0.845	-0.842	-0.840	-0.839	-0.838	-0.838	-0.838	-0.840	-0.841	-0.845	-0.849	-0.851	-0.856	-0.862	-0.869	-0.875	-0.882	-0.889	-0.898	-0.905	-0.912	-0.921	-0.930	-0.939	-0.948	-0.956	-0.965	-0.974	-0.982	-0.990	-0.999	-1.006	-1.014	-1.020	-1.026	-1.032	-1.038	-1.042	-1.048	-1.050	-1.054	-1.058	-1.059	-1.060	-1.061	-1.061	-1.060	-1.059	-1.058	-1.055	-1.052	-1.048	-1.044	-1.039	-1.032	-1.029	-1.022	-1.016	-1.010	-1.004	-0.995	-0.989	-0.981	-0.975	-0.968	-0.959	-0.951	-0.945	-0.938	-0.931	-0.922	-0.916	-0.910	-0.904	-0.899	-0.892	-0.889	-0.885	-0.880	-0.876	-0.874	-0.871	-0.870	-0.869	-0.868	-0.868	-0.868	-0.869	-0.870	-0.872	-0.875	-0.879	-0.882	-0.888	-0.892	-0.899	-0.905	-0.911	-0.919	-0.926	-0.934	-0.942	-0.952	-0.960	-0.971	-0.980	-0.990	-1.000	-1.011	-1.022	-1.032	-1.045	-1.056	-1.066	-1.078	-1.091	-1.102	-1.114	-1.125	-1.136	-1.148	-1.160	-1.171	-1.181	-1.192	-1.202	-1.214	-1.222	-1.232	-1.242	-1.252	-1.261	-1.269	-1.278	-1.285	-1.292	-1.300	-1.306	-1.311	-1.318	-1.322	-1.328	-1.331	-1.335	-1.339	-1.342	-1.344	-1.348	-1.349	-1.350	-1.350	-1.350	-1.351	-1.350	-1.349	-1.348	-1.346	-1.345	-1.342	-1.339	-1.336	-1.334	-1.329	-1.326	-1.321	-1.318	-1.314	-1.310	-1.304	-1.300	-1.296	-1.291	-1.286	-1.281	-1.276	-1.272	-1.268	-1.264	-1.259	-1.255	-1.251	-1.248	-1.244	-1.240	-1.238	-1.234	-1.231	-1.230	-1.228	-1.226	-1.224	-1.222	-1.221	-1.221	-1.220	-1.220	-1.220	-1.220	-1.222	-1.222	-1.225	-1.226	-1.229	-1.231	-1.232	-1.235	-1.239	-1.241	-1.246	-1.249	-1.254	-1.258	-1.262	-1.268	-1.272	-1.278	-1.282	-1.288	-1.294	-1.299	-1.305	-1.311	-1.318	-1.325	-1.331	-1.336	-1.342	-1.350	-1.356	-1.362	-1.369	-1.375	-1.380	-1.388	-1.392	-1.398	-1.404	-1.408	-1.412	-1.416	-1.420	-1.422	-1.426	-1.429	-1.430	-1.431	-1.432	-1.432	-1.431	-1.430	-1.429	-1.426	-1.422	-1.419	-1.412	-1.406	-1.400	-1.391	-1.382	-1.374	-1.362	-1.351	-1.339	-1.326	-1.311	-1.296	-1.280	-1.264	-1.246	-1.228	-1.208	-1.189	-1.168	-1.145	-1.124	-1.101	-1.078	-1.054	-1.030	-1.005	-0.979	-0.954	-0.929	-0.902	-0.878	-0.851	-0.825	-0.800	-0.774	-0.750	-0.724	-0.699	-0.675	-0.651	-0.629	-0.606	-0.584	-0.562	-0.542	-0.522	-0.504	-0.486	-0.469	-0.452	-0.436	-0.421	-0.409	-0.396	-0.384	-0.374	-0.364	-0.355	-0.348	-0.340	-0.334	-0.329	-0.324	-0.321	-0.320	-0.318	-0.318	-0.316	-0.316	-0.319	-0.320	-0.322	-0.326	-0.330	-0.334	-0.338	-0.342	-0.348	-0.354	-0.360	-0.365	-0.372	-0.378	-0.384	-0.391	-0.396	-0.402	-0.410	-0.416	-0.421	-0.428	-0.434	-0.440	-0.446	-0.451	-0.456	-0.461	-0.466	-0.471	-0.475	-0.480	-0.484	-0.488	-0.491	-0.494	-0.498	-0.500	-0.502	-0.505	-0.507	-0.510	-0.512	-0.512	-0.515	-0.516	-0.519	-0.520	-0.521	-0.524	-0.525	-0.526	-0.528	-0.530	-0.531	-0.532	-0.534	-0.535	-0.538	-0.539	-0.541	-0.542	-0.545	-0.548	-0.550	-0.552	-0.556	-0.559	-0.560	-0.564	-0.568	-0.571	-0.574	-0.579	-0.581	-0.586	-0.590	-0.594	-0.600	-0.604	-0.609	-0.615	-0.620	-0.625	-0.632	-0.638	-0.645	-0.651	-0.656	-0.664	-0.670	-0.676	-0.684	-0.691	-0.698	-0.705	-0.712	-0.719	-0.726	-0.732	-0.740	-0.748	-0.754	-0.761	-0.768	-0.774	-0.781	-0.788	-0.794	-0.800	-0.806	-0.812	-0.819	-0.824	-0.829	-0.835	-0.840	-0.844	-0.849	-0.852	-0.856	-0.860	-0.862	-0.866	-0.869	-0.871	-0.875	-0.876	-0.878	-0.880	-0.880	-0.881	-0.882	-0.882	-0.884	-0.882	-0.884	-0.882	-0.881	-0.880	-0.879	-0.879	-0.878	-0.876	-0.875	-0.872	-0.871	-0.869	-0.866	-0.865	-0.862	-0.861	-0.860	-0.856	-0.855	-0.852	-0.852	-0.850	-0.849	-0.848	-0.846	-0.845	-0.844	-0.842	-0.841	-0.841	-0.841	-0.841	-0.841	-0.841	-0.842	-0.844	-0.845	-0.846	-0.848	-0.850	-0.852	-0.855	-0.858	-0.861	-0.865	-0.870	-0.874	-0.879	-0.882	-0.889	-0.895	-0.901	-0.908	-0.914	-0.920	-0.928	-0.936	-0.944	-0.951	-0.961	-0.969	-0.979	-0.986	-0.996	-1.006	-1.015	-1.025	-1.036	-1.046	-1.056	-1.068	-1.078	-1.089	-1.100	-1.110	-1.121	-1.132	-1.142	-1.152	-1.162	-1.174	-1.184	-1.194	-1.204	-1.212	-1.221	-1.230	-1.236	-1.245	-1.251	-1.259	-1.265	-1.269	-1.275	-1.279	-1.281	-1.285	-1.286	-1.289	-1.289	-1.289	-1.288	-1.286	-1.284	-1.281	-1.278	-1.272	-1.268	-1.262	-1.255	-1.248	-1.239	-1.230	-1.221	-1.211	-1.201	-1.190	-1.178	-1.166	-1.154	-1.141	-1.129	-1.115	-1.102	-1.089	-1.075	-1.061	-1.049	-1.035	-1.022	-1.010	-0.998	-0.986	-0.974	-0.962	-0.954	-0.944	-0.935	-0.928	-0.920	-0.914	-0.909	-0.905	-0.901	-0.899	-0.898	-0.898	-0.899	-0.900	-0.904	-0.909	-0.914	-0.921	-0.929	-0.938	-0.949	-0.959	-0.972	-0.986	-1.000	-1.016	-1.032	-1.049	-1.068	-1.088	-1.106	-1.128	-1.148	-1.169	-1.191	-1.212	-1.236	-1.260	-1.284	-1.308	-1.330	-1.354	-1.378	-1.401	-1.425	-1.449	-1.471	-1.492	-1.515	-1.536	-1.556	-1.576	-1.596	-1.614	-1.632	-1.649	-1.665	-1.679	-1.694	-1.706	-1.718	-1.729	-1.739	-1.748	-1.754	-1.761	-1.766	-1.770	-1.772	-1.774	-1.775	-1.774	-1.771	-1.769	-1.764	-1.758	-1.750	-1.744	-1.734	-1.725	-1.714	-1.701	-1.688	-1.674	-1.659	-1.644	-1.626	-1.610	-1.591	-1.574	-1.554	-1.534	-1.514	-1.492	-1.471	-1.450	-1.429	-1.405	-1.384	-1.361	-1.338	-1.315	-1.292	-1.270	-1.248	-1.224	-1.201	-1.180	-1.158	-1.136	-1.114	-1.092	-1.074	-1.052	-1.032	-1.012	-0.995	-0.978	-0.959	-0.941	-0.926	-0.910	-0.896	-0.881	-0.868	-0.855	-0.842	-0.831	-0.821	-0.811	-0.802	-0.792	-0.786	-0.779	-0.772	-0.768	-0.761	-0.758	-0.754	-0.752	-0.749	-0.748	-0.746	-0.745	-0.746	-0.748	-0.749	-0.750	-0.752	-0.755	-0.758	-0.761	-0.765	-0.769	-0.772	-0.776	-0.781	-0.786	-0.790	-0.795	-0.800	-0.805	-0.810	-0.815	-0.820	-0.824	-0.829	-0.832	-0.836	-0.839	-0.842	-0.845	-0.848	-0.849	-0.850	-0.851	-0.851	-0.850	-0.850	-0.848	-0.845	-0.842	-0.839	-0.834	-0.829	-0.822	-0.815	-0.809	-0.800	-0.790	-0.781	-0.771	-0.760	-0.749	-0.736	-0.724	-0.711	-0.696	-0.681	-0.668	-0.651	-0.636	-0.619	-0.602	-0.585	-0.569	-0.551	-0.532	-0.515	-0.498	-0.480	-0.462	-0.445	-0.428	-0.411	-0.395	-0.379	-0.364	-0.349	-0.332	-0.319	-0.305	-0.294	-0.281	-0.269	-0.259	-0.249	-0.239	-0.232	-0.224	-0.218	-0.212	-0.208	-0.204	-0.200	-0.199	-0.198	-0.198	-0.198	-0.199	-0.200	-0.204	-0.208	-0.212	-0.218	-0.222	-0.228	-0.234	-0.242	-0.249	-0.256	-0.265	-0.272	-0.281	-0.290	-0.300	-0.308	-0.316	-0.325	-0.332	-0.341	-0.350	-0.358	-0.364	-0.371	-0.378	-0.382	-0.389	-0.394	-0.398	-0.401	-0.405	-0.408	-0.409	-0.411	-0.411	-0.411	-0.411	-0.410	-0.409	-0.406	-0.404	-0.400	-0.396	-0.392	-0.388	-0.381	-0.376	-0.371	-0.364	-0.358	-0.350	-0.344	-0.336	-0.329	-0.321	-0.312	-0.306	-0.299	-0.290	-0.282	-0.275	-0.269	-0.261	-0.255	-0.249	-0.242	-0.238	-0.231	-0.226	-0.221	-0.216	-0.212	-0.209	-0.205	-0.202	-0.199	-0.198	-0.195	-0.194	-0.192	-0.192	-0.191	-0.191	-0.191	-0.191	-0.192	-0.192	-0.194	-0.195	-0.196	-0.198	-0.199	-0.200	-0.202	-0.202	-0.204	-0.205	-0.206	-0.208	-0.209	-0.210	-0.210	-0.210	-0.211	-0.211	-0.211	-0.211	-0.211	-0.210	-0.210	-0.209	-0.209	-0.208	-0.206	-0.205	-0.204	-0.202	-0.202	-0.201	-0.200	-0.199	-0.199	-0.198	-0.198	-0.198	-0.196	-0.196	-0.198	-0.198	-0.199	-0.200	-0.204	-0.205	-0.208	-0.211	-0.215	-0.220	-0.225	-0.230	-0.235	-0.241	-0.249	-0.255	-0.264	-0.272	-0.280	-0.290	-0.300	-0.310	-0.320	-0.331	-0.342	-0.355	-0.366	-0.379	-0.391	-0.404	-0.416	-0.429	-0.441	-0.454	-0.466	-0.480	-0.491	-0.504	-0.515	-0.526	-0.538	-0.548	-0.559	-0.568	-0.578	-0.586	-0.594	-0.601	-0.606	-0.614	-0.619	-0.622	-0.626	-0.630	-0.631	-0.632	-0.634	-0.632	-0.632	-0.630	-0.629	-0.624	-0.620	-0.616	-0.610	-0.605	-0.598	-0.591	-0.581	-0.574	-0.565	-0.556	-0.546	-0.536	-0.526	-0.515	-0.505	-0.494	-0.482	-0.471	-0.459	-0.448	-0.436	-0.426	-0.415	-0.404	-0.394	-0.384	-0.372	-0.362	-0.354	-0.344	-0.336	-0.329	-0.320	-0.312	-0.306	-0.300	-0.295	-0.289	-0.285	-0.281	-0.278	-0.275	-0.271	-0.269	-0.269	-0.268	-0.268	-0.268	-0.269	-0.269	-0.270	-0.272	-0.275	-0.278	-0.281	-0.284	-0.288	-0.290	-0.294	-0.299	-0.302	-0.306	-0.310	-0.315	-0.318	-0.321	-0.326	-0.329	-0.332	-0.335	-0.336	-0.340	-0.341	-0.342	-0.344	-0.345	-0.346	-0.346	-0.346	-0.345	-0.344	-0.342	-0.340	-0.338	-0.334	-0.331	-0.326	-0.322	-0.319	-0.312	-0.309	-0.302	-0.298	-0.291	-0.285	-0.278	-0.271	-0.265	-0.258	-0.251	-0.246	-0.239	-0.232	-0.228	-0.221	-0.215	-0.210	-0.205	-0.202	-0.198	-0.194	-0.191	-0.190	-0.189	-0.188	-0.188	-0.188	-0.189	-0.190	-0.192	-0.196	-0.200	-0.205	-0.210	-0.216	-0.222	-0.231	-0.240	-0.249	-0.258	-0.268	-0.278	-0.289	-0.299	-0.311	-0.324	-0.335	-0.348	-0.361	-0.372	-0.386	-0.398	-0.411	-0.424	-0.435	-0.448	-0.458	-0.469	-0.480	-0.490	-0.500	-0.509	-0.518	-0.525	-0.532	-0.539	-0.545	-0.549	-0.554	-0.556	-0.559	-0.560	-0.560	-0.560	-0.559	-0.556	-0.554	-0.550	-0.545	-0.540	-0.534	-0.528	-0.519	-0.511	-0.502	-0.492	-0.484	-0.472	-0.462	-0.451	-0.440	-0.429	-0.416	-0.406	-0.392	-0.381	-0.369	-0.358	-0.346	-0.335	-0.324	-0.314	-0.304	-0.294	-0.285	-0.275	-0.268	-0.260	-0.254	-0.248	-0.242	-0.239	-0.235	-0.232	-0.230	-0.230	-0.230	-0.231	-0.232	-0.235	-0.240	-0.245	-0.251	-0.258	-0.265	-0.274	-0.284	-0.294	-0.305	-0.318	-0.329	-0.342	-0.358	-0.371	-0.386	-0.402	-0.420	-0.436	-0.454	-0.471	-0.490	-0.507	-0.528	-0.546	-0.565	-0.585	-0.604	-0.622	-0.641	-0.660	-0.680	-0.699	-0.716	-0.735	-0.754	-0.770	-0.788	-0.804	-0.820	-0.835	-0.850	-0.865	-0.879	-0.892	-0.905	-0.916	-0.928	-0.938	-0.948	-0.958	-0.965	-0.974	-0.980	-0.986	-0.991	-0.995	-1.000	-1.002	-1.005	-1.006	-1.006	-1.008	-1.006	-1.005	-1.002	-1.000	-0.996	-0.992	-0.988	-0.981	-0.976	-0.970	-0.962	-0.955	-0.949	-0.941	-0.932	-0.922	-0.915	-0.905	-0.896	-0.886	-0.878	-0.869	-0.859	-0.849	-0.840	-0.831	-0.821	-0.812	-0.802	-0.794	-0.785	-0.778	-0.770	-0.761	-0.755	-0.749	-0.742	-0.736	-0.731	-0.726	-0.721	-0.719	-0.715	-0.712	-0.710	-0.709	-0.708	-0.706	-0.706	-0.708	-0.708	-0.709	-0.710	-0.712	-0.716	-0.719	-0.721	-0.725	-0.730	-0.734	-0.739	-0.744	-0.749	-0.755	-0.760	-0.765	-0.771	-0.776	-0.782	-0.788	-0.792	-0.798	-0.804	-0.808	-0.812	-0.816	-0.821	-0.824	-0.828	-0.830	-0.831	-0.834	-0.835	-0.835	-0.835	-0.834	-0.832	-0.832	-0.830	-0.826	-0.822	-0.819	-0.814	-0.806	-0.801	-0.794	-0.786	-0.779	-0.769	-0.759	-0.750	-0.739	-0.728	-0.715	-0.702	-0.690	-0.676	-0.661	-0.648	-0.632	-0.618	-0.602	-0.586	-0.570	-0.554	-0.538	-0.521	-0.505	-0.488	-0.471	-0.456	-0.439	-0.424	-0.408	-0.391	-0.376	-0.360	-0.345	-0.331	-0.316	-0.304	-0.290	-0.278	-0.265	-0.254	-0.242	-0.231	-0.221	-0.211	-0.204	-0.195	-0.188	-0.181	-0.176	-0.170	-0.165	-0.161	-0.158	-0.155	-0.154	-0.151	-0.150	-0.150	-0.150	-0.150	-0.151	-0.152	-0.155	-0.156	-0.160	-0.162	-0.166	-0.170	-0.172	-0.176	-0.180	-0.184	-0.188	-0.192	-0.195	-0.200	-0.202	-0.208	-0.210	-0.212	-0.215	-0.218	-0.221	-0.222	-0.222	-0.225	-0.225	-0.224	-0.225	-0.224	-0.221	-0.220	-0.218	-0.214	-0.211	-0.206	-0.202	-0.198	-0.192	-0.188	-0.181	-0.175	-0.168	-0.161	-0.155	-0.146	-0.139	-0.130	-0.121	-0.114	-0.106	-0.096	-0.089	-0.080	-0.071	-0.065	-0.056	-0.049	-0.042	-0.035	-0.028	-0.021	-0.016	-0.011	-0.006	-0.001	0.004	0.006	0.009	0.011	0.014	0.014	0.015	0.015	0.014	0.012	0.011	0.008	0.005	0.001	-0.002	-0.009	-0.012	-0.019	-0.025	-0.032	-0.039	-0.046	-0.055	-0.062	-0.071	-0.080	-0.089	-0.099	-0.106	-0.116	-0.126	-0.136	-0.145	-0.154	-0.164	-0.172	-0.182	-0.191	-0.200	-0.208	-0.216	-0.224	-0.230	-0.238	-0.245	-0.250	-0.255	-0.260	-0.265	-0.269	-0.272	-0.275	-0.278	-0.280	-0.281	-0.282	-0.281	-0.281	-0.281	-0.280	-0.276	-0.275	-0.271	-0.269	-0.264	-0.259	-0.254	-0.249	-0.241	-0.236	-0.229	-0.221	-0.214	-0.206	-0.199	-0.189	-0.181	-0.171	-0.162	-0.152	-0.144	-0.134	-0.124	-0.114	-0.102	-0.094	-0.082	-0.072	-0.062	-0.052	-0.041	-0.031	-0.020	-0.010	-0.001	0.009	0.018	0.029	0.038	0.046	0.055	0.064	0.072	0.081	0.089	0.096	0.104	0.111	0.118	0.125	0.131	0.138	0.144	0.150	0.155	0.160	0.166	0.170	0.175	0.180	0.185	0.189	0.192	0.198	0.200	0.205	0.209	0.212	0.215	0.219	0.222	0.225	0.230	0.232	0.236	0.240	0.244	0.248	0.251	0.256	0.260	0.265	0.269	0.272	0.278	0.284	0.289	0.294	0.299	0.304	0.310	0.315	0.322	0.328	0.334	0.340	0.348	0.352	0.359	0.366	0.372	0.379	0.385	0.392	0.399	0.404	0.410	0.416	0.421	0.428	0.432	0.438	0.441	0.446	0.450	0.452	0.455	0.458	0.459	0.461	0.461	0.462	0.461	0.460	0.458	0.456	0.452	0.450	0.446	0.441	0.435	0.429	0.422	0.415	0.408	0.399	0.390	0.380	0.370	0.360	0.349	0.338	0.328	0.315	0.302	0.290	0.278	0.265	0.252	0.239	0.226	0.214	0.200	0.188	0.175	0.164	0.151	0.139	0.128	0.116	0.105	0.095	0.084	0.075	0.066	0.058	0.050	0.041	0.035	0.028	0.022	0.018	0.012	0.009	0.004	0.000	-0.001	-0.004	-0.006	-0.006	-0.006	-0.006	-0.006	-0.006	-0.005	-0.004	-0.001	0.000	0.001	0.005	0.006	0.009	0.012	0.015	0.018	0.020	0.024	0.025	0.028	0.030	0.031	0.032	0.035	0.036	0.038	0.038	0.038	0.038	0.038	0.036	0.035	0.034	0.031	0.029	0.025	0.022	0.019	0.014	0.010	0.005	0.000	-0.006	-0.012	-0.019	-0.025	-0.031	-0.040	-0.048	-0.055	-0.062	-0.071	-0.080	-0.090	-0.099	-0.109	-0.118	-0.126	-0.136	-0.146	-0.155	-0.165	-0.174	-0.184	-0.192	-0.201	-0.210	-0.220	-0.229	-0.238	-0.245	-0.252	-0.260	-0.269	-0.275	-0.282	-0.289	-0.295	-0.300	-0.306	-0.312	-0.316	-0.320	-0.325	-0.329	-0.332	-0.335	-0.338	-0.339	-0.342	-0.344	-0.345	-0.346	-0.346	-0.348	-0.348	-0.349	-0.349	-0.349	-0.349	-0.349	-0.348	-0.348	-0.346	-0.348	-0.346	-0.346	-0.346	-0.346	-0.345	-0.346	-0.345	-0.348	-0.348	-0.349	-0.350	-0.350	-0.351	-0.352	-0.355	-0.356	-0.359	-0.360	-0.362	-0.365	-0.368	-0.371	-0.372	-0.376	-0.379	-0.381	-0.385	-0.388	-0.391	-0.394	-0.398	-0.401	-0.404	-0.406	-0.409	-0.411	-0.412	-0.414	-0.416	-0.418	-0.419	-0.419	-0.419	-0.419	-0.419	-0.418	-0.418	-0.415	-0.412	-0.411	-0.408	-0.405	-0.401	-0.398	-0.391	-0.388	-0.382	-0.378	-0.370	-0.365	-0.359	-0.352	-0.345	-0.338	-0.330	-0.324	-0.316	-0.309	-0.301	-0.292	-0.285	-0.278	-0.270	-0.262	-0.255	-0.248	-0.241	-0.234	-0.228	-0.221	-0.215	-0.209	-0.205	-0.199	-0.195	-0.190	-0.186	-0.182	-0.180	-0.178	-0.175	-0.172	-0.171	-0.170	-0.169	-0.168	-0.168	-0.168	-0.169	-0.170	-0.171	-0.172	-0.175	-0.176	-0.179	-0.181	-0.184	-0.188	-0.190	-0.194	-0.196	-0.200	-0.205	-0.208	-0.211	-0.214	-0.219	-0.221	-0.224	-0.228	-0.230	-0.232	-0.236	-0.239	-0.241	-0.242	-0.245	-0.246	-0.249	-0.250	-0.251	-0.252	-0.252	-0.254	-0.254	-0.255	-0.254	-0.254	-0.254	-0.252	-0.252	-0.251	-0.249	-0.248	-0.248	-0.245	-0.244	-0.241	-0.240	-0.238	-0.236	-0.234	-0.231	-0.229	-0.226	-0.224	-0.221	-0.219	-0.216	-0.214	-0.211	-0.209	-0.206	-0.205	-0.204	-0.202	-0.200	-0.198	-0.196	-0.194	-0.194	-0.191	-0.190	-0.190	-0.188	-0.186	-0.185	-0.185	-0.184	-0.182	-0.182	-0.182	-0.181	-0.181	-0.181	-0.180	-0.180	-0.181	-0.180	-0.181	-0.181	-0.182	-0.184	-0.184	-0.185	-0.186	-0.189	-0.189	-0.191	-0.194	-0.195	-0.198	-0.200	-0.202	-0.205	-0.208	-0.211	-0.214	-0.216	-0.221	-0.225	-0.229	-0.232	-0.238	-0.242	-0.248	-0.252	-0.259	-0.265	-0.271	-0.276	-0.285	-0.291	-0.299	-0.306	-0.315	-0.324	-0.332	-0.341	-0.351	-0.360	-0.370	-0.381	-0.392	-0.402	-0.414	-0.426	-0.438	-0.450	-0.464	-0.476	-0.489	-0.502	-0.516	-0.530	-0.544	-0.558	-0.571	-0.585	-0.600	-0.614	-0.628	-0.640	-0.654	-0.666	-0.681	-0.694	-0.706	-0.719	-0.731	-0.742	-0.754	-0.766	-0.776	-0.786	-0.796	-0.805	-0.814	-0.821	-0.830	-0.836	-0.842	-0.849	-0.854	-0.859	-0.862	-0.865	-0.868	-0.870	-0.871	-0.871	-0.872	-0.872	-0.871	-0.869	-0.868	-0.865	-0.862	-0.860	-0.856	-0.851	-0.848	-0.844	-0.838	-0.834	-0.829	-0.822	-0.818	-0.811	-0.806	-0.800	-0.795	-0.790	-0.785	-0.779	-0.775	-0.769	-0.765	-0.760	-0.755	-0.751	-0.748	-0.744	-0.739	-0.736	-0.734	-0.730	-0.728	-0.726	-0.724	-0.721	-0.721	-0.720	-0.718	-0.718	-0.716	-0.716	-0.716	-0.716	-0.716	-0.716	-0.718	-0.718	-0.718	-0.719	-0.719	-0.720	-0.720	-0.721	-0.721	-0.722	-0.724	-0.724	-0.725	-0.725	-0.725	-0.728	-0.728	-0.728	-0.729	-0.729	-0.729	-0.729	-0.730	-0.730	-0.729	-0.730	-0.730	-0.730	-0.729	-0.730	-0.729	-0.729	-0.729	-0.728	-0.728	-0.728	-0.726	-0.725	-0.726	-0.725	-0.724	-0.724	-0.721	-0.721	-0.720	-0.719	-0.718	-0.716	-0.714	-0.712	-0.711	-0.709	-0.708	-0.705	-0.702	-0.699	-0.696	-0.695	-0.691	-0.689	-0.684	-0.680	-0.678	-0.674	-0.670	-0.665	-0.661	-0.658	-0.651	-0.648	-0.641	-0.638	-0.631	-0.626	-0.621	-0.616	-0.610	-0.605	-0.599	-0.594	-0.588	-0.581	-0.576	-0.571	-0.566	-0.561	-0.556	-0.554	-0.549	-0.545	-0.541	-0.538	-0.534	-0.531	-0.529	-0.526	-0.525	-0.522	-0.521	-0.521	-0.520	-0.521	-0.520	-0.521	-0.521	-0.524	-0.525	-0.526	-0.529	-0.531	-0.532	-0.536	-0.538	-0.541	-0.544	-0.548	-0.549	-0.552	-0.556	-0.559	-0.561	-0.564	-0.566	-0.569	-0.570	-0.571	-0.572	-0.575	-0.575	-0.575	-0.575	-0.575	-0.574	-0.572	-0.571	-0.569	-0.566	-0.564	-0.560	-0.556	-0.552	-0.548	-0.542	-0.538	-0.531	-0.525	-0.519	-0.511	-0.505	-0.498	-0.490	-0.482	-0.475	-0.466	-0.459	-0.451	-0.444	-0.435	-0.428	-0.420	-0.414	-0.406	-0.399	-0.392	-0.386	-0.381	-0.376	-0.371	-0.368	-0.362	-0.360	-0.358	-0.358	-0.356	-0.356	-0.356	-0.358	-0.360	-0.364	-0.366	-0.370	-0.375	-0.381	-0.389	-0.395	-0.404	-0.412	-0.424	-0.432	-0.445	-0.456	-0.469	-0.484	-0.498	-0.511	-0.528	-0.542	-0.559	-0.576	-0.592	-0.610	-0.628	-0.645	-0.664	-0.681	-0.700	-0.719	-0.738	-0.755	-0.774	-0.792	-0.809	-0.828	-0.845	-0.862	-0.880	-0.896	-0.914	-0.930	-0.945	-0.960	-0.974	-0.989	-1.001	-1.015	-1.028	-1.038	-1.049	-1.059	-1.070	-1.078	-1.086	-1.094	-1.101	-1.108	-1.112	-1.118	-1.120	-1.125	-1.126	-1.129	-1.130	-1.130	-1.130	-1.129	-1.128	-1.126	-1.122	-1.119	-1.115	-1.111	-1.106	-1.100	-1.095	-1.088	-1.081	-1.072	-1.065	-1.058	-1.049	-1.040	-1.031	-1.021	-1.011	-1.001	-0.991	-0.982	-0.971	-0.961	-0.951	-0.940	-0.930	-0.920	-0.910	-0.900	-0.890	-0.880	-0.870	-0.861	-0.852	-0.842	-0.834	-0.825	-0.819	-0.810	-0.802	-0.796	-0.790	-0.784	-0.779	-0.774	-0.770	-0.766	-0.764	-0.760	-0.760	-0.758	-0.758	-0.758	-0.759	-0.759	-0.761	-0.764	-0.768	-0.771	-0.776	-0.781	-0.788	-0.792	-0.799	-0.808	-0.814	-0.822	-0.831	-0.841	-0.851	-0.861	-0.871	-0.882	-0.894	-0.904	-0.916	-0.928	-0.940	-0.951	-0.964	-0.976	-0.989	-1.001	-1.014	-1.025	-1.036	-1.049	-1.059	-1.070	-1.080	-1.090	-1.101	-1.110	-1.119	-1.126	-1.135	-1.141	-1.148	-1.152	-1.159	-1.164	-1.166	-1.170	-1.172	-1.174	-1.174	-1.174	-1.174	-1.172	-1.169	-1.165	-1.161	-1.156	-1.150	-1.144	-1.136	-1.129	-1.119	-1.110	-1.100	-1.089	-1.078	-1.065	-1.052	-1.039	-1.024	-1.010	-0.995	-0.980	-0.964	-0.948	-0.931	-0.914	-0.898	-0.880	-0.862	-0.845	-0.828	-0.809	-0.791	-0.774	-0.754	-0.736	-0.719	-0.701	-0.684	-0.665	-0.649	-0.631	-0.614	-0.599	-0.582	-0.566	-0.551	-0.536	-0.521	-0.507	-0.494	-0.481	-0.468	-0.455	-0.444	-0.434	-0.422	-0.412	-0.404	-0.394	-0.385	-0.379	-0.371	-0.364	-0.359	-0.352	-0.349	-0.342	-0.340	-0.335	-0.332	-0.329	-0.328	-0.325	-0.324	-0.322	-0.322	-0.322	-0.322	-0.322	-0.322	-0.322	-0.324	-0.325	-0.325	-0.326	-0.326	-0.328	-0.329	-0.329	-0.330	-0.331	-0.331	-0.331	-0.330	-0.331	-0.329	-0.329	-0.328	-0.326	-0.325	-0.322	-0.319	-0.316	-0.314	-0.309	-0.305	-0.301	-0.295	-0.290	-0.284	-0.279	-0.271	-0.265	-0.256	-0.250	-0.241	-0.232	-0.224	-0.215	-0.205	-0.196	-0.186	-0.178	-0.168	-0.158	-0.149	-0.139	-0.130	-0.121	-0.110	-0.102	-0.094	-0.085	-0.078	-0.070	-0.062	-0.055	-0.050	-0.044	-0.039	-0.034	-0.030	-0.026	-0.024	-0.022	-0.021	-0.021	-0.021	-0.022	-0.024	-0.026	-0.029	-0.034	-0.039	-0.045	-0.051	-0.058	-0.065	-0.072	-0.082	-0.092	-0.102	-0.112	-0.124	-0.135	-0.146	-0.159	-0.171	-0.184	-0.196	-0.210	-0.222	-0.236	-0.250	-0.261	-0.275	-0.288	-0.301	-0.312	-0.324	-0.338	-0.349	-0.360	-0.369	-0.380	-0.389	-0.399	-0.408	-0.416	-0.422	-0.430	-0.436	-0.442	-0.448	-0.452	-0.456	-0.459	-0.461	-0.464	-0.466	-0.466	-0.466	-0.466	-0.465	-0.465	-0.464	-0.461	-0.458	-0.455	-0.451	-0.448	-0.444	-0.438	-0.434	-0.430	-0.424	-0.418	-0.412	-0.408	-0.402	-0.396	-0.391	-0.385	-0.380	-0.375	-0.371	-0.366	-0.362	-0.359	-0.355	-0.351	-0.349	-0.346	-0.345	-0.344	-0.342	-0.342	-0.341	-0.341	-0.344	-0.345	-0.346	-0.349	-0.351	-0.355	-0.360	-0.364	-0.369	-0.374	-0.379	-0.385	-0.391	-0.398	-0.405	-0.411	-0.419	-0.425	-0.432	-0.440	-0.448	-0.455	-0.461	-0.469	-0.475	-0.481	-0.489	-0.495	-0.500	-0.505	-0.511	-0.515	-0.520	-0.524	-0.528	-0.530	-0.532	-0.534	-0.535	-0.535	-0.536	-0.535	-0.534	-0.531	-0.530	-0.526	-0.524	-0.519	-0.515	-0.510	-0.504	-0.499	-0.492	-0.485	-0.479	-0.471	-0.464	-0.456	-0.449	-0.440	-0.431	-0.424	-0.415	-0.406	-0.399	-0.390	-0.381	-0.374	-0.366	-0.359	-0.351	-0.344	-0.338	-0.331	-0.326	-0.320	-0.315	-0.310	-0.305	-0.302	-0.299	-0.295	-0.294	-0.291	-0.290	-0.289	-0.289	-0.289	-0.290	-0.290	-0.291	-0.295	-0.296	-0.299	-0.302	-0.306	-0.310	-0.315	-0.321	-0.326	-0.331	-0.338	-0.345	-0.351	-0.359	-0.366	-0.374	-0.382	-0.391	-0.400	-0.410	-0.420	-0.430	-0.441	-0.452	-0.464	-0.475	-0.488	-0.500	-0.514	-0.526	-0.540	-0.554	-0.569	-0.584	-0.599	-0.614	-0.629	-0.645	-0.661	-0.679	-0.695	-0.712	-0.729	-0.746	-0.762	-0.781	-0.799	-0.816	-0.835	-0.852	-0.870	-0.888	-0.905	-0.922	-0.940	-0.956	-0.974	-0.990	-1.006	-1.021	-1.036	-1.051	-1.065	-1.079	-1.091	-1.102	-1.115	-1.125	-1.135	-1.142	-1.151	-1.159	-1.166	-1.171	-1.175	-1.180	-1.182	-1.184	-1.185	-1.186	-1.186	-1.185	-1.182	-1.180	-1.176	-1.171	-1.165	-1.159	-1.152	-1.146	-1.139	-1.130	-1.121	-1.112	-1.102	-1.092	-1.084	-1.072	-1.061	-1.051	-1.040	-1.030	-1.020	-1.009	-0.999	-0.988	-0.978	-0.968	-0.959	-0.948	-0.939	-0.930	-0.921	-0.912	-0.905	-0.898	-0.891	-0.882	-0.878	-0.871	-0.865	-0.860	-0.856	-0.851	-0.848	-0.844	-0.841	-0.839	-0.835	-0.834	-0.831	-0.831	-0.830	-0.829	-0.829	-0.829	-0.829	-0.829	-0.830	-0.830	-0.831	-0.832	-0.834	-0.836	-0.836	-0.839	-0.841	-0.842	-0.844	-0.846	-0.849	-0.851	-0.854	-0.856	-0.860	-0.861	-0.866	-0.869	-0.871	-0.875	-0.878	-0.881	-0.885	-0.889	-0.892	-0.896	-0.901	-0.904	-0.908	-0.912	-0.916	-0.921	-0.926	-0.931	-0.935	-0.941	-0.945	-0.950	-0.955	-0.960	-0.965	-0.970	-0.975	-0.980	-0.985	-0.990	-0.995	-1.000	-1.005	-1.009	-1.012	-1.018	-1.021	-1.025	-1.028	-1.031	-1.034	-1.035	-1.036	-1.036	-1.038	-1.039	-1.038	-1.036	-1.035	-1.034	-1.031	-1.028	-1.025	-1.021	-1.016	-1.012	-1.006	-1.000	-0.995	-0.988	-0.980	-0.972	-0.965	-0.956	-0.948	-0.938	-0.929	-0.920	-0.910	-0.900	-0.891	-0.881	-0.871	-0.861	-0.851	-0.842	-0.832	-0.824	-0.815	-0.808	-0.800	-0.791	-0.785	-0.779	-0.774	-0.769	-0.765	-0.761	-0.759	-0.756	-0.756	-0.755	-0.755	-0.758	-0.759	-0.762	-0.765	-0.770	-0.776	-0.782	-0.788	-0.796	-0.804	-0.814	-0.822	-0.832	-0.844	-0.855	-0.866	-0.879	-0.890	-0.902	-0.915	-0.928	-0.940	-0.952	-0.964	-0.976	-0.989	-1.001	-1.011	-1.022	-1.032	-1.042	-1.052	-1.061	-1.069	-1.075	-1.082	-1.088	-1.092	-1.098	-1.101	-1.104	-1.104	-1.105	-1.104	-1.104	-1.102	-1.099	-1.096	-1.091	-1.086	-1.079	-1.072	-1.065	-1.058	-1.049	-1.039	-1.030	-1.020	-1.009	-0.999	-0.988	-0.976	-0.965	-0.952	-0.941	-0.930	-0.918	-0.906	-0.895	-0.884	-0.875	-0.864	-0.854	-0.844	-0.835	-0.826	-0.819	-0.810	-0.804	-0.796	-0.791	-0.785	-0.781	-0.778	-0.774	-0.771	-0.769	-0.768	-0.766	-0.768	-0.768	-0.769	-0.771	-0.774	-0.778	-0.781	-0.785	-0.790	-0.796	-0.801	-0.809	-0.815	-0.821	-0.830	-0.838	-0.846	-0.855	-0.864	-0.872	-0.882	-0.891	-0.901	-0.910	-0.920	-0.930	-0.940	-0.950	-0.960	-0.969	-0.980	-0.990	-1.000	-1.009	-1.018	-1.028	-1.036	-1.045	-1.052	-1.061	-1.069	-1.076	-1.084	-1.090	-1.098	-1.102	-1.109	-1.114	-1.119	-1.124	-1.128	-1.131	-1.135	-1.138	-1.140	-1.142	-1.144	-1.145	-1.145	-1.145	-1.145	-1.145	-1.144	-1.144	-1.141	-1.140	-1.138	-1.135	-1.132	-1.129	-1.128	-1.124	-1.120	-1.116	-1.114	-1.109	-1.106	-1.102	-1.099	-1.096	-1.094	-1.091	-1.089	-1.085	-1.084	-1.082	-1.081	-1.080	-1.079	-1.079	-1.080	-1.080	-1.081	-1.082	-1.085	-1.088	-1.090	-1.094	-1.098	-1.102	-1.108	-1.112	-1.119	-1.125	-1.131	-1.138	-1.146	-1.154	-1.162	-1.170	-1.179	-1.188	-1.198	-1.205	-1.215	-1.224	-1.234	-1.244	-1.252	-1.262	-1.271	-1.281	-1.290	-1.299	-1.308	-1.316	-1.324	-1.331	-1.340	-1.348	-1.355	-1.361	-1.368	-1.374	-1.379	-1.385	-1.389	-1.395	-1.399	-1.401	-1.405	-1.408	-1.410	-1.410	-1.412	-1.412	-1.414	-1.414	-1.411	-1.411	-1.409	-1.408	-1.402	-1.400	-1.395	-1.391	-1.386	-1.381	-1.375	-1.369	-1.360	-1.354	-1.345	-1.336	-1.326	-1.316	-1.306	-1.295	-1.282	-1.271	-1.258	-1.245	-1.230	-1.216	-1.201	-1.186	-1.170	-1.152	-1.136	-1.119	-1.101	-1.082	-1.064	-1.045	-1.025	-1.005	-0.986	-0.966	-0.946	-0.925	-0.904	-0.882	-0.862	-0.841	-0.819	-0.799	-0.778	-0.758	-0.736	-0.716	-0.695	-0.675	-0.656	-0.636	-0.618	-0.599	-0.581	-0.564	-0.546	-0.530	-0.515	-0.499	-0.485	-0.470	-0.456	-0.445	-0.432	-0.421	-0.410	-0.400	-0.391	-0.381	-0.374	-0.365	-0.359	-0.352	-0.346	-0.341	-0.336	-0.332	-0.329	-0.325	-0.322	-0.320	-0.319	-0.318	-0.316	-0.316	-0.315	-0.315	-0.314	-0.315	-0.315	-0.316	-0.316	-0.318	-0.318	-0.318	-0.318	-0.319	-0.320	-0.320	-0.320	-0.320	-0.320	-0.321	-0.321	-0.321	-0.320	-0.320	-0.321	-0.320	-0.320	-0.319	-0.318	-0.318	-0.316	-0.315	-0.314	-0.312	-0.311	-0.311	-0.309	-0.308	-0.306	-0.305	-0.304	-0.302	-0.302	-0.301	-0.301	-0.300	-0.299	-0.299	-0.299	-0.299	-0.299	-0.299	-0.300	-0.300	-0.301	-0.302	-0.304	-0.305	-0.309	-0.310	-0.314	-0.316	-0.319	-0.322	-0.325	-0.330	-0.332	-0.336	-0.341	-0.346	-0.350	-0.355	-0.360	-0.365	-0.370	-0.376	-0.382	-0.389	-0.395	-0.401	-0.408	-0.415	-0.422	-0.429	-0.435	-0.442	-0.451	-0.458	-0.465	-0.471	-0.480	-0.486	-0.495	-0.501	-0.509	-0.516	-0.524	-0.530	-0.538	-0.545	-0.550	-0.558	-0.565	-0.571	-0.578	-0.582	-0.589	-0.594	-0.601	-0.606	-0.611	-0.618	-0.621	-0.626	-0.631	-0.635	-0.640	-0.644	-0.646	-0.651	-0.654	-0.658	-0.660	-0.662	-0.665	-0.668	-0.670	-0.671	-0.674	-0.676	-0.676	-0.678	-0.680	-0.680	-0.681	-0.681	-0.684	-0.682	-0.684	-0.684	-0.685	-0.685	-0.684	-0.685	-0.684	-0.684	-0.684	-0.685	-0.684	-0.684	-0.684	-0.684	-0.685	-0.685	-0.685	-0.686	-0.688	-0.689	-0.689	-0.690	-0.691	-0.694	-0.695	-0.698	-0.699	-0.701	-0.705	-0.706	-0.710	-0.714	-0.719	-0.722	-0.726	-0.731	-0.738	-0.742	-0.748	-0.754	-0.761	-0.768	-0.775	-0.784	-0.791	-0.799	-0.809	-0.818	-0.826	-0.836	-0.846	-0.858	-0.868	-0.878	-0.890	-0.900	-0.911	-0.924	-0.935	-0.948	-0.959	-0.970	-0.984	-0.995	-1.008	-1.020	-1.030	-1.042	-1.055	-1.066	-1.079	-1.090	-1.101	-1.112	-1.124	-1.135	-1.145	-1.155	-1.165	-1.174	-1.184	-1.191	-1.199	-1.206	-1.212	-1.219	-1.224	-1.230	-1.234	-1.238	-1.241	-1.244	-1.246	-1.248	-1.248	-1.248	-1.246	-1.246	-1.242	-1.240	-1.238	-1.234	-1.229	-1.224	-1.219	-1.212	-1.206	-1.199	-1.192	-1.184	-1.175	-1.166	-1.158	-1.148	-1.139	-1.129	-1.120	-1.110	-1.101	-1.090	-1.081	-1.071	-1.062	-1.054	-1.045	-1.036	-1.029	-1.021	-1.015	-1.009	-1.004	-0.999	-0.995	-0.991	-0.989	-0.988	-0.986	-0.988	-0.989	-0.990	-0.994	-0.998	-1.002	-1.010	-1.016	-1.025	-1.034	-1.044	-1.055	-1.068	-1.082	-1.095	-1.111	-1.126	-1.144	-1.161	-1.179	-1.200	-1.219	-1.239	-1.260	-1.281	-1.304	-1.326	-1.349	-1.371	-1.395	-1.419	-1.444	-1.468	-1.491	-1.514	-1.538	-1.561	-1.584	-1.606	-1.629	-1.650	-1.671	-1.694	-1.712	-1.732	-1.751	-1.770	-1.786	-1.802	-1.818	-1.834	-1.848	-1.859	-1.871	-1.882	-1.891	-1.900	-1.908	-1.914	-1.920	-1.924	-1.928	-1.930	-1.930	-1.930	-1.929	-1.926	-1.922	-1.919	-1.914	-1.908	-1.899	-1.891	-1.881	-1.871	-1.859	-1.848	-1.834	-1.819	-1.804	-1.789	-1.771	-1.754	-1.735	-1.718	-1.698	-1.678	-1.658	-1.636	-1.615	-1.592	-1.571	-1.549	-1.525	-1.502	-1.479	-1.456	-1.432	-1.409	-1.386	-1.361	-1.339	-1.315	-1.291	-1.269	-1.245	-1.224	-1.201	-1.179	-1.158	-1.138	-1.116	-1.096	-1.079	-1.060	-1.041	-1.025	-1.009	-0.992	-0.978	-0.964	-0.950	-0.938	-0.925	-0.914	-0.905	-0.895	-0.888	-0.880	-0.872	-0.866	-0.861	-0.859	-0.854	-0.851	-0.849	-0.849	-0.848	-0.848	-0.849	-0.850	-0.851	-0.855	-0.858	-0.861	-0.865	-0.869	-0.874	-0.878	-0.882	-0.888	-0.892	-0.896	-0.902	-0.906	-0.911	-0.915	-0.920	-0.924	-0.928	-0.931	-0.934	-0.936	-0.939	-0.940	-0.940	-0.940	-0.940	-0.938	-0.935	-0.934	-0.930	-0.925	-0.919	-0.912	-0.905	-0.898	-0.889	-0.880	-0.869	-0.858	-0.845	-0.832	-0.819	-0.804	-0.790	-0.775	-0.759	-0.741	-0.724	-0.706	-0.688	-0.669	-0.650	-0.630	-0.610	-0.590	-0.571	-0.551	-0.530	-0.510	-0.490	-0.469	-0.450	-0.429	-0.411	-0.391	-0.372	-0.355	-0.338	-0.320	-0.304	-0.288	-0.272	-0.258	-0.244	-0.231	-0.219	-0.209	-0.198	-0.186	-0.178	-0.170	-0.162	-0.156	-0.150	-0.146	-0.141	-0.139	-0.136	-0.135	-0.135	-0.135	-0.136	-0.136	-0.139	-0.142	-0.146	-0.150	-0.154	-0.160	-0.165	-0.172	-0.178	-0.185	-0.192	-0.200	-0.208	-0.215	-0.222	-0.231	-0.239	-0.246	-0.255	-0.264	-0.270	-0.278	-0.285	-0.292	-0.300	-0.306	-0.312	-0.319	-0.325	-0.331	-0.336	-0.341	-0.346	-0.349	-0.352	-0.356	-0.360	-0.361	-0.362	-0.365	-0.366	-0.366	-0.366	-0.368	-0.366	-0.365	-0.365	-0.362	-0.360	-0.359	-0.355	-0.352	-0.349	-0.345	-0.342	-0.338	-0.334	-0.329	-0.324	-0.319	-0.315	-0.309	-0.305	-0.300	-0.294	-0.289	-0.282	-0.278	-0.271	-0.266	-0.261	-0.255	-0.250	-0.244	-0.240	-0.234	-0.229	-0.224	-0.219	-0.214	-0.209	-0.204	-0.200	-0.195	-0.192	-0.188	-0.184	-0.180	-0.176	-0.172	-0.169	-0.165	-0.162	-0.159	-0.156	-0.152	-0.150	-0.146	-0.144	-0.141	-0.139	-0.136	-0.134	-0.132	-0.129	-0.129	-0.126	-0.124	-0.122	-0.122	-0.121	-0.120	-0.119	-0.119	-0.118	-0.119	-0.118	-0.119	-0.118	-0.119	-0.119	-0.120	-0.122	-0.124	-0.126	-0.128	-0.129	-0.132	-0.136	-0.139	-0.142	-0.148	-0.152	-0.156	-0.162	-0.168	-0.172	-0.179	-0.185	-0.192	-0.200	-0.208	-0.216	-0.224	-0.232	-0.241	-0.250	-0.259	-0.269	-0.279	-0.289	-0.298	-0.309	-0.318	-0.328	-0.338	-0.348	-0.358	-0.368	-0.378	-0.388	-0.396	-0.406	-0.415	-0.422	-0.432	-0.440	-0.448	-0.454	-0.461	-0.466	-0.472	-0.478	-0.481	-0.486	-0.489	-0.492	-0.495	-0.498	-0.498	-0.499	-0.499	-0.499	-0.498	-0.496	-0.494	-0.491	-0.488	-0.484	-0.480	-0.475	-0.470	-0.465	-0.459	-0.452	-0.448	-0.440	-0.434	-0.426	-0.420	-0.412	-0.406	-0.400	-0.391	-0.385	-0.379	-0.371	-0.366	-0.360	-0.354	-0.348	-0.342	-0.338	-0.334	-0.329	-0.325	-0.322	-0.320	-0.318	-0.314	-0.314	-0.312	-0.312	-0.312	-0.312	-0.314	-0.316	-0.318	-0.320	-0.321	-0.324	-0.328	-0.331	-0.335	-0.339	-0.344	-0.349	-0.354	-0.358	-0.362	-0.368	-0.372	-0.379	-0.384	-0.389	-0.394	-0.398	-0.402	-0.408	-0.411	-0.414	-0.418	-0.421	-0.424	-0.426	-0.428	-0.428	-0.429	-0.430	-0.429	-0.428	-0.428	-0.425	-0.422	-0.421	-0.418	-0.414	-0.409	-0.404	-0.399	-0.392	-0.386	-0.380	-0.372	-0.366	-0.359	-0.350	-0.341	-0.332	-0.324	-0.315	-0.306	-0.298	-0.289	-0.280	-0.270	-0.262	-0.254	-0.245	-0.236	-0.228	-0.220	-0.214	-0.208	-0.200	-0.195	-0.189	-0.185	-0.180	-0.176	-0.175	-0.171	-0.170	-0.170	-0.170	-0.171	-0.174	-0.175	-0.179	-0.182	-0.189	-0.194	-0.200	-0.208	-0.215	-0.224	-0.232	-0.242	-0.254	-0.265	-0.276	-0.288	-0.300	-0.314	-0.326	-0.340	-0.355	-0.368	-0.382	-0.398	-0.411	-0.426	-0.439	-0.452	-0.466	-0.480	-0.492	-0.505	-0.518	-0.529	-0.540	-0.550	-0.561	-0.570	-0.579	-0.588	-0.594	-0.601	-0.605	-0.610	-0.614	-0.618	-0.619	-0.620	-0.621	-0.620	-0.619	-0.616	-0.614	-0.610	-0.605	-0.600	-0.594	-0.588	-0.580	-0.572	-0.564	-0.555	-0.545	-0.535	-0.525	-0.515	-0.504	-0.494	-0.482	-0.471	-0.460	-0.450	-0.440	-0.429	-0.419	-0.409	-0.399	-0.390	-0.382	-0.374	-0.366	-0.360	-0.354	-0.349	-0.342	-0.339	-0.338	-0.335	-0.334	-0.334	-0.335	-0.336	-0.339	-0.342	-0.348	-0.352	-0.360	-0.366	-0.374	-0.385	-0.394	-0.405	-0.416	-0.429	-0.440	-0.454	-0.468	-0.482	-0.498	-0.512	-0.529	-0.545	-0.562	-0.579	-0.596	-0.612	-0.630	-0.648	-0.665	-0.682	-0.699	-0.715	-0.732	-0.748	-0.764	-0.779	-0.794	-0.809	-0.822	-0.836	-0.849	-0.860	-0.871	-0.882	-0.892	-0.901	-0.909	-0.916	-0.924	-0.930	-0.935	-0.940	-0.944	-0.946	-0.950	-0.950	-0.951	-0.950	-0.951	-0.948	-0.946	-0.942	-0.938	-0.934	-0.929	-0.924	-0.916	-0.909	-0.901	-0.892	-0.885	-0.876	-0.865	-0.856	-0.845	-0.835	-0.824	-0.812	-0.801	-0.790	-0.778	-0.766	-0.755	-0.744	-0.731	-0.719	-0.708	-0.696	-0.685	-0.674	-0.662	-0.652	-0.641	-0.632	-0.621	-0.612	-0.605	-0.596	-0.589	-0.581	-0.575	-0.569	-0.564	-0.559	-0.554	-0.551	-0.548	-0.545	-0.544	-0.542	-0.541	-0.542	-0.542	-0.542	-0.544	-0.548	-0.550	-0.554	-0.558	-0.561	-0.565	-0.570	-0.576	-0.582	-0.588	-0.594	-0.600	-0.608	-0.614	-0.620	-0.628	-0.634	-0.641	-0.649	-0.655	-0.661	-0.668	-0.674	-0.680	-0.685	-0.690	-0.695	-0.700	-0.702	-0.706	-0.709	-0.711	-0.711	-0.714	-0.712	-0.712	-0.711	-0.710	-0.708	-0.705	-0.701	-0.696	-0.692	-0.686	-0.680	-0.672	-0.664	-0.655	-0.648	-0.636	-0.626	-0.615	-0.602	-0.591	-0.578	-0.565	-0.551	-0.536	-0.522	-0.507	-0.492	-0.476	-0.461	-0.445	-0.429	-0.412	-0.396	-0.380	-0.362	-0.348	-0.331	-0.316	-0.300	-0.285	-0.270	-0.254	-0.240	-0.225	-0.211	-0.198	-0.185	-0.171	-0.159	-0.148	-0.136	-0.126	-0.116	-0.108	-0.098	-0.090	-0.082	-0.075	-0.070	-0.064	-0.059	-0.054	-0.050	-0.048	-0.045	-0.042	-0.041	-0.040	-0.039	-0.040	-0.040	-0.041	-0.044	-0.045	-0.048	-0.050	-0.052	-0.056	-0.060	-0.065	-0.069	-0.072	-0.078	-0.081	-0.086	-0.090	-0.095	-0.100	-0.105	-0.108	-0.112	-0.118	-0.121	-0.125	-0.129	-0.132	-0.135	-0.138	-0.141	-0.144	-0.144	-0.145	-0.146	-0.146	-0.146	-0.148	-0.146	-0.146	-0.144	-0.142	-0.140	-0.138	-0.134	-0.130	-0.126	-0.121	-0.118	-0.112	-0.108	-0.101	-0.096	-0.090	-0.085	-0.079	-0.072	-0.065	-0.059	-0.051	-0.046	-0.040	-0.034	-0.028	-0.021	-0.015	-0.009	-0.004	0.001	0.006	0.012	0.016	0.021	0.024	0.026	0.030	0.032	0.034	0.036	0.038	0.038	0.038	0.038	0.038	0.036	0.034	0.032	0.029	0.028	0.022	0.020	0.016	0.012	0.008	0.002	-0.002	-0.009	-0.015	-0.020	-0.026	-0.032	-0.039	-0.045	-0.052	-0.059	-0.065	-0.071	-0.079	-0.085	-0.090	-0.096	-0.102	-0.108	-0.112	-0.119	-0.124	-0.126	-0.131	-0.135	-0.139	-0.141	-0.144	-0.148	-0.148	-0.150	-0.151	-0.151	-0.151	-0.151	-0.150	-0.149	-0.148	-0.145	-0.142	-0.139	-0.136	-0.132	-0.129	-0.124	-0.120	-0.116	-0.110	-0.105	-0.099	-0.094	-0.089	-0.081	-0.076	-0.070	-0.062	-0.056	-0.049	-0.042	-0.036	-0.031	-0.024	-0.018	-0.011	-0.005	0.001	0.008	0.012	0.018	0.022	0.028	0.034	0.038	0.042	0.045	0.049	0.052	0.056	0.059	0.061	0.065	0.066	0.069	0.070	0.071	0.074	0.074	0.075	0.076	0.078	0.079	0.078	0.080	0.080	0.081	0.081	0.082	0.082	0.085	0.085	0.086	0.088	0.089	0.091	0.092	0.095	0.098	0.100	0.102	0.106	0.110	0.114	0.119	0.124	0.129	0.134	0.140	0.146	0.154	0.160	0.168	0.175	0.182	0.191	0.200	0.210	0.219	0.229	0.239	0.248	0.259	0.270	0.280	0.291	0.302	0.312	0.322	0.335	0.345	0.356	0.366	0.376	0.386	0.398	0.408	0.415	0.425	0.434	0.442	0.450	0.458	0.464	0.469	0.475	0.479	0.484	0.488	0.490	0.491	0.494	0.494	0.494	0.494	0.492	0.490	0.486	0.482	0.478	0.472	0.466	0.460	0.452	0.444	0.435	0.428	0.418	0.406	0.396	0.386	0.375	0.364	0.352	0.339	0.328	0.315	0.302	0.289	0.278	0.265	0.252	0.240	0.228	0.218	0.205	0.194	0.182	0.172	0.162	0.152	0.145	0.136	0.128	0.121	0.115	0.109	0.104	0.099	0.095	0.091	0.089	0.086	0.085	0.085	0.084	0.085	0.086	0.088	0.090	0.094	100.000	5.000	2.000	1.000	4.000	0.000	0.000	0.000	0.000	0.000	0.000	0.000	0.000	0.000	0.000	0.000	0.000	0.000	-1.040	-1.048	-1.051	-1.055	-1.056	-1.058	-1.056	-1.055	-1.052	-1.049	-1.044	-1.038	-1.029	-1.021	-1.012	-1.001	-0.991	-0.979	-0.966	-0.954	-0.941	-0.926	-0.911	-0.896	-0.880	-0.864	-0.850	-0.834	-0.816	-0.800	-0.784	-0.769	-0.752	-0.736	-0.721	-0.706	-0.694	-0.680	-0.666	-0.654	-0.641	-0.631	-0.621	-0.611	-0.602	-0.594	-0.588	-0.582	-0.576	-0.572	-0.570	-0.566	-0.566	-0.565	-0.566	-0.568	-0.571	-0.575	-0.579	-0.585	-0.591	-0.599	-0.608	-0.618	-0.628	-0.640	-0.652	-0.665	-0.681	-0.696	-0.712	-0.730	-0.748	-0.769	-0.788	-0.809	-0.831	-0.854	-0.878	-0.902	-0.928	-0.952	-0.979	-1.005	-1.032	-1.061	-1.089	-1.118	-1.148	-1.176	-1.208	-1.236	-1.268	-1.296	-1.328	-1.358	-1.388	-1.418	-1.446	-1.476	-1.505	-1.534	-1.561	-1.589	-1.615	-1.641	-1.665	-1.691	-1.712	-1.736	-1.756	-1.778	-1.796	-1.815	-1.830	-1.846	-1.861	-1.872	-1.884	-1.894	-1.902	-1.910	-1.916	-1.920	-1.924	-1.925	-1.925	-1.924	-1.922	-1.919	-1.914	-1.908	-1.900	-1.892	-1.884	-1.872	-1.861	-1.849	-1.836	-1.822	-1.808	-1.792	-1.778	-1.761	-1.745	-1.728	-1.710	-1.694	-1.675	-1.658	-1.640	-1.621	-1.605	-1.588	-1.570	-1.552	-1.535	-1.519	-1.502	-1.486	-1.471	-1.456	-1.440	-1.426	-1.411	-1.399	-1.385	-1.372	-1.359	-1.348	-1.336	-1.326	-1.316	-1.305	-1.296	-1.286	-1.278	-1.269	-1.260	-1.252	-1.245	-1.238	-1.230	-1.224	-1.216	-1.209	-1.202	-1.196	-1.189	-1.184	-1.178	-1.171	-1.165	-1.159	-1.152	-1.146	-1.141	-1.134	-1.130	-1.122	-1.118	-1.111	-1.106	-1.100	-1.095	-1.089	-1.085	-1.080	-1.074	-1.070	-1.066	-1.061	-1.056	-1.054	-1.049	-1.046	-1.041	-1.039	-1.035	-1.034	-1.030	-1.029	-1.028	-1.026	-1.026	-1.025	-1.025	-1.025	-1.026	-1.026	-1.029	-1.030	-1.032	-1.034	-1.038	-1.041	-1.044	-1.048	-1.051	-1.055	-1.059	-1.065	-1.068	-1.072	-1.078	-1.081	-1.086	-1.091	-1.095	-1.099	-1.102	-1.106	-1.110	-1.111	-1.114	-1.116	-1.118	-1.119	-1.120	-1.120	-1.121	-1.120	-1.119	-1.118	-1.115	-1.111	-1.109	-1.105	-1.100	-1.094	-1.089	-1.082	-1.075	-1.066	-1.059	-1.049	-1.040	-1.030	-1.019	-1.008	-0.998	-0.985	-0.974	-0.961	-0.949	-0.938	-0.925	-0.912	-0.900	-0.888	-0.875	-0.864	-0.851	-0.839	-0.828	-0.816	-0.805	-0.795	-0.785	-0.775	-0.766	-0.758	-0.749	-0.742	-0.735	-0.729	-0.722	-0.718	-0.712	-0.709	-0.705	-0.702	-0.700	-0.699	-0.696	-0.696	-0.695	-0.696	-0.696	-0.698	-0.696	-0.698	-0.700	-0.701	-0.702	-0.705	-0.708	-0.709	-0.711	-0.712	-0.714	-0.715	-0.716	-0.718	-0.719	-0.719	-0.720	-0.719	-0.719	-0.720	-0.719	-0.718	-0.718	-0.716	-0.715	-0.714	-0.711	-0.710	-0.709	-0.708	-0.705	-0.702	-0.701	-0.700	-0.699	-0.696	-0.696	-0.696	-0.695	-0.695	-0.696	-0.698	-0.699	-0.701	-0.705	-0.708	-0.712	-0.718	-0.724	-0.731	-0.739	-0.748	-0.756	-0.768	-0.779	-0.790	-0.804	-0.816	-0.831	-0.846	-0.864	-0.880	-0.899	-0.916	-0.935	-0.956	-0.976	-0.998	-1.019	-1.041	-1.062	-1.088	-1.110	-1.132	-1.158	-1.180	-1.204	-1.228	-1.251	-1.274	-1.298	-1.320	-1.342	-1.364	-1.385	-1.406	-1.426	-1.445	-1.464	-1.481	-1.499	-1.515	-1.530	-1.544	-1.558	-1.569	-1.580	-1.590	-1.599	-1.606	-1.612	-1.618	-1.622	-1.625	-1.628	-1.630	-1.629	-1.628	-1.625	-1.622	-1.619	-1.614	-1.606	-1.600	-1.592	-1.584	-1.574	-1.564	-1.552	-1.541	-1.528	-1.515	-1.502	-1.488	-1.475	-1.461	-1.446	-1.432	-1.418	-1.404	-1.389	-1.375	-1.360	-1.346	-1.334	-1.320	-1.306	-1.295	-1.284	-1.272	-1.262	-1.254	-1.245	-1.236	-1.229	-1.224	-1.218	-1.214	-1.211	-1.208	-1.206	-1.206	-1.208	-1.210	-1.212	-1.218	-1.221	-1.226	-1.234	-1.241	-1.251	-1.261	-1.270	-1.281	-1.294	-1.306	-1.320	-1.334	-1.348	-1.362	-1.378	-1.394	-1.409	-1.425	-1.441	-1.458	-1.474	-1.490	-1.508	-1.522	-1.539	-1.555	-1.570	-1.585	-1.600	-1.615	-1.629	-1.642	-1.655	-1.666	-1.678	-1.689	-1.700	-1.709	-1.718	-1.726	-1.734	-1.740	-1.746	-1.752	-1.756	-1.760	-1.764	-1.766	-1.768	-1.769	-1.770	-1.770	-1.770	-1.769	-1.766	-1.765	-1.761	-1.759	-1.754	-1.750	-1.745	-1.739	-1.734	-1.726	-1.720	-1.712	-1.704	-1.696	-1.689	-1.678	-1.669	-1.659	-1.648	-1.636	-1.625	-1.614	-1.601	-1.589	-1.575	-1.561	-1.546	-1.531	-1.516	-1.500	-1.484	-1.466	-1.449	-1.430	-1.411	-1.392	-1.372	-1.351	-1.330	-1.309	-1.286	-1.264	-1.241	-1.218	-1.195	-1.170	-1.145	-1.121	-1.096	-1.070	-1.045	-1.019	-0.992	-0.966	-0.940	-0.914	-0.888	-0.861	-0.836	-0.810	-0.785	-0.760	-0.736	-0.711	-0.688	-0.665	-0.641	-0.620	-0.599	-0.579	-0.559	-0.540	-0.522	-0.506	-0.490	-0.474	-0.460	-0.448	-0.435	-0.425	-0.414	-0.405	-0.398	-0.390	-0.385	-0.380	-0.376	-0.374	-0.371	-0.371	-0.372	-0.374	-0.375	-0.379	-0.382	-0.388	-0.394	-0.400	-0.406	-0.415	-0.422	-0.432	-0.441	-0.451	-0.461	-0.472	-0.482	-0.495	-0.505	-0.516	-0.528	-0.540	-0.551	-0.562	-0.574	-0.585	-0.596	-0.608	-0.619	-0.629	-0.639	-0.649	-0.659	-0.669	-0.678	-0.685	-0.694	-0.702	-0.710	-0.716	-0.722	-0.729	-0.734	-0.740	-0.745	-0.749	-0.754	-0.758	-0.761	-0.764	-0.766	-0.769	-0.770	-0.772	-0.774	-0.775	-0.776	-0.779	-0.779	-0.779	-0.780	-0.781	-0.781	-0.782	-0.784	-0.784	-0.785	-0.786	-0.788	-0.789	-0.791	-0.792	-0.794	-0.796	-0.799	-0.802	-0.805	-0.809	-0.812	-0.816	-0.820	-0.826	-0.830	-0.838	-0.842	-0.850	-0.856	-0.865	-0.871	-0.880	-0.889	-0.898	-0.905	-0.915	-0.925	-0.934	-0.944	-0.954	-0.964	-0.974	-0.984	-0.995	-1.005	-1.015	-1.024	-1.034	-1.042	-1.052	-1.061	-1.071	-1.080	-1.086	-1.095	-1.102	-1.110	-1.116	-1.122	-1.129	-1.135	-1.139	-1.144	-1.148	-1.150	-1.152	-1.155	-1.158	-1.159	-1.159	-1.159	-1.159	-1.159	-1.158	-1.156	-1.154	-1.152	-1.149	-1.145	-1.144	-1.140	-1.135	-1.131	-1.128	-1.122	-1.119	-1.114	-1.109	-1.104	-1.100	-1.095	-1.091	-1.086	-1.082	-1.079	-1.075	-1.071	-1.068	-1.064	-1.060	-1.059	-1.056	-1.055	-1.052	-1.051	-1.051	-1.051	-1.049	-1.050	-1.051	-1.051	-1.052	-1.054	-1.056	-1.058	-1.060	-1.061	-1.065	-1.068	-1.071	-1.075	-1.079	-1.084	-1.088	-1.092	-1.098	-1.102	-1.108	-1.112	-1.118	-1.124	-1.130	-1.135	-1.142	-1.148	-1.154	-1.160	-1.168	-1.172	-1.180	-1.186	-1.192	-1.200	-1.206	-1.212	-1.220	-1.226	-1.234	-1.239	-1.246	-1.252	-1.260	-1.266	-1.272	-1.280	-1.286	-1.294	-1.300	-1.308	-1.314	-1.321	-1.328	-1.334	-1.340	-1.346	-1.351	-1.358	-1.362	-1.368	-1.374	-1.379	-1.382	-1.388	-1.391	-1.394	-1.398	-1.400	-1.400	-1.402	-1.404	-1.404	-1.404	-1.404	-1.401	-1.400	-1.398	-1.395	-1.390	-1.388	-1.381	-1.376	-1.370	-1.364	-1.358	-1.351	-1.342	-1.334	-1.325	-1.316	-1.306	-1.298	-1.288	-1.276	-1.268	-1.258	-1.248	-1.238	-1.228	-1.219	-1.209	-1.200	-1.192	-1.184	-1.176	-1.170	-1.165	-1.160	-1.155	-1.152	-1.150	-1.149	-1.149	-1.150	-1.151	-1.155	-1.159	-1.166	-1.172	-1.180	-1.190	-1.201	-1.212	-1.225	-1.239	-1.255	-1.271	-1.289	-1.308	-1.326	-1.348	-1.368	-1.389	-1.411	-1.435	-1.459	-1.484	-1.508	-1.532	-1.558	-1.584	-1.609	-1.635	-1.659	-1.685	-1.710	-1.734	-1.759	-1.781	-1.804	-1.826	-1.848	-1.868	-1.888	-1.906	-1.922	-1.940	-1.955	-1.969	-1.981	-1.992	-2.001	-2.010	-2.016	-2.022	-2.027	-2.029	-2.031	-2.030	-2.030	-2.025	-2.022	-2.015	-2.009	-2.000	-1.991	-1.979	-1.968	-1.952	-1.939	-1.924	-1.906	-1.890	-1.871	-1.850	-1.830	-1.809	-1.788	-1.765	-1.742	-1.718	-1.692	-1.669	-1.642	-1.618	-1.592	-1.566	-1.539	-1.514	-1.486	-1.461	-1.434	-1.408	-1.382	-1.355	-1.330	-1.304	-1.279	-1.254	-1.230	-1.206	-1.181	-1.159	-1.136	-1.115	-1.092	-1.071	-1.051	-1.031	-1.011	-0.994	-0.975	-0.959	-0.942	-0.925	-0.910	-0.895	-0.881	-0.869	-0.856	-0.845	-0.832	-0.821	-0.812	-0.802	-0.794	-0.784	-0.776	-0.769	-0.764	-0.756	-0.750	-0.745	-0.740	-0.735	-0.730	-0.728	-0.722	-0.719	-0.716	-0.714	-0.711	-0.709	-0.706	-0.704	-0.701	-0.700	-0.698	-0.695	-0.692	-0.691	-0.689	-0.686	-0.684	-0.681	-0.679	-0.675	-0.672	-0.670	-0.666	-0.664	-0.660	-0.656	-0.652	-0.649	-0.644	-0.640	-0.635	-0.630	-0.624	-0.618	-0.612	-0.606	-0.600	-0.592	-0.586	-0.579	-0.571	-0.564	-0.556	-0.548	-0.540	-0.531	-0.521	-0.512	-0.504	-0.495	-0.486	-0.476	-0.466	-0.458	-0.448	-0.439	-0.429	-0.419	-0.410	-0.401	-0.391	-0.381	-0.372	-0.364	-0.355	-0.346	-0.338	-0.330	-0.324	-0.316	-0.309	-0.302	-0.296	-0.290	-0.285	-0.280	-0.276	-0.272	-0.270	-0.268	-0.265	-0.264	-0.264	-0.262	-0.264	-0.265	-0.266	-0.270	-0.272	-0.276	-0.282	-0.288	-0.294	-0.300	-0.308	-0.315	-0.322	-0.332	-0.341	-0.351	-0.361	-0.371	-0.382	-0.392	-0.404	-0.416	-0.428	-0.439	-0.450	-0.462	-0.475	-0.485	-0.496	-0.507	-0.518	-0.529	-0.539	-0.549	-0.558	-0.566	-0.575	-0.582	-0.590	-0.596	-0.600	-0.605	-0.610	-0.612	-0.616	-0.618	-0.619	-0.619	-0.619	-0.618	-0.615	-0.612	-0.609	-0.605	-0.600	-0.596	-0.590	-0.584	-0.575	-0.569	-0.561	-0.551	-0.542	-0.534	-0.524	-0.515	-0.505	-0.494	-0.485	-0.474	-0.464	-0.454	-0.444	-0.434	-0.425	-0.415	-0.405	-0.396	-0.388	-0.380	-0.371	-0.364	-0.355	-0.350	-0.342	-0.336	-0.331	-0.325	-0.320	-0.316	-0.312	-0.309	-0.305	-0.302	-0.300	-0.298	-0.296	-0.295	-0.294	-0.292	-0.291	-0.290	-0.290	-0.290	-0.290	-0.290	-0.289	-0.289	-0.288	-0.289	-0.289	-0.288	-0.286	-0.286	-0.285	-0.284	-0.282	-0.281	-0.279	-0.279	-0.275	-0.274	-0.270	-0.269	-0.266	-0.262	-0.259	-0.256	-0.252	-0.250	-0.246	-0.244	-0.240	-0.236	-0.234	-0.230	-0.226	-0.222	-0.220	-0.219	-0.215	-0.212	-0.212	-0.210	-0.210	-0.209	-0.209	-0.209	-0.210	-0.211	-0.212	-0.215	-0.218	-0.221	-0.226	-0.231	-0.236	-0.244	-0.250	-0.258	-0.266	-0.275	-0.285	-0.295	-0.305	-0.318	-0.329	-0.342	-0.356	-0.370	-0.384	-0.399	-0.412	-0.428	-0.442	-0.458	-0.475	-0.490	-0.505	-0.521	-0.538	-0.552	-0.568	-0.582	-0.598	-0.611	-0.624	-0.638	-0.650	-0.661	-0.671	-0.682	-0.691	-0.699	-0.706	-0.712	-0.718	-0.721	-0.725	-0.726	-0.726	-0.726	-0.724	-0.721	-0.716	-0.712	-0.705	-0.698	-0.689	-0.679	-0.668	-0.656	-0.644	-0.629	-0.615	-0.599	-0.582	-0.566	-0.549	-0.531	-0.512	-0.494	-0.475	-0.456	-0.436	-0.418	-0.398	-0.380	-0.360	-0.342	-0.324	-0.305	-0.289	-0.272	-0.256	-0.241	-0.226	-0.214	-0.200	-0.189	-0.178	-0.166	-0.158	-0.150	-0.142	-0.136	-0.131	-0.128	-0.125	-0.121	-0.121	-0.120	-0.120	-0.122	-0.124	-0.128	-0.131	-0.135	-0.140	-0.145	-0.151	-0.159	-0.164	-0.171	-0.178	-0.185	-0.192	-0.199	-0.205	-0.211	-0.218	-0.224	-0.229	-0.231	-0.236	-0.239	-0.241	-0.244	-0.245	-0.246	-0.245	-0.244	-0.241	-0.238	-0.234	-0.229	-0.222	-0.216	-0.208	-0.199	-0.190	-0.180	-0.169	-0.158	-0.144	-0.130	-0.116	-0.102	-0.089	-0.072	-0.056	-0.041	-0.025	-0.009	0.008	0.022	0.039	0.054	0.070	0.085	0.100	0.114	0.126	0.140	0.151	0.162	0.174	0.182	0.191	0.199	0.205	0.211	0.216	0.220	0.221	0.222	0.224	0.222	0.220	0.218	0.212	0.209	0.202	0.195	0.188	0.179	0.169	0.159	0.148	0.136	0.125	0.112	0.100	0.086	0.074	0.061	0.048	0.034	0.021	0.006	-0.006	-0.019	-0.031	-0.042	-0.054	-0.065	-0.075	-0.085	-0.094	-0.102	-0.109	-0.118	-0.122	-0.128	-0.132	-0.136	-0.139	-0.140	-0.141	-0.141	-0.141	-0.141	-0.139	-0.136	-0.132	-0.129	-0.125	-0.121	-0.115	-0.110	-0.105	-0.099	-0.092	-0.088	-0.081	-0.075	-0.069	-0.062	-0.058	-0.052	-0.049	-0.044	-0.039	-0.036	-0.034	-0.031	-0.030	-0.030	-0.030	-0.030	-0.032	-0.035	-0.039	-0.044	-0.048	-0.055	-0.061	-0.070	-0.079	-0.089	-0.100	-0.112	-0.125	-0.139	-0.154	-0.169	-0.185	-0.202	-0.220	-0.239	-0.258	-0.278	-0.299	-0.318	-0.339	-0.360	-0.382	-0.402	-0.425	-0.446	-0.469	-0.491	-0.511	-0.534	-0.556	-0.578	-0.598	-0.620	-0.641	-0.661	-0.681	-0.701	-0.720	-0.740	-0.758	-0.776	-0.792	-0.809	-0.825	-0.841	-0.855	-0.869	-0.884	-0.896	-0.909	-0.921	-0.932	-0.944	-0.954	-0.965	-0.972	-0.982	-0.990	-0.999	-1.006	-1.014	-1.020	-1.026	-1.031	-1.038	-1.041	-1.048	-1.051	-1.055	-1.059	-1.062	-1.066	-1.069	-1.071	-1.072	-1.076	-1.078	-1.080	-1.080	-1.082	-1.084	-1.085	-1.086	-1.086	-1.086	-1.088	-1.089	-1.089	-1.089	-1.089	-1.088	-1.089	-1.089	-1.089	-1.089	-1.089	-1.089	-1.089	-1.089	-1.089	-1.088	-1.088	-1.088	-1.086	-1.086	-1.088	-1.088	-1.088	-1.088	-1.086	-1.086	-1.088	-1.088	-1.088	-1.089	-1.089	-1.090	-1.090	-1.090	-1.091	-1.091	-1.092	-1.092	-1.094	-1.094	-1.095	-1.096	-1.098	-1.099	-1.099	-1.100	-1.101	-1.101	-1.102	-1.105	-1.104	-1.105	-1.108	-1.108	-1.108	-1.108	-1.109	-1.109	-1.109	-1.109	-1.108	-1.106	-1.106	-1.104	-1.102	-1.100	-1.098	-1.092	-1.090	-1.085	-1.080	-1.075	-1.068	-1.062	-1.054	-1.046	-1.038	-1.029	-1.019	-1.008	-0.995	-0.984	-0.971	-0.956	-0.942	-0.926	-0.910	-0.894	-0.875	-0.856	-0.836	-0.815	-0.795	-0.774	-0.750	-0.726	-0.704	-0.679	-0.655	-0.630	-0.602	-0.578	-0.551	-0.525	-0.499	-0.471	-0.445	-0.418	-0.391	-0.365	-0.339	-0.314	-0.288	-0.262	-0.238	-0.214	-0.191	-0.169	-0.146	-0.125	-0.105	-0.086	-0.068	-0.051	-0.035	-0.020	-0.006	0.005	0.016	0.028	0.036	0.044	0.050	0.055	0.059	0.061	0.064	0.064	0.062	0.061	0.059	0.055	0.050	0.045	0.039	0.031	0.024	0.016	0.008	-0.001	-0.011	-0.020	-0.030	-0.041	-0.050	-0.061	-0.070	-0.080	-0.090	-0.099	-0.109	-0.118	-0.126	-0.132	-0.140	-0.146	-0.152	-0.158	-0.161	-0.165	-0.168	-0.169	-0.169	-0.170	-0.170	-0.168	-0.165	-0.161	-0.158	-0.154	-0.149	-0.141	-0.135	-0.128	-0.120	-0.111	-0.101	-0.091	-0.081	-0.071	-0.060	-0.049	-0.039	-0.026	-0.016	-0.005	0.008	0.018	0.029	0.040	0.050	0.061	0.070	0.081	0.089	0.098	0.105	0.114	0.121	0.128	0.134	0.139	0.142	0.148	0.151	0.154	0.156	0.159	0.159	0.160	0.160	0.159	0.159	0.158	0.155	0.154	0.151	0.148	0.145	0.140	0.136	0.132	0.128	0.122	0.119	0.112	0.108	0.104	0.098	0.092	0.086	0.081	0.075	0.070	0.065	0.059	0.054	0.049	0.045	0.040	0.035	0.031	0.026	0.022	0.020	0.015	0.012	0.009	0.006	0.004	0.001	-0.001	-0.002	-0.005	-0.006	-0.008	-0.008	-0.010	-0.010	-0.011	-0.010	-0.010	-0.011	-0.010	-0.010	-0.009	-0.010	-0.009	-0.009	-0.009	-0.009	-0.008	-0.006	-0.006	-0.008	-0.006	-0.006	-0.006	-0.006	-0.006	-0.005	-0.005	-0.006	-0.006	-0.006	-0.008	-0.009	-0.010	-0.011	-0.012	-0.015	-0.016	-0.019	-0.020	-0.022	-0.025	-0.029	-0.031	-0.035	-0.039	-0.042	-0.046	-0.050	-0.054	-0.060	-0.064	-0.069	-0.074	-0.079	-0.084	-0.089	-0.095	-0.100	-0.105	-0.110	-0.116	-0.121	-0.126	-0.131	-0.138	-0.142	-0.148	-0.152	-0.158	-0.162	-0.166	-0.171	-0.175	-0.179	-0.182	-0.186	-0.189	-0.190	-0.192	-0.194	-0.195	-0.196	-0.198	-0.196	-0.196	-0.195	-0.194	-0.191	-0.189	-0.186	-0.181	-0.179	-0.172	-0.168	-0.162	-0.156	-0.149	-0.141	-0.134	-0.125	-0.116	-0.108	-0.099	-0.089	-0.079	-0.068	-0.056	-0.045	-0.034	-0.021	-0.010	0.004	0.015	0.029	0.041	0.055	0.066	0.080	0.091	0.105	0.118	0.129	0.140	0.151	0.162	0.174	0.184	0.194	0.202	0.211	0.220	0.226	0.232	0.239	0.245	0.250	0.254	0.258	0.260	0.261	0.262	0.264	0.264	0.262	0.260	0.259	0.255	0.251	0.248	0.242	0.236	0.230	0.222	0.216	0.209	0.201	0.192	0.185	0.176	0.166	0.158	0.149	0.140	0.130	0.121	0.112	0.104	0.095	0.086	0.079	0.070	0.064	0.056	0.050	0.045	0.039	0.034	0.029	0.026	0.022	0.020	0.018	0.016	0.015	0.014	0.014	0.016	0.016	0.019	0.020	0.022	0.028	0.030	0.034	0.039	0.042	0.048	0.052	0.056	0.062	0.066	0.071	0.076	0.081	0.086	0.089	0.094	0.098	0.100	0.102	0.105	0.106	0.108	0.108	0.109	0.108	0.106	0.104	0.101	0.099	0.094	0.089	0.082	0.078	0.071	0.062	0.054	0.045	0.035	0.025	0.014	0.002	-0.010	-0.022	-0.036	-0.050	-0.064	-0.078	-0.092	-0.108	-0.124	-0.139	-0.154	-0.170	-0.186	-0.201	-0.216	-0.232	-0.248	-0.262	-0.278	-0.292	-0.308	-0.322	-0.335	-0.349	-0.362	-0.374	-0.388	-0.399	-0.409	-0.420	-0.430	-0.440	-0.450	-0.458	-0.466	-0.472	-0.481	-0.488	-0.494	-0.499	-0.502	-0.507	-0.512	-0.516	-0.520	-0.524	-0.526	-0.529	-0.531	-0.534	-0.535	-0.538	-0.539	-0.540	-0.541	-0.544	-0.545	-0.546	-0.548	-0.550	-0.552	-0.555	-0.556	-0.560	-0.562	-0.565	-0.568	-0.571	-0.574	-0.576	-0.580	-0.584	-0.588	-0.591	-0.595	-0.599	-0.602	-0.605	-0.609	-0.611	-0.614	-0.618	-0.621	-0.624	-0.625	-0.628	-0.629	-0.630	-0.631	-0.631	-0.631	-0.630	-0.629	-0.628	-0.624	-0.621	-0.618	-0.614	-0.608	-0.601	-0.595	-0.588	-0.579	-0.570	-0.561	-0.550	-0.541	-0.529	-0.518	-0.504	-0.491	-0.478	-0.464	-0.449	-0.435	-0.420	-0.404	-0.389	-0.374	-0.358	-0.342	-0.326	-0.310	-0.295	-0.280	-0.265	-0.250	-0.235	-0.221	-0.208	-0.195	-0.184	-0.171	-0.161	-0.151	-0.142	-0.135	-0.128	-0.121	-0.116	-0.112	-0.110	-0.109	-0.106	-0.108	-0.109	-0.111	-0.115	-0.120	-0.125	-0.131	-0.140	-0.149	-0.158	-0.168	-0.180	-0.191	-0.205	-0.219	-0.232	-0.248	-0.265	-0.280	-0.298	-0.314	-0.331	-0.349	-0.366	-0.385	-0.402	-0.420	-0.439	-0.456	-0.474	-0.490	-0.507	-0.524	-0.539	-0.555	-0.569	-0.584	-0.598	-0.610	-0.622	-0.634	-0.644	-0.654	-0.662	-0.670	-0.678	-0.684	-0.689	-0.694	-0.696	-0.700	-0.701	-0.702	-0.702	-0.702	-0.701	-0.699	-0.696	-0.692	-0.689	-0.684	-0.679	-0.674	-0.666	-0.660	-0.652	-0.645	-0.638	-0.629	-0.621	-0.612	-0.605	-0.595	-0.586	-0.579	-0.570	-0.564	-0.555	-0.548	-0.541	-0.534	-0.528	-0.521	-0.516	-0.511	-0.506	-0.502	-0.499	-0.496	-0.494	-0.492	-0.491	-0.491	-0.492	-0.494	-0.495	-0.499	-0.501	-0.505	-0.511	-0.515	-0.522	-0.530	-0.538	-0.546	-0.555	-0.564	-0.575	-0.586	-0.598	-0.609	-0.622	-0.635	-0.649	-0.661	-0.676	-0.690	-0.705	-0.719	-0.735	-0.750	-0.765	-0.780	-0.796	-0.812	-0.828	-0.844	-0.859	-0.872	-0.889	-0.904	-0.919	-0.932	-0.946	-0.960	-0.974	-0.986	-1.000	-1.012	-1.022	-1.034	-1.045	-1.056	-1.066	-1.075	-1.084	-1.094	-1.101	-1.109	-1.116	-1.122	-1.128	-1.134	-1.139	-1.142	-1.145	-1.149	-1.152	-1.154	-1.155	-1.156	-1.156	-1.158	-1.156	-1.154	-1.152	-1.151	-1.148	-1.144	-1.140	-1.135	-1.131	-1.126	-1.120	-1.112	-1.106	-1.100	-1.091	-1.082	-1.075	-1.065	-1.055	-1.046	-1.034	-1.024	-1.012	-1.001	-0.989	-0.978	-0.964	-0.950	-0.936	-0.924	-0.909	-0.895	-0.881	-0.865	-0.851	-0.838	-0.821	-0.806	-0.791	-0.776	-0.761	-0.745	-0.731	-0.716	-0.701	-0.689	-0.674	-0.660	-0.646	-0.634	-0.620	-0.608	-0.595	-0.584	-0.572	-0.561	-0.550	-0.540	-0.531	-0.521	-0.514	-0.505	-0.498	-0.490	-0.484	-0.478	-0.472	-0.468	-0.462	-0.458	-0.455	-0.451	-0.448	-0.445	-0.444	-0.441	-0.439	-0.438	-0.435	-0.435	-0.435	-0.434	-0.434	-0.431	-0.431	-0.431	-0.430	-0.430	-0.430	-0.429	-0.426	-0.426	-0.425	-0.422	-0.420	-0.419	-0.416	-0.412	-0.409	-0.406	-0.401	-0.398	-0.392	-0.389	-0.382	-0.378	-0.370	-0.364	-0.358	-0.350	-0.344	-0.336	-0.328	-0.320	-0.311	-0.304	-0.295	-0.286	-0.278	-0.269	-0.260	-0.251	-0.242	-0.234	-0.224	-0.216	-0.208	-0.200	-0.192	-0.185	-0.178	-0.170	-0.164	-0.158	-0.151	-0.148	-0.141	-0.138	-0.132	-0.130	-0.126	-0.125	-0.124	-0.122	-0.122	-0.121	-0.122	-0.124	-0.126	-0.128	-0.131	-0.135	-0.139	-0.144	-0.150	-0.156	-0.161	-0.169	-0.178	-0.185	-0.192	-0.202	-0.211	-0.222	-0.231	-0.242	-0.254	-0.266	-0.278	-0.290	-0.302	-0.315	-0.326	-0.340	-0.352	-0.365	-0.379	-0.391	-0.404	-0.416	-0.429	-0.441	-0.454	-0.465	-0.478	-0.489	-0.500	-0.510	-0.521	-0.530	-0.539	-0.548	-0.554	-0.561	-0.568	-0.574	-0.579	-0.582	-0.585	-0.588	-0.590	-0.591	-0.591	-0.591	-0.590	-0.588	-0.585	-0.581	-0.578	-0.571	-0.566	-0.560	-0.552	-0.544	-0.536	-0.528	-0.519	-0.509	-0.500	-0.489	-0.479	-0.469	-0.458	-0.446	-0.435	-0.425	-0.414	-0.402	-0.391	-0.381	-0.370	-0.360	-0.350	-0.341	-0.332	-0.324	-0.318	-0.310	-0.305	-0.299	-0.294	-0.290	-0.288	-0.285	-0.284	-0.282	-0.282	-0.285	-0.288	-0.290	-0.295	-0.299	-0.305	-0.312	-0.320	-0.329	-0.338	-0.348	-0.360	-0.370	-0.382	-0.396	-0.409	-0.422	-0.439	-0.454	-0.469	-0.485	-0.502	-0.519	-0.536	-0.552	-0.570	-0.589	-0.605	-0.624	-0.641	-0.659	-0.676	-0.692	-0.710	-0.728	-0.744	-0.760	-0.775	-0.792	-0.808	-0.822	-0.836	-0.850	-0.864	-0.876	-0.890	-0.902	-0.914	-0.925	-0.936	-0.948	-0.958	-0.966	-0.975	-0.984	-0.992	-1.000	-1.008	-1.012	-1.020	-1.026	-1.031	-1.036	-1.041	-1.046	-1.051	-1.055	-1.059	-1.061	-1.064	-1.066	-1.069	-1.072	-1.074	-1.075	-1.075	-1.076	-1.078	-1.078	-1.079	-1.078	-1.076	-1.076	-1.075	-1.074	-1.071	-1.069	-1.066	-1.064	-1.060	-1.058	-1.052	-1.050	-1.045	-1.040	-1.035	-1.030	-1.022	-1.016	-1.010	-1.004	-0.996	-0.989	-0.981	-0.974	-0.966	-0.958	-0.950	-0.941	-0.934	-0.924	-0.916	-0.906	-0.899	-0.889	-0.880	-0.871	-0.864	-0.855	-0.846	-0.839	-0.831	-0.824	-0.816	-0.810	-0.805	-0.799	-0.794	-0.789	-0.785	-0.780	-0.778	-0.774	-0.771	-0.771	-0.769	-0.768	-0.768	-0.768	-0.768	-0.768	-0.770	-0.772	-0.774	-0.776	-0.780	-0.782	-0.785	-0.790	-0.794	-0.796	-0.800	-0.806	-0.810	-0.814	-0.819	-0.824	-0.828	-0.832	-0.836	-0.840	-0.845	-0.848	-0.851	-0.854	-0.858	-0.860	-0.861	-0.862	-0.864	-0.865	-0.864	-0.864	-0.862	-0.861	-0.859	-0.856	-0.854	-0.850	-0.848	-0.842	-0.839	-0.832	-0.828	-0.820	-0.814	-0.806	-0.799	-0.791	-0.781	-0.774	-0.764	-0.755	-0.745	-0.735	-0.725	-0.715	-0.704	-0.692	-0.681	-0.670	-0.659	-0.646	-0.635	-0.622	-0.610	-0.596	-0.584	-0.572	-0.559	-0.546	-0.534	-0.521	-0.507	-0.495	-0.482	-0.469	-0.456	-0.444	-0.431	-0.419	-0.406	-0.394	-0.381	-0.369	-0.356	-0.344	-0.332	-0.320	-0.309	-0.298	-0.286	-0.275	-0.264	-0.254	-0.244	-0.234	-0.224	-0.215	-0.206	-0.199	-0.190	-0.182	-0.176	-0.170	-0.164	-0.159	-0.154	-0.150	-0.146	-0.142	-0.139	-0.136	-0.135	-0.134	-0.134	-0.134	-0.134	-0.134	-0.135	-0.136	-0.140	-0.142	-0.145	-0.149	-0.151	-0.156	-0.160	-0.165	-0.168	-0.172	-0.179	-0.182	-0.188	-0.192	-0.196	-0.201	-0.208	-0.211	-0.215	-0.219	-0.222	-0.226	-0.229	-0.230	-0.232	-0.234	-0.235	-0.236	-0.235	-0.235	-0.234	-0.232	-0.230	-0.228	-0.224	-0.220	-0.215	-0.210	-0.204	-0.198	-0.191	-0.185	-0.176	-0.169	-0.160	-0.150	-0.141	-0.132	-0.122	-0.112	-0.102	-0.092	-0.082	-0.072	-0.062	-0.052	-0.042	-0.032	-0.024	-0.014	-0.005	0.002	0.011	0.018	0.025	0.031	0.036	0.041	0.046	0.050	0.052	0.054	0.056	0.058	0.058	0.056	0.055	0.052	0.050	0.046	0.042	0.038	0.031	0.025	0.019	0.011	0.004	-0.004	-0.012	-0.022	-0.031	-0.040	-0.050	-0.060	-0.070	-0.080	-0.090	-0.100	-0.110	-0.119	-0.129	-0.138	-0.148	-0.156	-0.165	-0.172	-0.180	-0.188	-0.192	-0.199	-0.204	-0.209	-0.214	-0.218	-0.220	-0.224	-0.225	-0.226	-0.228	-0.228	-0.228	-0.226	-0.225	-0.222	-0.220	-0.218	-0.214	-0.210	-0.205	-0.201	-0.196	-0.190	-0.185	-0.178	-0.172	-0.166	-0.161	-0.155	-0.148	-0.141	-0.136	-0.131	-0.125	-0.120	-0.115	-0.111	-0.108	-0.105	-0.102	-0.101	-0.100	-0.099	-0.100	-0.100	-0.102	-0.106	-0.109	-0.114	-0.119	-0.125	-0.132	-0.141	-0.150	-0.160	-0.172	-0.185	-0.198	-0.210	-0.225	-0.241	-0.259	-0.275	-0.292	-0.311	-0.330	-0.349	-0.369	-0.389	-0.409	-0.430	-0.451	-0.471	-0.492	-0.512	-0.534	-0.552	-0.572	-0.591	-0.610	-0.629	-0.646	-0.661	-0.678	-0.694	-0.708	-0.720	-0.732	-0.744	-0.754	-0.761	-0.769	-0.774	-0.779	-0.782	-0.784	-0.785	-0.784	-0.781	-0.778	-0.771	-0.766	-0.758	-0.749	-0.739	-0.728	-0.715	-0.702	-0.688	-0.672	-0.656	-0.639	-0.622	-0.604	-0.585	-0.565	-0.548	-0.528	-0.506	-0.488	-0.468	-0.448	-0.428	-0.408	-0.389	-0.369	-0.350	-0.331	-0.314	-0.296	-0.280	-0.264	-0.249	-0.234	-0.220	-0.208	-0.195	-0.185	-0.175	-0.166	-0.159	-0.151	-0.145	-0.141	-0.136	-0.134	-0.131	-0.131	-0.130	-0.131	-0.132	-0.135	-0.139	-0.144	-0.149	-0.155	-0.161	-0.169	-0.179	-0.188	-0.198	-0.209	-0.219	-0.231	-0.245	-0.259	-0.272	-0.286	-0.302	-0.318	-0.335	-0.351	-0.369	-0.386	-0.405	-0.425	-0.444	-0.462	-0.484	-0.504	-0.524	-0.545	-0.565	-0.588	-0.608	-0.629	-0.650	-0.671	-0.692	-0.714	-0.735	-0.756	-0.778	-0.799	-0.819	-0.839	-0.858	-0.879	-0.896	-0.915	-0.932	-0.950	-0.968	-0.982	-0.998	-1.012	-1.025	-1.038	-1.050	-1.060	-1.070	-1.079	-1.086	-1.094	-1.100	-1.104	-1.108	-1.111	-1.112	-1.114	-1.114	-1.112	-1.110	-1.106	-1.104	-1.099	-1.092	-1.088	-1.080	-1.071	-1.064	-1.054	-1.046	-1.036	-1.025	-1.014	-1.002	-0.991	-0.980	-0.969	-0.958	-0.946	-0.934	-0.924	-0.911	-0.901	-0.891	-0.879	-0.870	-0.860	-0.851	-0.842	-0.834	-0.825	-0.818	-0.810	-0.804	-0.796	-0.791	-0.786	-0.781	-0.776	-0.772	-0.770	-0.766	-0.762	-0.761	-0.759	-0.758	-0.758	-0.755	-0.755	-0.755	-0.754	-0.754	-0.754	-0.755	-0.754	-0.755	-0.755	-0.754	-0.754	-0.755	-0.755	-0.754	-0.754	-0.754	-0.752	-0.752	-0.751	-0.749	-0.749	-0.746	-0.745	-0.742	-0.741	-0.739	-0.736	-0.734	-0.731	-0.729	-0.726	-0.724	-0.720	-0.719	-0.716	-0.712	-0.710	-0.709	-0.705	-0.704	-0.701	-0.700	-0.698	-0.695	-0.694	-0.694	-0.692	-0.691	-0.691	-0.692	-0.692	-0.694	-0.695	-0.696	-0.699	-0.701	-0.702	-0.706	-0.710	-0.714	-0.716	-0.721	-0.725	-0.730	-0.734	-0.739	-0.744	-0.750	-0.755	-0.761	-0.765	-0.771	-0.776	-0.781	-0.788	-0.791	-0.796	-0.801	-0.806	-0.810	-0.814	-0.816	-0.820	-0.822	-0.825	-0.826	-0.830	-0.831	-0.832	-0.832	-0.831	-0.831	-0.830	-0.830	-0.829	-0.825	-0.822	-0.819	-0.815	-0.811	-0.806	-0.801	-0.795	-0.791	-0.784	-0.779	-0.772	-0.766	-0.760	-0.752	-0.746	-0.740	-0.732	-0.726	-0.720	-0.712	-0.706	-0.700	-0.694	-0.689	-0.682	-0.679	-0.674	-0.669	-0.665	-0.660	-0.656	-0.654	-0.651	-0.649	-0.646	-0.646	-0.644	-0.642	-0.642	-0.641	-0.641	-0.642	-0.642	-0.644	-0.644	-0.645	-0.646	-0.646	-0.649	-0.650	-0.650	-0.652	-0.652	-0.654	-0.655	-0.655	-0.655	-0.656	-0.655	-0.654	-0.654	-0.652	-0.651	-0.648	-0.646	-0.642	-0.640	-0.636	-0.632	-0.630	-0.624	-0.619	-0.615	-0.610	-0.604	-0.598	-0.592	-0.586	-0.580	-0.574	-0.568	-0.561	-0.555	-0.549	-0.544	-0.538	-0.532	-0.528	-0.522	-0.519	-0.515	-0.512	-0.509	-0.507	-0.506	-0.505	-0.506	-0.506	-0.507	-0.509	-0.512	-0.515	-0.520	-0.525	-0.530	-0.538	-0.545	-0.552	-0.561	-0.571	-0.581	-0.591	-0.602	-0.615	-0.626	-0.640	-0.654	-0.668	-0.682	-0.696	-0.711	-0.726	-0.741	-0.758	-0.774	-0.790	-0.806	-0.821	-0.839	-0.854	-0.870	-0.885	-0.900	-0.915	-0.930	-0.944	-0.958	-0.971	-0.985	-0.998	-1.010	-1.021	-1.032	-1.044	-1.054	-1.064	-1.072	-1.081	-1.090	-1.096	-1.104	-1.110	-1.115	-1.120	-1.125	-1.129	-1.132	-1.136	-1.139	-1.140	-1.141	-1.142	-1.142	-1.142	-1.142	-1.142	-1.141	-1.140	-1.138	-1.135	-1.134	-1.131	-1.129	-1.126	-1.122	-1.121	-1.118	-1.114	-1.111	-1.109	-1.105	-1.102	-1.099	-1.096	-1.092	-1.090	-1.088	-1.085	-1.084	-1.081	-1.080	-1.079	-1.076	-1.076	-1.076	-1.075	-1.076	-1.076	-1.078	-1.079	-1.081	-1.082	-1.085	-1.088	-1.090	-1.095	-1.099	-1.102	-1.108	-1.112	-1.118	-1.122	-1.129	-1.136	-1.142	-1.149	-1.156	-1.162	-1.169	-1.178	-1.185	-1.192	-1.200	-1.208	-1.215	-1.224	-1.231	-1.240	-1.246	-1.255	-1.262	-1.270	-1.278	-1.284	-1.291	-1.298	-1.304	-1.310	-1.318	-1.322	-1.329	-1.332	-1.338	-1.342	-1.346	-1.351	-1.355	-1.359	-1.362	-1.364	-1.366	-1.369	-1.371	-1.374	-1.374	-1.375	-1.375	-1.375	-1.375	-1.374	-1.372	-1.371	-1.369	-1.366	-1.364	-1.360	-1.356	-1.351	-1.346	-1.341	-1.335	-1.329	-1.321	-1.314	-1.305	-1.295	-1.286	-1.276	-1.265	-1.252	-1.240	-1.226	-1.212	-1.198	-1.182	-1.166	-1.150	-1.132	-1.112	-1.094	-1.074	-1.052	-1.030	-1.008	-0.985	-0.962	-0.938	-0.912	-0.886	-0.861	-0.834	-0.805	-0.779	-0.750	-0.721	-0.692	-0.664	-0.634	-0.604	-0.574	-0.544	-0.514	-0.485	-0.455	-0.426	-0.396	-0.368	-0.339	-0.311	-0.282	-0.256	-0.230	-0.204	-0.179	-0.155	-0.131	-0.109	-0.086	-0.065	-0.045	-0.026	-0.009	0.010	0.025	0.040	0.054	0.068	0.079	0.090	0.099	0.109	0.116	0.124	0.129	0.134	0.136	0.140	0.142	0.142	0.144	0.142	0.141	0.140	0.136	0.132	0.129	0.124	0.119	0.114	0.106	0.100	0.094	0.086	0.078	0.071	0.062	0.055	0.046	0.039	0.031	0.022	0.014	0.006	-0.002	-0.011	-0.019	-0.026	-0.035	-0.042	-0.050	-0.058	-0.064	-0.071	-0.078	-0.085	-0.091	-0.099	-0.104	-0.110	-0.115	-0.122	-0.128	-0.134	-0.138	-0.144	-0.150	-0.154	-0.160	-0.165	-0.170	-0.175	-0.180	-0.185	-0.190	-0.196	-0.201	-0.206	-0.212	-0.218	-0.224	-0.230	-0.235	-0.242	-0.249	-0.255	-0.261	-0.268	-0.275	-0.282	-0.289	-0.296	-0.302	-0.311	-0.319	-0.326	-0.334	-0.342	-0.350	-0.358	-0.365	-0.375	-0.382	-0.391	-0.400	-0.409	-0.418	-0.426	-0.435	-0.445	-0.454	-0.462	-0.470	-0.480	-0.489	-0.496	-0.505	-0.514	-0.521	-0.530	-0.539	-0.546	-0.554	-0.560	-0.568	-0.575	-0.582	-0.589	-0.595	-0.601	-0.608	-0.612	-0.619	-0.622	-0.628	-0.632	-0.636	-0.640	-0.642	-0.646	-0.650	-0.652	-0.655	-0.656	-0.659	-0.660	-0.661	-0.662	-0.664	-0.664	-0.664	-0.664	-0.664	-0.662	-0.662	-0.661	-0.661	-0.660	-0.658	-0.656	-0.654	-0.652	-0.650	-0.649	-0.646	-0.644	-0.642	-0.639	-0.638	-0.635	-0.631	-0.630	-0.628	-0.625	-0.622	-0.620	-0.619	-0.615	-0.614	-0.611	-0.610	-0.608	-0.608	-0.605	-0.604	-0.602	-0.602	-0.601	-0.600	-0.600	-0.599	-0.599	-0.599	-0.599	-0.600	-0.600	-0.601	-0.601	-0.604	-0.605	-0.605	-0.608	-0.610	-0.612	-0.615	-0.618	-0.621	-0.624	-0.629	-0.631	-0.636	-0.640	-0.644	-0.649	-0.654	-0.659	-0.664	-0.669	-0.674	-0.681	-0.686	-0.694	-0.700	-0.706	-0.712	-0.720	-0.728	-0.735	-0.742	-0.750	-0.758	-0.765	-0.772	-0.781	-0.789	-0.798	-0.805	-0.814	-0.821	-0.829	-0.836	-0.845	-0.851	-0.860	-0.866	-0.874	-0.880	-0.886	-0.891	-0.898	-0.902	-0.908	-0.912	-0.918	-0.920	-0.924	-0.926	-0.929	-0.930	-0.931	-0.932	-0.932	-0.931	-0.931	-0.929	-0.928	-0.925	-0.922	-0.918	-0.915	-0.910	-0.905	-0.900	-0.894	-0.889	-0.881	-0.875	-0.869	-0.861	-0.854	-0.846	-0.840	-0.832	-0.825	-0.818	-0.810	-0.804	-0.798	-0.791	-0.786	-0.781	-0.776	-0.771	-0.768	-0.765	-0.764	-0.762	-0.761	-0.762	-0.764	-0.765	-0.768	-0.772	-0.776	-0.784	-0.790	-0.799	-0.808	-0.816	-0.829	-0.840	-0.852	-0.866	-0.882	-0.896	-0.912	-0.931	-0.949	-0.968	-0.988	-1.008	-1.028	-1.048	-1.070	-1.091	-1.114	-1.136	-1.160	-1.181	-1.204	-1.228	-1.250	-1.274	-1.295	-1.318	-1.339	-1.361	-1.381	-1.402	-1.422	-1.442	-1.460	-1.479	-1.495	-1.511	-1.526	-1.540	-1.555	-1.568	-1.578	-1.588	-1.598	-1.605	-1.612	-1.620	-1.625	-1.629	-1.631	-1.634	-1.635	-1.634	-1.632	-1.630	-1.628	-1.622	-1.618	-1.610	-1.602	-1.594	-1.585	-1.575	-1.564	-1.551	-1.539	-1.526	-1.511	-1.496	-1.481	-1.465	-1.448	-1.430	-1.412	-1.395	-1.376	-1.358	-1.339	-1.319	-1.299	-1.279	-1.259	-1.238	-1.219	-1.198	-1.178	-1.156	-1.135	-1.115	-1.095	-1.075	-1.055	-1.035	-1.015	-0.996	-0.976	-0.958	-0.939	-0.921	-0.902	-0.885	-0.868	-0.851	-0.835	-0.820	-0.805	-0.791	-0.776	-0.762	-0.750	-0.738	-0.725	-0.714	-0.704	-0.692	-0.682	-0.674	-0.665	-0.658	-0.649	-0.641	-0.636	-0.630	-0.624	-0.618	-0.614	-0.610	-0.606	-0.601	-0.599	-0.596	-0.594	-0.591	-0.589	-0.588	-0.586	-0.586	-0.584	-0.584	-0.582	-0.581	-0.580	-0.579	-0.579	-0.579	-0.578	-0.576	-0.575	-0.574	-0.572	-0.571	-0.568	-0.565	-0.562	-0.559	-0.556	-0.552	-0.548	-0.542	-0.538	-0.532	-0.526	-0.518	-0.511	-0.504	-0.495	-0.486	-0.476	-0.466	-0.455	-0.444	-0.431	-0.420	-0.408	-0.394	-0.380	-0.366	-0.352	-0.338	-0.324	-0.309	-0.292	-0.278	-0.261	-0.245	-0.229	-0.212	-0.196	-0.180	-0.164	-0.149	-0.132	-0.118	-0.102	-0.088	-0.072	-0.059	-0.045	-0.034	-0.021	-0.009	0.001	0.011	0.022	0.030	0.038	0.045	0.051	0.056	0.061	0.065	0.068	0.069	0.070	0.070	0.069	0.068	0.065	0.061	0.056	0.051	0.045	0.039	0.031	0.021	0.014	0.004	-0.008	-0.016	-0.028	-0.040	-0.050	-0.064	-0.075	-0.088	-0.100	-0.112	-0.125	-0.138	-0.149	-0.160	-0.172	-0.184	-0.194	-0.205	-0.215	-0.224	-0.232	-0.240	-0.248	-0.254	-0.260	-0.265	-0.269	-0.272	-0.275	-0.276	-0.278	-0.278	-0.278	-0.276	-0.274	-0.270	-0.268	-0.262	-0.259	-0.252	-0.245	-0.239	-0.231	-0.222	-0.215	-0.206	-0.196	-0.186	-0.178	-0.168	-0.158	-0.148	-0.136	-0.126	-0.118	-0.108	-0.098	-0.088	-0.080	-0.071	-0.064	-0.055	-0.048	-0.041	-0.035	-0.029	-0.022	-0.019	-0.015	-0.012	-0.009	-0.006	-0.005	-0.004	-0.004	-0.004	-0.005	-0.006	-0.009	-0.011	-0.014	-0.018	-0.021	-0.026	-0.030	-0.036	-0.041	-0.048	-0.052	-0.059	-0.064	-0.069	-0.075	-0.080	-0.086	-0.091	-0.096	-0.101	-0.106	-0.110	-0.115	-0.118	-0.121	-0.125	-0.129	-0.131	-0.132	-0.135	-0.136	-0.138	-0.138	-0.139	-0.139	-0.139	-0.138	-0.138	-0.136	-0.135	-0.134	-0.132	-0.131	-0.129	-0.128	-0.126	-0.125	-0.124	-0.122	-0.121	-0.121	-0.121	-0.121	-0.121	-0.122	-0.122	-0.125	-0.128	-0.129	-0.132	-0.136	-0.141	-0.144	-0.150	-0.155	-0.161	-0.170	-0.178	-0.185	-0.192	-0.202	-0.211	-0.222	-0.231	-0.242	-0.254	-0.265	-0.278	-0.289	-0.301	-0.312	-0.325	-0.336	-0.349	-0.360	-0.371	-0.384	-0.394	-0.404	-0.415	-0.424	-0.432	-0.441	-0.449	-0.455	-0.461	-0.466	-0.471	-0.475	-0.478	-0.479	-0.480	-0.480	-0.479	-0.478	-0.474	-0.470	-0.465	-0.458	-0.451	-0.442	-0.432	-0.424	-0.411	-0.400	-0.388	-0.374	-0.359	-0.344	-0.329	-0.311	-0.294	-0.276	-0.259	-0.240	-0.220	-0.201	-0.181	-0.161	-0.141	-0.122	-0.102	-0.081	-0.061	-0.042	-0.022	-0.004	0.015	0.035	0.054	0.070	0.089	0.105	0.121	0.138	0.152	0.166	0.180	0.194	0.206	0.219	0.229	0.240	0.249	0.259	0.268	0.275	0.281	0.288	0.294	0.298	0.302	0.306	0.310	0.312	0.315	0.316	0.318	0.319	0.319	0.320	0.320	0.320	0.320	0.320	0.320	0.320	0.320	0.320	0.319	0.320	0.320	0.320	0.321	0.321	0.322	0.322	0.325	0.326	0.329	0.331	0.334	0.336	0.339	0.344	0.348	0.351	0.355	0.360	0.365	0.370	0.375	0.381	0.386	0.392	0.398	0.402	0.409	0.415	0.420	0.425	0.430	0.435	0.439	0.442	0.448	0.450	0.454	0.456	0.459	0.459	0.460	0.461	0.460	0.460	0.458	0.455	0.452	0.449	0.445	0.440	0.434	0.429	0.421	0.414	0.406	0.398	0.389	0.379	0.368	0.358	0.346	0.335	0.324	0.312	0.301	0.289	0.278	0.265	0.254	0.241	0.230	0.220	0.209	0.198	0.188	0.179	0.169	0.160	0.152	0.145	0.139	0.132	0.128	0.122	0.119	0.115	0.114	0.111	0.111	0.111	0.111	0.114	0.115	0.119	0.122	0.128	0.131	0.138	0.142	0.150	0.158	0.165	0.172	0.180	0.188	0.196	0.205	0.214	0.221	0.231	0.239	0.246	0.254	0.262	0.269	0.275	0.281	0.286	0.291	0.295	0.299	0.300	0.304	0.304	0.304	0.302	0.301	0.298	0.294	0.290	0.282	0.276	0.269	0.259	0.249	0.238	0.225	0.211	0.198	0.181	0.165	0.148	0.129	0.109	0.089	0.068	0.045	0.022	-0.001	-0.024	-0.049	-0.075	-0.100	-0.126	-0.152	-0.180	-0.208	-0.234	-0.261	-0.289	-0.316	-0.345	-0.372	-0.400	-0.429	-0.456	-0.482	-0.510	-0.536	-0.562	-0.589	-0.614	-0.639	-0.664	-0.688	-0.710	-0.734	-0.755	-0.776	-0.798	-0.818	-0.836	-0.854	-0.872	-0.889	-0.906	-0.921	-0.936	-0.950	-0.962	-0.976	-0.988	-0.999	-1.009	-1.019	-1.028	-1.035	-1.042	-1.049	-1.055	-1.060	-1.064	-1.069	-1.071	-1.075	-1.076	-1.079	-1.080	-1.081	-1.081	-1.081	-1.081	-1.080	-1.080	-1.079	-1.076	-1.075	-1.072	-1.070	-1.069	-1.066	-1.065	-1.061	-1.060	-1.058	-1.055	-1.052	-1.051	-1.049	-1.048	-1.046	-1.045	-1.045	-1.044	-1.044	-1.045	-1.045	-1.045	-1.046	-1.049	-1.050	-1.052	-1.055	-1.058	-1.061	-1.065	-1.069	-1.074	-1.078	-1.082	-1.089	-1.092	-1.100	-1.105	-1.111	-1.118	-1.124	-1.130	-1.136	-1.144	-1.150	-1.158	-1.164	-1.170	-1.176	-1.182	-1.189	-1.194	-1.199	-1.204	-1.208	-1.211	-1.215	-1.218	-1.220	-1.221	-1.222	-1.222	-1.222	-1.220	-1.219	-1.215	-1.211	-1.208	-1.201	-1.194	-1.186	-1.178	-1.169	-1.159	-1.149	-1.136	-1.122	-1.110	-1.095	-1.080	-1.062	-1.046	-1.029	-1.010	-0.991	-0.971	-0.951	-0.930	-0.908	-0.885	-0.862	-0.840	-0.816	-0.794	-0.770	-0.745	-0.722	-0.698	-0.674	-0.651	-0.626	-0.604	-0.580	-0.558	-0.534	-0.512	-0.491	-0.470	-0.450	-0.431	-0.412	-0.394	-0.378	-0.360	-0.345	-0.331	-0.316	-0.305	-0.292	-0.281	-0.271	-0.264	-0.256	-0.250	-0.244	-0.239	-0.236	-0.232	-0.231	-0.230	-0.230	-0.232	-0.232	-0.236	-0.239	-0.244	-0.249	-0.254	-0.260	-0.268	-0.272	-0.280	-0.288	-0.296	-0.304	-0.311	-0.320	-0.329	-0.336	-0.344	-0.352	-0.359	-0.366	-0.372	-0.380	-0.386	-0.391	-0.396	-0.401	-0.404	-0.408	-0.410	-0.411	-0.412	-0.412	-0.411	-0.411	-0.408	-0.404	-0.400	-0.395	-0.390	-0.382	-0.375	-0.366	-0.358	-0.349	-0.338	-0.328	-0.315	-0.302	-0.290	-0.278	-0.262	-0.249	-0.235	-0.219	-0.204	-0.190	-0.174	-0.159	-0.142	-0.128	-0.112	-0.098	-0.082	-0.069	-0.054	-0.041	-0.028	-0.016	-0.004	0.008	0.018	0.028	0.036	0.045	0.052	0.060	0.065	0.070	0.074	0.076	0.079	0.081	0.081	0.081	0.079	0.079	0.075	0.071	0.066	0.061	0.056	0.049	0.041	0.034	0.025	0.016	0.006	-0.004	-0.014	-0.026	-0.036	-0.048	-0.060	-0.071	-0.084	-0.095	-0.108	-0.120	-0.132	-0.144	-0.155	-0.166	-0.178	-0.189	-0.199	-0.209	-0.218	-0.226	-0.235	-0.242	-0.249	-0.255	-0.261	-0.266	-0.271	-0.275	-0.278	-0.280	-0.281	-0.282	-0.282	-0.281	-0.280	-0.279	-0.275	-0.272	-0.268	-0.264	-0.258	-0.251	-0.244	-0.238	-0.229	-0.221	-0.212	-0.204	-0.194	-0.184	-0.174	-0.164	-0.152	-0.142	-0.131	-0.120	-0.109	-0.098	-0.085	-0.075	-0.064	-0.052	-0.042	-0.031	-0.020	-0.010	0.000	0.009	0.019	0.028	0.035	0.044	0.051	0.058	0.065	0.070	0.076	0.080	0.086	0.089	0.092	0.096	0.099	0.100	0.102	0.102	0.102	0.102	0.102	0.101	0.100	0.098	0.098	0.095	0.094	0.090	0.088	0.084	0.082	0.079	0.075	0.072	0.069	0.066	0.064	0.061	0.060	0.059	0.056	0.055	0.055	0.055	0.055	0.056	0.056	0.058	0.061	0.064	0.068	0.071	0.076	0.081	0.089	0.095	0.102	0.111	0.121	0.129	0.139	0.150	0.161	0.174	0.186	0.199	0.212	0.226	0.240	0.255	0.270	0.284	0.299	0.315	0.331	0.346	0.362	0.378	0.392	0.409	0.422	0.438	0.451	0.465	0.479	0.491	0.504	0.515	0.525	0.535	0.545	0.552	0.561	0.568	0.574	0.578	0.582	0.585	0.588	0.589	0.589	0.588	0.585	0.582	0.580	0.574	0.569	0.562	0.555	0.548	0.538	0.529	0.518	0.507	0.496	0.485	0.471	0.459	0.445	0.432	0.419	0.405	0.391	0.378	0.364	0.350	0.336	0.324	0.309	0.296	0.284	0.272	0.261	0.250	0.239	0.230	0.220	0.211	0.205	0.198	0.191	0.185	0.180	0.176	0.172	0.170	0.168	0.168	0.166	0.166	0.168	0.170	0.171	0.174	0.178	0.181	0.185	0.190	0.195	0.201	0.206	0.212	0.218	0.224	0.230	0.236	0.242	0.249	0.254	0.260	0.265	0.270	0.274	0.279	0.282	0.285	0.289	0.290	0.291	0.292	0.294	0.294	0.292	0.291	0.290	0.286	0.282	0.279	0.274	0.269	0.262	0.256	0.249	0.241	0.231	0.222	0.214	0.202	0.191	0.180	0.169	0.156	0.142	0.130	0.116	0.102	0.089	0.074	0.060	0.045	0.031	0.016	0.002	-0.012	-0.028	-0.041	-0.055	-0.070	-0.084	-0.096	-0.110	-0.124	-0.135	-0.148	-0.160	-0.171	-0.182	-0.194	-0.204	-0.214	-0.222	-0.232	-0.241	-0.249	-0.258	-0.264	-0.271	-0.278	-0.284	-0.289	-0.294	-0.299	-0.302	-0.308	-0.311	-0.315	-0.319	-0.322	-0.324	-0.328	-0.330	-0.332	-0.336	-0.339	-0.341	-0.344	-0.345	-0.348	-0.350	-0.352	-0.354	-0.356	-0.359	-0.361	-0.364	-0.364	-0.368	-0.368	-0.370	-0.371	-0.372	-0.375	-0.375	-0.378	-0.378	-0.378	-0.379	-0.380	-0.380	-0.379	-0.379	-0.379	-0.376	-0.375	-0.374	-0.371	-0.369	-0.366	-0.362	-0.358	-0.354	-0.349	-0.344	-0.338	-0.332	-0.325	-0.319	-0.311	-0.302	-0.295	-0.286	-0.276	-0.269	-0.260	-0.249	-0.240	-0.230	-0.220	-0.210	-0.200	-0.190	-0.180	-0.170	-0.160	-0.151	-0.142	-0.134	-0.126	-0.118	-0.109	-0.102	-0.095	-0.090	-0.084	-0.080	-0.075	-0.071	-0.069	-0.066	-0.065	-0.065	-0.065	-0.066	-0.068	-0.070	-0.074	-0.078	-0.082	-0.088	-0.095	-0.102	-0.110	-0.119	-0.128	-0.136	-0.148	-0.158	-0.170	-0.181	-0.194	-0.208	-0.220	-0.234	-0.248	-0.261	-0.275	-0.289	-0.302	-0.319	-0.332	-0.348	-0.361	-0.376	-0.390	-0.402	-0.418	-0.431	-0.444	-0.455	-0.468	-0.479	-0.491	-0.502	-0.512	-0.521	-0.531	-0.540	-0.549	-0.556	-0.564	-0.570	-0.576	-0.581	-0.586	-0.590	-0.595	-0.599	-0.601	-0.604	-0.605	-0.606	-0.608	-0.608	-0.608	-0.609	-0.608	-0.608	-0.606	-0.602	-0.601	-0.599	-0.598	-0.595	-0.592	-0.590	-0.586	-0.582	-0.580	-0.578	-0.574	-0.571	-0.569	-0.566	-0.564	-0.562	-0.559	-0.558	-0.556	-0.554	-0.552	-0.552	-0.552	-0.551	-0.550	-0.550	-0.551	-0.552	-0.554	-0.555	-0.556	-0.560	-0.561	-0.565	-0.568	-0.571	-0.575	-0.579	-0.584	-0.590	-0.595	-0.600	-0.605	-0.612	-0.620	-0.625	-0.632	-0.641	-0.649	-0.656	-0.665	-0.672	-0.681	-0.689	-0.698	-0.706	-0.715	-0.722	-0.732	-0.740	-0.749	-0.758	-0.766	-0.774	-0.782	-0.790	-0.799	-0.808	-0.814	-0.822	-0.830	-0.838	-0.845	-0.851	-0.858	-0.865	-0.871	-0.876	-0.884	-0.889	-0.895	-0.900	-0.905	-0.910	-0.915	-0.920	-0.925	-0.930	-0.934	-0.939	-0.942	-0.948	-0.951	-0.955	-0.959	-0.964	-0.968	-0.971	-0.974	-0.978	-0.980	-0.984	-0.986	-0.990	-0.992	-0.995	-0.998	-0.999	-1.001	-1.004	-1.006	-1.008	-1.010	-1.010	-1.012	-1.012	-1.014	-1.014	-1.015	-1.015	-1.015	-1.014	-1.012	-1.011	-1.010	-1.009	-1.006	-1.004	-1.001	-0.998	-0.994	-0.991	-0.986	-0.982	-0.978	-0.972	-0.968	-0.961	-0.956	-0.951	-0.944	-0.939	-0.931	-0.925	-0.918	-0.911	-0.904	-0.898	-0.891	-0.884	-0.878	-0.870	-0.864	-0.858	-0.850	-0.844	-0.839	-0.831	-0.826	-0.820	-0.815	-0.809	-0.804	-0.799	-0.794	-0.789	-0.784	-0.780	-0.775	-0.771	-0.768	-0.764	-0.760	-0.756	-0.752	-0.749	-0.746	-0.742	-0.740	-0.735	-0.732	-0.729	-0.725	-0.722	-0.719	-0.716	-0.712	-0.708	-0.704	-0.700	-0.695	-0.691	-0.685	-0.680	-0.675	-0.670	-0.664	-0.658	-0.651	-0.644	-0.638	-0.630	-0.624	-0.616	-0.609	-0.600	-0.592	-0.584	-0.575	-0.566	-0.558	-0.549	-0.539	-0.530	-0.521	-0.511	-0.501	-0.492	-0.481	-0.472	-0.462	-0.452	-0.442	-0.434	-0.424	-0.415	-0.405	-0.396	-0.388	-0.378	-0.370	-0.360	-0.352	-0.344	-0.336	-0.329	-0.321	-0.314	-0.306	-0.300	-0.292	-0.286	-0.280	-0.275	-0.269	-0.264	-0.259	-0.255	-0.251	-0.246	-0.242	-0.239	-0.236	-0.234	-0.231	-0.229	-0.228	-0.225	-0.225	-0.224	-0.224	-0.222	-0.222	-0.224	-0.225	-0.225	-0.226	-0.229	-0.230	-0.232	-0.236	-0.240	-0.244	-0.248	-0.251	-0.255	-0.260	-0.264	-0.269	-0.275	-0.280	-0.285	-0.291	-0.298	-0.304	-0.309	-0.315	-0.322	-0.328	-0.334	-0.340	-0.346	-0.351	-0.358	-0.362	-0.368	-0.371	-0.376	-0.380	-0.382	-0.386	-0.388	-0.390	-0.391	-0.394	-0.394	-0.394	-0.394	-0.392	-0.390	-0.389	-0.385	-0.381	-0.378	-0.374	-0.369	-0.362	-0.356	-0.350	-0.342	-0.336	-0.328	-0.319	-0.311	-0.301	-0.292	-0.282	-0.274	-0.264	-0.254	-0.244	-0.234	-0.225	-0.214	-0.204	-0.195	-0.186	-0.176	-0.168	-0.159	-0.152	-0.144	-0.138	-0.131	-0.125	-0.120	-0.116	-0.111	-0.109	-0.106	-0.104	-0.104	-0.102	-0.104	-0.106	-0.109	-0.111	-0.118	-0.122	-0.129	-0.135	-0.142	-0.151	-0.159	-0.170	-0.180	-0.191	-0.205	-0.216	-0.231	-0.245	-0.260	-0.275	-0.290	-0.306	-0.324	-0.341	-0.359	-0.376	-0.395	-0.412	-0.431	-0.450	-0.469	-0.488	-0.506	-0.524	-0.542	-0.561	-0.579	-0.596	-0.615	-0.631	-0.648	-0.665	-0.681	-0.696	-0.712	-0.728	-0.742	-0.755	-0.769	-0.781	-0.792	-0.804	-0.815	-0.825	-0.834	-0.842	-0.851	-0.859	-0.866	-0.871	-0.878	-0.882	-0.886	-0.890	-0.892	-0.895	-0.896	-0.898	-0.899	-0.899	-0.898	-0.896	-0.894	-0.892	-0.890	-0.886	-0.881	-0.879	-0.874	-0.869	-0.862	-0.858	-0.851	-0.844	-0.838	-0.831	-0.824	-0.815	-0.808	-0.800	-0.791	-0.782	-0.774	-0.766	-0.756	-0.748	-0.739	-0.730	-0.721	-0.711	-0.704	-0.695	-0.686	-0.678	-0.669	-0.661	-0.652	-0.645	-0.636	-0.629	-0.621	-0.615	-0.608	-0.601	-0.594	-0.589	-0.584	-0.579	-0.572	-0.569	-0.565	-0.560	-0.558	-0.555	-0.552	-0.550	-0.549	-0.548	-0.548	-0.546	-0.546	-0.548	-0.548	-0.549	-0.551	-0.552	-0.554	-0.558	-0.561	-0.564	-0.568	-0.571	-0.574	-0.578	-0.582	-0.585	-0.590	-0.595	-0.600	-0.605	-0.609	-0.612	-0.618	-0.624	-0.628	-0.631	-0.636	-0.640	-0.644	-0.649	-0.652	-0.656	-0.659	-0.661	-0.664	-0.666	-0.668	-0.669	-0.669	-0.670	-0.670	-0.670	-0.668	-0.668	-0.665	-0.661	-0.659	-0.655	-0.651	-0.648	-0.642	-0.636	-0.631	-0.624	-0.616	-0.608	-0.600	-0.590	-0.581	-0.571	-0.561	-0.550	-0.538	-0.526	-0.514	-0.501	-0.488	-0.474	-0.460	-0.445	-0.430	-0.415	-0.400	-0.384	-0.369	-0.351	-0.335	-0.319	-0.301	-0.285	-0.268	-0.250	-0.232	-0.216	-0.199	-0.181	-0.165	-0.148	-0.130	-0.114	-0.096	-0.081	-0.065	-0.049	-0.032	-0.018	-0.004	0.011	0.025	0.039	0.051	0.065	0.078	0.089	0.100	0.110	0.120	0.129	0.138	0.146	0.152	0.159	0.165	0.170	0.174	0.178	0.181	0.182	0.185	0.185	0.186	0.185	0.185	0.184	0.182	0.179	0.175	0.172	0.169	0.164	0.159	0.154	0.149	0.142	0.136	0.130	0.124	0.118	0.111	0.105	0.099	0.092	0.088	0.081	0.076	0.071	0.066	0.061	0.058	0.054	0.050	0.049	0.046	0.045	0.044	0.042	0.042	0.045	0.045	0.048	0.050	0.054	0.056	0.061	0.066	0.072	0.079	0.086	0.094	0.101	0.110	0.119	0.126	0.136	0.146	0.156	0.166	0.176	0.186	0.196	0.205	0.215	0.225	0.234	0.242	0.251	0.260	0.268	0.275	0.282	0.288	0.294	0.298	0.301	0.305	0.306	0.308	0.309	0.308	0.308	0.305	0.301	0.298	0.294	0.288	0.281	0.274	0.265	0.256	0.246	0.235	0.225	0.212	0.200	0.186	0.172	0.159	0.145	0.131	0.116	0.100	0.085	0.070	0.055	0.040	0.026	0.011	-0.002	-0.016	-0.030	-0.042	-0.055	-0.068	-0.078	-0.088	-0.098	-0.105	-0.114	-0.121	-0.128	-0.132	-0.138	-0.140	-0.144	-0.146	-0.146	-0.148	-0.146	-0.145	-0.142	-0.139	-0.135	-0.131	-0.125	-0.119	-0.112	-0.105	-0.099	-0.090	-0.081	-0.072	-0.064	-0.054	-0.045	-0.034	-0.025	-0.015	-0.006	0.004	0.012	0.021	0.030	0.038	0.045	0.052	0.059	0.064	0.069	0.072	0.076	0.079	0.080	0.081	0.080	0.080	0.078	0.075	0.071	0.065	0.059	0.052	0.045	0.036	0.025	0.015	0.002	-0.009	-0.024	-0.038	-0.052	-0.068	-0.084	-0.099	-0.116	-0.135	-0.151	-0.169	-0.188	-0.205	-0.224	-0.241	-0.259	-0.276	-0.292	-0.310	-0.326	-0.341	-0.356	-0.370	-0.384	-0.395	-0.408	-0.419	-0.429	-0.436	-0.444	-0.450	-0.456	-0.460	-0.464	-0.464	-0.464	-0.462	-0.461	-0.458	-0.452	-0.446	-0.439	-0.430	-0.420	-0.410	-0.399	-0.386	-0.372	-0.359	-0.342	-0.326	-0.311	-0.294	-0.276	-0.259	-0.240	-0.221	-0.202	-0.184	-0.165	-0.148	-0.129	-0.110	-0.092	-0.074	-0.058	-0.041	-0.026	-0.010	0.005	0.019	0.031	0.044	0.055	0.065	0.075	0.082	0.090	0.096	0.102	0.108	0.110	0.112	0.114	0.114	0.112	0.112	0.110	0.106	0.102	0.099	0.092	0.086	0.079	0.072	0.064	0.054	0.044	0.035	0.024	0.012	0.001	-0.011	-0.024	-0.036	-0.050	-0.064	-0.078	-0.092	-0.105	-0.120	-0.136	-0.151	-0.168	-0.182	-0.200	-0.215	-0.231	-0.250	-0.266	-0.284	-0.300	-0.319	-0.336	-0.355	-0.372	-0.391	-0.409	-0.428	-0.448	-0.466	-0.485	-0.504	-0.522	-0.541	-0.561	-0.580	-0.600	-0.619	-0.638	-0.656	-0.675	-0.694	-0.711	-0.730	-0.748	-0.764	-0.780	-0.798	-0.812	-0.829	-0.842	-0.858	-0.870	-0.884	-0.895	-0.905	-0.916	-0.925	-0.934	-0.942	-0.949	-0.955	-0.960	-0.964	-0.966	-0.969	-0.970	-0.971	-0.970	-0.969	-0.965	-0.962	-0.959	-0.954	-0.949	-0.941	-0.934	-0.928	-0.918	-0.910	-0.900	-0.890	-0.880	-0.870	-0.860	-0.849	-0.838	-0.826	-0.815	-0.805	-0.794	-0.781	-0.771	-0.760	-0.749	-0.738	-0.728	-0.719	-0.709	-0.699	-0.690	-0.680	-0.672	-0.664	-0.656	-0.650	-0.642	-0.636	-0.630	-0.625	-0.619	-0.615	-0.610	-0.605	-0.602	-0.598	-0.595	-0.592	-0.589	-0.588	-0.585	-0.582	-0.581	-0.581	-0.579	-0.579	-0.578	-0.576	-0.575	-0.575	-0.575	-0.574	-0.574	-0.574	-0.574	-0.572	-0.572	-0.572	-0.572	-0.572	-0.572	-0.572	-0.574	-0.574	-0.574	-0.575	-0.575	-0.575	-0.576	-0.578	-0.579	-0.580	-0.580	-0.582	-0.584	-0.586	-0.588	-0.590	-0.592	-0.595	-0.598	-0.602	-0.605	-0.609	-0.612	-0.616	-0.620	-0.625	-0.631	-0.635	-0.640	-0.645	-0.651	-0.656	-0.664	-0.669	-0.675	-0.680	-0.686	-0.692	-0.698	-0.704	-0.710	-0.716	-0.721	-0.726	-0.731	-0.736	-0.740	-0.745	-0.748	-0.751	-0.755	-0.758	-0.760	-0.761	-0.762	-0.764	-0.765	-0.766	-0.766	-0.765	-0.765	-0.762	-0.761	-0.759	-0.758	-0.754	-0.750	-0.746	-0.742	-0.738	-0.734	-0.729	-0.724	-0.719	-0.714	-0.708	-0.704	-0.698	-0.691	-0.686	-0.681	-0.675	-0.671	-0.666	-0.661	-0.658	-0.654	-0.650	-0.648	-0.645	-0.641	-0.640	-0.639	-0.638	-0.636	-0.636	-0.638	-0.638	-0.640	-0.640	-0.642	-0.645	-0.649	-0.651	-0.655	-0.658	-0.662	-0.666	-0.671	-0.675	-0.679	-0.684	-0.688	-0.692	-0.696	-0.701	-0.704	-0.708	-0.711	-0.714	-0.715	-0.718	-0.719	-0.720	-0.719	-0.719	-0.718	-0.715	-0.714	-0.710	-0.706	-0.702	-0.698	-0.692	-0.685	-0.679	-0.671	-0.662	-0.655	-0.645	-0.636	-0.626	-0.616	-0.605	-0.595	-0.584	-0.572	-0.561	-0.550	-0.540	-0.529	-0.519	-0.507	-0.498	-0.488	-0.479	-0.469	-0.461	-0.454	-0.446	-0.439	-0.434	-0.430	-0.425	-0.422	-0.420	-0.419	-0.418	-0.419	-0.421	-0.422	-0.426	-0.430	-0.436	-0.441	-0.449	-0.456	-0.464	-0.474	-0.484	-0.494	-0.506	-0.518	-0.531	-0.545	-0.559	-0.572	-0.588	-0.602	-0.619	-0.634	-0.650	-0.665	-0.680	-0.696	-0.711	-0.728	-0.742	-0.758	-0.774	-0.788	-0.802	-0.816	-0.830	-0.844	-0.856	-0.869	-0.880	-0.891	-0.902	-0.912	-0.922	-0.932	-0.940	-0.948	-0.955	-0.961	-0.969	-0.974	-0.980	-0.984	-0.988	-0.991	-0.994	-0.996	-0.999	-1.000	-1.000	-1.001	-1.001	-1.000	-1.000	-0.999	-0.998	-0.996	-0.995	-0.991	-0.991	-0.988	-0.985	-0.982	-0.980	-0.978	-0.975	-0.974	-0.970	-0.969	-0.966	-0.964	-0.962	-0.961	-0.960	-0.960	-0.959	-0.959	-0.960	-0.961	-0.961	-0.964	-0.966	-0.969	-0.972	-0.976	-0.981	-0.986	-0.994	-1.000	-1.008	-1.016	-1.025	-1.034	-1.045	-1.055	-1.066	-1.079	-1.091	-1.105	-1.119	-1.131	-1.146	-1.161	-1.178	-1.194	-1.210	-1.226	-1.244	-1.260	-1.278	-1.294	-1.311	-1.329	-1.345	-1.362	-1.380	-1.396	-1.412	-1.429	-1.444	-1.459	-1.474	-1.488	-1.501	-1.514	-1.526	-1.538	-1.548	-1.558	-1.568	-1.575	-1.582	-1.589	-1.594	-1.599	-1.604	-1.608	-1.610	-1.610	-1.611	-1.610	-1.610	-1.606	-1.604	-1.600	-1.595	-1.589	-1.582	-1.576	-1.569	-1.560	-1.550	-1.540	-1.529	-1.518	-1.505	-1.492	-1.478	-1.464	-1.449	-1.434	-1.418	-1.400	-1.384	-1.365	-1.346	-1.328	-1.309	-1.289	-1.268	-1.246	-1.225	-1.204	-1.181	-1.158	-1.135	-1.110	-1.086	-1.061	-1.038	-1.011	-0.985	-0.960	-0.934	-0.906	-0.879	-0.852	-0.825	-0.798	-0.770	-0.742	-0.714	-0.686	-0.659	-0.630	-0.602	-0.574	-0.546	-0.519	-0.491	-0.465	-0.438	-0.411	-0.385	-0.359	-0.334	-0.309	-0.284	-0.260	-0.238	-0.214	-0.192	-0.171	-0.150	-0.130	-0.110	-0.092	-0.075	-0.059	-0.042	-0.028	-0.014	0.001	0.014	0.025	0.036	0.046	0.055	0.065	0.074	0.080	0.088	0.092	0.099	0.104	0.108	0.110	0.115	0.118	0.119	0.120	0.121	0.122	0.122	0.122	0.122	0.122	0.121	0.121	0.120	0.119	0.119	0.118	0.116	0.115	0.114	0.112	0.112	0.111	0.110	0.109	0.108	0.108	0.106	0.105	0.106	0.105	0.104	0.104	0.102	0.101	0.101	0.100	0.100	0.100	0.100	0.099	0.099	0.098	0.098	0.095	0.094	0.092	0.091	0.089	0.088	0.085	0.082	0.080	0.078	0.074	0.071	0.066	0.062	0.059	0.054	0.049	0.045	0.039	0.032	0.026	0.020	0.014	0.008	-0.001	-0.009	-0.015	-0.024	-0.031	-0.039	-0.048	-0.056	-0.065	-0.072	-0.082	-0.091	-0.100	-0.109	-0.119	-0.128	-0.138	-0.148	-0.156	-0.168	-0.178	-0.186	-0.196	-0.205	-0.216	-0.225	-0.234	-0.244	-0.252	-0.262	-0.271	-0.280	-0.289	-0.298	-0.306	-0.314	-0.321	-0.330	-0.338	-0.345	-0.352	-0.359	-0.366	-0.372	-0.379	-0.385	-0.391	-0.398	-0.402	-0.408	-0.412	-0.418	-0.422	-0.426	-0.430	-0.434	-0.438	-0.441	-0.444	-0.448	-0.450	-0.452	-0.455	-0.458	-0.460	-0.462	-0.464	-0.466	-0.468	-0.470	-0.470	-0.472	-0.472	-0.475	-0.476	-0.478	-0.479	-0.479	-0.481	-0.481	-0.482	-0.484	-0.485	-0.486	-0.486	-0.489	-0.490	-0.491	-0.492	-0.495	-0.498	-0.499	-0.501	-0.504	-0.505	-0.507	-0.511	-0.514	-0.516	-0.520	-0.524	-0.528	-0.531	-0.535	-0.539	-0.544	-0.549	-0.554	-0.559	-0.564	-0.570	-0.575	-0.581	-0.588	-0.594	-0.600	-0.608	-0.614	-0.620	-0.629	-0.635	-0.644	-0.650	-0.659	-0.668	-0.675	-0.684	-0.692	-0.701	-0.709	-0.718	-0.726	-0.735	-0.744	-0.752	-0.761	-0.770	-0.778	-0.786	-0.795	-0.804	-0.812	-0.820	-0.828	-0.836	-0.844	-0.852	-0.860	-0.869	-0.875	-0.884	-0.891	-0.898	-0.905	-0.911	-0.918	-0.922	-0.929	-0.934	-0.940	-0.945	-0.950	-0.955	-0.959	-0.962	-0.966	-0.968	-0.971	-0.974	-0.976	-0.978	-0.979	-0.980	-0.980	-0.981	-0.981	-0.981	-0.980	-0.980	-0.978	-0.978	-0.975	-0.974	-0.972	-0.970	-0.969	-0.965	-0.964	-0.961	-0.958	-0.955	-0.954	-0.951	-0.949	-0.946	-0.944	-0.944	-0.941	-0.941	-0.939	-0.939	-0.939	-0.941	-0.941	-0.944	-0.946	-0.949	-0.951	-0.956	-0.961	-0.968	-0.972	-0.981	-0.988	-0.998	-1.006	-1.016	-1.028	-1.039	-1.051	-1.065	-1.079	-1.092	-1.109	-1.124	-1.141	-1.158	-1.176	-1.195	-1.214	-1.232	-1.251	-1.272	-1.291	-1.311	-1.332	-1.354	-1.374	-1.395	-1.416	-1.438	-1.458	-1.478	-1.498	-1.518	-1.538	-1.556	-1.575	-1.594	-1.611	-1.629	-1.645	-1.661	-1.676	-1.691	-1.704	-1.718	-1.730	-1.741	-1.751	-1.761	-1.770	-1.778	-1.785	-1.791	-1.796	-1.800	-1.804	-1.808	-1.808	-1.809	-1.809	-1.809	-1.806	-1.802	-1.800	-1.795	-1.791	-1.785	-1.778	-1.771	-1.762	-1.755	-1.744	-1.734	-1.724	-1.711	-1.700	-1.686	-1.674	-1.660	-1.646	-1.631	-1.616	-1.600	-1.584	-1.569	-1.551	-1.534	-1.515	-1.498	-1.480	-1.461	-1.441	-1.422	-1.402	-1.384	-1.365	-1.345	-1.326	-1.305	-1.286	-1.266	-1.248	-1.228	-1.208	-1.189	-1.170	-1.151	-1.132	-1.114	-1.096	-1.080	-1.062	-1.046	-1.029	-1.014	-0.999	-0.985	-0.971	-0.958	-0.945	-0.932	-0.922	-0.911	-0.901	-0.892	-0.884	-0.876	-0.870	-0.862	-0.856	-0.852	-0.848	-0.844	-0.841	-0.838	-0.835	-0.835	-0.834	-0.832	-0.834	-0.835	-0.836	-0.836	-0.838	-0.840	-0.842	-0.842	-0.846	-0.848	-0.850	-0.851	-0.852	-0.854	-0.855	-0.855	-0.856	-0.855	-0.855	-0.854	-0.854	-0.851	-0.848	-0.845	-0.841	-0.835	-0.829	-0.822	-0.816	-0.806	-0.798	-0.789	-0.778	-0.765	-0.754	-0.740	-0.726	-0.710	-0.695	-0.678	-0.660	-0.642	-0.624	-0.604	-0.585	-0.565	-0.544	-0.524	-0.501	-0.481	-0.459	-0.438	-0.415	-0.394	-0.371	-0.349	-0.328	-0.305	-0.284	-0.262	-0.242	-0.222	-0.202	-0.184	-0.165	-0.149	-0.131	-0.115	-0.099	-0.085	-0.071	-0.059	-0.048	-0.036	-0.028	-0.018	-0.011	-0.004	0.001	0.006	0.010	0.012	0.014	0.015	0.014	0.014	0.011	0.008	0.002	-0.001	-0.008	-0.014	-0.021	-0.030	-0.038	-0.048	-0.058	-0.068	-0.079	-0.090	-0.101	-0.114	-0.126	-0.138	-0.150	-0.162	-0.175	-0.188	-0.200	-0.214	-0.225	-0.238	-0.249	-0.261	-0.271	-0.282	-0.294	-0.304	-0.312	-0.321	-0.331	-0.339	-0.348	-0.354	-0.361	-0.368	-0.374	-0.379	-0.384	-0.388	-0.391	-0.395	-0.396	-0.399	-0.401	-0.401	-0.402	-0.404	-0.402	-0.402	-0.401	-0.400	-0.399	-0.398	-0.395	-0.392	-0.390	-0.388	-0.385	-0.381	-0.379	-0.375	-0.371	-0.369	-0.366	-0.361	-0.359	-0.355	-0.352	-0.350	-0.346	-0.342	-0.340	-0.338	-0.335	-0.332	-0.331	-0.328	-0.325	-0.324	-0.324	-0.321	-0.320	-0.319	-0.319	-0.318	-0.316	-0.315	-0.316	-0.315	-0.315	-0.315	-0.314	-0.315	-0.314	-0.314	-0.314	-0.314	-0.312	-0.312	-0.312	-0.312	-0.311	-0.310	-0.309	-0.309	-0.308	-0.306	-0.305	-0.304	-0.302	-0.302	-0.299	-0.298	-0.296	-0.295	-0.294	-0.291	-0.290	-0.288	-0.286	-0.284	-0.282	-0.280	-0.278	-0.276	-0.275	-0.274	-0.271	-0.270	-0.269	-0.269	-0.269	-0.268	-0.268	-0.269	-0.269	-0.270	-0.271	-0.274	-0.275	-0.278	-0.281	-0.284	-0.288	-0.291	-0.296	-0.301	-0.306	-0.312	-0.318	-0.325	-0.332	-0.339	-0.346	-0.355	-0.362	-0.370	-0.380	-0.389	-0.398	-0.406	-0.415	-0.424	-0.432	-0.442	-0.451	-0.460	-0.470	-0.478	-0.486	-0.494	-0.500	-0.507	-0.514	-0.520	-0.526	-0.530	-0.535	-0.539	-0.542	-0.545	-0.546	-0.548	-0.548	-0.546	-0.546	-0.544	-0.541	-0.539	-0.534	-0.529	-0.522	-0.516	-0.509	-0.501	-0.492	-0.482	-0.472	-0.461	-0.450	-0.439	-0.426	-0.412	-0.400	-0.386	-0.372	-0.358	-0.344	-0.329	-0.314	-0.300	-0.285	-0.270	-0.255	-0.240	-0.225	-0.211	-0.196	-0.182	-0.169	-0.155	-0.142	-0.130	-0.118	-0.106	-0.095	-0.085	-0.075	-0.065	-0.056	-0.049	-0.040	-0.034	-0.026	-0.021	-0.016	-0.011	-0.006	-0.001	0.001	0.005	0.008	0.009	0.011	0.012	0.012	0.014	0.014	0.015	0.015	0.014	0.015	0.015	0.015	0.014	0.015	0.015	0.016	0.016	0.018	0.019	0.020	0.021	0.024	0.028	0.030	0.032	0.036	0.040	0.045	0.050	0.055	0.061	0.066	0.074	0.081	0.088	0.095	0.105	0.114	0.121	0.131	0.141	0.150	0.160	0.171	0.180	0.191	0.201	0.211	0.222	0.232	0.242	0.251	0.261	0.270	0.280	0.288	0.296	0.304	0.310	0.316	0.322	0.328	0.332	0.335	0.339	0.341	0.342	0.344	0.344	0.342	0.341	0.338	0.335	0.331	0.326	0.320	0.315	0.306	0.300	0.291	0.282	0.271	0.262	0.251	0.240	0.229	0.216	0.205	0.191	0.179	0.165	0.154	0.140	0.128	0.115	0.101	0.090	0.078	0.065	0.054	0.042	0.032	0.022	0.014	0.005	-0.004	-0.011	-0.019	-0.025	-0.030	-0.035	-0.039	-0.042	-0.045	-0.046	-0.048	-0.049	-0.048	-0.046	-0.045	-0.042	-0.041	-0.036	-0.034	-0.029	-0.024	-0.019	-0.012	-0.008	-0.002	0.004	0.010	0.018	0.024	0.029	0.036	0.041	0.046	0.051	0.058	0.061	0.065	0.069	0.071	0.074	0.075	0.076	0.075	0.074	0.072	0.069	0.065	0.061	0.055	0.049	0.040	0.031	0.021	0.010	-0.002	-0.015	-0.029	-0.045	-0.061	-0.078	-0.098	-0.115	-0.135	-0.156	-0.179	-0.200	-0.222	-0.246	-0.270	-0.295	-0.320	-0.345	-0.370	-0.396	-0.424	-0.450	-0.476	-0.502	-0.529	-0.556	-0.582	-0.609	-0.634	-0.660	-0.685	-0.709	-0.734	-0.756	-0.780	-0.801	-0.824	-0.845	-0.865	-0.884	-0.904	-0.921	-0.938	-0.954	-0.969	-0.984	-0.996	-1.009	-1.021	-1.032	-1.042	-1.052	-1.060	-1.069	-1.075	-1.081	-1.086	-1.091	-1.095	-1.098	-1.101	-1.102	-1.104	-1.104	-1.105	-1.105	-1.102	-1.102	-1.100	-1.098	-1.095	-1.091	-1.089	-1.085	-1.080	-1.078	-1.072	-1.069	-1.065	-1.060	-1.056	-1.051	-1.048	-1.044	-1.040	-1.036	-1.032	-1.029	-1.026	-1.024	-1.021	-1.018	-1.016	-1.015	-1.012	-1.011	-1.011	-1.011	-1.011	-1.012	-1.012	-1.014	-1.016	-1.019	-1.021	-1.024	-1.028	-1.032	-1.036	-1.041	-1.045	-1.051	-1.056	-1.062	-1.068	-1.074	-1.081	-1.086	-1.094	-1.100	-1.106	-1.114	-1.120	-1.128	-1.134	-1.140	-1.146	-1.151	-1.159	-1.164	-1.169	-1.172	-1.178	-1.181	-1.184	-1.186	-1.189	-1.190	-1.191	-1.191	-1.191	-1.189	-1.186	-1.184	-1.180	-1.175	-1.170	-1.164	-1.156	-1.149	-1.140	-1.130	-1.119	-1.108	-1.095	-1.082	-1.069	-1.054	-1.039	-1.022	-1.005	-0.988	-0.969	-0.949	-0.929	-0.909	-0.889	-0.866	-0.845	-0.824	-0.800	-0.778	-0.754	-0.731	-0.708	-0.684	-0.660	-0.636	-0.614	-0.590	-0.568	-0.545	-0.521	-0.499	-0.478	-0.456	-0.436	-0.416	-0.396	-0.379	-0.360	-0.342	-0.326	-0.310	-0.296	-0.281	-0.269	-0.256	-0.245	-0.235	-0.226	-0.218	-0.210	-0.204	-0.199	-0.194	-0.190	-0.188	-0.188	-0.186	-0.186	-0.188	-0.190	-0.192	-0.196	-0.200	-0.205	-0.211	-0.218	-0.224	-0.231	-0.238	-0.246	-0.255	-0.264	-0.271	-0.281	-0.290	-0.300	-0.310	-0.318	-0.328	-0.336	-0.345	-0.354	-0.361	-0.370	-0.379	-0.385	-0.392	-0.399	-0.404	-0.410	-0.415	-0.419	-0.422	-0.425	-0.426	-0.428	-0.429	-0.429	-0.428	-0.425	-0.424	-0.421	-0.416	-0.412	-0.408	-0.401	-0.395	-0.388	-0.380	-0.371	-0.362	-0.352	-0.344	-0.332	-0.322	-0.310	-0.299	-0.289	-0.276	-0.264	-0.252	-0.241	-0.229	-0.216	-0.205	-0.194	-0.182	-0.171	-0.160	-0.150	-0.140	-0.130	-0.121	-0.111	-0.104	-0.096	-0.089	-0.082	-0.076	-0.071	-0.066	-0.064	-0.060	-0.059	-0.058	-0.055	-0.055	-0.056	-0.058	-0.059	-0.060	-0.065	-0.068	-0.072	-0.076	-0.082	-0.088	-0.095	-0.101	-0.109	-0.115	-0.124	-0.131	-0.140	-0.149	-0.158	-0.166	-0.175	-0.184	-0.192	-0.201	-0.210	-0.218	-0.226	-0.234	-0.242	-0.249	-0.256	-0.262	-0.270	-0.275	-0.280	-0.285	-0.290	-0.292	-0.296	-0.299	-0.301	-0.301	-0.302	-0.304	-0.301	-0.301	-0.300	-0.298	-0.294	-0.290	-0.286	-0.282	-0.276	-0.271	-0.266	-0.259	-0.252	-0.245	-0.239	-0.231	-0.224	-0.215	-0.208	-0.199	-0.190	-0.182	-0.174	-0.165	-0.156	-0.149	-0.140	-0.134	-0.125	-0.119	-0.112	-0.105	-0.099	-0.094	-0.088	-0.082	-0.079	-0.074	-0.071	-0.069	-0.066	-0.065	-0.064	-0.064	-0.064	-0.064	-0.065	-0.065	-0.068	-0.071	-0.074	-0.078	-0.081	-0.086	-0.090	-0.095	-0.100	-0.105	-0.110	-0.116	-0.121	-0.128	-0.132	-0.139	-0.145	-0.150	-0.155	-0.160	-0.165	-0.170	-0.175	-0.179	-0.181	-0.184	-0.186	-0.189	-0.189	-0.189	-0.189	-0.188	-0.186	-0.184	-0.180	-0.176	-0.171	-0.168	-0.160	-0.152	-0.145	-0.136	-0.126	-0.118	-0.106	-0.094	-0.081	-0.069	-0.055	-0.040	-0.025	-0.010	0.006	0.022	0.040	0.058	0.075	0.092	0.111	0.130	0.148	0.166	0.185	0.204	0.221	0.240	0.256	0.275	0.291	0.308	0.322	0.339	0.354	0.368	0.381	0.394	0.405	0.415	0.425	0.435	0.442	0.450	0.456	0.461	0.465	0.469	0.470	0.471	0.471	0.469	0.468	0.464	0.460	0.454	0.449	0.441	0.432	0.424	0.415	0.405	0.395	0.382	0.371	0.358	0.345	0.332	0.318	0.305	0.290	0.276	0.262	0.249	0.235	0.221	0.208	0.194	0.181	0.169	0.158	0.145	0.134	0.125	0.115	0.106	0.099	0.091	0.084	0.079	0.075	0.071	0.069	0.065	0.065	0.064	0.065	0.068	0.069	0.071	100.000	5.000	2.000	1.000	5.000	0.000	0.000	0.000	0.000	0.000	0.000	0.000	0.000	0.000	0.000	0.000	0.000	0.000	-0.785	-0.788	-0.790	-0.791	-0.789	-0.785	-0.780	-0.774	-0.766	-0.756	-0.745	-0.734	-0.720	-0.705	-0.689	-0.672	-0.654	-0.635	-0.615	-0.595	-0.572	-0.552	-0.530	-0.509	-0.486	-0.464	-0.441	-0.419	-0.396	-0.374	-0.354	-0.334	-0.311	-0.294	-0.274	-0.256	-0.239	-0.224	-0.209	-0.195	-0.182	-0.171	-0.161	-0.154	-0.146	-0.140	-0.136	-0.132	-0.131	-0.131	-0.132	-0.135	-0.139	-0.144	-0.149	-0.158	-0.168	-0.176	-0.189	-0.201	-0.218	-0.232	-0.249	-0.266	-0.285	-0.305	-0.326	-0.348	-0.371	-0.395	-0.420	-0.446	-0.472	-0.501	-0.529	-0.559	-0.589	-0.619	-0.650	-0.680	-0.712	-0.746	-0.779	-0.812	-0.845	-0.879	-0.914	-0.949	-0.981	-1.016	-1.050	-1.085	-1.119	-1.154	-1.186	-1.220	-1.252	-1.285	-1.316	-1.349	-1.379	-1.409	-1.438	-1.466	-1.494	-1.519	-1.545	-1.569	-1.591	-1.612	-1.632	-1.652	-1.670	-1.688	-1.701	-1.715	-1.728	-1.739	-1.748	-1.755	-1.761	-1.765	-1.769	-1.771	-1.770	-1.769	-1.766	-1.762	-1.756	-1.750	-1.742	-1.734	-1.722	-1.711	-1.699	-1.685	-1.671	-1.656	-1.640	-1.624	-1.606	-1.589	-1.571	-1.552	-1.534	-1.516	-1.498	-1.478	-1.459	-1.440	-1.421	-1.402	-1.384	-1.365	-1.346	-1.329	-1.311	-1.294	-1.278	-1.261	-1.245	-1.229	-1.214	-1.200	-1.185	-1.171	-1.158	-1.145	-1.131	-1.119	-1.108	-1.096	-1.085	-1.074	-1.062	-1.052	-1.042	-1.031	-1.021	-1.011	-1.001	-0.991	-0.981	-0.971	-0.961	-0.950	-0.940	-0.929	-0.918	-0.906	-0.895	-0.884	-0.872	-0.860	-0.848	-0.836	-0.824	-0.811	-0.799	-0.786	-0.772	-0.760	-0.748	-0.735	-0.722	-0.710	-0.698	-0.685	-0.672	-0.661	-0.650	-0.639	-0.629	-0.618	-0.608	-0.599	-0.589	-0.581	-0.574	-0.566	-0.560	-0.554	-0.550	-0.546	-0.542	-0.541	-0.540	-0.540	-0.540	-0.541	-0.544	-0.546	-0.551	-0.556	-0.562	-0.569	-0.576	-0.585	-0.595	-0.605	-0.615	-0.626	-0.639	-0.651	-0.664	-0.676	-0.690	-0.705	-0.719	-0.732	-0.748	-0.760	-0.775	-0.789	-0.802	-0.815	-0.829	-0.840	-0.851	-0.862	-0.874	-0.884	-0.894	-0.901	-0.910	-0.916	-0.922	-0.929	-0.932	-0.936	-0.938	-0.938	-0.938	-0.938	-0.935	-0.931	-0.928	-0.922	-0.916	-0.909	-0.901	-0.891	-0.882	-0.872	-0.861	-0.850	-0.838	-0.824	-0.811	-0.796	-0.782	-0.769	-0.752	-0.739	-0.725	-0.710	-0.695	-0.680	-0.665	-0.652	-0.638	-0.624	-0.611	-0.599	-0.586	-0.574	-0.562	-0.552	-0.541	-0.532	-0.524	-0.515	-0.507	-0.501	-0.495	-0.488	-0.482	-0.478	-0.474	-0.469	-0.465	-0.462	-0.459	-0.458	-0.455	-0.454	-0.454	-0.452	-0.451	-0.451	-0.450	-0.449	-0.449	-0.448	-0.448	-0.446	-0.446	-0.446	-0.446	-0.446	-0.448	-0.448	-0.448	-0.449	-0.449	-0.450	-0.451	-0.452	-0.454	-0.455	-0.458	-0.460	-0.464	-0.469	-0.472	-0.478	-0.484	-0.490	-0.498	-0.506	-0.515	-0.525	-0.535	-0.548	-0.560	-0.574	-0.588	-0.604	-0.621	-0.640	-0.659	-0.679	-0.700	-0.722	-0.745	-0.769	-0.794	-0.820	-0.846	-0.875	-0.902	-0.931	-0.960	-0.990	-1.020	-1.050	-1.081	-1.112	-1.142	-1.175	-1.205	-1.236	-1.266	-1.296	-1.328	-1.356	-1.385	-1.412	-1.439	-1.465	-1.490	-1.515	-1.538	-1.560	-1.580	-1.600	-1.618	-1.635	-1.650	-1.664	-1.676	-1.686	-1.696	-1.705	-1.711	-1.716	-1.720	-1.720	-1.721	-1.720	-1.718	-1.715	-1.710	-1.704	-1.696	-1.688	-1.678	-1.666	-1.655	-1.641	-1.629	-1.615	-1.599	-1.584	-1.568	-1.551	-1.535	-1.518	-1.500	-1.481	-1.464	-1.445	-1.429	-1.411	-1.395	-1.379	-1.361	-1.346	-1.330	-1.316	-1.304	-1.290	-1.279	-1.266	-1.256	-1.249	-1.240	-1.234	-1.228	-1.224	-1.221	-1.219	-1.218	-1.220	-1.221	-1.224	-1.229	-1.235	-1.242	-1.251	-1.261	-1.272	-1.284	-1.298	-1.311	-1.326	-1.344	-1.360	-1.379	-1.398	-1.418	-1.438	-1.459	-1.479	-1.500	-1.522	-1.545	-1.566	-1.589	-1.610	-1.632	-1.654	-1.675	-1.696	-1.716	-1.736	-1.756	-1.775	-1.794	-1.811	-1.828	-1.844	-1.858	-1.871	-1.884	-1.895	-1.906	-1.915	-1.924	-1.931	-1.938	-1.942	-1.948	-1.950	-1.952	-1.954	-1.954	-1.954	-1.951	-1.949	-1.945	-1.942	-1.939	-1.934	-1.928	-1.921	-1.915	-1.908	-1.901	-1.894	-1.886	-1.879	-1.871	-1.864	-1.855	-1.848	-1.840	-1.831	-1.824	-1.816	-1.809	-1.801	-1.795	-1.788	-1.780	-1.772	-1.766	-1.759	-1.752	-1.745	-1.740	-1.732	-1.725	-1.719	-1.712	-1.705	-1.698	-1.689	-1.681	-1.672	-1.664	-1.654	-1.644	-1.634	-1.622	-1.611	-1.599	-1.586	-1.572	-1.558	-1.541	-1.526	-1.509	-1.492	-1.474	-1.454	-1.434	-1.412	-1.392	-1.370	-1.348	-1.324	-1.300	-1.275	-1.250	-1.224	-1.199	-1.171	-1.145	-1.119	-1.090	-1.064	-1.036	-1.009	-0.982	-0.955	-0.928	-0.901	-0.876	-0.850	-0.825	-0.800	-0.778	-0.754	-0.731	-0.710	-0.689	-0.670	-0.651	-0.634	-0.618	-0.601	-0.588	-0.575	-0.561	-0.550	-0.541	-0.534	-0.525	-0.520	-0.514	-0.510	-0.507	-0.506	-0.505	-0.507	-0.509	-0.511	-0.516	-0.520	-0.526	-0.532	-0.540	-0.549	-0.558	-0.568	-0.578	-0.589	-0.599	-0.611	-0.624	-0.636	-0.649	-0.662	-0.676	-0.690	-0.704	-0.719	-0.732	-0.748	-0.761	-0.775	-0.790	-0.804	-0.820	-0.835	-0.849	-0.862	-0.876	-0.891	-0.904	-0.918	-0.931	-0.945	-0.958	-0.971	-0.982	-0.996	-1.008	-1.020	-1.031	-1.044	-1.055	-1.065	-1.076	-1.088	-1.099	-1.109	-1.120	-1.130	-1.140	-1.150	-1.160	-1.170	-1.179	-1.190	-1.199	-1.209	-1.218	-1.228	-1.236	-1.246	-1.254	-1.264	-1.272	-1.281	-1.290	-1.299	-1.308	-1.316	-1.325	-1.334	-1.342	-1.351	-1.360	-1.369	-1.379	-1.386	-1.395	-1.404	-1.412	-1.421	-1.429	-1.438	-1.445	-1.454	-1.460	-1.469	-1.475	-1.482	-1.490	-1.496	-1.502	-1.509	-1.515	-1.521	-1.525	-1.531	-1.536	-1.540	-1.545	-1.548	-1.551	-1.555	-1.558	-1.560	-1.561	-1.564	-1.565	-1.566	-1.568	-1.569	-1.569	-1.569	-1.570	-1.569	-1.569	-1.569	-1.569	-1.568	-1.568	-1.566	-1.566	-1.566	-1.565	-1.564	-1.562	-1.562	-1.562	-1.561	-1.562	-1.561	-1.561	-1.562	-1.562	-1.564	-1.566	-1.568	-1.570	-1.572	-1.575	-1.578	-1.581	-1.585	-1.590	-1.594	-1.599	-1.604	-1.609	-1.615	-1.621	-1.628	-1.635	-1.641	-1.648	-1.655	-1.661	-1.669	-1.675	-1.681	-1.689	-1.696	-1.702	-1.709	-1.715	-1.720	-1.726	-1.731	-1.736	-1.740	-1.745	-1.748	-1.751	-1.752	-1.754	-1.756	-1.756	-1.756	-1.755	-1.754	-1.752	-1.749	-1.745	-1.741	-1.736	-1.731	-1.725	-1.719	-1.710	-1.702	-1.694	-1.685	-1.675	-1.665	-1.655	-1.644	-1.632	-1.620	-1.609	-1.596	-1.584	-1.571	-1.560	-1.546	-1.534	-1.521	-1.509	-1.498	-1.485	-1.474	-1.462	-1.451	-1.441	-1.430	-1.419	-1.409	-1.399	-1.388	-1.379	-1.370	-1.361	-1.351	-1.344	-1.335	-1.328	-1.319	-1.310	-1.302	-1.296	-1.289	-1.281	-1.274	-1.268	-1.259	-1.251	-1.245	-1.236	-1.230	-1.221	-1.215	-1.206	-1.199	-1.191	-1.182	-1.175	-1.166	-1.159	-1.151	-1.141	-1.132	-1.126	-1.118	-1.110	-1.102	-1.095	-1.089	-1.082	-1.075	-1.070	-1.064	-1.060	-1.056	-1.054	-1.052	-1.051	-1.051	-1.052	-1.055	-1.059	-1.064	-1.069	-1.075	-1.084	-1.092	-1.105	-1.118	-1.131	-1.146	-1.162	-1.180	-1.200	-1.221	-1.242	-1.265	-1.289	-1.315	-1.340	-1.368	-1.395	-1.424	-1.452	-1.484	-1.514	-1.544	-1.576	-1.608	-1.639	-1.671	-1.702	-1.735	-1.765	-1.798	-1.828	-1.858	-1.886	-1.915	-1.942	-1.970	-1.996	-2.020	-2.044	-2.065	-2.086	-2.105	-2.124	-2.140	-2.155	-2.168	-2.180	-2.190	-2.199	-2.206	-2.212	-2.215	-2.219	-2.220	-2.219	-2.216	-2.214	-2.208	-2.201	-2.195	-2.186	-2.176	-2.165	-2.154	-2.140	-2.128	-2.112	-2.096	-2.080	-2.064	-2.046	-2.029	-2.010	-1.991	-1.971	-1.954	-1.934	-1.914	-1.892	-1.872	-1.852	-1.832	-1.812	-1.792	-1.772	-1.754	-1.734	-1.714	-1.696	-1.676	-1.658	-1.640	-1.621	-1.604	-1.586	-1.569	-1.552	-1.536	-1.520	-1.504	-1.488	-1.471	-1.458	-1.442	-1.429	-1.415	-1.400	-1.386	-1.372	-1.359	-1.348	-1.334	-1.320	-1.309	-1.296	-1.285	-1.272	-1.260	-1.249	-1.238	-1.226	-1.214	-1.202	-1.190	-1.180	-1.169	-1.158	-1.146	-1.135	-1.124	-1.112	-1.101	-1.090	-1.079	-1.068	-1.056	-1.045	-1.035	-1.022	-1.012	-1.001	-0.990	-0.979	-0.969	-0.958	-0.946	-0.936	-0.925	-0.914	-0.902	-0.892	-0.882	-0.871	-0.861	-0.851	-0.841	-0.831	-0.822	-0.814	-0.804	-0.796	-0.786	-0.778	-0.771	-0.762	-0.755	-0.748	-0.741	-0.734	-0.726	-0.721	-0.715	-0.710	-0.704	-0.698	-0.692	-0.688	-0.682	-0.680	-0.675	-0.671	-0.668	-0.664	-0.660	-0.659	-0.656	-0.652	-0.650	-0.649	-0.646	-0.645	-0.644	-0.641	-0.640	-0.639	-0.638	-0.635	-0.635	-0.634	-0.632	-0.631	-0.631	-0.630	-0.630	-0.630	-0.629	-0.628	-0.629	-0.628	-0.628	-0.628	-0.628	-0.629	-0.629	-0.629	-0.631	-0.631	-0.634	-0.634	-0.636	-0.638	-0.641	-0.642	-0.645	-0.650	-0.652	-0.656	-0.660	-0.664	-0.669	-0.674	-0.678	-0.682	-0.689	-0.694	-0.700	-0.705	-0.711	-0.716	-0.722	-0.730	-0.735	-0.742	-0.748	-0.755	-0.760	-0.765	-0.771	-0.776	-0.781	-0.788	-0.791	-0.796	-0.800	-0.802	-0.806	-0.809	-0.810	-0.812	-0.814	-0.815	-0.815	-0.815	-0.814	-0.812	-0.811	-0.809	-0.806	-0.804	-0.800	-0.795	-0.791	-0.786	-0.780	-0.775	-0.769	-0.764	-0.758	-0.749	-0.742	-0.735	-0.728	-0.721	-0.714	-0.706	-0.699	-0.691	-0.685	-0.678	-0.671	-0.664	-0.658	-0.651	-0.645	-0.640	-0.635	-0.630	-0.626	-0.621	-0.618	-0.615	-0.611	-0.609	-0.606	-0.605	-0.602	-0.601	-0.600	-0.599	-0.599	-0.598	-0.599	-0.599	-0.598	-0.598	-0.599	-0.598	-0.598	-0.599	-0.598	-0.596	-0.595	-0.594	-0.592	-0.591	-0.589	-0.586	-0.581	-0.578	-0.572	-0.568	-0.561	-0.555	-0.548	-0.540	-0.531	-0.521	-0.512	-0.501	-0.491	-0.479	-0.466	-0.454	-0.440	-0.426	-0.411	-0.396	-0.381	-0.365	-0.350	-0.332	-0.318	-0.300	-0.282	-0.266	-0.250	-0.234	-0.216	-0.201	-0.185	-0.170	-0.155	-0.141	-0.126	-0.114	-0.101	-0.090	-0.078	-0.069	-0.059	-0.050	-0.044	-0.038	-0.031	-0.028	-0.025	-0.024	-0.022	-0.022	-0.025	-0.029	-0.031	-0.038	-0.042	-0.051	-0.060	-0.069	-0.079	-0.090	-0.102	-0.115	-0.128	-0.142	-0.156	-0.172	-0.188	-0.202	-0.220	-0.235	-0.251	-0.266	-0.281	-0.296	-0.311	-0.325	-0.339	-0.352	-0.362	-0.374	-0.384	-0.392	-0.400	-0.406	-0.411	-0.415	-0.418	-0.418	-0.418	-0.414	-0.410	-0.404	-0.398	-0.389	-0.379	-0.366	-0.352	-0.338	-0.321	-0.304	-0.284	-0.264	-0.242	-0.220	-0.195	-0.171	-0.145	-0.119	-0.092	-0.065	-0.038	-0.009	0.019	0.046	0.075	0.102	0.130	0.158	0.184	0.210	0.235	0.259	0.282	0.305	0.326	0.345	0.364	0.381	0.396	0.411	0.424	0.434	0.444	0.452	0.458	0.462	0.466	0.466	0.468	0.465	0.462	0.458	0.451	0.444	0.435	0.425	0.414	0.401	0.388	0.374	0.360	0.344	0.328	0.311	0.294	0.278	0.260	0.244	0.226	0.210	0.192	0.178	0.161	0.146	0.131	0.118	0.105	0.091	0.080	0.069	0.060	0.051	0.042	0.036	0.030	0.025	0.021	0.019	0.019	0.019	0.019	0.020	0.024	0.026	0.030	0.036	0.041	0.046	0.054	0.061	0.070	0.076	0.085	0.094	0.102	0.111	0.120	0.128	0.135	0.142	0.150	0.156	0.162	0.168	0.174	0.176	0.180	0.182	0.184	0.184	0.184	0.181	0.178	0.175	0.170	0.164	0.156	0.148	0.139	0.130	0.118	0.105	0.092	0.079	0.065	0.050	0.034	0.018	0.001	-0.018	-0.035	-0.052	-0.071	-0.090	-0.109	-0.126	-0.145	-0.164	-0.180	-0.199	-0.215	-0.232	-0.249	-0.264	-0.280	-0.292	-0.306	-0.320	-0.331	-0.341	-0.352	-0.361	-0.370	-0.376	-0.382	-0.388	-0.392	-0.395	-0.399	-0.400	-0.401	-0.401	-0.401	-0.399	-0.398	-0.395	-0.392	-0.390	-0.386	-0.382	-0.379	-0.372	-0.368	-0.364	-0.360	-0.355	-0.351	-0.346	-0.342	-0.339	-0.335	-0.334	-0.331	-0.330	-0.329	-0.329	-0.330	-0.330	-0.334	-0.335	-0.339	-0.344	-0.350	-0.356	-0.362	-0.371	-0.381	-0.391	-0.401	-0.414	-0.426	-0.440	-0.454	-0.469	-0.485	-0.501	-0.519	-0.535	-0.555	-0.574	-0.591	-0.610	-0.630	-0.649	-0.669	-0.688	-0.708	-0.728	-0.748	-0.766	-0.786	-0.805	-0.824	-0.842	-0.861	-0.879	-0.896	-0.914	-0.931	-0.948	-0.962	-0.978	-0.991	-1.005	-1.019	-1.031	-1.044	-1.056	-1.066	-1.078	-1.088	-1.096	-1.105	-1.114	-1.121	-1.130	-1.136	-1.142	-1.150	-1.155	-1.161	-1.166	-1.172	-1.176	-1.181	-1.185	-1.190	-1.194	-1.198	-1.202	-1.205	-1.209	-1.212	-1.215	-1.219	-1.221	-1.225	-1.228	-1.231	-1.234	-1.236	-1.239	-1.241	-1.245	-1.246	-1.249	-1.251	-1.252	-1.254	-1.258	-1.259	-1.260	-1.261	-1.262	-1.264	-1.265	-1.265	-1.265	-1.266	-1.266	-1.266	-1.266	-1.265	-1.265	-1.262	-1.261	-1.260	-1.258	-1.256	-1.252	-1.251	-1.248	-1.245	-1.241	-1.238	-1.234	-1.230	-1.225	-1.221	-1.216	-1.212	-1.206	-1.202	-1.196	-1.191	-1.185	-1.180	-1.174	-1.168	-1.162	-1.155	-1.149	-1.145	-1.139	-1.132	-1.126	-1.121	-1.116	-1.110	-1.104	-1.099	-1.092	-1.088	-1.081	-1.076	-1.070	-1.065	-1.059	-1.054	-1.048	-1.042	-1.036	-1.030	-1.022	-1.016	-1.009	-1.001	-0.994	-0.985	-0.975	-0.968	-0.958	-0.948	-0.938	-0.926	-0.914	-0.902	-0.890	-0.876	-0.862	-0.849	-0.831	-0.816	-0.800	-0.781	-0.762	-0.744	-0.722	-0.702	-0.681	-0.660	-0.638	-0.614	-0.590	-0.566	-0.541	-0.516	-0.491	-0.466	-0.440	-0.414	-0.388	-0.361	-0.335	-0.309	-0.285	-0.260	-0.235	-0.210	-0.188	-0.164	-0.141	-0.120	-0.099	-0.079	-0.060	-0.042	-0.026	-0.010	0.004	0.016	0.028	0.038	0.048	0.054	0.060	0.064	0.066	0.069	0.069	0.069	0.065	0.061	0.056	0.050	0.041	0.034	0.024	0.012	0.001	-0.011	-0.025	-0.039	-0.052	-0.069	-0.084	-0.100	-0.116	-0.132	-0.148	-0.164	-0.181	-0.196	-0.211	-0.226	-0.242	-0.255	-0.270	-0.282	-0.295	-0.306	-0.316	-0.326	-0.335	-0.344	-0.350	-0.358	-0.361	-0.365	-0.369	-0.370	-0.371	-0.371	-0.371	-0.369	-0.366	-0.362	-0.359	-0.354	-0.349	-0.342	-0.336	-0.328	-0.320	-0.311	-0.304	-0.294	-0.285	-0.276	-0.266	-0.259	-0.249	-0.240	-0.232	-0.222	-0.215	-0.206	-0.199	-0.194	-0.186	-0.181	-0.176	-0.171	-0.168	-0.165	-0.162	-0.160	-0.160	-0.159	-0.159	-0.160	-0.161	-0.162	-0.166	-0.169	-0.171	-0.176	-0.180	-0.186	-0.190	-0.196	-0.201	-0.208	-0.215	-0.220	-0.226	-0.234	-0.240	-0.246	-0.254	-0.260	-0.265	-0.271	-0.278	-0.282	-0.288	-0.292	-0.296	-0.301	-0.305	-0.309	-0.311	-0.314	-0.315	-0.318	-0.319	-0.320	-0.319	-0.320	-0.319	-0.318	-0.316	-0.314	-0.310	-0.308	-0.304	-0.300	-0.296	-0.291	-0.288	-0.282	-0.276	-0.270	-0.265	-0.259	-0.251	-0.245	-0.239	-0.231	-0.225	-0.219	-0.212	-0.206	-0.200	-0.194	-0.188	-0.182	-0.176	-0.171	-0.166	-0.162	-0.158	-0.154	-0.150	-0.148	-0.144	-0.141	-0.140	-0.139	-0.139	-0.138	-0.138	-0.139	-0.139	-0.141	-0.144	-0.146	-0.149	-0.152	-0.156	-0.161	-0.166	-0.171	-0.178	-0.184	-0.191	-0.199	-0.205	-0.214	-0.221	-0.230	-0.239	-0.246	-0.256	-0.265	-0.274	-0.284	-0.292	-0.301	-0.310	-0.319	-0.328	-0.336	-0.344	-0.352	-0.360	-0.368	-0.374	-0.380	-0.386	-0.392	-0.396	-0.400	-0.405	-0.408	-0.409	-0.411	-0.411	-0.411	-0.411	-0.409	-0.406	-0.402	-0.399	-0.392	-0.386	-0.378	-0.370	-0.360	-0.350	-0.339	-0.326	-0.312	-0.299	-0.284	-0.269	-0.251	-0.234	-0.215	-0.196	-0.175	-0.155	-0.134	-0.111	-0.090	-0.066	-0.042	-0.019	0.005	0.030	0.054	0.079	0.104	0.129	0.154	0.179	0.205	0.229	0.251	0.275	0.298	0.320	0.341	0.362	0.381	0.401	0.419	0.435	0.451	0.466	0.479	0.491	0.502	0.511	0.519	0.525	0.530	0.532	0.536	0.536	0.535	0.531	0.528	0.524	0.516	0.506	0.496	0.485	0.472	0.459	0.442	0.426	0.409	0.390	0.369	0.349	0.329	0.305	0.282	0.259	0.235	0.211	0.186	0.161	0.138	0.114	0.089	0.064	0.040	0.016	-0.006	-0.029	-0.050	-0.072	-0.092	-0.112	-0.131	-0.149	-0.165	-0.180	-0.195	-0.209	-0.221	-0.232	-0.242	-0.251	-0.259	-0.264	-0.269	-0.274	-0.276	-0.279	-0.279	-0.279	-0.279	-0.276	-0.274	-0.269	-0.266	-0.260	-0.256	-0.250	-0.244	-0.238	-0.230	-0.224	-0.218	-0.210	-0.205	-0.198	-0.191	-0.186	-0.180	-0.175	-0.171	-0.168	-0.165	-0.162	-0.161	-0.160	-0.161	-0.162	-0.165	-0.168	-0.171	-0.178	-0.182	-0.189	-0.199	-0.206	-0.216	-0.229	-0.240	-0.252	-0.266	-0.281	-0.298	-0.314	-0.331	-0.349	-0.366	-0.385	-0.406	-0.425	-0.446	-0.466	-0.488	-0.509	-0.530	-0.551	-0.572	-0.595	-0.616	-0.638	-0.659	-0.680	-0.700	-0.721	-0.740	-0.760	-0.779	-0.798	-0.815	-0.834	-0.849	-0.866	-0.881	-0.896	-0.909	-0.922	-0.935	-0.948	-0.959	-0.968	-0.978	-0.988	-0.994	-1.001	-1.009	-1.014	-1.019	-1.024	-1.028	-1.031	-1.034	-1.036	-1.039	-1.040	-1.041	-1.041	-1.042	-1.041	-1.041	-1.040	-1.039	-1.038	-1.036	-1.034	-1.031	-1.030	-1.028	-1.024	-1.021	-1.019	-1.015	-1.010	-1.006	-1.002	-0.999	-0.994	-0.989	-0.982	-0.978	-0.970	-0.964	-0.958	-0.950	-0.941	-0.934	-0.925	-0.916	-0.906	-0.896	-0.885	-0.872	-0.862	-0.850	-0.835	-0.822	-0.808	-0.792	-0.776	-0.760	-0.742	-0.725	-0.706	-0.689	-0.669	-0.649	-0.629	-0.608	-0.586	-0.565	-0.542	-0.521	-0.500	-0.476	-0.455	-0.432	-0.410	-0.389	-0.366	-0.344	-0.324	-0.302	-0.282	-0.262	-0.242	-0.224	-0.206	-0.188	-0.171	-0.156	-0.140	-0.126	-0.114	-0.102	-0.092	-0.082	-0.075	-0.069	-0.064	-0.060	-0.058	-0.056	-0.056	-0.058	-0.061	-0.066	-0.071	-0.078	-0.088	-0.096	-0.106	-0.119	-0.132	-0.148	-0.161	-0.179	-0.195	-0.214	-0.232	-0.254	-0.275	-0.295	-0.316	-0.339	-0.361	-0.386	-0.410	-0.434	-0.458	-0.481	-0.504	-0.529	-0.551	-0.575	-0.599	-0.620	-0.642	-0.664	-0.686	-0.706	-0.725	-0.745	-0.764	-0.780	-0.796	-0.812	-0.828	-0.841	-0.855	-0.868	-0.879	-0.890	-0.900	-0.908	-0.916	-0.922	-0.930	-0.935	-0.940	-0.944	-0.949	-0.950	-0.952	-0.954	-0.955	-0.954	-0.954	-0.952	-0.952	-0.950	-0.949	-0.946	-0.945	-0.944	-0.940	-0.938	-0.936	-0.934	-0.932	-0.930	-0.929	-0.929	-0.928	-0.928	-0.928	-0.928	-0.929	-0.930	-0.932	-0.934	-0.938	-0.941	-0.945	-0.950	-0.956	-0.961	-0.969	-0.976	-0.984	-0.994	-1.004	-1.014	-1.024	-1.035	-1.048	-1.060	-1.074	-1.086	-1.101	-1.116	-1.130	-1.146	-1.162	-1.179	-1.195	-1.212	-1.228	-1.245	-1.262	-1.279	-1.295	-1.311	-1.329	-1.344	-1.360	-1.375	-1.391	-1.406	-1.420	-1.435	-1.449	-1.461	-1.475	-1.486	-1.496	-1.508	-1.518	-1.525	-1.534	-1.541	-1.548	-1.552	-1.558	-1.561	-1.565	-1.568	-1.569	-1.570	-1.570	-1.569	-1.566	-1.565	-1.561	-1.558	-1.552	-1.546	-1.541	-1.534	-1.528	-1.520	-1.511	-1.502	-1.494	-1.484	-1.474	-1.464	-1.452	-1.440	-1.429	-1.416	-1.404	-1.391	-1.378	-1.365	-1.351	-1.338	-1.324	-1.310	-1.296	-1.281	-1.266	-1.252	-1.238	-1.222	-1.209	-1.192	-1.178	-1.161	-1.146	-1.131	-1.116	-1.099	-1.082	-1.066	-1.050	-1.034	-1.016	-0.999	-0.982	-0.965	-0.948	-0.929	-0.911	-0.894	-0.876	-0.856	-0.839	-0.821	-0.802	-0.784	-0.765	-0.746	-0.728	-0.709	-0.690	-0.671	-0.652	-0.635	-0.615	-0.598	-0.579	-0.561	-0.544	-0.528	-0.510	-0.491	-0.475	-0.459	-0.442	-0.428	-0.411	-0.396	-0.382	-0.368	-0.354	-0.340	-0.328	-0.316	-0.302	-0.291	-0.281	-0.270	-0.260	-0.250	-0.240	-0.231	-0.224	-0.215	-0.208	-0.200	-0.192	-0.186	-0.180	-0.174	-0.169	-0.164	-0.159	-0.155	-0.150	-0.145	-0.141	-0.138	-0.132	-0.129	-0.126	-0.122	-0.119	-0.116	-0.111	-0.109	-0.105	-0.101	-0.098	-0.094	-0.090	-0.086	-0.084	-0.080	-0.076	-0.072	-0.068	-0.065	-0.060	-0.056	-0.052	-0.049	-0.045	-0.041	-0.038	-0.034	-0.030	-0.025	-0.022	-0.020	-0.016	-0.012	-0.010	-0.008	-0.004	-0.002	-0.001	0.000	0.001	0.002	0.002	0.002	0.002	0.001	0.001	-0.001	-0.002	-0.006	-0.010	-0.014	-0.018	-0.022	-0.028	-0.032	-0.039	-0.046	-0.054	-0.062	-0.070	-0.079	-0.089	-0.099	-0.109	-0.120	-0.131	-0.142	-0.155	-0.168	-0.181	-0.195	-0.210	-0.224	-0.238	-0.252	-0.268	-0.282	-0.299	-0.312	-0.329	-0.344	-0.359	-0.375	-0.390	-0.405	-0.419	-0.434	-0.449	-0.461	-0.475	-0.488	-0.500	-0.511	-0.521	-0.531	-0.540	-0.549	-0.556	-0.562	-0.569	-0.572	-0.576	-0.580	-0.581	-0.582	-0.584	-0.582	-0.580	-0.578	-0.574	-0.569	-0.564	-0.556	-0.549	-0.540	-0.531	-0.521	-0.511	-0.500	-0.488	-0.476	-0.464	-0.451	-0.439	-0.425	-0.412	-0.399	-0.385	-0.371	-0.359	-0.345	-0.331	-0.320	-0.308	-0.295	-0.284	-0.274	-0.264	-0.254	-0.246	-0.239	-0.232	-0.226	-0.221	-0.218	-0.215	-0.214	-0.212	-0.212	-0.214	-0.216	-0.220	-0.225	-0.230	-0.236	-0.245	-0.254	-0.264	-0.274	-0.286	-0.299	-0.311	-0.325	-0.340	-0.355	-0.370	-0.385	-0.401	-0.419	-0.435	-0.454	-0.471	-0.489	-0.507	-0.526	-0.544	-0.561	-0.579	-0.598	-0.614	-0.631	-0.648	-0.664	-0.681	-0.696	-0.711	-0.726	-0.740	-0.755	-0.769	-0.780	-0.792	-0.804	-0.815	-0.825	-0.835	-0.844	-0.852	-0.860	-0.868	-0.875	-0.882	-0.888	-0.894	-0.899	-0.904	-0.909	-0.912	-0.916	-0.920	-0.922	-0.926	-0.930	-0.931	-0.934	-0.938	-0.939	-0.941	-0.942	-0.945	-0.945	-0.948	-0.949	-0.950	-0.950	-0.951	-0.951	-0.951	-0.952	-0.952	-0.952	-0.951	-0.951	-0.950	-0.949	-0.948	-0.946	-0.944	-0.942	-0.939	-0.935	-0.932	-0.929	-0.924	-0.919	-0.914	-0.909	-0.901	-0.895	-0.888	-0.880	-0.871	-0.862	-0.854	-0.844	-0.834	-0.824	-0.814	-0.802	-0.791	-0.779	-0.768	-0.755	-0.742	-0.730	-0.718	-0.704	-0.691	-0.679	-0.666	-0.652	-0.640	-0.628	-0.615	-0.602	-0.591	-0.579	-0.568	-0.558	-0.548	-0.538	-0.529	-0.520	-0.511	-0.504	-0.496	-0.489	-0.481	-0.476	-0.470	-0.465	-0.461	-0.458	-0.454	-0.450	-0.448	-0.445	-0.442	-0.441	-0.439	-0.438	-0.438	-0.436	-0.436	-0.436	-0.435	-0.436	-0.436	-0.436	-0.436	-0.438	-0.439	-0.438	-0.439	-0.439	-0.439	-0.439	-0.440	-0.439	-0.439	-0.439	-0.438	-0.438	-0.436	-0.435	-0.432	-0.431	-0.431	-0.429	-0.428	-0.426	-0.424	-0.424	-0.421	-0.420	-0.418	-0.416	-0.415	-0.414	-0.412	-0.411	-0.410	-0.409	-0.409	-0.408	-0.409	-0.409	-0.409	-0.409	-0.409	-0.410	-0.411	-0.411	-0.414	-0.414	-0.415	-0.416	-0.419	-0.420	-0.421	-0.422	-0.424	-0.426	-0.428	-0.429	-0.430	-0.431	-0.432	-0.434	-0.434	-0.434	-0.434	-0.434	-0.434	-0.431	-0.430	-0.428	-0.426	-0.424	-0.421	-0.416	-0.414	-0.410	-0.405	-0.400	-0.395	-0.390	-0.384	-0.379	-0.372	-0.366	-0.360	-0.354	-0.348	-0.341	-0.335	-0.329	-0.324	-0.318	-0.312	-0.308	-0.302	-0.298	-0.294	-0.291	-0.288	-0.285	-0.284	-0.282	-0.281	-0.281	-0.282	-0.284	-0.286	-0.289	-0.291	-0.298	-0.301	-0.306	-0.314	-0.320	-0.329	-0.336	-0.345	-0.355	-0.364	-0.374	-0.385	-0.398	-0.408	-0.420	-0.432	-0.444	-0.455	-0.468	-0.480	-0.490	-0.502	-0.514	-0.525	-0.535	-0.545	-0.556	-0.565	-0.574	-0.581	-0.590	-0.596	-0.602	-0.609	-0.612	-0.616	-0.620	-0.621	-0.622	-0.624	-0.622	-0.620	-0.619	-0.615	-0.611	-0.605	-0.600	-0.594	-0.585	-0.579	-0.569	-0.560	-0.549	-0.539	-0.528	-0.515	-0.502	-0.490	-0.478	-0.465	-0.451	-0.438	-0.424	-0.410	-0.398	-0.382	-0.369	-0.356	-0.341	-0.329	-0.315	-0.302	-0.290	-0.278	-0.264	-0.251	-0.241	-0.230	-0.219	-0.208	-0.196	-0.188	-0.178	-0.168	-0.159	-0.149	-0.140	-0.131	-0.124	-0.115	-0.108	-0.099	-0.090	-0.082	-0.074	-0.066	-0.059	-0.049	-0.041	-0.032	-0.024	-0.015	-0.005	0.004	0.014	0.022	0.034	0.045	0.055	0.066	0.079	0.090	0.101	0.115	0.126	0.140	0.151	0.165	0.179	0.192	0.205	0.219	0.234	0.246	0.260	0.274	0.289	0.301	0.315	0.329	0.341	0.354	0.365	0.376	0.388	0.398	0.406	0.415	0.424	0.431	0.438	0.444	0.448	0.450	0.452	0.454	0.454	0.452	0.450	0.445	0.440	0.434	0.425	0.416	0.406	0.394	0.380	0.366	0.349	0.332	0.314	0.292	0.271	0.249	0.225	0.200	0.175	0.148	0.120	0.091	0.062	0.034	0.004	-0.028	-0.058	-0.089	-0.120	-0.150	-0.181	-0.211	-0.241	-0.270	-0.298	-0.325	-0.352	-0.378	-0.402	-0.426	-0.449	-0.469	-0.489	-0.506	-0.524	-0.538	-0.551	-0.561	-0.572	-0.579	-0.585	-0.588	-0.589	-0.589	-0.588	-0.582	-0.576	-0.568	-0.559	-0.546	-0.532	-0.518	-0.500	-0.482	-0.464	-0.444	-0.421	-0.400	-0.375	-0.351	-0.326	-0.300	-0.274	-0.248	-0.222	-0.195	-0.169	-0.144	-0.118	-0.092	-0.068	-0.042	-0.019	0.004	0.025	0.045	0.066	0.084	0.101	0.118	0.132	0.145	0.158	0.168	0.176	0.184	0.189	0.192	0.195	0.198	0.196	0.195	0.190	0.186	0.180	0.172	0.165	0.154	0.144	0.132	0.120	0.105	0.091	0.075	0.059	0.041	0.022	0.005	-0.015	-0.035	-0.055	-0.076	-0.096	-0.119	-0.140	-0.162	-0.185	-0.206	-0.229	-0.252	-0.275	-0.298	-0.321	-0.344	-0.365	-0.388	-0.410	-0.432	-0.455	-0.476	-0.498	-0.520	-0.541	-0.561	-0.581	-0.601	-0.621	-0.640	-0.659	-0.678	-0.695	-0.714	-0.730	-0.746	-0.762	-0.778	-0.791	-0.805	-0.818	-0.831	-0.842	-0.854	-0.862	-0.871	-0.880	-0.886	-0.892	-0.899	-0.904	-0.908	-0.910	-0.911	-0.911	-0.912	-0.911	-0.909	-0.906	-0.904	-0.900	-0.895	-0.889	-0.881	-0.874	-0.868	-0.858	-0.850	-0.840	-0.830	-0.821	-0.810	-0.800	-0.789	-0.778	-0.766	-0.755	-0.745	-0.734	-0.724	-0.712	-0.702	-0.692	-0.684	-0.675	-0.666	-0.658	-0.650	-0.644	-0.638	-0.630	-0.625	-0.621	-0.616	-0.611	-0.609	-0.606	-0.604	-0.601	-0.600	-0.599	-0.598	-0.596	-0.596	-0.596	-0.596	-0.596	-0.598	-0.598	-0.599	-0.599	-0.599	-0.599	-0.599	-0.599	-0.599	-0.598	-0.596	-0.594	-0.591	-0.590	-0.585	-0.582	-0.578	-0.572	-0.566	-0.560	-0.554	-0.546	-0.539	-0.530	-0.520	-0.511	-0.501	-0.490	-0.479	-0.469	-0.456	-0.444	-0.432	-0.420	-0.408	-0.394	-0.381	-0.370	-0.356	-0.344	-0.332	-0.321	-0.309	-0.298	-0.286	-0.276	-0.266	-0.258	-0.250	-0.241	-0.235	-0.230	-0.225	-0.220	-0.218	-0.216	-0.214	-0.214	-0.215	-0.216	-0.220	-0.224	-0.229	-0.235	-0.241	-0.250	-0.259	-0.268	-0.279	-0.290	-0.302	-0.315	-0.329	-0.342	-0.358	-0.374	-0.388	-0.404	-0.420	-0.436	-0.452	-0.469	-0.486	-0.502	-0.519	-0.535	-0.550	-0.566	-0.581	-0.596	-0.610	-0.622	-0.636	-0.649	-0.660	-0.671	-0.681	-0.691	-0.699	-0.706	-0.712	-0.718	-0.722	-0.725	-0.728	-0.730	-0.730	-0.730	-0.729	-0.726	-0.724	-0.720	-0.716	-0.710	-0.705	-0.699	-0.691	-0.685	-0.675	-0.668	-0.659	-0.650	-0.639	-0.629	-0.620	-0.609	-0.599	-0.589	-0.578	-0.568	-0.556	-0.546	-0.535	-0.526	-0.516	-0.505	-0.495	-0.485	-0.476	-0.468	-0.458	-0.448	-0.439	-0.431	-0.422	-0.415	-0.406	-0.399	-0.391	-0.384	-0.376	-0.369	-0.361	-0.355	-0.348	-0.341	-0.332	-0.326	-0.320	-0.312	-0.306	-0.299	-0.292	-0.285	-0.279	-0.271	-0.265	-0.259	-0.252	-0.248	-0.241	-0.234	-0.229	-0.224	-0.219	-0.215	-0.210	-0.205	-0.201	-0.199	-0.198	-0.195	-0.194	-0.194	-0.192	-0.195	-0.196	-0.199	-0.202	-0.206	-0.211	-0.219	-0.225	-0.232	-0.241	-0.251	-0.262	-0.275	-0.286	-0.300	-0.315	-0.330	-0.346	-0.364	-0.382	-0.400	-0.419	-0.440	-0.459	-0.480	-0.501	-0.522	-0.545	-0.568	-0.590	-0.611	-0.635	-0.658	-0.680	-0.702	-0.725	-0.749	-0.770	-0.791	-0.812	-0.834	-0.854	-0.874	-0.894	-0.911	-0.929	-0.945	-0.962	-0.976	-0.992	-1.006	-1.019	-1.031	-1.042	-1.054	-1.064	-1.072	-1.081	-1.089	-1.095	-1.101	-1.106	-1.111	-1.115	-1.119	-1.121	-1.125	-1.126	-1.129	-1.129	-1.130	-1.130	-1.131	-1.131	-1.131	-1.131	-1.131	-1.130	-1.130	-1.130	-1.130	-1.130	-1.131	-1.131	-1.132	-1.134	-1.135	-1.136	-1.139	-1.141	-1.144	-1.148	-1.151	-1.156	-1.161	-1.166	-1.172	-1.179	-1.185	-1.194	-1.201	-1.210	-1.219	-1.229	-1.238	-1.249	-1.260	-1.270	-1.282	-1.295	-1.306	-1.320	-1.332	-1.348	-1.361	-1.375	-1.389	-1.404	-1.419	-1.434	-1.448	-1.462	-1.478	-1.492	-1.506	-1.522	-1.536	-1.551	-1.565	-1.578	-1.591	-1.604	-1.618	-1.629	-1.640	-1.652	-1.662	-1.674	-1.682	-1.691	-1.700	-1.709	-1.715	-1.721	-1.728	-1.732	-1.738	-1.741	-1.745	-1.748	-1.749	-1.750	-1.750	-1.751	-1.750	-1.749	-1.746	-1.744	-1.741	-1.738	-1.735	-1.731	-1.726	-1.722	-1.718	-1.712	-1.708	-1.702	-1.696	-1.690	-1.684	-1.679	-1.672	-1.666	-1.661	-1.655	-1.649	-1.642	-1.638	-1.630	-1.625	-1.619	-1.614	-1.608	-1.601	-1.596	-1.590	-1.585	-1.579	-1.574	-1.566	-1.560	-1.554	-1.548	-1.540	-1.532	-1.525	-1.518	-1.509	-1.500	-1.490	-1.479	-1.469	-1.458	-1.445	-1.434	-1.420	-1.405	-1.390	-1.374	-1.359	-1.341	-1.322	-1.304	-1.284	-1.262	-1.241	-1.219	-1.196	-1.172	-1.148	-1.122	-1.096	-1.070	-1.042	-1.014	-0.986	-0.956	-0.928	-0.898	-0.869	-0.838	-0.808	-0.779	-0.748	-0.718	-0.688	-0.656	-0.628	-0.598	-0.569	-0.540	-0.512	-0.484	-0.458	-0.431	-0.405	-0.380	-0.356	-0.332	-0.310	-0.289	-0.268	-0.248	-0.230	-0.211	-0.194	-0.179	-0.164	-0.151	-0.139	-0.126	-0.115	-0.105	-0.098	-0.090	-0.084	-0.078	-0.074	-0.069	-0.068	-0.065	-0.064	-0.065	-0.065	-0.068	-0.070	-0.072	-0.078	-0.081	-0.086	-0.091	-0.099	-0.105	-0.112	-0.120	-0.129	-0.136	-0.146	-0.156	-0.166	-0.176	-0.188	-0.198	-0.209	-0.221	-0.232	-0.245	-0.258	-0.271	-0.285	-0.299	-0.311	-0.325	-0.340	-0.354	-0.369	-0.384	-0.399	-0.414	-0.429	-0.445	-0.461	-0.476	-0.492	-0.509	-0.526	-0.542	-0.560	-0.576	-0.594	-0.611	-0.628	-0.645	-0.662	-0.680	-0.696	-0.715	-0.731	-0.749	-0.766	-0.782	-0.799	-0.815	-0.831	-0.848	-0.862	-0.879	-0.892	-0.908	-0.922	-0.936	-0.950	-0.962	-0.976	-0.988	-1.001	-1.012	-1.024	-1.035	-1.046	-1.055	-1.065	-1.075	-1.082	-1.091	-1.099	-1.105	-1.111	-1.118	-1.124	-1.129	-1.134	-1.138	-1.141	-1.146	-1.149	-1.151	-1.154	-1.156	-1.158	-1.160	-1.160	-1.161	-1.162	-1.162	-1.162	-1.164	-1.162	-1.162	-1.162	-1.161	-1.161	-1.160	-1.160	-1.160	-1.159	-1.159	-1.159	-1.158	-1.156	-1.156	-1.156	-1.156	-1.156	-1.156	-1.156	-1.156	-1.156	-1.158	-1.158	-1.159	-1.160	-1.160	-1.161	-1.162	-1.162	-1.165	-1.165	-1.168	-1.169	-1.170	-1.171	-1.174	-1.175	-1.178	-1.179	-1.180	-1.181	-1.184	-1.185	-1.188	-1.188	-1.190	-1.191	-1.191	-1.192	-1.192	-1.194	-1.194	-1.194	-1.192	-1.192	-1.192	-1.191	-1.190	-1.188	-1.185	-1.182	-1.180	-1.176	-1.172	-1.169	-1.164	-1.159	-1.152	-1.148	-1.141	-1.135	-1.129	-1.121	-1.114	-1.105	-1.098	-1.089	-1.079	-1.070	-1.060	-1.051	-1.041	-1.030	-1.020	-1.010	-0.999	-0.988	-0.976	-0.965	-0.954	-0.944	-0.932	-0.921	-0.910	-0.900	-0.889	-0.878	-0.868	-0.859	-0.849	-0.839	-0.829	-0.821	-0.812	-0.805	-0.796	-0.788	-0.781	-0.772	-0.766	-0.760	-0.752	-0.746	-0.741	-0.735	-0.729	-0.724	-0.718	-0.712	-0.708	-0.701	-0.696	-0.690	-0.686	-0.680	-0.675	-0.670	-0.664	-0.659	-0.652	-0.646	-0.641	-0.635	-0.629	-0.621	-0.614	-0.608	-0.600	-0.592	-0.586	-0.578	-0.570	-0.562	-0.554	-0.545	-0.538	-0.530	-0.521	-0.514	-0.505	-0.499	-0.490	-0.484	-0.476	-0.470	-0.465	-0.460	-0.455	-0.451	-0.449	-0.446	-0.445	-0.445	-0.446	-0.448	-0.450	-0.452	-0.459	-0.464	-0.471	-0.480	-0.490	-0.500	-0.512	-0.525	-0.539	-0.555	-0.571	-0.590	-0.609	-0.629	-0.650	-0.672	-0.696	-0.719	-0.744	-0.769	-0.795	-0.822	-0.851	-0.879	-0.906	-0.936	-0.965	-0.995	-1.024	-1.054	-1.084	-1.114	-1.142	-1.171	-1.201	-1.229	-1.256	-1.284	-1.311	-1.338	-1.364	-1.388	-1.411	-1.434	-1.456	-1.478	-1.498	-1.518	-1.535	-1.552	-1.568	-1.584	-1.598	-1.609	-1.621	-1.631	-1.642	-1.651	-1.659	-1.665	-1.671	-1.675	-1.679	-1.682	-1.684	-1.686	-1.685	-1.685	-1.684	-1.681	-1.678	-1.675	-1.670	-1.665	-1.660	-1.654	-1.648	-1.640	-1.632	-1.625	-1.616	-1.608	-1.598	-1.589	-1.580	-1.569	-1.559	-1.548	-1.539	-1.526	-1.515	-1.504	-1.492	-1.480	-1.469	-1.458	-1.445	-1.432	-1.420	-1.408	-1.395	-1.382	-1.369	-1.356	-1.344	-1.331	-1.319	-1.306	-1.292	-1.280	-1.268	-1.255	-1.244	-1.231	-1.219	-1.206	-1.195	-1.184	-1.171	-1.160	-1.149	-1.136	-1.126	-1.115	-1.105	-1.094	-1.084	-1.074	-1.064	-1.054	-1.045	-1.035	-1.026	-1.018	-1.009	-1.000	-0.991	-0.984	-0.976	-0.969	-0.961	-0.954	-0.948	-0.941	-0.935	-0.928	-0.921	-0.916	-0.909	-0.902	-0.896	-0.891	-0.885	-0.880	-0.875	-0.869	-0.862	-0.859	-0.852	-0.848	-0.841	-0.836	-0.829	-0.822	-0.816	-0.811	-0.804	-0.798	-0.791	-0.784	-0.776	-0.769	-0.761	-0.752	-0.744	-0.735	-0.726	-0.718	-0.706	-0.698	-0.688	-0.676	-0.666	-0.656	-0.645	-0.634	-0.622	-0.611	-0.599	-0.588	-0.576	-0.564	-0.550	-0.539	-0.525	-0.512	-0.499	-0.486	-0.474	-0.460	-0.448	-0.435	-0.421	-0.409	-0.398	-0.385	-0.372	-0.361	-0.350	-0.339	-0.328	-0.319	-0.308	-0.299	-0.290	-0.281	-0.274	-0.266	-0.259	-0.252	-0.248	-0.242	-0.239	-0.235	-0.231	-0.229	-0.228	-0.226	-0.225	-0.225	-0.225	-0.228	-0.228	-0.231	-0.234	-0.236	-0.241	-0.245	-0.250	-0.255	-0.260	-0.266	-0.272	-0.278	-0.285	-0.291	-0.296	-0.302	-0.310	-0.318	-0.324	-0.329	-0.334	-0.339	-0.344	-0.350	-0.354	-0.358	-0.362	-0.364	-0.366	-0.369	-0.370	-0.371	-0.372	-0.372	-0.370	-0.370	-0.368	-0.365	-0.362	-0.359	-0.354	-0.350	-0.344	-0.339	-0.332	-0.328	-0.320	-0.312	-0.306	-0.300	-0.291	-0.284	-0.276	-0.269	-0.261	-0.254	-0.246	-0.240	-0.232	-0.226	-0.220	-0.214	-0.208	-0.204	-0.199	-0.195	-0.192	-0.188	-0.186	-0.185	-0.184	-0.182	-0.184	-0.184	-0.185	-0.188	-0.190	-0.194	-0.196	-0.200	-0.205	-0.209	-0.215	-0.221	-0.228	-0.232	-0.240	-0.245	-0.252	-0.259	-0.265	-0.271	-0.278	-0.282	-0.288	-0.292	-0.295	-0.300	-0.302	-0.305	-0.306	-0.308	-0.309	-0.308	-0.308	-0.305	-0.302	-0.299	-0.295	-0.290	-0.284	-0.278	-0.270	-0.261	-0.252	-0.242	-0.231	-0.221	-0.210	-0.198	-0.185	-0.172	-0.159	-0.145	-0.131	-0.118	-0.104	-0.090	-0.078	-0.064	-0.051	-0.039	-0.026	-0.014	-0.004	0.008	0.018	0.028	0.035	0.044	0.051	0.056	0.060	0.065	0.068	0.070	0.070	0.070	0.069	0.068	0.064	0.060	0.054	0.048	0.041	0.034	0.025	0.016	0.006	-0.004	-0.015	-0.026	-0.038	-0.049	-0.060	-0.074	-0.085	-0.096	-0.109	-0.119	-0.130	-0.139	-0.149	-0.156	-0.164	-0.171	-0.178	-0.182	-0.188	-0.190	-0.190	-0.192	-0.190	-0.189	-0.185	-0.179	-0.174	-0.165	-0.155	-0.145	-0.132	-0.119	-0.102	-0.085	-0.068	-0.049	-0.028	-0.006	0.018	0.041	0.068	0.094	0.120	0.149	0.178	0.206	0.238	0.268	0.299	0.330	0.361	0.392	0.424	0.456	0.488	0.519	0.550	0.579	0.610	0.639	0.668	0.694	0.721	0.748	0.772	0.796	0.819	0.841	0.862	0.881	0.899	0.915	0.931	0.945	0.959	0.970	0.980	0.989	0.998	1.004	1.009	1.012	1.015	1.016	1.016	1.015	1.012	1.009	1.005	1.000	0.995	0.988	0.980	0.972	0.964	0.954	0.945	0.934	0.925	0.912	0.902	0.890	0.879	0.868	0.855	0.842	0.831	0.819	0.808	0.795	0.785	0.772	0.761	0.751	0.741	0.730	0.721	0.711	0.702	0.692	0.685	0.676	0.669	0.660	0.654	0.646	0.639	0.632	0.626	0.619	0.612	0.608	0.600	0.594	0.588	0.581	0.575	0.569	0.561	0.555	0.548	0.540	0.531	0.525	0.516	0.507	0.498	0.489	0.479	0.469	0.458	0.448	0.435	0.424	0.410	0.399	0.385	0.372	0.358	0.344	0.329	0.315	0.300	0.285	0.270	0.255	0.241	0.226	0.211	0.196	0.182	0.169	0.154	0.141	0.128	0.115	0.102	0.091	0.080	0.069	0.060	0.050	0.041	0.034	0.028	0.020	0.015	0.010	0.006	0.004	0.001	0.000	-0.001	0.000	0.000	0.002	0.004	0.006	0.011	0.014	0.020	0.024	0.030	0.036	0.041	0.048	0.055	0.062	0.069	0.076	0.085	0.091	0.099	0.105	0.112	0.118	0.124	0.129	0.135	0.139	0.142	0.146	0.149	0.150	0.151	0.152	0.151	0.150	0.146	0.144	0.140	0.134	0.128	0.121	0.112	0.104	0.092	0.080	0.069	0.054	0.040	0.024	0.006	-0.011	-0.029	-0.050	-0.070	-0.091	-0.114	-0.136	-0.160	-0.184	-0.210	-0.234	-0.260	-0.286	-0.314	-0.341	-0.369	-0.398	-0.425	-0.454	-0.484	-0.511	-0.540	-0.570	-0.599	-0.626	-0.655	-0.684	-0.712	-0.739	-0.765	-0.792	-0.819	-0.845	-0.870	-0.895	-0.919	-0.942	-0.968	-0.989	-1.010	-1.031	-1.052	-1.071	-1.091	-1.110	-1.126	-1.144	-1.160	-1.175	-1.190	-1.204	-1.218	-1.230	-1.241	-1.254	-1.264	-1.272	-1.281	-1.290	-1.298	-1.305	-1.311	-1.316	-1.322	-1.326	-1.330	-1.332	-1.336	-1.339	-1.340	-1.341	-1.344	-1.344	-1.344	-1.342	-1.342	-1.342	-1.340	-1.339	-1.339	-1.336	-1.334	-1.331	-1.330	-1.328	-1.324	-1.321	-1.319	-1.316	-1.314	-1.311	-1.309	-1.306	-1.304	-1.301	-1.299	-1.298	-1.295	-1.292	-1.290	-1.289	-1.288	-1.285	-1.284	-1.282	-1.281	-1.281	-1.280	-1.279	-1.278	-1.276	-1.276	-1.274	-1.274	-1.272	-1.272	-1.272	-1.271	-1.271	-1.270	-1.269	-1.268	-1.268	-1.265	-1.264	-1.262	-1.260	-1.258	-1.255	-1.251	-1.248	-1.242	-1.240	-1.235	-1.229	-1.222	-1.216	-1.209	-1.200	-1.192	-1.184	-1.172	-1.162	-1.151	-1.139	-1.126	-1.114	-1.099	-1.085	-1.069	-1.054	-1.036	-1.019	-1.000	-0.982	-0.962	-0.944	-0.924	-0.902	-0.882	-0.860	-0.838	-0.815	-0.794	-0.771	-0.748	-0.725	-0.701	-0.680	-0.658	-0.634	-0.611	-0.590	-0.568	-0.546	-0.525	-0.504	-0.484	-0.466	-0.446	-0.430	-0.412	-0.396	-0.382	-0.368	-0.355	-0.344	-0.332	-0.322	-0.314	-0.308	-0.300	-0.295	-0.291	-0.289	-0.288	-0.286	-0.288	-0.290	-0.292	-0.298	-0.302	-0.310	-0.318	-0.325	-0.334	-0.345	-0.355	-0.366	-0.379	-0.391	-0.405	-0.419	-0.434	-0.448	-0.461	-0.476	-0.491	-0.506	-0.519	-0.534	-0.548	-0.560	-0.574	-0.586	-0.598	-0.610	-0.621	-0.630	-0.640	-0.648	-0.655	-0.661	-0.666	-0.671	-0.675	-0.676	-0.678	-0.678	-0.676	-0.675	-0.672	-0.668	-0.661	-0.656	-0.648	-0.640	-0.630	-0.620	-0.610	-0.598	-0.585	-0.571	-0.559	-0.544	-0.529	-0.514	-0.499	-0.482	-0.466	-0.450	-0.435	-0.418	-0.401	-0.386	-0.370	-0.355	-0.340	-0.326	-0.311	-0.298	-0.285	-0.275	-0.262	-0.252	-0.244	-0.235	-0.228	-0.221	-0.216	-0.211	-0.208	-0.205	-0.205	-0.205	-0.205	-0.206	-0.209	-0.212	-0.219	-0.222	-0.230	-0.236	-0.244	-0.254	-0.264	-0.272	-0.282	-0.295	-0.306	-0.319	-0.331	-0.344	-0.358	-0.370	-0.384	-0.398	-0.410	-0.422	-0.435	-0.449	-0.461	-0.474	-0.485	-0.496	-0.507	-0.518	-0.526	-0.535	-0.544	-0.550	-0.556	-0.562	-0.568	-0.570	-0.574	-0.574	-0.575	-0.575	-0.572	-0.570	-0.568	-0.562	-0.556	-0.551	-0.542	-0.535	-0.525	-0.515	-0.504	-0.492	-0.480	-0.465	-0.451	-0.436	-0.421	-0.405	-0.388	-0.371	-0.354	-0.336	-0.319	-0.301	-0.284	-0.265	-0.248	-0.229	-0.212	-0.194	-0.178	-0.160	-0.144	-0.126	-0.111	-0.096	-0.081	-0.068	-0.054	-0.041	-0.030	-0.020	-0.010	0.000	0.008	0.015	0.021	0.028	0.030	0.034	0.036	0.038	0.039	0.039	0.038	0.036	0.032	0.030	0.025	0.020	0.014	0.009	0.000	-0.006	-0.014	-0.021	-0.030	-0.039	-0.048	-0.055	-0.065	-0.072	-0.081	-0.090	-0.098	-0.105	-0.112	-0.120	-0.125	-0.131	-0.136	-0.140	-0.142	-0.145	-0.146	-0.146	-0.145	-0.144	-0.140	-0.136	-0.129	-0.122	-0.114	-0.105	-0.095	-0.082	-0.069	-0.054	-0.038	-0.020	-0.001	0.018	0.039	0.060	0.082	0.108	0.132	0.158	0.184	0.211	0.239	0.268	0.296	0.325	0.355	0.385	0.415	0.444	0.475	0.505	0.534	0.562	0.591	0.619	0.646	0.671	0.698	0.721	0.745	0.766	0.788	0.806	0.825	0.841	0.855	0.869	0.880	0.890	0.898	0.902	0.908	0.910	0.910	0.909	0.906	0.900	0.894	0.886	0.875	0.862	0.849	0.834	0.816	0.798	0.779	0.756	0.734	0.710	0.685	0.660	0.631	0.605	0.576	0.546	0.518	0.488	0.458	0.429	0.398	0.369	0.338	0.308	0.280	0.250	0.221	0.195	0.169	0.141	0.118	0.092	0.070	0.048	0.028	0.009	-0.010	-0.026	-0.041	-0.056	-0.068	-0.079	-0.089	-0.098	-0.105	-0.110	-0.115	-0.118	-0.120	-0.120	-0.120	-0.119	-0.116	-0.111	-0.109	-0.102	-0.096	-0.090	-0.084	-0.076	-0.069	-0.060	-0.052	-0.044	-0.036	-0.028	-0.020	-0.012	-0.005	0.001	0.009	0.015	0.020	0.024	0.028	0.030	0.032	0.034	0.034	0.032	0.030	0.026	0.022	0.018	0.011	0.004	-0.004	-0.014	-0.025	-0.036	-0.049	-0.064	-0.078	-0.094	-0.111	-0.129	-0.148	-0.168	-0.188	-0.209	-0.230	-0.252	-0.275	-0.298	-0.320	-0.342	-0.368	-0.390	-0.415	-0.438	-0.462	-0.485	-0.510	-0.532	-0.555	-0.578	-0.600	-0.621	-0.642	-0.662	-0.682	-0.701	-0.720	-0.738	-0.755	-0.770	-0.785	-0.800	-0.814	-0.826	-0.838	-0.849	-0.859	-0.868	-0.876	-0.882	-0.890	-0.894	-0.899	-0.902	-0.906	-0.909	-0.910	-0.911	-0.911	-0.911	-0.910	-0.909	-0.906	-0.905	-0.900	-0.898	-0.894	-0.890	-0.885	-0.880	-0.874	-0.869	-0.862	-0.856	-0.850	-0.842	-0.835	-0.826	-0.820	-0.811	-0.802	-0.794	-0.784	-0.774	-0.764	-0.754	-0.744	-0.732	-0.721	-0.710	-0.699	-0.686	-0.672	-0.660	-0.646	-0.632	-0.619	-0.605	-0.590	-0.575	-0.560	-0.544	-0.529	-0.511	-0.496	-0.479	-0.462	-0.445	-0.428	-0.410	-0.394	-0.376	-0.359	-0.342	-0.325	-0.308	-0.292	-0.275	-0.260	-0.245	-0.230	-0.216	-0.201	-0.189	-0.176	-0.165	-0.155	-0.145	-0.135	-0.126	-0.120	-0.114	-0.108	-0.104	-0.100	-0.098	-0.096	-0.095	-0.098	-0.099	-0.101	-0.106	-0.111	-0.118	-0.125	-0.134	-0.144	-0.154	-0.165	-0.178	-0.191	-0.205	-0.219	-0.235	-0.251	-0.266	-0.282	-0.301	-0.319	-0.336	-0.355	-0.374	-0.392	-0.411	-0.431	-0.450	-0.469	-0.489	-0.507	-0.526	-0.544	-0.562	-0.580	-0.598	-0.614	-0.631	-0.648	-0.664	-0.678	-0.691	-0.705	-0.718	-0.731	-0.742	-0.754	-0.764	-0.775	-0.784	-0.792	-0.801	-0.809	-0.815	-0.822	-0.829	-0.832	-0.839	-0.842	-0.846	-0.851	-0.855	-0.858	-0.861	-0.864	-0.868	-0.870	-0.872	-0.875	-0.878	-0.880	-0.882	-0.885	-0.889	-0.890	-0.894	-0.896	-0.901	-0.905	-0.909	-0.914	-0.919	-0.924	-0.930	-0.936	-0.944	-0.951	-0.960	-0.968	-0.976	-0.985	-0.995	-1.006	-1.016	-1.028	-1.039	-1.051	-1.064	-1.076	-1.089	-1.104	-1.118	-1.131	-1.146	-1.160	-1.175	-1.190	-1.205	-1.221	-1.236	-1.250	-1.266	-1.282	-1.298	-1.312	-1.328	-1.342	-1.358	-1.372	-1.386	-1.400	-1.415	-1.428	-1.439	-1.452	-1.464	-1.474	-1.485	-1.494	-1.502	-1.511	-1.519	-1.526	-1.531	-1.538	-1.542	-1.546	-1.550	-1.552	-1.554	-1.556	-1.555	-1.556	-1.555	-1.554	-1.550	-1.548	-1.545	-1.540	-1.536	-1.530	-1.525	-1.519	-1.514	-1.506	-1.500	-1.494	-1.485	-1.478	-1.470	-1.462	-1.455	-1.448	-1.440	-1.432	-1.425	-1.418	-1.411	-1.404	-1.396	-1.389	-1.382	-1.376	-1.370	-1.365	-1.359	-1.354	-1.348	-1.344	-1.339	-1.334	-1.330	-1.326	-1.322	-1.319	-1.316	-1.312	-1.309	-1.306	-1.304	-1.300	-1.296	-1.294	-1.290	-1.288	-1.284	-1.280	-1.278	-1.274	-1.269	-1.264	-1.260	-1.255	-1.250	-1.244	-1.239	-1.231	-1.225	-1.218	-1.210	-1.204	-1.195	-1.186	-1.179	-1.170	-1.159	-1.150	-1.140	-1.130	-1.120	-1.109	-1.099	-1.088	-1.075	-1.064	-1.052	-1.040	-1.030	-1.018	-1.006	-0.994	-0.981	-0.969	-0.956	-0.944	-0.931	-0.920	-0.908	-0.895	-0.882	-0.871	-0.859	-0.848	-0.835	-0.824	-0.811	-0.800	-0.788	-0.778	-0.766	-0.755	-0.744	-0.732	-0.721	-0.710	-0.699	-0.689	-0.676	-0.665	-0.655	-0.645	-0.634	-0.624	-0.612	-0.601	-0.591	-0.581	-0.570	-0.559	-0.549	-0.539	-0.530	-0.519	-0.509	-0.500	-0.489	-0.480	-0.470	-0.460	-0.451	-0.441	-0.431	-0.422	-0.414	-0.405	-0.396	-0.388	-0.379	-0.371	-0.362	-0.355	-0.348	-0.340	-0.334	-0.326	-0.320	-0.314	-0.306	-0.300	-0.295	-0.289	-0.284	-0.279	-0.274	-0.269	-0.264	-0.260	-0.255	-0.252	-0.248	-0.245	-0.241	-0.239	-0.235	-0.232	-0.230	-0.229	-0.226	-0.225	-0.222	-0.221	-0.220	-0.220	-0.219	-0.218	-0.216	-0.216	-0.215	-0.215	-0.216	-0.216	-0.216	-0.216	-0.216	-0.218	-0.218	-0.219	-0.221	-0.222	-0.224	-0.225	-0.228	-0.230	-0.232	-0.235	-0.238	-0.241	-0.244	-0.248	-0.250	-0.254	-0.256	-0.260	-0.264	-0.268	-0.271	-0.275	-0.279	-0.282	-0.285	-0.289	-0.292	-0.295	-0.299	-0.301	-0.302	-0.305	-0.308	-0.308	-0.309	-0.310	-0.311	-0.310	-0.310	-0.310	-0.308	-0.308	-0.305	-0.304	-0.300	-0.298	-0.294	-0.290	-0.285	-0.281	-0.276	-0.271	-0.266	-0.260	-0.255	-0.250	-0.244	-0.238	-0.232	-0.225	-0.220	-0.214	-0.209	-0.202	-0.198	-0.191	-0.186	-0.182	-0.179	-0.175	-0.171	-0.168	-0.165	-0.164	-0.162	-0.162	-0.161	-0.162	-0.164	-0.166	-0.168	-0.171	-0.175	-0.180	-0.185	-0.191	-0.199	-0.206	-0.215	-0.222	-0.234	-0.244	-0.256	-0.269	-0.280	-0.292	-0.308	-0.321	-0.335	-0.349	-0.365	-0.380	-0.396	-0.412	-0.429	-0.445	-0.462	-0.480	-0.496	-0.514	-0.531	-0.549	-0.565	-0.582	-0.600	-0.616	-0.632	-0.649	-0.664	-0.680	-0.696	-0.710	-0.724	-0.740	-0.752	-0.765	-0.779	-0.790	-0.802	-0.814	-0.824	-0.834	-0.844	-0.852	-0.861	-0.869	-0.878	-0.884	-0.890	-0.898	-0.902	-0.906	-0.911	-0.915	-0.918	-0.920	-0.924	-0.925	-0.928	-0.928	-0.930	-0.930	-0.930	-0.928	-0.928	-0.926	-0.925	-0.922	-0.920	-0.918	-0.912	-0.909	-0.905	-0.901	-0.896	-0.891	-0.886	-0.881	-0.875	-0.869	-0.861	-0.855	-0.848	-0.840	-0.832	-0.825	-0.816	-0.809	-0.799	-0.790	-0.781	-0.771	-0.761	-0.751	-0.740	-0.730	-0.720	-0.709	-0.698	-0.685	-0.675	-0.662	-0.651	-0.641	-0.629	-0.618	-0.605	-0.594	-0.581	-0.571	-0.559	-0.548	-0.538	-0.525	-0.514	-0.502	-0.492	-0.482	-0.471	-0.462	-0.452	-0.442	-0.434	-0.425	-0.418	-0.408	-0.400	-0.392	-0.385	-0.378	-0.371	-0.364	-0.358	-0.351	-0.346	-0.340	-0.334	-0.330	-0.324	-0.319	-0.315	-0.310	-0.306	-0.301	-0.298	-0.294	-0.290	-0.286	-0.282	-0.278	-0.275	-0.271	-0.269	-0.266	-0.262	-0.260	-0.258	-0.255	-0.252	-0.250	-0.248	-0.245	-0.242	-0.240	-0.238	-0.235	-0.231	-0.229	-0.226	-0.225	-0.222	-0.219	-0.216	-0.215	-0.212	-0.211	-0.208	-0.206	-0.205	-0.204	-0.201	-0.200	-0.198	-0.196	-0.194	-0.192	-0.191	-0.190	-0.188	-0.186	-0.184	-0.182	-0.181	-0.180	-0.178	-0.176	-0.175	-0.174	-0.171	-0.169	-0.166	-0.165	-0.162	-0.160	-0.156	-0.154	-0.151	-0.148	-0.144	-0.141	-0.136	-0.132	-0.128	-0.122	-0.118	-0.112	-0.106	-0.101	-0.095	-0.089	-0.082	-0.076	-0.069	-0.062	-0.054	-0.048	-0.040	-0.032	-0.026	-0.018	-0.010	-0.002	0.005	0.012	0.019	0.026	0.031	0.039	0.045	0.050	0.055	0.059	0.064	0.066	0.070	0.072	0.075	0.076	0.078	0.076	0.076	0.075	0.074	0.071	0.068	0.064	0.059	0.054	0.048	0.041	0.034	0.026	0.018	0.009	-0.002	-0.011	-0.021	-0.031	-0.042	-0.054	-0.065	-0.078	-0.089	-0.101	-0.112	-0.124	-0.136	-0.148	-0.159	-0.169	-0.179	-0.190	-0.200	-0.208	-0.216	-0.224	-0.231	-0.239	-0.245	-0.250	-0.255	-0.260	-0.262	-0.266	-0.268	-0.268	-0.269	-0.266	-0.266	-0.262	-0.260	-0.256	-0.251	-0.246	-0.240	-0.234	-0.226	-0.219	-0.211	-0.202	-0.195	-0.185	-0.175	-0.166	-0.155	-0.146	-0.136	-0.125	-0.115	-0.105	-0.095	-0.085	-0.078	-0.068	-0.059	-0.050	-0.042	-0.034	-0.026	-0.020	-0.012	-0.008	-0.001	0.004	0.008	0.014	0.018	0.020	0.022	0.025	0.029	0.029	0.031	0.034	0.034	0.035	0.038	0.039	0.040	0.040	0.041	0.042	0.045	0.048	0.049	0.052	0.055	0.059	0.064	0.069	0.075	0.080	0.089	0.095	0.104	0.114	0.124	0.134	0.145	0.158	0.170	0.184	0.199	0.214	0.229	0.245	0.262	0.279	0.298	0.315	0.334	0.352	0.372	0.392	0.411	0.431	0.450	0.470	0.490	0.507	0.526	0.545	0.562	0.580	0.596	0.612	0.626	0.640	0.654	0.666	0.676	0.686	0.695	0.701	0.708	0.712	0.715	0.718	0.716	0.715	0.712	0.708	0.702	0.695	0.686	0.675	0.664	0.650	0.635	0.619	0.601	0.582	0.561	0.540	0.519	0.495	0.470	0.445	0.418	0.392	0.365	0.336	0.309	0.280	0.251	0.224	0.195	0.166	0.139	0.111	0.085	0.059	0.034	0.009	-0.014	-0.036	-0.056	-0.076	-0.092	-0.110	-0.125	-0.139	-0.150	-0.160	-0.168	-0.175	-0.180	-0.182	-0.184	-0.182	-0.179	-0.174	-0.168	-0.159	-0.149	-0.136	-0.122	-0.108	-0.090	-0.072	-0.052	-0.031	-0.010	0.012	0.036	0.061	0.085	0.111	0.138	0.164	0.190	0.218	0.244	0.270	0.296	0.320	0.345	0.369	0.392	0.415	0.436	0.456	0.475	0.492	0.509	0.524	0.538	0.550	0.560	0.569	0.576	0.581	0.586	0.588	0.589	0.588	0.585	0.581	0.576	0.569	0.561	0.551	0.541	0.530	0.516	0.502	0.489	0.474	0.456	0.440	0.421	0.404	0.385	0.366	0.345	0.326	0.306	0.286	0.265	0.245	0.225	0.204	0.185	0.164	0.144	0.125	0.105	0.085	0.065	0.048	0.028	0.010	-0.010	-0.028	-0.045	-0.062	-0.080	-0.098	-0.115	-0.132	-0.150	-0.166	-0.182	-0.199	-0.215	-0.232	-0.248	-0.264	-0.280	-0.296	-0.312	-0.328	-0.344	-0.359	-0.375	-0.390	-0.406	-0.421	-0.436	-0.451	-0.465	-0.480	-0.494	-0.507	-0.521	-0.534	-0.546	-0.559	-0.571	-0.581	-0.591	-0.601	-0.610	-0.619	-0.626	-0.632	-0.639	-0.644	-0.650	-0.654	-0.656	-0.659	-0.660	-0.660	-0.659	-0.659	-0.656	-0.654	-0.649	-0.645	-0.640	-0.634	-0.628	-0.620	-0.612	-0.604	-0.595	-0.586	-0.578	-0.568	-0.558	-0.548	-0.536	-0.526	-0.515	-0.505	-0.494	-0.482	-0.472	-0.461	-0.450	-0.440	-0.430	-0.420	-0.410	-0.400	-0.391	-0.382	-0.372	-0.364	-0.356	-0.348	-0.339	-0.331	-0.324	-0.318	-0.310	-0.302	-0.296	-0.289	-0.282	-0.276	-0.270	-0.265	-0.258	-0.252	-0.246	-0.240	-0.234	-0.228	-0.222	-0.216	-0.210	-0.204	-0.198	-0.191	-0.184	-0.178	-0.171	-0.165	-0.158	-0.151	-0.144	-0.136	-0.129	-0.122	-0.115	-0.109	-0.102	-0.096	-0.089	-0.082	-0.076	-0.071	-0.066	-0.061	-0.056	-0.052	-0.049	-0.046	-0.044	-0.041	-0.040	-0.038	-0.039	-0.040	-0.041	-0.044	-0.046	-0.050	-0.054	-0.059	-0.064	-0.071	-0.079	-0.086	-0.096	-0.106	-0.116	-0.128	-0.139	-0.152	-0.165	-0.179	-0.192	-0.208	-0.222	-0.238	-0.252	-0.268	-0.284	-0.299	-0.316	-0.330	-0.346	-0.361	-0.378	-0.391	-0.406	-0.421	-0.435	-0.448	-0.461	-0.472	-0.485	-0.498	-0.506	-0.518	-0.526	-0.535	-0.542	-0.550	-0.555	-0.560	-0.564	-0.568	-0.570	-0.572	-0.574	-0.574	-0.574	-0.574	-0.571	-0.569	-0.566	-0.562	-0.560	-0.555	-0.550	-0.545	-0.540	-0.534	-0.528	-0.522	-0.516	-0.510	-0.504	-0.498	-0.491	-0.485	-0.479	-0.474	-0.468	-0.462	-0.458	-0.451	-0.448	-0.442	-0.439	-0.435	-0.430	-0.428	-0.424	-0.420	-0.418	-0.415	-0.411	-0.409	-0.408	-0.404	-0.401	-0.399	-0.396	-0.392	-0.390	-0.388	-0.382	-0.380	-0.376	-0.370	-0.366	-0.360	-0.355	-0.350	-0.342	-0.336	-0.329	-0.322	-0.314	-0.306	-0.296	-0.289	-0.279	-0.270	-0.260	-0.250	-0.240	-0.230	-0.221	-0.210	-0.200	-0.190	-0.181	-0.172	-0.164	-0.155	-0.146	-0.140	-0.132	-0.128	-0.121	-0.116	-0.112	-0.110	-0.109	-0.108	-0.108	-0.109	-0.110	-0.114	-0.118	-0.125	-0.131	-0.139	-0.149	-0.159	-0.170	-0.184	-0.198	-0.212	-0.226	-0.244	-0.261	-0.279	-0.298	-0.316	-0.338	-0.358	-0.379	-0.400	-0.422	-0.445	-0.466	-0.490	-0.512	-0.535	-0.558	-0.579	-0.601	-0.622	-0.644	-0.664	-0.682	-0.701	-0.720	-0.738	-0.755	-0.771	-0.788	-0.802	-0.816	-0.829	-0.841	-0.852	-0.864	-0.872	-0.880	-0.888	-0.895	-0.900	-0.906	-0.911	-0.914	-0.918	-0.920	-0.921	-0.922	-0.924	-0.924	-0.922	-0.922	-0.921	-0.920	-0.919	-0.918	-0.916	-0.912	-0.912	-0.910	-0.909	-0.906	-0.905	-0.905	-0.905	-0.905	-0.905	-0.905	-0.908	-0.909	-0.911	-0.915	-0.919	-0.924	-0.929	-0.934	-0.941	-0.949	-0.958	-0.966	-0.978	-0.988	-1.000	-1.012	-1.026	-1.041	-1.055	-1.072	-1.089	-1.106	-1.125	-1.145	-1.165	-1.186	-1.208	-1.230	-1.252	-1.276	-1.301	-1.325	-1.349	-1.375	-1.400	-1.426	-1.452	-1.478	-1.504	-1.531	-1.558	-1.582	-1.608	-1.634	-1.659	-1.684	-1.709	-1.731	-1.755	-1.778	-1.799	-1.820	-1.840	-1.859	-1.878	-1.895	-1.911	-1.925	-1.940	-1.952	-1.964	-1.974	-1.984	-1.990	-1.998	-2.002	-2.007	-2.009	-2.011	-2.011	-2.010	-2.007	-2.005	-2.001	-1.995	-1.989	-1.981	-1.974	-1.965	-1.955	-1.944	-1.934	-1.921	-1.908	-1.895	-1.881	-1.868	-1.852	-1.838	-1.822	-1.806	-1.791	-1.775	-1.758	-1.742	-1.725	-1.709	-1.692	-1.675	-1.658	-1.641	-1.624	-1.606	-1.590	-1.571	-1.554	-1.538	-1.520	-1.502	-1.484	-1.468	-1.449	-1.431	-1.412	-1.394	-1.375	-1.356	-1.336	-1.316	-1.298	-1.276	-1.256	-1.236	-1.215	-1.194	-1.172	-1.150	-1.128	-1.105	-1.081	-1.059	-1.034	-1.010	-0.985	-0.961	-0.936	-0.911	-0.886	-0.860	-0.835	-0.809	-0.782	-0.758	-0.731	-0.706	-0.680	-0.655	-0.629	-0.604	-0.579	-0.555	-0.530	-0.506	-0.482	-0.460	-0.438	-0.415	-0.394	-0.374	-0.354	-0.334	-0.315	-0.298	-0.279	-0.261	-0.245	-0.229	-0.214	-0.199	-0.185	-0.171	-0.159	-0.146	-0.135	-0.124	-0.114	-0.104	-0.095	-0.086	-0.079	-0.071	-0.065	-0.058	-0.052	-0.046	-0.041	-0.036	-0.032	-0.029	-0.025	-0.021	-0.018	-0.015	-0.014	-0.012	-0.010	-0.009	-0.009	-0.008	-0.008	-0.009	-0.009	-0.010	-0.011	-0.012	-0.016	-0.019	-0.021	-0.025	-0.030	-0.036	-0.041	-0.046	-0.054	-0.060	-0.068	-0.075	-0.084	-0.092	-0.104	-0.114	-0.125	-0.136	-0.149	-0.161	-0.175	-0.189	-0.202	-0.218	-0.232	-0.248	-0.264	-0.281	-0.299	-0.315	-0.332	-0.351	-0.369	-0.389	-0.408	-0.426	-0.444	-0.464	-0.482	-0.501	-0.520	-0.539	-0.558	-0.576	-0.594	-0.611	-0.629	-0.646	-0.662	-0.679	-0.695	-0.711	-0.726	-0.741	-0.755	-0.770	-0.784	-0.798	-0.809	-0.821	-0.834	-0.844	-0.855	-0.865	-0.874	-0.882	-0.892	-0.901	-0.909	-0.915	-0.922	-0.929	-0.936	-0.941	-0.948	-0.954	-0.958	-0.962	-0.968	-0.972	-0.976	-0.980	-0.984	-0.988	-0.992	-0.996	-1.000	-1.004	-1.008	-1.011	-1.016	-1.020	-1.024	-1.028	-1.032	-1.036	-1.040	-1.046	-1.050	-1.055	-1.061	-1.066	-1.071	-1.078	-1.082	-1.089	-1.095	-1.101	-1.108	-1.115	-1.120	-1.128	-1.134	-1.141	-1.149	-1.155	-1.162	-1.170	-1.176	-1.184	-1.191	-1.198	-1.204	-1.211	-1.219	-1.225	-1.232	-1.239	-1.244	-1.251	-1.258	-1.262	-1.269	-1.274	-1.279	-1.284	-1.289	-1.292	-1.295	-1.300	-1.302	-1.306	-1.308	-1.309	-1.311	-1.312	-1.312	-1.312	-1.312	-1.312	-1.310	-1.308	-1.306	-1.304	-1.300	-1.296	-1.291	-1.286	-1.282	-1.275	-1.269	-1.262	-1.255	-1.248	-1.239	-1.230	-1.221	-1.212	-1.201	-1.191	-1.180	-1.169	-1.159	-1.146	-1.134	-1.121	-1.109	-1.096	-1.082	-1.070	-1.056	-1.044	-1.031	-1.018	-1.005	-0.992	-0.980	-0.968	-0.955	-0.945	-0.932	-0.921	-0.909	-0.899	-0.889	-0.878	-0.869	-0.858	-0.849	-0.840	-0.831	-0.824	-0.816	-0.809	-0.802	-0.795	-0.789	-0.782	-0.778	-0.774	-0.769	-0.764	-0.760	-0.758	-0.755	-0.751	-0.749	-0.748	-0.745	-0.744	-0.742	-0.742	-0.741	-0.742	-0.742	-0.744	-0.744	-0.745	-0.748	-0.749	-0.751	-0.752	-0.756	-0.760	-0.764	-0.768	-0.774	-0.778	-0.784	-0.790	-0.798	-0.804	-0.811	-0.821	-0.829	-0.839	-0.849	-0.860	-0.871	-0.885	-0.896	-0.911	-0.924	-0.939	-0.954	-0.970	-0.986	-1.005	-1.022	-1.040	-1.059	-1.080	-1.100	-1.120	-1.141	-1.161	-1.182	-1.204	-1.226	-1.248	-1.269	-1.292	-1.315	-1.336	-1.358	-1.380	-1.402	-1.424	-1.446	-1.466	-1.488	-1.508	-1.528	-1.548	-1.566	-1.584	-1.602	-1.620	-1.636	-1.651	-1.668	-1.681	-1.695	-1.708	-1.721	-1.732	-1.742	-1.754	-1.762	-1.771	-1.780	-1.786	-1.792	-1.799	-1.804	-1.809	-1.812	-1.816	-1.819	-1.821	-1.822	-1.822	-1.824	-1.822	-1.822	-1.821	-1.821	-1.819	-1.816	-1.815	-1.811	-1.808	-1.804	-1.799	-1.796	-1.790	-1.785	-1.780	-1.775	-1.768	-1.761	-1.755	-1.746	-1.739	-1.731	-1.724	-1.715	-1.706	-1.696	-1.686	-1.675	-1.665	-1.654	-1.644	-1.631	-1.620	-1.606	-1.594	-1.581	-1.568	-1.555	-1.541	-1.528	-1.512	-1.498	-1.484	-1.469	-1.452	-1.439	-1.424	-1.408	-1.394	-1.378	-1.364	-1.349	-1.335	-1.321	-1.308	-1.292	-1.280	-1.268	-1.255	-1.244	-1.230	-1.219	-1.209	-1.199	-1.190	-1.180	-1.171	-1.164	-1.156	-1.149	-1.142	-1.138	-1.131	-1.126	-1.122	-1.119	-1.116	-1.112	-1.110	-1.108	-1.106	-1.105	-1.104	-1.102	-1.101	-1.100	-1.100	-1.099	-1.099	-1.098	-1.095	-1.094	-1.092	-1.091	-1.089	-1.085	-1.082	-1.080	-1.075	-1.071	-1.065	-1.060	-1.054	-1.046	-1.039	-1.030	-1.021	-1.011	-1.000	-0.989	-0.976	-0.964	-0.950	-0.935	-0.920	-0.905	-0.890	-0.872	-0.855	-0.838	-0.820	-0.800	-0.782	-0.764	-0.742	-0.724	-0.704	-0.684	-0.662	-0.644	-0.622	-0.602	-0.582	-0.562	-0.541	-0.522	-0.502	-0.484	-0.464	-0.446	-0.428	-0.409	-0.394	-0.378	-0.360	-0.345	-0.331	-0.316	-0.304	-0.291	-0.280	-0.269	-0.258	-0.249	-0.240	-0.231	-0.225	-0.218	-0.212	-0.206	-0.202	-0.199	-0.196	-0.194	-0.191	-0.191	-0.191	-0.192	-0.192	-0.195	-0.198	-0.199	-0.202	-0.208	-0.211	-0.215	-0.221	-0.225	-0.231	-0.238	-0.242	-0.250	-0.256	-0.264	-0.270	-0.276	-0.284	-0.290	-0.299	-0.305	-0.311	-0.319	-0.325	-0.332	-0.338	-0.345	-0.350	-0.356	-0.362	-0.369	-0.375	-0.380	-0.385	-0.390	-0.394	-0.399	-0.402	-0.408	-0.411	-0.415	-0.419	-0.421	-0.425	-0.428	-0.431	-0.435	-0.438	-0.440	-0.442	-0.445	-0.449	-0.450	-0.452	-0.455	-0.458	-0.460	-0.464	-0.465	-0.469	-0.471	-0.474	-0.478	-0.480	-0.484	-0.486	-0.491	-0.494	-0.498	-0.501	-0.505	-0.509	-0.512	-0.518	-0.521	-0.526	-0.530	-0.535	-0.539	-0.542	-0.548	-0.552	-0.556	-0.560	-0.564	-0.569	-0.571	-0.575	-0.578	-0.581	-0.584	-0.585	-0.588	-0.588	-0.589	-0.589	-0.588	-0.588	-0.585	-0.582	-0.580	-0.576	-0.571	-0.566	-0.561	-0.555	-0.548	-0.541	-0.532	-0.524	-0.515	-0.505	-0.494	-0.484	-0.472	-0.460	-0.448	-0.435	-0.421	-0.408	-0.394	-0.380	-0.365	-0.351	-0.336	-0.321	-0.306	-0.291	-0.278	-0.264	-0.250	-0.236	-0.224	-0.210	-0.198	-0.186	-0.175	-0.165	-0.155	-0.145	-0.138	-0.129	-0.122	-0.116	-0.112	-0.108	-0.105	-0.102	-0.101	-0.100	-0.101	-0.101	-0.104	-0.106	-0.110	-0.114	-0.120	-0.125	-0.132	-0.139	-0.146	-0.154	-0.161	-0.171	-0.179	-0.189	-0.199	-0.208	-0.218	-0.226	-0.235	-0.244	-0.252	-0.261	-0.269	-0.275	-0.282	-0.288	-0.292	-0.298	-0.301	-0.304	-0.306	-0.306	-0.306	-0.306	-0.304	-0.300	-0.295	-0.290	-0.284	-0.276	-0.268	-0.258	-0.246	-0.234	-0.221	-0.208	-0.191	-0.175	-0.159	-0.141	-0.122	-0.102	-0.084	-0.062	-0.042	-0.021	0.001	0.022	0.046	0.068	0.090	0.114	0.136	0.158	0.180	0.202	0.224	0.245	0.266	0.286	0.305	0.324	0.341	0.358	0.374	0.389	0.404	0.416	0.429	0.440	0.450	0.459	0.468	0.474	0.479	0.485	0.488	0.491	0.492	0.492	0.491	0.490	0.488	0.485	0.481	0.476	0.470	0.464	0.458	0.450	0.441	0.434	0.425	0.415	0.406	0.398	0.386	0.376	0.368	0.358	0.348	0.338	0.329	0.319	0.310	0.300	0.291	0.284	0.276	0.269	0.261	0.255	0.249	0.242	0.239	0.234	0.230	0.225	0.222	0.220	0.219	0.218	0.215	0.214	0.214	0.214	0.214	0.215	0.215	0.216	0.218	0.219	0.220	0.222	0.222	0.224	0.225	0.225	0.225	0.226	0.226	0.225	0.225	0.222	0.221	0.219	0.216	0.212	0.208	0.204	0.198	0.192	0.186	0.179	0.170	0.162	0.154	0.144	0.132	0.121	0.110	0.098	0.085	0.072	0.059	0.045	0.031	0.016	0.001	-0.012	-0.029	-0.044	-0.059	-0.072	-0.089	-0.104	-0.118	-0.131	-0.145	-0.159	-0.171	-0.184	-0.196	-0.208	-0.218	-0.228	-0.238	-0.245	-0.254	-0.261	-0.268	-0.274	-0.278	-0.282	-0.285	-0.288	-0.289	-0.290	-0.290	-0.290	-0.289	-0.286	-0.284	-0.281	-0.278	-0.274	-0.269	-0.262	-0.258	-0.252	-0.246	-0.239	-0.232	-0.226	-0.220	-0.212	-0.206	-0.200	-0.194	-0.188	-0.181	-0.176	-0.171	-0.166	-0.164	-0.160	-0.159	-0.156	-0.156	-0.155	-0.156	-0.158	-0.160	-0.164	-0.168	-0.174	-0.180	-0.189	-0.196	-0.206	-0.218	-0.229	-0.241	-0.256	-0.271	-0.288	-0.304	-0.322	-0.340	-0.360	-0.380	-0.400	-0.421	-0.445	-0.466	-0.491	-0.515	-0.539	-0.564	-0.589	-0.614	-0.640	-0.664	-0.690	-0.716	-0.741	-0.768	-0.792	-0.818	-0.841	-0.865	-0.889	-0.912	-0.935	-0.956	-0.979	-1.000	-1.019	-1.039	-1.058	-1.076	-1.092	-1.109	-1.124	-1.140	-1.154	-1.166	-1.179	-1.190	-1.201	-1.211	-1.220	-1.229	-1.238	-1.244	-1.250	-1.255	-1.260	-1.264	-1.268	-1.270	-1.272	-1.274	-1.275	-1.276	-1.276	-1.276	-1.275	-1.275	-1.272	-1.271	-1.270	-1.266	-1.264	-1.261	-1.259	-1.256	-1.252	-1.249	-1.246	-1.244	-1.240	-1.238	-1.235	-1.231	-1.228	-1.225	-1.222	-1.220	-1.218	-1.215	-1.214	-1.211	-1.209	-1.208	-1.206	-1.206	-1.205	-1.205	-1.204	-1.204	-1.205	-1.205	-1.205	-1.206	-1.208	-1.209	-1.209	-1.211	-1.212	-1.215	-1.215	-1.216	-1.219	-1.221	-1.222	-1.224	-1.225	-1.226	-1.229	-1.230	-1.231	-1.231	-1.232	-1.232	-1.232	-1.231	-1.232	-1.230	-1.229	-1.228	-1.225	-1.221	-1.219	-1.215	-1.210	-1.205	-1.199	-1.192	-1.185	-1.176	-1.168	-1.159	-1.149	-1.138	-1.125	-1.112	-1.099	-1.085	-1.071	-1.056	-1.039	-1.021	-1.005	-0.986	-0.966	-0.948	-0.928	-0.906	-0.885	-0.864	-0.840	-0.818	-0.794	-0.770	-0.746	-0.722	-0.698	-0.672	-0.649	-0.624	-0.599	-0.574	-0.550	-0.526	-0.502	-0.479	-0.455	-0.434	-0.412	-0.391	-0.370	-0.350	-0.331	-0.314	-0.298	-0.280	-0.265	-0.252	-0.239	-0.228	-0.216	-0.209	-0.199	-0.192	-0.188	-0.182	-0.179	-0.178	-0.178	-0.179	-0.181	-0.184	-0.188	-0.194	-0.200	-0.208	-0.216	-0.226	-0.238	-0.249	-0.261	-0.275	-0.288	-0.301	-0.318	-0.332	-0.349	-0.365	-0.381	-0.399	-0.415	-0.432	-0.449	-0.466	-0.482	-0.499	-0.515	-0.530	-0.545	-0.560	-0.575	-0.588	-0.601	-0.614	-0.625	-0.636	-0.646	-0.655	-0.662	-0.670	-0.676	-0.681	-0.686	-0.690	-0.691	-0.692	-0.694	-0.694	-0.692	-0.690	-0.688	-0.682	-0.679	-0.672	-0.666	-0.659	-0.651	-0.642	-0.634	-0.625	-0.614	-0.604	-0.592	-0.581	-0.570	-0.559	-0.546	-0.535	-0.524	-0.511	-0.499	-0.489	-0.478	-0.466	-0.456	-0.446	-0.438	-0.429	-0.420	-0.412	-0.404	-0.399	-0.391	-0.386	-0.381	-0.378	-0.375	-0.371	-0.370	-0.369	-0.369	-0.369	-0.370	-0.371	-0.374	-0.376	-0.381	-0.385	-0.390	-0.395	-0.401	-0.408	-0.414	-0.421	-0.429	-0.436	-0.444	-0.451	-0.459	-0.468	-0.476	-0.484	-0.492	-0.500	-0.507	-0.515	-0.521	-0.529	-0.536	-0.541	-0.548	-0.552	-0.558	-0.560	-0.564	-0.566	-0.569	-0.569	-0.570	-0.569	-0.569	-0.568	-0.565	-0.561	-0.558	-0.551	-0.546	-0.540	-0.532	-0.525	-0.516	-0.506	-0.496	-0.485	-0.475	-0.462	-0.450	-0.438	-0.424	-0.411	-0.398	-0.384	-0.369	-0.355	-0.340	-0.326	-0.312	-0.299	-0.285	-0.271	-0.258	-0.244	-0.231	-0.220	-0.208	-0.198	-0.186	-0.176	-0.168	-0.160	-0.154	-0.146	-0.140	-0.135	-0.132	-0.130	-0.128	-0.126	-0.126	-0.128	-0.130	-0.132	-0.138	-0.142	-0.149	-0.155	-0.162	-0.170	-0.180	-0.190	-0.200	-0.211	-0.222	-0.235	-0.248	-0.260	-0.272	-0.288	-0.299	-0.312	-0.326	-0.339	-0.352	-0.365	-0.378	-0.389	-0.400	-0.410	-0.421	-0.430	-0.440	-0.448	-0.454	-0.460	-0.464	-0.468	-0.469	-0.470	-0.470	-0.468	-0.465	-0.460	-0.455	-0.448	-0.440	-0.430	-0.420	-0.408	-0.392	-0.379	-0.361	-0.342	-0.325	-0.305	-0.284	-0.260	-0.236	-0.212	-0.188	-0.161	-0.135	-0.106	-0.079	-0.050	-0.021	0.008	0.038	0.068	0.098	0.126	0.156	0.185	0.215	0.242	0.269	0.296	0.322	0.348	0.371	0.394	0.415	0.438	0.456	0.474	0.489	0.504	0.516	0.528	0.538	0.545	0.551	0.554	0.556	0.556	0.555	0.551	0.545	0.539	0.529	0.519	0.506	0.490	0.474	0.456	0.436	0.416	0.394	0.370	0.345	0.320	0.292	0.264	0.235	0.206	0.176	0.145	0.114	0.081	0.051	0.020	-0.012	-0.044	-0.074	-0.105	-0.135	-0.164	-0.192	-0.220	-0.248	-0.274	-0.298	-0.321	-0.344	-0.365	-0.384	-0.402	-0.418	-0.431	-0.446	-0.458	-0.468	-0.475	-0.482	-0.488	-0.491	-0.494	100.000	5.000	2.000	1.000	6.000	0.000	0.000	0.000	0.000	0.000	0.000	0.000	0.000	0.000	0.000	0.000	0.000	0.000	-2.510	-2.514	-2.512	-2.509	-2.505	-2.498	-2.486	-2.474	-2.459	-2.444	-2.425	-2.404	-2.381	-2.359	-2.334	-2.306	-2.278	-2.248	-2.218	-2.186	-2.154	-2.121	-2.089	-2.054	-2.020	-1.986	-1.952	-1.918	-1.885	-1.850	-1.818	-1.786	-1.754	-1.722	-1.692	-1.662	-1.635	-1.608	-1.581	-1.559	-1.535	-1.512	-1.491	-1.472	-1.455	-1.439	-1.422	-1.410	-1.396	-1.385	-1.375	-1.365	-1.358	-1.351	-1.346	-1.342	-1.339	-1.336	-1.336	-1.336	-1.336	-1.339	-1.341	-1.345	-1.350	-1.355	-1.361	-1.368	-1.376	-1.385	-1.394	-1.404	-1.414	-1.425	-1.438	-1.450	-1.462	-1.476	-1.490	-1.505	-1.520	-1.535	-1.551	-1.566	-1.582	-1.599	-1.616	-1.634	-1.650	-1.668	-1.684	-1.701	-1.719	-1.736	-1.754	-1.769	-1.786	-1.801	-1.816	-1.832	-1.848	-1.862	-1.875	-1.888	-1.900	-1.911	-1.920	-1.931	-1.939	-1.946	-1.952	-1.958	-1.961	-1.964	-1.966	-1.968	-1.966	-1.965	-1.961	-1.956	-1.952	-1.945	-1.938	-1.930	-1.919	-1.909	-1.896	-1.884	-1.871	-1.856	-1.841	-1.826	-1.810	-1.794	-1.778	-1.760	-1.742	-1.725	-1.708	-1.691	-1.672	-1.656	-1.640	-1.624	-1.609	-1.595	-1.580	-1.568	-1.555	-1.544	-1.532	-1.522	-1.514	-1.506	-1.499	-1.492	-1.488	-1.484	-1.481	-1.479	-1.479	-1.478	-1.478	-1.479	-1.480	-1.484	-1.486	-1.489	-1.494	-1.496	-1.502	-1.506	-1.511	-1.516	-1.521	-1.525	-1.530	-1.532	-1.536	-1.538	-1.540	-1.540	-1.540	-1.539	-1.535	-1.532	-1.526	-1.520	-1.511	-1.504	-1.492	-1.481	-1.469	-1.452	-1.438	-1.420	-1.401	-1.381	-1.360	-1.338	-1.314	-1.289	-1.264	-1.236	-1.209	-1.180	-1.151	-1.121	-1.091	-1.060	-1.030	-0.999	-0.969	-0.938	-0.905	-0.875	-0.845	-0.815	-0.786	-0.758	-0.731	-0.705	-0.680	-0.658	-0.635	-0.615	-0.595	-0.576	-0.561	-0.546	-0.534	-0.522	-0.514	-0.506	-0.501	-0.499	-0.496	-0.496	-0.498	-0.502	-0.507	-0.514	-0.522	-0.531	-0.544	-0.556	-0.570	-0.584	-0.600	-0.618	-0.635	-0.654	-0.671	-0.691	-0.709	-0.729	-0.749	-0.768	-0.786	-0.804	-0.822	-0.841	-0.858	-0.874	-0.890	-0.905	-0.919	-0.932	-0.944	-0.954	-0.962	-0.970	-0.976	-0.981	-0.985	-0.988	-0.990	-0.990	-0.989	-0.986	-0.982	-0.979	-0.972	-0.968	-0.959	-0.951	-0.941	-0.932	-0.922	-0.912	-0.901	-0.891	-0.879	-0.868	-0.858	-0.846	-0.836	-0.826	-0.816	-0.806	-0.798	-0.789	-0.781	-0.775	-0.770	-0.765	-0.760	-0.759	-0.755	-0.755	-0.754	-0.755	-0.758	-0.760	-0.762	-0.766	-0.771	-0.778	-0.784	-0.791	-0.798	-0.806	-0.815	-0.822	-0.832	-0.842	-0.851	-0.861	-0.870	-0.881	-0.889	-0.899	-0.908	-0.915	-0.924	-0.931	-0.939	-0.946	-0.952	-0.959	-0.965	-0.970	-0.976	-0.980	-0.985	-0.990	-0.994	-0.996	-1.000	-1.002	-1.008	-1.011	-1.015	-1.018	-1.022	-1.028	-1.032	-1.039	-1.045	-1.051	-1.060	-1.068	-1.078	-1.088	-1.099	-1.111	-1.126	-1.140	-1.156	-1.174	-1.192	-1.212	-1.235	-1.256	-1.281	-1.305	-1.331	-1.360	-1.388	-1.418	-1.449	-1.480	-1.512	-1.546	-1.581	-1.615	-1.651	-1.688	-1.724	-1.760	-1.798	-1.835	-1.872	-1.910	-1.946	-1.981	-2.018	-2.054	-2.088	-2.121	-2.155	-2.186	-2.218	-2.246	-2.275	-2.301	-2.326	-2.350	-2.374	-2.394	-2.412	-2.431	-2.448	-2.461	-2.474	-2.485	-2.494	-2.502	-2.508	-2.512	-2.515	-2.516	-2.516	-2.514	-2.511	-2.506	-2.501	-2.494	-2.486	-2.479	-2.469	-2.459	-2.446	-2.434	-2.422	-2.410	-2.396	-2.382	-2.369	-2.355	-2.340	-2.328	-2.314	-2.301	-2.290	-2.278	-2.268	-2.256	-2.249	-2.240	-2.234	-2.228	-2.222	-2.219	-2.218	-2.216	-2.218	-2.219	-2.222	-2.229	-2.235	-2.244	-2.252	-2.265	-2.279	-2.292	-2.309	-2.328	-2.346	-2.366	-2.389	-2.411	-2.436	-2.462	-2.489	-2.518	-2.546	-2.575	-2.606	-2.636	-2.669	-2.700	-2.732	-2.766	-2.799	-2.831	-2.864	-2.896	-2.929	-2.961	-2.991	-3.022	-3.052	-3.082	-3.111	-3.139	-3.165	-3.190	-3.215	-3.239	-3.261	-3.282	-3.302	-3.321	-3.339	-3.354	-3.369	-3.382	-3.394	-3.405	-3.415	-3.422	-3.430	-3.436	-3.441	-3.445	-3.449	-3.451	-3.452	-3.454	-3.454	-3.455	-3.455	-3.454	-3.452	-3.452	-3.451	-3.450	-3.449	-3.449	-3.448	-3.448	-3.448	-3.448	-3.449	-3.450	-3.452	-3.454	-3.458	-3.461	-3.465	-3.471	-3.475	-3.481	-3.489	-3.496	-3.504	-3.511	-3.520	-3.530	-3.540	-3.549	-3.559	-3.569	-3.579	-3.590	-3.599	-3.608	-3.619	-3.628	-3.636	-3.645	-3.652	-3.660	-3.668	-3.672	-3.679	-3.684	-3.688	-3.690	-3.691	-3.691	-3.692	-3.690	-3.688	-3.685	-3.680	-3.676	-3.669	-3.661	-3.652	-3.642	-3.634	-3.622	-3.609	-3.596	-3.582	-3.568	-3.552	-3.538	-3.520	-3.502	-3.486	-3.468	-3.450	-3.432	-3.415	-3.396	-3.378	-3.360	-3.342	-3.326	-3.309	-3.292	-3.278	-3.262	-3.248	-3.234	-3.222	-3.210	-3.199	-3.189	-3.180	-3.171	-3.164	-3.159	-3.152	-3.150	-3.146	-3.145	-3.144	-3.144	-3.145	-3.148	-3.150	-3.155	-3.159	-3.166	-3.174	-3.180	-3.189	-3.198	-3.208	-3.218	-3.229	-3.241	-3.252	-3.265	-3.278	-3.291	-3.304	-3.316	-3.330	-3.342	-3.356	-3.369	-3.381	-3.394	-3.408	-3.419	-3.431	-3.444	-3.455	-3.466	-3.478	-3.488	-3.498	-3.509	-3.518	-3.526	-3.535	-3.542	-3.550	-3.556	-3.564	-3.570	-3.575	-3.581	-3.586	-3.591	-3.595	-3.600	-3.604	-3.608	-3.611	-3.614	-3.616	-3.619	-3.622	-3.625	-3.626	-3.629	-3.631	-3.634	-3.635	-3.639	-3.640	-3.642	-3.644	-3.646	-3.648	-3.650	-3.651	-3.654	-3.655	-3.658	-3.659	-3.661	-3.664	-3.665	-3.666	-3.669	-3.672	-3.674	-3.678	-3.680	-3.682	-3.685	-3.688	-3.690	-3.692	-3.695	-3.698	-3.700	-3.702	-3.705	-3.706	-3.709	-3.711	-3.711	-3.714	-3.715	-3.716	-3.718	-3.718	-3.719	-3.720	-3.720	-3.720	-3.720	-3.720	-3.719	-3.719	-3.716	-3.716	-3.715	-3.714	-3.712	-3.711	-3.710	-3.709	-3.708	-3.706	-3.705	-3.704	-3.704	-3.702	-3.701	-3.701	-3.701	-3.700	-3.700	-3.701	-3.701	-3.702	-3.704	-3.705	-3.708	-3.711	-3.714	-3.716	-3.721	-3.725	-3.730	-3.735	-3.742	-3.750	-3.756	-3.764	-3.772	-3.781	-3.792	-3.802	-3.814	-3.824	-3.836	-3.848	-3.860	-3.872	-3.888	-3.901	-3.915	-3.929	-3.944	-3.959	-3.972	-3.988	-4.003	-4.018	-4.032	-4.046	-4.060	-4.074	-4.088	-4.100	-4.112	-4.125	-4.135	-4.146	-4.156	-4.166	-4.174	-4.180	-4.186	-4.192	-4.196	-4.199	-4.201	-4.202	-4.201	-4.200	-4.198	-4.194	-4.189	-4.182	-4.176	-4.168	-4.156	-4.146	-4.135	-4.121	-4.106	-4.091	-4.074	-4.058	-4.039	-4.019	-3.999	-3.979	-3.956	-3.935	-3.912	-3.890	-3.866	-3.844	-3.820	-3.796	-3.771	-3.746	-3.722	-3.699	-3.674	-3.650	-3.625	-3.600	-3.576	-3.552	-3.530	-3.506	-3.484	-3.461	-3.439	-3.416	-3.392	-3.371	-3.350	-3.329	-3.306	-3.286	-3.264	-3.244	-3.222	-3.202	-3.181	-3.161	-3.141	-3.121	-3.101	-3.080	-3.060	-3.039	-3.019	-2.999	-2.979	-2.959	-2.939	-2.919	-2.899	-2.879	-2.859	-2.839	-2.820	-2.800	-2.782	-2.764	-2.746	-2.729	-2.712	-2.696	-2.681	-2.668	-2.654	-2.641	-2.631	-2.621	-2.614	-2.606	-2.600	-2.596	-2.594	-2.592	-2.591	-2.595	-2.598	-2.604	-2.610	-2.619	-2.630	-2.641	-2.655	-2.670	-2.686	-2.704	-2.722	-2.745	-2.766	-2.789	-2.814	-2.839	-2.865	-2.891	-2.920	-2.949	-2.978	-3.008	-3.038	-3.066	-3.096	-3.126	-3.156	-3.186	-3.215	-3.244	-3.271	-3.299	-3.325	-3.350	-3.375	-3.398	-3.420	-3.441	-3.461	-3.479	-3.496	-3.511	-3.525	-3.538	-3.549	-3.559	-3.565	-3.572	-3.578	-3.581	-3.584	-3.584	-3.582	-3.580	-3.576	-3.571	-3.566	-3.559	-3.551	-3.541	-3.532	-3.521	-3.509	-3.496	-3.484	-3.470	-3.456	-3.441	-3.425	-3.410	-3.394	-3.378	-3.360	-3.344	-3.326	-3.310	-3.292	-3.275	-3.258	-3.240	-3.222	-3.205	-3.188	-3.170	-3.151	-3.134	-3.116	-3.099	-3.081	-3.064	-3.046	-3.029	-3.011	-2.994	-2.976	-2.959	-2.941	-2.924	-2.906	-2.889	-2.871	-2.854	-2.836	-2.819	-2.801	-2.785	-2.768	-2.750	-2.732	-2.715	-2.699	-2.681	-2.664	-2.649	-2.631	-2.615	-2.598	-2.582	-2.566	-2.550	-2.534	-2.519	-2.504	-2.488	-2.472	-2.458	-2.444	-2.430	-2.415	-2.400	-2.388	-2.374	-2.360	-2.346	-2.334	-2.321	-2.309	-2.296	-2.284	-2.271	-2.260	-2.248	-2.236	-2.224	-2.212	-2.200	-2.189	-2.178	-2.166	-2.154	-2.142	-2.131	-2.120	-2.108	-2.096	-2.086	-2.075	-2.064	-2.052	-2.041	-2.031	-2.020	-2.009	-1.998	-1.988	-1.978	-1.968	-1.956	-1.946	-1.936	-1.926	-1.918	-1.908	-1.899	-1.890	-1.880	-1.872	-1.865	-1.858	-1.851	-1.844	-1.838	-1.831	-1.826	-1.821	-1.816	-1.811	-1.808	-1.804	-1.800	-1.798	-1.795	-1.792	-1.790	-1.789	-1.788	-1.786	-1.785	-1.785	-1.784	-1.782	-1.782	-1.782	-1.782	-1.782	-1.782	-1.781	-1.781	-1.780	-1.780	-1.780	-1.779	-1.778	-1.778	-1.775	-1.775	-1.772	-1.771	-1.768	-1.766	-1.764	-1.760	-1.756	-1.752	-1.748	-1.744	-1.739	-1.734	-1.728	-1.721	-1.714	-1.706	-1.699	-1.690	-1.681	-1.671	-1.661	-1.650	-1.639	-1.626	-1.614	-1.600	-1.588	-1.571	-1.558	-1.541	-1.524	-1.506	-1.488	-1.469	-1.449	-1.429	-1.409	-1.386	-1.364	-1.341	-1.318	-1.292	-1.268	-1.241	-1.216	-1.190	-1.161	-1.135	-1.106	-1.078	-1.049	-1.020	-0.990	-0.961	-0.932	-0.902	-0.872	-0.842	-0.814	-0.784	-0.755	-0.725	-0.696	-0.669	-0.641	-0.614	-0.589	-0.561	-0.538	-0.514	-0.490	-0.468	-0.446	-0.425	-0.406	-0.388	-0.370	-0.355	-0.340	-0.326	-0.314	-0.304	-0.294	-0.285	-0.278	-0.271	-0.268	-0.264	-0.260	-0.259	-0.258	-0.258	-0.260	-0.261	-0.266	-0.269	-0.274	-0.280	-0.286	-0.292	-0.301	-0.309	-0.316	-0.324	-0.334	-0.342	-0.350	-0.359	-0.366	-0.375	-0.382	-0.390	-0.398	-0.405	-0.411	-0.416	-0.422	-0.428	-0.431	-0.435	-0.439	-0.441	-0.442	-0.444	-0.445	-0.445	-0.445	-0.445	-0.444	-0.442	-0.440	-0.438	-0.435	-0.432	-0.430	-0.426	-0.422	-0.419	-0.418	-0.415	-0.410	-0.409	-0.406	-0.405	-0.405	-0.404	-0.404	-0.404	-0.406	-0.408	-0.411	-0.414	-0.418	-0.424	-0.430	-0.438	-0.446	-0.456	-0.468	-0.479	-0.492	-0.506	-0.521	-0.538	-0.555	-0.574	-0.592	-0.612	-0.634	-0.655	-0.678	-0.701	-0.724	-0.748	-0.772	-0.796	-0.821	-0.845	-0.869	-0.894	-0.919	-0.941	-0.965	-0.988	-1.008	-1.028	-1.048	-1.065	-1.082	-1.099	-1.112	-1.124	-1.135	-1.144	-1.150	-1.156	-1.160	-1.161	-1.160	-1.158	-1.152	-1.145	-1.136	-1.124	-1.110	-1.094	-1.076	-1.056	-1.034	-1.010	-0.984	-0.956	-0.928	-0.896	-0.864	-0.830	-0.795	-0.759	-0.722	-0.684	-0.645	-0.606	-0.568	-0.526	-0.488	-0.446	-0.408	-0.369	-0.330	-0.291	-0.255	-0.218	-0.182	-0.149	-0.116	-0.085	-0.055	-0.028	0.000	0.024	0.046	0.066	0.085	0.102	0.116	0.128	0.139	0.146	0.152	0.158	0.159	0.158	0.155	0.151	0.144	0.136	0.126	0.114	0.100	0.086	0.070	0.052	0.034	0.012	-0.008	-0.029	-0.050	-0.074	-0.095	-0.119	-0.141	-0.165	-0.189	-0.212	-0.235	-0.258	-0.280	-0.301	-0.322	-0.344	-0.362	-0.381	-0.400	-0.415	-0.431	-0.446	-0.459	-0.472	-0.484	-0.491	-0.500	-0.509	-0.515	-0.520	-0.522	-0.526	-0.528	-0.529	-0.528	-0.526	-0.525	-0.521	-0.519	-0.514	-0.509	-0.504	-0.498	-0.491	-0.486	-0.480	-0.472	-0.466	-0.460	-0.452	-0.448	-0.442	-0.438	-0.432	-0.429	-0.425	-0.422	-0.421	-0.420	-0.421	-0.421	-0.424	-0.428	-0.431	-0.436	-0.444	-0.450	-0.458	-0.468	-0.479	-0.490	-0.502	-0.516	-0.531	-0.545	-0.562	-0.579	-0.596	-0.615	-0.634	-0.654	-0.672	-0.692	-0.712	-0.734	-0.754	-0.775	-0.795	-0.815	-0.835	-0.855	-0.875	-0.894	-0.911	-0.929	-0.946	-0.962	-0.978	-0.992	-1.006	-1.019	-1.030	-1.042	-1.051	-1.060	-1.069	-1.075	-1.081	-1.085	-1.090	-1.092	-1.096	-1.096	-1.099	-1.098	-1.096	-1.096	-1.092	-1.091	-1.088	-1.085	-1.080	-1.076	-1.072	-1.069	-1.064	-1.061	-1.058	-1.054	-1.050	-1.048	-1.045	-1.044	-1.041	-1.041	-1.041	-1.041	-1.042	-1.045	-1.048	-1.052	-1.056	-1.062	-1.069	-1.078	-1.085	-1.096	-1.106	-1.119	-1.131	-1.145	-1.160	-1.176	-1.192	-1.209	-1.228	-1.246	-1.265	-1.285	-1.305	-1.325	-1.346	-1.368	-1.389	-1.410	-1.431	-1.454	-1.474	-1.496	-1.518	-1.539	-1.560	-1.582	-1.604	-1.624	-1.644	-1.664	-1.682	-1.702	-1.721	-1.739	-1.755	-1.771	-1.788	-1.802	-1.816	-1.831	-1.845	-1.858	-1.870	-1.882	-1.894	-1.902	-1.914	-1.922	-1.931	-1.940	-1.948	-1.954	-1.961	-1.968	-1.974	-1.979	-1.985	-1.990	-1.995	-1.998	-2.001	-2.005	-2.007	-2.010	-2.013	-2.014	-2.015	-2.016	-2.015	-2.015	-2.016	-2.015	-2.014	-2.013	-2.010	-2.009	-2.005	-2.002	-1.999	-1.995	-1.990	-1.986	-1.981	-1.975	-1.970	-1.964	-1.956	-1.950	-1.942	-1.935	-1.928	-1.918	-1.909	-1.900	-1.890	-1.880	-1.870	-1.860	-1.848	-1.838	-1.826	-1.815	-1.804	-1.791	-1.779	-1.766	-1.754	-1.742	-1.729	-1.716	-1.704	-1.691	-1.679	-1.665	-1.652	-1.640	-1.628	-1.615	-1.602	-1.591	-1.578	-1.566	-1.554	-1.542	-1.531	-1.521	-1.510	-1.500	-1.490	-1.480	-1.471	-1.461	-1.451	-1.442	-1.434	-1.426	-1.418	-1.409	-1.401	-1.394	-1.385	-1.378	-1.370	-1.361	-1.354	-1.345	-1.336	-1.329	-1.320	-1.310	-1.302	-1.292	-1.282	-1.271	-1.261	-1.250	-1.238	-1.226	-1.214	-1.200	-1.188	-1.172	-1.158	-1.142	-1.126	-1.109	-1.091	-1.072	-1.054	-1.032	-1.012	-0.991	-0.969	-0.946	-0.924	-0.900	-0.876	-0.852	-0.828	-0.804	-0.779	-0.755	-0.729	-0.705	-0.680	-0.655	-0.631	-0.608	-0.584	-0.562	-0.539	-0.519	-0.498	-0.478	-0.460	-0.442	-0.425	-0.409	-0.396	-0.382	-0.371	-0.361	-0.354	-0.346	-0.341	-0.338	-0.335	-0.335	-0.335	-0.339	-0.342	-0.348	-0.355	-0.364	-0.374	-0.385	-0.398	-0.410	-0.426	-0.441	-0.459	-0.476	-0.495	-0.514	-0.534	-0.554	-0.575	-0.595	-0.616	-0.638	-0.659	-0.679	-0.700	-0.719	-0.739	-0.759	-0.778	-0.795	-0.811	-0.829	-0.844	-0.859	-0.872	-0.885	-0.896	-0.908	-0.915	-0.924	-0.930	-0.935	-0.940	-0.944	-0.945	-0.946	-0.946	-0.946	-0.944	-0.941	-0.938	-0.934	-0.929	-0.924	-0.918	-0.910	-0.902	-0.895	-0.888	-0.879	-0.870	-0.862	-0.855	-0.846	-0.839	-0.831	-0.825	-0.818	-0.811	-0.805	-0.801	-0.796	-0.794	-0.790	-0.789	-0.786	-0.786	-0.786	-0.789	-0.791	-0.794	-0.798	-0.802	-0.809	-0.814	-0.820	-0.829	-0.838	-0.845	-0.855	-0.864	-0.875	-0.885	-0.895	-0.908	-0.919	-0.930	-0.941	-0.952	-0.965	-0.976	-0.988	-1.000	-1.010	-1.021	-1.031	-1.042	-1.051	-1.060	-1.071	-1.079	-1.086	-1.094	-1.100	-1.105	-1.111	-1.116	-1.121	-1.124	-1.126	-1.129	-1.131	-1.131	-1.131	-1.130	-1.129	-1.128	-1.125	-1.121	-1.118	-1.112	-1.108	-1.102	-1.098	-1.090	-1.084	-1.076	-1.069	-1.060	-1.051	-1.042	-1.034	-1.022	-1.014	-1.004	-0.995	-0.984	-0.974	-0.965	-0.955	-0.945	-0.936	-0.926	-0.916	-0.908	-0.898	-0.890	-0.880	-0.872	-0.864	-0.856	-0.849	-0.841	-0.835	-0.828	-0.821	-0.815	-0.809	-0.804	-0.799	-0.792	-0.789	-0.784	-0.780	-0.775	-0.772	-0.769	-0.766	-0.764	-0.761	-0.758	-0.756	-0.754	-0.751	-0.748	-0.745	-0.742	-0.740	-0.738	-0.734	-0.730	-0.728	-0.724	-0.719	-0.716	-0.710	-0.705	-0.699	-0.694	-0.688	-0.679	-0.671	-0.664	-0.654	-0.645	-0.632	-0.622	-0.610	-0.598	-0.584	-0.569	-0.554	-0.538	-0.520	-0.504	-0.484	-0.464	-0.444	-0.422	-0.401	-0.378	-0.354	-0.330	-0.305	-0.279	-0.251	-0.225	-0.196	-0.169	-0.140	-0.110	-0.080	-0.050	-0.021	0.010	0.039	0.070	0.101	0.130	0.160	0.191	0.221	0.249	0.279	0.308	0.335	0.364	0.390	0.415	0.440	0.464	0.486	0.507	0.529	0.548	0.564	0.581	0.596	0.609	0.622	0.631	0.641	0.648	0.654	0.658	0.660	0.660	0.658	0.655	0.649	0.642	0.635	0.625	0.614	0.600	0.586	0.570	0.552	0.534	0.514	0.491	0.470	0.445	0.421	0.395	0.369	0.342	0.314	0.286	0.258	0.229	0.200	0.171	0.141	0.112	0.084	0.056	0.029	0.001	-0.025	-0.051	-0.076	-0.100	-0.124	-0.145	-0.166	-0.185	-0.204	-0.222	-0.239	-0.252	-0.266	-0.279	-0.290	-0.299	-0.308	-0.314	-0.320	-0.325	-0.329	-0.330	-0.331	-0.331	-0.330	-0.329	-0.325	-0.321	-0.318	-0.312	-0.306	-0.300	-0.295	-0.289	-0.282	-0.276	-0.270	-0.265	-0.259	-0.254	-0.249	-0.245	-0.241	-0.240	-0.238	-0.238	-0.238	-0.240	-0.242	-0.246	-0.250	-0.258	-0.264	-0.272	-0.284	-0.295	-0.308	-0.321	-0.336	-0.354	-0.371	-0.391	-0.410	-0.432	-0.455	-0.479	-0.504	-0.530	-0.556	-0.585	-0.612	-0.641	-0.672	-0.702	-0.734	-0.764	-0.796	-0.829	-0.859	-0.891	-0.924	-0.955	-0.986	-1.018	-1.050	-1.080	-1.110	-1.140	-1.170	-1.200	-1.228	-1.255	-1.282	-1.308	-1.334	-1.356	-1.380	-1.402	-1.424	-1.445	-1.464	-1.482	-1.500	-1.518	-1.532	-1.546	-1.560	-1.572	-1.584	-1.595	-1.604	-1.612	-1.620	-1.626	-1.632	-1.638	-1.642	-1.646	-1.650	-1.651	-1.655	-1.656	-1.658	-1.658	-1.659	-1.658	-1.658	-1.658	-1.655	-1.654	-1.654	-1.650	-1.649	-1.646	-1.644	-1.641	-1.639	-1.635	-1.630	-1.628	-1.624	-1.619	-1.614	-1.610	-1.604	-1.599	-1.592	-1.586	-1.579	-1.572	-1.565	-1.556	-1.548	-1.539	-1.530	-1.520	-1.509	-1.498	-1.485	-1.472	-1.460	-1.446	-1.431	-1.415	-1.400	-1.382	-1.364	-1.348	-1.329	-1.309	-1.289	-1.269	-1.249	-1.228	-1.206	-1.185	-1.161	-1.139	-1.116	-1.094	-1.070	-1.048	-1.026	-1.004	-0.981	-0.959	-0.938	-0.916	-0.895	-0.875	-0.856	-0.836	-0.819	-0.801	-0.785	-0.769	-0.754	-0.740	-0.728	-0.716	-0.706	-0.698	-0.690	-0.684	-0.679	-0.676	-0.674	-0.672	-0.672	-0.676	-0.679	-0.684	-0.689	-0.696	-0.705	-0.715	-0.726	-0.739	-0.752	-0.766	-0.782	-0.799	-0.815	-0.834	-0.854	-0.872	-0.894	-0.915	-0.938	-0.959	-0.981	-1.005	-1.028	-1.052	-1.075	-1.100	-1.125	-1.149	-1.172	-1.196	-1.220	-1.242	-1.265	-1.289	-1.310	-1.331	-1.351	-1.371	-1.391	-1.410	-1.428	-1.445	-1.462	-1.479	-1.495	-1.509	-1.522	-1.536	-1.548	-1.560	-1.570	-1.580	-1.590	-1.600	-1.608	-1.615	-1.622	-1.629	-1.634	-1.639	-1.642	-1.646	-1.650	-1.654	-1.656	-1.659	-1.660	-1.661	-1.662	-1.664	-1.665	-1.666	-1.669	-1.669	-1.670	-1.671	-1.672	-1.675	-1.678	-1.680	-1.682	-1.686	-1.689	-1.694	-1.698	-1.702	-1.708	-1.714	-1.720	-1.728	-1.735	-1.744	-1.752	-1.764	-1.775	-1.786	-1.799	-1.811	-1.826	-1.841	-1.858	-1.875	-1.892	-1.911	-1.930	-1.950	-1.971	-1.992	-2.015	-2.039	-2.062	-2.088	-2.111	-2.136	-2.161	-2.188	-2.214	-2.239	-2.265	-2.291	-2.318	-2.344	-2.370	-2.396	-2.421	-2.446	-2.472	-2.496	-2.521	-2.544	-2.568	-2.589	-2.610	-2.630	-2.650	-2.669	-2.686	-2.704	-2.719	-2.734	-2.748	-2.760	-2.771	-2.782	-2.791	-2.799	-2.806	-2.812	-2.818	-2.821	-2.825	-2.826	-2.828	-2.828	-2.826	-2.825	-2.822	-2.820	-2.816	-2.812	-2.806	-2.800	-2.795	-2.788	-2.779	-2.770	-2.762	-2.754	-2.744	-2.734	-2.724	-2.714	-2.704	-2.692	-2.682	-2.672	-2.661	-2.650	-2.640	-2.629	-2.616	-2.606	-2.594	-2.584	-2.571	-2.561	-2.550	-2.538	-2.526	-2.515	-2.502	-2.490	-2.478	-2.465	-2.451	-2.439	-2.425	-2.411	-2.399	-2.384	-2.370	-2.355	-2.340	-2.325	-2.309	-2.292	-2.276	-2.259	-2.242	-2.225	-2.208	-2.190	-2.171	-2.152	-2.134	-2.116	-2.096	-2.076	-2.058	-2.038	-2.018	-1.998	-1.978	-1.956	-1.935	-1.915	-1.895	-1.874	-1.852	-1.831	-1.812	-1.791	-1.771	-1.750	-1.730	-1.710	-1.691	-1.670	-1.651	-1.632	-1.614	-1.595	-1.576	-1.559	-1.541	-1.524	-1.506	-1.490	-1.474	-1.458	-1.442	-1.426	-1.412	-1.398	-1.384	-1.369	-1.356	-1.342	-1.330	-1.318	-1.305	-1.292	-1.280	-1.270	-1.258	-1.248	-1.235	-1.225	-1.215	-1.204	-1.192	-1.181	-1.172	-1.162	-1.151	-1.140	-1.130	-1.120	-1.111	-1.100	-1.090	-1.080	-1.070	-1.060	-1.050	-1.040	-1.030	-1.020	-1.010	-0.999	-0.990	-0.980	-0.970	-0.960	-0.950	-0.941	-0.931	-0.921	-0.912	-0.902	-0.895	-0.885	-0.876	-0.869	-0.860	-0.854	-0.846	-0.839	-0.831	-0.825	-0.820	-0.814	-0.809	-0.804	-0.801	-0.798	-0.794	-0.792	-0.790	-0.788	-0.788	-0.786	-0.786	-0.785	-0.786	-0.789	-0.789	-0.792	-0.796	-0.799	-0.804	-0.808	-0.812	-0.819	-0.824	-0.829	-0.835	-0.842	-0.848	-0.855	-0.861	-0.869	-0.874	-0.880	-0.888	-0.892	-0.899	-0.904	-0.908	-0.911	-0.915	-0.919	-0.921	-0.922	-0.922	-0.921	-0.920	-0.918	-0.914	-0.909	-0.902	-0.896	-0.888	-0.878	-0.869	-0.858	-0.845	-0.831	-0.816	-0.801	-0.785	-0.768	-0.749	-0.729	-0.709	-0.689	-0.666	-0.645	-0.622	-0.601	-0.578	-0.556	-0.532	-0.510	-0.488	-0.465	-0.444	-0.422	-0.401	-0.381	-0.364	-0.344	-0.326	-0.309	-0.295	-0.280	-0.266	-0.255	-0.244	-0.236	-0.229	-0.222	-0.219	-0.216	-0.215	-0.216	-0.219	-0.224	-0.228	-0.236	-0.245	-0.255	-0.266	-0.280	-0.294	-0.311	-0.328	-0.348	-0.366	-0.389	-0.410	-0.431	-0.455	-0.479	-0.504	-0.528	-0.552	-0.579	-0.604	-0.630	-0.655	-0.680	-0.706	-0.730	-0.756	-0.780	-0.804	-0.826	-0.849	-0.871	-0.891	-0.911	-0.930	-0.949	-0.966	-0.982	-0.998	-1.012	-1.025	-1.038	-1.048	-1.059	-1.068	-1.076	-1.082	-1.090	-1.095	-1.099	-1.104	-1.108	-1.109	-1.111	-1.112	-1.114	-1.114	-1.115	-1.115	-1.114	-1.112	-1.112	-1.111	-1.111	-1.111	-1.110	-1.110	-1.110	-1.111	-1.111	-1.112	-1.112	-1.115	-1.118	-1.119	-1.121	-1.124	-1.126	-1.131	-1.135	-1.140	-1.144	-1.150	-1.156	-1.161	-1.168	-1.174	-1.180	-1.188	-1.194	-1.201	-1.210	-1.218	-1.225	-1.234	-1.241	-1.249	-1.256	-1.265	-1.271	-1.279	-1.286	-1.294	-1.300	-1.306	-1.312	-1.320	-1.326	-1.332	-1.339	-1.345	-1.350	-1.355	-1.361	-1.366	-1.372	-1.376	-1.382	-1.388	-1.391	-1.396	-1.402	-1.408	-1.411	-1.418	-1.424	-1.429	-1.435	-1.441	-1.448	-1.454	-1.462	-1.469	-1.478	-1.485	-1.491	-1.499	-1.509	-1.516	-1.525	-1.532	-1.541	-1.551	-1.559	-1.569	-1.576	-1.586	-1.595	-1.602	-1.610	-1.619	-1.626	-1.634	-1.641	-1.649	-1.655	-1.661	-1.666	-1.671	-1.678	-1.681	-1.686	-1.689	-1.692	-1.695	-1.698	-1.700	-1.701	-1.704	-1.704	-1.702	-1.702	-1.701	-1.701	-1.700	-1.698	-1.696	-1.694	-1.691	-1.689	-1.688	-1.685	-1.684	-1.682	-1.681	-1.681	-1.681	-1.681	-1.682	-1.682	-1.685	-1.688	-1.690	-1.694	-1.699	-1.705	-1.711	-1.719	-1.728	-1.736	-1.746	-1.756	-1.768	-1.780	-1.794	-1.808	-1.821	-1.836	-1.851	-1.868	-1.885	-1.901	-1.918	-1.936	-1.954	-1.971	-1.989	-2.005	-2.024	-2.040	-2.056	-2.074	-2.089	-2.104	-2.118	-2.131	-2.144	-2.155	-2.166	-2.176	-2.185	-2.191	-2.198	-2.202	-2.208	-2.210	-2.212	-2.212	-2.211	-2.210	-2.206	-2.202	-2.198	-2.191	-2.185	-2.178	-2.169	-2.160	-2.151	-2.141	-2.130	-2.120	-2.110	-2.099	-2.088	-2.076	-2.065	-2.055	-2.045	-2.036	-2.026	-2.018	-2.011	-2.004	-1.998	-1.992	-1.989	-1.985	-1.984	-1.982	-1.982	-1.984	-1.988	-1.991	-1.996	-2.002	-2.010	-2.019	-2.029	-2.039	-2.051	-2.064	-2.078	-2.091	-2.106	-2.122	-2.139	-2.155	-2.171	-2.189	-2.206	-2.222	-2.239	-2.256	-2.274	-2.290	-2.308	-2.321	-2.338	-2.352	-2.365	-2.378	-2.389	-2.400	-2.409	-2.416	-2.422	-2.429	-2.432	-2.435	-2.435	-2.435	-2.432	-2.428	-2.424	-2.418	-2.409	-2.399	-2.388	-2.375	-2.360	-2.345	-2.328	-2.310	-2.290	-2.271	-2.250	-2.228	-2.205	-2.181	-2.158	-2.131	-2.105	-2.081	-2.054	-2.026	-2.000	-1.974	-1.946	-1.919	-1.892	-1.866	-1.840	-1.814	-1.789	-1.764	-1.739	-1.715	-1.692	-1.669	-1.648	-1.626	-1.606	-1.586	-1.568	-1.549	-1.530	-1.515	-1.498	-1.482	-1.469	-1.454	-1.440	-1.428	-1.415	-1.404	-1.392	-1.382	-1.372	-1.364	-1.355	-1.346	-1.338	-1.330	-1.321	-1.314	-1.308	-1.301	-1.295	-1.288	-1.281	-1.275	-1.269	-1.262	-1.259	-1.252	-1.248	-1.242	-1.236	-1.232	-1.228	-1.222	-1.218	-1.215	-1.210	-1.206	-1.204	-1.200	-1.198	-1.196	-1.195	-1.194	-1.192	-1.194	-1.196	-1.199	-1.200	-1.205	-1.210	-1.216	-1.224	-1.231	-1.242	-1.252	-1.265	-1.279	-1.295	-1.312	-1.330	-1.350	-1.372	-1.396	-1.420	-1.446	-1.474	-1.504	-1.534	-1.566	-1.601	-1.638	-1.672	-1.711	-1.751	-1.792	-1.834	-1.876	-1.920	-1.965	-2.010	-2.055	-2.100	-2.145	-2.191	-2.236	-2.282	-2.328	-2.372	-2.415	-2.458	-2.499	-2.539	-2.578	-2.615	-2.650	-2.684	-2.716	-2.746	-2.774	-2.800	-2.822	-2.844	-2.862	-2.878	-2.890	-2.901	-2.909	-2.912	-2.915	-2.914	-2.909	-2.902	-2.892	-2.880	-2.866	-2.848	-2.828	-2.806	-2.781	-2.755	-2.726	-2.696	-2.664	-2.631	-2.596	-2.561	-2.525	-2.486	-2.449	-2.409	-2.370	-2.331	-2.291	-2.252	-2.215	-2.176	-2.138	-2.100	-2.064	-2.027	-1.992	-1.959	-1.928	-1.895	-1.866	-1.836	-1.810	-1.784	-1.759	-1.736	-1.715	-1.696	-1.679	-1.662	-1.648	-1.634	-1.622	-1.611	-1.601	-1.592	-1.586	-1.579	-1.574	-1.569	-1.565	-1.564	-1.560	-1.559	-1.558	-1.556	-1.556	-1.556	-1.556	-1.555	-1.556	-1.558	-1.558	-1.559	-1.560	-1.560	-1.560	-1.562	-1.562	-1.561	-1.562	-1.562	-1.562	-1.562	-1.561	-1.561	-1.561	-1.560	-1.559	-1.558	-1.556	-1.555	-1.554	-1.552	-1.550	-1.550	-1.548	-1.545	-1.542	-1.541	-1.540	-1.538	-1.536	-1.532	-1.531	-1.529	-1.528	-1.525	-1.521	-1.519	-1.516	-1.512	-1.509	-1.505	-1.500	-1.496	-1.490	-1.485	-1.479	-1.472	-1.465	-1.459	-1.450	-1.442	-1.432	-1.424	-1.415	-1.404	-1.394	-1.382	-1.370	-1.359	-1.348	-1.335	-1.321	-1.309	-1.295	-1.282	-1.269	-1.255	-1.242	-1.230	-1.218	-1.205	-1.192	-1.181	-1.170	-1.160	-1.149	-1.140	-1.132	-1.124	-1.118	-1.112	-1.108	-1.104	-1.101	-1.100	-1.100	-1.099	-1.100	-1.102	-1.106	-1.111	-1.115	-1.121	-1.128	-1.135	-1.142	-1.151	-1.161	-1.170	-1.179	-1.189	-1.200	-1.210	-1.220	-1.230	-1.240	-1.250	-1.259	-1.268	-1.275	-1.281	-1.288	-1.292	-1.298	-1.300	-1.301	-1.301	-1.299	-1.296	-1.290	-1.284	-1.276	-1.266	-1.254	-1.240	-1.225	-1.209	-1.189	-1.168	-1.146	-1.122	-1.096	-1.069	-1.040	-1.010	-0.980	-0.948	-0.914	-0.879	-0.844	-0.808	-0.771	-0.735	-0.698	-0.660	-0.622	-0.585	-0.548	-0.511	-0.475	-0.438	-0.404	-0.369	-0.336	-0.305	-0.275	-0.246	-0.219	-0.192	-0.169	-0.148	-0.128	-0.110	-0.094	-0.079	-0.068	-0.059	-0.051	-0.046	-0.042	-0.042	-0.044	-0.048	-0.052	-0.060	-0.069	-0.080	-0.092	-0.106	-0.122	-0.139	-0.158	-0.178	-0.198	-0.220	-0.244	-0.266	-0.290	-0.315	-0.340	-0.364	-0.389	-0.412	-0.438	-0.461	-0.486	-0.509	-0.531	-0.552	-0.575	-0.595	-0.614	-0.631	-0.648	-0.662	-0.678	-0.690	-0.701	-0.711	-0.720	-0.728	-0.732	-0.738	-0.741	-0.744	-0.745	-0.744	-0.744	-0.740	-0.738	-0.732	-0.728	-0.721	-0.714	-0.706	-0.699	-0.691	-0.681	-0.672	-0.662	-0.654	-0.644	-0.635	-0.624	-0.614	-0.605	-0.598	-0.589	-0.579	-0.571	-0.564	-0.556	-0.550	-0.542	-0.538	-0.531	-0.526	-0.521	-0.516	-0.512	-0.509	-0.506	-0.504	-0.501	-0.499	-0.496	-0.495	-0.494	-0.492	-0.492	-0.490	-0.490	-0.490	-0.489	-0.488	-0.488	-0.486	-0.486	-0.485	-0.485	-0.484	-0.482	-0.484	-0.482	-0.482	-0.481	-0.480	-0.481	-0.481	-0.480	-0.481	-0.481	-0.482	-0.485	-0.488	-0.490	-0.492	-0.496	-0.502	-0.506	-0.512	-0.520	-0.529	-0.538	-0.548	-0.558	-0.570	-0.582	-0.598	-0.612	-0.629	-0.645	-0.662	-0.681	-0.702	-0.724	-0.745	-0.769	-0.792	-0.818	-0.842	-0.869	-0.896	-0.924	-0.952	-0.980	-1.009	-1.038	-1.066	-1.096	-1.125	-1.156	-1.185	-1.214	-1.244	-1.272	-1.301	-1.329	-1.356	-1.384	-1.409	-1.435	-1.460	-1.482	-1.506	-1.529	-1.550	-1.569	-1.589	-1.608	-1.624	-1.639	-1.655	-1.669	-1.682	-1.694	-1.705	-1.715	-1.725	-1.732	-1.740	-1.746	-1.752	-1.758	-1.762	-1.766	-1.769	-1.771	-1.775	-1.776	-1.779	-1.780	-1.782	-1.784	-1.785	-1.785	-1.788	-1.789	-1.790	-1.792	-1.794	-1.798	-1.800	-1.804	-1.806	-1.811	-1.816	-1.822	-1.830	-1.836	-1.845	-1.852	-1.862	-1.874	-1.884	-1.896	-1.909	-1.922	-1.938	-1.952	-1.968	-1.984	-2.002	-2.020	-2.039	-2.059	-2.080	-2.100	-2.120	-2.142	-2.166	-2.189	-2.210	-2.235	-2.259	-2.282	-2.306	-2.331	-2.355	-2.380	-2.404	-2.429	-2.452	-2.476	-2.499	-2.522	-2.545	-2.566	-2.589	-2.610	-2.630	-2.650	-2.669	-2.686	-2.704	-2.721	-2.736	-2.751	-2.764	-2.778	-2.790	-2.801	-2.812	-2.821	-2.830	-2.836	-2.844	-2.849	-2.854	-2.858	-2.861	-2.864	-2.866	-2.868	-2.869	-2.869	-2.868	-2.868	-2.868	-2.866	-2.865	-2.865	-2.864	-2.862	-2.861	-2.861	-2.861	-2.861	-2.861	-2.862	-2.862	-2.865	-2.866	-2.870	-2.874	-2.879	-2.884	-2.890	-2.896	-2.902	-2.911	-2.920	-2.930	-2.940	-2.950	-2.961	-2.975	-2.988	-3.000	-3.015	-3.029	-3.044	-3.059	-3.074	-3.090	-3.105	-3.120	-3.135	-3.151	-3.166	-3.181	-3.194	-3.209	-3.222	-3.235	-3.246	-3.258	-3.269	-3.278	-3.286	-3.294	-3.301	-3.306	-3.311	-3.315	-3.316	-3.319	-3.318	-3.316	-3.315	-3.310	-3.306	-3.300	-3.292	-3.285	-3.275	-3.265	-3.254	-3.241	-3.228	-3.214	-3.198	-3.182	-3.165	-3.149	-3.131	-3.114	-3.095	-3.075	-3.055	-3.036	-3.018	-2.996	-2.978	-2.958	-2.939	-2.920	-2.900	-2.881	-2.862	-2.845	-2.828	-2.809	-2.794	-2.778	-2.761	-2.746	-2.732	-2.719	-2.706	-2.694	-2.684	-2.672	-2.662	-2.655	-2.648	-2.640	-2.632	-2.628	-2.622	-2.619	-2.616	-2.612	-2.610	-2.609	-2.610	-2.610	-2.611	-2.612	-2.615	-2.619	-2.621	-2.625	-2.630	-2.635	-2.640	-2.646	-2.652	-2.659	-2.666	-2.674	-2.681	-2.689	-2.698	-2.706	-2.715	-2.724	-2.734	-2.744	-2.752	-2.762	-2.772	-2.784	-2.794	-2.804	-2.815	-2.826	-2.838	-2.849	-2.860	-2.871	-2.882	-2.894	-2.906	-2.918	-2.930	-2.942	-2.954	-2.966	-2.978	-2.990	-3.001	-3.014	-3.026	-3.038	-3.049	-3.061	-3.074	-3.084	-3.095	-3.108	-3.118	-3.128	-3.139	-3.148	-3.158	-3.168	-3.175	-3.184	-3.192	-3.200	-3.206	-3.214	-3.221	-3.228	-3.232	-3.239	-3.244	-3.249	-3.254	-3.258	-3.262	-3.265	-3.268	-3.270	-3.274	-3.275	-3.276	-3.276	-3.278	-3.278	-3.279	-3.279	-3.278	-3.276	-3.275	-3.274	-3.271	-3.270	-3.266	-3.265	-3.261	-3.259	-3.256	-3.252	-3.249	-3.245	-3.241	-3.238	-3.234	-3.230	-3.225	-3.221	-3.216	-3.212	-3.209	-3.204	-3.199	-3.194	-3.190	-3.186	-3.181	-3.178	-3.172	-3.169	-3.165	-3.161	-3.156	-3.152	-3.149	-3.145	-3.141	-3.138	-3.135	-3.131	-3.128	-3.124	-3.120	-3.116	-3.112	-3.111	-3.108	-3.106	-3.102	-3.101	-3.099	-3.096	-3.094	-3.092	-3.089	-3.088	-3.085	-3.084	-3.081	-3.080	-3.078	-3.076	-3.074	-3.071	-3.069	-3.068	-3.064	-3.061	-3.060	-3.056	-3.054	-3.050	-3.048	-3.042	-3.039	-3.035	-3.031	-3.026	-3.020	-3.014	-3.008	-3.001	-2.995	-2.986	-2.979	-2.970	-2.961	-2.954	-2.944	-2.932	-2.922	-2.911	-2.900	-2.888	-2.876	-2.862	-2.850	-2.835	-2.820	-2.806	-2.791	-2.778	-2.761	-2.745	-2.729	-2.712	-2.696	-2.680	-2.662	-2.646	-2.629	-2.611	-2.594	-2.578	-2.560	-2.545	-2.528	-2.511	-2.494	-2.478	-2.460	-2.442	-2.428	-2.410	-2.394	-2.378	-2.360	-2.344	-2.328	-2.311	-2.295	-2.279	-2.262	-2.246	-2.229	-2.212	-2.195	-2.179	-2.162	-2.146	-2.129	-2.112	-2.094	-2.078	-2.059	-2.041	-2.022	-2.005	-1.986	-1.968	-1.950	-1.930	-1.911	-1.891	-1.872	-1.854	-1.834	-1.815	-1.795	-1.776	-1.758	-1.739	-1.720	-1.702	-1.685	-1.669	-1.651	-1.635	-1.620	-1.605	-1.591	-1.579	-1.566	-1.556	-1.546	-1.538	-1.531	-1.524	-1.520	-1.516	-1.514	-1.514	-1.514	-1.518	-1.520	-1.526	-1.532	-1.540	-1.550	-1.560	-1.572	-1.585	-1.600	-1.616	-1.632	-1.650	-1.670	-1.690	-1.711	-1.734	-1.756	-1.780	-1.804	-1.829	-1.854	-1.880	-1.906	-1.932	-1.959	-1.985	-2.013	-2.039	-2.065	-2.091	-2.116	-2.142	-2.168	-2.192	-2.216	-2.240	-2.262	-2.286	-2.308	-2.328	-2.349	-2.368	-2.388	-2.405	-2.422	-2.439	-2.455	-2.470	-2.482	-2.498	-2.509	-2.521	-2.531	-2.541	-2.551	-2.560	-2.569	-2.576	-2.582	-2.589	-2.594	-2.600	-2.605	-2.608	-2.611	-2.614	-2.615	-2.618	-2.619	-2.618	-2.619	-2.618	-2.618	-2.616	-2.614	-2.612	-2.610	-2.606	-2.601	-2.598	-2.594	-2.589	-2.582	-2.576	-2.570	-2.564	-2.556	-2.549	-2.540	-2.531	-2.521	-2.512	-2.502	-2.491	-2.480	-2.469	-2.458	-2.445	-2.432	-2.419	-2.406	-2.391	-2.379	-2.365	-2.351	-2.336	-2.321	-2.308	-2.294	-2.280	-2.266	-2.251	-2.238	-2.224	-2.210	-2.196	-2.182	-2.170	-2.156	-2.144	-2.131	-2.119	-2.106	-2.095	-2.084	-2.072	-2.061	-2.050	-2.039	-2.029	-2.020	-2.010	-1.999	-1.990	-1.981	-1.972	-1.962	-1.954	-1.945	-1.935	-1.926	-1.918	-1.909	-1.899	-1.889	-1.879	-1.869	-1.859	-1.849	-1.839	-1.829	-1.818	-1.805	-1.794	-1.781	-1.769	-1.756	-1.742	-1.729	-1.714	-1.700	-1.684	-1.670	-1.652	-1.638	-1.621	-1.605	-1.588	-1.571	-1.554	-1.535	-1.518	-1.499	-1.481	-1.462	-1.444	-1.426	-1.408	-1.389	-1.371	-1.355	-1.336	-1.319	-1.302	-1.285	-1.268	-1.251	-1.235	-1.220	-1.204	-1.188	-1.172	-1.159	-1.144	-1.129	-1.115	-1.101	-1.088	-1.076	-1.062	-1.050	-1.039	-1.028	-1.016	-1.005	-0.995	-0.984	-0.975	-0.964	-0.955	-0.945	-0.936	-0.928	-0.918	-0.909	-0.900	-0.892	-0.884	-0.875	-0.865	-0.858	-0.848	-0.840	-0.830	-0.821	-0.812	-0.802	-0.792	-0.782	-0.772	-0.761	-0.751	-0.740	-0.728	-0.718	-0.704	-0.692	-0.679	-0.666	-0.651	-0.638	-0.622	-0.606	-0.590	-0.574	-0.556	-0.538	-0.519	-0.499	-0.479	-0.458	-0.436	-0.414	-0.391	-0.368	-0.344	-0.319	-0.292	-0.268	-0.241	-0.214	-0.186	-0.159	-0.131	-0.104	-0.075	-0.046	-0.018	0.011	0.040	0.069	0.098	0.126	0.152	0.180	0.208	0.235	0.261	0.288	0.311	0.336	0.359	0.380	0.401	0.421	0.441	0.459	0.475	0.490	0.504	0.516	0.528	0.536	0.544	0.550	0.555	0.559	0.560	0.561	0.560	0.558	0.554	0.549	0.541	0.534	0.525	0.515	0.502	0.490	0.478	0.461	0.448	0.431	0.415	0.398	0.380	0.362	0.344	0.325	0.308	0.290	0.271	0.252	0.236	0.220	0.204	0.188	0.172	0.159	0.145	0.132	0.121	0.111	0.101	0.092	0.084	0.078	0.072	0.066	0.064	0.060	0.059	0.058	0.058	0.059	0.060	0.062	0.066	0.069	0.072	0.076	0.082	0.086	0.091	0.096	0.101	0.106	0.111	0.115	0.120	0.124	0.126	0.130	0.132	0.132	0.132	0.132	0.131	0.129	0.126	0.121	0.116	0.110	0.101	0.094	0.084	0.074	0.061	0.049	0.035	0.020	0.005	-0.011	-0.029	-0.046	-0.065	-0.084	-0.102	-0.122	-0.141	-0.160	-0.180	-0.200	-0.219	-0.238	-0.256	-0.272	-0.290	-0.305	-0.319	-0.332	-0.345	-0.356	-0.366	-0.374	-0.379	-0.384	-0.388	-0.388	-0.388	-0.384	-0.380	-0.372	-0.364	-0.352	-0.339	-0.322	-0.305	-0.286	-0.264	-0.240	-0.214	-0.186	-0.155	-0.124	-0.090	-0.054	-0.018	0.021	0.061	0.102	0.145	0.189	0.232	0.279	0.325	0.371	0.420	0.466	0.514	0.562	0.610	0.658	0.705	0.752	0.799	0.845	0.890	0.934	0.976	1.018	1.058	1.095	1.132	1.169	1.204	1.235	1.266	1.295	1.321	1.346	1.369	1.390	1.409	1.425	1.440	1.452	1.462	1.470	1.476	1.480	1.482	1.482	1.479	1.476	1.470	1.462	1.454	1.442	1.430	1.416	1.401	1.385	1.368	1.350	1.330	1.308	1.286	1.264	1.241	1.218	1.192	1.169	1.142	1.118	1.091	1.066	1.040	1.015	0.989	0.964	0.939	0.914	0.890	0.866	0.842	0.820	0.798	0.778	0.756	0.735	0.716	0.698	0.680	0.662	0.646	0.631	0.615	0.601	0.589	0.575	0.562	0.551	0.540	0.530	0.519	0.510	0.501	0.492	0.484	0.476	0.469	0.460	0.452	0.445	0.438	0.429	0.421	0.414	0.405	0.398	0.389	0.380	0.371	0.362	0.352	0.342	0.331	0.321	0.311	0.299	0.288	0.275	0.262	0.250	0.236	0.224	0.210	0.196	0.182	0.168	0.154	0.140	0.126	0.111	0.098	0.082	0.070	0.056	0.044	0.031	0.018	0.006	-0.005	-0.016	-0.026	-0.036	-0.045	-0.054	-0.062	-0.070	-0.076	-0.082	-0.089	-0.092	-0.098	-0.100	-0.102	-0.106	-0.108	-0.109	-0.109	-0.109	-0.108	-0.106	-0.106	-0.105	-0.102	-0.100	-0.098	-0.095	-0.094	-0.091	-0.089	-0.086	-0.085	-0.084	-0.082	-0.081	-0.080	-0.081	-0.082	-0.084	-0.085	-0.089	-0.091	-0.096	-0.101	-0.106	-0.115	-0.122	-0.131	-0.141	-0.152	-0.166	-0.179	-0.194	-0.210	-0.228	-0.245	-0.265	-0.286	-0.308	-0.330	-0.352	-0.378	-0.402	-0.429	-0.456	-0.485	-0.512	-0.542	-0.572	-0.602	-0.635	-0.666	-0.699	-0.731	-0.765	-0.799	-0.832	-0.866	-0.900	-0.935	-0.970	-1.004	-1.038	-1.072	-1.106	-1.138	-1.171	-1.204	-1.236	-1.268	-1.299	-1.329	-1.358	-1.388	-1.416	-1.444	-1.470	-1.496	-1.521	-1.546	-1.569	-1.591	-1.612	-1.634	-1.654	-1.671	-1.689	-1.706	-1.722	-1.738	-1.750	-1.762	-1.774	-1.785	-1.794	-1.801	-1.810	-1.815	-1.820	-1.825	-1.828	-1.830	-1.830	-1.831	-1.830	-1.829	-1.826	-1.824	-1.819	-1.814	-1.808	-1.801	-1.794	-1.786	-1.779	-1.770	-1.760	-1.750	-1.739	-1.729	-1.716	-1.706	-1.694	-1.681	-1.669	-1.655	-1.642	-1.630	-1.616	-1.604	-1.590	-1.579	-1.565	-1.552	-1.540	-1.526	-1.514	-1.501	-1.489	-1.476	-1.465	-1.452	-1.441	-1.430	-1.420	-1.408	-1.398	-1.388	-1.376	-1.366	-1.356	-1.348	-1.338	-1.329	-1.320	-1.311	-1.302	-1.295	-1.286	-1.279	-1.271	-1.264	-1.256	-1.248	-1.241	-1.232	-1.225	-1.218	-1.210	-1.202	-1.194	-1.186	-1.176	-1.168	-1.160	-1.149	-1.140	-1.130	-1.120	-1.109	-1.096	-1.086	-1.074	-1.060	-1.048	-1.035	-1.021	-1.006	-0.992	-0.978	-0.961	-0.948	-0.931	-0.914	-0.898	-0.880	-0.862	-0.844	-0.826	-0.808	-0.788	-0.769	-0.749	-0.729	-0.710	-0.690	-0.670	-0.652	-0.632	-0.614	-0.595	-0.576	-0.558	-0.539	-0.521	-0.505	-0.489	-0.474	-0.459	-0.445	-0.432	-0.420	-0.409	-0.399	-0.389	-0.381	-0.374	-0.368	-0.361	-0.358	-0.355	-0.354	-0.354	-0.355	-0.356	-0.361	-0.365	-0.371	-0.379	-0.388	-0.396	-0.406	-0.419	-0.430	-0.444	-0.459	-0.472	-0.488	-0.505	-0.521	-0.539	-0.556	-0.574	-0.591	-0.610	-0.628	-0.645	-0.662	-0.680	-0.698	-0.715	-0.730	-0.746	-0.760	-0.774	-0.788	-0.800	-0.811	-0.822	-0.831	-0.839	-0.845	-0.851	-0.856	-0.860	-0.861	-0.861	-0.862	-0.859	-0.856	-0.851	-0.846	-0.839	-0.831	-0.821	-0.811	-0.801	-0.789	-0.775	-0.762	-0.749	-0.732	-0.718	-0.700	-0.684	-0.666	-0.649	-0.631	-0.614	-0.596	-0.579	-0.561	-0.544	-0.528	-0.511	-0.496	-0.480	-0.466	-0.454	-0.441	-0.429	-0.419	-0.409	-0.400	-0.392	-0.386	-0.381	-0.379	-0.376	-0.375	-0.375	-0.375	-0.378	-0.381	-0.386	-0.392	-0.399	-0.408	-0.416	-0.428	-0.438	-0.450	-0.462	-0.475	-0.489	-0.504	-0.519	-0.535	-0.550	-0.568	-0.584	-0.601	-0.619	-0.635	-0.651	-0.668	-0.684	-0.701	-0.716	-0.731	-0.746	-0.761	-0.775	-0.788	-0.799	-0.810	-0.820	-0.829	-0.836	-0.844	-0.849	-0.854	-0.858	-0.859	-0.860	-0.859	-0.859	-0.855	-0.851	-0.845	-0.839	-0.831	-0.821	-0.811	-0.800	-0.788	-0.772	-0.759	-0.742	-0.725	-0.708	-0.689	-0.670	-0.649	-0.629	-0.608	-0.586	-0.565	-0.542	-0.520	-0.498	-0.475	-0.452	-0.430	-0.409	-0.386	-0.365	-0.342	-0.322	-0.302	-0.281	-0.262	-0.245	-0.226	-0.210	-0.192	-0.178	-0.164	-0.150	-0.138	-0.126	-0.116	-0.106	-0.099	-0.091	-0.085	-0.080	-0.075	-0.072	-0.069	-0.066	-0.065	-0.065	-0.065	-0.065	-0.066	-0.069	-0.070	-0.071	-0.075	-0.078	-0.080	-0.082	-0.085	-0.088	-0.089	-0.090	-0.091	-0.092	-0.091	-0.090	-0.089	-0.086	-0.081	-0.078	-0.071	-0.064	-0.056	-0.046	-0.035	-0.021	-0.009	0.008	0.025	0.044	0.064	0.085	0.109	0.134	0.161	0.189	0.218	0.248	0.280	0.314	0.348	0.384	0.420	0.458	0.496	0.535	0.576	0.616	0.656	0.698	0.738	0.779	0.820	0.861	0.902	0.942	0.982	1.021	1.060	1.099	1.134	1.169	1.204	1.236	1.268	1.296	1.324	1.349	1.372	1.395	1.415	1.432	1.448	1.460	1.471	1.479	1.485	1.489	1.490	1.488	1.484	1.478	1.470	1.459	1.445	1.430	1.412	1.394	1.371	1.348	1.324	1.296	1.268	1.238	1.205	1.172	1.139	1.104	1.068	1.030	0.994	0.956	0.919	0.880	0.841	0.804	0.765	0.728	0.692	0.656	0.620	0.585	0.552	0.520	0.489	0.459	0.430	0.404	0.378	0.355	0.332	0.311	0.291	0.274	0.260	0.245	0.234	0.222	0.215	0.208	0.202	0.200	0.199	0.198	0.199	0.201	0.206	0.211	0.218	0.224	0.232	0.240	0.250	0.260	0.270	0.281	0.291	0.302	0.312	0.322	0.332	0.341	0.350	0.358	0.365	0.372	0.378	0.381	0.385	0.386	0.386	0.386	0.384	0.380	0.375	0.368	0.359	0.349	0.338	0.325	0.309	0.292	0.274	0.255	0.234	0.211	0.186	0.161	0.135	0.106	0.078	0.046	0.014	-0.019	-0.052	-0.088	-0.122	-0.159	-0.195	-0.232	-0.270	-0.308	-0.346	-0.382	-0.421	-0.460	-0.498	-0.535	-0.572	-0.609	-0.645	-0.681	-0.716	-0.751	-0.786	-0.819	-0.850	-0.882	-0.912	-0.942	-0.971	-0.998	-1.025	-1.049	-1.074	-1.096	-1.118	-1.139	-1.159	-1.176	-1.194	-1.209	-1.225	-1.238	-1.250	-1.261	-1.272	-1.281	-1.289	-1.296	-1.304	-1.309	-1.312	-1.318	-1.321	-1.322	-1.325	-1.326	-1.328	-1.328	-1.326	-1.325	-1.322	-1.321	-1.319	-1.315	-1.312	-1.308	-1.302	-1.299	-1.292	-1.286	-1.280	-1.274	-1.266	-1.259	-1.251	-1.244	-1.234	-1.225	-1.216	-1.206	-1.196	-1.185	-1.174	-1.162	-1.150	-1.138	-1.125	-1.111	-1.099	-1.084	-1.069	-1.055	-1.039	-1.024	-1.008	-0.991	-0.975	-0.958	-0.941	-0.925	-0.908	-0.890	-0.874	-0.855	-0.840	-0.822	-0.805	-0.790	-0.774	-0.758	-0.742	-0.728	-0.714	-0.700	-0.688	-0.674	-0.662	-0.651	-0.641	-0.634	-0.625	-0.618	-0.611	-0.606	-0.600	-0.598	-0.595	-0.594	-0.592	-0.592	-0.595	-0.598	-0.601	-0.605	-0.611	-0.618	-0.625	-0.632	-0.642	-0.652	-0.662	-0.674	-0.686	-0.699	-0.711	-0.726	-0.739	-0.752	-0.768	-0.782	-0.798	-0.812	-0.828	-0.842	-0.858	-0.874	-0.889	-0.904	-0.918	-0.932	-0.946	-0.960	-0.975	-0.988	-1.001	-1.012	-1.025	-1.036	-1.048	-1.059	-1.069	-1.078	-1.088	-1.095	-1.102	-1.110	-1.116	-1.124	-1.129	-1.135	-1.140	-1.145	-1.149	-1.154	-1.159	-1.162	-1.166	-1.170	-1.174	-1.178	-1.181	-1.185	-1.189	-1.192	-1.196	-1.201	-1.206	-1.211	-1.216	-1.222	-1.228	-1.234	-1.240	-1.248	-1.254	-1.261	-1.271	-1.281	-1.290	-1.300	-1.312	-1.322	-1.335	-1.349	-1.362	-1.378	-1.392	-1.409	-1.425	-1.442	-1.460	-1.478	-1.496	-1.516	-1.536	-1.556	-1.578	-1.599	-1.621	-1.644	-1.665	-1.688	-1.711	-1.735	-1.760	-1.784	-1.809	-1.834	-1.858	-1.882	-1.908	-1.932	-1.958	-1.982	-2.006	-2.031	-2.058	-2.081	-2.106	-2.130	-2.154	-2.178	-2.201	-2.224	-2.245	-2.266	-2.289	-2.309	-2.328	-2.348	-2.366	-2.382	-2.400	-2.416	-2.432	-2.448	-2.461	-2.475	-2.488	-2.500	-2.511	-2.522	-2.531	-2.540	-2.549	-2.555	-2.562	-2.569	-2.574	-2.578	-2.582	-2.586	-2.590	-2.592	-2.595	-2.598	-2.600	-2.601	-2.602	-2.605	-2.605	-2.606	-2.608	-2.609	-2.610	-2.611	-2.612	-2.615	-2.616	-2.619	-2.621	-2.624	-2.626	-2.629	-2.634	-2.638	-2.641	-2.645	-2.650	-2.655	-2.659	-2.665	-2.671	-2.678	-2.684	-2.690	-2.698	-2.704	-2.711	-2.718	-2.725	-2.732	-2.739	-2.746	-2.752	-2.760	-2.768	-2.772	-2.779	-2.784	-2.789	-2.794	-2.798	-2.801	-2.804	-2.806	-2.808	-2.810	-2.810	-2.809	-2.809	-2.808	-2.805	-2.801	-2.798	-2.794	-2.789	-2.782	-2.776	-2.769	-2.761	-2.752	-2.744	-2.734	-2.722	-2.712	-2.700	-2.688	-2.675	-2.662	-2.649	-2.634	-2.619	-2.604	-2.589	-2.571	-2.555	-2.539	-2.522	-2.504	-2.485	-2.468	-2.449	-2.431	-2.412	-2.394	-2.374	-2.355	-2.335	-2.315	-2.296	-2.276	-2.255	-2.236	-2.216	-2.196	-2.176	-2.156	-2.136	-2.116	-2.095	-2.075	-2.055	-2.036	-2.016	-1.996	-1.975	-1.956	-1.938	-1.918	-1.900	-1.880	-1.861	-1.842	-1.825	-1.808	-1.790	-1.772	-1.754	-1.738	-1.721	-1.704	-1.689	-1.672	-1.656	-1.641	-1.626	-1.612	-1.598	-1.584	-1.570	-1.556	-1.544	-1.531	-1.519	-1.508	-1.496	-1.485	-1.474	-1.462	-1.452	-1.442	-1.432	-1.424	-1.414	-1.405	-1.396	-1.388	-1.380	-1.371	-1.364	-1.355	-1.348	-1.340	-1.331	-1.325	-1.318	-1.309	-1.302	-1.295	-1.289	-1.281	-1.274	-1.266	-1.259	-1.250	-1.244	-1.235	-1.228	-1.220	-1.211	-1.202	-1.195	-1.186	-1.178	-1.169	-1.159	-1.150	-1.140	-1.131	-1.122	-1.112	-1.102	-1.094	-1.085	-1.074	-1.064	-1.054	-1.044	-1.034	-1.022	-1.012	-1.002	-0.991	-0.981	-0.971	-0.960	-0.949	-0.938	-0.926	-0.915	-0.904	-0.892	-0.880	-0.869	-0.858	-0.844	-0.832	-0.820	-0.808	-0.794	-0.781	-0.769	-0.755	-0.742	-0.729	-0.715	-0.702	-0.690	-0.676	-0.665	-0.651	-0.639	-0.626	-0.614	-0.601	-0.590	-0.579	-0.568	-0.558	-0.548	-0.538	-0.529	-0.520	-0.512	-0.505	-0.499	-0.494	-0.488	-0.484	-0.480	-0.478	-0.475	-0.475	-0.475	-0.476	-0.479	-0.481	-0.486	-0.491	-0.496	-0.504	-0.511	-0.520	-0.529	-0.540	-0.552	-0.564	-0.578	-0.591	-0.606	-0.622	-0.638	-0.655	-0.672	-0.690	-0.710	-0.729	-0.750	-0.769	-0.790	-0.811	-0.831	-0.852	-0.874	-0.895	-0.915	-0.936	-0.956	-0.976	-0.998	-1.018	-1.036	-1.056	-1.074	-1.092	-1.110	-1.128	-1.144	-1.160	-1.176	-1.190	-1.205	-1.218	-1.230	-1.242	-1.254	-1.264	-1.274	-1.284	-1.291	-1.299	-1.304	-1.310	-1.315	-1.319	-1.322	-1.325	-1.328	-1.329	-1.330	-1.330	-1.330	-1.330	-1.329	-1.328	-1.325	-1.321	-1.318	-1.315	-1.311	-1.308	-1.302	-1.299	-1.294	-1.289	-1.284	-1.279	-1.274	-1.269	-1.264	-1.259	-1.252	-1.248	-1.241	-1.235	-1.230	-1.225	-1.220	-1.214	-1.210	-1.204	-1.199	-1.195	-1.190	-1.185	-1.181	-1.176	-1.171	-1.168	-1.164	-1.160	-1.158	-1.154	-1.149	-1.145	-1.142	-1.139	-1.135	-1.132	-1.130	-1.126	-1.125	-1.121	-1.120	-1.118	-1.115	-1.114	-1.111	-1.111	-1.109	-1.109	-1.109	-1.109	-1.108	-1.108	-1.109	-1.108	-1.108	-1.110	-1.111	-1.112	-1.115	-1.118	-1.119	-1.122	-1.126	-1.129	-1.132	-1.138	-1.141	-1.144	-1.149	-1.154	-1.158	-1.162	-1.168	-1.172	-1.178	-1.182	-1.188	-1.192	-1.198	-1.201	-1.206	-1.210	-1.214	-1.218	-1.221	-1.224	-1.228	-1.229	-1.231	-1.232	-1.234	-1.236	-1.236	-1.236	-1.235	-1.235	-1.235	-1.234	-1.232	-1.230	-1.229	-1.225	-1.222	-1.220	-1.216	-1.212	-1.209	-1.204	-1.198	-1.192	-1.189	-1.182	-1.178	-1.171	-1.166	-1.160	-1.156	-1.150	-1.145	-1.141	-1.136	-1.132	-1.128	-1.124	-1.121	-1.118	-1.114	-1.111	-1.109	-1.106	-1.105	-1.105	-1.105	-1.105	-1.104	-1.105	-1.105	-1.106	-1.109	-1.110	-1.112	-1.115	-1.118	-1.120	-1.124	-1.128	-1.130	-1.134	-1.136	-1.139	-1.142	-1.146	-1.150	-1.152	-1.155	-1.158	-1.160	-1.161	-1.162	-1.164	-1.162	-1.162	-1.162	-1.161	-1.159	-1.158	-1.155	-1.152	-1.149	-1.145	-1.139	-1.134	-1.128	-1.121	-1.116	-1.109	-1.102	-1.095	-1.088	-1.080	-1.072	-1.065	-1.058	-1.050	-1.041	-1.035	-1.029	-1.021	-1.014	-1.009	-1.002	-0.999	-0.994	-0.990	-0.988	-0.985	-0.984	-0.981	-0.982	-0.984	-0.984	-0.986	-0.989	-0.994	-0.999	-1.004	-1.011	-1.018	-1.026	-1.034	-1.044	-1.055	-1.066	-1.078	-1.090	-1.102	-1.115	-1.129	-1.141	-1.155	-1.168	-1.181	-1.195	-1.208	-1.221	-1.234	-1.246	-1.259	-1.270	-1.281	-1.291	-1.300	-1.309	-1.318	-1.325	-1.330	-1.335	-1.340	-1.342	-1.344	-1.345	-1.345	-1.342	-1.339	-1.335	-1.329	-1.322	-1.315	-1.306	-1.296	-1.285	-1.274	-1.260	-1.248	-1.232	-1.218	-1.201	-1.184	-1.166	-1.149	-1.130	-1.111	-1.092	-1.072	-1.054	-1.035	-1.015	-0.995	-0.976	-0.956	-0.936	-0.918	-0.900	-0.881	-0.864	-0.845	-0.829	-0.812	-0.796	-0.781	-0.766	-0.751	-0.739	-0.725	-0.712	-0.700	-0.689	-0.678	-0.666	-0.655	-0.646	-0.635	-0.626	-0.618	-0.608	-0.598	-0.590	-0.580	-0.571	-0.561	-0.552	-0.542	-0.534	-0.522	-0.512	-0.500	-0.490	-0.478	-0.466	-0.454	-0.440	-0.428	-0.412	-0.400	-0.385	-0.370	-0.354	-0.339	-0.322	-0.306	-0.290	-0.272	-0.256	-0.239	-0.222	-0.205	-0.189	-0.171	-0.155	-0.139	-0.124	-0.108	-0.094	-0.080	-0.068	-0.055	-0.044	-0.034	-0.026	-0.018	-0.011	-0.008	-0.004	-0.002	-0.002	-0.004	-0.008	-0.014	-0.021	-0.030	-0.041	-0.055	-0.070	-0.088	-0.108	-0.129	-0.152	-0.178	-0.205	-0.234	-0.265	-0.299	-0.334	-0.369	-0.408	-0.446	-0.489	-0.530	-0.574	-0.618	-0.664	-0.709	-0.756	-0.802	-0.851	-0.898	-0.945	-0.991	-1.039	-1.082	-1.129	-1.172	-1.216	-1.258	-1.298	-1.336	-1.374	-1.409	-1.441	-1.471	-1.500	-1.526	-1.550	-1.572	-1.591	-1.608	-1.620	-1.631	-1.639	-1.645	-1.646	-1.646	-1.642	-1.636	-1.626	-1.615	-1.600	-1.584	-1.565	-1.542	-1.519	-1.494	-1.466	-1.436	-1.405	-1.372	-1.340	-1.304	-1.269	-1.232	-1.195	-1.159	-1.121	-1.084	-1.045	-1.009	-0.971	-0.935	-0.900	-0.864	-0.831	-0.798	-0.768	-0.738	-0.710	-0.682	-0.658	-0.634	-0.612	-0.592	-0.574	-0.556	-0.542	-0.530	-0.520	-0.510	-0.502	-0.498	-0.492	-0.491	-0.490	-0.490	-0.491	-0.494	-0.498	-0.502	-0.509	-0.515	-0.521	-0.529	-0.538	-0.545	-0.552	-0.562	-0.571	-0.580	-0.589	-0.598	-0.606	-0.612	-0.621	-0.629	-0.635	-0.641	-0.646	-0.651	-0.656	-0.661	-0.664	-0.668	-0.670	-0.672	-0.674	-0.674	-0.675	-0.675	-0.674	-0.674	-0.674	-0.672	-0.671	-0.671	-0.669	-0.668	-0.666	-0.665	-0.662	-0.661	-0.661	-0.660	-0.659	-0.659	-0.659	-0.659	-0.659	-0.659	-0.659	-0.660	-0.661	-0.661	-0.662	-0.664	-0.665	-0.666	-0.669	-0.670	-0.671	-0.671	-0.674	-0.674	-0.675	-0.675	-0.675	-0.674	-0.674	-0.672	-0.670	-0.668	-0.664	-0.660	-0.656	-0.651	-0.645	-0.640	-0.632	-0.625	-0.616	-0.608	-0.598	-0.588	-0.578	-0.566	-0.554	-0.542	-0.530	-0.518	-0.505	-0.492	-0.479	-0.465	-0.452	-0.440	-0.428	-0.414	-0.401	-0.390	-0.378	-0.366	-0.355	-0.345	-0.335	-0.324	-0.316	-0.308	-0.299	-0.291	-0.284	-0.279	-0.272	-0.268	-0.262	-0.258	-0.255	-0.251	-0.248	-0.246	-0.242	-0.241	-0.240	-0.239	-0.236	-0.234	-0.231	-0.230	-0.229	-0.226	-0.222	-0.220	-0.216	-0.211	-0.208	-0.202	-0.196	-0.190	-0.182	-0.174	-0.166	-0.156	-0.146	-0.136	-0.122	-0.111	-0.098	-0.084	-0.069	-0.052	-0.036	-0.019	-0.002	0.016	0.034	0.052	0.071	0.090	0.108	0.128	0.146	0.164	0.182	0.202	0.220	0.236	0.254	0.269	0.284	0.298	0.310	0.324	0.334	0.344	0.352	0.360	0.366	0.370	0.374	0.375	0.376	0.375	0.372	0.369	0.364	0.356	0.349	0.339	0.329	0.316	0.304	0.291	0.275	0.260	0.244	0.226	0.209	0.191	0.172	0.154	0.135	0.116	0.098	0.078	0.060	0.041	0.024	0.005	-0.011	-0.028	-0.044	-0.059	-0.074	-0.088	-0.100	-0.111	-0.122	-0.131	-0.140	-0.148	-0.154	-0.160	-0.164	-0.168	-0.170	-0.172	-0.172	-0.172	-0.171	-0.170	-0.169	-0.165	-0.162	-0.159	-0.154	-0.150	-0.146	-0.142	-0.138	-0.134	-0.129	-0.125	-0.121	-0.118	-0.115	-0.112	-0.111	-0.110	-0.109	-0.110	-0.110	-0.111	-0.114	-0.118	-0.121	-0.125	-0.130	-0.136	-0.142	-0.149	-0.156	-0.164	-0.174	-0.181	-0.191	-0.200	-0.210	-0.220	-0.229	-0.240	-0.250	-0.259	-0.269	-0.278	-0.288	-0.296	-0.302	-0.311	-0.318	-0.324	-0.330	-0.335	-0.340	-0.344	-0.346	-0.348	-0.350	-0.351	-0.351	-0.351	-0.351	-0.350	-0.348	-0.345	-0.341	-0.339	-0.335	-0.332	-0.328	-0.324	-0.320	-0.316	-0.312	-0.310	-0.306	-0.305	-0.304	-0.302	-0.301	-0.301	-0.302	-0.304	-0.306	-0.310	-0.315	-0.321	-0.328	-0.336	-0.346	-0.356	-0.369	-0.381	-0.396	-0.411	-0.429	-0.446	-0.466	-0.485	-0.506	-0.528	-0.551	-0.575	-0.599	-0.622	-0.649	-0.675	-0.701	-0.729	-0.756	-0.784	-0.812	-0.840	-0.868	-0.894	-0.921	-0.948	-0.974	-0.999	-1.024	-1.048	-1.072	-1.095	-1.116	-1.138	-1.158	-1.178	-1.196	-1.212	-1.228	-1.242	-1.258	-1.270	-1.281	-1.291	-1.301	-1.309	-1.318	-1.322	-1.329	-1.334	-1.338	-1.340	-1.342	-1.344	-1.344	-1.345	-1.344	-1.342	-1.340	-1.340	-1.338	-1.335	-1.332	-1.330	-1.328	-1.326	-1.322	-1.322	-1.320	-1.320	-1.320	-1.320	-1.321	-1.324	-1.328	-1.331	-1.335	-1.340	-1.348	-1.355	-1.364	-1.374	-1.385	-1.398	-1.411	-1.426	-1.442	-1.460	-1.479	-1.499	-1.520	-1.542	-1.566	-1.591	-1.618	-1.645	-1.674	-1.704	-1.734	-1.765	-1.799	-1.832	-1.866	-1.901	-1.936	-1.972	-2.009	-2.045	-2.082	-2.120	-2.158	-2.194	-2.230	-2.269	-2.305	-2.341	-2.378	-2.412	-2.448	-2.481	-2.514	-2.546	-2.578	-2.609	-2.638	-2.665	-2.691	-2.718	-2.741	-2.764	-2.785	-2.806	-2.825	-2.841	-2.856	-2.871	-2.884	-2.895	-2.906	-2.915	-2.922	-2.929	-2.932	-2.936	-2.940	-2.941	-2.942	-2.942	-2.942	-2.940	-2.939	-2.936	-2.934	-2.930	-2.926	-2.922	-2.918	-2.914	-2.910	-2.905	-2.901	-2.899	-2.894	-2.891	-2.888	-2.885	-2.882	-2.880	-2.880	-2.878	-2.878	-2.878	-2.879	-2.880	-2.880	-2.882	-2.884	-2.888	-2.889	-2.894	-2.896	-2.900	-2.905	-2.909	-2.912	-2.916	-2.921	-2.925	-2.930	-2.934	-2.938	-2.941	-2.945	-2.946	-2.950	-2.952	-2.954	-2.955	-2.955	-2.955	-2.955	-2.954	-2.952	-2.951	-2.948	-2.945	-2.940	-2.936	-2.930	-2.925	-2.918	-2.910	-2.902	-2.894	-2.885	-2.875	-2.865	-2.855	-2.844	-2.834	-2.821	-2.809	-2.798	-2.785	-2.772	-2.759	-2.746	-2.734	-2.720	-2.708	-2.696	-2.682	-2.670	-2.658	-2.645	-2.634	-2.621	-2.610	-2.598	-2.586	-2.575	-2.564	-2.552	-2.541	-2.531	-2.521	-2.511	-2.502	-2.492	-2.484	-2.474	-2.466	-2.459	-2.450	-2.442	-2.434	-2.428	-2.420	-2.412	-2.406	-2.400	-2.392	-2.386	-2.381	-2.375	-2.370	-2.365	-2.359	-2.355	-2.350	-2.346	-2.341	-2.338	-2.335	-2.331	-2.329	-2.328	-2.324	-2.324	-2.322	-2.321	-2.322	-2.322	-2.324	-2.326	-2.328	-2.331	-2.334	-2.338	-2.342	-2.348	-2.354	-2.361	-2.369	-2.378	-2.386	-2.395	-2.405	-2.416	-2.428	-2.439	-2.452	-2.464	-2.479	-2.492	-2.508	-2.524	-2.539	-2.555	-2.572	-2.589	-2.608	-2.625	-2.642	-2.661	-2.679	-2.696	-2.715	-2.732	-2.750	-2.768	-2.785	-2.801	-2.819	-2.834	-2.850	-2.866	-2.881	-2.895	-2.910	-2.922	-2.936	-2.949	-2.961	-2.972	-2.982	-2.994	-3.002	-3.011	-3.019	-3.026	-3.034	-3.040	-3.045	-3.050	-3.055	-3.059	-3.061	-3.062	-3.065	-3.066	-3.068	-3.069	-3.069	-3.069	-3.068	-3.068	-3.066	-3.065	-3.064	-3.061	-3.059	-3.056	-3.055	-3.052	-3.050	-3.049	-3.046	-3.045	-3.042	-3.041	-3.040	-3.038	-3.036	-3.036	-3.035	-3.035	-3.034	-3.034	-3.034	-3.034	-3.035	-3.036	-3.036	-3.038	-3.040	-3.041	-3.045	-3.046	-3.049	-3.052	-3.055	-3.059	-3.061	-3.066	-3.070	-3.074	-3.078	-3.082	-3.086	-3.092	-3.096	-3.101	-3.106	-3.111	-3.118	-3.121	-3.126	-3.131	-3.135	-3.141	-3.146	-3.149	-3.154	-3.159	-3.161	-3.165	-3.169	-3.171	-3.175	-3.178	-3.180	-3.181	-3.182	-3.185	-3.185	-3.185	-3.184	-3.184	-3.182	-3.180	-3.178	-3.174	-3.170	-3.165	-3.160	-3.154	-3.148	-3.140	-3.132	-3.122	-3.114	-3.104	-3.092	-3.081	-3.069	-3.055	-3.041	-3.028	-3.012	-2.996	-2.979	-2.961	-2.944	-2.924	-2.905	-2.885	-2.864	-2.842	-2.821	-2.799	-2.778	-2.756	-2.732	-2.710	-2.688	-2.664	-2.641	-2.618	-2.594	-2.571	-2.548	-2.525	-2.501	-2.478	-2.455	-2.432	-2.410	-2.388	-2.368	-2.345	-2.324	-2.302	-2.282	-2.261	-2.242	-2.224	-2.205	-2.188	-2.170	-2.154	-2.138	-2.121	-2.106	-2.092	-2.079	-2.066	-2.052	-2.041	-2.030	-2.020	-2.011	-2.001	-1.992	-1.985	-1.979	-1.971	-1.966	-1.962	-1.958	-1.955	-1.954	-1.951	-1.951	-1.951	-1.952	-1.954	-1.956	-1.960	-1.964	-1.969	-1.975	-1.982	-1.991	-2.000	-2.010	-2.020	-2.031	-2.044	-2.056	-2.070	-2.085	-2.100	-2.116	-2.132	-2.151	-2.169	-2.188	-2.206	-2.225	-2.245	-2.266	-2.285	-2.306	-2.328	-2.348	-2.370	-2.390	-2.410	-2.432	-2.452	-2.474	-2.494	-2.514	-2.535	-2.554	-2.574	-2.591	-2.610	-2.628	-2.644	-2.661	-2.678	-2.692	-2.708	-2.720	-2.734	-2.745	-2.758	-2.768	-2.778	-2.789	-2.796	-2.805	-2.814	-2.821	-2.828	-2.834	-2.839	-2.844	-2.848	-2.851	-2.855	-2.858	-2.860	-2.862	-2.865	-2.866	-2.866	-2.868	-2.869	-2.869	-2.870	-2.869	-2.869	-2.869	-2.869	-2.868	-2.866	-2.865	-2.864	-2.861	-2.861	-2.858	-2.856	-2.854	-2.850	-2.848	-2.842	-2.840	-2.836	-2.830	-2.825	-2.820	-2.812	-2.806	-2.799	-2.790	-2.782	-2.772	-2.764	-2.752	-2.742	-2.731	-2.718	-2.706	-2.692	-2.679	-2.665	-2.650	-2.635	-2.618	-2.601	-2.585	-2.568	-2.550	-2.532	-2.514	-2.495	-2.476	-2.459	-2.440	-2.421	-2.404	-2.384	-2.366	-2.349	-2.331	-2.315	-2.298	-2.281	-2.265	-2.249	-2.234	-2.220	-2.206	-2.194	-2.180	-2.168	-2.156	-2.145	-2.136	-2.126	-2.118	-2.110	-2.101	-2.095	-2.089	-2.082	-2.078	-2.072	-2.069	-2.064	-2.060	-2.055	-2.051	-2.047	-2.044	-2.040	-2.036	-2.031	-2.026	-2.021	-2.018	-2.011	-2.006	-2.000	-1.992	-1.985	-1.976	-1.968	-1.960	-1.949	-1.938	-1.926	-1.914	-1.901	-1.888	-1.871	-1.856	-1.840	-1.822	-1.806	-1.786	-1.769	-1.749	-1.729	-1.708	-1.688	-1.668	-1.645	-1.622	-1.601	-1.579	-1.555	-1.532	-1.510	-1.488	-1.464	-1.442	-1.420	-1.396	-1.374	-1.351	-1.330	-1.308	-1.288	-1.265	-1.244	-1.225	-1.204	-1.185	-1.165	-1.146	-1.129	-1.110	-1.092	-1.075	-1.059	-1.042	-1.026	-1.011	-0.996	-0.981	-0.966	-0.952	-0.938	-0.924	-0.910	-0.896	-0.882	-0.869	-0.855	-0.841	-0.829	-0.815	-0.801	-0.786	-0.774	-0.760	-0.746	-0.732	-0.719	-0.704	-0.689	-0.675	-0.659	-0.644	-0.628	-0.612	-0.595	-0.579	-0.562	-0.545	-0.528	-0.510	-0.492	-0.474	-0.456	-0.436	-0.418	-0.399	-0.379	-0.359	-0.339	-0.320	-0.300	-0.280	-0.259	-0.240	-0.220	-0.199	-0.180	-0.160	-0.140	-0.122	-0.102	-0.084	-0.066	-0.048	-0.030	-0.012	0.004	0.019	0.035	0.050	0.064	0.078	0.090	0.101	0.112	0.122	0.132	0.141	0.149	0.155	0.161	0.165	0.169	0.171	0.174	0.174	0.174	0.172	0.170	0.168	0.161	0.158	0.151	0.144	0.135	0.125	0.116	0.105	0.094	0.081	0.068	0.054	0.040	0.025	0.009	-0.008	-0.024	-0.040	-0.058	-0.076	-0.092	-0.110	-0.129	-0.146	-0.164	-0.181	-0.199	-0.216	-0.232	-0.249	-0.264	-0.280	-0.294	-0.309	-0.321	-0.334	-0.346	-0.358	-0.369	-0.379	-0.388	-0.396	-0.404	-0.411	-0.418	-0.424	-0.428	-0.431	-0.435	-0.439	-0.441	-0.442	-0.444	-0.444	-0.445	-0.444	-0.444	-0.442	-0.441	-0.440	-0.439	-0.436	-0.435	-0.435	-0.432	-0.432	-0.431	-0.430	-0.431	-0.431	-0.431	-0.434	-0.434	-0.438	-0.440	-0.444	-0.449	-0.454	-0.459	-0.466	-0.472	-0.480	-0.490	-0.499	-0.510	-0.520	-0.531	-0.544	-0.556	-0.569	-0.582	-0.595	-0.609	-0.624	-0.639	-0.652	-0.668	-0.682	-0.698	-0.711	-0.725	-0.740	-0.752	-0.766	-0.779	-0.790	-0.799	-0.810	-0.818	-0.825	-0.832	-0.838	-0.841	-0.845	-0.846	-0.846	-0.845	-0.842	-0.838	-0.832	-0.824	-0.815	-0.804	-0.791	-0.776	-0.761	-0.744	-0.724	-0.702	-0.681	-0.656	-0.631	-0.604	-0.575	-0.548	-0.515	-0.484	-0.451	-0.418	-0.382	-0.348	-0.311	-0.276	-0.239	-0.201	-0.162	-0.125	-0.088	-0.049	-0.011	0.026	0.062	0.100	0.135	0.171	0.205	0.239	0.271	0.301	0.331	0.360	0.386	0.412	0.438	0.459	0.480	0.499	0.516	0.532	0.545	0.558	0.569	0.576	0.582	0.588	0.591	0.591	0.590	0.588	0.584	0.579	0.570	0.562	0.551	0.540	0.528	0.512	0.498	0.481	0.462	0.444	0.425	0.405	0.384	0.362	0.340	0.318	0.295	0.272	0.249	0.226	0.202	0.180	0.158	0.135	0.112	0.091	0.070	0.050	0.030	0.010	-0.008	-0.025	-0.041	-0.059	-0.072	-0.086	-0.099	-0.111	-0.122	-0.132	-0.141	-0.150	-0.156	-0.162	-0.168	-0.172	-0.176	-0.179	-0.181	-0.182	-0.182	-0.184	-0.182	-0.182	-0.181	-0.180	-0.180	-0.178	-0.175	-0.174	-0.172	-0.170	-0.170	-0.168	-0.168	-0.168	-0.168	-0.169	-0.170	-0.171	-0.175	-0.179	-0.184	-0.189	-0.195	-0.202	-0.210	-0.219	-0.230	-0.240	-0.251	-0.265	-0.278	-0.291	-0.306	-0.322	-0.339	-0.356	-0.372	-0.391	-0.411	-0.429	-0.449	-0.469	-0.489	-0.509	-0.528	-0.548	-0.568	-0.588	-0.608	-0.626	-0.645	-0.664	-0.681	-0.698	-0.715	-0.730	-0.745	-0.761	-0.774	-0.786	-0.799	-0.810	-0.820	-0.829	-0.838	-0.845	-0.852	-0.858	-0.861	-0.865	-0.869	-0.870	-0.871	-0.872	-0.872	-0.872	-0.870	-0.869	-0.866	-0.864	-0.861	-0.858	-0.854	-0.851	-0.848	-0.845	-0.841	-0.839	-0.836	-0.834	-0.832	-0.831	-0.831	-0.831	-0.832	-0.832	-0.835	-0.840	-0.842	-0.849	-0.856	-0.864	-0.872	-0.881	-0.892	-0.905	-0.919	-0.934	-0.949	-0.965	-0.982	-1.001	-1.021	-1.041	-1.064	-1.086	-1.109	-1.132	-1.156	-1.182	-1.209	-1.235	-1.261	-1.289	-1.316	-1.344	-1.372	-1.400	-1.429	-1.456	-1.482	-1.510	-1.536	-1.562	-1.589	-1.614	-1.638	-1.661	-1.684	-1.706	-1.728	-1.749	-1.769	-1.786	-1.804	-1.820	-1.835	-1.848	-1.861	-1.874	-1.884	-1.892	-1.901	-1.909	-1.916	-1.920	-1.924	-1.928	-1.929	-1.930	-1.930	-1.928	-1.925	-1.922	-1.919	-1.912	-1.908	-1.900	-1.894	-1.885	-1.876	-1.868	-1.856	-1.846	-1.836	-1.825	-1.812	-1.801	-1.788	-1.775	-1.762	-1.749	-1.736	-1.722	-1.710	-1.696	-1.685	-1.671	-1.659	-1.645	-1.634	-1.621	-1.609	-1.596	-1.585	-1.574	-1.562	-1.552	-1.542	-1.532	-1.524	-1.515	-1.508	-1.499	-1.491	-1.484	-1.478	-1.470	-1.465	-1.459	-1.454	-1.450	-1.445	-1.441	-1.438	-1.434	-1.431	-1.428	-1.425	-1.422	-1.420	-1.418	-1.416	-1.414	-1.411	-1.410	-1.408	-1.406	-1.405	-1.402	-1.400	-1.398	-1.395	-1.391	-1.389	-1.385	-1.381	-1.376	-1.372	-1.368	-1.361	-1.355	-1.348	-1.341	-1.331	-1.322	-1.314	-1.304	-1.292	-1.281	-1.269	-1.256	-1.241	-1.228	-1.211	-1.196	-1.180	-1.162	-1.145	-1.128	-1.109	-1.089	-1.069	-1.048	-1.028	-1.005	-0.982	-0.960	-0.938	-0.914	-0.891	-0.868	-0.844	-0.821	-0.796	-0.772	-0.751	-0.728	-0.705	-0.682	-0.662	-0.640	-0.621	-0.601	-0.582	-0.565	-0.549	-0.532	-0.519	-0.505	-0.491	-0.481	-0.470	-0.461	-0.455	-0.450	-0.445	-0.441	-0.440	-0.439	-0.440	-0.444	-0.448	-0.454	-0.461	-0.470	-0.480	-0.490	-0.502	-0.518	-0.532	-0.549	-0.565	-0.584	-0.602	-0.622	-0.642	-0.664	-0.686	-0.708	-0.731	-0.754	-0.778	-0.801	-0.825	-0.849	-0.872	-0.896	-0.919	-0.941	-0.962	-0.985	-1.005	-1.026	-1.046	-1.065	-1.084	-1.100	-1.116	-1.131	-1.145	-1.160	-1.171	-1.182	-1.192	-1.201	-1.208	-1.214	-1.219	-1.222	-1.225	-1.226	-1.226	-1.226	-1.224	-1.221	-1.218	-1.212	-1.208	-1.200	-1.192	-1.185	-1.175	-1.165	-1.155	-1.144	-1.132	-1.121	-1.108	-1.096	-1.082	-1.070	-1.058	-1.045	-1.032	-1.019	-1.006	-0.995	-0.984	-0.972	-0.962	-0.951	-0.941	-0.934	-0.925	-0.919	-0.911	-0.905	-0.900	-0.896	-0.892	-0.890	-0.889	-0.888	-0.888	-0.889	-0.890	-0.892	-0.896	-0.901	-0.906	-0.911	-0.918	-0.925	-0.932	-0.941	-0.950	-0.959	-0.969	-0.979	-0.990	-1.000	-1.011	-1.022	-1.034	-1.045	-1.056	-1.068	-1.078	-1.089	-1.099	-1.108	-1.118	-1.126	-1.135	-1.142	-1.149	-1.155	-1.161	-1.165	-1.168	-1.171	-1.172	-1.172	-1.172	-1.171	-1.169	-1.165	-1.160	-1.154	-1.146	-1.139	-1.129	-1.119	-1.108	-1.095	-1.081	-1.068	-1.052	-1.035	-1.018	-1.000	-0.981	-0.964	-0.944	-0.924	-0.904	-0.882	-0.862	-0.841	-0.820	-0.800	-0.779	-0.758	-0.739	-0.719	-0.699	-0.680	-0.661	-0.644	-0.628	-0.611	-0.596	-0.581	-0.569	-0.555	-0.545	-0.535	-0.526	-0.518	-0.511	-0.506	-0.501	-0.500	-0.496	-0.498	-0.498	-0.498	-0.501	-0.504	-0.509	-0.514	-0.520	-0.526	-0.534	-0.542	-0.550	-0.560	-0.569	-0.579	-0.588	-0.596	-0.605	-0.615	-0.625	-0.632	-0.641	-0.648	-0.656	-0.661	-0.666	-0.671	-0.675	-0.678	-0.679	-0.680	-0.678	-0.675	-0.671	-0.665	-0.659	-0.649	-0.639	-0.628	-0.614	-0.599	-0.582	-0.564	-0.545	-0.524	-0.500	-0.476	-0.452	-0.425	-0.398	-0.368	-0.338	-0.306	-0.275	-0.241	-0.208	-0.174	-0.139	-0.104	-0.066	-0.031	0.006	0.041	0.078	0.114	0.150	0.185	0.219	0.252	0.286	0.318	0.349	0.379	0.408	0.434	0.459	0.484	0.505	0.526	0.545	0.562	0.576	0.589	0.600	0.609	0.616	0.620	0.621	0.622	0.620	0.616	0.609	0.601	0.590	0.576	0.561	0.545	0.526	0.506	0.482	0.459	0.431	0.405	0.376	0.346	0.315	0.282	0.249	0.214	0.180	0.144	0.109	0.072	0.036	0.000	-0.038	-0.072	-0.108	-0.144	-0.178	-0.211	-0.245	-0.278	-0.308	-0.336	-0.366	-0.392	-0.419	-0.442	-0.465	-0.485	-0.504	-0.521	-0.538	-0.550	-0.561	-0.572	-0.580	-0.586	-0.590	-0.592	-0.592	-0.591	-0.589	-0.584	100.000	5.000	2.000	1.000	7.000	3.000	1.000	1051.000	2.000	1309.000	3.000	1659.000	0.000	0.000	0.000	0.000	0.000	0.000	0.000	0.000	0.000	0.000	0.000	0.000	1.398	1.389	1.376	1.364	1.350	1.334	1.316	1.299	1.279	1.259	1.236	1.214	1.190	1.166	1.141	1.115	1.090	1.064	1.036	1.010	0.982	0.956	0.930	0.902	0.878	0.851	0.825	0.801	0.776	0.754	0.730	0.709	0.688	0.668	0.649	0.630	0.611	0.595	0.580	0.565	0.552	0.540	0.529	0.518	0.507	0.500	0.490	0.484	0.478	0.471	0.466	0.461	0.456	0.452	0.449	0.446	0.442	0.440	0.438	0.435	0.431	0.430	0.429	0.425	0.422	0.420	0.418	0.414	0.411	0.408	0.404	0.400	0.395	0.390	0.385	0.380	0.374	0.369	0.361	0.354	0.346	0.340	0.330	0.322	0.312	0.304	0.295	0.285	0.275	0.264	0.254	0.242	0.230	0.219	0.206	0.195	0.182	0.170	0.156	0.142	0.130	0.116	0.104	0.090	0.075	0.061	0.046	0.032	0.018	0.004	-0.011	-0.025	-0.041	-0.055	-0.070	-0.084	-0.099	-0.114	-0.128	-0.141	-0.155	-0.170	-0.182	-0.196	-0.209	-0.221	-0.234	-0.245	-0.256	-0.268	-0.276	-0.286	-0.295	-0.302	-0.310	-0.318	-0.322	-0.328	-0.332	-0.336	-0.339	-0.340	-0.340	-0.339	-0.336	-0.334	-0.330	-0.325	-0.319	-0.311	-0.302	-0.294	-0.284	-0.272	-0.260	-0.248	-0.234	-0.220	-0.205	-0.189	-0.171	-0.155	-0.138	-0.120	-0.102	-0.084	-0.066	-0.048	-0.029	-0.011	0.006	0.024	0.041	0.059	0.075	0.091	0.105	0.119	0.131	0.142	0.152	0.162	0.170	0.176	0.181	0.185	0.188	0.189	0.186	0.185	0.180	0.175	0.166	0.158	0.148	0.134	0.121	0.106	0.090	0.071	0.051	0.030	0.009	-0.014	-0.039	-0.064	-0.089	-0.116	-0.142	-0.171	-0.200	-0.229	-0.258	-0.288	-0.315	-0.345	-0.374	-0.402	-0.430	-0.458	-0.485	-0.510	-0.535	-0.559	-0.582	-0.604	-0.622	-0.642	-0.660	-0.676	-0.690	-0.702	-0.712	-0.722	-0.730	-0.735	-0.739	-0.741	-0.741	-0.739	-0.736	-0.731	-0.724	-0.718	-0.708	-0.696	-0.682	-0.668	-0.652	-0.635	-0.618	-0.599	-0.578	-0.558	-0.535	-0.514	-0.490	-0.468	-0.445	-0.421	-0.398	-0.372	-0.349	-0.326	-0.301	-0.279	-0.256	-0.234	-0.212	-0.191	-0.171	-0.152	-0.135	-0.116	-0.101	-0.085	-0.070	-0.058	-0.045	-0.032	-0.022	-0.014	-0.005	0.002	0.009	0.014	0.018	0.021	0.024	0.025	0.026	0.026	0.026	0.025	0.025	0.022	0.020	0.018	0.014	0.010	0.008	0.004	0.000	-0.004	-0.008	-0.010	-0.014	-0.018	-0.020	-0.024	-0.026	-0.030	-0.031	-0.034	-0.035	-0.036	-0.039	-0.040	-0.041	-0.042	-0.044	-0.044	-0.044	-0.044	-0.045	-0.044	-0.044	-0.044	-0.044	-0.044	-0.044	-0.042	-0.042	-0.042	-0.041	-0.041	-0.040	-0.040	-0.040	-0.039	-0.038	-0.036	-0.036	-0.035	-0.034	-0.031	-0.030	-0.028	-0.026	-0.024	-0.020	-0.016	-0.011	-0.006	-0.001	0.005	0.011	0.020	0.029	0.038	0.048	0.059	0.071	0.084	0.098	0.111	0.128	0.144	0.161	0.180	0.199	0.219	0.240	0.262	0.285	0.308	0.331	0.356	0.381	0.406	0.432	0.458	0.485	0.511	0.538	0.565	0.591	0.619	0.645	0.670	0.696	0.721	0.746	0.771	0.794	0.816	0.838	0.858	0.879	0.896	0.912	0.930	0.945	0.959	0.971	0.982	0.991	1.000	1.006	1.012	1.016	1.020	1.020	1.021	1.020	1.019	1.015	1.011	1.005	0.999	0.991	0.984	0.975	0.965	0.955	0.944	0.932	0.921	0.909	0.898	0.885	0.874	0.862	0.851	0.839	0.828	0.818	0.808	0.798	0.789	0.781	0.775	0.769	0.764	0.760	0.759	0.758	0.758	0.759	0.761	0.766	0.771	0.779	0.786	0.798	0.809	0.821	0.836	0.850	0.869	0.886	0.906	0.928	0.949	0.971	0.996	1.021	1.048	1.075	1.101	1.131	1.160	1.189	1.220	1.250	1.281	1.311	1.342	1.374	1.405	1.435	1.464	1.494	1.522	1.551	1.578	1.605	1.631	1.656	1.680	1.702	1.725	1.745	1.764	1.782	1.799	1.814	1.829	1.842	1.854	1.864	1.871	1.879	1.885	1.890	1.894	1.896	1.898	1.898	1.898	1.895	1.892	1.889	1.884	1.880	1.874	1.869	1.861	1.855	1.849	1.841	1.835	1.829	1.821	1.815	1.810	1.804	1.799	1.794	1.790	1.788	1.785	1.784	1.782	1.784	1.784	1.788	1.790	1.795	1.801	1.808	1.815	1.824	1.834	1.845	1.856	1.870	1.884	1.899	1.915	1.931	1.949	1.968	1.986	2.006	2.026	2.046	2.066	2.088	2.108	2.130	2.151	2.174	2.194	2.215	2.236	2.258	2.278	2.299	2.319	2.336	2.355	2.374	2.391	2.408	2.424	2.440	2.454	2.469	2.481	2.494	2.505	2.516	2.526	2.535	2.542	2.551	2.558	2.564	2.569	2.572	2.576	2.579	2.581	2.584	2.585	2.585	2.585	2.585	2.585	2.584	2.581	2.580	2.578	2.576	2.575	2.572	2.570	2.569	2.566	2.564	2.562	2.560	2.558	2.556	2.555	2.554	2.552	2.550	2.550	2.550	2.551	2.550	2.551	2.551	2.554	2.554	2.556	2.559	2.560	2.562	2.566	2.570	2.572	2.576	2.580	2.584	2.589	2.594	2.598	2.602	2.608	2.612	2.616	2.621	2.626	2.630	2.635	2.640	2.644	2.649	2.654	2.659	2.664	2.668	2.671	2.676	2.680	2.685	2.688	2.691	2.694	2.698	2.701	2.704	2.708	2.710	2.711	2.714	2.715	2.718	2.719	2.721	2.721	2.722	2.722	2.724	2.725	2.725	2.725	2.725	2.724	2.724	2.722	2.721	2.720	2.719	2.718	2.715	2.711	2.709	2.704	2.701	2.696	2.691	2.686	2.680	2.675	2.668	2.660	2.654	2.646	2.638	2.628	2.619	2.609	2.600	2.589	2.578	2.566	2.555	2.542	2.530	2.518	2.505	2.491	2.479	2.464	2.450	2.436	2.422	2.406	2.392	2.378	2.365	2.349	2.335	2.321	2.308	2.294	2.280	2.268	2.254	2.242	2.230	2.220	2.208	2.198	2.190	2.180	2.172	2.166	2.159	2.155	2.150	2.146	2.144	2.141	2.141	2.141	2.141	2.144	2.146	2.151	2.156	2.162	2.169	2.178	2.188	2.196	2.208	2.219	2.232	2.246	2.260	2.276	2.291	2.309	2.328	2.346	2.364	2.384	2.405	2.425	2.446	2.468	2.489	2.511	2.534	2.556	2.579	2.600	2.622	2.645	2.666	2.688	2.709	2.731	2.751	2.770	2.790	2.808	2.826	2.844	2.860	2.874	2.888	2.901	2.912	2.922	2.932	2.940	2.946	2.951	2.955	2.958	2.958	2.956	2.952	2.950	2.944	2.936	2.928	2.918	2.906	2.892	2.878	2.860	2.842	2.822	2.804	2.781	2.758	2.732	2.709	2.681	2.652	2.625	2.596	2.566	2.535	2.504	2.472	2.440	2.408	2.375	2.342	2.310	2.279	2.246	2.214	2.181	2.151	2.120	2.090	2.060	2.031	2.004	1.976	1.950	1.924	1.900	1.876	1.854	1.831	1.810	1.791	1.772	1.755	1.739	1.722	1.708	1.694	1.682	1.670	1.660	1.650	1.640	1.631	1.624	1.616	1.610	1.605	1.600	1.596	1.591	1.589	1.586	1.584	1.581	1.580	1.578	1.576	1.576	1.575	1.574	1.574	1.574	1.574	1.574	1.575	1.576	1.576	1.578	1.579	1.581	1.582	1.584	1.586	1.589	1.591	1.594	1.596	1.600	1.602	1.605	1.609	1.611	1.615	1.620	1.624	1.628	1.631	1.635	1.639	1.642	1.648	1.650	1.654	1.658	1.660	1.664	1.666	1.669	1.671	1.674	1.676	1.678	1.679	1.680	1.680	1.680	1.680	1.680	1.678	1.676	1.674	1.672	1.670	1.665	1.662	1.659	1.655	1.650	1.645	1.640	1.634	1.628	1.624	1.618	1.612	1.606	1.600	1.595	1.589	1.584	1.579	1.574	1.569	1.565	1.561	1.559	1.555	1.552	1.551	1.550	1.549	1.550	1.550	1.551	1.554	1.556	1.560	1.562	1.568	1.572	1.579	1.585	1.591	1.598	1.606	1.614	1.621	1.631	1.639	1.649	1.658	1.668	1.676	1.685	1.695	1.702	1.711	1.720	1.728	1.735	1.741	1.749	1.754	1.759	1.764	1.768	1.770	1.772	1.772	1.775	1.774	1.772	1.771	1.768	1.765	1.760	1.754	1.748	1.740	1.732	1.724	1.712	1.702	1.692	1.679	1.668	1.654	1.640	1.625	1.610	1.595	1.578	1.562	1.546	1.529	1.511	1.494	1.475	1.458	1.439	1.420	1.402	1.384	1.365	1.348	1.329	1.310	1.291	1.275	1.258	1.240	1.221	1.204	1.188	1.170	1.155	1.139	1.122	1.109	1.094	1.080	1.068	1.054	1.041	1.029	1.018	1.006	0.998	0.988	0.979	0.970	0.962	0.955	0.949	0.945	0.939	0.936	0.934	0.931	0.930	0.930	0.929	0.930	0.932	0.936	0.940	0.945	0.950	0.958	0.964	0.971	0.980	0.989	0.999	1.009	1.020	1.031	1.042	1.055	1.068	1.081	1.094	1.108	1.120	1.134	1.148	1.160	1.172	1.185	1.198	1.209	1.221	1.231	1.240	1.251	1.259	1.268	1.275	1.280	1.285	1.290	1.292	1.295	1.295	1.295	1.295	1.291	1.288	1.284	1.278	1.270	1.261	1.252	1.241	1.229	1.216	1.200	1.185	1.168	1.150	1.131	1.111	1.090	1.069	1.045	1.021	0.996	0.970	0.945	0.918	0.890	0.861	0.832	0.802	0.772	0.741	0.710	0.679	0.648	0.615	0.584	0.550	0.518	0.485	0.452	0.419	0.386	0.354	0.321	0.289	0.258	0.225	0.192	0.161	0.130	0.100	0.069	0.040	0.010	-0.019	-0.048	-0.075	-0.102	-0.130	-0.155	-0.181	-0.206	-0.229	-0.252	-0.274	-0.295	-0.316	-0.336	-0.354	-0.372	-0.390	-0.406	-0.420	-0.435	-0.448	-0.460	-0.471	-0.481	-0.490	-0.499	-0.506	-0.512	-0.518	-0.522	-0.526	-0.529	-0.532	-0.532	-0.534	-0.534	-0.532	-0.531	-0.529	-0.526	-0.522	-0.520	-0.516	-0.511	-0.507	-0.502	-0.498	-0.491	-0.486	-0.481	-0.476	-0.470	-0.465	-0.461	-0.456	-0.452	-0.448	-0.444	-0.441	-0.438	-0.435	-0.432	-0.430	-0.430	-0.429	-0.429	-0.429	-0.429	-0.430	-0.431	-0.434	-0.435	-0.439	-0.442	-0.446	-0.450	-0.455	-0.459	-0.464	-0.469	-0.474	-0.479	-0.484	-0.489	-0.494	-0.498	-0.502	-0.507	-0.511	-0.516	-0.520	-0.524	-0.526	-0.529	-0.531	-0.532	-0.534	-0.535	-0.534	-0.534	-0.532	-0.530	-0.526	-0.524	-0.519	-0.514	-0.509	-0.501	-0.494	-0.486	-0.478	-0.469	-0.459	-0.448	-0.438	-0.426	-0.414	-0.401	-0.389	-0.376	-0.364	-0.350	-0.338	-0.324	-0.311	-0.299	-0.285	-0.272	-0.261	-0.250	-0.240	-0.229	-0.219	-0.210	-0.202	-0.196	-0.190	-0.184	-0.179	-0.176	-0.175	-0.174	-0.175	-0.175	-0.178	-0.182	-0.188	-0.194	-0.202	-0.211	-0.220	-0.232	-0.245	-0.259	-0.275	-0.290	-0.308	-0.325	-0.344	-0.362	-0.382	-0.404	-0.425	-0.448	-0.470	-0.492	-0.515	-0.538	-0.561	-0.582	-0.606	-0.628	-0.649	-0.671	-0.692	-0.712	-0.731	-0.751	-0.769	-0.785	-0.801	-0.815	-0.829	-0.841	-0.852	-0.861	-0.870	-0.878	-0.881	-0.885	-0.886	-0.888	-0.886	-0.884	-0.880	-0.875	-0.868	-0.859	-0.849	-0.838	-0.824	-0.810	-0.794	-0.778	-0.759	-0.740	-0.719	-0.698	-0.676	-0.654	-0.630	-0.605	-0.580	-0.554	-0.529	-0.501	-0.474	-0.446	-0.418	-0.390	-0.362	-0.334	-0.308	-0.279	-0.251	-0.224	-0.198	-0.170	-0.144	-0.118	-0.092	-0.069	-0.044	-0.020	0.002	0.024	0.046	0.066	0.086	0.105	0.122	0.140	0.156	0.172	0.188	0.201	0.214	0.226	0.238	0.248	0.259	0.266	0.275	0.282	0.290	0.296	0.302	0.308	0.312	0.316	0.320	0.324	0.328	0.331	0.334	0.336	0.339	0.341	0.342	0.346	0.349	0.351	0.354	0.358	0.360	0.364	0.368	0.371	0.375	0.381	0.386	0.391	0.398	0.404	0.410	0.418	0.425	0.432	0.441	0.450	0.459	0.469	0.479	0.490	0.500	0.512	0.522	0.535	0.545	0.558	0.570	0.582	0.594	0.606	0.619	0.630	0.642	0.654	0.665	0.676	0.689	0.699	0.710	0.720	0.730	0.739	0.750	0.759	0.766	0.775	0.784	0.791	0.799	0.805	0.812	0.819	0.824	0.829	0.835	0.839	0.842	0.848	0.850	0.854	0.858	0.861	0.864	0.866	0.869	0.870	0.872	0.875	0.876	0.879	0.880	0.881	0.882	0.884	0.886	0.889	0.890	0.891	0.892	0.895	0.898	0.900	0.901	0.902	0.905	0.908	0.909	0.912	0.914	0.916	0.919	0.921	0.922	0.925	0.928	0.929	0.930	0.932	0.934	0.935	0.935	0.935	0.936	0.936	0.936	0.936	0.936	0.936	0.936	0.935	0.934	0.934	0.931	0.931	0.930	0.928	0.925	0.924	0.921	0.919	0.916	0.914	0.912	0.910	0.908	0.905	0.904	0.901	0.899	0.898	0.896	0.895	0.894	0.892	0.891	0.890	0.890	0.890	0.890	0.890	0.891	0.892	0.894	0.895	0.896	0.898	0.899	0.901	0.904	0.905	0.908	0.910	0.911	0.914	0.915	0.918	0.919	0.921	0.922	0.924	0.925	0.926	0.926	0.926	0.928	0.926	0.926	0.924	0.924	0.921	0.919	0.915	0.912	0.908	0.902	0.898	0.891	0.885	0.879	0.871	0.864	0.855	0.846	0.836	0.825	0.815	0.804	0.791	0.780	0.766	0.754	0.739	0.725	0.711	0.696	0.681	0.666	0.649	0.634	0.618	0.601	0.585	0.569	0.551	0.535	0.519	0.502	0.486	0.470	0.454	0.439	0.422	0.408	0.392	0.378	0.362	0.349	0.335	0.321	0.308	0.295	0.281	0.269	0.256	0.245	0.234	0.221	0.211	0.201	0.191	0.182	0.172	0.164	0.155	0.146	0.138	0.131	0.122	0.115	0.109	0.102	0.096	0.090	0.085	0.079	0.072	0.068	0.061	0.058	0.052	0.048	0.042	0.039	0.035	0.030	0.026	0.024	0.021	0.019	0.015	0.014	0.012	0.010	0.009	0.008	0.009	0.008	0.008	0.009	0.010	0.012	0.015	0.018	0.021	0.026	0.030	0.035	0.041	0.048	0.056	0.062	0.071	0.080	0.091	0.101	0.111	0.124	0.136	0.149	0.161	0.176	0.190	0.205	0.220	0.235	0.250	0.266	0.282	0.300	0.316	0.332	0.349	0.366	0.382	0.399	0.416	0.432	0.449	0.464	0.479	0.494	0.507	0.521	0.535	0.548	0.560	0.572	0.584	0.595	0.605	0.614	0.621	0.630	0.638	0.645	0.651	0.658	0.662	0.666	0.670	0.674	0.676	0.679	0.681	0.682	0.684	0.685	0.686	0.686	0.686	0.688	0.688	0.688	0.686	0.686	0.686	0.688	0.688	0.688	0.689	0.689	0.690	0.692	0.694	0.696	0.699	0.701	0.705	0.709	0.714	0.719	0.724	0.730	0.738	0.745	0.752	0.760	0.769	0.778	0.786	0.798	0.806	0.819	0.829	0.839	0.851	0.862	0.875	0.886	0.899	0.910	0.922	0.935	0.946	0.959	0.971	0.982	0.995	1.006	1.018	1.029	1.039	1.050	1.060	1.070	1.079	1.089	1.096	1.105	1.112	1.120	1.128	1.132	1.139	1.144	1.148	1.152	1.156	1.159	1.161	1.164	1.165	1.166	1.166	1.166	1.166	1.165	1.162	1.161	1.159	1.156	1.152	1.149	1.145	1.141	1.135	1.130	1.125	1.119	1.112	1.106	1.100	1.094	1.085	1.079	1.071	1.065	1.058	1.051	1.044	1.036	1.029	1.021	1.015	1.009	1.002	0.995	0.989	0.982	0.978	0.971	0.966	0.960	0.956	0.950	0.946	0.941	0.938	0.934	0.930	0.925	0.921	0.919	0.916	0.912	0.910	0.908	0.905	0.902	0.899	0.898	0.895	0.891	0.888	0.885	0.881	0.878	0.874	0.869	0.864	0.860	0.854	0.849	0.842	0.836	0.829	0.821	0.811	0.802	0.794	0.782	0.771	0.759	0.746	0.732	0.719	0.702	0.686	0.670	0.652	0.634	0.615	0.594	0.574	0.552	0.529	0.505	0.482	0.458	0.431	0.405	0.379	0.351	0.321	0.294	0.265	0.235	0.205	0.175	0.145	0.115	0.085	0.055	0.025	-0.005	-0.036	-0.065	-0.095	-0.124	-0.152	-0.181	-0.209	-0.236	-0.262	-0.289	-0.314	-0.339	-0.362	-0.385	-0.406	-0.428	-0.445	-0.464	-0.481	-0.498	-0.511	-0.524	-0.536	-0.546	-0.556	-0.562	-0.569	-0.575	-0.579	-0.581	-0.581	-0.581	-0.580	-0.575	-0.572	-0.566	-0.559	-0.551	-0.541	-0.531	-0.521	-0.507	-0.494	-0.480	-0.465	-0.450	-0.432	-0.415	-0.399	-0.380	-0.361	-0.341	-0.322	-0.304	-0.284	-0.265	-0.245	-0.225	-0.206	-0.189	-0.170	-0.152	-0.135	-0.120	-0.102	-0.088	-0.072	-0.060	-0.046	-0.035	-0.024	-0.012	-0.005	0.005	0.012	0.018	0.024	0.029	0.032	0.035	0.036	0.038	0.038	0.036	0.035	0.032	0.029	0.026	0.021	0.016	0.011	0.005	0.000	-0.006	-0.012	-0.019	-0.025	-0.032	-0.038	-0.045	-0.049	-0.055	-0.060	-0.064	-0.069	-0.071	-0.074	-0.075	-0.075	-0.075	-0.074	-0.072	-0.069	-0.065	-0.060	-0.055	-0.048	-0.039	-0.031	-0.020	-0.009	0.004	0.016	0.031	0.046	0.061	0.079	0.098	0.118	0.136	0.158	0.180	0.201	0.225	0.249	0.272	0.298	0.322	0.346	0.372	0.399	0.424	0.451	0.478	0.504	0.529	0.555	0.580	0.608	0.632	0.658	0.681	0.706	0.730	0.754	0.776	0.799	0.820	0.840	0.860	0.880	0.898	0.915	0.931	0.946	0.961	0.975	0.988	1.000	1.011	1.021	1.029	1.036	1.042	1.049	1.052	1.056	1.060	1.060	1.061	1.061	1.060	1.058	1.055	1.051	1.046	1.040	1.035	1.028	1.020	1.011	1.002	0.992	0.982	0.971	0.960	0.948	0.935	0.922	0.909	0.895	0.880	0.866	0.850	0.836	0.820	0.804	0.788	0.771	0.755	0.740	0.724	0.706	0.690	0.674	0.656	0.640	0.624	0.608	0.591	0.575	0.560	0.544	0.529	0.512	0.498	0.484	0.469	0.454	0.440	0.426	0.414	0.401	0.390	0.380	0.369	0.358	0.349	0.340	0.331	0.322	0.316	0.310	0.304	0.300	0.295	0.292	0.290	0.289	0.288	0.288	0.288	0.289	0.291	0.294	0.298	0.302	0.306	0.312	0.319	0.326	0.335	0.345	0.354	0.362	0.375	0.386	0.398	0.410	0.422	0.436	0.449	0.464	0.478	0.492	0.507	0.522	0.539	0.554	0.569	0.584	0.601	0.616	0.632	0.648	0.665	0.680	0.695	0.711	0.725	0.741	0.756	0.770	0.785	0.800	0.814	0.828	0.841	0.855	0.869	0.882	0.895	0.908	0.920	0.931	0.942	0.954	0.966	0.976	0.986	0.999	1.009	1.019	1.029	1.039	1.049	1.059	1.069	1.078	1.089	1.098	1.108	1.118	1.126	1.136	1.146	1.156	1.166	1.176	1.186	1.196	1.208	1.216	1.226	1.238	1.246	1.256	1.268	1.279	1.289	1.299	1.310	1.321	1.332	1.344	1.355	1.366	1.379	1.390	1.402	1.415	1.426	1.439	1.451	1.462	1.476	1.489	1.502	1.514	1.528	1.540	1.552	1.568	1.580	1.594	1.608	1.621	1.636	1.650	1.665	1.680	1.695	1.710	1.725	1.741	1.756	1.772	1.788	1.804	1.820	1.836	1.852	1.869	1.885	1.901	1.916	1.932	1.948	1.962	1.978	1.991	2.006	2.020	2.033	2.045	2.058	2.069	2.080	2.090	2.099	2.108	2.115	2.122	2.130	2.135	2.139	2.142	2.145	2.145	2.146	2.145	2.142	2.140	2.136	2.131	2.125	2.119	2.111	2.102	2.092	2.082	2.070	2.059	2.045	2.031	2.018	2.002	1.986	1.971	1.954	1.938	1.921	1.904	1.888	1.869	1.851	1.832	1.815	1.798	1.781	1.762	1.746	1.729	1.714	1.698	1.681	1.666	1.652	1.639	1.625	1.612	1.600	1.589	1.578	1.566	1.555	1.546	1.538	1.528	1.521	1.512	1.505	1.498	1.491	1.484	1.478	1.471	1.465	1.459	1.452	1.446	1.440	1.432	1.428	1.420	1.412	1.405	1.396	1.389	1.379	1.370	1.360	1.349	1.338	1.326	1.314	1.301	1.288	1.272	1.258	1.242	1.226	1.210	1.191	1.172	1.155	1.136	1.115	1.095	1.072	1.051	1.030	1.006	0.984	0.961	0.938	0.914	0.890	0.866	0.842	0.818	0.794	0.769	0.745	0.722	0.699	0.675	0.652	0.631	0.609	0.586	0.565	0.546	0.525	0.506	0.489	0.470	0.452	0.436	0.421	0.405	0.391	0.379	0.365	0.354	0.342	0.332	0.324	0.314	0.306	0.299	0.291	0.285	0.279	0.275	0.270	0.266	0.262	0.260	0.256	0.255	0.254	0.251	0.249	0.249	0.248	0.246	0.248	0.246	0.246	0.246	0.245	0.245	0.246	0.245	0.245	0.245	0.244	0.244	0.242	0.241	0.241	0.240	0.239	0.236	0.236	0.234	0.232	0.230	0.228	0.226	0.224	0.221	0.220	0.216	0.215	0.212	0.211	0.209	0.208	0.204	0.202	0.201	0.199	0.198	0.196	0.195	0.194	0.191	0.191	0.190	0.190	0.190	0.190	0.190	0.190	0.190	0.190	0.191	0.191	0.191	0.192	0.192	0.194	0.194	0.192	0.194	0.194	0.192	0.192	0.191	0.190	0.189	0.186	0.184	0.181	0.178	0.174	0.169	0.164	0.158	0.151	0.144	0.136	0.128	0.119	0.110	0.100	0.089	0.078	0.068	0.055	0.042	0.031	0.019	0.005	-0.008	-0.021	-0.035	-0.049	-0.061	-0.075	-0.088	-0.099	-0.112	-0.124	-0.134	-0.145	-0.154	-0.164	-0.172	-0.179	-0.185	-0.191	-0.196	-0.200	-0.204	-0.205	-0.205	-0.205	-0.204	-0.201	-0.198	-0.191	-0.185	-0.178	-0.170	-0.160	-0.150	-0.139	-0.126	-0.112	-0.100	-0.085	-0.070	-0.054	-0.038	-0.020	-0.002	0.015	0.032	0.052	0.070	0.089	0.106	0.124	0.141	0.159	0.175	0.191	0.206	0.220	0.235	0.248	0.261	0.272	0.282	0.292	0.301	0.308	0.315	0.321	0.325	0.329	0.330	0.331	0.332	0.331	0.330	0.326	0.322	0.318	0.311	0.305	0.298	0.290	0.281	0.271	0.261	0.251	0.241	0.230	0.219	0.206	0.195	0.182	0.171	0.160	0.148	0.138	0.125	0.115	0.104	0.094	0.086	0.078	0.070	0.062	0.056	0.050	0.045	0.041	0.038	0.035	0.034	0.032	0.032	0.032	0.034	0.035	0.039	0.042	0.046	0.051	0.058	0.064	0.071	0.079	0.088	0.096	0.105	0.116	0.126	0.138	0.149	0.160	0.171	0.184	0.196	0.208	0.220	0.232	0.245	0.258	0.270	0.282	0.294	0.306	0.319	0.331	0.342	0.355	0.366	0.379	0.389	0.400	0.411	0.421	0.432	0.442	0.452	0.461	0.471	0.480	0.489	0.498	0.505	0.512	0.521	0.529	0.536	0.542	0.549	0.555	0.561	0.566	0.571	0.575	0.580	0.582	0.586	0.589	0.591	0.592	0.594	0.596	0.596	0.595	0.595	0.594	0.591	0.588	0.585	0.581	0.578	0.574	0.568	0.561	0.556	0.550	0.544	0.536	0.529	0.520	0.512	0.504	0.495	0.486	0.476	0.469	0.460	0.451	0.442	0.434	0.425	0.418	0.410	0.402	0.396	0.391	0.385	0.380	0.378	0.374	0.374	0.372	0.372	0.375	0.378	0.382	0.388	0.394	0.401	0.410	0.420	0.434	0.446	0.461	0.478	0.495	0.515	0.534	0.556	0.578	0.602	0.626	0.652	0.680	0.706	0.735	0.765	0.794	0.824	0.854	0.885	0.915	0.946	0.976	1.008	1.038	1.068	1.098	1.126	1.155	1.181	1.208	1.232	1.258	1.280	1.301	1.321	1.341	1.359	1.375	1.389	1.401	1.412	1.424	1.431	1.438	1.442	1.446	1.449	1.450	1.449	1.448	1.445	1.441	1.436	1.430	1.422	1.416	1.409	1.400	1.391	1.382	1.374	1.365	1.356	1.348	1.339	1.332	1.325	1.319	1.312	1.308	1.305	1.302	1.300	1.301	1.302	1.305	1.309	1.315	1.322	1.330	1.340	1.352	1.366	1.380	1.398	1.414	1.434	1.454	1.475	1.498	1.521	1.546	1.572	1.599	1.626	1.655	1.682	1.711	1.741	1.770	1.800	1.830	1.859	1.888	1.916	1.944	1.971	1.998	2.024	2.047	2.071	2.094	2.114	2.132	2.150	2.165	2.180	2.192	2.204	2.211	2.220	2.224	2.228	2.229	2.228	2.225	2.220	2.214	2.205	2.194	2.181	2.168	2.152	2.135	2.115	2.095	2.074	2.050	2.025	2.000	1.971	1.945	1.915	1.885	1.855	1.822	1.791	1.759	1.728	1.694	1.660	1.628	1.594	1.561	1.529	1.495	1.462	1.430	1.399	1.368	1.335	1.306	1.276	1.248	1.219	1.191	1.164	1.138	1.112	1.088	1.065	1.042	1.020	0.999	0.979	0.959	0.941	0.922	0.906	0.891	0.876	0.862	0.849	0.838	0.825	0.815	0.805	0.796	0.789	0.781	0.775	0.769	0.764	0.760	0.756	0.755	0.754	0.752	0.752	0.752	0.755	0.756	0.759	0.764	0.768	0.774	0.780	0.786	0.795	0.805	0.815	0.826	0.838	0.850	0.864	0.880	0.894	0.911	0.930	0.948	0.968	0.988	1.009	1.032	1.055	1.079	1.105	1.131	1.158	1.185	1.214	1.242	1.272	1.302	1.334	1.365	1.398	1.430	1.462	1.496	1.529	1.562	1.595	1.628	1.659	1.691	1.722	1.754	1.784	1.815	1.842	1.870	1.898	1.922	1.946	1.970	1.990	2.010	2.029	2.045	2.059	2.074	2.085	2.094	2.102	2.108	2.111	2.112	2.111	2.110	2.105	2.098	2.090	2.080	2.068	2.052	2.038	2.020	2.000	1.980	1.958	1.934	1.909	1.884	1.856	1.830	1.801	1.774	1.744	1.714	1.684	1.654	1.624	1.595	1.566	1.536	1.509	1.481	1.452	1.426	1.401	1.378	1.354	1.330	1.310	1.290	1.270	1.252	1.235	1.219	1.204	1.191	1.180	1.169	1.160	1.151	1.144	1.138	1.131	1.126	1.122	1.119	1.116	1.115	1.112	1.110	1.110	1.108	1.106	1.105	1.102	1.100	1.099	1.096	1.092	1.089	1.085	1.079	1.074	1.068	1.060	1.052	1.044	1.034	1.024	1.012	0.999	0.985	0.971	0.956	0.940	0.922	0.905	0.886	0.865	0.844	0.824	0.802	0.779	0.755	0.732	0.709	0.684	0.659	0.634	0.608	0.582	0.556	0.531	0.505	0.479	0.452	0.429	0.402	0.378	0.354	0.329	0.304	0.280	0.258	0.234	0.211	0.189	0.168	0.146	0.126	0.106	0.086	0.068	0.050	0.032	0.015	-0.001	-0.016	-0.030	-0.045	-0.056	-0.069	-0.081	-0.091	-0.100	-0.109	-0.118	-0.124	-0.131	-0.136	-0.140	-0.144	-0.146	-0.149	-0.148	-0.148	-0.146	-0.144	-0.141	-0.136	-0.131	-0.124	-0.116	-0.108	-0.098	-0.086	-0.075	-0.061	-0.049	-0.035	-0.019	-0.004	0.014	0.030	0.048	0.066	0.085	0.102	0.122	0.141	0.161	0.181	0.200	0.220	0.239	0.256	0.275	0.292	0.310	0.325	0.341	0.356	0.370	0.382	0.394	0.404	0.412	0.421	0.425	0.430	0.432	0.432	0.431	0.429	0.424	0.418	0.409	0.398	0.385	0.371	0.354	0.336	0.315	0.294	0.270	0.246	0.219	0.190	0.161	0.129	0.096	0.062	0.028	-0.009	-0.045	-0.082	-0.120	-0.159	-0.198	-0.238	-0.276	-0.316	-0.355	-0.394	-0.432	-0.470	-0.507	-0.542	-0.578	-0.610	-0.642	-0.675	-0.704	-0.732	-0.759	-0.782	-0.805	-0.825	-0.844	-0.860	-0.875	-0.886	-0.896	-0.902	-0.908	-0.911	-0.912	-0.911	-0.906	-0.901	-0.894	-0.882	-0.871	-0.859	-0.842	-0.824	-0.805	-0.785	-0.761	-0.739	-0.714	-0.689	-0.661	-0.632	-0.605	-0.575	-0.545	-0.516	-0.486	-0.455	-0.425	-0.395	-0.365	-0.336	-0.306	-0.279	-0.250	-0.224	-0.199	-0.174	-0.150	-0.128	-0.105	-0.085	-0.065	-0.048	-0.031	-0.016	-0.002	0.010	0.021	0.030	0.039	0.045	0.051	0.055	0.058	0.059	0.060	0.059	0.058	0.054	0.050	0.046	0.040	0.034	0.026	0.019	0.010	0.001	-0.009	-0.020	-0.030	-0.040	-0.052	-0.064	-0.074	-0.086	-0.098	-0.110	-0.121	-0.134	-0.145	-0.158	-0.169	-0.180	-0.191	-0.202	-0.214	-0.224	-0.234	-0.245	-0.255	-0.264	-0.274	-0.282	-0.291	-0.299	-0.306	-0.315	-0.322	-0.329	-0.334	-0.340	-0.345	-0.350	-0.352	-0.356	-0.360	-0.361	-0.362	-0.364	-0.362	-0.362	-0.361	-0.359	-0.356	-0.352	-0.349	-0.341	-0.335	-0.328	-0.319	-0.309	-0.298	-0.286	-0.274	-0.260	-0.245	-0.229	-0.212	-0.195	-0.176	-0.156	-0.136	-0.114	-0.092	-0.069	-0.046	-0.021	0.002	0.029	0.054	0.081	0.108	0.135	0.162	0.189	0.216	0.244	0.271	0.298	0.325	0.350	0.378	0.402	0.428	0.451	0.475	0.499	0.521	0.542	0.562	0.581	0.600	0.618	0.634	0.648	0.662	0.675	0.686	0.696	0.706	0.714	0.722	0.729	0.732	0.736	0.739	0.741	0.744	0.742	0.742	0.741	0.739	0.736	0.732	0.730	0.725	0.720	0.715	0.709	0.704	0.699	0.692	0.688	0.682	0.679	0.674	0.670	0.665	0.664	0.660	0.659	0.658	0.658	0.658	0.659	0.660	0.664	0.668	0.672	0.678	0.686	0.694	0.704	0.714	0.725	0.739	0.751	0.766	0.781	0.799	0.818	0.836	0.855	0.876	0.896	0.919	0.941	0.965	0.989	1.014	1.039	1.064	1.090	1.115	1.141	1.169	1.195	1.221	1.248	1.274	1.300	1.325	1.350	1.374	1.399	1.422	1.445	1.468	1.489	1.509	1.528	1.546	1.564	1.580	1.596	1.610	1.624	1.635	1.646	1.656	1.665	1.672	1.678	1.684	1.688	1.690	1.691	1.694	1.692	1.691	1.689	1.686	1.682	1.678	1.672	1.666	1.660	1.654	1.646	1.640	1.632	1.624	1.616	1.610	1.601	1.595	1.588	1.582	1.576	1.571	1.568	1.562	1.560	1.558	1.556	1.556	1.558	1.559	1.561	1.565	1.570	1.576	1.582	1.591	1.601	1.612	1.625	1.639	1.652	1.668	1.685	1.702	1.721	1.742	1.762	1.784	1.806	1.829	1.852	1.876	1.901	1.928	1.951	1.978	2.004	2.030	2.056	2.082	2.109	2.135	2.160	2.186	2.212	2.235	2.260	2.284	2.308	2.329	2.351	2.371	2.391	2.410	2.429	2.446	2.462	2.478	2.492	2.505	2.518	2.529	2.539	2.548	2.556	2.564	2.570	2.574	2.579	2.580	2.582	2.584	2.584	2.582	2.581	2.579	2.576	2.571	2.568	2.562	2.558	2.551	2.544	2.538	2.530	2.521	2.514	2.505	2.496	2.486	2.478	2.469	2.461	2.451	2.442	2.434	2.425	2.418	2.409	2.400	2.391	2.385	2.378	2.370	2.364	2.359	2.351	2.348	2.341	2.338	2.334	2.331	2.328	2.326	2.325	2.322	2.322	2.322	2.324	2.324	2.326	2.328	2.330	2.332	2.335	2.340	2.345	2.350	2.355	2.360	2.366	2.372	2.379	2.386	2.394	2.401	2.410	2.418	2.426	2.434	2.442	2.452	2.461	2.470	2.480	2.490	2.499	2.508	2.518	2.526	2.536	2.545	2.554	2.562	2.571	2.580	2.589	2.596	2.604	2.612	2.620	2.626	2.632	2.638	2.644	2.649	2.654	2.656	2.660	2.662	2.665	2.666	2.668	2.668	2.666	2.666	2.664	2.660	2.658	2.655	2.651	2.645	2.640	2.635	2.628	2.620	2.612	2.604	2.595	2.586	2.576	2.568	2.556	2.545	2.534	2.522	2.511	2.499	2.486	2.474	2.461	2.449	2.436	2.424	2.410	2.399	2.385	2.372	2.361	2.349	2.336	2.324	2.314	2.302	2.291	2.281	2.271	2.261	2.252	2.244	2.235	2.228	2.221	2.214	2.208	2.202	2.198	2.192	2.189	2.186	2.184	2.181	2.179	2.179	2.178	2.176	2.178	2.178	2.179	2.181	2.182	2.185	2.188	2.191	2.195	2.199	2.202	2.208	2.212	2.218	2.221	2.228	2.234	2.238	2.244	2.248	2.254	2.259	2.264	2.268	2.272	2.278	2.281	2.284	2.288	2.291	2.292	2.295	2.296	2.298	2.298	2.298	2.296	2.295	2.292	2.290	2.285	2.280	2.275	2.268	2.260	2.252	2.244	2.232	2.221	2.210	2.198	2.184	2.169	2.154	2.138	2.120	2.102	2.082	2.062	2.042	2.021	2.000	1.976	1.954	1.930	1.905	1.880	1.856	1.830	1.804	1.778	1.751	1.726	1.699	1.672	1.645	1.620	1.594	1.568	1.542	1.516	1.491	1.466	1.442	1.419	1.395	1.374	1.351	1.330	1.309	1.288	1.269	1.250	1.231	1.214	1.196	1.180	1.165	1.150	1.135	1.121	1.109	1.098	1.086	1.075	1.064	1.055	1.045	1.036	1.028	1.020	1.012	1.005	0.999	0.991	0.986	0.980	0.975	0.969	0.964	0.959	0.954	0.949	0.942	0.939	0.934	0.930	0.925	0.921	0.918	0.912	0.910	0.905	0.900	0.898	0.894	0.890	0.888	0.884	0.880	0.878	0.875	0.872	0.870	0.868	0.866	0.864	0.862	0.861	0.859	0.859	0.858	0.858	0.856	0.856	0.855	0.855	0.855	0.855	0.854	0.855	0.855	0.855	0.856	0.856	0.856	0.858	0.859	0.859	0.860	0.860	0.861	0.862	0.862	0.864	0.865	0.865	0.866	0.868	0.869	0.869	0.871	0.872	0.874	0.875	0.878	0.880	0.882	0.884	0.888	0.891	0.895	0.899	0.902	0.908	0.912	0.919	0.925	0.930	0.938	0.945	0.954	0.961	0.971	0.980	0.991	1.001	1.012	1.025	1.038	1.051	1.064	1.078	1.092	1.106	1.121	1.136	1.151	1.168	1.184	1.200	1.216	1.232	1.249	1.266	1.281	1.298	1.315	1.330	1.345	1.360	1.375	1.389	1.402	1.415	1.428	1.439	1.450	1.460	1.470	1.479	1.486	1.492	1.500	1.505	1.509	1.512	1.515	1.516	1.518	1.518	1.516	1.515	1.511	1.509	1.505	1.500	1.495	1.488	1.481	1.474	1.466	1.458	1.449	1.439	1.429	1.418	1.406	1.395	1.382	1.371	1.359	1.346	1.334	1.320	1.306	1.292	1.278	1.264	1.250	1.235	1.221	1.205	1.191	1.176	1.161	1.146	1.131	1.115	1.100	1.085	1.069	1.052	1.039	1.024	1.008	0.991	0.976	0.961	0.946	0.930	0.915	0.900	0.885	0.870	0.856	0.841	0.828	0.814	0.801	0.788	0.775	0.762	0.750	0.738	0.728	0.716	0.708	0.698	0.688	0.679	0.671	0.665	0.658	0.652	0.646	0.641	0.639	0.635	0.632	0.629	0.629	0.626	0.626	0.626	0.626	0.629	0.629	0.631	0.632	0.634	0.638	0.639	0.641	0.642	0.645	0.648	0.649	0.650	0.652	0.652	0.654	0.654	0.652	0.652	0.651	0.649	0.645	0.641	0.638	0.631	0.625	0.618	0.610	0.601	0.591	0.580	0.568	0.555	0.541	0.526	0.510	0.492	0.474	0.455	0.436	0.414	0.392	0.370	0.346	0.324	0.298	0.272	0.246	0.220	0.191	0.164	0.135	0.105	0.076	0.045	0.015	-0.016	-0.048	-0.080	-0.111	-0.144	-0.176	-0.208	-0.240	-0.272	-0.305	-0.339	-0.371	-0.402	-0.435	-0.468	-0.498	-0.530	-0.561	-0.591	-0.622	-0.652	-0.681	-0.711	-0.739	-0.766	-0.794	-0.821	-0.846	-0.871	-0.896	-0.920	-0.942	-0.964	-0.986	-1.005	-1.025	-1.042	-1.060	-1.076	-1.091	-1.105	-1.119	-1.130	-1.141	-1.151	-1.160	-1.168	-1.172	-1.179	-1.182	-1.186	-1.186	-1.188	-1.188	-1.186	-1.184	-1.180	-1.176	-1.170	-1.164	-1.158	-1.150	-1.141	-1.132	-1.122	-1.112	-1.102	-1.091	-1.080	-1.068	-1.056	-1.044	-1.031	-1.020	-1.008	-0.995	-0.984	-0.972	-0.961	-0.951	-0.941	-0.931	-0.922	-0.914	-0.905	-0.899	-0.891	-0.885	-0.881	-0.876	-0.872	-0.870	-0.868	-0.866	-0.866	-0.865	-0.866	-0.868	-0.869	-0.872	-0.876	-0.880	-0.884	-0.889	-0.892	-0.899	-0.904	-0.910	-0.916	-0.921	-0.928	-0.932	-0.938	-0.944	-0.949	-0.954	-0.959	-0.962	-0.968	-0.970	-0.972	-0.974	-0.975	-0.975	-0.975	-0.974	-0.972	-0.969	-0.965	-0.961	-0.955	-0.950	-0.942	-0.935	-0.926	-0.918	-0.908	-0.896	-0.885	-0.874	-0.861	-0.849	-0.836	-0.822	-0.809	-0.796	-0.782	-0.769	-0.754	-0.740	-0.728	-0.715	-0.702	-0.690	-0.679	-0.668	-0.659	-0.649	-0.642	-0.634	-0.629	-0.624	-0.620	-0.618	-0.616	-0.618	-0.619	-0.620	-0.625	-0.631	-0.639	-0.648	-0.659	-0.670	-0.682	-0.699	-0.714	-0.732	-0.751	-0.771	-0.792	-0.815	-0.840	-0.865	-0.891	-0.919	-0.946	-0.974	-1.004	-1.032	-1.064	-1.095	-1.126	-1.158	-1.189	-1.220	-1.252	-1.284	-1.315	-1.346	-1.376	-1.405	-1.435	-1.464	-1.490	-1.516	-1.541	-1.565	-1.588	-1.610	-1.630	-1.650	-1.666	-1.682	-1.696	-1.710	-1.721	-1.730	-1.739	-1.744	-1.748	-1.750	-1.752	-1.750	-1.748	-1.742	-1.736	-1.729	-1.719	-1.708	-1.695	-1.680	-1.664	-1.648	-1.628	-1.609	-1.586	-1.565	-1.541	-1.515	-1.490	-1.462	-1.434	-1.404	-1.375	-1.344	-1.314	-1.281	-1.249	-1.216	-1.182	-1.150	-1.116	-1.082	-1.050	-1.015	-0.982	-0.949	-0.916	-0.882	-0.850	-0.820	-0.789	-0.756	-0.726	-0.698	-0.670	-0.641	-0.615	-0.589	-0.564	-0.540	-0.516	-0.495	-0.472	-0.452	-0.434	-0.415	-0.399	-0.382	-0.368	-0.355	-0.341	-0.329	-0.319	-0.309	-0.300	-0.291	-0.284	-0.278	-0.271	-0.266	-0.262	-0.259	-0.256	-0.254	-0.251	-0.250	-0.249	-0.248	-0.246	-0.246	-0.246	-0.246	-0.245	-0.245	-0.244	-0.245	-0.244	-0.244	-0.244	-0.242	-0.241	-0.239	-0.238	-0.235	-0.232	-0.229	-0.226	-0.221	-0.219	-0.214	-0.209	-0.204	-0.198	-0.191	-0.185	-0.179	-0.172	-0.165	-0.158	-0.149	-0.141	-0.132	-0.124	-0.115	-0.106	-0.096	-0.088	-0.079	-0.069	-0.059	-0.049	-0.039	-0.029	-0.019	-0.009	0.001	0.010	0.021	0.030	0.039	0.049	0.058	0.068	0.078	0.086	0.095	0.104	0.112	0.121	0.130	0.139	0.146	0.155	0.162	0.170	0.179	0.186	0.194	0.201	0.209	0.215	0.222	0.230	0.238	0.244	0.250	0.258	0.265	0.272	0.279	0.285	0.292	0.300	0.306	0.314	0.321	0.329	0.336	0.344	0.351	0.359	0.366	0.374	0.381	0.389	0.396	0.404	0.412	0.420	0.428	0.436	0.445	0.452	0.462	0.470	0.480	0.489	0.496	0.506	0.515	0.524	0.535	0.544	0.552	0.561	0.571	0.580	0.590	0.599	0.609	0.618	0.628	0.638	0.648	0.656	0.666	0.675	0.685	0.694	0.704	0.712	0.721	0.730	0.739	0.748	0.756	0.765	0.772	0.780	0.789	0.795	0.802	0.809	0.816	0.822	0.828	0.832	0.838	0.842	0.848	0.851	0.854	0.856	0.859	0.861	0.862	0.862	0.864	0.862	0.862	0.860	0.859	0.855	0.854	0.850	0.845	0.840	0.835	0.829	0.822	0.815	0.808	0.799	0.791	0.781	0.771	0.761	0.751	0.739	0.728	0.716	0.702	0.689	0.676	0.661	0.648	0.632	0.618	0.601	0.586	0.571	0.554	0.536	0.520	0.504	0.485	0.468	0.451	0.434	0.416	0.399	0.380	0.362	0.345	0.328	0.310	0.292	0.276	0.259	0.242	0.225	0.209	0.192	0.176	0.161	0.145	0.130	0.115	0.100	0.086	0.072	0.059	0.046	0.032	0.020	0.009	-0.004	-0.016	-0.026	-0.038	-0.048	-0.059	-0.068	-0.078	-0.086	-0.092	-0.102	-0.109	-0.115	-0.122	-0.129	-0.135	-0.140	-0.145	-0.150	-0.154	-0.158	-0.162	-0.164	-0.169	-0.170	-0.172	-0.174	-0.175	-0.176	-0.176	-0.176	-0.176	-0.174	-0.174	-0.171	-0.169	-0.165	-0.162	-0.159	-0.154	-0.149	-0.144	-0.138	-0.131	-0.124	-0.116	-0.108	-0.099	-0.089	-0.080	-0.069	-0.058	-0.048	-0.035	-0.022	-0.010	0.004	0.019	0.032	0.046	0.061	0.076	0.092	0.109	0.124	0.140	0.155	0.172	0.188	0.204	0.220	0.236	0.252	0.268	0.282	0.298	0.312	0.326	0.340	0.354	0.366	0.379	0.389	0.400	0.410	0.420	0.428	0.438	0.444	0.451	0.456	0.461	0.465	0.469	0.471	0.474	0.475	0.476	0.476	0.474	0.472	0.471	0.469	0.465	0.462	0.458	0.454	0.450	0.444	0.439	0.432	0.428	0.422	0.415	0.410	0.404	0.399	0.392	0.386	0.381	0.376	0.371	0.366	0.362	0.358	0.355	0.352	0.350	0.349	0.348	0.346	0.348	0.348	0.349	0.351	0.352	0.356	0.361	0.365	0.371	0.376	0.384	0.390	0.398	0.406	0.415	0.422	0.432	0.442	0.452	0.464	0.474	0.485	0.496	0.507	0.518	0.530	0.541	0.552	0.564	0.575	0.586	0.596	0.608	0.619	0.628	0.638	0.648	0.656	0.665	0.672	0.680	0.686	0.692	0.698	0.702	0.708	0.710	0.714	0.715	0.716	0.718	0.718	0.716	0.714	0.711	0.708	0.702	0.699	0.692	0.686	0.679	0.671	0.664	0.654	0.644	0.634	0.622	0.612	0.600	0.588	0.575	0.562	0.549	0.536	0.522	0.510	0.498	0.482	0.470	0.458	0.445	0.432	0.420	0.409	0.398	0.388	0.376	0.368	0.358	0.350	0.342	0.335	0.329	0.324	0.319	0.315	0.312	0.311	0.310	0.309	0.309	0.310	0.312	0.315	0.319	0.322	0.328	0.334	0.340	0.345	0.352	0.360	0.368	0.375	0.382	0.390	0.398	0.406	0.414	0.422	0.429	0.435	0.441	0.448	0.452	0.456	0.461	0.462	0.464	0.465	0.464	0.462	0.460	0.455	0.450	0.444	0.435	0.426	0.415	0.402	0.389	0.372	0.355	0.336	0.316	0.294	0.271	0.248	0.220	0.192	0.164	0.134	0.102	0.070	0.036	0.002	-0.034	-0.070	-0.106	-0.144	-0.182	-0.219	-0.259	-0.298	-0.335	-0.375	-0.412	-0.451	-0.489	-0.526	-0.564	-0.600	-0.636	-0.670	-0.705	-0.736	-0.769	-0.799	-0.828	-0.856	-0.881	-0.905	-0.929	-0.949	-0.969	-0.986	-1.002	-1.015	-1.028	-1.038	-1.046	-1.051	-1.056	-1.058	-1.059	-1.056	-1.054	-1.049	-1.041	-1.032	-1.022	-1.011	-0.998	-0.982	-0.965	-0.949	-0.930	-0.910	-0.888	-0.865	-0.842	-0.818	-0.794	-0.769	-0.744	-0.718	-0.691	-0.665	-0.638	-0.611	-0.585	-0.560	-0.534	-0.510	-0.485	-0.461	-0.438	-0.416	-0.395	-0.375	-0.356	-0.338	-0.320	-0.304	-0.290	-0.276	-0.264	-0.252	-0.244	-0.236	-0.229	-0.222	-0.219	-0.216	-0.215	-0.214	-0.215	-0.216	-0.220	-0.224	-0.230	-0.236	-0.241	-0.249	-0.258	-0.266	-0.276	-0.285	-0.294	-0.305	-0.315	-0.325	-0.335	-0.344	-0.354	-0.362	-0.371	-0.379	-0.385	-0.391	-0.396	-0.401	-0.404	-0.405	-0.408	-0.406	-0.405	-0.402	-0.399	-0.392	-0.385	-0.378	-0.368	-0.356	-0.344	-0.329	-0.312	-0.295	-0.278	-0.256	-0.236	-0.212	-0.190	-0.164	-0.138	-0.110	-0.081	-0.052	-0.021	0.009	0.041	0.074	0.108	0.141	0.175	0.210	0.245	0.280	0.312	0.348	0.382	0.418	0.451	0.486	0.520	0.554	0.585	0.616	0.649	0.679	0.709	0.738	0.765	0.792	0.818	0.842	0.866	0.888	0.910	0.930	0.948	0.966	0.981	0.996	1.010	1.022	1.034	1.044	1.052	1.059	1.064	1.069	1.071	1.072	1.074	1.074	1.071	1.068	1.065	1.060	1.054	1.046	1.039	1.030	1.021	1.010	0.999	0.986	0.974	0.960	0.946	0.931	0.915	0.900	0.884	0.866	0.850	0.832	0.814	0.796	0.778	0.760	0.741	0.722	0.704	0.686	0.666	0.649	0.630	0.612	0.592	0.576	0.558	0.540	0.522	0.506	0.489	0.472	0.458	0.442	0.428	0.414	0.400	0.388	0.375	0.364	0.352	0.342	0.334	0.325	0.319	0.311	0.306	0.300	0.296	0.294	0.291	0.290	0.290	0.291	0.292	0.294	0.298	0.302	0.308	0.314	0.321	0.329	0.338	0.348	0.358	0.369	0.380	0.394	0.405	0.420	0.434	0.448	0.462	0.479	0.495	0.510	0.526	0.542	0.560	0.576	0.594	0.610	0.625	0.642	0.658	0.674	0.690	0.704	0.720	0.734	0.748	0.761	0.774	0.785	0.798	0.809	0.819	0.829	0.839	0.846	0.855	0.861	0.869	0.875	0.880	0.885	0.889	0.892	0.896	0.899	0.901	0.902	0.904	0.904	0.904	0.904	0.904	0.904	0.901	0.901	0.900	0.899	0.899	0.898	0.896	0.895	0.895	0.895	0.896	0.896	0.898	0.899	0.900	0.901	0.905	0.909	0.912	0.918	0.922	0.929	0.936	0.942	0.950	0.959	0.969	0.979	0.989	1.001	1.014	1.028	1.041	1.056	1.072	1.089	1.106	1.122	1.141	1.161	1.181	1.201	1.222	1.244	1.265	1.288	1.310	1.334	1.358	1.380	1.405	1.429	1.454	1.479	1.504	1.529	1.554	1.578	1.604	1.629	1.652	1.678	1.701	1.725	1.750	1.772	1.796	1.818	1.841	1.862	1.882	1.904	1.924	1.942	1.962	1.979	1.998	2.014	2.029	2.044	2.056	2.070	2.081	2.092	2.102	2.111	2.119	2.126	2.134	2.138	2.142	2.146	2.148	2.150	2.150	2.150	2.148	2.145	2.141	2.138	2.132	2.126	2.120	2.112	2.106	2.096	2.089	2.079	2.069	2.060	2.050	2.039	2.027	2.018	2.006	1.994	1.984	1.972	1.961	1.950	1.940	1.930	1.920	1.911	1.902	1.894	1.886	1.878	1.871	1.865	1.860	1.854	1.849	1.845	1.842	1.839	1.838	1.835	1.834	1.834	1.834	1.835	1.835	1.838	1.839	1.842	1.845	1.848	1.850	1.855	1.858	1.861	1.866	1.869	1.872	1.876	1.879	1.881	1.884	1.885	1.888	1.889	1.890	1.891	1.890	1.889	1.889	1.885	1.882	1.879	1.875	1.870	1.864	1.856	1.849	1.840	1.830	1.820	1.809	1.798	1.785	1.771	1.756	1.741	1.725	1.709	1.691	1.674	1.655	1.635	1.615	1.594	1.572	1.551	1.529	1.506	1.484	1.460	1.436	1.412	1.389	1.365	1.340	1.316	1.291	1.269	1.244	1.220	1.198	1.174	1.150	1.126	1.104	1.081	1.061	1.039	1.019	0.998	0.978	0.958	0.940	0.921	0.904	0.886	0.871	0.855	0.841	0.828	0.814	0.801	0.789	0.778	0.766	0.756	0.746	0.739	0.729	0.722	0.716	0.710	0.704	0.699	0.694	0.690	0.686	0.684	0.681	0.679	0.678	0.676	0.676	0.675	0.675	0.676	0.676	0.678	0.678	0.679	0.680	0.681	0.682	0.685	0.685	0.686	0.688	0.690	0.691	0.692	0.694	0.695	0.696	0.696	0.698	0.698	0.698	0.696	0.696	0.695	0.694	0.691	0.690	0.688	0.685	0.681	0.678	0.674	0.669	0.662	0.656	0.651	0.645	0.636	0.630	0.621	0.614	0.605	0.595	0.585	0.575	0.565	0.555	0.542	0.531	0.519	0.506	0.492	0.481	0.468	0.454	0.440	0.426	0.411	0.398	0.382	0.368	0.352	0.339	0.324	0.308	0.292	0.278	0.264	0.250	0.235	0.221	0.206	0.194	0.180	0.168	0.156	0.145	0.135	0.124	0.114	0.106	0.098	0.090	0.084	0.079	0.075	0.071	0.068	0.068	0.068	0.068	0.069	0.072	0.078	0.082	0.089	0.096	0.105	0.115	0.126	0.138	0.151	0.166	0.181	0.199	0.215	0.234	0.254	0.274	0.295	0.316	0.339	0.361	0.384	0.408	0.431	0.455	0.479	0.502	0.528	0.551	0.575	0.600	0.624	0.646	0.669	0.691	0.712	0.732	0.754	0.772	0.791	0.808	0.824	0.839	0.852	0.865	0.876	0.886	0.895	0.902	0.909	0.914	0.918	0.919	0.920	0.920	0.919	0.915	0.911	0.905	0.899	0.891	0.882	0.872	0.861	0.850	0.836	0.822	0.809	0.794	0.778	0.762	0.745	0.728	0.710	0.692	0.674	0.656	0.638	0.620	0.602	0.585	0.566	0.550	0.532	0.516	0.500	0.484	0.469	0.454	0.440	0.428	0.415	0.404	0.392	0.382	0.372	0.365	0.356	0.350	0.344	0.338	0.332	0.329	0.325	0.324	0.320	0.320	0.319	0.320	0.320	0.322	0.324	0.326	0.330	0.332	0.336	0.341	0.346	0.351	0.356	0.361	0.368	0.372	0.379	0.385	0.391	0.396	0.404	0.410	0.415	0.420	0.426	0.432	0.439	0.444	0.449	0.454	0.460	0.464	0.468	0.474	0.478	0.481	0.485	0.488	0.491	0.494	0.496	0.499	0.502	0.504	0.506	0.507	0.507	0.509	0.509	0.507	0.507	0.507	0.506	0.504	0.502	0.500	0.496	0.492	0.489	0.485	0.480	0.474	0.469	0.461	0.455	0.448	0.440	0.431	0.422	0.412	0.402	0.392	0.380	0.369	0.359	0.346	0.334	0.321	0.308	0.295	0.282	0.268	0.255	0.241	0.228	0.214	0.201	0.188	0.175	0.161	0.150	0.138	0.125	0.115	0.104	0.094	0.085	0.076	0.068	0.062	0.055	0.050	0.046	0.044	0.041	0.040	0.041	0.041	0.044	0.048	0.052	0.058	0.065	0.072	0.082	0.092	0.104	0.118	0.130	0.145	0.161	0.178	0.195	0.211	0.230	0.250	0.270	0.290	0.310	0.332	0.354	0.375	0.396	0.418	0.439	0.461	0.482	0.502	0.524	0.542	0.564	0.581	0.599	0.618	0.634	0.650	0.664	0.678	0.690	0.701	0.712	0.722	0.731	0.738	0.744	0.750	0.755	0.759	0.761	0.761	0.762	0.762	0.760	0.760	0.758	0.755	0.750	0.748	0.742	0.738	0.732	0.728	0.721	0.718	0.712	0.708	0.702	0.699	0.695	0.692	0.689	0.688	0.686	0.685	0.685	0.688	0.689	0.691	0.695	0.700	0.706	0.714	0.721	0.732	0.741	0.754	0.765	0.780	0.794	0.809	0.826	0.842	0.860	0.879	0.898	0.916	0.936	0.958	0.978	0.999	1.020	1.042	1.062	1.084	1.105	1.125	1.145	1.166	1.185	1.205	1.222	1.240	1.256	1.272	1.286	1.299	1.312	1.324	1.332	1.341	1.350	1.355	1.360	1.364	1.365	1.365	1.365	1.362	1.359	1.354	1.348	1.340	1.331	1.320	1.309	1.295	1.281	1.266	1.250	1.234	1.215	1.196	1.176	1.155	1.134	1.111	1.088	1.065	1.041	1.016	0.991	0.966	0.940	0.915	0.890	0.862	0.836	0.810	0.785	0.758	0.731	0.706	0.679	0.652	0.628	0.601	0.575	0.550	0.525	0.500	0.475	0.451	0.428	0.402	0.379	0.356	0.332	0.310	0.288	0.265	0.242	0.222	0.200	0.179	0.160	0.140	0.120	0.101	0.082	0.066	0.048	0.031	0.014	0.000	-0.016	-0.031	-0.045	-0.058	-0.069	-0.081	-0.091	-0.101	-0.110	-0.118	-0.124	-0.130	-0.135	-0.138	-0.140	-0.141	-0.140	-0.139	-0.135	-0.131	-0.126	-0.119	-0.110	-0.100	-0.089	-0.076	-0.061	-0.046	-0.029	-0.011	0.009	0.031	0.054	0.078	0.102	0.129	0.156	0.186	0.216	0.248	0.279	0.312	0.345	0.380	0.416	0.451	0.488	0.525	0.562	0.599	0.636	0.674	0.710	0.748	0.784	0.819	0.852	0.888	0.920	0.951	0.984	1.012	1.040	1.066	1.092	1.116	1.138	1.158	1.176	1.192	1.206	1.219	1.228	1.238	1.242	1.246	1.248	1.248	1.246	1.241	1.235	1.225	1.215	1.201	1.188	1.171	1.152	1.134	1.111	1.089	1.064	1.039	1.014	0.986	0.959	0.930	0.901	0.871	0.842	0.812	0.782	0.752	0.724	0.695	0.666	0.639	0.611	0.586	0.560	0.535	0.512	0.491	0.470	0.451	0.434	0.416	0.400	0.388	0.375	0.362	0.352	0.345	0.339	0.332	0.328	0.325	0.322	0.322	0.322	0.322	0.324	0.326	0.330	0.334	0.336	0.341	0.345	0.348	0.352	0.356	0.360	0.364	0.366	0.370	0.371	0.372	0.372	0.372	0.371	0.369	0.366	0.362	0.356	0.350	0.342	0.335	0.325	0.315	0.302	0.290	0.276	0.260	0.245	0.228	0.210	0.191	0.171	0.152	0.131	0.110	0.089	0.065	0.044	0.021	-0.002	-0.025	-0.049	-0.072	-0.095	-0.119	-0.141	-0.164	-0.186	-0.208	-0.229	-0.250	-0.271	-0.290	-0.310	-0.329	-0.346	-0.364	-0.381	-0.396	-0.412	-0.428	-0.441	-0.454	-0.468	-0.479	-0.490	-0.501	-0.511	-0.520	-0.529	-0.536	-0.545	-0.551	-0.559	-0.565	-0.570	-0.575	-0.580	-0.584	-0.589	-0.591	-0.595	-0.596	-0.599	-0.600	-0.602	-0.604	-0.605	-0.605	-0.606	-0.605	-0.605	-0.605	-0.604	-0.601	-0.600	-0.598	-0.595	-0.591	-0.589	-0.584	-0.581	-0.576	-0.571	-0.566	-0.561	-0.556	-0.551	-0.545	-0.539	-0.532	-0.526	-0.519	-0.514	-0.506	-0.500	-0.492	-0.488	-0.480	-0.474	-0.469	-0.462	-0.459	-0.454	-0.449	-0.445	-0.441	-0.440	-0.438	-0.436	-0.436	-0.438	-0.439	-0.440	-0.444	-0.448	-0.454	-0.460	-0.468	-0.476	-0.485	-0.496	-0.507	-0.520	-0.534	-0.548	-0.564	-0.580	-0.599	-0.616	-0.636	-0.656	-0.678	-0.699	-0.721	-0.742	-0.765	-0.790	-0.812	-0.836	-0.859	-0.882	-0.906	-0.930	-0.952	-0.976	-0.998	-1.018	-1.038	-1.058	-1.076	-1.094	-1.110	-1.126	-1.141	-1.154	-1.165	-1.176	-1.185	-1.192	-1.198	-1.202	-1.205	-1.206	-1.205	-1.204	-1.200	-1.195	-1.189	-1.180	-1.170	-1.160	-1.148	-1.134	-1.119	-1.102	-1.085	-1.066	-1.049	-1.029	-1.008	-0.986	-0.965	-0.942	-0.920	-0.898	-0.875	-0.852	-0.829	-0.808	-0.784	-0.762	-0.740	-0.719	-0.698	-0.676	-0.658	-0.639	-0.620	-0.604	-0.588	-0.571	-0.556	-0.544	-0.531	-0.520	-0.509	-0.499	-0.490	-0.484	-0.478	-0.471	-0.466	-0.462	-0.460	-0.458	-0.455	-0.455	-0.455	-0.456	-0.458	-0.459	-0.461	-0.465	-0.468	-0.471	-0.475	-0.480	-0.484	-0.489	-0.494	-0.499	-0.504	-0.507	-0.512	-0.518	-0.521	-0.526	-0.530	-0.535	-0.539	-0.542	-0.546	-0.551	-0.555	-0.558	-0.562	-0.565	-0.569	-0.570	-0.574	-0.576	-0.579	-0.581	-0.584	-0.586	-0.589	-0.591	-0.594	-0.595	-0.598	-0.599	-0.600	-0.601	-0.602	-0.605	-0.606	-0.606	-0.608	-0.608	-0.609	-0.609	-0.608	-0.606	-0.606	-0.604	-0.602	-0.600	-0.598	-0.594	-0.590	-0.585	-0.579	-0.572	-0.566	-0.559	-0.550	-0.541	-0.531	-0.521	-0.510	-0.496	-0.484	-0.470	-0.455	-0.439	-0.421	-0.404	-0.385	-0.365	-0.345	-0.325	-0.302	-0.280	-0.258	-0.234	-0.210	-0.185	-0.161	-0.136	-0.111	-0.086	-0.061	-0.035	-0.010	0.016	0.041	0.066	0.091	0.116	0.140	0.165	0.188	0.209	0.230	0.251	0.270	0.290	0.308	0.325	0.340	0.356	0.370	0.381	0.394	0.404	0.414	0.421	0.429	0.436	0.440	0.445	0.448	0.450	0.450	0.451	0.450	0.449	0.446	0.442	0.438	0.434	0.429	0.424	0.418	0.411	0.406	0.399	0.392	0.386	0.379	0.374	0.368	0.361	0.356	0.351	0.348	0.345	0.341	0.340	0.338	0.339	0.340	0.342	0.345	0.351	0.356	0.364	0.372	0.382	0.394	0.405	0.419	0.435	0.450	0.469	0.488	0.507	0.531	0.552	0.578	0.602	0.629	0.658	0.685	0.714	0.745	0.775	0.808	0.840	0.872	0.908	0.940	0.974	1.008	1.041	1.076	1.110	1.142	1.176	1.208	1.240	1.271	1.301	1.332	1.361	1.389	1.416	1.441	1.468	1.490	1.512	1.532	1.551	1.570	1.586	1.601	1.615	1.628	1.638	1.648	1.655	1.661	1.666	1.670	1.672	1.672	1.672	1.672	1.669	1.665	1.661	1.656	1.650	1.645	1.638	1.629	1.621	1.614	1.606	1.598	1.589	1.581	1.575	1.566	1.560	1.554	1.548	1.541	1.538	1.532	1.530	1.529	1.528	1.526	1.528	1.529	1.532	1.535	1.540	1.546	1.554	1.562	1.572	1.582	1.594	1.606	1.620	1.634	1.650	1.666	1.682	1.700	1.719	1.738	1.756	1.776	1.796	1.816	1.838	1.859	1.880	1.901	1.922	1.944	1.965	1.985	2.006	2.027	2.046	2.066	2.085	2.104	2.122	2.140	2.156	2.172	2.189	2.205	2.219	2.232	2.245	2.258	2.269	2.280	2.289	2.298	2.306	2.312	2.320	2.326	2.331	2.335	2.339	2.342	2.345	2.346	2.348	2.348	2.349	2.348	2.346	2.345	2.344	2.340	2.339	2.335	2.331	2.328	2.322	2.318	2.312	2.308	2.302	2.296	2.291	2.285	2.279	2.274	2.268	2.261	2.254	2.248	2.241	2.235	2.229	2.222	2.216	2.208	2.201	2.195	2.190	2.185	2.179	2.172	2.169	2.162	2.159	2.155	2.151	2.148	2.144	2.140	2.139	2.135	2.134	2.132	2.131	2.131	2.131	2.132	2.134	2.135	2.138	2.140	2.142	2.148	2.152	2.156	2.161	2.168	2.176	2.182	2.190	2.199	2.208	2.218	2.226	2.238	2.248	2.258	2.270	2.281	2.292	2.305	2.318	2.330	2.342	2.355	2.368	2.381	2.394	2.406	2.419	2.432	2.445	2.456	2.468	2.479	2.490	2.500	2.510	2.519	2.528	2.535	2.542	2.549	2.555	2.560	2.564	2.568	2.571	2.574	2.575	2.576	2.576	2.576	2.575	2.572	2.570	2.568	2.562	2.558	2.554	2.548	2.541	2.536	2.529	2.521	2.512	2.505	2.496	2.488	2.479	2.470	2.461	2.452	2.444	2.435	2.426	2.419	2.410	2.401	2.394	2.388	2.380	2.374	2.368	2.362	2.358	2.354	2.349	2.346	2.342	2.341	2.340	2.339	2.339	2.339	2.340	2.341	2.344	2.346	2.349	2.352	2.358	2.362	2.368	2.372	2.379	2.385	2.392	2.399	2.406	2.414	2.424	2.431	2.440	2.450	2.459	2.466	2.476	2.485	2.494	2.504	2.511	2.520	2.528	2.536	2.544	2.551	2.558	2.565	2.570	2.576	2.581	2.585	2.589	2.592	2.595	2.598	2.599	2.599	2.598	2.596	2.595	2.592	2.588	2.584	2.578	2.571	2.562	2.552	2.544	2.531	2.519	2.506	2.491	2.476	2.459	2.442	2.424	2.404	2.382	2.361	2.339	2.315	2.290	2.264	2.238	2.210	2.182	2.152	2.124	2.094	2.062	2.030	1.999	1.966	1.934	1.900	1.869	1.835	1.801	1.769	1.736	1.702	1.670	1.639	1.606	1.575	1.544	1.512	1.484	1.455	1.426	1.400	1.372	1.348	1.322	1.299	1.276	1.254	1.234	1.214	1.196	1.179	1.162	1.149	1.134	1.122	1.111	1.101	1.092	1.085	1.079	1.072	1.069	1.066	1.064	1.062	1.062	1.064	1.065	1.066	1.070	1.074	1.079	1.084	1.090	1.096	1.104	1.110	1.119	1.128	1.135	1.144	1.154	1.162	1.172	1.181	1.191	1.200	1.210	1.219	1.229	1.238	1.246	1.255	1.262	1.271	1.279	1.286	1.292	1.299	1.305	1.311	1.315	1.320	1.322	1.328	1.329	1.331	1.331	1.332	1.332	1.331	1.330	1.329	1.325	1.322	1.319	1.314	1.309	1.304	1.298	1.290	1.284	1.275	1.268	1.259	1.250	1.241	1.231	1.222	1.212	1.202	1.191	1.181	1.171	1.160	1.151	1.140	1.131	1.122	1.114	1.105	1.098	1.090	1.082	1.076	1.070	1.066	1.061	1.058	1.054	1.052	1.051	1.051	1.051	1.052	1.055	1.058	1.061	1.066	1.072	1.079	1.086	1.094	1.102	1.111	1.121	1.131	1.142	1.155	1.168	1.180	1.192	1.206	1.220	1.234	1.246	1.260	1.274	1.288	1.301	1.314	1.326	1.339	1.351	1.361	1.372	1.382	1.391	1.400	1.409	1.416	1.422	1.428	1.432	1.438	1.440	1.442	1.444	1.444	1.444	1.441	1.440	1.436	1.432	1.428	1.422	1.416	1.410	1.401	1.394	1.385	1.375	1.365	1.356	1.345	1.334	1.322	1.311	1.299	1.288	1.275	1.262	1.250	1.239	1.225	1.214	1.202	1.189	1.176	1.166	1.154	1.142	1.131	1.121	1.109	1.099	1.089	1.079	1.069	1.059	1.049	1.040	1.031	1.021	1.012	1.004	0.996	0.988	0.979	0.971	0.965	0.958	0.950	0.944	0.936	0.929	0.922	0.916	0.909	0.902	0.896	0.890	0.885	0.879	0.874	0.868	0.862	0.859	0.854	0.850	0.846	0.842	0.840	0.836	0.834	0.831	0.830	0.828	0.826	0.825	0.824	0.822	0.822	0.822	0.822	0.822	0.822	0.824	0.825	0.826	0.826	0.828	0.828	0.830	0.830	0.830	0.831	0.831	0.831	0.830	0.829	0.828	0.825	0.824	0.820	0.816	0.812	0.808	0.801	0.795	0.788	0.779	0.770	0.760	0.749	0.736	0.722	0.710	0.694	0.678	0.661	0.642	0.624	0.602	0.582	0.560	0.536	0.511	0.488	0.461	0.434	0.406	0.379	0.350	0.319	0.289	0.258	0.225	0.192	0.161	0.128	0.094	0.060	0.026	-0.008	-0.041	-0.076	-0.111	-0.145	-0.179	-0.214	-0.248	-0.280	-0.314	-0.346	-0.380	-0.410	-0.441	-0.472	-0.502	-0.532	-0.561	-0.589	-0.615	-0.641	-0.666	-0.690	-0.714	-0.735	-0.756	-0.778	-0.795	-0.811	-0.829	-0.845	-0.858	-0.870	-0.881	-0.891	-0.901	-0.908	-0.915	-0.919	-0.922	-0.925	-0.926	-0.926	-0.925	-0.922	-0.918	-0.914	-0.908	-0.900	-0.892	-0.882	-0.872	-0.861	-0.849	-0.836	-0.822	-0.808	-0.792	-0.778	-0.761	-0.745	-0.728	-0.710	-0.692	-0.674	-0.656	-0.638	-0.620	-0.601	-0.582	-0.565	-0.548	-0.530	-0.512	-0.496	-0.480	-0.465	-0.449	-0.435	-0.420	-0.408	-0.395	-0.384	-0.374	-0.364	-0.354	-0.345	-0.339	-0.331	-0.326	-0.321	-0.318	-0.312	-0.310	-0.310	-0.308	-0.308	-0.308	-0.310	-0.311	-0.314	-0.315	-0.318	-0.321	-0.325	-0.330	-0.335	-0.339	-0.342	-0.348	-0.351	-0.356	-0.360	-0.364	-0.369	-0.371	-0.375	-0.378	-0.380	-0.381	-0.382	-0.384	-0.385	-0.384	-0.384	-0.381	-0.379	-0.376	-0.371	-0.366	-0.361	-0.356	-0.350	-0.342	-0.335	-0.326	-0.318	-0.309	-0.299	-0.288	-0.278	-0.266	-0.255	-0.244	-0.232	-0.221	-0.209	-0.198	-0.186	-0.174	-0.162	-0.151	-0.141	-0.131	-0.121	-0.112	-0.104	-0.096	-0.090	-0.085	-0.079	-0.075	-0.072	-0.070	-0.069	-0.069	-0.070	-0.072	-0.076	-0.081	-0.088	-0.095	-0.104	-0.114	-0.125	-0.138	-0.151	-0.168	-0.182	-0.201	-0.220	-0.239	-0.259	-0.281	-0.304	-0.328	-0.351	-0.376	-0.402	-0.429	-0.456	-0.484	-0.511	-0.539	-0.568	-0.596	-0.625	-0.652	-0.681	-0.708	-0.735	-0.762	-0.789	-0.814	-0.839	-0.861	-0.885	-0.906	-0.928	-0.945	-0.964	-0.981	-0.995	-1.009	-1.021	-1.030	-1.040	-1.046	-1.052	-1.056	-1.058	-1.058	-1.056	-1.052	-1.046	-1.040	-1.031	-1.020	-1.008	-0.995	-0.979	-0.962	-0.942	-0.922	-0.901	-0.879	-0.854	-0.829	-0.802	-0.775	-0.745	-0.715	-0.685	-0.654	-0.622	-0.590	-0.556	-0.522	-0.490	-0.456	-0.424	-0.389	-0.355	-0.322	-0.289	-0.256	-0.224	-0.192	-0.162	-0.132	-0.102	-0.074	-0.046	-0.020	0.006	0.030	0.052	0.075	0.096	0.116	0.135	0.151	0.166	0.182	0.195	0.206	0.218	0.228	0.234	0.242	0.248	0.252	0.256	0.259	0.260	0.260	0.260	0.259	0.258	0.254	0.251	0.248	0.242	0.239	0.234	0.229	0.225	0.220	0.215	0.210	0.205	0.201	0.198	0.194	0.191	0.189	0.186	0.185	0.185	0.185	0.186	0.188	0.190	0.192	0.198	0.201	0.208	0.215	0.222	0.230	0.240	0.250	0.260	0.272	0.284	0.296	0.309	0.322	0.336	0.351	0.368	0.382	0.398	0.415	0.430	0.448	0.464	0.481	0.498	0.514	0.531	0.548	0.562	0.580	0.595	0.610	0.625	0.640	0.654	0.668	0.681	0.694	0.706	0.718	0.728	0.739	0.748	0.756	0.764	0.771	0.779	0.786	0.791	0.796	0.801	0.806	0.809	0.812	0.815	0.816	0.818	0.819	0.820	0.820	0.820	0.820	0.819	0.818	0.818	0.816	0.814	0.814	0.812	0.810	0.809	0.808	0.805	0.805	0.802	0.802	0.801	0.800	0.799	0.799	0.798	0.798	0.798	0.798	0.798	0.799	0.799	0.800	0.800	0.801	0.804	0.805	0.806	0.809	0.811	0.814	0.815	0.818	0.820	0.822	0.824	0.828	0.829	0.831	0.834	0.836	0.839	0.841	0.845	0.846	0.848	0.850	0.851	0.854	0.855	0.858	0.858	0.859	0.860	0.861	0.862	0.864	0.864	0.865	0.865	0.865	0.866	0.865	0.865	0.865	0.864	0.864	0.861	0.861	0.860	0.859	0.859	0.856	0.855	0.852	0.850	0.850	0.848	0.844	0.841	0.839	0.836	0.834	0.829	0.826	0.822	0.819	0.815	0.812	0.808	0.804	0.799	0.794	0.789	0.784	0.779	0.774	0.766	0.760	0.755	0.749	0.741	0.735	0.728	0.719	0.711	0.704	0.695	0.688	0.679	0.670	0.660	0.651	0.641	0.630	0.620	0.610	0.599	0.588	0.576	0.565	0.554	0.542	0.531	0.519	0.506	0.495	0.482	0.470	0.459	0.446	0.434	0.421	0.408	0.395	0.384	0.371	0.359	0.346	0.335	0.322	0.310	0.299	0.288	0.275	0.262	0.252	0.241	0.230	0.219	0.209	0.198	0.188	0.176	0.166	0.156	0.146	0.136	0.129	0.120	0.110	0.101	0.094	0.086	0.079	0.071	0.064	0.056	0.051	0.045	0.040	0.034	0.029	0.025	0.021	0.018	0.015	0.012	0.011	0.010	0.009	0.009	0.009	0.010	0.012	0.015	0.020	0.022	0.028	0.034	0.041	0.048	0.055	0.065	0.074	0.085	0.095	0.108	0.120	0.132	0.148	0.162	0.179	0.194	0.211	0.230	0.248	0.266	0.286	0.306	0.326	0.348	0.369	0.389	0.411	0.432	0.454	0.475	0.498	0.519	0.541	0.564	0.584	0.606	0.626	0.646	0.666	0.686	0.706	0.724	0.742	0.760	0.778	0.792	0.808	0.824	0.838	0.851	0.864	0.875	0.885	0.896	0.905	0.914	0.922	0.930	0.936	0.941	0.946	0.951	0.955	0.959	0.961	0.965	0.966	0.968	0.969	0.968	0.968	0.968	0.968	0.966	0.965	0.964	0.961	0.960	0.959	0.955	0.954	0.951	0.950	0.948	0.946	0.944	0.942	0.940	0.939	0.939	0.938	0.939	0.939	0.940	0.940	0.941	0.941	0.944	0.946	0.949	0.952	0.955	0.960	0.964	0.968	0.972	0.978	0.984	0.989	0.995	1.001	1.008	1.014	1.021	1.026	1.034	1.041	1.050	1.056	1.064	1.071	1.079	1.085	1.092	1.100	1.106	1.112	1.119	1.125	1.131	1.135	1.140	1.145	1.148	1.151	1.155	1.156	1.159	1.160	1.160	1.159	1.159	1.158	1.155	1.152	1.149	1.144	1.139	1.132	1.126	1.119	1.111	1.102	1.091	1.082	1.071	1.059	1.048	1.035	1.021	1.008	0.994	0.979	0.964	0.949	0.934	0.918	0.904	0.888	0.871	0.856	0.842	0.826	0.811	0.796	0.782	0.769	0.756	0.744	0.731	0.721	0.710	0.700	0.690	0.682	0.675	0.669	0.662	0.658	0.655	0.651	0.650	0.649	0.648	0.650	0.650	0.654	0.658	0.660	0.666	0.671	0.678	0.684	0.691	0.699	0.708	0.715	0.724	0.732	0.741	0.750	0.759	0.768	0.775	0.784	0.791	0.798	0.805	0.811	0.816	0.821	0.825	0.828	0.829	0.830	0.830	0.829	0.828	0.824	0.820	0.812	0.806	0.796	0.788	0.776	0.764	0.750	0.734	0.718	0.700	0.681	0.661	0.640	0.618	0.595	0.570	0.545	0.519	0.492	0.465	0.438	0.409	0.380	0.350	0.320	0.291	0.261	0.230	0.200	0.171	0.141	0.112	0.082	0.055	0.026	0.000	-0.028	-0.052	-0.078	-0.101	-0.124	-0.145	-0.164	-0.182	-0.200	-0.218	-0.232	-0.245	-0.256	-0.266	-0.275	-0.282	-0.288	-0.292	-0.295	-0.295	-0.295	-0.292	-0.289	-0.284	-0.276	-0.268	-0.258	-0.246	-0.234	-0.220	-0.205	-0.189	-0.171	-0.152	-0.134	-0.112	-0.090	-0.069	-0.046	-0.022	0.000	0.024	0.049	0.072	0.098	0.122	0.146	0.171	0.195	0.220	0.242	0.265	0.288	0.309	0.329	0.349	0.368	0.386	0.402	0.418	0.432	0.446	0.460	0.470	0.480	0.489	0.496	0.502	0.506	0.511	0.512	0.512	0.514	0.511	0.507	0.505	0.500	
