# Supplementary material for: Motion onset VEPs can see through the blur
Source: Sci Rep. 2024 Sep 12;14:21296. doi: 10.1038/s41598-024-72483-z (PMC11393312; doi:10.1038/s41598-024-72483-z)
Supplement: Supplementary file 3 — Supplementary Information 3. [file 41598_2024_72483_MOESM3_ESM.zip › VEP_raw_data/source_data/SourceBlurVEP-S006_VEP_2023-04-03_09-10-42.txt]

0.000	0.000	99999.999	6250.000	50.000	-2193.000	-2061.000	6248.000	7.000	100.000	5.000	2.000	1.000	1.000	0.000	0.000	0.000	0.000	0.000	0.000	0.000	0.000	0.000	0.000	0.000	0.000	0.000	1.244	1.230	1.218	1.204	1.192	1.181	1.170	1.161	1.151	1.142	1.135	1.129	1.122	1.118	1.112	1.108	1.104	1.102	1.100	1.099	1.100	1.100	1.102	1.104	1.108	1.110	1.116	1.120	1.126	1.134	1.140	1.149	1.158	1.166	1.175	1.186	1.198	1.208	1.219	1.230	1.242	1.255	1.266	1.279	1.290	1.304	1.316	1.328	1.340	1.352	1.365	1.375	1.386	1.396	1.408	1.415	1.425	1.432	1.440	1.446	1.451	1.455	1.460	1.461	1.462	1.462	1.461	1.459	1.456	1.451	1.445	1.439	1.431	1.420	1.410	1.398	1.384	1.369	1.352	1.335	1.316	1.298	1.276	1.252	1.230	1.206	1.180	1.152	1.126	1.098	1.069	1.039	1.010	0.978	0.948	0.915	0.884	0.850	0.818	0.785	0.752	0.719	0.686	0.654	0.620	0.590	0.558	0.526	0.495	0.465	0.435	0.408	0.379	0.351	0.325	0.300	0.276	0.251	0.229	0.209	0.188	0.169	0.151	0.134	0.118	0.104	0.090	0.078	0.066	0.056	0.048	0.039	0.032	0.028	0.021	0.019	0.015	0.012	0.011	0.010	0.010	0.010	0.010	0.011	0.014	0.016	0.019	0.021	0.025	0.028	0.031	0.035	0.039	0.041	0.045	0.049	0.051	0.054	0.058	0.059	0.061	0.062	0.064	0.065	0.065	0.065	0.064	0.062	0.062	0.060	0.058	0.054	0.050	0.046	0.041	0.038	0.031	0.025	0.019	0.011	0.004	-0.004	-0.011	-0.020	-0.029	-0.038	-0.048	-0.056	-0.068	-0.078	-0.088	-0.100	-0.110	-0.121	-0.134	-0.145	-0.156	-0.169	-0.181	-0.192	-0.205	-0.218	-0.229	-0.241	-0.254	-0.266	-0.279	-0.291	-0.304	-0.316	-0.329	-0.341	-0.354	-0.366	-0.379	-0.391	-0.404	-0.418	-0.430	-0.441	-0.455	-0.468	-0.480	-0.492	-0.505	-0.518	-0.530	-0.542	-0.555	-0.568	-0.579	-0.591	-0.602	-0.616	-0.628	-0.640	-0.651	-0.664	-0.675	-0.686	-0.698	-0.709	-0.720	-0.731	-0.742	-0.752	-0.762	-0.772	-0.782	-0.791	-0.800	-0.809	-0.818	-0.826	-0.834	-0.841	-0.848	-0.855	-0.861	-0.868	-0.874	-0.880	-0.884	-0.890	-0.895	-0.901	-0.905	-0.910	-0.914	-0.918	-0.922	-0.928	-0.930	-0.935	-0.940	-0.944	-0.949	-0.952	-0.958	-0.961	-0.966	-0.971	-0.975	-0.981	-0.986	-0.992	-0.998	-1.005	-1.011	-1.019	-1.026	-1.035	-1.044	-1.052	-1.062	-1.071	-1.082	-1.092	-1.104	-1.116	-1.129	-1.141	-1.155	-1.169	-1.182	-1.198	-1.214	-1.229	-1.245	-1.264	-1.280	-1.299	-1.318	-1.338	-1.356	-1.376	-1.399	-1.419	-1.440	-1.462	-1.485	-1.509	-1.532	-1.555	-1.580	-1.605	-1.630	-1.655	-1.680	-1.706	-1.732	-1.759	-1.785	-1.811	-1.838	-1.865	-1.891	-1.918	-1.944	-1.970	-1.996	-2.022	-2.049	-2.072	-2.099	-2.122	-2.148	-2.171	-2.195	-2.218	-2.240	-2.262	-2.282	-2.301	-2.321	-2.339	-2.356	-2.372	-2.388	-2.401	-2.414	-2.425	-2.436	-2.445	-2.454	-2.460	-2.466	-2.470	-2.474	-2.475	-2.476	-2.476	-2.474	-2.471	-2.466	-2.462	-2.455	-2.448	-2.440	-2.430	-2.420	-2.409	-2.396	-2.385	-2.371	-2.358	-2.341	-2.326	-2.311	-2.295	-2.279	-2.262	-2.246	-2.230	-2.214	-2.196	-2.180	-2.164	-2.148	-2.132	-2.118	-2.102	-2.088	-2.072	-2.059	-2.046	-2.033	-2.020	-2.009	-1.996	-1.984	-1.974	-1.962	-1.952	-1.944	-1.935	-1.925	-1.916	-1.909	-1.899	-1.892	-1.884	-1.876	-1.869	-1.861	-1.854	-1.846	-1.838	-1.830	-1.821	-1.812	-1.804	-1.794	-1.785	-1.775	-1.764	-1.752	-1.741	-1.729	-1.716	-1.702	-1.690	-1.676	-1.661	-1.646	-1.631	-1.614	-1.598	-1.580	-1.562	-1.545	-1.526	-1.508	-1.489	-1.470	-1.450	-1.431	-1.412	-1.392	-1.375	-1.355	-1.338	-1.319	-1.301	-1.284	-1.266	-1.249	-1.232	-1.218	-1.202	-1.189	-1.175	-1.161	-1.150	-1.139	-1.129	-1.119	-1.110	-1.104	-1.096	-1.091	-1.086	-1.082	-1.080	-1.078	-1.076	-1.076	-1.076	-1.078	-1.079	-1.081	-1.084	-1.088	-1.092	-1.098	-1.102	-1.108	-1.115	-1.121	-1.128	-1.136	-1.142	-1.151	-1.159	-1.166	-1.175	-1.184	-1.190	-1.199	-1.206	-1.214	-1.221	-1.228	-1.235	-1.241	-1.248	-1.251	-1.258	-1.261	-1.265	-1.268	-1.270	-1.272	-1.274	-1.274	-1.275	-1.275	-1.272	-1.271	-1.269	-1.265	-1.261	-1.256	-1.251	-1.245	-1.239	-1.232	-1.224	-1.215	-1.206	-1.196	-1.186	-1.175	-1.164	-1.152	-1.140	-1.126	-1.114	-1.099	-1.085	-1.071	-1.056	-1.040	-1.025	-1.009	-0.992	-0.976	-0.961	-0.945	-0.929	-0.914	-0.896	-0.880	-0.865	-0.849	-0.832	-0.818	-0.804	-0.788	-0.774	-0.760	-0.748	-0.734	-0.721	-0.710	-0.699	-0.688	-0.679	-0.669	-0.660	-0.654	-0.645	-0.639	-0.634	-0.628	-0.624	-0.620	-0.616	-0.615	-0.614	-0.614	-0.614	-0.614	-0.616	-0.618	-0.620	-0.622	-0.626	-0.630	-0.634	-0.638	-0.642	-0.646	-0.651	-0.656	-0.661	-0.666	-0.670	-0.675	-0.680	-0.684	-0.688	-0.691	-0.695	-0.698	-0.699	-0.701	-0.701	-0.701	-0.701	-0.701	-0.699	-0.696	-0.694	-0.690	-0.684	-0.679	-0.672	-0.665	-0.658	-0.649	-0.639	-0.629	-0.619	-0.606	-0.595	-0.582	-0.569	-0.556	-0.541	-0.528	-0.514	-0.498	-0.484	-0.469	-0.454	-0.439	-0.424	-0.409	-0.394	-0.379	-0.365	-0.350	-0.336	-0.324	-0.310	-0.298	-0.285	-0.272	-0.260	-0.250	-0.240	-0.230	-0.220	-0.211	-0.202	-0.195	-0.188	-0.180	-0.174	-0.169	-0.162	-0.158	-0.152	-0.149	-0.145	-0.141	-0.139	-0.135	-0.132	-0.129	-0.126	-0.122	-0.120	-0.118	-0.115	-0.111	-0.109	-0.105	-0.102	-0.099	-0.095	-0.091	-0.089	-0.085	-0.081	-0.076	-0.071	-0.068	-0.064	-0.060	-0.054	-0.050	-0.045	-0.040	-0.035	-0.031	-0.026	-0.022	-0.019	-0.014	-0.010	-0.008	-0.004	-0.001	0.002	0.005	0.006	0.008	0.010	0.010	0.010	0.009	0.008	0.006	0.004	0.001	-0.004	-0.008	-0.012	-0.018	-0.021	-0.028	-0.034	-0.041	-0.049	-0.058	-0.065	-0.074	-0.082	-0.090	-0.100	-0.110	-0.120	-0.130	-0.139	-0.149	-0.160	-0.170	-0.180	-0.191	-0.202	-0.211	-0.222	-0.232	-0.242	-0.252	-0.261	-0.271	-0.280	-0.289	-0.298	-0.306	-0.312	-0.321	-0.328	-0.336	-0.342	-0.350	-0.358	-0.362	-0.370	-0.376	-0.382	-0.388	-0.395	-0.401	-0.406	-0.412	-0.418	-0.424	-0.430	-0.435	-0.440	-0.446	-0.451	-0.456	-0.461	-0.466	-0.471	-0.476	-0.480	-0.485	-0.489	-0.494	-0.496	-0.501	-0.505	-0.507	-0.510	-0.512	-0.515	-0.518	-0.519	-0.520	-0.520	-0.520	-0.519	-0.519	-0.516	-0.515	-0.511	-0.507	-0.504	-0.499	-0.492	-0.486	-0.478	-0.469	-0.461	-0.451	-0.441	-0.431	-0.420	-0.409	-0.395	-0.382	-0.370	-0.356	-0.341	-0.328	-0.314	-0.298	-0.284	-0.269	-0.252	-0.239	-0.224	-0.209	-0.195	-0.181	-0.168	-0.155	-0.142	-0.130	-0.118	-0.108	-0.098	-0.089	-0.080	-0.072	-0.065	-0.059	-0.054	-0.050	-0.046	-0.046	-0.044	-0.044	-0.045	-0.048	-0.050	-0.054	-0.059	-0.064	-0.070	-0.078	-0.084	-0.092	-0.101	-0.111	-0.120	-0.130	-0.140	-0.151	-0.162	-0.172	-0.184	-0.194	-0.205	-0.215	-0.225	-0.235	-0.245	-0.254	-0.264	-0.271	-0.279	-0.286	-0.292	-0.298	-0.302	-0.306	-0.310	-0.312	-0.314	-0.314	-0.314	-0.314	-0.312	-0.310	-0.306	-0.302	-0.299	-0.294	-0.288	-0.281	-0.275	-0.268	-0.261	-0.252	-0.245	-0.236	-0.229	-0.219	-0.210	-0.201	-0.192	-0.182	-0.175	-0.165	-0.156	-0.149	-0.140	-0.132	-0.125	-0.118	-0.111	-0.105	-0.099	-0.094	-0.089	-0.085	-0.080	-0.078	-0.074	-0.071	-0.069	-0.068	-0.066	-0.065	-0.065	-0.065	-0.066	-0.066	-0.068	-0.069	-0.070	-0.071	-0.074	-0.075	-0.078	-0.078	-0.080	-0.082	-0.084	-0.085	-0.085	-0.086	-0.088	-0.088	-0.089	-0.089	-0.089	-0.088	-0.088	-0.086	-0.084	-0.082	-0.079	-0.076	-0.072	-0.069	-0.064	-0.060	-0.056	-0.050	-0.045	-0.039	-0.032	-0.026	-0.020	-0.014	-0.008	0.000	0.006	0.014	0.019	0.026	0.032	0.038	0.044	0.049	0.052	0.058	0.061	0.065	0.068	0.069	0.071	0.071	0.071	0.070	0.068	0.065	0.061	0.058	0.051	0.045	0.038	0.029	0.020	0.010	-0.002	-0.015	-0.028	-0.041	-0.058	-0.072	-0.090	-0.108	-0.126	-0.146	-0.166	-0.189	-0.210	-0.232	-0.255	-0.279	-0.302	-0.328	-0.352	-0.378	-0.404	-0.430	-0.456	-0.482	-0.509	-0.536	-0.562	-0.589	-0.616	-0.642	-0.669	-0.696	-0.721	-0.746	-0.772	-0.798	-0.821	-0.845	-0.870	-0.892	-0.916	-0.936	-0.959	-0.980	-1.001	-1.020	-1.039	-1.059	-1.076	-1.094	-1.111	-1.126	-1.141	-1.156	-1.170	-1.182	-1.195	-1.206	-1.216	-1.226	-1.235	-1.242	-1.250	-1.256	-1.261	-1.266	-1.270	-1.274	-1.275	-1.278	-1.278	-1.276	-1.276	-1.274	-1.271	-1.266	-1.261	-1.256	-1.250	-1.244	-1.235	-1.228	-1.219	-1.210	-1.200	-1.189	-1.178	-1.166	-1.155	-1.141	-1.128	-1.115	-1.102	-1.088	-1.074	-1.060	-1.046	-1.031	-1.018	-1.005	-0.992	-0.978	-0.965	-0.954	-0.941	-0.930	-0.918	-0.908	-0.898	-0.888	-0.879	-0.870	-0.864	-0.856	-0.850	-0.845	-0.841	-0.836	-0.834	-0.830	-0.830	-0.829	-0.829	-0.829	-0.829	-0.830	-0.832	-0.836	-0.839	-0.842	-0.846	-0.850	-0.854	-0.859	-0.862	-0.868	-0.871	-0.875	-0.879	-0.882	-0.886	-0.890	-0.892	-0.895	-0.896	-0.898	-0.899	-0.898	-0.898	-0.896	-0.894	-0.890	-0.888	-0.882	-0.879	-0.872	-0.866	-0.859	-0.851	-0.842	-0.834	-0.824	-0.812	-0.802	-0.791	-0.779	-0.768	-0.755	-0.741	-0.730	-0.716	-0.702	-0.689	-0.675	-0.661	-0.649	-0.636	-0.622	-0.610	-0.599	-0.586	-0.575	-0.562	-0.552	-0.542	-0.532	-0.522	-0.514	-0.506	-0.498	-0.491	-0.485	-0.479	-0.474	-0.469	-0.465	-0.461	-0.459	-0.456	-0.455	-0.454	-0.454	-0.454	-0.455	-0.456	-0.456	-0.459	-0.461	-0.464	-0.468	-0.471	-0.475	-0.480	-0.482	-0.488	-0.494	-0.499	-0.504	-0.510	-0.515	-0.521	-0.528	-0.532	-0.539	-0.545	-0.550	-0.556	-0.561	-0.568	-0.574	-0.580	-0.586	-0.592	-0.599	-0.605	-0.610	-0.615	-0.621	-0.628	-0.632	-0.636	-0.641	-0.646	-0.650	-0.652	-0.655	-0.659	-0.661	-0.664	-0.666	-0.668	-0.668	-0.668	-0.668	-0.668	-0.666	-0.665	-0.662	-0.660	-0.656	-0.652	-0.648	-0.642	-0.636	-0.630	-0.624	-0.616	-0.608	-0.600	-0.591	-0.581	-0.571	-0.560	-0.549	-0.538	-0.526	-0.515	-0.501	-0.489	-0.476	-0.464	-0.450	-0.436	-0.422	-0.410	-0.396	-0.384	-0.372	-0.360	-0.348	-0.336	-0.325	-0.315	-0.305	-0.295	-0.286	-0.278	-0.270	-0.262	-0.258	-0.251	-0.246	-0.242	-0.240	-0.238	-0.236	-0.235	-0.235	-0.236	-0.238	-0.240	-0.244	-0.246	-0.251	-0.258	-0.261	-0.269	-0.274	-0.282	-0.290	-0.298	-0.305	-0.314	-0.321	-0.330	-0.339	-0.348	-0.355	-0.364	-0.371	-0.378	-0.385	-0.392	-0.399	-0.402	-0.409	-0.412	-0.415	-0.418	-0.420	-0.421	-0.421	-0.421	-0.419	-0.418	-0.414	-0.410	-0.405	-0.399	-0.391	-0.385	-0.375	-0.368	-0.356	-0.346	-0.335	-0.322	-0.310	-0.298	-0.284	-0.271	-0.256	-0.242	-0.228	-0.214	-0.199	-0.184	-0.170	-0.155	-0.141	-0.129	-0.114	-0.101	-0.089	-0.076	-0.065	-0.054	-0.042	-0.034	-0.024	-0.015	-0.008	-0.001	0.005	0.010	0.014	0.016	0.020	0.021	0.021	0.021	0.020	0.019	0.015	0.012	0.006	0.002	-0.005	-0.011	-0.019	-0.028	-0.036	-0.045	-0.055	-0.066	-0.076	-0.086	-0.099	-0.110	-0.122	-0.134	-0.146	-0.158	-0.170	-0.184	-0.196	-0.208	-0.220	-0.232	-0.245	-0.256	-0.268	-0.279	-0.290	-0.300	-0.310	-0.320	-0.330	-0.339	-0.348	-0.356	-0.366	-0.374	-0.381	-0.388	-0.395	-0.400	-0.406	-0.412	-0.416	-0.421	-0.425	-0.429	-0.432	-0.435	-0.439	-0.441	-0.442	-0.444	-0.446	-0.446	-0.449	-0.450	-0.450	-0.451	-0.451	-0.451	-0.452	-0.452	-0.454	-0.452	-0.454	-0.452	-0.454	-0.452	-0.454	-0.454	-0.454	-0.454	-0.454	-0.454	-0.454	-0.454	-0.455	-0.455	-0.456	-0.458	-0.458	-0.459	-0.460	-0.462	-0.464	-0.465	-0.468	-0.470	-0.471	-0.474	-0.475	-0.479	-0.481	-0.484	-0.486	-0.489	-0.492	-0.495	-0.499	-0.501	-0.504	-0.507	-0.510	-0.514	-0.516	-0.519	-0.522	-0.524	-0.526	-0.529	-0.530	-0.531	-0.531	-0.532	-0.534	-0.532	-0.531	-0.531	-0.530	-0.529	-0.526	-0.524	-0.521	-0.516	-0.512	-0.509	-0.502	-0.496	-0.490	-0.482	-0.475	-0.466	-0.459	-0.450	-0.439	-0.429	-0.419	-0.408	-0.396	-0.384	-0.371	-0.359	-0.346	-0.334	-0.320	-0.306	-0.292	-0.279	-0.264	-0.251	-0.236	-0.222	-0.209	-0.195	-0.182	-0.169	-0.156	-0.145	-0.134	-0.122	-0.111	-0.101	-0.090	-0.081	-0.074	-0.065	-0.058	-0.051	-0.045	-0.040	-0.036	-0.031	-0.029	-0.026	-0.024	-0.022	-0.021	-0.022	-0.022	-0.024	-0.026	-0.029	-0.032	-0.036	-0.041	-0.048	-0.052	-0.060	-0.066	-0.075	-0.082	-0.092	-0.100	-0.111	-0.120	-0.131	-0.141	-0.152	-0.164	-0.176	-0.186	-0.200	-0.211	-0.224	-0.235	-0.249	-0.260	-0.274	-0.288	-0.299	-0.312	-0.326	-0.339	-0.352	-0.366	-0.380	-0.394	-0.408	-0.422	-0.438	-0.452	-0.468	-0.484	-0.499	-0.515	-0.532	-0.548	-0.565	-0.582	-0.600	-0.618	-0.636	-0.656	-0.674	-0.694	-0.715	-0.735	-0.756	-0.779	-0.800	-0.822	-0.845	-0.870	-0.892	-0.919	-0.942	-0.968	-0.994	-1.020	-1.046	-1.072	-1.101	-1.128	-1.156	-1.185	-1.211	-1.240	-1.269	-1.298	-1.325	-1.354	-1.381	-1.410	-1.438	-1.465	-1.491	-1.519	-1.545	-1.571	-1.595	-1.620	-1.644	-1.668	-1.690	-1.711	-1.732	-1.752	-1.771	-1.789	-1.808	-1.822	-1.836	-1.851	-1.864	-1.875	-1.885	-1.894	-1.901	-1.909	-1.914	-1.919	-1.922	-1.924	-1.925	-1.926	-1.925	-1.922	-1.919	-1.915	-1.910	-1.902	-1.896	-1.889	-1.880	-1.871	-1.860	-1.850	-1.839	-1.826	-1.814	-1.800	-1.788	-1.774	-1.760	-1.746	-1.732	-1.718	-1.702	-1.688	-1.674	-1.659	-1.645	-1.630	-1.615	-1.601	-1.588	-1.574	-1.560	-1.548	-1.535	-1.522	-1.509	-1.498	-1.485	-1.475	-1.462	-1.452	-1.441	-1.431	-1.420	-1.410	-1.401	-1.391	-1.381	-1.372	-1.362	-1.354	-1.344	-1.335	-1.326	-1.316	-1.306	-1.296	-1.288	-1.278	-1.268	-1.256	-1.246	-1.235	-1.222	-1.211	-1.199	-1.185	-1.172	-1.160	-1.145	-1.132	-1.118	-1.102	-1.088	-1.072	-1.058	-1.040	-1.025	-1.008	-0.990	-0.972	-0.956	-0.939	-0.921	-0.904	-0.888	-0.869	-0.851	-0.835	-0.818	-0.799	-0.782	-0.765	-0.749	-0.732	-0.716	-0.700	-0.685	-0.670	-0.656	-0.641	-0.626	-0.614	-0.601	-0.588	-0.576	-0.565	-0.555	-0.542	-0.534	-0.525	-0.516	-0.507	-0.500	-0.494	-0.488	-0.481	-0.478	-0.472	-0.469	-0.465	-0.462	-0.460	-0.460	-0.459	-0.458	-0.459	-0.460	-0.460	-0.464	-0.466	-0.468	-0.471	-0.476	-0.480	-0.485	-0.490	-0.496	-0.502	-0.509	-0.516	-0.525	-0.532	-0.541	-0.550	-0.560	-0.569	-0.580	-0.590	-0.601	-0.612	-0.624	-0.636	-0.648	-0.660	-0.672	-0.685	-0.698	-0.710	-0.722	-0.735	-0.748	-0.760	-0.772	-0.785	-0.798	-0.809	-0.820	-0.830	-0.841	-0.851	-0.860	-0.869	-0.876	-0.882	-0.889	-0.894	-0.898	-0.901	-0.904	-0.904	-0.904	-0.902	-0.900	-0.896	-0.891	-0.885	-0.876	-0.866	-0.856	-0.844	-0.830	-0.814	-0.796	-0.779	-0.759	-0.736	-0.715	-0.690	-0.666	-0.639	-0.612	-0.584	-0.555	-0.525	-0.494	-0.461	-0.428	-0.395	-0.361	-0.328	-0.292	-0.259	-0.222	-0.189	-0.154	-0.119	-0.084	-0.050	-0.019	0.015	0.046	0.078	0.108	0.135	0.162	0.189	0.214	0.239	0.261	0.281	0.301	0.318	0.334	0.349	0.360	0.371	0.380	0.388	0.392	0.396	0.398	0.398	0.396	0.392	0.388	0.380	0.371	0.361	0.350	0.336	0.321	0.305	0.289	0.270	0.250	0.230	0.208	0.186	0.164	0.139	0.115	0.091	0.065	0.040	0.015	-0.010	-0.036	-0.061	-0.086	-0.111	-0.136	-0.159	-0.182	-0.205	-0.228	-0.249	-0.269	-0.288	-0.306	-0.325	-0.341	-0.358	-0.371	-0.384	-0.396	-0.408	-0.416	-0.425	-0.432	-0.439	-0.445	-0.448	-0.450	-0.451	-0.451	-0.451	-0.450	-0.448	-0.444	-0.440	-0.434	-0.428	-0.421	-0.414	-0.408	-0.399	-0.390	-0.380	-0.371	-0.361	-0.351	-0.341	-0.331	-0.321	-0.311	-0.302	-0.292	-0.284	-0.275	-0.266	-0.259	-0.251	-0.244	-0.238	-0.232	-0.228	-0.222	-0.219	-0.216	-0.214	-0.214	-0.212	-0.212	-0.215	-0.215	-0.219	-0.221	-0.226	-0.231	-0.236	-0.244	-0.251	-0.258	-0.266	-0.275	-0.284	-0.294	-0.304	-0.314	-0.324	-0.336	-0.348	-0.359	-0.370	-0.382	-0.394	-0.405	-0.418	-0.430	-0.441	-0.451	-0.462	-0.474	-0.485	-0.495	-0.505	-0.514	-0.524	-0.531	-0.540	-0.548	-0.555	-0.561	-0.569	-0.575	-0.581	-0.586	-0.591	-0.596	-0.600	-0.605	-0.609	-0.612	-0.616	-0.619	-0.621	-0.624	-0.628	-0.629	-0.632	-0.634	-0.638	-0.639	-0.642	-0.645	-0.649	-0.652	-0.656	-0.661	-0.666	-0.671	-0.678	-0.684	-0.690	-0.698	-0.705	-0.714	-0.722	-0.731	-0.741	-0.752	-0.765	-0.775	-0.788	-0.801	-0.815	-0.830	-0.845	-0.860	-0.875	-0.892	-0.909	-0.926	-0.944	-0.961	-0.979	-0.998	-1.016	-1.035	-1.054	-1.072	-1.091	-1.110	-1.129	-1.149	-1.168	-1.186	-1.202	-1.222	-1.240	-1.258	-1.275	-1.291	-1.309	-1.324	-1.340	-1.355	-1.370	-1.384	-1.398	-1.411	-1.424	-1.435	-1.446	-1.456	-1.466	-1.476	-1.485	-1.494	-1.500	-1.508	-1.512	-1.519	-1.524	-1.528	-1.531	-1.534	-1.536	-1.538	-1.540	-1.540	-1.539	-1.540	-1.539	-1.536	-1.534	-1.531	-1.530	-1.526	-1.521	-1.518	-1.514	-1.508	-1.502	-1.498	-1.491	-1.485	-1.479	-1.472	-1.466	-1.458	-1.450	-1.442	-1.436	-1.428	-1.420	-1.412	-1.405	-1.396	-1.389	-1.382	-1.374	-1.368	-1.360	-1.352	-1.345	-1.338	-1.332	-1.326	-1.320	-1.314	-1.310	-1.304	-1.299	-1.296	-1.292	-1.290	-1.286	-1.285	-1.282	-1.281	-1.281	-1.282	-1.282	-1.284	-1.285	-1.289	-1.292	-1.296	-1.302	-1.306	-1.314	-1.321	-1.329	-1.338	-1.346	-1.358	-1.368	-1.380	-1.391	-1.406	-1.419	-1.434	-1.449	-1.465	-1.481	-1.498	-1.516	-1.534	-1.552	-1.572	-1.592	-1.614	-1.635	-1.655	-1.679	-1.700	-1.722	-1.746	-1.769	-1.792	-1.816	-1.840	-1.865	-1.890	-1.914	-1.939	-1.964	-1.989	-2.014	-2.039	-2.064	-2.089	-2.114	-2.139	-2.164	-2.188	-2.212	-2.236	-2.260	-2.284	-2.308	-2.330	-2.351	-2.374	-2.395	-2.416	-2.438	-2.456	-2.476	-2.495	-2.514	-2.531	-2.548	-2.565	-2.580	-2.595	-2.609	-2.622	-2.636	-2.646	-2.658	-2.668	-2.676	-2.685	-2.692	-2.698	-2.704	-2.708	-2.711	-2.714	-2.714	-2.715	-2.714	-2.711	-2.709	-2.705	-2.700	-2.692	-2.688	-2.679	-2.670	-2.659	-2.648	-2.635	-2.622	-2.608	-2.592	-2.576	-2.559	-2.541	-2.522	-2.502	-2.482	-2.461	-2.439	-2.416	-2.392	-2.370	-2.345	-2.320	-2.295	-2.270	-2.244	-2.218	-2.191	-2.164	-2.138	-2.109	-2.082	-2.056	-2.029	-2.001	-1.975	-1.949	-1.922	-1.898	-1.871	-1.848	-1.822	-1.799	-1.775	-1.752	-1.730	-1.708	-1.688	-1.666	-1.648	-1.629	-1.611	-1.595	-1.580	-1.565	-1.551	-1.538	-1.525	-1.514	-1.504	-1.494	-1.485	-1.478	-1.470	-1.464	-1.459	-1.454	-1.450	-1.448	-1.444	-1.442	-1.441	-1.439	-1.438	-1.438	-1.438	-1.438	-1.439	-1.439	-1.440	-1.440	-1.441	-1.441	-1.441	-1.441	-1.441	-1.440	-1.439	-1.438	-1.436	-1.434	-1.430	-1.426	-1.422	-1.418	-1.411	-1.404	-1.398	-1.389	-1.380	-1.370	-1.360	-1.349	-1.336	-1.324	-1.310	-1.295	-1.280	-1.265	-1.248	-1.231	-1.214	-1.195	-1.176	-1.156	-1.136	-1.116	-1.095	-1.074	-1.052	-1.031	-1.009	-0.988	-0.966	-0.944	-0.922	-0.900	-0.879	-0.856	-0.836	-0.815	-0.795	-0.775	-0.755	-0.736	-0.718	-0.700	-0.682	-0.666	-0.650	-0.634	-0.620	-0.605	-0.592	-0.580	-0.568	-0.555	-0.545	-0.536	-0.526	-0.518	-0.510	-0.504	-0.496	-0.490	-0.486	-0.481	-0.478	-0.474	-0.471	-0.469	-0.468	-0.468	-0.465	-0.466	-0.466	-0.468	-0.468	-0.468	-0.469	-0.471	-0.472	-0.476	-0.478	-0.481	-0.484	-0.486	-0.489	-0.492	-0.495	-0.500	-0.502	-0.506	-0.511	-0.516	-0.520	-0.524	-0.530	-0.535	-0.540	-0.546	-0.552	-0.558	-0.565	-0.570	-0.578	-0.584	-0.591	-0.600	-0.608	-0.615	-0.624	-0.634	-0.642	-0.654	-0.664	-0.675	-0.686	-0.699	-0.711	-0.726	-0.739	-0.754	-0.769	-0.784	-0.800	-0.818	-0.834	-0.852	-0.870	-0.890	-0.910	-0.929	-0.949	-0.970	-0.991	-1.012	-1.034	-1.058	-1.080	-1.102	-1.124	-1.148	-1.171	-1.194	-1.218	-1.240	-1.262	-1.285	-1.308	-1.329	-1.350	-1.370	-1.391	-1.411	-1.429	-1.448	-1.464	-1.480	-1.496	-1.509	-1.522	-1.534	-1.544	-1.554	-1.562	-1.568	-1.574	-1.578	-1.579	-1.581	-1.579	-1.578	-1.572	-1.566	-1.559	-1.551	-1.541	-1.528	-1.514	-1.499	-1.484	-1.465	-1.444	-1.422	-1.400	-1.376	-1.350	-1.324	-1.298	-1.268	-1.238	-1.206	-1.175	-1.142	-1.110	-1.076	-1.042	-1.008	-0.974	-0.938	-0.902	-0.868	-0.832	-0.798	-0.764	-0.728	-0.695	-0.661	-0.629	-0.595	-0.565	-0.534	-0.505	-0.476	-0.449	-0.422	-0.398	-0.372	-0.350	-0.330	-0.310	-0.291	-0.275	-0.260	-0.248	-0.236	-0.226	-0.220	-0.214	-0.210	-0.208	-0.206	-0.209	-0.212	-0.219	-0.225	-0.235	-0.245	-0.259	-0.272	-0.291	-0.310	-0.331	-0.352	-0.378	-0.405	-0.434	-0.464	-0.496	-0.530	-0.566	-0.604	-0.642	-0.685	-0.728	-0.770	-0.816	-0.865	-0.914	-0.964	-1.016	-1.069	-1.125	-1.180	-1.238	-1.295	-1.355	-1.416	-1.478	-1.540	-1.604	-1.668	-1.734	-1.800	-1.868	-1.935	-2.005	-2.074	-2.144	-2.212	-2.284	-2.355	-2.426	-2.498	-2.569	-2.641	-2.714	-2.785	-2.858	-2.929	-3.001	-3.072	-3.144	-3.215	-3.286	-3.356	-3.426	-3.495	-3.565	-3.632	-3.701	-3.769	-3.835	-3.900	-3.966	-4.029	-4.093	-4.155	-4.216	-4.278	-4.338	-4.398	-4.455	-4.512	-4.568	-4.622	-4.676	-4.730	-4.780	-4.832	-4.881	-4.930	-4.979	-5.026	-5.071	-5.116	-5.160	-5.204	-5.246	-5.288	-5.328	-5.368	-5.406	-5.445	-5.481	-5.518	-5.554	-5.588	-5.621	-5.655	-5.686	-5.718	-5.750	-5.780	-5.809	-5.838	-5.865	-5.894	-5.920	-5.946	-5.972	-5.996	-6.021	-6.045	-6.068	-6.090	-6.111	-6.134	-6.154	-6.174	-6.192	-6.212	-6.230	-6.248	-6.264	-6.280	-6.295	-6.310	-6.324	-6.336	-6.349	-6.359	-6.370	-6.379	-6.386	-6.395	-6.401	-6.408	-6.412	-6.416	-6.420	-6.421	-6.422	-6.422	-6.421	-6.418	-6.415	-6.410	-6.405	-6.398	-6.390	-6.380	-6.371	-6.359	-6.346	-6.332	-6.318	-6.302	-6.285	-6.266	-6.246	-6.226	-6.202	-6.181	-6.156	-6.131	-6.105	-6.076	-6.048	-6.018	-5.988	-5.956	-5.922	-5.889	-5.852	-5.818	-5.781	-5.741	-5.704	-5.664	-5.622	-5.581	-5.539	-5.495	-5.450	-5.406	-5.360	-5.314	-5.268	-5.220	-5.172	-5.125	-5.075	-5.026	-4.976	-4.928	-4.878	-4.826	-4.778	-4.726	-4.676	-4.625	-4.576	-4.525	-4.476	-4.426	-4.378	-4.328	-4.279	-4.231	-4.184	-4.136	-4.090	-4.044	-3.998	-3.954	-3.910	-3.866	-3.825	-3.784	-3.744	-3.705	-3.666	-3.629	-3.592	-3.556	-3.522	-3.489	-3.456	-3.426	-3.395	-3.365	-3.338	-3.311	-3.284	-3.259	-3.235	-3.211	-3.189	-3.166	-3.145	-3.124	-3.105	-3.085	-3.066	-3.046	-3.029	-3.010	-2.992	-2.974	-2.955	-2.938	-2.920	-2.900	-2.881	-2.861	-2.842	-2.821	-2.799	-2.778	-2.754	-2.730	-2.705	-2.679	-2.650	-2.621	-2.591	-2.559	-2.526	-2.491	-2.454	-2.416	-2.378	-2.336	-2.294	-2.250	-2.204	-2.155	-2.106	-2.055	-2.004	-1.951	-1.895	-1.839	-1.781	-1.724	-1.662	-1.602	-1.541	-1.479	-1.415	-1.351	-1.286	-1.222	-1.156	-1.090	-1.025	-0.960	-0.894	-0.829	-0.762	-0.699	-0.634	-0.570	-0.507	-0.446	-0.385	-0.325	-0.266	-0.209	-0.151	-0.096	-0.042	0.009	0.060	0.109	0.156	0.202	0.248	0.289	0.330	0.368	0.405	0.441	0.475	0.506	0.536	0.565	0.592	0.616	0.641	0.662	0.685	0.704	0.722	0.739	0.755	0.769	0.784	0.795	0.808	0.818	0.829	0.839	0.846	0.855	0.864	0.872	0.880	0.888	0.895	0.901	0.909	0.916	0.925	0.931	0.939	0.949	0.956	0.966	0.976	0.988	0.998	1.009	1.022	1.035	1.049	1.062	1.079	1.094	1.110	1.128	1.145	1.165	1.184	1.204	1.224	1.246	1.268	1.290	1.314	1.338	1.361	1.385	1.410	1.434	1.459	1.484	1.510	1.534	1.559	1.585	1.609	1.634	1.658	1.681	1.705	1.729	1.751	1.772	1.794	1.814	1.834	1.852	1.871	1.889	1.905	1.921	1.936	1.950	1.964	1.974	1.985	1.995	2.004	2.010	2.016	2.021	2.026	2.029	2.031	2.031	2.033	2.031	2.029	2.026	2.022	2.018	2.013	2.006	1.999	1.992	1.984	1.974	1.965	1.955	1.944	1.932	1.921	1.909	1.896	1.884	1.870	1.856	1.844	1.830	1.816	1.801	1.788	1.775	1.760	1.746	1.732	1.718	1.704	1.690	1.676	1.662	1.649	1.636	1.624	1.611	1.599	1.588	1.576	1.565	1.555	1.542	1.534	1.524	1.515	1.504	1.496	1.488	1.481	1.474	1.466	1.460	1.454	1.449	1.445	1.441	1.438	1.435	1.432	1.431	1.430	1.430	1.431	1.432	1.435	1.438	1.441	1.446	1.450	1.456	1.464	1.471	1.480	1.489	1.499	1.509	1.519	1.531	1.542	1.555	1.568	1.580	1.594	1.608	1.621	1.635	1.649	1.662	1.676	1.690	1.705	1.718	1.730	1.742	1.754	1.764	1.775	1.784	1.791	1.798	1.805	1.809	1.812	1.815	1.815	1.815	1.812	1.809	1.805	1.798	1.789	1.779	1.768	1.754	1.740	1.722	1.705	1.686	1.664	1.641	1.618	1.591	1.564	1.534	1.504	1.472	1.440	1.406	1.371	1.336	1.299	1.262	1.224	1.185	1.146	1.106	1.068	1.026	0.986	0.946	0.905	0.865	0.825	0.786	0.746	0.708	0.669	0.631	0.594	0.558	0.521	0.488	0.454	0.421	0.389	0.359	0.329	0.301	0.272	0.246	0.222	0.198	0.175	0.154	0.134	0.115	0.096	0.081	0.065	0.051	0.039	0.026	0.016	0.005	-0.002	-0.011	-0.016	-0.022	-0.028	-0.031	-0.034	-0.038	-0.039	-0.039	-0.039	-0.039	-0.039	-0.036	-0.034	-0.032	-0.029	-0.026	-0.021	-0.018	-0.012	-0.009	-0.004	0.000	0.005	0.010	0.016	0.021	0.026	0.031	0.038	0.042	0.048	0.052	0.056	0.062	0.066	0.071	0.076	0.079	0.082	0.088	0.090	0.094	0.096	0.100	0.102	0.104	0.106	0.108	0.110	0.112	0.112	0.115	0.115	0.115	0.115	0.115	0.114	0.112	0.111	0.110	0.108	0.105	0.102	0.099	0.096	0.092	0.088	0.082	0.078	0.072	0.068	0.060	0.052	0.046	0.039	0.030	0.021	0.012	0.004	-0.008	-0.018	-0.028	-0.039	-0.051	-0.062	-0.075	-0.089	-0.101	-0.116	-0.130	-0.145	-0.161	-0.175	-0.191	-0.206	-0.222	-0.239	-0.256	-0.272	-0.290	-0.306	-0.324	-0.341	-0.359	-0.376	-0.394	-0.412	-0.429	-0.446	-0.464	-0.481	-0.499	-0.515	-0.531	-0.548	-0.564	-0.579	-0.595	-0.610	-0.625	-0.639	-0.652	-0.668	-0.680	-0.692	-0.705	-0.716	-0.729	-0.739	-0.750	-0.760	-0.771	-0.779	-0.789	-0.798	-0.806	-0.814	-0.821	-0.829	-0.836	-0.842	-0.849	-0.856	-0.862	-0.868	-0.874	-0.879	-0.885	-0.890	-0.895	-0.901	-0.908	-0.912	-0.919	-0.924	-0.931	-0.938	-0.942	-0.950	-0.956	-0.964	-0.971	-0.980	-0.989	-0.998	-1.006	-1.015	-1.025	-1.035	-1.046	-1.056	-1.069	-1.081	-1.094	-1.108	-1.121	-1.136	-1.150	-1.165	-1.181	-1.199	-1.216	-1.234	-1.252	-1.271	-1.291	-1.311	-1.332	-1.354	-1.376	-1.398	-1.421	-1.445	-1.469	-1.494	-1.520	-1.544	-1.570	-1.596	-1.622	-1.650	-1.676	-1.704	-1.731	-1.758	-1.785	-1.812	-1.840	-1.869	-1.895	-1.922	-1.950	-1.975	-2.001	-2.027	-2.052	-2.076	-2.099	-2.122	-2.145	-2.166	-2.186	-2.206	-2.225	-2.242	-2.258	-2.272	-2.286	-2.299	-2.311	-2.321	-2.330	-2.338	-2.344	-2.349	-2.352	-2.355	-2.355	-2.354	-2.351	-2.348	-2.344	-2.336	-2.329	-2.321	-2.310	-2.299	-2.286	-2.272	-2.259	-2.242	-2.228	-2.210	-2.192	-2.174	-2.155	-2.136	-2.116	-2.095	-2.074	-2.052	-2.033	-2.010	-1.990	-1.969	-1.948	-1.925	-1.906	-1.885	-1.865	-1.845	-1.825	-1.806	-1.788	-1.769	-1.751	-1.734	-1.718	-1.701	-1.685	-1.670	-1.656	-1.641	-1.628	-1.614	-1.602	-1.590	-1.579	-1.568	-1.558	-1.548	-1.538	-1.529	-1.519	-1.510	-1.501	-1.492	-1.485	-1.476	-1.468	-1.460	-1.451	-1.442	-1.435	-1.428	-1.419	-1.410	-1.402	-1.394	-1.385	-1.375	-1.366	-1.356	-1.348	-1.338	-1.328	-1.318	-1.308	-1.296	-1.286	-1.275	-1.264	-1.254	-1.242	-1.231	-1.221	-1.211	-1.200	-1.190	-1.179	-1.169	-1.159	-1.150	-1.140	-1.131	-1.122	-1.114	-1.106	-1.099	-1.092	-1.086	-1.080	-1.076	-1.072	-1.068	-1.066	-1.062	-1.061	-1.060	-1.060	-1.060	-1.061	-1.062	-1.064	-1.066	-1.069	-1.072	-1.076	-1.080	-1.086	-1.091	-1.096	-1.102	-1.109	-1.116	-1.122	-1.130	-1.138	-1.144	-1.150	-1.158	-1.165	-1.171	-1.178	-1.184	-1.189	-1.195	-1.200	-1.205	-1.210	-1.214	-1.216	-1.219	-1.221	-1.224	-1.224	-1.225	-1.224	-1.222	-1.220	-1.218	-1.214	-1.210	-1.205	-1.200	-1.194	-1.185	-1.178	-1.169	-1.160	-1.150	-1.139	-1.128	-1.115	-1.102	-1.090	-1.076	-1.062	-1.046	-1.032	-1.016	-1.000	-0.985	-0.969	-0.952	-0.935	-0.919	-0.902	-0.886	-0.869	-0.852	-0.835	-0.820	-0.804	-0.788	-0.774	-0.759	-0.744	-0.729	-0.715	-0.702	-0.689	-0.676	-0.665	-0.654	-0.642	-0.634	-0.624	-0.615	-0.608	-0.600	-0.592	-0.588	-0.582	-0.578	-0.572	-0.569	-0.566	-0.565	-0.562	-0.561	-0.561	-0.560	-0.561	-0.561	-0.562	-0.564	-0.566	-0.569	-0.571	-0.574	-0.578	-0.579	-0.582	-0.585	-0.586	-0.590	-0.592	-0.595	-0.596	-0.598	-0.600	-0.600	-0.601	-0.601	-0.601	-0.601	-0.599	-0.598	-0.596	-0.592	-0.590	-0.586	-0.581	-0.578	-0.572	-0.568	-0.560	-0.554	-0.546	-0.539	-0.530	-0.521	-0.512	-0.504	-0.492	-0.484	-0.472	-0.462	-0.451	-0.440	-0.429	-0.419	-0.408	-0.395	-0.385	-0.372	-0.362	-0.351	-0.341	-0.330	-0.320	-0.309	-0.300	-0.290	-0.281	-0.272	-0.262	-0.255	-0.246	-0.239	-0.232	-0.225	-0.219	-0.212	-0.208	-0.201	-0.196	-0.191	-0.188	-0.182	-0.178	-0.174	-0.171	-0.166	-0.162	-0.160	-0.156	-0.152	-0.149	-0.145	-0.142	-0.138	-0.135	-0.131	-0.126	-0.122	-0.119	-0.112	-0.109	-0.102	-0.098	-0.090	-0.084	-0.078	-0.071	-0.064	-0.056	-0.049	-0.041	-0.032	-0.024	-0.015	-0.006	0.002	0.011	0.021	0.030	0.039	0.049	0.058	0.068	0.076	0.085	0.094	0.102	0.110	0.119	0.126	0.132	0.141	0.148	0.152	0.159	0.162	0.168	0.171	0.174	0.178	0.180	0.181	0.182	0.181	0.182	0.180	0.180	0.178	0.174	0.172	0.169	0.164	0.158	0.152	0.148	0.141	0.134	0.128	0.120	0.111	0.104	0.095	0.086	0.079	0.069	0.060	0.049	0.040	0.029	0.020	0.009	0.000	-0.011	-0.022	-0.031	-0.042	-0.052	-0.064	-0.072	-0.082	-0.092	-0.102	-0.112	-0.122	-0.131	-0.142	-0.151	-0.160	-0.170	-0.180	-0.189	-0.198	-0.208	-0.216	-0.226	-0.234	-0.244	-0.251	-0.260	-0.268	-0.275	-0.284	-0.291	-0.299	-0.305	-0.312	-0.319	-0.325	-0.330	-0.338	-0.342	-0.348	-0.352	-0.358	-0.361	-0.366	-0.370	-0.374	-0.376	-0.380	-0.381	-0.384	-0.385	-0.385	-0.386	-0.386	-0.386	-0.386	-0.384	-0.384	-0.381	-0.378	-0.375	-0.372	-0.369	-0.365	-0.361	-0.356	-0.351	-0.346	-0.341	-0.335	-0.330	-0.322	-0.318	-0.311	-0.305	-0.299	-0.292	-0.286	-0.281	-0.274	-0.269	-0.264	-0.258	-0.252	-0.248	-0.244	-0.239	-0.235	-0.231	-0.229	-0.226	-0.224	-0.222	-0.221	-0.219	-0.219	-0.219	-0.219	-0.219	-0.221	-0.222	-0.225	-0.226	-0.229	-0.231	-0.235	-0.239	-0.242	-0.246	-0.251	-0.255	-0.259	-0.262	-0.268	-0.271	-0.275	-0.279	-0.282	-0.285	-0.289	-0.291	-0.294	-0.295	-0.298	-0.298	-0.298	-0.298	-0.298	-0.296	-0.294	-0.291	-0.288	-0.285	-0.280	-0.275	-0.269	-0.261	-0.255	-0.246	-0.238	-0.229	-0.219	-0.209	-0.198	-0.188	-0.175	-0.162	-0.151	-0.139	-0.126	-0.112	-0.099	-0.086	-0.072	-0.059	-0.046	-0.032	-0.019	-0.008	0.006	0.019	0.030	0.042	0.054	0.065	0.075	0.085	0.094	0.104	0.110	0.119	0.125	0.131	0.136	0.141	0.145	0.149	0.151	0.154	0.155	0.158	0.159	0.159	0.159	0.156	0.156	0.154	0.152	0.150	0.148	0.145	0.141	0.139	0.135	0.132	0.129	0.128	0.124	0.121	0.119	0.116	0.115	0.114	0.112	0.111	0.111	0.111	0.112	0.115	0.116	0.119	0.122	0.126	0.131	0.135	0.141	0.148	0.155	0.162	0.170	0.179	0.189	0.199	0.209	0.219	0.231	0.242	0.255	0.266	0.279	0.291	0.305	0.318	0.330	0.342	0.355	0.369	0.380	0.392	0.404	0.415	0.426	0.435	0.445	0.455	0.464	0.471	0.476	0.484	0.488	0.491	0.495	0.496	0.498	0.498	0.496	0.494	0.490	0.485	0.480	0.472	0.465	0.455	0.444	0.431	0.419	0.404	0.389	0.372	0.354	0.334	0.315	0.294	0.271	0.248	0.224	0.198	0.171	0.145	0.118	0.090	0.061	0.031	0.001	-0.029	-0.060	-0.090	-0.122	-0.154	-0.186	-0.218	-0.249	-0.281	-0.312	-0.342	-0.375	-0.405	-0.436	-0.466	-0.496	-0.526	-0.555	-0.582	-0.610	-0.636	-0.662	-0.688	-0.712	-0.736	-0.759	-0.780	-0.800	-0.820	-0.838	-0.856	-0.871	-0.886	-0.900	-0.914	-0.925	-0.935	-0.945	-0.952	-0.960	-0.966	-0.970	-0.974	-0.976	-0.978	-0.976	-0.976	-0.974	-0.970	-0.965	-0.960	-0.954	-0.946	-0.939	-0.930	-0.920	-0.909	-0.899	-0.888	-0.875	-0.861	-0.849	-0.835	-0.820	-0.806	-0.791	-0.778	-0.762	-0.749	-0.732	-0.719	-0.704	-0.690	-0.676	-0.664	-0.650	-0.638	-0.626	-0.614	-0.602	-0.594	-0.582	-0.574	-0.566	-0.559	-0.551	-0.546	-0.541	-0.536	-0.532	-0.530	-0.528	-0.525	-0.526	-0.526	-0.528	-0.529	-0.531	-0.535	-0.539	-0.542	-0.549	-0.554	-0.559	-0.565	-0.572	-0.579	-0.586	-0.594	-0.600	-0.608	-0.615	-0.621	-0.629	-0.636	-0.642	-0.648	-0.654	-0.660	-0.665	-0.670	-0.674	-0.679	-0.681	-0.685	-0.686	-0.689	-0.690	-0.690	-0.690	-0.689	-0.689	-0.686	-0.684	-0.680	-0.676	-0.671	-0.668	-0.662	-0.658	-0.651	-0.645	-0.639	-0.631	-0.624	-0.618	-0.610	-0.602	-0.595	-0.588	-0.580	-0.572	-0.565	-0.558	-0.551	-0.544	-0.536	-0.530	-0.522	-0.516	-0.510	-0.504	-0.498	-0.492	-0.488	-0.484	-0.479	-0.475	-0.471	-0.468	-0.465	-0.461	-0.459	-0.456	-0.455	-0.452	-0.450	-0.450	-0.448	-0.446	-0.445	-0.445	-0.444	-0.444	-0.441	-0.441	-0.441	-0.440	-0.440	-0.439	-0.438	-0.438	-0.435	-0.435	-0.434	-0.432	-0.432	-0.431	-0.430	-0.428	-0.428	-0.425	-0.424	-0.424	-0.421	-0.420	-0.419	-0.418	-0.416	-0.415	-0.414	-0.412	-0.411	-0.410	-0.409	-0.409	-0.406	-0.406	-0.404	-0.404	-0.404	-0.402	-0.401	-0.400	-0.400	-0.399	-0.399	-0.398	-0.398	-0.396	-0.396	-0.394	-0.394	-0.391	-0.390	-0.389	-0.388	-0.385	-0.382	-0.381	-0.379	-0.375	-0.372	-0.369	-0.365	-0.360	-0.356	-0.351	-0.346	-0.340	-0.335	-0.329	-0.321	-0.314	-0.308	-0.300	-0.291	-0.284	-0.276	-0.268	-0.260	-0.251	-0.242	-0.234	-0.225	-0.216	-0.208	-0.199	-0.190	-0.181	-0.174	-0.165	-0.159	-0.151	-0.144	-0.138	-0.131	-0.125	-0.121	-0.115	-0.110	-0.108	-0.104	-0.100	-0.098	-0.096	-0.095	-0.095	-0.095	-0.094	-0.095	-0.096	-0.099	-0.100	-0.102	-0.106	-0.110	-0.114	-0.119	-0.122	-0.128	-0.132	-0.138	-0.142	-0.148	-0.152	-0.158	-0.162	-0.168	-0.171	-0.175	-0.180	-0.182	-0.186	-0.189	-0.191	-0.192	-0.195	-0.195	-0.196	-0.195	-0.195	-0.194	-0.191	-0.189	-0.185	-0.181	-0.176	-0.171	-0.166	-0.159	-0.152	-0.145	-0.136	-0.128	-0.119	-0.109	-0.100	-0.089	-0.078	-0.066	-0.056	-0.045	-0.032	-0.020	-0.009	0.004	0.015	0.028	0.039	0.050	0.062	0.074	0.085	0.095	0.105	0.115	0.125	0.134	0.141	0.149	0.156	0.162	0.169	0.175	0.179	0.184	0.188	0.190	0.192	0.192	0.194	0.194	0.194	0.191	0.190	0.188	0.185	0.181	0.178	0.172	0.168	0.162	0.156	0.151	0.145	0.139	0.131	0.125	0.118	0.110	0.102	0.095	0.088	0.080	0.072	0.065	0.058	0.051	0.044	0.038	0.031	0.025	0.019	0.014	0.009	0.004	-0.001	-0.006	-0.010	-0.014	-0.018	-0.020	-0.022	-0.024	-0.026	-0.029	-0.029	-0.029	-0.030	-0.030	-0.030	-0.030	-0.029	-0.029	-0.028	-0.026	-0.025	-0.022	-0.021	-0.020	-0.019	-0.018	-0.016	-0.014	-0.011	-0.010	-0.009	-0.008	-0.006	-0.004	-0.002	-0.002	-0.001	-0.001	0.000	-0.001	0.000	0.000	-0.001	-0.002	-0.002	-0.004	-0.006	-0.008	-0.009	-0.012	-0.015	-0.018	-0.020	-0.022	-0.026	-0.029	-0.032	-0.036	-0.040	-0.044	-0.046	-0.051	-0.055	-0.060	-0.064	-0.068	-0.071	-0.075	-0.079	-0.082	-0.085	-0.090	-0.092	-0.095	-0.098	-0.100	-0.102	-0.105	-0.106	-0.109	-0.110	-0.110	-0.111	-0.111	-0.111	-0.111	-0.109	-0.108	-0.105	-0.102	-0.100	-0.096	-0.092	-0.089	-0.085	-0.079	-0.074	-0.069	-0.062	-0.055	-0.048	-0.041	-0.034	-0.026	-0.018	-0.009	0.000	0.009	0.018	0.026	0.036	0.046	0.056	0.068	0.078	0.086	0.096	0.106	0.115	0.125	0.134	0.144	0.152	0.161	0.169	0.178	0.185	0.192	0.199	0.205	0.211	0.216	0.220	0.225	0.228	0.231	0.234	0.235	0.236	0.238	0.238	0.238	0.236	0.234	0.231	0.229	0.224	0.220	0.214	0.208	0.201	0.194	0.185	0.178	0.169	0.159	0.149	0.138	0.126	0.115	0.104	0.091	0.079	0.065	0.051	0.038	0.025	0.010	-0.004	-0.018	-0.032	-0.048	-0.062	-0.078	-0.092	-0.108	-0.122	-0.138	-0.152	-0.168	-0.184	-0.199	-0.215	-0.230	-0.246	-0.262	-0.279	-0.295	-0.311	-0.328	-0.345	-0.361	-0.379	-0.396	-0.414	-0.431	-0.450	-0.468	-0.486	-0.505	-0.525	-0.545	-0.564	-0.585	-0.605	-0.626	-0.648	-0.669	-0.691	-0.714	-0.738	-0.761	-0.784	-0.808	-0.832	-0.858	-0.884	-0.908	-0.934	-0.960	-0.988	-1.014	-1.040	-1.066	-1.095	-1.121	-1.148	-1.175	-1.201	-1.229	-1.255	-1.281	-1.309	-1.334	-1.359	-1.385	-1.409	-1.434	-1.458	-1.480	-1.504	-1.525	-1.546	-1.566	-1.585	-1.604	-1.622	-1.639	-1.654	-1.669	-1.681	-1.695	-1.706	-1.718	-1.726	-1.734	-1.741	-1.748	-1.752	-1.758	-1.760	-1.761	-1.762	-1.762	-1.761	-1.759	-1.756	-1.752	-1.748	-1.740	-1.735	-1.726	-1.718	-1.709	-1.699	-1.689	-1.676	-1.665	-1.652	-1.641	-1.628	-1.614	-1.600	-1.586	-1.571	-1.558	-1.542	-1.529	-1.515	-1.500	-1.485	-1.470	-1.455	-1.441	-1.428	-1.412	-1.399	-1.385	-1.371	-1.356	-1.344	-1.330	-1.319	-1.305	-1.294	-1.281	-1.269	-1.258	-1.246	-1.234	-1.224	-1.211	-1.201	-1.190	-1.179	-1.169	-1.158	-1.148	-1.136	-1.125	-1.115	-1.102	-1.091	-1.080	-1.069	-1.058	-1.045	-1.034	-1.021	-1.008	-0.995	-0.982	-0.969	-0.955	-0.941	-0.926	-0.912	-0.898	-0.882	-0.866	-0.851	-0.835	-0.819	-0.804	-0.786	-0.770	-0.754	-0.736	-0.720	-0.704	-0.686	-0.669	-0.651	-0.635	-0.619	-0.601	-0.585	-0.568	-0.551	-0.536	-0.519	-0.502	-0.488	-0.472	-0.456	-0.442	-0.429	-0.415	-0.401	-0.389	-0.378	-0.365	-0.352	-0.344	-0.334	-0.324	-0.315	-0.308	-0.300	-0.294	-0.286	-0.281	-0.278	-0.272	-0.270	-0.268	-0.265	-0.264	-0.265	-0.264	-0.266	-0.268	-0.270	-0.272	-0.276	-0.281	-0.285	-0.291	-0.299	-0.305	-0.312	-0.321	-0.329	-0.338	-0.348	-0.358	-0.368	-0.379	-0.390	-0.402	-0.414	-0.426	-0.438	-0.451	-0.462	-0.476	-0.489	-0.501	-0.514	-0.526	-0.539	-0.550	-0.562	-0.575	-0.586	-0.596	-0.608	-0.618	-0.628	-0.635	-0.642	-0.650	-0.656	-0.661	-0.666	-0.670	-0.672	-0.674	-0.675	-0.675	-0.674	-0.670	-0.668	-0.662	-0.656	-0.649	-0.641	-0.630	-0.620	-0.608	-0.594	-0.579	-0.562	-0.545	-0.526	-0.506	-0.485	-0.462	-0.440	-0.415	-0.390	-0.365	-0.338	-0.310	-0.282	-0.254	-0.225	-0.194	-0.165	-0.134	-0.102	-0.072	-0.041	-0.010	0.020	0.051	0.082	0.112	0.142	0.171	0.199	0.228	0.254	0.280	0.306	0.330	0.355	0.376	0.398	0.419	0.438	0.456	0.472	0.488	0.502	0.515	0.526	0.536	0.544	0.552	0.558	0.562	0.566	0.568	0.568	0.568	0.565	0.561	0.556	0.550	0.542	0.535	0.526	0.515	0.505	0.492	0.481	0.466	0.454	0.439	0.422	0.409	0.392	0.376	0.359	0.342	0.326	0.310	0.292	0.276	0.259	0.242	0.226	0.210	0.195	0.180	0.165	0.151	0.138	0.124	0.112	0.101	0.090	0.081	0.070	0.062	0.055	0.049	0.042	0.038	0.034	0.030	0.028	0.026	0.025	0.026	0.026	0.029	0.030	0.031	0.035	0.040	0.044	0.048	0.054	0.058	0.065	0.071	0.078	0.085	0.091	0.098	0.105	0.111	0.118	0.124	0.130	0.136	0.141	0.148	0.152	0.158	0.161	0.166	0.170	0.172	0.176	0.179	0.180	0.181	0.182	0.182	0.182	0.181	0.179	0.178	0.175	0.171	0.169	0.165	0.161	0.156	0.151	0.145	0.141	0.134	0.128	0.121	0.115	0.109	0.101	0.095	0.089	0.081	0.075	0.068	0.061	0.055	0.049	0.042	0.038	0.031	0.026	0.021	0.016	0.012	0.008	0.004	0.000	-0.002	-0.006	-0.009	-0.011	-0.012	-0.015	-0.016	-0.018	-0.019	-0.020	-0.021	-0.022	-0.022	-0.024	-0.024	-0.025	-0.026	-0.028	-0.028	-0.029	-0.029	-0.031	-0.031	-0.034	-0.038	-0.040	-0.042	-0.046	-0.051	-0.056	-0.061	-0.069	-0.075	-0.082	-0.091	-0.101	-0.110	-0.120	-0.131	-0.142	-0.156	-0.169	-0.184	-0.198	-0.212	-0.229	-0.246	-0.264	-0.281	-0.300	-0.320	-0.340	-0.360	-0.381	-0.401	-0.424	-0.445	-0.468	-0.489	-0.511	-0.534	-0.556	-0.579	-0.601	-0.624	-0.646	-0.669	-0.691	-0.712	-0.734	-0.755	-0.775	-0.796	-0.816	-0.835	-0.854	-0.871	-0.890	-0.908	-0.924	-0.940	-0.954	-0.970	-0.982	-0.996	-1.009	-1.020	-1.031	-1.041	-1.050	-1.059	-1.066	-1.074	-1.081	-1.088	-1.091	-1.096	-1.100	-1.102	-1.106	-1.108	-1.109	-1.109	-1.110	-1.110	-1.109	-1.108	-1.106	-1.104	-1.101	-1.099	-1.095	-1.091	-1.086	-1.082	-1.078	-1.072	-1.066	-1.062	-1.055	-1.050	-1.044	-1.039	-1.031	-1.025	-1.018	-1.011	-1.004	-0.996	-0.991	-0.982	-0.976	-0.969	-0.964	-0.956	-0.949	-0.942	-0.938	-0.930	-0.924	-0.918	-0.912	-0.906	-0.901	-0.895	-0.890	-0.885	-0.880	-0.876	-0.872	-0.869	-0.866	-0.862	-0.860	-0.859	-0.856	-0.856	-0.856	-0.856	-0.858	-0.858	-0.861	-0.864	-0.866	-0.870	-0.875	-0.880	-0.886	-0.894	-0.901	-0.909	-0.919	-0.929	-0.939	-0.950	-0.962	-0.976	-0.989	-1.005	-1.020	-1.036	-1.052	-1.071	-1.090	-1.110	-1.129	-1.150	-1.172	-1.194	-1.216	-1.239	-1.264	-1.288	-1.311	-1.336	-1.361	-1.388	-1.414	-1.440	-1.468	-1.494	-1.521	-1.549	-1.576	-1.605	-1.632	-1.660	-1.689	-1.716	-1.744	-1.771	-1.798	-1.825	-1.852	-1.879	-1.905	-1.930	-1.956	-1.981	-2.005	-2.029	-2.050	-2.074	-2.095	-2.116	-2.136	-2.156	-2.175	-2.192	-2.211	-2.228	-2.242	-2.258	-2.271	-2.284	-2.295	-2.305	-2.315	-2.324	-2.330	-2.338	-2.341	-2.346	-2.350	-2.350	-2.351	-2.351	-2.349	-2.346	-2.342	-2.339	-2.332	-2.325	-2.318	-2.308	-2.298	-2.286	-2.274	-2.260	-2.246	-2.231	-2.215	-2.199	-2.182	-2.164	-2.146	-2.128	-2.108	-2.089	-2.068	-2.046	-2.026	-2.004	-1.981	-1.960	-1.938	-1.915	-1.892	-1.871	-1.848	-1.825	-1.804	-1.781	-1.760	-1.739	-1.718	-1.698	-1.678	-1.659	-1.639	-1.620	-1.602	-1.585	-1.568	-1.551	-1.534	-1.519	-1.506	-1.491	-1.479	-1.466	-1.455	-1.445	-1.436	-1.426	-1.419	-1.411	-1.405	-1.399	-1.394	-1.390	-1.385	-1.382	-1.379	-1.378	-1.376	-1.375	-1.375	-1.375	-1.375	-1.375	-1.376	-1.378	-1.379	-1.381	-1.381	-1.384	-1.386	-1.388	-1.390	-1.391	-1.392	-1.394	-1.395	-1.395	-1.395	-1.395	-1.394	-1.392	-1.390	-1.388	-1.382	-1.378	-1.374	-1.368	-1.359	-1.351	-1.342	-1.332	-1.321	-1.309	-1.298	-1.284	-1.269	-1.252	-1.236	-1.219	-1.200	-1.181	-1.160	-1.140	-1.118	-1.095	-1.071	-1.048	-1.022	-0.996	-0.970	-0.944	-0.918	-0.890	-0.861	-0.834	-0.806	-0.778	-0.749	-0.721	-0.692	-0.664	-0.636	-0.609	-0.581	-0.555	-0.528	-0.502	-0.478	-0.454	-0.430	-0.408	-0.385	-0.362	-0.341	-0.322	-0.304	-0.285	-0.269	-0.252	-0.239	-0.224	-0.211	-0.200	-0.190	-0.180	-0.171	-0.164	-0.156	-0.151	-0.146	-0.142	-0.140	-0.138	-0.136	-0.136	-0.136	-0.138	-0.139	-0.141	-0.144	-0.149	-0.152	-0.158	-0.164	-0.169	-0.175	-0.181	-0.188	-0.194	-0.201	-0.208	-0.215	-0.221	-0.230	-0.238	-0.246	-0.254	-0.261	-0.270	-0.279	-0.286	-0.295	-0.304	-0.312	-0.321	-0.329	-0.338	-0.346	-0.355	-0.364	-0.374	-0.382	-0.392	-0.402	-0.412	-0.424	-0.434	-0.445	-0.456	-0.468	-0.480	-0.492	-0.506	-0.519	-0.532	-0.549	-0.562	-0.578	-0.594	-0.611	-0.628	-0.645	-0.662	-0.681	-0.700	-0.720	-0.739	-0.760	-0.780	-0.800	-0.821	-0.842	-0.864	-0.886	-0.908	-0.930	-0.951	-0.974	-0.995	-1.018	-1.039	-1.060	-1.081	-1.102	-1.121	-1.141	-1.160	-1.179	-1.195	-1.211	-1.226	-1.242	-1.255	-1.269	-1.279	-1.289	-1.298	-1.306	-1.311	-1.318	-1.320	-1.322	-1.322	-1.321	-1.319	-1.314	-1.309	-1.301	-1.294	-1.282	-1.271	-1.258	-1.242	-1.226	-1.208	-1.189	-1.169	-1.146	-1.122	-1.099	-1.072	-1.045	-1.018	-0.989	-0.959	-0.928	-0.896	-0.864	-0.831	-0.798	-0.764	-0.730	-0.695	-0.661	-0.625	-0.591	-0.556	-0.521	-0.486	-0.451	-0.419	-0.385	-0.351	-0.319	-0.288	-0.258	-0.228	-0.200	-0.170	-0.144	-0.118	-0.092	-0.069	-0.045	-0.024	-0.004	0.014	0.030	0.046	0.060	0.072	0.084	0.094	0.101	0.106	0.110	0.114	0.114	0.114	0.110	0.106	0.100	0.091	0.082	0.071	0.058	0.042	0.025	0.006	-0.014	-0.036	-0.061	-0.088	-0.115	-0.145	-0.175	-0.209	-0.244	-0.279	-0.318	-0.359	-0.399	-0.442	-0.488	-0.534	-0.581	-0.631	-0.681	-0.734	-0.788	-0.841	-0.898	-0.955	-1.014	-1.072	-1.134	-1.195	-1.259	-1.321	-1.388	-1.452	-1.518	-1.585	-1.652	-1.721	-1.789	-1.858	-1.928	-1.996	-2.066	-2.136	-2.208	-2.278	-2.348	-2.419	-2.489	-2.559	-2.629	-2.699	-2.769	-2.838	-2.908	-2.976	-3.045	-3.112	-3.180	-3.246	-3.314	-3.379	-3.444	-3.508	-3.572	-3.635	-3.698	-3.759	-3.821	-3.881	-3.940	-3.999	-4.056	-4.112	-4.170	-4.225	-4.280	-4.334	-4.388	-4.440	-4.492	-4.544	-4.594	-4.642	-4.692	-4.741	-4.788	-4.836	-4.882	-4.928	-4.971	-5.016	-5.059	-5.101	-5.144	-5.184	-5.226	-5.266	-5.305	-5.342	-5.381	-5.418	-5.454	-5.490	-5.524	-5.558	-5.591	-5.624	-5.655	-5.686	-5.716	-5.746	-5.775	-5.802	-5.829	-5.854	-5.879	-5.904	-5.926	-5.949	-5.970	-5.990	-6.010	-6.029	-6.046	-6.062	-6.079	-6.094	-6.108	-6.119	-6.130	-6.141	-6.150	-6.159	-6.166	-6.172	-6.178	-6.181	-6.185	-6.188	-6.188	-6.188	-6.186	-6.184	-6.180	-6.176	-6.170	-6.164	-6.155	-6.146	-6.136	-6.125	-6.112	-6.100	-6.086	-6.070	-6.054	-6.035	-6.016	-5.998	-5.975	-5.954	-5.931	-5.906	-5.880	-5.854	-5.826	-5.798	-5.768	-5.736	-5.705	-5.671	-5.636	-5.601	-5.565	-5.526	-5.488	-5.448	-5.405	-5.364	-5.320	-5.276	-5.231	-5.185	-5.136	-5.089	-5.041	-4.991	-4.940	-4.889	-4.836	-4.784	-4.730	-4.676	-4.622	-4.566	-4.511	-4.456	-4.401	-4.345	-4.290	-4.234	-4.178	-4.121	-4.066	-4.011	-3.956	-3.901	-3.848	-3.794	-3.741	-3.690	-3.639	-3.588	-3.539	-3.489	-3.441	-3.394	-3.349	-3.304	-3.260	-3.219	-3.178	-3.136	-3.099	-3.060	-3.024	-2.989	-2.954	-2.922	-2.890	-2.860	-2.830	-2.802	-2.776	-2.750	-2.725	-2.702	-2.679	-2.656	-2.635	-2.614	-2.594	-2.574	-2.555	-2.536	-2.516	-2.499	-2.480	-2.461	-2.442	-2.424	-2.405	-2.384	-2.364	-2.344	-2.321	-2.299	-2.275	-2.250	-2.224	-2.198	-2.170	-2.141	-2.111	-2.078	-2.044	-2.010	-1.974	-1.935	-1.895	-1.854	-1.810	-1.764	-1.718	-1.669	-1.619	-1.566	-1.514	-1.458	-1.401	-1.344	-1.284	-1.222	-1.161	-1.099	-1.034	-0.969	-0.902	-0.836	-0.769	-0.700	-0.632	-0.564	-0.494	-0.425	-0.356	-0.286	-0.218	-0.149	-0.081	-0.014	0.052	0.119	0.182	0.248	0.310	0.371	0.431	0.489	0.545	0.601	0.655	0.706	0.756	0.804	0.850	0.895	0.936	0.976	1.014	1.049	1.082	1.115	1.145	1.172	1.199	1.222	1.244	1.265	1.284	1.300	1.315	1.328	1.340	1.351	1.360	1.369	1.376	1.381	1.389	1.392	1.395	1.399	1.401	1.404	1.405	1.406	1.409	1.410	1.411	1.412	1.415	1.418	1.420	1.422	1.428	1.431	1.436	1.442	1.449	1.455	1.464	1.474	1.482	1.492	1.505	1.519	1.532	1.546	1.562	1.579	1.598	1.616	1.636	1.658	1.679	1.701	1.724	1.749	1.774	1.799	1.825	1.851	1.879	1.906	1.934	1.962	1.991	2.020	2.047	2.078	2.105	2.134	2.161	2.190	2.218	2.244	2.271	2.298	2.322	2.349	2.372	2.396	2.420	2.441	2.462	2.482	2.501	2.520	2.538	2.552	2.568	2.581	2.592	2.605	2.615	2.622	2.631	2.638	2.642	2.648	2.650	2.650	2.650	2.649	2.648	2.644	2.640	2.634	2.626	2.619	2.610	2.600	2.589	2.578	2.564	2.551	2.538	2.521	2.506	2.490	2.474	2.458	2.439	2.420	2.402	2.384	2.365	2.345	2.326	2.306	2.288	2.268	2.249	2.229	2.211	2.192	2.175	2.156	2.139	2.121	2.105	2.089	2.074	2.059	2.045	2.031	2.019	2.007	1.996	1.985	1.976	1.969	1.961	1.955	1.949	1.944	1.940	1.938	1.935	1.934	1.935	1.935	1.938	1.940	1.945	1.950	1.958	1.964	1.971	1.981	1.990	2.001	2.014	2.025	2.038	2.051	2.065	2.080	2.095	2.109	2.124	2.140	2.156	2.171	2.188	2.202	2.218	2.232	2.248	2.261	2.275	2.289	2.301	2.312	2.322	2.334	2.342	2.350	2.356	2.361	2.365	2.369	2.369	2.369	2.366	2.364	2.359	2.352	2.344	2.334	2.321	2.308	2.292	2.275	2.256	2.238	2.214	2.191	2.166	2.139	2.110	2.080	2.050	2.018	1.982	1.948	1.911	1.874	1.838	1.798	1.758	1.718	1.676	1.635	1.594	1.551	1.509	1.465	1.424	1.381	1.339	1.298	1.255	1.215	1.172	1.134	1.094	1.055	1.018	0.980	0.945	0.909	0.875	0.842	0.810	0.780	0.750	0.721	0.695	0.668	0.644	0.620	0.599	0.579	0.559	0.541	0.525	0.509	0.495	0.484	0.471	0.460	0.451	0.444	0.436	0.430	0.426	0.420	0.418	0.415	0.414	0.412	0.412	0.414	0.415	0.416	0.419	0.421	0.424	0.428	0.432	0.436	0.440	0.445	0.450	0.454	0.459	0.464	0.468	0.472	0.476	0.481	0.486	0.489	0.494	0.498	0.501	0.504	0.507	0.509	0.511	0.511	0.512	0.514	0.512	0.512	0.512	0.512	0.511	0.509	0.507	0.505	0.504	0.501	0.499	0.495	0.492	0.489	0.484	0.481	0.478	0.472	0.468	0.462	0.459	0.454	0.448	0.442	0.436	0.431	0.425	0.420	0.414	0.408	0.401	0.395	0.389	0.382	0.375	0.369	0.362	0.355	0.348	0.341	0.332	0.325	0.316	0.309	0.299	0.290	0.281	0.272	0.261	0.251	0.241	0.230	0.219	0.206	0.195	0.182	0.169	0.156	0.142	0.128	0.114	0.099	0.082	0.068	0.051	0.034	0.019	0.001	-0.016	-0.032	-0.051	-0.069	-0.086	-0.105	-0.124	-0.141	-0.160	-0.179	-0.196	-0.215	-0.232	-0.250	-0.266	-0.285	-0.301	-0.318	-0.334	-0.350	-0.365	-0.380	-0.395	-0.409	-0.421	-0.436	-0.449	-0.461	-0.474	-0.485	-0.496	-0.507	-0.519	-0.528	-0.538	-0.548	-0.556	-0.565	-0.574	-0.582	-0.590	-0.599	-0.606	-0.614	-0.622	-0.630	-0.638	-0.646	-0.654	-0.662	-0.671	-0.681	-0.690	-0.700	-0.711	-0.721	-0.734	-0.746	-0.759	-0.771	-0.785	-0.800	-0.815	-0.831	-0.849	-0.865	-0.884	-0.902	-0.922	-0.942	-0.962	-0.985	-1.008	-1.031	-1.054	-1.079	-1.104	-1.129	-1.154	-1.180	-1.208	-1.235	-1.262	-1.290	-1.318	-1.345	-1.372	-1.401	-1.429	-1.459	-1.486	-1.512	-1.541	-1.569	-1.595	-1.621	-1.648	-1.672	-1.698	-1.722	-1.748	-1.770	-1.792	-1.812	-1.834	-1.854	-1.872	-1.891	-1.908	-1.924	-1.938	-1.952	-1.965	-1.978	-1.989	-1.999	-2.007	-2.015	-2.022	-2.029	-2.033	-2.038	-2.040	-2.044	-2.045	-2.044	-2.044	-2.042	-2.041	-2.039	-2.034	-2.030	-2.025	-2.020	-2.013	-2.007	-2.000	-1.992	-1.985	-1.975	-1.968	-1.959	-1.949	-1.940	-1.930	-1.921	-1.912	-1.902	-1.892	-1.884	-1.874	-1.865	-1.856	-1.846	-1.838	-1.828	-1.819	-1.810	-1.801	-1.795	-1.786	-1.779	-1.771	-1.762	-1.755	-1.749	-1.742	-1.735	-1.728	-1.720	-1.714	-1.705	-1.699	-1.691	-1.682	-1.675	-1.666	-1.658	-1.650	-1.641	-1.631	-1.621	-1.612	-1.601	-1.591	-1.580	-1.569	-1.556	-1.544	-1.531	-1.516	-1.502	-1.488	-1.472	-1.456	-1.441	-1.424	-1.408	-1.389	-1.372	-1.354	-1.335	-1.315	-1.298	-1.278	-1.259	-1.238	-1.219	-1.199	-1.179	-1.159	-1.139	-1.120	-1.101	-1.081	-1.062	-1.044	-1.025	-1.008	-0.990	-0.972	-0.956	-0.940	-0.926	-0.910	-0.898	-0.884	-0.871	-0.860	-0.849	-0.839	-0.830	-0.821	-0.814	-0.808	-0.801	-0.796	-0.792	-0.789	-0.786	-0.785	-0.782	-0.782	-0.781	-0.784	-0.784	-0.786	-0.789	-0.791	-0.794	-0.798	-0.800	-0.805	-0.809	-0.814	-0.818	-0.822	-0.826	-0.830	-0.835	-0.839	-0.844	-0.846	-0.850	-0.852	-0.855	-0.858	-0.859	-0.860	-0.860	-0.860	-0.859	-0.859	-0.858	-0.855	-0.851	-0.846	-0.842	-0.836	-0.830	-0.824	-0.816	-0.808	-0.798	-0.789	-0.779	-0.768	-0.756	-0.742	-0.729	-0.715	-0.701	-0.688	-0.671	-0.656	-0.640	-0.624	-0.606	-0.590	-0.571	-0.554	-0.535	-0.518	-0.500	-0.481	-0.462	-0.444	-0.426	-0.408	-0.389	-0.371	-0.351	-0.334	-0.316	-0.300	-0.282	-0.266	-0.250	-0.235	-0.220	-0.205	-0.192	-0.179	-0.165	-0.154	-0.141	-0.130	-0.121	-0.111	-0.104	-0.095	-0.089	-0.082	-0.076	-0.074	-0.069	-0.068	-0.065	-0.064	-0.065	-0.065	-0.068	-0.069	-0.072	-0.076	-0.081	-0.088	-0.094	-0.101	-0.108	-0.116	-0.125	-0.135	-0.144	-0.154	-0.164	-0.174	-0.185	-0.196	-0.206	-0.216	-0.228	-0.239	-0.249	-0.259	-0.269	-0.276	-0.286	-0.292	-0.301	-0.308	-0.314	-0.320	-0.324	-0.328	-0.330	-0.331	-0.332	-0.332	-0.332	-0.331	-0.328	-0.324	-0.319	-0.312	-0.306	-0.299	-0.290	-0.280	-0.270	-0.259	-0.245	-0.232	-0.219	-0.205	-0.189	-0.172	-0.156	-0.139	-0.122	-0.105	-0.086	-0.069	-0.049	-0.031	-0.012	0.008	0.026	0.044	0.062	0.081	0.099	0.116	0.132	0.150	0.165	0.181	0.196	0.211	0.225	0.239	0.251	0.265	0.276	0.288	0.298	0.308	0.316	0.325	0.332	0.339	0.345	0.350	0.356	0.361	0.365	0.369	0.372	0.375	0.378	0.380	0.382	0.384	0.385	0.388	0.389	0.390	0.391	0.392	0.394	0.395	0.396	0.398	0.399	0.400	0.401	0.404	0.405	0.408	0.410	0.412	0.415	0.419	0.421	0.425	0.429	0.431	0.435	0.440	0.442	0.448	0.452	0.455	0.460	0.464	0.469	0.472	0.476	0.481	0.485	0.488	0.491	0.494	0.498	0.500	0.501	0.504	0.505	0.506	0.506	0.506	0.506	0.505	0.504	0.501	0.499	0.496	0.492	0.489	0.484	0.480	0.474	0.468	0.461	0.454	0.446	0.439	0.430	0.421	0.412	0.402	0.392	0.382	0.371	0.361	0.350	0.340	0.329	0.318	0.305	0.294	0.282	0.270	0.259	0.246	0.236	0.224	0.212	0.201	0.190	0.180	0.169	0.159	0.149	0.139	0.129	0.120	0.110	0.101	0.092	0.085	0.076	0.069	0.062	0.056	0.050	0.042	0.038	0.032	0.029	0.024	0.020	0.018	0.015	0.012	0.011	0.009	0.008	0.005	0.005	0.004	0.004	0.004	0.005	0.004	0.005	0.005	0.006	0.008	0.010	0.011	0.014	0.015	0.016	0.019	0.020	0.022	0.024	0.026	0.029	0.029	0.031	0.032	0.034	0.036	0.038	0.038	0.039	0.039	0.040	0.040	0.041	0.040	0.040	0.039	0.039	0.036	0.035	0.034	0.031	0.029	0.026	0.024	0.020	0.016	0.014	0.009	0.005	0.000	-0.005	-0.010	-0.016	-0.021	-0.026	-0.034	-0.039	-0.045	-0.052	-0.060	-0.066	-0.074	-0.081	-0.088	-0.095	-0.102	-0.110	-0.118	-0.125	-0.130	-0.138	-0.144	-0.150	-0.156	-0.162	-0.168	-0.174	-0.179	-0.182	-0.186	-0.190	-0.192	-0.196	-0.198	-0.199	-0.201	-0.201	-0.201	-0.201	-0.200	-0.198	-0.196	-0.192	-0.190	-0.186	-0.181	-0.176	-0.170	-0.164	-0.158	-0.150	-0.142	-0.135	-0.125	-0.118	-0.108	-0.098	-0.086	-0.076	-0.065	-0.054	-0.042	-0.031	-0.019	-0.008	0.005	0.016	0.028	0.040	0.052	0.064	0.076	0.088	0.099	0.111	0.121	0.132	0.142	0.152	0.162	0.171	0.181	0.190	0.199	0.206	0.214	0.220	0.228	0.234	0.240	0.245	0.251	0.255	0.260	0.264	0.266	0.271	0.274	0.276	0.279	0.281	0.282	0.285	0.285	0.288	0.289	0.290	0.291	0.292	0.295	0.296	0.298	0.300	0.304	0.306	0.309	0.312	0.316	0.320	0.326	0.330	0.336	0.342	0.350	0.358	0.365	0.374	0.384	0.394	0.404	0.415	0.428	0.440	0.452	0.465	0.479	0.492	0.507	0.524	0.540	0.556	0.572	0.588	0.605	0.621	0.639	0.655	0.671	0.688	0.704	0.720	0.734	0.750	0.762	0.778	0.790	0.801	0.812	0.822	0.830	0.838	0.845	0.850	0.854	0.855	0.856	0.856	0.852	0.850	0.844	0.838	0.828	0.818	0.805	0.790	0.774	0.756	0.735	0.715	0.691	0.666	0.639	0.610	0.581	0.550	0.516	0.481	0.446	0.408	0.370	0.331	0.290	0.249	0.206	0.164	0.119	0.076	0.031	-0.014	-0.059	-0.102	-0.149	-0.192	-0.238	-0.281	-0.325	-0.369	-0.410	-0.452	-0.492	-0.532	-0.571	-0.609	-0.644	-0.680	-0.712	-0.744	-0.774	-0.804	-0.830	-0.855	-0.879	-0.900	-0.920	-0.939	-0.954	-0.969	-0.981	-0.991	-1.000	-1.008	-1.012	-1.015	-1.016	-1.018	-1.015	-1.011	-1.006	-1.000	-0.991	-0.982	-0.971	-0.959	-0.946	-0.932	-0.918	-0.901	-0.885	-0.866	-0.848	-0.830	-0.811	-0.791	-0.770	-0.750	-0.730	-0.710	-0.690	-0.670	-0.650	-0.630	-0.612	-0.594	-0.576	-0.559	-0.542	-0.528	-0.512	-0.498	-0.484	-0.471	-0.460	-0.449	-0.440	-0.431	-0.424	-0.416	-0.410	-0.406	-0.401	-0.399	-0.398	-0.396	-0.396	-0.396	-0.399	-0.400	-0.404	-0.408	-0.411	-0.418	-0.422	-0.428	-0.434	-0.440	-0.448	-0.454	-0.460	-0.468	-0.472	-0.480	-0.485	-0.492	-0.498	-0.502	-0.506	-0.511	-0.515	-0.519	-0.521	-0.524	-0.525	-0.525	-0.525	-0.525	-0.522	-0.521	-0.518	-0.514	-0.510	-0.505	-0.499	-0.492	-0.486	-0.478	-0.469	-0.460	-0.450	-0.441	-0.430	-0.419	-0.408	-0.398	-0.385	-0.372	-0.360	-0.348	-0.334	-0.321	-0.309	-0.295	-0.282	-0.270	-0.258	-0.244	-0.231	-0.218	-0.206	-0.194	-0.181	-0.170	-0.159	-0.148	-0.136	-0.126	-0.116	-0.106	-0.096	-0.088	-0.079	-0.070	-0.061	-0.054	-0.048	-0.039	-0.032	-0.026	-0.021	-0.016	-0.010	-0.005	-0.001	0.004	0.008	0.011	0.015	0.016	0.020	0.021	0.024	0.024	0.025	0.026	0.026	0.026	0.026	0.025	0.024	0.024	0.021	0.019	0.018	0.014	0.011	0.006	0.002	-0.002	-0.008	-0.012	-0.019	-0.025	-0.031	-0.038	-0.045	-0.052	-0.060	-0.068	-0.074	-0.082	-0.091	-0.100	-0.108	-0.116	-0.124	-0.132	-0.141	-0.150	-0.158	-0.165	-0.172	-0.180	-0.186	-0.192	-0.199	-0.202	-0.208	-0.212	-0.215	-0.218	-0.220	-0.221	-0.221	-0.221	-0.220	-0.218	-0.215	-0.211	-0.206	-0.201	-0.194	-0.186	-0.178	-0.168	-0.159	-0.148	-0.136	-0.122	-0.110	-0.096	-0.081	-0.066	-0.051	-0.035	-0.019	-0.001	0.015	0.034	0.051	0.069	0.086	0.104	0.121	0.140	0.156	0.174	0.190	0.206	0.221	0.238	0.252	0.268	0.280	0.292	0.305	0.316	0.328	0.336	0.345	0.354	0.360	0.366	0.371	0.375	0.379	0.381	0.384	0.385	0.384	0.384	0.382	0.380	0.378	0.375	0.371	0.368	0.362	0.359	0.352	0.349	0.345	0.339	0.334	0.330	0.325	0.320	0.318	0.312	0.310	0.308	0.305	0.304	0.302	0.302	0.302	0.304	0.305	0.309	0.312	0.318	0.322	0.328	0.335	0.344	0.352	0.362	0.374	0.385	0.396	0.409	0.422	0.436	0.450	0.466	0.482	0.498	0.512	0.529	0.546	0.562	0.580	0.596	0.614	0.630	0.646	0.661	0.676	0.691	0.706	0.720	0.734	0.745	0.758	0.768	0.779	0.788	0.795	0.802	0.809	0.812	0.816	0.820	0.822	0.822	0.821	0.820	0.816	0.812	0.809	0.804	0.798	0.790	0.782	0.775	0.765	0.755	0.745	0.735	0.724	0.711	0.700	0.688	0.675	0.662	0.649	0.638	0.624	0.611	0.600	0.588	0.578	0.565	0.554	0.544	0.534	0.525	0.516	0.506	0.499	0.492	0.486	0.481	0.476	0.470	0.468	0.465	0.461	0.461	0.459	0.459	0.459	0.460	0.460	0.461	0.462	0.465	0.469	0.471	0.475	0.478	0.481	0.486	0.490	0.495	0.499	0.502	0.507	0.511	0.515	0.519	0.524	0.526	0.529	0.532	0.535	0.538	0.539	0.541	0.541	0.544	0.542	0.544	0.544	0.542	0.541	0.539	0.538	0.536	0.534	0.531	0.529	0.525	0.522	0.518	0.515	0.510	0.506	0.502	0.499	0.494	0.489	0.485	0.480	0.475	0.471	0.466	0.462	0.459	0.455	0.450	0.448	0.444	0.441	0.438	0.435	0.432	0.430	0.428	0.425	0.424	0.422	0.421	0.420	0.420	0.419	0.420	0.420	0.420	0.421	0.422	0.422	0.425	0.428	0.430	0.431	0.434	0.436	0.440	0.441	0.445	0.448	0.451	0.454	0.458	0.461	0.465	0.468	0.471	0.475	0.479	0.481	0.485	0.489	0.492	0.495	0.498	0.500	0.502	0.504	0.505	0.506	0.507	0.509	0.509	0.509	0.509	0.509	0.507	0.506	0.505	0.501	0.500	0.496	0.492	0.489	0.484	0.479	0.474	0.468	0.461	0.454	0.446	0.439	0.430	0.421	0.411	0.401	0.391	0.381	0.368	0.356	0.344	0.330	0.318	0.302	0.289	0.274	0.259	0.244	0.228	0.211	0.195	0.178	0.161	0.144	0.126	0.109	0.091	0.072	0.055	0.036	0.019	0.000	-0.019	-0.036	-0.055	-0.074	-0.092	-0.111	-0.130	-0.149	-0.166	-0.185	-0.204	-0.222	-0.241	-0.260	-0.279	-0.296	-0.315	-0.334	-0.351	-0.370	-0.388	-0.406	-0.425	-0.444	-0.464	-0.481	-0.500	-0.519	-0.536	-0.555	-0.572	-0.591	-0.610	-0.628	-0.646	-0.665	-0.682	-0.701	-0.720	-0.739	-0.758	-0.776	-0.794	-0.814	-0.831	-0.850	-0.868	-0.884	-0.902	-0.920	-0.936	-0.952	-0.970	-0.986	-1.002	-1.018	-1.034	-1.048	-1.062	-1.076	-1.091	-1.104	-1.116	-1.129	-1.140	-1.152	-1.161	-1.172	-1.181	-1.189	-1.198	-1.204	-1.211	-1.216	-1.221	-1.225	-1.229	-1.232	-1.234	-1.235	-1.235	-1.235	-1.235	-1.232	-1.231	-1.228	-1.224	-1.219	-1.215	-1.209	-1.202	-1.196	-1.190	-1.182	-1.174	-1.165	-1.156	-1.148	-1.138	-1.126	-1.116	-1.106	-1.095	-1.085	-1.074	-1.064	-1.052	-1.042	-1.031	-1.021	-1.011	-1.001	-0.991	-0.982	-0.974	-0.964	-0.955	-0.946	-0.939	-0.931	-0.924	-0.918	-0.911	-0.905	-0.900	-0.895	-0.890	-0.886	-0.882	-0.880	-0.878	-0.874	-0.872	-0.871	-0.869	-0.868	-0.866	-0.866	-0.865	-0.865	-0.865	-0.865	-0.865	-0.866	-0.866	-0.868	-0.866	-0.866	-0.866	-0.866	-0.865	-0.864	-0.862	-0.861	-0.859	-0.856	-0.854	-0.851	-0.848	-0.842	-0.839	-0.834	-0.829	-0.824	-0.818	-0.810	-0.802	-0.795	-0.786	-0.778	-0.769	-0.759	-0.748	-0.738	-0.728	-0.715	-0.704	-0.691	-0.680	-0.668	-0.655	-0.641	-0.629	-0.615	-0.602	-0.588	-0.575	-0.561	-0.548	-0.534	-0.520	-0.506	-0.494	-0.480	-0.468	-0.456	-0.444	-0.431	-0.421	-0.409	-0.399	-0.389	-0.380	-0.371	-0.361	-0.354	-0.346	-0.339	-0.334	-0.328	-0.321	-0.318	-0.312	-0.309	-0.306	-0.305	-0.302	-0.302	-0.302	-0.304	-0.304	-0.306	-0.309	-0.311	-0.315	-0.318	-0.322	-0.328	-0.332	-0.339	-0.345	-0.350	-0.358	-0.365	-0.372	-0.380	-0.389	-0.396	-0.406	-0.414	-0.424	-0.431	-0.441	-0.450	-0.459	-0.468	-0.475	-0.484	-0.492	-0.500	-0.507	-0.515	-0.521	-0.528	-0.534	-0.538	-0.542	-0.545	-0.549	-0.551	-0.551	-0.551	-0.551	-0.549	-0.548	-0.544	-0.539	-0.532	-0.526	-0.519	-0.510	-0.499	-0.489	-0.476	-0.462	-0.448	-0.432	-0.415	-0.398	-0.380	-0.359	-0.338	-0.315	-0.292	-0.268	-0.242	-0.215	-0.190	-0.162	-0.134	-0.106	-0.076	-0.048	-0.019	0.011	0.041	0.070	0.100	0.130	0.160	0.189	0.218	0.245	0.274	0.301	0.326	0.354	0.378	0.401	0.425	0.448	0.469	0.489	0.507	0.525	0.541	0.556	0.570	0.582	0.595	0.605	0.614	0.621	0.628	0.631	0.636	0.638	0.639	0.640	0.638	0.635	0.631	0.626	0.620	0.614	0.606	0.598	0.588	0.578	0.565	0.554	0.541	0.529	0.515	0.502	0.489	0.475	0.460	0.445	0.431	0.416	0.402	0.388	0.374	0.359	0.346	0.332	0.320	0.306	0.295	0.282	0.274	0.262	0.254	0.244	0.236	0.229	0.222	0.216	0.211	0.206	0.202	0.200	0.198	0.195	0.194	0.194	0.196	0.198	0.199	0.202	0.205	0.210	0.214	0.220	0.225	0.231	0.238	0.245	0.254	0.261	0.269	0.278	0.285	0.294	0.302	0.311	0.320	0.329	0.339	0.346	0.355	0.362	0.370	0.379	0.385	0.391	0.399	0.404	0.409	0.415	0.419	0.422	0.426	0.429	0.431	0.432	0.435	0.435	0.435	0.434	0.434	0.431	0.429	0.425	0.421	0.416	0.411	0.405	0.399	0.392	0.385	0.379	0.370	0.362	0.354	0.345	0.336	0.328	0.318	0.309	100.000	5.000	2.000	1.000	2.000	0.000	0.000	0.000	0.000	0.000	0.000	0.000	0.000	0.000	0.000	0.000	0.000	0.000	1.822	1.814	1.806	1.798	1.790	1.784	1.776	1.771	1.766	1.761	1.756	1.754	1.751	1.749	1.748	1.746	1.746	1.748	1.749	1.750	1.754	1.758	1.761	1.766	1.772	1.779	1.786	1.794	1.802	1.811	1.822	1.832	1.844	1.856	1.869	1.881	1.894	1.908	1.921	1.935	1.950	1.965	1.980	1.994	2.009	2.024	2.039	2.054	2.069	2.082	2.098	2.110	2.124	2.136	2.150	2.161	2.171	2.181	2.190	2.199	2.205	2.212	2.218	2.221	2.224	2.226	2.226	2.225	2.224	2.220	2.215	2.209	2.201	2.192	2.182	2.171	2.159	2.144	2.128	2.111	2.092	2.072	2.051	2.029	2.005	1.980	1.954	1.928	1.900	1.871	1.841	1.811	1.780	1.749	1.716	1.684	1.651	1.616	1.584	1.549	1.515	1.480	1.446	1.411	1.378	1.342	1.310	1.278	1.244	1.211	1.180	1.149	1.118	1.088	1.059	1.030	1.004	0.976	0.950	0.926	0.901	0.879	0.856	0.834	0.814	0.796	0.778	0.760	0.745	0.730	0.715	0.704	0.691	0.680	0.669	0.660	0.651	0.642	0.636	0.630	0.624	0.618	0.612	0.609	0.605	0.601	0.599	0.596	0.594	0.591	0.590	0.590	0.589	0.588	0.588	0.585	0.585	0.584	0.582	0.581	0.580	0.579	0.578	0.576	0.574	0.571	0.569	0.566	0.562	0.560	0.556	0.552	0.548	0.542	0.536	0.531	0.525	0.518	0.511	0.504	0.496	0.488	0.480	0.470	0.461	0.451	0.442	0.431	0.420	0.409	0.396	0.384	0.371	0.358	0.344	0.330	0.316	0.301	0.288	0.271	0.256	0.241	0.225	0.208	0.192	0.175	0.158	0.140	0.121	0.104	0.085	0.068	0.049	0.030	0.011	-0.009	-0.028	-0.046	-0.066	-0.086	-0.105	-0.125	-0.145	-0.165	-0.185	-0.204	-0.224	-0.244	-0.262	-0.281	-0.301	-0.319	-0.338	-0.358	-0.376	-0.392	-0.411	-0.429	-0.446	-0.464	-0.480	-0.496	-0.512	-0.528	-0.542	-0.558	-0.571	-0.585	-0.599	-0.611	-0.621	-0.634	-0.645	-0.655	-0.665	-0.674	-0.682	-0.691	-0.700	-0.706	-0.714	-0.720	-0.725	-0.731	-0.738	-0.741	-0.746	-0.751	-0.755	-0.759	-0.764	-0.768	-0.770	-0.775	-0.779	-0.782	-0.785	-0.790	-0.794	-0.798	-0.802	-0.806	-0.811	-0.815	-0.820	-0.826	-0.832	-0.839	-0.846	-0.852	-0.861	-0.870	-0.880	-0.889	-0.899	-0.910	-0.922	-0.934	-0.948	-0.961	-0.975	-0.990	-1.005	-1.021	-1.039	-1.058	-1.075	-1.095	-1.115	-1.136	-1.156	-1.180	-1.202	-1.228	-1.251	-1.278	-1.302	-1.330	-1.358	-1.385	-1.414	-1.444	-1.472	-1.504	-1.534	-1.566	-1.599	-1.631	-1.664	-1.698	-1.731	-1.765	-1.801	-1.836	-1.870	-1.905	-1.940	-1.976	-2.010	-2.045	-2.080	-2.115	-2.150	-2.184	-2.218	-2.251	-2.285	-2.318	-2.350	-2.381	-2.412	-2.441	-2.470	-2.499	-2.525	-2.551	-2.576	-2.599	-2.622	-2.644	-2.662	-2.681	-2.699	-2.715	-2.729	-2.742	-2.752	-2.764	-2.772	-2.779	-2.786	-2.790	-2.792	-2.794	-2.794	-2.794	-2.790	-2.788	-2.782	-2.776	-2.770	-2.761	-2.751	-2.742	-2.731	-2.720	-2.708	-2.695	-2.681	-2.669	-2.655	-2.640	-2.626	-2.611	-2.598	-2.582	-2.569	-2.555	-2.541	-2.529	-2.515	-2.502	-2.490	-2.479	-2.468	-2.456	-2.448	-2.438	-2.429	-2.420	-2.411	-2.404	-2.396	-2.391	-2.384	-2.379	-2.374	-2.369	-2.364	-2.360	-2.356	-2.352	-2.349	-2.345	-2.341	-2.339	-2.335	-2.331	-2.326	-2.324	-2.319	-2.314	-2.308	-2.300	-2.294	-2.286	-2.279	-2.270	-2.261	-2.251	-2.240	-2.230	-2.218	-2.204	-2.191	-2.176	-2.162	-2.146	-2.130	-2.111	-2.094	-2.076	-2.056	-2.036	-2.016	-1.996	-1.975	-1.952	-1.932	-1.910	-1.889	-1.868	-1.846	-1.824	-1.801	-1.780	-1.760	-1.739	-1.718	-1.698	-1.678	-1.659	-1.639	-1.621	-1.604	-1.586	-1.570	-1.555	-1.540	-1.526	-1.514	-1.500	-1.490	-1.478	-1.468	-1.459	-1.450	-1.442	-1.435	-1.429	-1.422	-1.416	-1.412	-1.408	-1.404	-1.400	-1.398	-1.395	-1.392	-1.391	-1.390	-1.389	-1.388	-1.386	-1.386	-1.385	-1.384	-1.384	-1.382	-1.382	-1.381	-1.380	-1.379	-1.376	-1.374	-1.370	-1.368	-1.364	-1.359	-1.354	-1.349	-1.344	-1.338	-1.330	-1.322	-1.315	-1.306	-1.298	-1.288	-1.276	-1.265	-1.254	-1.241	-1.229	-1.215	-1.201	-1.186	-1.171	-1.155	-1.139	-1.122	-1.105	-1.088	-1.070	-1.051	-1.032	-1.014	-0.992	-0.974	-0.954	-0.932	-0.912	-0.891	-0.870	-0.850	-0.829	-0.809	-0.789	-0.768	-0.746	-0.728	-0.706	-0.686	-0.666	-0.648	-0.629	-0.611	-0.591	-0.574	-0.556	-0.541	-0.525	-0.510	-0.494	-0.480	-0.468	-0.454	-0.442	-0.430	-0.420	-0.411	-0.401	-0.394	-0.386	-0.379	-0.372	-0.368	-0.362	-0.359	-0.355	-0.354	-0.351	-0.351	-0.350	-0.350	-0.351	-0.351	-0.354	-0.355	-0.356	-0.359	-0.361	-0.364	-0.366	-0.369	-0.371	-0.374	-0.376	-0.378	-0.380	-0.382	-0.384	-0.384	-0.385	-0.385	-0.385	-0.384	-0.382	-0.380	-0.378	-0.374	-0.370	-0.365	-0.360	-0.354	-0.346	-0.338	-0.330	-0.320	-0.309	-0.298	-0.286	-0.275	-0.260	-0.248	-0.232	-0.219	-0.202	-0.186	-0.171	-0.155	-0.138	-0.120	-0.105	-0.086	-0.070	-0.052	-0.036	-0.019	-0.002	0.016	0.032	0.049	0.065	0.081	0.096	0.111	0.126	0.140	0.154	0.168	0.180	0.191	0.204	0.215	0.225	0.236	0.245	0.255	0.264	0.271	0.279	0.286	0.294	0.300	0.305	0.311	0.316	0.321	0.326	0.331	0.335	0.340	0.344	0.348	0.351	0.356	0.359	0.362	0.366	0.370	0.372	0.376	0.380	0.384	0.386	0.390	0.392	0.396	0.400	0.402	0.405	0.408	0.410	0.412	0.415	0.416	0.418	0.419	0.420	0.420	0.420	0.419	0.419	0.418	0.415	0.412	0.411	0.408	0.404	0.399	0.394	0.388	0.381	0.374	0.366	0.358	0.348	0.339	0.328	0.318	0.306	0.295	0.282	0.270	0.256	0.244	0.229	0.215	0.201	0.186	0.172	0.156	0.141	0.128	0.111	0.096	0.082	0.066	0.051	0.036	0.021	0.006	-0.008	-0.022	-0.035	-0.050	-0.062	-0.075	-0.088	-0.100	-0.111	-0.121	-0.132	-0.144	-0.154	-0.164	-0.172	-0.182	-0.190	-0.199	-0.208	-0.215	-0.222	-0.230	-0.238	-0.244	-0.251	-0.258	-0.264	-0.271	-0.276	-0.281	-0.288	-0.292	-0.298	-0.302	-0.308	-0.312	-0.316	-0.320	-0.324	-0.328	-0.331	-0.334	-0.338	-0.340	-0.342	-0.344	-0.346	-0.348	-0.348	-0.349	-0.349	-0.348	-0.348	-0.346	-0.344	-0.342	-0.339	-0.335	-0.330	-0.325	-0.319	-0.312	-0.306	-0.299	-0.290	-0.280	-0.271	-0.261	-0.249	-0.238	-0.226	-0.214	-0.200	-0.188	-0.174	-0.160	-0.144	-0.130	-0.115	-0.099	-0.084	-0.069	-0.054	-0.038	-0.022	-0.008	0.006	0.021	0.035	0.049	0.062	0.076	0.089	0.100	0.111	0.121	0.132	0.140	0.149	0.158	0.164	0.171	0.176	0.180	0.185	0.188	0.190	0.192	0.192	0.194	0.192	0.191	0.190	0.188	0.185	0.181	0.179	0.175	0.170	0.166	0.162	0.159	0.152	0.149	0.145	0.140	0.136	0.132	0.129	0.125	0.122	0.120	0.118	0.116	0.115	0.114	0.115	0.114	0.115	0.118	0.120	0.122	0.126	0.131	0.136	0.141	0.146	0.152	0.160	0.166	0.174	0.181	0.190	0.199	0.206	0.215	0.224	0.232	0.241	0.250	0.258	0.266	0.275	0.282	0.290	0.299	0.305	0.311	0.318	0.325	0.330	0.335	0.338	0.342	0.345	0.348	0.350	0.351	0.350	0.351	0.350	0.348	0.346	0.344	0.341	0.336	0.332	0.328	0.322	0.316	0.310	0.304	0.296	0.289	0.281	0.275	0.268	0.260	0.251	0.244	0.236	0.229	0.221	0.214	0.206	0.200	0.192	0.186	0.180	0.175	0.169	0.165	0.160	0.156	0.154	0.150	0.149	0.148	0.146	0.145	0.146	0.146	0.149	0.150	0.154	0.155	0.160	0.164	0.170	0.175	0.180	0.188	0.194	0.201	0.208	0.216	0.224	0.231	0.240	0.248	0.258	0.265	0.274	0.282	0.290	0.299	0.306	0.315	0.322	0.329	0.335	0.341	0.346	0.352	0.358	0.360	0.364	0.368	0.369	0.370	0.371	0.371	0.371	0.369	0.368	0.364	0.360	0.355	0.350	0.344	0.338	0.329	0.320	0.311	0.301	0.290	0.279	0.268	0.255	0.242	0.229	0.214	0.199	0.184	0.169	0.151	0.135	0.118	0.100	0.081	0.062	0.045	0.025	0.008	-0.014	-0.032	-0.051	-0.071	-0.090	-0.110	-0.129	-0.149	-0.169	-0.188	-0.206	-0.226	-0.245	-0.265	-0.282	-0.302	-0.320	-0.338	-0.355	-0.372	-0.389	-0.405	-0.422	-0.436	-0.451	-0.466	-0.479	-0.491	-0.504	-0.515	-0.526	-0.536	-0.544	-0.552	-0.560	-0.566	-0.572	-0.576	-0.580	-0.582	-0.585	-0.585	-0.585	-0.582	-0.581	-0.579	-0.574	-0.569	-0.564	-0.556	-0.548	-0.539	-0.530	-0.520	-0.509	-0.498	-0.485	-0.471	-0.458	-0.444	-0.429	-0.412	-0.398	-0.382	-0.366	-0.351	-0.335	-0.320	-0.304	-0.289	-0.274	-0.259	-0.244	-0.230	-0.216	-0.204	-0.191	-0.180	-0.169	-0.158	-0.149	-0.139	-0.132	-0.125	-0.119	-0.114	-0.109	-0.105	-0.104	-0.101	-0.100	-0.100	-0.100	-0.102	-0.105	-0.108	-0.111	-0.115	-0.119	-0.124	-0.130	-0.136	-0.141	-0.148	-0.154	-0.160	-0.166	-0.174	-0.180	-0.185	-0.191	-0.196	-0.202	-0.208	-0.211	-0.216	-0.219	-0.222	-0.225	-0.228	-0.229	-0.230	-0.231	-0.231	-0.230	-0.229	-0.228	-0.225	-0.222	-0.220	-0.218	-0.212	-0.209	-0.205	-0.200	-0.196	-0.191	-0.185	-0.181	-0.175	-0.171	-0.165	-0.161	-0.156	-0.152	-0.149	-0.144	-0.140	-0.138	-0.134	-0.131	-0.130	-0.128	-0.126	-0.125	-0.125	-0.125	-0.125	-0.126	-0.128	-0.129	-0.130	-0.132	-0.135	-0.138	-0.141	-0.145	-0.149	-0.154	-0.159	-0.162	-0.169	-0.174	-0.180	-0.185	-0.190	-0.196	-0.201	-0.208	-0.214	-0.219	-0.225	-0.230	-0.236	-0.241	-0.248	-0.252	-0.259	-0.264	-0.269	-0.274	-0.279	-0.282	-0.289	-0.292	-0.298	-0.301	-0.308	-0.310	-0.315	-0.320	-0.324	-0.329	-0.334	-0.339	-0.342	-0.346	-0.351	-0.354	-0.359	-0.361	-0.365	-0.369	-0.372	-0.376	-0.378	-0.381	-0.384	-0.386	-0.389	-0.391	-0.392	-0.395	-0.395	-0.398	-0.398	-0.398	-0.398	-0.398	-0.396	-0.395	-0.394	-0.391	-0.389	-0.386	-0.382	-0.379	-0.375	-0.371	-0.366	-0.360	-0.355	-0.349	-0.341	-0.335	-0.328	-0.320	-0.312	-0.305	-0.296	-0.289	-0.280	-0.272	-0.264	-0.256	-0.248	-0.240	-0.232	-0.224	-0.218	-0.210	-0.202	-0.196	-0.190	-0.185	-0.179	-0.174	-0.170	-0.165	-0.161	-0.160	-0.158	-0.155	-0.154	-0.152	-0.151	-0.152	-0.152	-0.154	-0.155	-0.159	-0.161	-0.164	-0.166	-0.170	-0.174	-0.178	-0.182	-0.186	-0.191	-0.196	-0.200	-0.206	-0.210	-0.214	-0.219	-0.221	-0.225	-0.229	-0.230	-0.232	-0.234	-0.235	-0.235	-0.235	-0.234	-0.234	-0.231	-0.229	-0.225	-0.221	-0.215	-0.210	-0.204	-0.196	-0.189	-0.180	-0.171	-0.161	-0.150	-0.139	-0.128	-0.116	-0.104	-0.091	-0.079	-0.064	-0.051	-0.038	-0.024	-0.010	0.002	0.016	0.030	0.042	0.055	0.068	0.080	0.090	0.101	0.112	0.122	0.131	0.140	0.149	0.156	0.161	0.168	0.172	0.176	0.179	0.181	0.182	0.182	0.181	0.180	0.176	0.174	0.169	0.164	0.158	0.150	0.142	0.134	0.124	0.114	0.102	0.091	0.079	0.065	0.052	0.039	0.024	0.010	-0.005	-0.020	-0.035	-0.051	-0.068	-0.084	-0.099	-0.115	-0.130	-0.146	-0.162	-0.178	-0.194	-0.210	-0.225	-0.240	-0.252	-0.268	-0.281	-0.295	-0.309	-0.321	-0.334	-0.346	-0.358	-0.370	-0.380	-0.391	-0.401	-0.411	-0.420	-0.429	-0.438	-0.446	-0.452	-0.460	-0.466	-0.474	-0.480	-0.486	-0.490	-0.495	-0.500	-0.505	-0.509	-0.514	-0.518	-0.521	-0.524	-0.528	-0.531	-0.534	-0.536	-0.539	-0.541	-0.542	-0.545	-0.548	-0.550	-0.551	-0.552	-0.554	-0.556	-0.558	-0.558	-0.559	-0.560	-0.561	-0.561	-0.564	-0.564	-0.565	-0.565	-0.565	-0.566	-0.566	-0.566	-0.566	-0.568	-0.566	-0.566	-0.566	-0.566	-0.565	-0.565	-0.564	-0.564	-0.562	-0.560	-0.559	-0.558	-0.555	-0.552	-0.551	-0.548	-0.544	-0.541	-0.538	-0.532	-0.529	-0.524	-0.519	-0.512	-0.506	-0.500	-0.492	-0.485	-0.478	-0.469	-0.460	-0.451	-0.440	-0.431	-0.420	-0.409	-0.398	-0.385	-0.372	-0.360	-0.346	-0.332	-0.319	-0.304	-0.290	-0.274	-0.259	-0.242	-0.228	-0.211	-0.195	-0.179	-0.162	-0.146	-0.130	-0.114	-0.098	-0.081	-0.065	-0.050	-0.035	-0.019	-0.005	0.009	0.022	0.036	0.049	0.060	0.071	0.082	0.092	0.102	0.111	0.120	0.126	0.132	0.139	0.142	0.146	0.150	0.152	0.154	0.155	0.156	0.156	0.154	0.152	0.150	0.148	0.144	0.139	0.132	0.128	0.121	0.114	0.106	0.098	0.089	0.080	0.071	0.061	0.050	0.040	0.029	0.019	0.006	-0.005	-0.018	-0.029	-0.041	-0.052	-0.064	-0.076	-0.090	-0.101	-0.112	-0.126	-0.138	-0.150	-0.161	-0.174	-0.186	-0.198	-0.210	-0.222	-0.235	-0.249	-0.261	-0.274	-0.288	-0.301	-0.314	-0.329	-0.342	-0.356	-0.371	-0.386	-0.401	-0.419	-0.435	-0.451	-0.468	-0.486	-0.504	-0.524	-0.544	-0.564	-0.584	-0.605	-0.626	-0.650	-0.672	-0.696	-0.721	-0.746	-0.774	-0.799	-0.826	-0.854	-0.882	-0.910	-0.939	-0.969	-1.000	-1.029	-1.061	-1.091	-1.122	-1.154	-1.186	-1.218	-1.249	-1.281	-1.312	-1.344	-1.374	-1.405	-1.436	-1.465	-1.495	-1.524	-1.551	-1.579	-1.606	-1.632	-1.659	-1.682	-1.705	-1.728	-1.749	-1.770	-1.789	-1.806	-1.822	-1.839	-1.852	-1.866	-1.878	-1.889	-1.898	-1.905	-1.912	-1.918	-1.921	-1.925	-1.926	-1.928	-1.926	-1.924	-1.921	-1.918	-1.912	-1.906	-1.899	-1.890	-1.881	-1.871	-1.860	-1.849	-1.836	-1.822	-1.810	-1.796	-1.781	-1.768	-1.751	-1.736	-1.721	-1.706	-1.689	-1.674	-1.658	-1.641	-1.624	-1.609	-1.592	-1.578	-1.561	-1.545	-1.530	-1.514	-1.500	-1.486	-1.471	-1.456	-1.442	-1.429	-1.415	-1.402	-1.389	-1.376	-1.364	-1.351	-1.339	-1.325	-1.314	-1.301	-1.289	-1.279	-1.265	-1.254	-1.242	-1.230	-1.218	-1.205	-1.191	-1.180	-1.168	-1.152	-1.140	-1.126	-1.112	-1.098	-1.082	-1.069	-1.054	-1.038	-1.022	-1.008	-0.992	-0.975	-0.960	-0.942	-0.925	-0.909	-0.892	-0.875	-0.858	-0.840	-0.824	-0.808	-0.789	-0.771	-0.755	-0.739	-0.720	-0.704	-0.689	-0.671	-0.656	-0.640	-0.625	-0.609	-0.594	-0.580	-0.565	-0.551	-0.539	-0.525	-0.511	-0.499	-0.488	-0.476	-0.465	-0.455	-0.445	-0.435	-0.426	-0.418	-0.410	-0.401	-0.394	-0.386	-0.380	-0.375	-0.369	-0.364	-0.359	-0.356	-0.351	-0.349	-0.345	-0.344	-0.341	-0.341	-0.340	-0.339	-0.339	-0.339	-0.340	-0.340	-0.342	-0.344	-0.346	-0.349	-0.354	-0.356	-0.361	-0.365	-0.370	-0.376	-0.382	-0.389	-0.396	-0.402	-0.410	-0.418	-0.426	-0.435	-0.444	-0.452	-0.464	-0.472	-0.482	-0.492	-0.504	-0.514	-0.524	-0.535	-0.545	-0.555	-0.565	-0.575	-0.586	-0.596	-0.605	-0.614	-0.622	-0.630	-0.638	-0.644	-0.650	-0.654	-0.659	-0.661	-0.662	-0.665	-0.665	-0.664	-0.662	-0.659	-0.654	-0.649	-0.641	-0.634	-0.622	-0.612	-0.599	-0.585	-0.570	-0.552	-0.535	-0.515	-0.495	-0.474	-0.450	-0.426	-0.401	-0.375	-0.349	-0.320	-0.292	-0.264	-0.234	-0.204	-0.172	-0.141	-0.110	-0.079	-0.048	-0.018	0.015	0.046	0.075	0.105	0.134	0.162	0.190	0.216	0.242	0.266	0.290	0.312	0.332	0.352	0.370	0.388	0.401	0.415	0.426	0.436	0.445	0.451	0.455	0.459	0.460	0.460	0.458	0.455	0.449	0.442	0.434	0.424	0.412	0.399	0.385	0.369	0.351	0.334	0.314	0.294	0.272	0.251	0.228	0.204	0.180	0.155	0.131	0.105	0.079	0.055	0.029	0.004	-0.022	-0.048	-0.072	-0.096	-0.121	-0.144	-0.166	-0.189	-0.210	-0.230	-0.250	-0.269	-0.288	-0.305	-0.321	-0.336	-0.350	-0.361	-0.374	-0.384	-0.394	-0.402	-0.410	-0.415	-0.421	-0.425	-0.426	-0.429	-0.430	-0.430	-0.429	-0.426	-0.424	-0.420	-0.416	-0.411	-0.405	-0.399	-0.394	-0.385	-0.378	-0.370	-0.362	-0.354	-0.345	-0.335	-0.328	-0.319	-0.311	-0.301	-0.295	-0.286	-0.279	-0.272	-0.266	-0.259	-0.252	-0.248	-0.244	-0.240	-0.236	-0.232	-0.230	-0.230	-0.229	-0.229	-0.229	-0.231	-0.232	-0.236	-0.240	-0.244	-0.250	-0.255	-0.262	-0.269	-0.276	-0.285	-0.292	-0.302	-0.311	-0.322	-0.332	-0.344	-0.355	-0.366	-0.378	-0.391	-0.402	-0.415	-0.428	-0.440	-0.451	-0.464	-0.476	-0.488	-0.500	-0.510	-0.522	-0.534	-0.544	-0.555	-0.564	-0.575	-0.584	-0.592	-0.601	-0.609	-0.618	-0.624	-0.631	-0.638	-0.645	-0.651	-0.656	-0.662	-0.668	-0.672	-0.676	-0.681	-0.686	-0.690	-0.694	-0.698	-0.701	-0.704	-0.709	-0.712	-0.716	-0.721	-0.725	-0.730	-0.735	-0.740	-0.745	-0.751	-0.758	-0.764	-0.772	-0.779	-0.788	-0.796	-0.804	-0.814	-0.824	-0.834	-0.844	-0.855	-0.868	-0.879	-0.892	-0.905	-0.919	-0.932	-0.946	-0.961	-0.975	-0.990	-1.005	-1.021	-1.036	-1.052	-1.069	-1.085	-1.099	-1.115	-1.131	-1.146	-1.164	-1.179	-1.194	-1.209	-1.222	-1.238	-1.252	-1.266	-1.279	-1.291	-1.304	-1.318	-1.329	-1.340	-1.351	-1.361	-1.371	-1.381	-1.389	-1.396	-1.404	-1.412	-1.419	-1.424	-1.430	-1.435	-1.439	-1.444	-1.446	-1.450	-1.452	-1.454	-1.456	-1.456	-1.456	-1.458	-1.456	-1.456	-1.455	-1.452	-1.451	-1.449	-1.448	-1.445	-1.441	-1.440	-1.436	-1.432	-1.429	-1.425	-1.421	-1.416	-1.414	-1.409	-1.404	-1.400	-1.396	-1.391	-1.386	-1.381	-1.376	-1.371	-1.366	-1.361	-1.356	-1.351	-1.348	-1.342	-1.339	-1.335	-1.330	-1.326	-1.322	-1.318	-1.314	-1.311	-1.309	-1.305	-1.302	-1.301	-1.299	-1.296	-1.295	-1.294	-1.292	-1.291	-1.291	-1.291	-1.291	-1.292	-1.294	-1.295	-1.298	-1.299	-1.302	-1.306	-1.310	-1.314	-1.318	-1.324	-1.329	-1.335	-1.341	-1.349	-1.356	-1.364	-1.372	-1.381	-1.390	-1.400	-1.411	-1.420	-1.431	-1.444	-1.456	-1.468	-1.481	-1.495	-1.508	-1.522	-1.536	-1.551	-1.566	-1.581	-1.598	-1.614	-1.629	-1.646	-1.664	-1.681	-1.699	-1.716	-1.734	-1.752	-1.771	-1.790	-1.808	-1.828	-1.846	-1.866	-1.885	-1.904	-1.925	-1.944	-1.962	-1.982	-2.001	-2.021	-2.041	-2.060	-2.078	-2.096	-2.115	-2.134	-2.151	-2.170	-2.186	-2.202	-2.220	-2.236	-2.251	-2.268	-2.281	-2.295	-2.308	-2.321	-2.332	-2.344	-2.354	-2.362	-2.372	-2.380	-2.388	-2.394	-2.399	-2.402	-2.406	-2.408	-2.409	-2.409	-2.408	-2.405	-2.401	-2.398	-2.391	-2.385	-2.378	-2.368	-2.358	-2.346	-2.334	-2.320	-2.305	-2.289	-2.272	-2.254	-2.234	-2.215	-2.192	-2.171	-2.149	-2.125	-2.100	-2.075	-2.049	-2.022	-1.995	-1.966	-1.939	-1.909	-1.881	-1.850	-1.820	-1.791	-1.760	-1.730	-1.700	-1.670	-1.640	-1.611	-1.580	-1.551	-1.522	-1.496	-1.468	-1.440	-1.414	-1.389	-1.364	-1.339	-1.315	-1.294	-1.272	-1.251	-1.232	-1.214	-1.196	-1.181	-1.166	-1.154	-1.141	-1.130	-1.121	-1.112	-1.106	-1.100	-1.095	-1.091	-1.089	-1.088	-1.088	-1.088	-1.090	-1.094	-1.096	-1.101	-1.106	-1.112	-1.119	-1.126	-1.135	-1.144	-1.152	-1.162	-1.171	-1.181	-1.191	-1.201	-1.211	-1.221	-1.231	-1.241	-1.250	-1.259	-1.268	-1.275	-1.281	-1.289	-1.295	-1.300	-1.305	-1.309	-1.311	-1.314	-1.315	-1.315	-1.315	-1.314	-1.311	-1.309	-1.305	-1.299	-1.294	-1.286	-1.279	-1.270	-1.261	-1.250	-1.240	-1.229	-1.215	-1.202	-1.190	-1.175	-1.160	-1.145	-1.130	-1.114	-1.099	-1.082	-1.066	-1.048	-1.032	-1.015	-0.998	-0.981	-0.965	-0.948	-0.932	-0.915	-0.900	-0.884	-0.869	-0.854	-0.839	-0.824	-0.810	-0.796	-0.782	-0.769	-0.756	-0.744	-0.732	-0.719	-0.709	-0.698	-0.686	-0.676	-0.665	-0.655	-0.645	-0.636	-0.626	-0.618	-0.608	-0.599	-0.589	-0.580	-0.571	-0.561	-0.551	-0.541	-0.531	-0.521	-0.511	-0.500	-0.488	-0.476	-0.465	-0.454	-0.440	-0.428	-0.414	-0.399	-0.385	-0.370	-0.355	-0.339	-0.322	-0.306	-0.290	-0.272	-0.255	-0.238	-0.219	-0.199	-0.180	-0.161	-0.140	-0.120	-0.099	-0.079	-0.056	-0.036	-0.014	0.008	0.029	0.050	0.071	0.092	0.114	0.136	0.156	0.178	0.196	0.218	0.238	0.258	0.276	0.295	0.314	0.331	0.348	0.365	0.381	0.398	0.411	0.426	0.441	0.454	0.466	0.479	0.491	0.501	0.512	0.522	0.532	0.542	0.551	0.560	0.566	0.574	0.582	0.589	0.596	0.602	0.610	0.616	0.622	0.630	0.636	0.644	0.651	0.660	0.666	0.675	0.684	0.694	0.704	0.714	0.725	0.736	0.749	0.762	0.776	0.791	0.806	0.822	0.841	0.859	0.879	0.899	0.920	0.942	0.965	0.989	1.014	1.039	1.065	1.094	1.121	1.151	1.180	1.210	1.240	1.272	1.304	1.336	1.369	1.401	1.434	1.466	1.499	1.532	1.564	1.596	1.629	1.659	1.690	1.720	1.750	1.779	1.806	1.834	1.859	1.884	1.908	1.931	1.952	1.971	1.990	2.006	2.021	2.034	2.046	2.056	2.064	2.070	2.074	2.076	2.076	2.074	2.068	2.061	2.051	2.040	2.026	2.010	1.992	1.971	1.948	1.921	1.894	1.862	1.830	1.794	1.756	1.715	1.672	1.628	1.580	1.529	1.476	1.420	1.362	1.302	1.239	1.174	1.108	1.038	0.966	0.892	0.818	0.740	0.659	0.578	0.494	0.408	0.320	0.231	0.141	0.049	-0.045	-0.141	-0.238	-0.336	-0.435	-0.535	-0.636	-0.739	-0.841	-0.946	-1.051	-1.156	-1.262	-1.369	-1.476	-1.582	-1.690	-1.799	-1.905	-2.013	-2.120	-2.228	-2.334	-2.440	-2.546	-2.652	-2.756	-2.860	-2.965	-3.068	-3.169	-3.270	-3.370	-3.468	-3.566	-3.661	-3.756	-3.851	-3.945	-4.036	-4.125	-4.214	-4.301	-4.388	-4.471	-4.555	-4.638	-4.716	-4.796	-4.872	-4.949	-5.022	-5.095	-5.166	-5.235	-5.304	-5.371	-5.438	-5.501	-5.565	-5.626	-5.686	-5.745	-5.804	-5.860	-5.915	-5.970	-6.022	-6.074	-6.125	-6.175	-6.224	-6.271	-6.318	-6.364	-6.408	-6.452	-6.494	-6.535	-6.578	-6.616	-6.656	-6.694	-6.731	-6.768	-6.804	-6.839	-6.872	-6.906	-6.939	-6.971	-7.002	-7.032	-7.062	-7.091	-7.119	-7.146	-7.172	-7.198	-7.222	-7.246	-7.270	-7.292	-7.312	-7.334	-7.352	-7.371	-7.389	-7.406	-7.421	-7.436	-7.450	-7.462	-7.474	-7.485	-7.495	-7.504	-7.511	-7.519	-7.524	-7.529	-7.531	-7.534	-7.535	-7.535	-7.534	-7.531	-7.529	-7.522	-7.518	-7.510	-7.501	-7.492	-7.481	-7.470	-7.458	-7.442	-7.426	-7.410	-7.391	-7.372	-7.351	-7.329	-7.306	-7.281	-7.256	-7.229	-7.201	-7.170	-7.140	-7.108	-7.075	-7.040	-7.005	-6.968	-6.929	-6.889	-6.849	-6.806	-6.762	-6.719	-6.675	-6.629	-6.581	-6.534	-6.485	-6.435	-6.384	-6.332	-6.280	-6.228	-6.174	-6.120	-6.064	-6.009	-5.954	-5.898	-5.842	-5.786	-5.729	-5.672	-5.615	-5.559	-5.502	-5.444	-5.388	-5.331	-5.275	-5.219	-5.164	-5.109	-5.055	-5.001	-4.948	-4.895	-4.844	-4.791	-4.741	-4.692	-4.644	-4.596	-4.549	-4.504	-4.459	-4.415	-4.371	-4.329	-4.289	-4.249	-4.210	-4.171	-4.134	-4.096	-4.060	-4.026	-3.991	-3.958	-3.925	-3.892	-3.860	-3.829	-3.798	-3.765	-3.735	-3.705	-3.675	-3.642	-3.612	-3.581	-3.550	-3.519	-3.486	-3.455	-3.421	-3.388	-3.354	-3.318	-3.281	-3.244	-3.206	-3.168	-3.126	-3.085	-3.042	-2.998	-2.951	-2.906	-2.858	-2.808	-2.758	-2.706	-2.652	-2.599	-2.544	-2.488	-2.430	-2.371	-2.311	-2.251	-2.189	-2.126	-2.064	-2.000	-1.936	-1.871	-1.806	-1.740	-1.674	-1.609	-1.541	-1.476	-1.410	-1.344	-1.278	-1.214	-1.149	-1.084	-1.021	-0.959	-0.898	-0.836	-0.776	-0.718	-0.659	-0.602	-0.548	-0.494	-0.440	-0.388	-0.338	-0.289	-0.241	-0.195	-0.150	-0.108	-0.065	-0.024	0.015	0.052	0.089	0.124	0.156	0.190	0.220	0.251	0.280	0.306	0.334	0.360	0.385	0.409	0.432	0.454	0.478	0.498	0.519	0.539	0.559	0.578	0.598	0.615	0.635	0.654	0.671	0.690	0.709	0.726	0.744	0.762	0.782	0.801	0.820	0.840	0.860	0.879	0.900	0.921	0.944	0.964	0.988	1.009	1.034	1.056	1.080	1.105	1.130	1.156	1.181	1.208	1.235	1.261	1.289	1.316	1.344	1.371	1.400	1.429	1.456	1.485	1.514	1.542	1.571	1.599	1.626	1.655	1.682	1.710	1.738	1.764	1.790	1.815	1.840	1.865	1.888	1.911	1.935	1.958	1.979	1.998	2.019	2.038	2.056	2.074	2.090	2.105	2.120	2.132	2.146	2.158	2.168	2.178	2.186	2.194	2.200	2.208	2.212	2.216	2.220	2.224	2.225	2.226	2.226	2.226	2.225	2.224	2.222	2.219	2.215	2.212	2.208	2.202	2.198	2.192	2.185	2.179	2.172	2.165	2.158	2.150	2.142	2.135	2.126	2.119	2.111	2.102	2.094	2.085	2.078	2.069	2.060	2.054	2.045	2.036	2.030	2.021	2.014	2.007	2.000	1.994	1.986	1.980	1.974	1.968	1.962	1.956	1.952	1.948	1.944	1.940	1.936	1.934	1.930	1.929	1.928	1.928	1.926	1.926	1.928	1.929	1.930	1.932	1.936	1.940	1.945	1.950	1.956	1.965	1.972	1.981	1.991	2.001	2.013	2.025	2.038	2.050	2.064	2.078	2.092	2.108	2.122	2.139	2.156	2.172	2.189	2.206	2.224	2.240	2.259	2.275	2.291	2.308	2.324	2.340	2.354	2.369	2.381	2.394	2.405	2.416	2.425	2.434	2.440	2.445	2.449	2.452	2.452	2.452	2.451	2.448	2.442	2.436	2.426	2.418	2.406	2.392	2.378	2.361	2.342	2.322	2.301	2.279	2.254	2.229	2.200	2.170	2.141	2.110	2.079	2.045	2.011	1.975	1.940	1.904	1.866	1.829	1.791	1.754	1.715	1.676	1.638	1.600	1.561	1.522	1.485	1.446	1.409	1.372	1.336	1.300	1.265	1.231	1.196	1.164	1.131	1.100	1.070	1.040	1.011	0.984	0.958	0.931	0.906	0.884	0.860	0.839	0.818	0.799	0.780	0.762	0.745	0.730	0.715	0.701	0.689	0.676	0.665	0.655	0.645	0.636	0.629	0.621	0.615	0.609	0.604	0.599	0.595	0.591	0.589	0.588	0.586	0.585	0.582	0.582	0.584	0.582	0.585	0.585	0.588	0.589	0.590	0.592	0.595	0.598	0.601	0.604	0.606	0.610	0.614	0.616	0.620	0.622	0.625	0.628	0.631	0.634	0.636	0.638	0.641	0.642	0.644	0.646	0.646	0.649	0.649	0.649	0.648	0.648	0.646	0.645	0.644	0.641	0.638	0.632	0.629	0.624	0.618	0.612	0.606	0.599	0.590	0.581	0.572	0.562	0.551	0.541	0.529	0.516	0.502	0.488	0.474	0.458	0.442	0.426	0.410	0.391	0.372	0.354	0.335	0.315	0.296	0.275	0.252	0.231	0.210	0.188	0.165	0.142	0.120	0.098	0.074	0.050	0.028	0.005	-0.019	-0.042	-0.065	-0.088	-0.111	-0.134	-0.156	-0.179	-0.201	-0.221	-0.244	-0.264	-0.285	-0.304	-0.324	-0.344	-0.362	-0.380	-0.398	-0.414	-0.430	-0.446	-0.461	-0.475	-0.490	-0.504	-0.516	-0.529	-0.539	-0.550	-0.561	-0.570	-0.580	-0.589	-0.598	-0.606	-0.612	-0.620	-0.628	-0.634	-0.640	-0.646	-0.651	-0.658	-0.662	-0.668	-0.674	-0.679	-0.684	-0.689	-0.694	-0.699	-0.704	-0.710	-0.715	-0.722	-0.728	-0.735	-0.742	-0.749	-0.756	-0.765	-0.775	-0.784	-0.794	-0.802	-0.815	-0.825	-0.836	-0.850	-0.862	-0.878	-0.892	-0.908	-0.922	-0.940	-0.958	-0.975	-0.994	-1.014	-1.034	-1.055	-1.078	-1.100	-1.124	-1.149	-1.174	-1.200	-1.226	-1.255	-1.282	-1.311	-1.341	-1.371	-1.402	-1.435	-1.469	-1.501	-1.534	-1.569	-1.602	-1.638	-1.671	-1.708	-1.742	-1.780	-1.816	-1.851	-1.888	-1.924	-1.960	-1.995	-2.031	-2.066	-2.101	-2.135	-2.169	-2.202	-2.235	-2.266	-2.296	-2.328	-2.356	-2.385	-2.411	-2.438	-2.461	-2.485	-2.506	-2.526	-2.546	-2.565	-2.581	-2.596	-2.610	-2.621	-2.632	-2.641	-2.648	-2.654	-2.658	-2.660	-2.661	-2.660	-2.659	-2.656	-2.652	-2.646	-2.640	-2.631	-2.622	-2.611	-2.600	-2.589	-2.575	-2.561	-2.546	-2.531	-2.516	-2.500	-2.484	-2.466	-2.449	-2.432	-2.415	-2.399	-2.381	-2.365	-2.348	-2.331	-2.315	-2.299	-2.285	-2.269	-2.255	-2.241	-2.228	-2.215	-2.202	-2.190	-2.179	-2.168	-2.158	-2.149	-2.139	-2.130	-2.122	-2.115	-2.108	-2.101	-2.095	-2.089	-2.082	-2.079	-2.074	-2.068	-2.064	-2.059	-2.054	-2.050	-2.045	-2.040	-2.036	-2.030	-2.026	-2.020	-2.015	-2.009	-2.002	-1.996	-1.989	-1.981	-1.974	-1.966	-1.958	-1.949	-1.940	-1.930	-1.919	-1.909	-1.898	-1.886	-1.875	-1.862	-1.850	-1.838	-1.824	-1.811	-1.799	-1.785	-1.771	-1.758	-1.744	-1.730	-1.716	-1.702	-1.689	-1.675	-1.662	-1.649	-1.636	-1.625	-1.612	-1.601	-1.590	-1.580	-1.570	-1.560	-1.551	-1.542	-1.535	-1.526	-1.520	-1.512	-1.506	-1.500	-1.495	-1.490	-1.485	-1.482	-1.478	-1.475	-1.471	-1.469	-1.466	-1.465	-1.462	-1.461	-1.460	-1.458	-1.458	-1.455	-1.454	-1.454	-1.451	-1.448	-1.446	-1.444	-1.440	-1.438	-1.434	-1.430	-1.425	-1.419	-1.414	-1.409	-1.401	-1.394	-1.386	-1.378	-1.368	-1.359	-1.349	-1.336	-1.324	-1.311	-1.299	-1.284	-1.271	-1.255	-1.239	-1.222	-1.206	-1.189	-1.170	-1.152	-1.132	-1.114	-1.094	-1.074	-1.054	-1.032	-1.011	-0.991	-0.969	-0.948	-0.926	-0.904	-0.884	-0.862	-0.841	-0.821	-0.800	-0.780	-0.760	-0.742	-0.722	-0.704	-0.686	-0.669	-0.651	-0.634	-0.619	-0.602	-0.589	-0.575	-0.561	-0.548	-0.536	-0.526	-0.515	-0.505	-0.496	-0.488	-0.479	-0.472	-0.466	-0.460	-0.454	-0.450	-0.446	-0.442	-0.439	-0.435	-0.434	-0.431	-0.430	-0.429	-0.429	-0.428	-0.429	-0.429	-0.428	-0.428	-0.428	-0.428	-0.428	-0.428	-0.428	-0.426	-0.426	-0.424	-0.422	-0.421	-0.418	-0.416	-0.412	-0.410	-0.405	-0.400	-0.395	-0.390	-0.382	-0.378	-0.370	-0.362	-0.355	-0.346	-0.338	-0.328	-0.319	-0.308	-0.298	-0.286	-0.275	-0.262	-0.251	-0.239	-0.225	-0.212	-0.200	-0.188	-0.174	-0.161	-0.148	-0.134	-0.120	-0.108	-0.094	-0.081	-0.069	-0.055	-0.042	-0.031	-0.019	-0.008	0.005	0.016	0.028	0.038	0.048	0.058	0.066	0.076	0.085	0.094	0.102	0.110	0.118	0.125	0.132	0.140	0.146	0.154	0.160	0.166	0.172	0.179	0.185	0.190	0.198	0.204	0.209	0.215	0.222	0.229	0.235	0.241	0.248	0.254	0.260	0.268	0.274	0.282	0.289	0.298	0.305	0.312	0.320	0.329	0.338	0.346	0.352	0.361	0.370	0.378	0.385	0.394	0.401	0.408	0.415	0.421	0.429	0.434	0.441	0.446	0.451	0.456	0.459	0.464	0.466	0.469	0.470	0.471	0.472	0.472	0.471	0.470	0.468	0.465	0.462	0.459	0.452	0.449	0.442	0.435	0.428	0.421	0.412	0.404	0.394	0.384	0.372	0.362	0.351	0.339	0.328	0.315	0.302	0.290	0.278	0.264	0.251	0.238	0.224	0.211	0.196	0.184	0.169	0.156	0.141	0.129	0.115	0.101	0.089	0.076	0.062	0.050	0.039	0.026	0.014	0.002	-0.008	-0.020	-0.030	-0.042	-0.051	-0.062	-0.072	-0.082	-0.092	-0.101	-0.111	-0.121	-0.130	-0.140	-0.148	-0.156	-0.165	-0.171	-0.180	-0.186	-0.194	-0.200	-0.208	-0.214	-0.220	-0.225	-0.230	-0.236	-0.240	-0.244	-0.250	-0.252	-0.256	-0.259	-0.262	-0.265	-0.268	-0.269	-0.270	-0.272	-0.272	-0.272	-0.271	-0.271	-0.270	-0.269	-0.266	-0.264	-0.260	-0.258	-0.254	-0.250	-0.245	-0.240	-0.235	-0.231	-0.225	-0.220	-0.214	-0.208	-0.200	-0.194	-0.188	-0.180	-0.174	-0.168	-0.160	-0.154	-0.148	-0.140	-0.134	-0.128	-0.122	-0.116	-0.111	-0.106	-0.101	-0.098	-0.094	-0.090	-0.085	-0.082	-0.080	-0.079	-0.076	-0.074	-0.074	-0.074	-0.072	-0.072	-0.074	-0.074	-0.075	-0.076	-0.078	-0.080	-0.081	-0.082	-0.086	-0.089	-0.090	-0.092	-0.095	-0.096	-0.099	-0.100	-0.101	-0.102	-0.104	-0.104	-0.104	-0.102	-0.102	-0.101	-0.099	-0.096	-0.092	-0.090	-0.086	-0.080	-0.075	-0.069	-0.061	-0.054	-0.045	-0.036	-0.026	-0.016	-0.006	0.005	0.018	0.030	0.044	0.058	0.072	0.086	0.100	0.115	0.130	0.145	0.161	0.176	0.190	0.206	0.221	0.236	0.251	0.266	0.279	0.292	0.306	0.319	0.331	0.344	0.355	0.365	0.374	0.384	0.391	0.400	0.406	0.411	0.418	0.421	0.424	0.426	0.428	0.429	0.429	0.428	0.426	0.424	0.421	0.418	0.415	0.409	0.404	0.398	0.392	0.385	0.379	0.371	0.364	0.355	0.348	0.340	0.331	0.324	0.315	0.309	0.300	0.292	0.285	0.279	0.272	0.266	0.262	0.258	0.252	0.249	0.246	0.244	0.242	0.242	0.242	0.244	0.245	0.246	0.250	0.255	0.259	0.265	0.271	0.278	0.286	0.295	0.304	0.314	0.325	0.336	0.348	0.360	0.374	0.386	0.400	0.414	0.428	0.442	0.456	0.470	0.486	0.500	0.515	0.529	0.544	0.558	0.571	0.585	0.598	0.610	0.621	0.632	0.642	0.654	0.664	0.671	0.680	0.686	0.692	0.698	0.701	0.705	0.706	0.709	0.709	0.708	0.706	0.704	0.699	0.695	0.688	0.680	0.672	0.662	0.651	0.641	0.628	0.615	0.601	0.585	0.569	0.551	0.534	0.514	0.495	0.475	0.454	0.432	0.409	0.386	0.362	0.340	0.315	0.291	0.266	0.241	0.216	0.190	0.165	0.140	0.114	0.089	0.062	0.038	0.012	-0.011	-0.036	-0.060	-0.084	-0.106	-0.130	-0.151	-0.172	-0.192	-0.212	-0.231	-0.250	-0.268	-0.282	-0.300	-0.314	-0.328	-0.339	-0.351	-0.361	-0.371	-0.379	-0.385	-0.391	-0.395	-0.399	-0.401	-0.402	-0.402	-0.401	-0.399	-0.395	-0.390	-0.385	-0.379	-0.370	-0.362	-0.351	-0.342	-0.331	-0.320	-0.306	-0.292	-0.279	-0.264	-0.250	-0.234	-0.219	-0.202	-0.186	-0.170	-0.154	-0.138	-0.122	-0.106	-0.091	-0.075	-0.060	-0.046	-0.031	-0.019	-0.005	0.006	0.018	0.029	0.039	0.048	0.056	0.064	0.070	0.076	0.081	0.084	0.089	0.090	0.091	0.091	0.090	0.090	0.086	0.084	0.080	0.075	0.070	0.064	0.059	0.051	0.044	0.035	0.028	0.020	0.012	0.004	-0.005	-0.014	-0.022	-0.031	-0.039	-0.046	-0.055	-0.062	-0.070	-0.078	-0.084	-0.090	-0.096	-0.102	-0.108	-0.111	-0.115	-0.119	-0.122	-0.125	-0.128	-0.129	-0.131	-0.131	-0.131	-0.131	-0.132	-0.131	-0.131	-0.131	-0.130	-0.129	-0.128	-0.126	-0.125	-0.125	-0.122	-0.122	-0.120	-0.119	-0.119	-0.119	-0.119	-0.119	-0.118	-0.118	-0.118	-0.119	-0.119	-0.120	-0.121	-0.122	-0.125	-0.128	-0.130	-0.132	-0.134	-0.138	-0.141	-0.142	-0.146	-0.149	-0.152	-0.156	-0.160	-0.161	-0.165	-0.168	-0.170	-0.172	-0.174	-0.178	-0.179	-0.180	-0.181	-0.182	-0.184	-0.184	-0.184	-0.184	-0.182	-0.182	-0.181	-0.180	-0.179	-0.176	-0.174	-0.172	-0.170	-0.168	-0.165	-0.162	-0.159	-0.156	-0.155	-0.151	-0.149	-0.146	-0.144	-0.141	-0.140	-0.138	-0.136	-0.134	-0.134	-0.131	-0.131	-0.131	-0.130	-0.131	-0.131	-0.132	-0.134	-0.136	-0.138	-0.140	-0.142	-0.145	-0.148	-0.151	-0.154	-0.158	-0.160	-0.165	-0.168	-0.171	-0.174	-0.179	-0.181	-0.185	-0.189	-0.191	-0.195	-0.198	-0.200	-0.201	-0.202	-0.204	-0.205	-0.206	-0.205	-0.206	-0.205	-0.205	-0.204	-0.202	-0.200	-0.199	-0.196	-0.192	-0.190	-0.188	-0.182	-0.180	-0.175	-0.170	-0.166	-0.161	-0.158	-0.152	-0.148	-0.144	-0.140	-0.135	-0.131	-0.128	-0.124	-0.120	-0.116	-0.114	-0.111	-0.109	-0.106	-0.104	-0.104	-0.101	-0.101	-0.100	-0.100	-0.100	-0.101	-0.101	-0.102	-0.104	-0.105	-0.108	-0.110	-0.112	-0.115	-0.118	-0.120	-0.122	-0.125	-0.126	-0.129	-0.131	-0.132	-0.135	-0.136	-0.138	-0.138	-0.139	-0.139	-0.140	-0.139	-0.138	-0.135	-0.135	-0.132	-0.129	-0.125	-0.121	-0.116	-0.111	-0.105	-0.099	-0.091	-0.085	-0.078	-0.069	-0.060	-0.051	-0.041	-0.032	-0.022	-0.011	-0.001	0.009	0.020	0.031	0.042	0.054	0.065	0.075	0.086	0.096	0.108	0.118	0.128	0.138	0.145	0.155	0.162	0.171	0.178	0.184	0.189	0.195	0.200	0.204	0.208	0.210	0.212	0.214	0.214	0.214	0.211	0.210	0.208	0.204	0.201	0.196	0.190	0.185	0.179	0.171	0.164	0.156	0.148	0.139	0.130	0.121	0.111	0.100	0.090	0.080	0.069	0.059	0.049	0.038	0.028	0.016	0.006	-0.005	-0.015	-0.025	-0.035	-0.044	-0.054	-0.062	-0.071	-0.079	-0.088	-0.095	-0.102	-0.110	-0.118	-0.122	-0.129	-0.132	-0.139	-0.142	-0.146	-0.150	-0.154	-0.156	-0.159	-0.161	-0.164	-0.165	-0.168	-0.168	-0.169	-0.169	-0.170	-0.170	-0.171	-0.171	-0.171	-0.171	-0.171	-0.171	-0.170	-0.170	-0.169	-0.169	-0.168	-0.168	-0.168	-0.168	-0.166	-0.166	-0.166	-0.166	-0.166	-0.166	-0.166	-0.166	-0.166	-0.168	-0.166	-0.168	-0.168	-0.168	-0.168	-0.166	-0.168	-0.166	-0.166	-0.165	-0.164	-0.164	-0.162	-0.162	-0.161	-0.159	-0.158	-0.155	-0.152	-0.149	-0.146	-0.144	-0.140	-0.136	-0.131	-0.126	-0.121	-0.116	-0.111	-0.104	-0.099	-0.091	-0.085	-0.078	-0.069	-0.061	-0.051	-0.044	-0.034	-0.024	-0.015	-0.004	0.008	0.019	0.030	0.042	0.054	0.066	0.079	0.091	0.104	0.118	0.130	0.142	0.155	0.169	0.182	0.195	0.209	0.221	0.235	0.248	0.261	0.272	0.286	0.298	0.310	0.321	0.332	0.344	0.355	0.365	0.375	0.384	0.392	0.401	0.409	0.416	0.422	0.429	0.434	0.440	0.444	0.446	0.449	0.451	0.451	0.454	0.452	0.452	0.450	0.449	0.446	0.442	0.439	0.434	0.429	0.422	0.415	0.408	0.399	0.390	0.380	0.371	0.359	0.349	0.336	0.324	0.311	0.298	0.284	0.270	0.255	0.240	0.226	0.210	0.195	0.180	0.164	0.149	0.134	0.116	0.101	0.085	0.070	0.054	0.038	0.022	0.006	-0.010	-0.025	-0.041	-0.056	-0.071	-0.088	-0.102	-0.118	-0.134	-0.148	-0.164	-0.179	-0.194	-0.210	-0.225	-0.240	-0.256	-0.272	-0.288	-0.304	-0.320	-0.336	-0.354	-0.370	-0.389	-0.406	-0.424	-0.442	-0.461	-0.481	-0.500	-0.521	-0.541	-0.562	-0.584	-0.606	-0.629	-0.651	-0.675	-0.699	-0.724	-0.749	-0.775	-0.800	-0.828	-0.855	-0.881	-0.909	-0.938	-0.966	-0.994	-1.022	-1.051	-1.081	-1.110	-1.140	-1.168	-1.198	-1.226	-1.255	-1.284	-1.311	-1.340	-1.368	-1.395	-1.421	-1.448	-1.474	-1.498	-1.521	-1.544	-1.568	-1.589	-1.608	-1.628	-1.646	-1.664	-1.680	-1.695	-1.710	-1.722	-1.735	-1.746	-1.756	-1.764	-1.771	-1.778	-1.782	-1.786	-1.789	-1.790	-1.791	-1.790	-1.788	-1.784	-1.780	-1.775	-1.768	-1.761	-1.751	-1.742	-1.732	-1.722	-1.711	-1.699	-1.686	-1.672	-1.659	-1.645	-1.629	-1.614	-1.598	-1.581	-1.565	-1.549	-1.532	-1.515	-1.499	-1.481	-1.464	-1.448	-1.430	-1.412	-1.395	-1.379	-1.362	-1.345	-1.328	-1.312	-1.296	-1.281	-1.265	-1.250	-1.235	-1.220	-1.205	-1.191	-1.178	-1.162	-1.149	-1.135	-1.121	-1.109	-1.095	-1.081	-1.069	-1.055	-1.044	-1.030	-1.018	-1.005	-0.991	-0.979	-0.966	-0.954	-0.940	-0.928	-0.914	-0.900	-0.888	-0.874	-0.861	-0.846	-0.834	-0.820	-0.806	-0.791	-0.776	-0.764	-0.750	-0.735	-0.720	-0.706	-0.691	-0.676	-0.661	-0.648	-0.634	-0.619	-0.604	-0.589	-0.574	-0.560	-0.544	-0.530	-0.516	-0.501	-0.488	-0.472	-0.459	-0.445	-0.431	-0.419	-0.405	-0.392	-0.381	-0.369	-0.358	-0.345	-0.335	-0.325	-0.315	-0.306	-0.298	-0.289	-0.280	-0.272	-0.266	-0.260	-0.254	-0.249	-0.244	-0.241	-0.238	-0.234	-0.232	-0.231	-0.230	-0.230	-0.230	-0.231	-0.232	-0.235	-0.238	-0.241	-0.245	-0.250	-0.255	-0.261	-0.266	-0.274	-0.281	-0.289	-0.298	-0.306	-0.315	-0.324	-0.334	-0.344	-0.354	-0.364	-0.374	-0.384	-0.395	-0.405	-0.416	-0.426	-0.438	-0.448	-0.456	-0.466	-0.476	-0.485	-0.492	-0.501	-0.506	-0.514	-0.520	-0.525	-0.529	-0.531	-0.535	-0.536	-0.538	-0.538	-0.536	-0.535	-0.531	-0.528	-0.522	-0.516	-0.509	-0.501	-0.491	-0.480	-0.469	-0.456	-0.441	-0.426	-0.411	-0.394	-0.375	-0.355	-0.336	-0.315	-0.294	-0.270	-0.249	-0.225	-0.201	-0.176	-0.152	-0.128	-0.101	-0.075	-0.050	-0.024	0.001	0.028	0.052	0.079	0.104	0.129	0.152	0.176	0.199	0.221	0.242	0.264	0.284	0.302	0.321	0.339	0.354	0.369	0.382	0.396	0.408	0.419	0.428	0.436	0.442	0.449	0.454	0.456	0.459	0.460	0.460	0.459	0.456	0.452	0.446	0.440	0.434	0.426	0.418	0.406	0.395	0.384	0.372	0.359	0.346	0.331	0.316	0.301	0.288	0.271	0.255	0.239	0.224	0.206	0.190	0.174	0.158	0.141	0.124	0.109	0.094	0.078	0.062	0.048	0.035	0.021	0.008	-0.005	-0.016	-0.028	-0.038	-0.046	-0.055	-0.062	-0.070	-0.076	-0.081	-0.088	-0.091	-0.094	-0.096	-0.099	-0.100	-0.099	-0.099	-0.098	-0.095	-0.094	-0.090	-0.088	-0.082	-0.078	-0.072	-0.068	-0.062	-0.055	-0.050	-0.042	-0.036	-0.029	-0.021	-0.015	-0.008	-0.001	0.006	0.012	0.018	0.025	0.030	0.036	0.041	0.046	0.051	0.056	0.060	0.065	0.068	0.071	0.072	0.075	0.076	0.078	0.078	0.078	0.078	0.076	0.074	0.071	0.070	0.068	0.064	0.061	0.056	0.052	0.049	0.044	0.039	0.035	0.029	0.022	0.019	0.012	0.008	0.001	-0.005	-0.011	-0.016	-0.021	-0.026	-0.032	-0.036	-0.042	-0.048	-0.051	-0.056	-0.061	-0.065	-0.069	-0.072	-0.076	-0.080	-0.082	-0.086	-0.089	-0.091	-0.094	-0.096	-0.099	-0.101	-0.102	-0.106	-0.108	-0.111	-0.112	-0.115	-0.118	-0.119	-0.121	-0.124	-0.126	-0.129	-0.132	-0.136	-0.139	-0.144	-0.150	-0.155	-0.160	-0.166	-0.172	-0.181	-0.189	-0.196	-0.205	-0.215	-0.225	-0.235	-0.246	-0.258	-0.270	-0.284	-0.296	-0.310	-0.324	-0.340	-0.355	-0.370	-0.386	-0.402	-0.420	-0.438	-0.456	-0.474	-0.491	-0.510	-0.529	-0.548	-0.565	-0.584	-0.602	-0.621	-0.639	-0.658	-0.676	-0.694	-0.711	-0.729	-0.745	-0.762	-0.779	-0.795	-0.810	-0.825	-0.840	-0.854	-0.866	-0.881	-0.892	-0.905	-0.916	-0.929	-0.939	-0.948	-0.956	-0.965	-0.972	-0.980	-0.988	-0.994	-1.000	-1.005	-1.010	-1.014	-1.018	-1.021	-1.024	-1.026	-1.029	-1.031	-1.031	-1.032	-1.034	-1.034	-1.034	-1.034	-1.032	-1.032	-1.031	-1.030	-1.030	-1.028	-1.026	-1.024	-1.022	-1.021	-1.019	-1.016	-1.014	-1.011	-1.010	-1.006	-1.002	-1.001	-0.998	-0.995	-0.994	-0.990	-0.988	-0.985	-0.981	-0.980	-0.978	-0.975	-0.971	-0.969	-0.966	-0.964	-0.962	-0.959	-0.958	-0.955	-0.952	-0.950	-0.948	-0.946	-0.945	-0.942	-0.941	-0.940	-0.939	-0.938	-0.936	-0.936	-0.935	-0.935	-0.936	-0.936	-0.938	-0.939	-0.940	-0.941	-0.944	-0.946	-0.950	-0.952	-0.956	-0.961	-0.966	-0.971	-0.978	-0.985	-0.991	-0.999	-1.006	-1.015	-1.025	-1.034	-1.045	-1.056	-1.068	-1.081	-1.092	-1.108	-1.121	-1.135	-1.150	-1.166	-1.182	-1.199	-1.216	-1.235	-1.252	-1.271	-1.291	-1.310	-1.330	-1.351	-1.372	-1.394	-1.415	-1.438	-1.460	-1.482	-1.505	-1.529	-1.551	-1.575	-1.600	-1.622	-1.646	-1.670	-1.694	-1.718	-1.740	-1.764	-1.786	-1.809	-1.831	-1.852	-1.875	-1.896	-1.916	-1.938	-1.958	-1.976	-1.995	-2.013	-2.030	-2.046	-2.062	-2.076	-2.090	-2.102	-2.115	-2.125	-2.134	-2.144	-2.151	-2.156	-2.162	-2.166	-2.168	-2.170	-2.170	-2.169	-2.166	-2.164	-2.159	-2.152	-2.146	-2.138	-2.128	-2.116	-2.104	-2.090	-2.075	-2.060	-2.042	-2.025	-2.006	-1.986	-1.965	-1.944	-1.921	-1.899	-1.875	-1.851	-1.828	-1.801	-1.776	-1.750	-1.724	-1.698	-1.670	-1.644	-1.616	-1.590	-1.564	-1.535	-1.510	-1.484	-1.459	-1.434	-1.409	-1.384	-1.360	-1.339	-1.315	-1.294	-1.272	-1.254	-1.234	-1.215	-1.199	-1.182	-1.168	-1.152	-1.141	-1.129	-1.118	-1.109	-1.100	-1.094	-1.088	-1.082	-1.079	-1.076	-1.074	-1.074	-1.072	-1.075	-1.078	-1.080	-1.084	-1.090	-1.096	-1.102	-1.109	-1.118	-1.126	-1.135	-1.144	-1.155	-1.165	-1.176	-1.188	-1.199	-1.210	-1.220	-1.231	-1.242	-1.254	-1.265	-1.275	-1.285	-1.294	-1.302	-1.312	-1.320	-1.325	-1.331	-1.336	-1.341	-1.344	-1.346	-1.348	-1.348	-1.348	-1.345	-1.342	-1.339	-1.332	-1.326	-1.320	-1.311	-1.301	-1.290	-1.279	-1.265	-1.251	-1.238	-1.221	-1.205	-1.188	-1.169	-1.150	-1.130	-1.109	-1.088	-1.066	-1.044	-1.021	-0.999	-0.975	-0.952	-0.928	-0.905	-0.880	-0.856	-0.834	-0.810	-0.788	-0.764	-0.741	-0.719	-0.698	-0.676	-0.655	-0.635	-0.615	-0.595	-0.576	-0.559	-0.542	-0.525	-0.509	-0.494	-0.479	-0.465	-0.451	-0.438	-0.426	-0.415	-0.404	-0.392	-0.382	-0.372	-0.362	-0.355	-0.346	-0.338	-0.330	-0.322	-0.314	-0.308	-0.300	-0.292	-0.286	-0.279	-0.271	-0.264	-0.256	-0.248	-0.239	-0.230	-0.220	-0.211	-0.201	-0.190	-0.181	-0.169	-0.158	-0.146	-0.134	-0.121	-0.108	-0.095	-0.081	-0.065	-0.050	-0.035	-0.019	-0.002	0.014	0.031	0.048	0.066	0.084	0.101	0.119	0.138	0.155	0.172	0.192	0.210	0.229	0.246	0.264	0.281	0.299	0.316	0.334	0.350	0.368	0.384	0.399	0.414	0.429	0.442	0.458	0.471	0.484	0.496	0.510	0.521	0.532	0.545	0.555	0.566	0.576	0.586	0.596	0.604	0.614	0.621	0.630	0.639	0.648	0.655	0.664	0.671	0.680	0.690	0.698	0.706	0.716	0.726	0.738	0.746	0.759	0.770	0.782	0.795	0.808	0.822	0.836	0.851	0.869	0.885	0.902	0.921	0.940	0.961	0.981	1.002	1.025	1.049	1.074	1.098	1.122	1.150	1.178	1.206	1.234	1.264	1.294	1.324	1.356	1.388	1.419	1.451	1.484	1.516	1.549	1.582	1.615	1.649	1.682	1.715	1.749	1.780	1.812	1.845	1.875	1.905	1.936	1.966	1.994	2.022	2.049	2.074	2.099	2.121	2.144	2.165	2.185	2.204	2.220	2.235	2.250	2.262	2.272	2.282	2.288	2.294	2.298	2.298	2.298	2.294	2.290	2.281	2.274	2.261	2.248	2.231	2.212	2.192	2.170	2.145	2.118	2.086	2.054	2.020	1.981	1.941	1.899	1.855	1.806	1.758	1.705	1.651	1.594	1.535	1.472	1.410	1.344	1.275	1.205	1.132	1.058	0.980	0.902	0.820	0.738	0.654	0.568	0.480	0.390	0.299	0.206	0.112	0.018	-0.079	-0.176	-0.275	-0.375	-0.475	-0.576	-0.678	-0.780	-0.882	-0.986	-1.090	-1.194	-1.298	-1.401	-1.505	-1.610	-1.712	-1.816	-1.919	-2.022	-2.125	-2.228	-2.329	-2.430	-2.530	-2.629	-2.729	-2.826	-2.922	-3.019	-3.115	-3.209	-3.302	-3.395	-3.486	-3.576	-3.665	-3.752	-3.840	-3.925	-4.009	-4.093	-4.175	-4.255	-4.335	-4.414	-4.491	-4.569	-4.642	-4.716	-4.790	-4.862	-4.934	-5.004	-5.072	-5.140	-5.208	-5.272	-5.338	-5.401	-5.465	-5.526	-5.588	-5.646	-5.705	-5.762	-5.819	-5.875	-5.930	-5.982	-6.035	-6.088	-6.138	-6.186	-6.235	-6.284	-6.329	-6.375	-6.419	-6.461	-6.505	-6.546	-6.586	-6.625	-6.662	-6.699	-6.735	-6.769	-6.804	-6.835	-6.868	-6.896	-6.926	-6.954	-6.980	-7.008	-7.032	-7.056	-7.078	-7.099	-7.120	-7.140	-7.158	-7.175	-7.191	-7.208	-7.221	-7.235	-7.246	-7.258	-7.266	-7.276	-7.284	-7.291	-7.296	-7.301	-7.305	-7.309	-7.309	-7.310	-7.310	-7.308	-7.306	-7.301	-7.296	-7.291	-7.284	-7.276	-7.266	-7.256	-7.245	-7.232	-7.218	-7.204	-7.186	-7.169	-7.150	-7.129	-7.108	-7.084	-7.060	-7.035	-7.008	-6.979	-6.949	-6.916	-6.882	-6.849	-6.812	-6.775	-6.736	-6.696	-6.654	-6.610	-6.565	-6.520	-6.472	-6.422	-6.374	-6.321	-6.269	-6.215	-6.159	-6.102	-6.046	-5.989	-5.929	-5.870	-5.810	-5.749	-5.688	-5.625	-5.562	-5.500	-5.438	-5.374	-5.310	-5.248	-5.185	-5.122	-5.060	-4.999	-4.936	-4.874	-4.814	-4.754	-4.695	-4.638	-4.580	-4.522	-4.466	-4.412	-4.359	-4.306	-4.255	-4.204	-4.155	-4.106	-4.060	-4.014	-3.970	-3.928	-3.885	-3.845	-3.805	-3.766	-3.729	-3.694	-3.658	-3.624	-3.590	-3.558	-3.525	-3.495	-3.464	-3.432	-3.402	-3.374	-3.344	-3.315	-3.285	-3.258	-3.228	-3.199	-3.168	-3.136	-3.106	-3.074	-3.042	-3.009	-2.975	-2.941	-2.906	-2.870	-2.831	-2.792	-2.752	-2.710	-2.668	-2.624	-2.578	-2.530	-2.482	-2.431	-2.380	-2.328	-2.274	-2.218	-2.160	-2.102	-2.042	-1.981	-1.918	-1.855	-1.791	-1.725	-1.660	-1.591	-1.524	-1.456	-1.386	-1.316	-1.248	-1.176	-1.106	-1.035	-0.965	-0.894	-0.825	-0.754	-0.685	-0.616	-0.548	-0.481	-0.414	-0.348	-0.284	-0.219	-0.158	-0.096	-0.036	0.022	0.079	0.134	0.188	0.239	0.290	0.339	0.386	0.430	0.474	0.515	0.555	0.594	0.629	0.664	0.696	0.729	0.759	0.786	0.812	0.838	0.861	0.884	0.904	0.925	0.944	0.961	0.979	0.995	1.010	1.025	1.039	1.051	1.065	1.078	1.090	1.101	1.112	1.125	1.136	1.148	1.160	1.172	1.185	1.199	1.212	1.226	1.239	1.254	1.270	1.285	1.301	1.319	1.336	1.355	1.375	1.394	1.415	1.436	1.459	1.481	1.505	1.529	1.554	1.580	1.605	1.632	1.660	1.688	1.716	1.745	1.775	1.804	1.835	1.864	1.895	1.926	1.956	1.988	2.018	2.049	2.080	2.110	2.140	2.170	2.199	2.228	2.258	2.285	2.312	2.340	2.366	2.392	2.418	2.442	2.466	2.489	2.510	2.531	2.551	2.570	2.589	2.606	2.622	2.638	2.651	2.664	2.676	2.686	2.696	2.705	2.712	2.719	2.724	2.729	2.731	2.732	2.734	2.734	2.734	2.731	2.729	2.725	2.720	2.714	2.706	2.699	2.691	2.682	2.674	2.664	2.652	2.642	2.630	2.618	2.606	2.594	2.580	2.568	2.554	2.540	2.526	2.512	2.499	2.485	2.471	2.459	2.445	2.432	2.420	2.408	2.395	2.384	2.374	2.364	2.354	2.344	2.336	2.328	2.320	2.315	2.309	2.304	2.300	2.298	2.296	2.295	2.294	2.294	2.295	2.299	2.302	2.306	2.311	2.318	2.325	2.334	2.344	2.354	2.365	2.378	2.390	2.405	2.420	2.435	2.451	2.468	2.485	2.504	2.521	2.539	2.559	2.578	2.596	2.616	2.635	2.652	2.672	2.691	2.710	2.726	2.745	2.761	2.776	2.791	2.806	2.820	2.831	2.844	2.854	2.862	2.869	2.875	2.879	2.881	2.884	2.882	2.881	2.878	2.871	2.865	2.856	2.845	2.832	2.818	2.802	2.785	2.765	2.744	2.720	2.696	2.670	2.642	2.614	2.582	2.549	2.515	2.481	2.445	2.409	2.371	2.332	2.292	2.252	2.211	2.170	2.128	2.086	2.044	2.002	1.959	1.918	1.874	1.832	1.791	1.749	1.709	1.668	1.629	1.589	1.551	1.514	1.478	1.442	1.408	1.374	1.341	1.309	1.280	1.250	1.222	1.196	1.170	1.146	1.124	1.102	1.081	1.062	1.044	1.028	1.012	0.998	0.985	0.974	0.964	0.954	0.945	0.939	0.932	0.928	0.922	0.919	0.916	0.914	0.912	0.914	0.914	0.915	0.918	0.919	0.922	0.926	0.930	0.932	0.938	0.942	0.946	0.952	0.958	0.962	0.969	0.974	0.980	0.985	0.991	0.996	1.001	1.006	1.011	1.016	1.020	1.022	1.028	1.030	1.032	1.035	1.036	1.038	1.039	1.039	1.039	1.039	1.039	1.038	1.036	1.034	1.032	1.029	1.026	1.022	1.019	1.014	1.009	1.005	0.999	0.991	0.985	0.978	0.970	0.962	0.954	0.946	0.936	0.928	0.918	0.908	0.898	0.886	0.875	0.862	0.851	0.839	0.826	0.812	0.800	0.785	0.772	0.758	0.742	0.728	0.711	0.695	0.678	0.662	0.645	0.626	0.609	0.590	0.571	0.552	0.534	0.514	0.492	0.474	0.452	0.431	0.410	0.389	0.368	0.345	0.325	0.302	0.280	0.259	0.236	0.215	0.192	0.170	0.149	0.128	0.106	0.085	0.065	0.044	0.024	0.005	-0.015	-0.032	-0.051	-0.069	-0.086	-0.102	-0.119	-0.132	-0.149	-0.162	-0.176	-0.189	-0.201	-0.214	-0.224	-0.235	-0.245	-0.255	-0.265	-0.274	-0.282	-0.290	-0.299	-0.306	-0.312	-0.321	-0.328	-0.334	-0.341	-0.348	-0.355	-0.361	-0.370	-0.376	-0.385	-0.392	-0.401	-0.410	-0.420	-0.431	-0.442	-0.454	-0.466	-0.479	-0.492	-0.509	-0.524	-0.540	-0.558	-0.578	-0.596	-0.618	-0.639	-0.661	-0.685	-0.710	-0.735	-0.761	-0.789	-0.816	-0.846	-0.876	-0.908	-0.939	-0.971	-1.005	-1.039	-1.072	-1.108	-1.142	-1.179	-1.215	-1.251	-1.289	-1.326	-1.361	-1.399	-1.436	-1.472	-1.510	-1.546	-1.584	-1.619	-1.654	-1.690	-1.722	-1.758	-1.790	-1.822	-1.854	-1.885	-1.915	-1.944	-1.971	-1.999	-2.025	-2.049	-2.072	-2.095	-2.116	-2.138	-2.156	-2.174	-2.191	-2.208	-2.222	-2.235	-2.248	-2.259	-2.269	-2.278	-2.286	-2.292	-2.299	-2.304	-2.308	-2.310	-2.312	-2.312	-2.314	-2.314	-2.311	-2.311	-2.309	-2.305	-2.301	-2.298	-2.294	-2.289	-2.284	-2.278	-2.272	-2.268	-2.261	-2.255	-2.249	-2.242	-2.236	-2.230	-2.224	-2.218	-2.212	-2.206	-2.201	-2.195	-2.190	-2.185	-2.180	-2.176	-2.171	-2.168	-2.164	-2.159	-2.155	-2.152	-2.149	-2.145	-2.142	-2.138	-2.135	-2.131	-2.128	-2.124	-2.120	-2.116	-2.111	-2.106	-2.102	-2.098	-2.092	-2.088	-2.081	-2.074	-2.069	-2.061	-2.052	-2.045	-2.036	-2.026	-2.018	-2.007	-1.996	-1.985	-1.974	-1.960	-1.948	-1.935	-1.920	-1.906	-1.891	-1.876	-1.860	-1.845	-1.829	-1.812	-1.795	-1.779	-1.761	-1.744	-1.726	-1.709	-1.691	-1.674	-1.656	-1.639	-1.621	-1.604	-1.588	-1.570	-1.554	-1.538	-1.521	-1.506	-1.491	-1.476	-1.464	-1.449	-1.435	-1.424	-1.411	-1.401	-1.390	-1.380	-1.370	-1.360	-1.352	-1.344	-1.336	-1.329	-1.322	-1.316	-1.310	-1.306	-1.301	-1.296	-1.291	-1.288	-1.284	-1.280	-1.275	-1.272	-1.270	-1.265	-1.262	-1.259	-1.256	-1.251	-1.248	-1.244	-1.240	-1.235	-1.229	-1.224	-1.218	-1.210	-1.205	-1.196	-1.189	-1.179	-1.170	-1.159	-1.150	-1.139	-1.126	-1.112	-1.100	-1.086	-1.070	-1.055	-1.039	-1.021	-1.004	-0.986	-0.968	-0.948	-0.926	-0.906	-0.885	-0.864	-0.841	-0.819	-0.796	-0.772	-0.749	-0.725	-0.701	-0.678	-0.652	-0.628	-0.602	-0.578	-0.554	-0.529	-0.504	-0.479	-0.455	-0.430	-0.406	-0.382	-0.359	-0.336	-0.314	-0.292	-0.270	-0.250	-0.230	-0.210	-0.191	-0.172	-0.155	-0.140	-0.122	-0.108	-0.094	-0.079	-0.068	-0.055	-0.044	-0.034	-0.024	-0.016	-0.010	-0.002	0.002	0.006	0.010	0.012	0.014	0.014	0.014	0.012	0.010	0.008	0.004	0.000	-0.005	-0.011	-0.018	-0.025	-0.031	-0.040	-0.048	-0.056	-0.066	-0.075	-0.085	-0.094	-0.104	-0.112	-0.122	-0.131	-0.140	-0.148	-0.156	-0.164	-0.171	-0.179	-0.184	-0.189	-0.195	-0.199	-0.201	-0.204	-0.205	-0.205	-0.205	-0.204	-0.201	-0.198	-0.194	-0.189	-0.182	-0.175	-0.168	-0.158	-0.149	-0.138	-0.126	-0.114	-0.100	-0.086	-0.071	-0.055	-0.039	-0.021	-0.004	0.014	0.031	0.051	0.070	0.090	0.109	0.129	0.149	0.169	0.188	0.208	0.228	0.248	0.266	0.285	0.304	0.322	0.340	0.358	0.375	0.391	0.408	0.422	0.438	0.454	0.468	0.480	0.494	0.505	0.518	0.529	0.539	0.549	0.559	0.568	0.575	0.584	0.591	0.598	0.605	0.611	0.618	0.622	0.629	0.634	0.639	0.644	0.648	0.652	0.658	0.661	0.665	0.669	0.672	0.676	0.680	0.684	0.688	0.690	0.694	0.698	0.701	0.705	0.708	0.712	0.715	0.719	0.722	0.726	0.730	0.732	0.736	0.739	0.740	0.744	0.746	0.748	0.750	0.751	0.752	0.754	0.754	0.754	0.754	0.752	0.751	0.751	0.749	0.746	0.741	0.739	0.735	0.730	0.725	0.719	0.712	0.706	0.698	0.690	0.681	0.672	0.664	0.654	0.644	0.632	0.620	0.609	0.596	0.585	0.572	0.559	0.546	0.532	0.519	0.506	0.491	0.478	0.464	0.449	0.435	0.421	0.408	0.394	0.380	0.368	0.354	0.340	0.328	0.315	0.302	0.291	0.279	0.269	0.256	0.246	0.236	0.228	0.218	0.209	0.200	0.191	0.185	0.176	0.171	0.164	0.160	0.154	0.150	0.146	0.142	0.139	0.138	0.135	0.134	0.132	0.132	0.132	0.132	0.134	0.134	0.135	0.138	0.139	0.140	0.142	0.145	0.148	0.151	0.154	0.156	0.160	0.162	0.166	0.169	0.172	0.175	0.179	0.181	0.184	0.186	0.189	0.191	0.194	0.195	0.198	0.198	0.200	0.200	0.200	0.201	0.200	0.201	0.200	0.199	0.198	0.196	0.194	0.192	0.189	0.186	0.182	0.180	0.176	0.172	0.168	0.164	0.159	0.154	0.149	0.142	0.136	0.131	0.125	0.119	0.112	0.106	0.100	0.094	0.088	0.080	0.075	0.069	0.062	0.056	0.050	0.044	0.039	0.034	0.029	0.025	0.020	0.016	0.012	0.010	0.008	0.005	0.004	0.002	0.002	0.002	0.004	0.004	0.008	0.009	0.012	0.015	0.020	0.025	0.031	0.036	0.044	0.050	0.058	0.066	0.075	0.084	0.094	0.105	0.116	0.128	0.139	0.151	0.164	0.175	0.189	0.202	0.215	0.229	0.244	0.258	0.270	0.284	0.298	0.311	0.324	0.338	0.350	0.364	0.375	0.388	0.399	0.410	0.421	0.432	0.442	0.452	0.461	0.470	0.478	0.485	0.490	0.498	0.502	0.506	0.510	0.514	0.518	0.520	0.520	0.522	0.521	0.522	0.521	0.520	0.518	0.516	0.514	0.510	0.506	0.502	0.498	0.494	0.490	0.484	0.479	0.475	0.469	0.465	0.460	0.455	0.450	0.446	0.442	0.439	0.435	0.434	0.431	0.430	0.429	0.429	0.430	0.430	0.432	0.435	0.440	0.444	0.449	0.456	0.464	0.472	0.482	0.492	0.502	0.515	0.528	0.541	0.556	0.571	0.588	0.605	0.622	0.641	0.660	0.679	0.699	0.719	0.739	0.760	0.781	0.802	0.824	0.844	0.864	0.885	0.905	0.925	0.944	0.961	0.980	0.996	1.012	1.028	1.041	1.055	1.065	1.075	1.085	1.091	1.098	1.102	1.105	1.106	1.106	1.104	1.100	1.094	1.086	1.076	1.065	1.052	1.036	1.021	1.001	0.981	0.959	0.935	0.910	0.884	0.855	0.825	0.792	0.761	0.726	0.691	0.656	0.619	0.581	0.542	0.504	0.462	0.422	0.381	0.341	0.301	0.260	0.219	0.179	0.138	0.098	0.059	0.019	-0.020	-0.058	-0.094	-0.130	-0.165	-0.198	-0.230	-0.261	-0.290	-0.318	-0.345	-0.369	-0.392	-0.415	-0.435	-0.454	-0.469	-0.485	-0.498	-0.509	-0.519	-0.525	-0.531	-0.536	-0.539	-0.540	-0.539	-0.538	-0.532	-0.526	-0.520	-0.511	-0.501	-0.490	-0.478	-0.465	-0.450	-0.435	-0.418	-0.400	-0.382	-0.365	-0.345	-0.325	-0.305	-0.285	-0.265	-0.244	-0.222	-0.202	-0.182	-0.162	-0.144	-0.124	-0.105	-0.086	-0.069	-0.052	-0.036	-0.021	-0.006	0.008	0.020	0.032	0.042	0.052	0.062	0.070	0.076	0.082	0.088	0.091	0.095	0.096	0.098	0.098	0.096	0.096	0.092	0.090	0.086	0.082	0.078	0.072	0.066	0.060	0.055	0.049	0.041	0.035	0.028	0.021	0.015	0.010	0.004	-0.002	-0.006	-0.011	-0.015	-0.020	-0.024	-0.026	-0.029	-0.030	-0.032	-0.032	-0.032	-0.031	-0.030	-0.029	-0.026	-0.024	-0.020	-0.016	-0.012	-0.006	-0.002	0.004	0.010	0.016	0.024	0.030	0.036	0.044	0.051	0.059	0.066	0.074	0.080	0.088	0.096	0.102	0.110	0.116	0.124	0.129	0.135	0.141	0.146	0.151	0.156	0.161	0.165	0.169	0.172	0.176	0.179	0.182	0.184	0.186	0.188	0.190	0.191	0.192	0.192	0.194	0.194	0.192	0.194	0.194	0.194	0.192	0.192	0.191	0.192	0.191	0.191	0.190	0.189	0.188	0.186	0.186	0.184	0.184	0.181	0.180	0.180	0.178	0.176	0.175	0.172	0.170	0.168	0.166	0.162	0.159	0.156	0.151	0.148	0.144	0.139	0.134	0.129	0.124	0.118	0.111	0.105	0.099	0.091	0.084	0.078	0.070	0.060	0.054	0.045	0.036	0.028	0.019	0.010	0.001	-0.006	-0.015	-0.024	-0.031	-0.039	-0.046	-0.055	-0.060	-0.068	-0.072	-0.080	-0.084	-0.089	-0.092	-0.095	-0.098	-0.099	-0.100	-0.100	-0.100	-0.098	-0.096	-0.091	-0.089	-0.084	-0.079	-0.074	-0.066	-0.059	-0.051	-0.042	-0.032	-0.022	-0.012	-0.001	0.009	0.021	0.034	0.046	0.059	0.072	0.085	0.098	0.110	0.124	0.138	0.150	0.162	0.174	0.188	0.199	0.211	0.222	0.232	0.242	0.251	0.261	0.269	0.275	0.282	0.290	0.296	0.300	0.305	0.309	0.312	0.315	0.318	0.319	0.320	0.320	0.321	0.321	0.320	0.320	0.319	0.318	0.316	0.316	0.315	0.315	0.312	0.312	0.312	0.312	0.312	0.312	0.314	0.315	0.318	0.320	0.322	0.328	0.331	0.336	0.342	0.350	0.356	0.365	0.374	0.382	0.394	0.405	0.418	0.430	0.444	0.458	0.471	0.486	0.502	0.518	0.535	0.551	0.568	0.586	0.602	0.620	0.638	0.655	0.671	0.689	0.706	0.721	0.739	0.754	0.768	0.782	0.796	0.809	0.820	0.831	0.842	0.851	0.860	0.868	0.874	0.879	0.882	0.885	0.888	0.889	0.888	0.885	0.881	0.878	0.872	0.866	0.859	0.850	0.841	0.832	0.821	0.811	0.799	0.786	0.774	0.760	0.745	0.730	0.716	0.701	0.685	0.670	0.654	0.639	0.622	0.608	0.591	0.576	0.562	0.549	0.534	0.521	0.509	0.495	0.484	0.472	0.461	0.451	0.442	0.432	0.425	0.418	0.410	0.405	0.400	0.395	0.390	0.388	0.384	0.382	0.380	0.379	0.379	0.378	0.378	0.378	0.379	0.380	0.382	0.384	0.386	0.388	0.390	0.392	0.395	0.398	0.400	0.401	0.405	0.406	0.410	0.411	0.414	0.415	0.416	0.419	0.420	0.422	0.424	0.425	0.426	0.426	0.428	0.428	0.429	0.429	0.430	0.430	0.431	0.431	0.434	0.432	0.435	0.435	0.436	0.436	0.439	0.440	0.441	0.441	0.444	0.445	0.448	0.450	0.452	0.455	0.459	0.462	0.466	0.470	0.475	0.480	0.485	0.489	0.494	0.499	0.505	0.510	0.516	0.524	0.530	0.535	0.542	0.549	0.556	0.562	0.569	0.576	0.584	0.591	0.598	0.605	0.612	0.619	0.625	0.630	0.636	0.641	0.648	0.652	0.658	0.661	0.666	0.671	0.675	0.678	0.680	0.682	0.685	0.688	0.688	0.689	0.689	0.689	0.689	0.686	0.685	0.682	0.679	0.676	0.671	0.668	0.661	0.656	0.650	0.644	0.635	0.629	0.619	0.611	0.601	0.591	0.581	0.569	0.559	0.546	0.534	0.521	0.509	0.495	0.481	0.466	0.452	0.438	0.421	0.405	0.389	0.371	0.354	0.338	0.320	0.302	0.284	0.268	0.249	0.230	0.211	0.194	0.175	0.156	0.136	0.119	0.100	0.081	0.062	0.045	0.026	0.008	-0.010	-0.028	-0.046	-0.062	-0.081	-0.098	-0.115	-0.131	-0.148	-0.165	-0.181	-0.198	-0.214	-0.229	-0.245	-0.261	-0.276	-0.291	-0.308	-0.322	-0.338	-0.352	-0.368	-0.384	-0.399	-0.414	-0.430	-0.445	-0.461	-0.475	-0.491	-0.506	-0.522	-0.538	-0.554	-0.570	-0.586	-0.604	-0.620	-0.638	-0.654	-0.671	-0.689	-0.708	-0.725	-0.742	-0.762	-0.780	-0.799	-0.818	-0.836	-0.855	-0.874	-0.892	-0.911	-0.930	-0.949	-0.968	-0.986	-1.005	-1.024	-1.041	-1.060	-1.078	-1.095	-1.111	-1.129	-1.145	-1.161	-1.175	-1.190	-1.205	-1.219	-1.231	-1.242	-1.255	-1.265	-1.275	-1.285	-1.292	-1.300	-1.308	-1.314	-1.320	-1.324	-1.329	-1.330	-1.332	-1.335	-1.335	-1.335	-1.334	-1.331	-1.329	-1.325	-1.321	-1.316	-1.310	-1.305	-1.298	-1.290	-1.282	-1.274	-1.264	-1.255	-1.246	-1.236	-1.226	-1.215	-1.204	-1.194	-1.182	-1.171	-1.160	-1.150	-1.140	-1.128	-1.118	-1.106	-1.098	-1.086	-1.076	-1.068	-1.056	-1.049	-1.039	-1.031	-1.022	-1.015	-1.008	-1.001	-0.995	-0.989	-0.981	-0.978	-0.971	-0.966	-0.960	-0.956	-0.952	-0.949	-0.945	-0.941	-0.938	-0.934	-0.931	-0.929	-0.925	-0.922	-0.919	-0.915	-0.912	-0.909	-0.905	-0.901	-0.898	-0.892	-0.888	-0.884	-0.879	-0.874	-0.869	-0.861	-0.856	-0.849	-0.842	-0.835	-0.826	-0.819	-0.811	-0.801	-0.792	-0.784	-0.774	-0.762	-0.752	-0.742	-0.730	-0.719	-0.708	-0.696	-0.684	-0.671	-0.659	-0.646	-0.635	-0.621	-0.609	-0.596	-0.582	-0.570	-0.556	-0.544	-0.531	-0.519	-0.506	-0.494	-0.481	-0.470	-0.458	-0.448	-0.436	-0.426	-0.415	-0.406	-0.396	-0.386	-0.379	-0.371	-0.364	-0.356	-0.349	-0.341	-0.336	-0.331	-0.326	-0.321	-0.318	-0.315	-0.312	-0.310	-0.309	-0.308	-0.308	-0.308	-0.309	-0.310	-0.311	-0.312	-0.316	-0.319	-0.322	-0.326	-0.330	-0.335	-0.339	-0.345	-0.350	-0.356	-0.361	-0.369	-0.374	-0.381	-0.388	-0.394	-0.401	-0.408	-0.414	-0.420	-0.428	-0.434	-0.440	-0.445	-0.450	-0.455	-0.459	-0.464	-0.466	-0.469	-0.471	-0.472	-0.472	-0.474	-0.472	-0.471	-0.468	-0.465	-0.460	-0.455	-0.449	-0.441	-0.434	-0.424	-0.414	-0.402	-0.391	-0.378	-0.364	-0.349	-0.332	-0.315	-0.298	-0.279	-0.258	-0.238	-0.216	-0.194	-0.170	-0.146	-0.124	-0.099	-0.074	-0.048	-0.022	0.002	0.029	0.054	0.081	0.105	0.131	0.156	0.181	0.205	0.229	0.252	0.275	0.296	0.316	0.338	0.356	0.374	0.391	0.408	0.422	0.436	0.449	0.460	0.471	0.480	0.488	0.494	0.499	0.504	0.506	0.507	0.509	0.507	0.505	0.502	0.499	0.495	0.488	0.480	0.474	0.464	0.454	0.442	0.432	0.420	0.408	0.395	0.380	0.368	0.352	0.338	0.322	0.308	0.292	0.278	0.262	0.248	0.234	0.219	0.204	0.190	0.176	0.162	0.150	0.139	0.126	0.115	0.105	0.095	0.085	0.076	0.069	0.061	0.056	0.050	0.045	0.041	0.039	0.036	0.034	0.032	0.032	0.032	0.034	0.035	0.038	0.040	0.044	0.048	0.054	0.060	0.066	0.071	0.080	0.088	0.095	0.104	0.112	0.121	0.131	0.141	0.149	0.160	0.170	0.179	0.189	0.199	0.208	0.218	0.228	0.236	0.245	0.254	0.262	0.270	0.278	0.284	0.290	0.298	0.302	0.308	0.311	0.318	0.320	0.322	0.325	0.328	0.329	0.330	0.329	0.328	0.326	0.325	0.321	0.318	0.314	0.309	0.302	0.298	0.291	0.285	0.278	0.270	0.261	0.254	0.245	0.235	0.225	0.215	100.000	5.000	2.000	1.000	3.000	0.000	0.000	0.000	0.000	0.000	0.000	0.000	0.000	0.000	0.000	0.000	0.000	0.000	1.392	1.394	1.394	1.395	1.396	1.398	1.400	1.400	1.402	1.405	1.408	1.411	1.414	1.418	1.421	1.425	1.431	1.436	1.442	1.449	1.455	1.462	1.471	1.480	1.489	1.500	1.510	1.521	1.534	1.546	1.560	1.574	1.589	1.604	1.619	1.636	1.654	1.671	1.690	1.709	1.729	1.748	1.768	1.789	1.810	1.830	1.851	1.874	1.896	1.919	1.939	1.961	1.985	2.006	2.029	2.050	2.070	2.091	2.111	2.130	2.150	2.169	2.186	2.204	2.220	2.235	2.249	2.262	2.275	2.286	2.298	2.306	2.314	2.321	2.328	2.331	2.335	2.336	2.336	2.335	2.332	2.329	2.324	2.318	2.310	2.300	2.290	2.279	2.266	2.252	2.238	2.221	2.204	2.185	2.165	2.145	2.124	2.101	2.079	2.055	2.030	2.006	1.980	1.954	1.929	1.901	1.874	1.848	1.820	1.792	1.764	1.736	1.708	1.681	1.652	1.625	1.599	1.571	1.545	1.518	1.492	1.468	1.442	1.419	1.395	1.371	1.349	1.326	1.306	1.285	1.265	1.246	1.228	1.210	1.192	1.176	1.161	1.145	1.130	1.116	1.102	1.091	1.079	1.068	1.056	1.046	1.036	1.028	1.019	1.010	1.004	0.995	0.989	0.984	0.978	0.971	0.966	0.961	0.956	0.951	0.948	0.942	0.939	0.935	0.930	0.928	0.922	0.920	0.916	0.914	0.909	0.905	0.902	0.899	0.895	0.891	0.888	0.882	0.879	0.874	0.870	0.865	0.860	0.856	0.850	0.845	0.839	0.832	0.828	0.820	0.814	0.806	0.798	0.791	0.782	0.774	0.765	0.756	0.748	0.738	0.728	0.716	0.706	0.695	0.684	0.672	0.660	0.649	0.635	0.622	0.609	0.595	0.580	0.566	0.551	0.536	0.521	0.504	0.489	0.471	0.455	0.439	0.420	0.402	0.385	0.369	0.350	0.332	0.314	0.295	0.276	0.259	0.240	0.221	0.202	0.182	0.165	0.146	0.128	0.109	0.090	0.072	0.055	0.038	0.020	0.002	-0.014	-0.030	-0.045	-0.061	-0.075	-0.089	-0.102	-0.116	-0.128	-0.140	-0.150	-0.160	-0.170	-0.179	-0.188	-0.195	-0.201	-0.208	-0.214	-0.218	-0.222	-0.225	-0.229	-0.230	-0.231	-0.232	-0.232	-0.234	-0.232	-0.231	-0.230	-0.228	-0.225	-0.222	-0.220	-0.216	-0.212	-0.209	-0.205	-0.201	-0.198	-0.192	-0.189	-0.185	-0.181	-0.179	-0.175	-0.172	-0.170	-0.169	-0.168	-0.166	-0.166	-0.165	-0.165	-0.168	-0.169	-0.171	-0.175	-0.180	-0.185	-0.191	-0.199	-0.206	-0.215	-0.225	-0.236	-0.248	-0.261	-0.276	-0.291	-0.309	-0.325	-0.344	-0.364	-0.385	-0.406	-0.429	-0.451	-0.476	-0.502	-0.529	-0.556	-0.585	-0.612	-0.644	-0.672	-0.704	-0.735	-0.768	-0.800	-0.832	-0.865	-0.899	-0.932	-0.965	-1.000	-1.032	-1.066	-1.100	-1.131	-1.165	-1.196	-1.229	-1.260	-1.289	-1.319	-1.348	-1.375	-1.401	-1.428	-1.451	-1.475	-1.496	-1.515	-1.535	-1.551	-1.568	-1.582	-1.595	-1.608	-1.618	-1.625	-1.632	-1.636	-1.640	-1.642	-1.642	-1.644	-1.640	-1.636	-1.631	-1.625	-1.618	-1.609	-1.599	-1.589	-1.575	-1.562	-1.549	-1.535	-1.520	-1.505	-1.489	-1.472	-1.456	-1.439	-1.424	-1.406	-1.390	-1.374	-1.358	-1.342	-1.328	-1.312	-1.299	-1.286	-1.274	-1.261	-1.250	-1.240	-1.230	-1.221	-1.212	-1.206	-1.199	-1.192	-1.188	-1.184	-1.179	-1.178	-1.175	-1.174	-1.171	-1.172	-1.172	-1.172	-1.174	-1.175	-1.175	-1.178	-1.179	-1.181	-1.182	-1.184	-1.185	-1.186	-1.186	-1.186	-1.186	-1.186	-1.185	-1.182	-1.181	-1.179	-1.174	-1.170	-1.166	-1.160	-1.154	-1.148	-1.140	-1.131	-1.122	-1.111	-1.101	-1.090	-1.079	-1.066	-1.054	-1.040	-1.026	-1.012	-0.999	-0.984	-0.969	-0.954	-0.940	-0.926	-0.911	-0.896	-0.881	-0.868	-0.855	-0.841	-0.828	-0.815	-0.804	-0.792	-0.782	-0.772	-0.762	-0.754	-0.746	-0.740	-0.732	-0.728	-0.722	-0.720	-0.715	-0.714	-0.711	-0.711	-0.710	-0.710	-0.711	-0.712	-0.714	-0.716	-0.720	-0.724	-0.726	-0.731	-0.736	-0.742	-0.748	-0.752	-0.758	-0.764	-0.770	-0.776	-0.782	-0.789	-0.794	-0.800	-0.805	-0.811	-0.816	-0.821	-0.826	-0.830	-0.834	-0.838	-0.840	-0.842	-0.845	-0.846	-0.848	-0.848	-0.848	-0.848	-0.846	-0.845	-0.844	-0.840	-0.838	-0.834	-0.831	-0.826	-0.821	-0.815	-0.810	-0.804	-0.798	-0.790	-0.782	-0.775	-0.766	-0.758	-0.749	-0.739	-0.729	-0.719	-0.709	-0.698	-0.688	-0.676	-0.665	-0.654	-0.641	-0.630	-0.618	-0.606	-0.594	-0.582	-0.569	-0.558	-0.545	-0.532	-0.520	-0.509	-0.496	-0.484	-0.472	-0.461	-0.450	-0.439	-0.428	-0.416	-0.405	-0.395	-0.385	-0.376	-0.366	-0.358	-0.349	-0.340	-0.331	-0.324	-0.315	-0.309	-0.301	-0.295	-0.289	-0.284	-0.278	-0.274	-0.270	-0.266	-0.262	-0.260	-0.256	-0.252	-0.250	-0.248	-0.245	-0.242	-0.240	-0.238	-0.236	-0.234	-0.231	-0.230	-0.228	-0.225	-0.221	-0.219	-0.216	-0.212	-0.209	-0.206	-0.202	-0.198	-0.192	-0.188	-0.181	-0.176	-0.169	-0.161	-0.155	-0.146	-0.139	-0.129	-0.119	-0.110	-0.099	-0.089	-0.078	-0.066	-0.055	-0.044	-0.031	-0.019	-0.006	0.006	0.020	0.031	0.045	0.058	0.070	0.082	0.096	0.109	0.121	0.132	0.145	0.155	0.168	0.179	0.189	0.199	0.209	0.219	0.228	0.236	0.244	0.252	0.260	0.266	0.272	0.280	0.285	0.290	0.295	0.300	0.305	0.309	0.314	0.316	0.320	0.322	0.326	0.329	0.332	0.335	0.339	0.342	0.346	0.349	0.352	0.356	0.359	0.362	0.366	0.371	0.375	0.380	0.385	0.389	0.394	0.399	0.404	0.409	0.414	0.419	0.424	0.430	0.435	0.439	0.445	0.449	0.454	0.458	0.462	0.465	0.469	0.471	0.472	0.476	0.476	0.478	0.478	0.478	0.476	0.475	0.471	0.469	0.464	0.459	0.452	0.448	0.439	0.431	0.421	0.412	0.401	0.391	0.379	0.368	0.352	0.340	0.325	0.311	0.295	0.279	0.262	0.248	0.230	0.212	0.195	0.178	0.159	0.141	0.122	0.104	0.085	0.066	0.048	0.030	0.012	-0.006	-0.024	-0.041	-0.059	-0.075	-0.091	-0.106	-0.122	-0.138	-0.152	-0.168	-0.180	-0.194	-0.206	-0.219	-0.231	-0.242	-0.254	-0.265	-0.275	-0.285	-0.294	-0.302	-0.310	-0.319	-0.325	-0.332	-0.339	-0.342	-0.348	-0.352	-0.356	-0.360	-0.362	-0.364	-0.365	-0.366	-0.365	-0.365	-0.365	-0.362	-0.359	-0.358	-0.354	-0.348	-0.342	-0.338	-0.330	-0.322	-0.315	-0.305	-0.296	-0.286	-0.275	-0.264	-0.251	-0.238	-0.224	-0.209	-0.195	-0.179	-0.161	-0.145	-0.126	-0.109	-0.091	-0.072	-0.054	-0.035	-0.015	0.004	0.022	0.042	0.061	0.081	0.100	0.119	0.138	0.156	0.174	0.191	0.208	0.224	0.239	0.254	0.268	0.280	0.291	0.304	0.314	0.322	0.330	0.338	0.345	0.350	0.355	0.358	0.360	0.361	0.361	0.360	0.359	0.356	0.352	0.349	0.342	0.338	0.331	0.322	0.315	0.306	0.299	0.289	0.280	0.270	0.261	0.251	0.242	0.232	0.224	0.214	0.206	0.198	0.189	0.182	0.175	0.168	0.161	0.155	0.151	0.148	0.144	0.142	0.140	0.140	0.139	0.141	0.142	0.145	0.148	0.152	0.158	0.162	0.169	0.175	0.182	0.191	0.200	0.209	0.218	0.228	0.236	0.248	0.258	0.268	0.278	0.289	0.299	0.310	0.319	0.330	0.340	0.349	0.359	0.368	0.378	0.385	0.392	0.400	0.406	0.414	0.419	0.424	0.428	0.432	0.435	0.439	0.440	0.442	0.442	0.444	0.442	0.442	0.441	0.438	0.436	0.432	0.430	0.425	0.421	0.418	0.412	0.408	0.402	0.398	0.392	0.386	0.380	0.375	0.370	0.364	0.358	0.352	0.348	0.341	0.336	0.331	0.326	0.322	0.319	0.314	0.311	0.308	0.306	0.304	0.301	0.301	0.300	0.300	0.301	0.301	0.304	0.305	0.308	0.310	0.314	0.318	0.324	0.328	0.334	0.340	0.348	0.355	0.362	0.369	0.376	0.385	0.395	0.404	0.414	0.424	0.434	0.444	0.454	0.464	0.474	0.485	0.495	0.505	0.515	0.525	0.535	0.544	0.554	0.561	0.571	0.579	0.586	0.592	0.599	0.605	0.611	0.616	0.620	0.624	0.628	0.630	0.630	0.631	0.631	0.630	0.629	0.626	0.624	0.620	0.615	0.609	0.602	0.595	0.586	0.578	0.568	0.558	0.546	0.534	0.520	0.506	0.491	0.475	0.459	0.442	0.425	0.406	0.388	0.369	0.348	0.328	0.306	0.286	0.264	0.240	0.218	0.195	0.171	0.148	0.122	0.098	0.074	0.049	0.024	-0.001	-0.026	-0.051	-0.076	-0.100	-0.125	-0.148	-0.171	-0.195	-0.218	-0.240	-0.261	-0.284	-0.304	-0.324	-0.342	-0.360	-0.379	-0.396	-0.411	-0.426	-0.439	-0.452	-0.464	-0.475	-0.484	-0.494	-0.501	-0.506	-0.514	-0.518	-0.521	-0.524	-0.525	-0.526	-0.525	-0.522	-0.520	-0.518	-0.511	-0.506	-0.500	-0.494	-0.486	-0.478	-0.469	-0.460	-0.451	-0.441	-0.431	-0.421	-0.410	-0.399	-0.390	-0.379	-0.368	-0.358	-0.348	-0.338	-0.329	-0.319	-0.309	-0.301	-0.294	-0.285	-0.279	-0.272	-0.266	-0.262	-0.258	-0.252	-0.250	-0.248	-0.245	-0.242	-0.242	-0.242	-0.242	-0.242	-0.244	-0.244	-0.246	-0.248	-0.250	-0.252	-0.255	-0.259	-0.261	-0.265	-0.268	-0.270	-0.272	-0.276	-0.279	-0.280	-0.282	-0.285	-0.286	-0.289	-0.289	-0.291	-0.291	-0.291	-0.292	-0.292	-0.291	-0.291	-0.290	-0.288	-0.288	-0.285	-0.282	-0.281	-0.278	-0.276	-0.274	-0.271	-0.269	-0.266	-0.264	-0.261	-0.259	-0.256	-0.255	-0.252	-0.251	-0.250	-0.249	-0.248	-0.246	-0.246	-0.246	-0.245	-0.246	-0.248	-0.248	-0.249	-0.250	-0.250	-0.252	-0.254	-0.258	-0.259	-0.261	-0.264	-0.265	-0.268	-0.271	-0.274	-0.276	-0.281	-0.284	-0.288	-0.290	-0.292	-0.296	-0.299	-0.301	-0.305	-0.306	-0.309	-0.311	-0.314	-0.316	-0.319	-0.321	-0.324	-0.325	-0.328	-0.330	-0.332	-0.334	-0.336	-0.339	-0.340	-0.344	-0.345	-0.349	-0.351	-0.355	-0.359	-0.361	-0.366	-0.370	-0.375	-0.381	-0.385	-0.390	-0.396	-0.401	-0.408	-0.412	-0.419	-0.425	-0.431	-0.438	-0.445	-0.451	-0.458	-0.464	-0.471	-0.478	-0.484	-0.490	-0.496	-0.501	-0.507	-0.512	-0.516	-0.521	-0.525	-0.528	-0.530	-0.532	-0.535	-0.536	-0.536	-0.536	-0.535	-0.534	-0.532	-0.530	-0.526	-0.521	-0.516	-0.511	-0.505	-0.499	-0.490	-0.482	-0.474	-0.466	-0.456	-0.446	-0.436	-0.426	-0.416	-0.404	-0.394	-0.382	-0.371	-0.360	-0.349	-0.338	-0.326	-0.316	-0.306	-0.295	-0.286	-0.276	-0.266	-0.259	-0.250	-0.241	-0.235	-0.226	-0.221	-0.215	-0.210	-0.205	-0.200	-0.196	-0.192	-0.190	-0.188	-0.185	-0.184	-0.182	-0.181	-0.181	-0.180	-0.180	-0.180	-0.181	-0.181	-0.181	-0.181	-0.182	-0.182	-0.182	-0.181	-0.181	-0.180	-0.180	-0.179	-0.178	-0.175	-0.174	-0.171	-0.169	-0.165	-0.161	-0.156	-0.152	-0.148	-0.141	-0.136	-0.130	-0.125	-0.116	-0.110	-0.102	-0.095	-0.088	-0.080	-0.072	-0.065	-0.058	-0.050	-0.042	-0.035	-0.029	-0.021	-0.016	-0.011	-0.005	0.000	0.004	0.008	0.011	0.012	0.015	0.016	0.016	0.018	0.016	0.015	0.012	0.010	0.006	0.002	-0.002	-0.009	-0.015	-0.022	-0.030	-0.038	-0.046	-0.056	-0.066	-0.076	-0.088	-0.099	-0.110	-0.122	-0.134	-0.146	-0.159	-0.171	-0.185	-0.196	-0.210	-0.221	-0.234	-0.246	-0.259	-0.270	-0.280	-0.291	-0.301	-0.312	-0.321	-0.330	-0.339	-0.346	-0.354	-0.361	-0.369	-0.374	-0.379	-0.384	-0.388	-0.392	-0.394	-0.398	-0.400	-0.401	-0.402	-0.402	-0.404	-0.404	-0.404	-0.402	-0.401	-0.401	-0.400	-0.398	-0.396	-0.394	-0.391	-0.389	-0.385	-0.384	-0.381	-0.379	-0.375	-0.372	-0.370	-0.369	-0.366	-0.365	-0.362	-0.361	-0.360	-0.360	-0.359	-0.358	-0.359	-0.359	-0.358	-0.359	-0.360	-0.361	-0.362	-0.364	-0.365	-0.368	-0.370	-0.372	-0.376	-0.378	-0.381	-0.385	-0.389	-0.392	-0.398	-0.401	-0.405	-0.410	-0.414	-0.420	-0.424	-0.428	-0.432	-0.438	-0.441	-0.446	-0.450	-0.454	-0.459	-0.461	-0.465	-0.469	-0.471	-0.474	-0.476	-0.478	-0.480	-0.480	-0.481	-0.481	-0.481	-0.480	-0.478	-0.476	-0.474	-0.469	-0.466	-0.460	-0.455	-0.449	-0.441	-0.432	-0.426	-0.415	-0.406	-0.395	-0.384	-0.370	-0.358	-0.342	-0.329	-0.314	-0.298	-0.281	-0.264	-0.246	-0.228	-0.209	-0.190	-0.171	-0.151	-0.131	-0.110	-0.090	-0.070	-0.049	-0.029	-0.008	0.014	0.035	0.054	0.075	0.092	0.112	0.131	0.149	0.164	0.181	0.196	0.210	0.225	0.238	0.249	0.260	0.270	0.279	0.286	0.292	0.298	0.302	0.305	0.306	0.308	0.308	0.306	0.304	0.300	0.296	0.290	0.284	0.278	0.269	0.259	0.250	0.239	0.228	0.215	0.202	0.189	0.174	0.159	0.144	0.128	0.112	0.096	0.080	0.062	0.046	0.029	0.011	-0.005	-0.022	-0.040	-0.056	-0.074	-0.090	-0.105	-0.122	-0.138	-0.152	-0.169	-0.184	-0.198	-0.212	-0.226	-0.240	-0.254	-0.266	-0.280	-0.294	-0.306	-0.320	-0.332	-0.345	-0.358	-0.371	-0.384	-0.395	-0.409	-0.421	-0.434	-0.448	-0.461	-0.475	-0.490	-0.504	-0.519	-0.532	-0.549	-0.565	-0.581	-0.599	-0.616	-0.634	-0.652	-0.672	-0.691	-0.711	-0.732	-0.754	-0.775	-0.799	-0.821	-0.844	-0.869	-0.892	-0.916	-0.941	-0.968	-0.992	-1.019	-1.045	-1.071	-1.096	-1.124	-1.149	-1.175	-1.200	-1.226	-1.251	-1.276	-1.300	-1.325	-1.349	-1.371	-1.394	-1.415	-1.435	-1.455	-1.475	-1.491	-1.510	-1.525	-1.540	-1.554	-1.566	-1.578	-1.588	-1.596	-1.605	-1.610	-1.615	-1.620	-1.622	-1.624	-1.624	-1.624	-1.621	-1.619	-1.612	-1.608	-1.600	-1.594	-1.585	-1.574	-1.565	-1.552	-1.541	-1.526	-1.514	-1.499	-1.484	-1.468	-1.452	-1.435	-1.419	-1.401	-1.386	-1.369	-1.352	-1.335	-1.319	-1.301	-1.284	-1.268	-1.251	-1.236	-1.221	-1.206	-1.191	-1.178	-1.165	-1.151	-1.139	-1.126	-1.116	-1.105	-1.095	-1.086	-1.078	-1.068	-1.060	-1.054	-1.048	-1.040	-1.034	-1.028	-1.022	-1.018	-1.014	-1.009	-1.005	-1.001	-0.998	-0.994	-0.990	-0.986	-0.982	-0.979	-0.974	-0.971	-0.966	-0.961	-0.956	-0.951	-0.946	-0.939	-0.934	-0.928	-0.921	-0.912	-0.906	-0.899	-0.890	-0.882	-0.874	-0.865	-0.856	-0.846	-0.838	-0.828	-0.818	-0.806	-0.796	-0.786	-0.776	-0.765	-0.755	-0.744	-0.734	-0.724	-0.715	-0.704	-0.695	-0.685	-0.675	-0.666	-0.658	-0.650	-0.641	-0.634	-0.625	-0.619	-0.612	-0.606	-0.600	-0.594	-0.589	-0.584	-0.579	-0.575	-0.572	-0.569	-0.566	-0.564	-0.560	-0.559	-0.558	-0.556	-0.555	-0.555	-0.554	-0.555	-0.555	-0.556	-0.556	-0.556	-0.559	-0.559	-0.561	-0.562	-0.565	-0.566	-0.569	-0.570	-0.572	-0.574	-0.578	-0.580	-0.582	-0.585	-0.588	-0.590	-0.594	-0.596	-0.600	-0.602	-0.606	-0.610	-0.614	-0.618	-0.621	-0.626	-0.629	-0.634	-0.638	-0.641	-0.646	-0.650	-0.654	-0.659	-0.662	-0.666	-0.670	-0.674	-0.678	-0.682	-0.685	-0.688	-0.691	-0.694	-0.696	-0.699	-0.699	-0.700	-0.700	-0.699	-0.699	-0.698	-0.694	-0.692	-0.689	-0.684	-0.679	-0.672	-0.665	-0.658	-0.649	-0.638	-0.628	-0.615	-0.601	-0.586	-0.571	-0.555	-0.538	-0.519	-0.499	-0.479	-0.458	-0.435	-0.412	-0.390	-0.365	-0.340	-0.315	-0.289	-0.262	-0.235	-0.208	-0.180	-0.151	-0.124	-0.095	-0.068	-0.040	-0.014	0.014	0.040	0.066	0.091	0.118	0.141	0.164	0.185	0.208	0.226	0.245	0.264	0.280	0.296	0.310	0.322	0.334	0.344	0.351	0.359	0.364	0.369	0.371	0.371	0.371	0.370	0.366	0.361	0.355	0.348	0.339	0.329	0.318	0.304	0.290	0.275	0.260	0.242	0.225	0.208	0.188	0.169	0.148	0.128	0.108	0.086	0.065	0.044	0.022	0.000	-0.020	-0.042	-0.062	-0.085	-0.105	-0.125	-0.142	-0.162	-0.180	-0.198	-0.215	-0.230	-0.246	-0.260	-0.275	-0.288	-0.300	-0.310	-0.320	-0.329	-0.338	-0.345	-0.351	-0.356	-0.360	-0.364	-0.368	-0.369	-0.370	-0.369	-0.370	-0.369	-0.366	-0.364	-0.361	-0.359	-0.354	-0.350	-0.346	-0.340	-0.335	-0.330	-0.325	-0.319	-0.312	-0.308	-0.304	-0.298	-0.292	-0.289	-0.282	-0.280	-0.275	-0.271	-0.269	-0.266	-0.264	-0.262	-0.261	-0.261	-0.261	-0.262	-0.265	-0.265	-0.269	-0.272	-0.276	-0.281	-0.286	-0.292	-0.299	-0.305	-0.314	-0.321	-0.330	-0.339	-0.348	-0.358	-0.366	-0.378	-0.389	-0.399	-0.409	-0.420	-0.431	-0.444	-0.454	-0.466	-0.478	-0.489	-0.499	-0.510	-0.520	-0.530	-0.539	-0.549	-0.559	-0.568	-0.575	-0.582	-0.591	-0.598	-0.605	-0.611	-0.616	-0.622	-0.628	-0.632	-0.636	-0.640	-0.645	-0.649	-0.651	-0.654	-0.658	-0.660	-0.662	-0.665	-0.668	-0.670	-0.672	-0.675	-0.678	-0.679	-0.681	-0.685	-0.688	-0.691	-0.696	-0.700	-0.706	-0.712	-0.719	-0.725	-0.731	-0.740	-0.748	-0.758	-0.768	-0.778	-0.788	-0.800	-0.811	-0.824	-0.839	-0.851	-0.868	-0.881	-0.898	-0.914	-0.929	-0.945	-0.962	-0.980	-0.998	-1.016	-1.034	-1.052	-1.070	-1.089	-1.106	-1.124	-1.141	-1.160	-1.178	-1.194	-1.210	-1.226	-1.241	-1.258	-1.272	-1.285	-1.299	-1.312	-1.324	-1.335	-1.346	-1.355	-1.365	-1.372	-1.380	-1.388	-1.394	-1.399	-1.402	-1.406	-1.409	-1.411	-1.411	-1.411	-1.411	-1.410	-1.409	-1.406	-1.404	-1.400	-1.395	-1.391	-1.386	-1.380	-1.374	-1.368	-1.361	-1.354	-1.346	-1.339	-1.330	-1.322	-1.314	-1.305	-1.298	-1.290	-1.281	-1.274	-1.265	-1.258	-1.249	-1.241	-1.235	-1.226	-1.220	-1.214	-1.208	-1.201	-1.195	-1.189	-1.184	-1.178	-1.172	-1.168	-1.164	-1.160	-1.155	-1.152	-1.150	-1.146	-1.145	-1.142	-1.140	-1.138	-1.138	-1.136	-1.135	-1.134	-1.134	-1.134	-1.134	-1.135	-1.135	-1.136	-1.136	-1.138	-1.139	-1.140	-1.141	-1.142	-1.144	-1.146	-1.149	-1.151	-1.154	-1.156	-1.159	-1.161	-1.164	-1.169	-1.171	-1.175	-1.179	-1.184	-1.189	-1.192	-1.198	-1.202	-1.208	-1.212	-1.220	-1.225	-1.232	-1.239	-1.245	-1.254	-1.261	-1.269	-1.278	-1.286	-1.296	-1.306	-1.315	-1.326	-1.338	-1.349	-1.360	-1.372	-1.384	-1.398	-1.411	-1.426	-1.440	-1.455	-1.470	-1.486	-1.502	-1.520	-1.536	-1.555	-1.572	-1.591	-1.610	-1.629	-1.649	-1.668	-1.688	-1.708	-1.728	-1.748	-1.768	-1.789	-1.809	-1.829	-1.850	-1.870	-1.890	-1.910	-1.930	-1.949	-1.969	-1.986	-2.005	-2.022	-2.040	-2.056	-2.074	-2.089	-2.102	-2.118	-2.129	-2.141	-2.152	-2.162	-2.171	-2.179	-2.188	-2.192	-2.198	-2.201	-2.204	-2.205	-2.205	-2.205	-2.202	-2.199	-2.195	-2.189	-2.181	-2.172	-2.164	-2.152	-2.141	-2.128	-2.114	-2.098	-2.080	-2.064	-2.044	-2.025	-2.005	-1.982	-1.960	-1.938	-1.914	-1.889	-1.864	-1.839	-1.812	-1.788	-1.760	-1.734	-1.705	-1.679	-1.650	-1.624	-1.596	-1.570	-1.542	-1.515	-1.489	-1.464	-1.438	-1.412	-1.389	-1.365	-1.341	-1.319	-1.298	-1.276	-1.258	-1.239	-1.220	-1.204	-1.188	-1.174	-1.161	-1.149	-1.138	-1.130	-1.121	-1.115	-1.109	-1.104	-1.101	-1.099	-1.099	-1.099	-1.099	-1.102	-1.106	-1.111	-1.118	-1.124	-1.131	-1.141	-1.149	-1.159	-1.170	-1.181	-1.194	-1.206	-1.220	-1.234	-1.246	-1.260	-1.274	-1.288	-1.301	-1.315	-1.329	-1.342	-1.355	-1.368	-1.379	-1.391	-1.401	-1.411	-1.420	-1.430	-1.438	-1.445	-1.450	-1.456	-1.461	-1.464	-1.466	-1.468	-1.468	-1.468	-1.466	-1.464	-1.460	-1.455	-1.450	-1.442	-1.435	-1.426	-1.418	-1.408	-1.396	-1.385	-1.372	-1.359	-1.345	-1.331	-1.316	-1.300	-1.285	-1.268	-1.251	-1.234	-1.216	-1.199	-1.181	-1.162	-1.146	-1.128	-1.109	-1.092	-1.074	-1.058	-1.040	-1.022	-1.006	-0.989	-0.972	-0.958	-0.940	-0.925	-0.910	-0.894	-0.879	-0.865	-0.851	-0.836	-0.824	-0.810	-0.798	-0.785	-0.772	-0.760	-0.748	-0.736	-0.725	-0.712	-0.701	-0.690	-0.679	-0.668	-0.656	-0.644	-0.632	-0.620	-0.609	-0.596	-0.584	-0.571	-0.559	-0.545	-0.532	-0.518	-0.504	-0.490	-0.474	-0.459	-0.444	-0.429	-0.412	-0.396	-0.379	-0.362	-0.345	-0.328	-0.311	-0.292	-0.275	-0.255	-0.238	-0.218	-0.199	-0.179	-0.159	-0.139	-0.120	-0.100	-0.081	-0.061	-0.042	-0.024	-0.005	0.014	0.032	0.051	0.069	0.085	0.102	0.119	0.132	0.149	0.162	0.175	0.189	0.200	0.210	0.221	0.230	0.238	0.245	0.250	0.255	0.260	0.264	0.266	0.268	0.266	0.266	0.264	0.261	0.258	0.252	0.246	0.239	0.231	0.224	0.214	0.204	0.192	0.182	0.170	0.156	0.144	0.131	0.116	0.102	0.088	0.074	0.059	0.045	0.029	0.015	0.001	-0.014	-0.028	-0.041	-0.054	-0.066	-0.079	-0.091	-0.101	-0.111	-0.121	-0.130	-0.138	-0.145	-0.151	-0.156	-0.161	-0.164	-0.166	-0.168	-0.169	-0.168	-0.166	-0.164	-0.159	-0.156	-0.150	-0.144	-0.138	-0.129	-0.121	-0.112	-0.102	-0.091	-0.080	-0.070	-0.058	-0.045	-0.034	-0.021	-0.009	0.005	0.018	0.031	0.044	0.058	0.069	0.082	0.095	0.106	0.119	0.130	0.140	0.151	0.160	0.169	0.178	0.185	0.190	0.195	0.200	0.204	0.205	0.208	0.206	0.205	0.202	0.199	0.194	0.188	0.180	0.171	0.161	0.149	0.135	0.121	0.105	0.088	0.069	0.048	0.025	0.002	-0.022	-0.049	-0.078	-0.108	-0.138	-0.171	-0.204	-0.240	-0.276	-0.314	-0.354	-0.394	-0.436	-0.479	-0.524	-0.569	-0.616	-0.662	-0.712	-0.761	-0.811	-0.864	-0.915	-0.968	-1.021	-1.075	-1.130	-1.185	-1.240	-1.296	-1.352	-1.409	-1.465	-1.522	-1.579	-1.634	-1.691	-1.748	-1.804	-1.859	-1.912	-1.968	-2.021	-2.075	-2.126	-2.179	-2.230	-2.280	-2.329	-2.378	-2.425	-2.471	-2.518	-2.561	-2.605	-2.648	-2.688	-2.726	-2.765	-2.801	-2.838	-2.872	-2.905	-2.936	-2.966	-2.998	-3.025	-3.051	-3.076	-3.100	-3.125	-3.145	-3.166	-3.186	-3.204	-3.222	-3.238	-3.252	-3.268	-3.280	-3.292	-3.304	-3.315	-3.324	-3.334	-3.341	-3.349	-3.355	-3.362	-3.368	-3.372	-3.376	-3.380	-3.382	-3.385	-3.388	-3.389	-3.390	-3.392	-3.392	-3.392	-3.391	-3.392	-3.391	-3.391	-3.389	-3.388	-3.386	-3.384	-3.382	-3.381	-3.379	-3.376	-3.374	-3.371	-3.369	-3.366	-3.362	-3.360	-3.358	-3.354	-3.349	-3.346	-3.342	-3.339	-3.335	-3.331	-3.328	-3.322	-3.319	-3.314	-3.309	-3.305	-3.300	-3.295	-3.291	-3.286	-3.281	-3.276	-3.271	-3.266	-3.261	-3.255	-3.250	-3.244	-3.239	-3.232	-3.228	-3.221	-3.215	-3.209	-3.202	-3.198	-3.190	-3.184	-3.178	-3.170	-3.164	-3.156	-3.149	-3.142	-3.134	-3.126	-3.119	-3.110	-3.104	-3.094	-3.086	-3.078	-3.068	-3.059	-3.048	-3.038	-3.026	-3.015	-3.004	-2.991	-2.979	-2.966	-2.954	-2.939	-2.926	-2.911	-2.895	-2.881	-2.865	-2.849	-2.832	-2.815	-2.798	-2.779	-2.761	-2.741	-2.722	-2.704	-2.684	-2.664	-2.645	-2.624	-2.604	-2.582	-2.564	-2.542	-2.521	-2.500	-2.480	-2.459	-2.438	-2.418	-2.396	-2.378	-2.358	-2.338	-2.319	-2.300	-2.282	-2.265	-2.248	-2.231	-2.216	-2.201	-2.188	-2.174	-2.160	-2.148	-2.136	-2.125	-2.115	-2.105	-2.096	-2.089	-2.081	-2.075	-2.070	-2.064	-2.060	-2.056	-2.052	-2.049	-2.046	-2.044	-2.042	-2.040	-2.039	-2.038	-2.035	-2.034	-2.033	-2.031	-2.030	-2.026	-2.024	-2.020	-2.018	-2.013	-2.007	-2.001	-1.994	-1.988	-1.978	-1.969	-1.958	-1.946	-1.932	-1.919	-1.902	-1.888	-1.870	-1.850	-1.830	-1.809	-1.786	-1.762	-1.738	-1.711	-1.685	-1.658	-1.629	-1.599	-1.569	-1.536	-1.505	-1.472	-1.439	-1.405	-1.371	-1.336	-1.302	-1.268	-1.232	-1.198	-1.164	-1.128	-1.094	-1.060	-1.026	-0.992	-0.961	-0.929	-0.899	-0.869	-0.839	-0.810	-0.782	-0.755	-0.730	-0.706	-0.682	-0.659	-0.638	-0.618	-0.599	-0.581	-0.564	-0.548	-0.532	-0.519	-0.506	-0.495	-0.484	-0.474	-0.464	-0.456	-0.449	-0.441	-0.435	-0.428	-0.424	-0.418	-0.412	-0.409	-0.405	-0.399	-0.395	-0.391	-0.386	-0.382	-0.379	-0.374	-0.369	-0.364	-0.359	-0.352	-0.345	-0.339	-0.331	-0.322	-0.314	-0.305	-0.296	-0.286	-0.276	-0.264	-0.252	-0.239	-0.225	-0.211	-0.196	-0.180	-0.164	-0.148	-0.130	-0.112	-0.092	-0.074	-0.055	-0.035	-0.014	0.008	0.029	0.051	0.072	0.095	0.119	0.141	0.164	0.188	0.210	0.234	0.258	0.280	0.304	0.326	0.350	0.372	0.396	0.419	0.440	0.462	0.484	0.505	0.526	0.549	0.569	0.588	0.608	0.628	0.646	0.665	0.684	0.702	0.720	0.738	0.752	0.770	0.786	0.801	0.816	0.831	0.845	0.858	0.872	0.885	0.898	0.909	0.921	0.934	0.945	0.958	0.968	0.979	0.990	1.000	1.009	1.020	1.029	1.039	1.048	1.058	1.065	1.075	1.084	1.091	1.100	1.108	1.116	1.124	1.130	1.138	1.145	1.151	1.159	1.166	1.174	1.179	1.186	1.192	1.199	1.204	1.210	1.215	1.221	1.226	1.231	1.238	1.242	1.248	1.252	1.256	1.261	1.266	1.270	1.275	1.280	1.284	1.289	1.292	1.298	1.301	1.306	1.311	1.316	1.322	1.326	1.332	1.339	1.345	1.352	1.359	1.368	1.375	1.384	1.392	1.402	1.414	1.424	1.438	1.449	1.464	1.478	1.492	1.509	1.525	1.542	1.561	1.579	1.599	1.619	1.640	1.661	1.682	1.705	1.728	1.750	1.775	1.799	1.822	1.848	1.872	1.896	1.921	1.946	1.971	1.996	2.019	2.044	2.068	2.090	2.111	2.131	2.152	2.172	2.191	2.208	2.225	2.240	2.255	2.266	2.279	2.289	2.299	2.305	2.311	2.318	2.320	2.324	2.324	2.322	2.320	2.316	2.310	2.304	2.296	2.285	2.274	2.261	2.248	2.232	2.216	2.199	2.180	2.161	2.140	2.119	2.098	2.074	2.049	2.025	2.001	1.975	1.949	1.921	1.895	1.868	1.840	1.812	1.784	1.755	1.728	1.700	1.671	1.644	1.616	1.588	1.560	1.532	1.506	1.480	1.454	1.428	1.402	1.376	1.352	1.328	1.305	1.282	1.260	1.238	1.215	1.195	1.175	1.155	1.136	1.119	1.101	1.084	1.068	1.052	1.038	1.024	1.009	0.996	0.984	0.974	0.962	0.952	0.942	0.934	0.926	0.919	0.912	0.905	0.900	0.895	0.889	0.886	0.882	0.880	0.876	0.875	0.874	0.874	0.872	0.874	0.872	0.875	0.875	0.876	0.879	0.880	0.881	0.885	0.886	0.889	0.891	0.894	0.898	0.899	0.902	0.905	0.908	0.910	0.914	0.915	0.918	0.919	0.921	0.922	0.924	0.924	0.924	0.922	0.922	0.921	0.919	0.916	0.914	0.910	0.906	0.901	0.896	0.890	0.884	0.878	0.870	0.861	0.851	0.842	0.831	0.821	0.810	0.796	0.784	0.770	0.755	0.740	0.725	0.708	0.691	0.674	0.656	0.636	0.618	0.598	0.578	0.556	0.535	0.512	0.491	0.469	0.446	0.424	0.400	0.378	0.354	0.330	0.306	0.282	0.259	0.234	0.211	0.188	0.164	0.140	0.118	0.094	0.071	0.050	0.028	0.006	-0.015	-0.036	-0.056	-0.075	-0.095	-0.112	-0.129	-0.146	-0.162	-0.179	-0.191	-0.206	-0.219	-0.231	-0.241	-0.252	-0.261	-0.270	-0.279	-0.286	-0.292	-0.299	-0.302	-0.308	-0.310	-0.311	-0.314	-0.315	-0.315	-0.315	-0.315	-0.312	-0.312	-0.310	-0.306	-0.302	-0.300	-0.296	-0.292	-0.288	-0.285	-0.280	-0.276	-0.271	-0.269	-0.264	-0.260	-0.258	-0.254	-0.251	-0.249	-0.246	-0.246	-0.245	-0.245	-0.246	-0.248	-0.250	-0.252	-0.258	-0.261	-0.268	-0.275	-0.282	-0.292	-0.302	-0.314	-0.326	-0.340	-0.355	-0.371	-0.388	-0.406	-0.426	-0.446	-0.469	-0.491	-0.516	-0.540	-0.568	-0.595	-0.624	-0.651	-0.681	-0.712	-0.744	-0.776	-0.808	-0.841	-0.875	-0.909	-0.942	-0.976	-1.011	-1.046	-1.080	-1.115	-1.150	-1.182	-1.218	-1.250	-1.281	-1.314	-1.345	-1.375	-1.404	-1.432	-1.459	-1.484	-1.509	-1.531	-1.554	-1.574	-1.592	-1.610	-1.625	-1.640	-1.652	-1.664	-1.672	-1.681	-1.686	-1.690	-1.692	-1.694	-1.694	-1.691	-1.686	-1.681	-1.675	-1.665	-1.656	-1.645	-1.634	-1.621	-1.606	-1.590	-1.574	-1.558	-1.540	-1.522	-1.502	-1.484	-1.464	-1.444	-1.424	-1.404	-1.384	-1.364	-1.345	-1.325	-1.306	-1.288	-1.270	-1.252	-1.235	-1.219	-1.202	-1.188	-1.174	-1.160	-1.148	-1.136	-1.125	-1.115	-1.105	-1.096	-1.089	-1.082	-1.075	-1.070	-1.066	-1.062	-1.059	-1.058	-1.055	-1.054	-1.054	-1.052	-1.054	-1.054	-1.055	-1.056	-1.058	-1.060	-1.061	-1.064	-1.065	-1.066	-1.069	-1.070	-1.071	-1.072	-1.072	-1.074	-1.075	-1.075	-1.075	-1.075	-1.074	-1.071	-1.070	-1.068	-1.065	-1.061	-1.059	-1.054	-1.050	-1.046	-1.041	-1.036	-1.030	-1.025	-1.020	-1.014	-1.008	-1.001	-0.995	-0.988	-0.982	-0.976	-0.970	-0.964	-0.958	-0.952	-0.948	-0.941	-0.938	-0.932	-0.929	-0.925	-0.922	-0.919	-0.918	-0.915	-0.912	-0.912	-0.911	-0.911	-0.911	-0.911	-0.912	-0.914	-0.914	-0.916	-0.919	-0.920	-0.924	-0.926	-0.930	-0.934	-0.936	-0.940	-0.944	-0.948	-0.950	-0.954	-0.958	-0.961	-0.964	-0.965	-0.968	-0.970	-0.970	-0.972	-0.972	-0.972	-0.974	-0.974	-0.971	-0.971	-0.969	-0.966	-0.964	-0.960	-0.956	-0.951	-0.946	-0.941	-0.934	-0.929	-0.921	-0.912	-0.905	-0.898	-0.889	-0.880	-0.870	-0.860	-0.850	-0.840	-0.829	-0.818	-0.808	-0.796	-0.784	-0.774	-0.761	-0.751	-0.739	-0.728	-0.716	-0.705	-0.694	-0.684	-0.674	-0.664	-0.652	-0.642	-0.634	-0.625	-0.616	-0.608	-0.599	-0.590	-0.582	-0.576	-0.569	-0.561	-0.555	-0.549	-0.544	-0.539	-0.534	-0.528	-0.522	-0.519	-0.515	-0.511	-0.507	-0.505	-0.501	-0.498	-0.495	-0.492	-0.490	-0.486	-0.485	-0.482	-0.480	-0.478	-0.475	-0.474	-0.470	-0.469	-0.465	-0.464	-0.460	-0.456	-0.454	-0.450	-0.445	-0.441	-0.436	-0.431	-0.426	-0.420	-0.414	-0.409	-0.401	-0.394	-0.386	-0.380	-0.370	-0.362	-0.354	-0.344	-0.335	-0.325	-0.316	-0.305	-0.295	-0.284	-0.274	-0.262	-0.251	-0.240	-0.228	-0.215	-0.204	-0.191	-0.180	-0.168	-0.156	-0.145	-0.134	-0.121	-0.110	-0.099	-0.086	-0.075	-0.066	-0.055	-0.045	-0.035	-0.025	-0.016	-0.008	0.002	0.011	0.019	0.026	0.034	0.040	0.048	0.054	0.060	0.066	0.070	0.075	0.081	0.086	0.090	0.095	0.099	0.104	0.108	0.111	0.114	0.119	0.122	0.126	0.130	0.134	0.139	0.144	0.148	0.154	0.158	0.164	0.169	0.175	0.180	0.188	0.192	0.201	0.208	0.215	0.224	0.231	0.240	0.249	0.259	0.268	0.278	0.286	0.296	0.306	0.316	0.326	0.336	0.345	0.356	0.365	0.374	0.385	0.394	0.401	0.410	0.419	0.426	0.432	0.441	0.446	0.451	0.458	0.461	0.465	0.468	0.470	0.472	0.472	0.474	0.472	0.471	0.469	0.466	0.462	0.458	0.452	0.446	0.440	0.431	0.422	0.414	0.405	0.394	0.382	0.371	0.359	0.345	0.332	0.319	0.305	0.291	0.275	0.260	0.246	0.229	0.212	0.196	0.180	0.162	0.145	0.129	0.111	0.094	0.076	0.060	0.042	0.026	0.009	-0.008	-0.025	-0.040	-0.058	-0.072	-0.089	-0.102	-0.119	-0.134	-0.149	-0.162	-0.176	-0.190	-0.204	-0.216	-0.229	-0.241	-0.252	-0.264	-0.274	-0.284	-0.292	-0.302	-0.310	-0.318	-0.324	-0.330	-0.336	-0.340	-0.345	-0.349	-0.351	-0.354	-0.355	-0.355	-0.355	-0.355	-0.354	-0.351	-0.349	-0.346	-0.341	-0.336	-0.330	-0.325	-0.318	-0.310	-0.301	-0.292	-0.282	-0.272	-0.262	-0.252	-0.241	-0.229	-0.216	-0.205	-0.192	-0.179	-0.168	-0.154	-0.141	-0.128	-0.115	-0.102	-0.090	-0.078	-0.066	-0.054	-0.042	-0.032	-0.022	-0.014	-0.004	0.005	0.012	0.019	0.025	0.030	0.035	0.039	0.042	0.045	0.046	0.048	0.048	0.046	0.045	0.042	0.040	0.035	0.031	0.026	0.020	0.014	0.008	0.000	-0.008	-0.016	-0.025	-0.032	-0.041	-0.050	-0.060	-0.069	-0.076	-0.086	-0.094	-0.102	-0.110	-0.119	-0.125	-0.131	-0.136	-0.141	-0.146	-0.149	-0.152	-0.155	-0.158	-0.158	-0.158	-0.155	-0.155	-0.151	-0.148	-0.142	-0.138	-0.131	-0.124	-0.114	-0.106	-0.096	-0.085	-0.072	-0.061	-0.048	-0.034	-0.020	-0.006	0.010	0.024	0.040	0.056	0.072	0.089	0.104	0.120	0.136	0.151	0.169	0.184	0.199	0.214	0.228	0.242	0.256	0.269	0.282	0.294	0.305	0.316	0.326	0.335	0.344	0.350	0.356	0.362	0.368	0.372	0.376	0.379	0.380	0.381	0.382	0.381	0.381	0.379	0.378	0.375	0.371	0.368	0.364	0.359	0.355	0.349	0.342	0.338	0.331	0.326	0.320	0.312	0.306	0.301	0.295	0.289	0.284	0.279	0.272	0.268	0.264	0.260	0.256	0.254	0.251	0.249	0.248	0.248	0.246	0.248	0.249	0.250	0.252	0.256	0.260	0.265	0.270	0.278	0.284	0.291	0.300	0.310	0.319	0.329	0.339	0.351	0.361	0.374	0.388	0.400	0.414	0.426	0.440	0.455	0.470	0.484	0.500	0.515	0.530	0.544	0.560	0.574	0.588	0.602	0.616	0.630	0.644	0.658	0.669	0.680	0.692	0.702	0.712	0.722	0.731	0.739	0.745	0.752	0.758	0.762	0.766	0.769	0.769	0.770	0.770	0.769	0.765	0.761	0.758	0.752	0.745	0.736	0.729	0.718	0.708	0.695	0.681	0.668	0.652	0.636	0.619	0.601	0.582	0.562	0.544	0.522	0.500	0.478	0.454	0.431	0.406	0.381	0.356	0.331	0.305	0.279	0.254	0.225	0.199	0.171	0.145	0.118	0.091	0.064	0.036	0.011	-0.015	-0.041	-0.066	-0.091	-0.115	-0.140	-0.162	-0.185	-0.208	-0.229	-0.249	-0.270	-0.289	-0.305	-0.324	-0.339	-0.354	-0.369	-0.382	-0.394	-0.405	-0.415	-0.424	-0.431	-0.439	-0.444	-0.449	-0.454	-0.456	-0.458	-0.459	-0.459	-0.458	-0.456	-0.452	-0.449	-0.445	-0.440	-0.435	-0.429	-0.421	-0.414	-0.406	-0.398	-0.389	-0.380	-0.371	-0.361	-0.352	-0.342	-0.334	-0.324	-0.314	-0.305	-0.295	-0.286	-0.278	-0.269	-0.261	-0.254	-0.246	-0.239	-0.232	-0.226	-0.220	-0.215	-0.210	-0.206	-0.201	-0.200	-0.198	-0.195	-0.192	-0.191	-0.191	-0.191	-0.191	-0.192	-0.194	-0.195	-0.196	-0.199	-0.201	-0.204	-0.206	-0.209	-0.211	-0.214	-0.218	-0.220	-0.222	-0.225	-0.228	-0.230	-0.234	-0.236	-0.239	-0.241	-0.244	-0.245	-0.248	-0.250	-0.250	-0.252	-0.254	-0.254	-0.255	-0.255	-0.256	-0.258	-0.258	-0.258	-0.258	-0.259	-0.260	-0.260	-0.260	-0.260	-0.261	-0.262	-0.264	-0.265	-0.268	-0.268	-0.270	-0.271	-0.274	-0.276	-0.279	-0.281	-0.284	-0.288	-0.290	-0.294	-0.298	-0.301	-0.305	-0.309	-0.312	-0.316	-0.321	-0.325	-0.330	-0.334	-0.338	-0.341	-0.345	-0.349	-0.351	-0.355	-0.359	-0.360	-0.364	-0.366	-0.368	-0.369	-0.370	-0.370	-0.371	-0.372	-0.371	-0.371	-0.370	-0.369	-0.368	-0.366	-0.362	-0.361	-0.358	-0.355	-0.351	-0.348	-0.344	-0.340	-0.336	-0.332	-0.329	-0.325	-0.322	-0.319	-0.316	-0.312	-0.310	-0.309	-0.306	-0.304	-0.302	-0.301	-0.301	-0.299	-0.299	-0.300	-0.301	-0.302	-0.304	-0.306	-0.309	-0.311	-0.315	-0.319	-0.322	-0.328	-0.331	-0.336	-0.341	-0.348	-0.352	-0.358	-0.362	-0.368	-0.374	-0.379	-0.384	-0.389	-0.394	-0.398	-0.402	-0.406	-0.409	-0.411	-0.414	-0.415	-0.418	-0.418	-0.416	-0.416	-0.416	-0.414	-0.411	-0.408	-0.405	-0.401	-0.396	-0.392	-0.386	-0.381	-0.375	-0.368	-0.360	-0.352	-0.344	-0.336	-0.326	-0.318	-0.309	-0.300	-0.291	-0.281	-0.271	-0.262	-0.254	-0.245	-0.238	-0.229	-0.220	-0.212	-0.205	-0.198	-0.190	-0.184	-0.178	-0.171	-0.166	-0.160	-0.155	-0.151	-0.148	-0.144	-0.141	-0.139	-0.136	-0.135	-0.132	-0.131	-0.131	-0.130	-0.130	-0.129	-0.129	-0.129	-0.128	-0.128	-0.128	-0.128	-0.128	-0.128	-0.128	-0.128	-0.126	-0.126	-0.125	-0.124	-0.122	-0.121	-0.119	-0.118	-0.116	-0.114	-0.111	-0.109	-0.105	-0.101	-0.099	-0.096	-0.092	-0.089	-0.085	-0.082	-0.078	-0.074	-0.070	-0.066	-0.061	-0.059	-0.055	-0.051	-0.048	-0.045	-0.042	-0.040	-0.038	-0.035	-0.034	-0.032	-0.031	-0.031	-0.030	-0.030	-0.030	-0.031	-0.032	-0.035	-0.036	-0.040	-0.042	-0.046	-0.050	-0.054	-0.059	-0.064	-0.069	-0.074	-0.080	-0.086	-0.092	-0.100	-0.105	-0.112	-0.120	-0.126	-0.134	-0.140	-0.148	-0.154	-0.160	-0.166	-0.172	-0.179	-0.185	-0.190	-0.195	-0.200	-0.205	-0.209	-0.212	-0.216	-0.220	-0.221	-0.224	-0.226	-0.226	-0.228	-0.228	-0.228	-0.228	-0.226	-0.225	-0.224	-0.224	-0.221	-0.220	-0.216	-0.214	-0.211	-0.206	-0.202	-0.199	-0.195	-0.191	-0.186	-0.182	-0.179	-0.175	-0.170	-0.166	-0.162	-0.160	-0.156	-0.154	-0.150	-0.149	-0.145	-0.144	-0.142	-0.141	-0.140	-0.140	-0.139	-0.139	-0.140	-0.141	-0.142	-0.144	-0.146	-0.149	-0.151	-0.155	-0.159	-0.162	-0.166	-0.171	-0.176	-0.180	-0.186	-0.191	-0.198	-0.201	-0.209	-0.214	-0.220	-0.225	-0.230	-0.235	-0.240	-0.245	-0.250	-0.255	-0.259	-0.262	-0.268	-0.270	-0.272	-0.275	-0.278	-0.279	-0.279	-0.279	-0.278	-0.276	-0.275	-0.272	-0.270	-0.266	-0.262	-0.258	-0.251	-0.245	-0.238	-0.230	-0.221	-0.212	-0.204	-0.192	-0.182	-0.171	-0.159	-0.146	-0.132	-0.119	-0.104	-0.089	-0.072	-0.058	-0.040	-0.024	-0.008	0.010	0.026	0.045	0.062	0.080	0.098	0.116	0.132	0.151	0.169	0.186	0.204	0.220	0.238	0.252	0.268	0.284	0.299	0.312	0.326	0.340	0.352	0.362	0.372	0.382	0.392	0.400	0.408	0.415	0.421	0.426	0.430	0.432	0.434	0.434	0.435	0.434	0.431	0.429	0.424	0.420	0.414	0.408	0.400	0.391	0.381	0.372	0.360	0.349	0.336	0.322	0.309	0.294	0.279	0.261	0.245	0.228	0.210	0.192	0.175	0.156	0.136	0.118	0.100	0.081	0.061	0.042	0.024	0.004	-0.014	-0.031	-0.050	-0.068	-0.085	-0.104	-0.119	-0.136	-0.152	-0.168	-0.184	-0.199	-0.214	-0.228	-0.241	-0.255	-0.269	-0.280	-0.292	-0.305	-0.318	-0.329	-0.339	-0.349	-0.360	-0.371	-0.381	-0.391	-0.401	-0.412	-0.422	-0.432	-0.442	-0.452	-0.462	-0.475	-0.485	-0.496	-0.507	-0.519	-0.531	-0.544	-0.556	-0.570	-0.584	-0.599	-0.614	-0.629	-0.645	-0.661	-0.679	-0.698	-0.715	-0.734	-0.752	-0.772	-0.792	-0.815	-0.835	-0.858	-0.879	-0.901	-0.924	-0.945	-0.969	-0.991	-1.014	-1.038	-1.060	-1.082	-1.105	-1.129	-1.151	-1.172	-1.192	-1.214	-1.235	-1.254	-1.274	-1.291	-1.310	-1.328	-1.342	-1.358	-1.371	-1.385	-1.398	-1.408	-1.419	-1.428	-1.436	-1.442	-1.448	-1.452	-1.456	-1.460	-1.460	-1.461	-1.460	-1.458	-1.454	-1.451	-1.445	-1.440	-1.432	-1.424	-1.415	-1.406	-1.395	-1.382	-1.371	-1.360	-1.346	-1.332	-1.320	-1.305	-1.291	-1.276	-1.260	-1.246	-1.230	-1.215	-1.200	-1.185	-1.171	-1.155	-1.141	-1.126	-1.112	-1.096	-1.084	-1.070	-1.058	-1.045	-1.031	-1.020	-1.009	-0.998	-0.988	-0.978	-0.969	-0.959	-0.950	-0.942	-0.934	-0.926	-0.920	-0.912	-0.906	-0.901	-0.895	-0.890	-0.884	-0.878	-0.872	-0.868	-0.862	-0.858	-0.852	-0.848	-0.844	-0.838	-0.832	-0.828	-0.824	-0.819	-0.811	-0.808	-0.801	-0.795	-0.789	-0.782	-0.776	-0.770	-0.762	-0.755	-0.749	-0.741	-0.734	-0.726	-0.719	-0.711	-0.704	-0.695	-0.688	-0.679	-0.671	-0.662	-0.655	-0.646	-0.638	-0.630	-0.621	-0.612	-0.604	-0.598	-0.589	-0.580	-0.572	-0.565	-0.558	-0.550	-0.544	-0.536	-0.530	-0.524	-0.518	-0.512	-0.506	-0.502	-0.498	-0.494	-0.490	-0.485	-0.481	-0.480	-0.478	-0.474	-0.472	-0.471	-0.470	-0.469	-0.468	-0.468	-0.468	-0.468	-0.469	-0.470	-0.472	-0.472	-0.475	-0.478	-0.481	-0.484	-0.488	-0.490	-0.494	-0.498	-0.502	-0.506	-0.511	-0.515	-0.520	-0.525	-0.530	-0.536	-0.542	-0.546	-0.552	-0.558	-0.564	-0.569	-0.574	-0.579	-0.585	-0.589	-0.594	-0.599	-0.602	-0.608	-0.611	-0.615	-0.618	-0.620	-0.622	-0.624	-0.625	-0.626	-0.625	-0.625	-0.624	-0.622	-0.620	-0.616	-0.612	-0.608	-0.604	-0.598	-0.591	-0.584	-0.575	-0.568	-0.558	-0.546	-0.535	-0.522	-0.509	-0.495	-0.480	-0.465	-0.449	-0.432	-0.414	-0.396	-0.378	-0.358	-0.338	-0.319	-0.298	-0.278	-0.255	-0.234	-0.211	-0.191	-0.168	-0.145	-0.124	-0.101	-0.079	-0.058	-0.035	-0.014	0.008	0.028	0.049	0.068	0.086	0.106	0.124	0.141	0.159	0.174	0.189	0.204	0.218	0.229	0.240	0.251	0.261	0.270	0.279	0.285	0.291	0.296	0.301	0.304	0.305	0.306	0.306	0.305	0.304	0.301	0.298	0.292	0.286	0.281	0.274	0.266	0.259	0.249	0.239	0.229	0.219	0.208	0.196	0.185	0.174	0.161	0.149	0.135	0.122	0.109	0.096	0.082	0.070	0.058	0.045	0.030	0.019	0.006	-0.006	-0.018	-0.029	-0.039	-0.050	-0.060	-0.069	-0.078	-0.086	-0.094	-0.101	-0.108	-0.112	-0.119	-0.122	-0.128	-0.131	-0.134	-0.135	-0.138	-0.139	-0.139	-0.139	-0.139	-0.138	-0.136	-0.136	-0.134	-0.131	-0.128	-0.126	-0.121	-0.119	-0.115	-0.110	-0.108	-0.102	-0.099	-0.096	-0.092	-0.089	-0.085	-0.082	-0.079	-0.076	-0.074	-0.072	-0.069	-0.068	-0.066	-0.065	-0.065	-0.064	-0.064	-0.064	-0.065	-0.065	-0.068	-0.069	-0.071	-0.074	-0.078	-0.081	-0.086	-0.090	-0.094	-0.098	-0.104	-0.108	-0.114	-0.119	-0.124	-0.130	-0.135	-0.140	-0.146	-0.151	-0.156	-0.162	-0.168	-0.172	-0.178	-0.182	-0.185	-0.190	-0.194	-0.196	-0.200	-0.202	-0.205	-0.206	-0.210	-0.210	-0.212	-0.214	-0.214	-0.214	-0.214	-0.212	-0.212	-0.211	-0.211	-0.210	-0.210	-0.209	-0.208	-0.206	-0.205	-0.205	-0.204	-0.204	-0.202	-0.201	-0.201	-0.202	-0.202	-0.202	-0.204	-0.206	-0.209	-0.211	-0.216	-0.220	-0.225	-0.231	-0.238	-0.244	-0.254	-0.261	-0.271	-0.281	-0.292	-0.305	-0.318	-0.330	-0.345	-0.359	-0.375	-0.390	-0.408	-0.425	-0.442	-0.461	-0.480	-0.499	-0.520	-0.539	-0.559	-0.580	-0.601	-0.621	-0.642	-0.662	-0.684	-0.704	-0.725	-0.745	-0.765	-0.784	-0.802	-0.822	-0.840	-0.859	-0.875	-0.892	-0.909	-0.924	-0.938	-0.951	-0.965	-0.978	-0.990	-1.000	-1.011	-1.020	-1.029	-1.036	-1.042	-1.050	-1.055	-1.059	-1.064	-1.065	-1.069	-1.070	-1.071	-1.071	-1.071	-1.070	-1.069	-1.068	-1.065	-1.062	-1.059	-1.055	-1.051	-1.048	-1.044	-1.039	-1.034	-1.029	-1.024	-1.019	-1.014	-1.009	-1.004	-0.998	-0.992	-0.989	-0.982	-0.978	-0.974	-0.970	-0.965	-0.961	-0.958	-0.954	-0.950	-0.946	-0.944	-0.940	-0.936	-0.934	-0.931	-0.930	-0.929	-0.928	-0.925	-0.925	-0.924	-0.922	-0.921	-0.921	-0.921	-0.920	-0.920	-0.919	-0.920	-0.919	-0.920	-0.920	-0.920	-0.921	-0.920	-0.920	-0.921	-0.922	-0.921	-0.922	-0.922	-0.924	-0.924	-0.925	-0.926	-0.926	-0.928	-0.929	-0.930	-0.931	-0.934	-0.935	-0.936	-0.939	-0.941	-0.944	-0.948	-0.950	-0.954	-0.959	-0.962	-0.968	-0.972	-0.978	-0.984	-0.991	-0.999	-1.006	-1.014	-1.022	-1.031	-1.042	-1.051	-1.062	-1.074	-1.086	-1.099	-1.112	-1.125	-1.141	-1.156	-1.171	-1.188	-1.204	-1.221	-1.240	-1.259	-1.278	-1.298	-1.318	-1.338	-1.359	-1.381	-1.402	-1.425	-1.448	-1.470	-1.492	-1.515	-1.539	-1.562	-1.585	-1.609	-1.632	-1.655	-1.679	-1.700	-1.722	-1.745	-1.766	-1.788	-1.808	-1.828	-1.846	-1.865	-1.884	-1.900	-1.916	-1.932	-1.948	-1.960	-1.971	-1.984	-1.994	-2.002	-2.010	-2.018	-2.022	-2.026	-2.030	-2.031	-2.030	-2.029	-2.027	-2.022	-2.019	-2.011	-2.004	-1.996	-1.985	-1.972	-1.961	-1.946	-1.931	-1.915	-1.898	-1.880	-1.860	-1.840	-1.819	-1.798	-1.776	-1.752	-1.729	-1.705	-1.680	-1.655	-1.630	-1.605	-1.580	-1.552	-1.528	-1.502	-1.476	-1.450	-1.426	-1.400	-1.376	-1.351	-1.329	-1.305	-1.284	-1.261	-1.240	-1.221	-1.201	-1.182	-1.166	-1.149	-1.132	-1.118	-1.105	-1.092	-1.081	-1.071	-1.062	-1.055	-1.049	-1.044	-1.040	-1.036	-1.035	-1.035	-1.036	-1.038	-1.041	-1.045	-1.050	-1.055	-1.061	-1.069	-1.079	-1.088	-1.098	-1.109	-1.121	-1.132	-1.145	-1.159	-1.172	-1.186	-1.201	-1.216	-1.231	-1.246	-1.260	-1.274	-1.290	-1.304	-1.318	-1.332	-1.345	-1.358	-1.369	-1.380	-1.391	-1.401	-1.410	-1.419	-1.426	-1.432	-1.438	-1.442	-1.446	-1.448	-1.450	-1.449	-1.449	-1.446	-1.444	-1.439	-1.434	-1.426	-1.419	-1.410	-1.400	-1.389	-1.376	-1.364	-1.351	-1.336	-1.321	-1.304	-1.288	-1.270	-1.251	-1.232	-1.212	-1.192	-1.171	-1.151	-1.130	-1.108	-1.088	-1.065	-1.044	-1.021	-1.000	-0.978	-0.956	-0.935	-0.915	-0.892	-0.872	-0.852	-0.832	-0.814	-0.794	-0.775	-0.758	-0.739	-0.721	-0.706	-0.690	-0.674	-0.658	-0.644	-0.629	-0.615	-0.601	-0.589	-0.576	-0.564	-0.551	-0.540	-0.528	-0.518	-0.506	-0.496	-0.485	-0.476	-0.465	-0.455	-0.446	-0.436	-0.426	-0.416	-0.406	-0.396	-0.386	-0.375	-0.364	-0.352	-0.340	-0.329	-0.318	-0.305	-0.292	-0.280	-0.266	-0.254	-0.240	-0.226	-0.212	-0.198	-0.184	-0.169	-0.152	-0.138	-0.122	-0.105	-0.089	-0.074	-0.056	-0.041	-0.025	-0.010	0.006	0.022	0.039	0.054	0.069	0.084	0.099	0.114	0.126	0.141	0.154	0.166	0.179	0.190	0.201	0.211	0.221	0.230	0.238	0.244	0.251	0.256	0.261	0.266	0.270	0.272	0.274	0.275	0.276	0.275	0.274	0.271	0.269	0.264	0.260	0.255	0.249	0.241	0.234	0.228	0.219	0.210	0.201	0.192	0.182	0.172	0.161	0.152	0.141	0.131	0.121	0.109	0.100	0.089	0.079	0.069	0.060	0.051	0.041	0.034	0.025	0.019	0.010	0.005	-0.001	-0.006	-0.010	-0.014	-0.016	-0.019	-0.020	-0.020	-0.020	-0.019	-0.016	-0.014	-0.010	-0.006	-0.001	0.006	0.011	0.020	0.028	0.036	0.046	0.055	0.066	0.078	0.090	0.101	0.114	0.126	0.140	0.154	0.168	0.181	0.196	0.210	0.225	0.240	0.254	0.268	0.281	0.295	0.309	0.322	0.336	0.349	0.360	0.371	0.382	0.394	0.402	0.412	0.420	0.428	0.434	0.439	0.442	0.446	0.448	0.449	0.449	0.449	0.446	0.441	0.436	0.430	0.422	0.414	0.404	0.392	0.379	0.364	0.349	0.331	0.311	0.290	0.269	0.245	0.220	0.194	0.165	0.135	0.105	0.072	0.039	0.004	-0.032	-0.071	-0.110	-0.150	-0.191	-0.234	-0.278	-0.321	-0.369	-0.414	-0.462	-0.510	-0.559	-0.608	-0.658	-0.710	-0.761	-0.812	-0.864	-0.916	-0.969	-1.021	-1.074	-1.125	-1.178	-1.230	-1.281	-1.332	-1.384	-1.434	-1.484	-1.532	-1.582	-1.630	-1.679	-1.725	-1.772	-1.818	-1.862	-1.906	-1.949	-1.991	-2.033	-2.072	-2.111	-2.149	-2.186	-2.224	-2.259	-2.294	-2.326	-2.359	-2.391	-2.422	-2.452	-2.481	-2.508	-2.536	-2.562	-2.588	-2.612	-2.636	-2.659	-2.681	-2.705	-2.725	-2.746	-2.766	-2.785	-2.804	-2.822	-2.841	-2.858	-2.875	-2.891	-2.906	-2.922	-2.938	-2.951	-2.964	-2.978	-2.991	-3.004	-3.015	-3.028	-3.038	-3.049	-3.059	-3.069	-3.078	-3.088	-3.095	-3.102	-3.110	-3.116	-3.122	-3.128	-3.134	-3.139	-3.144	-3.146	-3.150	-3.152	-3.155	-3.156	-3.158	-3.159	-3.160	-3.159	-3.159	-3.159	-3.156	-3.155	-3.152	-3.151	-3.149	-3.144	-3.141	-3.138	-3.134	-3.130	-3.126	-3.121	-3.118	-3.112	-3.108	-3.101	-3.096	-3.091	-3.085	-3.080	-3.074	-3.070	-3.064	-3.059	-3.052	-3.048	-3.041	-3.036	-3.030	-3.025	-3.020	-3.014	-3.009	-3.002	-2.996	-2.990	-2.985	-2.979	-2.972	-2.965	-2.960	-2.952	-2.944	-2.938	-2.930	-2.921	-2.912	-2.904	-2.894	-2.882	-2.872	-2.861	-2.849	-2.836	-2.824	-2.809	-2.794	-2.779	-2.762	-2.746	-2.729	-2.711	-2.691	-2.672	-2.652	-2.631	-2.610	-2.588	-2.565	-2.541	-2.516	-2.492	-2.468	-2.442	-2.418	-2.391	-2.365	-2.340	-2.312	-2.286	-2.260	-2.234	-2.206	-2.181	-2.155	-2.129	-2.102	-2.078	-2.052	-2.029	-2.005	-1.982	-1.960	-1.938	-1.918	-1.896	-1.876	-1.859	-1.841	-1.824	-1.808	-1.792	-1.779	-1.765	-1.754	-1.742	-1.731	-1.722	-1.712	-1.706	-1.699	-1.692	-1.688	-1.684	-1.680	-1.676	-1.674	-1.671	-1.669	-1.668	-1.668	-1.665	-1.665	-1.665	-1.662	-1.662	-1.661	-1.660	-1.659	-1.656	-1.654	-1.650	-1.645	-1.641	-1.636	-1.630	-1.622	-1.615	-1.606	-1.596	-1.585	-1.572	-1.559	-1.544	-1.528	-1.510	-1.491	-1.471	-1.450	-1.428	-1.404	-1.379	-1.352	-1.325	-1.298	-1.268	-1.236	-1.206	-1.174	-1.141	-1.108	-1.072	-1.038	-1.001	-0.968	-0.930	-0.895	-0.858	-0.820	-0.784	-0.748	-0.711	-0.675	-0.639	-0.604	-0.569	-0.534	-0.500	-0.468	-0.435	-0.404	-0.372	-0.345	-0.316	-0.288	-0.262	-0.236	-0.212	-0.190	-0.169	-0.149	-0.129	-0.111	-0.095	-0.079	-0.065	-0.051	-0.039	-0.029	-0.019	-0.010	-0.002	0.005	0.011	0.018	0.022	0.026	0.030	0.034	0.036	0.039	0.041	0.042	0.045	0.046	0.049	0.051	0.052	0.055	0.058	0.060	0.062	0.066	0.070	0.075	0.079	0.085	0.090	0.096	0.104	0.111	0.120	0.129	0.139	0.149	0.159	0.171	0.184	0.198	0.211	0.226	0.240	0.256	0.272	0.290	0.308	0.325	0.344	0.362	0.382	0.402	0.424	0.445	0.466	0.489	0.511	0.534	0.556	0.579	0.601	0.625	0.649	0.671	0.696	0.719	0.742	0.766	0.789	0.812	0.834	0.858	0.880	0.904	0.926	0.949	0.970	0.992	1.015	1.036	1.058	1.079	1.099	1.120	1.140	1.159	1.179	1.198	1.216	1.234	1.252	1.269	1.286	1.302	1.318	1.334	1.348	1.362	1.376	1.390	1.401	1.414	1.426	1.436	1.448	1.458	1.466	1.475	1.482	1.491	1.498	1.504	1.510	1.515	1.520	1.525	1.528	1.531	1.534	1.536	1.539	1.540	1.541	1.542	1.544	1.544	1.544	1.544	1.542	1.541	1.541	1.541	1.540	1.539	1.538	1.538	1.536	1.536	1.535	1.535	1.535	1.535	1.536	1.538	1.538	1.540	1.542	1.545	1.549	1.552	1.558	1.562	1.568	1.575	1.582	1.590	1.599	1.608	1.619	1.629	1.642	1.655	1.670	1.684	1.700	1.716	1.734	1.751	1.771	1.790	1.810	1.831	1.852	1.875	1.899	1.920	1.944	1.969	1.992	2.016	2.042	2.068	2.091	2.116	2.141	2.166	2.191	2.216	2.241	2.264	2.286	2.309	2.331	2.352	2.372	2.392	2.411	2.429	2.445	2.460	2.474	2.488	2.499	2.510	2.518	2.526	2.532	2.538	2.540	2.541	2.542	2.541	2.539	2.535	2.530	2.522	2.514	2.502	2.492	2.479	2.464	2.448	2.431	2.414	2.394	2.372	2.352	2.330	2.306	2.281	2.256	2.231	2.205	2.178	2.149	2.121	2.094	2.064	2.035	2.006	1.976	1.946	1.918	1.888	1.859	1.829	1.800	1.772	1.744	1.715	1.689	1.661	1.634	1.609	1.584	1.559	1.534	1.511	1.489	1.468	1.446	1.425	1.406	1.388	1.370	1.354	1.338	1.322	1.309	1.295	1.282	1.270	1.260	1.249	1.241	1.232	1.225	1.218	1.211	1.206	1.202	1.199	1.195	1.191	1.190	1.190	1.188	1.188	1.188	1.189	1.190	1.190	1.191	1.194	1.198	1.199	1.202	1.205	1.209	1.212	1.215	1.219	1.224	1.226	1.230	1.234	1.236	1.240	1.244	1.246	1.248	1.251	1.252	1.254	1.256	1.258	1.260	1.260	1.261	1.262	1.264	1.264	1.264	1.264	1.262	1.261	1.260	1.259	1.258	1.255	1.252	1.250	1.246	1.244	1.240	1.236	1.232	1.228	1.222	1.218	1.212	1.206	1.200	1.192	1.186	1.179	1.171	1.162	1.155	1.146	1.138	1.126	1.116	1.106	1.095	1.084	1.071	1.059	1.045	1.030	1.016	1.001	0.986	0.969	0.952	0.935	0.916	0.899	0.880	0.860	0.840	0.819	0.798	0.776	0.755	0.731	0.709	0.686	0.664	0.640	0.616	0.592	0.568	0.545	0.520	0.496	0.472	0.450	0.426	0.404	0.382	0.359	0.339	0.318	0.296	0.276	0.258	0.240	0.222	0.206	0.190	0.176	0.161	0.149	0.138	0.125	0.115	0.105	0.096	0.089	0.084	0.078	0.072	0.069	0.066	0.064	0.061	0.061	0.060	0.061	0.061	0.064	0.065	0.066	0.069	0.071	0.074	0.076	0.079	0.081	0.084	0.085	0.086	0.088	0.088	0.088	0.086	0.085	0.082	0.079	0.074	0.069	0.062	0.055	0.046	0.038	0.026	0.014	0.001	-0.014	-0.030	-0.048	-0.065	-0.085	-0.108	-0.128	-0.151	-0.176	-0.201	-0.228	-0.255	-0.284	-0.312	-0.344	-0.375	-0.406	-0.438	-0.471	-0.505	-0.539	-0.572	-0.608	-0.641	-0.675	-0.710	-0.745	-0.780	-0.812	-0.846	-0.879	-0.911	-0.944	-0.976	-1.006	-1.036	-1.064	-1.092	-1.119	-1.145	-1.169	-1.194	-1.215	-1.238	-1.258	-1.276	-1.294	-1.309	-1.325	-1.338	-1.349	-1.360	-1.370	-1.379	-1.385	-1.391	-1.396	-1.399	-1.400	-1.401	-1.401	-1.400	-1.398	-1.395	-1.390	-1.385	-1.380	-1.372	-1.366	-1.359	-1.350	-1.341	-1.332	-1.324	-1.314	-1.304	-1.294	-1.284	-1.275	-1.265	-1.255	-1.244	-1.234	-1.225	-1.216	-1.208	-1.199	-1.191	-1.182	-1.176	-1.170	-1.162	-1.159	-1.152	-1.148	-1.144	-1.141	-1.136	-1.135	-1.132	-1.130	-1.128	-1.126	-1.126	-1.125	-1.125	-1.124	-1.124	-1.124	-1.124	-1.124	-1.124	-1.124	-1.124	-1.125	-1.125	-1.126	-1.125	-1.124	-1.124	-1.121	-1.121	-1.119	-1.118	-1.115	-1.112	-1.109	-1.106	-1.101	-1.098	-1.092	-1.088	-1.082	-1.076	-1.070	-1.064	-1.056	-1.050	-1.042	-1.035	-1.028	-1.020	-1.011	-1.002	-0.994	-0.985	-0.976	-0.966	-0.959	-0.950	-0.941	-0.934	-0.925	-0.918	-0.910	-0.902	-0.895	-0.889	-0.882	-0.876	-0.871	-0.866	-0.862	-0.858	-0.854	-0.850	-0.848	-0.846	-0.844	-0.841	-0.841	-0.841	-0.841	-0.840	-0.841	-0.842	-0.844	-0.845	-0.845	-0.848	-0.849	-0.851	-0.852	-0.855	-0.858	-0.860	-0.861	-0.864	-0.865	-0.866	-0.869	-0.869	-0.869	-0.870	-0.869	-0.869	-0.868	-0.866	-0.864	-0.861	-0.858	-0.854	-0.849	-0.845	-0.839	-0.834	-0.826	-0.819	-0.811	-0.802	-0.794	-0.784	-0.772	-0.762	-0.750	-0.739	-0.725	-0.712	-0.700	-0.686	-0.671	-0.656	-0.642	-0.626	-0.612	-0.596	-0.580	-0.565	-0.549	-0.534	-0.518	-0.502	-0.485	-0.470	-0.455	-0.439	-0.424	-0.409	-0.392	-0.379	-0.364	-0.350	-0.336	-0.322	-0.310	-0.299	-0.286	-0.275	-0.264	-0.254	-0.244	-0.234	-0.224	-0.216	-0.208	-0.200	-0.194	-0.188	-0.181	-0.175	-0.170	-0.166	-0.161	-0.159	-0.155	-0.155	-0.152	-0.151	-0.151	-0.151	-0.150	-0.151	-0.152	-0.154	-0.158	-0.159	-0.162	-0.165	-0.169	-0.174	-0.176	-0.181	-0.186	-0.191	-0.195	-0.200	-0.204	-0.209	-0.214	-0.218	-0.224	-0.226	-0.230	-0.234	-0.236	-0.239	-0.241	-0.244	-0.245	-0.246	-0.248	-0.246	-0.245	-0.244	-0.241	-0.239	-0.235	-0.230	-0.225	-0.220	-0.214	-0.206	-0.199	-0.190	-0.181	-0.171	-0.161	-0.150	-0.138	-0.125	-0.111	-0.099	-0.085	-0.070	-0.055	-0.040	-0.024	-0.006	0.009	0.026	0.042	0.059	0.078	0.094	0.110	0.128	0.144	0.161	0.178	0.194	0.210	0.226	0.241	0.256	0.270	0.284	0.298	0.311	0.324	0.336	0.349	0.360	0.371	0.380	0.391	0.400	0.409	0.416	0.425	0.432	0.440	0.445	0.452	0.459	0.464	0.469	0.475	0.479	0.484	0.489	0.492	0.498	0.502	0.506	0.511	0.515	0.520	0.525	0.530	0.535	0.539	0.545	0.550	0.555	0.561	0.566	0.572	0.579	0.584	0.591	0.598	0.604	0.611	0.618	0.625	0.631	0.639	0.646	0.652	0.660	0.666	0.672	0.678	0.684	0.690	0.696	0.701	0.706	0.711	0.715	0.719	0.722	0.724	0.725	0.728	0.728	0.728	0.726	0.725	0.724	0.720	0.716	0.711	0.705	0.700	0.694	0.685	0.678	0.669	0.658	0.649	0.636	0.625	0.611	0.599	0.585	0.571	0.555	0.540	0.524	0.507	0.490	0.474	0.456	0.439	0.421	0.404	0.385	0.368	0.349	0.331	0.312	0.294	0.276	0.259	0.241	0.225	0.208	0.191	0.176	0.161	0.145	0.130	0.118	0.104	0.090	0.079	0.066	0.056	0.046	0.036	0.029	0.021	0.014	0.008	0.002	-0.002	-0.006	-0.009	-0.010	-0.011	-0.011	-0.010	-0.009	-0.006	-0.004	0.000	0.004	0.010	0.015	0.022	0.029	0.036	0.044	0.052	0.061	0.071	0.081	0.091	0.101	0.111	0.122	0.134	0.144	0.155	0.166	0.178	0.189	0.199	0.210	0.220	0.229	0.239	0.248	0.255	0.265	0.272	0.279	0.285	0.291	0.298	0.301	0.305	0.308	0.310	0.312	0.314	0.314	0.312	0.312	0.310	0.306	0.304	0.300	0.295	0.289	0.282	0.276	0.268	0.260	0.251	0.241	0.232	0.222	0.211	0.200	0.189	0.176	0.165	0.152	0.141	0.129	0.116	0.105	0.092	0.080	0.069	0.056	0.046	0.035	0.024	0.015	0.005	-0.004	-0.012	-0.020	-0.026	-0.034	-0.039	-0.042	-0.048	-0.051	-0.054	-0.055	-0.056	-0.056	-0.056	-0.055	-0.051	-0.049	-0.045	-0.039	-0.034	-0.028	-0.021	-0.012	-0.004	0.006	0.015	0.025	0.038	0.048	0.059	0.072	0.085	0.099	0.111	0.125	0.139	0.152	0.166	0.181	0.195	0.209	0.222	0.238	0.250	0.264	0.278	0.290	0.302	0.316	0.328	0.339	0.349	0.360	0.370	0.380	0.389	0.396	0.405	0.412	0.419	0.426	0.431	0.435	0.440	0.444	0.448	0.450	0.452	0.454	0.455	0.456	0.456	0.456	0.456	0.455	0.454	0.451	0.449	0.448	0.446	0.442	0.440	0.439	0.435	0.432	0.431	0.429	0.426	0.425	0.424	0.422	0.422	0.421	0.422	0.422	0.424	0.426	0.429	0.432	0.435	0.440	0.445	0.452	0.459	0.466	0.475	0.484	0.494	0.505	0.518	0.530	0.544	0.558	0.572	0.589	0.604	0.621	0.640	0.658	0.676	0.695	0.715	0.735	0.756	0.776	0.798	0.818	0.839	0.860	0.880	0.900	0.920	0.939	0.959	0.978	0.995	1.011	1.028	1.042	1.058	1.070	1.084	1.094	1.104	1.111	1.119	1.125	1.129	1.130	1.131	1.131	1.128	1.125	1.118	1.110	1.100	1.090	1.078	1.062	1.045	1.028	1.008	0.985	0.962	0.938	0.912	0.885	0.855	0.825	0.794	0.760	0.726	0.691	0.655	0.619	0.580	0.541	0.502	0.464	0.424	0.385	0.344	0.304	0.264	0.224	0.182	0.142	0.102	0.064	0.024	-0.014	-0.050	-0.086	-0.122	-0.156	-0.190	-0.224	-0.254	-0.285	-0.314	-0.341	-0.368	-0.391	-0.416	-0.438	-0.459	-0.478	-0.495	-0.510	-0.525	-0.538	-0.549	-0.559	-0.566	-0.572	-0.579	-0.582	-0.585	-0.586	-0.586	-0.585	-0.582	-0.579	-0.574	-0.568	-0.561	-0.554	-0.544	-0.535	-0.525	-0.514	-0.502	-0.491	-0.478	-0.465	-0.452	-0.440	-0.426	-0.414	-0.400	-0.388	-0.374	-0.360	-0.349	-0.336	-0.324	-0.311	-0.300	-0.290	-0.279	-0.269	-0.260	-0.250	-0.242	-0.234	-0.228	-0.220	-0.215	-0.209	-0.205	-0.200	-0.198	-0.195	-0.191	-0.190	-0.189	-0.189	-0.188	-0.189	-0.189	-0.190	-0.190	-0.192	-0.195	-0.196	-0.198	-0.199	-0.201	-0.202	-0.204	-0.205	-0.208	-0.209	-0.210	-0.210	-0.211	-0.212	-0.212	-0.214	-0.212	-0.212	-0.212	-0.211	-0.211	-0.210	-0.209	-0.206	-0.204	-0.202	-0.200	-0.199	-0.195	-0.192	-0.190	-0.188	-0.184	-0.181	-0.179	-0.175	-0.172	-0.170	-0.168	-0.164	-0.161	-0.159	-0.156	-0.155	-0.154	-0.151	-0.150	-0.149	-0.146	-0.146	-0.145	-0.142	-0.142	-0.142	-0.141	-0.141	-0.140	-0.140	-0.140	-0.140	-0.139	-0.138	-0.139	-0.136	-0.136	-0.135	-0.136	-0.134	-0.134	-0.132	-0.131	-0.130	-0.129	-0.126	-0.124	-0.121	-0.119	-0.116	-0.114	-0.110	-0.108	-0.105	-0.101	-0.098	-0.094	-0.091	-0.088	-0.084	-0.081	-0.078	-0.075	-0.072	-0.069	-0.068	-0.065	-0.062	-0.062	-0.061	-0.060	-0.060	-0.062	-0.064	-0.065	-0.068	-0.071	-0.074	-0.079	-0.084	-0.090	-0.096	-0.102	-0.110	-0.118	-0.126	-0.135	-0.144	-0.155	-0.165	-0.176	-0.188	-0.199	-0.211	-0.221	-0.234	-0.246	-0.256	-0.268	-0.280	-0.290	-0.301	-0.312	-0.321	-0.331	-0.340	-0.349	-0.356	-0.362	-0.369	-0.372	-0.378	-0.380	-0.381	-0.382	-0.382	-0.381	-0.379	-0.375	-0.370	-0.366	-0.359	-0.351	-0.344	-0.334	-0.322	-0.311	-0.299	-0.285	-0.272	-0.258	-0.241	-0.225	-0.209	-0.191	-0.172	-0.156	-0.138	-0.119	-0.100	-0.082	-0.064	-0.045	-0.026	-0.009	0.011	0.028	0.045	0.062	0.079	0.094	0.109	0.124	0.138	0.151	0.164	0.175	0.186	0.196	0.206	0.215	0.224	0.230	0.238	0.244	0.249	0.252	0.258	0.261	0.264	0.266	0.269	0.271	0.274	0.275	0.275	0.276	0.278	0.279	0.280	0.281	0.281	0.284	0.285	0.286	0.288	0.289	0.291	0.292	0.295	0.300	0.302	0.306	0.311	0.316	0.321	0.328	0.334	0.340	0.346	0.352	0.361	0.369	0.376	0.385	0.394	0.401	0.410	0.420	0.428	0.438	0.445	0.454	0.461	0.470	0.478	0.486	0.492	0.500	0.506	0.512	0.518	0.522	0.526	0.531	0.534	0.536	0.539	0.539	0.539	0.539	0.538	0.536	0.534	0.530	0.526	0.521	0.516	0.510	0.502	0.496	0.489	0.481	0.472	0.464	0.454	0.445	0.435	0.425	0.415	0.405	0.395	0.386	0.376	0.366	0.356	0.346	0.338	0.328	0.319	0.311	0.302	0.296	0.289	0.281	0.275	0.269	0.264	0.259	0.255	0.251	0.249	0.248	0.244	0.242	0.242	0.241	0.241	0.242	0.244	0.245	0.246	0.248	0.250	0.252	0.254	0.256	0.260	0.262	0.266	0.269	0.271	0.275	0.278	0.280	0.281	0.284	0.286	0.289	0.289	0.290	0.291	0.291	0.291	0.290	0.290	0.289	0.288	0.286	0.282	0.280	0.279	0.274	0.271	0.268	0.262	0.259	0.252	0.249	0.244	0.239	0.234	0.229	0.224	0.219	0.212	0.209	0.204	0.200	0.195	0.191	0.188	0.184	0.180	0.178	0.175	0.172	0.171	0.170	0.169	0.169	0.170	0.170	0.171	0.174	0.178	0.180	0.184	0.188	0.191	0.198	0.202	0.208	0.215	0.221	0.229	0.238	0.244	0.252	0.261	0.271	0.280	0.290	0.300	0.309	0.320	0.330	0.341	0.350	0.360	0.370	0.380	0.389	0.399	0.409	0.416	0.425	0.434	0.441	0.449	0.456	0.462	0.469	0.474	0.480	0.484	0.489	0.491	0.494	0.495	0.498	0.498	0.496	0.495	0.494	0.491	0.488	0.484	0.480	0.474	0.469	0.461	0.454	0.446	0.436	0.426	0.416	0.405	0.394	0.381	0.369	0.355	0.341	0.326	0.311	0.296	0.280	0.264	0.245	0.229	0.211	0.192	0.172	0.154	0.134	0.115	0.095	0.075	0.056	0.035	0.015	-0.005	-0.024	-0.045	-0.065	-0.085	-0.105	-0.125	-0.145	-0.164	-0.182	-0.201	-0.220	-0.239	-0.255	-0.274	-0.291	-0.306	-0.324	-0.340	-0.355	-0.370	-0.385	-0.400	-0.415	-0.429	-0.442	-0.454	-0.466	-0.479	-0.491	-0.502	-0.514	-0.525	-0.536	-0.546	-0.556	-0.568	-0.578	-0.588	-0.596	-0.606	-0.616	-0.626	-0.635	-0.644	-0.652	-0.662	-0.671	-0.681	-0.690	-0.700	-0.710	-0.720	-0.730	-0.740	-0.751	-0.762	-0.772	-0.784	-0.795	-0.808	-0.819	-0.830	-0.841	-0.854	-0.865	-0.878	-0.890	-0.901	-0.915	-0.928	-0.939	-0.952	-0.964	-0.976	-0.989	-1.001	-1.012	-1.025	-1.035	-1.046	-1.056	-1.066	-1.076	-1.086	-1.095	-1.104	-1.110	-1.118	-1.124	-1.129	-1.134	-1.139	-1.141	-1.145	-1.148	-1.149	-1.150	-1.150	-1.149	-1.148	-1.144	-1.141	-1.136	-1.132	-1.128	-1.121	-1.114	-1.106	-1.098	-1.089	-1.079	-1.069	-1.059	-1.049	-1.036	-1.025	-1.012	-1.000	-0.988	-0.974	-0.961	-0.949	-0.936	-0.924	-0.911	-0.900	-0.888	-0.876	-0.864	-0.852	-0.842	-0.831	-0.821	-0.811	-0.802	-0.794	-0.786	-0.779	-0.772	-0.765	-0.761	-0.755	-0.750	-0.748	-0.744	-0.742	-0.740	-0.739	-0.739	-0.738	-0.738	-0.740	-0.740	-0.742	-0.744	-0.746	-0.750	-0.752	-0.755	-0.759	-0.762	-0.766	-0.770	-0.772	-0.775	-0.779	-0.782	-0.785	-0.788	-0.790	-0.792	-0.795	-0.796	-0.798	-0.799	-0.800	-0.800	-0.799	-0.799	-0.798	-0.796	-0.794	-0.791	-0.789	-0.786	-0.782	-0.779	-0.772	-0.769	-0.764	-0.758	-0.751	-0.745	-0.739	-0.731	-0.725	-0.718	-0.710	-0.702	-0.694	-0.686	-0.679	-0.670	-0.661	-0.652	-0.645	-0.638	-0.629	-0.620	-0.612	-0.605	-0.596	-0.590	-0.582	-0.575	-0.569	-0.562	-0.556	-0.550	-0.545	-0.539	-0.534	-0.529	-0.526	-0.521	-0.518	-0.514	-0.512	-0.509	-0.507	-0.506	-0.504	-0.504	-0.502	-0.502	-0.502	-0.502	-0.504	-0.504	-0.505	-0.506	-0.507	-0.510	-0.512	-0.515	-0.518	-0.520	-0.522	-0.525	-0.528	-0.531	-0.535	-0.538	-0.542	-0.546	-0.549	-0.552	-0.555	-0.559	-0.562	-0.565	-0.568	-0.570	-0.572	-0.575	-0.576	-0.578	-0.579	-0.579	-0.579	-0.579	-0.578	-0.576	-0.574	-0.571	-0.569	-0.565	-0.560	-0.556	-0.550	-0.542	-0.535	-0.528	-0.519	-0.510	-0.500	-0.489	-0.478	-0.466	-0.454	-0.440	-0.425	-0.410	-0.395	-0.379	-0.360	-0.342	-0.324	-0.305	-0.285	-0.265	-0.245	-0.224	-0.204	-0.181	-0.160	-0.139	-0.118	-0.096	-0.074	-0.052	-0.030	-0.010	0.011	0.031	0.051	0.071	0.090	0.109	0.126	0.144	0.160	0.176	0.191	0.205	0.219	0.231	0.242	0.252	0.264	0.271	0.279	0.286	0.291	0.296	0.301	0.302	0.306	0.308	0.308	0.306	0.305	0.304	0.300	0.295	0.291	0.285	0.280	0.271	0.265	0.256	0.248	0.238	0.229	0.219	0.209	0.198	0.188	0.176	0.165	0.155	0.142	0.131	0.121	0.110	0.099	0.088	0.079	0.068	0.058	0.048	0.039	0.030	0.021	0.014	0.006	-0.001	-0.006	-0.012	-0.019	-0.022	-0.028	-0.031	-0.034	-0.036	-0.039	-0.040	-0.040	-0.041	-0.041	-0.041	-0.039	-0.038	-0.035	-0.032	-0.029	-0.025	-0.021	-0.016	-0.011	-0.006	-0.001	0.005	0.012	0.019	0.024	0.031	0.038	0.045	0.050	0.056	0.064	0.070	0.076	0.082	0.089	0.094	0.100	0.106	0.110	0.115	0.119	0.122	0.126	0.129	0.131	0.132	0.135	0.135	0.136	0.136	0.136	0.134	0.131	0.130	0.126	0.122	0.120	0.114	0.109	0.104	0.096	0.089	0.082	0.074	0.068	0.058	0.049	0.041	0.031	0.021	0.011	0.001	-0.009	-0.019	100.000	5.000	2.000	1.000	4.000	0.000	0.000	0.000	0.000	0.000	0.000	0.000	0.000	0.000	0.000	0.000	0.000	0.000	1.662	1.644	1.626	1.609	1.591	1.574	1.559	1.542	1.528	1.512	1.499	1.484	1.471	1.459	1.446	1.435	1.425	1.415	1.406	1.398	1.390	1.384	1.378	1.372	1.369	1.365	1.362	1.360	1.360	1.359	1.360	1.361	1.364	1.366	1.370	1.375	1.380	1.386	1.394	1.401	1.408	1.416	1.425	1.434	1.444	1.452	1.464	1.475	1.486	1.498	1.510	1.521	1.532	1.544	1.556	1.569	1.580	1.590	1.601	1.611	1.622	1.631	1.641	1.650	1.658	1.665	1.671	1.676	1.682	1.688	1.689	1.692	1.695	1.695	1.695	1.694	1.691	1.688	1.682	1.678	1.670	1.662	1.652	1.642	1.630	1.619	1.604	1.590	1.574	1.558	1.540	1.521	1.501	1.481	1.460	1.438	1.414	1.390	1.365	1.340	1.315	1.289	1.262	1.236	1.209	1.180	1.152	1.125	1.098	1.069	1.041	1.015	0.988	0.959	0.932	0.906	0.880	0.855	0.829	0.804	0.781	0.758	0.735	0.714	0.692	0.672	0.654	0.635	0.618	0.601	0.586	0.571	0.558	0.544	0.532	0.521	0.510	0.500	0.491	0.484	0.475	0.469	0.462	0.458	0.452	0.448	0.445	0.440	0.438	0.435	0.434	0.431	0.431	0.430	0.429	0.428	0.428	0.426	0.426	0.425	0.424	0.421	0.421	0.420	0.418	0.416	0.415	0.411	0.409	0.405	0.402	0.399	0.394	0.390	0.385	0.379	0.372	0.366	0.360	0.352	0.345	0.336	0.328	0.319	0.309	0.300	0.289	0.279	0.268	0.256	0.244	0.230	0.219	0.205	0.190	0.176	0.161	0.146	0.130	0.115	0.099	0.082	0.065	0.049	0.030	0.012	-0.006	-0.024	-0.044	-0.062	-0.081	-0.101	-0.122	-0.141	-0.162	-0.185	-0.205	-0.226	-0.248	-0.271	-0.292	-0.314	-0.338	-0.359	-0.381	-0.404	-0.428	-0.449	-0.471	-0.495	-0.518	-0.540	-0.561	-0.584	-0.605	-0.629	-0.650	-0.671	-0.692	-0.714	-0.734	-0.755	-0.775	-0.794	-0.814	-0.832	-0.850	-0.868	-0.884	-0.901	-0.916	-0.930	-0.945	-0.958	-0.970	-0.982	-0.995	-1.005	-1.014	-1.024	-1.032	-1.039	-1.046	-1.052	-1.058	-1.061	-1.066	-1.070	-1.072	-1.075	-1.078	-1.079	-1.080	-1.080	-1.080	-1.080	-1.079	-1.079	-1.078	-1.075	-1.072	-1.071	-1.069	-1.068	-1.064	-1.061	-1.060	-1.058	-1.056	-1.055	-1.054	-1.052	-1.051	-1.051	-1.051	-1.052	-1.052	-1.054	-1.056	-1.060	-1.062	-1.068	-1.071	-1.076	-1.084	-1.090	-1.098	-1.108	-1.116	-1.126	-1.139	-1.151	-1.165	-1.180	-1.195	-1.212	-1.230	-1.249	-1.270	-1.290	-1.312	-1.334	-1.359	-1.384	-1.410	-1.438	-1.465	-1.494	-1.524	-1.554	-1.585	-1.618	-1.650	-1.684	-1.718	-1.751	-1.785	-1.820	-1.855	-1.890	-1.925	-1.961	-1.996	-2.033	-2.068	-2.102	-2.136	-2.171	-2.205	-2.238	-2.269	-2.301	-2.330	-2.361	-2.388	-2.416	-2.440	-2.465	-2.488	-2.509	-2.529	-2.546	-2.562	-2.576	-2.590	-2.600	-2.610	-2.618	-2.624	-2.628	-2.630	-2.630	-2.629	-2.625	-2.620	-2.615	-2.606	-2.598	-2.586	-2.574	-2.560	-2.544	-2.529	-2.511	-2.492	-2.474	-2.452	-2.432	-2.411	-2.389	-2.368	-2.345	-2.321	-2.300	-2.278	-2.255	-2.232	-2.210	-2.190	-2.168	-2.148	-2.128	-2.109	-2.091	-2.074	-2.056	-2.040	-2.024	-2.009	-1.995	-1.981	-1.970	-1.958	-1.946	-1.936	-1.926	-1.916	-1.909	-1.900	-1.892	-1.886	-1.879	-1.874	-1.868	-1.861	-1.856	-1.850	-1.845	-1.839	-1.832	-1.826	-1.820	-1.811	-1.805	-1.796	-1.789	-1.780	-1.770	-1.759	-1.748	-1.736	-1.724	-1.711	-1.696	-1.684	-1.668	-1.652	-1.635	-1.619	-1.600	-1.581	-1.562	-1.542	-1.521	-1.500	-1.480	-1.459	-1.438	-1.415	-1.394	-1.372	-1.350	-1.329	-1.308	-1.286	-1.265	-1.245	-1.225	-1.204	-1.185	-1.166	-1.149	-1.131	-1.114	-1.098	-1.082	-1.069	-1.055	-1.044	-1.031	-1.020	-1.010	-1.001	-0.994	-0.985	-0.979	-0.972	-0.969	-0.962	-0.959	-0.956	-0.955	-0.952	-0.950	-0.950	-0.949	-0.950	-0.950	-0.952	-0.952	-0.955	-0.956	-0.959	-0.960	-0.962	-0.966	-0.968	-0.971	-0.974	-0.976	-0.978	-0.980	-0.982	-0.985	-0.985	-0.986	-0.988	-0.989	-0.988	-0.989	-0.988	-0.986	-0.986	-0.982	-0.981	-0.979	-0.976	-0.972	-0.968	-0.964	-0.959	-0.954	-0.948	-0.941	-0.934	-0.928	-0.919	-0.911	-0.902	-0.892	-0.882	-0.874	-0.862	-0.852	-0.840	-0.829	-0.815	-0.802	-0.789	-0.775	-0.760	-0.745	-0.730	-0.714	-0.699	-0.681	-0.666	-0.649	-0.632	-0.615	-0.598	-0.580	-0.564	-0.545	-0.528	-0.509	-0.491	-0.474	-0.456	-0.439	-0.421	-0.404	-0.389	-0.371	-0.356	-0.340	-0.326	-0.311	-0.298	-0.284	-0.272	-0.260	-0.249	-0.238	-0.228	-0.219	-0.209	-0.202	-0.195	-0.189	-0.184	-0.180	-0.176	-0.172	-0.170	-0.169	-0.168	-0.168	-0.168	-0.168	-0.168	-0.170	-0.170	-0.172	-0.174	-0.176	-0.179	-0.180	-0.182	-0.185	-0.186	-0.188	-0.189	-0.189	-0.189	-0.188	-0.188	-0.186	-0.184	-0.181	-0.178	-0.172	-0.169	-0.162	-0.155	-0.148	-0.139	-0.129	-0.119	-0.108	-0.095	-0.082	-0.069	-0.054	-0.039	-0.024	-0.006	0.010	0.028	0.045	0.062	0.081	0.101	0.119	0.138	0.156	0.174	0.192	0.210	0.229	0.246	0.262	0.280	0.296	0.312	0.326	0.341	0.355	0.369	0.380	0.391	0.402	0.414	0.422	0.430	0.439	0.445	0.452	0.459	0.462	0.468	0.471	0.475	0.479	0.481	0.482	0.485	0.486	0.489	0.491	0.492	0.494	0.496	0.499	0.502	0.504	0.506	0.510	0.514	0.519	0.524	0.528	0.532	0.540	0.546	0.552	0.560	0.569	0.576	0.585	0.595	0.605	0.614	0.625	0.636	0.645	0.656	0.666	0.678	0.689	0.699	0.709	0.719	0.728	0.736	0.745	0.754	0.761	0.768	0.774	0.779	0.782	0.785	0.789	0.789	0.789	0.789	0.785	0.782	0.779	0.772	0.766	0.759	0.750	0.740	0.729	0.718	0.705	0.692	0.678	0.662	0.646	0.630	0.612	0.595	0.576	0.558	0.539	0.519	0.499	0.479	0.458	0.436	0.416	0.396	0.376	0.355	0.335	0.315	0.296	0.278	0.260	0.241	0.224	0.208	0.191	0.176	0.161	0.146	0.132	0.119	0.108	0.095	0.084	0.072	0.064	0.054	0.046	0.038	0.030	0.024	0.018	0.012	0.009	0.004	0.001	-0.001	-0.002	-0.005	-0.005	-0.005	-0.005	-0.004	-0.001	0.000	0.004	0.008	0.011	0.015	0.020	0.026	0.032	0.039	0.046	0.054	0.064	0.072	0.081	0.091	0.101	0.114	0.126	0.139	0.152	0.165	0.180	0.195	0.210	0.225	0.241	0.259	0.276	0.292	0.310	0.328	0.345	0.362	0.381	0.400	0.418	0.435	0.454	0.471	0.490	0.506	0.522	0.540	0.555	0.570	0.585	0.599	0.611	0.624	0.635	0.645	0.655	0.664	0.671	0.678	0.682	0.686	0.690	0.691	0.690	0.690	0.686	0.684	0.679	0.672	0.665	0.656	0.646	0.635	0.621	0.608	0.594	0.578	0.562	0.544	0.526	0.507	0.488	0.468	0.448	0.426	0.405	0.384	0.362	0.340	0.319	0.296	0.275	0.254	0.232	0.211	0.191	0.170	0.151	0.132	0.115	0.098	0.081	0.066	0.051	0.039	0.026	0.014	0.002	-0.006	-0.015	-0.024	-0.030	-0.036	-0.041	-0.045	-0.048	-0.051	-0.052	-0.052	-0.052	-0.052	-0.051	-0.050	-0.048	-0.044	-0.041	-0.038	-0.034	-0.029	-0.025	-0.020	-0.014	-0.009	-0.004	0.001	0.006	0.011	0.016	0.020	0.025	0.028	0.031	0.034	0.036	0.039	0.041	0.041	0.042	0.044	0.042	0.042	0.040	0.039	0.036	0.034	0.031	0.028	0.024	0.019	0.015	0.009	0.005	-0.001	-0.006	-0.012	-0.018	-0.024	-0.029	-0.035	-0.041	-0.048	-0.054	-0.060	-0.065	-0.071	-0.075	-0.080	-0.084	-0.089	-0.092	-0.096	-0.099	-0.101	-0.104	-0.105	-0.106	-0.106	-0.108	-0.108	-0.106	-0.106	-0.104	-0.101	-0.100	-0.098	-0.094	-0.091	-0.088	-0.084	-0.079	-0.075	-0.071	-0.066	-0.062	-0.056	-0.052	-0.048	-0.044	-0.040	-0.035	-0.031	-0.028	-0.025	-0.022	-0.020	-0.018	-0.016	-0.015	-0.015	-0.015	-0.015	-0.016	-0.018	-0.020	-0.024	-0.028	-0.032	-0.038	-0.042	-0.049	-0.056	-0.064	-0.072	-0.081	-0.091	-0.101	-0.114	-0.125	-0.138	-0.150	-0.165	-0.180	-0.194	-0.210	-0.226	-0.242	-0.259	-0.276	-0.295	-0.314	-0.331	-0.351	-0.370	-0.391	-0.411	-0.431	-0.452	-0.474	-0.496	-0.519	-0.540	-0.561	-0.584	-0.606	-0.629	-0.651	-0.675	-0.698	-0.721	-0.745	-0.766	-0.790	-0.814	-0.838	-0.860	-0.882	-0.906	-0.929	-0.951	-0.974	-0.996	-1.016	-1.038	-1.059	-1.079	-1.099	-1.119	-1.136	-1.155	-1.172	-1.189	-1.206	-1.221	-1.235	-1.250	-1.262	-1.275	-1.286	-1.295	-1.305	-1.314	-1.320	-1.328	-1.332	-1.338	-1.341	-1.344	-1.346	-1.348	-1.348	-1.346	-1.344	-1.341	-1.338	-1.334	-1.329	-1.324	-1.318	-1.311	-1.304	-1.296	-1.289	-1.281	-1.272	-1.264	-1.256	-1.248	-1.239	-1.230	-1.222	-1.215	-1.208	-1.201	-1.195	-1.188	-1.182	-1.178	-1.172	-1.169	-1.166	-1.164	-1.162	-1.160	-1.160	-1.160	-1.162	-1.164	-1.165	-1.169	-1.172	-1.176	-1.181	-1.186	-1.192	-1.198	-1.205	-1.211	-1.218	-1.225	-1.231	-1.239	-1.245	-1.252	-1.258	-1.264	-1.270	-1.275	-1.280	-1.285	-1.288	-1.291	-1.294	-1.295	-1.296	-1.296	-1.296	-1.295	-1.292	-1.290	-1.286	-1.282	-1.278	-1.271	-1.265	-1.258	-1.250	-1.241	-1.232	-1.221	-1.211	-1.200	-1.189	-1.178	-1.164	-1.152	-1.140	-1.126	-1.112	-1.100	-1.086	-1.072	-1.059	-1.046	-1.034	-1.020	-1.008	-0.995	-0.982	-0.969	-0.956	-0.945	-0.932	-0.921	-0.910	-0.899	-0.888	-0.878	-0.868	-0.856	-0.846	-0.838	-0.828	-0.818	-0.809	-0.800	-0.792	-0.784	-0.776	-0.769	-0.760	-0.754	-0.746	-0.740	-0.732	-0.725	-0.719	-0.712	-0.706	-0.700	-0.694	-0.689	-0.682	-0.678	-0.671	-0.666	-0.661	-0.656	-0.651	-0.648	-0.642	-0.639	-0.635	-0.632	-0.629	-0.626	-0.624	-0.622	-0.620	-0.619	-0.618	-0.616	-0.616	-0.616	-0.615	-0.615	-0.615	-0.615	-0.615	-0.615	-0.615	-0.615	-0.615	-0.615	-0.615	-0.615	-0.614	-0.612	-0.611	-0.609	-0.608	-0.605	-0.601	-0.599	-0.594	-0.589	-0.584	-0.578	-0.570	-0.562	-0.555	-0.544	-0.535	-0.524	-0.512	-0.499	-0.488	-0.472	-0.458	-0.442	-0.428	-0.411	-0.392	-0.374	-0.356	-0.338	-0.318	-0.299	-0.279	-0.258	-0.238	-0.218	-0.199	-0.178	-0.158	-0.138	-0.119	-0.100	-0.081	-0.062	-0.045	-0.030	-0.014	0.001	0.016	0.029	0.042	0.052	0.064	0.072	0.082	0.089	0.095	0.100	0.105	0.108	0.109	0.110	0.110	0.109	0.106	0.102	0.100	0.094	0.089	0.082	0.075	0.068	0.060	0.051	0.042	0.034	0.025	0.016	0.006	-0.002	-0.011	-0.020	-0.029	-0.038	-0.045	-0.051	-0.059	-0.065	-0.071	-0.076	-0.080	-0.082	-0.086	-0.088	-0.089	-0.089	-0.088	-0.086	-0.082	-0.079	-0.075	-0.070	-0.062	-0.056	-0.050	-0.041	-0.034	-0.024	-0.015	-0.004	0.006	0.016	0.029	0.040	0.050	0.061	0.074	0.084	0.095	0.106	0.116	0.126	0.136	0.146	0.155	0.165	0.172	0.180	0.186	0.194	0.200	0.204	0.209	0.212	0.215	0.216	0.219	0.219	0.219	0.218	0.215	0.212	0.211	0.206	0.201	0.198	0.192	0.186	0.180	0.174	0.166	0.159	0.151	0.142	0.135	0.126	0.119	0.111	0.104	0.095	0.088	0.080	0.072	0.066	0.059	0.052	0.046	0.041	0.036	0.031	0.026	0.022	0.020	0.018	0.015	0.014	0.012	0.012	0.012	0.012	0.012	0.015	0.018	0.019	0.021	0.025	0.029	0.034	0.038	0.042	0.048	0.052	0.059	0.065	0.071	0.078	0.082	0.090	0.096	0.101	0.108	0.112	0.119	0.124	0.129	0.132	0.138	0.141	0.144	0.148	0.150	0.152	0.154	0.155	0.155	0.155	0.154	0.152	0.151	0.148	0.144	0.140	0.134	0.128	0.120	0.114	0.105	0.095	0.085	0.075	0.064	0.051	0.039	0.025	0.009	-0.006	-0.022	-0.038	-0.055	-0.074	-0.091	-0.111	-0.130	-0.150	-0.171	-0.191	-0.212	-0.234	-0.256	-0.276	-0.298	-0.320	-0.342	-0.362	-0.385	-0.405	-0.426	-0.446	-0.466	-0.486	-0.505	-0.522	-0.540	-0.558	-0.572	-0.589	-0.602	-0.616	-0.630	-0.640	-0.652	-0.662	-0.670	-0.678	-0.684	-0.690	-0.694	-0.696	-0.699	-0.700	-0.700	-0.699	-0.696	-0.692	-0.688	-0.682	-0.678	-0.670	-0.661	-0.652	-0.644	-0.634	-0.622	-0.611	-0.599	-0.588	-0.574	-0.561	-0.549	-0.536	-0.522	-0.510	-0.496	-0.484	-0.471	-0.458	-0.445	-0.434	-0.422	-0.411	-0.401	-0.391	-0.381	-0.372	-0.366	-0.358	-0.350	-0.345	-0.340	-0.334	-0.330	-0.328	-0.324	-0.321	-0.321	-0.319	-0.320	-0.321	-0.322	-0.325	-0.328	-0.331	-0.336	-0.340	-0.346	-0.352	-0.359	-0.365	-0.372	-0.380	-0.388	-0.396	-0.405	-0.412	-0.421	-0.430	-0.440	-0.449	-0.458	-0.466	-0.475	-0.484	-0.494	-0.502	-0.511	-0.520	-0.528	-0.538	-0.546	-0.554	-0.564	-0.571	-0.580	-0.589	-0.596	-0.605	-0.615	-0.624	-0.632	-0.641	-0.651	-0.660	-0.670	-0.679	-0.689	-0.700	-0.710	-0.721	-0.731	-0.742	-0.755	-0.769	-0.781	-0.795	-0.810	-0.824	-0.840	-0.856	-0.872	-0.889	-0.908	-0.926	-0.945	-0.964	-0.984	-1.005	-1.025	-1.048	-1.070	-1.092	-1.116	-1.140	-1.165	-1.189	-1.214	-1.239	-1.264	-1.289	-1.314	-1.340	-1.365	-1.390	-1.415	-1.440	-1.464	-1.489	-1.512	-1.535	-1.558	-1.580	-1.601	-1.620	-1.640	-1.659	-1.675	-1.691	-1.706	-1.720	-1.732	-1.744	-1.754	-1.762	-1.770	-1.776	-1.780	-1.782	-1.784	-1.784	-1.782	-1.780	-1.775	-1.769	-1.761	-1.754	-1.744	-1.731	-1.718	-1.704	-1.689	-1.672	-1.654	-1.635	-1.615	-1.594	-1.571	-1.549	-1.525	-1.501	-1.476	-1.451	-1.426	-1.400	-1.375	-1.349	-1.321	-1.296	-1.269	-1.242	-1.218	-1.191	-1.165	-1.141	-1.116	-1.092	-1.069	-1.046	-1.025	-1.004	-0.984	-0.964	-0.945	-0.926	-0.909	-0.892	-0.878	-0.862	-0.849	-0.836	-0.825	-0.812	-0.802	-0.791	-0.782	-0.774	-0.768	-0.760	-0.752	-0.748	-0.741	-0.735	-0.731	-0.726	-0.721	-0.718	-0.714	-0.710	-0.705	-0.702	-0.698	-0.694	-0.689	-0.685	-0.681	-0.678	-0.672	-0.668	-0.662	-0.658	-0.651	-0.646	-0.639	-0.632	-0.625	-0.618	-0.610	-0.604	-0.595	-0.586	-0.578	-0.569	-0.559	-0.549	-0.539	-0.530	-0.519	-0.509	-0.498	-0.486	-0.476	-0.465	-0.454	-0.442	-0.431	-0.420	-0.409	-0.398	-0.388	-0.376	-0.365	-0.355	-0.344	-0.334	-0.324	-0.314	-0.304	-0.295	-0.285	-0.276	-0.268	-0.260	-0.251	-0.242	-0.236	-0.230	-0.224	-0.218	-0.212	-0.208	-0.202	-0.199	-0.195	-0.191	-0.189	-0.188	-0.185	-0.184	-0.182	-0.182	-0.184	-0.185	-0.186	-0.189	-0.192	-0.195	-0.199	-0.205	-0.210	-0.216	-0.222	-0.230	-0.238	-0.248	-0.255	-0.265	-0.275	-0.286	-0.298	-0.310	-0.322	-0.334	-0.346	-0.360	-0.374	-0.389	-0.401	-0.416	-0.430	-0.445	-0.460	-0.474	-0.488	-0.502	-0.516	-0.529	-0.541	-0.554	-0.564	-0.575	-0.585	-0.594	-0.602	-0.610	-0.616	-0.621	-0.626	-0.629	-0.631	-0.631	-0.630	-0.628	-0.624	-0.619	-0.612	-0.604	-0.594	-0.582	-0.570	-0.555	-0.540	-0.522	-0.505	-0.485	-0.465	-0.442	-0.420	-0.395	-0.370	-0.345	-0.318	-0.290	-0.262	-0.232	-0.204	-0.175	-0.145	-0.115	-0.085	-0.055	-0.025	0.004	0.032	0.061	0.089	0.114	0.141	0.165	0.189	0.211	0.234	0.254	0.271	0.289	0.305	0.320	0.332	0.345	0.354	0.362	0.368	0.372	0.376	0.378	0.378	0.375	0.372	0.368	0.360	0.352	0.342	0.331	0.319	0.306	0.291	0.275	0.259	0.241	0.221	0.202	0.182	0.161	0.140	0.118	0.095	0.072	0.051	0.029	0.006	-0.016	-0.039	-0.059	-0.081	-0.101	-0.122	-0.142	-0.162	-0.180	-0.198	-0.215	-0.232	-0.248	-0.261	-0.276	-0.289	-0.300	-0.311	-0.321	-0.331	-0.339	-0.346	-0.351	-0.356	-0.360	-0.364	-0.365	-0.366	-0.366	-0.368	-0.366	-0.364	-0.362	-0.359	-0.356	-0.352	-0.348	-0.344	-0.339	-0.332	-0.328	-0.322	-0.316	-0.311	-0.305	-0.299	-0.294	-0.289	-0.284	-0.279	-0.274	-0.271	-0.266	-0.264	-0.261	-0.259	-0.258	-0.256	-0.256	-0.255	-0.258	-0.259	-0.261	-0.264	-0.266	-0.271	-0.275	-0.281	-0.288	-0.294	-0.301	-0.309	-0.318	-0.326	-0.335	-0.345	-0.355	-0.365	-0.376	-0.388	-0.398	-0.409	-0.421	-0.432	-0.444	-0.455	-0.466	-0.479	-0.489	-0.501	-0.511	-0.522	-0.532	-0.544	-0.554	-0.562	-0.571	-0.580	-0.588	-0.595	-0.602	-0.609	-0.615	-0.621	-0.626	-0.631	-0.635	-0.639	-0.642	-0.646	-0.649	-0.651	-0.655	-0.656	-0.659	-0.660	-0.664	-0.666	-0.666	-0.669	-0.671	-0.674	-0.675	-0.678	-0.680	-0.684	-0.688	-0.691	-0.696	-0.701	-0.708	-0.715	-0.721	-0.730	-0.739	-0.749	-0.760	-0.772	-0.784	-0.799	-0.812	-0.828	-0.844	-0.860	-0.879	-0.896	-0.916	-0.936	-0.958	-0.980	-1.004	-1.026	-1.051	-1.076	-1.101	-1.126	-1.154	-1.180	-1.208	-1.234	-1.261	-1.290	-1.318	-1.344	-1.372	-1.400	-1.428	-1.455	-1.482	-1.509	-1.535	-1.561	-1.586	-1.611	-1.635	-1.660	-1.682	-1.705	-1.728	-1.748	-1.769	-1.788	-1.806	-1.824	-1.841	-1.858	-1.872	-1.886	-1.900	-1.912	-1.924	-1.935	-1.945	-1.955	-1.962	-1.971	-1.978	-1.984	-1.989	-1.994	-1.998	-2.000	-2.002	-2.004	-2.004	-2.004	-2.004	-2.004	-2.002	-2.000	-1.996	-1.994	-1.990	-1.986	-1.982	-1.978	-1.972	-1.966	-1.960	-1.954	-1.946	-1.940	-1.932	-1.925	-1.916	-1.909	-1.900	-1.890	-1.881	-1.872	-1.862	-1.854	-1.842	-1.834	-1.824	-1.814	-1.804	-1.795	-1.785	-1.774	-1.765	-1.755	-1.745	-1.735	-1.726	-1.718	-1.709	-1.701	-1.692	-1.685	-1.678	-1.670	-1.665	-1.659	-1.652	-1.649	-1.644	-1.641	-1.638	-1.635	-1.634	-1.634	-1.634	-1.634	-1.635	-1.638	-1.640	-1.645	-1.650	-1.656	-1.662	-1.670	-1.679	-1.689	-1.699	-1.709	-1.721	-1.734	-1.748	-1.762	-1.776	-1.792	-1.810	-1.829	-1.846	-1.865	-1.885	-1.905	-1.926	-1.948	-1.970	-1.992	-2.015	-2.039	-2.064	-2.088	-2.111	-2.136	-2.162	-2.189	-2.214	-2.240	-2.266	-2.294	-2.320	-2.346	-2.372	-2.400	-2.428	-2.454	-2.480	-2.506	-2.532	-2.559	-2.584	-2.610	-2.635	-2.659	-2.684	-2.708	-2.732	-2.755	-2.778	-2.799	-2.821	-2.840	-2.861	-2.880	-2.899	-2.918	-2.934	-2.950	-2.965	-2.980	-2.992	-3.006	-3.018	-3.028	-3.036	-3.045	-3.052	-3.059	-3.062	-3.066	-3.069	-3.071	-3.071	-3.070	-3.068	-3.064	-3.060	-3.055	-3.048	-3.039	-3.029	-3.019	-3.006	-2.994	-2.980	-2.965	-2.949	-2.931	-2.912	-2.892	-2.872	-2.851	-2.829	-2.806	-2.782	-2.758	-2.732	-2.708	-2.681	-2.655	-2.628	-2.601	-2.572	-2.545	-2.518	-2.490	-2.460	-2.432	-2.406	-2.378	-2.350	-2.324	-2.296	-2.271	-2.245	-2.220	-2.196	-2.172	-2.150	-2.128	-2.106	-2.086	-2.066	-2.049	-2.030	-2.014	-1.999	-1.985	-1.971	-1.959	-1.949	-1.938	-1.931	-1.922	-1.918	-1.912	-1.909	-1.906	-1.905	-1.904	-1.905	-1.906	-1.909	-1.912	-1.915	-1.922	-1.928	-1.934	-1.942	-1.949	-1.959	-1.968	-1.976	-1.986	-1.998	-2.007	-2.018	-2.027	-2.039	-2.049	-2.059	-2.070	-2.079	-2.089	-2.099	-2.108	-2.115	-2.122	-2.130	-2.136	-2.142	-2.146	-2.151	-2.154	-2.155	-2.158	-2.159	-2.158	-2.156	-2.154	-2.151	-2.148	-2.142	-2.136	-2.130	-2.122	-2.114	-2.104	-2.094	-2.082	-2.071	-2.058	-2.045	-2.031	-2.016	-2.000	-1.985	-1.969	-1.951	-1.935	-1.918	-1.900	-1.881	-1.862	-1.844	-1.825	-1.808	-1.788	-1.769	-1.750	-1.731	-1.714	-1.695	-1.676	-1.658	-1.640	-1.622	-1.605	-1.588	-1.570	-1.554	-1.536	-1.520	-1.502	-1.486	-1.471	-1.456	-1.440	-1.425	-1.410	-1.394	-1.379	-1.365	-1.350	-1.335	-1.321	-1.306	-1.291	-1.276	-1.261	-1.246	-1.231	-1.216	-1.201	-1.186	-1.171	-1.155	-1.140	-1.124	-1.106	-1.091	-1.075	-1.059	-1.041	-1.024	-1.008	-0.990	-0.974	-0.956	-0.940	-0.922	-0.906	-0.890	-0.874	-0.858	-0.842	-0.828	-0.812	-0.799	-0.785	-0.771	-0.759	-0.748	-0.735	-0.726	-0.715	-0.706	-0.699	-0.691	-0.685	-0.681	-0.678	-0.675	-0.674	-0.672	-0.675	-0.676	-0.680	-0.685	-0.692	-0.700	-0.710	-0.721	-0.734	-0.748	-0.762	-0.780	-0.798	-0.818	-0.839	-0.861	-0.886	-0.910	-0.938	-0.966	-0.994	-1.025	-1.056	-1.088	-1.121	-1.155	-1.190	-1.226	-1.264	-1.300	-1.338	-1.376	-1.414	-1.454	-1.492	-1.531	-1.570	-1.610	-1.649	-1.686	-1.724	-1.761	-1.799	-1.835	-1.870	-1.904	-1.939	-1.971	-2.002	-2.031	-2.060	-2.088	-2.114	-2.136	-2.159	-2.180	-2.200	-2.216	-2.231	-2.245	-2.256	-2.265	-2.271	-2.276	-2.279	-2.280	-2.278	-2.274	-2.268	-2.259	-2.249	-2.235	-2.219	-2.201	-2.181	-2.159	-2.135	-2.109	-2.080	-2.050	-2.019	-1.984	-1.949	-1.911	-1.871	-1.830	-1.789	-1.744	-1.699	-1.651	-1.604	-1.554	-1.504	-1.452	-1.400	-1.345	-1.292	-1.238	-1.181	-1.124	-1.068	-1.011	-0.952	-0.896	-0.838	-0.781	-0.722	-0.665	-0.608	-0.550	-0.495	-0.438	-0.382	-0.328	-0.274	-0.220	-0.168	-0.115	-0.065	-0.015	0.034	0.082	0.129	0.174	0.219	0.262	0.304	0.342	0.381	0.420	0.455	0.489	0.522	0.554	0.582	0.611	0.639	0.662	0.686	0.708	0.729	0.748	0.765	0.780	0.795	0.808	0.819	0.829	0.838	0.845	0.850	0.855	0.858	0.860	0.861	0.861	0.860	0.858	0.855	0.850	0.845	0.838	0.832	0.824	0.816	0.806	0.798	0.788	0.776	0.765	0.754	0.741	0.730	0.718	0.706	0.694	0.681	0.668	0.655	0.642	0.629	0.616	0.605	0.591	0.579	0.568	0.555	0.544	0.532	0.521	0.511	0.501	0.490	0.481	0.471	0.462	0.452	0.444	0.436	0.429	0.420	0.414	0.406	0.400	0.394	0.388	0.381	0.376	0.370	0.364	0.360	0.354	0.349	0.344	0.339	0.332	0.328	0.324	0.318	0.312	0.308	0.302	0.296	0.290	0.285	0.279	0.272	0.266	0.260	0.252	0.246	0.238	0.230	0.222	0.214	0.206	0.196	0.188	0.178	0.169	0.158	0.148	0.136	0.125	0.114	0.101	0.088	0.075	0.062	0.049	0.035	0.021	0.006	-0.009	-0.025	-0.039	-0.055	-0.071	-0.088	-0.104	-0.120	-0.136	-0.154	-0.171	-0.189	-0.206	-0.224	-0.242	-0.260	-0.279	-0.298	-0.315	-0.335	-0.354	-0.371	-0.390	-0.408	-0.428	-0.445	-0.464	-0.482	-0.500	-0.518	-0.536	-0.552	-0.570	-0.588	-0.604	-0.621	-0.636	-0.652	-0.669	-0.684	-0.699	-0.712	-0.726	-0.740	-0.754	-0.766	-0.778	-0.790	-0.800	-0.811	-0.820	-0.830	-0.838	-0.845	-0.852	-0.860	-0.865	-0.871	-0.876	-0.880	-0.884	-0.888	-0.890	-0.892	-0.894	-0.895	-0.895	-0.895	-0.896	-0.895	-0.895	-0.892	-0.892	-0.891	-0.890	-0.888	-0.885	-0.884	-0.882	-0.881	-0.880	-0.878	-0.876	-0.875	-0.874	-0.875	-0.874	-0.874	-0.875	-0.876	-0.878	-0.880	-0.882	-0.888	-0.891	-0.895	-0.902	-0.908	-0.915	-0.924	-0.931	-0.941	-0.950	-0.961	-0.974	-0.985	-0.999	-1.011	-1.025	-1.039	-1.055	-1.071	-1.086	-1.102	-1.119	-1.136	-1.152	-1.170	-1.186	-1.204	-1.219	-1.235	-1.250	-1.266	-1.281	-1.295	-1.309	-1.321	-1.332	-1.344	-1.352	-1.361	-1.369	-1.374	-1.378	-1.381	-1.381	-1.380	-1.378	-1.374	-1.368	-1.359	-1.349	-1.338	-1.324	-1.308	-1.290	-1.270	-1.250	-1.226	-1.201	-1.174	-1.146	-1.116	-1.084	-1.051	-1.015	-0.980	-0.942	-0.904	-0.865	-0.824	-0.782	-0.740	-0.698	-0.654	-0.610	-0.565	-0.521	-0.476	-0.432	-0.388	-0.342	-0.299	-0.256	-0.214	-0.171	-0.130	-0.090	-0.051	-0.012	0.024	0.061	0.095	0.129	0.161	0.192	0.221	0.249	0.276	0.301	0.325	0.348	0.368	0.386	0.404	0.420	0.436	0.450	0.461	0.471	0.481	0.491	0.499	0.506	0.511	0.516	0.520	0.524	0.526	0.530	0.531	0.532	0.534	0.536	0.536	0.538	0.538	0.538	0.540	0.540	0.541	0.544	0.546	0.548	0.551	0.554	0.559	0.562	0.568	0.574	0.581	0.589	0.598	0.606	0.616	0.628	0.640	0.652	0.665	0.680	0.695	0.711	0.728	0.746	0.765	0.784	0.805	0.826	0.848	0.871	0.895	0.919	0.942	0.969	0.994	1.020	1.048	1.072	1.101	1.129	1.156	1.184	1.212	1.241	1.269	1.298	1.326	1.354	1.381	1.409	1.438	1.464	1.491	1.518	1.544	1.569	1.594	1.619	1.642	1.668	1.690	1.711	1.732	1.754	1.772	1.791	1.809	1.826	1.842	1.856	1.871	1.884	1.896	1.908	1.918	1.928	1.935	1.942	1.950	1.956	1.960	1.964	1.966	1.969	1.970	1.969	1.968	1.965	1.962	1.959	1.955	1.949	1.941	1.935	1.928	1.919	1.910	1.900	1.889	1.879	1.866	1.854	1.841	1.828	1.814	1.799	1.784	1.770	1.755	1.739	1.722	1.706	1.690	1.674	1.658	1.641	1.624	1.606	1.591	1.575	1.558	1.541	1.526	1.509	1.495	1.479	1.464	1.450	1.436	1.421	1.410	1.398	1.385	1.375	1.364	1.355	1.346	1.339	1.331	1.326	1.321	1.316	1.314	1.312	1.311	1.311	1.314	1.318	1.320	1.325	1.331	1.338	1.346	1.355	1.364	1.375	1.386	1.399	1.412	1.425	1.440	1.454	1.469	1.485	1.500	1.516	1.534	1.549	1.566	1.582	1.599	1.614	1.630	1.645	1.659	1.672	1.686	1.696	1.709	1.718	1.726	1.734	1.740	1.745	1.749	1.751	1.750	1.750	1.748	1.744	1.739	1.731	1.722	1.711	1.700	1.688	1.671	1.655	1.638	1.618	1.596	1.572	1.548	1.522	1.496	1.469	1.440	1.410	1.379	1.348	1.314	1.280	1.246	1.211	1.176	1.141	1.106	1.070	1.034	0.998	0.961	0.925	0.889	0.852	0.818	0.782	0.748	0.714	0.681	0.648	0.615	0.584	0.552	0.522	0.494	0.465	0.438	0.410	0.385	0.360	0.336	0.314	0.292	0.271	0.251	0.232	0.215	0.199	0.182	0.169	0.155	0.142	0.131	0.120	0.110	0.101	0.092	0.085	0.079	0.072	0.068	0.064	0.060	0.056	0.052	0.051	0.051	0.049	0.049	0.049	0.050	0.051	0.052	0.054	0.055	0.058	0.061	0.062	0.065	0.070	0.072	0.076	0.080	0.084	0.089	0.092	0.095	0.099	0.102	0.108	0.110	0.114	0.116	0.120	0.122	0.126	0.129	0.132	0.135	0.136	0.139	0.141	0.142	0.144	0.145	0.146	0.146	0.146	0.145	0.144	0.142	0.140	0.138	0.134	0.130	0.125	0.121	0.115	0.109	0.102	0.094	0.085	0.076	0.066	0.055	0.044	0.031	0.019	0.005	-0.009	-0.025	-0.041	-0.059	-0.076	-0.095	-0.115	-0.134	-0.156	-0.178	-0.200	-0.224	-0.248	-0.271	-0.298	-0.322	-0.349	-0.376	-0.402	-0.431	-0.459	-0.486	-0.515	-0.544	-0.571	-0.601	-0.630	-0.659	-0.688	-0.716	-0.745	-0.774	-0.802	-0.830	-0.856	-0.882	-0.910	-0.936	-0.960	-0.985	-1.009	-1.032	-1.055	-1.075	-1.096	-1.115	-1.134	-1.151	-1.168	-1.184	-1.199	-1.211	-1.225	-1.236	-1.248	-1.256	-1.265	-1.274	-1.279	-1.285	-1.290	-1.294	-1.296	-1.299	-1.300	-1.300	-1.301	-1.300	-1.298	-1.295	-1.292	-1.290	-1.285	-1.281	-1.278	-1.271	-1.266	-1.262	-1.258	-1.251	-1.246	-1.241	-1.236	-1.231	-1.226	-1.221	-1.218	-1.215	-1.211	-1.209	-1.206	-1.205	-1.205	-1.204	-1.205	-1.206	-1.209	-1.211	-1.216	-1.221	-1.228	-1.234	-1.242	-1.252	-1.262	-1.275	-1.288	-1.301	-1.318	-1.334	-1.352	-1.371	-1.391	-1.414	-1.436	-1.461	-1.485	-1.512	-1.539	-1.568	-1.598	-1.628	-1.659	-1.691	-1.724	-1.758	-1.791	-1.826	-1.861	-1.896	-1.932	-1.970	-2.005	-2.041	-2.079	-2.115	-2.151	-2.185	-2.221	-2.255	-2.289	-2.322	-2.354	-2.385	-2.415	-2.444	-2.471	-2.498	-2.522	-2.545	-2.568	-2.586	-2.605	-2.621	-2.636	-2.650	-2.660	-2.669	-2.676	-2.681	-2.685	-2.686	-2.685	-2.681	-2.678	-2.671	-2.662	-2.652	-2.641	-2.628	-2.612	-2.596	-2.579	-2.559	-2.538	-2.516	-2.495	-2.471	-2.448	-2.421	-2.396	-2.370	-2.342	-2.315	-2.289	-2.261	-2.234	-2.206	-2.179	-2.152	-2.126	-2.101	-2.076	-2.050	-2.027	-2.004	-1.981	-1.959	-1.939	-1.918	-1.899	-1.880	-1.862	-1.845	-1.829	-1.814	-1.800	-1.786	-1.774	-1.762	-1.751	-1.741	-1.731	-1.724	-1.716	-1.709	-1.701	-1.695	-1.690	-1.684	-1.679	-1.674	-1.670	-1.664	-1.660	-1.655	-1.651	-1.646	-1.641	-1.636	-1.632	-1.628	-1.621	-1.616	-1.610	-1.604	-1.598	-1.591	-1.584	-1.576	-1.568	-1.560	-1.550	-1.542	-1.531	-1.522	-1.512	-1.502	-1.491	-1.481	-1.471	-1.460	-1.448	-1.438	-1.426	-1.414	-1.404	-1.391	-1.380	-1.370	-1.359	-1.348	-1.336	-1.326	-1.316	-1.308	-1.298	-1.288	-1.280	-1.272	-1.264	-1.256	-1.249	-1.242	-1.236	-1.230	-1.225	-1.220	-1.214	-1.210	-1.205	-1.201	-1.198	-1.194	-1.190	-1.189	-1.186	-1.182	-1.181	-1.179	-1.176	-1.174	-1.172	-1.171	-1.169	-1.166	-1.164	-1.161	-1.159	-1.155	-1.152	-1.149	-1.145	-1.142	-1.138	-1.132	-1.129	-1.122	-1.119	-1.112	-1.106	-1.099	-1.092	-1.085	-1.078	-1.069	-1.060	-1.051	-1.042	-1.032	-1.022	-1.012	-1.001	-0.991	-0.979	-0.968	-0.956	-0.944	-0.931	-0.918	-0.906	-0.892	-0.879	-0.866	-0.851	-0.839	-0.825	-0.810	-0.796	-0.781	-0.769	-0.755	-0.741	-0.726	-0.712	-0.700	-0.686	-0.674	-0.660	-0.648	-0.636	-0.622	-0.611	-0.599	-0.588	-0.576	-0.565	-0.554	-0.544	-0.534	-0.524	-0.515	-0.506	-0.498	-0.489	-0.480	-0.474	-0.468	-0.460	-0.454	-0.449	-0.442	-0.438	-0.432	-0.428	-0.422	-0.419	-0.415	-0.411	-0.409	-0.406	-0.404	-0.401	-0.399	-0.396	-0.395	-0.392	-0.390	-0.388	-0.385	-0.384	-0.381	-0.379	-0.374	-0.371	-0.369	-0.364	-0.360	-0.356	-0.351	-0.345	-0.340	-0.335	-0.328	-0.321	-0.314	-0.308	-0.299	-0.291	-0.282	-0.274	-0.264	-0.255	-0.244	-0.234	-0.222	-0.211	-0.200	-0.189	-0.176	-0.164	-0.152	-0.140	-0.128	-0.115	-0.102	-0.090	-0.078	-0.065	-0.054	-0.041	-0.030	-0.019	-0.008	0.002	0.014	0.024	0.034	0.042	0.051	0.060	0.069	0.076	0.084	0.090	0.096	0.101	0.108	0.112	0.118	0.121	0.125	0.129	0.132	0.136	0.139	0.141	0.144	0.148	0.150	0.152	0.155	0.159	0.162	0.166	0.169	0.174	0.179	0.184	0.189	0.195	0.201	0.208	0.215	0.224	0.232	0.241	0.251	0.261	0.272	0.284	0.295	0.309	0.321	0.335	0.349	0.364	0.380	0.394	0.410	0.426	0.442	0.458	0.474	0.490	0.506	0.522	0.539	0.555	0.570	0.584	0.599	0.612	0.626	0.639	0.651	0.662	0.672	0.682	0.691	0.699	0.705	0.712	0.718	0.720	0.722	0.725	0.726	0.725	0.724	0.721	0.719	0.714	0.708	0.701	0.694	0.684	0.675	0.665	0.654	0.642	0.629	0.616	0.601	0.588	0.572	0.556	0.541	0.524	0.507	0.490	0.472	0.455	0.438	0.420	0.401	0.384	0.366	0.349	0.331	0.314	0.298	0.281	0.265	0.249	0.235	0.219	0.205	0.190	0.176	0.164	0.151	0.138	0.126	0.115	0.105	0.094	0.085	0.076	0.069	0.060	0.054	0.048	0.042	0.038	0.035	0.031	0.029	0.028	0.026	0.025	0.025	0.025	0.026	0.029	0.031	0.034	0.038	0.041	0.045	0.050	0.056	0.062	0.069	0.075	0.082	0.090	0.099	0.106	0.116	0.125	0.134	0.144	0.152	0.162	0.174	0.184	0.194	0.202	0.212	0.224	0.232	0.242	0.252	0.261	0.270	0.279	0.286	0.295	0.302	0.310	0.316	0.322	0.328	0.332	0.338	0.340	0.344	0.346	0.349	0.349	0.349	0.349	0.349	0.346	0.344	0.340	0.336	0.331	0.325	0.320	0.312	0.306	0.298	0.290	0.280	0.271	0.260	0.250	0.239	0.228	0.216	0.204	0.192	0.180	0.168	0.155	0.142	0.129	0.118	0.105	0.092	0.081	0.070	0.059	0.048	0.039	0.028	0.018	0.010	0.001	-0.006	-0.014	-0.021	-0.026	-0.031	-0.035	-0.040	-0.041	-0.045	-0.046	-0.048	-0.046	-0.046	-0.044	-0.041	-0.038	-0.035	-0.030	-0.025	-0.020	-0.014	-0.008	-0.001	0.008	0.014	0.022	0.030	0.039	0.048	0.056	0.066	0.075	0.084	0.092	0.102	0.110	0.119	0.128	0.135	0.142	0.151	0.159	0.165	0.172	0.178	0.184	0.188	0.192	0.196	0.200	0.202	0.205	0.206	0.208	0.209	0.209	0.208	0.206	0.205	0.204	0.201	0.199	0.196	0.192	0.189	0.185	0.180	0.175	0.170	0.164	0.159	0.154	0.148	0.142	0.138	0.131	0.126	0.121	0.116	0.111	0.106	0.102	0.098	0.095	0.091	0.088	0.086	0.084	0.082	0.081	0.081	0.080	0.081	0.081	0.084	0.085	0.088	0.091	0.095	0.099	0.104	0.108	0.114	0.119	0.125	0.132	0.139	0.146	0.152	0.161	0.169	0.178	0.185	0.194	0.202	0.210	0.219	0.228	0.236	0.244	0.251	0.259	0.266	0.274	0.279	0.285	0.292	0.298	0.301	0.305	0.309	0.311	0.312	0.314	0.315	0.314	0.312	0.310	0.308	0.304	0.299	0.292	0.286	0.279	0.269	0.259	0.249	0.236	0.224	0.210	0.195	0.179	0.161	0.144	0.125	0.106	0.085	0.062	0.041	0.018	-0.008	-0.031	-0.058	-0.082	-0.110	-0.136	-0.165	-0.194	-0.222	-0.251	-0.281	-0.311	-0.341	-0.372	-0.402	-0.432	-0.464	-0.495	-0.525	-0.556	-0.588	-0.616	-0.648	-0.676	-0.705	-0.734	-0.762	-0.790	-0.815	-0.842	-0.868	-0.891	-0.915	-0.938	-0.960	-0.981	-1.000	-1.019	-1.038	-1.054	-1.070	-1.085	-1.099	-1.110	-1.122	-1.131	-1.140	-1.149	-1.154	-1.160	-1.164	-1.168	-1.170	-1.171	-1.171	-1.170	-1.169	-1.166	-1.162	-1.159	-1.154	-1.148	-1.142	-1.136	-1.129	-1.121	-1.114	-1.105	-1.098	-1.088	-1.080	-1.071	-1.064	-1.055	-1.048	-1.039	-1.032	-1.024	-1.018	-1.011	-1.006	-1.000	-0.996	-0.991	-0.988	-0.985	-0.982	-0.981	-0.980	-0.981	-0.981	-0.982	-0.986	-0.989	-0.992	-0.996	-1.001	-1.008	-1.014	-1.020	-1.028	-1.035	-1.044	-1.052	-1.061	-1.070	-1.081	-1.090	-1.100	-1.109	-1.119	-1.128	-1.136	-1.145	-1.154	-1.162	-1.171	-1.179	-1.186	-1.192	-1.199	-1.205	-1.210	-1.214	-1.219	-1.222	-1.225	-1.226	-1.228	-1.228	-1.228	-1.228	-1.226	-1.224	-1.221	-1.219	-1.215	-1.211	-1.206	-1.201	-1.195	-1.190	-1.184	-1.176	-1.170	-1.162	-1.156	-1.149	-1.141	-1.132	-1.125	-1.116	-1.110	-1.100	-1.092	-1.085	-1.075	-1.068	-1.059	-1.050	-1.041	-1.034	-1.025	-1.016	-1.008	-1.000	-0.991	-0.984	-0.974	-0.965	-0.956	-0.946	-0.939	-0.929	-0.919	-0.910	-0.900	-0.890	-0.880	-0.869	-0.858	-0.848	-0.836	-0.824	-0.811	-0.800	-0.788	-0.774	-0.761	-0.748	-0.734	-0.721	-0.706	-0.692	-0.679	-0.664	-0.649	-0.635	-0.620	-0.605	-0.591	-0.578	-0.562	-0.550	-0.535	-0.522	-0.509	-0.498	-0.484	-0.472	-0.462	-0.450	-0.440	-0.429	-0.420	-0.411	-0.402	-0.395	-0.388	-0.380	-0.374	-0.368	-0.361	-0.356	-0.352	-0.349	-0.345	-0.341	-0.338	-0.335	-0.332	-0.331	-0.328	-0.326	-0.325	-0.322	-0.320	-0.318	-0.316	-0.314	-0.311	-0.309	-0.306	-0.301	-0.299	-0.292	-0.289	-0.284	-0.279	-0.271	-0.265	-0.258	-0.250	-0.241	-0.232	-0.225	-0.215	-0.205	-0.194	-0.184	-0.174	-0.161	-0.150	-0.139	-0.126	-0.114	-0.101	-0.090	-0.076	-0.064	-0.051	-0.040	-0.029	-0.018	-0.005	0.005	0.015	0.025	0.035	0.044	0.052	0.061	0.068	0.074	0.081	0.085	0.090	0.094	0.098	0.100	0.101	0.102	0.104	0.102	0.102	0.101	0.099	0.096	0.094	0.090	0.086	0.081	0.078	0.071	0.066	0.061	0.056	0.051	0.045	0.040	0.034	0.028	0.022	0.016	0.012	0.006	0.002	-0.002	-0.006	-0.010	-0.012	-0.015	-0.016	-0.019	-0.020	-0.020	-0.021	-0.020	-0.019	-0.018	-0.016	-0.014	-0.010	-0.008	-0.004	0.000	0.005	0.009	0.014	0.021	0.026	0.032	0.039	0.045	0.051	0.059	0.066	0.074	0.080	0.088	0.094	0.101	0.109	0.115	0.121	0.128	0.132	0.139	0.145	0.151	0.155	0.161	0.166	0.170	0.174	0.179	0.181	0.184	0.188	0.189	0.191	0.194	0.195	0.196	0.196	0.198	0.199	0.199	0.200	0.200	0.201	0.200	0.201	0.200	0.201	0.201	0.202	0.202	0.202	0.204	0.205	0.205	0.206	0.209	0.210	0.212	0.215	0.218	0.220	0.225	0.229	0.232	0.236	0.241	0.246	0.251	0.258	0.262	0.269	0.276	0.284	0.291	0.298	0.306	0.315	0.322	0.331	0.340	0.349	0.358	0.366	0.375	0.384	0.392	0.401	0.410	0.418	0.425	0.432	0.440	0.448	0.454	0.460	0.466	0.470	0.475	0.480	0.482	0.485	0.488	0.490	0.490	0.490	0.489	0.488	0.485	0.481	0.478	0.471	0.465	0.459	0.450	0.441	0.432	0.422	0.411	0.398	0.385	0.372	0.358	0.341	0.326	0.310	0.292	0.274	0.255	0.236	0.215	0.196	0.175	0.154	0.132	0.111	0.090	0.069	0.046	0.024	0.002	-0.020	-0.041	-0.062	-0.084	-0.105	-0.126	-0.146	-0.166	-0.184	-0.202	-0.220	-0.238	-0.254	-0.269	-0.284	-0.298	-0.309	-0.321	-0.331	-0.340	-0.349	-0.356	-0.362	-0.369	-0.372	-0.376	-0.378	-0.379	-0.379	-0.379	-0.375	-0.371	-0.368	-0.362	-0.356	-0.349	-0.341	-0.332	-0.322	-0.312	-0.302	-0.291	-0.279	-0.268	-0.255	-0.242	-0.229	-0.215	-0.202	-0.189	-0.176	-0.162	-0.150	-0.138	-0.125	-0.112	-0.101	-0.090	-0.080	-0.070	-0.061	-0.052	-0.045	-0.039	-0.031	-0.026	-0.021	-0.018	-0.015	-0.014	-0.012	-0.012	-0.014	-0.016	-0.019	-0.022	-0.028	-0.034	-0.040	-0.048	-0.056	-0.065	-0.075	-0.085	-0.098	-0.109	-0.121	-0.132	-0.146	-0.160	-0.174	-0.188	-0.202	-0.216	-0.231	-0.246	-0.260	-0.275	-0.289	-0.304	-0.318	-0.332	-0.345	-0.359	-0.372	-0.386	-0.399	-0.410	-0.424	-0.435	-0.448	-0.459	-0.470	-0.481	-0.491	-0.501	-0.512	-0.521	-0.531	-0.541	-0.551	-0.560	-0.570	-0.579	-0.589	-0.598	-0.608	-0.618	-0.628	-0.638	-0.649	-0.658	-0.670	-0.681	-0.692	-0.705	-0.718	-0.730	-0.745	-0.759	-0.774	-0.790	-0.805	-0.824	-0.840	-0.859	-0.878	-0.896	-0.918	-0.938	-0.959	-0.981	-1.004	-1.025	-1.049	-1.071	-1.096	-1.120	-1.144	-1.169	-1.194	-1.219	-1.242	-1.268	-1.291	-1.316	-1.340	-1.364	-1.386	-1.409	-1.431	-1.451	-1.472	-1.492	-1.511	-1.529	-1.546	-1.562	-1.576	-1.590	-1.602	-1.614	-1.624	-1.631	-1.639	-1.645	-1.650	-1.652	-1.655	-1.655	-1.654	-1.652	-1.648	-1.642	-1.636	-1.628	-1.618	-1.608	-1.596	-1.582	-1.568	-1.552	-1.536	-1.519	-1.500	-1.482	-1.462	-1.442	-1.421	-1.400	-1.378	-1.355	-1.332	-1.310	-1.288	-1.265	-1.241	-1.220	-1.198	-1.175	-1.154	-1.131	-1.110	-1.090	-1.069	-1.050	-1.030	-1.012	-0.995	-0.978	-0.961	-0.946	-0.931	-0.919	-0.905	-0.894	-0.881	-0.871	-0.861	-0.852	-0.844	-0.836	-0.829	-0.822	-0.816	-0.811	-0.806	-0.801	-0.798	-0.795	-0.791	-0.788	-0.786	-0.782	-0.780	-0.778	-0.775	-0.771	-0.769	-0.766	-0.764	-0.760	-0.756	-0.752	-0.749	-0.744	-0.739	-0.732	-0.728	-0.721	-0.714	-0.706	-0.699	-0.691	-0.682	-0.674	-0.662	-0.652	-0.641	-0.631	-0.619	-0.606	-0.595	-0.581	-0.568	-0.552	-0.538	-0.522	-0.509	-0.492	-0.478	-0.461	-0.445	-0.429	-0.412	-0.398	-0.381	-0.364	-0.349	-0.332	-0.318	-0.302	-0.288	-0.272	-0.259	-0.245	-0.232	-0.220	-0.208	-0.196	-0.185	-0.176	-0.166	-0.158	-0.150	-0.144	-0.136	-0.131	-0.126	-0.122	-0.120	-0.118	-0.116	-0.116	-0.118	-0.120	-0.121	-0.125	-0.130	-0.135	-0.141	-0.148	-0.156	-0.164	-0.174	-0.185	-0.195	-0.208	-0.219	-0.231	-0.245	-0.259	-0.272	-0.288	-0.302	-0.318	-0.332	-0.349	-0.364	-0.380	-0.396	-0.410	-0.426	-0.441	-0.456	-0.470	-0.484	-0.496	-0.509	-0.521	-0.532	-0.542	-0.551	-0.560	-0.568	-0.574	-0.580	-0.585	-0.589	-0.591	-0.592	-0.591	-0.590	-0.588	-0.584	-0.579	-0.571	-0.564	-0.554	-0.545	-0.531	-0.519	-0.504	-0.489	-0.471	-0.454	-0.435	-0.416	-0.395	-0.374	-0.351	-0.328	-0.305	-0.281	-0.258	-0.231	-0.206	-0.180	-0.154	-0.129	-0.102	-0.076	-0.050	-0.025	0.001	0.025	0.050	0.074	0.096	0.119	0.141	0.164	0.185	0.204	0.222	0.240	0.259	0.274	0.289	0.304	0.316	0.330	0.340	0.350	0.359	0.368	0.374	0.380	0.385	0.390	0.392	0.395	0.396	0.398	0.396	0.395	0.392	0.390	0.386	0.381	0.376	0.372	0.365	0.359	0.352	0.345	0.338	0.330	0.322	0.314	0.306	0.299	0.290	0.281	0.272	0.264	0.255	0.246	0.238	0.230	0.221	0.214	0.206	0.198	0.191	0.184	0.178	0.171	0.164	0.159	0.152	0.146	0.142	0.139	0.134	0.130	0.128	0.125	0.121	0.120	0.118	0.115	0.114	0.112	0.112	0.110	0.110	0.109	0.108	0.108	0.108	0.108	0.108	0.106	0.108	0.106	0.106	0.108	0.106	0.105	0.105	0.104	0.102	0.100	0.099	0.096	0.095	0.092	0.089	0.085	0.082	0.079	0.075	0.070	0.065	0.060	0.055	0.049	0.044	0.038	0.031	0.024	0.016	0.009	0.001	-0.008	-0.016	-0.025	-0.032	-0.041	-0.050	-0.060	-0.068	-0.078	-0.086	-0.095	-0.104	-0.112	-0.121	-0.130	-0.138	-0.145	-0.152	-0.160	-0.168	-0.174	-0.180	-0.186	-0.192	-0.196	-0.201	-0.206	-0.211	-0.214	-0.218	-0.221	-0.225	-0.226	-0.229	-0.230	-0.231	-0.234	-0.235	-0.236	-0.238	-0.238	-0.240	-0.241	-0.242	-0.242	-0.244	-0.246	-0.249	-0.251	-0.252	-0.256	-0.259	-0.262	-0.268	-0.272	-0.278	-0.284	-0.291	-0.299	-0.308	-0.318	-0.330	-0.341	-0.355	-0.369	-0.384	-0.400	-0.419	-0.436	-0.455	-0.475	-0.496	-0.519	-0.542	-0.566	-0.590	-0.618	-0.644	-0.671	-0.700	-0.729	-0.759	-0.790	-0.821	-0.851	-0.884	-0.916	-0.948	-0.980	-1.012	-1.045	-1.079	-1.110	-1.144	-1.176	-1.208	-1.239	-1.270	-1.301	-1.331	-1.361	-1.390	-1.419	-1.448	-1.474	-1.500	-1.525	-1.550	-1.574	-1.596	-1.619	-1.640	-1.660	-1.680	-1.699	-1.716	-1.732	-1.749	-1.764	-1.778	-1.790	-1.802	-1.814	-1.824	-1.834	-1.842	-1.850	-1.858	-1.864	-1.870	-1.875	-1.879	-1.881	-1.885	-1.888	-1.889	-1.890	-1.890	-1.890	-1.890	-1.889	-1.888	-1.885	-1.881	-1.879	-1.875	-1.871	-1.866	-1.861	-1.856	-1.850	-1.844	-1.836	-1.828	-1.821	-1.812	-1.804	-1.794	-1.785	-1.775	-1.765	-1.755	-1.745	-1.735	-1.724	-1.712	-1.700	-1.689	-1.676	-1.665	-1.651	-1.640	-1.628	-1.615	-1.602	-1.590	-1.578	-1.565	-1.554	-1.542	-1.531	-1.519	-1.509	-1.496	-1.488	-1.478	-1.469	-1.459	-1.451	-1.444	-1.438	-1.431	-1.426	-1.421	-1.419	-1.415	-1.414	-1.412	-1.414	-1.415	-1.416	-1.419	-1.424	-1.429	-1.435	-1.442	-1.450	-1.460	-1.470	-1.482	-1.495	-1.509	-1.524	-1.539	-1.555	-1.572	-1.592	-1.610	-1.631	-1.651	-1.674	-1.698	-1.720	-1.744	-1.768	-1.792	-1.819	-1.844	-1.871	-1.898	-1.926	-1.954	-1.981	-2.010	-2.038	-2.066	-2.095	-2.124	-2.154	-2.181	-2.211	-2.239	-2.268	-2.296	-2.324	-2.351	-2.378	-2.404	-2.430	-2.456	-2.481	-2.505	-2.528	-2.551	-2.572	-2.592	-2.614	-2.634	-2.652	-2.670	-2.688	-2.702	-2.716	-2.730	-2.742	-2.754	-2.762	-2.772	-2.779	-2.786	-2.790	-2.794	-2.796	-2.798	-2.798	-2.795	-2.792	-2.788	-2.781	-2.775	-2.766	-2.758	-2.746	-2.734	-2.721	-2.706	-2.691	-2.675	-2.656	-2.638	-2.619	-2.598	-2.576	-2.554	-2.531	-2.509	-2.485	-2.460	-2.435	-2.411	-2.385	-2.360	-2.334	-2.309	-2.282	-2.256	-2.232	-2.206	-2.181	-2.158	-2.132	-2.109	-2.086	-2.064	-2.041	-2.020	-2.000	-1.980	-1.961	-1.942	-1.926	-1.910	-1.895	-1.880	-1.868	-1.855	-1.844	-1.834	-1.824	-1.818	-1.810	-1.804	-1.800	-1.796	-1.795	-1.794	-1.792	-1.794	-1.796	-1.798	-1.801	-1.808	-1.811	-1.818	-1.824	-1.831	-1.839	-1.848	-1.856	-1.866	-1.876	-1.886	-1.898	-1.908	-1.918	-1.930	-1.941	-1.951	-1.964	-1.974	-1.986	-1.998	-2.007	-2.019	-2.029	-2.038	-2.046	-2.055	-2.064	-2.070	-2.078	-2.082	-2.089	-2.092	-2.096	-2.099	-2.100	-2.101	-2.100	-2.099	-2.098	-2.094	-2.090	-2.084	-2.079	-2.072	-2.065	-2.055	-2.045	-2.035	-2.024	-2.011	-1.998	-1.984	-1.969	-1.954	-1.938	-1.920	-1.902	-1.884	-1.865	-1.845	-1.826	-1.805	-1.784	-1.764	-1.742	-1.720	-1.699	-1.676	-1.655	-1.632	-1.610	-1.589	-1.566	-1.545	-1.524	-1.502	-1.482	-1.461	-1.440	-1.420	-1.400	-1.380	-1.361	-1.342	-1.324	-1.306	-1.289	-1.271	-1.255	-1.239	-1.222	-1.208	-1.191	-1.176	-1.162	-1.149	-1.135	-1.121	-1.109	-1.094	-1.081	-1.070	-1.058	-1.045	-1.034	-1.021	-1.010	-0.999	-0.989	-0.976	-0.966	-0.956	-0.945	-0.934	-0.922	-0.911	-0.901	-0.890	-0.880	-0.870	-0.859	-0.849	-0.839	-0.829	-0.819	-0.810	-0.801	-0.791	-0.784	-0.775	-0.769	-0.761	-0.752	-0.746	-0.741	-0.735	-0.730	-0.726	-0.722	-0.720	-0.719	-0.719	-0.718	-0.719	-0.722	-0.724	-0.729	-0.734	-0.739	-0.746	-0.755	-0.764	-0.775	-0.786	-0.800	-0.814	-0.830	-0.846	-0.864	-0.882	-0.904	-0.925	-0.948	-0.971	-0.996	-1.021	-1.048	-1.075	-1.104	-1.132	-1.162	-1.194	-1.225	-1.258	-1.290	-1.324	-1.356	-1.391	-1.425	-1.460	-1.494	-1.529	-1.562	-1.598	-1.630	-1.664	-1.696	-1.729	-1.760	-1.791	-1.821	-1.851	-1.879	-1.905	-1.931	-1.956	-1.979	-2.001	-2.022	-2.041	-2.058	-2.074	-2.088	-2.100	-2.111	-2.119	-2.126	-2.130	-2.135	-2.135	-2.134	-2.131	-2.126	-2.119	-2.109	-2.098	-2.084	-2.068	-2.050	-2.030	-2.009	-1.985	-1.959	-1.931	-1.901	-1.870	-1.836	-1.802	-1.766	-1.728	-1.688	-1.646	-1.602	-1.558	-1.511	-1.464	-1.416	-1.366	-1.315	-1.262	-1.210	-1.156	-1.101	-1.046	-0.989	-0.932	-0.875	-0.816	-0.758	-0.699	-0.639	-0.579	-0.519	-0.459	-0.399	-0.339	-0.279	-0.220	-0.160	-0.101	-0.044	0.015	0.072	0.129	0.185	0.239	0.294	0.348	0.401	0.452	0.502	0.552	0.601	0.649	0.695	0.739	0.781	0.824	0.865	0.904	0.941	0.976	1.010	1.044	1.075	1.104	1.132	1.159	1.182	1.205	1.226	1.246	1.265	1.281	1.295	1.308	1.320	1.330	1.338	1.345	1.351	1.355	1.358	1.360	1.360	1.359	1.356	1.352	1.350	1.345	1.339	1.331	1.324	1.316	1.306	1.296	1.288	1.278	1.266	1.255	1.244	1.232	1.221	1.209	1.196	1.185	1.171	1.160	1.148	1.136	1.124	1.112	1.101	1.089	1.079	1.066	1.055	1.045	1.034	1.024	1.015	1.004	0.994	0.985	0.976	0.968	0.958	0.950	0.941	0.931	0.924	0.915	0.906	0.898	0.889	0.880	0.871	0.862	0.851	0.842	0.831	0.822	0.811	0.800	0.789	0.778	0.766	0.754	0.741	0.730	0.716	0.702	0.690	0.676	0.660	0.646	0.631	0.616	0.600	0.584	0.568	0.550	0.534	0.516	0.500	0.481	0.464	0.446	0.428	0.409	0.391	0.372	0.354	0.334	0.316	0.296	0.276	0.258	0.239	0.219	0.200	0.180	0.160	0.140	0.120	0.100	0.079	0.060	0.039	0.019	-0.001	-0.022	-0.042	-0.062	-0.084	-0.104	-0.124	-0.145	-0.165	-0.186	-0.206	-0.228	-0.248	-0.268	-0.288	-0.308	-0.329	-0.349	-0.368	-0.388	-0.408	-0.426	-0.446	-0.464	-0.482	-0.500	-0.518	-0.536	-0.552	-0.569	-0.585	-0.600	-0.615	-0.629	-0.641	-0.654	-0.666	-0.678	-0.689	-0.698	-0.705	-0.714	-0.720	-0.726	-0.730	-0.734	-0.738	-0.739	-0.740	-0.740	-0.740	-0.736	-0.734	-0.730	-0.726	-0.720	-0.714	-0.708	-0.699	-0.690	-0.681	-0.672	-0.662	-0.652	-0.642	-0.631	-0.620	-0.608	-0.596	-0.584	-0.572	-0.560	-0.550	-0.539	-0.528	-0.518	-0.506	-0.498	-0.488	-0.480	-0.472	-0.465	-0.459	-0.454	-0.449	-0.446	-0.444	-0.441	-0.440	-0.441	-0.441	-0.442	-0.446	-0.450	-0.455	-0.461	-0.468	-0.476	-0.485	-0.495	-0.506	-0.518	-0.530	-0.542	-0.555	-0.569	-0.584	-0.598	-0.611	-0.626	-0.642	-0.658	-0.671	-0.686	-0.700	-0.715	-0.728	-0.741	-0.752	-0.764	-0.774	-0.782	-0.791	-0.799	-0.804	-0.809	-0.811	-0.812	-0.812	-0.810	-0.806	-0.801	-0.794	-0.786	-0.774	-0.761	-0.746	-0.730	-0.711	-0.690	-0.669	-0.645	-0.618	-0.590	-0.560	-0.529	-0.496	-0.461	-0.425	-0.388	-0.350	-0.309	-0.268	-0.226	-0.182	-0.139	-0.094	-0.049	-0.004	0.041	0.088	0.135	0.180	0.228	0.272	0.319	0.362	0.408	0.451	0.494	0.536	0.576	0.616	0.655	0.692	0.728	0.762	0.796	0.828	0.858	0.885	0.911	0.936	0.960	0.982	1.002	1.020	1.036	1.051	1.065	1.076	1.088	1.096	1.102	1.110	1.114	1.116	1.120	1.120	1.120	1.121	1.120	1.118	1.115	1.111	1.109	1.104	1.100	1.095	1.091	1.086	1.081	1.078	1.072	1.069	1.066	1.062	1.061	1.059	1.056	1.056	1.058	1.058	1.060	1.062	1.066	1.071	1.076	1.084	1.091	1.100	1.110	1.121	1.134	1.146	1.161	1.176	1.194	1.211	1.230	1.249	1.271	1.294	1.316	1.340	1.365	1.391	1.418	1.445	1.474	1.502	1.534	1.564	1.595	1.626	1.658	1.690	1.724	1.756	1.789	1.822	1.856	1.890	1.924	1.958	1.990	2.022	2.056	2.089	2.121	2.154	2.185	2.215	2.245	2.274	2.302	2.331	2.358	2.382	2.408	2.431	2.454	2.476	2.498	2.515	2.534	2.549	2.564	2.578	2.590	2.600	2.610	2.618	2.624	2.629	2.632	2.634	2.632	2.632	2.630	2.625	2.620	2.614	2.605	2.594	2.584	2.571	2.558	2.544	2.528	2.511	2.492	2.474	2.454	2.434	2.412	2.391	2.368	2.345	2.321	2.298	2.275	2.250	2.225	2.201	2.176	2.152	2.128	2.104	2.081	2.058	2.035	2.013	1.991	1.970	1.949	1.930	1.912	1.895	1.878	1.862	1.848	1.834	1.820	1.810	1.799	1.790	1.781	1.775	1.771	1.768	1.765	1.764	1.764	1.765	1.769	1.772	1.778	1.784	1.790	1.799	1.809	1.820	1.831	1.844	1.856	1.870	1.884	1.900	1.914	1.930	1.946	1.962	1.978	1.994	2.010	2.026	2.042	2.058	2.072	2.086	2.100	2.114	2.128	2.139	2.149	2.158	2.166	2.174	2.179	2.182	2.186	2.189	2.188	2.188	2.184	2.179	2.172	2.164	2.154	2.142	2.129	2.115	2.098	2.080	2.060	2.039	2.015	1.990	1.965	1.936	1.908	1.876	1.845	1.812	1.779	1.742	1.708	1.670	1.631	1.594	1.555	1.515	1.475	1.435	1.394	1.352	1.311	1.270	1.229	1.189	1.149	1.108	1.068	1.029	0.990	0.952	0.914	0.878	0.842	0.808	0.774	0.741	0.709	0.678	0.648	0.619	0.592	0.566	0.541	0.519	0.496	0.475	0.456	0.436	0.420	0.404	0.390	0.378	0.365	0.355	0.345	0.338	0.330	0.322	0.318	0.315	0.311	0.310	0.309	0.309	0.309	0.310	0.311	0.315	0.319	0.322	0.326	0.331	0.336	0.341	0.346	0.352	0.359	0.365	0.371	0.378	0.385	0.390	0.396	0.404	0.409	0.415	0.421	0.426	0.431	0.436	0.439	0.444	0.448	0.450	0.451	0.455	0.456	0.459	0.459	0.460	0.460	0.460	0.459	0.459	0.459	0.456	0.455	0.452	0.450	0.448	0.445	0.441	0.436	0.432	0.429	0.422	0.418	0.412	0.406	0.401	0.394	0.388	0.380	0.372	0.364	0.356	0.349	0.339	0.329	0.320	0.310	0.300	0.289	0.279	0.266	0.254	0.240	0.228	0.212	0.199	0.184	0.168	0.151	0.135	0.118	0.100	0.081	0.062	0.044	0.024	0.004	-0.018	-0.039	-0.061	-0.084	-0.106	-0.130	-0.152	-0.176	-0.201	-0.225	-0.249	-0.274	-0.298	-0.322	-0.346	-0.371	-0.395	-0.419	-0.444	-0.468	-0.490	-0.511	-0.534	-0.555	-0.576	-0.598	-0.616	-0.635	-0.652	-0.669	-0.686	-0.700	-0.715	-0.729	-0.741	-0.752	-0.762	-0.772	-0.781	-0.789	-0.795	-0.801	-0.808	-0.811	-0.814	-0.818	-0.819	-0.820	-0.821	-0.821	-0.820	-0.819	-0.818	-0.815	-0.814	-0.811	-0.810	-0.808	-0.805	-0.802	-0.801	-0.799	-0.799	-0.798	-0.798	-0.798	-0.799	-0.801	-0.805	-0.809	-0.812	-0.818	-0.825	-0.834	-0.844	-0.852	-0.864	-0.878	-0.891	-0.908	-0.924	-0.942	-0.962	-0.982	-1.005	-1.028	-1.052	-1.079	-1.105	-1.134	-1.162	-1.194	-1.224	-1.256	-1.289	-1.324	-1.358	-1.394	-1.429	-1.466	-1.502	-1.539	-1.576	-1.614	-1.651	-1.689	-1.726	-1.764	-1.800	-1.836	-1.871	-1.906	-1.941	-1.974	-2.006	-2.039	-2.069	-2.099	-2.126	-2.155	-2.180	-2.205	-2.229	-2.250	-2.271	-2.290	-2.308	-2.324	-2.338	-2.350	-2.361	-2.370	-2.379	-2.386	-2.390	-2.394	-2.396	-2.396	-2.396	-2.392	-2.389	-2.385	-2.379	-2.371	-2.361	-2.354	-2.342	-2.330	-2.319	-2.305	-2.291	-2.278	-2.264	-2.248	-2.232	-2.216	-2.200	-2.185	-2.168	-2.151	-2.135	-2.119	-2.101	-2.086	-2.070	-2.055	-2.040	-2.025	-2.011	-1.998	-1.984	-1.971	-1.959	-1.948	-1.936	-1.925	-1.915	-1.905	-1.896	-1.888	-1.878	-1.870	-1.862	-1.855	-1.848	-1.840	-1.831	-1.825	-1.818	-1.811	-1.804	-1.798	-1.791	-1.782	-1.776	-1.769	-1.760	-1.752	-1.744	-1.736	-1.728	-1.718	-1.708	-1.698	-1.688	-1.675	-1.664	-1.651	-1.639	-1.626	-1.612	-1.599	-1.584	-1.570	-1.555	-1.539	-1.524	-1.508	-1.491	-1.475	-1.458	-1.441	-1.424	-1.406	-1.390	-1.374	-1.355	-1.339	-1.322	-1.306	-1.290	-1.274	-1.258	-1.242	-1.229	-1.214	-1.199	-1.185	-1.174	-1.160	-1.149	-1.139	-1.128	-1.116	-1.108	-1.099	-1.090	-1.082	-1.075	-1.069	-1.064	-1.056	-1.052	-1.048	-1.042	-1.039	-1.035	-1.031	-1.028	-1.025	-1.021	-1.019	-1.016	-1.014	-1.011	-1.009	-1.005	-1.002	-0.999	-0.996	-0.992	-0.989	-0.985	-0.980	-0.975	-0.970	-0.965	-0.958	-0.951	-0.944	-0.936	-0.929	-0.920	-0.910	-0.900	-0.889	-0.879	-0.868	-0.855	-0.842	-0.830	-0.816	-0.802	-0.788	-0.774	-0.758	-0.741	-0.725	-0.710	-0.694	-0.675	-0.659	-0.641	-0.624	-0.606	-0.589	-0.570	-0.552	-0.535	-0.518	-0.499	-0.480	-0.462	-0.445	-0.428	-0.410	-0.392	-0.375	-0.358	-0.340	-0.322	-0.308	-0.290	-0.274	-0.259	-0.244	-0.228	-0.214	-0.199	-0.185	-0.174	-0.160	-0.148	-0.135	-0.124	-0.112	-0.102	-0.092	-0.084	-0.075	-0.066	-0.058	-0.050	-0.044	-0.038	-0.032	-0.029	-0.025	-0.022	-0.020	-0.018	-0.016	-0.016	-0.018	-0.019	-0.020	-0.022	-0.025	-0.029	-0.032	-0.038	-0.042	-0.049	-0.055	-0.060	-0.068	-0.074	-0.080	-0.089	-0.095	-0.102	-0.109	-0.116	-0.122	-0.129	-0.135	-0.141	-0.148	-0.151	-0.156	-0.160	-0.162	-0.165	-0.165	-0.166	-0.166	-0.165	-0.162	-0.160	-0.156	-0.151	-0.145	-0.138	-0.130	-0.121	-0.111	-0.100	-0.089	-0.075	-0.061	-0.046	-0.031	-0.015	0.004	0.020	0.040	0.059	0.079	0.100	0.121	0.141	0.164	0.184	0.206	0.229	0.250	0.272	0.295	0.316	0.339	0.360	0.380	0.401	0.421	0.441	0.459	0.478	0.496	0.514	0.530	0.546	0.561	0.576	0.590	0.602	0.616	0.628	0.639	0.650	0.659	0.669	0.678	0.685	0.694	0.700	0.708	0.714	0.719	0.725	0.730	0.736	0.742	0.746	0.752	0.758	0.762	0.769	0.775	0.780	0.786	0.792	0.798	0.805	0.811	0.819	0.825	0.834	0.841	0.850	0.858	0.866	0.876	0.885	0.895	0.905	0.914	0.925	0.935	0.945	0.955	0.965	0.974	0.984	0.992	1.000	1.009	1.018	1.025	1.032	1.040	1.045	1.051	1.055	1.058	1.061	1.062	1.065	1.065	1.064	1.062	1.060	1.056	1.051	1.045	1.039	1.031	1.022	1.012	1.002	0.990	0.978	0.964	0.950	0.935	0.919	0.902	0.885	0.868	0.849	0.831	0.810	0.791	0.771	0.751	0.731	0.710	0.690	0.670	0.650	0.630	0.610	0.591	0.571	0.554	0.535	0.519	0.501	0.485	0.470	0.455	0.441	0.428	0.415	0.405	0.394	0.384	0.375	0.369	0.361	0.355	0.350	0.348	0.344	0.342	0.342	0.342	0.342	0.345	0.349	0.354	0.358	0.362	0.369	0.376	0.384	0.392	0.401	0.410	0.419	0.430	0.440	0.450	0.459	0.470	0.481	0.491	0.502	0.514	0.524	0.534	0.544	0.554	0.564	0.572	0.580	0.590	0.596	0.604	0.610	0.616	0.621	0.625	0.630	0.632	0.635	0.638	0.638	0.639	0.639	0.636	0.635	0.632	0.629	0.625	0.621	0.616	0.609	0.602	0.595	0.588	0.579	0.570	0.561	0.551	0.540	0.529	0.518	0.505	0.492	0.480	0.465	0.452	0.438	0.422	0.409	0.394	0.379	0.364	0.348	0.332	0.316	0.300	0.285	0.269	0.252	0.236	0.220	0.204	0.189	0.172	0.158	0.142	0.126	0.112	0.098	0.084	0.070	0.056	0.044	0.031	0.018	0.006	-0.005	-0.016	-0.026	-0.036	-0.045	-0.054	-0.061	-0.069	-0.075	-0.081	-0.088	-0.092	-0.096	-0.100	-0.102	-0.105	-0.106	-0.106	-0.106	-0.105	-0.105	-0.102	-0.100	-0.096	-0.091	-0.088	-0.082	-0.076	-0.070	-0.062	-0.055	-0.049	-0.040	-0.031	-0.022	-0.012	-0.002	0.008	0.018	0.028	0.039	0.050	0.059	0.070	0.081	0.091	0.101	0.112	0.121	0.131	0.141	0.151	0.160	0.169	0.178	0.185	0.192	0.200	0.206	0.214	0.219	0.225	0.230	0.232	0.238	0.240	0.242	0.245	0.246	0.248	0.249	0.249	0.249	0.249	0.248	0.246	0.245	0.245	0.242	0.241	0.239	0.238	0.236	0.234	0.232	0.231	0.230	0.229	0.228	0.228	0.226	0.228	0.228	0.229	0.231	0.234	0.236	0.240	0.244	0.249	0.254	0.259	0.268	0.274	0.282	0.290	0.300	0.310	0.320	0.331	0.342	0.355	0.366	0.379	0.392	0.405	0.420	0.434	0.448	0.461	0.475	0.488	0.502	0.515	0.528	0.540	0.551	0.562	0.572	0.582	0.591	0.599	0.605	0.611	0.616	0.619	0.621	0.622	0.621	0.620	0.616	0.610	0.604	0.594	0.584	0.572	0.559	0.544	0.526	0.507	0.486	0.465	0.440	0.415	0.388	0.359	0.329	0.298	0.265	0.230	0.195	0.158	0.120	0.081	0.041	0.001	-0.041	-0.084	-0.126	-0.169	-0.211	-0.255	-0.298	-0.341	-0.384	-0.428	-0.470	-0.512	-0.555	-0.596	-0.636	-0.676	-0.715	-0.752	-0.789	-0.825	-0.860	-0.891	-0.924	-0.954	-0.982	-1.010	-1.035	-1.059	-1.080	-1.101	-1.120	-1.136	-1.152	-1.166	-1.179	-1.190	-1.198	-1.205	-1.210	-1.214	-1.218	-1.218	-1.216	-1.215	-1.212	-1.208	-1.201	-1.194	-1.188	-1.178	-1.168	-1.156	-1.145	-1.134	-1.121	-1.109	-1.095	-1.080	-1.066	-1.052	-1.039	-1.024	-1.010	-0.996	-0.984	-0.970	-0.958	-0.945	-0.932	-0.921	-0.911	-0.901	-0.892	-0.882	-0.875	-0.868	-0.861	-0.856	-0.851	-0.848	-0.845	-0.844	-0.842	-0.841	-0.842	-0.842	-0.845	-0.848	-0.851	-0.856	-0.860	-0.865	-0.871	-0.878	-0.884	-0.891	-0.899	-0.905	-0.912	-0.920	-0.928	-0.935	-0.942	-0.949	-0.955	-0.961	-0.968	-0.972	-0.978	-0.982	-0.986	-0.990	-0.994	-0.996	-0.999	-1.000	-1.000	-1.000	-0.999	-0.999	-0.996	-0.994	-0.991	-0.988	-0.982	-0.979	-0.974	-0.968	-0.960	-0.954	-0.946	-0.939	-0.931	-0.922	-0.914	-0.905	-0.895	-0.886	-0.878	-0.868	-0.858	-0.848	-0.836	-0.826	-0.816	-0.805	-0.794	-0.784	-0.772	-0.762	-0.752	-0.741	-0.730	-0.719	-0.708	-0.698	-0.686	-0.674	-0.664	-0.652	-0.640	-0.628	-0.616	-0.604	-0.592	-0.580	-0.569	-0.555	-0.544	-0.530	-0.516	-0.504	-0.490	-0.478	-0.464	-0.450	-0.436	-0.422	-0.409	-0.394	-0.380	-0.366	-0.352	-0.340	-0.326	-0.312	-0.300	-0.286	-0.272	-0.261	-0.248	-0.236	-0.226	-0.215	-0.205	-0.196	-0.188	-0.180	-0.172	-0.166	-0.160	-0.155	-0.151	-0.149	-0.146	-0.145	-0.144	-0.144	-0.144	-0.146	-0.148	-0.151	-0.155	-0.159	-0.165	-0.169	-0.175	-0.182	-0.189	-0.196	-0.204	-0.210	-0.219	-0.225	-0.232	-0.240	-0.246	-0.252	-0.258	-0.264	-0.269	-0.274	-0.276	-0.280	-0.282	-0.284	-0.282	-0.282	-0.280	-0.276	-0.272	-0.266	-0.259	-0.250	-0.241	-0.231	-0.220	-0.208	-0.194	-0.179	-0.162	-0.145	-0.128	-0.109	-0.089	-0.069	-0.048	-0.025	-0.002	0.020	0.044	0.068	0.091	0.115	0.139	0.162	0.186	0.211	0.234	0.258	0.279	0.301	0.322	0.342	0.362	0.381	0.400	0.416	0.432	0.448	0.460	0.474	0.485	0.495	0.504	0.511	0.518	0.522	0.528	0.530	0.532	0.534	0.534	0.532	0.530	0.529	0.524	0.520	0.516	0.510	0.505	0.500	0.492	0.486	0.480	0.474	0.466	0.459	0.454	0.446	0.441	0.435	0.430	0.426	0.422	0.418	0.416	0.414	0.412	0.412	0.414	0.415	0.418	0.421	0.425	0.431	0.438	0.444	0.451	0.460	0.469	0.480	0.491	0.502	0.515	0.528	0.541	0.554	0.569	0.584	0.599	0.614	0.629	0.644	0.658	0.672	0.688	0.704	0.716	0.730	0.744	0.756	0.768	0.779	0.790	0.800	0.809	0.819	0.826	0.831	0.838	0.842	0.846	0.848	0.850	0.850	0.850	0.849	0.848	0.845	0.841	0.838	0.832	0.828	0.821	0.816	0.809	0.801	0.794	0.786	0.779	0.770	0.762	0.755	0.746	0.739	0.731	0.725	0.718	0.711	0.705	0.700	0.695	0.691	0.688	0.685	0.682	0.681	0.681	0.681	0.681	0.685	0.688	0.691	0.696	0.701	0.708	0.714	0.722	0.730	0.740	0.748	0.759	0.769	0.780	0.791	0.802	0.814	0.826	0.839	0.852	0.864	0.876	0.889	0.901	0.912	0.924	0.935	0.945	0.955	0.964	0.972	0.980	0.989	0.995	1.001	1.005	1.009	1.011	1.014	1.014	1.014	1.012	1.011	1.008	1.004	0.998	0.991	0.984	0.975	0.966	0.956	0.945	0.934	0.919	0.906	0.890	0.876	0.859	0.841	0.824	0.805	0.786	0.766	0.746	0.726	0.705	0.685	0.664	0.641	0.620	0.599	0.576	0.556	0.534	0.511	0.490	0.469	0.448	0.426	0.406	0.388	0.368	0.349	0.330	0.312	0.295	0.278	0.261	0.246	0.231	0.219	0.205	0.192	0.181	0.170	0.160	0.150	0.140	0.132	0.124	0.118	0.111	0.106	0.102	0.099	0.095	0.094	0.091	0.091	0.090	0.090	0.090	0.090	0.091	0.092	0.095	0.096	0.098	0.100	0.104	0.104	0.108	0.110	0.111	0.114	0.115	0.118	0.119	0.120	0.120	0.120	0.119	0.119	0.118	0.116	0.114	0.111	0.108	0.104	0.099	0.092	0.088	0.081	0.074	0.065	0.055	0.046	0.035	0.024	0.012	0.000	-0.014	-0.028	-0.041	-0.056	-0.072	-0.088	-0.102	-0.120	-0.138	-0.155	-0.174	-0.191	-0.210	-0.228	-0.246	-0.265	-0.284	-0.302	-0.321	-0.339	-0.358	-0.376	-0.394	-0.412	-0.430	-0.446	-0.464	-0.480	-0.496	-0.511	-0.528	-0.544	-0.558	-0.571	-0.586	-0.600	-0.612	-0.626	-0.638	-0.650	-0.661	-0.672	-0.684	-0.695	-0.706	-0.716	-0.728	-0.738	-0.746	-0.756	-0.765	-0.775	-0.784	-0.792	-0.801	-0.810	-0.819	-0.829	-0.838	-0.848	-0.858	-0.868	-0.878	-0.888	-0.898	-0.909	-0.919	-0.931	-0.941	-0.952	-0.964	-0.975	-0.988	-0.999	-1.011	-1.022	-1.036	-1.048	-1.061	-1.074	-1.086	-1.099	-1.111	-1.124	-1.135	-1.148	-1.159	-1.171	-1.182	-1.194	-1.204	-1.214	-1.224	-1.231	-1.240	-1.249	-1.255	-1.261	-1.268	-1.272	-1.276	-1.280	-1.282	-1.285	-1.285	-1.285	-1.284	-1.282	-1.279	-1.275	-1.270	-1.264	-1.258	-1.250	-1.242	-1.232	-1.222	-1.211	-1.200	-1.186	-1.172	-1.159	-1.144	-1.129	-1.114	-1.098	-1.080	-1.062	-1.046	-1.029	-1.011	-0.995	-0.978	-0.960	-0.942	-0.926	-0.909	-0.892	-0.876	-0.860	-0.845	-0.830	-0.816	-0.802	-0.790	-0.779	-0.768	-0.756	-0.748	-0.739	-0.731	-0.724	-0.719	-0.711	-0.709	-0.705	-0.701	-0.699	-0.699	-0.699	-0.700	-0.700	-0.702	-0.705	-0.709	-0.712	-0.718	-0.722	-0.726	-0.732	-0.738	-0.745	-0.750	-0.756	-0.761	-0.768	-0.774	-0.780	-0.785	-0.790	-0.794	-0.800	-0.804	-0.806	-0.810	-0.811	-0.812	-0.814	-0.815	-0.815	-0.812	-0.810	-0.808	-0.804	-0.799	-0.794	-0.788	-0.780	-0.772	-0.764	-0.755	-0.745	-0.734	-0.722	-0.710	-0.696	-0.684	-0.670	-0.656	-0.641	-0.625	-0.609	-0.594	-0.578	-0.561	-0.544	-0.529	-0.511	-0.495	-0.480	-0.464	-0.449	-0.434	-0.419	-0.404	-0.390	-0.376	-0.364	-0.350	-0.339	-0.328	-0.318	-0.306	-0.298	-0.289	-0.282	-0.276	-0.271	-0.265	-0.261	-0.259	-0.258	-0.256	-0.255	-0.255	-0.256	-0.259	-0.262	-0.265	-0.270	-0.274	-0.280	-0.286	-0.292	-0.300	-0.308	-0.316	-0.324	-0.334	-0.344	-0.354	-0.364	-0.374	-0.384	-0.395	-0.406	-0.418	-0.428	-0.438	-0.449	-0.459	-0.468	-0.478	-0.486	-0.495	-0.502	-0.509	-0.516	-0.522	-0.528	-0.531	-0.536	-0.539	-0.541	-0.541	-0.541	-0.541	-0.539	-0.535	-0.531	-0.526	-0.520	-0.512	-0.504	-0.495	-0.485	-0.474	-0.461	-0.448	-0.432	-0.416	-0.399	-0.381	-0.362	-0.344	-0.322	-0.301	-0.280	-0.256	-0.234	-0.209	-0.186	-0.160	-0.136	-0.111	-0.086	-0.061	-0.036	-0.011	0.014	0.038	0.062	0.085	0.109	0.131	0.155	0.176	0.196	0.218	0.236	0.255	0.271	0.289	0.305	0.319	0.332	0.345	0.358	0.368	0.376	0.385	0.394	0.400	0.405	0.410	0.414	0.416	0.419	0.420	0.420	0.420	0.418	0.415	0.411	0.409	0.404	0.399	0.394	0.388	0.381	0.375	0.369	0.360	0.354	0.346	0.339	0.331	0.324	0.316	0.309	0.300	0.294	0.286	0.279	0.272	0.266	0.259	0.254	0.249	0.242	0.238	0.234	0.229	0.226	0.222	0.220	0.218	0.215	0.214	0.214	0.211	0.211	0.211	0.211	0.212	0.212	0.214	0.215	0.218	0.219	0.221	0.224	0.228	0.230	0.234	0.238	0.241	0.244	0.248	0.252	0.256	0.260	0.264	0.269	0.272	0.276	0.280	0.284	0.286	0.290	0.292	0.295	0.299	0.301	0.302	0.304	0.306	0.306	0.308	0.306	0.308	0.306	0.305	0.304	0.304	0.301	0.298	0.295	0.290	0.288	0.281	0.278	0.271	0.266	0.259	0.251	0.245	0.235	0.226	0.218	0.209	0.198	0.188	0.178	0.168	0.155	0.144	0.132	0.120	0.109	0.096	0.084	100.000	5.000	2.000	1.000	5.000	0.000	0.000	0.000	0.000	0.000	0.000	0.000	0.000	0.000	0.000	0.000	0.000	0.000	1.009	0.992	0.979	0.964	0.949	0.935	0.922	0.910	0.898	0.886	0.875	0.866	0.856	0.846	0.839	0.830	0.824	0.818	0.812	0.808	0.804	0.800	0.796	0.795	0.794	0.794	0.794	0.794	0.795	0.798	0.799	0.802	0.808	0.812	0.816	0.821	0.830	0.836	0.842	0.850	0.859	0.868	0.876	0.886	0.895	0.906	0.916	0.928	0.939	0.951	0.964	0.975	0.988	1.001	1.014	1.026	1.040	1.054	1.066	1.079	1.091	1.105	1.116	1.129	1.140	1.150	1.161	1.171	1.181	1.191	1.200	1.209	1.216	1.224	1.231	1.236	1.242	1.245	1.249	1.251	1.251	1.251	1.251	1.250	1.246	1.242	1.239	1.231	1.225	1.218	1.208	1.199	1.188	1.175	1.161	1.146	1.132	1.116	1.098	1.081	1.061	1.041	1.021	1.000	0.979	0.955	0.934	0.910	0.886	0.862	0.838	0.812	0.789	0.764	0.740	0.715	0.690	0.665	0.641	0.619	0.596	0.572	0.550	0.529	0.507	0.488	0.469	0.450	0.431	0.415	0.399	0.382	0.368	0.355	0.342	0.329	0.319	0.308	0.298	0.289	0.281	0.274	0.266	0.260	0.255	0.250	0.246	0.242	0.239	0.236	0.234	0.231	0.229	0.229	0.228	0.225	0.224	0.221	0.220	0.218	0.216	0.215	0.211	0.209	0.205	0.201	0.198	0.192	0.188	0.182	0.178	0.170	0.162	0.154	0.145	0.138	0.128	0.116	0.105	0.094	0.081	0.068	0.055	0.040	0.026	0.011	-0.005	-0.021	-0.039	-0.056	-0.074	-0.092	-0.111	-0.130	-0.150	-0.171	-0.192	-0.212	-0.235	-0.258	-0.279	-0.301	-0.324	-0.346	-0.370	-0.394	-0.416	-0.440	-0.462	-0.486	-0.511	-0.534	-0.558	-0.581	-0.605	-0.629	-0.652	-0.676	-0.700	-0.724	-0.748	-0.770	-0.792	-0.815	-0.838	-0.859	-0.881	-0.901	-0.922	-0.942	-0.964	-0.984	-1.002	-1.021	-1.040	-1.058	-1.075	-1.091	-1.108	-1.121	-1.138	-1.150	-1.164	-1.176	-1.186	-1.198	-1.208	-1.216	-1.224	-1.231	-1.238	-1.242	-1.246	-1.249	-1.251	-1.251	-1.251	-1.251	-1.249	-1.246	-1.241	-1.236	-1.230	-1.224	-1.215	-1.206	-1.198	-1.188	-1.176	-1.164	-1.151	-1.139	-1.125	-1.110	-1.095	-1.080	-1.064	-1.048	-1.030	-1.012	-0.994	-0.976	-0.958	-0.938	-0.920	-0.900	-0.881	-0.862	-0.845	-0.826	-0.808	-0.790	-0.772	-0.756	-0.739	-0.722	-0.708	-0.691	-0.676	-0.662	-0.650	-0.638	-0.626	-0.615	-0.605	-0.596	-0.589	-0.582	-0.578	-0.574	-0.571	-0.570	-0.570	-0.571	-0.575	-0.578	-0.584	-0.591	-0.599	-0.609	-0.620	-0.632	-0.648	-0.662	-0.680	-0.699	-0.720	-0.740	-0.764	-0.788	-0.814	-0.839	-0.868	-0.895	-0.925	-0.955	-0.986	-1.018	-1.050	-1.082	-1.115	-1.150	-1.182	-1.216	-1.250	-1.284	-1.318	-1.350	-1.384	-1.415	-1.448	-1.478	-1.508	-1.536	-1.562	-1.589	-1.614	-1.638	-1.658	-1.679	-1.696	-1.712	-1.728	-1.740	-1.750	-1.758	-1.764	-1.769	-1.770	-1.770	-1.770	-1.765	-1.759	-1.751	-1.742	-1.730	-1.715	-1.701	-1.684	-1.665	-1.645	-1.622	-1.600	-1.576	-1.550	-1.524	-1.498	-1.470	-1.441	-1.412	-1.382	-1.354	-1.325	-1.295	-1.265	-1.236	-1.206	-1.180	-1.151	-1.125	-1.098	-1.072	-1.048	-1.024	-1.000	-0.978	-0.958	-0.938	-0.918	-0.899	-0.882	-0.866	-0.850	-0.835	-0.821	-0.809	-0.796	-0.785	-0.775	-0.765	-0.755	-0.746	-0.738	-0.730	-0.721	-0.715	-0.706	-0.699	-0.692	-0.684	-0.676	-0.668	-0.660	-0.650	-0.641	-0.631	-0.620	-0.609	-0.598	-0.585	-0.572	-0.560	-0.545	-0.531	-0.515	-0.499	-0.482	-0.465	-0.448	-0.429	-0.409	-0.390	-0.370	-0.349	-0.328	-0.306	-0.286	-0.266	-0.245	-0.222	-0.202	-0.181	-0.161	-0.140	-0.120	-0.101	-0.081	-0.064	-0.045	-0.029	-0.011	0.006	0.020	0.035	0.049	0.062	0.074	0.085	0.095	0.104	0.112	0.120	0.126	0.131	0.138	0.141	0.145	0.148	0.150	0.151	0.152	0.152	0.152	0.152	0.151	0.149	0.146	0.144	0.141	0.139	0.135	0.130	0.126	0.122	0.118	0.112	0.108	0.102	0.098	0.094	0.088	0.082	0.078	0.072	0.066	0.062	0.058	0.054	0.049	0.044	0.040	0.035	0.031	0.029	0.024	0.021	0.018	0.015	0.012	0.010	0.009	0.006	0.004	0.004	0.001	0.001	0.001	0.002	0.002	0.004	0.005	0.006	0.010	0.011	0.015	0.020	0.024	0.030	0.036	0.044	0.050	0.059	0.068	0.076	0.085	0.095	0.106	0.118	0.129	0.140	0.154	0.168	0.181	0.194	0.208	0.222	0.238	0.251	0.268	0.281	0.296	0.311	0.325	0.340	0.355	0.368	0.381	0.394	0.406	0.418	0.429	0.440	0.451	0.460	0.469	0.478	0.485	0.491	0.496	0.501	0.505	0.509	0.511	0.512	0.512	0.514	0.514	0.512	0.512	0.510	0.510	0.509	0.505	0.504	0.501	0.500	0.496	0.496	0.494	0.492	0.492	0.492	0.492	0.494	0.496	0.498	0.502	0.506	0.511	0.519	0.526	0.534	0.545	0.555	0.568	0.581	0.595	0.610	0.626	0.644	0.661	0.680	0.701	0.721	0.742	0.764	0.785	0.808	0.830	0.852	0.876	0.898	0.920	0.941	0.964	0.984	1.004	1.024	1.041	1.059	1.076	1.091	1.105	1.119	1.130	1.140	1.149	1.155	1.161	1.166	1.169	1.170	1.170	1.168	1.164	1.159	1.154	1.145	1.138	1.128	1.116	1.106	1.094	1.081	1.068	1.052	1.038	1.022	1.009	0.994	0.980	0.965	0.951	0.939	0.926	0.915	0.904	0.892	0.882	0.875	0.868	0.861	0.856	0.852	0.850	0.849	0.850	0.851	0.854	0.858	0.862	0.869	0.878	0.885	0.895	0.904	0.915	0.926	0.939	0.952	0.965	0.979	0.991	1.005	1.018	1.031	1.044	1.056	1.069	1.079	1.090	1.100	1.108	1.115	1.121	1.125	1.128	1.130	1.130	1.129	1.126	1.122	1.118	1.110	1.101	1.091	1.079	1.066	1.051	1.035	1.018	0.998	0.978	0.956	0.934	0.909	0.884	0.858	0.830	0.802	0.774	0.745	0.715	0.684	0.652	0.622	0.591	0.560	0.529	0.498	0.466	0.438	0.408	0.378	0.349	0.320	0.292	0.265	0.238	0.211	0.186	0.162	0.139	0.115	0.092	0.072	0.052	0.032	0.014	-0.002	-0.020	-0.034	-0.048	-0.061	-0.074	-0.084	-0.094	-0.101	-0.110	-0.116	-0.122	-0.126	-0.130	-0.132	-0.134	-0.135	-0.134	-0.132	-0.131	-0.128	-0.124	-0.119	-0.114	-0.108	-0.099	-0.090	-0.081	-0.070	-0.060	-0.048	-0.034	-0.021	-0.006	0.009	0.026	0.041	0.060	0.079	0.096	0.116	0.138	0.156	0.178	0.199	0.220	0.241	0.264	0.286	0.309	0.330	0.354	0.376	0.398	0.420	0.441	0.464	0.485	0.504	0.524	0.542	0.561	0.578	0.594	0.610	0.622	0.636	0.648	0.659	0.668	0.675	0.681	0.686	0.690	0.691	0.691	0.690	0.686	0.681	0.674	0.665	0.655	0.644	0.630	0.614	0.598	0.579	0.560	0.538	0.515	0.490	0.465	0.439	0.411	0.382	0.352	0.324	0.292	0.260	0.228	0.196	0.164	0.129	0.095	0.061	0.029	-0.005	-0.039	-0.071	-0.102	-0.135	-0.166	-0.198	-0.226	-0.255	-0.282	-0.309	-0.334	-0.360	-0.382	-0.405	-0.426	-0.446	-0.466	-0.482	-0.500	-0.515	-0.528	-0.541	-0.552	-0.564	-0.572	-0.581	-0.589	-0.594	-0.599	-0.604	-0.606	-0.609	-0.610	-0.611	-0.610	-0.610	-0.608	-0.606	-0.604	-0.601	-0.598	-0.595	-0.592	-0.589	-0.585	-0.581	-0.579	-0.575	-0.571	-0.569	-0.565	-0.561	-0.559	-0.556	-0.554	-0.552	-0.550	-0.549	-0.548	-0.548	-0.546	-0.546	-0.545	-0.545	-0.544	-0.545	-0.545	-0.545	-0.545	-0.546	-0.545	-0.546	-0.546	-0.545	-0.545	-0.545	-0.544	-0.544	-0.541	-0.540	-0.536	-0.535	-0.531	-0.529	-0.524	-0.519	-0.514	-0.507	-0.502	-0.495	-0.489	-0.480	-0.471	-0.462	-0.452	-0.444	-0.434	-0.422	-0.411	-0.400	-0.388	-0.375	-0.362	-0.351	-0.338	-0.325	-0.311	-0.300	-0.286	-0.274	-0.261	-0.249	-0.238	-0.225	-0.214	-0.202	-0.192	-0.181	-0.172	-0.162	-0.155	-0.148	-0.140	-0.134	-0.128	-0.122	-0.118	-0.114	-0.111	-0.110	-0.108	-0.109	-0.108	-0.109	-0.111	-0.112	-0.116	-0.120	-0.126	-0.130	-0.138	-0.144	-0.151	-0.160	-0.170	-0.178	-0.189	-0.200	-0.211	-0.224	-0.236	-0.250	-0.262	-0.278	-0.291	-0.306	-0.324	-0.339	-0.356	-0.372	-0.391	-0.408	-0.426	-0.445	-0.464	-0.484	-0.504	-0.524	-0.545	-0.566	-0.589	-0.610	-0.632	-0.656	-0.680	-0.704	-0.728	-0.752	-0.778	-0.802	-0.828	-0.852	-0.879	-0.904	-0.930	-0.954	-0.981	-1.005	-1.032	-1.058	-1.082	-1.108	-1.131	-1.155	-1.180	-1.204	-1.226	-1.248	-1.269	-1.291	-1.310	-1.329	-1.348	-1.365	-1.381	-1.395	-1.410	-1.424	-1.436	-1.448	-1.459	-1.468	-1.476	-1.482	-1.489	-1.494	-1.498	-1.500	-1.501	-1.502	-1.502	-1.501	-1.499	-1.496	-1.494	-1.490	-1.486	-1.482	-1.478	-1.472	-1.466	-1.461	-1.455	-1.450	-1.445	-1.440	-1.436	-1.431	-1.429	-1.425	-1.424	-1.422	-1.421	-1.420	-1.421	-1.422	-1.424	-1.428	-1.432	-1.436	-1.444	-1.450	-1.458	-1.466	-1.476	-1.486	-1.498	-1.510	-1.522	-1.536	-1.550	-1.565	-1.579	-1.594	-1.609	-1.625	-1.640	-1.656	-1.671	-1.686	-1.702	-1.718	-1.731	-1.746	-1.759	-1.772	-1.784	-1.796	-1.808	-1.818	-1.826	-1.835	-1.844	-1.850	-1.856	-1.861	-1.864	-1.868	-1.870	-1.870	-1.870	-1.869	-1.868	-1.865	-1.860	-1.855	-1.850	-1.844	-1.836	-1.829	-1.820	-1.811	-1.801	-1.790	-1.779	-1.768	-1.756	-1.742	-1.730	-1.716	-1.701	-1.688	-1.671	-1.656	-1.640	-1.624	-1.606	-1.590	-1.572	-1.555	-1.535	-1.518	-1.498	-1.479	-1.459	-1.439	-1.419	-1.399	-1.378	-1.355	-1.335	-1.314	-1.291	-1.270	-1.249	-1.228	-1.204	-1.181	-1.159	-1.136	-1.114	-1.089	-1.068	-1.045	-1.021	-0.999	-0.975	-0.954	-0.931	-0.909	-0.886	-0.866	-0.844	-0.824	-0.802	-0.782	-0.764	-0.744	-0.725	-0.708	-0.690	-0.674	-0.658	-0.641	-0.626	-0.612	-0.599	-0.585	-0.571	-0.559	-0.546	-0.534	-0.521	-0.510	-0.498	-0.488	-0.476	-0.464	-0.452	-0.441	-0.430	-0.420	-0.408	-0.395	-0.384	-0.370	-0.356	-0.342	-0.329	-0.312	-0.298	-0.281	-0.264	-0.245	-0.226	-0.206	-0.186	-0.166	-0.144	-0.120	-0.096	-0.071	-0.046	-0.021	0.006	0.034	0.061	0.090	0.119	0.148	0.178	0.206	0.238	0.266	0.295	0.324	0.352	0.380	0.409	0.435	0.462	0.488	0.512	0.535	0.558	0.578	0.599	0.616	0.634	0.648	0.661	0.674	0.684	0.694	0.700	0.705	0.709	0.710	0.710	0.708	0.704	0.699	0.690	0.682	0.672	0.660	0.646	0.631	0.615	0.598	0.579	0.560	0.539	0.516	0.495	0.472	0.449	0.425	0.401	0.378	0.354	0.329	0.306	0.281	0.259	0.236	0.214	0.192	0.171	0.150	0.130	0.114	0.095	0.079	0.064	0.050	0.038	0.025	0.014	0.004	-0.005	-0.011	-0.018	-0.024	-0.028	-0.032	-0.035	-0.036	-0.038	-0.040	-0.040	-0.039	-0.038	-0.038	-0.036	-0.036	-0.034	-0.034	-0.032	-0.031	-0.030	-0.030	-0.030	-0.030	-0.031	-0.034	-0.035	-0.039	-0.041	-0.046	-0.052	-0.059	-0.066	-0.074	-0.084	-0.094	-0.105	-0.116	-0.130	-0.144	-0.160	-0.175	-0.191	-0.209	-0.228	-0.246	-0.265	-0.285	-0.305	-0.326	-0.348	-0.368	-0.390	-0.411	-0.432	-0.452	-0.474	-0.494	-0.514	-0.534	-0.551	-0.570	-0.588	-0.604	-0.619	-0.634	-0.646	-0.660	-0.670	-0.680	-0.689	-0.695	-0.701	-0.705	-0.708	-0.709	-0.710	-0.709	-0.705	-0.701	-0.696	-0.689	-0.680	-0.671	-0.660	-0.646	-0.634	-0.619	-0.604	-0.586	-0.569	-0.550	-0.530	-0.510	-0.489	-0.468	-0.446	-0.424	-0.402	-0.380	-0.359	-0.336	-0.315	-0.294	-0.272	-0.254	-0.232	-0.215	-0.196	-0.179	-0.164	-0.149	-0.134	-0.120	-0.109	-0.099	-0.089	-0.082	-0.076	-0.071	-0.069	-0.070	-0.070	-0.072	-0.078	-0.084	-0.092	-0.102	-0.114	-0.128	-0.142	-0.160	-0.179	-0.199	-0.221	-0.245	-0.270	-0.298	-0.325	-0.355	-0.386	-0.419	-0.451	-0.486	-0.521	-0.556	-0.594	-0.630	-0.669	-0.706	-0.745	-0.782	-0.822	-0.860	-0.899	-0.936	-0.974	-1.010	-1.048	-1.082	-1.115	-1.149	-1.181	-1.212	-1.241	-1.270	-1.296	-1.322	-1.345	-1.368	-1.386	-1.405	-1.422	-1.438	-1.449	-1.460	-1.470	-1.478	-1.481	-1.485	-1.486	-1.485	-1.484	-1.478	-1.472	-1.465	-1.455	-1.444	-1.430	-1.415	-1.400	-1.382	-1.365	-1.344	-1.324	-1.302	-1.281	-1.259	-1.235	-1.211	-1.188	-1.161	-1.138	-1.111	-1.088	-1.061	-1.038	-1.012	-0.989	-0.966	-0.942	-0.920	-0.899	-0.878	-0.856	-0.836	-0.818	-0.799	-0.781	-0.765	-0.749	-0.734	-0.719	-0.706	-0.694	-0.684	-0.672	-0.664	-0.655	-0.648	-0.640	-0.634	-0.629	-0.625	-0.621	-0.618	-0.615	-0.612	-0.612	-0.611	-0.610	-0.610	-0.610	-0.610	-0.610	-0.611	-0.612	-0.612	-0.612	-0.612	-0.612	-0.612	-0.612	-0.612	-0.612	-0.612	-0.611	-0.610	-0.609	-0.608	-0.606	-0.605	-0.604	-0.602	-0.601	-0.600	-0.598	-0.595	-0.595	-0.591	-0.590	-0.590	-0.588	-0.588	-0.586	-0.585	-0.585	-0.585	-0.588	-0.588	-0.590	-0.595	-0.598	-0.602	-0.609	-0.614	-0.620	-0.629	-0.638	-0.649	-0.659	-0.671	-0.685	-0.698	-0.712	-0.729	-0.746	-0.764	-0.784	-0.804	-0.825	-0.848	-0.870	-0.895	-0.919	-0.944	-0.970	-0.996	-1.024	-1.050	-1.078	-1.106	-1.134	-1.162	-1.191	-1.218	-1.246	-1.274	-1.301	-1.328	-1.352	-1.379	-1.402	-1.426	-1.448	-1.469	-1.489	-1.508	-1.524	-1.540	-1.555	-1.568	-1.579	-1.589	-1.596	-1.602	-1.606	-1.610	-1.610	-1.609	-1.606	-1.601	-1.595	-1.586	-1.576	-1.564	-1.550	-1.534	-1.516	-1.496	-1.478	-1.454	-1.431	-1.406	-1.380	-1.352	-1.325	-1.295	-1.265	-1.235	-1.204	-1.171	-1.140	-1.108	-1.074	-1.041	-1.009	-0.976	-0.944	-0.911	-0.879	-0.848	-0.816	-0.786	-0.758	-0.729	-0.701	-0.675	-0.649	-0.625	-0.601	-0.579	-0.556	-0.536	-0.518	-0.499	-0.482	-0.466	-0.452	-0.439	-0.426	-0.416	-0.405	-0.398	-0.389	-0.381	-0.375	-0.370	-0.366	-0.361	-0.358	-0.355	-0.354	-0.352	-0.350	-0.349	-0.348	-0.348	-0.346	-0.346	-0.345	-0.346	-0.346	-0.345	-0.345	-0.345	-0.344	-0.342	-0.340	-0.339	-0.336	-0.335	-0.332	-0.329	-0.326	-0.322	-0.319	-0.314	-0.309	-0.305	-0.299	-0.294	-0.289	-0.282	-0.276	-0.269	-0.262	-0.256	-0.248	-0.240	-0.232	-0.224	-0.216	-0.209	-0.200	-0.191	-0.184	-0.175	-0.166	-0.158	-0.150	-0.140	-0.132	-0.124	-0.115	-0.108	-0.099	-0.090	-0.082	-0.075	-0.068	-0.060	-0.052	-0.046	-0.040	-0.034	-0.028	-0.021	-0.016	-0.011	-0.006	0.000	0.004	0.008	0.011	0.015	0.018	0.020	0.021	0.022	0.024	0.024	0.022	0.021	0.019	0.018	0.015	0.010	0.005	0.000	-0.006	-0.012	-0.020	-0.029	-0.039	-0.049	-0.059	-0.070	-0.082	-0.095	-0.108	-0.122	-0.138	-0.152	-0.169	-0.185	-0.202	-0.219	-0.236	-0.255	-0.272	-0.290	-0.308	-0.325	-0.341	-0.359	-0.376	-0.392	-0.406	-0.421	-0.436	-0.449	-0.462	-0.474	-0.484	-0.494	-0.502	-0.509	-0.515	-0.519	-0.520	-0.521	-0.521	-0.519	-0.515	-0.509	-0.501	-0.491	-0.481	-0.469	-0.456	-0.441	-0.424	-0.406	-0.388	-0.366	-0.346	-0.322	-0.300	-0.275	-0.250	-0.224	-0.198	-0.170	-0.142	-0.115	-0.088	-0.060	-0.032	-0.005	0.020	0.048	0.072	0.096	0.120	0.142	0.164	0.184	0.202	0.221	0.238	0.252	0.266	0.278	0.288	0.295	0.302	0.308	0.311	0.311	0.311	0.310	0.308	0.302	0.295	0.288	0.278	0.266	0.254	0.240	0.225	0.209	0.191	0.174	0.155	0.135	0.115	0.094	0.074	0.052	0.031	0.010	-0.012	-0.032	-0.054	-0.076	-0.096	-0.116	-0.135	-0.154	-0.171	-0.189	-0.206	-0.221	-0.236	-0.250	-0.262	-0.274	-0.284	-0.294	-0.302	-0.310	-0.316	-0.322	-0.326	-0.330	-0.332	-0.334	-0.335	-0.334	-0.334	-0.331	-0.329	-0.325	-0.321	-0.318	-0.312	-0.306	-0.300	-0.295	-0.289	-0.282	-0.278	-0.271	-0.265	-0.259	-0.252	-0.249	-0.242	-0.239	-0.234	-0.231	-0.228	-0.226	-0.225	-0.224	-0.224	-0.224	-0.228	-0.230	-0.234	-0.236	-0.241	-0.248	-0.255	-0.264	-0.272	-0.282	-0.294	-0.305	-0.318	-0.331	-0.345	-0.360	-0.375	-0.391	-0.408	-0.425	-0.442	-0.460	-0.479	-0.498	-0.516	-0.535	-0.554	-0.572	-0.591	-0.610	-0.628	-0.646	-0.664	-0.680	-0.698	-0.714	-0.729	-0.742	-0.756	-0.769	-0.781	-0.792	-0.802	-0.811	-0.819	-0.826	-0.832	-0.838	-0.840	-0.842	-0.845	-0.845	-0.845	-0.842	-0.840	-0.836	-0.831	-0.825	-0.819	-0.812	-0.805	-0.796	-0.788	-0.779	-0.769	-0.759	-0.749	-0.739	-0.728	-0.718	-0.706	-0.696	-0.686	-0.678	-0.669	-0.660	-0.652	-0.648	-0.641	-0.636	-0.632	-0.630	-0.629	-0.629	-0.630	-0.632	-0.636	-0.642	-0.649	-0.658	-0.668	-0.679	-0.691	-0.705	-0.720	-0.739	-0.758	-0.778	-0.799	-0.822	-0.846	-0.871	-0.898	-0.926	-0.955	-0.985	-1.015	-1.046	-1.079	-1.110	-1.144	-1.178	-1.211	-1.246	-1.280	-1.314	-1.349	-1.382	-1.418	-1.452	-1.485	-1.519	-1.552	-1.584	-1.616	-1.648	-1.678	-1.708	-1.736	-1.765	-1.791	-1.819	-1.842	-1.866	-1.890	-1.911	-1.932	-1.952	-1.969	-1.988	-2.002	-2.018	-2.031	-2.042	-2.054	-2.065	-2.072	-2.080	-2.088	-2.091	-2.095	-2.098	-2.100	-2.100	-2.099	-2.098	-2.095	-2.090	-2.085	-2.080	-2.074	-2.066	-2.059	-2.049	-2.039	-2.029	-2.015	-2.004	-1.991	-1.978	-1.962	-1.948	-1.932	-1.916	-1.899	-1.882	-1.866	-1.848	-1.831	-1.812	-1.794	-1.776	-1.759	-1.740	-1.722	-1.705	-1.686	-1.670	-1.652	-1.636	-1.620	-1.604	-1.589	-1.574	-1.561	-1.548	-1.536	-1.525	-1.515	-1.506	-1.498	-1.490	-1.485	-1.480	-1.478	-1.475	-1.474	-1.475	-1.478	-1.481	-1.485	-1.491	-1.500	-1.509	-1.520	-1.532	-1.546	-1.561	-1.579	-1.596	-1.616	-1.638	-1.660	-1.684	-1.709	-1.735	-1.761	-1.790	-1.821	-1.851	-1.882	-1.915	-1.949	-1.984	-2.019	-2.054	-2.090	-2.126	-2.164	-2.201	-2.240	-2.278	-2.316	-2.356	-2.395	-2.434	-2.474	-2.514	-2.552	-2.590	-2.630	-2.669	-2.708	-2.745	-2.782	-2.820	-2.858	-2.892	-2.930	-2.965	-3.000	-3.035	-3.068	-3.100	-3.132	-3.164	-3.194	-3.224	-3.252	-3.280	-3.308	-3.334	-3.359	-3.382	-3.405	-3.428	-3.449	-3.469	-3.488	-3.505	-3.521	-3.538	-3.551	-3.564	-3.576	-3.585	-3.594	-3.601	-3.608	-3.614	-3.616	-3.619	-3.620	-3.619	-3.616	-3.612	-3.608	-3.601	-3.592	-3.582	-3.571	-3.560	-3.545	-3.530	-3.514	-3.495	-3.476	-3.455	-3.434	-3.410	-3.385	-3.359	-3.331	-3.304	-3.275	-3.244	-3.212	-3.180	-3.149	-3.115	-3.080	-3.046	-3.011	-2.974	-2.939	-2.902	-2.868	-2.830	-2.794	-2.758	-2.720	-2.685	-2.649	-2.614	-2.580	-2.546	-2.512	-2.481	-2.449	-2.419	-2.389	-2.360	-2.332	-2.306	-2.281	-2.256	-2.234	-2.212	-2.191	-2.174	-2.156	-2.140	-2.125	-2.114	-2.102	-2.091	-2.085	-2.078	-2.072	-2.068	-2.066	-2.065	-2.064	-2.065	-2.068	-2.071	-2.076	-2.081	-2.089	-2.096	-2.105	-2.115	-2.125	-2.136	-2.148	-2.159	-2.171	-2.182	-2.196	-2.210	-2.222	-2.236	-2.250	-2.262	-2.275	-2.289	-2.300	-2.312	-2.324	-2.335	-2.346	-2.356	-2.364	-2.374	-2.381	-2.388	-2.395	-2.400	-2.404	-2.409	-2.411	-2.414	-2.416	-2.416	-2.416	-2.415	-2.414	-2.411	-2.406	-2.402	-2.398	-2.391	-2.385	-2.379	-2.371	-2.364	-2.354	-2.345	-2.335	-2.325	-2.314	-2.304	-2.292	-2.280	-2.269	-2.256	-2.244	-2.230	-2.219	-2.206	-2.192	-2.180	-2.166	-2.154	-2.141	-2.129	-2.115	-2.102	-2.089	-2.076	-2.064	-2.050	-2.039	-2.024	-2.011	-1.998	-1.985	-1.971	-1.958	-1.944	-1.931	-1.916	-1.902	-1.889	-1.872	-1.859	-1.844	-1.828	-1.811	-1.796	-1.779	-1.761	-1.744	-1.725	-1.708	-1.689	-1.669	-1.650	-1.629	-1.609	-1.589	-1.568	-1.545	-1.522	-1.501	-1.479	-1.455	-1.432	-1.409	-1.386	-1.364	-1.341	-1.319	-1.298	-1.275	-1.254	-1.234	-1.214	-1.195	-1.178	-1.160	-1.144	-1.128	-1.112	-1.099	-1.086	-1.075	-1.064	-1.056	-1.049	-1.045	-1.040	-1.039	-1.038	-1.040	-1.042	-1.048	-1.055	-1.065	-1.075	-1.089	-1.102	-1.120	-1.140	-1.160	-1.182	-1.208	-1.234	-1.262	-1.292	-1.325	-1.359	-1.395	-1.432	-1.471	-1.511	-1.552	-1.596	-1.640	-1.686	-1.732	-1.779	-1.828	-1.876	-1.926	-1.976	-2.027	-2.079	-2.130	-2.181	-2.234	-2.285	-2.336	-2.388	-2.438	-2.489	-2.539	-2.588	-2.635	-2.682	-2.728	-2.772	-2.816	-2.859	-2.900	-2.939	-2.978	-3.012	-3.048	-3.081	-3.112	-3.141	-3.168	-3.192	-3.215	-3.238	-3.256	-3.271	-3.286	-3.299	-3.308	-3.316	-3.321	-3.324	-3.325	-3.322	-3.318	-3.311	-3.302	-3.291	-3.278	-3.261	-3.242	-3.222	-3.200	-3.175	-3.149	-3.120	-3.090	-3.056	-3.022	-2.985	-2.946	-2.906	-2.865	-2.821	-2.776	-2.729	-2.680	-2.630	-2.579	-2.528	-2.474	-2.419	-2.362	-2.306	-2.249	-2.190	-2.130	-2.068	-2.007	-1.945	-1.882	-1.819	-1.755	-1.691	-1.628	-1.562	-1.499	-1.434	-1.370	-1.305	-1.240	-1.178	-1.111	-1.049	-0.984	-0.921	-0.859	-0.795	-0.734	-0.672	-0.611	-0.551	-0.491	-0.432	-0.374	-0.318	-0.260	-0.205	-0.151	-0.096	-0.044	0.009	0.060	0.109	0.159	0.208	0.255	0.301	0.348	0.392	0.436	0.480	0.521	0.562	0.604	0.642	0.681	0.720	0.756	0.792	0.829	0.864	0.899	0.931	0.964	0.998	1.029	1.060	1.091	1.120	1.150	1.180	1.209	1.236	1.265	1.291	1.319	1.346	1.374	1.400	1.426	1.452	1.479	1.505	1.531	1.556	1.582	1.608	1.634	1.660	1.688	1.714	1.739	1.765	1.792	1.819	1.845	1.872	1.899	1.928	1.955	1.984	2.010	2.039	2.069	2.096	2.125	2.155	2.185	2.215	2.245	2.275	2.306	2.336	2.368	2.399	2.430	2.461	2.494	2.525	2.556	2.588	2.620	2.651	2.682	2.715	2.746	2.778	2.809	2.840	2.871	2.902	2.932	2.962	2.991	3.021	3.050	3.078	3.105	3.132	3.159	3.185	3.210	3.234	3.256	3.279	3.300	3.321	3.340	3.359	3.376	3.392	3.408	3.421	3.432	3.444	3.455	3.462	3.469	3.475	3.480	3.482	3.484	3.484	3.482	3.479	3.475	3.469	3.461	3.451	3.441	3.430	3.415	3.401	3.385	3.366	3.349	3.328	3.306	3.282	3.259	3.232	3.206	3.180	3.150	3.121	3.090	3.059	3.026	2.994	2.960	2.925	2.890	2.854	2.818	2.780	2.744	2.705	2.669	2.630	2.592	2.554	2.514	2.476	2.438	2.399	2.361	2.324	2.285	2.248	2.211	2.175	2.138	2.102	2.066	2.031	1.995	1.961	1.928	1.894	1.861	1.828	1.796	1.764	1.731	1.701	1.670	1.639	1.610	1.580	1.549	1.520	1.490	1.460	1.431	1.401	1.371	1.342	1.311	1.282	1.251	1.221	1.190	1.159	1.128	1.096	1.064	1.029	0.995	0.961	0.926	0.889	0.852	0.814	0.775	0.736	0.696	0.655	0.614	0.570	0.528	0.482	0.438	0.391	0.344	0.296	0.249	0.200	0.149	0.100	0.049	-0.002	-0.054	-0.105	-0.158	-0.209	-0.260	-0.311	-0.362	-0.412	-0.464	-0.512	-0.561	-0.610	-0.656	-0.702	-0.748	-0.791	-0.832	-0.874	-0.912	-0.950	-0.985	-1.019	-1.049	-1.079	-1.106	-1.131	-1.154	-1.174	-1.190	-1.205	-1.219	-1.229	-1.236	-1.241	-1.245	-1.245	-1.245	-1.240	-1.235	-1.225	-1.215	-1.202	-1.189	-1.172	-1.154	-1.134	-1.114	-1.090	-1.066	-1.042	-1.016	-0.990	-0.962	-0.932	-0.904	-0.876	-0.845	-0.816	-0.788	-0.758	-0.729	-0.701	-0.672	-0.646	-0.619	-0.594	-0.569	-0.545	-0.521	-0.500	-0.479	-0.459	-0.441	-0.425	-0.410	-0.395	-0.382	-0.371	-0.361	-0.351	-0.344	-0.339	-0.334	-0.330	-0.326	-0.325	-0.325	-0.325	-0.325	-0.328	-0.331	-0.334	-0.336	-0.341	-0.346	-0.351	-0.355	-0.360	-0.365	-0.371	-0.376	-0.380	-0.384	-0.388	-0.391	-0.395	-0.398	-0.398	-0.400	-0.400	-0.399	-0.398	-0.395	-0.392	-0.388	-0.382	-0.375	-0.369	-0.359	-0.349	-0.339	-0.326	-0.314	-0.299	-0.282	-0.265	-0.248	-0.228	-0.208	-0.188	-0.165	-0.141	-0.116	-0.091	-0.064	-0.036	-0.009	0.021	0.051	0.081	0.111	0.144	0.176	0.208	0.241	0.274	0.308	0.341	0.376	0.410	0.444	0.478	0.512	0.546	0.579	0.611	0.644	0.678	0.709	0.740	0.771	0.801	0.831	0.860	0.888	0.915	0.941	0.966	0.991	1.015	1.036	1.058	1.076	1.096	1.112	1.130	1.145	1.159	1.171	1.182	1.194	1.202	1.209	1.218	1.222	1.225	1.229	1.230	1.231	1.230	1.228	1.225	1.220	1.215	1.209	1.201	1.192	1.184	1.172	1.161	1.149	1.136	1.121	1.106	1.091	1.075	1.059	1.041	1.024	1.005	0.986	0.968	0.949	0.928	0.908	0.888	0.866	0.846	0.825	0.805	0.784	0.764	0.744	0.724	0.702	0.684	0.664	0.645	0.626	0.609	0.590	0.572	0.556	0.541	0.526	0.511	0.498	0.485	0.472	0.462	0.452	0.444	0.436	0.429	0.424	0.419	0.416	0.414	0.412	0.414	0.416	0.420	0.424	0.430	0.439	0.446	0.458	0.468	0.481	0.495	0.510	0.526	0.542	0.560	0.580	0.599	0.619	0.640	0.661	0.682	0.706	0.729	0.752	0.776	0.799	0.822	0.846	0.868	0.891	0.912	0.934	0.955	0.975	0.994	1.011	1.028	1.042	1.056	1.069	1.080	1.089	1.098	1.104	1.109	1.112	1.112	1.112	1.110	1.105	1.101	1.092	1.084	1.072	1.059	1.045	1.029	1.010	0.990	0.969	0.945	0.921	0.895	0.868	0.840	0.811	0.781	0.750	0.718	0.685	0.651	0.618	0.582	0.549	0.512	0.478	0.442	0.408	0.370	0.335	0.300	0.265	0.231	0.198	0.164	0.131	0.099	0.068	0.036	0.008	-0.021	-0.050	-0.078	-0.104	-0.129	-0.154	-0.176	-0.199	-0.219	-0.239	-0.259	-0.276	-0.294	-0.308	-0.324	-0.336	-0.349	-0.360	-0.371	-0.380	-0.389	-0.398	-0.402	-0.410	-0.415	-0.420	-0.424	-0.426	-0.429	-0.431	-0.432	-0.435	-0.436	-0.435	-0.435	-0.435	-0.435	-0.432	-0.432	-0.431	-0.430	-0.429	-0.428	-0.425	-0.424	-0.422	-0.421	-0.420	-0.418	-0.416	-0.415	-0.414	-0.412	-0.411	-0.410	-0.409	-0.409	-0.408	-0.409	-0.409	-0.409	-0.410	-0.409	-0.410	-0.410	-0.411	-0.412	-0.415	-0.415	-0.418	-0.419	-0.420	-0.422	-0.425	-0.428	-0.430	-0.432	-0.438	-0.441	-0.445	-0.451	-0.455	-0.461	-0.468	-0.474	-0.481	-0.489	-0.498	-0.506	-0.515	-0.525	-0.536	-0.548	-0.559	-0.571	-0.585	-0.599	-0.614	-0.630	-0.646	-0.664	-0.682	-0.701	-0.721	-0.742	-0.762	-0.785	-0.809	-0.832	-0.856	-0.882	-0.909	-0.934	-0.961	-0.988	-1.015	-1.044	-1.071	-1.100	-1.128	-1.156	-1.185	-1.214	-1.242	-1.271	-1.300	-1.328	-1.354	-1.382	-1.408	-1.434	-1.459	-1.482	-1.505	-1.529	-1.550	-1.570	-1.590	-1.609	-1.625	-1.640	-1.655	-1.668	-1.679	-1.689	-1.698	-1.704	-1.710	-1.712	-1.715	-1.715	-1.715	-1.712	-1.709	-1.702	-1.696	-1.686	-1.678	-1.666	-1.652	-1.640	-1.625	-1.608	-1.591	-1.572	-1.551	-1.531	-1.510	-1.488	-1.465	-1.440	-1.416	-1.392	-1.366	-1.341	-1.316	-1.289	-1.264	-1.238	-1.211	-1.186	-1.161	-1.136	-1.111	-1.088	-1.064	-1.042	-1.019	-0.999	-0.979	-0.960	-0.942	-0.925	-0.909	-0.895	-0.882	-0.871	-0.861	-0.854	-0.848	-0.842	-0.839	-0.838	-0.838	-0.840	-0.844	-0.850	-0.858	-0.868	-0.878	-0.891	-0.908	-0.924	-0.942	-0.964	-0.986	-1.010	-1.036	-1.064	-1.091	-1.121	-1.152	-1.185	-1.218	-1.252	-1.289	-1.325	-1.361	-1.399	-1.436	-1.475	-1.514	-1.552	-1.590	-1.628	-1.665	-1.701	-1.739	-1.774	-1.809	-1.841	-1.874	-1.904	-1.932	-1.959	-1.985	-2.009	-2.030	-2.050	-2.066	-2.082	-2.096	-2.106	-2.114	-2.120	-2.124	-2.125	-2.122	-2.118	-2.112	-2.102	-2.091	-2.078	-2.061	-2.042	-2.022	-1.999	-1.974	-1.949	-1.920	-1.890	-1.860	-1.826	-1.791	-1.758	-1.721	-1.682	-1.646	-1.606	-1.569	-1.529	-1.489	-1.450	-1.411	-1.371	-1.334	-1.295	-1.258	-1.221	-1.185	-1.150	-1.115	-1.082	-1.050	-1.019	-0.989	-0.960	-0.934	-0.906	-0.882	-0.859	-0.838	-0.816	-0.796	-0.779	-0.761	-0.746	-0.732	-0.720	-0.708	-0.698	-0.688	-0.679	-0.671	-0.664	-0.659	-0.654	-0.649	-0.645	-0.642	-0.640	-0.638	-0.636	-0.635	-0.632	-0.632	-0.632	-0.631	-0.630	-0.629	-0.629	-0.629	-0.628	-0.626	-0.625	-0.624	-0.622	-0.620	-0.619	-0.615	-0.612	-0.610	-0.606	-0.604	-0.600	-0.596	-0.591	-0.588	-0.584	-0.579	-0.574	-0.569	-0.564	-0.559	-0.554	-0.548	-0.542	-0.538	-0.531	-0.526	-0.521	-0.515	-0.510	-0.505	-0.500	-0.495	-0.490	-0.485	-0.481	-0.476	-0.471	-0.468	-0.464	-0.459	-0.455	-0.451	-0.446	-0.442	-0.439	-0.434	-0.431	-0.428	-0.424	-0.419	-0.416	-0.414	-0.410	-0.406	-0.402	-0.398	-0.394	-0.390	-0.386	-0.381	-0.378	-0.372	-0.368	-0.362	-0.356	-0.351	-0.346	-0.341	-0.336	-0.331	-0.325	-0.318	-0.312	-0.306	-0.300	-0.294	-0.288	-0.280	-0.274	-0.266	-0.260	-0.251	-0.245	-0.238	-0.231	-0.224	-0.216	-0.210	-0.202	-0.195	-0.188	-0.181	-0.174	-0.168	-0.160	-0.154	-0.146	-0.139	-0.132	-0.126	-0.119	-0.112	-0.106	-0.099	-0.094	-0.088	-0.081	-0.076	-0.071	-0.066	-0.060	-0.055	-0.051	-0.048	-0.042	-0.039	-0.035	-0.030	-0.028	-0.024	-0.021	-0.019	-0.015	-0.014	-0.010	-0.009	-0.006	-0.006	-0.005	-0.004	-0.004	-0.004	-0.004	-0.004	-0.004	-0.004	-0.005	-0.005	-0.005	-0.008	-0.008	-0.009	-0.010	-0.010	-0.012	-0.014	-0.014	-0.015	-0.015	-0.015	-0.016	-0.016	-0.015	-0.015	-0.012	-0.011	-0.008	-0.006	-0.002	0.001	0.006	0.011	0.016	0.022	0.030	0.038	0.045	0.052	0.062	0.071	0.081	0.091	0.102	0.114	0.125	0.138	0.151	0.165	0.178	0.191	0.204	0.219	0.232	0.246	0.260	0.272	0.288	0.300	0.312	0.325	0.338	0.350	0.361	0.372	0.381	0.391	0.400	0.408	0.415	0.421	0.426	0.431	0.434	0.436	0.439	0.440	0.440	0.439	0.438	0.435	0.431	0.426	0.422	0.416	0.411	0.405	0.398	0.391	0.382	0.375	0.366	0.358	0.349	0.341	0.332	0.325	0.318	0.310	0.304	0.299	0.292	0.288	0.284	0.281	0.279	0.276	0.278	0.279	0.280	0.284	0.288	0.292	0.300	0.306	0.316	0.326	0.338	0.350	0.364	0.376	0.392	0.409	0.426	0.445	0.464	0.482	0.502	0.522	0.544	0.564	0.586	0.608	0.629	0.651	0.671	0.692	0.712	0.732	0.752	0.771	0.790	0.806	0.824	0.838	0.852	0.866	0.879	0.890	0.899	0.908	0.914	0.919	0.924	0.926	0.928	0.928	0.926	0.922	0.919	0.912	0.906	0.898	0.888	0.876	0.864	0.851	0.838	0.820	0.805	0.788	0.769	0.749	0.729	0.708	0.686	0.664	0.640	0.618	0.594	0.569	0.545	0.521	0.496	0.472	0.448	0.422	0.399	0.375	0.351	0.328	0.305	0.282	0.260	0.239	0.218	0.198	0.176	0.158	0.138	0.120	0.104	0.086	0.071	0.058	0.042	0.031	0.019	0.009	-0.001	-0.010	-0.019	-0.024	-0.030	-0.035	-0.039	-0.041	-0.044	-0.044	-0.045	-0.044	-0.044	-0.041	-0.039	-0.035	-0.030	-0.025	-0.020	-0.012	-0.006	0.001	0.010	0.018	0.028	0.036	0.046	0.056	0.065	0.075	0.086	0.095	0.106	0.115	0.126	0.135	0.145	0.152	0.161	0.170	0.178	0.186	0.194	0.200	0.205	0.210	0.214	0.219	0.221	0.222	0.225	0.225	0.225	0.224	0.222	0.220	0.216	0.212	0.209	0.202	0.195	0.189	0.179	0.171	0.161	0.150	0.140	0.128	0.115	0.102	0.089	0.075	0.060	0.045	0.030	0.014	-0.002	-0.019	-0.035	-0.052	-0.070	-0.086	-0.104	-0.121	-0.138	-0.155	-0.172	-0.188	-0.205	-0.220	-0.236	-0.252	-0.268	-0.282	-0.298	-0.311	-0.325	-0.338	-0.351	-0.362	-0.374	-0.385	-0.395	-0.405	-0.414	-0.422	-0.431	-0.438	-0.445	-0.451	-0.455	-0.461	-0.465	-0.469	-0.472	-0.475	-0.478	-0.480	-0.481	-0.482	-0.482	-0.484	-0.482	-0.484	-0.482	-0.482	-0.481	-0.480	-0.479	-0.478	-0.476	-0.475	-0.472	-0.471	-0.469	-0.466	-0.465	-0.464	-0.461	-0.460	-0.459	-0.458	-0.458	-0.456	-0.456	-0.456	-0.455	-0.455	-0.456	-0.456	-0.458	-0.458	-0.459	-0.460	-0.461	-0.461	-0.462	-0.464	-0.466	-0.466	-0.469	-0.470	-0.471	-0.472	-0.475	-0.476	-0.478	-0.479	-0.480	-0.480	-0.480	-0.481	-0.481	-0.480	-0.480	-0.479	-0.476	-0.475	-0.472	-0.470	-0.466	-0.461	-0.458	-0.452	-0.448	-0.441	-0.435	-0.429	-0.420	-0.411	-0.404	-0.394	-0.385	-0.374	-0.364	-0.351	-0.340	-0.329	-0.316	-0.304	-0.290	-0.278	-0.262	-0.249	-0.235	-0.221	-0.208	-0.192	-0.179	-0.164	-0.149	-0.134	-0.120	-0.105	-0.090	-0.076	-0.062	-0.049	-0.035	-0.022	-0.010	0.002	0.014	0.024	0.035	0.045	0.055	0.064	0.071	0.078	0.085	0.090	0.094	0.099	0.101	0.104	0.105	0.105	0.104	0.101	0.099	0.094	0.090	0.082	0.076	0.069	0.058	0.048	0.036	0.024	0.010	-0.005	-0.021	-0.038	-0.055	-0.074	-0.094	-0.115	-0.136	-0.159	-0.182	-0.208	-0.232	-0.259	-0.285	-0.312	-0.339	-0.368	-0.396	-0.426	-0.458	-0.488	-0.518	-0.549	-0.580	-0.611	-0.644	-0.675	-0.708	-0.739	-0.771	-0.801	-0.832	-0.864	-0.894	-0.925	-0.954	-0.982	-1.010	-1.039	-1.065	-1.091	-1.116	-1.140	-1.164	-1.186	-1.209	-1.229	-1.249	-1.268	-1.284	-1.300	-1.315	-1.329	-1.341	-1.352	-1.364	-1.372	-1.380	-1.388	-1.394	-1.399	-1.402	-1.405	-1.408	-1.409	-1.409	-1.409	-1.406	-1.405	-1.402	-1.399	-1.395	-1.390	-1.385	-1.381	-1.375	-1.370	-1.366	-1.360	-1.356	-1.351	-1.348	-1.342	-1.338	-1.335	-1.332	-1.330	-1.328	-1.326	-1.326	-1.326	-1.328	-1.330	-1.332	-1.336	-1.341	-1.346	-1.354	-1.361	-1.369	-1.379	-1.390	-1.401	-1.414	-1.428	-1.440	-1.455	-1.471	-1.488	-1.504	-1.521	-1.540	-1.559	-1.576	-1.595	-1.615	-1.634	-1.652	-1.671	-1.691	-1.711	-1.729	-1.748	-1.766	-1.785	-1.802	-1.819	-1.836	-1.852	-1.868	-1.882	-1.896	-1.909	-1.921	-1.932	-1.944	-1.952	-1.961	-1.970	-1.976	-1.982	-1.989	-1.992	-1.998	-1.999	-2.001	-2.002	-2.002	-2.001	-2.001	-1.999	-1.996	-1.992	-1.989	-1.984	-1.978	-1.971	-1.965	-1.956	-1.949	-1.939	-1.929	-1.920	-1.908	-1.896	-1.884	-1.871	-1.859	-1.844	-1.829	-1.815	-1.799	-1.782	-1.765	-1.748	-1.729	-1.709	-1.689	-1.670	-1.648	-1.625	-1.604	-1.580	-1.555	-1.531	-1.506	-1.480	-1.454	-1.425	-1.398	-1.369	-1.339	-1.309	-1.279	-1.249	-1.216	-1.185	-1.152	-1.120	-1.086	-1.054	-1.021	-0.988	-0.952	-0.920	-0.886	-0.854	-0.820	-0.788	-0.755	-0.722	-0.691	-0.661	-0.631	-0.601	-0.572	-0.544	-0.516	-0.490	-0.462	-0.438	-0.412	-0.389	-0.365	-0.344	-0.322	-0.301	-0.282	-0.264	-0.246	-0.229	-0.212	-0.196	-0.181	-0.168	-0.154	-0.139	-0.128	-0.115	-0.101	-0.090	-0.078	-0.066	-0.054	-0.042	-0.031	-0.019	-0.008	0.005	0.018	0.030	0.042	0.056	0.070	0.084	0.098	0.112	0.128	0.142	0.159	0.175	0.190	0.208	0.224	0.241	0.259	0.275	0.294	0.310	0.329	0.346	0.364	0.381	0.398	0.415	0.431	0.446	0.462	0.478	0.491	0.504	0.516	0.529	0.539	0.549	0.558	0.566	0.572	0.579	0.582	0.588	0.590	0.591	0.591	0.591	0.588	0.585	0.581	0.576	0.570	0.562	0.552	0.542	0.532	0.521	0.509	0.496	0.482	0.468	0.452	0.439	0.421	0.406	0.390	0.372	0.356	0.338	0.321	0.302	0.285	0.268	0.251	0.234	0.218	0.201	0.185	0.169	0.154	0.139	0.125	0.110	0.098	0.084	0.071	0.060	0.048	0.036	0.025	0.015	0.005	-0.004	-0.014	-0.020	-0.029	-0.036	-0.044	-0.051	-0.059	-0.065	-0.071	-0.078	-0.084	-0.090	-0.096	-0.101	-0.108	-0.114	-0.119	-0.125	-0.131	-0.139	-0.146	-0.151	-0.159	-0.166	-0.174	-0.180	-0.189	-0.196	-0.206	-0.214	-0.224	-0.231	-0.241	-0.251	-0.261	-0.270	-0.280	-0.290	-0.300	-0.310	-0.320	-0.329	-0.339	-0.348	-0.358	-0.366	-0.375	-0.382	-0.390	-0.398	-0.404	-0.410	-0.415	-0.419	-0.424	-0.428	-0.430	-0.431	-0.431	-0.431	-0.430	-0.428	-0.424	-0.420	-0.415	-0.409	-0.401	-0.394	-0.385	-0.375	-0.364	-0.351	-0.338	-0.324	-0.309	-0.292	-0.276	-0.259	-0.240	-0.221	-0.201	-0.180	-0.161	-0.139	-0.118	-0.095	-0.074	-0.051	-0.030	-0.008	0.014	0.036	0.056	0.079	0.099	0.119	0.138	0.156	0.175	0.190	0.206	0.221	0.235	0.248	0.258	0.268	0.275	0.281	0.286	0.289	0.291	0.291	0.289	0.284	0.279	0.271	0.262	0.251	0.239	0.224	0.208	0.189	0.169	0.146	0.124	0.098	0.071	0.042	0.014	-0.018	-0.050	-0.084	-0.119	-0.154	-0.191	-0.229	-0.268	-0.306	-0.345	-0.385	-0.425	-0.465	-0.506	-0.546	-0.586	-0.625	-0.665	-0.704	-0.741	-0.779	-0.815	-0.851	-0.886	-0.919	-0.950	-0.980	-1.009	-1.035	-1.060	-1.084	-1.106	-1.125	-1.142	-1.159	-1.172	-1.185	-1.194	-1.202	-1.208	-1.211	-1.212	-1.212	-1.209	-1.204	-1.198	-1.189	-1.179	-1.165	-1.151	-1.135	-1.118	-1.099	-1.079	-1.058	-1.035	-1.012	-0.988	-0.961	-0.936	-0.910	-0.882	-0.855	-0.828	-0.800	-0.772	-0.745	-0.718	-0.691	-0.666	-0.640	-0.615	-0.592	-0.570	-0.548	-0.526	-0.506	-0.488	-0.470	-0.454	-0.439	-0.425	-0.412	-0.402	-0.392	-0.385	-0.379	-0.372	-0.370	-0.368	-0.366	-0.366	-0.368	-0.370	-0.374	-0.380	-0.385	-0.391	-0.398	-0.406	-0.415	-0.425	-0.434	-0.444	-0.455	-0.464	-0.475	-0.485	-0.496	-0.506	-0.516	-0.525	-0.535	-0.542	-0.552	-0.560	-0.566	-0.572	-0.579	-0.585	-0.590	-0.592	-0.596	-0.600	-0.601	-0.602	-0.604	-0.604	-0.602	-0.602	-0.600	-0.599	-0.596	-0.594	-0.591	-0.589	-0.585	-0.581	-0.580	-0.576	-0.574	-0.570	-0.568	-0.568	-0.565	-0.565	-0.565	-0.565	-0.566	-0.569	-0.572	-0.576	-0.581	-0.586	-0.594	-0.604	-0.612	-0.624	-0.636	-0.650	-0.665	-0.680	-0.699	-0.716	-0.736	-0.758	-0.779	-0.801	-0.826	-0.851	-0.878	-0.904	-0.932	-0.960	-0.990	-1.018	-1.049	-1.079	-1.109	-1.139	-1.170	-1.199	-1.229	-1.259	-1.288	-1.316	-1.345	-1.371	-1.398	-1.422	-1.446	-1.470	-1.491	-1.512	-1.530	-1.548	-1.564	-1.578	-1.590	-1.601	-1.610	-1.618	-1.622	-1.628	-1.629	-1.628	-1.626	-1.622	-1.616	-1.608	-1.599	-1.588	-1.574	-1.559	-1.542	-1.525	-1.505	-1.485	-1.462	-1.439	-1.415	-1.390	-1.364	-1.336	-1.308	-1.279	-1.250	-1.220	-1.191	-1.160	-1.130	-1.100	-1.071	-1.041	-1.011	-0.982	-0.954	-0.925	-0.899	-0.872	-0.846	-0.821	-0.798	-0.775	-0.752	-0.731	-0.711	-0.692	-0.675	-0.659	-0.644	-0.630	-0.618	-0.605	-0.595	-0.585	-0.576	-0.569	-0.561	-0.556	-0.552	-0.548	-0.544	-0.541	-0.540	-0.538	-0.539	-0.538	-0.538	-0.538	-0.538	-0.539	-0.540	-0.540	-0.541	-0.541	-0.541	-0.541	-0.542	-0.541	-0.540	-0.539	-0.538	-0.535	-0.534	-0.530	-0.526	-0.522	-0.518	-0.511	-0.505	-0.499	-0.490	-0.481	-0.472	-0.464	-0.452	-0.440	-0.429	-0.415	-0.402	-0.388	-0.375	-0.359	-0.344	-0.328	-0.312	-0.296	-0.279	-0.261	-0.244	-0.228	-0.210	-0.194	-0.176	-0.159	-0.141	-0.126	-0.110	-0.094	-0.078	-0.062	-0.048	-0.035	-0.021	-0.009	0.004	0.016	0.026	0.035	0.045	0.052	0.060	0.065	0.071	0.076	0.079	0.081	0.082	0.081	0.081	0.080	0.075	0.072	0.068	0.061	0.054	0.046	0.038	0.026	0.015	0.004	-0.009	-0.022	-0.036	-0.051	-0.066	-0.082	-0.099	-0.116	-0.134	-0.151	-0.170	-0.188	-0.206	-0.226	-0.244	-0.262	-0.281	-0.299	-0.316	-0.334	-0.350	-0.366	-0.380	-0.395	-0.409	-0.421	-0.434	-0.445	-0.456	-0.466	-0.474	-0.481	-0.488	-0.492	-0.496	-0.499	-0.499	-0.499	-0.498	-0.495	-0.490	-0.485	-0.478	-0.469	-0.459	-0.449	-0.436	-0.424	-0.410	-0.394	-0.379	-0.362	-0.344	-0.326	-0.308	-0.288	-0.269	-0.249	-0.228	-0.206	-0.185	-0.164	-0.142	-0.121	-0.100	-0.080	-0.059	-0.040	-0.019	-0.001	0.019	0.036	0.052	0.070	0.086	0.101	0.116	0.130	0.142	0.154	0.165	0.176	0.185	0.194	0.201	0.208	0.214	0.220	0.224	0.228	0.232	0.235	0.236	0.238	0.239	0.239	0.238	0.236	0.236	0.235	0.232	0.231	0.229	0.228	0.225	0.222	0.221	0.219	0.218	0.216	0.215	0.212	0.211	0.210	0.209	0.208	0.208	0.208	0.208	0.208	0.208	0.208	0.208	0.209	0.211	0.211	0.212	0.215	0.216	0.219	0.220	0.222	0.225	0.226	0.229	0.231	0.232	0.235	0.238	0.239	0.241	0.242	0.242	0.245	0.245	0.245	0.245	0.244	0.242	0.241	0.239	0.236	0.232	0.230	0.226	0.221	0.215	0.210	0.204	0.196	0.189	0.180	0.171	0.161	0.150	0.139	0.126	0.115	0.102	0.089	0.075	0.060	0.045	0.029	0.012	-0.004	-0.020	-0.038	-0.056	-0.074	-0.091	-0.110	-0.129	-0.148	-0.168	-0.188	-0.206	-0.225	-0.245	-0.264	-0.282	-0.302	-0.320	-0.339	-0.356	-0.375	-0.391	-0.408	-0.424	-0.439	-0.454	-0.468	-0.480	-0.492	-0.502	-0.514	-0.522	-0.531	-0.539	-0.545	-0.551	-0.555	-0.559	-0.562	-0.562	-0.565	-0.564	-0.562	-0.560	-0.558	-0.552	-0.549	-0.542	-0.536	-0.528	-0.521	-0.512	-0.505	-0.495	-0.486	-0.476	-0.466	-0.456	-0.446	-0.438	-0.428	-0.418	-0.410	-0.400	-0.392	-0.386	-0.379	-0.374	-0.369	-0.365	-0.362	-0.362	-0.362	-0.365	-0.369	-0.372	-0.380	-0.388	-0.398	-0.408	-0.420	-0.434	-0.450	-0.468	-0.486	-0.506	-0.529	-0.554	-0.579	-0.606	-0.634	-0.664	-0.695	-0.726	-0.761	-0.796	-0.831	-0.866	-0.905	-0.942	-0.981	-1.020	-1.059	-1.098	-1.136	-1.178	-1.218	-1.258	-1.298	-1.336	-1.375	-1.415	-1.452	-1.490	-1.528	-1.564	-1.600	-1.635	-1.668	-1.700	-1.732	-1.762	-1.792	-1.821	-1.849	-1.875	-1.900	-1.924	-1.945	-1.966	-1.986	-2.004	-2.021	-2.038	-2.052	-2.066	-2.079	-2.089	-2.099	-2.108	-2.115	-2.120	-2.125	-2.129	-2.131	-2.134	-2.134	-2.132	-2.132	-2.129	-2.126	-2.121	-2.116	-2.110	-2.102	-2.094	-2.085	-2.075	-2.064	-2.052	-2.040	-2.026	-2.013	-1.998	-1.981	-1.966	-1.949	-1.931	-1.914	-1.895	-1.876	-1.856	-1.838	-1.818	-1.798	-1.776	-1.756	-1.735	-1.714	-1.692	-1.671	-1.651	-1.630	-1.610	-1.590	-1.570	-1.550	-1.531	-1.512	-1.495	-1.478	-1.461	-1.446	-1.432	-1.419	-1.406	-1.395	-1.385	-1.376	-1.369	-1.362	-1.359	-1.355	-1.352	-1.354	-1.355	-1.359	-1.362	-1.370	-1.378	-1.388	-1.399	-1.412	-1.428	-1.442	-1.461	-1.481	-1.502	-1.525	-1.550	-1.575	-1.604	-1.631	-1.662	-1.692	-1.726	-1.759	-1.795	-1.829	-1.866	-1.904	-1.942	-1.980	-2.019	-2.060	-2.100	-2.140	-2.181	-2.222	-2.262	-2.305	-2.345	-2.388	-2.428	-2.469	-2.510	-2.550	-2.590	-2.629	-2.669	-2.708	-2.746	-2.782	-2.819	-2.854	-2.889	-2.922	-2.956	-2.988	-3.019	-3.049	-3.078	-3.106	-3.132	-3.158	-3.181	-3.204	-3.226	-3.248	-3.268	-3.285	-3.302	-3.318	-3.332	-3.345	-3.355	-3.365	-3.375	-3.381	-3.386	-3.391	-3.392	-3.394	-3.394	-3.392	-3.389	-3.384	-3.378	-3.369	-3.359	-3.349	-3.336	-3.322	-3.308	-3.290	-3.274	-3.255	-3.234	-3.211	-3.189	-3.165	-3.140	-3.114	-3.086	-3.060	-3.031	-3.001	-2.972	-2.942	-2.910	-2.880	-2.849	-2.816	-2.784	-2.751	-2.720	-2.688	-2.655	-2.624	-2.592	-2.560	-2.529	-2.499	-2.470	-2.440	-2.411	-2.384	-2.358	-2.331	-2.306	-2.284	-2.260	-2.238	-2.218	-2.198	-2.179	-2.161	-2.145	-2.131	-2.116	-2.105	-2.094	-2.084	-2.076	-2.069	-2.062	-2.058	-2.055	-2.054	-2.052	-2.051	-2.054	-2.055	-2.059	-2.061	-2.068	-2.072	-2.079	-2.086	-2.092	-2.102	-2.110	-2.120	-2.130	-2.140	-2.150	-2.161	-2.172	-2.184	-2.195	-2.206	-2.218	-2.229	-2.239	-2.250	-2.260	-2.271	-2.281	-2.289	-2.299	-2.308	-2.314	-2.321	-2.328	-2.334	-2.339	-2.342	-2.346	-2.348	-2.350	-2.350	-2.350	-2.350	-2.348	-2.345	-2.342	-2.338	-2.331	-2.326	-2.320	-2.311	-2.304	-2.295	-2.285	-2.275	-2.264	-2.251	-2.240	-2.226	-2.212	-2.199	-2.185	-2.169	-2.152	-2.138	-2.120	-2.104	-2.088	-2.071	-2.052	-2.036	-2.019	-2.001	-1.984	-1.968	-1.950	-1.932	-1.916	-1.900	-1.882	-1.868	-1.851	-1.835	-1.819	-1.804	-1.789	-1.772	-1.759	-1.744	-1.731	-1.716	-1.702	-1.690	-1.678	-1.664	-1.651	-1.639	-1.626	-1.614	-1.602	-1.590	-1.579	-1.566	-1.555	-1.542	-1.530	-1.519	-1.509	-1.496	-1.485	-1.474	-1.462	-1.451	-1.439	-1.429	-1.416	-1.405	-1.392	-1.381	-1.370	-1.358	-1.346	-1.335	-1.324	-1.311	-1.301	-1.290	-1.280	-1.270	-1.261	-1.252	-1.245	-1.238	-1.229	-1.222	-1.216	-1.210	-1.206	-1.201	-1.199	-1.198	-1.196	-1.196	-1.198	-1.200	-1.205	-1.209	-1.216	-1.224	-1.232	-1.244	-1.255	-1.268	-1.282	-1.299	-1.316	-1.336	-1.356	-1.378	-1.401	-1.428	-1.452	-1.481	-1.510	-1.541	-1.571	-1.605	-1.639	-1.675	-1.711	-1.748	-1.786	-1.825	-1.865	-1.906	-1.948	-1.990	-2.033	-2.076	-2.120	-2.164	-2.208	-2.251	-2.295	-2.339	-2.382	-2.426	-2.469	-2.511	-2.552	-2.594	-2.634	-2.674	-2.711	-2.749	-2.785	-2.819	-2.852	-2.885	-2.916	-2.945	-2.971	-2.998	-3.022	-3.045	-3.065	-3.084	-3.101	-3.115	-3.129	-3.139	-3.149	-3.156	-3.161	-3.164	-3.164	-3.161	-3.158	-3.151	-3.144	-3.134	-3.120	-3.106	-3.090	-3.070	-3.050	-3.028	-3.002	-2.975	-2.948	-2.918	-2.884	-2.850	-2.814	-2.776	-2.736	-2.695	-2.652	-2.609	-2.562	-2.515	-2.466	-2.415	-2.364	-2.311	-2.258	-2.201	-2.145	-2.089	-2.029	-1.970	-1.908	-1.846	-1.784	-1.720	-1.655	-1.590	-1.525	-1.460	-1.392	-1.325	-1.258	-1.190	-1.122	-1.054	-0.986	-0.916	-0.849	-0.780	-0.710	-0.642	-0.574	-0.505	-0.438	-0.370	-0.302	-0.235	-0.169	-0.104	-0.038	0.028	0.090	0.154	0.216	0.278	0.339	0.399	0.456	0.515	0.572	0.628	0.682	0.735	0.788	0.839	0.889	0.938	0.985	1.031	1.076	1.121	1.162	1.205	1.246	1.285	1.324	1.361	1.398	1.432	1.466	1.500	1.532	1.564	1.594	1.625	1.654	1.682	1.711	1.739	1.766	1.792	1.819	1.845	1.871	1.896	1.921	1.948	1.971	1.996	2.021	2.046	2.071	2.095	2.121	2.146	2.171	2.196	2.224	2.249	2.275	2.302	2.328	2.355	2.382	2.410	2.438	2.466	2.494	2.522	2.550	2.580	2.609	2.636	2.666	2.695	2.724	2.752	2.782	2.811	2.839	2.868	2.896	2.924	2.950	2.978	3.004	3.031	3.058	3.082	3.109	3.134	3.158	3.182	3.205	3.228	3.250	3.272	3.294	3.314	3.332	3.352	3.370	3.389	3.405	3.421	3.438	3.451	3.466	3.480	3.491	3.504	3.514	3.525	3.534	3.541	3.549	3.555	3.560	3.565	3.568	3.571	3.571	3.571	3.571	3.569	3.565	3.561	3.556	3.550	3.541	3.531	3.521	3.510	3.496	3.482	3.468	3.451	3.432	3.414	3.392	3.372	3.349	3.325	3.300	3.275	3.248	3.219	3.189	3.158	3.128	3.094	3.061	3.026	2.991	2.956	2.921	2.884	2.848	2.809	2.771	2.732	2.694	2.654	2.615	2.578	2.538	2.498	2.460	2.421	2.384	2.346	2.308	2.272	2.236	2.201	2.166	2.132	2.099	2.068	2.035	2.005	1.975	1.946	1.918	1.891	1.866	1.840	1.816	1.792	1.770	1.749	1.728	1.708	1.688	1.669	1.650	1.632	1.615	1.599	1.581	1.565	1.549	1.532	1.516	1.500	1.484	1.468	1.450	1.432	1.415	1.396	1.378	1.359	1.338	1.316	1.294	1.271	1.246	1.222	1.196	1.169	1.140	1.111	1.081	1.049	1.016	0.982	0.948	0.911	0.872	0.834	0.794	0.752	0.709	0.666	0.622	0.578	0.531	0.486	0.438	0.391	0.344	0.295	0.248	0.199	0.150	0.102	0.054	0.006	-0.040	-0.088	-0.132	-0.176	-0.220	-0.262	-0.304	-0.342	-0.381	-0.418	-0.452	-0.486	-0.518	-0.545	-0.572	-0.598	-0.621	-0.641	-0.659	-0.675	-0.688	-0.698	-0.705	-0.710	-0.714	-0.714	-0.712	-0.708	-0.701	-0.691	-0.681	-0.666	-0.651	-0.634	-0.615	-0.594	-0.570	-0.546	-0.519	-0.492	-0.462	-0.434	-0.404	-0.372	-0.341	-0.308	-0.275	-0.242	-0.209	-0.176	-0.144	-0.110	-0.079	-0.046	-0.016	0.014	0.044	0.072	0.098	0.124	0.148	0.171	0.192	0.212	0.230	0.248	0.262	0.275	0.288	0.299	0.308	0.315	0.320	0.325	0.329	0.330	0.330	0.328	0.325	0.321	0.316	0.310	0.304	0.296	0.289	0.280	0.271	0.262	0.252	0.242	0.232	0.222	0.212	0.204	0.194	0.184	0.176	0.168	0.160	0.154	0.148	0.144	0.140	0.136	0.134	0.134	0.132	0.135	0.138	0.141	0.146	0.152	0.160	0.169	0.180	0.191	0.205	0.219	0.235	0.252	0.270	0.291	0.312	0.336	0.360	0.385	0.412	0.441	0.469	0.500	0.530	0.564	0.598	0.631	0.668	0.702	0.740	0.778	0.816	0.855	0.894	0.932	0.972	1.014	1.054	1.094	1.135	1.175	1.215	1.255	1.296	1.335	1.374	1.412	1.450	1.488	1.525	1.560	1.595	1.628	1.660	1.691	1.722	1.750	1.778	1.802	1.828	1.849	1.870	1.889	1.906	1.922	1.935	1.948	1.956	1.964	1.970	1.974	1.975	1.975	1.972	1.968	1.962	1.954	1.944	1.932	1.919	1.904	1.888	1.869	1.849	1.828	1.805	1.780	1.755	1.728	1.701	1.672	1.642	1.612	1.581	1.550	1.518	1.486	1.454	1.421	1.389	1.356	1.325	1.292	1.261	1.230	1.199	1.169	1.140	1.112	1.085	1.059	1.034	1.010	0.988	0.966	0.946	0.928	0.910	0.894	0.881	0.868	0.856	0.848	0.840	0.834	0.829	0.828	0.826	0.828	0.829	0.834	0.840	0.846	0.855	0.866	0.878	0.891	0.905	0.921	0.936	0.955	0.975	0.994	1.014	1.035	1.056	1.078	1.100	1.122	1.146	1.169	1.192	1.214	1.238	1.259	1.281	1.302	1.322	1.342	1.362	1.380	1.399	1.414	1.429	1.442	1.455	1.466	1.475	1.484	1.490	1.495	1.498	1.498	1.498	1.495	1.491	1.485	1.476	1.468	1.455	1.442	1.428	1.410	1.392	1.371	1.350	1.326	1.301	1.274	1.246	1.218	1.186	1.154	1.121	1.088	1.051	1.016	0.980	0.942	0.904	0.865	0.826	0.786	0.748	0.708	0.668	0.628	0.588	0.549	0.510	0.471	0.432	0.396	0.359	0.322	0.288	0.252	0.220	0.186	0.155	0.125	0.095	0.066	0.040	0.015	-0.010	-0.034	-0.055	-0.076	-0.095	-0.112	-0.129	-0.144	-0.158	-0.170	-0.181	-0.191	-0.199	-0.206	-0.212	-0.216	-0.220	-0.224	-0.226	-0.226	-0.226	-0.225	-0.224	-0.220	-0.216	-0.212	-0.209	-0.204	-0.199	-0.194	-0.188	-0.181	-0.175	-0.169	-0.162	-0.155	-0.149	-0.142	-0.136	-0.130	-0.124	-0.119	-0.114	-0.109	-0.104	-0.101	-0.096	-0.094	-0.091	-0.090	-0.089	-0.088	-0.088	-0.088	-0.089	-0.090	-0.092	-0.094	-0.098	-0.101	-0.104	-0.109	-0.112	-0.116	-0.121	-0.128	-0.132	-0.139	-0.145	-0.151	-0.158	-0.165	-0.172	-0.180	-0.188	-0.196	-0.204	-0.211	-0.220	-0.229	-0.238	-0.246	-0.255	-0.265	-0.275	-0.285	-0.295	-0.305	-0.315	-0.326	-0.338	-0.348	-0.359	-0.371	-0.382	-0.396	-0.410	-0.422	-0.436	-0.450	-0.465	-0.481	-0.496	-0.512	-0.529	-0.545	-0.562	-0.580	-0.599	-0.618	-0.636	-0.656	-0.676	-0.696	-0.715	-0.736	-0.758	-0.778	-0.799	-0.819	-0.840	-0.861	-0.881	-0.901	-0.921	-0.941	-0.960	-0.979	-0.998	-1.015	-1.032	-1.049	-1.064	-1.078	-1.091	-1.104	-1.115	-1.125	-1.134	-1.142	-1.149	-1.155	-1.159	-1.161	-1.162	-1.162	-1.161	-1.160	-1.156	-1.152	-1.145	-1.139	-1.130	-1.120	-1.110	-1.098	-1.085	-1.071	-1.058	-1.041	-1.025	-1.009	-0.990	-0.974	-0.955	-0.935	-0.918	-0.899	-0.879	-0.861	-0.842	-0.822	-0.805	-0.788	-0.771	-0.755	-0.740	-0.725	-0.711	-0.699	-0.689	-0.679	-0.671	-0.664	-0.659	-0.654	-0.651	-0.651	-0.651	-0.654	-0.659	-0.664	-0.672	-0.682	-0.694	-0.708	-0.721	-0.739	-0.756	-0.776	-0.799	-0.821	-0.845	-0.871	-0.899	-0.928	-0.958	-0.989	-1.021	-1.054	-1.089	-1.122	-1.158	-1.192	-1.229	-1.266	-1.301	-1.338	-1.375	-1.410	-1.445	-1.481	-1.516	-1.549	-1.582	-1.615	-1.645	-1.675	-1.704	-1.731	-1.756	-1.781	-1.804	-1.825	-1.845	-1.862	-1.879	-1.894	-1.904	-1.915	-1.924	-1.930	-1.935	-1.938	-1.939	-1.938	-1.935	-1.930	-1.924	-1.915	-1.905	-1.894	-1.880	-1.865	-1.850	-1.832	-1.814	-1.794	-1.774	-1.751	-1.729	-1.705	-1.681	-1.658	-1.632	-1.608	-1.581	-1.556	-1.531	-1.505	-1.480	-1.452	-1.428	-1.402	-1.378	-1.354	-1.330	-1.306	-1.284	-1.261	-1.241	-1.220	-1.200	-1.181	-1.164	-1.146	-1.129	-1.112	-1.098	-1.082	-1.069	-1.055	-1.042	-1.030	-1.018	-1.005	-0.994	-0.981	-0.971	-0.960	-0.950	-0.940	-0.929	-0.920	-0.910	-0.899	-0.889	-0.878	-0.869	-0.858	-0.846	-0.835	-0.822	-0.811	-0.799	-0.788	-0.774	-0.760	-0.746	-0.732	-0.719	-0.704	-0.690	-0.674	-0.659	-0.644	-0.629	-0.612	-0.596	-0.580	-0.564	-0.548	-0.532	-0.516	-0.500	-0.484	-0.469	-0.452	-0.438	-0.422	-0.409	-0.395	-0.380	-0.368	-0.355	-0.342	-0.330	-0.319	-0.309	-0.299	-0.289	-0.279	-0.271	-0.264	-0.256	-0.250	-0.242	-0.238	-0.232	-0.228	-0.222	-0.219	-0.215	-0.212	-0.209	-0.205	-0.202	-0.200	-0.198	-0.195	-0.192	-0.190	-0.189	-0.186	-0.182	-0.180	-0.176	-0.174	-0.170	-0.168	-0.162	-0.158	-0.152	-0.148	-0.141	-0.136	-0.130	-0.122	-0.116	-0.108	-0.099	-0.091	-0.080	-0.071	-0.061	-0.051	-0.040	-0.030	-0.018	-0.006	0.006	0.018	0.030	0.045	0.058	0.070	0.084	0.098	0.111	0.125	0.138	0.151	0.165	0.178	0.191	0.204	0.216	0.228	0.240	0.252	0.264	0.274	0.285	0.295	0.305	0.315	0.324	0.334	0.344	0.351	0.360	0.368	0.375	0.381	0.389	0.394	0.399	0.405	0.409	0.412	0.416	0.419	0.421	0.424	0.425	0.426	0.426	0.426	0.425	0.425	0.424	0.421	0.419	0.415	0.411	0.406	0.401	0.396	0.389	0.382	0.375	0.366	0.358	0.349	0.339	0.329	0.318	0.305	0.294	0.282	0.269	0.256	0.244	0.231	0.218	0.205	0.190	0.178	0.165	0.152	0.140	0.128	0.116	0.105	0.095	0.085	0.076	0.068	0.060	0.055	0.050	0.045	0.041	0.040	0.040	0.040	0.042	0.045	0.050	0.055	0.062	0.071	0.081	0.091	0.102	0.116	0.131	0.149	0.164	0.182	0.202	0.222	0.242	0.266	0.288	0.311	0.336	0.360	0.385	0.411	0.436	0.461	0.488	0.512	0.538	0.564	0.588	0.612	0.636	0.660	0.682	0.705	0.725	0.745	0.765	0.782	0.800	0.816	0.832	0.846	0.860	0.872	0.884	0.894	0.902	0.911	0.916	0.922	0.928	0.931	0.934	0.936	0.938	0.939	0.939	0.940	0.939	0.938	0.936	0.934	0.934	0.932	0.930	0.929	0.928	0.926	0.925	0.925	0.926	0.926	0.926	0.930	0.932	0.935	0.938	0.942	0.946	0.951	0.959	0.966	0.974	0.981	0.991	1.001	1.011	1.022	1.035	1.045	1.058	1.070	1.082	1.095	1.108	1.121	1.132	1.145	1.156	1.169	1.180	1.190	1.201	1.209	1.218	1.225	1.231	1.238	1.242	1.246	1.249	1.250	1.249	1.248	1.246	1.240	1.236	1.229	1.221	1.211	1.201	1.189	1.176	1.160	1.145	1.126	1.109	1.089	1.069	1.048	1.026	1.002	0.979	0.955	0.930	0.905	0.880	0.854	0.828	0.801	0.776	0.751	0.725	0.700	0.675	0.650	0.628	0.604	0.581	0.560	0.540	0.520	0.501	0.482	0.468	0.451	0.436	0.424	0.412	0.401	0.391	0.385	0.378	0.372	0.369	0.366	0.365	0.365	0.366	0.370	0.372	0.378	0.385	0.391	0.400	0.409	0.418	0.429	0.440	0.451	0.464	0.476	0.489	0.502	0.515	0.529	0.541	0.555	0.569	0.581	0.594	0.606	0.616	0.629	0.640	0.650	0.659	0.666	0.674	0.680	0.686	0.691	0.695	0.699	0.701	0.701	0.702	0.701	0.700	0.696	0.692	0.688	0.681	0.674	0.666	0.658	0.649	0.639	0.628	0.616	0.604	0.591	0.578	0.564	0.548	0.534	0.518	0.500	0.484	0.466	0.449	0.431	0.414	0.395	0.376	0.358	0.340	0.320	0.300	0.281	0.261	0.241	0.222	0.202	0.181	0.161	0.141	0.121	0.102	0.082	0.062	0.042	0.022	0.002	-0.018	-0.036	-0.056	-0.075	-0.095	-0.115	-0.135	-0.152	-0.171	-0.190	-0.209	-0.229	-0.245	-0.264	-0.281	-0.298	-0.315	-0.331	-0.348	-0.364	-0.380	-0.394	-0.409	-0.422	-0.436	-0.449	-0.461	-0.472	-0.484	-0.494	-0.505	-0.514	-0.522	-0.530	-0.536	-0.544	-0.549	-0.552	-0.558	-0.560	-0.562	-0.564	-0.565	-0.565	-0.564	-0.562	-0.560	-0.556	-0.552	-0.548	-0.541	-0.536	-0.529	-0.522	-0.514	-0.506	-0.498	-0.488	-0.479	-0.468	-0.459	-0.448	-0.436	-0.425	-0.414	-0.402	-0.391	-0.379	-0.368	-0.356	-0.345	-0.334	-0.324	-0.311	-0.301	-0.291	-0.281	-0.271	-0.262	-0.254	-0.245	-0.236	-0.229	-0.221	-0.215	-0.208	-0.200	-0.194	-0.188	-0.181	-0.178	-0.171	-0.166	-0.161	-0.156	-0.152	-0.146	-0.141	-0.138	-0.132	-0.128	-0.122	-0.118	-0.111	-0.106	-0.100	-0.095	-0.088	-0.081	-0.075	-0.066	-0.058	-0.049	-0.040	-0.031	-0.021	-0.010	0.001	0.012	0.025	0.038	0.050	0.064	0.079	0.092	0.108	0.121	0.136	0.152	0.168	0.182	0.199	0.215	0.230	0.245	0.260	0.274	0.289	0.302	0.316	0.329	0.340	0.351	0.361	0.370	0.379	0.386	0.392	0.398	0.400	0.402	0.404	0.404	0.400	0.398	0.391	0.384	0.375	0.364	0.351	0.338	0.321	0.304	0.285	0.262	0.239	0.215	0.189	0.161	0.131	0.100	0.069	0.035	0.000	-0.036	-0.072	-0.110	-0.149	-0.190	-0.230	-0.271	-0.312	-0.355	-0.399	-0.440	-0.484	-0.526	-0.569	-0.611	-0.654	-0.696	-0.736	-0.776	-0.818	-0.855	-0.894	-0.931	-0.965	-1.000	-1.034	-1.066	-1.095	-1.125	-1.152	-1.178	-1.202	-1.224	-1.246	-1.265	-1.282	-1.299	-1.314	-1.326	-1.336	-1.346	-1.354	-1.360	-1.364	-1.366	-1.368	-1.368	-1.366	-1.364	-1.359	-1.355	-1.349	-1.340	-1.332	-1.322	-1.312	-1.302	-1.291	-1.279	-1.266	-1.252	-1.241	-1.228	-1.214	-1.201	-1.189	-1.176	-1.162	-1.151	-1.139	-1.128	-1.116	-1.106	-1.096	-1.089	-1.081	-1.072	-1.066	-1.061	-1.056	-1.051	-1.050	-1.048	-1.048	-1.048	-1.049	-1.051	-1.055	-1.059	-1.064	-1.071	-1.079	-1.086	-1.096	-1.105	-1.115	-1.126	-1.139	-1.151	-1.165	-1.178	-1.191	-1.206	-1.220	-1.234	-1.249	-1.264	-1.278	-1.291	-1.306	-1.320	-1.335	-1.349	-1.362	-1.376	-1.389	-1.401	-1.412	-1.424	-1.435	-1.446	-1.456	-1.465	-1.474	-1.481	-1.489	-1.495	-1.501	-1.506	-1.511	-1.515	-1.519	-1.521	-1.524	-1.525	-1.526	-1.526	-1.526	-1.525	-1.524	-1.521	-1.519	-1.514	-1.510	-1.506	-1.500	-1.494	-1.488	-1.480	-1.471	-1.462	-1.454	-1.442	-1.432	-1.420	-1.409	-1.396	-1.382	-1.368	-1.351	-1.336	-1.320	-1.302	-1.284	-1.265	-1.245	-1.224	-1.202	-1.180	-1.158	-1.134	-1.110	-1.084	-1.059	-1.031	-1.005	-0.978	-0.949	-0.921	-0.892	-0.862	-0.834	-0.804	-0.774	-0.742	-0.714	-0.684	-0.654	-0.622	-0.592	-0.564	-0.534	-0.505	-0.476	-0.449	-0.421	-0.395	-0.370	-0.346	-0.321	-0.299	-0.278	-0.258	-0.238	-0.220	-0.204	-0.188	-0.174	-0.160	-0.148	-0.136	-0.128	-0.118	-0.110	-0.102	-0.098	-0.092	-0.089	-0.085	-0.082	-0.081	-0.080	-0.079	-0.078	-0.078	-0.076	-0.076	-0.076	-0.075	-0.072	-0.072	-0.069	-0.068	-0.064	-0.059	-0.055	-0.049	-0.041	-0.032	-0.022	-0.011	0.001	0.015	0.031	0.046	0.065	0.084	0.105	0.128	0.150	0.176	0.202	0.229	0.259	0.288	0.319	0.350	0.382	0.415	0.450	0.484	0.519	0.554	0.589	0.624	0.658	0.692	0.726	0.761	0.794	0.825	0.858	0.889	0.918	0.945	0.974	0.999	1.022	1.044	1.065	1.084	1.100	1.115	1.129	1.139	1.149	1.154	1.160	1.161	1.162	1.161	1.159	1.154	1.146	1.138	1.128	1.115	1.102	1.088	1.071	1.054	1.035	1.016	0.995	0.975	0.952	0.930	0.906	0.884	0.860	0.838	0.814	0.790	0.768	0.745	0.722	0.701	0.680	0.660	0.640	0.621	0.604	0.588	0.571	0.558	0.545	0.534	0.522	0.512	0.505	0.498	0.491	0.486	0.482	0.480	0.478	0.476	0.476	0.476	0.478	0.478	0.480	0.482	0.486	0.490	0.492	0.498	0.500	0.504	0.507	0.510	0.514	0.515	0.516	0.518	0.519	0.518	0.516	0.514	0.511	0.506	0.502	0.496	0.489	0.481	0.471	0.461	0.450	0.438	0.425	0.411	0.398	0.382	0.366	0.350	0.334	0.316	0.300	0.282	0.265	0.248	0.230	0.214	0.196	0.180	0.164	0.149	0.134	0.122	0.109	0.096	0.086	0.079	0.070	0.064	0.059	0.055	0.054	0.054	0.054	0.058	0.062	0.068	0.076	0.088	0.098	0.112	0.126	0.142	0.161	0.180	0.201	0.222	0.246	0.270	0.296	0.322	0.349	0.376	0.405	0.434	0.462	0.491	0.522	0.551	0.580	0.610	0.638	0.666	0.694	0.719	0.745	0.769	0.792	0.814	0.834	0.851	0.870	0.885	0.898	0.909	0.920	0.928	0.932	0.936	0.938	0.938	0.935	0.930	0.922	0.914	0.902	0.889	0.874	0.855	0.835	0.815	0.791	0.766	0.739	0.710	0.680	0.648	0.614	0.579	0.542	0.505	0.466	0.428	0.389	0.348	0.306	0.265	0.224	0.181	0.139	0.096	0.054	0.011	-0.029	-0.071	-0.111	-0.151	-0.190	-0.228	-0.265	-0.301	-0.336	-0.370	-0.402	-0.432	-0.462	-0.490	-0.516	-0.541	-0.564	-0.585	-0.605	-0.622	-0.638	-0.652	-0.664	-0.675	-0.684	-0.690	-0.696	-0.698	-0.699	-0.699	-0.698	-0.692	-0.688	-0.681	-0.672	-0.664	-0.652	-0.641	-0.630	-0.616	-0.601	-0.586	-0.570	-0.554	-0.538	-0.520	-0.502	-0.485	-0.468	-0.450	-0.432	-0.416	-0.399	-0.382	-0.366	-0.352	-0.338	-0.324	-0.311	-0.299	-0.288	-0.278	-0.269	-0.261	-0.255	-0.250	-0.246	-0.242	-0.240	-0.240	-0.241	-0.244	-0.248	-0.252	-0.258	-0.265	-0.274	-0.282	-0.291	-0.304	-0.316	-0.329	-0.342	-0.356	-0.371	-0.386	-0.404	-0.420	-0.436	-0.452	-0.470	-0.486	-0.504	-0.520	-0.536	-0.554	-0.569	-0.584	-0.599	-0.612	-0.628	-0.640	-0.654	-0.666	-0.676	-0.688	-0.698	-0.706	-0.714	-0.722	-0.729	-0.735	-0.740	-0.745	-0.749	-0.751	-0.754	-0.756	-0.758	-0.758	-0.758	-0.758	-0.758	-0.756	-0.754	-0.752	-0.750	-0.748	-0.745	-0.742	-0.741	-0.739	-0.738	-0.736	-0.734	-0.732	-0.732	-0.732	-0.732	-0.734	-0.734	-0.736	-0.738	-0.741	-0.745	-0.749	-0.752	-0.758	-0.764	-0.770	-0.778	-0.784	-0.792	-0.802	-0.811	-0.821	-0.831	-0.842	-0.854	-0.865	-0.876	-0.888	-0.899	-0.911	-0.922	-0.936	-0.946	-0.959	-0.970	-0.981	-0.991	-1.001	-1.011	-1.020	-1.029	-1.036	-1.042	-1.049	-1.055	-1.059	-1.062	-1.065	-1.066	-1.066	-1.066	-1.064	-1.061	-1.058	-1.052	-1.046	-1.039	-1.030	-1.020	-1.009	-0.998	-0.984	-0.969	-0.954	-0.938	-0.921	-0.904	-0.886	-0.868	-0.848	-0.828	-0.808	-0.788	-0.768	-0.746	-0.725	-0.704	-0.682	-0.662	-0.641	-0.621	-0.601	-0.582	-0.564	-0.545	-0.528	-0.511	-0.496	-0.481	-0.468	-0.455	-0.442	-0.432	-0.424	-0.414	-0.408	-0.400	-0.395	-0.390	-0.388	-0.386	-0.386	-0.386	-0.388	-0.390	-0.395	-0.400	-0.405	-0.411	-0.418	-0.424	-0.432	-0.441	-0.450	-0.459	-0.468	-0.476	-0.488	-0.496	-0.505	-0.515	-0.525	-0.534	-0.542	-0.549	-0.558	-0.564	-0.570	-0.575	-0.579	-0.582	-0.586	-0.589	-0.589	-0.589	-0.588	-0.585	-0.582	-0.579	-0.574	-0.568	-0.561	-0.552	-0.544	-0.534	-0.524	-0.511	-0.499	-0.485	-0.472	-0.458	-0.444	-0.428	-0.412	-0.398	-0.380	-0.364	-0.348	-0.331	-0.314	-0.299	-0.282	-0.266	-0.251	-0.236	-0.221	-0.208	-0.194	-0.181	-0.169	-0.156	-0.146	-0.135	-0.125	-0.116	-0.109	-0.102	-0.096	-0.091	-0.088	-0.084	-0.081	-0.080	-0.080	-0.080	-0.081	-0.082	-0.085	-0.089	-0.094	-0.099	-0.104	-0.109	-0.116	-0.122	-0.129	-0.136	-0.144	-0.152	-0.162	-0.171	-0.180	-0.189	-0.198	-0.208	-0.218	-0.226	-0.236	-0.245	-0.254	-0.262	-0.270	-0.279	-0.285	-0.292	-0.299	-0.304	-0.310	-0.315	-0.319	-0.322	-0.325	-0.326	-0.328	-0.328	-0.326	-0.326	-0.324	-0.321	-0.316	-0.311	-0.305	-0.300	-0.292	-0.284	-0.275	-0.265	-0.254	-0.242	-0.230	-0.218	-0.204	-0.188	-0.172	-0.156	-0.139	-0.121	-0.102	-0.084	-0.064	-0.044	-0.024	-0.004	0.016	0.036	0.058	0.078	0.098	0.118	0.138	0.156	0.175	0.194	0.212	0.230	0.248	0.262	0.278	0.292	0.308	0.321	0.332	0.344	0.355	0.364	0.372	0.381	0.388	0.394	0.399	0.402	0.406	0.408	0.410	0.410	0.411	0.411	0.409	0.408	0.405	0.402	0.399	0.395	0.390	0.385	0.380	0.374	0.369	0.364	0.356	0.351	0.346	0.340	0.334	0.330	0.325	0.320	0.315	0.311	0.308	0.304	0.301	0.298	0.296	0.294	0.292	0.291	0.291	0.291	0.291	0.294	0.295	0.296	0.300	0.301	0.305	0.310	0.314	0.318	0.322	0.328	0.330	0.335	0.340	0.345	0.350	0.355	0.360	0.365	0.369	0.374	0.378	0.381	0.386	0.390	0.394	0.398	0.401	0.404	0.405	0.408	0.409	0.411	0.411	0.411	0.411	0.410	0.409	0.408	0.405	0.404	0.399	0.396	0.391	0.386	0.381	0.376	0.369	0.361	0.354	0.346	0.338	0.329	0.319	0.309	0.299	0.288	0.275	0.264	0.251	0.238	0.225	0.211	0.198	0.182	0.166	0.151	0.134	0.118	0.100	0.084	0.065	0.048	0.030	0.012	-0.006	-0.024	-0.042	-0.061	-0.079	-0.098	-0.115	-0.134	100.000	5.000	2.000	1.000	6.000	0.000	0.000	0.000	0.000	0.000	0.000	0.000	0.000	0.000	0.000	0.000	0.000	0.000	0.662	0.646	0.629	0.611	0.595	0.579	0.562	0.546	0.531	0.516	0.501	0.486	0.472	0.458	0.445	0.432	0.420	0.410	0.398	0.388	0.380	0.371	0.364	0.356	0.351	0.345	0.341	0.338	0.336	0.334	0.335	0.336	0.339	0.341	0.346	0.354	0.360	0.368	0.378	0.388	0.399	0.411	0.426	0.440	0.456	0.474	0.492	0.511	0.531	0.554	0.576	0.600	0.625	0.650	0.676	0.701	0.729	0.758	0.785	0.812	0.841	0.870	0.900	0.929	0.958	0.986	1.015	1.042	1.071	1.098	1.125	1.151	1.176	1.201	1.225	1.248	1.270	1.290	1.309	1.328	1.344	1.359	1.372	1.384	1.394	1.401	1.409	1.415	1.419	1.420	1.420	1.419	1.415	1.410	1.404	1.395	1.385	1.372	1.359	1.344	1.326	1.310	1.289	1.269	1.246	1.222	1.196	1.171	1.145	1.118	1.089	1.060	1.030	1.000	0.969	0.938	0.908	0.876	0.845	0.814	0.784	0.752	0.724	0.694	0.664	0.636	0.609	0.581	0.556	0.531	0.507	0.484	0.462	0.440	0.420	0.400	0.382	0.365	0.349	0.332	0.319	0.306	0.294	0.281	0.271	0.261	0.251	0.242	0.235	0.229	0.221	0.215	0.209	0.205	0.199	0.194	0.189	0.185	0.179	0.172	0.168	0.161	0.155	0.149	0.141	0.132	0.125	0.116	0.106	0.096	0.085	0.074	0.061	0.046	0.031	0.015	0.000	-0.018	-0.036	-0.056	-0.075	-0.096	-0.118	-0.141	-0.164	-0.186	-0.211	-0.236	-0.262	-0.289	-0.316	-0.344	-0.372	-0.401	-0.430	-0.459	-0.489	-0.519	-0.549	-0.580	-0.610	-0.640	-0.671	-0.701	-0.731	-0.760	-0.790	-0.820	-0.849	-0.878	-0.906	-0.932	-0.961	-0.988	-1.014	-1.040	-1.065	-1.090	-1.114	-1.138	-1.161	-1.185	-1.206	-1.226	-1.246	-1.266	-1.284	-1.302	-1.320	-1.336	-1.352	-1.368	-1.381	-1.395	-1.408	-1.419	-1.431	-1.441	-1.451	-1.459	-1.468	-1.475	-1.480	-1.486	-1.490	-1.492	-1.495	-1.496	-1.496	-1.496	-1.495	-1.492	-1.488	-1.482	-1.476	-1.469	-1.461	-1.451	-1.441	-1.429	-1.416	-1.401	-1.386	-1.370	-1.352	-1.335	-1.315	-1.295	-1.274	-1.251	-1.229	-1.206	-1.180	-1.156	-1.130	-1.102	-1.074	-1.046	-1.018	-0.986	-0.958	-0.926	-0.895	-0.864	-0.831	-0.801	-0.769	-0.738	-0.706	-0.675	-0.644	-0.612	-0.584	-0.552	-0.524	-0.495	-0.468	-0.440	-0.414	-0.388	-0.362	-0.339	-0.318	-0.295	-0.276	-0.258	-0.240	-0.225	-0.211	-0.199	-0.189	-0.180	-0.172	-0.166	-0.164	-0.161	-0.161	-0.164	-0.166	-0.171	-0.176	-0.186	-0.195	-0.208	-0.220	-0.236	-0.252	-0.270	-0.290	-0.310	-0.331	-0.355	-0.380	-0.404	-0.429	-0.456	-0.482	-0.510	-0.538	-0.565	-0.594	-0.621	-0.649	-0.676	-0.702	-0.729	-0.755	-0.781	-0.805	-0.829	-0.851	-0.871	-0.891	-0.910	-0.926	-0.941	-0.954	-0.965	-0.974	-0.981	-0.986	-0.990	-0.990	-0.989	-0.986	-0.980	-0.974	-0.964	-0.952	-0.938	-0.922	-0.905	-0.885	-0.862	-0.840	-0.816	-0.790	-0.762	-0.734	-0.704	-0.672	-0.640	-0.608	-0.574	-0.540	-0.505	-0.470	-0.435	-0.400	-0.365	-0.330	-0.296	-0.262	-0.229	-0.196	-0.164	-0.134	-0.104	-0.075	-0.046	-0.020	0.004	0.029	0.051	0.074	0.094	0.112	0.131	0.148	0.164	0.179	0.192	0.206	0.219	0.229	0.240	0.249	0.259	0.266	0.275	0.282	0.289	0.298	0.304	0.311	0.318	0.325	0.331	0.340	0.349	0.356	0.366	0.375	0.386	0.398	0.409	0.421	0.435	0.449	0.464	0.480	0.496	0.511	0.529	0.548	0.566	0.585	0.605	0.624	0.645	0.668	0.689	0.710	0.731	0.754	0.776	0.798	0.818	0.840	0.860	0.880	0.899	0.919	0.936	0.954	0.970	0.988	1.001	1.016	1.029	1.041	1.052	1.064	1.071	1.080	1.088	1.092	1.098	1.101	1.105	1.105	1.105	1.106	1.104	1.102	1.099	1.096	1.092	1.086	1.082	1.075	1.069	1.062	1.055	1.048	1.038	1.030	1.021	1.011	1.000	0.990	0.980	0.970	0.959	0.949	0.938	0.925	0.914	0.901	0.890	0.878	0.866	0.854	0.840	0.828	0.816	0.802	0.790	0.778	0.765	0.752	0.739	0.726	0.712	0.700	0.688	0.674	0.661	0.649	0.635	0.624	0.611	0.599	0.588	0.575	0.564	0.554	0.544	0.532	0.524	0.515	0.507	0.499	0.492	0.486	0.480	0.476	0.474	0.471	0.471	0.470	0.471	0.474	0.476	0.480	0.484	0.491	0.498	0.505	0.512	0.522	0.534	0.545	0.558	0.569	0.582	0.598	0.611	0.628	0.642	0.659	0.675	0.690	0.708	0.722	0.739	0.754	0.769	0.782	0.796	0.811	0.824	0.836	0.849	0.860	0.871	0.880	0.890	0.899	0.906	0.911	0.916	0.920	0.924	0.928	0.929	0.930	0.931	0.932	0.934	0.934	0.932	0.932	0.932	0.932	0.932	0.931	0.932	0.934	0.934	0.938	0.939	0.942	0.948	0.952	0.960	0.968	0.976	0.986	0.998	1.010	1.024	1.040	1.056	1.075	1.095	1.116	1.138	1.161	1.186	1.211	1.238	1.266	1.294	1.322	1.352	1.381	1.411	1.441	1.471	1.500	1.530	1.559	1.586	1.614	1.639	1.664	1.688	1.709	1.730	1.750	1.768	1.782	1.796	1.808	1.818	1.824	1.829	1.831	1.832	1.829	1.825	1.818	1.810	1.798	1.785	1.770	1.751	1.732	1.711	1.689	1.664	1.639	1.612	1.585	1.556	1.526	1.496	1.465	1.436	1.405	1.376	1.346	1.316	1.289	1.260	1.234	1.206	1.181	1.159	1.135	1.114	1.095	1.076	1.061	1.046	1.034	1.024	1.014	1.006	1.000	0.995	0.994	0.991	0.992	0.992	0.996	0.999	1.004	1.009	1.015	1.021	1.029	1.035	1.042	1.050	1.058	1.062	1.070	1.075	1.079	1.084	1.085	1.088	1.086	1.085	1.081	1.076	1.070	1.060	1.049	1.036	1.024	1.006	0.989	0.968	0.946	0.921	0.895	0.868	0.838	0.805	0.772	0.738	0.700	0.662	0.622	0.582	0.540	0.499	0.454	0.410	0.364	0.319	0.274	0.226	0.181	0.135	0.090	0.045	0.000	-0.045	-0.088	-0.129	-0.170	-0.210	-0.249	-0.286	-0.322	-0.356	-0.390	-0.421	-0.452	-0.481	-0.507	-0.532	-0.556	-0.578	-0.598	-0.615	-0.631	-0.644	-0.656	-0.666	-0.675	-0.681	-0.686	-0.689	-0.690	-0.688	-0.686	-0.681	-0.675	-0.669	-0.659	-0.650	-0.638	-0.624	-0.611	-0.595	-0.578	-0.560	-0.540	-0.520	-0.498	-0.475	-0.451	-0.425	-0.399	-0.371	-0.344	-0.315	-0.285	-0.254	-0.222	-0.190	-0.156	-0.122	-0.088	-0.052	-0.018	0.020	0.056	0.092	0.130	0.169	0.206	0.244	0.282	0.321	0.360	0.398	0.436	0.474	0.511	0.549	0.585	0.620	0.656	0.690	0.724	0.755	0.788	0.818	0.845	0.872	0.899	0.922	0.945	0.965	0.984	1.001	1.016	1.029	1.039	1.048	1.054	1.059	1.059	1.059	1.056	1.051	1.042	1.032	1.021	1.006	0.989	0.970	0.949	0.926	0.902	0.876	0.848	0.818	0.786	0.754	0.721	0.686	0.651	0.614	0.576	0.538	0.500	0.460	0.422	0.384	0.345	0.305	0.268	0.230	0.192	0.156	0.122	0.088	0.055	0.025	-0.006	-0.034	-0.060	-0.086	-0.110	-0.131	-0.152	-0.170	-0.186	-0.200	-0.212	-0.224	-0.232	-0.240	-0.245	-0.246	-0.249	-0.248	-0.246	-0.241	-0.236	-0.229	-0.221	-0.210	-0.199	-0.185	-0.171	-0.155	-0.140	-0.122	-0.105	-0.088	-0.069	-0.049	-0.029	-0.009	0.011	0.032	0.052	0.074	0.094	0.115	0.136	0.155	0.175	0.195	0.214	0.232	0.250	0.268	0.285	0.300	0.318	0.332	0.348	0.361	0.376	0.390	0.404	0.416	0.430	0.441	0.454	0.466	0.478	0.488	0.500	0.511	0.521	0.534	0.545	0.556	0.566	0.579	0.590	0.601	0.615	0.626	0.640	0.652	0.666	0.680	0.695	0.709	0.724	0.740	0.756	0.771	0.788	0.805	0.821	0.839	0.856	0.872	0.890	0.908	0.925	0.942	0.960	0.978	0.994	1.010	1.026	1.042	1.059	1.072	1.086	1.101	1.114	1.126	1.138	1.149	1.158	1.165	1.174	1.180	1.188	1.191	1.195	1.198	1.199	1.200	1.199	1.198	1.194	1.189	1.185	1.179	1.170	1.161	1.152	1.140	1.128	1.115	1.101	1.085	1.069	1.051	1.032	1.014	0.995	0.975	0.954	0.932	0.910	0.886	0.862	0.839	0.814	0.788	0.762	0.735	0.709	0.681	0.654	0.626	0.598	0.569	0.540	0.510	0.480	0.450	0.419	0.388	0.356	0.324	0.291	0.259	0.228	0.194	0.161	0.129	0.095	0.061	0.028	-0.005	-0.038	-0.072	-0.105	-0.139	-0.172	-0.205	-0.238	-0.272	-0.305	-0.338	-0.370	-0.402	-0.434	-0.464	-0.495	-0.525	-0.555	-0.582	-0.610	-0.638	-0.662	-0.689	-0.714	-0.738	-0.760	-0.782	-0.804	-0.824	-0.842	-0.861	-0.878	-0.894	-0.909	-0.922	-0.934	-0.946	-0.956	-0.965	-0.974	-0.981	-0.989	-0.996	-1.001	-1.006	-1.010	-1.015	-1.018	-1.021	-1.024	-1.026	-1.029	-1.032	-1.035	-1.036	-1.039	-1.042	-1.045	-1.048	-1.051	-1.055	-1.059	-1.064	-1.069	-1.074	-1.081	-1.088	-1.095	-1.102	-1.111	-1.120	-1.129	-1.139	-1.149	-1.160	-1.171	-1.182	-1.192	-1.205	-1.216	-1.229	-1.241	-1.252	-1.264	-1.275	-1.285	-1.298	-1.308	-1.318	-1.326	-1.335	-1.344	-1.349	-1.356	-1.361	-1.366	-1.370	-1.372	-1.375	-1.375	-1.374	-1.372	-1.370	-1.365	-1.359	-1.352	-1.344	-1.334	-1.324	-1.311	-1.298	-1.282	-1.268	-1.250	-1.231	-1.212	-1.191	-1.170	-1.148	-1.125	-1.100	-1.075	-1.048	-1.020	-0.991	-0.961	-0.931	-0.900	-0.868	-0.835	-0.801	-0.766	-0.731	-0.696	-0.660	-0.624	-0.586	-0.550	-0.512	-0.475	-0.438	-0.401	-0.362	-0.326	-0.289	-0.252	-0.219	-0.182	-0.148	-0.114	-0.081	-0.048	-0.016	0.015	0.045	0.074	0.102	0.129	0.154	0.178	0.200	0.221	0.240	0.258	0.274	0.288	0.301	0.311	0.320	0.328	0.332	0.336	0.338	0.336	0.335	0.331	0.326	0.318	0.309	0.298	0.286	0.272	0.258	0.240	0.222	0.204	0.185	0.164	0.144	0.121	0.099	0.075	0.052	0.029	0.005	-0.019	-0.044	-0.068	-0.090	-0.112	-0.135	-0.156	-0.179	-0.199	-0.219	-0.236	-0.255	-0.271	-0.288	-0.301	-0.316	-0.328	-0.339	-0.349	-0.358	-0.364	-0.371	-0.376	-0.381	-0.384	-0.386	-0.388	-0.389	-0.389	-0.388	-0.386	-0.385	-0.381	-0.379	-0.376	-0.374	-0.370	-0.368	-0.365	-0.361	-0.360	-0.358	-0.356	-0.358	-0.356	-0.358	-0.360	-0.364	-0.368	-0.372	-0.379	-0.386	-0.395	-0.405	-0.415	-0.428	-0.441	-0.456	-0.472	-0.489	-0.507	-0.528	-0.549	-0.569	-0.592	-0.616	-0.641	-0.668	-0.694	-0.720	-0.749	-0.776	-0.805	-0.834	-0.864	-0.892	-0.921	-0.951	-0.981	-1.009	-1.038	-1.064	-1.092	-1.119	-1.144	-1.170	-1.195	-1.219	-1.241	-1.262	-1.284	-1.301	-1.320	-1.336	-1.351	-1.365	-1.378	-1.389	-1.399	-1.408	-1.415	-1.422	-1.428	-1.432	-1.436	-1.440	-1.441	-1.442	-1.444	-1.444	-1.444	-1.444	-1.441	-1.441	-1.440	-1.440	-1.439	-1.438	-1.438	-1.438	-1.439	-1.440	-1.441	-1.444	-1.448	-1.451	-1.458	-1.464	-1.471	-1.481	-1.491	-1.504	-1.515	-1.529	-1.545	-1.561	-1.580	-1.599	-1.620	-1.641	-1.665	-1.690	-1.715	-1.741	-1.768	-1.796	-1.824	-1.854	-1.884	-1.912	-1.942	-1.972	-2.004	-2.034	-2.064	-2.092	-2.120	-2.149	-2.175	-2.201	-2.225	-2.248	-2.270	-2.289	-2.308	-2.325	-2.339	-2.351	-2.360	-2.369	-2.374	-2.376	-2.376	-2.374	-2.370	-2.364	-2.354	-2.341	-2.329	-2.311	-2.291	-2.269	-2.245	-2.219	-2.190	-2.159	-2.125	-2.090	-2.052	-2.014	-1.974	-1.931	-1.888	-1.844	-1.798	-1.751	-1.704	-1.658	-1.610	-1.562	-1.516	-1.469	-1.422	-1.378	-1.332	-1.289	-1.248	-1.205	-1.165	-1.128	-1.091	-1.056	-1.024	-0.994	-0.965	-0.940	-0.916	-0.896	-0.878	-0.862	-0.849	-0.840	-0.834	-0.830	-0.830	-0.832	-0.839	-0.848	-0.859	-0.872	-0.891	-0.910	-0.934	-0.960	-0.988	-1.019	-1.052	-1.088	-1.126	-1.165	-1.209	-1.252	-1.298	-1.345	-1.392	-1.442	-1.494	-1.545	-1.596	-1.649	-1.701	-1.755	-1.808	-1.859	-1.911	-1.964	-2.014	-2.064	-2.111	-2.159	-2.202	-2.248	-2.289	-2.329	-2.366	-2.401	-2.435	-2.465	-2.491	-2.518	-2.539	-2.559	-2.575	-2.589	-2.599	-2.606	-2.610	-2.612	-2.610	-2.606	-2.599	-2.589	-2.575	-2.559	-2.540	-2.518	-2.494	-2.468	-2.438	-2.406	-2.372	-2.338	-2.300	-2.262	-2.222	-2.182	-2.140	-2.096	-2.054	-2.009	-1.964	-1.920	-1.874	-1.830	-1.785	-1.740	-1.698	-1.654	-1.612	-1.571	-1.532	-1.494	-1.456	-1.419	-1.384	-1.350	-1.318	-1.288	-1.258	-1.230	-1.202	-1.179	-1.154	-1.132	-1.111	-1.092	-1.074	-1.058	-1.042	-1.029	-1.015	-1.002	-0.990	-0.980	-0.970	-0.961	-0.951	-0.944	-0.935	-0.926	-0.919	-0.909	-0.901	-0.892	-0.882	-0.871	-0.861	-0.849	-0.836	-0.822	-0.808	-0.792	-0.776	-0.759	-0.740	-0.721	-0.700	-0.680	-0.658	-0.635	-0.611	-0.586	-0.561	-0.535	-0.509	-0.482	-0.456	-0.428	-0.400	-0.372	-0.345	-0.318	-0.290	-0.261	-0.235	-0.209	-0.185	-0.160	-0.138	-0.115	-0.095	-0.076	-0.059	-0.042	-0.029	-0.016	-0.006	0.004	0.010	0.012	0.015	0.015	0.012	0.009	0.001	-0.008	-0.020	-0.032	-0.050	-0.068	-0.089	-0.111	-0.135	-0.161	-0.190	-0.219	-0.250	-0.282	-0.318	-0.352	-0.389	-0.428	-0.466	-0.504	-0.544	-0.582	-0.622	-0.661	-0.701	-0.740	-0.778	-0.815	-0.852	-0.888	-0.922	-0.955	-0.986	-1.018	-1.046	-1.072	-1.099	-1.121	-1.141	-1.160	-1.178	-1.192	-1.204	-1.212	-1.220	-1.225	-1.228	-1.228	-1.225	-1.220	-1.212	-1.204	-1.191	-1.176	-1.161	-1.142	-1.121	-1.099	-1.074	-1.049	-1.021	-0.991	-0.961	-0.929	-0.896	-0.862	-0.828	-0.791	-0.756	-0.720	-0.684	-0.646	-0.609	-0.571	-0.535	-0.498	-0.462	-0.426	-0.391	-0.358	-0.324	-0.292	-0.261	-0.232	-0.202	-0.176	-0.150	-0.124	-0.101	-0.078	-0.058	-0.038	-0.019	-0.001	0.015	0.029	0.042	0.054	0.065	0.074	0.084	0.091	0.098	0.104	0.108	0.112	0.115	0.118	0.120	0.121	0.124	0.125	0.125	0.126	0.128	0.129	0.129	0.130	0.130	0.131	0.132	0.135	0.135	0.140	0.142	0.146	0.150	0.155	0.160	0.165	0.171	0.179	0.186	0.192	0.201	0.210	0.219	0.228	0.238	0.248	0.258	0.269	0.280	0.292	0.305	0.318	0.331	0.344	0.358	0.370	0.385	0.399	0.412	0.426	0.441	0.455	0.469	0.482	0.498	0.511	0.525	0.539	0.551	0.565	0.578	0.590	0.602	0.615	0.626	0.638	0.646	0.658	0.666	0.675	0.684	0.691	0.699	0.705	0.712	0.718	0.722	0.726	0.729	0.730	0.732	0.732	0.732	0.731	0.729	0.724	0.719	0.714	0.706	0.698	0.689	0.679	0.668	0.652	0.640	0.625	0.609	0.591	0.574	0.555	0.534	0.512	0.490	0.468	0.444	0.419	0.395	0.369	0.342	0.316	0.289	0.261	0.235	0.208	0.181	0.155	0.130	0.105	0.080	0.058	0.034	0.011	-0.010	-0.029	-0.048	-0.065	-0.080	-0.095	-0.108	-0.119	-0.128	-0.136	-0.141	-0.145	-0.148	-0.146	-0.145	-0.140	-0.134	-0.126	-0.118	-0.106	-0.094	-0.079	-0.064	-0.046	-0.028	-0.006	0.015	0.036	0.059	0.084	0.109	0.134	0.159	0.185	0.210	0.236	0.261	0.288	0.312	0.336	0.359	0.381	0.404	0.424	0.444	0.461	0.478	0.492	0.506	0.519	0.530	0.539	0.545	0.551	0.556	0.559	0.560	0.558	0.556	0.552	0.548	0.539	0.530	0.521	0.509	0.496	0.482	0.466	0.450	0.432	0.414	0.394	0.374	0.354	0.332	0.311	0.289	0.268	0.245	0.224	0.201	0.180	0.159	0.138	0.118	0.096	0.078	0.059	0.041	0.022	0.006	-0.009	-0.025	-0.040	-0.052	-0.065	-0.078	-0.089	-0.100	-0.110	-0.120	-0.128	-0.136	-0.144	-0.150	-0.156	-0.161	-0.166	-0.170	-0.174	-0.178	-0.181	-0.184	-0.186	-0.190	-0.192	-0.195	-0.199	-0.200	-0.202	-0.208	-0.210	-0.212	-0.218	-0.222	-0.226	-0.232	-0.238	-0.244	-0.249	-0.256	-0.265	-0.272	-0.281	-0.292	-0.302	-0.314	-0.326	-0.339	-0.352	-0.366	-0.382	-0.398	-0.414	-0.431	-0.449	-0.468	-0.488	-0.509	-0.529	-0.550	-0.572	-0.595	-0.618	-0.641	-0.665	-0.690	-0.714	-0.738	-0.762	-0.788	-0.812	-0.838	-0.862	-0.886	-0.911	-0.936	-0.959	-0.982	-1.005	-1.028	-1.049	-1.069	-1.089	-1.108	-1.126	-1.142	-1.158	-1.172	-1.185	-1.196	-1.208	-1.216	-1.224	-1.230	-1.234	-1.239	-1.240	-1.240	-1.238	-1.235	-1.230	-1.224	-1.216	-1.208	-1.198	-1.186	-1.174	-1.161	-1.146	-1.131	-1.115	-1.099	-1.081	-1.064	-1.045	-1.026	-1.006	-0.988	-0.969	-0.948	-0.930	-0.911	-0.892	-0.875	-0.859	-0.844	-0.830	-0.815	-0.805	-0.794	-0.784	-0.776	-0.770	-0.765	-0.762	-0.762	-0.764	-0.765	-0.770	-0.776	-0.784	-0.794	-0.805	-0.820	-0.836	-0.852	-0.872	-0.892	-0.914	-0.939	-0.964	-0.990	-1.018	-1.046	-1.076	-1.108	-1.139	-1.171	-1.204	-1.238	-1.272	-1.306	-1.340	-1.375	-1.410	-1.444	-1.479	-1.514	-1.548	-1.580	-1.614	-1.645	-1.676	-1.708	-1.738	-1.766	-1.795	-1.821	-1.846	-1.871	-1.895	-1.916	-1.938	-1.956	-1.975	-1.992	-2.007	-2.024	-2.038	-2.049	-2.060	-2.070	-2.079	-2.085	-2.092	-2.098	-2.101	-2.104	-2.104	-2.104	-2.102	-2.101	-2.099	-2.095	-2.091	-2.086	-2.079	-2.072	-2.065	-2.056	-2.047	-2.038	-2.027	-2.016	-2.005	-1.991	-1.979	-1.966	-1.951	-1.938	-1.922	-1.906	-1.892	-1.875	-1.860	-1.844	-1.828	-1.811	-1.796	-1.780	-1.764	-1.749	-1.732	-1.718	-1.702	-1.689	-1.674	-1.661	-1.649	-1.636	-1.626	-1.615	-1.606	-1.598	-1.591	-1.585	-1.580	-1.576	-1.575	-1.574	-1.574	-1.576	-1.580	-1.585	-1.592	-1.602	-1.611	-1.624	-1.639	-1.654	-1.672	-1.691	-1.712	-1.736	-1.760	-1.786	-1.815	-1.845	-1.876	-1.910	-1.945	-1.982	-2.020	-2.060	-2.100	-2.142	-2.186	-2.230	-2.276	-2.321	-2.369	-2.416	-2.465	-2.516	-2.565	-2.616	-2.666	-2.718	-2.769	-2.820	-2.871	-2.922	-2.974	-3.024	-3.074	-3.122	-3.172	-3.220	-3.268	-3.314	-3.359	-3.404	-3.446	-3.489	-3.530	-3.570	-3.608	-3.645	-3.679	-3.714	-3.745	-3.775	-3.802	-3.830	-3.854	-3.878	-3.898	-3.916	-3.934	-3.946	-3.959	-3.970	-3.976	-3.982	-3.985	-3.988	-3.986	-3.984	-3.979	-3.970	-3.960	-3.948	-3.934	-3.916	-3.899	-3.878	-3.852	-3.828	-3.800	-3.771	-3.740	-3.706	-3.671	-3.632	-3.594	-3.552	-3.511	-3.466	-3.421	-3.374	-3.326	-3.275	-3.225	-3.174	-3.120	-3.066	-3.012	-2.956	-2.901	-2.844	-2.788	-2.730	-2.672	-2.615	-2.559	-2.502	-2.446	-2.390	-2.334	-2.279	-2.225	-2.171	-2.120	-2.069	-2.019	-1.970	-1.924	-1.878	-1.835	-1.792	-1.752	-1.715	-1.679	-1.645	-1.612	-1.584	-1.556	-1.531	-1.508	-1.488	-1.470	-1.452	-1.439	-1.428	-1.419	-1.411	-1.408	-1.405	-1.405	-1.408	-1.412	-1.419	-1.429	-1.440	-1.454	-1.469	-1.486	-1.505	-1.524	-1.546	-1.569	-1.592	-1.619	-1.645	-1.674	-1.702	-1.732	-1.764	-1.794	-1.826	-1.858	-1.890	-1.924	-1.956	-1.990	-2.022	-2.056	-2.088	-2.121	-2.154	-2.185	-2.216	-2.246	-2.276	-2.305	-2.334	-2.361	-2.386	-2.412	-2.438	-2.461	-2.484	-2.505	-2.526	-2.545	-2.565	-2.582	-2.600	-2.616	-2.630	-2.645	-2.659	-2.671	-2.682	-2.692	-2.702	-2.711	-2.720	-2.729	-2.735	-2.742	-2.750	-2.756	-2.762	-2.768	-2.774	-2.779	-2.784	-2.788	-2.792	-2.796	-2.801	-2.806	-2.809	-2.814	-2.819	-2.822	-2.826	-2.831	-2.835	-2.840	-2.845	-2.849	-2.854	-2.859	-2.862	-2.868	-2.870	-2.874	-2.878	-2.881	-2.884	-2.885	-2.886	-2.886	-2.888	-2.888	-2.885	-2.884	-2.880	-2.876	-2.870	-2.865	-2.858	-2.850	-2.840	-2.830	-2.818	-2.804	-2.790	-2.774	-2.758	-2.739	-2.719	-2.699	-2.676	-2.654	-2.629	-2.604	-2.576	-2.549	-2.520	-2.490	-2.460	-2.429	-2.396	-2.364	-2.332	-2.299	-2.265	-2.232	-2.200	-2.166	-2.135	-2.104	-2.072	-2.042	-2.013	-1.984	-1.956	-1.930	-1.904	-1.881	-1.858	-1.836	-1.816	-1.800	-1.782	-1.770	-1.758	-1.748	-1.741	-1.735	-1.731	-1.730	-1.732	-1.735	-1.740	-1.749	-1.759	-1.771	-1.786	-1.804	-1.822	-1.844	-1.866	-1.891	-1.918	-1.946	-1.978	-2.009	-2.042	-2.078	-2.114	-2.151	-2.190	-2.228	-2.269	-2.309	-2.351	-2.392	-2.435	-2.476	-2.520	-2.561	-2.604	-2.646	-2.688	-2.729	-2.770	-2.809	-2.849	-2.886	-2.925	-2.960	-2.995	-3.030	-3.062	-3.094	-3.124	-3.151	-3.180	-3.204	-3.228	-3.250	-3.270	-3.288	-3.305	-3.319	-3.332	-3.345	-3.355	-3.362	-3.368	-3.371	-3.375	-3.374	-3.372	-3.370	-3.366	-3.359	-3.350	-3.340	-3.328	-3.315	-3.300	-3.282	-3.264	-3.242	-3.221	-3.199	-3.174	-3.148	-3.119	-3.091	-3.060	-3.028	-2.994	-2.959	-2.924	-2.886	-2.849	-2.808	-2.768	-2.725	-2.682	-2.638	-2.592	-2.546	-2.499	-2.451	-2.401	-2.351	-2.300	-2.250	-2.196	-2.144	-2.089	-2.034	-1.979	-1.922	-1.866	-1.809	-1.750	-1.694	-1.635	-1.578	-1.519	-1.459	-1.400	-1.341	-1.281	-1.222	-1.164	-1.104	-1.045	-0.985	-0.926	-0.869	-0.811	-0.752	-0.695	-0.640	-0.584	-0.528	-0.474	-0.419	-0.365	-0.312	-0.261	-0.210	-0.160	-0.111	-0.062	-0.016	0.031	0.076	0.119	0.162	0.205	0.245	0.284	0.322	0.360	0.395	0.430	0.462	0.494	0.525	0.554	0.582	0.610	0.635	0.659	0.682	0.704	0.724	0.744	0.760	0.776	0.791	0.805	0.818	0.830	0.840	0.850	0.859	0.866	0.874	0.880	0.885	0.890	0.894	0.896	0.900	0.902	0.904	0.906	0.909	0.910	0.912	0.915	0.916	0.919	0.921	0.925	0.929	0.934	0.939	0.945	0.951	0.960	0.968	0.978	0.988	1.001	1.014	1.029	1.045	1.062	1.081	1.102	1.125	1.148	1.172	1.200	1.228	1.258	1.289	1.321	1.355	1.391	1.429	1.468	1.508	1.550	1.592	1.636	1.681	1.728	1.775	1.824	1.871	1.921	1.971	2.020	2.071	2.121	2.171	2.224	2.274	2.324	2.375	2.425	2.475	2.524	2.572	2.619	2.665	2.711	2.754	2.796	2.839	2.878	2.916	2.952	2.989	3.021	3.052	3.082	3.111	3.138	3.161	3.184	3.205	3.224	3.240	3.255	3.269	3.279	3.289	3.298	3.302	3.306	3.310	3.311	3.310	3.309	3.305	3.300	3.294	3.288	3.279	3.271	3.260	3.249	3.238	3.225	3.214	3.199	3.186	3.171	3.156	3.141	3.128	3.112	3.098	3.081	3.066	3.052	3.038	3.022	3.010	2.995	2.982	2.970	2.956	2.945	2.932	2.922	2.911	2.901	2.891	2.881	2.872	2.864	2.854	2.846	2.838	2.830	2.821	2.815	2.806	2.799	2.791	2.784	2.776	2.768	2.759	2.750	2.740	2.730	2.719	2.708	2.695	2.682	2.669	2.654	2.638	2.621	2.602	2.584	2.565	2.544	2.520	2.496	2.471	2.444	2.416	2.386	2.355	2.322	2.289	2.254	2.215	2.178	2.136	2.096	2.052	2.009	1.962	1.916	1.868	1.818	1.766	1.714	1.661	1.608	1.551	1.496	1.441	1.384	1.328	1.270	1.211	1.155	1.098	1.039	0.982	0.926	0.870	0.814	0.759	0.706	0.652	0.600	0.551	0.502	0.456	0.410	0.366	0.325	0.285	0.249	0.214	0.181	0.151	0.122	0.099	0.075	0.055	0.038	0.022	0.010	0.000	-0.008	-0.011	-0.015	-0.015	-0.011	-0.006	0.000	0.010	0.021	0.034	0.049	0.065	0.084	0.104	0.125	0.146	0.169	0.194	0.219	0.244	0.270	0.296	0.322	0.349	0.375	0.401	0.428	0.454	0.478	0.501	0.524	0.546	0.566	0.586	0.604	0.622	0.638	0.652	0.665	0.676	0.685	0.695	0.700	0.704	0.708	0.708	0.709	0.706	0.702	0.698	0.691	0.682	0.672	0.662	0.651	0.638	0.624	0.609	0.592	0.575	0.558	0.538	0.519	0.499	0.479	0.458	0.438	0.416	0.395	0.374	0.351	0.331	0.310	0.290	0.270	0.250	0.230	0.211	0.192	0.176	0.158	0.141	0.126	0.112	0.099	0.086	0.075	0.065	0.055	0.048	0.041	0.034	0.029	0.026	0.024	0.022	0.022	0.024	0.026	0.030	0.035	0.041	0.048	0.055	0.066	0.075	0.088	0.099	0.112	0.126	0.140	0.156	0.172	0.189	0.206	0.224	0.242	0.260	0.280	0.300	0.320	0.339	0.359	0.380	0.400	0.420	0.441	0.460	0.481	0.500	0.520	0.539	0.556	0.575	0.591	0.609	0.625	0.641	0.655	0.669	0.681	0.692	0.704	0.714	0.722	0.731	0.738	0.742	0.749	0.751	0.755	0.756	0.756	0.756	0.754	0.750	0.746	0.740	0.734	0.725	0.716	0.705	0.694	0.681	0.666	0.651	0.636	0.619	0.601	0.582	0.562	0.542	0.521	0.499	0.476	0.452	0.429	0.404	0.379	0.352	0.326	0.300	0.272	0.246	0.219	0.192	0.165	0.138	0.111	0.085	0.059	0.032	0.008	-0.019	-0.044	-0.068	-0.092	-0.114	-0.136	-0.159	-0.178	-0.196	-0.215	-0.232	-0.249	-0.262	-0.276	-0.289	-0.299	-0.306	-0.314	-0.320	-0.324	-0.326	-0.325	-0.324	-0.320	-0.316	-0.309	-0.299	-0.289	-0.275	-0.260	-0.244	-0.226	-0.206	-0.185	-0.162	-0.136	-0.111	-0.084	-0.056	-0.026	0.004	0.035	0.066	0.100	0.134	0.168	0.202	0.238	0.271	0.306	0.340	0.375	0.409	0.442	0.475	0.506	0.538	0.566	0.595	0.621	0.646	0.670	0.692	0.714	0.732	0.750	0.764	0.776	0.789	0.798	0.804	0.809	0.812	0.814	0.811	0.809	0.804	0.796	0.785	0.775	0.760	0.745	0.728	0.709	0.689	0.666	0.642	0.618	0.591	0.565	0.536	0.506	0.476	0.445	0.414	0.381	0.349	0.316	0.284	0.249	0.215	0.181	0.149	0.114	0.082	0.049	0.016	-0.015	-0.045	-0.076	-0.106	-0.134	-0.161	-0.189	-0.215	-0.240	-0.265	-0.289	-0.311	-0.332	-0.354	-0.374	-0.391	-0.410	-0.428	-0.444	-0.459	-0.472	-0.486	-0.499	-0.510	-0.521	-0.531	-0.541	-0.550	-0.559	-0.566	-0.574	-0.582	-0.588	-0.595	-0.600	-0.606	-0.612	-0.618	-0.624	-0.629	-0.634	-0.640	-0.645	-0.651	-0.656	-0.662	-0.669	-0.674	-0.681	-0.688	-0.694	-0.701	-0.709	-0.716	-0.724	-0.731	-0.739	-0.746	-0.755	-0.764	-0.771	-0.781	-0.789	-0.799	-0.808	-0.818	-0.826	-0.835	-0.845	-0.854	-0.862	-0.871	-0.880	-0.889	-0.898	-0.906	-0.914	-0.921	-0.930	-0.938	-0.948	-0.954	-0.962	-0.971	-0.979	-0.988	-0.996	-1.005	-1.014	-1.022	-1.031	-1.040	-1.050	-1.060	-1.071	-1.081	-1.092	-1.105	-1.118	-1.130	-1.144	-1.158	-1.172	-1.189	-1.204	-1.221	-1.240	-1.258	-1.278	-1.299	-1.320	-1.342	-1.366	-1.390	-1.415	-1.441	-1.468	-1.495	-1.524	-1.551	-1.580	-1.610	-1.640	-1.672	-1.702	-1.735	-1.766	-1.799	-1.831	-1.864	-1.895	-1.928	-1.960	-1.991	-2.021	-2.052	-2.081	-2.110	-2.138	-2.166	-2.191	-2.216	-2.240	-2.262	-2.282	-2.301	-2.320	-2.336	-2.350	-2.362	-2.371	-2.380	-2.386	-2.390	-2.392	-2.392	-2.390	-2.385	-2.378	-2.370	-2.358	-2.345	-2.329	-2.311	-2.292	-2.270	-2.246	-2.220	-2.192	-2.164	-2.132	-2.100	-2.065	-2.029	-1.991	-1.954	-1.914	-1.872	-1.832	-1.789	-1.748	-1.704	-1.660	-1.615	-1.571	-1.528	-1.484	-1.440	-1.396	-1.355	-1.314	-1.272	-1.232	-1.195	-1.158	-1.121	-1.086	-1.052	-1.022	-0.992	-0.965	-0.940	-0.916	-0.895	-0.876	-0.860	-0.846	-0.834	-0.825	-0.818	-0.812	-0.810	-0.811	-0.812	-0.819	-0.826	-0.836	-0.849	-0.864	-0.880	-0.899	-0.919	-0.942	-0.966	-0.992	-1.019	-1.048	-1.076	-1.108	-1.139	-1.170	-1.204	-1.238	-1.270	-1.304	-1.338	-1.371	-1.404	-1.435	-1.468	-1.498	-1.526	-1.554	-1.581	-1.606	-1.629	-1.650	-1.670	-1.686	-1.701	-1.714	-1.724	-1.731	-1.735	-1.739	-1.738	-1.735	-1.729	-1.720	-1.710	-1.695	-1.679	-1.660	-1.639	-1.614	-1.588	-1.559	-1.526	-1.494	-1.458	-1.420	-1.381	-1.341	-1.299	-1.255	-1.211	-1.165	-1.118	-1.070	-1.022	-0.974	-0.926	-0.878	-0.829	-0.781	-0.732	-0.685	-0.638	-0.591	-0.546	-0.501	-0.459	-0.416	-0.375	-0.336	-0.299	-0.262	-0.226	-0.192	-0.161	-0.131	-0.101	-0.075	-0.049	-0.024	-0.001	0.020	0.041	0.059	0.076	0.091	0.106	0.120	0.131	0.142	0.152	0.160	0.169	0.176	0.182	0.188	0.192	0.198	0.201	0.205	0.209	0.211	0.214	0.216	0.218	0.220	0.222	0.224	0.225	0.228	0.229	0.230	0.232	0.234	0.235	0.236	0.239	0.241	0.241	0.245	0.246	0.249	0.250	0.251	0.252	0.254	0.255	0.255	0.256	0.256	0.256	0.256	0.256	0.256	0.255	0.254	0.252	0.252	0.250	0.248	0.245	0.242	0.240	0.236	0.232	0.229	0.225	0.220	0.215	0.210	0.206	0.200	0.196	0.190	0.185	0.180	0.176	0.171	0.166	0.162	0.158	0.154	0.149	0.144	0.141	0.136	0.132	0.130	0.126	0.124	0.121	0.120	0.118	0.116	0.116	0.116	0.115	0.115	0.116	0.116	0.118	0.119	0.119	0.121	0.121	0.124	0.126	0.129	0.131	0.134	0.136	0.140	0.142	0.146	0.149	0.154	0.156	0.160	0.164	0.166	0.170	0.172	0.175	0.179	0.181	0.185	0.188	0.190	0.194	0.196	0.199	0.201	0.202	0.205	0.208	0.210	0.211	0.212	0.215	0.215	0.216	0.216	0.216	0.218	0.216	0.218	0.216	0.215	0.214	0.214	0.212	0.211	0.209	0.206	0.205	0.202	0.200	0.198	0.194	0.190	0.186	0.181	0.178	0.172	0.169	0.164	0.159	0.154	0.149	0.142	0.138	0.134	0.128	0.122	0.118	0.114	0.109	0.104	0.100	0.096	0.092	0.089	0.086	0.084	0.082	0.081	0.081	0.082	0.082	0.085	0.088	0.091	0.095	0.100	0.106	0.114	0.121	0.130	0.140	0.150	0.162	0.175	0.188	0.201	0.216	0.231	0.248	0.264	0.281	0.299	0.316	0.335	0.355	0.374	0.392	0.412	0.432	0.451	0.471	0.491	0.510	0.529	0.549	0.566	0.585	0.601	0.619	0.635	0.650	0.665	0.678	0.690	0.701	0.712	0.721	0.729	0.735	0.742	0.748	0.750	0.752	0.754	0.755	0.754	0.754	0.750	0.746	0.742	0.738	0.731	0.724	0.716	0.708	0.700	0.689	0.680	0.670	0.660	0.650	0.639	0.629	0.619	0.609	0.600	0.590	0.580	0.572	0.565	0.558	0.550	0.545	0.539	0.535	0.530	0.528	0.526	0.524	0.524	0.525	0.526	0.529	0.532	0.538	0.541	0.548	0.554	0.561	0.568	0.576	0.585	0.594	0.602	0.612	0.621	0.631	0.641	0.650	0.660	0.670	0.679	0.686	0.696	0.704	0.710	0.718	0.722	0.728	0.732	0.735	0.736	0.738	0.738	0.736	0.735	0.730	0.725	0.720	0.712	0.704	0.694	0.681	0.670	0.656	0.642	0.626	0.609	0.591	0.572	0.551	0.530	0.507	0.484	0.461	0.436	0.411	0.385	0.359	0.331	0.302	0.274	0.246	0.218	0.189	0.160	0.131	0.102	0.072	0.045	0.016	-0.011	-0.039	-0.064	-0.090	-0.115	-0.139	-0.164	-0.186	-0.209	-0.230	-0.251	-0.270	-0.288	-0.305	-0.322	-0.336	-0.351	-0.362	-0.374	-0.384	-0.392	-0.400	-0.405	-0.410	-0.412	-0.415	-0.415	-0.414	-0.412	-0.409	-0.405	-0.399	-0.392	-0.385	-0.376	-0.366	-0.356	-0.345	-0.334	-0.320	-0.308	-0.294	-0.279	-0.262	-0.246	-0.230	-0.212	-0.195	-0.179	-0.161	-0.142	-0.125	-0.108	-0.090	-0.072	-0.055	-0.038	-0.021	-0.005	0.011	0.026	0.042	0.058	0.071	0.085	0.098	0.110	0.122	0.134	0.142	0.152	0.161	0.169	0.176	0.181	0.188	0.192	0.196	0.200	0.202	0.205	0.206	0.206	0.205	0.205	0.202	0.200	0.196	0.192	0.188	0.182	0.176	0.171	0.164	0.156	0.149	0.140	0.131	0.122	0.114	0.104	0.092	0.082	0.072	0.061	0.050	0.040	0.029	0.019	0.008	-0.002	-0.014	-0.024	-0.035	-0.045	-0.055	-0.065	-0.074	-0.082	-0.091	-0.101	-0.109	-0.118	-0.124	-0.130	-0.138	-0.144	-0.148	-0.152	-0.158	-0.161	-0.164	-0.165	-0.168	-0.168	-0.169	-0.168	-0.168	-0.166	-0.164	-0.161	-0.156	-0.152	-0.148	-0.141	-0.136	-0.129	-0.121	-0.114	-0.105	-0.096	-0.086	-0.076	-0.065	-0.054	-0.041	-0.030	-0.016	-0.002	0.010	0.024	0.039	0.052	0.068	0.081	0.096	0.111	0.126	0.142	0.158	0.172	0.188	0.204	0.219	0.235	0.251	0.266	0.282	0.299	0.314	0.330	0.345	0.361	0.378	0.392	0.408	0.422	0.438	0.452	0.468	0.482	0.496	0.512	0.526	0.541	0.556	0.570	0.586	0.600	0.615	0.630	0.644	0.659	0.674	0.689	0.704	0.719	0.734	0.749	0.764	0.779	0.794	0.809	0.824	0.841	0.856	0.871	0.886	0.902	0.918	0.934	0.950	0.965	0.980	0.996	1.011	1.028	1.042	1.058	1.071	1.088	1.101	1.116	1.131	1.144	1.158	1.171	1.185	1.198	1.208	1.220	1.231	1.241	1.250	1.260	1.268	1.275	1.281	1.288	1.292	1.298	1.300	1.302	1.302	1.302	1.301	1.300	1.296	1.291	1.285	1.279	1.269	1.260	1.250	1.236	1.222	1.208	1.191	1.172	1.154	1.132	1.111	1.088	1.064	1.038	1.011	0.984	0.954	0.924	0.892	0.860	0.828	0.792	0.759	0.722	0.686	0.649	0.612	0.574	0.535	0.496	0.458	0.418	0.378	0.338	0.299	0.258	0.218	0.178	0.138	0.098	0.058	0.020	-0.018	-0.056	-0.092	-0.128	-0.164	-0.199	-0.232	-0.265	-0.298	-0.329	-0.360	-0.388	-0.416	-0.444	-0.470	-0.495	-0.519	-0.542	-0.564	-0.585	-0.605	-0.622	-0.641	-0.658	-0.674	-0.688	-0.701	-0.712	-0.725	-0.735	-0.746	-0.755	-0.762	-0.770	-0.776	-0.782	-0.788	-0.792	-0.795	-0.799	-0.801	-0.804	-0.806	-0.808	-0.810	-0.810	-0.811	-0.814	-0.814	-0.815	-0.816	-0.819	-0.820	-0.821	-0.822	-0.826	-0.828	-0.831	-0.835	-0.840	-0.844	-0.849	-0.855	-0.861	-0.868	-0.875	-0.884	-0.894	-0.902	-0.912	-0.925	-0.938	-0.949	-0.962	-0.978	-0.991	-1.008	-1.022	-1.040	-1.058	-1.075	-1.092	-1.111	-1.129	-1.148	-1.166	-1.185	-1.205	-1.222	-1.242	-1.260	-1.280	-1.298	-1.316	-1.334	-1.351	-1.369	-1.384	-1.400	-1.415	-1.429	-1.442	-1.455	-1.466	-1.476	-1.485	-1.494	-1.501	-1.509	-1.512	-1.518	-1.520	-1.521	-1.522	-1.521	-1.519	-1.516	-1.511	-1.506	-1.500	-1.492	-1.484	-1.474	-1.462	-1.450	-1.438	-1.421	-1.406	-1.389	-1.371	-1.352	-1.331	-1.310	-1.288	-1.264	-1.240	-1.214	-1.188	-1.161	-1.132	-1.104	-1.076	-1.045	-1.014	-0.984	-0.950	-0.916	-0.884	-0.849	-0.815	-0.780	-0.742	-0.708	-0.670	-0.634	-0.596	-0.560	-0.520	-0.482	-0.445	-0.406	-0.369	-0.330	-0.292	-0.254	-0.216	-0.179	-0.141	-0.105	-0.069	-0.034	0.001	0.035	0.068	0.100	0.131	0.161	0.191	0.219	0.245	0.270	0.294	0.315	0.336	0.355	0.371	0.388	0.402	0.414	0.424	0.434	0.440	0.446	0.451	0.452	0.452	0.451	0.449	0.444	0.438	0.430	0.420	0.410	0.399	0.385	0.371	0.355	0.339	0.321	0.304	0.284	0.265	0.244	0.224	0.201	0.179	0.158	0.135	0.112	0.091	0.068	0.046	0.022	0.001	-0.021	-0.042	-0.064	-0.085	-0.105	-0.125	-0.146	-0.165	-0.182	-0.202	-0.220	-0.238	-0.255	-0.271	-0.289	-0.304	-0.320	-0.336	-0.350	-0.365	-0.380	-0.395	-0.410	-0.425	-0.440	-0.454	-0.468	-0.482	-0.498	-0.512	-0.528	-0.542	-0.558	-0.572	-0.589	-0.605	-0.621	-0.639	-0.655	-0.672	-0.690	-0.708	-0.726	-0.745	-0.764	-0.782	-0.801	-0.820	-0.840	-0.860	-0.880	-0.900	-0.920	-0.940	-0.961	-0.981	-1.000	-1.020	-1.040	-1.059	-1.078	-1.098	-1.115	-1.134	-1.151	-1.170	-1.188	-1.204	-1.221	-1.236	-1.252	-1.268	-1.281	-1.294	-1.308	-1.321	-1.332	-1.346	-1.356	-1.369	-1.379	-1.390	-1.400	-1.409	-1.419	-1.429	-1.439	-1.446	-1.456	-1.464	-1.472	-1.480	-1.490	-1.499	-1.508	-1.515	-1.525	-1.534	-1.542	-1.552	-1.564	-1.574	-1.584	-1.594	-1.605	-1.618	-1.629	-1.642	-1.655	-1.669	-1.682	-1.696	-1.711	-1.726	-1.741	-1.758	-1.775	-1.791	-1.808	-1.825	-1.842	-1.861	-1.879	-1.898	-1.914	-1.931	-1.950	-1.966	-1.984	-2.001	-2.016	-2.033	-2.047	-2.061	-2.075	-2.088	-2.099	-2.110	-2.119	-2.128	-2.134	-2.139	-2.142	-2.145	-2.145	-2.144	-2.141	-2.138	-2.130	-2.122	-2.111	-2.100	-2.086	-2.069	-2.051	-2.031	-2.009	-1.986	-1.960	-1.932	-1.901	-1.870	-1.838	-1.801	-1.765	-1.725	-1.686	-1.644	-1.601	-1.558	-1.512	-1.468	-1.421	-1.374	-1.328	-1.279	-1.231	-1.184	-1.136	-1.089	-1.042	-0.998	-0.952	-0.909	-0.865	-0.824	-0.784	-0.745	-0.709	-0.675	-0.641	-0.611	-0.584	-0.559	-0.536	-0.516	-0.498	-0.484	-0.474	-0.466	-0.460	-0.459	-0.461	-0.465	-0.472	-0.485	-0.499	-0.516	-0.538	-0.560	-0.586	-0.616	-0.649	-0.685	-0.722	-0.764	-0.806	-0.852	-0.899	-0.949	-1.001	-1.054	-1.109	-1.165	-1.221	-1.280	-1.339	-1.398	-1.459	-1.519	-1.578	-1.639	-1.698	-1.756	-1.815	-1.870	-1.926	-1.981	-2.034	-2.082	-2.132	-2.178	-2.222	-2.264	-2.302	-2.339	-2.371	-2.401	-2.429	-2.452	-2.472	-2.490	-2.505	-2.516	-2.524	-2.528	-2.529	-2.526	-2.521	-2.510	-2.499	-2.482	-2.465	-2.441	-2.418	-2.390	-2.359	-2.328	-2.292	-2.256	-2.218	-2.178	-2.136	-2.094	-2.049	-2.004	-1.959	-1.911	-1.864	-1.818	-1.769	-1.722	-1.675	-1.629	-1.584	-1.540	-1.496	-1.454	-1.414	-1.374	-1.335	-1.300	-1.265	-1.231	-1.201	-1.171	-1.144	-1.120	-1.096	-1.074	-1.055	-1.038	-1.021	-1.009	-0.996	-0.988	-0.979	-0.972	-0.966	-0.962	-0.959	-0.958	-0.956	-0.955	-0.955	-0.956	-0.958	-0.958	-0.960	-0.960	-0.961	-0.960	-0.960	-0.958	-0.956	-0.952	-0.948	-0.944	-0.936	-0.929	-0.920	-0.910	-0.898	-0.884	-0.869	-0.852	-0.835	-0.815	-0.795	-0.774	-0.750	-0.725	-0.701	-0.675	-0.648	-0.620	-0.591	-0.562	-0.534	-0.504	-0.475	-0.446	-0.416	-0.388	-0.360	-0.331	-0.305	-0.279	-0.254	-0.230	-0.208	-0.188	-0.169	-0.151	-0.135	-0.122	-0.111	-0.101	-0.095	-0.090	-0.089	-0.089	-0.090	-0.096	-0.104	-0.115	-0.128	-0.142	-0.160	-0.179	-0.201	-0.226	-0.252	-0.280	-0.311	-0.344	-0.376	-0.412	-0.449	-0.488	-0.528	-0.568	-0.608	-0.650	-0.691	-0.732	-0.774	-0.816	-0.858	-0.900	-0.940	-0.979	-1.018	-1.056	-1.094	-1.129	-1.162	-1.195	-1.226	-1.255	-1.281	-1.308	-1.330	-1.350	-1.368	-1.385	-1.399	-1.410	-1.419	-1.426	-1.430	-1.431	-1.431	-1.428	-1.421	-1.414	-1.402	-1.389	-1.374	-1.358	-1.336	-1.316	-1.292	-1.268	-1.241	-1.214	-1.184	-1.151	-1.119	-1.085	-1.050	-1.015	-0.979	-0.941	-0.904	-0.866	-0.828	-0.790	-0.751	-0.714	-0.676	-0.639	-0.602	-0.566	-0.531	-0.496	-0.462	-0.429	-0.398	-0.368	-0.338	-0.310	-0.282	-0.259	-0.234	-0.211	-0.189	-0.169	-0.150	-0.134	-0.116	-0.102	-0.089	-0.076	-0.066	-0.056	-0.049	-0.041	-0.034	-0.029	-0.024	-0.020	-0.016	-0.014	-0.011	-0.010	-0.009	-0.006	-0.006	-0.005	-0.005	-0.005	-0.002	-0.002	-0.001	0.001	0.002	0.006	0.009	0.012	0.018	0.022	0.028	0.032	0.040	0.048	0.055	0.065	0.075	0.085	0.098	0.110	0.124	0.139	0.154	0.170	0.188	0.205	0.224	0.242	0.262	0.284	0.304	0.325	0.346	0.369	0.391	0.414	0.438	0.459	0.481	0.504	0.526	0.548	0.571	0.591	0.612	0.632	0.652	0.672	0.689	0.706	0.724	0.740	0.754	0.768	0.780	0.792	0.802	0.812	0.820	0.828	0.832	0.836	0.840	0.841	0.841	0.840	0.836	0.832	0.826	0.819	0.810	0.801	0.790	0.776	0.761	0.746	0.730	0.712	0.692	0.674	0.651	0.630	0.608	0.584	0.559	0.531	0.506	0.479	0.451	0.424	0.395	0.368	0.339	0.310	0.282	0.254	0.226	0.200	0.174	0.148	0.122	0.099	0.075	0.052	0.030	0.009	-0.010	-0.029	-0.046	-0.062	-0.078	-0.091	-0.102	-0.114	-0.122	-0.130	-0.136	-0.141	-0.142	-0.145	-0.144	-0.142	-0.140	-0.136	-0.130	-0.124	-0.118	-0.108	-0.099	-0.089	-0.076	-0.066	-0.052	-0.040	-0.028	-0.012	0.001	0.016	0.031	0.045	0.060	0.075	0.089	0.104	0.116	0.130	0.142	0.154	0.165	0.176	0.186	0.196	0.205	0.212	0.220	0.226	0.232	0.239	0.244	0.248	0.251	0.255	0.256	0.259	0.259	0.259	0.260	0.260	0.260	0.258	0.256	0.255	0.254	0.251	0.249	0.248	0.245	0.244	0.241	0.240	0.239	0.238	0.236	0.236	0.236	0.235	0.236	0.236	0.236	0.239	0.240	0.240	0.241	0.242	0.245	0.246	0.248	0.250	0.251	0.254	0.255	0.256	0.256	0.259	0.258	0.259	0.259	0.258	0.256	0.255	0.252	0.249	0.246	0.241	0.236	0.230	0.225	0.216	0.210	0.200	0.191	0.180	0.169	0.155	0.142	0.128	0.112	0.096	0.080	0.062	0.045	0.024	0.005	-0.015	-0.035	-0.059	-0.080	-0.104	-0.128	-0.152	-0.176	-0.204	-0.229	-0.256	-0.282	-0.310	-0.338	-0.364	-0.391	-0.420	-0.448	-0.475	-0.502	-0.530	-0.559	-0.584	-0.611	-0.639	-0.665	-0.691	-0.718	-0.742	-0.769	-0.792	-0.818	-0.841	-0.864	-0.885	-0.906	-0.926	-0.945	-0.964	-0.980	-0.998	-1.011	-1.025	-1.038	-1.049	-1.059	-1.066	-1.074	-1.079	-1.084	-1.085	-1.085	-1.085	-1.082	-1.079	-1.074	-1.066	-1.059	-1.050	-1.038	-1.025	-1.011	-0.996	-0.979	-0.961	-0.941	-0.920	-0.900	-0.878	-0.855	-0.831	-0.809	-0.784	-0.759	-0.734	-0.709	-0.684	-0.658	-0.634	-0.610	-0.586	-0.562	-0.540	-0.519	-0.499	-0.481	-0.462	-0.449	-0.434	-0.422	-0.412	-0.405	-0.400	-0.396	-0.396	-0.398	-0.401	-0.408	-0.415	-0.426	-0.439	-0.454	-0.472	-0.494	-0.516	-0.541	-0.569	-0.599	-0.630	-0.665	-0.700	-0.739	-0.779	-0.819	-0.860	-0.904	-0.949	-0.992	-1.039	-1.085	-1.132	-1.180	-1.228	-1.275	-1.324	-1.371	-1.420	-1.466	-1.512	-1.559	-1.602	-1.648	-1.690	-1.732	-1.774	-1.812	-1.851	-1.889	-1.922	-1.958	-1.989	-2.019	-2.049	-2.076	-2.102	-2.126	-2.148	-2.170	-2.190	-2.206	-2.222	-2.238	-2.252	-2.264	-2.274	-2.284	-2.292	-2.300	-2.305	-2.309	-2.314	-2.316	-2.318	-2.319	-2.318	-2.315	-2.314	-2.311	-2.308	-2.304	-2.299	-2.294	-2.288	-2.280	-2.272	-2.265	-2.256	-2.246	-2.236	-2.225	-2.214	-2.202	-2.189	-2.176	-2.164	-2.149	-2.134	-2.119	-2.104	-2.086	-2.071	-2.054	-2.036	-2.020	-2.002	-1.984	-1.966	-1.948	-1.929	-1.911	-1.892	-1.874	-1.856	-1.839	-1.821	-1.804	-1.789	-1.772	-1.758	-1.742	-1.730	-1.719	-1.709	-1.698	-1.689	-1.682	-1.678	-1.674	-1.672	-1.671	-1.672	-1.676	-1.682	-1.690	-1.699	-1.710	-1.725	-1.740	-1.759	-1.779	-1.801	-1.825	-1.852	-1.881	-1.912	-1.945	-1.981	-2.019	-2.058	-2.098	-2.140	-2.185	-2.230	-2.278	-2.328	-2.376	-2.429	-2.480	-2.532	-2.586	-2.640	-2.695	-2.750	-2.805	-2.860	-2.915	-2.970	-3.024	-3.078	-3.131	-3.182	-3.234	-3.285	-3.334	-3.382	-3.429	-3.474	-3.519	-3.561	-3.601	-3.639	-3.676	-3.710	-3.744	-3.774	-3.802	-3.828	-3.851	-3.872	-3.891	-3.909	-3.922	-3.934	-3.944	-3.950	-3.955	-3.958	-3.959	-3.956	-3.951	-3.945	-3.936	-3.926	-3.912	-3.896	-3.879	-3.859	-3.836	-3.812	-3.788	-3.760	-3.729	-3.699	-3.665	-3.630	-3.594	-3.556	-3.516	-3.475	-3.434	-3.390	-3.346	-3.301	-3.255	-3.208	-3.160	-3.110	-3.061	-3.011	-2.962	-2.911	-2.861	-2.810	-2.760	-2.709	-2.659	-2.609	-2.560	-2.511	-2.462	-2.415	-2.369	-2.324	-2.279	-2.235	-2.192	-2.151	-2.111	-2.071	-2.034	-1.999	-1.965	-1.932	-1.902	-1.874	-1.846	-1.821	-1.799	-1.778	-1.758	-1.740	-1.724	-1.711	-1.699	-1.689	-1.681	-1.675	-1.670	-1.669	-1.669	-1.670	-1.674	-1.679	-1.688	-1.696	-1.708	-1.719	-1.734	-1.749	-1.766	-1.785	-1.805	-1.826	-1.849	-1.871	-1.896	-1.921	-1.946	-1.975	-2.002	-2.030	-2.060	-2.089	-2.119	-2.149	-2.180	-2.210	-2.241	-2.271	-2.301	-2.332	-2.362	-2.392	-2.422	-2.452	-2.481	-2.510	-2.538	-2.565	-2.591	-2.618	-2.642	-2.666	-2.691	-2.714	-2.735	-2.755	-2.775	-2.794	-2.811	-2.828	-2.842	-2.856	-2.870	-2.882	-2.894	-2.902	-2.912	-2.921	-2.928	-2.934	-2.940	-2.945	-2.949	-2.952	-2.955	-2.955	-2.956	-2.956	-2.955	-2.954	-2.952	-2.950	-2.949	-2.944	-2.941	-2.938	-2.934	-2.929	-2.925	-2.920	-2.915	-2.911	-2.906	-2.902	-2.898	-2.894	-2.889	-2.885	-2.881	-2.876	-2.872	-2.869	-2.864	-2.860	-2.855	-2.851	-2.848	-2.842	-2.838	-2.834	-2.829	-2.825	-2.819	-2.814	-2.808	-2.802	-2.795	-2.788	-2.780	-2.774	-2.765	-2.755	-2.745	-2.735	-2.725	-2.714	-2.701	-2.689	-2.676	-2.661	-2.648	-2.632	-2.615	-2.599	-2.581	-2.564	-2.544	-2.525	-2.505	-2.485	-2.464	-2.442	-2.421	-2.399	-2.378	-2.355	-2.334	-2.314	-2.291	-2.271	-2.251	-2.230	-2.210	-2.191	-2.174	-2.155	-2.138	-2.121	-2.106	-2.092	-2.080	-2.068	-2.059	-2.049	-2.041	-2.035	-2.031	-2.029	-2.026	-2.026	-2.029	-2.033	-2.038	-2.045	-2.052	-2.062	-2.075	-2.088	-2.102	-2.119	-2.136	-2.156	-2.178	-2.200	-2.222	-2.248	-2.272	-2.300	-2.328	-2.356	-2.386	-2.418	-2.449	-2.480	-2.514	-2.548	-2.581	-2.616	-2.649	-2.684	-2.719	-2.752	-2.786	-2.820	-2.855	-2.888	-2.919	-2.951	-2.982	-3.014	-3.044	-3.072	-3.100	-3.128	-3.152	-3.176	-3.200	-3.221	-3.241	-3.262	-3.280	-3.298	-3.312	-3.328	-3.339	-3.351	-3.360	-3.369	-3.375	-3.381	-3.384	-3.386	-3.386	-3.385	-3.382	-3.378	-3.371	-3.364	-3.354	-3.342	-3.331	-3.318	-3.302	-3.286	-3.266	-3.248	-3.225	-3.202	-3.176	-3.151	-3.124	-3.095	-3.064	-3.032	-3.000	-2.965	-2.929	-2.891	-2.852	-2.812	-2.771	-2.729	-2.684	-2.640	-2.592	-2.545	-2.496	-2.445	-2.394	-2.341	-2.286	-2.231	-2.175	-2.118	-2.058	-1.998	-1.936	-1.875	-1.812	-1.749	-1.685	-1.620	-1.554	-1.488	-1.420	-1.352	-1.284	-1.215	-1.145	-1.076	-1.006	-0.936	-0.866	-0.796	-0.725	-0.655	-0.585	-0.516	-0.446	-0.378	-0.310	-0.241	-0.175	-0.109	-0.044	0.021	0.084	0.146	0.206	0.265	0.325	0.380	0.435	0.488	0.539	0.589	0.636	0.684	0.726	0.769	0.809	0.848	0.884	0.918	0.950	0.980	1.009	1.034	1.059	1.080	1.100	1.119	1.136	1.151	1.164	1.176	1.188	1.196	1.204	1.210	1.216	1.219	1.224	1.225	1.226	1.226	1.226	1.226	1.225	1.224	1.221	1.220	1.219	1.218	1.216	1.214	1.212	1.214	1.214	1.214	1.216	1.218	1.220	1.224	1.230	1.235	1.242	1.250	1.260	1.270	1.281	1.294	1.308	1.322	1.339	1.355	1.374	1.392	1.414	1.434	1.456	1.479	1.504	1.530	1.555	1.584	1.611	1.641	1.670	1.700	1.732	1.764	1.796	1.830	1.862	1.898	1.932	1.968	2.001	2.038	2.072	2.108	2.144	2.181	2.216	2.252	2.288	2.324	2.359	2.394	2.429	2.464	2.496	2.529	2.561	2.592	2.624	2.652	2.681	2.711	2.738	2.762	2.788	2.811	2.834	2.855	2.876	2.895	2.912	2.928	2.942	2.956	2.968	2.979	2.988	2.996	3.002	3.008	3.011	3.012	3.014	3.012	3.011	3.008	3.002	2.998	2.990	2.982	2.974	2.964	2.952	2.941	2.929	2.916	2.902	2.888	2.874	2.858	2.841	2.825	2.809	2.794	2.776	2.760	2.745	2.729	2.714	2.699	2.685	2.670	2.658	2.645	2.634	2.622	2.611	2.601	2.594	2.585	2.579	2.571	2.566	2.561	2.558	2.555	2.554	2.552	2.554	2.554	2.555	2.558	2.560	2.562	2.566	2.570	2.574	2.579	2.582	2.588	2.590	2.595	2.598	2.602	2.604	2.606	2.608	2.609	2.609	2.609	2.608	2.604	2.600	2.595	2.588	2.580	2.570	2.559	2.546	2.531	2.515	2.498	2.478	2.456	2.434	2.409	2.382	2.354	2.324	2.291	2.256	2.221	2.184	2.145	2.104	2.062	2.019	1.972	1.928	1.880	1.831	1.782	1.731	1.681	1.629	1.578	1.525	1.471	1.418	1.366	1.314	1.260	1.210	1.159	1.109	1.060	1.014	0.966	0.921	0.878	0.835	0.795	0.756	0.720	0.685	0.654	0.624	0.596	0.571	0.550	0.530	0.512	0.499	0.486	0.478	0.470	0.466	0.466	0.468	0.471	0.478	0.485	0.498	0.510	0.525	0.542	0.561	0.582	0.606	0.630	0.655	0.682	0.710	0.738	0.766	0.798	0.826	0.858	0.889	0.919	0.948	0.978	1.008	1.036	1.064	1.090	1.116	1.140	1.162	1.182	1.202	1.220	1.236	1.251	1.262	1.274	1.281	1.288	1.291	1.294	1.294	1.292	1.289	1.282	1.275	1.266	1.255	1.241	1.228	1.210	1.191	1.171	1.151	1.129	1.106	1.081	1.056	1.030	1.004	0.976	0.948	0.919	0.890	0.860	0.830	0.801	0.771	0.741	0.712	0.684	0.654	0.625	0.598	0.571	0.544	0.520	0.494	0.470	0.448	0.425	0.405	0.384	0.366	0.349	0.332	0.319	0.306	0.294	0.285	0.276	0.269	0.264	0.260	0.259	0.258	0.259	0.262	0.266	0.272	0.281	0.290	0.302	0.315	0.330	0.346	0.365	0.384	0.405	0.428	0.451	0.476	0.501	0.529	0.558	0.586	0.616	0.648	0.679	0.712	0.746	0.779	0.814	0.848	0.881	0.916	0.950	0.984	1.018	1.050	1.082	1.115	1.144	1.174	1.202	1.230	1.255	1.280	1.301	1.322	1.340	1.358	1.371	1.384	1.395	1.402	1.408	1.412	1.412	1.410	1.406	1.400	1.391	1.380	1.366	1.350	1.331	1.311	1.289	1.264	1.238	1.209	1.179	1.146	1.111	1.076	1.041	1.002	0.964	0.924	0.884	0.842	0.800	0.759	0.718	0.675	0.634	0.592	0.551	0.511	0.471	0.432	0.394	0.358	0.321	0.288	0.254	0.222	0.194	0.166	0.140	0.116	0.095	0.075	0.058	0.041	0.028	0.015	0.008	0.000	-0.005	-0.008	-0.008	-0.005	0.000	0.006	0.015	0.028	0.041	0.056	0.074	0.092	0.114	0.136	0.161	0.186	0.214	0.244	0.272	0.304	0.336	0.369	0.401	0.434	0.468	0.501	0.536	0.570	0.605	0.639	0.672	0.705	0.738	0.770	0.801	0.831	0.861	0.890	0.916	0.942	0.968	0.991	1.011	1.031	1.050	1.066	1.080	1.092	1.104	1.111	1.119	1.124	1.126	1.126	1.125	1.121	1.118	1.109	1.100	1.090	1.076	1.061	1.045	1.026	1.005	0.984	0.960	0.935	0.909	0.881	0.851	0.821	0.790	0.758	0.725	0.691	0.656	0.622	0.586	0.551	0.515	0.478	0.442	0.405	0.369	0.332	0.296	0.261	0.226	0.192	0.158	0.125	0.092	0.061	0.032	0.002	-0.026	-0.054	-0.079	-0.104	-0.128	-0.150	-0.172	-0.192	-0.210	-0.228	-0.244	-0.259	-0.272	-0.285	-0.295	-0.305	-0.314	-0.321	-0.326	-0.332	-0.336	-0.339	-0.342	-0.342	-0.344	-0.344	-0.342	-0.340	-0.339	-0.335	-0.332	-0.329	-0.325	-0.321	-0.316	-0.314	-0.309	-0.305	-0.301	-0.296	-0.292	-0.289	-0.285	-0.284	-0.280	-0.279	-0.278	-0.275	-0.275	-0.275	-0.275	-0.276	-0.278	-0.280	-0.284	-0.288	-0.291	-0.296	-0.302	-0.309	-0.316	-0.322	-0.331	-0.339	-0.348	-0.356	-0.365	-0.375	-0.384	-0.394	-0.404	-0.414	-0.424	-0.435	-0.445	-0.455	-0.466	-0.476	-0.488	-0.498	-0.507	-0.519	-0.529	-0.540	-0.550	-0.560	-0.571	-0.581	-0.591	-0.601	-0.612	-0.624	-0.634	-0.642	-0.654	-0.664	-0.674	-0.684	-0.696	-0.706	-0.719	-0.729	-0.741	-0.754	-0.768	-0.780	-0.795	-0.809	-0.824	-0.839	-0.855	-0.871	-0.889	-0.905	-0.922	-0.941	-0.961	-0.981	-1.001	-1.021	-1.042	-1.065	-1.086	-1.110	-1.131	-1.155	-1.178	-1.201	-1.224	-1.248	-1.270	-1.294	-1.315	-1.339	-1.360	-1.381	-1.401	-1.422	-1.441	-1.460	-1.476	-1.492	-1.509	-1.521	-1.534	-1.545	-1.555	-1.564	-1.570	-1.575	-1.578	-1.580	-1.579	-1.578	-1.574	-1.569	-1.564	-1.554	-1.544	-1.531	-1.518	-1.502	-1.488	-1.469	-1.449	-1.428	-1.405	-1.381	-1.358	-1.331	-1.305	-1.279	-1.250	-1.224	-1.194	-1.165	-1.135	-1.106	-1.078	-1.049	-1.021	-0.994	-0.966	-0.941	-0.916	-0.892	-0.870	-0.850	-0.830	-0.814	-0.798	-0.784	-0.772	-0.762	-0.754	-0.749	-0.745	-0.742	-0.745	-0.748	-0.754	-0.761	-0.771	-0.782	-0.796	-0.812	-0.830	-0.851	-0.872	-0.898	-0.924	-0.950	-0.978	-1.009	-1.039	-1.071	-1.105	-1.139	-1.172	-1.208	-1.240	-1.275	-1.310	-1.342	-1.376	-1.409	-1.440	-1.469	-1.499	-1.526	-1.551	-1.575	-1.598	-1.618	-1.636	-1.651	-1.665	-1.676	-1.685	-1.692	-1.696	-1.696	-1.694	-1.690	-1.682	-1.672	-1.659	-1.644	-1.626	-1.605	-1.581	-1.555	-1.528	-1.498	-1.466	-1.431	-1.395	-1.358	-1.318	-1.278	-1.235	-1.192	-1.148	-1.102	-1.058	-1.011	-0.965	-0.919	-0.872	-0.826	-0.780	-0.735	-0.691	-0.648	-0.604	-0.562	-0.521	-0.481	-0.442	-0.405	-0.369	-0.335	-0.302	-0.272	-0.242	-0.215	-0.189	-0.165	-0.142	-0.121	-0.102	-0.085	-0.069	-0.054	-0.040	-0.029	-0.018	-0.008	0.001	0.008	0.016	0.021	0.028	0.032	0.038	0.042	0.046	0.051	0.055	0.060	0.062	0.068	0.074	0.078	0.082	0.089	0.094	0.100	0.109	0.115	0.124	0.132	0.141	0.151	0.162	0.174	0.185	0.196	0.209	0.222	0.235	0.249	0.262	0.276	0.290	0.305	0.320	0.335	0.349	0.364	0.378	0.391	0.405	0.419	0.432	0.444	0.456	0.468	0.479	0.488	0.498	0.506	0.514	0.521	0.528	0.532	0.538	0.541	0.544	0.546	0.548	0.548	0.548	0.548	0.545	0.544	0.541	0.539	0.535	0.531	0.526	0.524	0.518	0.512	0.507	0.502	0.498	0.492	0.488	0.482	0.478	0.474	0.469	0.465	0.461	0.458	0.454	0.452	0.450	0.449	0.448	0.446	0.446	0.448	0.449	0.451	0.454	0.455	0.459	0.464	0.468	0.472	0.479	0.484	0.491	0.498	0.505	0.514	0.521	0.530	0.539	0.549	0.559	0.569	0.579	0.589	0.599	0.610	0.619	0.630	0.640	0.650	0.660	0.670	0.679	0.689	0.698	0.708	0.716	0.725	0.734	0.741	0.750	0.758	0.765	0.772	0.779	0.785	0.791	0.795	0.800	0.805	0.808	0.811	0.812	0.815	0.815	0.815	0.815	0.812	0.811	0.808	0.805	0.800	0.795	0.789	0.781	0.772	0.764	0.754	0.742	0.730	0.716	0.702	0.688	0.670	0.654	0.635	0.615	0.596	0.575	0.552	0.530	0.505	0.481	0.456	0.430	0.405	0.380	0.354	0.326	0.300	0.274	0.248	0.221	0.196	0.171	0.148	0.124	0.101	0.080	0.060	0.040	0.021	0.005	-0.009	-0.022	-0.034	-0.044	-0.051	-0.056	-0.060	-0.062	-0.064	-0.061	-0.056	-0.050	-0.041	-0.031	-0.019	-0.004	0.014	0.032	0.052	0.076	0.101	0.126	0.155	0.185	0.216	0.249	0.282	0.318	0.354	0.391	0.429	0.466	0.505	0.545	0.585	0.624	0.664	0.704	0.742	0.781	0.819	0.856	0.892	0.928	0.962	0.996	1.029	1.059	1.088	1.116	1.144	1.169	1.191	1.212	1.234	1.251	1.269	1.284	1.296	1.308	1.318	1.326	1.332	1.338	1.341	1.342	1.344	1.342	1.341	1.339	1.335	1.331	1.326	1.320	1.312	1.305	1.298	1.289	1.280	1.271	1.262	1.252	1.245	1.235	1.226	1.219	1.210	1.201	1.194	1.186	1.179	1.172	1.168	1.162	1.158	1.152	1.150	1.146	1.142	1.140	1.139	1.136	1.136	1.135	1.134	1.131	1.131	1.130	1.129	1.126	1.126	1.124	1.120	1.118	1.114	1.109	1.104	1.098	1.091	1.082	1.074	1.064	1.052	1.040	1.026	1.012	0.998	0.980	0.961	0.942	0.922	0.899	0.876	0.851	0.825	0.799	0.771	0.742	0.714	0.684	0.652	0.621	0.590	0.558	0.525	0.492	0.460	0.426	0.395	0.362	0.330	0.300	0.269	0.240	0.211	0.184	0.158	0.132	0.109	0.086	0.066	0.046	0.029	0.012	0.000	-0.012	-0.021	-0.030	-0.036	-0.040	-0.042	-0.041	-0.039	-0.035	-0.028	-0.019	-0.009	0.004	0.020	0.035	0.054	0.074	0.095	0.116	0.141	0.166	0.191	0.220	0.248	0.276	0.305	0.335	0.366	0.396	0.426	0.456	0.486	0.516	0.545	0.574	0.601	0.630	0.656	0.682	0.708	0.731	0.754	0.775	0.796	0.815	0.834	0.849	0.864	0.878	0.890	0.901	0.912	0.920	0.928	0.934	0.938	0.941	0.945	0.945	0.945	0.944	0.942	0.940	0.936	0.934	0.929	0.922	0.916	0.910	0.902	0.895	0.886	0.878	0.868	0.858	0.848	0.838	0.828	0.816	0.805	0.792	0.782	0.769	0.758	0.744	0.731	0.718	0.704	0.690	0.675	0.660	0.645	0.630	0.614	0.598	0.581	0.565	0.548	0.530	0.511	0.492	0.475	0.456	0.436	0.416	0.395	0.375	0.355	0.332	0.312	0.291	0.269	0.249	0.226	0.206	0.186	0.166	0.145	0.125	0.105	0.086	0.068	0.051	0.035	0.018	0.004	-0.010	-0.024	-0.035	-0.045	-0.054	-0.061	-0.068	-0.071	-0.075	-0.075	-0.076	-0.074	-0.069	-0.064	-0.056	-0.048	-0.038	-0.025	-0.010	0.008	0.026	0.046	0.068	0.091	0.115	0.141	0.170	0.199	0.229	0.260	0.292	0.328	0.362	0.399	0.435	0.472	0.510	0.548	0.586	0.625	0.665	0.702	0.742	0.781	0.819	0.856	0.894	0.930	0.966	1.000	1.034	1.066	1.098	1.129	1.158	1.185	1.211	1.238	1.261	1.284	1.305	1.325	1.344	1.360	1.378	1.391	1.404	1.416	1.426	1.436	1.445	1.451	1.459	1.464	1.469	1.472	1.476	1.478	1.479	1.481	1.482	1.482	1.482	1.484	1.485	1.486	1.486	1.488	1.489	1.491	1.492	1.495	1.498	1.501	1.505	1.509	1.514	1.519	1.524	1.531	1.538	1.545	1.552	1.562	1.571	1.580	1.589	1.599	1.608	1.618	1.626	1.635	1.644	1.651	1.660	1.666	1.674	1.679	1.684	1.688	1.689	1.691	1.690	1.689	1.686	1.680	1.674	1.666	1.655	1.642	1.628	1.611	1.591	1.570	1.545	1.520	1.492	1.461	1.429	1.395	1.358	1.319	1.279	1.235	1.191	1.145	1.096	1.048	0.996	0.945	0.891	0.839	0.782	0.728	0.671	0.615	0.559	0.501	0.445	0.389	0.332	0.276	0.221	0.168	0.115	0.062	0.012	-0.038	-0.084	-0.130	-0.174	-0.216	-0.256	-0.294	-0.330	-0.364	-0.395	-0.424	-0.451	-0.475	-0.498	-0.518	-0.534	-0.550	-0.564	-0.574	-0.582	-0.588	-0.592	-0.594	-0.594	-0.591	-0.589	-0.581	-0.575	-0.566	-0.555	-0.544	-0.532	-0.518	-0.502	-0.486	-0.470	-0.452	-0.434	-0.416	-0.396	-0.378	-0.359	-0.340	-0.321	-0.302	-0.285	-0.269	-0.251	-0.235	-0.220	-0.204	-0.191	-0.178	-0.166	-0.155	-0.145	-0.136	-0.129	-0.122	-0.118	-0.114	-0.111	-0.111	-0.111	-0.112	-0.116	-0.121	-0.128	-0.135	-0.145	-0.154	-0.166	-0.180	-0.192	-0.209	-0.225	-0.241	-0.260	-0.279	-0.299	-0.319	-0.340	-0.361	-0.384	-0.405	-0.429	-0.451	-0.474	-0.498	-0.520	-0.544	-0.568	-0.590	-0.614	-0.636	-0.659	-0.681	-0.702	-0.722	-0.744	-0.764	-0.782	-0.801	-0.818	-0.834	-0.850	-0.864	-0.878	-0.890	-0.901	-0.911	-0.921	-0.929	-0.935	-0.940	-0.944	-0.948	-0.949	-0.950	-0.949	-0.945	-0.941	-0.935	-0.929	-0.920	-0.910	-0.899	-0.886	-0.872	-0.858	-0.840	-0.821	-0.802	-0.781	-0.758	-0.735	-0.710	-0.682	-0.655	-0.626	-0.596	-0.564	-0.531	-0.498	-0.464	-0.428	-0.391	-0.354	-0.316	-0.278	-0.239	-0.199	-0.158	-0.118	-0.076	-0.035	0.005	0.046	0.086	0.128	0.168	0.206	0.246	0.284	0.320	0.358	0.391	0.426	0.459	0.491	0.521	0.550	0.576	0.602	0.625	0.646	0.665	0.682	0.698	0.710	0.720	0.729	0.735	0.738	0.739	0.738	0.734	0.728	0.720	0.709	0.698	0.684	0.666	0.649	0.629	0.606	0.584	0.559	0.532	0.505	0.476	0.445	0.416	0.384	0.351	0.320	0.286	0.254	0.221	0.189	0.156	0.124	0.092	0.064	0.034	0.005	-0.022	-0.050	-0.074	-0.098	-0.120	-0.141	-0.160	-0.179	-0.195	-0.209	-0.221	-0.232	-0.242	-0.250	-0.258	-0.261	-0.264	-0.266	-0.266	-0.265	-0.262	-0.259	-0.255	-0.250	-0.242	-0.236	-0.228	-0.220	-0.211	-0.202	-0.194	-0.185	-0.175	-0.166	-0.159	-0.150	-0.142	-0.135	-0.129	-0.122	-0.119	-0.116	-0.112	-0.112	-0.112	-0.114	-0.116	-0.121	-0.126	-0.132	-0.142	-0.151	-0.164	-0.175	-0.190	-0.205	-0.222	-0.239	-0.259	-0.279	-0.300	-0.322	-0.345	-0.369	-0.392	-0.418	-0.442	-0.468	-0.494	-0.521	-0.546	-0.572	-0.599	-0.626	-0.651	-0.676	-0.701	-0.725	-0.749	-0.771	-0.794	-0.814	-0.834	-0.854	-0.871	-0.888	-0.904	-0.918	-0.932	-0.945	-0.955	-0.966	-0.975	-0.984	-0.991	-0.996	-1.002	-1.006	-1.010	-1.014	-1.016	-1.019	-1.021	-1.021	-1.024	-1.025	-1.025	-1.025	-1.026	-1.028	-1.030	-1.032	-1.036	-1.039	-1.042	-1.048	-1.054	-1.061	-1.069	-1.079	-1.088	-1.099	-1.111	-1.125	-1.141	-1.158	-1.175	-1.194	-1.215	-1.235	-1.258	-1.281	-1.305	-1.330	-1.354	-1.380	-1.406	-1.432	-1.459	-1.485	-1.511	-1.538	-1.561	-1.586	-1.610	-1.632	-1.655	-1.675	-1.694	-1.711	-1.726	-1.740	-1.751	-1.760	-1.768	-1.771	-1.774	-1.774	-1.771	-1.765	-1.756	-1.745	-1.730	-1.712	-1.692	-1.670	-1.644	-1.615	-1.584	-1.548	-1.510	-1.469	-1.428	-1.382	-1.336	-1.286	-1.235	-1.184	-1.129	-1.074	-1.018	-0.960	-0.901	-0.842	-0.782	-0.724	-0.665	-0.606	-0.546	-0.490	-0.432	-0.378	-0.324	-0.271	-0.221	-0.174	-0.128	-0.085	-0.044	-0.005	0.030	0.062	0.090	0.118	0.139	0.159	0.174	0.185	0.195	0.200	0.201	0.199	0.192	0.184	0.170	0.154	0.134	0.111	0.085	0.055	0.022	-0.012	-0.050	-0.091	-0.135	-0.181	-0.229	-0.280	-0.331	-0.386	-0.440	-0.498	-0.555	-0.612	-0.671	-0.730	-0.790	-0.850	-0.910	-0.970	-1.029	-1.088	-1.146	-1.204	-1.259	-1.314	-1.365	-1.416	-1.466	-1.514	-1.560	-1.602	-1.644	-1.681	-1.718	-1.751	-1.781	-1.809	-1.832	-1.854	-1.874	-1.890	-1.902	-1.912	-1.920	-1.924	-1.926	-1.922	-1.918	-1.910	-1.900	-1.886	-1.870	-1.851	-1.831	-1.809	-1.784	-1.756	-1.729	-1.699	-1.668	-1.634	-1.600	-1.565	-1.530	-1.492	-1.456	-1.420	-1.381	-1.344	-1.306	-1.270	-1.234	-1.196	-1.162	-1.129	-1.096	-1.064	-1.035	-1.005	-0.978	-0.951	-0.926	-0.904	-0.882	-0.862	-0.845	-0.829	-0.816	-0.804	-0.794	-0.786	-0.780	-0.775	-0.772	-0.771	-0.772	-0.774	-0.778	-0.780	-0.786	-0.792	-0.800	-0.808	-0.816	-0.825	-0.832	-0.842	-0.852	-0.861	-0.871	-0.880	-0.888	-0.895	-0.901	-0.906	-0.911	-0.914	-0.918	-0.918	-0.919	-0.916	-0.914	-0.909	-0.904	-0.896	-0.888	-0.879	-0.866	-0.854	-0.841	-0.825	-0.809	-0.791	-0.772	-0.754	-0.732	-0.712	-0.690	-0.668	-0.645	-0.621	-0.599	-0.575	-0.551	-0.529	-0.505	-0.481	-0.459	-0.436	-0.415	-0.394	-0.374	-0.355	-0.339	-0.322	-0.306	-0.291	-0.280	-0.268	-0.258	-0.249	-0.241	-0.235	-0.231	-0.229	-0.228	-0.228	-0.228	-0.230	-0.235	-0.240	-0.246	-0.254	-0.262	-0.272	-0.282	-0.295	-0.306	-0.320	-0.334	-0.348	-0.360	-0.376	-0.389	-0.404	-0.419	-0.432	-0.446	-0.460	-0.472	-0.486	-0.496	-0.507	-0.519	-0.528	-0.536	-0.544	-0.550	-0.555	-0.560	-0.562	-0.565	-0.565	-0.565	-0.562	-0.560	-0.556	-0.550	-0.542	-0.534	-0.525	-0.515	-0.502	-0.490	-0.475	-0.459	-0.444	-0.425	-0.408	-0.389	-0.368	-0.349	-0.328	-0.305	-0.284	-0.261	-0.240	-0.218	-0.195	-0.174	-0.151	-0.130	-0.109	-0.086	-0.065	-0.045	-0.025	-0.005	0.012	0.030	0.048	0.062	0.078	0.091	0.104	0.115	0.125	0.135	0.144	0.149	0.155	0.160	0.164	0.168	0.169	0.168	0.168	0.165	0.161	0.158	0.151	0.146	0.140	0.131	0.124	0.116	0.108	0.099	0.090	0.080	0.071	0.061	0.054	0.045	0.036	0.029	0.021	0.014	0.006	0.001	-0.004	-0.008	-0.011	-0.012	-0.014	-0.014	-0.011	-0.010	-0.005	0.000	0.006	0.014	0.021	0.031	0.042	0.055	0.068	0.082	0.098	0.115	0.132	0.151	0.170	0.191	0.211	0.232	0.254	0.276	0.298	0.321	0.344	0.368	0.390	0.412	0.435	0.455	0.478	0.499	0.518	0.538	0.555	0.574	0.591	0.606	0.621	0.635	0.648	0.660	0.670	0.679	0.686	0.692	0.698	0.701	0.704	0.704	0.704	0.704	0.700	0.696	0.691	0.686	0.679	0.671	0.662	0.652	0.642	0.631	0.620	0.609	0.595	0.581	0.569	0.555	0.540	0.525	0.510	0.496	0.480	0.466	0.451	0.436	0.421	0.406	0.394	0.379	0.365	0.352	0.340	0.329	0.316	0.308	0.298	0.288	0.279	0.271	0.265	0.259	0.254	0.250	0.246	0.244	0.241	0.241	0.242	0.242	0.245	0.248	0.250	0.254	0.259	0.265	0.270	0.278	0.284	0.294	0.302	0.312	0.324	0.332	0.345	0.358	0.370	0.382	0.395	0.409	0.421	0.436	0.449	0.461	0.475	0.488	0.499	0.511	0.522	0.532	0.542	0.551	0.561	0.569	0.576	0.581	0.588	0.591	0.595	0.599	0.600	0.601	0.600	0.600	0.598	0.594	0.589	0.585	0.579	0.571	0.565	0.556	0.549	0.539	0.530	0.519	0.506	0.496	0.484	0.471	0.459	0.445	0.434	0.420	0.406	0.392	0.380	0.368	0.354	0.342	0.330	0.319	0.308	0.298	0.289	0.279	0.270	0.261	0.254	0.246	0.240	0.234	0.228	0.224	0.219	0.216	0.212	0.210	0.208	0.206	0.205	0.204	0.204	0.204	0.204	0.205	0.205	0.206	0.206	0.208	0.206	0.206	0.206	0.205	0.204	0.202	0.201	0.199	0.196	0.192	0.189	0.185	0.181	0.176	0.170	0.164	0.158	0.150	0.142	0.134	0.125	0.116	0.106	0.095	0.085	0.074	0.061	0.049	0.036	0.024	0.010	-0.004	-0.018	-0.032	-0.046	-0.062	-0.076	-0.091	-0.108	-0.122	-0.139	-0.155	-0.170	-0.186	-0.201	-0.219	-0.234	-0.250	-0.266	-0.282	-0.298	-0.315	-0.331	-0.348	-0.362	-0.380	-0.396	-0.412	-0.429	-0.445	-0.461	-0.478	-0.494	-0.509	-0.525	-0.541	-0.555	-0.571	-0.585	-0.599	-0.612	-0.626	100.000	5.000	2.000	1.000	7.000	0.000	0.000	0.000	0.000	0.000	0.000	0.000	0.000	0.000	0.000	0.000	0.000	0.000	1.161	1.169	1.178	1.186	1.195	1.205	1.214	1.225	1.234	1.245	1.255	1.268	1.279	1.291	1.304	1.314	1.326	1.339	1.351	1.362	1.374	1.386	1.399	1.410	1.422	1.434	1.445	1.456	1.466	1.478	1.488	1.496	1.506	1.514	1.521	1.528	1.534	1.539	1.544	1.548	1.551	1.554	1.554	1.554	1.552	1.550	1.548	1.541	1.536	1.529	1.520	1.511	1.500	1.488	1.474	1.459	1.442	1.425	1.406	1.385	1.364	1.342	1.318	1.292	1.266	1.239	1.211	1.182	1.152	1.122	1.090	1.059	1.025	0.991	0.958	0.922	0.889	0.854	0.819	0.784	0.748	0.714	0.679	0.645	0.611	0.578	0.545	0.514	0.482	0.451	0.421	0.392	0.365	0.339	0.312	0.289	0.266	0.244	0.222	0.204	0.188	0.171	0.156	0.144	0.131	0.121	0.112	0.105	0.099	0.095	0.091	0.090	0.088	0.088	0.090	0.092	0.096	0.100	0.105	0.110	0.118	0.124	0.132	0.141	0.150	0.160	0.169	0.179	0.189	0.199	0.209	0.219	0.230	0.239	0.250	0.260	0.269	0.279	0.288	0.295	0.304	0.311	0.320	0.328	0.335	0.341	0.348	0.354	0.359	0.365	0.369	0.374	0.379	0.382	0.388	0.391	0.395	0.400	0.404	0.409	0.412	0.418	0.424	0.429	0.434	0.439	0.444	0.450	0.456	0.464	0.471	0.479	0.488	0.496	0.506	0.516	0.526	0.536	0.549	0.560	0.572	0.584	0.598	0.611	0.625	0.639	0.652	0.668	0.682	0.698	0.712	0.728	0.742	0.759	0.774	0.790	0.805	0.821	0.836	0.851	0.866	0.880	0.895	0.909	0.922	0.935	0.948	0.960	0.970	0.981	0.991	1.000	1.009	1.016	1.024	1.031	1.038	1.042	1.048	1.052	1.056	1.059	1.060	1.061	1.062	1.061	1.061	1.060	1.058	1.054	1.051	1.048	1.042	1.038	1.032	1.026	1.020	1.012	1.004	0.996	0.988	0.978	0.968	0.959	0.946	0.935	0.925	0.912	0.900	0.886	0.872	0.859	0.844	0.828	0.811	0.795	0.779	0.760	0.741	0.722	0.702	0.681	0.661	0.639	0.616	0.594	0.569	0.545	0.519	0.494	0.466	0.439	0.410	0.381	0.351	0.320	0.289	0.256	0.224	0.190	0.156	0.121	0.085	0.049	0.012	-0.025	-0.062	-0.101	-0.139	-0.179	-0.218	-0.256	-0.296	-0.336	-0.376	-0.416	-0.455	-0.494	-0.534	-0.574	-0.612	-0.651	-0.689	-0.726	-0.762	-0.799	-0.835	-0.870	-0.904	-0.936	-0.970	-1.000	-1.030	-1.060	-1.089	-1.116	-1.141	-1.166	-1.191	-1.214	-1.238	-1.258	-1.278	-1.298	-1.314	-1.330	-1.346	-1.361	-1.375	-1.388	-1.400	-1.410	-1.422	-1.432	-1.440	-1.449	-1.458	-1.465	-1.472	-1.480	-1.488	-1.494	-1.501	-1.508	-1.515	-1.521	-1.530	-1.536	-1.544	-1.552	-1.561	-1.570	-1.579	-1.589	-1.599	-1.610	-1.621	-1.634	-1.649	-1.662	-1.676	-1.691	-1.709	-1.725	-1.742	-1.761	-1.781	-1.800	-1.821	-1.841	-1.862	-1.885	-1.908	-1.931	-1.954	-1.978	-2.001	-2.025	-2.049	-2.074	-2.096	-2.121	-2.144	-2.169	-2.191	-2.215	-2.238	-2.260	-2.281	-2.304	-2.324	-2.344	-2.364	-2.384	-2.401	-2.418	-2.435	-2.451	-2.466	-2.480	-2.494	-2.506	-2.519	-2.530	-2.541	-2.551	-2.559	-2.569	-2.576	-2.584	-2.591	-2.598	-2.602	-2.608	-2.614	-2.619	-2.622	-2.628	-2.631	-2.635	-2.639	-2.641	-2.645	-2.649	-2.652	-2.656	-2.660	-2.664	-2.666	-2.670	-2.674	-2.679	-2.682	-2.688	-2.691	-2.696	-2.701	-2.705	-2.711	-2.715	-2.720	-2.725	-2.730	-2.734	-2.739	-2.742	-2.748	-2.750	-2.754	-2.758	-2.761	-2.764	-2.768	-2.770	-2.770	-2.772	-2.772	-2.772	-2.772	-2.770	-2.769	-2.766	-2.764	-2.760	-2.755	-2.751	-2.745	-2.740	-2.734	-2.726	-2.719	-2.710	-2.701	-2.692	-2.684	-2.672	-2.662	-2.652	-2.641	-2.630	-2.619	-2.606	-2.594	-2.582	-2.570	-2.559	-2.546	-2.535	-2.521	-2.510	-2.498	-2.486	-2.474	-2.462	-2.450	-2.438	-2.428	-2.415	-2.404	-2.392	-2.381	-2.369	-2.358	-2.345	-2.335	-2.322	-2.310	-2.299	-2.285	-2.272	-2.259	-2.245	-2.231	-2.216	-2.201	-2.186	-2.170	-2.155	-2.138	-2.119	-2.101	-2.084	-2.064	-2.044	-2.024	-2.002	-1.981	-1.959	-1.936	-1.912	-1.890	-1.866	-1.840	-1.816	-1.791	-1.765	-1.740	-1.714	-1.690	-1.664	-1.638	-1.612	-1.586	-1.561	-1.538	-1.512	-1.490	-1.469	-1.445	-1.425	-1.405	-1.384	-1.365	-1.348	-1.330	-1.314	-1.300	-1.286	-1.274	-1.261	-1.250	-1.241	-1.231	-1.225	-1.219	-1.212	-1.208	-1.205	-1.201	-1.201	-1.200	-1.200	-1.200	-1.201	-1.202	-1.206	-1.208	-1.210	-1.215	-1.218	-1.221	-1.226	-1.230	-1.234	-1.239	-1.244	-1.248	-1.252	-1.258	-1.260	-1.264	-1.269	-1.271	-1.274	-1.278	-1.279	-1.282	-1.284	-1.286	-1.290	-1.291	-1.294	-1.296	-1.298	-1.301	-1.304	-1.305	-1.309	-1.311	-1.315	-1.319	-1.322	-1.328	-1.332	-1.339	-1.344	-1.351	-1.359	-1.366	-1.375	-1.385	-1.395	-1.405	-1.416	-1.429	-1.441	-1.454	-1.466	-1.480	-1.495	-1.510	-1.524	-1.540	-1.555	-1.570	-1.585	-1.600	-1.614	-1.629	-1.642	-1.655	-1.668	-1.680	-1.691	-1.701	-1.709	-1.718	-1.724	-1.729	-1.732	-1.735	-1.735	-1.734	-1.732	-1.728	-1.721	-1.712	-1.702	-1.692	-1.678	-1.662	-1.646	-1.626	-1.606	-1.584	-1.560	-1.534	-1.506	-1.479	-1.448	-1.416	-1.385	-1.352	-1.319	-1.285	-1.250	-1.215	-1.180	-1.145	-1.110	-1.075	-1.041	-1.006	-0.972	-0.940	-0.909	-0.878	-0.848	-0.820	-0.792	-0.766	-0.741	-0.719	-0.698	-0.678	-0.660	-0.644	-0.630	-0.616	-0.608	-0.598	-0.591	-0.585	-0.581	-0.580	-0.579	-0.580	-0.581	-0.585	-0.590	-0.595	-0.601	-0.609	-0.618	-0.625	-0.634	-0.644	-0.652	-0.662	-0.671	-0.681	-0.690	-0.699	-0.706	-0.712	-0.719	-0.725	-0.728	-0.730	-0.731	-0.732	-0.731	-0.729	-0.724	-0.718	-0.711	-0.702	-0.692	-0.680	-0.666	-0.650	-0.634	-0.615	-0.595	-0.572	-0.550	-0.526	-0.500	-0.474	-0.446	-0.418	-0.388	-0.358	-0.326	-0.295	-0.262	-0.230	-0.196	-0.164	-0.131	-0.099	-0.066	-0.035	-0.002	0.028	0.056	0.085	0.114	0.141	0.168	0.192	0.215	0.239	0.259	0.279	0.296	0.312	0.328	0.341	0.351	0.361	0.369	0.375	0.380	0.382	0.384	0.384	0.381	0.378	0.372	0.366	0.358	0.349	0.338	0.325	0.312	0.298	0.282	0.266	0.249	0.230	0.212	0.192	0.170	0.150	0.128	0.105	0.081	0.058	0.034	0.009	-0.015	-0.041	-0.066	-0.090	-0.116	-0.142	-0.168	-0.194	-0.218	-0.244	-0.269	-0.294	-0.319	-0.344	-0.368	-0.392	-0.418	-0.441	-0.465	-0.489	-0.511	-0.535	-0.558	-0.580	-0.601	-0.622	-0.644	-0.664	-0.682	-0.701	-0.720	-0.738	-0.752	-0.770	-0.784	-0.798	-0.811	-0.822	-0.832	-0.844	-0.851	-0.859	-0.862	-0.868	-0.871	-0.872	-0.872	-0.871	-0.869	-0.864	-0.858	-0.850	-0.840	-0.829	-0.816	-0.801	-0.785	-0.768	-0.749	-0.728	-0.706	-0.681	-0.656	-0.630	-0.601	-0.572	-0.541	-0.510	-0.478	-0.444	-0.410	-0.374	-0.338	-0.302	-0.266	-0.229	-0.190	-0.154	-0.116	-0.079	-0.041	-0.005	0.031	0.066	0.101	0.136	0.169	0.200	0.232	0.262	0.290	0.318	0.342	0.368	0.390	0.410	0.430	0.448	0.462	0.475	0.488	0.498	0.506	0.512	0.516	0.519	0.519	0.518	0.515	0.510	0.504	0.494	0.485	0.474	0.460	0.446	0.430	0.415	0.398	0.379	0.360	0.339	0.318	0.296	0.274	0.249	0.226	0.201	0.176	0.151	0.128	0.104	0.079	0.054	0.029	0.005	-0.019	-0.042	-0.064	-0.088	-0.110	-0.132	-0.154	-0.175	-0.196	-0.215	-0.235	-0.254	-0.272	-0.291	-0.309	-0.325	-0.342	-0.358	-0.372	-0.388	-0.402	-0.416	-0.430	-0.444	-0.456	-0.469	-0.481	-0.492	-0.505	-0.516	-0.528	-0.539	-0.549	-0.560	-0.570	-0.581	-0.591	-0.601	-0.611	-0.621	-0.630	-0.640	-0.650	-0.658	-0.668	-0.678	-0.685	-0.694	-0.702	-0.711	-0.720	-0.728	-0.736	-0.742	-0.751	-0.758	-0.766	-0.772	-0.779	-0.785	-0.791	-0.798	-0.801	-0.808	-0.812	-0.816	-0.820	-0.824	-0.828	-0.830	-0.832	-0.835	-0.838	-0.839	-0.839	-0.840	-0.841	-0.841	-0.841	-0.841	-0.839	-0.838	-0.836	-0.834	-0.830	-0.828	-0.824	-0.820	-0.816	-0.811	-0.808	-0.802	-0.798	-0.792	-0.788	-0.781	-0.776	-0.770	-0.762	-0.756	-0.749	-0.741	-0.734	-0.726	-0.718	-0.708	-0.699	-0.689	-0.679	-0.668	-0.658	-0.645	-0.634	-0.621	-0.608	-0.594	-0.580	-0.565	-0.551	-0.534	-0.519	-0.501	-0.484	-0.466	-0.446	-0.428	-0.409	-0.388	-0.365	-0.342	-0.321	-0.298	-0.274	-0.249	-0.222	-0.198	-0.170	-0.142	-0.116	-0.088	-0.060	-0.031	-0.002	0.026	0.056	0.085	0.114	0.145	0.175	0.205	0.234	0.264	0.292	0.322	0.352	0.380	0.409	0.436	0.464	0.490	0.518	0.541	0.568	0.592	0.615	0.638	0.660	0.681	0.701	0.721	0.740	0.759	0.778	0.794	0.810	0.825	0.840	0.855	0.868	0.880	0.892	0.904	0.916	0.925	0.936	0.945	0.955	0.964	0.970	0.980	0.988	0.994	1.001	1.009	1.015	1.022	1.029	1.034	1.040	1.046	1.051	1.058	1.062	1.069	1.075	1.079	1.085	1.090	1.094	1.100	1.106	1.110	1.114	1.118	1.122	1.126	1.130	1.134	1.136	1.139	1.141	1.144	1.144	1.144	1.144	1.144	1.141	1.139	1.135	1.131	1.126	1.121	1.114	1.106	1.096	1.088	1.076	1.064	1.051	1.036	1.021	1.005	0.986	0.968	0.948	0.926	0.902	0.879	0.854	0.828	0.799	0.770	0.740	0.708	0.675	0.641	0.606	0.571	0.534	0.496	0.458	0.420	0.379	0.340	0.299	0.259	0.218	0.176	0.135	0.095	0.054	0.012	-0.026	-0.066	-0.105	-0.142	-0.180	-0.216	-0.254	-0.288	-0.320	-0.354	-0.385	-0.415	-0.442	-0.469	-0.494	-0.516	-0.538	-0.556	-0.574	-0.590	-0.605	-0.616	-0.625	-0.634	-0.640	-0.644	-0.648	-0.646	-0.645	-0.644	-0.638	-0.631	-0.624	-0.615	-0.604	-0.591	-0.578	-0.562	-0.548	-0.531	-0.512	-0.494	-0.475	-0.455	-0.434	-0.412	-0.391	-0.370	-0.349	-0.328	-0.305	-0.282	-0.261	-0.240	-0.219	-0.199	-0.179	-0.159	-0.140	-0.121	-0.104	-0.088	-0.070	-0.055	-0.040	-0.025	-0.012	0.000	0.011	0.022	0.034	0.042	0.051	0.061	0.069	0.076	0.084	0.090	0.096	0.102	0.108	0.112	0.118	0.122	0.128	0.132	0.138	0.144	0.149	0.154	0.160	0.168	0.174	0.182	0.190	0.198	0.208	0.218	0.226	0.239	0.250	0.261	0.275	0.289	0.304	0.319	0.334	0.351	0.369	0.388	0.406	0.426	0.446	0.466	0.489	0.510	0.534	0.556	0.580	0.604	0.628	0.652	0.679	0.704	0.730	0.755	0.781	0.806	0.831	0.859	0.884	0.909	0.934	0.959	0.985	1.010	1.034	1.058	1.081	1.104	1.126	1.148	1.168	1.189	1.209	1.228	1.248	1.265	1.282	1.300	1.316	1.332	1.349	1.364	1.378	1.392	1.406	1.420	1.432	1.445	1.458	1.469	1.481	1.494	1.505	1.518	1.528	1.540	1.552	1.564	1.575	1.588	1.600	1.612	1.625	1.640	1.652	1.668	1.681	1.695	1.711	1.726	1.742	1.759	1.775	1.792	1.810	1.828	1.845	1.864	1.882	1.900	1.919	1.938	1.956	1.974	1.990	2.009	2.025	2.041	2.056	2.072	2.086	2.100	2.111	2.122	2.132	2.141	2.148	2.155	2.159	2.160	2.161	2.160	2.156	2.150	2.144	2.135	2.122	2.109	2.094	2.075	2.055	2.033	2.007	1.981	1.952	1.921	1.889	1.854	1.818	1.779	1.738	1.696	1.652	1.606	1.560	1.511	1.462	1.414	1.364	1.312	1.260	1.210	1.158	1.105	1.052	1.002	0.951	0.901	0.854	0.805	0.758	0.712	0.669	0.626	0.586	0.548	0.510	0.476	0.444	0.414	0.386	0.361	0.340	0.320	0.305	0.290	0.280	0.272	0.269	0.268	0.269	0.274	0.281	0.291	0.306	0.324	0.344	0.366	0.392	0.421	0.452	0.486	0.522	0.561	0.601	0.644	0.689	0.735	0.784	0.834	0.885	0.938	0.991	1.046	1.100	1.158	1.214	1.270	1.326	1.382	1.440	1.495	1.550	1.605	1.659	1.711	1.761	1.811	1.860	1.906	1.950	1.992	2.034	2.072	2.109	2.142	2.174	2.202	2.229	2.252	2.274	2.292	2.309	2.322	2.332	2.340	2.346	2.348	2.348	2.345	2.340	2.331	2.321	2.308	2.294	2.275	2.256	2.235	2.214	2.189	2.162	2.135	2.106	2.076	2.045	2.014	1.981	1.948	1.912	1.879	1.842	1.809	1.774	1.739	1.705	1.670	1.636	1.602	1.569	1.536	1.505	1.472	1.442	1.412	1.384	1.355	1.328	1.301	1.275	1.250	1.225	1.201	1.178	1.156	1.134	1.112	1.091	1.070	1.050	1.031	1.011	0.992	0.971	0.952	0.932	0.914	0.892	0.872	0.851	0.829	0.808	0.784	0.760	0.735	0.709	0.682	0.655	0.626	0.596	0.566	0.534	0.502	0.469	0.435	0.399	0.364	0.326	0.288	0.248	0.209	0.169	0.128	0.086	0.044	0.001	-0.042	-0.085	-0.129	-0.171	-0.215	-0.259	-0.301	-0.342	-0.385	-0.428	-0.468	-0.507	-0.546	-0.584	-0.621	-0.656	-0.691	-0.724	-0.755	-0.785	-0.814	-0.840	-0.866	-0.890	-0.911	-0.931	-0.949	-0.965	-0.980	-0.991	-1.002	-1.011	-1.018	-1.024	-1.028	-1.029	-1.030	-1.029	-1.025	-1.020	-1.015	-1.008	-0.999	-0.990	-0.979	-0.969	-0.956	-0.944	-0.931	-0.918	-0.904	-0.889	-0.875	-0.861	-0.846	-0.834	-0.819	-0.805	-0.792	-0.779	-0.768	-0.756	-0.746	-0.736	-0.728	-0.720	-0.714	-0.709	-0.704	-0.700	-0.699	-0.698	-0.699	-0.700	-0.704	-0.708	-0.712	-0.720	-0.729	-0.739	-0.749	-0.760	-0.772	-0.786	-0.801	-0.819	-0.835	-0.852	-0.870	-0.889	-0.909	-0.929	-0.949	-0.969	-0.990	-1.011	-1.032	-1.054	-1.074	-1.094	-1.115	-1.135	-1.154	-1.172	-1.190	-1.206	-1.224	-1.239	-1.254	-1.266	-1.279	-1.290	-1.301	-1.310	-1.319	-1.326	-1.332	-1.336	-1.340	-1.342	-1.344	-1.344	-1.342	-1.340	-1.336	-1.331	-1.326	-1.320	-1.312	-1.304	-1.294	-1.284	-1.274	-1.261	-1.250	-1.236	-1.222	-1.210	-1.196	-1.181	-1.166	-1.152	-1.138	-1.122	-1.108	-1.092	-1.079	-1.065	-1.051	-1.038	-1.025	-1.012	-1.000	-0.989	-0.979	-0.968	-0.958	-0.948	-0.939	-0.930	-0.922	-0.915	-0.909	-0.902	-0.898	-0.894	-0.890	-0.886	-0.884	-0.882	-0.881	-0.882	-0.882	-0.882	-0.884	-0.886	-0.889	-0.892	-0.895	-0.900	-0.905	-0.909	-0.915	-0.920	-0.926	-0.932	-0.939	-0.945	-0.951	-0.959	-0.966	-0.974	-0.981	-0.989	-0.995	-1.002	-1.011	-1.018	-1.025	-1.032	-1.039	-1.044	-1.051	-1.058	-1.062	-1.068	-1.074	-1.079	-1.081	-1.086	-1.089	-1.091	-1.094	-1.095	-1.095	-1.096	-1.095	-1.094	-1.091	-1.089	-1.085	-1.081	-1.075	-1.070	-1.062	-1.055	-1.046	-1.038	-1.028	-1.016	-1.005	-0.992	-0.979	-0.965	-0.950	-0.935	-0.919	-0.902	-0.885	-0.866	-0.849	-0.831	-0.811	-0.792	-0.774	-0.755	-0.734	-0.715	-0.695	-0.675	-0.655	-0.636	-0.616	-0.598	-0.579	-0.559	-0.540	-0.524	-0.505	-0.488	-0.470	-0.455	-0.439	-0.424	-0.409	-0.395	-0.381	-0.368	-0.356	-0.344	-0.334	-0.322	-0.312	-0.302	-0.295	-0.286	-0.279	-0.270	-0.262	-0.256	-0.250	-0.244	-0.238	-0.232	-0.228	-0.222	-0.218	-0.212	-0.206	-0.201	-0.196	-0.191	-0.186	-0.181	-0.175	-0.171	-0.165	-0.159	-0.154	-0.149	-0.142	-0.136	-0.131	-0.126	-0.120	-0.114	-0.109	-0.102	-0.098	-0.092	-0.086	-0.081	-0.076	-0.071	-0.066	-0.062	-0.058	-0.054	-0.051	-0.048	-0.045	-0.044	-0.040	-0.039	-0.039	-0.039	-0.039	-0.039	-0.042	-0.044	-0.048	-0.050	-0.054	-0.058	-0.062	-0.069	-0.075	-0.081	-0.088	-0.095	-0.102	-0.110	-0.120	-0.128	-0.135	-0.145	-0.152	-0.161	-0.169	-0.178	-0.185	-0.194	-0.200	-0.208	-0.212	-0.219	-0.222	-0.228	-0.232	-0.234	-0.238	-0.239	-0.239	-0.240	-0.239	-0.238	-0.234	-0.230	-0.225	-0.220	-0.214	-0.206	-0.196	-0.188	-0.176	-0.166	-0.154	-0.140	-0.126	-0.112	-0.096	-0.080	-0.062	-0.046	-0.028	-0.008	0.011	0.031	0.052	0.074	0.095	0.116	0.139	0.161	0.184	0.206	0.229	0.252	0.275	0.299	0.321	0.344	0.366	0.389	0.410	0.432	0.454	0.474	0.494	0.512	0.532	0.551	0.569	0.586	0.602	0.619	0.634	0.648	0.661	0.672	0.684	0.694	0.702	0.711	0.718	0.722	0.728	0.730	0.732	0.734	0.732	0.730	0.728	0.724	0.719	0.711	0.705	0.695	0.684	0.674	0.660	0.646	0.631	0.615	0.598	0.580	0.562	0.541	0.522	0.501	0.480	0.458	0.436	0.412	0.390	0.368	0.344	0.320	0.296	0.274	0.250	0.228	0.205	0.182	0.162	0.141	0.122	0.104	0.086	0.069	0.052	0.038	0.024	0.012	0.001	-0.010	-0.019	-0.025	-0.030	-0.035	-0.038	-0.039	-0.040	-0.039	-0.036	-0.031	-0.026	-0.021	-0.014	-0.004	0.006	0.018	0.028	0.041	0.055	0.070	0.085	0.101	0.118	0.135	0.152	0.171	0.190	0.209	0.229	0.248	0.266	0.285	0.305	0.322	0.342	0.361	0.379	0.398	0.416	0.432	0.449	0.465	0.480	0.496	0.510	0.522	0.536	0.548	0.559	0.570	0.580	0.589	0.598	0.606	0.614	0.620	0.626	0.631	0.636	0.640	0.641	0.645	0.645	0.646	0.646	0.646	0.645	0.644	0.641	0.638	0.635	0.631	0.626	0.621	0.616	0.610	0.605	0.598	0.590	0.582	0.575	0.565	0.556	0.546	0.535	0.526	0.516	0.505	0.495	0.484	0.471	0.460	0.450	0.439	0.428	0.416	0.405	0.394	0.382	0.371	0.361	0.351	0.341	0.332	0.325	0.316	0.310	0.304	0.298	0.292	0.288	0.284	0.282	0.281	0.281	0.282	0.285	0.288	0.292	0.299	0.306	0.315	0.324	0.336	0.348	0.362	0.378	0.394	0.411	0.431	0.452	0.474	0.496	0.521	0.546	0.574	0.600	0.630	0.660	0.690	0.721	0.754	0.786	0.819	0.854	0.888	0.922	0.958	0.992	1.028	1.065	1.100	1.135	1.171	1.206	1.241	1.276	1.310	1.342	1.375	1.406	1.438	1.468	1.496	1.524	1.551	1.576	1.600	1.622	1.644	1.664	1.684	1.701	1.716	1.730	1.742	1.754	1.762	1.770	1.776	1.779	1.781	1.782	1.780	1.779	1.772	1.765	1.756	1.746	1.734	1.721	1.705	1.689	1.669	1.650	1.628	1.604	1.579	1.552	1.525	1.496	1.465	1.435	1.402	1.369	1.334	1.298	1.261	1.225	1.186	1.149	1.109	1.069	1.029	0.988	0.948	0.908	0.866	0.826	0.786	0.746	0.706	0.668	0.629	0.590	0.551	0.515	0.479	0.444	0.410	0.376	0.345	0.314	0.285	0.256	0.230	0.204	0.180	0.159	0.139	0.119	0.102	0.086	0.074	0.062	0.052	0.044	0.038	0.034	0.032	0.032	0.032	0.036	0.040	0.048	0.055	0.064	0.075	0.088	0.102	0.118	0.136	0.154	0.172	0.194	0.215	0.238	0.262	0.286	0.311	0.338	0.364	0.391	0.418	0.446	0.474	0.501	0.530	0.558	0.586	0.615	0.642	0.670	0.698	0.725	0.752	0.778	0.805	0.830	0.855	0.880	0.904	0.928	0.950	0.972	0.994	1.015	1.035	1.055	1.074	1.092	1.111	1.129	1.146	1.162	1.179	1.195	1.210	1.226	1.241	1.256	1.271	1.286	1.301	1.315	1.330	1.345	1.360	1.374	1.388	1.404	1.418	1.434	1.450	1.465	1.482	1.499	1.516	1.534	1.552	1.570	1.589	1.609	1.628	1.648	1.666	1.688	1.708	1.728	1.749	1.769	1.790	1.811	1.834	1.854	1.876	1.898	1.918	1.939	1.959	1.979	1.998	2.018	2.036	2.054	2.071	2.088	2.102	2.118	2.131	2.144	2.155	2.166	2.176	2.184	2.191	2.196	2.200	2.204	2.204	2.205	2.204	2.200	2.198	2.191	2.186	2.178	2.170	2.160	2.149	2.136	2.122	2.109	2.092	2.078	2.060	2.044	2.026	2.006	1.989	1.970	1.951	1.932	1.914	1.895	1.879	1.861	1.844	1.830	1.814	1.800	1.788	1.776	1.766	1.758	1.750	1.745	1.741	1.738	1.738	1.740	1.742	1.748	1.755	1.765	1.776	1.790	1.806	1.825	1.845	1.866	1.891	1.918	1.946	1.976	2.009	2.044	2.080	2.118	2.156	2.198	2.240	2.282	2.328	2.374	2.421	2.469	2.518	2.566	2.618	2.669	2.719	2.770	2.821	2.874	2.925	2.976	3.028	3.078	3.129	3.178	3.228	3.276	3.325	3.371	3.419	3.465	3.510	3.554	3.598	3.639	3.680	3.721	3.761	3.799	3.836	3.872	3.906	3.941	3.974	4.006	4.037	4.068	4.095	4.124	4.151	4.178	4.202	4.228	4.250	4.272	4.294	4.315	4.335	4.355	4.372	4.389	4.405	4.421	4.436	4.450	4.461	4.474	4.485	4.494	4.501	4.510	4.515	4.520	4.524	4.525	4.526	4.526	4.524	4.520	4.515	4.508	4.498	4.489	4.475	4.460	4.444	4.425	4.405	4.382	4.358	4.331	4.302	4.271	4.239	4.202	4.164	4.124	4.081	4.035	3.986	3.936	3.882	3.826	3.769	3.708	3.645	3.579	3.511	3.440	3.366	3.291	3.214	3.134	3.050	2.965	2.879	2.789	2.698	2.604	2.509	2.411	2.311	2.210	2.106	2.001	1.895	1.786	1.675	1.562	1.449	1.335	1.218	1.101	0.982	0.861	0.741	0.619	0.496	0.374	0.249	0.122	-0.002	-0.129	-0.255	-0.381	-0.509	-0.635	-0.764	-0.890	-1.018	-1.145	-1.271	-1.398	-1.524	-1.649	-1.774	-1.899	-2.022	-2.145	-2.268	-2.389	-2.508	-2.628	-2.745	-2.864	-2.979	-3.094	-3.208	-3.320	-3.431	-3.541	-3.649	-3.758	-3.864	-3.969	-4.072	-4.175	-4.278	-4.379	-4.478	-4.576	-4.674	-4.770	-4.865	-4.961	-5.055	-5.148	-5.240	-5.332	-5.422	-5.515	-5.605	-5.694	-5.784	-5.874	-5.962	-6.051	-6.140	-6.229	-6.318	-6.406	-6.496	-6.584	-6.674	-6.762	-6.852	-6.944	-7.034	-7.124	-7.215	-7.306	-7.399	-7.490	-7.582	-7.675	-7.768	-7.860	-7.952	-8.046	-8.139	-8.230	-8.322	-8.415	-8.506	-8.598	-8.688	-8.778	-8.866	-8.955	-9.042	-9.129	-9.214	-9.298	-9.381	-9.462	-9.542	-9.621	-9.699	-9.772	-9.845	-9.915	-9.984	-10.050	-10.114	-10.175	-10.234	-10.291	-10.344	-10.396	-10.444	-10.489	-10.532	-10.572	-10.610	-10.644	-10.676	-10.705	-10.731	-10.755	-10.775	-10.792	-10.806	-10.819	-10.829	-10.835	-10.839	-10.840	-10.839	-10.836	-10.830	-10.822	-10.811	-10.798	-10.784	-10.766	-10.748	-10.728	-10.705	-10.680	-10.655	-10.628	-10.599	-10.568	-10.536	-10.504	-10.469	-10.434	-10.396	-10.359	-10.319	-10.279	-10.239	-10.196	-10.154	-10.109	-10.065	-10.020	-9.974	-9.926	-9.879	-9.830	-9.781	-9.730	-9.679	-9.628	-9.575	-9.521	-9.466	-9.411	-9.355	-9.299	-9.242	-9.182	-9.124	-9.065	-9.004	-8.942	-8.879	-8.815	-8.750	-8.684	-8.618	-8.549	-8.481	-8.411	-8.341	-8.270	-8.196	-8.123	-8.049	-7.972	-7.896	-7.819	-7.740	-7.660	-7.580	-7.499	-7.418	-7.334	-7.251	-7.166	-7.080	-6.995	-6.908	-6.821	-6.734	-6.645	-6.556	-6.468	-6.378	-6.288	-6.196	-6.106	-6.015	-5.924	-5.831	-5.741	-5.649	-5.558	-5.466	-5.375	-5.285	-5.194	-5.104	-5.014	-4.925	-4.836	-4.749	-4.661	-4.574	-4.488	-4.402	-4.319	-4.234	-4.151	-4.070	-3.989	-3.910	-3.831	-3.755	-3.679	-3.602	-3.531	-3.459	-3.386	-3.318	-3.249	-3.184	-3.118	-3.052	-2.989	-2.929	-2.868	-2.809	-2.750	-2.695	-2.639	-2.585	-2.531	-2.481	-2.431	-2.381	-2.332	-2.285	-2.238	-2.192	-2.148	-2.102	-2.060	-2.018	-1.975	-1.934	-1.892	-1.852	-1.812	-1.772	-1.732	-1.694	-1.655	-1.616	-1.576	-1.538	-1.499	-1.460	-1.421	-1.382	-1.342	-1.305	-1.265	-1.225	-1.186	-1.146	-1.105	-1.065	-1.024	-0.984	-0.941	-0.900	-0.858	-0.816	-0.774	-0.731	-0.689	-0.645	-0.602	-0.560	-0.518	-0.474	-0.431	-0.388	-0.344	-0.301	-0.258	-0.216	-0.172	-0.129	-0.088	-0.045	-0.002	0.040	0.081	0.122	0.164	0.204	0.245	0.284	0.324	0.362	0.401	0.440	0.478	0.514	0.551	0.589	0.624	0.659	0.692	0.728	0.760	0.792	0.825	0.856	0.886	0.918	0.946	0.975	1.002	1.030	1.056	1.081	1.108	1.131	1.155	1.178	1.200	1.220	1.240	1.259	1.278	1.296	1.312	1.330	1.344	1.359	1.374	1.386	1.399	1.411	1.421	1.431	1.440	1.449	1.458	1.464	1.470	1.476	1.481	1.485	1.489	1.492	1.494	1.496	1.498	1.499	1.500	1.499	1.499	1.499	1.498	1.495	1.495	1.492	1.491	1.489	1.488	1.485	1.482	1.480	1.479	1.476	1.474	1.472	1.472	1.471	1.470	1.470	1.470	1.471	1.472	1.474	1.476	1.479	1.482	1.486	1.491	1.498	1.504	1.510	1.519	1.526	1.535	1.546	1.556	1.568	1.579	1.592	1.606	1.619	1.634	1.650	1.665	1.681	1.699	1.716	1.734	1.752	1.771	1.790	1.809	1.829	1.849	1.869	1.889	1.909	1.928	1.948	1.968	1.986	2.006	2.025	2.044	2.061	2.080	2.098	2.115	2.130	2.146	2.162	2.176	2.190	2.202	2.214	2.225	2.235	2.244	2.252	2.260	2.266	2.271	2.276	2.279	2.280	2.280	2.281	2.279	2.276	2.272	2.268	2.262	2.256	2.249	2.239	2.230	2.219	2.209	2.195	2.182	2.169	2.155	2.140	2.124	2.106	2.090	2.072	2.054	2.036	2.016	1.998	1.979	1.959	1.939	1.919	1.899	1.879	1.859	1.838	1.819	1.798	1.779	1.759	1.740	1.720	1.701	1.684	1.665	1.648	1.630	1.612	1.596	1.580	1.564	1.549	1.534	1.519	1.505	1.491	1.479	1.466	1.455	1.444	1.432	1.422	1.412	1.402	1.394	1.384	1.376	1.369	1.360	1.352	1.346	1.340	1.334	1.329	1.322	1.316	1.312	1.308	1.304	1.300	1.295	1.291	1.288	1.284	1.280	1.276	1.272	1.269	1.265	1.262	1.259	1.256	1.252	1.250	1.246	1.242	1.241	1.238	1.235	1.232	1.229	1.226	1.224	1.221	1.218	1.216	1.214	1.211	1.210	1.208	1.206	1.205	1.204	1.202	1.202	1.202	1.202	1.204	1.204	1.206	1.208	1.210	1.212	1.216	1.220	1.225	1.229	1.234	1.240	1.245	1.252	1.259	1.269	1.276	1.285	1.294	1.304	1.314	1.324	1.335	1.345	1.358	1.369	1.380	1.391	1.404	1.415	1.426	1.438	1.450	1.461	1.472	1.485	1.495	1.506	1.516	1.526	1.536	1.545	1.554	1.562	1.570	1.576	1.584	1.589	1.595	1.600	1.604	1.608	1.611	1.614	1.616	1.619	1.620	1.621	1.621	1.621	1.622	1.622	1.621	1.620	1.620	1.619	1.619	1.618	1.616	1.615	1.614	1.614	1.612	1.612	1.611	1.612	1.614	1.615	1.616	1.619	1.621	1.625	1.629	1.632	1.638	1.642	1.648	1.654	1.660	1.669	1.676	1.684	1.692	1.701	1.710	1.719	1.730	1.739	1.749	1.758	1.768	1.778	1.788	1.796	1.805	1.812	1.822	1.830	1.836	1.842	1.848	1.852	1.855	1.859	1.859	1.860	1.859	1.855	1.851	1.846	1.840	1.831	1.821	1.809	1.796	1.780	1.762	1.745	1.724	1.701	1.678	1.651	1.624	1.594	1.562	1.530	1.495	1.459	1.420	1.380	1.340	1.298	1.254	1.209	1.162	1.116	1.068	1.019	0.968	0.918	0.866	0.815	0.761	0.709	0.656	0.604	0.551	0.500	0.446	0.395	0.345	0.294	0.245	0.195	0.146	0.099	0.054	0.009	-0.035	-0.076	-0.118	-0.158	-0.195	-0.231	-0.266	-0.299	-0.331	-0.361	-0.390	-0.415	-0.441	-0.464	-0.485	-0.505	-0.524	-0.540	-0.555	-0.569	-0.581	-0.592	-0.601	-0.610	-0.619	-0.625	-0.631	-0.636	-0.640	-0.644	-0.648	-0.650	-0.654	-0.656	-0.659	-0.660	-0.662	-0.666	-0.669	-0.672	-0.676	-0.681	-0.685	-0.691	-0.699	-0.705	-0.715	-0.724	-0.736	-0.749	-0.761	-0.775	-0.791	-0.809	-0.826	-0.846	-0.868	-0.889	-0.911	-0.936	-0.961	-0.988	-1.015	-1.044	-1.072	-1.104	-1.134	-1.166	-1.199	-1.231	-1.265	-1.299	-1.331	-1.366	-1.400	-1.435	-1.469	-1.504	-1.538	-1.572	-1.606	-1.639	-1.671	-1.702	-1.734	-1.765	-1.795	-1.824	-1.852	-1.880	-1.906	-1.931	-1.956	-1.979	-2.001	-2.022	-2.044	-2.062	-2.080	-2.098	-2.114	-2.129	-2.142	-2.155	-2.168	-2.178	-2.188	-2.198	-2.206	-2.214	-2.220	-2.228	-2.231	-2.238	-2.241	-2.245	-2.248	-2.250	-2.250	-2.251	-2.252	-2.252	-2.251	-2.250	-2.249	-2.248	-2.245	-2.241	-2.238	-2.234	-2.231	-2.226	-2.221	-2.216	-2.211	-2.205	-2.199	-2.192	-2.184	-2.176	-2.169	-2.160	-2.150	-2.142	-2.132	-2.122	-2.111	-2.101	-2.090	-2.079	-2.066	-2.052	-2.040	-2.027	-2.014	-2.000	-1.986	-1.971	-1.958	-1.944	-1.929	-1.915	-1.900	-1.885	-1.870	-1.855	-1.841	-1.826	-1.811	-1.799	-1.784	-1.771	-1.758	-1.744	-1.732	-1.720	-1.708	-1.698	-1.686	-1.676	-1.666	-1.658	-1.649	-1.640	-1.632	-1.625	-1.618	-1.611	-1.605	-1.600	-1.594	-1.590	-1.585	-1.581	-1.578	-1.574	-1.570	-1.568	-1.565	-1.562	-1.560	-1.558	-1.552	-1.551	-1.548	-1.542	-1.540	-1.536	-1.530	-1.525	-1.520	-1.516	-1.510	-1.502	-1.495	-1.489	-1.480	-1.471	-1.462	-1.454	-1.442	-1.431	-1.419	-1.406	-1.394	-1.380	-1.365	-1.350	-1.335	-1.319	-1.302	-1.285	-1.268	-1.250	-1.232	-1.214	-1.194	-1.176	-1.156	-1.136	-1.118	-1.098	-1.079	-1.058	-1.038	-1.018	-0.999	-0.979	-0.960	-0.940	-0.921	-0.902	-0.882	-0.865	-0.848	-0.830	-0.814	-0.796	-0.781	-0.764	-0.749	-0.734	-0.720	-0.705	-0.691	-0.678	-0.665	-0.652	-0.641	-0.630	-0.619	-0.608	-0.599	-0.589	-0.580	-0.572	-0.564	-0.558	-0.551	-0.545	-0.539	-0.534	-0.530	-0.525	-0.521	-0.518	-0.515	-0.512	-0.511	-0.510	-0.509	-0.509	-0.510	-0.511	-0.511	-0.514	-0.516	-0.519	-0.522	-0.526	-0.530	-0.536	-0.541	-0.546	-0.552	-0.558	-0.565	-0.571	-0.579	-0.586	-0.594	-0.601	-0.609	-0.618	-0.626	-0.632	-0.641	-0.649	-0.656	-0.664	-0.671	-0.679	-0.685	-0.691	-0.698	-0.704	-0.710	-0.714	-0.719	-0.722	-0.726	-0.729	-0.731	-0.732	-0.732	-0.732	-0.731	-0.730	-0.729	-0.725	-0.721	-0.715	-0.709	-0.702	-0.696	-0.688	-0.679	-0.670	-0.659	-0.648	-0.636	-0.625	-0.612	-0.599	-0.584	-0.569	-0.555	-0.539	-0.524	-0.507	-0.491	-0.475	-0.459	-0.441	-0.426	-0.410	-0.394	-0.378	-0.361	-0.348	-0.331	-0.318	-0.304	-0.290	-0.276	-0.264	-0.252	-0.241	-0.230	-0.221	-0.211	-0.202	-0.196	-0.190	-0.185	-0.180	-0.176	-0.172	-0.170	-0.169	-0.168	-0.168	-0.168	-0.169	-0.171	-0.174	-0.176	-0.180	-0.185	-0.189	-0.195	-0.201	-0.206	-0.212	-0.219	-0.225	-0.231	-0.239	-0.245	-0.251	-0.258	-0.264	-0.269	-0.274	-0.279	-0.284	-0.288	-0.292	-0.295	-0.298	-0.299	-0.299	-0.300	-0.299	-0.299	-0.298	-0.295	-0.291	-0.288	-0.281	-0.276	-0.269	-0.261	-0.252	-0.244	-0.234	-0.222	-0.212	-0.201	-0.188	-0.175	-0.161	-0.148	-0.132	-0.118	-0.104	-0.088	-0.071	-0.055	-0.040	-0.024	-0.008	0.009	0.025	0.040	0.055	0.070	0.084	0.099	0.111	0.124	0.138	0.148	0.158	0.168	0.178	0.184	0.192	0.198	0.204	0.206	0.210	0.211	0.212	0.211	0.211	0.209	0.206	0.200	0.195	0.189	0.181	0.174	0.164	0.155	0.144	0.132	0.120	0.108	0.094	0.080	0.066	0.051	0.038	0.021	0.006	-0.009	-0.025	-0.041	-0.058	-0.072	-0.089	-0.102	-0.119	-0.132	-0.146	-0.160	-0.172	-0.185	-0.198	-0.209	-0.219	-0.230	-0.239	-0.249	-0.258	-0.265	-0.272	-0.278	-0.284	-0.289	-0.292	-0.296	-0.299	-0.301	-0.302	-0.304	-0.305	-0.304	-0.304	-0.302	-0.301	-0.300	-0.298	-0.295	-0.291	-0.289	-0.285	-0.281	-0.275	-0.271	-0.266	-0.260	-0.255	-0.250	-0.242	-0.238	-0.231	-0.225	-0.218	-0.211	-0.204	-0.196	-0.189	-0.181	-0.172	-0.165	-0.156	-0.148	-0.138	-0.129	-0.120	-0.110	-0.101	-0.090	-0.080	-0.068	-0.058	-0.045	-0.035	-0.021	-0.010	0.004	0.016	0.029	0.041	0.055	0.069	0.084	0.098	0.112	0.126	0.141	0.155	0.170	0.185	0.199	0.212	0.226	0.240	0.254	0.266	0.278	0.291	0.302	0.312	0.324	0.332	0.342	0.351	0.358	0.365	0.370	0.376	0.379	0.382	0.384	0.385	0.385	0.384	0.382	0.379	0.372	0.368	0.361	0.352	0.345	0.335	0.324	0.312	0.300	0.288	0.272	0.258	0.241	0.224	0.205	0.188	0.169	0.148	0.128	0.105	0.084	0.062	0.040	0.018	-0.006	-0.029	-0.052	-0.075	-0.099	-0.121	-0.144	-0.168	-0.190	-0.211	-0.235	-0.256	-0.278	-0.298	-0.318	-0.338	-0.358	-0.376	-0.395	-0.412	-0.430	-0.445	-0.460	-0.475	-0.490	-0.504	-0.515	-0.528	-0.539	-0.550	-0.560	-0.569	-0.578	-0.585	-0.591	-0.598	-0.604	-0.609	-0.614	-0.618	-0.620	-0.624	-0.625	-0.628	-0.629	-0.630	-0.631	-0.630	-0.631	-0.630	-0.631	-0.630	-0.629	-0.629	-0.626	-0.625	-0.624	-0.622	-0.621	-0.619	-0.618	-0.616	-0.615	-0.612	-0.611	-0.609	-0.606	-0.605	-0.604	-0.600	-0.599	-0.596	-0.594	-0.591	-0.589	-0.586	-0.582	-0.580	-0.576	-0.572	-0.569	-0.565	-0.560	-0.555	-0.550	-0.545	-0.539	-0.532	-0.526	-0.519	-0.512	-0.505	-0.496	-0.489	-0.480	-0.471	-0.461	-0.452	-0.441	-0.431	-0.420	-0.409	-0.395	-0.384	-0.371	-0.359	-0.345	-0.332	-0.319	-0.304	-0.289	-0.275	-0.260	-0.245	-0.230	-0.214	-0.198	-0.182	-0.166	-0.150	-0.134	-0.118	-0.101	-0.085	-0.068	-0.052	-0.035	-0.019	-0.001	0.015	0.031	0.049	0.065	0.082	0.099	0.116	0.134	0.150	0.169	0.186	0.202	0.221	0.239	0.256	0.275	0.292	0.310	0.329	0.346	0.365	0.384	0.401	0.421	0.440	0.458	0.475	0.494	0.512	0.531	0.549	0.568	0.586	0.604	0.621	0.640	0.658	0.674	0.691	0.708	0.725	0.741	0.758	0.774	0.789	0.805	0.819	0.835	0.850	0.864	0.878	0.892	0.905	0.919	0.931	0.944	0.956	0.969	0.980	0.992	1.005	1.015	1.028	1.039	1.049	1.060	1.071	1.082	1.094	1.104	1.114	1.125	1.135	1.146	1.156	1.168	1.178	1.188	1.199	1.209	1.220	1.230	1.241	1.251	1.261	1.271	1.281	1.291	1.301	1.309	1.319	1.326	1.335	1.342	1.350	1.358	1.362	1.369	1.374	1.379	1.382	1.386	1.388	1.390	1.390	1.390	1.388	1.385	1.382	1.379	1.372	1.365	1.359	1.350	1.339	1.328	1.315	1.302	1.286	1.270	1.254	1.234	1.214	1.192	1.170	1.146	1.121	1.094	1.068	1.038	1.009	0.978	0.946	0.912	0.880	0.845	0.810	0.774	0.738	0.700	0.661	0.624	0.585	0.545	0.505	0.466	0.426	0.386	0.346	0.308	0.266	0.226	0.188	0.148	0.109	0.070	0.032	-0.005	-0.041	-0.078	-0.112	-0.146	-0.180	-0.211	-0.244	-0.274	-0.301	-0.329	-0.356	-0.381	-0.404	-0.428	-0.448	-0.468	-0.485	-0.501	-0.518	-0.530	-0.541	-0.552	-0.561	-0.569	-0.574	-0.579	-0.582	-0.585	-0.584	-0.582	-0.580	-0.576	-0.571	-0.565	-0.559	-0.550	-0.540	-0.530	-0.519	-0.506	-0.492	-0.479	-0.464	-0.449	-0.432	-0.416	-0.398	-0.380	-0.362	-0.344	-0.324	-0.305	-0.285	-0.266	-0.246	-0.226	-0.205	-0.184	-0.164	-0.141	-0.121	-0.101	-0.080	-0.060	-0.040	-0.019	0.001	0.021	0.042	0.061	0.081	0.101	0.121	0.140	0.160	0.180	0.199	0.219	0.238	0.258	0.276	0.295	0.315	0.332	0.351	0.370	0.389	0.408	0.426	0.445	0.462	0.480	0.499	0.518	0.535	0.554	0.572	0.590	0.609	0.626	0.645	0.661	0.680	0.699	0.716	0.734	0.751	0.769	0.786	0.804	0.821	0.839	0.856	0.874	0.891	0.909	0.925	0.942	0.961	0.978	0.996	1.012	1.030	1.048	1.065	1.082	1.101	1.118	1.135	1.152	1.170	1.188	1.204	1.222	1.241	1.259	1.276	1.295	1.312	1.331	1.350	1.369	1.388	1.406	1.425	1.444	1.462	1.482	1.501	1.521	1.540	1.560	1.580	1.599	1.620	1.640	1.660	1.679	1.699	1.719	1.740	1.760	1.779	1.800	1.820	1.839	1.859	1.878	1.896	1.915	1.934	1.951	1.970	1.986	2.004	2.021	2.038	2.054	2.069	2.082	2.096	2.110	2.122	2.134	2.145	2.155	2.165	2.172	2.180	2.186	2.191	2.195	2.198	2.199	2.200	2.199	2.196	2.192	2.186	2.180	2.171	2.161	2.150	2.136	2.121	2.105	2.086	2.068	2.045	2.022	1.998	1.971	1.942	1.914	1.881	1.849	1.815	1.779	1.741	1.702	1.662	1.620	1.579	1.535	1.490	1.444	1.398	1.351	1.304	1.255	1.208	1.158	1.110	1.061	1.012	0.965	0.918	0.871	0.825	0.780	0.736	0.694	0.654	0.612	0.576	0.539	0.505	0.474	0.442	0.415	0.390	0.368	0.349	0.331	0.316	0.306	0.299	0.294	0.292	0.294	0.298	0.306	0.316	0.330	0.349	0.369	0.392	0.419	0.450	0.482	0.519	0.559	0.599	0.644	0.691	0.740	0.791	0.845	0.900	0.958	1.016	1.078	1.139	1.202	1.266	1.331	1.395	1.461	1.528	1.592	1.658	1.722	1.786	1.849	1.910	1.972	2.031	2.088	2.144	2.198	2.249	2.298	2.345	2.389	2.431	2.470	2.506	2.539	2.569	2.596	2.619	2.640	2.658	2.671	2.681	2.689	2.692	2.692	2.691	2.685	2.676	2.665	2.650	2.634	2.614	2.590	2.566	2.539	2.510	2.481	2.448	2.414	2.379	2.341	2.304	2.266	2.225	2.186	2.145	2.104	2.062	2.022	1.982	1.944	1.904	1.865	1.826	1.789	1.752	1.716	1.682	1.649	1.618	1.586	1.558	1.529	1.502	1.478	1.452	1.429	1.409	1.388	1.368	1.350	1.331	1.315	1.298	1.282	1.269	1.254	1.240	1.225	1.212	1.199	1.184	1.170	1.155	1.141	1.125	1.108	1.091	1.072	1.054	1.034	1.012	0.990	0.965	0.941	0.915	0.888	0.859	0.828	0.796	0.762	0.728	0.694	0.656	0.616	0.578	0.538	0.495	0.454	0.410	0.366	0.322	0.279	0.232	0.188	0.142	0.096	0.050	0.005	-0.040	-0.085	-0.128	-0.170	-0.212	-0.254	-0.292	-0.332	-0.369	-0.405	-0.440	-0.472	-0.504	-0.534	-0.561	-0.588	-0.610	-0.634	-0.652	-0.671	-0.686	-0.701	-0.712	-0.721	-0.730	-0.736	-0.740	-0.742	-0.742	-0.741	-0.739	-0.734	-0.728	-0.719	-0.709	-0.699	-0.689	-0.676	-0.664	-0.650	-0.636	-0.620	-0.605	-0.590	-0.574	-0.559	-0.542	-0.526	-0.511	-0.495	-0.480	-0.465	-0.451	-0.438	-0.425	-0.414	-0.402	-0.394	-0.385	-0.378	-0.371	-0.365	-0.361	-0.359	-0.358	-0.356	-0.358	-0.360	-0.364	-0.369	-0.375	-0.381	-0.391	-0.400	-0.411	-0.422	-0.436	-0.451	-0.465	-0.481	-0.499	-0.516	-0.535	-0.555	-0.574	-0.594	-0.615	-0.636	-0.658	-0.679	-0.700	-0.722	-0.742	-0.764	-0.785	-0.805	-0.825	-0.845	-0.864	-0.881	-0.899	-0.916	-0.931	-0.948	-0.961	-0.974	-0.986	-0.998	-1.008	-1.016	-1.024	-1.031	-1.036	-1.040	-1.044	-1.046	-1.048	-1.046	-1.045	-1.042	-1.039	-1.035	-1.029	-1.022	-1.015	-1.006	-0.998	-0.988	-0.978	-0.968	-0.956	-0.945	-0.932	-0.921	-0.909	-0.896	-0.884	-0.871	-0.859	-0.846	-0.835	-0.822	-0.811	-0.800	-0.790	-0.780	-0.770	-0.761	-0.754	-0.746	-0.739	-0.732	-0.728	-0.722	-0.719	-0.716	-0.714	-0.712	-0.712	-0.714	-0.715	-0.718	-0.720	-0.725	-0.730	-0.735	-0.742	-0.749	-0.756	-0.765	-0.775	-0.784	-0.794	-0.805	-0.816	-0.829	-0.840	-0.851	-0.864	-0.875	-0.888	-0.900	-0.912	-0.925	-0.938	-0.949	-0.961	-0.972	-0.982	-0.994	-1.004	-1.015	-1.025	-1.032	-1.041	-1.050	-1.056	-1.062	-1.069	-1.074	-1.078	-1.081	-1.085	-1.085	-1.086	-1.086	-1.086	-1.084	-1.081	-1.078	-1.072	-1.068	-1.061	-1.052	-1.045	-1.036	-1.025	-1.016	-1.004	-0.991	-0.978	-0.964	-0.949	-0.932	-0.915	-0.898	-0.880	-0.862	-0.842	-0.824	-0.802	-0.781	-0.761	-0.740	-0.719	-0.699	-0.676	-0.655	-0.632	-0.612	-0.590	-0.568	-0.545	-0.524	-0.502	-0.480	-0.460	-0.439	-0.419	-0.399	-0.379	-0.358	-0.339	-0.320	-0.302	-0.284	-0.265	-0.249	-0.232	-0.215	-0.200	-0.185	-0.170	-0.155	-0.140	-0.126	-0.112	-0.100	-0.086	-0.074	-0.061	-0.050	-0.038	-0.026	-0.015	-0.004	0.008	0.019	0.029	0.039	0.050	0.060	0.070	0.079	0.089	0.099	0.108	0.116	0.125	0.134	0.141	0.149	0.155	0.162	0.169	0.174	0.180	0.184	0.189	0.191	0.194	0.198	0.199	0.199	0.200	0.199	0.196	0.194	0.191	0.188	0.181	0.175	0.169	0.161	0.152	0.144	0.132	0.120	0.109	0.095	0.081	0.066	0.051	0.035	0.019	0.002	-0.015	-0.032	-0.050	-0.068	-0.086	-0.104	-0.122	-0.140	-0.158	-0.174	-0.191	-0.206	-0.222	-0.236	-0.250	-0.262	-0.274	-0.285	-0.294	-0.302	-0.310	-0.315	-0.319	-0.322	-0.324	-0.324	-0.322	-0.319	-0.314	-0.308	-0.299	-0.290	-0.279	-0.266	-0.252	-0.236	-0.218	-0.200	-0.180	-0.159	-0.136	-0.112	-0.088	-0.061	-0.034	-0.008	0.022	0.051	0.081	0.112	0.144	0.176	0.209	0.241	0.274	0.308	0.339	0.372	0.405	0.439	0.470	0.504	0.535	0.566	0.598	0.628	0.658	0.686	0.715	0.742	0.769	0.795	0.820	0.844	0.868	0.889	0.910	0.930	0.949	0.968	0.982	0.999	1.012	1.024	1.036	1.045	1.054	1.061	1.066	1.070	1.072	1.074	1.074	1.072	1.069	1.064	1.058	1.050	1.041	1.031	1.019	1.006	0.992	0.976	0.960	0.942	0.921	0.901	0.880	0.858	0.834	0.810	0.786	0.760	0.735	0.709	0.681	0.654	0.628	0.600	0.572	0.545	0.519	0.491	0.466	0.440	0.416	0.392	0.369	0.346	0.326	0.308	0.289	0.272	0.258	0.244	0.232	0.222	0.214	0.208	0.202	0.200	0.199	0.199	0.202	0.208	0.214	0.221	0.232	0.244	0.258	0.272	0.290	0.309	0.329	0.350	0.372	0.396	0.420	0.446	0.474	0.500	0.528	0.556	0.585	0.614	0.644	0.672	0.702	0.731	0.761	0.790	0.818	0.845	0.874	0.900	0.926	0.952	0.978	1.002	1.024	1.048	1.069	1.089	1.108	1.126	1.142	1.159	1.174	1.188	1.200	1.211	1.222	1.234	1.241	1.250	1.258	1.264	1.269	1.274	1.278	1.281	1.282	1.285	1.286	1.286	1.286	1.285	1.284	1.282	1.280	1.278	1.274	1.270	1.266	1.261	1.256	1.251	1.245	1.239	1.231	1.224	1.216	1.206	1.198	1.188	1.178	1.166	1.156	1.145	1.132	1.120	1.108	1.095	1.080	1.066	1.051	1.038	1.022	1.008	0.991	0.976	0.960	0.944	0.929	0.911	0.898	0.881	0.866	0.851	0.839	0.824	0.811	0.798	0.788	0.776	0.769	0.760	0.751	0.746	0.741	0.739	0.736	0.736	0.736	0.740	0.744	0.750	0.758	0.768	0.779	0.791	0.805	0.822	0.840	0.860	0.881	0.905	0.929	0.955	0.982	1.012	1.042	1.074	1.106	1.140	1.175	1.210	1.246	1.284	1.321	1.360	1.399	1.436	1.475	1.512	1.551	1.590	1.625	1.662	1.698	1.734	1.768	1.800	1.831	1.862	1.892	1.919	1.945	1.969	1.991	2.013	2.031	2.050	2.065	2.078	2.088	2.096	2.104	2.109	2.110	2.110	2.110	2.105	2.099	2.091	2.081	2.068	2.055	2.038	2.021	2.000	1.980	1.956	1.934	1.908	1.880	1.850	1.820	1.789	1.758	1.724	1.689	1.652	1.616	1.579	1.541	1.502	1.464	1.425	1.385	1.346	1.306	1.266	1.226	1.188	1.148	1.109	1.070	1.032	0.995	0.958	0.922	0.888	0.851	0.818	0.785	0.754	0.722	0.692	0.665	0.638	0.611	0.588	0.564	0.541	0.521	0.501	0.485	0.469	0.452	0.440	0.429	0.418	0.410	0.402	0.396	0.392	0.390	0.389	0.389	0.390	0.392	0.396	0.402	0.409	0.416	0.425	0.435	0.448	0.460	0.471	0.486	0.501	0.518	0.532	0.551	0.569	0.588	0.608	0.626	0.646	0.668	0.688	0.710	0.731	0.754	0.775	0.796	0.819	0.841	0.862	0.885	0.908	0.929	0.951	0.971	0.994	1.014	1.034	1.055	1.075	1.095	1.115	1.135	1.152	1.172	1.191	1.209	1.228	1.245	1.262	1.281	1.298	1.315	1.332	1.349	1.365	1.381	1.399	1.415	1.431	1.446	1.464	1.480	1.496	1.512	1.529	1.545	1.560	1.576	1.592	1.610	1.628	1.644	1.661	1.680	1.696	1.715	1.734	1.751	1.770	1.789	1.808	1.826	1.844	1.862	1.882	1.901	1.920	1.940	1.959	1.979	1.998	2.018	2.036	2.055	2.075	2.092	2.112	2.130	2.149	2.166	2.184	2.201	2.219	2.234	2.250	2.265	2.279	2.294	2.305	2.319	2.330	2.341	2.351	2.360	2.369	2.376	2.382	2.388	2.392	2.395	2.398	2.399	2.400	2.400	2.400	2.399	2.395	2.391	2.388	2.381	2.375	2.369	2.361	2.352	2.345	2.335	2.325	2.316	2.305	2.294	2.284	2.272	2.261	2.250	2.240	2.229	2.219	2.210	2.199	2.191	2.182	2.176	2.169	2.164	2.159	2.155	2.152	2.150	2.150	2.151	2.154	2.156	2.162	2.168	2.176	2.185	2.196	2.208	2.221	2.238	2.254	2.271	2.291	2.312	2.336	2.360	2.385	2.411	2.441	2.470	2.500	2.532	2.565	2.599	2.634	2.670	2.706	2.744	2.782	2.821	2.861	2.901	2.941	2.984	3.025	3.066	3.109	3.151	3.194	3.238	3.280	3.321	3.365	3.408	3.450	3.491	3.535	3.576	3.618	3.659	3.699	3.740	3.780	3.819	3.859	3.896	3.934	3.971	4.008	4.044	4.079	4.114	4.148	4.182	4.215	4.248	4.280	4.310	4.341	4.371	4.400	4.429	4.456	4.482	4.510	4.535	4.560	4.582	4.606	4.628	4.649	4.668	4.688	4.704	4.721	4.736	4.750	4.762	4.775	4.784	4.794	4.800	4.806	4.810	4.812	4.812	4.812	4.809	4.804	4.798	4.789	4.778	4.764	4.749	4.732	4.714	4.691	4.668	4.640	4.610	4.578	4.544	4.506	4.466	4.425	4.379	4.330	4.279	4.226	4.169	4.109	4.046	3.982	3.914	3.844	3.769	3.692	3.614	3.531	3.446	3.359	3.269	3.176	3.081	2.981	2.881	2.779	2.674	2.566	2.458	2.346	2.232	2.116	1.999	1.880	1.760	1.638	1.514	1.390	1.265	1.136	1.009	0.881	0.751	0.622	0.492	0.362	0.231	0.101	-0.029	-0.159	-0.290	-0.419	-0.549	-0.676	-0.805	-0.932	-1.058	-1.184	-1.309	-1.432	-1.555	-1.676	-1.798	-1.916	-2.034	-2.151	-2.266	-2.380	-2.494	-2.605	-2.715	-2.824	-2.932	-3.039	-3.145	-3.249	-3.352	-3.452	-3.554	-3.654	-3.754	-3.851	-3.949	-4.045	-4.140	-4.235	-4.329	-4.422	-4.515	-4.608	-4.699	-4.790	-4.881	-4.972	-5.064	-5.154	-5.244	-5.334	-5.425	-5.515	-5.606	-5.695	-5.785	-5.875	-5.965	-6.055	-6.146	-6.236	-6.326	-6.418	-6.508	-6.598	-6.688	-6.778	-6.866	-6.958	-7.048	-7.138	-7.226	-7.316	-7.405	-7.495	-7.582	-7.670	-7.758	-7.845	-7.932	-8.018	-8.104	-8.189	-8.272	-8.355	-8.438	-8.519	-8.600	-8.679	-8.756	-8.834	-8.910	-8.984	-9.058	-9.128	-9.198	-9.265	-9.332	-9.396	-9.460	-9.520	-9.580	-9.636	-9.691	-9.744	-9.795	-9.844	-9.890	-9.934	-9.975	-10.016	-10.052	-10.086	-10.120	-10.150	-10.178	-10.202	-10.225	-10.245	-10.262	-10.279	-10.291	-10.301	-10.310	-10.315	-10.319	-10.319	-10.318	-10.314	-10.308	-10.300	-10.289	-10.276	-10.261	-10.244	-10.226	-10.205	-10.182	-10.159	-10.132	-10.106	-10.076	-10.044	-10.012	-9.979	-9.944	-9.906	-9.869	-9.830	-9.790	-9.749	-9.706	-9.664	-9.619	-9.575	-9.529	-9.482	-9.435	-9.388	-9.338	-9.289	-9.239	-9.189	-9.136	-9.085	-9.034	-8.981	-8.929	-8.875	-8.821	-8.768	-8.714	-8.659	-8.604	-8.549	-8.492	-8.436	-8.379	-8.322	-8.265	-8.208	-8.149	-8.091	-8.033	-7.972	-7.912	-7.852	-7.792	-7.730	-7.669	-7.608	-7.545	-7.481	-7.418	-7.354	-7.290	-7.224	-7.158	-7.092	-7.025	-6.958	-6.889	-6.821	-6.752	-6.681	-6.612	-6.541	-6.469	-6.396	-6.324	-6.250	-6.176	-6.101	-6.025	-5.950	-5.874	-5.798	-5.720	-5.641	-5.564	-5.484	-5.405	-5.325	-5.244	-5.165	-5.084	-5.001	-4.921	-4.839	-4.756	-4.675	-4.592	-4.510	-4.429	-4.348	-4.265	-4.184	-4.102	-4.022	-3.942	-3.861	-3.784	-3.705	-3.626	-3.549	-3.472	-3.396	-3.321	-3.248	-3.175	-3.102	-3.032	-2.961	-2.894	-2.826	-2.759	-2.695	-2.630	-2.569	-2.508	-2.446	-2.389	-2.331	-2.276	-2.221	-2.169	-2.116	-2.066	-2.018	-1.969	-1.922	-1.876	-1.831	-1.788	-1.744	-1.702	-1.661	-1.620	-1.581	-1.542	-1.502	-1.466	-1.429	-1.391	-1.355	-1.319	-1.284	-1.248	-1.212	-1.176	-1.140	-1.105	-1.069	-1.032	-0.996	-0.960	-0.924	-0.888	-0.851	-0.814	-0.776	-0.739	-0.700	-0.664	-0.624	-0.586	-0.546	-0.507	-0.469	-0.429	-0.389	-0.349	-0.309	-0.268	-0.226	-0.185	-0.144	-0.102	-0.061	-0.020	0.021	0.064	0.105	0.146	0.189	0.230	0.271	0.312	0.354	0.395	0.438	0.479	0.519	0.560	0.601	0.641	0.681	0.721	0.760	0.800	0.839	0.876	0.915	0.952	0.989	1.026	1.062	1.096	1.130	1.164	1.196	1.229	1.260	1.290	1.319	1.348	1.375	1.401	1.426	1.450	1.472	1.494	1.514	1.532	1.550	1.565	1.580	1.594	1.604	1.614	1.622	1.630	1.635	1.639	1.641	1.642	1.642	1.641	1.638	1.634	1.629	1.621	1.614	1.604	1.595	1.585	1.572	1.560	1.548	1.534	1.520	1.506	1.492	1.478	1.464	1.449	1.435	1.421	1.408	1.395	1.384	1.372	1.362	1.352	1.344	1.338	1.331	1.326	1.322	1.321	1.321	1.322	1.325	1.329	1.334	1.342	1.350	1.360	1.371	1.385	1.399	1.416	1.434	1.452	1.472	1.494	1.516	1.540	1.564	1.590	1.615	1.642	1.670	1.696	1.725	1.755	1.782	1.811	1.839	1.869	1.896	1.924	1.952	1.979	2.005	2.033	2.058	2.082	2.105	2.128	2.149	2.170	2.189	2.206	2.222	2.239	2.254	2.268	2.279	2.290	2.299	2.308	2.312	2.319	2.322	2.325	2.328	2.329	2.328	2.325	2.321	2.318	2.312	2.306	2.299	2.291	2.281	2.271	2.260	2.249	2.236	2.222	2.210	2.196	2.181	2.168	2.151	2.136	2.120	2.105	2.088	2.072	2.055	2.039	2.021	2.005	1.989	1.972	1.955	1.938	1.920	1.902	1.885	1.868	1.851	1.834	1.818	1.801	1.785	1.769	1.752	1.736	1.721	1.706	1.692	1.678	1.662	1.648	1.635	1.620	1.606	1.592	1.580	1.569	1.556	1.544	1.532	1.521	1.511	1.501	1.490	1.481	1.471	1.461	1.452	1.444	1.438	1.429	1.421	1.414	1.409	1.402	1.396	1.391	1.385	1.380	1.376	1.371	1.368	1.362	1.360	1.355	1.351	1.348	1.345	1.341	1.338	1.335	1.332	1.329	1.326	1.322	1.320	1.318	1.314	1.312	1.309	1.305	1.302	1.300	1.296	1.294	1.290	1.288	1.282	1.281	1.276	1.274	1.271	1.268	1.264	1.261	1.259	1.256	1.254	1.251	1.249	1.248	1.245	1.245	1.242	1.241	1.241	1.241	1.241	1.241	1.244	1.245	1.246	1.249	1.251	1.254	1.258	1.261	1.266	1.271	1.275	1.280	1.288	1.292	1.300	1.306	1.312	1.321	1.329	1.338	1.344	1.354	1.361	1.369	1.378	1.386	1.394	1.402	1.410	1.419	1.425	1.432	1.440	1.446	1.454	1.459	1.464	1.470	1.474	1.479	1.481	1.486	1.489	1.491	1.492	1.496	1.498	1.498	1.499	1.499	1.499	1.499	1.498	1.495	1.494	1.492	1.490	1.486	1.484	1.481	1.479	1.475	1.471	1.469	1.465	1.462	1.460	1.456	1.452	1.450	1.448	1.445	1.442	1.440	1.438	1.436	1.435	1.434	1.432	1.432	1.431	1.431	1.431	1.432	1.432	1.434	1.435	1.436	1.436	1.439	1.439	1.441	1.442	1.444	1.444	1.445	1.445	1.445	1.445	1.446	1.445	1.444	1.441	1.439	1.436	1.432	1.426	1.421	1.415	1.408	1.399	1.389	1.378	1.366	1.354	1.340	1.324	1.308	1.289	1.270	1.249	1.228	1.205	1.181	1.155	1.129	1.101	1.071	1.041	1.010	0.978	0.944	0.910	0.874	0.839	0.801	0.764	0.725	0.686	0.646	0.608	0.569	0.529	0.488	0.448	0.408	0.369	0.331	0.292	0.255	0.218	0.181	0.146	0.111	0.078	0.045	0.014	-0.016	-0.045	-0.071	-0.098	-0.122	-0.146	-0.168	-0.189	-0.208	-0.225	-0.241	-0.258	-0.270	-0.281	-0.292	-0.301	-0.310	-0.316	-0.322	-0.328	-0.331	-0.335	-0.338	-0.340	-0.342	-0.344	-0.345	-0.346	-0.348	-0.349	-0.350	-0.354	-0.356	-0.360	-0.364	-0.368	-0.374	-0.381	-0.388	-0.398	-0.408	-0.419	-0.431	-0.446	-0.461	-0.479	-0.498	-0.518	-0.540	-0.564	-0.589	-0.616	-0.645	-0.674	-0.705	-0.738	-0.770	-0.806	-0.842	-0.880	-0.918	-0.956	-0.996	-1.036	-1.078	-1.119	-1.160	-1.202	-1.245	-1.286	-1.329	-1.370	-1.411	-1.452	-1.492	-1.531	-1.571	-1.609	-1.645	-1.681	-1.716	-1.749	-1.781	-1.812	-1.841	-1.870	-1.899	-1.924	-1.948	-1.970	-1.991	-2.011	-2.029	-2.045	-2.061	-2.074	-2.086	-2.099	-2.109	-2.116	-2.124	-2.130	-2.136	-2.140	-2.144	-2.146	-2.148	-2.150	-2.150	-2.150	-2.150	-2.149	-2.149	-2.146	-2.145	-2.144	-2.141	-2.139	-2.136	-2.134	-2.130	-2.129	-2.125	-2.122	-2.120	-2.118	-2.115	-2.112	-2.110	-2.108	-2.105	-2.102	-2.100	-2.099	-2.096	-2.094	-2.091	-2.090	-2.088	-2.084	-2.081	-2.078	-2.076	-2.072	-2.069	-2.066	-2.061	-2.058	-2.054	-2.049	-2.044	-2.039	-2.033	-2.026	-2.020	-2.014	-2.006	-1.998	-1.991	-1.981	-1.974	-1.965	-1.956	-1.946	-1.938	-1.928	-1.918	-1.908	-1.899	-1.889	-1.879	-1.869	-1.859	-1.849	-1.839	-1.830	-1.820	-1.810	-1.800	-1.790	-1.781	-1.772	-1.764	-1.756	-1.748	-1.739	-1.732	-1.724	-1.718	-1.710	-1.704	-1.696	-1.690	-1.684	-1.678	-1.671	-1.665	-1.660	-1.654	-1.648	-1.641	-1.636	-1.630	-1.625	-1.618	-1.611	-1.604	-1.599	-1.591	-1.584	-1.576	-1.569	-1.561	-1.552	-1.545	-1.535	-1.526	-1.516	-1.506	-1.496	-1.485	-1.474	-1.461	-1.449	-1.436	-1.422	-1.409	-1.395	-1.381	-1.366	-1.351	-1.335	-1.320	-1.302	-1.286	-1.271	-1.254	-1.238	-1.220	-1.202	-1.186	-1.169	-1.151	-1.132	-1.115	-1.098	-1.079	-1.061	-1.044	-1.025	-1.006	-0.989	-0.971	-0.952	-0.934	-0.916	-0.898	-0.880	-0.861	-0.844	-0.825	-0.806	-0.789	-0.771	-0.752	-0.734	-0.715	-0.696	-0.678	-0.659	-0.640	-0.621	-0.602	-0.584	-0.564	-0.545	-0.526	-0.507	-0.488	-0.469	-0.450	-0.430	-0.412	-0.394	-0.376	-0.359	-0.341	-0.325	-0.308	-0.292	-0.276	-0.262	-0.248	-0.234	-0.221	-0.210	-0.198	-0.188	-0.179	-0.170	-0.162	-0.158	-0.151	-0.148	-0.145	-0.144	-0.142	-0.144	-0.145	-0.148	-0.152	-0.158	-0.164	-0.171	-0.180	-0.189	-0.200	-0.212	-0.225	-0.239	-0.254	-0.270	-0.286	-0.302	-0.320	-0.340	-0.358	-0.376	-0.396	-0.416	-0.436	-0.456	-0.476	-0.495	-0.516	-0.536	-0.555	-0.574	-0.592	-0.611	-0.629	-0.645	-0.661	-0.678	-0.692	-0.706	-0.719	-0.730	-0.741	-0.751	-0.760	-0.769	-0.775	-0.780	-0.785	-0.789	-0.790	-0.790	-0.790	-0.789	-0.788	-0.782	-0.779	-0.772	-0.768	-0.759	-0.751	-0.742	-0.734	-0.722	-0.712	-0.701	-0.690	-0.679	-0.665	-0.654	-0.639	-0.626	-0.614	-0.600	-0.588	-0.575	-0.561	-0.550	-0.538	-0.525	-0.514	-0.502	-0.491	-0.481	-0.471	-0.461	-0.452	-0.444	-0.436	-0.429	-0.422	-0.416	-0.410	-0.405	-0.400	-0.396	-0.392	-0.389	-0.385	-0.382	-0.380	-0.376	-0.374	-0.372	-0.369	-0.366	-0.362	-0.360	-0.356	-0.352	-0.349	-0.345	-0.339	-0.335	-0.329	-0.321	-0.316	-0.309	-0.300	-0.291	-0.281	-0.271	-0.261	-0.249	-0.235	-0.222	-0.209	-0.194	-0.178	-0.162	-0.145	-0.129	-0.111	-0.094	-0.075	-0.058	-0.038	-0.020	-0.001	0.018	0.038	0.055	0.072	0.091	0.108	0.125	0.140	0.155	0.169	0.182	0.195	0.206	0.216	0.225	0.232	0.239	0.244	0.248	0.249	0.249	0.246	0.244	0.240	0.234	0.225	0.216	0.205	0.191	0.178	0.162	0.145	0.126	0.106	0.086	0.064	0.041	0.018	-0.009	-0.034	-0.060	-0.086	-0.115	-0.142	-0.171	-0.199	-0.228	-0.255	-0.284	-0.311	-0.339	-0.365	-0.392	-0.419	-0.444	-0.468	-0.491	-0.514	-0.536	-0.558	-0.576	-0.595	-0.612	-0.629	-0.644	-0.659	-0.671	-0.682	-0.694	-0.704	-0.712	-0.720	-0.726	-0.732	-0.738	-0.741	-0.744	-0.746	-0.748	-0.749	-0.749	-0.748	-0.748	-0.746	-0.744	-0.742	-0.740	-0.738	-0.735	-0.731	-0.728	-0.724	-0.720	-0.716	-0.712	-0.706	-0.702	-0.698	-0.692	-0.688	-0.682	-0.676	-0.670	-0.662	-0.658	-0.649	-0.641	-0.634	-0.625	-0.616	-0.606	-0.596	-0.586	-0.574	-0.562	-0.549	-0.535	-0.520	-0.505	-0.489	-0.471	-0.452	-0.434	-0.414	-0.392	-0.371	-0.348	-0.325	-0.301	-0.276	-0.251	-0.224	-0.198	-0.171	-0.142	-0.116	-0.088	-0.059	-0.031	-0.002	0.025	0.052	0.081	0.108	0.135	0.161	0.186	0.210	0.234	0.256	0.278	0.296	0.315	0.330	0.346	0.359	0.371	0.380	0.389	0.394	0.398	0.400	0.400	0.398	0.392	0.384	0.376	0.365	0.351	0.336	0.320	0.300	0.279	0.255	0.230	0.202	0.175	0.144	0.112	0.080	0.045	0.010	-0.028	-0.066	-0.104	-0.142	-0.182	-0.224	-0.264	-0.304	-0.344	-0.385	-0.425	-0.464	-0.502	-0.541	-0.578	-0.614	-0.650	-0.684	-0.716	-0.749	-0.778	-0.806	-0.834	-0.860	-0.882	-0.905	-0.925	-0.942	-0.960	-0.974	-0.988	-0.998	-1.006	-1.015	-1.020	-1.022	-1.024	-1.025	-1.022	-1.020	-1.014	-1.008	-1.000	-0.991	-0.980	-0.969	-0.956	-0.944	-0.930	-0.915	-0.900	-0.885	-0.869	-0.851	-0.835	-0.819	-0.802	-0.786	-0.770	-0.752	-0.739	-0.724	-0.708	-0.695	-0.681	-0.669	-0.656	-0.646	-0.636	-0.626	-0.619	-0.611	-0.605	-0.599	-0.594	-0.590	-0.586	-0.585	-0.582	-0.581	-0.581	-0.581	-0.581	-0.584	-0.585	-0.588	-0.589	-0.592	-0.595	-0.598	-0.601	-0.604	-0.605	-0.608	-0.609	-0.610	-0.611	-0.610	-0.610	-0.609	-0.606	-0.604	-0.600	-0.596	-0.591	-0.585	-0.580	-0.572	-0.564	-0.554	-0.545	-0.534	-0.521	-0.510	-0.498	-0.482	-0.468	-0.452	-0.438	-0.421	-0.405	-0.386	-0.369	-0.352	-0.334	-0.316	-0.298	-0.279	-0.260	-0.242	-0.224	-0.206	-0.188	-0.170	-0.154	-0.138	-0.120	-0.105	-0.089	-0.075	-0.060	-0.048	-0.034	-0.021	-0.009	0.002	0.014	0.024	0.034	0.042	0.052	0.059	0.068	0.074	0.081	0.086	0.092	0.098	0.102	0.106	0.111	0.114	0.118	0.120	0.122	0.125	0.128	0.130	0.131	0.132	0.135	0.136	0.138	0.140	0.141	0.142	0.144	0.146	0.149	0.149	0.152	0.155	0.156	0.160	0.162	0.165	0.169	0.172	0.175	0.180	0.184	0.189	0.194	0.199	0.205	0.211	0.219	0.225	0.234	0.241	0.250	0.259	0.269	0.279	0.291	0.302	0.314	0.326	0.339	0.352	0.366	0.380	0.396	0.411	0.426	0.444	0.460	0.478	0.495	0.514	0.531	0.551	0.570	0.590	0.610	0.630	0.650	0.670	0.690	0.711	0.731	0.751	0.771	0.790	0.810	0.829	0.846	0.864	0.881	0.899	0.914	0.930	0.944	0.956	0.970	0.980	0.990	1.000	1.006	1.012	1.018	1.022	1.024	1.024	1.022	1.019	1.015	1.009	1.001	0.991	0.980	0.968	0.952	0.936	0.919	0.899	0.878	0.855	0.831	0.805	0.776	0.748	0.718	0.686	0.651	0.618	0.582	0.546	0.509	0.470	0.431	0.390	0.350	0.309	0.269	0.228	0.186	0.144	0.104	0.062	0.021	-0.019	-0.059	-0.098	-0.136	-0.172	-0.210	-0.245	-0.279	-0.311	-0.344	-0.374	-0.402	-0.430	-0.455	-0.479	-0.501	-0.521	-0.539	-0.554	-0.569	-0.581	-0.591	-0.599	-0.605	-0.608	-0.610	-0.610	-0.608	-0.604	-0.599	-0.591	-0.584	-0.571	-0.559	-0.545	-0.530	-0.514	-0.496	-0.478	-0.458	-0.435	-0.414	-0.390	-0.368	-0.342	-0.318	-0.292	-0.268	-0.241	-0.216	-0.191	-0.166	-0.142	-0.118	-0.092	-0.070	-0.046	-0.022	-0.001	0.021	0.041	0.061	0.081	0.099	0.116	0.134	0.149	0.162	0.178	0.190	0.202	0.214	0.224	0.234	0.242	0.250	0.258	0.265	0.270	0.276	0.281	0.286	0.291	0.296	0.300	0.304	0.309	0.312	0.316	0.321	0.324	0.330	0.334	0.339	0.345	0.351	0.356	0.365	0.371	0.381	0.390	0.399	0.410	0.421	0.434	0.446	0.460	0.474	0.490	0.506	0.522	0.541	0.560	0.579	0.599	0.619	0.641	0.662	0.686	0.709	0.732	0.758	0.782	0.808	0.832	0.859	0.885	0.911	0.939	0.965	0.992	1.019	1.045	1.071	1.098	1.125	1.150	1.178	1.204	1.228	1.254	1.278	1.302	1.326	1.350	1.372	1.396	1.419	1.440	1.462	1.484	1.505	1.526	1.546	1.566	1.585	1.605	1.624	1.642	1.661	1.680	1.696	1.714	1.732	1.751	1.769	1.786	1.804	1.821	1.839	1.858	1.875	1.892	1.911	1.930	1.949	1.966	1.985	2.004	2.022	2.042	2.062	2.082	2.100	2.120	2.139	2.159	2.178	2.196	2.214	2.231	2.248	2.265	2.281	2.296	2.310	2.322	2.335	2.346	2.355	2.362	2.369	2.375	2.379	2.380	2.379	2.378	2.374	2.368	2.359	2.350	2.336	2.322	2.305	2.285	2.264	2.240	2.214	2.185	2.154	2.121	2.086	2.046	2.007	1.965	1.921	1.874	1.828	1.778	1.726	1.674	1.620	1.565	1.509	1.452	1.395	1.338	1.279	1.220	1.161	1.104	1.046	0.990	0.932	0.876	0.822	0.770	0.719	0.669	0.621	0.575	0.532	0.491	0.452	0.418	0.384	0.354	0.326	0.302	0.281	0.264	0.250	0.239	0.231	0.228	0.228	0.229	0.236	0.246	0.260	0.278	0.298	0.321	0.348	0.378	0.411	0.448	0.486	0.528	0.572	0.620	0.670	0.721	0.775	0.831	0.888	0.948	1.008	1.069	1.131	1.194	1.258	1.321	1.385	1.450	1.514	1.578	1.641	1.702	1.764	1.824	1.882	1.940	1.996	2.050	2.101	2.152	2.200	2.245	2.288	2.328	2.365	2.400	2.431	2.460	2.486	2.509	2.528	2.544	2.556	2.566	2.572	2.575	2.575	2.572	2.566	2.558	2.545	2.530	2.511	2.491	2.470	2.444	2.418	2.388	2.356	2.322	2.288	2.252	2.215	2.175	2.135	2.094	2.052	2.010	1.969	1.926	1.884	1.841	1.798	1.756	1.716	1.675	1.635	1.596	1.558	1.521	1.485	1.451	1.416	1.385	1.355	1.325	1.298	1.271	1.246	1.224	1.201	1.181	1.162	1.144	1.126	1.111	1.096	1.084	1.071	1.060	1.048	1.038	1.028	1.018	1.009	1.000	0.990	0.980	0.971	0.961	0.950	0.939	0.928	0.915	0.901	0.888	0.872	0.855	0.838	0.820	0.799	0.779	0.756	0.732	0.708	0.681	0.654	0.625	0.596	0.564	0.532	0.500	0.465	0.432	0.395	0.360	0.322	0.285	0.246	0.208	0.170	0.131	0.092	0.054	0.014	-0.024	-0.064	-0.101	-0.138	-0.175	-0.211	-0.246	-0.281	-0.315	-0.349	-0.379	-0.410	-0.440	-0.468	-0.494	-0.520	-0.545	-0.568	-0.589	-0.608	-0.628	-0.645	-0.661	-0.678	-0.690	-0.702	-0.714	-0.724	-0.732	-0.740	-0.746	-0.754	-0.758	-0.761	-0.765	-0.768	-0.769	-0.770	-0.771	-0.772	-0.772	-0.771	-0.771	-0.771	-0.769	-0.769	-0.768	-0.768	-0.766	-0.765	-0.765	-0.764	-0.765	-0.765	-0.766	-0.766	-0.769	-0.770	-0.772	-0.776	-0.778	-0.782	-0.786	-0.791	-0.796	-0.802	-0.809	-0.815	-0.824	-0.831	-0.840	-0.849	-0.858	-0.868	-0.878	-0.889	-0.899	-0.910	-0.920	-0.931	-0.944	-0.954	-0.966	-0.978	-0.989	-0.999	-1.011	-1.022	-1.032	-1.042	-1.051	-1.061	-1.071	-1.079	-1.088	-1.094	-1.100	-1.106	-1.111	-1.116	-1.120	-1.122	-1.125	-1.126	-1.126	-1.126	-1.126	-1.122	-1.121	-1.116	-1.111	-1.106	-1.100	-1.091	-1.084	-1.075	-1.065	-1.054	-1.044	-1.031	-1.020	-1.008	-0.994	-0.981	-0.969	-0.955	-0.941	-0.929	-0.915	-0.901	-0.889	-0.875	-0.862	-0.849	-0.839	-0.828	-0.816	-0.805	-0.796	-0.788	-0.780	-0.774	-0.768	-0.762	-0.758	-0.755	-0.752	-0.750	-0.750	-0.751	-0.751	-0.754	-0.756	-0.760	-0.766	-0.771	-0.779	-0.786	-0.794	-0.802	-0.810	-0.820	-0.830	-0.840	-0.850	-0.861	-0.871	-0.881	-0.892	-0.902	-0.914	-0.922	-0.932	-0.942	-0.951	-0.960	-0.969	-0.976	-0.984	-0.991	-0.995	-1.000	-1.005	-1.009	-1.011	-1.014	-1.015	-1.016	-1.015	-1.015	-1.012	-1.010	-1.008	-1.004	-1.000	-0.995	-0.990	-0.985	-0.979	-0.971	-0.965	-0.958	-0.950	-0.942	-0.935	-0.926	-0.918	-0.910	-0.901	-0.894	-0.886	-0.878	-0.870	-0.860	-0.851	-0.844	-0.836	-0.829	-0.821	-0.812	-0.805	-0.798	-0.790	-0.784	-0.776	-0.770	-0.762	-0.756	-0.750	-0.744	-0.739	-0.732	-0.726	-0.720	-0.715	-0.710	-0.702	-0.696	-0.691	-0.684	-0.678	-0.670	-0.665	-0.656	-0.650	-0.641	-0.634	-0.625	-0.618	-0.609	-0.600	-0.590	-0.581	-0.571	-0.561	-0.551	-0.540	-0.530	-0.519	-0.507	-0.495	-0.484	-0.471	-0.458	-0.445	-0.431	-0.418	-0.404	-0.390	-0.376	-0.361	-0.346	-0.331	-0.316	-0.301	-0.286	-0.270	-0.255	-0.239	-0.224	-0.209	-0.192	-0.178	-0.162	-0.148	-0.132	-0.119	-0.105	-0.091	-0.079	-0.066	-0.054	-0.041	-0.031	-0.020	-0.010	-0.001	0.008	0.016	0.022	0.029	0.035	0.040	0.044	0.048	0.050	0.052	0.054	0.054	0.052	0.050	0.048	0.044	0.039	0.034	0.029	0.024	0.015	0.009	0.001	-0.006	-0.015	-0.024	-0.034	-0.042	-0.054	-0.062	-0.072	-0.081	-0.091	-0.101	-0.110	-0.119	-0.128	-0.136	-0.144	-0.151	-0.156	-0.162	-0.166	-0.170	-0.172	-0.172	-0.174	-0.174	-0.171	-0.169	-0.164	-0.159	-0.154	-0.146	-0.138	-0.128	-0.118	-0.106	-0.092	-0.078	-0.064	-0.049	-0.031	-0.014	0.005	0.025	0.044	0.064	0.085	0.106	0.129	0.151	0.174	0.198	0.220	0.244	0.268	0.291	0.315	0.338	0.361	0.384	0.406	0.429	0.451	0.472	0.492	0.514	0.534	0.552	0.572	0.591	0.609	0.626	0.642	0.660	0.675	0.690	0.704	0.716	0.730	0.741	0.754	0.764	0.775	0.785	0.794	0.801	0.809	0.816	0.822	0.829	0.834	0.838	0.840	
