# Supplementary material for: Motion onset VEPs can see through the blur
Source: Sci Rep. 2024 Sep 12;14:21296. doi: 10.1038/s41598-024-72483-z (PMC11393312; doi:10.1038/s41598-024-72483-z)
Supplement: Supplementary file 3 — Supplementary Information 3. [file 41598_2024_72483_MOESM3_ESM.zip › VEP_raw_data/source_data/SourceBlurVEP-S006_VEP_2023-04-03_09-12-40.txt]

0.000	0.000	99999.999	6250.000	50.000	-2193.000	-2061.000	6248.000	7.000	100.000	5.000	2.000	1.000	1.000	0.000	0.000	0.000	0.000	0.000	0.000	0.000	0.000	0.000	0.000	0.000	0.000	0.000	-0.992	-0.994	-0.992	-0.992	-0.994	-0.994	-0.995	-0.995	-0.995	-0.996	-0.996	-0.996	-0.996	-0.996	-0.996	-0.996	-0.995	-0.995	-0.992	-0.990	-0.989	-0.985	-0.982	-0.979	-0.974	-0.969	-0.964	-0.958	-0.952	-0.945	-0.938	-0.930	-0.922	-0.912	-0.902	-0.894	-0.884	-0.872	-0.862	-0.850	-0.839	-0.826	-0.814	-0.801	-0.789	-0.776	-0.761	-0.748	-0.734	-0.719	-0.705	-0.690	-0.675	-0.660	-0.645	-0.630	-0.614	-0.599	-0.584	-0.569	-0.552	-0.538	-0.522	-0.510	-0.495	-0.480	-0.466	-0.452	-0.439	-0.428	-0.415	-0.402	-0.391	-0.380	-0.371	-0.361	-0.351	-0.342	-0.335	-0.329	-0.321	-0.315	-0.311	-0.308	-0.304	-0.301	-0.300	-0.299	-0.300	-0.301	-0.302	-0.304	-0.308	-0.310	-0.315	-0.320	-0.326	-0.334	-0.341	-0.350	-0.359	-0.368	-0.378	-0.388	-0.398	-0.410	-0.421	-0.431	-0.444	-0.456	-0.469	-0.480	-0.491	-0.505	-0.516	-0.529	-0.540	-0.551	-0.562	-0.572	-0.582	-0.592	-0.602	-0.611	-0.619	-0.626	-0.634	-0.640	-0.648	-0.652	-0.658	-0.661	-0.665	-0.668	-0.670	-0.671	-0.671	-0.672	-0.671	-0.671	-0.670	-0.668	-0.668	-0.665	-0.662	-0.661	-0.659	-0.656	-0.654	-0.652	-0.651	-0.650	-0.649	-0.648	-0.649	-0.649	-0.649	-0.651	-0.654	-0.658	-0.661	-0.666	-0.672	-0.680	-0.689	-0.698	-0.708	-0.719	-0.732	-0.746	-0.761	-0.778	-0.796	-0.814	-0.835	-0.856	-0.879	-0.901	-0.926	-0.952	-0.980	-1.006	-1.035	-1.065	-1.094	-1.125	-1.156	-1.189	-1.220	-1.252	-1.286	-1.319	-1.352	-1.384	-1.418	-1.450	-1.481	-1.512	-1.544	-1.574	-1.604	-1.632	-1.660	-1.686	-1.711	-1.735	-1.758	-1.779	-1.798	-1.815	-1.830	-1.844	-1.856	-1.868	-1.875	-1.880	-1.884	-1.885	-1.885	-1.881	-1.876	-1.869	-1.859	-1.846	-1.832	-1.815	-1.796	-1.775	-1.751	-1.725	-1.698	-1.668	-1.636	-1.602	-1.568	-1.530	-1.491	-1.451	-1.410	-1.366	-1.324	-1.278	-1.231	-1.185	-1.138	-1.089	-1.040	-0.990	-0.941	-0.891	-0.841	-0.794	-0.744	-0.695	-0.649	-0.602	-0.556	-0.511	-0.468	-0.425	-0.384	-0.345	-0.308	-0.272	-0.239	-0.205	-0.176	-0.149	-0.122	-0.099	-0.079	-0.060	-0.045	-0.031	-0.021	-0.012	-0.008	-0.005	-0.005	-0.008	-0.012	-0.020	-0.029	-0.042	-0.058	-0.074	-0.094	-0.115	-0.139	-0.164	-0.192	-0.220	-0.251	-0.282	-0.316	-0.351	-0.386	-0.422	-0.460	-0.498	-0.536	-0.574	-0.614	-0.652	-0.690	-0.730	-0.769	-0.805	-0.842	-0.879	-0.912	-0.948	-0.981	-1.012	-1.042	-1.071	-1.099	-1.124	-1.148	-1.171	-1.190	-1.209	-1.226	-1.240	-1.252	-1.264	-1.271	-1.278	-1.282	-1.285	-1.286	-1.285	-1.282	-1.276	-1.270	-1.261	-1.252	-1.242	-1.229	-1.215	-1.199	-1.182	-1.166	-1.148	-1.128	-1.106	-1.085	-1.064	-1.040	-1.018	-0.994	-0.970	-0.946	-0.921	-0.898	-0.872	-0.848	-0.824	-0.800	-0.776	-0.752	-0.729	-0.705	-0.682	-0.660	-0.638	-0.618	-0.596	-0.578	-0.558	-0.539	-0.521	-0.504	-0.485	-0.469	-0.454	-0.438	-0.424	-0.408	-0.394	-0.380	-0.368	-0.355	-0.344	-0.332	-0.321	-0.311	-0.301	-0.292	-0.284	-0.275	-0.268	-0.260	-0.252	-0.246	-0.239	-0.234	-0.228	-0.222	-0.216	-0.211	-0.206	-0.202	-0.198	-0.194	-0.190	-0.186	-0.185	-0.181	-0.179	-0.176	-0.175	-0.174	-0.172	-0.171	-0.170	-0.170	-0.170	-0.170	-0.170	-0.170	-0.171	-0.171	-0.172	-0.174	-0.176	-0.178	-0.179	-0.181	-0.184	-0.185	-0.188	-0.190	-0.192	-0.195	-0.199	-0.200	-0.202	-0.205	-0.209	-0.211	-0.214	-0.216	-0.220	-0.222	-0.225	-0.226	-0.230	-0.231	-0.234	-0.235	-0.239	-0.240	-0.242	-0.244	-0.244	-0.246	-0.248	-0.248	-0.249	-0.250	-0.250	-0.251	-0.252	-0.252	-0.252	-0.254	-0.254	-0.254	-0.255	-0.256	-0.256	-0.258	-0.259	-0.259	-0.259	-0.261	-0.262	-0.264	-0.265	-0.266	-0.269	-0.271	-0.274	-0.276	-0.279	-0.281	-0.284	-0.288	-0.291	-0.295	-0.298	-0.302	-0.306	-0.310	-0.315	-0.320	-0.325	-0.330	-0.336	-0.342	-0.349	-0.355	-0.361	-0.366	-0.374	-0.381	-0.389	-0.396	-0.402	-0.411	-0.419	-0.428	-0.435	-0.444	-0.451	-0.460	-0.469	-0.479	-0.488	-0.496	-0.505	-0.515	-0.525	-0.535	-0.544	-0.554	-0.562	-0.572	-0.580	-0.589	-0.599	-0.608	-0.615	-0.622	-0.631	-0.639	-0.645	-0.652	-0.660	-0.666	-0.672	-0.679	-0.684	-0.689	-0.694	-0.698	-0.701	-0.705	-0.709	-0.711	-0.714	-0.716	-0.719	-0.720	-0.721	-0.722	-0.722	-0.724	-0.724	-0.725	-0.725	-0.725	-0.725	-0.724	-0.724	-0.725	-0.724	-0.724	-0.725	-0.725	-0.725	-0.726	-0.728	-0.729	-0.731	-0.732	-0.736	-0.739	-0.742	-0.745	-0.750	-0.755	-0.760	-0.765	-0.771	-0.778	-0.785	-0.791	-0.799	-0.808	-0.815	-0.824	-0.834	-0.842	-0.854	-0.862	-0.874	-0.884	-0.895	-0.906	-0.918	-0.929	-0.940	-0.951	-0.962	-0.974	-0.985	-0.995	-1.006	-1.018	-1.028	-1.039	-1.048	-1.058	-1.068	-1.076	-1.084	-1.092	-1.099	-1.106	-1.112	-1.119	-1.125	-1.129	-1.132	-1.136	-1.139	-1.141	-1.144	-1.144	-1.145	-1.145	-1.144	-1.141	-1.140	-1.136	-1.134	-1.129	-1.124	-1.119	-1.112	-1.106	-1.099	-1.091	-1.084	-1.075	-1.066	-1.056	-1.048	-1.036	-1.026	-1.014	-1.004	-0.991	-0.980	-0.969	-0.955	-0.942	-0.930	-0.918	-0.905	-0.892	-0.879	-0.868	-0.855	-0.842	-0.830	-0.818	-0.806	-0.795	-0.784	-0.774	-0.764	-0.754	-0.745	-0.738	-0.729	-0.721	-0.715	-0.710	-0.704	-0.700	-0.696	-0.694	-0.692	-0.691	-0.691	-0.694	-0.696	-0.699	-0.704	-0.709	-0.715	-0.722	-0.732	-0.742	-0.754	-0.765	-0.778	-0.791	-0.806	-0.822	-0.839	-0.856	-0.876	-0.895	-0.916	-0.936	-0.958	-0.981	-1.002	-1.026	-1.050	-1.075	-1.098	-1.122	-1.148	-1.171	-1.196	-1.220	-1.245	-1.270	-1.292	-1.316	-1.339	-1.361	-1.384	-1.404	-1.424	-1.444	-1.464	-1.481	-1.498	-1.514	-1.529	-1.544	-1.556	-1.569	-1.580	-1.590	-1.600	-1.608	-1.615	-1.621	-1.628	-1.631	-1.635	-1.638	-1.640	-1.641	-1.641	-1.642	-1.641	-1.641	-1.640	-1.640	-1.639	-1.638	-1.636	-1.634	-1.632	-1.632	-1.631	-1.632	-1.632	-1.632	-1.634	-1.636	-1.639	-1.644	-1.646	-1.651	-1.659	-1.665	-1.672	-1.681	-1.691	-1.702	-1.715	-1.729	-1.742	-1.758	-1.775	-1.791	-1.810	-1.830	-1.850	-1.871	-1.895	-1.918	-1.941	-1.965	-1.990	-2.015	-2.041	-2.066	-2.092	-2.120	-2.146	-2.174	-2.200	-2.228	-2.254	-2.279	-2.305	-2.330	-2.354	-2.379	-2.402	-2.425	-2.446	-2.468	-2.486	-2.504	-2.521	-2.536	-2.550	-2.562	-2.574	-2.584	-2.591	-2.598	-2.604	-2.608	-2.609	-2.609	-2.606	-2.602	-2.598	-2.590	-2.581	-2.570	-2.558	-2.544	-2.528	-2.511	-2.491	-2.471	-2.449	-2.425	-2.399	-2.372	-2.344	-2.315	-2.284	-2.251	-2.218	-2.184	-2.149	-2.111	-2.074	-2.035	-1.996	-1.956	-1.915	-1.874	-1.831	-1.789	-1.746	-1.701	-1.658	-1.614	-1.570	-1.526	-1.481	-1.436	-1.392	-1.348	-1.304	-1.260	-1.216	-1.172	-1.130	-1.089	-1.048	-1.005	-0.965	-0.925	-0.885	-0.846	-0.809	-0.772	-0.736	-0.701	-0.666	-0.634	-0.602	-0.571	-0.540	-0.511	-0.484	-0.456	-0.431	-0.406	-0.381	-0.359	-0.339	-0.318	-0.298	-0.279	-0.261	-0.245	-0.229	-0.214	-0.200	-0.188	-0.175	-0.164	-0.154	-0.142	-0.134	-0.125	-0.118	-0.110	-0.102	-0.098	-0.091	-0.086	-0.081	-0.076	-0.072	-0.069	-0.065	-0.060	-0.058	-0.054	-0.051	-0.049	-0.045	-0.042	-0.039	-0.035	-0.031	-0.029	-0.025	-0.022	-0.018	-0.014	-0.009	-0.005	0.001	0.005	0.010	0.015	0.021	0.028	0.034	0.040	0.048	0.054	0.060	0.069	0.075	0.082	0.091	0.100	0.108	0.115	0.124	0.131	0.140	0.149	0.158	0.165	0.175	0.184	0.192	0.202	0.211	0.221	0.229	0.238	0.248	0.256	0.265	0.275	0.282	0.291	0.301	0.310	0.318	0.325	0.334	0.341	0.350	0.358	0.365	0.372	0.380	0.389	0.395	0.401	0.406	0.414	0.419	0.425	0.429	0.434	0.439	0.442	0.445	0.448	0.450	0.452	0.454	0.455	0.455	0.456	0.455	0.454	0.451	0.449	0.448	0.444	0.439	0.435	0.429	0.422	0.416	0.409	0.401	0.392	0.385	0.376	0.366	0.356	0.345	0.334	0.322	0.311	0.299	0.286	0.275	0.262	0.250	0.236	0.224	0.210	0.198	0.184	0.171	0.160	0.146	0.134	0.121	0.109	0.098	0.086	0.075	0.065	0.056	0.045	0.038	0.028	0.019	0.011	0.005	-0.001	-0.006	-0.012	-0.018	-0.021	-0.024	-0.028	-0.029	-0.030	-0.031	-0.032	-0.032	-0.032	-0.031	-0.030	-0.029	-0.028	-0.025	-0.024	-0.020	-0.018	-0.016	-0.014	-0.011	-0.009	-0.006	-0.006	-0.004	-0.002	-0.001	0.000	0.000	0.000	-0.001	-0.002	-0.004	-0.008	-0.010	-0.012	-0.016	-0.021	-0.026	-0.032	-0.039	-0.046	-0.054	-0.061	-0.071	-0.081	-0.091	-0.102	-0.115	-0.126	-0.140	-0.154	-0.168	-0.181	-0.196	-0.212	-0.229	-0.244	-0.261	-0.278	-0.295	-0.312	-0.329	-0.346	-0.365	-0.381	-0.400	-0.418	-0.435	-0.452	-0.470	-0.488	-0.506	-0.524	-0.540	-0.556	-0.574	-0.589	-0.604	-0.619	-0.635	-0.650	-0.664	-0.676	-0.690	-0.702	-0.714	-0.725	-0.736	-0.746	-0.758	-0.765	-0.775	-0.782	-0.789	-0.796	-0.801	-0.806	-0.810	-0.814	-0.818	-0.820	-0.822	-0.822	-0.824	-0.824	-0.822	-0.820	-0.818	-0.816	-0.812	-0.809	-0.805	-0.800	-0.795	-0.790	-0.784	-0.779	-0.772	-0.765	-0.760	-0.752	-0.746	-0.739	-0.732	-0.726	-0.718	-0.711	-0.705	-0.699	-0.694	-0.688	-0.682	-0.678	-0.674	-0.669	-0.666	-0.664	-0.661	-0.659	-0.659	-0.659	-0.660	-0.660	-0.662	-0.666	-0.670	-0.674	-0.678	-0.684	-0.690	-0.698	-0.705	-0.714	-0.722	-0.732	-0.741	-0.752	-0.764	-0.775	-0.786	-0.799	-0.811	-0.824	-0.836	-0.850	-0.864	-0.876	-0.891	-0.904	-0.918	-0.931	-0.944	-0.956	-0.970	-0.982	-0.995	-1.006	-1.019	-1.030	-1.040	-1.050	-1.060	-1.070	-1.078	-1.086	-1.094	-1.100	-1.106	-1.112	-1.118	-1.121	-1.125	-1.129	-1.130	-1.131	-1.132	-1.134	-1.132	-1.132	-1.131	-1.129	-1.128	-1.125	-1.121	-1.118	-1.114	-1.110	-1.105	-1.099	-1.092	-1.086	-1.079	-1.072	-1.065	-1.058	-1.050	-1.041	-1.034	-1.025	-1.015	-1.006	-0.998	-0.988	-0.978	-0.968	-0.956	-0.946	-0.935	-0.924	-0.912	-0.900	-0.888	-0.876	-0.864	-0.851	-0.838	-0.825	-0.811	-0.799	-0.785	-0.771	-0.759	-0.745	-0.731	-0.719	-0.704	-0.691	-0.678	-0.665	-0.651	-0.639	-0.626	-0.612	-0.601	-0.589	-0.578	-0.566	-0.556	-0.548	-0.538	-0.529	-0.520	-0.512	-0.505	-0.499	-0.494	-0.489	-0.484	-0.481	-0.479	-0.476	-0.476	-0.476	-0.479	-0.480	-0.484	-0.488	-0.492	-0.498	-0.504	-0.510	-0.519	-0.526	-0.535	-0.545	-0.556	-0.566	-0.578	-0.590	-0.602	-0.615	-0.628	-0.641	-0.654	-0.669	-0.681	-0.695	-0.709	-0.721	-0.734	-0.746	-0.759	-0.770	-0.780	-0.791	-0.801	-0.810	-0.818	-0.826	-0.832	-0.839	-0.845	-0.849	-0.851	-0.854	-0.855	-0.855	-0.854	-0.851	-0.849	-0.845	-0.839	-0.832	-0.826	-0.818	-0.809	-0.800	-0.789	-0.778	-0.766	-0.752	-0.739	-0.725	-0.711	-0.696	-0.680	-0.665	-0.649	-0.632	-0.616	-0.600	-0.584	-0.566	-0.550	-0.534	-0.519	-0.502	-0.488	-0.474	-0.459	-0.446	-0.432	-0.421	-0.409	-0.398	-0.388	-0.378	-0.369	-0.360	-0.352	-0.345	-0.338	-0.332	-0.326	-0.322	-0.318	-0.315	-0.311	-0.309	-0.306	-0.305	-0.304	-0.304	-0.302	-0.302	-0.301	-0.301	-0.302	-0.301	-0.301	-0.301	-0.301	-0.300	-0.300	-0.299	-0.298	-0.296	-0.295	-0.291	-0.289	-0.286	-0.281	-0.278	-0.272	-0.268	-0.261	-0.255	-0.248	-0.240	-0.232	-0.224	-0.215	-0.206	-0.196	-0.186	-0.175	-0.165	-0.152	-0.141	-0.130	-0.118	-0.105	-0.092	-0.080	-0.066	-0.052	-0.039	-0.026	-0.012	0.000	0.012	0.026	0.040	0.051	0.064	0.076	0.088	0.100	0.110	0.121	0.131	0.141	0.152	0.161	0.170	0.179	0.186	0.194	0.201	0.208	0.212	0.219	0.222	0.228	0.230	0.234	0.235	0.239	0.239	0.240	0.241	0.241	0.241	0.240	0.239	0.238	0.236	0.234	0.230	0.226	0.225	0.220	0.216	0.211	0.206	0.202	0.196	0.191	0.185	0.179	0.174	0.168	0.161	0.155	0.148	0.141	0.134	0.129	0.121	0.115	0.108	0.101	0.094	0.088	0.081	0.075	0.069	0.062	0.058	0.051	0.046	0.040	0.035	0.031	0.026	0.020	0.016	0.012	0.008	0.005	0.000	-0.002	-0.006	-0.009	-0.010	-0.014	-0.015	-0.016	-0.018	-0.019	-0.019	-0.020	-0.019	-0.019	-0.018	-0.015	-0.014	-0.010	-0.008	-0.004	0.000	0.004	0.009	0.014	0.020	0.026	0.034	0.040	0.049	0.056	0.066	0.075	0.085	0.095	0.105	0.115	0.128	0.140	0.151	0.164	0.178	0.191	0.206	0.220	0.235	0.250	0.265	0.280	0.296	0.311	0.326	0.344	0.359	0.374	0.390	0.405	0.420	0.434	0.449	0.462	0.476	0.490	0.502	0.514	0.526	0.538	0.548	0.558	0.566	0.575	0.582	0.589	0.594	0.599	0.602	0.605	0.606	0.606	0.608	0.605	0.602	0.599	0.595	0.590	0.582	0.575	0.566	0.558	0.548	0.536	0.525	0.511	0.498	0.485	0.470	0.454	0.438	0.422	0.405	0.386	0.370	0.351	0.331	0.314	0.294	0.275	0.256	0.238	0.218	0.200	0.181	0.164	0.146	0.129	0.111	0.094	0.079	0.062	0.049	0.032	0.020	0.006	-0.005	-0.016	-0.026	-0.035	-0.045	-0.052	-0.060	-0.066	-0.071	-0.076	-0.081	-0.085	-0.088	-0.089	-0.090	-0.091	-0.090	-0.090	-0.088	-0.086	-0.082	-0.080	-0.075	-0.070	-0.066	-0.061	-0.055	-0.049	-0.042	-0.035	-0.029	-0.022	-0.015	-0.009	-0.001	0.005	0.012	0.019	0.025	0.031	0.038	0.042	0.049	0.054	0.058	0.062	0.066	0.070	0.074	0.078	0.079	0.081	0.084	0.085	0.086	0.088	0.088	0.088	0.088	0.086	0.086	0.084	0.082	0.080	0.078	0.075	0.072	0.069	0.066	0.062	0.059	0.056	0.052	0.049	0.046	0.042	0.039	0.036	0.032	0.030	0.026	0.024	0.021	0.019	0.018	0.014	0.012	0.011	0.010	0.009	0.008	0.006	0.008	0.006	0.006	0.006	0.006	0.008	0.009	0.009	0.010	0.010	0.012	0.012	0.014	0.015	0.016	0.018	0.019	0.020	0.022	0.024	0.026	0.026	0.028	0.028	0.030	0.031	0.032	0.034	0.035	0.036	0.036	0.038	0.040	0.040	0.042	0.045	0.046	0.049	0.050	0.054	0.056	0.060	0.062	0.066	0.071	0.076	0.081	0.085	0.091	0.098	0.104	0.110	0.119	0.126	0.134	0.141	0.151	0.160	0.170	0.180	0.191	0.201	0.212	0.224	0.236	0.249	0.260	0.272	0.284	0.298	0.310	0.321	0.332	0.344	0.355	0.366	0.376	0.386	0.395	0.404	0.412	0.420	0.426	0.432	0.439	0.442	0.446	0.450	0.451	0.452	0.454	0.454	0.452	0.451	0.449	0.445	0.440	0.436	0.430	0.424	0.418	0.409	0.401	0.392	0.384	0.374	0.366	0.356	0.346	0.336	0.328	0.319	0.309	0.299	0.291	0.282	0.275	0.268	0.261	0.255	0.249	0.244	0.240	0.236	0.234	0.232	0.231	0.231	0.232	0.234	0.238	0.240	0.245	0.250	0.255	0.261	0.268	0.275	0.282	0.290	0.299	0.306	0.315	0.324	0.332	0.341	0.349	0.358	0.365	0.372	0.379	0.385	0.389	0.394	0.398	0.400	0.401	0.402	0.400	0.399	0.395	0.391	0.385	0.378	0.369	0.359	0.348	0.335	0.321	0.305	0.289	0.270	0.250	0.230	0.206	0.184	0.159	0.134	0.109	0.081	0.052	0.025	-0.004	-0.034	-0.064	-0.094	-0.124	-0.152	-0.182	-0.212	-0.241	-0.270	-0.299	-0.325	-0.352	-0.379	-0.404	-0.426	-0.450	-0.469	-0.490	-0.507	-0.525	-0.540	-0.554	-0.565	-0.575	-0.584	-0.590	-0.594	-0.596	-0.599	-0.598	-0.595	-0.590	-0.584	-0.576	-0.566	-0.555	-0.541	-0.529	-0.511	-0.495	-0.476	-0.456	-0.434	-0.412	-0.389	-0.365	-0.339	-0.314	-0.286	-0.260	-0.232	-0.205	-0.179	-0.150	-0.122	-0.095	-0.069	-0.041	-0.014	0.012	0.038	0.062	0.088	0.111	0.134	0.155	0.176	0.194	0.212	0.230	0.245	0.260	0.272	0.285	0.295	0.304	0.311	0.319	0.322	0.326	0.329	0.329	0.329	0.325	0.322	0.318	0.312	0.305	0.298	0.289	0.279	0.268	0.255	0.244	0.230	0.216	0.201	0.188	0.171	0.156	0.140	0.124	0.108	0.092	0.075	0.059	0.042	0.026	0.011	-0.004	-0.020	-0.035	-0.049	-0.062	-0.075	-0.089	-0.100	-0.111	-0.122	-0.132	-0.142	-0.150	-0.159	-0.166	-0.174	-0.179	-0.184	-0.189	-0.191	-0.195	-0.196	-0.198	-0.198	-0.199	-0.198	-0.196	-0.194	-0.191	-0.189	-0.184	-0.179	-0.175	-0.169	-0.164	-0.158	-0.151	-0.144	-0.136	-0.128	-0.120	-0.111	-0.101	-0.092	-0.082	-0.072	-0.064	-0.052	-0.042	-0.032	-0.021	-0.010	0.000	0.011	0.021	0.031	0.042	0.052	0.064	0.072	0.084	0.094	0.104	0.112	0.124	0.132	0.142	0.151	0.160	0.169	0.176	0.185	0.191	0.199	0.205	0.210	0.216	0.221	0.225	0.229	0.232	0.235	0.236	0.239	0.240	0.240	0.241	0.239	0.239	0.238	0.235	0.232	0.228	0.224	0.220	0.215	0.208	0.202	0.196	0.189	0.181	0.174	0.165	0.158	0.149	0.139	0.131	0.121	0.112	0.102	0.094	0.085	0.076	0.066	0.058	0.050	0.041	0.034	0.025	0.019	0.012	0.005	0.000	-0.005	-0.010	-0.014	-0.018	-0.020	-0.022	-0.022	-0.024	-0.024	-0.022	-0.021	-0.019	-0.014	-0.011	-0.005	0.001	0.008	0.015	0.022	0.032	0.042	0.052	0.062	0.074	0.088	0.100	0.114	0.128	0.141	0.158	0.171	0.186	0.201	0.216	0.232	0.248	0.262	0.278	0.292	0.306	0.321	0.336	0.349	0.361	0.375	0.388	0.399	0.409	0.420	0.429	0.439	0.446	0.452	0.459	0.464	0.469	0.472	0.474	0.475	0.475	0.475	0.472	0.469	0.465	0.459	0.454	0.446	0.438	0.428	0.418	0.405	0.392	0.379	0.365	0.350	0.332	0.318	0.299	0.281	0.261	0.242	0.222	0.201	0.180	0.159	0.138	0.115	0.091	0.069	0.048	0.024	0.001	-0.021	-0.044	-0.066	-0.088	-0.110	-0.131	-0.151	-0.171	-0.191	-0.209	-0.226	-0.244	-0.261	-0.275	-0.290	-0.304	-0.318	-0.329	-0.339	-0.349	-0.358	-0.365	-0.372	-0.378	-0.381	-0.385	-0.386	-0.388	-0.388	-0.386	-0.385	-0.382	-0.378	-0.374	-0.368	-0.361	-0.354	-0.345	-0.336	-0.328	-0.318	-0.309	-0.298	-0.286	-0.274	-0.262	-0.252	-0.240	-0.229	-0.216	-0.205	-0.192	-0.181	-0.170	-0.159	-0.150	-0.140	-0.131	-0.122	-0.115	-0.109	-0.102	-0.098	-0.094	-0.091	-0.088	-0.088	-0.088	-0.089	-0.090	-0.095	-0.100	-0.106	-0.114	-0.121	-0.132	-0.144	-0.155	-0.169	-0.184	-0.200	-0.218	-0.235	-0.255	-0.275	-0.298	-0.319	-0.342	-0.369	-0.394	-0.421	-0.448	-0.475	-0.505	-0.535	-0.565	-0.596	-0.628	-0.659	-0.691	-0.724	-0.756	-0.789	-0.822	-0.855	-0.889	-0.921	-0.955	-0.988	-1.020	-1.052	-1.084	-1.115	-1.146	-1.176	-1.206	-1.235	-1.264	-1.292	-1.318	-1.345	-1.371	-1.395	-1.420	-1.442	-1.465	-1.488	-1.509	-1.529	-1.548	-1.565	-1.582	-1.598	-1.614	-1.628	-1.640	-1.652	-1.664	-1.674	-1.684	-1.691	-1.699	-1.705	-1.711	-1.716	-1.719	-1.721	-1.724	-1.725	-1.725	-1.725	-1.722	-1.721	-1.718	-1.715	-1.710	-1.705	-1.699	-1.694	-1.688	-1.680	-1.671	-1.664	-1.654	-1.645	-1.635	-1.626	-1.615	-1.605	-1.592	-1.582	-1.570	-1.558	-1.546	-1.532	-1.520	-1.508	-1.495	-1.481	-1.469	-1.456	-1.442	-1.429	-1.415	-1.401	-1.389	-1.375	-1.361	-1.346	-1.334	-1.320	-1.306	-1.292	-1.278	-1.264	-1.250	-1.236	-1.220	-1.205	-1.190	-1.175	-1.160	-1.144	-1.128	-1.111	-1.095	-1.079	-1.061	-1.044	-1.026	-1.008	-0.989	-0.970	-0.951	-0.932	-0.912	-0.892	-0.872	-0.851	-0.830	-0.809	-0.788	-0.766	-0.744	-0.721	-0.699	-0.678	-0.655	-0.632	-0.611	-0.589	-0.568	-0.545	-0.524	-0.502	-0.482	-0.461	-0.442	-0.424	-0.405	-0.388	-0.370	-0.354	-0.338	-0.324	-0.310	-0.298	-0.285	-0.275	-0.266	-0.259	-0.251	-0.245	-0.240	-0.238	-0.235	-0.232	-0.234	-0.235	-0.238	-0.240	-0.245	-0.251	-0.258	-0.266	-0.275	-0.284	-0.295	-0.306	-0.319	-0.332	-0.346	-0.361	-0.376	-0.392	-0.410	-0.426	-0.444	-0.461	-0.479	-0.498	-0.515	-0.534	-0.552	-0.570	-0.588	-0.608	-0.625	-0.641	-0.660	-0.676	-0.695	-0.711	-0.729	-0.744	-0.760	-0.775	-0.790	-0.804	-0.818	-0.831	-0.844	-0.856	-0.868	-0.879	-0.890	-0.899	-0.909	-0.918	-0.926	-0.934	-0.942	-0.949	-0.955	-0.962	-0.968	-0.972	-0.978	-0.981	-0.985	-0.989	-0.992	-0.995	-0.996	-0.998	-0.999	-0.999	-0.999	-0.999	-0.996	-0.995	-0.992	-0.989	-0.985	-0.980	-0.976	-0.970	-0.964	-0.956	-0.950	-0.940	-0.931	-0.922	-0.912	-0.901	-0.891	-0.878	-0.866	-0.852	-0.840	-0.826	-0.812	-0.798	-0.782	-0.766	-0.751	-0.735	-0.719	-0.702	-0.686	-0.669	-0.652	-0.636	-0.620	-0.602	-0.588	-0.572	-0.556	-0.541	-0.529	-0.515	-0.504	-0.491	-0.481	-0.471	-0.462	-0.455	-0.448	-0.444	-0.439	-0.436	-0.435	-0.435	-0.435	-0.438	-0.442	-0.449	-0.455	-0.464	-0.475	-0.486	-0.500	-0.515	-0.531	-0.550	-0.569	-0.590	-0.611	-0.635	-0.660	-0.685	-0.711	-0.740	-0.768	-0.798	-0.829	-0.860	-0.892	-0.924	-0.956	-0.989	-1.022	-1.056	-1.089	-1.121	-1.155	-1.188	-1.220	-1.251	-1.284	-1.315	-1.345	-1.375	-1.402	-1.431	-1.458	-1.484	-1.509	-1.534	-1.556	-1.578	-1.599	-1.619	-1.639	-1.656	-1.674	-1.689	-1.704	-1.718	-1.730	-1.741	-1.751	-1.762	-1.771	-1.781	-1.789	-1.798	-1.804	-1.810	-1.818	-1.824	-1.829	-1.835	-1.841	-1.849	-1.854	-1.860	-1.866	-1.874	-1.880	-1.889	-1.896	-1.904	-1.914	-1.924	-1.934	-1.945	-1.956	-1.969	-1.980	-1.995	-2.009	-2.024	-2.040	-2.056	-2.074	-2.092	-2.110	-2.130	-2.149	-2.170	-2.190	-2.212	-2.235	-2.255	-2.278	-2.301	-2.324	-2.346	-2.369	-2.392	-2.416	-2.439	-2.462	-2.485	-2.508	-2.530	-2.552	-2.575	-2.598	-2.619	-2.641	-2.661	-2.682	-2.704	-2.724	-2.745	-2.764	-2.784	-2.804	-2.821	-2.840	-2.858	-2.875	-2.892	-2.910	-2.926	-2.942	-2.960	-2.975	-2.992	-3.008	-3.024	-3.040	-3.055	-3.071	-3.086	-3.102	-3.118	-3.132	-3.148	-3.162	-3.176	-3.191	-3.206	-3.220	-3.235	-3.248	-3.261	-3.276	-3.289	-3.302	-3.314	-3.326	-3.339	-3.350	-3.360	-3.371	-3.381	-3.390	-3.399	-3.406	-3.414	-3.420	-3.426	-3.431	-3.435	-3.439	-3.441	-3.442	-3.441	-3.441	-3.438	-3.435	-3.431	-3.425	-3.419	-3.411	-3.402	-3.392	-3.381	-3.369	-3.355	-3.339	-3.324	-3.306	-3.288	-3.269	-3.249	-3.228	-3.205	-3.181	-3.158	-3.132	-3.108	-3.080	-3.054	-3.026	-2.998	-2.969	-2.940	-2.910	-2.880	-2.850	-2.819	-2.790	-2.759	-2.728	-2.696	-2.665	-2.634	-2.604	-2.572	-2.542	-2.512	-2.484	-2.455	-2.426	-2.399	-2.371	-2.345	-2.320	-2.295	-2.270	-2.246	-2.224	-2.202	-2.180	-2.160	-2.140	-2.121	-2.104	-2.086	-2.070	-2.054	-2.040	-2.026	-2.013	-2.000	-1.989	-1.978	-1.968	-1.956	-1.948	-1.939	-1.931	-1.921	-1.914	-1.906	-1.899	-1.891	-1.884	-1.876	-1.869	-1.861	-1.852	-1.845	-1.835	-1.826	-1.816	-1.806	-1.795	-1.784	-1.771	-1.759	-1.745	-1.730	-1.715	-1.700	-1.682	-1.665	-1.648	-1.628	-1.606	-1.585	-1.564	-1.540	-1.516	-1.492	-1.466	-1.439	-1.412	-1.385	-1.356	-1.328	-1.298	-1.268	-1.239	-1.208	-1.176	-1.146	-1.115	-1.085	-1.052	-1.021	-0.991	-0.960	-0.930	-0.901	-0.872	-0.842	-0.815	-0.788	-0.761	-0.735	-0.710	-0.685	-0.661	-0.640	-0.618	-0.598	-0.578	-0.560	-0.542	-0.526	-0.511	-0.498	-0.486	-0.474	-0.464	-0.455	-0.448	-0.442	-0.436	-0.432	-0.430	-0.429	-0.429	-0.429	-0.430	-0.432	-0.436	-0.441	-0.448	-0.452	-0.460	-0.468	-0.476	-0.486	-0.496	-0.506	-0.519	-0.530	-0.542	-0.555	-0.568	-0.581	-0.594	-0.609	-0.624	-0.638	-0.652	-0.668	-0.681	-0.698	-0.711	-0.726	-0.741	-0.755	-0.771	-0.785	-0.799	-0.812	-0.828	-0.840	-0.854	-0.866	-0.879	-0.891	-0.904	-0.914	-0.925	-0.935	-0.944	-0.954	-0.962	-0.970	-0.978	-0.985	-0.991	-0.995	-1.001	-1.005	-1.009	-1.011	-1.014	-1.015	-1.016	-1.018	-1.016	-1.015	-1.014	-1.010	-1.008	-1.004	-0.999	-0.994	-0.989	-0.982	-0.976	-0.969	-0.962	-0.954	-0.946	-0.938	-0.929	-0.919	-0.910	-0.899	-0.889	-0.879	-0.868	-0.856	-0.845	-0.834	-0.822	-0.811	-0.800	-0.789	-0.778	-0.766	-0.755	-0.746	-0.735	-0.725	-0.715	-0.705	-0.695	-0.686	-0.678	-0.666	-0.658	-0.649	-0.640	-0.631	-0.625	-0.616	-0.608	-0.601	-0.592	-0.585	-0.579	-0.571	-0.564	-0.558	-0.551	-0.545	-0.539	-0.532	-0.526	-0.520	-0.512	-0.507	-0.500	-0.494	-0.488	-0.481	-0.475	-0.469	-0.461	-0.455	-0.449	-0.442	-0.435	-0.428	-0.421	-0.415	-0.408	-0.401	-0.394	-0.385	-0.379	-0.371	-0.364	-0.356	-0.348	-0.340	-0.331	-0.324	-0.316	-0.309	-0.300	-0.292	-0.285	-0.276	-0.268	-0.260	-0.251	-0.242	-0.234	-0.226	-0.219	-0.211	-0.202	-0.194	-0.186	-0.179	-0.169	-0.161	-0.152	-0.145	-0.135	-0.128	-0.119	-0.110	-0.101	-0.091	-0.082	-0.074	-0.064	-0.055	-0.046	-0.036	-0.028	-0.019	-0.009	0.000	0.009	0.018	0.028	0.035	0.044	0.051	0.059	0.068	0.074	0.081	0.088	0.095	0.100	0.105	0.111	0.115	0.119	0.121	0.124	0.126	0.128	0.129	0.129	0.128	0.126	0.124	0.121	0.118	0.114	0.109	0.102	0.095	0.089	0.080	0.072	0.062	0.054	0.044	0.032	0.021	0.010	-0.002	-0.014	-0.026	-0.039	-0.051	-0.064	-0.076	-0.090	-0.101	-0.115	-0.128	-0.139	-0.150	-0.162	-0.172	-0.184	-0.192	-0.201	-0.211	-0.220	-0.228	-0.235	-0.242	-0.248	-0.254	-0.258	-0.262	-0.265	-0.268	-0.269	-0.270	-0.271	-0.271	-0.271	-0.270	-0.269	-0.268	-0.265	-0.264	-0.262	-0.259	-0.258	-0.256	-0.254	-0.252	-0.250	-0.249	-0.248	-0.246	-0.248	-0.246	-0.249	-0.251	-0.254	-0.256	-0.261	-0.268	-0.274	-0.281	-0.289	-0.299	-0.310	-0.321	-0.335	-0.350	-0.365	-0.381	-0.400	-0.419	-0.439	-0.460	-0.482	-0.506	-0.530	-0.556	-0.582	-0.610	-0.638	-0.665	-0.695	-0.725	-0.755	-0.785	-0.818	-0.848	-0.879	-0.911	-0.941	-0.972	-1.004	-1.034	-1.064	-1.094	-1.122	-1.149	-1.176	-1.202	-1.228	-1.251	-1.274	-1.295	-1.315	-1.332	-1.348	-1.362	-1.375	-1.386	-1.395	-1.402	-1.408	-1.410	-1.410	-1.409	-1.405	-1.399	-1.390	-1.381	-1.368	-1.352	-1.335	-1.316	-1.295	-1.271	-1.246	-1.218	-1.189	-1.158	-1.125	-1.089	-1.052	-1.014	-0.975	-0.932	-0.891	-0.848	-0.802	-0.758	-0.710	-0.664	-0.616	-0.569	-0.521	-0.471	-0.422	-0.375	-0.328	-0.279	-0.232	-0.186	-0.141	-0.096	-0.052	-0.010	0.031	0.070	0.108	0.144	0.179	0.210	0.240	0.269	0.294	0.318	0.339	0.356	0.372	0.386	0.396	0.405	0.410	0.412	0.414	0.410	0.405	0.398	0.388	0.375	0.360	0.342	0.321	0.301	0.276	0.250	0.222	0.192	0.160	0.128	0.094	0.058	0.021	-0.016	-0.055	-0.095	-0.135	-0.175	-0.215	-0.256	-0.298	-0.338	-0.378	-0.418	-0.456	-0.495	-0.531	-0.569	-0.604	-0.638	-0.671	-0.701	-0.731	-0.760	-0.786	-0.812	-0.835	-0.856	-0.876	-0.894	-0.909	-0.922	-0.934	-0.942	-0.951	-0.956	-0.960	-0.962	-0.962	-0.960	-0.956	-0.952	-0.945	-0.936	-0.926	-0.915	-0.902	-0.889	-0.874	-0.858	-0.840	-0.821	-0.801	-0.782	-0.761	-0.740	-0.718	-0.695	-0.672	-0.650	-0.626	-0.602	-0.579	-0.554	-0.530	-0.506	-0.482	-0.458	-0.435	-0.411	-0.389	-0.366	-0.344	-0.322	-0.301	-0.280	-0.260	-0.240	-0.220	-0.201	-0.182	-0.164	-0.146	-0.129	-0.112	-0.095	-0.080	-0.065	-0.050	-0.036	-0.022	-0.008	0.004	0.016	0.026	0.038	0.049	0.059	0.068	0.078	0.085	0.094	0.101	0.110	0.116	0.122	0.129	0.135	0.140	0.145	0.149	0.152	0.156	0.160	0.164	0.166	0.168	0.170	0.171	0.174	0.175	0.176	0.178	0.178	0.178	0.178	0.178	0.178	0.178	0.178	0.176	0.175	0.174	0.172	0.172	0.171	0.170	0.169	0.169	0.168	0.168	0.166	0.164	0.164	0.162	0.161	0.160	0.160	0.159	0.158	0.156	0.156	0.155	0.154	0.152	0.152	0.151	0.150	0.149	0.149	0.146	0.146	0.145	0.144	0.142	0.141	0.140	0.138	0.135	0.134	0.130	0.129	0.126	0.124	0.120	0.118	0.114	0.110	0.108	0.104	0.100	0.096	0.092	0.088	0.084	0.080	0.076	0.071	0.068	0.062	0.059	0.054	0.051	0.048	0.042	0.039	0.036	0.034	0.030	0.028	0.025	0.022	0.021	0.019	0.018	0.015	0.014	0.011	0.011	0.010	0.010	0.010	0.009	0.009	0.010	0.010	0.011	0.012	0.012	0.014	0.015	0.015	0.018	0.019	0.019	0.020	0.022	0.022	0.024	0.024	0.025	0.026	0.028	0.029	0.030	0.031	0.032	0.034	0.035	0.036	0.036	0.038	0.038	0.040	0.041	0.041	0.042	0.042	0.044	0.045	0.046	0.048	0.049	0.050	0.051	0.051	0.052	0.054	0.054	0.055	0.056	0.058	0.058	0.059	0.058	0.059	0.059	0.059	0.058	0.058	0.056	0.055	0.052	0.050	0.049	0.045	0.041	0.038	0.032	0.026	0.021	0.015	0.008	0.001	-0.008	-0.016	-0.025	-0.035	-0.045	-0.055	-0.068	-0.079	-0.091	-0.104	-0.116	-0.130	-0.144	-0.158	-0.172	-0.186	-0.201	-0.216	-0.231	-0.246	-0.261	-0.276	-0.291	-0.306	-0.320	-0.334	-0.348	-0.361	-0.375	-0.386	-0.399	-0.410	-0.422	-0.432	-0.442	-0.451	-0.460	-0.468	-0.476	-0.482	-0.489	-0.495	-0.499	-0.502	-0.506	-0.509	-0.510	-0.510	-0.511	-0.509	-0.509	-0.506	-0.502	-0.500	-0.496	-0.491	-0.488	-0.482	-0.476	-0.470	-0.462	-0.456	-0.448	-0.439	-0.431	-0.422	-0.412	-0.405	-0.395	-0.386	-0.375	-0.366	-0.356	-0.345	-0.336	-0.326	-0.315	-0.305	-0.295	-0.285	-0.275	-0.266	-0.256	-0.246	-0.236	-0.228	-0.218	-0.210	-0.200	-0.194	-0.185	-0.178	-0.170	-0.162	-0.156	-0.151	-0.146	-0.141	-0.138	-0.135	-0.131	-0.129	-0.128	-0.126	-0.126	-0.126	-0.128	-0.129	-0.131	-0.136	-0.141	-0.148	-0.154	-0.161	-0.170	-0.180	-0.191	-0.202	-0.215	-0.229	-0.242	-0.259	-0.275	-0.292	-0.310	-0.330	-0.351	-0.372	-0.394	-0.418	-0.441	-0.465	-0.489	-0.515	-0.540	-0.568	-0.592	-0.620	-0.648	-0.675	-0.702	-0.730	-0.758	-0.785	-0.812	-0.840	-0.868	-0.894	-0.920	-0.945	-0.971	-0.996	-1.020	-1.044	-1.066	-1.089	-1.109	-1.129	-1.148	-1.166	-1.182	-1.199	-1.214	-1.228	-1.240	-1.252	-1.264	-1.272	-1.282	-1.290	-1.296	-1.302	-1.306	-1.311	-1.315	-1.316	-1.319	-1.320	-1.320	-1.320	-1.319	-1.318	-1.316	-1.315	-1.312	-1.311	-1.309	-1.306	-1.305	-1.302	-1.301	-1.300	-1.300	-1.300	-1.300	-1.300	-1.301	-1.305	-1.306	-1.311	-1.315	-1.321	-1.328	-1.335	-1.345	-1.355	-1.365	-1.378	-1.390	-1.405	-1.420	-1.438	-1.455	-1.472	-1.492	-1.514	-1.535	-1.558	-1.581	-1.605	-1.629	-1.654	-1.681	-1.708	-1.734	-1.761	-1.789	-1.816	-1.845	-1.872	-1.900	-1.928	-1.955	-1.981	-2.007	-2.033	-2.056	-2.081	-2.102	-2.122	-2.144	-2.161	-2.179	-2.194	-2.208	-2.221	-2.231	-2.240	-2.246	-2.252	-2.256	-2.256	-2.255	-2.252	-2.246	-2.240	-2.230	-2.220	-2.206	-2.190	-2.174	-2.154	-2.131	-2.109	-2.084	-2.056	-2.029	-1.998	-1.966	-1.932	-1.898	-1.860	-1.822	-1.784	-1.744	-1.704	-1.661	-1.618	-1.575	-1.530	-1.486	-1.442	-1.396	-1.351	-1.305	-1.260	-1.214	-1.169	-1.124	-1.080	-1.035	-0.990	-0.946	-0.904	-0.861	-0.819	-0.779	-0.738	-0.698	-0.660	-0.621	-0.585	-0.549	-0.514	-0.480	-0.448	-0.415	-0.384	-0.355	-0.325	-0.298	-0.271	-0.245	-0.220	-0.196	-0.175	-0.151	-0.131	-0.112	-0.092	-0.074	-0.056	-0.040	-0.022	-0.008	0.008	0.021	0.035	0.048	0.060	0.071	0.082	0.092	0.102	0.112	0.121	0.130	0.139	0.146	0.154	0.161	0.168	0.175	0.181	0.188	0.194	0.199	0.205	0.210	0.215	0.220	0.225	0.230	0.235	0.239	0.244	0.249	0.254	0.258	0.262	0.268	0.271	0.276	0.281	0.286	0.291	0.296	0.301	0.308	0.312	0.318	0.324	0.329	0.336	0.342	0.349	0.355	0.362	0.369	0.376	0.384	0.390	0.398	0.406	0.415	0.422	0.431	0.440	0.449	0.459	0.466	0.476	0.485	0.496	0.505	0.515	0.525	0.535	0.545	0.555	0.565	0.574	0.585	0.594	0.604	0.615	0.624	0.632	0.641	0.650	0.660	0.669	0.676	0.684	0.691	0.698	0.704	0.710	0.714	0.719	0.724	0.726	0.729	0.731	0.731	0.734	0.732	0.732	0.730	0.728	0.724	0.721	0.715	0.710	0.704	0.696	0.689	0.680	0.671	0.661	0.650	0.640	0.628	0.615	0.602	0.589	0.575	0.561	0.546	0.530	0.516	0.500	0.484	0.469	0.452	0.436	0.420	0.405	0.389	0.374	0.359	0.344	0.329	0.315	0.300	0.288	0.274	0.260	0.250	0.238	0.226	0.218	0.208	0.199	0.192	0.185	0.179	0.174	0.169	0.164	0.161	0.160	0.158	0.158	0.158	0.158	0.160	0.164	0.166	0.170	0.175	0.180	0.185	0.191	0.198	0.205	0.211	0.219	0.228	0.235	0.244	0.252	0.261	0.269	0.278	0.286	0.295	0.301	0.310	0.318	0.325	0.332	0.339	0.344	0.350	0.356	0.360	0.365	0.368	0.371	0.375	0.376	0.378	0.379	0.379	0.379	0.376	0.375	0.372	0.369	0.365	0.361	0.356	0.350	0.344	0.338	0.330	0.322	0.314	0.306	0.296	0.288	0.278	0.268	0.256	0.246	0.235	0.224	0.211	0.199	0.186	0.174	0.161	0.149	0.135	0.122	0.110	0.096	0.085	0.072	0.060	0.048	0.035	0.022	0.011	0.000	-0.011	-0.022	-0.032	-0.042	-0.052	-0.062	-0.071	-0.080	-0.088	-0.095	-0.102	-0.110	-0.115	-0.121	-0.125	-0.130	-0.134	-0.138	-0.140	-0.142	-0.144	-0.144	-0.145	-0.145	-0.144	-0.142	-0.141	-0.139	-0.135	-0.132	-0.129	-0.126	-0.122	-0.118	-0.112	-0.109	-0.104	-0.099	-0.094	-0.089	-0.085	-0.080	-0.075	-0.071	-0.068	-0.064	-0.060	-0.058	-0.055	-0.052	-0.050	-0.050	-0.049	-0.050	-0.051	-0.052	-0.056	-0.059	-0.062	-0.068	-0.074	-0.080	-0.089	-0.096	-0.106	-0.116	-0.126	-0.138	-0.150	-0.162	-0.178	-0.191	-0.206	-0.221	-0.238	-0.254	-0.271	-0.288	-0.305	-0.322	-0.340	-0.359	-0.376	-0.395	-0.412	-0.430	-0.449	-0.465	-0.482	-0.500	-0.516	-0.532	-0.549	-0.564	-0.578	-0.591	-0.604	-0.616	-0.628	-0.638	-0.649	-0.658	-0.665	-0.672	-0.679	-0.684	-0.688	-0.692	-0.694	-0.695	-0.696	-0.698	-0.696	-0.695	-0.692	-0.689	-0.686	-0.682	-0.678	-0.674	-0.669	-0.662	-0.655	-0.649	-0.642	-0.634	-0.626	-0.619	-0.611	-0.602	-0.595	-0.586	-0.578	-0.569	-0.561	-0.552	-0.545	-0.538	-0.530	-0.522	-0.515	-0.506	-0.499	-0.491	-0.485	-0.476	-0.470	-0.462	-0.455	-0.448	-0.441	-0.434	-0.426	-0.420	-0.412	-0.405	-0.396	-0.390	-0.382	-0.375	-0.368	-0.359	-0.351	-0.342	-0.335	-0.326	-0.319	-0.310	-0.301	-0.292	-0.284	-0.275	-0.266	-0.258	-0.250	-0.240	-0.232	-0.224	-0.216	-0.208	-0.201	-0.192	-0.185	-0.179	-0.172	-0.166	-0.161	-0.156	-0.151	-0.148	-0.145	-0.141	-0.140	-0.140	-0.139	-0.140	-0.140	-0.141	-0.145	-0.148	-0.151	-0.156	-0.161	-0.168	-0.174	-0.182	-0.189	-0.198	-0.208	-0.216	-0.226	-0.236	-0.248	-0.258	-0.269	-0.280	-0.290	-0.302	-0.312	-0.322	-0.334	-0.344	-0.354	-0.362	-0.372	-0.381	-0.389	-0.396	-0.404	-0.409	-0.415	-0.419	-0.422	-0.425	-0.428	-0.428	-0.428	-0.428	-0.425	-0.422	-0.419	-0.415	-0.409	-0.402	-0.395	-0.386	-0.378	-0.368	-0.358	-0.348	-0.336	-0.325	-0.312	-0.300	-0.288	-0.275	-0.261	-0.248	-0.235	-0.221	-0.209	-0.195	-0.182	-0.170	-0.159	-0.148	-0.136	-0.126	-0.118	-0.108	-0.100	-0.094	-0.086	-0.080	-0.074	-0.070	-0.068	-0.064	-0.061	-0.060	-0.060	-0.060	-0.060	-0.061	-0.064	-0.066	-0.070	-0.074	-0.078	-0.082	-0.088	-0.092	-0.099	-0.102	-0.109	-0.114	-0.120	-0.125	-0.130	-0.135	-0.140	-0.144	-0.146	-0.150	-0.152	-0.155	-0.156	-0.156	-0.156	-0.156	-0.154	-0.151	-0.148	-0.144	-0.138	-0.131	-0.124	-0.116	-0.108	-0.099	-0.088	-0.076	-0.065	-0.052	-0.038	-0.024	-0.009	0.006	0.022	0.039	0.058	0.074	0.092	0.111	0.130	0.149	0.169	0.189	0.208	0.228	0.249	0.268	0.288	0.306	0.325	0.344	0.364	0.381	0.400	0.418	0.435	0.451	0.469	0.484	0.500	0.514	0.529	0.541	0.554	0.568	0.579	0.589	0.599	0.609	0.619	0.626	0.634	0.641	0.648	0.654	0.658	0.662	0.666	0.670	0.674	0.675	0.678	0.679	0.678	0.679	0.679	0.678	0.676	0.674	0.672	0.670	0.666	0.661	0.659	0.654	0.649	0.644	0.639	0.632	0.626	0.621	0.614	0.608	0.600	0.592	0.586	0.578	0.570	0.561	0.555	0.546	0.538	0.529	0.521	0.512	0.504	0.496	0.489	0.480	0.472	0.464	0.456	0.449	0.440	0.431	0.425	0.416	0.409	0.402	0.395	0.390	0.384	0.378	0.371	0.366	0.362	0.358	0.354	0.351	0.349	0.348	0.345	0.345	0.345	0.345	0.346	0.349	0.351	0.355	0.358	0.362	0.369	0.375	0.381	0.389	0.398	0.406	0.415	0.425	0.438	0.448	0.460	0.474	0.486	0.500	0.515	0.530	0.546	0.561	0.579	0.596	0.612	0.630	0.648	0.666	0.684	0.701	0.720	0.738	0.755	0.774	0.790	0.806	0.822	0.840	0.855	0.870	0.885	0.899	0.911	0.924	0.935	0.945	0.955	0.964	0.971	0.978	0.982	0.988	0.990	0.992	0.992	0.992	0.991	0.989	0.985	0.980	0.974	0.968	0.958	0.949	0.938	0.926	0.915	0.900	0.885	0.870	0.854	0.838	0.819	0.801	0.782	0.762	0.744	0.721	0.701	0.680	0.659	0.638	0.616	0.595	0.572	0.551	0.530	0.510	0.489	0.469	0.450	0.430	0.411	0.392	0.376	0.359	0.344	0.329	0.315	0.302	0.291	0.280	0.271	0.262	0.254	0.248	0.241	0.236	0.232	0.229	0.228	0.226	0.226	0.225	0.228	0.230	0.232	0.236	0.240	0.245	0.250	0.258	0.264	0.271	0.280	0.288	0.296	0.306	0.314	0.324	0.332	0.342	0.351	0.360	0.369	0.379	0.386	0.395	0.402	0.411	0.419	0.425	0.431	0.438	0.442	0.449	0.452	0.458	0.461	0.465	0.468	0.470	0.472	0.474	0.475	0.476	0.476	0.476	0.475	0.474	0.472	0.470	0.468	0.465	0.462	0.460	0.456	0.452	0.449	0.446	0.442	0.438	0.435	0.430	0.428	0.424	0.420	0.418	0.415	0.411	0.409	0.406	0.402	0.401	0.400	0.399	0.396	0.395	0.394	0.394	0.394	0.394	0.392	0.394	0.394	0.395	0.395	0.396	0.398	0.399	0.400	0.402	0.402	0.405	0.405	0.408	0.409	0.410	0.412	0.414	0.414	0.416	0.418	0.420	0.420	0.421	0.422	0.424	0.425	0.428	0.428	0.429	0.430	0.431	0.434	0.435	0.436	0.439	0.441	0.442	0.446	0.450	0.452	0.455	0.459	0.462	0.468	0.471	0.475	0.481	0.488	0.492	0.499	0.505	0.511	0.518	0.526	0.532	0.541	0.549	0.558	0.566	0.575	0.584	0.592	0.601	0.611	0.620	0.629	0.638	0.646	0.655	0.664	0.671	0.679	0.686	0.691	0.698	0.702	0.708	0.712	0.715	0.718	0.720	0.720	0.721	0.720	0.719	0.716	0.714	0.709	0.705	0.699	0.694	0.688	0.680	0.672	0.665	0.655	0.646	0.636	0.625	0.616	0.604	0.594	0.582	0.571	0.561	0.550	0.539	0.530	0.520	0.510	0.500	0.492	0.485	0.478	0.470	0.464	0.459	0.454	0.450	0.448	0.445	0.445	0.445	0.446	0.448	0.451	0.454	0.459	0.465	0.470	0.478	0.485	0.492	0.501	0.510	0.519	0.530	0.539	0.549	0.559	0.569	0.579	0.589	0.598	0.606	0.615	0.624	0.631	0.639	0.644	0.649	0.652	0.656	0.659	0.659	0.659	0.656	0.655	0.651	0.646	0.640	0.631	0.622	0.612	0.600	0.588	0.572	0.558	0.541	0.524	0.504	0.485	0.464	0.442	0.420	0.398	0.374	0.349	0.324	0.299	0.274	0.248	0.222	0.198	0.171	0.146	0.121	0.098	0.072	0.050	0.028	0.006	-0.015	-0.034	-0.054	-0.070	-0.086	-0.102	-0.115	-0.128	-0.140	-0.149	-0.158	-0.162	-0.168	-0.171	-0.172	-0.172	-0.171	-0.168	-0.164	-0.158	-0.150	-0.141	-0.131	-0.120	-0.106	-0.092	-0.076	-0.060	-0.042	-0.022	-0.001	0.019	0.041	0.065	0.089	0.112	0.138	0.162	0.188	0.214	0.240	0.265	0.291	0.316	0.341	0.368	0.391	0.416	0.441	0.464	0.488	0.509	0.530	0.550	0.571	0.589	0.605	0.622	0.638	0.651	0.665	0.676	0.686	0.695	0.702	0.709	0.714	0.718	0.719	0.721	0.720	0.719	0.716	0.711	0.706	0.700	0.691	0.684	0.674	0.662	0.650	0.638	0.625	0.610	0.595	0.580	0.564	0.548	0.531	0.514	0.496	0.480	0.462	0.444	0.428	0.411	0.394	0.378	0.361	0.344	0.329	0.314	0.300	0.286	0.274	0.260	0.249	0.238	0.228	0.218	0.210	0.201	0.195	0.189	0.184	0.180	0.175	0.172	0.170	0.170	0.170	0.171	0.171	0.172	0.178	0.180	0.184	0.189	0.194	0.201	0.208	0.214	0.221	0.230	0.239	0.248	0.258	0.268	0.279	0.288	0.300	0.310	0.321	0.332	0.345	0.356	0.369	0.380	0.394	0.405	0.418	0.430	0.441	0.454	0.466	0.478	0.490	0.501	0.512	0.525	0.536	0.548	0.559	0.570	0.581	0.591	0.601	0.611	0.621	0.630	0.639	0.648	0.655	0.662	0.669	0.675	0.681	0.685	0.690	0.695	0.698	0.700	0.701	0.704	0.705	0.705	0.704	0.704	0.701	0.699	0.695	0.691	0.686	0.682	0.676	0.670	0.664	0.655	0.648	0.638	0.630	0.620	0.610	0.600	0.590	0.579	0.568	0.558	0.546	0.535	0.525	0.514	0.501	0.490	0.479	0.469	0.459	0.449	0.439	0.431	0.421	0.412	0.405	0.399	0.392	0.386	0.381	0.378	0.374	0.371	0.369	0.368	0.368	0.368	0.369	0.370	0.372	0.375	0.379	0.384	0.389	0.396	0.402	0.409	0.418	0.425	0.435	0.444	0.455	0.465	0.475	0.486	0.496	0.506	0.519	0.530	0.540	0.551	0.562	0.574	0.582	0.592	0.602	0.612	0.621	0.630	0.638	0.645	0.652	0.658	0.662	0.666	0.670	0.674	0.676	0.676	0.678	0.676	0.675	0.671	0.668	0.662	0.658	0.651	0.642	0.635	0.625	0.614	0.602	0.590	0.578	0.562	0.548	0.532	0.515	0.499	0.480	0.462	0.444	0.424	0.402	0.382	0.362	0.341	0.320	0.298	0.276	0.254	0.231	0.210	0.188	0.166	0.145	0.125	0.104	0.082	0.064	0.044	0.026	0.009	-0.009	-0.025	-0.041	-0.055	-0.069	-0.081	-0.094	-0.104	-0.115	-0.122	-0.131	-0.138	-0.142	-0.148	-0.151	-0.152	-0.154	-0.154	-0.154	-0.151	-0.148	-0.144	-0.139	-0.134	-0.128	-0.119	-0.111	-0.101	-0.092	-0.082	-0.071	-0.060	-0.048	-0.036	-0.022	-0.010	0.004	0.016	0.030	0.042	0.056	0.069	0.081	0.094	0.106	0.118	0.129	0.140	0.150	0.160	0.169	0.178	0.184	0.191	0.198	0.201	0.206	0.210	0.211	0.214	0.214	0.212	0.210	0.208	0.202	0.198	0.190	0.184	0.175	0.165	0.155	0.144	0.130	0.116	0.101	0.086	0.070	0.051	0.034	0.015	-0.005	-0.026	-0.048	-0.070	-0.094	-0.116	-0.141	-0.166	-0.192	-0.219	-0.245	-0.272	-0.300	-0.326	-0.354	-0.381	-0.411	-0.439	-0.466	-0.495	-0.524	-0.550	-0.579	-0.606	-0.634	-0.661	-0.688	-0.715	-0.741	-0.766	-0.791	-0.818	-0.841	-0.865	-0.888	-0.910	-0.934	-0.955	-0.975	-0.995	-1.015	-1.032	-1.051	-1.068	-1.084	-1.099	-1.114	-1.126	-1.140	-1.152	-1.164	-1.174	-1.184	-1.191	-1.201	-1.209	-1.214	-1.221	-1.225	-1.230	-1.234	-1.236	-1.239	-1.240	-1.241	-1.242	-1.242	-1.241	-1.241	-1.240	-1.238	-1.235	-1.232	-1.230	-1.226	-1.221	-1.218	-1.214	-1.209	-1.204	-1.199	-1.194	-1.188	-1.181	-1.176	-1.169	-1.162	-1.156	-1.150	-1.144	-1.138	-1.130	-1.124	-1.116	-1.109	-1.101	-1.094	-1.086	-1.079	-1.070	-1.061	-1.054	-1.045	-1.036	-1.028	-1.018	-1.008	-0.999	-0.989	-0.976	-0.966	-0.955	-0.942	-0.931	-0.919	-0.905	-0.891	-0.878	-0.864	-0.848	-0.834	-0.816	-0.801	-0.784	-0.768	-0.750	-0.732	-0.714	-0.695	-0.675	-0.656	-0.636	-0.616	-0.596	-0.575	-0.554	-0.534	-0.512	-0.492	-0.471	-0.450	-0.429	-0.409	-0.389	-0.369	-0.349	-0.330	-0.311	-0.292	-0.275	-0.258	-0.241	-0.226	-0.210	-0.196	-0.184	-0.170	-0.159	-0.149	-0.139	-0.131	-0.124	-0.118	-0.114	-0.110	-0.108	-0.105	-0.104	-0.105	-0.108	-0.110	-0.114	-0.119	-0.124	-0.130	-0.139	-0.146	-0.155	-0.166	-0.176	-0.189	-0.201	-0.214	-0.228	-0.241	-0.256	-0.270	-0.286	-0.302	-0.318	-0.334	-0.350	-0.366	-0.381	-0.399	-0.412	-0.429	-0.444	-0.459	-0.474	-0.488	-0.501	-0.514	-0.528	-0.540	-0.552	-0.562	-0.574	-0.585	-0.594	-0.604	-0.611	-0.619	-0.625	-0.632	-0.636	-0.642	-0.646	-0.650	-0.654	-0.656	-0.658	-0.659	-0.661	-0.661	-0.661	-0.661	-0.660	-0.659	-0.658	-0.656	-0.652	-0.650	-0.648	-0.645	-0.641	-0.638	-0.634	-0.629	-0.624	-0.619	-0.614	-0.609	-0.604	-0.598	-0.591	-0.585	-0.579	-0.571	-0.564	-0.556	-0.549	-0.540	-0.532	-0.524	-0.514	-0.504	-0.495	-0.485	-0.475	-0.464	-0.452	-0.442	-0.430	-0.419	-0.406	-0.394	-0.381	-0.368	-0.355	-0.342	-0.329	-0.315	-0.301	-0.288	-0.274	-0.259	-0.246	-0.232	-0.219	-0.206	-0.194	-0.181	-0.170	-0.159	-0.149	-0.139	-0.129	-0.120	-0.112	-0.106	-0.100	-0.095	-0.091	-0.089	-0.086	-0.086	-0.088	-0.089	-0.092	-0.096	-0.102	-0.111	-0.119	-0.129	-0.141	-0.154	-0.168	-0.184	-0.200	-0.219	-0.238	-0.258	-0.280	-0.302	-0.326	-0.350	-0.375	-0.401	-0.428	-0.456	-0.484	-0.512	-0.540	-0.569	-0.599	-0.626	-0.656	-0.685	-0.714	-0.741	-0.770	-0.798	-0.825	-0.852	-0.878	-0.902	-0.928	-0.951	-0.974	-0.996	-1.018	-1.038	-1.058	-1.076	-1.094	-1.111	-1.126	-1.140	-1.155	-1.168	-1.180	-1.191	-1.201	-1.211	-1.220	-1.229	-1.238	-1.245	-1.252	-1.260	-1.268	-1.275	-1.281	-1.290	-1.298	-1.305	-1.312	-1.320	-1.328	-1.338	-1.348	-1.358	-1.368	-1.379	-1.391	-1.404	-1.418	-1.431	-1.445	-1.460	-1.476	-1.492	-1.511	-1.529	-1.548	-1.568	-1.588	-1.609	-1.630	-1.651	-1.674	-1.696	-1.720	-1.744	-1.768	-1.791	-1.815	-1.840	-1.864	-1.889	-1.912	-1.936	-1.960	-1.982	-2.006	-2.029	-2.050	-2.072	-2.094	-2.115	-2.135	-2.156	-2.176	-2.196	-2.214	-2.232	-2.250	-2.268	-2.284	-2.301	-2.318	-2.332	-2.349	-2.364	-2.378	-2.392	-2.406	-2.420	-2.434	-2.448	-2.461	-2.476	-2.490	-2.504	-2.518	-2.531	-2.546	-2.560	-2.576	-2.590	-2.605	-2.620	-2.635	-2.651	-2.665	-2.681	-2.696	-2.711	-2.728	-2.744	-2.759	-2.775	-2.789	-2.805	-2.820	-2.835	-2.850	-2.862	-2.878	-2.890	-2.904	-2.915	-2.928	-2.938	-2.948	-2.956	-2.965	-2.971	-2.978	-2.982	-2.988	-2.991	-2.991	-2.991	-2.991	-2.989	-2.986	-2.981	-2.975	-2.968	-2.959	-2.948	-2.936	-2.922	-2.908	-2.891	-2.875	-2.856	-2.836	-2.816	-2.794	-2.770	-2.746	-2.721	-2.695	-2.669	-2.641	-2.612	-2.585	-2.555	-2.525	-2.495	-2.464	-2.435	-2.404	-2.372	-2.341	-2.310	-2.280	-2.250	-2.219	-2.190	-2.161	-2.131	-2.102	-2.075	-2.047	-2.022	-1.996	-1.972	-1.949	-1.926	-1.905	-1.884	-1.864	-1.846	-1.829	-1.812	-1.798	-1.782	-1.769	-1.758	-1.745	-1.735	-1.726	-1.718	-1.710	-1.702	-1.696	-1.691	-1.686	-1.684	-1.680	-1.678	-1.676	-1.674	-1.672	-1.670	-1.670	-1.669	-1.668	-1.668	-1.666	-1.665	-1.662	-1.661	-1.658	-1.655	-1.651	-1.648	-1.642	-1.636	-1.630	-1.622	-1.615	-1.605	-1.595	-1.582	-1.570	-1.556	-1.541	-1.526	-1.509	-1.491	-1.472	-1.451	-1.429	-1.406	-1.384	-1.358	-1.332	-1.306	-1.278	-1.249	-1.220	-1.190	-1.160	-1.129	-1.096	-1.064	-1.032	-1.000	-0.968	-0.935	-0.901	-0.868	-0.836	-0.802	-0.770	-0.739	-0.708	-0.676	-0.646	-0.616	-0.589	-0.559	-0.531	-0.506	-0.481	-0.456	-0.432	-0.410	-0.389	-0.368	-0.348	-0.330	-0.312	-0.296	-0.281	-0.268	-0.255	-0.242	-0.234	-0.225	-0.216	-0.210	-0.204	-0.199	-0.196	-0.192	-0.191	-0.190	-0.190	-0.190	-0.192	-0.195	-0.198	-0.201	-0.206	-0.211	-0.218	-0.224	-0.230	-0.238	-0.245	-0.254	-0.261	-0.270	-0.279	-0.289	-0.298	-0.308	-0.318	-0.329	-0.339	-0.350	-0.361	-0.371	-0.384	-0.395	-0.406	-0.418	-0.430	-0.441	-0.454	-0.466	-0.478	-0.490	-0.501	-0.512	-0.525	-0.536	-0.549	-0.560	-0.570	-0.581	-0.592	-0.602	-0.612	-0.622	-0.631	-0.640	-0.649	-0.656	-0.664	-0.670	-0.676	-0.682	-0.688	-0.692	-0.696	-0.699	-0.701	-0.704	-0.702	-0.704	-0.702	-0.701	-0.699	-0.696	-0.692	-0.689	-0.684	-0.678	-0.671	-0.665	-0.656	-0.648	-0.639	-0.629	-0.619	-0.608	-0.596	-0.584	-0.572	-0.560	-0.545	-0.534	-0.520	-0.506	-0.492	-0.480	-0.466	-0.452	-0.440	-0.426	-0.415	-0.401	-0.389	-0.376	-0.365	-0.352	-0.341	-0.330	-0.319	-0.309	-0.298	-0.289	-0.279	-0.270	-0.261	-0.252	-0.245	-0.238	-0.231	-0.224	-0.218	-0.211	-0.206	-0.200	-0.195	-0.190	-0.185	-0.180	-0.175	-0.171	-0.166	-0.161	-0.158	-0.154	-0.149	-0.142	-0.138	-0.134	-0.128	-0.122	-0.116	-0.110	-0.104	-0.098	-0.090	-0.084	-0.075	-0.068	-0.059	-0.051	-0.041	-0.031	-0.022	-0.011	-0.001	0.009	0.020	0.031	0.044	0.055	0.069	0.081	0.095	0.108	0.120	0.134	0.148	0.161	0.175	0.189	0.202	0.218	0.231	0.245	0.260	0.274	0.289	0.302	0.318	0.331	0.345	0.360	0.374	0.388	0.401	0.414	0.428	0.440	0.454	0.465	0.478	0.489	0.500	0.510	0.521	0.531	0.539	0.548	0.555	0.562	0.570	0.576	0.581	0.588	0.591	0.594	0.596	0.599	0.599	0.600	0.599	0.596	0.595	0.591	0.589	0.582	0.579	0.572	0.565	0.558	0.550	0.540	0.531	0.520	0.509	0.499	0.486	0.474	0.460	0.446	0.432	0.418	0.404	0.389	0.375	0.360	0.346	0.331	0.316	0.301	0.288	0.274	0.260	0.248	0.234	0.221	0.211	0.199	0.189	0.179	0.170	0.161	0.154	0.146	0.140	0.135	0.129	0.125	0.121	0.119	0.118	0.116	0.118	0.118	0.120	0.121	0.124	0.126	0.131	0.135	0.139	0.144	0.148	0.154	0.158	0.164	0.169	0.174	0.180	0.184	0.189	0.192	0.195	0.200	0.202	0.205	0.206	0.205	0.206	0.205	0.202	0.200	0.196	0.191	0.186	0.180	0.171	0.162	0.151	0.141	0.130	0.115	0.101	0.086	0.070	0.051	0.034	0.014	-0.006	-0.026	-0.049	-0.070	-0.094	-0.118	-0.141	-0.166	-0.190	-0.215	-0.241	-0.266	-0.292	-0.318	-0.344	-0.369	-0.394	-0.419	-0.442	-0.468	-0.489	-0.512	-0.534	-0.554	-0.574	-0.592	-0.609	-0.626	-0.641	-0.655	-0.666	-0.678	-0.685	-0.694	-0.699	-0.702	-0.705	-0.705	-0.704	-0.700	-0.695	-0.688	-0.679	-0.666	-0.654	-0.638	-0.620	-0.601	-0.580	-0.556	-0.531	-0.505	-0.478	-0.448	-0.416	-0.382	-0.349	-0.311	-0.275	-0.238	-0.198	-0.158	-0.116	-0.074	-0.031	0.011	0.055	0.099	0.144	0.186	0.230	0.275	0.318	0.359	0.401	0.442	0.481	0.520	0.558	0.594	0.628	0.660	0.690	0.720	0.746	0.771	0.794	0.812	0.830	0.846	0.858	0.868	0.875	0.880	0.881	0.881	0.878	0.871	0.862	0.851	0.838	0.820	0.801	0.779	0.756	0.731	0.701	0.672	0.640	0.605	0.570	0.532	0.495	0.454	0.412	0.370	0.329	0.284	0.241	0.195	0.151	0.106	0.062	0.018	-0.026	-0.069	-0.111	-0.152	-0.194	-0.232	-0.271	-0.309	-0.344	-0.379	-0.410	-0.441	-0.470	-0.498	-0.522	-0.545	-0.566	-0.585	-0.601	-0.616	-0.629	-0.640	-0.649	-0.654	-0.659	-0.661	-0.662	-0.661	-0.659	-0.654	-0.648	-0.639	-0.629	-0.619	-0.605	-0.590	-0.576	-0.559	-0.542	-0.524	-0.504	-0.484	-0.462	-0.440	-0.418	-0.395	-0.372	-0.349	-0.326	-0.302	-0.278	-0.255	-0.231	-0.208	-0.185	-0.161	-0.139	-0.116	-0.095	-0.074	-0.052	-0.032	-0.012	0.006	0.025	0.042	0.060	0.076	0.092	0.108	0.121	0.135	0.149	0.161	0.172	0.184	0.194	0.204	0.214	0.221	0.228	0.235	0.240	0.245	0.250	0.254	0.256	0.258	0.260	0.261	0.262	0.262	0.264	0.262	0.262	0.261	0.260	0.256	0.255	0.251	0.249	0.246	0.244	0.240	0.238	0.234	0.230	0.228	0.224	0.220	0.218	0.214	0.211	0.208	0.205	0.202	0.201	0.199	0.198	0.196	0.195	0.194	0.192	0.192	0.192	0.194	0.194	0.195	0.198	0.199	0.201	0.204	0.206	0.209	0.211	0.215	0.219	0.222	0.228	0.232	0.235	0.240	0.245	0.250	0.254	0.259	0.264	0.268	0.272	0.278	0.282	0.286	0.290	0.295	0.299	0.301	0.305	0.308	0.311	0.314	0.315	0.318	0.318	0.319	0.320	0.321	0.321	0.322	0.324	0.322	0.322	0.321	0.320	0.321	0.319	0.318	0.316	0.315	0.312	0.311	0.310	0.309	0.306	0.305	0.302	0.300	0.300	0.298	0.296	0.296	0.295	0.294	0.292	0.291	0.291	0.291	0.290	0.289	0.289	0.290	0.290	0.290	0.291	0.291	0.292	0.292	0.294	0.295	0.295	0.296	0.298	0.298	0.298	0.300	0.300	0.301	0.301	0.301	0.301	0.302	0.304	0.304	0.304	0.306	0.306	0.306	0.306	0.308	0.308	0.309	0.310	0.310	0.311	0.312	0.312	0.314	0.315	0.315	0.316	0.318	0.320	0.321	0.322	0.324	0.326	0.328	0.330	0.331	0.334	0.335	0.336	0.339	0.340	0.341	0.342	0.344	0.346	0.346	0.348	0.349	0.349	0.348	0.348	0.348	0.346	0.344	0.342	0.340	0.336	0.332	0.329	0.326	0.320	0.314	0.308	0.301	0.295	0.286	0.279	0.269	0.260	0.250	0.239	0.229	0.218	0.206	0.194	0.181	0.168	0.155	0.142	0.129	0.115	0.102	0.089	0.076	0.062	0.050	0.036	0.022	0.011	-0.001	-0.012	-0.025	-0.035	-0.046	-0.056	-0.066	-0.075	-0.082	-0.091	-0.099	-0.105	-0.110	-0.115	-0.119	-0.122	-0.125	-0.128	-0.129	-0.129	-0.129	-0.128	-0.125	-0.122	-0.119	-0.115	-0.110	-0.104	-0.098	-0.091	-0.082	-0.076	-0.066	-0.058	-0.048	-0.038	-0.026	-0.015	-0.002	0.009	0.021	0.035	0.048	0.060	0.075	0.088	0.101	0.115	0.130	0.142	0.158	0.171	0.185	0.199	0.212	0.226	0.240	0.254	0.265	0.278	0.291	0.302	0.314	0.325	0.335	0.346	0.355	0.364	0.372	0.380	0.386	0.392	0.398	0.402	0.408	0.410	0.411	0.412	0.414	0.412	0.411	0.409	0.404	0.399	0.392	0.385	0.376	0.366	0.355	0.342	0.330	0.315	0.299	0.282	0.265	0.246	0.226	0.205	0.181	0.158	0.134	0.109	0.082	0.056	0.029	-0.001	-0.030	-0.060	-0.090	-0.120	-0.150	-0.182	-0.214	-0.245	-0.276	-0.308	-0.340	-0.371	-0.402	-0.432	-0.464	-0.492	-0.522	-0.551	-0.579	-0.606	-0.632	-0.658	-0.682	-0.706	-0.729	-0.750	-0.771	-0.789	-0.808	-0.824	-0.840	-0.854	-0.868	-0.880	-0.891	-0.901	-0.910	-0.919	-0.925	-0.931	-0.935	-0.939	-0.942	-0.945	-0.948	-0.949	-0.949	-0.950	-0.951	-0.951	-0.951	-0.950	-0.950	-0.950	-0.949	-0.949	-0.950	-0.950	-0.951	-0.951	-0.954	-0.958	-0.960	-0.964	-0.969	-0.975	-0.982	-0.990	-0.999	-1.008	-1.019	-1.032	-1.046	-1.060	-1.075	-1.092	-1.109	-1.128	-1.146	-1.168	-1.188	-1.210	-1.232	-1.256	-1.280	-1.305	-1.331	-1.356	-1.382	-1.408	-1.435	-1.462	-1.489	-1.515	-1.541	-1.569	-1.594	-1.619	-1.644	-1.668	-1.690	-1.711	-1.734	-1.752	-1.771	-1.789	-1.805	-1.820	-1.832	-1.842	-1.852	-1.861	-1.869	-1.872	-1.876	-1.876	-1.875	-1.874	-1.868	-1.861	-1.854	-1.844	-1.831	-1.818	-1.802	-1.785	-1.766	-1.746	-1.725	-1.701	-1.676	-1.650	-1.622	-1.594	-1.562	-1.531	-1.500	-1.466	-1.431	-1.396	-1.361	-1.325	-1.289	-1.251	-1.212	-1.174	-1.136	-1.098	-1.060	-1.021	-0.982	-0.944	-0.906	-0.869	-0.831	-0.795	-0.758	-0.721	-0.685	-0.650	-0.615	-0.581	-0.549	-0.515	-0.482	-0.452	-0.421	-0.392	-0.365	-0.336	-0.309	-0.284	-0.258	-0.234	-0.210	-0.188	-0.165	-0.145	-0.124	-0.105	-0.086	-0.069	-0.051	-0.035	-0.019	-0.004	0.011	0.025	0.039	0.052	0.066	0.078	0.090	0.101	0.112	0.124	0.134	0.145	0.154	0.164	0.174	0.182	0.191	0.201	0.211	0.220	0.228	0.236	0.245	0.255	0.264	0.272	0.282	0.291	0.300	0.309	0.320	0.329	0.339	0.349	0.359	0.370	0.379	0.390	0.400	0.411	0.422	0.432	0.444	0.455	0.465	0.478	0.489	0.500	0.511	0.522	0.535	0.548	0.559	0.570	0.581	0.592	0.604	0.615	0.626	0.638	0.649	0.660	0.670	0.681	0.692	0.702	0.712	0.722	0.731	0.741	0.751	0.760	0.769	0.779	0.786	0.794	0.802	0.809	0.816	0.822	0.830	0.836	0.842	0.849	0.854	0.860	0.864	0.869	0.872	0.876	0.880	0.882	0.885	0.888	0.888	0.890	0.890	0.889	0.889	0.888	0.885	0.882	0.880	0.876	0.872	0.868	0.862	0.858	0.850	0.844	0.836	0.828	0.819	0.810	0.800	0.789	0.779	0.766	0.755	0.742	0.730	0.716	0.704	0.689	0.675	0.660	0.645	0.630	0.615	0.600	0.584	0.569	0.554	0.538	0.522	0.507	0.492	0.478	0.462	0.449	0.434	0.421	0.408	0.396	0.384	0.372	0.361	0.350	0.340	0.331	0.324	0.316	0.310	0.305	0.300	0.296	0.294	0.291	0.289	0.290	0.289	0.291	0.294	0.296	0.300	0.305	0.310	0.316	0.324	0.330	0.338	0.346	0.355	0.364	0.374	0.382	0.394	0.404	0.414	0.425	0.436	0.448	0.456	0.468	0.478	0.486	0.496	0.505	0.515	0.522	0.529	0.538	0.542	0.549	0.555	0.559	0.562	0.566	0.568	0.570	0.570	0.571	0.570	0.569	0.565	0.562	0.559	0.554	0.549	0.541	0.535	0.526	0.519	0.509	0.499	0.490	0.479	0.468	0.455	0.444	0.431	0.419	0.405	0.392	0.380	0.366	0.352	0.340	0.326	0.312	0.299	0.285	0.272	0.260	0.246	0.234	0.221	0.209	0.198	0.188	0.175	0.166	0.156	0.146	0.138	0.129	0.120	0.112	0.105	0.099	0.092	0.088	0.084	0.078	0.074	0.072	0.069	0.068	0.065	0.064	0.065	0.065	0.065	0.066	0.069	0.071	0.074	0.078	0.081	0.085	0.090	0.096	0.101	0.108	0.114	0.120	0.128	0.134	0.141	0.149	0.156	0.164	0.171	0.180	0.188	0.195	0.204	0.211	0.219	0.226	0.234	0.240	0.245	0.252	0.258	0.264	0.269	0.272	0.276	0.280	0.282	0.285	0.286	0.286	0.285	0.285	0.282	0.280	0.276	0.272	0.268	0.261	0.255	0.248	0.239	0.230	0.221	0.210	0.200	0.188	0.175	0.161	0.148	0.132	0.119	0.104	0.088	0.072	0.056	0.039	0.021	0.005	-0.011	-0.029	-0.045	-0.062	-0.079	-0.096	-0.112	-0.129	-0.144	-0.159	-0.174	-0.188	-0.201	-0.215	-0.228	-0.239	-0.250	-0.260	-0.269	-0.279	-0.286	-0.294	-0.299	-0.305	-0.308	-0.311	-0.315	-0.318	-0.318	-0.318	-0.318	-0.316	-0.315	-0.314	-0.310	-0.308	-0.302	-0.298	-0.291	-0.286	-0.279	-0.272	-0.264	-0.256	-0.249	-0.241	-0.232	-0.222	-0.214	-0.205	-0.195	-0.185	-0.175	-0.165	-0.155	-0.145	-0.135	-0.124	-0.114	-0.104	-0.092	-0.082	-0.072	-0.062	-0.051	-0.042	-0.031	-0.021	-0.011	-0.001	0.009	0.018	0.028	0.035	0.045	0.052	0.061	0.071	0.079	0.088	0.094	0.101	0.109	0.115	0.121	0.129	0.134	0.139	0.144	0.149	0.152	0.155	0.159	0.160	0.162	0.164	0.164	0.165	0.164	0.162	0.161	0.159	0.155	0.151	0.148	0.141	0.135	0.129	0.121	0.114	0.104	0.096	0.085	0.075	0.065	0.054	0.041	0.029	0.018	0.005	-0.009	-0.022	-0.035	-0.049	-0.062	-0.076	-0.090	-0.104	-0.116	-0.130	-0.142	-0.155	-0.168	-0.179	-0.190	-0.200	-0.209	-0.218	-0.226	-0.234	-0.241	-0.248	-0.252	-0.256	-0.261	-0.262	-0.265	-0.266	-0.265	-0.265	-0.264	-0.260	-0.258	-0.251	-0.248	-0.241	-0.234	-0.226	-0.218	-0.209	-0.200	-0.191	-0.180	-0.169	-0.159	-0.148	-0.136	-0.125	-0.114	-0.101	-0.091	-0.079	-0.068	-0.058	-0.046	-0.035	-0.025	-0.016	-0.008	0.001	0.009	0.016	0.022	0.028	0.032	0.038	0.040	0.042	0.045	0.046	0.046	0.046	0.046	0.044	0.042	0.040	0.036	0.034	0.029	0.024	0.018	0.014	0.008	0.001	-0.005	-0.011	-0.018	-0.024	-0.031	-0.036	-0.042	-0.048	-0.052	-0.059	-0.062	-0.066	-0.069	-0.072	-0.074	-0.076	-0.076	-0.076	-0.075	-0.074	-0.071	-0.068	-0.064	-0.059	-0.052	-0.045	-0.036	-0.028	-0.018	-0.006	0.004	0.016	0.029	0.044	0.058	0.074	0.089	0.106	0.122	0.140	0.159	0.176	0.196	0.215	0.235	0.254	0.275	0.294	0.315	0.335	0.355	0.374	0.395	0.412	0.432	0.451	0.470	0.488	0.506	0.524	0.540	0.556	0.572	0.588	0.601	0.616	0.630	0.642	0.654	0.664	0.675	0.685	0.694	0.702	0.710	0.718	0.722	0.729	0.734	0.738	0.740	0.742	0.745	0.746	0.748	0.748	0.748	0.746	0.746	0.744	0.741	0.739	0.735	0.731	0.728	0.724	0.718	0.712	0.708	0.701	0.695	0.689	0.682	0.675	0.669	0.661	0.655	0.648	0.640	0.631	0.624	0.618	0.609	0.600	0.591	0.584	0.575	0.568	0.560	0.552	0.545	0.538	0.530	0.522	0.518	0.510	0.502	0.496	0.489	0.484	0.479	0.472	0.468	0.462	0.458	0.454	0.449	0.446	0.442	0.441	0.439	0.438	0.436	0.436	0.436	0.438	0.439	0.442	0.445	0.449	0.452	0.458	0.464	0.470	0.478	0.485	0.494	0.502	0.512	0.522	0.535	0.546	0.559	0.571	0.586	0.600	0.616	0.630	0.646	0.664	0.681	0.699	0.716	0.734	0.752	0.771	0.791	0.809	0.828	0.848	0.866	0.884	0.902	0.921	0.939	0.956	0.972	0.989	1.005	1.020	1.034	1.048	1.060	1.072	1.084	1.092	1.102	1.110	1.116	1.122	1.126	1.131	1.132	1.134	1.134	1.132	1.130	1.126	1.121	1.115	1.108	1.100	1.090	1.079	1.068	1.055	1.041	1.026	1.011	0.994	0.976	0.959	0.941	0.921	0.902	0.882	0.861	0.841	0.820	0.798	0.778	0.755	0.734	0.712	0.692	0.671	0.650	0.630	0.610	0.590	0.572	0.552	0.536	0.519	0.502	0.488	0.471	0.459	0.445	0.435	0.422	0.414	0.405	0.396	0.391	0.385	0.381	0.376	0.374	0.371	0.371	0.370	0.372	0.374	0.375	0.379	0.384	0.389	0.392	0.399	0.406	0.414	0.421	0.430	0.439	0.449	0.458	0.468	0.479	0.489	0.499	0.509	0.520	0.531	0.541	0.551	0.561	0.571	0.582	0.592	0.601	0.610	0.619	0.628	0.636	0.644	0.650	0.658	0.665	0.671	0.678	0.684	0.689	0.694	0.699	0.702	0.705	0.710	0.712	0.715	0.718	0.720	0.720	0.721	0.722	0.722	0.722	0.724	0.722	0.721	0.721	0.721	0.719	0.718	0.716	0.716	0.714	0.711	0.710	0.708	0.705	0.704	0.701	0.699	0.696	0.694	0.691	0.688	0.685	0.682	0.679	0.675	0.672	0.670	0.666	0.662	0.660	0.656	0.652	0.649	0.645	0.641	0.638	0.632	0.630	0.626	0.620	0.618	0.614	0.609	0.605	0.601	0.598	0.594	0.590	0.586	0.582	0.580	0.578	0.575	0.572	0.571	0.570	0.568	0.568	0.568	0.569	0.568	0.570	0.571	0.574	0.578	0.581	0.585	0.589	0.595	0.601	0.608	0.616	0.624	0.631	0.641	0.650	0.660	0.670	0.682	0.694	0.706	0.719	0.731	0.744	0.758	0.771	0.785	0.799	0.814	0.828	0.842	0.856	0.870	0.884	0.896	0.909	0.922	0.934	0.945	0.956	0.966	0.975	0.982	0.991	0.998	1.004	1.009	1.012	1.015	1.016	1.018	1.018	1.016	1.015	1.011	1.006	1.002	0.996	0.989	0.981	0.972	0.962	0.952	0.941	0.931	0.918	0.905	0.891	0.878	0.865	0.849	0.835	0.821	0.806	0.792	0.778	0.764	0.750	0.736	0.722	0.711	0.698	0.685	0.675	0.664	0.654	0.645	0.636	0.630	0.622	0.616	0.611	0.608	0.605	0.601	0.600	0.600	0.599	0.600	0.601	0.602	0.606	0.608	0.612	0.615	0.620	0.624	0.629	0.634	0.639	0.642	0.649	0.652	0.658	0.660	0.665	0.669	0.670	0.672	0.674	0.675	0.675	0.674	0.672	0.670	0.668	0.662	0.659	0.651	0.645	0.636	0.628	0.619	0.606	0.595	0.581	0.568	0.552	0.538	0.521	0.505	0.486	0.468	0.450	0.430	0.411	0.390	0.371	0.350	0.330	0.310	0.289	0.269	0.250	0.230	0.211	0.192	0.175	0.158	0.141	0.125	0.111	0.098	0.086	0.075	0.064	0.055	0.048	0.042	0.036	0.032	0.030	0.029	0.030	0.031	0.034	0.039	0.044	0.052	0.060	0.070	0.080	0.092	0.105	0.119	0.135	0.151	0.169	0.186	0.205	0.226	0.248	0.268	0.290	0.312	0.335	0.358	0.381	0.404	0.426	0.449	0.471	0.494	0.515	0.536	0.558	0.579	0.598	0.618	0.636	0.655	0.672	0.689	0.704	0.719	0.731	0.744	0.756	0.766	0.775	0.782	0.790	0.795	0.799	0.802	0.805	0.805	0.805	0.802	0.800	0.796	0.792	0.786	0.780	0.771	0.762	0.752	0.742	0.730	0.720	0.706	0.692	0.680	0.665	0.650	0.635	0.619	0.604	0.588	0.572	100.000	5.000	2.000	1.000	2.000	0.000	0.000	0.000	0.000	0.000	0.000	0.000	0.000	0.000	0.000	0.000	0.000	0.000	-0.396	-0.405	-0.414	-0.424	-0.434	-0.444	-0.455	-0.466	-0.478	-0.489	-0.500	-0.511	-0.522	-0.535	-0.545	-0.555	-0.566	-0.576	-0.585	-0.596	-0.605	-0.612	-0.620	-0.628	-0.634	-0.640	-0.645	-0.649	-0.654	-0.656	-0.659	-0.660	-0.661	-0.660	-0.660	-0.659	-0.656	-0.654	-0.650	-0.646	-0.641	-0.635	-0.629	-0.622	-0.614	-0.608	-0.598	-0.588	-0.579	-0.568	-0.558	-0.546	-0.534	-0.521	-0.510	-0.496	-0.484	-0.470	-0.458	-0.442	-0.429	-0.415	-0.401	-0.388	-0.375	-0.361	-0.348	-0.336	-0.322	-0.310	-0.300	-0.288	-0.278	-0.266	-0.258	-0.249	-0.240	-0.232	-0.225	-0.221	-0.215	-0.211	-0.208	-0.205	-0.205	-0.205	-0.206	-0.208	-0.210	-0.214	-0.219	-0.224	-0.230	-0.236	-0.246	-0.255	-0.265	-0.275	-0.286	-0.300	-0.312	-0.326	-0.340	-0.355	-0.370	-0.386	-0.401	-0.418	-0.434	-0.451	-0.468	-0.484	-0.499	-0.515	-0.531	-0.546	-0.561	-0.576	-0.589	-0.602	-0.615	-0.626	-0.638	-0.648	-0.656	-0.666	-0.674	-0.680	-0.685	-0.690	-0.695	-0.696	-0.698	-0.699	-0.698	-0.696	-0.694	-0.690	-0.686	-0.680	-0.674	-0.668	-0.660	-0.652	-0.645	-0.635	-0.626	-0.619	-0.610	-0.599	-0.590	-0.581	-0.572	-0.564	-0.555	-0.548	-0.539	-0.532	-0.526	-0.521	-0.516	-0.512	-0.510	-0.509	-0.507	-0.507	-0.510	-0.512	-0.516	-0.522	-0.529	-0.538	-0.546	-0.558	-0.569	-0.584	-0.598	-0.614	-0.631	-0.650	-0.670	-0.691	-0.714	-0.736	-0.761	-0.786	-0.811	-0.838	-0.865	-0.892	-0.920	-0.949	-0.978	-1.006	-1.035	-1.064	-1.094	-1.122	-1.150	-1.178	-1.205	-1.232	-1.258	-1.282	-1.306	-1.329	-1.350	-1.370	-1.389	-1.406	-1.422	-1.436	-1.449	-1.459	-1.469	-1.476	-1.480	-1.484	-1.485	-1.484	-1.480	-1.475	-1.468	-1.458	-1.446	-1.432	-1.416	-1.398	-1.378	-1.354	-1.330	-1.304	-1.276	-1.246	-1.214	-1.180	-1.145	-1.109	-1.070	-1.031	-0.990	-0.949	-0.905	-0.861	-0.816	-0.772	-0.726	-0.679	-0.632	-0.585	-0.538	-0.490	-0.444	-0.396	-0.350	-0.306	-0.261	-0.218	-0.174	-0.132	-0.092	-0.052	-0.016	0.020	0.055	0.086	0.119	0.146	0.172	0.198	0.219	0.239	0.256	0.271	0.284	0.294	0.301	0.306	0.308	0.306	0.302	0.296	0.289	0.279	0.264	0.249	0.231	0.211	0.189	0.164	0.138	0.109	0.079	0.048	0.014	-0.021	-0.058	-0.094	-0.132	-0.171	-0.210	-0.251	-0.291	-0.332	-0.372	-0.414	-0.454	-0.495	-0.536	-0.575	-0.615	-0.652	-0.690	-0.725	-0.761	-0.795	-0.826	-0.858	-0.888	-0.915	-0.942	-0.966	-0.989	-1.010	-1.029	-1.046	-1.061	-1.074	-1.085	-1.095	-1.102	-1.109	-1.112	-1.116	-1.118	-1.116	-1.114	-1.110	-1.105	-1.098	-1.089	-1.081	-1.069	-1.058	-1.045	-1.031	-1.018	-1.001	-0.986	-0.969	-0.952	-0.934	-0.916	-0.896	-0.878	-0.859	-0.840	-0.820	-0.800	-0.781	-0.761	-0.742	-0.722	-0.705	-0.686	-0.668	-0.650	-0.632	-0.615	-0.599	-0.581	-0.565	-0.549	-0.534	-0.519	-0.504	-0.490	-0.476	-0.461	-0.449	-0.435	-0.422	-0.410	-0.399	-0.388	-0.376	-0.366	-0.355	-0.346	-0.338	-0.329	-0.321	-0.312	-0.305	-0.298	-0.290	-0.282	-0.276	-0.271	-0.264	-0.259	-0.255	-0.249	-0.245	-0.241	-0.238	-0.234	-0.231	-0.229	-0.226	-0.225	-0.224	-0.222	-0.222	-0.222	-0.222	-0.224	-0.225	-0.226	-0.228	-0.230	-0.232	-0.234	-0.239	-0.241	-0.245	-0.248	-0.252	-0.256	-0.261	-0.265	-0.269	-0.274	-0.280	-0.284	-0.289	-0.294	-0.299	-0.302	-0.308	-0.311	-0.318	-0.321	-0.325	-0.330	-0.334	-0.338	-0.341	-0.345	-0.348	-0.350	-0.352	-0.356	-0.358	-0.360	-0.361	-0.362	-0.364	-0.364	-0.364	-0.364	-0.364	-0.364	-0.362	-0.361	-0.360	-0.359	-0.358	-0.356	-0.354	-0.352	-0.351	-0.349	-0.346	-0.345	-0.344	-0.340	-0.339	-0.336	-0.335	-0.334	-0.332	-0.330	-0.329	-0.328	-0.326	-0.326	-0.324	-0.324	-0.324	-0.324	-0.324	-0.325	-0.324	-0.326	-0.328	-0.329	-0.330	-0.332	-0.335	-0.339	-0.342	-0.345	-0.349	-0.354	-0.359	-0.364	-0.370	-0.374	-0.380	-0.388	-0.395	-0.402	-0.410	-0.418	-0.425	-0.435	-0.444	-0.452	-0.464	-0.474	-0.484	-0.495	-0.506	-0.518	-0.529	-0.541	-0.552	-0.564	-0.576	-0.588	-0.600	-0.611	-0.622	-0.635	-0.646	-0.658	-0.668	-0.679	-0.690	-0.701	-0.711	-0.720	-0.729	-0.738	-0.746	-0.755	-0.762	-0.768	-0.775	-0.780	-0.786	-0.791	-0.794	-0.798	-0.801	-0.804	-0.806	-0.808	-0.809	-0.809	-0.808	-0.808	-0.808	-0.806	-0.804	-0.802	-0.800	-0.798	-0.795	-0.791	-0.789	-0.786	-0.782	-0.779	-0.775	-0.772	-0.769	-0.765	-0.762	-0.759	-0.758	-0.754	-0.751	-0.749	-0.746	-0.745	-0.742	-0.741	-0.740	-0.740	-0.738	-0.738	-0.738	-0.738	-0.739	-0.739	-0.739	-0.740	-0.742	-0.742	-0.744	-0.746	-0.749	-0.750	-0.751	-0.754	-0.756	-0.759	-0.760	-0.762	-0.765	-0.768	-0.769	-0.771	-0.771	-0.774	-0.775	-0.776	-0.778	-0.778	-0.779	-0.779	-0.779	-0.778	-0.778	-0.776	-0.775	-0.774	-0.770	-0.769	-0.765	-0.762	-0.759	-0.756	-0.752	-0.748	-0.742	-0.738	-0.732	-0.728	-0.721	-0.715	-0.710	-0.702	-0.695	-0.689	-0.681	-0.674	-0.668	-0.659	-0.651	-0.644	-0.635	-0.628	-0.619	-0.611	-0.602	-0.595	-0.586	-0.580	-0.571	-0.562	-0.555	-0.548	-0.540	-0.532	-0.525	-0.519	-0.511	-0.505	-0.499	-0.494	-0.488	-0.482	-0.479	-0.474	-0.470	-0.468	-0.464	-0.461	-0.459	-0.459	-0.458	-0.458	-0.458	-0.459	-0.460	-0.462	-0.465	-0.469	-0.474	-0.479	-0.485	-0.492	-0.500	-0.507	-0.518	-0.528	-0.538	-0.550	-0.560	-0.574	-0.586	-0.601	-0.616	-0.631	-0.646	-0.662	-0.679	-0.695	-0.712	-0.731	-0.749	-0.768	-0.785	-0.804	-0.821	-0.841	-0.860	-0.878	-0.895	-0.912	-0.931	-0.948	-0.964	-0.980	-0.996	-1.011	-1.026	-1.040	-1.054	-1.065	-1.076	-1.088	-1.098	-1.108	-1.116	-1.122	-1.130	-1.135	-1.140	-1.144	-1.148	-1.150	-1.152	-1.152	-1.154	-1.154	-1.152	-1.150	-1.149	-1.145	-1.142	-1.140	-1.138	-1.134	-1.130	-1.128	-1.122	-1.120	-1.116	-1.114	-1.111	-1.110	-1.109	-1.109	-1.108	-1.108	-1.109	-1.110	-1.112	-1.116	-1.120	-1.126	-1.131	-1.139	-1.146	-1.155	-1.165	-1.176	-1.189	-1.201	-1.215	-1.230	-1.245	-1.262	-1.280	-1.298	-1.316	-1.336	-1.358	-1.376	-1.398	-1.421	-1.442	-1.465	-1.486	-1.509	-1.532	-1.555	-1.578	-1.600	-1.622	-1.644	-1.666	-1.686	-1.706	-1.728	-1.746	-1.764	-1.781	-1.798	-1.812	-1.828	-1.840	-1.851	-1.861	-1.871	-1.878	-1.884	-1.889	-1.891	-1.892	-1.894	-1.892	-1.889	-1.884	-1.878	-1.869	-1.860	-1.849	-1.835	-1.820	-1.804	-1.786	-1.766	-1.746	-1.724	-1.699	-1.672	-1.646	-1.618	-1.588	-1.556	-1.524	-1.490	-1.455	-1.419	-1.381	-1.344	-1.305	-1.265	-1.224	-1.181	-1.139	-1.095	-1.050	-1.005	-0.961	-0.915	-0.869	-0.821	-0.775	-0.726	-0.679	-0.631	-0.582	-0.535	-0.488	-0.440	-0.391	-0.345	-0.298	-0.250	-0.204	-0.158	-0.112	-0.066	-0.022	0.022	0.065	0.106	0.150	0.189	0.229	0.268	0.305	0.342	0.379	0.414	0.446	0.479	0.511	0.541	0.569	0.598	0.624	0.650	0.674	0.696	0.719	0.740	0.759	0.778	0.794	0.811	0.826	0.840	0.851	0.864	0.875	0.884	0.894	0.901	0.909	0.914	0.919	0.924	0.928	0.931	0.934	0.935	0.936	0.936	0.936	0.936	0.936	0.935	0.934	0.932	0.930	0.929	0.928	0.925	0.922	0.921	0.919	0.916	0.914	0.912	0.910	0.909	0.906	0.905	0.904	0.902	0.901	0.901	0.900	0.901	0.901	0.902	0.902	0.904	0.905	0.906	0.909	0.911	0.914	0.916	0.919	0.924	0.928	0.931	0.936	0.941	0.946	0.952	0.960	0.966	0.974	0.981	0.989	0.998	1.005	1.014	1.022	1.032	1.042	1.052	1.062	1.072	1.084	1.094	1.105	1.116	1.129	1.139	1.151	1.162	1.175	1.186	1.198	1.210	1.221	1.232	1.242	1.254	1.264	1.274	1.282	1.291	1.300	1.309	1.315	1.322	1.329	1.332	1.338	1.342	1.344	1.346	1.348	1.348	1.346	1.345	1.342	1.339	1.334	1.328	1.321	1.312	1.304	1.295	1.285	1.272	1.260	1.246	1.231	1.216	1.201	1.185	1.168	1.149	1.130	1.111	1.091	1.072	1.051	1.030	1.009	0.989	0.966	0.945	0.922	0.902	0.881	0.860	0.840	0.819	0.799	0.779	0.760	0.741	0.722	0.705	0.688	0.671	0.656	0.640	0.626	0.612	0.601	0.590	0.579	0.569	0.560	0.552	0.544	0.536	0.530	0.526	0.520	0.516	0.512	0.510	0.507	0.506	0.504	0.502	0.502	0.501	0.501	0.501	0.500	0.500	0.500	0.500	0.500	0.500	0.499	0.499	0.498	0.496	0.494	0.492	0.490	0.488	0.484	0.481	0.478	0.472	0.468	0.462	0.456	0.450	0.441	0.434	0.425	0.416	0.406	0.398	0.386	0.376	0.364	0.352	0.340	0.328	0.314	0.301	0.288	0.274	0.260	0.246	0.232	0.218	0.202	0.189	0.174	0.158	0.144	0.128	0.114	0.099	0.085	0.070	0.056	0.044	0.029	0.016	0.004	-0.010	-0.021	-0.032	-0.045	-0.056	-0.068	-0.078	-0.088	-0.096	-0.105	-0.114	-0.121	-0.129	-0.135	-0.142	-0.148	-0.152	-0.158	-0.160	-0.164	-0.166	-0.169	-0.171	-0.171	-0.172	-0.172	-0.171	-0.170	-0.169	-0.168	-0.164	-0.161	-0.159	-0.154	-0.150	-0.146	-0.141	-0.138	-0.132	-0.128	-0.122	-0.116	-0.111	-0.105	-0.099	-0.094	-0.089	-0.084	-0.079	-0.072	-0.069	-0.064	-0.060	-0.056	-0.052	-0.049	-0.046	-0.044	-0.042	-0.041	-0.041	-0.041	-0.042	-0.044	-0.045	-0.048	-0.050	-0.055	-0.059	-0.064	-0.069	-0.075	-0.081	-0.089	-0.095	-0.105	-0.112	-0.121	-0.131	-0.140	-0.151	-0.160	-0.171	-0.182	-0.194	-0.205	-0.218	-0.228	-0.240	-0.251	-0.262	-0.274	-0.286	-0.298	-0.310	-0.320	-0.331	-0.341	-0.351	-0.361	-0.371	-0.381	-0.390	-0.399	-0.406	-0.415	-0.421	-0.429	-0.434	-0.439	-0.445	-0.450	-0.454	-0.458	-0.460	-0.462	-0.465	-0.466	-0.468	-0.469	-0.470	-0.470	-0.470	-0.469	-0.468	-0.466	-0.465	-0.464	-0.460	-0.458	-0.455	-0.451	-0.448	-0.444	-0.440	-0.436	-0.431	-0.428	-0.422	-0.418	-0.412	-0.406	-0.401	-0.395	-0.390	-0.384	-0.378	-0.370	-0.362	-0.356	-0.349	-0.341	-0.332	-0.324	-0.316	-0.308	-0.299	-0.290	-0.280	-0.271	-0.262	-0.254	-0.244	-0.234	-0.224	-0.214	-0.204	-0.192	-0.182	-0.174	-0.164	-0.154	-0.144	-0.134	-0.124	-0.115	-0.105	-0.098	-0.088	-0.080	-0.071	-0.065	-0.056	-0.050	-0.044	-0.038	-0.034	-0.029	-0.025	-0.022	-0.020	-0.019	-0.018	-0.018	-0.019	-0.020	-0.024	-0.025	-0.030	-0.035	-0.040	-0.046	-0.052	-0.059	-0.066	-0.075	-0.084	-0.094	-0.104	-0.114	-0.124	-0.136	-0.146	-0.159	-0.170	-0.182	-0.194	-0.206	-0.218	-0.229	-0.240	-0.251	-0.261	-0.270	-0.280	-0.289	-0.298	-0.305	-0.311	-0.318	-0.322	-0.328	-0.331	-0.334	-0.336	-0.338	-0.338	-0.336	-0.334	-0.330	-0.325	-0.320	-0.315	-0.308	-0.300	-0.290	-0.281	-0.270	-0.259	-0.248	-0.234	-0.221	-0.208	-0.194	-0.179	-0.164	-0.149	-0.134	-0.116	-0.101	-0.085	-0.070	-0.055	-0.040	-0.025	-0.010	0.005	0.018	0.031	0.044	0.055	0.068	0.078	0.088	0.096	0.104	0.112	0.119	0.124	0.129	0.132	0.135	0.139	0.140	0.141	0.142	0.141	0.141	0.140	0.136	0.134	0.131	0.129	0.124	0.119	0.115	0.110	0.105	0.101	0.095	0.091	0.086	0.081	0.078	0.074	0.069	0.066	0.062	0.061	0.059	0.058	0.056	0.056	0.056	0.059	0.060	0.062	0.065	0.069	0.072	0.078	0.082	0.089	0.095	0.102	0.110	0.119	0.128	0.138	0.146	0.158	0.169	0.180	0.192	0.205	0.216	0.230	0.242	0.255	0.270	0.284	0.298	0.311	0.326	0.339	0.352	0.368	0.380	0.394	0.409	0.421	0.435	0.449	0.461	0.474	0.488	0.499	0.511	0.524	0.535	0.546	0.556	0.566	0.576	0.586	0.595	0.604	0.611	0.620	0.628	0.634	0.640	0.648	0.652	0.658	0.664	0.668	0.671	0.675	0.678	0.680	0.682	0.685	0.685	0.686	0.688	0.688	0.686	0.685	0.684	0.681	0.680	0.678	0.674	0.670	0.666	0.661	0.656	0.651	0.645	0.640	0.634	0.626	0.620	0.612	0.604	0.598	0.589	0.581	0.572	0.564	0.555	0.546	0.538	0.528	0.519	0.509	0.500	0.490	0.480	0.470	0.461	0.450	0.441	0.431	0.421	0.412	0.402	0.392	0.384	0.375	0.368	0.359	0.351	0.344	0.336	0.330	0.325	0.320	0.315	0.311	0.308	0.304	0.302	0.300	0.299	0.299	0.299	0.300	0.302	0.304	0.309	0.312	0.318	0.322	0.329	0.336	0.344	0.352	0.364	0.374	0.386	0.398	0.411	0.425	0.440	0.455	0.472	0.489	0.506	0.524	0.542	0.561	0.581	0.600	0.620	0.641	0.660	0.680	0.701	0.722	0.742	0.762	0.784	0.804	0.824	0.844	0.864	0.882	0.901	0.919	0.936	0.952	0.969	0.984	0.998	1.010	1.022	1.034	1.044	1.052	1.060	1.069	1.074	1.079	1.082	1.085	1.085	1.086	1.085	1.084	1.080	1.075	1.070	1.062	1.056	1.048	1.039	1.028	1.016	1.004	0.991	0.976	0.961	0.946	0.930	0.914	0.898	0.879	0.861	0.844	0.825	0.808	0.788	0.770	0.751	0.732	0.714	0.696	0.679	0.661	0.645	0.628	0.611	0.596	0.582	0.568	0.554	0.541	0.529	0.518	0.506	0.495	0.488	0.478	0.470	0.462	0.458	0.451	0.446	0.442	0.439	0.436	0.434	0.434	0.434	0.434	0.435	0.436	0.439	0.441	0.445	0.448	0.451	0.455	0.459	0.462	0.466	0.471	0.475	0.479	0.482	0.486	0.490	0.492	0.496	0.499	0.501	0.502	0.505	0.506	0.506	0.506	0.506	0.505	0.505	0.502	0.500	0.496	0.492	0.489	0.482	0.478	0.471	0.465	0.458	0.449	0.440	0.431	0.421	0.411	0.401	0.390	0.378	0.368	0.355	0.341	0.330	0.316	0.304	0.291	0.278	0.265	0.252	0.239	0.226	0.212	0.199	0.186	0.174	0.160	0.149	0.136	0.125	0.112	0.101	0.091	0.081	0.071	0.060	0.051	0.042	0.034	0.024	0.016	0.009	0.001	-0.006	-0.012	-0.018	-0.024	-0.028	-0.034	-0.038	-0.042	-0.045	-0.049	-0.051	-0.052	-0.054	-0.055	-0.056	-0.058	-0.056	-0.055	-0.055	-0.052	-0.050	-0.046	-0.042	-0.038	-0.032	-0.028	-0.021	-0.015	-0.008	0.001	0.010	0.020	0.029	0.039	0.051	0.064	0.074	0.088	0.100	0.115	0.129	0.144	0.159	0.175	0.191	0.208	0.225	0.242	0.259	0.275	0.294	0.311	0.330	0.348	0.364	0.382	0.399	0.418	0.432	0.449	0.464	0.480	0.494	0.506	0.520	0.532	0.544	0.554	0.565	0.572	0.581	0.588	0.594	0.599	0.602	0.605	0.606	0.606	0.608	0.605	0.604	0.601	0.596	0.592	0.586	0.579	0.571	0.562	0.555	0.545	0.535	0.525	0.514	0.501	0.490	0.479	0.466	0.455	0.444	0.431	0.420	0.409	0.398	0.385	0.375	0.366	0.355	0.348	0.339	0.331	0.324	0.318	0.312	0.306	0.302	0.300	0.296	0.294	0.292	0.292	0.292	0.292	0.294	0.296	0.298	0.301	0.302	0.306	0.310	0.312	0.316	0.320	0.325	0.328	0.331	0.334	0.336	0.340	0.341	0.342	0.342	0.342	0.341	0.340	0.338	0.334	0.329	0.324	0.319	0.310	0.301	0.292	0.281	0.270	0.258	0.242	0.228	0.210	0.192	0.175	0.155	0.134	0.114	0.091	0.068	0.044	0.019	-0.005	-0.031	-0.058	-0.084	-0.110	-0.138	-0.164	-0.190	-0.216	-0.242	-0.268	-0.292	-0.319	-0.342	-0.366	-0.388	-0.410	-0.430	-0.449	-0.466	-0.484	-0.499	-0.512	-0.525	-0.536	-0.546	-0.554	-0.560	-0.565	-0.566	-0.569	-0.568	-0.565	-0.561	-0.555	-0.549	-0.540	-0.530	-0.518	-0.504	-0.490	-0.474	-0.456	-0.436	-0.416	-0.395	-0.374	-0.349	-0.325	-0.300	-0.274	-0.248	-0.221	-0.195	-0.168	-0.141	-0.114	-0.088	-0.060	-0.034	-0.008	0.018	0.044	0.069	0.092	0.116	0.139	0.160	0.180	0.199	0.218	0.234	0.250	0.264	0.278	0.289	0.299	0.308	0.314	0.319	0.322	0.326	0.326	0.326	0.325	0.321	0.316	0.310	0.302	0.294	0.285	0.272	0.260	0.248	0.234	0.219	0.202	0.185	0.169	0.151	0.132	0.114	0.094	0.074	0.055	0.035	0.015	-0.005	-0.024	-0.044	-0.064	-0.084	-0.102	-0.121	-0.140	-0.156	-0.174	-0.190	-0.205	-0.220	-0.235	-0.249	-0.261	-0.274	-0.285	-0.295	-0.305	-0.315	-0.322	-0.330	-0.335	-0.342	-0.346	-0.350	-0.352	-0.355	-0.356	-0.356	-0.356	-0.356	-0.354	-0.351	-0.349	-0.345	-0.340	-0.336	-0.330	-0.324	-0.318	-0.310	-0.302	-0.294	-0.285	-0.275	-0.266	-0.256	-0.245	-0.235	-0.224	-0.211	-0.200	-0.188	-0.176	-0.164	-0.151	-0.139	-0.124	-0.112	-0.099	-0.086	-0.072	-0.060	-0.046	-0.034	-0.021	-0.008	0.005	0.018	0.030	0.044	0.056	0.069	0.080	0.091	0.102	0.114	0.124	0.132	0.142	0.151	0.159	0.166	0.174	0.180	0.186	0.190	0.195	0.200	0.204	0.206	0.208	0.209	0.210	0.210	0.209	0.208	0.205	0.201	0.198	0.194	0.189	0.184	0.178	0.170	0.164	0.156	0.148	0.140	0.131	0.121	0.112	0.102	0.092	0.084	0.074	0.064	0.052	0.044	0.034	0.024	0.014	0.004	-0.005	-0.014	-0.022	-0.030	-0.039	-0.045	-0.052	-0.059	-0.064	-0.069	-0.074	-0.076	-0.080	-0.082	-0.084	-0.084	-0.084	-0.082	-0.081	-0.079	-0.075	-0.071	-0.066	-0.060	-0.054	-0.046	-0.038	-0.030	-0.020	-0.010	0.000	0.012	0.024	0.035	0.048	0.061	0.074	0.088	0.101	0.115	0.129	0.142	0.156	0.170	0.184	0.198	0.211	0.225	0.238	0.250	0.261	0.274	0.285	0.295	0.305	0.315	0.324	0.331	0.339	0.345	0.350	0.355	0.359	0.361	0.362	0.364	0.364	0.362	0.360	0.356	0.351	0.346	0.339	0.332	0.322	0.314	0.302	0.291	0.279	0.265	0.251	0.236	0.220	0.202	0.185	0.168	0.148	0.128	0.108	0.086	0.065	0.044	0.021	-0.002	-0.024	-0.048	-0.071	-0.094	-0.116	-0.141	-0.162	-0.186	-0.208	-0.230	-0.251	-0.272	-0.292	-0.312	-0.331	-0.350	-0.368	-0.385	-0.401	-0.416	-0.431	-0.444	-0.456	-0.468	-0.479	-0.486	-0.496	-0.502	-0.509	-0.512	-0.516	-0.519	-0.520	-0.520	-0.519	-0.516	-0.514	-0.510	-0.505	-0.499	-0.491	-0.482	-0.474	-0.464	-0.454	-0.442	-0.431	-0.418	-0.405	-0.391	-0.379	-0.365	-0.349	-0.334	-0.319	-0.304	-0.289	-0.274	-0.259	-0.245	-0.230	-0.218	-0.204	-0.190	-0.178	-0.165	-0.154	-0.144	-0.134	-0.125	-0.118	-0.110	-0.105	-0.100	-0.096	-0.094	-0.094	-0.092	-0.094	-0.096	-0.100	-0.105	-0.112	-0.120	-0.129	-0.139	-0.150	-0.164	-0.179	-0.195	-0.211	-0.230	-0.250	-0.271	-0.294	-0.316	-0.342	-0.369	-0.395	-0.424	-0.452	-0.481	-0.512	-0.544	-0.576	-0.610	-0.644	-0.678	-0.714	-0.748	-0.784	-0.820	-0.856	-0.892	-0.929	-0.965	-1.001	-1.038	-1.074	-1.109	-1.145	-1.180	-1.215	-1.249	-1.282	-1.315	-1.349	-1.380	-1.411	-1.441	-1.471	-1.499	-1.526	-1.554	-1.579	-1.602	-1.626	-1.649	-1.669	-1.688	-1.708	-1.724	-1.740	-1.754	-1.768	-1.779	-1.790	-1.799	-1.805	-1.812	-1.818	-1.821	-1.824	-1.825	-1.824	-1.822	-1.820	-1.816	-1.810	-1.804	-1.796	-1.788	-1.779	-1.768	-1.756	-1.744	-1.730	-1.715	-1.700	-1.684	-1.668	-1.649	-1.630	-1.611	-1.592	-1.571	-1.551	-1.530	-1.509	-1.488	-1.465	-1.442	-1.420	-1.398	-1.374	-1.350	-1.328	-1.305	-1.281	-1.258	-1.234	-1.210	-1.188	-1.164	-1.140	-1.116	-1.094	-1.070	-1.046	-1.024	-1.000	-0.978	-0.954	-0.929	-0.906	-0.882	-0.860	-0.836	-0.814	-0.789	-0.766	-0.742	-0.719	-0.695	-0.672	-0.649	-0.625	-0.601	-0.579	-0.555	-0.532	-0.507	-0.485	-0.461	-0.439	-0.416	-0.394	-0.370	-0.349	-0.328	-0.304	-0.284	-0.262	-0.241	-0.222	-0.202	-0.184	-0.166	-0.149	-0.131	-0.115	-0.101	-0.086	-0.074	-0.060	-0.049	-0.039	-0.030	-0.020	-0.014	-0.008	-0.002	0.001	0.004	0.006	0.006	0.005	0.005	0.001	-0.002	-0.006	-0.012	-0.020	-0.026	-0.035	-0.045	-0.055	-0.066	-0.078	-0.089	-0.102	-0.115	-0.130	-0.144	-0.159	-0.175	-0.190	-0.205	-0.220	-0.236	-0.251	-0.268	-0.282	-0.298	-0.314	-0.328	-0.342	-0.356	-0.369	-0.381	-0.395	-0.408	-0.419	-0.430	-0.441	-0.450	-0.461	-0.469	-0.478	-0.485	-0.492	-0.499	-0.504	-0.509	-0.512	-0.518	-0.520	-0.522	-0.524	-0.524	-0.525	-0.525	-0.525	-0.524	-0.521	-0.520	-0.518	-0.514	-0.510	-0.507	-0.502	-0.499	-0.492	-0.486	-0.481	-0.474	-0.466	-0.459	-0.450	-0.441	-0.432	-0.422	-0.411	-0.400	-0.389	-0.375	-0.362	-0.349	-0.335	-0.320	-0.305	-0.289	-0.271	-0.255	-0.236	-0.219	-0.199	-0.180	-0.161	-0.140	-0.120	-0.099	-0.078	-0.056	-0.034	-0.010	0.011	0.034	0.056	0.080	0.104	0.126	0.149	0.170	0.192	0.214	0.236	0.256	0.276	0.295	0.312	0.330	0.346	0.361	0.374	0.386	0.399	0.409	0.416	0.422	0.429	0.432	0.435	0.435	0.432	0.430	0.425	0.418	0.409	0.399	0.385	0.370	0.354	0.335	0.315	0.294	0.269	0.244	0.216	0.186	0.156	0.124	0.090	0.056	0.020	-0.018	-0.055	-0.095	-0.134	-0.175	-0.216	-0.258	-0.300	-0.342	-0.385	-0.429	-0.471	-0.514	-0.555	-0.599	-0.641	-0.682	-0.722	-0.762	-0.802	-0.840	-0.879	-0.916	-0.952	-0.988	-1.021	-1.055	-1.086	-1.118	-1.148	-1.178	-1.205	-1.231	-1.256	-1.281	-1.305	-1.326	-1.348	-1.369	-1.389	-1.406	-1.425	-1.442	-1.460	-1.475	-1.491	-1.508	-1.521	-1.538	-1.551	-1.566	-1.581	-1.595	-1.609	-1.624	-1.638	-1.652	-1.666	-1.682	-1.698	-1.714	-1.730	-1.746	-1.762	-1.781	-1.799	-1.818	-1.838	-1.856	-1.878	-1.899	-1.920	-1.942	-1.965	-1.989	-2.013	-2.038	-2.062	-2.088	-2.114	-2.139	-2.165	-2.191	-2.220	-2.246	-2.275	-2.301	-2.330	-2.356	-2.385	-2.414	-2.440	-2.469	-2.498	-2.526	-2.554	-2.582	-2.611	-2.639	-2.666	-2.695	-2.722	-2.750	-2.779	-2.806	-2.834	-2.861	-2.888	-2.915	-2.942	-2.968	-2.995	-3.021	-3.046	-3.074	-3.099	-3.126	-3.151	-3.178	-3.204	-3.229	-3.255	-3.281	-3.306	-3.331	-3.356	-3.381	-3.406	-3.429	-3.454	-3.476	-3.499	-3.522	-3.545	-3.566	-3.589	-3.608	-3.629	-3.649	-3.668	-3.685	-3.702	-3.719	-3.735	-3.749	-3.764	-3.775	-3.788	-3.799	-3.808	-3.816	-3.824	-3.829	-3.832	-3.835	-3.838	-3.838	-3.835	-3.834	-3.829	-3.824	-3.815	-3.808	-3.796	-3.784	-3.770	-3.755	-3.740	-3.721	-3.701	-3.681	-3.658	-3.635	-3.609	-3.582	-3.555	-3.526	-3.496	-3.465	-3.434	-3.401	-3.368	-3.334	-3.299	-3.262	-3.228	-3.190	-3.154	-3.116	-3.079	-3.042	-3.004	-2.966	-2.929	-2.892	-2.855	-2.819	-2.782	-2.745	-2.710	-2.676	-2.642	-2.609	-2.578	-2.548	-2.518	-2.489	-2.460	-2.434	-2.409	-2.384	-2.361	-2.339	-2.318	-2.300	-2.280	-2.264	-2.249	-2.235	-2.222	-2.210	-2.200	-2.191	-2.181	-2.174	-2.169	-2.162	-2.159	-2.156	-2.154	-2.151	-2.150	-2.149	-2.149	-2.149	-2.149	-2.149	-2.150	-2.150	-2.150	-2.150	-2.149	-2.148	-2.146	-2.144	-2.141	-2.139	-2.132	-2.128	-2.121	-2.114	-2.104	-2.095	-2.082	-2.071	-2.058	-2.042	-2.025	-2.007	-1.988	-1.968	-1.945	-1.920	-1.895	-1.866	-1.839	-1.809	-1.776	-1.744	-1.710	-1.675	-1.639	-1.601	-1.562	-1.522	-1.482	-1.441	-1.399	-1.358	-1.314	-1.271	-1.228	-1.184	-1.139	-1.094	-1.049	-1.006	-0.961	-0.918	-0.874	-0.830	-0.789	-0.745	-0.704	-0.664	-0.624	-0.585	-0.546	-0.509	-0.472	-0.439	-0.405	-0.372	-0.340	-0.310	-0.282	-0.255	-0.229	-0.205	-0.181	-0.160	-0.140	-0.120	-0.102	-0.088	-0.072	-0.059	-0.048	-0.038	-0.029	-0.020	-0.014	-0.009	-0.004	-0.001	0.000	0.000	0.000	-0.001	-0.004	-0.008	-0.012	-0.018	-0.022	-0.030	-0.039	-0.046	-0.055	-0.065	-0.075	-0.085	-0.096	-0.109	-0.120	-0.131	-0.144	-0.158	-0.169	-0.181	-0.195	-0.208	-0.220	-0.232	-0.246	-0.258	-0.269	-0.281	-0.291	-0.302	-0.312	-0.321	-0.331	-0.340	-0.348	-0.354	-0.360	-0.365	-0.370	-0.374	-0.376	-0.379	-0.380	-0.380	-0.380	-0.379	-0.376	-0.372	-0.369	-0.364	-0.358	-0.351	-0.344	-0.335	-0.326	-0.316	-0.305	-0.294	-0.281	-0.270	-0.258	-0.244	-0.229	-0.215	-0.200	-0.185	-0.170	-0.154	-0.138	-0.122	-0.106	-0.091	-0.075	-0.060	-0.045	-0.030	-0.015	-0.001	0.011	0.025	0.038	0.049	0.061	0.071	0.081	0.090	0.100	0.109	0.116	0.122	0.129	0.135	0.140	0.144	0.148	0.150	0.152	0.154	0.155	0.155	0.156	0.155	0.154	0.150	0.149	0.145	0.142	0.140	0.135	0.131	0.128	0.122	0.118	0.114	0.108	0.102	0.098	0.092	0.086	0.082	0.078	0.071	0.066	0.061	0.056	0.052	0.048	0.044	0.039	0.035	0.031	0.028	0.025	0.021	0.019	0.018	0.015	0.012	0.011	0.010	0.009	0.008	0.008	0.008	0.009	0.010	0.011	0.011	0.014	0.015	0.018	0.021	0.024	0.026	0.030	0.034	0.038	0.042	0.048	0.054	0.059	0.066	0.071	0.079	0.085	0.092	0.100	0.108	0.115	0.124	0.132	0.140	0.149	0.158	0.165	0.175	0.182	0.191	0.198	0.206	0.214	0.220	0.228	0.234	0.240	0.245	0.251	0.255	0.260	0.262	0.265	0.266	0.268	0.268	0.266	0.265	0.262	0.260	0.256	0.251	0.245	0.239	0.231	0.222	0.214	0.202	0.192	0.180	0.166	0.154	0.140	0.125	0.110	0.094	0.079	0.062	0.045	0.029	0.012	-0.004	-0.022	-0.039	-0.056	-0.071	-0.089	-0.104	-0.119	-0.135	-0.149	-0.162	-0.174	-0.186	-0.199	-0.209	-0.219	-0.228	-0.236	-0.242	-0.248	-0.254	-0.256	-0.260	-0.261	-0.262	-0.261	-0.260	-0.259	-0.255	-0.251	-0.246	-0.240	-0.234	-0.228	-0.220	-0.212	-0.204	-0.196	-0.188	-0.179	-0.169	-0.160	-0.151	-0.142	-0.134	-0.126	-0.119	-0.110	-0.105	-0.099	-0.094	-0.090	-0.086	-0.085	-0.082	-0.084	-0.084	-0.085	-0.089	-0.094	-0.099	-0.106	-0.115	-0.124	-0.135	-0.149	-0.161	-0.176	-0.192	-0.209	-0.228	-0.248	-0.268	-0.289	-0.311	-0.335	-0.359	-0.382	-0.409	-0.435	-0.460	-0.488	-0.515	-0.541	-0.568	-0.595	-0.622	-0.650	-0.675	-0.701	-0.728	-0.752	-0.776	-0.801	-0.822	-0.845	-0.865	-0.882	-0.900	-0.916	-0.931	-0.945	-0.956	-0.965	-0.972	-0.979	-0.982	-0.985	-0.985	-0.984	-0.980	-0.974	-0.965	-0.955	-0.944	-0.929	-0.911	-0.894	-0.872	-0.851	-0.826	-0.801	-0.772	-0.742	-0.710	-0.678	-0.642	-0.606	-0.569	-0.530	-0.489	-0.449	-0.405	-0.362	-0.319	-0.275	-0.230	-0.182	-0.138	-0.092	-0.046	0.000	0.046	0.091	0.135	0.179	0.222	0.264	0.305	0.346	0.385	0.422	0.458	0.492	0.524	0.555	0.584	0.610	0.634	0.656	0.675	0.692	0.706	0.719	0.729	0.736	0.740	0.742	0.741	0.739	0.732	0.724	0.712	0.700	0.684	0.666	0.645	0.624	0.599	0.571	0.544	0.512	0.480	0.446	0.411	0.375	0.338	0.299	0.260	0.220	0.179	0.138	0.095	0.054	0.012	-0.030	-0.071	-0.114	-0.155	-0.195	-0.234	-0.272	-0.311	-0.346	-0.381	-0.416	-0.450	-0.480	-0.510	-0.539	-0.565	-0.590	-0.614	-0.635	-0.655	-0.672	-0.688	-0.701	-0.714	-0.725	-0.732	-0.740	-0.745	-0.748	-0.750	-0.749	-0.749	-0.745	-0.741	-0.735	-0.728	-0.720	-0.710	-0.700	-0.688	-0.675	-0.661	-0.646	-0.631	-0.615	-0.598	-0.580	-0.564	-0.544	-0.526	-0.507	-0.488	-0.468	-0.448	-0.428	-0.408	-0.389	-0.369	-0.349	-0.330	-0.309	-0.290	-0.271	-0.251	-0.234	-0.215	-0.196	-0.178	-0.160	-0.141	-0.125	-0.108	-0.091	-0.075	-0.059	-0.042	-0.029	-0.012	0.001	0.016	0.029	0.041	0.054	0.065	0.078	0.088	0.099	0.109	0.119	0.128	0.136	0.144	0.151	0.159	0.166	0.171	0.178	0.182	0.188	0.191	0.194	0.198	0.200	0.201	0.204	0.205	0.205	0.206	0.206	0.205	0.204	0.204	0.201	0.200	0.199	0.195	0.194	0.191	0.188	0.184	0.181	0.178	0.174	0.170	0.166	0.164	0.160	0.156	0.154	0.150	0.146	0.142	0.141	0.138	0.134	0.131	0.129	0.126	0.125	0.122	0.121	0.120	0.118	0.116	0.115	0.114	0.112	0.112	0.112	0.112	0.111	0.111	0.111	0.111	0.112	0.114	0.112	0.112	0.115	0.115	0.115	0.116	0.115	0.116	0.118	0.118	0.119	0.119	0.119	0.120	0.120	0.121	0.122	0.122	0.124	0.125	0.126	0.128	0.129	0.129	0.131	0.132	0.134	0.136	0.138	0.140	0.142	0.145	0.148	0.151	0.154	0.156	0.160	0.162	0.165	0.168	0.171	0.174	0.179	0.181	0.185	0.189	0.192	0.196	0.199	0.201	0.205	0.208	0.211	0.214	0.215	0.218	0.219	0.221	0.221	0.222	0.222	0.224	0.224	0.222	0.222	0.222	0.221	0.220	0.219	0.219	0.216	0.214	0.212	0.210	0.206	0.205	0.202	0.199	0.196	0.192	0.191	0.188	0.185	0.182	0.180	0.176	0.174	0.172	0.170	0.168	0.165	0.164	0.162	0.160	0.159	0.158	0.156	0.155	0.154	0.152	0.151	0.151	0.150	0.150	0.149	0.149	0.148	0.145	0.145	0.142	0.141	0.140	0.138	0.135	0.132	0.131	0.128	0.125	0.121	0.118	0.112	0.110	0.104	0.100	0.095	0.089	0.084	0.078	0.072	0.065	0.060	0.052	0.046	0.039	0.032	0.026	0.019	0.012	0.005	-0.001	-0.008	-0.012	-0.019	-0.025	-0.030	-0.036	-0.040	-0.045	-0.049	-0.054	-0.058	-0.060	-0.064	-0.065	-0.068	-0.068	-0.070	-0.070	-0.069	-0.069	-0.068	-0.066	-0.064	-0.060	-0.058	-0.054	-0.049	-0.045	-0.040	-0.035	-0.029	-0.024	-0.016	-0.011	-0.004	0.002	0.010	0.019	0.026	0.034	0.042	0.050	0.058	0.066	0.075	0.082	0.091	0.099	0.106	0.115	0.122	0.130	0.138	0.145	0.151	0.159	0.166	0.174	0.179	0.186	0.192	0.198	0.205	0.210	0.214	0.220	0.224	0.228	0.231	0.234	0.238	0.239	0.242	0.242	0.245	0.245	0.244	0.245	0.244	0.241	0.240	0.238	0.235	0.231	0.226	0.221	0.216	0.209	0.202	0.195	0.185	0.175	0.165	0.155	0.142	0.130	0.118	0.104	0.090	0.074	0.059	0.042	0.025	0.008	-0.011	-0.030	-0.049	-0.069	-0.089	-0.109	-0.131	-0.151	-0.174	-0.194	-0.216	-0.238	-0.259	-0.280	-0.301	-0.322	-0.342	-0.364	-0.384	-0.404	-0.422	-0.442	-0.460	-0.478	-0.495	-0.512	-0.528	-0.542	-0.556	-0.570	-0.581	-0.594	-0.604	-0.614	-0.621	-0.629	-0.636	-0.642	-0.648	-0.651	-0.655	-0.658	-0.659	-0.660	-0.660	-0.660	-0.658	-0.656	-0.654	-0.651	-0.649	-0.644	-0.641	-0.636	-0.631	-0.628	-0.622	-0.619	-0.614	-0.610	-0.605	-0.602	-0.598	-0.595	-0.592	-0.591	-0.590	-0.589	-0.589	-0.590	-0.591	-0.594	-0.598	-0.601	-0.608	-0.612	-0.620	-0.630	-0.639	-0.649	-0.661	-0.674	-0.688	-0.702	-0.719	-0.735	-0.752	-0.771	-0.790	-0.810	-0.830	-0.852	-0.875	-0.898	-0.921	-0.945	-0.970	-0.995	-1.020	-1.044	-1.069	-1.094	-1.120	-1.144	-1.168	-1.191	-1.216	-1.239	-1.259	-1.281	-1.300	-1.319	-1.336	-1.352	-1.368	-1.381	-1.394	-1.404	-1.412	-1.421	-1.425	-1.429	-1.431	-1.431	-1.430	-1.425	-1.420	-1.412	-1.402	-1.391	-1.378	-1.361	-1.344	-1.325	-1.302	-1.280	-1.255	-1.228	-1.199	-1.169	-1.138	-1.104	-1.068	-1.031	-0.994	-0.955	-0.914	-0.872	-0.830	-0.786	-0.741	-0.696	-0.650	-0.604	-0.556	-0.509	-0.462	-0.414	-0.366	-0.318	-0.269	-0.221	-0.172	-0.125	-0.078	-0.030	0.018	0.064	0.110	0.155	0.200	0.245	0.288	0.330	0.372	0.414	0.454	0.492	0.531	0.568	0.605	0.639	0.674	0.708	0.740	0.770	0.800	0.829	0.856	0.884	0.909	0.934	0.958	0.980	1.002	1.024	1.044	1.062	1.081	1.098	1.114	1.129	1.144	1.158	1.169	1.181	1.192	1.202	1.212	1.220	1.230	1.238	1.244	1.249	1.255	1.259	1.264	1.268	1.271	1.274	1.276	1.278	1.279	1.280	1.280	1.281	1.280	1.281	1.280	1.279	1.279	1.278	1.276	1.274	1.274	1.272	1.271	1.269	1.268	1.266	1.265	1.264	1.262	1.262	1.262	1.261	1.261	1.261	1.262	1.262	1.264	1.264	1.266	1.269	1.271	1.274	1.278	1.280	1.285	1.290	1.294	1.300	1.306	1.312	1.319	1.328	1.334	1.342	1.351	1.360	1.370	1.380	1.390	1.400	1.411	1.422	1.434	1.445	1.458	1.469	1.481	1.492	1.505	1.518	1.529	1.540	1.554	1.565	1.575	1.585	1.595	1.606	1.615	1.622	1.630	1.639	1.645	1.650	1.655	1.659	1.662	1.665	1.666	1.666	1.666	1.664	1.661	1.658	1.652	1.648	1.640	1.631	1.622	1.612	1.601	1.589	1.576	1.561	1.546	1.530	1.514	1.496	1.479	1.459	1.439	1.419	1.399	1.378	1.355	1.334	1.312	1.289	1.268	1.245	1.222	1.200	1.179	1.158	1.134	1.112	1.092	1.071	1.052	1.032	1.014	0.996	0.979	0.962	0.946	0.932	0.919	0.906	0.894	0.882	0.872	0.864	0.855	0.848	0.842	0.838	0.832	0.830	0.826	0.826	0.825	0.825	0.825	0.828	0.829	0.832	0.836	0.839	0.844	0.849	0.854	0.860	0.866	0.871	0.878	0.884	0.889	0.896	0.902	0.909	0.915	0.920	0.925	0.931	0.936	0.941	0.946	0.950	0.954	0.958	0.961	0.962	0.965	0.966	0.968	0.968	0.968	0.968	0.966	0.964	0.962	0.960	0.956	0.954	0.949	0.945	0.940	0.935	0.930	0.922	0.918	0.910	0.904	0.896	0.889	0.880	0.872	0.864	0.855	0.846	0.836	0.828	0.818	0.808	0.799	0.789	0.780	0.769	0.760	0.750	0.741	0.732	0.724	0.712	0.704	0.695	0.688	0.678	0.670	0.662	0.654	0.646	0.640	0.634	0.626	0.620	0.614	0.609	0.604	0.599	0.595	0.591	0.588	0.585	0.582	0.580	0.579	0.578	0.576	0.576	0.576	0.576	0.578	0.579	0.580	0.582	0.585	0.586	0.590	0.591	0.595	0.599	0.601	0.605	0.608	0.611	0.614	0.616	0.619	0.621	0.624	0.625	0.628	0.629	0.630	0.631	0.631	0.630	0.630	0.629	0.626	0.624	0.621	0.618	0.612	0.606	0.600	0.594	0.586	0.578	0.570	0.560	0.549	0.540	0.528	0.516	0.502	0.490	0.476	0.462	0.449	0.432	0.418	0.402	0.388	0.371	0.355	0.338	0.322	0.306	0.290	0.274	0.259	0.242	0.228	0.211	0.198	0.184	0.170	0.156	0.144	0.132	0.120	0.110	0.100	0.091	0.082	0.075	0.068	0.061	0.055	0.051	0.048	0.044	0.041	0.040	0.040	0.039	0.040	0.040	0.042	0.044	0.046	0.049	0.052	0.055	0.060	0.064	0.069	0.074	0.079	0.085	0.091	0.096	0.102	0.109	0.115	0.120	0.126	0.131	0.136	0.142	0.149	0.154	0.159	0.164	0.170	0.174	0.179	0.185	0.190	0.194	0.199	0.205	0.210	0.215	0.220	0.226	0.230	0.236	0.241	0.248	0.254	0.259	0.265	0.271	0.278	0.284	0.290	0.298	0.305	0.311	0.320	0.326	0.334	0.342	0.350	0.358	0.365	0.372	0.381	0.389	0.395	0.404	0.410	0.418	0.425	0.431	0.436	0.442	0.448	0.452	0.458	0.461	0.465	0.466	0.469	0.470	0.470	0.470	0.469	0.466	0.464	0.461	0.458	0.452	0.448	0.441	0.435	0.428	0.420	0.411	0.402	0.392	0.384	0.372	0.362	0.351	0.340	0.329	0.318	0.306	0.295	0.284	0.274	0.264	0.255	0.245	0.236	0.226	0.219	0.212	0.205	0.199	0.192	0.190	0.185	0.182	0.181	0.180	0.180	0.181	0.182	0.186	0.190	0.195	0.201	0.209	0.216	0.224	0.234	0.242	0.252	0.265	0.276	0.289	0.300	0.312	0.326	0.339	0.351	0.365	0.378	0.390	0.402	0.415	0.428	0.439	0.449	0.459	0.468	0.476	0.485	0.492	0.499	0.504	0.507	0.511	0.515	0.516	0.518	0.518	0.516	0.514	0.511	0.507	0.504	0.499	0.491	0.485	0.478	0.469	0.460	0.451	0.442	0.432	0.421	0.410	0.400	0.390	0.379	0.368	0.358	0.348	0.339	0.330	0.320	0.311	0.305	0.298	0.291	0.285	0.280	0.276	0.272	0.271	0.270	0.270	0.271	0.274	0.276	0.281	0.285	0.292	0.299	0.306	0.315	0.325	0.336	0.348	0.360	0.374	0.388	0.402	0.419	0.435	0.451	0.470	0.488	0.507	0.528	0.546	0.566	0.586	0.608	0.629	0.650	0.670	0.690	0.711	0.732	0.754	0.774	0.795	0.816	0.835	0.856	0.875	0.895	0.915	0.932	0.951	0.969	0.985	1.001	1.018	1.034	1.048	1.061	1.075	1.089	1.101	1.112	1.124	1.135	1.145	1.154	1.162	1.171	1.178	1.185	1.191	1.198	1.201	1.206	1.209	1.212	1.215	1.216	1.216	1.218	1.216	1.215	1.212	1.211	1.208	1.204	1.200	1.195	1.189	1.184	1.176	1.169	1.161	1.154	1.145	1.135	1.125	1.114	1.104	1.092	1.081	1.069	1.056	1.044	1.031	1.018	1.005	0.991	0.978	0.964	0.950	0.935	0.920	0.905	0.891	0.876	0.861	0.848	0.834	0.819	0.805	0.791	0.778	0.765	0.752	0.740	0.729	0.719	0.709	0.699	0.690	0.682	0.674	0.668	0.661	0.656	0.652	0.649	0.648	0.646	0.645	0.645	0.648	0.650	0.654	0.659	0.664	0.670	0.678	0.688	0.698	0.708	0.720	0.732	0.749	0.762	0.779	0.796	0.815	0.832	0.852	0.872	0.894	0.916	0.938	0.960	0.984	1.008	1.030	1.055	1.079	1.101	1.126	1.150	1.174	1.198	1.221	1.244	1.266	1.288	1.309	1.330	1.350	1.369	1.386	1.402	1.419	1.432	1.448	1.459	1.471	1.480	1.489	1.496	1.502	1.508	1.511	1.512	1.515	1.514	1.511	1.508	1.502	1.498	1.489	1.481	1.471	1.459	1.448	1.434	1.420	1.404	1.389	1.371	1.352	1.335	1.315	1.294	1.274	1.254	1.232	1.211	1.189	1.168	1.145	1.124	1.102	1.081	1.060	1.039	1.019	1.000	0.981	0.962	0.945	0.929	0.912	0.898	0.885	0.870	0.859	0.849	0.838	0.828	0.820	0.812	0.806	0.801	0.798	0.794	0.791	0.790	0.790	0.790	0.791	0.792	0.796	0.800	0.804	0.809	0.815	0.821	0.829	0.835	0.842	0.850	0.858	0.866	0.874	0.882	0.890	0.898	0.905	0.912	0.920	0.925	0.931	0.938	0.942	0.948	0.951	0.955	0.958	0.960	0.962	0.962	0.965	0.964	0.962	0.961	0.959	0.956	0.951	0.946	0.942	0.936	0.930	0.922	0.915	0.905	0.896	0.886	0.876	0.865	0.855	0.842	0.830	0.819	0.806	0.794	0.780	0.768	0.755	0.741	0.728	0.715	0.701	0.688	0.674	0.661	0.648	0.636	0.622	0.611	0.599	0.586	0.575	0.562	0.552	0.542	0.531	0.522	0.512	0.502	0.492	0.484	0.476	0.469	0.460	0.452	0.446	0.440	0.434	0.428	0.422	0.419	0.414	0.410	0.406	0.404	0.401	0.399	0.398	0.396	0.395	0.395	0.396	0.396	0.399	0.400	0.402	0.406	0.410	0.415	0.420	0.426	0.432	0.439	0.448	0.456	0.465	0.474	0.484	0.494	0.505	0.515	0.529	0.540	0.554	0.566	0.580	0.595	0.610	0.624	0.640	0.655	0.670	0.685	0.700	0.716	0.732	0.749	0.762	0.779	0.792	0.808	0.821	0.835	0.848	0.860	0.871	0.881	0.891	0.900	0.910	0.918	0.924	0.929	0.934	0.936	0.939	0.940	0.940	0.940	0.938	0.935	0.931	0.926	0.921	0.914	0.906	0.899	0.890	0.880	0.869	0.858	0.846	0.834	0.820	0.809	0.794	0.780	0.766	0.752	0.739	0.725	0.711	0.698	0.685	0.672	0.659	0.648	0.635	0.625	0.615	0.605	0.596	0.586	0.579	0.572	0.565	0.561	0.556	0.552	0.550	0.548	0.546	0.545	0.545	0.545	0.548	0.549	0.550	0.554	0.556	0.559	0.562	0.566	0.569	0.571	0.575	0.578	0.582	0.585	0.586	0.589	0.591	0.592	0.594	0.594	0.592	0.591	0.589	0.586	0.582	0.576	0.571	0.564	0.558	0.548	0.539	0.529	0.518	0.504	0.491	0.478	0.461	0.446	0.429	0.411	0.394	0.374	0.355	0.335	0.315	0.294	0.272	0.250	0.229	0.208	0.185	0.164	0.142	0.121	0.100	0.080	0.059	0.040	0.021	0.002	-0.014	-0.030	-0.046	-0.060	-0.074	-0.086	-0.096	-0.108	-0.116	-0.122	-0.130	-0.135	-0.139	-0.140	-0.141	-0.141	-0.138	-0.135	-0.130	-0.124	-0.118	-0.109	-0.099	-0.086	-0.074	-0.061	-0.045	-0.030	-0.014	0.005	0.025	0.044	0.065	0.088	0.110	0.132	0.156	0.180	0.204	0.228	0.252	0.276	0.301	0.325	0.350	0.372	0.396	0.420	0.442	0.465	0.486	0.506	0.528	0.545	0.564	0.581	0.598	0.612	0.626	0.640	0.651	0.661	0.670	0.678	0.684	0.689	0.691	0.694	0.694	0.694	0.691	0.688	0.684	0.676	0.669	0.661	0.651	0.640	0.628	0.614	0.601	0.585	0.569	0.552	0.534	0.518	0.498	0.479	0.459	0.440	0.420	0.400	0.380	0.359	0.339	0.319	0.299	0.279	0.260	0.241	0.222	0.205	0.189	0.171	0.156	0.140	0.126	0.112	0.100	0.089	0.076	0.068	0.058	0.050	0.041	0.036	0.030	0.026	0.022	0.020	0.018	0.016	0.016	0.018	0.019	0.020	0.022	0.028	0.031	0.036	0.041	0.049	0.055	0.062	0.071	0.079	0.089	0.098	0.109	0.119	0.131	0.141	0.152	0.165	0.178	0.190	0.202	0.215	0.229	0.242	0.256	0.270	0.285	0.299	0.312	0.326	0.340	0.356	0.370	0.384	0.399	0.412	0.428	0.441	0.456	0.471	0.485	0.499	0.512	0.526	0.539	0.551	0.564	0.575	0.586	0.598	0.608	0.618	0.626	0.635	0.642	0.650	0.656	0.664	0.669	0.672	0.676	0.680	0.682	0.682	0.684	0.684	0.682	0.681	0.678	0.675	0.670	0.665	0.660	0.652	0.645	0.638	0.629	0.620	0.610	0.601	0.589	0.579	0.568	0.556	0.544	0.531	0.519	0.507	0.494	0.481	0.468	0.456	0.444	0.431	0.419	0.408	0.395	0.384	0.374	0.364	0.355	0.345	0.336	0.329	0.321	0.316	0.310	0.305	0.301	0.298	0.294	0.291	0.290	0.289	0.289	0.291	0.292	0.295	0.298	0.301	0.306	0.311	0.318	0.322	0.329	0.336	0.344	0.351	0.360	0.369	0.376	0.386	0.395	0.405	0.412	0.422	0.431	0.440	0.449	0.459	0.468	0.475	0.482	0.490	0.496	0.504	0.510	0.515	0.519	0.524	0.528	0.530	0.531	0.532	0.532	0.532	0.532	0.530	0.528	0.524	0.519	0.512	0.505	0.499	0.490	0.481	0.471	0.459	0.449	0.435	0.422	0.409	0.392	0.378	0.361	0.344	0.326	0.309	0.290	0.271	0.251	0.231	0.211	0.191	0.170	0.150	0.129	0.109	0.088	0.068	0.046	0.025	0.006	-0.014	-0.032	-0.051	-0.069	-0.086	-0.104	-0.120	-0.136	-0.150	-0.164	-0.176	-0.190	-0.200	-0.210	-0.219	-0.228	-0.234	-0.240	-0.245	-0.249	-0.251	-0.252	-0.254	-0.254	-0.251	-0.249	-0.245	-0.241	-0.235	-0.228	-0.221	-0.212	-0.202	-0.192	-0.181	-0.170	-0.158	-0.145	-0.130	-0.118	-0.102	-0.086	-0.071	-0.055	-0.039	-0.022	-0.006	0.009	0.026	0.042	0.059	0.074	0.090	0.105	0.120	0.135	0.150	0.164	0.176	0.189	0.200	0.211	0.222	0.231	0.239	0.248	0.252	0.258	0.262	0.265	0.266	0.268	0.268	0.266	0.262	0.259	0.255	0.248	0.241	0.231	0.221	0.210	0.196	0.182	0.168	0.151	0.132	0.112	0.092	0.071	0.049	0.025	0.000	-0.026	-0.052	-0.080	-0.109	-0.139	-0.169	-0.200	-0.231	-0.264	-0.296	-0.330	-0.362	-0.398	-0.431	-0.466	-0.502	-0.536	-0.571	-0.606	-0.641	-0.676	-0.710	-0.745	-0.779	-0.812	-0.845	-0.878	-0.910	-0.941	-0.971	-1.000	-1.029	-1.058	-1.085	-1.110	-1.135	-1.160	-1.182	-1.204	-1.225	-1.245	-1.262	-1.280	-1.296	-1.310	-1.322	-1.336	-1.346	-1.355	-1.365	-1.371	-1.378	-1.382	-1.385	-1.388	-1.389	-1.388	-1.386	-1.384	-1.381	-1.376	-1.371	-1.365	-1.358	-1.349	-1.341	-1.330	-1.320	-1.309	-1.296	-1.284	-1.270	-1.256	-1.241	-1.226	-1.210	-1.195	-1.178	-1.161	-1.145	-1.128	-1.109	-1.091	-1.072	-1.055	-1.036	-1.018	-0.998	-0.978	-0.960	-0.940	-0.920	-0.901	-0.881	-0.861	-0.841	-0.820	-0.800	-0.780	-0.759	-0.739	-0.718	-0.698	-0.676	-0.655	-0.634	-0.612	-0.591	-0.570	-0.548	-0.526	-0.505	-0.482	-0.461	-0.440	-0.418	-0.396	-0.374	-0.352	-0.330	-0.308	-0.286	-0.265	-0.242	-0.222	-0.201	-0.181	-0.161	-0.141	-0.121	-0.101	-0.084	-0.065	-0.048	-0.030	-0.014	0.002	0.018	0.032	0.045	0.059	0.070	0.081	0.091	0.101	0.110	0.116	0.122	0.128	0.131	0.135	0.138	0.138	0.138	0.138	0.135	0.131	0.129	0.124	0.118	0.112	0.105	0.096	0.089	0.080	0.069	0.060	0.049	0.038	0.025	0.014	0.000	-0.012	-0.025	-0.039	-0.051	-0.065	-0.079	-0.092	-0.105	-0.118	-0.130	-0.141	-0.154	-0.164	-0.175	-0.185	-0.195	-0.204	-0.212	-0.220	-0.226	-0.232	-0.239	-0.244	-0.249	-0.252	-0.255	-0.258	-0.259	-0.259	-0.260	-0.258	-0.255	-0.254	-0.251	-0.246	-0.242	-0.238	-0.231	-0.225	-0.219	-0.212	-0.205	-0.196	-0.188	-0.180	-0.170	-0.160	-0.150	-0.141	-0.130	-0.119	-0.109	-0.098	-0.085	-0.072	-0.060	-0.049	-0.036	-0.024	-0.010	0.004	0.018	0.031	0.046	0.060	0.075	0.090	0.105	0.120	0.136	0.152	0.169	0.186	0.204	0.220	0.238	0.255	0.274	0.291	0.310	0.329	0.348	0.368	0.385	0.405	0.424	0.442	0.464	0.482	0.501	0.521	0.540	0.560	0.578	0.596	0.612	0.630	0.646	0.662	0.678	0.691	0.704	0.716	0.728	0.739	0.746	0.755	0.760	0.766	0.770	0.772	0.774	0.772	0.770	0.768	0.761	0.754	0.745	0.735	0.724	0.709	0.692	0.676	0.658	0.635	0.614	0.590	0.565	0.539	0.510	0.480	0.449	0.416	0.384	0.350	0.315	0.279	0.242	0.206	0.168	0.130	0.092	0.054	0.015	-0.024	-0.062	-0.101	-0.140	-0.176	-0.215	-0.252	-0.289	-0.324	-0.359	-0.394	-0.428	-0.460	-0.492	-0.524	-0.554	-0.584	-0.612	-0.640	-0.666	-0.691	-0.716	-0.739	-0.762	-0.784	-0.804	-0.825	-0.844	-0.862	-0.880	-0.899	-0.915	-0.931	-0.948	-0.965	-0.980	-0.996	-1.012	-1.028	-1.044	-1.060	-1.076	-1.092	-1.109	-1.126	-1.144	-1.161	-1.180	-1.199	-1.219	-1.238	-1.259	-1.280	-1.301	-1.322	-1.345	-1.369	-1.394	-1.418	-1.442	-1.468	-1.494	-1.520	-1.548	-1.575	-1.602	-1.631	-1.660	-1.689	-1.719	-1.746	-1.776	-1.806	-1.834	-1.864	-1.892	-1.922	-1.950	-1.979	-2.007	-2.036	-2.064	-2.091	-2.120	-2.146	-2.174	-2.201	-2.226	-2.254	-2.280	-2.305	-2.331	-2.356	-2.380	-2.406	-2.430	-2.456	-2.480	-2.504	-2.528	-2.551	-2.576	-2.600	-2.624	-2.649	-2.672	-2.696	-2.721	-2.746	-2.771	-2.795	-2.819	-2.844	-2.869	-2.894	-2.920	-2.945	-2.969	-2.994	-3.018	-3.042	-3.068	-3.090	-3.115	-3.138	-3.160	-3.184	-3.205	-3.226	-3.246	-3.266	-3.286	-3.304	-3.322	-3.339	-3.355	-3.369	-3.382	-3.394	-3.405	-3.414	-3.421	-3.429	-3.432	-3.435	-3.438	-3.438	-3.436	-3.432	-3.428	-3.421	-3.412	-3.402	-3.390	-3.376	-3.360	-3.344	-3.325	-3.304	-3.280	-3.256	-3.231	-3.204	-3.176	-3.146	-3.116	-3.085	-3.051	-3.018	-2.984	-2.949	-2.914	-2.876	-2.839	-2.801	-2.764	-2.726	-2.688	-2.649	-2.611	-2.572	-2.536	-2.498	-2.462	-2.425	-2.389	-2.354	-2.320	-2.286	-2.254	-2.222	-2.192	-2.164	-2.136	-2.111	-2.086	-2.062	-2.040	-2.020	-2.001	-1.982	-1.968	-1.951	-1.939	-1.928	-1.915	-1.906	-1.899	-1.892	-1.888	-1.882	-1.880	-1.878	-1.876	-1.878	-1.879	-1.880	-1.882	-1.886	-1.889	-1.894	-1.899	-1.904	-1.909	-1.912	-1.918	-1.924	-1.928	-1.932	-1.935	-1.939	-1.941	-1.942	-1.944	-1.942	-1.942	-1.939	-1.935	-1.931	-1.925	-1.918	-1.909	-1.899	-1.886	-1.874	-1.858	-1.842	-1.824	-1.802	-1.781	-1.758	-1.732	-1.706	-1.678	-1.649	-1.618	-1.584	-1.550	-1.515	-1.478	-1.439	-1.401	-1.360	-1.320	-1.278	-1.235	-1.191	-1.148	-1.102	-1.058	-1.012	-0.966	-0.920	-0.875	-0.830	-0.784	-0.739	-0.694	-0.648	-0.604	-0.559	-0.518	-0.474	-0.432	-0.390	-0.350	-0.310	-0.271	-0.235	-0.198	-0.162	-0.129	-0.095	-0.064	-0.032	-0.004	0.024	0.051	0.076	0.100	0.124	0.144	0.165	0.184	0.200	0.218	0.231	0.245	0.259	0.270	0.280	0.289	0.298	0.305	0.311	0.315	0.319	0.322	0.324	0.325	0.325	0.324	0.322	0.320	0.318	0.312	0.308	0.302	0.296	0.290	0.282	0.274	0.265	0.256	0.246	0.236	0.226	0.215	0.204	0.192	0.181	0.169	0.156	0.144	0.132	0.120	0.109	0.098	0.085	0.074	0.062	0.052	0.041	0.031	0.022	0.014	0.006	-0.002	-0.009	-0.015	-0.021	-0.025	-0.029	-0.032	-0.034	-0.036	-0.036	-0.035	-0.032	-0.030	-0.026	-0.022	-0.016	-0.010	-0.004	0.005	0.012	0.022	0.032	0.044	0.055	0.069	0.081	0.094	0.109	0.124	0.138	0.152	0.168	0.182	0.199	0.214	0.229	0.244	0.259	0.274	0.286	0.300	0.312	0.325	0.336	0.349	0.359	0.369	0.378	0.386	0.394	0.401	0.406	0.411	0.416	0.420	0.424	0.424	0.426	0.426	0.425	0.425	0.422	0.419	0.416	0.412	0.406	0.401	0.395	0.389	0.382	0.375	0.369	0.361	0.354	0.346	0.339	0.330	0.322	0.314	0.306	0.299	0.292	0.285	0.279	0.271	0.266	0.260	0.255	0.251	0.246	0.242	0.239	0.238	0.235	0.234	0.232	0.234	0.232	0.234	0.236	0.239	0.241	0.245	0.250	0.255	0.260	0.265	0.272	0.279	0.286	0.294	0.301	0.311	0.320	0.329	0.339	0.349	0.359	0.370	0.381	0.392	0.404	0.415	0.428	0.439	0.450	0.462	0.475	0.488	0.499	0.511	0.522	0.534	0.545	0.555	0.566	0.575	0.585	0.595	0.602	0.610	0.616	0.624	0.629	0.634	0.638	0.641	0.645	0.645	0.645	0.645	0.645	0.641	0.639	0.634	0.628	0.621	0.615	0.606	0.596	0.586	0.575	0.564	0.550	0.536	0.520	0.505	0.489	0.471	0.452	0.435	0.416	0.396	0.376	0.356	0.338	0.316	0.296	0.275	0.255	0.236	0.215	0.196	0.178	0.159	0.141	0.125	0.109	0.092	0.078	0.064	0.051	0.040	0.029	0.020	0.011	0.004	-0.002	-0.008	-0.011	-0.012	-0.015	-0.015	-0.012	-0.010	-0.006	-0.001	0.004	0.011	0.019	0.029	0.039	0.049	0.060	0.071	0.084	0.096	0.110	0.124	0.138	0.151	0.165	0.179	0.192	0.208	0.220	0.232	0.245	0.256	0.268	0.278	0.288	0.295	0.302	0.309	0.315	0.320	0.324	0.325	0.326	0.326	0.324	0.321	0.318	0.312	0.306	0.298	0.289	0.279	0.268	0.254	0.241	0.226	0.211	0.194	0.178	0.159	0.139	0.120	0.100	0.079	0.058	0.038	0.015	-0.006	-0.029	-0.051	-0.072	-0.095	-0.116	-0.136	-0.158	-0.178	-0.198	-0.216	-0.234	-0.251	-0.265	-0.281	-0.294	-0.306	-0.318	-0.326	-0.334	-0.340	-0.346	-0.349	-0.350	-0.350	-0.349	-0.344	-0.339	-0.331	-0.321	-0.310	-0.298	-0.282	-0.264	-0.245	-0.225	-0.202	-0.178	-0.151	-0.124	-0.094	-0.064	-0.030	0.004	0.039	0.075	0.112	0.151	0.191	0.231	0.274	0.315	0.358	0.400	0.444	0.488	0.531	0.574	0.616	0.660	0.701	0.742	0.782	0.822	0.860	0.898	0.932	0.966	0.999	1.030	1.059	1.086	1.110	1.132	1.152	1.171	1.186	1.200	1.209	1.218	1.224	1.226	1.226	1.225	1.219	1.211	1.200	1.188	1.174	1.155	1.135	1.114	1.089	1.062	1.035	1.004	0.971	0.938	0.901	0.865	0.826	0.788	0.748	0.705	0.664	0.620	0.579	0.534	0.491	0.449	0.405	0.362	0.320	0.278	0.236	0.198	0.158	0.119	0.082	0.046	0.011	-0.022	-0.054	-0.084	-0.112	-0.139	-0.164	-0.188	-0.209	-0.228	-0.246	-0.261	-0.276	-0.289	-0.298	-0.306	-0.315	-0.320	-0.324	-0.325	-0.325	-0.325	-0.322	-0.318	-0.312	-0.305	-0.298	-0.289	-0.279	-0.268	-0.254	-0.241	-0.228	-0.212	-0.196	-0.180	-0.164	-0.146	-0.130	-0.111	-0.092	-0.075	-0.056	-0.038	-0.018	0.000	0.019	0.038	0.056	0.074	0.091	0.110	0.128	0.145	0.161	0.178	0.194	0.209	0.225	0.239	0.254	0.268	0.282	0.295	0.308	0.319	0.330	0.341	0.352	0.361	0.370	0.379	0.385	0.392	0.399	0.404	0.409	0.412	0.416	0.420	0.422	0.425	0.426	0.428	0.426	0.426	0.425	0.425	0.422	0.420	0.418	0.415	0.412	0.409	0.405	0.401	0.398	0.394	0.389	0.384	0.380	0.374	0.369	0.365	0.360	0.355	0.350	0.346	0.341	0.338	0.334	0.330	0.326	0.324	0.320	0.318	0.316	0.314	0.311	0.311	0.310	0.310	0.309	0.310	0.310	0.311	0.314	0.314	0.318	0.319	0.321	0.325	0.328	0.330	0.335	0.339	0.341	0.346	0.351	0.355	0.359	0.364	0.369	0.374	0.378	0.382	0.388	0.391	0.395	0.399	0.404	0.408	0.411	0.415	0.420	0.424	0.426	0.430	0.434	0.436	0.440	0.444	0.445	0.449	0.451	0.454	0.456	0.460	0.461	0.464	0.466	0.469	0.471	0.472	0.475	0.478	0.480	0.482	0.485	0.486	0.490	0.491	0.495	0.496	0.499	0.501	0.504	0.505	0.509	0.510	0.511	0.514	0.515	0.518	0.519	0.520	0.522	0.522	0.524	0.525	0.525	0.525	0.525	0.525	0.524	0.522	0.522	0.520	0.519	0.516	0.514	0.512	0.510	0.506	0.504	0.500	0.496	0.494	0.490	0.488	0.484	0.480	0.476	0.472	0.469	0.466	0.461	0.459	0.455	0.452	0.450	0.448	0.444	0.442	0.440	0.438	0.438	0.436	0.435	0.434	0.432	0.432	0.431	0.432	0.432	0.432	0.434	0.434	0.435	0.435	0.436	0.436	0.438	0.438	0.439	0.439	0.440	0.440	0.439	0.440	0.439	0.438	0.436	0.436	0.434	0.431	0.430	0.428	0.424	0.421	0.418	0.414	0.409	0.405	0.400	0.394	0.389	0.381	0.376	0.369	0.362	0.355	0.349	0.342	0.335	0.328	0.321	0.314	0.306	0.300	0.292	0.286	0.280	0.274	0.268	0.261	0.256	0.251	0.246	0.242	0.239	0.235	0.231	0.229	0.226	0.225	0.225	0.224	0.224	0.225	0.226	0.228	0.230	0.234	0.236	0.241	0.245	0.250	0.255	0.262	0.269	0.275	0.284	0.290	0.299	0.308	0.316	0.325	0.335	0.345	0.354	0.365	0.374	0.385	0.395	0.406	0.416	0.428	0.438	0.449	0.459	0.470	0.480	0.490	0.500	0.510	0.520	0.530	0.539	0.548	0.556	0.565	0.572	0.581	0.588	0.595	0.601	0.608	0.612	0.618	0.622	0.625	0.628	0.631	0.632	0.635	0.634	0.634	0.634	0.631	0.629	0.626	0.622	0.616	0.611	0.604	0.596	0.588	0.578	0.566	0.555	0.542	0.530	0.515	0.500	0.485	0.469	0.451	0.432	0.414	0.392	0.372	0.351	0.330	0.308	0.284	0.261	0.238	0.214	0.189	0.164	0.140	0.115	0.090	0.066	0.041	0.016	-0.006	-0.031	-0.055	-0.078	-0.100	-0.122	-0.142	-0.165	-0.184	-0.202	-0.221	-0.239	-0.255	-0.271	-0.285	-0.299	-0.310	-0.322	-0.331	-0.341	-0.350	-0.356	-0.362	-0.368	-0.372	-0.375	-0.378	-0.379	-0.379	-0.379	-0.378	-0.376	-0.375	-0.371	-0.369	-0.366	-0.362	-0.358	-0.354	-0.350	-0.346	-0.342	-0.338	-0.334	-0.330	-0.328	-0.325	-0.324	-0.322	-0.320	-0.320	-0.321	-0.322	-0.324	-0.329	-0.331	-0.336	-0.344	-0.351	-0.360	-0.369	-0.379	-0.391	-0.404	-0.419	-0.434	-0.449	-0.466	-0.482	-0.501	-0.520	-0.541	-0.562	-0.584	-0.605	-0.629	-0.651	-0.675	-0.699	-0.722	-0.748	-0.771	-0.795	-0.820	-0.842	-0.866	-0.890	-0.912	-0.934	-0.955	-0.975	-0.994	-1.012	-1.029	-1.045	-1.059	-1.071	-1.082	-1.094	-1.101	-1.108	-1.114	-1.118	-1.119	-1.119	-1.118	-1.114	-1.108	-1.100	-1.090	-1.079	-1.068	-1.052	-1.035	-1.018	-0.998	-0.975	-0.952	-0.926	-0.901	-0.872	-0.844	-0.812	-0.780	-0.745	-0.711	-0.675	-0.639	-0.600	-0.561	-0.521	-0.480	-0.440	-0.399	-0.355	-0.312	-0.270	-0.226	-0.182	-0.138	-0.094	-0.050	-0.006	0.039	0.081	0.125	0.168	0.211	0.254	0.295	0.338	0.379	0.419	0.459	0.499	0.536	0.574	0.611	0.648	0.682	0.716	0.750	0.784	0.815	0.845	0.875	0.905	0.932	0.959	0.985	1.010	1.035	1.058	1.079	1.101	1.121	1.141	1.160	1.179	1.196	1.214	1.230	1.246	1.261	1.274	1.289	1.300	1.314	1.325	1.335	1.345	1.356	1.366	1.374	1.382	1.391	1.399	1.406	1.414	1.420	1.429	1.435	1.440	1.448	1.454	1.459	1.465	1.470	1.476	1.482	1.488	1.494	1.499	1.504	1.510	1.515	1.521	1.526	1.531	1.538	1.544	1.548	1.554	1.560	1.566	1.572	1.578	1.584	1.590	1.596	1.602	1.608	1.614	1.620	1.626	1.632	1.639	1.645	1.651	1.658	1.664	1.671	1.678	1.685	1.690	1.698	1.705	1.711	1.718	1.725	1.731	1.738	1.746	1.752	1.760	1.768	1.774	1.781	1.789	1.795	1.802	1.809	1.816	1.822	1.830	1.838	1.844	1.850	1.856	1.862	1.869	1.872	1.879	1.882	1.888	1.890	1.894	1.896	1.899	1.900	1.901	1.900	1.901	1.899	1.898	1.895	1.892	1.888	1.882	1.876	1.870	1.864	1.855	1.846	1.835	1.825	1.812	1.800	1.786	1.771	1.756	1.740	1.724	1.706	1.689	1.669	1.650	1.630	1.610	1.589	1.568	1.545	1.524	1.501	1.480	1.458	1.435	1.414	1.391	1.369	1.346	1.326	1.304	1.284	1.262	1.244	1.224	1.206	1.189	1.172	1.158	1.142	1.128	1.115	1.102	1.091	1.081	1.072	1.065	1.056	1.052	1.046	1.044	1.041	1.039	1.038	1.039	1.039	1.040	1.042	1.046	1.049	1.054	1.059	1.064	1.070	1.076	1.084	1.090	1.098	1.104	1.111	1.119	1.125	1.134	1.140	1.146	1.152	1.159	1.165	1.169	1.174	1.179	1.181	1.185	1.188	1.190	1.192	1.192	1.192	1.191	1.190	1.189	1.186	1.182	1.179	1.175	1.168	1.162	1.156	1.150	1.142	1.134	1.126	1.118	1.109	1.100	1.090	1.081	1.070	1.060	1.050	1.040	1.030	1.019	1.009	0.999	0.988	0.978	0.968	0.956	0.946	0.938	0.929	0.919	0.910	0.902	0.892	0.885	0.878	0.870	0.862	0.856	0.850	0.842	0.838	0.831	0.826	0.821	0.816	0.811	0.808	0.805	0.800	0.798	0.795	0.792	0.790	0.789	0.786	0.785	0.784	0.784	0.782	0.782	0.782	0.782	0.782	0.782	0.784	0.785	0.788	0.788	0.790	0.791	0.794	0.795	0.798	0.799	0.801	0.802	0.805	0.808	0.810	0.811	0.815	0.816	0.818	0.820	0.821	0.824	0.825	0.826	0.826	0.828	0.828	0.829	0.828	0.828	0.826	0.824	0.821	0.819	0.815	0.811	0.808	0.801	0.796	0.791	0.784	0.778	0.770	0.761	0.752	0.744	0.734	0.722	0.711	0.700	0.689	0.676	0.664	0.650	0.638	0.622	0.609	0.595	0.580	0.565	0.550	0.536	0.521	0.506	0.491	0.478	0.462	0.449	0.434	0.420	0.408	0.394	0.381	0.369	0.358	0.348	0.336	0.326	0.316	0.308	0.301	0.294	0.286	0.281	0.275	0.271	0.268	0.264	0.261	0.259	0.258	0.256	0.255	0.256	0.256	0.258	0.259	0.261	0.264	0.268	0.270	0.274	0.279	0.282	0.286	0.292	0.298	0.301	0.308	0.314	0.319	0.325	0.331	0.338	0.344	0.350	0.356	0.364	0.370	0.378	0.385	0.392	0.399	0.406	0.412	0.420	0.428	0.434	0.442	0.450	0.456	0.464	0.471	0.478	0.485	0.492	0.500	0.506	0.514	0.520	0.528	0.534	0.541	0.546	0.554	0.559	0.565	0.570	0.575	0.580	0.584	0.589	0.592	0.595	0.598	0.600	0.602	0.604	0.604	0.604	0.604	0.602	0.600	0.598	0.595	0.591	0.586	0.580	0.574	0.568	0.560	0.552	0.545	0.535	0.526	0.515	0.506	0.494	0.484	0.471	0.460	0.448	0.435	0.424	0.410	0.398	0.385	0.371	0.360	0.348	0.336	0.325	0.314	0.304	0.295	0.286	0.278	0.270	0.262	0.255	0.250	0.245	0.241	0.239	0.238	0.236	0.235	0.236	0.238	0.239	0.244	0.248	0.252	0.260	0.266	0.274	0.282	0.291	0.301	0.311	0.321	0.332	0.344	0.355	0.368	0.379	0.391	0.404	0.415	0.428	0.440	0.451	0.462	0.474	0.484	0.492	0.502	0.510	0.519	0.526	0.532	0.538	0.542	0.546	0.549	0.552	0.554	0.554	0.555	0.554	0.551	0.549	0.545	0.541	0.536	0.532	0.526	0.519	0.512	0.505	0.498	0.489	0.480	0.471	0.461	0.454	0.445	0.435	0.428	0.418	0.411	0.402	0.396	0.389	0.382	0.379	0.372	0.369	0.366	0.362	0.360	0.360	0.360	0.360	0.362	0.365	0.370	0.375	0.381	0.388	0.396	0.404	0.415	0.425	0.436	0.449	0.462	0.476	0.491	0.507	0.524	0.541	0.560	0.579	0.598	0.616	0.636	0.658	0.679	0.700	0.720	0.742	0.765	0.786	0.809	0.830	0.852	0.874	0.895	0.916	0.938	0.959	0.979	0.999	1.019	1.039	1.058	1.076	1.095	1.111	1.129	1.145	1.160	1.175	1.190	1.204	1.216	1.229	1.241	1.252	1.262	1.271	1.281	1.289	1.296	1.304	1.310	1.316	1.320	1.325	1.328	1.331	1.334	1.335	1.336	1.336	1.338	1.336	1.334	1.331	1.329	1.325	1.322	1.319	1.314	1.309	1.302	1.296	1.290	1.282	1.276	1.268	1.260	1.250	1.241	1.231	1.221	1.211	1.201	1.190	1.179	1.168	1.156	1.145	1.134	1.122	1.110	1.099	1.086	1.074	1.061	1.050	1.038	1.025	1.012	1.001	0.989	0.979	0.966	0.955	0.944	0.932	0.924	0.914	0.905	0.896	0.888	0.880	0.874	0.868	0.862	0.858	0.852	0.849	0.846	0.845	0.844	0.842	0.842	0.845	0.848	0.851	0.855	0.860	0.866	0.872	0.881	0.890	0.900	0.910	0.922	0.935	0.949	0.962	0.979	0.994	1.011	1.029	1.048	1.066	1.086	1.106	1.128	1.148	1.169	1.190	1.211	1.234	1.255	1.276	1.299	1.320	1.342	1.364	1.385	1.405	1.425	1.444	1.464	1.481	1.499	1.515	1.530	1.545	1.559	1.571	1.582	1.594	1.602	1.611	1.618	1.622	1.628	1.631	1.632	1.634	1.632	1.630	1.626	1.621	1.616	1.609	1.601	1.590	1.581	1.569	1.555	1.541	1.526	1.512	1.495	1.478	1.460	1.440	1.421	1.401	1.381	1.360	1.339	1.319	1.298	1.275	1.254	1.232	1.212	1.191	1.170	1.150	1.130	1.110	1.090	1.072	1.055	1.039	1.022	1.008	0.994	0.980	0.968	0.956	0.945	0.935	0.926	0.919	0.911	0.906	0.901	0.896	0.894	0.891	0.890	0.889	0.890	0.890	0.892	0.895	0.898	0.904	0.908	0.912	0.920	0.925	0.931	0.940	0.946	0.955	0.962	0.970	0.978	0.986	0.995	1.001	1.010	1.018	1.025	1.031	1.038	1.045	1.051	1.056	1.061	1.066	1.071	1.075	1.079	1.082	1.084	1.085	1.086	1.086	1.086	1.085	1.084	1.081	1.079	1.074	1.071	1.065	1.059	1.054	1.046	1.039	1.030	1.022	1.012	1.002	0.992	0.981	0.971	0.960	0.948	0.935	0.924	0.910	0.898	0.882	0.870	0.856	0.841	0.828	0.812	0.798	0.782	0.768	0.752	0.738	0.722	0.709	0.694	0.679	0.665	0.650	0.636	0.624	0.609	0.595	0.584	0.570	0.558	0.545	0.534	0.521	0.512	0.501	0.491	0.482	0.474	0.465	0.459	0.451	0.445	0.441	0.436	0.432	0.429	0.428	0.426	0.425	0.426	0.429	0.430	0.434	0.438	0.444	0.450	0.458	0.465	0.475	0.484	0.495	0.507	0.519	0.532	0.548	0.561	0.576	0.594	0.610	0.628	0.646	0.664	0.684	0.702	0.722	0.741	0.761	0.782	0.802	0.822	0.842	0.864	0.884	0.904	0.922	0.941	0.960	0.978	0.995	1.010	1.026	1.040	1.054	1.066	1.078	1.089	1.098	1.106	1.112	1.118	1.122	1.125	1.126	1.128	1.126	1.125	1.121	1.118	1.111	1.106	1.098	1.089	1.079	1.068	1.056	1.044	1.029	1.015	1.000	0.984	0.966	0.950	0.932	0.915	0.898	0.879	0.861	0.842	0.824	0.806	0.789	0.770	0.752	0.735	0.718	0.702	0.686	0.671	0.656	0.642	0.629	0.618	0.605	0.594	0.584	0.574	0.565	0.558	0.550	0.544	0.538	0.532	0.529	0.524	0.520	0.519	0.515	0.514	0.511	0.510	0.509	0.507	0.506	0.506	0.506	0.504	0.504	0.502	0.501	0.500	0.498	0.495	0.492	0.490	0.486	0.481	0.476	0.471	0.465	0.460	0.451	0.445	0.435	0.428	0.416	0.406	0.395	0.382	0.371	0.358	0.344	0.330	0.314	0.300	0.285	0.269	0.252	0.238	0.220	0.205	0.188	0.171	0.155	0.140	0.124	0.110	0.095	0.080	0.066	0.054	0.042	0.031	0.020	0.010	0.001	-0.006	-0.012	-0.019	-0.021	-0.026	-0.028	-0.029	-0.028	-0.026	-0.022	-0.020	-0.014	-0.008	0.000	0.009	0.019	0.030	0.044	0.056	0.070	0.086	0.102	0.120	0.139	0.159	0.178	0.199	0.221	0.244	0.266	0.289	0.312	0.335	0.359	0.382	0.406	0.429	0.452	0.475	0.498	0.521	0.541	0.564	0.585	0.605	0.624	0.642	0.660	0.678	0.694	0.709	0.724	0.736	0.748	0.759	0.769	0.778	0.785	0.791	0.795	0.799	0.801	0.802	0.804	0.801	0.800	0.796	0.791	0.785	0.779	0.771	0.762	0.752	0.742	0.731	0.720	0.706	0.692	0.679	0.664	0.649	0.632	0.618	0.600	0.584	0.566	100.000	5.000	2.000	1.000	3.000	0.000	0.000	0.000	0.000	0.000	0.000	0.000	0.000	0.000	0.000	0.000	0.000	0.000	0.246	0.240	0.232	0.224	0.215	0.205	0.194	0.184	0.172	0.160	0.148	0.138	0.125	0.111	0.099	0.086	0.075	0.061	0.050	0.039	0.028	0.018	0.006	-0.002	-0.012	-0.020	-0.028	-0.035	-0.040	-0.046	-0.051	-0.054	-0.058	-0.060	-0.060	-0.060	-0.060	-0.058	-0.054	-0.050	-0.046	-0.041	-0.035	-0.028	-0.020	-0.010	-0.001	0.009	0.021	0.034	0.046	0.060	0.075	0.090	0.106	0.121	0.139	0.155	0.174	0.191	0.209	0.229	0.246	0.266	0.285	0.304	0.322	0.342	0.361	0.379	0.398	0.415	0.434	0.451	0.466	0.484	0.499	0.514	0.529	0.541	0.554	0.566	0.578	0.586	0.595	0.602	0.610	0.615	0.621	0.624	0.628	0.629	0.630	0.630	0.629	0.626	0.622	0.619	0.612	0.606	0.599	0.590	0.582	0.572	0.562	0.550	0.539	0.526	0.514	0.500	0.486	0.474	0.459	0.445	0.430	0.416	0.404	0.390	0.376	0.362	0.350	0.336	0.325	0.312	0.301	0.290	0.281	0.271	0.262	0.254	0.248	0.241	0.235	0.231	0.226	0.224	0.222	0.220	0.220	0.220	0.221	0.222	0.226	0.229	0.231	0.235	0.238	0.242	0.248	0.251	0.256	0.261	0.266	0.271	0.276	0.280	0.284	0.289	0.292	0.295	0.298	0.300	0.300	0.300	0.301	0.300	0.298	0.295	0.291	0.288	0.281	0.274	0.266	0.258	0.248	0.236	0.224	0.210	0.195	0.181	0.164	0.146	0.129	0.109	0.089	0.069	0.046	0.024	0.001	-0.022	-0.046	-0.071	-0.096	-0.121	-0.146	-0.172	-0.198	-0.222	-0.248	-0.272	-0.298	-0.321	-0.345	-0.369	-0.392	-0.414	-0.435	-0.455	-0.475	-0.492	-0.509	-0.525	-0.540	-0.554	-0.565	-0.575	-0.584	-0.591	-0.598	-0.601	-0.604	-0.604	-0.604	-0.600	-0.595	-0.589	-0.581	-0.571	-0.560	-0.546	-0.530	-0.514	-0.496	-0.476	-0.454	-0.431	-0.408	-0.381	-0.354	-0.326	-0.295	-0.264	-0.234	-0.200	-0.166	-0.131	-0.096	-0.060	-0.024	0.014	0.052	0.089	0.128	0.165	0.204	0.240	0.279	0.315	0.351	0.386	0.421	0.455	0.488	0.520	0.550	0.581	0.609	0.636	0.661	0.685	0.708	0.728	0.745	0.761	0.776	0.789	0.799	0.806	0.812	0.815	0.818	0.816	0.814	0.809	0.801	0.792	0.781	0.768	0.752	0.736	0.716	0.695	0.674	0.649	0.624	0.598	0.569	0.539	0.510	0.479	0.445	0.414	0.379	0.345	0.310	0.275	0.240	0.205	0.170	0.136	0.101	0.068	0.034	0.001	-0.032	-0.064	-0.094	-0.122	-0.151	-0.179	-0.205	-0.231	-0.254	-0.276	-0.296	-0.315	-0.334	-0.350	-0.365	-0.379	-0.392	-0.401	-0.412	-0.420	-0.426	-0.432	-0.438	-0.440	-0.442	-0.442	-0.442	-0.441	-0.439	-0.435	-0.432	-0.426	-0.421	-0.415	-0.408	-0.400	-0.391	-0.382	-0.374	-0.364	-0.355	-0.344	-0.334	-0.321	-0.310	-0.299	-0.286	-0.275	-0.262	-0.251	-0.239	-0.226	-0.215	-0.202	-0.190	-0.178	-0.165	-0.152	-0.140	-0.126	-0.114	-0.101	-0.088	-0.074	-0.060	-0.048	-0.034	-0.019	-0.005	0.009	0.024	0.036	0.051	0.065	0.079	0.092	0.106	0.119	0.134	0.148	0.161	0.174	0.189	0.202	0.214	0.228	0.241	0.254	0.265	0.276	0.288	0.300	0.310	0.320	0.329	0.338	0.345	0.354	0.360	0.368	0.372	0.378	0.381	0.385	0.389	0.391	0.392	0.392	0.394	0.394	0.391	0.390	0.388	0.384	0.380	0.376	0.371	0.366	0.361	0.355	0.349	0.341	0.335	0.328	0.320	0.312	0.304	0.296	0.289	0.281	0.272	0.265	0.256	0.249	0.242	0.235	0.228	0.221	0.215	0.209	0.204	0.199	0.195	0.190	0.188	0.184	0.180	0.179	0.178	0.176	0.176	0.175	0.175	0.175	0.178	0.179	0.180	0.181	0.184	0.186	0.189	0.191	0.195	0.199	0.202	0.206	0.210	0.212	0.216	0.221	0.225	0.229	0.232	0.236	0.240	0.244	0.246	0.250	0.252	0.255	0.258	0.259	0.261	0.262	0.264	0.264	0.262	0.262	0.262	0.260	0.259	0.256	0.252	0.250	0.246	0.241	0.238	0.232	0.226	0.220	0.212	0.206	0.198	0.190	0.180	0.170	0.161	0.150	0.139	0.128	0.115	0.104	0.090	0.078	0.065	0.050	0.036	0.022	0.008	-0.006	-0.020	-0.034	-0.050	-0.064	-0.079	-0.094	-0.108	-0.122	-0.138	-0.151	-0.166	-0.179	-0.192	-0.205	-0.219	-0.231	-0.245	-0.256	-0.268	-0.279	-0.290	-0.301	-0.310	-0.321	-0.331	-0.340	-0.348	-0.358	-0.365	-0.374	-0.381	-0.388	-0.395	-0.401	-0.408	-0.414	-0.420	-0.426	-0.431	-0.438	-0.442	-0.449	-0.454	-0.459	-0.464	-0.469	-0.474	-0.479	-0.485	-0.490	-0.495	-0.500	-0.505	-0.511	-0.516	-0.521	-0.529	-0.534	-0.539	-0.545	-0.552	-0.558	-0.564	-0.570	-0.578	-0.584	-0.590	-0.596	-0.604	-0.611	-0.618	-0.624	-0.630	-0.639	-0.645	-0.651	-0.659	-0.665	-0.672	-0.680	-0.686	-0.692	-0.699	-0.706	-0.711	-0.719	-0.724	-0.730	-0.738	-0.742	-0.749	-0.754	-0.759	-0.764	-0.769	-0.774	-0.779	-0.782	-0.788	-0.792	-0.796	-0.800	-0.804	-0.808	-0.811	-0.814	-0.818	-0.820	-0.822	-0.825	-0.828	-0.830	-0.832	-0.835	-0.838	-0.839	-0.840	-0.841	-0.842	-0.844	-0.845	-0.846	-0.846	-0.848	-0.849	-0.849	-0.849	-0.850	-0.850	-0.849	-0.850	-0.849	-0.850	-0.850	-0.850	-0.849	-0.850	-0.849	-0.849	-0.850	-0.849	-0.850	-0.850	-0.851	-0.851	-0.852	-0.855	-0.856	-0.858	-0.860	-0.861	-0.864	-0.868	-0.872	-0.876	-0.880	-0.886	-0.892	-0.899	-0.906	-0.914	-0.922	-0.932	-0.941	-0.952	-0.962	-0.974	-0.986	-1.000	-1.014	-1.029	-1.044	-1.059	-1.075	-1.091	-1.110	-1.126	-1.145	-1.164	-1.182	-1.201	-1.220	-1.241	-1.260	-1.280	-1.300	-1.320	-1.340	-1.359	-1.379	-1.398	-1.416	-1.435	-1.452	-1.470	-1.486	-1.502	-1.519	-1.532	-1.548	-1.561	-1.574	-1.585	-1.595	-1.605	-1.614	-1.621	-1.629	-1.635	-1.641	-1.645	-1.650	-1.652	-1.654	-1.655	-1.655	-1.654	-1.652	-1.651	-1.650	-1.648	-1.644	-1.641	-1.638	-1.634	-1.630	-1.626	-1.621	-1.618	-1.614	-1.611	-1.608	-1.605	-1.602	-1.600	-1.598	-1.595	-1.595	-1.595	-1.595	-1.596	-1.596	-1.599	-1.602	-1.606	-1.610	-1.616	-1.621	-1.628	-1.635	-1.642	-1.651	-1.661	-1.671	-1.681	-1.692	-1.704	-1.715	-1.728	-1.739	-1.751	-1.764	-1.776	-1.789	-1.802	-1.815	-1.826	-1.839	-1.850	-1.861	-1.871	-1.881	-1.891	-1.900	-1.908	-1.915	-1.921	-1.926	-1.930	-1.934	-1.935	-1.935	-1.935	-1.932	-1.929	-1.925	-1.920	-1.912	-1.904	-1.892	-1.882	-1.869	-1.855	-1.839	-1.822	-1.804	-1.784	-1.762	-1.741	-1.716	-1.691	-1.665	-1.638	-1.609	-1.579	-1.549	-1.515	-1.484	-1.449	-1.414	-1.378	-1.340	-1.304	-1.265	-1.226	-1.186	-1.145	-1.104	-1.062	-1.021	-0.979	-0.935	-0.892	-0.849	-0.804	-0.759	-0.715	-0.670	-0.625	-0.580	-0.535	-0.490	-0.445	-0.399	-0.355	-0.309	-0.265	-0.220	-0.174	-0.130	-0.086	-0.041	0.001	0.045	0.089	0.130	0.172	0.214	0.255	0.296	0.335	0.375	0.414	0.451	0.488	0.525	0.561	0.595	0.630	0.664	0.696	0.729	0.760	0.790	0.819	0.848	0.876	0.902	0.930	0.955	0.979	1.001	1.024	1.046	1.066	1.086	1.105	1.124	1.141	1.158	1.172	1.188	1.201	1.215	1.228	1.240	1.250	1.261	1.270	1.279	1.288	1.294	1.301	1.308	1.312	1.319	1.324	1.328	1.331	1.335	1.340	1.342	1.345	1.348	1.349	1.350	1.352	1.354	1.355	1.355	1.358	1.358	1.359	1.359	1.360	1.360	1.361	1.362	1.362	1.364	1.364	1.364	1.365	1.365	1.366	1.368	1.368	1.370	1.370	1.371	1.375	1.375	1.378	1.380	1.382	1.386	1.389	1.391	1.394	1.398	1.401	1.405	1.409	1.414	1.418	1.421	1.426	1.430	1.436	1.441	1.445	1.451	1.458	1.462	1.468	1.474	1.480	1.485	1.491	1.498	1.502	1.508	1.512	1.519	1.522	1.526	1.531	1.535	1.538	1.540	1.544	1.545	1.546	1.548	1.549	1.550	1.549	1.546	1.545	1.541	1.539	1.535	1.530	1.524	1.516	1.510	1.502	1.492	1.482	1.472	1.461	1.449	1.438	1.424	1.410	1.395	1.380	1.364	1.346	1.330	1.311	1.294	1.275	1.256	1.236	1.216	1.196	1.176	1.155	1.134	1.112	1.091	1.071	1.050	1.029	1.009	0.988	0.968	0.946	0.926	0.908	0.888	0.869	0.851	0.832	0.815	0.799	0.782	0.768	0.752	0.739	0.725	0.712	0.700	0.688	0.678	0.668	0.658	0.649	0.641	0.632	0.626	0.619	0.612	0.608	0.602	0.598	0.594	0.590	0.586	0.582	0.580	0.576	0.575	0.572	0.570	0.569	0.566	0.564	0.562	0.560	0.559	0.558	0.555	0.552	0.551	0.549	0.546	0.545	0.541	0.539	0.535	0.531	0.529	0.524	0.520	0.516	0.511	0.506	0.500	0.495	0.490	0.484	0.478	0.471	0.465	0.458	0.451	0.444	0.436	0.430	0.421	0.414	0.405	0.399	0.390	0.381	0.374	0.364	0.356	0.348	0.338	0.330	0.321	0.312	0.304	0.295	0.285	0.276	0.268	0.260	0.250	0.241	0.232	0.224	0.215	0.206	0.198	0.188	0.180	0.171	0.162	0.154	0.146	0.138	0.130	0.122	0.112	0.105	0.098	0.090	0.082	0.075	0.068	0.061	0.052	0.046	0.040	0.034	0.026	0.020	0.014	0.006	0.001	-0.005	-0.011	-0.018	-0.024	-0.030	-0.035	-0.040	-0.048	-0.052	-0.059	-0.064	-0.070	-0.075	-0.080	-0.086	-0.092	-0.098	-0.105	-0.110	-0.115	-0.122	-0.128	-0.134	-0.141	-0.148	-0.155	-0.161	-0.170	-0.176	-0.185	-0.191	-0.200	-0.209	-0.216	-0.224	-0.231	-0.240	-0.249	-0.258	-0.265	-0.274	-0.282	-0.290	-0.299	-0.309	-0.316	-0.324	-0.332	-0.341	-0.349	-0.358	-0.365	-0.371	-0.379	-0.386	-0.394	-0.400	-0.406	-0.412	-0.419	-0.424	-0.430	-0.434	-0.439	-0.444	-0.448	-0.451	-0.454	-0.458	-0.460	-0.461	-0.464	-0.465	-0.465	-0.466	-0.466	-0.466	-0.465	-0.464	-0.462	-0.461	-0.460	-0.458	-0.455	-0.452	-0.450	-0.446	-0.444	-0.441	-0.436	-0.432	-0.429	-0.424	-0.419	-0.415	-0.410	-0.405	-0.400	-0.394	-0.390	-0.385	-0.379	-0.372	-0.366	-0.361	-0.355	-0.349	-0.342	-0.335	-0.328	-0.321	-0.314	-0.306	-0.298	-0.290	-0.281	-0.271	-0.262	-0.252	-0.242	-0.232	-0.222	-0.212	-0.202	-0.190	-0.180	-0.169	-0.158	-0.144	-0.132	-0.119	-0.108	-0.095	-0.082	-0.070	-0.056	-0.044	-0.030	-0.018	-0.004	0.008	0.020	0.032	0.046	0.058	0.069	0.080	0.091	0.101	0.111	0.121	0.130	0.138	0.144	0.151	0.158	0.162	0.168	0.170	0.174	0.175	0.176	0.176	0.176	0.175	0.172	0.170	0.166	0.162	0.158	0.152	0.146	0.139	0.132	0.124	0.116	0.108	0.099	0.090	0.079	0.069	0.060	0.050	0.039	0.030	0.021	0.011	0.002	-0.005	-0.014	-0.022	-0.029	-0.036	-0.042	-0.048	-0.052	-0.056	-0.060	-0.062	-0.062	-0.064	-0.062	-0.062	-0.060	-0.056	-0.052	-0.046	-0.041	-0.034	-0.026	-0.019	-0.009	0.000	0.011	0.022	0.035	0.048	0.061	0.075	0.090	0.105	0.120	0.135	0.151	0.166	0.182	0.198	0.214	0.229	0.245	0.260	0.275	0.289	0.302	0.316	0.330	0.341	0.355	0.366	0.378	0.389	0.398	0.406	0.415	0.422	0.431	0.438	0.444	0.450	0.455	0.459	0.462	0.466	0.469	0.470	0.472	0.472	0.474	0.474	0.474	0.474	0.472	0.472	0.470	0.468	0.466	0.466	0.464	0.461	0.459	0.458	0.454	0.452	0.450	0.449	0.446	0.444	0.442	0.440	0.439	0.436	0.435	0.434	0.432	0.431	0.429	0.428	0.426	0.426	0.424	0.422	0.422	0.421	0.420	0.419	0.418	0.418	0.418	0.416	0.415	0.415	0.415	0.415	0.415	0.414	0.414	0.414	0.414	0.414	0.414	0.412	0.414	0.414	0.415	0.415	0.415	0.416	0.418	0.419	0.420	0.421	0.424	0.425	0.429	0.430	0.432	0.435	0.439	0.441	0.444	0.448	0.451	0.456	0.460	0.464	0.469	0.474	0.479	0.485	0.490	0.496	0.502	0.509	0.515	0.522	0.528	0.535	0.541	0.550	0.556	0.562	0.571	0.578	0.584	0.591	0.599	0.605	0.612	0.620	0.625	0.631	0.638	0.644	0.649	0.655	0.659	0.664	0.669	0.674	0.678	0.681	0.684	0.686	0.689	0.691	0.694	0.695	0.695	0.698	0.696	0.698	0.696	0.694	0.692	0.690	0.688	0.685	0.681	0.678	0.672	0.668	0.662	0.658	0.651	0.646	0.640	0.635	0.629	0.622	0.616	0.610	0.605	0.598	0.592	0.588	0.581	0.578	0.571	0.568	0.564	0.560	0.558	0.555	0.554	0.552	0.552	0.552	0.552	0.556	0.559	0.561	0.566	0.572	0.580	0.586	0.596	0.606	0.618	0.629	0.642	0.658	0.672	0.689	0.708	0.726	0.746	0.766	0.788	0.810	0.832	0.856	0.881	0.908	0.932	0.959	0.986	1.014	1.041	1.070	1.099	1.128	1.158	1.185	1.214	1.242	1.271	1.300	1.328	1.354	1.380	1.406	1.432	1.456	1.480	1.502	1.525	1.544	1.565	1.582	1.601	1.616	1.632	1.646	1.659	1.670	1.680	1.689	1.698	1.702	1.708	1.711	1.714	1.715	1.714	1.711	1.709	1.705	1.700	1.694	1.686	1.678	1.668	1.658	1.646	1.635	1.622	1.608	1.595	1.580	1.565	1.550	1.534	1.518	1.501	1.485	1.469	1.452	1.436	1.420	1.404	1.389	1.372	1.358	1.342	1.328	1.312	1.298	1.284	1.271	1.259	1.246	1.234	1.224	1.212	1.201	1.191	1.184	1.175	1.168	1.160	1.154	1.148	1.142	1.136	1.132	1.128	1.124	1.119	1.116	1.112	1.109	1.108	1.104	1.101	1.098	1.095	1.092	1.089	1.085	1.082	1.079	1.075	1.071	1.068	1.062	1.058	1.054	1.049	1.042	1.038	1.031	1.024	1.016	1.010	1.001	0.992	0.984	0.974	0.965	0.955	0.942	0.932	0.920	0.909	0.896	0.884	0.872	0.859	0.845	0.831	0.818	0.804	0.790	0.775	0.761	0.746	0.732	0.718	0.702	0.689	0.675	0.660	0.646	0.631	0.618	0.604	0.590	0.576	0.562	0.549	0.536	0.524	0.512	0.500	0.488	0.476	0.465	0.454	0.442	0.432	0.422	0.412	0.402	0.394	0.385	0.376	0.368	0.361	0.352	0.345	0.339	0.332	0.328	0.321	0.316	0.312	0.308	0.304	0.301	0.298	0.296	0.295	0.294	0.294	0.295	0.296	0.298	0.299	0.302	0.306	0.311	0.315	0.321	0.328	0.334	0.342	0.350	0.358	0.368	0.378	0.388	0.399	0.410	0.422	0.435	0.446	0.460	0.474	0.486	0.501	0.515	0.530	0.544	0.559	0.574	0.589	0.602	0.616	0.630	0.644	0.656	0.669	0.681	0.691	0.702	0.712	0.721	0.729	0.738	0.744	0.749	0.752	0.758	0.760	0.761	0.762	0.762	0.760	0.758	0.754	0.750	0.744	0.736	0.730	0.721	0.711	0.701	0.690	0.679	0.665	0.651	0.638	0.622	0.608	0.591	0.576	0.560	0.542	0.526	0.509	0.492	0.476	0.459	0.442	0.426	0.410	0.394	0.379	0.364	0.349	0.336	0.321	0.310	0.298	0.286	0.275	0.265	0.256	0.246	0.239	0.232	0.226	0.221	0.215	0.210	0.206	0.202	0.199	0.198	0.195	0.194	0.192	0.190	0.190	0.189	0.188	0.188	0.186	0.186	0.186	0.184	0.184	0.181	0.180	0.178	0.175	0.172	0.169	0.165	0.160	0.155	0.149	0.142	0.136	0.128	0.120	0.111	0.100	0.090	0.079	0.066	0.054	0.040	0.026	0.011	-0.004	-0.020	-0.036	-0.052	-0.069	-0.086	-0.102	-0.120	-0.138	-0.155	-0.172	-0.189	-0.206	-0.224	-0.240	-0.256	-0.272	-0.288	-0.302	-0.316	-0.328	-0.341	-0.352	-0.362	-0.371	-0.380	-0.388	-0.394	-0.400	-0.404	-0.406	-0.409	-0.409	-0.409	-0.406	-0.404	-0.400	-0.392	-0.388	-0.379	-0.370	-0.360	-0.349	-0.336	-0.324	-0.310	-0.295	-0.279	-0.260	-0.242	-0.225	-0.206	-0.186	-0.166	-0.146	-0.125	-0.105	-0.084	-0.062	-0.041	-0.021	0.000	0.020	0.041	0.061	0.081	0.101	0.120	0.138	0.155	0.174	0.189	0.205	0.219	0.234	0.246	0.259	0.270	0.281	0.290	0.299	0.305	0.312	0.318	0.322	0.326	0.329	0.330	0.330	0.329	0.328	0.326	0.324	0.320	0.316	0.310	0.305	0.299	0.291	0.285	0.276	0.268	0.260	0.250	0.241	0.232	0.222	0.212	0.205	0.195	0.185	0.176	0.166	0.158	0.149	0.141	0.134	0.125	0.118	0.111	0.105	0.098	0.092	0.086	0.082	0.078	0.072	0.069	0.066	0.064	0.062	0.060	0.059	0.059	0.058	0.059	0.060	0.061	0.061	0.064	0.066	0.070	0.072	0.078	0.081	0.085	0.090	0.094	0.099	0.105	0.111	0.116	0.122	0.130	0.136	0.144	0.152	0.160	0.168	0.176	0.185	0.195	0.204	0.212	0.222	0.232	0.242	0.252	0.262	0.274	0.285	0.296	0.308	0.318	0.329	0.341	0.352	0.365	0.378	0.390	0.402	0.416	0.429	0.441	0.455	0.468	0.481	0.494	0.506	0.519	0.531	0.542	0.556	0.568	0.579	0.590	0.601	0.612	0.624	0.635	0.644	0.654	0.662	0.671	0.680	0.686	0.695	0.701	0.708	0.712	0.718	0.721	0.725	0.729	0.731	0.732	0.734	0.734	0.734	0.734	0.732	0.730	0.728	0.725	0.721	0.718	0.714	0.710	0.705	0.699	0.692	0.686	0.680	0.674	0.668	0.659	0.652	0.644	0.636	0.630	0.621	0.615	0.608	0.599	0.591	0.585	0.578	0.571	0.564	0.560	0.554	0.549	0.544	0.539	0.535	0.531	0.529	0.526	0.525	0.524	0.522	0.524	0.524	0.526	0.528	0.529	0.531	0.535	0.539	0.542	0.548	0.552	0.558	0.564	0.571	0.578	0.585	0.592	0.600	0.608	0.616	0.624	0.632	0.640	0.649	0.658	0.666	0.675	0.682	0.691	0.699	0.706	0.715	0.722	0.729	0.735	0.741	0.748	0.752	0.756	0.761	0.764	0.766	0.769	0.770	0.770	0.770	0.770	0.768	0.765	0.761	0.758	0.752	0.746	0.740	0.734	0.725	0.716	0.708	0.696	0.685	0.674	0.661	0.646	0.632	0.618	0.600	0.585	0.568	0.549	0.531	0.512	0.492	0.474	0.452	0.432	0.411	0.391	0.371	0.350	0.329	0.309	0.289	0.269	0.248	0.229	0.209	0.190	0.170	0.152	0.134	0.116	0.100	0.084	0.070	0.055	0.042	0.030	0.019	0.008	-0.001	-0.011	-0.019	-0.025	-0.031	-0.036	-0.039	-0.042	-0.044	-0.044	-0.044	-0.042	-0.040	-0.036	-0.032	-0.026	-0.021	-0.014	-0.006	0.001	0.011	0.021	0.031	0.042	0.054	0.065	0.078	0.090	0.102	0.116	0.128	0.140	0.152	0.166	0.179	0.191	0.202	0.214	0.226	0.236	0.246	0.255	0.264	0.272	0.278	0.285	0.289	0.294	0.296	0.299	0.300	0.300	0.300	0.298	0.294	0.290	0.284	0.278	0.269	0.260	0.250	0.238	0.225	0.211	0.196	0.179	0.162	0.142	0.124	0.104	0.082	0.060	0.035	0.012	-0.014	-0.039	-0.065	-0.092	-0.120	-0.149	-0.176	-0.205	-0.235	-0.264	-0.292	-0.322	-0.352	-0.382	-0.412	-0.442	-0.472	-0.501	-0.531	-0.560	-0.588	-0.616	-0.645	-0.672	-0.699	-0.726	-0.751	-0.776	-0.800	-0.822	-0.845	-0.868	-0.888	-0.906	-0.925	-0.942	-0.959	-0.975	-0.989	-1.002	-1.014	-1.024	-1.032	-1.041	-1.048	-1.054	-1.056	-1.060	-1.062	-1.062	-1.060	-1.059	-1.055	-1.050	-1.044	-1.035	-1.028	-1.018	-1.006	-0.994	-0.980	-0.966	-0.951	-0.934	-0.918	-0.898	-0.879	-0.859	-0.838	-0.815	-0.792	-0.769	-0.745	-0.720	-0.695	-0.670	-0.645	-0.618	-0.591	-0.564	-0.538	-0.509	-0.482	-0.455	-0.428	-0.401	-0.374	-0.346	-0.320	-0.294	-0.266	-0.240	-0.214	-0.189	-0.161	-0.138	-0.112	-0.086	-0.062	-0.039	-0.015	0.008	0.030	0.052	0.074	0.096	0.118	0.138	0.156	0.176	0.195	0.215	0.232	0.250	0.266	0.284	0.300	0.315	0.331	0.345	0.359	0.372	0.385	0.398	0.409	0.421	0.431	0.441	0.451	0.459	0.468	0.474	0.481	0.486	0.491	0.496	0.500	0.501	0.504	0.505	0.505	0.505	0.502	0.501	0.498	0.492	0.488	0.482	0.475	0.468	0.460	0.451	0.441	0.431	0.420	0.408	0.395	0.382	0.370	0.356	0.342	0.328	0.314	0.298	0.282	0.266	0.250	0.235	0.219	0.202	0.186	0.171	0.156	0.140	0.125	0.110	0.096	0.081	0.069	0.055	0.042	0.030	0.019	0.008	-0.002	-0.012	-0.022	-0.030	-0.039	-0.048	-0.054	-0.060	-0.066	-0.071	-0.076	-0.081	-0.084	-0.088	-0.089	-0.091	-0.092	-0.094	-0.094	-0.094	-0.094	-0.092	-0.092	-0.091	-0.089	-0.088	-0.086	-0.084	-0.081	-0.080	-0.078	-0.075	-0.074	-0.071	-0.068	-0.064	-0.061	-0.058	-0.054	-0.051	-0.048	-0.042	-0.038	-0.034	-0.029	-0.024	-0.018	-0.012	-0.006	0.000	0.008	0.015	0.022	0.030	0.039	0.048	0.058	0.066	0.078	0.088	0.099	0.110	0.121	0.132	0.146	0.159	0.171	0.184	0.199	0.211	0.225	0.240	0.254	0.269	0.282	0.296	0.311	0.324	0.338	0.350	0.362	0.374	0.386	0.396	0.406	0.416	0.424	0.430	0.438	0.444	0.446	0.450	0.452	0.452	0.452	0.450	0.446	0.442	0.435	0.428	0.420	0.409	0.396	0.382	0.369	0.352	0.334	0.314	0.295	0.272	0.249	0.226	0.200	0.174	0.146	0.119	0.090	0.060	0.030	0.001	-0.030	-0.061	-0.092	-0.125	-0.156	-0.188	-0.219	-0.250	-0.280	-0.311	-0.341	-0.370	-0.398	-0.425	-0.452	-0.479	-0.502	-0.528	-0.550	-0.571	-0.591	-0.611	-0.630	-0.646	-0.662	-0.676	-0.690	-0.702	-0.711	-0.721	-0.729	-0.736	-0.741	-0.746	-0.750	-0.752	-0.754	-0.754	-0.754	-0.754	-0.752	-0.749	-0.746	-0.744	-0.740	-0.736	-0.731	-0.728	-0.721	-0.718	-0.712	-0.708	-0.704	-0.698	-0.694	-0.689	-0.686	-0.681	-0.679	-0.675	-0.672	-0.670	-0.669	-0.668	-0.668	-0.668	-0.668	-0.669	-0.671	-0.674	-0.676	-0.680	-0.684	-0.688	-0.692	-0.698	-0.702	-0.709	-0.715	-0.721	-0.729	-0.735	-0.742	-0.749	-0.758	-0.765	-0.772	-0.780	-0.789	-0.796	-0.805	-0.812	-0.821	-0.829	-0.838	-0.846	-0.856	-0.865	-0.874	-0.882	-0.891	-0.901	-0.910	-0.918	-0.928	-0.936	-0.945	-0.955	-0.965	-0.975	-0.985	-0.995	-1.005	-1.016	-1.026	-1.039	-1.051	-1.062	-1.075	-1.089	-1.101	-1.114	-1.128	-1.141	-1.155	-1.170	-1.184	-1.199	-1.214	-1.229	-1.244	-1.259	-1.274	-1.289	-1.304	-1.319	-1.334	-1.349	-1.364	-1.379	-1.392	-1.405	-1.420	-1.431	-1.445	-1.456	-1.468	-1.476	-1.488	-1.495	-1.502	-1.509	-1.515	-1.519	-1.522	-1.524	-1.525	-1.525	-1.522	-1.521	-1.516	-1.511	-1.505	-1.496	-1.485	-1.475	-1.462	-1.449	-1.432	-1.418	-1.399	-1.380	-1.359	-1.339	-1.315	-1.292	-1.268	-1.241	-1.215	-1.186	-1.158	-1.129	-1.099	-1.068	-1.038	-1.006	-0.974	-0.942	-0.910	-0.878	-0.845	-0.812	-0.780	-0.748	-0.716	-0.684	-0.652	-0.624	-0.594	-0.565	-0.538	-0.511	-0.485	-0.460	-0.436	-0.414	-0.394	-0.372	-0.354	-0.338	-0.321	-0.308	-0.295	-0.284	-0.272	-0.265	-0.259	-0.254	-0.250	-0.248	-0.246	-0.249	-0.250	-0.252	-0.259	-0.265	-0.272	-0.280	-0.290	-0.300	-0.311	-0.322	-0.335	-0.350	-0.362	-0.378	-0.391	-0.405	-0.421	-0.435	-0.449	-0.464	-0.478	-0.490	-0.504	-0.516	-0.529	-0.540	-0.550	-0.559	-0.568	-0.575	-0.581	-0.588	-0.590	-0.594	-0.594	-0.594	-0.592	-0.590	-0.585	-0.579	-0.572	-0.564	-0.554	-0.541	-0.529	-0.514	-0.500	-0.482	-0.464	-0.445	-0.426	-0.405	-0.384	-0.360	-0.335	-0.311	-0.286	-0.260	-0.234	-0.206	-0.179	-0.151	-0.122	-0.095	-0.066	-0.038	-0.009	0.019	0.049	0.076	0.104	0.131	0.158	0.184	0.210	0.235	0.260	0.284	0.306	0.330	0.351	0.370	0.390	0.409	0.426	0.442	0.459	0.472	0.485	0.498	0.509	0.519	0.528	0.534	0.541	0.546	0.551	0.554	0.555	0.558	0.556	0.555	0.552	0.549	0.544	0.539	0.531	0.524	0.515	0.506	0.496	0.485	0.472	0.461	0.446	0.432	0.418	0.401	0.386	0.370	0.352	0.335	0.318	0.299	0.280	0.261	0.242	0.224	0.204	0.185	0.166	0.149	0.130	0.111	0.094	0.078	0.060	0.044	0.028	0.012	-0.001	-0.014	-0.026	-0.039	-0.049	-0.059	-0.068	-0.075	-0.082	-0.086	-0.091	-0.094	-0.095	-0.096	-0.096	-0.094	-0.090	-0.088	-0.081	-0.076	-0.068	-0.060	-0.050	-0.040	-0.029	-0.016	-0.002	0.011	0.026	0.041	0.059	0.075	0.092	0.110	0.129	0.148	0.166	0.185	0.204	0.222	0.241	0.260	0.278	0.296	0.314	0.331	0.348	0.362	0.380	0.395	0.410	0.424	0.436	0.450	0.461	0.472	0.484	0.492	0.501	0.510	0.516	0.522	0.529	0.534	0.538	0.540	0.542	0.544	0.544	0.545	0.544	0.544	0.541	0.539	0.535	0.532	0.528	0.524	0.519	0.514	0.507	0.502	0.496	0.490	0.484	0.478	0.470	0.462	0.456	0.450	0.442	0.436	0.430	0.424	0.418	0.411	0.406	0.401	0.396	0.391	0.388	0.384	0.380	0.378	0.375	0.372	0.371	0.370	0.369	0.369	0.370	0.371	0.374	0.376	0.379	0.382	0.386	0.390	0.395	0.402	0.409	0.416	0.425	0.432	0.441	0.451	0.462	0.472	0.484	0.496	0.510	0.521	0.535	0.549	0.564	0.578	0.592	0.606	0.621	0.636	0.650	0.665	0.679	0.694	0.709	0.722	0.738	0.751	0.764	0.776	0.790	0.801	0.812	0.822	0.831	0.841	0.849	0.856	0.862	0.868	0.872	0.876	0.879	0.881	0.882	0.881	0.881	0.878	0.875	0.871	0.865	0.859	0.852	0.842	0.835	0.825	0.814	0.804	0.792	0.780	0.768	0.755	0.740	0.728	0.712	0.699	0.685	0.671	0.658	0.642	0.629	0.615	0.602	0.589	0.576	0.565	0.554	0.544	0.532	0.524	0.514	0.505	0.499	0.491	0.486	0.481	0.478	0.475	0.472	0.472	0.472	0.471	0.474	0.475	0.478	0.481	0.485	0.489	0.494	0.498	0.502	0.509	0.515	0.521	0.526	0.532	0.539	0.545	0.550	0.556	0.561	0.565	0.569	0.572	0.575	0.578	0.578	0.579	0.579	0.576	0.575	0.570	0.566	0.561	0.554	0.546	0.538	0.528	0.516	0.504	0.491	0.476	0.460	0.444	0.428	0.409	0.389	0.369	0.348	0.325	0.302	0.279	0.256	0.231	0.206	0.181	0.156	0.130	0.105	0.079	0.054	0.028	0.002	-0.022	-0.048	-0.072	-0.095	-0.118	-0.141	-0.161	-0.181	-0.200	-0.218	-0.235	-0.250	-0.262	-0.275	-0.286	-0.296	-0.304	-0.309	-0.314	-0.318	-0.319	-0.318	-0.315	-0.310	-0.305	-0.298	-0.288	-0.275	-0.261	-0.246	-0.230	-0.211	-0.191	-0.169	-0.145	-0.121	-0.094	-0.066	-0.036	-0.006	0.025	0.058	0.090	0.125	0.161	0.196	0.234	0.271	0.309	0.346	0.385	0.422	0.460	0.498	0.535	0.572	0.609	0.645	0.681	0.715	0.748	0.780	0.811	0.841	0.870	0.896	0.921	0.946	0.966	0.986	1.005	1.021	1.035	1.046	1.058	1.064	1.070	1.072	1.072	1.072	1.069	1.062	1.055	1.045	1.032	1.019	1.002	0.984	0.964	0.942	0.919	0.894	0.866	0.838	0.809	0.778	0.746	0.714	0.679	0.645	0.610	0.574	0.539	0.501	0.465	0.429	0.392	0.355	0.319	0.284	0.248	0.212	0.179	0.145	0.112	0.081	0.050	0.021	-0.008	-0.034	-0.060	-0.084	-0.108	-0.129	-0.150	-0.169	-0.188	-0.202	-0.218	-0.230	-0.242	-0.252	-0.261	-0.270	-0.276	-0.282	-0.286	-0.289	-0.291	-0.291	-0.291	-0.290	-0.288	-0.284	-0.280	-0.274	-0.269	-0.261	-0.254	-0.246	-0.238	-0.229	-0.219	-0.208	-0.196	-0.185	-0.174	-0.161	-0.149	-0.136	-0.122	-0.109	-0.095	-0.081	-0.068	-0.054	-0.038	-0.022	-0.009	0.006	0.022	0.038	0.054	0.070	0.086	0.102	0.119	0.136	0.152	0.169	0.185	0.204	0.219	0.236	0.254	0.269	0.285	0.301	0.318	0.334	0.349	0.365	0.379	0.394	0.409	0.422	0.438	0.451	0.464	0.476	0.489	0.500	0.510	0.521	0.531	0.541	0.550	0.558	0.565	0.572	0.578	0.584	0.589	0.592	0.596	0.599	0.601	0.604	0.604	0.605	0.605	0.604	0.604	0.600	0.599	0.596	0.594	0.590	0.586	0.582	0.579	0.574	0.569	0.564	0.559	0.554	0.549	0.542	0.538	0.531	0.525	0.520	0.515	0.510	0.505	0.500	0.494	0.490	0.485	0.480	0.476	0.472	0.469	0.465	0.461	0.459	0.456	0.452	0.451	0.449	0.446	0.445	0.444	0.442	0.441	0.440	0.440	0.439	0.438	0.439	0.439	0.439	0.439	0.440	0.440	0.441	0.442	0.444	0.445	0.446	0.448	0.451	0.452	0.455	0.458	0.460	0.464	0.466	0.470	0.474	0.479	0.482	0.486	0.490	0.496	0.500	0.504	0.510	0.514	0.519	0.524	0.528	0.532	0.536	0.542	0.546	0.551	0.555	0.560	0.564	0.568	0.571	0.574	0.576	0.580	0.582	0.584	0.585	0.585	0.585	0.585	0.585	0.584	0.582	0.581	0.578	0.576	0.572	0.570	0.565	0.561	0.556	0.551	0.545	0.540	0.532	0.526	0.520	0.512	0.505	0.496	0.489	0.480	0.471	0.462	0.454	0.446	0.438	0.428	0.420	0.410	0.401	0.392	0.384	0.375	0.365	0.356	0.348	0.339	0.330	0.321	0.311	0.302	0.294	0.284	0.275	0.266	0.256	0.248	0.238	0.228	0.219	0.209	0.199	0.189	0.179	0.168	0.158	0.146	0.135	0.124	0.112	0.101	0.089	0.076	0.065	0.052	0.040	0.029	0.015	0.002	-0.010	-0.022	-0.036	-0.048	-0.061	-0.074	-0.086	-0.099	-0.110	-0.122	-0.135	-0.145	-0.158	-0.169	-0.179	-0.190	-0.200	-0.210	-0.220	-0.229	-0.239	-0.248	-0.255	-0.262	-0.271	-0.278	-0.284	-0.291	-0.298	-0.302	-0.308	-0.312	-0.318	-0.320	-0.325	-0.328	-0.330	-0.334	-0.335	-0.338	-0.339	-0.342	-0.344	-0.345	-0.345	-0.346	-0.348	-0.348	-0.350	-0.350	-0.351	-0.351	-0.351	-0.352	-0.352	-0.352	-0.354	-0.355	-0.355	-0.355	-0.356	-0.358	-0.358	-0.360	-0.360	-0.361	-0.361	-0.362	-0.364	-0.365	-0.366	-0.368	-0.370	-0.370	-0.372	-0.374	-0.375	-0.378	-0.380	-0.381	-0.384	-0.386	-0.389	-0.392	-0.395	-0.399	-0.402	-0.405	-0.409	-0.412	-0.418	-0.422	-0.428	-0.434	-0.439	-0.445	-0.452	-0.460	-0.469	-0.478	-0.486	-0.498	-0.507	-0.518	-0.531	-0.542	-0.555	-0.569	-0.582	-0.598	-0.612	-0.630	-0.645	-0.664	-0.680	-0.698	-0.716	-0.736	-0.756	-0.776	-0.795	-0.816	-0.838	-0.859	-0.879	-0.900	-0.921	-0.942	-0.962	-0.984	-1.004	-1.025	-1.045	-1.065	-1.085	-1.102	-1.122	-1.140	-1.158	-1.172	-1.190	-1.204	-1.219	-1.231	-1.244	-1.256	-1.266	-1.276	-1.284	-1.292	-1.299	-1.306	-1.310	-1.315	-1.318	-1.319	-1.321	-1.321	-1.321	-1.320	-1.319	-1.316	-1.312	-1.308	-1.305	-1.299	-1.294	-1.289	-1.282	-1.276	-1.270	-1.264	-1.258	-1.251	-1.245	-1.239	-1.232	-1.228	-1.221	-1.216	-1.211	-1.208	-1.204	-1.200	-1.199	-1.196	-1.196	-1.195	-1.195	-1.196	-1.200	-1.201	-1.205	-1.211	-1.216	-1.222	-1.230	-1.236	-1.245	-1.254	-1.264	-1.275	-1.285	-1.296	-1.310	-1.321	-1.336	-1.349	-1.362	-1.376	-1.390	-1.404	-1.419	-1.432	-1.446	-1.460	-1.474	-1.486	-1.499	-1.511	-1.521	-1.532	-1.541	-1.550	-1.558	-1.564	-1.569	-1.571	-1.574	-1.576	-1.575	-1.574	-1.570	-1.566	-1.560	-1.552	-1.541	-1.530	-1.518	-1.502	-1.486	-1.469	-1.449	-1.428	-1.404	-1.380	-1.354	-1.326	-1.298	-1.266	-1.235	-1.200	-1.166	-1.130	-1.092	-1.054	-1.014	-0.974	-0.932	-0.890	-0.848	-0.804	-0.759	-0.714	-0.669	-0.621	-0.576	-0.529	-0.482	-0.435	-0.388	-0.340	-0.294	-0.248	-0.199	-0.152	-0.105	-0.060	-0.014	0.032	0.078	0.122	0.166	0.210	0.252	0.296	0.338	0.379	0.420	0.460	0.499	0.538	0.575	0.612	0.649	0.685	0.720	0.754	0.788	0.820	0.852	0.884	0.914	0.942	0.972	1.000	1.028	1.055	1.081	1.106	1.131	1.156	1.179	1.201	1.224	1.245	1.265	1.285	1.305	1.322	1.341	1.358	1.375	1.390	1.405	1.419	1.432	1.446	1.459	1.470	1.481	1.491	1.501	1.511	1.519	1.526	1.534	1.541	1.548	1.554	1.559	1.564	1.568	1.571	1.576	1.578	1.581	1.582	1.585	1.586	1.589	1.589	1.590	1.590	1.590	1.591	1.591	1.591	1.591	1.591	1.591	1.591	1.591	1.590	1.591	1.591	1.590	1.591	1.591	1.592	1.594	1.595	1.596	1.599	1.600	1.602	1.605	1.608	1.611	1.614	1.618	1.621	1.626	1.631	1.636	1.640	1.645	1.651	1.658	1.662	1.669	1.675	1.681	1.688	1.694	1.700	1.706	1.712	1.719	1.725	1.731	1.735	1.740	1.745	1.749	1.752	1.755	1.759	1.760	1.760	1.762	1.761	1.761	1.760	1.758	1.754	1.750	1.745	1.739	1.732	1.725	1.718	1.709	1.698	1.686	1.674	1.661	1.648	1.634	1.618	1.601	1.584	1.566	1.549	1.529	1.510	1.489	1.469	1.448	1.425	1.402	1.380	1.358	1.334	1.311	1.288	1.264	1.240	1.218	1.194	1.170	1.146	1.124	1.101	1.079	1.056	1.036	1.015	0.995	0.975	0.956	0.938	0.919	0.902	0.886	0.870	0.855	0.842	0.829	0.816	0.805	0.794	0.785	0.776	0.769	0.761	0.755	0.749	0.744	0.740	0.736	0.734	0.731	0.731	0.729	0.730	0.729	0.730	0.731	0.734	0.735	0.738	0.740	0.742	0.745	0.750	0.752	0.756	0.760	0.765	0.769	0.774	0.778	0.782	0.785	0.789	0.792	0.798	0.801	0.804	0.808	0.811	0.814	0.815	0.819	0.820	0.822	0.824	0.825	0.825	0.826	0.826	0.828	0.826	0.828	0.826	0.826	0.825	0.822	0.821	0.820	0.818	0.815	0.812	0.809	0.805	0.802	0.799	0.794	0.789	0.785	0.779	0.774	0.769	0.762	0.756	0.750	0.744	0.738	0.731	0.722	0.716	0.709	0.701	0.692	0.685	0.678	0.669	0.660	0.651	0.642	0.634	0.625	0.616	0.608	0.598	0.589	0.580	0.570	0.562	0.552	0.544	0.534	0.525	0.516	0.506	0.499	0.490	0.481	0.472	0.464	0.455	0.448	0.440	0.430	0.421	0.414	0.406	0.398	0.390	0.381	0.372	0.365	0.356	0.348	0.340	0.331	0.324	0.315	0.306	0.299	0.289	0.280	0.271	0.262	0.252	0.244	0.234	0.224	0.214	0.202	0.191	0.180	0.169	0.158	0.145	0.134	0.122	0.109	0.098	0.085	0.072	0.060	0.046	0.034	0.021	0.008	-0.006	-0.019	-0.031	-0.045	-0.058	-0.070	-0.082	-0.095	-0.106	-0.118	-0.129	-0.140	-0.150	-0.160	-0.170	-0.179	-0.189	-0.196	-0.204	-0.211	-0.218	-0.224	-0.228	-0.234	-0.236	-0.241	-0.244	-0.245	-0.246	-0.246	-0.246	-0.246	-0.245	-0.242	-0.240	-0.238	-0.234	-0.230	-0.224	-0.220	-0.215	-0.209	-0.202	-0.198	-0.191	-0.184	-0.178	-0.170	-0.162	-0.154	-0.146	-0.138	-0.131	-0.122	-0.115	-0.108	-0.100	-0.092	-0.085	-0.078	-0.070	-0.062	-0.056	-0.049	-0.041	-0.035	-0.028	-0.021	-0.014	-0.008	0.000	0.008	0.015	0.024	0.031	0.039	0.046	0.055	0.064	0.071	0.081	0.090	0.099	0.109	0.119	0.129	0.141	0.151	0.164	0.175	0.186	0.200	0.212	0.226	0.239	0.252	0.266	0.280	0.294	0.308	0.322	0.338	0.350	0.365	0.379	0.392	0.406	0.420	0.434	0.445	0.458	0.469	0.480	0.490	0.500	0.509	0.516	0.525	0.531	0.536	0.542	0.546	0.550	0.552	0.554	0.554	0.554	0.554	0.552	0.549	0.545	0.541	0.538	0.530	0.524	0.518	0.510	0.501	0.494	0.485	0.476	0.468	0.459	0.450	0.440	0.431	0.422	0.415	0.406	0.399	0.391	0.384	0.376	0.371	0.365	0.361	0.356	0.352	0.351	0.350	0.349	0.349	0.350	0.350	0.354	0.356	0.361	0.366	0.372	0.380	0.388	0.395	0.404	0.414	0.422	0.434	0.444	0.455	0.466	0.479	0.490	0.502	0.514	0.525	0.538	0.549	0.561	0.572	0.581	0.592	0.602	0.611	0.620	0.628	0.635	0.642	0.646	0.652	0.658	0.661	0.665	0.666	0.668	0.669	0.670	0.670	0.669	0.665	0.664	0.660	0.656	0.651	0.645	0.640	0.634	0.628	0.621	0.615	0.606	0.600	0.591	0.584	0.575	0.568	0.560	0.551	0.545	0.538	0.529	0.522	0.516	0.509	0.504	0.498	0.492	0.488	0.484	0.479	0.476	0.472	0.470	0.469	0.468	0.465	0.465	0.465	0.466	0.466	0.466	0.468	0.470	0.474	0.475	0.479	0.482	0.486	0.491	0.496	0.501	0.506	0.511	0.518	0.524	0.530	0.538	0.544	0.551	0.558	0.565	0.572	0.580	0.588	0.595	0.604	0.611	0.620	0.629	0.638	0.646	0.655	0.665	0.674	0.682	0.690	0.700	0.709	0.718	0.728	0.736	0.745	0.755	0.764	0.774	0.782	0.791	0.801	0.811	0.820	0.829	0.839	0.848	0.858	0.866	0.875	0.884	0.894	0.902	0.910	0.920	0.928	0.935	0.942	0.950	0.958	0.964	0.970	0.976	0.981	0.988	0.992	0.998	1.001	1.006	1.009	1.012	1.014	1.016	1.018	1.019	1.019	1.019	1.018	1.018	1.015	1.014	1.011	1.008	1.005	1.000	0.995	0.991	0.985	0.979	0.971	0.965	0.956	0.949	0.940	0.931	0.922	0.912	0.902	0.894	0.884	0.872	0.862	0.852	0.842	0.832	0.822	0.814	0.805	0.795	0.788	0.779	0.771	0.764	0.758	0.751	0.746	0.742	0.739	0.736	0.734	0.734	0.732	0.735	0.736	0.740	0.744	0.749	0.755	0.764	0.774	0.784	0.795	0.809	0.824	0.839	0.856	0.874	0.894	0.915	0.938	0.960	0.984	1.009	1.035	1.062	1.089	1.118	1.146	1.176	1.206	1.238	1.269	1.300	1.331	1.362	1.394	1.426	1.458	1.490	1.520	1.551	1.580	1.610	1.639	1.666	1.694	1.719	1.744	1.768	1.791	1.812	1.834	1.852	1.870	1.886	1.901	1.915	1.928	1.938	1.946	1.954	1.959	1.964	1.966	1.968	1.968	1.965	1.962	1.959	1.952	1.944	1.936	1.926	1.915	1.902	1.889	1.876	1.861	1.845	1.829	1.811	1.794	1.775	1.758	1.738	1.719	1.700	1.680	1.660	1.641	1.622	1.602	1.585	1.568	1.550	1.532	1.518	1.501	1.485	1.470	1.458	1.444	1.430	1.419	1.408	1.398	1.388	1.379	1.370	1.362	1.356	1.350	1.344	1.339	1.336	1.332	1.330	1.329	1.328	1.328	1.328	1.328	1.328	1.328	1.329	1.330	1.331	1.331	1.332	1.334	1.334	1.335	1.336	1.336	1.338	1.336	1.336	1.336	1.335	1.334	1.332	1.331	1.328	1.326	1.322	1.319	1.315	1.310	1.305	1.299	1.294	1.285	1.279	1.270	1.262	1.254	1.245	1.236	1.225	1.215	1.204	1.195	1.182	1.171	1.160	1.148	1.135	1.124	1.111	1.099	1.085	1.074	1.060	1.049	1.035	1.022	1.009	0.998	0.985	0.971	0.960	0.948	0.935	0.924	0.911	0.899	0.889	0.878	0.865	0.855	0.844	0.834	0.822	0.812	0.802	0.792	0.784	0.774	0.765	0.755	0.748	0.739	0.730	0.722	0.716	0.709	0.702	0.695	0.690	0.684	0.679	0.675	0.670	0.668	0.665	0.662	0.660	0.659	0.658	0.658	0.658	0.659	0.661	0.664	0.666	0.671	0.675	0.679	0.685	0.691	0.699	0.706	0.712	0.722	0.731	0.740	0.751	0.761	0.772	0.782	0.795	0.806	0.819	0.831	0.844	0.856	0.868	0.881	0.895	0.906	0.920	0.931	0.942	0.954	0.965	0.975	0.984	0.992	1.001	1.009	1.016	1.021	1.026	1.029	1.032	1.035	1.035	1.035	1.032	1.030	1.026	1.021	1.016	1.009	1.001	0.992	0.984	0.972	0.961	0.948	0.935	0.921	0.905	0.890	0.874	0.856	0.839	0.821	0.802	0.784	0.764	0.745	0.728	0.708	0.689	0.669	0.651	0.632	0.614	0.595	0.578	0.560	0.544	0.526	0.511	0.496	0.481	0.469	0.455	0.442	0.431	0.420	0.410	0.401	0.392	0.384	0.376	0.370	0.364	0.358	0.352	0.349	0.344	0.341	0.338	0.334	0.331	0.330	0.326	0.326	0.324	0.322	0.320	0.319	0.316	0.314	0.312	0.310	0.308	0.306	0.302	0.299	0.295	0.290	0.285	0.281	0.275	0.269	0.262	0.256	0.248	0.240	0.231	0.222	0.214	0.204	0.194	0.182	0.171	0.161	0.149	0.138	0.125	0.112	0.101	0.089	0.075	0.064	0.051	0.040	0.026	0.015	0.004	-0.008	-0.019	-0.029	-0.039	-0.048	-0.056	-0.065	-0.071	-0.078	-0.084	-0.089	-0.094	-0.098	-0.101	-0.102	-0.104	-0.105	-0.104	-0.102	-0.100	-0.098	-0.092	-0.088	-0.082	-0.074	-0.068	-0.059	-0.049	-0.039	-0.028	-0.016	-0.004	0.010	0.024	0.039	0.055	0.071	0.088	0.105	0.122	0.141	0.159	0.178	0.196	0.215	0.235	0.252	0.271	0.290	0.309	0.329	0.346	0.365	0.384	0.401	0.419	0.435	0.451	0.468	0.482	0.498	0.511	0.524	0.538	0.548	0.560	0.569	0.579	0.588	0.595	0.601	0.608	0.612	0.615	0.619	0.621	0.621	0.622	0.622	0.620	0.619	0.616	0.612	0.608	0.602	0.596	0.590	0.584	0.576	0.569	0.560	0.550	0.541	0.532	0.524	0.514	0.505	0.495	0.486	0.476	0.468	0.459	0.449	0.440	0.432	0.424	0.416	0.410	0.402	0.396	0.389	0.382	0.378	0.374	0.370	0.365	0.362	0.360	0.358	0.356	0.355	0.355	0.354	0.355	0.356	0.356	0.358	0.360	0.364	0.368	0.370	0.374	0.378	0.382	0.386	0.392	0.399	0.404	0.410	0.416	0.424	0.431	0.438	0.446	0.455	0.462	0.471	0.480	0.489	0.499	0.509	0.519	0.529	0.540	0.550	0.561	0.574	0.585	0.596	0.609	0.621	0.635	0.648	0.660	0.675	0.689	0.704	0.719	0.734	0.749	0.765	0.780	0.796	0.812	0.829	0.845	0.860	0.876	0.891	0.909	0.924	0.939	0.954	0.970	0.984	0.998	1.011	1.025	1.039	1.051	1.062	1.075	1.086	1.096	1.105	1.115	1.122	1.129	1.135	1.140	1.145	1.149	1.150	1.152	1.154	1.152	1.152	1.150	1.149	1.144	1.140	1.136	1.130	1.124	1.116	1.109	1.100	1.090	1.080	1.070	1.060	1.048	1.036	1.025	1.012	1.000	0.988	0.975	0.962	0.951	0.938	0.925	0.914	0.901	0.890	0.878	0.868	0.858	0.846	0.838	0.828	0.819	0.810	0.802	0.796	0.790	0.784	0.780	0.775	0.771	0.769	0.766	0.765	0.764	0.764	0.765	0.765	0.766	0.769	0.771	0.774	0.778	0.781	0.786	0.791	0.796	0.801	0.808	0.812	0.820	0.826	0.832	0.840	0.846	0.852	0.859	0.866	0.871	0.879	0.885	0.889	0.895	0.900	0.905	0.909	0.912	0.915	0.919	0.921	0.921	0.922	0.922	0.921	0.920	0.918	0.915	0.911	0.906	0.901	0.895	0.889	0.881	0.874	0.865	0.854	0.844	0.832	0.820	0.808	0.794	0.780	0.764	0.749	0.731	0.715	0.698	0.680	0.661	0.644	0.624	0.605	0.586	0.565	0.546	0.528	0.507	0.488	0.468	0.449	0.430	0.411	0.392	0.374	0.356	0.340	0.322	0.308	0.291	0.279	0.264	0.251	0.239	0.229	0.219	0.209	0.201	0.194	0.188	0.182	0.178	0.174	0.172	0.171	0.171	0.172	0.174	0.178	0.182	0.186	0.192	0.200	0.208	0.215	0.226	0.236	0.248	0.258	0.271	0.284	0.296	0.311	0.325	0.340	0.354	0.370	0.385	0.401	0.415	0.431	0.446	0.462	0.478	0.492	0.505	0.519	0.532	0.546	0.559	0.570	0.580	0.591	0.600	0.608	0.615	0.622	0.629	0.632	0.635	0.638	0.640	0.641	0.640	0.638	0.635	0.630	0.625	0.618	0.610	0.600	0.590	0.578	0.564	0.550	0.534	0.518	0.500	0.481	0.460	0.440	0.418	0.395	0.371	0.346	0.321	0.295	0.268	0.240	0.211	0.182	0.154	0.124	0.092	0.062	0.032	0.000	-0.030	-0.061	-0.094	-0.124	-0.155	-0.186	-0.216	-0.248	-0.278	-0.306	-0.336	-0.365	-0.392	-0.420	-0.446	-0.472	-0.496	-0.521	-0.545	-0.566	-0.588	-0.608	-0.626	-0.645	-0.662	-0.678	-0.692	-0.705	-0.718	-0.729	-0.738	-0.746	-0.752	-0.758	-0.762	-0.765	-0.768	-0.768	-0.766	-0.765	-0.760	-0.756	-0.750	-0.742	-0.736	-0.726	-0.715	-0.704	-0.692	-0.679	-0.664	-0.649	-0.632	-0.615	-0.596	-0.578	-0.558	-0.539	-0.518	-0.498	-0.475	-0.454	-0.431	-0.408	-0.385	-0.361	-0.338	-0.314	-0.290	-0.265	-0.241	-0.216	-0.191	-0.168	-0.144	-0.119	-0.095	-0.070	-0.046	-0.024	0.001	0.024	0.046	0.070	0.092	0.115	0.136	0.158	0.180	0.201	0.221	0.241	0.261	0.280	0.300	0.319	0.336	0.354	0.371	0.388	0.405	0.420	0.435	0.450	0.464	0.478	0.489	0.501	0.514	0.525	0.535	0.545	0.554	0.562	0.570	0.578	0.582	0.589	0.592	0.596	0.599	0.602	0.604	0.604	0.605	0.604	0.601	0.599	0.594	0.590	0.585	0.579	0.571	0.565	0.556	0.546	0.536	0.526	0.515	0.505	0.492	0.480	0.468	0.455	0.441	0.429	0.414	0.400	0.386	0.372	0.358	0.342	0.329	0.315	0.300	0.286	0.274	0.260	0.246	0.235	0.222	0.211	0.200	0.190	0.180	0.172	0.162	0.156	0.149	0.142	0.138	0.131	0.128	0.124	0.121	0.119	0.118	0.118	0.118	0.118	0.119	0.120	0.124	0.128	0.131	0.135	0.140	0.145	0.150	0.156	0.162	0.169	0.176	0.182	0.190	0.196	0.204	0.211	0.219	0.225	0.232	0.240	0.246	0.254	0.260	0.268	0.275	0.281	0.288	0.294	0.301	0.306	0.314	0.320	0.326	0.332	0.339	0.345	0.351	0.358	0.364	0.371	0.378	0.384	0.391	0.399	0.405	0.412	0.421	0.429	0.436	0.444	0.454	0.462	0.471	0.481	0.491	0.501	0.510	0.521	0.532	0.544	0.555	0.566	0.578	0.590	0.601	0.611	0.622	0.634	0.645	0.655	0.665	0.675	0.684	0.694	0.701	0.709	0.716	0.721	0.728	0.731	0.735	0.738	0.739	0.740	0.739	0.738	0.735	0.730	0.725	0.718	0.710	0.702	0.691	0.680	0.666	0.651	0.638	0.620	0.602	0.584	0.564	0.542	0.521	0.499	0.476	0.452	0.428	0.402	0.378	0.351	0.325	0.300	0.274	0.248	0.222	0.196	0.170	0.145	0.121	0.096	0.072	0.049	0.028	0.006	-0.015	-0.034	-0.052	-0.071	-0.088	-0.102	-0.118	-0.132	-0.145	-0.156	-0.166	-0.175	-0.182	-0.190	-0.196	-0.200	-0.205	-0.208	-0.209	-0.210	-0.211	-0.211	-0.211	-0.210	-0.209	-0.208	-0.204	-0.202	-0.200	-0.198	-0.195	-0.192	-0.189	-0.186	-0.185	-0.182	-0.181	-0.180	-0.180	-0.180	-0.180	-0.180	-0.181	-0.182	-0.185	-0.189	-0.191	-0.195	-0.199	-0.204	-0.209	-0.214	-0.221	-0.228	-0.235	-0.242	-0.251	-0.259	-0.268	-0.278	-0.286	-0.295	-0.304	-0.314	-0.322	-0.332	-0.342	-0.351	-0.359	-0.369	-0.376	-0.386	-0.394	-0.402	-0.410	-0.418	-0.426	-0.434	-0.441	-0.449	-0.456	-0.462	-0.470	-0.478	-0.484	-0.490	-0.499	-0.505	-0.512	-0.520	-0.528	-0.535	-0.544	-0.552	-0.561	-0.570	-0.580	-0.591	-0.602	-0.614	-0.626	-0.640	-0.652	-0.666	-0.681	-0.696	-0.712	-0.728	-0.745	-0.762	-0.780	-0.799	-0.816	-0.836	-0.855	-0.874	-0.894	-0.914	-0.934	-0.954	-0.974	-0.994	-1.014	-1.032	-1.051	-1.070	-1.088	-1.105	-1.122	-1.139	-1.154	-1.168	-1.181	-1.192	-1.204	-1.212	-1.221	-1.228	-1.234	-1.236	-1.240	-1.240	-1.239	-1.236	-1.232	-1.228	-1.219	-1.210	-1.199	-1.185	-1.171	-1.156	-1.138	-1.119	-1.099	-1.076	-1.052	-1.029	-1.002	-0.975	-0.946	-0.916	-0.886	-0.856	-0.824	-0.791	-0.758	-0.725	-0.690	-0.656	-0.621	-0.588	-0.551	-0.518	-0.484	-0.450	-0.415	-0.381	-0.350	-0.318	-0.288	-0.258	-0.229	-0.201	-0.174	-0.149	-0.125	-0.104	-0.081	-0.062	-0.044	-0.028	-0.012	0.001	0.012	0.022	0.031	0.038	0.044	0.048	0.050	0.050	0.049	0.046	0.042	0.036	0.030	0.021	0.012	0.002	-0.009	-0.022	-0.035	-0.050	-0.064	-0.080	-0.095	-0.112	-0.129	-0.146	-0.162	-0.180	-0.196	-0.212	-0.229	-0.244	-0.260	-0.275	-0.289	-0.301	-0.314	-0.326	-0.336	-0.345	-0.354	-0.361	-0.366	-0.371	-0.374	-0.375	-0.376	-0.375	-0.371	-0.366	-0.361	-0.354	-0.345	-0.335	-0.322	-0.310	-0.295	-0.280	-0.262	-0.244	-0.225	-0.205	-0.182	-0.160	-0.136	-0.111	-0.086	-0.060	-0.034	-0.008	0.021	0.049	0.079	0.106	0.136	0.165	0.195	0.225	0.255	0.284	0.314	0.344	0.371	0.400	0.429	0.456	0.484	0.511	0.536	0.562	0.588	0.611	0.635	0.658	0.679	0.700	0.720	0.739	0.758	0.775	0.791	0.806	0.820	0.834	0.846	0.859	0.869	0.878	0.886	0.892	0.900	0.905	0.908	0.912	0.912	0.915	0.915	0.914	0.912	0.909	0.905	0.900	0.894	0.886	0.880	0.870	0.860	0.849	0.838	0.825	0.812	0.798	0.784	0.769	0.751	0.735	0.718	0.700	0.681	0.662	0.644	0.625	0.606	0.585	0.566	0.546	0.528	0.507	0.490	0.471	0.452	0.435	0.419	0.402	0.386	0.371	0.359	0.345	0.332	0.322	0.311	0.304	0.295	0.290	0.284	0.281	0.278	0.278	0.278	0.280	0.281	0.285	0.290	0.298	0.305	0.312	0.324	0.335	0.346	0.360	0.375	0.389	0.405	0.421	0.439	0.456	0.475	0.494	0.512	0.531	0.550	0.569	0.589	0.606	0.625	0.642	0.660	0.678	0.694	0.710	0.725	0.740	0.754	0.766	0.779	0.790	0.800	0.810	0.818	0.825	0.831	0.836	0.840	0.844	0.846	0.846	0.848	0.845	0.844	0.841	0.838	0.832	0.828	0.821	0.815	0.808	0.800	0.791	0.782	0.774	0.765	0.755	0.745	0.736	0.725	0.716	0.706	0.696	0.688	0.678	0.668	0.659	0.651	0.642	0.635	0.628	0.622	0.615	0.610	0.605	0.602	0.599	0.595	0.595	0.594	0.594	0.594	0.595	0.598	0.600	0.604	0.608	0.612	0.619	0.625	0.632	0.640	0.648	0.658	0.668	0.678	0.689	0.701	0.712	0.728	0.740	0.754	0.769	0.784	0.799	0.814	0.830	0.846	0.862	0.878	0.895	0.911	0.928	0.945	0.960	0.975	0.991	1.006	1.021	1.035	1.049	1.062	1.075	1.088	1.100	1.110	1.120	1.129	1.138	1.145	1.151	1.158	1.161	1.164	1.166	1.168	1.168	1.166	1.165	1.162	1.159	1.152	1.148	1.140	1.131	1.121	1.111	1.101	1.088	1.075	1.062	1.048	1.034	1.018	1.001	0.985	0.968	0.951	0.935	0.918	0.900	0.882	0.865	0.849	0.832	0.816	0.801	0.786	0.771	0.758	0.744	0.731	0.720	0.709	0.698	0.690	0.681	0.675	0.669	0.662	0.659	0.656	0.654	0.654	0.655	0.655	0.658	0.662	0.666	0.672	0.679	0.686	0.695	0.702	0.711	0.721	0.732	0.742	0.754	0.765	0.776	0.789	0.800	0.812	0.822	0.835	0.845	0.856	0.868	0.876	0.885	0.894	0.902	0.909	0.916	0.920	0.925	0.929	0.931	0.932	0.932	0.932	0.930	0.928	0.924	0.918	0.911	0.902	0.895	0.885	0.875	0.862	0.850	0.836	0.821	0.805	0.790	0.772	0.755	0.736	0.718	0.698	0.678	0.656	0.636	0.616	0.594	0.572	0.551	0.530	0.510	0.489	0.469	0.449	0.430	0.410	0.391	0.375	0.359	0.344	0.329	0.316	0.304	0.292	0.282	0.274	0.266	0.261	0.256	0.254	0.252	0.254	0.255	0.259	0.265	0.272	0.280	0.291	0.304	0.316	0.332	0.349	0.369	0.389	0.410	0.434	0.458	0.484	0.510	0.539	0.569	0.599	0.631	0.664	0.696	0.730	0.765	0.800	0.836	0.871	0.908	0.944	0.980	1.014	1.050	1.084	1.119	1.151	1.185	1.216	1.246	1.276	1.304	1.331	1.356	1.379	1.401	1.421	1.439	1.456	1.469	1.481	1.491	1.500	1.506	1.510	1.511	1.510	1.506	1.501	1.494	1.485	1.472	1.459	1.442	1.426	1.406	1.385	1.361	1.336	1.309	1.281	1.251	1.221	1.189	1.156	1.122	1.088	1.052	1.016	0.980	0.944	0.908	0.870	0.834	0.798	0.761	0.725	0.690	0.655	0.620	0.588	0.554	0.522	0.491	0.461	0.434	0.406	0.380	0.355	0.331	0.309	0.289	0.270	0.251	0.235	0.219	0.205	0.192	0.181	0.171	0.162	0.155	0.149	0.142	0.140	0.138	0.135	0.134	0.134	0.135	0.138	0.141	0.145	0.149	0.155	0.161	0.168	0.176	0.184	0.192	0.201	0.211	0.221	0.231	0.241	0.254	0.265	0.276	0.288	0.299	0.312	0.324	0.336	0.349	0.361	0.374	0.386	0.400	0.412	0.426	0.439	0.452	0.465	0.479	0.492	0.505	0.518	0.531	0.544	0.558	0.570	0.581	0.592	0.604	0.615	0.626	0.636	0.646	0.655	0.665	0.675	0.684	0.691	0.699	0.706	0.714	0.719	0.726	0.730	0.735	0.740	0.744	0.746	0.749	0.751	0.754	0.755	0.756	0.756	0.756	0.756	0.755	0.754	0.752	0.750	0.749	0.746	0.744	0.740	0.736	0.734	0.730	0.725	0.721	0.718	0.714	0.710	0.706	0.701	0.698	0.694	0.690	0.686	0.682	0.679	0.676	0.674	0.671	0.668	0.665	0.664	0.661	0.660	0.658	0.658	0.656	0.655	0.656	0.655	0.655	0.655	0.655	0.656	0.658	0.660	0.661	0.662	0.665	0.666	0.669	0.670	0.672	0.675	0.678	0.681	0.682	0.686	0.690	0.694	0.696	0.700	0.705	0.709	0.712	0.716	0.721	0.725	0.729	0.735	0.739	0.744	0.750	0.754	0.759	0.765	0.769	0.775	0.781	0.786	0.792	0.799	0.805	0.811	0.818	0.822	0.828	0.834	0.840	0.846	0.851	0.858	0.862	0.866	0.872	0.878	0.882	0.886	0.890	0.894	0.896	0.900	0.902	0.904	0.905	0.908	0.908	0.908	0.906	0.905	0.902	0.901	0.899	0.896	0.892	0.889	0.884	0.879	0.874	0.868	0.861	0.856	0.849	0.840	0.834	0.825	0.818	0.809	0.801	0.791	0.782	0.774	0.765	0.756	0.746	0.736	0.728	0.719	0.710	0.700	0.690	0.682	0.674	0.664	0.655	0.646	0.638	0.629	0.621	0.611	0.604	0.595	0.588	0.579	0.570	0.561	0.554	0.545	0.535	0.526	0.518	0.509	0.499	0.489	0.479	0.469	0.459	0.449	0.438	0.428	0.416	0.405	0.392	0.380	0.369	0.355	0.342	0.329	0.316	0.302	0.289	0.275	0.259	0.245	0.230	0.215	0.200	0.185	0.170	0.156	0.141	0.126	0.111	0.098	0.082	0.069	0.054	0.040	0.026	0.012	-0.001	-0.012	-0.026	-0.039	-0.050	-0.062	-0.074	-0.085	-0.095	-0.104	-0.114	-0.122	-0.131	-0.140	-0.146	-0.154	-0.160	-0.166	-0.171	-0.178	-0.181	-0.186	-0.190	-0.194	-0.196	-0.199	-0.201	-0.204	-0.205	-0.205	-0.208	-0.208	-0.208	-0.208	-0.208	-0.205	-0.205	-0.204	-0.202	-0.201	-0.200	-0.198	-0.195	-0.194	-0.191	-0.190	-0.188	-0.185	-0.184	-0.181	-0.179	-0.176	-0.174	-0.171	-0.169	-0.166	-0.165	-0.164	-0.162	-0.160	-0.159	-0.159	-0.158	-0.156	-0.156	-0.156	-0.156	-0.159	-0.159	-0.161	-0.164	-0.166	-0.169	-0.174	-0.179	-0.182	-0.190	-0.196	-0.204	-0.212	-0.221	-0.231	-0.241	-0.252	-0.265	-0.279	-0.291	-0.306	-0.322	-0.338	-0.355	-0.374	-0.391	-0.411	-0.431	-0.452	-0.474	-0.496	-0.519	-0.541	-0.564	-0.588	-0.612	-0.636	-0.661	-0.685	-0.710	-0.735	-0.760	-0.785	-0.810	-0.834	-0.858	-0.881	-0.905	-0.926	-0.949	-0.971	-0.992	-1.012	-1.030	-1.050	-1.066	-1.084	-1.099	-1.112	-1.126	-1.138	-1.150	-1.160	-1.169	-1.176	-1.184	-1.190	-1.195	-1.199	-1.201	-1.202	-1.204	-1.204	-1.204	-1.201	-1.200	-1.196	-1.192	-1.189	-1.185	-1.180	-1.175	-1.169	-1.164	-1.159	-1.152	-1.148	-1.141	-1.136	-1.131	-1.125	-1.121	-1.116	-1.112	-1.109	-1.106	-1.104	-1.102	-1.101	-1.101	-1.102	-1.104	-1.106	-1.110	-1.114	-1.119	-1.124	-1.130	-1.138	-1.145	-1.154	-1.162	-1.171	-1.182	-1.192	-1.204	-1.215	-1.228	-1.239	-1.251	-1.264	-1.276	-1.289	-1.300	-1.314	-1.325	-1.336	-1.348	-1.359	-1.369	-1.378	-1.388	-1.394	-1.401	-1.408	-1.412	-1.415	-1.419	-1.419	-1.418	-1.416	-1.414	-1.409	-1.402	-1.396	-1.386	-1.375	-1.364	-1.350	-1.334	-1.318	-1.299	-1.279	-1.258	-1.234	-1.209	-1.182	-1.155	-1.128	-1.098	-1.066	-1.032	-1.000	-0.965	-0.929	-0.891	-0.854	-0.815	-0.775	-0.735	-0.694	-0.651	-0.610	-0.566	-0.524	-0.480	-0.436	-0.391	-0.348	-0.302	-0.259	-0.214	-0.169	-0.125	-0.080	-0.035	0.009	0.052	0.096	0.140	0.182	0.225	0.268	0.310	0.351	0.392	0.432	0.472	0.512	0.551	0.590	0.628	0.665	0.701	0.738	0.772	0.808	0.841	0.875	0.908	0.940	0.971	1.002	1.032	1.062	1.092	1.120	1.149	1.176	1.202	1.230	1.256	1.281	1.306	1.331	1.356	1.379	1.402	1.424	1.446	1.468	1.490	1.510	1.530	1.549	1.566	1.585	1.604	1.621	1.639	1.655	1.671	1.688	1.702	1.716	1.731	1.746	1.760	1.772	1.785	1.798	1.810	1.822	1.834	1.845	1.855	1.865	1.876	1.885	1.894	1.902	1.911	1.920	1.928	1.936	1.942	1.950	1.958	1.962	1.969	1.975	1.981	1.986	1.991	1.996	2.000	2.005	2.009	2.013	2.016	2.020	2.024	2.027	2.031	2.034	2.038	2.040	2.042	2.045	2.047	2.050	2.052	2.055	2.058	2.059	2.062	2.065	2.066	2.068	2.071	2.072	2.075	2.078	2.080	2.082	2.082	2.085	2.088	2.089	2.090	2.092	2.094	2.095	2.095	2.096	2.096	2.096	2.095	2.094	2.092	2.090	2.086	2.085	2.081	2.076	2.071	2.066	2.060	2.054	2.047	2.040	2.031	2.021	2.011	1.999	1.988	1.975	1.961	1.946	1.932	1.918	1.899	1.882	1.864	1.846	1.826	1.805	1.785	1.764	1.741	1.719	1.696	1.672	1.650	1.625	1.601	1.576	1.552	1.526	1.502	1.478	1.452	1.429	1.404	1.379	1.355	1.331	1.309	1.284	1.262	1.241	1.220	1.200	1.180	1.161	1.144	1.126	1.111	1.095	1.080	1.068	1.055	1.042	1.032	1.024	1.015	1.008	1.000	0.995	0.990	0.985	0.982	0.981	0.978	0.978	0.978	0.979	0.979	0.981	0.982	0.985	0.989	0.991	0.996	0.999	1.004	1.008	1.011	1.015	1.020	1.024	1.029	1.032	1.035	1.040	1.044	1.046	1.049	1.052	1.054	1.056	1.059	1.059	1.060	1.060	1.060	1.059	1.058	1.056	1.052	1.050	1.048	1.044	1.041	1.038	1.032	1.028	1.022	1.018	1.012	1.006	1.000	0.995	0.989	0.982	0.975	0.970	0.962	0.956	0.949	0.942	0.935	0.928	0.920	0.912	0.906	0.899	0.892	0.886	0.878	0.871	0.864	0.858	0.850	0.842	0.836	0.828	0.821	0.814	0.806	0.799	0.791	0.784	0.775	0.768	0.759	0.751	0.742	0.734	0.725	0.716	0.708	0.699	0.689	0.680	0.670	0.660	0.650	0.641	0.631	0.620	0.611	0.600	0.590	0.580	0.570	0.560	0.548	0.539	0.528	0.518	0.506	0.496	0.485	0.475	0.465	0.455	0.444	0.434	0.425	0.415	0.404	0.395	0.385	0.376	0.368	0.358	0.349	0.340	0.331	0.322	0.314	0.304	0.296	0.288	0.278	0.269	0.260	0.251	0.242	0.234	0.224	0.215	0.208	0.199	0.190	0.180	0.171	0.161	0.151	0.142	0.134	0.124	0.115	0.105	0.096	0.086	0.076	0.066	0.059	0.049	0.040	0.031	0.021	0.012	0.005	-0.004	-0.011	-0.020	-0.028	-0.034	-0.040	-0.048	-0.054	-0.059	-0.065	-0.070	-0.075	-0.079	-0.082	-0.085	-0.088	-0.089	-0.091	-0.092	-0.091	-0.091	-0.091	-0.090	-0.089	-0.086	-0.085	-0.082	-0.079	-0.076	-0.072	-0.069	-0.065	-0.060	-0.055	-0.050	-0.044	-0.039	-0.032	-0.026	-0.020	-0.014	-0.009	0.000	0.006	0.012	0.019	0.026	0.034	0.041	0.048	0.055	0.064	0.071	0.080	0.088	0.098	0.105	0.114	0.124	0.132	0.141	0.151	0.161	0.171	0.181	0.191	0.202	0.212	0.224	0.235	0.246	0.258	0.270	0.282	0.294	0.306	0.319	0.331	0.344	0.356	0.369	0.381	0.394	0.406	0.419	0.431	0.442	0.454	0.466	0.476	0.486	0.498	0.506	0.515	0.525	0.532	0.539	0.545	0.551	0.556	0.561	0.564	0.566	0.568	0.568	0.569	0.569	0.566	0.564	0.561	0.558	0.552	0.549	0.542	0.535	0.529	0.521	0.512	0.504	0.495	0.485	0.475	0.466	0.458	0.446	0.436	0.426	0.416	0.408	0.399	0.390	0.381	0.375	0.368	0.360	0.355	0.349	0.344	0.340	0.336	0.334	0.331	0.331	0.331	0.331	0.332	0.336	0.340	0.342	0.349	0.354	0.361	0.369	0.376	0.385	0.394	0.402	0.414	0.424	0.435	0.446	0.458	0.470	0.481	0.492	0.505	0.518	0.528	0.540	0.551	0.562	0.572	0.582	0.592	0.601	0.609	0.618	0.624	0.631	0.638	0.644	0.649	0.652	0.656	0.659	0.661	0.662	0.664	0.664	0.664	0.664	0.662	0.661	0.658	0.655	0.652	0.648	0.644	0.640	0.635	0.630	0.626	0.621	0.615	0.610	0.605	0.600	0.595	0.590	0.586	0.581	0.578	0.574	0.570	0.568	0.565	0.561	0.560	0.558	0.556	0.555	0.555	0.555	0.555	0.556	0.558	0.560	0.561	0.564	0.566	0.569	0.572	0.576	0.581	0.586	0.591	0.596	0.601	0.608	0.612	0.618	0.625	0.631	0.639	0.645	0.652	0.659	0.666	0.674	0.681	0.689	0.696	0.704	0.711	0.719	0.726	0.734	0.741	0.749	0.756	0.764	0.772	0.781	0.789	0.796	0.802	0.810	0.819	0.826	0.832	0.840	0.849	0.856	0.862	0.870	0.878	0.885	0.892	0.900	0.906	0.914	0.920	0.928	0.934	0.942	0.949	0.955	0.961	0.969	0.975	0.981	0.988	0.995	1.000	1.006	1.011	1.018	1.022	1.028	1.032	1.038	1.042	1.046	1.050	1.055	1.058	1.061	1.064	1.066	1.068	1.070	1.071	1.071	1.072	1.072	1.072	1.072	1.071	1.071	1.070	1.068	1.066	1.064	1.061	1.059	1.055	1.050	1.046	1.041	1.036	1.030	1.026	1.019	1.014	1.008	1.000	0.994	0.988	0.980	0.975	0.968	0.961	0.955	0.949	0.944	0.938	0.932	0.928	0.922	0.919	0.916	0.912	0.910	0.909	0.908	0.906	0.908	0.909	0.911	0.915	0.918	0.924	0.930	0.936	0.944	0.954	0.964	0.975	0.989	1.002	1.018	1.034	1.050	1.069	1.089	1.109	1.131	1.154	1.176	1.200	1.226	1.251	1.278	1.305	1.332	1.360	1.390	1.418	1.448	1.476	1.506	1.535	1.565	1.595	1.624	1.652	1.680	1.710	1.736	1.762	1.790	1.815	1.839	1.862	1.885	1.906	1.926	1.945	1.962	1.979	1.995	2.007	2.021	2.031	2.041	2.049	2.055	2.061	2.064	2.066	2.068	2.066	2.065	2.060	2.056	2.049	2.041	2.033	2.022	2.011	1.998	1.985	1.970	1.955	1.939	1.921	1.904	1.885	1.866	1.848	1.828	1.808	1.788	1.766	1.745	1.725	1.705	1.684	1.664	1.644	1.625	1.606	1.588	1.570	1.551	1.536	1.519	1.504	1.488	1.474	1.461	1.448	1.436	1.424	1.414	1.402	1.394	1.386	1.378	1.372	1.366	1.360	1.355	1.352	1.350	1.346	1.345	1.344	1.344	1.342	1.342	1.344	1.345	1.346	1.348	1.349	1.351	1.354	1.356	1.359	1.360	1.361	1.364	1.366	1.368	1.371	1.372	1.374	1.376	1.378	1.379	1.380	1.380	1.381	1.380	1.379	1.379	1.378	1.375	1.372	1.370	1.368	1.364	1.359	1.354	1.349	1.344	1.338	1.331	1.324	1.316	1.309	1.300	1.292	1.282	1.272	1.264	1.254	1.242	1.231	1.219	1.208	1.195	1.182	1.170	1.155	1.141	1.128	1.114	1.099	1.084	1.069	1.052	1.039	1.022	1.008	0.990	0.975	0.959	0.944	0.926	0.910	0.894	0.878	0.862	0.846	0.830	0.816	0.800	0.785	0.770	0.756	0.741	0.729	0.715	0.704	0.692	0.680	0.671	0.660	0.651	0.644	0.636	0.629	0.624	0.619	0.615	0.611	0.610	0.610	0.610	0.611	0.614	0.618	0.621	0.626	0.632	0.640	0.648	0.658	0.668	0.679	0.689	0.702	0.715	0.730	0.744	0.759	0.775	0.791	0.808	0.824	0.841	0.859	0.876	0.894	0.911	0.929	0.948	0.965	0.980	0.996	1.012	1.028	1.041	1.056	1.068	1.079	1.091	1.100	1.109	1.116	1.122	1.128	1.131	1.134	1.135	1.135	1.132	1.130	1.126	1.121	1.114	1.108	1.098	1.088	1.075	1.062	1.048	1.032	1.015	0.998	0.980	0.960	0.939	0.919	0.896	0.874	0.851	0.828	0.804	0.780	0.755	0.731	0.705	0.681	0.656	0.631	0.606	0.582	0.559	0.535	0.511	0.488	0.466	0.444	0.422	0.401	0.382	0.364	0.346	0.329	0.311	0.296	0.281	0.266	0.252	0.241	0.230	0.218	0.208	0.198	0.189	0.181	0.174	0.168	0.160	0.155	0.150	0.145	0.140	0.136	0.132	0.130	0.125	0.122	0.121	0.118	0.115	0.111	0.110	0.108	0.104	0.101	0.099	0.096	0.092	0.089	0.086	0.082	0.079	0.074	0.069	0.064	0.060	0.054	0.049	0.042	0.036	0.031	0.024	0.018	0.010	0.004	-0.004	-0.010	-0.016	-0.022	-0.030	-0.036	-0.042	-0.049	-0.054	-0.060	-0.065	-0.070	-0.074	-0.078	-0.081	-0.085	-0.086	-0.088	-0.088	-0.089	-0.088	-0.086	-0.085	-0.082	-0.079	-0.074	-0.070	-0.064	-0.056	-0.050	-0.041	-0.032	-0.022	-0.012	-0.002	0.011	0.022	0.036	0.050	0.065	0.080	0.096	0.112	0.130	0.148	0.166	0.184	0.202	0.221	0.239	0.259	0.278	0.296	0.316	0.334	0.354	0.372	0.390	0.409	0.426	0.444	0.461	0.479	0.494	0.509	0.525	0.539	0.552	0.566	0.580	0.591	0.604	0.612	0.622	0.632	0.640	0.648	0.654	0.660	0.665	0.670	0.672	0.675	0.678	0.679	0.679	0.679	0.678	0.676	0.675	0.672	0.669	0.665	0.661	0.658	0.651	0.646	0.641	0.635	0.629	0.621	0.615	100.000	5.000	2.000	1.000	4.000	0.000	0.000	0.000	0.000	0.000	0.000	0.000	0.000	0.000	0.000	0.000	0.000	0.000	-1.329	-1.325	-1.322	-1.320	-1.319	-1.318	-1.315	-1.315	-1.315	-1.314	-1.315	-1.315	-1.315	-1.316	-1.316	-1.316	-1.316	-1.318	-1.316	-1.315	-1.314	-1.314	-1.311	-1.310	-1.306	-1.304	-1.301	-1.296	-1.291	-1.286	-1.280	-1.272	-1.266	-1.258	-1.248	-1.240	-1.229	-1.218	-1.206	-1.194	-1.182	-1.170	-1.156	-1.141	-1.126	-1.111	-1.094	-1.079	-1.060	-1.042	-1.024	-1.005	-0.984	-0.965	-0.944	-0.924	-0.904	-0.882	-0.860	-0.839	-0.816	-0.795	-0.774	-0.751	-0.729	-0.708	-0.686	-0.665	-0.644	-0.622	-0.602	-0.582	-0.564	-0.545	-0.528	-0.510	-0.494	-0.476	-0.461	-0.446	-0.432	-0.421	-0.410	-0.400	-0.390	-0.382	-0.375	-0.370	-0.364	-0.360	-0.356	-0.356	-0.354	-0.355	-0.358	-0.359	-0.364	-0.369	-0.375	-0.381	-0.389	-0.398	-0.406	-0.416	-0.428	-0.440	-0.452	-0.464	-0.476	-0.490	-0.504	-0.518	-0.531	-0.545	-0.560	-0.572	-0.588	-0.600	-0.612	-0.625	-0.639	-0.650	-0.660	-0.671	-0.680	-0.690	-0.699	-0.705	-0.712	-0.719	-0.725	-0.730	-0.731	-0.735	-0.736	-0.736	-0.735	-0.735	-0.732	-0.729	-0.725	-0.721	-0.715	-0.710	-0.704	-0.696	-0.691	-0.684	-0.676	-0.669	-0.661	-0.652	-0.645	-0.638	-0.630	-0.622	-0.616	-0.609	-0.602	-0.598	-0.592	-0.589	-0.584	-0.581	-0.580	-0.578	-0.578	-0.579	-0.580	-0.585	-0.589	-0.592	-0.600	-0.608	-0.615	-0.625	-0.636	-0.648	-0.661	-0.675	-0.691	-0.708	-0.724	-0.742	-0.762	-0.782	-0.802	-0.824	-0.848	-0.871	-0.894	-0.919	-0.941	-0.966	-0.992	-1.018	-1.042	-1.068	-1.092	-1.118	-1.142	-1.168	-1.191	-1.215	-1.238	-1.259	-1.281	-1.300	-1.320	-1.339	-1.355	-1.371	-1.385	-1.399	-1.410	-1.420	-1.429	-1.435	-1.441	-1.444	-1.445	-1.445	-1.444	-1.439	-1.432	-1.425	-1.414	-1.401	-1.388	-1.371	-1.354	-1.334	-1.312	-1.288	-1.262	-1.235	-1.206	-1.176	-1.144	-1.110	-1.075	-1.039	-1.000	-0.962	-0.921	-0.880	-0.838	-0.795	-0.752	-0.708	-0.664	-0.619	-0.574	-0.530	-0.484	-0.440	-0.395	-0.352	-0.309	-0.268	-0.225	-0.186	-0.146	-0.109	-0.072	-0.038	-0.005	0.026	0.056	0.085	0.110	0.132	0.155	0.175	0.191	0.205	0.216	0.226	0.234	0.239	0.241	0.240	0.238	0.234	0.225	0.216	0.204	0.190	0.174	0.156	0.136	0.114	0.090	0.065	0.038	0.010	-0.020	-0.050	-0.082	-0.115	-0.148	-0.182	-0.216	-0.252	-0.286	-0.322	-0.358	-0.392	-0.429	-0.464	-0.496	-0.531	-0.564	-0.595	-0.628	-0.658	-0.686	-0.715	-0.742	-0.769	-0.792	-0.816	-0.838	-0.858	-0.878	-0.895	-0.911	-0.926	-0.940	-0.951	-0.961	-0.970	-0.979	-0.985	-0.990	-0.995	-0.998	-1.000	-1.001	-1.001	-1.000	-0.999	-0.996	-0.994	-0.990	-0.985	-0.979	-0.974	-0.968	-0.961	-0.954	-0.946	-0.940	-0.932	-0.924	-0.916	-0.908	-0.899	-0.891	-0.882	-0.874	-0.865	-0.856	-0.849	-0.841	-0.832	-0.825	-0.816	-0.809	-0.801	-0.794	-0.785	-0.779	-0.771	-0.764	-0.756	-0.748	-0.740	-0.732	-0.724	-0.718	-0.709	-0.701	-0.691	-0.684	-0.676	-0.669	-0.661	-0.654	-0.646	-0.638	-0.630	-0.622	-0.615	-0.608	-0.600	-0.592	-0.585	-0.578	-0.570	-0.564	-0.558	-0.551	-0.545	-0.539	-0.534	-0.528	-0.522	-0.518	-0.514	-0.510	-0.505	-0.504	-0.500	-0.499	-0.496	-0.495	-0.495	-0.495	-0.494	-0.495	-0.496	-0.499	-0.500	-0.501	-0.505	-0.509	-0.511	-0.516	-0.520	-0.525	-0.529	-0.535	-0.539	-0.544	-0.549	-0.555	-0.561	-0.568	-0.572	-0.579	-0.585	-0.591	-0.596	-0.604	-0.609	-0.614	-0.620	-0.625	-0.631	-0.636	-0.641	-0.645	-0.649	-0.652	-0.656	-0.660	-0.662	-0.666	-0.669	-0.671	-0.672	-0.675	-0.676	-0.676	-0.679	-0.679	-0.680	-0.680	-0.681	-0.680	-0.681	-0.682	-0.681	-0.682	-0.682	-0.682	-0.684	-0.685	-0.685	-0.686	-0.686	-0.688	-0.689	-0.690	-0.692	-0.695	-0.698	-0.699	-0.702	-0.706	-0.710	-0.714	-0.719	-0.724	-0.729	-0.735	-0.742	-0.749	-0.756	-0.765	-0.774	-0.782	-0.792	-0.802	-0.815	-0.826	-0.839	-0.852	-0.865	-0.879	-0.894	-0.910	-0.925	-0.941	-0.959	-0.976	-0.995	-1.015	-1.034	-1.054	-1.075	-1.095	-1.116	-1.139	-1.160	-1.182	-1.206	-1.228	-1.250	-1.272	-1.296	-1.319	-1.341	-1.364	-1.386	-1.409	-1.430	-1.452	-1.474	-1.495	-1.515	-1.535	-1.555	-1.575	-1.594	-1.611	-1.629	-1.646	-1.662	-1.678	-1.692	-1.708	-1.720	-1.734	-1.746	-1.758	-1.769	-1.780	-1.789	-1.799	-1.809	-1.816	-1.824	-1.831	-1.839	-1.846	-1.851	-1.858	-1.864	-1.869	-1.875	-1.880	-1.886	-1.892	-1.898	-1.902	-1.909	-1.912	-1.919	-1.925	-1.931	-1.938	-1.944	-1.951	-1.956	-1.964	-1.971	-1.979	-1.986	-1.994	-2.002	-2.011	-2.019	-2.029	-2.036	-2.045	-2.055	-2.064	-2.072	-2.081	-2.090	-2.099	-2.108	-2.116	-2.125	-2.134	-2.142	-2.149	-2.158	-2.164	-2.171	-2.178	-2.184	-2.190	-2.195	-2.200	-2.204	-2.208	-2.211	-2.214	-2.215	-2.218	-2.219	-2.220	-2.220	-2.220	-2.219	-2.218	-2.215	-2.212	-2.209	-2.206	-2.202	-2.199	-2.194	-2.189	-2.184	-2.178	-2.171	-2.166	-2.159	-2.152	-2.145	-2.139	-2.131	-2.125	-2.116	-2.109	-2.101	-2.094	-2.086	-2.079	-2.071	-2.064	-2.056	-2.050	-2.041	-2.035	-2.027	-2.022	-2.015	-2.009	-2.002	-1.996	-1.991	-1.985	-1.981	-1.976	-1.972	-1.968	-1.965	-1.961	-1.959	-1.955	-1.954	-1.952	-1.952	-1.951	-1.951	-1.951	-1.954	-1.955	-1.958	-1.960	-1.964	-1.968	-1.972	-1.978	-1.985	-1.991	-1.999	-2.007	-2.018	-2.027	-2.039	-2.051	-2.064	-2.076	-2.090	-2.105	-2.120	-2.136	-2.152	-2.171	-2.189	-2.209	-2.228	-2.249	-2.269	-2.290	-2.311	-2.334	-2.356	-2.379	-2.401	-2.425	-2.448	-2.471	-2.492	-2.516	-2.539	-2.561	-2.584	-2.606	-2.629	-2.649	-2.670	-2.690	-2.710	-2.729	-2.748	-2.765	-2.781	-2.796	-2.811	-2.826	-2.840	-2.852	-2.864	-2.874	-2.885	-2.892	-2.901	-2.909	-2.915	-2.921	-2.925	-2.929	-2.932	-2.936	-2.938	-2.940	-2.940	-2.941	-2.941	-2.941	-2.941	-2.941	-2.941	-2.940	-2.940	-2.940	-2.940	-2.941	-2.942	-2.944	-2.945	-2.946	-2.950	-2.952	-2.956	-2.961	-2.966	-2.972	-2.979	-2.988	-2.995	-3.005	-3.016	-3.028	-3.040	-3.052	-3.066	-3.081	-3.098	-3.114	-3.131	-3.149	-3.168	-3.186	-3.206	-3.228	-3.248	-3.269	-3.290	-3.312	-3.335	-3.358	-3.379	-3.401	-3.424	-3.445	-3.468	-3.488	-3.509	-3.529	-3.549	-3.569	-3.586	-3.604	-3.621	-3.636	-3.650	-3.662	-3.675	-3.685	-3.694	-3.701	-3.708	-3.712	-3.714	-3.715	-3.715	-3.712	-3.709	-3.702	-3.694	-3.684	-3.672	-3.660	-3.644	-3.625	-3.605	-3.584	-3.560	-3.534	-3.508	-3.478	-3.448	-3.414	-3.379	-3.341	-3.302	-3.262	-3.220	-3.176	-3.131	-3.084	-3.036	-2.988	-2.936	-2.882	-2.830	-2.775	-2.720	-2.661	-2.605	-2.546	-2.486	-2.426	-2.365	-2.304	-2.242	-2.180	-2.116	-2.054	-1.990	-1.926	-1.864	-1.799	-1.736	-1.674	-1.611	-1.548	-1.486	-1.425	-1.364	-1.304	-1.242	-1.185	-1.128	-1.070	-1.014	-0.959	-0.905	-0.852	-0.800	-0.750	-0.701	-0.654	-0.606	-0.561	-0.518	-0.474	-0.432	-0.394	-0.355	-0.318	-0.282	-0.248	-0.216	-0.184	-0.155	-0.125	-0.099	-0.072	-0.048	-0.024	-0.002	0.019	0.038	0.056	0.072	0.089	0.104	0.118	0.130	0.142	0.152	0.162	0.171	0.180	0.186	0.192	0.198	0.202	0.206	0.210	0.212	0.215	0.218	0.219	0.220	0.220	0.220	0.220	0.220	0.219	0.218	0.216	0.215	0.212	0.211	0.210	0.208	0.205	0.202	0.200	0.199	0.196	0.194	0.191	0.190	0.188	0.185	0.184	0.181	0.180	0.178	0.176	0.175	0.174	0.174	0.174	0.172	0.172	0.174	0.175	0.176	0.178	0.179	0.181	0.182	0.186	0.189	0.192	0.196	0.200	0.204	0.209	0.215	0.219	0.224	0.231	0.236	0.242	0.249	0.256	0.262	0.269	0.276	0.284	0.290	0.298	0.305	0.312	0.319	0.325	0.331	0.338	0.342	0.349	0.352	0.358	0.361	0.365	0.368	0.370	0.372	0.374	0.374	0.374	0.372	0.371	0.370	0.366	0.362	0.359	0.352	0.346	0.340	0.332	0.322	0.314	0.305	0.294	0.284	0.271	0.259	0.246	0.232	0.218	0.202	0.188	0.172	0.156	0.140	0.124	0.106	0.090	0.072	0.055	0.038	0.020	0.001	-0.015	-0.032	-0.050	-0.068	-0.084	-0.101	-0.116	-0.132	-0.149	-0.164	-0.179	-0.194	-0.209	-0.222	-0.236	-0.249	-0.261	-0.274	-0.284	-0.295	-0.305	-0.316	-0.324	-0.334	-0.342	-0.351	-0.359	-0.365	-0.372	-0.380	-0.386	-0.391	-0.399	-0.404	-0.410	-0.415	-0.421	-0.426	-0.432	-0.438	-0.442	-0.449	-0.455	-0.461	-0.468	-0.474	-0.480	-0.488	-0.494	-0.501	-0.509	-0.516	-0.524	-0.532	-0.541	-0.550	-0.559	-0.569	-0.579	-0.589	-0.599	-0.610	-0.621	-0.632	-0.645	-0.658	-0.669	-0.682	-0.695	-0.709	-0.722	-0.735	-0.750	-0.764	-0.778	-0.792	-0.806	-0.821	-0.835	-0.850	-0.865	-0.880	-0.895	-0.910	-0.925	-0.939	-0.954	-0.969	-0.985	-0.999	-1.015	-1.030	-1.044	-1.059	-1.072	-1.086	-1.101	-1.115	-1.129	-1.144	-1.156	-1.169	-1.182	-1.196	-1.209	-1.221	-1.234	-1.244	-1.256	-1.268	-1.279	-1.289	-1.300	-1.310	-1.320	-1.330	-1.339	-1.348	-1.356	-1.364	-1.372	-1.379	-1.388	-1.394	-1.400	-1.405	-1.411	-1.416	-1.422	-1.428	-1.431	-1.436	-1.440	-1.444	-1.448	-1.452	-1.455	-1.458	-1.462	-1.465	-1.468	-1.471	-1.474	-1.478	-1.480	-1.482	-1.486	-1.490	-1.494	-1.496	-1.500	-1.504	-1.508	-1.511	-1.515	-1.519	-1.524	-1.529	-1.535	-1.540	-1.546	-1.551	-1.558	-1.564	-1.571	-1.578	-1.584	-1.590	-1.598	-1.605	-1.611	-1.619	-1.625	-1.632	-1.639	-1.646	-1.652	-1.659	-1.666	-1.672	-1.676	-1.682	-1.689	-1.694	-1.698	-1.701	-1.706	-1.710	-1.712	-1.715	-1.718	-1.719	-1.721	-1.720	-1.721	-1.721	-1.719	-1.718	-1.715	-1.712	-1.710	-1.706	-1.702	-1.699	-1.692	-1.688	-1.681	-1.674	-1.668	-1.660	-1.652	-1.645	-1.636	-1.628	-1.618	-1.610	-1.600	-1.591	-1.582	-1.574	-1.564	-1.554	-1.545	-1.535	-1.526	-1.516	-1.506	-1.496	-1.488	-1.479	-1.470	-1.460	-1.451	-1.442	-1.435	-1.426	-1.418	-1.409	-1.401	-1.392	-1.385	-1.376	-1.368	-1.360	-1.350	-1.342	-1.334	-1.325	-1.316	-1.308	-1.299	-1.290	-1.280	-1.270	-1.261	-1.252	-1.242	-1.232	-1.222	-1.214	-1.202	-1.191	-1.182	-1.171	-1.160	-1.150	-1.139	-1.129	-1.119	-1.109	-1.099	-1.089	-1.079	-1.070	-1.060	-1.051	-1.041	-1.034	-1.026	-1.019	-1.012	-1.006	-1.001	-0.996	-0.992	-0.990	-0.988	-0.986	-0.986	-0.986	-0.988	-0.989	-0.992	-0.996	-1.001	-1.008	-1.012	-1.021	-1.029	-1.038	-1.048	-1.058	-1.068	-1.080	-1.091	-1.104	-1.116	-1.130	-1.145	-1.160	-1.172	-1.188	-1.202	-1.219	-1.232	-1.248	-1.260	-1.274	-1.286	-1.300	-1.312	-1.325	-1.335	-1.346	-1.356	-1.365	-1.374	-1.380	-1.388	-1.392	-1.398	-1.400	-1.402	-1.405	-1.405	-1.405	-1.402	-1.400	-1.396	-1.391	-1.385	-1.378	-1.370	-1.362	-1.352	-1.342	-1.332	-1.321	-1.309	-1.296	-1.284	-1.270	-1.256	-1.242	-1.229	-1.212	-1.199	-1.184	-1.170	-1.156	-1.141	-1.128	-1.115	-1.101	-1.089	-1.076	-1.065	-1.054	-1.042	-1.032	-1.024	-1.015	-1.006	-0.999	-0.992	-0.986	-0.980	-0.976	-0.971	-0.968	-0.965	-0.961	-0.960	-0.959	-0.958	-0.956	-0.956	-0.956	-0.958	-0.958	-0.958	-0.960	-0.960	-0.961	-0.962	-0.964	-0.965	-0.965	-0.966	-0.968	-0.969	-0.968	-0.968	-0.968	-0.968	-0.965	-0.964	-0.961	-0.959	-0.956	-0.952	-0.949	-0.945	-0.940	-0.934	-0.929	-0.922	-0.916	-0.910	-0.902	-0.895	-0.889	-0.880	-0.871	-0.862	-0.855	-0.845	-0.836	-0.825	-0.815	-0.805	-0.795	-0.785	-0.774	-0.762	-0.752	-0.740	-0.729	-0.719	-0.708	-0.696	-0.686	-0.675	-0.664	-0.652	-0.642	-0.631	-0.620	-0.610	-0.599	-0.589	-0.578	-0.568	-0.558	-0.546	-0.538	-0.528	-0.518	-0.509	-0.499	-0.490	-0.481	-0.472	-0.462	-0.455	-0.446	-0.438	-0.430	-0.421	-0.412	-0.404	-0.395	-0.388	-0.379	-0.371	-0.364	-0.355	-0.348	-0.340	-0.332	-0.324	-0.316	-0.309	-0.301	-0.295	-0.288	-0.281	-0.272	-0.266	-0.259	-0.252	-0.245	-0.239	-0.232	-0.226	-0.220	-0.214	-0.208	-0.200	-0.195	-0.190	-0.184	-0.179	-0.172	-0.168	-0.162	-0.158	-0.152	-0.148	-0.144	-0.139	-0.136	-0.132	-0.129	-0.128	-0.125	-0.122	-0.121	-0.120	-0.119	-0.119	-0.118	-0.118	-0.118	-0.119	-0.119	-0.120	-0.122	-0.124	-0.125	-0.126	-0.129	-0.131	-0.134	-0.135	-0.138	-0.141	-0.142	-0.145	-0.148	-0.150	-0.152	-0.154	-0.155	-0.156	-0.158	-0.158	-0.159	-0.159	-0.158	-0.158	-0.156	-0.154	-0.152	-0.150	-0.146	-0.141	-0.138	-0.132	-0.126	-0.119	-0.112	-0.105	-0.095	-0.086	-0.078	-0.066	-0.055	-0.044	-0.032	-0.020	-0.006	0.006	0.020	0.032	0.046	0.060	0.074	0.089	0.102	0.118	0.131	0.146	0.160	0.174	0.188	0.200	0.214	0.225	0.238	0.249	0.259	0.268	0.278	0.286	0.294	0.301	0.306	0.311	0.316	0.320	0.322	0.325	0.325	0.325	0.325	0.324	0.321	0.318	0.312	0.308	0.302	0.296	0.289	0.281	0.272	0.264	0.252	0.242	0.231	0.220	0.208	0.195	0.182	0.170	0.158	0.144	0.131	0.116	0.104	0.090	0.075	0.062	0.049	0.035	0.022	0.009	-0.002	-0.015	-0.028	-0.038	-0.049	-0.060	-0.070	-0.080	-0.090	-0.099	-0.109	-0.118	-0.126	-0.134	-0.142	-0.149	-0.156	-0.161	-0.169	-0.174	-0.180	-0.186	-0.190	-0.195	-0.199	-0.202	-0.208	-0.211	-0.214	-0.218	-0.220	-0.224	-0.226	-0.230	-0.234	-0.236	-0.241	-0.245	-0.249	-0.252	-0.256	-0.261	-0.265	-0.270	-0.275	-0.280	-0.286	-0.292	-0.298	-0.302	-0.310	-0.316	-0.324	-0.330	-0.338	-0.345	-0.352	-0.361	-0.369	-0.378	-0.386	-0.396	-0.405	-0.414	-0.425	-0.434	-0.444	-0.454	-0.464	-0.475	-0.485	-0.495	-0.505	-0.515	-0.526	-0.535	-0.545	-0.555	-0.564	-0.574	-0.582	-0.591	-0.600	-0.608	-0.616	-0.622	-0.630	-0.636	-0.642	-0.649	-0.654	-0.658	-0.662	-0.666	-0.670	-0.671	-0.674	-0.676	-0.678	-0.678	-0.678	-0.678	-0.676	-0.675	-0.672	-0.671	-0.668	-0.662	-0.659	-0.655	-0.649	-0.645	-0.639	-0.631	-0.625	-0.618	-0.610	-0.601	-0.592	-0.584	-0.572	-0.564	-0.552	-0.541	-0.530	-0.519	-0.506	-0.492	-0.480	-0.466	-0.451	-0.438	-0.421	-0.406	-0.390	-0.374	-0.356	-0.339	-0.321	-0.305	-0.286	-0.268	-0.249	-0.230	-0.210	-0.191	-0.170	-0.151	-0.130	-0.110	-0.090	-0.069	-0.049	-0.028	-0.008	0.012	0.034	0.054	0.074	0.094	0.112	0.132	0.150	0.169	0.185	0.202	0.218	0.232	0.246	0.260	0.272	0.284	0.295	0.302	0.312	0.320	0.325	0.330	0.332	0.336	0.338	0.338	0.338	0.334	0.330	0.326	0.320	0.314	0.306	0.298	0.286	0.276	0.264	0.252	0.238	0.224	0.209	0.194	0.176	0.161	0.145	0.129	0.110	0.094	0.076	0.060	0.044	0.026	0.010	-0.006	-0.022	-0.038	-0.051	-0.065	-0.078	-0.090	-0.101	-0.111	-0.120	-0.129	-0.135	-0.141	-0.146	-0.151	-0.155	-0.158	-0.158	-0.158	-0.156	-0.156	-0.154	-0.150	-0.146	-0.141	-0.136	-0.131	-0.125	-0.118	-0.111	-0.104	-0.096	-0.089	-0.080	-0.074	-0.065	-0.059	-0.051	-0.044	-0.038	-0.032	-0.028	-0.022	-0.019	-0.015	-0.012	-0.012	-0.011	-0.011	-0.012	-0.014	-0.016	-0.021	-0.025	-0.031	-0.039	-0.046	-0.055	-0.065	-0.076	-0.088	-0.099	-0.112	-0.125	-0.140	-0.155	-0.170	-0.186	-0.202	-0.219	-0.236	-0.252	-0.269	-0.285	-0.301	-0.316	-0.332	-0.348	-0.362	-0.376	-0.389	-0.402	-0.414	-0.424	-0.432	-0.441	-0.450	-0.455	-0.460	-0.464	-0.466	-0.468	-0.468	-0.465	-0.462	-0.458	-0.452	-0.445	-0.436	-0.428	-0.416	-0.405	-0.390	-0.375	-0.360	-0.342	-0.325	-0.306	-0.286	-0.265	-0.244	-0.221	-0.198	-0.175	-0.151	-0.128	-0.104	-0.080	-0.055	-0.031	-0.008	0.016	0.040	0.062	0.085	0.106	0.128	0.148	0.168	0.186	0.204	0.220	0.235	0.249	0.262	0.274	0.284	0.292	0.300	0.306	0.311	0.314	0.315	0.315	0.314	0.310	0.305	0.300	0.291	0.282	0.272	0.260	0.248	0.232	0.216	0.200	0.182	0.164	0.144	0.124	0.101	0.079	0.056	0.032	0.009	-0.016	-0.040	-0.066	-0.090	-0.116	-0.140	-0.166	-0.191	-0.216	-0.240	-0.265	-0.289	-0.312	-0.335	-0.358	-0.379	-0.400	-0.420	-0.439	-0.458	-0.476	-0.492	-0.509	-0.525	-0.539	-0.552	-0.565	-0.576	-0.588	-0.596	-0.606	-0.614	-0.620	-0.626	-0.631	-0.636	-0.639	-0.642	-0.644	-0.645	-0.646	-0.645	-0.644	-0.642	-0.640	-0.638	-0.634	-0.629	-0.625	-0.620	-0.614	-0.608	-0.601	-0.594	-0.586	-0.580	-0.571	-0.562	-0.555	-0.545	-0.536	-0.528	-0.518	-0.507	-0.498	-0.488	-0.476	-0.466	-0.455	-0.445	-0.435	-0.425	-0.414	-0.402	-0.391	-0.380	-0.369	-0.358	-0.348	-0.335	-0.324	-0.312	-0.301	-0.290	-0.280	-0.270	-0.260	-0.250	-0.241	-0.231	-0.221	-0.214	-0.206	-0.198	-0.190	-0.182	-0.176	-0.169	-0.164	-0.159	-0.154	-0.150	-0.146	-0.144	-0.140	-0.139	-0.139	-0.138	-0.138	-0.138	-0.140	-0.142	-0.145	-0.149	-0.152	-0.159	-0.164	-0.169	-0.178	-0.184	-0.191	-0.201	-0.210	-0.219	-0.229	-0.239	-0.250	-0.261	-0.274	-0.285	-0.299	-0.311	-0.325	-0.338	-0.351	-0.365	-0.379	-0.391	-0.406	-0.420	-0.434	-0.446	-0.460	-0.472	-0.486	-0.499	-0.511	-0.522	-0.534	-0.544	-0.555	-0.566	-0.575	-0.584	-0.592	-0.600	-0.606	-0.614	-0.620	-0.625	-0.629	-0.634	-0.638	-0.640	-0.644	-0.645	-0.648	-0.648	-0.649	-0.649	-0.649	-0.649	-0.648	-0.646	-0.645	-0.644	-0.641	-0.639	-0.636	-0.634	-0.631	-0.629	-0.625	-0.622	-0.621	-0.618	-0.616	-0.612	-0.611	-0.610	-0.608	-0.606	-0.606	-0.606	-0.605	-0.606	-0.608	-0.608	-0.610	-0.612	-0.616	-0.619	-0.622	-0.628	-0.632	-0.639	-0.645	-0.651	-0.660	-0.666	-0.675	-0.684	-0.694	-0.704	-0.714	-0.724	-0.734	-0.746	-0.758	-0.771	-0.782	-0.796	-0.809	-0.822	-0.836	-0.850	-0.864	-0.878	-0.891	-0.905	-0.918	-0.931	-0.944	-0.956	-0.969	-0.981	-0.992	-1.004	-1.014	-1.024	-1.034	-1.044	-1.051	-1.059	-1.066	-1.072	-1.079	-1.082	-1.088	-1.090	-1.092	-1.094	-1.094	-1.094	-1.092	-1.090	-1.088	-1.084	-1.080	-1.074	-1.069	-1.061	-1.052	-1.045	-1.036	-1.026	-1.015	-1.004	-0.992	-0.980	-0.969	-0.956	-0.942	-0.929	-0.916	-0.902	-0.889	-0.874	-0.860	-0.846	-0.832	-0.819	-0.805	-0.792	-0.781	-0.770	-0.759	-0.749	-0.739	-0.729	-0.721	-0.715	-0.709	-0.702	-0.698	-0.695	-0.694	-0.694	-0.694	-0.696	-0.700	-0.704	-0.710	-0.719	-0.726	-0.738	-0.750	-0.762	-0.778	-0.794	-0.812	-0.830	-0.851	-0.872	-0.896	-0.920	-0.945	-0.972	-1.001	-1.030	-1.061	-1.092	-1.125	-1.159	-1.191	-1.226	-1.264	-1.299	-1.336	-1.374	-1.411	-1.449	-1.488	-1.526	-1.564	-1.602	-1.641	-1.679	-1.718	-1.754	-1.791	-1.828	-1.864	-1.899	-1.934	-1.968	-2.000	-2.031	-2.062	-2.094	-2.124	-2.150	-2.179	-2.204	-2.229	-2.252	-2.275	-2.295	-2.315	-2.332	-2.349	-2.364	-2.379	-2.390	-2.401	-2.410	-2.419	-2.425	-2.431	-2.435	-2.438	-2.438	-2.438	-2.435	-2.432	-2.428	-2.422	-2.416	-2.406	-2.398	-2.388	-2.376	-2.364	-2.349	-2.335	-2.319	-2.302	-2.285	-2.268	-2.249	-2.229	-2.208	-2.186	-2.166	-2.142	-2.121	-2.098	-2.075	-2.051	-2.027	-2.001	-1.978	-1.952	-1.928	-1.904	-1.878	-1.852	-1.826	-1.802	-1.776	-1.751	-1.726	-1.701	-1.678	-1.652	-1.628	-1.604	-1.580	-1.556	-1.532	-1.509	-1.485	-1.462	-1.439	-1.415	-1.391	-1.369	-1.346	-1.322	-1.299	-1.278	-1.254	-1.230	-1.208	-1.184	-1.161	-1.138	-1.114	-1.091	-1.066	-1.042	-1.019	-0.995	-0.971	-0.946	-0.922	-0.898	-0.871	-0.848	-0.822	-0.796	-0.772	-0.746	-0.721	-0.696	-0.670	-0.645	-0.619	-0.594	-0.569	-0.545	-0.520	-0.496	-0.472	-0.449	-0.426	-0.404	-0.381	-0.360	-0.340	-0.319	-0.300	-0.281	-0.264	-0.248	-0.231	-0.216	-0.201	-0.188	-0.175	-0.162	-0.152	-0.144	-0.134	-0.125	-0.119	-0.112	-0.109	-0.104	-0.101	-0.098	-0.096	-0.095	-0.096	-0.096	-0.098	-0.100	-0.104	-0.106	-0.111	-0.116	-0.121	-0.126	-0.132	-0.139	-0.146	-0.151	-0.160	-0.166	-0.175	-0.182	-0.190	-0.198	-0.205	-0.212	-0.220	-0.229	-0.238	-0.245	-0.251	-0.260	-0.269	-0.275	-0.284	-0.291	-0.299	-0.306	-0.312	-0.320	-0.328	-0.334	-0.340	-0.346	-0.352	-0.359	-0.366	-0.371	-0.378	-0.384	-0.390	-0.396	-0.402	-0.409	-0.414	-0.420	-0.426	-0.432	-0.438	-0.444	-0.449	-0.454	-0.458	-0.462	-0.466	-0.471	-0.474	-0.478	-0.481	-0.482	-0.484	-0.486	-0.486	-0.486	-0.488	-0.486	-0.484	-0.481	-0.479	-0.475	-0.470	-0.465	-0.460	-0.455	-0.448	-0.440	-0.432	-0.425	-0.416	-0.405	-0.395	-0.385	-0.374	-0.361	-0.350	-0.339	-0.326	-0.312	-0.300	-0.288	-0.275	-0.262	-0.250	-0.238	-0.226	-0.215	-0.204	-0.194	-0.184	-0.176	-0.169	-0.162	-0.156	-0.150	-0.146	-0.144	-0.142	-0.141	-0.142	-0.144	-0.148	-0.152	-0.160	-0.168	-0.176	-0.188	-0.200	-0.212	-0.228	-0.244	-0.262	-0.280	-0.301	-0.322	-0.345	-0.369	-0.392	-0.419	-0.445	-0.471	-0.500	-0.529	-0.556	-0.586	-0.616	-0.645	-0.675	-0.704	-0.734	-0.762	-0.791	-0.820	-0.848	-0.875	-0.901	-0.926	-0.951	-0.975	-0.999	-1.020	-1.040	-1.060	-1.078	-1.094	-1.110	-1.125	-1.136	-1.149	-1.159	-1.168	-1.175	-1.182	-1.188	-1.191	-1.192	-1.195	-1.195	-1.192	-1.191	-1.189	-1.185	-1.180	-1.175	-1.169	-1.162	-1.156	-1.149	-1.141	-1.134	-1.126	-1.119	-1.110	-1.102	-1.095	-1.088	-1.080	-1.074	-1.066	-1.061	-1.055	-1.051	-1.045	-1.041	-1.040	-1.036	-1.034	-1.034	-1.032	-1.032	-1.034	-1.035	-1.038	-1.040	-1.044	-1.049	-1.054	-1.060	-1.065	-1.072	-1.080	-1.086	-1.095	-1.102	-1.110	-1.119	-1.129	-1.138	-1.146	-1.155	-1.164	-1.174	-1.182	-1.192	-1.201	-1.211	-1.221	-1.229	-1.238	-1.248	-1.256	-1.266	-1.276	-1.285	-1.294	-1.302	-1.312	-1.320	-1.330	-1.339	-1.348	-1.356	-1.365	-1.374	-1.384	-1.392	-1.404	-1.414	-1.424	-1.435	-1.445	-1.458	-1.470	-1.481	-1.495	-1.508	-1.520	-1.534	-1.548	-1.561	-1.576	-1.590	-1.606	-1.620	-1.636	-1.651	-1.666	-1.682	-1.698	-1.714	-1.728	-1.744	-1.759	-1.774	-1.788	-1.801	-1.815	-1.828	-1.841	-1.851	-1.864	-1.874	-1.882	-1.890	-1.898	-1.904	-1.909	-1.912	-1.915	-1.916	-1.915	-1.914	-1.910	-1.906	-1.900	-1.894	-1.885	-1.874	-1.862	-1.849	-1.834	-1.818	-1.799	-1.780	-1.759	-1.738	-1.714	-1.689	-1.662	-1.636	-1.608	-1.580	-1.550	-1.519	-1.489	-1.455	-1.424	-1.390	-1.358	-1.324	-1.290	-1.256	-1.221	-1.189	-1.155	-1.121	-1.088	-1.055	-1.022	-0.991	-0.960	-0.931	-0.902	-0.875	-0.848	-0.822	-0.799	-0.776	-0.756	-0.736	-0.718	-0.701	-0.686	-0.674	-0.661	-0.651	-0.642	-0.636	-0.631	-0.628	-0.626	-0.625	-0.628	-0.630	-0.635	-0.641	-0.649	-0.656	-0.666	-0.678	-0.690	-0.702	-0.718	-0.734	-0.750	-0.766	-0.782	-0.801	-0.819	-0.836	-0.855	-0.872	-0.891	-0.909	-0.926	-0.942	-0.960	-0.975	-0.990	-1.005	-1.019	-1.031	-1.042	-1.052	-1.062	-1.071	-1.078	-1.085	-1.089	-1.092	-1.094	-1.095	-1.095	-1.092	-1.088	-1.082	-1.076	-1.069	-1.060	-1.050	-1.039	-1.026	-1.014	-0.999	-0.984	-0.969	-0.951	-0.934	-0.918	-0.900	-0.880	-0.862	-0.844	-0.825	-0.806	-0.788	-0.770	-0.751	-0.732	-0.715	-0.699	-0.682	-0.666	-0.652	-0.638	-0.624	-0.611	-0.599	-0.589	-0.579	-0.571	-0.564	-0.558	-0.552	-0.549	-0.546	-0.545	-0.545	-0.545	-0.548	-0.551	-0.556	-0.561	-0.570	-0.579	-0.586	-0.598	-0.609	-0.621	-0.635	-0.649	-0.665	-0.681	-0.699	-0.716	-0.735	-0.755	-0.775	-0.795	-0.816	-0.839	-0.860	-0.884	-0.906	-0.929	-0.951	-0.976	-1.000	-1.025	-1.049	-1.074	-1.099	-1.122	-1.146	-1.171	-1.196	-1.219	-1.244	-1.268	-1.291	-1.314	-1.338	-1.360	-1.382	-1.404	-1.424	-1.444	-1.465	-1.485	-1.502	-1.521	-1.538	-1.554	-1.570	-1.584	-1.599	-1.610	-1.622	-1.634	-1.644	-1.652	-1.661	-1.669	-1.674	-1.679	-1.684	-1.686	-1.689	-1.690	-1.689	-1.688	-1.685	-1.682	-1.676	-1.671	-1.665	-1.659	-1.650	-1.640	-1.631	-1.620	-1.609	-1.596	-1.582	-1.569	-1.555	-1.540	-1.524	-1.508	-1.491	-1.475	-1.456	-1.439	-1.422	-1.404	-1.385	-1.368	-1.350	-1.331	-1.314	-1.296	-1.279	-1.262	-1.245	-1.229	-1.211	-1.195	-1.180	-1.164	-1.149	-1.134	-1.119	-1.105	-1.091	-1.078	-1.065	-1.051	-1.040	-1.028	-1.018	-1.005	-0.995	-0.985	-0.975	-0.968	-0.958	-0.949	-0.941	-0.932	-0.925	-0.918	-0.910	-0.902	-0.898	-0.890	-0.884	-0.876	-0.871	-0.865	-0.859	-0.852	-0.848	-0.841	-0.838	-0.831	-0.825	-0.821	-0.814	-0.810	-0.805	-0.799	-0.792	-0.788	-0.781	-0.776	-0.770	-0.765	-0.758	-0.751	-0.746	-0.739	-0.732	-0.726	-0.720	-0.712	-0.705	-0.698	-0.689	-0.682	-0.675	-0.666	-0.658	-0.650	-0.640	-0.632	-0.622	-0.614	-0.602	-0.592	-0.580	-0.570	-0.558	-0.546	-0.534	-0.521	-0.507	-0.494	-0.480	-0.466	-0.452	-0.438	-0.422	-0.409	-0.392	-0.378	-0.361	-0.348	-0.332	-0.316	-0.301	-0.286	-0.271	-0.258	-0.242	-0.230	-0.215	-0.202	-0.190	-0.178	-0.166	-0.154	-0.144	-0.135	-0.126	-0.119	-0.111	-0.105	-0.100	-0.095	-0.092	-0.089	-0.088	-0.088	-0.089	-0.090	-0.091	-0.096	-0.100	-0.106	-0.112	-0.120	-0.128	-0.136	-0.146	-0.158	-0.168	-0.179	-0.190	-0.202	-0.216	-0.228	-0.241	-0.254	-0.268	-0.280	-0.292	-0.306	-0.319	-0.330	-0.342	-0.354	-0.365	-0.374	-0.385	-0.394	-0.402	-0.409	-0.416	-0.422	-0.428	-0.431	-0.435	-0.438	-0.439	-0.439	-0.439	-0.438	-0.434	-0.431	-0.428	-0.422	-0.416	-0.410	-0.402	-0.395	-0.388	-0.379	-0.370	-0.360	-0.351	-0.341	-0.332	-0.322	-0.312	-0.302	-0.292	-0.282	-0.274	-0.265	-0.256	-0.249	-0.242	-0.236	-0.231	-0.226	-0.221	-0.219	-0.216	-0.216	-0.215	-0.216	-0.219	-0.222	-0.228	-0.232	-0.240	-0.249	-0.258	-0.269	-0.280	-0.292	-0.308	-0.322	-0.339	-0.356	-0.374	-0.392	-0.412	-0.434	-0.456	-0.479	-0.501	-0.526	-0.551	-0.575	-0.600	-0.625	-0.651	-0.678	-0.704	-0.729	-0.755	-0.780	-0.805	-0.830	-0.854	-0.876	-0.900	-0.921	-0.942	-0.961	-0.980	-0.996	-1.012	-1.026	-1.039	-1.050	-1.060	-1.068	-1.075	-1.079	-1.081	-1.082	-1.080	-1.078	-1.071	-1.064	-1.054	-1.042	-1.029	-1.012	-0.995	-0.975	-0.952	-0.929	-0.904	-0.876	-0.846	-0.815	-0.782	-0.748	-0.712	-0.675	-0.636	-0.598	-0.555	-0.514	-0.472	-0.429	-0.385	-0.341	-0.296	-0.251	-0.206	-0.161	-0.118	-0.072	-0.031	0.012	0.055	0.095	0.135	0.174	0.211	0.246	0.280	0.312	0.344	0.370	0.396	0.421	0.442	0.461	0.480	0.494	0.506	0.515	0.522	0.528	0.529	0.529	0.526	0.520	0.512	0.502	0.490	0.476	0.459	0.440	0.419	0.395	0.370	0.344	0.316	0.288	0.256	0.225	0.192	0.159	0.124	0.090	0.054	0.016	-0.019	-0.055	-0.092	-0.129	-0.165	-0.200	-0.235	-0.271	-0.304	-0.338	-0.370	-0.401	-0.431	-0.461	-0.489	-0.516	-0.542	-0.566	-0.589	-0.611	-0.631	-0.651	-0.669	-0.685	-0.699	-0.712	-0.725	-0.735	-0.745	-0.754	-0.759	-0.766	-0.771	-0.774	-0.776	-0.779	-0.780	-0.780	-0.779	-0.778	-0.775	-0.772	-0.769	-0.764	-0.759	-0.755	-0.748	-0.742	-0.735	-0.729	-0.721	-0.715	-0.706	-0.699	-0.691	-0.682	-0.675	-0.665	-0.656	-0.649	-0.640	-0.630	-0.621	-0.611	-0.602	-0.594	-0.584	-0.574	-0.565	-0.555	-0.545	-0.535	-0.524	-0.514	-0.502	-0.492	-0.481	-0.471	-0.461	-0.449	-0.439	-0.428	-0.418	-0.408	-0.396	-0.386	-0.376	-0.366	-0.356	-0.348	-0.339	-0.328	-0.320	-0.311	-0.304	-0.294	-0.288	-0.281	-0.274	-0.269	-0.262	-0.258	-0.252	-0.249	-0.245	-0.241	-0.240	-0.238	-0.235	-0.235	-0.234	-0.234	-0.234	-0.235	-0.238	-0.239	-0.241	-0.245	-0.248	-0.251	-0.256	-0.260	-0.265	-0.270	-0.275	-0.280	-0.286	-0.292	-0.299	-0.304	-0.310	-0.315	-0.321	-0.328	-0.335	-0.340	-0.346	-0.351	-0.358	-0.364	-0.369	-0.374	-0.379	-0.384	-0.389	-0.394	-0.399	-0.402	-0.408	-0.411	-0.415	-0.419	-0.422	-0.425	-0.428	-0.432	-0.435	-0.438	-0.440	-0.442	-0.445	-0.448	-0.450	-0.452	-0.456	-0.458	-0.460	-0.462	-0.466	-0.469	-0.470	-0.472	-0.476	-0.478	-0.481	-0.482	-0.485	-0.488	-0.490	-0.492	-0.494	-0.496	-0.498	-0.500	-0.501	-0.504	-0.505	-0.507	-0.509	-0.511	-0.511	-0.514	-0.516	-0.516	-0.519	-0.521	-0.522	-0.525	-0.528	-0.529	-0.532	-0.535	-0.536	-0.540	-0.542	-0.545	-0.549	-0.554	-0.558	-0.561	-0.566	-0.571	-0.578	-0.582	-0.589	-0.595	-0.602	-0.609	-0.618	-0.625	-0.634	-0.642	-0.651	-0.661	-0.670	-0.680	-0.690	-0.700	-0.710	-0.720	-0.730	-0.740	-0.752	-0.762	-0.774	-0.784	-0.794	-0.805	-0.815	-0.826	-0.836	-0.846	-0.855	-0.865	-0.874	-0.882	-0.892	-0.900	-0.909	-0.916	-0.925	-0.932	-0.940	-0.948	-0.955	-0.962	-0.969	-0.975	-0.981	-0.989	-0.995	-1.001	-1.008	-1.014	-1.021	-1.029	-1.035	-1.042	-1.050	-1.059	-1.068	-1.075	-1.084	-1.094	-1.104	-1.114	-1.124	-1.135	-1.145	-1.158	-1.169	-1.182	-1.195	-1.208	-1.220	-1.235	-1.249	-1.261	-1.276	-1.291	-1.306	-1.320	-1.335	-1.349	-1.364	-1.379	-1.392	-1.406	-1.420	-1.434	-1.446	-1.459	-1.471	-1.482	-1.492	-1.504	-1.514	-1.522	-1.531	-1.540	-1.548	-1.554	-1.561	-1.566	-1.570	-1.575	-1.578	-1.580	-1.582	-1.584	-1.584	-1.584	-1.582	-1.581	-1.579	-1.575	-1.572	-1.568	-1.564	-1.559	-1.554	-1.548	-1.542	-1.536	-1.530	-1.524	-1.516	-1.510	-1.502	-1.495	-1.489	-1.481	-1.474	-1.468	-1.460	-1.454	-1.446	-1.439	-1.432	-1.428	-1.420	-1.415	-1.410	-1.404	-1.400	-1.395	-1.390	-1.385	-1.381	-1.378	-1.375	-1.371	-1.369	-1.366	-1.364	-1.364	-1.362	-1.362	-1.362	-1.362	-1.362	-1.365	-1.366	-1.370	-1.372	-1.376	-1.379	-1.384	-1.389	-1.394	-1.400	-1.408	-1.414	-1.422	-1.431	-1.442	-1.452	-1.462	-1.476	-1.489	-1.501	-1.518	-1.532	-1.548	-1.564	-1.581	-1.600	-1.619	-1.638	-1.659	-1.680	-1.701	-1.725	-1.748	-1.771	-1.795	-1.820	-1.845	-1.870	-1.896	-1.921	-1.949	-1.974	-2.000	-2.026	-2.052	-2.079	-2.104	-2.131	-2.156	-2.181	-2.206	-2.230	-2.254	-2.279	-2.300	-2.322	-2.344	-2.364	-2.384	-2.402	-2.420	-2.438	-2.452	-2.468	-2.480	-2.494	-2.505	-2.515	-2.525	-2.532	-2.540	-2.545	-2.551	-2.554	-2.558	-2.559	-2.560	-2.560	-2.559	-2.556	-2.554	-2.551	-2.548	-2.542	-2.539	-2.532	-2.528	-2.521	-2.514	-2.509	-2.502	-2.495	-2.489	-2.482	-2.476	-2.470	-2.465	-2.460	-2.456	-2.452	-2.449	-2.446	-2.445	-2.444	-2.445	-2.445	-2.448	-2.450	-2.455	-2.460	-2.468	-2.475	-2.484	-2.494	-2.505	-2.518	-2.530	-2.546	-2.560	-2.576	-2.594	-2.612	-2.632	-2.652	-2.674	-2.696	-2.718	-2.741	-2.764	-2.788	-2.812	-2.835	-2.860	-2.885	-2.909	-2.932	-2.956	-2.979	-3.002	-3.022	-3.042	-3.064	-3.081	-3.098	-3.112	-3.128	-3.140	-3.151	-3.160	-3.168	-3.172	-3.176	-3.178	-3.176	-3.174	-3.169	-3.161	-3.151	-3.139	-3.125	-3.108	-3.088	-3.066	-3.042	-3.016	-2.986	-2.955	-2.921	-2.886	-2.849	-2.809	-2.766	-2.724	-2.676	-2.630	-2.581	-2.530	-2.478	-2.424	-2.370	-2.312	-2.256	-2.198	-2.139	-2.079	-2.019	-1.958	-1.896	-1.835	-1.772	-1.711	-1.649	-1.588	-1.525	-1.464	-1.404	-1.341	-1.281	-1.222	-1.164	-1.105	-1.048	-0.990	-0.935	-0.881	-0.828	-0.775	-0.724	-0.674	-0.624	-0.578	-0.530	-0.484	-0.440	-0.398	-0.356	-0.315	-0.276	-0.239	-0.202	-0.166	-0.132	-0.100	-0.069	-0.038	-0.009	0.020	0.048	0.072	0.098	0.122	0.145	0.168	0.188	0.208	0.226	0.244	0.261	0.276	0.292	0.306	0.319	0.331	0.344	0.354	0.365	0.374	0.381	0.390	0.396	0.402	0.408	0.412	0.418	0.420	0.424	0.426	0.428	0.430	0.430	0.431	0.430	0.430	0.428	0.428	0.425	0.424	0.421	0.418	0.415	0.412	0.409	0.405	0.401	0.398	0.394	0.390	0.386	0.384	0.379	0.376	0.372	0.369	0.365	0.362	0.361	0.359	0.356	0.355	0.354	0.354	0.352	0.354	0.354	0.354	0.356	0.358	0.361	0.364	0.366	0.371	0.375	0.380	0.386	0.391	0.398	0.404	0.411	0.419	0.426	0.434	0.441	0.451	0.460	0.469	0.476	0.486	0.494	0.502	0.511	0.520	0.528	0.535	0.541	0.549	0.554	0.560	0.565	0.569	0.571	0.575	0.578	0.579	0.579	0.578	0.576	0.574	0.570	0.568	0.562	0.555	0.549	0.540	0.531	0.521	0.511	0.500	0.488	0.474	0.460	0.446	0.430	0.415	0.398	0.380	0.364	0.345	0.326	0.309	0.289	0.270	0.250	0.231	0.211	0.192	0.172	0.154	0.135	0.116	0.098	0.080	0.062	0.045	0.029	0.014	-0.002	-0.018	-0.030	-0.045	-0.058	-0.070	-0.080	-0.090	-0.101	-0.110	-0.118	-0.124	-0.131	-0.136	-0.141	-0.145	-0.149	-0.151	-0.152	-0.155	-0.156	-0.155	-0.156	-0.155	-0.154	-0.152	-0.150	-0.149	-0.146	-0.144	-0.141	-0.139	-0.136	-0.134	-0.131	-0.128	-0.126	-0.122	-0.121	-0.119	-0.118	-0.115	-0.114	-0.114	-0.114	-0.111	-0.112	-0.112	-0.114	-0.115	-0.116	-0.119	-0.122	-0.126	-0.129	-0.134	-0.139	-0.144	-0.148	-0.154	-0.160	-0.168	-0.175	-0.182	-0.190	-0.198	-0.206	-0.215	-0.224	-0.234	-0.242	-0.252	-0.261	-0.271	-0.281	-0.292	-0.304	-0.314	-0.326	-0.338	-0.349	-0.361	-0.372	-0.385	-0.398	-0.409	-0.421	-0.432	-0.445	-0.458	-0.469	-0.482	-0.495	-0.506	-0.519	-0.530	-0.542	-0.555	-0.566	-0.578	-0.589	-0.601	-0.612	-0.622	-0.635	-0.646	-0.656	-0.668	-0.678	-0.688	-0.698	-0.709	-0.718	-0.728	-0.736	-0.746	-0.754	-0.762	-0.771	-0.779	-0.786	-0.794	-0.800	-0.809	-0.815	-0.821	-0.828	-0.835	-0.841	-0.848	-0.854	-0.860	-0.865	-0.871	-0.878	-0.884	-0.891	-0.896	-0.904	-0.909	-0.916	-0.922	-0.929	-0.936	-0.944	-0.951	-0.959	-0.966	-0.975	-0.982	-0.992	-1.001	-1.011	-1.021	-1.032	-1.042	-1.054	-1.065	-1.076	-1.089	-1.101	-1.112	-1.125	-1.138	-1.150	-1.164	-1.178	-1.190	-1.201	-1.215	-1.228	-1.240	-1.254	-1.265	-1.278	-1.288	-1.299	-1.311	-1.321	-1.330	-1.339	-1.348	-1.355	-1.364	-1.370	-1.375	-1.381	-1.385	-1.389	-1.391	-1.392	-1.394	-1.394	-1.392	-1.391	-1.389	-1.385	-1.380	-1.376	-1.369	-1.362	-1.354	-1.345	-1.335	-1.326	-1.315	-1.304	-1.291	-1.280	-1.268	-1.254	-1.241	-1.228	-1.215	-1.201	-1.188	-1.174	-1.160	-1.145	-1.132	-1.119	-1.106	-1.091	-1.079	-1.068	-1.055	-1.045	-1.032	-1.024	-1.012	-1.002	-0.994	-0.985	-0.978	-0.969	-0.962	-0.955	-0.949	-0.942	-0.936	-0.931	-0.926	-0.920	-0.916	-0.912	-0.906	-0.902	-0.899	-0.894	-0.890	-0.885	-0.880	-0.875	-0.871	-0.866	-0.861	-0.856	-0.851	-0.845	-0.839	-0.834	-0.826	-0.819	-0.812	-0.805	-0.798	-0.790	-0.781	-0.774	-0.765	-0.758	-0.748	-0.740	-0.731	-0.722	-0.715	-0.705	-0.698	-0.689	-0.681	-0.675	-0.668	-0.661	-0.655	-0.650	-0.645	-0.640	-0.638	-0.634	-0.634	-0.631	-0.630	-0.631	-0.632	-0.634	-0.636	-0.639	-0.644	-0.648	-0.652	-0.659	-0.666	-0.672	-0.681	-0.690	-0.699	-0.709	-0.719	-0.729	-0.739	-0.750	-0.761	-0.771	-0.781	-0.792	-0.802	-0.812	-0.822	-0.831	-0.841	-0.850	-0.856	-0.865	-0.871	-0.878	-0.882	-0.889	-0.891	-0.895	-0.898	-0.899	-0.899	-0.899	-0.898	-0.896	-0.892	-0.888	-0.884	-0.878	-0.871	-0.864	-0.856	-0.849	-0.839	-0.830	-0.820	-0.810	-0.801	-0.790	-0.779	-0.768	-0.758	-0.746	-0.736	-0.725	-0.715	-0.705	-0.696	-0.688	-0.679	-0.671	-0.664	-0.658	-0.652	-0.648	-0.644	-0.640	-0.638	-0.635	-0.635	-0.635	-0.636	-0.638	-0.640	-0.644	-0.646	-0.651	-0.658	-0.662	-0.670	-0.678	-0.685	-0.694	-0.702	-0.711	-0.721	-0.731	-0.741	-0.751	-0.760	-0.770	-0.780	-0.791	-0.800	-0.809	-0.818	-0.826	-0.834	-0.840	-0.848	-0.852	-0.859	-0.862	-0.868	-0.870	-0.872	-0.874	-0.874	-0.874	-0.871	-0.869	-0.866	-0.861	-0.858	-0.851	-0.844	-0.836	-0.829	-0.819	-0.810	-0.799	-0.789	-0.775	-0.764	-0.749	-0.735	-0.721	-0.706	-0.690	-0.674	-0.658	-0.640	-0.622	-0.605	-0.588	-0.569	-0.550	-0.532	-0.514	-0.495	-0.478	-0.458	-0.440	-0.421	-0.402	-0.384	-0.365	-0.348	-0.330	-0.312	-0.294	-0.278	-0.260	-0.244	-0.229	-0.211	-0.196	-0.180	-0.166	-0.151	-0.136	-0.122	-0.109	-0.096	-0.082	-0.069	-0.056	-0.044	-0.032	-0.021	-0.009	0.002	0.012	0.022	0.032	0.042	0.052	0.060	0.070	0.079	0.086	0.094	0.102	0.108	0.115	0.121	0.129	0.134	0.140	0.145	0.151	0.156	0.159	0.164	0.168	0.171	0.174	0.176	0.179	0.181	0.182	0.185	0.185	0.186	0.186	0.186	0.186	0.186	0.185	0.184	0.181	0.180	0.176	0.174	0.170	0.166	0.162	0.159	0.154	0.149	0.144	0.139	0.131	0.126	0.119	0.112	0.108	0.101	0.095	0.089	0.082	0.076	0.071	0.065	0.060	0.055	0.050	0.044	0.040	0.036	0.032	0.030	0.028	0.026	0.025	0.025	0.025	0.025	0.028	0.029	0.032	0.035	0.040	0.045	0.052	0.059	0.068	0.075	0.085	0.096	0.108	0.121	0.134	0.148	0.162	0.178	0.192	0.209	0.226	0.244	0.261	0.280	0.298	0.315	0.334	0.352	0.371	0.391	0.409	0.428	0.445	0.462	0.480	0.496	0.512	0.528	0.542	0.556	0.570	0.582	0.594	0.605	0.615	0.622	0.631	0.636	0.641	0.646	0.650	0.651	0.652	0.651	0.649	0.646	0.642	0.638	0.631	0.624	0.615	0.606	0.595	0.585	0.571	0.559	0.544	0.530	0.515	0.499	0.484	0.466	0.449	0.431	0.414	0.395	0.378	0.360	0.341	0.322	0.305	0.288	0.270	0.252	0.235	0.220	0.204	0.189	0.174	0.160	0.146	0.134	0.121	0.110	0.099	0.090	0.080	0.071	0.062	0.055	0.049	0.042	0.035	0.031	0.028	0.022	0.019	0.015	0.014	0.010	0.009	0.008	0.006	0.006	0.006	0.006	0.006	0.006	0.006	0.005	0.006	0.005	0.005	0.004	0.004	0.004	0.002	0.001	0.000	-0.004	-0.006	-0.009	-0.012	-0.016	-0.020	-0.024	-0.029	-0.034	-0.039	-0.045	-0.051	-0.058	-0.065	-0.071	-0.080	-0.086	-0.096	-0.104	-0.112	-0.121	-0.131	-0.141	-0.151	-0.160	-0.170	-0.179	-0.190	-0.199	-0.209	-0.219	-0.229	-0.238	-0.246	-0.256	-0.265	-0.274	-0.281	-0.290	-0.298	-0.305	-0.311	-0.318	-0.324	-0.330	-0.334	-0.339	-0.342	-0.346	-0.350	-0.352	-0.354	-0.356	-0.356	-0.358	-0.358	-0.358	-0.358	-0.356	-0.354	-0.352	-0.349	-0.346	-0.344	-0.340	-0.334	-0.330	-0.324	-0.319	-0.312	-0.306	-0.300	-0.292	-0.285	-0.278	-0.269	-0.260	-0.250	-0.241	-0.231	-0.220	-0.209	-0.199	-0.186	-0.174	-0.161	-0.149	-0.135	-0.120	-0.105	-0.091	-0.075	-0.059	-0.042	-0.025	-0.009	0.008	0.028	0.044	0.064	0.082	0.101	0.121	0.140	0.161	0.180	0.201	0.221	0.242	0.262	0.282	0.304	0.324	0.344	0.364	0.384	0.404	0.421	0.440	0.459	0.476	0.492	0.507	0.522	0.536	0.549	0.561	0.572	0.582	0.590	0.599	0.604	0.610	0.612	0.615	0.616	0.616	0.615	0.612	0.608	0.602	0.596	0.590	0.581	0.571	0.560	0.548	0.535	0.520	0.506	0.491	0.474	0.456	0.440	0.421	0.402	0.384	0.365	0.346	0.328	0.308	0.289	0.271	0.252	0.235	0.216	0.199	0.181	0.166	0.150	0.136	0.122	0.110	0.099	0.088	0.079	0.070	0.061	0.056	0.050	0.046	0.042	0.040	0.039	0.039	0.039	0.040	0.042	0.045	0.048	0.051	0.056	0.061	0.068	0.072	0.079	0.085	0.091	0.099	0.104	0.110	0.116	0.124	0.130	0.135	0.140	0.144	0.148	0.151	0.154	0.156	0.156	0.156	0.156	0.155	0.154	0.151	0.148	0.144	0.139	0.132	0.125	0.118	0.109	0.100	0.091	0.079	0.069	0.058	0.045	0.031	0.019	0.006	-0.006	-0.021	-0.035	-0.048	-0.061	-0.075	-0.089	-0.102	-0.115	-0.126	-0.138	-0.150	-0.160	-0.170	-0.179	-0.186	-0.195	-0.201	-0.206	-0.211	-0.214	-0.218	-0.219	-0.219	-0.219	-0.216	-0.212	-0.209	-0.204	-0.198	-0.190	-0.181	-0.171	-0.160	-0.149	-0.135	-0.121	-0.106	-0.090	-0.074	-0.055	-0.038	-0.018	0.002	0.024	0.045	0.066	0.088	0.110	0.132	0.155	0.178	0.200	0.222	0.244	0.266	0.288	0.309	0.329	0.350	0.369	0.388	0.406	0.422	0.440	0.454	0.469	0.481	0.492	0.504	0.512	0.520	0.528	0.532	0.536	0.538	0.539	0.539	0.538	0.532	0.528	0.521	0.514	0.505	0.494	0.482	0.469	0.455	0.440	0.424	0.405	0.386	0.366	0.345	0.324	0.301	0.278	0.255	0.231	0.208	0.182	0.158	0.134	0.108	0.084	0.059	0.035	0.010	-0.014	-0.036	-0.059	-0.082	-0.102	-0.125	-0.144	-0.164	-0.182	-0.199	-0.216	-0.231	-0.248	-0.260	-0.275	-0.286	-0.298	-0.308	-0.315	-0.324	-0.330	-0.335	-0.341	-0.345	-0.349	-0.351	-0.352	-0.352	-0.352	-0.352	-0.350	-0.349	-0.345	-0.341	-0.338	-0.332	-0.329	-0.322	-0.315	-0.310	-0.302	-0.295	-0.288	-0.279	-0.271	-0.262	-0.254	-0.245	-0.238	-0.228	-0.218	-0.209	-0.199	-0.189	-0.180	-0.170	-0.159	-0.149	-0.138	-0.129	-0.119	-0.108	-0.096	-0.086	-0.075	-0.062	-0.051	-0.040	-0.028	-0.016	-0.004	0.008	0.019	0.031	0.042	0.054	0.066	0.076	0.088	0.098	0.109	0.118	0.128	0.138	0.148	0.156	0.164	0.171	0.179	0.185	0.191	0.196	0.202	0.206	0.209	0.211	0.212	0.212	0.212	0.211	0.210	0.206	0.204	0.199	0.192	0.186	0.179	0.170	0.161	0.150	0.139	0.126	0.114	0.101	0.086	0.071	0.055	0.039	0.022	0.004	-0.015	-0.032	-0.052	-0.071	-0.091	-0.111	-0.132	-0.151	-0.171	-0.191	-0.211	-0.232	-0.251	-0.271	-0.290	-0.309	-0.328	-0.346	-0.362	-0.380	-0.396	-0.412	-0.428	-0.442	-0.455	-0.469	-0.481	-0.492	-0.502	-0.512	-0.522	-0.531	-0.539	-0.545	-0.551	-0.556	-0.562	-0.566	-0.570	-0.571	-0.574	-0.575	-0.576	-0.578	-0.578	-0.578	-0.575	-0.575	-0.572	-0.571	-0.569	-0.568	-0.565	-0.564	-0.561	-0.559	-0.556	-0.555	-0.554	-0.551	-0.550	-0.549	-0.549	-0.548	-0.549	-0.549	-0.549	-0.550	-0.552	-0.555	-0.559	-0.562	-0.565	-0.570	-0.576	-0.581	-0.589	-0.596	-0.604	-0.612	-0.620	-0.630	-0.640	-0.650	-0.661	-0.671	-0.684	-0.696	-0.709	-0.721	-0.735	-0.749	-0.762	-0.776	-0.790	-0.805	-0.819	-0.831	-0.846	-0.860	-0.872	-0.886	-0.899	-0.911	-0.922	-0.935	-0.945	-0.956	-0.965	-0.974	-0.982	-0.991	-0.998	-1.004	-1.009	-1.014	-1.018	-1.019	-1.021	-1.021	-1.021	-1.020	-1.018	-1.015	-1.011	-1.005	-1.000	-0.994	-0.986	-0.978	-0.969	-0.958	-0.948	-0.936	-0.924	-0.911	-0.896	-0.882	-0.868	-0.852	-0.838	-0.821	-0.805	-0.789	-0.772	-0.756	-0.741	-0.724	-0.708	-0.691	-0.675	-0.660	-0.644	-0.630	-0.614	-0.600	-0.588	-0.575	-0.562	-0.552	-0.541	-0.531	-0.524	-0.516	-0.509	-0.504	-0.500	-0.496	-0.494	-0.492	-0.494	-0.495	-0.498	-0.502	-0.507	-0.514	-0.521	-0.531	-0.540	-0.551	-0.565	-0.579	-0.594	-0.610	-0.628	-0.646	-0.666	-0.688	-0.710	-0.734	-0.759	-0.785	-0.810	-0.838	-0.866	-0.895	-0.925	-0.955	-0.985	-1.016	-1.048	-1.080	-1.111	-1.145	-1.178	-1.210	-1.242	-1.276	-1.309	-1.341	-1.374	-1.406	-1.438	-1.469	-1.500	-1.530	-1.560	-1.590	-1.618	-1.645	-1.672	-1.699	-1.724	-1.749	-1.771	-1.794	-1.815	-1.835	-1.854	-1.871	-1.888	-1.904	-1.918	-1.931	-1.942	-1.954	-1.962	-1.971	-1.978	-1.984	-1.988	-1.990	-1.992	-1.992	-1.992	-1.991	-1.989	-1.985	-1.981	-1.975	-1.969	-1.961	-1.954	-1.944	-1.934	-1.922	-1.911	-1.899	-1.886	-1.872	-1.859	-1.844	-1.828	-1.812	-1.796	-1.779	-1.762	-1.745	-1.728	-1.710	-1.690	-1.672	-1.654	-1.635	-1.618	-1.599	-1.579	-1.561	-1.541	-1.522	-1.504	-1.485	-1.465	-1.446	-1.428	-1.409	-1.390	-1.370	-1.351	-1.332	-1.312	-1.295	-1.275	-1.256	-1.236	-1.216	-1.198	-1.178	-1.158	-1.139	-1.118	-1.098	-1.078	-1.058	-1.036	-1.015	-0.994	-0.972	-0.951	-0.930	-0.908	-0.886	-0.864	-0.841	-0.819	-0.796	-0.772	-0.750	-0.726	-0.704	-0.680	-0.658	-0.635	-0.612	-0.589	-0.565	-0.542	-0.519	-0.496	-0.475	-0.452	-0.430	-0.410	-0.389	-0.369	-0.349	-0.328	-0.309	-0.290	-0.272	-0.256	-0.240	-0.224	-0.209	-0.196	-0.182	-0.171	-0.160	-0.149	-0.140	-0.131	-0.124	-0.116	-0.109	-0.104	-0.100	-0.095	-0.092	-0.089	-0.088	-0.086	-0.086	-0.086	-0.088	-0.088	-0.090	-0.092	-0.096	-0.099	-0.104	-0.108	-0.112	-0.118	-0.121	-0.128	-0.132	-0.138	-0.142	-0.148	-0.152	-0.158	-0.162	-0.168	-0.171	-0.176	-0.180	-0.184	-0.188	-0.191	-0.194	-0.196	-0.199	-0.201	-0.204	-0.204	-0.206	-0.208	-0.208	-0.209	-0.209	-0.208	-0.208	-0.206	-0.205	-0.205	-0.204	-0.202	-0.201	-0.200	-0.199	-0.198	-0.196	-0.195	-0.192	-0.192	-0.191	-0.190	-0.190	-0.189	-0.188	-0.186	-0.185	-0.182	-0.182	-0.182	-0.180	-0.180	-0.179	-0.178	-0.176	-0.175	-0.174	-0.172	-0.170	-0.169	-0.166	-0.162	-0.160	-0.158	-0.154	-0.150	-0.148	-0.142	-0.138	-0.134	-0.128	-0.122	-0.116	-0.109	-0.102	-0.095	-0.088	-0.079	-0.071	-0.062	-0.054	-0.044	-0.035	-0.025	-0.015	-0.005	0.004	0.014	0.024	0.032	0.041	0.050	0.059	0.066	0.074	0.080	0.088	0.092	0.096	0.101	0.104	0.106	0.108	0.108	0.108	0.105	0.101	0.098	0.092	0.085	0.079	0.069	0.059	0.048	0.035	0.021	0.005	-0.011	-0.028	-0.046	-0.066	-0.086	-0.108	-0.129	-0.151	-0.175	-0.198	-0.222	-0.248	-0.271	-0.296	-0.321	-0.346	-0.371	-0.396	-0.420	-0.442	-0.466	-0.489	-0.511	-0.534	-0.554	-0.574	-0.592	-0.610	-0.628	-0.644	-0.658	-0.672	-0.684	-0.695	-0.706	-0.715	-0.724	-0.730	-0.735	-0.740	-0.742	-0.745	-0.746	-0.746	-0.745	-0.742	-0.740	-0.736	-0.732	-0.728	-0.722	-0.718	-0.711	-0.706	-0.700	-0.692	-0.688	-0.681	-0.676	-0.669	-0.664	-0.658	-0.654	-0.649	-0.645	-0.641	-0.639	-0.636	-0.634	-0.634	-0.634	-0.632	-0.632	-0.634	-0.636	-0.639	-0.641	-0.645	-0.650	-0.655	-0.659	-0.666	-0.671	-0.678	-0.685	-0.692	-0.700	-0.708	-0.716	-0.724	-0.732	-0.740	-0.748	-0.756	-0.762	-0.771	-0.779	-0.785	-0.792	-0.800	-0.806	-0.812	-0.820	-0.825	-0.831	-0.838	-0.844	-0.850	-0.855	-0.860	-0.866	-0.871	-0.876	-0.882	-0.889	-0.894	-0.901	-0.906	-0.914	-0.921	-0.928	-0.935	-0.945	-0.954	-0.962	-0.972	-0.984	-0.996	-1.009	-1.021	-1.036	-1.050	-1.065	-1.081	-1.096	-1.115	-1.132	-1.149	-1.169	-1.188	-1.206	-1.226	-1.246	-1.266	-1.286	-1.308	-1.328	-1.348	-1.368	-1.388	-1.408	-1.425	-1.444	-1.462	-1.479	-1.495	-1.511	-1.525	-1.538	-1.550	-1.561	-1.570	-1.578	-1.585	-1.590	-1.594	-1.595	-1.594	-1.592	-1.590	-1.584	-1.576	-1.568	-1.558	-1.545	-1.530	-1.514	-1.495	-1.475	-1.452	-1.430	-1.405	-1.380	-1.352	-1.324	-1.294	-1.264	-1.232	-1.199	-1.166	-1.132	-1.098	-1.062	-1.028	-0.991	-0.955	-0.920	-0.884	-0.849	-0.814	-0.780	-0.746	-0.712	-0.680	-0.650	-0.620	-0.590	-0.561	-0.536	-0.511	-0.489	-0.466	-0.446	-0.429	-0.412	-0.399	-0.385	-0.375	-0.366	-0.361	-0.356	-0.352	-0.351	-0.352	-0.355	-0.360	-0.366	-0.375	-0.384	-0.395	-0.409	-0.422	-0.439	-0.458	-0.475	-0.495	-0.515	-0.536	-0.559	-0.581	-0.605	-0.629	-0.654	-0.679	-0.702	-0.728	-0.751	-0.775	-0.799	-0.822	-0.844	-0.866	-0.886	-0.906	-0.925	-0.944	-0.960	-0.975	-0.989	-1.001	-1.012	-1.022	-1.030	-1.039	-1.044	-1.046	-1.049	-1.049	-1.048	-1.045	-1.040	-1.034	-1.026	-1.018	-1.006	-0.995	-0.982	-0.969	-0.954	-0.938	-0.921	-0.902	-0.884	-0.865	-0.845	-0.826	-0.805	-0.785	-0.764	-0.742	-0.721	-0.701	-0.680	-0.660	-0.640	-0.620	-0.601	-0.582	-0.565	-0.548	-0.531	-0.515	-0.500	-0.486	-0.474	-0.460	-0.449	-0.440	-0.431	-0.422	-0.415	-0.409	-0.404	-0.401	-0.399	-0.396	-0.396	-0.396	-0.399	-0.400	-0.404	-0.410	-0.415	-0.421	-0.428	-0.436	-0.445	-0.454	-0.465	-0.475	-0.488	-0.500	-0.512	-0.525	-0.539	-0.554	-0.569	-0.584	-0.600	-0.615	-0.632	-0.649	-0.666	-0.682	-0.701	-0.719	-0.736	-0.755	-0.775	-0.794	-0.812	-0.831	-0.851	-0.871	-0.891	-0.911	-0.931	-0.950	-0.970	-0.990	-1.010	-1.030	-1.049	-1.068	-1.088	-1.106	-1.124	-1.141	-1.160	-1.176	-1.194	-1.210	-1.225	-1.240	-1.254	-1.266	-1.279	-1.290	-1.300	-1.310	-1.319	-1.326	-1.332	-1.339	-1.342	-1.346	-1.348	-1.349	-1.348	-1.346	-1.344	-1.340	-1.335	-1.329	-1.320	-1.312	-1.302	-1.292	-1.280	-1.269	-1.254	-1.239	-1.224	-1.208	-1.190	-1.171	-1.154	-1.134	-1.114	-1.095	-1.075	-1.055	-1.034	-1.014	-0.994	-0.972	-0.951	-0.932	-0.912	-0.892	-0.874	-0.855	-0.838	-0.819	-0.801	-0.785	-0.769	-0.754	-0.740	-0.725	-0.712	-0.699	-0.688	-0.676	-0.666	-0.658	-0.649	-0.640	-0.632	-0.626	-0.620	-0.615	-0.610	-0.606	-0.602	-0.600	-0.598	-0.595	-0.592	-0.590	-0.590	-0.588	-0.586	-0.586	-0.585	-0.584	-0.581	-0.580	-0.579	-0.576	-0.574	-0.572	-0.569	-0.566	-0.562	-0.559	-0.555	-0.550	-0.544	-0.539	-0.531	-0.524	-0.516	-0.507	-0.499	-0.490	-0.479	-0.469	-0.456	-0.445	-0.432	-0.419	-0.405	-0.391	-0.376	-0.361	-0.346	-0.330	-0.314	-0.298	-0.280	-0.262	-0.244	-0.225	-0.205	-0.188	-0.168	-0.148	-0.128	-0.106	-0.086	-0.066	-0.046	-0.025	-0.006	0.014	0.035	0.056	0.075	0.095	0.114	0.131	0.150	0.169	0.186	0.202	0.218	0.232	0.248	0.262	0.275	0.286	0.299	0.308	0.318	0.326	0.334	0.340	0.344	0.348	0.350	0.352	0.354	0.351	0.350	0.348	0.344	0.339	0.332	0.325	0.318	0.308	0.298	0.285	0.272	0.259	0.245	0.231	0.215	0.200	0.182	0.165	0.149	0.131	0.114	0.096	0.079	0.061	0.044	0.026	0.010	-0.008	-0.024	-0.039	-0.054	-0.068	-0.080	-0.092	-0.104	-0.115	-0.125	-0.134	-0.141	-0.149	-0.155	-0.159	-0.161	-0.164	-0.164	-0.165	-0.162	-0.160	-0.156	-0.151	-0.145	-0.138	-0.130	-0.121	-0.111	-0.101	-0.089	-0.078	-0.065	-0.052	-0.038	-0.025	-0.010	0.006	0.020	0.034	0.050	0.065	0.078	0.092	0.106	0.120	0.134	0.145	0.158	0.168	0.179	0.188	0.196	0.204	0.211	0.215	0.220	0.224	0.226	0.228	0.228	0.226	0.224	0.220	0.215	0.210	0.202	0.195	0.185	0.175	0.164	0.151	0.139	0.124	0.109	0.091	0.075	0.058	0.040	0.021	0.001	-0.019	-0.039	-0.059	-0.080	-0.101	-0.121	-0.144	-0.164	-0.185	-0.205	-0.226	-0.246	-0.265	-0.282	-0.301	-0.318	-0.332	-0.348	-0.361	-0.375	-0.385	-0.395	-0.404	-0.411	-0.418	-0.421	-0.424	-0.424	-0.422	-0.420	-0.415	-0.409	-0.401	-0.391	-0.379	-0.364	-0.348	-0.330	-0.311	-0.290	-0.266	-0.241	-0.215	-0.188	-0.158	-0.126	-0.095	-0.060	-0.025	0.011	0.048	0.085	0.124	0.164	0.204	0.242	0.284	0.325	0.364	0.405	0.445	0.484	0.522	0.560	0.596	0.632	0.668	0.700	0.732	0.762	0.790	0.818	0.841	0.864	0.884	0.901	0.919	0.931	0.942	0.951	0.958	0.961	0.962	0.961	0.958	0.951	0.942	0.931	0.918	0.902	0.885	0.865	0.842	0.819	0.792	0.766	0.735	0.705	0.672	0.639	0.604	0.569	0.532	0.495	0.458	0.419	0.381	0.341	0.304	0.264	0.226	0.188	0.150	0.112	0.076	0.040	0.005	-0.029	-0.061	-0.094	-0.125	-0.155	-0.182	-0.209	-0.235	-0.259	-0.281	-0.304	-0.324	-0.341	-0.359	-0.375	-0.389	-0.402	-0.414	-0.424	-0.432	-0.441	-0.448	-0.454	-0.458	-0.461	-0.464	-0.465	-0.465	-0.465	-0.464	-0.461	-0.459	-0.455	-0.451	-0.446	-0.441	-0.436	-0.430	-0.424	-0.416	-0.411	-0.404	-0.396	-0.388	-0.380	-0.372	-0.365	-0.356	-0.349	-0.340	-0.331	-0.322	-0.315	-0.308	-0.298	-0.291	-0.282	-0.275	-0.268	-0.259	-0.250	-0.242	-0.234	-0.228	-0.219	-0.211	-0.204	-0.196	-0.190	-0.182	-0.175	-0.170	-0.162	-0.156	-0.151	-0.145	-0.140	-0.136	-0.131	-0.128	-0.125	-0.120	-0.118	-0.115	-0.111	-0.109	-0.108	-0.105	-0.105	-0.104	-0.104	-0.102	-0.102	-0.104	-0.104	-0.104	-0.104	-0.105	-0.106	-0.108	-0.108	-0.111	-0.112	-0.112	-0.115	-0.118	-0.119	-0.120	-0.122	-0.124	-0.124	-0.126	-0.126	-0.128	-0.128	-0.129	-0.129	-0.129	-0.129	-0.128	-0.128	-0.126	-0.125	-0.124	-0.121	-0.119	-0.116	-0.112	-0.109	-0.106	-0.101	-0.099	-0.092	-0.089	-0.085	-0.080	-0.075	-0.070	-0.065	-0.060	-0.055	-0.049	-0.044	-0.040	-0.034	-0.029	-0.025	-0.019	-0.015	-0.011	-0.006	-0.002	0.000	0.004	0.008	0.010	0.012	0.015	0.018	0.019	0.021	0.022	0.024	0.025	0.026	0.025	0.026	0.026	0.025	0.025	0.024	0.022	0.022	0.020	0.019	0.016	0.015	0.012	0.011	0.008	0.006	0.002	0.000	-0.004	-0.008	-0.010	-0.014	-0.018	-0.022	-0.026	-0.031	-0.035	-0.041	-0.045	-0.051	-0.058	-0.065	-0.070	-0.078	-0.085	-0.092	-0.100	-0.109	-0.119	-0.129	-0.138	-0.148	-0.159	-0.170	-0.181	-0.192	-0.206	-0.218	-0.231	-0.245	-0.258	-0.271	-0.285	-0.299	-0.312	-0.328	-0.342	-0.356	-0.371	-0.385	-0.399	-0.414	-0.428	-0.441	-0.455	-0.469	-0.482	-0.495	-0.509	-0.520	-0.532	-0.544	-0.556	-0.568	-0.578	-0.589	-0.599	-0.609	-0.618	-0.628	-0.636	-0.645	-0.652	-0.661	-0.669	-0.678	-0.684	-0.692	-0.700	-0.706	-0.715	-0.721	-0.729	-0.738	-0.745	-0.752	-0.761	-0.769	-0.779	-0.786	-0.796	-0.805	-0.816	-0.826	-0.836	-0.846	-0.858	-0.871	-0.882	-0.895	-0.908	-0.920	-0.934	-0.948	-0.960	-0.975	-0.990	-1.004	-1.019	-1.032	-1.048	-1.062	-1.076	-1.091	-1.106	-1.120	-1.135	-1.148	-1.162	-1.175	-1.188	-1.200	-1.212	-1.225	-1.235	-1.246	-1.256	-1.266	-1.276	-1.285	-1.292	-1.301	-1.306	-1.314	-1.319	-1.325	-1.329	-1.332	-1.335	-1.338	-1.340	-1.341	-1.341	-1.341	-1.341	-1.340	-1.340	-1.338	-1.335	-1.332	-1.329	-1.325	-1.322	-1.319	-1.314	-1.309	-1.305	-1.299	-1.295	-1.289	-1.284	-1.279	-1.274	-1.268	-1.262	-1.256	-1.251	-1.246	-1.241	-1.236	-1.231	-1.226	-1.221	-1.216	-1.212	-1.208	-1.204	-1.201	-1.198	-1.194	-1.192	-1.190	-1.188	-1.185	-1.184	-1.184	-1.184	-1.184	-1.185	-1.185	-1.188	-1.189	-1.191	-1.195	-1.200	-1.204	-1.210	-1.215	-1.221	-1.230	-1.239	-1.248	-1.258	-1.269	-1.281	-1.294	-1.308	-1.322	-1.339	-1.354	-1.372	-1.389	-1.410	-1.429	-1.450	-1.472	-1.495	-1.519	-1.544	-1.569	-1.594	-1.620	-1.648	-1.675	-1.704	-1.732	-1.760	-1.790	-1.819	-1.848	-1.878	-1.906	-1.936	-1.965	-1.995	-2.024	-2.052	-2.081	-2.109	-2.136	-2.161	-2.188	-2.212	-2.236	-2.259	-2.281	-2.302	-2.321	-2.340	-2.358	-2.374	-2.389	-2.401	-2.415	-2.426	-2.435	-2.444	-2.451	-2.456	-2.461	-2.464	-2.468	-2.468	-2.468	-2.466	-2.464	-2.461	-2.458	-2.452	-2.446	-2.441	-2.435	-2.428	-2.420	-2.412	-2.404	-2.396	-2.389	-2.380	-2.374	-2.365	-2.358	-2.350	-2.344	-2.338	-2.332	-2.328	-2.324	-2.320	-2.319	-2.318	-2.316	-2.318	-2.320	-2.322	-2.328	-2.334	-2.340	-2.349	-2.356	-2.366	-2.379	-2.391	-2.404	-2.419	-2.434	-2.450	-2.468	-2.485	-2.505	-2.524	-2.542	-2.564	-2.585	-2.605	-2.628	-2.649	-2.671	-2.692	-2.714	-2.735	-2.755	-2.775	-2.795	-2.814	-2.830	-2.848	-2.862	-2.878	-2.889	-2.901	-2.910	-2.919	-2.924	-2.929	-2.932	-2.934	-2.931	-2.929	-2.922	-2.916	-2.906	-2.894	-2.880	-2.862	-2.845	-2.824	-2.800	-2.775	-2.748	-2.719	-2.686	-2.652	-2.616	-2.579	-2.540	-2.498	-2.455	-2.410	-2.364	-2.315	-2.266	-2.214	-2.162	-2.109	-2.054	-1.999	-1.942	-1.885	-1.828	-1.769	-1.710	-1.651	-1.591	-1.532	-1.472	-1.412	-1.352	-1.294	-1.234	-1.176	-1.118	-1.059	-1.002	-0.945	-0.889	-0.835	-0.780	-0.726	-0.674	-0.624	-0.572	-0.524	-0.476	-0.430	-0.384	-0.339	-0.296	-0.255	-0.214	-0.175	-0.136	-0.099	-0.064	-0.029	0.004	0.036	0.066	0.096	0.126	0.152	0.181	0.206	0.231	0.255	0.279	0.301	0.322	0.342	0.362	0.381	0.399	0.418	0.434	0.451	0.465	0.480	0.495	0.509	0.522	0.535	0.548	0.560	0.571	0.582	0.594	0.604	0.615	0.625	0.635	0.642	0.652	0.661	0.669	0.678	0.686	0.692	0.700	0.706	0.712	0.719	0.725	0.730	0.736	0.740	0.745	0.750	0.754	0.758	0.762	0.765	0.769	0.772	0.775	0.778	0.780	0.781	0.784	0.786	0.788	0.789	0.791	0.792	0.794	0.795	0.796	0.799	0.800	0.801	0.802	0.805	0.806	0.809	0.810	0.812	0.815	0.818	0.819	0.822	0.825	0.829	0.832	0.836	0.839	0.844	0.849	0.852	0.858	0.861	0.866	0.871	0.876	0.880	0.885	0.890	0.895	0.899	0.902	0.906	0.909	0.911	0.915	0.916	0.918	0.919	0.919	0.920	0.919	0.918	0.916	0.914	0.909	0.905	0.900	0.894	0.888	0.880	0.871	0.862	0.852	0.842	0.830	0.818	0.805	0.790	0.776	0.761	0.744	0.728	0.711	0.692	0.675	0.656	0.639	0.619	0.599	0.580	0.560	0.540	0.521	0.500	0.481	0.462	0.442	0.424	0.406	0.386	0.369	0.352	0.336	0.321	0.305	0.291	0.279	0.266	0.255	0.244	0.234	0.225	0.218	0.210	0.204	0.200	0.195	0.191	0.190	0.189	0.189	0.190	0.191	0.192	0.195	0.199	0.202	0.206	0.211	0.218	0.222	0.230	0.236	0.242	0.250	0.256	0.262	0.269	0.275	0.281	0.289	0.294	0.299	0.302	0.308	0.311	0.315	0.318	0.319	0.320	0.321	0.321	0.321	0.320	0.316	0.314	0.311	0.306	0.301	0.294	0.288	0.279	0.270	0.261	0.251	0.241	0.230	0.218	0.205	0.192	0.180	0.165	0.151	0.136	0.122	0.106	0.091	0.076	0.061	0.045	0.029	0.012	-0.002	-0.019	-0.035	-0.051	-0.068	-0.084	-0.099	-0.115	-0.130	-0.145	-0.160	-0.175	-0.190	-0.204	-0.219	-0.232	-0.246	-0.261	-0.274	-0.288	-0.300	-0.314	-0.326	-0.339	-0.351	-0.364	-0.375	-0.389	-0.400	-0.412	-0.424	-0.435	-0.446	-0.458	-0.469	-0.480	-0.490	-0.501	-0.511	-0.522	-0.532	-0.544	-0.554	-0.562	-0.574	-0.582	-0.591	-0.601	-0.611	-0.619	-0.629	-0.638	-0.646	-0.656	-0.664	-0.672	-0.681	-0.689	-0.698	-0.706	-0.714	-0.721	-0.730	-0.736	-0.744	-0.751	-0.758	-0.766	-0.772	-0.780	-0.788	-0.794	-0.800	-0.809	-0.815	-0.822	-0.830	-0.838	-0.844	-0.851	-0.859	-0.866	-0.875	-0.881	-0.889	-0.898	-0.905	-0.912	-0.921	-0.930	-0.938	-0.945	-0.952	-0.961	-0.970	-0.978	-0.985	-0.992	-1.001	-1.009	-1.016	-1.025	-1.031	-1.038	-1.044	-1.051	-1.058	-1.062	-1.069	-1.074	-1.078	-1.082	-1.086	-1.090	-1.092	-1.095	-1.096	-1.099	-1.099	-1.099	-1.099	-1.099	-1.096	-1.094	-1.091	-1.088	-1.085	-1.080	-1.075	-1.069	-1.064	-1.058	-1.051	-1.044	-1.038	-1.030	-1.024	-1.015	-1.008	-0.999	-0.990	-0.982	-0.974	-0.965	-0.958	-0.948	-0.939	-0.931	-0.922	-0.915	-0.908	-0.899	-0.892	-0.884	-0.876	-0.870	-0.861	-0.855	-0.848	-0.841	-0.835	-0.829	-0.822	-0.815	-0.810	-0.804	-0.798	-0.792	-0.786	-0.780	-0.775	-0.769	-0.762	-0.758	-0.751	-0.745	-0.740	-0.734	-0.729	-0.722	-0.715	-0.710	-0.704	-0.698	-0.691	-0.685	-0.678	-0.672	-0.666	-0.659	-0.654	-0.648	-0.641	-0.636	-0.630	-0.625	-0.620	-0.616	-0.611	-0.608	-0.604	-0.600	-0.599	-0.598	-0.595	-0.594	-0.594	-0.595	-0.596	-0.598	-0.601	-0.605	-0.609	-0.615	-0.621	-0.626	-0.634	-0.641	-0.650	-0.660	-0.670	-0.680	-0.690	-0.702	-0.715	-0.728	-0.740	-0.752	-0.768	-0.781	-0.795	-0.809	-0.822	-0.836	-0.850	-0.864	-0.876	-0.890	-0.902	-0.914	-0.925	-0.935	-0.946	-0.956	-0.965	-0.972	-0.981	-0.986	-0.992	-0.998	-1.001	-1.004	-1.006	-1.008	-1.008	-1.008	-1.005	-1.002	-0.999	-0.995	-0.990	-0.985	-0.979	-0.972	-0.965	-0.956	-0.948	-0.940	-0.931	-0.922	-0.912	-0.902	-0.894	-0.884	-0.875	-0.866	-0.856	-0.849	-0.840	-0.832	-0.826	-0.819	-0.814	-0.808	-0.804	-0.799	-0.796	-0.794	-0.792	-0.791	-0.792	-0.792	-0.794	-0.796	-0.799	-0.802	-0.808	-0.811	-0.818	-0.824	-0.831	-0.838	-0.845	-0.854	-0.862	-0.870	-0.879	-0.889	-0.898	-0.906	-0.915	-0.924	-0.932	-0.940	-0.948	-0.955	-0.962	-0.968	-0.972	-0.978	-0.981	-0.985	-0.988	-0.989	-0.989	-0.989	-0.988	-0.985	-0.981	-0.978	-0.972	-0.966	-0.958	-0.950	-0.940	-0.929	-0.918	-0.905	-0.891	-0.878	-0.862	-0.846	-0.830	-0.812	-0.795	-0.776	-0.758	-0.736	-0.716	-0.695	-0.674	-0.652	-0.630	-0.609	-0.586	-0.564	-0.540	-0.519	-0.495	-0.472	-0.450	-0.428	-0.405	-0.384	-0.361	-0.340	-0.320	-0.298	-0.278	-0.258	-0.238	-0.218	-0.199	-0.180	-0.162	-0.145	-0.129	-0.111	-0.096	-0.080	-0.065	-0.051	-0.036	-0.024	-0.011	0.001	0.012	0.025	0.036	0.048	0.058	0.066	0.078	0.086	0.095	0.104	0.111	0.120	0.128	0.134	0.142	0.149	0.155	0.161	0.168	0.174	0.179	0.184	0.190	0.195	0.200	0.205	0.210	0.215	0.219	0.224	0.228	0.230	0.234	0.238	0.240	0.244	0.248	0.249	0.251	0.255	0.258	0.259	0.261	0.262	0.264	0.265	0.266	0.268	0.266	0.268	0.268	0.266	0.266	0.265	0.265	0.262	0.261	0.260	0.259	0.256	0.254	0.252	0.250	0.248	0.246	0.245	0.244	0.240	0.239	0.238	0.236	0.235	0.234	0.234	0.232	0.232	0.234	0.234	0.236	0.238	0.240	0.242	0.246	0.250	0.254	0.259	0.264	0.271	0.279	0.286	0.295	0.304	0.312	0.324	0.335	0.348	0.360	0.374	0.386	0.402	0.416	0.432	0.448	0.464	0.480	0.495	0.512	0.529	0.546	0.562	0.580	0.598	0.614	0.629	0.646	0.661	0.678	0.691	0.706	0.720	0.731	0.744	0.756	0.766	0.776	0.785	0.792	0.800	0.806	0.810	0.814	0.816	0.819	0.820	0.820	0.819	0.816	0.812	0.808	0.801	0.795	0.789	0.779	0.770	0.759	0.749	0.738	0.724	0.711	0.696	0.681	0.668	0.651	0.635	0.619	0.602	0.586	0.569	0.551	0.534	0.519	0.501	0.484	0.466	0.451	0.434	0.418	0.402	0.388	0.372	0.360	0.345	0.332	0.320	0.309	0.298	0.288	0.278	0.268	0.260	0.251	0.244	0.238	0.231	0.225	0.219	0.214	0.210	0.205	0.201	0.198	0.196	0.192	0.191	0.189	0.188	0.186	0.186	0.185	0.185	0.185	0.184	0.184	0.182	0.182	0.181	0.181	0.181	0.179	0.179	0.176	0.176	0.174	0.171	0.169	0.166	0.164	0.161	0.158	0.155	0.152	0.149	0.144	0.140	0.135	0.130	0.125	0.119	0.114	0.108	0.101	0.095	0.088	0.080	0.072	0.065	0.056	0.049	0.040	0.031	0.022	0.015	0.006	-0.002	-0.012	-0.021	-0.030	-0.040	-0.049	-0.059	-0.069	-0.078	-0.088	-0.098	-0.108	-0.116	-0.126	-0.135	-0.145	-0.155	-0.164	-0.172	-0.182	-0.190	-0.200	-0.208	-0.216	-0.224	-0.231	-0.240	-0.248	-0.254	-0.261	-0.268	-0.274	-0.279	-0.285	-0.290	-0.295	-0.300	-0.302	-0.306	-0.309	-0.311	-0.312	-0.314	-0.315	-0.314	-0.312	-0.311	-0.309	-0.305	-0.301	-0.296	-0.291	-0.286	-0.278	-0.270	-0.261	-0.251	-0.240	-0.229	-0.216	-0.202	-0.189	-0.172	-0.156	-0.140	-0.122	-0.104	-0.085	-0.065	-0.045	-0.022	-0.001	0.021	0.044	0.066	0.091	0.115	0.139	0.164	0.189	0.212	0.238	0.262	0.288	0.312	0.336	0.360	0.384	0.406	0.430	0.451	0.471	0.491	0.510	0.528	0.545	0.560	0.575	0.589	0.600	0.610	0.620	0.628	0.632	0.636	0.640	0.641	0.641	0.639	0.636	0.631	0.626	0.618	0.610	0.599	0.586	0.574	0.560	0.544	0.526	0.509	0.489	0.469	0.448	0.426	0.402	0.380	0.358	0.332	0.309	0.284	0.260	0.235	0.210	0.186	0.161	0.138	0.114	0.091	0.069	0.046	0.025	0.005	-0.015	-0.032	-0.051	-0.066	-0.082	-0.096	-0.110	-0.121	-0.132	-0.142	-0.151	-0.159	-0.165	-0.170	-0.174	-0.178	-0.179	-0.180	-0.181	-0.180	-0.179	-0.176	-0.174	-0.171	-0.166	-0.162	-0.158	-0.151	-0.146	-0.140	-0.134	-0.129	-0.122	-0.116	-0.111	-0.105	-0.100	-0.095	-0.090	-0.086	-0.081	-0.079	-0.075	-0.074	-0.071	-0.071	-0.069	-0.070	-0.070	-0.071	-0.075	-0.078	-0.081	-0.085	-0.090	-0.095	-0.100	-0.106	-0.114	-0.121	-0.129	-0.136	-0.145	-0.152	-0.161	-0.170	-0.178	-0.185	-0.194	-0.202	-0.210	-0.218	-0.225	-0.231	-0.236	-0.242	-0.248	-0.251	-0.255	-0.258	-0.260	-0.260	-0.261	-0.260	-0.259	-0.256	-0.252	-0.249	-0.242	-0.236	-0.229	-0.221	-0.211	-0.202	-0.191	-0.179	-0.168	-0.154	-0.139	-0.124	-0.108	-0.091	-0.074	-0.055	-0.036	-0.018	0.002	0.022	0.041	0.061	0.081	0.101	0.122	0.141	0.161	0.180	0.199	0.218	0.235	0.254	0.271	0.288	0.304	0.318	0.332	0.345	0.358	0.369	0.379	0.386	0.395	0.401	0.408	0.411	0.415	0.416	0.416	0.416	0.414	0.410	0.405	0.400	0.392	0.384	0.375	0.364	0.352	0.340	0.326	0.312	0.296	0.281	0.262	0.245	0.226	0.208	0.189	0.168	0.148	0.126	0.105	0.084	100.000	5.000	2.000	1.000	5.000	0.000	0.000	0.000	0.000	0.000	0.000	0.000	0.000	0.000	0.000	0.000	0.000	0.000	-0.794	-0.776	-0.759	-0.742	-0.728	-0.711	-0.699	-0.685	-0.672	-0.661	-0.650	-0.639	-0.629	-0.620	-0.611	-0.602	-0.595	-0.588	-0.581	-0.574	-0.568	-0.561	-0.556	-0.550	-0.544	-0.540	-0.535	-0.529	-0.524	-0.519	-0.514	-0.507	-0.502	-0.498	-0.490	-0.484	-0.478	-0.471	-0.465	-0.458	-0.450	-0.442	-0.435	-0.425	-0.418	-0.408	-0.399	-0.388	-0.376	-0.364	-0.350	-0.338	-0.322	-0.309	-0.292	-0.276	-0.260	-0.244	-0.225	-0.208	-0.188	-0.168	-0.148	-0.126	-0.105	-0.084	-0.061	-0.039	-0.018	0.008	0.029	0.054	0.078	0.100	0.124	0.146	0.170	0.192	0.216	0.238	0.259	0.280	0.301	0.321	0.340	0.358	0.374	0.390	0.406	0.420	0.435	0.446	0.459	0.469	0.478	0.485	0.492	0.498	0.500	0.502	0.505	0.505	0.504	0.502	0.500	0.496	0.491	0.486	0.479	0.471	0.464	0.455	0.446	0.436	0.426	0.415	0.404	0.392	0.381	0.370	0.360	0.349	0.338	0.328	0.316	0.306	0.298	0.288	0.279	0.271	0.264	0.256	0.251	0.246	0.242	0.240	0.238	0.236	0.236	0.235	0.238	0.239	0.241	0.244	0.248	0.251	0.256	0.261	0.266	0.272	0.280	0.286	0.294	0.300	0.306	0.314	0.322	0.329	0.335	0.342	0.350	0.355	0.361	0.366	0.371	0.375	0.379	0.381	0.385	0.386	0.388	0.388	0.388	0.386	0.384	0.381	0.379	0.374	0.370	0.364	0.358	0.350	0.342	0.334	0.326	0.316	0.308	0.298	0.288	0.276	0.265	0.254	0.242	0.231	0.220	0.209	0.198	0.188	0.176	0.166	0.156	0.148	0.139	0.130	0.122	0.116	0.110	0.106	0.101	0.100	0.098	0.096	0.098	0.100	0.102	0.109	0.114	0.122	0.131	0.142	0.155	0.170	0.185	0.202	0.222	0.244	0.268	0.291	0.316	0.345	0.375	0.406	0.440	0.474	0.511	0.549	0.588	0.629	0.670	0.712	0.758	0.804	0.851	0.898	0.946	0.996	1.046	1.096	1.148	1.199	1.251	1.302	1.354	1.405	1.456	1.508	1.556	1.606	1.654	1.701	1.748	1.792	1.835	1.879	1.918	1.956	1.994	2.027	2.061	2.091	2.119	2.145	2.168	2.189	2.206	2.222	2.235	2.244	2.251	2.255	2.256	2.256	2.252	2.246	2.236	2.225	2.210	2.194	2.174	2.154	2.130	2.104	2.076	2.047	2.016	1.982	1.949	1.914	1.878	1.839	1.800	1.761	1.721	1.680	1.639	1.599	1.556	1.516	1.474	1.432	1.392	1.352	1.314	1.274	1.236	1.201	1.164	1.129	1.095	1.062	1.031	1.001	0.972	0.944	0.918	0.892	0.869	0.846	0.825	0.805	0.788	0.770	0.754	0.739	0.724	0.710	0.699	0.685	0.676	0.665	0.655	0.646	0.638	0.630	0.622	0.616	0.608	0.601	0.595	0.589	0.582	0.578	0.570	0.565	0.559	0.552	0.546	0.541	0.535	0.528	0.521	0.514	0.507	0.500	0.494	0.486	0.479	0.471	0.464	0.456	0.448	0.441	0.434	0.425	0.418	0.411	0.404	0.398	0.391	0.385	0.379	0.374	0.368	0.362	0.358	0.352	0.348	0.344	0.339	0.335	0.330	0.326	0.322	0.320	0.318	0.315	0.311	0.309	0.308	0.304	0.302	0.300	0.296	0.294	0.291	0.290	0.286	0.282	0.280	0.278	0.274	0.269	0.265	0.260	0.255	0.249	0.244	0.238	0.230	0.224	0.216	0.210	0.201	0.192	0.184	0.176	0.165	0.155	0.145	0.135	0.125	0.115	0.104	0.092	0.080	0.070	0.059	0.048	0.035	0.024	0.011	0.000	-0.012	-0.024	-0.036	-0.048	-0.059	-0.070	-0.081	-0.091	-0.102	-0.112	-0.121	-0.131	-0.141	-0.151	-0.159	-0.168	-0.175	-0.182	-0.190	-0.198	-0.204	-0.210	-0.216	-0.221	-0.228	-0.232	-0.236	-0.242	-0.246	-0.251	-0.255	-0.259	-0.262	-0.266	-0.270	-0.274	-0.276	-0.280	-0.284	-0.286	-0.289	-0.292	-0.295	-0.300	-0.302	-0.306	-0.309	-0.312	-0.316	-0.320	-0.325	-0.329	-0.332	-0.338	-0.341	-0.348	-0.354	-0.360	-0.366	-0.374	-0.381	-0.390	-0.398	-0.406	-0.416	-0.426	-0.438	-0.449	-0.460	-0.472	-0.486	-0.500	-0.514	-0.530	-0.545	-0.561	-0.578	-0.596	-0.615	-0.634	-0.654	-0.674	-0.695	-0.716	-0.739	-0.761	-0.784	-0.806	-0.829	-0.852	-0.876	-0.901	-0.925	-0.949	-0.972	-0.996	-1.020	-1.044	-1.068	-1.091	-1.114	-1.136	-1.160	-1.181	-1.202	-1.225	-1.245	-1.266	-1.285	-1.306	-1.325	-1.344	-1.360	-1.378	-1.395	-1.411	-1.428	-1.444	-1.458	-1.472	-1.486	-1.501	-1.515	-1.528	-1.541	-1.555	-1.566	-1.580	-1.592	-1.604	-1.616	-1.629	-1.641	-1.655	-1.666	-1.679	-1.692	-1.705	-1.718	-1.731	-1.745	-1.759	-1.771	-1.785	-1.799	-1.812	-1.825	-1.839	-1.852	-1.866	-1.880	-1.894	-1.906	-1.920	-1.932	-1.944	-1.956	-1.968	-1.980	-1.990	-2.001	-2.010	-2.019	-2.026	-2.035	-2.041	-2.046	-2.052	-2.056	-2.060	-2.061	-2.062	-2.062	-2.061	-2.060	-2.058	-2.054	-2.049	-2.042	-2.036	-2.029	-2.019	-2.009	-2.000	-1.988	-1.976	-1.964	-1.950	-1.936	-1.920	-1.906	-1.890	-1.874	-1.858	-1.842	-1.825	-1.808	-1.790	-1.774	-1.756	-1.740	-1.724	-1.708	-1.692	-1.676	-1.661	-1.646	-1.634	-1.620	-1.608	-1.595	-1.584	-1.574	-1.564	-1.555	-1.548	-1.540	-1.534	-1.529	-1.524	-1.520	-1.518	-1.515	-1.514	-1.514	-1.515	-1.516	-1.518	-1.521	-1.525	-1.530	-1.535	-1.541	-1.549	-1.556	-1.564	-1.572	-1.581	-1.590	-1.601	-1.611	-1.622	-1.635	-1.646	-1.659	-1.671	-1.685	-1.699	-1.712	-1.725	-1.740	-1.754	-1.769	-1.784	-1.800	-1.815	-1.830	-1.846	-1.861	-1.878	-1.892	-1.909	-1.925	-1.941	-1.958	-1.974	-1.989	-2.005	-2.021	-2.036	-2.051	-2.066	-2.081	-2.095	-2.109	-2.122	-2.135	-2.149	-2.160	-2.171	-2.182	-2.194	-2.204	-2.212	-2.221	-2.230	-2.236	-2.245	-2.250	-2.256	-2.260	-2.265	-2.268	-2.270	-2.271	-2.272	-2.272	-2.272	-2.271	-2.270	-2.268	-2.265	-2.260	-2.258	-2.252	-2.246	-2.242	-2.236	-2.229	-2.224	-2.216	-2.210	-2.202	-2.196	-2.190	-2.184	-2.179	-2.172	-2.166	-2.161	-2.156	-2.154	-2.150	-2.148	-2.145	-2.144	-2.144	-2.144	-2.145	-2.148	-2.150	-2.154	-2.159	-2.165	-2.171	-2.179	-2.188	-2.199	-2.209	-2.221	-2.235	-2.249	-2.264	-2.280	-2.298	-2.316	-2.335	-2.355	-2.375	-2.396	-2.418	-2.440	-2.462	-2.485	-2.509	-2.532	-2.556	-2.579	-2.602	-2.626	-2.650	-2.672	-2.696	-2.719	-2.741	-2.762	-2.784	-2.804	-2.822	-2.841	-2.859	-2.875	-2.889	-2.902	-2.915	-2.925	-2.934	-2.940	-2.948	-2.950	-2.954	-2.954	-2.952	-2.950	-2.945	-2.938	-2.929	-2.918	-2.905	-2.889	-2.871	-2.852	-2.830	-2.806	-2.781	-2.752	-2.722	-2.691	-2.658	-2.621	-2.584	-2.544	-2.504	-2.460	-2.415	-2.369	-2.322	-2.272	-2.222	-2.169	-2.115	-2.061	-2.005	-1.949	-1.890	-1.831	-1.771	-1.711	-1.650	-1.589	-1.525	-1.464	-1.401	-1.338	-1.275	-1.211	-1.149	-1.085	-1.022	-0.960	-0.898	-0.836	-0.775	-0.715	-0.655	-0.596	-0.539	-0.481	-0.426	-0.371	-0.316	-0.264	-0.212	-0.164	-0.115	-0.068	-0.021	0.022	0.066	0.108	0.148	0.186	0.222	0.258	0.292	0.324	0.355	0.384	0.412	0.438	0.462	0.486	0.507	0.529	0.549	0.566	0.582	0.598	0.612	0.625	0.636	0.648	0.658	0.665	0.672	0.680	0.684	0.689	0.692	0.694	0.696	0.698	0.698	0.696	0.695	0.692	0.690	0.686	0.682	0.678	0.674	0.669	0.662	0.656	0.650	0.642	0.635	0.628	0.618	0.609	0.600	0.591	0.581	0.572	0.561	0.551	0.541	0.530	0.519	0.507	0.495	0.484	0.472	0.460	0.449	0.436	0.422	0.410	0.399	0.386	0.372	0.361	0.349	0.336	0.324	0.312	0.301	0.290	0.278	0.268	0.256	0.246	0.235	0.226	0.216	0.206	0.199	0.190	0.182	0.174	0.168	0.160	0.155	0.150	0.144	0.140	0.136	0.131	0.129	0.126	0.124	0.122	0.121	0.120	0.120	0.119	0.120	0.119	0.120	0.120	0.122	0.124	0.125	0.126	0.128	0.129	0.130	0.131	0.134	0.134	0.136	0.136	0.138	0.138	0.138	0.139	0.138	0.138	0.138	0.136	0.135	0.132	0.131	0.129	0.126	0.122	0.119	0.114	0.110	0.105	0.100	0.092	0.086	0.080	0.072	0.065	0.056	0.049	0.040	0.030	0.021	0.011	0.001	-0.010	-0.020	-0.030	-0.042	-0.052	-0.065	-0.076	-0.088	-0.100	-0.112	-0.126	-0.138	-0.150	-0.164	-0.176	-0.190	-0.201	-0.214	-0.228	-0.239	-0.252	-0.264	-0.278	-0.289	-0.301	-0.314	-0.325	-0.338	-0.350	-0.361	-0.372	-0.385	-0.396	-0.408	-0.419	-0.430	-0.442	-0.452	-0.465	-0.476	-0.488	-0.499	-0.510	-0.521	-0.534	-0.544	-0.556	-0.568	-0.579	-0.590	-0.601	-0.612	-0.624	-0.636	-0.646	-0.658	-0.669	-0.680	-0.692	-0.702	-0.715	-0.726	-0.738	-0.749	-0.761	-0.772	-0.785	-0.798	-0.810	-0.821	-0.835	-0.848	-0.860	-0.872	-0.886	-0.899	-0.911	-0.925	-0.938	-0.951	-0.965	-0.979	-0.992	-1.006	-1.020	-1.035	-1.050	-1.064	-1.079	-1.095	-1.109	-1.124	-1.140	-1.155	-1.171	-1.186	-1.201	-1.219	-1.235	-1.250	-1.266	-1.282	-1.299	-1.314	-1.330	-1.346	-1.362	-1.378	-1.392	-1.408	-1.422	-1.438	-1.451	-1.466	-1.480	-1.494	-1.508	-1.520	-1.532	-1.545	-1.558	-1.569	-1.579	-1.590	-1.600	-1.610	-1.619	-1.628	-1.636	-1.645	-1.652	-1.660	-1.666	-1.674	-1.680	-1.686	-1.692	-1.698	-1.704	-1.709	-1.714	-1.720	-1.725	-1.729	-1.732	-1.738	-1.742	-1.745	-1.750	-1.755	-1.759	-1.762	-1.768	-1.771	-1.776	-1.780	-1.785	-1.790	-1.795	-1.799	-1.805	-1.809	-1.814	-1.819	-1.824	-1.828	-1.832	-1.838	-1.841	-1.845	-1.848	-1.850	-1.854	-1.855	-1.858	-1.859	-1.859	-1.859	-1.859	-1.856	-1.855	-1.852	-1.849	-1.845	-1.839	-1.832	-1.825	-1.816	-1.808	-1.796	-1.785	-1.774	-1.760	-1.746	-1.731	-1.715	-1.698	-1.679	-1.660	-1.640	-1.619	-1.598	-1.575	-1.552	-1.529	-1.505	-1.480	-1.454	-1.429	-1.402	-1.375	-1.349	-1.321	-1.295	-1.268	-1.240	-1.215	-1.189	-1.162	-1.136	-1.112	-1.088	-1.064	-1.040	-1.018	-0.995	-0.974	-0.954	-0.935	-0.916	-0.899	-0.881	-0.865	-0.851	-0.836	-0.822	-0.811	-0.800	-0.789	-0.780	-0.770	-0.761	-0.754	-0.746	-0.741	-0.734	-0.729	-0.725	-0.720	-0.716	-0.712	-0.709	-0.705	-0.701	-0.699	-0.695	-0.692	-0.690	-0.688	-0.685	-0.681	-0.678	-0.675	-0.671	-0.668	-0.664	-0.660	-0.656	-0.651	-0.646	-0.642	-0.638	-0.632	-0.628	-0.622	-0.616	-0.611	-0.605	-0.601	-0.595	-0.590	-0.586	-0.581	-0.576	-0.572	-0.569	-0.566	-0.564	-0.561	-0.559	-0.559	-0.559	-0.559	-0.559	-0.561	-0.562	-0.566	-0.570	-0.572	-0.578	-0.582	-0.588	-0.594	-0.601	-0.608	-0.615	-0.622	-0.630	-0.639	-0.649	-0.658	-0.668	-0.676	-0.686	-0.696	-0.706	-0.716	-0.725	-0.734	-0.742	-0.750	-0.758	-0.765	-0.771	-0.778	-0.784	-0.788	-0.792	-0.796	-0.799	-0.802	-0.802	-0.804	-0.804	-0.802	-0.801	-0.799	-0.795	-0.790	-0.785	-0.779	-0.772	-0.765	-0.758	-0.750	-0.741	-0.732	-0.722	-0.712	-0.702	-0.694	-0.682	-0.672	-0.661	-0.651	-0.641	-0.631	-0.621	-0.612	-0.602	-0.594	-0.586	-0.579	-0.571	-0.565	-0.560	-0.555	-0.550	-0.548	-0.545	-0.542	-0.542	-0.541	-0.542	-0.544	-0.544	-0.546	-0.551	-0.554	-0.559	-0.564	-0.569	-0.575	-0.580	-0.588	-0.592	-0.601	-0.608	-0.615	-0.622	-0.629	-0.636	-0.644	-0.650	-0.656	-0.662	-0.669	-0.672	-0.679	-0.682	-0.685	-0.688	-0.690	-0.691	-0.692	-0.692	-0.691	-0.690	-0.688	-0.685	-0.680	-0.676	-0.670	-0.664	-0.656	-0.649	-0.640	-0.632	-0.622	-0.612	-0.602	-0.591	-0.581	-0.569	-0.558	-0.545	-0.534	-0.520	-0.507	-0.494	-0.481	-0.469	-0.455	-0.441	-0.428	-0.415	-0.402	-0.390	-0.378	-0.365	-0.354	-0.342	-0.331	-0.321	-0.311	-0.301	-0.291	-0.282	-0.272	-0.265	-0.258	-0.249	-0.242	-0.235	-0.229	-0.222	-0.216	-0.211	-0.206	-0.201	-0.198	-0.192	-0.189	-0.185	-0.181	-0.178	-0.175	-0.171	-0.168	-0.164	-0.160	-0.156	-0.152	-0.149	-0.145	-0.140	-0.136	-0.131	-0.126	-0.120	-0.116	-0.109	-0.104	-0.098	-0.091	-0.084	-0.078	-0.069	-0.061	-0.052	-0.044	-0.035	-0.025	-0.016	-0.006	0.004	0.015	0.025	0.038	0.049	0.060	0.070	0.082	0.095	0.106	0.118	0.131	0.142	0.155	0.166	0.179	0.189	0.201	0.211	0.221	0.232	0.241	0.250	0.259	0.268	0.275	0.282	0.290	0.296	0.302	0.308	0.312	0.318	0.321	0.324	0.328	0.330	0.331	0.334	0.335	0.336	0.336	0.338	0.338	0.339	0.339	0.339	0.338	0.338	0.338	0.338	0.338	0.339	0.338	0.339	0.340	0.340	0.342	0.344	0.346	0.350	0.352	0.356	0.360	0.366	0.371	0.378	0.384	0.391	0.400	0.409	0.418	0.428	0.438	0.449	0.459	0.470	0.482	0.494	0.506	0.518	0.531	0.544	0.556	0.570	0.582	0.596	0.608	0.621	0.634	0.644	0.656	0.668	0.679	0.688	0.698	0.706	0.715	0.721	0.729	0.734	0.740	0.744	0.746	0.750	0.750	0.752	0.751	0.750	0.749	0.745	0.741	0.736	0.731	0.725	0.719	0.709	0.701	0.692	0.682	0.671	0.661	0.649	0.636	0.622	0.609	0.596	0.581	0.566	0.551	0.536	0.521	0.506	0.490	0.476	0.460	0.445	0.429	0.412	0.396	0.381	0.365	0.349	0.335	0.319	0.304	0.289	0.274	0.259	0.244	0.230	0.214	0.199	0.182	0.169	0.154	0.138	0.122	0.108	0.091	0.076	0.061	0.045	0.029	0.012	-0.002	-0.019	-0.035	-0.051	-0.068	-0.085	-0.100	-0.118	-0.135	-0.152	-0.170	-0.188	-0.205	-0.224	-0.242	-0.261	-0.279	-0.298	-0.316	-0.335	-0.354	-0.374	-0.392	-0.411	-0.429	-0.448	-0.466	-0.485	-0.502	-0.520	-0.538	-0.555	-0.572	-0.588	-0.605	-0.621	-0.636	-0.651	-0.666	-0.680	-0.694	-0.709	-0.721	-0.734	-0.745	-0.758	-0.768	-0.779	-0.788	-0.796	-0.805	-0.812	-0.820	-0.826	-0.832	-0.839	-0.844	-0.848	-0.851	-0.855	-0.858	-0.859	-0.860	-0.860	-0.860	-0.861	-0.860	-0.858	-0.856	-0.854	-0.850	-0.846	-0.842	-0.838	-0.832	-0.826	-0.822	-0.816	-0.810	-0.802	-0.798	-0.790	-0.782	-0.775	-0.768	-0.759	-0.751	-0.742	-0.734	-0.725	-0.716	-0.708	-0.699	-0.689	-0.680	-0.670	-0.660	-0.650	-0.640	-0.629	-0.619	-0.608	-0.596	-0.585	-0.575	-0.562	-0.550	-0.538	-0.525	-0.512	-0.499	-0.485	-0.471	-0.456	-0.442	-0.426	-0.412	-0.396	-0.381	-0.365	-0.349	-0.331	-0.315	-0.298	-0.280	-0.262	-0.245	-0.228	-0.209	-0.191	-0.172	-0.155	-0.136	-0.119	-0.101	-0.082	-0.065	-0.048	-0.031	-0.014	0.002	0.016	0.031	0.046	0.059	0.070	0.082	0.092	0.101	0.110	0.118	0.124	0.129	0.131	0.135	0.135	0.136	0.134	0.131	0.129	0.122	0.116	0.109	0.099	0.089	0.078	0.065	0.049	0.034	0.018	0.000	-0.019	-0.039	-0.060	-0.081	-0.102	-0.125	-0.149	-0.172	-0.196	-0.221	-0.246	-0.270	-0.296	-0.320	-0.344	-0.369	-0.394	-0.416	-0.439	-0.462	-0.484	-0.506	-0.526	-0.545	-0.565	-0.581	-0.598	-0.612	-0.628	-0.640	-0.651	-0.662	-0.671	-0.680	-0.686	-0.692	-0.698	-0.701	-0.702	-0.706	-0.706	-0.706	-0.705	-0.704	-0.701	-0.698	-0.694	-0.689	-0.685	-0.680	-0.674	-0.668	-0.661	-0.655	-0.649	-0.641	-0.635	-0.628	-0.622	-0.615	-0.610	-0.604	-0.599	-0.592	-0.589	-0.584	-0.580	-0.578	-0.575	-0.571	-0.570	-0.569	-0.569	-0.568	-0.569	-0.569	-0.569	-0.571	-0.572	-0.574	-0.576	-0.579	-0.580	-0.582	-0.584	-0.586	-0.588	-0.590	-0.591	-0.591	-0.591	-0.591	-0.591	-0.589	-0.588	-0.584	-0.581	-0.576	-0.570	-0.562	-0.555	-0.545	-0.535	-0.524	-0.511	-0.499	-0.484	-0.468	-0.451	-0.432	-0.412	-0.392	-0.370	-0.348	-0.324	-0.299	-0.274	-0.248	-0.220	-0.192	-0.164	-0.134	-0.104	-0.074	-0.042	-0.012	0.019	0.050	0.081	0.112	0.144	0.174	0.202	0.232	0.261	0.289	0.315	0.342	0.368	0.391	0.414	0.435	0.456	0.474	0.492	0.509	0.522	0.535	0.548	0.556	0.562	0.569	0.572	0.575	0.575	0.572	0.569	0.562	0.556	0.548	0.536	0.522	0.507	0.491	0.474	0.455	0.434	0.411	0.389	0.362	0.338	0.310	0.282	0.254	0.224	0.192	0.161	0.131	0.100	0.068	0.035	0.002	-0.028	-0.060	-0.091	-0.122	-0.152	-0.182	-0.211	-0.240	-0.268	-0.295	-0.321	-0.346	-0.370	-0.392	-0.414	-0.434	-0.452	-0.470	-0.486	-0.501	-0.515	-0.528	-0.540	-0.550	-0.559	-0.566	-0.574	-0.579	-0.582	-0.585	-0.588	-0.589	-0.589	-0.588	-0.586	-0.584	-0.581	-0.578	-0.574	-0.569	-0.564	-0.559	-0.552	-0.548	-0.542	-0.536	-0.530	-0.525	-0.518	-0.512	-0.507	-0.501	-0.496	-0.492	-0.488	-0.484	-0.479	-0.476	-0.474	-0.472	-0.471	-0.469	-0.468	-0.468	-0.468	-0.468	-0.469	-0.470	-0.471	-0.474	-0.476	-0.479	-0.482	-0.485	-0.489	-0.491	-0.494	-0.498	-0.500	-0.502	-0.507	-0.511	-0.514	-0.519	-0.522	-0.526	-0.530	-0.534	-0.538	-0.541	-0.544	-0.549	-0.551	-0.555	-0.559	-0.560	-0.564	-0.568	-0.570	-0.572	-0.575	-0.579	-0.581	-0.586	-0.589	-0.592	-0.596	-0.600	-0.604	-0.608	-0.614	-0.619	-0.624	-0.629	-0.635	-0.641	-0.649	-0.655	-0.662	-0.671	-0.678	-0.688	-0.696	-0.705	-0.715	-0.725	-0.736	-0.748	-0.759	-0.771	-0.782	-0.796	-0.810	-0.822	-0.835	-0.850	-0.864	-0.878	-0.892	-0.906	-0.921	-0.935	-0.950	-0.965	-0.978	-0.992	-1.006	-1.020	-1.032	-1.046	-1.059	-1.070	-1.082	-1.094	-1.104	-1.114	-1.124	-1.132	-1.141	-1.150	-1.158	-1.165	-1.170	-1.176	-1.181	-1.188	-1.191	-1.195	-1.199	-1.202	-1.205	-1.208	-1.209	-1.209	-1.211	-1.211	-1.211	-1.211	-1.210	-1.210	-1.210	-1.209	-1.208	-1.205	-1.204	-1.201	-1.200	-1.198	-1.196	-1.195	-1.194	-1.191	-1.190	-1.189	-1.186	-1.186	-1.184	-1.184	-1.182	-1.181	-1.181	-1.182	-1.182	-1.182	-1.182	-1.184	-1.185	-1.185	-1.186	-1.188	-1.189	-1.190	-1.192	-1.195	-1.196	-1.198	-1.201	-1.202	-1.205	-1.208	-1.210	-1.214	-1.216	-1.219	-1.220	-1.222	-1.225	-1.228	-1.229	-1.230	-1.231	-1.231	-1.232	-1.232	-1.232	-1.231	-1.231	-1.229	-1.226	-1.225	-1.221	-1.219	-1.214	-1.210	-1.205	-1.200	-1.192	-1.188	-1.180	-1.172	-1.164	-1.156	-1.146	-1.136	-1.126	-1.115	-1.104	-1.092	-1.080	-1.068	-1.055	-1.041	-1.028	-1.014	-1.000	-0.985	-0.971	-0.956	-0.941	-0.928	-0.912	-0.898	-0.882	-0.869	-0.854	-0.840	-0.825	-0.812	-0.799	-0.786	-0.772	-0.761	-0.750	-0.739	-0.730	-0.720	-0.711	-0.705	-0.698	-0.691	-0.686	-0.682	-0.679	-0.678	-0.678	-0.678	-0.680	-0.682	-0.686	-0.691	-0.698	-0.706	-0.715	-0.726	-0.736	-0.750	-0.764	-0.780	-0.796	-0.814	-0.834	-0.854	-0.875	-0.896	-0.921	-0.946	-0.971	-0.999	-1.026	-1.055	-1.084	-1.115	-1.146	-1.176	-1.209	-1.242	-1.275	-1.308	-1.342	-1.376	-1.410	-1.445	-1.479	-1.514	-1.548	-1.581	-1.615	-1.648	-1.680	-1.712	-1.744	-1.775	-1.806	-1.835	-1.864	-1.891	-1.919	-1.945	-1.970	-1.994	-2.018	-2.040	-2.062	-2.082	-2.102	-2.121	-2.138	-2.154	-2.168	-2.181	-2.192	-2.204	-2.215	-2.222	-2.230	-2.236	-2.241	-2.246	-2.248	-2.250	-2.250	-2.249	-2.248	-2.245	-2.240	-2.236	-2.230	-2.222	-2.215	-2.205	-2.196	-2.185	-2.172	-2.160	-2.148	-2.132	-2.118	-2.101	-2.086	-2.069	-2.049	-2.031	-2.011	-1.991	-1.970	-1.949	-1.926	-1.904	-1.881	-1.856	-1.834	-1.809	-1.782	-1.758	-1.730	-1.704	-1.676	-1.648	-1.621	-1.592	-1.562	-1.534	-1.502	-1.472	-1.442	-1.412	-1.382	-1.350	-1.319	-1.286	-1.255	-1.222	-1.189	-1.155	-1.122	-1.088	-1.054	-1.020	-0.985	-0.950	-0.915	-0.880	-0.845	-0.809	-0.774	-0.739	-0.702	-0.666	-0.631	-0.596	-0.561	-0.525	-0.490	-0.455	-0.421	-0.386	-0.352	-0.319	-0.285	-0.252	-0.220	-0.189	-0.158	-0.128	-0.098	-0.068	-0.040	-0.014	0.014	0.039	0.062	0.086	0.110	0.131	0.150	0.170	0.186	0.204	0.219	0.232	0.246	0.258	0.268	0.276	0.284	0.290	0.296	0.300	0.304	0.304	0.305	0.304	0.302	0.300	0.296	0.291	0.286	0.280	0.275	0.268	0.260	0.251	0.242	0.232	0.222	0.214	0.204	0.192	0.182	0.172	0.162	0.151	0.141	0.132	0.121	0.112	0.105	0.095	0.088	0.080	0.072	0.066	0.060	0.054	0.048	0.044	0.038	0.034	0.030	0.026	0.024	0.020	0.018	0.015	0.014	0.011	0.011	0.009	0.008	0.006	0.006	0.005	0.004	0.002	0.001	0.001	-0.001	-0.004	-0.005	-0.008	-0.010	-0.012	-0.015	-0.019	-0.022	-0.025	-0.029	-0.034	-0.038	-0.042	-0.046	-0.050	-0.055	-0.059	-0.062	-0.066	-0.071	-0.075	-0.079	-0.082	-0.085	-0.086	-0.090	-0.090	-0.092	-0.092	-0.092	-0.092	-0.091	-0.091	-0.089	-0.088	-0.084	-0.081	-0.078	-0.074	-0.069	-0.065	-0.059	-0.052	-0.046	-0.039	-0.032	-0.025	-0.019	-0.010	-0.004	0.004	0.011	0.019	0.025	0.032	0.038	0.044	0.048	0.051	0.055	0.058	0.059	0.060	0.059	0.058	0.055	0.051	0.046	0.040	0.032	0.024	0.015	0.004	-0.009	-0.021	-0.038	-0.052	-0.071	-0.089	-0.109	-0.130	-0.151	-0.175	-0.198	-0.222	-0.246	-0.274	-0.299	-0.325	-0.351	-0.379	-0.406	-0.434	-0.460	-0.488	-0.514	-0.539	-0.565	-0.588	-0.611	-0.632	-0.655	-0.675	-0.694	-0.711	-0.728	-0.742	-0.756	-0.768	-0.779	-0.786	-0.792	-0.799	-0.801	-0.802	-0.802	-0.800	-0.796	-0.791	-0.785	-0.775	-0.765	-0.754	-0.741	-0.726	-0.710	-0.694	-0.675	-0.656	-0.635	-0.614	-0.592	-0.570	-0.546	-0.524	-0.500	-0.476	-0.452	-0.429	-0.405	-0.381	-0.359	-0.335	-0.314	-0.292	-0.270	-0.250	-0.230	-0.210	-0.191	-0.174	-0.158	-0.142	-0.128	-0.112	-0.100	-0.086	-0.075	-0.065	-0.055	-0.048	-0.039	-0.032	-0.025	-0.019	-0.015	-0.010	-0.006	-0.004	0.001	0.002	0.005	0.006	0.009	0.010	0.011	0.012	0.015	0.015	0.018	0.019	0.021	0.024	0.026	0.028	0.030	0.032	0.036	0.038	0.041	0.044	0.048	0.050	0.052	0.055	0.059	0.061	0.064	0.068	0.070	0.071	0.074	0.075	0.076	0.078	0.079	0.079	0.079	0.076	0.074	0.071	0.068	0.062	0.058	0.051	0.044	0.036	0.028	0.019	0.009	-0.002	-0.015	-0.026	-0.040	-0.052	-0.068	-0.082	-0.098	-0.114	-0.130	-0.145	-0.162	-0.180	-0.196	-0.212	-0.230	-0.246	-0.262	-0.279	-0.294	-0.310	-0.325	-0.338	-0.351	-0.364	-0.374	-0.384	-0.392	-0.400	-0.406	-0.412	-0.415	-0.418	-0.419	-0.419	-0.418	-0.414	-0.410	-0.402	-0.395	-0.385	-0.375	-0.362	-0.350	-0.334	-0.318	-0.301	-0.282	-0.261	-0.241	-0.220	-0.196	-0.174	-0.150	-0.124	-0.100	-0.074	-0.049	-0.021	0.005	0.031	0.058	0.085	0.112	0.139	0.164	0.190	0.212	0.238	0.261	0.282	0.304	0.325	0.344	0.361	0.378	0.392	0.406	0.418	0.429	0.438	0.445	0.450	0.456	0.458	0.460	0.459	0.458	0.454	0.448	0.441	0.434	0.422	0.412	0.400	0.386	0.370	0.354	0.336	0.319	0.299	0.279	0.258	0.238	0.215	0.192	0.170	0.146	0.125	0.101	0.079	0.056	0.034	0.012	-0.009	-0.029	-0.049	-0.068	-0.085	-0.101	-0.118	-0.132	-0.146	-0.159	-0.170	-0.180	-0.190	-0.198	-0.202	-0.209	-0.211	-0.214	-0.215	-0.214	-0.214	-0.210	-0.205	-0.200	-0.192	-0.184	-0.176	-0.166	-0.156	-0.145	-0.134	-0.121	-0.109	-0.096	-0.082	-0.070	-0.058	-0.044	-0.031	-0.018	-0.005	0.008	0.019	0.031	0.041	0.050	0.058	0.066	0.074	0.079	0.085	0.089	0.091	0.094	0.094	0.094	0.091	0.089	0.084	0.078	0.071	0.062	0.052	0.042	0.030	0.015	0.001	-0.016	-0.032	-0.051	-0.070	-0.090	-0.111	-0.135	-0.156	-0.181	-0.206	-0.231	-0.259	-0.284	-0.311	-0.340	-0.369	-0.398	-0.426	-0.456	-0.486	-0.516	-0.546	-0.576	-0.608	-0.638	-0.669	-0.699	-0.729	-0.760	-0.791	-0.821	-0.850	-0.881	-0.910	-0.941	-0.969	-0.999	-1.028	-1.055	-1.084	-1.110	-1.138	-1.164	-1.190	-1.216	-1.241	-1.265	-1.289	-1.311	-1.334	-1.355	-1.375	-1.395	-1.415	-1.432	-1.450	-1.468	-1.482	-1.496	-1.511	-1.524	-1.535	-1.546	-1.556	-1.565	-1.574	-1.580	-1.585	-1.591	-1.594	-1.596	-1.596	-1.598	-1.596	-1.595	-1.591	-1.589	-1.584	-1.578	-1.570	-1.561	-1.554	-1.544	-1.532	-1.520	-1.506	-1.492	-1.479	-1.462	-1.445	-1.428	-1.410	-1.391	-1.372	-1.351	-1.331	-1.310	-1.289	-1.266	-1.244	-1.221	-1.198	-1.175	-1.150	-1.126	-1.101	-1.076	-1.051	-1.025	-0.999	-0.972	-0.946	-0.919	-0.892	-0.865	-0.839	-0.810	-0.784	-0.756	-0.729	-0.701	-0.676	-0.649	-0.622	-0.596	-0.569	-0.544	-0.518	-0.491	-0.466	-0.441	-0.418	-0.394	-0.370	-0.346	-0.322	-0.301	-0.280	-0.259	-0.239	-0.219	-0.200	-0.182	-0.164	-0.148	-0.132	-0.116	-0.102	-0.089	-0.076	-0.064	-0.052	-0.042	-0.032	-0.022	-0.015	-0.009	-0.001	0.005	0.010	0.015	0.019	0.021	0.024	0.026	0.029	0.030	0.031	0.032	0.032	0.032	0.032	0.032	0.032	0.034	0.034	0.035	0.036	0.038	0.041	0.044	0.048	0.051	0.056	0.061	0.068	0.075	0.081	0.090	0.099	0.110	0.120	0.131	0.144	0.156	0.171	0.185	0.200	0.215	0.232	0.249	0.265	0.282	0.300	0.319	0.338	0.356	0.374	0.392	0.410	0.429	0.446	0.464	0.480	0.496	0.511	0.526	0.540	0.552	0.566	0.578	0.588	0.598	0.605	0.612	0.619	0.624	0.628	0.629	0.631	0.630	0.631	0.628	0.626	0.621	0.616	0.611	0.605	0.599	0.590	0.581	0.574	0.564	0.554	0.544	0.532	0.522	0.512	0.501	0.491	0.480	0.471	0.461	0.451	0.442	0.434	0.425	0.418	0.412	0.406	0.401	0.396	0.394	0.391	0.390	0.390	0.390	0.392	0.395	0.398	0.401	0.408	0.412	0.419	0.426	0.435	0.442	0.452	0.462	0.472	0.482	0.492	0.504	0.516	0.528	0.539	0.550	0.561	0.572	0.584	0.594	0.605	0.615	0.625	0.634	0.641	0.649	0.656	0.662	0.668	0.671	0.675	0.679	0.680	0.681	0.681	0.680	0.679	0.676	0.672	0.668	0.662	0.656	0.649	0.641	0.632	0.621	0.611	0.601	0.589	0.576	0.564	0.550	0.536	0.522	0.507	0.492	0.479	0.465	0.450	0.436	0.422	0.408	0.395	0.381	0.369	0.358	0.348	0.338	0.330	0.322	0.316	0.311	0.309	0.305	0.306	0.306	0.309	0.312	0.319	0.328	0.338	0.349	0.362	0.379	0.396	0.416	0.438	0.461	0.488	0.515	0.546	0.578	0.611	0.646	0.684	0.722	0.764	0.806	0.851	0.896	0.942	0.990	1.039	1.089	1.140	1.190	1.244	1.295	1.348	1.401	1.452	1.505	1.558	1.609	1.660	1.710	1.759	1.808	1.854	1.899	1.942	1.982	2.024	2.061	2.096	2.129	2.160	2.189	2.214	2.236	2.256	2.272	2.288	2.299	2.306	2.311	2.314	2.314	2.310	2.304	2.295	2.282	2.268	2.250	2.230	2.209	2.182	2.156	2.128	2.096	2.064	2.029	1.994	1.956	1.918	1.879	1.838	1.798	1.754	1.712	1.670	1.628	1.584	1.541	1.499	1.456	1.415	1.374	1.334	1.294	1.256	1.219	1.181	1.146	1.112	1.080	1.048	1.016	0.988	0.960	0.934	0.909	0.885	0.862	0.840	0.820	0.801	0.785	0.768	0.752	0.738	0.724	0.711	0.698	0.686	0.676	0.665	0.655	0.646	0.638	0.629	0.619	0.611	0.602	0.594	0.586	0.579	0.570	0.562	0.555	0.546	0.539	0.530	0.521	0.514	0.506	0.496	0.488	0.480	0.471	0.462	0.455	0.446	0.438	0.430	0.420	0.412	0.405	0.398	0.390	0.384	0.376	0.370	0.364	0.359	0.355	0.351	0.348	0.344	0.340	0.338	0.336	0.334	0.332	0.330	0.329	0.329	0.328	0.328	0.326	0.326	0.326	0.328	0.329	0.329	0.329	0.330	0.330	0.329	0.330	0.329	0.328	0.326	0.326	0.322	0.321	0.319	0.316	0.312	0.308	0.304	0.299	0.292	0.288	0.280	0.274	0.265	0.259	0.249	0.240	0.230	0.220	0.209	0.199	0.188	0.175	0.162	0.151	0.139	0.126	0.114	0.100	0.089	0.075	0.062	0.049	0.035	0.022	0.009	-0.004	-0.016	-0.029	-0.041	-0.054	-0.066	-0.078	-0.090	-0.101	-0.112	-0.124	-0.134	-0.145	-0.155	-0.165	-0.175	-0.185	-0.194	-0.202	-0.211	-0.220	-0.229	-0.238	-0.245	-0.252	-0.260	-0.268	-0.274	-0.281	-0.288	-0.295	-0.301	-0.308	-0.314	-0.319	-0.325	-0.330	-0.335	-0.340	-0.345	-0.349	-0.354	-0.358	-0.361	-0.364	-0.368	-0.370	-0.372	-0.375	-0.376	-0.378	-0.380	-0.381	-0.382	-0.382	-0.384	-0.386	-0.386	-0.388	-0.388	-0.390	-0.391	-0.391	-0.394	-0.394	-0.396	-0.399	-0.400	-0.401	-0.404	-0.408	-0.411	-0.415	-0.419	-0.424	-0.428	-0.434	-0.439	-0.445	-0.451	-0.460	-0.468	-0.475	-0.484	-0.494	-0.501	-0.511	-0.521	-0.531	-0.540	-0.551	-0.562	-0.574	-0.585	-0.596	-0.606	-0.619	-0.630	-0.641	-0.652	-0.664	-0.675	-0.685	-0.698	-0.708	-0.718	-0.728	-0.739	-0.748	-0.759	-0.769	-0.778	-0.788	-0.796	-0.806	-0.814	-0.822	-0.832	-0.842	-0.851	-0.859	-0.869	-0.878	-0.886	-0.896	-0.905	-0.916	-0.925	-0.936	-0.948	-0.959	-0.970	-0.982	-0.995	-1.008	-1.021	-1.035	-1.050	-1.065	-1.081	-1.096	-1.112	-1.131	-1.148	-1.165	-1.182	-1.200	-1.218	-1.236	-1.255	-1.272	-1.291	-1.309	-1.328	-1.345	-1.362	-1.379	-1.396	-1.412	-1.428	-1.444	-1.458	-1.470	-1.484	-1.495	-1.505	-1.515	-1.524	-1.531	-1.538	-1.544	-1.549	-1.551	-1.554	-1.556	-1.556	-1.555	-1.552	-1.550	-1.546	-1.540	-1.534	-1.526	-1.518	-1.509	-1.499	-1.488	-1.476	-1.464	-1.450	-1.438	-1.422	-1.409	-1.395	-1.379	-1.364	-1.350	-1.334	-1.319	-1.302	-1.288	-1.274	-1.259	-1.244	-1.231	-1.218	-1.205	-1.191	-1.180	-1.169	-1.158	-1.148	-1.140	-1.131	-1.124	-1.116	-1.111	-1.105	-1.101	-1.098	-1.094	-1.091	-1.090	-1.089	-1.090	-1.091	-1.094	-1.096	-1.100	-1.105	-1.109	-1.115	-1.121	-1.129	-1.136	-1.145	-1.155	-1.165	-1.175	-1.186	-1.198	-1.210	-1.222	-1.235	-1.250	-1.264	-1.279	-1.294	-1.310	-1.325	-1.342	-1.360	-1.376	-1.394	-1.412	-1.431	-1.450	-1.468	-1.488	-1.506	-1.526	-1.546	-1.566	-1.585	-1.605	-1.626	-1.645	-1.665	-1.686	-1.704	-1.724	-1.742	-1.761	-1.780	-1.799	-1.816	-1.832	-1.850	-1.866	-1.881	-1.896	-1.911	-1.924	-1.938	-1.950	-1.961	-1.972	-1.982	-1.991	-2.000	-2.007	-2.014	-2.019	-2.024	-2.026	-2.029	-2.031	-2.033	-2.031	-2.031	-2.029	-2.026	-2.022	-2.016	-2.011	-2.004	-1.998	-1.990	-1.980	-1.971	-1.961	-1.950	-1.940	-1.928	-1.915	-1.904	-1.890	-1.878	-1.865	-1.852	-1.839	-1.826	-1.812	-1.800	-1.788	-1.775	-1.764	-1.754	-1.744	-1.734	-1.725	-1.718	-1.710	-1.704	-1.699	-1.694	-1.691	-1.690	-1.689	-1.690	-1.692	-1.698	-1.701	-1.708	-1.718	-1.726	-1.738	-1.749	-1.762	-1.778	-1.795	-1.811	-1.830	-1.851	-1.871	-1.895	-1.918	-1.941	-1.968	-1.994	-2.020	-2.047	-2.076	-2.105	-2.134	-2.162	-2.191	-2.221	-2.249	-2.278	-2.305	-2.332	-2.359	-2.382	-2.406	-2.430	-2.451	-2.471	-2.490	-2.505	-2.520	-2.534	-2.544	-2.551	-2.559	-2.562	-2.565	-2.564	-2.560	-2.555	-2.545	-2.534	-2.521	-2.504	-2.485	-2.464	-2.440	-2.414	-2.384	-2.351	-2.318	-2.282	-2.242	-2.202	-2.159	-2.114	-2.066	-2.018	-1.968	-1.915	-1.862	-1.806	-1.750	-1.694	-1.635	-1.576	-1.515	-1.456	-1.395	-1.335	-1.274	-1.211	-1.150	-1.089	-1.029	-0.968	-0.906	-0.846	-0.788	-0.730	-0.672	-0.615	-0.561	-0.506	-0.452	-0.401	-0.349	-0.299	-0.251	-0.205	-0.159	-0.114	-0.072	-0.030	0.009	0.048	0.085	0.121	0.155	0.186	0.219	0.248	0.278	0.302	0.330	0.355	0.378	0.400	0.421	0.440	0.459	0.476	0.492	0.507	0.522	0.536	0.549	0.559	0.570	0.580	0.589	0.596	0.602	0.609	0.615	0.619	0.624	0.626	0.629	0.630	0.631	0.632	0.632	0.631	0.629	0.628	0.625	0.620	0.616	0.611	0.608	0.601	0.595	0.589	0.581	0.574	0.565	0.556	0.548	0.538	0.528	0.518	0.506	0.496	0.485	0.474	0.461	0.450	0.439	0.426	0.414	0.401	0.390	0.378	0.365	0.352	0.340	0.329	0.316	0.305	0.292	0.281	0.271	0.260	0.250	0.240	0.231	0.222	0.214	0.205	0.199	0.190	0.185	0.178	0.172	0.169	0.164	0.160	0.156	0.155	0.152	0.151	0.149	0.149	0.150	0.149	0.151	0.151	0.154	0.156	0.158	0.160	0.162	0.165	0.169	0.171	0.174	0.175	0.179	0.180	0.184	0.185	0.186	0.188	0.188	0.188	0.188	0.188	0.186	0.185	0.182	0.181	0.178	0.174	0.170	0.165	0.160	0.155	0.149	0.141	0.134	0.126	0.118	0.109	0.100	0.090	0.081	0.070	0.059	0.049	0.038	0.026	0.015	0.002	-0.009	-0.020	-0.032	-0.044	-0.055	-0.066	-0.079	-0.090	-0.100	-0.111	-0.121	-0.131	-0.140	-0.149	-0.159	-0.166	-0.175	-0.181	-0.189	-0.195	-0.201	-0.208	-0.212	-0.218	-0.221	-0.225	-0.228	-0.230	-0.234	-0.235	-0.238	-0.238	-0.239	-0.239	-0.239	-0.240	-0.240	-0.239	-0.239	-0.239	-0.238	-0.236	-0.236	-0.235	-0.234	-0.234	-0.232	-0.232	-0.234	-0.234	-0.234	-0.235	-0.236	-0.238	-0.239	-0.241	-0.242	-0.245	-0.248	-0.250	-0.254	-0.258	-0.261	-0.265	-0.270	-0.274	-0.280	-0.286	-0.291	-0.298	-0.305	-0.311	-0.319	-0.326	-0.334	-0.341	-0.350	-0.359	-0.366	-0.375	-0.384	-0.392	-0.402	-0.411	-0.421	-0.430	-0.439	-0.449	-0.459	-0.469	-0.480	-0.490	-0.501	-0.511	-0.522	-0.534	-0.545	-0.556	-0.569	-0.579	-0.591	-0.602	-0.614	-0.625	-0.638	-0.650	-0.661	-0.674	-0.685	-0.698	-0.710	-0.721	-0.734	-0.745	-0.759	-0.770	-0.782	-0.795	-0.806	-0.819	-0.830	-0.842	-0.855	-0.866	-0.879	-0.891	-0.904	-0.914	-0.926	-0.938	-0.949	-0.960	-0.970	-0.981	-0.992	-1.004	-1.014	-1.024	-1.035	-1.045	-1.055	-1.065	-1.075	-1.086	-1.096	-1.106	-1.118	-1.129	-1.139	-1.150	-1.161	-1.174	-1.184	-1.196	-1.209	-1.220	-1.231	-1.245	-1.258	-1.270	-1.282	-1.296	-1.310	-1.324	-1.338	-1.352	-1.366	-1.382	-1.398	-1.412	-1.429	-1.442	-1.459	-1.474	-1.489	-1.505	-1.520	-1.534	-1.549	-1.562	-1.575	-1.588	-1.601	-1.612	-1.624	-1.634	-1.644	-1.651	-1.659	-1.665	-1.670	-1.675	-1.678	-1.679	-1.679	-1.679	-1.675	-1.670	-1.665	-1.659	-1.650	-1.640	-1.628	-1.615	-1.600	-1.582	-1.565	-1.545	-1.525	-1.501	-1.478	-1.452	-1.426	-1.398	-1.369	-1.339	-1.308	-1.276	-1.244	-1.210	-1.175	-1.140	-1.106	-1.071	-1.035	-1.000	-0.965	-0.930	-0.896	-0.862	-0.829	-0.796	-0.764	-0.731	-0.700	-0.670	-0.642	-0.615	-0.589	-0.564	-0.540	-0.519	-0.498	-0.478	-0.459	-0.442	-0.429	-0.414	-0.401	-0.390	-0.380	-0.372	-0.365	-0.360	-0.355	-0.351	-0.349	-0.348	-0.346	-0.346	-0.346	-0.349	-0.349	-0.351	-0.354	-0.358	-0.360	-0.364	-0.368	-0.370	-0.374	-0.378	-0.380	-0.384	-0.386	-0.386	-0.389	-0.390	-0.390	-0.391	-0.391	-0.390	-0.390	-0.388	-0.384	-0.381	-0.378	-0.374	-0.370	-0.364	-0.359	-0.354	-0.348	-0.341	-0.335	-0.328	-0.321	-0.315	-0.309	-0.301	-0.295	-0.290	-0.282	-0.278	-0.271	-0.266	-0.262	-0.258	-0.254	-0.249	-0.246	-0.242	-0.240	-0.238	-0.236	-0.234	-0.234	-0.234	-0.234	-0.234	-0.235	-0.236	-0.238	-0.239	-0.241	-0.242	-0.245	-0.246	-0.248	-0.250	-0.251	-0.254	-0.255	-0.256	-0.256	-0.256	-0.258	-0.258	-0.258	-0.258	-0.256	-0.255	-0.252	-0.250	-0.248	-0.244	-0.240	-0.236	-0.230	-0.225	-0.219	-0.212	-0.208	-0.200	-0.194	-0.188	-0.180	-0.174	-0.165	-0.159	-0.152	-0.145	-0.139	-0.132	-0.128	-0.122	-0.118	-0.114	-0.110	-0.108	-0.106	-0.104	-0.105	-0.105	-0.108	-0.110	-0.114	-0.120	-0.125	-0.132	-0.140	-0.149	-0.158	-0.170	-0.181	-0.194	-0.208	-0.221	-0.238	-0.252	-0.270	-0.286	-0.304	-0.322	-0.341	-0.360	-0.379	-0.399	-0.419	-0.438	-0.458	-0.478	-0.496	-0.515	-0.532	-0.551	-0.568	-0.582	-0.600	-0.614	-0.626	-0.640	-0.651	-0.661	-0.671	-0.679	-0.686	-0.692	-0.698	-0.700	-0.700	-0.701	-0.700	-0.698	-0.694	-0.689	-0.682	-0.676	-0.668	-0.658	-0.648	-0.636	-0.624	-0.611	-0.598	-0.582	-0.568	-0.551	-0.535	-0.518	-0.500	-0.482	-0.464	-0.446	-0.426	-0.409	-0.389	-0.370	-0.351	-0.332	-0.315	-0.296	-0.279	-0.262	-0.246	-0.229	-0.214	-0.198	-0.184	-0.169	-0.155	-0.142	-0.129	-0.118	-0.105	-0.095	-0.085	-0.075	-0.065	-0.058	-0.049	-0.041	-0.035	-0.029	-0.022	-0.015	-0.010	-0.005	0.000	0.005	0.010	0.015	0.019	0.024	0.029	0.032	0.038	0.042	0.046	0.051	0.058	0.061	0.066	0.072	0.076	0.082	0.089	0.094	0.101	0.108	0.114	0.121	0.128	0.136	0.142	0.150	0.158	0.166	0.174	0.182	0.190	0.199	0.206	0.214	0.222	0.231	0.239	0.245	0.252	0.261	0.268	0.275	0.281	0.289	0.292	0.299	0.302	0.308	0.311	0.315	0.318	0.319	0.321	0.322	0.324	0.324	0.324	0.321	0.320	0.320	0.318	0.316	0.314	0.311	0.309	0.305	0.301	0.299	0.296	0.294	0.289	0.286	0.282	0.281	0.279	0.278	0.276	0.275	0.274	0.274	0.274	0.275	0.276	0.278	0.280	0.284	0.288	0.294	0.300	0.306	0.314	0.322	0.332	0.344	0.355	0.368	0.381	0.395	0.410	0.425	0.441	0.459	0.476	0.492	0.511	0.530	0.549	0.568	0.586	0.606	0.626	0.645	0.664	0.682	0.701	0.720	0.738	0.755	0.770	0.786	0.801	0.815	0.829	0.841	0.852	0.864	0.872	0.881	0.889	0.894	0.899	0.901	0.902	0.904	0.904	0.901	0.898	0.894	0.888	0.881	0.872	0.864	0.854	0.841	0.829	0.816	0.801	0.786	0.770	0.751	0.734	0.716	0.696	0.676	0.658	0.636	0.615	0.596	0.574	0.552	0.532	0.511	0.489	0.469	0.448	0.428	0.406	0.386	0.368	0.349	0.330	0.311	0.294	0.276	0.259	0.244	0.226	0.211	0.195	0.181	0.165	0.151	0.138	0.124	0.110	0.098	0.084	0.071	0.058	0.045	0.032	0.020	0.008	-0.005	-0.016	-0.029	-0.040	-0.052	-0.064	-0.076	-0.090	-0.102	-0.116	-0.130	-0.142	-0.156	-0.171	-0.186	-0.200	-0.214	-0.230	-0.245	-0.261	-0.278	-0.292	-0.308	-0.324	-0.340	-0.356	-0.372	-0.389	-0.404	-0.420	-0.435	-0.450	-0.465	-0.481	-0.496	-0.510	-0.522	-0.538	-0.550	-0.562	-0.576	-0.586	-0.598	-0.609	-0.619	-0.629	-0.636	-0.645	-0.652	-0.659	-0.665	-0.670	-0.675	-0.680	-0.682	-0.684	-0.688	-0.688	-0.688	-0.688	-0.686	-0.685	-0.682	-0.678	-0.675	-0.670	-0.665	-0.659	-0.652	-0.645	-0.639	-0.631	-0.624	-0.615	-0.606	-0.598	-0.590	-0.580	-0.571	-0.561	-0.552	-0.542	-0.531	-0.521	-0.511	-0.501	-0.490	-0.480	-0.470	-0.460	-0.450	-0.439	-0.428	-0.418	-0.406	-0.396	-0.386	-0.375	-0.364	-0.352	-0.341	-0.330	-0.318	-0.305	-0.294	-0.282	-0.269	-0.256	-0.242	-0.229	-0.215	-0.200	-0.186	-0.171	-0.156	-0.141	-0.125	-0.109	-0.094	-0.076	-0.060	-0.042	-0.025	-0.008	0.010	0.029	0.045	0.065	0.082	0.100	0.118	0.136	0.154	0.171	0.189	0.206	0.222	0.239	0.254	0.268	0.282	0.295	0.308	0.318	0.328	0.338	0.344	0.351	0.356	0.360	0.361	0.364	0.364	0.361	0.358	0.354	0.349	0.341	0.332	0.322	0.310	0.298	0.284	0.269	0.251	0.234	0.215	0.196	0.174	0.152	0.130	0.106	0.081	0.056	0.032	0.006	-0.020	-0.046	-0.071	-0.098	-0.124	-0.150	-0.176	-0.202	-0.228	-0.251	-0.275	-0.299	-0.321	-0.344	-0.364	-0.384	-0.402	-0.421	-0.436	-0.452	-0.466	-0.480	-0.491	-0.502	-0.512	-0.521	-0.528	-0.535	-0.541	-0.545	-0.550	-0.552	-0.554	-0.556	-0.556	-0.556	-0.555	-0.555	-0.552	-0.551	-0.548	-0.545	-0.542	-0.540	-0.536	-0.534	-0.530	-0.528	-0.525	-0.522	-0.520	-0.518	-0.516	-0.516	-0.514	-0.514	-0.514	-0.514	-0.515	-0.515	-0.516	-0.519	-0.521	-0.524	-0.528	-0.531	-0.534	-0.539	-0.542	-0.548	-0.552	-0.558	-0.561	-0.566	-0.571	-0.575	-0.580	-0.582	-0.588	-0.590	-0.592	-0.595	-0.598	-0.598	-0.599	-0.598	-0.595	-0.594	-0.591	-0.586	-0.580	-0.575	-0.568	-0.559	-0.550	-0.539	-0.528	-0.515	-0.502	-0.486	-0.471	-0.454	-0.435	-0.416	-0.396	-0.375	-0.352	-0.331	-0.308	-0.284	-0.258	-0.231	-0.205	-0.179	-0.151	-0.122	-0.095	-0.065	-0.036	-0.006	0.022	0.051	0.080	0.109	0.138	0.165	0.192	0.219	0.245	0.271	0.295	0.319	0.341	0.361	0.381	0.400	0.419	0.435	0.449	0.461	0.474	0.484	0.491	0.499	0.504	0.506	0.506	0.506	0.504	0.500	0.494	0.485	0.475	0.464	0.451	0.436	0.419	0.401	0.381	0.360	0.338	0.314	0.289	0.261	0.234	0.206	0.176	0.145	0.115	0.084	0.051	0.020	-0.014	-0.045	-0.078	-0.110	-0.141	-0.172	-0.204	-0.234	-0.264	-0.291	-0.319	-0.346	-0.372	-0.396	-0.420	-0.441	-0.462	-0.480	-0.499	-0.514	-0.530	-0.541	-0.555	-0.565	-0.574	-0.581	-0.586	-0.591	-0.594	-0.596	-0.596	-0.595	-0.594	-0.590	-0.586	-0.580	-0.574	-0.568	-0.561	-0.552	-0.544	-0.535	-0.526	-0.516	-0.506	-0.496	-0.488	-0.478	-0.468	-0.458	-0.448	-0.439	-0.429	-0.421	-0.414	-0.406	-0.399	-0.392	-0.388	-0.382	-0.378	-0.375	-0.371	-0.369	-0.366	-0.365	-0.364	-0.364	-0.364	-0.365	-0.365	-0.366	-0.369	-0.370	-0.372	-0.374	-0.376	-0.379	-0.380	-0.382	-0.384	-0.386	-0.388	-0.390	-0.391	-0.394	-0.395	-0.396	-0.399	-0.399	-0.400	-0.401	-0.402	-0.402	-0.402	-0.404	-0.402	-0.402	-0.402	-0.402	-0.404	-0.404	-0.404	-0.405	-0.405	-0.406	-0.408	-0.410	-0.412	-0.415	-0.418	-0.422	-0.425	-0.431	-0.436	-0.444	-0.450	-0.459	-0.468	-0.476	-0.489	-0.499	-0.510	-0.524	-0.539	-0.552	-0.569	-0.585	-0.602	-0.621	-0.640	-0.659	-0.680	-0.701	-0.721	-0.745	-0.766	-0.790	-0.812	-0.836	-0.860	-0.882	-0.906	-0.931	-0.955	-0.979	-1.002	-1.025	-1.048	-1.070	-1.092	-1.114	-1.135	-1.156	-1.176	-1.195	-1.214	-1.231	-1.249	-1.264	-1.280	-1.294	-1.308	-1.320	-1.331	-1.342	-1.352	-1.361	-1.370	-1.376	-1.384	-1.389	-1.394	-1.398	-1.401	-1.404	-1.405	-1.408	-1.408	-1.408	-1.406	-1.405	-1.404	-1.401	-1.399	-1.396	-1.394	-1.390	-1.386	-1.384	-1.380	-1.376	-1.371	-1.369	-1.365	-1.361	-1.358	-1.352	-1.350	-1.348	-1.344	-1.341	-1.339	-1.338	-1.335	-1.334	-1.332	-1.331	-1.330	-1.330	-1.329	-1.329	-1.330	-1.330	-1.331	-1.331	-1.332	-1.335	-1.336	-1.339	-1.340	-1.342	-1.345	-1.348	-1.350	-1.354	-1.355	-1.358	-1.360	-1.361	-1.362	-1.364	-1.365	-1.365	-1.366	-1.366	-1.366	-1.364	-1.364	-1.361	-1.360	-1.356	-1.352	-1.349	-1.344	-1.339	-1.332	-1.326	-1.319	-1.311	-1.302	-1.294	-1.284	-1.272	-1.262	-1.251	-1.239	-1.228	-1.214	-1.200	-1.186	-1.171	-1.156	-1.141	-1.124	-1.108	-1.091	-1.075	-1.059	-1.042	-1.025	-1.008	-0.991	-0.974	-0.958	-0.940	-0.925	-0.909	-0.894	-0.878	-0.862	-0.849	-0.834	-0.820	-0.808	-0.795	-0.785	-0.774	-0.764	-0.754	-0.745	-0.739	-0.731	-0.726	-0.721	-0.718	-0.715	-0.712	-0.711	-0.712	-0.714	-0.716	-0.720	-0.725	-0.729	-0.736	-0.744	-0.752	-0.762	-0.774	-0.784	-0.798	-0.810	-0.825	-0.840	-0.856	-0.874	-0.891	-0.910	-0.930	-0.951	-0.972	-0.994	-1.016	-1.040	-1.064	-1.088	-1.112	-1.138	-1.162	-1.188	-1.214	-1.239	-1.264	-1.290	-1.315	-1.341	-1.368	-1.392	-1.418	-1.441	-1.466	-1.491	-1.515	-1.538	-1.561	-1.585	-1.605	-1.626	-1.649	-1.669	-1.689	-1.708	-1.725	-1.744	-1.761	-1.776	-1.791	-1.806	-1.820	-1.832	-1.845	-1.856	-1.866	-1.876	-1.884	-1.892	-1.900	-1.906	-1.911	-1.916	-1.919	-1.922	-1.925	-1.926	-1.928	-1.928	-1.928	-1.926	-1.925	-1.921	-1.918	-1.915	-1.910	-1.905	-1.899	-1.892	-1.885	-1.878	-1.870	-1.860	-1.850	-1.840	-1.830	-1.818	-1.806	-1.792	-1.779	-1.765	-1.750	-1.735	-1.718	-1.702	-1.684	-1.668	-1.649	-1.629	-1.609	-1.589	-1.568	-1.546	-1.524	-1.500	-1.476	-1.451	-1.426	-1.401	-1.375	-1.348	-1.320	-1.291	-1.262	-1.234	-1.204	-1.172	-1.140	-1.109	-1.076	-1.044	-1.010	-0.978	-0.944	-0.909	-0.874	-0.840	-0.805	-0.770	-0.735	-0.699	-0.664	-0.628	-0.594	-0.558	-0.522	-0.489	-0.454	-0.420	-0.386	-0.352	-0.321	-0.289	-0.258	-0.228	-0.199	-0.170	-0.141	-0.114	-0.088	-0.062	-0.038	-0.015	0.006	0.028	0.046	0.065	0.082	0.098	0.112	0.126	0.139	0.150	0.159	0.168	0.174	0.179	0.182	0.186	0.186	0.188	0.188	0.185	0.181	0.179	0.174	0.168	0.161	0.154	0.146	0.139	0.130	0.120	0.111	0.102	0.091	0.081	0.071	0.060	0.049	0.039	0.028	0.018	0.008	-0.004	-0.012	-0.022	-0.031	-0.039	-0.046	-0.052	-0.059	-0.064	-0.068	-0.071	-0.075	-0.078	-0.079	-0.080	-0.079	-0.079	-0.078	-0.075	-0.072	-0.069	-0.065	-0.060	-0.055	-0.049	-0.044	-0.036	-0.030	-0.022	-0.014	-0.006	0.002	0.010	0.018	0.026	0.034	0.041	0.049	0.056	0.064	0.069	0.075	0.081	0.088	0.092	0.096	0.100	0.104	0.108	0.109	0.111	0.112	0.115	0.115	0.115	0.115	0.114	0.114	0.112	0.110	0.110	0.106	0.105	0.102	0.101	0.099	0.096	0.094	0.091	0.090	0.089	0.086	0.084	0.082	0.081	0.080	0.080	0.079	0.080	0.080	0.081	0.081	0.082	0.084	0.086	0.089	0.091	0.094	0.096	0.100	0.102	0.105	0.109	0.111	0.115	0.116	0.119	0.120	0.121	0.122	0.122	0.124	0.121	0.120	0.118	0.115	0.111	0.106	0.100	0.094	0.086	0.078	0.069	0.058	0.046	0.035	0.021	0.006	-0.008	-0.024	-0.041	-0.060	-0.078	-0.096	-0.116	-0.136	-0.158	-0.179	-0.200	-0.221	-0.241	-0.264	-0.284	-0.305	-0.325	-0.345	-0.364	-0.382	-0.401	-0.418	-0.434	-0.449	-0.462	-0.474	-0.486	-0.496	-0.505	-0.512	-0.519	-0.522	-0.525	-0.526	-0.526	-0.524	-0.521	-0.516	-0.510	-0.502	-0.492	-0.482	-0.471	-0.458	-0.441	-0.428	-0.410	-0.391	-0.372	-0.352	-0.332	-0.311	-0.291	-0.269	-0.248	-0.225	-0.204	-0.182	-0.160	-0.140	-0.119	-0.098	-0.076	-0.056	-0.038	-0.018	0.000	0.016	0.034	0.049	0.064	0.076	0.091	0.102	0.115	0.124	0.135	0.144	0.152	0.160	0.168	0.174	0.179	0.185	0.190	0.194	0.199	0.202	0.205	0.209	0.212	0.216	0.218	0.221	0.225	0.229	0.234	0.238	0.242	0.246	0.254	0.259	0.264	0.271	0.278	0.284	0.292	0.299	0.306	0.315	0.324	0.331	0.340	0.348	0.356	0.364	0.371	0.379	0.386	0.392	0.400	0.405	0.410	0.414	0.419	0.420	0.422	0.422	0.421	0.420	0.418	0.414	0.408	0.401	0.394	0.385	0.374	0.362	0.350	0.336	0.321	0.306	0.289	0.270	0.251	0.232	0.211	0.190	0.169	0.146	0.124	0.101	0.079	0.055	0.031	0.010	-0.012	-0.036	-0.058	-0.078	-0.098	-0.118	-0.136	-0.152	-0.169	-0.182	-0.196	-0.208	-0.219	-0.228	-0.234	-0.239	-0.241	-0.242	-0.241	-0.239	-0.235	-0.229	-0.220	-0.209	-0.198	-0.182	-0.166	-0.149	-0.130	-0.110	-0.089	-0.065	-0.040	-0.016	0.011	0.039	0.068	0.096	0.125	0.155	0.186	0.218	0.248	0.278	0.309	0.338	0.369	0.396	0.424	0.452	0.478	0.502	0.528	0.550	0.571	0.590	0.608	0.624	0.638	0.650	0.660	0.669	0.675	0.679	0.681	0.680	0.679	0.674	0.668	0.660	0.650	0.638	0.624	0.609	0.591	0.571	0.550	0.528	0.505	0.479	0.452	0.425	0.398	0.368	0.338	0.308	0.276	0.245	0.212	0.181	0.150	0.119	0.088	0.058	0.028	-0.002	-0.031	-0.059	-0.085	-0.110	-0.134	-0.158	-0.179	-0.199	-0.218	-0.234	-0.249	-0.262	-0.275	-0.285	-0.294	-0.300	-0.306	-0.310	-0.311	-0.311	-0.309	-0.305	-0.300	-0.292	-0.285	-0.276	-0.265	-0.254	-0.241	-0.228	-0.214	-0.199	-0.184	-0.166	-0.150	-0.134	-0.116	-0.099	-0.081	-0.065	-0.048	-0.031	-0.015	0.000	0.016	0.030	0.044	0.055	0.068	0.079	0.089	0.098	0.105	0.112	0.119	0.124	0.128	0.129	0.131	0.131	0.130	0.129	0.125	0.119	0.114	0.108	0.099	0.089	0.080	0.069	0.056	0.044	0.029	0.015	0.000	-0.016	-0.032	-0.050	-0.068	-0.085	-0.104	-0.124	-0.142	-0.161	-0.181	-0.202	-0.224	-0.245	-0.266	-0.288	-0.308	-0.330	-0.351	-0.374	-0.396	-0.419	-0.441	-0.464	-0.486	-0.509	-0.532	-0.555	-0.579	-0.602	-0.626	-0.651	-0.675	-0.699	-0.724	-0.748	-0.771	-0.796	-0.821	-0.845	-0.869	-0.894	-0.916	-0.940	-0.964	-0.988	-1.011	-1.034	-1.055	-1.076	-1.098	-1.118	-1.138	-1.156	-1.175	-1.192	-1.209	-1.222	-1.239	-1.251	-1.264	-1.274	-1.284	-1.291	-1.299	-1.304	-1.308	-1.311	-1.311	-1.311	-1.309	-1.305	-1.300	-1.294	-1.286	-1.276	-1.266	-1.254	-1.239	-1.222	-1.205	-1.186	-1.166	-1.146	-1.124	-1.100	-1.076	-1.051	-1.025	-0.998	-0.971	-0.942	-0.914	-0.885	-0.855	-0.825	-0.795	-0.764	-0.735	-0.704	-0.674	-0.642	-0.612	-0.581	-0.552	-0.521	-0.492	-0.464	-0.435	-0.408	-0.380	-0.354	-0.328	-0.302	-0.278	-0.254	-0.230	-0.208	-0.185	-0.165	-0.145	-0.125	-0.106	-0.089	-0.070	-0.054	-0.038	-0.021	-0.006	0.008	0.021	0.035	0.046	0.059	0.071	0.084	0.094	0.105	0.116	0.125	0.136	0.145	0.155	0.164	0.172	0.181	0.191	0.200	0.209	0.218	0.226	0.234	0.244	0.251	0.261	0.269	0.279	0.288	0.298	0.308	0.315	0.325	0.335	0.345	0.354	0.364	0.375	0.385	0.396	0.408	0.420	0.432	0.445	0.459	0.472	0.486	0.501	0.515	0.529	0.545	0.560	0.575	0.592	0.608	0.626	0.642	0.660	0.676	0.694	0.711	0.729	0.745	0.762	0.780	0.798	0.814	0.830	0.846	0.862	0.878	0.892	0.906	0.920	0.934	0.945	0.958	0.968	0.976	0.985	0.992	1.000	1.006	1.011	1.015	1.019	1.020	1.021	1.020	1.019	1.015	1.012	1.006	1.000	0.992	0.984	0.975	0.966	0.955	0.944	0.932	0.919	0.906	0.891	0.879	0.864	0.850	0.835	0.819	0.805	0.791	0.776	0.762	0.749	0.736	0.721	0.711	0.699	0.688	0.678	0.668	0.659	0.651	0.644	0.640	0.634	0.631	0.629	0.628	0.628	0.629	0.630	0.634	0.638	0.642	0.649	0.656	0.664	0.674	0.681	0.692	0.704	0.715	0.728	0.740	0.754	0.768	0.780	0.795	0.809	0.822	0.838	0.850	0.864	0.878	0.890	0.904	0.915	0.928	0.938	0.948	0.958	0.966	0.975	0.981	0.989	0.994	1.000	1.002	1.006	1.008	1.009	1.009	1.008	1.005	1.002	1.000	0.995	0.989	0.982	0.976	0.969	0.960	0.951	0.942	0.931	0.921	0.910	0.899	0.888	0.875	0.862	0.851	0.840	0.828	0.815	0.805	0.794	0.782	0.772	0.764	0.755	0.746	0.740	0.735	0.729	0.725	0.722	0.721	0.721	0.722	0.725	0.729	0.736	0.744	0.752	0.765	0.778	0.791	0.809	0.828	0.848	0.870	0.894	0.920	0.949	0.978	1.009	1.042	1.078	1.114	1.152	1.192	1.232	1.275	1.318	1.364	1.410	1.456	1.502	1.551	1.600	1.649	1.699	1.748	1.798	1.846	1.895	1.942	1.991	2.036	2.082	2.126	2.170	2.211	2.251	2.289	2.325	2.359	2.391	2.420	2.448	2.472	2.494	2.514	2.530	2.544	2.555	2.564	2.570	2.571	2.571	2.568	2.561	2.554	2.542	2.528	2.511	2.491	2.470	2.448	2.420	2.392	2.362	2.330	2.296	2.260	2.224	2.185	2.145	2.105	2.065	2.022	1.981	1.938	1.894	1.851	1.809	1.766	1.724	1.682	1.640	1.600	1.559	1.520	1.481	1.445	1.408	1.372	1.339	1.308	1.276	1.246	1.216	1.190	1.165	1.139	1.116	1.094	1.072	1.054	1.035	1.019	1.001	0.986	0.972	0.960	0.948	0.935	0.925	0.915	0.906	0.898	0.889	0.880	0.872	0.865	0.859	0.852	0.845	0.840	0.834	0.828	0.822	0.816	0.810	0.804	0.798	0.792	0.785	0.779	0.774	0.766	0.761	0.754	0.748	0.740	0.734	0.726	0.720	0.712	0.705	0.699	0.691	0.684	0.678	0.671	0.665	0.659	0.652	0.645	0.640	0.634	0.628	0.621	0.618	0.611	0.606	0.600	0.595	0.589	0.584	0.578	0.572	0.566	0.561	0.556	0.550	0.545	0.540	0.532	0.528	0.521	0.516	0.510	0.505	0.498	0.491	0.485	0.479	0.471	0.466	0.459	0.454	0.446	0.440	0.434	0.428	0.421	0.414	0.408	0.400	0.395	0.389	0.382	0.376	0.370	0.364	0.359	0.354	0.349	0.344	0.339	0.334	0.330	0.325	0.322	0.319	0.315	0.312	0.310	0.308	0.306	0.304	0.304	0.301	0.301	0.301	0.300	0.300	0.300	0.300	0.300	0.300	0.300	0.301	0.301	0.301	0.301	0.301	0.302	0.301	0.302	0.302	0.302	0.302	0.302	0.301	0.301	0.300	0.299	0.298	0.296	0.296	0.295	0.294	0.291	0.290	0.288	0.286	0.285	0.282	0.280	0.279	0.276	0.275	0.272	0.270	0.269	0.266	0.265	0.261	0.260	0.259	0.256	0.254	0.252	0.250	0.249	0.246	0.245	0.242	0.239	0.236	0.234	0.231	0.228	0.225	0.221	0.216	0.212	0.208	0.204	0.199	0.191	0.186	0.179	0.171	0.162	0.155	0.146	0.136	0.126	0.115	0.102	0.091	0.079	0.065	0.050	0.036	0.021	0.006	-0.008	-0.024	-0.041	-0.056	-0.074	-0.091	-0.109	-0.126	-0.145	-0.162	-0.180	-0.199	-0.216	-0.234	-0.252	-0.269	-0.286	-0.304	-0.320	-0.336	-0.354	-0.370	-0.386	-0.402	-0.418	-0.432	-0.446	-0.461	-0.476	-0.490	-0.504	-0.516	-0.530	-0.542	-0.555	-0.569	-0.581	-0.594	-0.606	-0.619	-0.630	-0.644	-0.656	-0.670	-0.682	-0.696	-0.710	-0.722	-0.736	-0.750	-0.765	-0.780	-0.795	-0.810	-0.826	-0.841	-0.858	-0.874	-0.891	-0.906	-0.924	-0.941	-0.959	-0.975	-0.994	-1.010	-1.028	-1.045	-1.061	-1.078	-1.094	-1.110	-1.125	-1.140	-1.155	-1.170	-1.184	-1.196	-1.209	-1.220	-1.230	-1.240	-1.250	-1.260	-1.268	-1.275	-1.280	-1.285	-1.289	-1.294	-1.295	-1.298	-1.299	-1.298	-1.298	-1.296	-1.292	-1.289	-1.284	-1.280	-1.274	-1.269	-1.260	-1.254	-1.246	-1.238	-1.229	-1.219	-1.210	-1.200	-1.190	-1.180	-1.170	-1.159	-1.150	-1.139	-1.130	-1.119	-1.110	-1.100	-1.091	-1.082	-1.075	-1.066	-1.059	-1.052	-1.045	-1.040	-1.035	-1.030	-1.025	-1.021	-1.019	-1.018	-1.015	-1.014	-1.014	-1.012	-1.015	-1.015	-1.016	-1.020	-1.022	-1.026	-1.031	-1.036	-1.041	-1.048	-1.054	-1.061	-1.069	-1.078	-1.085	-1.095	-1.104	-1.115	-1.125	-1.136	-1.149	-1.161	-1.175	-1.189	-1.202	-1.218	-1.232	-1.248	-1.264	-1.281	-1.298	-1.316	-1.334	-1.351	-1.371	-1.391	-1.411	-1.431	-1.452	-1.472	-1.495	-1.515	-1.538	-1.559	-1.581	-1.602	-1.624	-1.646	-1.669	-1.690	-1.711	-1.732	-1.754	-1.774	-1.794	-1.815	-1.834	-1.854	-1.871	-1.889	-1.906	-1.922	-1.938	-1.954	-1.968	-1.980	-1.992	-2.002	-2.013	-2.021	-2.027	-2.034	-2.039	-2.042	-2.046	-2.047	-2.047	-2.047	-2.045	-2.041	-2.039	-2.034	-2.027	-2.020	-2.011	-2.002	-1.992	-1.982	-1.970	-1.959	-1.946	-1.934	-1.920	-1.908	-1.894	-1.880	-1.866	-1.852	-1.840	-1.826	-1.814	-1.800	-1.790	-1.778	-1.766	-1.758	-1.749	-1.740	-1.732	-1.728	-1.721	-1.719	-1.716	-1.715	-1.716	-1.719	-1.722	-1.726	-1.732	-1.741	-1.750	-1.760	-1.772	-1.786	-1.800	-1.816	-1.832	-1.851	-1.871	-1.891	-1.912	-1.935	-1.958	-1.982	-2.006	-2.031	-2.056	-2.081	-2.108	-2.134	-2.159	-2.185	-2.209	-2.234	-2.256	-2.280	-2.301	-2.322	-2.341	-2.359	-2.375	-2.391	-2.404	-2.415	-2.425	-2.431	-2.438	-2.441	-2.442	-2.441	-2.438	-2.431	-2.422	-2.411	-2.398	-2.381	-2.362	-2.341	-2.318	-2.291	-2.262	-2.232	-2.199	-2.162	-2.126	-2.085	-2.044	-1.999	-1.952	-1.905	-1.856	-1.804	-1.750	-1.698	-1.641	-1.585	-1.526	-1.469	-1.409	-1.349	-1.288	-1.228	-1.166	-1.102	-1.041	-0.980	-0.919	-0.858	-0.796	-0.736	-0.676	-0.618	-0.559	-0.501	-0.445	-0.390	-0.335	-0.282	-0.230	-0.180	-0.130	-0.082	-0.036	0.010	0.052	0.095	0.136	0.175	0.211	0.248	0.282	0.314	0.345	0.376	0.404	0.430	0.456	0.481	0.504	0.526	0.548	0.568	0.586	0.604	0.620	0.636	0.652	0.666	0.680	0.695	0.708	0.719	0.730	0.741	0.752	0.761	0.770	0.780	0.789	0.798	0.805	0.812	0.821	0.829	0.836	0.844	0.850	0.856	0.864	0.870	0.876	0.882	0.888	0.894	0.899	0.905	0.910	0.915	0.918	0.922	0.925	0.929	0.931	0.932	0.935	0.938	0.938	0.938	0.939	0.939	0.939	0.938	0.935	0.934	0.931	0.929	0.925	0.921	0.918	0.911	0.906	0.902	0.896	0.890	0.884	0.879	0.872	0.866	0.860	0.852	0.846	0.840	0.834	0.828	0.820	0.815	0.809	0.804	0.796	0.791	0.786	0.782	0.779	0.775	0.771	0.769	0.766	0.764	0.764	0.762	0.761	0.760	0.760	0.760	0.761	0.761	0.762	0.764	0.765	0.766	0.768	0.769	0.771	0.771	0.774	0.774	0.775	0.775	0.775	0.775	0.775	0.774	0.774	0.771	0.769	0.766	0.762	0.760	0.755	0.750	0.745	0.739	0.731	0.725	0.718	0.709	0.699	0.690	0.680	0.668	0.656	0.645	0.632	0.620	0.606	0.594	0.579	0.565	0.550	0.536	0.521	0.506	0.492	0.478	0.464	0.450	0.435	0.421	0.408	0.395	0.382	0.370	0.359	0.348	0.336	0.328	0.319	0.310	0.302	0.295	0.290	0.284	0.279	0.275	0.271	0.270	0.268	0.266	0.268	0.266	0.269	0.270	0.271	0.274	0.278	0.280	0.284	0.289	0.294	0.298	0.302	0.308	0.312	0.318	0.321	0.325	0.329	0.332	0.336	0.339	0.342	0.344	0.345	0.346	0.345	0.345	0.345	0.342	0.340	0.336	0.334	0.329	0.324	0.316	0.309	0.302	0.292	0.284	0.272	0.261	0.249	0.238	0.222	0.210	0.194	0.180	0.164	0.148	0.131	0.114	0.098	0.079	0.061	0.042	0.024	0.005	-0.014	-0.031	-0.051	-0.070	-0.089	-0.108	-0.125	-0.145	-0.164	-0.182	-0.201	-0.219	-0.238	-0.254	-0.271	-0.289	-0.305	-0.321	-0.339	-0.355	-0.371	-0.388	-0.404	-0.419	-0.434	-0.450	-0.465	-0.479	-0.494	-0.509	-0.522	-0.538	-0.551	-0.566	-0.581	-0.596	-0.609	-0.624	-0.638	-0.651	-0.665	-0.679	-0.694	-0.708	-0.721	-0.735	-0.749	-0.762	-0.776	-0.789	-0.802	-0.816	-0.830	-0.844	-0.858	-0.871	-0.884	-0.898	-0.910	-0.925	-0.938	-0.950	-0.964	-0.976	-0.990	-1.001	-1.015	-1.026	-1.039	-1.051	-1.064	-1.076	-1.088	-1.099	-1.110	-1.121	-1.131	-1.142	-1.154	-1.164	-1.175	-1.184	-1.195	-1.204	-1.215	-1.224	-1.231	-1.240	-1.249	-1.255	-1.264	-1.270	-1.278	-1.284	-1.290	-1.295	-1.300	-1.304	-1.308	-1.310	-1.312	-1.315	-1.315	-1.316	-1.315	-1.314	-1.312	-1.309	-1.305	-1.301	-1.295	-1.290	-1.281	-1.272	-1.264	-1.254	-1.244	-1.231	-1.218	-1.204	-1.189	-1.174	-1.156	-1.139	-1.120	-1.101	-1.081	-1.059	-1.038	-1.015	-0.992	-0.969	-0.944	-0.919	-0.895	-0.870	-0.845	-0.820	-0.794	-0.769	-0.744	-0.720	-0.695	-0.671	-0.648	-0.624	-0.601	-0.579	-0.558	-0.536	-0.516	-0.498	-0.479	-0.461	-0.445	-0.429	-0.415	-0.401	-0.389	-0.376	-0.366	-0.356	-0.348	-0.339	-0.332	-0.326	-0.320	-0.315	-0.311	-0.308	-0.305	-0.304	-0.302	-0.301	-0.301	-0.301	-0.301	-0.301	-0.302	-0.304	-0.305	-0.306	-0.308	-0.309	-0.310	-0.311	-0.312	-0.314	-0.315	-0.315	-0.315	-0.315	-0.315	-0.314	-0.314	-0.312	-0.312	-0.311	-0.309	-0.308	-0.305	-0.302	-0.301	-0.299	-0.295	-0.294	-0.291	-0.288	-0.285	-0.284	-0.281	-0.280	-0.279	-0.279	-0.278	-0.278	-0.276	-0.278	-0.279	-0.279	-0.281	-0.282	-0.285	-0.288	-0.291	-0.295	-0.298	-0.302	-0.308	-0.312	-0.319	-0.325	-0.331	-0.338	-0.345	-0.351	-0.359	-0.365	-0.372	-0.378	-0.384	-0.391	-0.398	-0.404	-0.409	-0.414	-0.419	-0.422	-0.428	-0.431	-0.435	-0.438	-0.439	-0.441	-0.442	-0.442	-0.444	-0.442	-0.441	-0.440	-0.439	-0.435	-0.432	-0.429	-0.425	-0.421	-0.418	-0.412	-0.409	-0.404	-0.400	-0.395	-0.391	-0.386	-0.384	-0.379	-0.376	-0.374	-0.371	-0.370	-0.368	-0.368	-0.368	-0.369	-0.371	-0.374	-0.379	-0.384	-0.389	-0.395	-0.402	-0.412	-0.421	-0.432	-0.442	-0.455	-0.469	-0.482	-0.498	-0.512	-0.529	-0.545	-0.562	-0.580	-0.596	-0.615	-0.632	-0.651	-0.670	-0.689	-0.706	-0.725	-0.741	-0.759	-0.775	-0.790	-0.805	-0.819	-0.831	-0.844	-0.854	-0.864	-0.871	-0.879	-0.882	-0.888	-0.890	-0.891	-0.891	-0.889	-0.885	-0.880	-0.874	-0.865	-0.854	-0.842	-0.829	-0.814	-0.799	-0.782	-0.764	-0.742	-0.722	-0.700	-0.679	-0.655	-0.630	-0.605	-0.580	-0.552	-0.526	-0.499	-0.470	-0.442	-0.415	-0.386	-0.359	-0.330	-0.304	-0.276	-0.250	-0.224	-0.198	-0.172	-0.150	-0.126	-0.102	-0.081	-0.060	-0.040	-0.021	-0.004	0.015	0.031	0.045	0.060	0.074	0.085	0.096	0.106	0.115	0.124	0.131	0.138	0.142	0.148	0.152	0.155	0.159	0.160	0.162	0.165	0.165	0.166	0.168	0.168	0.166	0.168	0.166	0.168	0.168	0.168	0.168	0.169	0.169	0.170	0.171	0.172	0.175	0.176	0.180	0.182	0.185	0.190	0.195	0.199	0.204	0.210	0.215	0.222	0.229	0.235	0.244	0.251	0.259	0.268	0.275	0.285	0.294	0.304	0.312	0.322	0.332	0.341	0.350	0.360	0.369	0.378	0.388	0.395	0.404	0.411	0.419	0.426	0.434	0.440	0.446	0.452	0.459	0.462	0.468	0.471	0.476	0.481	0.484	0.488	0.491	0.494	0.496	0.500	0.502	0.505	0.507	0.509	0.511	0.515	0.518	0.520	0.524	0.528	0.531	0.535	0.539	0.542	0.548	0.554	0.559	0.566	0.572	0.580	0.588	0.598	0.606	0.616	0.628	0.639	0.651	0.662	0.676	0.690	0.704	0.719	0.734	0.749	0.765	0.780	0.798	0.814	0.829	0.845	0.862	0.878	0.895	0.910	0.926	0.940	0.956	0.970	0.984	0.998	1.009	1.020	1.031	1.040	1.050	1.059	1.066	1.071	1.078	1.081	1.085	1.088	1.088	1.088	1.086	1.084	1.080	1.075	1.070	1.064	1.056	1.048	1.038	1.026	1.016	1.002	0.991	0.976	0.962	0.946	0.931	0.915	0.898	0.880	0.862	0.845	0.828	0.809	0.790	0.771	0.752	0.735	0.716	0.698	0.680	0.662	0.644	0.626	0.609	0.591	0.575	0.558	0.541	0.525	0.509	0.495	0.480	0.464	0.449	0.435	0.420	0.406	0.391	0.378	0.364	0.350	0.335	0.322	0.308	0.294	0.280	0.265	0.251	0.236	0.221	0.208	0.191	0.176	0.161	0.148	0.131	0.115	0.099	0.082	0.068	0.050	0.031	0.015	-0.002	-0.020	-0.038	-0.056	-0.075	-0.092	-0.111	-0.129	-0.148	-0.166	-0.184	-0.201	-0.219	-0.236	-0.252	-0.270	-0.286	-0.302	-0.319	-0.335	-0.351	-0.366	-0.381	-0.395	-0.409	-0.422	-0.435	-0.448	-0.460	-0.472	-0.482	-0.494	-0.505	-0.515	-0.522	-0.531	-0.540	-0.549	-0.556	-0.562	-0.570	-0.576	-0.582	-0.588	-0.592	-0.598	-0.604	-0.608	-0.611	-0.615	-0.619	-0.622	-0.625	-0.629	-0.630	-0.634	-0.636	-0.639	-0.641	-0.644	-0.646	-0.649	-0.650	-0.651	-0.654	-0.656	-0.658	-0.659	-0.661	-0.662	-0.662	-0.664	-0.665	-0.666	-0.666	-0.666	-0.666	-0.665	-0.664	-0.664	-0.662	-0.660	-0.658	-0.652	-0.650	-0.645	-0.640	-0.634	-0.628	-0.620	-0.612	-0.602	-0.592	-0.582	-0.571	-0.559	-0.545	-0.532	-0.518	-0.501	-0.484	-0.468	-0.449	-0.431	-0.411	-0.391	-0.370	-0.349	-0.326	-0.304	-0.281	-0.256	-0.234	-0.209	-0.184	-0.160	-0.136	-0.111	-0.086	-0.061	-0.038	-0.012	0.011	0.034	0.058	0.079	0.100	0.120	0.139	0.158	0.172	0.189	0.202	0.216	0.226	0.236	0.245	0.251	0.256	0.259	0.260	0.260	0.258	0.254	0.249	0.241	0.234	0.222	0.211	0.196	0.181	0.162	0.145	0.124	0.101	0.078	0.054	0.028	-0.001	-0.029	-0.058	-0.088	-0.119	-0.149	-0.181	-0.212	-0.245	-0.278	-0.311	-0.344	-0.378	-0.409	-0.442	-0.474	-0.506	-0.536	-0.568	-0.596	-0.625	-0.652	-0.680	-0.705	-0.729	-0.752	-0.774	-0.794	-0.814	-0.831	-0.848	-0.862	-0.878	-0.890	-0.902	-0.914	-0.922	-0.931	-0.938	-0.942	-0.948	-0.952	-0.955	-0.956	-0.958	-0.958	-0.958	-0.955	-0.952	-0.951	-0.948	-0.945	-0.941	-0.936	-0.932	-0.929	-0.925	-0.919	-0.915	-0.911	-0.905	-0.901	-0.898	-0.892	-0.889	-0.885	-0.881	-0.879	-0.876	-0.872	-0.871	-0.869	-0.868	-0.865	-0.864	-0.862	-0.862	-0.861	-0.861	-0.860	-0.859	-0.859	-0.860	-0.859	-0.858	-0.856	-0.855	-0.854	-0.851	-0.850	-0.846	-0.842	-0.840	-0.835	-0.830	-0.822	-0.816	-0.809	-0.801	-0.792	-0.782	-0.772	-0.760	-0.748	-0.735	-0.720	-0.706	-0.690	-0.674	-0.656	-0.639	-0.619	-0.600	-0.580	-0.559	-0.538	-0.515	-0.491	-0.469	-0.445	-0.420	-0.395	-0.370	-0.344	-0.318	-0.291	-0.266	-0.240	-0.214	-0.189	-0.164	-0.140	-0.116	-0.092	-0.069	-0.046	-0.026	-0.005	0.015	0.032	0.051	0.068	0.082	0.098	0.109	0.121	0.131	0.140	0.146	0.152	0.156	0.158	0.160	0.159	0.156	0.154	0.148	0.140	0.131	0.120	0.109	0.095	0.080	0.065	0.046	0.029	0.009	-0.011	-0.034	-0.056	-0.080	-0.105	-0.130	-0.156	-0.182	-0.210	-0.236	-0.264	-0.290	-0.319	-0.346	-0.372	100.000	5.000	2.000	1.000	6.000	0.000	0.000	0.000	0.000	0.000	0.000	0.000	0.000	0.000	0.000	0.000	0.000	0.000	0.389	0.426	0.464	0.499	0.532	0.565	0.594	0.624	0.651	0.676	0.702	0.725	0.748	0.766	0.786	0.804	0.821	0.836	0.852	0.865	0.878	0.890	0.901	0.910	0.920	0.929	0.938	0.944	0.952	0.959	0.966	0.972	0.979	0.985	0.991	0.999	1.005	1.012	1.019	1.026	1.034	1.041	1.050	1.058	1.068	1.079	1.090	1.101	1.115	1.129	1.145	1.161	1.179	1.198	1.218	1.239	1.261	1.282	1.308	1.332	1.360	1.388	1.416	1.446	1.476	1.508	1.541	1.574	1.608	1.644	1.679	1.714	1.751	1.788	1.825	1.862	1.900	1.938	1.975	2.013	2.049	2.085	2.120	2.155	2.189	2.221	2.254	2.284	2.315	2.344	2.370	2.396	2.421	2.444	2.465	2.485	2.502	2.519	2.534	2.546	2.558	2.566	2.572	2.579	2.582	2.584	2.584	2.582	2.581	2.576	2.571	2.564	2.556	2.545	2.535	2.521	2.510	2.495	2.481	2.464	2.449	2.432	2.415	2.396	2.379	2.360	2.342	2.324	2.304	2.285	2.268	2.249	2.232	2.215	2.199	2.184	2.170	2.155	2.141	2.129	2.116	2.105	2.092	2.081	2.072	2.062	2.054	2.045	2.039	2.031	2.024	2.019	2.011	2.007	2.002	1.998	1.992	1.989	1.985	1.980	1.975	1.971	1.966	1.964	1.958	1.954	1.949	1.944	1.939	1.932	1.928	1.920	1.914	1.906	1.900	1.891	1.882	1.875	1.866	1.858	1.848	1.839	1.829	1.818	1.809	1.799	1.786	1.776	1.766	1.756	1.746	1.735	1.725	1.715	1.706	1.696	1.689	1.680	1.672	1.666	1.661	1.656	1.651	1.648	1.646	1.645	1.645	1.645	1.648	1.651	1.655	1.661	1.669	1.678	1.688	1.700	1.712	1.726	1.744	1.761	1.780	1.801	1.825	1.848	1.875	1.902	1.931	1.962	1.994	2.029	2.064	2.101	2.140	2.179	2.220	2.262	2.306	2.350	2.396	2.444	2.491	2.541	2.590	2.640	2.691	2.744	2.795	2.849	2.900	2.952	3.006	3.058	3.109	3.160	3.211	3.261	3.311	3.360	3.408	3.454	3.499	3.542	3.585	3.626	3.665	3.701	3.738	3.770	3.801	3.829	3.856	3.879	3.901	3.920	3.938	3.950	3.962	3.970	3.975	3.978	3.978	3.975	3.970	3.962	3.952	3.940	3.924	3.908	3.888	3.864	3.840	3.814	3.785	3.755	3.722	3.688	3.654	3.618	3.579	3.540	3.500	3.460	3.418	3.376	3.332	3.290	3.246	3.201	3.158	3.115	3.070	3.026	2.982	2.940	2.896	2.854	2.812	2.771	2.730	2.691	2.651	2.612	2.575	2.539	2.501	2.468	2.432	2.398	2.365	2.332	2.302	2.271	2.242	2.212	2.184	2.156	2.128	2.100	2.075	2.047	2.022	1.996	1.970	1.945	1.920	1.895	1.871	1.846	1.822	1.800	1.775	1.751	1.729	1.706	1.684	1.661	1.640	1.618	1.596	1.575	1.556	1.535	1.515	1.498	1.478	1.461	1.444	1.428	1.412	1.398	1.382	1.370	1.359	1.348	1.338	1.329	1.321	1.315	1.309	1.305	1.302	1.301	1.301	1.302	1.304	1.306	1.310	1.315	1.320	1.326	1.335	1.342	1.351	1.362	1.372	1.385	1.396	1.409	1.422	1.435	1.449	1.461	1.475	1.489	1.502	1.515	1.528	1.540	1.554	1.565	1.576	1.586	1.596	1.606	1.615	1.621	1.629	1.635	1.639	1.644	1.646	1.649	1.650	1.651	1.650	1.648	1.645	1.640	1.635	1.629	1.622	1.615	1.606	1.598	1.588	1.578	1.566	1.554	1.541	1.528	1.515	1.500	1.486	1.471	1.456	1.441	1.426	1.411	1.396	1.381	1.368	1.352	1.339	1.326	1.312	1.301	1.290	1.279	1.268	1.258	1.249	1.241	1.234	1.228	1.220	1.216	1.212	1.208	1.206	1.204	1.202	1.202	1.202	1.204	1.205	1.208	1.211	1.214	1.219	1.222	1.228	1.234	1.240	1.246	1.252	1.260	1.266	1.274	1.280	1.288	1.294	1.300	1.306	1.312	1.318	1.321	1.326	1.328	1.330	1.332	1.331	1.331	1.329	1.325	1.321	1.316	1.309	1.301	1.290	1.279	1.268	1.252	1.236	1.220	1.200	1.180	1.159	1.135	1.110	1.084	1.055	1.025	0.995	0.962	0.930	0.896	0.861	0.824	0.786	0.749	0.710	0.671	0.631	0.590	0.550	0.509	0.469	0.428	0.386	0.345	0.305	0.265	0.224	0.184	0.145	0.108	0.069	0.032	-0.005	-0.041	-0.076	-0.112	-0.145	-0.180	-0.212	-0.244	-0.275	-0.305	-0.335	-0.364	-0.391	-0.419	-0.448	-0.474	-0.500	-0.525	-0.550	-0.575	-0.599	-0.624	-0.646	-0.671	-0.694	-0.718	-0.741	-0.762	-0.786	-0.809	-0.831	-0.854	-0.876	-0.899	-0.920	-0.941	-0.964	-0.984	-1.005	-1.026	-1.046	-1.066	-1.085	-1.104	-1.121	-1.140	-1.156	-1.171	-1.186	-1.200	-1.214	-1.226	-1.236	-1.246	-1.252	-1.260	-1.265	-1.268	-1.270	-1.271	-1.270	-1.266	-1.261	-1.254	-1.245	-1.235	-1.222	-1.208	-1.192	-1.174	-1.155	-1.132	-1.110	-1.086	-1.059	-1.031	-1.004	-0.972	-0.941	-0.909	-0.874	-0.839	-0.802	-0.765	-0.728	-0.690	-0.650	-0.610	-0.570	-0.530	-0.490	-0.449	-0.409	-0.369	-0.329	-0.289	-0.250	-0.211	-0.172	-0.136	-0.101	-0.065	-0.031	0.001	0.034	0.065	0.094	0.121	0.149	0.174	0.198	0.219	0.240	0.259	0.276	0.292	0.308	0.320	0.331	0.340	0.348	0.355	0.360	0.362	0.365	0.366	0.365	0.364	0.361	0.358	0.352	0.346	0.340	0.331	0.322	0.312	0.302	0.290	0.280	0.266	0.254	0.240	0.226	0.212	0.199	0.185	0.170	0.156	0.141	0.128	0.114	0.100	0.086	0.075	0.061	0.050	0.038	0.026	0.016	0.005	-0.005	-0.012	-0.021	-0.029	-0.035	-0.040	-0.046	-0.050	-0.054	-0.056	-0.058	-0.059	-0.059	-0.059	-0.058	-0.055	-0.051	-0.049	-0.045	-0.040	-0.036	-0.030	-0.025	-0.019	-0.012	-0.006	0.001	0.009	0.016	0.024	0.031	0.038	0.044	0.051	0.059	0.065	0.071	0.076	0.081	0.086	0.091	0.094	0.096	0.099	0.099	0.100	0.099	0.098	0.094	0.090	0.085	0.079	0.071	0.064	0.054	0.044	0.032	0.020	0.006	-0.009	-0.025	-0.042	-0.060	-0.078	-0.098	-0.118	-0.140	-0.161	-0.184	-0.209	-0.234	-0.259	-0.284	-0.311	-0.339	-0.366	-0.395	-0.424	-0.454	-0.482	-0.512	-0.542	-0.572	-0.602	-0.634	-0.664	-0.694	-0.724	-0.752	-0.784	-0.812	-0.841	-0.871	-0.899	-0.928	-0.954	-0.981	-1.008	-1.034	-1.059	-1.084	-1.108	-1.130	-1.154	-1.175	-1.195	-1.215	-1.234	-1.250	-1.268	-1.282	-1.298	-1.310	-1.322	-1.334	-1.342	-1.350	-1.358	-1.362	-1.368	-1.369	-1.371	-1.370	-1.368	-1.364	-1.358	-1.351	-1.341	-1.331	-1.319	-1.305	-1.289	-1.272	-1.252	-1.231	-1.210	-1.185	-1.160	-1.132	-1.102	-1.072	-1.040	-1.006	-0.971	-0.934	-0.896	-0.856	-0.815	-0.774	-0.730	-0.686	-0.640	-0.594	-0.545	-0.496	-0.446	-0.396	-0.344	-0.294	-0.241	-0.186	-0.134	-0.080	-0.026	0.028	0.081	0.135	0.189	0.242	0.295	0.348	0.400	0.451	0.502	0.552	0.601	0.649	0.696	0.742	0.786	0.830	0.874	0.915	0.954	0.992	1.030	1.065	1.099	1.130	1.162	1.191	1.219	1.244	1.268	1.291	1.312	1.331	1.350	1.366	1.381	1.395	1.408	1.418	1.426	1.434	1.441	1.446	1.450	1.452	1.454	1.452	1.452	1.449	1.446	1.440	1.435	1.428	1.420	1.410	1.401	1.390	1.379	1.366	1.354	1.341	1.326	1.311	1.296	1.280	1.264	1.248	1.229	1.210	1.192	1.174	1.154	1.135	1.115	1.095	1.074	1.054	1.031	1.010	0.989	0.966	0.945	0.922	0.901	0.879	0.856	0.835	0.812	0.789	0.768	0.746	0.724	0.702	0.681	0.661	0.641	0.620	0.601	0.582	0.564	0.545	0.528	0.511	0.494	0.478	0.461	0.448	0.432	0.419	0.406	0.394	0.381	0.372	0.361	0.352	0.342	0.335	0.328	0.320	0.314	0.310	0.305	0.301	0.298	0.294	0.291	0.289	0.288	0.286	0.285	0.285	0.285	0.285	0.285	0.285	0.288	0.288	0.289	0.291	0.291	0.294	0.295	0.296	0.299	0.301	0.302	0.305	0.306	0.308	0.310	0.311	0.314	0.315	0.318	0.318	0.319	0.320	0.321	0.322	0.322	0.324	0.322	0.322	0.322	0.321	0.321	0.321	0.320	0.319	0.316	0.314	0.312	0.309	0.305	0.302	0.299	0.295	0.289	0.285	0.280	0.274	0.268	0.260	0.254	0.246	0.239	0.230	0.221	0.212	0.204	0.194	0.185	0.175	0.165	0.155	0.145	0.134	0.124	0.112	0.102	0.091	0.081	0.070	0.060	0.049	0.039	0.028	0.018	0.008	-0.002	-0.012	-0.022	-0.032	-0.041	-0.050	-0.059	-0.066	-0.074	-0.081	-0.089	-0.095	-0.101	-0.106	-0.111	-0.116	-0.120	-0.124	-0.128	-0.130	-0.131	-0.134	-0.135	-0.136	-0.138	-0.139	-0.140	-0.140	-0.139	-0.140	-0.140	-0.140	-0.140	-0.140	-0.140	-0.141	-0.141	-0.142	-0.142	-0.145	-0.146	-0.149	-0.151	-0.154	-0.158	-0.161	-0.165	-0.170	-0.176	-0.181	-0.189	-0.196	-0.205	-0.214	-0.224	-0.232	-0.244	-0.255	-0.266	-0.278	-0.291	-0.305	-0.318	-0.331	-0.346	-0.360	-0.374	-0.390	-0.404	-0.419	-0.434	-0.448	-0.462	-0.476	-0.490	-0.504	-0.518	-0.530	-0.544	-0.556	-0.569	-0.580	-0.590	-0.601	-0.611	-0.620	-0.629	-0.636	-0.644	-0.650	-0.658	-0.664	-0.669	-0.674	-0.679	-0.682	-0.688	-0.691	-0.695	-0.700	-0.702	-0.706	-0.710	-0.714	-0.718	-0.721	-0.726	-0.730	-0.735	-0.739	-0.744	-0.749	-0.755	-0.759	-0.766	-0.771	-0.779	-0.786	-0.794	-0.801	-0.809	-0.819	-0.826	-0.835	-0.845	-0.854	-0.864	-0.871	-0.881	-0.890	-0.896	-0.905	-0.912	-0.919	-0.924	-0.929	-0.932	-0.935	-0.936	-0.938	-0.936	-0.932	-0.929	-0.924	-0.916	-0.908	-0.896	-0.882	-0.868	-0.851	-0.832	-0.811	-0.789	-0.764	-0.738	-0.708	-0.676	-0.644	-0.609	-0.571	-0.532	-0.491	-0.450	-0.405	-0.360	-0.312	-0.264	-0.215	-0.165	-0.114	-0.061	-0.009	0.045	0.098	0.151	0.206	0.260	0.314	0.368	0.419	0.470	0.521	0.571	0.620	0.665	0.710	0.755	0.798	0.838	0.875	0.911	0.946	0.978	1.009	1.035	1.061	1.085	1.105	1.122	1.140	1.154	1.166	1.175	1.182	1.189	1.192	1.195	1.194	1.192	1.189	1.184	1.176	1.169	1.160	1.150	1.139	1.128	1.114	1.101	1.086	1.072	1.058	1.041	1.026	1.010	0.995	0.981	0.966	0.951	0.936	0.922	0.910	0.896	0.884	0.872	0.861	0.850	0.840	0.830	0.821	0.814	0.806	0.800	0.794	0.789	0.784	0.779	0.775	0.770	0.766	0.764	0.760	0.758	0.755	0.752	0.749	0.746	0.744	0.742	0.739	0.736	0.734	0.731	0.730	0.726	0.724	0.721	0.719	0.716	0.712	0.711	0.708	0.704	0.701	0.698	0.695	0.691	0.689	0.686	0.684	0.681	0.679	0.678	0.676	0.675	0.675	0.675	0.675	0.676	0.676	0.679	0.680	0.684	0.686	0.690	0.692	0.698	0.702	0.709	0.715	0.720	0.729	0.735	0.742	0.751	0.759	0.768	0.778	0.786	0.795	0.802	0.812	0.820	0.829	0.838	0.845	0.852	0.859	0.866	0.871	0.878	0.882	0.886	0.889	0.892	0.892	0.894	0.892	0.892	0.889	0.885	0.881	0.875	0.870	0.861	0.854	0.845	0.835	0.824	0.811	0.800	0.786	0.774	0.760	0.745	0.730	0.715	0.701	0.685	0.670	0.655	0.640	0.626	0.610	0.596	0.584	0.571	0.558	0.546	0.535	0.526	0.518	0.509	0.502	0.498	0.492	0.489	0.488	0.486	0.485	0.486	0.489	0.492	0.498	0.504	0.510	0.519	0.528	0.538	0.549	0.560	0.572	0.586	0.599	0.614	0.628	0.644	0.660	0.675	0.690	0.706	0.722	0.739	0.754	0.770	0.785	0.800	0.815	0.829	0.842	0.856	0.869	0.880	0.891	0.902	0.910	0.919	0.926	0.932	0.939	0.944	0.946	0.949	0.952	0.954	0.954	0.954	0.952	0.950	0.946	0.944	0.939	0.934	0.928	0.922	0.915	0.909	0.901	0.895	0.886	0.880	0.871	0.865	0.858	0.851	0.844	0.838	0.832	0.826	0.821	0.816	0.812	0.810	0.808	0.806	0.804	0.804	0.804	0.805	0.808	0.810	0.814	0.819	0.822	0.829	0.836	0.844	0.851	0.861	0.870	0.880	0.890	0.901	0.914	0.925	0.938	0.950	0.962	0.975	0.989	1.002	1.016	1.029	1.041	1.054	1.066	1.078	1.088	1.099	1.109	1.118	1.125	1.134	1.140	1.145	1.150	1.154	1.156	1.159	1.159	1.159	1.158	1.156	1.152	1.149	1.145	1.140	1.134	1.126	1.119	1.111	1.101	1.092	1.081	1.071	1.060	1.049	1.038	1.026	1.015	1.004	0.991	0.980	0.969	0.958	0.948	0.935	0.926	0.916	0.906	0.896	0.889	0.880	0.874	0.868	0.861	0.858	0.854	0.850	0.849	0.846	0.846	0.846	0.846	0.848	0.849	0.852	0.855	0.859	0.864	0.869	0.875	0.880	0.886	0.892	0.900	0.908	0.915	0.922	0.931	0.940	0.946	0.955	0.962	0.970	0.978	0.985	0.992	0.999	1.005	1.010	1.016	1.021	1.026	1.030	1.034	1.038	1.040	1.042	1.042	1.044	1.045	1.045	1.044	1.042	1.041	1.040	1.038	1.034	1.030	1.026	1.022	1.016	1.011	1.006	1.000	0.992	0.988	0.980	0.972	0.966	0.959	0.951	0.944	0.936	0.928	0.920	0.911	0.902	0.894	0.885	0.876	0.866	0.859	0.849	0.841	0.831	0.821	0.811	0.801	0.791	0.779	0.768	0.756	0.742	0.730	0.718	0.704	0.691	0.676	0.661	0.646	0.631	0.615	0.599	0.581	0.564	0.546	0.528	0.507	0.489	0.469	0.448	0.425	0.404	0.381	0.358	0.334	0.309	0.284	0.260	0.234	0.206	0.180	0.154	0.128	0.099	0.072	0.045	0.018	-0.010	-0.036	-0.064	-0.089	-0.115	-0.141	-0.166	-0.191	-0.216	-0.239	-0.262	-0.285	-0.308	-0.328	-0.348	-0.366	-0.384	-0.401	-0.416	-0.431	-0.444	-0.456	-0.468	-0.476	-0.485	-0.494	-0.499	-0.504	-0.507	-0.510	-0.512	-0.512	-0.511	-0.509	-0.505	-0.501	-0.496	-0.490	-0.482	-0.475	-0.465	-0.455	-0.444	-0.431	-0.419	-0.408	-0.392	-0.380	-0.365	-0.352	-0.338	-0.324	-0.309	-0.295	-0.280	-0.265	-0.251	-0.238	-0.224	-0.210	-0.196	-0.184	-0.170	-0.159	-0.146	-0.134	-0.122	-0.111	-0.101	-0.091	-0.082	-0.072	-0.064	-0.055	-0.045	-0.038	-0.029	-0.021	-0.012	-0.004	0.004	0.011	0.020	0.029	0.038	0.045	0.054	0.062	0.071	0.081	0.090	0.100	0.109	0.120	0.129	0.140	0.151	0.161	0.172	0.184	0.195	0.205	0.216	0.226	0.236	0.249	0.259	0.268	0.278	0.286	0.295	0.302	0.310	0.316	0.320	0.324	0.326	0.328	0.326	0.324	0.321	0.315	0.309	0.300	0.289	0.278	0.264	0.248	0.229	0.210	0.188	0.165	0.141	0.114	0.085	0.054	0.022	-0.012	-0.049	-0.085	-0.124	-0.165	-0.206	-0.250	-0.295	-0.340	-0.385	-0.432	-0.480	-0.528	-0.576	-0.625	-0.672	-0.720	-0.769	-0.816	-0.862	-0.909	-0.954	-0.998	-1.041	-1.081	-1.122	-1.161	-1.198	-1.234	-1.266	-1.298	-1.328	-1.354	-1.378	-1.400	-1.421	-1.439	-1.454	-1.466	-1.476	-1.484	-1.490	-1.492	-1.494	-1.494	-1.491	-1.486	-1.480	-1.471	-1.462	-1.451	-1.438	-1.422	-1.408	-1.391	-1.374	-1.354	-1.335	-1.315	-1.294	-1.272	-1.251	-1.229	-1.208	-1.186	-1.164	-1.142	-1.122	-1.102	-1.082	-1.064	-1.045	-1.028	-1.010	-0.995	-0.980	-0.965	-0.951	-0.940	-0.929	-0.919	-0.909	-0.901	-0.894	-0.886	-0.880	-0.875	-0.871	-0.866	-0.862	-0.860	-0.856	-0.854	-0.852	-0.849	-0.846	-0.844	-0.840	-0.838	-0.832	-0.828	-0.821	-0.816	-0.809	-0.801	-0.790	-0.780	-0.769	-0.754	-0.740	-0.724	-0.706	-0.688	-0.669	-0.648	-0.624	-0.600	-0.574	-0.546	-0.516	-0.486	-0.455	-0.421	-0.389	-0.352	-0.316	-0.279	-0.240	-0.201	-0.161	-0.120	-0.080	-0.038	0.004	0.045	0.086	0.128	0.168	0.208	0.248	0.285	0.322	0.359	0.395	0.428	0.460	0.491	0.520	0.548	0.572	0.595	0.616	0.636	0.652	0.666	0.679	0.689	0.695	0.700	0.700	0.699	0.695	0.689	0.680	0.668	0.654	0.636	0.618	0.595	0.571	0.546	0.518	0.488	0.456	0.422	0.388	0.350	0.312	0.274	0.235	0.192	0.151	0.110	0.068	0.026	-0.016	-0.059	-0.101	-0.142	-0.182	-0.224	-0.261	-0.299	-0.335	-0.371	-0.404	-0.435	-0.466	-0.494	-0.520	-0.544	-0.566	-0.586	-0.605	-0.620	-0.634	-0.645	-0.654	-0.660	-0.665	-0.666	-0.666	-0.666	-0.661	-0.655	-0.648	-0.639	-0.628	-0.615	-0.600	-0.584	-0.566	-0.549	-0.530	-0.511	-0.490	-0.470	-0.449	-0.428	-0.405	-0.384	-0.362	-0.341	-0.320	-0.300	-0.280	-0.261	-0.241	-0.225	-0.208	-0.191	-0.176	-0.162	-0.149	-0.138	-0.126	-0.119	-0.110	-0.102	-0.096	-0.091	-0.088	-0.084	-0.081	-0.080	-0.079	-0.079	-0.079	-0.081	-0.082	-0.085	-0.088	-0.090	-0.091	-0.095	-0.098	-0.100	-0.101	-0.104	-0.105	-0.106	-0.108	-0.109	-0.109	-0.109	-0.109	-0.108	-0.106	-0.104	-0.101	-0.096	-0.092	-0.088	-0.082	-0.078	-0.071	-0.065	-0.058	-0.051	-0.044	-0.036	-0.029	-0.021	-0.015	-0.009	-0.001	0.005	0.011	0.015	0.020	0.024	0.026	0.029	0.030	0.030	0.029	0.026	0.024	0.019	0.014	0.006	-0.002	-0.011	-0.021	-0.032	-0.046	-0.061	-0.076	-0.092	-0.111	-0.131	-0.152	-0.174	-0.195	-0.219	-0.242	-0.268	-0.292	-0.319	-0.345	-0.371	-0.398	-0.426	-0.452	-0.479	-0.505	-0.532	-0.558	-0.582	-0.608	-0.631	-0.655	-0.678	-0.700	-0.720	-0.740	-0.758	-0.775	-0.790	-0.806	-0.820	-0.832	-0.844	-0.855	-0.864	-0.871	-0.878	-0.884	-0.889	-0.890	-0.892	-0.894	-0.894	-0.892	-0.891	-0.888	-0.884	-0.879	-0.874	-0.868	-0.860	-0.852	-0.845	-0.836	-0.828	-0.818	-0.809	-0.799	-0.789	-0.779	-0.769	-0.759	-0.749	-0.739	-0.729	-0.720	-0.709	-0.701	-0.692	-0.684	-0.675	-0.668	-0.661	-0.654	-0.648	-0.641	-0.635	-0.630	-0.625	-0.620	-0.616	-0.611	-0.608	-0.604	-0.600	-0.598	-0.595	-0.594	-0.591	-0.590	-0.588	-0.586	-0.586	-0.585	-0.584	-0.582	-0.582	-0.581	-0.579	-0.579	-0.578	-0.576	-0.575	-0.574	-0.574	-0.571	-0.570	-0.569	-0.568	-0.565	-0.564	-0.562	-0.561	-0.560	-0.558	-0.556	-0.555	-0.554	-0.552	-0.550	-0.550	-0.549	-0.546	-0.546	-0.546	-0.545	-0.544	-0.544	-0.544	-0.546	-0.546	-0.548	-0.550	-0.552	-0.556	-0.559	-0.562	-0.568	-0.572	-0.578	-0.582	-0.590	-0.596	-0.604	-0.612	-0.620	-0.630	-0.639	-0.649	-0.660	-0.670	-0.682	-0.695	-0.708	-0.721	-0.735	-0.748	-0.762	-0.778	-0.794	-0.810	-0.825	-0.841	-0.859	-0.876	-0.892	-0.911	-0.930	-0.949	-0.968	-0.986	-1.006	-1.025	-1.045	-1.065	-1.086	-1.106	-1.126	-1.148	-1.168	-1.189	-1.211	-1.231	-1.252	-1.275	-1.298	-1.319	-1.341	-1.364	-1.388	-1.410	-1.432	-1.456	-1.479	-1.501	-1.524	-1.548	-1.571	-1.596	-1.619	-1.644	-1.668	-1.690	-1.714	-1.739	-1.762	-1.785	-1.809	-1.832	-1.855	-1.878	-1.901	-1.924	-1.946	-1.966	-1.990	-2.010	-2.031	-2.054	-2.075	-2.095	-2.115	-2.135	-2.155	-2.175	-2.192	-2.211	-2.229	-2.245	-2.260	-2.276	-2.292	-2.305	-2.319	-2.332	-2.344	-2.355	-2.365	-2.374	-2.382	-2.389	-2.396	-2.400	-2.404	-2.408	-2.409	-2.409	-2.409	-2.406	-2.404	-2.399	-2.394	-2.385	-2.376	-2.368	-2.356	-2.342	-2.329	-2.312	-2.295	-2.276	-2.255	-2.232	-2.210	-2.185	-2.159	-2.130	-2.101	-2.070	-2.039	-2.004	-1.969	-1.932	-1.895	-1.856	-1.815	-1.774	-1.730	-1.686	-1.641	-1.595	-1.548	-1.500	-1.451	-1.402	-1.351	-1.301	-1.249	-1.198	-1.144	-1.091	-1.038	-0.984	-0.930	-0.876	-0.822	-0.769	-0.714	-0.660	-0.608	-0.555	-0.501	-0.449	-0.398	-0.346	-0.296	-0.248	-0.199	-0.151	-0.106	-0.061	-0.016	0.026	0.068	0.108	0.146	0.184	0.220	0.254	0.286	0.318	0.346	0.374	0.400	0.425	0.448	0.468	0.488	0.504	0.519	0.532	0.544	0.554	0.561	0.569	0.574	0.576	0.578	0.578	0.576	0.574	0.569	0.564	0.556	0.549	0.539	0.529	0.518	0.505	0.492	0.479	0.465	0.450	0.434	0.418	0.402	0.386	0.370	0.354	0.339	0.324	0.308	0.291	0.278	0.264	0.250	0.236	0.224	0.211	0.200	0.189	0.181	0.171	0.162	0.156	0.151	0.146	0.142	0.139	0.136	0.136	0.136	0.136	0.138	0.139	0.140	0.144	0.148	0.150	0.155	0.160	0.164	0.169	0.174	0.179	0.184	0.188	0.192	0.198	0.201	0.204	0.206	0.209	0.211	0.212	0.212	0.212	0.211	0.209	0.206	0.201	0.198	0.190	0.182	0.175	0.168	0.158	0.148	0.135	0.124	0.111	0.098	0.085	0.070	0.055	0.040	0.024	0.009	-0.006	-0.022	-0.039	-0.055	-0.071	-0.086	-0.101	-0.116	-0.131	-0.145	-0.159	-0.172	-0.185	-0.200	-0.211	-0.224	-0.235	-0.246	-0.258	-0.268	-0.278	-0.288	-0.295	-0.305	-0.312	-0.321	-0.329	-0.338	-0.345	-0.352	-0.360	-0.368	-0.376	-0.385	-0.394	-0.402	-0.412	-0.424	-0.435	-0.448	-0.460	-0.474	-0.488	-0.502	-0.519	-0.536	-0.554	-0.575	-0.595	-0.615	-0.638	-0.660	-0.684	-0.708	-0.734	-0.760	-0.786	-0.815	-0.842	-0.872	-0.901	-0.931	-0.960	-0.991	-1.021	-1.050	-1.079	-1.108	-1.136	-1.164	-1.190	-1.216	-1.241	-1.265	-1.288	-1.309	-1.328	-1.346	-1.360	-1.375	-1.386	-1.398	-1.405	-1.412	-1.416	-1.418	-1.416	-1.414	-1.410	-1.404	-1.394	-1.384	-1.370	-1.355	-1.338	-1.319	-1.299	-1.276	-1.251	-1.226	-1.200	-1.172	-1.144	-1.114	-1.084	-1.052	-1.020	-0.988	-0.954	-0.921	-0.889	-0.856	-0.824	-0.792	-0.761	-0.732	-0.702	-0.675	-0.648	-0.622	-0.598	-0.574	-0.552	-0.531	-0.511	-0.494	-0.476	-0.462	-0.448	-0.435	-0.425	-0.415	-0.408	-0.400	-0.395	-0.390	-0.386	-0.384	-0.381	-0.380	-0.380	-0.380	-0.379	-0.380	-0.380	-0.381	-0.381	-0.381	-0.381	-0.381	-0.380	-0.379	-0.378	-0.372	-0.370	-0.365	-0.359	-0.350	-0.342	-0.332	-0.322	-0.311	-0.299	-0.285	-0.270	-0.254	-0.238	-0.220	-0.202	-0.184	-0.164	-0.144	-0.124	-0.102	-0.081	-0.061	-0.040	-0.020	0.001	0.021	0.041	0.061	0.081	0.100	0.118	0.134	0.149	0.162	0.175	0.188	0.198	0.205	0.211	0.218	0.221	0.222	0.225	0.224	0.221	0.219	0.214	0.208	0.199	0.190	0.180	0.169	0.156	0.142	0.128	0.112	0.098	0.080	0.064	0.048	0.030	0.012	-0.005	-0.021	-0.039	-0.055	-0.070	-0.086	-0.100	-0.114	-0.126	-0.138	-0.149	-0.158	-0.165	-0.171	-0.178	-0.181	-0.184	-0.185	-0.185	-0.184	-0.180	-0.175	-0.169	-0.162	-0.154	-0.144	-0.132	-0.120	-0.108	-0.092	-0.078	-0.062	-0.045	-0.028	-0.009	0.009	0.028	0.048	0.068	0.086	0.105	0.125	0.144	0.164	0.181	0.201	0.219	0.238	0.254	0.271	0.285	0.300	0.315	0.328	0.339	0.350	0.360	0.368	0.375	0.382	0.388	0.391	0.394	0.395	0.395	0.394	0.392	0.389	0.385	0.380	0.374	0.366	0.358	0.349	0.338	0.326	0.314	0.301	0.288	0.272	0.258	0.242	0.226	0.210	0.194	0.176	0.160	0.141	0.124	0.106	0.090	0.072	0.056	0.039	0.021	0.006	-0.010	-0.025	-0.039	-0.052	-0.065	-0.079	-0.090	-0.102	-0.112	-0.122	-0.131	-0.140	-0.148	-0.155	-0.161	-0.168	-0.172	-0.176	-0.180	-0.184	-0.185	-0.188	-0.189	-0.189	-0.189	-0.189	-0.189	-0.189	-0.189	-0.188	-0.188	-0.186	-0.188	-0.186	-0.188	-0.189	-0.190	-0.191	-0.192	-0.196	-0.199	-0.204	-0.209	-0.216	-0.222	-0.231	-0.241	-0.251	-0.264	-0.276	-0.289	-0.305	-0.320	-0.338	-0.355	-0.374	-0.394	-0.416	-0.438	-0.460	-0.485	-0.510	-0.535	-0.564	-0.590	-0.619	-0.648	-0.678	-0.708	-0.738	-0.769	-0.800	-0.830	-0.862	-0.895	-0.926	-0.959	-0.990	-1.022	-1.054	-1.085	-1.116	-1.148	-1.179	-1.209	-1.238	-1.266	-1.295	-1.322	-1.351	-1.378	-1.402	-1.428	-1.451	-1.475	-1.499	-1.521	-1.542	-1.564	-1.582	-1.602	-1.621	-1.639	-1.658	-1.674	-1.690	-1.706	-1.721	-1.734	-1.749	-1.761	-1.774	-1.785	-1.795	-1.805	-1.815	-1.824	-1.831	-1.838	-1.845	-1.851	-1.856	-1.860	-1.864	-1.866	-1.870	-1.870	-1.870	-1.870	-1.869	-1.868	-1.865	-1.861	-1.856	-1.851	-1.844	-1.836	-1.828	-1.816	-1.806	-1.792	-1.780	-1.765	-1.750	-1.732	-1.714	-1.695	-1.674	-1.652	-1.629	-1.604	-1.578	-1.550	-1.521	-1.491	-1.460	-1.428	-1.392	-1.358	-1.320	-1.282	-1.242	-1.202	-1.161	-1.119	-1.075	-1.030	-0.985	-0.938	-0.889	-0.840	-0.790	-0.740	-0.688	-0.635	-0.581	-0.528	-0.472	-0.418	-0.361	-0.304	-0.249	-0.191	-0.134	-0.075	-0.018	0.040	0.098	0.155	0.212	0.269	0.326	0.381	0.438	0.491	0.545	0.599	0.651	0.702	0.752	0.801	0.849	0.895	0.940	0.982	1.025	1.066	1.104	1.141	1.178	1.210	1.242	1.271	1.300	1.326	1.350	1.372	1.392	1.412	1.429	1.445	1.458	1.470	1.481	1.489	1.496	1.502	1.506	1.510	1.511	1.514	1.514	1.514	1.511	1.509	1.506	1.502	1.499	1.494	1.489	1.486	1.481	1.478	1.475	1.471	1.471	1.470	1.471	1.474	1.476	1.480	1.486	1.491	1.499	1.509	1.519	1.531	1.545	1.560	1.576	1.595	1.615	1.635	1.659	1.682	1.708	1.735	1.761	1.790	1.820	1.851	1.882	1.915	1.946	1.981	2.014	2.047	2.082	2.115	2.150	2.181	2.214	2.248	2.279	2.309	2.338	2.368	2.394	2.421	2.446	2.469	2.490	2.511	2.529	2.545	2.561	2.574	2.584	2.594	2.601	2.608	2.612	2.614	2.615	2.614	2.611	2.608	2.601	2.594	2.586	2.576	2.566	2.552	2.540	2.525	2.511	2.495	2.479	2.462	2.444	2.426	2.409	2.390	2.371	2.352	2.335	2.318	2.299	2.284	2.266	2.251	2.236	2.222	2.208	2.195	2.184	2.172	2.162	2.154	2.145	2.138	2.130	2.125	2.120	2.116	2.114	2.110	2.110	2.109	2.109	2.109	2.110	2.112	2.114	2.118	2.120	2.124	2.126	2.130	2.132	2.138	2.141	2.144	2.148	2.151	2.154	2.155	2.156	2.159	2.160	2.161	2.160	2.160	2.158	2.156	2.152	2.150	2.145	2.140	2.135	2.129	2.121	2.112	2.105	2.094	2.084	2.072	2.061	2.049	2.035	2.022	2.009	1.995	1.980	1.966	1.951	1.938	1.924	1.910	1.895	1.881	1.868	1.856	1.844	1.834	1.822	1.814	1.805	1.800	1.795	1.791	1.789	1.789	1.790	1.792	1.796	1.802	1.811	1.822	1.835	1.850	1.866	1.886	1.909	1.932	1.958	1.986	2.016	2.049	2.085	2.122	2.161	2.201	2.245	2.290	2.336	2.385	2.435	2.486	2.539	2.592	2.648	2.704	2.760	2.816	2.874	2.931	2.990	3.046	3.104	3.160	3.216	3.270	3.325	3.378	3.429	3.480	3.528	3.574	3.619	3.660	3.700	3.738	3.772	3.804	3.834	3.859	3.881	3.901	3.918	3.931	3.941	3.949	3.952	3.952	3.950	3.944	3.935	3.922	3.908	3.890	3.869	3.845	3.819	3.790	3.760	3.726	3.691	3.654	3.615	3.575	3.534	3.490	3.446	3.401	3.355	3.309	3.262	3.215	3.168	3.121	3.072	3.026	2.979	2.932	2.886	2.840	2.796	2.752	2.710	2.668	2.626	2.586	2.546	2.508	2.471	2.436	2.401	2.366	2.332	2.300	2.270	2.239	2.210	2.181	2.154	2.128	2.101	2.075	2.050	2.025	2.000	1.976	1.952	1.928	1.904	1.880	1.856	1.832	1.809	1.784	1.761	1.736	1.712	1.688	1.664	1.639	1.614	1.590	1.564	1.540	1.516	1.491	1.466	1.441	1.418	1.395	1.371	1.349	1.326	1.306	1.285	1.265	1.246	1.228	1.210	1.194	1.179	1.165	1.152	1.141	1.130	1.122	1.115	1.110	1.106	1.102	1.101	1.101	1.104	1.105	1.110	1.114	1.120	1.128	1.136	1.146	1.156	1.168	1.179	1.192	1.206	1.220	1.235	1.251	1.266	1.282	1.299	1.314	1.330	1.345	1.361	1.375	1.390	1.405	1.419	1.431	1.445	1.456	1.468	1.479	1.488	1.496	1.502	1.509	1.515	1.520	1.521	1.524	1.526	1.525	1.524	1.521	1.519	1.514	1.509	1.502	1.495	1.488	1.480	1.471	1.460	1.450	1.439	1.426	1.415	1.402	1.389	1.376	1.362	1.348	1.334	1.320	1.305	1.290	1.276	1.262	1.249	1.235	1.221	1.208	1.196	1.184	1.171	1.160	1.150	1.140	1.130	1.121	1.112	1.105	1.096	1.090	1.084	1.078	1.072	1.069	1.066	1.062	1.060	1.059	1.058	1.058	1.058	1.058	1.059	1.060	1.064	1.066	1.069	1.072	1.076	1.082	1.086	1.091	1.096	1.101	1.108	1.112	1.118	1.122	1.129	1.134	1.138	1.141	1.144	1.146	1.148	1.149	1.150	1.149	1.148	1.145	1.142	1.138	1.131	1.126	1.118	1.109	1.100	1.089	1.076	1.064	1.049	1.034	1.016	0.998	0.979	0.959	0.938	0.916	0.892	0.869	0.844	0.819	0.792	0.768	0.741	0.714	0.688	0.659	0.631	0.602	0.575	0.546	0.519	0.491	0.465	0.438	0.411	0.384	0.359	0.334	0.309	0.284	0.260	0.235	0.212	0.190	0.168	0.145	0.124	0.102	0.082	0.061	0.041	0.021	0.001	-0.019	-0.039	-0.058	-0.078	-0.098	-0.116	-0.136	-0.155	-0.176	-0.196	-0.218	-0.239	-0.261	-0.284	-0.305	-0.329	-0.351	-0.376	-0.400	-0.425	-0.449	-0.474	-0.499	-0.525	-0.550	-0.575	-0.600	-0.626	-0.650	-0.675	-0.699	-0.722	-0.745	-0.768	-0.789	-0.809	-0.829	-0.848	-0.864	-0.880	-0.895	-0.908	-0.920	-0.930	-0.938	-0.944	-0.949	-0.951	-0.952	-0.952	-0.949	-0.944	-0.938	-0.929	-0.919	-0.906	-0.892	-0.876	-0.859	-0.839	-0.819	-0.795	-0.771	-0.745	-0.718	-0.689	-0.659	-0.628	-0.595	-0.561	-0.526	-0.492	-0.456	-0.420	-0.385	-0.348	-0.310	-0.272	-0.235	-0.198	-0.160	-0.124	-0.088	-0.051	-0.015	0.020	0.054	0.088	0.119	0.151	0.181	0.210	0.239	0.265	0.291	0.315	0.338	0.360	0.380	0.400	0.418	0.434	0.448	0.461	0.474	0.484	0.492	0.500	0.507	0.511	0.515	0.516	0.516	0.516	0.515	0.511	0.507	0.502	0.496	0.489	0.479	0.470	0.460	0.450	0.436	0.424	0.410	0.396	0.381	0.366	0.350	0.335	0.318	0.302	0.285	0.268	0.251	0.235	0.218	0.201	0.184	0.169	0.151	0.135	0.120	0.105	0.090	0.076	0.062	0.050	0.039	0.026	0.016	0.008	-0.002	-0.010	-0.018	-0.022	-0.030	-0.032	-0.038	-0.040	-0.041	-0.044	-0.044	-0.044	-0.042	-0.041	-0.039	-0.036	-0.034	-0.029	-0.025	-0.020	-0.014	-0.008	0.000	0.006	0.015	0.021	0.030	0.038	0.046	0.054	0.064	0.071	0.080	0.089	0.096	0.105	0.112	0.120	0.129	0.136	0.141	0.149	0.155	0.160	0.166	0.171	0.176	0.180	0.182	0.185	0.188	0.189	0.189	0.189	0.188	0.186	0.184	0.179	0.175	0.170	0.164	0.156	0.148	0.139	0.128	0.115	0.102	0.089	0.074	0.058	0.039	0.020	0.001	-0.020	-0.042	-0.064	-0.089	-0.114	-0.139	-0.166	-0.194	-0.222	-0.252	-0.284	-0.315	-0.346	-0.380	-0.412	-0.446	-0.480	-0.516	-0.550	-0.585	-0.620	-0.654	-0.689	-0.724	-0.756	-0.790	-0.822	-0.854	-0.884	-0.912	-0.940	-0.966	-0.991	-1.014	-1.036	-1.056	-1.074	-1.090	-1.105	-1.118	-1.126	-1.135	-1.140	-1.142	-1.144	-1.140	-1.136	-1.130	-1.120	-1.110	-1.095	-1.079	-1.060	-1.040	-1.015	-0.990	-0.962	-0.932	-0.901	-0.868	-0.832	-0.796	-0.758	-0.718	-0.676	-0.632	-0.589	-0.544	-0.498	-0.451	-0.404	-0.356	-0.308	-0.258	-0.209	-0.159	-0.111	-0.061	-0.011	0.038	0.085	0.134	0.182	0.230	0.276	0.322	0.368	0.411	0.455	0.496	0.538	0.579	0.616	0.655	0.691	0.728	0.761	0.794	0.825	0.856	0.885	0.914	0.941	0.966	0.991	1.014	1.036	1.056	1.075	1.094	1.111	1.128	1.142	1.155	1.169	1.179	1.189	1.199	1.206	1.214	1.219	1.224	1.228	1.230	1.232	1.232	1.231	1.230	1.228	1.224	1.219	1.214	1.206	1.199	1.189	1.180	1.170	1.158	1.146	1.132	1.118	1.102	1.086	1.070	1.052	1.034	1.015	0.995	0.975	0.954	0.932	0.910	0.888	0.865	0.841	0.819	0.796	0.772	0.748	0.724	0.700	0.676	0.652	0.628	0.605	0.581	0.558	0.536	0.514	0.492	0.471	0.451	0.430	0.411	0.394	0.376	0.360	0.344	0.329	0.314	0.301	0.290	0.279	0.269	0.259	0.251	0.244	0.236	0.231	0.228	0.222	0.220	0.219	0.216	0.216	0.218	0.219	0.220	0.222	0.225	0.229	0.234	0.236	0.241	0.246	0.251	0.256	0.261	0.265	0.269	0.274	0.278	0.281	0.285	0.288	0.290	0.292	0.294	0.294	0.295	0.295	0.294	0.292	0.290	0.286	0.285	0.280	0.275	0.271	0.265	0.260	0.252	0.246	0.239	0.231	0.222	0.215	0.208	0.198	0.189	0.179	0.169	0.159	0.150	0.140	0.130	0.120	0.111	0.102	0.094	0.085	0.076	0.068	0.060	0.052	0.045	0.039	0.032	0.028	0.021	0.016	0.011	0.008	0.004	0.001	-0.002	-0.005	-0.006	-0.009	-0.010	-0.011	-0.010	-0.010	-0.010	-0.009	-0.008	-0.006	-0.005	-0.002	0.000	0.002	0.005	0.009	0.011	0.015	0.018	0.021	0.025	0.029	0.032	0.036	0.040	0.044	0.048	0.051	0.055	0.058	0.061	0.065	0.069	0.072	0.076	0.080	0.084	0.088	0.091	0.095	0.099	0.101	0.105	0.109	0.111	0.115	0.119	0.122	0.125	0.128	0.130	0.134	0.136	0.139	0.141	0.145	0.148	0.150	0.152	0.155	0.156	0.160	0.161	0.164	0.164	0.166	0.168	0.168	0.168	0.169	0.168	0.168	0.168	0.165	0.164	0.161	0.159	0.156	0.152	0.150	0.146	0.141	0.138	0.132	0.128	0.122	0.116	0.109	0.104	0.096	0.091	0.084	0.076	0.070	0.062	0.055	0.048	0.040	0.031	0.024	0.018	0.009	0.000	-0.009	-0.016	-0.025	-0.032	-0.041	-0.049	-0.058	-0.065	-0.072	-0.080	-0.089	-0.098	-0.105	-0.112	-0.121	-0.130	-0.140	-0.149	-0.158	-0.168	-0.178	-0.189	-0.199	-0.211	-0.225	-0.238	-0.251	-0.265	-0.280	-0.295	-0.311	-0.329	-0.344	-0.362	-0.381	-0.400	-0.420	-0.440	-0.461	-0.484	-0.506	-0.530	-0.552	-0.576	-0.601	-0.625	-0.650	-0.676	-0.700	-0.725	-0.750	-0.775	-0.799	-0.821	-0.845	-0.866	-0.888	-0.908	-0.926	-0.942	-0.959	-0.974	-0.986	-0.996	-1.005	-1.011	-1.018	-1.019	-1.019	-1.016	-1.011	-1.004	-0.994	-0.980	-0.964	-0.946	-0.924	-0.900	-0.872	-0.842	-0.810	-0.774	-0.735	-0.694	-0.650	-0.604	-0.555	-0.504	-0.450	-0.395	-0.338	-0.279	-0.219	-0.156	-0.092	-0.029	0.036	0.102	0.169	0.235	0.302	0.369	0.434	0.499	0.564	0.626	0.690	0.750	0.810	0.868	0.924	0.978	1.030	1.079	1.126	1.170	1.211	1.250	1.286	1.319	1.350	1.376	1.400	1.422	1.440	1.456	1.469	1.479	1.486	1.490	1.490	1.489	1.485	1.480	1.470	1.461	1.449	1.435	1.419	1.401	1.384	1.364	1.342	1.321	1.298	1.276	1.251	1.228	1.204	1.179	1.155	1.131	1.109	1.085	1.062	1.041	1.021	1.001	0.981	0.962	0.946	0.930	0.915	0.901	0.889	0.878	0.868	0.860	0.852	0.845	0.840	0.836	0.832	0.830	0.829	0.829	0.830	0.831	0.832	0.836	0.839	0.845	0.849	0.854	0.860	0.868	0.874	0.881	0.889	0.898	0.905	0.914	0.921	0.930	0.939	0.948	0.955	0.965	0.972	0.981	0.989	0.999	1.008	1.016	1.026	1.035	1.044	1.054	1.064	1.071	1.081	1.091	1.100	1.110	1.120	1.129	1.139	1.149	1.158	1.169	1.179	1.188	1.198	1.208	1.218	1.228	1.238	1.248	1.259	1.268	1.276	1.286	1.295	1.304	1.311	1.319	1.326	1.332	1.338	1.341	1.346	1.349	1.351	1.352	1.352	1.351	1.350	1.346	1.341	1.335	1.329	1.319	1.310	1.299	1.286	1.271	1.256	1.239	1.221	1.201	1.181	1.160	1.138	1.114	1.089	1.064	1.038	1.010	0.982	0.952	0.924	0.895	0.865	0.835	0.805	0.774	0.745	0.715	0.685	0.656	0.629	0.600	0.574	0.549	0.524	0.500	0.479	0.458	0.438	0.420	0.404	0.389	0.376	0.365	0.355	0.348	0.341	0.338	0.336	0.335	0.338	0.341	0.346	0.352	0.360	0.371	0.380	0.392	0.408	0.421	0.438	0.454	0.471	0.490	0.507	0.528	0.549	0.568	0.589	0.610	0.631	0.652	0.672	0.694	0.714	0.734	0.752	0.770	0.788	0.802	0.818	0.832	0.845	0.856	0.869	0.879	0.886	0.895	0.901	0.906	0.910	0.912	0.914	0.914	0.912	0.910	0.906	0.904	0.898	0.892	0.886	0.879	0.871	0.862	0.854	0.844	0.836	0.828	0.818	0.809	0.799	0.791	0.782	0.775	0.768	0.760	0.755	0.749	0.744	0.739	0.736	0.732	0.731	0.730	0.730	0.731	0.731	0.735	0.738	0.742	0.748	0.755	0.761	0.768	0.776	0.784	0.795	0.804	0.814	0.824	0.836	0.846	0.858	0.869	0.881	0.892	0.904	0.915	0.926	0.936	0.946	0.955	0.964	0.971	0.978	0.984	0.989	0.992	0.996	0.998	0.999	0.999	0.998	0.995	0.991	0.986	0.981	0.975	0.968	0.961	0.951	0.942	0.932	0.921	0.910	0.899	0.886	0.872	0.859	0.846	0.832	0.819	0.805	0.791	0.780	0.765	0.752	0.740	0.728	0.716	0.705	0.694	0.685	0.676	0.669	0.661	0.655	0.650	0.646	0.645	0.644	0.644	0.645	0.648	0.651	0.656	0.662	0.669	0.678	0.686	0.698	0.708	0.720	0.732	0.746	0.760	0.775	0.790	0.806	0.822	0.839	0.856	0.872	0.890	0.906	0.922	0.939	0.955	0.971	0.986	1.001	1.016	1.030	1.044	1.056	1.069	1.080	1.090	1.099	1.108	1.114	1.120	1.126	1.129	1.131	1.134	1.135	1.134	1.134	1.131	1.129	1.124	1.119	1.112	1.105	1.098	1.088	1.078	1.069	1.058	1.046	1.034	1.022	1.009	0.998	0.982	0.970	0.956	0.942	0.929	0.914	0.900	0.885	0.872	0.858	0.845	0.830	0.818	0.805	0.791	0.779	0.766	0.754	0.741	0.729	0.716	0.704	0.691	0.679	0.666	0.654	0.640	0.628	0.614	0.601	0.586	0.571	0.556	0.542	0.526	0.511	0.495	0.479	0.461	0.444	0.426	0.408	0.388	0.369	0.346	0.325	0.302	0.280	0.256	0.232	0.206	0.181	0.156	0.129	0.101	0.075	0.046	0.018	-0.010	-0.039	-0.066	-0.094	-0.122	-0.150	-0.178	-0.205	-0.231	-0.258	-0.284	-0.308	-0.332	-0.355	-0.378	-0.399	-0.420	-0.439	-0.456	-0.472	-0.489	-0.501	-0.515	-0.526	-0.535	-0.544	-0.550	-0.555	-0.559	-0.561	-0.561	-0.560	-0.559	-0.555	-0.550	-0.544	-0.535	-0.525	-0.515	-0.502	-0.489	-0.475	-0.460	-0.442	-0.425	-0.406	-0.389	-0.369	-0.350	-0.330	-0.310	-0.289	-0.269	-0.249	-0.229	-0.208	-0.188	-0.169	-0.148	-0.129	-0.110	-0.091	-0.072	-0.056	-0.039	-0.022	-0.008	0.009	0.022	0.036	0.049	0.061	0.074	0.085	0.096	0.108	0.116	0.126	0.135	0.145	0.154	0.161	0.170	0.176	0.185	0.191	0.200	0.206	0.214	0.221	0.228	0.235	0.242	0.249	0.256	0.262	0.270	0.278	0.284	0.291	0.296	0.304	0.310	0.315	0.321	0.326	0.330	0.335	0.340	0.344	0.348	0.349	0.351	0.351	0.351	0.350	0.346	0.344	0.338	0.331	0.321	0.312	0.300	0.286	0.271	0.252	0.235	0.214	0.191	0.166	0.139	0.111	0.081	0.050	0.016	-0.019	-0.055	-0.094	-0.132	-0.175	-0.218	-0.261	-0.305	-0.351	-0.399	-0.448	-0.496	-0.545	-0.595	-0.645	-0.694	-0.744	-0.794	-0.842	-0.891	-0.940	-0.986	-1.034	-1.079	-1.122	-1.166	-1.208	-1.248	-1.286	-1.324	-1.359	-1.391	-1.422	-1.450	-1.478	-1.501	-1.522	-1.542	-1.559	-1.574	-1.586	-1.596	-1.604	-1.610	-1.615	-1.616	-1.618	-1.615	-1.614	-1.609	-1.602	-1.595	-1.586	-1.576	-1.565	-1.552	-1.539	-1.525	-1.511	-1.495	-1.481	-1.465	-1.449	-1.434	-1.418	-1.402	-1.386	-1.372	-1.358	-1.345	-1.331	-1.318	-1.305	-1.294	-1.282	-1.272	-1.264	-1.255	-1.248	-1.240	-1.234	-1.229	-1.225	-1.220	-1.218	-1.215	-1.212	-1.211	-1.210	-1.209	-1.208	-1.206	-1.206	-1.206	-1.205	-1.204	-1.202	-1.202	-1.199	-1.196	-1.192	-1.189	-1.182	-1.178	-1.169	-1.161	-1.151	-1.140	-1.126	-1.114	-1.099	-1.081	-1.065	-1.045	-1.026	-1.004	-0.980	-0.956	-0.930	-0.902	-0.874	-0.844	-0.812	-0.781	-0.748	-0.714	-0.679	-0.644	-0.606	-0.569	-0.530	-0.492	-0.454	-0.414	-0.375	-0.334	-0.295	-0.255	-0.216	-0.179	-0.140	-0.104	-0.068	-0.032	0.001	0.034	0.065	0.095	0.121	0.149	0.172	0.195	0.216	0.234	0.250	0.264	0.275	0.285	0.292	0.298	0.299	0.298	0.295	0.289	0.281	0.271	0.258	0.242	0.225	0.204	0.182	0.158	0.132	0.102	0.074	0.041	0.008	-0.026	-0.064	-0.101	-0.140	-0.180	-0.220	-0.260	-0.302	-0.344	-0.385	-0.428	-0.468	-0.509	-0.549	-0.589	-0.628	-0.665	-0.701	-0.735	-0.768	-0.799	-0.828	-0.855	-0.880	-0.904	-0.925	-0.944	-0.961	-0.975	-0.986	-0.995	-1.001	-1.005	-1.008	-1.008	-1.004	-1.000	-0.992	-0.982	-0.970	-0.958	-0.942	-0.925	-0.906	-0.886	-0.864	-0.842	-0.819	-0.794	-0.769	-0.744	-0.716	-0.690	-0.664	-0.638	-0.611	-0.585	-0.561	-0.536	-0.511	-0.489	-0.466	-0.446	-0.426	-0.408	-0.390	-0.374	-0.360	-0.348	-0.336	-0.326	-0.319	-0.311	-0.306	-0.301	-0.299	-0.296	-0.296	-0.296	-0.298	-0.299	-0.304	-0.308	-0.311	-0.318	-0.322	-0.328	-0.332	-0.339	-0.344	-0.350	-0.355	-0.360	-0.362	-0.368	-0.371	-0.374	-0.375	-0.378	-0.378	-0.378	-0.376	-0.375	-0.372	-0.369	-0.365	-0.360	-0.355	-0.349	-0.341	-0.334	-0.326	-0.319	-0.309	-0.300	-0.292	-0.282	-0.274	-0.266	-0.258	-0.250	-0.242	-0.236	-0.230	-0.226	-0.221	-0.219	-0.218	-0.216	-0.218	-0.221	-0.225	-0.230	-0.238	-0.245	-0.256	-0.268	-0.281	-0.296	-0.314	-0.332	-0.354	-0.375	-0.399	-0.424	-0.451	-0.478	-0.507	-0.538	-0.569	-0.601	-0.634	-0.666	-0.701	-0.735	-0.770	-0.805	-0.839	-0.875	-0.909	-0.944	-0.979	-1.011	-1.045	-1.078	-1.109	-1.140	-1.169	-1.196	-1.222	-1.249	-1.272	-1.296	-1.316	-1.336	-1.355	-1.372	-1.386	-1.400	-1.411	-1.422	-1.431	-1.439	-1.444	-1.448	-1.451	-1.452	-1.451	-1.450	-1.448	-1.442	-1.438	-1.431	-1.422	-1.415	-1.405	-1.395	-1.384	-1.371	-1.359	-1.346	-1.334	-1.321	-1.306	-1.294	-1.279	-1.266	-1.251	-1.238	-1.224	-1.210	-1.196	-1.182	-1.170	-1.159	-1.148	-1.136	-1.125	-1.114	-1.104	-1.095	-1.085	-1.078	-1.069	-1.062	-1.054	-1.048	-1.042	-1.036	-1.031	-1.026	-1.022	-1.018	-1.014	-1.011	-1.009	-1.006	-1.004	-1.002	-1.000	-0.998	-0.995	-0.994	-0.992	-0.991	-0.989	-0.986	-0.985	-0.984	-0.982	-0.981	-0.979	-0.976	-0.975	-0.972	-0.971	-0.969	-0.968	-0.965	-0.964	-0.960	-0.958	-0.956	-0.954	-0.952	-0.950	-0.949	-0.948	-0.945	-0.945	-0.944	-0.944	-0.944	-0.944	-0.945	-0.945	-0.946	-0.948	-0.951	-0.952	-0.956	-0.961	-0.965	-0.970	-0.976	-0.982	-0.990	-0.998	-1.006	-1.015	-1.025	-1.034	-1.046	-1.056	-1.069	-1.080	-1.092	-1.106	-1.120	-1.134	-1.149	-1.162	-1.178	-1.192	-1.208	-1.224	-1.239	-1.255	-1.270	-1.286	-1.302	-1.319	-1.334	-1.351	-1.365	-1.381	-1.396	-1.411	-1.426	-1.441	-1.455	-1.469	-1.482	-1.496	-1.509	-1.521	-1.534	-1.546	-1.558	-1.570	-1.581	-1.594	-1.605	-1.616	-1.628	-1.639	-1.649	-1.661	-1.671	-1.682	-1.692	-1.702	-1.714	-1.724	-1.735	-1.745	-1.756	-1.766	-1.778	-1.788	-1.800	-1.810	-1.820	-1.831	-1.844	-1.854	-1.866	-1.878	-1.890	-1.901	-1.914	-1.926	-1.940	-1.954	-1.968	-1.981	-1.996	-2.010	-2.025	-2.039	-2.054	-2.068	-2.082	-2.098	-2.111	-2.126	-2.140	-2.155	-2.170	-2.184	-2.199	-2.212	-2.225	-2.239	-2.251	-2.265	-2.276	-2.288	-2.298	-2.309	-2.319	-2.329	-2.336	-2.345	-2.351	-2.356	-2.361	-2.365	-2.369	-2.370	-2.371	-2.370	-2.369	-2.365	-2.361	-2.354	-2.346	-2.338	-2.326	-2.314	-2.300	-2.284	-2.268	-2.249	-2.226	-2.205	-2.181	-2.155	-2.128	-2.099	-2.068	-2.036	-2.002	-1.966	-1.929	-1.890	-1.850	-1.809	-1.765	-1.719	-1.674	-1.626	-1.579	-1.530	-1.479	-1.428	-1.375	-1.321	-1.269	-1.214	-1.160	-1.105	-1.050	-0.995	-0.940	-0.884	-0.830	-0.775	-0.720	-0.666	-0.614	-0.560	-0.510	-0.459	-0.409	-0.360	-0.312	-0.268	-0.222	-0.179	-0.136	-0.098	-0.059	-0.022	0.012	0.045	0.075	0.104	0.130	0.155	0.179	0.200	0.219	0.236	0.250	0.262	0.274	0.282	0.290	0.294	0.298	0.299	0.298	0.295	0.291	0.285	0.278	0.269	0.259	0.248	0.234	0.220	0.205	0.189	0.171	0.154	0.135	0.118	0.099	0.079	0.060	0.041	0.022	0.004	-0.014	-0.032	-0.050	-0.066	-0.084	-0.100	-0.115	-0.129	-0.142	-0.155	-0.168	-0.178	-0.186	-0.195	-0.201	-0.209	-0.212	-0.215	-0.218	-0.218	-0.216	-0.215	-0.211	-0.208	-0.201	-0.195	-0.188	-0.180	-0.169	-0.160	-0.149	-0.136	-0.124	-0.112	-0.099	-0.084	-0.071	-0.058	-0.042	-0.029	-0.015	-0.002	0.011	0.024	0.036	0.048	0.058	0.066	0.075	0.082	0.089	0.094	0.099	0.101	0.102	0.102	0.101	0.099	0.095	0.090	0.084	0.075	0.066	0.055	0.045	0.032	0.019	0.004	-0.012	-0.029	-0.046	-0.065	-0.084	-0.104	-0.124	-0.144	-0.165	-0.186	-0.206	-0.229	-0.251	-0.271	-0.294	-0.316	-0.338	-0.359	-0.379	-0.399	-0.420	-0.439	-0.458	-0.476	-0.496	-0.514	-0.530	-0.548	-0.561	-0.578	-0.592	-0.606	-0.620	-0.634	-0.646	-0.660	-0.672	-0.684	-0.698	-0.709	-0.721	-0.732	-0.745	-0.758	-0.770	-0.782	-0.796	-0.809	-0.824	-0.838	-0.851	-0.866	-0.881	-0.898	-0.911	-0.929	-0.945	-0.961	-0.980	-0.998	-1.018	-1.036	-1.055	-1.074	-1.094	-1.114	-1.132	-1.152	-1.171	-1.191	-1.210	-1.228	-1.246	-1.262	-1.280	-1.295	-1.309	-1.322	-1.334	-1.345	-1.354	-1.361	-1.369	-1.374	-1.376	-1.378	-1.379	-1.378	-1.374	-1.368	-1.361	-1.352	-1.342	-1.330	-1.316	-1.302	-1.285	-1.268	-1.246	-1.226	-1.204	-1.180	-1.156	-1.130	-1.104	-1.076	-1.049	-1.020	-0.991	-0.962	-0.932	-0.904	-0.875	-0.846	-0.819	-0.791	-0.765	-0.740	-0.715	-0.691	-0.670	-0.649	-0.628	-0.609	-0.591	-0.576	-0.561	-0.548	-0.535	-0.525	-0.516	-0.509	-0.501	-0.498	-0.492	-0.489	-0.488	-0.485	-0.485	-0.485	-0.485	-0.486	-0.488	-0.489	-0.489	-0.490	-0.492	-0.492	-0.492	-0.491	-0.491	-0.490	-0.486	-0.482	-0.478	-0.472	-0.464	-0.455	-0.445	-0.432	-0.421	-0.405	-0.390	-0.371	-0.354	-0.334	-0.312	-0.290	-0.268	-0.242	-0.218	-0.191	-0.164	-0.136	-0.110	-0.081	-0.054	-0.025	0.002	0.030	0.056	0.084	0.110	0.135	0.159	0.181	0.204	0.222	0.241	0.259	0.274	0.286	0.296	0.305	0.312	0.316	0.320	0.320	0.319	0.316	0.310	0.304	0.295	0.284	0.271	0.258	0.241	0.224	0.205	0.185	0.164	0.142	0.120	0.096	0.074	0.049	0.026	0.001	-0.022	-0.046	-0.069	-0.091	-0.111	-0.132	-0.151	-0.170	-0.188	-0.202	-0.216	-0.229	-0.239	-0.246	-0.252	-0.258	-0.261	-0.261	-0.259	-0.256	-0.250	-0.242	-0.234	-0.221	-0.209	-0.192	-0.176	-0.159	-0.139	-0.119	-0.096	-0.074	-0.049	-0.025	0.001	0.028	0.054	0.081	0.108	0.135	0.162	0.190	0.218	0.244	0.269	0.294	0.318	0.341	0.362	0.382	0.402	0.419	0.436	0.451	0.464	0.475	0.485	0.492	0.498	0.502	0.504	0.504	0.502	0.498	0.492	0.485	0.475	0.462	0.451	0.436	0.420	0.402	0.382	0.361	0.339	0.316	0.292	0.268	0.240	0.214	0.185	0.158	0.129	0.100	0.071	0.042	0.015	-0.015	-0.044	-0.072	-0.099	-0.126	-0.154	-0.179	-0.205	-0.229	-0.251	-0.274	-0.295	-0.314	-0.331	-0.349	-0.365	-0.379	-0.392	-0.405	-0.415	-0.425	-0.434	-0.440	-0.446	-0.449	-0.452	-0.454	-0.454	-0.452	-0.450	-0.449	-0.444	-0.440	-0.435	-0.430	-0.424	-0.419	-0.411	-0.405	-0.399	-0.392	-0.386	-0.381	-0.374	-0.369	-0.365	-0.360	-0.356	-0.354	-0.351	-0.350	-0.350	-0.351	-0.354	-0.356	-0.361	-0.366	-0.374	-0.381	-0.390	-0.399	-0.409	-0.421	-0.432	-0.446	-0.461	-0.476	-0.492	-0.510	-0.528	-0.546	-0.565	-0.585	-0.605	-0.626	-0.649	-0.669	-0.691	-0.712	-0.735	-0.756	-0.778	-0.800	-0.820	-0.841	-0.862	-0.882	-0.902	-0.921	-0.940	-0.959	-0.976	-0.994	-1.011	-1.026	-1.042	-1.058	-1.071	-1.085	-1.098	-1.110	-1.121	-1.132	-1.144	-1.154	-1.165	-1.175	-1.185	-1.195	-1.205	-1.215	-1.224	-1.235	-1.244	-1.254	-1.265	-1.275	-1.286	-1.296	-1.308	-1.318	-1.329	-1.339	-1.350	-1.360	-1.371	-1.384	-1.394	-1.405	-1.418	-1.428	-1.439	-1.450	-1.459	-1.469	-1.478	-1.485	-1.495	-1.501	-1.508	-1.512	-1.516	-1.519	-1.521	-1.521	-1.520	-1.518	-1.511	-1.505	-1.498	-1.486	-1.474	-1.460	-1.444	-1.425	-1.405	-1.381	-1.356	-1.329	-1.299	-1.266	-1.231	-1.195	-1.156	-1.115	-1.071	-1.026	-0.979	-0.931	-0.881	-0.829	-0.776	-0.721	-0.664	-0.608	-0.549	-0.489	-0.429	-0.368	-0.305	-0.244	-0.181	-0.118	-0.055	0.009	0.071	0.135	0.198	0.259	0.321	0.381	0.442	0.501	0.559	0.616	0.672	0.726	0.780	0.831	0.881	0.931	0.978	1.024	1.068	1.109	1.149	1.189	1.225	1.261	1.295	1.328	1.359	1.388	1.415	1.441	1.466	1.490	1.512	1.532	1.554	1.571	1.589	1.604	1.620	1.634	1.648	1.660	1.670	1.682	1.692	1.702	1.712	1.721	1.730	1.739	1.746	1.754	1.762	1.771	1.778	1.786	1.794	1.802	1.810	1.819	1.826	1.836	1.845	1.855	1.865	1.876	1.889	1.900	1.915	1.929	1.944	1.960	1.976	1.994	2.013	2.030	2.050	2.070	2.092	2.114	2.136	2.160	2.185	2.209	2.234	2.260	2.286	2.312	2.341	2.368	2.395	2.422	2.451	2.480	2.508	2.535	2.564	2.590	2.618	2.644	2.670	2.694	2.719	2.741	2.765	2.786	2.806	2.826	2.845	2.861	2.879	2.892	2.905	2.916	2.926	2.935	2.941	2.945	2.948	2.950	2.948	2.948	2.942	2.938	2.931	2.922	2.912	2.901	2.890	2.878	2.861	2.845	2.829	2.811	2.791	2.772	2.752	2.731	2.711	2.689	2.668	2.644	2.622	2.600	2.578	2.554	2.532	2.511	2.490	2.470	2.449	2.431	2.411	2.395	2.379	2.362	2.348	2.334	2.322	2.311	2.300	2.291	2.284	2.276	2.270	2.265	2.262	2.259	2.256	2.256	2.256	2.258	2.259	2.261	2.264	2.268	2.271	2.276	2.281	2.286	2.291	2.296	2.301	2.308	2.312	2.318	2.322	2.326	2.331	2.335	2.338	2.341	2.344	2.345	2.346	2.346	2.346	2.345	2.342	2.340	2.338	2.334	2.329	2.322	2.316	2.309	2.301	2.294	2.284	2.275	2.264	2.254	2.242	2.231	2.220	2.208	2.195	2.184	2.172	2.160	2.149	2.138	2.126	2.116	2.106	2.098	2.089	2.081	2.075	2.069	2.065	2.061	2.061	2.060	2.062	2.065	2.071	2.078	2.086	2.098	2.110	2.125	2.141	2.161	2.182	2.206	2.231	2.259	2.289	2.321	2.354	2.390	2.428	2.468	2.510	2.554	2.599	2.646	2.695	2.746	2.798	2.850	2.904	2.959	3.014	3.070	3.126	3.184	3.241	3.298	3.355	3.411	3.468	3.522	3.576	3.630	3.680	3.731	3.780	3.826	3.870	3.914	3.954	3.990	4.026	4.058	4.086	4.114	4.138	4.158	4.175	4.188	4.199	4.208	4.211	4.212	4.210	4.205	4.198	4.186	4.171	4.154	4.134	4.111	4.085	4.058	4.028	3.995	3.959	3.922	3.882	3.842	3.800	3.756	3.712	3.668	3.621	3.574	3.526	3.479	3.431	3.382	3.335	3.288	3.241	3.194	3.149	3.102	3.060	3.016	2.972	2.931	2.892	2.852	2.815	2.778	2.742	2.708	2.676	2.644	2.612	2.584	2.555	2.529	2.504	2.479	2.455	2.432	2.410	2.389	2.369	2.348	2.329	2.310	2.292	2.274	2.256	2.239	2.221	2.205	2.188	2.171	2.154	2.136	2.120	2.104	2.086	2.069	2.051	2.035	2.018	1.999	1.981	1.962	1.945	1.926	1.909	1.890	1.871	1.854	1.836	1.819	1.801	1.784	1.768	1.751	1.734	1.719	1.705	1.690	1.676	1.664	1.651	1.641	1.631	1.621	1.614	1.605	1.599	1.594	1.589	1.586	1.582	1.581	1.580	1.579	1.579	1.580	1.582	1.585	1.589	1.592	1.596	1.601	1.608	1.614	1.621	1.629	1.635	1.644	1.651	1.659	1.666	1.675	1.684	1.692	1.701	1.709	1.718	1.728	1.735	1.742	1.750	1.759	1.765	1.771	1.779	1.785	1.791	1.796	1.801	1.805	1.810	1.814	1.818	1.819	1.822	1.822	1.825	1.826	1.826	1.828	1.828	1.826	1.825	1.825	1.824	1.821	1.820	1.819	1.815	1.814	1.811	1.808	1.806	1.802	1.799	1.795	1.791	1.788	1.784	1.780	1.778	1.774	1.770	1.766	1.764	1.760	1.758	1.755	1.751	1.749	1.748	1.745	1.742	1.742	1.740	1.739	1.738	1.738	1.736	1.738	1.736	1.738	1.739	1.740	1.741	1.742	1.745	1.748	1.750	1.752	1.755	1.758	1.760	1.764	1.766	1.770	1.772	1.775	1.778	1.780	1.781	1.784	1.785	1.785	1.786	1.786	1.785	1.782	1.781	1.778	1.774	1.769	1.762	1.755	1.748	1.739	1.728	1.716	1.704	1.689	1.674	1.658	1.640	1.621	1.602	1.580	1.558	1.534	1.510	1.484	1.455	1.428	1.399	1.369	1.339	1.308	1.275	1.242	1.208	1.175	1.140	1.105	1.071	1.035	1.000	0.965	0.930	0.895	0.861	0.826	0.792	0.759	0.726	0.694	0.661	0.630	0.598	0.566	0.536	0.506	0.478	0.450	0.421	0.394	0.366	0.340	0.314	0.289	0.264	0.240	0.215	0.192	0.169	0.146	0.124	0.101	0.080	0.058	0.036	0.016	-0.006	-0.028	-0.048	-0.069	-0.090	-0.110	-0.131	-0.151	-0.171	-0.191	-0.212	-0.231	-0.251	-0.271	-0.291	-0.309	-0.328	-0.344	-0.361	-0.379	-0.395	-0.410	-0.425	-0.439	-0.451	-0.462	-0.474	-0.484	-0.492	-0.499	-0.506	-0.510	-0.514	-0.515	-0.516	-0.516	-0.514	-0.510	-0.505	-0.499	-0.490	-0.481	-0.470	-0.458	-0.444	-0.429	-0.412	-0.395	-0.375	-0.355	-0.334	-0.311	-0.286	-0.262	-0.238	-0.210	-0.184	-0.155	-0.128	-0.098	-0.069	-0.038	-0.009	0.022	0.054	0.085	0.116	0.146	0.178	0.208	0.238	0.268	0.296	0.325	0.354	0.380	0.408	0.432	0.459	0.481	0.505	0.528	0.549	0.569	0.588	0.606	0.624	0.639	0.654	0.668	0.680	0.691	0.702	0.711	0.719	0.725	0.731	0.736	0.740	0.742	0.744	0.745	0.744	0.742	0.740	0.738	0.734	0.730	0.724	0.718	0.710	0.702	0.695	0.685	0.675	0.664	0.652	0.640	0.628	0.615	0.602	0.589	0.574	0.560	0.545	0.530	0.515	0.499	0.484	0.466	0.450	0.432	0.416	0.399	0.382	0.365	0.349	0.331	0.315	0.299	0.282	0.265	0.249	0.234	0.219	0.202	0.189	0.174	0.160	0.148	0.134	0.121	0.109	0.098	0.085	0.074	0.064	0.055	0.045	0.038	0.030	0.022	0.016	0.011	0.008	0.004	0.000	-0.001	-0.004	-0.005	-0.005	-0.005	-0.004	-0.002	0.000	0.002	0.006	0.010	0.015	0.020	0.025	0.031	0.038	0.044	0.049	0.056	0.062	0.069	0.076	0.082	0.089	0.095	0.101	0.108	0.111	0.116	0.121	0.125	0.128	0.130	0.132	0.132	0.131	0.131	0.128	0.124	0.119	0.114	0.105	0.095	0.086	0.074	0.061	0.048	0.031	0.014	-0.005	-0.025	-0.046	-0.068	-0.091	-0.116	-0.142	-0.170	-0.198	-0.226	-0.256	-0.288	-0.319	-0.350	-0.382	-0.416	-0.451	-0.485	-0.519	-0.552	-0.586	-0.619	-0.652	-0.684	-0.715	-0.745	-0.775	-0.804	-0.830	-0.856	-0.880	-0.902	-0.922	-0.941	-0.960	-0.974	-0.986	-0.998	-1.005	-1.011	-1.015	-1.015	-1.014	-1.010	-1.002	-0.994	-0.982	-0.969	-0.952	-0.932	-0.911	-0.888	-0.861	-0.834	-0.804	-0.771	-0.736	-0.700	-0.661	-0.621	-0.580	-0.536	-0.492	-0.448	-0.401	-0.352	-0.305	-0.256	-0.206	-0.156	-0.106	-0.055	-0.005	0.048	0.098	0.148	0.198	0.246	0.295	0.344	0.392	0.439	0.485	0.530	0.574	0.616	0.658	0.698	0.735	0.772	0.809	0.842	0.876	0.906	0.936	0.965	0.992	1.018	1.041	1.064	1.085	1.104	1.122	1.140	1.156	1.170	1.185	1.198	1.209	1.220	1.230	1.239	1.248	1.255	1.261	1.268	1.274	1.279	1.285	1.289	1.294	1.298	1.301	1.304	1.306	1.309	1.312	1.315	1.316	1.319	1.321	1.324	1.325	1.328	1.330	1.331	1.334	1.335	1.336	1.339	1.340	1.341	1.341	1.344	1.344	1.344	1.344	1.342	1.342	1.341	1.340	1.338	1.335	1.332	1.329	1.326	1.322	1.318	1.312	1.308	1.301	1.294	1.288	1.279	1.271	1.262	1.254	1.244	1.235	1.224	1.215	1.204	1.192	1.182	1.171	1.161	1.151	1.140	1.129	1.119	1.109	1.099	1.088	1.079	1.069	1.061	1.051	1.044	1.036	1.030	1.022	1.018	1.012	1.009	1.005	1.001	0.999	0.998	0.995	0.995	0.995	0.995	0.996	0.996	0.999	1.000	1.002	1.005	1.009	1.011	1.014	1.016	1.020	1.024	1.026	1.029	1.032	1.035	1.036	1.039	1.040	1.041	1.041	1.041	1.041	1.041	1.040	1.038	1.036	1.032	1.029	1.025	1.021	1.016	1.010	1.004	0.998	0.990	0.981	0.972	0.964	0.954	0.944	0.934	0.924	0.912	0.901	0.890	0.879	0.866	0.856	0.844	0.832	0.821	0.810	0.799	0.788	0.776	0.766	0.756	0.746	0.736	0.728	0.719	0.712	0.705	0.699	0.692	0.688	0.682	0.679	0.675	0.674	0.671	0.671	0.670	0.670	0.671	0.674	0.675	0.678	0.681	0.685	0.689	0.694	0.698	0.704	0.709	0.715	0.721	0.726	0.732	0.738	0.745	0.750	0.756	0.761	0.766	0.771	0.775	0.780	0.784	0.788	0.790	0.792	0.795	0.796	0.798	0.798	0.799	0.798	0.796	0.794	0.791	0.788	0.784	0.779	0.772	0.766	0.759	0.751	0.742	0.735	0.726	0.716	0.706	0.696	0.685	0.674	0.661	0.649	0.639	0.626	0.614	0.600	0.586	0.574	0.561	0.549	0.535	0.522	0.509	0.495	0.482	0.469	0.456	0.445	0.431	0.420	0.408	0.396	0.385	0.372	0.361	0.350	0.339	0.328	0.318	0.308	0.296	0.288	0.278	0.268	0.258	0.248	0.238	0.229	0.219	0.208	0.199	0.189	0.180	0.170	0.160	0.150	0.141	0.131	0.121	0.111	0.101	0.090	0.080	0.069	0.058	0.048	0.036	0.025	0.012	0.001	-0.011	-0.024	-0.036	-0.050	-0.064	-0.078	-0.092	-0.106	-0.121	-0.136	-0.151	-0.168	-0.182	-0.199	-0.215	-0.231	-0.246	-0.264	-0.279	-0.295	-0.311	-0.329	-0.345	-0.362	-0.378	-0.395	-0.410	-0.426	-0.441	-0.456	-0.471	-0.484	-0.499	-0.511	-0.522	-0.535	-0.544	-0.554	-0.562	-0.569	-0.575	-0.580	-0.584	-0.586	-0.586	-0.586	-0.582	-0.579	-0.572	-0.565	-0.556	-0.544	-0.530	-0.515	-0.498	-0.479	-0.458	-0.434	-0.409	-0.380	-0.351	-0.319	-0.286	-0.251	-0.214	-0.174	-0.132	-0.089	-0.044	0.001	0.049	0.099	0.149	0.200	0.251	0.305	0.360	0.415	0.470	0.526	0.581	0.639	0.694	0.749	0.802	0.856	0.909	0.961	1.012	1.062	1.110	1.158	1.202	1.246	1.286	1.326	1.364	1.399	1.431	1.461	1.491	1.518	1.540	1.561	1.580	1.596	1.611	1.622	1.632	1.639	1.644	1.646	1.646	1.645	1.641	1.636	1.629	1.620	1.610	1.599	1.586	1.572	1.556	1.540	1.524	1.506	1.489	1.470	1.451	1.431	1.412	1.394	1.375	1.356	1.338	1.320	1.302	1.285	1.268	1.251	1.238	1.222	1.209	1.196	1.185	1.175	1.165	1.155	1.148	1.139	1.134	1.128	1.122	1.118	1.114	1.111	1.110	1.108	1.106	1.106	1.105	1.105	1.106	1.108	1.109	1.111	1.114	1.116	1.118	1.121	1.125	1.128	1.131	1.134	1.138	1.141	1.144	1.146	1.150	1.152	1.158	1.160	1.164	1.168	1.171	1.175	1.180	1.184	1.189	1.194	1.198	1.204	1.209	1.214	1.219	1.225	1.230	1.236	1.241	1.248	1.254	1.260	1.266	1.272	1.279	1.286	1.292	1.299	1.305	1.311	1.318	1.322	1.328	1.332	1.336	1.341	1.344	1.348	1.349	1.350	1.350	1.349	1.348	1.344	1.340	1.335	1.329	1.321	1.312	1.302	1.291	1.279	1.264	1.249	1.231	1.214	1.194	1.172	1.150	1.128	1.102	1.078	1.051	1.022	0.994	0.966	0.936	0.906	0.875	0.845	0.812	0.782	0.750	0.719	0.688	0.658	0.628	0.599	0.570	0.542	0.516	0.491	0.469	0.446	0.425	0.406	0.389	0.375	0.361	0.350	0.341	0.334	0.329	0.325	0.326	0.328	0.332	0.338	0.346	0.358	0.371	0.386	0.402	0.422	0.442	0.465	0.490	0.515	0.542	0.570	0.600	0.629	0.661	0.692	0.725	0.759	0.791	0.825	0.859	0.892	0.925	0.959	0.990	1.022	1.054	1.082	1.111	1.139	1.165	1.190	1.211	1.234	1.254	1.271	1.288	1.301	1.315	1.326	1.334	1.342	1.348	1.351	1.352	1.352	1.350	1.346	1.340	1.334	1.324	1.314	1.302	1.291	1.278	1.262	1.248	1.231	1.215	1.198	1.181	1.164	1.145	1.128	1.110	1.092	1.076	1.060	1.044	1.029	1.014	1.001	0.988	0.975	0.964	0.954	0.946	0.939	0.932	0.928	0.925	0.922	0.921	0.922	0.925	0.928	0.931	0.936	0.944	0.952	0.960	0.970	0.980	0.992	1.005	1.018	1.031	1.045	1.060	1.075	1.091	1.106	1.122	1.138	1.152	1.169	1.182	1.196	1.210	1.224	1.236	1.248	1.259	1.269	1.278	1.286	1.292	1.299	1.304	1.309	1.311	1.314	1.315	1.315	1.315	1.312	1.310	1.308	1.301	1.296	1.290	1.282	1.275	1.266	1.258	1.248	1.238	1.228	1.218	1.205	1.195	1.184	1.171	1.160	1.149	1.138	1.126	1.118	1.106	1.096	1.089	1.080	1.072	1.065	1.060	1.054	1.049	1.045	1.041	1.040	1.038	1.038	1.036	1.036	1.039	1.040	1.042	1.046	1.049	1.054	1.059	1.064	1.069	1.075	1.081	1.088	1.095	1.101	1.109	1.115	1.122	1.129	1.136	1.142	1.149	1.156	1.161	1.168	1.172	1.178	1.181	1.185	1.188	1.190	1.194	1.194	1.195	1.194	1.194	1.192	1.191	1.189	1.185	1.182	1.179	1.174	1.169	1.162	1.154	1.149	1.141	1.134	1.125	1.116	1.108	1.100	1.091	1.081	1.072	1.062	1.054	1.044	1.034	1.024	1.014	1.004	0.994	0.982	0.974	0.964	0.954	0.944	0.934	0.924	0.914	0.902	0.892	0.881	0.870	0.859	0.848	0.835	0.822	0.811	0.796	0.782	0.770	0.755	0.739	0.722	0.706	0.690	0.674	0.655	0.638	0.619	0.599	0.579	0.558	0.536	0.514	0.491	0.469	0.444	0.420	0.394	0.368	0.341	0.314	0.288	0.260	0.232	0.204	0.176	0.148	0.120	0.092	0.065	0.036	0.009	-0.018	-0.044	-0.070	-0.098	-0.121	-0.148	-0.171	-0.195	-0.218	-0.239	-0.260	-0.280	-0.299	-0.316	-0.334	-0.349	-0.364	-0.378	-0.390	-0.402	-0.412	-0.422	-0.431	-0.438	-0.444	-0.449	-0.454	-0.458	-0.460	-0.461	-0.462	-0.461	-0.460	-0.458	-0.455	-0.452	-0.448	-0.442	-0.438	-0.432	-0.426	-0.421	-0.415	-0.408	-0.402	-0.396	-0.389	-0.384	-0.376	-0.371	-0.365	-0.359	-0.352	-0.348	-0.342	-0.338	-0.334	-0.328	-0.324	-0.320	-0.316	-0.312	-0.309	-0.305	-0.302	-0.299	-0.296	-0.292	-0.290	-0.286	-0.282	-0.279	-0.276	-0.271	-0.266	-0.261	-0.256	-0.250	-0.245	-0.238	-0.230	-0.222	-0.214	-0.205	-0.196	-0.185	-0.175	-0.165	-0.152	-0.141	-0.130	-0.116	-0.102	-0.090	-0.076	-0.062	-0.048	-0.034	-0.020	-0.006	0.008	0.020	0.034	0.046	0.059	0.070	0.081	0.091	0.101	0.109	0.115	0.120	0.124	0.125	0.125	0.122	0.120	0.114	0.106	0.096	0.085	0.070	0.054	0.034	0.014	-0.010	-0.035	-0.062	-0.092	-0.124	-0.159	-0.195	-0.234	-0.272	-0.315	-0.360	-0.405	-0.454	-0.502	-0.554	-0.606	-0.660	-0.714	-0.769	-0.825	-0.881	-0.938	-0.995	-1.051	-1.108	-1.165	-1.220	-1.275	-1.330	-1.385	-1.438	-1.488	-1.539	-1.588	-1.635	-1.680	-1.722	-1.765	-1.805	-1.841	-1.876	-1.909	-1.939	-1.966	-1.990	-2.014	-2.034	-2.051	-2.066	-2.079	-2.090	-2.099	-2.106	-2.110	-2.111	-2.111	-2.110	-2.105	-2.100	-2.092	-2.085	-2.074	-2.064	-2.050	-2.036	-2.022	-2.006	-1.990	-1.972	-1.956	-1.939	-1.921	-1.904	-1.885	-1.869	-1.850	-1.832	-1.815	-1.799	-1.781	-1.766	-1.751	-1.735	-1.720	-1.708	-1.694	-1.682	-1.671	-1.660	-1.650	-1.640	-1.631	-1.622	-1.615	-1.609	-1.602	-1.595	-1.590	-1.584	-1.578	-1.571	-1.566	-1.561	-1.556	-1.549	-1.542	-1.536	-1.529	-1.522	-1.514	-1.505	-1.495	-1.484	-1.472	-1.459	-1.446	-1.431	-1.416	-1.400	-1.384	-1.365	-1.346	-1.324	-1.302	-1.280	-1.256	-1.231	-1.206	-1.179	-1.151	-1.122	-1.094	-1.064	-1.032	-1.001	-0.969	-0.936	-0.902	-0.868	-0.834	-0.799	-0.764	-0.730	-0.695	-0.661	-0.628	-0.594	-0.561	-0.529	-0.499	-0.469	-0.439	-0.411	-0.385	-0.360	-0.335	-0.314	-0.292	-0.274	-0.258	-0.241	-0.228	-0.218	-0.208	-0.200	-0.195	-0.192	-0.191	-0.192	-0.196	-0.202	-0.210	-0.221	-0.234	-0.248	-0.265	-0.282	-0.304	-0.325	-0.349	-0.375	-0.401	-0.430	-0.460	-0.491	-0.524	-0.556	-0.590	-0.625	-0.659	-0.695	-0.730	-0.766	-0.801	-0.835	-0.871	-0.905	-0.939	-0.971	-1.004	100.000	5.000	2.000	1.000	7.000	0.000	0.000	0.000	0.000	0.000	0.000	0.000	0.000	0.000	0.000	0.000	0.000	0.000	-0.785	-0.831	-0.878	-0.922	-0.966	-1.009	-1.050	-1.090	-1.129	-1.166	-1.202	-1.236	-1.270	-1.301	-1.332	-1.361	-1.388	-1.414	-1.438	-1.461	-1.482	-1.501	-1.521	-1.539	-1.555	-1.570	-1.582	-1.595	-1.606	-1.616	-1.625	-1.632	-1.640	-1.646	-1.652	-1.659	-1.662	-1.666	-1.669	-1.672	-1.674	-1.678	-1.679	-1.681	-1.682	-1.685	-1.688	-1.691	-1.694	-1.698	-1.702	-1.708	-1.714	-1.720	-1.728	-1.735	-1.744	-1.754	-1.764	-1.776	-1.790	-1.804	-1.818	-1.834	-1.851	-1.870	-1.889	-1.910	-1.931	-1.954	-1.979	-2.002	-2.029	-2.056	-2.082	-2.111	-2.141	-2.171	-2.201	-2.232	-2.264	-2.296	-2.329	-2.361	-2.394	-2.428	-2.460	-2.492	-2.524	-2.556	-2.589	-2.620	-2.651	-2.681	-2.711	-2.740	-2.768	-2.794	-2.820	-2.845	-2.870	-2.891	-2.914	-2.934	-2.952	-2.970	-2.988	-3.001	-3.015	-3.026	-3.039	-3.048	-3.055	-3.061	-3.066	-3.070	-3.071	-3.071	-3.070	-3.068	-3.064	-3.059	-3.052	-3.045	-3.036	-3.025	-3.014	-3.002	-2.990	-2.976	-2.961	-2.946	-2.931	-2.914	-2.898	-2.881	-2.862	-2.845	-2.828	-2.809	-2.790	-2.772	-2.752	-2.734	-2.718	-2.699	-2.681	-2.664	-2.646	-2.631	-2.615	-2.600	-2.585	-2.571	-2.558	-2.545	-2.534	-2.522	-2.511	-2.501	-2.494	-2.485	-2.478	-2.472	-2.468	-2.462	-2.459	-2.458	-2.455	-2.456	-2.456	-2.458	-2.461	-2.465	-2.470	-2.475	-2.481	-2.489	-2.499	-2.509	-2.519	-2.530	-2.542	-2.555	-2.570	-2.584	-2.599	-2.615	-2.631	-2.649	-2.666	-2.684	-2.702	-2.722	-2.742	-2.761	-2.782	-2.802	-2.824	-2.845	-2.866	-2.886	-2.909	-2.931	-2.951	-2.974	-2.995	-3.016	-3.038	-3.058	-3.079	-3.099	-3.118	-3.138	-3.156	-3.175	-3.192	-3.211	-3.228	-3.245	-3.260	-3.276	-3.291	-3.305	-3.320	-3.334	-3.348	-3.359	-3.371	-3.382	-3.395	-3.405	-3.415	-3.424	-3.434	-3.444	-3.451	-3.459	-3.468	-3.474	-3.482	-3.489	-3.496	-3.502	-3.510	-3.515	-3.521	-3.528	-3.531	-3.538	-3.542	-3.548	-3.552	-3.558	-3.562	-3.566	-3.571	-3.576	-3.581	-3.586	-3.591	-3.595	-3.599	-3.604	-3.609	-3.614	-3.619	-3.624	-3.629	-3.632	-3.636	-3.640	-3.645	-3.649	-3.652	-3.656	-3.661	-3.664	-3.668	-3.672	-3.675	-3.679	-3.681	-3.685	-3.688	-3.690	-3.694	-3.696	-3.699	-3.701	-3.702	-3.704	-3.706	-3.708	-3.709	-3.710	-3.711	-3.711	-3.711	-3.711	-3.710	-3.710	-3.709	-3.708	-3.706	-3.704	-3.701	-3.698	-3.694	-3.689	-3.685	-3.679	-3.672	-3.665	-3.658	-3.649	-3.640	-3.630	-3.619	-3.606	-3.592	-3.579	-3.565	-3.549	-3.530	-3.512	-3.494	-3.472	-3.451	-3.429	-3.405	-3.381	-3.355	-3.328	-3.301	-3.272	-3.241	-3.210	-3.179	-3.145	-3.111	-3.076	-3.040	-3.004	-2.965	-2.926	-2.888	-2.848	-2.808	-2.768	-2.726	-2.686	-2.644	-2.602	-2.561	-2.520	-2.479	-2.438	-2.398	-2.356	-2.318	-2.278	-2.240	-2.201	-2.164	-2.129	-2.094	-2.060	-2.026	-1.995	-1.964	-1.935	-1.908	-1.881	-1.856	-1.834	-1.810	-1.790	-1.771	-1.754	-1.738	-1.724	-1.711	-1.701	-1.691	-1.682	-1.676	-1.670	-1.666	-1.664	-1.662	-1.662	-1.664	-1.666	-1.670	-1.674	-1.679	-1.685	-1.691	-1.700	-1.708	-1.715	-1.724	-1.732	-1.742	-1.752	-1.761	-1.771	-1.781	-1.791	-1.800	-1.810	-1.819	-1.829	-1.836	-1.845	-1.852	-1.860	-1.866	-1.871	-1.876	-1.881	-1.886	-1.888	-1.891	-1.891	-1.892	-1.894	-1.891	-1.891	-1.888	-1.885	-1.880	-1.876	-1.871	-1.865	-1.860	-1.852	-1.844	-1.836	-1.826	-1.816	-1.806	-1.796	-1.786	-1.775	-1.764	-1.752	-1.741	-1.730	-1.718	-1.706	-1.695	-1.684	-1.672	-1.662	-1.651	-1.641	-1.631	-1.621	-1.612	-1.604	-1.595	-1.589	-1.582	-1.575	-1.570	-1.565	-1.561	-1.558	-1.555	-1.551	-1.551	-1.550	-1.549	-1.550	-1.551	-1.552	-1.555	-1.558	-1.561	-1.565	-1.569	-1.574	-1.580	-1.586	-1.592	-1.599	-1.604	-1.611	-1.619	-1.624	-1.630	-1.638	-1.642	-1.649	-1.654	-1.659	-1.664	-1.666	-1.670	-1.672	-1.674	-1.674	-1.675	-1.674	-1.671	-1.669	-1.665	-1.660	-1.654	-1.646	-1.639	-1.628	-1.618	-1.606	-1.594	-1.579	-1.564	-1.546	-1.529	-1.509	-1.490	-1.470	-1.448	-1.425	-1.400	-1.376	-1.350	-1.325	-1.298	-1.270	-1.241	-1.212	-1.185	-1.155	-1.126	-1.095	-1.065	-1.035	-1.005	-0.974	-0.944	-0.914	-0.884	-0.852	-0.824	-0.792	-0.764	-0.732	-0.704	-0.674	-0.644	-0.615	-0.586	-0.558	-0.529	-0.501	-0.472	-0.445	-0.416	-0.389	-0.362	-0.334	-0.308	-0.280	-0.252	-0.226	-0.199	-0.172	-0.145	-0.119	-0.091	-0.065	-0.039	-0.012	0.014	0.040	0.065	0.091	0.116	0.141	0.166	0.191	0.214	0.239	0.260	0.282	0.305	0.325	0.346	0.365	0.384	0.401	0.419	0.434	0.448	0.461	0.474	0.484	0.492	0.501	0.507	0.511	0.515	0.516	0.516	0.514	0.511	0.505	0.498	0.489	0.479	0.466	0.451	0.435	0.419	0.398	0.378	0.356	0.331	0.306	0.281	0.254	0.225	0.195	0.164	0.132	0.100	0.068	0.034	0.000	-0.035	-0.071	-0.106	-0.141	-0.176	-0.214	-0.249	-0.284	-0.319	-0.352	-0.388	-0.420	-0.454	-0.485	-0.516	-0.545	-0.575	-0.602	-0.629	-0.654	-0.678	-0.700	-0.721	-0.741	-0.760	-0.776	-0.792	-0.806	-0.819	-0.831	-0.840	-0.848	-0.855	-0.859	-0.864	-0.865	-0.866	-0.866	-0.865	-0.862	-0.859	-0.854	-0.849	-0.842	-0.835	-0.826	-0.818	-0.810	-0.800	-0.789	-0.779	-0.769	-0.759	-0.748	-0.736	-0.726	-0.715	-0.705	-0.695	-0.686	-0.678	-0.669	-0.661	-0.655	-0.649	-0.645	-0.640	-0.638	-0.635	-0.635	-0.634	-0.635	-0.638	-0.641	-0.645	-0.651	-0.658	-0.665	-0.674	-0.684	-0.696	-0.708	-0.720	-0.735	-0.750	-0.765	-0.782	-0.800	-0.819	-0.836	-0.855	-0.875	-0.895	-0.915	-0.934	-0.955	-0.975	-0.994	-1.015	-1.034	-1.052	-1.071	-1.089	-1.106	-1.122	-1.139	-1.154	-1.168	-1.180	-1.191	-1.202	-1.212	-1.221	-1.228	-1.235	-1.240	-1.244	-1.246	-1.246	-1.246	-1.245	-1.242	-1.239	-1.232	-1.226	-1.220	-1.210	-1.201	-1.191	-1.180	-1.169	-1.155	-1.142	-1.128	-1.114	-1.099	-1.082	-1.068	-1.051	-1.035	-1.018	-1.001	-0.985	-0.969	-0.954	-0.938	-0.921	-0.906	-0.891	-0.876	-0.862	-0.849	-0.835	-0.821	-0.809	-0.796	-0.785	-0.774	-0.762	-0.754	-0.744	-0.735	-0.726	-0.718	-0.710	-0.704	-0.696	-0.690	-0.684	-0.679	-0.674	-0.668	-0.662	-0.658	-0.652	-0.649	-0.642	-0.639	-0.632	-0.628	-0.622	-0.618	-0.611	-0.606	-0.600	-0.594	-0.588	-0.581	-0.574	-0.566	-0.559	-0.550	-0.542	-0.534	-0.525	-0.518	-0.507	-0.499	-0.490	-0.480	-0.471	-0.462	-0.454	-0.445	-0.435	-0.426	-0.419	-0.410	-0.401	-0.392	-0.385	-0.379	-0.371	-0.364	-0.359	-0.352	-0.346	-0.341	-0.338	-0.334	-0.330	-0.326	-0.325	-0.324	-0.322	-0.320	-0.320	-0.320	-0.321	-0.322	-0.325	-0.329	-0.331	-0.335	-0.339	-0.344	-0.349	-0.355	-0.360	-0.366	-0.372	-0.379	-0.385	-0.392	-0.400	-0.406	-0.415	-0.422	-0.430	-0.438	-0.445	-0.454	-0.460	-0.468	-0.475	-0.481	-0.489	-0.495	-0.501	-0.507	-0.512	-0.519	-0.524	-0.529	-0.534	-0.538	-0.541	-0.545	-0.548	-0.550	-0.551	-0.552	-0.554	-0.555	-0.555	-0.555	-0.555	-0.554	-0.552	-0.551	-0.549	-0.548	-0.545	-0.541	-0.538	-0.534	-0.529	-0.522	-0.518	-0.511	-0.505	-0.499	-0.491	-0.481	-0.474	-0.465	-0.455	-0.445	-0.434	-0.422	-0.411	-0.400	-0.388	-0.374	-0.360	-0.345	-0.331	-0.315	-0.299	-0.282	-0.265	-0.248	-0.229	-0.211	-0.192	-0.172	-0.151	-0.130	-0.110	-0.088	-0.065	-0.041	-0.019	0.004	0.028	0.052	0.078	0.101	0.126	0.151	0.178	0.204	0.229	0.255	0.280	0.306	0.331	0.359	0.384	0.410	0.435	0.461	0.486	0.511	0.536	0.561	0.585	0.610	0.634	0.656	0.679	0.701	0.724	0.744	0.765	0.785	0.804	0.824	0.842	0.860	0.878	0.894	0.909	0.924	0.939	0.952	0.965	0.976	0.988	0.998	1.006	1.016	1.024	1.030	1.036	1.041	1.046	1.049	1.051	1.052	1.054	1.052	1.051	1.049	1.045	1.040	1.035	1.028	1.020	1.011	1.001	0.990	0.979	0.968	0.955	0.940	0.925	0.911	0.895	0.878	0.861	0.844	0.825	0.806	0.788	0.769	0.750	0.731	0.712	0.692	0.675	0.655	0.636	0.619	0.600	0.582	0.565	0.549	0.534	0.519	0.505	0.491	0.479	0.469	0.459	0.449	0.440	0.434	0.428	0.422	0.419	0.416	0.415	0.414	0.415	0.416	0.418	0.421	0.424	0.429	0.434	0.440	0.446	0.454	0.461	0.470	0.478	0.486	0.496	0.505	0.515	0.524	0.534	0.541	0.550	0.559	0.568	0.574	0.581	0.589	0.594	0.599	0.602	0.606	0.609	0.610	0.611	0.612	0.611	0.610	0.608	0.602	0.599	0.594	0.589	0.581	0.574	0.566	0.556	0.548	0.538	0.528	0.516	0.505	0.494	0.481	0.470	0.459	0.448	0.435	0.424	0.411	0.401	0.389	0.379	0.369	0.359	0.349	0.341	0.332	0.326	0.320	0.312	0.308	0.304	0.300	0.299	0.296	0.295	0.295	0.295	0.296	0.299	0.301	0.305	0.309	0.312	0.318	0.322	0.328	0.334	0.341	0.348	0.355	0.362	0.371	0.380	0.388	0.396	0.404	0.414	0.422	0.430	0.439	0.449	0.456	0.465	0.474	0.482	0.491	0.499	0.507	0.516	0.525	0.532	0.541	0.549	0.559	0.568	0.575	0.584	0.595	0.604	0.614	0.622	0.632	0.641	0.651	0.660	0.670	0.680	0.690	0.700	0.710	0.720	0.729	0.740	0.749	0.759	0.768	0.778	0.786	0.794	0.801	0.809	0.815	0.821	0.826	0.830	0.834	0.836	0.838	0.838	0.835	0.832	0.828	0.822	0.815	0.806	0.795	0.782	0.769	0.752	0.734	0.712	0.691	0.668	0.640	0.611	0.582	0.550	0.515	0.478	0.439	0.400	0.356	0.312	0.266	0.220	0.170	0.120	0.069	0.016	-0.039	-0.094	-0.150	-0.206	-0.264	-0.321	-0.378	-0.435	-0.494	-0.551	-0.609	-0.666	-0.722	-0.779	-0.834	-0.888	-0.940	-0.991	-1.040	-1.089	-1.134	-1.180	-1.221	-1.261	-1.300	-1.336	-1.370	-1.400	-1.429	-1.456	-1.479	-1.501	-1.520	-1.536	-1.550	-1.562	-1.571	-1.578	-1.582	-1.585	-1.585	-1.582	-1.578	-1.571	-1.562	-1.551	-1.539	-1.525	-1.510	-1.492	-1.474	-1.455	-1.434	-1.412	-1.390	-1.368	-1.342	-1.320	-1.295	-1.269	-1.244	-1.219	-1.194	-1.169	-1.144	-1.119	-1.095	-1.071	-1.049	-1.026	-1.004	-0.982	-0.964	-0.944	-0.926	-0.908	-0.891	-0.878	-0.862	-0.850	-0.838	-0.828	-0.816	-0.806	-0.799	-0.791	-0.785	-0.780	-0.775	-0.771	-0.769	-0.766	-0.766	-0.766	-0.766	-0.768	-0.770	-0.772	-0.775	-0.780	-0.785	-0.790	-0.795	-0.802	-0.809	-0.816	-0.824	-0.831	-0.840	-0.848	-0.856	-0.865	-0.874	-0.882	-0.891	-0.900	-0.910	-0.920	-0.929	-0.938	-0.946	-0.955	-0.964	-0.972	-0.980	-0.988	-0.996	-1.004	-1.011	-1.018	-1.024	-1.029	-1.035	-1.039	-1.044	-1.049	-1.051	-1.054	-1.056	-1.058	-1.058	-1.059	-1.059	-1.058	-1.056	-1.054	-1.050	-1.046	-1.042	-1.036	-1.030	-1.024	-1.016	-1.008	-0.998	-0.989	-0.978	-0.966	-0.955	-0.944	-0.930	-0.918	-0.902	-0.889	-0.872	-0.858	-0.841	-0.825	-0.809	-0.791	-0.775	-0.759	-0.740	-0.722	-0.705	-0.689	-0.671	-0.652	-0.636	-0.620	-0.604	-0.588	-0.572	-0.559	-0.544	-0.531	-0.518	-0.505	-0.494	-0.482	-0.472	-0.464	-0.455	-0.448	-0.440	-0.435	-0.429	-0.426	-0.422	-0.420	-0.419	-0.419	-0.418	-0.420	-0.421	-0.425	-0.428	-0.431	-0.435	-0.440	-0.445	-0.452	-0.459	-0.465	-0.472	-0.480	-0.488	-0.495	-0.502	-0.511	-0.519	-0.526	-0.532	-0.540	-0.546	-0.552	-0.559	-0.564	-0.569	-0.574	-0.578	-0.581	-0.584	-0.585	-0.586	-0.588	-0.588	-0.585	-0.584	-0.581	-0.576	-0.571	-0.565	-0.560	-0.551	-0.544	-0.535	-0.525	-0.515	-0.504	-0.492	-0.480	-0.466	-0.452	-0.438	-0.424	-0.409	-0.392	-0.378	-0.361	-0.346	-0.330	-0.314	-0.298	-0.281	-0.266	-0.252	-0.239	-0.224	-0.210	-0.198	-0.186	-0.175	-0.165	-0.155	-0.146	-0.139	-0.132	-0.128	-0.124	-0.120	-0.118	-0.116	-0.118	-0.120	-0.121	-0.126	-0.131	-0.139	-0.146	-0.156	-0.166	-0.179	-0.190	-0.204	-0.219	-0.235	-0.250	-0.268	-0.286	-0.306	-0.325	-0.345	-0.366	-0.386	-0.408	-0.430	-0.451	-0.474	-0.495	-0.518	-0.538	-0.559	-0.580	-0.599	-0.619	-0.638	-0.656	-0.672	-0.689	-0.704	-0.719	-0.732	-0.745	-0.756	-0.768	-0.775	-0.784	-0.790	-0.794	-0.799	-0.801	-0.802	-0.802	-0.801	-0.800	-0.796	-0.791	-0.785	-0.779	-0.770	-0.760	-0.750	-0.740	-0.729	-0.715	-0.702	-0.688	-0.674	-0.658	-0.640	-0.624	-0.608	-0.590	-0.571	-0.554	-0.534	-0.515	-0.496	-0.476	-0.456	-0.436	-0.418	-0.399	-0.380	-0.360	-0.341	-0.322	-0.305	-0.286	-0.269	-0.250	-0.234	-0.216	-0.200	-0.184	-0.168	-0.152	-0.138	-0.124	-0.110	-0.096	-0.084	-0.071	-0.060	-0.049	-0.039	-0.029	-0.019	-0.010	-0.001	0.005	0.011	0.019	0.024	0.028	0.034	0.036	0.039	0.041	0.042	0.044	0.045	0.045	0.044	0.042	0.040	0.039	0.035	0.031	0.026	0.021	0.016	0.010	0.004	-0.002	-0.010	-0.019	-0.026	-0.035	-0.044	-0.054	-0.062	-0.074	-0.082	-0.094	-0.104	-0.115	-0.126	-0.136	-0.148	-0.159	-0.168	-0.178	-0.189	-0.198	-0.208	-0.215	-0.222	-0.231	-0.238	-0.244	-0.249	-0.254	-0.256	-0.260	-0.261	-0.261	-0.261	-0.259	-0.256	-0.252	-0.248	-0.241	-0.234	-0.225	-0.215	-0.204	-0.192	-0.179	-0.164	-0.148	-0.131	-0.112	-0.092	-0.071	-0.050	-0.026	-0.002	0.022	0.048	0.074	0.101	0.130	0.158	0.186	0.216	0.245	0.276	0.306	0.336	0.366	0.398	0.426	0.456	0.485	0.514	0.542	0.570	0.596	0.621	0.648	0.671	0.694	0.715	0.736	0.756	0.774	0.790	0.805	0.819	0.830	0.841	0.849	0.856	0.861	0.865	0.868	0.868	0.866	0.864	0.859	0.854	0.846	0.838	0.828	0.816	0.802	0.789	0.774	0.758	0.739	0.721	0.701	0.681	0.660	0.638	0.615	0.591	0.569	0.544	0.520	0.495	0.471	0.446	0.421	0.399	0.375	0.351	0.328	0.305	0.282	0.260	0.239	0.219	0.198	0.179	0.160	0.142	0.125	0.109	0.092	0.079	0.065	0.051	0.039	0.029	0.018	0.008	-0.002	-0.010	-0.019	-0.026	-0.031	-0.038	-0.041	-0.046	-0.050	-0.054	-0.055	-0.058	-0.059	-0.060	-0.061	-0.061	-0.061	-0.060	-0.060	-0.059	-0.058	-0.055	-0.052	-0.050	-0.046	-0.044	-0.040	-0.034	-0.030	-0.025	-0.020	-0.012	-0.006	0.000	0.009	0.016	0.025	0.035	0.044	0.056	0.066	0.080	0.094	0.106	0.121	0.138	0.155	0.172	0.191	0.211	0.232	0.254	0.278	0.301	0.326	0.351	0.378	0.405	0.432	0.461	0.491	0.522	0.554	0.585	0.619	0.651	0.686	0.720	0.756	0.792	0.830	0.866	0.904	0.940	0.978	1.015	1.052	1.089	1.128	1.164	1.199	1.236	1.271	1.306	1.340	1.374	1.406	1.438	1.468	1.499	1.526	1.555	1.580	1.605	1.629	1.651	1.671	1.690	1.708	1.724	1.738	1.750	1.761	1.770	1.778	1.784	1.786	1.789	1.790	1.789	1.788	1.784	1.779	1.772	1.764	1.755	1.744	1.731	1.719	1.705	1.688	1.671	1.654	1.635	1.614	1.594	1.571	1.549	1.526	1.502	1.478	1.452	1.426	1.401	1.374	1.346	1.320	1.292	1.264	1.236	1.208	1.179	1.150	1.121	1.094	1.064	1.036	1.006	0.978	0.948	0.919	0.890	0.860	0.832	0.802	0.774	0.744	0.715	0.685	0.658	0.628	0.599	0.569	0.539	0.510	0.481	0.451	0.420	0.391	0.361	0.331	0.301	0.271	0.241	0.211	0.181	0.151	0.122	0.094	0.064	0.035	0.005	-0.024	-0.052	-0.080	-0.108	-0.135	-0.161	-0.189	-0.214	-0.240	-0.265	-0.289	-0.312	-0.336	-0.359	-0.379	-0.399	-0.418	-0.436	-0.452	-0.469	-0.484	-0.496	-0.509	-0.518	-0.528	-0.536	-0.542	-0.548	-0.551	-0.555	-0.555	-0.554	-0.552	-0.549	-0.544	-0.536	-0.529	-0.519	-0.507	-0.495	-0.481	-0.468	-0.450	-0.431	-0.412	-0.392	-0.370	-0.348	-0.322	-0.298	-0.272	-0.246	-0.220	-0.191	-0.164	-0.135	-0.106	-0.078	-0.048	-0.019	0.010	0.039	0.068	0.095	0.124	0.150	0.178	0.204	0.228	0.251	0.275	0.296	0.318	0.338	0.355	0.371	0.386	0.400	0.410	0.420	0.430	0.438	0.441	0.445	0.448	0.448	0.446	0.444	0.439	0.432	0.425	0.416	0.405	0.394	0.380	0.365	0.350	0.332	0.315	0.296	0.278	0.258	0.238	0.218	0.196	0.175	0.154	0.134	0.112	0.094	0.072	0.054	0.036	0.019	0.001	-0.015	-0.030	-0.045	-0.056	-0.068	-0.078	-0.086	-0.094	-0.099	-0.105	-0.108	-0.109	-0.108	-0.105	-0.101	-0.099	-0.092	-0.085	-0.076	-0.068	-0.058	-0.046	-0.034	-0.021	-0.006	0.008	0.022	0.038	0.054	0.069	0.085	0.099	0.115	0.130	0.144	0.159	0.172	0.186	0.199	0.210	0.222	0.231	0.240	0.249	0.255	0.261	0.266	0.270	0.272	0.274	0.272	0.272	0.270	0.266	0.262	0.258	0.251	0.245	0.238	0.230	0.221	0.212	0.202	0.194	0.182	0.172	0.164	0.154	0.144	0.135	0.126	0.119	0.111	0.104	0.098	0.094	0.089	0.086	0.085	0.084	0.085	0.086	0.089	0.094	0.100	0.108	0.115	0.126	0.138	0.151	0.165	0.181	0.198	0.216	0.234	0.254	0.276	0.299	0.321	0.346	0.370	0.396	0.421	0.448	0.475	0.501	0.529	0.556	0.584	0.611	0.639	0.666	0.692	0.719	0.746	0.771	0.796	0.821	0.845	0.868	0.890	0.911	0.932	0.951	0.970	0.988	1.005	1.021	1.036	1.050	1.064	1.075	1.086	1.095	1.102	1.110	1.118	1.121	1.126	1.130	1.131	1.132	1.132	1.132	1.130	1.128	1.124	1.119	1.114	1.108	1.100	1.092	1.082	1.074	1.064	1.052	1.040	1.028	1.015	1.000	0.986	0.971	0.955	0.938	0.921	0.904	0.885	0.865	0.846	0.828	0.806	0.785	0.764	0.742	0.721	0.698	0.675	0.654	0.630	0.606	0.582	0.559	0.534	0.511	0.486	0.462	0.438	0.414	0.391	0.368	0.345	0.322	0.299	0.278	0.258	0.235	0.216	0.196	0.178	0.159	0.142	0.126	0.112	0.098	0.085	0.074	0.064	0.054	0.046	0.040	0.034	0.029	0.026	0.025	0.025	0.026	0.029	0.034	0.039	0.046	0.055	0.064	0.076	0.089	0.104	0.119	0.134	0.152	0.170	0.191	0.211	0.234	0.258	0.280	0.305	0.330	0.355	0.382	0.409	0.435	0.462	0.490	0.518	0.545	0.574	0.601	0.629	0.655	0.681	0.708	0.734	0.759	0.782	0.808	0.830	0.852	0.874	0.895	0.914	0.931	0.949	0.965	0.980	0.994	1.006	1.019	1.029	1.038	1.046	1.052	1.059	1.064	1.068	1.069	1.070	1.070	1.070	1.068	1.064	1.061	1.056	1.050	1.042	1.035	1.028	1.019	1.009	0.999	0.989	0.978	0.966	0.955	0.942	0.929	0.918	0.904	0.890	0.876	0.864	0.850	0.836	0.822	0.810	0.795	0.782	0.770	0.759	0.746	0.735	0.725	0.714	0.704	0.692	0.684	0.675	0.666	0.658	0.650	0.644	0.638	0.631	0.625	0.620	0.615	0.611	0.606	0.604	0.600	0.596	0.594	0.591	0.590	0.589	0.586	0.584	0.582	0.581	0.580	0.578	0.575	0.572	0.570	0.569	0.564	0.561	0.556	0.551	0.545	0.540	0.534	0.526	0.518	0.510	0.500	0.490	0.479	0.466	0.452	0.439	0.424	0.408	0.391	0.372	0.352	0.334	0.312	0.291	0.269	0.245	0.219	0.194	0.169	0.141	0.114	0.085	0.058	0.028	-0.001	-0.031	-0.062	-0.092	-0.124	-0.154	-0.185	-0.215	-0.245	-0.275	-0.305	-0.335	-0.364	-0.391	-0.419	-0.445	-0.471	-0.496	-0.520	-0.542	-0.565	-0.585	-0.604	-0.621	-0.639	-0.655	-0.669	-0.681	-0.692	-0.701	-0.711	-0.719	-0.722	-0.728	-0.729	-0.730	-0.731	-0.729	-0.726	-0.721	-0.715	-0.710	-0.701	-0.694	-0.684	-0.674	-0.662	-0.651	-0.639	-0.625	-0.612	-0.599	-0.585	-0.570	-0.556	-0.541	-0.528	-0.514	-0.500	-0.486	-0.472	-0.460	-0.448	-0.436	-0.425	-0.415	-0.405	-0.396	-0.390	-0.384	-0.378	-0.372	-0.370	-0.366	-0.366	-0.365	-0.366	-0.369	-0.371	-0.375	-0.380	-0.385	-0.392	-0.400	-0.409	-0.418	-0.429	-0.441	-0.452	-0.465	-0.478	-0.491	-0.506	-0.520	-0.534	-0.548	-0.564	-0.579	-0.591	-0.606	-0.620	-0.634	-0.646	-0.659	-0.672	-0.684	-0.692	-0.702	-0.710	-0.718	-0.724	-0.730	-0.734	-0.738	-0.739	-0.739	-0.738	-0.735	-0.731	-0.725	-0.719	-0.711	-0.701	-0.690	-0.679	-0.665	-0.650	-0.634	-0.616	-0.599	-0.578	-0.558	-0.535	-0.512	-0.489	-0.462	-0.436	-0.410	-0.382	-0.354	-0.325	-0.296	-0.266	-0.235	-0.204	-0.174	-0.142	-0.110	-0.078	-0.046	-0.014	0.018	0.050	0.082	0.115	0.148	0.180	0.211	0.244	0.276	0.308	0.338	0.370	0.400	0.432	0.462	0.491	0.522	0.552	0.581	0.611	0.640	0.669	0.698	0.725	0.754	0.780	0.808	0.834	0.860	0.886	0.911	0.935	0.960	0.982	1.006	1.029	1.050	1.070	1.090	1.109	1.126	1.142	1.158	1.172	1.185	1.196	1.208	1.216	1.224	1.230	1.234	1.235	1.236	1.235	1.231	1.226	1.220	1.210	1.199	1.185	1.171	1.152	1.132	1.111	1.088	1.061	1.032	1.001	0.969	0.934	0.898	0.859	0.819	0.778	0.731	0.686	0.640	0.592	0.541	0.491	0.439	0.385	0.331	0.278	0.221	0.165	0.109	0.052	-0.005	-0.061	-0.118	-0.174	-0.229	-0.285	-0.339	-0.394	-0.448	-0.500	-0.551	-0.601	-0.650	-0.699	-0.744	-0.790	-0.832	-0.875	-0.915	-0.954	-0.992	-1.029	-1.064	-1.096	-1.130	-1.161	-1.191	-1.219	-1.246	-1.272	-1.298	-1.322	-1.346	-1.369	-1.391	-1.412	-1.434	-1.455	-1.476	-1.498	-1.519	-1.541	-1.564	-1.585	-1.608	-1.631	-1.655	-1.681	-1.705	-1.732	-1.760	-1.789	-1.819	-1.850	-1.882	-1.916	-1.951	-1.988	-2.024	-2.062	-2.101	-2.144	-2.185	-2.228	-2.271	-2.316	-2.362	-2.409	-2.456	-2.502	-2.550	-2.599	-2.648	-2.696	-2.745	-2.794	-2.841	-2.890	-2.936	-2.984	-3.030	-3.076	-3.120	-3.164	-3.206	-3.248	-3.289	-3.328	-3.365	-3.400	-3.434	-3.468	-3.498	-3.528	-3.554	-3.580	-3.605	-3.628	-3.648	-3.666	-3.684	-3.700	-3.712	-3.725	-3.735	-3.745	-3.750	-3.756	-3.761	-3.765	-3.766	-3.766	-3.766	-3.765	-3.761	-3.759	-3.754	-3.750	-3.744	-3.736	-3.730	-3.724	-3.715	-3.706	-3.698	-3.689	-3.680	-3.670	-3.661	-3.651	-3.642	-3.632	-3.622	-3.611	-3.601	-3.590	-3.580	-3.569	-3.558	-3.546	-3.536	-3.525	-3.514	-3.501	-3.490	-3.478	-3.465	-3.451	-3.438	-3.424	-3.410	-3.395	-3.381	-3.365	-3.350	-3.332	-3.316	-3.298	-3.280	-3.261	-3.242	-3.224	-3.204	-3.184	-3.162	-3.140	-3.119	-3.096	-3.072	-3.049	-3.025	-3.002	-2.978	-2.954	-2.929	-2.904	-2.879	-2.854	-2.828	-2.804	-2.778	-2.752	-2.728	-2.704	-2.679	-2.654	-2.630	-2.606	-2.584	-2.559	-2.536	-2.514	-2.491	-2.469	-2.446	-2.426	-2.405	-2.385	-2.366	-2.346	-2.328	-2.309	-2.290	-2.274	-2.255	-2.238	-2.222	-2.205	-2.189	-2.172	-2.156	-2.139	-2.124	-2.108	-2.091	-2.075	-2.059	-2.044	-2.026	-2.009	-1.991	-1.974	-1.955	-1.936	-1.916	-1.896	-1.875	-1.854	-1.831	-1.808	-1.784	-1.760	-1.734	-1.706	-1.679	-1.651	-1.620	-1.589	-1.556	-1.522	-1.488	-1.451	-1.415	-1.375	-1.336	-1.295	-1.254	-1.211	-1.166	-1.121	-1.075	-1.028	-0.980	-0.929	-0.879	-0.826	-0.775	-0.720	-0.665	-0.611	-0.555	-0.499	-0.442	-0.384	-0.328	-0.269	-0.211	-0.152	-0.094	-0.036	0.022	0.081	0.139	0.195	0.251	0.309	0.364	0.419	0.472	0.526	0.578	0.630	0.680	0.728	0.776	0.822	0.868	0.911	0.954	0.995	1.035	1.072	1.109	1.144	1.178	1.210	1.240	1.268	1.295	1.320	1.344	1.365	1.386	1.405	1.422	1.439	1.454	1.466	1.478	1.488	1.498	1.506	1.514	1.520	1.525	1.530	1.534	1.536	1.539	1.540	1.541	1.541	1.540	1.540	1.539	1.536	1.534	1.531	1.529	1.526	1.524	1.520	1.516	1.514	1.510	1.508	1.504	1.500	1.496	1.494	1.490	1.488	1.484	1.480	1.478	1.475	1.471	1.468	1.464	1.459	1.455	1.450	1.445	1.440	1.434	1.428	1.421	1.414	1.405	1.395	1.386	1.375	1.364	1.350	1.336	1.322	1.306	1.289	1.270	1.250	1.229	1.206	1.182	1.158	1.131	1.102	1.072	1.042	1.010	0.975	0.939	0.901	0.861	0.820	0.778	0.735	0.690	0.642	0.595	0.546	0.496	0.444	0.391	0.338	0.284	0.228	0.171	0.114	0.058	0.000	-0.059	-0.118	-0.175	-0.232	-0.292	-0.349	-0.408	-0.464	-0.520	-0.576	-0.630	-0.685	-0.736	-0.788	-0.838	-0.886	-0.934	-0.980	-1.022	-1.065	-1.105	-1.144	-1.181	-1.215	-1.249	-1.279	-1.306	-1.334	-1.358	-1.381	-1.401	-1.420	-1.436	-1.451	-1.464	-1.475	-1.484	-1.491	-1.498	-1.501	-1.504	-1.505	-1.505	-1.504	-1.502	-1.499	-1.494	-1.489	-1.482	-1.476	-1.470	-1.462	-1.455	-1.448	-1.441	-1.434	-1.429	-1.422	-1.418	-1.414	-1.411	-1.409	-1.406	-1.406	-1.406	-1.408	-1.411	-1.415	-1.421	-1.428	-1.435	-1.446	-1.456	-1.470	-1.484	-1.500	-1.516	-1.535	-1.555	-1.576	-1.600	-1.624	-1.649	-1.674	-1.701	-1.730	-1.760	-1.789	-1.820	-1.851	-1.882	-1.915	-1.948	-1.980	-2.013	-2.045	-2.078	-2.110	-2.142	-2.175	-2.206	-2.239	-2.268	-2.298	-2.326	-2.354	-2.380	-2.406	-2.431	-2.454	-2.476	-2.498	-2.516	-2.535	-2.552	-2.568	-2.581	-2.595	-2.606	-2.616	-2.624	-2.631	-2.636	-2.640	-2.642	-2.644	-2.645	-2.644	-2.640	-2.636	-2.631	-2.624	-2.616	-2.609	-2.599	-2.589	-2.578	-2.566	-2.554	-2.540	-2.528	-2.512	-2.499	-2.484	-2.469	-2.454	-2.439	-2.424	-2.410	-2.394	-2.380	-2.365	-2.350	-2.338	-2.324	-2.311	-2.300	-2.289	-2.278	-2.269	-2.260	-2.251	-2.245	-2.238	-2.232	-2.229	-2.224	-2.221	-2.220	-2.220	-2.220	-2.221	-2.224	-2.226	-2.231	-2.236	-2.241	-2.250	-2.256	-2.265	-2.275	-2.285	-2.296	-2.308	-2.320	-2.332	-2.346	-2.359	-2.372	-2.388	-2.401	-2.418	-2.432	-2.448	-2.462	-2.478	-2.492	-2.508	-2.521	-2.536	-2.550	-2.564	-2.576	-2.590	-2.602	-2.616	-2.629	-2.640	-2.651	-2.662	-2.671	-2.682	-2.691	-2.700	-2.709	-2.716	-2.722	-2.730	-2.738	-2.744	-2.749	-2.755	-2.761	-2.768	-2.771	-2.778	-2.781	-2.785	-2.790	-2.795	-2.800	-2.805	-2.810	-2.815	-2.820	-2.826	-2.831	-2.838	-2.842	-2.850	-2.856	-2.864	-2.871	-2.879	-2.888	-2.896	-2.905	-2.915	-2.924	-2.935	-2.945	-2.955	-2.966	-2.978	-2.989	-3.000	-3.011	-3.024	-3.035	-3.046	-3.059	-3.069	-3.080	-3.091	-3.102	-3.114	-3.122	-3.132	-3.142	-3.151	-3.160	-3.168	-3.175	-3.182	-3.189	-3.194	-3.199	-3.202	-3.206	-3.209	-3.211	-3.212	-3.212	-3.211	-3.210	-3.210	-3.208	-3.205	-3.202	-3.198	-3.194	-3.189	-3.184	-3.179	-3.172	-3.166	-3.160	-3.154	-3.148	-3.141	-3.134	-3.128	-3.121	-3.115	-3.109	-3.101	-3.095	-3.089	-3.084	-3.078	-3.071	-3.066	-3.060	-3.055	-3.050	-3.045	-3.040	-3.035	-3.030	-3.025	-3.019	-3.014	-3.008	-3.001	-2.995	-2.989	-2.981	-2.974	-2.965	-2.956	-2.946	-2.935	-2.922	-2.911	-2.898	-2.882	-2.868	-2.851	-2.834	-2.815	-2.795	-2.772	-2.750	-2.725	-2.700	-2.672	-2.644	-2.615	-2.584	-2.552	-2.519	-2.484	-2.448	-2.411	-2.372	-2.334	-2.294	-2.254	-2.212	-2.170	-2.128	-2.084	-2.041	-1.998	-1.954	-1.910	-1.866	-1.822	-1.780	-1.738	-1.695	-1.655	-1.614	-1.574	-1.536	-1.499	-1.461	-1.428	-1.394	-1.360	-1.331	-1.301	-1.274	-1.248	-1.222	-1.201	-1.181	-1.161	-1.145	-1.129	-1.115	-1.104	-1.094	-1.085	-1.079	-1.074	-1.070	-1.069	-1.069	-1.069	-1.071	-1.074	-1.080	-1.085	-1.091	-1.099	-1.108	-1.118	-1.126	-1.138	-1.148	-1.159	-1.170	-1.181	-1.192	-1.205	-1.218	-1.229	-1.240	-1.251	-1.261	-1.272	-1.282	-1.291	-1.300	-1.308	-1.315	-1.320	-1.326	-1.331	-1.335	-1.338	-1.340	-1.341	-1.341	-1.340	-1.339	-1.336	-1.332	-1.328	-1.324	-1.318	-1.311	-1.304	-1.296	-1.288	-1.278	-1.268	-1.256	-1.246	-1.234	-1.224	-1.211	-1.199	-1.185	-1.172	-1.160	-1.146	-1.134	-1.121	-1.110	-1.096	-1.084	-1.071	-1.060	-1.049	-1.038	-1.028	-1.018	-1.008	-0.999	-0.991	-0.984	-0.976	-0.969	-0.962	-0.958	-0.952	-0.949	-0.945	-0.942	-0.939	-0.938	-0.938	-0.936	-0.936	-0.936	-0.936	-0.939	-0.940	-0.942	-0.945	-0.948	-0.951	-0.954	-0.958	-0.961	-0.964	-0.968	-0.971	-0.974	-0.975	-0.978	-0.980	-0.981	-0.981	-0.982	-0.981	-0.980	-0.978	-0.975	-0.971	-0.966	-0.960	-0.955	-0.946	-0.938	-0.928	-0.918	-0.905	-0.892	-0.879	-0.864	-0.849	-0.832	-0.815	-0.796	-0.778	-0.758	-0.736	-0.715	-0.692	-0.670	-0.646	-0.624	-0.599	-0.574	-0.549	-0.524	-0.499	-0.472	-0.448	-0.421	-0.396	-0.370	-0.346	-0.321	-0.295	-0.272	-0.248	-0.224	-0.201	-0.178	-0.154	-0.132	-0.110	-0.089	-0.068	-0.046	-0.025	-0.004	0.016	0.035	0.055	0.075	0.094	0.114	0.132	0.152	0.171	0.190	0.208	0.226	0.245	0.265	0.284	0.302	0.320	0.340	0.359	0.379	0.399	0.419	0.440	0.459	0.480	0.501	0.521	0.542	0.564	0.584	0.605	0.625	0.645	0.666	0.685	0.704	0.722	0.741	0.759	0.776	0.792	0.808	0.822	0.835	0.849	0.860	0.871	0.880	0.888	0.895	0.901	0.905	0.906	0.908	0.909	0.906	0.904	0.899	0.892	0.885	0.876	0.865	0.852	0.839	0.824	0.808	0.790	0.771	0.751	0.730	0.708	0.685	0.661	0.635	0.609	0.582	0.555	0.528	0.499	0.469	0.440	0.411	0.381	0.351	0.321	0.291	0.261	0.232	0.202	0.174	0.146	0.118	0.090	0.064	0.038	0.012	-0.011	-0.035	-0.058	-0.080	-0.100	-0.120	-0.138	-0.155	-0.171	-0.186	-0.200	-0.212	-0.224	-0.234	-0.242	-0.251	-0.259	-0.265	-0.269	-0.272	-0.275	-0.278	-0.276	-0.276	-0.276	-0.274	-0.270	-0.266	-0.262	-0.258	-0.251	-0.246	-0.239	-0.232	-0.225	-0.218	-0.210	-0.201	-0.195	-0.188	-0.179	-0.172	-0.165	-0.159	-0.152	-0.148	-0.142	-0.138	-0.134	-0.131	-0.129	-0.128	-0.126	-0.126	-0.126	-0.129	-0.131	-0.135	-0.140	-0.145	-0.152	-0.161	-0.169	-0.179	-0.190	-0.201	-0.214	-0.228	-0.242	-0.258	-0.272	-0.290	-0.306	-0.325	-0.342	-0.361	-0.379	-0.399	-0.418	-0.438	-0.456	-0.475	-0.495	-0.514	-0.532	-0.550	-0.568	-0.586	-0.604	-0.620	-0.636	-0.651	-0.666	-0.680	-0.694	-0.708	-0.719	-0.729	-0.740	-0.749	-0.758	-0.765	-0.771	-0.776	-0.782	-0.786	-0.790	-0.792	-0.795	-0.798	-0.798	-0.798	-0.798	-0.796	-0.796	-0.795	-0.792	-0.790	-0.788	-0.784	-0.780	-0.776	-0.772	-0.768	-0.762	-0.760	-0.754	-0.749	-0.745	-0.739	-0.734	-0.729	-0.722	-0.718	-0.712	-0.705	-0.699	-0.694	-0.688	-0.681	-0.676	-0.669	-0.662	-0.656	-0.650	-0.642	-0.636	-0.629	-0.621	-0.614	-0.606	-0.598	-0.590	-0.580	-0.571	-0.562	-0.554	-0.544	-0.534	-0.522	-0.512	-0.502	-0.491	-0.480	-0.469	-0.458	-0.446	-0.435	-0.424	-0.411	-0.400	-0.390	-0.378	-0.368	-0.356	-0.345	-0.335	-0.325	-0.314	-0.305	-0.295	-0.286	-0.278	-0.269	-0.262	-0.255	-0.248	-0.241	-0.235	-0.230	-0.224	-0.220	-0.216	-0.212	-0.209	-0.206	-0.204	-0.201	-0.200	-0.199	-0.199	-0.196	-0.196	-0.198	-0.198	-0.198	-0.198	-0.199	-0.199	-0.200	-0.201	-0.204	-0.205	-0.205	-0.206	-0.208	-0.208	-0.210	-0.210	-0.211	-0.211	-0.212	-0.212	-0.212	-0.212	-0.212	-0.211	-0.210	-0.209	-0.208	-0.206	-0.205	-0.201	-0.200	-0.196	-0.194	-0.190	-0.186	-0.184	-0.180	-0.176	-0.171	-0.166	-0.162	-0.158	-0.152	-0.148	-0.141	-0.136	-0.131	-0.125	-0.119	-0.112	-0.106	-0.099	-0.091	-0.085	-0.078	-0.070	-0.062	-0.055	-0.046	-0.038	-0.030	-0.021	-0.010	0.000	0.010	0.020	0.030	0.041	0.054	0.065	0.079	0.090	0.104	0.119	0.132	0.148	0.162	0.179	0.194	0.211	0.228	0.245	0.265	0.282	0.302	0.322	0.341	0.362	0.384	0.405	0.426	0.448	0.470	0.492	0.516	0.539	0.562	0.586	0.610	0.632	0.658	0.680	0.705	0.728	0.750	0.774	0.798	0.820	0.842	0.864	0.886	0.909	0.930	0.950	0.971	0.991	1.011	1.030	1.049	1.066	1.084	1.100	1.116	1.132	1.148	1.162	1.178	1.191	1.204	1.216	1.229	1.240	1.250	1.261	1.271	1.280	1.289	1.296	1.304	1.310	1.318	1.324	1.329	1.335	1.341	1.344	1.349	1.352	1.356	1.360	1.362	1.365	1.368	1.369	1.371	1.372	1.372	1.372	1.371	1.371	1.371	1.369	1.368	1.364	1.360	1.356	1.352	1.349	1.342	1.336	1.330	1.322	1.315	1.308	1.299	1.290	1.280	1.271	1.260	1.249	1.238	1.225	1.214	1.201	1.188	1.174	1.160	1.146	1.132	1.119	1.104	1.090	1.075	1.060	1.045	1.031	1.016	1.002	0.988	0.975	0.962	0.950	0.938	0.925	0.914	0.902	0.892	0.882	0.874	0.865	0.856	0.849	0.842	0.838	0.831	0.828	0.822	0.819	0.816	0.814	0.812	0.811	0.810	0.810	0.811	0.811	0.812	0.815	0.815	0.818	0.820	0.822	0.825	0.828	0.830	0.832	0.835	0.838	0.840	0.841	0.844	0.846	0.846	0.848	0.849	0.850	0.850	0.849	0.849	0.846	0.845	0.842	0.841	0.838	0.834	0.830	0.826	0.820	0.816	0.810	0.804	0.798	0.790	0.784	0.775	0.769	0.760	0.752	0.745	0.736	0.729	0.721	0.712	0.705	0.696	0.689	0.681	0.674	0.666	0.660	0.652	0.646	0.640	0.634	0.629	0.624	0.619	0.615	0.611	0.608	0.604	0.601	0.599	0.598	0.595	0.594	0.592	0.591	0.592	0.594	0.592	0.594	0.596	0.599	0.601	0.605	0.608	0.611	0.616	0.621	0.626	0.631	0.636	0.644	0.650	0.658	0.665	0.674	0.681	0.691	0.701	0.711	0.721	0.734	0.745	0.758	0.771	0.784	0.798	0.812	0.828	0.844	0.861	0.879	0.896	0.915	0.932	0.951	0.971	0.991	1.011	1.030	1.051	1.072	1.094	1.115	1.136	1.156	1.179	1.199	1.219	1.239	1.258	1.276	1.295	1.312	1.329	1.344	1.359	1.372	1.384	1.394	1.404	1.411	1.416	1.420	1.422	1.421	1.419	1.414	1.408	1.399	1.388	1.374	1.358	1.339	1.318	1.294	1.268	1.239	1.208	1.174	1.136	1.098	1.056	1.012	0.966	0.919	0.868	0.815	0.760	0.704	0.646	0.586	0.525	0.462	0.400	0.335	0.270	0.204	0.138	0.070	0.004	-0.062	-0.130	-0.195	-0.262	-0.326	-0.390	-0.452	-0.515	-0.575	-0.632	-0.690	-0.745	-0.799	-0.849	-0.899	-0.944	-0.989	-1.029	-1.068	-1.104	-1.136	-1.168	-1.194	-1.219	-1.240	-1.259	-1.274	-1.286	-1.298	-1.305	-1.309	-1.310	-1.310	-1.305	-1.300	-1.291	-1.279	-1.266	-1.250	-1.234	-1.215	-1.194	-1.170	-1.146	-1.121	-1.095	-1.068	-1.039	-1.010	-0.980	-0.950	-0.920	-0.889	-0.859	-0.826	-0.796	-0.766	-0.736	-0.708	-0.678	-0.650	-0.624	-0.598	-0.571	-0.549	-0.526	-0.505	-0.485	-0.466	-0.450	-0.435	-0.420	-0.408	-0.398	-0.388	-0.380	-0.372	-0.368	-0.364	-0.362	-0.362	-0.362	-0.366	-0.369	-0.375	-0.382	-0.390	-0.399	-0.410	-0.421	-0.434	-0.448	-0.462	-0.478	-0.494	-0.511	-0.528	-0.546	-0.564	-0.582	-0.602	-0.621	-0.641	-0.661	-0.680	-0.701	-0.721	-0.741	-0.761	-0.780	-0.799	-0.819	-0.838	-0.855	-0.874	-0.890	-0.906	-0.921	-0.936	-0.951	-0.964	-0.976	-0.988	-0.999	-1.009	-1.016	-1.025	-1.031	-1.038	-1.042	-1.046	-1.050	-1.051	-1.052	-1.054	-1.052	-1.050	-1.046	-1.042	-1.038	-1.031	-1.025	-1.016	-1.008	-0.998	-0.986	-0.975	-0.962	-0.949	-0.935	-0.920	-0.904	-0.886	-0.870	-0.851	-0.832	-0.814	-0.794	-0.774	-0.752	-0.732	-0.710	-0.689	-0.665	-0.644	-0.621	-0.599	-0.575	-0.552	-0.529	-0.506	-0.484	-0.461	-0.439	-0.418	-0.396	-0.375	-0.352	-0.332	-0.312	-0.292	-0.275	-0.256	-0.239	-0.221	-0.206	-0.190	-0.175	-0.162	-0.149	-0.136	-0.125	-0.115	-0.106	-0.098	-0.091	-0.084	-0.079	-0.075	-0.070	-0.068	-0.066	-0.064	-0.064	-0.064	-0.065	-0.068	-0.070	-0.071	-0.075	-0.078	-0.081	-0.086	-0.089	-0.092	-0.098	-0.100	-0.105	-0.109	-0.111	-0.116	-0.119	-0.121	-0.124	-0.125	-0.128	-0.128	-0.128	-0.125	-0.124	-0.120	-0.116	-0.112	-0.106	-0.099	-0.091	-0.082	-0.072	-0.062	-0.051	-0.039	-0.025	-0.010	0.004	0.020	0.036	0.055	0.072	0.091	0.110	0.130	0.150	0.170	0.191	0.210	0.231	0.250	0.270	0.290	0.309	0.328	0.345	0.362	0.379	0.394	0.410	0.422	0.435	0.446	0.456	0.464	0.470	0.478	0.481	0.485	0.486	0.485	0.484	0.480	0.476	0.469	0.462	0.452	0.441	0.430	0.418	0.401	0.386	0.369	0.350	0.331	0.311	0.290	0.269	0.246	0.224	0.200	0.176	0.152	0.129	0.104	0.080	0.056	0.032	0.009	-0.014	-0.035	-0.056	-0.078	-0.096	-0.116	-0.132	-0.150	-0.164	-0.179	-0.191	-0.202	-0.212	-0.220	-0.229	-0.234	-0.238	-0.240	-0.242	-0.242	-0.241	-0.239	-0.235	-0.230	-0.222	-0.215	-0.206	-0.196	-0.184	-0.172	-0.160	-0.146	-0.130	-0.114	-0.098	-0.080	-0.062	-0.045	-0.025	-0.006	0.014	0.032	0.054	0.074	0.092	0.112	0.134	0.152	0.172	0.190	0.209	0.228	0.244	0.261	0.278	0.292	0.308	0.321	0.335	0.348	0.360	0.371	0.381	0.391	0.400	0.408	0.415	0.422	0.429	0.434	0.438	0.441	0.444	0.446	0.448	0.449	0.449	0.448	0.445	0.444	0.441	0.438	0.434	0.429	0.424	0.419	0.412	0.406	0.401	0.392	0.386	0.379	0.371	0.362	0.354	0.346	0.338	0.329	0.320	0.311	0.302	0.291	0.282	0.275	0.265	0.255	0.248	0.238	0.229	0.220	0.210	0.201	0.194	0.184	0.176	0.168	0.161	0.154	0.146	0.140	0.134	0.129	0.124	0.119	0.115	0.111	0.109	0.106	0.106	0.105	0.105	0.108	0.109	0.112	0.116	0.122	0.128	0.135	0.144	0.154	0.165	0.178	0.190	0.205	0.220	0.238	0.255	0.274	0.294	0.315	0.338	0.361	0.385	0.411	0.436	0.464	0.491	0.520	0.549	0.579	0.611	0.641	0.672	0.706	0.738	0.770	0.802	0.836	0.870	0.902	0.934	0.965	0.998	1.028	1.056	1.086	1.115	1.141	1.169	1.192	1.218	1.240	1.260	1.280	1.299	1.315	1.329	1.341	1.352	1.361	1.369	1.374	1.379	1.380	1.380	1.379	1.375	1.369	1.361	1.352	1.342	1.329	1.316	1.300	1.284	1.265	1.244	1.222	1.200	1.176	1.150	1.125	1.098	1.070	1.041	1.011	0.981	0.952	0.922	0.891	0.861	0.832	0.801	0.772	0.742	0.714	0.684	0.656	0.628	0.601	0.575	0.549	0.525	0.501	0.479	0.456	0.436	0.416	0.399	0.381	0.364	0.350	0.335	0.321	0.310	0.299	0.289	0.280	0.271	0.265	0.259	0.254	0.249	0.246	0.244	0.240	0.240	0.239	0.240	0.241	0.242	0.245	0.248	0.251	0.255	0.260	0.265	0.271	0.276	0.284	0.290	0.299	0.306	0.315	0.324	0.332	0.342	0.354	0.365	0.376	0.389	0.401	0.414	0.428	0.441	0.455	0.471	0.488	0.505	0.522	0.540	0.560	0.580	0.601	0.622	0.646	0.669	0.694	0.719	0.746	0.772	0.800	0.829	0.858	0.888	0.919	0.950	0.981	1.014	1.048	1.081	1.115	1.151	1.185	1.221	1.258	1.294	1.330	1.366	1.401	1.439	1.474	1.511	1.546	1.581	1.616	1.651	1.685	1.719	1.751	1.782	1.814	1.844	1.874	1.901	1.928	1.952	1.978	2.001	2.022	2.042	2.062	2.079	2.095	2.109	2.121	2.132	2.141	2.150	2.155	2.160	2.165	2.168	2.169	2.168	2.166	2.164	2.160	2.154	2.148	2.140	2.130	2.121	2.110	2.098	2.086	2.072	2.058	2.042	2.026	2.011	1.994	1.975	1.958	1.939	1.921	1.901	1.882	1.861	1.842	1.821	1.801	1.780	1.759	1.738	1.716	1.696	1.674	1.652	1.631	1.610	1.589	1.566	1.545	1.522	1.501	1.479	1.458	1.435	1.411	1.390	1.368	1.344	1.321	1.299	1.275	1.251	1.228	1.204	1.179	1.154	1.129	1.104	1.078	1.052	1.028	1.000	0.974	0.949	0.921	0.895	0.868	0.841	0.815	0.788	0.761	0.735	0.708	0.682	0.656	0.631	0.606	0.581	0.555	0.531	0.507	0.485	0.461	0.440	0.419	0.398	0.379	0.360	0.342	0.326	0.311	0.296	0.284	0.271	0.260	0.251	0.242	0.236	0.231	0.226	0.224	0.224	0.224	0.226	0.230	0.235	0.242	0.251	0.260	0.272	0.285	0.300	0.314	0.331	0.349	0.370	0.390	0.412	0.435	0.459	0.482	0.510	0.536	0.562	0.590	0.618	0.646	0.675	0.704	0.732	0.761	0.790	0.819	0.848	0.875	0.902	0.929	0.954	0.979	1.004	1.025	1.046	1.066	1.085	1.102	1.119	1.134	1.146	1.158	1.166	1.172	1.179	1.182	1.185	1.185	1.182	1.179	1.174	1.166	1.158	1.146	1.134	1.120	1.105	1.086	1.069	1.050	1.028	1.006	0.984	0.960	0.936	0.912	0.886	0.860	0.835	0.809	0.785	0.759	0.735	0.711	0.686	0.664	0.642	0.621	0.602	0.584	0.566	0.551	0.538	0.525	0.515	0.506	0.499	0.492	0.490	0.488	0.489	0.491	0.495	0.501	0.509	0.516	0.528	0.539	0.552	0.566	0.581	0.598	0.616	0.634	0.652	0.671	0.691	0.711	0.731	0.752	0.771	0.791	0.811	0.830	0.848	0.865	0.882	0.899	0.914	0.929	0.941	0.952	0.962	0.972	0.980	0.986	0.991	0.995	0.998	0.999	0.998	0.998	0.995	0.990	0.985	0.979	0.972	0.965	0.959	0.949	0.940	0.930	0.920	0.910	0.900	0.890	0.881	0.870	0.862	0.855	0.846	0.841	0.835	0.830	0.826	0.824	0.822	0.822	0.825	0.828	0.832	0.839	0.848	0.856	0.866	0.880	0.894	0.909	0.925	0.944	0.965	0.985	1.008	1.030	1.054	1.080	1.106	1.134	1.162	1.190	1.219	1.248	1.279	1.309	1.339	1.369	1.399	1.429	1.458	1.488	1.515	1.542	1.571	1.598	1.622	1.648	1.671	1.695	1.716	1.738	1.755	1.775	1.791	1.806	1.821	1.835	1.845	1.856	1.865	1.872	1.879	1.884	1.886	1.889	1.890	1.889	1.888	1.885	1.880	1.875	1.869	1.861	1.852	1.845	1.834	1.824	1.811	1.799	1.785	1.771	1.755	1.739	1.724	1.706	1.689	1.670	1.652	1.634	1.615	1.595	1.575	1.554	1.534	1.512	1.491	1.469	1.448	1.425	1.402	1.380	1.358	1.334	1.311	1.289	1.266	1.244	1.220	1.196	1.174	1.151	1.129	1.106	1.082	1.061	1.039	1.016	0.995	0.974	0.952	0.934	0.912	0.895	0.875	0.858	0.840	0.824	0.806	0.791	0.778	0.765	0.752	0.741	0.731	0.722	0.714	0.708	0.701	0.696	0.694	0.692	0.692	0.692	0.694	0.698	0.704	0.710	0.716	0.725	0.736	0.749	0.761	0.776	0.791	0.809	0.826	0.845	0.866	0.888	0.910	0.935	0.960	0.985	1.011	1.039	1.066	1.095	1.122	1.152	1.181	1.210	1.239	1.269	1.299	1.328	1.355	1.385	1.412	1.439	1.466	1.492	1.518	1.541	1.565	1.588	1.609	1.628	1.646	1.662	1.679	1.695	1.706	1.719	1.729	1.738	1.744	1.749	1.752	1.755	1.755	1.754	1.752	1.749	1.744	1.738	1.730	1.720	1.710	1.698	1.685	1.671	1.656	1.640	1.622	1.605	1.585	1.565	1.545	1.525	1.502	1.481	1.459	1.435	1.412	1.389	1.365	1.341	1.318	1.294	1.270	1.249	1.225	1.204	1.181	1.161	1.142	1.122	1.104	1.086	1.069	1.054	1.038	1.024	1.010	0.998	0.986	0.975	0.966	0.959	0.951	0.945	0.940	0.936	0.932	0.930	0.930	0.929	0.929	0.930	0.932	0.935	0.938	0.942	0.948	0.952	0.958	0.964	0.970	0.975	0.982	0.988	0.994	1.000	1.006	1.011	1.015	1.020	1.024	1.026	1.029	1.030	1.031	1.030	1.029	1.026	1.021	1.018	1.011	1.002	0.994	0.985	0.972	0.959	0.945	0.930	0.912	0.892	0.874	0.852	0.829	0.805	0.780	0.754	0.726	0.698	0.669	0.638	0.608	0.575	0.542	0.509	0.475	0.442	0.408	0.374	0.340	0.305	0.271	0.238	0.205	0.171	0.140	0.109	0.078	0.048	0.019	-0.009	-0.036	-0.061	-0.085	-0.108	-0.130	-0.149	-0.168	-0.185	-0.201	-0.215	-0.226	-0.236	-0.245	-0.252	-0.258	-0.262	-0.265	-0.266	-0.265	-0.264	-0.260	-0.256	-0.250	-0.244	-0.236	-0.226	-0.218	-0.206	-0.195	-0.184	-0.169	-0.156	-0.142	-0.128	-0.112	-0.098	-0.082	-0.068	-0.052	-0.038	-0.022	-0.009	0.006	0.019	0.031	0.044	0.055	0.065	0.075	0.084	0.090	0.099	0.104	0.109	0.111	0.114	0.115	0.116	0.116	0.114	0.111	0.108	0.102	0.096	0.090	0.081	0.072	0.062	0.052	0.041	0.029	0.016	0.002	-0.011	-0.025	-0.040	-0.055	-0.070	-0.086	-0.101	-0.116	-0.131	-0.146	-0.161	-0.175	-0.189	-0.202	-0.215	-0.226	-0.238	-0.246	-0.254	-0.261	-0.269	-0.274	-0.278	-0.280	-0.280	-0.280	-0.279	-0.274	-0.269	-0.261	-0.254	-0.244	-0.232	-0.219	-0.204	-0.188	-0.170	-0.149	-0.128	-0.105	-0.081	-0.056	-0.029	-0.001	0.029	0.059	0.091	0.124	0.158	0.192	0.228	0.262	0.300	0.338	0.375	0.414	0.452	0.491	0.531	0.570	0.610	0.649	0.689	0.728	0.766	0.805	0.844	0.881	0.918	0.956	0.992	1.029	1.064	1.098	1.131	1.165	1.196	1.228	1.259	1.289	1.318	1.346	1.372	1.399	1.425	1.448	1.472	1.494	1.516	1.536	1.556	1.575	1.592	1.609	1.624	1.638	1.650	1.662	1.672	1.682	1.690	1.696	1.702	1.706	1.709	1.710	1.711	1.709	1.706	1.702	1.696	1.689	1.681	1.670	1.658	1.644	1.630	1.612	1.594	1.572	1.551	1.529	1.502	1.475	1.446	1.416	1.382	1.350	1.314	1.276	1.239	1.199	1.159	1.118	1.072	1.029	0.982	0.936	0.890	0.841	0.792	0.744	0.692	0.642	0.591	0.540	0.489	0.439	0.389	0.338	0.286	0.236	0.186	0.138	0.089	0.041	-0.006	-0.051	-0.096	-0.140	-0.182	-0.225	-0.265	-0.305	-0.342	-0.379	-0.416	-0.450	-0.484	-0.516	-0.548	-0.579	-0.608	-0.636	-0.664	-0.690	-0.716	-0.742	-0.766	-0.790	-0.814	-0.838	-0.860	-0.884	-0.906	-0.931	-0.955	-0.980	-1.004	-1.030	-1.056	-1.082	-1.111	-1.139	-1.169	-1.199	-1.230	-1.264	-1.299	-1.334	-1.370	-1.409	-1.448	-1.489	-1.530	-1.574	-1.618	-1.662	-1.710	-1.759	-1.808	-1.856	-1.906	-1.958	-2.010	-2.062	-2.115	-2.169	-2.221	-2.275	-2.328	-2.380	-2.432	-2.485	-2.536	-2.589	-2.638	-2.686	-2.735	-2.782	-2.828	-2.871	-2.914	-2.955	-2.994	-3.032	-3.066	-3.101	-3.131	-3.162	-3.189	-3.215	-3.239	-3.260	-3.280	-3.298	-3.314	-3.326	-3.339	-3.349	-3.356	-3.361	-3.366	-3.369	-3.370	-3.369	-3.366	-3.364	-3.360	-3.355	-3.348	-3.340	-3.331	-3.324	-3.314	-3.304	-3.292	-3.281	-3.270	-3.258	-3.245	-3.235	-3.221	-3.210	-3.198	-3.188	-3.175	-3.164	-3.152	-3.141	-3.131	-3.120	-3.111	-3.100	-3.091	-3.082	-3.072	-3.064	-3.055	-3.046	-3.038	-3.029	-3.021	-3.012	-3.004	-2.995	-2.985	-2.976	-2.966	-2.958	-2.948	-2.936	-2.926	-2.916	-2.904	-2.892	-2.880	-2.866	-2.854	-2.839	-2.825	-2.809	-2.791	-2.775	-2.756	-2.738	-2.719	-2.699	-2.679	-2.658	-2.636	-2.614	-2.590	-2.568	-2.542	-2.519	-2.494	-2.468	-2.442	-2.416	-2.390	-2.362	-2.335	-2.309	-2.281	-2.255	-2.226	-2.199	-2.172	-2.145	-2.119	-2.091	-2.064	-2.039	-2.013	-1.986	-1.962	-1.938	-1.912	-1.889	-1.865	-1.842	-1.819	-1.798	-1.775	-1.752	-1.731	-1.711	-1.689	-1.669	-1.649	-1.629	-1.610	-1.591	-1.570	-1.551	-1.531	-1.512	-1.492	-1.474	-1.454	-1.434	-1.412	-1.391	-1.370	-1.349	-1.328	-1.305	-1.282	-1.259	-1.234	-1.208	-1.181	-1.155	-1.126	-1.096	-1.065	-1.034	-1.001	-0.968	-0.932	-0.898	-0.860	-0.821	-0.782	-0.742	-0.701	-0.659	-0.615	-0.570	-0.525	-0.478	-0.429	-0.381	-0.331	-0.281	-0.231	-0.180	-0.128	-0.075	-0.022	0.030	0.084	0.136	0.190	0.241	0.295	0.348	0.400	0.450	0.501	0.552	0.601	0.650	0.699	0.745	0.791	0.836	0.879	0.920	0.961	1.000	1.038	1.072	1.109	1.141	1.172	1.201	1.229	1.256	1.281	1.304	1.325	1.345	1.364	1.380	1.396	1.410	1.421	1.431	1.441	1.450	1.456	1.462	1.468	1.471	1.475	1.476	1.478	1.479	1.480	1.480	1.481	1.480	1.479	1.479	1.478	1.476	1.474	1.474	1.472	1.471	1.470	1.469	1.469	1.469	1.469	1.469	1.469	1.470	1.470	1.471	1.474	1.474	1.476	1.476	1.479	1.480	1.482	1.482	1.484	1.486	1.485	1.485	1.485	1.484	1.481	1.479	1.475	1.470	1.464	1.456	1.448	1.438	1.428	1.415	1.400	1.384	1.366	1.348	1.326	1.302	1.279	1.252	1.225	1.194	1.162	1.130	1.095	1.058	1.020	0.979	0.938	0.894	0.848	0.801	0.754	0.704	0.654	0.601	0.548	0.494	0.440	0.384	0.328	0.271	0.214	0.156	0.099	0.040	-0.018	-0.076	-0.134	-0.191	-0.249	-0.306	-0.361	-0.416	-0.470	-0.524	-0.578	-0.629	-0.679	-0.726	-0.775	-0.820	-0.865	-0.909	-0.950	-0.990	-1.029	-1.066	-1.102	-1.135	-1.168	-1.199	-1.229	-1.256	-1.282	-1.306	-1.329	-1.350	-1.370	-1.388	-1.405	-1.421	-1.435	-1.448	-1.460	-1.470	-1.480	-1.488	-1.495	-1.502	-1.508	-1.512	-1.516	-1.521	-1.525	-1.526	-1.529	-1.530	-1.531	-1.532	-1.532	-1.534	-1.535	-1.535	-1.536	-1.538	-1.540	-1.541	-1.545	-1.548	-1.551	-1.555	-1.561	-1.566	-1.572	-1.580	-1.588	-1.595	-1.605	-1.614	-1.625	-1.638	-1.650	-1.664	-1.679	-1.694	-1.711	-1.729	-1.746	-1.766	-1.785	-1.806	-1.829	-1.850	-1.872	-1.898	-1.921	-1.946	-1.971	-1.998	-2.024	-2.051	-2.078	-2.104	-2.131	-2.158	-2.185	-2.211	-2.239	-2.265	-2.291	-2.316	-2.342	-2.366	-2.391	-2.412	-2.435	-2.455	-2.476	-2.495	-2.512	-2.530	-2.546	-2.561	-2.574	-2.586	-2.596	-2.606	-2.614	-2.620	-2.625	-2.629	-2.631	-2.634	-2.632	-2.630	-2.628	-2.622	-2.618	-2.610	-2.601	-2.592	-2.581	-2.569	-2.558	-2.544	-2.529	-2.514	-2.498	-2.480	-2.464	-2.445	-2.426	-2.408	-2.389	-2.369	-2.349	-2.330	-2.310	-2.291	-2.271	-2.252	-2.234	-2.216	-2.198	-2.181	-2.164	-2.149	-2.132	-2.119	-2.105	-2.092	-2.080	-2.069	-2.058	-2.047	-2.039	-2.031	-2.025	-2.018	-2.013	-2.010	-2.006	-2.004	-2.002	-2.002	-2.002	-2.004	-2.006	-2.009	-2.011	-2.018	-2.022	-2.027	-2.034	-2.041	-2.049	-2.056	-2.065	-2.074	-2.082	-2.092	-2.102	-2.112	-2.122	-2.132	-2.144	-2.154	-2.164	-2.175	-2.186	-2.196	-2.206	-2.218	-2.226	-2.236	-2.246	-2.256	-2.266	-2.276	-2.286	-2.295	-2.305	-2.314	-2.322	-2.330	-2.339	-2.348	-2.355	-2.364	-2.371	-2.379	-2.388	-2.395	-2.404	-2.412	-2.421	-2.429	-2.436	-2.446	-2.454	-2.464	-2.474	-2.482	-2.492	-2.502	-2.512	-2.524	-2.534	-2.546	-2.556	-2.568	-2.580	-2.591	-2.605	-2.616	-2.630	-2.644	-2.658	-2.671	-2.685	-2.699	-2.712	-2.728	-2.741	-2.755	-2.769	-2.782	-2.798	-2.810	-2.825	-2.838	-2.850	-2.862	-2.875	-2.888	-2.899	-2.909	-2.919	-2.929	-2.939	-2.948	-2.954	-2.960	-2.966	-2.972	-2.978	-2.981	-2.984	-2.986	-2.989	-2.989	-2.990	-2.990	-2.989	-2.986	-2.984	-2.981	-2.978	-2.974	-2.970	-2.966	-2.961	-2.955	-2.950	-2.944	-2.938	-2.931	-2.925	-2.919	-2.912	-2.905	-2.899	-2.891	-2.886	-2.880	-2.875	-2.869	-2.862	-2.858	-2.852	-2.849	-2.844	-2.839	-2.836	-2.831	-2.828	-2.825	-2.821	-2.819	-2.816	-2.812	-2.810	-2.806	-2.802	-2.800	-2.795	-2.791	-2.788	-2.782	-2.778	-2.771	-2.764	-2.756	-2.749	-2.740	-2.730	-2.720	-2.708	-2.696	-2.682	-2.668	-2.652	-2.635	-2.618	-2.599	-2.579	-2.556	-2.534	-2.510	-2.486	-2.460	-2.431	-2.404	-2.374	-2.344	-2.314	-2.281	-2.249	-2.215	-2.180	-2.146	-2.110	-2.074	-2.038	-2.001	-1.965	-1.928	-1.891	-1.854	-1.818	-1.781	-1.745	-1.710	-1.675	-1.641	-1.608	-1.575	-1.544	-1.512	-1.484	-1.455	-1.428	-1.401	-1.376	-1.354	-1.331	-1.311	-1.291	-1.274	-1.259	-1.244	-1.231	-1.220	-1.210	-1.201	-1.194	-1.189	-1.185	-1.181	-1.180	-1.180	-1.181	-1.182	-1.186	-1.190	-1.195	-1.201	-1.209	-1.216	-1.225	-1.235	-1.245	-1.255	-1.265	-1.276	-1.289	-1.300	-1.312	-1.325	-1.338	-1.350	-1.361	-1.374	-1.386	-1.399	-1.410	-1.420	-1.430	-1.441	-1.450	-1.460	-1.468	-1.475	-1.484	-1.490	-1.495	-1.500	-1.505	-1.508	-1.511	-1.512	-1.514	-1.515	-1.516	-1.515	-1.514	-1.512	-1.510	-1.506	-1.504	-1.500	-1.494	-1.490	-1.484	-1.479	-1.471	-1.465	-1.458	-1.450	-1.442	-1.435	-1.426	-1.419	-1.410	-1.404	-1.395	-1.388	-1.380	-1.372	-1.365	-1.359	-1.352	-1.346	-1.339	-1.334	-1.329	-1.324	-1.319	-1.315	-1.310	-1.308	-1.304	-1.301	-1.299	-1.298	-1.295	-1.295	-1.294	-1.294	-1.292	-1.294	-1.294	-1.294	-1.295	-1.295	-1.295	-1.296	-1.298	-1.298	-1.298	-1.298	-1.298	-1.296	-1.296	-1.294	-1.291	-1.290	-1.286	-1.282	-1.278	-1.272	-1.266	-1.259	-1.251	-1.241	-1.231	-1.220	-1.209	-1.195	-1.181	-1.166	-1.151	-1.132	-1.115	-1.096	-1.078	-1.056	-1.035	-1.011	-0.988	-0.962	-0.938	-0.911	-0.884	-0.858	-0.829	-0.800	-0.771	-0.741	-0.711	-0.680	-0.650	-0.619	-0.588	-0.555	-0.524	-0.494	-0.461	-0.429	-0.399	-0.368	-0.336	-0.306	-0.276	-0.246	-0.216	-0.188	-0.158	-0.129	-0.099	-0.070	-0.044	-0.015	0.012	0.039	0.065	0.092	0.119	0.144	0.169	0.194	0.220	0.242	0.268	0.291	0.314	0.336	0.359	0.381	0.404	0.424	0.446	0.466	0.486	0.506	0.526	0.546	0.565	0.582	0.602	0.619	0.636	0.654	0.669	0.684	0.699	0.714	0.726	0.739	0.750	0.760	0.771	0.780	0.788	0.794	0.800	0.805	0.808	0.810	0.812	0.812	0.811	0.809	0.806	0.802	0.795	0.790	0.781	0.771	0.760	0.749	0.736	0.722	0.708	0.692	0.674	0.658	0.639	0.619	0.600	0.579	0.558	0.536	0.514	0.490	0.468	0.444	0.420	0.396	0.372	0.348	0.324	0.300	0.276	0.252	0.230	0.206	0.184	0.160	0.140	0.119	0.098	0.078	0.058	0.040	0.021	0.005	-0.011	-0.026	-0.041	-0.054	-0.066	-0.079	-0.089	-0.099	-0.108	-0.115	-0.122	-0.129	-0.134	-0.138	-0.141	-0.142	-0.145	-0.145	-0.145	-0.144	-0.142	-0.140	-0.138	-0.134	-0.131	-0.126	-0.122	-0.118	-0.112	-0.106	-0.100	-0.095	-0.089	-0.082	-0.076	-0.070	-0.064	-0.059	-0.052	-0.048	-0.041	-0.038	-0.031	-0.028	-0.025	-0.021	-0.019	-0.016	-0.015	-0.014	-0.014	-0.014	-0.015	-0.015	-0.018	-0.020	-0.024	-0.026	-0.031	-0.036	-0.041	-0.048	-0.054	-0.061	-0.069	-0.076	-0.085	-0.094	-0.104	-0.112	-0.124	-0.132	-0.144	-0.155	-0.165	-0.175	-0.186	-0.196	-0.208	-0.218	-0.229	-0.239	-0.249	-0.259	-0.269	-0.278	-0.288	-0.296	-0.306	-0.314	-0.322	-0.330	-0.338	-0.345	-0.351	-0.358	-0.364	-0.370	-0.375	-0.380	-0.386	-0.390	-0.394	-0.398	-0.401	-0.405	-0.409	-0.411	-0.415	-0.418	-0.420	-0.424	-0.426	-0.428	-0.431	-0.434	-0.435	-0.438	-0.440	-0.442	-0.445	-0.446	-0.449	-0.451	-0.452	-0.455	-0.456	-0.459	-0.460	-0.461	-0.462	-0.462	-0.464	-0.465	-0.465	-0.465	-0.465	-0.464	-0.464	-0.462	-0.461	-0.459	-0.456	-0.452	-0.450	-0.446	-0.442	-0.436	-0.432	-0.426	-0.419	-0.412	-0.405	-0.396	-0.388	-0.379	-0.370	-0.360	-0.349	-0.338	-0.326	-0.315	-0.304	-0.291	-0.280	-0.268	-0.255	-0.242	-0.229	-0.218	-0.204	-0.191	-0.179	-0.168	-0.155	-0.144	-0.132	-0.122	-0.112	-0.104	-0.094	-0.085	-0.078	-0.070	-0.065	-0.059	-0.054	-0.050	-0.046	-0.042	-0.041	-0.040	-0.039	-0.040	-0.040	-0.042	-0.044	-0.048	-0.050	-0.054	-0.059	-0.064	-0.069	-0.074	-0.081	-0.088	-0.094	-0.100	-0.108	-0.114	-0.120	-0.128	-0.134	-0.141	-0.148	-0.154	-0.160	-0.166	-0.171	-0.178	-0.182	-0.185	-0.189	-0.192	-0.195	-0.196	-0.198	-0.199	-0.199	-0.199	-0.198	-0.195	-0.192	-0.189	-0.185	-0.182	-0.178	-0.171	-0.166	-0.159	-0.152	-0.145	-0.138	-0.130	-0.122	-0.112	-0.105	-0.096	-0.088	-0.078	-0.069	-0.059	-0.049	-0.040	-0.031	-0.021	-0.012	-0.005	0.004	0.012	0.020	0.028	0.036	0.042	0.050	0.056	0.064	0.070	0.075	0.081	0.085	0.091	0.096	0.101	0.106	0.110	0.115	0.119	0.124	0.126	0.132	0.136	0.140	0.146	0.150	0.155	0.161	0.168	0.174	0.180	0.188	0.195	0.202	0.211	0.219	0.229	0.238	0.248	0.260	0.271	0.284	0.296	0.310	0.324	0.338	0.352	0.368	0.382	0.399	0.415	0.431	0.449	0.465	0.482	0.499	0.518	0.534	0.552	0.569	0.586	0.604	0.621	0.638	0.655	0.670	0.686	0.702	0.716	0.731	0.745	0.758	0.771	0.784	0.795	0.805	0.816	0.826	0.835	0.842	0.850	0.858	0.862	0.868	0.872	0.876	0.879	0.881	0.882	0.884	0.884	0.884	0.882	0.880	0.878	0.876	0.872	0.869	0.865	0.861	0.855	0.850	0.844	0.836	0.831	0.824	0.815	0.806	0.798	0.790	0.781	0.771	0.761	0.751	0.741	0.731	0.721	0.710	0.699	0.688	0.678	0.666	0.656	0.644	0.634	0.622	0.612	0.601	0.589	0.579	0.568	0.558	0.546	0.536	0.526	0.516	0.506	0.496	0.488	0.478	0.469	0.460	0.452	0.444	0.438	0.430	0.422	0.416	0.410	0.404	0.399	0.394	0.389	0.385	0.380	0.376	0.372	0.370	0.368	0.365	0.362	0.361	0.359	0.359	0.356	0.356	0.356	0.355	0.355	0.355	0.356	0.356	0.359	0.359	0.361	0.362	0.364	0.365	0.368	0.369	0.370	0.374	0.375	0.378	0.379	0.381	0.384	0.385	0.389	0.390	0.392	0.394	0.398	0.399	0.401	0.404	0.406	0.409	0.410	0.412	0.415	0.418	0.420	0.422	0.424	0.426	0.429	0.431	0.432	0.435	0.439	0.440	0.442	0.446	0.448	0.450	0.454	0.456	0.458	0.461	0.464	0.468	0.469	0.472	0.475	0.478	0.481	0.484	0.488	0.490	0.495	0.498	0.502	0.505	0.510	0.514	0.518	0.522	0.526	0.531	0.535	0.540	0.545	0.550	0.556	0.561	0.566	0.574	0.580	0.588	0.594	0.602	0.610	0.618	0.625	0.635	0.644	0.652	0.662	0.672	0.682	0.694	0.705	0.716	0.728	0.740	0.752	0.766	0.779	0.792	0.808	0.821	0.836	0.851	0.868	0.884	0.900	0.918	0.934	0.951	0.969	0.986	1.004	1.020	1.038	1.056	1.072	1.090	1.108	1.125	1.140	1.158	1.172	1.188	1.201	1.216	1.229	1.241	1.252	1.264	1.274	1.281	1.290	1.296	1.300	1.304	1.306	1.306	1.305	1.304	1.299	1.292	1.285	1.275	1.262	1.249	1.234	1.216	1.195	1.174	1.149	1.124	1.096	1.066	1.034	0.999	0.962	0.924	0.884	0.842	0.799	0.754	0.706	0.656	0.606	0.554	0.501	0.446	0.391	0.335	0.276	0.219	0.159	0.100	0.040	-0.020	-0.080	-0.140	-0.200	-0.260	-0.320	-0.378	-0.434	-0.491	-0.548	-0.601	-0.655	-0.706	-0.756	-0.802	-0.850	-0.894	-0.936	-0.976	-1.014	-1.049	-1.081	-1.112	-1.140	-1.165	-1.189	-1.209	-1.228	-1.242	-1.255	-1.265	-1.274	-1.280	-1.281	-1.282	-1.281	-1.276	-1.269	-1.261	-1.251	-1.239	-1.224	-1.208	-1.191	-1.172	-1.151	-1.130	-1.108	-1.085	-1.061	-1.036	-1.011	-0.985	-0.960	-0.934	-0.908	-0.881	-0.855	-0.829	-0.804	-0.779	-0.755	-0.731	-0.710	-0.688	-0.668	-0.648	-0.630	-0.612	-0.598	-0.582	-0.569	-0.558	-0.546	-0.538	-0.530	-0.522	-0.518	-0.515	-0.512	-0.511	-0.511	-0.512	-0.516	-0.520	-0.525	-0.531	-0.539	-0.546	-0.556	-0.566	-0.578	-0.590	-0.602	-0.616	-0.630	-0.645	-0.659	-0.674	-0.690	-0.705	-0.721	-0.736	-0.752	-0.769	-0.784	-0.800	-0.816	-0.831	-0.846	-0.861	-0.876	-0.889	-0.902	-0.916	-0.929	-0.941	-0.952	-0.964	-0.974	-0.982	-0.992	-0.999	-1.008	-1.014	-1.018	-1.022	-1.026	-1.030	-1.031	-1.034	-1.034	-1.032	-1.032	-1.030	-1.026	-1.024	-1.018	-1.012	-1.006	-0.999	-0.989	-0.980	-0.970	-0.959	-0.946	-0.934	-0.920	-0.906	-0.890	-0.872	-0.856	-0.838	-0.821	-0.800	-0.781	-0.760	-0.739	-0.718	-0.694	-0.671	-0.649	-0.624	-0.600	-0.574	-0.549	-0.524	-0.498	-0.472	-0.448	-0.420	-0.396	-0.369	-0.345	-0.319	-0.295	-0.270	-0.248	-0.224	-0.201	-0.179	-0.158	-0.138	-0.118	-0.099	-0.081	-0.065	-0.049	-0.035	-0.022	-0.010	0.000	0.009	0.016	0.024	0.028	0.031	0.034	0.035	0.034	0.032	0.029	0.025	0.019	0.012	0.004	-0.006	-0.016	-0.026	-0.039	-0.051	-0.065	-0.079	-0.094	-0.108	-0.122	-0.138	-0.152	-0.169	-0.184	-0.199	-0.214	-0.228	-0.242	-0.255	-0.268	-0.280	-0.291	-0.301	-0.310	-0.319	-0.325	-0.330	-0.335	-0.338	-0.339	-0.339	-0.338	-0.334	-0.329	-0.324	-0.316	-0.306	-0.296	-0.284	-0.271	-0.256	-0.240	-0.224	-0.205	-0.185	-0.164	-0.142	-0.120	-0.098	-0.074	-0.050	-0.025	0.000	0.024	0.049	0.074	0.100	0.124	0.146	0.170	0.194	0.215	0.235	0.255	0.275	0.291	0.308	0.324	0.336	0.349	0.359	0.369	0.375	0.380	0.385	0.386	0.386	0.385	0.380	0.375	0.369	0.360	0.349	0.336	0.322	0.306	0.290	0.271	0.251	0.231	0.209	0.185	0.162	0.138	0.111	0.085	0.059	0.031	0.004	-0.022	-0.050	-0.078	-0.105	-0.132	-0.159	-0.185	-0.210	-0.235	-0.258	-0.280	-0.301	-0.321	-0.340	-0.358	-0.374	-0.389	-0.402	-0.414	-0.424	-0.432	-0.440	-0.446	-0.450	-0.452	-0.452	-0.452	-0.449	-0.445	-0.439	-0.431	-0.421	-0.411	-0.400	-0.386	-0.372	-0.356	-0.339	-0.320	-0.302	-0.281	-0.260	-0.236	-0.215	-0.191	-0.166	-0.142	-0.118	-0.092	-0.068	-0.042	-0.016	0.009	0.032	0.058	0.082	0.106	0.130	0.152	0.176	0.198	0.220	0.239	0.259	0.279	0.296	0.314	0.331	0.346	0.361	0.375	0.388	0.400	0.411	0.421	0.430	0.438	0.444	0.450	0.455	0.458	0.461	0.461	0.461	0.462	0.460	0.459	0.455	0.451	0.448	0.442	0.435	0.430	0.422	0.414	0.405	0.396	0.386	0.378	0.368	0.356	0.344	0.334	0.321	0.310	0.298	0.285	0.272	0.260	0.248	0.235	0.222	0.209	0.198	0.184	0.171	0.160	0.148	0.138	0.125	0.115	0.105	0.095	0.086	0.078	0.070	0.064	0.058	0.052	0.049	0.045	0.044	0.041	0.041	0.042	0.045	0.048	0.052	0.058	0.065	0.072	0.082	0.092	0.106	0.119	0.134	0.150	0.169	0.189	0.208	0.230	0.252	0.275	0.300	0.325	0.352	0.380	0.410	0.440	0.470	0.501	0.534	0.566	0.600	0.634	0.668	0.702	0.736	0.771	0.805	0.840	0.875	0.909	0.941	0.974	1.008	1.039	1.069	1.099	1.128	1.155	1.184	1.209	1.232	1.256	1.278	1.299	1.318	1.334	1.349	1.364	1.375	1.386	1.395	1.402	1.409	1.412	1.415	1.416	1.415	1.412	1.409	1.404	1.398	1.389	1.380	1.370	1.358	1.345	1.331	1.315	1.300	1.282	1.264	1.246	1.225	1.205	1.186	1.165	1.145	1.122	1.102	1.081	1.061	1.041	1.020	1.000	0.981	0.961	0.942	0.924	0.905	0.889	0.871	0.855	0.840	0.825	0.810	0.799	0.785	0.774	0.764	0.754	0.745	0.736	0.730	0.722	0.715	0.709	0.705	0.701	0.698	0.695	0.691	0.690	0.689	0.688	0.688	0.688	0.686	0.689	0.690	0.691	0.692	0.695	0.698	0.700	0.702	0.706	0.710	0.714	0.718	0.721	0.726	0.730	0.736	0.741	0.748	0.754	0.762	0.769	0.776	0.784	0.794	0.802	0.811	0.822	0.832	0.845	0.858	0.871	0.885	0.900	0.916	0.934	0.952	0.971	0.991	1.014	1.035	1.058	1.082	1.108	1.135	1.162	1.190	1.219	1.249	1.280	1.312	1.345	1.379	1.414	1.449	1.485	1.522	1.559	1.596	1.636	1.674	1.714	1.752	1.791	1.830	1.871	1.910	1.949	1.986	2.025	2.064	2.100	2.136	2.172	2.208	2.241	2.274	2.306	2.338	2.366	2.394	2.421	2.446	2.471	2.492	2.514	2.531	2.549	2.565	2.579	2.591	2.601	2.610	2.616	2.622	2.626	2.629	2.630	2.629	2.626	2.622	2.616	2.610	2.601	2.591	2.580	2.569	2.555	2.540	2.526	2.509	2.491	2.472	2.454	2.434	2.414	2.392	2.371	2.349	2.326	2.304	2.281	2.258	2.234	2.210	2.186	2.161	2.138	2.114	2.089	2.065	2.041	2.018	1.994	1.970	1.946	1.924	1.900	1.878	1.855	1.832	1.810	1.788	1.765	1.745	1.722	1.701	1.680	1.659	1.639	1.618	1.598	1.576	1.556	1.535	1.515	1.494	1.474	1.455	1.434	1.414	1.395	1.375	1.355	1.338	1.319	1.299	1.280	1.262	1.242	1.224	1.206	1.190	1.172	1.154	1.138	1.121	1.104	1.089	1.072	1.056	1.041	1.028	1.012	0.999	0.985	0.972	0.961	0.950	0.940	0.930	0.920	0.912	0.905	0.898	0.892	0.888	0.882	0.880	0.879	0.878	0.876	0.879	0.881	0.884	0.889	0.895	0.902	0.910	0.919	0.929	0.939	0.952	0.966	0.980	0.995	1.011	1.029	1.046	1.066	1.086	1.106	1.128	1.149	1.171	1.192	1.216	1.239	1.262	1.285	1.309	1.332	1.355	1.379	1.401	1.422	1.445	1.465	1.485	1.504	1.521	1.539	1.555	1.570	
