# Supplementary material for: Motion onset VEPs can see through the blur
Source: Sci Rep. 2024 Sep 12;14:21296. doi: 10.1038/s41598-024-72483-z (PMC11393312; doi:10.1038/s41598-024-72483-z)
Supplement: Supplementary file 3 — Supplementary Information 3. [file 41598_2024_72483_MOESM3_ESM.zip › VEP_raw_data/source_data/SourceBlurVEP-S006_VEP_2023-04-03_09-14-36.txt]

0.000	0.000	99999.999	6250.000	50.000	-2193.000	-2061.000	6248.000	7.000	100.000	5.000	2.000	1.000	1.000	0.000	0.000	0.000	0.000	0.000	0.000	0.000	0.000	0.000	0.000	0.000	0.000	0.000	-1.222	-1.244	-1.265	-1.286	-1.308	-1.329	-1.348	-1.368	-1.386	-1.406	-1.424	-1.441	-1.459	-1.476	-1.492	-1.508	-1.524	-1.538	-1.552	-1.566	-1.580	-1.592	-1.605	-1.616	-1.628	-1.639	-1.649	-1.659	-1.669	-1.678	-1.685	-1.694	-1.702	-1.709	-1.718	-1.725	-1.731	-1.738	-1.744	-1.750	-1.756	-1.761	-1.769	-1.775	-1.781	-1.788	-1.794	-1.800	-1.806	-1.814	-1.821	-1.829	-1.838	-1.846	-1.855	-1.865	-1.876	-1.886	-1.898	-1.910	-1.922	-1.936	-1.950	-1.965	-1.981	-1.998	-2.015	-2.034	-2.052	-2.072	-2.094	-2.116	-2.139	-2.162	-2.188	-2.214	-2.240	-2.268	-2.296	-2.324	-2.354	-2.382	-2.414	-2.446	-2.478	-2.511	-2.545	-2.579	-2.614	-2.650	-2.685	-2.721	-2.758	-2.794	-2.832	-2.870	-2.908	-2.946	-2.984	-3.022	-3.061	-3.100	-3.138	-3.176	-3.215	-3.254	-3.291	-3.330	-3.368	-3.404	-3.441	-3.478	-3.512	-3.549	-3.584	-3.618	-3.651	-3.684	-3.715	-3.746	-3.776	-3.806	-3.834	-3.861	-3.888	-3.914	-3.939	-3.961	-3.984	-4.005	-4.025	-4.045	-4.064	-4.080	-4.096	-4.112	-4.126	-4.139	-4.151	-4.162	-4.172	-4.182	-4.191	-4.198	-4.205	-4.210	-4.215	-4.220	-4.224	-4.228	-4.231	-4.232	-4.235	-4.238	-4.239	-4.240	-4.241	-4.241	-4.242	-4.242	-4.242	-4.242	-4.244	-4.244	-4.245	-4.245	-4.245	-4.246	-4.246	-4.248	-4.249	-4.250	-4.251	-4.251	-4.251	-4.254	-4.254	-4.254	-4.254	-4.255	-4.255	-4.254	-4.252	-4.251	-4.249	-4.246	-4.242	-4.240	-4.235	-4.230	-4.224	-4.216	-4.209	-4.200	-4.190	-4.179	-4.168	-4.154	-4.140	-4.125	-4.109	-4.091	-4.072	-4.052	-4.031	-4.010	-3.986	-3.961	-3.936	-3.911	-3.884	-3.855	-3.826	-3.796	-3.766	-3.735	-3.702	-3.671	-3.638	-3.605	-3.572	-3.539	-3.505	-3.472	-3.439	-3.405	-3.372	-3.339	-3.308	-3.275	-3.244	-3.212	-3.182	-3.154	-3.125	-3.096	-3.070	-3.044	-3.019	-2.995	-2.971	-2.949	-2.929	-2.909	-2.890	-2.871	-2.855	-2.839	-2.824	-2.810	-2.798	-2.786	-2.775	-2.766	-2.756	-2.748	-2.740	-2.732	-2.726	-2.721	-2.715	-2.711	-2.706	-2.702	-2.699	-2.695	-2.692	-2.690	-2.686	-2.682	-2.680	-2.676	-2.672	-2.669	-2.665	-2.660	-2.655	-2.649	-2.642	-2.638	-2.631	-2.624	-2.616	-2.608	-2.599	-2.590	-2.580	-2.569	-2.558	-2.545	-2.534	-2.520	-2.506	-2.492	-2.479	-2.464	-2.449	-2.432	-2.415	-2.400	-2.382	-2.365	-2.348	-2.330	-2.312	-2.295	-2.278	-2.258	-2.240	-2.222	-2.204	-2.186	-2.169	-2.151	-2.134	-2.116	-2.098	-2.081	-2.065	-2.049	-2.033	-2.018	-2.002	-1.986	-1.971	-1.956	-1.944	-1.930	-1.918	-1.904	-1.891	-1.879	-1.868	-1.855	-1.844	-1.834	-1.822	-1.812	-1.801	-1.791	-1.781	-1.771	-1.761	-1.752	-1.742	-1.734	-1.724	-1.715	-1.705	-1.696	-1.686	-1.676	-1.668	-1.658	-1.648	-1.638	-1.628	-1.618	-1.608	-1.596	-1.585	-1.575	-1.564	-1.552	-1.541	-1.530	-1.518	-1.506	-1.494	-1.481	-1.468	-1.455	-1.442	-1.429	-1.416	-1.402	-1.389	-1.375	-1.361	-1.348	-1.334	-1.319	-1.306	-1.292	-1.279	-1.264	-1.250	-1.235	-1.220	-1.206	-1.192	-1.178	-1.162	-1.148	-1.132	-1.119	-1.102	-1.088	-1.074	-1.058	-1.042	-1.026	-1.011	-0.995	-0.979	-0.962	-0.946	-0.930	-0.914	-0.895	-0.878	-0.861	-0.844	-0.826	-0.809	-0.790	-0.772	-0.754	-0.738	-0.719	-0.700	-0.684	-0.665	-0.648	-0.629	-0.612	-0.595	-0.579	-0.562	-0.545	-0.530	-0.515	-0.500	-0.486	-0.472	-0.460	-0.449	-0.438	-0.426	-0.416	-0.408	-0.401	-0.394	-0.388	-0.384	-0.381	-0.379	-0.378	-0.376	-0.378	-0.379	-0.381	-0.386	-0.391	-0.398	-0.405	-0.414	-0.422	-0.434	-0.445	-0.459	-0.471	-0.485	-0.501	-0.516	-0.534	-0.551	-0.569	-0.586	-0.605	-0.625	-0.646	-0.665	-0.686	-0.706	-0.728	-0.748	-0.769	-0.791	-0.812	-0.832	-0.854	-0.875	-0.896	-0.916	-0.936	-0.958	-0.976	-0.996	-1.015	-1.034	-1.051	-1.070	-1.088	-1.104	-1.121	-1.138	-1.152	-1.169	-1.184	-1.199	-1.212	-1.226	-1.239	-1.251	-1.264	-1.276	-1.288	-1.299	-1.310	-1.320	-1.330	-1.340	-1.350	-1.359	-1.369	-1.376	-1.385	-1.394	-1.401	-1.410	-1.416	-1.424	-1.430	-1.436	-1.442	-1.449	-1.455	-1.460	-1.465	-1.470	-1.475	-1.480	-1.485	-1.490	-1.494	-1.496	-1.500	-1.504	-1.506	-1.509	-1.511	-1.514	-1.516	-1.520	-1.521	-1.524	-1.525	-1.526	-1.528	-1.529	-1.530	-1.530	-1.531	-1.531	-1.531	-1.531	-1.531	-1.531	-1.531	-1.531	-1.531	-1.531	-1.531	-1.531	-1.530	-1.530	-1.530	-1.529	-1.529	-1.530	-1.529	-1.529	-1.530	-1.531	-1.531	-1.532	-1.534	-1.535	-1.536	-1.539	-1.540	-1.544	-1.545	-1.548	-1.551	-1.555	-1.559	-1.562	-1.568	-1.572	-1.579	-1.584	-1.590	-1.596	-1.604	-1.610	-1.619	-1.628	-1.635	-1.644	-1.652	-1.662	-1.672	-1.682	-1.692	-1.702	-1.715	-1.725	-1.736	-1.748	-1.761	-1.771	-1.785	-1.796	-1.809	-1.820	-1.834	-1.846	-1.858	-1.870	-1.882	-1.895	-1.906	-1.919	-1.930	-1.941	-1.952	-1.962	-1.974	-1.984	-1.994	-2.002	-2.011	-2.020	-2.027	-2.035	-2.041	-2.047	-2.054	-2.059	-2.064	-2.069	-2.071	-2.075	-2.078	-2.080	-2.080	-2.081	-2.081	-2.081	-2.081	-2.081	-2.079	-2.076	-2.075	-2.072	-2.070	-2.066	-2.062	-2.060	-2.056	-2.052	-2.047	-2.044	-2.040	-2.036	-2.031	-2.029	-2.025	-2.021	-2.018	-2.015	-2.011	-2.009	-2.007	-2.005	-2.004	-2.002	-2.001	-2.001	-2.001	-2.002	-2.002	-2.004	-2.006	-2.009	-2.011	-2.015	-2.018	-2.021	-2.026	-2.031	-2.036	-2.041	-2.049	-2.054	-2.060	-2.066	-2.074	-2.080	-2.088	-2.095	-2.102	-2.110	-2.119	-2.126	-2.134	-2.142	-2.151	-2.158	-2.166	-2.174	-2.181	-2.189	-2.196	-2.204	-2.209	-2.216	-2.222	-2.228	-2.234	-2.239	-2.245	-2.249	-2.254	-2.258	-2.260	-2.262	-2.266	-2.268	-2.269	-2.269	-2.268	-2.268	-2.266	-2.264	-2.260	-2.256	-2.252	-2.248	-2.241	-2.235	-2.226	-2.218	-2.208	-2.199	-2.188	-2.175	-2.161	-2.149	-2.134	-2.119	-2.102	-2.085	-2.068	-2.049	-2.030	-2.010	-1.989	-1.968	-1.946	-1.922	-1.900	-1.876	-1.851	-1.826	-1.801	-1.775	-1.748	-1.721	-1.694	-1.668	-1.640	-1.612	-1.586	-1.559	-1.532	-1.505	-1.479	-1.452	-1.428	-1.401	-1.378	-1.352	-1.329	-1.306	-1.284	-1.261	-1.241	-1.221	-1.201	-1.184	-1.166	-1.150	-1.134	-1.120	-1.108	-1.095	-1.082	-1.074	-1.065	-1.056	-1.049	-1.042	-1.036	-1.032	-1.029	-1.026	-1.024	-1.022	-1.021	-1.021	-1.021	-1.022	-1.022	-1.024	-1.026	-1.028	-1.029	-1.030	-1.031	-1.032	-1.034	-1.034	-1.034	-1.034	-1.032	-1.031	-1.029	-1.024	-1.020	-1.015	-1.009	-1.001	-0.994	-0.984	-0.972	-0.961	-0.948	-0.932	-0.918	-0.899	-0.881	-0.861	-0.840	-0.816	-0.792	-0.768	-0.741	-0.712	-0.684	-0.652	-0.621	-0.588	-0.554	-0.519	-0.482	-0.446	-0.409	-0.371	-0.331	-0.294	-0.254	-0.214	-0.174	-0.132	-0.092	-0.052	-0.012	0.028	0.068	0.106	0.146	0.185	0.222	0.259	0.294	0.329	0.364	0.396	0.429	0.459	0.489	0.515	0.544	0.568	0.592	0.615	0.635	0.656	0.674	0.691	0.705	0.720	0.732	0.742	0.752	0.760	0.769	0.772	0.779	0.780	0.782	0.784	0.784	0.782	0.780	0.776	0.772	0.769	0.762	0.758	0.750	0.745	0.736	0.729	0.722	0.714	0.706	0.699	0.691	0.684	0.679	0.672	0.666	0.660	0.655	0.651	0.648	0.644	0.642	0.641	0.640	0.641	0.642	0.645	0.648	0.651	0.656	0.662	0.669	0.676	0.686	0.696	0.708	0.720	0.731	0.745	0.759	0.775	0.791	0.808	0.825	0.842	0.861	0.881	0.900	0.920	0.941	0.961	0.982	1.004	1.024	1.046	1.068	1.089	1.110	1.131	1.152	1.174	1.194	1.214	1.235	1.255	1.274	1.291	1.310	1.326	1.344	1.359	1.374	1.389	1.401	1.414	1.425	1.435	1.444	1.452	1.460	1.465	1.470	1.472	1.475	1.476	1.476	1.475	1.471	1.468	1.462	1.456	1.449	1.440	1.431	1.420	1.409	1.395	1.380	1.366	1.350	1.332	1.315	1.298	1.278	1.256	1.236	1.214	1.192	1.169	1.146	1.122	1.099	1.075	1.050	1.026	1.001	0.976	0.951	0.928	0.902	0.879	0.855	0.832	0.810	0.788	0.766	0.745	0.725	0.705	0.686	0.669	0.652	0.636	0.621	0.606	0.594	0.581	0.570	0.560	0.551	0.544	0.538	0.531	0.526	0.524	0.521	0.519	0.519	0.519	0.520	0.524	0.526	0.530	0.534	0.539	0.545	0.551	0.559	0.565	0.571	0.580	0.588	0.595	0.604	0.611	0.620	0.628	0.635	0.644	0.650	0.658	0.665	0.672	0.678	0.684	0.689	0.694	0.699	0.701	0.705	0.708	0.710	0.711	0.711	0.712	0.711	0.711	0.710	0.708	0.706	0.702	0.700	0.695	0.691	0.688	0.682	0.678	0.672	0.668	0.662	0.658	0.654	0.648	0.642	0.638	0.634	0.630	0.625	0.621	0.618	0.615	0.612	0.610	0.609	0.608	0.606	0.608	0.608	0.609	0.611	0.615	0.619	0.624	0.628	0.634	0.641	0.648	0.655	0.664	0.672	0.681	0.692	0.704	0.715	0.728	0.739	0.752	0.766	0.780	0.795	0.810	0.824	0.839	0.855	0.871	0.886	0.902	0.919	0.936	0.951	0.968	0.984	1.000	1.016	1.031	1.046	1.062	1.076	1.091	1.105	1.119	1.131	1.144	1.155	1.166	1.178	1.188	1.196	1.204	1.212	1.219	1.225	1.230	1.234	1.238	1.240	1.241	1.242	1.244	1.242	1.241	1.239	1.235	1.231	1.226	1.221	1.215	1.208	1.200	1.191	1.182	1.172	1.164	1.154	1.142	1.130	1.119	1.108	1.096	1.084	1.072	1.060	1.049	1.039	1.026	1.015	1.005	0.995	0.985	0.975	0.966	0.959	0.950	0.942	0.936	0.930	0.925	0.920	0.916	0.912	0.911	0.910	0.910	0.910	0.911	0.912	0.916	0.920	0.924	0.929	0.936	0.942	0.949	0.958	0.966	0.976	0.986	0.996	1.008	1.020	1.031	1.044	1.056	1.070	1.084	1.099	1.111	1.126	1.140	1.155	1.170	1.185	1.200	1.216	1.231	1.248	1.264	1.279	1.295	1.310	1.326	1.342	1.359	1.374	1.390	1.405	1.422	1.439	1.454	1.471	1.486	1.504	1.520	1.536	1.552	1.570	1.586	1.604	1.621	1.639	1.656	1.672	1.690	1.708	1.725	1.744	1.760	1.778	1.796	1.814	1.831	1.849	1.868	1.884	1.902	1.919	1.936	1.955	1.971	1.989	2.004	2.020	2.036	2.051	2.066	2.081	2.096	2.109	2.122	2.135	2.146	2.159	2.169	2.179	2.188	2.194	2.201	2.208	2.214	2.219	2.222	2.224	2.225	2.226	2.225	2.224	2.221	2.219	2.214	2.208	2.201	2.195	2.186	2.176	2.166	2.155	2.142	2.130	2.116	2.101	2.086	2.070	2.052	2.035	2.016	1.998	1.979	1.959	1.938	1.918	1.896	1.875	1.854	1.831	1.810	1.788	1.766	1.744	1.724	1.701	1.681	1.661	1.640	1.620	1.601	1.582	1.562	1.545	1.529	1.511	1.498	1.481	1.468	1.454	1.442	1.429	1.419	1.409	1.400	1.391	1.384	1.376	1.372	1.366	1.362	1.359	1.356	1.356	1.354	1.354	1.355	1.356	1.358	1.359	1.361	1.365	1.368	1.372	1.376	1.380	1.385	1.389	1.394	1.398	1.401	1.405	1.409	1.410	1.414	1.415	1.416	1.418	1.418	1.418	1.415	1.412	1.409	1.405	1.400	1.392	1.386	1.379	1.369	1.358	1.346	1.334	1.320	1.304	1.288	1.270	1.252	1.231	1.211	1.190	1.168	1.144	1.120	1.095	1.070	1.042	1.018	0.989	0.962	0.934	0.906	0.879	0.849	0.821	0.792	0.765	0.736	0.709	0.681	0.654	0.628	0.601	0.576	0.552	0.529	0.506	0.485	0.465	0.446	0.428	0.411	0.396	0.382	0.369	0.356	0.346	0.338	0.330	0.324	0.319	0.316	0.314	0.314	0.314	0.316	0.320	0.324	0.330	0.336	0.345	0.352	0.364	0.374	0.386	0.398	0.411	0.426	0.441	0.456	0.471	0.488	0.504	0.521	0.539	0.555	0.574	0.590	0.609	0.625	0.642	0.659	0.676	0.692	0.709	0.724	0.739	0.754	0.769	0.781	0.795	0.808	0.819	0.829	0.840	0.849	0.858	0.865	0.872	0.880	0.885	0.890	0.894	0.899	0.901	0.904	0.906	0.906	0.908	0.908	0.908	0.905	0.904	0.901	0.898	0.895	0.890	0.885	0.880	0.875	0.869	0.862	0.855	0.848	0.840	0.834	0.824	0.815	0.808	0.800	0.790	0.782	0.774	0.765	0.756	0.748	0.739	0.730	0.721	0.712	0.704	0.696	0.688	0.679	0.671	0.662	0.655	0.648	0.640	0.634	0.628	0.620	0.615	0.609	0.604	0.598	0.592	0.588	0.582	0.579	0.572	0.569	0.565	0.560	0.555	0.551	0.548	0.542	0.539	0.534	0.529	0.522	0.518	0.512	0.506	0.500	0.492	0.484	0.476	0.468	0.459	0.449	0.438	0.428	0.416	0.404	0.390	0.376	0.361	0.345	0.329	0.311	0.294	0.275	0.254	0.234	0.212	0.190	0.169	0.145	0.120	0.095	0.070	0.044	0.018	-0.010	-0.035	-0.062	-0.091	-0.119	-0.145	-0.174	-0.202	-0.229	-0.258	-0.284	-0.311	-0.336	-0.362	-0.388	-0.412	-0.436	-0.459	-0.481	-0.502	-0.524	-0.542	-0.561	-0.578	-0.595	-0.609	-0.622	-0.635	-0.645	-0.655	-0.662	-0.669	-0.672	-0.676	-0.678	-0.678	-0.676	-0.674	-0.670	-0.664	-0.658	-0.649	-0.639	-0.628	-0.615	-0.602	-0.588	-0.571	-0.554	-0.536	-0.518	-0.498	-0.478	-0.455	-0.432	-0.410	-0.386	-0.361	-0.338	-0.312	-0.288	-0.262	-0.236	-0.212	-0.186	-0.161	-0.138	-0.114	-0.090	-0.066	-0.045	-0.022	-0.002	0.018	0.036	0.055	0.072	0.089	0.104	0.118	0.130	0.141	0.151	0.160	0.169	0.175	0.180	0.182	0.185	0.186	0.185	0.184	0.180	0.176	0.170	0.162	0.154	0.145	0.134	0.122	0.110	0.098	0.082	0.066	0.051	0.035	0.018	0.000	-0.018	-0.036	-0.054	-0.072	-0.091	-0.108	-0.126	-0.144	-0.160	-0.179	-0.195	-0.210	-0.226	-0.240	-0.254	-0.266	-0.279	-0.289	-0.299	-0.308	-0.315	-0.321	-0.328	-0.332	-0.335	-0.338	-0.338	-0.336	-0.335	-0.332	-0.328	-0.324	-0.318	-0.310	-0.301	-0.292	-0.281	-0.271	-0.260	-0.246	-0.234	-0.220	-0.206	-0.192	-0.176	-0.162	-0.146	-0.131	-0.115	-0.100	-0.085	-0.069	-0.054	-0.040	-0.026	-0.012	0.001	0.012	0.024	0.035	0.045	0.052	0.061	0.068	0.074	0.079	0.082	0.084	0.085	0.085	0.084	0.081	0.078	0.074	0.069	0.061	0.054	0.044	0.034	0.022	0.011	-0.002	-0.016	-0.032	-0.046	-0.064	-0.080	-0.098	-0.116	-0.134	-0.154	-0.172	-0.192	-0.212	-0.231	-0.251	-0.270	-0.290	-0.310	-0.328	-0.346	-0.365	-0.381	-0.399	-0.415	-0.430	-0.446	-0.459	-0.471	-0.484	-0.494	-0.504	-0.514	-0.521	-0.528	-0.532	-0.538	-0.541	-0.542	-0.544	-0.544	-0.542	-0.539	-0.535	-0.530	-0.524	-0.516	-0.507	-0.499	-0.489	-0.478	-0.465	-0.452	-0.440	-0.425	-0.410	-0.395	-0.380	-0.364	-0.346	-0.330	-0.314	-0.298	-0.281	-0.264	-0.246	-0.231	-0.215	-0.199	-0.184	-0.169	-0.154	-0.140	-0.128	-0.115	-0.102	-0.092	-0.081	-0.072	-0.065	-0.058	-0.051	-0.045	-0.041	-0.039	-0.035	-0.034	-0.035	-0.035	-0.038	-0.041	-0.045	-0.050	-0.056	-0.062	-0.071	-0.080	-0.090	-0.100	-0.111	-0.122	-0.135	-0.149	-0.162	-0.176	-0.190	-0.205	-0.220	-0.235	-0.249	-0.264	-0.279	-0.295	-0.309	-0.322	-0.336	-0.349	-0.361	-0.374	-0.386	-0.396	-0.406	-0.415	-0.421	-0.430	-0.434	-0.439	-0.442	-0.444	-0.445	-0.442	-0.440	-0.438	-0.432	-0.425	-0.419	-0.409	-0.398	-0.385	-0.371	-0.355	-0.340	-0.321	-0.301	-0.280	-0.259	-0.235	-0.211	-0.184	-0.158	-0.130	-0.100	-0.071	-0.041	-0.010	0.021	0.052	0.086	0.119	0.151	0.182	0.215	0.248	0.280	0.310	0.342	0.372	0.402	0.431	0.460	0.486	0.514	0.539	0.562	0.585	0.608	0.628	0.646	0.664	0.679	0.694	0.708	0.718	0.726	0.734	0.740	0.744	0.746	0.748	0.748	0.744	0.741	0.736	0.729	0.721	0.711	0.700	0.688	0.675	0.660	0.644	0.628	0.609	0.590	0.571	0.550	0.529	0.506	0.484	0.460	0.436	0.412	0.386	0.362	0.336	0.310	0.284	0.258	0.231	0.205	0.179	0.151	0.125	0.099	0.072	0.046	0.020	-0.006	-0.032	-0.058	-0.082	-0.108	-0.131	-0.156	-0.180	-0.204	-0.228	-0.251	-0.272	-0.294	-0.316	-0.336	-0.358	-0.378	-0.396	-0.415	-0.432	-0.451	-0.468	-0.482	-0.498	-0.512	-0.526	-0.539	-0.551	-0.562	-0.572	-0.582	-0.590	-0.598	-0.604	-0.610	-0.614	-0.618	-0.621	-0.622	-0.621	-0.621	-0.620	-0.616	-0.612	-0.609	-0.602	-0.595	-0.588	-0.579	-0.570	-0.558	-0.548	-0.534	-0.521	-0.507	-0.494	-0.479	-0.464	-0.449	-0.432	-0.415	-0.398	-0.381	-0.364	-0.345	-0.328	-0.310	-0.291	-0.274	-0.256	-0.239	-0.220	-0.204	-0.188	-0.171	-0.155	-0.139	-0.124	-0.109	-0.094	-0.080	-0.068	-0.054	-0.041	-0.030	-0.020	-0.009	0.001	0.010	0.019	0.025	0.031	0.038	0.042	0.048	0.051	0.056	0.059	0.061	0.064	0.065	0.066	0.069	0.068	0.069	0.069	0.068	0.066	0.065	0.064	0.061	0.060	0.058	0.055	0.052	0.051	0.048	0.045	0.042	0.039	0.036	0.034	0.030	0.029	0.025	0.022	0.020	0.018	0.014	0.010	0.008	0.005	0.001	-0.001	-0.004	-0.008	-0.009	-0.012	-0.015	-0.018	-0.020	-0.024	-0.025	-0.028	-0.030	-0.031	-0.034	-0.036	-0.039	-0.041	-0.042	-0.046	-0.048	-0.050	-0.052	-0.054	-0.055	-0.056	-0.058	-0.059	-0.059	-0.060	-0.060	-0.059	-0.060	-0.059	-0.059	-0.056	-0.055	-0.054	-0.052	-0.050	-0.045	-0.042	-0.039	-0.035	-0.030	-0.025	-0.020	-0.014	-0.006	0.000	0.008	0.015	0.022	0.030	0.039	0.048	0.056	0.066	0.075	0.085	0.095	0.105	0.114	0.125	0.135	0.144	0.154	0.162	0.172	0.182	0.191	0.200	0.209	0.216	0.225	0.231	0.239	0.245	0.251	0.258	0.262	0.266	0.272	0.275	0.280	0.284	0.286	0.289	0.291	0.292	0.294	0.296	0.296	0.298	0.298	0.299	0.299	0.298	0.298	0.298	0.298	0.299	0.298	0.298	0.299	0.299	0.299	0.300	0.300	0.301	0.302	0.305	0.308	0.309	0.312	0.315	0.318	0.321	0.325	0.330	0.334	0.338	0.342	0.348	0.352	0.358	0.362	0.368	0.372	0.378	0.382	0.388	0.392	0.396	0.400	0.405	0.409	0.412	0.415	0.418	0.420	0.422	0.422	0.425	0.425	0.426	0.425	0.424	0.421	0.420	0.416	0.414	0.410	0.406	0.401	0.396	0.391	0.385	0.379	0.372	0.368	0.361	0.355	0.350	0.342	0.336	0.330	0.324	0.318	0.312	0.306	0.301	0.296	0.291	0.288	0.284	0.280	0.278	0.275	0.274	0.272	0.271	0.271	0.272	0.274	0.275	0.279	0.281	0.285	0.290	0.295	0.300	0.306	0.312	0.320	0.328	0.335	0.344	0.352	0.362	0.371	0.382	0.392	0.404	0.414	0.425	0.438	0.449	0.461	0.475	0.488	0.501	0.514	0.529	0.542	0.558	0.571	0.588	0.602	0.619	0.635	0.652	0.669	0.688	0.705	0.724	0.744	0.762	0.782	0.805	0.825	0.848	0.870	0.894	0.918	0.942	0.968	0.994	1.021	1.048	1.076	1.106	1.136	1.165	1.198	1.228	1.260	1.292	1.328	1.361	1.396	1.430	1.466	1.501	1.538	1.574	1.611	1.649	1.685	1.722	1.760	1.799	1.835	1.872	1.910	1.948	1.985	2.022	2.059	2.095	2.131	2.166	2.201	2.236	2.271	2.304	2.336	2.369	2.401	2.432	2.462	2.492	2.521	2.549	2.575	2.601	2.626	2.650	2.672	2.695	2.715	2.736	2.755	2.771	2.789	2.802	2.818	2.830	2.841	2.850	2.860	2.866	2.874	2.878	2.880	2.884	2.884	2.882	2.880	2.878	2.872	2.866	2.859	2.850	2.840	2.829	2.815	2.800	2.785	2.768	2.749	2.729	2.709	2.686	2.664	2.640	2.615	2.589	2.561	2.532	2.504	2.475	2.444	2.411	2.380	2.348	2.314	2.279	2.244	2.209	2.174	2.139	2.104	2.066	2.031	1.994	1.958	1.921	1.885	1.849	1.812	1.776	1.741	1.708	1.671	1.638	1.604	1.570	1.536	1.502	1.470	1.438	1.405	1.374	1.342	1.312	1.282	1.251	1.221	1.191	1.162	1.134	1.104	1.075	1.046	1.018	0.988	0.959	0.930	0.901	0.870	0.840	0.810	0.780	0.748	0.716	0.684	0.651	0.619	0.584	0.549	0.514	0.478	0.440	0.401	0.362	0.324	0.284	0.244	0.200	0.159	0.114	0.070	0.025	-0.021	-0.069	-0.118	-0.166	-0.216	-0.266	-0.316	-0.368	-0.419	-0.470	-0.521	-0.574	-0.628	-0.680	-0.732	-0.785	-0.839	-0.891	-0.945	-0.998	-1.050	-1.102	-1.155	-1.206	-1.256	-1.308	-1.358	-1.406	-1.455	-1.504	-1.550	-1.596	-1.642	-1.686	-1.731	-1.772	-1.815	-1.856	-1.895	-1.935	-1.972	-2.010	-2.046	-2.081	-2.116	-2.150	-2.182	-2.215	-2.245	-2.276	-2.306	-2.336	-2.364	-2.392	-2.420	-2.446	-2.472	-2.499	-2.524	-2.548	-2.574	-2.598	-2.621	-2.646	-2.670	-2.694	-2.718	-2.740	-2.764	-2.788	-2.811	-2.835	-2.859	-2.882	-2.906	-2.931	-2.955	-2.979	-3.002	-3.028	-3.051	-3.076	-3.100	-3.125	-3.149	-3.174	-3.198	-3.221	-3.246	-3.270	-3.294	-3.318	-3.340	-3.362	-3.384	-3.406	-3.429	-3.449	-3.469	-3.488	-3.508	-3.526	-3.542	-3.560	-3.575	-3.591	-3.605	-3.618	-3.631	-3.642	-3.651	-3.661	-3.670	-3.678	-3.685	-3.690	-3.695	-3.698	-3.700	-3.702	-3.702	-3.701	-3.700	-3.698	-3.694	-3.690	-3.685	-3.679	-3.672	-3.665	-3.658	-3.649	-3.640	-3.630	-3.621	-3.611	-3.601	-3.591	-3.581	-3.570	-3.560	-3.549	-3.540	-3.529	-3.520	-3.509	-3.499	-3.490	-3.481	-3.472	-3.465	-3.458	-3.451	-3.445	-3.440	-3.436	-3.432	-3.430	-3.428	-3.426	-3.426	-3.426	-3.428	-3.430	-3.432	-3.436	-3.441	-3.448	-3.452	-3.460	-3.468	-3.476	-3.486	-3.495	-3.505	-3.516	-3.528	-3.540	-3.552	-3.565	-3.578	-3.591	-3.605	-3.619	-3.632	-3.646	-3.659	-3.672	-3.685	-3.700	-3.712	-3.725	-3.736	-3.749	-3.761	-3.772	-3.781	-3.792	-3.801	-3.810	-3.818	-3.825	-3.831	-3.836	-3.840	-3.844	-3.846	-3.848	-3.849	-3.848	-3.846	-3.844	-3.840	-3.835	-3.830	-3.824	-3.816	-3.806	-3.798	-3.786	-3.775	-3.762	-3.748	-3.732	-3.718	-3.700	-3.682	-3.662	-3.642	-3.622	-3.601	-3.579	-3.555	-3.531	-3.506	-3.481	-3.455	-3.430	-3.402	-3.374	-3.346	-3.319	-3.290	-3.260	-3.231	-3.201	-3.172	-3.142	-3.114	-3.082	-3.054	-3.025	-2.994	-2.965	-2.935	-2.908	-2.879	-2.850	-2.822	-2.795	-2.768	-2.741	-2.715	-2.691	-2.668	-2.644	-2.621	-2.599	-2.578	-2.556	-2.536	-2.518	-2.499	-2.481	-2.465	-2.449	-2.434	-2.420	-2.406	-2.392	-2.380	-2.368	-2.358	-2.348	-2.338	-2.328	-2.319	-2.311	-2.302	-2.295	-2.289	-2.281	-2.275	-2.269	-2.261	-2.255	-2.248	-2.241	-2.235	-2.228	-2.221	-2.214	-2.205	-2.198	-2.189	-2.180	-2.170	-2.159	-2.148	-2.136	-2.124	-2.110	-2.095	-2.080	-2.065	-2.049	-2.030	-2.013	-1.991	-1.971	-1.950	-1.929	-1.905	-1.881	-1.858	-1.831	-1.805	-1.779	-1.750	-1.722	-1.694	-1.664	-1.634	-1.604	-1.572	-1.541	-1.510	-1.479	-1.446	-1.415	-1.381	-1.349	-1.318	-1.285	-1.254	-1.221	-1.190	-1.159	-1.128	-1.099	-1.069	-1.040	-1.011	-0.982	-0.955	-0.929	-0.902	-0.876	-0.852	-0.828	-0.805	-0.781	-0.760	-0.740	-0.719	-0.700	-0.681	-0.664	-0.645	-0.629	-0.614	-0.598	-0.584	-0.571	-0.559	-0.546	-0.534	-0.524	-0.512	-0.502	-0.494	-0.484	-0.474	-0.466	-0.458	-0.450	-0.442	-0.435	-0.428	-0.420	-0.412	-0.406	-0.399	-0.392	-0.384	-0.378	-0.369	-0.361	-0.352	-0.345	-0.336	-0.326	-0.319	-0.308	-0.298	-0.286	-0.275	-0.264	-0.251	-0.239	-0.225	-0.211	-0.196	-0.182	-0.166	-0.150	-0.134	-0.116	-0.098	-0.079	-0.060	-0.039	-0.019	0.002	0.025	0.046	0.069	0.091	0.115	0.139	0.164	0.188	0.211	0.236	0.261	0.288	0.312	0.338	0.361	0.386	0.411	0.435	0.459	0.482	0.506	0.529	0.551	0.572	0.594	0.615	0.635	0.654	0.671	0.689	0.704	0.720	0.734	0.746	0.758	0.770	0.779	0.788	0.795	0.801	0.806	0.809	0.811	0.812	0.812	0.811	0.808	0.804	0.799	0.792	0.785	0.775	0.765	0.754	0.741	0.728	0.714	0.699	0.681	0.665	0.648	0.628	0.609	0.589	0.569	0.546	0.524	0.501	0.479	0.454	0.430	0.406	0.381	0.356	0.331	0.305	0.280	0.254	0.229	0.204	0.178	0.151	0.125	0.099	0.072	0.046	0.020	-0.006	-0.032	-0.059	-0.084	-0.110	-0.136	-0.161	-0.188	-0.214	-0.239	-0.264	-0.290	-0.314	-0.339	-0.362	-0.388	-0.412	-0.438	-0.460	-0.484	-0.509	-0.531	-0.555	-0.578	-0.600	-0.622	-0.645	-0.668	-0.689	-0.710	-0.732	-0.752	-0.774	-0.794	-0.814	-0.832	-0.852	-0.871	-0.890	-0.906	-0.925	-0.940	-0.956	-0.972	-0.988	-1.002	-1.018	-1.031	-1.044	-1.058	-1.070	-1.082	-1.094	-1.105	-1.116	-1.126	-1.138	-1.148	-1.158	-1.168	-1.178	-1.186	-1.196	-1.205	-1.214	-1.224	-1.232	-1.242	-1.252	-1.261	-1.271	-1.282	-1.292	-1.304	-1.315	-1.328	-1.339	-1.351	-1.365	-1.379	-1.394	-1.409	-1.424	-1.441	-1.458	-1.475	-1.494	-1.512	-1.532	-1.552	-1.574	-1.596	-1.619	-1.642	-1.666	-1.691	-1.716	-1.744	-1.770	-1.799	-1.826	-1.855	-1.884	-1.915	-1.945	-1.975	-2.006	-2.039	-2.070	-2.102	-2.135	-2.168	-2.201	-2.235	-2.269	-2.302	-2.336	-2.370	-2.406	-2.440	-2.475	-2.510	-2.545	-2.579	-2.614	-2.649	-2.682	-2.718	-2.751	-2.786	-2.820	-2.852	-2.886	-2.919	-2.952	-2.985	-3.016	-3.048	-3.079	-3.109	-3.139	-3.168	-3.195	-3.224	-3.251	-3.276	-3.302	-3.326	-3.350	-3.372	-3.395	-3.416	-3.436	-3.456	-3.474	-3.492	-3.509	-3.525	-3.539	-3.554	-3.568	-3.578	-3.590	-3.599	-3.608	-3.616	-3.622	-3.630	-3.635	-3.640	-3.645	-3.649	-3.651	-3.652	-3.655	-3.656	-3.656	-3.658	-3.656	-3.656	-3.655	-3.654	-3.652	-3.652	-3.650	-3.649	-3.648	-3.646	-3.644	-3.642	-3.640	-3.640	-3.639	-3.638	-3.636	-3.634	-3.634	-3.632	-3.631	-3.631	-3.630	-3.629	-3.628	-3.626	-3.624	-3.622	-3.621	-3.619	-3.615	-3.612	-3.609	-3.605	-3.599	-3.595	-3.588	-3.580	-3.572	-3.564	-3.556	-3.545	-3.534	-3.521	-3.508	-3.494	-3.479	-3.462	-3.445	-3.426	-3.406	-3.386	-3.364	-3.341	-3.318	-3.292	-3.268	-3.241	-3.215	-3.186	-3.158	-3.128	-3.098	-3.068	-3.036	-3.005	-2.974	-2.941	-2.909	-2.879	-2.846	-2.815	-2.784	-2.754	-2.722	-2.692	-2.664	-2.634	-2.606	-2.579	-2.552	-2.526	-2.501	-2.478	-2.455	-2.432	-2.412	-2.392	-2.374	-2.356	-2.341	-2.325	-2.312	-2.298	-2.288	-2.276	-2.266	-2.258	-2.249	-2.242	-2.236	-2.231	-2.228	-2.224	-2.220	-2.218	-2.216	-2.215	-2.214	-2.212	-2.212	-2.212	-2.212	-2.211	-2.212	-2.211	-2.211	-2.210	-2.209	-2.208	-2.205	-2.202	-2.200	-2.196	-2.194	-2.190	-2.185	-2.179	-2.174	-2.166	-2.159	-2.150	-2.141	-2.132	-2.121	-2.110	-2.099	-2.086	-2.074	-2.061	-2.046	-2.033	-2.018	-2.002	-1.988	-1.971	-1.954	-1.939	-1.921	-1.904	-1.886	-1.869	-1.851	-1.835	-1.818	-1.799	-1.782	-1.766	-1.748	-1.731	-1.715	-1.700	-1.682	-1.666	-1.651	-1.636	-1.621	-1.608	-1.594	-1.581	-1.568	-1.555	-1.544	-1.531	-1.520	-1.509	-1.498	-1.488	-1.478	-1.468	-1.459	-1.450	-1.440	-1.432	-1.424	-1.415	-1.408	-1.399	-1.391	-1.384	-1.376	-1.369	-1.360	-1.352	-1.345	-1.336	-1.329	-1.321	-1.312	-1.304	-1.295	-1.285	-1.278	-1.268	-1.258	-1.249	-1.239	-1.230	-1.219	-1.209	-1.199	-1.186	-1.176	-1.165	-1.152	-1.141	-1.129	-1.118	-1.105	-1.094	-1.080	-1.068	-1.055	-1.042	-1.030	-1.016	-1.004	-0.991	-0.979	-0.965	-0.952	-0.940	-0.926	-0.912	-0.900	-0.888	-0.874	-0.860	-0.846	-0.834	-0.820	-0.805	-0.791	-0.776	-0.762	-0.749	-0.734	-0.719	-0.705	-0.689	-0.674	-0.658	-0.641	-0.625	-0.609	-0.590	-0.574	-0.555	-0.539	-0.520	-0.502	-0.482	-0.464	-0.445	-0.426	-0.406	-0.388	-0.368	-0.348	-0.328	-0.308	-0.289	-0.269	-0.250	-0.230	-0.211	-0.194	-0.175	-0.158	-0.140	-0.125	-0.108	-0.092	-0.079	-0.064	-0.051	-0.039	-0.028	-0.018	-0.009	0.000	0.008	0.012	0.018	0.021	0.025	0.026	0.028	0.026	0.024	0.020	0.016	0.011	0.004	-0.004	-0.012	-0.022	-0.034	-0.046	-0.059	-0.071	-0.086	-0.101	-0.118	-0.134	-0.151	-0.169	-0.188	-0.206	-0.225	-0.245	-0.264	-0.284	-0.304	-0.324	-0.344	-0.365	-0.384	-0.405	-0.425	-0.445	-0.464	-0.484	-0.504	-0.522	-0.541	-0.560	-0.576	-0.595	-0.612	-0.629	-0.645	-0.661	-0.678	-0.692	-0.708	-0.722	-0.736	-0.749	-0.761	-0.775	-0.786	-0.799	-0.809	-0.820	-0.830	-0.840	-0.850	-0.860	-0.870	-0.879	-0.889	-0.898	-0.906	-0.915	-0.924	-0.932	-0.939	-0.948	-0.955	-0.962	-0.971	-0.979	-0.986	-0.994	-1.001	-1.009	-1.016	-1.024	-1.032	-1.039	-1.048	-1.056	-1.064	-1.072	-1.080	-1.089	-1.096	-1.105	-1.114	-1.122	-1.131	-1.140	-1.150	-1.160	-1.169	-1.178	-1.188	-1.198	-1.208	-1.218	-1.228	-1.236	-1.246	-1.258	-1.266	-1.278	-1.288	-1.299	-1.309	-1.319	-1.329	-1.340	-1.350	-1.360	-1.371	-1.381	-1.392	-1.402	-1.412	-1.422	-1.434	-1.444	-1.454	-1.464	-1.474	-1.484	-1.494	-1.502	-1.512	-1.524	-1.532	-1.542	-1.552	-1.561	-1.571	-1.581	-1.590	-1.601	-1.610	-1.620	-1.630	-1.640	-1.651	-1.661	-1.671	-1.681	-1.691	-1.701	-1.712	-1.724	-1.734	-1.745	-1.756	-1.768	-1.779	-1.791	-1.801	-1.814	-1.825	-1.838	-1.849	-1.861	-1.874	-1.886	-1.898	-1.910	-1.922	-1.934	-1.945	-1.958	-1.970	-1.980	-1.992	-2.004	-2.014	-2.025	-2.035	-2.045	-2.055	-2.064	-2.072	-2.081	-2.089	-2.096	-2.102	-2.110	-2.115	-2.120	-2.126	-2.129	-2.134	-2.138	-2.140	-2.141	-2.144	-2.145	-2.145	-2.145	-2.144	-2.144	-2.141	-2.140	-2.138	-2.135	-2.132	-2.130	-2.126	-2.122	-2.119	-2.115	-2.110	-2.105	-2.101	-2.099	-2.094	-2.090	-2.086	-2.082	-2.078	-2.075	-2.072	-2.070	-2.068	-2.065	-2.064	-2.062	-2.061	-2.061	-2.061	-2.061	-2.062	-2.064	-2.065	-2.068	-2.070	-2.074	-2.076	-2.080	-2.085	-2.090	-2.095	-2.100	-2.106	-2.111	-2.118	-2.125	-2.130	-2.138	-2.144	-2.151	-2.158	-2.165	-2.172	-2.181	-2.188	-2.195	-2.202	-2.210	-2.216	-2.222	-2.229	-2.236	-2.241	-2.246	-2.252	-2.256	-2.262	-2.266	-2.270	-2.274	-2.276	-2.279	-2.281	-2.282	-2.282	-2.282	-2.282	-2.281	-2.279	-2.276	-2.272	-2.268	-2.262	-2.256	-2.249	-2.241	-2.231	-2.222	-2.210	-2.199	-2.186	-2.172	-2.158	-2.142	-2.125	-2.109	-2.090	-2.070	-2.050	-2.027	-2.006	-1.984	-1.960	-1.934	-1.909	-1.881	-1.855	-1.826	-1.798	-1.768	-1.739	-1.708	-1.676	-1.645	-1.612	-1.580	-1.548	-1.514	-1.481	-1.449	-1.416	-1.382	-1.349	-1.316	-1.284	-1.251	-1.220	-1.188	-1.158	-1.126	-1.096	-1.068	-1.039	-1.011	-0.982	-0.958	-0.932	-0.909	-0.885	-0.862	-0.841	-0.821	-0.802	-0.785	-0.768	-0.751	-0.738	-0.724	-0.711	-0.700	-0.690	-0.680	-0.671	-0.665	-0.658	-0.651	-0.646	-0.641	-0.639	-0.635	-0.631	-0.630	-0.628	-0.626	-0.625	-0.622	-0.621	-0.620	-0.619	-0.616	-0.615	-0.612	-0.611	-0.608	-0.604	-0.600	-0.594	-0.589	-0.582	-0.575	-0.568	-0.558	-0.548	-0.535	-0.522	-0.509	-0.495	-0.479	-0.461	-0.442	-0.424	-0.404	-0.381	-0.359	-0.335	-0.309	-0.281	-0.252	-0.224	-0.194	-0.162	-0.130	-0.098	-0.064	-0.029	0.006	0.044	0.079	0.116	0.152	0.191	0.229	0.268	0.306	0.344	0.381	0.420	0.458	0.495	0.532	0.569	0.605	0.641	0.675	0.709	0.741	0.772	0.804	0.834	0.862	0.890	0.916	0.941	0.965	0.988	1.009	1.029	1.046	1.064	1.079	1.094	1.106	1.119	1.130	1.139	1.146	1.154	1.160	1.164	1.168	1.169	1.170	1.171	1.170	1.170	1.168	1.165	1.161	1.158	1.154	1.149	1.144	1.140	1.135	1.130	1.125	1.120	1.115	1.111	1.109	1.105	1.102	1.099	1.099	1.098	1.098	1.099	1.100	1.102	1.106	1.111	1.116	1.122	1.130	1.138	1.146	1.159	1.170	1.182	1.196	1.210	1.226	1.241	1.259	1.278	1.295	1.316	1.336	1.356	1.379	1.400	1.422	1.446	1.469	1.492	1.516	1.540	1.564	1.589	1.611	1.635	1.660	1.682	1.706	1.728	1.751	1.772	1.792	1.815	1.834	1.852	1.871	1.889	1.905	1.920	1.935	1.949	1.960	1.971	1.980	1.990	1.998	2.004	2.009	2.011	2.014	2.014	2.014	2.011	2.009	2.005	1.999	1.991	1.982	1.974	1.962	1.950	1.938	1.924	1.908	1.892	1.874	1.856	1.838	1.818	1.798	1.776	1.755	1.732	1.709	1.686	1.664	1.639	1.615	1.591	1.566	1.542	1.518	1.494	1.469	1.445	1.422	1.399	1.376	1.352	1.331	1.310	1.290	1.271	1.251	1.234	1.216	1.200	1.185	1.170	1.156	1.142	1.131	1.120	1.110	1.101	1.095	1.088	1.081	1.075	1.071	1.068	1.065	1.065	1.064	1.062	1.065	1.066	1.069	1.071	1.074	1.079	1.082	1.088	1.091	1.096	1.102	1.108	1.114	1.119	1.124	1.130	1.135	1.139	1.144	1.149	1.152	1.156	1.159	1.162	1.165	1.166	1.169	1.169	1.170	1.170	1.169	1.169	1.168	1.165	1.162	1.159	1.155	1.150	1.146	1.141	1.135	1.129	1.122	1.115	1.109	1.100	1.092	1.086	1.078	1.069	1.061	1.052	1.044	1.038	1.029	1.020	1.012	1.005	0.999	0.991	0.985	0.979	0.972	0.968	0.962	0.958	0.954	0.950	0.948	0.945	0.944	0.942	0.942	0.942	0.942	0.944	0.946	0.949	0.952	0.956	0.961	0.965	0.971	0.976	0.984	0.991	0.999	1.006	1.015	1.025	1.035	1.044	1.055	1.065	1.076	1.088	1.100	1.111	1.124	1.136	1.149	1.161	1.174	1.188	1.200	1.212	1.225	1.238	1.250	1.262	1.274	1.286	1.296	1.308	1.319	1.329	1.339	1.349	1.358	1.366	1.374	1.380	1.388	1.392	1.399	1.402	1.406	1.409	1.412	1.412	1.414	1.412	1.412	1.411	1.409	1.405	1.401	1.396	1.391	1.384	1.376	1.369	1.360	1.351	1.342	1.331	1.320	1.309	1.299	1.286	1.274	1.261	1.249	1.236	1.222	1.210	1.198	1.184	1.172	1.160	1.148	1.136	1.126	1.116	1.105	1.095	1.086	1.079	1.071	1.065	1.059	1.052	1.048	1.044	1.042	1.040	1.039	1.039	1.040	1.041	1.045	1.048	1.052	1.058	1.064	1.072	1.079	1.089	1.099	1.109	1.120	1.131	1.145	1.158	1.171	1.185	1.201	1.215	1.231	1.248	1.264	1.281	1.298	1.315	1.332	1.351	1.370	1.389	1.408	1.425	1.445	1.462	1.482	1.502	1.521	1.541	1.560	1.581	1.600	1.620	1.640	1.660	1.680	1.700	1.721	1.741	1.762	1.782	1.804	1.825	1.845	1.866	1.889	1.910	1.931	1.954	1.975	1.996	2.019	2.040	2.062	2.085	2.106	2.129	2.150	2.172	2.194	2.216	2.236	2.259	2.280	2.301	2.321	2.342	2.361	2.380	2.399	2.418	2.435	2.452	2.469	2.484	2.499	2.512	2.526	2.538	2.548	2.559	2.568	2.575	2.581	2.588	2.591	2.595	2.598	2.599	2.599	2.596	2.594	2.591	2.586	2.580	2.574	2.565	2.556	2.545	2.535	2.522	2.510	2.496	2.480	2.464	2.448	2.431	2.414	2.395	2.376	2.358	2.338	2.318	2.298	2.276	2.256	2.236	2.216	2.196	2.176	2.156	2.138	2.118	2.099	2.081	2.065	2.049	2.034	2.019	2.004	1.991	1.978	1.966	1.956	1.946	1.938	1.930	1.925	1.919	1.914	1.911	1.910	1.909	1.908	1.909	1.910	1.914	1.918	1.921	1.928	1.934	1.940	1.949	1.956	1.965	1.975	1.984	1.994	2.004	2.014	2.025	2.035	2.045	2.055	2.066	2.075	2.085	2.094	2.102	2.110	2.116	2.124	2.129	2.134	2.136	2.138	2.140	2.140	2.138	2.136	2.131	2.126	2.120	2.111	2.101	2.090	2.079	2.065	2.050	2.034	2.016	1.996	1.975	1.954	1.930	1.906	1.880	1.852	1.826	1.796	1.766	1.736	1.705	1.672	1.640	1.608	1.574	1.541	1.508	1.474	1.440	1.406	1.372	1.339	1.308	1.275	1.244	1.211	1.181	1.151	1.124	1.095	1.069	1.042	1.020	0.996	0.975	0.955	0.935	0.919	0.901	0.888	0.875	0.862	0.852	0.844	0.836	0.832	0.828	0.825	0.822	0.824	0.826	0.828	0.832	0.838	0.845	0.852	0.861	0.872	0.882	0.895	0.908	0.921	0.936	0.951	0.966	0.982	0.999	1.016	1.034	1.050	1.068	1.086	1.104	1.121	1.139	1.156	1.174	1.190	1.208	1.224	1.240	1.256	1.271	1.286	1.300	1.314	1.328	1.340	1.352	1.364	1.375	1.386	1.396	1.404	1.412	1.421	1.428	1.434	1.440	1.445	1.450	1.454	1.458	1.460	1.462	1.464	1.465	1.465	1.466	1.465	1.464	1.462	1.461	1.458	1.455	1.451	1.448	1.442	1.438	1.432	1.426	1.420	1.414	1.406	1.399	1.391	1.385	1.376	1.368	1.360	1.351	1.342	1.335	1.326	1.319	1.309	1.301	1.292	1.282	1.274	1.265	1.256	1.248	1.240	1.231	1.224	1.215	1.208	1.200	1.192	1.185	1.179	1.171	1.166	1.159	1.152	1.146	1.139	1.132	1.126	1.120	1.114	1.109	1.102	1.095	1.089	1.082	1.076	1.070	1.062	1.055	1.048	1.039	1.030	1.021	1.011	1.000	0.990	0.979	0.968	0.954	0.941	0.928	0.914	0.898	0.882	0.865	0.848	0.829	0.809	0.790	0.769	0.748	0.725	0.702	0.680	0.655	0.631	0.605	0.580	0.554	0.528	0.500	0.472	0.446	0.419	0.390	0.364	0.335	0.308	0.280	0.252	0.226	0.199	0.172	0.146	0.122	0.098	0.074	0.051	0.030	0.008	-0.012	-0.031	-0.049	-0.066	-0.081	-0.095	-0.109	-0.120	-0.131	-0.139	-0.146	-0.152	-0.158	-0.161	-0.161	-0.161	-0.159	-0.158	-0.151	-0.146	-0.139	-0.130	-0.120	-0.109	-0.096	-0.082	-0.068	-0.051	-0.034	-0.016	0.002	0.022	0.042	0.064	0.086	0.108	0.131	0.154	0.178	0.201	0.225	0.249	0.272	0.296	0.320	0.344	0.366	0.389	0.411	0.431	0.452	0.472	0.491	0.509	0.526	0.541	0.558	0.570	0.584	0.595	0.606	0.615	0.622	0.630	0.635	0.640	0.642	0.645	0.646	0.644	0.641	0.639	0.634	0.628	0.621	0.612	0.602	0.594	0.581	0.570	0.558	0.542	0.529	0.514	0.498	0.481	0.464	0.448	0.430	0.412	0.395	0.378	0.360	0.342	0.326	0.310	0.294	0.278	0.261	0.248	0.232	0.219	0.206	0.195	0.184	0.174	0.164	0.156	0.149	0.142	0.138	0.132	0.130	0.129	0.126	0.128	0.129	0.131	0.134	0.138	0.144	0.149	0.155	0.164	0.172	0.181	0.191	0.201	0.211	0.222	0.235	0.248	0.259	0.272	0.285	0.298	0.311	0.324	0.338	0.349	0.361	0.374	0.385	0.398	0.409	0.419	0.429	0.438	0.446	0.454	0.460	0.468	0.472	0.476	0.480	0.482	0.484	0.484	0.484	0.481	0.479	0.475	0.471	0.466	0.460	0.452	0.444	0.435	0.425	0.414	0.404	0.390	0.378	0.362	0.350	0.334	0.319	0.302	0.285	0.269	0.251	0.234	0.215	0.198	0.180	0.161	0.144	0.126	0.109	0.090	0.074	0.058	0.041	0.025	0.010	-0.005	-0.019	-0.031	-0.044	-0.055	-0.066	-0.075	-0.085	-0.092	-0.099	-0.105	-0.110	-0.112	-0.116	-0.118	-0.119	-0.118	-0.115	-0.112	-0.109	-0.104	-0.096	-0.090	-0.081	-0.072	-0.062	-0.052	-0.041	-0.029	-0.016	-0.004	0.011	0.025	0.039	0.055	0.070	0.085	0.100	0.116	0.130	0.146	0.161	0.175	0.191	0.205	0.219	0.232	0.244	0.256	0.268	0.279	0.289	0.298	0.305	0.312	0.319	0.324	0.329	0.331	0.334	0.336	0.335	0.335	0.334	0.331	0.328	0.322	0.318	0.311	0.304	0.296	0.289	0.279	0.269	0.258	0.246	0.235	0.222	0.210	0.196	0.184	0.170	0.156	0.142	0.129	0.115	0.101	0.089	0.076	0.064	0.051	0.040	0.029	0.019	0.009	0.001	-0.008	-0.014	-0.020	-0.025	-0.028	-0.030	-0.031	-0.031	-0.030	-0.028	-0.025	-0.019	-0.012	-0.005	0.005	0.015	0.026	0.039	0.054	0.069	0.086	0.104	0.122	0.142	0.165	0.188	0.210	0.235	0.261	0.288	0.315	0.342	0.371	0.401	0.430	0.459	0.490	0.519	0.550	0.581	0.610	0.640	0.670	0.700	0.729	0.758	0.785	0.812	0.840	0.865	0.890	0.915	0.936	0.959	0.980	0.999	1.019	1.035	1.051	1.066	1.079	1.090	1.101	1.110	1.118	1.124	1.129	1.131	1.134	1.134	1.134	1.131	1.128	1.122	1.118	1.109	1.101	1.091	1.081	1.069	1.056	1.042	1.028	1.012	0.995	0.979	0.961	0.942	0.924	0.904	0.884	0.862	0.841	0.820	0.798	0.775	0.754	0.730	0.708	0.684	0.661	0.639	0.615	0.591	0.569	0.545	0.522	0.500	0.478	0.456	0.434	0.412	0.390	0.369	0.348	0.328	0.308	0.288	0.268	0.250	0.231	0.212	0.195	0.178	0.162	0.146	0.131	0.118	0.104	0.091	0.079	0.068	0.058	0.048	0.038	0.030	0.022	0.015	0.009	0.004	0.000	-0.004	-0.006	-0.009	-0.010	-0.009	-0.008	-0.006	-0.004	0.000	0.004	0.010	0.016	0.024	0.030	0.039	0.048	0.059	0.069	0.080	0.091	0.104	0.116	0.129	0.142	0.156	0.170	0.184	0.200	0.214	0.229	0.242	0.259	0.272	0.288	0.301	0.315	0.328	0.341	0.354	0.368	0.380	0.392	0.402	0.415	0.425	0.435	0.444	0.452	0.460	0.469	0.475	0.481	0.486	0.491	0.495	0.499	0.501	0.504	0.505	0.505	0.506	0.505	0.505	0.504	0.502	0.500	0.498	0.495	0.492	0.489	0.484	0.481	0.476	0.471	0.466	0.464	0.459	0.452	0.448	0.444	0.439	0.435	0.430	0.425	0.421	0.416	0.411	0.408	0.405	0.401	0.398	0.394	0.390	0.388	0.385	0.380	0.378	0.375	0.372	0.370	0.368	0.365	0.362	0.361	0.359	0.358	0.355	0.354	0.352	0.351	0.349	0.346	0.345	0.344	0.342	0.341	0.339	0.338	0.336	0.335	0.334	0.332	0.331	0.330	0.331	0.330	0.330	0.331	0.331	0.331	0.332	0.334	0.334	0.335	0.338	0.339	0.342	0.345	0.349	0.352	0.356	0.362	0.368	0.374	0.379	0.386	0.392	0.400	0.409	0.416	0.425	0.435	0.444	0.454	0.464	0.474	0.484	0.494	0.504	0.514	0.524	0.535	0.545	0.555	0.565	0.575	0.584	0.594	0.602	0.611	0.620	0.628	0.635	0.641	0.648	0.652	0.659	0.664	0.669	0.672	0.676	0.678	0.680	0.682	0.684	0.685	0.685	0.685	0.685	0.685	0.685	0.684	0.682	0.681	0.681	0.679	0.678	0.678	0.676	0.675	0.675	0.675	0.675	0.674	0.675	0.676	0.678	0.679	0.682	0.685	0.689	0.692	0.698	0.702	0.708	0.714	0.721	0.728	0.736	0.744	0.751	0.761	0.770	0.779	0.789	0.799	0.808	0.818	0.828	0.838	0.848	0.859	0.868	0.878	0.888	0.896	0.905	0.914	0.922	0.930	0.939	0.945	0.952	0.959	0.965	0.969	0.974	0.978	0.980	0.982	0.985	0.986	0.988	0.989	0.989	0.989	0.988	0.988	0.988	0.986	0.985	0.982	0.980	0.979	0.975	0.972	0.971	0.969	0.966	0.962	0.961	0.960	0.958	0.956	0.955	0.954	0.952	0.952	0.954	0.952	0.954	0.956	0.958	0.960	0.964	0.966	0.971	0.976	0.981	0.986	0.992	1.000	1.006	1.014	1.022	1.030	1.039	1.048	1.059	1.068	1.079	1.090	1.101	1.112	1.126	1.139	1.151	1.165	1.179	1.194	1.209	1.222	1.239	1.255	1.270	1.288	1.304	1.320	1.339	1.356	1.375	1.394	1.412	1.432	1.451	1.472	1.492	1.514	1.535	1.556	1.579	1.600	1.622	1.645	1.668	1.691	1.715	1.740	1.765	1.790	1.814	1.840	1.865	1.890	1.916	1.942	1.969	1.995	2.021	2.049	2.075	2.101	2.129	2.155	2.182	2.210	2.238	2.264	2.291	2.318	2.345	2.371	2.398	2.424	2.450	2.476	2.501	2.528	2.552	2.578	2.602	2.628	2.652	2.675	2.699	2.722	2.745	2.768	2.790	2.812	2.832	2.852	2.872	2.891	2.910	2.929	2.946	2.964	2.979	2.995	3.010	3.024	3.036	3.049	3.060	3.071	3.079	3.089	3.095	3.101	3.106	3.110	3.112	3.114	3.115	3.114	3.112	3.109	3.106	3.100	3.092	3.084	3.075	3.064	3.051	3.039	3.024	3.009	2.991	2.974	2.955	2.935	2.914	2.890	2.868	2.842	2.818	2.791	2.765	2.738	2.709	2.679	2.649	2.619	2.589	2.558	2.526	2.495	2.462	2.431	2.400	2.366	2.335	2.304	2.271	2.240	2.209	2.178	2.148	2.116	2.088	2.058	2.029	2.000	1.972	1.945	1.916	1.890	1.864	1.836	1.811	1.786	1.761	1.736	1.711	1.686	1.662	1.638	1.614	1.590	1.565	1.541	1.518	1.492	1.468	1.442	1.416	1.389	1.362	1.335	1.308	1.279	1.249	1.218	1.186	1.152	1.120	1.085	1.050	1.014	0.978	0.939	0.899	0.858	0.815	0.772	0.728	0.682	0.636	0.589	0.540	0.490	0.439	0.388	0.334	0.281	0.228	0.172	0.116	0.060	0.004	-0.054	-0.111	-0.169	-0.228	-0.285	-0.344	-0.401	-0.460	-0.518	-0.575	-0.632	-0.689	-0.746	-0.802	-0.859	-0.914	-0.969	-1.022	-1.075	-1.128	-1.179	-1.229	-1.279	-1.328	-1.374	-1.421	-1.466	-1.510	-1.555	-1.595	-1.638	-1.678	-1.715	-1.754	-1.791	-1.826	-1.860	-1.895	-1.928	-1.959	-1.991	-2.020	-2.050	-2.079	-2.105	-2.132	-2.159	-2.185	-2.209	-2.232	-2.256	-2.280	-2.302	-2.325	-2.348	-2.369	-2.390	-2.410	-2.430	-2.451	-2.470	-2.491	-2.510	-2.530	-2.549	-2.568	-2.588	-2.605	-2.625	-2.642	-2.661	-2.680	-2.698	-2.715	-2.734	-2.751	-2.769	-2.785	-2.802	-2.819	-2.835	-2.851	-2.866	-2.881	-2.896	-2.910	-2.925	-2.938	-2.950	-2.962	-2.974	-2.985	-2.995	-3.005	-3.014	-3.021	-3.029	-3.036	-3.042	-3.046	-3.051	-3.056	-3.059	-3.060	-3.062	-3.064	-3.065	-3.064	-3.062	-3.060	-3.058	-3.055	-3.050	-3.046	-3.041	-3.036	-3.030	-3.024	-3.018	-3.010	-3.004	-2.998	-2.990	-2.982	-2.976	-2.970	-2.964	-2.956	-2.950	-2.944	-2.939	-2.934	-2.929	-2.924	-2.920	-2.919	-2.916	-2.915	-2.914	-2.912	-2.914	-2.915	-2.918	-2.920	-2.924	-2.930	-2.935	-2.942	-2.951	-2.959	-2.969	-2.979	-2.990	-3.002	-3.016	-3.030	-3.045	-3.060	-3.076	-3.092	-3.110	-3.128	-3.146	-3.165	-3.184	-3.202	-3.222	-3.241	-3.261	-3.281	-3.301	-3.320	-3.339	-3.359	-3.378	-3.396	-3.414	-3.432	-3.450	-3.466	-3.482	-3.499	-3.512	-3.526	-3.540	-3.552	-3.565	-3.575	-3.585	-3.592	-3.601	-3.608	-3.611	-3.615	-3.619	-3.621	-3.621	-3.621	-3.619	-3.616	-3.612	-3.608	-3.601	-3.594	-3.585	-3.576	-3.565	-3.554	-3.540	-3.526	-3.510	-3.494	-3.478	-3.459	-3.440	-3.419	-3.399	-3.376	-3.352	-3.330	-3.305	-3.280	-3.255	-3.229	-3.201	-3.174	-3.146	-3.118	-3.089	-3.060	-3.030	-3.000	-2.971	-2.941	-2.911	-2.882	-2.852	-2.824	-2.792	-2.764	-2.734	-2.705	-2.676	-2.649	-2.620	-2.592	-2.565	-2.539	-2.511	-2.488	-2.461	-2.438	-2.414	-2.392	-2.370	-2.349	-2.329	-2.310	-2.290	-2.272	-2.255	-2.239	-2.222	-2.209	-2.195	-2.181	-2.170	-2.156	-2.146	-2.135	-2.125	-2.116	-2.106	-2.099	-2.090	-2.082	-2.075	-2.068	-2.062	-2.056	-2.050	-2.042	-2.036	-2.031	-2.025	-2.018	-2.011	-2.005	-1.999	-1.990	-1.982	-1.974	-1.965	-1.956	-1.945	-1.935	-1.924	-1.911	-1.899	-1.885	-1.870	-1.855	-1.838	-1.821	-1.802	-1.784	-1.762	-1.742	-1.720	-1.699	-1.675	-1.650	-1.625	-1.600	-1.572	-1.545	-1.516	-1.488	-1.459	-1.429	-1.398	-1.366	-1.335	-1.304	-1.271	-1.238	-1.205	-1.172	-1.139	-1.105	-1.072	-1.039	-1.005	-0.972	-0.940	-0.906	-0.875	-0.842	-0.811	-0.780	-0.749	-0.720	-0.689	-0.660	-0.631	-0.604	-0.576	-0.550	-0.524	-0.499	-0.474	-0.449	-0.426	-0.404	-0.381	-0.360	-0.340	-0.320	-0.300	-0.281	-0.264	-0.246	-0.229	-0.214	-0.199	-0.184	-0.170	-0.156	-0.144	-0.130	-0.118	-0.108	-0.095	-0.084	-0.074	-0.065	-0.054	-0.044	-0.035	-0.026	-0.016	-0.008	0.001	0.010	0.019	0.026	0.035	0.044	0.051	0.061	0.069	0.079	0.086	0.096	0.106	0.115	0.124	0.135	0.145	0.155	0.168	0.178	0.189	0.201	0.214	0.226	0.240	0.252	0.268	0.282	0.298	0.312	0.329	0.346	0.362	0.379	0.398	0.416	0.435	0.452	0.472	0.491	0.511	0.532	0.552	0.572	0.595	0.615	0.636	0.658	0.678	0.699	0.720	0.741	0.762	0.782	0.802	0.822	0.844	0.861	0.882	0.899	0.918	0.934	0.951	0.966	0.981	0.995	1.008	1.020	1.031	1.041	1.051	1.059	1.068	1.072	1.076	1.081	1.082	1.085	1.085	1.082	1.080	1.078	1.072	1.066	1.059	1.050	1.039	1.029	1.016	1.005	0.990	0.975	0.959	0.941	0.924	0.905	0.885	0.865	0.844	0.822	0.800	0.776	0.754	0.730	0.705	0.680	0.656	0.630	0.605	0.580	0.552	0.528	0.501	0.476	0.449	0.422	0.396	0.370	0.344	0.318	0.291	0.265	0.239	0.214	0.189	0.162	0.138	0.112	0.088	0.064	0.039	0.015	-0.009	-0.032	-0.058	-0.080	-0.102	-0.125	-0.148	-0.170	-0.191	-0.212	-0.235	-0.255	-0.276	-0.298	-0.316	-0.338	-0.356	-0.376	-0.395	-0.414	-0.432	-0.450	-0.466	-0.484	-0.500	-0.518	-0.532	-0.548	-0.561	-0.575	-0.589	-0.602	-0.614	-0.626	-0.638	-0.648	-0.659	-0.669	-0.678	-0.686	-0.695	-0.702	-0.710	-0.719	-0.725	-0.732	-0.738	-0.744	-0.750	-0.755	-0.760	-0.766	-0.771	-0.776	-0.782	-0.788	-0.794	-0.800	-0.806	-0.811	-0.819	-0.826	-0.834	-0.841	-0.851	-0.860	-0.871	-0.881	-0.894	-0.905	-0.919	-0.934	-0.949	-0.964	-0.981	-0.999	-1.019	-1.038	-1.059	-1.081	-1.105	-1.129	-1.154	-1.180	-1.206	-1.235	-1.265	-1.295	-1.326	-1.358	-1.390	-1.422	-1.456	-1.491	-1.526	-1.561	-1.599	-1.635	-1.672	-1.710	-1.749	-1.788	-1.826	-1.866	-1.905	-1.945	-1.984	-2.024	-2.062	-2.102	-2.142	-2.181	-2.220	-2.260	-2.298	-2.335	-2.374	-2.411	-2.449	-2.485	-2.521	-2.556	-2.591	-2.625	-2.659	-2.691	-2.724	-2.755	-2.785	-2.816	-2.845	-2.874	-2.900	-2.926	-2.952	-2.978	-3.002	-3.025	-3.046	-3.069	-3.089	-3.109	-3.128	-3.146	-3.162	-3.179	-3.195	-3.209	-3.224	-3.235	-3.248	-3.259	-3.270	-3.279	-3.288	-3.296	-3.304	-3.311	-3.318	-3.324	-3.329	-3.335	-3.339	-3.342	-3.348	-3.350	-3.352	-3.356	-3.359	-3.360	-3.361	-3.364	-3.365	-3.366	-3.368	-3.369	-3.370	-3.371	-3.371	-3.372	-3.372	-3.374	-3.374	-3.374	-3.374	-3.374	-3.374	-3.374	-3.372	-3.372	-3.370	-3.370	-3.369	-3.365	-3.362	-3.360	-3.356	-3.352	-3.349	-3.342	-3.338	-3.331	-3.325	-3.318	-3.308	-3.300	-3.290	-3.280	-3.268	-3.256	-3.242	-3.229	-3.215	-3.200	-3.182	-3.165	-3.148	-3.129	-3.109	-3.089	-3.068	-3.045	-3.022	-3.000	-2.978	-2.952	-2.929	-2.904	-2.879	-2.852	-2.828	-2.801	-2.775	-2.750	-2.724	-2.699	-2.672	-2.648	-2.622	-2.599	-2.575	-2.551	-2.528	-2.505	-2.482	-2.461	-2.441	-2.421	-2.401	-2.382	-2.366	-2.349	-2.332	-2.318	-2.304	-2.290	-2.279	-2.266	-2.256	-2.246	-2.238	-2.230	-2.221	-2.216	-2.210	-2.204	-2.199	-2.195	-2.191	-2.188	-2.184	-2.182	-2.179	-2.178	-2.175	-2.172	-2.171	-2.169	-2.168	-2.165	-2.164	-2.160	-2.158	-2.154	-2.150	-2.145	-2.140	-2.134	-2.129	-2.122	-2.115	-2.108	-2.100	-2.091	-2.081	-2.071	-2.060	-2.049	-2.036	-2.022	-2.007	-1.994	-1.979	-1.962	-1.946	-1.930	-1.912	-1.892	-1.875	-1.856	-1.838	-1.818	-1.798	-1.778	-1.756	-1.736	-1.716	-1.695	-1.675	-1.654	-1.634	-1.614	-1.592	-1.571	-1.551	-1.531	-1.511	-1.491	-1.471	-1.452	-1.434	-1.415	-1.396	-1.379	-1.361	-1.345	-1.328	-1.311	-1.296	-1.281	-1.265	-1.250	-1.236	-1.220	-1.206	-1.194	-1.180	-1.168	-1.155	-1.141	-1.129	-1.116	-1.104	-1.092	-1.080	-1.069	-1.056	-1.046	-1.034	-1.024	-1.012	-1.001	-0.990	-0.979	-0.968	-0.956	-0.945	-0.934	-0.922	-0.912	-0.900	-0.890	-0.878	-0.868	-0.856	-0.844	-0.832	-0.822	-0.810	-0.798	-0.788	-0.776	-0.765	-0.752	-0.740	-0.730	-0.719	-0.706	-0.695	-0.684	-0.672	-0.661	-0.650	-0.638	-0.626	-0.616	-0.604	-0.592	-0.581	-0.570	-0.558	-0.546	-0.532	-0.519	-0.507	-0.494	-0.481	-0.466	-0.452	-0.438	-0.424	-0.409	-0.394	-0.379	-0.361	-0.345	-0.328	-0.310	-0.291	-0.272	-0.254	-0.234	-0.215	-0.194	-0.172	-0.151	-0.130	-0.109	-0.085	-0.062	-0.041	-0.018	0.006	0.029	0.052	0.078	0.100	0.122	0.146	0.170	0.192	0.215	0.238	0.258	0.279	0.299	0.319	0.338	0.356	0.372	0.389	0.404	0.419	0.432	0.445	0.456	0.465	0.475	0.481	0.489	0.494	0.499	0.500	0.502	0.502	0.501	0.499	0.495	0.490	0.484	0.476	0.468	0.458	0.446	0.435	0.422	0.409	0.394	0.379	0.362	0.346	0.330	0.311	0.294	0.274	0.255	0.235	0.215	0.194	0.172	0.152	0.131	0.110	0.088	0.066	0.045	0.025	0.002	-0.018	-0.040	-0.060	-0.081	-0.101	-0.121	-0.141	-0.161	-0.181	-0.201	-0.220	-0.239	-0.258	-0.275	-0.294	-0.311	-0.328	-0.345	-0.361	-0.378	-0.394	-0.409	-0.425	-0.439	-0.454	-0.469	-0.484	-0.498	-0.511	-0.526	-0.539	-0.554	-0.566	-0.579	-0.591	-0.604	-0.616	-0.629	-0.640	-0.651	-0.662	-0.674	-0.685	-0.695	-0.706	-0.716	-0.728	-0.738	-0.748	-0.759	-0.769	-0.779	-0.789	-0.799	-0.809	-0.818	-0.828	-0.836	-0.845	-0.855	-0.864	-0.874	-0.882	-0.891	-0.900	-0.909	-0.918	-0.928	-0.935	-0.945	-0.952	-0.961	-0.970	-0.979	-0.988	-0.996	-1.005	-1.014	-1.021	-1.030	-1.039	-1.046	-1.055	-1.064	-1.072	-1.081	-1.090	-1.100	-1.108	-1.118	-1.126	-1.135	-1.145	-1.152	-1.161	-1.171	-1.180	-1.190	-1.200	-1.210	-1.219	-1.230	-1.240	-1.250	-1.261	-1.272	-1.284	-1.295	-1.306	-1.319	-1.330	-1.344	-1.355	-1.369	-1.381	-1.395	-1.408	-1.421	-1.435	-1.449	-1.464	-1.479	-1.494	-1.510	-1.524	-1.540	-1.555	-1.570	-1.586	-1.602	-1.618	-1.634	-1.649	-1.665	-1.680	-1.695	-1.710	-1.726	-1.740	-1.754	-1.768	-1.781	-1.794	-1.806	-1.819	-1.829	-1.840	-1.849	-1.860	-1.868	-1.875	-1.882	-1.889	-1.895	-1.900	-1.904	-1.908	-1.910	-1.911	-1.912	-1.914	-1.914	-1.912	-1.911	-1.909	-1.905	-1.901	-1.898	-1.894	-1.888	-1.882	-1.875	-1.869	-1.862	-1.855	-1.848	-1.840	-1.832	-1.825	-1.816	-1.810	-1.802	-1.795	-1.786	-1.780	-1.774	-1.768	-1.761	-1.756	-1.750	-1.746	-1.742	-1.739	-1.735	-1.732	-1.732	-1.730	-1.730	-1.731	-1.731	-1.732	-1.735	-1.738	-1.741	-1.745	-1.750	-1.755	-1.761	-1.768	-1.775	-1.782	-1.790	-1.799	-1.808	-1.816	-1.826	-1.838	-1.848	-1.858	-1.869	-1.880	-1.891	-1.902	-1.914	-1.926	-1.938	-1.950	-1.961	-1.971	-1.982	-1.994	-2.004	-2.014	-2.024	-2.033	-2.042	-2.051	-2.059	-2.065	-2.074	-2.079	-2.085	-2.089	-2.092	-2.096	-2.098	-2.099	-2.098	-2.098	-2.095	-2.091	-2.086	-2.080	-2.074	-2.065	-2.055	-2.045	-2.033	-2.019	-2.005	-1.990	-1.971	-1.954	-1.934	-1.914	-1.892	-1.869	-1.844	-1.819	-1.791	-1.764	-1.735	-1.705	-1.675	-1.642	-1.610	-1.576	-1.542	-1.508	-1.474	-1.439	-1.401	-1.365	-1.329	-1.291	-1.255	-1.219	-1.182	-1.146	-1.110	-1.074	-1.039	-1.005	-0.970	-0.938	-0.905	-0.872	-0.841	-0.812	-0.782	-0.754	-0.728	-0.701	-0.678	-0.652	-0.631	-0.611	-0.591	-0.572	-0.555	-0.540	-0.526	-0.512	-0.501	-0.490	-0.481	-0.472	-0.465	-0.460	-0.454	-0.450	-0.446	-0.445	-0.442	-0.441	-0.441	-0.441	-0.440	-0.441	-0.441	-0.444	-0.444	-0.444	-0.445	-0.446	-0.446	-0.446	-0.445	-0.445	-0.444	-0.441	-0.438	-0.435	-0.430	-0.425	-0.419	-0.411	-0.404	-0.394	-0.384	-0.374	-0.361	-0.348	-0.332	-0.318	-0.301	-0.284	-0.264	-0.245	-0.224	-0.201	-0.179	-0.154	-0.129	-0.102	-0.074	-0.046	-0.019	0.011	0.042	0.074	0.105	0.136	0.169	0.201	0.234	0.269	0.301	0.335	0.370	0.404	0.438	0.471	0.505	0.538	0.571	0.605	0.639	0.670	0.701	0.732	0.764	0.792	0.821	0.850	0.878	0.904	0.929	0.954	0.978	1.000	1.022	1.044	1.064	1.082	1.100	1.118	1.132	1.148	1.162	1.175	1.186	1.198	1.209	1.218	1.225	1.232	1.239	1.245	1.250	1.254	1.258	1.260	1.261	1.264	1.265	1.266	1.266	1.266	1.266	1.265	1.265	1.264	1.262	1.261	1.261	1.260	1.260	1.260	1.260	1.260	1.261	1.262	1.264	1.265	1.269	1.272	1.276	1.281	1.286	1.291	1.299	1.306	1.314	1.322	1.332	1.342	1.354	1.365	1.379	1.390	1.405	1.419	1.434	1.450	1.465	1.482	1.500	1.518	1.535	1.554	1.572	1.592	1.610	1.631	1.650	1.670	1.690	1.710	1.729	1.749	1.769	1.788	1.808	1.828	1.846	1.864	1.881	1.899	1.915	1.931	1.946	1.960	1.975	1.988	2.000	2.011	2.021	2.030	2.038	2.045	2.051	2.056	2.060	2.062	2.065	2.066	2.065	2.064	2.060	2.058	2.051	2.046	2.039	2.030	2.021	2.010	1.998	1.986	1.972	1.958	1.942	1.926	1.909	1.891	1.872	1.854	1.834	1.814	1.794	1.771	1.751	1.729	1.706	1.684	1.661	1.639	1.616	1.594	1.571	1.549	1.528	1.506	1.484	1.464	1.444	1.424	1.404	1.386	1.368	1.351	1.335	1.319	1.304	1.290	1.278	1.265	1.254	1.244	1.234	1.225	1.218	1.211	1.205	1.200	1.198	1.194	1.191	1.190	1.190	1.189	1.190	1.191	1.192	1.195	1.199	1.201	1.205	1.208	1.212	1.216	1.220	1.225	1.229	1.232	1.235	1.239	1.242	1.245	1.248	1.249	1.251	1.252	1.252	1.252	1.251	1.250	1.249	1.248	1.244	1.241	1.238	1.232	1.228	1.221	1.215	1.208	1.200	1.192	1.184	1.175	1.165	1.156	1.146	1.136	1.126	1.115	1.105	1.095	1.084	1.072	1.062	1.052	1.042	1.032	1.024	1.015	1.006	0.999	0.990	0.982	0.978	0.971	0.966	0.961	0.958	0.955	0.952	0.951	0.950	0.951	0.951	0.952	0.956	0.960	0.964	0.969	0.974	0.979	0.986	0.994	1.001	1.010	1.019	1.030	1.039	1.051	1.062	1.075	1.088	1.100	1.114	1.128	1.142	1.156	1.171	1.186	1.201	1.215	1.231	1.248	1.262	1.278	1.292	1.308	1.322	1.339	1.352	1.368	1.381	1.395	1.409	1.422	1.436	1.448	1.460	1.471	1.482	1.492	1.504	1.512	1.521	1.530	1.538	1.545	1.550	1.556	1.561	1.565	1.569	1.571	1.574	1.575	1.576	1.576	1.575	1.572	1.570	1.568	1.562	1.559	1.554	1.548	1.542	1.535	1.528	1.520	1.511	1.502	1.495	1.484	1.475	1.466	1.456	1.446	1.436	1.426	1.416	1.406	1.396	1.389	1.380	1.370	1.362	1.355	1.348	1.340	1.334	1.329	1.324	1.320	1.316	1.312	1.310	1.309	1.309	1.309	1.309	1.311	1.314	1.318	1.321	1.326	1.332	1.340	1.348	1.355	1.365	1.374	1.386	1.398	1.410	1.422	1.436	1.449	1.464	1.479	1.495	1.510	1.528	1.544	1.561	1.579	1.596	1.615	1.632	1.652	1.671	1.691	1.710	1.729	1.750	1.769	1.789	1.810	1.830	1.851	1.871	1.891	1.912	1.932	1.955	1.975	1.996	2.019	2.039	2.060	2.081	2.102	2.125	2.146	2.168	2.190	2.211	2.234	2.255	2.278	2.300	2.320	2.342	2.365	2.388	2.410	2.431	2.454	2.476	2.499	2.520	2.541	2.564	2.586	2.608	2.629	2.649	2.670	2.690	2.710	2.730	2.748	2.766	2.784	2.801	2.818	2.832	2.848	2.861	2.874	2.885	2.896	2.906	2.916	2.924	2.931	2.938	2.941	2.945	2.949	2.950	2.950	2.950	2.948	2.945	2.941	2.935	2.928	2.921	2.912	2.904	2.892	2.881	2.869	2.856	2.842	2.826	2.812	2.795	2.780	2.762	2.745	2.726	2.710	2.691	2.672	2.655	2.636	2.618	2.601	2.584	2.566	2.550	2.534	2.519	2.505	2.490	2.478	2.464	2.452	2.442	2.432	2.424	2.416	2.410	2.405	2.401	2.398	2.396	2.395	2.395	2.396	2.399	2.402	2.406	2.412	2.420	2.428	2.435	2.445	2.455	2.465	2.478	2.489	2.501	2.514	2.526	2.540	2.552	2.565	2.579	2.590	2.604	2.615	2.626	2.638	2.649	2.659	2.666	2.674	2.681	2.686	2.690	2.694	2.695	2.695	2.692	2.690	2.685	2.679	2.670	2.660	2.649	2.635	2.619	2.602	2.584	2.564	2.541	2.518	2.492	2.464	2.436	2.405	2.374	2.341	2.305	2.270	2.234	2.195	2.156	2.116	2.076	2.035	1.994	1.950	1.909	1.866	1.824	1.781	1.739	1.698	1.655	1.614	1.574	1.534	1.495	1.455	1.419	1.382	1.349	1.315	1.282	1.252	1.224	1.196	1.170	1.146	1.124	1.102	1.082	1.066	1.050	1.036	1.025	1.015	1.006	0.999	0.994	0.991	0.990	0.991	0.992	0.995	1.000	1.008	1.015	1.024	1.034	1.045	1.058	1.072	1.086	1.102	1.119	1.136	1.154	1.172	1.191	1.211	1.230	1.250	1.271	1.291	1.311	1.331	1.352	1.372	1.391	1.411	1.431	1.451	1.470	1.489	1.506	1.524	1.541	1.558	1.574	1.590	1.604	1.619	1.632	1.645	1.658	1.669	1.680	1.690	1.699	1.708	1.715	1.721	1.728	1.734	1.738	1.741	1.745	1.748	1.749	1.750	1.750	1.749	1.749	1.746	1.744	1.740	1.736	1.731	1.726	1.720	1.714	1.706	1.698	1.689	1.680	1.669	1.659	1.648	1.636	1.625	1.614	1.600	1.588	1.575	1.561	1.548	1.534	1.520	1.506	1.490	1.476	1.461	1.448	1.432	1.419	1.405	1.390	1.376	1.362	1.349	1.335	1.322	1.310	1.296	1.285	1.272	1.260	1.249	1.238	1.226	1.214	1.202	1.192	1.182	1.171	1.161	1.150	1.140	1.131	1.121	1.111	1.101	1.090	1.080	1.069	1.058	1.046	1.035	1.024	1.010	0.999	0.985	0.972	0.959	0.945	0.930	0.915	0.900	0.882	0.866	0.849	0.830	0.812	0.794	0.774	0.755	0.735	0.714	0.694	0.672	0.650	0.629	0.606	0.585	0.564	0.540	0.518	0.496	0.475	0.451	0.430	0.409	0.388	0.368	0.346	0.328	0.308	0.290	0.271	0.255	0.239	0.224	0.209	0.195	0.184	0.171	0.160	0.151	0.144	0.138	0.131	0.128	0.124	0.121	0.120	0.120	0.121	0.125	0.129	0.135	0.141	0.149	0.158	0.168	0.180	0.192	0.206	0.220	0.236	0.252	0.270	0.288	0.306	0.326	0.348	0.368	0.388	0.410	0.432	0.454	0.478	0.500	0.524	0.549	0.571	0.595	0.618	0.641	0.665	0.686	0.710	0.731	0.751	0.772	0.791	0.811	0.829	0.846	0.862	0.878	0.891	0.905	0.918	0.929	0.939	0.948	0.956	0.962	0.968	0.971	0.974	0.975	0.975	0.974	0.971	0.968	0.961	0.955	0.949	0.939	0.929	0.919	0.906	0.895	0.881	0.865	0.851	0.835	0.818	0.801	0.784	0.766	0.748	0.729	0.710	0.691	0.672	0.655	0.635	0.618	0.600	0.582	0.565	0.548	0.532	0.518	0.504	0.489	0.476	0.465	0.454	0.445	0.434	0.428	0.420	0.414	0.410	0.405	0.404	0.401	0.401	0.401	0.402	0.405	0.409	0.412	0.418	0.422	0.429	0.435	0.444	0.451	0.461	0.469	0.479	0.490	0.499	0.510	0.520	0.530	0.540	0.550	0.561	0.571	0.580	0.590	0.599	0.606	0.615	0.622	0.629	0.635	0.640	0.645	0.649	0.651	0.654	0.655	0.654	0.654	0.652	0.650	0.646	0.641	0.638	0.631	0.624	0.616	0.608	0.599	0.588	0.578	0.566	0.555	0.541	0.528	0.514	0.500	0.485	0.471	0.455	0.439	0.422	0.406	0.390	0.374	0.358	0.341	0.324	0.308	0.292	0.276	0.261	0.246	0.231	0.216	0.202	0.189	0.176	0.164	0.152	0.141	0.132	0.122	0.114	0.108	0.100	0.094	0.089	0.085	0.081	0.079	0.076	0.076	0.076	0.079	0.080	0.082	0.088	0.091	0.098	0.102	0.110	0.119	0.126	0.135	0.145	0.155	0.166	0.176	0.188	0.199	0.210	0.222	0.235	0.248	0.260	0.271	0.284	0.296	0.310	0.321	0.334	0.345	0.356	0.368	0.378	0.388	0.398	0.408	0.415	0.422	0.430	0.438	0.444	0.449	0.454	0.459	0.461	0.465	0.466	0.466	0.468	0.468	0.466	0.464	0.462	0.459	0.456	0.452	0.448	0.442	0.436	0.430	0.424	0.416	0.408	0.400	0.391	0.384	0.374	0.364	0.356	0.346	0.338	0.326	0.318	0.309	0.300	0.291	0.282	0.274	0.266	0.259	0.254	0.248	0.241	0.236	0.234	0.230	0.228	0.226	0.225	0.226	0.228	0.230	0.235	0.239	0.244	0.251	0.260	0.269	0.280	0.292	0.305	0.319	0.335	0.351	0.369	0.388	0.408	0.429	0.451	0.474	0.498	0.524	0.549	0.575	0.601	0.629	0.658	0.686	0.715	0.745	0.774	0.804	0.834	0.862	0.892	0.921	0.951	0.979	1.008	1.035	1.061	1.089	1.114	1.139	1.162	1.184	1.205	1.225	1.244	1.262	1.278	1.292	1.306	1.319	1.330	1.338	1.346	1.352	1.358	1.361	1.362	1.362	1.361	1.359	1.355	1.350	1.342	1.335	1.325	1.314	1.301	1.289	1.275	1.259	1.242	1.225	1.208	1.188	1.168	1.148	1.125	1.104	1.080	1.058	1.034	1.010	0.985	0.961	0.938	0.911	0.886	0.862	0.838	0.814	0.789	0.765	0.741	0.718	0.695	0.671	0.649	0.626	0.605	100.000	5.000	2.000	1.000	2.000	0.000	0.000	0.000	0.000	0.000	0.000	0.000	0.000	0.000	0.000	0.000	0.000	0.000	-1.091	-1.116	-1.142	-1.168	-1.194	-1.219	-1.245	-1.270	-1.295	-1.320	-1.345	-1.370	-1.394	-1.418	-1.441	-1.462	-1.485	-1.508	-1.529	-1.550	-1.571	-1.590	-1.609	-1.629	-1.648	-1.665	-1.682	-1.699	-1.715	-1.730	-1.746	-1.760	-1.775	-1.788	-1.800	-1.812	-1.825	-1.836	-1.848	-1.856	-1.868	-1.878	-1.886	-1.894	-1.904	-1.911	-1.919	-1.928	-1.935	-1.942	-1.950	-1.958	-1.965	-1.972	-1.980	-1.988	-1.996	-2.005	-2.013	-2.021	-2.030	-2.039	-2.049	-2.059	-2.070	-2.080	-2.092	-2.105	-2.118	-2.131	-2.146	-2.161	-2.178	-2.194	-2.211	-2.229	-2.249	-2.269	-2.288	-2.310	-2.331	-2.355	-2.378	-2.402	-2.428	-2.454	-2.480	-2.508	-2.536	-2.565	-2.595	-2.626	-2.658	-2.690	-2.722	-2.756	-2.790	-2.825	-2.861	-2.896	-2.932	-2.969	-3.006	-3.045	-3.082	-3.120	-3.160	-3.198	-3.238	-3.276	-3.315	-3.354	-3.392	-3.431	-3.470	-3.508	-3.545	-3.581	-3.619	-3.654	-3.690	-3.724	-3.756	-3.790	-3.821	-3.852	-3.881	-3.910	-3.938	-3.965	-3.989	-4.012	-4.036	-4.058	-4.077	-4.096	-4.114	-4.129	-4.144	-4.158	-4.169	-4.179	-4.188	-4.195	-4.201	-4.208	-4.211	-4.214	-4.216	-4.216	-4.215	-4.214	-4.211	-4.208	-4.205	-4.200	-4.194	-4.188	-4.181	-4.174	-4.166	-4.158	-4.149	-4.140	-4.131	-4.121	-4.112	-4.102	-4.093	-4.084	-4.072	-4.064	-4.054	-4.043	-4.031	-4.021	-4.012	-4.001	-3.990	-3.980	-3.969	-3.956	-3.945	-3.934	-3.921	-3.909	-3.896	-3.882	-3.870	-3.856	-3.840	-3.825	-3.810	-3.792	-3.776	-3.759	-3.740	-3.721	-3.701	-3.681	-3.660	-3.638	-3.614	-3.590	-3.566	-3.541	-3.515	-3.489	-3.461	-3.432	-3.404	-3.375	-3.345	-3.315	-3.284	-3.252	-3.221	-3.189	-3.158	-3.125	-3.092	-3.060	-3.029	-2.996	-2.965	-2.935	-2.902	-2.872	-2.842	-2.812	-2.784	-2.755	-2.728	-2.701	-2.675	-2.649	-2.624	-2.600	-2.579	-2.556	-2.535	-2.516	-2.496	-2.479	-2.461	-2.444	-2.429	-2.415	-2.401	-2.388	-2.375	-2.364	-2.352	-2.342	-2.332	-2.322	-2.315	-2.306	-2.299	-2.290	-2.284	-2.275	-2.269	-2.261	-2.254	-2.248	-2.240	-2.232	-2.225	-2.218	-2.209	-2.200	-2.191	-2.181	-2.171	-2.160	-2.149	-2.136	-2.124	-2.111	-2.098	-2.084	-2.068	-2.052	-2.036	-2.020	-2.002	-1.984	-1.966	-1.946	-1.926	-1.908	-1.888	-1.866	-1.845	-1.824	-1.802	-1.780	-1.758	-1.736	-1.714	-1.692	-1.671	-1.649	-1.628	-1.605	-1.584	-1.564	-1.542	-1.524	-1.502	-1.482	-1.465	-1.446	-1.428	-1.410	-1.392	-1.376	-1.360	-1.345	-1.330	-1.316	-1.302	-1.289	-1.278	-1.265	-1.254	-1.242	-1.232	-1.222	-1.212	-1.202	-1.194	-1.185	-1.178	-1.169	-1.161	-1.154	-1.148	-1.140	-1.132	-1.124	-1.118	-1.110	-1.102	-1.095	-1.086	-1.079	-1.070	-1.062	-1.054	-1.044	-1.034	-1.024	-1.014	-1.004	-0.992	-0.981	-0.969	-0.956	-0.944	-0.930	-0.916	-0.902	-0.889	-0.874	-0.859	-0.844	-0.828	-0.811	-0.795	-0.779	-0.761	-0.744	-0.726	-0.709	-0.691	-0.672	-0.655	-0.639	-0.620	-0.602	-0.584	-0.568	-0.549	-0.534	-0.516	-0.499	-0.482	-0.465	-0.450	-0.432	-0.418	-0.401	-0.386	-0.371	-0.356	-0.342	-0.328	-0.312	-0.300	-0.286	-0.272	-0.260	-0.246	-0.234	-0.221	-0.209	-0.196	-0.184	-0.172	-0.160	-0.149	-0.139	-0.126	-0.116	-0.105	-0.095	-0.084	-0.075	-0.064	-0.055	-0.046	-0.038	-0.029	-0.021	-0.012	-0.005	0.002	0.009	0.015	0.021	0.026	0.031	0.036	0.040	0.042	0.045	0.048	0.049	0.049	0.049	0.048	0.046	0.044	0.040	0.036	0.031	0.026	0.019	0.012	0.004	-0.004	-0.014	-0.022	-0.034	-0.045	-0.056	-0.069	-0.081	-0.096	-0.110	-0.124	-0.139	-0.154	-0.170	-0.186	-0.201	-0.218	-0.234	-0.250	-0.266	-0.282	-0.299	-0.315	-0.331	-0.348	-0.362	-0.379	-0.395	-0.410	-0.424	-0.439	-0.452	-0.468	-0.480	-0.492	-0.506	-0.518	-0.530	-0.542	-0.552	-0.564	-0.574	-0.585	-0.594	-0.602	-0.612	-0.621	-0.630	-0.638	-0.645	-0.652	-0.660	-0.668	-0.674	-0.681	-0.688	-0.694	-0.700	-0.706	-0.714	-0.719	-0.725	-0.731	-0.739	-0.745	-0.751	-0.758	-0.764	-0.770	-0.778	-0.784	-0.790	-0.796	-0.804	-0.810	-0.816	-0.822	-0.829	-0.836	-0.842	-0.849	-0.856	-0.862	-0.869	-0.875	-0.881	-0.888	-0.894	-0.900	-0.906	-0.911	-0.918	-0.922	-0.928	-0.932	-0.938	-0.942	-0.946	-0.950	-0.954	-0.958	-0.960	-0.965	-0.966	-0.970	-0.971	-0.972	-0.975	-0.976	-0.978	-0.979	-0.979	-0.979	-0.980	-0.980	-0.979	-0.980	-0.979	-0.978	-0.978	-0.976	-0.976	-0.975	-0.975	-0.974	-0.972	-0.972	-0.972	-0.972	-0.971	-0.971	-0.971	-0.971	-0.972	-0.974	-0.975	-0.976	-0.979	-0.980	-0.984	-0.988	-0.992	-0.996	-1.001	-1.008	-1.014	-1.019	-1.026	-1.034	-1.042	-1.050	-1.060	-1.070	-1.080	-1.091	-1.104	-1.115	-1.128	-1.141	-1.155	-1.168	-1.182	-1.196	-1.211	-1.228	-1.244	-1.259	-1.275	-1.291	-1.308	-1.324	-1.340	-1.356	-1.374	-1.389	-1.405	-1.421	-1.436	-1.452	-1.466	-1.481	-1.494	-1.509	-1.521	-1.532	-1.544	-1.556	-1.566	-1.576	-1.584	-1.594	-1.600	-1.606	-1.612	-1.618	-1.621	-1.625	-1.628	-1.629	-1.629	-1.629	-1.629	-1.626	-1.624	-1.620	-1.615	-1.611	-1.606	-1.600	-1.594	-1.586	-1.578	-1.570	-1.562	-1.554	-1.545	-1.535	-1.526	-1.515	-1.505	-1.495	-1.486	-1.475	-1.466	-1.456	-1.448	-1.438	-1.429	-1.420	-1.411	-1.404	-1.396	-1.390	-1.382	-1.376	-1.371	-1.366	-1.361	-1.358	-1.354	-1.351	-1.348	-1.346	-1.345	-1.345	-1.345	-1.345	-1.346	-1.348	-1.349	-1.352	-1.355	-1.358	-1.362	-1.368	-1.371	-1.378	-1.384	-1.389	-1.395	-1.402	-1.410	-1.416	-1.424	-1.431	-1.439	-1.446	-1.454	-1.464	-1.471	-1.480	-1.488	-1.495	-1.504	-1.511	-1.520	-1.528	-1.535	-1.541	-1.549	-1.555	-1.561	-1.566	-1.570	-1.575	-1.579	-1.581	-1.584	-1.585	-1.585	-1.585	-1.585	-1.581	-1.580	-1.576	-1.572	-1.565	-1.560	-1.552	-1.544	-1.534	-1.524	-1.512	-1.500	-1.486	-1.471	-1.456	-1.439	-1.421	-1.402	-1.382	-1.362	-1.340	-1.319	-1.294	-1.269	-1.244	-1.218	-1.191	-1.162	-1.134	-1.106	-1.076	-1.048	-1.016	-0.988	-0.956	-0.925	-0.895	-0.865	-0.834	-0.804	-0.772	-0.742	-0.712	-0.684	-0.655	-0.626	-0.599	-0.571	-0.546	-0.520	-0.495	-0.472	-0.450	-0.428	-0.408	-0.388	-0.369	-0.352	-0.336	-0.321	-0.308	-0.296	-0.284	-0.274	-0.264	-0.256	-0.249	-0.242	-0.238	-0.232	-0.230	-0.226	-0.224	-0.224	-0.224	-0.222	-0.222	-0.224	-0.225	-0.226	-0.226	-0.229	-0.231	-0.232	-0.234	-0.235	-0.236	-0.236	-0.235	-0.235	-0.234	-0.231	-0.229	-0.225	-0.220	-0.215	-0.209	-0.201	-0.191	-0.182	-0.171	-0.159	-0.145	-0.130	-0.114	-0.098	-0.079	-0.058	-0.036	-0.014	0.010	0.036	0.061	0.090	0.118	0.146	0.176	0.209	0.241	0.274	0.308	0.342	0.378	0.412	0.448	0.484	0.520	0.558	0.594	0.631	0.668	0.704	0.740	0.776	0.811	0.846	0.881	0.914	0.948	0.980	1.011	1.041	1.070	1.099	1.126	1.154	1.179	1.202	1.225	1.248	1.268	1.286	1.304	1.320	1.336	1.350	1.362	1.374	1.384	1.394	1.401	1.408	1.414	1.418	1.421	1.424	1.425	1.426	1.426	1.425	1.422	1.420	1.416	1.411	1.409	1.404	1.398	1.394	1.388	1.381	1.376	1.371	1.365	1.360	1.354	1.348	1.342	1.338	1.332	1.329	1.325	1.322	1.319	1.316	1.315	1.314	1.312	1.312	1.314	1.315	1.316	1.320	1.324	1.328	1.332	1.338	1.344	1.351	1.358	1.365	1.374	1.382	1.394	1.404	1.415	1.426	1.436	1.449	1.461	1.475	1.486	1.501	1.515	1.528	1.542	1.555	1.571	1.585	1.599	1.612	1.628	1.642	1.656	1.671	1.685	1.699	1.711	1.724	1.736	1.749	1.759	1.770	1.781	1.790	1.799	1.808	1.814	1.821	1.826	1.831	1.835	1.838	1.841	1.841	1.842	1.841	1.839	1.838	1.834	1.829	1.822	1.816	1.809	1.800	1.790	1.780	1.769	1.756	1.742	1.729	1.714	1.699	1.681	1.664	1.645	1.628	1.606	1.586	1.566	1.544	1.522	1.500	1.478	1.455	1.431	1.409	1.386	1.362	1.339	1.316	1.294	1.271	1.249	1.226	1.204	1.182	1.161	1.141	1.121	1.102	1.085	1.066	1.049	1.032	1.018	1.002	0.989	0.975	0.962	0.951	0.940	0.931	0.924	0.915	0.908	0.902	0.898	0.894	0.890	0.886	0.884	0.882	0.881	0.881	0.880	0.882	0.882	0.884	0.885	0.888	0.890	0.892	0.895	0.898	0.901	0.904	0.908	0.911	0.914	0.916	0.919	0.921	0.925	0.928	0.929	0.932	0.934	0.935	0.935	0.936	0.936	0.938	0.938	0.936	0.935	0.934	0.934	0.932	0.930	0.928	0.926	0.924	0.921	0.918	0.916	0.914	0.911	0.909	0.905	0.902	0.900	0.898	0.894	0.892	0.890	0.889	0.886	0.885	0.884	0.882	0.881	0.880	0.880	0.881	0.881	0.882	0.885	0.886	0.888	0.891	0.894	0.898	0.900	0.905	0.909	0.912	0.918	0.922	0.929	0.934	0.940	0.946	0.952	0.960	0.966	0.972	0.980	0.988	0.995	1.004	1.010	1.019	1.028	1.035	1.044	1.050	1.059	1.066	1.075	1.082	1.091	1.099	1.106	1.114	1.120	1.128	1.134	1.140	1.146	1.151	1.158	1.162	1.168	1.170	1.175	1.178	1.181	1.184	1.185	1.186	1.186	1.188	1.188	1.188	1.186	1.184	1.181	1.179	1.176	1.172	1.168	1.164	1.159	1.152	1.146	1.140	1.132	1.126	1.118	1.110	1.101	1.094	1.085	1.076	1.068	1.059	1.050	1.042	1.032	1.025	1.016	1.010	1.001	0.995	0.989	0.981	0.976	0.970	0.965	0.960	0.955	0.952	0.949	0.946	0.945	0.942	0.941	0.941	0.941	0.944	0.945	0.948	0.950	0.954	0.958	0.962	0.969	0.974	0.980	0.988	0.994	1.002	1.010	1.019	1.028	1.036	1.046	1.056	1.066	1.076	1.088	1.098	1.108	1.119	1.129	1.140	1.151	1.162	1.174	1.186	1.198	1.209	1.221	1.232	1.244	1.255	1.268	1.279	1.291	1.304	1.316	1.329	1.341	1.354	1.368	1.380	1.394	1.406	1.420	1.435	1.450	1.464	1.479	1.494	1.509	1.526	1.542	1.559	1.575	1.592	1.610	1.628	1.645	1.664	1.681	1.700	1.719	1.739	1.759	1.778	1.796	1.816	1.836	1.856	1.876	1.896	1.915	1.934	1.952	1.972	1.991	2.009	2.026	2.044	2.060	2.076	2.091	2.106	2.120	2.134	2.146	2.156	2.168	2.178	2.185	2.192	2.199	2.204	2.208	2.210	2.212	2.212	2.212	2.210	2.208	2.202	2.196	2.190	2.182	2.172	2.162	2.150	2.138	2.125	2.109	2.094	2.078	2.059	2.039	2.020	1.999	1.978	1.956	1.932	1.909	1.885	1.860	1.836	1.811	1.786	1.760	1.735	1.710	1.685	1.659	1.634	1.609	1.585	1.561	1.538	1.515	1.492	1.470	1.450	1.430	1.410	1.392	1.375	1.358	1.341	1.328	1.314	1.301	1.290	1.279	1.270	1.262	1.255	1.249	1.244	1.240	1.238	1.235	1.235	1.235	1.236	1.238	1.240	1.244	1.248	1.254	1.259	1.266	1.272	1.279	1.288	1.294	1.302	1.311	1.319	1.326	1.334	1.341	1.348	1.355	1.360	1.366	1.370	1.375	1.379	1.381	1.384	1.384	1.384	1.382	1.380	1.376	1.372	1.366	1.360	1.352	1.342	1.332	1.320	1.308	1.292	1.278	1.260	1.242	1.224	1.202	1.182	1.160	1.138	1.112	1.088	1.062	1.036	1.009	0.981	0.954	0.926	0.898	0.870	0.841	0.811	0.782	0.754	0.725	0.696	0.669	0.641	0.614	0.588	0.561	0.536	0.512	0.490	0.468	0.446	0.426	0.406	0.389	0.372	0.356	0.341	0.329	0.318	0.306	0.298	0.290	0.284	0.279	0.274	0.271	0.270	0.270	0.272	0.275	0.279	0.284	0.290	0.296	0.305	0.315	0.325	0.336	0.349	0.361	0.374	0.389	0.402	0.419	0.435	0.451	0.468	0.485	0.502	0.520	0.538	0.555	0.572	0.590	0.609	0.625	0.644	0.660	0.678	0.694	0.710	0.726	0.741	0.755	0.770	0.784	0.796	0.809	0.821	0.832	0.842	0.852	0.862	0.870	0.879	0.886	0.894	0.900	0.905	0.909	0.914	0.918	0.919	0.921	0.921	0.922	0.922	0.921	0.920	0.918	0.915	0.911	0.908	0.902	0.899	0.894	0.888	0.880	0.874	0.868	0.861	0.854	0.846	0.838	0.830	0.822	0.814	0.805	0.796	0.789	0.780	0.772	0.764	0.755	0.748	0.739	0.730	0.724	0.715	0.709	0.701	0.695	0.689	0.684	0.678	0.671	0.666	0.661	0.656	0.652	0.648	0.644	0.641	0.636	0.634	0.630	0.628	0.624	0.621	0.619	0.615	0.611	0.609	0.605	0.601	0.598	0.592	0.588	0.582	0.576	0.570	0.564	0.558	0.549	0.540	0.532	0.522	0.511	0.500	0.489	0.476	0.462	0.449	0.434	0.419	0.401	0.384	0.366	0.346	0.328	0.308	0.286	0.264	0.242	0.220	0.196	0.172	0.148	0.124	0.099	0.074	0.049	0.024	-0.002	-0.026	-0.052	-0.078	-0.101	-0.125	-0.150	-0.174	-0.196	-0.220	-0.240	-0.262	-0.282	-0.302	-0.321	-0.339	-0.356	-0.372	-0.386	-0.400	-0.412	-0.422	-0.432	-0.440	-0.449	-0.454	-0.458	-0.461	-0.462	-0.462	-0.461	-0.459	-0.455	-0.450	-0.444	-0.436	-0.428	-0.418	-0.406	-0.394	-0.379	-0.365	-0.350	-0.332	-0.315	-0.298	-0.279	-0.259	-0.238	-0.216	-0.195	-0.172	-0.149	-0.126	-0.102	-0.080	-0.056	-0.032	-0.010	0.014	0.036	0.059	0.080	0.102	0.124	0.142	0.162	0.182	0.200	0.218	0.234	0.249	0.264	0.278	0.291	0.302	0.312	0.321	0.329	0.335	0.341	0.345	0.348	0.350	0.350	0.349	0.346	0.344	0.340	0.334	0.326	0.319	0.310	0.299	0.289	0.278	0.264	0.251	0.238	0.224	0.208	0.192	0.176	0.160	0.144	0.128	0.111	0.095	0.078	0.062	0.046	0.031	0.016	0.000	-0.014	-0.028	-0.040	-0.052	-0.064	-0.075	-0.084	-0.094	-0.102	-0.109	-0.115	-0.121	-0.125	-0.128	-0.130	-0.131	-0.131	-0.130	-0.129	-0.125	-0.122	-0.118	-0.111	-0.105	-0.098	-0.090	-0.082	-0.074	-0.064	-0.054	-0.042	-0.032	-0.021	-0.010	0.001	0.012	0.025	0.036	0.049	0.059	0.069	0.080	0.090	0.100	0.110	0.118	0.126	0.134	0.140	0.146	0.150	0.155	0.158	0.159	0.160	0.160	0.160	0.158	0.154	0.151	0.145	0.140	0.132	0.125	0.116	0.105	0.095	0.084	0.070	0.058	0.042	0.029	0.014	-0.002	-0.019	-0.036	-0.054	-0.072	-0.091	-0.110	-0.129	-0.148	-0.168	-0.188	-0.205	-0.225	-0.244	-0.261	-0.280	-0.298	-0.315	-0.332	-0.349	-0.364	-0.379	-0.394	-0.406	-0.420	-0.432	-0.442	-0.454	-0.462	-0.471	-0.479	-0.486	-0.492	-0.498	-0.501	-0.504	-0.506	-0.506	-0.507	-0.506	-0.505	-0.501	-0.500	-0.494	-0.490	-0.484	-0.478	-0.471	-0.464	-0.456	-0.449	-0.440	-0.431	-0.422	-0.412	-0.404	-0.395	-0.385	-0.375	-0.366	-0.356	-0.348	-0.339	-0.330	-0.322	-0.314	-0.306	-0.299	-0.294	-0.286	-0.281	-0.276	-0.271	-0.268	-0.264	-0.262	-0.260	-0.259	-0.259	-0.259	-0.260	-0.261	-0.264	-0.266	-0.271	-0.275	-0.281	-0.285	-0.291	-0.299	-0.305	-0.312	-0.321	-0.329	-0.338	-0.346	-0.355	-0.365	-0.374	-0.384	-0.394	-0.402	-0.412	-0.421	-0.430	-0.439	-0.448	-0.455	-0.462	-0.470	-0.475	-0.481	-0.486	-0.491	-0.494	-0.496	-0.499	-0.499	-0.498	-0.498	-0.494	-0.490	-0.485	-0.480	-0.472	-0.465	-0.456	-0.445	-0.432	-0.419	-0.405	-0.389	-0.372	-0.355	-0.336	-0.316	-0.294	-0.271	-0.248	-0.224	-0.198	-0.171	-0.144	-0.116	-0.088	-0.059	-0.028	0.002	0.032	0.064	0.095	0.125	0.156	0.186	0.218	0.249	0.278	0.308	0.336	0.365	0.391	0.419	0.445	0.470	0.494	0.516	0.539	0.559	0.579	0.598	0.615	0.630	0.644	0.656	0.668	0.678	0.686	0.692	0.698	0.702	0.704	0.704	0.705	0.702	0.700	0.695	0.690	0.682	0.674	0.665	0.655	0.644	0.631	0.619	0.604	0.590	0.575	0.558	0.541	0.524	0.506	0.489	0.470	0.451	0.434	0.414	0.394	0.375	0.355	0.335	0.316	0.296	0.276	0.258	0.238	0.219	0.200	0.181	0.161	0.144	0.126	0.108	0.090	0.072	0.055	0.039	0.022	0.006	-0.010	-0.026	-0.041	-0.056	-0.071	-0.085	-0.099	-0.112	-0.126	-0.139	-0.151	-0.164	-0.175	-0.186	-0.198	-0.208	-0.216	-0.226	-0.235	-0.244	-0.251	-0.259	-0.265	-0.271	-0.276	-0.281	-0.286	-0.290	-0.292	-0.295	-0.298	-0.298	-0.298	-0.296	-0.296	-0.294	-0.290	-0.286	-0.282	-0.278	-0.272	-0.266	-0.260	-0.251	-0.244	-0.235	-0.225	-0.215	-0.205	-0.195	-0.185	-0.172	-0.161	-0.149	-0.136	-0.124	-0.112	-0.100	-0.086	-0.072	-0.059	-0.046	-0.032	-0.020	-0.006	0.005	0.019	0.031	0.044	0.056	0.068	0.080	0.091	0.102	0.114	0.124	0.135	0.145	0.155	0.164	0.172	0.181	0.189	0.196	0.204	0.210	0.216	0.221	0.228	0.234	0.238	0.242	0.248	0.252	0.255	0.259	0.261	0.265	0.268	0.270	0.271	0.272	0.274	0.276	0.276	0.278	0.278	0.278	0.279	0.279	0.278	0.279	0.278	0.276	0.275	0.274	0.272	0.270	0.269	0.265	0.262	0.260	0.256	0.254	0.250	0.245	0.242	0.238	0.232	0.228	0.222	0.218	0.212	0.206	0.200	0.195	0.188	0.182	0.176	0.169	0.162	0.156	0.150	0.142	0.135	0.128	0.121	0.115	0.109	0.102	0.096	0.090	0.085	0.080	0.075	0.070	0.066	0.064	0.060	0.058	0.055	0.052	0.052	0.051	0.051	0.052	0.054	0.056	0.059	0.062	0.066	0.071	0.078	0.084	0.090	0.098	0.108	0.115	0.125	0.135	0.145	0.156	0.169	0.180	0.192	0.205	0.218	0.230	0.244	0.258	0.270	0.284	0.298	0.311	0.324	0.338	0.349	0.362	0.375	0.386	0.398	0.409	0.419	0.429	0.439	0.448	0.456	0.466	0.474	0.480	0.486	0.492	0.499	0.504	0.507	0.512	0.515	0.518	0.520	0.522	0.522	0.525	0.525	0.526	0.526	0.526	0.526	0.526	0.525	0.524	0.522	0.520	0.519	0.518	0.516	0.514	0.512	0.511	0.510	0.509	0.506	0.506	0.504	0.501	0.501	0.500	0.498	0.496	0.495	0.494	0.491	0.491	0.489	0.486	0.484	0.482	0.480	0.478	0.475	0.471	0.469	0.465	0.461	0.458	0.452	0.449	0.444	0.440	0.434	0.429	0.422	0.416	0.410	0.402	0.395	0.388	0.380	0.372	0.364	0.355	0.346	0.338	0.330	0.321	0.314	0.306	0.298	0.290	0.282	0.275	0.269	0.261	0.255	0.248	0.242	0.236	0.230	0.226	0.222	0.219	0.214	0.211	0.209	0.208	0.206	0.205	0.204	0.205	0.205	0.206	0.206	0.208	0.211	0.212	0.215	0.220	0.222	0.226	0.230	0.235	0.239	0.244	0.248	0.252	0.258	0.261	0.266	0.270	0.276	0.281	0.286	0.292	0.296	0.301	0.308	0.312	0.318	0.322	0.329	0.335	0.339	0.346	0.352	0.359	0.366	0.374	0.380	0.389	0.398	0.406	0.415	0.426	0.436	0.449	0.460	0.472	0.486	0.501	0.516	0.532	0.549	0.568	0.586	0.606	0.628	0.650	0.671	0.696	0.720	0.746	0.772	0.800	0.829	0.858	0.888	0.919	0.949	0.982	1.015	1.049	1.084	1.119	1.154	1.190	1.226	1.262	1.300	1.338	1.374	1.412	1.450	1.489	1.525	1.562	1.601	1.638	1.675	1.711	1.748	1.782	1.819	1.854	1.889	1.922	1.956	1.989	2.020	2.050	2.080	2.110	2.138	2.165	2.191	2.216	2.240	2.264	2.285	2.306	2.326	2.344	2.361	2.378	2.391	2.405	2.416	2.426	2.435	2.442	2.449	2.454	2.456	2.459	2.460	2.459	2.458	2.452	2.448	2.442	2.434	2.425	2.414	2.401	2.389	2.374	2.358	2.341	2.322	2.302	2.282	2.260	2.238	2.214	2.190	2.165	2.139	2.111	2.082	2.055	2.025	1.995	1.965	1.934	1.902	1.871	1.839	1.806	1.775	1.741	1.710	1.676	1.644	1.611	1.580	1.546	1.515	1.482	1.452	1.421	1.389	1.359	1.330	1.300	1.271	1.241	1.214	1.185	1.158	1.130	1.102	1.076	1.050	1.024	0.998	0.970	0.945	0.919	0.894	0.868	0.842	0.815	0.789	0.761	0.735	0.708	0.680	0.650	0.621	0.591	0.560	0.529	0.496	0.462	0.428	0.391	0.355	0.318	0.279	0.238	0.196	0.152	0.109	0.062	0.015	-0.032	-0.082	-0.134	-0.188	-0.241	-0.296	-0.354	-0.412	-0.472	-0.534	-0.596	-0.659	-0.724	-0.789	-0.855	-0.921	-0.990	-1.060	-1.129	-1.200	-1.270	-1.341	-1.414	-1.485	-1.559	-1.631	-1.704	-1.778	-1.850	-1.922	-1.996	-2.068	-2.140	-2.211	-2.281	-2.352	-2.422	-2.491	-2.561	-2.629	-2.695	-2.761	-2.826	-2.891	-2.954	-3.016	-3.076	-3.138	-3.198	-3.255	-3.312	-3.369	-3.425	-3.479	-3.532	-3.585	-3.636	-3.688	-3.736	-3.785	-3.834	-3.881	-3.928	-3.972	-4.019	-4.062	-4.106	-4.150	-4.194	-4.236	-4.278	-4.320	-4.362	-4.402	-4.445	-4.486	-4.525	-4.566	-4.608	-4.648	-4.688	-4.728	-4.769	-4.809	-4.849	-4.890	-4.930	-4.970	-5.010	-5.051	-5.091	-5.131	-5.172	-5.212	-5.251	-5.292	-5.331	-5.371	-5.411	-5.450	-5.489	-5.528	-5.565	-5.604	-5.640	-5.676	-5.714	-5.749	-5.784	-5.819	-5.851	-5.885	-5.916	-5.946	-5.976	-6.006	-6.035	-6.062	-6.089	-6.115	-6.139	-6.162	-6.185	-6.206	-6.228	-6.246	-6.264	-6.280	-6.296	-6.309	-6.322	-6.335	-6.348	-6.358	-6.365	-6.374	-6.381	-6.388	-6.392	-6.399	-6.402	-6.406	-6.409	-6.411	-6.412	-6.414	-6.414	-6.414	-6.412	-6.411	-6.410	-6.409	-6.405	-6.404	-6.400	-6.398	-6.395	-6.391	-6.389	-6.388	-6.384	-6.381	-6.379	-6.376	-6.372	-6.370	-6.368	-6.366	-6.362	-6.361	-6.360	-6.359	-6.356	-6.355	-6.354	-6.352	-6.352	-6.351	-6.350	-6.349	-6.349	-6.348	-6.346	-6.345	-6.344	-6.342	-6.341	-6.340	-6.336	-6.335	-6.332	-6.330	-6.325	-6.322	-6.318	-6.314	-6.309	-6.304	-6.298	-6.291	-6.284	-6.276	-6.268	-6.259	-6.250	-6.239	-6.228	-6.216	-6.204	-6.191	-6.176	-6.161	-6.146	-6.130	-6.112	-6.095	-6.076	-6.058	-6.038	-6.016	-5.995	-5.974	-5.950	-5.926	-5.904	-5.878	-5.852	-5.826	-5.800	-5.772	-5.745	-5.715	-5.686	-5.656	-5.626	-5.595	-5.564	-5.532	-5.500	-5.466	-5.434	-5.400	-5.366	-5.331	-5.298	-5.264	-5.228	-5.192	-5.158	-5.122	-5.088	-5.051	-5.016	-4.981	-4.945	-4.909	-4.874	-4.839	-4.802	-4.768	-4.732	-4.698	-4.664	-4.629	-4.595	-4.561	-4.529	-4.496	-4.464	-4.432	-4.400	-4.370	-4.340	-4.311	-4.281	-4.252	-4.225	-4.198	-4.170	-4.145	-4.119	-4.094	-4.069	-4.044	-4.020	-3.996	-3.975	-3.952	-3.930	-3.909	-3.888	-3.868	-3.849	-3.828	-3.809	-3.790	-3.771	-3.752	-3.732	-3.714	-3.695	-3.676	-3.659	-3.640	-3.620	-3.601	-3.581	-3.561	-3.541	-3.521	-3.500	-3.479	-3.456	-3.435	-3.411	-3.389	-3.364	-3.339	-3.312	-3.288	-3.260	-3.231	-3.202	-3.172	-3.142	-3.110	-3.079	-3.046	-3.012	-2.978	-2.942	-2.906	-2.870	-2.832	-2.795	-2.756	-2.716	-2.676	-2.636	-2.596	-2.555	-2.511	-2.470	-2.428	-2.384	-2.341	-2.299	-2.255	-2.211	-2.169	-2.125	-2.081	-2.039	-1.995	-1.952	-1.911	-1.869	-1.826	-1.786	-1.745	-1.704	-1.664	-1.625	-1.586	-1.548	-1.510	-1.472	-1.436	-1.400	-1.365	-1.330	-1.296	-1.262	-1.229	-1.198	-1.165	-1.135	-1.104	-1.075	-1.046	-1.018	-0.990	-0.964	-0.936	-0.911	-0.885	-0.861	-0.835	-0.811	-0.788	-0.764	-0.740	-0.718	-0.696	-0.674	-0.651	-0.630	-0.609	-0.588	-0.566	-0.545	-0.524	-0.504	-0.481	-0.461	-0.440	-0.419	-0.398	-0.376	-0.355	-0.334	-0.312	-0.290	-0.269	-0.248	-0.225	-0.204	-0.181	-0.159	-0.136	-0.114	-0.090	-0.066	-0.042	-0.020	0.005	0.029	0.054	0.078	0.101	0.128	0.151	0.176	0.201	0.226	0.251	0.275	0.299	0.324	0.348	0.372	0.396	0.419	0.442	0.465	0.488	0.509	0.530	0.551	0.571	0.591	0.611	0.630	0.648	0.665	0.680	0.696	0.711	0.725	0.739	0.750	0.761	0.771	0.779	0.788	0.795	0.801	0.806	0.810	0.814	0.816	0.818	0.816	0.815	0.814	0.809	0.805	0.800	0.794	0.786	0.780	0.769	0.760	0.750	0.738	0.726	0.714	0.700	0.686	0.670	0.655	0.639	0.622	0.606	0.589	0.571	0.552	0.534	0.515	0.496	0.478	0.458	0.436	0.416	0.396	0.376	0.356	0.336	0.315	0.294	0.272	0.251	0.230	0.209	0.186	0.165	0.142	0.119	0.096	0.074	0.050	0.028	0.005	-0.020	-0.044	-0.068	-0.091	-0.115	-0.140	-0.164	-0.189	-0.214	-0.239	-0.264	-0.290	-0.315	-0.341	-0.368	-0.392	-0.420	-0.446	-0.472	-0.500	-0.526	-0.554	-0.579	-0.606	-0.632	-0.659	-0.686	-0.711	-0.738	-0.762	-0.789	-0.814	-0.838	-0.861	-0.886	-0.909	-0.931	-0.954	-0.975	-0.998	-1.018	-1.038	-1.058	-1.076	-1.095	-1.112	-1.130	-1.146	-1.162	-1.178	-1.192	-1.208	-1.221	-1.236	-1.249	-1.262	-1.274	-1.286	-1.296	-1.308	-1.319	-1.329	-1.340	-1.350	-1.360	-1.370	-1.380	-1.390	-1.400	-1.410	-1.421	-1.432	-1.442	-1.454	-1.464	-1.475	-1.486	-1.498	-1.510	-1.524	-1.536	-1.550	-1.564	-1.578	-1.592	-1.609	-1.625	-1.641	-1.658	-1.676	-1.694	-1.714	-1.732	-1.754	-1.775	-1.795	-1.816	-1.840	-1.862	-1.886	-1.909	-1.934	-1.959	-1.985	-2.011	-2.036	-2.065	-2.092	-2.121	-2.149	-2.179	-2.209	-2.238	-2.269	-2.300	-2.331	-2.364	-2.396	-2.429	-2.461	-2.495	-2.528	-2.561	-2.595	-2.629	-2.664	-2.698	-2.732	-2.766	-2.801	-2.834	-2.868	-2.901	-2.934	-2.966	-2.999	-3.030	-3.062	-3.091	-3.122	-3.150	-3.179	-3.208	-3.232	-3.260	-3.284	-3.309	-3.331	-3.354	-3.374	-3.394	-3.412	-3.429	-3.444	-3.459	-3.472	-3.484	-3.494	-3.504	-3.511	-3.519	-3.524	-3.528	-3.531	-3.534	-3.532	-3.534	-3.532	-3.529	-3.525	-3.520	-3.516	-3.510	-3.502	-3.495	-3.488	-3.479	-3.469	-3.460	-3.449	-3.439	-3.428	-3.416	-3.405	-3.392	-3.381	-3.370	-3.359	-3.346	-3.334	-3.321	-3.309	-3.298	-3.285	-3.272	-3.261	-3.248	-3.235	-3.222	-3.210	-3.196	-3.184	-3.170	-3.156	-3.142	-3.129	-3.114	-3.100	-3.084	-3.069	-3.052	-3.036	-3.019	-3.001	-2.982	-2.964	-2.944	-2.924	-2.902	-2.881	-2.859	-2.836	-2.812	-2.788	-2.764	-2.738	-2.712	-2.685	-2.659	-2.631	-2.602	-2.574	-2.545	-2.516	-2.488	-2.458	-2.429	-2.399	-2.369	-2.340	-2.310	-2.281	-2.252	-2.224	-2.196	-2.169	-2.142	-2.116	-2.090	-2.065	-2.041	-2.019	-1.996	-1.974	-1.952	-1.934	-1.914	-1.896	-1.879	-1.864	-1.848	-1.834	-1.820	-1.808	-1.796	-1.786	-1.776	-1.766	-1.759	-1.750	-1.742	-1.736	-1.731	-1.725	-1.720	-1.715	-1.710	-1.706	-1.701	-1.698	-1.694	-1.690	-1.685	-1.680	-1.675	-1.671	-1.665	-1.659	-1.651	-1.645	-1.638	-1.628	-1.620	-1.610	-1.599	-1.588	-1.576	-1.564	-1.550	-1.536	-1.522	-1.506	-1.491	-1.474	-1.456	-1.438	-1.420	-1.400	-1.380	-1.360	-1.340	-1.319	-1.298	-1.276	-1.254	-1.231	-1.210	-1.188	-1.166	-1.145	-1.122	-1.101	-1.080	-1.059	-1.038	-1.018	-0.999	-0.979	-0.960	-0.941	-0.924	-0.906	-0.889	-0.874	-0.859	-0.842	-0.829	-0.815	-0.802	-0.790	-0.779	-0.768	-0.758	-0.748	-0.739	-0.730	-0.721	-0.714	-0.706	-0.699	-0.691	-0.685	-0.680	-0.674	-0.668	-0.661	-0.655	-0.650	-0.645	-0.639	-0.632	-0.626	-0.620	-0.614	-0.606	-0.600	-0.591	-0.584	-0.575	-0.566	-0.556	-0.548	-0.538	-0.525	-0.515	-0.504	-0.491	-0.479	-0.466	-0.451	-0.438	-0.424	-0.409	-0.394	-0.378	-0.362	-0.346	-0.329	-0.311	-0.295	-0.278	-0.260	-0.242	-0.225	-0.209	-0.191	-0.174	-0.158	-0.139	-0.122	-0.105	-0.089	-0.074	-0.058	-0.041	-0.026	-0.011	0.004	0.018	0.032	0.046	0.060	0.072	0.086	0.100	0.111	0.124	0.136	0.148	0.159	0.170	0.181	0.191	0.204	0.214	0.224	0.234	0.245	0.255	0.265	0.274	0.285	0.295	0.304	0.314	0.324	0.332	0.342	0.351	0.361	0.370	0.379	0.389	0.396	0.406	0.414	0.421	0.429	0.436	0.444	0.450	0.458	0.462	0.469	0.474	0.479	0.482	0.485	0.489	0.490	0.491	0.492	0.491	0.490	0.489	0.486	0.485	0.481	0.476	0.471	0.465	0.459	0.451	0.444	0.434	0.425	0.416	0.405	0.394	0.382	0.369	0.356	0.344	0.329	0.316	0.302	0.286	0.272	0.258	0.242	0.228	0.214	0.198	0.182	0.168	0.152	0.139	0.124	0.109	0.095	0.081	0.066	0.054	0.040	0.026	0.014	0.001	-0.010	-0.022	-0.034	-0.044	-0.056	-0.066	-0.076	-0.088	-0.098	-0.106	-0.115	-0.124	-0.132	-0.140	-0.150	-0.158	-0.165	-0.172	-0.180	-0.188	-0.195	-0.204	-0.210	-0.219	-0.226	-0.235	-0.242	-0.250	-0.259	-0.266	-0.275	-0.284	-0.291	-0.300	-0.308	-0.318	-0.326	-0.335	-0.346	-0.355	-0.365	-0.374	-0.384	-0.395	-0.406	-0.416	-0.426	-0.438	-0.449	-0.460	-0.471	-0.482	-0.495	-0.506	-0.519	-0.530	-0.542	-0.554	-0.565	-0.578	-0.590	-0.601	-0.612	-0.625	-0.638	-0.649	-0.660	-0.671	-0.682	-0.694	-0.704	-0.715	-0.725	-0.735	-0.746	-0.756	-0.765	-0.774	-0.784	-0.792	-0.801	-0.809	-0.818	-0.825	-0.834	-0.840	-0.848	-0.855	-0.860	-0.868	-0.874	-0.879	-0.885	-0.890	-0.896	-0.901	-0.906	-0.911	-0.918	-0.922	-0.928	-0.932	-0.939	-0.945	-0.950	-0.958	-0.962	-0.969	-0.976	-0.982	-0.990	-0.998	-1.006	-1.014	-1.022	-1.031	-1.041	-1.051	-1.061	-1.071	-1.084	-1.095	-1.108	-1.119	-1.132	-1.145	-1.159	-1.172	-1.186	-1.201	-1.216	-1.232	-1.248	-1.262	-1.278	-1.294	-1.309	-1.325	-1.340	-1.355	-1.371	-1.386	-1.401	-1.416	-1.430	-1.444	-1.456	-1.469	-1.481	-1.494	-1.505	-1.515	-1.524	-1.532	-1.542	-1.550	-1.556	-1.562	-1.568	-1.572	-1.575	-1.578	-1.580	-1.580	-1.579	-1.579	-1.576	-1.574	-1.570	-1.566	-1.562	-1.558	-1.551	-1.545	-1.538	-1.529	-1.521	-1.514	-1.505	-1.495	-1.486	-1.476	-1.466	-1.456	-1.448	-1.438	-1.429	-1.418	-1.409	-1.399	-1.391	-1.381	-1.374	-1.366	-1.358	-1.351	-1.344	-1.339	-1.331	-1.326	-1.321	-1.318	-1.314	-1.311	-1.309	-1.306	-1.305	-1.304	-1.304	-1.304	-1.304	-1.305	-1.306	-1.308	-1.311	-1.314	-1.318	-1.321	-1.325	-1.330	-1.334	-1.339	-1.345	-1.350	-1.356	-1.362	-1.369	-1.374	-1.380	-1.386	-1.394	-1.399	-1.406	-1.412	-1.419	-1.424	-1.430	-1.435	-1.441	-1.446	-1.450	-1.455	-1.459	-1.461	-1.464	-1.465	-1.466	-1.466	-1.466	-1.466	-1.464	-1.460	-1.456	-1.451	-1.446	-1.439	-1.431	-1.424	-1.414	-1.402	-1.391	-1.378	-1.362	-1.348	-1.331	-1.314	-1.295	-1.275	-1.254	-1.231	-1.209	-1.184	-1.158	-1.131	-1.102	-1.074	-1.044	-1.014	-0.981	-0.949	-0.915	-0.881	-0.846	-0.811	-0.775	-0.740	-0.702	-0.666	-0.629	-0.591	-0.554	-0.516	-0.480	-0.442	-0.405	-0.370	-0.332	-0.298	-0.262	-0.228	-0.195	-0.161	-0.129	-0.099	-0.069	-0.039	-0.011	0.015	0.040	0.064	0.088	0.109	0.129	0.149	0.166	0.184	0.199	0.212	0.225	0.236	0.246	0.256	0.264	0.271	0.276	0.281	0.285	0.289	0.291	0.294	0.294	0.294	0.295	0.295	0.294	0.292	0.292	0.290	0.290	0.289	0.288	0.288	0.286	0.286	0.289	0.290	0.291	0.294	0.298	0.302	0.306	0.312	0.320	0.329	0.338	0.349	0.360	0.372	0.386	0.402	0.419	0.436	0.455	0.475	0.496	0.520	0.544	0.569	0.595	0.622	0.650	0.679	0.709	0.740	0.771	0.802	0.836	0.869	0.902	0.938	0.971	1.006	1.042	1.078	1.112	1.148	1.184	1.219	1.252	1.288	1.320	1.354	1.386	1.419	1.449	1.479	1.509	1.538	1.564	1.591	1.616	1.640	1.664	1.688	1.708	1.728	1.745	1.762	1.779	1.794	1.808	1.820	1.832	1.841	1.850	1.858	1.865	1.870	1.874	1.876	1.879	1.880	1.881	1.881	1.880	1.876	1.875	1.871	1.869	1.865	1.860	1.855	1.851	1.846	1.841	1.836	1.831	1.826	1.822	1.818	1.814	1.810	1.808	1.805	1.802	1.801	1.800	1.800	1.799	1.800	1.802	1.805	1.808	1.811	1.816	1.822	1.828	1.835	1.844	1.851	1.861	1.870	1.882	1.892	1.905	1.918	1.931	1.944	1.959	1.974	1.988	2.004	2.019	2.034	2.050	2.066	2.082	2.099	2.115	2.132	2.149	2.164	2.181	2.196	2.212	2.228	2.241	2.256	2.270	2.284	2.296	2.309	2.320	2.330	2.340	2.349	2.358	2.365	2.371	2.376	2.381	2.384	2.386	2.388	2.388	2.386	2.386	2.382	2.378	2.374	2.368	2.361	2.352	2.344	2.334	2.322	2.311	2.299	2.285	2.270	2.255	2.239	2.222	2.205	2.186	2.169	2.150	2.130	2.110	2.090	2.070	2.049	2.026	2.006	1.984	1.962	1.940	1.919	1.898	1.876	1.855	1.835	1.814	1.794	1.775	1.755	1.738	1.719	1.702	1.684	1.669	1.652	1.638	1.624	1.611	1.598	1.585	1.574	1.564	1.554	1.545	1.536	1.529	1.522	1.518	1.512	1.509	1.504	1.501	1.500	1.498	1.496	1.495	1.494	1.495	1.495	1.496	1.498	1.499	1.500	1.501	1.504	1.506	1.509	1.509	1.511	1.512	1.515	1.516	1.518	1.520	1.521	1.521	1.522	1.524	1.524	1.524	1.522	1.522	1.522	1.522	1.521	1.519	1.518	1.515	1.512	1.510	1.506	1.504	1.500	1.498	1.492	1.489	1.486	1.481	1.478	1.474	1.469	1.465	1.460	1.456	1.452	1.449	1.445	1.440	1.438	1.434	1.430	1.428	1.425	1.421	1.419	1.416	1.414	1.412	1.411	1.409	1.409	1.408	1.408	1.408	1.408	1.408	1.410	1.410	1.411	1.412	1.415	1.416	1.419	1.421	1.424	1.426	1.429	1.432	1.436	1.440	1.442	1.448	1.451	1.455	1.460	1.464	1.469	1.472	1.478	1.482	1.488	1.492	1.496	1.502	1.506	1.512	1.516	1.521	1.526	1.530	1.535	1.539	1.542	1.546	1.551	1.554	1.558	1.560	1.564	1.565	1.569	1.569	1.571	1.572	1.574	1.574	1.572	1.572	1.571	1.570	1.569	1.568	1.564	1.560	1.558	1.552	1.549	1.542	1.536	1.530	1.525	1.518	1.510	1.502	1.495	1.488	1.479	1.470	1.461	1.451	1.442	1.434	1.424	1.414	1.405	1.396	1.386	1.378	1.370	1.361	1.354	1.348	1.340	1.334	1.328	1.321	1.316	1.311	1.308	1.304	1.300	1.298	1.296	1.295	1.294	1.294	1.296	1.298	1.300	1.302	1.306	1.310	1.315	1.320	1.326	1.334	1.340	1.348	1.355	1.365	1.374	1.382	1.392	1.404	1.414	1.425	1.436	1.448	1.459	1.470	1.482	1.495	1.508	1.520	1.532	1.546	1.559	1.571	1.586	1.599	1.612	1.626	1.640	1.654	1.668	1.682	1.698	1.711	1.726	1.742	1.758	1.772	1.789	1.806	1.822	1.839	1.856	1.874	1.891	1.910	1.929	1.949	1.968	1.988	2.007	2.027	2.050	2.070	2.092	2.114	2.136	2.159	2.182	2.205	2.228	2.251	2.275	2.298	2.321	2.345	2.368	2.391	2.414	2.436	2.460	2.482	2.504	2.525	2.546	2.565	2.584	2.602	2.620	2.636	2.652	2.666	2.680	2.692	2.704	2.714	2.721	2.729	2.735	2.739	2.742	2.745	2.746	2.746	2.742	2.740	2.735	2.729	2.722	2.714	2.702	2.691	2.680	2.665	2.651	2.635	2.618	2.600	2.581	2.561	2.540	2.519	2.498	2.476	2.452	2.429	2.405	2.382	2.359	2.334	2.310	2.286	2.262	2.240	2.216	2.194	2.172	2.152	2.131	2.111	2.092	2.075	2.058	2.042	2.027	2.013	1.999	1.988	1.978	1.968	1.960	1.954	1.948	1.944	1.941	1.939	1.938	1.939	1.941	1.942	1.948	1.952	1.959	1.965	1.972	1.981	1.991	2.001	2.011	2.022	2.035	2.046	2.059	2.071	2.082	2.096	2.109	2.121	2.134	2.145	2.158	2.168	2.178	2.188	2.196	2.204	2.211	2.218	2.222	2.226	2.229	2.231	2.230	2.229	2.225	2.221	2.215	2.209	2.201	2.190	2.179	2.166	2.152	2.136	2.120	2.100	2.080	2.060	2.036	2.014	1.989	1.961	1.935	1.908	1.878	1.849	1.818	1.786	1.755	1.722	1.691	1.658	1.625	1.592	1.559	1.526	1.494	1.461	1.429	1.398	1.366	1.335	1.305	1.275	1.248	1.219	1.192	1.168	1.142	1.119	1.096	1.075	1.056	1.038	1.020	1.004	0.989	0.975	0.962	0.952	0.944	0.936	0.930	0.924	0.920	0.916	0.916	0.915	0.916	0.918	0.922	0.926	0.932	0.938	0.946	0.955	0.964	0.975	0.985	0.996	1.009	1.021	1.035	1.049	1.062	1.078	1.092	1.108	1.124	1.139	1.155	1.170	1.186	1.201	1.218	1.232	1.249	1.265	1.279	1.295	1.309	1.324	1.338	1.351	1.365	1.379	1.391	1.404	1.416	1.426	1.438	1.449	1.458	1.466	1.476	1.484	1.491	1.499	1.504	1.510	1.515	1.520	1.525	1.528	1.530	1.532	1.534	1.535	1.535	1.536	1.534	1.532	1.531	1.528	1.525	1.521	1.518	1.512	1.506	1.500	1.495	1.489	1.481	1.475	1.466	1.459	1.451	1.442	1.434	1.425	1.418	1.408	1.399	1.390	1.381	1.371	1.362	1.354	1.344	1.336	1.328	1.319	1.311	1.304	1.296	1.288	1.281	1.275	1.268	1.261	1.255	1.249	1.242	1.238	1.231	1.226	1.221	1.215	1.211	1.205	1.200	1.196	1.191	1.186	1.181	1.176	1.170	1.164	1.158	1.150	1.144	1.136	1.129	1.120	1.112	1.102	1.094	1.082	1.072	1.060	1.049	1.035	1.021	1.008	0.992	0.976	0.960	0.942	0.926	0.908	0.889	0.869	0.848	0.829	0.806	0.785	0.762	0.740	0.716	0.695	0.671	0.648	0.624	0.600	0.576	0.552	0.529	0.505	0.482	0.460	0.438	0.415	0.394	0.374	0.354	0.334	0.315	0.298	0.280	0.265	0.250	0.235	0.224	0.212	0.201	0.192	0.184	0.178	0.171	0.168	0.164	0.164	0.162	0.164	0.166	0.171	0.175	0.182	0.190	0.199	0.209	0.220	0.232	0.245	0.260	0.275	0.291	0.309	0.328	0.346	0.365	0.385	0.405	0.426	0.448	0.470	0.491	0.514	0.536	0.558	0.580	0.602	0.625	0.646	0.669	0.689	0.709	0.730	0.749	0.768	0.785	0.801	0.818	0.834	0.848	0.861	0.874	0.885	0.895	0.904	0.912	0.919	0.925	0.929	0.932	0.934	0.935	0.935	0.932	0.930	0.926	0.921	0.915	0.906	0.899	0.890	0.880	0.869	0.856	0.844	0.830	0.816	0.801	0.788	0.771	0.755	0.739	0.722	0.705	0.689	0.672	0.656	0.640	0.624	0.609	0.592	0.578	0.562	0.549	0.534	0.521	0.510	0.499	0.488	0.478	0.469	0.460	0.452	0.448	0.441	0.438	0.434	0.431	0.429	0.429	0.428	0.429	0.430	0.432	0.436	0.440	0.445	0.450	0.456	0.464	0.470	0.478	0.486	0.494	0.504	0.514	0.522	0.532	0.541	0.551	0.561	0.570	0.580	0.590	0.599	0.609	0.618	0.626	0.632	0.641	0.648	0.652	0.659	0.664	0.668	0.670	0.674	0.675	0.676	0.676	0.675	0.674	0.672	0.668	0.664	0.659	0.654	0.648	0.640	0.632	0.622	0.612	0.602	0.591	0.580	0.568	0.554	0.540	0.526	0.510	0.495	0.480	0.464	0.448	0.431	0.414	0.398	0.380	0.362	0.345	0.329	0.311	0.295	0.279	0.262	0.246	0.230	0.214	0.200	0.186	0.172	0.160	0.149	0.138	0.126	0.116	0.108	0.099	0.090	0.085	0.079	0.074	0.069	0.065	0.062	0.062	0.061	0.062	0.062	0.064	0.068	0.070	0.075	0.079	0.084	0.090	0.096	0.102	0.110	0.118	0.125	0.134	0.141	0.149	0.158	0.166	0.175	0.182	0.191	0.199	0.208	0.215	0.222	0.229	0.235	0.242	0.248	0.252	0.256	0.261	0.264	0.266	0.269	0.270	0.270	0.270	0.270	0.269	0.266	0.265	0.260	0.258	0.252	0.248	0.241	0.236	0.229	0.222	0.215	0.208	0.200	0.190	0.181	0.172	0.162	0.154	0.145	0.135	0.126	0.116	0.108	0.098	0.090	0.081	0.072	0.065	0.059	0.052	0.046	0.041	0.038	0.034	0.031	0.029	0.028	0.028	0.029	0.031	0.035	0.039	0.044	0.050	0.058	0.066	0.076	0.086	0.099	0.112	0.128	0.142	0.158	0.176	0.195	0.214	0.235	0.255	0.279	0.301	0.326	0.350	0.376	0.402	0.430	0.456	0.485	0.514	0.542	0.571	0.601	0.630	0.659	0.688	0.716	0.745	0.774	0.801	0.828	0.855	0.881	0.909	0.934	0.956	0.980	1.002	1.024	1.045	1.065	1.084	1.100	1.118	1.132	1.148	1.160	1.171	1.181	1.190	1.199	1.205	1.210	1.215	1.218	1.220	1.220	1.220	1.219	1.216	1.212	1.208	1.202	1.195	1.188	1.181	1.171	1.162	1.152	1.141	1.130	1.118	1.106	1.092	1.080	1.066	1.052	1.038	1.022	1.009	0.992	0.979	0.962	0.949	0.932	0.918	0.901	0.885	0.870	0.855	0.840	0.824	0.810	0.795	0.780	0.765	0.751	0.736	0.722	0.708	0.694	0.680	0.666	0.654	0.640	0.626	0.614	0.601	0.589	0.576	0.566	0.554	0.542	0.532	0.522	0.514	0.502	0.495	0.485	0.478	0.469	0.461	0.454	0.446	0.441	0.435	0.430	0.424	0.420	0.416	0.412	0.410	0.408	0.406	0.406	0.405	0.405	0.406	0.408	0.410	0.412	0.415	0.419	0.422	0.428	0.432	0.438	0.445	0.451	0.459	0.465	0.472	0.481	0.489	0.498	0.505	0.515	0.524	0.531	0.541	0.550	0.560	0.569	0.578	0.586	0.596	0.604	0.614	0.621	0.629	0.638	0.646	0.654	0.661	0.668	0.675	0.681	0.688	0.692	0.699	0.704	0.708	0.711	0.715	0.719	0.721	0.724	0.726	0.729	0.731	0.731	0.734	0.735	0.736	0.736	0.736	0.736	0.736	0.735	0.735	0.734	0.732	0.731	0.730	0.729	0.728	0.725	0.725	0.722	0.721	0.719	0.716	0.714	0.712	0.710	0.708	0.705	0.702	0.700	0.696	0.694	0.690	0.688	0.684	0.679	0.675	0.671	0.666	0.662	0.658	0.652	0.648	0.642	0.636	0.631	0.626	0.620	0.614	0.608	0.602	0.595	0.589	0.582	0.576	0.569	0.564	0.558	0.550	0.545	0.539	0.532	0.526	0.521	0.518	0.512	0.507	0.504	0.501	0.498	0.495	0.494	0.491	0.490	0.490	0.490	0.492	0.494	0.496	0.500	0.504	0.509	0.515	0.522	0.528	0.536	0.545	0.554	0.565	0.574	0.586	0.598	0.610	0.624	0.636	0.649	0.662	0.676	0.690	0.705	0.719	0.734	0.748	0.761	0.776	0.790	0.802	0.818	0.830	0.841	0.854	0.865	0.876	0.888	0.896	0.906	0.914	0.924	0.930	0.936	0.942	0.948	0.952	0.955	0.959	0.961	0.964	0.965	0.965	0.965	0.965	0.964	0.964	0.962	0.960	0.959	0.956	0.954	0.951	0.949	0.946	0.942	0.940	0.938	0.935	0.932	0.930	0.928	0.928	0.925	0.924	0.922	0.922	0.922	0.922	0.922	0.924	0.925	0.926	0.928	0.930	0.932	0.934	0.936	0.939	0.941	0.945	0.946	0.950	0.952	0.956	0.959	0.961	0.964	0.966	0.969	0.971	0.974	0.976	0.979	0.980	0.981	0.981	0.982	0.984	0.982	0.982	0.980	0.980	0.979	0.976	0.975	0.971	0.970	0.968	0.965	0.964	0.960	0.958	0.954	0.950	0.948	0.944	0.940	0.938	0.934	0.930	0.929	0.925	0.921	0.920	0.916	0.915	0.914	0.911	0.910	0.909	0.909	0.908	0.908	0.909	0.909	0.910	0.911	0.914	0.915	0.916	0.919	0.922	0.925	0.928	0.932	0.935	0.939	0.944	0.948	0.952	0.958	0.962	0.969	0.974	0.981	0.988	0.994	0.999	1.006	1.012	1.021	1.029	1.038	1.044	1.054	1.061	1.070	1.080	1.089	1.101	1.110	1.121	1.132	1.145	1.158	1.169	1.182	1.196	1.210	1.224	1.240	1.255	1.271	1.286	1.304	1.321	1.339	1.358	1.378	1.396	1.416	1.438	1.460	1.481	1.502	1.525	1.549	1.572	1.596	1.620	1.646	1.671	1.696	1.722	1.749	1.775	1.802	1.829	1.856	1.882	1.911	1.939	1.968	1.995	2.022	2.051	2.079	2.106	2.136	2.164	2.190	2.219	2.246	2.275	2.302	2.328	2.355	2.381	2.408	2.434	2.459	2.484	2.509	2.532	2.555	2.578	2.600	2.622	2.642	2.662	2.682	2.701	2.719	2.736	2.751	2.768	2.781	2.795	2.808	2.818	2.828	2.836	2.844	2.851	2.855	2.860	2.862	2.865	2.865	2.864	2.862	2.859	2.852	2.848	2.840	2.831	2.820	2.810	2.798	2.784	2.769	2.752	2.736	2.719	2.699	2.679	2.658	2.636	2.614	2.590	2.565	2.540	2.515	2.489	2.462	2.435	2.408	2.381	2.352	2.325	2.296	2.268	2.240	2.211	2.184	2.155	2.129	2.101	2.074	2.046	2.021	1.995	1.970	1.944	1.919	1.896	1.872	1.849	1.825	1.802	1.779	1.758	1.736	1.712	1.691	1.670	1.648	1.626	1.605	1.582	1.561	1.539	1.516	1.492	1.470	1.445	1.421	1.395	1.369	1.341	1.312	1.284	1.254	1.221	1.189	1.155	1.118	1.081	1.044	1.002	0.961	0.919	0.874	0.829	0.780	0.730	0.680	0.626	0.571	0.515	0.456	0.398	0.336	0.272	0.209	0.144	0.076	0.009	-0.061	-0.132	-0.205	-0.276	-0.350	-0.426	-0.500	-0.576	-0.654	-0.731	-0.808	-0.886	-0.965	-1.042	-1.121	-1.200	-1.279	-1.356	-1.435	-1.511	-1.589	-1.665	-1.741	-1.818	-1.892	-1.966	-2.040	-2.111	-2.184	-2.252	-2.322	-2.391	-2.459	-2.524	-2.589	-2.652	-2.715	-2.776	-2.838	-2.896	-2.955	-3.011	-3.066	-3.121	-3.175	-3.228	-3.279	-3.330	-3.379	-3.428	-3.475	-3.521	-3.566	-3.611	-3.655	-3.699	-3.741	-3.782	-3.825	-3.866	-3.905	-3.945	-3.985	-4.024	-4.061	-4.100	-4.138	-4.175	-4.211	-4.248	-4.285	-4.321	-4.356	-4.394	-4.429	-4.465	-4.500	-4.536	-4.571	-4.606	-4.640	-4.675	-4.709	-4.744	-4.778	-4.811	-4.844	-4.878	-4.910	-4.942	-4.974	-5.006	-5.036	-5.068	-5.099	-5.128	-5.158	-5.185	-5.212	-5.239	-5.265	-5.291	-5.316	-5.341	-5.364	-5.386	-5.409	-5.430	-5.451	-5.470	-5.489	-5.508	-5.525	-5.540	-5.556	-5.570	-5.582	-5.596	-5.609	-5.619	-5.630	-5.639	-5.648	-5.658	-5.666	-5.674	-5.680	-5.686	-5.692	-5.699	-5.704	-5.709	-5.714	-5.719	-5.724	-5.728	-5.731	-5.736	-5.740	-5.744	-5.748	-5.752	-5.755	-5.760	-5.764	-5.769	-5.774	-5.779	-5.784	-5.789	-5.795	-5.801	-5.808	-5.815	-5.821	-5.828	-5.835	-5.842	-5.849	-5.858	-5.865	-5.874	-5.881	-5.888	-5.896	-5.904	-5.911	-5.919	-5.925	-5.932	-5.940	-5.945	-5.951	-5.956	-5.961	-5.965	-5.969	-5.972	-5.976	-5.978	-5.980	-5.980	-5.980	-5.980	-5.978	-5.976	-5.972	-5.969	-5.964	-5.958	-5.950	-5.942	-5.934	-5.924	-5.914	-5.901	-5.889	-5.875	-5.860	-5.844	-5.828	-5.810	-5.791	-5.771	-5.751	-5.730	-5.708	-5.685	-5.661	-5.638	-5.611	-5.585	-5.558	-5.530	-5.501	-5.472	-5.444	-5.412	-5.381	-5.349	-5.318	-5.284	-5.250	-5.216	-5.182	-5.149	-5.112	-5.078	-5.041	-5.005	-4.970	-4.934	-4.896	-4.860	-4.824	-4.786	-4.750	-4.714	-4.678	-4.641	-4.605	-4.568	-4.532	-4.496	-4.461	-4.425	-4.390	-4.356	-4.322	-4.288	-4.252	-4.220	-4.188	-4.155	-4.124	-4.093	-4.062	-4.032	-4.004	-3.974	-3.946	-3.919	-3.892	-3.865	-3.840	-3.814	-3.790	-3.766	-3.744	-3.720	-3.699	-3.676	-3.655	-3.634	-3.614	-3.594	-3.574	-3.555	-3.536	-3.518	-3.499	-3.481	-3.462	-3.444	-3.426	-3.409	-3.390	-3.372	-3.354	-3.335	-3.318	-3.299	-3.280	-3.261	-3.241	-3.220	-3.200	-3.179	-3.158	-3.135	-3.111	-3.088	-3.064	-3.039	-3.012	-2.986	-2.959	-2.931	-2.901	-2.871	-2.841	-2.809	-2.778	-2.745	-2.711	-2.675	-2.640	-2.605	-2.568	-2.531	-2.492	-2.454	-2.415	-2.375	-2.335	-2.292	-2.252	-2.211	-2.168	-2.126	-2.082	-2.039	-1.996	-1.952	-1.909	-1.865	-1.821	-1.778	-1.734	-1.691	-1.646	-1.602	-1.560	-1.518	-1.476	-1.432	-1.391	-1.350	-1.309	-1.269	-1.229	-1.189	-1.149	-1.110	-1.071	-1.034	-0.998	-0.960	-0.922	-0.886	-0.852	-0.816	-0.781	-0.748	-0.715	-0.681	-0.650	-0.618	-0.588	-0.558	-0.526	-0.498	-0.468	-0.440	-0.411	-0.384	-0.356	-0.329	-0.302	-0.276	-0.251	-0.225	-0.200	-0.175	-0.150	-0.126	-0.102	-0.079	-0.055	-0.032	-0.010	0.012	0.035	0.058	0.080	0.101	0.124	0.145	0.165	0.186	0.208	0.229	0.249	0.269	0.289	0.310	0.330	0.351	0.371	0.391	0.411	0.432	0.451	0.472	0.492	0.512	0.534	0.554	0.575	0.595	0.616	0.636	0.658	0.678	0.699	0.719	0.739	0.760	0.780	0.800	0.820	0.840	0.860	0.879	0.899	0.919	0.938	0.956	0.975	0.994	1.011	1.029	1.045	1.061	1.078	1.092	1.108	1.121	1.135	1.148	1.160	1.171	1.181	1.191	1.201	1.209	1.216	1.224	1.229	1.234	1.236	1.239	1.240	1.242	1.241	1.240	1.238	1.235	1.230	1.226	1.220	1.211	1.205	1.196	1.186	1.176	1.165	1.154	1.140	1.128	1.112	1.099	1.084	1.068	1.050	1.032	1.016	0.999	0.980	0.961	0.942	0.922	0.902	0.884	0.864	0.844	0.822	0.802	0.781	0.760	0.738	0.718	0.695	0.674	0.650	0.629	0.606	0.582	0.561	0.538	0.515	0.491	0.469	0.445	0.421	0.398	0.374	0.350	0.325	0.301	0.276	0.252	0.228	0.201	0.178	0.152	0.128	0.101	0.076	0.051	0.026	0.000	-0.026	-0.051	-0.076	-0.101	-0.128	-0.152	-0.178	-0.202	-0.226	-0.250	-0.274	-0.298	-0.319	-0.342	-0.364	-0.384	-0.406	-0.426	-0.446	-0.465	-0.484	-0.501	-0.518	-0.534	-0.549	-0.565	-0.579	-0.592	-0.606	-0.618	-0.630	-0.641	-0.651	-0.661	-0.670	-0.680	-0.688	-0.695	-0.702	-0.709	-0.716	-0.722	-0.728	-0.734	-0.740	-0.745	-0.750	-0.756	-0.761	-0.768	-0.772	-0.779	-0.785	-0.791	-0.800	-0.808	-0.815	-0.824	-0.832	-0.842	-0.854	-0.865	-0.878	-0.890	-0.904	-0.920	-0.935	-0.951	-0.969	-0.988	-1.008	-1.026	-1.048	-1.070	-1.092	-1.116	-1.142	-1.168	-1.194	-1.221	-1.250	-1.279	-1.308	-1.339	-1.370	-1.402	-1.436	-1.469	-1.502	-1.538	-1.574	-1.609	-1.646	-1.682	-1.720	-1.758	-1.795	-1.834	-1.871	-1.909	-1.948	-1.986	-2.025	-2.065	-2.102	-2.141	-2.180	-2.218	-2.255	-2.292	-2.330	-2.366	-2.402	-2.438	-2.474	-2.508	-2.541	-2.575	-2.606	-2.638	-2.669	-2.698	-2.725	-2.754	-2.781	-2.806	-2.830	-2.855	-2.876	-2.898	-2.918	-2.936	-2.954	-2.971	-2.986	-3.000	-3.014	-3.025	-3.035	-3.045	-3.052	-3.059	-3.065	-3.069	-3.074	-3.075	-3.076	-3.076	-3.076	-3.075	-3.072	-3.069	-3.065	-3.060	-3.055	-3.049	-3.042	-3.035	-3.026	-3.018	-3.010	-3.001	-2.991	-2.981	-2.971	-2.961	-2.951	-2.940	-2.929	-2.919	-2.908	-2.895	-2.884	-2.872	-2.861	-2.849	-2.836	-2.825	-2.812	-2.800	-2.788	-2.775	-2.762	-2.748	-2.735	-2.721	-2.708	-2.694	-2.679	-2.665	-2.650	-2.635	-2.619	-2.602	-2.586	-2.570	-2.552	-2.535	-2.518	-2.500	-2.480	-2.461	-2.441	-2.420	-2.400	-2.379	-2.358	-2.336	-2.314	-2.292	-2.269	-2.246	-2.222	-2.200	-2.176	-2.154	-2.131	-2.108	-2.084	-2.061	-2.039	-2.016	-1.995	-1.972	-1.951	-1.930	-1.909	-1.889	-1.869	-1.850	-1.831	-1.812	-1.795	-1.779	-1.761	-1.746	-1.731	-1.716	-1.704	-1.690	-1.679	-1.668	-1.656	-1.645	-1.635	-1.626	-1.618	-1.610	-1.602	-1.595	-1.589	-1.582	-1.576	-1.570	-1.564	-1.558	-1.552	-1.546	-1.540	-1.535	-1.530	-1.522	-1.516	-1.510	-1.504	-1.496	-1.488	-1.479	-1.470	-1.461	-1.451	-1.440	-1.428	-1.416	-1.404	-1.390	-1.376	-1.360	-1.346	-1.330	-1.312	-1.295	-1.276	-1.258	-1.238	-1.218	-1.196	-1.175	-1.152	-1.130	-1.108	-1.085	-1.060	-1.036	-1.012	-0.988	-0.964	-0.940	-0.915	-0.890	-0.866	-0.841	-0.818	-0.795	-0.770	-0.748	-0.725	-0.701	-0.680	-0.659	-0.636	-0.616	-0.596	-0.576	-0.556	-0.538	-0.519	-0.501	-0.484	-0.468	-0.451	-0.436	-0.421	-0.406	-0.392	-0.379	-0.365	-0.352	-0.340	-0.328	-0.316	-0.305	-0.292	-0.282	-0.271	-0.260	-0.249	-0.239	-0.228	-0.218	-0.206	-0.196	-0.184	-0.174	-0.162	-0.152	-0.141	-0.130	-0.118	-0.106	-0.094	-0.081	-0.069	-0.056	-0.044	-0.030	-0.018	-0.004	0.011	0.024	0.039	0.052	0.068	0.081	0.098	0.111	0.126	0.141	0.156	0.171	0.186	0.201	0.216	0.231	0.245	0.260	0.274	0.289	0.302	0.315	0.329	0.342	0.355	0.368	0.381	0.394	0.405	0.418	0.430	0.442	0.455	0.466	0.478	0.489	0.500	0.511	0.524	0.535	0.545	0.558	0.569	0.580	0.592	0.604	0.615	0.628	0.640	0.652	0.665	0.679	0.691	0.704	0.716	0.730	0.742	0.758	0.770	0.784	0.799	0.811	0.825	0.839	0.852	0.865	0.880	0.892	0.905	0.918	0.930	0.941	0.954	0.964	0.975	0.984	0.994	1.002	1.010	1.019	1.024	1.030	1.035	1.039	1.044	1.046	1.049	1.049	1.049	1.049	1.048	1.045	1.041	1.038	1.032	1.026	1.020	1.012	1.004	0.995	0.984	0.974	0.964	0.951	0.939	0.928	0.914	0.901	0.888	0.872	0.859	0.844	0.829	0.814	0.799	0.784	0.768	0.752	0.738	0.721	0.705	0.690	0.675	0.660	0.644	0.630	0.615	0.600	0.585	0.570	0.556	0.542	0.528	0.514	0.500	0.486	0.472	0.459	0.445	0.432	0.419	0.406	0.394	0.380	0.366	0.355	0.342	0.329	0.316	0.304	0.291	0.278	0.265	0.252	0.240	0.226	0.212	0.200	0.188	0.174	0.161	0.146	0.134	0.120	0.108	0.094	0.080	0.068	0.054	0.041	0.026	0.014	0.000	-0.014	-0.026	-0.040	-0.054	-0.066	-0.080	-0.094	-0.106	-0.119	-0.131	-0.144	-0.156	-0.169	-0.182	-0.194	-0.205	-0.216	-0.229	-0.241	-0.251	-0.262	-0.274	-0.284	-0.294	-0.305	-0.315	-0.325	-0.334	-0.344	-0.352	-0.361	-0.370	-0.378	-0.385	-0.394	-0.401	-0.409	-0.416	-0.424	-0.430	-0.438	-0.444	-0.451	-0.456	-0.462	-0.470	-0.476	-0.480	-0.486	-0.494	-0.499	-0.504	-0.510	-0.516	-0.522	-0.529	-0.536	-0.542	-0.550	-0.558	-0.565	-0.572	-0.580	-0.589	-0.598	-0.608	-0.616	-0.626	-0.636	-0.648	-0.658	-0.669	-0.681	-0.694	-0.706	-0.721	-0.735	-0.748	-0.762	-0.778	-0.792	-0.809	-0.825	-0.841	-0.858	-0.875	-0.892	-0.910	-0.926	-0.944	-0.961	-0.978	-0.996	-1.012	-1.030	-1.045	-1.062	-1.078	-1.092	-1.106	-1.121	-1.135	-1.148	-1.160	-1.170	-1.181	-1.191	-1.201	-1.209	-1.216	-1.222	-1.229	-1.234	-1.238	-1.240	-1.242	-1.244	-1.242	-1.242	-1.240	-1.238	-1.234	-1.229	-1.224	-1.218	-1.211	-1.204	-1.195	-1.186	-1.176	-1.168	-1.156	-1.146	-1.134	-1.122	-1.111	-1.100	-1.088	-1.075	-1.064	-1.052	-1.041	-1.029	-1.018	-1.008	-0.995	-0.986	-0.976	-0.966	-0.956	-0.950	-0.941	-0.934	-0.928	-0.922	-0.918	-0.912	-0.909	-0.906	-0.902	-0.901	-0.901	-0.901	-0.901	-0.902	-0.905	-0.908	-0.911	-0.915	-0.920	-0.925	-0.931	-0.939	-0.944	-0.952	-0.961	-0.969	-0.979	-0.988	-0.998	-1.008	-1.018	-1.028	-1.038	-1.049	-1.058	-1.069	-1.080	-1.090	-1.100	-1.110	-1.119	-1.129	-1.138	-1.146	-1.154	-1.162	-1.169	-1.174	-1.180	-1.184	-1.188	-1.190	-1.192	-1.192	-1.191	-1.190	-1.186	-1.182	-1.178	-1.170	-1.162	-1.154	-1.142	-1.130	-1.118	-1.102	-1.086	-1.070	-1.051	-1.031	-1.010	-0.988	-0.962	-0.936	-0.910	-0.884	-0.854	-0.824	-0.792	-0.760	-0.728	-0.692	-0.658	-0.621	-0.585	-0.548	-0.511	-0.472	-0.434	-0.395	-0.356	-0.318	-0.279	-0.239	-0.200	-0.161	-0.124	-0.086	-0.050	-0.012	0.024	0.059	0.094	0.128	0.160	0.191	0.222	0.251	0.280	0.308	0.334	0.358	0.381	0.402	0.424	0.442	0.461	0.476	0.492	0.506	0.518	0.530	0.540	0.549	0.558	0.562	0.570	0.574	0.579	0.581	0.584	0.585	0.586	0.586	0.586	0.586	0.586	0.586	0.584	0.582	0.582	0.581	0.580	0.580	0.580	0.579	0.580	0.581	0.582	0.584	0.586	0.590	0.595	0.599	0.605	0.611	0.619	0.626	0.635	0.646	0.656	0.669	0.681	0.695	0.711	0.726	0.744	0.762	0.781	0.801	0.822	0.842	0.865	0.889	0.912	0.938	0.961	0.988	1.015	1.041	1.069	1.096	1.126	1.154	1.184	1.211	1.241	1.271	1.301	1.331	1.361	1.391	1.419	1.449	1.478	1.506	1.534	1.562	1.589	1.615	1.641	1.668	1.692	1.715	1.739	1.762	1.784	1.804	1.826	1.845	1.862	1.881	1.899	1.915	1.930	1.944	1.956	1.969	1.980	1.990	2.001	2.010	2.016	2.024	2.030	2.035	2.039	2.044	2.045	2.049	2.049	2.051	2.051	2.051	2.051	2.050	2.049	2.047	2.046	2.044	2.041	2.039	2.036	2.035	2.031	2.029	2.026	2.025	2.022	2.021	2.020	2.020	2.019	2.019	2.018	2.020	2.020	2.021	2.024	2.026	2.029	2.033	2.036	2.041	2.046	2.052	2.059	2.065	2.074	2.081	2.089	2.099	2.108	2.119	2.129	2.139	2.150	2.162	2.174	2.186	2.199	2.211	2.225	2.238	2.251	2.266	2.280	2.292	2.306	2.320	2.334	2.348	2.360	2.372	2.385	2.398	2.410	2.420	2.431	2.441	2.451	2.460	2.469	2.475	2.482	2.489	2.494	2.498	2.501	2.505	2.506	2.508	2.506	2.506	2.505	2.501	2.498	2.494	2.486	2.480	2.472	2.462	2.452	2.442	2.431	2.419	2.405	2.390	2.376	2.360	2.345	2.326	2.310	2.291	2.271	2.252	2.232	2.211	2.191	2.170	2.149	2.128	2.106	2.084	2.062	2.041	2.020	1.999	1.978	1.956	1.936	1.916	1.898	1.879	1.860	1.841	1.825	1.809	1.792	1.778	1.762	1.750	1.736	1.724	1.714	1.701	1.692	1.684	1.676	1.670	1.664	1.658	1.654	1.650	1.646	1.642	1.641	1.640	1.638	1.638	1.638	1.639	1.639	1.639	1.641	1.642	1.644	1.645	1.646	1.648	1.649	1.651	1.652	1.652	1.654	1.655	1.655	1.655	1.654	1.654	1.654	1.651	1.650	1.649	1.646	1.644	1.640	1.636	1.632	1.628	1.625	1.619	1.614	1.608	1.602	1.598	1.590	1.585	1.578	1.572	1.565	1.559	1.551	1.546	1.540	1.534	1.528	1.522	1.516	1.511	1.508	1.502	1.498	1.494	1.490	1.488	1.485	1.482	1.480	1.480	1.479	1.479	1.480	1.480	1.481	1.484	1.486	1.489	1.491	1.494	1.499	1.502	1.508	1.511	1.518	1.522	1.529	1.534	1.541	1.549	1.555	1.562	1.570	1.576	1.585	1.592	1.601	1.609	1.618	1.625	1.634	1.642	1.651	1.659	1.668	1.676	1.684	1.692	1.699	1.708	1.715	1.722	1.730	1.736	1.742	1.750	1.756	1.762	1.769	1.774	1.779	1.784	1.789	1.792	1.796	1.800	1.802	1.806	1.809	1.811	1.812	1.814	1.815	1.814	1.814	1.814	1.812	1.812	1.810	1.808	1.805	1.801	1.799	1.795	1.791	1.786	1.782	1.776	1.771	1.766	1.760	1.755	1.749	1.742	1.738	1.730	1.725	1.718	1.712	1.706	1.700	1.695	1.690	1.685	1.680	1.676	1.671	1.668	1.664	1.661	1.659	1.656	1.654	1.652	1.651	1.651	1.652	1.652	1.654	1.656	1.658	1.661	1.664	1.669	1.672	1.678	1.682	1.689	1.695	1.701	1.709	1.718	1.726	1.734	1.744	1.752	1.762	1.772	1.782	1.794	1.804	1.815	1.826	1.838	1.849	1.861	1.872	1.885	1.898	1.911	1.924	1.938	1.950	1.962	1.976	1.991	2.005	2.019	2.035	2.049	2.064	2.080	2.095	2.111	2.129	2.144	2.161	2.179	2.195	2.212	2.231	2.251	2.270	2.289	2.309	2.329	2.350	2.370	2.390	2.412	2.435	2.456	2.480	2.501	2.525	2.548	2.572	2.595	2.620	2.644	2.669	2.692	2.716	2.741	2.765	2.789	2.812	2.838	2.859	2.882	2.905	2.926	2.949	2.968	2.988	3.006	3.025	3.042	3.058	3.074	3.088	3.100	3.112	3.122	3.132	3.140	3.148	3.152	3.158	3.161	3.162	3.164	3.161	3.160	3.155	3.150	3.144	3.136	3.128	3.116	3.105	3.092	3.079	3.064	3.049	3.032	3.014	2.995	2.976	2.955	2.936	2.914	2.892	2.871	2.849	2.828	2.805	2.782	2.761	2.739	2.719	2.698	2.678	2.658	2.639	2.620	2.604	2.588	2.570	2.558	2.542	2.530	2.519	2.510	2.500	2.492	2.488	2.481	2.478	2.476	2.475	2.475	2.478	2.480	2.485	2.490	2.496	2.505	2.514	2.522	2.534	2.546	2.558	2.571	2.585	2.599	2.614	2.628	2.644	2.659	2.674	2.689	2.704	2.719	2.732	2.746	2.760	2.771	2.784	2.795	2.804	2.812	2.819	2.825	2.830	2.831	2.834	2.832	2.831	2.828	2.822	2.815	2.806	2.796	2.782	2.769	2.752	2.735	2.715	2.694	2.671	2.645	2.619	2.591	2.561	2.530	2.498	2.464	2.429	2.392	2.355	2.318	2.279	2.238	2.199	2.158	2.116	2.075	2.033	1.991	1.950	1.909	1.868	1.825	1.785	1.744	1.705	1.666	1.628	1.591	1.556	1.521	1.489	1.456	1.426	1.396	1.369	1.342	1.316	1.294	1.271	1.251	1.232	1.215	1.200	1.186	1.174	1.164	1.156	1.148	1.142	1.138	1.135	1.134	1.134	1.135	1.139	1.142	1.149	1.155	1.164	1.172	1.184	1.194	1.206	1.219	1.232	1.248	1.261	1.278	1.292	1.311	1.326	1.345	1.362	1.380	1.398	1.416	1.435	1.452	1.472	1.491	1.509	1.528	1.546	1.562	1.581	1.598	1.616	1.632	1.650	1.666	1.681	1.696	1.711	1.725	1.739	1.750	1.764	1.775	1.786	1.796	1.806	1.815	1.822	1.831	1.838	1.842	1.849	1.852	1.855	1.859	1.860	1.861	1.862	1.861	1.859	1.858	1.852	1.849	1.844	1.838	1.830	1.822	1.815	1.805	1.795	1.784	1.772	1.761	1.749	1.736	1.722	1.709	1.694	1.680	1.665	1.649	1.634	1.619	1.601	1.586	1.570	1.554	1.539	1.522	1.508	1.492	1.478	1.462	1.448	1.435	1.421	1.406	1.395	1.382	1.369	1.358	1.345	1.335	1.324	1.315	1.304	1.295	1.285	1.276	1.269	1.260	1.251	1.245	1.236	1.229	1.221	1.215	1.206	1.200	1.191	1.182	1.175	1.169	1.159	1.151	1.141	1.132	1.122	1.114	1.102	1.091	1.080	1.068	1.056	1.042	1.030	1.016	1.001	0.986	0.972	0.956	0.940	0.924	0.906	0.889	0.871	0.854	0.836	0.818	0.800	0.781	0.764	0.745	0.726	0.709	0.691	0.674	0.656	0.639	0.622	0.606	0.591	0.576	0.561	0.548	0.535	0.522	0.510	0.500	0.490	0.482	0.474	0.466	0.461	0.456	0.452	0.449	0.448	0.446	0.448	0.449	0.450	0.455	0.460	0.466	0.472	0.481	0.490	0.500	0.511	0.524	0.536	0.550	0.564	0.580	0.595	0.612	0.630	0.648	0.666	0.685	0.705	0.725	0.745	0.765	0.788	0.809	0.830	0.851	0.872	0.894	0.915	0.936	0.958	0.978	0.996	1.016	1.035	1.052	1.071	1.088	1.104	1.119	1.134	1.146	1.160	1.171	1.181	1.191	1.200	1.208	1.212	1.218	1.221	1.224	1.225	1.225	1.225	1.222	1.219	1.212	1.208	1.200	1.192	1.182	1.172	1.161	1.148	1.136	1.121	1.106	1.090	1.075	1.059	1.041	1.022	1.005	0.986	0.969	0.950	0.931	0.912	0.894	0.876	0.858	0.840	0.822	0.806	0.790	0.775	0.760	0.745	0.732	0.719	0.708	0.696	0.686	0.678	0.669	0.661	0.655	0.649	0.644	0.641	0.638	0.635	0.635	0.634	0.635	0.636	0.639	0.640	0.644	0.648	0.652	0.658	0.662	0.668	0.674	0.680	0.688	0.694	0.701	0.708	0.714	0.721	0.728	0.734	0.740	0.746	0.752	0.756	0.761	0.766	0.769	0.772	0.774	0.778	0.778	0.779	0.779	0.776	0.775	0.772	0.770	0.766	0.762	0.756	0.751	0.745	0.738	0.729	0.721	0.712	0.702	0.691	0.681	0.670	0.659	0.646	0.635	0.621	0.609	0.595	0.581	0.569	0.554	0.540	0.525	0.510	0.496	0.482	0.468	0.454	0.439	0.426	0.412	0.399	0.386	0.374	0.361	0.350	0.338	0.328	0.318	0.306	0.299	0.290	0.281	0.274	0.266	0.260	0.255	0.250	0.246	0.242	0.239	0.236	0.235	0.234	0.232	0.234	0.234	0.235	0.236	0.240	0.242	0.246	0.249	0.254	0.258	0.262	0.268	0.272	0.278	0.284	0.289	0.295	0.301	0.306	0.312	0.319	0.325	0.331	0.338	0.344	0.349	0.354	0.360	0.365	0.369	0.372	0.378	0.381	0.384	0.388	0.391	0.394	0.395	0.398	0.399	0.400	0.400	0.400	0.400	0.400	0.399	0.399	0.398	0.396	0.395	0.392	0.390	0.388	0.386	0.382	0.380	0.376	0.372	0.370	0.368	0.362	0.360	0.358	0.354	0.351	0.348	0.345	0.342	0.340	0.338	0.336	0.335	0.335	0.334	0.334	0.336	0.336	0.338	0.341	0.345	0.348	0.352	0.358	0.364	0.371	0.379	0.388	0.396	0.408	0.419	0.431	0.444	0.459	0.474	0.490	0.506	0.525	0.544	0.562	0.584	0.604	0.626	0.649	0.674	0.698	0.722	0.749	0.775	0.801	0.830	0.856	0.884	0.912	0.940	0.969	0.996	1.026	1.054	1.081	1.109	1.138	1.164	1.191	1.218	1.244	1.269	1.292	1.316	1.338	1.360	1.380	1.399	1.418	1.435	1.451	1.466	1.479	1.491	1.502	1.512	1.520	1.528	1.534	1.539	1.542	1.544	1.545	1.545	1.544	1.541	1.536	1.532	1.526	1.520	1.511	1.502	1.494	1.484	1.472	1.460	1.448	1.434	1.420	1.406	1.391	1.375	1.361	1.344	1.328	1.311	1.295	1.279	1.261	1.245	1.228	1.211	1.194	1.179	1.161	1.145	1.130	1.114	1.100	1.084	1.070	1.055	1.041	1.028	100.000	5.000	2.000	1.000	3.000	0.000	0.000	0.000	0.000	0.000	0.000	0.000	0.000	0.000	0.000	0.000	0.000	0.000	-1.014	-1.045	-1.075	-1.106	-1.138	-1.169	-1.200	-1.232	-1.264	-1.296	-1.328	-1.359	-1.391	-1.422	-1.454	-1.484	-1.515	-1.545	-1.575	-1.605	-1.634	-1.662	-1.690	-1.719	-1.745	-1.771	-1.798	-1.822	-1.846	-1.870	-1.894	-1.916	-1.936	-1.959	-1.978	-1.996	-2.015	-2.033	-2.049	-2.064	-2.080	-2.095	-2.108	-2.120	-2.132	-2.142	-2.154	-2.164	-2.174	-2.182	-2.190	-2.199	-2.206	-2.212	-2.221	-2.226	-2.234	-2.239	-2.245	-2.250	-2.256	-2.262	-2.268	-2.274	-2.280	-2.286	-2.294	-2.301	-2.309	-2.316	-2.324	-2.334	-2.342	-2.354	-2.364	-2.376	-2.389	-2.401	-2.415	-2.430	-2.444	-2.460	-2.476	-2.494	-2.512	-2.531	-2.552	-2.571	-2.594	-2.618	-2.640	-2.664	-2.690	-2.716	-2.742	-2.770	-2.799	-2.828	-2.858	-2.889	-2.919	-2.950	-2.982	-3.015	-3.048	-3.081	-3.116	-3.150	-3.184	-3.219	-3.252	-3.288	-3.321	-3.355	-3.389	-3.422	-3.455	-3.488	-3.519	-3.550	-3.580	-3.610	-3.638	-3.665	-3.692	-3.718	-3.742	-3.765	-3.788	-3.808	-3.826	-3.844	-3.861	-3.876	-3.889	-3.900	-3.911	-3.920	-3.926	-3.932	-3.936	-3.939	-3.940	-3.939	-3.936	-3.934	-3.928	-3.921	-3.912	-3.905	-3.895	-3.882	-3.870	-3.858	-3.842	-3.828	-3.811	-3.795	-3.778	-3.759	-3.740	-3.721	-3.702	-3.681	-3.662	-3.641	-3.621	-3.601	-3.580	-3.559	-3.539	-3.518	-3.496	-3.476	-3.456	-3.435	-3.415	-3.395	-3.375	-3.355	-3.335	-3.315	-3.295	-3.275	-3.255	-3.235	-3.216	-3.195	-3.176	-3.155	-3.136	-3.115	-3.094	-3.074	-3.052	-3.031	-3.009	-2.988	-2.965	-2.942	-2.919	-2.895	-2.871	-2.846	-2.822	-2.796	-2.771	-2.745	-2.719	-2.692	-2.665	-2.638	-2.610	-2.582	-2.552	-2.525	-2.496	-2.469	-2.439	-2.410	-2.380	-2.352	-2.325	-2.296	-2.269	-2.241	-2.215	-2.188	-2.161	-2.135	-2.111	-2.086	-2.062	-2.039	-2.016	-1.994	-1.972	-1.951	-1.931	-1.912	-1.895	-1.878	-1.860	-1.844	-1.829	-1.814	-1.799	-1.786	-1.772	-1.760	-1.749	-1.738	-1.726	-1.716	-1.706	-1.696	-1.686	-1.678	-1.668	-1.658	-1.650	-1.640	-1.631	-1.622	-1.612	-1.602	-1.592	-1.582	-1.571	-1.561	-1.550	-1.539	-1.525	-1.512	-1.499	-1.485	-1.470	-1.455	-1.439	-1.421	-1.406	-1.389	-1.370	-1.352	-1.332	-1.314	-1.294	-1.272	-1.252	-1.231	-1.211	-1.189	-1.168	-1.146	-1.124	-1.102	-1.080	-1.058	-1.036	-1.016	-0.994	-0.972	-0.954	-0.932	-0.914	-0.895	-0.876	-0.859	-0.842	-0.826	-0.811	-0.796	-0.782	-0.769	-0.758	-0.745	-0.735	-0.725	-0.716	-0.709	-0.701	-0.696	-0.690	-0.686	-0.682	-0.680	-0.679	-0.678	-0.678	-0.678	-0.678	-0.679	-0.680	-0.684	-0.685	-0.688	-0.691	-0.696	-0.699	-0.704	-0.706	-0.710	-0.715	-0.718	-0.721	-0.725	-0.729	-0.730	-0.734	-0.736	-0.736	-0.739	-0.739	-0.739	-0.738	-0.736	-0.735	-0.732	-0.730	-0.725	-0.721	-0.716	-0.711	-0.705	-0.698	-0.690	-0.681	-0.672	-0.664	-0.654	-0.644	-0.631	-0.620	-0.608	-0.595	-0.582	-0.569	-0.555	-0.542	-0.528	-0.515	-0.500	-0.486	-0.472	-0.458	-0.444	-0.430	-0.416	-0.402	-0.389	-0.375	-0.362	-0.349	-0.336	-0.324	-0.311	-0.300	-0.289	-0.278	-0.268	-0.258	-0.246	-0.238	-0.229	-0.220	-0.211	-0.204	-0.198	-0.190	-0.182	-0.176	-0.170	-0.165	-0.160	-0.156	-0.152	-0.149	-0.145	-0.141	-0.140	-0.138	-0.138	-0.136	-0.136	-0.136	-0.136	-0.138	-0.139	-0.140	-0.144	-0.146	-0.149	-0.154	-0.158	-0.162	-0.169	-0.175	-0.180	-0.188	-0.196	-0.204	-0.212	-0.222	-0.231	-0.241	-0.251	-0.262	-0.274	-0.286	-0.298	-0.310	-0.321	-0.335	-0.349	-0.361	-0.375	-0.389	-0.404	-0.416	-0.430	-0.445	-0.459	-0.474	-0.489	-0.501	-0.516	-0.530	-0.544	-0.555	-0.569	-0.581	-0.594	-0.605	-0.616	-0.628	-0.639	-0.649	-0.658	-0.666	-0.676	-0.684	-0.692	-0.701	-0.708	-0.714	-0.720	-0.726	-0.731	-0.738	-0.741	-0.746	-0.751	-0.755	-0.760	-0.764	-0.766	-0.771	-0.774	-0.778	-0.781	-0.785	-0.789	-0.792	-0.796	-0.801	-0.804	-0.809	-0.814	-0.819	-0.825	-0.829	-0.836	-0.842	-0.850	-0.858	-0.865	-0.872	-0.881	-0.890	-0.900	-0.909	-0.920	-0.930	-0.940	-0.950	-0.962	-0.974	-0.985	-0.998	-1.009	-1.021	-1.034	-1.046	-1.059	-1.071	-1.082	-1.095	-1.106	-1.119	-1.130	-1.140	-1.152	-1.161	-1.172	-1.181	-1.191	-1.200	-1.208	-1.216	-1.222	-1.229	-1.235	-1.240	-1.245	-1.249	-1.251	-1.255	-1.255	-1.258	-1.256	-1.256	-1.255	-1.252	-1.251	-1.246	-1.242	-1.238	-1.232	-1.226	-1.221	-1.214	-1.206	-1.199	-1.190	-1.182	-1.174	-1.165	-1.155	-1.146	-1.136	-1.128	-1.118	-1.108	-1.099	-1.089	-1.079	-1.070	-1.061	-1.052	-1.042	-1.036	-1.029	-1.021	-1.016	-1.010	-1.005	-1.001	-0.996	-0.994	-0.990	-0.989	-0.988	-0.988	-0.988	-0.989	-0.990	-0.992	-0.996	-1.000	-1.005	-1.011	-1.018	-1.025	-1.031	-1.040	-1.048	-1.058	-1.066	-1.078	-1.088	-1.099	-1.111	-1.122	-1.134	-1.146	-1.159	-1.171	-1.184	-1.195	-1.209	-1.220	-1.231	-1.244	-1.255	-1.265	-1.276	-1.285	-1.294	-1.302	-1.311	-1.318	-1.325	-1.331	-1.336	-1.340	-1.345	-1.348	-1.350	-1.350	-1.350	-1.350	-1.348	-1.345	-1.341	-1.338	-1.331	-1.326	-1.318	-1.310	-1.301	-1.292	-1.281	-1.271	-1.259	-1.248	-1.234	-1.220	-1.208	-1.192	-1.179	-1.162	-1.148	-1.131	-1.115	-1.100	-1.082	-1.068	-1.051	-1.036	-1.020	-1.004	-0.989	-0.972	-0.959	-0.942	-0.929	-0.915	-0.901	-0.889	-0.876	-0.864	-0.852	-0.842	-0.832	-0.822	-0.815	-0.806	-0.800	-0.792	-0.786	-0.782	-0.776	-0.774	-0.770	-0.769	-0.768	-0.766	-0.768	-0.768	-0.769	-0.772	-0.775	-0.779	-0.782	-0.788	-0.794	-0.799	-0.806	-0.812	-0.821	-0.829	-0.838	-0.848	-0.856	-0.868	-0.876	-0.888	-0.899	-0.909	-0.920	-0.930	-0.941	-0.952	-0.962	-0.974	-0.985	-0.995	-1.004	-1.014	-1.022	-1.030	-1.038	-1.045	-1.051	-1.058	-1.062	-1.066	-1.070	-1.071	-1.072	-1.072	-1.072	-1.071	-1.068	-1.064	-1.059	-1.052	-1.044	-1.036	-1.026	-1.015	-1.002	-0.988	-0.974	-0.958	-0.940	-0.920	-0.901	-0.880	-0.856	-0.834	-0.809	-0.784	-0.758	-0.731	-0.704	-0.674	-0.645	-0.615	-0.584	-0.554	-0.522	-0.491	-0.460	-0.428	-0.396	-0.365	-0.332	-0.302	-0.271	-0.240	-0.210	-0.180	-0.151	-0.124	-0.096	-0.070	-0.045	-0.020	0.002	0.025	0.046	0.066	0.085	0.102	0.118	0.132	0.145	0.158	0.168	0.176	0.185	0.191	0.196	0.201	0.202	0.206	0.205	0.206	0.205	0.202	0.199	0.195	0.190	0.185	0.180	0.174	0.166	0.160	0.152	0.144	0.138	0.130	0.122	0.115	0.109	0.102	0.098	0.092	0.088	0.084	0.081	0.079	0.078	0.076	0.079	0.080	0.084	0.089	0.094	0.100	0.110	0.120	0.130	0.144	0.158	0.174	0.190	0.208	0.226	0.249	0.269	0.292	0.318	0.342	0.369	0.396	0.422	0.454	0.482	0.512	0.544	0.576	0.609	0.640	0.674	0.705	0.739	0.772	0.805	0.838	0.870	0.902	0.935	0.965	0.996	1.028	1.056	1.084	1.112	1.140	1.165	1.191	1.215	1.238	1.260	1.280	1.300	1.318	1.334	1.350	1.365	1.378	1.390	1.400	1.410	1.419	1.424	1.429	1.434	1.438	1.440	1.440	1.440	1.439	1.436	1.432	1.429	1.424	1.418	1.410	1.404	1.396	1.388	1.379	1.370	1.359	1.350	1.340	1.329	1.319	1.309	1.296	1.286	1.275	1.265	1.255	1.245	1.235	1.225	1.216	1.206	1.199	1.190	1.184	1.176	1.170	1.164	1.159	1.155	1.150	1.148	1.145	1.142	1.141	1.140	1.140	1.141	1.142	1.144	1.146	1.150	1.154	1.159	1.164	1.170	1.176	1.182	1.190	1.199	1.208	1.216	1.226	1.235	1.246	1.258	1.269	1.280	1.292	1.305	1.318	1.329	1.342	1.355	1.368	1.380	1.392	1.405	1.418	1.430	1.442	1.454	1.465	1.475	1.486	1.496	1.506	1.515	1.524	1.531	1.540	1.546	1.552	1.558	1.562	1.566	1.570	1.572	1.574	1.575	1.575	1.575	1.574	1.571	1.569	1.565	1.560	1.555	1.549	1.541	1.534	1.525	1.516	1.506	1.496	1.485	1.472	1.460	1.448	1.435	1.422	1.409	1.394	1.380	1.366	1.351	1.338	1.322	1.308	1.292	1.276	1.264	1.249	1.235	1.220	1.208	1.194	1.181	1.169	1.156	1.145	1.134	1.124	1.115	1.106	1.096	1.089	1.081	1.075	1.070	1.065	1.059	1.056	1.052	1.049	1.046	1.045	1.044	1.044	1.042	1.042	1.044	1.044	1.045	1.048	1.049	1.050	1.054	1.056	1.059	1.062	1.066	1.070	1.074	1.078	1.080	1.084	1.089	1.091	1.096	1.100	1.104	1.108	1.111	1.115	1.118	1.120	1.124	1.128	1.130	1.132	1.135	1.138	1.141	1.144	1.145	1.148	1.150	1.151	1.154	1.155	1.158	1.160	1.161	1.164	1.166	1.168	1.169	1.171	1.172	1.175	1.176	1.179	1.180	1.182	1.184	1.188	1.189	1.192	1.195	1.198	1.200	1.202	1.206	1.209	1.212	1.215	1.219	1.220	1.224	1.228	1.230	1.234	1.236	1.240	1.242	1.246	1.250	1.251	1.256	1.259	1.261	1.265	1.268	1.270	1.272	1.276	1.279	1.281	1.284	1.286	1.289	1.291	1.292	1.296	1.299	1.299	1.301	1.302	1.304	1.305	1.308	1.308	1.308	1.309	1.309	1.308	1.308	1.306	1.306	1.305	1.302	1.301	1.299	1.298	1.295	1.292	1.289	1.285	1.281	1.278	1.274	1.270	1.264	1.259	1.254	1.248	1.242	1.238	1.230	1.224	1.218	1.211	1.204	1.198	1.192	1.185	1.179	1.172	1.165	1.160	1.154	1.149	1.144	1.140	1.135	1.131	1.128	1.124	1.121	1.120	1.118	1.116	1.116	1.116	1.115	1.116	1.118	1.119	1.120	1.124	1.126	1.130	1.134	1.139	1.144	1.149	1.155	1.160	1.168	1.174	1.180	1.188	1.195	1.202	1.211	1.219	1.228	1.235	1.244	1.252	1.260	1.268	1.276	1.284	1.291	1.300	1.306	1.314	1.321	1.329	1.336	1.342	1.350	1.358	1.364	1.371	1.378	1.385	1.391	1.399	1.406	1.414	1.421	1.429	1.436	1.444	1.452	1.461	1.470	1.478	1.489	1.498	1.508	1.520	1.530	1.542	1.555	1.569	1.584	1.596	1.612	1.628	1.642	1.660	1.676	1.694	1.712	1.730	1.750	1.770	1.789	1.810	1.830	1.852	1.874	1.895	1.916	1.938	1.960	1.982	2.004	2.026	2.047	2.069	2.091	2.111	2.131	2.151	2.170	2.188	2.206	2.222	2.239	2.254	2.268	2.281	2.292	2.304	2.314	2.320	2.329	2.332	2.338	2.340	2.341	2.341	2.340	2.338	2.332	2.328	2.320	2.311	2.300	2.288	2.275	2.260	2.245	2.226	2.209	2.188	2.168	2.145	2.121	2.096	2.070	2.044	2.016	1.989	1.960	1.931	1.901	1.870	1.840	1.809	1.779	1.748	1.716	1.686	1.655	1.625	1.596	1.566	1.538	1.509	1.481	1.455	1.429	1.405	1.381	1.359	1.336	1.316	1.298	1.279	1.262	1.249	1.234	1.221	1.210	1.200	1.192	1.185	1.180	1.175	1.172	1.171	1.171	1.172	1.175	1.179	1.182	1.190	1.196	1.202	1.212	1.222	1.231	1.242	1.254	1.266	1.278	1.290	1.302	1.315	1.328	1.340	1.351	1.362	1.374	1.385	1.395	1.405	1.412	1.420	1.426	1.431	1.436	1.439	1.441	1.442	1.441	1.440	1.436	1.431	1.426	1.418	1.409	1.396	1.385	1.370	1.355	1.339	1.321	1.301	1.280	1.258	1.232	1.208	1.182	1.155	1.128	1.099	1.069	1.039	1.006	0.975	0.942	0.909	0.876	0.842	0.809	0.775	0.741	0.708	0.674	0.640	0.608	0.576	0.544	0.514	0.484	0.454	0.425	0.399	0.372	0.346	0.322	0.299	0.278	0.258	0.238	0.220	0.202	0.189	0.175	0.162	0.152	0.144	0.135	0.130	0.125	0.122	0.120	0.120	0.121	0.124	0.128	0.134	0.139	0.146	0.155	0.166	0.176	0.189	0.201	0.216	0.230	0.246	0.261	0.279	0.296	0.314	0.332	0.351	0.371	0.391	0.411	0.432	0.452	0.472	0.494	0.514	0.534	0.554	0.575	0.595	0.615	0.634	0.652	0.671	0.689	0.706	0.724	0.741	0.758	0.772	0.788	0.802	0.818	0.830	0.844	0.855	0.868	0.878	0.888	0.896	0.905	0.911	0.918	0.925	0.929	0.934	0.936	0.939	0.941	0.942	0.942	0.942	0.941	0.939	0.936	0.935	0.930	0.926	0.922	0.918	0.912	0.905	0.899	0.892	0.884	0.876	0.869	0.860	0.851	0.842	0.832	0.824	0.814	0.805	0.795	0.785	0.776	0.768	0.759	0.749	0.740	0.731	0.722	0.714	0.706	0.698	0.690	0.682	0.675	0.668	0.660	0.654	0.646	0.641	0.635	0.629	0.622	0.618	0.611	0.606	0.601	0.595	0.589	0.584	0.578	0.571	0.566	0.560	0.554	0.548	0.540	0.532	0.525	0.519	0.510	0.502	0.492	0.484	0.474	0.464	0.452	0.441	0.431	0.419	0.405	0.394	0.379	0.365	0.350	0.334	0.320	0.304	0.286	0.270	0.254	0.236	0.219	0.201	0.184	0.165	0.148	0.130	0.111	0.094	0.075	0.058	0.040	0.022	0.004	-0.012	-0.029	-0.045	-0.061	-0.076	-0.091	-0.105	-0.119	-0.131	-0.144	-0.155	-0.165	-0.174	-0.182	-0.190	-0.198	-0.202	-0.206	-0.211	-0.214	-0.216	-0.216	-0.216	-0.215	-0.214	-0.210	-0.205	-0.200	-0.194	-0.188	-0.180	-0.169	-0.160	-0.149	-0.138	-0.125	-0.111	-0.098	-0.082	-0.066	-0.051	-0.034	-0.016	0.001	0.020	0.039	0.058	0.076	0.096	0.116	0.136	0.155	0.174	0.192	0.212	0.230	0.250	0.268	0.285	0.302	0.320	0.335	0.352	0.368	0.382	0.396	0.410	0.422	0.434	0.445	0.455	0.464	0.471	0.479	0.484	0.490	0.494	0.498	0.499	0.500	0.501	0.500	0.498	0.496	0.492	0.488	0.484	0.478	0.471	0.465	0.456	0.449	0.440	0.431	0.422	0.412	0.401	0.391	0.382	0.371	0.360	0.350	0.339	0.329	0.319	0.310	0.299	0.290	0.281	0.272	0.265	0.256	0.250	0.244	0.236	0.231	0.228	0.224	0.219	0.216	0.215	0.212	0.212	0.212	0.214	0.214	0.216	0.218	0.221	0.225	0.229	0.232	0.238	0.242	0.248	0.254	0.260	0.266	0.272	0.280	0.286	0.294	0.301	0.308	0.315	0.321	0.329	0.335	0.340	0.346	0.351	0.356	0.360	0.364	0.368	0.370	0.372	0.375	0.376	0.376	0.375	0.375	0.374	0.372	0.370	0.366	0.362	0.359	0.352	0.346	0.340	0.334	0.325	0.318	0.309	0.299	0.290	0.280	0.270	0.259	0.248	0.236	0.224	0.211	0.200	0.188	0.175	0.161	0.150	0.138	0.125	0.114	0.101	0.089	0.078	0.066	0.056	0.046	0.036	0.026	0.018	0.009	0.001	-0.005	-0.012	-0.019	-0.024	-0.030	-0.034	-0.038	-0.040	-0.042	-0.044	-0.046	-0.048	-0.046	-0.046	-0.045	-0.044	-0.041	-0.039	-0.036	-0.032	-0.029	-0.025	-0.020	-0.016	-0.011	-0.006	0.000	0.004	0.009	0.014	0.019	0.024	0.028	0.032	0.036	0.040	0.044	0.046	0.049	0.052	0.052	0.055	0.056	0.056	0.056	0.055	0.054	0.051	0.050	0.046	0.041	0.036	0.032	0.026	0.020	0.014	0.006	-0.001	-0.010	-0.019	-0.029	-0.039	-0.049	-0.060	-0.071	-0.082	-0.094	-0.106	-0.119	-0.130	-0.142	-0.155	-0.168	-0.180	-0.191	-0.204	-0.215	-0.228	-0.239	-0.249	-0.260	-0.268	-0.278	-0.286	-0.294	-0.302	-0.308	-0.314	-0.319	-0.322	-0.325	-0.328	-0.329	-0.328	-0.326	-0.325	-0.321	-0.318	-0.311	-0.305	-0.298	-0.289	-0.279	-0.268	-0.255	-0.241	-0.228	-0.212	-0.198	-0.179	-0.161	-0.142	-0.121	-0.101	-0.080	-0.058	-0.034	-0.011	0.014	0.038	0.062	0.088	0.111	0.136	0.161	0.186	0.211	0.236	0.260	0.284	0.308	0.330	0.351	0.372	0.394	0.412	0.432	0.451	0.468	0.484	0.498	0.512	0.526	0.536	0.548	0.558	0.565	0.571	0.576	0.581	0.584	0.586	0.586	0.586	0.585	0.581	0.578	0.574	0.568	0.561	0.554	0.545	0.536	0.526	0.516	0.506	0.494	0.482	0.470	0.458	0.445	0.431	0.419	0.405	0.392	0.379	0.365	0.351	0.339	0.325	0.314	0.300	0.289	0.276	0.264	0.252	0.241	0.230	0.219	0.209	0.200	0.190	0.181	0.171	0.162	0.155	0.146	0.139	0.132	0.125	0.119	0.112	0.106	0.100	0.095	0.090	0.084	0.080	0.075	0.069	0.066	0.061	0.058	0.054	0.050	0.046	0.044	0.040	0.038	0.036	0.035	0.032	0.031	0.030	0.030	0.029	0.029	0.029	0.029	0.031	0.031	0.034	0.036	0.040	0.042	0.048	0.052	0.058	0.064	0.070	0.076	0.084	0.091	0.100	0.109	0.118	0.128	0.139	0.149	0.160	0.172	0.184	0.196	0.209	0.221	0.234	0.249	0.261	0.276	0.290	0.304	0.319	0.334	0.348	0.361	0.376	0.390	0.405	0.419	0.432	0.446	0.461	0.474	0.488	0.501	0.514	0.526	0.539	0.551	0.562	0.575	0.585	0.596	0.605	0.615	0.624	0.632	0.641	0.648	0.655	0.662	0.669	0.675	0.681	0.686	0.690	0.695	0.699	0.702	0.705	0.708	0.709	0.711	0.711	0.711	0.711	0.711	0.711	0.710	0.709	0.706	0.704	0.701	0.696	0.694	0.689	0.684	0.678	0.672	0.666	0.659	0.652	0.644	0.636	0.628	0.618	0.608	0.598	0.586	0.575	0.564	0.551	0.540	0.526	0.514	0.500	0.488	0.474	0.459	0.446	0.431	0.416	0.401	0.386	0.371	0.356	0.341	0.325	0.311	0.296	0.281	0.266	0.252	0.239	0.226	0.212	0.201	0.189	0.178	0.168	0.158	0.148	0.140	0.131	0.124	0.119	0.112	0.109	0.106	0.102	0.102	0.101	0.102	0.104	0.106	0.110	0.116	0.121	0.128	0.136	0.145	0.154	0.165	0.175	0.188	0.200	0.214	0.228	0.241	0.258	0.272	0.289	0.305	0.321	0.339	0.355	0.372	0.389	0.406	0.424	0.440	0.456	0.472	0.488	0.502	0.518	0.532	0.545	0.559	0.571	0.582	0.595	0.605	0.614	0.624	0.631	0.640	0.646	0.651	0.658	0.661	0.665	0.668	0.670	0.672	0.672	0.672	0.672	0.671	0.670	0.668	0.665	0.662	0.658	0.655	0.650	0.645	0.640	0.636	0.630	0.625	0.620	0.614	0.608	0.601	0.595	0.589	0.582	0.578	0.571	0.566	0.560	0.554	0.548	0.541	0.535	0.529	0.524	0.519	0.512	0.507	0.501	0.496	0.491	0.486	0.480	0.476	0.471	0.466	0.461	0.456	0.452	0.448	0.445	0.440	0.436	0.432	0.428	0.424	0.421	0.418	0.414	0.411	0.409	0.408	0.405	0.404	0.402	0.402	0.402	0.402	0.402	0.405	0.405	0.406	0.410	0.411	0.415	0.418	0.422	0.426	0.431	0.436	0.441	0.448	0.454	0.461	0.468	0.474	0.482	0.489	0.496	0.505	0.512	0.521	0.529	0.538	0.546	0.554	0.561	0.568	0.576	0.582	0.589	0.596	0.601	0.608	0.612	0.618	0.620	0.625	0.628	0.630	0.631	0.634	0.635	0.635	0.635	0.634	0.632	0.632	0.630	0.628	0.625	0.621	0.619	0.615	0.611	0.608	0.604	0.601	0.596	0.592	0.589	0.586	0.582	0.580	0.576	0.575	0.574	0.572	0.571	0.571	0.572	0.574	0.575	0.579	0.582	0.588	0.592	0.599	0.608	0.615	0.624	0.634	0.645	0.656	0.670	0.684	0.698	0.714	0.730	0.748	0.765	0.784	0.804	0.824	0.845	0.866	0.889	0.911	0.935	0.959	0.984	1.008	1.034	1.059	1.084	1.110	1.138	1.162	1.190	1.216	1.242	1.269	1.295	1.321	1.348	1.374	1.399	1.425	1.450	1.474	1.499	1.521	1.544	1.566	1.588	1.610	1.630	1.651	1.670	1.688	1.705	1.721	1.738	1.752	1.766	1.778	1.789	1.800	1.810	1.819	1.826	1.832	1.839	1.841	1.846	1.848	1.848	1.848	1.846	1.844	1.839	1.834	1.828	1.821	1.812	1.804	1.794	1.782	1.771	1.758	1.744	1.729	1.714	1.699	1.681	1.664	1.646	1.628	1.609	1.589	1.569	1.549	1.529	1.509	1.488	1.466	1.446	1.425	1.405	1.384	1.364	1.344	1.324	1.305	1.286	1.268	1.249	1.231	1.215	1.199	1.182	1.166	1.152	1.138	1.124	1.110	1.098	1.085	1.074	1.064	1.052	1.042	1.032	1.022	1.014	1.005	0.995	0.988	0.979	0.970	0.961	0.954	0.945	0.935	0.926	0.918	0.908	0.895	0.885	0.872	0.860	0.848	0.834	0.819	0.804	0.788	0.770	0.751	0.732	0.711	0.690	0.668	0.644	0.619	0.592	0.565	0.536	0.506	0.475	0.442	0.410	0.375	0.340	0.302	0.266	0.228	0.190	0.150	0.109	0.068	0.026	-0.018	-0.059	-0.104	-0.146	-0.191	-0.234	-0.279	-0.322	-0.368	-0.412	-0.456	-0.500	-0.542	-0.585	-0.628	-0.670	-0.711	-0.751	-0.791	-0.830	-0.869	-0.905	-0.941	-0.976	-1.010	-1.044	-1.075	-1.105	-1.135	-1.162	-1.190	-1.215	-1.241	-1.265	-1.286	-1.308	-1.328	-1.346	-1.365	-1.380	-1.396	-1.410	-1.425	-1.438	-1.449	-1.459	-1.468	-1.478	-1.485	-1.494	-1.501	-1.508	-1.512	-1.519	-1.524	-1.529	-1.534	-1.538	-1.541	-1.546	-1.549	-1.554	-1.558	-1.561	-1.564	-1.569	-1.572	-1.578	-1.582	-1.586	-1.591	-1.599	-1.604	-1.610	-1.616	-1.624	-1.631	-1.639	-1.648	-1.655	-1.664	-1.672	-1.681	-1.691	-1.701	-1.711	-1.722	-1.732	-1.744	-1.755	-1.766	-1.779	-1.789	-1.800	-1.812	-1.824	-1.835	-1.848	-1.859	-1.870	-1.882	-1.894	-1.905	-1.918	-1.929	-1.940	-1.949	-1.960	-1.969	-1.979	-1.988	-1.998	-2.006	-2.015	-2.022	-2.030	-2.038	-2.045	-2.054	-2.060	-2.068	-2.074	-2.080	-2.088	-2.092	-2.099	-2.105	-2.110	-2.116	-2.120	-2.125	-2.131	-2.136	-2.141	-2.146	-2.150	-2.155	-2.160	-2.165	-2.170	-2.175	-2.180	-2.185	-2.191	-2.196	-2.201	-2.208	-2.212	-2.219	-2.224	-2.230	-2.235	-2.241	-2.248	-2.254	-2.258	-2.264	-2.270	-2.275	-2.281	-2.285	-2.291	-2.296	-2.300	-2.305	-2.309	-2.312	-2.315	-2.319	-2.321	-2.324	-2.325	-2.326	-2.326	-2.328	-2.326	-2.326	-2.325	-2.321	-2.319	-2.315	-2.311	-2.308	-2.302	-2.296	-2.290	-2.284	-2.275	-2.266	-2.258	-2.246	-2.238	-2.226	-2.214	-2.201	-2.189	-2.175	-2.161	-2.146	-2.131	-2.116	-2.101	-2.085	-2.068	-2.051	-2.034	-2.016	-1.999	-1.980	-1.962	-1.944	-1.925	-1.905	-1.886	-1.868	-1.846	-1.828	-1.808	-1.789	-1.769	-1.750	-1.729	-1.710	-1.690	-1.671	-1.651	-1.632	-1.612	-1.595	-1.575	-1.558	-1.539	-1.520	-1.502	-1.485	-1.468	-1.450	-1.434	-1.416	-1.400	-1.384	-1.368	-1.351	-1.335	-1.320	-1.305	-1.291	-1.276	-1.264	-1.250	-1.238	-1.225	-1.212	-1.201	-1.190	-1.179	-1.169	-1.160	-1.150	-1.140	-1.132	-1.124	-1.115	-1.109	-1.101	-1.094	-1.088	-1.081	-1.075	-1.069	-1.064	-1.060	-1.055	-1.050	-1.048	-1.042	-1.040	-1.036	-1.032	-1.029	-1.026	-1.022	-1.019	-1.016	-1.014	-1.009	-1.005	-1.001	-0.998	-0.994	-0.989	-0.982	-0.978	-0.972	-0.966	-0.959	-0.951	-0.942	-0.935	-0.925	-0.915	-0.904	-0.892	-0.881	-0.869	-0.854	-0.840	-0.825	-0.809	-0.792	-0.775	-0.756	-0.739	-0.719	-0.698	-0.676	-0.655	-0.632	-0.609	-0.585	-0.561	-0.536	-0.511	-0.485	-0.459	-0.431	-0.405	-0.378	-0.350	-0.322	-0.295	-0.268	-0.241	-0.214	-0.186	-0.159	-0.131	-0.104	-0.078	-0.051	-0.025	0.001	0.025	0.050	0.075	0.098	0.121	0.144	0.165	0.186	0.206	0.226	0.245	0.265	0.281	0.299	0.315	0.331	0.346	0.360	0.372	0.386	0.398	0.408	0.418	0.428	0.438	0.446	0.454	0.461	0.468	0.474	0.480	0.485	0.490	0.495	0.498	0.501	0.505	0.507	0.511	0.512	0.515	0.518	0.519	0.521	0.522	0.525	0.526	0.526	0.530	0.530	0.531	0.534	0.535	0.538	0.539	0.540	0.542	0.544	0.546	0.549	0.552	0.555	0.558	0.561	0.565	0.569	0.571	0.576	0.580	0.584	0.590	0.594	0.599	0.604	0.608	0.612	0.618	0.621	0.628	0.632	0.636	0.640	0.645	0.649	0.652	0.656	0.660	0.664	0.666	0.669	0.671	0.672	0.675	0.675	0.676	0.678	0.678	0.676	0.674	0.672	0.671	0.668	0.664	0.659	0.654	0.649	0.644	0.638	0.631	0.624	0.615	0.608	0.598	0.588	0.578	0.566	0.555	0.544	0.531	0.519	0.505	0.491	0.478	0.462	0.449	0.432	0.418	0.404	0.386	0.371	0.355	0.339	0.322	0.305	0.290	0.272	0.255	0.238	0.221	0.205	0.186	0.169	0.152	0.135	0.118	0.101	0.082	0.066	0.048	0.030	0.011	-0.006	-0.026	-0.045	-0.065	-0.084	-0.105	-0.124	-0.145	-0.166	-0.188	-0.210	-0.231	-0.255	-0.279	-0.302	-0.326	-0.351	-0.376	-0.402	-0.428	-0.455	-0.482	-0.511	-0.539	-0.568	-0.598	-0.629	-0.658	-0.690	-0.721	-0.752	-0.786	-0.818	-0.851	-0.885	-0.919	-0.951	-0.985	-1.019	-1.052	-1.086	-1.121	-1.154	-1.188	-1.220	-1.252	-1.285	-1.316	-1.349	-1.380	-1.410	-1.440	-1.469	-1.498	-1.525	-1.552	-1.579	-1.604	-1.630	-1.654	-1.676	-1.700	-1.721	-1.742	-1.762	-1.781	-1.799	-1.818	-1.834	-1.850	-1.865	-1.880	-1.894	-1.906	-1.920	-1.931	-1.944	-1.954	-1.964	-1.975	-1.984	-1.994	-2.001	-2.011	-2.019	-2.027	-2.035	-2.042	-2.050	-2.058	-2.065	-2.072	-2.081	-2.089	-2.098	-2.105	-2.114	-2.122	-2.132	-2.141	-2.151	-2.161	-2.172	-2.184	-2.196	-2.209	-2.221	-2.234	-2.248	-2.262	-2.278	-2.292	-2.308	-2.325	-2.342	-2.360	-2.378	-2.396	-2.416	-2.438	-2.459	-2.481	-2.504	-2.526	-2.550	-2.574	-2.600	-2.625	-2.651	-2.678	-2.705	-2.734	-2.761	-2.790	-2.818	-2.848	-2.876	-2.906	-2.936	-2.966	-2.995	-3.025	-3.055	-3.084	-3.112	-3.141	-3.170	-3.198	-3.225	-3.250	-3.278	-3.301	-3.326	-3.350	-3.371	-3.394	-3.412	-3.432	-3.450	-3.468	-3.482	-3.496	-3.509	-3.520	-3.530	-3.539	-3.545	-3.551	-3.555	-3.556	-3.556	-3.555	-3.554	-3.550	-3.544	-3.538	-3.529	-3.520	-3.510	-3.499	-3.485	-3.470	-3.455	-3.440	-3.422	-3.404	-3.386	-3.366	-3.348	-3.326	-3.306	-3.285	-3.262	-3.240	-3.219	-3.196	-3.174	-3.151	-3.129	-3.106	-3.084	-3.061	-3.038	-3.016	-2.995	-2.971	-2.950	-2.928	-2.906	-2.885	-2.862	-2.842	-2.820	-2.800	-2.778	-2.758	-2.735	-2.714	-2.694	-2.672	-2.650	-2.629	-2.608	-2.585	-2.562	-2.540	-2.518	-2.495	-2.471	-2.448	-2.424	-2.399	-2.374	-2.349	-2.324	-2.298	-2.271	-2.245	-2.218	-2.190	-2.162	-2.136	-2.109	-2.080	-2.051	-2.024	-1.995	-1.968	-1.939	-1.910	-1.882	-1.856	-1.829	-1.802	-1.776	-1.750	-1.726	-1.700	-1.678	-1.654	-1.631	-1.609	-1.588	-1.566	-1.546	-1.528	-1.510	-1.492	-1.476	-1.460	-1.445	-1.431	-1.419	-1.406	-1.395	-1.384	-1.372	-1.364	-1.354	-1.345	-1.338	-1.330	-1.324	-1.316	-1.311	-1.304	-1.298	-1.291	-1.286	-1.280	-1.274	-1.268	-1.261	-1.255	-1.248	-1.239	-1.231	-1.222	-1.215	-1.205	-1.194	-1.184	-1.171	-1.159	-1.146	-1.132	-1.118	-1.102	-1.088	-1.071	-1.054	-1.036	-1.019	-0.999	-0.979	-0.959	-0.939	-0.918	-0.896	-0.874	-0.852	-0.830	-0.809	-0.786	-0.764	-0.741	-0.720	-0.698	-0.676	-0.655	-0.634	-0.614	-0.595	-0.574	-0.556	-0.538	-0.521	-0.505	-0.490	-0.475	-0.462	-0.450	-0.439	-0.428	-0.418	-0.409	-0.401	-0.394	-0.389	-0.384	-0.380	-0.378	-0.376	-0.375	-0.375	-0.376	-0.378	-0.380	-0.382	-0.385	-0.389	-0.394	-0.399	-0.404	-0.409	-0.415	-0.420	-0.426	-0.431	-0.438	-0.444	-0.448	-0.454	-0.458	-0.462	-0.466	-0.470	-0.474	-0.475	-0.476	-0.476	-0.478	-0.478	-0.476	-0.474	-0.471	-0.468	-0.464	-0.459	-0.452	-0.446	-0.440	-0.432	-0.424	-0.414	-0.404	-0.392	-0.382	-0.370	-0.359	-0.346	-0.332	-0.319	-0.305	-0.291	-0.278	-0.264	-0.249	-0.235	-0.221	-0.208	-0.192	-0.180	-0.166	-0.152	-0.140	-0.126	-0.114	-0.101	-0.090	-0.078	-0.068	-0.055	-0.046	-0.036	-0.026	-0.018	-0.009	-0.001	0.008	0.014	0.021	0.028	0.034	0.039	0.044	0.049	0.054	0.058	0.061	0.064	0.068	0.070	0.072	0.075	0.078	0.078	0.080	0.081	0.081	0.082	0.082	0.084	0.082	0.082	0.080	0.080	0.079	0.076	0.074	0.072	0.070	0.066	0.062	0.058	0.054	0.050	0.044	0.039	0.034	0.026	0.020	0.012	0.005	-0.004	-0.012	-0.021	-0.030	-0.040	-0.050	-0.060	-0.071	-0.082	-0.092	-0.104	-0.115	-0.129	-0.140	-0.152	-0.165	-0.178	-0.190	-0.201	-0.214	-0.226	-0.239	-0.250	-0.262	-0.275	-0.286	-0.296	-0.308	-0.319	-0.329	-0.338	-0.348	-0.356	-0.366	-0.374	-0.382	-0.390	-0.398	-0.404	-0.411	-0.418	-0.424	-0.430	-0.434	-0.440	-0.444	-0.449	-0.454	-0.459	-0.462	-0.468	-0.472	-0.476	-0.481	-0.486	-0.490	-0.496	-0.501	-0.505	-0.511	-0.516	-0.524	-0.529	-0.536	-0.544	-0.551	-0.559	-0.568	-0.576	-0.586	-0.598	-0.608	-0.619	-0.631	-0.644	-0.656	-0.668	-0.681	-0.696	-0.710	-0.725	-0.741	-0.758	-0.774	-0.789	-0.805	-0.822	-0.840	-0.858	-0.875	-0.892	-0.910	-0.928	-0.945	-0.962	-0.980	-0.998	-1.014	-1.031	-1.048	-1.064	-1.080	-1.096	-1.111	-1.126	-1.140	-1.154	-1.168	-1.179	-1.191	-1.202	-1.214	-1.222	-1.232	-1.239	-1.248	-1.255	-1.261	-1.266	-1.270	-1.275	-1.279	-1.280	-1.281	-1.282	-1.282	-1.282	-1.281	-1.280	-1.279	-1.275	-1.271	-1.268	-1.262	-1.258	-1.252	-1.246	-1.240	-1.234	-1.228	-1.220	-1.214	-1.206	-1.200	-1.192	-1.185	-1.179	-1.172	-1.166	-1.160	-1.154	-1.149	-1.144	-1.140	-1.136	-1.132	-1.129	-1.126	-1.124	-1.124	-1.122	-1.122	-1.124	-1.125	-1.128	-1.130	-1.134	-1.139	-1.144	-1.149	-1.155	-1.162	-1.169	-1.178	-1.186	-1.195	-1.205	-1.215	-1.226	-1.236	-1.246	-1.258	-1.270	-1.280	-1.292	-1.304	-1.315	-1.326	-1.336	-1.346	-1.358	-1.366	-1.376	-1.384	-1.392	-1.401	-1.408	-1.415	-1.420	-1.425	-1.430	-1.432	-1.435	-1.436	-1.436	-1.436	-1.435	-1.432	-1.429	-1.425	-1.420	-1.414	-1.406	-1.399	-1.390	-1.381	-1.371	-1.360	-1.349	-1.336	-1.322	-1.309	-1.296	-1.281	-1.266	-1.251	-1.235	-1.219	-1.202	-1.188	-1.170	-1.155	-1.139	-1.122	-1.108	-1.090	-1.075	-1.060	-1.045	-1.031	-1.016	-1.002	-0.990	-0.976	-0.965	-0.952	-0.941	-0.932	-0.921	-0.912	-0.905	-0.896	-0.890	-0.882	-0.878	-0.872	-0.868	-0.864	-0.862	-0.860	-0.859	-0.858	-0.858	-0.858	-0.859	-0.861	-0.864	-0.868	-0.870	-0.876	-0.880	-0.886	-0.890	-0.898	-0.904	-0.911	-0.919	-0.926	-0.935	-0.944	-0.952	-0.961	-0.971	-0.979	-0.989	-0.998	-1.006	-1.016	-1.025	-1.032	-1.040	-1.049	-1.055	-1.061	-1.068	-1.072	-1.078	-1.082	-1.086	-1.088	-1.089	-1.090	-1.090	-1.089	-1.086	-1.084	-1.078	-1.074	-1.066	-1.058	-1.049	-1.039	-1.026	-1.012	-0.999	-0.982	-0.966	-0.948	-0.929	-0.906	-0.884	-0.861	-0.836	-0.809	-0.782	-0.754	-0.725	-0.695	-0.665	-0.632	-0.600	-0.566	-0.531	-0.498	-0.461	-0.426	-0.390	-0.355	-0.319	-0.281	-0.245	-0.210	-0.174	-0.138	-0.104	-0.069	-0.035	-0.001	0.031	0.064	0.094	0.124	0.151	0.179	0.206	0.231	0.255	0.278	0.299	0.319	0.338	0.354	0.370	0.385	0.398	0.409	0.418	0.428	0.434	0.440	0.444	0.448	0.450	0.451	0.452	0.450	0.449	0.445	0.441	0.438	0.432	0.426	0.421	0.415	0.408	0.400	0.394	0.386	0.379	0.371	0.365	0.358	0.352	0.346	0.341	0.336	0.332	0.329	0.326	0.325	0.324	0.325	0.326	0.329	0.332	0.339	0.345	0.354	0.362	0.374	0.385	0.398	0.412	0.428	0.444	0.462	0.482	0.502	0.522	0.546	0.569	0.594	0.619	0.645	0.672	0.701	0.729	0.758	0.789	0.819	0.850	0.880	0.911	0.941	0.972	1.002	1.034	1.065	1.094	1.124	1.154	1.181	1.209	1.238	1.264	1.290	1.315	1.339	1.361	1.382	1.404	1.424	1.442	1.460	1.476	1.491	1.505	1.518	1.529	1.538	1.546	1.554	1.560	1.565	1.568	1.571	1.572	1.571	1.571	1.569	1.566	1.562	1.556	1.552	1.545	1.538	1.531	1.522	1.514	1.505	1.496	1.485	1.476	1.466	1.456	1.445	1.435	1.425	1.415	1.405	1.395	1.385	1.378	1.368	1.360	1.352	1.345	1.339	1.332	1.326	1.321	1.318	1.314	1.311	1.309	1.308	1.306	1.306	1.306	1.309	1.310	1.314	1.316	1.320	1.325	1.329	1.335	1.342	1.349	1.356	1.364	1.372	1.381	1.390	1.401	1.410	1.421	1.431	1.442	1.454	1.466	1.476	1.488	1.500	1.511	1.522	1.534	1.545	1.556	1.568	1.578	1.588	1.598	1.608	1.615	1.625	1.632	1.640	1.648	1.652	1.660	1.665	1.669	1.672	1.676	1.679	1.681	1.684	1.684	1.684	1.682	1.682	1.680	1.678	1.675	1.671	1.666	1.662	1.658	1.651	1.645	1.638	1.630	1.621	1.614	1.605	1.595	1.586	1.576	1.566	1.556	1.545	1.535	1.525	1.514	1.504	1.492	1.482	1.472	1.462	1.452	1.444	1.432	1.425	1.415	1.408	1.399	1.391	1.384	1.378	1.371	1.366	1.360	1.355	1.350	1.346	1.342	1.340	1.339	1.336	1.336	1.335	1.335	1.335	1.336	1.338	1.339	1.340	1.342	1.345	1.348	1.351	1.354	1.358	1.361	1.365	1.369	1.372	1.376	1.380	1.384	1.389	1.392	1.398	1.401	1.406	1.410	1.414	1.418	1.422	1.426	1.430	1.432	1.438	1.441	1.444	1.448	1.450	1.454	1.456	1.460	1.462	1.465	1.468	1.470	1.472	1.476	1.479	1.481	1.484	1.486	1.489	1.491	1.494	1.496	1.498	1.501	1.504	1.506	1.509	1.512	1.514	1.516	1.520	1.522	1.525	1.529	1.530	1.532	1.536	1.539	1.540	1.544	1.548	1.549	1.551	1.555	1.558	1.560	1.561	1.564	1.566	1.566	1.569	1.570	1.572	1.574	1.575	1.576	1.578	1.578	1.579	1.580	1.580	1.581	1.580	1.581	1.581	1.581	1.581	1.581	1.580	1.580	1.580	1.579	1.579	1.579	1.579	1.578	1.575	1.575	1.574	1.572	1.571	1.569	1.569	1.566	1.564	1.562	1.561	1.559	1.556	1.554	1.551	1.548	1.545	1.542	1.539	1.535	1.532	1.529	1.524	1.521	1.516	1.511	1.506	1.500	1.495	1.490	1.484	1.478	1.472	1.466	1.460	1.454	1.448	1.441	1.435	1.429	1.421	1.415	1.409	1.401	1.396	1.389	1.384	1.378	1.372	1.368	1.362	1.359	1.354	1.351	1.348	1.345	1.341	1.340	1.339	1.339	1.338	1.336	1.336	1.338	1.339	1.340	1.342	1.345	1.348	1.351	1.355	1.359	1.364	1.369	1.374	1.379	1.385	1.391	1.398	1.405	1.411	1.418	1.425	1.432	1.440	1.448	1.454	1.461	1.469	1.475	1.482	1.490	1.498	1.504	1.511	1.518	1.525	1.531	1.539	1.545	1.552	1.559	1.566	1.574	1.581	1.589	1.596	1.604	1.611	1.621	1.629	1.638	1.648	1.656	1.668	1.679	1.690	1.702	1.714	1.728	1.741	1.756	1.771	1.786	1.804	1.821	1.839	1.856	1.876	1.895	1.915	1.936	1.958	1.980	2.002	2.026	2.050	2.074	2.098	2.121	2.148	2.171	2.198	2.222	2.249	2.274	2.299	2.322	2.348	2.371	2.394	2.418	2.439	2.460	2.481	2.501	2.519	2.535	2.552	2.568	2.581	2.592	2.604	2.614	2.621	2.628	2.632	2.635	2.638	2.638	2.635	2.632	2.629	2.621	2.614	2.604	2.592	2.580	2.565	2.549	2.532	2.512	2.494	2.471	2.449	2.426	2.401	2.375	2.348	2.320	2.291	2.262	2.232	2.202	2.172	2.141	2.111	2.080	2.050	2.020	1.989	1.960	1.931	1.901	1.874	1.846	1.820	1.795	1.770	1.748	1.725	1.704	1.684	1.665	1.648	1.632	1.618	1.605	1.592	1.582	1.575	1.569	1.564	1.560	1.558	1.556	1.556	1.560	1.564	1.568	1.572	1.580	1.590	1.598	1.609	1.620	1.632	1.645	1.659	1.672	1.686	1.701	1.716	1.731	1.746	1.761	1.776	1.791	1.806	1.820	1.832	1.845	1.856	1.868	1.878	1.885	1.892	1.900	1.904	1.909	1.910	1.910	1.910	1.908	1.902	1.898	1.890	1.882	1.872	1.860	1.846	1.831	1.814	1.795	1.775	1.754	1.730	1.705	1.680	1.652	1.625	1.595	1.564	1.532	1.500	1.468	1.432	1.399	1.362	1.328	1.291	1.255	1.219	1.181	1.145	1.109	1.071	1.036	1.000	0.965	0.930	0.896	0.862	0.829	0.798	0.768	0.739	0.709	0.681	0.655	0.630	0.605	0.582	0.561	0.540	0.522	0.504	0.489	0.474	0.461	0.450	0.439	0.430	0.422	0.416	0.411	0.409	0.406	0.406	0.406	0.408	0.411	0.416	0.421	0.428	0.435	0.444	0.452	0.462	0.474	0.486	0.499	0.511	0.526	0.540	0.555	0.571	0.586	0.604	0.621	0.638	0.655	0.674	0.691	0.709	0.726	0.745	0.764	0.782	0.800	0.818	0.836	0.855	0.872	0.890	0.906	0.922	0.940	0.956	0.971	0.986	1.001	1.015	1.029	1.042	1.056	1.069	1.080	1.091	1.101	1.111	1.121	1.129	1.136	1.142	1.149	1.155	1.160	1.164	1.168	1.170	1.172	1.172	1.172	1.172	1.171	1.170	1.168	1.165	1.161	1.158	1.152	1.148	1.142	1.135	1.129	1.121	1.115	1.106	1.099	1.090	1.081	1.072	1.064	1.055	1.045	1.035	1.025	1.016	1.009	0.998	0.989	0.980	0.971	0.962	0.954	0.945	0.938	0.929	0.921	0.912	0.906	0.899	0.891	0.884	0.878	0.871	0.865	0.859	0.852	0.846	0.840	0.835	0.829	0.822	0.816	0.811	0.805	0.799	0.792	0.786	0.779	0.774	0.768	0.760	0.752	0.745	0.736	0.728	0.720	0.710	0.701	0.692	0.681	0.671	0.661	0.649	0.639	0.626	0.614	0.601	0.588	0.575	0.561	0.549	0.535	0.521	0.507	0.494	0.479	0.464	0.449	0.435	0.421	0.406	0.392	0.379	0.364	0.351	0.338	0.325	0.312	0.301	0.290	0.278	0.269	0.259	0.249	0.241	0.234	0.228	0.221	0.216	0.211	0.208	0.205	0.202	0.202	0.202	0.204	0.206	0.209	0.214	0.219	0.224	0.231	0.239	0.248	0.256	0.268	0.279	0.290	0.302	0.316	0.331	0.345	0.360	0.376	0.392	0.410	0.428	0.445	0.464	0.481	0.500	0.520	0.539	0.559	0.578	0.596	0.615	0.634	0.652	0.671	0.690	0.709	0.725	0.741	0.758	0.775	0.789	0.804	0.819	0.832	0.846	0.858	0.869	0.879	0.890	0.899	0.908	0.914	0.920	0.925	0.930	0.932	0.936	0.938	0.939	0.939	0.938	0.936	0.932	0.930	0.926	0.921	0.916	0.910	0.904	0.895	0.889	0.880	0.871	0.864	0.854	0.844	0.835	0.825	0.815	0.805	0.794	0.785	0.775	0.765	0.755	0.746	0.736	0.729	0.720	0.711	0.704	0.696	0.690	0.684	0.678	0.672	0.668	0.662	0.659	0.655	0.652	0.650	0.649	0.648	0.646	0.646	0.646	0.648	0.649	0.650	0.651	0.652	0.656	0.659	0.662	0.666	0.669	0.674	0.678	0.682	0.686	0.690	0.695	0.700	0.704	0.709	0.712	0.716	0.721	0.725	0.729	0.732	0.734	0.736	0.740	0.741	0.741	0.744	0.744	0.744	0.742	0.742	0.741	0.740	0.738	0.734	0.731	0.728	0.722	0.718	0.712	0.708	0.701	0.694	0.688	0.680	0.672	0.665	0.656	0.648	0.636	0.628	0.618	0.606	0.596	0.586	0.575	0.564	0.552	0.542	0.531	0.521	0.510	0.499	0.488	0.478	0.468	0.456	0.448	0.438	0.429	0.420	0.411	0.402	0.396	0.389	0.382	0.376	0.370	0.365	0.361	0.356	0.354	0.350	0.349	0.346	0.345	0.345	0.345	0.345	0.346	0.349	0.350	0.351	0.354	0.358	0.360	0.364	0.368	0.371	0.375	0.380	0.384	0.388	0.391	0.394	0.399	0.402	0.406	0.409	0.411	0.415	0.418	0.420	0.421	0.422	0.422	0.424	0.422	0.422	0.421	0.419	0.416	0.412	0.409	0.404	0.400	0.394	0.389	0.382	0.375	0.369	0.359	0.351	0.342	0.332	0.324	0.314	0.302	0.292	0.281	0.270	0.259	0.249	0.236	0.225	0.214	0.201	0.190	0.179	0.168	0.156	0.146	0.136	0.126	0.118	0.108	0.100	0.092	0.086	0.080	0.074	0.070	0.065	0.062	0.060	0.060	0.059	0.059	0.061	0.064	0.068	0.071	0.078	0.084	0.091	0.099	0.110	0.120	0.130	0.142	0.156	0.170	0.185	0.200	0.218	0.234	0.252	0.270	0.290	0.310	0.330	0.351	0.372	0.392	0.415	0.438	0.459	0.481	0.504	0.525	0.548	0.569	0.590	0.612	0.632	0.652	0.672	0.692	0.711	0.729	0.746	0.764	0.779	0.794	0.808	0.821	0.834	0.845	0.856	0.866	0.874	0.882	0.889	0.894	0.900	0.904	0.905	0.908	0.909	0.909	0.909	0.908	0.905	0.902	0.899	0.895	0.890	0.886	0.880	0.874	0.866	0.860	0.852	0.845	0.836	0.829	0.820	0.811	0.804	0.794	0.785	0.778	0.768	0.759	0.751	0.742	0.734	0.725	0.718	0.710	0.701	0.695	0.686	0.680	0.672	0.666	0.659	0.654	0.648	0.641	0.636	0.630	0.625	0.620	0.615	0.609	0.604	0.600	0.596	0.590	0.585	0.581	0.578	0.572	0.570	0.565	0.561	0.558	0.554	0.551	0.548	0.545	0.542	0.539	0.538	0.535	0.532	0.530	0.529	0.526	0.526	0.524	0.524	0.522	0.522	0.521	0.521	0.522	0.524	0.525	0.526	0.529	0.531	0.534	0.538	0.541	0.545	0.550	0.556	0.561	0.566	0.572	0.580	0.586	0.594	0.601	0.610	0.618	0.626	0.635	0.645	0.654	0.662	0.672	0.682	0.692	0.702	0.712	0.721	0.731	0.741	0.751	0.761	0.771	0.780	0.789	0.799	0.808	0.816	0.825	0.834	0.841	0.850	0.856	0.864	0.870	0.878	0.882	0.889	0.894	0.898	0.902	0.906	0.910	0.914	0.918	0.920	0.921	0.924	0.926	0.926	0.928	0.928	0.929	0.926	0.926	0.925	0.924	0.922	0.920	0.918	0.915	0.912	0.908	0.905	0.901	0.896	0.892	0.888	0.881	0.876	0.870	0.864	0.858	0.851	0.842	0.836	0.828	0.819	0.809	0.800	0.789	0.780	0.770	0.758	0.746	0.735	0.722	0.710	0.698	0.685	0.671	0.659	0.645	0.631	0.616	0.601	0.588	0.572	0.558	0.544	0.529	0.514	0.499	0.484	0.470	0.458	0.442	0.429	0.416	0.405	0.392	0.381	0.371	0.361	0.351	0.344	0.334	0.326	0.321	0.316	0.312	0.309	0.306	0.305	0.306	0.308	0.309	0.312	0.316	0.322	0.329	0.338	0.345	0.355	0.366	0.378	0.390	0.402	0.416	0.431	0.448	0.462	0.479	0.496	0.514	0.532	0.550	0.568	0.586	0.605	0.622	0.641	0.659	0.676	0.694	0.711	0.728	0.744	0.759	0.774	0.788	0.801	0.814	0.826	0.836	0.846	0.856	0.865	0.872	0.879	0.884	0.889	0.894	0.898	0.900	0.901	0.902	0.902	0.902	0.902	0.900	0.899	0.896	0.892	0.889	0.885	0.880	0.876	0.871	0.866	0.861	0.858	0.852	0.848	0.844	0.839	0.834	0.830	0.825	0.821	0.818	0.815	0.812	0.810	0.806	0.804	0.802	0.800	0.799	0.799	0.798	0.798	0.798	0.798	0.798	0.799	0.799	0.800	0.802	0.804	0.806	0.809	0.811	0.815	0.818	0.821	0.824	0.825	0.829	0.832	0.836	0.840	0.842	0.846	0.850	0.852	0.858	0.861	0.865	0.870	0.875	0.879	0.884	0.889	0.894	0.900	0.905	0.910	0.915	0.920	0.926	0.931	0.938	0.944	0.950	0.956	0.962	0.969	0.976	0.982	0.990	0.996	1.004	1.010	1.018	1.024	1.031	1.039	1.045	1.052	1.059	1.065	1.071	1.079	1.084	1.090	1.095	1.101	1.105	1.109	1.114	1.119	1.121	1.124	1.128	1.130	1.132	1.134	1.135	1.136	1.138	1.138	1.138	1.138	1.136	1.135	1.135	1.132	1.131	1.130	1.129	1.126	1.125	1.122	1.120	1.119	1.116	1.115	1.114	1.112	1.110	1.109	1.108	1.106	1.106	1.106	1.106	1.106	1.108	1.109	1.110	1.114	1.116	1.120	1.124	1.128	1.134	1.139	1.144	1.151	1.159	1.166	1.175	1.184	1.194	1.204	1.215	1.226	1.238	1.251	1.264	1.278	1.291	1.306	1.321	1.338	1.354	1.370	1.388	1.405	1.424	1.441	1.460	1.478	1.498	1.518	1.538	1.558	1.579	1.598	1.619	1.640	1.661	1.681	1.702	1.722	1.744	1.764	1.784	1.805	1.824	1.844	1.864	1.882	1.901	1.919	1.938	1.952	1.970	1.986	2.001	2.014	2.027	2.040	2.052	2.062	2.072	2.081	2.090	2.098	2.104	2.108	2.111	2.115	2.116	2.116	2.116	2.114	2.111	2.108	2.104	2.096	2.090	2.081	2.072	2.064	2.052	2.040	2.029	2.015	2.001	1.988	1.972	1.955	1.940	1.924	1.906	1.889	1.871	1.854	1.836	1.819	1.801	1.782	1.765	1.748	1.731	1.715	1.699	1.682	1.668	1.652	1.638	1.625	1.611	1.599	1.588	1.576	1.565	1.555	1.545	1.538	1.528	1.520	1.512	1.506	1.499	1.494	1.488	1.481	1.475	1.470	1.465	1.459	1.454	1.449	1.444	1.438	1.431	1.424	1.416	1.409	1.400	1.390	1.380	1.369	1.358	1.344	1.330	1.314	1.298	1.280	1.261	1.241	1.219	1.196	1.171	1.146	1.119	1.090	1.061	1.028	0.996	0.961	0.925	0.888	0.849	0.810	0.770	0.728	0.684	0.640	0.595	0.550	0.502	0.456	0.409	0.360	0.310	0.261	0.212	0.162	0.112	0.062	0.012	-0.038	-0.086	-0.135	-0.185	-0.234	-0.281	-0.328	-0.375	-0.421	-0.466	-0.509	-0.551	-0.594	-0.634	-0.674	-0.712	-0.749	-0.784	-0.819	-0.852	-0.884	-0.912	-0.942	-0.970	-0.996	-1.021	-1.045	-1.066	-1.088	-1.108	-1.124	-1.141	-1.156	-1.170	-1.184	-1.194	-1.206	-1.215	-1.224	-1.231	-1.238	-1.244	-1.249	-1.254	-1.258	-1.260	-1.262	-1.264	-1.266	-1.266	-1.268	-1.268	-1.269	-1.269	-1.269	-1.269	-1.269	-1.270	-1.270	-1.270	-1.270	-1.271	-1.272	-1.274	-1.275	-1.276	-1.279	-1.281	-1.284	-1.286	-1.289	-1.294	-1.298	-1.301	-1.308	-1.311	-1.318	-1.322	-1.330	-1.336	-1.342	-1.350	-1.356	-1.365	-1.372	-1.379	-1.388	-1.396	-1.404	-1.412	-1.422	-1.431	-1.440	-1.449	-1.458	-1.466	-1.476	-1.485	-1.492	-1.502	-1.511	-1.520	-1.529	-1.538	-1.546	-1.555	-1.564	-1.574	-1.582	-1.591	-1.600	-1.610	-1.620	-1.629	-1.639	-1.649	-1.659	-1.669	-1.680	-1.689	-1.700	-1.711	-1.722	-1.734	-1.745	-1.756	-1.769	-1.780	-1.794	-1.806	-1.820	-1.834	-1.848	-1.860	-1.874	-1.888	-1.904	-1.918	-1.932	-1.948	-1.962	-1.978	-1.992	-2.007	-2.022	-2.038	-2.051	-2.066	-2.081	-2.095	-2.108	-2.121	-2.134	-2.146	-2.158	-2.169	-2.179	-2.189	-2.199	-2.206	-2.215	-2.221	-2.228	-2.232	-2.236	-2.241	-2.242	-2.245	-2.245	-2.245	-2.244	-2.241	-2.239	-2.234	-2.229	-2.224	-2.216	-2.208	-2.199	-2.188	-2.178	-2.165	-2.151	-2.139	-2.122	-2.108	-2.090	-2.074	-2.056	-2.038	-2.020	-1.999	-1.979	-1.958	-1.936	-1.915	-1.894	-1.871	-1.849	-1.826	-1.802	-1.778	-1.754	-1.730	-1.705	-1.681	-1.656	-1.631	-1.608	-1.584	-1.559	-1.534	-1.510	-1.486	-1.461	-1.438	-1.414	-1.391	-1.368	-1.345	-1.322	-1.301	-1.279	-1.259	-1.239	-1.218	-1.198	-1.179	-1.160	-1.140	-1.122	-1.105	-1.088	-1.071	-1.054	-1.039	-1.022	-1.008	-0.994	-0.980	-0.966	-0.954	-0.942	-0.929	-0.919	-0.909	-0.899	-0.888	-0.880	-0.871	-0.862	-0.855	-0.848	-0.841	-0.835	-0.829	-0.822	-0.818	-0.812	-0.808	-0.804	-0.799	-0.795	-0.791	-0.786	-0.784	-0.780	-0.778	-0.774	-0.770	-0.766	-0.764	-0.760	-0.756	-0.752	-0.749	-0.745	-0.739	-0.735	-0.730	-0.725	-0.719	-0.712	-0.705	-0.699	-0.691	-0.682	-0.674	-0.664	-0.654	-0.644	-0.632	-0.620	-0.606	-0.594	-0.579	-0.565	-0.549	-0.532	-0.516	-0.499	-0.480	-0.462	-0.442	-0.424	-0.404	-0.382	-0.360	-0.339	-0.316	-0.294	-0.269	-0.246	-0.222	-0.198	-0.172	-0.146	-0.121	-0.096	-0.071	-0.045	-0.020	0.006	0.032	0.059	0.085	0.109	0.135	0.159	0.184	0.209	0.232	0.258	0.280	0.304	0.328	0.349	0.371	0.392	0.414	0.434	0.455	0.474	0.494	0.512	0.531	0.549	0.566	0.582	0.599	0.614	0.629	0.642	0.656	0.669	0.681	0.692	0.705	0.715	0.725	0.735	0.745	0.754	0.761	0.770	0.776	0.784	0.790	0.796	0.801	0.808	0.811	0.816	0.820	0.824	0.828	0.831	0.834	0.836	0.839	0.840	0.842	0.845	0.845	0.846	0.848	0.848	0.849	0.849	0.849	0.849	0.849	0.849	0.849	0.849	0.848	0.848	0.848	0.848	0.848	0.848	0.846	0.846	0.848	0.846	0.848	0.846	0.846	0.846	0.846	0.846	0.846	0.846	0.846	0.845	0.846	0.846	0.845	0.844	0.845	0.844	0.844	0.842	0.841	0.841	0.840	0.840	0.839	0.836	0.835	0.831	0.829	0.826	0.824	0.820	0.816	0.812	0.808	0.804	0.799	0.792	0.788	0.780	0.774	0.766	0.759	0.750	0.742	0.734	0.724	0.714	0.702	0.694	0.682	0.670	0.658	0.646	0.632	0.620	0.606	0.592	0.578	0.564	0.550	0.535	0.520	0.504	0.489	0.472	0.458	0.441	0.425	0.408	0.391	0.375	0.359	0.342	0.326	0.309	0.292	0.275	0.258	0.240	0.222	0.204	0.186	0.168	0.149	0.130	0.110	0.091	0.071	0.051	0.031	0.010	-0.011	-0.034	-0.055	-0.078	-0.101	-0.124	-0.148	-0.171	-0.196	-0.221	-0.249	-0.274	-0.300	-0.329	-0.356	-0.382	-0.411	-0.440	-0.471	-0.500	-0.530	-0.561	-0.591	-0.622	-0.654	-0.685	-0.716	-0.748	-0.780	-0.811	-0.842	-0.874	-0.905	-0.935	-0.965	-0.995	-1.025	-1.054	-1.082	-1.110	-1.138	-1.165	-1.190	-1.215	-1.239	-1.264	-1.286	-1.308	-1.329	-1.350	-1.369	-1.388	-1.405	-1.421	-1.438	-1.452	-1.468	-1.480	-1.492	-1.504	-1.515	-1.525	-1.535	-1.542	-1.551	-1.559	-1.566	-1.572	-1.579	-1.584	-1.590	-1.595	-1.600	-1.606	-1.610	-1.615	-1.620	-1.625	-1.630	-1.635	-1.641	-1.649	-1.654	-1.661	-1.670	-1.678	-1.686	-1.695	-1.705	-1.716	-1.726	-1.739	-1.751	-1.765	-1.780	-1.795	-1.811	-1.828	-1.845	-1.862	-1.881	-1.901	-1.922	-1.944	-1.966	-1.989	-2.013	-2.038	-2.062	-2.089	-2.115	-2.142	-2.170	-2.198	-2.228	-2.256	-2.286	-2.318	-2.348	-2.378	-2.410	-2.440	-2.472	-2.505	-2.536	-2.568	-2.600	-2.631	-2.664	-2.695	-2.725	-2.756	-2.786	-2.816	-2.845	-2.875	-2.904	-2.930	-2.958	-2.982	-3.009	-3.032	-3.055	-3.078	-3.099	-3.119	-3.138	-3.155	-3.171	-3.188	-3.201	-3.215	-3.225	-3.236	-3.245	-3.252	-3.260	-3.264	-3.268	-3.269	-3.270	-3.269	-3.268	-3.264	-3.259	-3.252	-3.245	-3.238	-3.229	-3.218	-3.206	-3.192	-3.180	-3.165	-3.149	-3.132	-3.116	-3.099	-3.080	-3.061	-3.041	-3.021	-3.001	-2.980	-2.959	-2.938	-2.916	-2.895	-2.871	-2.850	-2.828	-2.806	-2.782	-2.761	-2.739	-2.716	-2.694	-2.671	-2.649	-2.628	-2.604	-2.581	-2.560	-2.538	-2.516	-2.494	-2.472	-2.450	-2.428	-2.406	-2.385	-2.362	-2.341	-2.320	-2.298	-2.276	-2.255	-2.232	-2.211	-2.189	-2.166	-2.144	-2.121	-2.099	-2.076	-2.054	-2.031	-2.007	-1.986	-1.962	-1.940	-1.918	-1.895	-1.872	-1.850	-1.828	-1.805	-1.784	-1.761	-1.740	-1.719	-1.699	-1.678	-1.659	-1.639	-1.620	-1.600	-1.582	-1.565	-1.548	-1.531	-1.515	-1.500	-1.484	-1.469	-1.455	-1.441	-1.429	-1.416	-1.404	-1.392	-1.381	-1.371	-1.361	-1.351	-1.342	-1.335	-1.325	-1.318	-1.311	-1.302	-1.296	-1.289	-1.281	-1.274	-1.268	-1.260	-1.252	-1.245	-1.238	-1.229	-1.221	-1.212	-1.204	-1.194	-1.185	-1.175	-1.162	-1.151	-1.139	-1.126	-1.112	-1.099	-1.084	-1.069	-1.051	-1.036	-1.019	-1.000	-0.982	-0.964	-0.944	-0.924	-0.902	-0.880	-0.859	-0.838	-0.814	-0.791	-0.768	-0.744	-0.720	-0.696	-0.671	-0.649	-0.625	-0.600	-0.576	-0.554	-0.531	-0.509	-0.486	-0.465	-0.444	-0.424	-0.404	-0.385	-0.366	-0.348	-0.331	-0.315	-0.300	-0.285	-0.271	-0.259	-0.246	-0.235	-0.225	-0.216	-0.208	-0.200	-0.194	-0.186	-0.181	-0.179	-0.174	-0.171	-0.169	-0.166	-0.166	-0.165	-0.165	-0.165	-0.165	-0.165	-0.166	-0.168	-0.169	-0.170	-0.171	-0.172	-0.174	-0.175	-0.176	-0.178	-0.178	-0.178	-0.178	-0.179	-0.178	-0.175	-0.175	-0.172	-0.169	-0.166	-0.162	-0.160	-0.155	-0.150	-0.146	-0.140	-0.134	-0.126	-0.120	-0.112	-0.104	-0.096	-0.086	-0.078	-0.069	-0.059	-0.049	-0.040	-0.030	-0.019	-0.009	0.001	0.012	0.022	0.032	0.041	0.051	0.061	0.071	0.080	0.089	0.099	0.108	0.116	0.125	0.135	0.142	0.151	0.159	0.166	0.174	0.182	0.189	0.196	0.202	0.209	0.215	0.221	0.229	0.235	0.240	0.246	0.252	0.258	0.264	0.269	0.275	0.280	0.285	0.290	0.295	0.300	0.305	0.310	0.315	0.319	0.322	0.328	0.331	0.335	0.338	0.341	0.344	0.346	0.349	0.350	0.352	0.352	0.352	0.354	0.352	0.352	0.351	0.349	0.346	0.344	0.340	0.336	0.332	0.326	0.321	0.316	0.309	0.302	0.296	0.288	0.280	0.271	0.261	0.252	0.242	0.231	0.221	0.209	0.199	0.186	0.175	0.164	0.151	0.139	0.128	0.116	0.104	0.092	0.081	0.070	0.058	0.046	0.035	0.024	0.012	0.002	-0.008	-0.019	-0.029	-0.039	-0.049	-0.059	-0.068	-0.078	-0.086	-0.096	-0.104	-0.112	-0.121	-0.131	-0.140	-0.149	-0.158	-0.168	-0.176	-0.186	-0.195	-0.205	-0.214	-0.224	-0.235	-0.246	-0.256	-0.268	-0.280	-0.292	-0.304	-0.318	-0.330	-0.345	-0.359	-0.374	-0.389	-0.405	-0.421	-0.438	-0.454	-0.472	-0.489	-0.507	-0.525	-0.544	-0.562	-0.581	-0.600	-0.620	-0.640	-0.660	-0.679	-0.699	-0.719	-0.739	-0.758	-0.778	-0.798	-0.816	-0.836	-0.854	-0.872	-0.891	-0.909	-0.926	-0.944	-0.959	-0.975	-0.990	-1.005	-1.019	-1.032	-1.046	-1.058	-1.070	-1.079	-1.090	-1.100	-1.108	-1.115	-1.121	-1.128	-1.132	-1.138	-1.141	-1.144	-1.145	-1.148	-1.148	-1.148	-1.148	-1.146	-1.144	-1.141	-1.138	-1.135	-1.130	-1.125	-1.120	-1.115	-1.109	-1.102	-1.096	-1.088	-1.081	-1.074	-1.068	-1.059	-1.052	-1.045	-1.038	-1.031	-1.025	-1.020	-1.015	-1.009	-1.004	-0.999	-0.995	-0.992	-0.989	-0.988	-0.985	-0.984	-0.984	-0.984	-0.985	-0.988	-0.991	-0.994	-0.999	-1.004	-1.010	-1.016	-1.024	-1.031	-1.041	-1.050	-1.060	-1.070	-1.081	-1.092	-1.104	-1.116	-1.129	-1.141	-1.155	-1.166	-1.181	-1.194	-1.206	-1.219	-1.230	-1.242	-1.255	-1.265	-1.275	-1.285	-1.295	-1.302	-1.310	-1.319	-1.324	-1.329	-1.334	-1.336	-1.339	-1.341	-1.341	-1.340	-1.339	-1.335	-1.331	-1.325	-1.319	-1.312	-1.304	-1.295	-1.282	-1.272	-1.260	-1.246	-1.231	-1.216	-1.201	-1.184	-1.166	-1.149	-1.131	-1.112	-1.094	-1.074	-1.054	-1.035	-1.015	-0.995	-0.975	-0.955	-0.936	-0.916	-0.898	-0.878	-0.860	-0.842	-0.825	-0.808	-0.792	-0.776	-0.761	-0.748	-0.734	-0.721	-0.710	-0.699	-0.690	-0.681	-0.672	-0.666	-0.660	-0.655	-0.650	-0.648	-0.645	-0.644	-0.644	-0.644	-0.646	-0.649	-0.651	-0.656	-0.661	-0.668	-0.674	-0.681	-0.690	-0.699	-0.709	-0.718	-0.729	-0.739	-0.751	-0.764	-0.775	-0.788	-0.801	-0.815	-0.828	-0.840	-0.854	-0.866	-0.880	-0.891	-0.904	-0.916	-0.928	-0.939	-0.949	-0.959	-0.966	-0.974	-0.981	-0.988	-0.991	-0.995	-0.999	-1.001	-1.001	-1.001	-0.999	-0.995	-0.991	-0.986	-0.978	-0.969	-0.960	-0.948	-0.935	-0.920	-0.904	-0.886	-0.868	-0.848	-0.825	-0.801	-0.778	-0.751	-0.725	-0.696	-0.666	-0.635	-0.604	-0.571	-0.538	-0.502	-0.469	-0.431	-0.396	-0.359	-0.321	-0.284	-0.246	-0.209	-0.170	-0.132	-0.095	-0.058	-0.020	0.018	0.054	0.089	0.124	0.159	0.191	0.225	0.255	0.286	0.315	0.342	0.370	0.395	0.420	0.442	0.464	0.484	0.502	0.520	0.535	0.550	0.562	0.575	0.585	0.594	0.601	0.608	0.612	0.616	0.620	0.621	0.622	0.622	0.621	0.620	0.618	0.614	0.610	0.606	0.600	0.595	0.590	0.585	0.579	0.572	0.568	0.560	0.554	0.549	0.544	0.538	0.534	0.529	0.526	0.521	0.520	0.519	0.516	0.516	0.516	0.518	0.520	0.522	0.528	0.531	0.538	0.545	0.554	0.562	0.572	0.584	0.595	0.609	0.622	0.638	0.654	0.670	0.689	0.706	0.725	0.746	0.768	0.789	0.811	0.834	0.859	0.882	0.908	0.931	0.956	0.982	1.008	1.035	1.060	1.086	1.111	1.139	1.164	1.189	1.214	1.239	1.262	1.286	1.311	1.334	1.355	1.378	1.399	1.419	1.439	1.458	1.476	1.492	1.509	1.524	1.536	1.551	1.562	1.574	1.582	1.592	1.600	1.606	1.612	1.616	1.620	1.624	1.625	1.625	1.625	1.624	1.621	1.619	1.615	1.610	1.604	1.599	1.592	1.585	1.578	1.570	1.561	1.552	1.542	1.535	1.524	1.515	1.505	1.495	1.485	1.475	1.466	1.456	1.448	1.438	1.429	1.420	1.412	1.404	1.398	1.390	1.384	1.379	1.372	1.368	1.364	1.360	1.358	1.355	1.355	1.354	1.352	1.354	1.354	1.356	1.358	1.361	1.365	1.369	1.375	1.380	1.386	1.394	1.401	1.409	1.416	1.425	1.435	1.445	1.454	1.465	1.475	1.485	1.496	1.508	1.519	1.530	1.541	1.551	1.562	1.574	1.584	1.595	1.604	1.614	1.622	1.631	1.640	1.649	1.658	1.664	1.670	1.678	1.682	1.688	1.692	1.696	1.699	1.701	1.702	1.704	1.704	1.704	1.702	1.701	1.699	1.695	1.691	1.686	1.681	1.676	1.669	1.662	1.655	1.645	1.638	1.629	1.618	1.609	1.599	1.589	1.576	1.566	1.555	1.544	1.532	1.521	1.509	1.499	1.488	1.476	1.465	1.455	1.444	1.434	1.424	1.414	1.405	1.396	1.389	1.381	1.374	1.366	1.361	1.355	1.350	1.346	1.341	1.339	1.336	1.334	1.332	1.330	1.330	1.330	1.330	1.330	1.330	1.332	1.334	1.336	1.338	1.340	1.342	1.345	1.348	1.350	1.354	1.356	1.360	1.361	1.365	1.368	1.371	1.374	1.375	1.378	1.380	1.382	1.384	1.386	1.389	1.391	1.391	1.394	1.395	1.396	1.396	1.398	1.399	1.399	1.399	1.401	1.401	1.401	1.402	1.402	1.404	1.404	1.405	1.406	1.408	1.408	1.409	1.411	1.412	1.415	1.416	1.419	1.421	1.425	1.428	1.431	1.435	1.439	1.442	1.446	1.451	1.456	1.461	1.466	1.470	1.476	1.482	1.488	1.494	1.499	1.505	1.510	1.516	1.522	1.526	1.534	1.538	1.544	1.549	1.554	1.560	1.564	1.569	1.572	1.579	1.582	1.586	1.590	1.595	1.598	1.601	1.605	1.606	1.610	1.612	1.614	1.615	1.618	1.619	1.621	1.622	1.624	1.624	1.625	1.625	1.625	1.625	1.625	1.625	1.624	1.624	1.622	1.621	1.621	1.619	1.619	1.618	1.615	1.614	1.612	1.611	1.609	1.608	1.605	1.602	1.601	1.599	1.598	1.594	1.592	1.590	1.586	1.584	1.581	1.579	1.576	1.574	1.570	1.569	1.566	1.564	1.561	1.560	1.558	1.555	1.552	1.551	1.549	1.548	1.546	1.546	1.545	1.545	1.545	1.546	1.546	1.546	1.549	1.550	1.551	1.554	1.556	1.559	1.561	1.565	1.569	1.572	1.576	1.580	1.585	1.591	1.595	1.602	1.608	1.612	1.620	1.625	1.632	1.639	1.645	1.651	1.659	1.666	1.674	1.680	1.688	1.695	1.702	1.709	1.715	1.721	1.729	1.735	1.741	1.749	1.755	1.762	1.769	1.776	1.782	1.789	1.796	1.804	1.810	1.818	1.825	1.831	1.840	1.848	1.856	1.865	1.874	1.884	1.892	1.904	1.914	1.925	1.936	1.948	1.960	1.974	1.988	2.001	2.018	2.033	2.050	2.066	2.084	2.102	2.121	2.140	2.159	2.180	2.201	2.224	2.246	2.269	2.291	2.315	2.340	2.364	2.390	2.414	2.440	2.465	2.490	2.516	2.541	2.566	2.591	2.615	2.639	2.662	2.686	2.709	2.730	2.750	2.771	2.789	2.806	2.824	2.839	2.852	2.866	2.878	2.888	2.896	2.904	2.909	2.914	2.916	2.918	2.918	2.915	2.911	2.905	2.899	2.889	2.880	2.869	2.855	2.839	2.822	2.805	2.786	2.766	2.744	2.721	2.698	2.672	2.646	2.620	2.592	2.565	2.536	2.508	2.479	2.450	2.420	2.391	2.362	2.334	2.305	2.278	2.251	2.224	2.198	2.172	2.149	2.126	2.104	2.082	2.064	2.045	2.027	2.013	1.999	1.986	1.975	1.966	1.959	1.952	1.948	1.946	1.945	1.944	1.946	1.949	1.954	1.960	1.969	1.976	1.988	1.999	2.011	2.024	2.038	2.051	2.068	2.082	2.100	2.115	2.132	2.150	2.166	2.182	2.200	2.215	2.231	2.246	2.260	2.274	2.285	2.295	2.305	2.314	2.321	2.326	2.330	2.332	2.332	2.331	2.329	2.324	2.318	2.309	2.299	2.286	2.272	2.256	2.238	2.216	2.195	2.171	2.145	2.118	2.089	2.058	2.025	1.991	1.956	1.920	1.881	1.842	1.801	1.761	1.719	1.678	1.634	1.591	1.548	1.504	1.459	1.415	1.370	1.326	1.281	1.238	1.195	1.154	1.111	1.070	1.031	0.992	0.955	0.919	0.882	0.850	0.816	0.785	0.755	0.726	0.700	0.675	0.651	0.629	0.609	0.590	0.574	0.559	0.545	0.532	0.521	0.514	0.506	0.501	0.496	0.494	0.494	0.494	0.496	0.500	0.506	0.511	0.520	0.528	0.539	0.549	0.561	0.574	0.588	0.602	0.619	0.635	0.651	0.670	0.689	0.709	0.728	0.746	0.769	0.789	0.810	0.832	0.854	0.876	0.898	0.921	0.944	0.965	0.989	1.010	1.032	1.054	1.075	1.098	1.119	1.139	1.159	1.179	1.199	1.216	1.235	1.251	1.269	1.285	1.300	1.315	1.329	1.342	1.354	1.365	1.375	1.385	1.392	1.400	1.406	1.411	1.415	1.419	1.420	1.420	1.420	1.418	1.414	1.410	1.405	1.399	1.391	1.382	1.374	1.364	1.352	1.341	1.329	1.315	1.301	1.286	1.270	1.254	1.238	1.220	1.202	1.185	1.166	1.149	1.130	1.111	1.094	1.075	1.056	1.039	1.021	1.004	0.986	0.970	0.952	0.935	0.920	0.904	0.890	0.875	0.861	0.848	0.834	0.822	0.811	0.799	0.789	0.779	0.769	0.760	0.750	0.742	0.734	0.726	0.719	0.711	0.705	0.696	0.691	0.684	0.678	0.672	0.666	0.660	0.652	0.648	0.641	0.634	0.628	0.621	0.614	0.606	0.599	0.591	0.584	0.576	0.568	0.559	0.549	0.540	0.530	0.521	0.511	0.502	0.492	0.481	0.471	0.460	0.450	0.440	0.429	0.419	0.409	0.398	0.388	0.378	0.368	0.358	0.349	0.339	0.330	0.321	0.315	0.306	0.300	0.294	0.288	0.282	0.279	0.274	0.270	0.268	0.265	0.265	0.264	0.264	0.265	0.268	0.270	0.274	0.278	0.284	0.289	0.296	0.304	0.311	0.321	0.331	0.342	0.354	0.365	0.378	0.391	0.405	0.419	0.435	0.451	0.468	0.484	0.501	0.519	0.536	0.556	0.575	0.595	0.614	0.632	0.652	0.672	0.691	0.711	0.731	0.750	0.770	0.788	0.806	0.825	0.841	0.859	0.876	0.891	0.908	0.924	0.938	0.951	0.964	0.975	0.988	0.998	1.006	1.015	1.022	1.028	1.034	1.039	1.041	1.044	1.046	1.045	1.045	1.044	1.041	1.038	1.034	1.028	1.021	1.015	1.008	1.000	0.990	0.981	0.971	0.961	0.949	0.939	0.926	0.914	0.902	0.890	0.878	0.864	0.852	0.840	0.828	0.815	0.804	0.792	0.781	0.770	0.760	0.750	0.740	0.731	0.722	0.715	0.708	0.701	0.695	0.689	0.684	0.680	0.675	0.672	0.669	0.668	0.664	0.664	0.662	0.662	0.661	0.661	0.662	0.664	0.665	0.666	0.668	0.670	0.671	0.675	0.678	0.680	0.682	0.684	0.688	0.689	0.691	0.692	0.695	0.696	0.699	0.699	0.700	0.700	0.701	0.701	0.701	0.700	0.699	0.698	0.695	0.692	0.691	0.689	0.685	0.682	0.678	0.672	0.669	0.664	0.660	0.654	0.649	0.642	0.638	0.631	0.625	0.620	0.612	0.606	0.600	0.592	0.586	0.578	0.571	0.564	0.558	0.550	0.544	0.536	0.529	0.521	0.515	0.509	0.502	0.496	0.490	0.484	0.479	0.474	0.469	0.462	0.459	0.455	0.450	0.446	0.442	0.440	0.436	0.435	0.434	0.431	0.430	0.429	0.428	0.428	0.426	0.426	0.426	0.426	0.428	0.429	0.430	0.431	0.434	0.435	0.438	0.440	0.440	0.442	0.444	0.448	0.449	0.450	0.452	0.454	0.456	0.459	0.459	0.461	0.462	0.464	0.465	0.465	0.466	0.468	0.468	0.468	0.468	0.466	0.465	0.464	0.462	0.460	0.459	0.456	0.454	0.452	0.449	0.446	0.441	0.438	0.434	0.430	0.425	0.420	0.416	0.412	0.408	0.402	0.399	0.392	0.388	0.382	0.378	0.372	0.366	0.362	0.358	0.352	0.349	0.344	0.339	0.335	0.331	0.328	0.324	0.321	0.319	0.316	0.315	0.314	0.312	0.312	0.312	0.314	0.315	0.316	0.319	0.324	0.328	0.331	0.336	0.342	0.349	0.355	0.364	0.374	0.382	0.394	0.405	0.418	0.430	0.444	0.458	0.472	0.488	0.502	0.519	0.538	0.556	0.574	0.592	0.614	0.634	0.654	0.675	0.696	0.718	0.740	0.761	0.784	0.805	0.826	0.848	0.869	0.890	0.911	0.932	0.952	0.972	0.991	1.011	1.029	1.046	1.064	1.080	1.095	1.110	1.124	1.136	1.148	1.159	1.169	1.178	1.185	1.192	1.198	1.202	1.206	1.210	1.211	1.212	1.212	1.211	1.210	1.208	1.205	1.200	1.196	1.191	1.185	1.179	1.171	1.165	1.156	1.148	1.139	1.129	1.120	1.110	1.099	1.090	1.079	1.069	1.059	1.048	1.038	1.028	1.016	1.006	0.996	0.986	0.978	0.969	0.959	0.950	0.942	0.934	0.926	0.918	0.910	0.904	0.896	0.890	0.885	100.000	5.000	2.000	1.000	4.000	0.000	0.000	0.000	0.000	0.000	0.000	0.000	0.000	0.000	0.000	0.000	0.000	0.000	-1.060	-1.078	-1.094	-1.112	-1.129	-1.145	-1.162	-1.178	-1.194	-1.210	-1.225	-1.240	-1.256	-1.270	-1.285	-1.299	-1.312	-1.325	-1.338	-1.350	-1.362	-1.374	-1.384	-1.396	-1.406	-1.415	-1.424	-1.432	-1.440	-1.449	-1.455	-1.462	-1.469	-1.475	-1.481	-1.485	-1.490	-1.494	-1.499	-1.502	-1.506	-1.509	-1.511	-1.514	-1.518	-1.521	-1.524	-1.526	-1.530	-1.532	-1.536	-1.540	-1.544	-1.548	-1.551	-1.558	-1.562	-1.569	-1.576	-1.584	-1.592	-1.601	-1.610	-1.621	-1.632	-1.645	-1.659	-1.672	-1.689	-1.706	-1.724	-1.742	-1.762	-1.784	-1.805	-1.830	-1.854	-1.880	-1.905	-1.934	-1.961	-1.990	-2.021	-2.052	-2.085	-2.118	-2.151	-2.186	-2.222	-2.260	-2.296	-2.335	-2.372	-2.412	-2.452	-2.492	-2.534	-2.575	-2.618	-2.659	-2.701	-2.744	-2.788	-2.830	-2.874	-2.918	-2.961	-3.004	-3.048	-3.089	-3.132	-3.175	-3.218	-3.259	-3.300	-3.340	-3.380	-3.419	-3.458	-3.496	-3.532	-3.569	-3.604	-3.639	-3.671	-3.705	-3.736	-3.766	-3.796	-3.825	-3.852	-3.879	-3.905	-3.930	-3.952	-3.976	-3.998	-4.018	-4.036	-4.055	-4.072	-4.089	-4.104	-4.119	-4.134	-4.146	-4.159	-4.170	-4.181	-4.192	-4.202	-4.212	-4.222	-4.231	-4.240	-4.249	-4.258	-4.266	-4.274	-4.281	-4.290	-4.298	-4.306	-4.314	-4.321	-4.330	-4.339	-4.346	-4.355	-4.364	-4.374	-4.382	-4.391	-4.400	-4.409	-4.418	-4.426	-4.435	-4.442	-4.450	-4.458	-4.466	-4.471	-4.479	-4.485	-4.489	-4.492	-4.496	-4.500	-4.501	-4.501	-4.502	-4.501	-4.498	-4.495	-4.490	-4.484	-4.478	-4.469	-4.459	-4.449	-4.435	-4.421	-4.408	-4.391	-4.374	-4.355	-4.335	-4.315	-4.292	-4.269	-4.245	-4.221	-4.195	-4.169	-4.141	-4.112	-4.085	-4.056	-4.026	-3.998	-3.968	-3.939	-3.909	-3.880	-3.851	-3.822	-3.795	-3.766	-3.740	-3.712	-3.688	-3.664	-3.639	-3.616	-3.594	-3.572	-3.551	-3.532	-3.515	-3.499	-3.484	-3.469	-3.455	-3.442	-3.431	-3.421	-3.411	-3.404	-3.395	-3.389	-3.382	-3.379	-3.374	-3.371	-3.368	-3.365	-3.362	-3.361	-3.360	-3.359	-3.358	-3.355	-3.354	-3.352	-3.350	-3.349	-3.346	-3.344	-3.341	-3.338	-3.332	-3.328	-3.320	-3.314	-3.306	-3.298	-3.288	-3.278	-3.265	-3.254	-3.240	-3.226	-3.211	-3.195	-3.179	-3.161	-3.142	-3.124	-3.104	-3.082	-3.062	-3.041	-3.018	-2.996	-2.971	-2.949	-2.925	-2.901	-2.878	-2.854	-2.830	-2.806	-2.784	-2.760	-2.738	-2.715	-2.694	-2.672	-2.652	-2.632	-2.612	-2.595	-2.578	-2.560	-2.544	-2.530	-2.514	-2.502	-2.489	-2.478	-2.468	-2.459	-2.451	-2.444	-2.438	-2.432	-2.428	-2.424	-2.420	-2.419	-2.418	-2.416	-2.418	-2.419	-2.420	-2.422	-2.425	-2.426	-2.430	-2.434	-2.438	-2.441	-2.445	-2.449	-2.452	-2.458	-2.461	-2.465	-2.469	-2.471	-2.474	-2.476	-2.479	-2.481	-2.482	-2.482	-2.484	-2.484	-2.482	-2.481	-2.480	-2.478	-2.475	-2.471	-2.466	-2.461	-2.455	-2.450	-2.444	-2.436	-2.428	-2.419	-2.410	-2.401	-2.391	-2.381	-2.370	-2.359	-2.348	-2.336	-2.324	-2.311	-2.299	-2.286	-2.272	-2.260	-2.246	-2.234	-2.220	-2.206	-2.191	-2.178	-2.162	-2.148	-2.134	-2.119	-2.104	-2.089	-2.074	-2.059	-2.044	-2.029	-2.013	-1.998	-1.981	-1.964	-1.949	-1.931	-1.916	-1.899	-1.881	-1.864	-1.848	-1.830	-1.812	-1.795	-1.778	-1.760	-1.742	-1.725	-1.708	-1.689	-1.672	-1.654	-1.636	-1.620	-1.602	-1.585	-1.568	-1.552	-1.536	-1.520	-1.505	-1.489	-1.475	-1.460	-1.446	-1.434	-1.420	-1.409	-1.399	-1.388	-1.378	-1.370	-1.361	-1.354	-1.348	-1.341	-1.336	-1.331	-1.329	-1.325	-1.322	-1.322	-1.321	-1.321	-1.324	-1.325	-1.329	-1.331	-1.335	-1.340	-1.345	-1.350	-1.358	-1.364	-1.370	-1.378	-1.385	-1.392	-1.400	-1.410	-1.418	-1.426	-1.435	-1.445	-1.452	-1.461	-1.471	-1.480	-1.490	-1.499	-1.506	-1.516	-1.524	-1.532	-1.541	-1.549	-1.556	-1.565	-1.571	-1.579	-1.588	-1.595	-1.601	-1.609	-1.615	-1.622	-1.630	-1.635	-1.642	-1.648	-1.655	-1.661	-1.668	-1.674	-1.681	-1.686	-1.692	-1.700	-1.706	-1.714	-1.721	-1.729	-1.735	-1.744	-1.751	-1.760	-1.768	-1.776	-1.784	-1.792	-1.800	-1.809	-1.818	-1.828	-1.836	-1.846	-1.855	-1.864	-1.874	-1.884	-1.892	-1.901	-1.911	-1.921	-1.930	-1.939	-1.950	-1.959	-1.968	-1.976	-1.985	-1.994	-2.004	-2.011	-2.019	-2.027	-2.034	-2.041	-2.049	-2.056	-2.062	-2.069	-2.074	-2.080	-2.084	-2.090	-2.094	-2.098	-2.101	-2.105	-2.108	-2.110	-2.112	-2.115	-2.116	-2.118	-2.119	-2.120	-2.120	-2.121	-2.121	-2.121	-2.122	-2.122	-2.121	-2.122	-2.122	-2.122	-2.122	-2.121	-2.121	-2.121	-2.122	-2.122	-2.122	-2.124	-2.124	-2.126	-2.129	-2.131	-2.134	-2.138	-2.142	-2.146	-2.151	-2.158	-2.164	-2.169	-2.178	-2.185	-2.192	-2.202	-2.211	-2.221	-2.234	-2.245	-2.258	-2.270	-2.284	-2.298	-2.314	-2.329	-2.345	-2.360	-2.378	-2.395	-2.412	-2.431	-2.449	-2.469	-2.488	-2.506	-2.525	-2.545	-2.564	-2.584	-2.604	-2.622	-2.641	-2.661	-2.680	-2.699	-2.716	-2.734	-2.751	-2.768	-2.784	-2.799	-2.815	-2.829	-2.844	-2.856	-2.869	-2.880	-2.891	-2.901	-2.911	-2.920	-2.928	-2.934	-2.941	-2.945	-2.950	-2.955	-2.958	-2.960	-2.962	-2.962	-2.964	-2.965	-2.964	-2.964	-2.962	-2.961	-2.959	-2.956	-2.952	-2.950	-2.949	-2.945	-2.941	-2.939	-2.935	-2.934	-2.931	-2.928	-2.926	-2.925	-2.922	-2.922	-2.921	-2.921	-2.920	-2.922	-2.924	-2.925	-2.926	-2.930	-2.932	-2.938	-2.942	-2.948	-2.954	-2.960	-2.968	-2.975	-2.984	-2.992	-3.002	-3.012	-3.024	-3.035	-3.048	-3.060	-3.072	-3.086	-3.101	-3.115	-3.130	-3.146	-3.162	-3.179	-3.195	-3.211	-3.229	-3.245	-3.262	-3.280	-3.298	-3.315	-3.334	-3.351	-3.369	-3.388	-3.405	-3.422	-3.440	-3.456	-3.472	-3.490	-3.505	-3.520	-3.535	-3.549	-3.562	-3.574	-3.585	-3.598	-3.606	-3.616	-3.625	-3.632	-3.639	-3.644	-3.648	-3.651	-3.654	-3.654	-3.654	-3.652	-3.649	-3.645	-3.639	-3.632	-3.624	-3.615	-3.604	-3.592	-3.579	-3.564	-3.549	-3.531	-3.514	-3.492	-3.471	-3.450	-3.426	-3.402	-3.378	-3.351	-3.325	-3.296	-3.269	-3.239	-3.209	-3.179	-3.148	-3.116	-3.086	-3.054	-3.022	-2.991	-2.960	-2.929	-2.896	-2.865	-2.835	-2.804	-2.774	-2.745	-2.718	-2.689	-2.662	-2.638	-2.611	-2.588	-2.565	-2.542	-2.521	-2.501	-2.482	-2.465	-2.449	-2.434	-2.420	-2.406	-2.395	-2.384	-2.374	-2.365	-2.356	-2.349	-2.344	-2.338	-2.331	-2.328	-2.325	-2.320	-2.318	-2.315	-2.312	-2.311	-2.309	-2.306	-2.305	-2.304	-2.300	-2.298	-2.294	-2.290	-2.285	-2.280	-2.274	-2.268	-2.260	-2.251	-2.241	-2.229	-2.218	-2.204	-2.190	-2.174	-2.158	-2.139	-2.119	-2.098	-2.074	-2.050	-2.024	-1.996	-1.966	-1.936	-1.906	-1.872	-1.839	-1.804	-1.768	-1.730	-1.691	-1.652	-1.612	-1.572	-1.530	-1.488	-1.446	-1.402	-1.359	-1.315	-1.271	-1.226	-1.184	-1.139	-1.095	-1.054	-1.011	-0.970	-0.929	-0.888	-0.850	-0.810	-0.774	-0.736	-0.702	-0.668	-0.636	-0.605	-0.575	-0.548	-0.521	-0.496	-0.472	-0.451	-0.431	-0.414	-0.398	-0.382	-0.370	-0.358	-0.349	-0.340	-0.334	-0.330	-0.325	-0.324	-0.324	-0.325	-0.328	-0.331	-0.338	-0.342	-0.350	-0.360	-0.369	-0.379	-0.391	-0.402	-0.415	-0.428	-0.441	-0.454	-0.468	-0.482	-0.496	-0.510	-0.522	-0.538	-0.550	-0.562	-0.576	-0.588	-0.600	-0.610	-0.621	-0.630	-0.639	-0.646	-0.654	-0.660	-0.666	-0.670	-0.674	-0.676	-0.678	-0.678	-0.676	-0.675	-0.672	-0.668	-0.664	-0.659	-0.651	-0.644	-0.635	-0.625	-0.614	-0.602	-0.590	-0.576	-0.562	-0.549	-0.534	-0.518	-0.501	-0.484	-0.468	-0.449	-0.430	-0.412	-0.392	-0.372	-0.352	-0.332	-0.312	-0.291	-0.271	-0.251	-0.231	-0.210	-0.190	-0.171	-0.152	-0.132	-0.115	-0.096	-0.079	-0.062	-0.046	-0.031	-0.015	-0.001	0.012	0.024	0.035	0.046	0.056	0.064	0.071	0.079	0.085	0.089	0.092	0.095	0.096	0.098	0.095	0.094	0.090	0.085	0.080	0.074	0.065	0.056	0.048	0.035	0.024	0.011	-0.002	-0.018	-0.034	-0.049	-0.068	-0.085	-0.104	-0.122	-0.144	-0.162	-0.184	-0.204	-0.226	-0.246	-0.269	-0.290	-0.311	-0.334	-0.355	-0.376	-0.398	-0.418	-0.438	-0.459	-0.476	-0.496	-0.514	-0.531	-0.549	-0.564	-0.580	-0.595	-0.610	-0.621	-0.634	-0.645	-0.656	-0.665	-0.674	-0.680	-0.689	-0.694	-0.699	-0.704	-0.708	-0.711	-0.712	-0.715	-0.716	-0.716	-0.718	-0.718	-0.718	-0.716	-0.715	-0.714	-0.712	-0.711	-0.709	-0.708	-0.705	-0.704	-0.701	-0.700	-0.699	-0.698	-0.696	-0.696	-0.695	-0.695	-0.695	-0.696	-0.696	-0.698	-0.699	-0.700	-0.702	-0.706	-0.709	-0.712	-0.715	-0.720	-0.724	-0.729	-0.732	-0.736	-0.742	-0.748	-0.752	-0.758	-0.762	-0.768	-0.774	-0.778	-0.782	-0.789	-0.792	-0.798	-0.802	-0.805	-0.810	-0.814	-0.816	-0.819	-0.822	-0.825	-0.826	-0.828	-0.829	-0.829	-0.829	-0.829	-0.828	-0.826	-0.824	-0.822	-0.820	-0.816	-0.814	-0.810	-0.808	-0.802	-0.798	-0.792	-0.788	-0.781	-0.776	-0.771	-0.764	-0.758	-0.751	-0.744	-0.738	-0.730	-0.724	-0.716	-0.709	-0.701	-0.694	-0.686	-0.679	-0.671	-0.664	-0.655	-0.649	-0.641	-0.632	-0.626	-0.619	-0.612	-0.605	-0.598	-0.591	-0.585	-0.579	-0.572	-0.566	-0.561	-0.556	-0.551	-0.546	-0.541	-0.538	-0.532	-0.529	-0.525	-0.521	-0.519	-0.516	-0.515	-0.512	-0.510	-0.509	-0.507	-0.507	-0.506	-0.505	-0.505	-0.505	-0.505	-0.505	-0.506	-0.506	-0.509	-0.509	-0.510	-0.510	-0.511	-0.511	-0.511	-0.511	-0.511	-0.511	-0.510	-0.510	-0.507	-0.506	-0.504	-0.500	-0.498	-0.494	-0.490	-0.485	-0.480	-0.475	-0.468	-0.460	-0.454	-0.445	-0.436	-0.428	-0.419	-0.408	-0.396	-0.385	-0.372	-0.360	-0.346	-0.332	-0.320	-0.305	-0.289	-0.275	-0.259	-0.244	-0.228	-0.211	-0.195	-0.179	-0.161	-0.145	-0.128	-0.112	-0.095	-0.079	-0.062	-0.046	-0.030	-0.015	0.001	0.016	0.031	0.048	0.061	0.076	0.091	0.105	0.119	0.132	0.146	0.161	0.174	0.188	0.200	0.214	0.226	0.240	0.254	0.268	0.281	0.294	0.308	0.321	0.335	0.349	0.364	0.379	0.394	0.409	0.426	0.442	0.459	0.476	0.494	0.511	0.529	0.548	0.566	0.586	0.605	0.626	0.646	0.668	0.689	0.711	0.732	0.754	0.776	0.799	0.821	0.844	0.866	0.889	0.911	0.932	0.955	0.976	0.998	1.019	1.040	1.059	1.078	1.096	1.114	1.131	1.148	1.162	1.178	1.189	1.201	1.212	1.222	1.230	1.236	1.242	1.246	1.250	1.251	1.251	1.250	1.248	1.244	1.238	1.230	1.222	1.211	1.200	1.186	1.172	1.156	1.140	1.121	1.101	1.080	1.056	1.032	1.008	0.981	0.955	0.928	0.899	0.868	0.839	0.808	0.776	0.744	0.711	0.679	0.646	0.614	0.580	0.549	0.515	0.484	0.451	0.420	0.388	0.358	0.328	0.298	0.269	0.241	0.215	0.190	0.165	0.140	0.118	0.096	0.076	0.056	0.040	0.022	0.008	-0.006	-0.019	-0.029	-0.039	-0.048	-0.055	-0.061	-0.066	-0.070	-0.072	-0.074	-0.072	-0.072	-0.071	-0.068	-0.065	-0.060	-0.054	-0.049	-0.042	-0.035	-0.029	-0.022	-0.015	-0.006	0.000	0.008	0.012	0.020	0.026	0.032	0.038	0.041	0.044	0.048	0.049	0.049	0.048	0.046	0.045	0.041	0.036	0.030	0.021	0.012	0.004	-0.009	-0.021	-0.036	-0.052	-0.070	-0.089	-0.108	-0.129	-0.151	-0.174	-0.199	-0.224	-0.250	-0.276	-0.304	-0.331	-0.360	-0.389	-0.419	-0.449	-0.478	-0.509	-0.538	-0.568	-0.598	-0.626	-0.655	-0.682	-0.710	-0.736	-0.762	-0.788	-0.810	-0.832	-0.852	-0.872	-0.890	-0.906	-0.921	-0.936	-0.948	-0.959	-0.966	-0.974	-0.979	-0.981	-0.984	-0.982	-0.981	-0.978	-0.972	-0.965	-0.956	-0.946	-0.934	-0.920	-0.905	-0.889	-0.871	-0.852	-0.831	-0.810	-0.788	-0.764	-0.739	-0.714	-0.688	-0.660	-0.632	-0.604	-0.576	-0.546	-0.516	-0.488	-0.456	-0.428	-0.396	-0.366	-0.336	-0.306	-0.278	-0.248	-0.218	-0.189	-0.160	-0.131	-0.104	-0.078	-0.051	-0.025	0.001	0.025	0.050	0.072	0.095	0.116	0.139	0.160	0.180	0.199	0.218	0.236	0.254	0.270	0.286	0.301	0.316	0.330	0.344	0.355	0.366	0.378	0.388	0.396	0.406	0.412	0.419	0.426	0.431	0.436	0.440	0.444	0.446	0.449	0.450	0.451	0.452	0.451	0.451	0.450	0.449	0.446	0.444	0.440	0.438	0.434	0.429	0.424	0.418	0.412	0.406	0.400	0.394	0.386	0.380	0.374	0.366	0.360	0.352	0.346	0.339	0.331	0.324	0.316	0.309	0.301	0.292	0.286	0.279	0.271	0.264	0.256	0.250	0.241	0.234	0.225	0.219	0.210	0.202	0.194	0.185	0.175	0.165	0.156	0.146	0.136	0.125	0.114	0.101	0.089	0.075	0.062	0.049	0.032	0.018	0.001	-0.016	-0.032	-0.051	-0.071	-0.090	-0.111	-0.132	-0.154	-0.176	-0.200	-0.224	-0.249	-0.275	-0.301	-0.326	-0.354	-0.380	-0.408	-0.435	-0.462	-0.491	-0.519	-0.548	-0.575	-0.602	-0.631	-0.658	-0.685	-0.711	-0.738	-0.764	-0.789	-0.812	-0.838	-0.860	-0.881	-0.901	-0.922	-0.941	-0.959	-0.975	-0.990	-1.005	-1.018	-1.029	-1.039	-1.046	-1.054	-1.059	-1.062	-1.065	-1.066	-1.065	-1.064	-1.061	-1.058	-1.051	-1.044	-1.036	-1.026	-1.015	-1.004	-0.990	-0.976	-0.960	-0.944	-0.926	-0.909	-0.889	-0.868	-0.848	-0.826	-0.804	-0.782	-0.759	-0.735	-0.711	-0.688	-0.665	-0.640	-0.618	-0.592	-0.570	-0.546	-0.524	-0.502	-0.480	-0.460	-0.440	-0.420	-0.401	-0.382	-0.365	-0.350	-0.334	-0.320	-0.305	-0.292	-0.281	-0.270	-0.261	-0.254	-0.245	-0.240	-0.235	-0.231	-0.230	-0.229	-0.229	-0.230	-0.231	-0.235	-0.239	-0.244	-0.250	-0.258	-0.265	-0.274	-0.282	-0.292	-0.302	-0.314	-0.325	-0.336	-0.348	-0.360	-0.370	-0.382	-0.394	-0.406	-0.416	-0.429	-0.438	-0.448	-0.456	-0.466	-0.474	-0.481	-0.488	-0.492	-0.498	-0.500	-0.504	-0.505	-0.505	-0.505	-0.504	-0.500	-0.496	-0.490	-0.484	-0.476	-0.468	-0.458	-0.446	-0.434	-0.420	-0.408	-0.391	-0.376	-0.359	-0.341	-0.324	-0.304	-0.285	-0.265	-0.245	-0.224	-0.202	-0.181	-0.160	-0.139	-0.118	-0.096	-0.074	-0.054	-0.032	-0.014	0.005	0.025	0.042	0.060	0.076	0.091	0.106	0.119	0.131	0.141	0.151	0.160	0.168	0.174	0.178	0.181	0.184	0.185	0.184	0.182	0.179	0.174	0.169	0.162	0.154	0.142	0.132	0.121	0.109	0.095	0.080	0.064	0.048	0.030	0.012	-0.006	-0.025	-0.046	-0.066	-0.086	-0.108	-0.128	-0.149	-0.169	-0.189	-0.209	-0.229	-0.249	-0.269	-0.288	-0.304	-0.321	-0.339	-0.354	-0.369	-0.382	-0.395	-0.408	-0.419	-0.429	-0.438	-0.445	-0.451	-0.458	-0.461	-0.465	-0.466	-0.466	-0.466	-0.464	-0.461	-0.458	-0.451	-0.445	-0.439	-0.430	-0.421	-0.410	-0.400	-0.389	-0.376	-0.364	-0.349	-0.335	-0.322	-0.308	-0.292	-0.278	-0.264	-0.249	-0.234	-0.219	-0.204	-0.191	-0.176	-0.164	-0.151	-0.140	-0.128	-0.118	-0.108	-0.098	-0.089	-0.081	-0.075	-0.069	-0.065	-0.060	-0.058	-0.058	-0.058	-0.058	-0.060	-0.062	-0.066	-0.071	-0.078	-0.085	-0.094	-0.102	-0.112	-0.122	-0.135	-0.146	-0.160	-0.172	-0.189	-0.202	-0.219	-0.234	-0.250	-0.266	-0.282	-0.298	-0.315	-0.330	-0.346	-0.361	-0.376	-0.391	-0.405	-0.419	-0.430	-0.441	-0.452	-0.461	-0.470	-0.476	-0.482	-0.486	-0.490	-0.491	-0.491	-0.489	-0.486	-0.481	-0.475	-0.468	-0.459	-0.446	-0.435	-0.420	-0.404	-0.385	-0.366	-0.345	-0.322	-0.298	-0.272	-0.245	-0.216	-0.186	-0.156	-0.124	-0.091	-0.058	-0.024	0.012	0.049	0.085	0.121	0.159	0.196	0.232	0.269	0.304	0.340	0.376	0.410	0.445	0.479	0.510	0.540	0.571	0.600	0.626	0.654	0.678	0.701	0.722	0.742	0.759	0.775	0.791	0.802	0.814	0.821	0.829	0.832	0.836	0.836	0.836	0.832	0.829	0.821	0.814	0.805	0.794	0.781	0.768	0.752	0.735	0.718	0.699	0.679	0.658	0.635	0.612	0.590	0.565	0.540	0.516	0.490	0.465	0.439	0.412	0.386	0.361	0.334	0.309	0.282	0.256	0.230	0.205	0.180	0.155	0.131	0.108	0.084	0.060	0.039	0.016	-0.005	-0.026	-0.046	-0.065	-0.085	-0.104	-0.121	-0.138	-0.154	-0.170	-0.185	-0.200	-0.214	-0.228	-0.240	-0.252	-0.264	-0.275	-0.285	-0.295	-0.304	-0.311	-0.319	-0.325	-0.330	-0.336	-0.341	-0.345	-0.348	-0.350	-0.351	-0.352	-0.354	-0.352	-0.350	-0.349	-0.345	-0.341	-0.338	-0.331	-0.326	-0.319	-0.310	-0.302	-0.294	-0.284	-0.272	-0.261	-0.249	-0.236	-0.224	-0.209	-0.195	-0.181	-0.166	-0.151	-0.136	-0.119	-0.102	-0.088	-0.071	-0.054	-0.036	-0.020	-0.002	0.014	0.030	0.048	0.062	0.079	0.095	0.111	0.126	0.142	0.156	0.170	0.184	0.199	0.212	0.225	0.238	0.250	0.261	0.272	0.284	0.294	0.304	0.314	0.322	0.330	0.338	0.345	0.351	0.358	0.364	0.369	0.374	0.380	0.384	0.389	0.394	0.398	0.401	0.405	0.408	0.410	0.414	0.416	0.418	0.420	0.421	0.424	0.424	0.425	0.426	0.428	0.428	0.428	0.428	0.428	0.426	0.426	0.425	0.424	0.422	0.420	0.418	0.414	0.411	0.408	0.402	0.398	0.392	0.386	0.381	0.372	0.366	0.358	0.350	0.341	0.332	0.322	0.312	0.301	0.290	0.280	0.268	0.255	0.241	0.228	0.214	0.200	0.186	0.171	0.158	0.142	0.129	0.114	0.100	0.086	0.071	0.059	0.045	0.032	0.020	0.009	-0.002	-0.012	-0.024	-0.032	-0.041	-0.048	-0.055	-0.060	-0.064	-0.066	-0.069	-0.069	-0.069	-0.069	-0.066	-0.061	-0.058	-0.051	-0.044	-0.036	-0.026	-0.016	-0.004	0.008	0.022	0.035	0.051	0.068	0.084	0.100	0.118	0.136	0.155	0.174	0.194	0.212	0.232	0.251	0.271	0.290	0.309	0.328	0.346	0.364	0.381	0.399	0.415	0.432	0.448	0.462	0.475	0.489	0.502	0.512	0.524	0.534	0.542	0.551	0.559	0.565	0.570	0.575	0.580	0.582	0.586	0.589	0.590	0.591	0.592	0.591	0.591	0.590	0.588	0.586	0.584	0.580	0.578	0.574	0.572	0.569	0.565	0.561	0.558	0.552	0.549	0.545	0.540	0.538	0.532	0.528	0.524	0.520	0.516	0.511	0.506	0.501	0.498	0.491	0.488	0.482	0.479	0.474	0.469	0.461	0.456	0.452	0.448	0.441	0.436	0.430	0.424	0.418	0.412	0.406	0.400	0.392	0.386	0.381	0.375	0.369	0.362	0.356	0.352	0.346	0.342	0.338	0.335	0.332	0.330	0.328	0.326	0.325	0.325	0.325	0.326	0.329	0.331	0.334	0.339	0.344	0.350	0.358	0.366	0.374	0.384	0.394	0.405	0.418	0.430	0.444	0.459	0.472	0.489	0.505	0.521	0.539	0.558	0.575	0.594	0.612	0.631	0.651	0.669	0.688	0.706	0.726	0.744	0.762	0.781	0.798	0.816	0.834	0.850	0.866	0.882	0.898	0.911	0.925	0.939	0.951	0.964	0.976	0.988	0.998	1.009	1.019	1.029	1.036	1.045	1.054	1.061	1.069	1.078	1.084	1.092	1.099	1.106	1.112	1.120	1.129	1.136	1.145	1.154	1.162	1.172	1.182	1.194	1.204	1.218	1.229	1.242	1.258	1.272	1.288	1.305	1.322	1.341	1.360	1.381	1.402	1.425	1.449	1.472	1.498	1.524	1.551	1.579	1.606	1.636	1.666	1.698	1.730	1.761	1.796	1.829	1.864	1.899	1.935	1.970	2.006	2.042	2.080	2.116	2.154	2.191	2.230	2.268	2.305	2.342	2.380	2.416	2.452	2.489	2.524	2.559	2.592	2.626	2.660	2.692	2.724	2.754	2.782	2.811	2.839	2.864	2.888	2.910	2.931	2.951	2.970	2.986	3.001	3.015	3.028	3.038	3.045	3.051	3.055	3.058	3.059	3.058	3.055	3.049	3.042	3.034	3.022	3.010	2.995	2.980	2.961	2.942	2.920	2.898	2.872	2.848	2.819	2.790	2.759	2.729	2.695	2.661	2.625	2.590	2.551	2.514	2.476	2.438	2.396	2.356	2.316	2.276	2.235	2.194	2.152	2.112	2.072	2.031	1.992	1.952	1.915	1.876	1.839	1.800	1.764	1.729	1.694	1.660	1.626	1.594	1.562	1.531	1.501	1.472	1.445	1.416	1.389	1.364	1.338	1.312	1.288	1.264	1.240	1.218	1.195	1.172	1.149	1.128	1.105	1.082	1.060	1.038	1.014	0.991	0.968	0.942	0.918	0.892	0.866	0.839	0.810	0.781	0.751	0.720	0.688	0.655	0.620	0.585	0.548	0.510	0.470	0.429	0.388	0.345	0.300	0.254	0.209	0.161	0.112	0.064	0.014	-0.036	-0.089	-0.140	-0.194	-0.246	-0.299	-0.352	-0.406	-0.460	-0.515	-0.568	-0.621	-0.675	-0.728	-0.779	-0.831	-0.882	-0.931	-0.980	-1.028	-1.075	-1.120	-1.164	-1.206	-1.249	-1.289	-1.326	-1.362	-1.399	-1.432	-1.464	-1.494	-1.522	-1.549	-1.575	-1.598	-1.620	-1.641	-1.660	-1.676	-1.692	-1.708	-1.720	-1.731	-1.741	-1.751	-1.759	-1.766	-1.771	-1.776	-1.781	-1.784	-1.786	-1.790	-1.791	-1.792	-1.792	-1.794	-1.795	-1.795	-1.795	-1.795	-1.796	-1.795	-1.796	-1.796	-1.798	-1.799	-1.800	-1.801	-1.802	-1.806	-1.808	-1.810	-1.815	-1.818	-1.821	-1.825	-1.830	-1.834	-1.839	-1.844	-1.849	-1.852	-1.859	-1.862	-1.868	-1.872	-1.876	-1.881	-1.885	-1.889	-1.891	-1.894	-1.898	-1.898	-1.900	-1.900	-1.900	-1.899	-1.898	-1.895	-1.891	-1.888	-1.884	-1.878	-1.871	-1.864	-1.855	-1.846	-1.835	-1.824	-1.811	-1.798	-1.784	-1.768	-1.751	-1.736	-1.719	-1.700	-1.681	-1.662	-1.642	-1.621	-1.602	-1.580	-1.559	-1.536	-1.514	-1.490	-1.468	-1.445	-1.421	-1.398	-1.372	-1.350	-1.326	-1.301	-1.278	-1.254	-1.231	-1.208	-1.184	-1.161	-1.139	-1.116	-1.095	-1.072	-1.052	-1.031	-1.009	-0.989	-0.969	-0.949	-0.929	-0.911	-0.891	-0.872	-0.854	-0.836	-0.819	-0.801	-0.782	-0.765	-0.748	-0.730	-0.714	-0.696	-0.679	-0.661	-0.644	-0.626	-0.609	-0.591	-0.574	-0.555	-0.536	-0.518	-0.498	-0.479	-0.459	-0.440	-0.419	-0.398	-0.376	-0.356	-0.334	-0.311	-0.288	-0.265	-0.241	-0.218	-0.192	-0.168	-0.141	-0.115	-0.089	-0.061	-0.034	-0.005	0.022	0.051	0.080	0.111	0.141	0.171	0.202	0.232	0.264	0.296	0.328	0.360	0.392	0.426	0.459	0.492	0.526	0.560	0.594	0.628	0.662	0.696	0.731	0.765	0.799	0.834	0.868	0.902	0.936	0.969	1.002	1.036	1.069	1.101	1.132	1.164	1.195	1.225	1.255	1.285	1.312	1.341	1.370	1.396	1.421	1.448	1.472	1.496	1.519	1.539	1.560	1.579	1.598	1.614	1.629	1.644	1.658	1.669	1.680	1.690	1.698	1.704	1.710	1.715	1.718	1.720	1.721	1.720	1.719	1.716	1.711	1.708	1.701	1.695	1.686	1.678	1.668	1.656	1.644	1.631	1.618	1.605	1.590	1.575	1.560	1.545	1.529	1.512	1.495	1.479	1.461	1.445	1.428	1.411	1.395	1.379	1.362	1.348	1.331	1.316	1.302	1.289	1.276	1.262	1.250	1.239	1.229	1.218	1.209	1.200	1.191	1.184	1.176	1.170	1.164	1.159	1.154	1.150	1.146	1.142	1.140	1.139	1.136	1.135	1.134	1.132	1.131	1.130	1.130	1.130	1.130	1.129	1.129	1.128	1.126	1.125	1.124	1.121	1.120	1.118	1.115	1.111	1.108	1.104	1.100	1.095	1.090	1.084	1.078	1.071	1.064	1.056	1.049	1.039	1.031	1.021	1.010	1.000	0.989	0.980	0.968	0.956	0.944	0.930	0.918	0.905	0.891	0.878	0.865	0.851	0.838	0.822	0.809	0.795	0.781	0.768	0.754	0.741	0.726	0.714	0.701	0.689	0.676	0.664	0.652	0.641	0.631	0.621	0.611	0.601	0.592	0.585	0.576	0.570	0.562	0.556	0.551	0.545	0.540	0.538	0.534	0.530	0.529	0.526	0.526	0.525	0.526	0.526	0.528	0.530	0.532	0.536	0.539	0.544	0.548	0.552	0.558	0.564	0.569	0.576	0.581	0.588	0.595	0.601	0.609	0.614	0.621	0.628	0.634	0.639	0.645	0.650	0.655	0.659	0.664	0.668	0.670	0.672	0.674	0.675	0.675	0.674	0.672	0.670	0.668	0.664	0.658	0.652	0.645	0.638	0.628	0.618	0.606	0.596	0.582	0.569	0.555	0.539	0.521	0.504	0.485	0.466	0.446	0.425	0.402	0.380	0.356	0.332	0.309	0.284	0.259	0.232	0.208	0.181	0.154	0.129	0.101	0.075	0.048	0.021	-0.006	-0.032	-0.060	-0.086	-0.111	-0.139	-0.164	-0.189	-0.214	-0.238	-0.262	-0.286	-0.309	-0.331	-0.355	-0.378	-0.400	-0.421	-0.442	-0.464	-0.484	-0.504	-0.525	-0.544	-0.564	-0.584	-0.602	-0.621	-0.639	-0.658	-0.676	-0.694	-0.712	-0.731	-0.748	-0.766	-0.784	-0.801	-0.820	-0.838	-0.856	-0.872	-0.890	-0.909	-0.926	-0.944	-0.962	-0.980	-0.999	-1.016	-1.034	-1.054	-1.071	-1.089	-1.106	-1.124	-1.141	-1.158	-1.175	-1.191	-1.206	-1.222	-1.239	-1.254	-1.269	-1.282	-1.295	-1.309	-1.322	-1.335	-1.348	-1.358	-1.369	-1.380	-1.390	-1.401	-1.410	-1.419	-1.428	-1.435	-1.444	-1.451	-1.459	-1.466	-1.474	-1.481	-1.488	-1.494	-1.501	-1.508	-1.515	-1.521	-1.530	-1.538	-1.545	-1.554	-1.562	-1.571	-1.581	-1.591	-1.601	-1.611	-1.624	-1.636	-1.649	-1.661	-1.676	-1.691	-1.708	-1.722	-1.741	-1.759	-1.778	-1.799	-1.819	-1.841	-1.862	-1.885	-1.910	-1.934	-1.961	-1.986	-2.014	-2.041	-2.069	-2.098	-2.128	-2.158	-2.186	-2.219	-2.250	-2.281	-2.314	-2.348	-2.380	-2.414	-2.449	-2.482	-2.519	-2.554	-2.589	-2.625	-2.660	-2.696	-2.732	-2.769	-2.805	-2.842	-2.879	-2.915	-2.952	-2.988	-3.025	-3.061	-3.098	-3.132	-3.169	-3.204	-3.239	-3.272	-3.308	-3.341	-3.374	-3.406	-3.438	-3.470	-3.500	-3.530	-3.559	-3.586	-3.615	-3.641	-3.668	-3.692	-3.718	-3.740	-3.764	-3.786	-3.806	-3.826	-3.845	-3.862	-3.880	-3.896	-3.911	-3.926	-3.939	-3.951	-3.964	-3.974	-3.985	-3.994	-4.003	-4.010	-4.018	-4.025	-4.032	-4.037	-4.044	-4.050	-4.055	-4.060	-4.064	-4.069	-4.072	-4.076	-4.081	-4.085	-4.090	-4.095	-4.099	-4.104	-4.109	-4.114	-4.118	-4.122	-4.128	-4.134	-4.139	-4.144	-4.149	-4.155	-4.159	-4.165	-4.169	-4.174	-4.178	-4.181	-4.186	-4.189	-4.191	-4.192	-4.195	-4.195	-4.195	-4.194	-4.192	-4.190	-4.188	-4.182	-4.178	-4.170	-4.162	-4.155	-4.145	-4.134	-4.122	-4.109	-4.094	-4.079	-4.061	-4.044	-4.025	-4.006	-3.985	-3.964	-3.941	-3.918	-3.894	-3.869	-3.844	-3.819	-3.792	-3.766	-3.740	-3.712	-3.686	-3.660	-3.634	-3.609	-3.582	-3.559	-3.532	-3.510	-3.486	-3.462	-3.441	-3.421	-3.401	-3.381	-3.364	-3.346	-3.331	-3.316	-3.302	-3.290	-3.280	-3.270	-3.261	-3.254	-3.246	-3.240	-3.236	-3.232	-3.229	-3.226	-3.226	-3.225	-3.225	-3.226	-3.228	-3.229	-3.231	-3.232	-3.235	-3.238	-3.239	-3.241	-3.244	-3.245	-3.246	-3.246	-3.248	-3.248	-3.246	-3.244	-3.242	-3.239	-3.235	-3.229	-3.222	-3.215	-3.206	-3.198	-3.188	-3.176	-3.165	-3.151	-3.138	-3.122	-3.106	-3.090	-3.072	-3.054	-3.035	-3.016	-2.996	-2.975	-2.955	-2.934	-2.911	-2.890	-2.868	-2.846	-2.824	-2.801	-2.781	-2.760	-2.739	-2.719	-2.699	-2.680	-2.661	-2.644	-2.628	-2.611	-2.596	-2.580	-2.568	-2.555	-2.542	-2.532	-2.522	-2.515	-2.508	-2.500	-2.495	-2.490	-2.488	-2.486	-2.485	-2.484	-2.485	-2.486	-2.488	-2.491	-2.494	-2.498	-2.502	-2.508	-2.514	-2.519	-2.525	-2.532	-2.538	-2.545	-2.551	-2.559	-2.565	-2.571	-2.578	-2.584	-2.589	-2.595	-2.599	-2.604	-2.606	-2.609	-2.611	-2.614	-2.615	-2.615	-2.616	-2.615	-2.614	-2.611	-2.609	-2.605	-2.601	-2.596	-2.590	-2.584	-2.576	-2.569	-2.561	-2.551	-2.542	-2.532	-2.522	-2.511	-2.500	-2.489	-2.478	-2.465	-2.452	-2.440	-2.428	-2.415	-2.401	-2.389	-2.375	-2.361	-2.348	-2.334	-2.320	-2.308	-2.292	-2.279	-2.265	-2.250	-2.236	-2.222	-2.208	-2.192	-2.179	-2.164	-2.149	-2.134	-2.118	-2.102	-2.086	-2.071	-2.055	-2.039	-2.021	-2.005	-1.988	-1.970	-1.954	-1.935	-1.918	-1.899	-1.881	-1.861	-1.842	-1.824	-1.804	-1.785	-1.765	-1.746	-1.726	-1.708	-1.688	-1.668	-1.649	-1.629	-1.610	-1.590	-1.571	-1.555	-1.536	-1.519	-1.502	-1.485	-1.470	-1.455	-1.440	-1.425	-1.414	-1.401	-1.389	-1.379	-1.369	-1.358	-1.349	-1.342	-1.335	-1.329	-1.324	-1.319	-1.315	-1.314	-1.311	-1.310	-1.310	-1.311	-1.311	-1.312	-1.316	-1.319	-1.321	-1.325	-1.330	-1.334	-1.339	-1.344	-1.349	-1.355	-1.361	-1.368	-1.372	-1.380	-1.386	-1.392	-1.399	-1.406	-1.412	-1.419	-1.424	-1.430	-1.435	-1.442	-1.448	-1.452	-1.458	-1.462	-1.466	-1.471	-1.476	-1.480	-1.485	-1.490	-1.492	-1.498	-1.500	-1.505	-1.509	-1.511	-1.515	-1.519	-1.522	-1.526	-1.530	-1.534	-1.539	-1.542	-1.546	-1.552	-1.556	-1.562	-1.569	-1.575	-1.580	-1.586	-1.594	-1.601	-1.609	-1.618	-1.625	-1.634	-1.644	-1.652	-1.662	-1.672	-1.684	-1.694	-1.706	-1.718	-1.730	-1.741	-1.754	-1.768	-1.780	-1.794	-1.809	-1.821	-1.836	-1.850	-1.865	-1.880	-1.894	-1.910	-1.924	-1.939	-1.954	-1.969	-1.984	-1.999	-2.013	-2.026	-2.041	-2.055	-2.069	-2.082	-2.095	-2.109	-2.121	-2.132	-2.145	-2.156	-2.169	-2.179	-2.190	-2.199	-2.210	-2.219	-2.228	-2.236	-2.245	-2.254	-2.261	-2.268	-2.276	-2.282	-2.289	-2.295	-2.300	-2.306	-2.311	-2.316	-2.321	-2.326	-2.331	-2.338	-2.342	-2.348	-2.352	-2.360	-2.365	-2.371	-2.378	-2.384	-2.392	-2.400	-2.406	-2.415	-2.422	-2.432	-2.442	-2.452	-2.464	-2.476	-2.488	-2.500	-2.514	-2.528	-2.541	-2.558	-2.574	-2.589	-2.606	-2.624	-2.642	-2.661	-2.680	-2.699	-2.719	-2.739	-2.759	-2.780	-2.801	-2.822	-2.844	-2.865	-2.886	-2.909	-2.929	-2.950	-2.971	-2.990	-3.011	-3.031	-3.050	-3.068	-3.086	-3.104	-3.121	-3.138	-3.152	-3.169	-3.182	-3.196	-3.208	-3.220	-3.231	-3.241	-3.250	-3.258	-3.266	-3.271	-3.278	-3.281	-3.286	-3.289	-3.291	-3.294	-3.294	-3.295	-3.295	-3.294	-3.294	-3.291	-3.289	-3.286	-3.284	-3.281	-3.279	-3.275	-3.272	-3.269	-3.266	-3.262	-3.260	-3.259	-3.255	-3.254	-3.251	-3.250	-3.250	-3.249	-3.249	-3.249	-3.250	-3.251	-3.254	-3.256	-3.259	-3.264	-3.268	-3.272	-3.278	-3.284	-3.291	-3.299	-3.308	-3.315	-3.325	-3.334	-3.345	-3.355	-3.366	-3.378	-3.390	-3.402	-3.416	-3.430	-3.444	-3.458	-3.472	-3.486	-3.501	-3.515	-3.530	-3.545	-3.560	-3.575	-3.590	-3.606	-3.621	-3.636	-3.651	-3.666	-3.681	-3.695	-3.709	-3.722	-3.735	-3.748	-3.759	-3.770	-3.780	-3.790	-3.798	-3.805	-3.812	-3.819	-3.824	-3.828	-3.830	-3.832	-3.832	-3.832	-3.831	-3.829	-3.825	-3.819	-3.812	-3.805	-3.795	-3.784	-3.771	-3.759	-3.745	-3.728	-3.710	-3.691	-3.671	-3.650	-3.628	-3.602	-3.578	-3.551	-3.524	-3.494	-3.464	-3.434	-3.401	-3.370	-3.336	-3.301	-3.268	-3.231	-3.196	-3.160	-3.124	-3.086	-3.049	-3.012	-2.975	-2.939	-2.901	-2.865	-2.829	-2.792	-2.758	-2.724	-2.689	-2.656	-2.622	-2.591	-2.561	-2.531	-2.502	-2.475	-2.448	-2.422	-2.400	-2.376	-2.354	-2.334	-2.314	-2.295	-2.279	-2.262	-2.249	-2.234	-2.221	-2.209	-2.199	-2.189	-2.180	-2.172	-2.165	-2.159	-2.152	-2.148	-2.141	-2.138	-2.132	-2.129	-2.125	-2.121	-2.119	-2.115	-2.111	-2.106	-2.102	-2.098	-2.092	-2.086	-2.080	-2.072	-2.065	-2.056	-2.046	-2.038	-2.025	-2.013	-2.000	-1.984	-1.970	-1.952	-1.934	-1.914	-1.892	-1.871	-1.846	-1.822	-1.796	-1.769	-1.741	-1.710	-1.681	-1.648	-1.615	-1.581	-1.546	-1.511	-1.475	-1.439	-1.400	-1.362	-1.324	-1.285	-1.244	-1.205	-1.164	-1.124	-1.084	-1.044	-1.005	-0.965	-0.926	-0.888	-0.850	-0.812	-0.778	-0.741	-0.706	-0.672	-0.641	-0.610	-0.579	-0.551	-0.522	-0.498	-0.472	-0.450	-0.428	-0.408	-0.389	-0.371	-0.358	-0.342	-0.330	-0.319	-0.310	-0.301	-0.296	-0.291	-0.288	-0.285	-0.286	-0.286	-0.288	-0.292	-0.296	-0.301	-0.308	-0.315	-0.324	-0.332	-0.341	-0.351	-0.362	-0.372	-0.384	-0.395	-0.406	-0.418	-0.428	-0.440	-0.451	-0.461	-0.471	-0.480	-0.490	-0.499	-0.506	-0.514	-0.521	-0.526	-0.531	-0.535	-0.539	-0.540	-0.541	-0.541	-0.540	-0.538	-0.535	-0.531	-0.526	-0.521	-0.515	-0.506	-0.498	-0.489	-0.479	-0.468	-0.454	-0.441	-0.429	-0.415	-0.400	-0.384	-0.369	-0.352	-0.335	-0.320	-0.301	-0.284	-0.265	-0.248	-0.229	-0.211	-0.192	-0.172	-0.155	-0.136	-0.119	-0.100	-0.082	-0.066	-0.049	-0.032	-0.016	-0.001	0.014	0.028	0.041	0.054	0.065	0.076	0.086	0.096	0.102	0.111	0.118	0.122	0.126	0.130	0.131	0.134	0.134	0.134	0.131	0.129	0.125	0.120	0.114	0.108	0.100	0.091	0.082	0.071	0.060	0.049	0.036	0.022	0.009	-0.006	-0.022	-0.039	-0.055	-0.072	-0.090	-0.108	-0.126	-0.145	-0.162	-0.181	-0.200	-0.220	-0.238	-0.256	-0.274	-0.292	-0.309	-0.326	-0.344	-0.360	-0.376	-0.392	-0.406	-0.421	-0.435	-0.448	-0.460	-0.471	-0.482	-0.492	-0.502	-0.511	-0.519	-0.526	-0.532	-0.538	-0.544	-0.546	-0.550	-0.552	-0.554	-0.556	-0.558	-0.558	-0.558	-0.558	-0.556	-0.555	-0.554	-0.552	-0.551	-0.548	-0.546	-0.545	-0.544	-0.541	-0.539	-0.539	-0.536	-0.535	-0.535	-0.534	-0.532	-0.532	-0.534	-0.534	-0.534	-0.535	-0.535	-0.538	-0.539	-0.542	-0.545	-0.546	-0.550	-0.554	-0.558	-0.561	-0.566	-0.571	-0.576	-0.581	-0.586	-0.591	-0.596	-0.601	-0.606	-0.611	-0.618	-0.621	-0.626	-0.631	-0.636	-0.640	-0.645	-0.648	-0.651	-0.655	-0.658	-0.660	-0.662	-0.664	-0.668	-0.669	-0.670	-0.669	-0.670	-0.670	-0.669	-0.669	-0.668	-0.665	-0.664	-0.660	-0.659	-0.655	-0.651	-0.648	-0.645	-0.642	-0.638	-0.634	-0.629	-0.624	-0.620	-0.615	-0.610	-0.605	-0.600	-0.595	-0.590	-0.585	-0.579	-0.574	-0.569	-0.562	-0.558	-0.552	-0.546	-0.542	-0.536	-0.530	-0.525	-0.520	-0.515	-0.509	-0.505	-0.499	-0.495	-0.490	-0.485	-0.480	-0.475	-0.471	-0.466	-0.462	-0.459	-0.454	-0.450	-0.446	-0.444	-0.440	-0.438	-0.432	-0.430	-0.429	-0.426	-0.424	-0.421	-0.420	-0.419	-0.416	-0.416	-0.416	-0.416	-0.415	-0.415	-0.416	-0.416	-0.416	-0.416	-0.418	-0.418	-0.420	-0.420	-0.420	-0.422	-0.422	-0.424	-0.425	-0.426	-0.428	-0.428	-0.428	-0.426	-0.426	-0.425	-0.425	-0.422	-0.421	-0.419	-0.415	-0.411	-0.408	-0.402	-0.399	-0.392	-0.385	-0.380	-0.371	-0.365	-0.356	-0.348	-0.338	-0.328	-0.318	-0.305	-0.294	-0.281	-0.269	-0.255	-0.241	-0.228	-0.212	-0.198	-0.182	-0.168	-0.151	-0.135	-0.119	-0.104	-0.088	-0.071	-0.054	-0.038	-0.021	-0.005	0.012	0.029	0.045	0.060	0.076	0.092	0.109	0.124	0.140	0.155	0.171	0.186	0.202	0.216	0.231	0.248	0.262	0.278	0.294	0.309	0.324	0.340	0.355	0.371	0.388	0.405	0.421	0.439	0.456	0.475	0.492	0.512	0.531	0.551	0.572	0.592	0.614	0.636	0.658	0.681	0.704	0.728	0.752	0.776	0.802	0.829	0.855	0.880	0.906	0.934	0.961	0.989	1.016	1.044	1.071	1.099	1.125	1.151	1.178	1.204	1.230	1.255	1.279	1.302	1.325	1.348	1.368	1.388	1.406	1.424	1.440	1.455	1.469	1.481	1.491	1.500	1.509	1.514	1.519	1.521	1.522	1.522	1.520	1.518	1.511	1.504	1.496	1.486	1.474	1.459	1.444	1.428	1.409	1.389	1.369	1.345	1.322	1.298	1.271	1.245	1.218	1.189	1.160	1.130	1.099	1.069	1.038	1.006	0.975	0.944	0.912	0.882	0.851	0.820	0.792	0.762	0.734	0.708	0.680	0.654	0.630	0.606	0.582	0.562	0.542	0.524	0.506	0.491	0.476	0.462	0.451	0.441	0.432	0.426	0.420	0.416	0.414	0.414	0.414	0.415	0.418	0.421	0.426	0.432	0.440	0.448	0.456	0.466	0.476	0.488	0.499	0.510	0.522	0.534	0.546	0.559	0.570	0.581	0.591	0.602	0.612	0.621	0.630	0.638	0.644	0.649	0.651	0.655	0.656	0.656	0.654	0.650	0.646	0.640	0.631	0.621	0.611	0.599	0.584	0.568	0.550	0.531	0.510	0.488	0.464	0.439	0.411	0.382	0.352	0.321	0.290	0.258	0.224	0.189	0.154	0.119	0.082	0.046	0.010	-0.028	-0.064	-0.100	-0.138	-0.172	-0.210	-0.245	-0.279	-0.314	-0.346	-0.379	-0.410	-0.439	-0.469	-0.496	-0.521	-0.546	-0.569	-0.590	-0.610	-0.628	-0.644	-0.659	-0.671	-0.681	-0.691	-0.698	-0.704	-0.706	-0.709	-0.709	-0.708	-0.704	-0.698	-0.691	-0.684	-0.672	-0.661	-0.648	-0.632	-0.618	-0.599	-0.580	-0.560	-0.540	-0.518	-0.495	-0.472	-0.448	-0.422	-0.396	-0.369	-0.342	-0.316	-0.286	-0.259	-0.231	-0.202	-0.172	-0.144	-0.115	-0.086	-0.058	-0.029	0.000	0.029	0.058	0.085	0.112	0.141	0.168	0.195	0.222	0.249	0.274	0.299	0.324	0.348	0.371	0.395	0.418	0.439	0.460	0.482	0.502	0.521	0.541	0.560	0.578	0.595	0.611	0.628	0.644	0.658	0.672	0.684	0.698	0.708	0.719	0.729	0.738	0.748	0.754	0.761	0.768	0.772	0.776	0.780	0.782	0.785	0.786	0.788	0.788	0.788	0.785	0.784	0.781	0.779	0.775	0.771	0.765	0.760	0.755	0.749	0.741	0.735	0.726	0.719	0.711	0.704	0.695	0.688	0.679	0.670	0.661	0.652	0.642	0.634	0.624	0.615	0.605	0.595	0.586	0.578	0.568	0.558	0.548	0.539	0.529	0.519	0.510	0.500	0.489	0.480	0.469	0.459	0.448	0.435	0.425	0.412	0.400	0.388	0.375	0.362	0.349	0.334	0.320	0.305	0.289	0.272	0.255	0.239	0.220	0.201	0.182	0.162	0.141	0.121	0.101	0.079	0.056	0.032	0.010	-0.014	-0.038	-0.061	-0.085	-0.110	-0.135	-0.160	-0.185	-0.210	-0.235	-0.259	-0.284	-0.308	-0.332	-0.355	-0.378	-0.400	-0.421	-0.442	-0.464	-0.482	-0.502	-0.520	-0.536	-0.552	-0.566	-0.581	-0.592	-0.605	-0.614	-0.624	-0.630	-0.636	-0.641	-0.644	-0.645	-0.646	-0.646	-0.644	-0.639	-0.635	-0.629	-0.621	-0.612	-0.601	-0.591	-0.579	-0.565	-0.550	-0.535	-0.520	-0.501	-0.484	-0.464	-0.445	-0.425	-0.404	-0.382	-0.362	-0.340	-0.316	-0.294	-0.271	-0.248	-0.226	-0.202	-0.179	-0.158	-0.135	-0.114	-0.092	-0.072	-0.051	-0.031	-0.014	0.005	0.022	0.039	0.055	0.070	0.084	0.098	0.109	0.120	0.130	0.139	0.148	0.154	0.160	0.165	0.169	0.170	0.171	0.172	0.172	0.170	0.168	0.164	0.160	0.154	0.148	0.141	0.132	0.125	0.116	0.106	0.096	0.086	0.075	0.065	0.052	0.041	0.030	0.018	0.008	-0.004	-0.015	-0.026	-0.036	-0.046	-0.056	-0.065	-0.074	-0.082	-0.089	-0.095	-0.100	-0.105	-0.109	-0.111	-0.114	-0.115	-0.115	-0.115	-0.112	-0.111	-0.106	-0.104	-0.098	-0.091	-0.084	-0.075	-0.066	-0.056	-0.045	-0.034	-0.021	-0.009	0.005	0.019	0.034	0.049	0.065	0.081	0.098	0.115	0.131	0.149	0.166	0.182	0.201	0.219	0.236	0.252	0.270	0.286	0.301	0.316	0.331	0.346	0.360	0.372	0.385	0.396	0.406	0.416	0.425	0.431	0.439	0.444	0.448	0.451	0.454	0.455	0.455	0.455	0.452	0.450	0.446	0.441	0.435	0.428	0.420	0.410	0.400	0.390	0.378	0.365	0.351	0.338	0.321	0.306	0.290	0.272	0.255	0.239	0.220	0.202	0.185	0.166	0.148	0.129	0.111	0.092	0.076	0.059	0.042	0.026	0.010	-0.005	-0.020	-0.031	-0.045	-0.056	-0.068	-0.078	-0.086	-0.094	-0.100	-0.106	-0.111	-0.115	-0.118	-0.119	-0.118	-0.116	-0.114	-0.111	-0.108	-0.101	-0.095	-0.088	-0.080	-0.070	-0.060	-0.049	-0.039	-0.026	-0.014	-0.001	0.012	0.026	0.040	0.054	0.068	0.082	0.096	0.111	0.124	0.138	0.151	0.162	0.175	0.185	0.196	0.206	0.216	0.224	0.231	0.238	0.242	0.248	0.250	0.252	0.254	0.255	0.254	0.251	0.248	0.244	0.239	0.231	0.224	0.215	0.206	0.196	0.185	0.172	0.160	0.146	0.132	0.118	0.102	0.088	0.071	0.055	0.038	0.021	0.004	-0.012	-0.029	-0.045	-0.061	-0.076	-0.092	-0.106	-0.121	-0.134	-0.145	-0.158	-0.168	-0.176	-0.184	-0.191	-0.196	-0.200	-0.202	-0.204	-0.204	-0.201	-0.199	-0.194	-0.188	-0.180	-0.170	-0.160	-0.148	-0.132	-0.118	-0.100	-0.082	-0.061	-0.040	-0.019	0.006	0.031	0.058	0.085	0.112	0.142	0.174	0.205	0.236	0.270	0.301	0.335	0.369	0.402	0.436	0.470	0.504	0.538	0.570	0.601	0.634	0.666	0.698	0.728	0.756	0.784	0.811	0.838	0.862	0.886	0.909	0.931	0.950	0.969	0.985	1.001	1.015	1.028	1.039	1.049	1.056	1.061	1.066	1.069	1.071	1.071	1.071	1.068	1.064	1.059	1.052	1.044	1.036	1.025	1.015	1.002	0.990	0.976	0.961	0.945	0.930	0.912	0.896	0.879	0.860	0.841	0.822	0.802	0.782	0.762	0.744	0.722	0.702	0.682	0.662	0.642	0.622	0.602	0.584	0.564	0.545	0.525	0.507	0.489	0.471	0.455	0.438	0.420	0.402	0.388	0.371	0.356	0.342	0.328	0.314	0.301	0.289	0.276	0.265	0.254	0.242	0.232	0.224	0.214	0.206	0.200	0.192	0.186	0.180	0.175	0.171	0.168	0.164	0.161	0.159	0.158	0.156	0.156	0.158	0.158	0.160	0.161	0.166	0.169	0.172	0.178	0.184	0.190	0.198	0.204	0.212	0.221	0.231	0.240	0.250	0.260	0.271	0.282	0.294	0.306	0.318	0.330	0.342	0.355	0.368	0.380	0.392	0.405	0.419	0.430	0.442	0.455	0.466	0.479	0.489	0.500	0.511	0.521	0.530	0.541	0.550	0.560	0.568	0.575	0.582	0.591	0.598	0.604	0.609	0.615	0.620	0.624	0.629	0.631	0.634	0.636	0.639	0.641	0.642	0.642	0.644	0.645	0.645	0.646	0.646	0.645	0.645	0.645	0.642	0.642	0.641	0.640	0.639	0.639	0.636	0.635	0.634	0.632	0.631	0.629	0.629	0.628	0.625	0.624	0.621	0.620	0.618	0.616	0.614	0.610	0.609	0.605	0.602	0.599	0.595	0.590	0.586	0.580	0.575	0.569	0.562	0.556	0.550	0.544	0.536	0.529	0.520	0.510	0.501	0.491	0.481	0.471	0.460	0.449	0.438	0.425	0.414	0.401	0.390	0.376	0.365	0.352	0.341	0.330	0.318	0.306	0.295	0.284	0.274	0.265	0.255	0.246	0.238	0.230	0.224	0.219	0.214	0.210	0.206	0.205	0.205	0.205	0.206	0.209	0.211	0.216	0.222	0.230	0.238	0.246	0.256	0.268	0.279	0.291	0.305	0.318	0.332	0.348	0.364	0.380	0.398	0.414	0.431	0.449	0.466	0.485	0.502	0.519	0.536	0.554	0.570	0.586	0.601	0.618	0.631	0.646	0.659	0.672	0.684	0.696	0.706	0.716	0.724	0.732	0.740	0.746	0.752	0.758	0.761	0.765	0.768	0.769	0.771	0.772	0.772	0.772	0.772	0.772	0.771	0.770	0.768	0.766	0.764	0.761	0.760	0.759	0.756	0.755	0.754	0.752	0.751	0.750	0.750	0.749	0.749	0.749	0.750	0.750	0.751	0.752	0.755	0.756	0.758	0.760	0.761	0.762	0.766	0.769	0.771	0.774	0.776	0.779	0.782	0.785	0.788	0.790	0.792	0.796	0.799	0.801	0.804	0.805	0.808	0.809	0.810	0.811	0.811	0.812	0.812	0.814	0.814	0.814	0.815	0.815	0.816	0.818	0.819	0.820	0.821	0.822	0.825	0.828	0.830	0.832	0.835	0.839	0.842	0.848	0.852	0.858	0.864	0.871	0.879	0.885	0.894	0.902	0.911	0.922	0.932	0.944	0.956	0.968	0.980	0.994	1.009	1.022	1.036	1.052	1.066	1.082	1.098	1.114	1.130	1.145	1.162	1.179	1.194	1.211	1.228	1.244	1.259	1.275	1.291	1.306	1.321	1.336	1.350	1.366	1.379	1.392	1.405	1.419	1.431	1.442	1.455	1.466	1.478	1.489	1.499	1.508	1.518	1.528	1.536	1.546	1.555	1.562	1.571	1.580	1.588	1.595	1.604	1.611	1.619	1.626	1.635	1.642	1.651	1.660	1.669	1.678	1.686	1.696	1.706	1.716	1.726	1.736	1.749	1.760	1.771	1.785	1.799	1.812	1.828	1.842	1.859	1.875	1.892	1.910	1.929	1.948	1.968	1.989	2.010	2.031	2.055	2.078	2.102	2.126	2.152	2.178	2.204	2.231	2.259	2.286	2.314	2.344	2.372	2.402	2.432	2.461	2.491	2.522	2.552	2.582	2.612	2.642	2.672	2.702	2.732	2.760	2.789	2.818	2.844	2.870	2.896	2.920	2.944	2.966	2.988	3.008	3.026	3.044	3.060	3.076	3.089	3.100	3.110	3.119	3.125	3.130	3.134	3.135	3.134	3.131	3.128	3.121	3.114	3.105	3.094	3.081	3.066	3.050	3.032	3.014	2.992	2.970	2.946	2.920	2.892	2.866	2.836	2.806	2.774	2.742	2.710	2.676	2.642	2.608	2.572	2.538	2.501	2.465	2.430	2.394	2.359	2.322	2.288	2.252	2.218	2.184	2.151	2.118	2.085	2.054	2.024	1.992	1.964	1.934	1.905	1.879	1.852	1.826	1.800	1.775	1.752	1.728	1.705	1.682	1.660	1.638	1.618	1.596	1.575	1.554	1.534	1.514	1.491	1.470	1.449	1.428	1.405	1.381	1.358	1.334	1.309	1.281	1.255	1.228	1.199	1.169	1.139	1.105	1.072	1.038	1.001	0.964	0.925	0.885	0.844	0.800	0.756	0.710	0.664	0.615	0.566	0.516	0.464	0.412	0.360	0.305	0.250	0.195	0.140	0.084	0.026	-0.030	-0.088	-0.145	-0.201	-0.260	-0.316	-0.374	-0.430	-0.485	-0.540	-0.594	-0.648	-0.701	-0.752	-0.802	-0.851	-0.900	-0.946	-0.992	-1.036	-1.078	-1.118	-1.156	-1.195	-1.229	-1.262	-1.295	-1.325	-1.354	-1.380	-1.405	-1.429	-1.450	-1.470	-1.488	-1.505	-1.520	-1.534	-1.545	-1.556	-1.565	-1.571	-1.579	-1.585	-1.588	-1.591	-1.594	-1.595	-1.595	-1.595	-1.594	-1.591	-1.590	-1.588	-1.584	-1.581	-1.578	-1.572	-1.569	-1.564	-1.560	-1.556	-1.551	-1.548	-1.542	-1.539	-1.535	-1.531	-1.528	-1.524	-1.520	-1.518	-1.514	-1.511	-1.509	-1.506	-1.502	-1.499	-1.496	-1.495	-1.491	-1.489	-1.485	-1.484	-1.480	-1.478	-1.475	-1.470	-1.466	-1.462	-1.459	-1.452	-1.449	-1.441	-1.436	-1.430	-1.424	-1.415	-1.408	-1.400	-1.391	-1.381	-1.371	-1.360	-1.350	-1.338	-1.325	-1.312	-1.299	-1.285	-1.271	-1.256	-1.241	-1.226	-1.211	-1.195	-1.179	-1.162	-1.146	-1.130	-1.112	-1.096	-1.080	-1.064	-1.046	-1.030	-1.014	-0.998	-0.982	-0.966	-0.950	-0.935	-0.920	-0.905	-0.891	-0.878	-0.862	-0.850	-0.838	-0.825	-0.814	-0.801	-0.791	-0.780	-0.770	-0.760	-0.750	-0.741	-0.731	-0.724	-0.715	-0.706	-0.698	-0.690	-0.681	-0.674	-0.666	-0.658	-0.649	-0.640	-0.631	-0.622	-0.612	-0.602	-0.592	-0.581	-0.571	-0.559	-0.548	-0.534	-0.520	-0.507	-0.492	-0.476	-0.460	-0.444	-0.426	-0.408	-0.388	-0.369	-0.348	-0.326	-0.304	-0.281	-0.256	-0.231	-0.205	-0.178	-0.151	-0.122	-0.094	-0.064	-0.034	-0.001	0.030	0.062	0.095	0.129	0.164	0.198	0.232	0.268	0.304	0.340	0.378	0.415	0.452	0.490	0.529	0.568	0.604	0.642	0.681	0.720	0.759	0.798	0.836	0.874	0.912	0.950	0.988	1.025	1.062	1.100	1.135	1.171	1.206	1.240	1.274	1.306	1.339	1.370	1.401	1.431	1.460	1.489	1.515	1.542	1.568	1.591	1.615	1.636	1.659	1.678	1.696	1.712	1.728	1.742	1.755	1.766	1.778	1.786	1.792	1.800	1.805	1.809	1.810	1.811	1.811	1.809	1.805	1.801	1.796	1.790	1.781	1.772	1.764	1.752	1.741	1.729	1.716	1.701	1.686	1.670	1.654	1.639	1.621	1.602	1.585	1.568	1.549	1.530	1.511	1.492	1.474	1.455	1.438	1.419	1.401	1.384	1.368	1.350	1.334	1.319	1.304	1.289	1.276	1.262	1.250	1.240	1.228	1.218	1.209	1.199	1.190	1.182	1.175	1.169	1.161	1.156	1.152	1.146	1.142	1.140	1.136	1.134	1.131	1.130	1.128	1.126	1.124	1.122	1.121	1.120	1.119	1.119	1.116	1.115	1.112	1.111	1.110	1.106	1.104	1.101	1.096	1.092	1.089	1.085	1.079	1.074	1.069	1.061	1.055	1.049	1.041	1.032	1.025	1.018	1.008	1.000	0.991	0.981	0.971	0.961	0.951	0.940	0.930	0.919	0.908	0.896	0.885	0.874	0.861	0.850	0.839	0.828	0.816	0.805	0.794	0.782	0.771	0.760	0.749	0.739	0.729	0.718	0.709	0.699	0.689	0.680	0.671	0.662	0.654	0.646	0.639	0.630	0.624	0.616	0.611	0.605	0.599	0.592	0.588	0.584	0.578	0.574	0.570	0.566	0.564	0.561	0.559	0.558	0.556	0.555	0.555	0.555	0.555	0.555	0.556	0.559	0.560	0.562	0.565	0.568	0.571	0.574	0.578	0.581	0.586	0.590	0.594	0.598	0.602	0.606	0.611	0.616	0.620	0.624	0.629	0.631	0.635	0.639	0.641	0.645	0.646	0.649	0.650	0.650	0.651	0.650	0.649	0.648	0.645	0.641	0.636	0.631	0.626	0.619	0.611	0.602	0.594	0.584	0.571	0.560	0.546	0.531	0.516	0.500	0.484	0.465	0.446	0.428	0.406	0.385	0.362	0.340	0.318	0.295	0.270	0.246	0.220	0.195	0.170	0.142	0.116	0.090	0.062	0.036	0.010	-0.016	-0.042	-0.069	-0.095	-0.120	-0.146	-0.171	-0.195	-0.220	-0.244	-0.268	-0.291	-0.315	-0.338	-0.360	-0.381	-0.402	-0.425	-0.445	-0.464	-0.485	-0.504	-0.524	-0.542	-0.560	-0.579	-0.596	-0.614	-0.631	-0.648	-0.664	-0.681	-0.698	-0.714	-0.730	-0.746	-0.761	-0.778	-0.794	-0.809	-0.824	-0.839	-0.854	-0.870	-0.885	-0.900	-0.916	-0.931	-0.946	-0.960	-0.975	-0.989	-1.002	-1.016	-1.030	-1.042	-1.055	-1.068	-1.080	-1.092	-1.102	-1.114	-1.124	-1.134	-1.142	-1.152	-1.161	-1.168	-1.175	-1.182	-1.189	-1.195	-1.201	-1.205	-1.210	-1.214	-1.218	-1.221	-1.225	-1.228	-1.230	-1.232	-1.235	-1.236	-1.239	-1.242	-1.244	-1.246	-1.249	-1.251	-1.255	-1.259	-1.262	-1.266	-1.272	-1.278	-1.284	-1.291	-1.300	-1.308	-1.318	-1.329	-1.340	-1.352	-1.366	-1.382	-1.398	-1.415	-1.434	-1.452	-1.474	-1.495	-1.519	-1.542	-1.569	-1.595	-1.622	-1.651	-1.681	-1.712	-1.742	-1.775	-1.809	-1.844	-1.879	-1.914	-1.950	-1.988	-2.025	-2.064	-2.104	-2.142	-2.182	-2.222	-2.264	-2.305	-2.345	-2.386	-2.429	-2.470	-2.511	-2.552	-2.594	-2.635	-2.676	-2.716	-2.758	-2.798	-2.838	-2.876	-2.916	-2.954	-2.992	-3.030	-3.068	-3.104	-3.139	-3.175	-3.209	-3.242	-3.276	-3.308	-3.341	-3.371	-3.401	-3.430	-3.459	-3.488	-3.514	-3.540	-3.565	-3.590	-3.614	-3.636	-3.659	-3.680	-3.700	-3.720	-3.739	-3.758	-3.775	-3.791	-3.808	-3.822	-3.838	-3.851	-3.865	-3.878	-3.889	-3.900	-3.911	-3.922	-3.932	-3.941	-3.951	-3.959	-3.968	-3.976	-3.982	-3.990	-3.996	-4.004	-4.011	-4.016	-4.022	-4.029	-4.034	-4.039	-4.045	-4.049	-4.054	-4.059	-4.064	-4.068	-4.071	-4.075	-4.079	-4.081	-4.085	-4.088	-4.090	-4.091	-4.093	-4.093	-4.094	-4.094	-4.093	-4.091	-4.090	-4.086	-4.084	-4.080	-4.076	-4.071	-4.065	-4.059	-4.051	-4.044	-4.035	-4.025	-4.015	-4.005	-3.992	-3.980	-3.966	-3.952	-3.938	-3.924	-3.908	-3.890	-3.874	-3.856	-3.839	-3.821	-3.801	-3.782	-3.764	-3.744	-3.724	-3.705	-3.685	-3.668	-3.648	-3.629	-3.610	-3.594	-3.575	-3.558	-3.541	-3.525	-3.510	-3.494	-3.480	-3.466	-3.454	-3.440	-3.430	-3.418	-3.408	-3.399	-3.390	-3.382	-3.375	-3.369	-3.364	-3.359	-3.354	-3.351	-3.348	-3.346	-3.345	-3.344	-3.342	-3.342	-3.342	-3.341	-3.342	-3.342	-3.342	-3.342	-3.342	-3.342	-3.342	-3.340	-3.340	-3.339	-3.336	-3.334	-3.331	-3.328	-3.324	-3.318	-3.312	-3.305	-3.296	-3.289	-3.279	-3.268	-3.256	-3.244	-3.231	-3.218	-3.204	-3.188	-3.170	-3.154	-3.135	-3.116	-3.096	-3.075	-3.054	-3.032	-3.010	-2.988	-2.964	-2.940	-2.918	-2.892	-2.869	-2.845	-2.820	-2.796	-2.772	-2.749	-2.725	-2.702	-2.680	-2.658	-2.636	-2.615	-2.595	-2.575	-2.555	-2.536	-2.520	-2.502	-2.486	-2.470	-2.455	-2.442	-2.430	-2.418	-2.406	-2.396	-2.388	-2.379	-2.371	-2.365	-2.359	-2.352	-2.348	-2.345	-2.340	-2.338	-2.336	-2.334	-2.332	-2.331	-2.330	-2.331	-2.330	-2.330	-2.330	-2.331	-2.332	-2.331	-2.332	-2.334	-2.334	-2.335	-2.335	-2.335	-2.335	-2.334	-2.334	-2.332	-2.331	-2.330	-2.328	-2.325	-2.322	-2.320	-2.316	-2.312	-2.309	-2.304	-2.300	-2.294	-2.289	-2.282	-2.275	-2.269	-2.262	-2.255	-2.248	-2.240	-2.231	-2.222	-2.215	-2.208	-2.198	-2.189	-2.180	-2.171	-2.161	-2.151	-2.142	-2.134	-2.122	-2.112	-2.101	-2.090	-2.079	-2.066	-2.055	-2.044	-2.031	-2.018	-2.005	-1.991	-1.978	-1.964	-1.950	-1.934	-1.920	-1.904	-1.886	-1.870	-1.852	-1.835	-1.815	-1.796	-1.778	-1.758	-1.738	-1.716	-1.696	-1.674	-1.651	-1.629	-1.606	-1.584	-1.560	-1.536	-1.512	-1.488	-1.465	-1.440	-1.418	-1.392	-1.369	-1.346	-1.322	-1.299	-1.276	-1.254	-1.231	-1.211	-1.190	-1.169	-1.150	-1.131	-1.112	-1.096	-1.079	-1.064	-1.049	-1.034	-1.020	-1.009	-0.996	-0.985	-0.976	-0.968	-0.959	-0.952	-0.948	-0.942	-0.940	-0.936	-0.934	-0.934	-0.932	-0.934	-0.935	-0.936	-0.940	-0.942	-0.946	-0.950	-0.955	-0.960	-0.965	-0.971	-0.979	-0.985	-0.992	-1.000	-1.008	-1.016	-1.022	-1.031	-1.040	-1.049	-1.058	-1.066	-1.076	-1.084	-1.094	-1.102	-1.112	-1.122	-1.132	-1.140	-1.150	-1.160	-1.171	-1.181	-1.191	-1.202	-1.212	-1.224	-1.234	-1.245	-1.256	-1.269	-1.280	-1.291	-1.304	-1.316	-1.329	-1.342	-1.355	-1.369	-1.382	-1.396	-1.411	-1.426	-1.441	-1.456	-1.472	-1.488	-1.505	-1.520	-1.538	-1.552	-1.570	-1.586	-1.604	-1.621	-1.639	-1.656	-1.674	-1.692	-1.709	-1.726	-1.745	-1.762	-1.780	-1.798	-1.815	-1.832	-1.850	-1.866	-1.882	-1.900	-1.916	-1.932	-1.948	-1.964	-1.979	-1.992	-2.007	-2.021	-2.034	-2.046	-2.060	-2.071	-2.082	-2.094	-2.105	-2.115	-2.125	-2.134	-2.141	-2.150	-2.156	-2.164	-2.170	-2.176	-2.181	-2.188	-2.191	-2.196	-2.200	-2.204	-2.206	-2.210	-2.212	-2.215	-2.218	-2.219	-2.220	-2.222	-2.222	-2.225	-2.226	-2.228	-2.229	-2.230	-2.234	-2.236	-2.239	-2.242	-2.246	-2.251	-2.255	-2.260	-2.265	-2.271	-2.279	-2.286	-2.295	-2.302	-2.314	-2.324	-2.336	-2.348	-2.361	-2.375	-2.389	-2.405	-2.421	-2.438	-2.456	-2.475	-2.495	-2.514	-2.535	-2.556	-2.578	-2.600	-2.622	-2.645	-2.669	-2.692	-2.716	-2.740	-2.764	-2.789	-2.811	-2.835	-2.859	-2.881	-2.904	-2.925	-2.946	-2.968	-2.989	-3.008	-3.026	-3.044	-3.061	-3.078	-3.092	-3.108	-3.120	-3.134	-3.145	-3.156	-3.164	-3.172	-3.180	-3.185	-3.190	-3.195	-3.199	-3.200	-3.200	-3.201	-3.200	-3.199	-3.198	-3.195	-3.191	-3.186	-3.181	-3.176	-3.172	-3.166	-3.160	-3.154	-3.149	-3.142	-3.138	-3.132	-3.128	-3.121	-3.116	-3.112	-3.109	-3.105	-3.102	-3.101	-3.099	-3.099	-3.099	-3.100	-3.101	-3.105	-3.108	-3.112	-3.118	-3.124	-3.131	-3.140	-3.149	-3.159	-3.169	-3.180	-3.192	-3.206	-3.220	-3.235	-3.251	-3.269	-3.286	-3.305	-3.322	-3.341	-3.362	-3.381	-3.402	-3.425	-3.445	-3.466	-3.488	-3.509	-3.530	-3.552	-3.572	-3.596	-3.616	-3.638	-3.659	-3.679	-3.699	-3.718	-3.735	-3.754	-3.770	-3.788	-3.802	-3.816	-3.829	-3.841	-3.852	-3.861	-3.870	-3.876	-3.882	-3.886	-3.889	-3.890	-3.889	-3.889	-3.884	-3.880	-3.874	-3.865	-3.856	-3.845	-3.834	-3.818	-3.802	-3.786	-3.766	-3.746	-3.725	-3.701	-3.678	-3.651	-3.624	-3.595	-3.565	-3.535	-3.502	-3.469	-3.435	-3.401	-3.366	-3.330	-3.294	-3.258	-3.220	-3.182	-3.145	-3.105	-3.068	-3.030	-2.991	-2.955	-2.918	-2.881	-2.844	-2.808	-2.772	-2.738	-2.702	-2.670	-2.638	-2.606	-2.576	-2.548	-2.519	-2.492	-2.466	-2.442	-2.419	-2.396	-2.376	-2.356	-2.338	-2.320	-2.305	-2.289	-2.275	-2.262	-2.251	-2.241	-2.231	-2.222	-2.215	-2.208	-2.201	-2.196	-2.191	-2.186	-2.182	-2.179	-2.175	-2.172	-2.170	-2.166	-2.164	-2.161	-2.159	-2.156	-2.152	-2.149	-2.146	-2.140	-2.136	-2.130	-2.124	-2.118	-2.110	-2.101	-2.092	-2.082	-2.072	-2.060	-2.047	-2.034	-2.019	-2.004	-1.986	-1.969	-1.950	-1.930	-1.908	-1.885	-1.861	-1.836	-1.810	-1.784	-1.756	-1.729	-1.699	-1.669	-1.638	-1.606	-1.572	-1.540	-1.506	-1.471	-1.436	-1.401	-1.365	-1.330	-1.291	-1.255	-1.219	-1.181	-1.145	-1.108	-1.071	-1.035	-0.999	-0.964	-0.929	-0.894	-0.860	-0.826	-0.794	-0.762	-0.732	-0.702	-0.674	-0.645	-0.619	-0.592	-0.568	-0.544	-0.521	-0.500	-0.480	-0.461	-0.444	-0.428	-0.412	-0.399	-0.386	-0.376	-0.368	-0.359	-0.350	-0.345	-0.340	-0.338	-0.334	-0.332	-0.332	-0.334	-0.335	-0.338	-0.341	-0.345	-0.350	-0.355	-0.361	-0.368	-0.374	-0.381	-0.389	-0.396	-0.405	-0.412	-0.421	-0.429	-0.438	-0.444	-0.451	-0.459	-0.465	-0.471	-0.478	-0.482	-0.488	-0.492	-0.496	-0.499	-0.501	-0.502	-0.504	-0.504	-0.502	-0.501	-0.500	-0.496	-0.494	-0.489	-0.482	-0.478	-0.470	-0.462	-0.454	-0.445	-0.435	-0.425	-0.412	-0.401	-0.388	-0.376	-0.361	-0.348	-0.332	-0.318	-0.302	-0.285	-0.269	-0.252	-0.235	-0.218	-0.199	-0.182	-0.165	-0.148	-0.130	-0.112	-0.096	-0.079	-0.061	-0.045	-0.030	-0.015	0.000	0.015	0.028	0.040	0.052	0.065	0.076	0.085	0.095	0.104	0.111	0.118	0.122	0.128	0.132	0.135	0.136	0.136	0.135	0.134	0.131	0.128	0.122	0.116	0.110	0.101	0.092	0.084	0.072	0.060	0.048	0.034	0.020	0.004	-0.011	-0.029	-0.046	-0.064	-0.082	-0.102	-0.121	-0.141	-0.160	-0.180	-0.200	-0.221	-0.241	-0.262	-0.281	-0.302	-0.322	-0.341	-0.361	-0.380	-0.399	-0.416	-0.434	-0.451	-0.468	-0.482	-0.498	-0.511	-0.525	-0.539	-0.551	-0.562	-0.572	-0.581	-0.590	-0.599	-0.606	-0.612	-0.619	-0.624	-0.630	-0.634	-0.638	-0.640	-0.644	-0.646	-0.648	-0.650	-0.651	-0.652	-0.654	-0.655	-0.656	-0.658	-0.658	-0.660	-0.660	-0.661	-0.664	-0.665	-0.666	-0.668	-0.671	-0.672	-0.676	-0.679	-0.682	-0.688	-0.690	-0.695	-0.700	-0.705	-0.710	-0.715	-0.720	-0.728	-0.732	-0.739	-0.746	-0.752	-0.759	-0.765	-0.771	-0.778	-0.785	-0.791	-0.798	-0.804	-0.809	-0.814	-0.820	-0.824	-0.829	-0.832	-0.836	-0.839	-0.842	-0.844	-0.846	-0.848	-0.848	-0.848	-0.848	-0.846	-0.845	-0.844	-0.840	-0.838	-0.834	-0.830	-0.826	-0.821	-0.816	-0.810	-0.804	-0.799	-0.792	-0.785	-0.779	-0.771	-0.765	-0.756	-0.749	-0.741	-0.734	-0.726	-0.719	-0.710	-0.701	-0.692	-0.686	-0.678	-0.669	-0.661	-0.654	-0.646	-0.639	-0.631	-0.624	-0.616	-0.609	-0.602	-0.596	-0.589	-0.582	-0.576	-0.570	-0.564	-0.558	-0.551	-0.548	-0.542	-0.536	-0.531	-0.528	-0.521	-0.516	-0.514	-0.509	-0.505	-0.501	-0.498	-0.494	-0.491	-0.488	-0.485	-0.482	-0.479	-0.476	-0.474	-0.471	-0.470	-0.469	-0.466	-0.465	-0.464	-0.461	-0.461	-0.460	-0.458	-0.458	-0.456	-0.455	-0.454	-0.452	-0.451	-0.450	-0.449	-0.446	-0.446	-0.444	-0.442	-0.440	-0.438	-0.434	-0.430	-0.428	-0.422	-0.420	-0.414	-0.410	-0.404	-0.398	-0.391	-0.384	-0.378	-0.369	-0.361	-0.352	-0.344	-0.334	-0.324	-0.314	-0.301	-0.291	-0.278	-0.266	-0.254	-0.240	-0.226	-0.212	-0.198	-0.184	-0.169	-0.154	-0.139	-0.122	-0.108	-0.091	-0.076	-0.059	-0.042	-0.028	-0.011	0.005	0.022	0.039	0.055	0.070	0.086	0.102	0.120	0.136	0.152	0.169	0.185	0.201	0.216	0.232	0.249	0.265	0.281	0.299	0.315	0.331	0.349	0.365	0.384	0.401	0.419	0.438	0.456	0.475	0.494	0.512	0.532	0.552	0.574	0.594	0.616	0.638	0.660	0.682	0.706	0.730	0.754	0.779	0.802	0.828	0.855	0.880	0.906	0.935	0.961	0.989	1.018	1.046	1.074	1.102	1.130	1.159	1.186	1.214	1.242	1.270	1.296	1.322	1.349	1.375	1.399	1.422	1.446	1.468	1.489	1.510	1.529	1.546	1.562	1.579	1.592	1.605	1.616	1.626	1.635	1.642	1.648	1.651	1.654	1.655	1.654	1.651	1.646	1.641	1.634	1.625	1.615	1.602	1.589	1.574	1.559	1.541	1.522	1.502	1.481	1.460	1.436	1.414	1.389	1.364	1.339	1.312	1.286	1.260	1.234	1.208	1.180	1.154	1.129	1.104	1.079	1.055	1.031	1.008	0.988	0.966	0.946	0.926	0.910	0.894	0.879	0.865	0.854	0.842	0.832	0.825	0.819	0.814	0.811	0.810	0.809	0.811	0.814	0.819	0.824	0.831	0.839	0.849	0.858	0.869	0.881	0.895	0.908	0.921	0.936	0.951	0.966	0.981	0.996	1.011	1.026	1.041	1.055	1.069	1.081	1.092	1.102	1.112	1.120	1.128	1.132	1.136	1.140	1.140	1.138	1.135	1.130	1.122	1.114	1.101	1.090	1.074	1.056	1.038	1.016	0.992	0.969	0.940	0.911	0.880	0.848	0.812	0.776	0.739	0.700	0.660	0.618	0.575	0.531	0.488	0.441	0.396	0.350	0.304	0.259	0.211	0.165	0.119	0.074	0.028	-0.018	-0.061	-0.105	-0.146	-0.188	-0.226	-0.264	-0.301	-0.335	-0.370	-0.401	-0.430	-0.458	-0.484	-0.507	-0.530	-0.549	-0.566	-0.582	-0.596	-0.606	-0.615	-0.622	-0.628	-0.629	-0.630	-0.628	-0.625	-0.619	-0.611	-0.602	-0.590	-0.578	-0.561	-0.545	-0.528	-0.507	-0.486	-0.464	-0.440	-0.415	-0.389	-0.361	-0.334	-0.305	-0.274	-0.244	-0.212	-0.181	-0.149	-0.115	-0.082	-0.050	-0.015	0.019	0.052	0.088	0.121	0.155	0.190	0.224	0.258	0.291	0.325	0.358	0.390	0.424	0.455	0.488	0.519	0.549	0.579	0.608	0.636	0.664	0.690	0.716	0.742	0.768	0.791	0.815	0.838	0.859	0.878	0.898	0.916	0.934	0.949	0.964	0.979	0.991	1.002	1.012	1.021	1.030	1.035	1.041	1.045	1.048	1.049	1.049	1.048	1.045	1.041	1.038	1.031	1.025	1.016	1.008	0.998	0.986	0.974	0.961	0.949	0.934	0.918	0.902	0.886	0.869	0.851	0.832	0.815	0.798	0.779	0.760	0.741	0.722	0.704	0.684	0.666	0.646	0.628	0.609	0.590	0.572	0.555	0.538	0.520	0.504	0.486	0.470	0.454	0.439	0.424	0.409	0.395	0.381	0.366	0.352	0.339	0.325	0.312	0.299	0.285	0.272	0.259	0.245	0.232	0.220	0.208	0.194	0.180	0.166	0.152	0.136	0.122	0.108	0.092	0.076	0.060	0.044	0.029	0.011	-0.005	-0.022	-0.041	-0.060	-0.078	-0.096	-0.115	-0.134	-0.152	-0.171	-0.191	-0.210	-0.229	-0.249	-0.268	-0.286	-0.304	-0.322	-0.341	-0.360	-0.376	-0.394	-0.410	-0.425	-0.440	-0.455	-0.468	-0.481	-0.492	-0.504	-0.515	-0.524	-0.532	-0.540	-0.548	-0.552	-0.556	-0.560	-0.561	-0.562	-0.562	-0.561	-0.559	-0.555	-0.551	-0.544	-0.538	-0.530	-0.520	-0.510	-0.499	-0.488	-0.474	-0.459	-0.445	-0.429	-0.411	-0.395	-0.376	-0.359	-0.339	-0.319	-0.299	-0.278	-0.256	-0.234	-0.211	-0.189	-0.166	-0.144	-0.120	-0.098	-0.075	-0.052	-0.030	-0.009	0.012	0.034	0.054	0.074	0.092	0.111	0.129	0.146	0.162	0.178	0.192	0.206	0.218	0.230	0.240	0.249	0.258	0.265	0.270	0.275	0.279	0.281	0.281	0.281	0.280	0.278	0.274	0.269	0.264	0.258	0.250	0.242	0.232	0.222	0.211	0.200	0.190	0.178	0.165	0.150	0.138	0.124	0.110	0.096	0.082	0.069	0.056	0.044	0.030	0.018	0.006	-0.006	-0.016	-0.026	-0.035	-0.044	-0.052	-0.060	-0.065	-0.070	-0.074	-0.078	-0.079	-0.081	-0.081	-0.080	-0.078	-0.075	-0.070	-0.065	-0.059	-0.052	-0.045	-0.038	-0.029	-0.019	-0.008	0.002	0.015	0.028	0.040	0.054	0.068	0.081	0.095	0.110	0.124	0.139	0.152	0.168	0.181	0.196	0.210	0.224	0.235	0.249	0.261	0.272	0.284	0.292	0.302	0.311	0.320	0.326	0.332	0.339	0.342	0.346	0.348	0.350	0.351	0.352	0.351	0.349	0.346	0.342	0.338	0.332	0.326	0.320	0.311	0.304	0.295	0.285	0.276	0.265	0.252	0.241	0.229	0.216	0.204	0.190	0.176	0.162	0.149	0.135	0.121	0.108	0.094	0.081	0.068	0.054	0.041	0.028	0.016	0.005	-0.008	-0.016	-0.026	-0.036	-0.045	-0.052	-0.059	-0.066	-0.070	-0.075	-0.080	-0.082	-0.084	-0.084	-0.085	-0.085	-0.084	-0.080	-0.078	-0.074	-0.069	-0.062	-0.056	-0.049	-0.042	-0.032	-0.024	-0.015	-0.005	0.006	0.018	0.028	0.039	0.051	0.062	0.074	0.088	0.099	0.111	0.122	0.136	0.148	0.159	0.170	0.182	0.192	0.204	0.212	0.221	0.231	0.239	0.246	0.254	0.261	0.266	0.272	0.276	0.280	0.284	0.285	0.288	0.288	0.286	0.286	0.285	0.282	0.280	0.276	0.272	0.269	0.264	0.258	0.252	0.245	0.239	0.230	0.224	0.215	0.206	0.199	0.189	0.180	0.170	0.162	0.154	0.145	0.135	0.128	0.120	0.111	0.104	0.098	0.091	0.085	0.081	0.078	0.074	0.071	0.070	0.069	0.069	0.070	0.074	0.076	0.080	0.086	0.094	0.102	0.114	0.124	0.136	0.150	0.165	0.181	0.199	0.216	0.236	0.259	0.281	0.305	0.329	0.355	0.382	0.411	0.439	0.470	0.500	0.531	0.564	0.596	0.629	0.662	0.695	0.729	0.764	0.796	0.830	0.864	0.898	0.931	0.962	0.995	1.026	1.056	1.088	1.116	1.144	1.170	1.196	1.220	1.242	1.264	1.284	1.301	1.320	1.335	1.349	1.360	1.370	1.380	1.388	1.394	1.398	1.400	1.401	1.401	1.399	1.395	1.391	1.384	1.376	1.366	1.356	1.344	1.331	1.318	1.302	1.286	1.270	1.252	1.232	1.214	1.194	1.174	1.151	1.131	1.109	1.086	1.064	1.041	1.019	0.996	0.974	0.951	0.930	0.906	0.885	0.864	0.842	0.821	0.801	0.781	0.762	0.745	0.726	0.709	0.691	100.000	5.000	2.000	1.000	5.000	0.000	0.000	0.000	0.000	0.000	0.000	0.000	0.000	0.000	0.000	0.000	0.000	0.000	-1.855	-1.844	-1.831	-1.821	-1.810	-1.799	-1.789	-1.776	-1.766	-1.755	-1.744	-1.734	-1.722	-1.711	-1.701	-1.689	-1.678	-1.666	-1.655	-1.644	-1.631	-1.620	-1.609	-1.596	-1.582	-1.570	-1.558	-1.544	-1.530	-1.516	-1.501	-1.488	-1.472	-1.459	-1.444	-1.429	-1.412	-1.398	-1.381	-1.366	-1.351	-1.335	-1.320	-1.304	-1.289	-1.274	-1.260	-1.245	-1.231	-1.219	-1.205	-1.192	-1.180	-1.169	-1.160	-1.150	-1.140	-1.132	-1.125	-1.119	-1.111	-1.108	-1.104	-1.101	-1.100	-1.100	-1.101	-1.105	-1.109	-1.112	-1.120	-1.126	-1.135	-1.145	-1.156	-1.169	-1.181	-1.198	-1.212	-1.229	-1.246	-1.264	-1.284	-1.302	-1.324	-1.346	-1.368	-1.391	-1.415	-1.439	-1.465	-1.490	-1.516	-1.542	-1.570	-1.598	-1.626	-1.654	-1.682	-1.711	-1.741	-1.770	-1.800	-1.829	-1.858	-1.889	-1.919	-1.948	-1.979	-2.007	-2.038	-2.068	-2.096	-2.125	-2.155	-2.184	-2.212	-2.240	-2.269	-2.296	-2.324	-2.350	-2.378	-2.404	-2.430	-2.456	-2.481	-2.506	-2.531	-2.555	-2.580	-2.604	-2.629	-2.651	-2.676	-2.699	-2.721	-2.744	-2.766	-2.790	-2.812	-2.835	-2.856	-2.880	-2.901	-2.924	-2.946	-2.970	-2.992	-3.016	-3.039	-3.062	-3.086	-3.111	-3.136	-3.160	-3.186	-3.211	-3.238	-3.262	-3.290	-3.316	-3.344	-3.371	-3.399	-3.428	-3.456	-3.485	-3.514	-3.542	-3.572	-3.600	-3.630	-3.659	-3.686	-3.715	-3.742	-3.770	-3.796	-3.822	-3.848	-3.871	-3.894	-3.916	-3.938	-3.955	-3.974	-3.991	-4.006	-4.020	-4.031	-4.041	-4.050	-4.056	-4.060	-4.065	-4.065	-4.064	-4.061	-4.056	-4.049	-4.040	-4.030	-4.019	-4.004	-3.988	-3.970	-3.951	-3.931	-3.910	-3.885	-3.861	-3.835	-3.809	-3.781	-3.754	-3.724	-3.695	-3.665	-3.635	-3.605	-3.576	-3.548	-3.518	-3.489	-3.462	-3.435	-3.409	-3.384	-3.360	-3.336	-3.316	-3.296	-3.278	-3.260	-3.244	-3.230	-3.218	-3.208	-3.198	-3.190	-3.185	-3.181	-3.180	-3.179	-3.179	-3.181	-3.185	-3.189	-3.196	-3.204	-3.212	-3.221	-3.232	-3.245	-3.256	-3.270	-3.282	-3.295	-3.309	-3.322	-3.335	-3.349	-3.361	-3.374	-3.388	-3.399	-3.408	-3.419	-3.426	-3.434	-3.441	-3.446	-3.450	-3.451	-3.452	-3.452	-3.450	-3.446	-3.441	-3.435	-3.426	-3.416	-3.406	-3.392	-3.379	-3.364	-3.346	-3.328	-3.310	-3.289	-3.268	-3.245	-3.221	-3.198	-3.174	-3.149	-3.122	-3.098	-3.071	-3.046	-3.021	-2.995	-2.970	-2.946	-2.922	-2.899	-2.876	-2.854	-2.834	-2.815	-2.796	-2.779	-2.764	-2.750	-2.736	-2.725	-2.716	-2.709	-2.701	-2.696	-2.694	-2.692	-2.694	-2.695	-2.700	-2.706	-2.714	-2.724	-2.734	-2.745	-2.759	-2.775	-2.791	-2.809	-2.829	-2.849	-2.870	-2.891	-2.915	-2.939	-2.964	-2.989	-3.014	-3.040	-3.068	-3.094	-3.120	-3.146	-3.172	-3.199	-3.224	-3.249	-3.275	-3.300	-3.322	-3.346	-3.369	-3.390	-3.411	-3.431	-3.450	-3.468	-3.485	-3.501	-3.515	-3.529	-3.540	-3.551	-3.561	-3.570	-3.578	-3.584	-3.589	-3.592	-3.594	-3.595	-3.596	-3.595	-3.592	-3.590	-3.586	-3.581	-3.576	-3.569	-3.560	-3.551	-3.542	-3.532	-3.521	-3.509	-3.495	-3.481	-3.466	-3.450	-3.434	-3.416	-3.399	-3.381	-3.361	-3.341	-3.320	-3.300	-3.276	-3.255	-3.231	-3.208	-3.182	-3.158	-3.132	-3.106	-3.079	-3.052	-3.024	-2.998	-2.970	-2.940	-2.912	-2.882	-2.855	-2.826	-2.796	-2.768	-2.740	-2.710	-2.681	-2.654	-2.625	-2.598	-2.570	-2.544	-2.519	-2.492	-2.468	-2.444	-2.421	-2.399	-2.378	-2.358	-2.339	-2.320	-2.302	-2.289	-2.274	-2.261	-2.249	-2.239	-2.230	-2.220	-2.214	-2.209	-2.204	-2.200	-2.198	-2.198	-2.198	-2.200	-2.204	-2.206	-2.211	-2.218	-2.224	-2.231	-2.239	-2.248	-2.258	-2.268	-2.278	-2.288	-2.299	-2.310	-2.320	-2.332	-2.342	-2.352	-2.364	-2.374	-2.384	-2.394	-2.402	-2.411	-2.420	-2.428	-2.434	-2.441	-2.446	-2.450	-2.454	-2.456	-2.459	-2.461	-2.461	-2.460	-2.459	-2.458	-2.455	-2.451	-2.449	-2.442	-2.438	-2.432	-2.426	-2.419	-2.411	-2.401	-2.394	-2.384	-2.374	-2.364	-2.354	-2.344	-2.334	-2.324	-2.312	-2.302	-2.292	-2.284	-2.274	-2.265	-2.256	-2.248	-2.239	-2.231	-2.225	-2.216	-2.210	-2.205	-2.201	-2.196	-2.192	-2.190	-2.188	-2.188	-2.186	-2.186	-2.188	-2.189	-2.191	-2.194	-2.198	-2.204	-2.209	-2.215	-2.221	-2.230	-2.239	-2.248	-2.258	-2.266	-2.278	-2.289	-2.301	-2.312	-2.325	-2.338	-2.351	-2.364	-2.376	-2.390	-2.404	-2.418	-2.431	-2.445	-2.460	-2.474	-2.486	-2.501	-2.514	-2.528	-2.540	-2.554	-2.566	-2.579	-2.591	-2.604	-2.615	-2.628	-2.639	-2.650	-2.660	-2.671	-2.681	-2.691	-2.700	-2.711	-2.719	-2.729	-2.738	-2.746	-2.756	-2.765	-2.774	-2.784	-2.792	-2.802	-2.812	-2.822	-2.832	-2.844	-2.854	-2.865	-2.876	-2.888	-2.900	-2.912	-2.926	-2.940	-2.955	-2.969	-2.985	-3.001	-3.018	-3.035	-3.052	-3.071	-3.090	-3.110	-3.130	-3.151	-3.171	-3.195	-3.216	-3.240	-3.262	-3.286	-3.311	-3.335	-3.360	-3.385	-3.410	-3.436	-3.460	-3.485	-3.510	-3.536	-3.561	-3.586	-3.610	-3.634	-3.659	-3.681	-3.705	-3.728	-3.750	-3.771	-3.794	-3.814	-3.834	-3.854	-3.872	-3.891	-3.908	-3.925	-3.940	-3.955	-3.970	-3.982	-3.995	-4.009	-4.020	-4.030	-4.041	-4.050	-4.059	-4.068	-4.076	-4.082	-4.090	-4.096	-4.102	-4.108	-4.112	-4.118	-4.121	-4.125	-4.129	-4.134	-4.138	-4.141	-4.144	-4.148	-4.150	-4.154	-4.156	-4.160	-4.162	-4.166	-4.169	-4.171	-4.176	-4.179	-4.182	-4.186	-4.190	-4.195	-4.199	-4.204	-4.208	-4.212	-4.218	-4.222	-4.229	-4.235	-4.240	-4.245	-4.251	-4.259	-4.265	-4.271	-4.280	-4.288	-4.295	-4.301	-4.310	-4.318	-4.326	-4.334	-4.344	-4.351	-4.361	-4.370	-4.380	-4.390	-4.400	-4.411	-4.421	-4.432	-4.444	-4.454	-4.464	-4.476	-4.485	-4.496	-4.508	-4.519	-4.528	-4.538	-4.548	-4.558	-4.566	-4.576	-4.582	-4.591	-4.599	-4.605	-4.611	-4.618	-4.621	-4.625	-4.628	-4.631	-4.631	-4.632	-4.632	-4.630	-4.628	-4.625	-4.619	-4.614	-4.608	-4.599	-4.590	-4.579	-4.568	-4.555	-4.541	-4.525	-4.509	-4.491	-4.472	-4.454	-4.432	-4.411	-4.389	-4.366	-4.344	-4.319	-4.294	-4.269	-4.244	-4.216	-4.190	-4.164	-4.138	-4.111	-4.085	-4.059	-4.032	-4.006	-3.981	-3.956	-3.932	-3.909	-3.886	-3.866	-3.845	-3.825	-3.806	-3.790	-3.775	-3.760	-3.745	-3.734	-3.724	-3.712	-3.705	-3.698	-3.692	-3.689	-3.685	-3.684	-3.682	-3.684	-3.686	-3.688	-3.691	-3.696	-3.701	-3.706	-3.712	-3.720	-3.728	-3.735	-3.742	-3.751	-3.759	-3.768	-3.775	-3.782	-3.790	-3.796	-3.802	-3.809	-3.812	-3.816	-3.820	-3.821	-3.821	-3.820	-3.819	-3.815	-3.811	-3.804	-3.796	-3.786	-3.776	-3.764	-3.749	-3.732	-3.715	-3.695	-3.675	-3.650	-3.626	-3.600	-3.572	-3.542	-3.514	-3.481	-3.449	-3.414	-3.379	-3.341	-3.305	-3.266	-3.228	-3.188	-3.146	-3.106	-3.065	-3.024	-2.982	-2.941	-2.900	-2.859	-2.819	-2.779	-2.741	-2.701	-2.664	-2.629	-2.592	-2.559	-2.525	-2.492	-2.462	-2.434	-2.406	-2.381	-2.358	-2.334	-2.314	-2.294	-2.278	-2.262	-2.249	-2.238	-2.229	-2.220	-2.214	-2.210	-2.206	-2.206	-2.208	-2.210	-2.212	-2.219	-2.226	-2.235	-2.245	-2.258	-2.270	-2.284	-2.298	-2.312	-2.330	-2.348	-2.366	-2.384	-2.402	-2.421	-2.441	-2.460	-2.480	-2.500	-2.519	-2.538	-2.556	-2.575	-2.591	-2.609	-2.626	-2.642	-2.659	-2.672	-2.686	-2.700	-2.711	-2.722	-2.732	-2.741	-2.749	-2.756	-2.761	-2.766	-2.770	-2.772	-2.774	-2.774	-2.772	-2.771	-2.769	-2.765	-2.761	-2.755	-2.749	-2.741	-2.732	-2.722	-2.714	-2.702	-2.692	-2.681	-2.669	-2.655	-2.642	-2.629	-2.615	-2.600	-2.585	-2.570	-2.554	-2.538	-2.521	-2.505	-2.489	-2.471	-2.455	-2.438	-2.421	-2.405	-2.388	-2.370	-2.355	-2.339	-2.322	-2.308	-2.292	-2.278	-2.264	-2.250	-2.238	-2.225	-2.212	-2.201	-2.190	-2.180	-2.171	-2.161	-2.152	-2.145	-2.139	-2.134	-2.126	-2.122	-2.119	-2.116	-2.115	-2.114	-2.112	-2.114	-2.115	-2.118	-2.120	-2.125	-2.129	-2.135	-2.141	-2.149	-2.155	-2.164	-2.174	-2.182	-2.194	-2.205	-2.216	-2.229	-2.241	-2.255	-2.269	-2.281	-2.295	-2.309	-2.322	-2.336	-2.351	-2.365	-2.380	-2.394	-2.408	-2.421	-2.434	-2.446	-2.459	-2.470	-2.482	-2.492	-2.504	-2.512	-2.522	-2.531	-2.539	-2.546	-2.554	-2.559	-2.564	-2.568	-2.571	-2.574	-2.576	-2.578	-2.579	-2.580	-2.580	-2.580	-2.580	-2.580	-2.579	-2.578	-2.576	-2.575	-2.574	-2.572	-2.571	-2.571	-2.570	-2.570	-2.569	-2.569	-2.570	-2.570	-2.571	-2.574	-2.576	-2.579	-2.582	-2.588	-2.592	-2.598	-2.605	-2.611	-2.619	-2.628	-2.636	-2.646	-2.658	-2.669	-2.681	-2.694	-2.708	-2.720	-2.735	-2.750	-2.765	-2.781	-2.796	-2.812	-2.830	-2.848	-2.864	-2.880	-2.896	-2.914	-2.931	-2.948	-2.965	-2.981	-2.998	-3.014	-3.030	-3.045	-3.060	-3.075	-3.090	-3.102	-3.116	-3.130	-3.141	-3.152	-3.162	-3.174	-3.184	-3.191	-3.199	-3.208	-3.214	-3.221	-3.226	-3.232	-3.238	-3.241	-3.245	-3.248	-3.251	-3.252	-3.255	-3.256	-3.256	-3.258	-3.258	-3.258	-3.258	-3.256	-3.255	-3.254	-3.252	-3.250	-3.248	-3.245	-3.244	-3.240	-3.238	-3.235	-3.231	-3.228	-3.225	-3.221	-3.219	-3.215	-3.212	-3.209	-3.206	-3.204	-3.200	-3.198	-3.196	-3.194	-3.191	-3.190	-3.188	-3.186	-3.185	-3.184	-3.182	-3.182	-3.182	-3.181	-3.182	-3.181	-3.181	-3.184	-3.184	-3.184	-3.185	-3.186	-3.188	-3.189	-3.189	-3.190	-3.191	-3.191	-3.192	-3.192	-3.191	-3.192	-3.191	-3.190	-3.186	-3.184	-3.181	-3.176	-3.172	-3.166	-3.160	-3.151	-3.144	-3.134	-3.122	-3.111	-3.098	-3.084	-3.070	-3.052	-3.036	-3.018	-2.999	-2.978	-2.956	-2.932	-2.910	-2.885	-2.859	-2.831	-2.804	-2.775	-2.745	-2.714	-2.684	-2.650	-2.618	-2.585	-2.551	-2.516	-2.482	-2.448	-2.412	-2.379	-2.344	-2.309	-2.274	-2.238	-2.204	-2.169	-2.136	-2.101	-2.070	-2.036	-2.005	-1.974	-1.944	-1.912	-1.884	-1.856	-1.828	-1.800	-1.774	-1.748	-1.722	-1.699	-1.675	-1.651	-1.629	-1.606	-1.586	-1.565	-1.544	-1.525	-1.504	-1.485	-1.468	-1.449	-1.430	-1.412	-1.395	-1.378	-1.359	-1.341	-1.324	-1.305	-1.288	-1.270	-1.251	-1.234	-1.214	-1.196	-1.176	-1.158	-1.138	-1.119	-1.100	-1.079	-1.059	-1.039	-1.018	-0.998	-0.976	-0.956	-0.934	-0.912	-0.892	-0.871	-0.850	-0.829	-0.809	-0.789	-0.768	-0.749	-0.729	-0.711	-0.692	-0.675	-0.659	-0.642	-0.628	-0.612	-0.600	-0.588	-0.576	-0.566	-0.558	-0.550	-0.544	-0.538	-0.534	-0.531	-0.530	-0.530	-0.531	-0.534	-0.539	-0.545	-0.552	-0.561	-0.572	-0.585	-0.598	-0.614	-0.629	-0.648	-0.668	-0.688	-0.710	-0.734	-0.759	-0.786	-0.815	-0.842	-0.874	-0.904	-0.936	-0.970	-1.004	-1.039	-1.074	-1.110	-1.148	-1.184	-1.221	-1.259	-1.298	-1.335	-1.371	-1.410	-1.448	-1.485	-1.522	-1.559	-1.596	-1.631	-1.666	-1.700	-1.734	-1.765	-1.796	-1.826	-1.856	-1.885	-1.911	-1.936	-1.960	-1.984	-2.004	-2.024	-2.042	-2.059	-2.074	-2.089	-2.100	-2.111	-2.121	-2.129	-2.136	-2.140	-2.144	-2.146	-2.149	-2.148	-2.146	-2.145	-2.140	-2.136	-2.131	-2.126	-2.119	-2.112	-2.105	-2.099	-2.091	-2.084	-2.076	-2.069	-2.061	-2.055	-2.049	-2.044	-2.039	-2.035	-2.031	-2.030	-2.029	-2.029	-2.030	-2.033	-2.036	-2.041	-2.049	-2.056	-2.066	-2.078	-2.090	-2.106	-2.122	-2.139	-2.159	-2.180	-2.202	-2.225	-2.251	-2.279	-2.305	-2.334	-2.364	-2.394	-2.425	-2.456	-2.490	-2.522	-2.555	-2.590	-2.624	-2.658	-2.691	-2.724	-2.756	-2.789	-2.820	-2.850	-2.880	-2.908	-2.935	-2.960	-2.985	-3.006	-3.026	-3.045	-3.062	-3.076	-3.090	-3.100	-3.109	-3.115	-3.119	-3.119	-3.119	-3.115	-3.109	-3.101	-3.091	-3.078	-3.064	-3.046	-3.026	-3.004	-2.979	-2.952	-2.925	-2.894	-2.862	-2.829	-2.794	-2.755	-2.718	-2.676	-2.635	-2.592	-2.549	-2.504	-2.459	-2.411	-2.364	-2.316	-2.266	-2.218	-2.168	-2.119	-2.069	-2.019	-1.969	-1.919	-1.869	-1.819	-1.769	-1.720	-1.670	-1.621	-1.572	-1.526	-1.479	-1.431	-1.385	-1.340	-1.295	-1.251	-1.208	-1.164	-1.122	-1.081	-1.040	-1.000	-0.961	-0.922	-0.884	-0.846	-0.810	-0.775	-0.740	-0.708	-0.675	-0.642	-0.612	-0.582	-0.555	-0.529	-0.502	-0.478	-0.454	-0.431	-0.409	-0.389	-0.370	-0.352	-0.336	-0.320	-0.306	-0.292	-0.280	-0.270	-0.260	-0.251	-0.244	-0.238	-0.232	-0.230	-0.228	-0.226	-0.226	-0.228	-0.230	-0.234	-0.238	-0.242	-0.250	-0.256	-0.264	-0.271	-0.281	-0.290	-0.300	-0.311	-0.322	-0.335	-0.348	-0.360	-0.374	-0.389	-0.401	-0.416	-0.430	-0.446	-0.461	-0.476	-0.491	-0.509	-0.524	-0.540	-0.558	-0.572	-0.590	-0.608	-0.625	-0.642	-0.661	-0.680	-0.698	-0.716	-0.735	-0.755	-0.774	-0.794	-0.814	-0.835	-0.856	-0.879	-0.900	-0.924	-0.946	-0.970	-0.995	-1.020	-1.045	-1.071	-1.098	-1.124	-1.151	-1.179	-1.208	-1.236	-1.266	-1.295	-1.325	-1.355	-1.385	-1.415	-1.445	-1.476	-1.506	-1.536	-1.566	-1.595	-1.625	-1.652	-1.681	-1.709	-1.738	-1.762	-1.789	-1.814	-1.839	-1.862	-1.885	-1.908	-1.928	-1.946	-1.964	-1.981	-1.996	-2.010	-2.022	-2.033	-2.042	-2.050	-2.058	-2.061	-2.066	-2.068	-2.068	-2.069	-2.066	-2.062	-2.058	-2.051	-2.045	-2.036	-2.026	-2.015	-2.004	-1.991	-1.976	-1.961	-1.945	-1.928	-1.910	-1.892	-1.872	-1.852	-1.832	-1.811	-1.790	-1.768	-1.745	-1.722	-1.700	-1.678	-1.656	-1.634	-1.612	-1.590	-1.570	-1.549	-1.529	-1.510	-1.490	-1.471	-1.455	-1.439	-1.421	-1.406	-1.392	-1.378	-1.365	-1.352	-1.341	-1.331	-1.322	-1.314	-1.308	-1.300	-1.296	-1.292	-1.290	-1.286	-1.286	-1.286	-1.288	-1.288	-1.291	-1.294	-1.298	-1.302	-1.306	-1.312	-1.318	-1.324	-1.330	-1.335	-1.342	-1.349	-1.355	-1.360	-1.366	-1.371	-1.376	-1.380	-1.384	-1.388	-1.389	-1.390	-1.390	-1.390	-1.388	-1.384	-1.380	-1.375	-1.369	-1.360	-1.350	-1.339	-1.328	-1.314	-1.299	-1.281	-1.265	-1.245	-1.225	-1.201	-1.179	-1.154	-1.129	-1.100	-1.072	-1.042	-1.011	-0.981	-0.950	-0.916	-0.882	-0.849	-0.815	-0.780	-0.746	-0.711	-0.676	-0.641	-0.608	-0.572	-0.539	-0.505	-0.472	-0.441	-0.409	-0.379	-0.350	-0.322	-0.295	-0.269	-0.246	-0.224	-0.202	-0.184	-0.166	-0.151	-0.138	-0.126	-0.116	-0.108	-0.101	-0.098	-0.095	-0.094	-0.096	-0.099	-0.104	-0.111	-0.119	-0.130	-0.141	-0.156	-0.170	-0.188	-0.204	-0.224	-0.244	-0.266	-0.288	-0.311	-0.335	-0.361	-0.388	-0.412	-0.440	-0.466	-0.492	-0.520	-0.546	-0.574	-0.599	-0.625	-0.649	-0.674	-0.698	-0.720	-0.742	-0.762	-0.781	-0.800	-0.816	-0.831	-0.845	-0.858	-0.869	-0.878	-0.885	-0.890	-0.894	-0.896	-0.898	-0.896	-0.892	-0.889	-0.881	-0.874	-0.862	-0.852	-0.840	-0.825	-0.809	-0.791	-0.772	-0.752	-0.731	-0.709	-0.685	-0.661	-0.638	-0.611	-0.585	-0.559	-0.532	-0.505	-0.479	-0.452	-0.425	-0.399	-0.372	-0.348	-0.321	-0.298	-0.274	-0.251	-0.230	-0.209	-0.190	-0.171	-0.154	-0.140	-0.125	-0.114	-0.102	-0.094	-0.086	-0.080	-0.078	-0.075	-0.074	-0.076	-0.080	-0.084	-0.090	-0.099	-0.109	-0.121	-0.135	-0.149	-0.165	-0.182	-0.200	-0.221	-0.241	-0.262	-0.286	-0.308	-0.332	-0.358	-0.381	-0.406	-0.431	-0.455	-0.479	-0.504	-0.528	-0.550	-0.572	-0.592	-0.612	-0.630	-0.648	-0.664	-0.679	-0.691	-0.701	-0.710	-0.715	-0.719	-0.721	-0.721	-0.719	-0.714	-0.706	-0.695	-0.682	-0.668	-0.650	-0.630	-0.608	-0.582	-0.555	-0.525	-0.492	-0.458	-0.420	-0.381	-0.340	-0.298	-0.254	-0.208	-0.159	-0.110	-0.059	-0.008	0.045	0.096	0.150	0.205	0.258	0.311	0.365	0.418	0.470	0.521	0.572	0.621	0.669	0.715	0.760	0.804	0.845	0.885	0.921	0.956	0.989	1.020	1.048	1.072	1.095	1.115	1.131	1.146	1.158	1.165	1.171	1.174	1.174	1.170	1.165	1.158	1.146	1.135	1.119	1.101	1.081	1.060	1.038	1.012	0.985	0.956	0.928	0.896	0.864	0.831	0.796	0.764	0.728	0.691	0.656	0.621	0.585	0.549	0.512	0.476	0.441	0.406	0.372	0.339	0.306	0.275	0.242	0.212	0.184	0.155	0.128	0.102	0.078	0.054	0.031	0.010	-0.009	-0.028	-0.045	-0.061	-0.075	-0.089	-0.100	-0.111	-0.121	-0.129	-0.136	-0.142	-0.146	-0.150	-0.152	-0.155	-0.156	-0.155	-0.154	-0.151	-0.148	-0.144	-0.139	-0.132	-0.125	-0.118	-0.109	-0.100	-0.091	-0.081	-0.070	-0.059	-0.046	-0.034	-0.020	-0.008	0.008	0.021	0.036	0.051	0.066	0.082	0.098	0.112	0.129	0.145	0.161	0.178	0.194	0.210	0.226	0.241	0.258	0.272	0.288	0.301	0.315	0.328	0.341	0.354	0.365	0.378	0.388	0.398	0.408	0.418	0.426	0.434	0.441	0.448	0.454	0.458	0.464	0.466	0.470	0.472	0.475	0.478	0.479	0.480	0.481	0.482	0.482	0.484	0.482	0.481	0.480	0.479	0.476	0.474	0.472	0.470	0.468	0.465	0.464	0.461	0.460	0.458	0.456	0.455	0.455	0.454	0.452	0.451	0.451	0.451	0.451	0.450	0.450	0.450	0.450	0.450	0.450	0.451	0.451	0.451	0.450	0.449	0.449	0.449	0.446	0.444	0.442	0.439	0.436	0.431	0.426	0.421	0.414	0.405	0.398	0.388	0.376	0.365	0.352	0.339	0.324	0.308	0.291	0.274	0.255	0.234	0.212	0.189	0.166	0.141	0.115	0.088	0.060	0.032	0.002	-0.028	-0.059	-0.088	-0.120	-0.151	-0.184	-0.214	-0.246	-0.278	-0.309	-0.340	-0.370	-0.400	-0.429	-0.458	-0.484	-0.510	-0.536	-0.560	-0.582	-0.605	-0.624	-0.641	-0.658	-0.671	-0.684	-0.694	-0.704	-0.710	-0.714	-0.718	-0.718	-0.718	-0.714	-0.709	-0.702	-0.694	-0.682	-0.670	-0.658	-0.641	-0.624	-0.606	-0.586	-0.565	-0.542	-0.521	-0.496	-0.472	-0.448	-0.421	-0.396	-0.370	-0.344	-0.316	-0.291	-0.266	-0.240	-0.215	-0.190	-0.166	-0.144	-0.121	-0.099	-0.079	-0.059	-0.040	-0.024	-0.008	0.008	0.020	0.032	0.044	0.052	0.061	0.069	0.072	0.078	0.081	0.082	0.084	0.082	0.081	0.079	0.075	0.070	0.064	0.058	0.051	0.042	0.034	0.026	0.016	0.005	-0.005	-0.016	-0.028	-0.040	-0.051	-0.064	-0.076	-0.090	-0.101	-0.115	-0.129	-0.141	-0.155	-0.170	-0.182	-0.198	-0.211	-0.225	-0.240	-0.252	-0.266	-0.281	-0.295	-0.309	-0.322	-0.336	-0.350	-0.362	-0.376	-0.390	-0.404	-0.415	-0.429	-0.442	-0.455	-0.466	-0.480	-0.491	-0.504	-0.514	-0.525	-0.535	-0.544	-0.552	-0.560	-0.568	-0.572	-0.576	-0.581	-0.585	-0.586	-0.586	-0.586	-0.585	-0.581	-0.578	-0.574	-0.566	-0.558	-0.549	-0.538	-0.525	-0.511	-0.495	-0.479	-0.460	-0.441	-0.420	-0.399	-0.375	-0.350	-0.324	-0.296	-0.269	-0.240	-0.210	-0.179	-0.148	-0.115	-0.082	-0.048	-0.014	0.020	0.055	0.089	0.122	0.158	0.191	0.225	0.260	0.292	0.326	0.358	0.390	0.421	0.452	0.481	0.509	0.538	0.564	0.589	0.614	0.638	0.661	0.681	0.702	0.721	0.739	0.756	0.772	0.788	0.801	0.815	0.826	0.839	0.849	0.859	0.868	0.876	0.885	0.891	0.899	0.905	0.911	0.918	0.924	0.928	0.934	0.940	0.946	0.951	0.958	0.964	0.970	0.976	0.985	0.992	1.001	1.010	1.019	1.030	1.040	1.051	1.064	1.078	1.091	1.105	1.120	1.135	1.152	1.170	1.189	1.208	1.228	1.249	1.269	1.291	1.314	1.336	1.360	1.384	1.409	1.434	1.460	1.486	1.511	1.539	1.564	1.591	1.618	1.644	1.669	1.695	1.721	1.746	1.771	1.795	1.819	1.842	1.864	1.885	1.906	1.926	1.945	1.962	1.978	1.992	2.006	2.018	2.027	2.038	2.044	2.050	2.054	2.058	2.056	2.055	2.054	2.049	2.042	2.034	2.024	2.011	1.998	1.982	1.965	1.945	1.924	1.901	1.878	1.851	1.824	1.795	1.765	1.734	1.701	1.668	1.632	1.596	1.559	1.521	1.482	1.442	1.402	1.362	1.322	1.281	1.241	1.200	1.160	1.119	1.079	1.040	1.001	0.961	0.925	0.888	0.854	0.819	0.785	0.754	0.724	0.694	0.666	0.640	0.615	0.591	0.570	0.550	0.532	0.516	0.501	0.489	0.476	0.466	0.456	0.450	0.445	0.440	0.438	0.435	0.435	0.436	0.438	0.440	0.444	0.448	0.452	0.458	0.464	0.470	0.475	0.481	0.488	0.492	0.499	0.504	0.507	0.512	0.515	0.518	0.518	0.519	0.518	0.515	0.511	0.507	0.501	0.494	0.484	0.472	0.460	0.445	0.430	0.411	0.392	0.372	0.352	0.328	0.304	0.279	0.251	0.224	0.195	0.165	0.134	0.102	0.069	0.036	0.002	-0.030	-0.064	-0.098	-0.130	-0.164	-0.196	-0.230	-0.261	-0.292	-0.322	-0.351	-0.380	-0.408	-0.434	-0.458	-0.480	-0.501	-0.521	-0.540	-0.556	-0.571	-0.584	-0.595	-0.605	-0.612	-0.618	-0.622	-0.624	-0.626	-0.624	-0.621	-0.618	-0.612	-0.605	-0.596	-0.588	-0.576	-0.564	-0.550	-0.536	-0.521	-0.505	-0.489	-0.471	-0.455	-0.436	-0.419	-0.400	-0.382	-0.364	-0.345	-0.328	-0.310	-0.291	-0.274	-0.256	-0.239	-0.224	-0.208	-0.191	-0.176	-0.160	-0.148	-0.132	-0.120	-0.108	-0.094	-0.082	-0.070	-0.059	-0.048	-0.036	-0.026	-0.014	-0.004	0.006	0.018	0.029	0.040	0.051	0.062	0.075	0.088	0.099	0.112	0.125	0.140	0.154	0.170	0.185	0.201	0.218	0.236	0.254	0.272	0.292	0.311	0.332	0.355	0.376	0.400	0.422	0.446	0.471	0.495	0.520	0.545	0.570	0.595	0.621	0.645	0.671	0.695	0.719	0.744	0.768	0.791	0.814	0.835	0.858	0.878	0.898	0.919	0.936	0.955	0.972	0.989	1.005	1.019	1.032	1.045	1.056	1.066	1.076	1.085	1.092	1.099	1.105	1.110	1.115	1.118	1.121	1.124	1.125	1.126	1.128	1.128	1.128	1.128	1.128	1.126	1.125	1.125	1.125	1.124	1.125	1.125	1.126	1.128	1.130	1.132	1.136	1.141	1.146	1.151	1.158	1.166	1.175	1.186	1.196	1.209	1.221	1.236	1.251	1.268	1.285	1.304	1.324	1.344	1.366	1.390	1.415	1.440	1.466	1.495	1.522	1.552	1.584	1.615	1.646	1.679	1.714	1.748	1.782	1.819	1.855	1.890	1.926	1.964	2.001	2.039	2.078	2.118	2.155	2.194	2.232	2.271	2.310	2.349	2.388	2.426	2.464	2.501	2.538	2.575	2.611	2.646	2.681	2.715	2.749	2.781	2.814	2.845	2.875	2.904	2.931	2.958	2.984	3.009	3.032	3.054	3.075	3.095	3.112	3.130	3.145	3.158	3.170	3.180	3.189	3.195	3.201	3.204	3.205	3.205	3.202	3.199	3.192	3.185	3.176	3.165	3.151	3.138	3.120	3.102	3.082	3.061	3.039	3.015	2.990	2.962	2.935	2.904	2.875	2.841	2.808	2.774	2.739	2.702	2.665	2.628	2.589	2.551	2.511	2.471	2.431	2.391	2.351	2.310	2.271	2.230	2.190	2.150	2.110	2.071	2.033	1.992	1.955	1.916	1.880	1.844	1.808	1.772	1.739	1.704	1.671	1.639	1.608	1.578	1.546	1.518	1.488	1.459	1.431	1.402	1.375	1.348	1.321	1.295	1.268	1.241	1.216	1.190	1.165	1.138	1.112	1.086	1.060	1.032	1.006	0.979	0.950	0.922	0.894	0.864	0.834	0.804	0.772	0.739	0.706	0.672	0.638	0.602	0.566	0.530	0.492	0.455	0.416	0.378	0.336	0.296	0.255	0.214	0.170	0.128	0.085	0.042	-0.001	-0.046	-0.090	-0.134	-0.178	-0.224	-0.268	-0.312	-0.356	-0.402	-0.445	-0.490	-0.532	-0.576	-0.618	-0.661	-0.701	-0.742	-0.784	-0.821	-0.860	-0.899	-0.935	-0.970	-1.006	-1.039	-1.072	-1.104	-1.134	-1.162	-1.190	-1.218	-1.242	-1.266	-1.289	-1.310	-1.330	-1.350	-1.368	-1.382	-1.399	-1.411	-1.424	-1.435	-1.445	-1.454	-1.461	-1.466	-1.471	-1.475	-1.478	-1.480	-1.480	-1.479	-1.478	-1.475	-1.471	-1.469	-1.462	-1.458	-1.451	-1.446	-1.439	-1.431	-1.424	-1.416	-1.408	-1.400	-1.392	-1.385	-1.378	-1.369	-1.362	-1.356	-1.349	-1.344	-1.339	-1.334	-1.330	-1.328	-1.325	-1.325	-1.324	-1.324	-1.325	-1.329	-1.331	-1.336	-1.342	-1.349	-1.359	-1.368	-1.378	-1.389	-1.401	-1.415	-1.429	-1.444	-1.460	-1.476	-1.495	-1.514	-1.534	-1.554	-1.575	-1.596	-1.619	-1.641	-1.664	-1.688	-1.711	-1.735	-1.758	-1.780	-1.804	-1.826	-1.849	-1.871	-1.892	-1.914	-1.934	-1.952	-1.971	-1.990	-2.006	-2.024	-2.039	-2.052	-2.065	-2.078	-2.088	-2.098	-2.105	-2.112	-2.118	-2.122	-2.126	-2.129	-2.130	-2.131	-2.130	-2.129	-2.125	-2.121	-2.118	-2.111	-2.105	-2.099	-2.090	-2.082	-2.074	-2.065	-2.055	-2.044	-2.034	-2.022	-2.010	-2.000	-1.988	-1.975	-1.964	-1.952	-1.941	-1.929	-1.916	-1.905	-1.894	-1.882	-1.871	-1.860	-1.850	-1.840	-1.830	-1.821	-1.811	-1.802	-1.792	-1.784	-1.775	-1.765	-1.758	-1.749	-1.739	-1.730	-1.721	-1.712	-1.704	-1.695	-1.685	-1.676	-1.668	-1.658	-1.648	-1.638	-1.628	-1.616	-1.606	-1.596	-1.586	-1.575	-1.564	-1.552	-1.542	-1.530	-1.520	-1.508	-1.498	-1.488	-1.475	-1.465	-1.456	-1.445	-1.436	-1.426	-1.419	-1.410	-1.401	-1.395	-1.389	-1.382	-1.379	-1.374	-1.370	-1.366	-1.365	-1.364	-1.364	-1.362	-1.365	-1.368	-1.370	-1.375	-1.380	-1.386	-1.395	-1.402	-1.411	-1.421	-1.432	-1.444	-1.458	-1.471	-1.485	-1.500	-1.518	-1.534	-1.550	-1.568	-1.586	-1.605	-1.624	-1.641	-1.661	-1.681	-1.701	-1.722	-1.744	-1.765	-1.786	-1.809	-1.829	-1.851	-1.874	-1.896	-1.918	-1.941	-1.962	-1.985	-2.009	-2.031	-2.055	-2.078	-2.101	-2.124	-2.146	-2.169	-2.192	-2.215	-2.239	-2.261	-2.284	-2.308	-2.330	-2.354	-2.376	-2.399	-2.421	-2.444	-2.465	-2.486	-2.509	-2.531	-2.552	-2.572	-2.595	-2.616	-2.638	-2.658	-2.679	-2.699	-2.720	-2.740	-2.760	-2.780	-2.799	-2.820	-2.839	-2.858	-2.876	-2.895	-2.914	-2.934	-2.952	-2.970	-2.990	-3.009	-3.028	-3.046	-3.065	-3.084	-3.104	-3.124	-3.144	-3.162	-3.184	-3.205	-3.225	-3.246	-3.268	-3.290	-3.311	-3.335	-3.356	-3.381	-3.404	-3.426	-3.451	-3.475	-3.499	-3.522	-3.548	-3.571	-3.596	-3.620	-3.644	-3.668	-3.691	-3.712	-3.736	-3.758	-3.778	-3.798	-3.816	-3.834	-3.851	-3.868	-3.882	-3.896	-3.908	-3.918	-3.928	-3.935	-3.941	-3.946	-3.949	-3.951	-3.950	-3.949	-3.945	-3.940	-3.934	-3.925	-3.915	-3.902	-3.891	-3.876	-3.861	-3.844	-3.826	-3.808	-3.788	-3.768	-3.745	-3.722	-3.700	-3.676	-3.654	-3.630	-3.608	-3.584	-3.561	-3.540	-3.519	-3.498	-3.478	-3.458	-3.439	-3.422	-3.408	-3.392	-3.379	-3.366	-3.355	-3.346	-3.339	-3.332	-3.328	-3.325	-3.324	-3.324	-3.326	-3.329	-3.334	-3.340	-3.346	-3.356	-3.365	-3.376	-3.388	-3.401	-3.415	-3.429	-3.444	-3.459	-3.474	-3.489	-3.504	-3.520	-3.535	-3.550	-3.565	-3.579	-3.591	-3.605	-3.615	-3.626	-3.635	-3.644	-3.651	-3.655	-3.659	-3.661	-3.662	-3.661	-3.659	-3.655	-3.649	-3.642	-3.634	-3.624	-3.611	-3.599	-3.585	-3.569	-3.551	-3.532	-3.512	-3.491	-3.470	-3.449	-3.425	-3.401	-3.378	-3.352	-3.328	-3.301	-3.276	-3.252	-3.228	-3.204	-3.180	-3.156	-3.135	-3.114	-3.094	-3.074	-3.056	-3.040	-3.025	-3.010	-2.998	-2.988	-2.978	-2.969	-2.962	-2.958	-2.955	-2.955	-2.955	-2.956	-2.962	-2.969	-2.976	-2.985	-2.996	-3.009	-3.024	-3.039	-3.056	-3.074	-3.094	-3.114	-3.135	-3.159	-3.182	-3.206	-3.231	-3.256	-3.282	-3.309	-3.335	-3.362	-3.389	-3.416	-3.442	-3.469	-3.495	-3.521	-3.545	-3.569	-3.592	-3.616	-3.638	-3.659	-3.679	-3.698	-3.716	-3.734	-3.750	-3.765	-3.779	-3.791	-3.802	-3.812	-3.821	-3.829	-3.835	-3.839	-3.844	-3.846	-3.846	-3.848	-3.846	-3.844	-3.840	-3.836	-3.831	-3.825	-3.818	-3.809	-3.800	-3.791	-3.780	-3.770	-3.756	-3.744	-3.730	-3.715	-3.699	-3.682	-3.665	-3.648	-3.629	-3.610	-3.589	-3.568	-3.546	-3.525	-3.502	-3.480	-3.456	-3.431	-3.408	-3.381	-3.355	-3.328	-3.300	-3.272	-3.244	-3.215	-3.186	-3.158	-3.126	-3.096	-3.065	-3.034	-3.002	-2.971	-2.940	-2.908	-2.878	-2.845	-2.814	-2.782	-2.751	-2.720	-2.689	-2.659	-2.629	-2.600	-2.571	-2.544	-2.516	-2.488	-2.464	-2.439	-2.415	-2.392	-2.370	-2.350	-2.331	-2.312	-2.296	-2.280	-2.266	-2.254	-2.241	-2.231	-2.221	-2.212	-2.206	-2.199	-2.195	-2.191	-2.190	-2.189	-2.189	-2.190	-2.192	-2.195	-2.199	-2.202	-2.208	-2.212	-2.219	-2.225	-2.231	-2.238	-2.244	-2.251	-2.258	-2.265	-2.272	-2.279	-2.285	-2.291	-2.296	-2.302	-2.306	-2.311	-2.314	-2.316	-2.319	-2.320	-2.321	-2.320	-2.319	-2.318	-2.314	-2.311	-2.306	-2.302	-2.296	-2.290	-2.282	-2.275	-2.266	-2.258	-2.248	-2.238	-2.225	-2.214	-2.202	-2.190	-2.178	-2.164	-2.150	-2.138	-2.124	-2.111	-2.098	-2.086	-2.074	-2.062	-2.050	-2.039	-2.027	-2.018	-2.007	-1.998	-1.990	-1.982	-1.975	-1.970	-1.965	-1.960	-1.956	-1.954	-1.954	-1.954	-1.955	-1.958	-1.960	-1.964	-1.970	-1.976	-1.982	-1.992	-2.002	-2.014	-2.026	-2.039	-2.054	-2.069	-2.085	-2.101	-2.120	-2.139	-2.158	-2.178	-2.199	-2.220	-2.242	-2.264	-2.286	-2.310	-2.334	-2.356	-2.381	-2.405	-2.430	-2.454	-2.478	-2.501	-2.525	-2.550	-2.574	-2.596	-2.620	-2.642	-2.666	-2.688	-2.709	-2.731	-2.752	-2.772	-2.791	-2.811	-2.830	-2.849	-2.865	-2.882	-2.899	-2.916	-2.931	-2.948	-2.962	-2.978	-2.992	-3.008	-3.022	-3.035	-3.050	-3.065	-3.079	-3.092	-3.108	-3.122	-3.136	-3.150	-3.166	-3.181	-3.196	-3.212	-3.229	-3.246	-3.264	-3.281	-3.300	-3.319	-3.339	-3.359	-3.380	-3.401	-3.424	-3.446	-3.469	-3.492	-3.518	-3.541	-3.568	-3.592	-3.618	-3.644	-3.671	-3.699	-3.725	-3.752	-3.781	-3.809	-3.836	-3.864	-3.890	-3.918	-3.944	-3.971	-3.998	-4.024	-4.049	-4.074	-4.099	-4.124	-4.146	-4.169	-4.191	-4.214	-4.234	-4.255	-4.274	-4.294	-4.310	-4.328	-4.342	-4.359	-4.372	-4.386	-4.400	-4.412	-4.424	-4.434	-4.444	-4.454	-4.462	-4.471	-4.478	-4.486	-4.491	-4.498	-4.504	-4.509	-4.514	-4.519	-4.522	-4.528	-4.532	-4.536	-4.540	-4.544	-4.548	-4.551	-4.555	-4.559	-4.562	-4.565	-4.569	-4.574	-4.576	-4.581	-4.585	-4.590	-4.594	-4.600	-4.604	-4.609	-4.615	-4.620	-4.624	-4.630	-4.636	-4.642	-4.649	-4.655	-4.661	-4.668	-4.675	-4.681	-4.689	-4.696	-4.704	-4.712	-4.719	-4.728	-4.735	-4.742	-4.751	-4.760	-4.769	-4.778	-4.785	-4.795	-4.802	-4.812	-4.821	-4.830	-4.840	-4.849	-4.858	-4.866	-4.875	-4.884	-4.891	-4.900	-4.908	-4.914	-4.920	-4.926	-4.931	-4.936	-4.941	-4.945	-4.949	-4.951	-4.952	-4.952	-4.954	-4.952	-4.951	-4.948	-4.944	-4.939	-4.932	-4.925	-4.916	-4.906	-4.896	-4.884	-4.871	-4.856	-4.840	-4.824	-4.804	-4.785	-4.764	-4.741	-4.719	-4.694	-4.668	-4.641	-4.614	-4.585	-4.556	-4.526	-4.495	-4.465	-4.432	-4.399	-4.366	-4.332	-4.300	-4.266	-4.234	-4.200	-4.166	-4.134	-4.100	-4.068	-4.035	-4.004	-3.974	-3.944	-3.915	-3.888	-3.860	-3.835	-3.810	-3.786	-3.766	-3.745	-3.725	-3.708	-3.691	-3.676	-3.661	-3.650	-3.639	-3.629	-3.621	-3.615	-3.609	-3.604	-3.601	-3.599	-3.598	-3.599	-3.599	-3.601	-3.605	-3.606	-3.612	-3.616	-3.621	-3.628	-3.632	-3.639	-3.645	-3.651	-3.659	-3.664	-3.669	-3.675	-3.679	-3.684	-3.688	-3.691	-3.692	-3.695	-3.695	-3.695	-3.694	-3.691	-3.686	-3.682	-3.676	-3.669	-3.660	-3.650	-3.638	-3.624	-3.609	-3.592	-3.575	-3.556	-3.535	-3.512	-3.491	-3.466	-3.441	-3.415	-3.388	-3.359	-3.329	-3.299	-3.268	-3.236	-3.202	-3.170	-3.136	-3.102	-3.069	-3.035	-3.000	-2.965	-2.931	-2.898	-2.864	-2.832	-2.799	-2.769	-2.736	-2.706	-2.679	-2.650	-2.624	-2.599	-2.574	-2.551	-2.530	-2.510	-2.490	-2.474	-2.459	-2.445	-2.431	-2.421	-2.411	-2.404	-2.398	-2.392	-2.390	-2.389	-2.390	-2.391	-2.394	-2.400	-2.405	-2.412	-2.421	-2.431	-2.442	-2.452	-2.466	-2.480	-2.494	-2.510	-2.525	-2.541	-2.558	-2.572	-2.590	-2.606	-2.622	-2.639	-2.655	-2.670	-2.685	-2.701	-2.715	-2.729	-2.742	-2.754	-2.765	-2.775	-2.785	-2.794	-2.802	-2.809	-2.814	-2.819	-2.822	-2.825	-2.826	-2.826	-2.825	-2.824	-2.820	-2.818	-2.811	-2.806	-2.800	-2.792	-2.784	-2.775	-2.765	-2.755	-2.744	-2.732	-2.721	-2.709	-2.695	-2.682	-2.669	-2.655	-2.640	-2.626	-2.612	-2.598	-2.584	-2.569	-2.554	-2.540	-2.525	-2.510	-2.496	-2.481	-2.469	-2.455	-2.442	-2.430	-2.418	-2.405	-2.394	-2.384	-2.372	-2.362	-2.354	-2.345	-2.338	-2.330	-2.324	-2.318	-2.311	-2.308	-2.305	-2.300	-2.299	-2.296	-2.295	-2.295	-2.294	-2.295	-2.298	-2.299	-2.301	-2.304	-2.308	-2.312	-2.318	-2.324	-2.329	-2.335	-2.342	-2.350	-2.358	-2.365	-2.374	-2.384	-2.392	-2.401	-2.411	-2.421	-2.431	-2.441	-2.451	-2.462	-2.471	-2.481	-2.491	-2.500	-2.510	-2.519	-2.528	-2.535	-2.542	-2.551	-2.558	-2.564	-2.570	-2.575	-2.580	-2.585	-2.589	-2.591	-2.594	-2.596	-2.598	-2.599	-2.600	-2.599	-2.599	-2.599	-2.596	-2.594	-2.591	-2.588	-2.585	-2.581	-2.578	-2.572	-2.569	-2.564	-2.561	-2.556	-2.552	-2.549	-2.545	-2.542	-2.539	-2.536	-2.534	-2.532	-2.531	-2.532	-2.531	-2.532	-2.535	-2.536	-2.539	-2.542	-2.546	-2.551	-2.558	-2.564	-2.571	-2.579	-2.588	-2.598	-2.606	-2.616	-2.628	-2.640	-2.651	-2.664	-2.678	-2.691	-2.706	-2.721	-2.735	-2.750	-2.765	-2.780	-2.796	-2.812	-2.826	-2.842	-2.858	-2.872	-2.888	-2.902	-2.918	-2.931	-2.946	-2.960	-2.974	-2.986	-2.999	-3.010	-3.022	-3.034	-3.045	-3.055	-3.065	-3.075	-3.082	-3.091	-3.099	-3.105	-3.112	-3.119	-3.124	-3.129	-3.134	-3.139	-3.142	-3.146	-3.150	-3.152	-3.155	-3.158	-3.160	-3.160	-3.161	-3.164	-3.164	-3.164	-3.165	-3.165	-3.166	-3.166	-3.165	-3.165	-3.165	-3.162	-3.162	-3.161	-3.161	-3.161	-3.160	-3.159	-3.156	-3.155	-3.154	-3.154	-3.152	-3.151	-3.151	-3.150	-3.150	-3.149	-3.149	-3.148	-3.148	-3.146	-3.148	-3.146	-3.146	-3.146	-3.149	-3.148	-3.149	-3.151	-3.151	-3.154	-3.155	-3.159	-3.160	-3.162	-3.165	-3.168	-3.170	-3.172	-3.176	-3.180	-3.182	-3.185	-3.188	-3.190	-3.192	-3.196	-3.199	-3.200	-3.201	-3.202	-3.202	-3.202	-3.202	-3.201	-3.200	-3.198	-3.192	-3.189	-3.184	-3.178	-3.170	-3.160	-3.151	-3.140	-3.128	-3.115	-3.100	-3.085	-3.069	-3.050	-3.031	-3.010	-2.989	-2.966	-2.942	-2.918	-2.892	-2.865	-2.838	-2.808	-2.778	-2.748	-2.715	-2.682	-2.650	-2.616	-2.581	-2.548	-2.512	-2.478	-2.442	-2.408	-2.372	-2.338	-2.301	-2.266	-2.231	-2.198	-2.162	-2.129	-2.098	-2.064	-2.031	-2.001	-1.970	-1.940	-1.911	-1.882	-1.854	-1.828	-1.801	-1.776	-1.751	-1.728	-1.704	-1.680	-1.658	-1.636	-1.615	-1.595	-1.574	-1.554	-1.535	-1.515	-1.496	-1.478	-1.459	-1.440	-1.421	-1.402	-1.384	-1.366	-1.348	-1.328	-1.309	-1.290	-1.269	-1.250	-1.230	-1.209	-1.188	-1.165	-1.144	-1.121	-1.099	-1.076	-1.052	-1.030	-1.005	-0.981	-0.956	-0.931	-0.908	-0.881	-0.856	-0.831	-0.808	-0.782	-0.759	-0.735	-0.711	-0.689	-0.666	-0.644	-0.624	-0.604	-0.585	-0.566	-0.550	-0.534	-0.519	-0.505	-0.494	-0.484	-0.475	-0.466	-0.460	-0.455	-0.452	-0.451	-0.451	-0.452	-0.456	-0.461	-0.468	-0.478	-0.488	-0.500	-0.514	-0.529	-0.546	-0.565	-0.585	-0.608	-0.631	-0.655	-0.681	-0.709	-0.738	-0.768	-0.799	-0.830	-0.862	-0.895	-0.930	-0.964	-0.999	-1.034	-1.069	-1.104	-1.140	-1.174	-1.209	-1.242	-1.276	-1.309	-1.341	-1.374	-1.404	-1.434	-1.462	-1.490	-1.516	-1.541	-1.565	-1.588	-1.608	-1.626	-1.644	-1.660	-1.675	-1.688	-1.698	-1.708	-1.715	-1.720	-1.725	-1.726	-1.728	-1.726	-1.725	-1.721	-1.716	-1.709	-1.702	-1.692	-1.684	-1.674	-1.662	-1.649	-1.638	-1.624	-1.610	-1.596	-1.581	-1.568	-1.554	-1.539	-1.525	-1.514	-1.500	-1.490	-1.478	-1.470	-1.461	-1.452	-1.448	-1.444	-1.440	-1.440	-1.440	-1.442	-1.446	-1.452	-1.460	-1.470	-1.481	-1.495	-1.510	-1.526	-1.546	-1.569	-1.591	-1.616	-1.642	-1.672	-1.702	-1.734	-1.768	-1.804	-1.840	-1.878	-1.916	-1.956	-1.996	-2.039	-2.079	-2.122	-2.164	-2.208	-2.249	-2.291	-2.335	-2.378	-2.419	-2.460	-2.500	-2.540	-2.579	-2.615	-2.651	-2.685	-2.718	-2.749	-2.779	-2.806	-2.831	-2.854	-2.876	-2.895	-2.911	-2.926	-2.939	-2.949	-2.956	-2.961	-2.965	-2.966	-2.964	-2.959	-2.952	-2.944	-2.934	-2.920	-2.904	-2.885	-2.866	-2.844	-2.819	-2.792	-2.765	-2.734	-2.702	-2.670	-2.635	-2.599	-2.561	-2.521	-2.482	-2.441	-2.399	-2.356	-2.311	-2.268	-2.221	-2.175	-2.129	-2.081	-2.034	-1.986	-1.938	-1.889	-1.840	-1.791	-1.742	-1.692	-1.642	-1.594	-1.545	-1.495	-1.446	-1.396	-1.349	-1.299	-1.251	-1.204	-1.156	-1.109	-1.062	-1.016	-0.971	-0.925	-0.880	-0.835	-0.792	-0.750	-0.708	-0.665	-0.624	-0.584	-0.544	-0.505	-0.466	-0.430	-0.394	-0.360	-0.326	-0.292	-0.261	-0.231	-0.202	-0.174	-0.149	-0.122	-0.100	-0.078	-0.056	-0.036	-0.019	-0.001	0.015	0.029	0.041	0.052	0.062	0.071	0.079	0.085	0.088	0.091	0.092	0.094	0.091	0.089	0.086	0.081	0.075	0.069	0.061	0.054	0.044	0.034	0.024	0.011	-0.001	-0.015	-0.029	-0.044	-0.060	-0.075	-0.091	-0.108	-0.125	-0.141	-0.160	-0.178	-0.196	-0.215	-0.234	-0.252	-0.272	-0.291	-0.311	-0.332	-0.352	-0.372	-0.394	-0.415	-0.436	-0.458	-0.479	-0.501	-0.524	-0.546	-0.569	-0.594	-0.618	-0.641	-0.665	-0.690	-0.716	-0.742	-0.768	-0.795	-0.821	-0.848	-0.876	-0.904	-0.931	-0.960	-0.989	-1.019	-1.049	-1.078	-1.108	-1.136	-1.166	-1.195	-1.226	-1.256	-1.285	-1.315	-1.344	-1.371	-1.401	-1.429	-1.456	-1.482	-1.509	-1.534	-1.558	-1.582	-1.605	-1.628	-1.649	-1.669	-1.688	-1.705	-1.721	-1.738	-1.751	-1.764	-1.774	-1.784	-1.792	-1.800	-1.805	-1.809	-1.811	-1.812	-1.811	-1.810	-1.808	-1.802	-1.798	-1.790	-1.781	-1.772	-1.762	-1.750	-1.738	-1.724	-1.708	-1.692	-1.676	-1.659	-1.641	-1.621	-1.602	-1.582	-1.562	-1.541	-1.521	-1.499	-1.478	-1.456	-1.435	-1.412	-1.390	-1.369	-1.349	-1.328	-1.306	-1.288	-1.266	-1.248	-1.230	-1.211	-1.194	-1.179	-1.162	-1.148	-1.132	-1.119	-1.106	-1.094	-1.082	-1.071	-1.062	-1.054	-1.048	-1.040	-1.034	-1.029	-1.026	-1.022	-1.020	-1.019	-1.018	-1.018	-1.019	-1.019	-1.021	-1.022	-1.026	-1.029	-1.032	-1.036	-1.041	-1.045	-1.049	-1.054	-1.058	-1.062	-1.068	-1.070	-1.074	-1.078	-1.079	-1.081	-1.082	-1.084	-1.084	-1.084	-1.082	-1.081	-1.078	-1.074	-1.068	-1.062	-1.055	-1.048	-1.039	-1.029	-1.016	-1.005	-0.991	-0.978	-0.962	-0.948	-0.929	-0.911	-0.892	-0.872	-0.851	-0.830	-0.808	-0.786	-0.762	-0.738	-0.712	-0.688	-0.662	-0.638	-0.611	-0.585	-0.559	-0.532	-0.507	-0.481	-0.455	-0.430	-0.405	-0.381	-0.356	-0.332	-0.310	-0.289	-0.268	-0.246	-0.228	-0.209	-0.191	-0.176	-0.161	-0.149	-0.136	-0.126	-0.116	-0.110	-0.102	-0.098	-0.094	-0.091	-0.091	-0.091	-0.094	-0.098	-0.102	-0.109	-0.116	-0.124	-0.135	-0.146	-0.158	-0.172	-0.186	-0.202	-0.219	-0.238	-0.255	-0.275	-0.295	-0.315	-0.336	-0.358	-0.379	-0.401	-0.424	-0.444	-0.466	-0.488	-0.509	-0.530	-0.550	-0.569	-0.589	-0.606	-0.624	-0.640	-0.656	-0.670	-0.682	-0.694	-0.704	-0.712	-0.720	-0.725	-0.730	-0.732	-0.734	-0.732	-0.730	-0.726	-0.721	-0.714	-0.706	-0.695	-0.682	-0.670	-0.655	-0.639	-0.621	-0.602	-0.582	-0.562	-0.540	-0.518	-0.494	-0.469	-0.444	-0.419	-0.394	-0.368	-0.341	-0.316	-0.290	-0.265	-0.240	-0.215	-0.191	-0.166	-0.144	-0.122	-0.101	-0.081	-0.062	-0.046	-0.030	-0.016	-0.002	0.009	0.018	0.025	0.031	0.036	0.038	0.039	0.038	0.034	0.029	0.022	0.014	0.004	-0.006	-0.021	-0.035	-0.051	-0.068	-0.086	-0.108	-0.128	-0.150	-0.174	-0.199	-0.224	-0.249	-0.274	-0.300	-0.326	-0.352	-0.380	-0.405	-0.431	-0.456	-0.480	-0.504	-0.526	-0.548	-0.568	-0.586	-0.604	-0.620	-0.632	-0.645	-0.655	-0.662	-0.668	-0.671	-0.672	-0.672	-0.669	-0.665	-0.656	-0.646	-0.634	-0.619	-0.601	-0.581	-0.559	-0.535	-0.507	-0.480	-0.449	-0.415	-0.381	-0.342	-0.305	-0.265	-0.222	-0.179	-0.135	-0.089	-0.042	0.006	0.054	0.104	0.152	0.202	0.252	0.301	0.350	0.400	0.448	0.496	0.541	0.588	0.632	0.676	0.719	0.760	0.799	0.835	0.872	0.905	0.938	0.968	0.995	1.020	1.044	1.065	1.084	1.101	1.115	1.126	1.136	1.144	1.149	1.151	1.152	1.151	1.149	1.142	1.136	1.128	1.116	1.105	1.090	1.076	1.060	1.041	1.022	1.002	0.982	0.961	0.939	0.916	0.891	0.868	0.842	0.819	0.794	0.770	0.745	0.719	0.695	0.670	0.646	0.622	0.599	0.576	0.554	0.534	0.512	0.492	0.472	0.454	0.436	0.419	0.402	0.388	0.374	0.359	0.346	0.335	0.325	0.314	0.306	0.298	0.290	0.284	0.278	0.274	0.269	0.266	0.265	0.264	0.262	0.262	0.265	0.266	0.270	0.272	0.276	0.282	0.288	0.294	0.300	0.309	0.316	0.325	0.334	0.341	0.351	0.362	0.372	0.384	0.395	0.406	0.418	0.430	0.442	0.454	0.469	0.481	0.495	0.507	0.520	0.534	0.546	0.560	0.574	0.586	0.599	0.611	0.622	0.635	0.646	0.658	0.668	0.678	0.686	0.696	0.704	0.712	0.720	0.726	0.732	0.738	0.742	0.746	0.750	0.752	0.754	0.756	0.758	0.759	0.759	0.756	0.756	0.754	0.752	0.750	0.748	0.745	0.741	0.738	0.731	0.728	0.722	0.716	0.711	0.705	0.700	0.695	0.689	0.684	0.679	0.674	0.669	0.664	0.659	0.654	0.649	0.645	0.641	0.638	0.634	0.629	0.625	0.622	0.619	0.616	0.615	0.612	0.610	0.608	0.605	0.602	0.599	0.596	0.594	0.590	0.588	0.584	0.580	0.575	0.570	0.564	0.558	0.551	0.544	0.535	0.525	0.514	0.504	0.491	0.479	0.465	0.450	0.434	0.419	0.401	0.381	0.362	0.341	0.319	0.296	0.274	0.249	0.224	0.199	0.171	0.145	0.118	0.090	0.062	0.035	0.006	-0.021	-0.050	-0.078	-0.105	-0.131	-0.159	-0.185	-0.210	-0.234	-0.259	-0.281	-0.302	-0.322	-0.342	-0.360	-0.376	-0.391	-0.405	-0.416	-0.425	-0.432	-0.439	-0.444	-0.446	-0.448	-0.446	-0.444	-0.440	-0.435	-0.426	-0.419	-0.409	-0.398	-0.384	-0.370	-0.356	-0.340	-0.322	-0.305	-0.285	-0.266	-0.246	-0.225	-0.205	-0.184	-0.165	-0.144	-0.124	-0.102	-0.084	-0.065	-0.045	-0.028	-0.009	0.008	0.022	0.038	0.051	0.064	0.075	0.086	0.095	0.104	0.110	0.116	0.121	0.126	0.128	0.130	0.131	0.130	0.130	0.128	0.125	0.121	0.116	0.112	0.108	0.101	0.094	0.088	0.080	0.074	0.065	0.059	0.051	0.044	0.036	0.029	0.021	0.014	0.006	0.000	-0.006	-0.012	-0.020	-0.025	-0.031	-0.038	-0.042	-0.048	-0.054	-0.059	-0.064	-0.068	-0.072	-0.076	-0.080	-0.085	-0.089	-0.092	-0.095	-0.099	-0.101	-0.105	-0.108	-0.111	-0.115	-0.119	-0.122	-0.125	-0.129	-0.132	-0.136	-0.140	-0.142	-0.146	-0.151	-0.152	-0.156	-0.159	-0.161	-0.161	-0.164	-0.164	-0.165	-0.165	-0.164	-0.162	-0.160	-0.158	-0.155	-0.151	-0.146	-0.140	-0.132	-0.125	-0.116	-0.106	-0.096	-0.085	-0.071	-0.058	-0.042	-0.026	-0.010	0.009	0.028	0.048	0.069	0.091	0.115	0.138	0.162	0.188	0.215	0.241	0.269	0.298	0.325	0.355	0.384	0.414	0.442	0.474	0.504	0.532	0.564	0.594	0.622	0.652	0.682	0.711	0.739	0.768	0.795	0.821	0.848	0.872	0.898	0.920	0.944	0.965	0.986	1.006	1.026	1.045	1.062	1.080	1.095	1.110	1.124	1.136	1.148	1.159	1.168	1.178	1.184	1.192	1.199	1.204	1.209	1.212	1.218	1.220	1.222	1.224	1.226	1.228	1.229	1.229	1.229	1.229	1.229	1.230	1.230	1.231	1.231	1.232	1.232	1.235	1.236	1.239	1.240	1.244	1.248	1.251	1.256	1.261	1.268	1.274	1.281	1.290	1.299	1.309	1.319	1.330	1.342	1.355	1.368	1.382	1.396	1.412	1.428	1.445	1.461	1.479	1.498	1.515	1.532	1.551	1.570	1.590	1.609	1.629	1.648	1.666	1.685	1.702	1.720	1.738	1.755	1.770	1.786	1.800	1.812	1.824	1.836	1.846	1.855	1.862	1.869	1.874	1.878	1.879	1.880	1.878	1.875	1.871	1.865	1.856	1.846	1.835	1.824	1.809	1.792	1.776	1.756	1.736	1.714	1.691	1.666	1.641	1.612	1.585	1.556	1.525	1.494	1.462	1.430	1.396	1.362	1.329	1.294	1.260	1.226	1.192	1.158	1.125	1.090	1.058	1.026	0.994	0.964	0.934	0.905	0.879	0.851	0.828	0.802	0.780	0.760	0.740	0.721	0.704	0.688	0.675	0.662	0.651	0.640	0.631	0.625	0.620	0.615	0.611	0.610	0.609	0.609	0.610	0.612	0.615	0.618	0.622	0.626	0.632	0.636	0.642	0.648	0.652	0.656	0.661	0.665	0.669	0.672	0.675	0.676	0.676	0.676	0.675	0.672	0.668	0.661	0.655	0.646	0.635	0.625	0.610	0.596	0.579	0.560	0.541	0.520	0.498	0.475	0.449	0.421	0.394	0.365	0.334	0.302	0.270	0.236	0.202	0.168	0.134	0.098	0.061	0.025	-0.011	-0.046	-0.082	-0.118	-0.152	-0.188	-0.220	-0.252	-0.285	-0.315	-0.346	-0.374	-0.401	-0.426	-0.450	-0.472	-0.492	-0.512	-0.529	-0.544	-0.558	-0.569	-0.578	-0.586	-0.592	-0.595	-0.596	-0.598	-0.595	-0.591	-0.586	-0.579	-0.570	-0.559	-0.548	-0.534	-0.518	-0.501	-0.484	-0.465	-0.444	-0.424	-0.402	-0.379	-0.355	-0.331	-0.306	-0.280	-0.255	-0.229	-0.202	-0.176	-0.150	-0.122	-0.098	-0.071	-0.045	-0.018	0.008	0.034	0.059	0.085	0.109	0.132	0.159	0.181	0.205	0.228	0.251	0.274	0.295	0.318	0.339	0.360	0.381	0.402	0.424	0.442	0.464	0.485	0.505	0.525	0.545	0.566	0.586	0.606	0.628	0.648	0.668	0.689	0.709	0.729	0.750	0.771	0.791	0.812	0.834	0.855	0.876	0.898	0.920	0.940	0.961	0.982	1.002	1.024	1.044	1.064	1.081	1.100	1.119	1.135	1.152	1.168	1.182	1.198	1.211	1.222	1.235	1.245	1.255	1.264	1.271	1.278	1.282	1.288	1.290	1.292	1.294	1.292	1.292	1.290	1.286	1.282	1.276	1.270	1.262	1.254	1.245	1.235	1.225	1.215	1.202	1.191	1.180	1.168	1.155	1.141	1.130	1.116	1.105	1.094	1.082	1.072	1.061	1.052	1.045	1.036	1.031	1.026	1.021	1.019	1.016	1.015	1.016	1.019	1.021	1.028	1.034	1.041	1.051	1.061	1.075	1.090	1.105	1.122	1.141	1.162	1.185	1.209	1.235	1.261	1.289	1.319	1.350	1.384	1.416	1.451	1.488	1.524	1.561	1.599	1.640	1.679	1.720	1.762	1.804	1.846	1.890	1.932	1.976	2.021	2.065	2.110	2.154	2.199	2.241	2.286	2.330	2.374	2.416	2.458	2.500	2.541	2.582	2.621	2.660	2.698	2.735	2.770	2.805	2.838	2.870	2.900	2.929	2.958	2.982	3.009	3.031	3.052	3.072	3.091	3.109	3.122	3.136	3.148	3.158	3.164	3.170	3.172	3.174	3.172	3.170	3.165	3.158	3.149	3.138	3.125	3.109	3.092	3.075	3.054	3.031	3.006	2.980	2.954	2.925	2.894	2.862	2.829	2.795	2.759	2.722	2.684	2.644	2.605	2.564	2.522	2.480	2.438	2.395	2.351	2.308	2.264	2.219	2.175	2.131	2.088	2.044	2.000	1.958	1.915	1.874	1.831	1.790	1.750	1.711	1.672	1.635	1.598	1.561	1.525	1.491	1.456	1.424	1.392	1.360	1.329	1.299	1.269	1.240	1.212	1.184	1.156	1.129	1.102	1.075	1.049	1.024	0.998	0.971	0.946	0.921	0.896	0.870	0.842	0.818	0.791	0.764	0.736	0.710	0.681	0.652	0.622	0.594	0.562	0.531	0.499	0.468	0.434	0.400	0.365	0.330	0.294	0.258	0.221	0.182	0.145	0.106	0.068	0.029	-0.012	-0.052	-0.091	-0.132	-0.174	-0.214	-0.255	-0.296	-0.338	-0.380	-0.420	-0.461	-0.504	-0.544	-0.584	-0.625	-0.665	-0.704	-0.742	-0.781	-0.819	-0.855	-0.892	-0.929	-0.965	-0.999	-1.032	-1.066	-1.099	-1.130	-1.160	-1.189	-1.219	-1.245	-1.272	-1.299	-1.324	-1.348	-1.370	-1.392	-1.414	-1.434	-1.452	-1.471	-1.488	-1.504	-1.519	-1.534	-1.546	-1.559	-1.570	-1.581	-1.590	-1.599	-1.606	-1.612	-1.619	-1.624	-1.628	-1.631	-1.632	-1.635	-1.636	-1.636	-1.635	-1.634	-1.632	-1.631	-1.628	-1.625	-1.621	-1.619	-1.614	-1.610	-1.605	-1.601	-1.596	-1.592	-1.589	-1.584	-1.580	-1.575	-1.572	-1.568	-1.566	-1.562	-1.560	-1.559	-1.558	-1.558	-1.558	-1.559	-1.561	-1.564	-1.568	-1.571	-1.576	-1.582	-1.589	-1.596	-1.605	-1.615	-1.625	-1.636	-1.649	-1.662	-1.676	-1.691	-1.706	-1.722	-1.740	-1.759	-1.778	-1.796	-1.816	-1.835	-1.856	-1.876	-1.896	-1.918	-1.939	-1.959	-1.980	-1.999	-2.020	-2.040	-2.059	-2.078	-2.096	-2.114	-2.130	-2.145	-2.160	-2.172	-2.186	-2.198	-2.209	-2.218	-2.225	-2.232	-2.238	-2.242	-2.246	-2.248	-2.250	-2.250	-2.249	-2.246	-2.242	-2.239	-2.232	-2.226	-2.219	-2.210	-2.201	-2.191	-2.180	-2.170	-2.158	-2.145	-2.131	-2.119	-2.105	-2.091	-2.076	-2.062	-2.047	-2.033	-2.018	-2.004	-1.989	-1.974	-1.960	-1.945	-1.931	-1.918	-1.904	-1.891	-1.878	-1.865	-1.852	-1.841	-1.829	-1.816	-1.805	-1.794	-1.781	-1.770	-1.758	-1.746	-1.735	-1.724	-1.712	-1.701	-1.689	-1.676	-1.665	-1.651	-1.639	-1.625	-1.612	-1.599	-1.586	-1.572	-1.558	-1.544	-1.530	-1.515	-1.500	-1.485	-1.469	-1.454	-1.439	-1.424	-1.409	-1.394	-1.379	-1.364	-1.349	-1.335	-1.321	-1.308	-1.295	-1.284	-1.271	-1.260	-1.250	-1.241	-1.232	-1.225	-1.218	-1.212	-1.209	-1.206	-1.204	-1.204	-1.204	-1.208	-1.210	-1.215	-1.221	-1.229	-1.238	-1.248	-1.259	-1.271	-1.285	-1.300	-1.316	-1.335	-1.352	-1.371	-1.392	-1.412	-1.436	-1.458	-1.481	-1.506	-1.531	-1.556	-1.581	-1.609	-1.636	-1.662	-1.690	-1.718	-1.746	-1.774	-1.802	-1.830	-1.859	-1.888	-1.915	-1.944	-1.971	-1.999	-2.026	-2.054	-2.080	-2.106	-2.132	-2.159	-2.184	-2.210	-2.235	-2.260	-2.284	-2.309	-2.332	-2.355	-2.379	-2.401	-2.425	-2.446	-2.469	-2.490	-2.512	-2.534	-2.554	-2.576	-2.596	-2.618	-2.638	-2.658	-2.678	-2.699	-2.719	-2.740	-2.759	-2.780	-2.799	-2.819	-2.839	-2.859	-2.879	-2.898	-2.918	-2.938	-2.958	-2.978	-2.998	-3.018	-3.038	-3.058	-3.078	-3.099	-3.119	-3.140	-3.160	-3.180	-3.201	-3.222	-3.242	-3.262	-3.284	-3.305	-3.325	-3.345	-3.366	-3.386	-3.408	-3.428	-3.446	-3.466	-3.486	-3.505	-3.524	-3.542	-3.560	-3.578	-3.595	-3.612	-3.628	-3.642	-3.658	-3.670	-3.682	-3.695	-3.706	-3.716	-3.726	-3.734	-3.740	-3.748	-3.752	-3.756	-3.759	-3.761	-3.762	-3.761	-3.761	-3.758	-3.755	-3.750	-3.745	-3.739	-3.730	-3.722	-3.712	-3.702	-3.692	-3.681	-3.670	-3.656	-3.644	-3.631	-3.618	-3.604	-3.589	-3.576	-3.562	-3.549	-3.535	-3.521	-3.509	-3.498	-3.485	-3.475	-3.465	-3.456	-3.449	-3.441	-3.435	-3.429	-3.424	-3.421	-3.418	-3.415	-3.415	-3.416	-3.418	-3.421	-3.424	-3.430	-3.436	-3.442	-3.450	-3.460	-3.470	-3.479	-3.491	-3.504	-3.515	-3.530	-3.542	-3.556	-3.571	-3.585	-3.599	-3.614	-3.626	-3.640	-3.652	-3.665	-3.678	-3.690	-3.699	-3.710	-3.719	-3.726	-3.734	-3.740	-3.744	-3.748	-3.750	-3.749	-3.749	-3.746	-3.742	-3.738	-3.731	-3.724	-3.714	-3.704	-3.692	-3.679	-3.664	-3.648	-3.630	-3.611	-3.591	-3.571	-3.550	-3.528	-3.505	-3.480	-3.456	-3.431	-3.406	-3.381	-3.355	-3.330	-3.305	-3.279	-3.254	-3.230	-3.206	-3.182	-3.159	-3.138	-3.116	-3.096	-3.078	-3.060	-3.044	-3.028	-3.014	-3.000	-2.989	-2.980	-2.970	-2.964	-2.956	-2.954	-2.950	-2.950	-2.951	-2.952	-2.956	-2.961	-2.968	-2.976	-2.985	-2.995	-3.008	-3.020	-3.034	-3.050	-3.065	-3.082	-3.099	-3.118	-3.136	-3.158	-3.178	-3.199	-3.220	-3.240	-3.262	-3.284	-3.306	-3.329	-3.350	-3.371	-3.392	-3.414	-3.434	-3.455	-3.474	-3.492	-3.511	-3.529	-3.546	-3.562	-3.579	-3.594	-3.608	-3.620	-3.632	-3.644	-3.654	-3.662	-3.671	-3.679	-3.685	-3.690	-3.695	-3.699	-3.701	-3.701	-3.702	-3.702	-3.701	-3.700	-3.696	-3.692	-3.688	-3.682	-3.675	-3.668	-3.659	-3.649	-3.638	-3.626	-3.612	-3.600	-3.584	-3.568	-3.551	-3.534	-3.516	-3.496	-3.475	-3.454	-3.431	-3.409	-3.385	-3.359	-3.332	-3.306	-3.278	-3.249	-3.219	-3.189	-3.158	-3.125	-3.092	-3.060	-3.026	-2.992	-2.958	-2.921	-2.888	-2.851	-2.815	-2.779	-2.742	-2.706	-2.670	-2.634	-2.599	-2.564	-2.528	-2.492	-2.459	-2.425	-2.392	-2.361	-2.330	-2.300	-2.271	-2.244	-2.215	-2.190	-2.166	-2.142	-2.120	-2.100	-2.081	-2.062	-2.045	-2.030	-2.016	-2.002	-1.991	-1.980	-1.972	-1.965	-1.960	-1.955	-1.951	-1.949	-1.949	-1.949	-1.950	-1.951	-1.955	-1.959	-1.962	-1.968	-1.972	-1.979	-1.985	-1.991	-1.999	-2.006	-2.014	-2.021	-2.029	-2.036	-2.045	-2.052	-2.060	-2.066	-2.074	-2.080	-2.086	-2.091	-2.098	-2.102	-2.106	-2.111	-2.115	-2.119	-2.121	-2.124	-2.125	-2.128	-2.129	-2.129	-2.129	-2.129	-2.129	-2.128	-2.126	-2.125	-2.125	-2.124	-2.120	-2.119	-2.116	-2.115	-2.112	-2.111	-2.110	-2.109	-2.108	-2.106	-2.106	-2.105	-2.105	-2.106	-2.108	-2.109	-2.110	-2.111	-2.114	-2.118	-2.121	-2.125	-2.131	-2.136	-2.142	-2.149	-2.158	-2.165	-2.175	-2.184	-2.194	-2.206	-2.218	-2.230	-2.242	-2.256	-2.270	-2.284	-2.299	-2.315	-2.331	-2.346	-2.364	-2.380	-2.398	-2.415	-2.432	-2.450	-2.469	-2.486	-2.504	-2.522	-2.540	-2.558	-2.576	-2.594	-2.611	-2.628	-2.645	-2.660	-2.676	-2.692	-2.709	-2.722	-2.738	-2.751	-2.765	-2.779	-2.791	-2.804	-2.816	-2.828	-2.839	-2.849	-2.860	-2.869	-2.878	-2.886	-2.895	-2.902	-2.911	-2.918	-2.926	-2.934	-2.942	-2.950	-2.959	-2.968	-2.975	-2.985	-2.994	-3.004	-3.012	-3.022	-3.034	-3.045	-3.058	-3.070	-3.084	-3.099	-3.114	-3.129	-3.146	-3.164	-3.182	-3.202	-3.224	-3.244	-3.268	-3.290	-3.315	-3.340	-3.366	-3.394	-3.420	-3.449	-3.478	-3.506	-3.536	-3.566	-3.598	-3.629	-3.660	-3.692	-3.722	-3.755	-3.786	-3.818	-3.849	-3.880	-3.910	-3.940	-3.969	-3.998	-4.028	-4.055	-4.080	-4.106	-4.131	-4.156	-4.180	-4.202	-4.225	-4.245	-4.265	-4.282	-4.300	-4.315	-4.331	-4.345	-4.358	-4.370	-4.380	-4.390	-4.399	-4.406	-4.414	-4.420	-4.425	-4.430	-4.434	-4.438	-4.440	-4.442	-4.445	-4.446	-4.448	-4.449	-4.449	-4.450	-4.451	-4.452	-4.454	-4.455	-4.456	-4.456	-4.459	-4.460	-4.462	-4.466	-4.470	-4.472	-4.476	-4.482	-4.486	-4.492	-4.500	-4.506	-4.514	-4.522	-4.531	-4.540	-4.551	-4.561	-4.572	-4.584	-4.596	-4.610	-4.624	-4.638	-4.652	-4.668	-4.682	-4.699	-4.715	-4.731	-4.748	-4.765	-4.781	-4.798	-4.815	-4.831	-4.848	-4.865	-4.881	-4.899	-4.915	-4.931	-4.946	-4.962	-4.978	-4.991	-5.006	-5.018	-5.031	-5.042	-5.052	-5.062	-5.071	-5.079	-5.085	-5.091	-5.095	-5.099	-5.099	-5.099	-5.099	-5.096	-5.094	-5.088	-5.081	-5.072	-5.064	-5.052	-5.040	-5.026	-5.011	-4.994	-4.976	-4.958	-4.935	-4.912	-4.889	-4.864	-4.838	-4.811	-4.781	-4.752	-4.720	-4.688	-4.655	-4.622	-4.589	-4.552	-4.518	-4.480	-4.444	-4.408	-4.371	-4.334	-4.296	-4.258	-4.221	-4.185	-4.149	-4.112	-4.077	-4.044	-4.010	-3.975	-3.942	-3.911	-3.881	-3.851	-3.824	-3.796	-3.771	-3.748	-3.724	-3.704	-3.684	-3.665	-3.649	-3.632	-3.620	-3.606	-3.596	-3.586	-3.579	-3.572	-3.568	-3.564	-3.562	-3.560	-3.560	-3.560	-3.562	-3.566	-3.570	-3.575	-3.581	-3.586	-3.592	-3.600	-3.608	-3.616	-3.625	-3.632	-3.641	-3.650	-3.659	-3.666	-3.675	-3.681	-3.689	-3.696	-3.701	-3.708	-3.712	-3.716	-3.720	-3.722	-3.724	-3.725	-3.725	-3.724	-3.721	-3.718	-3.712	-3.708	-3.701	-3.692	-3.684	-3.672	-3.660	-3.648	-3.632	-3.616	-3.600	-3.582	-3.562	-3.542	-3.521	-3.500	-3.476	-3.452	-3.428	-3.402	-3.375	-3.348	-3.320	-3.292	-3.262	-3.234	-3.205	-3.175	-3.144	-3.112	-3.082	-3.051	-3.021	-2.991	-2.962	-2.934	-2.904	-2.876	-2.849	-2.821	-2.795	-2.770	-2.745	-2.721	-2.699	-2.678	-2.656	-2.638	-2.619	-2.602	-2.588	-2.572	-2.559	-2.546	-2.536	-2.528	-2.519	-2.512	-2.509	-2.504	-2.501	-2.501	-2.501	-2.502	-2.505	-2.509	-2.514	-2.519	-2.526	-2.535	-2.544	-2.552	-2.564	-2.575	-2.586	-2.598	-2.610	-2.624	-2.638	-2.651	-2.664	-2.679	-2.691	-2.705	-2.719	-2.732	-2.745	-2.758	-2.770	-2.781	-2.794	-2.805	-2.815	-2.824	-2.832	-2.841	-2.849	-2.855	-2.860	-2.865	-2.870	-2.874	-2.875	-2.878	-2.879	-2.878	-2.878	-2.876	-2.874	-2.870	-2.866	-2.861	-2.856	-2.850	-2.842	-2.835	-2.828	-2.819	-2.809	-2.800	-2.789	-2.778	-2.766	-2.755	-2.742	-2.730	-2.718	-2.704	-2.690	-2.676	-2.662	-2.649	-2.634	-2.620	-2.606	-2.592	-2.579	-2.565	-2.550	-2.538	-2.524	-2.511	-2.499	-2.486	-2.475	-2.464	-2.452	-2.441	-2.431	-2.421	-2.412	-2.404	-2.395	-2.388	-2.380	-2.372	-2.366	-2.362	-2.358	-2.354	-2.350	-2.348	-2.345	-2.345	-2.344	-2.344	-2.344	-2.345	-2.346	-2.349	-2.352	-2.356	-2.360	-2.365	-2.370	-2.376	-2.382	-2.390	-2.398	-2.405	-2.414	-2.421	-2.430	-2.439	-2.448	-2.458	-2.466	-2.476	-2.485	-2.496	-2.505	-2.514	-2.524	-2.534	-2.542	-2.551	-2.560	-2.569	-2.576	-2.585	-2.592	-2.599	-2.605	-2.612	-2.619	-2.625	-2.630	-2.635	-2.640	-2.644	-2.649	-2.652	-2.656	-2.660	-2.662	-2.666	-2.669	-2.672	-2.675	-2.678	-2.680	-2.684	-2.688	-2.690	-2.694	-2.699	-2.702	-2.708	-2.714	-2.719	-2.726	-2.732	-2.740	-2.746	-2.756	-2.764	-2.774	-2.784	-2.795	-2.806	-2.819	-2.831	-2.844	-2.856	-2.871	-2.885	-2.901	-2.915	-2.931	-2.949	-2.964	-2.981	-2.999	-3.016	-3.032	-3.050	-3.069	-3.085	-3.102	-3.119	-3.136	-3.154	-3.170	-3.186	-3.201	-3.216	-3.231	-3.246	-3.260	-3.274	-3.286	-3.298	-3.310	-3.321	-3.331	-3.341	-3.350	-3.358	-3.365	-3.371	-3.378	-3.384	-3.388	-3.392	-3.394	-3.398	-3.400	-3.401	-3.401	-3.401	-3.402	-3.402	-3.402	-3.402	-3.401	-3.400	-3.398	-3.396	-3.394	-3.391	-3.389	-3.386	-3.384	-3.381	-3.379	-3.376	-3.374	-3.371	-3.369	-3.365	-3.364	-3.361	-3.359	-3.358	-3.356	-3.354	-3.354	-3.351	-3.350	-3.349	-3.349	-3.349	-3.349	-3.349	-3.348	-3.349	-3.349	-3.349	-3.350	-3.351	-3.351	-3.354	-3.355	-3.358	-3.359	-3.360	-3.362	-3.364	-3.366	-3.369	-3.370	-3.372	-3.375	-3.378	-3.380	-3.382	-3.385	-3.386	-3.389	-3.390	-3.392	-3.394	-3.395	-3.396	-3.396	-3.396	-3.396	-3.396	-3.395	-3.394	-3.391	-3.389	-3.386	-3.382	-3.376	-3.372	-3.365	-3.359	-3.349	-3.341	-3.331	-3.320	-3.308	-3.295	-3.281	-3.266	-3.250	-3.232	-3.214	-3.194	-3.175	-3.154	-3.130	-3.108	-3.084	-3.058	-3.032	-3.005	-2.978	-2.949	-2.920	-2.890	-2.860	-2.829	-2.798	-2.765	-2.732	-2.700	-2.668	-2.635	-2.601	-2.568	-2.535	-2.500	-2.468	-2.435	-2.402	-2.370	-2.338	-2.308	-2.276	-2.246	-2.216	-2.188	-2.159	-2.130	-2.104	-2.076	-2.050	-2.024	-2.000	-1.975	-1.952	-1.930	-1.908	-1.886	-1.865	-1.844	-1.824	-1.804	-1.784	-1.765	-1.746	-1.728	-1.710	-1.691	-1.674	-1.656	-1.638	-1.620	-1.602	-1.584	-1.568	-1.549	-1.530	-1.511	-1.494	-1.474	-1.455	-1.436	-1.415	-1.394	-1.374	-1.352	-1.330	-1.309	-1.285	-1.262	-1.239	-1.215	-1.192	-1.168	-1.142	-1.116	-1.092	-1.066	-1.041	-1.016	-0.991	-0.965	-0.940	-0.915	-0.890	-0.866	-0.844	-0.820	-0.798	-0.776	-0.755	-0.735	-0.716	-0.699	-0.681	-0.666	-0.651	-0.638	-0.625	-0.614	-0.605	-0.595	-0.588	-0.584	-0.579	-0.578	-0.576	-0.578	-0.580	-0.584	-0.589	-0.598	-0.605	-0.616	-0.628	-0.641	-0.656	-0.672	-0.690	-0.710	-0.730	-0.751	-0.775	-0.799	-0.821	-0.848	-0.872	-0.900	-0.926	-0.955	-0.982	-1.011	-1.039	-1.068	-1.094	-1.122	-1.149	-1.175	-1.201	-1.226	-1.251	-1.275	-1.298	-1.319	-1.340	-1.358	-1.376	-1.392	-1.406	-1.420	-1.431	-1.442	-1.450	-1.458	-1.461	-1.465	-1.468	-1.466	-1.465	-1.461	-1.455	-1.448	-1.440	-1.429	-1.418	-1.405	-1.391	-1.376	-1.360	-1.344	-1.325	-1.308	-1.289	-1.269	-1.250	-1.230	-1.210	-1.190	-1.171	-1.151	-1.134	-1.116	-1.099	-1.084	-1.069	-1.056	-1.045	-1.035	-1.028	-1.021	-1.016	-1.015	-1.014	-1.018	-1.021	-1.028	-1.038	-1.049	-1.064	-1.080	-1.099	-1.120	-1.144	-1.171	-1.199	-1.230	-1.264	-1.299	-1.338	-1.378	-1.419	-1.464	-1.509	-1.555	-1.604	-1.654	-1.704	-1.756	-1.809	-1.861	-1.914	-1.969	-2.021	-2.076	-2.129	-2.184	-2.235	-2.288	-2.340	-2.389	-2.438	-2.485	-2.531	-2.574	-2.616	-2.658	-2.695	-2.730	-2.764	-2.794	-2.822	-2.849	-2.872	-2.894	-2.911	-2.926	-2.939	-2.949	-2.955	-2.958	-2.960	-2.958	-2.952	-2.945	-2.935	-2.922	-2.906	-2.888	-2.868	-2.844	-2.818	-2.789	-2.760	-2.726	-2.691	-2.655	-2.616	-2.575	-2.534	-2.489	-2.444	-2.398	-2.349	-2.300	-2.250	-2.198	-2.145	-2.091	-2.036	-1.981	-1.926	-1.870	-1.812	-1.755	-1.698	-1.640	-1.582	-1.525	-1.466	-1.409	-1.349	-1.291	-1.234	-1.175	-1.118	-1.060	-1.002	-0.948	-0.891	-0.836	-0.781	-0.728	-0.675	-0.622	-0.572	-0.521	-0.472	-0.424	-0.376	-0.329	-0.285	-0.241	-0.199	-0.158	-0.119	-0.080	-0.044	-0.008	0.025	0.056	0.086	0.114	0.140	0.164	0.186	0.206	0.225	0.240	0.255	0.266	0.276	0.284	0.291	0.295	0.298	0.299	0.298	0.294	0.290	0.284	0.275	0.265	0.254	0.240	0.226	0.210	0.192	0.175	0.155	0.135	0.112	0.091	0.069	0.045	0.021	-0.004	-0.029	-0.054	-0.081	-0.108	-0.135	-0.161	-0.189	-0.216	-0.244	-0.270	-0.296	-0.324	-0.350	-0.376	-0.401	-0.426	-0.452	-0.476	-0.501	-0.525	-0.550	-0.574	-0.596	-0.621	-0.644	-0.665	-0.688	-0.710	-0.731	-0.754	-0.774	-0.795	-0.816	-0.838	-0.859	-0.880	-0.901	-0.921	-0.942	-0.964	-0.985	-1.006	-1.028	-1.048	-1.070	-1.091	-1.114	-1.134	-1.156	-1.178	-1.199	-1.220	-1.242	-1.264	-1.285	-1.308	-1.329	-1.349	-1.370	-1.391	-1.412	-1.432	-1.454	-1.474	-1.494	-1.512	-1.532	-1.550	-1.568	-1.585	-1.601	-1.618	-1.632	-1.646	-1.661	-1.674	-1.685	-1.698	-1.708	-1.718	-1.725	-1.732	-1.740	-1.745	-1.749	-1.751	-1.754	-1.755	-1.755	-1.754	-1.751	-1.749	-1.744	-1.738	-1.731	-1.724	-1.715	-1.705	-1.695	-1.682	-1.671	-1.656	-1.642	-1.628	-1.611	-1.595	-1.578	-1.559	-1.540	-1.520	-1.501	-1.480	-1.459	-1.438	-1.416	-1.395	-1.372	-1.350	-1.329	-1.306	-1.285	-1.264	-1.242	-1.221	-1.202	-1.181	-1.161	-1.142	-1.125	-1.108	-1.090	-1.074	-1.059	-1.044	-1.030	-1.019	-1.008	-0.998	-0.988	-0.980	-0.972	-0.966	-0.961	-0.959	-0.955	-0.952	-0.951	-0.952	-0.954	-0.955	-0.958	-0.962	-0.966	-0.971	-0.976	-0.984	-0.990	-0.998	-1.005	-1.012	-1.020	-1.028	-1.035	-1.042	-1.050	-1.058	-1.064	-1.071	-1.076	-1.081	-1.086	-1.091	-1.094	-1.096	-1.099	-1.098	-1.098	-1.096	-1.094	-1.089	-1.085	-1.078	-1.071	-1.062	-1.054	-1.042	-1.030	-1.019	-1.004	-0.989	-0.974	-0.958	-0.940	-0.921	-0.902	-0.884	-0.864	-0.844	-0.821	-0.800	-0.779	-0.756	-0.735	-0.712	-0.690	-0.669	-0.646	-0.625	-0.604	-0.582	-0.561	-0.541	-0.522	-0.504	-0.486	-0.470	-0.454	-0.439	-0.425	-0.412	-0.400	-0.390	-0.381	-0.372	-0.366	-0.360	-0.355	-0.352	-0.351	-0.350	-0.350	-0.352	-0.355	-0.359	-0.364	-0.370	-0.379	-0.388	-0.396	-0.406	-0.418	-0.429	-0.440	-0.454	-0.466	-0.480	-0.494	-0.510	-0.525	-0.540	-0.555	-0.571	-0.588	-0.602	-0.618	-0.632	-0.646	-0.661	-0.675	-0.688	-0.701	-0.714	-0.725	-0.735	-0.744	-0.754	-0.761	-0.768	-0.772	-0.778	-0.780	-0.782	-0.784	-0.782	-0.780	-0.778	-0.772	-0.768	-0.759	-0.751	-0.741	-0.730	-0.719	-0.705	-0.691	-0.675	-0.660	-0.642	-0.624	-0.604	-0.585	-0.564	-0.542	-0.520	-0.498	-0.475	-0.451	-0.428	-0.404	-0.381	-0.358	-0.334	-0.311	-0.288	-0.265	-0.242	-0.220	-0.198	-0.178	-0.158	-0.138	-0.120	-0.102	-0.085	-0.070	-0.055	-0.041	-0.030	-0.019	-0.009	0.000	0.008	0.012	0.018	0.020	0.022	0.024	0.021	0.021	0.016	0.012	0.006	0.000	-0.006	-0.015	-0.026	-0.035	-0.048	-0.060	-0.074	-0.086	-0.101	-0.116	-0.132	-0.148	-0.164	-0.180	-0.196	-0.212	-0.229	-0.245	-0.261	-0.275	-0.290	-0.304	-0.318	-0.329	-0.341	-0.351	-0.361	-0.370	-0.376	-0.382	-0.386	-0.388	-0.389	-0.389	-0.386	-0.381	-0.376	-0.369	-0.359	-0.346	-0.332	-0.316	-0.299	-0.279	-0.256	-0.232	-0.208	-0.180	-0.151	-0.120	-0.086	-0.052	-0.018	0.021	0.059	0.100	0.141	0.184	0.228	0.272	0.318	0.364	0.411	0.458	0.504	0.552	0.598	0.645	0.691	0.736	0.784	0.828	0.871	0.914	0.955	0.995	1.035	1.071	1.109	1.141	1.174	1.204	1.231	1.259	1.281	1.302	1.322	1.339	1.354	1.366	1.378	1.385	1.390	1.394	1.396	1.395	1.392	1.388	1.380	1.371	1.360	1.349	1.335	1.319	1.301	1.284	1.264	1.242	1.221	1.198	1.175	1.149	1.125	1.099	1.072	1.046	1.018	0.991	0.964	0.938	0.911	0.885	0.859	0.834	0.808	0.785	0.760	0.738	0.716	0.694	0.675	0.655	0.638	0.621	0.605	0.591	0.578	0.565	0.552	0.544	100.000	5.000	2.000	1.000	6.000	0.000	0.000	0.000	0.000	0.000	0.000	0.000	0.000	0.000	0.000	0.000	0.000	0.000	-1.844	-1.816	-1.789	-1.761	-1.735	-1.710	-1.685	-1.661	-1.638	-1.615	-1.594	-1.572	-1.550	-1.531	-1.510	-1.490	-1.470	-1.451	-1.432	-1.414	-1.396	-1.378	-1.360	-1.342	-1.324	-1.306	-1.288	-1.270	-1.252	-1.234	-1.215	-1.196	-1.179	-1.160	-1.141	-1.122	-1.102	-1.084	-1.066	-1.046	-1.026	-1.009	-0.989	-0.970	-0.951	-0.934	-0.916	-0.898	-0.880	-0.862	-0.846	-0.830	-0.815	-0.800	-0.785	-0.770	-0.758	-0.745	-0.732	-0.721	-0.712	-0.702	-0.694	-0.686	-0.680	-0.675	-0.670	-0.668	-0.665	-0.665	-0.664	-0.664	-0.666	-0.669	-0.672	-0.676	-0.682	-0.688	-0.695	-0.701	-0.710	-0.719	-0.728	-0.736	-0.745	-0.756	-0.766	-0.779	-0.790	-0.801	-0.814	-0.828	-0.840	-0.852	-0.866	-0.880	-0.894	-0.909	-0.924	-0.938	-0.954	-0.970	-0.985	-1.001	-1.018	-1.034	-1.051	-1.069	-1.086	-1.104	-1.122	-1.140	-1.159	-1.179	-1.198	-1.218	-1.236	-1.258	-1.276	-1.298	-1.319	-1.340	-1.361	-1.382	-1.402	-1.425	-1.448	-1.470	-1.492	-1.516	-1.539	-1.562	-1.586	-1.611	-1.635	-1.660	-1.685	-1.710	-1.735	-1.761	-1.786	-1.814	-1.840	-1.866	-1.894	-1.921	-1.949	-1.976	-2.004	-2.034	-2.061	-2.091	-2.121	-2.151	-2.181	-2.212	-2.245	-2.278	-2.309	-2.340	-2.374	-2.408	-2.441	-2.476	-2.510	-2.545	-2.581	-2.616	-2.652	-2.688	-2.724	-2.759	-2.795	-2.830	-2.866	-2.901	-2.936	-2.969	-3.004	-3.036	-3.068	-3.099	-3.129	-3.158	-3.185	-3.210	-3.236	-3.258	-3.280	-3.300	-3.318	-3.335	-3.349	-3.362	-3.372	-3.381	-3.388	-3.392	-3.396	-3.396	-3.394	-3.391	-3.386	-3.379	-3.370	-3.359	-3.348	-3.332	-3.318	-3.300	-3.282	-3.264	-3.244	-3.222	-3.200	-3.179	-3.155	-3.132	-3.110	-3.088	-3.065	-3.044	-3.022	-3.001	-2.982	-2.965	-2.946	-2.931	-2.918	-2.905	-2.894	-2.885	-2.879	-2.872	-2.869	-2.869	-2.869	-2.872	-2.878	-2.885	-2.895	-2.906	-2.920	-2.936	-2.954	-2.972	-2.994	-3.018	-3.041	-3.066	-3.094	-3.122	-3.151	-3.182	-3.212	-3.244	-3.275	-3.308	-3.339	-3.371	-3.402	-3.434	-3.465	-3.494	-3.522	-3.551	-3.578	-3.604	-3.628	-3.651	-3.671	-3.690	-3.708	-3.724	-3.736	-3.748	-3.756	-3.762	-3.768	-3.771	-3.771	-3.770	-3.768	-3.762	-3.755	-3.746	-3.735	-3.722	-3.709	-3.692	-3.676	-3.659	-3.639	-3.620	-3.598	-3.576	-3.554	-3.530	-3.508	-3.485	-3.461	-3.438	-3.414	-3.392	-3.371	-3.350	-3.329	-3.309	-3.290	-3.274	-3.258	-3.242	-3.229	-3.218	-3.206	-3.199	-3.190	-3.185	-3.181	-3.179	-3.180	-3.181	-3.186	-3.191	-3.199	-3.209	-3.220	-3.232	-3.248	-3.266	-3.284	-3.302	-3.325	-3.348	-3.372	-3.398	-3.424	-3.451	-3.480	-3.510	-3.541	-3.571	-3.604	-3.635	-3.666	-3.700	-3.732	-3.766	-3.798	-3.830	-3.862	-3.894	-3.925	-3.954	-3.984	-4.011	-4.039	-4.065	-4.090	-4.114	-4.138	-4.159	-4.180	-4.199	-4.216	-4.231	-4.245	-4.258	-4.268	-4.275	-4.282	-4.288	-4.290	-4.291	-4.290	-4.286	-4.281	-4.276	-4.268	-4.258	-4.246	-4.232	-4.218	-4.201	-4.184	-4.164	-4.141	-4.119	-4.094	-4.066	-4.039	-4.009	-3.978	-3.945	-3.911	-3.875	-3.839	-3.799	-3.760	-3.719	-3.678	-3.635	-3.591	-3.545	-3.500	-3.452	-3.405	-3.355	-3.306	-3.256	-3.205	-3.154	-3.104	-3.051	-3.000	-2.948	-2.896	-2.842	-2.791	-2.740	-2.689	-2.639	-2.588	-2.538	-2.489	-2.441	-2.392	-2.348	-2.301	-2.259	-2.215	-2.175	-2.135	-2.096	-2.060	-2.025	-1.994	-1.962	-1.936	-1.909	-1.885	-1.864	-1.845	-1.828	-1.812	-1.800	-1.790	-1.782	-1.776	-1.772	-1.771	-1.772	-1.776	-1.781	-1.789	-1.799	-1.811	-1.825	-1.841	-1.859	-1.879	-1.900	-1.921	-1.945	-1.971	-1.998	-2.025	-2.054	-2.084	-2.114	-2.144	-2.175	-2.206	-2.239	-2.270	-2.302	-2.334	-2.365	-2.396	-2.426	-2.456	-2.486	-2.515	-2.542	-2.570	-2.596	-2.620	-2.642	-2.665	-2.685	-2.704	-2.721	-2.738	-2.754	-2.766	-2.778	-2.788	-2.798	-2.804	-2.809	-2.814	-2.815	-2.815	-2.815	-2.812	-2.809	-2.802	-2.796	-2.789	-2.779	-2.770	-2.759	-2.748	-2.735	-2.722	-2.709	-2.695	-2.680	-2.666	-2.651	-2.638	-2.621	-2.606	-2.592	-2.578	-2.565	-2.551	-2.539	-2.528	-2.516	-2.506	-2.498	-2.491	-2.484	-2.480	-2.475	-2.472	-2.472	-2.472	-2.476	-2.480	-2.488	-2.495	-2.504	-2.515	-2.529	-2.544	-2.559	-2.578	-2.598	-2.618	-2.640	-2.665	-2.690	-2.716	-2.744	-2.772	-2.801	-2.832	-2.862	-2.896	-2.929	-2.961	-2.995	-3.029	-3.062	-3.098	-3.131	-3.165	-3.199	-3.232	-3.266	-3.299	-3.330	-3.362	-3.392	-3.422	-3.452	-3.480	-3.508	-3.534	-3.559	-3.581	-3.604	-3.625	-3.644	-3.662	-3.680	-3.696	-3.710	-3.725	-3.738	-3.750	-3.760	-3.770	-3.779	-3.786	-3.794	-3.800	-3.805	-3.810	-3.812	-3.816	-3.819	-3.822	-3.822	-3.825	-3.826	-3.829	-3.830	-3.831	-3.832	-3.832	-3.834	-3.836	-3.836	-3.839	-3.841	-3.844	-3.846	-3.849	-3.852	-3.855	-3.860	-3.864	-3.868	-3.872	-3.878	-3.882	-3.889	-3.894	-3.900	-3.908	-3.912	-3.919	-3.925	-3.931	-3.939	-3.946	-3.951	-3.959	-3.965	-3.972	-3.979	-3.986	-3.992	-3.998	-4.004	-4.010	-4.016	-4.021	-4.029	-4.032	-4.037	-4.043	-4.049	-4.052	-4.058	-4.062	-4.068	-4.071	-4.075	-4.080	-4.085	-4.089	-4.095	-4.099	-4.104	-4.109	-4.114	-4.118	-4.122	-4.128	-4.132	-4.139	-4.144	-4.149	-4.156	-4.162	-4.169	-4.175	-4.180	-4.186	-4.192	-4.199	-4.205	-4.210	-4.216	-4.222	-4.228	-4.232	-4.239	-4.244	-4.250	-4.255	-4.260	-4.265	-4.269	-4.274	-4.278	-4.281	-4.285	-4.289	-4.292	-4.294	-4.298	-4.299	-4.301	-4.302	-4.305	-4.308	-4.309	-4.309	-4.310	-4.311	-4.312	-4.312	-4.312	-4.315	-4.315	-4.316	-4.318	-4.319	-4.321	-4.324	-4.325	-4.329	-4.331	-4.335	-4.338	-4.342	-4.346	-4.350	-4.354	-4.358	-4.364	-4.368	-4.374	-4.379	-4.385	-4.390	-4.396	-4.404	-4.410	-4.415	-4.421	-4.428	-4.432	-4.439	-4.444	-4.449	-4.454	-4.459	-4.462	-4.465	-4.469	-4.471	-4.472	-4.474	-4.474	-4.472	-4.471	-4.470	-4.468	-4.464	-4.458	-4.452	-4.446	-4.439	-4.430	-4.420	-4.411	-4.400	-4.389	-4.378	-4.365	-4.352	-4.339	-4.325	-4.310	-4.295	-4.280	-4.266	-4.251	-4.236	-4.221	-4.206	-4.192	-4.178	-4.164	-4.151	-4.139	-4.128	-4.118	-4.106	-4.099	-4.091	-4.085	-4.081	-4.079	-4.076	-4.075	-4.076	-4.079	-4.082	-4.088	-4.094	-4.104	-4.112	-4.125	-4.138	-4.151	-4.168	-4.185	-4.202	-4.222	-4.242	-4.265	-4.288	-4.311	-4.335	-4.360	-4.388	-4.414	-4.441	-4.469	-4.496	-4.525	-4.554	-4.581	-4.609	-4.636	-4.665	-4.691	-4.718	-4.742	-4.768	-4.791	-4.814	-4.835	-4.855	-4.874	-4.891	-4.909	-4.924	-4.938	-4.949	-4.959	-4.968	-4.974	-4.979	-4.981	-4.982	-4.984	-4.981	-4.978	-4.972	-4.968	-4.959	-4.949	-4.939	-4.926	-4.912	-4.898	-4.882	-4.866	-4.848	-4.829	-4.810	-4.790	-4.770	-4.748	-4.726	-4.706	-4.684	-4.662	-4.641	-4.620	-4.600	-4.581	-4.561	-4.542	-4.524	-4.508	-4.491	-4.476	-4.462	-4.449	-4.439	-4.428	-4.419	-4.411	-4.405	-4.400	-4.396	-4.395	-4.395	-4.395	-4.398	-4.401	-4.408	-4.414	-4.421	-4.430	-4.440	-4.452	-4.465	-4.479	-4.494	-4.509	-4.525	-4.542	-4.559	-4.578	-4.596	-4.615	-4.634	-4.652	-4.672	-4.690	-4.709	-4.726	-4.744	-4.762	-4.779	-4.792	-4.808	-4.822	-4.835	-4.849	-4.860	-4.869	-4.879	-4.888	-4.892	-4.899	-4.902	-4.906	-4.908	-4.908	-4.908	-4.904	-4.901	-4.895	-4.889	-4.881	-4.871	-4.862	-4.852	-4.840	-4.828	-4.814	-4.800	-4.785	-4.769	-4.752	-4.735	-4.719	-4.700	-4.682	-4.664	-4.646	-4.626	-4.608	-4.590	-4.571	-4.551	-4.534	-4.515	-4.496	-4.478	-4.460	-4.441	-4.424	-4.406	-4.390	-4.372	-4.358	-4.341	-4.326	-4.311	-4.296	-4.284	-4.269	-4.258	-4.244	-4.232	-4.221	-4.210	-4.199	-4.190	-4.180	-4.170	-4.162	-4.154	-4.146	-4.139	-4.131	-4.124	-4.118	-4.111	-4.104	-4.099	-4.094	-4.089	-4.084	-4.079	-4.075	-4.070	-4.068	-4.062	-4.060	-4.058	-4.055	-4.051	-4.049	-4.048	-4.046	-4.045	-4.044	-4.044	-4.045	-4.046	-4.046	-4.048	-4.051	-4.052	-4.056	-4.059	-4.062	-4.066	-4.071	-4.076	-4.082	-4.088	-4.095	-4.101	-4.109	-4.116	-4.124	-4.132	-4.141	-4.152	-4.161	-4.171	-4.181	-4.194	-4.204	-4.218	-4.229	-4.241	-4.254	-4.266	-4.281	-4.294	-4.306	-4.320	-4.335	-4.349	-4.362	-4.378	-4.392	-4.408	-4.424	-4.439	-4.456	-4.474	-4.491	-4.509	-4.526	-4.546	-4.565	-4.585	-4.605	-4.625	-4.646	-4.668	-4.689	-4.710	-4.731	-4.755	-4.778	-4.801	-4.825	-4.850	-4.874	-4.899	-4.924	-4.949	-4.976	-5.001	-5.028	-5.054	-5.080	-5.106	-5.134	-5.160	-5.188	-5.215	-5.241	-5.269	-5.294	-5.321	-5.346	-5.372	-5.398	-5.422	-5.448	-5.472	-5.495	-5.519	-5.542	-5.564	-5.586	-5.608	-5.629	-5.649	-5.668	-5.688	-5.705	-5.722	-5.740	-5.756	-5.771	-5.786	-5.800	-5.814	-5.825	-5.838	-5.848	-5.858	-5.866	-5.875	-5.882	-5.889	-5.896	-5.901	-5.906	-5.911	-5.916	-5.918	-5.920	-5.922	-5.924	-5.925	-5.925	-5.924	-5.922	-5.921	-5.920	-5.918	-5.914	-5.909	-5.905	-5.900	-5.892	-5.888	-5.881	-5.875	-5.866	-5.859	-5.849	-5.840	-5.829	-5.819	-5.808	-5.796	-5.785	-5.774	-5.761	-5.750	-5.738	-5.724	-5.710	-5.698	-5.684	-5.670	-5.655	-5.641	-5.628	-5.612	-5.599	-5.584	-5.570	-5.556	-5.541	-5.528	-5.515	-5.501	-5.488	-5.474	-5.460	-5.448	-5.434	-5.420	-5.408	-5.394	-5.381	-5.368	-5.354	-5.340	-5.326	-5.312	-5.298	-5.282	-5.268	-5.250	-5.234	-5.216	-5.198	-5.179	-5.158	-5.138	-5.115	-5.091	-5.068	-5.041	-5.015	-4.986	-4.956	-4.928	-4.895	-4.862	-4.828	-4.792	-4.755	-4.715	-4.676	-4.635	-4.594	-4.550	-4.506	-4.460	-4.414	-4.366	-4.316	-4.268	-4.216	-4.166	-4.115	-4.064	-4.011	-3.959	-3.906	-3.856	-3.804	-3.752	-3.701	-3.651	-3.600	-3.552	-3.502	-3.456	-3.409	-3.365	-3.321	-3.280	-3.238	-3.199	-3.160	-3.125	-3.090	-3.056	-3.025	-2.996	-2.968	-2.940	-2.916	-2.892	-2.871	-2.851	-2.834	-2.818	-2.801	-2.788	-2.775	-2.765	-2.755	-2.746	-2.739	-2.734	-2.728	-2.724	-2.720	-2.718	-2.715	-2.714	-2.712	-2.711	-2.711	-2.712	-2.712	-2.712	-2.714	-2.715	-2.715	-2.716	-2.718	-2.719	-2.720	-2.720	-2.721	-2.721	-2.721	-2.722	-2.721	-2.722	-2.721	-2.720	-2.720	-2.719	-2.718	-2.718	-2.716	-2.716	-2.714	-2.712	-2.712	-2.711	-2.711	-2.711	-2.711	-2.711	-2.712	-2.714	-2.715	-2.718	-2.721	-2.725	-2.729	-2.732	-2.738	-2.744	-2.750	-2.758	-2.765	-2.774	-2.784	-2.794	-2.806	-2.818	-2.831	-2.845	-2.861	-2.876	-2.894	-2.912	-2.932	-2.952	-2.974	-2.995	-3.019	-3.044	-3.069	-3.095	-3.122	-3.150	-3.179	-3.209	-3.239	-3.270	-3.301	-3.334	-3.366	-3.401	-3.434	-3.468	-3.501	-3.535	-3.568	-3.601	-3.636	-3.669	-3.701	-3.734	-3.766	-3.798	-3.830	-3.859	-3.889	-3.915	-3.941	-3.968	-3.991	-4.014	-4.034	-4.054	-4.071	-4.086	-4.100	-4.111	-4.121	-4.129	-4.135	-4.139	-4.139	-4.138	-4.132	-4.126	-4.119	-4.108	-4.095	-4.080	-4.062	-4.043	-4.021	-3.996	-3.970	-3.942	-3.911	-3.881	-3.848	-3.812	-3.776	-3.740	-3.702	-3.664	-3.624	-3.584	-3.542	-3.502	-3.461	-3.421	-3.380	-3.341	-3.304	-3.265	-3.229	-3.192	-3.159	-3.126	-3.096	-3.065	-3.039	-3.014	-2.991	-2.970	-2.954	-2.938	-2.924	-2.914	-2.906	-2.902	-2.900	-2.901	-2.904	-2.911	-2.919	-2.931	-2.945	-2.960	-2.979	-2.998	-3.020	-3.044	-3.070	-3.096	-3.125	-3.154	-3.185	-3.216	-3.249	-3.280	-3.312	-3.346	-3.378	-3.410	-3.440	-3.470	-3.499	-3.526	-3.552	-3.576	-3.600	-3.621	-3.640	-3.658	-3.671	-3.684	-3.692	-3.700	-3.704	-3.704	-3.704	-3.699	-3.691	-3.681	-3.668	-3.652	-3.634	-3.612	-3.589	-3.561	-3.531	-3.499	-3.464	-3.428	-3.388	-3.346	-3.304	-3.258	-3.211	-3.162	-3.112	-3.061	-3.009	-2.955	-2.900	-2.845	-2.789	-2.732	-2.675	-2.618	-2.559	-2.501	-2.444	-2.385	-2.328	-2.270	-2.212	-2.155	-2.098	-2.040	-1.984	-1.928	-1.874	-1.818	-1.765	-1.710	-1.658	-1.605	-1.552	-1.501	-1.451	-1.400	-1.350	-1.301	-1.251	-1.202	-1.154	-1.106	-1.059	-1.011	-0.965	-0.919	-0.874	-0.829	-0.785	-0.742	-0.700	-0.659	-0.619	-0.580	-0.541	-0.504	-0.468	-0.432	-0.399	-0.366	-0.336	-0.306	-0.279	-0.251	-0.226	-0.202	-0.181	-0.161	-0.142	-0.126	-0.111	-0.098	-0.088	-0.078	-0.071	-0.066	-0.064	-0.064	-0.065	-0.069	-0.074	-0.081	-0.090	-0.101	-0.112	-0.128	-0.142	-0.160	-0.178	-0.198	-0.219	-0.241	-0.265	-0.289	-0.315	-0.341	-0.369	-0.396	-0.424	-0.452	-0.481	-0.511	-0.541	-0.571	-0.601	-0.630	-0.659	-0.689	-0.719	-0.748	-0.778	-0.805	-0.834	-0.861	-0.889	-0.915	-0.941	-0.968	-0.991	-1.016	-1.041	-1.065	-1.088	-1.111	-1.132	-1.155	-1.175	-1.196	-1.216	-1.236	-1.255	-1.274	-1.292	-1.310	-1.329	-1.346	-1.365	-1.381	-1.399	-1.415	-1.431	-1.448	-1.464	-1.479	-1.494	-1.509	-1.522	-1.536	-1.550	-1.562	-1.575	-1.588	-1.599	-1.609	-1.619	-1.629	-1.639	-1.648	-1.655	-1.662	-1.671	-1.676	-1.681	-1.686	-1.690	-1.692	-1.694	-1.694	-1.694	-1.692	-1.690	-1.688	-1.682	-1.678	-1.671	-1.662	-1.655	-1.648	-1.638	-1.628	-1.616	-1.605	-1.592	-1.580	-1.566	-1.552	-1.539	-1.524	-1.508	-1.491	-1.475	-1.459	-1.442	-1.425	-1.408	-1.390	-1.372	-1.354	-1.336	-1.320	-1.302	-1.285	-1.270	-1.252	-1.236	-1.222	-1.209	-1.195	-1.181	-1.170	-1.159	-1.149	-1.141	-1.132	-1.125	-1.120	-1.115	-1.110	-1.108	-1.105	-1.104	-1.104	-1.104	-1.106	-1.109	-1.112	-1.118	-1.122	-1.130	-1.138	-1.146	-1.155	-1.165	-1.175	-1.186	-1.198	-1.209	-1.220	-1.231	-1.244	-1.255	-1.268	-1.279	-1.290	-1.301	-1.311	-1.321	-1.329	-1.338	-1.344	-1.350	-1.354	-1.358	-1.359	-1.359	-1.358	-1.355	-1.350	-1.344	-1.335	-1.324	-1.312	-1.298	-1.282	-1.264	-1.244	-1.221	-1.198	-1.172	-1.145	-1.116	-1.086	-1.052	-1.019	-0.984	-0.946	-0.908	-0.868	-0.828	-0.785	-0.742	-0.699	-0.655	-0.609	-0.565	-0.519	-0.474	-0.429	-0.384	-0.339	-0.294	-0.251	-0.209	-0.166	-0.125	-0.088	-0.049	-0.011	0.024	0.058	0.090	0.120	0.149	0.175	0.199	0.220	0.240	0.256	0.270	0.281	0.291	0.298	0.301	0.302	0.302	0.299	0.292	0.284	0.274	0.260	0.245	0.229	0.209	0.188	0.164	0.139	0.112	0.085	0.054	0.024	-0.009	-0.041	-0.076	-0.111	-0.146	-0.184	-0.219	-0.258	-0.294	-0.331	-0.366	-0.404	-0.440	-0.474	-0.509	-0.542	-0.574	-0.605	-0.635	-0.662	-0.690	-0.714	-0.736	-0.758	-0.778	-0.794	-0.808	-0.821	-0.830	-0.838	-0.844	-0.846	-0.848	-0.845	-0.841	-0.835	-0.825	-0.815	-0.801	-0.785	-0.768	-0.748	-0.725	-0.701	-0.676	-0.649	-0.620	-0.589	-0.556	-0.524	-0.490	-0.455	-0.419	-0.382	-0.344	-0.308	-0.270	-0.232	-0.195	-0.159	-0.121	-0.086	-0.051	-0.019	0.014	0.045	0.075	0.104	0.130	0.154	0.176	0.195	0.212	0.228	0.240	0.250	0.256	0.260	0.261	0.260	0.255	0.246	0.236	0.222	0.205	0.185	0.162	0.138	0.108	0.078	0.044	0.008	-0.031	-0.074	-0.116	-0.161	-0.208	-0.258	-0.306	-0.359	-0.411	-0.464	-0.519	-0.572	-0.628	-0.681	-0.735	-0.789	-0.841	-0.894	-0.942	-0.992	-1.040	-1.082	-1.126	-1.165	-1.202	-1.235	-1.266	-1.294	-1.318	-1.338	-1.354	-1.365	-1.372	-1.376	-1.375	-1.371	-1.361	-1.346	-1.329	-1.305	-1.278	-1.245	-1.210	-1.169	-1.124	-1.074	-1.020	-0.962	-0.901	-0.838	-0.769	-0.698	-0.624	-0.546	-0.468	-0.386	-0.301	-0.216	-0.130	-0.042	0.045	0.135	0.224	0.314	0.402	0.489	0.578	0.662	0.746	0.829	0.909	0.988	1.062	1.136	1.206	1.274	1.336	1.396	1.454	1.506	1.556	1.601	1.644	1.682	1.715	1.745	1.770	1.791	1.809	1.822	1.831	1.838	1.839	1.838	1.832	1.826	1.814	1.800	1.784	1.764	1.742	1.719	1.692	1.666	1.636	1.605	1.574	1.541	1.508	1.474	1.440	1.405	1.371	1.336	1.302	1.268	1.236	1.204	1.171	1.141	1.114	1.085	1.059	1.035	1.011	0.990	0.971	0.952	0.936	0.922	0.911	0.900	0.892	0.886	0.881	0.880	0.879	0.881	0.885	0.889	0.896	0.905	0.916	0.928	0.941	0.956	0.974	0.992	1.011	1.032	1.054	1.079	1.102	1.129	1.155	1.182	1.211	1.239	1.269	1.299	1.330	1.360	1.391	1.422	1.454	1.485	1.516	1.549	1.579	1.610	1.641	1.671	1.701	1.730	1.759	1.788	1.814	1.840	1.868	1.891	1.915	1.939	1.960	1.981	2.000	2.018	2.034	2.049	2.061	2.072	2.082	2.090	2.098	2.102	2.105	2.108	2.108	2.106	2.104	2.100	2.095	2.086	2.078	2.066	2.055	2.041	2.027	2.013	1.996	1.979	1.960	1.942	1.921	1.902	1.881	1.860	1.839	1.818	1.795	1.772	1.750	1.728	1.704	1.681	1.660	1.636	1.615	1.592	1.572	1.552	1.532	1.515	1.496	1.479	1.462	1.446	1.431	1.416	1.402	1.389	1.376	1.364	1.352	1.342	1.331	1.322	1.314	1.305	1.296	1.288	1.279	1.270	1.261	1.251	1.244	1.234	1.224	1.212	1.201	1.189	1.176	1.161	1.144	1.129	1.109	1.089	1.069	1.046	1.022	0.998	0.970	0.941	0.911	0.880	0.848	0.812	0.778	0.739	0.700	0.659	0.618	0.574	0.530	0.485	0.439	0.391	0.345	0.298	0.249	0.200	0.152	0.104	0.058	0.010	-0.036	-0.081	-0.126	-0.170	-0.211	-0.251	-0.291	-0.328	-0.362	-0.395	-0.425	-0.452	-0.478	-0.499	-0.518	-0.534	-0.546	-0.556	-0.562	-0.568	-0.568	-0.565	-0.560	-0.550	-0.540	-0.525	-0.506	-0.488	-0.464	-0.438	-0.410	-0.380	-0.348	-0.314	-0.276	-0.238	-0.199	-0.159	-0.116	-0.072	-0.030	0.014	0.058	0.101	0.146	0.190	0.232	0.275	0.315	0.358	0.396	0.435	0.471	0.505	0.539	0.570	0.599	0.626	0.651	0.674	0.694	0.711	0.729	0.741	0.752	0.761	0.768	0.771	0.771	0.771	0.769	0.765	0.759	0.750	0.740	0.726	0.712	0.698	0.680	0.662	0.642	0.624	0.601	0.579	0.555	0.531	0.507	0.481	0.456	0.429	0.402	0.376	0.349	0.322	0.295	0.268	0.239	0.210	0.181	0.154	0.125	0.098	0.069	0.040	0.012	-0.015	-0.042	-0.070	-0.098	-0.124	-0.151	-0.178	-0.204	-0.230	-0.258	-0.281	-0.308	-0.334	-0.359	-0.384	-0.409	-0.431	-0.455	-0.479	-0.500	-0.522	-0.542	-0.562	-0.582	-0.599	-0.614	-0.629	-0.642	-0.655	-0.665	-0.674	-0.680	-0.685	-0.690	-0.691	-0.691	-0.689	-0.684	-0.676	-0.668	-0.658	-0.642	-0.626	-0.609	-0.588	-0.565	-0.539	-0.511	-0.482	-0.450	-0.418	-0.381	-0.345	-0.306	-0.265	-0.222	-0.180	-0.135	-0.088	-0.040	0.006	0.055	0.105	0.155	0.204	0.252	0.301	0.351	0.400	0.446	0.494	0.540	0.585	0.629	0.670	0.710	0.750	0.786	0.822	0.855	0.886	0.915	0.941	0.965	0.986	1.005	1.021	1.036	1.048	1.056	1.065	1.070	1.071	1.072	1.071	1.068	1.061	1.054	1.045	1.034	1.021	1.008	0.992	0.978	0.960	0.944	0.925	0.906	0.889	0.870	0.851	0.834	0.816	0.798	0.780	0.765	0.749	0.736	0.722	0.712	0.701	0.694	0.688	0.682	0.679	0.678	0.679	0.680	0.684	0.691	0.700	0.711	0.724	0.739	0.756	0.775	0.796	0.819	0.842	0.869	0.896	0.926	0.956	0.988	1.022	1.056	1.091	1.129	1.166	1.204	1.241	1.279	1.318	1.356	1.394	1.432	1.470	1.508	1.544	1.580	1.614	1.648	1.680	1.711	1.740	1.768	1.792	1.816	1.840	1.860	1.878	1.894	1.906	1.919	1.928	1.935	1.938	1.939	1.939	1.936	1.930	1.921	1.911	1.898	1.881	1.862	1.842	1.820	1.795	1.766	1.738	1.705	1.672	1.638	1.602	1.565	1.524	1.484	1.441	1.398	1.354	1.309	1.262	1.215	1.168	1.121	1.074	1.026	0.979	0.932	0.886	0.841	0.796	0.752	0.710	0.669	0.629	0.590	0.554	0.518	0.485	0.454	0.425	0.399	0.374	0.351	0.332	0.315	0.301	0.290	0.280	0.274	0.270	0.269	0.270	0.274	0.280	0.289	0.300	0.315	0.330	0.349	0.370	0.392	0.418	0.444	0.471	0.501	0.531	0.564	0.596	0.630	0.665	0.700	0.735	0.770	0.805	0.841	0.876	0.910	0.942	0.975	1.005	1.035	1.064	1.090	1.116	1.139	1.159	1.178	1.194	1.209	1.220	1.229	1.235	1.241	1.242	1.242	1.239	1.232	1.225	1.214	1.201	1.186	1.168	1.148	1.126	1.102	1.078	1.049	1.020	0.990	0.960	0.928	0.894	0.860	0.826	0.791	0.756	0.721	0.686	0.651	0.616	0.582	0.549	0.516	0.484	0.455	0.425	0.398	0.371	0.345	0.321	0.300	0.279	0.261	0.242	0.229	0.214	0.201	0.192	0.182	0.176	0.170	0.166	0.165	0.164	0.165	0.166	0.169	0.174	0.179	0.185	0.190	0.198	0.206	0.215	0.224	0.234	0.244	0.252	0.264	0.274	0.285	0.294	0.304	0.315	0.325	0.334	0.344	0.354	0.362	0.372	0.381	0.389	0.399	0.406	0.415	0.424	0.430	0.439	0.448	0.456	0.464	0.472	0.484	0.492	0.501	0.512	0.522	0.534	0.545	0.558	0.570	0.582	0.598	0.612	0.628	0.645	0.662	0.679	0.698	0.718	0.738	0.758	0.779	0.801	0.824	0.848	0.872	0.896	0.921	0.946	0.971	0.998	1.024	1.049	1.074	1.099	1.122	1.146	1.169	1.191	1.212	1.232	1.251	1.270	1.288	1.302	1.316	1.329	1.340	1.350	1.358	1.364	1.369	1.371	1.372	1.371	1.369	1.365	1.359	1.350	1.340	1.330	1.316	1.301	1.285	1.268	1.249	1.230	1.208	1.186	1.164	1.140	1.116	1.091	1.066	1.041	1.015	0.990	0.965	0.940	0.916	0.892	0.871	0.850	0.830	0.812	0.794	0.779	0.765	0.754	0.742	0.734	0.728	0.724	0.722	0.722	0.725	0.730	0.738	0.748	0.759	0.774	0.791	0.811	0.832	0.856	0.881	0.911	0.942	0.976	1.010	1.049	1.089	1.130	1.172	1.219	1.265	1.314	1.362	1.412	1.465	1.518	1.571	1.626	1.680	1.735	1.791	1.849	1.906	1.962	2.020	2.078	2.134	2.190	2.248	2.304	2.358	2.412	2.468	2.520	2.571	2.622	2.671	2.719	2.765	2.811	2.854	2.896	2.938	2.975	3.012	3.048	3.080	3.112	3.142	3.169	3.195	3.218	3.238	3.256	3.274	3.288	3.300	3.309	3.318	3.322	3.325	3.326	3.324	3.319	3.312	3.304	3.292	3.279	3.262	3.246	3.226	3.205	3.182	3.156	3.130	3.102	3.072	3.041	3.009	2.975	2.941	2.905	2.869	2.831	2.792	2.755	2.715	2.675	2.635	2.594	2.554	2.512	2.472	2.431	2.392	2.352	2.312	2.276	2.238	2.201	2.165	2.130	2.095	2.061	2.029	1.998	1.968	1.938	1.909	1.882	1.856	1.831	1.808	1.784	1.761	1.740	1.720	1.700	1.681	1.664	1.646	1.629	1.612	1.596	1.579	1.564	1.548	1.531	1.515	1.498	1.481	1.464	1.444	1.425	1.405	1.385	1.362	1.340	1.315	1.290	1.262	1.235	1.204	1.172	1.140	1.104	1.068	1.029	0.989	0.946	0.902	0.856	0.809	0.759	0.708	0.655	0.600	0.542	0.485	0.425	0.364	0.301	0.236	0.172	0.106	0.038	-0.030	-0.099	-0.168	-0.238	-0.309	-0.380	-0.451	-0.522	-0.594	-0.666	-0.738	-0.809	-0.880	-0.950	-1.020	-1.088	-1.155	-1.221	-1.286	-1.351	-1.414	-1.475	-1.534	-1.592	-1.649	-1.702	-1.755	-1.805	-1.854	-1.898	-1.941	-1.984	-2.022	-2.060	-2.094	-2.125	-2.155	-2.182	-2.206	-2.229	-2.249	-2.266	-2.282	-2.295	-2.305	-2.315	-2.321	-2.325	-2.329	-2.329	-2.326	-2.324	-2.319	-2.312	-2.305	-2.296	-2.285	-2.274	-2.261	-2.249	-2.235	-2.219	-2.205	-2.188	-2.172	-2.158	-2.141	-2.125	-2.109	-2.092	-2.079	-2.065	-2.051	-2.039	-2.027	-2.016	-2.007	-1.999	-1.991	-1.986	-1.982	-1.979	-1.978	-1.978	-1.979	-1.982	-1.986	-1.992	-2.000	-2.009	-2.020	-2.031	-2.045	-2.060	-2.076	-2.095	-2.112	-2.132	-2.154	-2.174	-2.196	-2.220	-2.244	-2.268	-2.294	-2.319	-2.345	-2.371	-2.398	-2.422	-2.450	-2.474	-2.500	-2.524	-2.548	-2.570	-2.591	-2.612	-2.631	-2.649	-2.666	-2.681	-2.695	-2.706	-2.716	-2.726	-2.732	-2.738	-2.739	-2.741	-2.739	-2.735	-2.730	-2.722	-2.714	-2.701	-2.689	-2.672	-2.655	-2.636	-2.615	-2.592	-2.568	-2.541	-2.515	-2.485	-2.455	-2.424	-2.392	-2.360	-2.325	-2.291	-2.255	-2.219	-2.182	-2.146	-2.108	-2.070	-2.033	-1.995	-1.959	-1.921	-1.884	-1.848	-1.811	-1.776	-1.742	-1.708	-1.675	-1.642	-1.610	-1.580	-1.549	-1.521	-1.494	-1.466	-1.440	-1.415	-1.391	-1.369	-1.346	-1.324	-1.302	-1.282	-1.262	-1.244	-1.225	-1.206	-1.188	-1.171	-1.155	-1.138	-1.122	-1.106	-1.090	-1.076	-1.060	-1.046	-1.031	-1.016	-1.002	-0.989	-0.974	-0.960	-0.946	-0.932	-0.920	-0.906	-0.892	-0.880	-0.868	-0.856	-0.844	-0.832	-0.822	-0.812	-0.801	-0.792	-0.784	-0.775	-0.768	-0.760	-0.754	-0.748	-0.742	-0.738	-0.734	-0.731	-0.728	-0.726	-0.725	-0.725	-0.725	-0.726	-0.729	-0.732	-0.736	-0.740	-0.745	-0.750	-0.758	-0.764	-0.771	-0.779	-0.788	-0.796	-0.805	-0.815	-0.824	-0.832	-0.841	-0.851	-0.861	-0.871	-0.880	-0.890	-0.900	-0.910	-0.920	-0.930	-0.939	-0.950	-0.959	-0.970	-0.979	-0.990	-0.999	-1.009	-1.020	-1.030	-1.041	-1.054	-1.065	-1.076	-1.089	-1.101	-1.114	-1.126	-1.140	-1.154	-1.168	-1.182	-1.198	-1.214	-1.230	-1.246	-1.264	-1.280	-1.299	-1.315	-1.335	-1.352	-1.372	-1.392	-1.411	-1.434	-1.454	-1.475	-1.496	-1.519	-1.541	-1.564	-1.586	-1.610	-1.634	-1.656	-1.681	-1.704	-1.726	-1.751	-1.775	-1.799	-1.824	-1.848	-1.872	-1.896	-1.920	-1.944	-1.969	-1.994	-2.019	-2.044	-2.069	-2.095	-2.120	-2.145	-2.171	-2.199	-2.225	-2.252	-2.280	-2.308	-2.336	-2.365	-2.394	-2.422	-2.452	-2.481	-2.512	-2.542	-2.572	-2.602	-2.634	-2.664	-2.695	-2.725	-2.756	-2.786	-2.815	-2.845	-2.874	-2.901	-2.928	-2.954	-2.979	-3.002	-3.026	-3.046	-3.068	-3.086	-3.105	-3.121	-3.136	-3.148	-3.160	-3.169	-3.176	-3.182	-3.188	-3.190	-3.191	-3.190	-3.188	-3.182	-3.175	-3.168	-3.159	-3.149	-3.138	-3.124	-3.110	-3.095	-3.079	-3.062	-3.045	-3.026	-3.009	-2.990	-2.974	-2.956	-2.939	-2.922	-2.906	-2.892	-2.879	-2.868	-2.855	-2.846	-2.839	-2.832	-2.828	-2.824	-2.824	-2.824	-2.828	-2.832	-2.840	-2.850	-2.860	-2.874	-2.889	-2.906	-2.926	-2.946	-2.970	-2.994	-3.020	-3.046	-3.074	-3.104	-3.135	-3.166	-3.199	-3.231	-3.264	-3.298	-3.331	-3.362	-3.396	-3.428	-3.459	-3.489	-3.519	-3.546	-3.574	-3.599	-3.622	-3.645	-3.666	-3.686	-3.701	-3.716	-3.730	-3.739	-3.748	-3.752	-3.758	-3.758	-3.758	-3.754	-3.750	-3.742	-3.735	-3.725	-3.712	-3.699	-3.681	-3.664	-3.646	-3.626	-3.605	-3.584	-3.562	-3.539	-3.515	-3.491	-3.468	-3.442	-3.419	-3.396	-3.372	-3.350	-3.328	-3.308	-3.288	-3.269	-3.251	-3.235	-3.221	-3.209	-3.198	-3.188	-3.180	-3.172	-3.169	-3.165	-3.165	-3.166	-3.169	-3.174	-3.181	-3.190	-3.202	-3.215	-3.230	-3.248	-3.265	-3.285	-3.309	-3.331	-3.356	-3.381	-3.409	-3.439	-3.468	-3.498	-3.529	-3.561	-3.594	-3.626	-3.660	-3.694	-3.728	-3.761	-3.795	-3.829	-3.862	-3.895	-3.926	-3.959	-3.989	-4.018	-4.046	-4.074	-4.100	-4.125	-4.149	-4.170	-4.191	-4.210	-4.229	-4.245	-4.260	-4.272	-4.284	-4.292	-4.299	-4.305	-4.308	-4.310	-4.309	-4.306	-4.301	-4.296	-4.286	-4.278	-4.266	-4.251	-4.236	-4.219	-4.201	-4.181	-4.159	-4.135	-4.110	-4.084	-4.055	-4.025	-3.994	-3.961	-3.928	-3.891	-3.855	-3.816	-3.776	-3.735	-3.692	-3.649	-3.604	-3.560	-3.514	-3.465	-3.419	-3.369	-3.320	-3.268	-3.218	-3.165	-3.114	-3.060	-3.006	-2.954	-2.899	-2.846	-2.792	-2.739	-2.686	-2.632	-2.579	-2.526	-2.474	-2.422	-2.371	-2.322	-2.272	-2.224	-2.176	-2.130	-2.086	-2.041	-2.000	-1.959	-1.921	-1.882	-1.848	-1.812	-1.780	-1.751	-1.724	-1.698	-1.675	-1.654	-1.634	-1.618	-1.601	-1.590	-1.579	-1.571	-1.564	-1.561	-1.558	-1.558	-1.560	-1.565	-1.570	-1.579	-1.589	-1.601	-1.615	-1.631	-1.648	-1.665	-1.686	-1.706	-1.729	-1.751	-1.776	-1.799	-1.825	-1.850	-1.876	-1.904	-1.930	-1.956	-1.984	-2.010	-2.036	-2.062	-2.089	-2.114	-2.139	-2.162	-2.185	-2.208	-2.229	-2.249	-2.268	-2.286	-2.301	-2.316	-2.330	-2.342	-2.354	-2.364	-2.371	-2.379	-2.384	-2.388	-2.391	-2.391	-2.390	-2.389	-2.385	-2.380	-2.374	-2.366	-2.356	-2.346	-2.336	-2.324	-2.311	-2.298	-2.284	-2.270	-2.255	-2.239	-2.222	-2.208	-2.191	-2.175	-2.160	-2.144	-2.129	-2.114	-2.100	-2.086	-2.072	-2.061	-2.050	-2.041	-2.033	-2.026	-2.020	-2.016	-2.014	-2.014	-2.014	-2.018	-2.022	-2.029	-2.038	-2.049	-2.061	-2.076	-2.094	-2.114	-2.135	-2.158	-2.184	-2.209	-2.238	-2.269	-2.301	-2.335	-2.370	-2.406	-2.444	-2.482	-2.522	-2.564	-2.606	-2.649	-2.692	-2.738	-2.781	-2.826	-2.871	-2.916	-2.961	-3.006	-3.050	-3.094	-3.138	-3.181	-3.224	-3.265	-3.305	-3.345	-3.382	-3.419	-3.455	-3.489	-3.521	-3.552	-3.582	-3.610	-3.638	-3.664	-3.689	-3.711	-3.734	-3.752	-3.772	-3.790	-3.808	-3.822	-3.838	-3.850	-3.862	-3.874	-3.884	-3.894	-3.902	-3.910	-3.919	-3.925	-3.931	-3.938	-3.944	-3.949	-3.955	-3.960	-3.966	-3.970	-3.976	-3.981	-3.988	-3.992	-3.999	-4.005	-4.011	-4.018	-4.025	-4.032	-4.040	-4.046	-4.055	-4.064	-4.071	-4.080	-4.089	-4.098	-4.106	-4.116	-4.125	-4.134	-4.145	-4.154	-4.162	-4.172	-4.182	-4.190	-4.200	-4.210	-4.219	-4.228	-4.238	-4.246	-4.254	-4.262	-4.271	-4.279	-4.286	-4.295	-4.302	-4.309	-4.316	-4.324	-4.331	-4.338	-4.345	-4.351	-4.359	-4.365	-4.371	-4.378	-4.385	-4.392	-4.399	-4.406	-4.412	-4.419	-4.426	-4.434	-4.441	-4.449	-4.456	-4.464	-4.471	-4.480	-4.488	-4.495	-4.504	-4.510	-4.518	-4.525	-4.532	-4.540	-4.546	-4.554	-4.560	-4.568	-4.574	-4.580	-4.588	-4.592	-4.599	-4.604	-4.609	-4.614	-4.619	-4.624	-4.628	-4.632	-4.636	-4.639	-4.642	-4.645	-4.648	-4.651	-4.654	-4.656	-4.658	-4.660	-4.661	-4.662	-4.664	-4.665	-4.666	-4.668	-4.669	-4.671	-4.674	-4.676	-4.680	-4.682	-4.685	-4.689	-4.691	-4.695	-4.698	-4.701	-4.704	-4.709	-4.712	-4.715	-4.720	-4.722	-4.726	-4.730	-4.735	-4.739	-4.742	-4.746	-4.749	-4.752	-4.755	-4.758	-4.759	-4.760	-4.761	-4.761	-4.761	-4.760	-4.759	-4.756	-4.752	-4.750	-4.744	-4.739	-4.732	-4.725	-4.716	-4.708	-4.698	-4.686	-4.675	-4.661	-4.649	-4.634	-4.619	-4.602	-4.586	-4.570	-4.551	-4.534	-4.515	-4.495	-4.476	-4.456	-4.436	-4.418	-4.396	-4.378	-4.358	-4.338	-4.318	-4.299	-4.281	-4.262	-4.246	-4.231	-4.215	-4.201	-4.188	-4.175	-4.165	-4.156	-4.148	-4.140	-4.135	-4.131	-4.129	-4.128	-4.128	-4.130	-4.132	-4.138	-4.144	-4.151	-4.161	-4.171	-4.184	-4.196	-4.211	-4.228	-4.245	-4.262	-4.282	-4.302	-4.324	-4.346	-4.369	-4.392	-4.418	-4.442	-4.469	-4.494	-4.521	-4.548	-4.574	-4.600	-4.628	-4.652	-4.679	-4.705	-4.730	-4.754	-4.778	-4.801	-4.824	-4.845	-4.865	-4.885	-4.904	-4.921	-4.938	-4.951	-4.965	-4.976	-4.986	-4.995	-5.002	-5.009	-5.014	-5.016	-5.019	-5.019	-5.019	-5.016	-5.012	-5.009	-5.002	-4.995	-4.988	-4.978	-4.966	-4.956	-4.944	-4.931	-4.916	-4.901	-4.888	-4.871	-4.856	-4.841	-4.826	-4.811	-4.795	-4.781	-4.765	-4.751	-4.738	-4.724	-4.712	-4.700	-4.689	-4.680	-4.670	-4.661	-4.655	-4.648	-4.642	-4.639	-4.638	-4.635	-4.634	-4.636	-4.636	-4.640	-4.644	-4.650	-4.656	-4.664	-4.672	-4.681	-4.691	-4.702	-4.714	-4.726	-4.740	-4.754	-4.768	-4.782	-4.798	-4.811	-4.825	-4.840	-4.854	-4.868	-4.880	-4.892	-4.904	-4.915	-4.926	-4.935	-4.945	-4.951	-4.959	-4.964	-4.969	-4.971	-4.974	-4.974	-4.972	-4.971	-4.969	-4.964	-4.958	-4.950	-4.942	-4.932	-4.921	-4.909	-4.895	-4.881	-4.866	-4.850	-4.834	-4.816	-4.798	-4.779	-4.760	-4.740	-4.720	-4.700	-4.679	-4.659	-4.638	-4.616	-4.595	-4.575	-4.555	-4.535	-4.516	-4.498	-4.479	-4.461	-4.442	-4.425	-4.409	-4.392	-4.376	-4.361	-4.348	-4.335	-4.321	-4.310	-4.299	-4.289	-4.279	-4.269	-4.261	-4.254	-4.248	-4.241	-4.235	-4.231	-4.228	-4.224	-4.221	-4.219	-4.215	-4.214	-4.212	-4.212	-4.212	-4.211	-4.212	-4.212	-4.212	-4.212	-4.214	-4.215	-4.215	-4.218	-4.219	-4.220	-4.220	-4.220	-4.221	-4.222	-4.222	-4.224	-4.224	-4.224	-4.224	-4.225	-4.225	-4.224	-4.224	-4.225	-4.225	-4.225	-4.225	-4.225	-4.224	-4.224	-4.222	-4.224	-4.222	-4.222	-4.220	-4.220	-4.220	-4.220	-4.219	-4.220	-4.219	-4.220	-4.220	-4.221	-4.222	-4.224	-4.225	-4.228	-4.230	-4.234	-4.238	-4.242	-4.246	-4.252	-4.258	-4.262	-4.270	-4.276	-4.284	-4.292	-4.301	-4.311	-4.321	-4.332	-4.346	-4.359	-4.372	-4.388	-4.404	-4.420	-4.438	-4.458	-4.476	-4.496	-4.518	-4.540	-4.564	-4.588	-4.611	-4.636	-4.661	-4.688	-4.714	-4.741	-4.769	-4.798	-4.825	-4.854	-4.882	-4.911	-4.940	-4.969	-4.999	-5.028	-5.056	-5.085	-5.114	-5.141	-5.170	-5.198	-5.225	-5.252	-5.278	-5.304	-5.329	-5.352	-5.376	-5.398	-5.420	-5.441	-5.461	-5.481	-5.500	-5.519	-5.536	-5.552	-5.568	-5.582	-5.596	-5.610	-5.622	-5.634	-5.645	-5.655	-5.665	-5.672	-5.681	-5.689	-5.695	-5.701	-5.706	-5.710	-5.715	-5.719	-5.721	-5.724	-5.725	-5.729	-5.729	-5.731	-5.731	-5.731	-5.731	-5.731	-5.731	-5.729	-5.729	-5.728	-5.724	-5.722	-5.720	-5.718	-5.714	-5.711	-5.708	-5.704	-5.699	-5.695	-5.691	-5.685	-5.681	-5.675	-5.670	-5.664	-5.659	-5.652	-5.646	-5.640	-5.634	-5.628	-5.620	-5.614	-5.606	-5.600	-5.592	-5.585	-5.580	-5.572	-5.565	-5.559	-5.552	-5.545	-5.538	-5.532	-5.525	-5.519	-5.514	-5.506	-5.500	-5.494	-5.489	-5.484	-5.479	-5.472	-5.468	-5.461	-5.456	-5.450	-5.444	-5.438	-5.431	-5.424	-5.416	-5.408	-5.400	-5.390	-5.379	-5.369	-5.356	-5.344	-5.330	-5.315	-5.300	-5.281	-5.264	-5.242	-5.222	-5.199	-5.174	-5.148	-5.120	-5.090	-5.059	-5.026	-4.994	-4.958	-4.920	-4.881	-4.841	-4.800	-4.758	-4.714	-4.669	-4.621	-4.574	-4.525	-4.475	-4.424	-4.372	-4.320	-4.268	-4.214	-4.161	-4.109	-4.055	-4.003	-3.949	-3.896	-3.844	-3.792	-3.741	-3.691	-3.641	-3.594	-3.548	-3.502	-3.459	-3.416	-3.376	-3.336	-3.299	-3.262	-3.230	-3.196	-3.166	-3.138	-3.110	-3.086	-3.061	-3.040	-3.020	-3.001	-2.986	-2.971	-2.959	-2.946	-2.935	-2.926	-2.919	-2.911	-2.906	-2.901	-2.898	-2.895	-2.892	-2.891	-2.890	-2.889	-2.889	-2.889	-2.886	-2.888	-2.888	-2.888	-2.888	-2.886	-2.885	-2.885	-2.884	-2.881	-2.879	-2.875	-2.872	-2.869	-2.864	-2.859	-2.852	-2.846	-2.841	-2.834	-2.826	-2.819	-2.811	-2.804	-2.795	-2.788	-2.778	-2.770	-2.761	-2.754	-2.746	-2.739	-2.732	-2.728	-2.721	-2.718	-2.715	-2.711	-2.710	-2.709	-2.709	-2.710	-2.712	-2.715	-2.720	-2.725	-2.732	-2.741	-2.751	-2.761	-2.775	-2.789	-2.804	-2.821	-2.841	-2.861	-2.882	-2.906	-2.931	-2.956	-2.984	-3.012	-3.042	-3.072	-3.105	-3.139	-3.172	-3.206	-3.242	-3.278	-3.314	-3.350	-3.386	-3.424	-3.460	-3.496	-3.532	-3.568	-3.602	-3.635	-3.669	-3.701	-3.732	-3.762	-3.791	-3.818	-3.845	-3.869	-3.890	-3.910	-3.928	-3.944	-3.958	-3.970	-3.978	-3.985	-3.989	-3.991	-3.990	-3.988	-3.981	-3.972	-3.961	-3.948	-3.930	-3.911	-3.890	-3.866	-3.839	-3.811	-3.780	-3.749	-3.712	-3.678	-3.639	-3.599	-3.558	-3.515	-3.472	-3.428	-3.382	-3.335	-3.289	-3.241	-3.194	-3.148	-3.100	-3.055	-3.009	-2.965	-2.921	-2.880	-2.839	-2.800	-2.762	-2.728	-2.695	-2.664	-2.635	-2.609	-2.585	-2.564	-2.546	-2.531	-2.518	-2.509	-2.501	-2.498	-2.496	-2.500	-2.504	-2.514	-2.524	-2.538	-2.555	-2.575	-2.598	-2.622	-2.649	-2.678	-2.709	-2.741	-2.775	-2.811	-2.848	-2.885	-2.925	-2.965	-3.005	-3.046	-3.088	-3.129	-3.170	-3.211	-3.250	-3.289	-3.328	-3.365	-3.400	-3.434	-3.466	-3.496	-3.525	-3.550	-3.575	-3.596	-3.616	-3.632	-3.646	-3.658	-3.666	-3.672	-3.676	-3.675	-3.672	-3.668	-3.659	-3.648	-3.635	-3.618	-3.599	-3.578	-3.552	-3.525	-3.496	-3.465	-3.431	-3.395	-3.358	-3.318	-3.276	-3.232	-3.188	-3.141	-3.094	-3.046	-2.996	-2.945	-2.895	-2.842	-2.790	-2.736	-2.682	-2.628	-2.572	-2.518	-2.461	-2.405	-2.350	-2.294	-2.239	-2.181	-2.125	-2.069	-2.011	-1.955	-1.899	-1.841	-1.785	-1.729	-1.672	-1.618	-1.560	-1.506	-1.449	-1.394	-1.339	-1.284	-1.229	-1.174	-1.120	-1.065	-1.012	-0.958	-0.904	-0.852	-0.800	-0.749	-0.696	-0.646	-0.596	-0.548	-0.500	-0.454	-0.409	-0.364	-0.321	-0.280	-0.240	-0.201	-0.165	-0.131	-0.098	-0.066	-0.035	-0.009	0.018	0.042	0.065	0.085	0.102	0.120	0.132	0.145	0.154	0.160	0.164	0.166	0.166	0.165	0.161	0.155	0.148	0.138	0.126	0.112	0.098	0.081	0.062	0.044	0.022	-0.001	-0.025	-0.050	-0.076	-0.102	-0.131	-0.159	-0.189	-0.218	-0.249	-0.279	-0.310	-0.340	-0.371	-0.402	-0.431	-0.462	-0.492	-0.522	-0.554	-0.584	-0.612	-0.641	-0.670	-0.698	-0.725	-0.751	-0.778	-0.805	-0.830	-0.855	-0.880	-0.904	-0.928	-0.950	-0.974	-0.996	-1.018	-1.040	-1.061	-1.080	-1.100	-1.121	-1.140	-1.159	-1.179	-1.196	-1.215	-1.232	-1.251	-1.268	-1.285	-1.302	-1.320	-1.336	-1.351	-1.366	-1.382	-1.398	-1.411	-1.426	-1.440	-1.452	-1.465	-1.476	-1.489	-1.499	-1.510	-1.520	-1.529	-1.538	-1.544	-1.551	-1.558	-1.562	-1.566	-1.570	-1.572	-1.572	-1.574	-1.572	-1.571	-1.569	-1.565	-1.559	-1.555	-1.549	-1.541	-1.532	-1.525	-1.516	-1.506	-1.495	-1.484	-1.471	-1.460	-1.446	-1.434	-1.419	-1.405	-1.391	-1.376	-1.361	-1.346	-1.331	-1.315	-1.301	-1.285	-1.270	-1.255	-1.241	-1.226	-1.211	-1.199	-1.185	-1.172	-1.161	-1.150	-1.139	-1.129	-1.120	-1.110	-1.102	-1.096	-1.091	-1.086	-1.081	-1.078	-1.075	-1.072	-1.071	-1.071	-1.072	-1.074	-1.076	-1.079	-1.082	-1.086	-1.091	-1.098	-1.104	-1.111	-1.118	-1.125	-1.132	-1.140	-1.148	-1.155	-1.164	-1.172	-1.180	-1.188	-1.195	-1.204	-1.209	-1.215	-1.221	-1.226	-1.230	-1.234	-1.235	-1.238	-1.238	-1.236	-1.235	-1.230	-1.225	-1.220	-1.212	-1.204	-1.194	-1.182	-1.169	-1.154	-1.136	-1.119	-1.100	-1.080	-1.059	-1.035	-1.011	-0.985	-0.959	-0.931	-0.902	-0.872	-0.841	-0.811	-0.778	-0.745	-0.711	-0.679	-0.644	-0.610	-0.576	-0.540	-0.506	-0.472	-0.438	-0.404	-0.371	-0.339	-0.306	-0.276	-0.245	-0.215	-0.188	-0.159	-0.132	-0.108	-0.085	-0.064	-0.042	-0.022	-0.006	0.009	0.022	0.034	0.044	0.052	0.058	0.062	0.065	0.065	0.062	0.060	0.055	0.048	0.039	0.029	0.018	0.004	-0.011	-0.028	-0.045	-0.065	-0.084	-0.105	-0.128	-0.151	-0.175	-0.200	-0.225	-0.251	-0.278	-0.302	-0.331	-0.358	-0.385	-0.412	-0.439	-0.465	-0.490	-0.515	-0.539	-0.564	-0.586	-0.608	-0.628	-0.646	-0.665	-0.681	-0.695	-0.708	-0.719	-0.729	-0.736	-0.741	-0.745	-0.746	-0.744	-0.741	-0.738	-0.730	-0.721	-0.710	-0.696	-0.681	-0.664	-0.645	-0.624	-0.601	-0.576	-0.550	-0.522	-0.494	-0.462	-0.432	-0.400	-0.366	-0.331	-0.296	-0.261	-0.225	-0.189	-0.152	-0.116	-0.081	-0.046	-0.010	0.024	0.056	0.089	0.119	0.148	0.176	0.201	0.226	0.248	0.268	0.285	0.299	0.311	0.321	0.326	0.330	0.330	0.329	0.322	0.314	0.302	0.288	0.270	0.249	0.225	0.198	0.168	0.135	0.100	0.061	0.020	-0.022	-0.068	-0.115	-0.164	-0.215	-0.269	-0.322	-0.378	-0.434	-0.491	-0.549	-0.608	-0.666	-0.724	-0.780	-0.838	-0.894	-0.949	-1.001	-1.052	-1.102	-1.149	-1.192	-1.235	-1.274	-1.309	-1.341	-1.369	-1.392	-1.414	-1.430	-1.442	-1.451	-1.455	-1.454	-1.450	-1.440	-1.426	-1.409	-1.385	-1.359	-1.326	-1.290	-1.250	-1.204	-1.155	-1.102	-1.046	-0.985	-0.921	-0.855	-0.784	-0.711	-0.636	-0.559	-0.479	-0.398	-0.312	-0.228	-0.141	-0.055	0.032	0.121	0.209	0.295	0.381	0.468	0.552	0.635	0.716	0.796	0.875	0.951	1.024	1.096	1.164	1.229	1.291	1.350	1.406	1.459	1.509	1.554	1.596	1.635	1.671	1.702	1.731	1.755	1.776	1.795	1.809	1.820	1.829	1.834	1.838	1.838	1.835	1.830	1.822	1.814	1.802	1.790	1.775	1.759	1.741	1.724	1.704	1.684	1.662	1.642	1.621	1.599	1.578	1.556	1.534	1.512	1.492	1.471	1.452	1.432	1.415	1.399	1.382	1.368	1.354	1.341	1.330	1.320	1.311	1.304	1.298	1.292	1.290	1.288	1.286	1.288	1.290	1.292	1.298	1.302	1.310	1.318	1.326	1.338	1.348	1.360	1.374	1.389	1.404	1.419	1.438	1.455	1.474	1.494	1.514	1.535	1.558	1.579	1.601	1.625	1.649	1.672	1.696	1.720	1.744	1.769	1.794	1.818	1.842	1.865	1.890	1.914	1.936	1.960	1.982	2.005	2.027	2.049	2.070	2.091	2.110	2.130	2.149	2.165	2.182	2.198	2.211	2.225	2.236	2.248	2.256	2.264	2.270	2.275	2.279	2.281	2.282	2.282	2.280	2.278	2.271	2.265	2.258	2.248	2.236	2.225	2.211	2.196	2.181	2.165	2.146	2.129	2.109	2.088	2.066	2.045	2.022	1.998	1.975	1.950	1.926	1.900	1.875	1.849	1.824	1.798	1.772	1.748	1.722	1.698	1.675	1.652	1.629	1.608	1.585	1.565	1.544	1.525	1.505	1.488	1.470	1.454	1.439	1.422	1.409	1.395	1.382	1.370	1.359	1.346	1.336	1.326	1.315	1.306	1.296	1.286	1.276	1.265	1.255	1.242	1.231	1.219	1.205	1.191	1.176	1.161	1.144	1.126	1.106	1.086	1.065	1.042	1.019	0.994	0.968	0.940	0.911	0.880	0.848	0.814	0.780	0.744	0.708	0.670	0.632	0.594	0.554	0.514	0.474	0.432	0.392	0.352	0.312	0.274	0.235	0.195	0.158	0.122	0.086	0.052	0.019	-0.011	-0.040	-0.069	-0.092	-0.116	-0.136	-0.154	-0.169	-0.181	-0.190	-0.199	-0.202	-0.204	-0.201	-0.199	-0.191	-0.182	-0.170	-0.156	-0.139	-0.120	-0.099	-0.075	-0.050	-0.022	0.006	0.038	0.069	0.102	0.136	0.170	0.206	0.242	0.278	0.315	0.350	0.386	0.421	0.455	0.488	0.520	0.552	0.581	0.609	0.636	0.661	0.685	0.705	0.725	0.741	0.756	0.768	0.779	0.788	0.794	0.798	0.800	0.799	0.798	0.791	0.785	0.779	0.768	0.756	0.744	0.729	0.714	0.696	0.679	0.659	0.639	0.619	0.598	0.575	0.554	0.531	0.509	0.486	0.464	0.441	0.419	0.396	0.372	0.351	0.331	0.309	0.290	0.269	0.250	0.230	0.210	0.190	0.172	0.152	0.135	0.118	0.102	0.085	0.068	0.052	0.036	0.021	0.005	-0.010	-0.024	-0.039	-0.055	-0.070	-0.084	-0.099	-0.115	-0.129	-0.144	-0.160	-0.174	-0.189	-0.204	-0.220	-0.234	-0.248	-0.260	-0.274	-0.286	-0.296	-0.308	-0.318	-0.328	-0.335	-0.341	-0.348	-0.352	-0.356	-0.358	-0.359	-0.359	-0.356	-0.351	-0.345	-0.338	-0.328	-0.315	-0.302	-0.286	-0.269	-0.250	-0.229	-0.205	-0.180	-0.154	-0.124	-0.095	-0.061	-0.028	0.008	0.044	0.082	0.121	0.162	0.204	0.246	0.290	0.334	0.378	0.421	0.465	0.510	0.555	0.599	0.642	0.685	0.729	0.770	0.810	0.850	0.888	0.926	0.960	0.995	1.026	1.058	1.085	1.111	1.136	1.159	1.179	1.198	1.214	1.228	1.240	1.249	1.258	1.262	1.266	1.268	1.266	1.265	1.260	1.255	1.246	1.238	1.226	1.215	1.201	1.188	1.172	1.158	1.140	1.125	1.108	1.090	1.072	1.055	1.038	1.020	1.002	0.989	0.974	0.959	0.946	0.934	0.922	0.912	0.905	0.898	0.891	0.888	0.885	0.885	0.886	0.889	0.894	0.899	0.908	0.916	0.929	0.942	0.958	0.974	0.991	1.012	1.032	1.055	1.080	1.104	1.130	1.158	1.186	1.215	1.244	1.274	1.304	1.334	1.365	1.396	1.428	1.459	1.490	1.520	1.550	1.579	1.606	1.634	1.659	1.684	1.708	1.730	1.751	1.770	1.788	1.804	1.818	1.829	1.839	1.846	1.852	1.855	1.858	1.855	1.852	1.846	1.839	1.829	1.816	1.801	1.785	1.766	1.746	1.722	1.699	1.671	1.642	1.614	1.581	1.548	1.512	1.478	1.439	1.400	1.360	1.320	1.278	1.236	1.194	1.151	1.109	1.066	1.024	0.981	0.940	0.899	0.858	0.819	0.780	0.742	0.706	0.672	0.639	0.608	0.579	0.551	0.526	0.501	0.481	0.462	0.446	0.431	0.420	0.410	0.404	0.398	0.396	0.396	0.399	0.404	0.410	0.420	0.432	0.446	0.464	0.481	0.502	0.524	0.548	0.572	0.599	0.626	0.655	0.685	0.715	0.746	0.779	0.810	0.842	0.874	0.906	0.938	0.968	0.999	1.028	1.055	1.084	1.109	1.131	1.154	1.175	1.192	1.210	1.224	1.236	1.248	1.255	1.261	1.265	1.268	1.266	1.264	1.259	1.251	1.241	1.229	1.214	1.198	1.180	1.160	1.139	1.115	1.090	1.064	1.036	1.008	0.979	0.948	0.916	0.885	0.852	0.820	0.789	0.756	0.725	0.692	0.661	0.630	0.600	0.571	0.542	0.516	0.490	0.466	0.442	0.420	0.400	0.381	0.365	0.350	0.336	0.324	0.314	0.305	0.299	0.292	0.290	0.289	0.289	0.290	0.292	0.299	0.304	0.312	0.321	0.330	0.340	0.352	0.365	0.380	0.395	0.411	0.428	0.445	0.462	0.481	0.500	0.519	0.539	0.559	0.578	0.599	0.618	0.639	0.659	0.680	0.700	0.720	0.740	0.761	0.781	0.801	0.821	0.841	0.861	0.881	0.901	0.922	0.941	0.961	0.981	1.001	1.020	1.040	1.061	1.081	1.101	1.121	1.142	1.162	1.182	1.204	1.224	1.244	1.265	1.285	1.304	1.325	1.345	1.365	1.385	1.406	1.426	1.445	1.464	1.484	1.502	1.521	1.539	1.555	1.571	1.586	1.600	1.612	1.625	1.636	1.645	1.654	1.661	1.666	1.671	1.674	1.674	1.674	1.672	1.669	1.662	1.655	1.648	1.636	1.624	1.610	1.594	1.576	1.558	1.538	1.515	1.491	1.466	1.440	1.411	1.382	1.354	1.322	1.291	1.259	1.225	1.192	1.159	1.125	1.091	1.058	1.024	0.989	0.956	0.926	0.894	0.864	0.836	0.809	0.782	0.759	0.736	0.716	0.698	0.680	0.665	0.652	0.642	0.635	0.630	0.626	0.626	0.628	0.632	0.640	0.650	0.662	0.678	0.696	0.716	0.739	0.765	0.792	0.825	0.858	0.894	0.931	0.972	1.014	1.059	1.105	1.154	1.202	1.255	1.309	1.362	1.419	1.474	1.532	1.591	1.650	1.711	1.772	1.834	1.895	1.958	2.020	2.081	2.144	2.206	2.266	2.329	2.389	2.448	2.508	2.566	2.622	2.679	2.732	2.785	2.836	2.886	2.935	2.981	3.026	3.069	3.109	3.148	3.184	3.218	3.249	3.279	3.305	3.330	3.351	3.371	3.389	3.402	3.414	3.424	3.430	3.434	3.435	3.432	3.426	3.420	3.410	3.396	3.381	3.364	3.342	3.320	3.295	3.268	3.239	3.206	3.174	3.138	3.101	3.062	3.022	2.982	2.939	2.896	2.851	2.806	2.760	2.714	2.666	2.619	2.570	2.522	2.475	2.428	2.381	2.334	2.288	2.242	2.196	2.152	2.110	2.069	2.027	1.986	1.949	1.911	1.875	1.840	1.808	1.775	1.744	1.716	1.688	1.661	1.635	1.612	1.589	1.568	1.548	1.528	1.509	1.491	1.474	1.456	1.440	1.424	1.409	1.394	1.378	1.362	1.346	1.331	1.315	1.298	1.279	1.260	1.241	1.221	1.200	1.178	1.154	1.128	1.101	1.072	1.042	1.011	0.979	0.942	0.906	0.868	0.826	0.785	0.740	0.694	0.645	0.596	0.544	0.491	0.436	0.381	0.322	0.262	0.202	0.140	0.078	0.012	-0.052	-0.118	-0.184	-0.251	-0.320	-0.389	-0.458	-0.526	-0.596	-0.665	-0.734	-0.804	-0.872	-0.940	-1.008	-1.074	-1.140	-1.204	-1.269	-1.331	-1.394	-1.454	-1.514	-1.571	-1.628	-1.682	-1.735	-1.786	-1.834	-1.882	-1.926	-1.971	-2.013	-2.051	-2.089	-2.124	-2.158	-2.189	-2.216	-2.244	-2.269	-2.291	-2.312	-2.331	-2.349	-2.364	-2.378	-2.388	-2.399	-2.406	-2.411	-2.416	-2.419	-2.420	-2.420	-2.418	-2.415	-2.412	-2.406	-2.401	-2.394	-2.385	-2.376	-2.368	-2.358	-2.348	-2.336	-2.325	-2.314	-2.302	-2.291	-2.281	-2.269	-2.259	-2.249	-2.241	-2.231	-2.224	-2.216	-2.210	-2.204	-2.199	-2.194	-2.191	-2.190	-2.189	-2.189	-2.189	-2.191	-2.195	-2.199	-2.205	-2.212	-2.221	-2.230	-2.241	-2.252	-2.265	-2.280	-2.294	-2.310	-2.326	-2.344	-2.362	-2.381	-2.402	-2.422	-2.444	-2.466	-2.488	-2.510	-2.532	-2.555	-2.578	-2.599	-2.621	-2.642	-2.664	-2.684	-2.702	-2.721	-2.739	-2.755	-2.770	-2.784	-2.796	-2.808	-2.818	-2.825	-2.831	-2.835	-2.838	-2.838	-2.836	-2.832	-2.828	-2.819	-2.810	-2.798	-2.784	-2.769	-2.751	-2.732	-2.710	-2.688	-2.661	-2.635	-2.608	-2.578	-2.546	-2.514	-2.481	-2.446	-2.411	-2.376	-2.339	-2.301	-2.262	-2.222	-2.185	-2.145	-2.105	-2.065	-2.026	-1.986	-1.948	-1.910	-1.871	-1.832	-1.796	-1.760	-1.724	-1.690	-1.656	-1.624	-1.591	-1.560	-1.530	-1.501	-1.472	-1.445	-1.419	-1.394	-1.369	-1.345	-1.321	-1.299	-1.276	-1.254	-1.234	-1.212	-1.192	-1.174	-1.155	-1.135	-1.115	-1.096	-1.078	-1.060	-1.041	-1.022	-1.005	-0.988	-0.969	-0.951	-0.932	-0.915	-0.896	-0.878	-0.860	-0.842	-0.825	-0.808	-0.790	-0.772	-0.756	-0.739	-0.724	-0.706	-0.692	-0.678	-0.662	-0.648	-0.636	-0.624	-0.610	-0.600	-0.590	-0.580	-0.574	-0.565	-0.560	-0.555	-0.552	-0.550	-0.550	-0.550	-0.551	-0.554	-0.558	-0.561	-0.568	-0.575	-0.582	-0.592	-0.601	-0.614	-0.625	-0.638	-0.651	-0.665	-0.679	-0.694	-0.709	-0.724	-0.740	-0.756	-0.775	-0.791	-0.809	-0.826	-0.844	-0.862	-0.881	-0.899	-0.916	-0.934	-0.954	-0.971	-0.990	-1.008	-1.025	-1.044	-1.060	-1.078	-1.095	-1.112	-1.130	-1.148	-1.165	-1.181	-1.199	-1.216	-1.234	-1.251	-1.270	-1.288	-1.305	-1.325	-1.342	-1.361	-1.380	-1.399	-1.418	-1.438	-1.458	-1.478	-1.498	-1.518	-1.539	-1.560	-1.581	-1.604	-1.625	-1.648	-1.670	-1.694	-1.718	-1.740	-1.762	-1.786	-1.810	-1.834	-1.858	-1.881	-1.906	-1.930	-1.954	-1.978	-2.001	-2.025	-2.050	-2.074	-2.098	-2.121	-2.145	-2.169	-2.192	-2.216	-2.239	-2.264	-2.286	-2.310	-2.332	-2.356	-2.379	-2.401	-2.424	-2.446	-2.469	-2.490	-2.512	-2.534	-2.555	-2.576	-2.598	-2.616	-2.638	-2.656	-2.675	-2.692	-2.711	-2.728	-2.744	-2.760	-2.775	-2.789	-2.801	-2.814	-2.825	-2.835	-2.845	-2.852	-2.860	-2.866	-2.871	-2.876	-2.880	-2.884	-2.885	-2.885	-2.885	-2.884	-2.881	-2.879	-2.875	-2.871	-2.868	-2.861	-2.854	-2.848	-2.841	-2.834	-2.828	-2.820	-2.814	-2.806	-2.800	-2.794	-2.789	-2.784	-2.780	-2.778	-2.775	-2.774	-2.775	-2.778	-2.780	-2.784	-2.791	-2.799	-2.808	-2.818	-2.830	-2.842	-2.859	-2.875	-2.892	-2.912	-2.935	-2.956	-2.981	-3.008	-3.034	-3.061	-3.089	-3.120	-3.150	-3.182	-3.215	-3.248	-3.281	-3.315	-3.349	-3.384	-3.416	-3.450	-3.482	-3.515	-3.546	-3.578	-3.606	-3.634	-3.661	-3.686	-3.711	-3.732	-3.754	-3.772	-3.791	-3.805	-3.819	-3.830	-3.840	-3.846	-3.850	-3.854	-3.854	-3.852	-3.848	-3.842	-3.835	-3.826	-3.815	-3.802	-3.786	-3.770	-3.752	-3.734	-3.712	-3.690	-3.666	-3.642	-3.619	-3.594	-3.568	-3.541	-3.514	-3.488	-3.461	-3.435	-3.409	-3.382	-3.358	-3.335	-3.311	-3.289	-3.268	-3.248	-3.229	-3.211	-3.196	-3.182	-3.169	-3.159	-3.148	-3.140	-3.132	-3.129	-3.126	-3.124	-3.125	-3.129	-3.132	-3.140	-3.148	-3.158	-3.169	-3.184	-3.198	-3.215	-3.232	-3.254	-3.274	-3.296	-3.320	-3.345	-3.370	-3.398	-3.424	-3.452	-3.480	-3.510	-3.540	-3.570	-3.600	-3.631	-3.662	-3.692	-3.724	-3.755	-3.784	-3.814	-3.844	-3.871	-3.899	-3.926	-3.951	-3.978	-4.001	-4.025	-4.048	-4.069	-4.088	-4.106	-4.122	-4.139	-4.151	-4.165	-4.174	-4.184	-4.191	-4.195	-4.199	-4.201	-4.201	-4.200	-4.196	-4.192	-4.185	-4.178	-4.168	-4.158	-4.144	-4.129	-4.114	-4.095	-4.076	-4.054	-4.031	-4.005	-3.979	-3.950	-3.920	-3.889	-3.855	-3.820	-3.784	-3.745	-3.708	-3.666	-3.625	-3.581	-3.539	-3.492	-3.448	-3.399	-3.350	-3.300	-3.249	-3.196	-3.145	-3.092	-3.039	-2.985	-2.931	-2.876	-2.821	-2.766	-2.710	-2.655	-2.600	-2.545	-2.490	-2.436	-2.382	-2.329	-2.278	-2.226	-2.176	-2.126	-2.078	-2.031	-1.985	-1.940	-1.898	-1.858	-1.818	-1.780	-1.745	-1.711	-1.679	-1.650	-1.622	-1.598	-1.574	-1.552	-1.534	-1.518	-1.502	-1.490	-1.480	-1.471	-1.466	-1.462	-1.461	-1.462	-1.465	-1.470	-1.478	-1.488	-1.500	-1.512	-1.528	-1.545	-1.561	-1.581	-1.601	-1.624	-1.646	-1.670	-1.694	-1.720	-1.746	-1.772	-1.800	-1.829	-1.855	-1.884	-1.912	-1.941	-1.969	-1.996	-2.024	-2.051	-2.079	-2.104	-2.130	-2.152	-2.178	-2.200	-2.221	-2.242	-2.261	-2.280	-2.299	-2.316	-2.331	-2.345	-2.358	-2.369	-2.380	-2.390	-2.396	-2.404	-2.409	-2.412	-2.418	-2.419	-2.420	-2.420	-2.419	-2.416	-2.414	-2.411	-2.409	-2.404	-2.400	-2.394	-2.389	-2.384	-2.378	-2.371	-2.366	-2.360	-2.355	-2.350	-2.345	-2.340	-2.336	-2.334	-2.332	-2.330	-2.330	-2.330	-2.331	-2.335	-2.340	-2.345	-2.352	-2.360	-2.370	-2.381	-2.394	-2.408	-2.422	-2.440	-2.459	-2.479	-2.500	-2.522	-2.546	-2.572	-2.599	-2.625	-2.654	-2.682	-2.714	-2.744	-2.775	-2.808	-2.840	-2.872	-2.906	-2.940	-2.974	-3.008	-3.040	-3.074	-3.108	-3.139	-3.171	-3.204	-3.235	-3.265	-3.295	-3.324	-3.351	-3.378	-3.402	-3.426	-3.449	-3.470	-3.491	-3.510	-3.528	-3.544	-3.560	-3.574	-3.588	-3.600	-3.611	-3.622	-3.631	-3.640	-3.650	-3.656	-3.662	-3.670	-3.674	-3.679	-3.684	-3.688	-3.692	-3.695	-3.700	-3.704	-3.708	-3.712	-3.718	-3.722	-3.726	-3.732	-3.739	-3.746	-3.754	-3.761	-3.770	-3.779	-3.789	-3.799	-3.810	-3.821	-3.832	-3.844	-3.858	-3.870	-3.884	-3.898	-3.912	-3.928	-3.941	-3.956	-3.971	-3.985	-4.000	-4.014	-4.029	-4.043	-4.055	-4.069	-4.082	-4.095	-4.108	-4.119	-4.130	-4.141	-4.151	-4.160	-4.170	-4.179	-4.186	-4.192	-4.199	-4.205	-4.210	-4.215	-4.219	-4.221	-4.224	-4.226	-4.228	-4.230	-4.230	-4.231	-4.231	-4.232	-4.231	-4.230	-4.230	-4.229	-4.230	-4.230	-4.230	-4.229	-4.229	-4.230	-4.231	-4.232	-4.232	-4.235	-4.238	-4.240	-4.242	-4.245	-4.248	-4.252	-4.258	-4.262	-4.268	-4.274	-4.280	-4.288	-4.295	-4.305	-4.312	-4.322	-4.332	-4.341	-4.352	-4.364	-4.376	-4.388	-4.400	-4.412	-4.426	-4.439	-4.454	-4.466	-4.481	-4.496	-4.510	-4.526	-4.540	-4.555	-4.569	-4.582	-4.598	-4.611	-4.626	-4.639	-4.652	-4.666	-4.680	-4.694	-4.708	-4.720	-4.732	-4.744	-4.755	-4.765	-4.775	-4.785	-4.794	-4.801	-4.809	-4.815	-4.820	-4.825	-4.829	-4.830	-4.832	-4.832	-4.832	-4.830	-4.828	-4.825	-4.819	-4.814	-4.806	-4.799	-4.790	-4.779	-4.768	-4.754	-4.740	-4.725	-4.709	-4.691	-4.674	-4.654	-4.634	-4.611	-4.590	-4.566	-4.542	-4.519	-4.492	-4.468	-4.441	-4.414	-4.388	-4.360	-4.332	-4.306	-4.279	-4.252	-4.225	-4.199	-4.171	-4.146	-4.121	-4.096	-4.072	-4.050	-4.028	-4.006	-3.986	-3.968	-3.950	-3.932	-3.918	-3.904	-3.891	-3.881	-3.872	-3.865	-3.860	-3.856	-3.852	-3.854	-3.854	-3.856	-3.861	-3.866	-3.874	-3.882	-3.894	-3.906	-3.920	-3.935	-3.951	-3.969	-3.988	-4.008	-4.028	-4.050	-4.072	-4.098	-4.121	-4.146	-4.172	-4.199	-4.225	-4.252	-4.281	-4.309	-4.338	-4.365	-4.392	-4.421	-4.449	-4.476	-4.504	-4.531	-4.558	-4.582	-4.609	-4.632	-4.656	-4.680	-4.702	-4.724	-4.745	-4.764	-4.782	-4.800	-4.816	-4.831	-4.845	-4.858	-4.869	-4.878	-4.888	-4.895	-4.901	-4.908	-4.910	-4.914	-4.915	-4.916	-4.915	-4.912	-4.910	-4.905	-4.901	-4.894	-4.888	-4.879	-4.869	-4.860	-4.849	-4.839	-4.825	-4.814	-4.800	-4.788	-4.772	-4.760	-4.746	-4.732	-4.719	-4.705	-4.691	-4.679	-4.665	-4.652	-4.641	-4.629	-4.619	-4.608	-4.598	-4.589	-4.581	-4.572	-4.566	-4.561	-4.558	-4.554	-4.550	-4.549	-4.548	-4.549	-4.550	-4.551	-4.555	-4.560	-4.565	-4.570	-4.578	-4.585	-4.594	-4.602	-4.612	-4.624	-4.634	-4.645	-4.658	-4.669	-4.681	-4.692	-4.704	-4.716	-4.728	-4.739	-4.750	-4.761	-4.771	-4.780	-4.790	-4.798	-4.805	-4.812	-4.818	-4.822	-4.826	-4.829	-4.831	-4.831	-4.831	-4.830	-4.828	-4.824	-4.819	-4.814	-4.806	-4.798	-4.789	-4.779	-4.768	-4.756	-4.744	-4.731	-4.718	-4.701	-4.686	-4.669	-4.652	-4.635	-4.616	-4.599	-4.581	-4.561	-4.544	-4.524	-4.505	-4.486	-4.468	-4.449	-4.431	-4.411	-4.394	-4.375	-4.358	-4.340	-4.322	-4.308	-4.291	-4.276	-4.261	-4.248	-4.234	-4.221	-4.209	-4.196	-4.185	-4.175	-4.165	-4.158	-4.149	-4.142	-4.135	-4.129	-4.121	-4.116	-4.111	-4.106	-4.102	-4.098	-4.094	-4.091	-4.088	-4.085	-4.082	-4.080	-4.079	-4.077	-4.076	-4.075	-4.072	-4.071	-4.071	-4.070	-4.069	-4.068	-4.066	-4.066	-4.066	-4.065	-4.065	-4.065	-4.065	-4.065	-4.065	-4.066	-4.066	-4.066	-4.068	-4.070	-4.071	-4.072	-4.075	-4.076	-4.080	-4.082	-4.086	-4.090	-4.094	-4.099	-4.104	-4.110	-4.115	-4.122	-4.129	-4.138	-4.146	-4.156	-4.166	-4.176	-4.189	-4.200	-4.214	-4.226	-4.242	-4.256	-4.272	-4.289	-4.305	-4.324	-4.344	-4.364	-4.384	-4.405	-4.429	-4.451	-4.475	-4.500	-4.525	-4.552	-4.580	-4.609	-4.638	-4.666	-4.696	-4.729	-4.759	-4.791	-4.824	-4.856	-4.890	-4.922	-4.956	-4.991	-5.025	-5.060	-5.092	-5.128	-5.161	-5.194	-5.228	-5.260	-5.292	-5.324	-5.356	-5.386	-5.416	-5.446	-5.475	-5.502	-5.530	-5.556	-5.582	-5.606	-5.630	-5.651	-5.672	-5.692	-5.711	-5.730	-5.745	-5.761	-5.775	-5.789	-5.801	-5.812	-5.821	-5.830	-5.838	-5.844	-5.850	-5.854	-5.856	-5.860	-5.861	-5.861	-5.861	-5.860	-5.859	-5.856	-5.852	-5.849	-5.844	-5.840	-5.835	-5.829	-5.822	-5.818	-5.812	-5.806	-5.800	-5.794	-5.788	-5.781	-5.775	-5.769	-5.762	-5.758	-5.750	-5.745	-5.739	-5.734	-5.729	-5.724	-5.719	-5.715	-5.710	-5.706	-5.704	-5.700	-5.698	-5.694	-5.691	-5.690	-5.688	-5.686	-5.685	-5.684	-5.684	-5.682	-5.682	-5.681	-5.682	-5.682	-5.682	-5.684	-5.684	-5.684	-5.685	-5.686	-5.686	-5.688	-5.688	-5.689	-5.690	-5.690	-5.690	-5.691	-5.690	-5.691	-5.690	-5.689	-5.688	-5.686	-5.685	-5.682	-5.680	-5.676	-5.672	-5.668	-5.661	-5.656	-5.649	-5.639	-5.629	-5.619	-5.608	-5.595	-5.580	-5.565	-5.548	-5.529	-5.510	-5.488	-5.465	-5.441	-5.415	-5.388	-5.359	-5.328	-5.295	-5.261	-5.226	-5.189	-5.151	-5.110	-5.068	-5.026	-4.980	-4.935	-4.889	-4.841	-4.791	-4.741	-4.691	-4.639	-4.586	-4.532	-4.479	-4.424	-4.370	-4.315	-4.261	-4.206	-4.152	-4.099	-4.046	-3.994	-3.940	-3.889	-3.838	-3.789	-3.740	-3.694	-3.648	-3.604	-3.561	-3.520	-3.481	-3.444	-3.408	-3.372	-3.341	-3.311	-3.281	-3.255	-3.230	-3.208	-3.186	-3.168	-3.149	-3.134	-3.120	-3.106	-3.095	-3.085	-3.076	-3.070	-3.064	-3.059	-3.055	-3.052	-3.051	-3.050	-3.051	-3.051	-3.051	-3.052	-3.054	-3.056	-3.059	-3.061	-3.064	-3.066	-3.068	-3.071	-3.072	-3.074	-3.075	-3.075	-3.075	-3.074	-3.074	-3.071	-3.069	-3.066	-3.062	-3.059	-3.054	-3.048	-3.042	-3.036	-3.030	-3.022	-3.015	-3.008	-3.000	-2.991	-2.984	-2.975	-2.966	-2.959	-2.951	-2.944	-2.938	-2.931	-2.926	-2.920	-2.916	-2.912	-2.909	-2.908	-2.905	-2.905	-2.905	-2.906	-2.908	-2.911	-2.916	-2.922	-2.929	-2.938	-2.948	-2.959	-2.971	-2.985	-3.000	-3.018	-3.034	-3.054	-3.072	-3.094	-3.118	-3.141	-3.165	-3.191	-3.218	-3.245	-3.271	-3.299	-3.328	-3.355	-3.385	-3.414	-3.441	-3.471	-3.500	-3.528	-3.554	-3.581	-3.605	-3.630	-3.652	-3.676	-3.696	-3.718	-3.736	-3.752	-3.766	-3.779	-3.790	-3.799	-3.806	-3.810	-3.811	-3.811	-3.809	-3.802	-3.795	-3.785	-3.772	-3.755	-3.738	-3.716	-3.692	-3.668	-3.639	-3.608	-3.575	-3.540	-3.501	-3.462	-3.422	-3.379	-3.334	-3.289	-3.242	-3.194	-3.145	-3.095	-3.045	-2.994	-2.942	-2.891	-2.840	-2.790	-2.740	-2.692	-2.644	-2.598	-2.554	-2.510	-2.468	-2.430	-2.394	-2.358	-2.328	-2.299	-2.274	-2.251	-2.232	-2.216	-2.204	-2.194	-2.188	-2.186	-2.188	-2.191	-2.200	-2.212	-2.229	-2.249	-2.271	-2.298	-2.326	-2.359	-2.395	-2.434	-2.475	-2.519	-2.565	-2.611	-2.661	-2.712	-2.766	-2.819	-2.874	-2.930	-2.986	-3.044	-3.100	-3.159	-3.215	-3.270	-3.326	-3.379	-3.431	-3.482	-3.531	-3.578	-3.622	-3.665	-3.704	-3.741	-3.775	-3.805	-3.834	-3.858	-3.880	-3.898	-3.912	-3.922	-3.930	-3.932	-3.932	-3.930	-3.921	-3.911	-3.898	-3.879	-3.859	-3.834	-3.805	-3.774	-3.739	-3.700	-3.660	-3.618	-3.571	-3.521	-3.471	-3.416	-3.361	-3.304	-3.245	-3.182	-3.120	-3.055	-2.989	-2.921	-2.852	-2.784	-2.712	-2.642	-2.570	-2.498	-2.424	-2.350	-2.276	-2.202	-2.128	-2.052	-1.979	-1.902	-1.829	-1.755	-1.680	-1.606	-1.531	-1.458	-1.385	-1.311	-1.240	-1.169	-1.099	-1.029	-0.960	-0.890	-0.824	-0.756	-0.691	-0.626	-0.562	-0.500	-0.440	-0.380	-0.321	-0.264	-0.209	-0.156	-0.104	-0.052	-0.005	0.041	0.085	0.126	0.166	0.202	0.238	0.270	0.299	0.328	0.351	0.374	0.392	0.409	0.424	0.434	0.442	0.449	0.452	0.454	0.452	0.449	0.441	0.431	0.420	0.405	0.389	0.369	0.348	0.326	0.301	0.275	0.246	0.216	0.185	0.152	0.119	0.084	0.048	0.010	-0.029	-0.066	-0.106	-0.146	-0.186	-0.225	-0.266	-0.306	-0.346	-0.385	-0.425	-0.462	-0.500	-0.539	-0.575	-0.611	-0.645	-0.680	-0.714	-0.746	-0.778	-0.809	-0.839	-0.866	-0.894	-0.920	-0.945	-0.969	-0.991	-1.015	-1.035	-1.056	-1.075	-1.095	-1.112	-1.129	-1.146	-1.161	-1.175	-1.190	-1.202	-1.215	-1.228	-1.238	-1.250	-1.260	-1.270	-1.281	-1.290	-1.299	-1.308	-1.315	-1.324	-1.331	-1.339	-1.346	-1.354	-1.361	-1.368	-1.375	-1.381	-1.388	-1.395	-1.401	-1.408	-1.414	-1.419	-1.425	-1.430	-1.435	-1.440	-1.446	-1.451	-1.455	-1.459	-1.464	-1.466	-1.470	-1.472	-1.475	-1.476	-1.479	-1.479	-1.480	-1.479	-1.480	-1.479	-1.479	-1.476	-1.472	-1.470	-1.468	-1.462	-1.459	-1.454	-1.449	-1.442	-1.435	-1.429	-1.420	-1.411	-1.402	-1.392	-1.382	-1.371	-1.360	-1.349	-1.336	-1.324	-1.311	-1.298	-1.282	-1.269	-1.255	-1.240	-1.225	-1.211	-1.195	-1.181	-1.166	-1.152	-1.138	-1.124	-1.110	-1.096	-1.082	-1.071	-1.059	-1.046	-1.035	-1.025	-1.014	-1.005	-0.996	-0.989	-0.981	-0.975	-0.970	-0.966	-0.961	-0.959	-0.958	-0.955	-0.954	-0.954	-0.955	-0.956	-0.958	-0.959	-0.964	-0.966	-0.970	-0.975	-0.979	-0.984	-0.989	-0.994	-0.999	-1.002	-1.006	-1.010	-1.012	-1.016	-1.018	-1.020	-1.021	-1.021	-1.021	-1.020	-1.016	-1.014	-1.008	-1.002	-0.995	-0.988	-0.978	-0.966	-0.954	-0.941	-0.926	-0.911	-0.894	-0.876	-0.858	-0.838	-0.816	-0.794	-0.770	-0.746	-0.722	-0.699	-0.672	-0.648	-0.621	-0.595	-0.568	-0.541	-0.515	-0.489	-0.462	-0.438	-0.411	-0.388	-0.364	-0.341	-0.318	-0.298	-0.276	-0.258	-0.239	-0.222	-0.208	-0.194	-0.182	-0.170	-0.161	-0.155	-0.148	-0.145	-0.142	-0.142	-0.144	-0.146	-0.150	-0.158	-0.165	-0.175	-0.185	-0.198	-0.212	-0.228	-0.244	-0.261	-0.280	-0.300	-0.320	-0.341	-0.364	-0.385	-0.409	-0.430	-0.454	-0.478	-0.500	-0.522	-0.546	-0.570	-0.591	-0.612	-0.635	-0.655	-0.674	-0.692	-0.710	-0.728	-0.741	-0.755	-0.768	-0.780	-0.789	-0.798	-0.804	-0.809	-0.811	-0.814	-0.814	-0.810	-0.808	-0.801	-0.794	-0.784	-0.771	-0.760	-0.744	-0.728	-0.709	-0.689	-0.668	-0.644	-0.619	-0.594	-0.568	-0.539	-0.510	-0.480	-0.450	-0.419	-0.386	-0.354	-0.321	-0.288	-0.255	-0.221	-0.188	-0.155	-0.122	-0.090	-0.059	-0.028	0.001	0.030	0.058	0.084	0.109	0.132	0.155	0.176	0.194	0.211	0.226	0.239	0.250	0.258	0.264	0.269	0.270	0.269	0.266	0.261	0.254	0.244	0.231	0.215	0.199	0.180	0.156	0.134	0.106	0.080	0.049	0.018	-0.015	-0.050	-0.086	-0.124	-0.161	-0.201	-0.242	-0.284	-0.326	-0.369	-0.412	-0.455	-0.496	-0.539	-0.582	-0.624	-0.665	-0.704	-0.742	-0.779	-0.815	-0.848	-0.879	-0.909	-0.935	-0.960	-0.981	-1.000	-1.016	-1.030	-1.039	-1.046	-1.049	-1.050	-1.046	-1.039	-1.028	-1.012	-0.994	-0.971	-0.946	-0.916	-0.884	-0.846	-0.805	-0.761	-0.714	-0.664	-0.611	-0.554	-0.495	-0.434	-0.370	-0.302	-0.234	-0.162	-0.090	-0.015	0.060	0.138	0.215	0.294	0.372	0.451	0.531	0.609	0.688	0.764	0.839	0.914	0.989	1.060	1.130	1.198	1.264	1.328	1.388	1.446	1.501	1.554	1.604	1.649	1.692	1.731	1.768	1.800	1.829	1.854	1.876	1.895	1.911	1.922	1.931	1.938	1.939	1.940	1.935	1.930	1.921	1.911	1.899	1.882	1.865	1.845	1.824	1.802	1.779	1.752	1.728	1.700	1.672	1.645	1.616	1.588	1.560	1.530	1.502	1.475	1.448	1.421	1.396	1.371	1.348	1.325	1.305	1.286	1.269	1.252	1.238	1.225	1.214	1.205	1.198	1.192	1.189	1.188	1.188	1.190	1.194	1.199	100.000	5.000	2.000	1.000	7.000	0.000	0.000	0.000	0.000	0.000	0.000	0.000	0.000	0.000	0.000	0.000	0.000	0.000	0.754	0.699	0.646	0.594	0.541	0.491	0.441	0.391	0.344	0.295	0.249	0.202	0.159	0.114	0.070	0.028	-0.014	-0.056	-0.095	-0.135	-0.174	-0.211	-0.249	-0.286	-0.322	-0.359	-0.392	-0.429	-0.462	-0.496	-0.530	-0.562	-0.595	-0.628	-0.659	-0.690	-0.721	-0.751	-0.781	-0.810	-0.839	-0.868	-0.895	-0.924	-0.950	-0.978	-1.002	-1.028	-1.054	-1.079	-1.102	-1.126	-1.150	-1.174	-1.195	-1.218	-1.238	-1.259	-1.280	-1.298	-1.318	-1.336	-1.354	-1.372	-1.389	-1.405	-1.421	-1.438	-1.451	-1.468	-1.481	-1.496	-1.511	-1.524	-1.539	-1.552	-1.566	-1.579	-1.592	-1.608	-1.622	-1.635	-1.650	-1.665	-1.681	-1.698	-1.712	-1.729	-1.745	-1.764	-1.781	-1.799	-1.818	-1.836	-1.855	-1.875	-1.896	-1.915	-1.936	-1.958	-1.979	-1.999	-2.021	-2.042	-2.065	-2.086	-2.108	-2.130	-2.150	-2.171	-2.192	-2.214	-2.234	-2.252	-2.272	-2.290	-2.308	-2.325	-2.340	-2.356	-2.370	-2.384	-2.396	-2.408	-2.418	-2.426	-2.434	-2.440	-2.444	-2.449	-2.450	-2.450	-2.450	-2.446	-2.441	-2.435	-2.429	-2.419	-2.408	-2.395	-2.381	-2.365	-2.348	-2.329	-2.308	-2.285	-2.261	-2.236	-2.210	-2.181	-2.152	-2.121	-2.090	-2.055	-2.021	-1.985	-1.949	-1.910	-1.871	-1.831	-1.791	-1.749	-1.708	-1.664	-1.620	-1.576	-1.530	-1.486	-1.440	-1.395	-1.349	-1.304	-1.258	-1.211	-1.165	-1.120	-1.076	-1.030	-0.986	-0.942	-0.899	-0.858	-0.816	-0.775	-0.736	-0.698	-0.660	-0.624	-0.589	-0.554	-0.521	-0.491	-0.460	-0.430	-0.402	-0.376	-0.351	-0.329	-0.305	-0.284	-0.264	-0.245	-0.229	-0.211	-0.196	-0.181	-0.168	-0.155	-0.142	-0.132	-0.121	-0.111	-0.100	-0.091	-0.082	-0.074	-0.065	-0.055	-0.046	-0.038	-0.026	-0.016	-0.005	0.005	0.018	0.030	0.045	0.060	0.076	0.092	0.111	0.130	0.151	0.172	0.196	0.220	0.245	0.271	0.301	0.330	0.361	0.392	0.425	0.459	0.492	0.529	0.565	0.602	0.641	0.680	0.720	0.760	0.799	0.840	0.880	0.921	0.962	1.002	1.042	1.082	1.120	1.159	1.196	1.232	1.270	1.304	1.339	1.371	1.404	1.434	1.462	1.491	1.518	1.542	1.565	1.588	1.609	1.628	1.645	1.660	1.675	1.689	1.701	1.711	1.720	1.729	1.735	1.739	1.744	1.749	1.750	1.754	1.754	1.755	1.754	1.754	1.752	1.751	1.750	1.749	1.748	1.746	1.745	1.744	1.744	1.744	1.745	1.746	1.748	1.751	1.755	1.759	1.766	1.771	1.780	1.788	1.799	1.809	1.821	1.835	1.850	1.866	1.884	1.902	1.924	1.944	1.966	1.991	2.018	2.044	2.071	2.100	2.131	2.161	2.194	2.228	2.262	2.299	2.334	2.371	2.409	2.448	2.485	2.526	2.565	2.606	2.646	2.688	2.728	2.769	2.809	2.850	2.890	2.930	2.970	3.010	3.048	3.085	3.122	3.159	3.195	3.230	3.264	3.296	3.328	3.358	3.386	3.414	3.440	3.465	3.488	3.509	3.530	3.548	3.564	3.579	3.591	3.602	3.612	3.620	3.626	3.631	3.634	3.634	3.634	3.631	3.626	3.620	3.611	3.601	3.590	3.576	3.561	3.544	3.525	3.505	3.481	3.459	3.434	3.406	3.379	3.349	3.318	3.288	3.252	3.219	3.184	3.149	3.110	3.072	3.034	2.994	2.955	2.914	2.872	2.832	2.791	2.749	2.708	2.665	2.624	2.582	2.542	2.500	2.460	2.420	2.380	2.342	2.305	2.268	2.231	2.196	2.162	2.129	2.098	2.066	2.038	2.009	1.984	1.958	1.935	1.912	1.891	1.874	1.856	1.840	1.826	1.814	1.801	1.792	1.784	1.778	1.772	1.769	1.766	1.765	1.768	1.769	1.772	1.778	1.784	1.790	1.799	1.808	1.819	1.829	1.840	1.854	1.868	1.880	1.895	1.910	1.924	1.940	1.956	1.971	1.988	2.002	2.019	2.034	2.049	2.064	2.078	2.090	2.104	2.116	2.126	2.139	2.148	2.155	2.164	2.170	2.176	2.180	2.182	2.185	2.186	2.186	2.184	2.181	2.176	2.170	2.162	2.156	2.146	2.135	2.124	2.110	2.096	2.081	2.064	2.047	2.030	2.010	1.991	1.971	1.951	1.930	1.909	1.888	1.866	1.845	1.824	1.804	1.781	1.761	1.742	1.724	1.705	1.688	1.671	1.655	1.641	1.629	1.618	1.608	1.598	1.591	1.586	1.582	1.580	1.581	1.582	1.586	1.592	1.601	1.610	1.621	1.635	1.650	1.668	1.686	1.706	1.729	1.751	1.778	1.802	1.830	1.859	1.888	1.920	1.951	1.984	2.016	2.050	2.084	2.118	2.152	2.186	2.221	2.255	2.289	2.322	2.356	2.388	2.420	2.450	2.479	2.508	2.535	2.562	2.586	2.610	2.632	2.652	2.671	2.689	2.704	2.719	2.732	2.744	2.754	2.761	2.769	2.775	2.778	2.781	2.781	2.780	2.779	2.776	2.771	2.766	2.759	2.751	2.744	2.735	2.725	2.714	2.702	2.691	2.679	2.666	2.654	2.640	2.625	2.611	2.599	2.585	2.572	2.559	2.545	2.532	2.520	2.508	2.496	2.485	2.472	2.464	2.452	2.444	2.434	2.426	2.418	2.411	2.405	2.400	2.395	2.390	2.388	2.385	2.381	2.380	2.380	2.380	2.380	2.381	2.382	2.386	2.390	2.395	2.399	2.405	2.411	2.418	2.426	2.434	2.442	2.452	2.462	2.472	2.484	2.495	2.508	2.520	2.532	2.546	2.560	2.574	2.589	2.602	2.618	2.632	2.648	2.662	2.679	2.694	2.709	2.725	2.739	2.755	2.769	2.782	2.795	2.810	2.822	2.834	2.846	2.858	2.868	2.878	2.886	2.895	2.902	2.909	2.915	2.920	2.925	2.929	2.932	2.934	2.936	2.936	2.938	2.936	2.935	2.932	2.930	2.926	2.922	2.918	2.914	2.906	2.901	2.895	2.888	2.882	2.875	2.868	2.860	2.852	2.846	2.840	2.832	2.828	2.821	2.816	2.811	2.808	2.804	2.800	2.798	2.795	2.794	2.792	2.792	2.794	2.795	2.798	2.802	2.806	2.811	2.819	2.825	2.832	2.841	2.851	2.862	2.872	2.885	2.898	2.911	2.925	2.939	2.954	2.969	2.984	3.001	3.018	3.035	3.051	3.069	3.088	3.105	3.122	3.141	3.159	3.176	3.195	3.212	3.230	3.249	3.266	3.284	3.301	3.318	3.336	3.351	3.369	3.384	3.400	3.418	3.432	3.449	3.464	3.479	3.494	3.509	3.524	3.538	3.552	3.568	3.582	3.598	3.611	3.626	3.642	3.659	3.675	3.690	3.706	3.724	3.740	3.758	3.774	3.794	3.811	3.830	3.850	3.869	3.889	3.909	3.931	3.952	3.974	3.996	4.019	4.041	4.065	4.089	4.112	4.138	4.164	4.188	4.214	4.241	4.268	4.292	4.321	4.348	4.375	4.402	4.429	4.456	4.485	4.512	4.539	4.566	4.595	4.621	4.649	4.675	4.701	4.726	4.754	4.779	4.805	4.829	4.854	4.878	4.901	4.925	4.948	4.970	4.992	5.014	5.035	5.056	5.078	5.098	5.116	5.135	5.154	5.174	5.191	5.208	5.225	5.242	5.259	5.275	5.290	5.306	5.321	5.338	5.354	5.368	5.382	5.398	5.414	5.429	5.442	5.459	5.474	5.489	5.504	5.519	5.534	5.550	5.565	5.582	5.598	5.615	5.631	5.648	5.665	5.681	5.699	5.718	5.734	5.751	5.770	5.788	5.806	5.825	5.842	5.861	5.879	5.898	5.915	5.932	5.950	5.968	5.985	6.002	6.019	6.036	6.051	6.066	6.081	6.095	6.109	6.121	6.134	6.144	6.155	6.164	6.174	6.182	6.189	6.196	6.202	6.208	6.212	6.216	6.219	6.221	6.221	6.222	6.222	6.221	6.220	6.218	6.215	6.211	6.206	6.201	6.196	6.190	6.185	6.179	6.171	6.165	6.159	6.150	6.144	6.138	6.129	6.122	6.115	6.109	6.101	6.095	6.089	6.082	6.076	6.071	6.066	6.061	6.058	6.054	6.049	6.046	6.042	6.039	6.035	6.032	6.030	6.028	6.026	6.025	6.024	6.021	6.019	6.018	6.016	6.015	6.014	6.011	6.010	6.006	6.004	6.001	5.998	5.994	5.990	5.984	5.979	5.972	5.966	5.959	5.950	5.941	5.932	5.924	5.911	5.900	5.889	5.875	5.861	5.848	5.832	5.818	5.800	5.782	5.765	5.748	5.729	5.710	5.691	5.671	5.651	5.632	5.612	5.591	5.571	5.551	5.530	5.511	5.491	5.471	5.452	5.435	5.416	5.398	5.381	5.365	5.350	5.335	5.321	5.308	5.296	5.285	5.274	5.264	5.256	5.249	5.242	5.239	5.235	5.231	5.230	5.229	5.230	5.232	5.235	5.239	5.245	5.250	5.258	5.265	5.275	5.286	5.298	5.311	5.325	5.340	5.355	5.372	5.391	5.409	5.429	5.450	5.471	5.492	5.515	5.539	5.562	5.586	5.612	5.638	5.662	5.689	5.715	5.741	5.769	5.796	5.824	5.851	5.880	5.908	5.935	5.962	5.990	6.016	6.044	6.070	6.098	6.124	6.151	6.175	6.201	6.226	6.251	6.275	6.299	6.322	6.345	6.366	6.388	6.409	6.430	6.450	6.470	6.488	6.506	6.526	6.544	6.561	6.578	6.594	6.610	6.625	6.639	6.654	6.668	6.681	6.695	6.706	6.719	6.730	6.742	6.754	6.762	6.774	6.784	6.794	6.801	6.811	6.820	6.828	6.836	6.844	6.851	6.859	6.865	6.871	6.878	6.882	6.889	6.892	6.898	6.901	6.905	6.908	6.910	6.912	6.915	6.918	6.918	6.918	6.918	6.916	6.915	6.912	6.910	6.906	6.904	6.899	6.894	6.889	6.884	6.878	6.870	6.862	6.855	6.846	6.836	6.826	6.816	6.805	6.794	6.782	6.769	6.756	6.744	6.731	6.716	6.702	6.686	6.671	6.656	6.640	6.624	6.606	6.590	6.571	6.552	6.534	6.515	6.495	6.474	6.452	6.430	6.408	6.384	6.361	6.336	6.310	6.284	6.256	6.230	6.200	6.171	6.141	6.110	6.078	6.044	6.010	5.975	5.940	5.904	5.865	5.828	5.788	5.748	5.708	5.666	5.624	5.580	5.536	5.491	5.448	5.402	5.358	5.311	5.264	5.218	5.171	5.124	5.078	5.030	4.985	4.940	4.894	4.850	4.805	4.762	4.720	4.679	4.638	4.598	4.560	4.522	4.488	4.451	4.419	4.388	4.358	4.329	4.301	4.276	4.254	4.232	4.211	4.192	4.176	4.161	4.149	4.138	4.128	4.119	4.114	4.109	4.106	4.105	4.105	4.106	4.110	4.114	4.120	4.128	4.136	4.145	4.155	4.166	4.180	4.194	4.208	4.222	4.238	4.255	4.271	4.289	4.308	4.325	4.344	4.364	4.382	4.402	4.421	4.441	4.461	4.481	4.501	4.520	4.540	4.559	4.579	4.598	4.615	4.635	4.652	4.671	4.689	4.706	4.722	4.739	4.756	4.771	4.788	4.802	4.818	4.832	4.846	4.859	4.872	4.885	4.899	4.910	4.921	4.931	4.942	4.951	4.960	4.970	4.978	4.986	4.994	5.001	5.009	5.014	5.022	5.028	5.034	5.040	5.046	5.051	5.056	5.061	5.068	5.072	5.078	5.082	5.089	5.094	5.100	5.105	5.111	5.118	5.125	5.131	5.138	5.145	5.152	5.160	5.169	5.176	5.185	5.194	5.202	5.211	5.220	5.230	5.239	5.249	5.259	5.268	5.279	5.289	5.298	5.308	5.316	5.325	5.334	5.340	5.349	5.355	5.361	5.368	5.370	5.374	5.376	5.378	5.378	5.378	5.376	5.372	5.368	5.362	5.355	5.346	5.335	5.325	5.311	5.296	5.280	5.262	5.244	5.221	5.199	5.175	5.150	5.124	5.096	5.066	5.036	5.005	4.972	4.938	4.904	4.869	4.834	4.798	4.760	4.724	4.686	4.650	4.612	4.576	4.539	4.504	4.468	4.434	4.400	4.366	4.335	4.304	4.274	4.245	4.218	4.191	4.168	4.145	4.125	4.105	4.086	4.071	4.056	4.044	4.032	4.022	4.015	4.008	4.003	3.998	3.996	3.995	3.995	3.995	3.996	3.999	4.003	4.006	4.010	4.015	4.019	4.024	4.028	4.032	4.036	4.040	4.044	4.046	4.046	4.048	4.048	4.048	4.045	4.040	4.035	4.029	4.021	4.012	4.000	3.988	3.974	3.960	3.942	3.925	3.905	3.884	3.861	3.836	3.810	3.782	3.755	3.725	3.694	3.662	3.629	3.595	3.560	3.524	3.488	3.450	3.412	3.374	3.335	3.298	3.258	3.218	3.178	3.138	3.096	3.056	3.016	2.976	2.935	2.896	2.856	2.815	2.775	2.735	2.694	2.655	2.614	2.575	2.535	2.494	2.455	2.415	2.374	2.334	2.294	2.252	2.212	2.171	2.130	2.089	2.047	2.005	1.962	1.920	1.879	1.836	1.792	1.750	1.708	1.665	1.624	1.580	1.539	1.496	1.456	1.415	1.375	1.335	1.298	1.259	1.222	1.188	1.152	1.120	1.086	1.055	1.028	0.999	0.972	0.948	0.925	0.902	0.884	0.866	0.851	0.839	0.828	0.819	0.812	0.808	0.805	0.804	0.805	0.810	0.815	0.822	0.831	0.842	0.855	0.869	0.885	0.902	0.921	0.941	0.964	0.985	1.009	1.032	1.058	1.082	1.109	1.135	1.162	1.189	1.215	1.242	1.269	1.294	1.321	1.346	1.369	1.394	1.416	1.438	1.459	1.480	1.499	1.516	1.534	1.549	1.562	1.576	1.589	1.600	1.609	1.618	1.625	1.631	1.635	1.638	1.640	1.641	1.641	1.639	1.636	1.632	1.629	1.624	1.619	1.611	1.604	1.596	1.588	1.578	1.569	1.556	1.546	1.535	1.524	1.510	1.498	1.485	1.472	1.459	1.448	1.434	1.420	1.406	1.394	1.381	1.369	1.356	1.342	1.331	1.319	1.308	1.295	1.282	1.271	1.261	1.250	1.239	1.229	1.220	1.210	1.201	1.194	1.186	1.180	1.172	1.168	1.162	1.158	1.154	1.151	1.148	1.146	1.145	1.144	1.144	1.144	1.144	1.146	1.148	1.150	1.154	1.156	1.161	1.166	1.171	1.176	1.184	1.190	1.198	1.205	1.214	1.222	1.231	1.241	1.251	1.262	1.272	1.285	1.296	1.308	1.320	1.332	1.345	1.358	1.369	1.382	1.394	1.406	1.419	1.431	1.442	1.454	1.465	1.475	1.486	1.496	1.506	1.515	1.522	1.529	1.536	1.542	1.548	1.551	1.554	1.556	1.556	1.556	1.555	1.554	1.549	1.544	1.538	1.530	1.521	1.510	1.499	1.485	1.470	1.455	1.436	1.416	1.396	1.374	1.351	1.325	1.300	1.272	1.242	1.212	1.180	1.148	1.114	1.079	1.044	1.008	0.970	0.934	0.895	0.856	0.816	0.778	0.738	0.698	0.658	0.618	0.576	0.538	0.498	0.460	0.421	0.384	0.346	0.310	0.275	0.241	0.208	0.176	0.146	0.116	0.089	0.061	0.036	0.012	-0.011	-0.030	-0.051	-0.068	-0.082	-0.098	-0.110	-0.120	-0.130	-0.138	-0.142	-0.145	-0.148	-0.146	-0.145	-0.142	-0.138	-0.132	-0.125	-0.116	-0.105	-0.095	-0.082	-0.069	-0.054	-0.039	-0.022	-0.006	0.011	0.029	0.049	0.068	0.086	0.106	0.125	0.144	0.165	0.184	0.202	0.221	0.240	0.258	0.275	0.291	0.309	0.322	0.336	0.350	0.362	0.374	0.384	0.391	0.399	0.405	0.410	0.414	0.415	0.415	0.414	0.411	0.406	0.400	0.394	0.384	0.374	0.361	0.349	0.334	0.319	0.301	0.281	0.262	0.241	0.219	0.196	0.171	0.146	0.121	0.095	0.068	0.040	0.012	-0.016	-0.045	-0.074	-0.104	-0.131	-0.160	-0.189	-0.216	-0.244	-0.271	-0.298	-0.322	-0.348	-0.370	-0.391	-0.414	-0.432	-0.450	-0.466	-0.481	-0.494	-0.505	-0.514	-0.521	-0.525	-0.528	-0.528	-0.525	-0.521	-0.515	-0.505	-0.494	-0.481	-0.465	-0.446	-0.426	-0.404	-0.379	-0.351	-0.322	-0.292	-0.259	-0.225	-0.189	-0.151	-0.112	-0.071	-0.030	0.012	0.056	0.100	0.145	0.190	0.234	0.279	0.325	0.369	0.412	0.455	0.498	0.539	0.578	0.615	0.650	0.684	0.716	0.746	0.774	0.798	0.819	0.839	0.855	0.868	0.879	0.886	0.890	0.890	0.889	0.882	0.874	0.861	0.845	0.826	0.805	0.779	0.751	0.720	0.686	0.648	0.608	0.565	0.521	0.474	0.425	0.375	0.324	0.269	0.214	0.158	0.101	0.044	-0.014	-0.071	-0.130	-0.188	-0.246	-0.302	-0.359	-0.415	-0.469	-0.521	-0.572	-0.622	-0.671	-0.716	-0.761	-0.804	-0.844	-0.880	-0.915	-0.948	-0.978	-1.005	-1.029	-1.051	-1.071	-1.088	-1.101	-1.114	-1.122	-1.129	-1.134	-1.135	-1.135	-1.134	-1.130	-1.122	-1.115	-1.105	-1.095	-1.081	-1.068	-1.054	-1.038	-1.022	-1.005	-0.986	-0.970	-0.951	-0.934	-0.915	-0.898	-0.881	-0.864	-0.846	-0.831	-0.816	-0.804	-0.790	-0.778	-0.768	-0.758	-0.750	-0.742	-0.738	-0.735	-0.732	-0.732	-0.734	-0.738	-0.742	-0.748	-0.756	-0.768	-0.779	-0.792	-0.806	-0.824	-0.841	-0.861	-0.884	-0.906	-0.931	-0.955	-0.984	-1.011	-1.041	-1.072	-1.104	-1.138	-1.171	-1.206	-1.241	-1.278	-1.314	-1.351	-1.390	-1.428	-1.466	-1.504	-1.542	-1.580	-1.619	-1.658	-1.694	-1.731	-1.766	-1.804	-1.838	-1.872	-1.906	-1.938	-1.970	-1.999	-2.027	-2.055	-2.081	-2.105	-2.129	-2.150	-2.170	-2.188	-2.204	-2.220	-2.232	-2.244	-2.252	-2.259	-2.264	-2.266	-2.268	-2.266	-2.262	-2.259	-2.251	-2.244	-2.231	-2.219	-2.206	-2.190	-2.172	-2.154	-2.132	-2.111	-2.086	-2.062	-2.036	-2.009	-1.981	-1.951	-1.922	-1.892	-1.862	-1.831	-1.799	-1.768	-1.735	-1.704	-1.672	-1.640	-1.609	-1.576	-1.546	-1.515	-1.485	-1.455	-1.426	-1.399	-1.371	-1.344	-1.319	-1.294	-1.271	-1.249	-1.228	-1.206	-1.188	-1.169	-1.151	-1.135	-1.120	-1.105	-1.091	-1.079	-1.068	-1.055	-1.045	-1.035	-1.025	-1.018	-1.009	-1.001	-0.992	-0.985	-0.976	-0.969	-0.960	-0.951	-0.942	-0.932	-0.924	-0.912	-0.900	-0.888	-0.874	-0.859	-0.844	-0.828	-0.809	-0.790	-0.769	-0.746	-0.724	-0.699	-0.674	-0.646	-0.618	-0.588	-0.556	-0.522	-0.490	-0.454	-0.419	-0.381	-0.342	-0.302	-0.262	-0.222	-0.181	-0.140	-0.098	-0.055	-0.014	0.029	0.071	0.112	0.154	0.194	0.234	0.272	0.310	0.346	0.381	0.415	0.446	0.478	0.505	0.531	0.555	0.578	0.598	0.615	0.629	0.641	0.651	0.659	0.664	0.668	0.668	0.665	0.661	0.654	0.644	0.632	0.619	0.602	0.585	0.566	0.544	0.521	0.496	0.470	0.442	0.414	0.384	0.355	0.325	0.292	0.261	0.229	0.198	0.165	0.135	0.104	0.074	0.044	0.015	-0.012	-0.040	-0.066	-0.089	-0.112	-0.132	-0.151	-0.170	-0.185	-0.200	-0.212	-0.224	-0.232	-0.239	-0.242	-0.246	-0.246	-0.245	-0.242	-0.238	-0.231	-0.224	-0.215	-0.204	-0.190	-0.178	-0.161	-0.144	-0.128	-0.109	-0.088	-0.068	-0.046	-0.022	0.000	0.024	0.049	0.074	0.099	0.124	0.149	0.175	0.201	0.228	0.254	0.281	0.306	0.334	0.360	0.386	0.411	0.438	0.462	0.488	0.511	0.535	0.559	0.582	0.605	0.628	0.649	0.669	0.691	0.711	0.730	0.750	0.769	0.786	0.804	0.820	0.835	0.851	0.865	0.879	0.890	0.902	0.912	0.921	0.929	0.935	0.941	0.945	0.949	0.949	0.950	0.949	0.945	0.940	0.934	0.926	0.916	0.905	0.891	0.875	0.858	0.839	0.818	0.795	0.772	0.745	0.718	0.689	0.656	0.625	0.590	0.555	0.518	0.479	0.440	0.400	0.358	0.315	0.272	0.229	0.185	0.139	0.094	0.049	0.005	-0.040	-0.085	-0.128	-0.170	-0.211	-0.252	-0.292	-0.331	-0.368	-0.404	-0.436	-0.469	-0.498	-0.526	-0.551	-0.574	-0.594	-0.611	-0.626	-0.638	-0.646	-0.654	-0.658	-0.659	-0.658	-0.652	-0.645	-0.635	-0.622	-0.606	-0.588	-0.566	-0.542	-0.516	-0.489	-0.458	-0.424	-0.390	-0.354	-0.315	-0.275	-0.235	-0.192	-0.149	-0.105	-0.060	-0.015	0.031	0.078	0.124	0.170	0.215	0.260	0.304	0.348	0.390	0.431	0.472	0.511	0.550	0.585	0.620	0.652	0.682	0.712	0.740	0.765	0.786	0.808	0.825	0.842	0.856	0.869	0.879	0.888	0.894	0.898	0.899	0.901	0.900	0.896	0.891	0.885	0.878	0.869	0.859	0.848	0.835	0.821	0.808	0.794	0.778	0.762	0.746	0.730	0.714	0.698	0.680	0.664	0.649	0.632	0.619	0.602	0.589	0.575	0.562	0.551	0.541	0.531	0.522	0.514	0.507	0.501	0.498	0.495	0.492	0.491	0.491	0.492	0.495	0.499	0.504	0.510	0.516	0.522	0.532	0.542	0.551	0.562	0.574	0.586	0.600	0.614	0.628	0.642	0.658	0.672	0.688	0.702	0.718	0.732	0.749	0.762	0.778	0.791	0.802	0.815	0.828	0.838	0.846	0.855	0.861	0.868	0.872	0.875	0.876	0.876	0.872	0.869	0.862	0.852	0.842	0.830	0.815	0.796	0.776	0.754	0.730	0.702	0.672	0.640	0.605	0.568	0.528	0.485	0.440	0.394	0.342	0.291	0.236	0.180	0.121	0.060	-0.002	-0.068	-0.134	-0.202	-0.272	-0.344	-0.415	-0.488	-0.562	-0.638	-0.714	-0.789	-0.866	-0.942	-1.020	-1.096	-1.172	-1.249	-1.325	-1.400	-1.474	-1.548	-1.620	-1.692	-1.762	-1.831	-1.899	-1.965	-2.030	-2.092	-2.154	-2.215	-2.272	-2.329	-2.384	-2.438	-2.489	-2.539	-2.588	-2.635	-2.680	-2.725	-2.768	-2.809	-2.850	-2.889	-2.928	-2.965	-3.002	-3.038	-3.074	-3.109	-3.142	-3.178	-3.211	-3.244	-3.278	-3.311	-3.345	-3.379	-3.414	-3.448	-3.482	-3.519	-3.555	-3.591	-3.629	-3.668	-3.706	-3.746	-3.786	-3.829	-3.870	-3.914	-3.956	-4.000	-4.045	-4.091	-4.138	-4.184	-4.232	-4.280	-4.329	-4.378	-4.428	-4.476	-4.526	-4.576	-4.626	-4.678	-4.729	-4.779	-4.830	-4.880	-4.931	-4.982	-5.032	-5.082	-5.134	-5.184	-5.234	-5.284	-5.334	-5.382	-5.431	-5.480	-5.529	-5.579	-5.626	-5.675	-5.722	-5.771	-5.819	-5.866	-5.914	-5.961	-6.009	-6.058	-6.105	-6.152	-6.200	-6.246	-6.294	-6.340	-6.388	-6.435	-6.481	-6.529	-6.575	-6.621	-6.668	-6.714	-6.760	-6.805	-6.851	-6.896	-6.941	-6.986	-7.031	-7.074	-7.118	-7.159	-7.201	-7.241	-7.281	-7.320	-7.358	-7.395	-7.430	-7.464	-7.496	-7.528	-7.556	-7.585	-7.611	-7.635	-7.658	-7.679	-7.698	-7.714	-7.729	-7.742	-7.752	-7.762	-7.770	-7.774	-7.776	-7.776	-7.776	-7.771	-7.766	-7.759	-7.750	-7.739	-7.728	-7.712	-7.698	-7.680	-7.660	-7.640	-7.619	-7.596	-7.574	-7.550	-7.525	-7.499	-7.474	-7.449	-7.421	-7.395	-7.368	-7.341	-7.316	-7.290	-7.266	-7.241	-7.219	-7.195	-7.175	-7.155	-7.138	-7.120	-7.104	-7.090	-7.078	-7.066	-7.056	-7.049	-7.044	-7.040	-7.039	-7.039	-7.040	-7.045	-7.050	-7.056	-7.066	-7.078	-7.090	-7.105	-7.121	-7.138	-7.158	-7.178	-7.201	-7.224	-7.249	-7.275	-7.302	-7.330	-7.359	-7.389	-7.419	-7.450	-7.481	-7.512	-7.544	-7.575	-7.606	-7.639	-7.670	-7.701	-7.732	-7.762	-7.791	-7.821	-7.849	-7.876	-7.902	-7.929	-7.952	-7.976	-7.998	-8.019	-8.038	-8.055	-8.070	-8.085	-8.098	-8.108	-8.116	-8.124	-8.130	-8.132	-8.134	-8.134	-8.131	-8.127	-8.121	-8.114	-8.104	-8.091	-8.076	-8.059	-8.040	-8.020	-7.998	-7.972	-7.945	-7.918	-7.886	-7.854	-7.819	-7.782	-7.744	-7.704	-7.662	-7.618	-7.574	-7.526	-7.478	-7.429	-7.379	-7.326	-7.274	-7.219	-7.164	-7.109	-7.052	-6.995	-6.938	-6.879	-6.820	-6.760	-6.701	-6.641	-6.581	-6.522	-6.461	-6.401	-6.341	-6.282	-6.222	-6.162	-6.105	-6.048	-5.990	-5.932	-5.875	-5.820	-5.764	-5.710	-5.655	-5.602	-5.549	-5.496	-5.445	-5.394	-5.342	-5.292	-5.242	-5.194	-5.144	-5.096	-5.046	-4.998	-4.949	-4.902	-4.852	-4.804	-4.756	-4.708	-4.658	-4.608	-4.556	-4.505	-4.452	-4.400	-4.346	-4.292	-4.236	-4.179	-4.120	-4.061	-4.000	-3.938	-3.875	-3.809	-3.741	-3.674	-3.604	-3.531	-3.459	-3.384	-3.306	-3.229	-3.148	-3.066	-2.984	-2.899	-2.812	-2.724	-2.635	-2.544	-2.452	-2.358	-2.262	-2.168	-2.070	-1.971	-1.872	-1.772	-1.672	-1.572	-1.470	-1.368	-1.265	-1.164	-1.061	-0.958	-0.856	-0.754	-0.652	-0.551	-0.451	-0.351	-0.251	-0.154	-0.056	0.040	0.135	0.229	0.320	0.411	0.499	0.588	0.672	0.756	0.839	0.919	0.998	1.072	1.146	1.218	1.286	1.354	1.419	1.480	1.540	1.598	1.654	1.706	1.758	1.805	1.850	1.895	1.936	1.976	2.014	2.047	2.080	2.111	2.140	2.168	2.192	2.215	2.238	2.258	2.276	2.294	2.309	2.324	2.339	2.351	2.364	2.375	2.386	2.395	2.405	2.415	2.424	2.432	2.440	2.449	2.458	2.466	2.475	2.484	2.494	2.504	2.515	2.526	2.538	2.551	2.564	2.578	2.592	2.609	2.625	2.644	2.661	2.679	2.699	2.719	2.739	2.760	2.781	2.802	2.825	2.849	2.872	2.895	2.920	2.942	2.966	2.990	3.014	3.036	3.059	3.081	3.104	3.125	3.146	3.166	3.185	3.202	3.219	3.235	3.249	3.262	3.274	3.284	3.291	3.299	3.302	3.305	3.305	3.305	3.301	3.295	3.288	3.279	3.266	3.252	3.236	3.218	3.198	3.174	3.148	3.120	3.091	3.059	3.024	2.988	2.949	2.909	2.866	2.821	2.776	2.728	2.679	2.628	2.575	2.522	2.466	2.410	2.354	2.295	2.236	2.178	2.116	2.055	1.992	1.931	1.869	1.806	1.744	1.681	1.620	1.558	1.496	1.436	1.374	1.315	1.255	1.196	1.138	1.080	1.024	0.969	0.915	0.860	0.809	0.756	0.706	0.656	0.609	0.562	0.515	0.470	0.425	0.382	0.340	0.298	0.258	0.218	0.180	0.141	0.105	0.070	0.035	0.000	-0.032	-0.066	-0.098	-0.130	-0.160	-0.189	-0.219	-0.246	-0.275	-0.302	-0.329	-0.355	-0.380	-0.405	-0.429	-0.451	-0.474	-0.496	-0.516	-0.538	-0.558	-0.576	-0.595	-0.615	-0.632	-0.650	-0.666	-0.682	-0.700	-0.715	-0.730	-0.744	-0.759	-0.771	-0.785	-0.798	-0.810	-0.821	-0.834	-0.845	-0.856	-0.868	-0.879	-0.890	-0.900	-0.912	-0.922	-0.934	-0.945	-0.958	-0.969	-0.981	-0.992	-1.006	-1.020	-1.032	-1.048	-1.062	-1.079	-1.094	-1.110	-1.126	-1.145	-1.162	-1.181	-1.199	-1.219	-1.239	-1.260	-1.280	-1.300	-1.322	-1.344	-1.364	-1.386	-1.408	-1.430	-1.451	-1.472	-1.494	-1.516	-1.536	-1.558	-1.578	-1.598	-1.618	-1.636	-1.654	-1.671	-1.688	-1.704	-1.719	-1.732	-1.745	-1.758	-1.769	-1.778	-1.786	-1.794	-1.801	-1.805	-1.810	-1.811	-1.812	-1.811	-1.810	-1.806	-1.802	-1.795	-1.788	-1.779	-1.768	-1.756	-1.742	-1.729	-1.712	-1.695	-1.676	-1.656	-1.635	-1.612	-1.589	-1.564	-1.538	-1.510	-1.481	-1.451	-1.421	-1.389	-1.356	-1.322	-1.288	-1.252	-1.215	-1.178	-1.140	-1.101	-1.061	-1.022	-0.981	-0.941	-0.900	-0.858	-0.816	-0.774	-0.730	-0.688	-0.645	-0.602	-0.560	-0.516	-0.475	-0.432	-0.390	-0.350	-0.309	-0.269	-0.229	-0.190	-0.154	-0.116	-0.081	-0.046	-0.011	0.020	0.052	0.082	0.114	0.141	0.169	0.195	0.220	0.244	0.266	0.289	0.309	0.329	0.346	0.364	0.380	0.396	0.411	0.425	0.439	0.451	0.464	0.476	0.489	0.500	0.511	0.522	0.534	0.546	0.558	0.571	0.584	0.598	0.611	0.628	0.644	0.660	0.678	0.698	0.716	0.738	0.759	0.782	0.808	0.832	0.860	0.888	0.916	0.946	0.979	1.011	1.044	1.079	1.112	1.149	1.186	1.222	1.261	1.299	1.338	1.376	1.415	1.455	1.494	1.534	1.572	1.610	1.649	1.685	1.721	1.758	1.791	1.825	1.858	1.889	1.919	1.949	1.976	2.002	2.026	2.050	2.072	2.092	2.111	2.129	2.144	2.158	2.170	2.181	2.191	2.200	2.206	2.214	2.218	2.221	2.224	2.225	2.226	2.226	2.226	2.225	2.224	2.222	2.220	2.219	2.215	2.214	2.211	2.209	2.208	2.206	2.205	2.205	2.206	2.208	2.210	2.214	2.218	2.224	2.230	2.238	2.246	2.256	2.268	2.280	2.294	2.309	2.324	2.341	2.360	2.380	2.401	2.424	2.448	2.474	2.500	2.528	2.558	2.588	2.619	2.650	2.684	2.718	2.752	2.789	2.825	2.862	2.900	2.939	2.978	3.016	3.056	3.095	3.135	3.176	3.216	3.256	3.296	3.335	3.375	3.414	3.451	3.490	3.528	3.564	3.600	3.635	3.668	3.701	3.734	3.765	3.794	3.822	3.850	3.875	3.900	3.922	3.944	3.964	3.981	3.998	4.011	4.025	4.035	4.044	4.051	4.058	4.061	4.064	4.064	4.061	4.059	4.054	4.046	4.037	4.026	4.014	4.000	3.984	3.965	3.946	3.925	3.901	3.876	3.851	3.822	3.792	3.761	3.729	3.695	3.661	3.625	3.589	3.550	3.511	3.471	3.431	3.389	3.348	3.305	3.262	3.219	3.175	3.131	3.088	3.042	2.999	2.956	2.912	2.869	2.826	2.784	2.742	2.701	2.661	2.621	2.581	2.545	2.508	2.472	2.436	2.404	2.371	2.340	2.310	2.282	2.255	2.230	2.205	2.182	2.162	2.142	2.126	2.109	2.095	2.081	2.070	2.059	2.049	2.041	2.035	2.030	2.026	2.024	2.022	2.022	2.025	2.027	2.030	2.036	2.041	2.047	2.055	2.064	2.072	2.081	2.092	2.101	2.112	2.124	2.136	2.146	2.159	2.170	2.182	2.192	2.205	2.216	2.228	2.239	2.249	2.258	2.266	2.275	2.282	2.290	2.295	2.300	2.304	2.306	2.309	2.310	2.310	2.309	2.306	2.304	2.298	2.292	2.285	2.278	2.268	2.256	2.245	2.231	2.218	2.201	2.185	2.168	2.149	2.129	2.108	2.088	2.066	2.044	2.020	1.998	1.974	1.949	1.926	1.901	1.876	1.852	1.830	1.805	1.782	1.760	1.738	1.718	1.696	1.678	1.659	1.642	1.626	1.612	1.599	1.588	1.578	1.570	1.562	1.559	1.556	1.555	1.556	1.560	1.565	1.572	1.581	1.592	1.605	1.620	1.638	1.656	1.676	1.699	1.722	1.748	1.774	1.801	1.831	1.861	1.892	1.925	1.958	1.992	2.027	2.062	2.098	2.134	2.170	2.206	2.242	2.279	2.314	2.350	2.385	2.419	2.452	2.485	2.516	2.548	2.576	2.605	2.631	2.659	2.682	2.706	2.726	2.748	2.768	2.785	2.801	2.816	2.830	2.841	2.851	2.861	2.869	2.876	2.880	2.885	2.888	2.889	2.890	2.889	2.888	2.885	2.881	2.878	2.872	2.868	2.861	2.854	2.848	2.840	2.832	2.825	2.816	2.808	2.799	2.790	2.781	2.772	2.764	2.755	2.746	2.739	2.731	2.724	2.716	2.710	2.702	2.698	2.692	2.688	2.682	2.679	2.676	2.672	2.671	2.669	2.668	2.666	2.668	2.669	2.670	2.672	2.675	2.679	2.684	2.689	2.694	2.701	2.708	2.716	2.724	2.732	2.742	2.754	2.765	2.776	2.788	2.801	2.814	2.828	2.842	2.858	2.871	2.888	2.904	2.920	2.936	2.954	2.970	2.986	3.004	3.021	3.039	3.055	3.072	3.089	3.106	3.121	3.138	3.152	3.168	3.181	3.195	3.208	3.220	3.232	3.242	3.254	3.264	3.272	3.280	3.289	3.294	3.300	3.305	3.310	3.315	3.318	3.319	3.321	3.322	3.322	3.321	3.320	3.319	3.318	3.315	3.311	3.308	3.304	3.300	3.295	3.290	3.285	3.280	3.275	3.270	3.266	3.262	3.259	3.255	3.252	3.250	3.248	3.246	3.245	3.244	3.244	3.244	3.245	3.246	3.250	3.252	3.256	3.262	3.269	3.275	3.282	3.291	3.300	3.309	3.320	3.331	3.344	3.356	3.370	3.384	3.399	3.412	3.429	3.445	3.461	3.479	3.496	3.514	3.531	3.549	3.568	3.586	3.605	3.622	3.642	3.661	3.680	3.700	3.719	3.738	3.756	3.775	3.794	3.812	3.831	3.849	3.868	3.885	3.902	3.920	3.938	3.955	3.971	3.988	4.005	4.021	4.037	4.054	4.070	4.085	4.101	4.116	4.132	4.149	4.164	4.180	4.196	4.212	4.229	4.245	4.260	4.278	4.294	4.311	4.329	4.346	4.364	4.380	4.400	4.418	4.436	4.455	4.474	4.494	4.514	4.534	4.554	4.575	4.598	4.619	4.641	4.664	4.688	4.711	4.735	4.759	4.785	4.810	4.835	4.861	4.888	4.915	4.942	4.969	4.998	5.025	5.054	5.081	5.110	5.138	5.166	5.195	5.222	5.252	5.281	5.310	5.339	5.368	5.395	5.424	5.451	5.479	5.506	5.534	5.561	5.589	5.615	5.641	5.668	5.692	5.718	5.742	5.766	5.790	5.814	5.838	5.859	5.881	5.902	5.924	5.946	5.966	5.986	6.006	6.026	6.045	6.064	6.084	6.102	6.121	6.139	6.158	6.174	6.192	6.209	6.228	6.244	6.261	6.279	6.296	6.314	6.330	6.348	6.365	6.381	6.398	6.415	6.432	6.449	6.465	6.482	6.498	6.514	6.531	6.546	6.561	6.576	6.591	6.608	6.621	6.635	6.649	6.662	6.674	6.686	6.699	6.709	6.719	6.728	6.736	6.744	6.751	6.758	6.762	6.768	6.771	6.775	6.778	6.778	6.779	6.779	6.779	6.776	6.775	6.772	6.768	6.764	6.759	6.754	6.748	6.741	6.734	6.728	6.719	6.711	6.701	6.694	6.686	6.679	6.670	6.661	6.654	6.645	6.638	6.631	6.624	6.618	6.611	6.605	6.599	6.595	6.590	6.586	6.582	6.580	6.578	6.576	6.575	6.574	6.574	6.574	6.574	6.575	6.575	6.576	6.579	6.581	6.582	6.585	6.588	6.590	6.592	6.594	6.596	6.600	6.601	6.602	6.604	6.605	6.605	6.605	6.605	6.602	6.601	6.598	6.595	6.591	6.586	6.579	6.574	6.566	6.558	6.549	6.539	6.529	6.516	6.505	6.491	6.476	6.460	6.445	6.429	6.411	6.394	6.374	6.355	6.336	6.315	6.294	6.272	6.251	6.231	6.209	6.188	6.165	6.144	6.122	6.099	6.079	6.056	6.036	6.016	5.995	5.976	5.956	5.939	5.922	5.905	5.889	5.874	5.859	5.846	5.834	5.824	5.815	5.806	5.799	5.792	5.788	5.784	5.781	5.780	5.781	5.782	5.785	5.789	5.794	5.801	5.809	5.818	5.829	5.840	5.855	5.869	5.885	5.902	5.920	5.939	5.959	5.981	6.002	6.026	6.050	6.076	6.101	6.126	6.152	6.180	6.209	6.235	6.264	6.291	6.321	6.349	6.378	6.406	6.435	6.464	6.491	6.520	6.548	6.575	6.601	6.626	6.652	6.678	6.701	6.726	6.750	6.772	6.794	6.814	6.834	6.852	6.872	6.889	6.906	6.924	6.939	6.954	6.968	6.981	6.992	7.006	7.016	7.028	7.038	7.048	7.056	7.064	7.072	7.079	7.086	7.092	7.098	7.104	7.109	7.115	7.119	7.122	7.128	7.131	7.135	7.138	7.141	7.144	7.148	7.150	7.152	7.155	7.158	7.160	7.162	7.165	7.168	7.169	7.170	7.171	7.174	7.174	7.175	7.176	7.176	7.178	7.179	7.179	7.179	7.178	7.178	7.178	7.176	7.175	7.174	7.172	7.170	7.169	7.166	7.164	7.161	7.158	7.155	7.151	7.148	7.144	7.139	7.134	7.129	7.124	7.119	7.111	7.105	7.099	7.091	7.085	7.078	7.069	7.061	7.052	7.045	7.035	7.025	7.015	7.005	6.994	6.982	6.969	6.956	6.941	6.928	6.911	6.895	6.878	6.860	6.840	6.821	6.800	6.778	6.754	6.730	6.705	6.679	6.650	6.622	6.592	6.560	6.528	6.494	6.460	6.424	6.388	6.349	6.310	6.270	6.228	6.186	6.142	6.099	6.054	6.009	5.962	5.916	5.870	5.822	5.775	5.728	5.679	5.630	5.582	5.535	5.489	5.441	5.395	5.350	5.305	5.261	5.218	5.175	5.134	5.095	5.056	5.020	4.984	4.950	4.918	4.888	4.858	4.832	4.806	4.782	4.762	4.742	4.726	4.710	4.696	4.684	4.674	4.666	4.661	4.656	4.655	4.654	4.655	4.659	4.662	4.669	4.676	4.685	4.696	4.706	4.720	4.734	4.749	4.765	4.781	4.799	4.818	4.835	4.855	4.876	4.896	4.916	4.936	4.958	4.978	4.999	5.020	5.040	5.060	5.080	5.100	5.119	5.138	5.156	5.174	5.191	5.209	5.225	5.240	5.255	5.271	5.285	5.299	5.311	5.324	5.335	5.346	5.358	5.368	5.376	5.385	5.394	5.401	5.409	5.418	5.424	5.431	5.438	5.445	5.450	5.456	5.460	5.466	5.470	5.476	5.481	5.486	5.491	5.498	5.502	5.509	5.515	5.521	5.528	5.534	5.541	5.550	5.558	5.566	5.574	5.584	5.594	5.604	5.614	5.625	5.636	5.648	5.660	5.672	5.685	5.696	5.710	5.722	5.736	5.750	5.762	5.775	5.789	5.801	5.814	5.826	5.839	5.850	5.861	5.871	5.881	5.890	5.899	5.906	5.912	5.918	5.924	5.928	5.930	5.930	5.930	5.929	5.928	5.921	5.916	5.909	5.900	5.889	5.878	5.864	5.848	5.831	5.812	5.792	5.770	5.748	5.722	5.698	5.670	5.641	5.612	5.581	5.549	5.516	5.481	5.446	5.409	5.374	5.336	5.299	5.259	5.221	5.182	5.145	5.105	5.068	5.029	4.992	4.956	4.920	4.885	4.851	4.819	4.786	4.755	4.725	4.696	4.670	4.644	4.621	4.599	4.578	4.559	4.541	4.525	4.512	4.501	4.490	4.482	4.476	4.470	4.466	4.464	4.464	4.464	4.465	4.469	4.472	4.478	4.484	4.491	4.498	4.508	4.516	4.526	4.535	4.546	4.555	4.565	4.574	4.584	4.592	4.600	4.609	4.616	4.621	4.626	4.630	4.632	4.635	4.636	4.635	4.632	4.630	4.625	4.619	4.610	4.602	4.590	4.579	4.566	4.550	4.534	4.516	4.496	4.474	4.452	4.429	4.404	4.378	4.350	4.321	4.291	4.261	4.229	4.198	4.164	4.130	4.095	4.060	4.025	3.988	3.951	3.914	3.875	3.838	3.798	3.759	3.720	3.679	3.640	3.599	3.559	3.518	3.475	3.435	3.392	3.350	3.306	3.264	3.221	3.178	3.132	3.089	3.044	3.000	2.954	2.908	2.861	2.815	2.768	2.720	2.672	2.625	2.576	2.528	2.479	2.429	2.380	2.330	2.281	2.231	2.182	2.134	2.084	2.035	1.988	1.941	1.894	1.846	1.801	1.758	1.714	1.672	1.631	1.592	1.555	1.518	1.481	1.449	1.416	1.388	1.359	1.331	1.308	1.285	1.265	1.246	1.230	1.218	1.205	1.196	1.190	1.185	1.182	1.181	1.182	1.186	1.191	1.200	1.208	1.219	1.231	1.246	1.262	1.281	1.299	1.320	1.341	1.364	1.386	1.411	1.435	1.459	1.485	1.510	1.536	1.562	1.588	1.612	1.639	1.662	1.688	1.711	1.734	1.758	1.779	1.799	1.819	1.838	1.855	1.872	1.888	1.902	1.916	1.929	1.940	1.950	1.959	1.966	1.974	1.979	1.984	1.986	1.989	1.990	1.990	1.990	1.988	1.985	1.981	1.979	1.974	1.969	1.962	1.958	1.950	1.944	1.936	1.929	1.920	1.912	1.904	1.895	1.886	1.878	1.869	1.860	1.851	1.842	1.834	1.826	1.818	1.810	1.802	1.795	1.788	1.781	1.774	1.769	1.762	1.756	1.750	1.745	1.740	1.736	1.732	1.728	1.724	1.721	1.720	1.718	1.716	1.715	1.715	1.715	1.715	1.716	1.719	1.720	1.722	1.725	1.728	1.732	1.736	1.741	1.746	1.751	1.758	1.764	1.770	1.778	1.784	1.791	1.799	1.809	1.815	1.824	1.832	1.841	1.850	1.859	1.869	1.878	1.888	1.898	1.906	1.916	1.925	1.934	1.942	1.951	1.960	1.969	1.978	1.985	1.991	1.999	2.005	2.011	2.018	2.022	2.026	2.030	2.035	2.038	2.039	2.040	2.040	2.040	2.039	2.036	2.034	2.030	2.024	2.019	2.011	2.005	1.996	1.988	1.978	1.966	1.954	1.940	1.926	1.910	1.894	1.876	1.859	1.839	1.819	1.798	1.775	1.752	1.729	1.704	1.679	1.651	1.625	1.598	1.569	1.541	1.511	1.482	1.452	1.422	1.392	1.362	1.331	1.301	1.270	1.240	1.209	1.179	1.149	1.119	1.090	1.061	1.031	1.005	0.976	0.950	0.924	0.899	0.875	0.851	0.830	0.808	0.788	0.768	0.748	0.731	0.715	0.699	0.684	0.671	0.660	0.649	0.640	0.632	0.625	0.619	0.615	0.612	0.610	0.609	0.609	0.611	0.614	0.616	0.621	0.628	0.632	0.640	0.648	0.656	0.665	0.676	0.685	0.695	0.708	0.719	0.731	0.742	0.755	0.768	0.779	0.791	0.802	0.815	0.826	0.839	0.849	0.860	0.870	0.879	0.888	0.895	0.902	0.909	0.914	0.918	0.921	0.924	0.925	0.925	0.925	0.924	0.920	0.915	0.909	0.901	0.892	0.882	0.870	0.858	0.845	0.829	0.811	0.795	0.775	0.755	0.734	0.710	0.688	0.662	0.639	0.611	0.585	0.559	0.530	0.502	0.475	0.446	0.415	0.386	0.358	0.328	0.299	0.270	0.241	0.214	0.188	0.160	0.134	0.109	0.086	0.064	0.044	0.022	0.005	-0.010	-0.025	-0.038	-0.049	-0.058	-0.062	-0.068	-0.070	-0.069	-0.066	-0.061	-0.054	-0.045	-0.032	-0.018	0.000	0.020	0.041	0.068	0.094	0.122	0.154	0.186	0.221	0.259	0.298	0.338	0.379	0.422	0.466	0.514	0.559	0.608	0.655	0.704	0.752	0.800	0.849	0.896	0.945	0.991	1.039	1.082	1.126	1.168	1.208	1.246	1.281	1.315	1.346	1.375	1.400	1.422	1.442	1.459	1.472	1.482	1.489	1.494	1.494	1.491	1.485	1.475	1.461	1.445	1.426	1.402	1.376	1.346	1.314	1.278	1.240	1.200	1.156	1.110	1.062	1.014	0.962	0.910	0.855	0.800	0.742	0.685	0.628	0.570	0.510	0.451	0.392	0.335	0.276	0.220	0.164	0.110	0.058	0.004	-0.046	-0.095	-0.142	-0.188	-0.230	-0.271	-0.310	-0.346	-0.380	-0.412	-0.442	-0.470	-0.495	-0.516	-0.536	-0.555	-0.570	-0.584	-0.595	-0.602	-0.610	-0.615	-0.618	-0.620	-0.620	-0.618	-0.614	-0.610	-0.604	-0.598	-0.590	-0.581	-0.572	-0.562	-0.552	-0.542	-0.532	-0.520	-0.510	-0.500	-0.490	-0.480	-0.471	-0.462	-0.454	-0.446	-0.440	-0.434	-0.428	-0.424	-0.421	-0.420	-0.419	-0.419	-0.421	-0.424	-0.428	-0.434	-0.440	-0.448	-0.456	-0.468	-0.479	-0.492	-0.506	-0.521	-0.538	-0.555	-0.574	-0.592	-0.615	-0.635	-0.659	-0.682	-0.708	-0.732	-0.760	-0.786	-0.814	-0.842	-0.871	-0.900	-0.930	-0.960	-0.990	-1.021	-1.052	-1.084	-1.116	-1.148	-1.180	-1.210	-1.241	-1.272	-1.302	-1.332	-1.364	-1.392	-1.420	-1.449	-1.476	-1.502	-1.528	-1.552	-1.576	-1.599	-1.621	-1.642	-1.661	-1.681	-1.699	-1.715	-1.729	-1.742	-1.754	-1.764	-1.771	-1.779	-1.785	-1.789	-1.790	-1.790	-1.790	-1.786	-1.781	-1.775	-1.768	-1.758	-1.748	-1.734	-1.720	-1.704	-1.688	-1.670	-1.650	-1.629	-1.608	-1.582	-1.560	-1.534	-1.508	-1.482	-1.455	-1.426	-1.399	-1.369	-1.340	-1.310	-1.281	-1.251	-1.222	-1.191	-1.162	-1.134	-1.105	-1.075	-1.048	-1.020	-0.992	-0.966	-0.941	-0.916	-0.894	-0.871	-0.849	-0.828	-0.808	-0.789	-0.770	-0.752	-0.735	-0.720	-0.706	-0.692	-0.679	-0.668	-0.656	-0.646	-0.636	-0.626	-0.618	-0.609	-0.601	-0.592	-0.585	-0.578	-0.570	-0.562	-0.554	-0.546	-0.538	-0.529	-0.519	-0.507	-0.498	-0.485	-0.472	-0.460	-0.444	-0.429	-0.411	-0.394	-0.376	-0.356	-0.335	-0.314	-0.290	-0.265	-0.239	-0.212	-0.184	-0.155	-0.124	-0.094	-0.062	-0.029	0.004	0.038	0.071	0.106	0.140	0.175	0.210	0.244	0.279	0.312	0.346	0.380	0.412	0.444	0.475	0.504	0.532	0.559	0.585	0.609	0.630	0.651	0.669	0.685	0.701	0.714	0.725	0.732	0.739	0.744	0.746	0.748	0.746	0.742	0.736	0.730	0.722	0.711	0.699	0.685	0.670	0.654	0.636	0.618	0.599	0.578	0.556	0.535	0.512	0.490	0.468	0.445	0.421	0.400	0.378	0.356	0.335	0.316	0.298	0.279	0.262	0.248	0.232	0.219	0.208	0.196	0.188	0.181	0.175	0.170	0.168	0.166	0.166	0.169	0.172	0.178	0.185	0.192	0.202	0.212	0.225	0.239	0.252	0.268	0.284	0.301	0.319	0.338	0.356	0.378	0.398	0.419	0.440	0.460	0.484	0.505	0.528	0.550	0.571	0.592	0.616	0.638	0.659	0.681	0.702	0.725	0.746	0.768	0.789	0.810	0.829	0.849	0.869	0.888	0.908	0.926	0.945	0.961	0.980	0.998	1.014	1.031	1.049	1.065	1.081	1.098	1.114	1.128	1.142	1.158	1.171	1.184	1.199	1.211	1.221	1.234	1.244	1.254	1.264	1.271	1.278	1.284	1.289	1.292	1.295	1.296	1.296	1.296	1.292	1.289	1.282	1.276	1.268	1.258	1.245	1.231	1.216	1.199	1.181	1.160	1.139	1.114	1.090	1.061	1.035	1.005	0.974	0.941	0.908	0.872	0.838	0.801	0.762	0.725	0.686	0.646	0.608	0.568	0.528	0.488	0.448	0.410	0.371	0.332	0.295	0.259	0.224	0.190	0.158	0.125	0.096	0.068	0.041	0.018	-0.004	-0.024	-0.041	-0.056	-0.068	-0.078	-0.085	-0.090	-0.094	-0.094	-0.091	-0.086	-0.080	-0.069	-0.058	-0.042	-0.025	-0.005	0.016	0.042	0.068	0.096	0.126	0.158	0.191	0.225	0.260	0.298	0.335	0.375	0.414	0.455	0.495	0.536	0.576	0.618	0.658	0.699	0.739	0.778	0.816	0.852	0.890	0.925	0.960	0.991	1.024	1.054	1.084	1.110	1.135	1.159	1.180	1.201	1.220	1.235	1.250	1.264	1.274	1.282	1.290	1.298	1.301	1.304	1.304	1.304	1.301	1.299	1.295	1.289	1.282	1.275	1.266	1.256	1.246	1.236	1.224	1.212	1.200	1.189	1.175	1.161	1.149	1.136	1.124	1.110	1.099	1.086	1.075	1.064	1.054	1.044	1.035	1.026	1.019	1.012	1.008	1.002	0.998	0.995	0.994	0.992	0.992	0.994	0.995	0.999	1.004	1.008	1.014	1.020	1.028	1.036	1.045	1.055	1.066	1.078	1.089	1.102	1.115	1.128	1.142	1.158	1.172	1.186	1.201	1.216	1.230	1.244	1.259	1.271	1.286	1.299	1.310	1.321	1.331	1.341	1.350	1.356	1.362	1.366	1.370	1.370	1.370	1.368	1.362	1.356	1.348	1.338	1.325	1.310	1.294	1.274	1.252	1.228	1.201	1.172	1.141	1.106	1.070	1.030	0.989	0.945	0.898	0.848	0.798	0.742	0.688	0.630	0.570	0.506	0.442	0.376	0.309	0.240	0.169	0.099	0.025	-0.049	-0.124	-0.199	-0.274	-0.351	-0.429	-0.505	-0.581	-0.659	-0.735	-0.812	-0.888	-0.962	-1.038	-1.111	-1.185	-1.256	-1.328	-1.398	-1.466	-1.535	-1.600	-1.665	-1.729	-1.790	-1.851	-1.909	-1.968	-2.022	-2.078	-2.131	-2.184	-2.235	-2.285	-2.334	-2.381	-2.428	-2.472	-2.518	-2.561	-2.606	-2.648	-2.690	-2.731	-2.772	-2.814	-2.852	-2.892	-2.934	-2.972	-3.014	-3.055	-3.095	-3.135	-3.178	-3.219	-3.261	-3.304	-3.346	-3.390	-3.435	-3.480	-3.526	-3.571	-3.619	-3.668	-3.716	-3.765	-3.815	-3.865	-3.916	-3.968	-4.019	-4.071	-4.125	-4.178	-4.231	-4.285	-4.340	-4.395	-4.450	-4.506	-4.561	-4.618	-4.674	-4.730	-4.786	-4.842	-4.898	-4.955	-5.011	-5.066	-5.122	-5.179	-5.235	-5.290	-5.345	-5.400	-5.455	-5.511	-5.565	-5.619	-5.672	-5.725	-5.778	-5.831	-5.884	-5.935	-5.986	-6.038	-6.088	-6.139	-6.189	-6.236	-6.285	-6.334	-6.381	-6.428	-6.474	-6.520	-6.564	-6.608	-6.651	-6.692	-6.734	-6.775	-6.816	-6.854	-6.892	-6.929	-6.965	-7.000	-7.035	-7.068	-7.098	-7.129	-7.158	-7.184	-7.210	-7.234	-7.256	-7.279	-7.298	-7.315	-7.331	-7.346	-7.359	-7.370	-7.380	-7.388	-7.394	-7.398	-7.400	-7.400	-7.399	-7.395	-7.390	-7.384	-7.375	-7.365	-7.354	-7.340	-7.326	-7.310	-7.294	-7.275	-7.256	-7.235	-7.212	-7.190	-7.166	-7.144	-7.119	-7.094	-7.068	-7.041	-7.016	-6.990	-6.962	-6.936	-6.911	-6.885	-6.860	-6.836	-6.812	-6.790	-6.768	-6.748	-6.728	-6.710	-6.692	-6.676	-6.661	-6.650	-6.639	-6.628	-6.620	-6.614	-6.609	-6.606	-6.605	-6.605	-6.608	-6.612	-6.618	-6.626	-6.635	-6.646	-6.659	-6.672	-6.690	-6.706	-6.726	-6.745	-6.768	-6.790	-6.816	-6.841	-6.868	-6.896	-6.925	-6.954	-6.985	-7.015	-7.048	-7.079	-7.111	-7.142	-7.175	-7.208	-7.240	-7.274	-7.306	-7.338	-7.369	-7.400	-7.430	-7.460	-7.489	-7.516	-7.545	-7.571	-7.596	-7.620	-7.642	-7.664	-7.684	-7.701	-7.719	-7.732	-7.746	-7.758	-7.768	-7.776	-7.781	-7.785	-7.788	-7.788	-7.785	-7.781	-7.775	-7.765	-7.755	-7.741	-7.726	-7.710	-7.690	-7.668	-7.644	-7.616	-7.588	-7.558	-7.524	-7.489	-7.450	-7.411	-7.370	-7.326	-7.281	-7.234	-7.185	-7.135	-7.081	-7.028	-6.972	-6.915	-6.858	-6.799	-6.739	-6.678	-6.616	-6.552	-6.490	-6.425	-6.360	-6.295	-6.230	-6.164	-6.099	-6.032	-5.966	-5.901	-5.835	-5.770	-5.706	-5.641	-5.578	-5.515	-5.451	-5.389	-5.328	-5.268	-5.206	-5.148	-5.089	-5.031	-4.975	-4.919	-4.862	-4.808	-4.754	-4.700	-4.646	-4.595	-4.542	-4.491	-4.439	-4.388	-4.336	-4.286	-4.235	-4.184	-4.132	-4.081	-4.029	-3.978	-3.924	-3.870	-3.816	-3.761	-3.705	-3.648	-3.590	-3.531	-3.471	-3.409	-3.346	-3.282	-3.216	-3.148	-3.079	-3.009	-2.938	-2.864	-2.789	-2.711	-2.634	-2.554	-2.470	-2.386	-2.301	-2.215	-2.126	-2.036	-1.946	-1.854	-1.760	-1.664	-1.568	-1.471	-1.372	-1.274	-1.175	-1.074	-0.972	-0.870	-0.769	-0.666	-0.565	-0.461	-0.359	-0.258	-0.155	-0.054	0.048	0.148	0.246	0.346	0.444	0.540	0.635	0.729	0.822	0.912	1.002	1.091	1.179	1.262	1.346	1.428	1.506	1.585	1.659	1.732	1.804	1.872	1.939	2.002	2.065	2.124	2.181	2.236	2.289	2.340	2.389	2.435	2.479	2.521	2.560	2.598	2.634	2.668	2.699	2.729	2.756	2.782	2.808	2.830	2.851	2.872	2.891	2.909	2.925	2.940	2.955	2.969	2.981	2.992	3.004	3.015	3.025	3.035	3.044	3.054	3.062	3.072	3.081	3.091	3.101	3.110	3.120	3.131	3.142	3.154	3.166	3.179	3.192	3.205	3.220	3.235	3.250	3.266	3.282	3.300	3.318	3.336	3.354	3.372	3.392	3.412	3.432	3.454	3.475	3.496	3.518	3.539	3.560	3.580	3.601	3.624	3.645	3.665	3.685	3.704	3.722	3.740	3.759	3.775	3.790	3.804	3.818	3.829	3.840	3.849	3.856	3.862	3.866	3.869	3.869	3.868	3.864	3.859	3.851	3.841	3.830	3.815	3.799	3.780	3.760	3.736	3.711	3.682	3.654	3.621	3.586	3.550	3.511	3.470	3.426	3.382	3.335	3.286	3.236	3.184	3.131	3.076	3.019	2.962	2.902	2.844	2.782	2.721	2.660	2.598	2.534	2.470	2.405	2.341	2.278	2.214	2.150	2.086	2.024	1.960	1.899	1.836	1.775	1.715	1.656	1.598	1.541	1.484	1.429	1.374	1.321	1.269	1.218	1.169	1.120	1.071	1.025	0.979	0.934	0.891	0.849	0.808	0.766	0.728	0.689	0.651	0.615	0.580	0.544	0.510	0.476	0.445	0.412	0.381	0.351	0.320	0.291	0.262	0.235	0.208	0.181	0.155	0.129	0.105	0.080	0.056	0.034	0.011	-0.011	-0.032	-0.054	-0.074	-0.094	-0.112	-0.131	-0.151	-0.169	-0.186	-0.202	-0.219	-0.234	-0.250	-0.264	-0.278	-0.291	-0.305	-0.316	-0.328	-0.339	-0.351	-0.362	-0.372	-0.384	-0.394	-0.404	-0.414	-0.424	-0.435	-0.445	-0.455	-0.466	-0.478	-0.489	-0.500	-0.512	-0.525	-0.538	-0.550	-0.565	-0.579	-0.594	-0.609	-0.625	-0.641	-0.658	-0.675	-0.692	-0.710	-0.729	-0.748	-0.768	-0.788	-0.808	-0.828	-0.849	-0.870	-0.891	-0.912	-0.934	-0.955	-0.976	-0.998	-1.018	-1.039	-1.059	-1.078	-1.095	-1.114	-1.132	-1.149	-1.165	-1.179	-1.194	-1.206	-1.219	-1.230	-1.240	-1.248	-1.256	-1.261	-1.266	-1.270	-1.271	-1.272	-1.271	-1.270	-1.266	-1.260	-1.254	-1.246	-1.238	-1.228	-1.214	-1.200	-1.186	-1.170	-1.152	-1.134	-1.116	-1.095	-1.072	-1.050	-1.026	-1.002	-0.978	-0.950	-0.924	-0.896	-0.866	-0.839	-0.809	-0.779	-0.749	-0.716	-0.685	-0.654	-0.621	-0.589	-0.558	-0.524	-0.492	-0.459	-0.428	-0.395	-0.361	-0.331	-0.299	-0.266	-0.235	-0.204	-0.174	-0.142	-0.114	-0.084	-0.055	-0.026	0.001	0.028	0.054	0.079	0.104	0.128	0.152	0.174	0.196	0.218	0.239	0.259	0.279	0.298	0.315	0.334	0.351	0.368	0.384	0.400	0.416	0.431	0.446	0.461	0.476	0.491	0.506	0.521	0.536	0.551	0.568	0.584	0.600	0.616	0.635	0.654	0.672	0.692	0.714	0.736	0.759	0.782	0.808	0.834	0.862	0.890	0.919	0.949	0.981	1.012	1.046	1.080	1.116	1.151	1.189	1.226	1.265	1.304	1.344	1.382	1.424	1.464	1.505	1.548	1.589	1.630	1.672	1.712	1.755	1.795	1.835	1.874	1.914	1.952	1.989	2.025	2.060	2.094	2.128	2.159	2.188	2.216	2.244	2.270	2.295	2.318	2.340	2.360	2.378	2.395	2.411	2.425	2.438	2.449	2.458	2.466	2.474	2.481	2.486	2.490	2.492	2.494	2.496	2.496	2.495	2.494	2.492	2.490	2.489	2.486	2.484	2.481	2.478	2.476	2.472	2.471	2.470	2.469	2.468	2.469	2.470	2.471	2.474	2.476	2.481	2.488	2.495	2.502	2.510	2.521	2.532	2.545	2.559	2.572	2.588	2.606	2.625	2.644	2.665	2.689	2.711	2.736	2.764	2.791	2.820	2.850	2.880	2.914	2.946	2.980	3.015	3.051	3.089	3.125	3.164	3.202	3.242	3.281	3.322	3.364	3.405	3.446	3.489	3.530	3.571	3.614	3.655	3.696	3.738	3.778	3.819	3.858	3.896	3.935	3.972	4.009	4.045	4.079	4.112	4.145	4.176	4.206	4.234	4.260	4.285	4.310	4.331	4.351	4.370	4.388	4.404	4.416	4.428	4.438	4.446	4.451	4.456	4.459	4.460	4.459	4.455	4.451	4.444	4.435	4.424	4.412	4.398	4.380	4.362	4.344	4.321	4.298	4.272	4.246	4.219	4.190	4.160	4.129	4.096	4.062	4.028	3.991	3.955	3.916	3.878	3.839	3.799	3.758	3.718	3.676	3.635	3.594	3.551	3.510	3.469	3.426	3.385	3.344	3.302	3.261	3.222	3.181	3.144	3.105	3.068	3.031	2.996	2.960	2.926	2.894	2.861	2.831	2.801	2.774	2.746	2.720	2.696	2.672	2.651	2.631	2.612	2.595	2.579	2.565	2.551	2.539	2.528	2.518	2.510	2.504	2.498	2.494	2.491	2.490	2.490	2.491	2.492	2.498	2.501	2.506	2.512	2.520	2.528	2.536	2.546	2.556	2.568	2.578	2.590	2.601	2.614	2.626	2.639	2.651	2.664	2.678	2.690	2.702	2.714	2.726	2.736	2.749	2.759	2.768	2.778	2.785	2.791	2.799	2.804	2.809	2.812	2.815	2.818	2.818	2.818	2.815	2.811	2.809	2.804	2.798	2.789	2.781	2.771	2.760	2.749	2.736	2.722	2.709	2.694	2.678	2.660	2.644	2.626	2.608	2.590	2.571	2.551	2.534	2.514	2.495	2.476	2.459	2.440	2.422	2.405	2.388	2.372	2.358	2.344	2.331	2.320	2.310	2.299	2.292	2.286	2.281	2.278	2.276	2.275	2.276	2.280	2.284	2.290	2.298	2.306	2.318	2.329	2.344	2.358	2.374	2.392	2.410	2.430	2.450	2.471	2.492	2.516	2.540	2.565	2.589	2.612	2.639	2.664	2.689	2.715	2.739	2.764	2.788	2.811	2.835	2.858	2.880	2.900	2.921	2.940	2.958	2.975	2.990	3.004	3.019	3.030	3.040	3.050	3.058	3.066	3.071	3.076	3.080	3.084	3.085	3.085	3.084	3.082	3.081	3.076	3.072	3.068	3.062	3.056	3.050	3.042	3.035	3.026	3.019	3.011	3.002	2.994	2.985	2.978	2.969	2.961	2.952	2.946	2.938	2.931	2.925	2.919	2.911	2.908	2.902	2.896	2.894	2.889	2.886	2.885	2.882	2.880	2.880	2.879	2.879	2.879	2.880	2.881	2.884	2.885	2.889	2.891	2.895	2.899	2.904	2.908	2.912	2.918	2.924	2.930	2.938	2.944	2.950	2.958	2.965	2.972	2.981	2.989	2.999	3.006	3.016	3.025	3.034	3.045	3.055	3.065	3.075	3.086	3.098	3.109	3.119	3.130	3.142	3.155	3.166	3.178	3.190	3.202	3.215	3.228	3.239	3.251	3.264	3.275	3.288	3.300	3.311	3.324	3.335	3.346	3.358	3.369	3.380	3.390	3.400	3.411	3.421	3.431	3.441	3.450	3.460	3.469	3.476	3.485	3.492	3.501	3.509	3.515	3.522	3.529	3.535	3.541	3.548	3.552	3.558	3.562	3.566	3.570	3.574	3.578	3.581	3.584	3.588	3.591	3.594	3.596	3.600	3.602	3.605	3.609	3.611	3.614	3.616	3.619	3.621	3.625	3.628	3.630	3.632	3.636	3.639	3.642	3.646	3.650	3.654	3.658	3.661	3.668	3.671	3.676	3.681	3.686	3.692	3.698	3.704	3.709	3.715	3.722	3.729	3.735	3.744	3.750	3.759	3.766	3.775	3.784	3.791	3.800	3.810	3.820	3.829	3.841	3.851	3.861	3.872	3.885	3.896	3.908	3.920	3.934	3.946	3.960	3.974	3.988	4.001	4.015	4.031	4.046	4.061	4.076	4.094	4.110	4.128	4.144	4.161	4.180	4.199	4.218	4.236	4.256	4.276	4.296	4.318	4.338	4.360	4.380	4.402	4.424	4.446	4.469	4.492	4.515	4.539	4.562	4.585	4.610	4.634	4.659	4.684	4.709	4.735	4.759	4.785	4.811	4.839	4.865	4.892	4.919	4.945	4.974	5.001	5.030	5.058	5.086	5.114	5.142	5.170	5.199	5.228	5.256	5.286	5.314	5.342	5.371	5.401	5.429	5.458	5.486	5.514	5.541	5.569	5.596	5.624	5.650	5.678	5.704	5.730	5.755	5.780	5.804	5.829	5.854	5.876	5.899	5.920	5.942	5.964	5.984	6.005	6.025	6.042	6.062	6.080	6.098	6.116	6.132	6.149	6.164	6.180	6.195	6.211	6.225	6.239	6.254	6.268	6.281	6.295	6.308	6.321	6.334	6.346	6.360	6.374	6.386	6.399	6.412	6.426	6.439	6.451	6.465	6.479	6.492	6.506	6.520	6.534	6.546	6.560	6.575	6.589	6.601	6.616	6.630	6.644	6.656	6.670	6.684	6.696	6.709	6.721	6.732	6.744	6.755	6.766	6.776	6.785	6.794	6.802	6.810	6.818	6.824	6.830	6.835	6.839	6.844	6.846	6.849	6.850	6.850	6.851	6.851	6.849	6.846	6.844	6.840	6.838	6.834	6.829	6.822	6.816	6.810	6.804	6.798	6.790	6.782	6.775	6.768	6.760	6.751	6.742	6.735	6.728	6.720	6.712	6.706	6.698	6.692	6.686	6.680	6.674	6.669	6.664	6.659	6.655	6.651	6.646	6.644	6.640	6.638	6.636	6.634	6.632	6.631	6.630	6.629	6.629	6.628	6.626	6.626	6.626	6.625	6.625	6.622	6.622	6.621	6.619	6.616	6.614	6.610	6.606	6.601	6.596	6.590	6.582	6.576	6.569	6.559	6.550	6.539	6.528	6.516	6.504	6.490	6.476	6.461	6.445	6.429	6.411	6.394	6.375	6.356	6.338	6.318	6.298	6.279	6.258	6.238	6.216	6.196	6.176	6.155	6.136	6.116	6.096	6.079	6.060	6.042	6.026	6.011	5.996	5.982	5.970	5.958	5.948	5.938	5.930	5.925	5.919	5.916	5.914	5.912	5.914	5.916	5.921	5.926	5.934	5.942	5.952	5.965	5.978	5.994	6.010	6.028	6.046	6.068	6.090	6.114	6.139	6.165	6.192	6.220	6.250	6.280	6.310	6.342	6.375	6.409	6.442	6.476	6.509	6.544	6.578	6.611	6.648	6.680	6.714	6.748	6.780	6.812	6.845	6.876	6.908	6.936	6.965	6.992	7.019	7.045	7.070	7.095	7.118	7.139	7.160	7.179	7.198	7.215	7.230	7.245	7.258	7.270	7.281	7.291	7.301	7.310	7.318	7.324	7.329	7.334	7.338	7.340	7.342	7.344	7.345	7.345	7.345	7.345	7.344	7.342	7.340	7.339	7.336	7.334	7.331	7.329	7.326	7.322	7.320	7.318	7.318	7.315	7.312	7.312	7.311	7.311	7.310	7.310	7.310	7.311	7.311	7.314	7.315	7.318	7.320	7.322	7.325	7.329	7.332	7.336	7.341	7.346	7.351	7.356	7.362	7.368	7.375	7.380	7.388	7.394	7.400	7.406	7.414	7.420	7.426	7.432	7.440	7.446	7.452	7.459	7.465	7.470	7.475	7.480	7.485	7.489	7.491	7.496	7.499	7.501	7.502	7.504	7.504	7.504	7.504	7.502	7.501	7.498	7.492	7.488	7.481	7.474	7.466	7.456	7.446	7.434	7.421	7.408	7.391	7.374	7.355	7.335	7.314	7.290	7.266	7.240	7.212	7.185	7.154	7.122	7.089	7.054	7.018	6.981	6.942	6.901	6.860	6.818	6.774	6.730	6.684	6.636	6.589	6.541	6.492	6.442	6.392	6.342	6.291	6.241	6.190	6.140	6.089	6.039	5.988	5.938	5.890	5.841	5.794	5.748	5.702	5.658	5.614	5.574	5.532	5.494	5.455	5.420	5.386	5.354	5.324	5.295	5.270	5.245	5.222	5.202	5.184	5.168	5.154	5.141	5.131	5.122	5.116	5.114	5.110	5.110	5.111	5.115	5.120	5.126	5.134	5.144	5.155	5.168	5.181	5.195	5.211	5.229	5.246	5.265	5.285	5.305	5.328	5.349	5.370	5.392	5.415	5.439	5.461	5.485	5.509	5.531	5.555	5.576	5.600	5.621	5.644	5.665	5.686	5.706	5.728	5.746	5.766	5.784	5.802	5.819	5.835	5.852	5.868	5.882	5.896	5.910	5.924	5.936	5.948	5.959	5.969	5.979	5.989	6.000	6.008	6.016	6.025	6.032	6.040	6.046	6.052	6.059	6.064	6.070	6.075	6.080	6.085	6.089	6.094	6.099	6.102	6.108	6.112	6.119	6.122	6.128	6.132	6.139	6.144	6.150	6.155	6.160	6.168	6.174	6.179	6.185	6.192	6.199	6.206	6.211	6.219	6.225	6.232	6.239	6.246	6.252	6.259	6.264	6.270	6.275	6.280	6.284	6.289	6.291	6.296	6.298	6.300	6.300	6.300	6.299	6.296	6.295	6.290	6.285	6.279	6.272	6.264	6.252	6.241	6.229	6.214	6.198	6.181	6.162	6.142	6.121	6.099	6.074	6.049	6.021	5.992	5.964	5.932	5.900	5.868	5.834	5.799	5.764	5.726	5.689	5.651	5.612	5.574	5.535	5.495	5.456	5.418	5.379	5.340	5.301	5.264	5.226	5.191	5.156	5.122	5.090	5.059	5.028	5.000	4.972	4.946	4.924	4.901	4.881	4.864	4.848	4.834	4.820	4.810	4.801	4.795	4.791	4.789	4.788	4.789	4.792	4.796	4.802	4.810	4.820	4.829	4.840	4.852	4.866	4.880	4.895	4.911	4.928	4.942	4.960	4.976	4.992	5.009	5.025	5.039	5.052	5.068	5.080	5.091	5.101	5.110	5.116	5.124	5.128	5.131	5.131	5.131	5.129	5.124	5.116	5.109	5.099	5.086	5.071	5.054	5.035	5.016	4.992	4.968	4.941	4.914	4.884	4.850	4.818	4.781	4.744	4.706	4.666	4.624	4.580	4.538	4.491	4.445	4.398	4.349	4.300	4.250	4.199	4.146	4.093	4.040	3.986	3.932	3.878	3.822	3.768	3.711	3.655	3.599	3.541	3.485	3.428	3.370	3.312	3.254	3.198	3.139	3.081	3.024	2.965	2.908	2.850	2.791	2.735	2.678	2.620	2.564	2.506	2.450	2.394	2.339	2.282	2.229	2.174	2.121	2.068	2.016	1.965	1.915	1.866	1.819	1.772	1.728	1.684	1.640	1.600	1.560	1.524	1.488	1.454	1.422	1.392	1.364	1.339	1.315	1.294	1.274	1.256	1.241	1.228	1.218	1.209	1.202	1.199	1.198	1.198	1.201	1.206	1.214	1.224	1.234	1.246	1.261	1.279	1.296	1.316	1.338	1.360	1.385	1.410	1.436	1.465	1.492	1.521	1.550	1.581	1.610	1.641	1.671	1.701	1.732	1.761	1.791	1.820	1.849	1.876	1.902	1.929	1.954	1.978	2.000	2.021	2.042	2.061	2.080	2.096	2.111	2.125	2.138	2.150	2.159	2.168	2.175	2.181	2.186	2.190	2.192	2.192	2.192	2.190	2.188	2.184	2.179	2.174	2.166	2.160	2.152	2.144	2.135	2.125	2.116	2.105	2.095	2.085	2.074	2.062	2.052	2.041	2.031	2.021	2.010	2.001	1.992	1.984	1.975	1.968	1.959	1.952	1.946	1.941	1.936	1.931	1.929	1.926	1.924	1.922	1.922	1.921	1.922	1.924	1.926	1.928	1.931	1.935	1.940	1.945	1.951	1.958	1.964	1.970	1.979	1.986	1.995	2.004	2.013	2.022	2.031	2.041	2.050	2.059	2.069	2.079	2.089	2.096	2.106	2.116	2.124	2.132	2.141	2.149	2.156	2.162	2.170	2.176	2.182	2.188	2.194	2.198	2.201	2.205	2.209	2.211	2.214	2.216	2.216	2.218	2.218	2.218	2.216	2.216	2.214	2.212	2.210	2.206	2.204	2.200	2.196	2.191	2.186	2.181	2.175	2.168	2.161	2.154	2.146	2.138	2.130	2.120	2.111	2.101	2.091	2.081	2.070	2.059	2.047	2.035	2.021	2.007	1.994	1.979	1.964	1.949	1.932	1.915	1.898	1.880	1.861	1.842	1.824	1.804	1.784	1.762	1.741	1.720	1.696	1.674	1.651	1.628	1.602	1.580	1.555	1.531	1.506	1.482	1.456	1.432	1.406	1.382	1.358	1.334	1.310	1.285	1.262	1.239	1.216	1.194	1.172	1.151	1.131	1.111	1.094	1.075	1.059	1.041	1.026	1.011	0.998	0.985	0.975	0.964	0.955	0.946	0.939	0.932	0.928	0.924	0.921	0.920	0.919	0.920	0.922	0.925	0.929	0.934	0.939	0.945	0.954	0.960	0.969	0.979	0.989	1.000	1.010	1.021	1.032	1.044	1.055	1.068	1.079	1.091	1.100	1.112	1.122	1.132	1.142	1.151	1.159	1.166	1.174	1.179	1.185	1.190	1.192	1.194	1.196	1.196	1.194	1.192	1.188	1.184	1.178	1.170	1.161	1.151	1.140	1.128	1.114	1.099	1.082	1.065	1.045	1.025	1.004	0.982	0.959	0.934	0.909	0.882	0.856	0.829	0.800	0.772	0.742	0.714	0.685	0.655	0.625	0.596	0.566	0.536	0.507	0.479	0.450	0.421	0.395	0.369	0.342	0.316	0.292	0.270	0.249	0.229	0.209	0.191	0.176	0.161	0.148	0.136	0.128	0.120	0.115	0.111	0.109	0.109	0.111	0.115	0.122	0.130	0.140	0.151	0.166	0.182	0.201	0.222	0.244	0.268	0.294	0.321	0.350	0.380	0.411	0.445	0.479	0.514	0.550	0.588	0.626	0.664	0.702	0.742	0.781	0.822	0.861	0.901	0.939	0.978	1.016	1.051	1.088	1.122	1.155	1.186	1.216	1.244	1.270	1.295	1.316	1.336	1.354	1.368	1.380	1.391	1.398	1.401	1.404	1.402	1.399	1.391	1.381	1.370	1.354	1.336	1.315	1.291	1.264	1.236	1.204	1.170	1.135	1.098	1.058	1.016	0.974	0.929	0.882	0.836	0.788	0.739	0.689	0.639	0.588	0.536	0.484	0.434	0.382	0.332	0.282	0.235	0.188	0.140	0.095	0.050	0.008	-0.034	-0.072	-0.110	-0.144	-0.178	-0.209	-0.238	-0.265	-0.290	-0.311	-0.332	-0.350	-0.365	-0.379	-0.389	-0.398	-0.404	-0.408	-0.410	-0.411	-0.409	-0.405	-0.400	-0.394	-0.385	-0.376	-0.366	-0.354	-0.340	-0.328	-0.312	-0.298	-0.282	-0.265	-0.250	-0.234	-0.216	-0.201	-0.184	-0.169	-0.154	-0.139	-0.124	-0.111	-0.098	-0.088	-0.076	-0.068	-0.059	-0.052	-0.048	-0.044	-0.041	-0.040	-0.040	-0.041	-0.046	-0.051	-0.058	-0.068	-0.076	-0.089	-0.101	-0.118	-0.134	-0.151	-0.170	
