# Supplementary material for: Motion onset VEPs can see through the blur
Source: Sci Rep. 2024 Sep 12;14:21296. doi: 10.1038/s41598-024-72483-z (PMC11393312; doi:10.1038/s41598-024-72483-z)
Supplement: Supplementary file 3 — Supplementary Information 3. [file 41598_2024_72483_MOESM3_ESM.zip › VEP_raw_data/source_data/SourceBlurVEP-S006_VEP_2023-04-03_09-16-37.txt]

0.000	0.000	99999.999	6250.000	50.000	-2193.000	-2061.000	6248.000	7.000	100.000	5.000	2.000	1.000	1.000	0.000	0.000	0.000	0.000	0.000	0.000	0.000	0.000	0.000	0.000	0.000	0.000	0.000	0.484	0.476	0.470	0.465	0.460	0.455	0.452	0.451	0.449	0.450	0.449	0.450	0.451	0.454	0.456	0.460	0.464	0.466	0.471	0.475	0.480	0.485	0.490	0.495	0.500	0.505	0.510	0.515	0.520	0.524	0.528	0.532	0.535	0.539	0.540	0.541	0.542	0.544	0.544	0.542	0.541	0.539	0.535	0.531	0.528	0.521	0.515	0.507	0.500	0.491	0.481	0.470	0.459	0.446	0.431	0.418	0.402	0.385	0.369	0.351	0.332	0.312	0.292	0.271	0.250	0.228	0.205	0.181	0.158	0.132	0.108	0.082	0.058	0.031	0.005	-0.022	-0.049	-0.075	-0.101	-0.129	-0.154	-0.180	-0.206	-0.232	-0.258	-0.281	-0.306	-0.330	-0.352	-0.376	-0.398	-0.418	-0.438	-0.458	-0.476	-0.492	-0.510	-0.525	-0.539	-0.551	-0.562	-0.572	-0.582	-0.590	-0.598	-0.602	-0.605	-0.609	-0.610	-0.611	-0.609	-0.606	-0.602	-0.598	-0.591	-0.584	-0.575	-0.566	-0.555	-0.544	-0.531	-0.518	-0.502	-0.489	-0.472	-0.455	-0.439	-0.420	-0.402	-0.384	-0.364	-0.344	-0.325	-0.305	-0.285	-0.265	-0.245	-0.225	-0.206	-0.186	-0.166	-0.149	-0.130	-0.112	-0.095	-0.079	-0.061	-0.046	-0.032	-0.018	-0.005	0.008	0.020	0.031	0.041	0.051	0.059	0.068	0.074	0.079	0.084	0.088	0.091	0.092	0.094	0.094	0.094	0.092	0.091	0.088	0.084	0.080	0.075	0.069	0.064	0.056	0.049	0.041	0.032	0.025	0.016	0.005	-0.004	-0.012	-0.022	-0.032	-0.042	-0.052	-0.062	-0.072	-0.082	-0.091	-0.100	-0.109	-0.118	-0.125	-0.134	-0.140	-0.146	-0.152	-0.158	-0.162	-0.166	-0.169	-0.172	-0.174	-0.174	-0.175	-0.175	-0.172	-0.169	-0.166	-0.162	-0.158	-0.150	-0.145	-0.138	-0.128	-0.120	-0.109	-0.099	-0.086	-0.075	-0.062	-0.049	-0.035	-0.021	-0.006	0.009	0.024	0.039	0.055	0.071	0.088	0.101	0.118	0.132	0.149	0.162	0.178	0.191	0.205	0.218	0.231	0.242	0.252	0.262	0.272	0.281	0.289	0.295	0.301	0.305	0.310	0.312	0.312	0.315	0.312	0.311	0.309	0.306	0.300	0.295	0.288	0.280	0.270	0.261	0.250	0.239	0.228	0.215	0.201	0.186	0.172	0.158	0.141	0.125	0.109	0.092	0.075	0.058	0.041	0.024	0.006	-0.010	-0.026	-0.044	-0.059	-0.075	-0.090	-0.104	-0.119	-0.131	-0.144	-0.156	-0.168	-0.179	-0.189	-0.198	-0.205	-0.211	-0.218	-0.222	-0.226	-0.230	-0.232	-0.232	-0.232	-0.231	-0.229	-0.226	-0.221	-0.216	-0.210	-0.202	-0.194	-0.185	-0.174	-0.162	-0.150	-0.138	-0.122	-0.108	-0.094	-0.078	-0.060	-0.044	-0.026	-0.008	0.012	0.031	0.051	0.071	0.090	0.111	0.132	0.152	0.174	0.194	0.215	0.236	0.256	0.276	0.296	0.316	0.336	0.355	0.372	0.391	0.408	0.424	0.440	0.456	0.470	0.484	0.496	0.509	0.520	0.529	0.539	0.548	0.555	0.560	0.565	0.570	0.572	0.574	0.574	0.574	0.571	0.569	0.565	0.560	0.554	0.546	0.539	0.530	0.520	0.509	0.498	0.484	0.470	0.455	0.441	0.424	0.408	0.391	0.372	0.355	0.335	0.316	0.298	0.278	0.258	0.238	0.219	0.198	0.179	0.159	0.140	0.121	0.101	0.085	0.066	0.049	0.032	0.018	0.001	-0.012	-0.026	-0.039	-0.051	-0.062	-0.071	-0.081	-0.089	-0.096	-0.101	-0.108	-0.110	-0.112	-0.114	-0.115	-0.115	-0.112	-0.110	-0.108	-0.102	-0.098	-0.091	-0.084	-0.076	-0.066	-0.058	-0.048	-0.036	-0.024	-0.012	0.000	0.015	0.028	0.042	0.056	0.071	0.086	0.101	0.116	0.130	0.145	0.160	0.175	0.189	0.204	0.218	0.231	0.245	0.259	0.271	0.282	0.294	0.305	0.316	0.326	0.335	0.344	0.352	0.359	0.366	0.372	0.378	0.381	0.385	0.389	0.391	0.394	0.396	0.398	0.398	0.398	0.398	0.395	0.395	0.392	0.390	0.388	0.385	0.381	0.379	0.375	0.370	0.368	0.364	0.359	0.355	0.351	0.348	0.344	0.341	0.336	0.334	0.330	0.328	0.325	0.322	0.321	0.320	0.319	0.319	0.319	0.319	0.319	0.321	0.322	0.325	0.329	0.332	0.336	0.340	0.345	0.351	0.358	0.365	0.372	0.381	0.389	0.398	0.409	0.419	0.430	0.441	0.452	0.465	0.479	0.491	0.505	0.518	0.532	0.546	0.561	0.575	0.591	0.605	0.620	0.635	0.650	0.665	0.681	0.695	0.711	0.725	0.740	0.752	0.768	0.780	0.794	0.805	0.818	0.829	0.839	0.850	0.860	0.869	0.876	0.884	0.891	0.898	0.902	0.908	0.912	0.915	0.918	0.919	0.919	0.920	0.920	0.918	0.916	0.912	0.909	0.905	0.900	0.894	0.889	0.881	0.874	0.866	0.858	0.849	0.840	0.830	0.820	0.811	0.801	0.791	0.781	0.770	0.760	0.750	0.740	0.730	0.720	0.710	0.701	0.692	0.685	0.676	0.669	0.661	0.655	0.649	0.644	0.639	0.635	0.631	0.629	0.626	0.626	0.625	0.625	0.628	0.629	0.631	0.635	0.640	0.645	0.650	0.656	0.664	0.671	0.680	0.690	0.700	0.710	0.721	0.732	0.745	0.758	0.771	0.784	0.798	0.812	0.828	0.841	0.856	0.871	0.886	0.900	0.915	0.930	0.944	0.960	0.974	0.986	1.000	1.014	1.025	1.038	1.050	1.059	1.070	1.080	1.089	1.096	1.102	1.109	1.114	1.119	1.121	1.124	1.125	1.125	1.125	1.122	1.119	1.115	1.110	1.102	1.095	1.088	1.078	1.066	1.055	1.042	1.029	1.015	0.999	0.982	0.965	0.948	0.929	0.909	0.888	0.866	0.846	0.824	0.801	0.779	0.755	0.731	0.708	0.684	0.660	0.635	0.611	0.586	0.564	0.539	0.515	0.492	0.469	0.446	0.425	0.404	0.381	0.361	0.341	0.322	0.304	0.286	0.269	0.254	0.238	0.224	0.210	0.198	0.185	0.174	0.164	0.154	0.146	0.139	0.132	0.128	0.121	0.118	0.115	0.112	0.111	0.110	0.111	0.111	0.112	0.115	0.118	0.121	0.126	0.129	0.134	0.140	0.145	0.150	0.158	0.164	0.170	0.176	0.182	0.189	0.196	0.204	0.209	0.215	0.221	0.229	0.234	0.239	0.244	0.248	0.252	0.256	0.259	0.261	0.264	0.264	0.266	0.266	0.266	0.264	0.262	0.260	0.256	0.252	0.249	0.242	0.238	0.231	0.222	0.216	0.208	0.198	0.189	0.179	0.169	0.159	0.146	0.135	0.122	0.110	0.099	0.085	0.072	0.059	0.046	0.032	0.019	0.005	-0.009	-0.021	-0.034	-0.048	-0.059	-0.072	-0.084	-0.096	-0.106	-0.119	-0.129	-0.138	-0.148	-0.156	-0.165	-0.172	-0.179	-0.186	-0.191	-0.198	-0.201	-0.206	-0.209	-0.212	-0.214	-0.215	-0.215	-0.215	-0.215	-0.212	-0.211	-0.209	-0.205	-0.200	-0.196	-0.190	-0.185	-0.179	-0.171	-0.164	-0.155	-0.146	-0.138	-0.128	-0.118	-0.106	-0.096	-0.084	-0.071	-0.060	-0.048	-0.034	-0.021	-0.009	0.005	0.019	0.032	0.046	0.061	0.076	0.089	0.104	0.119	0.132	0.148	0.161	0.176	0.189	0.202	0.218	0.230	0.242	0.255	0.266	0.279	0.290	0.300	0.310	0.320	0.329	0.336	0.344	0.351	0.359	0.364	0.369	0.372	0.376	0.380	0.381	0.382	0.381	0.381	0.381	0.379	0.375	0.372	0.368	0.362	0.358	0.350	0.344	0.336	0.328	0.319	0.310	0.300	0.290	0.280	0.269	0.258	0.248	0.236	0.225	0.215	0.204	0.194	0.182	0.172	0.162	0.152	0.144	0.135	0.128	0.120	0.112	0.106	0.101	0.098	0.092	0.090	0.089	0.088	0.086	0.088	0.089	0.090	0.094	0.098	0.102	0.109	0.116	0.124	0.132	0.142	0.152	0.164	0.176	0.189	0.201	0.215	0.229	0.244	0.258	0.275	0.290	0.306	0.322	0.339	0.355	0.371	0.389	0.405	0.422	0.438	0.454	0.470	0.485	0.501	0.516	0.530	0.545	0.558	0.571	0.582	0.595	0.606	0.618	0.629	0.638	0.646	0.655	0.661	0.670	0.675	0.681	0.688	0.691	0.695	0.698	0.701	0.704	0.706	0.706	0.708	0.709	0.709	0.709	0.709	0.708	0.708	0.705	0.704	0.701	0.699	0.698	0.696	0.694	0.692	0.690	0.688	0.686	0.685	0.684	0.681	0.682	0.681	0.680	0.680	0.681	0.682	0.682	0.685	0.689	0.690	0.694	0.699	0.702	0.708	0.714	0.719	0.726	0.734	0.741	0.751	0.761	0.771	0.781	0.794	0.806	0.819	0.832	0.848	0.862	0.878	0.894	0.911	0.929	0.948	0.965	0.985	1.005	1.024	1.045	1.066	1.088	1.108	1.130	1.152	1.175	1.196	1.220	1.241	1.265	1.286	1.309	1.330	1.352	1.374	1.395	1.415	1.435	1.454	1.472	1.491	1.509	1.524	1.541	1.555	1.570	1.582	1.595	1.606	1.616	1.625	1.634	1.640	1.646	1.650	1.652	1.655	1.656	1.655	1.654	1.650	1.648	1.642	1.636	1.630	1.621	1.612	1.602	1.591	1.580	1.568	1.554	1.539	1.524	1.509	1.491	1.476	1.458	1.441	1.424	1.405	1.386	1.368	1.348	1.329	1.310	1.290	1.272	1.252	1.234	1.215	1.196	1.179	1.160	1.144	1.126	1.110	1.092	1.078	1.062	1.048	1.034	1.020	1.008	0.994	0.982	0.971	0.960	0.950	0.941	0.934	0.924	0.918	0.910	0.905	0.899	0.894	0.889	0.885	0.882	0.879	0.876	0.875	0.872	0.871	0.871	0.871	0.870	0.871	0.872	0.874	0.874	0.876	0.878	0.880	0.881	0.884	0.886	0.889	0.892	0.895	0.898	0.901	0.902	0.906	0.908	0.911	0.914	0.916	0.918	0.920	0.921	0.922	0.924	0.925	0.925	0.925	0.924	0.924	0.922	0.921	0.919	0.916	0.914	0.910	0.906	0.901	0.895	0.890	0.884	0.878	0.870	0.862	0.854	0.845	0.836	0.826	0.816	0.805	0.794	0.781	0.769	0.756	0.744	0.731	0.718	0.704	0.690	0.676	0.661	0.646	0.634	0.619	0.605	0.590	0.576	0.562	0.549	0.536	0.524	0.511	0.499	0.486	0.476	0.465	0.455	0.445	0.436	0.429	0.420	0.412	0.406	0.401	0.396	0.391	0.389	0.385	0.384	0.381	0.381	0.381	0.381	0.382	0.384	0.388	0.390	0.394	0.399	0.402	0.408	0.412	0.420	0.426	0.431	0.439	0.448	0.455	0.462	0.470	0.478	0.485	0.491	0.500	0.506	0.514	0.521	0.529	0.535	0.541	0.546	0.551	0.558	0.561	0.566	0.571	0.574	0.576	0.579	0.580	0.581	0.581	0.582	0.581	0.580	0.578	0.576	0.572	0.569	0.566	0.561	0.555	0.551	0.544	0.538	0.530	0.524	0.514	0.506	0.498	0.489	0.479	0.469	0.460	0.449	0.439	0.428	0.418	0.406	0.395	0.385	0.374	0.362	0.352	0.342	0.332	0.321	0.312	0.304	0.294	0.285	0.278	0.270	0.262	0.256	0.250	0.244	0.240	0.235	0.232	0.229	0.225	0.225	0.222	0.222	0.222	0.224	0.226	0.228	0.231	0.235	0.239	0.244	0.251	0.256	0.264	0.272	0.279	0.288	0.298	0.308	0.316	0.328	0.338	0.349	0.361	0.372	0.385	0.398	0.409	0.421	0.434	0.446	0.459	0.471	0.482	0.495	0.507	0.519	0.532	0.544	0.554	0.566	0.576	0.586	0.596	0.606	0.615	0.624	0.631	0.639	0.648	0.654	0.659	0.665	0.670	0.674	0.679	0.681	0.682	0.686	0.688	0.688	0.688	0.688	0.686	0.685	0.681	0.679	0.675	0.670	0.665	0.660	0.654	0.645	0.639	0.630	0.621	0.611	0.600	0.590	0.578	0.565	0.552	0.538	0.524	0.507	0.492	0.476	0.459	0.441	0.424	0.405	0.386	0.366	0.345	0.325	0.305	0.282	0.261	0.238	0.215	0.191	0.169	0.145	0.121	0.099	0.075	0.051	0.028	0.004	-0.019	-0.042	-0.065	-0.088	-0.110	-0.132	-0.154	-0.175	-0.195	-0.215	-0.235	-0.252	-0.270	-0.288	-0.304	-0.320	-0.334	-0.348	-0.360	-0.372	-0.382	-0.392	-0.401	-0.410	-0.418	-0.424	-0.429	-0.434	-0.438	-0.440	-0.441	-0.442	-0.442	-0.442	-0.440	-0.439	-0.435	-0.432	-0.429	-0.424	-0.419	-0.414	-0.409	-0.402	-0.396	-0.390	-0.384	-0.378	-0.371	-0.365	-0.358	-0.352	-0.346	-0.341	-0.334	-0.330	-0.325	-0.320	-0.316	-0.314	-0.310	-0.308	-0.305	-0.304	-0.302	-0.304	-0.304	-0.305	-0.306	-0.309	-0.311	-0.315	-0.318	-0.322	-0.326	-0.332	-0.339	-0.345	-0.351	-0.358	-0.365	-0.372	-0.381	-0.389	-0.396	-0.404	-0.414	-0.421	-0.429	-0.436	-0.445	-0.452	-0.459	-0.466	-0.472	-0.479	-0.485	-0.489	-0.495	-0.499	-0.502	-0.505	-0.507	-0.509	-0.509	-0.509	-0.509	-0.505	-0.504	-0.499	-0.495	-0.489	-0.484	-0.476	-0.468	-0.458	-0.449	-0.438	-0.425	-0.412	-0.399	-0.385	-0.369	-0.352	-0.336	-0.320	-0.301	-0.281	-0.262	-0.242	-0.222	-0.200	-0.180	-0.158	-0.135	-0.114	-0.091	-0.069	-0.046	-0.024	0.000	0.022	0.045	0.066	0.088	0.110	0.131	0.151	0.171	0.190	0.210	0.228	0.246	0.262	0.278	0.292	0.308	0.320	0.332	0.344	0.354	0.364	0.371	0.379	0.385	0.390	0.394	0.398	0.400	0.401	0.401	0.400	0.399	0.396	0.392	0.389	0.384	0.378	0.370	0.364	0.356	0.349	0.339	0.330	0.321	0.311	0.300	0.290	0.280	0.270	0.260	0.249	0.239	0.229	0.218	0.209	0.199	0.189	0.181	0.171	0.164	0.156	0.150	0.144	0.138	0.132	0.128	0.125	0.121	0.119	0.118	0.116	0.116	0.116	0.118	0.120	0.122	0.126	0.129	0.134	0.140	0.145	0.151	0.159	0.166	0.175	0.184	0.192	0.201	0.211	0.220	0.231	0.241	0.252	0.262	0.274	0.285	0.296	0.306	0.318	0.328	0.339	0.349	0.360	0.370	0.379	0.389	0.398	0.406	0.415	0.424	0.431	0.438	0.445	0.451	0.456	0.461	0.468	0.471	0.474	0.479	0.481	0.485	0.486	0.489	0.489	0.490	0.491	0.490	0.490	0.489	0.488	0.486	0.485	0.482	0.482	0.480	0.478	0.475	0.471	0.469	0.466	0.462	0.460	0.456	0.454	0.451	0.449	0.446	0.442	0.441	0.439	0.438	0.435	0.434	0.432	0.431	0.431	0.431	0.431	0.431	0.431	0.432	0.434	0.435	0.436	0.440	0.442	0.445	0.449	0.452	0.456	0.462	0.466	0.472	0.479	0.485	0.491	0.499	0.506	0.514	0.522	0.531	0.540	0.549	0.559	0.569	0.580	0.590	0.601	0.612	0.624	0.636	0.648	0.660	0.674	0.686	0.699	0.712	0.725	0.739	0.752	0.766	0.780	0.794	0.808	0.821	0.832	0.846	0.860	0.872	0.884	0.896	0.908	0.919	0.929	0.941	0.951	0.959	0.968	0.976	0.984	0.990	0.995	1.001	1.005	1.009	1.010	1.012	1.014	1.014	1.012	1.010	1.008	1.002	0.998	0.992	0.985	0.978	0.969	0.959	0.949	0.936	0.925	0.912	0.899	0.884	0.869	0.854	0.838	0.820	0.802	0.785	0.768	0.749	0.732	0.714	0.694	0.676	0.658	0.639	0.621	0.602	0.585	0.569	0.552	0.536	0.521	0.506	0.491	0.479	0.466	0.455	0.444	0.434	0.425	0.416	0.409	0.404	0.398	0.394	0.390	0.388	0.386	0.385	0.385	0.386	0.389	0.391	0.394	0.399	0.404	0.410	0.418	0.424	0.431	0.439	0.448	0.456	0.465	0.474	0.484	0.494	0.504	0.515	0.525	0.535	0.545	0.554	0.564	0.574	0.584	0.591	0.600	0.609	0.616	0.624	0.631	0.636	0.642	0.648	0.652	0.656	0.659	0.661	0.662	0.664	0.664	0.664	0.662	0.660	0.658	0.655	0.651	0.646	0.640	0.634	0.626	0.618	0.610	0.600	0.590	0.579	0.566	0.555	0.542	0.529	0.515	0.499	0.485	0.468	0.451	0.436	0.419	0.400	0.382	0.362	0.344	0.325	0.306	0.286	0.266	0.246	0.226	0.206	0.186	0.166	0.146	0.126	0.106	0.086	0.066	0.048	0.029	0.011	-0.008	-0.025	-0.044	-0.060	-0.076	-0.092	-0.108	-0.121	-0.135	-0.149	-0.161	-0.172	-0.184	-0.195	-0.204	-0.212	-0.221	-0.228	-0.235	-0.241	-0.246	-0.249	-0.254	-0.255	-0.258	-0.259	-0.260	-0.259	-0.259	-0.258	-0.255	-0.252	-0.250	-0.246	-0.241	-0.238	-0.234	-0.229	-0.222	-0.218	-0.212	-0.206	-0.200	-0.195	-0.189	-0.184	-0.179	-0.174	-0.168	-0.162	-0.158	-0.154	-0.151	-0.146	-0.144	-0.141	-0.140	-0.138	-0.138	-0.136	-0.138	-0.139	-0.139	-0.142	-0.144	-0.148	-0.152	-0.158	-0.162	-0.169	-0.175	-0.182	-0.190	-0.199	-0.209	-0.219	-0.229	-0.239	-0.250	-0.261	-0.272	-0.285	-0.296	-0.310	-0.322	-0.336	-0.349	-0.362	-0.376	-0.390	-0.404	-0.415	-0.429	-0.442	-0.455	-0.466	-0.479	-0.490	-0.501	-0.512	-0.522	-0.532	-0.541	-0.550	-0.558	-0.565	-0.571	-0.576	-0.581	-0.585	-0.588	-0.590	-0.591	-0.592	-0.592	-0.590	-0.588	-0.585	-0.580	-0.575	-0.569	-0.562	-0.554	-0.545	-0.535	-0.524	-0.512	-0.500	-0.486	-0.472	-0.458	-0.441	-0.425	-0.408	-0.390	-0.371	-0.351	-0.331	-0.311	-0.291	-0.270	-0.250	-0.228	-0.206	-0.182	-0.161	-0.139	-0.116	-0.094	-0.071	-0.050	-0.026	-0.005	0.016	0.036	0.058	0.079	0.099	0.118	0.136	0.154	0.171	0.189	0.205	0.220	0.235	0.248	0.260	0.272	0.282	0.292	0.301	0.310	0.318	0.324	0.329	0.332	0.336	0.338	0.339	0.340	0.339	0.336	0.335	0.331	0.326	0.321	0.316	0.309	0.304	0.295	0.286	0.278	0.269	0.259	0.249	0.239	0.229	0.218	0.206	0.195	0.184	0.174	0.162	0.152	0.141	0.131	0.121	0.111	0.102	0.095	0.088	0.080	0.074	0.068	0.062	0.059	0.056	0.054	0.051	0.051	0.052	0.054	0.058	0.061	0.065	0.072	0.079	0.086	0.096	0.106	0.118	0.130	0.144	0.159	0.172	0.189	0.206	0.225	0.244	0.262	0.282	0.304	0.325	0.345	0.368	0.390	0.411	0.434	0.456	0.480	0.501	0.524	0.545	0.568	0.589	0.609	0.630	0.650	0.669	0.688	0.704	0.721	0.738	0.752	0.765	0.779	0.790	0.801	0.810	0.818	0.825	0.831	0.836	0.840	0.841	0.842	0.842	0.841	0.838	0.834	0.830	0.824	0.818	0.810	0.802	0.792	0.782	0.772	0.760	0.750	0.738	0.725	0.711	0.699	0.685	0.672	0.659	0.646	0.632	0.620	0.606	0.595	0.584	0.571	0.561	0.550	0.541	0.531	0.524	0.516	0.510	0.504	0.499	0.495	0.491	0.489	0.489	0.488	0.488	0.490	0.492	0.496	0.501	0.505	0.512	0.520	0.528	0.536	0.546	0.556	0.566	0.578	0.590	0.602	0.616	0.631	0.645	0.660	0.675	0.691	0.706	0.722	0.740	0.755	0.771	0.789	0.805	0.824	0.840	0.858	0.874	0.891	0.908	0.924	0.940	0.956	0.974	0.990	1.006	1.021	1.036	1.051	1.066	1.080	1.094	1.109	1.122	1.135	1.148	1.161	1.172	1.184	1.195	1.206	1.218	1.228	1.236	1.245	1.255	1.264	1.271	1.278	1.285	1.292	1.298	1.302	1.309	1.314	1.318	1.321	1.325	1.329	1.330	1.332	1.334	1.335	1.335	1.336	1.336	1.336	1.336	1.335	1.334	1.334	1.331	1.330	1.329	1.328	1.325	1.322	1.321	1.320	1.318	1.315	1.315	1.314	1.312	1.311	1.312	1.312	1.312	1.314	1.316	1.318	1.321	1.325	1.330	1.334	1.339	1.346	1.354	1.361	1.370	1.380	1.390	1.401	1.414	1.426	1.441	1.455	1.471	1.488	1.504	1.522	1.542	1.562	1.582	1.604	1.628	1.650	1.675	1.700	1.725	1.751	1.778	1.805	1.832	1.861	1.890	1.921	1.950	1.981	2.013	2.044	2.076	2.108	2.140	2.172	2.205	2.238	2.271	2.304	2.338	2.370	2.404	2.438	2.470	2.502	2.536	2.569	2.601	2.634	2.665	2.696	2.729	2.760	2.791	2.821	2.851	2.881	2.910	2.939	2.966	2.994	3.020	3.046	3.071	3.096	3.120	3.144	3.166	3.189	3.209	3.229	3.248	3.268	3.284	3.301	3.316	3.330	3.345	3.358	3.369	3.379	3.389	3.398	3.404	3.410	3.416	3.420	3.424	3.425	3.426	3.425	3.425	3.422	3.419	3.414	3.408	3.400	3.392	3.382	3.374	3.362	3.349	3.336	3.322	3.308	3.290	3.274	3.255	3.235	3.216	3.195	3.172	3.150	3.126	3.102	3.078	3.051	3.024	2.996	2.969	2.940	2.910	2.881	2.850	2.819	2.786	2.754	2.721	2.686	2.652	2.618	2.582	2.546	2.510	2.472	2.436	2.398	2.360	2.321	2.282	2.242	2.202	2.162	2.121	2.081	2.039	1.998	1.955	1.912	1.869	1.826	1.782	1.739	1.694	1.650	1.606	1.560	1.516	1.470	1.425	1.379	1.334	1.288	1.241	1.195	1.149	1.101	1.055	1.008	0.961	0.915	0.869	0.821	0.775	0.729	0.682	0.636	0.591	0.545	0.499	0.454	0.410	0.365	0.321	0.276	0.232	0.188	0.145	0.102	0.060	0.019	-0.024	-0.064	-0.105	-0.145	-0.185	-0.222	-0.262	-0.300	-0.338	-0.375	-0.411	-0.448	-0.482	-0.518	-0.552	-0.586	-0.620	-0.652	-0.685	-0.718	-0.749	-0.781	-0.811	-0.841	-0.872	-0.902	-0.931	-0.960	-0.990	-1.020	-1.049	-1.076	-1.105	-1.134	-1.161	-1.191	-1.219	-1.248	-1.276	-1.305	-1.335	-1.364	-1.392	-1.422	-1.452	-1.482	-1.514	-1.545	-1.576	-1.609	-1.640	-1.674	-1.708	-1.741	-1.775	-1.810	-1.846	-1.882	-1.919	-1.958	-1.995	-2.034	-2.072	-2.112	-2.152	-2.194	-2.236	-2.278	-2.320	-2.364	-2.406	-2.451	-2.496	-2.541	-2.586	-2.632	-2.679	-2.725	-2.772	-2.820	-2.869	-2.916	-2.964	-3.012	-3.060	-3.109	-3.156	-3.206	-3.255	-3.304	-3.352	-3.401	-3.450	-3.498	-3.545	-3.594	-3.641	-3.689	-3.736	-3.782	-3.830	-3.876	-3.922	-3.968	-4.014	-4.058	-4.102	-4.146	-4.190	-4.234	-4.276	-4.318	-4.360	-4.401	-4.442	-4.484	-4.522	-4.562	-4.601	-4.641	-4.679	-4.718	-4.754	-4.790	-4.828	-4.864	-4.899	-4.934	-4.969	-5.004	-5.038	-5.071	-5.104	-5.136	-5.170	-5.201	-5.232	-5.264	-5.294	-5.324	-5.354	-5.384	-5.412	-5.441	-5.469	-5.498	-5.525	-5.552	-5.579	-5.605	-5.630	-5.656	-5.681	-5.706	-5.731	-5.755	-5.778	-5.800	-5.822	-5.845	-5.868	-5.888	-5.909	-5.929	-5.949	-5.968	-5.986	-6.004	-6.022	-6.039	-6.056	-6.070	-6.086	-6.100	-6.114	-6.128	-6.140	-6.151	-6.161	-6.171	-6.181	-6.189	-6.196	-6.204	-6.210	-6.215	-6.218	-6.221	-6.222	-6.224	-6.222	-6.222	-6.219	-6.215	-6.209	-6.202	-6.196	-6.186	-6.176	-6.164	-6.150	-6.135	-6.119	-6.101	-6.081	-6.060	-6.039	-6.015	-5.988	-5.961	-5.932	-5.901	-5.869	-5.835	-5.800	-5.762	-5.725	-5.685	-5.644	-5.600	-5.555	-5.509	-5.461	-5.412	-5.361	-5.311	-5.259	-5.205	-5.149	-5.094	-5.036	-4.978	-4.919	-4.859	-4.800	-4.739	-4.676	-4.615	-4.552	-4.490	-4.426	-4.365	-4.301	-4.239	-4.175	-4.112	-4.050	-3.989	-3.926	-3.865	-3.804	-3.745	-3.685	-3.626	-3.569	-3.511	-3.455	-3.400	-3.345	-3.292	-3.240	-3.189	-3.138	-3.088	-3.040	-2.991	-2.945	-2.900	-2.856	-2.811	-2.769	-2.728	-2.686	-2.648	-2.608	-2.569	-2.531	-2.494	-2.456	-2.420	-2.385	-2.350	-2.315	-2.280	-2.246	-2.211	-2.178	-2.142	-2.109	-2.075	-2.041	-2.006	-1.971	-1.936	-1.902	-1.866	-1.831	-1.795	-1.758	-1.721	-1.684	-1.645	-1.606	-1.566	-1.528	-1.488	-1.446	-1.406	-1.365	-1.321	-1.280	-1.238	-1.194	-1.150	-1.106	-1.062	-1.018	-0.972	-0.928	-0.882	-0.836	-0.791	-0.745	-0.700	-0.654	-0.608	-0.561	-0.516	-0.470	-0.424	-0.379	-0.335	-0.289	-0.245	-0.201	-0.156	-0.112	-0.070	-0.026	0.016	0.058	0.099	0.140	0.181	0.221	0.260	0.299	0.336	0.375	0.412	0.449	0.484	0.520	0.554	0.589	0.622	0.655	0.688	0.719	0.750	0.780	0.809	0.838	0.866	0.894	0.920	0.945	0.970	0.994	1.018	1.040	1.061	1.084	1.104	1.122	1.141	1.159	1.175	1.191	1.205	1.220	1.234	1.246	1.256	1.268	1.278	1.286	1.294	1.301	1.309	1.314	1.319	1.322	1.326	1.330	1.331	1.332	1.334	1.334	1.335	1.334	1.334	1.332	1.331	1.329	1.328	1.325	1.322	1.320	1.318	1.315	1.312	1.312	1.310	1.308	1.305	1.305	1.304	1.304	1.302	1.304	1.304	1.305	1.306	1.309	1.311	1.314	1.316	1.321	1.325	1.331	1.338	1.342	1.350	1.356	1.365	1.372	1.381	1.391	1.400	1.410	1.419	1.429	1.439	1.450	1.460	1.471	1.481	1.492	1.502	1.512	1.522	1.532	1.541	1.550	1.559	1.566	1.575	1.581	1.588	1.592	1.598	1.601	1.605	1.608	1.609	1.609	1.609	1.608	1.605	1.601	1.596	1.591	1.585	1.576	1.568	1.559	1.548	1.536	1.522	1.509	1.494	1.479	1.462	1.444	1.426	1.406	1.388	1.368	1.346	1.325	1.302	1.281	1.258	1.235	1.210	1.186	1.164	1.140	1.116	1.092	1.069	1.046	1.022	1.000	0.976	0.955	0.934	0.912	0.892	0.874	0.854	0.836	0.818	0.801	0.786	0.771	0.758	0.744	0.731	0.720	0.710	0.701	0.692	0.685	0.679	0.674	0.669	0.665	0.661	0.660	0.660	0.659	0.659	0.661	0.664	0.666	0.669	0.672	0.678	0.681	0.688	0.692	0.699	0.705	0.712	0.719	0.725	0.732	0.739	0.746	0.751	0.758	0.765	0.770	0.775	0.780	0.785	0.789	0.794	0.796	0.798	0.800	0.801	0.801	0.800	0.800	0.798	0.795	0.791	0.786	0.780	0.774	0.766	0.758	0.748	0.738	0.726	0.714	0.700	0.686	0.671	0.654	0.638	0.619	0.600	0.581	0.561	0.539	0.518	0.495	0.471	0.448	0.422	0.398	0.374	0.349	0.322	0.296	0.270	0.244	0.218	0.191	0.164	0.139	0.114	0.088	0.061	0.038	0.012	-0.011	-0.034	-0.058	-0.078	-0.100	-0.120	-0.140	-0.159	-0.176	-0.192	-0.209	-0.224	-0.236	-0.249	-0.260	-0.270	-0.280	-0.286	-0.294	-0.299	-0.302	-0.305	-0.308	-0.308	-0.306	-0.305	-0.302	-0.298	-0.291	-0.286	-0.279	-0.270	-0.260	-0.250	-0.240	-0.228	-0.215	-0.201	-0.188	-0.174	-0.159	-0.142	-0.128	-0.111	-0.094	-0.079	-0.061	-0.045	-0.026	-0.010	0.006	0.022	0.040	0.056	0.072	0.089	0.102	0.119	0.132	0.148	0.161	0.174	0.186	0.199	0.209	0.220	0.231	0.240	0.248	0.256	0.264	0.270	0.276	0.281	0.286	0.290	0.292	0.295	0.296	0.298	0.298	0.298	0.298	0.296	0.295	0.291	0.289	0.285	0.281	0.276	0.271	0.266	0.260	0.255	0.248	0.241	0.235	0.228	0.220	0.212	0.205	0.198	0.190	0.182	0.175	0.168	0.161	0.154	0.146	0.140	0.134	0.128	0.121	0.116	0.111	0.108	0.104	0.099	0.098	0.094	0.092	0.091	0.091	0.091	0.092	0.092	0.095	0.099	0.101	0.106	0.111	0.116	0.122	0.130	0.136	0.146	0.155	0.164	0.174	0.185	0.196	0.208	0.219	0.230	0.242	0.255	0.268	0.281	0.295	0.308	0.320	0.334	0.346	0.360	0.371	0.384	0.396	0.408	0.418	0.429	0.439	0.448	0.456	0.465	0.472	0.479	0.484	0.488	0.492	0.494	0.496	0.496	0.496	0.495	0.492	0.490	0.486	0.481	0.476	0.469	0.461	0.451	0.441	0.431	0.421	0.409	0.395	0.381	0.368	0.352	0.338	0.320	0.304	0.286	0.269	0.251	0.234	0.215	0.198	0.179	0.160	0.141	0.122	0.105	0.088	0.069	0.052	0.035	0.019	0.004	-0.012	-0.028	-0.041	-0.054	-0.068	-0.079	-0.090	-0.100	-0.109	-0.118	-0.125	-0.131	-0.138	-0.142	-0.146	-0.148	-0.149	-0.150	-0.149	-0.146	-0.145	-0.140	-0.134	-0.129	-0.121	-0.114	-0.105	-0.095	-0.084	-0.072	-0.059	-0.045	-0.031	-0.016	0.000	0.015	0.032	0.050	0.068	0.086	0.106	0.125	0.145	0.164	0.185	0.206	0.225	0.246	0.268	0.286	0.308	0.328	0.346	0.368	0.386	0.405	0.422	0.441	0.458	0.474	0.490	0.505	0.520	0.532	0.546	0.558	0.568	0.579	0.586	0.595	0.602	0.608	0.612	0.616	0.619	0.621	0.621	0.620	0.619	0.616	0.612	0.609	0.604	0.598	0.589	0.580	0.571	0.561	0.550	0.539	0.525	0.512	0.499	0.485	0.470	0.455	0.439	0.424	0.408	0.390	0.375	0.358	0.341	0.325	0.308	0.292	0.276	0.261	0.245	0.230	0.216	0.201	0.189	0.175	0.162	0.150	0.140	0.130	0.120	0.112	0.104	0.098	0.092	0.088	0.084	0.080	0.078	0.076	0.076	0.076	0.078	0.080	0.082	0.088	0.091	0.096	0.102	0.110	0.116	0.125	0.134	0.144	0.154	0.164	0.174	0.185	0.196	0.208	0.219	0.231	0.244	0.256	0.269	0.279	0.291	0.304	0.315	0.326	0.338	0.349	0.359	0.368	0.378	0.386	0.395	0.402	0.410	0.418	0.424	0.428	0.432	0.436	0.440	0.442	0.445	0.445	0.446	0.446	0.445	0.442	0.441	0.438	0.434	0.431	0.426	0.420	0.415	0.409	0.401	0.394	0.386	0.379	0.371	0.361	0.354	0.345	0.335	0.326	0.316	0.306	0.298	0.288	0.279	0.269	0.261	0.251	0.244	0.235	0.228	0.220	0.212	0.205	0.199	0.194	0.188	0.182	0.178	0.174	0.170	0.168	0.165	0.162	0.162	0.161	0.161	0.162	0.165	0.166	0.169	0.174	0.178	0.182	0.188	0.194	0.200	0.208	0.215	0.222	0.231	0.240	0.250	0.260	0.271	0.281	0.292	0.302	0.315	0.326	0.339	0.350	0.361	0.372	0.385	0.396	0.409	0.420	0.431	0.444	0.454	0.465	0.474	0.485	0.494	0.502	0.511	0.520	0.528	0.535	0.541	0.548	0.552	0.556	0.561	0.564	0.568	0.569	0.571	0.572	0.572	0.572	0.571	0.570	0.568	0.564	0.561	0.558	0.554	0.549	0.542	0.538	0.532	0.525	0.520	0.514	0.505	0.499	0.491	0.485	0.478	0.470	0.464	0.456	0.451	0.445	0.439	0.432	0.428	0.421	0.418	0.414	0.410	0.408	0.405	0.402	0.401	0.401	0.402	0.402	0.404	0.408	0.411	0.415	0.420	0.425	0.431	0.439	0.446	0.455	0.464	0.475	0.486	0.498	0.510	0.522	0.536	0.551	0.566	0.581	0.598	0.615	0.630	0.648	0.665	0.684	0.701	0.720	0.739	0.758	0.776	0.795	0.812	0.831	0.850	0.869	0.888	0.905	0.922	0.940	0.956	0.972	0.989	1.002	1.018	1.031	1.044	1.056	1.068	1.078	1.088	1.096	1.104	1.110	1.115	1.119	1.122	1.125	1.126	1.125	1.124	1.122	1.118	1.112	1.105	1.099	1.090	1.080	1.069	1.056	1.044	1.029	1.014	0.998	0.980	0.962	0.944	0.924	0.902	0.881	0.860	0.838	0.814	0.790	0.765	0.741	0.716	0.690	0.666	0.640	0.614	0.589	0.564	0.539	0.514	0.489	0.465	0.441	0.418	0.396	0.374	0.352	0.331	0.311	0.292	0.275	0.258	0.241	0.226	0.212	0.199	0.186	0.175	0.165	0.155	0.148	0.141	0.135	0.131	0.126	0.124	0.124	0.121	0.121	0.124	0.126	0.129	0.134	0.138	0.144	0.149	0.156	0.162	0.171	0.179	0.189	0.198	0.206	0.216	0.226	0.236	0.246	0.256	0.266	0.276	0.286	0.295	0.305	0.312	0.322	0.330	0.338	0.345	0.351	0.358	0.362	0.368	0.371	0.375	0.378	0.380	0.381	0.380	0.379	0.379	0.375	0.374	0.369	0.364	0.359	0.354	0.346	0.339	0.330	0.322	0.312	0.302	0.292	0.281	0.270	0.258	0.245	0.234	0.220	0.206	0.192	0.179	0.165	0.152	0.138	0.124	0.110	0.096	0.082	0.069	0.056	0.042	0.030	0.018	0.006	-0.005	-0.018	-0.029	-0.039	-0.048	-0.058	-0.065	-0.075	-0.081	-0.089	-0.095	-0.101	-0.106	-0.112	-0.116	-0.120	-0.124	-0.126	-0.128	-0.130	-0.130	-0.130	-0.130	-0.129	-0.128	-0.125	-0.124	-0.120	-0.118	-0.112	-0.109	-0.102	-0.098	-0.091	-0.086	-0.079	-0.071	-0.064	-0.055	-0.048	-0.039	-0.030	-0.020	-0.011	-0.001	0.009	0.020	0.030	0.040	0.051	0.061	0.074	0.085	0.096	0.106	0.119	0.130	0.141	0.152	0.164	0.175	0.186	0.198	0.208	0.218	0.228	0.238	0.246	0.255	0.262	0.271	0.278	0.284	0.289	0.295	0.300	0.302	0.306	0.309	0.310	0.310	0.311	0.309	0.308	0.305	0.301	0.298	0.292	0.286	0.280	0.272	0.264	0.255	0.246	0.235	0.224	0.212	0.201	0.189	0.175	0.162	0.149	0.135	0.122	0.108	0.094	0.079	0.065	0.052	0.038	0.024	0.011	-0.001	-0.012	-0.024	-0.035	-0.046	-0.056	-0.065	-0.072	-0.079	-0.085	-0.090	-0.095	-0.098	-0.100	-0.101	-0.101	-0.100	-0.098	-0.095	-0.091	-0.086	-0.080	-0.074	-0.065	-0.056	-0.046	-0.036	-0.024	-0.012	0.001	0.015	0.029	0.044	0.059	0.075	0.090	0.105	0.122	0.138	0.155	0.171	0.188	0.204	0.220	0.235	0.251	0.266	0.280	0.294	0.309	0.321	0.334	0.345	0.356	0.368	0.378	0.386	0.395	0.401	0.409	0.415	0.421	0.425	0.430	0.434	0.436	0.438	0.439	0.440	0.441	0.439	0.439	0.438	0.436	0.434	0.432	0.429	0.428	0.424	0.420	0.418	0.414	0.410	0.408	0.404	0.400	0.398	0.394	0.391	0.389	0.388	0.385	0.382	0.381	0.381	0.381	0.381	0.382	0.384	0.385	0.388	0.390	0.394	0.399	0.404	0.408	0.415	0.421	0.430	0.438	0.446	0.455	0.466	0.476	0.489	0.501	0.515	0.528	0.541	0.558	0.572	0.590	0.606	0.624	0.642	0.660	0.679	0.700	0.720	0.740	0.761	0.782	0.805	0.828	0.850	0.872	0.896	0.919	0.942	0.966	0.990	1.014	1.038	1.061	1.085	1.109	1.131	1.155	1.178	1.200	1.222	1.242	1.262	1.284	1.302	1.321	1.340	1.356	1.374	1.389	1.402	1.418	1.430	1.441	1.451	1.461	1.469	1.476	1.482	1.486	1.490	1.491	1.492	1.492	1.491	1.488	1.484	1.480	1.474	1.468	1.459	1.449	1.439	1.429	1.416	1.404	1.390	1.375	1.360	1.344	1.328	1.311	1.292	1.275	1.256	1.238	1.219	1.200	1.181	1.162	1.144	1.124	1.104	1.085	1.066	1.049	1.030	1.012	0.995	0.978	0.960	0.944	0.928	0.912	0.899	0.884	0.870	0.858	0.844	0.831	0.820	0.810	0.800	0.790	0.782	0.772	0.766	0.759	0.752	0.746	0.741	0.738	0.732	0.729	0.726	0.724	0.721	0.720	0.719	0.718	0.718	0.716	0.718	0.718	0.719	0.720	0.722	0.724	0.725	0.729	0.730	0.734	0.736	0.739	0.742	0.746	0.749	0.752	0.756	0.760	0.762	0.766	0.770	0.775	0.779	0.780	0.784	0.788	0.791	0.794	0.795	0.799	0.801	0.802	0.804	0.806	0.806	0.808	0.809	0.808	0.809	0.806	0.806	0.804	0.802	0.800	0.798	0.794	0.791	0.786	0.784	0.778	0.774	0.769	0.762	0.758	0.750	0.744	0.738	0.730	0.724	0.716	0.710	0.701	0.694	0.686	0.680	0.672	0.665	0.659	0.650	0.644	0.638	0.630	0.625	0.620	0.615	0.610	0.605	0.601	0.598	0.594	0.592	0.590	0.588	0.586	0.586	0.586	0.586	0.588	0.591	0.594	0.595	0.599	0.604	0.608	0.614	0.618	0.625	0.631	0.638	0.644	0.652	0.660	0.668	0.676	0.685	0.692	0.701	0.710	0.718	0.728	0.736	0.745	0.752	0.761	0.770	0.778	0.785	0.791	0.798	0.805	0.811	0.818	0.821	0.828	0.831	0.834	0.838	0.840	0.842	0.844	0.845	0.844	0.844	0.842	0.841	0.839	0.835	0.832	0.829	0.824	0.819	0.814	0.808	0.799	0.791	0.784	0.776	0.766	0.758	0.748	0.738	0.728	0.718	0.705	0.694	0.682	0.670	0.659	0.645	0.632	0.621	0.608	0.595	0.582	0.571	0.559	0.548	0.534	0.524	0.511	0.501	0.490	0.479	0.470	0.461	0.452	0.444	0.436	0.428	0.421	0.416	0.411	0.408	0.402	0.400	0.396	0.395	0.395	0.394	0.394	0.395	0.398	0.400	0.402	0.406	0.411	0.416	0.422	0.429	0.435	0.444	0.451	0.460	0.470	0.479	0.489	0.499	0.510	0.520	0.531	0.542	0.554	0.566	0.578	0.589	0.601	0.614	0.625	0.636	0.649	0.659	0.670	0.681	0.691	0.701	0.712	0.721	0.730	0.740	0.748	0.756	0.764	0.771	0.778	0.782	0.789	0.794	0.799	0.801	0.805	0.808	0.810	0.811	0.812	0.812	0.812	0.812	0.811	0.809	0.806	0.802	0.799	0.794	0.789	0.782	0.776	0.770	0.762	0.754	0.745	0.735	0.725	0.714	0.702	0.691	0.678	0.664	0.650	0.635	0.621	0.605	0.589	0.571	0.554	0.536	0.518	0.498	0.479	0.459	0.438	0.416	0.395	0.374	0.351	0.330	0.306	0.285	0.261	0.239	0.216	0.194	0.171	0.149	0.125	0.104	0.081	0.060	0.039	0.018	-0.002	-0.022	-0.041	-0.060	-0.079	-0.096	-0.112	-0.128	-0.144	-0.158	-0.171	-0.184	-0.195	-0.205	-0.216	-0.224	-0.231	-0.238	-0.244	-0.249	-0.251	-0.255	-0.256	-0.258	-0.258	-0.256	-0.255	-0.251	-0.249	-0.245	-0.240	-0.234	-0.228	-0.222	-0.214	-0.206	-0.199	-0.190	-0.182	-0.172	-0.165	-0.155	-0.146	-0.139	-0.129	-0.120	-0.111	-0.102	-0.095	-0.086	-0.079	-0.071	-0.065	-0.058	-0.052	-0.048	-0.044	-0.039	-0.035	-0.032	-0.030	-0.028	-0.026	-0.026	-0.026	-0.026	-0.028	-0.030	-0.031	-0.035	-0.038	-0.041	-0.046	-0.050	-0.055	-0.060	-0.066	-0.072	-0.079	-0.084	-0.091	-0.098	-0.105	-0.110	-0.116	-0.122	-0.129	-0.135	-0.140	-0.145	-0.150	-0.154	-0.159	-0.161	-0.165	-0.166	-0.169	-0.169	-0.169	-0.169	-0.168	-0.164	-0.162	-0.158	-0.152	-0.148	-0.140	-0.134	-0.125	-0.115	-0.105	-0.094	-0.082	-0.070	-0.055	-0.041	-0.025	-0.010	0.009	0.026	0.045	0.064	0.084	0.102	0.124	0.145	0.166	0.189	0.210	0.232	0.255	0.276	0.299	0.321	0.344	0.365	0.386	0.408	0.429	0.449	0.468	0.488	0.505	0.522	0.539	0.555	0.570	0.582	0.595	0.608	0.619	0.628	0.636	0.642	0.648	0.654	0.656	0.658	0.660	0.659	0.656	0.654	0.650	0.645	0.639	0.631	0.622	0.612	0.602	0.590	0.578	0.565	0.551	0.538	0.521	0.506	0.489	0.472	0.456	0.439	0.421	0.404	0.386	0.369	0.351	0.334	0.318	0.300	0.282	0.266	0.250	0.235	0.219	0.205	0.191	0.178	0.166	0.154	0.144	0.132	0.124	0.114	0.106	0.100	0.092	0.089	0.084	0.080	0.078	0.075	0.074	0.074	0.074	0.074	0.076	0.079	0.081	0.086	0.090	0.096	0.101	0.106	0.112	0.120	0.128	0.135	0.144	0.152	0.160	0.169	0.179	0.188	0.196	0.206	0.215	0.225	0.235	0.244	0.254	0.264	0.272	0.281	0.291	0.300	0.309	0.318	0.326	0.334	0.342	0.350	0.359	0.365	0.374	0.380	0.388	0.394	0.400	0.406	0.412	0.416	0.422	0.428	0.432	0.438	0.440	0.445	0.449	0.452	0.456	0.459	0.461	0.465	0.468	0.469	0.471	0.472	0.475	0.476	0.478	0.478	0.478	0.479	0.479	0.480	0.480	0.480	0.479	0.479	0.479	0.479	0.479	0.478	0.476	0.475	0.475	0.474	0.472	0.471	0.470	0.469	0.468	0.466	0.466	0.464	0.464	0.462	0.461	0.461	0.461	0.460	0.460	0.460	0.461	0.461	0.462	0.464	0.465	0.468	0.469	0.471	0.474	0.478	0.480	0.485	0.489	0.494	0.499	0.504	0.510	0.516	0.522	0.530	0.536	0.545	0.552	0.561	0.570	0.579	0.589	0.598	0.608	0.618	0.628	0.638	0.648	0.658	0.669	0.678	0.688	0.698	0.706	0.715	0.725	0.734	0.742	0.750	0.756	0.765	0.771	0.776	0.781	0.786	0.790	0.794	0.795	0.798	0.799	0.799	0.798	0.796	0.794	0.791	0.788	0.782	0.778	0.772	0.765	0.759	0.750	0.741	0.731	0.721	0.711	0.701	0.690	0.678	0.665	0.654	0.641	0.628	0.615	0.602	0.589	0.576	0.562	0.550	0.538	0.525	0.514	0.502	0.491	0.481	0.471	0.461	0.454	0.445	0.436	0.430	0.424	0.419	0.414	0.410	0.408	0.404	0.402	0.401	0.401	0.402	0.404	0.405	0.406	0.410	0.414	0.419	0.422	0.428	0.432	0.439	0.445	0.451	0.458	0.465	0.471	0.479	0.488	0.495	0.502	0.510	0.519	0.525	0.531	0.539	0.546	0.552	0.560	0.565	0.571	0.576	0.581	0.586	0.590	0.594	0.598	0.601	0.602	0.605	0.606	0.608	0.606	0.608	0.606	0.605	0.602	0.601	0.599	0.595	0.591	0.586	0.582	0.578	0.571	0.565	0.559	0.550	0.544	0.535	0.526	0.518	0.507	0.498	0.488	0.478	0.466	0.454	0.442	0.430	0.419	0.405	0.392	0.379	0.365	0.351	0.338	0.324	0.310	0.295	0.281	0.268	0.252	0.239	0.225	0.210	0.196	0.184	0.169	0.155	0.142	0.130	0.118	0.105	0.094	0.082	0.072	0.061	0.052	0.042	0.034	0.025	0.019	0.012	0.006	0.001	-0.004	-0.008	-0.009	-0.012	-0.014	-0.012	-0.012	-0.011	-0.009	-0.006	-0.001	0.002	0.008	0.014	0.021	0.029	0.038	0.045	0.055	0.065	0.076	0.088	0.099	0.110	0.122	0.136	0.148	0.160	0.174	0.186	0.200	0.212	0.225	0.238	0.250	0.262	0.275	0.285	0.296	0.306	0.316	0.325	0.332	0.340	0.348	0.354	0.358	0.362	0.366	0.369	0.370	0.371	0.370	0.368	0.365	0.361	0.358	0.352	0.346	0.338	0.330	0.321	0.311	0.301	0.289	0.276	0.262	0.250	0.236	0.220	0.205	0.190	0.174	0.156	0.140	0.124	0.106	0.090	0.072	0.056	0.038	0.021	0.006	-0.010	-0.026	-0.042	-0.056	-0.070	-0.084	-0.096	-0.109	-0.120	-0.130	-0.140	-0.149	-0.156	-0.164	-0.170	-0.174	-0.179	-0.181	-0.182	-0.184	-0.184	-0.181	-0.179	-0.175	-0.170	-0.164	-0.156	-0.149	-0.140	-0.130	-0.119	-0.106	-0.094	-0.080	-0.064	-0.050	-0.032	-0.016	0.001	0.020	0.039	0.059	0.079	0.099	0.119	0.140	0.160	0.182	0.204	0.225	0.246	0.269	0.290	0.311	0.332	0.354	0.374	0.394	0.414	0.432	0.451	0.469	0.488	0.504	0.519	0.534	0.549	0.561	0.574	0.585	0.596	0.605	0.614	0.621	0.628	0.634	0.638	0.640	0.642	0.644	0.642	0.641	0.639	0.635	0.630	0.625	0.619	0.611	0.601	0.591	0.581	0.570	0.559	0.545	0.531	0.518	0.502	0.485	0.470	0.454	0.436	0.419	0.401	0.382	0.365	0.346	0.330	0.311	0.294	0.276	0.259	0.242	0.226	0.210	0.195	0.180	0.165	0.151	0.140	0.128	0.116	0.106	0.098	0.089	0.081	0.075	0.070	0.066	0.062	0.060	0.059	0.060	0.061	0.064	0.068	0.072	0.079	0.085	0.092	0.101	0.111	0.121	0.132	0.145	0.158	0.171	0.185	0.200	0.215	0.231	0.245	0.261	0.278	0.294	0.310	0.328	0.344	0.359	0.375	0.390	0.406	0.421	0.435	0.449	0.462	0.475	0.488	0.499	0.509	0.519	0.528	0.536	0.544	0.550	0.556	0.560	0.562	0.566	0.569	0.569	0.570	0.569	0.568	0.565	0.562	0.559	0.554	0.549	0.542	0.538	0.530	0.524	0.515	0.507	0.499	0.491	0.482	0.472	0.464	0.455	0.448	0.438	0.429	0.421	0.412	0.406	0.399	0.391	0.386	0.380	0.376	0.370	0.368	0.365	0.361	0.360	0.359	0.359	0.359	0.361	0.362	0.366	0.369	0.374	0.379	0.385	0.391	0.400	0.408	0.418	0.425	0.436	0.448	0.459	0.470	0.482	0.496	0.510	0.524	0.538	0.554	0.568	0.584	0.598	0.615	0.631	0.648	0.662	0.680	0.696	0.712	0.729	0.746	0.762	0.779	0.795	0.811	0.828	0.842	0.859	0.874	0.890	0.905	0.920	0.935	0.950	0.962	0.978	0.990	1.004	1.016	1.029	1.041	1.052	1.064	1.075	1.086	1.098	1.106	1.116	1.125	1.134	1.142	1.150	1.156	1.164	1.170	1.176	1.182	1.189	1.192	1.198	1.201	1.206	1.210	1.212	1.215	1.218	1.219	1.221	1.222	1.224	1.224	1.225	1.225	1.224	1.225	1.225	1.224	1.224	1.222	1.221	1.221	1.220	1.220	1.220	1.220	1.219	1.219	1.219	1.219	1.220	1.221	1.222	1.224	1.226	1.229	1.232	1.236	1.241	1.246	1.252	1.259	1.265	1.274	1.282	1.291	1.301	1.312	1.324	1.336	1.350	1.364	1.378	1.395	1.410	1.429	1.446	1.465	1.485	1.505	1.526	1.549	1.572	1.595	1.620	1.646	1.671	1.698	1.725	1.754	1.781	1.810	1.840	1.870	1.901	1.931	1.962	1.995	2.026	2.060	2.091	2.125	2.158	2.191	2.225	2.258	2.291	2.326	2.360	2.394	2.426	2.460	2.494	2.526	2.560	2.594	2.626	2.659	2.691	2.722	2.754	2.785	2.816	2.846	2.876	2.906	2.935	2.962	2.990	3.018	3.044	3.069	3.094	3.118	3.142	3.165	3.186	3.208	3.228	3.248	3.268	3.284	3.301	3.318	3.332	3.346	3.360	3.371	3.384	3.394	3.402	3.411	3.418	3.425	3.429	3.434	3.436	3.439	3.439	3.439	3.438	3.436	3.431	3.428	3.421	3.415	3.408	3.400	3.390	3.380	3.369	3.356	3.342	3.329	3.314	3.296	3.280	3.261	3.242	3.224	3.202	3.181	3.160	3.135	3.111	3.088	3.062	3.036	3.010	2.982	2.954	2.926	2.898	2.868	2.838	2.806	2.775	2.744	2.710	2.678	2.644	2.609	2.574	2.539	2.504	2.468	2.431	2.395	2.358	2.320	2.282	2.242	2.204	2.165	2.125	2.085	2.045	2.004	1.964	1.921	1.880	1.839	1.796	1.754	1.710	1.666	1.624	1.580	1.535	1.491	1.448	1.402	1.358	1.311	1.268	1.221	1.176	1.130	1.084	1.039	0.992	0.946	0.900	0.854	0.810	0.764	0.718	0.672	0.628	0.582	0.538	0.492	0.449	0.405	0.361	0.318	0.275	0.232	0.190	0.149	0.106	0.068	0.026	-0.014	-0.052	-0.091	-0.129	-0.166	-0.204	-0.239	-0.275	-0.310	-0.344	-0.379	-0.411	-0.444	-0.476	-0.506	-0.538	-0.569	-0.599	-0.628	-0.655	-0.684	-0.712	-0.740	-0.768	-0.792	-0.820	-0.846	-0.871	-0.898	-0.924	-0.949	-0.974	-0.999	-1.025	-1.050	-1.076	-1.101	-1.126	-1.152	-1.180	-1.205	-1.231	-1.259	-1.286	-1.314	-1.341	-1.370	-1.400	-1.429	-1.459	-1.490	-1.520	-1.552	-1.585	-1.619	-1.651	-1.685	-1.721	-1.758	-1.792	-1.829	-1.866	-1.905	-1.944	-1.982	-2.022	-2.064	-2.104	-2.145	-2.188	-2.230	-2.272	-2.318	-2.361	-2.405	-2.449	-2.495	-2.540	-2.585	-2.631	-2.676	-2.722	-2.770	-2.815	-2.861	-2.908	-2.955	-3.000	-3.046	-3.094	-3.140	-3.185	-3.231	-3.276	-3.320	-3.366	-3.411	-3.455	-3.499	-3.542	-3.585	-3.629	-3.670	-3.712	-3.754	-3.795	-3.836	-3.876	-3.916	-3.956	-3.994	-4.032	-4.071	-4.109	-4.145	-4.182	-4.220	-4.255	-4.291	-4.325	-4.360	-4.395	-4.429	-4.464	-4.496	-4.530	-4.562	-4.595	-4.629	-4.660	-4.692	-4.724	-4.755	-4.788	-4.818	-4.849	-4.880	-4.910	-4.941	-4.971	-5.001	-5.032	-5.061	-5.091	-5.121	-5.151	-5.180	-5.210	-5.239	-5.268	-5.296	-5.325	-5.354	-5.382	-5.410	-5.438	-5.465	-5.491	-5.518	-5.544	-5.570	-5.596	-5.621	-5.646	-5.671	-5.694	-5.718	-5.739	-5.761	-5.782	-5.802	-5.821	-5.840	-5.859	-5.875	-5.891	-5.906	-5.920	-5.934	-5.944	-5.956	-5.965	-5.974	-5.980	-5.985	-5.990	-5.994	-5.995	-5.995	-5.994	-5.991	-5.988	-5.981	-5.974	-5.965	-5.954	-5.941	-5.928	-5.912	-5.895	-5.876	-5.855	-5.832	-5.808	-5.782	-5.755	-5.726	-5.696	-5.665	-5.630	-5.595	-5.559	-5.520	-5.480	-5.438	-5.395	-5.351	-5.306	-5.259	-5.211	-5.162	-5.114	-5.061	-5.010	-4.958	-4.904	-4.849	-4.794	-4.738	-4.681	-4.625	-4.568	-4.510	-4.452	-4.395	-4.336	-4.279	-4.220	-4.162	-4.105	-4.048	-3.990	-3.935	-3.878	-3.821	-3.768	-3.712	-3.659	-3.605	-3.554	-3.502	-3.452	-3.402	-3.354	-3.306	-3.259	-3.214	-3.169	-3.125	-3.081	-3.040	-2.999	-2.960	-2.921	-2.882	-2.846	-2.810	-2.774	-2.741	-2.706	-2.674	-2.641	-2.611	-2.579	-2.549	-2.519	-2.491	-2.462	-2.434	-2.405	-2.379	-2.351	-2.324	-2.298	-2.270	-2.244	-2.218	-2.190	-2.162	-2.136	-2.109	-2.081	-2.052	-2.025	-1.996	-1.968	-1.938	-1.908	-1.878	-1.846	-1.815	-1.784	-1.751	-1.719	-1.686	-1.654	-1.619	-1.584	-1.549	-1.514	-1.478	-1.441	-1.405	-1.366	-1.330	-1.291	-1.254	-1.214	-1.176	-1.136	-1.096	-1.058	-1.016	-0.976	-0.936	-0.896	-0.855	-0.815	-0.775	-0.732	-0.694	-0.652	-0.612	-0.571	-0.532	-0.491	-0.451	-0.414	-0.374	-0.335	-0.298	-0.259	-0.221	-0.184	-0.148	-0.111	-0.075	-0.040	-0.005	0.030	0.064	0.098	0.130	0.161	0.194	0.225	0.255	0.284	0.314	0.341	0.369	0.396	0.421	0.446	0.471	0.494	0.518	0.539	0.560	0.581	0.600	0.620	0.638	0.654	0.671	0.686	0.701	0.715	0.729	0.741	0.752	0.764	0.774	0.784	0.794	0.801	0.809	0.816	0.822	0.828	0.834	0.840	0.844	0.848	0.852	0.855	0.860	0.862	0.865	0.868	0.871	0.874	0.878	0.880	0.884	0.886	0.890	0.894	0.898	0.901	0.905	0.910	0.916	0.921	0.928	0.934	0.941	0.949	0.956	0.964	0.974	0.984	0.992	1.002	1.014	1.025	1.039	1.051	1.064	1.078	1.091	1.105	1.120	1.135	1.150	1.166	1.181	1.198	1.212	1.229	1.244	1.261	1.276	1.291	1.306	1.321	1.336	1.350	1.364	1.379	1.391	1.402	1.415	1.425	1.435	1.445	1.454	1.461	1.468	1.474	1.480	1.484	1.486	1.490	1.491	1.490	1.490	1.489	1.485	1.481	1.475	1.469	1.461	1.452	1.444	1.435	1.424	1.411	1.399	1.385	1.371	1.356	1.340	1.325	1.308	1.290	1.272	1.255	1.236	1.218	1.198	1.180	1.160	1.141	1.122	1.102	1.084	1.065	1.046	1.028	1.010	0.994	0.976	0.960	0.942	0.928	0.915	0.900	0.888	0.875	0.864	0.852	0.844	0.834	0.828	0.819	0.814	0.809	0.804	0.800	0.796	0.796	0.795	0.795	0.795	0.798	0.801	0.804	0.808	0.812	0.819	0.824	0.831	0.840	0.846	0.855	0.864	0.874	0.884	0.894	0.904	0.914	0.925	0.935	0.946	0.956	0.966	0.978	0.988	0.998	1.006	1.016	1.025	1.032	1.041	1.049	1.056	1.061	1.066	1.071	1.075	1.078	1.080	1.081	1.081	1.081	1.080	1.076	1.072	1.069	1.062	1.056	1.049	1.039	1.029	1.019	1.006	0.994	0.980	0.964	0.948	0.931	0.914	0.895	0.875	0.854	0.832	0.810	0.788	0.764	0.740	0.715	0.690	0.664	0.638	0.612	0.586	0.560	0.534	0.506	0.480	0.454	0.428	0.402	0.376	0.351	0.326	0.302	0.279	0.256	0.234	0.212	0.192	0.172	0.154	0.138	0.121	0.106	0.092	0.079	0.068	0.058	0.048	0.041	0.035	0.029	0.026	0.024	0.022	0.022	0.025	0.028	0.031	0.038	0.045	0.052	0.061	0.071	0.084	0.095	0.109	0.122	0.138	0.152	0.170	0.186	0.205	0.222	0.241	0.260	0.280	0.299	0.318	0.338	0.358	0.376	0.395	0.415	0.432	0.451	0.470	0.486	0.502	0.519	0.534	0.549	0.562	0.576	0.588	0.599	0.609	0.618	0.626	0.634	0.640	0.645	0.649	0.651	0.652	0.654	0.654	0.651	0.649	0.645	0.641	0.635	0.629	0.621	0.612	0.602	0.592	0.582	0.571	0.559	0.545	0.531	0.518	0.502	0.488	0.472	0.455	0.440	0.424	0.406	0.390	0.374	0.356	0.339	0.322	0.306	0.289	0.274	0.256	0.241	0.226	0.211	0.198	0.184	0.170	0.156	0.144	0.132	0.121	0.111	0.101	0.092	0.085	0.078	0.071	0.065	0.060	0.056	0.054	0.050	0.049	0.048	0.049	0.048	0.049	0.052	0.055	0.058	0.061	0.066	0.071	0.076	0.081	0.089	0.095	0.102	0.110	0.119	0.125	0.134	0.141	0.150	0.158	0.166	0.175	0.182	0.190	0.198	0.202	0.210	0.216	0.221	0.226	0.230	0.235	0.239	0.240	0.242	0.244	0.244	0.242	0.242	0.239	0.238	0.232	0.229	0.222	0.216	0.210	0.202	0.194	0.182	0.174	0.162	0.151	0.138	0.125	0.111	0.098	0.082	0.066	0.051	0.034	0.018	0.001	-0.016	-0.034	-0.052	-0.070	-0.086	-0.105	-0.124	-0.140	-0.158	-0.175	-0.191	-0.208	-0.224	-0.239	-0.255	-0.269	-0.284	-0.298	-0.310	-0.321	-0.332	-0.344	-0.352	-0.361	-0.370	-0.378	-0.382	-0.389	-0.392	-0.396	-0.399	-0.401	-0.401	-0.401	-0.400	-0.398	-0.395	-0.391	-0.386	-0.380	-0.374	-0.366	-0.358	-0.349	-0.339	-0.328	-0.316	-0.305	-0.291	-0.279	-0.265	-0.250	-0.235	-0.220	-0.205	-0.189	-0.172	-0.155	-0.138	-0.119	-0.101	-0.084	-0.065	-0.048	-0.029	-0.011	0.008	0.026	0.044	0.062	0.080	0.098	0.115	0.132	0.149	0.165	0.181	0.196	0.210	0.225	0.239	0.251	0.265	0.276	0.288	0.298	0.308	0.318	0.325	0.332	0.340	0.344	0.350	0.352	0.358	0.359	0.360	0.360	0.361	0.359	0.358	0.354	0.350	0.345	0.339	0.334	0.326	0.318	0.309	0.300	0.290	0.280	0.269	0.256	0.245	0.232	0.220	0.208	0.194	0.180	0.166	0.152	0.139	0.125	0.110	0.098	0.084	0.070	0.058	0.045	0.032	0.021	0.009	-0.001	-0.011	-0.022	-0.031	-0.039	-0.046	-0.052	-0.059	-0.064	-0.069	-0.074	-0.076	-0.079	-0.079	-0.081	-0.080	-0.080	-0.078	-0.076	-0.072	-0.068	-0.064	-0.059	-0.052	-0.048	-0.040	-0.032	-0.025	-0.016	-0.009	0.000	0.010	0.019	0.028	0.038	0.046	0.055	0.065	0.074	0.082	0.092	0.100	0.109	0.116	0.125	0.131	0.139	0.145	0.150	0.155	0.160	0.165	0.169	0.171	0.174	0.175	0.176	0.178	0.176	0.176	0.174	0.172	0.170	0.166	0.164	0.159	0.155	0.150	0.144	0.138	0.131	0.124	0.118	0.110	0.102	0.094	0.086	0.078	0.069	0.060	0.051	0.044	0.035	0.025	0.016	0.009	0.000	-0.008	-0.015	-0.024	-0.030	-0.036	-0.044	-0.050	-0.055	-0.061	-0.066	-0.070	-0.075	-0.078	-0.081	-0.084	-0.086	-0.086	-0.088	-0.088	-0.088	-0.085	-0.082	-0.081	-0.078	-0.074	-0.069	-0.064	-0.058	-0.051	-0.044	-0.036	-0.028	-0.018	-0.008	0.002	0.012	0.025	0.036	0.049	0.061	0.074	0.088	0.101	0.116	0.130	0.145	0.159	0.174	0.189	0.204	0.219	0.234	0.249	0.262	0.278	0.291	0.305	0.319	0.331	0.345	0.358	0.368	0.380	0.390	0.400	0.410	0.419	0.428	0.434	0.441	0.448	0.452	0.458	0.461	0.464	0.466	0.468	0.469	0.469	0.468	0.466	0.464	0.461	0.458	0.454	0.449	0.444	0.439	0.432	0.426	0.420	0.412	0.405	0.399	0.390	0.382	0.376	0.369	0.361	0.354	0.346	0.339	0.332	0.328	0.321	0.316	0.310	0.306	0.302	0.300	0.296	0.295	0.295	0.295	0.295	0.298	0.300	0.304	0.308	0.312	0.319	0.326	0.334	0.342	0.354	0.364	0.375	0.389	0.401	0.416	0.432	0.448	0.464	0.484	0.501	0.521	0.541	0.561	0.581	0.602	0.624	0.648	0.669	0.692	0.716	0.740	0.762	0.786	0.809	0.834	0.856	0.880	0.904	0.926	0.949	0.970	0.992	1.014	1.034	1.052	1.072	1.090	1.108	1.124	1.140	1.155	1.169	1.181	1.192	1.202	1.212	1.220	1.225	1.230	1.235	1.236	1.239	1.238	1.236	1.235	1.229	1.224	1.218	1.209	1.200	1.189	1.178	1.164	1.150	1.134	1.118	1.099	1.081	1.062	1.041	1.020	0.998	0.975	0.951	0.928	0.904	0.879	0.854	0.828	0.802	0.778	0.751	0.725	0.700	0.674	0.650	0.624	0.600	0.576	0.554	0.530	0.507	0.486	0.466	0.445	0.426	0.409	0.391	0.375	0.360	0.346	0.332	0.320	0.310	0.300	0.291	0.284	0.276	0.270	0.266	0.262	0.260	0.259	0.258	0.258	0.259	0.260	0.264	0.266	0.270	0.276	0.280	0.288	0.292	0.300	0.306	0.314	0.322	0.330	0.339	0.346	0.355	0.362	0.371	0.378	0.385	0.392	0.399	0.406	0.412	0.419	0.422	0.428	0.432	0.435	0.438	0.440	0.440	0.441	0.440	0.439	0.436	0.435	0.431	0.426	0.420	0.415	0.408	0.400	0.392	0.384	0.374	0.364	0.352	0.340	0.328	0.315	0.301	0.286	0.272	0.258	0.242	0.225	0.210	0.194	0.176	0.161	0.144	0.125	0.109	0.091	0.074	0.058	0.040	0.024	0.006	-0.010	-0.026	-0.042	-0.058	-0.074	-0.088	-0.102	-0.116	-0.130	-0.144	-0.155	-0.169	-0.180	-0.191	-0.202	-0.211	-0.221	-0.230	-0.239	-0.246	-0.252	-0.259	-0.265	-0.270	-0.276	-0.279	-0.282	-0.285	-0.288	-0.288	-0.289	-0.289	-0.289	-0.289	-0.286	-0.284	-0.280	-0.278	-0.274	-0.270	-0.264	-0.259	-0.251	-0.246	-0.238	-0.231	-0.224	-0.215	-0.208	-0.199	-0.189	-0.179	-0.170	-0.160	-0.150	-0.139	-0.129	-0.119	-0.108	-0.098	-0.086	-0.075	-0.065	-0.054	-0.044	-0.032	-0.024	-0.014	-0.004	0.004	0.012	0.021	0.029	0.035	0.041	0.048	0.052	0.056	0.061	0.064	0.065	0.068	0.069	0.068	0.066	0.065	0.064	0.060	0.055	0.050	0.044	0.038	0.030	0.022	0.012	0.004	-0.006	-0.016	-0.028	-0.040	-0.051	-0.062	-0.076	-0.089	-0.102	-0.115	-0.128	-0.141	-0.154	-0.166	-0.179	-0.191	-0.202	-0.214	-0.225	-0.236	-0.245	-0.254	-0.261	-0.269	-0.275	-0.281	-0.285	-0.288	-0.290	-0.291	-0.290	-0.290	-0.288	-0.284	-0.279	-0.272	-0.265	-0.259	-0.249	-0.238	-0.226	-0.214	-0.200	-0.185	-0.170	-0.154	-0.136	-0.119	-0.100	-0.082	-0.062	-0.042	-0.020	0.000	0.020	0.042	0.064	0.085	0.106	0.128	0.150	0.170	0.191	0.211	0.232	0.251	0.271	0.289	0.308	0.324	0.341	0.358	0.372	0.386	0.400	0.414	0.425	0.436	0.446	0.456	0.465	0.472	0.480	0.488	0.492	0.498	0.502	0.506	0.510	0.511	0.514	0.515	0.515	0.516	0.516	0.516	0.516	0.515	0.515	0.512	0.511	0.510	0.509	0.506	0.505	0.504	0.502	0.502	0.502	0.501	0.501	0.501	0.501	0.502	0.504	0.505	0.507	0.510	0.514	0.518	0.521	0.526	0.532	0.539	0.545	0.552	0.560	0.569	0.578	0.588	0.599	0.609	0.621	0.634	0.648	0.661	0.675	0.690	0.705	0.722	0.739	0.756	0.774	0.792	0.810	0.830	0.850	0.870	0.890	0.910	0.932	0.954	0.975	0.998	1.019	1.041	1.064	1.086	1.109	1.132	1.155	1.178	1.199	1.220	1.242	1.265	1.286	1.308	1.328	1.348	1.368	1.386	1.405	1.422	1.440	1.456	1.472	1.486	1.501	1.514	1.526	1.538	1.548	1.558	1.566	1.574	1.580	1.585	1.589	1.592	1.594	1.595	1.595	1.594	1.591	1.589	1.585	1.580	1.574	1.566	1.558	1.549	1.539	1.529	1.518	1.506	1.492	1.480	1.465	1.450	1.435	1.420	1.404	1.388	1.371	1.354	1.338	1.320	1.304	1.285	1.269	1.251	1.235	1.216	1.200	1.184	1.168	1.151	1.136	1.120	1.105	1.090	1.076	1.062	1.049	1.036	1.025	1.014	1.002	0.992	0.982	0.974	0.965	0.958	0.950	0.944	0.938	0.932	0.928	0.924	0.920	0.918	0.915	0.912	0.911	0.911	0.911	0.911	0.911	0.911	0.912	0.915	0.916	0.919	0.921	0.924	0.926	0.930	0.934	0.936	0.940	0.945	0.948	0.952	0.955	0.959	0.964	0.966	0.970	0.974	0.978	0.980	0.982	0.985	0.989	0.990	0.991	0.994	0.995	0.996	0.996	0.998	0.998	0.998	0.995	0.994	0.992	0.991	0.989	0.986	0.984	0.979	0.975	0.971	0.968	0.961	0.956	0.950	0.945	0.939	0.931	0.925	0.919	0.911	0.905	0.896	0.889	0.881	0.874	0.866	0.859	0.851	0.842	0.836	0.828	0.821	0.815	0.809	0.802	0.796	0.790	0.784	0.779	0.774	0.769	0.765	0.761	0.759	0.755	0.752	0.751	0.750	0.749	0.749	0.749	0.749	0.749	0.752	0.754	0.756	0.759	0.762	0.766	0.770	0.775	0.780	0.785	0.790	0.796	0.801	0.809	0.815	0.821	0.829	0.835	0.842	0.850	0.858	0.864	0.871	0.878	0.884	0.891	0.898	0.902	0.909	0.915	0.919	0.924	0.929	0.932	0.936	0.939	0.941	0.942	0.945	0.946	0.946	0.945	0.944	0.942	0.940	0.938	0.932	0.929	0.924	0.919	0.912	0.906	0.899	0.891	0.882	0.874	0.864	0.855	0.844	0.834	0.821	0.809	0.798	0.785	0.772	0.760	0.745	0.732	0.719	0.705	0.690	0.676	0.661	0.648	0.634	0.621	0.606	0.594	0.580	0.569	0.555	0.544	0.531	0.520	0.510	0.500	0.490	0.480	0.472	0.465	0.459	0.451	0.446	0.441	0.436	0.434	0.431	0.429	0.428	0.428	0.428	0.429	0.431	0.434	0.438	0.441	0.446	0.451	0.456	0.462	0.470	0.479	0.486	0.494	0.502	0.514	0.522	0.532	0.542	0.554	0.565	0.575	0.586	0.598	0.610	0.620	0.632	0.644	0.655	0.666	0.676	0.688	0.699	0.709	0.719	0.729	0.739	0.748	0.758	0.766	0.774	0.781	0.789	0.796	0.802	0.809	0.816	0.821	0.826	0.830	0.835	0.838	0.840	0.842	0.845	0.846	0.848	0.848	0.849	0.848	0.846	0.845	0.842	0.841	0.838	0.834	0.829	0.825	0.819	0.814	0.806	0.800	0.792	0.784	0.776	0.766	0.755	0.746	0.735	0.721	0.710	0.696	0.682	0.669	0.654	0.638	0.621	0.605	0.588	0.569	0.550	0.531	0.511	0.491	0.470	0.448	0.428	0.405	0.382	0.360	0.336	0.314	0.290	0.266	0.244	0.220	0.195	0.172	0.149	0.125	0.101	0.080	0.056	0.035	0.012	-0.009	-0.029	-0.050	-0.069	-0.089	-0.108	-0.124	-0.140	-0.156	-0.171	-0.185	-0.199	-0.211	-0.221	-0.232	-0.242	-0.250	-0.258	-0.264	-0.269	-0.272	-0.276	-0.279	-0.280	-0.280	-0.280	-0.279	-0.276	-0.274	-0.269	-0.264	-0.260	-0.252	-0.248	-0.240	-0.232	-0.225	-0.218	-0.209	-0.200	-0.191	-0.182	-0.172	-0.165	-0.156	-0.146	-0.139	-0.130	-0.122	-0.115	-0.108	-0.101	-0.095	-0.089	-0.084	-0.079	-0.075	-0.070	-0.068	-0.066	-0.064	-0.062	-0.061	-0.061	-0.062	-0.062	-0.065	-0.068	-0.070	-0.074	-0.078	-0.081	-0.086	-0.091	-0.095	-0.102	-0.108	-0.112	-0.119	-0.124	-0.130	-0.136	-0.141	-0.148	-0.152	-0.158	-0.162	-0.166	-0.170	-0.174	-0.176	-0.178	-0.181	-0.181	-0.182	-0.180	-0.180	-0.178	-0.175	-0.171	-0.166	-0.160	-0.154	-0.146	-0.138	-0.129	-0.118	-0.108	-0.094	-0.081	-0.068	-0.052	-0.038	-0.021	-0.004	0.015	0.034	0.052	0.072	0.094	0.114	0.136	0.159	0.180	0.204	0.225	0.248	0.272	0.295	0.318	0.341	0.364	0.388	0.409	0.431	0.452	0.474	0.495	0.515	0.534	0.552	0.571	0.586	0.604	0.619	0.634	0.646	0.658	0.669	0.678	0.688	0.694	0.701	0.706	0.710	0.712	0.714	0.712	0.712	0.710	0.708	0.702	0.696	0.690	0.682	0.674	0.665	0.654	0.642	0.631	0.619	0.605	0.590	0.576	0.561	0.546	0.531	0.515	0.499	0.482	0.466	0.450	0.434	0.418	0.402	0.386	0.371	0.356	0.341	0.328	0.315	0.302	0.290	0.279	0.268	0.258	0.249	0.240	0.232	0.226	0.220	0.215	0.211	0.208	0.205	0.204	0.202	0.202	0.202	0.205	0.208	0.210	0.214	0.218	0.222	0.229	0.234	0.240	0.248	0.255	0.262	0.271	0.280	0.289	0.298	0.306	0.316	0.324	0.334	0.342	0.352	0.361	0.370	0.379	0.386	0.396	0.404	0.411	0.419	0.426	0.432	0.439	0.445	0.451	0.456	0.461	0.466	0.470	0.474	0.478	0.480	0.482	0.484	0.486	0.488	0.489	0.489	0.490	0.489	0.490	0.489	0.489	0.488	0.486	0.484	0.482	0.481	0.480	0.478	0.475	0.472	0.470	0.468	0.465	0.462	0.460	0.458	0.455	0.452	0.449	0.446	0.444	0.441	0.439	0.435	0.434	0.431	0.429	0.426	0.425	0.422	0.420	0.419	0.418	0.416	0.414	0.412	0.411	0.410	0.410	0.409	0.406	0.406	0.406	0.406	0.406	0.406	0.408	0.408	0.409	0.410	0.411	0.412	0.415	0.418	0.420	0.422	0.426	0.429	0.432	0.436	0.441	0.446	0.451	0.456	0.461	0.469	0.475	0.481	0.489	0.496	0.505	0.512	0.520	0.529	0.539	0.546	0.556	0.566	0.575	0.585	0.595	0.604	0.614	0.624	0.632	0.642	0.651	0.660	0.670	0.679	0.688	0.695	0.702	0.710	0.718	0.724	0.729	0.735	0.740	0.745	0.748	0.752	0.754	0.756	0.758	0.759	0.759	0.760	0.759	0.758	0.756	0.754	0.751	0.746	0.742	0.738	0.732	0.728	0.722	0.716	0.710	0.704	0.696	0.690	0.682	0.676	0.669	0.662	0.655	0.648	0.641	0.635	0.629	0.624	0.618	0.614	0.609	0.605	0.601	0.599	0.596	0.595	0.594	0.592	0.594	0.594	0.595	0.596	0.600	0.602	0.606	0.610	0.615	0.619	0.625	0.631	0.638	0.645	0.652	0.660	0.669	0.676	0.684	0.694	0.701	0.710	0.719	0.728	0.736	0.744	0.751	0.760	0.766	0.774	0.781	0.788	0.794	0.799	0.805	0.810	0.814	0.818	0.820	0.822	0.825	0.825	0.825	0.825	0.825	0.822	0.820	0.818	0.814	0.809	0.805	0.799	0.792	0.785	0.778	0.769	0.760	0.751	0.741	0.730	0.720	0.708	0.695	0.682	0.670	0.655	0.641	0.626	0.612	0.596	0.581	0.565	0.550	0.534	0.516	0.499	0.482	0.465	0.448	0.431	0.412	0.395	0.379	0.360	0.342	0.325	0.308	0.291	0.272	0.256	0.239	0.222	0.208	0.191	0.176	0.160	0.145	0.132	0.118	0.105	0.091	0.079	0.066	0.056	0.045	0.036	0.026	0.018	0.011	0.004	-0.002	-0.009	-0.014	-0.018	-0.020	-0.022	-0.024	-0.025	-0.024	-0.022	-0.020	-0.018	-0.014	-0.009	-0.002	0.004	0.011	0.019	0.026	0.036	0.048	0.058	0.069	0.080	0.092	0.106	0.119	0.132	0.146	0.160	0.175	0.190	0.205	0.219	0.234	0.249	0.264	0.279	0.292	0.306	0.320	0.332	0.346	0.358	0.370	0.381	0.390	0.400	0.409	0.416	0.422	0.429	0.434	0.436	0.440	0.441	0.442	0.441	0.440	0.436	0.434	0.428	0.421	0.414	0.405	0.395	0.385	0.372	0.360	0.346	0.331	0.316	0.299	0.282	0.264	0.246	0.226	0.206	100.000	5.000	2.000	1.000	2.000	0.000	0.000	0.000	0.000	0.000	0.000	0.000	0.000	0.000	0.000	0.000	0.000	0.000	0.011	0.000	-0.012	-0.022	-0.031	-0.041	-0.050	-0.058	-0.065	-0.070	-0.075	-0.080	-0.085	-0.089	-0.091	-0.094	-0.096	-0.098	-0.099	-0.099	-0.099	-0.099	-0.099	-0.099	-0.099	-0.098	-0.096	-0.096	-0.095	-0.094	-0.094	-0.092	-0.092	-0.092	-0.091	-0.092	-0.092	-0.094	-0.095	-0.096	-0.099	-0.100	-0.104	-0.108	-0.111	-0.116	-0.122	-0.128	-0.134	-0.141	-0.149	-0.158	-0.165	-0.175	-0.186	-0.196	-0.209	-0.220	-0.232	-0.248	-0.260	-0.275	-0.291	-0.308	-0.322	-0.340	-0.356	-0.376	-0.394	-0.412	-0.432	-0.451	-0.471	-0.492	-0.511	-0.532	-0.554	-0.575	-0.595	-0.616	-0.638	-0.659	-0.680	-0.701	-0.721	-0.742	-0.762	-0.781	-0.802	-0.821	-0.840	-0.859	-0.876	-0.894	-0.910	-0.926	-0.942	-0.956	-0.971	-0.984	-0.995	-1.006	-1.016	-1.026	-1.035	-1.044	-1.050	-1.055	-1.060	-1.064	-1.066	-1.069	-1.069	-1.068	-1.066	-1.064	-1.060	-1.055	-1.051	-1.044	-1.038	-1.029	-1.020	-1.009	-1.000	-0.986	-0.975	-0.962	-0.948	-0.934	-0.919	-0.904	-0.886	-0.870	-0.854	-0.836	-0.819	-0.800	-0.782	-0.764	-0.745	-0.726	-0.708	-0.688	-0.669	-0.650	-0.631	-0.612	-0.594	-0.576	-0.556	-0.540	-0.521	-0.504	-0.486	-0.469	-0.452	-0.438	-0.421	-0.406	-0.392	-0.379	-0.365	-0.352	-0.340	-0.328	-0.316	-0.306	-0.296	-0.288	-0.279	-0.270	-0.262	-0.255	-0.249	-0.244	-0.238	-0.232	-0.229	-0.225	-0.221	-0.219	-0.216	-0.215	-0.214	-0.212	-0.211	-0.211	-0.210	-0.210	-0.211	-0.211	-0.212	-0.212	-0.214	-0.214	-0.215	-0.216	-0.216	-0.218	-0.218	-0.219	-0.218	-0.216	-0.216	-0.215	-0.214	-0.211	-0.210	-0.206	-0.202	-0.199	-0.194	-0.188	-0.182	-0.175	-0.168	-0.160	-0.151	-0.141	-0.132	-0.121	-0.110	-0.098	-0.085	-0.072	-0.059	-0.045	-0.030	-0.014	0.001	0.018	0.034	0.051	0.069	0.086	0.104	0.121	0.140	0.156	0.175	0.194	0.210	0.229	0.246	0.262	0.281	0.296	0.314	0.329	0.345	0.360	0.372	0.388	0.400	0.412	0.424	0.434	0.445	0.455	0.462	0.471	0.479	0.484	0.490	0.495	0.499	0.501	0.505	0.505	0.506	0.506	0.505	0.505	0.504	0.500	0.498	0.494	0.489	0.484	0.478	0.472	0.466	0.459	0.452	0.445	0.438	0.430	0.422	0.414	0.406	0.399	0.390	0.381	0.374	0.366	0.359	0.350	0.342	0.335	0.329	0.320	0.314	0.308	0.302	0.296	0.292	0.288	0.282	0.280	0.276	0.274	0.271	0.270	0.269	0.268	0.268	0.268	0.268	0.270	0.271	0.274	0.276	0.280	0.284	0.288	0.292	0.299	0.304	0.310	0.316	0.324	0.331	0.339	0.346	0.355	0.362	0.372	0.381	0.391	0.401	0.409	0.419	0.430	0.440	0.449	0.459	0.469	0.480	0.489	0.499	0.509	0.518	0.526	0.535	0.544	0.552	0.560	0.568	0.575	0.581	0.588	0.594	0.600	0.605	0.609	0.614	0.616	0.619	0.621	0.624	0.624	0.625	0.624	0.624	0.622	0.620	0.618	0.614	0.610	0.606	0.601	0.596	0.590	0.584	0.576	0.569	0.561	0.554	0.544	0.535	0.525	0.516	0.506	0.496	0.488	0.476	0.466	0.456	0.445	0.435	0.425	0.415	0.405	0.396	0.388	0.379	0.370	0.362	0.355	0.348	0.341	0.335	0.329	0.324	0.319	0.316	0.312	0.310	0.308	0.308	0.306	0.308	0.309	0.311	0.312	0.316	0.320	0.324	0.330	0.335	0.342	0.350	0.358	0.365	0.375	0.382	0.392	0.404	0.414	0.426	0.436	0.449	0.460	0.472	0.485	0.498	0.510	0.524	0.536	0.549	0.561	0.575	0.588	0.600	0.612	0.625	0.636	0.649	0.660	0.672	0.684	0.695	0.706	0.716	0.726	0.736	0.745	0.755	0.762	0.771	0.780	0.788	0.795	0.801	0.809	0.815	0.820	0.826	0.831	0.838	0.842	0.848	0.851	0.856	0.860	0.864	0.868	0.871	0.875	0.878	0.881	0.884	0.888	0.891	0.892	0.895	0.899	0.901	0.905	0.908	0.910	0.914	0.916	0.919	0.922	0.925	0.929	0.931	0.935	0.939	0.941	0.945	0.950	0.952	0.958	0.960	0.965	0.969	0.972	0.978	0.982	0.988	0.992	0.998	1.002	1.009	1.014	1.019	1.025	1.031	1.036	1.042	1.050	1.055	1.062	1.068	1.075	1.080	1.088	1.094	1.101	1.106	1.112	1.120	1.126	1.132	1.139	1.144	1.149	1.155	1.161	1.165	1.170	1.176	1.180	1.185	1.188	1.191	1.194	1.198	1.200	1.202	1.204	1.206	1.206	1.208	1.208	1.206	1.206	1.205	1.204	1.202	1.199	1.196	1.194	1.190	1.186	1.180	1.176	1.171	1.165	1.159	1.152	1.145	1.139	1.131	1.124	1.116	1.109	1.100	1.092	1.085	1.078	1.069	1.061	1.052	1.045	1.036	1.029	1.021	1.015	1.008	1.000	0.995	0.988	0.981	0.976	0.971	0.966	0.962	0.959	0.955	0.952	0.950	0.949	0.948	0.946	0.948	0.948	0.949	0.951	0.954	0.956	0.960	0.964	0.968	0.974	0.980	0.986	0.992	1.000	1.009	1.018	1.026	1.036	1.046	1.056	1.066	1.079	1.089	1.101	1.114	1.125	1.138	1.151	1.164	1.178	1.189	1.202	1.215	1.228	1.241	1.252	1.266	1.278	1.290	1.301	1.311	1.324	1.334	1.344	1.352	1.361	1.370	1.378	1.385	1.391	1.396	1.401	1.405	1.409	1.411	1.414	1.414	1.414	1.414	1.411	1.410	1.406	1.402	1.396	1.391	1.385	1.378	1.369	1.360	1.350	1.339	1.328	1.316	1.304	1.290	1.276	1.261	1.246	1.231	1.215	1.196	1.180	1.162	1.144	1.126	1.106	1.088	1.069	1.049	1.029	1.009	0.990	0.970	0.950	0.930	0.910	0.891	0.871	0.851	0.831	0.814	0.795	0.778	0.759	0.741	0.724	0.708	0.690	0.675	0.660	0.644	0.630	0.616	0.604	0.591	0.580	0.569	0.558	0.548	0.539	0.530	0.521	0.515	0.509	0.502	0.498	0.494	0.490	0.488	0.485	0.484	0.482	0.484	0.482	0.484	0.486	0.489	0.491	0.495	0.498	0.502	0.507	0.514	0.520	0.525	0.532	0.540	0.546	0.554	0.562	0.570	0.578	0.586	0.594	0.602	0.610	0.619	0.626	0.635	0.641	0.650	0.658	0.664	0.671	0.676	0.684	0.689	0.694	0.699	0.702	0.708	0.711	0.714	0.716	0.718	0.719	0.720	0.720	0.719	0.719	0.716	0.715	0.712	0.710	0.706	0.701	0.696	0.691	0.685	0.679	0.672	0.665	0.658	0.649	0.641	0.632	0.624	0.614	0.605	0.595	0.585	0.574	0.565	0.554	0.542	0.531	0.521	0.511	0.499	0.489	0.478	0.468	0.456	0.446	0.438	0.428	0.416	0.408	0.399	0.391	0.382	0.374	0.366	0.360	0.352	0.346	0.341	0.336	0.331	0.326	0.324	0.320	0.319	0.316	0.315	0.315	0.314	0.314	0.316	0.318	0.320	0.322	0.326	0.329	0.334	0.339	0.345	0.351	0.358	0.366	0.374	0.381	0.390	0.399	0.408	0.419	0.428	0.438	0.449	0.459	0.469	0.480	0.490	0.500	0.510	0.519	0.529	0.540	0.549	0.558	0.566	0.575	0.581	0.590	0.596	0.602	0.609	0.612	0.619	0.621	0.625	0.628	0.630	0.630	0.631	0.631	0.630	0.628	0.625	0.622	0.618	0.614	0.609	0.602	0.596	0.590	0.582	0.575	0.568	0.560	0.551	0.541	0.532	0.524	0.515	0.505	0.496	0.486	0.478	0.469	0.459	0.451	0.444	0.434	0.426	0.421	0.414	0.408	0.402	0.398	0.391	0.388	0.385	0.382	0.380	0.379	0.378	0.378	0.379	0.381	0.382	0.386	0.389	0.394	0.399	0.405	0.410	0.416	0.425	0.432	0.440	0.449	0.458	0.468	0.478	0.488	0.499	0.509	0.520	0.531	0.544	0.555	0.566	0.579	0.591	0.602	0.615	0.628	0.640	0.651	0.664	0.676	0.688	0.699	0.711	0.722	0.734	0.745	0.756	0.768	0.778	0.788	0.798	0.808	0.818	0.828	0.838	0.846	0.855	0.865	0.872	0.881	0.889	0.898	0.905	0.912	0.921	0.928	0.935	0.941	0.948	0.954	0.961	0.966	0.972	0.978	0.982	0.988	0.992	0.998	1.001	1.006	1.010	1.014	1.018	1.020	1.024	1.028	1.030	1.032	1.035	1.036	1.040	1.041	1.044	1.045	1.046	1.049	1.050	1.051	1.054	1.055	1.056	1.058	1.059	1.060	1.062	1.065	1.066	1.069	1.070	1.074	1.075	1.079	1.081	1.085	1.090	1.094	1.099	1.102	1.108	1.112	1.118	1.124	1.131	1.136	1.144	1.150	1.158	1.165	1.174	1.181	1.189	1.198	1.206	1.214	1.224	1.232	1.240	1.249	1.258	1.265	1.274	1.280	1.289	1.296	1.304	1.310	1.316	1.322	1.326	1.332	1.336	1.340	1.341	1.345	1.346	1.346	1.346	1.346	1.345	1.341	1.339	1.334	1.329	1.324	1.318	1.310	1.302	1.294	1.284	1.275	1.262	1.251	1.239	1.226	1.212	1.198	1.184	1.168	1.151	1.135	1.118	1.100	1.082	1.065	1.046	1.026	1.008	0.989	0.970	0.950	0.931	0.911	0.892	0.872	0.852	0.834	0.814	0.795	0.776	0.756	0.739	0.720	0.702	0.684	0.668	0.650	0.634	0.619	0.602	0.588	0.572	0.558	0.545	0.531	0.519	0.506	0.495	0.484	0.474	0.464	0.455	0.446	0.438	0.429	0.421	0.416	0.410	0.404	0.400	0.395	0.391	0.390	0.386	0.385	0.384	0.384	0.384	0.384	0.385	0.388	0.389	0.391	0.394	0.399	0.401	0.406	0.410	0.415	0.421	0.426	0.432	0.438	0.444	0.450	0.456	0.462	0.469	0.475	0.481	0.488	0.492	0.499	0.504	0.509	0.514	0.518	0.522	0.526	0.529	0.531	0.534	0.536	0.538	0.538	0.538	0.536	0.536	0.534	0.531	0.529	0.525	0.520	0.515	0.510	0.504	0.496	0.489	0.481	0.474	0.465	0.456	0.448	0.438	0.428	0.418	0.408	0.398	0.386	0.376	0.366	0.356	0.346	0.335	0.326	0.316	0.308	0.298	0.290	0.282	0.274	0.266	0.260	0.254	0.248	0.241	0.238	0.234	0.231	0.228	0.225	0.224	0.222	0.224	0.224	0.225	0.228	0.229	0.232	0.236	0.241	0.245	0.250	0.256	0.262	0.268	0.275	0.282	0.290	0.298	0.305	0.314	0.321	0.330	0.339	0.348	0.355	0.365	0.372	0.381	0.390	0.398	0.405	0.412	0.419	0.426	0.434	0.439	0.445	0.450	0.455	0.460	0.464	0.466	0.471	0.472	0.475	0.476	0.478	0.478	0.478	0.478	0.475	0.472	0.471	0.469	0.465	0.460	0.455	0.450	0.444	0.438	0.431	0.424	0.415	0.408	0.399	0.390	0.380	0.371	0.361	0.350	0.339	0.330	0.319	0.308	0.296	0.285	0.274	0.262	0.251	0.240	0.230	0.219	0.209	0.198	0.188	0.178	0.169	0.160	0.150	0.141	0.132	0.125	0.118	0.111	0.105	0.100	0.095	0.091	0.085	0.082	0.079	0.078	0.076	0.075	0.075	0.075	0.075	0.078	0.079	0.081	0.084	0.088	0.091	0.096	0.102	0.108	0.114	0.120	0.126	0.134	0.141	0.150	0.159	0.168	0.176	0.185	0.194	0.204	0.214	0.224	0.235	0.244	0.254	0.265	0.275	0.285	0.296	0.305	0.316	0.326	0.336	0.346	0.354	0.364	0.372	0.381	0.390	0.398	0.406	0.412	0.420	0.426	0.432	0.439	0.444	0.448	0.452	0.455	0.458	0.460	0.461	0.462	0.461	0.461	0.460	0.458	0.455	0.451	0.446	0.440	0.435	0.426	0.419	0.409	0.399	0.388	0.375	0.364	0.349	0.334	0.319	0.301	0.284	0.265	0.245	0.225	0.204	0.181	0.159	0.135	0.111	0.085	0.061	0.035	0.009	-0.018	-0.045	-0.072	-0.100	-0.128	-0.155	-0.184	-0.210	-0.239	-0.266	-0.294	-0.321	-0.348	-0.374	-0.400	-0.425	-0.449	-0.474	-0.496	-0.519	-0.540	-0.560	-0.581	-0.600	-0.616	-0.634	-0.649	-0.662	-0.675	-0.688	-0.700	-0.709	-0.719	-0.726	-0.732	-0.738	-0.741	-0.744	-0.746	-0.748	-0.748	-0.746	-0.744	-0.741	-0.738	-0.732	-0.728	-0.721	-0.715	-0.709	-0.701	-0.694	-0.686	-0.676	-0.669	-0.660	-0.651	-0.640	-0.632	-0.624	-0.614	-0.606	-0.596	-0.588	-0.580	-0.572	-0.566	-0.559	-0.552	-0.546	-0.541	-0.536	-0.534	-0.530	-0.528	-0.525	-0.524	-0.522	-0.524	-0.524	-0.525	-0.528	-0.530	-0.532	-0.538	-0.541	-0.546	-0.551	-0.558	-0.564	-0.570	-0.578	-0.585	-0.592	-0.600	-0.608	-0.616	-0.625	-0.632	-0.640	-0.649	-0.656	-0.664	-0.671	-0.679	-0.685	-0.691	-0.696	-0.701	-0.706	-0.709	-0.712	-0.716	-0.716	-0.718	-0.718	-0.716	-0.715	-0.712	-0.709	-0.704	-0.699	-0.692	-0.684	-0.676	-0.668	-0.658	-0.646	-0.635	-0.621	-0.608	-0.592	-0.576	-0.561	-0.545	-0.528	-0.507	-0.489	-0.470	-0.450	-0.430	-0.409	-0.389	-0.366	-0.345	-0.324	-0.302	-0.281	-0.260	-0.239	-0.219	-0.196	-0.176	-0.156	-0.136	-0.119	-0.099	-0.081	-0.064	-0.048	-0.031	-0.018	-0.002	0.011	0.022	0.035	0.045	0.054	0.062	0.071	0.079	0.084	0.088	0.091	0.095	0.096	0.098	0.098	0.096	0.096	0.092	0.090	0.086	0.082	0.078	0.071	0.066	0.059	0.051	0.044	0.038	0.030	0.021	0.012	0.005	-0.004	-0.011	-0.020	-0.029	-0.036	-0.045	-0.052	-0.060	-0.068	-0.074	-0.080	-0.086	-0.091	-0.095	-0.101	-0.104	-0.108	-0.110	-0.112	-0.114	-0.115	-0.115	-0.114	-0.112	-0.111	-0.109	-0.106	-0.102	-0.098	-0.092	-0.088	-0.082	-0.076	-0.069	-0.061	-0.054	-0.046	-0.038	-0.028	-0.019	-0.010	0.000	0.010	0.021	0.030	0.040	0.051	0.061	0.072	0.084	0.092	0.104	0.115	0.124	0.135	0.144	0.154	0.164	0.172	0.181	0.190	0.199	0.208	0.215	0.222	0.230	0.236	0.245	0.251	0.258	0.262	0.269	0.274	0.279	0.284	0.289	0.292	0.296	0.300	0.304	0.308	0.310	0.312	0.316	0.319	0.321	0.324	0.326	0.329	0.331	0.332	0.335	0.338	0.340	0.342	0.345	0.348	0.350	0.352	0.355	0.358	0.361	0.364	0.368	0.370	0.374	0.376	0.380	0.384	0.388	0.391	0.395	0.400	0.404	0.409	0.412	0.419	0.422	0.428	0.434	0.439	0.444	0.450	0.458	0.464	0.470	0.478	0.484	0.491	0.499	0.507	0.515	0.524	0.531	0.540	0.549	0.558	0.566	0.576	0.588	0.598	0.608	0.619	0.630	0.640	0.651	0.664	0.675	0.688	0.700	0.712	0.724	0.736	0.750	0.762	0.775	0.788	0.800	0.812	0.825	0.838	0.849	0.861	0.872	0.884	0.895	0.905	0.915	0.925	0.934	0.942	0.950	0.958	0.964	0.970	0.975	0.980	0.984	0.985	0.988	0.988	0.989	0.989	0.986	0.984	0.980	0.975	0.970	0.965	0.958	0.949	0.940	0.930	0.920	0.909	0.898	0.884	0.870	0.856	0.842	0.826	0.811	0.795	0.779	0.762	0.745	0.728	0.711	0.694	0.676	0.660	0.642	0.626	0.610	0.592	0.576	0.562	0.548	0.532	0.519	0.506	0.494	0.482	0.471	0.460	0.450	0.442	0.435	0.426	0.421	0.415	0.411	0.408	0.404	0.402	0.401	0.401	0.401	0.402	0.405	0.408	0.411	0.414	0.420	0.425	0.430	0.436	0.444	0.451	0.459	0.468	0.476	0.485	0.495	0.504	0.512	0.524	0.532	0.542	0.552	0.561	0.571	0.581	0.590	0.600	0.608	0.616	0.625	0.632	0.639	0.646	0.654	0.659	0.665	0.669	0.674	0.676	0.680	0.682	0.684	0.685	0.685	0.684	0.682	0.681	0.678	0.674	0.670	0.662	0.658	0.650	0.641	0.631	0.622	0.611	0.599	0.588	0.574	0.560	0.545	0.530	0.512	0.495	0.478	0.459	0.440	0.420	0.399	0.378	0.356	0.334	0.310	0.288	0.265	0.241	0.216	0.192	0.168	0.145	0.120	0.095	0.070	0.046	0.022	-0.002	-0.025	-0.049	-0.072	-0.095	-0.118	-0.138	-0.160	-0.179	-0.200	-0.219	-0.236	-0.254	-0.270	-0.286	-0.301	-0.315	-0.329	-0.340	-0.351	-0.360	-0.370	-0.378	-0.385	-0.390	-0.395	-0.399	-0.401	-0.402	-0.402	-0.402	-0.401	-0.400	-0.396	-0.391	-0.388	-0.382	-0.376	-0.369	-0.361	-0.354	-0.344	-0.335	-0.325	-0.315	-0.305	-0.295	-0.282	-0.272	-0.261	-0.250	-0.239	-0.228	-0.216	-0.205	-0.195	-0.185	-0.176	-0.165	-0.158	-0.149	-0.140	-0.132	-0.126	-0.120	-0.115	-0.110	-0.106	-0.102	-0.100	-0.099	-0.099	-0.099	-0.100	-0.101	-0.104	-0.106	-0.111	-0.116	-0.122	-0.130	-0.136	-0.144	-0.154	-0.162	-0.174	-0.184	-0.195	-0.208	-0.220	-0.234	-0.246	-0.260	-0.274	-0.289	-0.302	-0.318	-0.331	-0.346	-0.361	-0.375	-0.390	-0.402	-0.418	-0.431	-0.444	-0.456	-0.468	-0.479	-0.489	-0.500	-0.509	-0.518	-0.525	-0.532	-0.539	-0.544	-0.548	-0.550	-0.552	-0.554	-0.554	-0.552	-0.551	-0.548	-0.542	-0.536	-0.530	-0.521	-0.512	-0.502	-0.491	-0.479	-0.465	-0.450	-0.435	-0.418	-0.400	-0.381	-0.362	-0.342	-0.320	-0.299	-0.276	-0.252	-0.229	-0.204	-0.180	-0.154	-0.128	-0.102	-0.076	-0.050	-0.024	0.004	0.030	0.056	0.082	0.109	0.135	0.160	0.185	0.209	0.232	0.256	0.280	0.301	0.322	0.342	0.362	0.381	0.399	0.416	0.430	0.445	0.458	0.470	0.481	0.491	0.500	0.507	0.514	0.519	0.522	0.526	0.526	0.528	0.526	0.524	0.520	0.516	0.511	0.505	0.498	0.490	0.480	0.471	0.460	0.449	0.436	0.424	0.411	0.396	0.382	0.368	0.354	0.339	0.324	0.309	0.294	0.279	0.264	0.249	0.235	0.220	0.208	0.195	0.181	0.170	0.158	0.148	0.138	0.130	0.121	0.114	0.108	0.102	0.098	0.095	0.092	0.091	0.091	0.091	0.094	0.096	0.101	0.106	0.112	0.120	0.129	0.138	0.148	0.159	0.170	0.182	0.196	0.209	0.224	0.238	0.254	0.269	0.285	0.301	0.318	0.334	0.351	0.368	0.384	0.400	0.416	0.432	0.448	0.461	0.476	0.490	0.504	0.516	0.529	0.540	0.551	0.561	0.570	0.578	0.585	0.592	0.598	0.601	0.606	0.608	0.610	0.611	0.611	0.610	0.608	0.606	0.602	0.598	0.594	0.589	0.582	0.576	0.569	0.561	0.554	0.545	0.536	0.529	0.519	0.509	0.500	0.490	0.481	0.471	0.462	0.452	0.442	0.434	0.425	0.416	0.408	0.400	0.392	0.386	0.380	0.372	0.366	0.362	0.356	0.352	0.349	0.345	0.342	0.340	0.339	0.336	0.336	0.335	0.335	0.338	0.338	0.340	0.341	0.344	0.348	0.350	0.354	0.358	0.362	0.368	0.372	0.378	0.384	0.390	0.398	0.402	0.410	0.418	0.426	0.434	0.441	0.450	0.459	0.466	0.476	0.486	0.495	0.505	0.515	0.526	0.535	0.545	0.555	0.566	0.578	0.588	0.598	0.609	0.619	0.630	0.641	0.651	0.662	0.672	0.682	0.692	0.702	0.712	0.722	0.731	0.740	0.749	0.758	0.766	0.774	0.781	0.788	0.792	0.799	0.805	0.810	0.814	0.818	0.821	0.824	0.825	0.828	0.828	0.829	0.829	0.829	0.826	0.826	0.824	0.821	0.819	0.815	0.811	0.808	0.804	0.799	0.795	0.790	0.785	0.781	0.776	0.772	0.766	0.762	0.759	0.756	0.751	0.749	0.746	0.745	0.744	0.742	0.742	0.742	0.745	0.748	0.750	0.754	0.759	0.764	0.770	0.778	0.785	0.795	0.805	0.816	0.829	0.842	0.856	0.871	0.888	0.904	0.922	0.940	0.961	0.982	1.004	1.028	1.050	1.076	1.100	1.126	1.154	1.180	1.209	1.239	1.268	1.298	1.329	1.360	1.392	1.425	1.459	1.491	1.525	1.560	1.594	1.629	1.664	1.699	1.735	1.771	1.808	1.842	1.879	1.915	1.952	1.989	2.025	2.062	2.099	2.136	2.174	2.210	2.248	2.284	2.320	2.358	2.392	2.429	2.464	2.500	2.534	2.569	2.605	2.639	2.671	2.705	2.739	2.770	2.802	2.832	2.864	2.892	2.924	2.951	2.980	3.006	3.034	3.059	3.084	3.108	3.130	3.154	3.174	3.195	3.214	3.232	3.250	3.266	3.281	3.295	3.309	3.320	3.330	3.340	3.349	3.355	3.362	3.368	3.370	3.374	3.376	3.376	3.376	3.374	3.371	3.368	3.362	3.356	3.349	3.341	3.331	3.321	3.310	3.298	3.285	3.270	3.255	3.239	3.221	3.202	3.185	3.164	3.144	3.121	3.099	3.074	3.051	3.025	2.999	2.971	2.944	2.914	2.884	2.852	2.821	2.788	2.755	2.720	2.684	2.648	2.611	2.572	2.534	2.492	2.451	2.409	2.366	2.321	2.276	2.230	2.182	2.134	2.085	2.035	1.984	1.930	1.876	1.822	1.768	1.710	1.652	1.594	1.534	1.472	1.411	1.349	1.285	1.221	1.155	1.089	1.022	0.955	0.885	0.816	0.746	0.675	0.605	0.532	0.460	0.388	0.314	0.240	0.165	0.091	0.016	-0.060	-0.136	-0.211	-0.288	-0.364	-0.440	-0.516	-0.592	-0.669	-0.745	-0.821	-0.898	-0.972	-1.048	-1.124	-1.199	-1.272	-1.348	-1.422	-1.495	-1.569	-1.641	-1.715	-1.788	-1.859	-1.930	-2.000	-2.070	-2.140	-2.209	-2.279	-2.346	-2.415	-2.482	-2.550	-2.616	-2.684	-2.750	-2.815	-2.881	-2.946	-3.011	-3.075	-3.140	-3.204	-3.269	-3.332	-3.396	-3.459	-3.524	-3.586	-3.650	-3.712	-3.776	-3.839	-3.902	-3.966	-4.029	-4.093	-4.155	-4.219	-4.282	-4.348	-4.411	-4.476	-4.540	-4.605	-4.670	-4.735	-4.800	-4.865	-4.931	-4.996	-5.062	-5.129	-5.195	-5.262	-5.328	-5.394	-5.461	-5.528	-5.595	-5.662	-5.729	-5.795	-5.862	-5.930	-5.996	-6.062	-6.129	-6.195	-6.261	-6.328	-6.394	-6.459	-6.524	-6.589	-6.654	-6.718	-6.781	-6.845	-6.908	-6.971	-7.032	-7.095	-7.155	-7.215	-7.275	-7.335	-7.392	-7.450	-7.508	-7.565	-7.620	-7.675	-7.730	-7.782	-7.836	-7.889	-7.939	-7.989	-8.039	-8.088	-8.135	-8.181	-8.228	-8.272	-8.318	-8.360	-8.402	-8.442	-8.484	-8.521	-8.560	-8.598	-8.632	-8.666	-8.699	-8.731	-8.762	-8.792	-8.821	-8.849	-8.875	-8.900	-8.924	-8.946	-8.968	-8.988	-9.006	-9.024	-9.039	-9.054	-9.069	-9.080	-9.091	-9.101	-9.109	-9.118	-9.122	-9.128	-9.130	-9.132	-9.134	-9.134	-9.132	-9.130	-9.125	-9.121	-9.114	-9.108	-9.100	-9.090	-9.080	-9.069	-9.056	-9.042	-9.029	-9.014	-8.999	-8.981	-8.964	-8.945	-8.926	-8.905	-8.885	-8.864	-8.841	-8.818	-8.794	-8.769	-8.742	-8.718	-8.690	-8.661	-8.634	-8.604	-8.574	-8.542	-8.511	-8.478	-8.445	-8.410	-8.375	-8.339	-8.301	-8.264	-8.224	-8.184	-8.141	-8.099	-8.055	-8.010	-7.965	-7.918	-7.869	-7.820	-7.769	-7.718	-7.662	-7.609	-7.554	-7.495	-7.438	-7.376	-7.316	-7.254	-7.190	-7.125	-7.059	-6.991	-6.924	-6.854	-6.782	-6.711	-6.638	-6.564	-6.489	-6.412	-6.336	-6.260	-6.181	-6.102	-6.024	-5.944	-5.864	-5.784	-5.702	-5.621	-5.540	-5.459	-5.378	-5.298	-5.215	-5.134	-5.054	-4.974	-4.894	-4.815	-4.735	-4.656	-4.580	-4.502	-4.426	-4.351	-4.276	-4.201	-4.129	-4.058	-3.986	-3.915	-3.845	-3.778	-3.709	-3.641	-3.576	-3.510	-3.446	-3.382	-3.320	-3.259	-3.196	-3.136	-3.076	-3.018	-2.960	-2.901	-2.844	-2.788	-2.731	-2.676	-2.620	-2.566	-2.512	-2.456	-2.402	-2.349	-2.296	-2.244	-2.190	-2.136	-2.084	-2.031	-1.979	-1.925	-1.874	-1.821	-1.768	-1.715	-1.662	-1.611	-1.559	-1.506	-1.454	-1.402	-1.350	-1.299	-1.246	-1.195	-1.144	-1.092	-1.041	-0.990	-0.940	-0.890	-0.840	-0.790	-0.740	-0.691	-0.644	-0.595	-0.548	-0.499	-0.452	-0.406	-0.360	-0.315	-0.270	-0.226	-0.182	-0.139	-0.096	-0.052	-0.011	0.030	0.070	0.109	0.149	0.188	0.225	0.264	0.300	0.338	0.374	0.408	0.442	0.478	0.510	0.544	0.575	0.608	0.638	0.669	0.699	0.728	0.758	0.785	0.811	0.838	0.865	0.889	0.915	0.938	0.961	0.982	1.004	1.025	1.045	1.064	1.082	1.099	1.116	1.131	1.146	1.159	1.174	1.184	1.195	1.205	1.215	1.222	1.230	1.235	1.240	1.244	1.249	1.251	1.252	1.254	1.254	1.252	1.251	1.248	1.246	1.241	1.238	1.234	1.228	1.222	1.215	1.209	1.202	1.195	1.188	1.180	1.171	1.164	1.156	1.149	1.141	1.132	1.125	1.119	1.111	1.105	1.098	1.091	1.086	1.080	1.075	1.071	1.068	1.064	1.060	1.059	1.058	1.056	1.055	1.056	1.056	1.058	1.059	1.061	1.065	1.068	1.071	1.076	1.080	1.085	1.091	1.096	1.102	1.109	1.116	1.122	1.129	1.136	1.142	1.150	1.156	1.162	1.169	1.175	1.180	1.186	1.191	1.196	1.200	1.205	1.208	1.211	1.212	1.214	1.215	1.214	1.214	1.212	1.210	1.206	1.202	1.198	1.192	1.186	1.179	1.171	1.161	1.152	1.141	1.131	1.118	1.105	1.091	1.079	1.064	1.048	1.031	1.015	0.998	0.980	0.961	0.944	0.925	0.905	0.885	0.868	0.848	0.828	0.806	0.788	0.768	0.749	0.730	0.710	0.691	0.672	0.655	0.636	0.620	0.602	0.588	0.570	0.555	0.540	0.528	0.514	0.501	0.489	0.478	0.468	0.458	0.449	0.440	0.431	0.424	0.418	0.411	0.406	0.402	0.398	0.394	0.392	0.389	0.386	0.386	0.385	0.385	0.384	0.384	0.384	0.384	0.386	0.386	0.386	0.388	0.389	0.390	0.390	0.390	0.391	0.391	0.390	0.390	0.390	0.388	0.386	0.385	0.382	0.379	0.376	0.374	0.369	0.364	0.358	0.351	0.344	0.336	0.329	0.320	0.309	0.300	0.289	0.278	0.265	0.251	0.238	0.224	0.209	0.194	0.178	0.161	0.144	0.126	0.108	0.089	0.070	0.051	0.030	0.010	-0.011	-0.031	-0.051	-0.072	-0.094	-0.116	-0.138	-0.159	-0.180	-0.201	-0.222	-0.244	-0.265	-0.286	-0.306	-0.326	-0.345	-0.365	-0.385	-0.402	-0.420	-0.438	-0.455	-0.471	-0.486	-0.502	-0.516	-0.530	-0.542	-0.555	-0.566	-0.578	-0.586	-0.595	-0.602	-0.610	-0.616	-0.621	-0.626	-0.630	-0.632	-0.635	-0.636	-0.638	-0.636	-0.635	-0.632	-0.630	-0.626	-0.622	-0.618	-0.611	-0.605	-0.599	-0.590	-0.582	-0.574	-0.565	-0.554	-0.545	-0.534	-0.522	-0.510	-0.499	-0.486	-0.475	-0.461	-0.449	-0.436	-0.422	-0.410	-0.396	-0.384	-0.369	-0.355	-0.342	-0.329	-0.315	-0.301	-0.288	-0.274	-0.261	-0.248	-0.235	-0.222	-0.209	-0.196	-0.185	-0.172	-0.161	-0.149	-0.139	-0.128	-0.118	-0.106	-0.096	-0.088	-0.079	-0.069	-0.060	-0.054	-0.046	-0.039	-0.030	-0.024	-0.019	-0.014	-0.008	-0.002	0.002	0.006	0.010	0.014	0.016	0.019	0.022	0.024	0.026	0.028	0.029	0.030	0.030	0.031	0.032	0.032	0.032	0.034	0.034	0.034	0.034	0.035	0.035	0.036	0.036	0.038	0.038	0.040	0.042	0.044	0.046	0.049	0.052	0.056	0.060	0.065	0.070	0.076	0.081	0.089	0.096	0.104	0.112	0.121	0.132	0.142	0.152	0.164	0.175	0.189	0.202	0.215	0.229	0.242	0.258	0.272	0.288	0.304	0.319	0.335	0.351	0.368	0.384	0.400	0.416	0.432	0.449	0.465	0.480	0.495	0.510	0.525	0.540	0.552	0.566	0.579	0.591	0.602	0.614	0.624	0.632	0.642	0.650	0.658	0.665	0.670	0.675	0.679	0.684	0.686	0.688	0.689	0.690	0.689	0.688	0.686	0.682	0.680	0.676	0.671	0.666	0.660	0.654	0.648	0.640	0.631	0.624	0.614	0.605	0.596	0.588	0.576	0.568	0.556	0.546	0.536	0.525	0.515	0.505	0.494	0.484	0.472	0.464	0.454	0.445	0.435	0.426	0.418	0.409	0.401	0.394	0.386	0.380	0.374	0.370	0.364	0.360	0.358	0.354	0.351	0.349	0.348	0.346	0.346	0.346	0.348	0.349	0.351	0.354	0.358	0.362	0.365	0.371	0.376	0.382	0.390	0.396	0.404	0.412	0.420	0.430	0.439	0.449	0.459	0.469	0.480	0.491	0.502	0.514	0.526	0.536	0.549	0.561	0.572	0.585	0.596	0.609	0.620	0.631	0.642	0.652	0.664	0.675	0.685	0.696	0.705	0.714	0.724	0.731	0.740	0.748	0.754	0.760	0.766	0.771	0.776	0.780	0.785	0.788	0.790	0.791	0.794	0.795	0.794	0.794	0.794	0.791	0.791	0.788	0.785	0.781	0.778	0.772	0.769	0.765	0.759	0.752	0.748	0.740	0.735	0.728	0.721	0.715	0.709	0.701	0.695	0.689	0.682	0.675	0.670	0.662	0.658	0.652	0.646	0.641	0.638	0.632	0.629	0.626	0.624	0.621	0.619	0.618	0.616	0.616	0.616	0.618	0.619	0.620	0.624	0.625	0.629	0.632	0.638	0.642	0.648	0.652	0.659	0.666	0.672	0.680	0.688	0.695	0.704	0.711	0.720	0.729	0.739	0.746	0.756	0.765	0.775	0.784	0.794	0.801	0.811	0.820	0.829	0.838	0.846	0.854	0.862	0.870	0.878	0.884	0.891	0.898	0.904	0.910	0.915	0.921	0.926	0.930	0.935	0.938	0.941	0.945	0.948	0.950	0.952	0.955	0.956	0.958	0.959	0.959	0.960	0.960	0.961	0.960	0.960	0.959	0.959	0.958	0.956	0.956	0.955	0.954	0.952	0.951	0.950	0.949	0.948	0.946	0.945	0.944	0.941	0.941	0.940	0.939	0.938	0.936	0.936	0.935	0.935	0.934	0.935	0.934	0.934	0.934	0.935	0.935	0.935	0.938	0.939	0.939	0.941	0.942	0.945	0.948	0.950	0.952	0.955	0.959	0.962	0.965	0.969	0.972	0.976	0.980	0.985	0.989	0.994	0.998	1.002	1.006	1.011	1.016	1.021	1.025	1.030	1.034	1.039	1.042	1.046	1.051	1.054	1.058	1.061	1.062	1.066	1.069	1.070	1.072	1.074	1.075	1.076	1.078	1.076	1.076	1.076	1.075	1.074	1.072	1.070	1.068	1.064	1.061	1.058	1.054	1.050	1.045	1.040	1.035	1.030	1.024	1.019	1.014	1.006	1.001	0.995	0.989	0.982	0.976	0.970	0.965	0.959	0.954	0.948	0.944	0.939	0.934	0.930	0.926	0.921	0.919	0.916	0.915	0.912	0.912	0.911	0.911	0.911	0.914	0.915	0.918	0.920	0.924	0.928	0.934	0.938	0.944	0.951	0.959	0.966	0.975	0.984	0.995	1.005	1.016	1.028	1.040	1.052	1.066	1.080	1.094	1.108	1.122	1.139	1.154	1.169	1.185	1.201	1.218	1.235	1.251	1.268	1.285	1.302	1.318	1.335	1.352	1.368	1.384	1.400	1.416	1.432	1.448	1.461	1.476	1.489	1.504	1.515	1.528	1.539	1.550	1.559	1.570	1.578	1.585	1.592	1.598	1.602	1.606	1.610	1.612	1.612	1.612	1.611	1.609	1.606	1.602	1.598	1.590	1.584	1.576	1.566	1.556	1.545	1.532	1.519	1.506	1.491	1.476	1.459	1.442	1.424	1.406	1.388	1.368	1.346	1.326	1.305	1.284	1.261	1.240	1.216	1.194	1.172	1.149	1.126	1.104	1.081	1.060	1.036	1.015	0.994	0.972	0.952	0.931	0.911	0.892	0.874	0.856	0.838	0.821	0.805	0.790	0.775	0.761	0.748	0.735	0.724	0.712	0.702	0.692	0.684	0.678	0.669	0.664	0.658	0.652	0.650	0.646	0.645	0.642	0.642	0.641	0.642	0.642	0.645	0.646	0.650	0.652	0.656	0.660	0.665	0.670	0.675	0.681	0.686	0.694	0.700	0.708	0.714	0.721	0.729	0.735	0.742	0.751	0.758	0.765	0.771	0.779	0.785	0.792	0.799	0.805	0.810	0.816	0.822	0.826	0.831	0.836	0.840	0.842	0.848	0.850	0.852	0.854	0.855	0.858	0.858	0.858	0.858	0.856	0.856	0.854	0.851	0.849	0.846	0.842	0.838	0.834	0.829	0.824	0.818	0.811	0.805	0.799	0.791	0.784	0.775	0.766	0.756	0.748	0.739	0.729	0.719	0.709	0.699	0.688	0.678	0.666	0.655	0.644	0.632	0.621	0.610	0.599	0.586	0.575	0.564	0.552	0.541	0.529	0.519	0.507	0.498	0.488	0.478	0.469	0.459	0.450	0.441	0.434	0.426	0.419	0.412	0.406	0.401	0.396	0.391	0.388	0.385	0.382	0.380	0.379	0.378	0.378	0.379	0.380	0.381	0.384	0.388	0.391	0.395	0.400	0.406	0.412	0.419	0.426	0.434	0.441	0.451	0.459	0.469	0.478	0.488	0.498	0.507	0.516	0.528	0.538	0.546	0.558	0.566	0.576	0.585	0.594	0.601	0.610	0.618	0.625	0.630	0.638	0.641	0.646	0.650	0.655	0.656	0.659	0.659	0.659	0.659	0.656	0.655	0.651	0.648	0.642	0.638	0.631	0.625	0.618	0.610	0.600	0.591	0.581	0.571	0.560	0.550	0.539	0.526	0.515	0.502	0.491	0.480	0.469	0.456	0.445	0.432	0.422	0.410	0.400	0.391	0.380	0.372	0.364	0.355	0.348	0.341	0.335	0.330	0.325	0.321	0.318	0.315	0.312	0.311	0.311	0.312	0.314	0.316	0.320	0.322	0.326	0.331	0.338	0.342	0.350	0.356	0.364	0.372	0.380	0.388	0.398	0.408	0.416	0.426	0.436	0.446	0.456	0.466	0.479	0.488	0.499	0.509	0.519	0.530	0.540	0.550	0.561	0.570	0.580	0.590	0.599	0.609	0.618	0.626	0.635	0.644	0.652	0.660	0.669	0.676	0.684	0.692	0.701	0.709	0.716	0.724	0.731	0.740	0.746	0.755	0.762	0.770	0.778	0.785	0.792	0.800	0.808	0.815	0.822	0.829	0.838	0.845	0.852	0.860	0.868	0.875	0.882	0.890	0.898	0.905	0.911	0.920	0.926	0.934	0.940	0.946	0.954	0.961	0.968	0.974	0.981	0.986	0.992	0.999	1.004	1.011	1.016	1.022	1.028	1.032	1.039	1.042	1.048	1.054	1.059	1.064	1.069	1.074	1.079	1.084	1.089	1.095	1.100	1.105	1.110	1.118	1.122	1.129	1.135	1.140	1.148	1.154	1.161	1.169	1.175	1.182	1.190	1.198	1.205	1.212	1.220	1.228	1.234	1.241	1.249	1.256	1.264	1.271	1.278	1.285	1.291	1.298	1.302	1.308	1.312	1.318	1.321	1.325	1.328	1.330	1.331	1.332	1.332	1.331	1.331	1.330	1.328	1.324	1.320	1.315	1.309	1.302	1.296	1.288	1.280	1.271	1.261	1.251	1.239	1.228	1.215	1.201	1.188	1.174	1.159	1.144	1.128	1.112	1.096	1.080	1.062	1.045	1.028	1.010	0.992	0.975	0.956	0.938	0.920	0.901	0.885	0.866	0.848	0.831	0.814	0.796	0.779	0.762	0.745	0.729	0.712	0.696	0.680	0.665	0.650	0.636	0.622	0.608	0.595	0.582	0.570	0.559	0.548	0.536	0.526	0.516	0.506	0.498	0.489	0.481	0.472	0.466	0.460	0.455	0.449	0.444	0.441	0.436	0.434	0.431	0.430	0.429	0.428	0.428	0.429	0.430	0.431	0.434	0.438	0.440	0.445	0.450	0.455	0.460	0.468	0.472	0.480	0.488	0.496	0.504	0.512	0.522	0.531	0.540	0.550	0.559	0.570	0.580	0.589	0.600	0.609	0.619	0.628	0.638	0.646	0.655	0.664	0.671	0.680	0.688	0.694	0.701	0.708	0.712	0.716	0.721	0.725	0.730	0.732	0.734	0.736	0.738	0.738	0.739	0.738	0.736	0.735	0.734	0.731	0.730	0.726	0.724	0.720	0.718	0.712	0.709	0.704	0.700	0.696	0.692	0.688	0.684	0.680	0.676	0.671	0.668	0.664	0.661	0.659	0.656	0.654	0.652	0.650	0.650	0.649	0.650	0.650	0.650	0.651	0.652	0.655	0.658	0.660	0.664	0.668	0.671	0.675	0.681	0.686	0.691	0.698	0.702	0.709	0.715	0.722	0.729	0.736	0.742	0.750	0.758	0.764	0.771	0.778	0.784	0.791	0.798	0.805	0.810	0.816	0.822	0.829	0.832	0.838	0.842	0.848	0.851	0.854	0.858	0.860	0.862	0.864	0.866	0.866	0.868	0.868	0.868	0.868	0.866	0.864	0.861	0.859	0.855	0.851	0.846	0.841	0.835	0.830	0.824	0.815	0.808	0.800	0.791	0.781	0.772	0.762	0.752	0.741	0.731	0.719	0.708	0.695	0.684	0.671	0.659	0.646	0.634	0.621	0.608	0.595	0.582	0.569	0.558	0.545	0.531	0.520	0.509	0.496	0.485	0.475	0.464	0.454	0.444	0.434	0.426	0.418	0.410	0.402	0.396	0.389	0.384	0.379	0.374	0.371	0.369	0.365	0.364	0.361	0.361	0.361	0.361	0.362	0.364	0.365	0.368	0.372	0.375	0.380	0.385	0.389	0.394	0.401	0.406	0.412	0.420	0.428	0.434	0.441	0.449	0.458	0.466	0.472	0.482	0.490	0.498	0.507	0.515	0.522	0.531	0.539	0.548	0.555	0.564	0.570	0.578	0.584	0.591	0.598	0.602	0.610	0.615	0.620	0.624	0.629	0.631	0.635	0.638	0.640	0.642	0.642	0.642	0.642	0.642	0.641	0.639	0.635	0.632	0.628	0.622	0.616	0.609	0.602	0.594	0.585	0.575	0.564	0.552	0.540	0.526	0.512	0.498	0.481	0.465	0.448	0.429	0.411	0.391	0.371	0.349	0.329	0.306	0.282	0.260	0.236	0.212	0.189	0.164	0.139	0.115	0.090	0.065	0.040	0.014	-0.010	-0.035	-0.060	-0.084	-0.106	-0.130	-0.152	-0.175	-0.198	-0.218	-0.238	-0.256	-0.275	-0.292	-0.310	-0.326	-0.341	-0.355	-0.368	-0.379	-0.390	-0.400	-0.409	-0.418	-0.424	-0.429	-0.434	-0.438	-0.440	-0.441	-0.442	-0.441	-0.440	-0.439	-0.436	-0.432	-0.428	-0.421	-0.416	-0.410	-0.404	-0.395	-0.388	-0.380	-0.371	-0.361	-0.352	-0.342	-0.334	-0.324	-0.314	-0.304	-0.295	-0.285	-0.276	-0.268	-0.259	-0.250	-0.242	-0.235	-0.229	-0.221	-0.215	-0.210	-0.205	-0.200	-0.196	-0.192	-0.191	-0.188	-0.186	-0.186	-0.186	-0.186	-0.188	-0.190	-0.191	-0.195	-0.198	-0.202	-0.208	-0.212	-0.219	-0.224	-0.231	-0.238	-0.242	-0.250	-0.258	-0.265	-0.272	-0.280	-0.288	-0.295	-0.301	-0.309	-0.316	-0.322	-0.329	-0.334	-0.339	-0.345	-0.348	-0.351	-0.355	-0.358	-0.358	-0.359	-0.359	-0.358	-0.355	-0.351	-0.348	-0.344	-0.338	-0.331	-0.322	-0.314	-0.304	-0.292	-0.281	-0.269	-0.255	-0.240	-0.225	-0.209	-0.191	-0.174	-0.156	-0.138	-0.118	-0.099	-0.078	-0.058	-0.035	-0.015	0.009	0.029	0.051	0.072	0.094	0.115	0.136	0.156	0.176	0.195	0.215	0.232	0.251	0.268	0.284	0.299	0.312	0.325	0.339	0.349	0.360	0.368	0.376	0.382	0.388	0.392	0.395	0.398	0.398	0.398	0.396	0.394	0.390	0.385	0.380	0.374	0.365	0.358	0.348	0.338	0.328	0.316	0.304	0.292	0.279	0.266	0.252	0.239	0.225	0.211	0.198	0.182	0.169	0.155	0.141	0.128	0.114	0.101	0.088	0.075	0.064	0.051	0.041	0.031	0.020	0.011	0.002	-0.006	-0.012	-0.019	-0.026	-0.031	-0.036	-0.040	-0.044	-0.045	-0.048	-0.050	-0.050	-0.050	-0.050	-0.049	-0.046	-0.044	-0.041	-0.036	-0.032	-0.029	-0.024	-0.018	-0.012	-0.005	0.001	0.009	0.016	0.025	0.034	0.042	0.051	0.061	0.070	0.079	0.089	0.100	0.110	0.121	0.130	0.141	0.152	0.164	0.175	0.186	0.198	0.209	0.220	0.231	0.242	0.254	0.266	0.276	0.288	0.300	0.310	0.321	0.331	0.344	0.354	0.365	0.375	0.385	0.395	0.405	0.415	0.424	0.434	0.442	0.451	0.461	0.470	0.476	0.485	0.494	0.500	0.506	0.514	0.520	0.526	0.532	0.538	0.544	0.549	0.554	0.558	0.562	0.566	0.570	0.574	0.576	0.579	0.581	0.584	0.586	0.586	0.589	0.589	0.590	0.591	0.591	0.592	0.592	0.594	0.594	0.594	0.594	0.595	0.595	0.596	0.596	0.598	0.598	0.600	0.601	0.602	0.605	0.606	0.610	0.612	0.615	0.619	0.622	0.626	0.631	0.636	0.642	0.646	0.654	0.661	0.668	0.675	0.684	0.691	0.701	0.710	0.720	0.729	0.740	0.750	0.760	0.771	0.782	0.794	0.805	0.816	0.829	0.840	0.850	0.862	0.872	0.882	0.892	0.904	0.914	0.924	0.932	0.941	0.949	0.958	0.965	0.970	0.976	0.981	0.986	0.990	0.992	0.995	0.998	0.999	0.998	0.998	0.996	0.995	0.991	0.988	0.984	0.979	0.974	0.968	0.960	0.952	0.946	0.938	0.929	0.919	0.910	0.899	0.889	0.879	0.869	0.858	0.846	0.835	0.825	0.814	0.804	0.794	0.784	0.774	0.764	0.754	0.746	0.736	0.729	0.722	0.715	0.708	0.701	0.695	0.691	0.686	0.682	0.678	0.676	0.674	0.671	0.670	0.670	0.670	0.670	0.670	0.671	0.674	0.674	0.676	0.680	0.682	0.686	0.690	0.694	0.698	0.701	0.706	0.710	0.716	0.720	0.725	0.730	0.735	0.739	0.744	0.749	0.752	0.756	0.761	0.765	0.769	0.772	0.776	0.779	0.782	0.785	0.786	0.788	0.789	0.790	0.791	0.791	0.791	0.791	0.789	0.789	0.786	0.784	0.782	0.779	0.774	0.770	0.766	0.760	0.754	0.748	0.741	0.734	0.725	0.716	0.708	0.698	0.688	0.675	0.665	0.652	0.640	0.625	0.612	0.598	0.582	0.568	0.550	0.535	0.518	0.500	0.482	0.464	0.446	0.426	0.408	0.388	0.369	0.349	0.329	0.309	0.290	0.270	0.250	0.230	0.210	0.191	0.171	0.154	0.134	0.116	0.099	0.081	0.064	0.049	0.034	0.019	0.005	-0.008	-0.020	-0.031	-0.041	-0.051	-0.059	-0.065	-0.072	-0.078	-0.081	-0.085	-0.086	-0.086	-0.086	-0.084	-0.081	-0.078	-0.072	-0.066	-0.059	-0.051	-0.042	-0.032	-0.021	-0.010	0.002	0.015	0.029	0.044	0.059	0.074	0.091	0.108	0.124	0.140	0.158	0.175	0.190	0.208	0.225	0.240	0.256	0.271	0.288	0.302	0.316	0.330	0.342	0.354	0.365	0.375	0.384	0.392	0.399	0.405	0.410	0.414	0.416	0.416	0.418	0.416	0.414	0.411	0.406	0.400	0.394	0.386	0.376	0.368	0.356	0.345	0.331	0.319	0.304	0.289	0.274	0.256	0.239	0.222	0.205	0.186	0.168	0.149	0.131	0.112	0.094	0.075	0.058	0.040	0.021	0.004	-0.012	-0.029	-0.044	-0.058	-0.072	-0.085	-0.098	-0.109	-0.119	-0.129	-0.138	-0.144	-0.151	-0.155	-0.159	-0.161	-0.162	-0.162	-0.161	-0.159	-0.156	-0.151	-0.144	-0.136	-0.128	-0.118	-0.108	-0.095	-0.082	-0.069	-0.052	-0.036	-0.019	-0.001	0.019	0.038	0.059	0.080	0.101	0.125	0.148	0.172	0.196	0.221	0.246	0.270	0.295	0.320	0.346	0.371	0.396	0.422	0.446	0.471	0.495	0.519	0.541	0.564	0.585	0.606	0.626	0.646	0.664	0.681	0.699	0.715	0.729	0.741	0.755	0.765	0.775	0.784	0.791	0.796	0.801	0.805	0.808	0.808	0.808	0.805	0.802	0.798	0.791	0.785	0.776	0.768	0.756	0.745	0.732	0.719	0.704	0.688	0.672	0.655	0.636	0.618	0.599	0.579	0.559	0.539	0.518	0.496	0.475	0.454	0.432	0.411	0.390	0.370	0.348	0.328	0.309	0.289	0.270	0.252	0.235	0.218	0.201	0.186	0.172	0.160	0.146	0.136	0.125	0.116	0.108	0.100	0.094	0.090	0.086	0.084	0.082	0.082	0.084	0.086	0.089	0.092	0.098	0.105	0.112	0.120	0.129	0.138	0.149	0.159	0.170	0.182	0.196	0.209	0.222	0.238	0.251	0.266	0.282	0.296	0.311	0.326	0.342	0.358	0.372	0.388	0.402	0.416	0.430	0.444	0.458	0.470	0.482	0.495	0.506	0.518	0.528	0.538	0.548	0.555	0.562	0.570	0.578	0.582	0.589	0.594	0.598	0.602	0.605	0.608	0.609	0.612	0.612	0.612	0.612	0.612	0.612	0.610	0.609	0.608	0.606	0.604	0.601	0.598	0.595	0.591	0.589	0.586	0.582	0.579	0.576	0.572	0.569	0.565	0.562	0.560	0.556	0.555	0.551	0.549	0.546	0.544	0.542	0.540	0.540	0.539	0.538	0.536	0.535	0.535	0.536	0.536	0.536	0.538	0.539	0.541	0.541	0.544	0.546	0.550	0.552	0.556	0.559	0.562	0.566	0.571	0.576	0.580	0.586	0.591	0.598	0.604	0.609	0.615	0.621	0.629	0.636	0.642	0.651	0.658	0.666	0.674	0.681	0.690	0.698	0.706	0.714	0.724	0.731	0.740	0.748	0.758	0.765	0.774	0.781	0.790	0.798	0.805	0.814	0.820	0.828	0.834	0.840	0.845	0.851	0.858	0.861	0.868	0.871	0.875	0.880	0.881	0.885	0.888	0.890	0.891	0.891	0.892	0.892	0.892	0.891	0.891	0.889	0.888	0.885	0.884	0.880	0.876	0.875	0.871	0.868	0.862	0.860	0.856	0.852	0.848	0.844	0.841	0.838	0.835	0.830	0.828	0.826	0.824	0.822	0.821	0.821	0.821	0.822	0.824	0.825	0.828	0.831	0.836	0.841	0.846	0.852	0.860	0.870	0.878	0.888	0.899	0.911	0.924	0.938	0.952	0.968	0.984	1.001	1.020	1.039	1.059	1.080	1.102	1.124	1.148	1.172	1.196	1.222	1.250	1.278	1.305	1.334	1.364	1.392	1.424	1.455	1.488	1.519	1.551	1.584	1.618	1.651	1.685	1.720	1.755	1.790	1.825	1.861	1.896	1.932	1.968	2.004	2.040	2.075	2.112	2.148	2.185	2.220	2.258	2.292	2.328	2.364	2.399	2.435	2.469	2.502	2.538	2.571	2.606	2.639	2.671	2.704	2.735	2.766	2.798	2.828	2.858	2.888	2.915	2.944	2.971	2.998	3.024	3.048	3.072	3.096	3.119	3.141	3.162	3.182	3.202	3.221	3.239	3.255	3.271	3.286	3.300	3.312	3.324	3.335	3.345	3.354	3.361	3.369	3.375	3.379	3.384	3.386	3.389	3.389	3.389	3.388	3.386	3.382	3.379	3.374	3.368	3.360	3.354	3.344	3.334	3.324	3.312	3.300	3.286	3.271	3.258	3.241	3.225	3.209	3.190	3.170	3.151	3.129	3.108	3.085	3.061	3.038	3.012	2.988	2.960	2.934	2.905	2.875	2.845	2.814	2.782	2.750	2.716	2.681	2.645	2.610	2.571	2.532	2.492	2.454	2.411	2.369	2.325	2.280	2.234	2.188	2.140	2.091	2.040	1.989	1.936	1.884	1.829	1.772	1.716	1.658	1.599	1.539	1.478	1.415	1.352	1.289	1.224	1.158	1.090	1.024	0.955	0.884	0.815	0.744	0.672	0.600	0.528	0.454	0.381	0.306	0.232	0.158	0.081	0.006	-0.070	-0.146	-0.222	-0.299	-0.375	-0.451	-0.526	-0.602	-0.679	-0.755	-0.830	-0.905	-0.980	-1.055	-1.128	-1.201	-1.274	-1.348	-1.420	-1.491	-1.561	-1.632	-1.702	-1.772	-1.841	-1.909	-1.975	-2.042	-2.109	-2.176	-2.241	-2.306	-2.369	-2.432	-2.495	-2.558	-2.620	-2.681	-2.742	-2.804	-2.862	-2.924	-2.982	-3.041	-3.100	-3.158	-3.216	-3.272	-3.331	-3.389	-3.445	-3.502	-3.560	-3.616	-3.674	-3.731	-3.789	-3.846	-3.902	-3.960	-4.018	-4.075	-4.132	-4.190	-4.249	-4.308	-4.365	-4.424	-4.482	-4.542	-4.601	-4.661	-4.721	-4.782	-4.842	-4.902	-4.964	-5.024	-5.085	-5.148	-5.209	-5.270	-5.332	-5.395	-5.456	-5.519	-5.580	-5.642	-5.704	-5.765	-5.829	-5.890	-5.951	-6.012	-6.074	-6.134	-6.195	-6.255	-6.315	-6.375	-6.432	-6.492	-6.550	-6.608	-6.665	-6.721	-6.778	-6.832	-6.888	-6.940	-6.994	-7.048	-7.098	-7.150	-7.199	-7.249	-7.298	-7.345	-7.392	-7.438	-7.482	-7.526	-7.570	-7.612	-7.652	-7.694	-7.732	-7.771	-7.810	-7.845	-7.881	-7.915	-7.949	-7.981	-8.014	-8.044	-8.074	-8.102	-8.130	-8.156	-8.182	-8.206	-8.230	-8.254	-8.274	-8.295	-8.314	-8.334	-8.351	-8.368	-8.384	-8.399	-8.411	-8.424	-8.438	-8.448	-8.458	-8.466	-8.475	-8.481	-8.488	-8.492	-8.498	-8.501	-8.504	-8.505	-8.506	-8.505	-8.504	-8.502	-8.499	-8.495	-8.489	-8.485	-8.478	-8.470	-8.460	-8.451	-8.441	-8.430	-8.419	-8.404	-8.391	-8.376	-8.360	-8.342	-8.326	-8.306	-8.286	-8.266	-8.245	-8.221	-8.198	-8.172	-8.146	-8.120	-8.091	-8.062	-8.033	-8.000	-7.969	-7.935	-7.899	-7.864	-7.825	-7.786	-7.746	-7.705	-7.664	-7.619	-7.575	-7.529	-7.481	-7.432	-7.382	-7.332	-7.279	-7.226	-7.170	-7.114	-7.056	-6.999	-6.939	-6.878	-6.815	-6.752	-6.689	-6.622	-6.558	-6.490	-6.421	-6.354	-6.284	-6.212	-6.142	-6.070	-5.999	-5.925	-5.852	-5.778	-5.704	-5.630	-5.555	-5.479	-5.405	-5.330	-5.255	-5.180	-5.105	-5.030	-4.956	-4.881	-4.809	-4.735	-4.662	-4.591	-4.519	-4.449	-4.379	-4.309	-4.240	-4.172	-4.105	-4.039	-3.974	-3.910	-3.845	-3.782	-3.722	-3.661	-3.601	-3.542	-3.486	-3.428	-3.374	-3.318	-3.264	-3.210	-3.158	-3.106	-3.056	-3.005	-2.955	-2.906	-2.859	-2.812	-2.766	-2.720	-2.674	-2.629	-2.585	-2.541	-2.496	-2.452	-2.410	-2.368	-2.325	-2.282	-2.240	-2.198	-2.156	-2.114	-2.071	-2.030	-1.989	-1.948	-1.905	-1.864	-1.822	-1.780	-1.739	-1.696	-1.655	-1.612	-1.571	-1.530	-1.488	-1.446	-1.405	-1.361	-1.320	-1.279	-1.236	-1.195	-1.154	-1.111	-1.070	-1.028	-0.988	-0.945	-0.904	-0.864	-0.822	-0.782	-0.741	-0.701	-0.661	-0.621	-0.582	-0.544	-0.504	-0.466	-0.428	-0.390	-0.352	-0.316	-0.280	-0.244	-0.208	-0.172	-0.138	-0.102	-0.069	-0.035	-0.001	0.031	0.064	0.095	0.126	0.158	0.188	0.218	0.246	0.275	0.304	0.331	0.359	0.384	0.410	0.435	0.459	0.482	0.505	0.526	0.549	0.569	0.589	0.608	0.626	0.644	0.660	0.676	0.691	0.706	0.721	0.732	0.745	0.756	0.766	0.776	0.784	0.792	0.800	0.808	0.812	0.818	0.822	0.826	0.829	0.832	0.832	0.835	0.836	0.836	0.836	0.836	0.835	0.835	0.834	0.832	0.830	0.829	0.828	0.826	0.824	0.822	0.821	0.819	0.818	0.816	0.815	0.815	0.814	0.814	0.815	0.815	0.816	0.818	0.819	0.821	0.825	0.829	0.832	0.836	0.841	0.848	0.854	0.860	0.866	0.874	0.882	0.890	0.898	0.906	0.916	0.926	0.936	0.945	0.956	0.966	0.976	0.988	0.999	1.010	1.020	1.030	1.040	1.050	1.061	1.071	1.080	1.090	1.099	1.105	1.114	1.121	1.128	1.134	1.139	1.145	1.149	1.151	1.155	1.156	1.158	1.158	1.158	1.156	1.154	1.151	1.148	1.144	1.139	1.132	1.126	1.119	1.111	1.101	1.092	1.082	1.072	1.061	1.048	1.035	1.022	1.010	0.996	0.981	0.968	0.951	0.938	0.921	0.905	0.891	0.875	0.859	0.842	0.828	0.812	0.798	0.782	0.768	0.752	0.739	0.725	0.712	0.700	0.689	0.676	0.665	0.655	0.645	0.636	0.628	0.620	0.612	0.605	0.600	0.594	0.589	0.586	0.582	0.580	0.578	0.576	0.576	0.576	0.578	0.578	0.581	0.582	0.586	0.590	0.592	0.598	0.602	0.606	0.611	0.618	0.621	0.628	0.632	0.639	0.644	0.651	0.656	0.661	0.666	0.671	0.676	0.680	0.685	0.689	0.692	0.695	0.696	0.699	0.700	0.699	0.700	0.699	0.696	0.694	0.690	0.686	0.681	0.675	0.669	0.661	0.652	0.644	0.634	0.622	0.610	0.599	0.584	0.570	0.555	0.539	0.522	0.504	0.485	0.466	0.448	0.428	0.406	0.385	0.362	0.340	0.319	0.295	0.272	0.249	0.225	0.201	0.178	0.152	0.130	0.105	0.081	0.059	0.035	0.011	-0.011	-0.034	-0.055	-0.076	-0.098	-0.118	-0.138	-0.156	-0.174	-0.191	-0.206	-0.224	-0.238	-0.251	-0.264	-0.275	-0.286	-0.296	-0.304	-0.311	-0.319	-0.324	-0.328	-0.331	-0.332	-0.334	-0.334	-0.332	-0.331	-0.326	-0.322	-0.318	-0.311	-0.304	-0.296	-0.286	-0.276	-0.266	-0.255	-0.242	-0.230	-0.218	-0.204	-0.190	-0.175	-0.159	-0.144	-0.129	-0.112	-0.096	-0.080	-0.064	-0.048	-0.031	-0.015	0.001	0.018	0.032	0.049	0.065	0.079	0.094	0.109	0.122	0.136	0.148	0.160	0.171	0.182	0.192	0.202	0.212	0.220	0.228	0.235	0.241	0.248	0.252	0.258	0.261	0.264	0.265	0.268	0.269	0.269	0.268	0.268	0.265	0.262	0.261	0.258	0.254	0.249	0.245	0.240	0.234	0.229	0.222	0.216	0.209	0.202	0.195	0.189	0.181	0.174	0.165	0.159	0.150	0.142	0.136	0.129	0.121	0.115	0.108	0.102	0.096	0.090	0.085	0.080	0.075	0.071	0.068	0.064	0.061	0.060	0.059	0.058	0.056	0.056	0.058	0.059	0.060	0.062	0.065	0.069	0.072	0.078	0.082	0.088	0.094	0.101	0.109	0.116	0.124	0.132	0.140	0.150	0.160	0.170	0.179	0.189	0.199	0.209	0.219	0.230	0.240	0.250	0.260	0.270	0.280	0.290	0.299	0.308	0.316	0.325	0.334	0.340	0.348	0.355	0.360	0.366	0.371	0.376	0.379	0.382	0.386	0.386	0.389	0.389	0.390	0.390	0.389	0.386	0.385	0.381	0.378	0.374	0.370	0.364	0.359	0.351	0.346	0.339	0.331	0.324	0.315	0.306	0.298	0.289	0.279	0.270	0.260	0.251	0.241	0.231	0.221	0.212	0.202	0.194	0.184	0.175	0.166	0.156	0.149	0.141	0.132	0.126	0.119	0.111	0.105	0.099	0.094	0.090	0.085	0.080	0.076	0.074	0.071	0.070	0.069	0.068	0.068	0.068	0.068	0.069	0.070	0.074	0.075	0.079	0.082	0.088	0.092	0.098	0.104	0.109	0.116	0.124	0.131	0.140	0.148	0.158	0.166	0.176	0.188	0.196	0.208	0.220	0.231	0.244	0.256	0.269	0.280	0.294	0.308	0.320	0.334	0.346	0.360	0.374	0.388	0.402	0.415	0.429	0.441	0.455	0.470	0.482	0.495	0.509	0.521	0.532	0.545	0.558	0.569	0.580	0.590	0.600	0.609	0.620	0.629	0.635	0.644	0.650	0.656	0.661	0.668	0.671	0.675	0.679	0.680	0.682	0.684	0.684	0.685	0.684	0.682	0.681	0.678	0.675	0.671	0.668	0.662	0.659	0.652	0.649	0.642	0.635	0.630	0.624	0.616	0.610	0.602	0.596	0.590	0.582	0.575	0.569	0.562	0.556	0.550	0.544	0.539	0.532	0.529	0.524	0.520	0.515	0.512	0.509	0.506	0.505	0.504	0.502	0.501	0.502	0.501	0.502	0.504	0.506	0.509	0.511	0.515	0.518	0.521	0.526	0.530	0.535	0.540	0.545	0.551	0.558	0.562	0.568	0.575	0.581	0.588	0.594	0.600	0.608	0.614	0.620	0.628	0.634	0.640	0.646	0.652	0.659	0.664	0.671	0.676	0.681	0.686	0.692	0.696	0.701	0.706	0.711	0.715	0.719	0.722	0.726	0.730	0.734	0.738	0.740	0.744	0.746	0.748	0.751	0.752	0.754	0.758	0.759	0.760	0.761	0.762	0.764	0.765	0.765	0.766	0.768	0.768	0.768	0.769	0.769	0.769	0.770	0.770	0.770	0.769	0.769	0.769	0.770	0.769	0.769	0.769	0.768	0.768	0.766	0.768	0.768	0.766	0.768	0.768	0.769	0.768	0.769	0.770	0.771	0.772	0.774	0.776	0.778	0.781	0.782	0.786	0.788	0.791	0.795	0.799	0.802	0.806	0.811	0.816	0.820	0.826	0.831	0.836	0.841	0.848	0.855	0.860	0.866	0.872	0.878	0.885	0.891	0.896	0.902	0.909	0.914	0.920	0.925	0.930	0.936	0.940	0.945	0.949	0.952	0.956	0.960	0.962	0.965	0.966	0.968	0.969	0.970	0.970	0.970	0.969	0.969	0.966	0.965	0.961	0.960	0.956	0.954	0.949	0.946	0.941	0.936	0.931	0.926	0.922	0.918	0.912	0.908	0.902	0.898	0.892	0.888	0.881	0.878	0.874	0.869	0.866	0.864	0.860	0.858	0.855	0.854	0.852	0.852	0.854	0.854	0.855	0.858	0.861	0.865	0.868	0.874	0.879	0.885	0.892	0.900	0.908	0.918	0.928	0.938	0.949	0.961	0.975	0.988	1.001	1.016	1.031	1.048	1.064	1.080	1.098	1.115	1.134	1.151	1.170	1.191	1.210	1.230	1.249	1.269	1.290	1.310	1.330	1.351	1.371	1.392	1.411	1.431	1.451	1.470	1.490	1.508	1.526	1.542	1.560	1.576	1.592	1.608	1.622	1.636	1.649	1.660	1.671	1.681	1.690	1.699	1.705	1.711	1.716	1.720	1.722	1.724	1.725	1.724	1.722	1.719	1.714	1.709	1.702	1.695	1.686	1.676	1.666	1.655	1.641	1.626	1.612	1.598	1.581	1.562	1.545	1.526	1.506	1.486	1.465	1.445	1.422	1.401	1.379	1.356	1.334	1.310	1.288	1.265	1.242	1.219	1.196	1.174	1.152	1.131	1.110	1.089	1.068	1.049	1.029	1.010	0.992	0.975	0.959	0.942	0.929	0.914	0.900	0.889	0.876	0.866	0.855	0.846	0.839	0.831	0.824	0.819	0.814	0.809	0.805	0.802	0.802	0.800	0.800	0.801	0.801	0.804	0.805	0.808	0.810	0.815	0.819	0.824	0.828	0.834	0.839	0.844	0.850	0.856	0.862	0.869	0.875	0.881	0.888	0.894	0.900	0.906	0.911	0.918	0.922	0.928	0.932	0.938	0.941	0.946	0.949	0.952	0.954	0.958	0.959	0.960	0.961	0.961	0.961	0.960	0.960	0.958	0.955	0.952	0.949	0.945	0.940	0.936	0.930	0.924	0.918	0.911	0.904	0.895	0.886	0.878	0.868	0.858	0.848	0.836	0.825	0.812	0.801	0.788	0.775	0.761	0.748	0.734	0.720	0.706	0.691	0.676	0.661	0.646	0.631	0.616	0.600	0.586	0.570	0.555	0.539	0.524	0.509	0.494	0.479	0.465	0.450	0.436	0.421	0.409	0.395	0.382	0.370	0.359	0.349	0.338	0.328	0.319	0.309	0.301	0.294	0.286	0.281	0.276	0.271	0.268	0.264	0.261	0.260	0.259	0.259	0.259	0.260	0.262	0.265	0.269	0.272	0.278	0.282	0.289	0.296	0.302	0.311	0.320	0.329	0.338	0.346	0.356	0.368	0.376	0.388	0.398	0.408	0.419	0.429	0.439	0.449	0.459	0.468	0.478	0.486	0.495	0.502	0.510	0.516	0.524	0.529	0.534	0.538	0.540	0.544	0.546	0.548	0.546	0.546	0.545	0.542	0.540	0.536	0.532	0.528	0.522	0.515	0.507	0.500	0.492	0.484	0.475	0.466	0.456	0.445	0.435	0.426	0.415	0.405	0.394	0.384	0.372	0.362	0.352	0.342	0.335	0.325	0.316	0.309	0.301	0.296	0.289	0.284	0.280	0.276	0.272	0.271	0.269	0.269	0.269	0.270	0.272	0.275	0.279	0.282	0.289	0.295	0.302	0.311	0.319	0.328	0.339	0.348	0.359	0.370	0.382	0.395	0.408	0.421	0.435	0.449	0.462	0.478	0.491	0.507	0.522	0.536	0.551	0.566	0.581	0.596	0.611	0.625	0.640	0.655	0.669	0.681	0.696	0.709	0.722	0.735	0.749	0.760	0.772	0.785	0.796	0.808	0.818	0.830	0.840	0.850	0.861	0.871	0.881	0.890	0.899	0.909	0.919	0.928	0.936	0.946	0.955	0.962	0.972	0.980	0.989	0.998	1.005	1.014	1.021	1.029	1.038	1.045	1.052	1.061	1.069	1.076	1.084	1.092	1.099	1.106	1.114	1.120	1.128	1.135	1.141	1.150	1.156	1.162	1.170	1.176	1.182	1.189	1.196	1.201	1.208	1.214	1.220	1.225	1.231	1.238	1.244	1.249	1.254	1.260	1.265	1.271	1.276	1.282	1.288	1.294	1.299	1.305	1.311	1.316	1.322	1.329	1.334	1.340	1.348	1.352	1.360	1.365	1.372	1.379	1.385	1.392	1.399	1.405	1.412	1.419	1.425	1.431	1.438	1.444	1.451	1.456	1.462	1.469	1.474	1.479	1.484	1.489	1.494	1.498	1.500	1.502	1.506	1.508	1.509	1.510	1.511	1.511	1.510	1.509	1.508	1.505	1.501	1.498	1.494	1.489	1.482	1.478	1.470	1.462	1.454	1.445	1.436	1.426	1.416	1.406	1.394	1.382	1.369	1.358	1.344	1.330	1.316	1.301	1.286	1.271	1.256	1.240	1.224	1.209	1.192	1.176	1.160	1.144	1.128	1.111	1.094	1.079	1.061	1.045	1.029	1.014	0.998	0.982	0.968	0.952	0.938	0.922	0.909	0.895	0.881	0.869	0.856	0.844	0.832	0.821	0.810	0.800	0.790	0.781	0.771	0.764	0.756	0.749	0.742	0.735	0.730	0.725	0.720	0.716	0.712	0.710	0.708	0.706	0.705	0.704	0.702	0.704	0.705	0.706	0.708	0.711	0.714	0.718	0.722	0.726	0.731	0.736	0.742	0.749	0.755	0.762	0.768	0.776	0.784	0.791	0.800	0.808	0.816	0.824	0.832	0.841	0.849	0.858	0.866	0.875	0.882	0.891	0.899	0.906	0.914	0.920	0.928	0.934	0.941	0.946	0.951	0.956	0.962	0.966	0.970	0.974	0.976	0.980	0.981	0.984	0.985	0.986	0.988	0.988	0.988	0.988	0.986	0.986	0.984	0.984	0.981	0.980	0.976	0.975	0.972	0.970	0.968	0.964	0.961	0.958	0.955	0.951	0.949	0.946	0.942	0.940	0.938	0.935	0.932	0.930	0.929	0.926	0.924	0.924	0.922	0.921	0.920	0.920	0.920	0.920	0.920	0.920	0.921	0.921	0.924	0.925	0.926	0.929	0.930	0.932	0.935	0.938	0.940	0.942	0.946	0.949	0.951	0.955	0.958	0.960	0.962	0.966	0.969	0.971	0.974	0.976	0.979	0.981	0.984	0.985	0.986	0.986	0.988	0.988	0.988	0.989	0.989	0.986	0.986	0.985	0.982	0.981	0.978	0.975	0.972	0.969	0.964	0.960	0.955	0.950	0.944	0.938	0.931	0.924	0.918	0.910	0.902	0.892	0.885	0.875	0.866	0.855	0.846	0.835	0.824	0.814	0.802	0.791	0.780	0.770	0.758	0.746	0.735	0.724	0.712	0.701	0.690	0.679	0.668	0.656	0.646	0.636	0.625	0.616	0.606	0.598	0.589	0.580	0.572	0.565	0.558	0.551	0.545	0.539	0.534	0.529	0.524	0.521	0.518	0.515	0.514	0.511	0.510	0.509	0.509	0.509	0.509	0.510	0.511	0.514	0.516	0.519	0.522	0.526	0.530	0.535	0.540	0.544	0.550	0.555	0.561	0.569	0.575	0.581	0.589	0.595	0.602	0.610	0.618	0.625	0.634	0.641	0.649	0.656	0.665	0.674	0.680	0.689	0.695	0.704	0.711	0.718	0.725	0.732	0.739	0.746	0.751	0.759	0.762	0.769	0.772	0.778	0.782	0.785	0.789	0.791	0.792	0.795	0.795	0.795	0.795	0.795	0.792	0.790	0.788	0.784	0.779	0.772	0.766	0.759	0.751	0.742	0.731	0.721	0.710	0.696	0.684	0.670	0.654	0.638	0.621	0.604	0.584	0.565	0.545	0.522	0.502	0.479	0.456	0.432	0.409	0.384	0.358	0.332	0.306	0.280	0.254	0.226	0.199	0.171	0.145	0.119	0.092	0.065	0.039	0.014	-0.012	-0.038	-0.064	-0.088	-0.111	-0.134	-0.156	-0.178	-0.199	-0.219	-0.238	-0.255	-0.272	-0.288	-0.304	-0.318	-0.331	-0.342	-0.354	-0.362	-0.371	-0.380	-0.385	-0.391	-0.396	-0.399	-0.401	-0.402	-0.402	-0.401	-0.400	-0.396	-0.394	-0.390	-0.384	-0.379	-0.372	-0.365	-0.359	-0.350	-0.341	-0.332	-0.322	-0.314	-0.305	-0.295	-0.285	-0.275	-0.265	-0.256	-0.245	-0.236	-0.228	-0.219	-0.210	-0.201	-0.194	-0.186	-0.179	-0.172	-0.166	-0.161	-0.155	-0.151	-0.146	-0.144	-0.141	-0.138	-0.136	-0.135	-0.135	-0.134	-0.134	-0.135	-0.136	-0.138	-0.140	-0.141	-0.144	-0.146	-0.150	-0.152	-0.155	-0.160	-0.162	-0.166	-0.170	-0.174	-0.176	-0.180	-0.182	-0.184	-0.186	-0.189	-0.190	-0.190	-0.191	-0.190	-0.189	-0.186	-0.184	-0.181	-0.179	-0.174	-0.168	-0.161	-0.155	-0.145	-0.138	-0.128	-0.116	-0.105	-0.092	-0.080	-0.065	-0.050	-0.034	-0.018	0.000	0.018	0.036	0.055	0.075	0.096	0.116	0.138	0.159	0.181	0.204	0.225	0.249	0.271	0.294	0.315	0.339	0.361	0.382	0.404	0.425	0.445	0.465	0.484	0.504	0.520	0.538	0.554	0.569	0.584	0.598	0.609	0.620	0.630	0.639	0.646	0.654	0.659	0.662	0.666	0.669	0.669	0.669	0.668	0.664	0.661	0.656	0.651	0.645	0.636	0.628	0.619	0.608	0.598	0.586	0.574	0.561	0.549	0.535	0.521	0.507	0.494	0.479	0.465	0.449	0.435	0.420	0.406	0.392	0.378	0.364	0.350	0.338	0.325	0.312	0.301	0.291	0.281	0.271	0.262	0.254	0.248	0.240	0.234	0.229	0.224	0.220	0.216	0.214	0.214	0.211	0.211	0.211	0.212	0.215	0.218	0.221	0.224	0.228	0.232	0.238	0.245	0.250	0.256	0.264	0.271	0.278	0.286	0.295	0.304	0.311	0.320	0.329	0.338	0.346	0.355	0.364	0.374	0.382	0.391	0.400	0.409	0.418	0.426	0.435	0.444	0.451	0.460	0.469	0.475	0.482	0.490	0.498	0.505	0.511	0.518	0.524	0.530	0.536	0.541	0.548	0.554	0.558	0.564	0.569	0.572	0.578	0.582	0.586	0.590	0.594	0.599	0.601	0.605	0.609	0.611	0.614	0.616	0.620	0.622	0.625	0.626	0.629	0.631	0.632	0.635	0.636	0.638	0.639	0.639	0.640	0.641	0.642	0.642	0.644	0.644	0.644	0.645	0.644	0.644	0.644	0.644	0.642	0.642	0.642	0.642	0.642	0.642	0.642	0.642	0.642	0.642	0.642	0.644	0.645	0.645	0.646	0.648	0.650	0.651	0.652	0.655	0.659	0.661	0.665	0.670	0.674	0.679	0.682	0.689	0.694	0.701	0.708	0.714	0.722	0.729	0.738	0.745	0.754	0.762	0.771	0.781	0.790	0.799	0.809	0.818	0.828	0.838	0.846	0.856	0.866	0.875	0.884	0.891	0.901	0.909	0.916	0.924	0.930	0.938	0.944	0.949	0.955	0.959	0.962	0.966	0.969	0.972	0.974	0.975	0.976	0.976	0.975	0.974	0.972	0.971	0.968	0.965	0.961	0.958	0.954	0.949	0.942	0.939	0.932	0.926	0.920	0.914	0.908	0.900	0.894	0.888	0.881	0.875	0.869	0.864	0.858	0.852	0.848	0.842	0.839	0.835	0.830	0.828	0.826	0.822	0.821	0.820	0.819	0.819	0.819	0.819	0.820	0.821	0.824	0.825	0.828	0.831	0.834	0.838	0.841	0.845	0.849	0.854	0.859	0.864	0.868	0.872	0.878	0.882	0.886	0.891	0.896	0.900	0.904	0.908	0.911	0.915	0.918	0.920	0.922	0.924	0.926	0.928	0.928	0.928	0.926	0.926	0.924	0.922	0.920	0.918	0.912	0.910	0.905	0.900	0.894	0.886	0.880	0.872	0.865	0.856	0.848	0.839	0.828	0.818	0.808	0.795	0.782	0.770	0.758	0.744	0.731	0.716	0.702	0.688	0.671	0.655	0.640	0.622	0.605	0.589	0.571	0.554	0.535	0.516	0.498	0.479	0.459	0.440	0.420	0.400	0.380	0.360	0.340	0.320	0.299	0.279	0.259	0.239	0.219	0.199	0.179	0.159	0.140	0.120	0.101	0.081	0.064	0.046	0.029	0.011	-0.005	-0.021	-0.035	-0.051	-0.064	-0.078	-0.090	-0.101	-0.112	-0.122	-0.131	-0.140	-0.146	-0.151	-0.156	-0.160	-0.162	-0.165	-0.165	-0.165	-0.164	-0.161	-0.156	-0.151	-0.145	-0.138	-0.131	-0.121	-0.111	-0.100	-0.089	-0.075	-0.061	-0.048	-0.032	-0.016	0.000	0.018	0.034	0.052	0.070	0.089	0.106	0.126	0.144	0.162	0.181	0.199	0.216	0.234	0.251	0.268	0.282	0.299	0.312	0.326	0.338	0.350	0.359	0.370	0.378	0.384	0.390	0.394	0.396	0.399	0.400	0.399	0.395	0.392	0.388	0.381	0.374	0.365	0.355	0.344	0.331	0.318	0.302	0.286	0.270	100.000	5.000	2.000	1.000	3.000	0.000	0.000	0.000	0.000	0.000	0.000	0.000	0.000	0.000	0.000	0.000	0.000	0.000	0.594	0.571	0.550	0.530	0.511	0.491	0.472	0.456	0.438	0.422	0.406	0.390	0.376	0.362	0.350	0.336	0.325	0.314	0.304	0.294	0.285	0.276	0.269	0.261	0.254	0.249	0.241	0.236	0.231	0.226	0.221	0.218	0.214	0.209	0.206	0.202	0.199	0.196	0.194	0.190	0.186	0.184	0.180	0.176	0.171	0.168	0.164	0.158	0.154	0.148	0.142	0.135	0.129	0.121	0.112	0.104	0.095	0.086	0.076	0.065	0.055	0.041	0.030	0.015	0.002	-0.014	-0.028	-0.044	-0.061	-0.078	-0.096	-0.115	-0.132	-0.152	-0.174	-0.192	-0.214	-0.236	-0.256	-0.279	-0.301	-0.324	-0.348	-0.370	-0.394	-0.416	-0.440	-0.464	-0.488	-0.511	-0.535	-0.558	-0.580	-0.602	-0.626	-0.648	-0.669	-0.690	-0.710	-0.730	-0.749	-0.768	-0.786	-0.804	-0.820	-0.835	-0.850	-0.864	-0.878	-0.889	-0.900	-0.910	-0.919	-0.928	-0.935	-0.940	-0.945	-0.949	-0.952	-0.954	-0.955	-0.954	-0.954	-0.950	-0.948	-0.944	-0.938	-0.931	-0.925	-0.916	-0.906	-0.896	-0.885	-0.874	-0.860	-0.848	-0.834	-0.819	-0.804	-0.788	-0.772	-0.755	-0.738	-0.719	-0.700	-0.681	-0.661	-0.642	-0.621	-0.601	-0.581	-0.561	-0.539	-0.518	-0.496	-0.476	-0.454	-0.432	-0.411	-0.390	-0.369	-0.348	-0.328	-0.306	-0.285	-0.265	-0.245	-0.226	-0.206	-0.188	-0.169	-0.151	-0.132	-0.115	-0.099	-0.081	-0.065	-0.049	-0.034	-0.019	-0.002	0.011	0.025	0.038	0.051	0.064	0.076	0.086	0.098	0.109	0.120	0.130	0.139	0.149	0.158	0.168	0.176	0.185	0.194	0.201	0.211	0.219	0.226	0.235	0.244	0.252	0.261	0.270	0.279	0.289	0.299	0.309	0.319	0.329	0.341	0.352	0.364	0.376	0.390	0.402	0.418	0.431	0.446	0.461	0.478	0.494	0.510	0.526	0.545	0.562	0.581	0.600	0.620	0.639	0.659	0.679	0.700	0.720	0.741	0.762	0.782	0.804	0.824	0.845	0.865	0.886	0.906	0.926	0.946	0.966	0.986	1.004	1.022	1.040	1.056	1.074	1.089	1.104	1.119	1.134	1.146	1.159	1.170	1.181	1.191	1.200	1.208	1.216	1.222	1.228	1.234	1.238	1.239	1.241	1.242	1.244	1.244	1.241	1.239	1.236	1.232	1.228	1.222	1.216	1.209	1.202	1.194	1.186	1.176	1.168	1.156	1.145	1.134	1.124	1.111	1.099	1.086	1.072	1.061	1.048	1.034	1.021	1.006	0.992	0.980	0.966	0.952	0.939	0.926	0.914	0.901	0.889	0.876	0.864	0.852	0.842	0.831	0.820	0.811	0.802	0.794	0.785	0.776	0.770	0.762	0.756	0.751	0.746	0.741	0.738	0.735	0.731	0.730	0.729	0.728	0.728	0.728	0.728	0.729	0.731	0.732	0.736	0.739	0.742	0.748	0.751	0.756	0.761	0.766	0.772	0.778	0.784	0.790	0.796	0.802	0.809	0.814	0.820	0.826	0.832	0.839	0.842	0.849	0.854	0.859	0.862	0.866	0.869	0.871	0.874	0.875	0.876	0.876	0.876	0.875	0.874	0.871	0.868	0.862	0.859	0.854	0.846	0.839	0.831	0.822	0.812	0.801	0.790	0.778	0.765	0.752	0.738	0.722	0.708	0.690	0.674	0.656	0.639	0.620	0.601	0.582	0.562	0.542	0.522	0.502	0.481	0.461	0.441	0.421	0.400	0.380	0.360	0.340	0.320	0.301	0.282	0.264	0.246	0.229	0.212	0.196	0.180	0.165	0.150	0.136	0.122	0.110	0.099	0.088	0.078	0.069	0.059	0.051	0.044	0.038	0.031	0.026	0.022	0.018	0.016	0.014	0.012	0.011	0.010	0.011	0.011	0.012	0.014	0.015	0.019	0.021	0.025	0.029	0.032	0.036	0.041	0.045	0.050	0.055	0.061	0.066	0.070	0.075	0.080	0.085	0.090	0.095	0.100	0.105	0.110	0.115	0.119	0.122	0.126	0.130	0.134	0.136	0.139	0.142	0.145	0.148	0.149	0.151	0.152	0.154	0.154	0.155	0.155	0.155	0.155	0.155	0.154	0.152	0.152	0.150	0.149	0.145	0.144	0.141	0.138	0.134	0.131	0.126	0.122	0.118	0.114	0.108	0.102	0.098	0.091	0.086	0.080	0.074	0.068	0.060	0.054	0.048	0.040	0.031	0.025	0.018	0.010	0.002	-0.004	-0.011	-0.019	-0.026	-0.034	-0.040	-0.048	-0.054	-0.060	-0.066	-0.072	-0.079	-0.085	-0.089	-0.095	-0.100	-0.105	-0.109	-0.112	-0.116	-0.119	-0.121	-0.125	-0.128	-0.128	-0.130	-0.130	-0.131	-0.131	-0.132	-0.132	-0.131	-0.130	-0.130	-0.128	-0.126	-0.124	-0.121	-0.119	-0.116	-0.115	-0.111	-0.108	-0.105	-0.102	-0.099	-0.095	-0.091	-0.090	-0.086	-0.082	-0.080	-0.078	-0.074	-0.071	-0.069	-0.066	-0.064	-0.061	-0.060	-0.058	-0.056	-0.054	-0.054	-0.052	-0.050	-0.050	-0.050	-0.048	-0.048	-0.048	-0.046	-0.046	-0.045	-0.046	-0.045	-0.045	-0.045	-0.044	-0.044	-0.042	-0.042	-0.041	-0.040	-0.039	-0.039	-0.036	-0.035	-0.031	-0.029	-0.026	-0.022	-0.018	-0.014	-0.009	-0.004	0.001	0.008	0.015	0.022	0.030	0.039	0.046	0.058	0.066	0.076	0.088	0.100	0.111	0.125	0.139	0.152	0.166	0.182	0.198	0.214	0.230	0.248	0.264	0.281	0.301	0.319	0.339	0.358	0.378	0.396	0.416	0.436	0.456	0.478	0.498	0.518	0.538	0.558	0.579	0.599	0.619	0.638	0.658	0.676	0.696	0.714	0.732	0.750	0.766	0.782	0.799	0.814	0.830	0.844	0.858	0.870	0.882	0.895	0.905	0.915	0.925	0.934	0.941	0.949	0.956	0.961	0.966	0.971	0.974	0.978	0.979	0.979	0.980	0.980	0.979	0.976	0.974	0.971	0.968	0.962	0.956	0.950	0.944	0.936	0.928	0.919	0.910	0.899	0.889	0.879	0.866	0.855	0.842	0.830	0.815	0.802	0.788	0.774	0.759	0.745	0.730	0.714	0.699	0.682	0.666	0.651	0.635	0.619	0.601	0.586	0.571	0.556	0.540	0.525	0.510	0.496	0.481	0.469	0.455	0.442	0.431	0.419	0.409	0.399	0.389	0.380	0.374	0.366	0.360	0.355	0.350	0.346	0.344	0.342	0.341	0.342	0.344	0.346	0.350	0.355	0.360	0.366	0.374	0.382	0.391	0.402	0.412	0.425	0.438	0.450	0.465	0.480	0.495	0.511	0.528	0.546	0.562	0.581	0.599	0.618	0.636	0.655	0.674	0.694	0.711	0.730	0.750	0.769	0.785	0.804	0.821	0.839	0.855	0.872	0.888	0.902	0.916	0.930	0.942	0.955	0.968	0.978	0.989	0.998	1.005	1.012	1.019	1.025	1.030	1.032	1.036	1.039	1.040	1.040	1.039	1.036	1.035	1.031	1.026	1.022	1.018	1.011	1.004	0.995	0.988	0.979	0.968	0.958	0.946	0.935	0.922	0.910	0.898	0.884	0.870	0.856	0.844	0.829	0.814	0.800	0.785	0.770	0.755	0.741	0.726	0.712	0.699	0.685	0.671	0.659	0.645	0.634	0.621	0.610	0.599	0.589	0.580	0.570	0.562	0.554	0.548	0.540	0.535	0.531	0.526	0.524	0.521	0.520	0.519	0.519	0.520	0.522	0.525	0.528	0.531	0.538	0.541	0.548	0.554	0.561	0.569	0.575	0.584	0.592	0.601	0.610	0.619	0.628	0.636	0.646	0.655	0.664	0.672	0.681	0.690	0.698	0.705	0.712	0.719	0.722	0.729	0.731	0.735	0.738	0.740	0.740	0.740	0.739	0.738	0.735	0.731	0.726	0.721	0.715	0.708	0.699	0.690	0.680	0.669	0.659	0.645	0.634	0.619	0.605	0.591	0.575	0.560	0.545	0.528	0.511	0.495	0.478	0.461	0.442	0.426	0.409	0.392	0.375	0.359	0.342	0.326	0.311	0.295	0.280	0.265	0.250	0.236	0.224	0.211	0.200	0.188	0.178	0.166	0.158	0.148	0.140	0.132	0.125	0.119	0.112	0.108	0.104	0.100	0.098	0.094	0.092	0.091	0.091	0.090	0.091	0.091	0.092	0.096	0.098	0.101	0.105	0.110	0.114	0.119	0.125	0.130	0.138	0.145	0.151	0.159	0.168	0.176	0.185	0.195	0.205	0.215	0.225	0.236	0.248	0.259	0.272	0.284	0.296	0.309	0.322	0.335	0.349	0.362	0.376	0.390	0.404	0.418	0.431	0.445	0.460	0.472	0.486	0.499	0.512	0.524	0.538	0.549	0.561	0.574	0.584	0.595	0.604	0.614	0.624	0.631	0.639	0.646	0.652	0.659	0.664	0.669	0.672	0.676	0.678	0.680	0.681	0.681	0.681	0.681	0.679	0.678	0.675	0.671	0.668	0.665	0.660	0.655	0.650	0.645	0.640	0.634	0.629	0.621	0.616	0.610	0.605	0.600	0.594	0.589	0.585	0.580	0.575	0.572	0.570	0.566	0.564	0.562	0.561	0.560	0.560	0.561	0.561	0.564	0.566	0.569	0.572	0.578	0.581	0.586	0.592	0.599	0.605	0.612	0.620	0.628	0.636	0.644	0.652	0.661	0.671	0.680	0.689	0.698	0.706	0.715	0.722	0.730	0.739	0.745	0.752	0.758	0.764	0.770	0.775	0.778	0.781	0.784	0.786	0.786	0.788	0.786	0.785	0.782	0.780	0.775	0.770	0.765	0.758	0.751	0.742	0.731	0.721	0.710	0.698	0.685	0.671	0.656	0.640	0.625	0.606	0.589	0.570	0.551	0.531	0.510	0.490	0.468	0.446	0.424	0.401	0.378	0.355	0.330	0.306	0.282	0.258	0.234	0.210	0.184	0.160	0.138	0.112	0.089	0.066	0.044	0.021	0.000	-0.022	-0.044	-0.064	-0.084	-0.102	-0.121	-0.139	-0.156	-0.172	-0.186	-0.201	-0.215	-0.228	-0.239	-0.250	-0.260	-0.269	-0.276	-0.282	-0.288	-0.292	-0.296	-0.298	-0.299	-0.300	-0.299	-0.296	-0.295	-0.290	-0.285	-0.280	-0.274	-0.266	-0.258	-0.249	-0.240	-0.231	-0.220	-0.209	-0.198	-0.186	-0.174	-0.162	-0.150	-0.138	-0.125	-0.112	-0.100	-0.086	-0.075	-0.064	-0.052	-0.041	-0.031	-0.021	-0.011	-0.002	0.005	0.014	0.020	0.025	0.030	0.035	0.038	0.041	0.042	0.042	0.042	0.041	0.040	0.036	0.032	0.028	0.021	0.015	0.009	0.001	-0.009	-0.018	-0.026	-0.036	-0.049	-0.060	-0.071	-0.084	-0.095	-0.108	-0.120	-0.132	-0.145	-0.159	-0.172	-0.185	-0.198	-0.209	-0.220	-0.232	-0.244	-0.255	-0.265	-0.276	-0.285	-0.295	-0.302	-0.311	-0.318	-0.324	-0.330	-0.335	-0.340	-0.342	-0.345	-0.348	-0.350	-0.350	-0.350	-0.349	-0.348	-0.346	-0.342	-0.340	-0.335	-0.330	-0.324	-0.318	-0.312	-0.304	-0.296	-0.289	-0.280	-0.271	-0.262	-0.252	-0.242	-0.231	-0.221	-0.210	-0.199	-0.186	-0.176	-0.162	-0.152	-0.140	-0.129	-0.116	-0.104	-0.092	-0.081	-0.070	-0.058	-0.046	-0.036	-0.025	-0.014	-0.005	0.006	0.015	0.024	0.032	0.041	0.049	0.056	0.062	0.069	0.075	0.080	0.085	0.089	0.092	0.095	0.098	0.099	0.100	0.100	0.100	0.100	0.100	0.098	0.096	0.092	0.090	0.086	0.082	0.079	0.075	0.070	0.064	0.059	0.054	0.048	0.040	0.034	0.029	0.021	0.015	0.009	0.001	-0.005	-0.012	-0.018	-0.024	-0.030	-0.036	-0.041	-0.046	-0.051	-0.056	-0.060	-0.062	-0.068	-0.070	-0.071	-0.074	-0.074	-0.075	-0.075	-0.074	-0.074	-0.071	-0.068	-0.065	-0.061	-0.056	-0.051	-0.046	-0.040	-0.032	-0.025	-0.018	-0.009	0.002	0.011	0.022	0.034	0.046	0.058	0.070	0.085	0.099	0.112	0.128	0.142	0.158	0.174	0.190	0.206	0.222	0.240	0.256	0.274	0.291	0.308	0.325	0.341	0.359	0.375	0.392	0.409	0.425	0.441	0.456	0.471	0.486	0.499	0.514	0.526	0.539	0.549	0.560	0.570	0.578	0.586	0.594	0.599	0.604	0.608	0.610	0.610	0.611	0.610	0.609	0.604	0.599	0.594	0.585	0.578	0.568	0.555	0.542	0.528	0.512	0.495	0.478	0.458	0.438	0.416	0.394	0.370	0.346	0.320	0.294	0.266	0.239	0.210	0.181	0.151	0.120	0.090	0.060	0.029	-0.004	-0.035	-0.066	-0.096	-0.128	-0.158	-0.188	-0.218	-0.246	-0.275	-0.302	-0.330	-0.356	-0.381	-0.405	-0.429	-0.450	-0.471	-0.491	-0.509	-0.526	-0.542	-0.556	-0.570	-0.582	-0.592	-0.601	-0.609	-0.615	-0.620	-0.624	-0.626	-0.628	-0.628	-0.625	-0.622	-0.619	-0.614	-0.609	-0.601	-0.594	-0.585	-0.575	-0.565	-0.554	-0.542	-0.531	-0.518	-0.505	-0.491	-0.479	-0.465	-0.450	-0.436	-0.422	-0.409	-0.396	-0.382	-0.369	-0.358	-0.344	-0.332	-0.322	-0.311	-0.301	-0.291	-0.284	-0.275	-0.268	-0.261	-0.256	-0.250	-0.246	-0.244	-0.240	-0.239	-0.238	-0.239	-0.240	-0.241	-0.242	-0.246	-0.250	-0.254	-0.259	-0.264	-0.270	-0.278	-0.284	-0.291	-0.299	-0.306	-0.315	-0.324	-0.332	-0.341	-0.349	-0.358	-0.365	-0.372	-0.380	-0.388	-0.395	-0.401	-0.408	-0.412	-0.418	-0.421	-0.425	-0.428	-0.429	-0.431	-0.431	-0.430	-0.429	-0.428	-0.424	-0.420	-0.415	-0.409	-0.402	-0.395	-0.386	-0.376	-0.366	-0.355	-0.342	-0.330	-0.318	-0.304	-0.289	-0.274	-0.259	-0.242	-0.225	-0.209	-0.190	-0.172	-0.156	-0.139	-0.120	-0.101	-0.084	-0.066	-0.049	-0.031	-0.014	0.002	0.018	0.034	0.049	0.062	0.078	0.091	0.102	0.114	0.125	0.135	0.144	0.151	0.159	0.165	0.171	0.175	0.179	0.181	0.182	0.184	0.184	0.181	0.180	0.176	0.174	0.169	0.164	0.158	0.151	0.144	0.135	0.126	0.118	0.109	0.099	0.088	0.076	0.066	0.055	0.042	0.031	0.019	0.006	-0.005	-0.019	-0.030	-0.041	-0.054	-0.065	-0.076	-0.088	-0.099	-0.109	-0.119	-0.128	-0.136	-0.146	-0.154	-0.162	-0.169	-0.175	-0.181	-0.186	-0.192	-0.196	-0.200	-0.202	-0.205	-0.208	-0.209	-0.210	-0.210	-0.210	-0.209	-0.209	-0.206	-0.204	-0.201	-0.198	-0.195	-0.190	-0.186	-0.181	-0.176	-0.171	-0.165	-0.160	-0.152	-0.148	-0.140	-0.135	-0.128	-0.120	-0.114	-0.106	-0.100	-0.094	-0.086	-0.080	-0.072	-0.066	-0.061	-0.054	-0.048	-0.041	-0.036	-0.030	-0.025	-0.020	-0.014	-0.010	-0.005	-0.001	0.002	0.006	0.009	0.014	0.016	0.019	0.021	0.022	0.024	0.025	0.026	0.026	0.028	0.028	0.028	0.028	0.026	0.025	0.024	0.022	0.021	0.019	0.018	0.015	0.012	0.010	0.008	0.004	0.001	-0.002	-0.006	-0.009	-0.012	-0.016	-0.020	-0.024	-0.028	-0.032	-0.036	-0.040	-0.044	-0.048	-0.051	-0.054	-0.058	-0.060	-0.062	-0.064	-0.066	-0.069	-0.070	-0.071	-0.071	-0.072	-0.071	-0.070	-0.070	-0.068	-0.065	-0.062	-0.059	-0.055	-0.050	-0.044	-0.038	-0.031	-0.022	-0.015	-0.006	0.005	0.014	0.025	0.039	0.051	0.065	0.078	0.092	0.108	0.124	0.139	0.156	0.174	0.191	0.210	0.228	0.246	0.266	0.285	0.304	0.324	0.342	0.362	0.381	0.400	0.419	0.438	0.455	0.472	0.490	0.506	0.522	0.538	0.552	0.566	0.579	0.591	0.602	0.612	0.622	0.630	0.639	0.645	0.649	0.654	0.656	0.658	0.658	0.658	0.656	0.654	0.650	0.644	0.639	0.631	0.622	0.614	0.604	0.592	0.581	0.568	0.555	0.541	0.526	0.511	0.495	0.480	0.462	0.445	0.428	0.411	0.394	0.376	0.359	0.340	0.322	0.306	0.289	0.272	0.256	0.239	0.222	0.209	0.194	0.180	0.166	0.152	0.140	0.129	0.118	0.108	0.099	0.090	0.082	0.075	0.069	0.064	0.059	0.055	0.052	0.050	0.049	0.049	0.048	0.050	0.051	0.054	0.058	0.061	0.066	0.071	0.078	0.085	0.091	0.099	0.108	0.116	0.125	0.136	0.145	0.156	0.166	0.178	0.189	0.200	0.211	0.224	0.235	0.248	0.259	0.270	0.281	0.292	0.304	0.315	0.326	0.338	0.346	0.358	0.366	0.374	0.382	0.390	0.396	0.402	0.409	0.414	0.418	0.421	0.422	0.425	0.426	0.426	0.426	0.424	0.421	0.418	0.414	0.408	0.402	0.395	0.386	0.379	0.369	0.358	0.346	0.334	0.321	0.308	0.292	0.276	0.260	0.244	0.226	0.209	0.190	0.171	0.151	0.131	0.111	0.091	0.071	0.050	0.030	0.009	-0.012	-0.034	-0.055	-0.075	-0.095	-0.116	-0.135	-0.154	-0.174	-0.192	-0.210	-0.226	-0.244	-0.260	-0.275	-0.290	-0.304	-0.316	-0.329	-0.340	-0.350	-0.359	-0.368	-0.375	-0.381	-0.386	-0.391	-0.394	-0.395	-0.398	-0.399	-0.396	-0.396	-0.394	-0.390	-0.386	-0.381	-0.376	-0.369	-0.361	-0.354	-0.345	-0.336	-0.328	-0.318	-0.308	-0.296	-0.285	-0.274	-0.262	-0.250	-0.239	-0.228	-0.216	-0.204	-0.192	-0.182	-0.172	-0.161	-0.152	-0.142	-0.134	-0.125	-0.118	-0.111	-0.105	-0.100	-0.095	-0.091	-0.089	-0.086	-0.085	-0.085	-0.086	-0.086	-0.089	-0.092	-0.098	-0.101	-0.109	-0.114	-0.121	-0.131	-0.140	-0.151	-0.161	-0.172	-0.185	-0.198	-0.210	-0.225	-0.239	-0.254	-0.268	-0.284	-0.298	-0.312	-0.329	-0.344	-0.358	-0.374	-0.388	-0.402	-0.416	-0.429	-0.441	-0.454	-0.466	-0.476	-0.486	-0.495	-0.504	-0.512	-0.519	-0.524	-0.528	-0.530	-0.532	-0.534	-0.532	-0.531	-0.529	-0.524	-0.519	-0.510	-0.502	-0.494	-0.482	-0.469	-0.456	-0.441	-0.425	-0.408	-0.390	-0.369	-0.349	-0.326	-0.305	-0.280	-0.256	-0.230	-0.204	-0.176	-0.149	-0.120	-0.091	-0.062	-0.031	-0.002	0.028	0.059	0.089	0.119	0.150	0.180	0.210	0.239	0.268	0.298	0.325	0.354	0.380	0.406	0.432	0.455	0.480	0.502	0.524	0.544	0.564	0.581	0.599	0.614	0.628	0.641	0.651	0.662	0.671	0.679	0.685	0.690	0.694	0.695	0.696	0.695	0.695	0.691	0.688	0.681	0.676	0.666	0.659	0.650	0.639	0.628	0.615	0.601	0.588	0.574	0.559	0.542	0.528	0.511	0.496	0.480	0.462	0.446	0.431	0.415	0.399	0.384	0.369	0.354	0.340	0.326	0.315	0.302	0.292	0.282	0.272	0.265	0.259	0.252	0.248	0.245	0.242	0.242	0.241	0.244	0.246	0.250	0.255	0.262	0.270	0.279	0.289	0.301	0.312	0.326	0.341	0.358	0.374	0.390	0.408	0.426	0.446	0.465	0.486	0.507	0.529	0.551	0.572	0.594	0.616	0.638	0.660	0.681	0.702	0.722	0.744	0.764	0.785	0.804	0.821	0.839	0.856	0.872	0.888	0.901	0.915	0.928	0.938	0.948	0.958	0.965	0.971	0.976	0.982	0.986	0.988	0.990	0.990	0.988	0.988	0.984	0.980	0.975	0.970	0.962	0.955	0.948	0.939	0.929	0.919	0.908	0.896	0.884	0.872	0.859	0.846	0.832	0.819	0.804	0.790	0.775	0.760	0.748	0.731	0.716	0.702	0.689	0.675	0.660	0.646	0.632	0.619	0.606	0.594	0.581	0.570	0.558	0.548	0.536	0.528	0.518	0.507	0.501	0.492	0.485	0.479	0.474	0.469	0.464	0.459	0.456	0.454	0.451	0.451	0.450	0.451	0.452	0.454	0.458	0.460	0.465	0.470	0.476	0.482	0.489	0.499	0.506	0.515	0.526	0.538	0.548	0.560	0.572	0.585	0.599	0.612	0.628	0.642	0.658	0.672	0.688	0.704	0.720	0.736	0.752	0.768	0.782	0.799	0.814	0.829	0.844	0.859	0.872	0.886	0.900	0.911	0.924	0.935	0.945	0.954	0.962	0.971	0.978	0.984	0.990	0.994	0.998	0.999	1.001	1.001	1.001	1.000	0.998	0.995	0.991	0.985	0.980	0.974	0.966	0.959	0.949	0.940	0.930	0.919	0.908	0.896	0.884	0.871	0.860	0.848	0.834	0.821	0.808	0.795	0.781	0.769	0.756	0.742	0.731	0.719	0.706	0.695	0.684	0.672	0.661	0.651	0.641	0.632	0.622	0.615	0.606	0.599	0.592	0.586	0.581	0.575	0.571	0.568	0.564	0.561	0.559	0.558	0.556	0.556	0.555	0.556	0.558	0.560	0.561	0.564	0.568	0.571	0.576	0.580	0.586	0.592	0.599	0.605	0.612	0.621	0.629	0.639	0.648	0.658	0.669	0.679	0.690	0.702	0.715	0.729	0.741	0.755	0.770	0.784	0.800	0.816	0.831	0.848	0.866	0.884	0.901	0.919	0.938	0.956	0.975	0.994	1.014	1.034	1.054	1.074	1.094	1.114	1.134	1.154	1.174	1.194	1.215	1.234	1.254	1.272	1.292	1.312	1.330	1.349	1.366	1.385	1.401	1.418	1.434	1.450	1.465	1.479	1.492	1.505	1.518	1.530	1.541	1.551	1.560	1.569	1.578	1.584	1.591	1.596	1.601	1.606	1.610	1.612	1.615	1.616	1.616	1.616	1.615	1.612	1.610	1.606	1.604	1.598	1.592	1.588	1.581	1.574	1.565	1.556	1.548	1.538	1.528	1.516	1.504	1.491	1.478	1.464	1.450	1.435	1.420	1.402	1.386	1.369	1.350	1.331	1.310	1.290	1.269	1.246	1.224	1.200	1.176	1.151	1.126	1.099	1.070	1.044	1.014	0.984	0.952	0.921	0.889	0.856	0.820	0.785	0.749	0.712	0.674	0.636	0.596	0.555	0.514	0.472	0.430	0.386	0.341	0.296	0.251	0.204	0.156	0.109	0.060	0.011	-0.039	-0.088	-0.139	-0.189	-0.240	-0.292	-0.344	-0.395	-0.449	-0.501	-0.554	-0.606	-0.659	-0.712	-0.765	-0.818	-0.870	-0.922	-0.974	-1.026	-1.078	-1.128	-1.178	-1.228	-1.276	-1.326	-1.374	-1.421	-1.468	-1.514	-1.558	-1.602	-1.646	-1.688	-1.730	-1.770	-1.810	-1.849	-1.886	-1.922	-1.956	-1.991	-2.025	-2.056	-2.088	-2.116	-2.145	-2.172	-2.199	-2.224	-2.249	-2.271	-2.292	-2.314	-2.335	-2.354	-2.371	-2.389	-2.404	-2.419	-2.434	-2.446	-2.459	-2.470	-2.480	-2.491	-2.500	-2.509	-2.516	-2.524	-2.531	-2.538	-2.542	-2.549	-2.554	-2.559	-2.562	-2.566	-2.571	-2.574	-2.576	-2.581	-2.584	-2.586	-2.590	-2.592	-2.596	-2.599	-2.601	-2.604	-2.606	-2.611	-2.614	-2.616	-2.620	-2.624	-2.629	-2.632	-2.638	-2.641	-2.646	-2.651	-2.658	-2.662	-2.669	-2.675	-2.681	-2.688	-2.695	-2.702	-2.710	-2.718	-2.726	-2.735	-2.744	-2.752	-2.761	-2.771	-2.780	-2.791	-2.800	-2.811	-2.821	-2.832	-2.844	-2.854	-2.866	-2.876	-2.889	-2.900	-2.912	-2.924	-2.935	-2.948	-2.960	-2.972	-2.985	-2.996	-3.009	-3.021	-3.032	-3.044	-3.056	-3.068	-3.080	-3.091	-3.102	-3.112	-3.124	-3.134	-3.145	-3.155	-3.164	-3.174	-3.182	-3.190	-3.199	-3.206	-3.214	-3.220	-3.226	-3.232	-3.238	-3.244	-3.248	-3.251	-3.256	-3.259	-3.262	-3.264	-3.265	-3.268	-3.269	-3.269	-3.270	-3.269	-3.269	-3.268	-3.266	-3.265	-3.264	-3.262	-3.261	-3.258	-3.256	-3.254	-3.251	-3.249	-3.246	-3.245	-3.242	-3.241	-3.238	-3.236	-3.235	-3.234	-3.232	-3.231	-3.231	-3.230	-3.231	-3.232	-3.232	-3.234	-3.235	-3.238	-3.239	-3.241	-3.244	-3.248	-3.251	-3.254	-3.258	-3.262	-3.266	-3.270	-3.274	-3.279	-3.282	-3.286	-3.289	-3.292	-3.295	-3.298	-3.300	-3.302	-3.304	-3.305	-3.305	-3.305	-3.304	-3.301	-3.299	-3.295	-3.290	-3.284	-3.278	-3.270	-3.260	-3.249	-3.238	-3.224	-3.210	-3.195	-3.179	-3.160	-3.140	-3.120	-3.098	-3.074	-3.050	-3.022	-2.996	-2.969	-2.938	-2.908	-2.876	-2.842	-2.809	-2.774	-2.739	-2.701	-2.665	-2.626	-2.588	-2.549	-2.509	-2.468	-2.428	-2.385	-2.345	-2.302	-2.261	-2.220	-2.178	-2.136	-2.095	-2.054	-2.013	-1.971	-1.931	-1.890	-1.851	-1.812	-1.772	-1.734	-1.696	-1.659	-1.622	-1.586	-1.551	-1.515	-1.480	-1.446	-1.414	-1.380	-1.349	-1.318	-1.286	-1.255	-1.225	-1.195	-1.166	-1.136	-1.109	-1.081	-1.054	-1.026	-1.000	-0.972	-0.946	-0.921	-0.894	-0.869	-0.844	-0.818	-0.792	-0.768	-0.742	-0.718	-0.692	-0.669	-0.642	-0.618	-0.594	-0.569	-0.544	-0.520	-0.495	-0.471	-0.448	-0.422	-0.398	-0.374	-0.349	-0.326	-0.301	-0.278	-0.254	-0.229	-0.206	-0.181	-0.158	-0.135	-0.110	-0.086	-0.062	-0.040	-0.016	0.008	0.031	0.055	0.078	0.100	0.124	0.148	0.171	0.194	0.218	0.240	0.264	0.286	0.310	0.332	0.356	0.380	0.404	0.428	0.450	0.474	0.499	0.521	0.546	0.569	0.592	0.616	0.640	0.665	0.689	0.711	0.735	0.759	0.782	0.806	0.829	0.852	0.874	0.896	0.918	0.940	0.961	0.981	1.001	1.021	1.041	1.060	1.078	1.095	1.111	1.126	1.141	1.156	1.169	1.182	1.194	1.205	1.215	1.224	1.231	1.239	1.245	1.251	1.255	1.258	1.260	1.262	1.264	1.264	1.262	1.261	1.259	1.255	1.251	1.248	1.242	1.238	1.230	1.224	1.218	1.209	1.202	1.194	1.185	1.178	1.168	1.159	1.150	1.141	1.132	1.124	1.116	1.108	1.100	1.091	1.084	1.076	1.070	1.065	1.059	1.055	1.050	1.048	1.044	1.042	1.040	1.039	1.039	1.040	1.040	1.042	1.045	1.049	1.052	1.056	1.061	1.068	1.074	1.081	1.088	1.096	1.104	1.114	1.122	1.131	1.142	1.151	1.162	1.174	1.184	1.194	1.205	1.215	1.226	1.236	1.248	1.258	1.266	1.276	1.285	1.292	1.301	1.309	1.315	1.320	1.326	1.330	1.334	1.338	1.340	1.341	1.342	1.342	1.341	1.339	1.336	1.334	1.329	1.322	1.318	1.310	1.301	1.291	1.281	1.271	1.260	1.248	1.235	1.221	1.206	1.191	1.176	1.160	1.144	1.126	1.109	1.091	1.072	1.054	1.035	1.018	0.998	0.979	0.959	0.940	0.920	0.900	0.882	0.862	0.844	0.825	0.808	0.789	0.771	0.755	0.738	0.720	0.704	0.688	0.672	0.659	0.642	0.630	0.616	0.604	0.591	0.579	0.568	0.556	0.545	0.535	0.526	0.516	0.507	0.499	0.491	0.482	0.475	0.468	0.461	0.454	0.448	0.442	0.436	0.431	0.425	0.419	0.414	0.409	0.404	0.399	0.392	0.388	0.382	0.378	0.371	0.366	0.359	0.352	0.346	0.340	0.332	0.325	0.318	0.309	0.301	0.291	0.284	0.274	0.262	0.252	0.242	0.230	0.218	0.205	0.192	0.180	0.165	0.151	0.135	0.121	0.105	0.089	0.072	0.055	0.038	0.019	0.001	-0.018	-0.036	-0.055	-0.074	-0.095	-0.114	-0.135	-0.155	-0.175	-0.196	-0.218	-0.238	-0.259	-0.279	-0.300	-0.320	-0.342	-0.362	-0.382	-0.402	-0.422	-0.440	-0.460	-0.479	-0.496	-0.514	-0.531	-0.548	-0.562	-0.579	-0.594	-0.608	-0.621	-0.634	-0.646	-0.658	-0.669	-0.679	-0.689	-0.696	-0.704	-0.711	-0.718	-0.722	-0.726	-0.730	-0.732	-0.735	-0.738	-0.738	-0.736	-0.735	-0.734	-0.730	-0.728	-0.722	-0.718	-0.712	-0.705	-0.699	-0.691	-0.682	-0.674	-0.664	-0.654	-0.644	-0.632	-0.621	-0.608	-0.596	-0.582	-0.569	-0.554	-0.539	-0.525	-0.509	-0.494	-0.476	-0.460	-0.444	-0.426	-0.409	-0.391	-0.374	-0.356	-0.339	-0.320	-0.302	-0.284	-0.265	-0.248	-0.229	-0.210	-0.192	-0.175	-0.155	-0.139	-0.120	-0.102	-0.086	-0.069	-0.050	-0.034	-0.018	-0.001	0.015	0.030	0.046	0.060	0.075	0.090	0.104	0.119	0.131	0.145	0.158	0.171	0.182	0.195	0.208	0.219	0.230	0.241	0.252	0.264	0.275	0.285	0.296	0.306	0.318	0.329	0.339	0.349	0.361	0.372	0.382	0.395	0.408	0.419	0.431	0.444	0.456	0.470	0.484	0.498	0.512	0.526	0.542	0.558	0.572	0.590	0.608	0.624	0.640	0.659	0.678	0.695	0.714	0.732	0.752	0.772	0.792	0.812	0.831	0.852	0.871	0.891	0.911	0.931	0.951	0.971	0.990	1.009	1.028	1.045	1.064	1.080	1.098	1.114	1.129	1.144	1.159	1.172	1.185	1.196	1.208	1.219	1.229	1.238	1.246	1.252	1.259	1.264	1.269	1.271	1.274	1.275	1.275	1.275	1.272	1.271	1.268	1.262	1.258	1.250	1.242	1.235	1.226	1.215	1.205	1.194	1.181	1.170	1.156	1.142	1.126	1.111	1.095	1.079	1.062	1.045	1.026	1.009	0.990	0.972	0.954	0.934	0.916	0.896	0.876	0.858	0.840	0.820	0.802	0.782	0.765	0.748	0.729	0.712	0.695	0.680	0.664	0.649	0.634	0.619	0.606	0.594	0.581	0.570	0.559	0.549	0.540	0.531	0.524	0.518	0.511	0.505	0.501	0.498	0.495	0.492	0.491	0.491	0.491	0.492	0.495	0.498	0.500	0.505	0.510	0.515	0.521	0.529	0.535	0.544	0.551	0.560	0.569	0.579	0.588	0.598	0.606	0.616	0.628	0.638	0.648	0.658	0.668	0.678	0.686	0.696	0.705	0.714	0.721	0.729	0.736	0.742	0.749	0.754	0.759	0.762	0.766	0.769	0.770	0.770	0.771	0.770	0.768	0.765	0.761	0.756	0.751	0.744	0.738	0.730	0.720	0.710	0.699	0.688	0.675	0.662	0.648	0.634	0.618	0.602	0.585	0.569	0.551	0.532	0.514	0.495	0.476	0.456	0.438	0.418	0.398	0.378	0.358	0.338	0.318	0.300	0.280	0.261	0.242	0.224	0.206	0.189	0.171	0.154	0.139	0.122	0.108	0.094	0.080	0.066	0.054	0.042	0.031	0.020	0.011	0.001	-0.006	-0.015	-0.022	-0.028	-0.035	-0.040	-0.044	-0.048	-0.052	-0.055	-0.058	-0.060	-0.061	-0.062	-0.064	-0.064	-0.064	-0.064	-0.064	-0.061	-0.061	-0.060	-0.058	-0.058	-0.056	-0.054	-0.052	-0.050	-0.049	-0.046	-0.045	-0.044	-0.042	-0.040	-0.040	-0.038	-0.038	-0.036	-0.036	-0.035	-0.035	-0.035	-0.035	-0.035	-0.036	-0.038	-0.039	-0.040	-0.042	-0.044	-0.046	-0.049	-0.051	-0.055	-0.059	-0.062	-0.066	-0.071	-0.076	-0.080	-0.086	-0.091	-0.096	-0.104	-0.110	-0.116	-0.124	-0.132	-0.139	-0.146	-0.155	-0.162	-0.171	-0.180	-0.190	-0.199	-0.208	-0.218	-0.226	-0.238	-0.246	-0.256	-0.266	-0.276	-0.286	-0.295	-0.305	-0.314	-0.325	-0.334	-0.344	-0.351	-0.361	-0.369	-0.378	-0.385	-0.392	-0.400	-0.408	-0.414	-0.421	-0.426	-0.431	-0.436	-0.441	-0.446	-0.450	-0.452	-0.456	-0.459	-0.461	-0.462	-0.465	-0.465	-0.465	-0.465	-0.466	-0.465	-0.464	-0.464	-0.461	-0.460	-0.459	-0.455	-0.454	-0.451	-0.448	-0.444	-0.441	-0.438	-0.434	-0.431	-0.428	-0.424	-0.420	-0.416	-0.414	-0.410	-0.408	-0.402	-0.401	-0.398	-0.394	-0.391	-0.389	-0.385	-0.384	-0.381	-0.378	-0.376	-0.374	-0.371	-0.369	-0.366	-0.365	-0.362	-0.360	-0.359	-0.356	-0.355	-0.351	-0.349	-0.346	-0.342	-0.341	-0.338	-0.334	-0.330	-0.326	-0.321	-0.316	-0.311	-0.306	-0.300	-0.295	-0.288	-0.280	-0.272	-0.264	-0.256	-0.246	-0.238	-0.226	-0.216	-0.204	-0.192	-0.180	-0.168	-0.154	-0.139	-0.124	-0.109	-0.092	-0.076	-0.059	-0.042	-0.024	-0.005	0.014	0.032	0.054	0.074	0.094	0.115	0.136	0.158	0.181	0.202	0.226	0.249	0.271	0.294	0.318	0.340	0.364	0.388	0.411	0.435	0.458	0.480	0.504	0.525	0.549	0.570	0.591	0.612	0.634	0.654	0.674	0.692	0.711	0.729	0.746	0.762	0.779	0.794	0.808	0.821	0.834	0.845	0.856	0.866	0.876	0.884	0.891	0.896	0.902	0.906	0.910	0.911	0.914	0.915	0.914	0.914	0.911	0.906	0.904	0.899	0.892	0.886	0.879	0.870	0.861	0.852	0.842	0.831	0.820	0.806	0.795	0.781	0.766	0.752	0.738	0.722	0.708	0.691	0.676	0.660	0.642	0.628	0.610	0.594	0.578	0.560	0.544	0.528	0.510	0.495	0.478	0.461	0.446	0.430	0.415	0.400	0.388	0.372	0.359	0.346	0.334	0.322	0.311	0.300	0.290	0.280	0.271	0.264	0.256	0.249	0.244	0.239	0.235	0.231	0.230	0.228	0.228	0.226	0.228	0.229	0.231	0.236	0.240	0.246	0.251	0.260	0.268	0.276	0.286	0.296	0.308	0.320	0.331	0.345	0.359	0.372	0.389	0.404	0.420	0.436	0.452	0.469	0.488	0.505	0.524	0.541	0.560	0.578	0.596	0.615	0.632	0.651	0.670	0.686	0.705	0.722	0.740	0.756	0.772	0.789	0.804	0.819	0.832	0.846	0.859	0.871	0.884	0.894	0.904	0.914	0.921	0.930	0.936	0.942	0.948	0.951	0.954	0.956	0.958	0.958	0.958	0.958	0.955	0.951	0.948	0.944	0.936	0.931	0.924	0.915	0.905	0.895	0.885	0.875	0.862	0.850	0.836	0.824	0.810	0.795	0.779	0.765	0.749	0.734	0.718	0.701	0.684	0.668	0.651	0.635	0.621	0.605	0.589	0.574	0.559	0.545	0.530	0.518	0.504	0.490	0.479	0.468	0.458	0.448	0.438	0.430	0.422	0.416	0.410	0.405	0.402	0.399	0.396	0.395	0.395	0.396	0.399	0.401	0.404	0.409	0.412	0.419	0.425	0.431	0.439	0.448	0.455	0.464	0.472	0.482	0.492	0.501	0.512	0.521	0.531	0.541	0.550	0.559	0.569	0.576	0.585	0.591	0.599	0.604	0.610	0.614	0.618	0.620	0.621	0.622	0.622	0.621	0.619	0.616	0.611	0.606	0.600	0.592	0.584	0.574	0.565	0.554	0.541	0.528	0.514	0.500	0.484	0.468	0.450	0.434	0.415	0.398	0.379	0.360	0.340	0.321	0.302	0.282	0.262	0.242	0.222	0.204	0.184	0.165	0.146	0.128	0.110	0.091	0.075	0.058	0.042	0.028	0.012	-0.002	-0.016	-0.029	-0.041	-0.052	-0.064	-0.074	-0.084	-0.092	-0.101	-0.109	-0.115	-0.122	-0.128	-0.134	-0.138	-0.141	-0.144	-0.148	-0.150	-0.150	-0.151	-0.152	-0.152	-0.152	-0.152	-0.150	-0.149	-0.146	-0.144	-0.141	-0.138	-0.134	-0.130	-0.124	-0.119	-0.114	-0.109	-0.102	-0.095	-0.089	-0.081	-0.072	-0.064	-0.056	-0.048	-0.036	-0.028	-0.018	-0.006	0.005	0.015	0.028	0.039	0.051	0.065	0.078	0.091	0.105	0.118	0.131	0.145	0.159	0.174	0.186	0.200	0.214	0.229	0.241	0.255	0.269	0.281	0.294	0.306	0.319	0.330	0.341	0.351	0.361	0.370	0.380	0.388	0.396	0.402	0.409	0.415	0.420	0.425	0.429	0.431	0.434	0.435	0.436	0.436	0.436	0.436	0.434	0.434	0.431	0.428	0.425	0.421	0.416	0.412	0.409	0.402	0.399	0.392	0.388	0.384	0.379	0.374	0.369	0.364	0.360	0.356	0.352	0.350	0.346	0.345	0.344	0.341	0.340	0.341	0.341	0.341	0.342	0.344	0.346	0.349	0.352	0.356	0.360	0.365	0.371	0.375	0.381	0.388	0.394	0.400	0.406	0.415	0.421	0.428	0.435	0.441	0.448	0.455	0.460	0.466	0.471	0.476	0.482	0.486	0.489	0.494	0.496	0.498	0.499	0.500	0.500	0.500	0.498	0.496	0.494	0.490	0.485	0.480	0.474	0.468	0.460	0.451	0.442	0.431	0.421	0.410	0.399	0.385	0.371	0.356	0.342	0.326	0.311	0.295	0.279	0.261	0.244	0.225	0.206	0.188	0.168	0.148	0.129	0.108	0.088	0.068	0.048	0.026	0.006	-0.014	-0.034	-0.054	-0.074	-0.092	-0.112	-0.132	-0.151	-0.169	-0.186	-0.204	-0.220	-0.238	-0.252	-0.269	-0.284	-0.299	-0.311	-0.324	-0.335	-0.346	-0.358	-0.368	-0.375	-0.385	-0.391	-0.396	-0.402	-0.406	-0.410	-0.412	-0.414	-0.414	-0.414	-0.411	-0.409	-0.405	-0.401	-0.395	-0.389	-0.381	-0.374	-0.365	-0.355	-0.345	-0.332	-0.321	-0.309	-0.296	-0.281	-0.268	-0.252	-0.239	-0.222	-0.209	-0.192	-0.178	-0.161	-0.146	-0.129	-0.114	-0.099	-0.084	-0.070	-0.055	-0.041	-0.029	-0.016	-0.004	0.008	0.019	0.029	0.039	0.046	0.054	0.060	0.066	0.072	0.076	0.081	0.084	0.085	0.086	0.086	0.086	0.084	0.082	0.079	0.076	0.071	0.068	0.061	0.056	0.049	0.042	0.035	0.028	0.020	0.012	0.004	-0.005	-0.014	-0.024	-0.031	-0.040	-0.049	-0.058	-0.065	-0.074	-0.081	-0.090	-0.096	-0.102	-0.109	-0.116	-0.121	-0.126	-0.131	-0.135	-0.140	-0.144	-0.145	-0.148	-0.149	-0.150	-0.150	-0.150	-0.150	-0.149	-0.148	-0.144	-0.141	-0.138	-0.134	-0.129	-0.125	-0.120	-0.112	-0.108	-0.100	-0.092	-0.085	-0.078	-0.069	-0.061	-0.052	-0.042	-0.034	-0.024	-0.014	-0.004	0.008	0.018	0.028	0.038	0.049	0.060	0.071	0.081	0.092	0.102	0.114	0.125	0.135	0.145	0.156	0.165	0.175	0.184	0.192	0.201	0.209	0.216	0.222	0.230	0.236	0.241	0.246	0.250	0.255	0.258	0.260	0.262	0.264	0.265	0.265	0.265	0.264	0.261	0.260	0.258	0.254	0.251	0.245	0.241	0.235	0.229	0.224	0.218	0.210	0.204	0.195	0.188	0.180	0.172	0.164	0.156	0.148	0.139	0.130	0.121	0.114	0.106	0.098	0.090	0.084	0.076	0.069	0.064	0.058	0.052	0.048	0.042	0.039	0.035	0.032	0.030	0.030	0.029	0.028	0.029	0.030	0.032	0.035	0.039	0.042	0.046	0.052	0.059	0.065	0.072	0.080	0.090	0.099	0.110	0.120	0.131	0.142	0.156	0.169	0.182	0.195	0.210	0.224	0.239	0.254	0.269	0.285	0.300	0.316	0.332	0.349	0.365	0.381	0.396	0.412	0.429	0.444	0.459	0.474	0.489	0.502	0.518	0.530	0.544	0.555	0.568	0.578	0.588	0.596	0.605	0.612	0.619	0.625	0.629	0.632	0.635	0.636	0.635	0.635	0.632	0.630	0.624	0.619	0.611	0.604	0.594	0.582	0.570	0.556	0.542	0.526	0.509	0.491	0.472	0.452	0.431	0.409	0.386	0.364	0.339	0.314	0.288	0.261	0.234	0.208	0.180	0.151	0.124	0.096	0.068	0.039	0.011	-0.016	-0.044	-0.072	-0.099	-0.125	-0.152	-0.178	-0.202	-0.226	-0.249	-0.272	-0.292	-0.314	-0.334	-0.351	-0.370	-0.386	-0.400	-0.415	-0.429	-0.439	-0.450	-0.459	-0.469	-0.475	-0.480	-0.485	-0.489	-0.491	-0.492	-0.492	-0.491	-0.490	-0.486	-0.484	-0.479	-0.472	-0.468	-0.460	-0.454	-0.445	-0.435	-0.428	-0.418	-0.406	-0.396	-0.386	-0.374	-0.362	-0.351	-0.340	-0.329	-0.316	-0.306	-0.295	-0.284	-0.274	-0.264	-0.254	-0.244	-0.235	-0.228	-0.219	-0.212	-0.205	-0.199	-0.194	-0.190	-0.185	-0.182	-0.180	-0.179	-0.178	-0.176	-0.179	-0.180	-0.182	-0.185	-0.189	-0.192	-0.198	-0.204	-0.210	-0.218	-0.225	-0.232	-0.241	-0.250	-0.258	-0.268	-0.279	-0.288	-0.298	-0.308	-0.318	-0.328	-0.336	-0.346	-0.355	-0.365	-0.372	-0.381	-0.389	-0.395	-0.401	-0.406	-0.411	-0.416	-0.418	-0.420	-0.421	-0.421	-0.421	-0.420	-0.416	-0.414	-0.408	-0.401	-0.395	-0.386	-0.379	-0.368	-0.358	-0.346	-0.334	-0.320	-0.305	-0.290	-0.275	-0.258	-0.241	-0.224	-0.206	-0.188	-0.169	-0.150	-0.130	-0.111	-0.092	-0.074	-0.055	-0.038	-0.019	-0.001	0.018	0.034	0.050	0.065	0.080	0.095	0.108	0.120	0.131	0.141	0.150	0.160	0.166	0.172	0.178	0.181	0.184	0.185	0.186	0.185	0.182	0.180	0.176	0.171	0.165	0.158	0.150	0.142	0.132	0.122	0.110	0.098	0.086	0.072	0.059	0.045	0.030	0.015	0.000	-0.016	-0.032	-0.048	-0.065	-0.081	-0.099	-0.114	-0.131	-0.149	-0.164	-0.181	-0.198	-0.212	-0.228	-0.242	-0.258	-0.272	-0.286	-0.300	-0.314	-0.326	-0.339	-0.350	-0.361	-0.371	-0.382	-0.391	-0.400	-0.409	-0.416	-0.424	-0.431	-0.438	-0.441	-0.448	-0.451	-0.455	-0.458	-0.460	-0.462	-0.462	-0.464	-0.462	-0.462	-0.461	-0.459	-0.456	-0.454	-0.450	-0.446	-0.441	-0.435	-0.430	-0.424	-0.416	-0.409	-0.401	-0.392	-0.384	-0.375	-0.365	-0.355	-0.344	-0.334	-0.322	-0.312	-0.300	-0.289	-0.278	-0.265	-0.252	-0.240	-0.229	-0.216	-0.202	-0.191	-0.179	-0.168	-0.155	-0.142	-0.132	-0.120	-0.110	-0.099	-0.089	-0.079	-0.070	-0.060	-0.051	-0.044	-0.035	-0.029	-0.022	-0.016	-0.011	-0.005	-0.001	0.001	0.005	0.006	0.009	0.010	0.010	0.009	0.009	0.008	0.005	0.002	-0.001	-0.005	-0.009	-0.014	-0.019	-0.025	-0.030	-0.038	-0.042	-0.050	-0.058	-0.065	-0.072	-0.080	-0.088	-0.094	-0.101	-0.109	-0.115	-0.121	-0.128	-0.132	-0.139	-0.145	-0.149	-0.152	-0.158	-0.160	-0.161	-0.164	-0.164	-0.164	-0.162	-0.161	-0.159	-0.155	-0.150	-0.145	-0.140	-0.131	-0.124	-0.115	-0.104	-0.094	-0.082	-0.071	-0.058	-0.042	-0.029	-0.014	0.002	0.019	0.035	0.054	0.071	0.089	0.108	0.128	0.146	0.165	0.184	0.204	0.224	0.242	0.261	0.280	0.299	0.316	0.334	0.350	0.368	0.384	0.399	0.414	0.429	0.441	0.454	0.465	0.476	0.486	0.496	0.504	0.510	0.518	0.522	0.526	0.530	0.532	0.535	0.535	0.535	0.534	0.531	0.530	0.526	0.521	0.515	0.510	0.504	0.498	0.489	0.481	0.472	0.462	0.452	0.444	0.434	0.422	0.412	0.401	0.390	0.379	0.368	0.356	0.345	0.334	0.324	0.312	0.301	0.290	0.280	0.270	0.260	0.250	0.241	0.231	0.224	0.214	0.206	0.199	0.191	0.184	0.178	0.171	0.165	0.160	0.154	0.150	0.145	0.142	0.138	0.135	0.134	0.130	0.129	0.128	0.126	0.126	0.126	0.126	0.126	0.129	0.130	0.131	0.134	0.136	0.139	0.141	0.145	0.149	0.154	0.158	0.161	0.166	0.170	0.175	0.180	0.186	0.191	0.196	0.202	0.208	0.212	0.218	0.222	0.229	0.234	0.238	0.241	0.246	0.250	0.252	0.256	0.260	0.261	0.262	0.264	0.265	0.265	0.265	0.264	0.262	0.260	0.258	0.254	0.249	0.244	0.238	0.231	0.224	0.215	0.208	0.198	0.188	0.176	0.165	0.152	0.140	0.126	0.114	0.100	0.084	0.070	0.054	0.038	0.021	0.005	-0.011	-0.030	-0.046	-0.064	-0.081	-0.099	-0.115	-0.132	-0.149	-0.165	-0.181	-0.198	-0.211	-0.226	-0.240	-0.252	-0.265	-0.278	-0.290	-0.299	-0.309	-0.318	-0.325	-0.331	-0.336	-0.341	-0.345	-0.348	-0.349	-0.350	-0.350	-0.349	-0.345	-0.342	-0.338	-0.331	-0.326	-0.318	-0.310	-0.300	-0.291	-0.280	-0.269	-0.258	-0.246	-0.234	-0.220	-0.206	-0.192	-0.179	-0.165	-0.151	-0.138	-0.124	-0.110	-0.095	-0.082	-0.070	-0.058	-0.046	-0.035	-0.024	-0.015	-0.006	0.002	0.010	0.015	0.021	0.026	0.029	0.030	0.032	0.032	0.031	0.029	0.026	0.021	0.016	0.010	0.002	-0.005	-0.015	-0.026	-0.038	-0.049	-0.061	-0.075	-0.090	-0.105	-0.121	-0.138	-0.154	-0.171	-0.188	-0.205	-0.222	-0.240	-0.259	-0.275	-0.292	-0.310	-0.326	-0.341	-0.358	-0.372	-0.388	-0.401	-0.414	-0.425	-0.436	-0.446	-0.456	-0.465	-0.471	-0.478	-0.481	-0.485	-0.486	-0.486	-0.486	-0.484	-0.481	-0.476	-0.469	-0.461	-0.452	-0.442	-0.430	-0.416	-0.402	-0.386	-0.369	-0.350	-0.331	-0.310	-0.289	-0.265	-0.241	-0.216	-0.189	-0.164	-0.135	-0.108	-0.079	-0.049	-0.019	0.012	0.041	0.072	0.105	0.136	0.168	0.198	0.230	0.260	0.290	0.320	0.350	0.379	0.406	0.435	0.461	0.488	0.512	0.538	0.560	0.582	0.604	0.622	0.641	0.659	0.674	0.689	0.701	0.712	0.724	0.732	0.740	0.745	0.750	0.752	0.754	0.754	0.752	0.749	0.744	0.740	0.731	0.724	0.714	0.702	0.691	0.678	0.665	0.649	0.634	0.616	0.599	0.581	0.562	0.542	0.522	0.502	0.481	0.462	0.440	0.420	0.399	0.379	0.359	0.338	0.318	0.298	0.279	0.261	0.242	0.225	0.210	0.192	0.179	0.165	0.152	0.140	0.131	0.121	0.112	0.106	0.100	0.096	0.092	0.091	0.091	0.091	0.094	0.098	0.102	0.109	0.116	0.124	0.135	0.145	0.158	0.170	0.185	0.201	0.216	0.232	0.251	0.270	0.290	0.311	0.331	0.354	0.374	0.396	0.420	0.442	0.466	0.489	0.514	0.538	0.561	0.585	0.608	0.631	0.654	0.676	0.699	0.720	0.742	0.762	0.782	0.802	0.821	0.839	0.858	0.874	0.889	0.904	0.919	0.931	0.944	0.956	0.966	0.976	0.984	0.991	0.998	1.002	1.008	1.011	1.015	1.016	1.016	1.016	1.015	1.014	1.011	1.008	1.002	0.998	0.992	0.985	0.978	0.969	0.961	0.951	0.941	0.931	0.921	0.909	0.899	0.886	0.874	0.861	0.849	0.836	0.822	0.810	0.796	0.782	0.770	0.756	0.744	0.731	0.719	0.706	0.694	0.681	0.671	0.660	0.649	0.640	0.630	0.621	0.612	0.605	0.598	0.591	0.585	0.580	0.576	0.572	0.569	0.566	0.565	0.564	0.564	0.565	0.566	0.569	0.572	0.576	0.581	0.586	0.592	0.600	0.608	0.615	0.624	0.634	0.644	0.654	0.665	0.676	0.688	0.700	0.711	0.725	0.738	0.750	0.762	0.776	0.789	0.802	0.815	0.828	0.840	0.852	0.864	0.876	0.888	0.898	0.909	0.919	0.929	0.936	0.944	0.952	0.959	0.965	0.970	0.975	0.979	0.981	0.985	0.986	0.988	0.988	0.986	0.985	0.982	0.980	0.976	0.971	0.968	0.962	0.955	0.949	0.941	0.932	0.925	0.915	0.906	0.896	0.886	0.876	0.866	0.855	0.844	0.832	0.822	0.810	0.800	0.788	0.776	0.766	0.755	0.745	0.734	0.724	0.715	0.704	0.695	0.686	0.678	0.670	0.661	0.654	0.648	0.640	0.634	0.629	0.624	0.620	0.615	0.611	0.610	0.606	0.605	0.605	0.604	0.605	0.605	0.606	0.609	0.612	0.616	0.620	0.625	0.631	0.636	0.642	0.651	0.658	0.666	0.676	0.685	0.696	0.706	0.718	0.729	0.742	0.755	0.769	0.784	0.798	0.814	0.829	0.845	0.861	0.879	0.896	0.912	0.931	0.950	0.970	0.988	1.008	1.026	1.046	1.066	1.086	1.108	1.128	1.148	1.168	1.189	1.209	1.229	1.249	1.269	1.289	1.309	1.329	1.348	1.366	1.385	1.404	1.421	1.440	1.458	1.474	1.491	1.506	1.522	1.538	1.552	1.566	1.580	1.592	1.606	1.618	1.628	1.639	1.649	1.658	1.666	1.674	1.681	1.688	1.694	1.699	1.704	1.708	1.711	1.714	1.716	1.718	1.719	1.719	1.718	1.718	1.715	1.712	1.709	1.706	1.701	1.696	1.691	1.685	1.678	1.672	1.664	1.655	1.648	1.638	1.628	1.616	1.605	1.592	1.580	1.568	1.552	1.539	1.524	1.506	1.491	1.474	1.455	1.436	1.418	1.398	1.376	1.355	1.332	1.310	1.286	1.261	1.235	1.209	1.182	1.152	1.125	1.095	1.064	1.031	0.999	0.965	0.931	0.896	0.860	0.822	0.785	0.746	0.705	0.665	0.624	0.581	0.538	0.492	0.448	0.402	0.355	0.308	0.260	0.211	0.162	0.112	0.062	0.010	-0.041	-0.094	-0.146	-0.199	-0.251	-0.305	-0.358	-0.411	-0.465	-0.519	-0.572	-0.628	-0.680	-0.734	-0.788	-0.840	-0.892	-0.945	-0.998	-1.049	-1.099	-1.149	-1.198	-1.246	-1.294	-1.340	-1.386	-1.432	-1.475	-1.519	-1.561	-1.601	-1.642	-1.680	-1.718	-1.754	-1.789	-1.822	-1.855	-1.886	-1.916	-1.945	-1.972	-2.000	-2.025	-2.047	-2.070	-2.091	-2.111	-2.130	-2.148	-2.165	-2.179	-2.195	-2.206	-2.219	-2.230	-2.240	-2.249	-2.258	-2.265	-2.271	-2.276	-2.281	-2.286	-2.290	-2.294	-2.296	-2.298	-2.300	-2.301	-2.304	-2.304	-2.304	-2.305	-2.305	-2.305	-2.305	-2.305	-2.305	-2.305	-2.305	-2.305	-2.305	-2.305	-2.306	-2.308	-2.309	-2.311	-2.312	-2.314	-2.316	-2.319	-2.322	-2.326	-2.330	-2.334	-2.338	-2.342	-2.349	-2.352	-2.360	-2.365	-2.372	-2.380	-2.388	-2.395	-2.402	-2.411	-2.420	-2.429	-2.438	-2.448	-2.458	-2.468	-2.476	-2.488	-2.498	-2.509	-2.519	-2.530	-2.541	-2.552	-2.564	-2.574	-2.586	-2.598	-2.609	-2.621	-2.632	-2.644	-2.655	-2.668	-2.679	-2.690	-2.701	-2.712	-2.724	-2.735	-2.746	-2.758	-2.769	-2.779	-2.789	-2.799	-2.810	-2.820	-2.830	-2.840	-2.850	-2.860	-2.869	-2.878	-2.886	-2.895	-2.904	-2.912	-2.920	-2.929	-2.936	-2.944	-2.951	-2.959	-2.966	-2.974	-2.981	-2.988	-2.994	-3.001	-3.008	-3.012	-3.019	-3.026	-3.032	-3.038	-3.044	-3.050	-3.055	-3.062	-3.068	-3.074	-3.080	-3.085	-3.092	-3.099	-3.105	-3.111	-3.118	-3.124	-3.130	-3.138	-3.144	-3.150	-3.158	-3.165	-3.172	-3.180	-3.186	-3.194	-3.202	-3.210	-3.218	-3.225	-3.232	-3.240	-3.249	-3.256	-3.262	-3.270	-3.276	-3.282	-3.289	-3.295	-3.301	-3.305	-3.310	-3.315	-3.319	-3.321	-3.324	-3.326	-3.326	-3.328	-3.326	-3.326	-3.324	-3.321	-3.318	-3.312	-3.308	-3.300	-3.292	-3.282	-3.274	-3.262	-3.250	-3.236	-3.221	-3.205	-3.189	-3.170	-3.151	-3.130	-3.109	-3.086	-3.061	-3.036	-3.011	-2.984	-2.956	-2.926	-2.896	-2.865	-2.832	-2.800	-2.768	-2.732	-2.698	-2.662	-2.625	-2.589	-2.551	-2.514	-2.475	-2.439	-2.399	-2.361	-2.322	-2.284	-2.246	-2.208	-2.170	-2.131	-2.092	-2.056	-2.019	-1.982	-1.948	-1.910	-1.875	-1.841	-1.808	-1.774	-1.741	-1.709	-1.679	-1.648	-1.618	-1.588	-1.560	-1.532	-1.505	-1.480	-1.454	-1.429	-1.404	-1.381	-1.359	-1.338	-1.316	-1.295	-1.275	-1.255	-1.236	-1.218	-1.200	-1.182	-1.166	-1.148	-1.132	-1.116	-1.099	-1.084	-1.069	-1.052	-1.039	-1.022	-1.008	-0.992	-0.979	-0.962	-0.948	-0.934	-0.919	-0.902	-0.888	-0.874	-0.858	-0.842	-0.826	-0.810	-0.794	-0.776	-0.760	-0.742	-0.725	-0.708	-0.689	-0.670	-0.651	-0.631	-0.611	-0.591	-0.571	-0.550	-0.529	-0.507	-0.486	-0.462	-0.440	-0.418	-0.394	-0.370	-0.346	-0.321	-0.296	-0.271	-0.246	-0.220	-0.194	-0.166	-0.140	-0.114	-0.086	-0.058	-0.030	-0.002	0.026	0.055	0.082	0.111	0.140	0.169	0.199	0.226	0.255	0.284	0.312	0.340	0.369	0.396	0.424	0.450	0.478	0.504	0.530	0.555	0.580	0.605	0.629	0.651	0.674	0.696	0.716	0.736	0.755	0.774	0.792	0.809	0.825	0.839	0.854	0.866	0.878	0.890	0.899	0.909	0.916	0.922	0.930	0.935	0.940	0.944	0.946	0.948	0.949	0.950	0.949	0.948	0.946	0.944	0.940	0.936	0.932	0.929	0.924	0.919	0.914	0.908	0.902	0.896	0.890	0.884	0.878	0.872	0.866	0.861	0.855	0.851	0.846	0.842	0.839	0.836	0.832	0.831	0.830	0.829	0.829	0.830	0.830	0.832	0.835	0.838	0.842	0.846	0.852	0.858	0.865	0.872	0.881	0.890	0.899	0.909	0.920	0.930	0.942	0.954	0.966	0.979	0.992	1.006	1.020	1.034	1.048	1.061	1.075	1.090	1.104	1.118	1.130	1.144	1.158	1.170	1.181	1.194	1.206	1.216	1.226	1.236	1.244	1.252	1.260	1.266	1.271	1.276	1.281	1.285	1.288	1.289	1.290	1.290	1.288	1.285	1.282	1.279	1.274	1.268	1.261	1.254	1.245	1.236	1.226	1.215	1.204	1.192	1.179	1.166	1.152	1.138	1.122	1.108	1.092	1.076	1.060	1.044	1.026	1.010	0.994	0.976	0.961	0.944	0.926	0.910	0.895	0.879	0.862	0.846	0.830	0.815	0.801	0.788	0.772	0.760	0.746	0.734	0.722	0.711	0.700	0.689	0.679	0.670	0.660	0.652	0.645	0.638	0.630	0.625	0.618	0.611	0.608	0.602	0.599	0.594	0.590	0.586	0.582	0.581	0.578	0.575	0.572	0.570	0.568	0.565	0.564	0.560	0.559	0.556	0.552	0.550	0.548	0.544	0.540	0.536	0.531	0.528	0.522	0.516	0.511	0.504	0.498	0.490	0.481	0.474	0.464	0.454	0.444	0.434	0.422	0.410	0.396	0.384	0.370	0.355	0.339	0.322	0.306	0.289	0.271	0.254	0.235	0.215	0.195	0.175	0.155	0.134	0.112	0.090	0.069	0.046	0.024	0.001	-0.022	-0.044	-0.068	-0.091	-0.112	-0.136	-0.159	-0.182	-0.205	-0.226	-0.249	-0.270	-0.291	-0.312	-0.331	-0.351	-0.370	-0.389	-0.406	-0.424	-0.440	-0.456	-0.470	-0.485	-0.498	-0.510	-0.521	-0.532	-0.542	-0.551	-0.559	-0.565	-0.570	-0.575	-0.579	-0.582	-0.584	-0.585	-0.585	-0.584	-0.582	-0.580	-0.576	-0.572	-0.566	-0.560	-0.554	-0.546	-0.536	-0.528	-0.519	-0.507	-0.496	-0.485	-0.474	-0.461	-0.448	-0.432	-0.419	-0.405	-0.391	-0.375	-0.360	-0.345	-0.329	-0.314	-0.298	-0.281	-0.266	-0.249	-0.234	-0.218	-0.202	-0.186	-0.171	-0.155	-0.140	-0.125	-0.110	-0.095	-0.081	-0.068	-0.054	-0.040	-0.028	-0.015	-0.002	0.009	0.021	0.032	0.044	0.054	0.065	0.074	0.082	0.092	0.100	0.109	0.116	0.125	0.132	0.138	0.145	0.151	0.158	0.164	0.169	0.174	0.179	0.182	0.189	0.192	0.198	0.201	0.206	0.211	0.214	0.219	0.222	0.228	0.232	0.236	0.241	0.248	0.252	0.258	0.265	0.270	0.278	0.284	0.291	0.299	0.306	0.316	0.324	0.334	0.342	0.352	0.362	0.374	0.385	0.398	0.409	0.422	0.435	0.448	0.462	0.476	0.490	0.505	0.520	0.535	0.550	0.566	0.581	0.596	0.614	0.629	0.645	0.660	0.676	0.690	0.705	0.720	0.735	0.750	0.764	0.776	0.789	0.802	0.815	0.826	0.836	0.846	0.856	0.865	0.872	0.881	0.886	0.892	0.898	0.901	0.904	0.906	0.909	0.909	0.908	0.908	0.905	0.902	0.898	0.894	0.889	0.881	0.874	0.866	0.858	0.848	0.839	0.828	0.816	0.804	0.792	0.779	0.765	0.751	0.736	0.721	0.708	0.691	0.676	0.660	0.645	0.629	0.612	0.598	0.580	0.564	0.548	0.532	0.518	0.502	0.486	0.472	0.458	0.444	0.430	0.416	0.404	0.392	0.380	0.368	0.358	0.346	0.338	0.328	0.319	0.311	0.304	0.298	0.290	0.284	0.280	0.275	0.272	0.269	0.266	0.265	0.264	0.262	0.265	0.265	0.266	0.269	0.272	0.276	0.280	0.285	0.290	0.298	0.304	0.311	0.319	0.328	0.335	0.346	0.355	0.365	0.376	0.388	0.399	0.410	0.421	0.434	0.446	0.459	0.471	0.484	0.496	0.509	0.521	0.535	0.546	0.559	0.570	0.582	0.594	0.604	0.614	0.625	0.634	0.641	0.650	0.656	0.664	0.670	0.674	0.678	0.681	0.682	0.685	0.685	0.685	0.682	0.680	0.678	0.671	0.666	0.660	0.651	0.642	0.632	0.621	0.610	0.596	0.582	0.568	0.552	0.536	0.520	0.501	0.484	0.464	0.445	0.425	0.404	0.384	0.362	0.340	0.319	0.298	0.275	0.252	0.230	0.209	0.186	0.165	0.142	0.121	0.100	0.080	0.060	0.040	0.020	0.002	-0.016	-0.034	-0.051	-0.066	-0.084	-0.099	-0.111	-0.126	-0.138	-0.150	-0.161	-0.172	-0.182	-0.191	-0.200	-0.208	-0.215	-0.221	-0.226	-0.231	-0.236	-0.240	-0.242	-0.245	-0.249	-0.250	-0.250	-0.250	-0.251	-0.250	-0.250	-0.249	-0.248	-0.246	-0.244	-0.241	-0.240	-0.236	-0.234	-0.231	-0.229	-0.225	-0.222	-0.220	-0.216	-0.214	-0.210	-0.208	-0.205	-0.202	-0.200	-0.196	-0.195	-0.194	-0.191	-0.190	-0.190	-0.190	-0.190	-0.189	-0.190	-0.191	-0.191	-0.194	-0.196	-0.199	-0.202	-0.206	-0.211	-0.216	-0.221	-0.228	-0.234	-0.240	-0.248	-0.256	-0.264	-0.274	-0.282	-0.292	-0.304	-0.315	-0.326	-0.339	-0.351	-0.362	-0.376	-0.389	-0.402	-0.416	-0.430	-0.444	-0.458	-0.471	-0.486	-0.500	-0.514	-0.526	-0.540	-0.554	-0.566	-0.580	-0.592	-0.604	-0.616	-0.626	-0.638	-0.648	-0.656	-0.666	-0.674	-0.681	-0.689	-0.695	-0.700	-0.706	-0.710	-0.712	-0.716	-0.719	-0.720	-0.721	-0.721	-0.720	-0.720	-0.719	-0.716	-0.715	-0.711	-0.708	-0.704	-0.699	-0.694	-0.689	-0.682	-0.676	-0.670	-0.664	-0.658	-0.651	-0.644	-0.638	-0.631	-0.624	-0.618	-0.611	-0.604	-0.598	-0.592	-0.585	-0.580	-0.575	-0.569	-0.564	-0.559	-0.555	-0.550	-0.546	-0.541	-0.539	-0.535	-0.531	-0.529	-0.525	-0.522	-0.519	-0.518	-0.514	-0.511	-0.509	-0.506	-0.502	-0.501	-0.498	-0.495	-0.492	-0.489	-0.486	-0.481	-0.478	-0.474	-0.469	-0.462	-0.458	-0.451	-0.444	-0.438	-0.430	-0.421	-0.414	-0.405	-0.395	-0.384	-0.372	-0.361	-0.349	-0.336	-0.322	-0.308	-0.292	-0.276	-0.260	-0.244	-0.225	-0.208	-0.189	-0.169	-0.149	-0.129	-0.106	-0.085	-0.062	-0.040	-0.016	0.008	0.032	0.056	0.082	0.108	0.134	0.159	0.185	0.212	0.239	0.265	0.291	0.319	0.345	0.372	0.399	0.424	0.451	0.478	0.502	0.528	0.552	0.576	0.600	0.624	0.648	0.669	0.690	0.711	0.730	0.750	0.766	0.785	0.800	0.818	0.831	0.845	0.858	0.868	0.879	0.889	0.896	0.904	0.909	0.915	0.919	0.920	0.921	0.922	0.921	0.920	0.918	0.914	0.908	0.902	0.895	0.888	0.879	0.869	0.858	0.846	0.834	0.820	0.808	0.792	0.778	0.762	0.746	0.730	0.712	0.695	0.678	0.660	0.641	0.622	0.604	0.586	0.566	0.549	0.530	0.510	0.492	0.474	0.456	0.440	0.422	0.405	0.389	0.374	0.358	0.342	0.329	0.315	0.301	0.289	0.278	0.268	0.256	0.248	0.239	0.232	0.224	0.219	0.214	0.210	0.205	0.204	0.202	0.201	0.201	0.202	0.205	0.209	0.212	0.216	0.224	0.230	0.236	0.245	0.255	0.264	0.274	0.285	0.298	0.310	0.321	0.336	0.350	0.364	0.379	0.394	0.410	0.426	0.442	0.459	0.475	0.491	0.509	0.525	0.542	0.559	0.575	0.591	0.609	0.624	0.640	0.655	0.670	0.684	0.699	0.712	0.725	0.738	0.750	0.761	0.771	0.781	0.791	0.799	0.808	0.815	0.820	0.825	0.830	0.834	0.836	0.838	0.838	0.838	0.838	0.835	0.834	0.829	0.826	0.819	0.814	0.806	0.800	0.790	0.782	0.771	0.761	0.750	0.738	0.726	0.712	0.700	0.685	0.670	0.656	0.641	0.626	0.610	0.594	0.579	0.562	0.548	0.531	0.515	0.501	0.485	0.470	0.455	0.441	0.428	0.414	0.401	0.389	0.378	0.366	0.356	0.348	0.338	0.329	0.322	0.315	0.310	0.305	0.301	0.299	0.296	0.294	0.294	0.295	0.296	0.299	0.301	0.305	0.309	0.315	0.320	0.326	0.334	0.341	0.349	0.358	0.364	0.374	0.382	0.391	0.401	0.410	0.420	0.429	0.438	0.446	0.455	0.462	0.470	0.478	0.484	0.489	0.495	0.499	0.502	0.505	0.506	0.509	0.507	0.507	0.505	0.502	0.499	0.494	0.489	0.481	0.474	0.466	0.456	0.446	0.435	0.424	0.411	0.398	0.384	0.369	0.352	0.338	0.321	0.304	0.288	0.270	0.250	0.232	0.215	0.198	0.180	0.161	0.144	0.125	0.108	0.090	0.074	0.058	0.040	0.024	0.010	-0.006	-0.020	-0.035	-0.049	-0.061	-0.074	-0.084	-0.095	-0.105	-0.115	-0.124	-0.131	-0.140	-0.146	-0.154	-0.159	-0.165	-0.170	-0.174	-0.179	-0.180	-0.184	-0.186	-0.188	-0.189	-0.190	-0.189	-0.190	-0.189	-0.189	-0.186	-0.185	-0.184	-0.180	-0.178	-0.175	-0.171	-0.168	-0.164	-0.159	-0.155	-0.149	-0.144	-0.138	-0.131	-0.125	-0.118	-0.111	-0.102	-0.095	-0.088	-0.078	-0.068	-0.059	-0.049	-0.039	-0.028	-0.018	-0.005	0.006	0.019	0.031	0.044	0.058	0.071	0.085	0.099	0.111	0.125	0.139	0.154	0.169	0.182	0.198	0.211	0.225	0.239	0.254	0.268	0.280	0.294	0.306	0.319	0.331	0.342	0.355	0.365	0.376	0.385	0.395	0.404	0.411	0.420	0.426	0.432	0.439	0.444	0.449	0.452	0.455	0.459	0.460	0.462	0.464	0.464	0.464	0.464	0.462	0.461	0.460	0.459	0.456	0.454	0.451	0.449	0.445	0.442	0.439	0.436	0.434	0.430	0.428	0.426	0.424	0.421	0.420	0.418	0.418	0.416	0.416	0.416	0.416	0.416	0.418	0.420	0.421	0.424	0.426	0.430	0.434	0.436	0.441	0.446	0.451	0.456	0.462	0.468	0.472	0.479	0.484	0.490	0.496	0.502	0.507	0.514	0.519	0.524	0.530	0.534	0.540	0.544	0.546	0.550	0.552	0.556	0.558	0.558	0.559	0.560	0.560	0.558	0.555	0.554	0.551	0.546	0.541	0.536	0.530	0.522	0.516	0.509	0.499	0.490	0.479	0.468	0.456	0.442	0.431	0.418	0.404	0.389	0.372	0.358	0.341	0.325	0.308	0.290	0.272	0.255	0.236	0.218	0.199	0.180	0.161	0.142	0.122	0.105	0.086	0.066	0.049	0.031	0.012	-0.006	-0.024	-0.040	-0.056	-0.072	-0.088	-0.102	-0.118	-0.131	-0.144	-0.156	-0.169	-0.179	-0.190	-0.200	-0.209	-0.216	-0.224	-0.230	-0.235	-0.240	-0.244	-0.245	-0.248	-0.249	-0.248	-0.246	-0.245	-0.242	-0.238	-0.234	-0.228	-0.221	-0.212	-0.206	-0.196	-0.186	-0.176	-0.165	-0.154	-0.141	-0.129	-0.115	-0.101	-0.088	-0.072	-0.058	-0.042	-0.028	-0.011	0.004	0.019	0.035	0.050	0.066	0.080	0.095	0.110	0.124	0.138	0.151	0.165	0.176	0.189	0.199	0.209	0.219	0.229	0.238	0.245	0.251	0.258	0.262	0.268	0.271	0.274	0.276	0.278	0.278	0.278	0.276	0.276	0.274	0.270	0.266	0.261	0.256	0.250	0.245	0.238	0.231	0.222	0.214	0.206	0.198	0.189	0.180	0.170	0.160	0.151	0.140	0.131	0.121	0.111	0.101	0.092	0.084	0.075	0.066	0.056	0.049	0.040	0.032	0.025	0.020	0.012	0.008	0.001	-0.004	-0.008	-0.011	-0.014	-0.018	-0.020	-0.021	-0.022	-0.022	-0.022	-0.022	-0.021	-0.021	-0.019	-0.016	-0.014	-0.010	-0.006	-0.002	0.002	0.008	0.014	0.020	0.026	0.034	0.040	0.048	0.054	0.061	0.069	0.076	0.085	0.092	0.101	0.109	0.118	0.126	0.134	0.141	0.150	0.159	0.166	0.174	0.181	0.189	0.195	0.201	0.208	0.214	0.220	0.225	0.228	0.232	0.236	0.240	0.242	0.244	0.245	0.246	0.246	0.246	0.246	0.244	0.244	0.241	0.239	0.235	0.232	0.228	0.222	0.216	0.211	0.205	0.199	0.191	0.185	0.178	0.170	0.161	0.154	0.145	0.136	0.128	0.119	0.109	0.101	0.091	0.082	0.074	0.065	0.056	0.049	0.040	0.032	0.026	0.019	0.012	0.006	0.000	-0.004	-0.010	-0.012	-0.018	-0.020	-0.021	-0.024	-0.025	-0.025	-0.025	-0.022	-0.020	-0.018	-0.014	-0.010	-0.004	0.001	0.009	0.016	0.024	0.032	0.042	0.054	0.065	0.076	0.089	0.102	0.116	0.131	0.146	0.161	0.176	0.194	0.210	0.226	0.245	0.261	0.280	0.298	0.316	0.335	0.352	0.371	0.389	0.408	0.424	0.441	0.458	0.475	0.491	0.507	0.521	0.536	0.550	0.562	0.575	0.586	0.596	0.606	0.614	0.621	0.628	0.634	0.638	0.641	0.642	0.642	0.641	0.640	0.636	0.632	0.625	0.619	0.610	0.600	0.589	0.575	0.561	0.548	0.531	0.514	0.495	0.476	0.455	0.434	0.412	0.389	0.364	0.340	0.315	0.288	0.261	0.235	0.206	0.179	0.150	0.121	0.092	0.065	0.038	0.008	-0.021	-0.048	-0.076	-0.104	-0.130	-0.158	-0.182	-0.209	-0.234	-0.258	-0.280	-0.302	-0.324	-0.344	-0.362	-0.381	-0.400	-0.415	-0.431	-0.444	-0.458	-0.469	-0.480	-0.489	-0.498	-0.504	-0.509	-0.514	-0.519	-0.520	-0.521	-0.521	-0.521	-0.519	-0.516	-0.512	-0.509	-0.502	-0.496	-0.489	-0.481	-0.472	-0.464	-0.455	-0.444	-0.434	-0.424	-0.412	-0.400	-0.389	-0.378	-0.365	-0.354	-0.342	-0.331	-0.319	-0.308	-0.298	-0.286	-0.275	-0.265	-0.255	-0.246	-0.238	-0.229	-0.221	-0.215	-0.208	-0.201	-0.196	-0.192	-0.188	-0.184	-0.181	-0.180	-0.179	-0.176	-0.176	-0.176	-0.178	-0.179	-0.181	-0.184	-0.186	-0.189	-0.194	-0.196	-0.201	-0.205	-0.210	-0.215	-0.220	-0.224	-0.229	-0.232	-0.238	-0.242	-0.246	-0.249	-0.252	-0.255	-0.258	-0.259	-0.260	-0.260	-0.260	-0.260	-0.259	-0.258	-0.252	-0.250	-0.244	-0.240	-0.234	-0.225	-0.218	-0.209	-0.199	-0.188	-0.176	-0.164	-0.151	-0.138	-0.122	-0.106	-0.091	-0.075	-0.059	-0.041	-0.024	-0.005	0.014	0.032	0.050	0.069	0.089	0.108	0.126	0.145	0.162	0.181	0.198	0.214	0.231	0.246	0.262	0.275	0.289	0.301	0.314	0.324	0.332	0.342	0.349	0.356	0.361	0.365	0.368	0.369	0.369	0.369	0.366	0.362	0.359	0.354	0.346	0.339	0.330	0.320	0.309	0.299	0.285	0.272	0.259	0.242	0.228	0.211	0.195	0.178	0.159	0.141	0.122	0.105	0.086	0.068	0.048	0.029	0.009	-0.010	-0.029	-0.048	-0.065	-0.084	-0.101	-0.119	-0.136	-0.151	-0.168	-0.184	-0.198	-0.211	-0.225	-0.238	-0.250	-0.261	-0.271	-0.281	-0.291	-0.299	-0.306	-0.314	-0.319	-0.324	-0.329	-0.332	-0.336	-0.338	-0.340	-0.340	-0.341	-0.340	-0.339	-0.338	-0.335	-0.332	-0.328	-0.324	-0.320	-0.315	-0.308	-0.302	-0.296	-0.289	-0.281	-0.274	-0.266	-0.258	-0.249	-0.240	-0.231	-0.221	-0.212	-0.202	-0.192	-0.182	-0.172	-0.162	-0.154	-0.142	-0.132	-0.124	-0.112	-0.104	-0.095	-0.084	-0.075	-0.066	-0.058	-0.049	-0.040	-0.032	-0.025	-0.018	-0.011	-0.004	0.002	0.009	0.014	0.019	0.024	0.028	0.031	0.034	0.036	0.038	0.040	0.041	0.041	0.040	0.040	0.039	0.038	0.035	0.031	0.028	0.024	0.020	0.015	0.010	0.004	-0.002	-0.009	-0.016	-0.025	-0.032	-0.040	-0.049	-0.058	-0.065	-0.075	-0.085	-0.094	-0.102	-0.112	-0.120	-0.130	-0.138	-0.148	-0.155	-0.162	-0.170	-0.176	-0.184	-0.190	-0.195	-0.201	-0.206	-0.210	-0.212	-0.215	-0.216	-0.218	-0.218	-0.218	-0.215	-0.212	-0.210	-0.205	-0.200	-0.194	-0.186	-0.179	-0.170	-0.161	-0.151	-0.140	-0.129	-0.115	-0.102	-0.089	-0.075	-0.059	-0.045	-0.029	-0.012	0.005	0.021	0.039	0.055	0.072	0.090	0.108	0.124	0.142	0.159	0.176	0.192	0.209	0.225	0.240	0.255	0.270	0.284	0.298	0.310	0.322	0.334	0.345	0.355	0.364	0.374	0.380	0.388	0.394	0.400	0.405	0.409	0.411	0.414	0.416	0.416	0.418	0.418	0.416	0.415	0.411	0.409	0.405	0.402	0.398	0.392	0.389	0.384	0.376	0.372	0.365	0.359	0.352	0.346	0.339	0.332	0.325	0.319	0.311	0.305	0.299	0.292	0.284	0.278	0.271	0.265	0.259	0.252	0.246	0.240	0.235	0.229	0.222	0.218	0.212	0.208	0.202	0.198	0.194	0.189	0.185	0.180	0.175	0.171	0.168	0.164	0.160	0.156	0.152	0.150	0.146	0.144	0.140	0.138	0.134	0.131	0.128	0.126	0.122	0.120	0.118	0.115	0.112	0.110	0.108	0.105	0.102	0.100	0.098	0.096	0.094	0.091	0.089	0.086	0.085	0.082	0.080	0.078	0.075	0.072	0.069	0.068	0.064	0.061	0.058	0.054	0.050	0.046	0.042	0.039	0.034	0.029	0.024	0.018	0.012	0.006	0.000	-0.008	-0.014	-0.021	-0.030	-0.038	-0.048	-0.056	-0.066	-0.076	-0.086	-0.099	-0.109	-0.121	-0.134	-0.145	-0.158	-0.170	-0.184	-0.198	-0.212	-0.226	-0.240	-0.255	-0.269	-0.285	-0.299	-0.314	-0.329	-0.344	-0.358	-0.372	-0.386	-0.400	-0.415	-0.428	-0.440	-0.452	-0.465	-0.476	-0.486	-0.496	-0.505	-0.514	-0.521	-0.526	-0.532	-0.538	-0.541	-0.545	-0.546	-0.548	-0.548	-0.545	-0.544	-0.539	-0.534	-0.529	-0.522	-0.515	-0.506	-0.498	-0.488	-0.475	-0.462	-0.450	-0.436	-0.421	-0.405	-0.390	-0.374	-0.356	-0.339	-0.321	-0.304	-0.285	-0.268	-0.250	-0.232	-0.214	-0.196	-0.180	-0.164	-0.148	-0.132	-0.118	-0.104	-0.091	-0.079	-0.066	-0.056	-0.049	-0.040	-0.034	-0.029	-0.024	-0.021	-0.020	-0.020	-0.021	-0.022	-0.026	-0.031	-0.039	-0.046	-0.054	-0.065	-0.075	-0.088	100.000	5.000	2.000	1.000	4.000	0.000	0.000	0.000	0.000	0.000	0.000	0.000	0.000	0.000	0.000	0.000	0.000	0.000	2.332	2.312	2.294	2.275	2.258	2.240	2.225	2.209	2.195	2.181	2.169	2.156	2.145	2.135	2.125	2.116	2.109	2.101	2.094	2.086	2.081	2.076	2.071	2.068	2.062	2.060	2.056	2.054	2.051	2.047	2.045	2.044	2.040	2.039	2.035	2.033	2.030	2.027	2.024	2.020	2.015	2.011	2.005	1.999	1.992	1.986	1.979	1.970	1.961	1.951	1.941	1.929	1.918	1.904	1.889	1.874	1.859	1.841	1.824	1.805	1.785	1.762	1.741	1.718	1.694	1.669	1.642	1.615	1.589	1.559	1.529	1.499	1.468	1.435	1.402	1.369	1.335	1.301	1.266	1.230	1.195	1.159	1.121	1.084	1.048	1.011	0.972	0.936	0.899	0.861	0.825	0.789	0.752	0.716	0.681	0.648	0.614	0.580	0.548	0.515	0.484	0.454	0.425	0.396	0.369	0.342	0.318	0.292	0.270	0.249	0.228	0.208	0.189	0.171	0.155	0.140	0.126	0.114	0.101	0.091	0.081	0.072	0.065	0.058	0.051	0.048	0.042	0.040	0.036	0.035	0.034	0.032	0.034	0.034	0.035	0.036	0.038	0.040	0.041	0.042	0.046	0.049	0.051	0.052	0.056	0.058	0.060	0.062	0.064	0.066	0.068	0.069	0.070	0.070	0.070	0.070	0.070	0.069	0.066	0.065	0.062	0.059	0.056	0.052	0.048	0.041	0.036	0.030	0.022	0.016	0.008	0.000	-0.009	-0.018	-0.029	-0.039	-0.049	-0.060	-0.071	-0.084	-0.096	-0.108	-0.121	-0.134	-0.148	-0.161	-0.174	-0.188	-0.201	-0.215	-0.229	-0.242	-0.256	-0.271	-0.284	-0.298	-0.310	-0.324	-0.335	-0.348	-0.360	-0.371	-0.381	-0.392	-0.401	-0.410	-0.419	-0.426	-0.434	-0.439	-0.445	-0.449	-0.452	-0.455	-0.458	-0.459	-0.459	-0.458	-0.456	-0.454	-0.451	-0.446	-0.441	-0.436	-0.429	-0.420	-0.412	-0.404	-0.394	-0.384	-0.372	-0.360	-0.349	-0.336	-0.324	-0.311	-0.298	-0.284	-0.271	-0.258	-0.244	-0.230	-0.216	-0.204	-0.191	-0.179	-0.168	-0.155	-0.145	-0.134	-0.124	-0.116	-0.108	-0.100	-0.094	-0.089	-0.085	-0.081	-0.079	-0.078	-0.078	-0.079	-0.080	-0.082	-0.086	-0.092	-0.099	-0.105	-0.114	-0.122	-0.134	-0.145	-0.158	-0.170	-0.185	-0.200	-0.216	-0.234	-0.250	-0.270	-0.288	-0.309	-0.328	-0.349	-0.369	-0.391	-0.412	-0.434	-0.456	-0.479	-0.500	-0.522	-0.545	-0.566	-0.589	-0.610	-0.631	-0.652	-0.674	-0.695	-0.714	-0.734	-0.752	-0.770	-0.786	-0.804	-0.820	-0.835	-0.849	-0.861	-0.874	-0.886	-0.896	-0.906	-0.914	-0.921	-0.928	-0.934	-0.936	-0.941	-0.944	-0.944	-0.944	-0.944	-0.941	-0.939	-0.934	-0.930	-0.922	-0.915	-0.908	-0.899	-0.889	-0.878	-0.866	-0.854	-0.841	-0.826	-0.811	-0.798	-0.780	-0.764	-0.746	-0.729	-0.711	-0.692	-0.674	-0.655	-0.635	-0.616	-0.598	-0.579	-0.559	-0.540	-0.521	-0.502	-0.484	-0.466	-0.449	-0.432	-0.415	-0.400	-0.385	-0.370	-0.358	-0.344	-0.334	-0.322	-0.312	-0.304	-0.296	-0.290	-0.284	-0.280	-0.278	-0.275	-0.274	-0.274	-0.275	-0.279	-0.282	-0.288	-0.292	-0.300	-0.309	-0.319	-0.329	-0.340	-0.351	-0.365	-0.379	-0.391	-0.408	-0.422	-0.438	-0.455	-0.471	-0.488	-0.505	-0.522	-0.539	-0.556	-0.572	-0.589	-0.605	-0.620	-0.634	-0.649	-0.662	-0.675	-0.686	-0.698	-0.706	-0.715	-0.721	-0.729	-0.732	-0.735	-0.738	-0.738	-0.736	-0.734	-0.729	-0.724	-0.716	-0.708	-0.696	-0.684	-0.670	-0.655	-0.638	-0.619	-0.599	-0.578	-0.554	-0.530	-0.505	-0.476	-0.449	-0.420	-0.389	-0.358	-0.324	-0.291	-0.258	-0.221	-0.186	-0.150	-0.112	-0.075	-0.039	-0.001	0.039	0.078	0.114	0.152	0.191	0.229	0.266	0.305	0.342	0.380	0.416	0.452	0.488	0.521	0.556	0.589	0.621	0.654	0.685	0.716	0.745	0.774	0.801	0.828	0.855	0.880	0.904	0.928	0.951	0.972	0.994	1.014	1.034	1.052	1.070	1.088	1.104	1.120	1.135	1.150	1.164	1.176	1.190	1.202	1.215	1.226	1.236	1.248	1.258	1.266	1.276	1.285	1.294	1.301	1.310	1.318	1.326	1.334	1.341	1.349	1.355	1.362	1.370	1.378	1.385	1.391	1.399	1.405	1.412	1.420	1.429	1.436	1.444	1.452	1.460	1.469	1.476	1.485	1.495	1.505	1.512	1.522	1.534	1.542	1.554	1.564	1.575	1.586	1.598	1.610	1.621	1.634	1.646	1.659	1.671	1.685	1.699	1.712	1.726	1.740	1.754	1.769	1.782	1.798	1.811	1.826	1.840	1.855	1.870	1.885	1.899	1.912	1.926	1.941	1.955	1.969	1.982	1.996	2.007	2.020	2.034	2.045	2.055	2.066	2.078	2.088	2.098	2.106	2.115	2.122	2.130	2.138	2.144	2.149	2.154	2.159	2.164	2.166	2.170	2.172	2.175	2.175	2.178	2.178	2.176	2.178	2.176	2.174	2.172	2.171	2.169	2.165	2.162	2.159	2.154	2.151	2.146	2.141	2.138	2.132	2.129	2.124	2.119	2.115	2.110	2.105	2.100	2.096	2.092	2.088	2.084	2.081	2.078	2.074	2.071	2.069	2.066	2.064	2.064	2.062	2.061	2.061	2.061	2.061	2.061	2.062	2.064	2.065	2.068	2.070	2.072	2.075	2.078	2.081	2.085	2.088	2.092	2.096	2.099	2.104	2.108	2.111	2.115	2.119	2.122	2.125	2.129	2.131	2.134	2.136	2.138	2.140	2.139	2.140	2.140	2.140	2.138	2.135	2.132	2.130	2.125	2.121	2.115	2.110	2.102	2.095	2.088	2.079	2.068	2.058	2.046	2.035	2.022	2.009	1.995	1.980	1.965	1.949	1.932	1.915	1.898	1.880	1.861	1.842	1.821	1.802	1.782	1.761	1.740	1.719	1.699	1.676	1.654	1.632	1.610	1.589	1.568	1.544	1.522	1.501	1.479	1.458	1.438	1.415	1.395	1.375	1.355	1.335	1.315	1.296	1.278	1.260	1.242	1.225	1.208	1.191	1.176	1.161	1.148	1.132	1.120	1.108	1.095	1.084	1.075	1.064	1.055	1.048	1.039	1.032	1.026	1.021	1.016	1.012	1.009	1.006	1.004	1.002	1.002	1.001	1.002	1.004	1.006	1.008	1.011	1.014	1.019	1.024	1.029	1.035	1.040	1.046	1.054	1.060	1.068	1.075	1.081	1.090	1.098	1.105	1.112	1.121	1.129	1.136	1.144	1.150	1.159	1.165	1.171	1.176	1.184	1.189	1.194	1.199	1.202	1.206	1.210	1.212	1.215	1.216	1.218	1.218	1.218	1.218	1.216	1.215	1.211	1.209	1.205	1.200	1.195	1.190	1.185	1.179	1.171	1.164	1.156	1.148	1.139	1.130	1.120	1.110	1.099	1.089	1.079	1.068	1.056	1.045	1.034	1.022	1.010	0.998	0.986	0.974	0.962	0.950	0.939	0.926	0.915	0.902	0.892	0.881	0.870	0.859	0.849	0.839	0.829	0.820	0.810	0.801	0.792	0.786	0.779	0.771	0.765	0.758	0.752	0.749	0.742	0.739	0.735	0.731	0.729	0.728	0.725	0.724	0.724	0.724	0.724	0.724	0.724	0.726	0.729	0.731	0.734	0.736	0.741	0.745	0.750	0.754	0.759	0.762	0.769	0.774	0.779	0.784	0.789	0.794	0.799	0.804	0.810	0.814	0.818	0.821	0.824	0.828	0.830	0.831	0.834	0.835	0.835	0.835	0.834	0.831	0.829	0.826	0.822	0.818	0.811	0.805	0.799	0.790	0.781	0.771	0.761	0.751	0.739	0.728	0.714	0.700	0.685	0.670	0.655	0.639	0.622	0.606	0.589	0.571	0.554	0.536	0.520	0.502	0.485	0.468	0.451	0.435	0.419	0.402	0.388	0.372	0.359	0.346	0.332	0.321	0.310	0.300	0.291	0.284	0.276	0.270	0.265	0.261	0.259	0.258	0.258	0.259	0.260	0.264	0.268	0.274	0.280	0.288	0.296	0.308	0.318	0.330	0.342	0.358	0.371	0.386	0.402	0.419	0.439	0.456	0.475	0.495	0.515	0.534	0.555	0.576	0.598	0.620	0.640	0.662	0.684	0.705	0.726	0.748	0.769	0.790	0.811	0.831	0.851	0.871	0.890	0.909	0.926	0.945	0.962	0.979	0.995	1.011	1.028	1.040	1.055	1.069	1.080	1.092	1.104	1.114	1.125	1.134	1.142	1.151	1.159	1.165	1.171	1.176	1.182	1.185	1.190	1.194	1.195	1.198	1.200	1.201	1.201	1.201	1.202	1.202	1.201	1.200	1.199	1.198	1.195	1.192	1.190	1.188	1.185	1.182	1.180	1.178	1.175	1.172	1.170	1.166	1.165	1.162	1.161	1.160	1.159	1.158	1.158	1.158	1.158	1.159	1.160	1.162	1.165	1.168	1.172	1.175	1.180	1.186	1.192	1.200	1.208	1.216	1.226	1.235	1.246	1.256	1.269	1.281	1.295	1.309	1.322	1.338	1.352	1.368	1.384	1.400	1.416	1.432	1.450	1.468	1.485	1.502	1.520	1.538	1.554	1.571	1.588	1.602	1.619	1.635	1.649	1.664	1.678	1.690	1.701	1.714	1.722	1.732	1.741	1.749	1.756	1.761	1.765	1.769	1.771	1.771	1.771	1.770	1.768	1.764	1.759	1.752	1.745	1.738	1.728	1.716	1.704	1.691	1.678	1.661	1.646	1.629	1.610	1.592	1.572	1.551	1.530	1.506	1.485	1.460	1.436	1.412	1.386	1.361	1.335	1.310	1.282	1.255	1.229	1.201	1.174	1.146	1.119	1.092	1.065	1.038	1.010	0.982	0.956	0.930	0.905	0.880	0.855	0.830	0.806	0.782	0.759	0.736	0.715	0.694	0.672	0.652	0.632	0.614	0.596	0.579	0.562	0.546	0.531	0.516	0.504	0.490	0.478	0.466	0.455	0.445	0.436	0.429	0.420	0.414	0.408	0.402	0.398	0.394	0.390	0.388	0.385	0.384	0.382	0.382	0.382	0.382	0.382	0.384	0.385	0.388	0.389	0.390	0.394	0.396	0.399	0.401	0.404	0.406	0.409	0.411	0.414	0.415	0.416	0.418	0.419	0.420	0.421	0.420	0.420	0.419	0.416	0.415	0.412	0.409	0.405	0.400	0.395	0.390	0.385	0.378	0.371	0.362	0.355	0.346	0.338	0.326	0.318	0.308	0.295	0.285	0.275	0.262	0.251	0.240	0.228	0.216	0.205	0.192	0.181	0.171	0.160	0.149	0.139	0.128	0.119	0.109	0.100	0.091	0.084	0.076	0.070	0.064	0.060	0.054	0.050	0.048	0.045	0.042	0.042	0.042	0.042	0.044	0.046	0.050	0.052	0.058	0.062	0.068	0.074	0.081	0.088	0.096	0.105	0.114	0.124	0.134	0.144	0.155	0.166	0.178	0.190	0.201	0.212	0.225	0.236	0.250	0.262	0.274	0.286	0.298	0.310	0.321	0.334	0.345	0.356	0.368	0.378	0.386	0.396	0.406	0.414	0.422	0.430	0.438	0.445	0.451	0.458	0.464	0.469	0.472	0.476	0.479	0.481	0.482	0.485	0.485	0.485	0.484	0.484	0.481	0.480	0.478	0.474	0.470	0.466	0.461	0.456	0.450	0.445	0.439	0.431	0.425	0.418	0.411	0.404	0.396	0.388	0.380	0.372	0.365	0.356	0.349	0.341	0.334	0.326	0.319	0.311	0.305	0.298	0.291	0.285	0.280	0.274	0.269	0.265	0.261	0.258	0.255	0.252	0.250	0.250	0.249	0.249	0.249	0.250	0.252	0.255	0.259	0.261	0.265	0.271	0.276	0.282	0.290	0.298	0.305	0.312	0.322	0.331	0.341	0.352	0.362	0.374	0.386	0.398	0.410	0.424	0.436	0.450	0.462	0.478	0.491	0.505	0.520	0.534	0.549	0.562	0.576	0.591	0.605	0.619	0.632	0.646	0.659	0.671	0.685	0.696	0.708	0.719	0.729	0.740	0.749	0.758	0.765	0.772	0.778	0.784	0.789	0.792	0.795	0.796	0.799	0.798	0.796	0.794	0.791	0.785	0.780	0.772	0.765	0.755	0.744	0.732	0.719	0.704	0.688	0.670	0.651	0.632	0.612	0.590	0.566	0.542	0.518	0.490	0.462	0.434	0.405	0.376	0.345	0.314	0.281	0.250	0.218	0.184	0.151	0.118	0.082	0.049	0.015	-0.019	-0.051	-0.085	-0.118	-0.150	-0.182	-0.214	-0.244	-0.274	-0.302	-0.331	-0.359	-0.384	-0.409	-0.432	-0.455	-0.478	-0.496	-0.515	-0.532	-0.550	-0.564	-0.578	-0.591	-0.602	-0.611	-0.620	-0.628	-0.632	-0.639	-0.642	-0.644	-0.645	-0.646	-0.645	-0.644	-0.641	-0.639	-0.635	-0.631	-0.625	-0.620	-0.615	-0.609	-0.601	-0.596	-0.589	-0.581	-0.576	-0.569	-0.562	-0.556	-0.550	-0.545	-0.539	-0.535	-0.530	-0.526	-0.525	-0.521	-0.520	-0.519	-0.519	-0.520	-0.520	-0.522	-0.526	-0.529	-0.534	-0.539	-0.545	-0.552	-0.559	-0.568	-0.576	-0.588	-0.598	-0.608	-0.620	-0.632	-0.645	-0.658	-0.671	-0.685	-0.700	-0.715	-0.730	-0.744	-0.760	-0.775	-0.790	-0.805	-0.820	-0.835	-0.850	-0.862	-0.876	-0.890	-0.904	-0.916	-0.928	-0.938	-0.949	-0.958	-0.968	-0.975	-0.981	-0.989	-0.992	-0.998	-1.000	-1.002	-1.005	-1.004	-1.004	-1.001	-0.999	-0.994	-0.989	-0.984	-0.976	-0.969	-0.958	-0.948	-0.936	-0.924	-0.910	-0.896	-0.882	-0.865	-0.849	-0.832	-0.814	-0.795	-0.776	-0.756	-0.736	-0.715	-0.695	-0.675	-0.652	-0.631	-0.610	-0.589	-0.568	-0.546	-0.525	-0.505	-0.485	-0.465	-0.445	-0.426	-0.409	-0.390	-0.372	-0.356	-0.340	-0.326	-0.310	-0.298	-0.285	-0.272	-0.262	-0.252	-0.244	-0.235	-0.229	-0.221	-0.215	-0.211	-0.208	-0.205	-0.201	-0.200	-0.199	-0.199	-0.199	-0.200	-0.200	-0.202	-0.205	-0.206	-0.210	-0.214	-0.216	-0.220	-0.224	-0.226	-0.230	-0.234	-0.236	-0.241	-0.244	-0.246	-0.248	-0.251	-0.251	-0.252	-0.254	-0.254	-0.252	-0.252	-0.250	-0.248	-0.244	-0.241	-0.236	-0.231	-0.225	-0.219	-0.211	-0.202	-0.194	-0.184	-0.174	-0.164	-0.151	-0.140	-0.126	-0.114	-0.100	-0.086	-0.071	-0.055	-0.040	-0.024	-0.006	0.010	0.028	0.045	0.062	0.080	0.099	0.116	0.134	0.154	0.171	0.190	0.208	0.225	0.244	0.261	0.279	0.295	0.314	0.330	0.346	0.362	0.379	0.395	0.411	0.425	0.441	0.455	0.470	0.484	0.498	0.510	0.524	0.536	0.548	0.560	0.571	0.582	0.594	0.604	0.614	0.624	0.631	0.641	0.650	0.659	0.666	0.674	0.680	0.686	0.694	0.700	0.705	0.711	0.715	0.721	0.725	0.730	0.734	0.738	0.740	0.742	0.746	0.749	0.751	0.754	0.755	0.756	0.758	0.759	0.760	0.760	0.761	0.761	0.760	0.760	0.761	0.760	0.760	0.759	0.759	0.758	0.758	0.758	0.756	0.756	0.756	0.756	0.758	0.758	0.759	0.760	0.761	0.762	0.764	0.766	0.769	0.771	0.775	0.779	0.782	0.789	0.794	0.799	0.806	0.814	0.821	0.829	0.839	0.848	0.858	0.868	0.879	0.890	0.901	0.914	0.926	0.940	0.952	0.966	0.980	0.995	1.008	1.021	1.036	1.050	1.065	1.079	1.092	1.108	1.121	1.134	1.146	1.159	1.171	1.181	1.191	1.201	1.211	1.220	1.226	1.234	1.239	1.245	1.248	1.251	1.254	1.254	1.254	1.251	1.249	1.244	1.239	1.234	1.226	1.218	1.208	1.198	1.185	1.172	1.159	1.145	1.129	1.112	1.096	1.078	1.059	1.039	1.019	0.998	0.976	0.955	0.934	0.911	0.888	0.866	0.842	0.820	0.798	0.774	0.752	0.730	0.708	0.686	0.664	0.644	0.624	0.604	0.585	0.566	0.548	0.530	0.514	0.498	0.484	0.469	0.455	0.442	0.431	0.420	0.410	0.401	0.391	0.385	0.376	0.371	0.366	0.361	0.358	0.355	0.354	0.352	0.351	0.351	0.352	0.354	0.355	0.358	0.360	0.364	0.368	0.371	0.376	0.381	0.385	0.391	0.398	0.402	0.408	0.414	0.421	0.426	0.432	0.439	0.444	0.450	0.455	0.460	0.464	0.469	0.474	0.479	0.481	0.485	0.488	0.489	0.491	0.491	0.492	0.492	0.490	0.489	0.486	0.484	0.479	0.475	0.469	0.464	0.458	0.449	0.440	0.431	0.421	0.411	0.399	0.388	0.374	0.360	0.345	0.330	0.314	0.298	0.281	0.262	0.245	0.226	0.206	0.188	0.168	0.148	0.126	0.105	0.085	0.064	0.042	0.021	0.000	-0.020	-0.041	-0.061	-0.081	-0.102	-0.121	-0.141	-0.159	-0.178	-0.194	-0.211	-0.228	-0.242	-0.256	-0.271	-0.284	-0.295	-0.306	-0.316	-0.326	-0.332	-0.340	-0.346	-0.351	-0.355	-0.359	-0.359	-0.361	-0.361	-0.359	-0.356	-0.354	-0.350	-0.345	-0.340	-0.334	-0.326	-0.319	-0.310	-0.301	-0.292	-0.282	-0.272	-0.261	-0.251	-0.240	-0.229	-0.218	-0.206	-0.195	-0.184	-0.172	-0.162	-0.152	-0.142	-0.132	-0.122	-0.115	-0.106	-0.098	-0.091	-0.085	-0.080	-0.075	-0.071	-0.068	-0.066	-0.064	-0.064	-0.064	-0.065	-0.066	-0.070	-0.074	-0.079	-0.084	-0.090	-0.096	-0.105	-0.114	-0.122	-0.132	-0.144	-0.155	-0.168	-0.180	-0.192	-0.206	-0.220	-0.234	-0.249	-0.264	-0.280	-0.295	-0.310	-0.326	-0.341	-0.356	-0.372	-0.388	-0.404	-0.418	-0.432	-0.446	-0.460	-0.474	-0.486	-0.500	-0.511	-0.522	-0.532	-0.542	-0.554	-0.561	-0.570	-0.576	-0.582	-0.588	-0.592	-0.596	-0.599	-0.601	-0.602	-0.601	-0.601	-0.599	-0.596	-0.594	-0.588	-0.584	-0.576	-0.569	-0.560	-0.551	-0.542	-0.530	-0.520	-0.507	-0.494	-0.480	-0.466	-0.450	-0.435	-0.419	-0.402	-0.385	-0.366	-0.349	-0.331	-0.312	-0.294	-0.275	-0.258	-0.238	-0.219	-0.200	-0.181	-0.162	-0.145	-0.126	-0.109	-0.092	-0.075	-0.059	-0.042	-0.029	-0.015	0.000	0.011	0.024	0.035	0.045	0.055	0.062	0.070	0.076	0.080	0.085	0.088	0.089	0.090	0.089	0.088	0.085	0.081	0.076	0.070	0.062	0.055	0.046	0.038	0.025	0.014	0.001	-0.012	-0.028	-0.041	-0.056	-0.072	-0.089	-0.106	-0.124	-0.140	-0.159	-0.176	-0.194	-0.211	-0.229	-0.245	-0.262	-0.279	-0.295	-0.311	-0.325	-0.340	-0.352	-0.365	-0.378	-0.388	-0.396	-0.405	-0.412	-0.418	-0.422	-0.425	-0.428	-0.428	-0.425	-0.422	-0.419	-0.412	-0.405	-0.396	-0.386	-0.375	-0.361	-0.346	-0.330	-0.312	-0.294	-0.272	-0.252	-0.229	-0.206	-0.181	-0.156	-0.130	-0.102	-0.076	-0.048	-0.019	0.010	0.040	0.069	0.098	0.128	0.156	0.186	0.215	0.242	0.270	0.298	0.322	0.349	0.372	0.395	0.419	0.440	0.460	0.479	0.496	0.512	0.526	0.539	0.551	0.561	0.569	0.576	0.581	0.585	0.589	0.589	0.588	0.586	0.581	0.578	0.571	0.562	0.554	0.544	0.532	0.521	0.507	0.492	0.479	0.461	0.446	0.429	0.410	0.392	0.374	0.354	0.335	0.315	0.295	0.275	0.255	0.235	0.216	0.196	0.176	0.159	0.139	0.121	0.105	0.088	0.071	0.056	0.041	0.028	0.014	0.002	-0.010	-0.021	-0.031	-0.040	-0.049	-0.055	-0.062	-0.069	-0.072	-0.076	-0.079	-0.081	-0.081	-0.081	-0.080	-0.079	-0.075	-0.072	-0.068	-0.061	-0.055	-0.048	-0.039	-0.030	-0.020	-0.010	0.004	0.015	0.029	0.042	0.059	0.072	0.090	0.106	0.126	0.144	0.164	0.182	0.204	0.225	0.245	0.268	0.290	0.314	0.336	0.360	0.384	0.409	0.432	0.459	0.482	0.507	0.532	0.558	0.582	0.606	0.631	0.655	0.680	0.704	0.728	0.751	0.774	0.795	0.818	0.838	0.859	0.879	0.898	0.916	0.934	0.951	0.968	0.982	0.998	1.012	1.026	1.038	1.050	1.060	1.071	1.080	1.088	1.096	1.104	1.110	1.116	1.121	1.126	1.130	1.134	1.136	1.140	1.142	1.145	1.146	1.148	1.150	1.151	1.152	1.155	1.156	1.158	1.160	1.162	1.164	1.166	1.169	1.172	1.176	1.179	1.184	1.188	1.194	1.200	1.205	1.212	1.220	1.228	1.236	1.246	1.256	1.266	1.278	1.290	1.302	1.316	1.330	1.346	1.361	1.378	1.395	1.411	1.430	1.449	1.468	1.489	1.509	1.531	1.552	1.575	1.600	1.624	1.648	1.672	1.699	1.725	1.752	1.780	1.808	1.836	1.866	1.895	1.926	1.958	1.989	2.021	2.054	2.086	2.121	2.155	2.190	2.225	2.261	2.298	2.334	2.371	2.408	2.446	2.484	2.522	2.561	2.599	2.639	2.678	2.718	2.756	2.796	2.836	2.875	2.915	2.954	2.994	3.031	3.070	3.109	3.146	3.184	3.220	3.258	3.292	3.328	3.361	3.395	3.428	3.460	3.491	3.521	3.550	3.578	3.605	3.630	3.655	3.678	3.700	3.721	3.740	3.758	3.775	3.790	3.804	3.816	3.828	3.836	3.845	3.852	3.856	3.860	3.864	3.865	3.864	3.862	3.859	3.854	3.848	3.840	3.831	3.821	3.810	3.796	3.784	3.769	3.752	3.735	3.716	3.695	3.675	3.652	3.630	3.605	3.580	3.554	3.526	3.498	3.469	3.439	3.408	3.375	3.342	3.309	3.274	3.238	3.202	3.165	3.126	3.089	3.049	3.008	2.968	2.925	2.884	2.840	2.796	2.751	2.706	2.661	2.614	2.568	2.520	2.471	2.424	2.374	2.324	2.274	2.224	2.172	2.121	2.069	2.018	1.965	1.912	1.860	1.806	1.754	1.701	1.646	1.594	1.541	1.486	1.434	1.380	1.328	1.275	1.221	1.170	1.118	1.066	1.014	0.964	0.912	0.862	0.812	0.762	0.715	0.666	0.619	0.571	0.525	0.479	0.434	0.390	0.346	0.302	0.260	0.218	0.176	0.136	0.096	0.058	0.019	-0.019	-0.056	-0.092	-0.129	-0.162	-0.199	-0.231	-0.265	-0.298	-0.331	-0.362	-0.394	-0.425	-0.455	-0.486	-0.516	-0.545	-0.575	-0.605	-0.632	-0.662	-0.690	-0.719	-0.748	-0.775	-0.802	-0.831	-0.860	-0.886	-0.916	-0.944	-0.971	-0.999	-1.028	-1.056	-1.085	-1.114	-1.144	-1.172	-1.201	-1.231	-1.261	-1.291	-1.321	-1.351	-1.382	-1.414	-1.444	-1.476	-1.506	-1.538	-1.571	-1.602	-1.634	-1.666	-1.698	-1.730	-1.762	-1.795	-1.828	-1.861	-1.894	-1.926	-1.958	-1.991	-2.024	-2.055	-2.088	-2.120	-2.151	-2.184	-2.215	-2.246	-2.276	-2.308	-2.339	-2.369	-2.398	-2.428	-2.456	-2.485	-2.514	-2.541	-2.570	-2.596	-2.624	-2.650	-2.676	-2.700	-2.726	-2.750	-2.774	-2.798	-2.819	-2.841	-2.862	-2.885	-2.906	-2.926	-2.945	-2.964	-2.982	-3.000	-3.019	-3.035	-3.051	-3.068	-3.082	-3.098	-3.111	-3.125	-3.139	-3.150	-3.164	-3.175	-3.185	-3.195	-3.206	-3.215	-3.224	-3.231	-3.239	-3.248	-3.252	-3.260	-3.265	-3.271	-3.275	-3.280	-3.284	-3.286	-3.289	-3.292	-3.294	-3.295	-3.296	-3.298	-3.299	-3.299	-3.298	-3.298	-3.295	-3.294	-3.292	-3.291	-3.288	-3.285	-3.282	-3.279	-3.275	-3.271	-3.268	-3.264	-3.259	-3.252	-3.248	-3.242	-3.236	-3.230	-3.224	-3.216	-3.210	-3.202	-3.195	-3.186	-3.179	-3.169	-3.160	-3.150	-3.140	-3.129	-3.118	-3.106	-3.094	-3.080	-3.066	-3.051	-3.036	-3.020	-3.004	-2.985	-2.966	-2.948	-2.926	-2.905	-2.881	-2.858	-2.832	-2.806	-2.779	-2.750	-2.720	-2.689	-2.656	-2.622	-2.586	-2.550	-2.512	-2.472	-2.431	-2.389	-2.345	-2.300	-2.252	-2.205	-2.155	-2.105	-2.051	-1.999	-1.944	-1.886	-1.830	-1.771	-1.711	-1.651	-1.590	-1.528	-1.464	-1.400	-1.336	-1.270	-1.205	-1.138	-1.070	-1.004	-0.936	-0.869	-0.800	-0.734	-0.666	-0.599	-0.531	-0.465	-0.399	-0.332	-0.268	-0.202	-0.139	-0.076	-0.012	0.049	0.108	0.168	0.228	0.284	0.341	0.396	0.451	0.504	0.556	0.606	0.656	0.705	0.751	0.799	0.844	0.888	0.929	0.971	1.012	1.051	1.090	1.126	1.164	1.199	1.235	1.268	1.301	1.334	1.365	1.396	1.426	1.456	1.485	1.514	1.542	1.570	1.598	1.625	1.652	1.678	1.704	1.730	1.755	1.781	1.808	1.831	1.858	1.882	1.906	1.931	1.956	1.980	2.004	2.029	2.051	2.076	2.100	2.124	2.148	2.170	2.194	2.218	2.240	2.264	2.286	2.310	2.332	2.354	2.376	2.399	2.421	2.444	2.465	2.486	2.508	2.529	2.550	2.571	2.592	2.612	2.632	2.654	2.674	2.694	2.714	2.734	2.754	2.772	2.791	2.811	2.831	2.850	2.868	2.886	2.905	2.925	2.942	2.960	2.979	2.995	3.012	3.030	3.046	3.062	3.079	3.094	3.109	3.122	3.138	3.151	3.165	3.178	3.190	3.201	3.211	3.222	3.231	3.240	3.248	3.255	3.261	3.268	3.272	3.275	3.279	3.281	3.282	3.282	3.281	3.280	3.279	3.275	3.270	3.265	3.260	3.254	3.246	3.238	3.230	3.220	3.210	3.199	3.189	3.178	3.165	3.152	3.140	3.126	3.115	3.101	3.086	3.074	3.061	3.048	3.034	3.020	3.009	2.995	2.982	2.971	2.960	2.949	2.939	2.929	2.920	2.911	2.904	2.895	2.889	2.884	2.879	2.875	2.871	2.869	2.868	2.866	2.865	2.868	2.869	2.871	2.872	2.876	2.880	2.885	2.891	2.896	2.902	2.910	2.916	2.924	2.932	2.940	2.949	2.958	2.965	2.975	2.984	2.991	3.000	3.008	3.015	3.024	3.030	3.038	3.044	3.049	3.055	3.059	3.062	3.066	3.069	3.069	3.071	3.070	3.069	3.066	3.065	3.060	3.056	3.049	3.042	3.035	3.026	3.016	3.005	2.994	2.981	2.968	2.952	2.938	2.921	2.904	2.886	2.868	2.849	2.828	2.808	2.786	2.764	2.742	2.719	2.696	2.672	2.649	2.624	2.601	2.576	2.552	2.528	2.504	2.480	2.455	2.432	2.408	2.385	2.362	2.340	2.319	2.296	2.276	2.255	2.235	2.216	2.198	2.179	2.162	2.146	2.130	2.115	2.100	2.088	2.074	2.062	2.051	2.041	2.030	2.021	2.014	2.006	2.000	1.992	1.988	1.982	1.978	1.974	1.971	1.968	1.966	1.964	1.961	1.961	1.960	1.959	1.959	1.958	1.956	1.956	1.956	1.955	1.954	1.954	1.952	1.950	1.949	1.946	1.945	1.941	1.938	1.932	1.929	1.922	1.916	1.910	1.902	1.894	1.885	1.875	1.864	1.852	1.839	1.825	1.810	1.795	1.778	1.761	1.742	1.722	1.701	1.680	1.656	1.632	1.609	1.584	1.558	1.529	1.502	1.472	1.442	1.414	1.382	1.351	1.319	1.286	1.254	1.220	1.186	1.151	1.118	1.084	1.049	1.014	0.979	0.945	0.910	0.876	0.841	0.808	0.775	0.741	0.708	0.678	0.645	0.614	0.584	0.552	0.525	0.496	0.469	0.442	0.416	0.391	0.368	0.345	0.322	0.300	0.280	0.260	0.242	0.224	0.208	0.191	0.176	0.162	0.150	0.136	0.125	0.114	0.104	0.094	0.086	0.078	0.069	0.061	0.056	0.049	0.044	0.039	0.034	0.029	0.025	0.020	0.018	0.012	0.009	0.005	0.001	-0.001	-0.006	-0.010	-0.012	-0.016	-0.020	-0.025	-0.029	-0.034	-0.038	-0.042	-0.049	-0.052	-0.059	-0.065	-0.070	-0.078	-0.082	-0.091	-0.098	-0.106	-0.114	-0.122	-0.131	-0.140	-0.150	-0.160	-0.170	-0.180	-0.191	-0.204	-0.215	-0.226	-0.239	-0.251	-0.264	-0.276	-0.290	-0.302	-0.316	-0.331	-0.345	-0.359	-0.374	-0.389	-0.404	-0.419	-0.432	-0.448	-0.462	-0.476	-0.491	-0.505	-0.521	-0.535	-0.549	-0.561	-0.575	-0.589	-0.601	-0.614	-0.625	-0.638	-0.648	-0.658	-0.668	-0.675	-0.685	-0.692	-0.698	-0.705	-0.710	-0.714	-0.718	-0.721	-0.722	-0.725	-0.724	-0.724	-0.724	-0.721	-0.718	-0.715	-0.710	-0.705	-0.699	-0.692	-0.685	-0.678	-0.668	-0.659	-0.650	-0.640	-0.630	-0.619	-0.608	-0.598	-0.586	-0.574	-0.564	-0.552	-0.541	-0.530	-0.520	-0.510	-0.500	-0.491	-0.481	-0.474	-0.466	-0.459	-0.454	-0.449	-0.444	-0.441	-0.439	-0.436	-0.435	-0.435	-0.438	-0.439	-0.444	-0.448	-0.454	-0.461	-0.469	-0.478	-0.488	-0.499	-0.511	-0.524	-0.539	-0.555	-0.570	-0.588	-0.606	-0.625	-0.645	-0.665	-0.686	-0.709	-0.731	-0.754	-0.778	-0.801	-0.826	-0.851	-0.875	-0.900	-0.926	-0.951	-0.978	-1.002	-1.028	-1.054	-1.079	-1.104	-1.129	-1.152	-1.176	-1.200	-1.222	-1.245	-1.266	-1.286	-1.308	-1.328	-1.345	-1.362	-1.379	-1.395	-1.410	-1.424	-1.436	-1.449	-1.458	-1.468	-1.476	-1.482	-1.488	-1.492	-1.496	-1.498	-1.499	-1.499	-1.498	-1.495	-1.490	-1.485	-1.479	-1.471	-1.462	-1.452	-1.441	-1.429	-1.416	-1.401	-1.386	-1.369	-1.352	-1.335	-1.315	-1.296	-1.276	-1.255	-1.234	-1.212	-1.189	-1.166	-1.142	-1.120	-1.096	-1.072	-1.050	-1.026	-1.002	-0.980	-0.958	-0.935	-0.914	-0.891	-0.870	-0.850	-0.831	-0.812	-0.794	-0.776	-0.760	-0.745	-0.731	-0.718	-0.705	-0.695	-0.684	-0.675	-0.668	-0.661	-0.656	-0.654	-0.650	-0.648	-0.649	-0.649	-0.650	-0.654	-0.658	-0.662	-0.669	-0.675	-0.684	-0.692	-0.701	-0.711	-0.721	-0.732	-0.742	-0.755	-0.766	-0.780	-0.791	-0.804	-0.816	-0.828	-0.840	-0.850	-0.861	-0.871	-0.881	-0.890	-0.898	-0.906	-0.911	-0.918	-0.921	-0.925	-0.928	-0.928	-0.926	-0.925	-0.921	-0.916	-0.910	-0.902	-0.894	-0.884	-0.871	-0.858	-0.842	-0.826	-0.808	-0.789	-0.768	-0.745	-0.721	-0.698	-0.671	-0.644	-0.616	-0.586	-0.556	-0.524	-0.491	-0.459	-0.425	-0.390	-0.356	-0.319	-0.284	-0.246	-0.210	-0.172	-0.136	-0.099	-0.061	-0.024	0.014	0.051	0.088	0.124	0.160	0.195	0.231	0.266	0.299	0.332	0.365	0.396	0.428	0.459	0.488	0.516	0.545	0.571	0.598	0.622	0.648	0.671	0.694	0.715	0.735	0.756	0.774	0.792	0.810	0.828	0.842	0.856	0.871	0.885	0.898	0.909	0.920	0.931	0.941	0.950	0.960	0.969	0.975	0.984	0.991	0.996	1.004	1.009	1.014	1.020	1.025	1.029	1.034	1.038	1.042	1.046	1.050	1.054	1.058	1.061	1.065	1.069	1.072	1.076	1.080	1.085	1.090	1.094	1.099	1.104	1.109	1.114	1.120	1.125	1.131	1.138	1.145	1.151	1.159	1.166	1.174	1.182	1.191	1.199	1.209	1.219	1.228	1.238	1.248	1.258	1.269	1.279	1.291	1.301	1.314	1.326	1.339	1.350	1.361	1.375	1.388	1.399	1.411	1.424	1.436	1.449	1.460	1.472	1.485	1.496	1.509	1.520	1.531	1.542	1.554	1.565	1.574	1.584	1.594	1.604	1.611	1.620	1.629	1.636	1.642	1.650	1.655	1.661	1.668	1.671	1.676	1.680	1.684	1.688	1.690	1.694	1.695	1.698	1.698	1.699	1.700	1.701	1.700	1.700	1.699	1.699	1.698	1.696	1.694	1.694	1.691	1.689	1.688	1.685	1.684	1.681	1.680	1.678	1.676	1.674	1.672	1.670	1.669	1.666	1.666	1.665	1.664	1.664	1.662	1.662	1.662	1.662	1.665	1.665	1.668	1.668	1.671	1.674	1.675	1.679	1.681	1.685	1.689	1.692	1.696	1.701	1.705	1.711	1.716	1.721	1.726	1.732	1.738	1.744	1.749	1.754	1.761	1.766	1.771	1.776	1.781	1.786	1.791	1.795	1.799	1.802	1.805	1.808	1.810	1.811	1.811	1.812	1.811	1.810	1.809	1.805	1.801	1.799	1.792	1.786	1.780	1.772	1.765	1.754	1.744	1.734	1.720	1.709	1.694	1.680	1.665	1.649	1.632	1.615	1.595	1.578	1.558	1.536	1.516	1.494	1.472	1.450	1.428	1.402	1.380	1.355	1.331	1.308	1.284	1.258	1.234	1.209	1.184	1.160	1.136	1.111	1.088	1.065	1.040	1.018	0.996	0.974	0.952	0.932	0.911	0.892	0.874	0.855	0.838	0.820	0.804	0.789	0.774	0.760	0.746	0.735	0.724	0.714	0.704	0.695	0.686	0.679	0.672	0.668	0.662	0.659	0.655	0.652	0.651	0.651	0.650	0.650	0.652	0.654	0.656	0.659	0.662	0.668	0.671	0.678	0.682	0.689	0.695	0.702	0.709	0.718	0.725	0.732	0.741	0.750	0.759	0.766	0.775	0.784	0.791	0.800	0.809	0.816	0.825	0.831	0.840	0.846	0.852	0.860	0.866	0.872	0.878	0.882	0.888	0.891	0.896	0.899	0.901	0.904	0.905	0.906	0.908	0.909	0.908	0.908	0.906	0.904	0.901	0.898	0.895	0.891	0.886	0.882	0.875	0.870	0.864	0.856	0.849	0.840	0.832	0.822	0.814	0.804	0.794	0.782	0.772	0.762	0.750	0.739	0.728	0.715	0.702	0.690	0.676	0.664	0.650	0.638	0.624	0.610	0.598	0.584	0.571	0.556	0.544	0.531	0.518	0.505	0.492	0.480	0.468	0.456	0.445	0.434	0.422	0.414	0.404	0.395	0.386	0.378	0.370	0.364	0.356	0.351	0.345	0.340	0.335	0.332	0.329	0.326	0.325	0.325	0.324	0.324	0.325	0.326	0.329	0.330	0.334	0.339	0.342	0.346	0.351	0.356	0.362	0.368	0.372	0.379	0.386	0.391	0.396	0.402	0.409	0.414	0.420	0.425	0.430	0.432	0.436	0.440	0.442	0.444	0.445	0.446	0.445	0.444	0.442	0.439	0.435	0.431	0.426	0.419	0.411	0.404	0.394	0.384	0.372	0.360	0.348	0.334	0.320	0.305	0.289	0.272	0.255	0.238	0.219	0.201	0.181	0.164	0.144	0.124	0.105	0.086	0.068	0.048	0.029	0.011	-0.008	-0.024	-0.041	-0.056	-0.072	-0.086	-0.100	-0.112	-0.124	-0.135	-0.145	-0.154	-0.160	-0.166	-0.172	-0.175	-0.179	-0.180	-0.180	-0.179	-0.175	-0.172	-0.168	-0.161	-0.154	-0.146	-0.136	-0.126	-0.115	-0.102	-0.089	-0.075	-0.060	-0.045	-0.029	-0.012	0.005	0.024	0.041	0.059	0.078	0.098	0.116	0.135	0.155	0.174	0.192	0.212	0.231	0.250	0.268	0.286	0.304	0.321	0.338	0.354	0.370	0.386	0.400	0.416	0.430	0.444	0.456	0.468	0.480	0.491	0.501	0.512	0.521	0.530	0.540	0.548	0.556	0.562	0.570	0.576	0.584	0.589	0.594	0.599	0.604	0.608	0.612	0.616	0.620	0.622	0.626	0.630	0.632	0.635	0.638	0.640	0.641	0.644	0.646	0.649	0.651	0.652	0.655	0.656	0.659	0.661	0.664	0.665	0.669	0.670	0.674	0.676	0.679	0.682	0.685	0.689	0.692	0.696	0.701	0.705	0.710	0.715	0.720	0.726	0.732	0.740	0.746	0.752	0.761	0.769	0.779	0.786	0.796	0.805	0.816	0.826	0.838	0.850	0.862	0.875	0.888	0.900	0.915	0.929	0.944	0.958	0.972	0.988	1.002	1.018	1.034	1.049	1.064	1.079	1.094	1.110	1.125	1.140	1.154	1.168	1.180	1.194	1.206	1.219	1.229	1.240	1.249	1.258	1.266	1.274	1.279	1.285	1.288	1.291	1.294	1.294	1.295	1.294	1.291	1.288	1.282	1.278	1.271	1.264	1.254	1.245	1.234	1.221	1.208	1.194	1.178	1.161	1.144	1.126	1.108	1.088	1.068	1.046	1.025	1.001	0.978	0.955	0.930	0.905	0.881	0.855	0.830	0.804	0.778	0.751	0.725	0.699	0.672	0.646	0.620	0.592	0.568	0.540	0.515	0.489	0.462	0.438	0.412	0.389	0.364	0.340	0.316	0.294	0.271	0.249	0.228	0.208	0.186	0.166	0.148	0.130	0.111	0.094	0.078	0.062	0.046	0.031	0.018	0.005	-0.009	-0.020	-0.031	-0.041	-0.050	-0.059	-0.068	-0.074	-0.081	-0.086	-0.092	-0.096	-0.099	-0.101	-0.104	-0.106	-0.106	-0.106	-0.106	-0.105	-0.104	-0.100	-0.099	-0.095	-0.090	-0.086	-0.081	-0.076	-0.071	-0.065	-0.060	-0.054	-0.048	-0.041	-0.035	-0.030	-0.024	-0.018	-0.011	-0.006	0.000	0.005	0.010	0.014	0.019	0.021	0.025	0.028	0.030	0.032	0.032	0.034	0.034	0.032	0.031	0.030	0.028	0.025	0.022	0.018	0.014	0.009	0.002	-0.002	-0.009	-0.015	-0.022	-0.031	-0.039	-0.046	-0.054	-0.062	-0.071	-0.080	-0.088	-0.096	-0.105	-0.112	-0.121	-0.130	-0.138	-0.145	-0.152	-0.160	-0.168	-0.172	-0.179	-0.184	-0.189	-0.192	-0.196	-0.199	-0.202	-0.204	-0.206	-0.206	-0.206	-0.205	-0.205	-0.204	-0.200	-0.198	-0.192	-0.189	-0.184	-0.179	-0.172	-0.166	-0.159	-0.151	-0.144	-0.135	-0.125	-0.116	-0.106	-0.098	-0.088	-0.076	-0.065	-0.055	-0.044	-0.034	-0.022	-0.011	0.001	0.011	0.022	0.034	0.045	0.055	0.066	0.076	0.086	0.096	0.106	0.115	0.125	0.132	0.142	0.150	0.158	0.164	0.171	0.178	0.182	0.188	0.192	0.196	0.200	0.204	0.205	0.208	0.209	0.210	0.209	0.210	0.209	0.208	0.206	0.202	0.200	0.196	0.194	0.189	0.184	0.180	0.174	0.169	0.162	0.156	0.149	0.142	0.135	0.128	0.121	0.112	0.105	0.099	0.091	0.084	0.076	0.070	0.064	0.058	0.050	0.044	0.039	0.032	0.026	0.022	0.018	0.012	0.010	0.008	0.004	0.001	0.000	-0.001	-0.001	-0.001	-0.001	0.000	0.002	0.004	0.008	0.010	0.014	0.018	0.022	0.030	0.035	0.042	0.049	0.056	0.064	0.074	0.081	0.091	0.101	0.110	0.121	0.131	0.144	0.155	0.166	0.178	0.189	0.201	0.214	0.226	0.239	0.251	0.264	0.278	0.289	0.301	0.312	0.326	0.338	0.349	0.360	0.371	0.381	0.392	0.402	0.411	0.420	0.428	0.436	0.444	0.450	0.456	0.461	0.466	0.470	0.472	0.475	0.475	0.476	0.475	0.474	0.470	0.468	0.461	0.456	0.449	0.441	0.431	0.422	0.411	0.398	0.384	0.370	0.354	0.338	0.319	0.299	0.280	0.258	0.236	0.212	0.189	0.162	0.138	0.111	0.085	0.058	0.029	0.001	-0.029	-0.058	-0.088	-0.116	-0.145	-0.175	-0.205	-0.234	-0.262	-0.291	-0.320	-0.349	-0.375	-0.402	-0.429	-0.454	-0.479	-0.502	-0.525	-0.546	-0.568	-0.588	-0.605	-0.622	-0.639	-0.652	-0.666	-0.679	-0.689	-0.700	-0.708	-0.715	-0.721	-0.726	-0.729	-0.732	-0.732	-0.734	-0.732	-0.730	-0.728	-0.724	-0.720	-0.715	-0.709	-0.702	-0.696	-0.688	-0.681	-0.672	-0.664	-0.655	-0.646	-0.639	-0.630	-0.621	-0.612	-0.605	-0.596	-0.590	-0.582	-0.576	-0.570	-0.565	-0.561	-0.558	-0.554	-0.551	-0.549	-0.549	-0.548	-0.549	-0.550	-0.552	-0.556	-0.560	-0.565	-0.570	-0.576	-0.584	-0.591	-0.601	-0.610	-0.621	-0.631	-0.644	-0.655	-0.668	-0.681	-0.695	-0.709	-0.724	-0.738	-0.752	-0.766	-0.781	-0.796	-0.811	-0.825	-0.840	-0.855	-0.869	-0.881	-0.895	-0.908	-0.920	-0.931	-0.942	-0.952	-0.962	-0.971	-0.979	-0.986	-0.992	-0.999	-1.002	-1.006	-1.008	-1.009	-1.009	-1.009	-1.006	-1.004	-0.999	-0.992	-0.988	-0.980	-0.971	-0.961	-0.951	-0.939	-0.926	-0.914	-0.899	-0.885	-0.868	-0.851	-0.835	-0.818	-0.799	-0.780	-0.761	-0.740	-0.721	-0.701	-0.681	-0.661	-0.640	-0.621	-0.600	-0.581	-0.561	-0.544	-0.524	-0.506	-0.490	-0.472	-0.456	-0.441	-0.426	-0.412	-0.400	-0.389	-0.378	-0.368	-0.359	-0.352	-0.345	-0.340	-0.335	-0.332	-0.330	-0.329	-0.329	-0.329	-0.331	-0.334	-0.338	-0.342	-0.348	-0.355	-0.361	-0.369	-0.378	-0.386	-0.396	-0.406	-0.416	-0.428	-0.438	-0.449	-0.461	-0.471	-0.482	-0.494	-0.505	-0.516	-0.528	-0.538	-0.548	-0.558	-0.568	-0.576	-0.584	-0.592	-0.599	-0.605	-0.611	-0.616	-0.621	-0.625	-0.628	-0.630	-0.631	-0.631	-0.631	-0.630	-0.629	-0.626	-0.622	-0.618	-0.614	-0.608	-0.601	-0.594	-0.586	-0.578	-0.569	-0.559	-0.550	-0.539	-0.528	-0.516	-0.504	-0.491	-0.478	-0.464	-0.450	-0.435	-0.421	-0.406	-0.392	-0.376	-0.360	-0.344	-0.328	-0.311	-0.295	-0.279	-0.261	-0.245	-0.229	-0.211	-0.194	-0.176	-0.160	-0.142	-0.125	-0.108	-0.090	-0.071	-0.055	-0.038	-0.021	-0.004	0.015	0.031	0.048	0.065	0.080	0.098	0.114	0.130	0.146	0.161	0.176	0.191	0.206	0.221	0.235	0.249	0.262	0.274	0.286	0.299	0.310	0.321	0.331	0.341	0.350	0.360	0.366	0.375	0.381	0.389	0.394	0.399	0.404	0.408	0.410	0.412	0.415	0.416	0.418	0.418	0.416	0.416	0.415	0.414	0.410	0.408	0.404	0.401	0.398	0.394	0.390	0.386	0.380	0.376	0.371	0.368	0.362	0.359	0.355	0.351	0.348	0.344	0.341	0.339	0.336	0.334	0.332	0.332	0.331	0.332	0.334	0.335	0.338	0.341	0.344	0.350	0.355	0.360	0.368	0.375	0.384	0.392	0.401	0.411	0.421	0.432	0.444	0.456	0.469	0.482	0.495	0.507	0.521	0.535	0.550	0.562	0.578	0.591	0.605	0.619	0.632	0.645	0.658	0.671	0.682	0.694	0.704	0.714	0.724	0.732	0.740	0.749	0.755	0.760	0.765	0.769	0.772	0.774	0.775	0.775	0.774	0.771	0.768	0.764	0.759	0.754	0.746	0.739	0.730	0.720	0.711	0.700	0.688	0.675	0.662	0.650	0.634	0.620	0.605	0.589	0.574	0.558	0.541	0.525	0.509	0.491	0.475	0.459	0.442	0.425	0.410	0.394	0.379	0.362	0.349	0.334	0.319	0.305	0.294	0.280	0.269	0.256	0.245	0.235	0.225	0.215	0.206	0.199	0.191	0.184	0.178	0.171	0.168	0.162	0.159	0.156	0.152	0.150	0.149	0.148	0.146	0.146	0.148	0.149	0.149	0.151	0.152	0.155	0.158	0.161	0.165	0.168	0.172	0.176	0.181	0.185	0.190	0.195	0.200	0.205	0.210	0.215	0.220	0.225	0.230	0.235	0.239	0.245	0.250	0.254	0.258	0.262	0.265	0.269	0.272	0.274	0.276	0.278	0.279	0.280	0.280	0.280	0.278	0.276	0.275	0.271	0.268	0.264	0.259	0.252	0.246	0.240	0.232	0.224	0.214	0.205	0.194	0.182	0.170	0.159	0.145	0.131	0.118	0.102	0.088	0.072	0.056	0.040	0.022	0.006	-0.011	-0.028	-0.046	-0.064	-0.081	-0.099	-0.116	-0.134	-0.149	-0.166	-0.181	-0.198	-0.212	-0.228	-0.241	-0.255	-0.266	-0.279	-0.290	-0.299	-0.309	-0.316	-0.322	-0.329	-0.334	-0.338	-0.340	-0.341	-0.341	-0.340	-0.338	-0.335	-0.330	-0.326	-0.319	-0.311	-0.301	-0.292	-0.282	-0.271	-0.259	-0.246	-0.232	-0.218	-0.202	-0.188	-0.171	-0.155	-0.138	-0.121	-0.104	-0.086	-0.069	-0.052	-0.036	-0.020	-0.002	0.012	0.028	0.042	0.056	0.069	0.082	0.094	0.105	0.115	0.122	0.131	0.136	0.142	0.146	0.150	0.152	0.152	0.151	0.150	0.146	0.141	0.138	0.130	0.122	0.114	0.104	0.092	0.079	0.065	0.051	0.036	0.020	0.002	-0.015	-0.034	-0.052	-0.072	-0.091	-0.112	-0.135	-0.155	-0.178	-0.199	-0.221	-0.244	-0.265	-0.286	-0.308	-0.330	-0.351	-0.372	-0.392	-0.412	-0.432	-0.451	-0.469	-0.488	-0.505	-0.521	-0.535	-0.551	-0.565	-0.578	-0.590	-0.601	-0.611	-0.620	-0.629	-0.636	-0.642	-0.646	-0.651	-0.654	-0.656	-0.658	-0.658	-0.656	-0.654	-0.651	-0.648	-0.644	-0.638	-0.630	-0.622	-0.615	-0.605	-0.596	-0.585	-0.574	-0.561	-0.549	-0.536	-0.524	-0.509	-0.495	-0.480	-0.465	-0.450	-0.434	-0.420	-0.404	-0.388	-0.372	-0.358	-0.342	-0.329	-0.314	-0.300	-0.286	-0.274	-0.261	-0.249	-0.239	-0.228	-0.219	-0.210	-0.202	-0.196	-0.190	-0.185	-0.181	-0.179	-0.179	-0.178	-0.178	-0.181	-0.185	-0.189	-0.194	-0.201	-0.210	-0.219	-0.229	-0.241	-0.254	-0.268	-0.284	-0.300	-0.316	-0.334	-0.354	-0.374	-0.392	-0.415	-0.436	-0.459	-0.482	-0.505	-0.529	-0.552	-0.578	-0.601	-0.625	-0.649	-0.671	-0.695	-0.719	-0.741	-0.764	-0.785	-0.805	-0.825	-0.844	-0.862	-0.880	-0.895	-0.910	-0.924	-0.935	-0.945	-0.955	-0.961	-0.968	-0.974	-0.975	-0.976	-0.976	-0.975	-0.970	-0.965	-0.959	-0.950	-0.940	-0.928	-0.915	-0.899	-0.882	-0.865	-0.846	-0.826	-0.804	-0.781	-0.756	-0.732	-0.706	-0.680	-0.652	-0.624	-0.595	-0.565	-0.536	-0.506	-0.476	-0.445	-0.416	-0.385	-0.355	-0.325	-0.295	-0.266	-0.238	-0.210	-0.182	-0.155	-0.130	-0.105	-0.081	-0.059	-0.038	-0.016	0.004	0.022	0.039	0.055	0.070	0.082	0.095	0.106	0.115	0.122	0.129	0.135	0.140	0.142	0.142	0.145	0.144	0.141	0.138	0.134	0.129	0.122	0.116	0.109	0.100	0.090	0.081	0.070	0.059	0.048	0.035	0.022	0.010	-0.004	-0.018	-0.030	-0.044	-0.056	-0.071	-0.084	-0.098	-0.111	-0.124	-0.136	-0.148	-0.160	-0.172	-0.182	-0.192	-0.204	-0.212	-0.221	-0.230	-0.238	-0.245	-0.250	-0.256	-0.261	-0.265	-0.269	-0.271	-0.272	-0.274	-0.274	-0.272	-0.271	-0.269	-0.265	-0.261	-0.255	-0.250	-0.244	-0.236	-0.228	-0.218	-0.209	-0.196	-0.185	-0.172	-0.159	-0.145	-0.130	-0.114	-0.098	-0.080	-0.062	-0.044	-0.025	-0.005	0.015	0.036	0.058	0.079	0.101	0.124	0.146	0.170	0.192	0.218	0.241	0.265	0.290	0.314	0.339	0.362	0.386	0.410	0.434	0.458	0.481	0.504	0.528	0.549	0.572	0.594	0.615	0.635	0.655	0.675	0.694	0.712	0.730	0.746	0.764	0.780	0.794	0.809	0.822	0.835	0.848	0.859	0.870	0.880	0.889	0.898	0.908	0.914	0.921	0.929	0.934	0.939	0.944	0.949	0.954	0.958	0.961	0.965	0.968	0.971	0.974	0.978	0.980	0.984	0.986	0.989	0.994	0.998	1.000	1.004	1.009	1.012	1.016	1.022	1.029	1.034	1.041	1.048	1.054	1.062	1.071	1.080	1.090	1.099	1.110	1.122	1.134	1.146	1.159	1.174	1.188	1.204	1.219	1.236	1.252	1.270	1.289	1.306	1.326	1.346	1.368	1.389	1.411	1.432	1.455	1.479	1.504	1.529	1.554	1.579	1.605	1.634	1.660	1.688	1.718	1.745	1.775	1.806	1.836	1.868	1.899	1.930	1.964	1.996	2.030	2.061	2.096	2.131	2.165	2.200	2.235	2.270	2.306	2.341	2.378	2.414	2.450	2.488	2.524	2.560	2.596	2.632	2.669	2.705	2.740	2.776	2.810	2.846	2.881	2.915	2.949	2.982	3.015	3.049	3.080	3.111	3.141	3.170	3.200	3.228	3.255	3.281	3.305	3.329	3.351	3.374	3.395	3.415	3.434	3.450	3.466	3.481	3.494	3.508	3.518	3.528	3.536	3.544	3.550	3.552	3.556	3.559	3.559	3.559	3.556	3.551	3.546	3.541	3.534	3.526	3.516	3.504	3.492	3.479	3.465	3.449	3.432	3.415	3.395	3.376	3.355	3.332	3.310	3.286	3.260	3.235	3.209	3.180	3.151	3.122	3.091	3.060	3.029	2.996	2.964	2.929	2.895	2.860	2.822	2.786	2.749	2.710	2.671	2.631	2.591	2.550	2.509	2.466	2.424	2.381	2.338	2.294	2.249	2.202	2.158	2.111	2.065	2.016	1.970	1.921	1.872	1.824	1.774	1.725	1.675	1.625	1.575	1.525	1.475	1.425	1.374	1.324	1.274	1.224	1.172	1.122	1.072	1.022	0.972	0.924	0.874	0.825	0.776	0.729	0.680	0.632	0.586	0.539	0.495	0.449	0.405	0.361	0.318	0.275	0.232	0.191	0.150	0.110	0.071	0.032	-0.005	-0.041	-0.079	-0.115	-0.149	-0.184	-0.218	-0.250	-0.282	-0.314	-0.345	-0.376	-0.405	-0.435	-0.464	-0.492	-0.520	-0.546	-0.574	-0.600	-0.626	-0.652	-0.678	-0.702	-0.728	-0.751	-0.776	-0.800	-0.825	-0.849	-0.871	-0.895	-0.919	-0.942	-0.966	-0.990	-1.012	-1.038	-1.061	-1.085	-1.109	-1.134	-1.158	-1.182	-1.208	-1.232	-1.258	-1.284	-1.309	-1.334	-1.360	-1.386	-1.412	-1.439	-1.466	-1.494	-1.521	-1.549	-1.576	-1.604	-1.632	-1.660	-1.690	-1.718	-1.748	-1.775	-1.804	-1.832	-1.862	-1.891	-1.919	-1.949	-1.978	-2.006	-2.034	-2.064	-2.092	-2.120	-2.149	-2.176	-2.204	-2.231	-2.258	-2.285	-2.311	-2.338	-2.364	-2.389	-2.414	-2.439	-2.462	-2.485	-2.510	-2.531	-2.554	-2.576	-2.598	-2.618	-2.638	-2.659	-2.678	-2.695	-2.714	-2.731	-2.748	-2.765	-2.781	-2.796	-2.811	-2.826	-2.840	-2.855	-2.866	-2.880	-2.891	-2.904	-2.915	-2.928	-2.938	-2.948	-2.958	-2.966	-2.975	-2.984	-2.992	-3.001	-3.009	-3.018	-3.025	-3.031	-3.039	-3.046	-3.054	-3.059	-3.066	-3.072	-3.079	-3.084	-3.091	-3.096	-3.102	-3.109	-3.114	-3.119	-3.125	-3.130	-3.135	-3.141	-3.145	-3.150	-3.155	-3.159	-3.164	-3.168	-3.172	-3.176	-3.180	-3.184	-3.186	-3.189	-3.191	-3.194	-3.195	-3.198	-3.198	-3.198	-3.198	-3.196	-3.195	-3.194	-3.190	-3.188	-3.182	-3.179	-3.172	-3.165	-3.158	-3.150	-3.140	-3.129	-3.116	-3.105	-3.090	-3.075	-3.059	-3.041	-3.021	-3.001	-2.979	-2.956	-2.932	-2.906	-2.879	-2.850	-2.821	-2.789	-2.758	-2.722	-2.686	-2.650	-2.610	-2.570	-2.529	-2.486	-2.441	-2.396	-2.349	-2.301	-2.252	-2.202	-2.150	-2.098	-2.044	-1.989	-1.934	-1.878	-1.820	-1.762	-1.704	-1.644	-1.586	-1.526	-1.465	-1.404	-1.342	-1.282	-1.221	-1.161	-1.099	-1.039	-0.979	-0.919	-0.859	-0.799	-0.740	-0.681	-0.624	-0.568	-0.512	-0.456	-0.401	-0.349	-0.296	-0.245	-0.195	-0.145	-0.098	-0.050	-0.005	0.040	0.082	0.125	0.166	0.206	0.244	0.281	0.318	0.352	0.386	0.419	0.451	0.481	0.511	0.540	0.568	0.594	0.620	0.644	0.668	0.691	0.712	0.735	0.756	0.778	0.796	0.815	0.834	0.852	0.871	0.890	0.906	0.924	0.941	0.959	0.975	0.992	1.009	1.026	1.041	1.058	1.075	1.091	1.109	1.126	1.142	1.159	1.176	1.194	1.211	1.230	1.246	1.265	1.284	1.302	1.321	1.339	1.359	1.378	1.398	1.418	1.439	1.458	1.479	1.499	1.521	1.541	1.562	1.585	1.606	1.628	1.650	1.671	1.694	1.716	1.739	1.760	1.782	1.805	1.828	1.849	1.871	1.894	1.916	1.938	1.960	1.982	2.005	2.025	2.047	2.069	2.090	2.111	2.131	2.152	2.171	2.191	2.210	2.230	2.248	2.265	2.282	2.299	2.316	2.331	2.346	2.360	2.374	2.388	2.400	2.411	2.422	2.432	2.442	2.451	2.459	2.466	2.472	2.478	2.484	2.488	2.490	2.491	2.494	2.494	2.495	2.494	2.492	2.490	2.488	2.484	2.480	2.475	2.470	2.465	2.459	2.452	2.445	2.438	2.431	2.424	2.416	2.408	2.400	2.394	2.385	2.378	2.371	2.364	2.356	2.350	2.344	2.338	2.332	2.328	2.324	2.320	2.316	2.314	2.311	2.310	2.309	2.309	2.311	2.312	2.315	2.319	2.322	2.326	2.332	2.339	2.345	2.352	2.361	2.370	2.379	2.390	2.401	2.411	2.424	2.435	2.448	2.461	2.475	2.488	2.501	2.515	2.529	2.542	2.556	2.570	2.582	2.596	2.610	2.621	2.634	2.645	2.658	2.668	2.678	2.688	2.696	2.704	2.711	2.718	2.722	2.728	2.731	2.734	2.736	2.736	2.736	2.735	2.732	2.730	2.725	2.720	2.714	2.706	2.698	2.689	2.679	2.669	2.656	2.644	2.630	2.615	2.599	2.584	2.568	2.550	2.531	2.514	2.495	2.475	2.455	2.435	2.415	2.394	2.374	2.352	2.332	2.310	2.290	2.270	2.249	2.229	2.209	2.190	2.170	2.151	2.134	2.115	2.098	2.081	2.065	2.050	2.035	2.021	2.007	1.995	1.984	1.972	1.962	1.952	1.944	1.936	1.929	1.922	1.918	1.911	1.908	1.906	1.902	1.900	1.900	1.900	1.900	1.900	1.901	1.902	1.905	1.908	1.910	1.912	1.916	1.921	1.924	1.928	1.932	1.936	1.940	1.944	1.949	1.951	1.955	1.958	1.960	1.962	1.964	1.965	1.965	1.965	1.964	1.962	1.961	1.958	1.954	1.949	1.944	1.936	1.929	1.920	1.911	1.900	1.888	1.875	1.861	1.846	1.829	1.811	1.794	1.772	1.752	1.730	1.706	1.682	1.658	1.632	1.605	1.576	1.549	1.519	1.488	1.456	1.425	1.392	1.359	1.325	1.292	1.258	1.221	1.186	1.151	1.115	1.080	1.044	1.009	0.972	0.938	0.902	0.868	0.832	0.799	0.766	0.734	0.701	0.669	0.638	0.608	0.578	0.550	0.521	0.496	0.469	0.445	0.421	0.398	0.376	0.356	0.336	0.318	0.300	0.284	0.269	0.255	0.242	0.230	0.218	0.208	0.199	0.190	0.181	0.175	0.169	0.164	0.158	0.154	0.150	0.145	0.142	0.140	0.138	0.135	0.134	0.131	0.130	0.129	0.126	0.125	0.122	0.120	0.116	0.114	0.111	0.106	0.104	0.099	0.094	0.088	0.082	0.075	0.066	0.059	0.050	0.040	0.029	0.019	0.006	-0.005	-0.019	-0.032	-0.048	-0.062	-0.079	-0.096	-0.112	-0.131	-0.150	-0.169	-0.189	-0.209	-0.230	-0.251	-0.272	-0.295	-0.318	-0.340	-0.364	-0.386	-0.410	-0.434	-0.458	-0.481	-0.506	-0.529	-0.554	-0.578	-0.600	-0.624	-0.648	-0.669	-0.692	-0.714	-0.735	-0.758	-0.778	-0.796	-0.816	-0.835	-0.854	-0.870	-0.888	-0.904	-0.919	-0.932	-0.945	-0.959	-0.970	-0.981	-0.990	-0.999	-1.006	-1.014	-1.020	-1.026	-1.030	-1.032	-1.036	-1.038	-1.040	-1.040	-1.039	-1.038	-1.036	-1.032	-1.029	-1.026	-1.021	-1.016	-1.010	-1.005	-0.999	-0.991	-0.985	-0.979	-0.971	-0.965	-0.958	-0.951	-0.944	-0.938	-0.931	-0.926	-0.920	-0.915	-0.911	-0.906	-0.902	-0.900	-0.896	-0.896	-0.895	-0.895	-0.895	-0.898	-0.900	-0.902	-0.906	-0.911	-0.918	-0.925	-0.932	-0.941	-0.951	-0.962	-0.974	-0.986	-0.999	-1.014	-1.029	-1.045	-1.061	-1.079	-1.096	-1.115	-1.135	-1.155	-1.176	-1.196	-1.219	-1.240	-1.264	-1.285	-1.308	-1.331	-1.355	-1.379	-1.401	-1.425	-1.449	-1.471	-1.495	-1.518	-1.540	-1.562	-1.585	-1.606	-1.628	-1.648	-1.668	-1.688	-1.706	-1.724	-1.742	-1.759	-1.775	-1.789	-1.805	-1.818	-1.830	-1.842	-1.852	-1.862	-1.870	-1.878	-1.885	-1.891	-1.895	-1.899	-1.901	-1.904	-1.905	-1.904	-1.901	-1.899	-1.895	-1.890	-1.885	-1.878	-1.870	-1.862	-1.852	-1.841	-1.829	-1.816	-1.804	-1.789	-1.774	-1.758	-1.740	-1.722	-1.704	-1.685	-1.665	-1.645	-1.625	-1.604	-1.582	-1.561	-1.539	-1.516	-1.494	-1.471	-1.449	-1.426	-1.404	-1.380	-1.359	-1.338	-1.315	-1.294	-1.274	-1.254	-1.234	-1.215	-1.196	-1.179	-1.161	-1.146	-1.131	-1.118	-1.104	-1.092	-1.081	-1.071	-1.062	-1.054	-1.049	-1.042	-1.038	-1.035	-1.032	-1.032	-1.031	-1.032	-1.035	-1.038	-1.041	-1.046	-1.052	-1.058	-1.066	-1.074	-1.082	-1.090	-1.100	-1.110	-1.120	-1.130	-1.140	-1.150	-1.160	-1.170	-1.180	-1.189	-1.199	-1.208	-1.215	-1.222	-1.230	-1.236	-1.241	-1.244	-1.248	-1.249	-1.250	-1.250	-1.248	-1.244	-1.241	-1.235	-1.229	-1.219	-1.210	-1.199	-1.186	-1.172	-1.158	-1.140	-1.122	-1.104	-1.082	-1.060	-1.038	-1.014	-0.988	-0.961	-0.934	-0.905	-0.876	-0.846	-0.815	-0.784	-0.751	-0.719	-0.685	-0.652	-0.618	-0.585	-0.550	-0.516	-0.481	-0.446	-0.412	-0.379	-0.345	-0.311	-0.279	-0.246	-0.214	-0.182	-0.151	-0.121	-0.090	-0.062	-0.034	-0.006	0.021	0.048	0.072	0.096	0.120	0.142	0.165	0.185	0.205	0.224	0.241	0.259	0.276	0.291	0.306	0.319	0.332	0.345	0.355	0.365	0.375	0.385	0.392	0.401	0.408	0.412	0.419	0.425	0.429	0.432	0.436	0.439	0.441	0.444	0.445	0.446	0.448	0.448	0.448	0.448	0.448	0.446	0.446	0.446	0.445	0.445	0.444	0.444	0.444	0.442	0.444	0.444	0.445	0.445	0.446	0.448	0.449	0.452	0.454	0.458	0.461	0.465	0.470	0.475	0.481	0.488	0.495	0.501	0.510	0.519	0.529	0.538	0.549	0.560	0.572	0.584	0.598	0.611	0.625	0.639	0.654	0.669	0.684	0.701	0.718	0.734	0.750	0.768	0.784	0.801	0.819	0.836	0.852	0.870	0.888	0.905	0.921	0.936	0.952	0.969	0.985	0.999	1.012	1.028	1.041	1.052	1.065	1.078	1.088	1.098	1.108	1.116	1.125	1.132	1.139	1.146	1.151	1.156	1.160	1.164	1.168	1.171	1.172	1.174	1.175	1.175	1.175	1.175	1.174	1.172	1.171	1.169	1.168	1.166	1.164	1.160	1.159	1.156	1.154	1.151	1.149	1.146	1.145	1.144	1.141	1.141	1.139	1.139	1.139	1.140	1.140	1.141	1.142	1.144	1.146	1.150	1.152	1.158	1.161	1.166	1.172	1.178	1.185	1.192	1.200	1.208	1.216	1.224	1.234	1.244	1.252	1.264	1.274	1.286	1.296	1.309	1.319	1.331	1.342	1.356	1.368	1.379	1.392	1.404	1.416	1.426	1.438	1.450	1.460	1.470	1.479	1.489	1.499	1.506	1.515	1.521	1.528	1.532	1.539	1.542	1.546	1.548	1.550	1.550	1.550	1.549	1.548	1.544	1.540	1.535	1.529	1.521	1.514	1.505	1.496	1.485	1.474	1.460	1.448	1.434	1.418	1.402	1.385	1.368	1.350	1.331	1.311	1.290	1.270	1.249	1.228	1.205	1.184	1.160	1.138	1.114	1.091	1.068	1.044	1.019	0.996	0.974	0.949	0.926	0.902	0.881	0.858	0.836	0.815	0.794	0.774	0.752	0.732	0.714	0.695	0.676	0.659	0.644	0.628	0.612	0.598	0.584	0.571	0.559	0.546	0.536	0.526	0.516	0.509	0.501	0.494	0.488	0.484	0.479	0.475	0.472	0.470	0.469	0.468	0.468	0.468	0.470	0.470	0.474	0.476	0.480	0.484	0.488	0.492	0.498	0.504	0.509	0.515	0.522	0.529	0.536	0.541	0.549	0.556	0.562	0.570	0.576	0.582	0.590	0.595	0.601	0.608	0.612	0.619	0.624	0.628	0.631	0.635	0.639	0.641	0.642	0.644	0.645	0.646	0.646	0.645	0.644	0.641	0.639	0.635	0.631	0.626	0.621	0.616	0.609	0.602	0.594	0.585	0.576	0.566	0.556	0.545	0.535	0.522	0.510	0.496	0.482	0.470	0.455	0.440	0.426	0.410	0.395	0.379	0.364	0.348	0.331	0.315	0.298	0.281	0.264	0.248	0.231	0.214	0.198	0.181	0.166	0.150	0.134	0.119	0.104	0.090	0.075	0.061	0.049	0.035	0.022	0.011	0.000	-0.010	-0.020	-0.030	-0.038	-0.046	-0.054	-0.061	-0.066	-0.071	-0.076	-0.080	-0.082	-0.086	-0.089	-0.089	-0.089	-0.089	-0.088	-0.086	-0.085	-0.082	-0.079	-0.075	-0.071	-0.066	-0.061	-0.055	-0.050	-0.044	-0.036	-0.030	-0.025	-0.018	-0.011	-0.004	0.002	0.010	0.015	0.022	0.028	0.032	0.039	0.042	0.046	0.050	0.052	0.055	0.056	0.058	0.058	0.058	0.055	0.054	0.050	0.046	0.040	0.035	0.028	0.020	0.011	0.002	-0.009	-0.020	-0.031	-0.044	-0.058	-0.071	-0.085	-0.101	-0.116	-0.132	-0.149	-0.165	-0.182	-0.200	-0.216	-0.235	-0.251	-0.269	-0.285	-0.302	-0.319	-0.335	-0.349	-0.364	-0.379	-0.391	-0.404	-0.416	-0.426	-0.436	-0.445	-0.454	-0.460	-0.465	-0.470	-0.472	-0.475	-0.476	-0.475	-0.474	-0.470	-0.466	-0.461	-0.454	-0.446	-0.438	-0.428	-0.415	-0.402	-0.389	-0.375	-0.360	-0.344	-0.326	-0.309	-0.290	-0.270	-0.251	-0.231	-0.210	-0.189	-0.168	-0.145	-0.122	-0.101	-0.078	-0.056	-0.034	-0.011	0.010	0.032	0.055	0.075	0.096	0.118	0.138	0.158	0.178	0.196	0.215	0.234	0.250	0.268	0.282	0.299	0.314	0.328	0.341	0.355	0.366	0.380	0.390	0.401	0.411	0.420	0.430	0.439	0.446	0.454	0.461	0.468	0.474	0.480	0.485	0.490	0.495	0.499	0.502	0.507	0.510	0.514	0.516	0.520	0.522	0.525	0.528	0.530	0.531	0.534	0.536	0.538	0.540	0.542	0.544	0.546	0.549	0.551	0.555	0.556	0.560	0.562	0.566	0.569	0.572	0.576	0.580	0.585	0.589	0.594	0.599	0.605	0.610	0.616	0.624	0.630	0.636	0.645	0.652	0.661	0.670	0.679	0.688	0.698	0.709	0.719	0.730	0.742	0.755	0.768	0.779	0.792	0.806	0.819	0.832	0.848	0.861	0.875	0.891	0.905	0.920	0.934	0.950	0.964	0.980	0.994	1.008	1.022	1.036	1.050	1.064	1.076	1.089	1.100	1.111	1.121	1.132	1.141	1.151	1.159	1.166	1.171	1.179	1.182	1.188	1.190	1.191	1.194	1.194	1.191	1.190	1.186	1.184	1.179	1.172	1.165	1.158	1.149	1.139	1.129	1.116	1.104	1.090	1.075	1.060	1.045	1.028	1.010	0.991	0.972	0.954	0.934	0.912	0.891	0.870	0.848	0.825	0.802	0.779	0.756	0.732	0.708	0.685	0.661	0.638	0.612	0.589	0.565	0.542	0.518	0.495	0.471	0.449	0.426	0.404	0.384	0.361	0.341	0.321	0.301	0.282	0.265	0.246	0.229	0.212	0.196	0.182	0.166	0.154	0.140	0.128	0.116	0.105	0.095	0.085	0.076	0.068	0.060	0.052	0.048	0.042	0.038	0.034	0.030	0.028	0.026	0.024	0.024	0.024	0.024	0.025	0.026	0.028	0.030	0.032	0.035	0.039	0.042	0.046	0.050	0.055	0.060	0.064	0.068	0.072	0.078	0.082	0.088	0.091	0.095	0.100	0.104	0.108	0.111	0.115	0.118	0.120	0.122	0.125	0.126	0.128	0.128	0.129	0.129	0.129	0.128	0.125	0.124	0.121	0.120	0.118	0.114	0.110	0.106	0.101	0.096	0.092	0.088	0.082	0.076	0.071	0.064	0.059	0.052	0.046	0.040	0.034	0.028	0.021	0.015	0.009	0.002	-0.002	-0.010	-0.015	-0.019	-0.025	-0.029	-0.034	-0.038	-0.041	-0.044	-0.048	-0.050	-0.052	-0.052	-0.054	-0.055	-0.054	-0.055	-0.052	-0.052	-0.050	-0.048	-0.045	-0.042	-0.038	-0.035	-0.030	-0.025	-0.019	-0.014	-0.008	-0.001	0.005	0.012	0.020	0.026	0.034	0.041	0.050	0.058	0.065	0.072	0.081	0.089	0.096	0.105	0.112	0.119	0.126	0.135	0.141	0.148	0.154	0.160	0.165	0.170	0.176	0.180	0.184	0.189	0.192	0.195	0.199	0.200	0.201	0.204	0.205	0.205	0.204	0.204	0.204	0.202	0.200	0.199	0.196	0.192	0.190	0.186	0.181	0.178	0.172	0.166	0.161	0.155	0.149	0.142	0.136	0.130	0.124	0.118	0.110	0.102	0.095	0.089	0.082	0.075	0.068	0.061	0.055	0.049	0.041	0.035	0.030	0.025	0.019	0.014	0.009	0.005	0.000	-0.004	-0.008	-0.011	-0.014	-0.016	-0.018	-0.020	-0.020	-0.021	-0.022	-0.022	-0.021	-0.021	-0.020	-0.018	-0.015	-0.012	-0.010	-0.006	-0.001	0.002	0.008	0.012	0.019	0.025	0.031	0.039	0.046	0.054	0.062	0.071	0.080	0.090	0.100	0.109	0.121	0.131	0.142	0.154	0.166	0.179	0.190	0.204	0.216	0.230	0.242	0.256	0.270	0.284	0.298	0.311	0.325	0.339	0.352	0.368	0.380	0.392	0.405	0.418	0.430	0.442	0.452	0.464	0.474	0.484	0.492	0.501	0.509	0.516	0.522	0.526	0.530	0.535	0.535	0.538	0.536	0.535	0.532	0.529	0.524	0.516	0.510	0.500	0.491	0.479	0.466	0.452	0.436	0.419	0.401	0.380	0.360	0.339	0.315	0.291	0.265	0.240	0.212	0.182	0.155	0.124	0.094	0.062	0.030	-0.001	-0.032	-0.066	-0.099	-0.132	-0.165	-0.198	-0.231	-0.264	-0.296	-0.328	-0.360	-0.390	-0.421	-0.450	-0.478	-0.506	-0.532	-0.559	-0.582	-0.606	-0.629	-0.651	-0.670	-0.689	-0.706	-0.722	-0.736	-0.750	-0.761	-0.772	-0.782	-0.790	-0.796	-0.801	-0.806	-0.809	-0.811	-0.811	-0.811	-0.810	-0.808	-0.804	-0.800	-0.795	-0.790	-0.784	-0.778	-0.771	-0.764	-0.755	-0.748	-0.740	-0.732	-0.724	-0.716	-0.708	-0.701	-0.694	-0.688	-0.681	-0.675	-0.670	-0.665	-0.661	-0.659	-0.656	-0.654	-0.652	-0.652	-0.654	-0.654	-0.656	-0.659	-0.662	-0.668	-0.674	-0.680	-0.686	-0.694	-0.702	-0.711	-0.721	-0.731	-0.742	-0.754	-0.766	-0.778	-0.790	-0.804	-0.816	-0.829	-0.842	-0.856	-0.869	-0.882	-0.896	-0.909	-0.921	-0.932	-0.946	-0.958	-0.968	-0.978	-0.989	-0.998	-1.006	-1.014	-1.020	-1.026	-1.031	-1.036	-1.039	-1.041	-1.042	-1.044	-1.042	-1.041	-1.038	-1.035	-1.030	-1.024	-1.018	-1.009	-1.000	-0.990	-0.979	-0.968	-0.954	-0.941	-0.926	-0.911	-0.896	-0.879	-0.861	-0.842	-0.825	-0.805	-0.788	-0.766	-0.748	-0.728	-0.708	-0.688	-0.668	-0.648	-0.628	-0.608	-0.588	-0.570	-0.551	-0.532	-0.515	-0.499	-0.482	-0.466	-0.452	-0.439	-0.426	-0.412	-0.402	-0.392	-0.384	-0.375	-0.368	-0.362	-0.358	-0.352	-0.350	-0.349	-0.349	-0.349	-0.350	-0.352	-0.356	-0.360	-0.365	-0.371	-0.378	-0.385	-0.394	-0.402	-0.411	-0.421	-0.431	-0.441	-0.451	-0.464	-0.474	-0.486	-0.496	-0.509	-0.520	-0.531	-0.542	-0.554	-0.564	-0.575	-0.584	-0.594	-0.602	-0.610	-0.619	-0.626	-0.632	-0.638	-0.642	-0.648	-0.651	-0.652	-0.655	-0.655	-0.656	-0.656	-0.655	-0.652	-0.650	-0.646	-0.641	-0.638	-0.630	-0.624	-0.616	-0.609	-0.600	-0.592	-0.582	-0.571	-0.561	-0.550	-0.539	-0.526	-0.514	-0.501	-0.489	-0.476	-0.461	-0.449	-0.434	-0.420	-0.406	-0.392	-0.379	-0.364	-0.350	-0.335	-0.321	-0.306	-0.292	-0.279	-0.264	-0.250	-0.236	-0.221	-0.208	-0.192	-0.180	-0.166	-0.152	-0.138	-0.125	-0.112	-0.099	-0.085	-0.072	-0.060	-0.048	-0.035	-0.022	-0.011	0.002	0.014	0.026	0.038	0.049	0.060	0.071	0.081	0.092	0.102	0.112	0.121	0.131	0.140	0.149	0.156	0.165	0.172	0.180	0.186	0.192	0.198	0.204	0.209	0.212	0.216	0.220	0.224	0.226	0.228	0.230	0.230	0.231	0.231	0.231	0.230	0.229	0.228	0.225	0.222	0.220	0.218	0.215	0.211	0.208	0.204	0.201	0.199	0.195	0.190	0.188	0.184	0.181	0.179	0.176	0.175	0.174	0.172	0.171	0.171	0.171	0.171	0.174	0.175	0.179	0.182	0.186	0.191	0.196	0.204	0.210	0.218	0.225	0.235	0.244	0.255	0.266	0.279	0.290	0.302	0.316	0.329	0.342	0.356	0.370	0.385	0.401	0.415	0.430	0.445	0.460	0.475	0.490	0.504	0.518	0.532	0.545	0.558	0.570	0.582	0.594	0.604	0.614	0.622	0.631	0.640	0.646	0.652	0.659	0.662	0.665	0.669	0.670	0.671	0.671	0.671	0.670	0.666	0.664	0.660	0.655	0.650	0.642	0.636	0.629	0.621	0.611	0.604	0.594	0.584	0.574	0.562	0.552	0.542	0.531	0.520	0.510	0.499	0.489	0.478	0.466	0.456	0.446	0.436	0.426	0.418	0.409	0.399	0.391	0.384	0.376	0.369	0.362	0.355	0.349	0.342	0.339	0.332	0.329	0.325	0.321	0.318	0.314	0.311	0.309	0.306	0.305	0.302	0.301	0.299	0.298	0.296	0.295	0.295	0.292	0.292	0.291	0.291	0.289	0.289	0.288	0.285	0.285	0.284	0.281	0.280	0.279	0.278	0.274	0.272	0.270	0.268	0.264	0.260	0.258	0.252	0.249	0.244	0.240	0.235	0.231	0.225	0.219	0.214	0.208	0.200	0.194	0.186	0.179	0.171	0.162	0.154	0.144	0.135	0.126	0.115	0.105	0.095	0.082	0.071	0.060	0.048	0.034	0.021	0.008	-0.006	-0.020	-0.034	-0.050	-0.064	-0.080	-0.095	-0.111	-0.128	-0.144	-0.161	-0.178	-0.194	-0.211	-0.228	-0.245	-0.262	-0.279	-0.295	-0.311	-0.329	-0.345	-0.361	-0.376	-0.392	-0.408	-0.421	-0.436	-0.450	-0.462	-0.474	-0.486	-0.498	-0.506	-0.516	-0.525	-0.532	-0.539	-0.545	-0.549	-0.551	-0.554	-0.555	-0.555	-0.555	-0.554	-0.550	-0.545	-0.541	-0.535	-0.526	-0.518	-0.509	-0.499	-0.488	-0.476	-0.462	-0.449	-0.434	-0.420	-0.404	-0.386	-0.369	-0.351	-0.334	-0.315	-0.298	-0.279	-0.260	-0.241	-0.222	-0.205	-0.186	-0.168	-0.151	-0.135	-0.118	-0.102	-0.088	-0.074	-0.061	-0.050	-0.039	-0.029	-0.020	-0.012	-0.006	-0.001	0.002	0.004	0.005	0.005	0.002	-0.001	-0.006	-0.012	-0.020	-0.029	-0.040	-0.051	-0.064	-0.079	-0.095	-0.111	-0.129	-0.149	100.000	5.000	2.000	1.000	5.000	0.000	0.000	0.000	0.000	0.000	0.000	0.000	0.000	0.000	0.000	0.000	0.000	0.000	2.148	2.144	2.140	2.139	2.136	2.136	2.138	2.138	2.140	2.144	2.148	2.152	2.158	2.164	2.171	2.179	2.188	2.196	2.208	2.218	2.228	2.239	2.251	2.262	2.275	2.289	2.301	2.314	2.326	2.340	2.354	2.366	2.379	2.391	2.404	2.418	2.429	2.440	2.451	2.462	2.471	2.480	2.489	2.498	2.504	2.509	2.515	2.519	2.522	2.525	2.526	2.526	2.526	2.525	2.521	2.516	2.511	2.505	2.496	2.488	2.478	2.465	2.451	2.436	2.422	2.405	2.386	2.368	2.346	2.324	2.301	2.278	2.251	2.226	2.199	2.171	2.142	2.111	2.081	2.050	2.019	1.986	1.954	1.920	1.886	1.851	1.818	1.781	1.748	1.712	1.678	1.641	1.609	1.574	1.539	1.505	1.472	1.439	1.406	1.375	1.345	1.314	1.284	1.256	1.228	1.201	1.174	1.149	1.124	1.101	1.078	1.058	1.036	1.016	0.999	0.980	0.964	0.948	0.932	0.919	0.905	0.891	0.880	0.870	0.860	0.850	0.840	0.831	0.824	0.816	0.810	0.804	0.798	0.791	0.785	0.779	0.774	0.769	0.762	0.759	0.754	0.748	0.742	0.738	0.732	0.728	0.721	0.716	0.710	0.704	0.699	0.691	0.686	0.680	0.672	0.666	0.659	0.652	0.644	0.636	0.629	0.621	0.612	0.605	0.596	0.588	0.580	0.571	0.562	0.554	0.545	0.536	0.528	0.518	0.509	0.500	0.491	0.482	0.474	0.465	0.455	0.446	0.438	0.430	0.421	0.412	0.405	0.398	0.389	0.381	0.372	0.365	0.359	0.351	0.344	0.336	0.331	0.325	0.318	0.314	0.308	0.302	0.298	0.292	0.289	0.284	0.281	0.279	0.275	0.275	0.272	0.271	0.271	0.270	0.270	0.271	0.272	0.274	0.275	0.278	0.280	0.284	0.286	0.291	0.295	0.300	0.304	0.310	0.315	0.320	0.326	0.332	0.338	0.344	0.349	0.355	0.360	0.366	0.371	0.376	0.381	0.385	0.390	0.394	0.396	0.399	0.400	0.402	0.402	0.402	0.401	0.401	0.398	0.395	0.391	0.386	0.380	0.374	0.366	0.358	0.349	0.339	0.328	0.316	0.304	0.289	0.275	0.260	0.245	0.228	0.210	0.194	0.174	0.155	0.135	0.116	0.095	0.074	0.052	0.031	0.009	-0.012	-0.035	-0.058	-0.080	-0.104	-0.125	-0.148	-0.168	-0.190	-0.211	-0.234	-0.254	-0.275	-0.295	-0.314	-0.332	-0.351	-0.369	-0.386	-0.402	-0.419	-0.434	-0.448	-0.461	-0.474	-0.485	-0.498	-0.506	-0.516	-0.524	-0.532	-0.539	-0.545	-0.549	-0.554	-0.556	-0.558	-0.559	-0.559	-0.559	-0.558	-0.555	-0.551	-0.546	-0.542	-0.536	-0.530	-0.522	-0.514	-0.505	-0.496	-0.486	-0.475	-0.464	-0.452	-0.440	-0.428	-0.412	-0.399	-0.385	-0.370	-0.356	-0.341	-0.325	-0.311	-0.295	-0.280	-0.265	-0.249	-0.235	-0.220	-0.206	-0.191	-0.178	-0.164	-0.151	-0.140	-0.129	-0.118	-0.108	-0.098	-0.090	-0.082	-0.076	-0.070	-0.065	-0.062	-0.060	-0.058	-0.058	-0.059	-0.061	-0.064	-0.069	-0.075	-0.081	-0.089	-0.099	-0.109	-0.120	-0.132	-0.146	-0.161	-0.176	-0.192	-0.210	-0.228	-0.246	-0.266	-0.286	-0.306	-0.326	-0.348	-0.369	-0.390	-0.412	-0.434	-0.455	-0.476	-0.498	-0.518	-0.538	-0.556	-0.576	-0.594	-0.610	-0.625	-0.641	-0.655	-0.669	-0.680	-0.690	-0.699	-0.706	-0.714	-0.718	-0.721	-0.722	-0.722	-0.720	-0.718	-0.712	-0.706	-0.698	-0.689	-0.678	-0.665	-0.651	-0.636	-0.619	-0.601	-0.581	-0.560	-0.538	-0.515	-0.491	-0.466	-0.440	-0.414	-0.386	-0.358	-0.330	-0.300	-0.270	-0.241	-0.210	-0.180	-0.149	-0.119	-0.089	-0.059	-0.028	0.002	0.031	0.060	0.089	0.118	0.145	0.172	0.199	0.225	0.249	0.274	0.298	0.321	0.342	0.365	0.386	0.405	0.425	0.442	0.461	0.478	0.494	0.510	0.525	0.540	0.554	0.568	0.580	0.592	0.604	0.615	0.626	0.638	0.648	0.658	0.666	0.676	0.686	0.695	0.704	0.714	0.721	0.731	0.740	0.749	0.758	0.768	0.775	0.785	0.794	0.802	0.811	0.820	0.829	0.839	0.849	0.858	0.866	0.876	0.886	0.896	0.905	0.915	0.924	0.934	0.945	0.954	0.965	0.975	0.985	0.995	1.005	1.015	1.026	1.036	1.045	1.055	1.066	1.076	1.086	1.098	1.106	1.116	1.126	1.136	1.146	1.156	1.166	1.175	1.185	1.196	1.205	1.215	1.225	1.236	1.245	1.256	1.266	1.275	1.285	1.295	1.305	1.316	1.326	1.335	1.345	1.355	1.365	1.375	1.384	1.395	1.405	1.415	1.425	1.434	1.444	1.454	1.462	1.472	1.482	1.491	1.500	1.510	1.519	1.528	1.536	1.545	1.552	1.561	1.569	1.578	1.585	1.592	1.599	1.606	1.614	1.620	1.628	1.634	1.640	1.646	1.652	1.659	1.664	1.669	1.675	1.680	1.685	1.690	1.695	1.699	1.704	1.709	1.712	1.716	1.721	1.725	1.729	1.732	1.736	1.740	1.744	1.748	1.751	1.755	1.758	1.761	1.765	1.768	1.771	1.774	1.778	1.780	1.782	1.786	1.789	1.791	1.794	1.798	1.799	1.802	1.805	1.806	1.808	1.810	1.811	1.812	1.814	1.815	1.815	1.814	1.814	1.814	1.812	1.812	1.810	1.809	1.806	1.804	1.800	1.796	1.791	1.788	1.781	1.776	1.769	1.761	1.755	1.746	1.738	1.728	1.718	1.708	1.698	1.685	1.672	1.660	1.646	1.632	1.619	1.604	1.589	1.574	1.559	1.542	1.525	1.509	1.491	1.474	1.456	1.439	1.421	1.404	1.386	1.368	1.350	1.334	1.316	1.299	1.281	1.264	1.248	1.231	1.215	1.199	1.184	1.169	1.155	1.140	1.128	1.114	1.101	1.089	1.078	1.066	1.055	1.045	1.036	1.028	1.018	1.011	1.004	0.996	0.990	0.984	0.979	0.974	0.970	0.965	0.961	0.959	0.955	0.954	0.951	0.949	0.948	0.946	0.946	0.945	0.945	0.945	0.945	0.945	0.946	0.946	0.948	0.949	0.950	0.951	0.954	0.955	0.956	0.959	0.960	0.962	0.964	0.966	0.970	0.972	0.975	0.978	0.979	0.981	0.985	0.988	0.990	0.994	0.996	1.000	1.002	1.005	1.009	1.010	1.014	1.016	1.019	1.021	1.025	1.028	1.030	1.032	1.035	1.038	1.040	1.041	1.044	1.046	1.048	1.050	1.050	1.052	1.052	1.055	1.056	1.056	1.058	1.058	1.059	1.059	1.060	1.059	1.059	1.059	1.058	1.058	1.056	1.056	1.055	1.054	1.052	1.051	1.049	1.048	1.045	1.044	1.041	1.039	1.039	1.035	1.034	1.030	1.029	1.026	1.024	1.021	1.019	1.015	1.014	1.010	1.008	1.005	1.002	1.000	0.998	0.994	0.991	0.988	0.986	0.982	0.980	0.978	0.975	0.971	0.969	0.968	0.965	0.962	0.960	0.959	0.956	0.955	0.952	0.951	0.949	0.948	0.946	0.945	0.944	0.942	0.942	0.941	0.941	0.941	0.941	0.941	0.940	0.941	0.942	0.941	0.942	0.944	0.946	0.946	0.948	0.950	0.952	0.954	0.956	0.958	0.960	0.962	0.965	0.968	0.969	0.971	0.972	0.975	0.976	0.978	0.980	0.981	0.981	0.982	0.982	0.982	0.984	0.982	0.981	0.980	0.978	0.976	0.974	0.970	0.966	0.962	0.958	0.952	0.948	0.941	0.934	0.926	0.919	0.910	0.902	0.892	0.884	0.872	0.862	0.852	0.840	0.829	0.818	0.805	0.794	0.781	0.768	0.756	0.744	0.731	0.719	0.708	0.695	0.684	0.672	0.661	0.651	0.641	0.631	0.622	0.614	0.606	0.600	0.592	0.586	0.582	0.578	0.575	0.572	0.570	0.570	0.570	0.571	0.572	0.576	0.580	0.584	0.589	0.596	0.604	0.611	0.620	0.630	0.640	0.650	0.662	0.675	0.688	0.701	0.715	0.729	0.744	0.759	0.772	0.789	0.805	0.821	0.838	0.854	0.870	0.886	0.904	0.919	0.935	0.950	0.966	0.982	0.998	1.011	1.025	1.040	1.052	1.066	1.079	1.091	1.104	1.114	1.125	1.134	1.145	1.154	1.162	1.170	1.176	1.184	1.189	1.195	1.199	1.204	1.208	1.211	1.214	1.215	1.218	1.219	1.219	1.219	1.219	1.218	1.215	1.212	1.211	1.209	1.206	1.202	1.198	1.194	1.189	1.184	1.179	1.172	1.166	1.161	1.155	1.149	1.141	1.135	1.128	1.120	1.114	1.106	1.098	1.091	1.085	1.076	1.069	1.061	1.055	1.048	1.040	1.035	1.028	1.021	1.015	1.009	1.002	0.998	0.992	0.989	0.984	0.980	0.976	0.972	0.971	0.969	0.966	0.965	0.964	0.965	0.964	0.965	0.965	0.966	0.969	0.970	0.972	0.976	0.979	0.981	0.986	0.990	0.994	0.999	1.002	1.008	1.012	1.018	1.024	1.028	1.032	1.038	1.042	1.048	1.051	1.055	1.059	1.064	1.066	1.070	1.072	1.074	1.075	1.076	1.076	1.076	1.075	1.074	1.072	1.070	1.068	1.064	1.059	1.054	1.049	1.044	1.036	1.029	1.021	1.012	1.005	0.995	0.985	0.975	0.964	0.952	0.940	0.929	0.916	0.904	0.890	0.878	0.864	0.850	0.836	0.824	0.809	0.796	0.781	0.768	0.754	0.740	0.726	0.712	0.699	0.685	0.672	0.659	0.648	0.634	0.621	0.610	0.599	0.586	0.576	0.565	0.554	0.545	0.535	0.525	0.515	0.506	0.499	0.490	0.482	0.475	0.468	0.461	0.455	0.448	0.441	0.436	0.431	0.425	0.420	0.415	0.410	0.406	0.402	0.399	0.395	0.391	0.388	0.385	0.381	0.380	0.376	0.374	0.372	0.370	0.368	0.366	0.364	0.362	0.361	0.360	0.359	0.358	0.356	0.355	0.354	0.352	0.352	0.350	0.349	0.348	0.348	0.345	0.344	0.342	0.340	0.339	0.336	0.334	0.331	0.329	0.325	0.322	0.318	0.314	0.310	0.306	0.300	0.296	0.290	0.284	0.279	0.272	0.265	0.259	0.250	0.242	0.234	0.226	0.218	0.208	0.200	0.190	0.180	0.170	0.160	0.151	0.141	0.131	0.120	0.111	0.100	0.091	0.081	0.072	0.062	0.054	0.045	0.036	0.028	0.020	0.012	0.005	-0.002	-0.009	-0.015	-0.021	-0.026	-0.030	-0.035	-0.038	-0.040	-0.042	-0.044	-0.045	-0.046	-0.046	-0.046	-0.045	-0.042	-0.041	-0.038	-0.035	-0.031	-0.028	-0.021	-0.018	-0.011	-0.005	0.001	0.009	0.015	0.024	0.030	0.039	0.046	0.055	0.064	0.071	0.080	0.089	0.099	0.108	0.116	0.125	0.134	0.142	0.152	0.160	0.169	0.178	0.186	0.194	0.202	0.210	0.218	0.225	0.232	0.239	0.245	0.251	0.258	0.265	0.270	0.275	0.281	0.285	0.290	0.295	0.299	0.302	0.306	0.309	0.311	0.315	0.318	0.319	0.320	0.322	0.322	0.324	0.325	0.326	0.326	0.326	0.326	0.326	0.326	0.326	0.325	0.324	0.324	0.322	0.321	0.321	0.320	0.320	0.318	0.318	0.318	0.315	0.315	0.314	0.314	0.312	0.314	0.312	0.312	0.312	0.312	0.314	0.314	0.314	0.316	0.318	0.319	0.321	0.324	0.326	0.329	0.332	0.335	0.339	0.342	0.346	0.351	0.356	0.361	0.368	0.372	0.378	0.385	0.391	0.398	0.404	0.410	0.418	0.425	0.432	0.440	0.448	0.456	0.464	0.472	0.480	0.489	0.496	0.505	0.514	0.521	0.531	0.539	0.546	0.555	0.564	0.572	0.580	0.588	0.595	0.602	0.611	0.618	0.625	0.630	0.638	0.644	0.650	0.655	0.659	0.664	0.668	0.672	0.674	0.678	0.679	0.681	0.681	0.682	0.681	0.680	0.678	0.675	0.671	0.666	0.661	0.655	0.646	0.639	0.630	0.619	0.606	0.595	0.581	0.566	0.550	0.532	0.514	0.495	0.476	0.454	0.431	0.408	0.382	0.356	0.330	0.302	0.275	0.246	0.215	0.185	0.152	0.121	0.089	0.056	0.024	-0.011	-0.045	-0.079	-0.112	-0.148	-0.181	-0.215	-0.249	-0.282	-0.315	-0.348	-0.380	-0.412	-0.442	-0.472	-0.501	-0.530	-0.556	-0.582	-0.608	-0.631	-0.655	-0.676	-0.696	-0.716	-0.735	-0.751	-0.766	-0.781	-0.795	-0.806	-0.818	-0.826	-0.834	-0.841	-0.848	-0.852	-0.856	-0.859	-0.861	-0.862	-0.862	-0.862	-0.861	-0.859	-0.856	-0.852	-0.850	-0.846	-0.842	-0.839	-0.835	-0.830	-0.825	-0.821	-0.816	-0.812	-0.809	-0.806	-0.802	-0.799	-0.796	-0.795	-0.794	-0.792	-0.791	-0.792	-0.794	-0.795	-0.796	-0.800	-0.802	-0.808	-0.812	-0.819	-0.824	-0.831	-0.840	-0.849	-0.858	-0.866	-0.876	-0.889	-0.900	-0.911	-0.924	-0.936	-0.950	-0.964	-0.979	-0.992	-1.008	-1.022	-1.038	-1.054	-1.069	-1.084	-1.100	-1.116	-1.131	-1.148	-1.161	-1.178	-1.191	-1.205	-1.219	-1.232	-1.246	-1.259	-1.270	-1.282	-1.294	-1.302	-1.312	-1.321	-1.330	-1.338	-1.344	-1.350	-1.355	-1.360	-1.362	-1.366	-1.368	-1.369	-1.369	-1.369	-1.366	-1.364	-1.360	-1.355	-1.350	-1.344	-1.338	-1.330	-1.321	-1.311	-1.302	-1.291	-1.281	-1.269	-1.256	-1.244	-1.231	-1.218	-1.204	-1.189	-1.175	-1.159	-1.145	-1.129	-1.114	-1.098	-1.082	-1.068	-1.051	-1.036	-1.020	-1.005	-0.991	-0.976	-0.961	-0.948	-0.934	-0.921	-0.908	-0.895	-0.881	-0.870	-0.859	-0.846	-0.835	-0.824	-0.812	-0.804	-0.792	-0.784	-0.774	-0.764	-0.755	-0.746	-0.736	-0.728	-0.719	-0.710	-0.700	-0.691	-0.682	-0.672	-0.664	-0.655	-0.645	-0.635	-0.624	-0.614	-0.602	-0.592	-0.581	-0.570	-0.556	-0.545	-0.531	-0.518	-0.504	-0.490	-0.476	-0.461	-0.445	-0.429	-0.414	-0.398	-0.380	-0.364	-0.348	-0.329	-0.312	-0.295	-0.278	-0.261	-0.242	-0.226	-0.209	-0.191	-0.174	-0.159	-0.141	-0.125	-0.109	-0.094	-0.079	-0.065	-0.051	-0.038	-0.024	-0.011	0.000	0.011	0.022	0.032	0.042	0.051	0.060	0.066	0.074	0.080	0.086	0.091	0.095	0.100	0.104	0.106	0.110	0.112	0.114	0.116	0.116	0.118	0.119	0.119	0.120	0.120	0.120	0.120	0.120	0.121	0.120	0.120	0.121	0.121	0.121	0.124	0.124	0.125	0.126	0.128	0.130	0.132	0.135	0.138	0.140	0.144	0.148	0.151	0.155	0.160	0.165	0.170	0.175	0.181	0.186	0.191	0.199	0.204	0.211	0.218	0.224	0.230	0.238	0.245	0.251	0.258	0.265	0.271	0.278	0.284	0.291	0.298	0.305	0.311	0.318	0.324	0.330	0.336	0.344	0.349	0.355	0.361	0.369	0.375	0.381	0.389	0.395	0.400	0.408	0.414	0.420	0.428	0.435	0.442	0.450	0.459	0.466	0.475	0.484	0.492	0.502	0.511	0.521	0.531	0.542	0.555	0.565	0.576	0.589	0.601	0.614	0.626	0.639	0.650	0.664	0.678	0.690	0.702	0.716	0.729	0.741	0.755	0.768	0.779	0.791	0.802	0.812	0.824	0.834	0.844	0.851	0.861	0.869	0.875	0.881	0.886	0.889	0.892	0.895	0.896	0.896	0.895	0.894	0.891	0.886	0.881	0.875	0.868	0.859	0.849	0.839	0.826	0.814	0.799	0.784	0.768	0.750	0.732	0.712	0.694	0.672	0.651	0.629	0.606	0.582	0.559	0.534	0.510	0.484	0.458	0.432	0.406	0.380	0.355	0.329	0.302	0.278	0.250	0.226	0.200	0.175	0.151	0.126	0.101	0.080	0.056	0.035	0.014	-0.008	-0.028	-0.048	-0.066	-0.085	-0.101	-0.118	-0.132	-0.149	-0.162	-0.175	-0.189	-0.199	-0.210	-0.220	-0.229	-0.238	-0.245	-0.252	-0.259	-0.264	-0.269	-0.272	-0.274	-0.278	-0.278	-0.280	-0.279	-0.279	-0.278	-0.276	-0.275	-0.271	-0.269	-0.265	-0.260	-0.256	-0.251	-0.245	-0.239	-0.232	-0.226	-0.219	-0.212	-0.205	-0.198	-0.190	-0.181	-0.174	-0.166	-0.158	-0.149	-0.140	-0.132	-0.125	-0.118	-0.109	-0.102	-0.094	-0.088	-0.080	-0.072	-0.066	-0.061	-0.055	-0.050	-0.044	-0.040	-0.035	-0.032	-0.029	-0.026	-0.022	-0.021	-0.020	-0.019	-0.018	-0.019	-0.019	-0.020	-0.021	-0.024	-0.025	-0.029	-0.031	-0.035	-0.040	-0.044	-0.049	-0.054	-0.058	-0.062	-0.069	-0.075	-0.080	-0.085	-0.090	-0.096	-0.102	-0.108	-0.112	-0.116	-0.122	-0.128	-0.131	-0.135	-0.139	-0.142	-0.144	-0.148	-0.149	-0.149	-0.150	-0.150	-0.150	-0.149	-0.146	-0.145	-0.142	-0.138	-0.134	-0.129	-0.124	-0.118	-0.111	-0.105	-0.098	-0.090	-0.082	-0.074	-0.066	-0.056	-0.048	-0.038	-0.029	-0.020	-0.010	-0.001	0.008	0.018	0.025	0.035	0.042	0.051	0.058	0.065	0.071	0.078	0.082	0.088	0.091	0.094	0.096	0.099	0.099	0.099	0.099	0.096	0.092	0.090	0.085	0.080	0.072	0.066	0.058	0.049	0.039	0.028	0.016	0.005	-0.009	-0.024	-0.036	-0.052	-0.069	-0.085	-0.102	-0.120	-0.138	-0.156	-0.175	-0.195	-0.215	-0.235	-0.254	-0.274	-0.295	-0.315	-0.335	-0.356	-0.376	-0.396	-0.416	-0.435	-0.455	-0.474	-0.494	-0.512	-0.530	-0.549	-0.566	-0.582	-0.599	-0.614	-0.630	-0.644	-0.659	-0.671	-0.685	-0.695	-0.708	-0.719	-0.728	-0.736	-0.745	-0.752	-0.759	-0.765	-0.770	-0.774	-0.778	-0.780	-0.781	-0.782	-0.782	-0.782	-0.780	-0.778	-0.774	-0.770	-0.766	-0.760	-0.754	-0.746	-0.739	-0.731	-0.721	-0.712	-0.702	-0.691	-0.681	-0.670	-0.659	-0.645	-0.634	-0.621	-0.608	-0.595	-0.581	-0.568	-0.555	-0.540	-0.528	-0.514	-0.501	-0.489	-0.475	-0.462	-0.451	-0.439	-0.428	-0.418	-0.406	-0.398	-0.390	-0.381	-0.375	-0.369	-0.362	-0.358	-0.354	-0.351	-0.349	-0.349	-0.348	-0.349	-0.350	-0.354	-0.358	-0.362	-0.368	-0.375	-0.381	-0.391	-0.399	-0.410	-0.421	-0.434	-0.446	-0.459	-0.472	-0.488	-0.502	-0.519	-0.534	-0.550	-0.565	-0.582	-0.599	-0.614	-0.631	-0.646	-0.664	-0.679	-0.692	-0.708	-0.721	-0.735	-0.748	-0.759	-0.770	-0.780	-0.788	-0.795	-0.801	-0.806	-0.811	-0.812	-0.814	-0.812	-0.811	-0.808	-0.801	-0.795	-0.786	-0.775	-0.764	-0.751	-0.738	-0.720	-0.702	-0.682	-0.662	-0.640	-0.618	-0.594	-0.568	-0.540	-0.512	-0.484	-0.455	-0.425	-0.395	-0.362	-0.331	-0.299	-0.268	-0.235	-0.202	-0.170	-0.139	-0.108	-0.076	-0.045	-0.015	0.014	0.041	0.069	0.095	0.120	0.144	0.166	0.188	0.208	0.226	0.242	0.259	0.271	0.282	0.294	0.302	0.309	0.314	0.319	0.320	0.320	0.319	0.318	0.314	0.308	0.300	0.291	0.281	0.270	0.258	0.245	0.230	0.215	0.200	0.182	0.165	0.148	0.128	0.108	0.089	0.069	0.048	0.026	0.006	-0.015	-0.036	-0.056	-0.078	-0.098	-0.118	-0.138	-0.156	-0.175	-0.194	-0.211	-0.229	-0.246	-0.262	-0.278	-0.292	-0.306	-0.320	-0.332	-0.344	-0.356	-0.368	-0.376	-0.386	-0.394	-0.401	-0.409	-0.415	-0.420	-0.424	-0.428	-0.431	-0.434	-0.435	-0.435	-0.435	-0.435	-0.434	-0.431	-0.428	-0.424	-0.420	-0.415	-0.409	-0.401	-0.395	-0.386	-0.376	-0.368	-0.356	-0.345	-0.332	-0.320	-0.306	-0.292	-0.278	-0.262	-0.246	-0.229	-0.211	-0.194	-0.175	-0.155	-0.134	-0.114	-0.094	-0.071	-0.049	-0.026	-0.002	0.019	0.042	0.066	0.090	0.114	0.139	0.162	0.188	0.211	0.236	0.259	0.284	0.308	0.330	0.354	0.378	0.399	0.421	0.442	0.464	0.484	0.505	0.525	0.544	0.561	0.580	0.598	0.614	0.630	0.645	0.660	0.674	0.688	0.701	0.712	0.724	0.735	0.745	0.755	0.765	0.774	0.782	0.791	0.800	0.808	0.814	0.821	0.829	0.836	0.842	0.849	0.855	0.862	0.869	0.875	0.882	0.889	0.895	0.901	0.908	0.916	0.922	0.930	0.938	0.945	0.952	0.962	0.970	0.980	0.989	0.999	1.009	1.020	1.030	1.040	1.052	1.064	1.076	1.088	1.100	1.112	1.126	1.140	1.154	1.168	1.181	1.196	1.210	1.225	1.240	1.255	1.271	1.286	1.302	1.319	1.335	1.351	1.368	1.384	1.401	1.419	1.435	1.454	1.470	1.488	1.505	1.522	1.541	1.559	1.578	1.596	1.614	1.632	1.651	1.669	1.688	1.705	1.724	1.741	1.760	1.778	1.796	1.814	1.830	1.848	1.864	1.882	1.898	1.915	1.930	1.945	1.961	1.976	1.991	2.005	2.019	2.031	2.044	2.056	2.068	2.080	2.090	2.100	2.109	2.119	2.125	2.132	2.139	2.145	2.151	2.155	2.159	2.162	2.165	2.168	2.169	2.169	2.170	2.169	2.169	2.166	2.165	2.162	2.160	2.155	2.152	2.148	2.142	2.138	2.132	2.128	2.121	2.115	2.109	2.104	2.096	2.090	2.082	2.076	2.070	2.064	2.056	2.050	2.044	2.036	2.031	2.025	2.018	2.011	2.006	2.001	1.995	1.989	1.984	1.979	1.975	1.970	1.966	1.961	1.958	1.952	1.950	1.945	1.941	1.938	1.934	1.930	1.928	1.924	1.920	1.916	1.912	1.910	1.905	1.901	1.899	1.895	1.891	1.888	1.882	1.878	1.874	1.870	1.864	1.860	1.854	1.850	1.844	1.838	1.832	1.826	1.820	1.815	1.809	1.802	1.796	1.790	1.782	1.776	1.770	1.764	1.758	1.751	1.744	1.739	1.731	1.725	1.720	1.712	1.706	1.700	1.695	1.689	1.684	1.678	1.671	1.666	1.662	1.656	1.651	1.648	1.644	1.638	1.634	1.630	1.626	1.621	1.619	1.615	1.611	1.608	1.604	1.600	1.598	1.594	1.591	1.588	1.584	1.581	1.576	1.572	1.570	1.565	1.561	1.556	1.554	1.549	1.544	1.539	1.534	1.528	1.521	1.516	1.511	1.504	1.498	1.490	1.482	1.475	1.468	1.459	1.450	1.441	1.432	1.424	1.412	1.402	1.392	1.382	1.371	1.360	1.349	1.338	1.325	1.312	1.301	1.290	1.276	1.264	1.251	1.239	1.225	1.211	1.200	1.186	1.172	1.160	1.146	1.132	1.120	1.106	1.094	1.081	1.068	1.055	1.042	1.030	1.018	1.005	0.992	0.981	0.969	0.958	0.946	0.936	0.925	0.914	0.904	0.894	0.884	0.874	0.865	0.856	0.848	0.839	0.830	0.821	0.814	0.806	0.799	0.791	0.784	0.778	0.771	0.765	0.758	0.752	0.748	0.740	0.735	0.731	0.726	0.720	0.715	0.711	0.705	0.701	0.698	0.692	0.688	0.684	0.680	0.675	0.671	0.668	0.662	0.659	0.655	0.650	0.646	0.642	0.638	0.634	0.629	0.624	0.620	0.615	0.610	0.604	0.599	0.594	0.588	0.582	0.576	0.570	0.564	0.556	0.550	0.542	0.536	0.528	0.520	0.512	0.504	0.496	0.486	0.479	0.470	0.461	0.452	0.442	0.432	0.424	0.414	0.404	0.395	0.386	0.376	0.366	0.356	0.348	0.338	0.328	0.320	0.311	0.302	0.294	0.286	0.279	0.272	0.265	0.259	0.252	0.248	0.244	0.239	0.235	0.232	0.232	0.231	0.231	0.232	0.234	0.235	0.239	0.244	0.249	0.256	0.262	0.271	0.280	0.290	0.302	0.315	0.329	0.344	0.360	0.378	0.395	0.416	0.436	0.458	0.479	0.502	0.528	0.554	0.579	0.606	0.634	0.662	0.692	0.722	0.754	0.784	0.815	0.848	0.880	0.912	0.945	0.979	1.012	1.045	1.079	1.110	1.144	1.176	1.209	1.241	1.272	1.304	1.332	1.364	1.392	1.421	1.449	1.475	1.502	1.528	1.552	1.576	1.599	1.621	1.641	1.662	1.681	1.699	1.718	1.734	1.749	1.764	1.778	1.791	1.802	1.814	1.825	1.835	1.845	1.852	1.861	1.869	1.876	1.882	1.889	1.894	1.900	1.905	1.909	1.914	1.918	1.922	1.928	1.930	1.935	1.938	1.942	1.946	1.949	1.954	1.958	1.961	1.966	1.970	1.974	1.979	1.982	1.988	1.991	1.996	2.001	2.004	2.009	2.014	2.019	2.022	2.027	2.033	2.038	2.041	2.045	2.050	2.054	2.059	2.062	2.068	2.071	2.075	2.079	2.084	2.086	2.091	2.095	2.099	2.102	2.106	2.110	2.114	2.118	2.121	2.126	2.130	2.134	2.139	2.144	2.148	2.152	2.158	2.165	2.170	2.176	2.184	2.190	2.198	2.206	2.212	2.221	2.230	2.239	2.249	2.258	2.268	2.278	2.288	2.299	2.309	2.320	2.330	2.342	2.352	2.364	2.375	2.386	2.396	2.406	2.418	2.428	2.436	2.445	2.454	2.462	2.469	2.476	2.482	2.489	2.494	2.498	2.500	2.502	2.505	2.505	2.506	2.505	2.502	2.500	2.495	2.491	2.485	2.479	2.471	2.464	2.455	2.446	2.435	2.424	2.412	2.401	2.388	2.375	2.361	2.348	2.332	2.318	2.304	2.289	2.274	2.259	2.242	2.229	2.214	2.199	2.185	2.170	2.156	2.144	2.131	2.118	2.106	2.095	2.085	2.075	2.065	2.056	2.049	2.041	2.035	2.030	2.024	2.020	2.016	2.014	2.011	2.010	2.009	2.009	2.009	2.010	2.013	2.014	2.016	2.019	2.022	2.026	2.029	2.034	2.039	2.042	2.047	2.052	2.056	2.061	2.065	2.069	2.072	2.078	2.081	2.084	2.086	2.090	2.091	2.092	2.092	2.094	2.094	2.092	2.092	2.091	2.088	2.085	2.081	2.078	2.072	2.066	2.061	2.055	2.046	2.040	2.033	2.022	2.014	2.005	1.995	1.984	1.972	1.961	1.951	1.939	1.926	1.916	1.902	1.890	1.879	1.868	1.855	1.842	1.831	1.820	1.810	1.799	1.789	1.779	1.769	1.760	1.751	1.744	1.736	1.729	1.722	1.718	1.712	1.709	1.705	1.704	1.702	1.700	1.701	1.701	1.704	1.705	1.708	1.712	1.718	1.724	1.730	1.738	1.745	1.754	1.762	1.774	1.784	1.796	1.809	1.822	1.835	1.849	1.864	1.878	1.892	1.908	1.924	1.940	1.955	1.971	1.988	2.004	2.020	2.035	2.051	2.068	2.082	2.098	2.112	2.126	2.140	2.152	2.164	2.176	2.188	2.198	2.206	2.215	2.222	2.229	2.234	2.239	2.241	2.244	2.245	2.245	2.244	2.241	2.236	2.232	2.225	2.218	2.209	2.199	2.188	2.175	2.161	2.145	2.130	2.111	2.092	2.074	2.054	2.031	2.009	1.986	1.961	1.936	1.910	1.884	1.858	1.830	1.801	1.772	1.744	1.714	1.684	1.655	1.625	1.595	1.565	1.534	1.504	1.474	1.444	1.415	1.386	1.358	1.329	1.301	1.274	1.246	1.221	1.195	1.170	1.146	1.121	1.099	1.076	1.054	1.032	1.014	0.992	0.974	0.955	0.938	0.920	0.904	0.888	0.871	0.856	0.842	0.828	0.814	0.801	0.789	0.776	0.764	0.752	0.741	0.730	0.719	0.708	0.696	0.684	0.674	0.662	0.651	0.640	0.630	0.619	0.608	0.596	0.584	0.574	0.561	0.550	0.538	0.526	0.515	0.502	0.490	0.478	0.466	0.452	0.441	0.429	0.416	0.404	0.391	0.378	0.366	0.354	0.340	0.328	0.315	0.302	0.290	0.278	0.265	0.252	0.241	0.228	0.216	0.204	0.191	0.180	0.169	0.156	0.145	0.134	0.122	0.111	0.100	0.089	0.078	0.066	0.056	0.046	0.034	0.024	0.014	0.004	-0.006	-0.018	-0.026	-0.036	-0.046	-0.055	-0.065	-0.074	-0.082	-0.091	-0.099	-0.108	-0.115	-0.122	-0.129	-0.135	-0.141	-0.148	-0.154	-0.159	-0.162	-0.168	-0.171	-0.175	-0.178	-0.180	-0.182	-0.184	-0.185	-0.184	-0.185	-0.185	-0.184	-0.182	-0.181	-0.180	-0.176	-0.175	-0.172	-0.169	-0.165	-0.162	-0.159	-0.155	-0.151	-0.149	-0.145	-0.141	-0.138	-0.135	-0.132	-0.129	-0.128	-0.126	-0.125	-0.124	-0.124	-0.124	-0.125	-0.128	-0.130	-0.132	-0.138	-0.141	-0.146	-0.152	-0.160	-0.169	-0.178	-0.188	-0.198	-0.209	-0.221	-0.234	-0.249	-0.264	-0.280	-0.295	-0.314	-0.330	-0.350	-0.369	-0.389	-0.409	-0.430	-0.451	-0.474	-0.496	-0.519	-0.544	-0.566	-0.590	-0.614	-0.640	-0.664	-0.688	-0.711	-0.738	-0.761	-0.785	-0.810	-0.834	-0.858	-0.881	-0.904	-0.928	-0.950	-0.971	-0.994	-1.014	-1.035	-1.055	-1.072	-1.092	-1.110	-1.126	-1.144	-1.158	-1.174	-1.188	-1.200	-1.212	-1.224	-1.235	-1.244	-1.251	-1.259	-1.266	-1.270	-1.275	-1.279	-1.281	-1.282	-1.282	-1.282	-1.281	-1.279	-1.275	-1.271	-1.265	-1.258	-1.250	-1.242	-1.234	-1.222	-1.212	-1.200	-1.189	-1.175	-1.161	-1.148	-1.131	-1.116	-1.100	-1.082	-1.066	-1.049	-1.031	-1.012	-0.995	-0.978	-0.960	-0.942	-0.924	-0.908	-0.890	-0.874	-0.856	-0.841	-0.825	-0.810	-0.796	-0.782	-0.770	-0.759	-0.746	-0.736	-0.729	-0.720	-0.714	-0.708	-0.702	-0.699	-0.696	-0.694	-0.694	-0.695	-0.696	-0.699	-0.704	-0.709	-0.715	-0.722	-0.731	-0.740	-0.750	-0.761	-0.772	-0.784	-0.798	-0.811	-0.824	-0.839	-0.854	-0.868	-0.884	-0.898	-0.912	-0.928	-0.942	-0.956	-0.970	-0.984	-0.996	-1.009	-1.019	-1.031	-1.040	-1.049	-1.056	-1.064	-1.068	-1.072	-1.075	-1.076	-1.078	-1.075	-1.074	-1.070	-1.064	-1.058	-1.050	-1.040	-1.028	-1.016	-1.002	-0.988	-0.970	-0.952	-0.932	-0.912	-0.892	-0.870	-0.845	-0.820	-0.795	-0.769	-0.741	-0.715	-0.686	-0.658	-0.626	-0.596	-0.566	-0.536	-0.505	-0.474	-0.444	-0.412	-0.382	-0.351	-0.321	-0.290	-0.260	-0.232	-0.202	-0.174	-0.146	-0.119	-0.091	-0.065	-0.040	-0.015	0.009	0.032	0.055	0.078	0.098	0.119	0.139	0.158	0.176	0.194	0.211	0.226	0.242	0.258	0.272	0.285	0.299	0.312	0.324	0.335	0.348	0.358	0.369	0.379	0.388	0.399	0.408	0.416	0.425	0.434	0.442	0.450	0.460	0.468	0.475	0.484	0.492	0.499	0.507	0.515	0.524	0.532	0.540	0.548	0.556	0.564	0.571	0.580	0.589	0.596	0.605	0.614	0.621	0.630	0.639	0.648	0.656	0.665	0.674	0.684	0.692	0.702	0.711	0.721	0.730	0.740	0.749	0.760	0.769	0.778	0.788	0.798	0.808	0.818	0.828	0.836	0.846	0.858	0.868	0.878	0.888	0.898	0.908	0.918	0.928	0.938	0.948	0.958	0.968	0.978	0.988	0.996	1.008	1.016	1.026	1.035	1.046	1.055	1.064	1.074	1.082	1.091	1.100	1.110	1.119	1.128	1.136	1.145	1.154	1.161	1.169	1.176	1.185	1.192	1.200	1.208	1.214	1.221	1.228	1.235	1.241	1.248	1.255	1.261	1.268	1.272	1.279	1.285	1.291	1.296	1.302	1.308	1.314	1.318	1.324	1.328	1.334	1.339	1.344	1.349	1.352	1.358	1.361	1.365	1.370	1.374	1.379	1.382	1.386	1.390	1.394	1.398	1.402	1.405	1.409	1.412	1.416	1.419	1.421	1.424	1.428	1.429	1.432	1.435	1.438	1.439	1.441	1.444	1.445	1.446	1.448	1.449	1.449	1.450	1.450	1.450	1.450	1.450	1.449	1.448	1.446	1.445	1.444	1.441	1.438	1.435	1.431	1.428	1.424	1.419	1.414	1.409	1.404	1.396	1.390	1.382	1.375	1.366	1.358	1.348	1.338	1.326	1.316	1.304	1.292	1.279	1.268	1.252	1.238	1.224	1.209	1.192	1.176	1.160	1.142	1.125	1.108	1.088	1.070	1.050	1.032	1.011	0.992	0.974	0.952	0.932	0.912	0.892	0.872	0.851	0.831	0.812	0.791	0.772	0.752	0.734	0.715	0.696	0.678	0.660	0.644	0.625	0.610	0.594	0.579	0.564	0.549	0.536	0.524	0.511	0.499	0.489	0.478	0.469	0.461	0.452	0.445	0.439	0.432	0.426	0.422	0.419	0.415	0.412	0.411	0.409	0.408	0.409	0.408	0.409	0.410	0.412	0.415	0.418	0.420	0.424	0.426	0.430	0.435	0.440	0.444	0.449	0.454	0.460	0.465	0.470	0.476	0.481	0.488	0.492	0.499	0.502	0.509	0.515	0.519	0.525	0.529	0.534	0.539	0.544	0.546	0.551	0.555	0.556	0.560	0.562	0.565	0.568	0.569	0.570	0.571	0.572	0.571	0.572	0.572	0.571	0.571	0.570	0.569	0.568	0.565	0.564	0.561	0.559	0.556	0.554	0.551	0.549	0.545	0.541	0.539	0.535	0.531	0.528	0.524	0.520	0.516	0.512	0.507	0.504	0.500	0.495	0.491	0.488	0.482	0.479	0.474	0.471	0.466	0.461	0.458	0.452	0.449	0.444	0.439	0.434	0.430	0.425	0.419	0.415	0.410	0.404	0.399	0.392	0.388	0.382	0.376	0.370	0.364	0.358	0.351	0.345	0.340	0.332	0.326	0.320	0.314	0.308	0.301	0.294	0.288	0.282	0.276	0.271	0.265	0.260	0.254	0.249	0.244	0.239	0.234	0.230	0.226	0.221	0.218	0.215	0.212	0.210	0.208	0.206	0.204	0.204	0.202	0.204	0.202	0.202	0.204	0.204	0.205	0.206	0.209	0.210	0.211	0.214	0.216	0.219	0.219	0.221	0.224	0.225	0.226	0.229	0.230	0.230	0.231	0.231	0.230	0.230	0.229	0.228	0.225	0.222	0.220	0.215	0.211	0.206	0.201	0.194	0.188	0.180	0.171	0.162	0.152	0.144	0.132	0.121	0.110	0.098	0.086	0.072	0.060	0.046	0.034	0.019	0.006	-0.008	-0.022	-0.036	-0.050	-0.064	-0.076	-0.090	-0.102	-0.114	-0.126	-0.136	-0.148	-0.158	-0.166	-0.175	-0.182	-0.189	-0.194	-0.200	-0.205	-0.208	-0.209	-0.211	-0.211	-0.211	-0.209	-0.206	-0.202	-0.199	-0.194	-0.186	-0.180	-0.171	-0.164	-0.154	-0.144	-0.134	-0.121	-0.110	-0.096	-0.084	-0.071	-0.058	-0.044	-0.030	-0.015	-0.001	0.014	0.029	0.042	0.056	0.071	0.085	0.099	0.112	0.125	0.139	0.151	0.164	0.175	0.186	0.196	0.208	0.216	0.226	0.235	0.242	0.250	0.258	0.265	0.270	0.276	0.281	0.285	0.290	0.294	0.296	0.300	0.302	0.305	0.306	0.309	0.310	0.312	0.312	0.314	0.315	0.314	0.315	0.315	0.316	0.315	0.315	0.314	0.315	0.315	0.314	0.314	0.314	0.314	0.314	0.312	0.312	0.312	0.311	0.311	0.310	0.310	0.310	0.310	0.309	0.309	0.309	0.309	0.308	0.308	0.308	0.308	0.308	0.308	0.306	0.308	0.308	0.308	0.306	0.306	0.308	0.308	0.308	0.308	0.308	0.308	0.308	0.309	0.309	0.310	0.311	0.311	0.312	0.314	0.315	0.316	0.318	0.320	0.321	0.324	0.326	0.328	0.330	0.332	0.332	0.335	0.338	0.339	0.341	0.344	0.345	0.346	0.349	0.349	0.350	0.350	0.351	0.351	0.350	0.350	0.349	0.346	0.344	0.342	0.340	0.336	0.331	0.328	0.321	0.315	0.309	0.302	0.294	0.286	0.276	0.268	0.258	0.248	0.236	0.224	0.212	0.200	0.188	0.174	0.160	0.146	0.131	0.118	0.102	0.086	0.072	0.056	0.040	0.025	0.009	-0.005	-0.021	-0.036	-0.051	-0.066	-0.082	-0.096	-0.111	-0.125	-0.139	-0.152	-0.166	-0.179	-0.191	-0.202	-0.215	-0.226	-0.238	-0.248	-0.259	-0.269	-0.278	-0.288	-0.296	-0.305	-0.314	-0.321	-0.329	-0.336	-0.342	-0.349	-0.355	-0.361	-0.368	-0.374	-0.380	-0.385	-0.390	-0.396	-0.401	-0.406	-0.411	-0.416	-0.420	-0.425	-0.429	-0.434	-0.438	-0.441	-0.446	-0.450	-0.454	-0.459	-0.461	-0.465	-0.469	-0.472	-0.476	-0.479	-0.481	-0.485	-0.486	-0.489	-0.491	-0.494	-0.495	-0.496	-0.498	-0.499	-0.500	-0.500	-0.500	-0.500	-0.501	-0.501	-0.501	-0.500	-0.499	-0.499	-0.499	-0.496	-0.496	-0.495	-0.495	-0.494	-0.492	-0.491	-0.490	-0.490	-0.490	-0.489	-0.489	-0.489	-0.490	-0.490	-0.490	-0.491	-0.494	-0.496	-0.496	-0.499	-0.502	-0.506	-0.509	-0.514	-0.518	-0.522	-0.528	-0.531	-0.538	-0.544	-0.550	-0.556	-0.564	-0.570	-0.578	-0.585	-0.594	-0.601	-0.610	-0.618	-0.626	-0.634	-0.642	-0.651	-0.659	-0.668	-0.675	-0.682	-0.690	-0.699	-0.705	-0.712	-0.719	-0.725	-0.730	-0.736	-0.741	-0.746	-0.750	-0.754	-0.758	-0.761	-0.764	-0.765	-0.766	-0.768	-0.769	-0.768	-0.768	-0.766	-0.765	-0.762	-0.760	-0.759	-0.755	-0.750	-0.746	-0.742	-0.738	-0.732	-0.728	-0.721	-0.715	-0.710	-0.704	-0.696	-0.689	-0.682	-0.675	-0.669	-0.661	-0.652	-0.645	-0.638	-0.631	-0.624	-0.616	-0.608	-0.601	-0.594	-0.586	-0.579	-0.571	-0.565	-0.558	-0.550	-0.544	-0.536	-0.530	-0.524	-0.518	-0.511	-0.505	-0.500	-0.495	-0.490	-0.485	-0.480	-0.475	-0.470	-0.466	-0.462	-0.459	-0.454	-0.451	-0.448	-0.445	-0.442	-0.439	-0.436	-0.434	-0.431	-0.429	-0.426	-0.424	-0.422	-0.420	-0.418	-0.416	-0.415	-0.412	-0.410	-0.409	-0.405	-0.402	-0.401	-0.398	-0.396	-0.394	-0.390	-0.388	-0.384	-0.380	-0.376	-0.372	-0.369	-0.364	-0.360	-0.356	-0.351	-0.345	-0.340	-0.335	-0.329	-0.324	-0.316	-0.311	-0.304	-0.296	-0.290	-0.282	-0.275	-0.268	-0.260	-0.252	-0.244	-0.236	-0.228	-0.220	-0.212	-0.204	-0.195	-0.188	-0.179	-0.170	-0.161	-0.152	-0.145	-0.135	-0.128	-0.120	-0.111	-0.104	-0.095	-0.086	-0.079	-0.071	-0.064	-0.056	-0.049	-0.040	-0.034	-0.026	-0.019	-0.012	-0.006	0.000	0.008	0.012	0.019	0.025	0.029	0.034	0.039	0.044	0.048	0.052	0.055	0.059	0.061	0.062	0.065	0.066	0.066	0.066	0.066	0.066	0.064	0.061	0.059	0.055	0.051	0.045	0.039	0.032	0.024	0.015	0.006	-0.005	-0.016	-0.028	-0.041	-0.055	-0.070	-0.086	-0.104	-0.122	-0.140	-0.160	-0.181	-0.201	-0.224	-0.246	-0.270	-0.294	-0.319	-0.342	-0.369	-0.394	-0.421	-0.448	-0.474	-0.500	-0.528	-0.552	-0.580	-0.606	-0.632	-0.658	-0.684	-0.709	-0.732	-0.758	-0.780	-0.802	-0.824	-0.845	-0.865	-0.884	-0.902	-0.918	-0.935	-0.950	-0.962	-0.976	-0.986	-0.998	-1.006	-1.015	-1.022	-1.029	-1.032	-1.036	-1.040	-1.041	-1.042	-1.041	-1.041	-1.040	-1.036	-1.034	-1.030	-1.025	-1.020	-1.015	-1.009	-1.004	-0.996	-0.991	-0.984	-0.978	-0.971	-0.965	-0.959	-0.952	-0.948	-0.941	-0.938	-0.932	-0.930	-0.925	-0.922	-0.920	-0.920	-0.919	-0.919	-0.920	-0.921	-0.924	-0.925	-0.929	-0.934	-0.939	-0.945	-0.952	-0.960	-0.968	-0.978	-0.986	-0.998	-1.009	-1.020	-1.034	-1.045	-1.059	-1.071	-1.086	-1.100	-1.115	-1.130	-1.145	-1.160	-1.176	-1.192	-1.208	-1.222	-1.238	-1.252	-1.268	-1.281	-1.298	-1.310	-1.324	-1.338	-1.350	-1.361	-1.372	-1.382	-1.394	-1.404	-1.412	-1.420	-1.426	-1.434	-1.439	-1.444	-1.448	-1.450	-1.452	-1.454	-1.454	-1.452	-1.450	-1.448	-1.444	-1.440	-1.435	-1.428	-1.421	-1.412	-1.404	-1.395	-1.384	-1.374	-1.362	-1.350	-1.338	-1.325	-1.312	-1.299	-1.284	-1.270	-1.255	-1.240	-1.226	-1.211	-1.196	-1.182	-1.168	-1.154	-1.140	-1.125	-1.112	-1.099	-1.085	-1.074	-1.062	-1.050	-1.040	-1.030	-1.020	-1.012	-1.004	-0.996	-0.989	-0.982	-0.976	-0.971	-0.968	-0.962	-0.959	-0.956	-0.954	-0.951	-0.950	-0.949	-0.948	-0.946	-0.946	-0.946	-0.946	-0.945	-0.945	-0.945	-0.945	-0.945	-0.944	-0.944	-0.942	-0.941	-0.941	-0.939	-0.938	-0.935	-0.932	-0.930	-0.926	-0.922	-0.918	-0.912	-0.908	-0.901	-0.895	-0.889	-0.881	-0.872	-0.865	-0.856	-0.848	-0.838	-0.829	-0.819	-0.808	-0.799	-0.789	-0.779	-0.766	-0.756	-0.745	-0.735	-0.725	-0.714	-0.704	-0.694	-0.684	-0.674	-0.665	-0.656	-0.648	-0.639	-0.631	-0.622	-0.615	-0.609	-0.602	-0.596	-0.590	-0.585	-0.579	-0.575	-0.571	-0.568	-0.564	-0.560	-0.558	-0.554	-0.551	-0.548	-0.545	-0.544	-0.540	-0.539	-0.535	-0.534	-0.530	-0.528	-0.525	-0.521	-0.519	-0.515	-0.511	-0.507	-0.502	-0.499	-0.494	-0.488	-0.482	-0.476	-0.471	-0.464	-0.456	-0.449	-0.441	-0.434	-0.425	-0.415	-0.408	-0.399	-0.389	-0.379	-0.370	-0.360	-0.350	-0.340	-0.330	-0.321	-0.311	-0.301	-0.291	-0.282	-0.272	-0.264	-0.255	-0.246	-0.239	-0.231	-0.224	-0.218	-0.210	-0.204	-0.199	-0.194	-0.189	-0.185	-0.181	-0.179	-0.175	-0.172	-0.170	-0.169	-0.166	-0.166	-0.165	-0.165	-0.165	-0.165	-0.165	-0.164	-0.165	-0.166	-0.165	-0.166	-0.166	-0.166	-0.168	-0.166	-0.166	-0.166	-0.165	-0.164	-0.162	-0.161	-0.159	-0.156	-0.154	-0.149	-0.145	-0.141	-0.136	-0.130	-0.125	-0.118	-0.111	-0.104	-0.096	-0.088	-0.080	-0.071	-0.062	-0.052	-0.044	-0.034	-0.025	-0.015	-0.005	0.005	0.015	0.024	0.034	0.042	0.052	0.060	0.070	0.076	0.085	0.091	0.098	0.104	0.109	0.112	0.116	0.119	0.121	0.122	0.124	0.122	0.121	0.119	0.116	0.111	0.106	0.100	0.092	0.085	0.076	0.066	0.055	0.044	0.031	0.018	0.004	-0.011	-0.026	-0.042	-0.060	-0.076	-0.094	-0.112	-0.131	-0.151	-0.170	-0.190	-0.211	-0.231	-0.251	-0.272	-0.292	-0.314	-0.332	-0.354	-0.374	-0.394	-0.415	-0.434	-0.454	-0.472	-0.491	-0.510	-0.526	-0.545	-0.561	-0.578	-0.594	-0.609	-0.624	-0.638	-0.652	-0.665	-0.679	-0.690	-0.701	-0.712	-0.722	-0.731	-0.741	-0.749	-0.756	-0.764	-0.770	-0.775	-0.781	-0.785	-0.790	-0.794	-0.796	-0.799	-0.800	-0.801	-0.801	-0.801	-0.800	-0.800	-0.798	-0.794	-0.792	-0.788	-0.784	-0.779	-0.774	-0.769	-0.762	-0.756	-0.749	-0.741	-0.732	-0.725	-0.715	-0.706	-0.696	-0.686	-0.676	-0.666	-0.656	-0.645	-0.634	-0.622	-0.611	-0.600	-0.589	-0.578	-0.568	-0.556	-0.546	-0.535	-0.525	-0.515	-0.505	-0.496	-0.488	-0.479	-0.470	-0.462	-0.456	-0.450	-0.444	-0.439	-0.434	-0.430	-0.426	-0.424	-0.421	-0.420	-0.419	-0.419	-0.419	-0.420	-0.420	-0.422	-0.425	-0.428	-0.431	-0.435	-0.439	-0.444	-0.448	-0.452	-0.458	-0.462	-0.468	-0.474	-0.479	-0.484	-0.488	-0.494	-0.498	-0.501	-0.504	-0.507	-0.509	-0.511	-0.511	-0.512	-0.511	-0.511	-0.509	-0.506	-0.502	-0.498	-0.491	-0.485	-0.478	-0.470	-0.460	-0.450	-0.439	-0.426	-0.415	-0.400	-0.386	-0.371	-0.356	-0.339	-0.322	-0.305	-0.288	-0.270	-0.252	-0.234	-0.215	-0.196	-0.178	-0.159	-0.140	-0.124	-0.106	-0.089	-0.072	-0.058	-0.041	-0.026	-0.014	-0.001	0.012	0.022	0.032	0.039	0.046	0.054	0.058	0.060	0.062	0.062	0.062	0.060	0.058	0.052	0.045	0.039	0.029	0.019	0.008	-0.006	-0.019	-0.034	-0.051	-0.069	-0.088	-0.108	-0.129	-0.150	-0.172	-0.195	-0.219	-0.244	-0.269	-0.295	-0.320	-0.346	-0.374	-0.401	-0.429	-0.455	-0.484	-0.510	-0.539	-0.566	-0.592	-0.620	-0.646	-0.674	-0.700	-0.725	-0.750	-0.775	-0.799	-0.822	-0.846	-0.869	-0.889	-0.911	-0.930	-0.951	-0.969	-0.986	-1.002	-1.019	-1.035	-1.049	-1.061	-1.074	-1.086	-1.098	-1.108	-1.116	-1.125	-1.131	-1.138	-1.142	-1.146	-1.150	-1.151	-1.154	-1.155	-1.155	-1.154	-1.152	-1.150	-1.148	-1.142	-1.139	-1.132	-1.128	-1.121	-1.115	-1.108	-1.099	-1.092	-1.084	-1.075	-1.066	-1.058	-1.049	-1.040	-1.031	-1.021	-1.012	-1.005	-0.995	-0.988	-0.979	-0.972	-0.965	-0.959	-0.954	-0.949	-0.945	-0.941	-0.938	-0.936	-0.935	-0.936	-0.936	-0.938	-0.941	-0.945	-0.950	-0.955	-0.962	-0.970	-0.980	-0.989	-1.000	-1.014	-1.026	-1.040	-1.055	-1.071	-1.088	-1.106	-1.125	-1.142	-1.162	-1.184	-1.205	-1.225	-1.248	-1.269	-1.291	-1.314	-1.335	-1.358	-1.379	-1.401	-1.422	-1.442	-1.464	-1.484	-1.502	-1.520	-1.539	-1.554	-1.570	-1.584	-1.598	-1.609	-1.620	-1.629	-1.636	-1.642	-1.648	-1.650	-1.650	-1.651	-1.648	-1.644	-1.639	-1.631	-1.622	-1.611	-1.599	-1.584	-1.569	-1.551	-1.532	-1.511	-1.490	-1.466	-1.442	-1.418	-1.390	-1.361	-1.332	-1.302	-1.272	-1.241	-1.208	-1.176	-1.144	-1.109	-1.076	-1.041	-1.009	-0.975	-0.941	-0.909	-0.875	-0.842	-0.811	-0.779	-0.750	-0.720	-0.691	-0.664	-0.638	-0.611	-0.586	-0.564	-0.541	-0.521	-0.502	-0.485	-0.469	-0.454	-0.441	-0.428	-0.418	-0.409	-0.401	-0.395	-0.390	-0.386	-0.385	-0.384	-0.385	-0.386	-0.390	-0.395	-0.400	-0.406	-0.415	-0.422	-0.431	-0.442	-0.454	-0.466	-0.479	-0.492	-0.506	-0.520	-0.534	-0.550	-0.566	-0.581	-0.596	-0.614	-0.630	-0.645	-0.662	-0.679	-0.694	-0.710	-0.725	-0.741	-0.756	-0.771	-0.785	-0.800	-0.812	-0.826	-0.840	-0.851	-0.864	-0.875	-0.885	-0.895	-0.905	-0.912	-0.921	-0.929	-0.935	-0.941	-0.946	-0.951	-0.955	-0.956	-0.960	-0.960	-0.961	-0.960	-0.959	-0.956	-0.954	-0.950	-0.945	-0.939	-0.932	-0.925	-0.916	-0.906	-0.898	-0.886	-0.874	-0.861	-0.846	-0.831	-0.816	-0.800	-0.782	-0.765	-0.746	-0.725	-0.705	-0.684	-0.661	-0.639	-0.615	-0.592	-0.568	-0.542	-0.516	-0.491	-0.465	-0.439	-0.412	-0.385	-0.358	-0.329	-0.301	-0.274	-0.245	-0.218	-0.190	-0.161	-0.134	-0.108	-0.079	-0.052	-0.026	0.001	0.026	0.052	0.078	0.101	0.125	0.149	0.171	0.194	0.215	0.238	0.258	0.276	0.296	0.315	0.331	0.350	0.366	0.382	0.398	0.412	0.428	0.440	0.454	0.468	0.480	0.492	0.504	0.515	0.526	0.538	0.548	0.559	0.569	0.579	0.589	0.598	0.608	0.616	0.626	0.635	0.645	0.655	0.664	0.674	0.685	0.695	0.705	0.714	0.725	0.735	0.746	0.758	0.769	0.780	0.791	0.804	0.816	0.829	0.840	0.852	0.866	0.879	0.892	0.906	0.919	0.932	0.948	0.961	0.975	0.989	1.004	1.018	1.032	1.048	1.061	1.076	1.091	1.106	1.121	1.135	1.150	1.165	1.181	1.196	1.210	1.225	1.240	1.255	1.270	1.285	1.300	1.315	1.330	1.345	1.360	1.374	1.389	1.402	1.419	1.432	1.446	1.460	1.475	1.489	1.504	1.518	1.531	1.545	1.559	1.571	1.585	1.598	1.610	1.624	1.636	1.648	1.660	1.671	1.682	1.694	1.705	1.715	1.726	1.736	1.745	1.755	1.762	1.771	1.779	1.786	1.792	1.799	1.805	1.811	1.816	1.821	1.825	1.829	1.832	1.834	1.836	1.838	1.839	1.841	1.841	1.840	1.840	1.840	1.839	1.836	1.835	1.832	1.830	1.828	1.824	1.821	1.818	1.814	1.810	1.806	1.801	1.799	1.794	1.790	1.785	1.781	1.778	1.772	1.769	1.764	1.760	1.756	1.752	1.748	1.745	1.741	1.738	1.735	1.731	1.729	1.726	1.724	1.721	1.720	1.718	1.716	1.715	1.712	1.711	1.710	1.709	1.706	1.705	1.704	1.704	1.702	1.701	1.700	1.698	1.696	1.694	1.692	1.690	1.688	1.685	1.682	1.679	1.675	1.671	1.668	1.664	1.659	1.656	1.651	1.645	1.640	1.635	1.629	1.624	1.618	1.611	1.605	1.599	1.591	1.585	1.578	1.570	1.562	1.555	1.548	1.540	1.532	1.524	1.518	1.510	1.501	1.494	1.488	1.480	1.474	1.466	1.459	1.452	1.446	1.439	1.432	1.426	1.421	1.415	1.410	1.404	1.399	1.394	1.389	1.385	1.381	1.376	1.371	1.368	1.364	1.361	1.358	1.354	1.350	1.346	1.342	1.339	1.336	1.334	1.330	1.326	1.322	1.320	1.316	1.312	1.309	1.305	1.301	1.298	1.294	1.289	1.285	1.280	1.275	1.270	1.264	1.259	1.252	1.246	1.240	1.234	1.226	1.219	1.212	1.205	1.198	1.189	1.180	1.172	1.162	1.154	1.144	1.135	1.125	1.115	1.104	1.094	1.082	1.072	1.061	1.050	1.038	1.026	1.015	1.004	0.991	0.979	0.966	0.955	0.942	0.930	0.918	0.906	0.894	0.881	0.869	0.858	0.845	0.832	0.821	0.809	0.798	0.786	0.775	0.762	0.752	0.741	0.730	0.719	0.710	0.699	0.689	0.679	0.670	0.660	0.650	0.641	0.631	0.622	0.614	0.606	0.598	0.589	0.580	0.571	0.564	0.555	0.546	0.539	0.530	0.522	0.514	0.506	0.498	0.489	0.480	0.471	0.462	0.454	0.444	0.434	0.425	0.415	0.405	0.394	0.384	0.372	0.360	0.349	0.336	0.324	0.310	0.298	0.285	0.271	0.256	0.242	0.228	0.211	0.195	0.180	0.164	0.148	0.130	0.114	0.096	0.079	0.060	0.042	0.025	0.006	-0.011	-0.030	-0.048	-0.065	-0.084	-0.101	-0.120	-0.136	-0.154	-0.171	-0.188	-0.204	-0.219	-0.235	-0.249	-0.264	-0.278	-0.290	-0.302	-0.315	-0.325	-0.335	-0.345	-0.352	-0.361	-0.366	-0.372	-0.376	-0.380	-0.382	-0.382	-0.384	-0.382	-0.380	-0.378	-0.372	-0.369	-0.361	-0.354	-0.345	-0.335	-0.324	-0.311	-0.298	-0.284	-0.268	-0.251	-0.234	-0.215	-0.195	-0.175	-0.154	-0.130	-0.108	-0.082	-0.058	-0.032	-0.006	0.020	0.048	0.075	0.104	0.132	0.161	0.191	0.220	0.249	0.280	0.308	0.338	0.368	0.398	0.426	0.455	0.482	0.511	0.539	0.565	0.591	0.618	0.644	0.668	0.691	0.715	0.738	0.759	0.779	0.800	0.819	0.836	0.852	0.869	0.884	0.899	0.911	0.924	0.935	0.945	0.955	0.962	0.970	0.978	0.984	0.989	0.994	0.998	1.001	1.002	1.005	1.006	1.008	1.008	1.006	1.006	1.005	1.004	1.002	1.001	0.999	0.998	0.995	0.992	0.990	0.988	0.985	0.982	0.981	0.979	0.976	0.976	0.974	0.972	0.971	0.971	0.970	0.970	0.969	0.970	0.970	0.971	0.971	0.972	0.975	0.976	0.978	0.981	0.984	0.986	0.990	0.994	0.998	1.002	1.006	1.011	1.016	1.021	1.028	1.034	1.040	1.046	1.054	1.060	1.069	1.075	1.082	1.091	1.101	1.109	1.119	1.128	1.138	1.146	1.158	1.166	1.178	1.189	1.200	1.212	1.224	1.236	1.249	1.262	1.275	1.289	1.302	1.316	1.330	1.345	1.359	1.375	1.390	1.405	1.419	1.435	1.450	1.465	1.481	1.496	1.511	1.526	1.541	1.555	1.570	1.585	1.599	1.612	1.625	1.639	1.651	1.664	1.674	1.686	1.696	1.705	1.714	1.724	1.731	1.738	1.744	1.749	1.754	1.758	1.760	1.764	1.766	1.766	1.766	1.766	1.765	1.762	1.761	1.758	1.752	1.749	1.744	1.739	1.732	1.726	1.719	1.712	1.706	1.699	1.691	1.682	1.675	1.668	1.659	1.651	1.644	1.635	1.629	1.621	1.615	1.608	1.602	1.598	1.592	1.588	1.584	1.580	1.579	1.576	1.575	1.575	1.575	1.575	1.578	1.580	1.582	1.586	1.590	1.595	1.601	1.606	1.614	1.620	1.628	1.636	1.645	1.655	1.665	1.674	1.685	1.695	1.705	1.718	1.728	1.739	1.749	1.760	1.771	1.781	1.792	1.802	1.812	1.821	1.831	1.839	1.849	1.855	1.864	1.870	1.875	1.880	1.886	1.890	1.892	1.896	1.899	1.900	1.900	1.900	1.900	1.899	1.898	1.894	1.891	1.888	1.884	1.878	1.872	1.866	1.859	1.854	1.845	1.838	1.830	1.821	1.812	1.802	1.794	1.785	1.775	1.766	1.758	1.749	1.739	1.730	1.721	1.714	1.706	1.699	1.691	1.684	1.678	1.671	1.668	1.662	1.658	1.655	1.652	1.650	1.649	1.648	1.648	1.649	1.649	1.652	1.655	1.659	1.664	1.669	1.674	1.681	1.689	1.696	1.706	1.715	1.726	1.736	1.749	1.761	1.774	1.786	1.801	1.815	1.830	1.844	1.859	1.874	1.890	1.905	1.920	1.936	1.952	1.968	1.985	2.000	2.015	2.030	2.045	2.059	2.074	2.086	2.100	2.112	2.122	2.134	2.144	2.154	2.161	2.169	2.175	2.181	2.185	2.189	2.191	2.192	2.192	2.191	2.189	2.185	2.180	2.174	2.166	2.158	2.148	2.136	2.122	2.109	2.094	2.078	2.059	2.040	2.020	1.998	1.976	1.952	1.929	1.902	1.876	1.849	1.821	1.791	1.764	1.732	1.701	1.670	1.639	1.606	1.572	1.540	1.508	1.474	1.441	1.408	1.374	1.341	1.308	1.276	1.244	1.211	1.180	1.150	1.119	1.090	1.060	1.032	1.005	0.978	0.951	0.928	0.902	0.879	0.856	0.834	0.812	0.794	0.775	0.756	0.739	0.721	0.706	0.691	0.676	0.664	0.651	0.640	0.628	0.616	0.606	0.596	0.586	0.578	0.570	0.561	0.554	0.545	0.538	0.530	0.521	0.514	0.506	0.499	0.490	0.482	0.474	0.465	0.456	0.448	0.436	0.426	0.416	0.406	0.394	0.381	0.370	0.356	0.344	0.329	0.315	0.299	0.284	0.266	0.250	0.232	0.215	0.196	0.179	0.160	0.140	0.120	0.100	0.080	0.059	0.038	0.015	-0.005	-0.028	-0.050	-0.072	-0.094	-0.116	-0.139	-0.160	-0.182	-0.205	-0.226	-0.248	-0.269	-0.290	-0.311	-0.332	-0.352	-0.372	-0.392	-0.411	-0.431	-0.450	-0.468	-0.485	-0.502	-0.519	-0.535	-0.550	-0.566	-0.579	-0.594	-0.606	-0.618	-0.630	-0.641	-0.651	-0.660	-0.670	-0.678	-0.685	-0.691	-0.699	-0.704	-0.709	-0.715	-0.719	-0.721	-0.725	-0.728	-0.729	-0.730	-0.732	-0.732	-0.734	-0.732	-0.732	-0.731	-0.731	-0.730	-0.729	-0.728	-0.726	-0.724	-0.724	-0.721	-0.721	-0.720	-0.720	-0.719	-0.719	-0.719	-0.719	-0.720	-0.722	-0.724	-0.726	-0.730	-0.732	-0.738	-0.741	-0.746	-0.752	-0.759	-0.766	-0.774	-0.782	-0.792	-0.802	-0.812	-0.824	-0.836	-0.850	-0.862	-0.876	-0.891	-0.906	-0.922	-0.939	-0.956	-0.972	-0.991	-1.010	-1.028	-1.048	-1.066	-1.086	-1.108	-1.128	-1.148	-1.169	-1.189	-1.209	-1.231	-1.251	-1.272	-1.292	-1.312	-1.335	-1.355	-1.374	-1.394	-1.414	-1.432	-1.451	-1.470	-1.489	-1.506	-1.524	-1.541	-1.558	-1.572	-1.588	-1.602	-1.618	-1.630	-1.642	-1.655	-1.666	-1.679	-1.689	-1.698	-1.706	-1.715	-1.722	-1.729	-1.735	-1.740	-1.745	-1.749	-1.751	-1.755	-1.756	-1.756	-1.758	-1.756	-1.754	-1.752	-1.750	-1.745	-1.742	-1.736	-1.730	-1.724	-1.716	-1.709	-1.700	-1.690	-1.680	-1.669	-1.658	-1.646	-1.634	-1.621	-1.608	-1.594	-1.580	-1.565	-1.551	-1.536	-1.521	-1.505	-1.490	-1.475	-1.459	-1.444	-1.428	-1.412	-1.398	-1.382	-1.368	-1.354	-1.340	-1.328	-1.314	-1.301	-1.290	-1.279	-1.269	-1.260	-1.251	-1.244	-1.236	-1.231	-1.226	-1.222	-1.220	-1.218	-1.215	-1.215	-1.218	-1.218	-1.220	-1.225	-1.229	-1.234	-1.241	-1.248	-1.255	-1.262	-1.271	-1.281	-1.290	-1.300	-1.311	-1.322	-1.332	-1.344	-1.354	-1.365	-1.375	-1.385	-1.395	-1.404	-1.414	-1.421	-1.430	-1.436	-1.442	-1.448	-1.452	-1.455	-1.458	-1.459	-1.459	-1.458	-1.455	-1.450	-1.445	-1.439	-1.430	-1.421	-1.410	-1.400	-1.386	-1.371	-1.356	-1.338	-1.320	-1.301	-1.280	-1.258	-1.235	-1.211	-1.186	-1.162	-1.135	-1.109	-1.080	-1.052	-1.025	-0.995	-0.966	-0.936	-0.906	-0.878	-0.846	-0.818	-0.788	-0.758	-0.728	-0.699	-0.670	-0.642	-0.615	-0.589	-0.562	-0.536	-0.511	-0.486	-0.462	-0.439	-0.418	-0.396	-0.376	-0.355	-0.336	-0.319	-0.301	-0.284	-0.270	-0.255	-0.240	-0.226	-0.215	-0.202	-0.192	-0.182	-0.172	-0.164	-0.155	-0.148	-0.140	-0.134	-0.128	-0.122	-0.118	-0.112	-0.108	-0.104	-0.100	-0.098	-0.095	-0.092	-0.089	-0.086	-0.084	-0.082	-0.081	-0.080	-0.079	-0.078	-0.075	-0.074	-0.074	-0.072	-0.072	-0.071	-0.070	-0.070	-0.069	-0.068	-0.066	-0.065	-0.062	-0.061	-0.060	-0.059	-0.056	-0.054	-0.051	-0.049	-0.046	-0.042	-0.039	-0.035	-0.031	-0.026	-0.021	-0.016	-0.011	-0.005	0.001	0.008	0.014	0.021	0.030	0.038	0.046	0.055	0.065	0.075	0.084	0.095	0.105	0.116	0.128	0.139	0.151	0.162	0.176	0.188	0.201	0.212	0.225	0.238	0.251	0.262	0.276	0.289	0.301	0.314	0.326	0.339	0.350	0.362	0.374	0.385	0.396	0.406	0.416	0.426	0.436	0.445	0.454	0.461	0.469	0.478	0.484	0.490	0.496	0.502	0.507	0.512	0.516	0.521	0.525	0.530	0.532	0.536	0.540	0.541	0.545	0.548	0.550	0.552	0.555	0.556	0.558	0.561	0.562	0.565	0.568	0.570	0.571	0.574	0.578	0.579	0.582	0.586	0.590	0.594	0.599	0.601	0.606	0.612	0.616	0.622	0.628	0.632	0.639	0.646	0.651	0.659	0.666	0.672	0.680	0.688	0.695	0.702	0.710	0.718	0.725	0.732	0.740	0.749	0.755	0.762	0.770	0.776	0.782	0.790	0.795	0.802	0.808	0.814	0.819	0.822	0.828	0.831	0.834	0.838	0.840	0.841	0.842	0.844	0.844	0.842	0.841	0.840	0.838	0.836	0.831	0.828	0.822	0.818	0.811	0.805	0.798	0.789	0.781	0.772	0.762	0.754	0.742	0.731	0.720	0.708	0.696	0.682	0.670	0.658	0.642	0.629	0.615	0.600	0.586	0.571	0.556	0.541	0.526	0.511	0.496	0.481	0.466	0.451	0.438	0.422	0.408	0.395	0.380	0.366	0.354	0.340	0.328	0.316	0.304	0.292	0.281	0.271	0.261	0.251	0.241	0.231	0.224	0.215	0.208	0.200	0.194	0.188	0.180	0.175	0.170	0.165	0.160	0.156	0.152	0.149	0.145	0.142	0.139	0.136	0.134	0.132	0.130	0.130	0.128	0.126	0.125	0.125	0.124	0.122	0.122	0.122	0.121	0.121	0.121	0.121	0.120	0.120	0.120	0.120	0.120	0.120	0.120	0.120	0.120	0.120	0.120	0.119	0.118	0.118	0.118	0.116	0.114	0.114	0.111	0.111	0.110	0.108	0.105	0.104	0.101	0.099	0.096	0.094	0.091	0.088	0.085	0.081	0.078	0.074	0.071	0.066	0.061	0.058	0.054	0.049	0.044	0.039	0.034	0.028	0.022	0.016	0.011	0.005	-0.001	-0.008	-0.014	-0.020	-0.026	-0.032	-0.040	-0.046	-0.052	-0.060	-0.068	-0.075	-0.081	-0.089	-0.095	-0.102	-0.110	-0.116	-0.124	-0.131	-0.139	-0.145	-0.152	-0.160	-0.166	-0.174	-0.180	-0.186	-0.194	-0.201	-0.208	-0.214	-0.220	-0.228	-0.234	-0.239	-0.245	-0.251	-0.256	-0.262	-0.268	-0.274	-0.279	-0.282	-0.288	-0.291	-0.295	-0.300	-0.302	-0.306	-0.310	-0.312	-0.315	-0.318	-0.319	-0.321	-0.324	-0.325	-0.325	-0.328	-0.328	-0.328	-0.328	-0.328	-0.328	-0.326	-0.325	-0.325	-0.322	-0.321	-0.319	-0.318	-0.315	-0.314	-0.311	-0.309	-0.306	-0.304	-0.301	-0.300	-0.298	-0.295	-0.294	-0.291	-0.289	-0.289	-0.288	-0.286	-0.285	-0.284	-0.285	-0.285	-0.286	-0.288	-0.290	-0.291	-0.294	-0.298	-0.301	-0.305	-0.311	-0.316	-0.321	-0.328	-0.335	-0.341	-0.349	-0.358	-0.366	-0.376	-0.385	-0.395	-0.404	-0.415	-0.426	-0.436	-0.446	-0.458	-0.469	-0.480	-0.491	-0.501	-0.512	-0.522	-0.532	-0.542	-0.552	-0.561	-0.571	-0.579	-0.586	-0.592	-0.599	-0.605	-0.609	-0.612	-0.616	-0.618	-0.620	-0.620	-0.619	-0.618	-0.616	-0.612	-0.609	-0.602	-0.596	-0.590	-0.582	-0.574	-0.564	-0.554	-0.542	-0.531	-0.519	-0.505	-0.492	-0.478	-0.464	-0.448	-0.432	-0.416	-0.400	-0.384	-0.366	-0.350	-0.334	-0.316	-0.300	-0.282	-0.266	-0.250	-0.234	-0.218	-0.201	-0.186	-0.172	-0.158	-0.142	-0.129	-0.116	-0.104	-0.091	-0.080	-0.069	-0.059	-0.049	-0.040	-0.031	-0.024	-0.016	-0.010	-0.002	0.002	0.008	0.012	0.016	0.020	0.022	0.026	0.028	0.030	0.031	0.032	0.034	0.034	0.034	0.035	0.035	0.034	0.032	0.032	0.031	0.030	0.029	0.026	0.025	0.024	0.021	0.020	0.019	0.016	0.014	0.012	0.010	0.008	0.005	0.004	0.001	0.000	-0.002	-0.005	-0.006	-0.008	-0.010	-0.012	-0.015	-0.016	-0.018	-0.021	-0.022	-0.024	-0.026	-0.028	-0.030	-0.030	-0.032	-0.034	-0.035	-0.038	-0.040	-0.040	-0.042	-0.045	-0.045	-0.048	-0.048	-0.050	-0.051	-0.052	-0.054	-0.055	-0.056	-0.056	-0.058	-0.059	-0.058	-0.059	-0.059	-0.060	-0.061	-0.061	-0.061	-0.062	-0.062	-0.062	-0.064	-0.062	-0.064	-0.064	-0.065	-0.066	-0.066	-0.069	-0.069	-0.071	-0.071	-0.074	-0.075	-0.078	-0.080	-0.082	-0.086	-0.089	-0.092	-0.096	-0.100	-0.105	-0.109	-0.115	-0.121	-0.126	-0.132	-0.139	-0.145	-0.152	-0.159	-0.168	-0.175	-0.182	-0.192	-0.200	-0.209	-0.219	-0.229	-0.239	-0.249	-0.258	-0.268	-0.278	-0.289	-0.299	-0.310	-0.320	-0.330	-0.340	-0.351	-0.361	-0.372	-0.384	-0.392	-0.402	-0.412	-0.424	-0.432	-0.442	-0.451	-0.461	-0.470	-0.480	-0.488	-0.496	-0.504	-0.512	-0.520	-0.528	-0.535	-0.542	-0.549	-0.556	-0.561	-0.568	-0.574	-0.580	-0.585	-0.591	-0.595	-0.600	-0.605	-0.609	-0.614	-0.618	-0.621	-0.625	-0.629	-0.631	-0.634	-0.638	-0.640	-0.644	-0.645	-0.649	-0.650	-0.652	-0.654	-0.656	-0.659	-0.661	-0.662	-0.664	-0.665	-0.666	-0.668	-0.669	-0.670	-0.671	-0.672	-0.674	-0.674	-0.675	-0.675	-0.676	-0.676	-0.678	-0.679	-0.679	-0.680	-0.680	-0.681	-0.682	-0.682	-0.684	-0.685	-0.686	-0.686	-0.688	-0.690	-0.691	-0.692	-0.695	-0.696	-0.698	-0.700	-0.704	-0.705	-0.708	-0.710	-0.714	-0.716	-0.720	-0.724	-0.726	-0.731	-0.735	-0.739	-0.744	-0.748	-0.751	-0.756	-0.761	-0.766	-0.771	-0.776	-0.781	-0.788	-0.791	-0.798	-0.802	-0.809	-0.814	-0.819	-0.825	-0.830	-0.835	-0.840	-0.845	-0.850	-0.855	-0.860	-0.865	-0.869	-0.874	-0.879	-0.882	-0.885	-0.889	-0.892	-0.895	-0.899	-0.900	-0.904	-0.906	-0.908	-0.909	-0.910	-0.912	-0.912	-0.914	-0.914	-0.912	-0.912	-0.912	-0.912	-0.911	-0.910	-0.909	-0.906	-0.905	-0.902	-0.902	-0.900	-0.898	-0.895	-0.892	-0.890	-0.889	-0.885	-0.882	-0.880	-0.879	-0.876	-0.874	-0.870	-0.868	-0.865	-0.862	-0.861	-0.859	-0.856	-0.855	-0.852	-0.851	-0.850	-0.848	-0.846	-0.844	-0.842	-0.841	-0.840	-0.839	-0.836	-0.835	-0.832	-0.832	-0.831	-0.829	-0.828	-0.825	-0.825	-0.822	-0.821	-0.819	-0.818	-0.815	-0.812	-0.810	-0.809	-0.806	-0.804	-0.801	-0.798	-0.795	-0.790	-0.786	-0.782	-0.779	-0.774	-0.770	-0.764	-0.759	-0.754	-0.748	-0.741	-0.735	-0.728	-0.721	-0.714	-0.706	-0.699	-0.690	-0.681	-0.674	-0.665	-0.655	-0.646	-0.638	-0.628	-0.619	-0.609	-0.598	-0.589	-0.578	-0.568	-0.556	-0.548	-0.536	-0.526	-0.515	-0.505	-0.494	-0.482	-0.472	-0.461	-0.451	-0.441	-0.430	-0.420	-0.409	-0.399	-0.389	-0.378	-0.368	-0.358	-0.348	-0.339	-0.328	-0.318	-0.309	-0.298	-0.288	-0.278	-0.268	-0.258	-0.246	-0.236	-0.226	-0.216	-0.205	-0.195	-0.184	-0.174	-0.162	-0.152	-0.140	-0.130	-0.119	-0.109	-0.098	-0.086	-0.075	-0.064	-0.051	-0.041	-0.031	-0.019	-0.009	0.001	0.012	0.022	0.031	0.041	0.050	0.059	0.068	0.074	0.081	0.088	0.094	0.099	0.101	0.105	0.109	0.109	0.110	0.109	0.106	0.104	0.100	0.095	0.088	0.080	0.070	0.060	0.048	0.034	0.020	0.004	-0.014	-0.032	-0.052	-0.074	-0.098	-0.120	-0.145	-0.171	-0.199	-0.228	-0.256	-0.286	-0.318	-0.350	-0.382	-0.415	-0.449	-0.482	-0.516	-0.551	-0.586	-0.621	-0.656	-0.690	-0.725	-0.760	-0.792	-0.826	-0.859	-0.891	-0.922	-0.952	-0.982	-1.011	-1.039	-1.066	-1.091	-1.115	-1.139	-1.160	-1.180	-1.199	-1.218	-1.232	-1.248	-1.262	-1.275	-1.285	-1.295	-1.302	-1.309	-1.315	-1.320	-1.322	-1.324	-1.326	-1.325	-1.325	-1.324	-1.320	-1.318	-1.312	-1.308	-1.302	-1.296	-1.291	-1.286	-1.279	-1.272	-1.266	-1.260	-1.254	-1.248	-1.242	-1.236	-1.232	-1.228	-1.222	-1.219	-1.216	-1.212	-1.211	-1.210	-1.210	-1.210	-1.211	-1.212	-1.215	-1.219	-1.222	-1.229	-1.234	-1.240	-1.248	-1.255	-1.264	-1.274	-1.282	-1.292	-1.302	-1.315	-1.325	-1.339	-1.350	-1.364	-1.376	-1.389	-1.401	-1.415	-1.428	-1.441	-1.454	-1.466	-1.480	-1.491	-1.504	-1.515	-1.526	-1.538	-1.548	-1.559	-1.568	-1.575	-1.584	-1.591	-1.599	-1.604	-1.609	-1.614	-1.618	-1.621	-1.622	-1.624	-1.624	-1.624	-1.621	-1.619	-1.616	-1.611	-1.608	-1.601	-1.595	-1.588	-1.580	-1.571	-1.560	-1.550	-1.540	-1.529	-1.516	-1.502	-1.491	-1.476	-1.462	-1.449	-1.435	-1.420	-1.405	-1.390	-1.375	-1.360	-1.345	-1.330	-1.315	-1.300	-1.286	-1.272	-1.259	-1.244	-1.231	-1.219	-1.208	-1.195	-1.184	-1.175	-1.164	-1.155	-1.146	-1.139	-1.131	-1.124	-1.119	-1.112	-1.109	-1.104	-1.100	-1.096	-1.094	-1.092	-1.090	-1.090	-1.089	-1.089	-1.089	-1.089	-1.089	-1.089	-1.091	-1.091	-1.092	-1.092	-1.095	-1.094	-1.095	-1.096	-1.095	-1.096	-1.095	-1.096	-1.095	-1.095	-1.092	-1.091	-1.089	-1.086	-1.082	-1.080	-1.076	-1.071	-1.066	-1.062	-1.056	-1.050	-1.044	-1.038	-1.030	-1.024	-1.015	-1.009	-1.001	-0.994	-0.986	-0.978	-0.970	-0.962	-0.955	-0.946	-0.939	-0.931	-0.925	-0.918	-0.911	-0.905	-0.900	-0.894	-0.889	-0.885	-0.881	-0.876	-0.872	-0.870	-0.868	-0.866	-0.865	-0.864	-0.864	-0.862	-0.862	-0.864	-0.865	-0.866	-0.868	-0.869	-0.871	-0.872	-0.875	-0.876	-0.879	-0.879	-0.881	-0.882	-0.884	-0.884	-0.885	-0.885	-0.885	-0.885	-0.885	-0.884	-0.881	-0.880	-0.876	-0.874	-0.869	-0.865	-0.860	-0.854	-0.848	-0.840	-0.832	-0.825	-0.816	-0.808	-0.798	-0.788	-0.778	-0.766	-0.755	-0.742	-0.731	-0.720	-0.708	-0.695	-0.684	-0.670	-0.659	-0.646	-0.635	-0.622	-0.610	-0.599	-0.588	-0.575	-0.565	-0.555	-0.545	-0.535	-0.526	-0.518	-0.510	-0.501	-0.495	-0.488	-0.481	-0.475	-0.471	-0.465	-0.461	-0.456	-0.452	-0.449	-0.446	-0.442	-0.439	-0.438	-0.434	-0.431	-0.430	-0.426	-0.424	-0.422	-0.419	-0.416	-0.414	-0.410	-0.406	-0.402	-0.399	-0.394	-0.389	-0.384	-0.378	-0.370	-0.364	-0.356	-0.349	-0.340	-0.331	-0.322	-0.312	-0.302	-0.292	-0.282	-0.270	-0.260	-0.249	-0.236	-0.226	-0.214	-0.201	-0.190	-0.178	-0.166	-0.154	-0.144	-0.131	-0.121	-0.110	-0.100	-0.091	-0.082	-0.074	-0.066	-0.059	-0.052	-0.046	-0.041	-0.038	-0.034	-0.031	-0.029	-0.028	-0.028	-0.029	-0.030	-0.032	-0.036	-0.040	-0.045	-0.051	-0.059	-0.065	-0.074	-0.084	-0.091	-0.102	-0.114	-0.125	-0.138	-0.150	-0.164	-0.178	-0.191	-0.205	-0.219	-0.232	-0.248	-0.262	-0.276	-0.291	-0.306	-0.321	-0.335	-0.350	-0.364	-0.378	-0.390	-0.404	-0.416	-0.429	-0.441	-0.454	-0.465	-0.476	-0.486	-0.498	-0.507	-0.516	-0.528	-0.536	-0.544	-0.552	-0.561	-0.568	-0.575	-0.581	-0.589	-0.595	-0.602	-0.608	-0.614	-0.620	-0.625	-0.630	-0.635	-0.640	-0.646	-0.651	-0.656	-0.660	-0.665	-0.670	-0.674	-0.679	-0.682	-0.688	-0.691	-0.696	-0.700	-0.704	-0.709	-0.712	-0.716	-0.721	-0.724	-0.728	-0.731	-0.734	-0.739	-0.741	-0.744	-0.746	-0.749	-0.751	-0.754	-0.755	-0.758	-0.759	-0.760	-0.762	-0.762	-0.764	-0.765	-0.765	-0.766	-0.766	-0.765	-0.766	-0.766	-0.766	-0.766	-0.765	-0.764	-0.765	-0.764	-0.762	-0.762	-0.761	-0.761	-0.761	-0.760	-0.760	-0.760	-0.760	-0.760	-0.759	-0.759	-0.760	-0.761	-0.761	-0.761	-0.761	-0.762	-0.762	-0.764	-0.765	-0.766	-0.766	-0.768	-0.769	-0.769	-0.770	-0.770	-0.771	-0.771	-0.771	-0.771	-0.771	-0.770	-0.769	-0.769	-0.766	-0.765	-0.761	-0.758	-0.754	-0.749	-0.744	-0.738	-0.732	-0.725	-0.716	-0.708	-0.699	-0.689	-0.678	-0.666	-0.655	-0.641	-0.629	-0.615	-0.599	-0.584	-0.569	-0.552	-0.535	-0.518	-0.500	-0.482	-0.464	-0.446	-0.428	-0.409	-0.390	-0.372	-0.354	-0.335	-0.318	-0.301	-0.284	-0.268	-0.252	-0.236	-0.222	-0.210	-0.198	-0.188	-0.176	-0.168	-0.160	-0.152	-0.149	-0.145	-0.142	-0.142	-0.142	-0.146	-0.150	-0.156	-0.162	-0.171	-0.182	-0.194	-0.209	-0.224	-0.240	-0.259	-0.278	-0.299	-0.321	-0.345	-0.371	-0.398	-0.425	100.000	5.000	2.000	1.000	6.000	0.000	0.000	0.000	0.000	0.000	0.000	0.000	0.000	0.000	0.000	0.000	0.000	0.000	1.866	1.872	1.881	1.890	1.899	1.909	1.920	1.931	1.944	1.958	1.971	1.985	2.000	2.016	2.033	2.049	2.066	2.084	2.102	2.121	2.140	2.160	2.179	2.199	2.219	2.239	2.259	2.278	2.298	2.318	2.338	2.358	2.376	2.396	2.415	2.434	2.451	2.469	2.486	2.502	2.519	2.534	2.549	2.562	2.576	2.589	2.600	2.609	2.619	2.629	2.636	2.642	2.650	2.654	2.658	2.660	2.661	2.661	2.661	2.660	2.655	2.651	2.646	2.640	2.632	2.624	2.614	2.601	2.589	2.576	2.561	2.548	2.530	2.512	2.496	2.478	2.458	2.438	2.416	2.398	2.375	2.352	2.330	2.308	2.284	2.260	2.236	2.214	2.190	2.165	2.142	2.119	2.095	2.072	2.050	2.027	2.006	1.984	1.962	1.942	1.924	1.904	1.885	1.868	1.851	1.835	1.819	1.802	1.789	1.775	1.764	1.750	1.739	1.729	1.718	1.709	1.700	1.691	1.684	1.676	1.669	1.662	1.655	1.650	1.644	1.639	1.632	1.628	1.624	1.618	1.612	1.608	1.602	1.598	1.591	1.585	1.579	1.574	1.568	1.561	1.554	1.546	1.540	1.531	1.522	1.515	1.506	1.498	1.489	1.479	1.470	1.460	1.451	1.441	1.432	1.422	1.414	1.404	1.395	1.385	1.376	1.368	1.358	1.350	1.341	1.334	1.325	1.318	1.311	1.304	1.299	1.292	1.288	1.282	1.279	1.274	1.270	1.268	1.265	1.262	1.261	1.259	1.258	1.259	1.259	1.258	1.260	1.260	1.261	1.264	1.265	1.268	1.270	1.274	1.275	1.279	1.281	1.285	1.289	1.292	1.295	1.299	1.302	1.308	1.311	1.314	1.318	1.321	1.325	1.329	1.334	1.336	1.340	1.344	1.346	1.351	1.354	1.358	1.360	1.362	1.366	1.369	1.370	1.374	1.376	1.378	1.380	1.381	1.384	1.384	1.385	1.386	1.386	1.386	1.388	1.388	1.386	1.385	1.384	1.382	1.380	1.378	1.375	1.372	1.369	1.364	1.360	1.354	1.349	1.342	1.335	1.328	1.320	1.312	1.302	1.294	1.282	1.272	1.261	1.251	1.240	1.226	1.214	1.201	1.188	1.174	1.160	1.146	1.132	1.118	1.102	1.089	1.074	1.058	1.042	1.028	1.012	0.998	0.982	0.969	0.955	0.941	0.928	0.914	0.900	0.889	0.878	0.866	0.855	0.844	0.835	0.826	0.818	0.810	0.804	0.798	0.792	0.788	0.784	0.780	0.779	0.776	0.776	0.778	0.778	0.780	0.784	0.788	0.792	0.798	0.805	0.811	0.819	0.829	0.838	0.848	0.859	0.871	0.884	0.898	0.911	0.926	0.940	0.955	0.972	0.989	1.006	1.022	1.040	1.059	1.078	1.095	1.114	1.134	1.152	1.171	1.191	1.210	1.229	1.249	1.268	1.286	1.305	1.324	1.341	1.360	1.376	1.394	1.409	1.426	1.440	1.454	1.468	1.480	1.492	1.502	1.512	1.520	1.529	1.535	1.541	1.545	1.549	1.551	1.552	1.551	1.550	1.548	1.542	1.538	1.530	1.521	1.511	1.501	1.489	1.476	1.461	1.445	1.428	1.410	1.390	1.370	1.348	1.325	1.302	1.278	1.252	1.228	1.201	1.174	1.148	1.119	1.091	1.064	1.035	1.006	0.979	0.951	0.924	0.896	0.870	0.844	0.820	0.795	0.770	0.748	0.725	0.705	0.685	0.666	0.649	0.632	0.618	0.605	0.592	0.582	0.572	0.565	0.560	0.556	0.554	0.552	0.552	0.554	0.558	0.562	0.568	0.575	0.584	0.594	0.605	0.618	0.630	0.646	0.662	0.679	0.695	0.714	0.732	0.751	0.772	0.792	0.814	0.834	0.856	0.879	0.900	0.921	0.944	0.965	0.986	1.006	1.028	1.049	1.069	1.086	1.106	1.125	1.142	1.159	1.176	1.192	1.206	1.221	1.235	1.249	1.260	1.271	1.282	1.292	1.302	1.312	1.321	1.329	1.336	1.342	1.350	1.355	1.360	1.366	1.371	1.376	1.380	1.385	1.389	1.392	1.396	1.401	1.405	1.409	1.414	1.418	1.422	1.428	1.432	1.438	1.444	1.449	1.455	1.462	1.470	1.476	1.484	1.492	1.500	1.510	1.519	1.529	1.539	1.549	1.559	1.570	1.581	1.592	1.604	1.616	1.629	1.641	1.655	1.668	1.681	1.694	1.708	1.721	1.736	1.749	1.764	1.778	1.792	1.806	1.821	1.835	1.849	1.864	1.878	1.890	1.905	1.918	1.931	1.945	1.958	1.971	1.984	1.998	2.010	2.024	2.035	2.047	2.060	2.072	2.084	2.095	2.108	2.118	2.130	2.140	2.151	2.161	2.171	2.181	2.191	2.201	2.210	2.220	2.229	2.238	2.245	2.252	2.262	2.269	2.278	2.284	2.291	2.298	2.305	2.311	2.318	2.322	2.330	2.335	2.339	2.344	2.349	2.352	2.358	2.361	2.364	2.368	2.371	2.375	2.378	2.380	2.382	2.385	2.388	2.389	2.391	2.392	2.395	2.395	2.396	2.398	2.398	2.399	2.399	2.400	2.400	2.400	2.400	2.400	2.400	2.400	2.399	2.398	2.398	2.396	2.395	2.394	2.392	2.390	2.389	2.385	2.382	2.379	2.376	2.372	2.369	2.365	2.360	2.355	2.350	2.344	2.338	2.330	2.322	2.315	2.306	2.296	2.288	2.276	2.266	2.255	2.242	2.229	2.216	2.201	2.188	2.171	2.154	2.136	2.119	2.100	2.080	2.060	2.040	2.018	1.996	1.974	1.950	1.926	1.901	1.876	1.851	1.824	1.796	1.770	1.742	1.715	1.688	1.658	1.630	1.601	1.574	1.544	1.515	1.488	1.460	1.431	1.402	1.376	1.349	1.322	1.298	1.272	1.248	1.224	1.201	1.180	1.158	1.138	1.118	1.100	1.081	1.065	1.050	1.036	1.022	1.011	1.000	0.991	0.982	0.975	0.970	0.965	0.960	0.959	0.956	0.956	0.956	0.959	0.961	0.965	0.970	0.975	0.981	0.988	0.996	1.005	1.014	1.022	1.032	1.044	1.054	1.064	1.076	1.088	1.100	1.111	1.122	1.135	1.146	1.158	1.170	1.180	1.192	1.202	1.214	1.222	1.234	1.242	1.250	1.259	1.266	1.272	1.280	1.285	1.290	1.295	1.299	1.301	1.304	1.306	1.308	1.308	1.308	1.306	1.305	1.302	1.300	1.296	1.292	1.288	1.282	1.276	1.270	1.264	1.258	1.249	1.240	1.232	1.224	1.214	1.205	1.195	1.185	1.175	1.164	1.154	1.142	1.132	1.121	1.111	1.100	1.090	1.080	1.070	1.060	1.050	1.041	1.032	1.024	1.016	1.009	1.001	0.995	0.988	0.981	0.976	0.972	0.968	0.964	0.961	0.959	0.958	0.956	0.955	0.955	0.956	0.956	0.959	0.961	0.964	0.966	0.970	0.976	0.980	0.985	0.991	0.998	1.004	1.011	1.019	1.026	1.034	1.042	1.050	1.059	1.068	1.076	1.085	1.094	1.102	1.111	1.119	1.129	1.136	1.145	1.154	1.161	1.170	1.179	1.186	1.194	1.201	1.208	1.215	1.222	1.229	1.235	1.241	1.246	1.252	1.259	1.264	1.270	1.275	1.279	1.285	1.289	1.292	1.298	1.302	1.308	1.311	1.316	1.321	1.325	1.330	1.335	1.340	1.345	1.350	1.355	1.360	1.365	1.370	1.375	1.381	1.386	1.391	1.396	1.402	1.408	1.414	1.419	1.422	1.428	1.432	1.439	1.442	1.448	1.452	1.455	1.459	1.462	1.465	1.469	1.470	1.471	1.472	1.474	1.474	1.474	1.472	1.471	1.470	1.468	1.464	1.460	1.455	1.451	1.445	1.440	1.434	1.425	1.419	1.411	1.402	1.394	1.384	1.375	1.364	1.354	1.344	1.334	1.324	1.312	1.301	1.290	1.280	1.269	1.258	1.248	1.238	1.228	1.219	1.209	1.200	1.191	1.184	1.176	1.169	1.162	1.158	1.151	1.146	1.142	1.139	1.136	1.135	1.131	1.132	1.131	1.131	1.131	1.134	1.135	1.138	1.140	1.142	1.146	1.150	1.154	1.158	1.162	1.166	1.171	1.176	1.181	1.185	1.189	1.194	1.199	1.202	1.206	1.209	1.212	1.215	1.218	1.219	1.220	1.221	1.221	1.221	1.220	1.218	1.216	1.214	1.210	1.206	1.201	1.196	1.190	1.184	1.178	1.170	1.162	1.154	1.144	1.134	1.125	1.114	1.102	1.091	1.079	1.069	1.055	1.044	1.031	1.018	1.005	0.991	0.979	0.965	0.951	0.939	0.926	0.912	0.901	0.886	0.875	0.862	0.850	0.838	0.826	0.815	0.802	0.792	0.781	0.771	0.761	0.752	0.742	0.734	0.725	0.715	0.708	0.700	0.692	0.685	0.679	0.671	0.665	0.660	0.654	0.649	0.644	0.639	0.634	0.630	0.625	0.622	0.619	0.615	0.612	0.609	0.608	0.605	0.604	0.601	0.600	0.599	0.598	0.598	0.596	0.595	0.594	0.595	0.594	0.594	0.594	0.594	0.592	0.594	0.592	0.592	0.591	0.592	0.591	0.591	0.591	0.591	0.590	0.590	0.589	0.588	0.586	0.584	0.582	0.580	0.579	0.576	0.574	0.571	0.568	0.564	0.561	0.556	0.552	0.549	0.544	0.540	0.535	0.529	0.524	0.519	0.512	0.506	0.501	0.496	0.489	0.484	0.478	0.471	0.465	0.459	0.454	0.448	0.442	0.436	0.431	0.425	0.421	0.416	0.412	0.408	0.405	0.401	0.399	0.394	0.392	0.390	0.388	0.386	0.385	0.384	0.384	0.384	0.384	0.384	0.385	0.386	0.388	0.389	0.391	0.392	0.395	0.398	0.400	0.402	0.406	0.410	0.412	0.415	0.419	0.422	0.425	0.428	0.431	0.432	0.436	0.438	0.440	0.442	0.444	0.445	0.446	0.448	0.448	0.449	0.449	0.448	0.448	0.446	0.444	0.442	0.440	0.438	0.434	0.431	0.428	0.424	0.419	0.415	0.409	0.404	0.398	0.392	0.385	0.379	0.371	0.364	0.355	0.348	0.339	0.330	0.321	0.311	0.304	0.292	0.282	0.272	0.262	0.250	0.240	0.229	0.218	0.206	0.194	0.182	0.170	0.159	0.145	0.134	0.120	0.106	0.094	0.080	0.068	0.054	0.040	0.028	0.012	0.000	-0.014	-0.028	-0.041	-0.055	-0.068	-0.080	-0.094	-0.108	-0.120	-0.132	-0.145	-0.158	-0.168	-0.180	-0.191	-0.201	-0.211	-0.221	-0.230	-0.239	-0.248	-0.255	-0.264	-0.270	-0.276	-0.282	-0.289	-0.292	-0.298	-0.301	-0.305	-0.306	-0.309	-0.310	-0.310	-0.311	-0.310	-0.309	-0.309	-0.306	-0.304	-0.301	-0.298	-0.294	-0.290	-0.285	-0.280	-0.274	-0.269	-0.262	-0.256	-0.250	-0.244	-0.236	-0.228	-0.221	-0.214	-0.206	-0.199	-0.191	-0.184	-0.175	-0.168	-0.161	-0.154	-0.146	-0.139	-0.131	-0.125	-0.118	-0.110	-0.105	-0.098	-0.091	-0.085	-0.079	-0.074	-0.069	-0.064	-0.059	-0.054	-0.049	-0.045	-0.041	-0.038	-0.032	-0.029	-0.026	-0.022	-0.020	-0.018	-0.015	-0.012	-0.010	-0.009	-0.006	-0.005	-0.002	-0.002	0.000	0.001	0.002	0.004	0.004	0.005	0.006	0.006	0.008	0.008	0.008	0.009	0.010	0.011	0.011	0.012	0.014	0.014	0.016	0.016	0.019	0.020	0.021	0.024	0.026	0.028	0.030	0.034	0.036	0.040	0.042	0.046	0.050	0.054	0.059	0.064	0.069	0.074	0.079	0.085	0.090	0.098	0.102	0.109	0.116	0.124	0.131	0.139	0.148	0.155	0.164	0.172	0.181	0.191	0.201	0.210	0.219	0.229	0.239	0.250	0.259	0.270	0.280	0.291	0.302	0.314	0.325	0.336	0.349	0.360	0.371	0.382	0.395	0.408	0.419	0.431	0.444	0.455	0.469	0.480	0.492	0.505	0.518	0.530	0.542	0.555	0.568	0.580	0.591	0.604	0.616	0.628	0.640	0.651	0.661	0.674	0.684	0.694	0.702	0.712	0.721	0.730	0.738	0.745	0.752	0.758	0.762	0.768	0.771	0.774	0.775	0.776	0.776	0.775	0.774	0.770	0.766	0.760	0.755	0.746	0.738	0.728	0.716	0.704	0.690	0.675	0.660	0.641	0.624	0.604	0.584	0.562	0.540	0.518	0.494	0.469	0.444	0.416	0.390	0.362	0.334	0.306	0.276	0.249	0.220	0.190	0.160	0.131	0.102	0.072	0.045	0.015	-0.011	-0.039	-0.066	-0.091	-0.118	-0.142	-0.165	-0.188	-0.210	-0.231	-0.251	-0.271	-0.288	-0.305	-0.321	-0.336	-0.350	-0.364	-0.375	-0.385	-0.394	-0.402	-0.411	-0.418	-0.424	-0.429	-0.432	-0.436	-0.439	-0.441	-0.441	-0.442	-0.444	-0.444	-0.444	-0.442	-0.441	-0.441	-0.439	-0.439	-0.438	-0.436	-0.435	-0.435	-0.435	-0.434	-0.435	-0.435	-0.438	-0.439	-0.441	-0.444	-0.446	-0.451	-0.456	-0.461	-0.469	-0.475	-0.484	-0.491	-0.501	-0.512	-0.522	-0.536	-0.548	-0.561	-0.576	-0.591	-0.608	-0.624	-0.642	-0.661	-0.680	-0.700	-0.720	-0.741	-0.762	-0.784	-0.806	-0.830	-0.854	-0.878	-0.901	-0.925	-0.950	-0.975	-1.000	-1.025	-1.049	-1.074	-1.099	-1.122	-1.148	-1.170	-1.194	-1.218	-1.240	-1.262	-1.284	-1.305	-1.326	-1.346	-1.366	-1.385	-1.401	-1.419	-1.435	-1.450	-1.465	-1.478	-1.489	-1.501	-1.512	-1.521	-1.528	-1.536	-1.541	-1.548	-1.550	-1.554	-1.556	-1.558	-1.556	-1.556	-1.554	-1.552	-1.548	-1.542	-1.539	-1.532	-1.526	-1.519	-1.511	-1.502	-1.494	-1.484	-1.474	-1.464	-1.454	-1.442	-1.431	-1.420	-1.410	-1.399	-1.388	-1.376	-1.366	-1.355	-1.344	-1.334	-1.324	-1.314	-1.304	-1.295	-1.286	-1.279	-1.270	-1.261	-1.254	-1.248	-1.240	-1.234	-1.228	-1.221	-1.216	-1.210	-1.205	-1.200	-1.195	-1.191	-1.185	-1.181	-1.176	-1.172	-1.168	-1.162	-1.156	-1.152	-1.146	-1.141	-1.136	-1.130	-1.122	-1.116	-1.110	-1.101	-1.094	-1.085	-1.076	-1.066	-1.058	-1.046	-1.036	-1.024	-1.011	-0.999	-0.986	-0.971	-0.959	-0.945	-0.929	-0.915	-0.900	-0.885	-0.870	-0.854	-0.838	-0.821	-0.805	-0.791	-0.774	-0.759	-0.742	-0.728	-0.712	-0.698	-0.682	-0.669	-0.655	-0.641	-0.629	-0.616	-0.605	-0.592	-0.582	-0.572	-0.561	-0.552	-0.544	-0.535	-0.528	-0.522	-0.515	-0.509	-0.504	-0.499	-0.495	-0.491	-0.488	-0.485	-0.481	-0.478	-0.478	-0.475	-0.472	-0.470	-0.469	-0.468	-0.466	-0.464	-0.462	-0.461	-0.459	-0.458	-0.454	-0.452	-0.449	-0.445	-0.442	-0.438	-0.434	-0.429	-0.424	-0.419	-0.414	-0.408	-0.401	-0.394	-0.386	-0.379	-0.370	-0.362	-0.352	-0.342	-0.334	-0.324	-0.314	-0.302	-0.291	-0.280	-0.268	-0.256	-0.245	-0.232	-0.220	-0.208	-0.195	-0.182	-0.170	-0.158	-0.145	-0.134	-0.121	-0.108	-0.096	-0.082	-0.071	-0.059	-0.046	-0.034	-0.020	-0.009	0.004	0.016	0.029	0.040	0.054	0.065	0.078	0.089	0.102	0.114	0.126	0.139	0.152	0.165	0.179	0.192	0.206	0.220	0.234	0.249	0.262	0.279	0.294	0.309	0.325	0.340	0.358	0.372	0.389	0.405	0.424	0.439	0.456	0.472	0.489	0.506	0.522	0.539	0.556	0.571	0.588	0.604	0.619	0.634	0.649	0.664	0.676	0.690	0.701	0.714	0.725	0.736	0.746	0.755	0.762	0.770	0.776	0.781	0.786	0.790	0.791	0.794	0.794	0.792	0.790	0.788	0.784	0.779	0.772	0.766	0.758	0.749	0.738	0.726	0.715	0.702	0.689	0.674	0.659	0.641	0.625	0.608	0.588	0.569	0.549	0.529	0.509	0.488	0.468	0.445	0.422	0.401	0.380	0.358	0.335	0.312	0.290	0.268	0.246	0.224	0.201	0.180	0.158	0.138	0.116	0.096	0.076	0.056	0.036	0.018	0.000	-0.018	-0.035	-0.052	-0.069	-0.085	-0.101	-0.115	-0.130	-0.144	-0.156	-0.169	-0.181	-0.194	-0.204	-0.214	-0.224	-0.234	-0.241	-0.250	-0.258	-0.262	-0.270	-0.275	-0.280	-0.284	-0.289	-0.292	-0.295	-0.296	-0.299	-0.299	-0.299	-0.299	-0.298	-0.296	-0.295	-0.292	-0.290	-0.285	-0.281	-0.278	-0.272	-0.268	-0.261	-0.254	-0.248	-0.240	-0.231	-0.224	-0.216	-0.206	-0.198	-0.189	-0.179	-0.170	-0.159	-0.150	-0.140	-0.130	-0.120	-0.110	-0.099	-0.089	-0.079	-0.069	-0.060	-0.050	-0.041	-0.032	-0.024	-0.014	-0.006	0.001	0.009	0.016	0.022	0.029	0.035	0.040	0.045	0.050	0.052	0.058	0.060	0.061	0.064	0.065	0.066	0.068	0.068	0.068	0.068	0.066	0.068	0.066	0.065	0.062	0.061	0.059	0.058	0.055	0.052	0.049	0.046	0.044	0.042	0.040	0.038	0.034	0.032	0.030	0.028	0.026	0.025	0.024	0.022	0.021	0.021	0.020	0.020	0.020	0.020	0.019	0.019	0.020	0.019	0.020	0.019	0.020	0.019	0.020	0.019	0.019	0.018	0.018	0.015	0.015	0.014	0.010	0.008	0.005	0.002	-0.001	-0.004	-0.009	-0.014	-0.020	-0.025	-0.030	-0.039	-0.045	-0.052	-0.061	-0.070	-0.079	-0.089	-0.099	-0.109	-0.120	-0.130	-0.142	-0.154	-0.166	-0.178	-0.189	-0.202	-0.215	-0.226	-0.240	-0.251	-0.265	-0.278	-0.290	-0.304	-0.315	-0.328	-0.340	-0.351	-0.362	-0.374	-0.384	-0.396	-0.406	-0.416	-0.425	-0.436	-0.445	-0.454	-0.462	-0.469	-0.478	-0.485	-0.492	-0.499	-0.506	-0.512	-0.518	-0.524	-0.529	-0.535	-0.540	-0.545	-0.549	-0.552	-0.558	-0.561	-0.565	-0.569	-0.572	-0.576	-0.579	-0.581	-0.584	-0.586	-0.589	-0.591	-0.594	-0.596	-0.598	-0.599	-0.601	-0.601	-0.601	-0.602	-0.602	-0.602	-0.601	-0.601	-0.600	-0.599	-0.598	-0.596	-0.595	-0.592	-0.590	-0.588	-0.585	-0.581	-0.578	-0.574	-0.570	-0.565	-0.560	-0.556	-0.551	-0.548	-0.541	-0.536	-0.531	-0.526	-0.521	-0.515	-0.511	-0.506	-0.501	-0.498	-0.494	-0.490	-0.486	-0.484	-0.481	-0.479	-0.479	-0.478	-0.478	-0.479	-0.479	-0.481	-0.484	-0.486	-0.491	-0.495	-0.501	-0.507	-0.514	-0.521	-0.531	-0.539	-0.550	-0.560	-0.571	-0.584	-0.596	-0.610	-0.624	-0.639	-0.654	-0.669	-0.684	-0.700	-0.715	-0.731	-0.746	-0.762	-0.779	-0.794	-0.811	-0.825	-0.840	-0.854	-0.868	-0.880	-0.892	-0.905	-0.916	-0.926	-0.935	-0.941	-0.950	-0.954	-0.959	-0.961	-0.964	-0.964	-0.962	-0.960	-0.956	-0.951	-0.945	-0.935	-0.926	-0.915	-0.901	-0.888	-0.871	-0.854	-0.836	-0.816	-0.796	-0.775	-0.751	-0.728	-0.702	-0.676	-0.649	-0.621	-0.594	-0.564	-0.535	-0.506	-0.476	-0.445	-0.415	-0.385	-0.355	-0.325	-0.294	-0.265	-0.236	-0.208	-0.180	-0.152	-0.126	-0.100	-0.076	-0.051	-0.029	-0.008	0.015	0.032	0.051	0.068	0.085	0.099	0.111	0.122	0.134	0.142	0.150	0.156	0.162	0.166	0.170	0.171	0.171	0.171	0.170	0.168	0.164	0.159	0.154	0.148	0.141	0.134	0.128	0.119	0.110	0.100	0.091	0.081	0.071	0.061	0.051	0.040	0.029	0.020	0.009	-0.001	-0.011	-0.020	-0.030	-0.039	-0.049	-0.056	-0.064	-0.071	-0.079	-0.086	-0.092	-0.098	-0.104	-0.108	-0.112	-0.116	-0.121	-0.124	-0.125	-0.128	-0.130	-0.131	-0.132	-0.132	-0.132	-0.131	-0.130	-0.129	-0.126	-0.125	-0.121	-0.119	-0.115	-0.111	-0.106	-0.101	-0.096	-0.089	-0.082	-0.075	-0.068	-0.059	-0.050	-0.041	-0.031	-0.021	-0.010	0.001	0.014	0.026	0.040	0.055	0.069	0.084	0.100	0.115	0.132	0.150	0.169	0.188	0.208	0.226	0.248	0.268	0.290	0.312	0.334	0.356	0.379	0.401	0.425	0.448	0.471	0.495	0.520	0.542	0.566	0.591	0.615	0.638	0.661	0.684	0.708	0.730	0.752	0.774	0.795	0.816	0.836	0.856	0.876	0.895	0.914	0.931	0.948	0.965	0.981	0.998	1.011	1.025	1.039	1.051	1.065	1.076	1.088	1.098	1.108	1.118	1.126	1.136	1.145	1.152	1.160	1.169	1.175	1.182	1.189	1.196	1.201	1.208	1.214	1.219	1.225	1.230	1.235	1.241	1.246	1.250	1.256	1.261	1.265	1.271	1.276	1.281	1.286	1.290	1.296	1.301	1.306	1.310	1.316	1.320	1.326	1.331	1.335	1.340	1.344	1.349	1.354	1.358	1.361	1.365	1.370	1.372	1.376	1.380	1.384	1.386	1.390	1.392	1.395	1.398	1.400	1.401	1.401	1.404	1.405	1.405	1.406	1.406	1.408	1.408	1.408	1.408	1.408	1.406	1.405	1.405	1.402	1.401	1.399	1.396	1.394	1.391	1.388	1.384	1.381	1.376	1.372	1.368	1.362	1.356	1.350	1.344	1.338	1.331	1.322	1.315	1.308	1.299	1.290	1.280	1.270	1.260	1.250	1.239	1.228	1.215	1.204	1.190	1.178	1.165	1.150	1.136	1.122	1.109	1.092	1.079	1.064	1.049	1.034	1.019	1.004	0.989	0.972	0.959	0.945	0.930	0.916	0.904	0.890	0.878	0.865	0.855	0.844	0.834	0.824	0.816	0.808	0.801	0.796	0.791	0.788	0.784	0.782	0.781	0.782	0.782	0.786	0.790	0.795	0.800	0.808	0.814	0.822	0.834	0.845	0.858	0.870	0.885	0.900	0.916	0.934	0.950	0.970	0.990	1.010	1.030	1.052	1.076	1.099	1.122	1.145	1.170	1.195	1.220	1.246	1.272	1.299	1.324	1.351	1.378	1.405	1.431	1.458	1.485	1.511	1.538	1.562	1.589	1.615	1.640	1.665	1.690	1.715	1.739	1.762	1.786	1.810	1.834	1.855	1.879	1.900	1.921	1.942	1.964	1.985	2.005	2.024	2.044	2.062	2.081	2.099	2.118	2.134	2.151	2.166	2.182	2.198	2.212	2.226	2.239	2.252	2.265	2.276	2.289	2.299	2.309	2.319	2.328	2.336	2.342	2.350	2.355	2.361	2.366	2.370	2.374	2.376	2.379	2.379	2.379	2.379	2.378	2.375	2.372	2.368	2.362	2.358	2.352	2.345	2.338	2.328	2.319	2.309	2.298	2.285	2.274	2.260	2.248	2.234	2.219	2.202	2.186	2.171	2.154	2.135	2.118	2.099	2.081	2.061	2.041	2.022	2.002	1.982	1.964	1.942	1.921	1.901	1.881	1.860	1.841	1.820	1.801	1.781	1.761	1.744	1.724	1.706	1.688	1.670	1.652	1.635	1.620	1.604	1.588	1.572	1.559	1.545	1.532	1.520	1.508	1.496	1.486	1.476	1.466	1.459	1.450	1.442	1.435	1.429	1.424	1.420	1.415	1.411	1.409	1.406	1.405	1.402	1.402	1.404	1.404	1.404	1.405	1.406	1.408	1.411	1.414	1.416	1.419	1.422	1.426	1.430	1.434	1.438	1.441	1.445	1.450	1.454	1.458	1.461	1.465	1.468	1.471	1.475	1.478	1.480	1.482	1.485	1.486	1.488	1.489	1.490	1.490	1.490	1.490	1.489	1.488	1.486	1.482	1.480	1.478	1.474	1.470	1.465	1.460	1.455	1.449	1.442	1.435	1.429	1.421	1.414	1.405	1.396	1.388	1.378	1.368	1.358	1.348	1.336	1.326	1.314	1.302	1.290	1.279	1.266	1.254	1.241	1.229	1.218	1.205	1.192	1.179	1.166	1.154	1.141	1.128	1.116	1.102	1.091	1.080	1.068	1.056	1.044	1.034	1.022	1.012	1.002	0.992	0.982	0.972	0.965	0.956	0.948	0.941	0.934	0.929	0.922	0.918	0.912	0.909	0.905	0.902	0.900	0.900	0.899	0.899	0.900	0.900	0.904	0.906	0.910	0.914	0.919	0.925	0.931	0.939	0.948	0.956	0.965	0.976	0.988	0.998	1.010	1.022	1.035	1.050	1.065	1.079	1.094	1.110	1.125	1.141	1.156	1.174	1.191	1.206	1.224	1.240	1.258	1.274	1.290	1.306	1.322	1.338	1.354	1.369	1.384	1.398	1.411	1.425	1.438	1.450	1.461	1.474	1.484	1.495	1.504	1.512	1.521	1.529	1.538	1.544	1.550	1.556	1.560	1.565	1.570	1.574	1.578	1.582	1.585	1.588	1.590	1.592	1.595	1.598	1.599	1.601	1.602	1.606	1.608	1.610	1.612	1.614	1.616	1.620	1.622	1.626	1.629	1.632	1.636	1.641	1.645	1.650	1.655	1.660	1.665	1.671	1.676	1.682	1.688	1.692	1.700	1.705	1.711	1.718	1.724	1.730	1.735	1.741	1.748	1.752	1.759	1.764	1.770	1.775	1.780	1.785	1.790	1.794	1.799	1.802	1.806	1.810	1.814	1.818	1.820	1.824	1.826	1.831	1.834	1.838	1.841	1.845	1.849	1.852	1.856	1.861	1.866	1.871	1.878	1.885	1.891	1.899	1.906	1.915	1.924	1.934	1.944	1.955	1.965	1.978	1.990	2.004	2.018	2.033	2.046	2.062	2.078	2.094	2.110	2.126	2.144	2.161	2.178	2.195	2.212	2.230	2.248	2.264	2.280	2.296	2.311	2.326	2.339	2.352	2.365	2.378	2.389	2.398	2.406	2.414	2.420	2.424	2.429	2.430	2.432	2.431	2.429	2.426	2.421	2.415	2.408	2.398	2.388	2.376	2.364	2.349	2.332	2.315	2.298	2.278	2.258	2.235	2.214	2.190	2.165	2.140	2.114	2.088	2.061	2.034	2.006	1.976	1.949	1.920	1.891	1.861	1.834	1.804	1.776	1.748	1.720	1.692	1.665	1.639	1.614	1.588	1.564	1.539	1.516	1.492	1.471	1.450	1.430	1.411	1.391	1.374	1.358	1.341	1.325	1.311	1.299	1.286	1.274	1.262	1.251	1.242	1.234	1.226	1.219	1.210	1.204	1.198	1.192	1.188	1.182	1.179	1.175	1.170	1.166	1.164	1.161	1.159	1.156	1.152	1.151	1.149	1.146	1.144	1.141	1.139	1.138	1.135	1.132	1.130	1.126	1.125	1.122	1.120	1.118	1.116	1.112	1.110	1.108	1.105	1.101	1.100	1.096	1.095	1.094	1.090	1.089	1.088	1.086	1.085	1.084	1.084	1.084	1.085	1.085	1.086	1.089	1.090	1.094	1.096	1.101	1.105	1.110	1.116	1.122	1.129	1.136	1.145	1.154	1.162	1.174	1.185	1.198	1.210	1.222	1.238	1.251	1.266	1.282	1.300	1.318	1.335	1.354	1.372	1.394	1.414	1.435	1.456	1.478	1.501	1.524	1.548	1.570	1.594	1.619	1.642	1.666	1.690	1.714	1.739	1.762	1.786	1.810	1.834	1.858	1.881	1.904	1.926	1.949	1.969	1.990	2.010	2.029	2.047	2.066	2.082	2.099	2.114	2.128	2.141	2.154	2.164	2.174	2.182	2.190	2.198	2.202	2.208	2.210	2.212	2.212	2.211	2.210	2.206	2.202	2.196	2.190	2.181	2.174	2.162	2.152	2.140	2.129	2.114	2.100	2.085	2.069	2.052	2.035	2.018	2.000	1.981	1.962	1.944	1.924	1.904	1.884	1.865	1.844	1.824	1.804	1.785	1.765	1.746	1.726	1.708	1.689	1.671	1.654	1.636	1.620	1.604	1.588	1.572	1.558	1.542	1.529	1.516	1.502	1.491	1.479	1.468	1.456	1.446	1.436	1.426	1.415	1.406	1.398	1.389	1.379	1.370	1.361	1.352	1.344	1.335	1.326	1.318	1.309	1.300	1.289	1.280	1.269	1.259	1.249	1.236	1.225	1.214	1.201	1.189	1.176	1.164	1.150	1.136	1.121	1.108	1.094	1.078	1.064	1.049	1.032	1.018	1.002	0.988	0.974	0.958	0.944	0.928	0.914	0.899	0.885	0.871	0.858	0.844	0.831	0.820	0.808	0.796	0.785	0.775	0.765	0.756	0.746	0.738	0.731	0.724	0.718	0.710	0.704	0.700	0.694	0.690	0.685	0.681	0.679	0.675	0.674	0.671	0.669	0.666	0.666	0.664	0.662	0.661	0.660	0.659	0.658	0.656	0.656	0.655	0.654	0.654	0.652	0.651	0.650	0.649	0.648	0.648	0.645	0.644	0.644	0.642	0.640	0.639	0.638	0.638	0.635	0.635	0.632	0.631	0.630	0.629	0.628	0.626	0.626	0.625	0.625	0.624	0.624	0.621	0.621	0.621	0.621	0.620	0.620	0.620	0.619	0.619	0.619	0.619	0.618	0.618	0.616	0.615	0.615	0.612	0.612	0.611	0.609	0.608	0.605	0.601	0.599	0.595	0.590	0.588	0.582	0.576	0.572	0.566	0.560	0.554	0.548	0.539	0.532	0.524	0.515	0.506	0.498	0.488	0.478	0.469	0.458	0.446	0.435	0.425	0.414	0.402	0.391	0.379	0.368	0.358	0.345	0.334	0.321	0.310	0.299	0.289	0.278	0.268	0.258	0.248	0.238	0.229	0.220	0.211	0.204	0.196	0.189	0.181	0.176	0.171	0.166	0.161	0.159	0.156	0.154	0.152	0.152	0.152	0.152	0.154	0.155	0.159	0.162	0.166	0.171	0.178	0.185	0.192	0.201	0.210	0.220	0.230	0.241	0.252	0.266	0.279	0.292	0.308	0.322	0.338	0.355	0.371	0.389	0.406	0.425	0.444	0.462	0.482	0.502	0.521	0.541	0.564	0.584	0.604	0.625	0.645	0.666	0.688	0.706	0.728	0.746	0.766	0.784	0.802	0.821	0.838	0.854	0.870	0.885	0.899	0.911	0.924	0.935	0.945	0.955	0.961	0.969	0.974	0.979	0.982	0.984	0.984	0.984	0.981	0.978	0.974	0.968	0.961	0.952	0.944	0.932	0.920	0.909	0.894	0.879	0.862	0.845	0.828	0.809	0.791	0.770	0.751	0.730	0.709	0.689	0.666	0.645	0.624	0.602	0.581	0.560	0.540	0.520	0.500	0.480	0.462	0.444	0.428	0.411	0.396	0.382	0.370	0.358	0.348	0.339	0.330	0.322	0.319	0.314	0.311	0.310	0.310	0.311	0.314	0.318	0.322	0.328	0.335	0.344	0.354	0.364	0.376	0.390	0.404	0.419	0.435	0.451	0.468	0.486	0.504	0.522	0.542	0.561	0.581	0.600	0.620	0.641	0.660	0.680	0.699	0.720	0.739	0.759	0.776	0.795	0.812	0.830	0.846	0.862	0.878	0.894	0.908	0.921	0.935	0.948	0.960	0.971	0.981	0.991	1.001	1.010	1.018	1.025	1.032	1.039	1.045	1.051	1.056	1.062	1.066	1.071	1.076	1.079	1.082	1.086	1.090	1.092	1.096	1.100	1.102	1.106	1.110	1.114	1.116	1.121	1.125	1.129	1.134	1.138	1.142	1.148	1.154	1.159	1.165	1.171	1.179	1.185	1.191	1.200	1.208	1.215	1.224	1.231	1.241	1.250	1.259	1.269	1.278	1.288	1.298	1.309	1.319	1.329	1.340	1.351	1.362	1.374	1.385	1.398	1.409	1.419	1.431	1.442	1.454	1.466	1.478	1.489	1.501	1.512	1.524	1.536	1.548	1.559	1.570	1.582	1.594	1.605	1.616	1.628	1.639	1.650	1.661	1.671	1.682	1.692	1.704	1.712	1.724	1.734	1.742	1.752	1.762	1.771	1.780	1.789	1.799	1.806	1.815	1.822	1.830	1.838	1.845	1.852	1.860	1.866	1.872	1.880	1.885	1.891	1.898	1.902	1.908	1.912	1.918	1.922	1.928	1.931	1.936	1.940	1.944	1.949	1.952	1.956	1.960	1.964	1.968	1.971	1.975	1.978	1.982	1.985	1.989	1.991	1.995	1.998	2.000	2.004	2.006	2.009	2.013	2.015	2.018	2.020	2.022	2.025	2.026	2.027	2.030	2.031	2.033	2.034	2.035	2.035	2.036	2.035	2.035	2.035	2.035	2.034	2.031	2.029	2.026	2.024	2.020	2.015	2.011	2.006	2.001	1.995	1.988	1.981	1.972	1.964	1.955	1.945	1.935	1.924	1.914	1.901	1.888	1.874	1.860	1.845	1.831	1.815	1.798	1.781	1.762	1.745	1.725	1.706	1.686	1.665	1.644	1.622	1.600	1.579	1.556	1.532	1.509	1.486	1.461	1.438	1.412	1.389	1.364	1.338	1.314	1.289	1.264	1.239	1.212	1.189	1.165	1.140	1.118	1.092	1.070	1.048	1.026	1.004	0.982	0.961	0.941	0.924	0.904	0.886	0.870	0.854	0.839	0.824	0.810	0.798	0.785	0.775	0.765	0.756	0.748	0.741	0.735	0.730	0.725	0.722	0.720	0.719	0.718	0.719	0.720	0.722	0.724	0.729	0.731	0.736	0.742	0.748	0.755	0.762	0.770	0.778	0.785	0.794	0.802	0.811	0.821	0.830	0.839	0.848	0.856	0.865	0.872	0.881	0.890	0.896	0.904	0.911	0.918	0.922	0.928	0.932	0.936	0.940	0.942	0.944	0.945	0.945	0.945	0.944	0.942	0.939	0.936	0.931	0.926	0.921	0.915	0.908	0.900	0.891	0.881	0.871	0.861	0.850	0.839	0.825	0.814	0.801	0.786	0.774	0.759	0.746	0.732	0.718	0.704	0.690	0.676	0.662	0.650	0.636	0.624	0.611	0.599	0.588	0.576	0.568	0.558	0.549	0.540	0.532	0.525	0.519	0.512	0.507	0.504	0.501	0.499	0.496	0.495	0.495	0.496	0.496	0.498	0.501	0.502	0.506	0.510	0.515	0.519	0.525	0.530	0.536	0.542	0.549	0.555	0.561	0.568	0.574	0.581	0.586	0.592	0.598	0.604	0.608	0.612	0.618	0.621	0.625	0.629	0.631	0.632	0.635	0.636	0.636	0.638	0.636	0.636	0.636	0.634	0.631	0.629	0.626	0.624	0.620	0.616	0.612	0.608	0.602	0.599	0.592	0.589	0.584	0.578	0.572	0.569	0.562	0.559	0.554	0.550	0.546	0.544	0.540	0.538	0.534	0.531	0.530	0.529	0.528	0.528	0.528	0.528	0.528	0.528	0.529	0.530	0.532	0.534	0.535	0.538	0.541	0.544	0.546	0.548	0.551	0.554	0.558	0.560	0.562	0.564	0.566	0.568	0.570	0.571	0.571	0.571	0.572	0.571	0.571	0.570	0.569	0.568	0.564	0.561	0.559	0.555	0.550	0.545	0.540	0.535	0.529	0.524	0.518	0.511	0.504	0.496	0.490	0.482	0.476	0.468	0.462	0.455	0.449	0.441	0.435	0.430	0.424	0.419	0.414	0.409	0.406	0.402	0.400	0.398	0.395	0.394	0.392	0.392	0.394	0.395	0.396	0.399	0.401	0.405	0.409	0.412	0.418	0.422	0.428	0.432	0.439	0.445	0.451	0.458	0.462	0.470	0.476	0.481	0.488	0.494	0.498	0.504	0.507	0.512	0.516	0.519	0.520	0.522	0.524	0.524	0.524	0.522	0.521	0.519	0.515	0.511	0.506	0.501	0.495	0.489	0.481	0.474	0.464	0.454	0.444	0.432	0.421	0.410	0.399	0.386	0.372	0.360	0.346	0.332	0.319	0.305	0.291	0.278	0.264	0.251	0.239	0.225	0.212	0.200	0.188	0.178	0.165	0.155	0.144	0.135	0.126	0.116	0.110	0.102	0.094	0.089	0.084	0.078	0.072	0.069	0.065	0.061	0.060	0.058	0.056	0.055	0.056	0.055	0.056	0.056	0.059	0.060	0.060	0.062	0.064	0.066	0.069	0.071	0.074	0.076	0.078	0.081	0.082	0.085	0.088	0.088	0.090	0.091	0.092	0.094	0.095	0.095	0.096	0.096	0.095	0.095	0.095	0.092	0.092	0.090	0.089	0.086	0.082	0.080	0.075	0.071	0.066	0.061	0.056	0.050	0.044	0.039	0.031	0.022	0.015	0.005	-0.002	-0.012	-0.021	-0.032	-0.044	-0.055	-0.066	-0.078	-0.090	-0.102	-0.116	-0.129	-0.144	-0.156	-0.171	-0.185	-0.200	-0.214	-0.229	-0.244	-0.259	-0.274	-0.289	-0.304	-0.319	-0.332	-0.346	-0.361	-0.375	-0.388	-0.402	-0.415	-0.428	-0.439	-0.451	-0.462	-0.472	-0.482	-0.491	-0.500	-0.509	-0.516	-0.524	-0.530	-0.535	-0.540	-0.545	-0.548	-0.551	-0.552	-0.555	-0.556	-0.556	-0.556	-0.556	-0.555	-0.554	-0.552	-0.550	-0.549	-0.546	-0.542	-0.539	-0.536	-0.534	-0.530	-0.526	-0.522	-0.519	-0.515	-0.511	-0.509	-0.506	-0.504	-0.501	-0.500	-0.499	-0.496	-0.496	-0.496	-0.496	-0.496	-0.498	-0.499	-0.501	-0.502	-0.506	-0.509	-0.512	-0.518	-0.522	-0.529	-0.534	-0.539	-0.546	-0.552	-0.559	-0.568	-0.574	-0.581	-0.590	-0.599	-0.606	-0.615	-0.624	-0.632	-0.641	-0.649	-0.658	-0.666	-0.675	-0.682	-0.691	-0.699	-0.708	-0.715	-0.722	-0.730	-0.738	-0.746	-0.754	-0.760	-0.766	-0.775	-0.781	-0.788	-0.794	-0.801	-0.806	-0.812	-0.820	-0.825	-0.831	-0.838	-0.842	-0.850	-0.855	-0.861	-0.868	-0.872	-0.879	-0.886	-0.891	-0.898	-0.904	-0.910	-0.916	-0.924	-0.930	-0.936	-0.942	-0.950	-0.956	-0.962	-0.970	-0.975	-0.982	-0.989	-0.996	-1.002	-1.009	-1.015	-1.021	-1.028	-1.034	-1.040	-1.045	-1.051	-1.056	-1.061	-1.066	-1.070	-1.074	-1.079	-1.082	-1.085	-1.089	-1.091	-1.094	-1.096	-1.098	-1.100	-1.100	-1.101	-1.101	-1.100	-1.101	-1.100	-1.099	-1.098	-1.096	-1.095	-1.092	-1.090	-1.088	-1.084	-1.081	-1.078	-1.075	-1.071	-1.068	-1.062	-1.059	-1.055	-1.050	-1.045	-1.041	-1.038	-1.032	-1.028	-1.022	-1.019	-1.014	-1.009	-1.004	-0.999	-0.995	-0.990	-0.985	-0.980	-0.976	-0.970	-0.966	-0.961	-0.958	-0.952	-0.948	-0.942	-0.939	-0.935	-0.930	-0.928	-0.922	-0.919	-0.914	-0.910	-0.906	-0.902	-0.898	-0.895	-0.890	-0.886	-0.884	-0.879	-0.875	-0.872	-0.868	-0.864	-0.860	-0.856	-0.851	-0.848	-0.842	-0.839	-0.834	-0.829	-0.824	-0.820	-0.814	-0.810	-0.802	-0.798	-0.791	-0.785	-0.779	-0.771	-0.765	-0.758	-0.749	-0.742	-0.735	-0.725	-0.718	-0.709	-0.699	-0.690	-0.680	-0.671	-0.661	-0.651	-0.641	-0.630	-0.620	-0.610	-0.599	-0.588	-0.578	-0.566	-0.555	-0.542	-0.532	-0.521	-0.510	-0.499	-0.488	-0.476	-0.466	-0.455	-0.444	-0.432	-0.424	-0.412	-0.401	-0.392	-0.382	-0.371	-0.362	-0.352	-0.342	-0.334	-0.325	-0.316	-0.308	-0.298	-0.289	-0.281	-0.272	-0.264	-0.255	-0.248	-0.240	-0.231	-0.224	-0.216	-0.208	-0.201	-0.194	-0.185	-0.178	-0.170	-0.164	-0.156	-0.149	-0.142	-0.136	-0.129	-0.122	-0.116	-0.111	-0.105	-0.099	-0.095	-0.090	-0.086	-0.081	-0.078	-0.074	-0.071	-0.069	-0.068	-0.065	-0.065	-0.065	-0.065	-0.068	-0.069	-0.072	-0.076	-0.080	-0.086	-0.092	-0.099	-0.106	-0.116	-0.126	-0.136	-0.148	-0.160	-0.172	-0.186	-0.200	-0.216	-0.231	-0.248	-0.264	-0.282	-0.300	-0.319	-0.338	-0.356	-0.375	-0.395	-0.416	-0.435	-0.455	-0.475	-0.495	-0.515	-0.534	-0.554	-0.572	-0.591	-0.609	-0.626	-0.642	-0.659	-0.675	-0.689	-0.702	-0.716	-0.728	-0.739	-0.749	-0.759	-0.768	-0.775	-0.784	-0.789	-0.794	-0.798	-0.801	-0.804	-0.806	-0.808	-0.806	-0.806	-0.805	-0.802	-0.801	-0.799	-0.795	-0.791	-0.788	-0.782	-0.779	-0.774	-0.770	-0.765	-0.760	-0.755	-0.751	-0.746	-0.742	-0.738	-0.735	-0.732	-0.730	-0.729	-0.728	-0.728	-0.728	-0.729	-0.730	-0.731	-0.735	-0.739	-0.744	-0.749	-0.755	-0.762	-0.770	-0.779	-0.788	-0.799	-0.811	-0.822	-0.835	-0.849	-0.864	-0.879	-0.896	-0.912	-0.930	-0.949	-0.966	-0.986	-1.006	-1.025	-1.046	-1.068	-1.089	-1.110	-1.131	-1.154	-1.175	-1.196	-1.220	-1.242	-1.264	-1.286	-1.308	-1.329	-1.350	-1.370	-1.391	-1.411	-1.430	-1.449	-1.468	-1.486	-1.502	-1.519	-1.535	-1.550	-1.564	-1.576	-1.588	-1.600	-1.610	-1.619	-1.626	-1.634	-1.640	-1.644	-1.649	-1.651	-1.654	-1.654	-1.655	-1.654	-1.651	-1.649	-1.645	-1.640	-1.634	-1.628	-1.621	-1.614	-1.605	-1.598	-1.588	-1.578	-1.568	-1.558	-1.546	-1.536	-1.525	-1.514	-1.504	-1.492	-1.481	-1.471	-1.459	-1.450	-1.440	-1.430	-1.421	-1.412	-1.404	-1.396	-1.389	-1.382	-1.376	-1.371	-1.366	-1.361	-1.359	-1.356	-1.354	-1.351	-1.350	-1.349	-1.349	-1.349	-1.350	-1.350	-1.350	-1.351	-1.352	-1.355	-1.356	-1.358	-1.359	-1.360	-1.362	-1.364	-1.365	-1.365	-1.366	-1.366	-1.366	-1.365	-1.365	-1.364	-1.361	-1.360	-1.358	-1.352	-1.349	-1.344	-1.340	-1.334	-1.328	-1.320	-1.312	-1.305	-1.296	-1.288	-1.279	-1.269	-1.259	-1.249	-1.238	-1.228	-1.216	-1.206	-1.195	-1.185	-1.174	-1.162	-1.152	-1.142	-1.132	-1.122	-1.112	-1.102	-1.094	-1.085	-1.078	-1.070	-1.062	-1.056	-1.050	-1.044	-1.039	-1.032	-1.028	-1.025	-1.020	-1.018	-1.014	-1.011	-1.010	-1.008	-1.006	-1.002	-1.001	-1.000	-0.999	-0.996	-0.995	-0.992	-0.991	-0.989	-0.988	-0.984	-0.981	-0.978	-0.974	-0.969	-0.964	-0.959	-0.952	-0.946	-0.939	-0.931	-0.924	-0.915	-0.905	-0.895	-0.885	-0.874	-0.861	-0.850	-0.838	-0.825	-0.811	-0.798	-0.784	-0.769	-0.755	-0.740	-0.726	-0.711	-0.696	-0.681	-0.666	-0.652	-0.638	-0.622	-0.610	-0.596	-0.584	-0.570	-0.558	-0.548	-0.535	-0.525	-0.515	-0.505	-0.496	-0.489	-0.481	-0.474	-0.468	-0.462	-0.458	-0.452	-0.448	-0.444	-0.440	-0.438	-0.434	-0.431	-0.431	-0.428	-0.426	-0.426	-0.424	-0.422	-0.422	-0.420	-0.419	-0.418	-0.416	-0.414	-0.411	-0.409	-0.406	-0.402	-0.399	-0.394	-0.389	-0.384	-0.376	-0.370	-0.362	-0.355	-0.346	-0.338	-0.328	-0.318	-0.308	-0.296	-0.284	-0.272	-0.260	-0.248	-0.235	-0.222	-0.210	-0.198	-0.182	-0.170	-0.158	-0.144	-0.131	-0.119	-0.105	-0.094	-0.082	-0.071	-0.060	-0.050	-0.041	-0.031	-0.024	-0.016	-0.010	-0.004	0.001	0.004	0.008	0.010	0.011	0.010	0.010	0.009	0.005	0.001	-0.004	-0.009	-0.016	-0.025	-0.032	-0.042	-0.052	-0.064	-0.075	-0.089	-0.102	-0.118	-0.131	-0.146	-0.164	-0.180	-0.198	-0.215	-0.234	-0.251	-0.270	-0.289	-0.308	-0.326	-0.346	-0.365	-0.385	-0.405	-0.424	-0.444	-0.462	-0.481	-0.500	-0.519	-0.538	-0.556	-0.575	-0.592	-0.610	-0.628	-0.645	-0.661	-0.679	-0.695	-0.711	-0.726	-0.742	-0.758	-0.772	-0.788	-0.802	-0.815	-0.829	-0.842	-0.855	-0.868	-0.880	-0.891	-0.904	-0.914	-0.925	-0.935	-0.945	-0.955	-0.964	-0.972	-0.981	-0.988	-0.996	-1.002	-1.009	-1.015	-1.020	-1.024	-1.029	-1.031	-1.035	-1.036	-1.039	-1.039	-1.039	-1.038	-1.038	-1.035	-1.032	-1.030	-1.025	-1.021	-1.016	-1.010	-1.004	-0.996	-0.989	-0.980	-0.972	-0.962	-0.952	-0.944	-0.932	-0.922	-0.911	-0.900	-0.889	-0.878	-0.865	-0.855	-0.842	-0.831	-0.820	-0.809	-0.798	-0.788	-0.776	-0.766	-0.756	-0.748	-0.739	-0.730	-0.722	-0.715	-0.708	-0.701	-0.695	-0.690	-0.685	-0.680	-0.676	-0.674	-0.671	-0.670	-0.669	-0.668	-0.668	-0.668	-0.669	-0.670	-0.671	-0.672	-0.675	-0.678	-0.680	-0.681	-0.685	-0.688	-0.690	-0.692	-0.696	-0.698	-0.700	-0.701	-0.704	-0.705	-0.706	-0.706	-0.708	-0.706	-0.705	-0.705	-0.702	-0.700	-0.698	-0.694	-0.690	-0.686	-0.681	-0.676	-0.670	-0.665	-0.658	-0.651	-0.644	-0.636	-0.628	-0.621	-0.612	-0.605	-0.596	-0.589	-0.580	-0.572	-0.565	-0.556	-0.550	-0.544	-0.536	-0.532	-0.526	-0.521	-0.516	-0.514	-0.510	-0.509	-0.506	-0.506	-0.506	-0.506	-0.509	-0.511	-0.515	-0.520	-0.524	-0.531	-0.538	-0.545	-0.552	-0.561	-0.571	-0.581	-0.592	-0.604	-0.615	-0.629	-0.642	-0.655	-0.669	-0.682	-0.698	-0.712	-0.729	-0.744	-0.759	-0.774	-0.789	-0.805	-0.820	-0.835	-0.850	-0.865	-0.880	-0.895	-0.909	-0.922	-0.938	-0.951	-0.965	-0.978	-0.990	-1.002	-1.014	-1.025	-1.038	-1.049	-1.060	-1.070	-1.080	-1.089	-1.098	-1.108	-1.116	-1.124	-1.131	-1.140	-1.146	-1.152	-1.160	-1.166	-1.171	-1.178	-1.182	-1.188	-1.192	-1.195	-1.201	-1.204	-1.206	-1.210	-1.211	-1.214	-1.215	-1.216	-1.218	-1.218	-1.219	-1.218	-1.218	-1.215	-1.214	-1.211	-1.209	-1.205	-1.202	-1.199	-1.195	-1.190	-1.185	-1.180	-1.174	-1.170	-1.164	-1.158	-1.151	-1.145	-1.139	-1.131	-1.125	-1.120	-1.114	-1.108	-1.101	-1.095	-1.089	-1.085	-1.079	-1.075	-1.071	-1.068	-1.065	-1.064	-1.062	-1.061	-1.061	-1.062	-1.064	-1.066	-1.070	-1.075	-1.079	-1.085	-1.092	-1.100	-1.109	-1.119	-1.129	-1.139	-1.151	-1.165	-1.178	-1.194	-1.208	-1.224	-1.240	-1.258	-1.275	-1.292	-1.310	-1.330	-1.348	-1.366	-1.385	-1.404	-1.422	-1.440	-1.458	-1.476	-1.494	-1.510	-1.526	-1.542	-1.558	-1.570	-1.584	-1.595	-1.606	-1.616	-1.625	-1.631	-1.638	-1.641	-1.645	-1.648	-1.648	-1.646	-1.644	-1.639	-1.634	-1.626	-1.619	-1.609	-1.596	-1.584	-1.569	-1.552	-1.535	-1.516	-1.498	-1.476	-1.455	-1.432	-1.409	-1.384	-1.358	-1.331	-1.305	-1.276	-1.249	-1.220	-1.191	-1.161	-1.132	-1.102	-1.074	-1.044	-1.015	-0.986	-0.959	-0.929	-0.902	-0.875	-0.849	-0.822	-0.798	-0.774	-0.751	-0.729	-0.708	-0.688	-0.669	-0.651	-0.634	-0.618	-0.604	-0.590	-0.578	-0.566	-0.556	-0.548	-0.540	-0.534	-0.529	-0.525	-0.521	-0.520	-0.519	-0.520	-0.520	-0.522	-0.526	-0.531	-0.535	-0.541	-0.546	-0.554	-0.561	-0.570	-0.579	-0.588	-0.599	-0.609	-0.619	-0.629	-0.641	-0.652	-0.664	-0.676	-0.688	-0.700	-0.711	-0.722	-0.735	-0.746	-0.758	-0.769	-0.780	-0.790	-0.801	-0.811	-0.821	-0.830	-0.840	-0.849	-0.856	-0.864	-0.872	-0.879	-0.885	-0.891	-0.895	-0.900	-0.902	-0.906	-0.909	-0.910	-0.911	-0.911	-0.910	-0.910	-0.908	-0.904	-0.900	-0.896	-0.890	-0.884	-0.876	-0.868	-0.859	-0.849	-0.838	-0.826	-0.812	-0.799	-0.784	-0.769	-0.752	-0.735	-0.716	-0.698	-0.678	-0.656	-0.635	-0.612	-0.589	-0.565	-0.541	-0.516	-0.490	-0.465	-0.439	-0.411	-0.384	-0.356	-0.329	-0.301	-0.272	-0.242	-0.214	-0.185	-0.158	-0.128	-0.099	-0.070	-0.041	-0.014	0.015	0.042	0.070	0.098	0.122	0.149	0.175	0.199	0.222	0.248	0.269	0.291	0.314	0.334	0.354	0.374	0.392	0.410	0.428	0.444	0.460	0.474	0.489	0.502	0.515	0.529	0.540	0.551	0.561	0.572	0.582	0.591	0.600	0.609	0.616	0.624	0.632	0.639	0.646	0.652	0.659	0.665	0.671	0.676	0.682	0.689	0.694	0.699	0.705	0.710	0.715	0.720	0.725	0.731	0.736	0.741	0.748	0.752	0.758	0.762	0.768	0.772	0.778	0.784	0.788	0.792	0.799	0.804	0.809	0.812	0.818	0.822	0.826	0.831	0.835	0.839	0.842	0.848	0.851	0.854	0.858	0.860	0.862	0.865	0.868	0.870	0.871	0.874	0.875	0.876	0.878	0.878	0.879	0.880	0.879	0.879	0.879	0.879	0.878	0.876	0.875	0.875	0.871	0.870	0.868	0.865	0.861	0.859	0.855	0.851	0.849	0.844	0.839	0.834	0.829	0.824	0.818	0.812	0.805	0.800	0.794	0.786	0.780	0.772	0.764	0.756	0.748	0.740	0.732	0.722	0.714	0.705	0.696	0.685	0.676	0.666	0.658	0.648	0.636	0.628	0.618	0.606	0.598	0.588	0.578	0.568	0.558	0.549	0.539	0.531	0.522	0.514	0.506	0.499	0.491	0.485	0.479	0.474	0.469	0.465	0.461	0.459	0.455	0.455	0.454	0.454	0.455	0.456	0.459	0.462	0.468	0.472	0.479	0.485	0.494	0.502	0.512	0.522	0.534	0.548	0.560	0.575	0.591	0.606	0.624	0.641	0.660	0.679	0.700	0.721	0.742	0.765	0.789	0.812	0.836	0.861	0.888	0.914	0.940	0.968	0.994	1.021	1.049	1.078	1.105	1.135	1.162	1.191	1.220	1.249	1.278	1.305	1.334	1.361	1.390	1.418	1.445	1.472	1.499	1.526	1.552	1.579	1.605	1.631	1.655	1.680	1.705	1.729	1.752	1.775	1.798	1.819	1.841	1.861	1.881	1.901	1.920	1.938	1.956	1.974	1.990	2.006	2.022	2.036	2.051	2.065	2.078	2.090	2.101	2.112	2.122	2.132	2.141	2.149	2.156	2.162	2.169	2.175	2.179	2.182	2.185	2.188	2.189	2.190	2.190	2.190	2.189	2.185	2.184	2.180	2.175	2.171	2.165	2.159	2.152	2.145	2.136	2.129	2.120	2.110	2.099	2.089	2.078	2.066	2.054	2.040	2.027	2.015	2.001	1.986	1.972	1.958	1.942	1.929	1.912	1.898	1.881	1.865	1.850	1.835	1.819	1.802	1.786	1.770	1.755	1.739	1.722	1.708	1.691	1.676	1.661	1.646	1.632	1.618	1.604	1.589	1.575	1.562	1.550	1.538	1.525	1.514	1.501	1.490	1.480	1.469	1.459	1.450	1.440	1.432	1.424	1.416	1.409	1.402	1.396	1.390	1.385	1.380	1.376	1.371	1.368	1.365	1.361	1.358	1.356	1.354	1.352	1.351	1.350	1.349	1.348	1.348	1.348	1.348	1.346	1.346	1.346	1.346	1.345	1.345	1.345	1.344	1.342	1.341	1.341	1.340	1.339	1.335	1.334	1.331	1.326	1.322	1.319	1.314	1.309	1.304	1.298	1.290	1.284	1.275	1.266	1.258	1.248	1.236	1.225	1.212	1.201	1.188	1.174	1.160	1.145	1.131	1.115	1.099	1.082	1.065	1.048	1.030	1.011	0.994	0.975	0.955	0.935	0.916	0.896	0.875	0.856	0.836	0.815	0.795	0.775	0.755	0.735	0.715	0.696	0.676	0.658	0.639	0.620	0.602	0.585	0.568	0.551	0.535	0.519	0.505	0.490	0.476	0.464	0.451	0.439	0.429	0.418	0.408	0.399	0.390	0.384	0.376	0.371	0.366	0.361	0.359	0.356	0.354	0.352	0.352	0.352	0.354	0.356	0.358	0.362	0.368	0.371	0.378	0.384	0.391	0.399	0.409	0.418	0.426	0.438	0.449	0.460	0.472	0.485	0.499	0.511	0.524	0.540	0.554	0.568	0.584	0.598	0.612	0.629	0.642	0.659	0.674	0.689	0.704	0.720	0.734	0.748	0.764	0.778	0.790	0.804	0.816	0.829	0.841	0.852	0.862	0.874	0.884	0.891	0.901	0.910	0.916	0.922	0.930	0.936	0.941	0.944	0.948	0.951	0.954	0.956	0.958	0.959	0.959	0.959	0.959	0.958	0.956	0.955	0.954	0.951	0.949	0.946	0.942	0.940	0.938	0.934	0.931	0.926	0.924	0.919	0.916	0.912	0.910	0.905	0.902	0.899	0.896	0.892	0.891	0.889	0.886	0.884	0.882	0.880	0.879	0.878	0.876	0.874	0.872	0.872	0.871	0.871	0.871	0.871	0.870	0.870	0.871	0.871	0.871	0.872	0.872	0.875	0.875	0.876	0.878	0.879	0.880	0.882	0.884	0.888	0.889	0.892	0.896	0.899	0.902	0.906	0.911	0.915	0.920	0.925	0.931	0.936	0.944	0.951	0.959	0.966	0.975	0.985	0.994	1.005	1.016	1.028	1.040	1.052	1.065	1.079	1.094	1.109	1.124	1.140	1.156	1.174	1.190	1.208	1.225	1.244	1.261	1.280	1.299	1.318	1.336	1.355	1.374	1.392	1.410	1.429	1.446	1.464	1.481	1.496	1.512	1.526	1.541	1.555	1.568	1.580	1.591	1.600	1.609	1.616	1.624	1.629	1.634	1.636	1.638	1.639	1.639	1.638	1.634	1.630	1.625	1.618	1.610	1.602	1.592	1.581	1.570	1.558	1.544	1.529	1.515	1.499	1.481	1.464	1.446	1.428	1.409	1.389	1.369	1.350	1.330	1.310	1.290	1.270	1.250	1.230	1.211	1.192	1.174	1.155	1.138	1.120	1.104	1.088	1.071	1.058	1.044	1.030	1.019	1.006	0.995	0.985	0.975	0.966	0.959	0.951	0.945	0.939	0.934	0.930	0.926	0.922	0.921	0.920	0.919	0.918	0.916	0.916	0.918	0.918	0.919	0.920	0.920	0.922	0.925	0.925	0.928	0.930	0.931	0.932	0.934	0.935	0.936	0.936	0.938	0.939	0.938	0.939	0.938	0.938	0.936	0.935	0.934	0.932	0.931	0.929	0.926	0.922	0.920	0.916	0.914	0.910	0.906	0.902	0.899	0.895	0.891	0.888	0.882	0.879	0.876	0.872	0.869	0.866	0.864	0.861	0.859	0.858	0.856	0.855	0.855	0.855	0.856	0.859	0.860	0.862	0.865	0.870	0.874	0.880	0.885	0.892	0.900	0.908	0.916	0.925	0.936	0.948	0.960	0.972	0.986	1.000	1.014	1.030	1.046	1.064	1.080	1.099	1.118	1.136	1.158	1.178	1.199	1.220	1.242	1.265	1.288	1.310	1.334	1.356	1.380	1.402	1.428	1.450	1.475	1.499	1.521	1.545	1.569	1.591	1.614	1.635	1.656	1.679	1.699	1.719	1.739	1.758	1.775	1.792	1.809	1.825	1.839	1.852	1.865	1.878	1.888	1.898	1.906	1.912	1.919	1.922	1.926	1.929	1.929	1.929	1.928	1.924	1.920	1.915	1.908	1.901	1.891	1.881	1.870	1.858	1.844	1.829	1.815	1.799	1.781	1.762	1.742	1.724	1.704	1.682	1.661	1.639	1.616	1.594	1.570	1.546	1.521	1.499	1.475	1.451	1.426	1.402	1.380	1.358	1.334	1.311	1.289	1.268	1.246	1.226	1.206	1.186	1.168	1.150	1.132	1.116	1.100	1.085	1.071	1.056	1.044	1.031	1.020	1.010	0.999	0.990	0.981	0.972	0.965	0.958	0.950	0.945	0.939	0.934	0.929	0.924	0.919	0.915	0.910	0.905	0.901	0.896	0.891	0.888	0.884	0.879	0.874	0.868	0.862	0.855	0.850	0.844	0.836	0.828	0.821	0.812	0.804	0.794	0.785	0.776	0.765	0.755	0.744	0.731	0.720	0.708	0.694	0.681	0.668	0.655	0.641	0.626	0.614	0.599	0.585	0.570	0.555	0.541	0.528	0.512	0.499	0.484	0.470	0.455	0.441	0.428	0.414	0.400	0.388	0.375	0.362	0.349	0.338	0.326	0.314	0.302	0.291	0.281	0.270	0.260	0.250	0.239	0.229	0.220	0.210	0.201	0.192	0.184	0.176	0.166	0.159	0.150	0.144	0.135	0.128	0.120	0.112	0.106	0.099	0.092	0.085	0.079	0.072	0.065	0.059	0.054	0.046	0.040	0.034	0.028	0.022	0.016	0.010	0.005	0.000	-0.006	-0.011	-0.016	-0.022	-0.028	-0.032	-0.038	-0.042	-0.048	-0.052	-0.058	-0.061	-0.068	-0.072	-0.076	-0.082	-0.088	-0.092	-0.098	-0.104	-0.109	-0.114	-0.119	-0.124	-0.130	-0.135	-0.141	-0.148	-0.154	-0.160	-0.166	-0.174	-0.180	-0.186	-0.194	-0.200	-0.208	-0.215	-0.222	-0.229	-0.238	-0.245	-0.252	-0.260	-0.269	-0.275	-0.284	-0.292	-0.300	-0.308	-0.315	-0.324	-0.331	-0.338	-0.346	-0.352	-0.360	-0.366	-0.374	-0.379	-0.384	-0.390	-0.396	-0.400	-0.405	-0.409	-0.412	-0.415	-0.419	-0.420	-0.422	-0.424	-0.425	-0.424	-0.424	-0.422	-0.421	-0.419	-0.418	-0.414	-0.411	-0.406	-0.401	-0.396	-0.391	-0.384	-0.376	-0.369	-0.361	-0.352	-0.344	-0.332	-0.322	-0.311	-0.301	-0.289	-0.278	-0.265	-0.251	-0.239	-0.225	-0.210	-0.196	-0.181	-0.165	-0.151	-0.135	-0.119	-0.102	-0.085	-0.069	-0.051	-0.034	-0.016	0.001	0.019	0.036	0.055	0.072	0.091	0.109	0.126	0.144	0.162	0.179	0.196	0.214	0.230	0.246	0.262	0.278	0.294	0.308	0.322	0.336	0.349	0.361	0.374	0.385	0.395	0.405	0.414	0.421	0.428	0.434	0.440	0.444	0.448	0.450	0.451	0.451	0.451	0.450	0.446	0.442	0.439	0.432	0.426	0.420	0.411	0.402	0.394	0.382	0.371	0.361	0.349	0.336	0.322	0.309	0.296	0.282	0.269	0.255	0.241	0.228	0.215	0.202	0.189	0.178	0.165	0.154	0.145	0.135	0.126	0.119	0.112	0.105	0.101	0.096	0.094	0.092	0.092	0.092	0.095	0.099	0.102	0.108	0.115	0.122	0.131	0.141	0.154	0.166	0.179	0.192	0.209	0.225	0.242	0.261	0.279	0.299	0.318	0.339	0.359	0.380	0.402	0.424	0.445	0.466	0.488	0.509	0.530	0.552	0.572	0.592	0.612	0.632	0.651	0.669	0.688	0.705	0.720	0.736	0.751	0.766	0.779	0.791	0.802	0.814	0.824	0.832	0.841	0.850	0.855	0.861	0.868	0.872	0.876	0.880	0.881	0.884	0.885	0.886	0.888	0.886	0.886	0.886	0.884	0.882	0.880	0.879	0.876	0.874	0.871	0.870	0.866	0.864	0.861	0.858	0.856	0.852	0.850	0.848	0.846	0.844	0.840	0.839	0.838	0.835	0.834	0.831	0.830	0.829	0.828	0.828	0.826	0.825	0.826	0.826	0.826	0.826	0.828	0.829	0.830	0.831	0.832	0.835	0.836	0.840	0.842	0.846	0.850	0.852	0.858	0.861	0.868	0.871	0.876	0.881	0.888	0.894	0.901	0.906	0.914	0.921	0.929	0.936	0.944	0.954	0.961	0.970	0.979	0.989	0.996	1.006	1.015	1.024	1.035	1.044	1.052	1.062	1.070	1.080	1.090	1.098	1.108	1.115	1.125	1.132	1.140	1.148	1.156	1.162	1.169	1.175	1.181	1.188	1.192	1.198	1.201	1.206	1.209	1.212	1.215	1.219	1.221	1.224	1.225	1.226	1.228	1.229	1.230	1.230	1.232	1.231	1.232	1.234	1.234	1.234	1.234	1.234	1.234	1.235	1.235	1.235	1.236	1.236	1.238	1.239	1.240	1.240	1.241	1.242	1.245	1.248	1.250	1.251	1.254	1.256	1.259	1.262	1.265	1.268	1.271	1.274	1.278	1.280	1.282	1.286	1.289	1.292	1.294	1.296	1.299	1.301	1.304	1.304	1.304	1.305	1.304	1.304	1.301	1.300	1.298	1.295	1.290	1.286	1.281	1.276	1.270	1.262	1.255	1.248	1.239	1.228	1.219	1.206	1.194	1.181	1.168	1.154	1.138	1.124	1.106	1.090	1.071	1.052	1.035	1.015	0.995	0.975	0.954	0.932	0.910	0.889	0.866	0.844	0.821	0.799	0.776	0.754	0.731	0.708	0.685	0.662	0.640	0.618	0.596	0.575	0.554	0.534	0.514	0.494	0.476	0.458	0.440	0.424	0.408	0.392	0.379	0.364	0.351	0.340	0.329	0.319	0.310	0.301	0.294	0.288	0.281	0.276	0.274	0.270	0.268	0.268	0.266	0.266	0.268	0.269	0.272	0.276	0.279	0.284	0.289	0.295	0.300	0.305	0.312	0.319	0.326	0.332	0.340	0.348	0.355	0.362	0.369	0.376	0.384	0.390	0.398	0.402	0.408	0.412	0.419	0.422	0.426	0.429	0.431	0.435	0.435	0.436	0.438	0.436	0.434	0.432	0.431	0.428	0.422	0.419	0.414	0.406	0.400	0.392	0.384	0.376	0.366	0.358	0.346	0.335	0.324	0.312	0.300	0.286	0.272	0.260	0.245	0.231	0.218	0.202	0.188	0.172	0.160	0.145	0.130	0.115	0.102	0.088	0.075	0.061	0.049	0.036	0.025	0.012	0.001	-0.010	-0.020	-0.030	-0.039	-0.048	-0.055	-0.062	-0.069	-0.075	-0.080	-0.085	-0.088	-0.091	-0.094	-0.096	-0.099	-0.100	-0.100	-0.100	-0.099	-0.098	-0.095	-0.094	-0.090	-0.088	-0.084	-0.080	-0.075	-0.070	-0.065	-0.061	-0.055	-0.050	-0.044	-0.039	-0.034	-0.028	-0.022	-0.019	-0.012	-0.008	-0.002	0.002	0.006	0.011	0.014	0.019	0.022	0.025	0.029	0.031	0.034	0.035	0.038	0.039	0.040	0.041	0.042	0.042	0.042	0.042	0.042	0.041	0.041	0.039	0.039	0.038	0.036	0.035	0.034	0.031	0.031	0.029	0.026	0.026	0.025	0.024	0.022	0.022	0.021	0.021	0.021	0.021	0.021	0.021	0.021	0.022	0.024	0.024	0.026	0.028	0.029	0.030	0.032	0.035	0.038	0.039	0.041	0.042	0.045	0.048	0.050	0.052	0.055	0.056	0.059	0.060	0.062	0.064	0.065	0.066	0.068	0.069	0.070	0.070	0.071	0.071	0.071	0.071	0.070	0.070	0.070	0.069	0.069	0.068	0.068	0.066	0.064	0.064	0.062	0.061	0.060	0.060	0.059	0.059	0.058	0.058	0.058	0.059	0.059	0.060	0.061	0.064	0.066	0.068	0.070	0.075	0.078	0.081	0.086	0.091	0.096	0.102	0.109	0.115	0.122	0.130	0.138	0.145	0.152	0.161	0.169	0.178	0.185	0.194	0.202	0.211	0.219	0.228	0.235	0.241	0.248	0.255	0.261	0.266	0.271	0.278	0.280	0.285	0.286	0.289	0.289	0.291	0.290	0.289	0.288	0.282	0.280	0.275	0.270	0.264	0.255	0.248	0.238	0.229	0.219	0.208	0.195	0.181	0.169	0.155	0.139	0.124	0.108	0.092	0.075	0.059	0.041	0.024	0.006	-0.011	-0.030	-0.048	-0.065	-0.084	-0.101	-0.118	-0.136	-0.152	-0.169	-0.185	-0.201	-0.216	-0.231	-0.246	-0.261	-0.274	-0.286	-0.300	-0.312	-0.322	-0.335	-0.345	-0.354	-0.364	-0.371	-0.380	-0.386	-0.394	-0.400	-0.406	-0.412	-0.416	-0.421	-0.426	-0.430	-0.434	-0.438	-0.441	-0.444	-0.446	-0.450	-0.452	-0.456	-0.459	-0.461	-0.464	-0.466	-0.470	-0.474	-0.476	-0.481	-0.485	-0.488	-0.492	-0.496	-0.501	-0.506	-0.511	-0.516	-0.521	-0.529	-0.535	-0.541	-0.548	-0.554	-0.561	-0.569	-0.576	-0.585	-0.592	-0.602	-0.610	-0.619	-0.628	-0.636	-0.646	-0.656	-0.665	-0.676	-0.686	-0.696	-0.706	-0.718	-0.728	-0.739	-0.750	-0.760	-0.771	-0.781	-0.792	-0.802	-0.814	-0.824	-0.835	-0.845	-0.856	-0.866	-0.876	-0.886	-0.896	-0.906	-0.915	-0.925	-0.934	-0.942	-0.950	-0.959	-0.966	-0.975	-0.981	-0.989	-0.995	-1.001	-1.006	-1.012	-1.018	-1.022	-1.026	-1.031	-1.034	-1.038	-1.040	-1.041	-1.044	-1.046	-1.048	-1.049	-1.049	-1.049	-1.049	-1.049	-1.046	-1.046	-1.044	-1.042	-1.041	-1.039	-1.036	-1.034	-1.031	-1.029	-1.025	-1.022	-1.020	-1.018	-1.015	-1.012	-1.009	-1.005	-1.002	-1.000	-0.999	-0.996	-0.994	-0.992	-0.991	-0.990	-0.989	-0.988	-0.988	-0.988	-0.988	-0.988	-0.990	-0.991	-0.994	-0.996	-0.999	-1.002	-1.006	-1.010	-1.014	-1.019	-1.025	-1.030	-1.035	-1.042	-1.049	-1.055	-1.062	-1.070	-1.079	-1.086	-1.094	-1.102	-1.111	-1.121	-1.130	-1.139	-1.149	-1.159	-1.168	-1.178	-1.188	-1.196	-1.208	-1.216	-1.226	-1.236	-1.245	-1.255	-1.265	-1.274	-1.284	-1.292	-1.302	-1.310	-1.319	-1.328	-1.335	-1.342	-1.351	-1.358	-1.365	-1.371	-1.379	-1.385	-1.390	-1.396	-1.401	-1.406	-1.411	-1.415	-1.420	-1.422	-1.426	-1.429	-1.432	-1.435	-1.438	-1.438	-1.440	-1.441	-1.441	-1.442	-1.442	-1.442	-1.442	-1.442	-1.441	-1.440	-1.439	-1.438	-1.436	-1.435	-1.432	-1.431	-1.429	-1.425	-1.424	-1.421	-1.418	-1.415	-1.411	-1.409	-1.405	-1.402	-1.400	-1.396	-1.392	-1.390	-1.386	-1.382	-1.380	-1.376	-1.372	-1.370	-1.368	-1.365	-1.362	-1.360	-1.358	-1.355	-1.351	-1.350	-1.349	-1.348	-1.345	-1.345	-1.344	-1.344	-1.342	-1.344	-1.342	-1.344	-1.345	-1.346	-1.346	-1.349	-1.350	-1.351	-1.354	-1.356	-1.359	-1.362	-1.366	-1.369	-1.372	-1.375	-1.379	-1.382	-1.388	-1.391	-1.395	-1.400	-1.404	-1.408	-1.411	-1.416	-1.420	-1.424	-1.428	-1.431	-1.435	-1.439	-1.441	-1.444	-1.448	-1.450	-1.451	-1.454	-1.455	-1.456	-1.456	-1.458	-1.458	-1.458	-1.455	-1.455	-1.451	-1.450	-1.446	-1.444	-1.439	-1.434	-1.429	-1.422	-1.416	-1.409	-1.401	-1.392	-1.382	-1.374	-1.362	-1.351	-1.339	-1.328	-1.314	-1.301	-1.286	-1.272	-1.258	-1.241	-1.226	-1.210	-1.194	-1.176	-1.158	-1.140	-1.121	-1.104	-1.085	-1.066	-1.048	-1.029	-1.010	-0.990	-0.971	-0.952	-0.934	-0.912	-0.894	-0.875	-0.855	-0.836	-0.818	-0.799	-0.781	-0.762	-0.745	-0.726	-0.709	-0.690	-0.674	-0.656	-0.638	-0.621	-0.604	-0.588	-0.570	-0.554	-0.536	-0.521	-0.504	-0.489	-0.471	-0.455	-0.439	-0.422	-0.406	-0.391	-0.375	-0.359	-0.342	-0.328	-0.310	-0.294	-0.279	-0.262	-0.248	-0.231	-0.216	-0.201	-0.186	-0.171	-0.155	-0.140	-0.126	-0.114	-0.100	-0.086	-0.075	-0.062	-0.051	-0.041	-0.032	-0.022	-0.014	-0.008	-0.001	0.004	0.008	0.010	0.012	0.014	0.012	0.011	0.009	0.004	-0.002	-0.010	-0.019	-0.029	-0.040	-0.052	-0.068	-0.082	-0.100	-0.119	-0.138	-0.159	-0.180	-0.204	-0.228	-0.252	-0.279	-0.306	-0.332	-0.362	-0.391	-0.421	-0.450	-0.480	-0.511	-0.542	-0.572	-0.604	-0.634	-0.666	-0.696	-0.726	-0.755	-0.784	-0.812	-0.840	-0.866	-0.891	-0.916	-0.941	-0.964	-0.985	-1.005	-1.025	-1.042	-1.059	-1.074	-1.089	-1.101	-1.112	-1.122	-1.130	-1.139	-1.144	-1.150	-1.152	-1.155	-1.156	-1.156	-1.155	-1.152	-1.150	-1.146	-1.142	-1.138	-1.131	-1.124	-1.118	-1.110	-1.102	-1.094	-1.086	-1.079	-1.070	-1.062	-1.055	-1.048	-1.041	-1.032	-1.028	-1.021	-1.016	-1.011	-1.008	-1.004	-1.001	-0.999	-0.998	-0.998	-1.000	-1.000	-1.004	-1.006	-1.012	-1.018	-1.024	-1.032	-1.041	-1.050	-1.060	-1.071	-1.084	-1.098	-1.111	-1.125	-1.141	-1.156	-1.174	-1.191	-1.210	-1.228	-1.248	-1.266	-1.288	-1.308	-1.329	-1.349	-1.371	-1.392	-1.414	-1.435	-1.456	-1.478	-1.499	-1.520	-1.541	-1.561	-1.581	-1.602	-1.622	-1.641	-1.659	-1.678	-1.695	-1.711	-1.728	-1.744	-1.758	-1.771	-1.784	-1.796	-1.806	-1.818	-1.826	-1.835	-1.844	-1.849	-1.855	-1.860	-1.862	-1.866	-1.869	-1.870	-1.869	-1.869	-1.868	-1.866	-1.862	-1.860	-1.855	-1.851	-1.846	-1.840	-1.835	-1.829	-1.821	-1.815	-1.808	-1.801	-1.794	-1.786	-1.779	-1.772	-1.765	-1.758	-1.751	-1.746	-1.740	-1.735	-1.730	-1.725	-1.721	-1.719	-1.715	-1.712	-1.710	-1.708	-1.709	-1.708	-1.708	-1.708	-1.709	-1.710	-1.711	-1.714	-1.715	-1.718	-1.720	-1.724	-1.728	-1.730	-1.732	-1.736	-1.739	-1.741	-1.745	-1.746	-1.749	-1.751	-1.752	-1.754	-1.755	-1.755	-1.754	-1.754	-1.752	-1.751	-1.749	-1.746	-1.742	-1.739	-1.734	-1.728	-1.722	-1.716	-1.709	-1.701	-1.692	-1.685	-1.676	-1.668	-1.658	-1.648	-1.639	-1.629	-1.619	-1.610	-1.600	-1.591	-1.581	-1.572	-1.565	-1.556	-1.548	-1.540	-1.532	-1.526	-1.521	-1.516	-1.512	-1.508	-1.505	-1.502	-1.501	-1.500	-1.500	-1.501	-1.501	-1.502	-1.505	-1.509	-1.511	-1.516	-1.521	-1.526	-1.530	-1.536	-1.541	-1.548	-1.552	-1.558	-1.565	-1.570	-1.574	-1.579	-1.584	-1.586	-1.590	-1.592	-1.595	-1.596	-1.596	-1.595	-1.594	-1.591	-1.589	-1.584	-1.580	-1.574	-1.565	-1.558	-1.549	-1.538	-1.526	-1.514	-1.500	-1.485	-1.471	-1.455	-1.438	-1.420	-1.402	-1.385	-1.364	-1.345	-1.326	-1.305	-1.285	-1.264	-1.244	-1.224	-1.202	-1.182	-1.162	-1.142	-1.122	-1.104	-1.085	-1.068	-1.050	-1.032	-1.016	-1.000	-0.986	-0.971	-0.958	-0.945	-0.934	-0.921	-0.911	-0.900	-0.890	-0.882	-0.874	-0.865	-0.858	-0.850	-0.844	-0.838	-0.831	-0.826	-0.819	-0.815	-0.809	-0.804	-0.798	-0.791	-0.785	-0.778	-0.772	-0.765	-0.758	-0.749	-0.741	-0.731	-0.722	-0.712	-0.702	-0.691	-0.680	-0.668	-0.656	-0.642	-0.630	-0.616	-0.601	-0.588	-0.572	-0.558	-0.542	-0.528	-0.512	-0.495	-0.480	-0.465	-0.449	-0.435	-0.419	-0.405	-0.391	-0.378	-0.364	-0.351	-0.339	-0.328	-0.318	-0.308	-0.299	-0.290	-0.281	-0.276	-0.270	-0.265	-0.261	-0.259	-0.256	-0.255	-0.255	-0.256	-0.258	-0.261	-0.266	-0.270	-0.275	-0.281	-0.289	-0.296	-0.305	-0.314	-0.322	-0.334	-0.344	-0.355	-0.368	-0.380	-0.391	-0.404	-0.416	-0.429	-0.441	-0.454	-0.468	-0.480	-0.491	-0.504	-0.515	-0.528	-0.539	-0.550	-0.561	-0.571	-0.582	-0.591	-0.602	-0.611	-0.621	-0.630	-0.638	-0.648	-0.654	-0.662	-0.670	-0.678	-0.685	-0.691	-0.699	-0.705	-0.712	-0.719	-0.726	-0.734	-0.740	-0.748	-0.754	-0.761	-0.769	-0.776	-0.785	-0.792	-0.800	-0.809	-0.818	-0.826	-0.836	-0.845	-0.855	-0.864	-0.874	-0.882	-0.892	-0.904	-0.914	-0.924	-0.936	-0.946	-0.956	-0.966	-0.979	-0.989	-0.999	-1.009	-1.019	-1.029	-1.039	-1.048	-1.056	-1.066	-1.072	-1.081	-1.089	-1.095	-1.101	-1.109	-1.114	-1.119	-1.124	-1.128	-1.130	-1.132	-1.136	-1.138	-1.140	-1.140	-1.140	-1.141	-1.140	-1.139	-1.138	-1.135	-1.134	-1.131	-1.129	-1.125	-1.121	-1.118	-1.115	-1.111	-1.108	-1.101	-1.099	-1.094	-1.089	-1.084	-1.079	-1.074	-1.069	-1.065	-1.060	-1.054	-1.050	-1.045	-1.039	-1.035	-1.030	-1.025	-1.021	-1.016	-1.011	-1.006	-1.001	-0.998	-0.992	-0.988	-0.981	-0.976	-0.972	-0.966	-0.962	-0.956	-0.950	-0.944	-0.938	-0.930	-0.924	-0.916	-0.909	-0.901	-0.892	-0.884	-0.875	-0.868	-0.858	-0.849	-0.839	-0.829	-0.819	-0.809	-0.799	-0.788	-0.778	-0.766	-0.756	-0.746	-0.735	-0.725	-0.716	-0.705	-0.695	-0.686	-0.678	-0.669	-0.660	-0.654	-0.646	-0.640	-0.635	-0.630	-0.625	-0.621	-0.620	-0.618	-0.619	-0.618	-0.620	-0.622	-0.626	-0.630	-0.638	-0.644	-0.652	-0.662	-0.671	-0.684	-0.696	-0.710	-0.725	-0.740	-0.758	-0.775	-0.794	-0.814	-0.834	-0.855	-0.878	-0.900	-0.924	-0.948	-0.972	100.000	5.000	2.000	1.000	7.000	0.000	0.000	0.000	0.000	0.000	0.000	0.000	0.000	0.000	0.000	0.000	0.000	0.000	-1.854	-1.872	-1.891	-1.910	-1.930	-1.949	-1.969	-1.989	-2.009	-2.026	-2.046	-2.065	-2.084	-2.104	-2.124	-2.142	-2.161	-2.180	-2.200	-2.219	-2.239	-2.259	-2.278	-2.298	-2.315	-2.335	-2.355	-2.374	-2.392	-2.411	-2.431	-2.449	-2.469	-2.486	-2.506	-2.525	-2.544	-2.562	-2.580	-2.599	-2.618	-2.634	-2.652	-2.670	-2.688	-2.704	-2.720	-2.738	-2.754	-2.769	-2.785	-2.800	-2.815	-2.829	-2.844	-2.856	-2.870	-2.884	-2.895	-2.906	-2.918	-2.928	-2.938	-2.946	-2.955	-2.962	-2.970	-2.976	-2.984	-2.989	-2.994	-2.999	-3.001	-3.005	-3.008	-3.010	-3.011	-3.012	-3.014	-3.012	-3.012	-3.012	-3.010	-3.009	-3.005	-3.002	-3.000	-2.996	-2.992	-2.988	-2.982	-2.976	-2.971	-2.966	-2.961	-2.954	-2.948	-2.940	-2.934	-2.926	-2.919	-2.910	-2.902	-2.894	-2.886	-2.876	-2.868	-2.859	-2.849	-2.839	-2.828	-2.819	-2.808	-2.796	-2.785	-2.772	-2.759	-2.746	-2.734	-2.719	-2.705	-2.690	-2.674	-2.659	-2.642	-2.626	-2.608	-2.589	-2.571	-2.550	-2.531	-2.509	-2.489	-2.466	-2.442	-2.421	-2.398	-2.372	-2.349	-2.324	-2.298	-2.271	-2.245	-2.219	-2.191	-2.164	-2.136	-2.109	-2.081	-2.054	-2.026	-1.999	-1.972	-1.945	-1.919	-1.891	-1.866	-1.840	-1.816	-1.791	-1.768	-1.745	-1.722	-1.700	-1.680	-1.660	-1.641	-1.624	-1.606	-1.590	-1.575	-1.561	-1.548	-1.536	-1.526	-1.516	-1.508	-1.499	-1.492	-1.486	-1.481	-1.478	-1.474	-1.471	-1.470	-1.470	-1.469	-1.470	-1.471	-1.474	-1.476	-1.479	-1.482	-1.485	-1.489	-1.492	-1.496	-1.501	-1.505	-1.509	-1.512	-1.518	-1.521	-1.524	-1.526	-1.530	-1.531	-1.532	-1.534	-1.535	-1.535	-1.535	-1.534	-1.531	-1.530	-1.525	-1.521	-1.516	-1.512	-1.504	-1.498	-1.490	-1.480	-1.471	-1.461	-1.449	-1.438	-1.426	-1.412	-1.399	-1.384	-1.369	-1.352	-1.336	-1.319	-1.301	-1.282	-1.264	-1.245	-1.225	-1.205	-1.185	-1.165	-1.144	-1.122	-1.100	-1.079	-1.056	-1.034	-1.012	-0.990	-0.968	-0.946	-0.925	-0.902	-0.881	-0.859	-0.839	-0.818	-0.796	-0.776	-0.756	-0.736	-0.718	-0.698	-0.680	-0.661	-0.644	-0.628	-0.611	-0.595	-0.580	-0.566	-0.552	-0.539	-0.528	-0.515	-0.504	-0.494	-0.485	-0.475	-0.468	-0.461	-0.454	-0.448	-0.444	-0.438	-0.435	-0.431	-0.430	-0.429	-0.428	-0.428	-0.428	-0.429	-0.432	-0.434	-0.438	-0.441	-0.445	-0.450	-0.456	-0.462	-0.469	-0.476	-0.484	-0.491	-0.500	-0.510	-0.518	-0.528	-0.538	-0.548	-0.559	-0.569	-0.580	-0.592	-0.604	-0.615	-0.626	-0.639	-0.651	-0.664	-0.676	-0.686	-0.699	-0.711	-0.724	-0.736	-0.748	-0.760	-0.771	-0.782	-0.794	-0.806	-0.816	-0.826	-0.838	-0.849	-0.858	-0.866	-0.876	-0.885	-0.894	-0.902	-0.909	-0.918	-0.924	-0.931	-0.936	-0.941	-0.945	-0.950	-0.952	-0.956	-0.959	-0.960	-0.960	-0.961	-0.960	-0.959	-0.958	-0.955	-0.951	-0.946	-0.942	-0.936	-0.931	-0.924	-0.915	-0.908	-0.898	-0.888	-0.878	-0.865	-0.854	-0.840	-0.828	-0.812	-0.799	-0.784	-0.768	-0.751	-0.735	-0.719	-0.701	-0.684	-0.666	-0.648	-0.630	-0.612	-0.594	-0.575	-0.556	-0.540	-0.521	-0.502	-0.486	-0.469	-0.451	-0.435	-0.419	-0.404	-0.389	-0.374	-0.360	-0.349	-0.335	-0.324	-0.312	-0.302	-0.294	-0.285	-0.276	-0.270	-0.264	-0.259	-0.255	-0.251	-0.248	-0.246	-0.245	-0.245	-0.245	-0.246	-0.250	-0.252	-0.255	-0.260	-0.264	-0.270	-0.276	-0.282	-0.289	-0.295	-0.304	-0.311	-0.320	-0.330	-0.338	-0.348	-0.356	-0.365	-0.375	-0.384	-0.394	-0.402	-0.411	-0.420	-0.428	-0.438	-0.445	-0.454	-0.461	-0.468	-0.475	-0.481	-0.486	-0.492	-0.498	-0.504	-0.507	-0.511	-0.516	-0.519	-0.521	-0.524	-0.528	-0.529	-0.530	-0.531	-0.532	-0.534	-0.534	-0.534	-0.534	-0.535	-0.535	-0.534	-0.534	-0.534	-0.534	-0.534	-0.534	-0.532	-0.532	-0.532	-0.532	-0.534	-0.534	-0.535	-0.536	-0.538	-0.539	-0.541	-0.544	-0.548	-0.550	-0.552	-0.558	-0.561	-0.566	-0.570	-0.576	-0.581	-0.586	-0.592	-0.599	-0.606	-0.614	-0.620	-0.628	-0.635	-0.644	-0.651	-0.659	-0.668	-0.676	-0.685	-0.694	-0.701	-0.710	-0.720	-0.729	-0.736	-0.746	-0.754	-0.764	-0.772	-0.780	-0.789	-0.796	-0.805	-0.814	-0.820	-0.828	-0.835	-0.842	-0.850	-0.858	-0.864	-0.870	-0.878	-0.884	-0.890	-0.898	-0.904	-0.910	-0.916	-0.921	-0.929	-0.935	-0.941	-0.948	-0.954	-0.960	-0.966	-0.972	-0.980	-0.986	-0.994	-0.999	-1.008	-1.015	-1.022	-1.029	-1.038	-1.045	-1.054	-1.062	-1.070	-1.080	-1.090	-1.099	-1.109	-1.118	-1.128	-1.138	-1.148	-1.158	-1.169	-1.179	-1.190	-1.200	-1.210	-1.222	-1.232	-1.244	-1.254	-1.265	-1.276	-1.286	-1.298	-1.308	-1.318	-1.328	-1.338	-1.346	-1.356	-1.365	-1.374	-1.382	-1.390	-1.398	-1.405	-1.411	-1.418	-1.424	-1.428	-1.434	-1.436	-1.441	-1.442	-1.445	-1.446	-1.448	-1.448	-1.446	-1.444	-1.441	-1.439	-1.434	-1.429	-1.422	-1.416	-1.409	-1.400	-1.391	-1.380	-1.369	-1.356	-1.342	-1.328	-1.312	-1.296	-1.279	-1.260	-1.241	-1.220	-1.199	-1.178	-1.154	-1.129	-1.104	-1.078	-1.051	-1.024	-0.995	-0.965	-0.935	-0.904	-0.872	-0.840	-0.808	-0.774	-0.740	-0.708	-0.672	-0.638	-0.604	-0.568	-0.534	-0.499	-0.462	-0.428	-0.394	-0.359	-0.324	-0.290	-0.256	-0.224	-0.192	-0.162	-0.132	-0.102	-0.074	-0.046	-0.019	0.006	0.030	0.052	0.074	0.095	0.112	0.129	0.145	0.159	0.172	0.182	0.191	0.199	0.205	0.209	0.211	0.211	0.210	0.208	0.202	0.196	0.189	0.180	0.169	0.156	0.142	0.128	0.110	0.091	0.074	0.052	0.031	0.009	-0.015	-0.040	-0.065	-0.090	-0.118	-0.144	-0.171	-0.200	-0.228	-0.255	-0.285	-0.311	-0.340	-0.369	-0.398	-0.424	-0.451	-0.479	-0.504	-0.530	-0.555	-0.579	-0.602	-0.624	-0.645	-0.666	-0.685	-0.704	-0.720	-0.735	-0.749	-0.762	-0.775	-0.785	-0.794	-0.802	-0.809	-0.815	-0.819	-0.821	-0.822	-0.822	-0.821	-0.819	-0.816	-0.810	-0.804	-0.796	-0.789	-0.779	-0.769	-0.756	-0.744	-0.731	-0.718	-0.702	-0.688	-0.671	-0.655	-0.638	-0.619	-0.602	-0.584	-0.565	-0.548	-0.529	-0.511	-0.492	-0.475	-0.456	-0.440	-0.422	-0.406	-0.391	-0.375	-0.360	-0.348	-0.334	-0.321	-0.311	-0.300	-0.290	-0.281	-0.274	-0.268	-0.262	-0.258	-0.255	-0.252	-0.252	-0.251	-0.252	-0.256	-0.259	-0.264	-0.269	-0.276	-0.284	-0.292	-0.302	-0.314	-0.326	-0.338	-0.351	-0.366	-0.381	-0.396	-0.412	-0.430	-0.448	-0.465	-0.484	-0.502	-0.521	-0.539	-0.560	-0.579	-0.598	-0.616	-0.636	-0.655	-0.674	-0.692	-0.711	-0.729	-0.746	-0.764	-0.780	-0.795	-0.812	-0.826	-0.841	-0.854	-0.868	-0.880	-0.891	-0.901	-0.911	-0.921	-0.930	-0.938	-0.945	-0.951	-0.955	-0.960	-0.964	-0.968	-0.970	-0.972	-0.972	-0.974	-0.974	-0.972	-0.971	-0.970	-0.968	-0.965	-0.962	-0.960	-0.955	-0.951	-0.948	-0.942	-0.938	-0.934	-0.929	-0.922	-0.919	-0.914	-0.909	-0.904	-0.899	-0.895	-0.889	-0.885	-0.881	-0.878	-0.872	-0.869	-0.866	-0.862	-0.860	-0.856	-0.854	-0.852	-0.850	-0.849	-0.846	-0.845	-0.845	-0.842	-0.842	-0.842	-0.841	-0.841	-0.842	-0.841	-0.841	-0.842	-0.841	-0.842	-0.842	-0.842	-0.842	-0.842	-0.842	-0.841	-0.842	-0.842	-0.840	-0.840	-0.840	-0.839	-0.838	-0.835	-0.834	-0.832	-0.830	-0.829	-0.826	-0.824	-0.820	-0.818	-0.814	-0.810	-0.808	-0.802	-0.799	-0.794	-0.790	-0.786	-0.782	-0.778	-0.772	-0.768	-0.764	-0.758	-0.754	-0.748	-0.742	-0.738	-0.732	-0.726	-0.721	-0.716	-0.710	-0.705	-0.699	-0.694	-0.688	-0.682	-0.676	-0.670	-0.664	-0.658	-0.650	-0.644	-0.636	-0.630	-0.622	-0.615	-0.606	-0.599	-0.590	-0.581	-0.572	-0.562	-0.552	-0.544	-0.532	-0.521	-0.510	-0.499	-0.486	-0.472	-0.460	-0.446	-0.432	-0.419	-0.404	-0.389	-0.372	-0.358	-0.340	-0.324	-0.305	-0.289	-0.270	-0.252	-0.234	-0.216	-0.196	-0.178	-0.158	-0.139	-0.120	-0.100	-0.081	-0.062	-0.044	-0.024	-0.005	0.014	0.031	0.050	0.068	0.085	0.102	0.119	0.136	0.152	0.169	0.182	0.198	0.212	0.228	0.240	0.254	0.266	0.279	0.290	0.301	0.312	0.324	0.334	0.342	0.351	0.361	0.370	0.378	0.386	0.394	0.402	0.409	0.416	0.422	0.430	0.438	0.445	0.450	0.456	0.464	0.471	0.478	0.484	0.491	0.498	0.504	0.512	0.519	0.525	0.532	0.541	0.549	0.556	0.564	0.572	0.580	0.588	0.596	0.605	0.612	0.622	0.630	0.639	0.648	0.656	0.665	0.674	0.682	0.691	0.700	0.708	0.715	0.724	0.730	0.738	0.744	0.750	0.756	0.762	0.769	0.774	0.779	0.782	0.785	0.789	0.791	0.794	0.794	0.796	0.796	0.795	0.794	0.792	0.790	0.788	0.784	0.779	0.774	0.769	0.762	0.755	0.748	0.740	0.730	0.720	0.710	0.699	0.686	0.675	0.662	0.649	0.634	0.620	0.605	0.590	0.572	0.556	0.540	0.522	0.504	0.486	0.468	0.450	0.430	0.411	0.392	0.372	0.354	0.335	0.315	0.296	0.278	0.258	0.240	0.221	0.202	0.185	0.166	0.150	0.132	0.116	0.100	0.085	0.070	0.056	0.044	0.031	0.019	0.008	-0.002	-0.012	-0.021	-0.030	-0.036	-0.044	-0.048	-0.052	-0.056	-0.059	-0.060	-0.060	-0.060	-0.058	-0.058	-0.052	-0.049	-0.044	-0.039	-0.032	-0.025	-0.016	-0.008	0.002	0.012	0.025	0.036	0.049	0.061	0.075	0.089	0.102	0.118	0.132	0.148	0.164	0.179	0.195	0.211	0.226	0.242	0.259	0.275	0.290	0.305	0.321	0.336	0.350	0.365	0.379	0.392	0.405	0.419	0.430	0.442	0.454	0.465	0.475	0.485	0.492	0.502	0.511	0.518	0.525	0.531	0.538	0.542	0.546	0.551	0.555	0.558	0.561	0.562	0.565	0.566	0.568	0.568	0.569	0.569	0.568	0.566	0.566	0.564	0.564	0.562	0.560	0.559	0.558	0.555	0.554	0.551	0.549	0.548	0.545	0.542	0.540	0.538	0.538	0.535	0.534	0.531	0.530	0.529	0.529	0.528	0.526	0.525	0.525	0.525	0.525	0.524	0.524	0.525	0.525	0.525	0.526	0.526	0.528	0.528	0.529	0.529	0.530	0.531	0.532	0.532	0.534	0.534	0.535	0.535	0.536	0.538	0.536	0.538	0.536	0.538	0.536	0.536	0.535	0.534	0.532	0.530	0.529	0.526	0.524	0.521	0.518	0.514	0.510	0.506	0.502	0.496	0.490	0.486	0.480	0.472	0.466	0.458	0.451	0.442	0.435	0.426	0.418	0.406	0.398	0.388	0.378	0.366	0.356	0.345	0.334	0.322	0.310	0.300	0.288	0.275	0.264	0.251	0.239	0.226	0.214	0.204	0.191	0.179	0.166	0.155	0.142	0.132	0.120	0.109	0.098	0.088	0.076	0.066	0.056	0.046	0.036	0.028	0.019	0.010	0.002	-0.006	-0.014	-0.021	-0.028	-0.034	-0.040	-0.046	-0.051	-0.056	-0.061	-0.066	-0.071	-0.075	-0.079	-0.082	-0.085	-0.089	-0.092	-0.095	-0.096	-0.098	-0.101	-0.102	-0.104	-0.105	-0.106	-0.108	-0.110	-0.112	-0.114	-0.114	-0.116	-0.116	-0.119	-0.120	-0.122	-0.124	-0.128	-0.129	-0.132	-0.135	-0.138	-0.140	-0.144	-0.148	-0.151	-0.158	-0.161	-0.166	-0.171	-0.178	-0.184	-0.189	-0.195	-0.202	-0.210	-0.218	-0.225	-0.232	-0.241	-0.250	-0.259	-0.268	-0.278	-0.286	-0.296	-0.306	-0.315	-0.326	-0.336	-0.346	-0.356	-0.368	-0.376	-0.388	-0.398	-0.408	-0.416	-0.428	-0.436	-0.445	-0.455	-0.462	-0.471	-0.480	-0.486	-0.494	-0.500	-0.506	-0.512	-0.519	-0.522	-0.528	-0.531	-0.535	-0.539	-0.541	-0.542	-0.545	-0.545	-0.546	-0.546	-0.545	-0.544	-0.542	-0.540	-0.539	-0.534	-0.531	-0.526	-0.521	-0.516	-0.511	-0.506	-0.501	-0.495	-0.488	-0.481	-0.474	-0.468	-0.460	-0.452	-0.445	-0.436	-0.429	-0.420	-0.412	-0.404	-0.395	-0.388	-0.378	-0.369	-0.361	-0.352	-0.342	-0.335	-0.326	-0.318	-0.309	-0.300	-0.291	-0.282	-0.275	-0.265	-0.259	-0.250	-0.241	-0.234	-0.225	-0.218	-0.209	-0.201	-0.194	-0.185	-0.178	-0.169	-0.160	-0.152	-0.145	-0.138	-0.129	-0.121	-0.112	-0.105	-0.098	-0.090	-0.081	-0.074	-0.065	-0.056	-0.048	-0.039	-0.030	-0.021	-0.012	-0.004	0.006	0.015	0.025	0.035	0.045	0.056	0.068	0.079	0.091	0.102	0.115	0.128	0.140	0.154	0.169	0.182	0.198	0.212	0.229	0.245	0.261	0.279	0.298	0.315	0.334	0.354	0.372	0.394	0.414	0.435	0.456	0.478	0.501	0.524	0.546	0.570	0.595	0.619	0.642	0.668	0.692	0.718	0.742	0.768	0.794	0.819	0.844	0.869	0.895	0.920	0.945	0.968	0.992	1.016	1.039	1.062	1.085	1.106	1.128	1.148	1.168	1.188	1.205	1.224	1.241	1.258	1.272	1.288	1.301	1.314	1.326	1.338	1.348	1.358	1.365	1.372	1.379	1.384	1.389	1.392	1.398	1.398	1.400	1.400	1.400	1.400	1.398	1.395	1.391	1.389	1.384	1.379	1.372	1.366	1.360	1.352	1.344	1.336	1.328	1.319	1.309	1.299	1.288	1.276	1.266	1.255	1.242	1.230	1.219	1.205	1.194	1.181	1.168	1.155	1.140	1.126	1.114	1.099	1.085	1.071	1.056	1.042	1.028	1.014	1.000	0.985	0.971	0.956	0.941	0.929	0.914	0.900	0.886	0.871	0.859	0.845	0.832	0.820	0.806	0.795	0.784	0.772	0.760	0.750	0.740	0.731	0.721	0.714	0.705	0.698	0.691	0.685	0.679	0.674	0.670	0.665	0.662	0.660	0.659	0.656	0.655	0.655	0.655	0.656	0.656	0.659	0.661	0.662	0.666	0.670	0.672	0.678	0.681	0.686	0.690	0.695	0.701	0.705	0.710	0.715	0.720	0.724	0.728	0.731	0.738	0.740	0.744	0.748	0.750	0.752	0.754	0.755	0.756	0.758	0.758	0.758	0.756	0.755	0.752	0.750	0.746	0.744	0.740	0.735	0.731	0.725	0.719	0.714	0.708	0.700	0.694	0.686	0.679	0.671	0.664	0.655	0.648	0.639	0.630	0.621	0.612	0.604	0.595	0.588	0.579	0.570	0.562	0.555	0.546	0.539	0.531	0.524	0.516	0.510	0.504	0.498	0.490	0.485	0.479	0.474	0.468	0.464	0.459	0.454	0.450	0.445	0.442	0.439	0.434	0.431	0.428	0.425	0.422	0.419	0.416	0.412	0.410	0.408	0.404	0.400	0.398	0.394	0.391	0.389	0.385	0.381	0.378	0.374	0.370	0.365	0.361	0.356	0.352	0.349	0.344	0.338	0.334	0.329	0.322	0.318	0.312	0.306	0.300	0.295	0.288	0.281	0.274	0.269	0.261	0.255	0.248	0.240	0.232	0.226	0.219	0.211	0.204	0.199	0.191	0.184	0.178	0.171	0.165	0.159	0.152	0.146	0.141	0.136	0.131	0.126	0.121	0.118	0.115	0.111	0.110	0.108	0.105	0.105	0.104	0.104	0.105	0.106	0.108	0.110	0.114	0.118	0.121	0.128	0.132	0.139	0.146	0.154	0.162	0.171	0.181	0.192	0.202	0.215	0.228	0.240	0.255	0.269	0.284	0.300	0.315	0.331	0.349	0.366	0.384	0.401	0.420	0.439	0.458	0.476	0.496	0.515	0.535	0.554	0.574	0.594	0.614	0.632	0.652	0.672	0.690	0.709	0.726	0.745	0.762	0.780	0.796	0.812	0.828	0.842	0.856	0.869	0.882	0.894	0.905	0.915	0.924	0.931	0.939	0.944	0.950	0.954	0.958	0.959	0.960	0.960	0.958	0.955	0.950	0.945	0.939	0.931	0.922	0.912	0.901	0.889	0.875	0.861	0.845	0.829	0.811	0.792	0.771	0.751	0.729	0.706	0.684	0.660	0.634	0.609	0.582	0.555	0.528	0.500	0.471	0.442	0.414	0.384	0.355	0.325	0.295	0.265	0.235	0.206	0.176	0.148	0.119	0.090	0.062	0.036	0.008	-0.018	-0.044	-0.069	-0.092	-0.118	-0.140	-0.162	-0.184	-0.205	-0.225	-0.244	-0.261	-0.279	-0.296	-0.311	-0.325	-0.339	-0.350	-0.362	-0.371	-0.381	-0.390	-0.398	-0.404	-0.410	-0.415	-0.418	-0.421	-0.422	-0.424	-0.425	-0.425	-0.422	-0.422	-0.419	-0.415	-0.411	-0.406	-0.401	-0.394	-0.388	-0.380	-0.372	-0.364	-0.354	-0.345	-0.334	-0.322	-0.312	-0.300	-0.289	-0.276	-0.262	-0.250	-0.236	-0.222	-0.209	-0.194	-0.181	-0.166	-0.152	-0.138	-0.124	-0.110	-0.095	-0.081	-0.068	-0.054	-0.040	-0.028	-0.015	-0.002	0.010	0.022	0.032	0.042	0.052	0.061	0.070	0.078	0.085	0.091	0.099	0.104	0.108	0.111	0.115	0.118	0.119	0.119	0.120	0.119	0.119	0.116	0.114	0.111	0.108	0.104	0.099	0.094	0.089	0.084	0.078	0.072	0.066	0.061	0.055	0.050	0.044	0.038	0.032	0.029	0.024	0.020	0.016	0.015	0.011	0.010	0.010	0.009	0.010	0.012	0.016	0.019	0.022	0.029	0.035	0.041	0.050	0.059	0.070	0.081	0.094	0.106	0.120	0.135	0.151	0.166	0.185	0.202	0.220	0.240	0.260	0.280	0.301	0.322	0.344	0.365	0.388	0.411	0.434	0.456	0.479	0.501	0.524	0.546	0.569	0.591	0.612	0.634	0.655	0.676	0.696	0.715	0.736	0.754	0.772	0.790	0.808	0.825	0.840	0.856	0.870	0.885	0.899	0.911	0.925	0.938	0.948	0.959	0.970	0.979	0.989	0.998	1.006	1.014	1.020	1.028	1.034	1.040	1.046	1.050	1.055	1.060	1.065	1.069	1.074	1.076	1.080	1.084	1.086	1.090	1.091	1.095	1.096	1.098	1.099	1.101	1.102	1.102	1.102	1.104	1.104	1.104	1.104	1.104	1.101	1.100	1.099	1.098	1.096	1.092	1.090	1.086	1.082	1.080	1.076	1.071	1.066	1.061	1.055	1.048	1.041	1.035	1.028	1.020	1.011	1.004	0.994	0.985	0.975	0.965	0.955	0.944	0.934	0.921	0.910	0.898	0.885	0.874	0.860	0.848	0.835	0.821	0.808	0.792	0.780	0.766	0.752	0.738	0.725	0.710	0.696	0.684	0.670	0.656	0.644	0.630	0.618	0.605	0.591	0.579	0.569	0.556	0.545	0.534	0.524	0.514	0.502	0.495	0.485	0.476	0.468	0.460	0.454	0.446	0.440	0.434	0.428	0.422	0.418	0.412	0.409	0.405	0.402	0.400	0.396	0.395	0.392	0.391	0.391	0.390	0.390	0.390	0.390	0.391	0.392	0.392	0.394	0.396	0.396	0.400	0.401	0.404	0.406	0.409	0.411	0.415	0.418	0.421	0.424	0.428	0.430	0.434	0.438	0.441	0.445	0.448	0.451	0.456	0.459	0.464	0.468	0.470	0.475	0.479	0.481	0.485	0.490	0.491	0.495	0.499	0.502	0.505	0.507	0.511	0.514	0.516	0.519	0.521	0.521	0.525	0.525	0.526	0.526	0.526	0.526	0.526	0.525	0.524	0.524	0.521	0.519	0.515	0.511	0.507	0.504	0.498	0.492	0.486	0.479	0.471	0.462	0.455	0.445	0.434	0.424	0.412	0.400	0.389	0.375	0.361	0.348	0.332	0.318	0.301	0.284	0.268	0.250	0.232	0.214	0.195	0.176	0.155	0.136	0.116	0.095	0.075	0.054	0.034	0.012	-0.009	-0.030	-0.050	-0.071	-0.091	-0.112	-0.134	-0.154	-0.174	-0.192	-0.211	-0.230	-0.249	-0.266	-0.282	-0.299	-0.316	-0.330	-0.345	-0.359	-0.371	-0.384	-0.396	-0.406	-0.416	-0.425	-0.432	-0.440	-0.445	-0.450	-0.455	-0.459	-0.460	-0.460	-0.461	-0.460	-0.458	-0.455	-0.450	-0.446	-0.440	-0.432	-0.425	-0.416	-0.405	-0.394	-0.382	-0.369	-0.355	-0.340	-0.324	-0.306	-0.289	-0.270	-0.250	-0.230	-0.209	-0.188	-0.164	-0.139	-0.115	-0.089	-0.064	-0.036	-0.009	0.020	0.049	0.078	0.108	0.139	0.170	0.201	0.234	0.266	0.300	0.334	0.368	0.404	0.438	0.474	0.509	0.546	0.582	0.619	0.656	0.692	0.730	0.768	0.806	0.842	0.881	0.920	0.958	0.996	1.035	1.072	1.111	1.150	1.190	1.229	1.266	1.306	1.344	1.382	1.420	1.459	1.496	1.534	1.570	1.609	1.645	1.681	1.716	1.752	1.789	1.824	1.859	1.894	1.928	1.960	1.991	2.025	2.056	2.086	2.115	2.145	2.172	2.200	2.228	2.254	2.278	2.300	2.322	2.344	2.365	2.384	2.401	2.419	2.432	2.446	2.458	2.469	2.478	2.485	2.491	2.496	2.498	2.498	2.498	2.495	2.490	2.482	2.474	2.465	2.451	2.438	2.421	2.404	2.384	2.361	2.336	2.310	2.281	2.251	2.219	2.185	2.148	2.110	2.070	2.027	1.984	1.938	1.890	1.839	1.788	1.734	1.679	1.621	1.564	1.502	1.440	1.376	1.311	1.244	1.176	1.106	1.035	0.962	0.889	0.812	0.736	0.659	0.580	0.500	0.419	0.336	0.252	0.169	0.082	-0.002	-0.090	-0.178	-0.265	-0.355	-0.444	-0.535	-0.625	-0.716	-0.809	-0.900	-0.992	-1.086	-1.180	-1.274	-1.366	-1.461	-1.556	-1.650	-1.744	-1.840	-1.934	-2.029	-2.122	-2.216	-2.310	-2.404	-2.498	-2.590	-2.682	-2.775	-2.866	-2.956	-3.046	-3.136	-3.225	-3.312	-3.400	-3.486	-3.571	-3.656	-3.740	-3.822	-3.905	-3.984	-4.064	-4.142	-4.219	-4.295	-4.370	-4.444	-4.516	-4.588	-4.658	-4.726	-4.792	-4.860	-4.925	-4.989	-5.051	-5.112	-5.174	-5.232	-5.290	-5.349	-5.404	-5.459	-5.514	-5.566	-5.619	-5.670	-5.721	-5.770	-5.819	-5.868	-5.915	-5.962	-6.009	-6.055	-6.101	-6.146	-6.191	-6.236	-6.281	-6.326	-6.370	-6.415	-6.459	-6.504	-6.548	-6.592	-6.636	-6.681	-6.726	-6.772	-6.818	-6.864	-6.910	-6.956	-7.004	-7.051	-7.100	-7.149	-7.199	-7.248	-7.298	-7.349	-7.399	-7.450	-7.502	-7.554	-7.609	-7.661	-7.715	-7.769	-7.825	-7.880	-7.935	-7.990	-8.046	-8.102	-8.161	-8.218	-8.275	-8.332	-8.391	-8.448	-8.505	-8.564	-8.622	-8.680	-8.738	-8.796	-8.854	-8.911	-8.969	-9.025	-9.081	-9.139	-9.194	-9.249	-9.304	-9.359	-9.412	-9.465	-9.518	-9.570	-9.619	-9.670	-9.718	-9.766	-9.814	-9.859	-9.904	-9.948	-9.990	-10.031	-10.071	-10.109	-10.148	-10.182	-10.216	-10.250	-10.281	-10.310	-10.339	-10.365	-10.390	-10.414	-10.435	-10.455	-10.474	-10.490	-10.505	-10.518	-10.529	-10.538	-10.545	-10.551	-10.556	-10.559	-10.560	-10.559	-10.556	-10.552	-10.546	-10.539	-10.530	-10.520	-10.508	-10.494	-10.479	-10.462	-10.444	-10.426	-10.405	-10.384	-10.360	-10.335	-10.310	-10.284	-10.258	-10.229	-10.199	-10.169	-10.138	-10.105	-10.072	-10.039	-10.005	-9.969	-9.932	-9.896	-9.860	-9.822	-9.785	-9.745	-9.705	-9.666	-9.626	-9.585	-9.544	-9.502	-9.460	-9.418	-9.375	-9.331	-9.286	-9.242	-9.198	-9.151	-9.105	-9.059	-9.011	-8.965	-8.915	-8.868	-8.819	-8.769	-8.719	-8.668	-8.616	-8.564	-8.511	-8.458	-8.405	-8.351	-8.295	-8.241	-8.186	-8.129	-8.071	-8.015	-7.956	-7.899	-7.840	-7.780	-7.720	-7.660	-7.600	-7.538	-7.478	-7.415	-7.352	-7.290	-7.228	-7.165	-7.101	-7.038	-6.974	-6.909	-6.844	-6.780	-6.716	-6.651	-6.586	-6.522	-6.456	-6.391	-6.326	-6.262	-6.198	-6.132	-6.069	-6.004	-5.940	-5.875	-5.812	-5.749	-5.686	-5.624	-5.560	-5.499	-5.436	-5.374	-5.312	-5.251	-5.191	-5.131	-5.071	-5.011	-4.952	-4.895	-4.836	-4.779	-4.721	-4.665	-4.608	-4.552	-4.496	-4.441	-4.386	-4.332	-4.280	-4.226	-4.174	-4.120	-4.069	-4.018	-3.966	-3.916	-3.866	-3.815	-3.765	-3.716	-3.669	-3.619	-3.570	-3.522	-3.475	-3.428	-3.380	-3.334	-3.286	-3.240	-3.194	-3.148	-3.101	-3.055	-3.009	-2.964	-2.919	-2.874	-2.828	-2.782	-2.739	-2.694	-2.648	-2.605	-2.560	-2.515	-2.471	-2.429	-2.385	-2.341	-2.298	-2.255	-2.211	-2.170	-2.129	-2.086	-2.045	-2.005	-1.965	-1.925	-1.888	-1.849	-1.811	-1.775	-1.739	-1.702	-1.669	-1.635	-1.602	-1.571	-1.540	-1.511	-1.484	-1.456	-1.429	-1.405	-1.380	-1.358	-1.336	-1.315	-1.298	-1.280	-1.262	-1.246	-1.232	-1.220	-1.208	-1.196	-1.188	-1.179	-1.172	-1.166	-1.160	-1.156	-1.152	-1.150	-1.149	-1.148	-1.148	-1.148	-1.148	-1.150	-1.151	-1.152	-1.155	-1.158	-1.160	-1.162	-1.165	-1.169	-1.170	-1.171	-1.175	-1.175	-1.178	-1.178	-1.179	-1.178	-1.176	-1.174	-1.172	-1.169	-1.165	-1.160	-1.155	-1.148	-1.140	-1.132	-1.122	-1.114	-1.102	-1.090	-1.078	-1.064	-1.048	-1.034	-1.016	-0.999	-0.981	-0.961	-0.942	-0.921	-0.900	-0.879	-0.856	-0.834	-0.810	-0.786	-0.761	-0.738	-0.712	-0.688	-0.661	-0.635	-0.609	-0.582	-0.556	-0.531	-0.505	-0.480	-0.452	-0.429	-0.402	-0.379	-0.354	-0.329	-0.306	-0.282	-0.259	-0.239	-0.216	-0.195	-0.176	-0.156	-0.138	-0.120	-0.102	-0.086	-0.071	-0.056	-0.042	-0.030	-0.018	-0.006	0.005	0.015	0.022	0.030	0.036	0.042	0.048	0.051	0.055	0.056	0.058	0.058	0.058	0.055	0.052	0.050	0.045	0.040	0.035	0.029	0.020	0.012	0.004	-0.006	-0.016	-0.028	-0.040	-0.052	-0.065	-0.078	-0.092	-0.106	-0.121	-0.138	-0.152	-0.170	-0.186	-0.205	-0.221	-0.240	-0.258	-0.278	-0.296	-0.315	-0.335	-0.354	-0.374	-0.394	-0.415	-0.435	-0.455	-0.476	-0.498	-0.518	-0.539	-0.559	-0.580	-0.601	-0.622	-0.644	-0.665	-0.685	-0.706	-0.728	-0.749	-0.770	-0.791	-0.811	-0.832	-0.855	-0.876	-0.898	-0.920	-0.940	-0.961	-0.984	-1.005	-1.028	-1.049	-1.071	-1.094	-1.115	-1.139	-1.161	-1.184	-1.208	-1.230	-1.254	-1.278	-1.301	-1.324	-1.348	-1.371	-1.396	-1.420	-1.444	-1.469	-1.492	-1.518	-1.541	-1.565	-1.590	-1.612	-1.636	-1.661	-1.685	-1.708	-1.731	-1.755	-1.778	-1.799	-1.821	-1.842	-1.864	-1.885	-1.905	-1.925	-1.946	-1.964	-1.981	-2.000	-2.018	-2.034	-2.050	-2.065	-2.080	-2.092	-2.106	-2.119	-2.130	-2.141	-2.151	-2.161	-2.171	-2.179	-2.186	-2.192	-2.200	-2.206	-2.211	-2.215	-2.218	-2.221	-2.225	-2.226	-2.228	-2.229	-2.230	-2.229	-2.228	-2.228	-2.226	-2.224	-2.222	-2.220	-2.216	-2.212	-2.210	-2.205	-2.200	-2.196	-2.190	-2.185	-2.179	-2.174	-2.166	-2.159	-2.152	-2.145	-2.138	-2.129	-2.120	-2.111	-2.101	-2.092	-2.081	-2.071	-2.060	-2.047	-2.036	-2.022	-2.010	-1.995	-1.981	-1.966	-1.950	-1.935	-1.918	-1.899	-1.881	-1.862	-1.842	-1.822	-1.801	-1.780	-1.758	-1.735	-1.710	-1.688	-1.662	-1.636	-1.611	-1.585	-1.559	-1.531	-1.505	-1.476	-1.449	-1.420	-1.392	-1.364	-1.335	-1.306	-1.278	-1.250	-1.222	-1.194	-1.166	-1.139	-1.112	-1.085	-1.059	-1.034	-1.009	-0.984	-0.961	-0.939	-0.915	-0.894	-0.874	-0.854	-0.835	-0.818	-0.800	-0.784	-0.770	-0.755	-0.741	-0.729	-0.718	-0.706	-0.696	-0.688	-0.679	-0.672	-0.665	-0.660	-0.654	-0.649	-0.645	-0.641	-0.638	-0.635	-0.632	-0.630	-0.629	-0.628	-0.626	-0.624	-0.624	-0.622	-0.621	-0.619	-0.618	-0.616	-0.615	-0.612	-0.610	-0.608	-0.605	-0.602	-0.599	-0.594	-0.590	-0.585	-0.580	-0.574	-0.568	-0.559	-0.551	-0.544	-0.535	-0.525	-0.516	-0.506	-0.495	-0.484	-0.471	-0.460	-0.448	-0.435	-0.421	-0.406	-0.392	-0.378	-0.362	-0.348	-0.332	-0.315	-0.300	-0.282	-0.268	-0.250	-0.232	-0.215	-0.199	-0.181	-0.165	-0.148	-0.130	-0.114	-0.096	-0.079	-0.062	-0.045	-0.029	-0.012	0.005	0.020	0.035	0.051	0.066	0.081	0.096	0.111	0.125	0.139	0.151	0.165	0.178	0.189	0.200	0.211	0.222	0.231	0.241	0.250	0.259	0.266	0.274	0.280	0.286	0.292	0.298	0.301	0.306	0.310	0.312	0.315	0.318	0.319	0.320	0.320	0.319	0.319	0.318	0.316	0.314	0.311	0.309	0.306	0.301	0.298	0.292	0.288	0.282	0.276	0.270	0.264	0.256	0.250	0.242	0.235	0.228	0.219	0.211	0.202	0.194	0.185	0.175	0.166	0.156	0.146	0.138	0.126	0.116	0.108	0.096	0.086	0.076	0.065	0.055	0.044	0.032	0.021	0.011	0.001	-0.010	-0.020	-0.030	-0.041	-0.051	-0.061	-0.072	-0.082	-0.092	-0.104	-0.112	-0.122	-0.131	-0.140	-0.149	-0.158	-0.165	-0.174	-0.181	-0.188	-0.195	-0.200	-0.206	-0.211	-0.216	-0.220	-0.222	-0.226	-0.229	-0.230	-0.231	-0.231	-0.230	-0.230	-0.229	-0.225	-0.222	-0.218	-0.212	-0.208	-0.201	-0.194	-0.186	-0.178	-0.169	-0.160	-0.149	-0.138	-0.126	-0.114	-0.102	-0.089	-0.076	-0.061	-0.048	-0.032	-0.018	-0.002	0.012	0.028	0.044	0.059	0.074	0.090	0.105	0.119	0.134	0.148	0.162	0.175	0.188	0.201	0.212	0.224	0.234	0.245	0.254	0.262	0.271	0.279	0.285	0.290	0.295	0.299	0.302	0.304	0.306	0.308	0.306	0.306	0.304	0.300	0.298	0.294	0.290	0.284	0.279	0.272	0.265	0.256	0.248	0.240	0.231	0.221	0.211	0.201	0.190	0.181	0.170	0.159	0.149	0.138	0.128	0.115	0.105	0.094	0.084	0.074	0.062	0.052	0.044	0.034	0.025	0.016	0.008	0.000	-0.009	-0.016	-0.024	-0.030	-0.038	-0.044	-0.050	-0.055	-0.060	-0.065	-0.070	-0.075	-0.079	-0.084	-0.088	-0.091	-0.095	-0.099	-0.102	-0.105	-0.109	-0.111	-0.115	-0.119	-0.121	-0.125	-0.128	-0.132	-0.136	-0.140	-0.144	-0.149	-0.152	-0.158	-0.162	-0.166	-0.172	-0.179	-0.184	-0.190	-0.196	-0.202	-0.210	-0.216	-0.224	-0.231	-0.239	-0.248	-0.255	-0.264	-0.271	-0.280	-0.288	-0.298	-0.306	-0.315	-0.324	-0.332	-0.341	-0.351	-0.360	-0.370	-0.379	-0.388	-0.396	-0.405	-0.415	-0.422	-0.432	-0.440	-0.450	-0.456	-0.465	-0.472	-0.481	-0.490	-0.496	-0.504	-0.512	-0.519	-0.526	-0.532	-0.540	-0.548	-0.555	-0.562	-0.569	-0.575	-0.582	-0.590	-0.596	-0.602	-0.610	-0.619	-0.625	-0.632	-0.641	-0.648	-0.655	-0.662	-0.670	-0.679	-0.686	-0.695	-0.704	-0.711	-0.721	-0.730	-0.739	-0.749	-0.759	-0.769	-0.779	-0.789	-0.799	-0.809	-0.819	-0.830	-0.840	-0.851	-0.861	-0.872	-0.884	-0.894	-0.905	-0.916	-0.926	-0.938	-0.946	-0.958	-0.969	-0.978	-0.989	-0.998	-1.008	-1.016	-1.025	-1.034	-1.041	-1.049	-1.056	-1.062	-1.069	-1.075	-1.080	-1.085	-1.090	-1.092	-1.095	-1.098	-1.099	-1.100	-1.100	-1.100	-1.099	-1.095	-1.094	-1.090	-1.085	-1.080	-1.074	-1.068	-1.059	-1.050	-1.041	-1.030	-1.020	-1.006	-0.994	-0.979	-0.965	-0.949	-0.932	-0.915	-0.898	-0.878	-0.858	-0.838	-0.815	-0.794	-0.769	-0.746	-0.721	-0.696	-0.670	-0.642	-0.616	-0.589	-0.561	-0.531	-0.504	-0.474	-0.444	-0.412	-0.382	-0.352	-0.321	-0.290	-0.260	-0.228	-0.198	-0.166	-0.136	-0.105	-0.075	-0.045	-0.015	0.014	0.042	0.071	0.098	0.124	0.150	0.175	0.201	0.224	0.246	0.269	0.290	0.309	0.328	0.346	0.362	0.378	0.392	0.405	0.416	0.426	0.436	0.444	0.450	0.456	0.460	0.462	0.465	0.464	0.462	0.460	0.456	0.452	0.445	0.439	0.430	0.419	0.410	0.396	0.385	0.371	0.356	0.341	0.325	0.308	0.291	0.272	0.252	0.234	0.214	0.194	0.172	0.152	0.131	0.111	0.090	0.069	0.048	0.028	0.006	-0.014	-0.034	-0.054	-0.072	-0.091	-0.109	-0.126	-0.144	-0.159	-0.175	-0.189	-0.202	-0.215	-0.226	-0.236	-0.245	-0.254	-0.261	-0.269	-0.274	-0.278	-0.281	-0.282	-0.282	-0.282	-0.281	-0.278	-0.275	-0.270	-0.262	-0.256	-0.248	-0.239	-0.229	-0.218	-0.205	-0.192	-0.179	-0.164	-0.149	-0.132	-0.116	-0.099	-0.081	-0.064	-0.046	-0.026	-0.009	0.010	0.030	0.049	0.068	0.085	0.104	0.122	0.140	0.156	0.174	0.190	0.205	0.220	0.232	0.246	0.259	0.269	0.280	0.289	0.296	0.302	0.309	0.314	0.318	0.319	0.321	0.321	0.319	0.316	0.314	0.309	0.302	0.295	0.288	0.279	0.269	0.258	0.245	0.232	0.219	0.204	0.190	0.174	0.158	0.141	0.125	0.108	0.089	0.072	0.054	0.035	0.018	0.001	-0.016	-0.034	-0.051	-0.068	-0.084	-0.099	-0.114	-0.128	-0.141	-0.154	-0.166	-0.176	-0.186	-0.196	-0.204	-0.211	-0.218	-0.222	-0.228	-0.231	-0.234	-0.235	-0.236	-0.236	-0.234	-0.232	-0.229	-0.225	-0.220	-0.215	-0.209	-0.201	-0.195	-0.186	-0.178	-0.168	-0.159	-0.149	-0.138	-0.128	-0.118	-0.106	-0.095	-0.084	-0.072	-0.061	-0.051	-0.040	-0.029	-0.020	-0.009	0.000	0.010	0.019	0.026	0.035	0.042	0.049	0.056	0.061	0.068	0.071	0.076	0.080	0.084	0.086	0.088	0.089	0.090	0.091	0.091	0.090	0.089	0.088	0.085	0.084	0.080	0.078	0.072	0.069	0.066	0.061	0.056	0.051	0.048	0.042	0.036	0.031	0.026	0.021	0.016	0.011	0.006	0.000	-0.005	-0.009	-0.014	-0.020	-0.024	-0.028	-0.032	-0.036	-0.040	-0.044	-0.048	-0.051	-0.055	-0.059	-0.061	-0.065	-0.066	-0.070	-0.071	-0.074	-0.075	-0.078	-0.080	-0.080	-0.082	-0.082	-0.085	-0.085	-0.085	-0.085	-0.085	-0.085	-0.085	-0.085	-0.084	-0.082	-0.081	-0.079	-0.078	-0.075	-0.071	-0.068	-0.064	-0.060	-0.056	-0.051	-0.045	-0.040	-0.034	-0.026	-0.020	-0.011	-0.002	0.006	0.018	0.026	0.039	0.049	0.061	0.074	0.088	0.101	0.116	0.131	0.146	0.162	0.180	0.198	0.215	0.234	0.252	0.271	0.291	0.311	0.331	0.352	0.372	0.394	0.415	0.435	0.456	0.478	0.499	0.520	0.541	0.561	0.581	0.601	0.622	0.642	0.661	0.679	0.699	0.716	0.732	0.749	0.766	0.781	0.796	0.810	0.824	0.836	0.849	0.860	0.871	0.882	0.891	0.901	0.910	0.918	0.924	0.930	0.936	0.942	0.948	0.952	0.958	0.960	0.965	0.968	0.971	0.975	0.978	0.980	0.982	0.986	0.989	0.991	0.994	0.999	1.001	1.005	1.009	1.014	1.016	1.022	1.026	1.034	1.039	1.045	1.052	1.060	1.069	1.076	1.084	1.095	1.104	1.115	1.125	1.136	1.148	1.160	1.172	1.185	1.199	1.211	1.226	1.240	1.255	1.270	1.285	1.300	1.315	1.330	1.346	1.360	1.375	1.390	1.405	1.420	1.434	1.448	1.462	1.475	1.488	1.500	1.511	1.522	1.534	1.544	1.552	1.561	1.570	1.578	1.584	1.589	1.594	1.598	1.600	1.602	1.604	1.604	1.602	1.601	1.598	1.595	1.590	1.585	1.579	1.571	1.562	1.554	1.544	1.532	1.522	1.509	1.498	1.482	1.469	1.452	1.438	1.421	1.405	1.388	1.370	1.352	1.335	1.316	1.298	1.279	1.261	1.242	1.224	1.205	1.186	1.170	1.152	1.134	1.118	1.101	1.086	1.070	1.056	1.042	1.030	1.018	1.006	0.996	0.985	0.978	0.969	0.962	0.956	0.952	0.948	0.946	0.944	0.942	0.944	0.946	0.949	0.951	0.956	0.961	0.969	0.976	0.984	0.995	1.004	1.016	1.028	1.040	1.054	1.068	1.082	1.098	1.114	1.130	1.146	1.161	1.179	1.196	1.214	1.232	1.250	1.268	1.285	1.304	1.320	1.338	1.355	1.372	1.389	1.405	1.421	1.436	1.451	1.468	1.481	1.495	1.508	1.520	1.532	1.544	1.555	1.565	1.575	1.585	1.594	1.601	1.609	1.616	1.624	1.629	1.635	1.641	1.646	1.650	1.655	1.660	1.662	1.666	1.669	1.672	1.675	1.678	1.681	1.682	1.686	1.688	1.690	1.692	1.695	1.696	1.699	1.701	1.704	1.706	1.709	1.711	1.715	1.719	1.721	1.724	1.728	1.731	1.734	1.739	1.742	1.746	1.750	1.754	1.760	1.764	1.768	1.772	1.778	1.781	1.785	1.790	1.794	1.800	1.804	1.808	1.812	1.816	1.820	1.824	1.828	1.831	1.834	1.839	1.840	1.842	1.846	1.848	1.850	1.852	1.854	1.855	1.856	1.855	1.856	1.856	1.856	1.855	1.854	1.851	1.850	1.848	1.845	1.842	1.839	1.834	1.830	1.825	1.819	1.814	1.808	1.800	1.794	1.785	1.776	1.769	1.759	1.750	1.740	1.729	1.718	1.706	1.695	1.681	1.670	1.656	1.642	1.628	1.614	1.599	1.584	1.568	1.552	1.535	1.519	1.502	1.485	1.469	1.451	1.434	1.415	1.398	1.379	1.360	1.342	1.324	1.306	1.288	1.269	1.250	1.232	1.214	1.196	1.178	1.160	1.144	1.126	1.110	1.092	1.076	1.061	1.045	1.030	1.016	1.001	0.988	0.976	0.962	0.950	0.939	0.928	0.916	0.905	0.896	0.888	0.879	0.871	0.862	0.856	0.850	0.844	0.839	0.834	0.830	0.825	0.821	0.820	0.816	0.814	0.811	0.810	0.809	0.808	0.806	0.806	0.805	0.805	0.805	0.804	0.804	0.804	0.804	0.802	0.802	0.802	0.801	0.800	0.800	0.799	0.796	0.795	0.792	0.791	0.789	0.785	0.782	0.778	0.775	0.770	0.765	0.760	0.754	0.748	0.742	0.735	0.728	0.721	0.712	0.705	0.696	0.689	0.679	0.670	0.660	0.650	0.640	0.630	0.619	0.609	0.599	0.589	0.578	0.566	0.556	0.546	0.536	0.525	0.516	0.506	0.496	0.486	0.478	0.470	0.460	0.451	0.444	0.436	0.429	0.421	0.414	0.408	0.401	0.395	0.390	0.385	0.380	0.376	0.371	0.369	0.365	0.362	0.360	0.356	0.355	0.352	0.351	0.350	0.349	0.349	0.349	0.348	0.348	0.348	0.349	0.349	0.349	0.350	0.351	0.352	0.354	0.354	0.356	0.358	0.360	0.360	0.362	0.365	0.368	0.370	0.372	0.375	0.379	0.381	0.385	0.389	0.392	0.395	0.399	0.402	0.408	0.412	0.418	0.422	0.426	0.432	0.438	0.442	0.450	0.456	0.462	0.469	0.478	0.485	0.492	0.500	0.509	0.516	0.525	0.534	0.544	0.552	0.562	0.571	0.581	0.592	0.602	0.612	0.624	0.635	0.646	0.658	0.669	0.681	0.694	0.705	0.718	0.730	0.744	0.755	0.769	0.782	0.795	0.810	0.822	0.836	0.852	0.866	0.880	0.895	0.910	0.926	0.942	0.958	0.972	0.990	1.006	1.022	1.040	1.056	1.074	1.091	1.109	1.128	1.146	1.165	1.182	1.201	1.220	1.240	1.259	1.278	1.296	1.314	1.334	1.352	1.371	1.390	1.409	1.428	1.444	1.462	1.481	1.498	1.514	1.530	1.548	1.564	1.578	1.592	1.608	1.621	1.635	1.649	1.660	1.672	1.684	1.694	1.704	1.712	1.721	1.730	1.736	1.744	1.749	1.755	1.759	1.762	1.765	1.769	1.770	1.771	1.772	1.772	1.772	1.770	1.769	1.766	1.764	1.760	1.756	1.751	1.746	1.741	1.735	1.729	1.721	1.714	1.705	1.698	1.689	1.679	1.669	1.659	1.649	1.636	1.625	1.614	1.601	1.589	1.576	1.562	1.549	1.535	1.521	1.506	1.492	1.478	1.462	1.448	1.432	1.416	1.401	1.386	1.370	1.354	1.339	1.322	1.308	1.292	1.278	1.262	1.248	1.234	1.219	1.205	1.192	1.180	1.169	1.158	1.146	1.136	1.126	1.118	1.109	1.102	1.095	1.090	1.085	1.080	1.076	1.075	1.074	1.072	1.072	1.074	1.076	1.078	1.081	1.085	1.089	1.095	1.100	1.108	1.114	1.122	1.130	1.139	1.148	1.156	1.166	1.176	1.185	1.195	1.205	1.215	1.222	1.232	1.241	1.250	1.258	1.265	1.272	1.279	1.285	1.291	1.296	1.301	1.304	1.306	1.309	1.310	1.310	1.310	1.309	1.308	1.305	1.302	1.298	1.292	1.289	1.282	1.276	1.269	1.262	1.255	1.246	1.238	1.229	1.220	1.210	1.201	1.191	1.181	1.172	1.162	1.152	1.144	1.134	1.126	1.116	1.108	1.100	1.092	1.085	1.078	1.071	1.066	1.059	1.055	1.050	1.045	1.041	1.039	1.035	1.032	1.030	1.029	1.028	1.026	1.026	1.025	1.026	1.026	1.028	1.029	1.029	1.031	1.032	1.032	1.035	1.035	1.038	1.039	1.041	1.042	1.042	1.045	1.045	1.046	1.048	1.048	1.049	1.048	1.049	1.048	1.046	1.046	1.046	1.045	1.044	1.044	1.041	1.040	1.039	1.036	1.035	1.032	1.031	1.029	1.026	1.024	1.021	1.019	1.016	1.012	1.010	1.008	1.006	1.002	1.000	0.999	0.998	0.994	0.992	0.991	0.990	0.989	0.989	0.988	0.988	0.988	0.988	0.988	0.989	0.989	0.990	0.991	0.994	0.996	0.999	1.002	1.005	1.009	1.012	1.018	1.021	1.026	1.032	1.038	1.045	1.051	1.059	1.066	1.075	1.082	1.092	1.101	1.110	1.121	1.131	1.142	1.152	1.165	1.178	1.190	1.202	1.215	1.229	1.244	1.258	1.272	1.286	1.302	1.318	1.332	1.349	1.365	1.381	1.398	1.414	1.430	1.448	1.464	1.481	1.499	1.516	1.531	1.549	1.566	1.582	1.598	1.615	1.630	1.645	1.661	1.676	1.689	1.704	1.718	1.730	1.741	1.752	1.764	1.775	1.784	1.792	1.800	1.806	1.814	1.819	1.822	1.825	1.828	1.829	1.829	1.829	1.826	1.824	1.819	1.814	1.809	1.800	1.791	1.782	1.771	1.759	1.746	1.732	1.718	1.701	1.684	1.666	1.648	1.628	1.608	1.586	1.565	1.542	1.519	1.495	1.471	1.445	1.421	1.395	1.370	1.344	1.318	1.291	1.265	1.239	1.212	1.186	1.160	1.134	1.109	1.082	1.059	1.034	1.010	0.988	0.964	0.941	0.920	0.899	0.879	0.859	0.840	0.822	0.804	0.788	0.771	0.756	0.742	0.728	0.715	0.705	0.692	0.682	0.674	0.665	0.658	0.651	0.644	0.639	0.634	0.630	0.628	0.624	0.621	0.620	0.619	0.619	0.620	0.621	0.622	0.624	0.626	0.631	0.634	0.638	0.644	0.649	0.654	0.659	0.665	0.672	0.680	0.688	0.695	0.704	0.712	0.720	0.729	0.740	0.749	0.759	0.769	0.779	0.789	0.799	0.809	0.820	0.830	0.840	0.851	0.861	0.871	0.881	0.892	0.901	0.911	0.920	0.930	0.939	0.946	0.955	0.962	0.969	0.976	0.984	0.989	0.994	0.999	1.002	1.008	1.010	1.012	1.014	1.016	1.016	1.018	1.018	1.018	1.016	1.015	1.012	1.010	1.009	1.004	1.001	0.996	0.994	0.990	0.986	0.981	0.978	0.975	0.970	0.966	0.964	0.960	0.958	0.955	0.954	0.952	0.952	0.952	0.952	0.952	0.955	0.958	0.961	0.966	0.972	0.978	0.985	0.994	1.002	1.012	1.022	1.034	1.046	1.061	1.074	1.090	1.105	1.122	1.140	1.159	1.176	1.195	1.215	1.236	1.256	1.276	1.299	1.320	1.341	1.364	1.386	1.408	1.430	1.451	1.472	1.494	1.516	1.538	1.556	1.578	1.596	1.616	1.635	1.652	1.670	1.686	1.702	1.718	1.732	1.745	1.759	1.771	1.782	1.794	1.804	1.814	1.821	1.829	1.836	1.844	1.850	1.855	1.859	1.862	1.866	1.870	1.872	1.875	1.876	1.876	1.878	1.878	1.878	1.876	1.876	1.875	1.874	1.872	1.871	1.869	1.868	1.865	1.862	1.860	1.858	1.856	1.855	1.851	1.849	1.848	1.844	1.841	1.839	1.836	1.834	1.831	1.828	1.824	1.822	1.819	1.816	1.812	1.809	1.805	1.801	1.796	1.794	1.789	1.784	1.778	1.772	1.766	1.761	1.755	1.748	1.741	1.734	1.726	1.718	1.710	1.701	1.691	1.682	1.672	1.661	1.651	1.640	1.629	1.616	1.605	1.592	1.580	1.566	1.554	1.540	1.528	1.514	1.499	1.486	1.471	1.458	1.442	1.429	1.415	1.400	1.388	1.371	1.359	1.345	1.331	1.319	1.306	1.294	1.281	1.269	1.258	1.245	1.235	1.225	1.215	1.206	1.196	1.188	1.181	1.174	1.168	1.161	1.156	1.150	1.148	1.142	1.139	1.136	1.135	1.134	1.132	1.132	1.132	1.134	1.135	1.138	1.140	1.142	1.148	1.150	1.155	1.161	1.166	1.172	1.179	1.185	1.191	1.199	1.206	1.214	1.222	1.230	1.239	1.248	1.256	1.265	1.275	1.284	1.294	1.302	1.312	1.321	1.330	1.340	1.349	1.358	1.368	1.375	1.385	1.394	1.402	1.410	1.419	1.425	1.432	1.440	1.446	1.452	1.460	1.465	1.470	1.474	1.479	1.482	1.485	1.488	1.491	1.492	1.494	1.492	1.494	1.491	1.490	1.488	1.485	1.481	1.476	1.471	1.465	1.458	1.450	1.442	1.432	1.424	1.412	1.400	1.389	1.375	1.361	1.346	1.331	1.316	1.299	1.281	1.262	1.244	1.225	1.204	1.184	1.162	1.140	1.119	1.095	1.071	1.048	1.024	0.999	0.974	0.950	0.924	0.899	0.872	0.846	0.821	0.796	0.770	0.744	0.718	0.692	0.668	0.641	0.619	0.594	0.570	0.546	0.524	0.500	0.479	0.458	0.436	0.416	0.396	0.378	0.360	0.341	0.325	0.309	0.294	0.280	0.266	0.254	0.241	0.231	0.221	0.211	0.205	0.198	0.191	0.185	0.182	0.179	0.176	0.175	0.175	0.176	0.178	0.180	0.184	0.189	0.194	0.200	0.209	0.216	0.225	0.236	0.248	0.259	0.272	0.286	0.301	0.318	0.335	0.351	0.370	0.389	0.409	0.430	0.451	0.474	0.496	0.521	0.546	0.570	0.596	0.624	0.651	0.680	0.709	0.738	0.766	0.798	0.828	0.860	0.892	0.924	0.958	0.990	1.025	1.058	1.092	1.128	1.162	1.198	1.234	1.269	1.305	1.341	1.378	1.414	1.450	1.486	1.524	1.560	1.598	1.634	1.671	1.708	1.744	1.780	1.816	1.852	1.889	1.925	1.959	1.995	2.030	2.064	2.099	2.131	2.165	2.199	2.230	2.262	2.294	2.325	2.355	2.386	2.415	2.444	2.471	2.499	2.525	2.551	2.576	2.600	2.622	2.646	2.668	2.689	2.708	2.728	2.745	2.762	2.778	2.792	2.806	2.819	2.830	2.841	2.850	2.858	2.864	2.869	2.872	2.876	2.876	2.876	2.874	2.871	2.866	2.860	2.851	2.841	2.831	2.819	2.804	2.789	2.770	2.751	2.731	2.708	2.682	2.658	2.630	2.600	2.569	2.536	2.501	2.465	2.426	2.386	2.344	2.301	2.256	2.209	2.159	2.109	2.056	2.002	1.946	1.889	1.830	1.768	1.705	1.640	1.574	1.508	1.438	1.368	1.295	1.221	1.146	1.069	0.991	0.912	0.831	0.749	0.665	0.581	0.496	0.409	0.322	0.234	0.144	0.054	-0.038	-0.129	-0.221	-0.315	-0.409	-0.502	-0.599	-0.694	-0.790	-0.886	-0.982	-1.080	-1.176	-1.274	-1.371	-1.468	-1.565	-1.661	-1.759	-1.855	-1.951	-2.046	-2.142	-2.236	-2.331	-2.425	-2.518	-2.609	-2.701	-2.791	-2.881	-2.969	-3.058	-3.145	-3.229	-3.314	-3.398	-3.479	-3.560	-3.640	-3.718	-3.795	-3.871	-3.945	-4.019	-4.091	-4.162	-4.231	-4.299	-4.365	-4.431	-4.495	-4.558	-4.619	-4.679	-4.739	-4.795	-4.852	-4.908	-4.962	-5.016	-5.069	-5.119	-5.170	-5.219	-5.266	-5.315	-5.361	-5.408	-5.454	-5.499	-5.544	-5.588	-5.631	-5.674	-5.718	-5.760	-5.804	-5.845	-5.888	-5.930	-5.971	-6.014	-6.056	-6.098	-6.140	-6.182	-6.226	-6.270	-6.312	-6.356	-6.400	-6.444	-6.489	-6.532	-6.579	-6.624	-6.670	-6.718	-6.765	-6.812	-6.859	-6.908	-6.956	-7.005	-7.055	-7.105	-7.155	-7.205	-7.256	-7.308	-7.359	-7.410	-7.462	-7.514	-7.566	-7.619	-7.671	-7.724	-7.776	-7.830	-7.882	-7.935	-7.988	-8.040	-8.092	-8.145	-8.196	-8.249	-8.300	-8.350	-8.401	-8.451	-8.500	-8.550	-8.598	-8.646	-8.692	-8.739	-8.784	-8.829	-8.872	-8.915	-8.958	-8.998	-9.038	-9.078	-9.116	-9.152	-9.188	-9.222	-9.256	-9.288	-9.318	-9.346	-9.375	-9.400	-9.426	-9.449	-9.470	-9.491	-9.510	-9.528	-9.542	-9.558	-9.570	-9.580	-9.590	-9.598	-9.604	-9.609	-9.611	-9.612	-9.611	-9.611	-9.608	-9.604	-9.598	-9.590	-9.580	-9.570	-9.558	-9.545	-9.531	-9.515	-9.499	-9.479	-9.460	-9.439	-9.418	-9.394	-9.370	-9.345	-9.319	-9.291	-9.264	-9.235	-9.206	-9.176	-9.145	-9.114	-9.081	-9.049	-9.014	-8.980	-8.945	-8.910	-8.874	-8.838	-8.801	-8.764	-8.726	-8.689	-8.649	-8.610	-8.571	-8.530	-8.491	-8.450	-8.409	-8.366	-8.325	-8.282	-8.240	-8.196	-8.152	-8.109	-8.064	-8.019	-7.974	-7.926	-7.880	-7.834	-7.786	-7.739	-7.690	-7.641	-7.591	-7.541	-7.492	-7.441	-7.390	-7.338	-7.285	-7.232	-7.179	-7.125	-7.071	-7.016	-6.961	-6.906	-6.850	-6.794	-6.738	-6.680	-6.624	-6.566	-6.508	-6.449	-6.390	-6.331	-6.272	-6.214	-6.152	-6.094	-6.034	-5.972	-5.914	-5.854	-5.794	-5.732	-5.672	-5.612	-5.550	-5.490	-5.430	-5.370	-5.311	-5.251	-5.190	-5.131	-5.072	-5.014	-4.955	-4.898	-4.839	-4.781	-4.724	-4.666	-4.609	-4.552	-4.496	-4.440	-4.386	-4.331	-4.276	-4.222	-4.169	-4.115	-4.062	-4.010	-3.959	-3.906	-3.855	-3.805	-3.755	-3.706	-3.655	-3.606	-3.559	-3.511	-3.462	-3.415	-3.369	-3.322	-3.275	-3.230	-3.184	-3.139	-3.094	-3.049	-3.004	-2.960	-2.915	-2.872	-2.828	-2.785	-2.741	-2.698	-2.655	-2.612	-2.570	-2.528	-2.485	-2.442	-2.400	-2.359	-2.315	-2.274	-2.232	-2.191	-2.149	-2.109	-2.068	-2.026	-1.986	-1.946	-1.905	-1.866	-1.826	-1.786	-1.749	-1.710	-1.671	-1.634	-1.596	-1.561	-1.524	-1.489	-1.454	-1.420	-1.386	-1.354	-1.321	-1.290	-1.260	-1.231	-1.202	-1.174	-1.148	-1.121	-1.096	-1.074	-1.050	-1.029	-1.009	-0.989	-0.969	-0.951	-0.935	-0.920	-0.905	-0.892	-0.880	-0.869	-0.859	-0.850	-0.840	-0.834	-0.826	-0.821	-0.816	-0.811	-0.809	-0.806	-0.805	-0.802	-0.801	-0.802	-0.802	-0.802	-0.802	-0.804	-0.805	-0.808	-0.808	-0.810	-0.811	-0.812	-0.814	-0.815	-0.816	-0.816	-0.816	-0.816	-0.815	-0.814	-0.811	-0.809	-0.806	-0.802	-0.799	-0.794	-0.789	-0.781	-0.774	-0.765	-0.758	-0.746	-0.736	-0.725	-0.714	-0.700	-0.688	-0.674	-0.659	-0.642	-0.626	-0.609	-0.591	-0.572	-0.554	-0.535	-0.515	-0.494	-0.475	-0.452	-0.432	-0.411	-0.389	-0.368	-0.345	-0.321	-0.300	-0.278	-0.256	-0.234	-0.212	-0.190	-0.169	-0.148	-0.128	-0.106	-0.088	-0.068	-0.049	-0.030	-0.011	0.005	0.022	0.038	0.054	0.069	0.084	0.098	0.110	0.121	0.134	0.145	0.154	0.164	0.172	0.180	0.189	0.194	0.200	0.205	0.210	0.214	0.218	0.219	0.221	0.222	0.222	0.224	0.222	0.220	0.220	0.218	0.215	0.210	0.206	0.201	0.198	0.191	0.185	0.179	0.172	0.165	0.158	0.149	0.140	0.131	0.122	0.114	0.104	0.094	0.082	0.071	0.061	0.050	0.038	0.028	0.015	0.002	-0.010	-0.022	-0.035	-0.049	-0.061	-0.075	-0.088	-0.101	-0.115	-0.129	-0.142	-0.158	-0.170	-0.185	-0.200	-0.214	-0.229	-0.242	-0.259	-0.272	-0.288	-0.302	-0.316	-0.331	-0.346	-0.361	-0.378	-0.392	-0.406	-0.422	-0.438	-0.452	-0.469	-0.484	-0.500	-0.515	-0.531	-0.548	-0.564	-0.580	-0.598	-0.614	-0.630	-0.646	-0.664	-0.682	-0.699	-0.716	-0.734	-0.752	-0.770	-0.789	-0.806	-0.826	-0.845	-0.864	-0.882	-0.902	-0.921	-0.940	-0.960	-0.980	-1.000	-1.020	-1.039	-1.059	-1.079	-1.099	-1.119	-1.139	-1.158	-1.178	-1.196	-1.216	-1.235	-1.254	-1.271	-1.291	-1.309	-1.325	-1.342	-1.359	-1.375	-1.390	-1.405	-1.420	-1.435	-1.449	-1.460	-1.474	-1.485	-1.496	-1.506	-1.516	-1.526	-1.535	-1.541	-1.549	-1.555	-1.560	-1.565	-1.570	-1.574	-1.578	-1.579	-1.581	-1.581	-1.581	-1.581	-1.580	-1.576	-1.575	-1.572	-1.568	-1.564	-1.560	-1.554	-1.548	-1.541	-1.534	-1.526	-1.519	-1.510	-1.501	-1.491	-1.481	-1.471	-1.461	-1.451	-1.439	-1.428	-1.416	-1.404	-1.391	-1.378	-1.364	-1.350	-1.336	-1.321	-1.306	-1.291	-1.276	-1.260	-1.244	-1.229	-1.211	-1.194	-1.176	-1.159	-1.141	-1.122	-1.102	-1.084	-1.064	-1.045	-1.025	-1.004	-0.984	-0.962	-0.942	-0.920	-0.899	-0.876	-0.854	-0.831	-0.810	-0.786	-0.764	-0.741	-0.719	-0.696	-0.672	-0.650	-0.628	-0.605	-0.582	-0.560	-0.539	-0.516	-0.494	-0.474	-0.452	-0.432	-0.412	-0.392	-0.374	-0.356	-0.338	-0.321	-0.305	-0.289	-0.274	-0.258	-0.244	-0.230	-0.218	-0.205	-0.195	-0.184	-0.174	-0.165	-0.155	-0.148	-0.139	-0.132	-0.126	-0.121	-0.116	-0.111	-0.108	-0.102	-0.100	-0.096	-0.094	-0.091	-0.088	-0.086	-0.084	-0.082	-0.080	-0.078	-0.075	-0.074	-0.071	-0.069	-0.066	-0.062	-0.060	-0.056	-0.052	-0.049	-0.045	-0.039	-0.034	-0.029	-0.022	-0.015	-0.009	0.000	0.009	0.016	0.026	0.035	0.046	0.056	0.068	0.079	0.090	0.102	0.115	0.129	0.141	0.155	0.169	0.184	0.198	0.211	0.226	0.241	0.258	0.272	0.288	0.304	0.318	0.332	0.348	0.362	0.379	0.394	0.408	0.421	0.436	0.450	0.462	0.476	0.490	0.501	0.515	0.526	0.538	0.549	0.559	0.569	0.579	0.588	0.596	0.605	0.612	0.619	0.626	0.631	0.638	0.641	0.646	0.651	0.654	0.656	0.659	0.660	0.661	0.662	0.661	0.661	0.661	0.659	0.656	0.655	0.652	0.649	0.645	0.641	0.636	0.631	0.626	0.621	0.615	0.609	0.602	0.595	0.588	0.581	0.572	0.565	0.556	0.549	0.540	0.531	0.522	0.514	0.504	0.495	0.486	0.478	0.468	0.458	0.449	0.439	0.430	0.420	0.410	0.400	0.390	0.381	0.372	0.362	0.354	0.344	0.335	0.326	0.318	0.309	0.300	0.291	0.282	0.274	0.266	0.259	0.251	0.242	0.235	0.229	0.221	0.214	0.208	0.201	0.195	0.189	0.182	0.176	0.171	0.168	0.162	0.158	0.155	0.151	0.146	0.144	0.142	0.139	0.136	0.136	0.135	0.132	0.132	0.134	0.134	0.135	0.136	0.138	0.140	0.144	0.148	0.151	0.155	0.161	0.165	0.171	0.178	0.185	0.191	0.199	0.206	0.214	0.224	0.231	0.241	0.251	0.260	0.270	0.280	0.290	0.301	0.311	0.321	0.332	0.341	0.351	0.361	0.370	0.380	0.389	0.398	0.406	0.412	0.421	0.428	0.434	0.439	0.444	0.449	0.451	0.454	0.456	0.456	0.458	0.456	0.455	0.452	0.450	0.445	0.441	0.435	0.428	0.421	0.412	0.404	0.394	0.385	0.374	0.361	0.349	0.336	0.322	0.309	0.292	0.279	0.262	0.248	0.231	0.215	0.199	0.182	0.165	0.149	0.132	0.116	0.100	0.084	0.068	0.052	0.038	0.022	0.008	-0.006	-0.020	-0.032	-0.044	-0.056	-0.068	-0.079	-0.088	-0.098	-0.105	-0.114	-0.121	-0.126	-0.132	-0.139	-0.142	-0.146	-0.149	-0.152	-0.155	-0.156	-0.158	-0.156	-0.156	-0.156	-0.155	-0.154	-0.151	-0.149	-0.146	-0.142	-0.140	-0.136	-0.132	-0.129	-0.126	-0.122	-0.119	-0.114	-0.110	-0.106	-0.102	-0.099	-0.095	-0.091	-0.088	-0.085	-0.081	-0.079	-0.076	-0.074	-0.071	-0.069	-0.068	-0.065	-0.064	-0.061	-0.060	-0.060	-0.059	-0.059	-0.059	-0.058	-0.059	-0.059	-0.059	-0.060	-0.061	-0.061	-0.062	-0.062	-0.064	-0.064	-0.066	-0.068	-0.069	-0.071	-0.072	-0.074	-0.075	-0.076	-0.079	-0.080	-0.082	-0.084	-0.085	-0.088	-0.090	-0.091	-0.092	-0.095	-0.098	-0.100	-0.101	-0.105	-0.108	-0.110	-0.112	-0.115	-0.119	-0.121	-0.125	-0.128	-0.132	-0.135	-0.139	-0.142	-0.145	-0.150	-0.155	-0.158	-0.162	-0.166	-0.171	-0.176	-0.181	-0.186	-0.191	-0.196	-0.201	-0.206	-0.211	-0.218	-0.222	-0.228	-0.234	-0.239	-0.244	-0.250	-0.256	-0.262	-0.269	-0.274	-0.280	-0.286	-0.291	-0.298	-0.302	-0.309	-0.315	-0.320	-0.326	-0.331	-0.338	-0.342	-0.346	-0.351	-0.356	-0.361	-0.365	-0.369	-0.372	-0.376	-0.380	-0.382	-0.385	-0.388	-0.390	-0.390	-0.391	-0.391	-0.391	-0.390	-0.390	-0.388	-0.386	-0.384	-0.380	-0.376	-0.371	-0.366	-0.360	-0.354	-0.346	-0.338	-0.328	-0.319	-0.308	-0.296	-0.284	-0.270	-0.255	-0.240	-0.224	-0.206	-0.189	-0.170	-0.150	-0.129	-0.108	-0.085	-0.061	-0.038	-0.011	0.014	0.040	0.068	0.095	0.124	0.152	0.184	0.214	0.244	0.276	0.308	0.340	0.372	0.405	0.438	0.471	0.502	0.536	0.569	0.601	0.634	0.666	0.698	0.728	0.759	0.788	0.816	0.845	0.872	0.899	0.924	0.949	0.971	0.994	1.015	1.034	1.052	1.070	1.085	1.099	1.111	1.122	1.131	1.140	1.146	1.151	1.155	1.156	1.158	1.155	1.152	1.149	1.142	1.135	1.126	1.116	1.104	1.091	1.078	1.062	1.046	1.029	1.010	0.991	0.971	0.951	0.929	0.909	0.886	0.862	0.839	0.816	0.792	0.769	0.746	0.722	0.699	0.676	0.654	0.631	0.610	0.589	0.568	0.548	0.529	0.511	0.494	0.478	0.462	0.448	0.435	0.422	0.411	0.401	0.394	0.386	0.380	0.375	0.371	0.369	0.368	0.368	0.369	0.370	0.375	0.379	0.386	0.392	0.401	0.410	0.421	0.431	0.444	0.456	0.470	0.485	0.499	0.515	0.530	0.548	0.565	0.582	0.601	0.619	0.636	0.655	0.674	0.692	0.710	0.729	0.746	0.765	0.781	0.798	0.814	0.830	0.845	0.859	0.872	0.885	0.898	0.909	0.919	0.929	0.938	0.945	0.950	0.955	0.960	0.964	0.965	0.966	0.966	0.964	0.961	0.958	0.952	0.948	0.940	0.931	0.922	0.911	0.901	0.889	0.875	0.861	0.846	0.831	0.814	0.796	0.779	0.760	0.741	0.722	0.702	0.682	0.661	0.641	0.620	0.599	0.579	0.558	0.538	0.516	0.498	0.478	0.458	0.439	0.421	0.402	0.385	0.369	0.352	0.338	0.322	0.309	0.296	0.285	0.274	0.264	0.255	0.248	0.240	0.234	0.229	0.225	0.221	0.220	0.219	0.218	0.219	0.221	0.222	0.226	0.231	0.236	0.241	0.248	0.255	0.261	0.270	0.279	0.288	0.296	0.305	0.315	0.326	0.336	0.345	0.356	0.366	0.375	0.386	0.395	0.404	0.414	0.422	0.430	0.438	0.445	0.451	0.458	0.464	0.469	0.474	0.478	0.480	0.484	0.485	0.486	0.488	0.488	0.485	0.484	0.482	0.479	0.476	0.472	0.468	0.461	0.456	0.450	0.444	0.436	0.430	0.421	0.412	0.405	0.396	0.388	0.378	0.369	0.359	0.349	0.340	0.330	0.321	0.312	0.302	0.294	0.285	0.276	0.266	0.259	0.250	0.242	0.235	0.229	0.220	0.215	0.208	0.202	0.198	0.191	0.188	0.182	0.179	0.176	0.172	0.170	0.168	0.166	0.166	0.165	0.165	0.165	0.168	0.169	0.171	0.174	0.176	0.180	0.185	0.190	0.195	0.201	0.208	0.215	0.224	0.231	0.240	0.250	0.260	0.271	0.284	0.295	0.309	0.321	0.336	0.351	0.366	0.382	0.399	0.418	0.435	0.454	0.472	0.494	0.514	0.534	0.556	0.578	0.601	0.624	0.648	0.672	0.698	0.722	0.748	0.774	0.799	0.825	0.851	0.879	0.905	0.931	0.959	0.985	1.011	1.038	1.064	1.090	1.115	1.140	1.165	1.191	1.215	1.239	1.262	1.285	1.308	1.329	1.351	1.371	1.391	1.411	1.430	1.448	1.465	1.481	1.498	1.514	1.529	1.542	1.558	1.570	1.582	1.594	1.605	1.616	1.628	1.638	1.648	1.658	1.668	1.676	1.685	1.694	1.701	1.710	1.718	1.728	1.735	1.744	1.752	1.761	1.771	1.780	1.789	1.799	1.809	1.819	1.830	1.840	1.852	1.864	1.875	1.888	1.899	1.912	1.925	1.940	1.954	1.968	1.982	1.996	2.011	2.026	2.041	2.056	2.072	2.088	2.104	2.119	2.135	2.150	2.165	2.180	2.195	2.210	2.224	2.239	2.252	2.265	2.278	2.291	2.302	2.314	2.325	2.335	2.344	2.352	2.360	2.369	2.375	2.380	2.385	2.389	2.392	2.395	2.396	2.398	2.396	2.396	2.394	2.390	2.388	2.382	2.378	2.371	2.364	2.356	2.348	2.339	2.329	2.318	2.306	2.294	2.281	2.268	2.254	2.239	2.224	2.209	2.191	2.176	2.159	2.142	2.125	2.108	2.090	2.072	2.054	2.036	2.019	2.001	1.982	1.966	1.949	1.932	1.915	1.899	1.882	1.868	1.852	1.838	1.824	1.810	1.798	1.786	1.775	1.764	1.755	1.745	1.736	1.730	1.724	1.718	1.712	1.709	1.706	1.705	1.702	1.704	1.704	1.706	1.710	1.712	1.718	1.724	1.731	1.738	1.748	1.756	1.765	1.778	1.789	1.801	1.814	1.828	1.842	1.858	1.874	1.889	1.905	1.922	1.940	1.958	1.976	1.994	2.013	2.030	2.047	2.066	2.085	2.102	2.120	2.139	2.156	2.172	2.190	2.206	2.222	2.238	2.252	2.266	2.281	2.294	2.308	2.320	2.330	2.341	2.351	2.360	2.370	2.378	2.385	2.391	2.398	2.401	2.406	2.410	2.412	2.415	2.418	2.418	2.420	2.419	2.419	2.418	2.416	2.415	2.411	2.409	2.405	2.402	2.399	2.394	2.391	2.386	2.381	2.376	2.372	2.368	2.362	2.359	2.354	2.349	2.344	2.339	2.335	2.330	2.326	2.322	2.319	2.315	2.312	2.309	2.306	2.304	2.301	2.299	2.298	2.296	2.295	2.295	2.294	2.295	2.294	2.295	2.295	2.296	2.298	2.299	2.300	2.301	2.304	2.306	2.309	2.311	2.315	2.318	2.321	2.324	2.328	2.331	2.335	2.338	2.341	2.344	2.349	2.351	2.355	2.358	2.360	2.362	2.364	2.368	2.369	2.370	2.371	2.372	2.372	2.372	2.372	2.371	2.370	2.369	2.365	2.364	2.360	2.356	2.352	2.346	2.340	2.335	2.326	2.319	2.311	2.302	2.292	2.282	2.271	2.260	2.248	2.235	2.221	2.209	2.194	2.178	2.162	2.146	2.129	2.112	2.095	2.076	2.058	2.038	2.019	1.999	1.979	1.959	1.938	1.916	1.895	1.874	1.852	1.831	1.809	1.788	1.765	1.744	1.722	1.700	1.679	1.658	1.638	1.616	1.596	1.576	1.558	1.538	1.519	1.500	1.481	1.464	1.446	1.430	1.414	1.398	1.381	1.368	1.352	1.340	1.325	1.312	1.300	1.288	1.278	1.266	1.255	1.244	1.235	1.224	1.215	1.205	1.196	1.188	1.179	1.170	1.162	1.152	1.145	1.136	1.128	1.120	1.111	1.102	1.094	1.085	1.076	1.066	1.056	1.046	1.038	1.026	1.016	1.005	0.994	0.982	0.971	0.960	0.948	0.935	0.922	0.909	0.896	0.884	0.869	0.856	0.842	0.829	0.815	0.802	0.788	0.775	0.761	0.749	0.735	0.722	0.710	0.696	0.685	0.672	0.662	0.651	0.641	0.631	0.622	0.614	0.606	0.598	0.592	0.585	0.580	0.575	0.571	0.568	0.565	0.562	0.561	0.560	0.560	0.560	0.561	0.561	0.564	0.566	0.570	0.572	0.576	0.581	0.586	0.591	0.598	0.602	0.609	0.615	0.621	0.629	0.635	0.641	0.648	0.655	0.662	0.669	0.675	0.681	0.688	0.695	0.701	0.706	0.711	0.716	0.722	0.728	0.732	0.736	0.740	0.745	0.748	0.751	0.754	0.758	0.760	0.761	0.765	0.766	0.769	0.770	0.772	0.774	0.775	0.776	0.778	0.780	0.781	0.784	0.785	0.786	0.789	0.791	0.792	0.794	0.798	0.800	0.804	0.806	0.810	0.814	0.818	0.822	0.826	0.832	0.839	0.845	0.851	0.858	0.865	0.871	0.880	0.888	0.898	0.906	0.916	0.926	0.938	0.948	0.960	0.971	0.984	0.998	1.011	1.024	1.039	1.052	1.068	1.085	1.100	1.116	1.134	1.152	1.170	1.188	1.208	1.228	1.248	1.268	1.288	1.309	1.330	1.352	1.375	1.398	1.420	1.444	1.468	1.492	1.516	1.540	1.566	1.591	1.616	1.641	1.666	1.691	1.716	1.742	1.768	1.792	1.818	1.842	1.866	1.891	1.916	1.939	1.961	1.985	2.007	2.030	2.050	2.071	2.091	2.111	2.131	2.150	2.168	2.185	2.201	2.218	2.231	2.246	2.260	2.272	2.285	2.296	2.308	2.318	2.325	2.335	2.342	2.349	2.355	2.361	2.365	2.369	2.372	2.375	2.378	2.378	2.379	2.380	2.379	2.376	2.375	2.371	2.369	2.365	2.360	2.356	2.349	2.344	2.336	2.330	2.321	2.314	2.304	2.295	2.285	2.274	2.264	2.251	2.241	2.229	2.215	2.202	2.189	2.175	2.161	2.146	2.132	2.118	2.102	2.088	2.072	2.056	2.041	2.025	2.009	1.994	1.979	1.964	1.948	1.932	1.918	1.905	1.891	1.878	1.865	1.852	1.841	1.831	1.821	1.811	1.804	1.796	1.790	1.784	1.779	1.775	1.772	1.771	1.770	1.771	1.774	1.775	1.779	1.784	1.789	1.795	1.802	1.811	1.820	1.830	1.840	1.852	1.864	1.876	1.889	1.904	1.918	1.931	1.945	1.960	1.974	1.989	2.001	2.016	2.029	2.041	2.054	2.065	2.078	2.088	2.096	2.105	2.114	2.120	2.126	2.130	2.135	2.136	2.138	2.138	2.138	2.134	2.131	2.125	2.119	2.112	2.104	2.094	2.084	2.072	2.060	2.046	2.033	2.018	2.001	1.985	1.968	1.951	1.932	1.914	1.896	1.876	1.858	1.840	1.820	1.802	1.782	1.765	1.746	1.729	1.711	1.694	1.678	1.661	1.645	1.631	1.616	1.604	1.589	1.576	1.566	1.554	1.544	1.535	1.525	1.516	1.509	1.500	1.495	1.489	1.482	1.476	1.472	1.468	1.462	1.459	1.455	1.452	1.449	1.445	1.441	1.439	1.435	1.431	1.428	1.425	1.422	1.418	1.415	1.410	1.406	1.402	1.399	1.394	1.388	1.384	1.379	1.374	1.368	1.362	1.356	1.351	1.345	1.340	1.334	1.328	1.321	1.315	1.310	1.304	1.298	1.291	1.286	1.281	1.275	1.271	1.265	1.261	1.256	1.254	1.249	1.246	1.242	1.240	1.238	1.235	1.234	1.232	1.232	1.231	1.232	1.232	1.232	1.234	1.235	1.238	1.240	1.242	1.245	1.249	1.252	1.256	1.260	1.265	1.270	1.275	1.280	1.286	1.292	1.298	1.305	1.311	1.319	1.326	1.332	1.340	1.348	1.354	1.362	1.371	1.379	1.388	1.395	1.404	1.412	1.421	1.430	1.440	1.449	1.459	1.468	1.478	1.488	1.498	1.509	1.519	1.530	1.540	1.551	1.562	1.574	1.585	1.596	1.608	1.620	1.632	1.645	1.656	1.668	1.681	1.692	1.705	1.718	1.730	1.741	1.754	1.765	1.778	1.788	1.800	1.810	1.821	1.831	1.841	1.851	1.860	1.869	1.876	1.884	1.891	1.898	1.904	1.909	1.912	1.916	1.919	1.921	1.922	1.922	1.921	1.920	1.918	1.914	1.909	1.904	1.896	1.889	1.881	1.871	1.861	1.851	1.838	1.825	1.811	1.796	1.780	1.764	1.746	1.729	1.710	1.689	1.670	1.649	1.626	1.605	1.582	1.559	1.536	1.512	1.488	1.462	1.439	1.414	1.389	1.362	1.339	1.314	1.288	1.264	1.239	1.214	1.190	1.165	1.141	1.118	1.095	1.072	1.050	1.028	1.008	0.986	0.966	0.946	0.928	0.910	0.892	0.875	0.859	0.845	0.831	0.816	0.804	0.792	0.781	0.770	0.761	0.751	0.744	0.736	0.730	0.725	0.720	0.716	0.712	0.710	0.709	0.709	0.709	0.709	0.711	0.714	0.716	0.720	0.724	0.730	0.736	0.742	0.749	0.758	0.765	0.775	0.784	0.794	0.805	0.816	0.828	0.840	0.852	0.864	0.878	0.890	0.902	0.916	0.931	0.944	0.958	0.972	0.986	1.000	1.014	1.028	1.041	1.055	1.070	1.082	1.095	1.109	1.120	1.132	1.145	1.156	1.168	1.178	1.189	1.199	1.208	1.218	1.226	1.235	1.242	
