# Supplementary material for: Motion onset VEPs can see through the blur
Source: Sci Rep. 2024 Sep 12;14:21296. doi: 10.1038/s41598-024-72483-z (PMC11393312; doi:10.1038/s41598-024-72483-z)
Supplement: Supplementary file 3 — Supplementary Information 3. [file 41598_2024_72483_MOESM3_ESM.zip › VEP_raw_data/source_data/SourceBlurVEP-S006_VEP_2023-04-03_09-21-30.txt]

0.000	0.000	99999.999	6250.000	50.000	-2193.000	-2061.000	6248.000	7.000	100.000	5.000	2.000	1.000	1.000	0.000	0.000	0.000	0.000	0.000	0.000	0.000	0.000	0.000	0.000	0.000	0.000	0.000	-1.038	-1.059	-1.081	-1.102	-1.125	-1.148	-1.171	-1.195	-1.218	-1.242	-1.268	-1.290	-1.315	-1.340	-1.364	-1.390	-1.414	-1.438	-1.462	-1.488	-1.511	-1.535	-1.560	-1.582	-1.608	-1.630	-1.655	-1.678	-1.700	-1.724	-1.745	-1.769	-1.790	-1.814	-1.835	-1.856	-1.879	-1.901	-1.922	-1.944	-1.966	-1.988	-2.010	-2.033	-2.054	-2.076	-2.098	-2.120	-2.142	-2.165	-2.188	-2.211	-2.234	-2.258	-2.281	-2.305	-2.330	-2.354	-2.379	-2.402	-2.429	-2.454	-2.480	-2.505	-2.531	-2.558	-2.584	-2.609	-2.635	-2.661	-2.688	-2.714	-2.739	-2.764	-2.789	-2.814	-2.839	-2.862	-2.886	-2.909	-2.932	-2.954	-2.974	-2.994	-3.015	-3.032	-3.051	-3.068	-3.085	-3.099	-3.112	-3.125	-3.136	-3.148	-3.158	-3.166	-3.172	-3.178	-3.182	-3.185	-3.188	-3.189	-3.188	-3.185	-3.181	-3.176	-3.170	-3.162	-3.155	-3.145	-3.134	-3.122	-3.109	-3.095	-3.079	-3.062	-3.045	-3.025	-3.006	-2.985	-2.965	-2.942	-2.920	-2.896	-2.872	-2.849	-2.824	-2.798	-2.774	-2.748	-2.721	-2.695	-2.669	-2.641	-2.615	-2.589	-2.561	-2.536	-2.509	-2.484	-2.458	-2.432	-2.408	-2.382	-2.358	-2.334	-2.310	-2.288	-2.264	-2.242	-2.221	-2.199	-2.178	-2.159	-2.139	-2.120	-2.100	-2.082	-2.064	-2.049	-2.031	-2.015	-1.999	-1.984	-1.968	-1.954	-1.939	-1.925	-1.911	-1.898	-1.885	-1.872	-1.860	-1.846	-1.835	-1.822	-1.810	-1.799	-1.786	-1.775	-1.765	-1.752	-1.740	-1.730	-1.719	-1.708	-1.696	-1.686	-1.675	-1.665	-1.654	-1.644	-1.634	-1.624	-1.614	-1.605	-1.595	-1.586	-1.576	-1.568	-1.559	-1.551	-1.542	-1.535	-1.529	-1.520	-1.514	-1.508	-1.501	-1.496	-1.490	-1.486	-1.481	-1.478	-1.474	-1.471	-1.469	-1.466	-1.465	-1.464	-1.464	-1.464	-1.464	-1.464	-1.464	-1.465	-1.466	-1.469	-1.471	-1.474	-1.478	-1.481	-1.485	-1.490	-1.494	-1.500	-1.505	-1.510	-1.515	-1.522	-1.529	-1.535	-1.542	-1.549	-1.556	-1.564	-1.574	-1.581	-1.589	-1.598	-1.608	-1.615	-1.625	-1.635	-1.644	-1.654	-1.662	-1.672	-1.681	-1.691	-1.700	-1.710	-1.719	-1.728	-1.736	-1.746	-1.755	-1.762	-1.770	-1.778	-1.785	-1.791	-1.796	-1.801	-1.806	-1.810	-1.814	-1.816	-1.816	-1.818	-1.818	-1.816	-1.812	-1.811	-1.806	-1.800	-1.794	-1.786	-1.778	-1.768	-1.756	-1.742	-1.729	-1.714	-1.699	-1.680	-1.661	-1.642	-1.620	-1.598	-1.574	-1.550	-1.524	-1.496	-1.469	-1.439	-1.410	-1.379	-1.346	-1.315	-1.281	-1.248	-1.211	-1.175	-1.141	-1.105	-1.068	-1.030	-0.992	-0.955	-0.919	-0.881	-0.844	-0.806	-0.769	-0.734	-0.698	-0.661	-0.625	-0.589	-0.555	-0.521	-0.489	-0.456	-0.424	-0.392	-0.362	-0.334	-0.305	-0.276	-0.251	-0.226	-0.201	-0.178	-0.155	-0.135	-0.114	-0.096	-0.078	-0.061	-0.045	-0.031	-0.018	-0.006	0.005	0.015	0.024	0.031	0.038	0.042	0.048	0.050	0.051	0.052	0.052	0.051	0.050	0.046	0.042	0.038	0.032	0.026	0.020	0.011	0.002	-0.006	-0.016	-0.028	-0.038	-0.049	-0.062	-0.074	-0.086	-0.101	-0.114	-0.129	-0.142	-0.158	-0.172	-0.188	-0.202	-0.218	-0.232	-0.248	-0.264	-0.278	-0.292	-0.309	-0.322	-0.338	-0.352	-0.366	-0.380	-0.395	-0.409	-0.421	-0.434	-0.448	-0.459	-0.470	-0.481	-0.492	-0.502	-0.512	-0.522	-0.530	-0.540	-0.548	-0.555	-0.561	-0.568	-0.572	-0.579	-0.584	-0.586	-0.590	-0.592	-0.595	-0.596	-0.598	-0.599	-0.599	-0.598	-0.598	-0.595	-0.594	-0.591	-0.588	-0.585	-0.580	-0.575	-0.570	-0.565	-0.559	-0.552	-0.546	-0.540	-0.532	-0.526	-0.519	-0.511	-0.504	-0.496	-0.489	-0.481	-0.474	-0.465	-0.459	-0.451	-0.444	-0.438	-0.430	-0.424	-0.418	-0.412	-0.406	-0.401	-0.396	-0.392	-0.389	-0.386	-0.382	-0.381	-0.380	-0.380	-0.380	-0.380	-0.382	-0.385	-0.388	-0.392	-0.398	-0.402	-0.408	-0.415	-0.424	-0.431	-0.440	-0.450	-0.460	-0.471	-0.482	-0.495	-0.506	-0.520	-0.532	-0.546	-0.560	-0.574	-0.589	-0.601	-0.616	-0.629	-0.642	-0.656	-0.670	-0.682	-0.695	-0.708	-0.720	-0.731	-0.742	-0.752	-0.761	-0.770	-0.778	-0.784	-0.790	-0.796	-0.799	-0.802	-0.804	-0.805	-0.804	-0.802	-0.801	-0.798	-0.792	-0.788	-0.780	-0.772	-0.764	-0.754	-0.744	-0.732	-0.720	-0.706	-0.692	-0.678	-0.661	-0.644	-0.628	-0.610	-0.591	-0.572	-0.554	-0.534	-0.514	-0.494	-0.474	-0.454	-0.432	-0.412	-0.392	-0.372	-0.352	-0.332	-0.314	-0.295	-0.276	-0.259	-0.241	-0.225	-0.210	-0.195	-0.180	-0.168	-0.155	-0.144	-0.132	-0.124	-0.114	-0.108	-0.100	-0.094	-0.090	-0.086	-0.085	-0.084	-0.084	-0.085	-0.088	-0.091	-0.096	-0.101	-0.108	-0.115	-0.124	-0.132	-0.142	-0.155	-0.166	-0.179	-0.191	-0.206	-0.221	-0.236	-0.251	-0.266	-0.282	-0.299	-0.315	-0.331	-0.349	-0.365	-0.381	-0.396	-0.412	-0.428	-0.442	-0.458	-0.470	-0.484	-0.495	-0.507	-0.519	-0.528	-0.536	-0.544	-0.550	-0.556	-0.560	-0.564	-0.568	-0.568	-0.568	-0.568	-0.564	-0.561	-0.556	-0.551	-0.544	-0.535	-0.526	-0.516	-0.506	-0.495	-0.481	-0.468	-0.454	-0.440	-0.424	-0.408	-0.391	-0.375	-0.358	-0.340	-0.322	-0.304	-0.286	-0.269	-0.249	-0.231	-0.214	-0.196	-0.179	-0.162	-0.146	-0.131	-0.116	-0.101	-0.089	-0.076	-0.064	-0.052	-0.044	-0.035	-0.025	-0.019	-0.012	-0.008	-0.004	-0.001	0.000	0.000	-0.001	-0.002	-0.006	-0.010	-0.015	-0.021	-0.030	-0.039	-0.049	-0.060	-0.072	-0.086	-0.100	-0.116	-0.132	-0.149	-0.168	-0.188	-0.206	-0.229	-0.249	-0.271	-0.295	-0.320	-0.345	-0.370	-0.395	-0.421	-0.449	-0.476	-0.504	-0.531	-0.559	-0.588	-0.616	-0.644	-0.674	-0.701	-0.730	-0.759	-0.788	-0.814	-0.842	-0.870	-0.896	-0.924	-0.949	-0.974	-0.998	-1.021	-1.044	-1.066	-1.088	-1.108	-1.126	-1.144	-1.161	-1.176	-1.190	-1.204	-1.215	-1.224	-1.234	-1.240	-1.246	-1.250	-1.252	-1.252	-1.252	-1.249	-1.246	-1.240	-1.232	-1.224	-1.214	-1.201	-1.189	-1.172	-1.158	-1.140	-1.120	-1.100	-1.079	-1.056	-1.034	-1.009	-0.984	-0.958	-0.931	-0.904	-0.878	-0.849	-0.821	-0.794	-0.765	-0.738	-0.710	-0.682	-0.656	-0.629	-0.604	-0.579	-0.555	-0.531	-0.510	-0.490	-0.470	-0.454	-0.436	-0.421	-0.408	-0.396	-0.386	-0.379	-0.372	-0.368	-0.365	-0.364	-0.365	-0.369	-0.372	-0.379	-0.388	-0.398	-0.409	-0.421	-0.436	-0.452	-0.470	-0.489	-0.509	-0.531	-0.554	-0.578	-0.602	-0.628	-0.652	-0.680	-0.706	-0.735	-0.761	-0.789	-0.818	-0.845	-0.872	-0.899	-0.926	-0.952	-0.979	-1.004	-1.029	-1.051	-1.075	-1.098	-1.120	-1.140	-1.160	-1.179	-1.196	-1.214	-1.229	-1.244	-1.258	-1.271	-1.282	-1.292	-1.302	-1.311	-1.320	-1.328	-1.335	-1.340	-1.346	-1.351	-1.355	-1.359	-1.364	-1.368	-1.371	-1.374	-1.378	-1.381	-1.385	-1.389	-1.392	-1.398	-1.402	-1.408	-1.414	-1.420	-1.428	-1.435	-1.442	-1.452	-1.461	-1.470	-1.481	-1.491	-1.504	-1.516	-1.530	-1.542	-1.558	-1.572	-1.588	-1.604	-1.620	-1.636	-1.654	-1.671	-1.689	-1.706	-1.726	-1.744	-1.761	-1.780	-1.799	-1.818	-1.835	-1.854	-1.871	-1.890	-1.908	-1.925	-1.941	-1.959	-1.975	-1.991	-2.007	-2.024	-2.039	-2.054	-2.068	-2.082	-2.096	-2.110	-2.124	-2.136	-2.149	-2.161	-2.175	-2.186	-2.199	-2.211	-2.222	-2.234	-2.246	-2.256	-2.268	-2.279	-2.290	-2.301	-2.311	-2.321	-2.332	-2.342	-2.352	-2.362	-2.372	-2.382	-2.391	-2.401	-2.410	-2.419	-2.428	-2.436	-2.442	-2.450	-2.458	-2.464	-2.469	-2.474	-2.479	-2.481	-2.485	-2.486	-2.489	-2.488	-2.488	-2.488	-2.484	-2.481	-2.478	-2.471	-2.466	-2.459	-2.451	-2.441	-2.432	-2.422	-2.411	-2.399	-2.385	-2.371	-2.356	-2.340	-2.324	-2.308	-2.289	-2.271	-2.252	-2.234	-2.214	-2.194	-2.174	-2.154	-2.134	-2.114	-2.094	-2.074	-2.055	-2.035	-2.016	-1.998	-1.980	-1.962	-1.945	-1.928	-1.911	-1.895	-1.880	-1.865	-1.851	-1.838	-1.826	-1.814	-1.802	-1.792	-1.782	-1.772	-1.764	-1.755	-1.748	-1.741	-1.734	-1.729	-1.722	-1.718	-1.712	-1.708	-1.704	-1.700	-1.696	-1.692	-1.689	-1.685	-1.681	-1.679	-1.675	-1.671	-1.668	-1.664	-1.659	-1.655	-1.649	-1.645	-1.640	-1.634	-1.628	-1.620	-1.614	-1.606	-1.598	-1.590	-1.580	-1.571	-1.561	-1.551	-1.540	-1.529	-1.518	-1.505	-1.492	-1.481	-1.468	-1.454	-1.441	-1.426	-1.411	-1.398	-1.382	-1.368	-1.351	-1.336	-1.320	-1.304	-1.289	-1.271	-1.256	-1.240	-1.224	-1.208	-1.191	-1.175	-1.159	-1.144	-1.129	-1.112	-1.098	-1.081	-1.066	-1.052	-1.038	-1.022	-1.009	-0.994	-0.981	-0.969	-0.955	-0.942	-0.932	-0.921	-0.910	-0.900	-0.890	-0.881	-0.872	-0.864	-0.858	-0.851	-0.846	-0.841	-0.836	-0.831	-0.829	-0.826	-0.826	-0.824	-0.824	-0.826	-0.826	-0.830	-0.832	-0.836	-0.841	-0.846	-0.852	-0.859	-0.866	-0.874	-0.882	-0.892	-0.902	-0.914	-0.924	-0.935	-0.946	-0.959	-0.971	-0.984	-0.996	-1.009	-1.021	-1.034	-1.048	-1.059	-1.072	-1.084	-1.096	-1.109	-1.120	-1.131	-1.141	-1.151	-1.159	-1.168	-1.176	-1.182	-1.190	-1.195	-1.200	-1.205	-1.208	-1.210	-1.211	-1.212	-1.211	-1.211	-1.208	-1.205	-1.200	-1.195	-1.189	-1.182	-1.175	-1.166	-1.156	-1.146	-1.135	-1.125	-1.112	-1.100	-1.086	-1.072	-1.060	-1.045	-1.030	-1.015	-1.000	-0.985	-0.970	-0.955	-0.940	-0.925	-0.911	-0.898	-0.882	-0.870	-0.856	-0.845	-0.832	-0.820	-0.811	-0.801	-0.792	-0.784	-0.776	-0.771	-0.766	-0.761	-0.758	-0.755	-0.754	-0.755	-0.755	-0.758	-0.760	-0.764	-0.769	-0.775	-0.781	-0.789	-0.799	-0.809	-0.820	-0.831	-0.844	-0.856	-0.870	-0.885	-0.901	-0.916	-0.934	-0.950	-0.968	-0.985	-1.004	-1.020	-1.039	-1.058	-1.075	-1.092	-1.110	-1.128	-1.145	-1.161	-1.178	-1.192	-1.206	-1.221	-1.234	-1.246	-1.259	-1.268	-1.278	-1.286	-1.294	-1.300	-1.305	-1.309	-1.311	-1.312	-1.312	-1.311	-1.309	-1.304	-1.299	-1.292	-1.284	-1.275	-1.265	-1.252	-1.239	-1.224	-1.208	-1.190	-1.172	-1.155	-1.134	-1.112	-1.091	-1.068	-1.044	-1.020	-0.995	-0.970	-0.942	-0.918	-0.890	-0.862	-0.835	-0.808	-0.780	-0.752	-0.726	-0.699	-0.672	-0.646	-0.621	-0.595	-0.572	-0.548	-0.525	-0.504	-0.482	-0.461	-0.442	-0.425	-0.409	-0.392	-0.379	-0.366	-0.355	-0.345	-0.336	-0.330	-0.324	-0.321	-0.319	-0.319	-0.319	-0.322	-0.326	-0.332	-0.340	-0.349	-0.360	-0.371	-0.386	-0.401	-0.419	-0.435	-0.455	-0.475	-0.498	-0.520	-0.544	-0.569	-0.595	-0.622	-0.650	-0.679	-0.706	-0.738	-0.768	-0.798	-0.829	-0.860	-0.891	-0.922	-0.954	-0.986	-1.016	-1.049	-1.079	-1.109	-1.139	-1.169	-1.196	-1.225	-1.252	-1.278	-1.302	-1.328	-1.351	-1.374	-1.395	-1.415	-1.435	-1.454	-1.470	-1.485	-1.500	-1.514	-1.526	-1.536	-1.546	-1.555	-1.562	-1.569	-1.574	-1.578	-1.579	-1.581	-1.581	-1.580	-1.580	-1.576	-1.572	-1.568	-1.564	-1.558	-1.550	-1.542	-1.535	-1.525	-1.516	-1.505	-1.495	-1.482	-1.471	-1.459	-1.446	-1.434	-1.419	-1.405	-1.391	-1.376	-1.362	-1.346	-1.331	-1.316	-1.301	-1.285	-1.269	-1.252	-1.238	-1.221	-1.205	-1.190	-1.174	-1.158	-1.142	-1.128	-1.112	-1.096	-1.081	-1.066	-1.052	-1.038	-1.024	-1.010	-0.996	-0.984	-0.972	-0.960	-0.949	-0.940	-0.929	-0.920	-0.911	-0.902	-0.896	-0.890	-0.885	-0.880	-0.876	-0.872	-0.871	-0.870	-0.870	-0.871	-0.874	-0.875	-0.880	-0.885	-0.891	-0.898	-0.906	-0.915	-0.925	-0.935	-0.948	-0.960	-0.972	-0.986	-1.001	-1.016	-1.030	-1.046	-1.062	-1.079	-1.096	-1.112	-1.130	-1.149	-1.165	-1.182	-1.200	-1.216	-1.234	-1.249	-1.264	-1.280	-1.295	-1.308	-1.321	-1.335	-1.348	-1.359	-1.368	-1.379	-1.388	-1.396	-1.404	-1.410	-1.416	-1.421	-1.426	-1.431	-1.434	-1.436	-1.439	-1.441	-1.444	-1.445	-1.446	-1.448	-1.449	-1.450	-1.451	-1.454	-1.455	-1.458	-1.460	-1.462	-1.468	-1.472	-1.479	-1.486	-1.494	-1.502	-1.511	-1.524	-1.536	-1.550	-1.565	-1.581	-1.599	-1.619	-1.639	-1.661	-1.684	-1.709	-1.735	-1.762	-1.790	-1.820	-1.851	-1.882	-1.916	-1.950	-1.985	-2.020	-2.056	-2.094	-2.130	-2.168	-2.205	-2.242	-2.280	-2.319	-2.355	-2.392	-2.429	-2.465	-2.500	-2.535	-2.569	-2.602	-2.632	-2.664	-2.692	-2.721	-2.746	-2.771	-2.795	-2.816	-2.838	-2.858	-2.874	-2.890	-2.904	-2.915	-2.926	-2.934	-2.941	-2.946	-2.950	-2.952	-2.952	-2.951	-2.950	-2.946	-2.941	-2.935	-2.928	-2.919	-2.909	-2.899	-2.889	-2.876	-2.862	-2.850	-2.836	-2.821	-2.806	-2.791	-2.776	-2.759	-2.744	-2.728	-2.711	-2.695	-2.679	-2.662	-2.646	-2.631	-2.615	-2.601	-2.586	-2.571	-2.556	-2.544	-2.530	-2.516	-2.502	-2.490	-2.479	-2.468	-2.455	-2.444	-2.434	-2.422	-2.412	-2.404	-2.394	-2.385	-2.376	-2.368	-2.360	-2.351	-2.344	-2.336	-2.328	-2.320	-2.312	-2.306	-2.299	-2.291	-2.285	-2.278	-2.271	-2.265	-2.260	-2.254	-2.248	-2.241	-2.235	-2.229	-2.224	-2.218	-2.212	-2.206	-2.202	-2.198	-2.192	-2.188	-2.181	-2.176	-2.171	-2.165	-2.161	-2.156	-2.151	-2.145	-2.140	-2.134	-2.129	-2.122	-2.118	-2.111	-2.105	-2.099	-2.091	-2.086	-2.079	-2.071	-2.064	-2.054	-2.046	-2.038	-2.029	-2.018	-2.007	-1.996	-1.986	-1.975	-1.962	-1.950	-1.936	-1.924	-1.910	-1.895	-1.880	-1.865	-1.850	-1.834	-1.819	-1.802	-1.786	-1.770	-1.754	-1.736	-1.720	-1.704	-1.688	-1.671	-1.655	-1.640	-1.625	-1.609	-1.594	-1.580	-1.565	-1.552	-1.540	-1.529	-1.516	-1.505	-1.496	-1.488	-1.479	-1.471	-1.466	-1.461	-1.456	-1.452	-1.450	-1.448	-1.446	-1.446	-1.446	-1.449	-1.450	-1.452	-1.458	-1.460	-1.465	-1.470	-1.476	-1.481	-1.489	-1.494	-1.500	-1.508	-1.512	-1.520	-1.526	-1.531	-1.538	-1.544	-1.548	-1.554	-1.556	-1.561	-1.564	-1.566	-1.568	-1.568	-1.568	-1.566	-1.566	-1.564	-1.559	-1.555	-1.550	-1.544	-1.538	-1.529	-1.520	-1.510	-1.499	-1.489	-1.476	-1.462	-1.450	-1.436	-1.421	-1.406	-1.391	-1.375	-1.359	-1.342	-1.326	-1.309	-1.292	-1.276	-1.259	-1.241	-1.226	-1.210	-1.194	-1.179	-1.164	-1.150	-1.135	-1.122	-1.109	-1.098	-1.085	-1.075	-1.066	-1.058	-1.049	-1.041	-1.035	-1.029	-1.025	-1.020	-1.016	-1.015	-1.012	-1.010	-1.010	-1.011	-1.011	-1.014	-1.016	-1.019	-1.021	-1.026	-1.030	-1.035	-1.040	-1.045	-1.051	-1.056	-1.062	-1.070	-1.076	-1.084	-1.089	-1.096	-1.104	-1.110	-1.116	-1.124	-1.130	-1.136	-1.142	-1.149	-1.155	-1.160	-1.166	-1.171	-1.175	-1.180	-1.185	-1.189	-1.192	-1.195	-1.199	-1.201	-1.202	-1.206	-1.208	-1.209	-1.210	-1.211	-1.211	-1.212	-1.212	-1.212	-1.214	-1.212	-1.211	-1.211	-1.209	-1.209	-1.208	-1.206	-1.205	-1.202	-1.202	-1.200	-1.198	-1.196	-1.192	-1.191	-1.188	-1.186	-1.184	-1.180	-1.178	-1.175	-1.172	-1.169	-1.166	-1.162	-1.160	-1.156	-1.151	-1.148	-1.144	-1.139	-1.134	-1.129	-1.122	-1.118	-1.111	-1.105	-1.100	-1.092	-1.086	-1.079	-1.071	-1.064	-1.055	-1.046	-1.039	-1.029	-1.020	-1.010	-1.001	-0.990	-0.980	-0.970	-0.959	-0.948	-0.936	-0.925	-0.912	-0.901	-0.889	-0.876	-0.864	-0.852	-0.840	-0.829	-0.815	-0.804	-0.791	-0.780	-0.768	-0.756	-0.744	-0.732	-0.722	-0.712	-0.701	-0.691	-0.680	-0.670	-0.661	-0.652	-0.644	-0.636	-0.628	-0.620	-0.614	-0.606	-0.600	-0.595	-0.589	-0.584	-0.579	-0.574	-0.569	-0.565	-0.561	-0.558	-0.555	-0.551	-0.548	-0.545	-0.541	-0.540	-0.535	-0.532	-0.529	-0.525	-0.521	-0.518	-0.514	-0.510	-0.505	-0.499	-0.494	-0.488	-0.481	-0.474	-0.466	-0.458	-0.449	-0.439	-0.428	-0.419	-0.406	-0.395	-0.382	-0.369	-0.356	-0.341	-0.326	-0.310	-0.294	-0.278	-0.261	-0.242	-0.225	-0.206	-0.188	-0.168	-0.148	-0.128	-0.108	-0.086	-0.066	-0.045	-0.025	-0.004	0.019	0.038	0.060	0.080	0.100	0.120	0.139	0.160	0.178	0.195	0.212	0.230	0.246	0.261	0.276	0.289	0.301	0.314	0.324	0.334	0.342	0.351	0.358	0.361	0.365	0.368	0.370	0.370	0.369	0.366	0.362	0.358	0.352	0.344	0.336	0.326	0.315	0.302	0.289	0.274	0.258	0.241	0.222	0.204	0.184	0.162	0.141	0.118	0.095	0.071	0.045	0.020	-0.005	-0.032	-0.059	-0.085	-0.112	-0.140	-0.168	-0.194	-0.221	-0.248	-0.275	-0.301	-0.326	-0.351	-0.376	-0.400	-0.422	-0.445	-0.466	-0.486	-0.505	-0.524	-0.540	-0.555	-0.570	-0.582	-0.594	-0.604	-0.612	-0.619	-0.625	-0.629	-0.631	-0.631	-0.631	-0.629	-0.625	-0.620	-0.612	-0.605	-0.594	-0.582	-0.570	-0.558	-0.541	-0.525	-0.507	-0.490	-0.470	-0.450	-0.429	-0.408	-0.385	-0.362	-0.339	-0.315	-0.291	-0.269	-0.245	-0.221	-0.198	-0.176	-0.154	-0.132	-0.112	-0.092	-0.072	-0.056	-0.039	-0.022	-0.009	0.005	0.016	0.026	0.034	0.041	0.046	0.050	0.052	0.052	0.051	0.048	0.042	0.035	0.026	0.016	0.004	-0.011	-0.026	-0.045	-0.064	-0.085	-0.106	-0.130	-0.156	-0.182	-0.210	-0.239	-0.268	-0.299	-0.330	-0.361	-0.394	-0.429	-0.461	-0.495	-0.529	-0.564	-0.598	-0.631	-0.666	-0.700	-0.732	-0.765	-0.798	-0.829	-0.860	-0.890	-0.920	-0.948	-0.975	-1.000	-1.026	-1.049	-1.071	-1.092	-1.111	-1.130	-1.148	-1.161	-1.175	-1.189	-1.199	-1.209	-1.216	-1.224	-1.229	-1.232	-1.236	-1.236	-1.236	-1.236	-1.234	-1.230	-1.228	-1.221	-1.216	-1.209	-1.202	-1.194	-1.186	-1.176	-1.169	-1.158	-1.149	-1.138	-1.129	-1.118	-1.108	-1.098	-1.088	-1.078	-1.069	-1.060	-1.052	-1.045	-1.039	-1.031	-1.026	-1.020	-1.015	-1.012	-1.009	-1.006	-1.004	-1.004	-1.004	-1.005	-1.006	-1.008	-1.010	-1.014	-1.018	-1.022	-1.028	-1.032	-1.039	-1.046	-1.051	-1.059	-1.066	-1.074	-1.081	-1.089	-1.098	-1.104	-1.112	-1.119	-1.126	-1.134	-1.140	-1.146	-1.152	-1.158	-1.162	-1.166	-1.171	-1.175	-1.176	-1.179	-1.182	-1.182	-1.182	-1.184	-1.182	-1.182	-1.180	-1.179	-1.176	-1.174	-1.171	-1.169	-1.165	-1.161	-1.156	-1.152	-1.149	-1.144	-1.140	-1.134	-1.129	-1.125	-1.120	-1.116	-1.111	-1.106	-1.102	-1.099	-1.095	-1.092	-1.089	-1.086	-1.084	-1.082	-1.080	-1.079	-1.078	-1.076	-1.076	-1.076	-1.076	-1.076	-1.079	-1.079	-1.081	-1.082	-1.085	-1.086	-1.090	-1.091	-1.094	-1.098	-1.100	-1.104	-1.109	-1.112	-1.116	-1.121	-1.126	-1.130	-1.136	-1.142	-1.148	-1.155	-1.161	-1.169	-1.176	-1.184	-1.192	-1.202	-1.212	-1.221	-1.232	-1.245	-1.258	-1.272	-1.286	-1.301	-1.319	-1.335	-1.354	-1.372	-1.394	-1.415	-1.438	-1.461	-1.488	-1.514	-1.541	-1.570	-1.600	-1.631	-1.662	-1.696	-1.731	-1.766	-1.801	-1.839	-1.876	-1.915	-1.955	-1.995	-2.035	-2.076	-2.118	-2.159	-2.200	-2.242	-2.282	-2.324	-2.365	-2.404	-2.442	-2.482	-2.520	-2.556	-2.592	-2.626	-2.659	-2.691	-2.721	-2.750	-2.778	-2.802	-2.825	-2.846	-2.866	-2.882	-2.898	-2.910	-2.921	-2.930	-2.935	-2.939	-2.940	-2.940	-2.936	-2.931	-2.924	-2.914	-2.902	-2.888	-2.871	-2.854	-2.832	-2.810	-2.786	-2.759	-2.731	-2.702	-2.671	-2.638	-2.605	-2.569	-2.534	-2.495	-2.455	-2.416	-2.376	-2.334	-2.292	-2.249	-2.206	-2.162	-2.119	-2.074	-2.029	-1.985	-1.939	-1.894	-1.848	-1.802	-1.758	-1.712	-1.668	-1.622	-1.579	-1.535	-1.491	-1.448	-1.405	-1.362	-1.320	-1.278	-1.238	-1.196	-1.156	-1.116	-1.078	-1.039	-1.000	-0.964	-0.928	-0.891	-0.855	-0.819	-0.786	-0.752	-0.719	-0.686	-0.655	-0.624	-0.594	-0.564	-0.535	-0.507	-0.481	-0.454	-0.430	-0.405	-0.381	-0.359	-0.338	-0.318	-0.298	-0.279	-0.262	-0.246	-0.230	-0.218	-0.204	-0.194	-0.181	-0.174	-0.165	-0.160	-0.155	-0.151	-0.149	-0.148	-0.149	-0.150	-0.152	-0.159	-0.164	-0.171	-0.179	-0.190	-0.201	-0.214	-0.228	-0.242	-0.258	-0.276	-0.294	-0.312	-0.332	-0.355	-0.378	-0.400	-0.424	-0.449	-0.474	-0.500	-0.528	-0.554	-0.582	-0.610	-0.639	-0.669	-0.698	-0.729	-0.758	-0.788	-0.819	-0.849	-0.880	-0.911	-0.941	-0.972	-1.002	-1.034	-1.065	-1.096	-1.128	-1.158	-1.189	-1.220	-1.251	-1.282	-1.312	-1.344	-1.376	-1.406	-1.439	-1.470	-1.504	-1.535	-1.568	-1.601	-1.634	-1.668	-1.701	-1.736	-1.771	-1.808	-1.842	-1.879	-1.915	-1.952	-1.991	-2.029	-2.066	-2.105	-2.145	-2.185	-2.225	-2.266	-2.308	-2.349	-2.390	-2.431	-2.472	-2.514	-2.556	-2.598	-2.640	-2.681	-2.722	-2.764	-2.804	-2.844	-2.884	-2.922	-2.960	-2.998	-3.034	-3.071	-3.105	-3.139	-3.172	-3.204	-3.235	-3.265	-3.292	-3.320	-3.345	-3.370	-3.392	-3.416	-3.436	-3.455	-3.474	-3.490	-3.505	-3.520	-3.534	-3.545	-3.556	-3.566	-3.575	-3.582	-3.590	-3.596	-3.602	-3.608	-3.611	-3.615	-3.619	-3.622	-3.626	-3.630	-3.631	-3.635	-3.638	-3.641	-3.645	-3.649	-3.652	-3.658	-3.662	-3.670	-3.675	-3.684	-3.691	-3.700	-3.709	-3.720	-3.731	-3.742	-3.756	-3.770	-3.784	-3.799	-3.815	-3.831	-3.849	-3.866	-3.885	-3.904	-3.924	-3.944	-3.964	-3.984	-4.006	-4.026	-4.048	-4.068	-4.090	-4.111	-4.131	-4.151	-4.171	-4.191	-4.210	-4.229	-4.246	-4.262	-4.280	-4.295	-4.310	-4.325	-4.336	-4.349	-4.361	-4.371	-4.380	-4.389	-4.398	-4.405	-4.410	-4.415	-4.420	-4.422	-4.425	-4.429	-4.430	-4.431	-4.431	-4.431	-4.431	-4.430	-4.429	-4.428	-4.426	-4.426	-4.425	-4.425	-4.422	-4.424	-4.424	-4.425	-4.426	-4.429	-4.431	-4.436	-4.441	-4.448	-4.454	-4.462	-4.472	-4.482	-4.495	-4.509	-4.522	-4.539	-4.556	-4.574	-4.595	-4.618	-4.640	-4.665	-4.691	-4.719	-4.748	-4.778	-4.809	-4.841	-4.876	-4.912	-4.949	-4.986	-5.025	-5.064	-5.105	-5.146	-5.189	-5.231	-5.275	-5.319	-5.364	-5.406	-5.451	-5.496	-5.540	-5.584	-5.629	-5.672	-5.716	-5.758	-5.800	-5.841	-5.882	-5.922	-5.961	-5.999	-6.035	-6.071	-6.105	-6.139	-6.169	-6.199	-6.228	-6.255	-6.279	-6.302	-6.325	-6.345	-6.364	-6.380	-6.394	-6.408	-6.419	-6.428	-6.434	-6.440	-6.444	-6.445	-6.446	-6.445	-6.440	-6.435	-6.429	-6.421	-6.411	-6.399	-6.386	-6.372	-6.356	-6.339	-6.319	-6.300	-6.279	-6.256	-6.232	-6.208	-6.182	-6.156	-6.129	-6.101	-6.072	-6.042	-6.014	-5.982	-5.952	-5.921	-5.890	-5.859	-5.828	-5.795	-5.765	-5.732	-5.701	-5.669	-5.638	-5.608	-5.578	-5.548	-5.519	-5.489	-5.461	-5.434	-5.406	-5.380	-5.355	-5.331	-5.306	-5.284	-5.262	-5.241	-5.220	-5.201	-5.182	-5.166	-5.149	-5.134	-5.119	-5.106	-5.094	-5.082	-5.070	-5.061	-5.051	-5.042	-5.035	-5.026	-5.020	-5.012	-5.008	-5.001	-4.995	-4.990	-4.985	-4.980	-4.975	-4.970	-4.965	-4.959	-4.952	-4.945	-4.939	-4.932	-4.922	-4.914	-4.904	-4.892	-4.881	-4.869	-4.854	-4.839	-4.822	-4.804	-4.785	-4.765	-4.742	-4.720	-4.694	-4.669	-4.640	-4.611	-4.580	-4.546	-4.514	-4.479	-4.441	-4.402	-4.364	-4.322	-4.280	-4.236	-4.192	-4.148	-4.100	-4.052	-4.004	-3.954	-3.904	-3.851	-3.800	-3.748	-3.695	-3.642	-3.589	-3.534	-3.479	-3.425	-3.370	-3.316	-3.260	-3.206	-3.151	-3.098	-3.044	-2.990	-2.938	-2.885	-2.831	-2.780	-2.728	-2.676	-2.626	-2.576	-2.525	-2.476	-2.428	-2.379	-2.331	-2.284	-2.236	-2.190	-2.144	-2.099	-2.052	-2.007	-1.964	-1.919	-1.875	-1.832	-1.791	-1.748	-1.705	-1.665	-1.622	-1.582	-1.541	-1.501	-1.462	-1.422	-1.384	-1.346	-1.309	-1.272	-1.236	-1.201	-1.166	-1.132	-1.100	-1.069	-1.039	-1.009	-0.981	-0.954	-0.929	-0.904	-0.881	-0.859	-0.840	-0.820	-0.804	-0.789	-0.775	-0.762	-0.752	-0.742	-0.736	-0.731	-0.729	-0.726	-0.728	-0.729	-0.732	-0.738	-0.745	-0.754	-0.764	-0.776	-0.790	-0.805	-0.820	-0.838	-0.858	-0.878	-0.898	-0.919	-0.942	-0.965	-0.988	-1.012	-1.036	-1.062	-1.086	-1.112	-1.136	-1.161	-1.186	-1.210	-1.232	-1.255	-1.278	-1.299	-1.319	-1.339	-1.356	-1.374	-1.390	-1.404	-1.419	-1.430	-1.441	-1.450	-1.458	-1.465	-1.469	-1.471	-1.474	-1.474	-1.472	-1.470	-1.466	-1.459	-1.452	-1.444	-1.435	-1.425	-1.412	-1.400	-1.385	-1.370	-1.354	-1.336	-1.319	-1.301	-1.281	-1.262	-1.242	-1.222	-1.201	-1.181	-1.160	-1.139	-1.118	-1.096	-1.076	-1.055	-1.035	-1.015	-0.995	-0.976	-0.958	-0.939	-0.921	-0.904	-0.888	-0.871	-0.855	-0.841	-0.826	-0.814	-0.801	-0.790	-0.779	-0.769	-0.760	-0.750	-0.742	-0.735	-0.728	-0.721	-0.716	-0.712	-0.708	-0.704	-0.701	-0.699	-0.698	-0.698	-0.696	-0.696	-0.699	-0.699	-0.701	-0.704	-0.708	-0.711	-0.715	-0.720	-0.726	-0.731	-0.739	-0.745	-0.752	-0.761	-0.770	-0.779	-0.789	-0.799	-0.810	-0.821	-0.832	-0.846	-0.860	-0.872	-0.886	-0.901	-0.918	-0.932	-0.949	-0.966	-0.984	-1.002	-1.021	-1.040	-1.059	-1.079	-1.100	-1.120	-1.141	-1.162	-1.185	-1.206	-1.229	-1.251	-1.274	-1.296	-1.321	-1.344	-1.368	-1.391	-1.415	-1.438	-1.461	-1.485	-1.509	-1.532	-1.555	-1.578	-1.601	-1.624	-1.646	-1.669	-1.690	-1.712	-1.734	-1.756	-1.776	-1.798	-1.819	-1.838	-1.858	-1.878	-1.896	-1.915	-1.934	-1.952	-1.970	-1.988	-2.005	-2.022	-2.039	-2.056	-2.071	-2.088	-2.104	-2.119	-2.135	-2.150	-2.165	-2.179	-2.195	-2.209	-2.224	-2.238	-2.252	-2.268	-2.282	-2.296	-2.310	-2.326	-2.341	-2.356	-2.370	-2.385	-2.399	-2.415	-2.430	-2.444	-2.458	-2.474	-2.488	-2.502	-2.518	-2.531	-2.546	-2.560	-2.574	-2.588	-2.601	-2.615	-2.629	-2.641	-2.655	-2.666	-2.678	-2.690	-2.700	-2.710	-2.720	-2.729	-2.738	-2.746	-2.754	-2.759	-2.766	-2.771	-2.775	-2.779	-2.781	-2.782	-2.784	-2.784	-2.782	-2.780	-2.778	-2.772	-2.768	-2.761	-2.754	-2.746	-2.736	-2.726	-2.715	-2.702	-2.689	-2.674	-2.658	-2.642	-2.624	-2.605	-2.585	-2.565	-2.542	-2.521	-2.498	-2.474	-2.449	-2.424	-2.398	-2.371	-2.344	-2.315	-2.288	-2.259	-2.230	-2.200	-2.170	-2.140	-2.110	-2.079	-2.050	-2.019	-1.988	-1.958	-1.928	-1.898	-1.868	-1.839	-1.809	-1.779	-1.750	-1.721	-1.694	-1.668	-1.640	-1.614	-1.588	-1.562	-1.538	-1.512	-1.490	-1.466	-1.445	-1.422	-1.402	-1.382	-1.362	-1.344	-1.326	-1.309	-1.291	-1.275	-1.260	-1.245	-1.232	-1.219	-1.206	-1.194	-1.181	-1.171	-1.161	-1.151	-1.142	-1.134	-1.126	-1.120	-1.112	-1.108	-1.101	-1.096	-1.092	-1.088	-1.084	-1.081	-1.078	-1.075	-1.075	-1.072	-1.071	-1.070	-1.069	-1.070	-1.070	-1.069	-1.070	-1.071	-1.071	-1.074	-1.075	-1.078	-1.080	-1.081	-1.084	-1.086	-1.089	-1.091	-1.095	-1.098	-1.101	-1.106	-1.109	-1.112	-1.116	-1.120	-1.125	-1.129	-1.134	-1.139	-1.144	-1.149	-1.154	-1.160	-1.165	-1.170	-1.176	-1.182	-1.189	-1.196	-1.201	-1.209	-1.218	-1.224	-1.234	-1.241	-1.249	-1.258	-1.268	-1.276	-1.286	-1.296	-1.308	-1.318	-1.328	-1.338	-1.349	-1.359	-1.370	-1.381	-1.391	-1.402	-1.412	-1.422	-1.435	-1.444	-1.454	-1.464	-1.472	-1.481	-1.489	-1.498	-1.504	-1.509	-1.515	-1.519	-1.522	-1.525	-1.526	-1.526	-1.526	-1.524	-1.520	-1.516	-1.511	-1.504	-1.496	-1.488	-1.476	-1.464	-1.450	-1.436	-1.419	-1.401	-1.381	-1.362	-1.340	-1.316	-1.294	-1.269	-1.241	-1.214	-1.185	-1.155	-1.124	-1.092	-1.060	-1.026	-0.992	-0.958	-0.922	-0.886	-0.849	-0.812	-0.775	-0.738	-0.699	-0.661	-0.624	-0.585	-0.548	-0.510	-0.474	-0.438	-0.399	-0.364	-0.329	-0.292	-0.259	-0.224	-0.190	-0.158	-0.125	-0.094	-0.064	-0.035	-0.006	0.022	0.049	0.074	0.099	0.122	0.146	0.168	0.188	0.206	0.225	0.242	0.258	0.272	0.288	0.300	0.310	0.321	0.330	0.339	0.345	0.351	0.355	0.359	0.361	0.362	0.361	0.361	0.359	0.355	0.350	0.344	0.338	0.330	0.321	0.312	0.301	0.290	0.276	0.262	0.249	0.232	0.218	0.200	0.182	0.165	0.146	0.126	0.105	0.086	0.065	0.044	0.022	0.001	-0.021	-0.042	-0.065	-0.086	-0.109	-0.130	-0.152	-0.172	-0.195	-0.216	-0.236	-0.255	-0.275	-0.294	-0.311	-0.329	-0.346	-0.362	-0.376	-0.391	-0.405	-0.418	-0.429	-0.440	-0.449	-0.459	-0.466	-0.474	-0.479	-0.484	-0.488	-0.490	-0.491	-0.492	-0.492	-0.491	-0.489	-0.485	-0.482	-0.478	-0.471	-0.465	-0.458	-0.450	-0.441	-0.432	-0.424	-0.412	-0.402	-0.390	-0.379	-0.366	-0.352	-0.341	-0.328	-0.315	-0.300	-0.286	-0.275	-0.261	-0.248	-0.235	-0.221	-0.208	-0.196	-0.185	-0.172	-0.161	-0.150	-0.140	-0.130	-0.120	-0.110	-0.102	-0.095	-0.088	-0.081	-0.076	-0.071	-0.068	-0.064	-0.061	-0.060	-0.059	-0.060	-0.060	-0.062	-0.064	-0.069	-0.072	-0.079	-0.084	-0.091	-0.099	-0.106	-0.116	-0.125	-0.136	-0.148	-0.159	-0.171	-0.184	-0.196	-0.210	-0.222	-0.236	-0.251	-0.265	-0.280	-0.294	-0.308	-0.322	-0.338	-0.351	-0.365	-0.378	-0.391	-0.404	-0.415	-0.426	-0.438	-0.449	-0.458	-0.466	-0.474	-0.481	-0.489	-0.494	-0.499	-0.501	-0.504	-0.504	-0.505	-0.504	-0.501	-0.499	-0.495	-0.490	-0.484	-0.478	-0.469	-0.460	-0.450	-0.440	-0.426	-0.414	-0.401	-0.386	-0.370	-0.355	-0.338	-0.321	-0.302	-0.285	-0.268	-0.248	-0.228	-0.208	-0.188	-0.168	-0.146	-0.126	-0.105	-0.086	-0.065	-0.044	-0.025	-0.005	0.014	0.031	0.050	0.069	0.085	0.101	0.118	0.132	0.146	0.159	0.172	0.184	0.194	0.204	0.212	0.220	0.228	0.232	0.236	0.240	0.244	0.244	0.245	0.245	0.242	0.240	0.235	0.231	0.225	0.219	0.211	0.204	0.194	0.185	0.174	0.162	0.152	0.140	0.128	0.114	0.102	0.089	0.075	0.062	0.049	0.035	0.022	0.010	-0.002	-0.015	-0.026	-0.038	-0.048	-0.058	-0.066	-0.075	-0.082	-0.089	-0.094	-0.100	-0.104	-0.106	-0.108	-0.108	-0.108	-0.105	-0.101	-0.098	-0.092	-0.086	-0.080	-0.071	-0.061	-0.052	-0.041	-0.028	-0.015	-0.001	0.012	0.029	0.044	0.060	0.076	0.094	0.111	0.129	0.145	0.164	0.181	0.200	0.218	0.235	0.251	0.268	0.285	0.300	0.315	0.330	0.342	0.355	0.368	0.379	0.388	0.396	0.404	0.411	0.415	0.420	0.424	0.424	0.425	0.425	0.422	0.420	0.415	0.409	0.401	0.394	0.384	0.372	0.361	0.349	0.334	0.319	0.302	0.285	0.266	0.248	0.228	0.206	0.186	0.164	0.140	0.116	0.092	0.066	0.042	0.016	-0.010	-0.035	-0.062	-0.089	-0.116	-0.144	-0.170	-0.198	-0.225	-0.251	-0.279	-0.305	-0.331	-0.358	-0.382	-0.408	-0.432	-0.458	-0.480	-0.502	-0.525	-0.546	-0.568	-0.588	-0.606	-0.625	-0.641	-0.658	-0.674	-0.689	-0.701	-0.714	-0.725	-0.735	-0.745	-0.754	-0.760	-0.766	-0.771	-0.774	-0.776	-0.778	-0.776	-0.775	-0.772	-0.769	-0.765	-0.759	-0.752	-0.744	-0.735	-0.724	-0.712	-0.700	-0.686	-0.674	-0.658	-0.641	-0.625	-0.609	-0.591	-0.574	-0.555	-0.536	-0.518	-0.499	-0.479	-0.460	-0.441	-0.421	-0.404	-0.385	-0.368	-0.350	-0.334	-0.318	-0.302	-0.288	-0.275	-0.262	-0.251	-0.240	-0.231	-0.225	-0.219	-0.215	-0.211	-0.210	-0.209	-0.210	-0.214	-0.219	-0.225	-0.232	-0.242	-0.254	-0.266	-0.280	-0.296	-0.314	-0.332	-0.352	-0.372	-0.395	-0.418	-0.442	-0.468	-0.492	-0.520	-0.548	-0.575	-0.602	-0.632	-0.661	-0.690	-0.719	-0.748	-0.776	-0.805	-0.831	-0.859	-0.886	-0.911	-0.936	-0.960	-0.982	-1.005	-1.025	-1.045	-1.062	-1.080	-1.095	-1.109	-1.122	-1.134	-1.144	-1.152	-1.160	-1.166	-1.171	-1.175	-1.178	-1.179	-1.180	-1.178	-1.178	-1.175	-1.170	-1.168	-1.162	-1.158	-1.152	-1.148	-1.141	-1.136	-1.131	-1.126	-1.121	-1.118	-1.114	-1.110	-1.109	-1.108	-1.106	-1.106	-1.109	-1.111	-1.115	-1.120	-1.126	-1.134	-1.142	-1.152	-1.164	-1.176	-1.190	-1.206	-1.221	-1.240	-1.259	-1.279	-1.300	-1.321	-1.345	-1.370	-1.394	-1.420	-1.446	-1.474	-1.501	-1.530	-1.558	-1.586	-1.615	-1.645	-1.674	-1.702	-1.731	-1.760	-1.789	-1.818	-1.845	-1.872	-1.899	-1.925	-1.951	-1.976	-2.000	-2.022	-2.046	-2.068	-2.089	-2.109	-2.129	-2.146	-2.164	-2.180	-2.198	-2.211	-2.226	-2.240	-2.254	-2.266	-2.278	-2.288	-2.298	-2.306	-2.315	-2.322	-2.331	-2.338	-2.342	-2.349	-2.351	-2.356	-2.360	-2.362	-2.365	-2.368	-2.368	-2.369	-2.369	-2.368	-2.368	-2.365	-2.364	-2.360	-2.356	-2.354	-2.348	-2.342	-2.336	-2.329	-2.322	-2.314	-2.305	-2.295	-2.285	-2.275	-2.262	-2.250	-2.236	-2.224	-2.209	-2.194	-2.179	-2.162	-2.146	-2.129	-2.111	-2.094	-2.074	-2.056	-2.036	-2.018	-1.998	-1.978	-1.956	-1.936	-1.915	-1.895	-1.874	-1.854	-1.834	-1.814	-1.794	-1.775	-1.755	-1.738	-1.719	-1.701	-1.684	-1.668	-1.651	-1.636	-1.622	-1.608	-1.594	-1.581	-1.569	-1.558	-1.548	-1.536	-1.528	-1.519	-1.510	-1.502	-1.495	-1.489	-1.484	-1.479	-1.475	-1.470	-1.466	-1.464	-1.460	-1.459	-1.456	-1.455	-1.452	-1.451	-1.449	-1.448	-1.446	-1.444	-1.442	-1.441	-1.439	-1.436	-1.434	-1.430	-1.428	-1.422	-1.419	-1.414	-1.408	-1.402	-1.395	-1.389	-1.380	-1.372	-1.362	-1.352	-1.342	-1.331	-1.319	-1.306	-1.294	-1.279	-1.264	-1.249	-1.232	-1.216	-1.198	-1.180	-1.162	-1.142	-1.124	-1.104	-1.082	-1.061	-1.041	-1.019	-0.998	-0.975	-0.952	-0.931	-0.909	-0.886	-0.865	-0.842	-0.820	-0.799	-0.778	-0.758	-0.738	-0.718	-0.699	-0.679	-0.661	-0.644	-0.625	-0.610	-0.594	-0.579	-0.565	-0.551	-0.540	-0.528	-0.518	-0.507	-0.500	-0.491	-0.485	-0.480	-0.476	-0.471	-0.470	-0.469	-0.469	-0.469	-0.470	-0.472	-0.476	-0.480	-0.486	-0.491	-0.499	-0.505	-0.515	-0.524	-0.534	-0.544	-0.555	-0.566	-0.580	-0.591	-0.605	-0.618	-0.632	-0.645	-0.660	-0.674	-0.690	-0.704	-0.718	-0.732	-0.748	-0.761	-0.775	-0.789	-0.801	-0.815	-0.828	-0.840	-0.851	-0.864	-0.874	-0.884	-0.892	-0.901	-0.910	-0.918	-0.924	-0.929	-0.934	-0.939	-0.942	-0.945	-0.948	-0.948	-0.948	-0.946	-0.946	-0.942	-0.939	-0.935	-0.929	-0.922	-0.915	-0.909	-0.899	-0.889	-0.879	-0.868	-0.856	-0.844	-0.830	-0.816	-0.802	-0.786	-0.771	-0.756	-0.740	-0.725	-0.708	-0.691	-0.674	-0.656	-0.640	-0.624	-0.608	-0.590	-0.574	-0.558	-0.541	-0.528	-0.512	-0.498	-0.485	-0.471	-0.459	-0.448	-0.438	-0.429	-0.419	-0.411	-0.405	-0.399	-0.394	-0.391	-0.389	-0.388	-0.388	-0.389	-0.391	-0.396	-0.400	-0.408	-0.415	-0.424	-0.434	-0.445	-0.458	-0.471	-0.484	-0.500	-0.515	-0.534	-0.550	-0.569	-0.588	-0.608	-0.628	-0.648	-0.669	-0.690	-0.711	-0.732	-0.754	-0.774	-0.795	-0.815	-0.835	-0.855	-0.874	-0.892	-0.910	-0.928	-0.944	-0.959	-0.972	-0.985	-0.998	-1.008	-1.016	-1.025	-1.032	-1.036	-1.041	-1.044	-1.045	-1.044	-1.042	-1.040	-1.035	-1.029	-1.021	-1.014	-1.002	-0.992	-0.979	-0.965	-0.950	-0.935	-0.916	-0.900	-0.880	-0.860	-0.840	-0.820	-0.798	-0.774	-0.751	-0.728	-0.704	-0.680	-0.655	-0.630	-0.605	-0.580	-0.555	-0.530	-0.506	-0.482	-0.459	-0.434	-0.412	-0.389	-0.368	-0.345	-0.325	-0.305	-0.285	-0.266	-0.249	-0.232	-0.215	-0.200	-0.186	-0.172	-0.160	-0.149	-0.139	-0.130	-0.121	-0.115	-0.110	-0.105	-0.100	-0.099	-0.098	-0.098	-0.099	-0.101	-0.105	-0.109	-0.115	-0.121	-0.128	-0.138	-0.146	-0.159	-0.171	-0.184	-0.198	-0.212	-0.229	-0.244	-0.262	-0.281	-0.299	-0.319	-0.340	-0.361	-0.384	-0.406	-0.429	-0.452	-0.478	-0.501	-0.526	-0.551	-0.576	-0.601	-0.628	-0.652	-0.679	-0.705	-0.730	-0.755	-0.779	-0.805	-0.829	-0.852	-0.876	-0.900	-0.922	-0.944	-0.965	-0.986	-1.006	-1.026	-1.044	-1.062	-1.080	-1.095	-1.111	-1.125	-1.139	-1.151	-1.162	-1.174	-1.184	-1.192	-1.201	-1.208	-1.214	-1.219	-1.224	-1.226	-1.229	-1.230	-1.231	-1.230	-1.229	-1.228	-1.225	-1.220	-1.218	-1.212	-1.206	-1.200	-1.192	-1.185	-1.176	-1.169	-1.159	-1.149	-1.139	-1.129	-1.118	-1.106	-1.095	-1.084	-1.070	-1.058	-1.045	-1.034	-1.021	-1.009	-0.995	-0.982	-0.970	-0.958	-0.945	-0.934	-0.922	-0.910	-0.899	-0.889	-0.878	-0.868	-0.859	-0.851	-0.842	-0.835	-0.829	-0.824	-0.819	-0.814	-0.809	-0.808	-0.805	-0.804	-0.804	-0.804	-0.805	-0.808	-0.810	-0.815	-0.821	-0.826	-0.832	-0.840	-0.850	-0.859	-0.870	-0.880	-0.891	-0.904	-0.916	-0.930	-0.944	-0.956	-0.972	-0.986	-1.001	-1.015	-1.030	-1.045	-1.060	-1.075	-1.090	-1.105	-1.118	-1.131	-1.146	-1.158	-1.170	-1.181	-1.191	-1.201	-1.211	-1.220	-1.228	-1.235	-1.240	-1.245	-1.250	-1.254	-1.256	-1.259	-1.259	-1.259	-1.260	-1.259	-1.255	-1.254	-1.251	-1.249	-1.245	-1.241	-1.238	-1.232	-1.230	-1.225	-1.221	-1.218	-1.212	-1.211	-1.208	-1.205	-1.202	-1.202	-1.202	-1.204	-1.204	-1.206	-1.210	-1.215	-1.221	-1.229	-1.238	-1.246	-1.258	-1.269	-1.284	-1.298	-1.314	-1.331	-1.351	-1.371	-1.392	-1.415	-1.439	-1.464	-1.490	-1.518	-1.546	-1.575	-1.605	-1.635	-1.668	-1.699	-1.731	-1.764	-1.798	-1.830	-1.864	-1.898	-1.931	-1.965	-1.996	-2.030	-2.062	-2.094	-2.125	-2.155	-2.184	-2.214	-2.241	-2.268	-2.292	-2.318	-2.341	-2.362	-2.385	-2.404	-2.422	-2.439	-2.455	-2.470	-2.482	-2.494	-2.502	-2.512	-2.519	-2.525	-2.529	-2.531	-2.534	-2.532	-2.531	-2.530	-2.528	-2.522	-2.516	-2.510	-2.504	-2.495	-2.485	-2.475	-2.465	-2.454	-2.441	-2.430	-2.418	-2.404	-2.390	-2.378	-2.362	-2.348	-2.334	-2.319	-2.305	-2.290	-2.278	-2.262	-2.249	-2.236	-2.222	-2.210	-2.198	-2.185	-2.174	-2.162	-2.151	-2.140	-2.131	-2.120	-2.112	-2.104	-2.096	-2.089	-2.081	-2.076	-2.069	-2.064	-2.059	-2.055	-2.051	-2.047	-2.044	-2.040	-2.038	-2.035	-2.034	-2.031	-2.031	-2.030	-2.029	-2.027	-2.026	-2.025	-2.024	-2.025	-2.024	-2.022	-2.021	-2.020	-2.019	-2.018	-2.018	-2.015	-2.014	-2.011	-2.009	-2.005	-2.002	-1.999	-1.994	-1.990	-1.985	-1.981	-1.975	-1.969	-1.962	-1.955	-1.948	-1.940	-1.931	-1.922	-1.914	-1.904	-1.894	-1.882	-1.871	-1.860	-1.846	-1.834	-1.821	-1.808	-1.794	-1.779	-1.765	-1.749	-1.734	-1.719	-1.702	-1.686	-1.670	-1.654	-1.636	-1.621	-1.604	-1.589	-1.571	-1.555	-1.540	-1.524	-1.508	-1.492	-1.478	-1.464	-1.449	-1.435	-1.421	-1.409	-1.396	-1.384	-1.374	-1.362	-1.352	-1.344	-1.335	-1.328	-1.320	-1.314	-1.308	-1.304	-1.299	-1.296	-1.295	-1.292	-1.291	-1.291	-1.291	-1.294	-1.295	-1.296	-1.300	-1.304	-1.308	-1.311	-1.316	-1.320	-1.326	-1.332	-1.338	-1.344	-1.350	-1.356	-1.361	-1.368	-1.372	-1.379	-1.384	-1.389	-1.394	-1.396	-1.400	-1.404	-1.406	-1.408	-1.410	-1.410	-1.411	-1.410	-1.409	-1.408	-1.405	-1.402	-1.399	-1.394	-1.388	-1.382	-1.375	-1.368	-1.360	-1.351	-1.341	-1.331	-1.321	-1.310	-1.299	-1.286	-1.274	-1.261	-1.248	-1.234	-1.220	-1.206	-1.191	-1.176	-1.162	-1.148	-1.134	-1.119	-1.105	-1.090	-1.076	-1.061	-1.049	-1.035	-1.021	-1.009	-0.996	-0.984	-0.972	-0.961	-0.950	-0.940	-0.931	-0.921	-0.911	-0.904	-0.896	-0.889	-0.882	-0.875	-0.869	-0.864	-0.859	-0.854	-0.850	-0.846	-0.842	-0.839	-0.836	-0.834	-0.832	-0.831	-0.830	-0.829	-0.828	-0.829	-0.829	-0.829	-0.829	-0.830	-0.831	-0.831	-0.832	-0.834	-0.836	-0.838	-0.840	-0.841	-0.844	-0.846	-0.850	-0.851	-0.855	-0.856	-0.860	-0.864	-0.866	-0.870	-0.874	-0.876	-0.881	-0.885	-0.889	-0.892	-0.896	-0.901	-0.904	-0.909	-0.912	-0.918	-0.922	-0.926	-0.931	-0.936	-0.941	-0.946	-0.950	-0.955	-0.960	-0.964	-0.969	-0.972	-0.978	-0.980	-0.985	-0.988	-0.991	-0.994	-0.996	-0.998	-1.001	-1.001	-1.002	-1.004	-1.004	-1.002	-1.002	-1.001	-0.999	-0.995	-0.992	-0.988	-0.984	-0.979	-0.972	-0.966	-0.958	-0.950	-0.940	-0.931	-0.921	-0.910	-0.899	-0.886	-0.874	-0.860	-0.846	-0.832	-0.816	-0.802	-0.786	-0.770	-0.754	-0.738	-0.720	-0.702	-0.686	-0.670	-0.652	-0.635	-0.619	-0.602	-0.585	-0.569	-0.554	-0.538	-0.524	-0.509	-0.495	-0.481	-0.469	-0.456	-0.444	-0.434	-0.422	-0.412	-0.405	-0.396	-0.389	-0.382	-0.376	-0.370	-0.365	-0.360	-0.358	-0.355	-0.351	-0.351	-0.349	-0.349	-0.349	-0.348	-0.348	-0.349	-0.350	-0.350	-0.351	-0.352	-0.354	-0.355	-0.358	-0.358	-0.358	-0.359	-0.360	-0.360	-0.360	-0.358	-0.358	-0.355	-0.351	-0.349	-0.345	-0.340	-0.335	-0.329	-0.322	-0.315	-0.306	-0.298	-0.288	-0.278	-0.266	-0.255	-0.242	-0.229	-0.214	-0.200	-0.185	-0.169	-0.151	-0.135	-0.116	-0.099	-0.080	-0.061	-0.041	-0.021	-0.002	0.019	0.039	0.059	0.079	0.100	0.121	0.141	0.162	0.182	0.202	0.222	0.242	0.261	0.281	0.299	0.316	0.334	0.351	0.368	0.382	0.398	0.411	0.424	0.436	0.449	0.459	0.468	0.476	0.482	0.490	0.495	0.498	0.501	0.502	0.502	0.501	0.499	0.496	0.490	0.484	0.476	0.469	0.458	0.448	0.434	0.421	0.406	0.390	0.372	0.354	0.334	0.314	0.291	0.269	0.244	0.219	0.194	0.168	0.140	0.111	0.082	0.052	0.022	-0.008	-0.039	-0.069	-0.100	-0.131	-0.162	-0.194	-0.224	-0.254	-0.285	-0.314	-0.344	-0.372	-0.399	-0.428	-0.452	-0.476	-0.501	-0.524	-0.545	-0.565	-0.584	-0.601	-0.616	-0.630	-0.644	-0.652	-0.662	-0.669	-0.674	-0.678	-0.680	-0.679	-0.678	-0.674	-0.669	-0.660	-0.652	-0.640	-0.629	-0.615	-0.599	-0.581	-0.562	-0.544	-0.522	-0.500	-0.476	-0.452	-0.429	-0.402	-0.375	-0.349	-0.321	-0.294	-0.266	-0.239	-0.211	-0.184	-0.158	-0.131	-0.105	-0.080	-0.056	-0.032	-0.011	0.010	0.029	0.048	0.065	0.079	0.094	0.106	0.115	0.125	0.132	0.136	0.140	0.141	0.140	0.138	0.132	0.126	0.119	0.108	0.095	0.080	0.065	0.046	0.028	0.005	-0.018	-0.042	-0.069	-0.095	-0.122	-0.152	-0.184	-0.216	-0.248	-0.281	-0.315	-0.349	-0.384	-0.419	-0.452	-0.488	-0.522	-0.559	-0.594	-0.628	-0.661	-0.695	-0.728	-0.760	-0.791	-0.821	-0.850	-0.879	-0.906	-0.932	-0.958	-0.981	-1.004	-1.024	-1.042	-1.060	-1.076	-1.091	-1.104	-1.115	-1.125	-1.134	-1.140	-1.146	-1.150	-1.152	-1.152	-1.152	-1.150	-1.148	-1.144	-1.138	-1.130	-1.124	-1.115	-1.104	-1.094	-1.082	-1.071	-1.058	-1.045	-1.032	-1.018	-1.004	-0.990	-0.975	-0.960	-0.948	-0.932	-0.919	-0.904	-0.891	-0.879	-0.866	-0.855	-0.844	-0.834	-0.824	-0.815	-0.808	-0.799	-0.792	-0.786	-0.782	-0.779	-0.776	-0.774	-0.774	-0.774	-0.775	-0.776	-0.780	-0.784	-0.789	-0.794	-0.800	-0.806	-0.815	-0.821	-0.831	-0.840	-0.850	-0.860	-0.871	-0.881	-0.892	-0.902	-0.915	-0.926	-0.936	-0.949	-0.959	-0.970	-0.980	-0.991	-1.000	-1.010	-1.019	-1.028	-1.035	-1.042	-1.049	-1.055	-1.061	-1.066	-1.071	-1.076	-1.079	-1.081	-1.084	-1.086	-1.088	-1.089	-1.089	-1.089	-1.088	-1.088	-1.086	-1.084	-1.082	-1.080	-1.078	-1.074	-1.071	-1.068	-1.065	-1.061	-1.058	-1.054	-1.051	-1.049	-1.044	-1.041	-1.038	-1.035	-1.032	-1.029	-1.026	-1.024	-1.021	-1.019	-1.018	-1.015	-1.014	-1.011	-1.010	-1.009	-1.006	-1.006	-1.005	-1.004	-1.004	-1.002	-1.002	-1.004	-1.004	-1.004	-1.005	-1.006	-1.009	-1.010	-1.012	-1.016	-1.019	-1.022	-1.028	-1.031	-1.036	-1.044	-1.050	-1.056	-1.065	-1.074	-1.084	-1.095	-1.108	-1.121	-1.135	-1.149	-1.166	-1.184	-1.201	-1.222	-1.244	-1.266	-1.289	-1.314	-1.341	-1.369	-1.398	-1.428	-1.460	-1.492	-1.526	-1.561	-1.598	-1.635	-1.672	-1.712	-1.751	-1.792	-1.834	-1.876	-1.918	-1.961	-2.004	-2.045	-2.089	-2.130	-2.171	-2.214	-2.255	-2.295	-2.335	-2.372	-2.410	-2.446	-2.480	-2.512	-2.544	-2.574	-2.602	-2.628	-2.651	-2.674	-2.694	-2.710	-2.725	-2.739	-2.749	-2.756	-2.761	-2.764	-2.764	-2.761	-2.758	-2.750	-2.741	-2.729	-2.712	-2.696	-2.678	-2.656	-2.632	-2.606	-2.579	-2.549	-2.516	-2.484	-2.449	-2.412	-2.374	-2.335	-2.294	-2.254	-2.210	-2.168	-2.122	-2.078	-2.031	-1.986	-1.939	-1.891	-1.845	-1.798	-1.750	-1.702	-1.655	-1.608	-1.561	-1.514	-1.468	-1.421	-1.375	-1.330	-1.285	-1.241	-1.196	-1.152	-1.110	-1.068	-1.025	-0.982	-0.942	-0.901	-0.861	-0.822	-0.782	-0.744	-0.705	-0.669	-0.630	-0.594	-0.558	-0.522	-0.488	-0.452	-0.416	-0.382	-0.350	-0.316	-0.284	-0.252	-0.221	-0.191	-0.161	-0.131	-0.102	-0.075	-0.048	-0.021	0.004	0.029	0.052	0.074	0.096	0.116	0.136	0.154	0.171	0.188	0.200	0.214	0.225	0.235	0.242	0.251	0.256	0.260	0.262	0.264	0.262	0.260	0.255	0.250	0.242	0.234	0.222	0.211	0.198	0.182	0.166	0.148	0.128	0.109	0.085	0.061	0.038	0.011	-0.015	-0.042	-0.071	-0.100	-0.131	-0.161	-0.194	-0.228	-0.260	-0.294	-0.329	-0.362	-0.398	-0.432	-0.468	-0.504	-0.539	-0.575	-0.611	-0.648	-0.682	-0.720	-0.755	-0.791	-0.828	-0.864	-0.900	-0.935	-0.970	-1.006	-1.042	-1.078	-1.112	-1.150	-1.185	-1.221	-1.258	-1.294	-1.331	-1.369	-1.405	-1.442	-1.481	-1.519	-1.558	-1.596	-1.635	-1.675	-1.716	-1.756	-1.798	-1.840	-1.882	-1.924	-1.968	-2.010	-2.054	-2.098	-2.142	-2.186	-2.230	-2.275	-2.320	-2.365	-2.409	-2.454	-2.498	-2.542	-2.586	-2.629	-2.672	-2.714	-2.756	-2.798	-2.838	-2.878	-2.915	-2.952	-2.989	-3.024	-3.059	-3.091	-3.122	-3.154	-3.182	-3.210	-3.236	-3.261	-3.285	-3.308	-3.328	-3.346	-3.366	-3.381	-3.398	-3.411	-3.425	-3.435	-3.446	-3.455	-3.465	-3.471	-3.479	-3.485	-3.490	-3.495	-3.499	-3.502	-3.506	-3.510	-3.514	-3.516	-3.519	-3.524	-3.526	-3.530	-3.536	-3.541	-3.546	-3.552	-3.560	-3.569	-3.578	-3.588	-3.598	-3.610	-3.622	-3.636	-3.650	-3.666	-3.682	-3.699	-3.716	-3.736	-3.756	-3.778	-3.799	-3.821	-3.844	-3.868	-3.892	-3.916	-3.941	-3.965	-3.991	-4.018	-4.043	-4.068	-4.093	-4.119	-4.142	-4.168	-4.191	-4.214	-4.236	-4.259	-4.279	-4.299	-4.318	-4.335	-4.352	-4.369	-4.384	-4.396	-4.410	-4.420	-4.431	-4.440	-4.449	-4.455	-4.461	-4.465	-4.470	-4.472	-4.474	-4.474	-4.474	-4.472	-4.470	-4.469	-4.466	-4.462	-4.458	-4.454	-4.450	-4.446	-4.440	-4.435	-4.432	-4.428	-4.424	-4.421	-4.418	-4.416	-4.415	-4.414	-4.415	-4.416	-4.419	-4.421	-4.426	-4.434	-4.440	-4.449	-4.459	-4.470	-4.484	-4.499	-4.515	-4.532	-4.551	-4.574	-4.596	-4.620	-4.646	-4.674	-4.702	-4.734	-4.765	-4.799	-4.832	-4.869	-4.908	-4.946	-4.986	-5.028	-5.070	-5.112	-5.156	-5.201	-5.246	-5.292	-5.339	-5.386	-5.432	-5.480	-5.526	-5.575	-5.621	-5.668	-5.715	-5.760	-5.806	-5.851	-5.895	-5.938	-5.980	-6.020	-6.059	-6.099	-6.135	-6.170	-6.204	-6.236	-6.266	-6.295	-6.322	-6.348	-6.371	-6.392	-6.411	-6.429	-6.444	-6.456	-6.468	-6.478	-6.482	-6.488	-6.490	-6.491	-6.490	-6.486	-6.480	-6.472	-6.465	-6.454	-6.440	-6.426	-6.410	-6.392	-6.374	-6.354	-6.331	-6.309	-6.284	-6.260	-6.234	-6.205	-6.178	-6.149	-6.121	-6.091	-6.060	-6.031	-6.000	-5.969	-5.939	-5.908	-5.876	-5.846	-5.816	-5.786	-5.756	-5.726	-5.699	-5.671	-5.644	-5.618	-5.592	-5.568	-5.544	-5.520	-5.498	-5.479	-5.458	-5.439	-5.420	-5.402	-5.386	-5.371	-5.358	-5.344	-5.332	-5.321	-5.310	-5.300	-5.292	-5.285	-5.278	-5.272	-5.266	-5.261	-5.256	-5.252	-5.250	-5.246	-5.242	-5.240	-5.238	-5.236	-5.232	-5.230	-5.228	-5.224	-5.222	-5.219	-5.214	-5.210	-5.202	-5.198	-5.190	-5.182	-5.174	-5.164	-5.154	-5.141	-5.129	-5.114	-5.099	-5.081	-5.062	-5.042	-5.021	-4.998	-4.972	-4.946	-4.919	-4.889	-4.858	-4.825	-4.789	-4.754	-4.716	-4.678	-4.636	-4.595	-4.550	-4.505	-4.459	-4.411	-4.362	-4.312	-4.260	-4.208	-4.154	-4.099	-4.044	-3.986	-3.929	-3.871	-3.812	-3.754	-3.694	-3.632	-3.572	-3.511	-3.450	-3.389	-3.329	-3.268	-3.205	-3.144	-3.084	-3.024	-2.964	-2.904	-2.844	-2.785	-2.728	-2.670	-2.612	-2.556	-2.501	-2.445	-2.391	-2.338	-2.285	-2.234	-2.181	-2.132	-2.082	-2.034	-1.986	-1.939	-1.892	-1.848	-1.804	-1.761	-1.719	-1.678	-1.636	-1.596	-1.559	-1.520	-1.484	-1.448	-1.412	-1.379	-1.346	-1.312	-1.284	-1.252	-1.225	-1.198	-1.171	-1.146	-1.122	-1.099	-1.079	-1.058	-1.040	-1.022	-1.006	-0.992	-0.978	-0.968	-0.956	-0.948	-0.939	-0.934	-0.929	-0.925	-0.924	-0.924	-0.924	-0.926	-0.929	-0.935	-0.941	-0.948	-0.956	-0.966	-0.976	-0.989	-1.000	-1.014	-1.029	-1.042	-1.059	-1.074	-1.091	-1.108	-1.125	-1.142	-1.160	-1.178	-1.196	-1.212	-1.230	-1.246	-1.262	-1.279	-1.294	-1.308	-1.322	-1.335	-1.346	-1.358	-1.368	-1.378	-1.385	-1.391	-1.396	-1.401	-1.404	-1.405	-1.406	-1.405	-1.401	-1.399	-1.394	-1.388	-1.379	-1.370	-1.360	-1.349	-1.336	-1.322	-1.308	-1.291	-1.276	-1.258	-1.240	-1.221	-1.201	-1.180	-1.159	-1.136	-1.115	-1.092	-1.070	-1.048	-1.024	-1.001	-0.978	-0.955	-0.931	-0.910	-0.886	-0.865	-0.841	-0.820	-0.800	-0.779	-0.759	-0.740	-0.721	-0.702	-0.685	-0.669	-0.651	-0.636	-0.621	-0.608	-0.595	-0.581	-0.570	-0.559	-0.549	-0.540	-0.531	-0.522	-0.515	-0.507	-0.501	-0.498	-0.491	-0.488	-0.485	-0.481	-0.479	-0.476	-0.475	-0.474	-0.475	-0.475	-0.476	-0.476	-0.479	-0.480	-0.482	-0.486	-0.489	-0.492	-0.496	-0.500	-0.505	-0.510	-0.515	-0.521	-0.528	-0.532	-0.539	-0.546	-0.554	-0.561	-0.569	-0.578	-0.588	-0.596	-0.606	-0.615	-0.625	-0.638	-0.648	-0.660	-0.671	-0.684	-0.699	-0.711	-0.725	-0.740	-0.755	-0.771	-0.788	-0.805	-0.821	-0.839	-0.858	-0.878	-0.896	-0.915	-0.936	-0.958	-0.980	-1.001	-1.024	-1.048	-1.071	-1.095	-1.120	-1.145	-1.170	-1.196	-1.222	-1.249	-1.276	-1.304	-1.331	-1.360	-1.388	-1.415	-1.444	-1.472	-1.501	-1.531	-1.561	-1.589	-1.619	-1.648	-1.676	-1.706	-1.735	-1.764	-1.791	-1.820	-1.848	-1.874	-1.902	-1.929	-1.955	-1.979	-2.004	-2.029	-2.052	-2.075	-2.099	-2.121	-2.142	-2.162	-2.182	-2.202	-2.221	-2.239	-2.258	-2.275	-2.290	-2.306	-2.321	-2.335	-2.350	-2.362	-2.375	-2.388	-2.399	-2.410	-2.420	-2.430	-2.439	-2.449	-2.456	-2.465	-2.472	-2.480	-2.488	-2.494	-2.500	-2.506	-2.511	-2.518	-2.522	-2.529	-2.534	-2.538	-2.542	-2.545	-2.549	-2.552	-2.555	-2.559	-2.561	-2.564	-2.566	-2.568	-2.570	-2.570	-2.571	-2.571	-2.571	-2.570	-2.570	-2.568	-2.564	-2.561	-2.558	-2.554	-2.549	-2.542	-2.536	-2.530	-2.521	-2.512	-2.502	-2.491	-2.480	-2.469	-2.455	-2.441	-2.425	-2.409	-2.391	-2.374	-2.355	-2.335	-2.315	-2.294	-2.271	-2.248	-2.225	-2.201	-2.176	-2.151	-2.124	-2.098	-2.070	-2.042	-2.014	-1.986	-1.959	-1.929	-1.900	-1.871	-1.842	-1.812	-1.784	-1.755	-1.726	-1.698	-1.671	-1.644	-1.615	-1.589	-1.562	-1.536	-1.510	-1.486	-1.462	-1.439	-1.416	-1.395	-1.372	-1.352	-1.332	-1.314	-1.296	-1.279	-1.262	-1.249	-1.234	-1.220	-1.208	-1.195	-1.185	-1.175	-1.165	-1.156	-1.149	-1.141	-1.136	-1.130	-1.128	-1.122	-1.120	-1.118	-1.115	-1.115	-1.114	-1.115	-1.115	-1.118	-1.119	-1.121	-1.124	-1.126	-1.130	-1.135	-1.139	-1.144	-1.148	-1.154	-1.158	-1.164	-1.170	-1.175	-1.181	-1.188	-1.195	-1.201	-1.208	-1.214	-1.220	-1.229	-1.235	-1.241	-1.249	-1.255	-1.262	-1.269	-1.276	-1.282	-1.289	-1.295	-1.302	-1.309	-1.316	-1.322	-1.329	-1.338	-1.344	-1.351	-1.358	-1.365	-1.372	-1.379	-1.388	-1.394	-1.401	-1.410	-1.418	-1.425	-1.434	-1.441	-1.450	-1.460	-1.468	-1.478	-1.486	-1.496	-1.504	-1.514	-1.522	-1.532	-1.544	-1.551	-1.562	-1.571	-1.581	-1.590	-1.599	-1.608	-1.618	-1.625	-1.634	-1.642	-1.649	-1.656	-1.662	-1.669	-1.672	-1.678	-1.681	-1.685	-1.686	-1.688	-1.688	-1.686	-1.684	-1.681	-1.678	-1.671	-1.666	-1.659	-1.649	-1.639	-1.628	-1.614	-1.600	-1.585	-1.568	-1.550	-1.530	-1.509	-1.486	-1.464	-1.440	-1.414	-1.388	-1.360	-1.331	-1.300	-1.270	-1.239	-1.205	-1.172	-1.138	-1.101	-1.065	-1.029	-0.991	-0.952	-0.915	-0.876	-0.838	-0.799	-0.760	-0.720	-0.681	-0.642	-0.602	-0.564	-0.525	-0.486	-0.449	-0.410	-0.374	-0.336	-0.300	-0.264	-0.229	-0.194	-0.159	-0.126	-0.094	-0.061	-0.030	0.000	0.029	0.055	0.084	0.109	0.135	0.159	0.181	0.204	0.224	0.244	0.262	0.280	0.296	0.310	0.324	0.336	0.346	0.356	0.365	0.372	0.379	0.384	0.385	0.389	0.388	0.388	0.386	0.382	0.378	0.372	0.365	0.358	0.348	0.338	0.326	0.314	0.300	0.286	0.270	0.255	0.239	0.220	0.202	0.182	0.162	0.144	0.122	0.102	0.081	0.060	0.039	0.018	-0.004	-0.025	-0.046	-0.068	-0.086	-0.108	-0.126	-0.145	-0.164	-0.181	-0.198	-0.214	-0.229	-0.242	-0.255	-0.266	-0.279	-0.288	-0.298	-0.304	-0.310	-0.315	-0.319	-0.321	-0.321	-0.321	-0.321	-0.319	-0.315	-0.310	-0.304	-0.298	-0.289	-0.279	-0.269	-0.258	-0.245	-0.232	-0.219	-0.205	-0.190	-0.174	-0.159	-0.142	-0.125	-0.108	-0.090	-0.072	-0.054	-0.038	-0.018	0.000	0.018	0.034	0.051	0.068	0.084	0.100	0.115	0.130	0.144	0.158	0.170	0.182	0.192	0.204	0.212	0.221	0.229	0.236	0.242	0.246	0.250	0.254	0.256	0.256	0.256	0.256	0.254	0.251	0.248	0.242	0.236	0.229	0.221	0.214	0.205	0.195	0.184	0.172	0.161	0.148	0.135	0.120	0.106	0.091	0.078	0.061	0.046	0.030	0.014	-0.002	-0.019	-0.035	-0.051	-0.068	-0.084	-0.100	-0.115	-0.131	-0.145	-0.160	-0.175	-0.189	-0.202	-0.215	-0.226	-0.239	-0.250	-0.260	-0.270	-0.280	-0.288	-0.295	-0.301	-0.306	-0.311	-0.315	-0.319	-0.320	-0.321	-0.321	-0.320	-0.318	-0.315	-0.311	-0.308	-0.302	-0.295	-0.288	-0.280	-0.270	-0.260	-0.250	-0.239	-0.225	-0.212	-0.199	-0.184	-0.168	-0.152	-0.136	-0.120	-0.101	-0.084	-0.066	-0.048	-0.029	-0.010	0.010	0.030	0.049	0.069	0.088	0.108	0.126	0.145	0.164	0.181	0.200	0.216	0.234	0.250	0.265	0.280	0.294	0.306	0.318	0.330	0.340	0.348	0.355	0.362	0.368	0.371	0.374	0.375	0.375	0.374	0.370	0.366	0.361	0.354	0.345	0.335	0.322	0.310	0.295	0.280	0.264	0.246	0.226	0.206	0.186	0.164	0.141	0.118	0.094	0.069	0.045	0.019	-0.006	-0.031	-0.056	-0.082	-0.108	-0.132	-0.155	-0.179	-0.201	-0.224	-0.244	-0.262	-0.281	-0.299	-0.314	-0.329	-0.341	-0.352	-0.361	-0.369	-0.375	-0.379	-0.381	-0.382	-0.380	-0.376	-0.371	-0.365	-0.355	-0.345	-0.331	-0.318	-0.301	-0.285	-0.265	-0.245	-0.224	-0.201	-0.176	-0.151	-0.126	-0.100	-0.072	-0.045	-0.016	0.011	0.040	0.069	0.098	0.126	0.154	0.180	0.208	0.234	0.259	0.284	0.306	0.329	0.350	0.369	0.388	0.405	0.419	0.434	0.445	0.456	0.465	0.472	0.478	0.481	0.484	0.485	0.484	0.481	0.478	0.471	0.465	0.456	0.445	0.432	0.420	0.406	0.391	0.375	0.358	0.339	0.320	0.300	0.279	0.258	0.235	0.214	0.190	0.166	0.141	0.118	0.094	0.070	0.045	0.020	-0.004	-0.028	-0.052	-0.076	-0.100	-0.124	-0.146	-0.169	-0.191	-0.212	-0.234	-0.254	-0.272	-0.292	-0.311	-0.329	-0.346	-0.362	-0.379	-0.394	-0.408	-0.420	-0.432	-0.444	-0.455	-0.466	-0.475	-0.482	-0.491	-0.496	-0.502	-0.505	-0.509	-0.511	-0.512	-0.512	-0.511	-0.510	-0.506	-0.504	-0.499	-0.492	-0.486	-0.479	-0.470	-0.460	-0.449	-0.439	-0.426	-0.414	-0.399	-0.385	-0.370	-0.355	-0.339	-0.322	-0.306	-0.289	-0.271	-0.254	-0.236	-0.219	-0.201	-0.184	-0.168	-0.150	-0.135	-0.119	-0.104	-0.090	-0.075	-0.062	-0.050	-0.040	-0.030	-0.022	-0.014	-0.009	-0.004	0.000	0.001	0.000	-0.001	-0.004	-0.008	-0.014	-0.021	-0.030	-0.040	-0.052	-0.066	-0.081	-0.098	-0.115	-0.134	-0.154	-0.175	-0.198	-0.221	-0.245	-0.270	-0.295	-0.321	-0.348	-0.375	-0.401	-0.429	-0.456	-0.484	-0.511	-0.539	-0.566	-0.591	-0.618	-0.642	-0.668	-0.690	-0.711	-0.734	-0.754	-0.772	-0.790	-0.808	-0.824	-0.838	-0.851	-0.862	-0.872	-0.882	-0.890	-0.896	-0.902	-0.906	-0.909	-0.911	-0.912	-0.912	-0.911	-0.910	-0.909	-0.904	-0.901	-0.899	-0.894	-0.890	-0.885	-0.881	-0.879	-0.874	-0.871	-0.868	-0.866	-0.865	-0.864	-0.864	-0.865	-0.868	-0.871	-0.875	-0.880	-0.888	-0.895	-0.904	-0.915	-0.926	-0.939	-0.954	-0.969	-0.985	-1.004	-1.022	-1.044	-1.064	-1.086	-1.110	-1.134	-1.159	-1.184	-1.210	-1.239	-1.265	-1.292	-1.320	-1.349	-1.376	-1.405	-1.434	-1.460	-1.489	-1.516	-1.541	-1.568	-1.594	-1.619	-1.644	-1.666	-1.689	-1.710	-1.730	-1.750	-1.769	-1.786	-1.802	-1.819	-1.832	-1.846	-1.860	-1.871	-1.881	-1.891	-1.900	-1.908	-1.915	-1.920	-1.926	-1.931	-1.935	-1.939	-1.942	-1.944	-1.946	-1.948	-1.948	-1.949	-1.950	-1.949	-1.948	-1.949	-1.948	-1.946	-1.946	-1.944	-1.944	-1.942	-1.941	-1.941	-1.940	-1.938	-1.936	-1.935	-1.934	-1.932	-1.930	-1.929	-1.928	-1.926	-1.922	-1.921	-1.920	-1.916	-1.914	-1.910	-1.908	-1.904	-1.900	-1.895	-1.890	-1.886	-1.881	-1.876	-1.870	-1.864	-1.858	-1.851	-1.844	-1.836	-1.829	-1.820	-1.812	-1.804	-1.794	-1.786	-1.776	-1.766	-1.758	-1.749	-1.738	-1.729	-1.719	-1.709	-1.699	-1.690	-1.681	-1.671	-1.662	-1.652	-1.645	-1.635	-1.626	-1.619	-1.610	-1.601	-1.594	-1.586	-1.579	-1.572	-1.565	-1.559	-1.551	-1.545	-1.539	-1.532	-1.526	-1.521	-1.515	-1.511	-1.505	-1.500	-1.495	-1.490	-1.485	-1.479	-1.472	-1.468	-1.461	-1.455	-1.449	-1.442	-1.434	-1.428	-1.419	-1.410	-1.401	-1.392	-1.384	-1.374	-1.362	-1.351	-1.341	-1.329	-1.316	-1.304	-1.290	-1.275	-1.261	-1.246	-1.231	-1.216	-1.200	-1.185	-1.168	-1.150	-1.132	-1.116	-1.099	-1.081	-1.062	-1.045	-1.026	-1.008	-0.990	-0.971	-0.952	-0.934	-0.915	-0.898	-0.880	-0.861	-0.844	-0.826	-0.810	-0.791	-0.775	-0.759	-0.742	-0.726	-0.712	-0.698	-0.682	-0.669	-0.656	-0.642	-0.630	-0.619	-0.608	-0.596	-0.585	-0.575	-0.565	-0.556	-0.548	-0.540	-0.532	-0.526	-0.520	-0.515	-0.509	-0.504	-0.501	-0.498	-0.495	-0.492	-0.491	-0.491	-0.491	-0.490	-0.491	-0.494	-0.495	-0.498	-0.501	-0.505	-0.509	-0.514	-0.520	-0.525	-0.531	-0.539	-0.546	-0.555	-0.562	-0.571	-0.580	-0.590	-0.600	-0.609	-0.620	-0.631	-0.641	-0.652	-0.664	-0.675	-0.686	-0.698	-0.709	-0.720	-0.730	-0.740	-0.752	-0.762	-0.772	-0.782	-0.791	-0.800	-0.809	-0.816	-0.824	-0.831	-0.838	-0.844	-0.848	-0.852	-0.855	-0.859	-0.859	-0.861	-0.860	-0.860	-0.858	-0.854	-0.851	-0.846	-0.840	-0.834	-0.826	-0.818	-0.809	-0.799	-0.788	-0.776	-0.762	-0.750	-0.735	-0.720	-0.704	-0.688	-0.671	-0.654	-0.636	-0.618	-0.600	-0.580	-0.561	-0.542	-0.522	-0.504	-0.485	-0.465	-0.446	-0.428	-0.409	-0.390	-0.372	-0.355	-0.338	-0.321	-0.305	-0.290	-0.276	-0.262	-0.251	-0.239	-0.229	-0.219	-0.211	-0.202	-0.198	-0.192	-0.189	-0.186	-0.185	-0.185	-0.186	-0.190	-0.194	-0.200	-0.208	-0.215	-0.224	-0.235	-0.246	-0.260	-0.274	-0.289	-0.305	-0.321	-0.340	-0.360	-0.379	-0.400	-0.421	-0.442	-0.465	-0.488	-0.510	-0.534	-0.556	-0.580	-0.604	-0.625	-0.648	-0.671	-0.692	-0.714	-0.735	-0.755	-0.775	-0.794	-0.810	-0.828	-0.844	-0.856	-0.870	-0.881	-0.891	-0.900	-0.908	-0.914	-0.918	-0.919	-0.920	-0.919	-0.916	-0.911	-0.906	-0.898	-0.889	-0.879	-0.865	-0.852	-0.836	-0.820	-0.802	-0.784	-0.764	-0.741	-0.719	-0.695	-0.671	-0.645	-0.619	-0.592	-0.565	-0.539	-0.511	-0.482	-0.455	-0.426	-0.399	-0.371	-0.344	-0.318	-0.291	-0.266	-0.240	-0.216	-0.192	-0.171	-0.151	-0.131	-0.111	-0.094	-0.079	-0.062	-0.050	-0.039	-0.028	-0.019	-0.012	-0.006	-0.002	0.000	0.000	-0.001	-0.002	-0.008	-0.012	-0.021	-0.029	-0.040	-0.051	-0.065	-0.079	-0.095	-0.114	-0.131	-0.150	-0.171	-0.194	-0.216	-0.240	-0.265	-0.291	-0.318	-0.344	-0.371	-0.399	-0.428	-0.456	-0.486	-0.516	-0.545	-0.575	-0.606	-0.635	-0.665	-0.695	-0.725	-0.754	-0.782	-0.811	-0.840	-0.868	-0.895	-0.922	-0.948	-0.974	-0.998	-1.021	-1.045	-1.068	-1.090	-1.111	-1.130	-1.150	-1.168	-1.185	-1.201	-1.218	-1.231	-1.245	-1.258	-1.268	-1.280	-1.288	-1.296	-1.305	-1.311	-1.316	-1.321	-1.325	-1.326	-1.329	-1.328	-1.328	-1.326	-1.324	-1.321	-1.318	-1.311	-1.305	-1.299	-1.291	-1.284	-1.275	-1.265	-1.254	-1.244	-1.232	-1.220	-1.208	-1.195	-1.181	-1.168	-1.154	-1.140	-1.126	-1.111	-1.096	-1.081	-1.066	-1.051	-1.036	-1.021	-1.008	-0.992	-0.978	-0.962	-0.949	-0.936	-0.921	-0.909	-0.896	-0.885	-0.874	-0.864	-0.854	-0.845	-0.836	-0.829	-0.821	-0.816	-0.811	-0.806	-0.802	-0.800	-0.799	-0.798	-0.799	-0.800	-0.802	-0.805	-0.810	-0.814	-0.820	-0.828	-0.835	-0.845	-0.854	-0.864	-0.876	-0.888	-0.901	-0.915	-0.929	-0.942	-0.958	-0.974	-0.988	-1.004	-1.020	-1.036	-1.054	-1.070	-1.086	-1.102	-1.120	-1.136	-1.151	-1.168	-1.182	-1.198	-1.211	-1.226	-1.240	-1.251	-1.264	-1.275	-1.285	-1.294	-1.302	-1.310	-1.318	-1.325	-1.330	-1.334	-1.338	-1.341	-1.342	-1.345	-1.345	-1.345	-1.345	-1.342	-1.341	-1.340	-1.338	-1.334	-1.331	-1.328	-1.325	-1.320	-1.316	-1.312	-1.310	-1.306	-1.304	-1.301	-1.300	-1.299	-1.298	-1.298	-1.298	-1.300	-1.301	-1.304	-1.308	-1.312	-1.318	-1.324	-1.331	-1.340	-1.350	-1.361	-1.372	-1.385	-1.399	-1.414	-1.430	-1.448	-1.465	-1.484	-1.504	-1.525	-1.546	-1.569	-1.591	-1.614	-1.638	-1.661	-1.686	-1.711	-1.735	-1.761	-1.786	-1.811	-1.838	-1.862	-1.888	-1.912	-1.938	-1.961	-1.986	-2.010	-2.033	-2.056	-2.079	-2.100	-2.120	-2.140	-2.161	-2.180	-2.196	-2.215	-2.230	-2.245	-2.260	-2.272	-2.285	-2.296	-2.308	-2.316	-2.325	-2.332	-2.338	-2.344	-2.349	-2.352	-2.356	-2.359	-2.360	-2.360	-2.361	-2.360	-2.359	-2.356	-2.352	-2.349	-2.345	-2.340	-2.334	-2.329	-2.321	-2.315	-2.306	-2.299	-2.290	-2.280	-2.271	-2.262	-2.252	-2.242	-2.232	-2.222	-2.211	-2.201	-2.190	-2.180	-2.169	-2.158	-2.145	-2.135	-2.122	-2.111	-2.099	-2.088	-2.076	-2.066	-2.054	-2.044	-2.033	-2.021	-2.010	-2.000	-1.989	-1.978	-1.968	-1.958	-1.946	-1.936	-1.926	-1.916	-1.906	-1.896	-1.886	-1.878	-1.868	-1.859	-1.849	-1.840	-1.830	-1.821	-1.811	-1.804	-1.794	-1.785	-1.776	-1.768	-1.759	-1.749	-1.740	-1.732	-1.722	-1.714	-1.704	-1.696	-1.688	-1.678	-1.669	-1.660	-1.651	-1.641	-1.632	-1.625	-1.615	-1.608	-1.598	-1.589	-1.580	-1.571	-1.562	-1.552	-1.544	-1.535	-1.526	-1.518	-1.508	-1.499	-1.491	-1.482	-1.474	-1.466	-1.458	-1.450	-1.442	-1.435	-1.428	-1.421	-1.415	-1.408	-1.402	-1.396	-1.390	-1.385	-1.380	-1.376	-1.371	-1.366	-1.362	-1.359	-1.356	-1.352	-1.350	-1.348	-1.346	-1.344	-1.341	-1.341	-1.340	-1.340	-1.339	-1.339	-1.339	-1.339	-1.339	-1.340	-1.340	-1.341	-1.342	-1.342	-1.344	-1.345	-1.346	-1.348	-1.348	-1.348	-1.350	-1.350	-1.350	-1.350	-1.350	-1.349	-1.349	-1.348	-1.346	-1.345	-1.342	-1.342	-1.339	-1.335	-1.332	-1.330	-1.325	-1.320	-1.316	-1.310	-1.304	-1.298	-1.290	-1.284	-1.276	-1.268	-1.260	-1.251	-1.242	-1.231	-1.222	-1.211	-1.201	-1.190	-1.179	-1.168	-1.156	-1.144	-1.130	-1.119	-1.106	-1.092	-1.080	-1.066	-1.055	-1.041	-1.028	-1.015	-1.001	-0.989	-0.975	-0.962	-0.951	-0.939	-0.926	-0.914	-0.901	-0.890	-0.879	-0.868	-0.856	-0.846	-0.835	-0.826	-0.816	-0.808	-0.799	-0.789	-0.781	-0.774	-0.766	-0.760	-0.752	-0.746	-0.741	-0.735	-0.730	-0.725	-0.720	-0.716	-0.712	-0.708	-0.704	-0.701	-0.698	-0.695	-0.692	-0.690	-0.689	-0.686	-0.685	-0.684	-0.682	-0.681	-0.681	-0.681	-0.680	-0.681	-0.681	-0.681	-0.682	-0.682	-0.684	-0.686	-0.688	-0.689	-0.691	-0.692	-0.695	-0.698	-0.700	-0.704	-0.708	-0.711	-0.715	-0.719	-0.724	-0.728	-0.731	-0.736	-0.742	-0.748	-0.752	-0.759	-0.764	-0.769	-0.775	-0.781	-0.789	-0.794	-0.800	-0.806	-0.812	-0.819	-0.824	-0.829	-0.835	-0.840	-0.845	-0.849	-0.852	-0.856	-0.860	-0.862	-0.864	-0.866	-0.868	-0.868	-0.869	-0.866	-0.866	-0.864	-0.861	-0.858	-0.854	-0.850	-0.844	-0.838	-0.830	-0.824	-0.815	-0.806	-0.796	-0.786	-0.775	-0.765	-0.752	-0.740	-0.728	-0.714	-0.701	-0.688	-0.672	-0.658	-0.644	-0.629	-0.614	-0.599	-0.584	-0.570	-0.555	-0.541	-0.528	-0.514	-0.501	-0.489	-0.476	-0.466	-0.455	-0.445	-0.436	-0.428	-0.419	-0.412	-0.406	-0.401	-0.396	-0.394	-0.391	-0.390	-0.389	-0.388	-0.389	-0.392	-0.395	-0.398	-0.401	-0.406	-0.412	-0.419	-0.426	-0.434	-0.441	-0.450	-0.460	-0.469	-0.479	-0.489	-0.499	-0.509	-0.519	-0.529	-0.539	-0.548	-0.558	-0.566	-0.574	-0.582	-0.589	-0.598	-0.602	-0.608	-0.612	-0.618	-0.620	-0.622	-0.622	-0.622	-0.621	-0.620	-0.616	-0.611	-0.606	-0.599	-0.591	-0.582	-0.572	-0.562	-0.550	-0.538	-0.522	-0.506	-0.491	-0.475	-0.456	-0.438	-0.418	-0.398	-0.376	-0.354	-0.331	-0.309	-0.286	-0.262	-0.238	-0.214	-0.189	-0.164	-0.139	-0.114	-0.089	-0.064	-0.039	-0.012	0.011	0.035	0.060	0.082	0.105	0.126	0.149	0.169	0.190	0.209	0.229	0.246	0.262	0.280	0.295	0.309	0.321	0.332	0.344	0.352	0.361	0.369	0.375	0.379	0.382	0.385	0.386	0.386	0.384	0.381	0.376	0.371	0.365	0.358	0.349	0.339	0.329	0.316	0.301	0.288	0.272	0.255	0.239	0.221	0.201	0.181	0.161	0.141	0.119	0.096	0.074	0.051	0.028	0.005	-0.019	-0.044	-0.068	-0.091	-0.115	-0.139	-0.162	-0.186	-0.209	-0.231	-0.254	-0.276	-0.296	100.000	5.000	2.000	1.000	2.000	0.000	0.000	0.000	0.000	0.000	0.000	0.000	0.000	0.000	0.000	0.000	0.000	0.000	-0.471	-0.492	-0.515	-0.538	-0.560	-0.584	-0.608	-0.632	-0.658	-0.682	-0.709	-0.736	-0.761	-0.789	-0.815	-0.842	-0.870	-0.898	-0.926	-0.954	-0.980	-1.008	-1.036	-1.064	-1.090	-1.119	-1.146	-1.172	-1.199	-1.225	-1.252	-1.279	-1.305	-1.330	-1.356	-1.381	-1.406	-1.431	-1.458	-1.481	-1.506	-1.531	-1.555	-1.580	-1.604	-1.628	-1.650	-1.674	-1.699	-1.721	-1.745	-1.769	-1.791	-1.815	-1.839	-1.861	-1.885	-1.909	-1.932	-1.956	-1.980	-2.005	-2.027	-2.052	-2.076	-2.101	-2.124	-2.149	-2.172	-2.196	-2.220	-2.245	-2.268	-2.291	-2.315	-2.338	-2.361	-2.384	-2.405	-2.428	-2.450	-2.470	-2.491	-2.511	-2.531	-2.550	-2.570	-2.586	-2.605	-2.621	-2.638	-2.652	-2.666	-2.681	-2.694	-2.706	-2.718	-2.728	-2.736	-2.745	-2.752	-2.759	-2.765	-2.769	-2.772	-2.775	-2.776	-2.776	-2.776	-2.776	-2.772	-2.770	-2.766	-2.761	-2.755	-2.748	-2.740	-2.730	-2.721	-2.711	-2.700	-2.689	-2.675	-2.662	-2.648	-2.634	-2.619	-2.602	-2.586	-2.571	-2.554	-2.536	-2.519	-2.500	-2.482	-2.464	-2.445	-2.425	-2.406	-2.388	-2.369	-2.349	-2.329	-2.310	-2.290	-2.271	-2.251	-2.231	-2.212	-2.192	-2.174	-2.155	-2.136	-2.116	-2.098	-2.079	-2.061	-2.042	-2.024	-2.006	-1.989	-1.971	-1.954	-1.935	-1.919	-1.900	-1.884	-1.866	-1.850	-1.834	-1.818	-1.801	-1.785	-1.769	-1.752	-1.736	-1.721	-1.705	-1.690	-1.675	-1.660	-1.645	-1.630	-1.615	-1.600	-1.586	-1.572	-1.559	-1.546	-1.532	-1.520	-1.509	-1.496	-1.485	-1.474	-1.462	-1.452	-1.442	-1.434	-1.425	-1.416	-1.408	-1.401	-1.394	-1.388	-1.381	-1.375	-1.371	-1.366	-1.362	-1.359	-1.356	-1.354	-1.352	-1.351	-1.350	-1.350	-1.349	-1.350	-1.351	-1.352	-1.355	-1.358	-1.360	-1.362	-1.365	-1.369	-1.371	-1.375	-1.379	-1.382	-1.388	-1.392	-1.396	-1.400	-1.405	-1.410	-1.414	-1.419	-1.422	-1.428	-1.431	-1.436	-1.440	-1.444	-1.448	-1.452	-1.455	-1.458	-1.462	-1.465	-1.466	-1.470	-1.471	-1.475	-1.475	-1.476	-1.478	-1.479	-1.479	-1.479	-1.476	-1.476	-1.475	-1.472	-1.470	-1.466	-1.464	-1.460	-1.455	-1.449	-1.442	-1.436	-1.430	-1.421	-1.411	-1.401	-1.391	-1.379	-1.368	-1.355	-1.341	-1.326	-1.310	-1.295	-1.278	-1.260	-1.241	-1.222	-1.201	-1.180	-1.158	-1.135	-1.111	-1.086	-1.062	-1.036	-1.009	-0.982	-0.955	-0.928	-0.899	-0.869	-0.840	-0.810	-0.779	-0.749	-0.719	-0.688	-0.656	-0.625	-0.595	-0.562	-0.531	-0.500	-0.469	-0.439	-0.408	-0.376	-0.346	-0.318	-0.288	-0.260	-0.231	-0.204	-0.175	-0.149	-0.122	-0.098	-0.072	-0.048	-0.024	-0.001	0.022	0.044	0.066	0.086	0.106	0.126	0.145	0.162	0.180	0.196	0.212	0.228	0.242	0.258	0.271	0.285	0.296	0.309	0.320	0.330	0.340	0.351	0.360	0.369	0.378	0.385	0.392	0.399	0.406	0.411	0.418	0.424	0.428	0.431	0.436	0.439	0.444	0.446	0.450	0.451	0.454	0.455	0.458	0.459	0.460	0.460	0.460	0.461	0.460	0.460	0.460	0.458	0.456	0.455	0.454	0.451	0.449	0.446	0.444	0.440	0.438	0.434	0.430	0.426	0.422	0.418	0.412	0.408	0.402	0.398	0.391	0.385	0.380	0.374	0.366	0.361	0.355	0.348	0.341	0.334	0.325	0.319	0.310	0.302	0.295	0.289	0.280	0.272	0.265	0.258	0.250	0.242	0.235	0.228	0.220	0.215	0.208	0.200	0.194	0.189	0.182	0.178	0.171	0.168	0.162	0.159	0.155	0.152	0.150	0.148	0.146	0.146	0.144	0.145	0.145	0.145	0.146	0.148	0.150	0.152	0.155	0.159	0.162	0.166	0.171	0.175	0.180	0.186	0.190	0.196	0.201	0.208	0.214	0.221	0.226	0.232	0.239	0.245	0.252	0.258	0.262	0.268	0.271	0.276	0.280	0.284	0.286	0.289	0.290	0.292	0.292	0.292	0.292	0.291	0.290	0.286	0.284	0.280	0.276	0.271	0.265	0.260	0.252	0.246	0.239	0.231	0.222	0.214	0.205	0.195	0.185	0.175	0.166	0.155	0.145	0.134	0.125	0.114	0.104	0.094	0.085	0.074	0.065	0.058	0.048	0.040	0.032	0.026	0.020	0.014	0.009	0.004	0.000	-0.002	-0.005	-0.008	-0.009	-0.009	-0.009	-0.009	-0.008	-0.005	-0.002	0.000	0.004	0.008	0.012	0.019	0.025	0.031	0.039	0.046	0.054	0.061	0.069	0.078	0.086	0.095	0.102	0.112	0.121	0.129	0.139	0.146	0.155	0.162	0.170	0.178	0.184	0.191	0.196	0.201	0.206	0.211	0.214	0.216	0.219	0.220	0.221	0.221	0.220	0.220	0.218	0.214	0.209	0.205	0.199	0.192	0.185	0.178	0.168	0.158	0.146	0.135	0.122	0.110	0.096	0.082	0.068	0.051	0.036	0.021	0.004	-0.014	-0.030	-0.049	-0.065	-0.082	-0.100	-0.118	-0.136	-0.154	-0.171	-0.189	-0.206	-0.222	-0.238	-0.254	-0.270	-0.284	-0.298	-0.310	-0.324	-0.335	-0.346	-0.356	-0.365	-0.372	-0.381	-0.388	-0.392	-0.396	-0.401	-0.402	-0.404	-0.405	-0.405	-0.402	-0.400	-0.398	-0.394	-0.389	-0.382	-0.378	-0.370	-0.362	-0.355	-0.346	-0.336	-0.328	-0.318	-0.308	-0.296	-0.285	-0.274	-0.264	-0.252	-0.241	-0.229	-0.219	-0.208	-0.196	-0.186	-0.176	-0.166	-0.156	-0.149	-0.140	-0.132	-0.125	-0.118	-0.111	-0.106	-0.102	-0.099	-0.095	-0.092	-0.091	-0.091	-0.090	-0.091	-0.094	-0.095	-0.100	-0.102	-0.108	-0.114	-0.120	-0.128	-0.138	-0.146	-0.156	-0.168	-0.179	-0.190	-0.205	-0.219	-0.232	-0.249	-0.264	-0.281	-0.299	-0.318	-0.336	-0.356	-0.376	-0.398	-0.419	-0.441	-0.464	-0.486	-0.510	-0.532	-0.558	-0.582	-0.606	-0.632	-0.658	-0.682	-0.709	-0.735	-0.761	-0.786	-0.812	-0.839	-0.864	-0.889	-0.915	-0.940	-0.964	-0.989	-1.012	-1.035	-1.058	-1.079	-1.100	-1.120	-1.140	-1.159	-1.176	-1.191	-1.206	-1.221	-1.234	-1.245	-1.256	-1.264	-1.271	-1.278	-1.281	-1.284	-1.285	-1.284	-1.282	-1.279	-1.272	-1.265	-1.256	-1.246	-1.234	-1.220	-1.205	-1.189	-1.170	-1.150	-1.129	-1.106	-1.081	-1.056	-1.031	-1.004	-0.975	-0.946	-0.918	-0.886	-0.855	-0.824	-0.790	-0.759	-0.726	-0.692	-0.661	-0.628	-0.595	-0.565	-0.532	-0.501	-0.471	-0.442	-0.414	-0.385	-0.359	-0.334	-0.310	-0.288	-0.266	-0.248	-0.228	-0.211	-0.198	-0.184	-0.171	-0.161	-0.152	-0.146	-0.142	-0.138	-0.138	-0.138	-0.139	-0.142	-0.148	-0.154	-0.161	-0.171	-0.182	-0.194	-0.208	-0.221	-0.236	-0.252	-0.270	-0.288	-0.306	-0.325	-0.345	-0.366	-0.386	-0.408	-0.428	-0.450	-0.470	-0.491	-0.511	-0.532	-0.554	-0.574	-0.594	-0.614	-0.632	-0.651	-0.670	-0.688	-0.705	-0.721	-0.736	-0.751	-0.766	-0.781	-0.794	-0.806	-0.819	-0.831	-0.841	-0.852	-0.862	-0.872	-0.881	-0.891	-0.900	-0.908	-0.916	-0.925	-0.934	-0.941	-0.950	-0.958	-0.965	-0.974	-0.982	-0.992	-1.001	-1.010	-1.019	-1.030	-1.040	-1.050	-1.061	-1.071	-1.082	-1.094	-1.106	-1.119	-1.131	-1.145	-1.156	-1.171	-1.185	-1.199	-1.214	-1.228	-1.241	-1.258	-1.271	-1.288	-1.301	-1.318	-1.331	-1.346	-1.360	-1.375	-1.390	-1.405	-1.419	-1.432	-1.446	-1.461	-1.475	-1.488	-1.501	-1.514	-1.528	-1.540	-1.551	-1.564	-1.576	-1.588	-1.600	-1.612	-1.625	-1.636	-1.649	-1.660	-1.671	-1.684	-1.696	-1.709	-1.721	-1.734	-1.748	-1.760	-1.774	-1.786	-1.801	-1.814	-1.828	-1.841	-1.856	-1.870	-1.885	-1.900	-1.915	-1.930	-1.946	-1.960	-1.975	-1.991	-2.006	-2.021	-2.036	-2.051	-2.066	-2.080	-2.092	-2.105	-2.119	-2.131	-2.142	-2.152	-2.164	-2.174	-2.182	-2.191	-2.199	-2.204	-2.210	-2.215	-2.218	-2.221	-2.224	-2.225	-2.225	-2.224	-2.222	-2.220	-2.216	-2.211	-2.206	-2.199	-2.192	-2.185	-2.176	-2.166	-2.156	-2.146	-2.134	-2.122	-2.111	-2.098	-2.085	-2.071	-2.058	-2.045	-2.031	-2.018	-2.004	-1.990	-1.976	-1.962	-1.949	-1.935	-1.921	-1.909	-1.895	-1.882	-1.871	-1.859	-1.846	-1.835	-1.824	-1.812	-1.802	-1.791	-1.781	-1.772	-1.762	-1.754	-1.745	-1.738	-1.729	-1.721	-1.715	-1.706	-1.700	-1.694	-1.686	-1.680	-1.674	-1.668	-1.662	-1.656	-1.650	-1.645	-1.639	-1.634	-1.628	-1.622	-1.618	-1.611	-1.606	-1.601	-1.595	-1.590	-1.585	-1.580	-1.574	-1.570	-1.564	-1.559	-1.554	-1.548	-1.542	-1.536	-1.531	-1.526	-1.521	-1.515	-1.510	-1.504	-1.499	-1.495	-1.489	-1.484	-1.478	-1.472	-1.466	-1.461	-1.455	-1.450	-1.442	-1.436	-1.431	-1.425	-1.418	-1.412	-1.404	-1.398	-1.390	-1.384	-1.376	-1.369	-1.360	-1.351	-1.344	-1.335	-1.326	-1.316	-1.306	-1.298	-1.286	-1.278	-1.266	-1.256	-1.246	-1.234	-1.222	-1.212	-1.201	-1.190	-1.180	-1.168	-1.158	-1.146	-1.135	-1.124	-1.114	-1.102	-1.092	-1.082	-1.072	-1.065	-1.055	-1.048	-1.039	-1.031	-1.024	-1.018	-1.011	-1.005	-1.001	-0.998	-0.992	-0.989	-0.988	-0.986	-0.985	-0.984	-0.984	-0.984	-0.986	-0.988	-0.989	-0.992	-0.995	-0.999	-1.004	-1.008	-1.012	-1.018	-1.022	-1.029	-1.035	-1.040	-1.046	-1.052	-1.059	-1.065	-1.071	-1.076	-1.084	-1.089	-1.095	-1.100	-1.105	-1.110	-1.115	-1.119	-1.121	-1.125	-1.128	-1.130	-1.131	-1.132	-1.134	-1.132	-1.132	-1.132	-1.130	-1.129	-1.125	-1.121	-1.119	-1.114	-1.110	-1.105	-1.100	-1.094	-1.089	-1.081	-1.075	-1.068	-1.061	-1.054	-1.046	-1.040	-1.032	-1.026	-1.019	-1.011	-1.004	-0.998	-0.991	-0.985	-0.980	-0.974	-0.969	-0.965	-0.960	-0.958	-0.954	-0.951	-0.949	-0.948	-0.948	-0.948	-0.948	-0.949	-0.950	-0.952	-0.955	-0.959	-0.962	-0.969	-0.974	-0.980	-0.985	-0.992	-1.001	-1.009	-1.018	-1.026	-1.036	-1.045	-1.055	-1.066	-1.076	-1.088	-1.098	-1.109	-1.120	-1.131	-1.141	-1.152	-1.162	-1.172	-1.182	-1.192	-1.200	-1.210	-1.218	-1.225	-1.232	-1.239	-1.244	-1.249	-1.252	-1.256	-1.259	-1.260	-1.262	-1.261	-1.260	-1.260	-1.256	-1.252	-1.248	-1.242	-1.235	-1.228	-1.219	-1.210	-1.200	-1.189	-1.176	-1.162	-1.148	-1.132	-1.116	-1.101	-1.082	-1.065	-1.046	-1.026	-1.008	-0.986	-0.964	-0.942	-0.920	-0.898	-0.875	-0.852	-0.829	-0.806	-0.782	-0.759	-0.735	-0.712	-0.688	-0.665	-0.644	-0.621	-0.599	-0.578	-0.556	-0.535	-0.515	-0.498	-0.479	-0.461	-0.445	-0.429	-0.414	-0.400	-0.388	-0.376	-0.365	-0.356	-0.348	-0.340	-0.335	-0.330	-0.326	-0.325	-0.325	-0.326	-0.329	-0.331	-0.338	-0.344	-0.351	-0.361	-0.370	-0.382	-0.395	-0.409	-0.425	-0.441	-0.459	-0.478	-0.498	-0.519	-0.540	-0.564	-0.586	-0.611	-0.635	-0.661	-0.689	-0.716	-0.744	-0.770	-0.799	-0.829	-0.856	-0.885	-0.915	-0.944	-0.972	-1.001	-1.030	-1.058	-1.086	-1.114	-1.141	-1.166	-1.192	-1.219	-1.242	-1.268	-1.289	-1.312	-1.332	-1.354	-1.374	-1.392	-1.410	-1.426	-1.442	-1.458	-1.471	-1.484	-1.495	-1.505	-1.515	-1.522	-1.531	-1.536	-1.542	-1.548	-1.550	-1.552	-1.554	-1.554	-1.554	-1.552	-1.550	-1.548	-1.542	-1.538	-1.532	-1.526	-1.519	-1.510	-1.502	-1.492	-1.482	-1.471	-1.459	-1.446	-1.435	-1.421	-1.408	-1.394	-1.379	-1.364	-1.348	-1.330	-1.314	-1.298	-1.280	-1.262	-1.245	-1.226	-1.208	-1.190	-1.171	-1.152	-1.134	-1.114	-1.095	-1.076	-1.059	-1.041	-1.022	-1.005	-0.988	-0.971	-0.955	-0.940	-0.925	-0.910	-0.898	-0.885	-0.872	-0.862	-0.852	-0.844	-0.836	-0.829	-0.824	-0.819	-0.816	-0.814	-0.814	-0.815	-0.816	-0.821	-0.825	-0.834	-0.841	-0.849	-0.860	-0.872	-0.885	-0.900	-0.916	-0.932	-0.950	-0.969	-0.989	-1.010	-1.031	-1.054	-1.075	-1.099	-1.122	-1.148	-1.172	-1.196	-1.222	-1.246	-1.272	-1.296	-1.321	-1.345	-1.369	-1.391	-1.415	-1.436	-1.458	-1.479	-1.499	-1.516	-1.534	-1.552	-1.568	-1.582	-1.596	-1.610	-1.622	-1.632	-1.642	-1.652	-1.660	-1.668	-1.675	-1.680	-1.685	-1.690	-1.694	-1.698	-1.699	-1.702	-1.705	-1.706	-1.709	-1.710	-1.712	-1.715	-1.716	-1.720	-1.722	-1.726	-1.730	-1.735	-1.740	-1.746	-1.754	-1.761	-1.770	-1.780	-1.790	-1.801	-1.814	-1.828	-1.842	-1.858	-1.875	-1.892	-1.911	-1.931	-1.951	-1.972	-1.995	-2.018	-2.041	-2.068	-2.091	-2.116	-2.142	-2.169	-2.195	-2.221	-2.246	-2.274	-2.301	-2.328	-2.354	-2.379	-2.404	-2.430	-2.454	-2.478	-2.501	-2.522	-2.544	-2.565	-2.585	-2.605	-2.622	-2.640	-2.656	-2.671	-2.684	-2.698	-2.710	-2.721	-2.731	-2.740	-2.748	-2.755	-2.760	-2.766	-2.770	-2.774	-2.776	-2.778	-2.780	-2.780	-2.780	-2.780	-2.779	-2.776	-2.775	-2.772	-2.770	-2.766	-2.762	-2.760	-2.755	-2.751	-2.746	-2.742	-2.739	-2.734	-2.730	-2.725	-2.720	-2.715	-2.710	-2.706	-2.702	-2.698	-2.691	-2.688	-2.682	-2.678	-2.671	-2.668	-2.662	-2.656	-2.651	-2.645	-2.639	-2.631	-2.625	-2.619	-2.611	-2.604	-2.598	-2.588	-2.580	-2.571	-2.561	-2.551	-2.541	-2.531	-2.521	-2.510	-2.498	-2.486	-2.474	-2.462	-2.450	-2.436	-2.424	-2.411	-2.396	-2.382	-2.370	-2.356	-2.341	-2.328	-2.314	-2.300	-2.288	-2.272	-2.260	-2.246	-2.232	-2.220	-2.208	-2.195	-2.182	-2.170	-2.159	-2.148	-2.136	-2.125	-2.114	-2.104	-2.094	-2.084	-2.075	-2.066	-2.058	-2.050	-2.042	-2.034	-2.027	-2.019	-2.013	-2.005	-1.998	-1.991	-1.985	-1.980	-1.972	-1.968	-1.961	-1.955	-1.950	-1.944	-1.938	-1.931	-1.925	-1.920	-1.914	-1.908	-1.902	-1.896	-1.890	-1.884	-1.879	-1.872	-1.868	-1.862	-1.858	-1.852	-1.848	-1.842	-1.838	-1.834	-1.829	-1.824	-1.820	-1.816	-1.812	-1.809	-1.806	-1.804	-1.801	-1.800	-1.800	-1.799	-1.798	-1.798	-1.798	-1.799	-1.799	-1.800	-1.802	-1.802	-1.805	-1.808	-1.809	-1.812	-1.815	-1.818	-1.820	-1.822	-1.825	-1.826	-1.829	-1.831	-1.832	-1.832	-1.835	-1.835	-1.834	-1.834	-1.832	-1.830	-1.828	-1.825	-1.820	-1.816	-1.810	-1.802	-1.796	-1.788	-1.780	-1.770	-1.759	-1.748	-1.735	-1.722	-1.709	-1.694	-1.679	-1.664	-1.646	-1.630	-1.611	-1.592	-1.574	-1.555	-1.535	-1.515	-1.494	-1.475	-1.454	-1.434	-1.412	-1.392	-1.372	-1.352	-1.334	-1.314	-1.295	-1.276	-1.259	-1.241	-1.225	-1.210	-1.195	-1.181	-1.168	-1.155	-1.145	-1.134	-1.124	-1.116	-1.109	-1.102	-1.098	-1.094	-1.090	-1.089	-1.088	-1.088	-1.088	-1.090	-1.092	-1.095	-1.100	-1.105	-1.110	-1.118	-1.124	-1.132	-1.140	-1.149	-1.156	-1.166	-1.176	-1.186	-1.196	-1.206	-1.216	-1.228	-1.238	-1.248	-1.258	-1.268	-1.278	-1.286	-1.295	-1.304	-1.312	-1.320	-1.329	-1.335	-1.341	-1.348	-1.352	-1.356	-1.360	-1.364	-1.368	-1.369	-1.370	-1.370	-1.370	-1.370	-1.370	-1.368	-1.365	-1.361	-1.358	-1.355	-1.350	-1.345	-1.340	-1.334	-1.328	-1.321	-1.314	-1.308	-1.299	-1.291	-1.284	-1.276	-1.269	-1.260	-1.251	-1.244	-1.235	-1.228	-1.219	-1.210	-1.202	-1.195	-1.186	-1.179	-1.171	-1.164	-1.158	-1.150	-1.142	-1.138	-1.130	-1.125	-1.120	-1.114	-1.108	-1.102	-1.096	-1.092	-1.086	-1.081	-1.078	-1.072	-1.068	-1.064	-1.059	-1.055	-1.050	-1.046	-1.041	-1.036	-1.032	-1.028	-1.022	-1.018	-1.012	-1.008	-1.002	-0.996	-0.991	-0.986	-0.980	-0.974	-0.968	-0.962	-0.955	-0.948	-0.941	-0.934	-0.926	-0.918	-0.910	-0.901	-0.894	-0.885	-0.876	-0.868	-0.860	-0.851	-0.842	-0.832	-0.824	-0.815	-0.805	-0.795	-0.786	-0.776	-0.768	-0.758	-0.749	-0.739	-0.729	-0.721	-0.711	-0.702	-0.692	-0.685	-0.676	-0.666	-0.656	-0.649	-0.640	-0.631	-0.621	-0.614	-0.605	-0.598	-0.588	-0.580	-0.570	-0.562	-0.552	-0.544	-0.534	-0.525	-0.516	-0.506	-0.496	-0.486	-0.476	-0.466	-0.455	-0.445	-0.432	-0.421	-0.410	-0.398	-0.384	-0.372	-0.359	-0.345	-0.331	-0.318	-0.304	-0.289	-0.274	-0.259	-0.242	-0.226	-0.211	-0.194	-0.179	-0.161	-0.144	-0.128	-0.110	-0.091	-0.074	-0.056	-0.039	-0.020	-0.002	0.015	0.034	0.051	0.069	0.085	0.102	0.119	0.136	0.152	0.168	0.182	0.198	0.211	0.226	0.239	0.251	0.262	0.274	0.285	0.294	0.302	0.310	0.316	0.322	0.326	0.330	0.332	0.334	0.334	0.334	0.331	0.328	0.324	0.319	0.311	0.304	0.295	0.285	0.274	0.261	0.246	0.232	0.215	0.199	0.181	0.161	0.141	0.120	0.098	0.075	0.050	0.026	0.001	-0.025	-0.051	-0.078	-0.105	-0.134	-0.162	-0.191	-0.219	-0.248	-0.275	-0.304	-0.332	-0.360	-0.388	-0.415	-0.442	-0.468	-0.494	-0.519	-0.542	-0.565	-0.588	-0.609	-0.629	-0.646	-0.664	-0.680	-0.695	-0.709	-0.721	-0.732	-0.741	-0.749	-0.755	-0.760	-0.764	-0.765	-0.765	-0.764	-0.761	-0.758	-0.752	-0.745	-0.736	-0.726	-0.716	-0.704	-0.691	-0.678	-0.662	-0.646	-0.630	-0.612	-0.594	-0.576	-0.555	-0.536	-0.518	-0.498	-0.479	-0.459	-0.439	-0.419	-0.401	-0.384	-0.365	-0.349	-0.332	-0.318	-0.302	-0.289	-0.278	-0.266	-0.256	-0.248	-0.241	-0.234	-0.230	-0.226	-0.224	-0.224	-0.226	-0.229	-0.232	-0.239	-0.246	-0.255	-0.265	-0.276	-0.290	-0.305	-0.321	-0.339	-0.358	-0.378	-0.399	-0.420	-0.444	-0.466	-0.492	-0.516	-0.542	-0.570	-0.596	-0.624	-0.651	-0.680	-0.709	-0.736	-0.765	-0.794	-0.822	-0.850	-0.878	-0.905	-0.932	-0.960	-0.985	-1.011	-1.035	-1.060	-1.084	-1.106	-1.129	-1.150	-1.170	-1.189	-1.208	-1.226	-1.241	-1.259	-1.272	-1.285	-1.299	-1.311	-1.321	-1.332	-1.342	-1.350	-1.359	-1.365	-1.371	-1.378	-1.382	-1.386	-1.391	-1.394	-1.398	-1.400	-1.402	-1.405	-1.406	-1.409	-1.410	-1.410	-1.412	-1.415	-1.415	-1.416	-1.419	-1.420	-1.422	-1.425	-1.428	-1.430	-1.434	-1.438	-1.442	-1.448	-1.451	-1.458	-1.462	-1.469	-1.475	-1.481	-1.489	-1.495	-1.504	-1.511	-1.520	-1.529	-1.538	-1.548	-1.555	-1.565	-1.574	-1.582	-1.591	-1.600	-1.610	-1.618	-1.625	-1.632	-1.640	-1.646	-1.654	-1.660	-1.664	-1.670	-1.672	-1.676	-1.679	-1.681	-1.682	-1.682	-1.682	-1.680	-1.679	-1.676	-1.671	-1.669	-1.662	-1.656	-1.649	-1.641	-1.634	-1.625	-1.615	-1.605	-1.595	-1.584	-1.572	-1.560	-1.549	-1.538	-1.525	-1.514	-1.501	-1.489	-1.475	-1.464	-1.451	-1.440	-1.429	-1.418	-1.406	-1.395	-1.386	-1.375	-1.368	-1.358	-1.350	-1.344	-1.336	-1.330	-1.325	-1.320	-1.316	-1.312	-1.310	-1.306	-1.306	-1.304	-1.304	-1.305	-1.306	-1.308	-1.310	-1.312	-1.315	-1.319	-1.324	-1.329	-1.334	-1.339	-1.344	-1.350	-1.359	-1.366	-1.374	-1.381	-1.390	-1.399	-1.410	-1.420	-1.430	-1.441	-1.452	-1.462	-1.475	-1.488	-1.501	-1.515	-1.530	-1.545	-1.561	-1.579	-1.595	-1.614	-1.634	-1.652	-1.672	-1.695	-1.718	-1.739	-1.762	-1.789	-1.814	-1.841	-1.868	-1.896	-1.926	-1.956	-1.988	-2.020	-2.052	-2.085	-2.119	-2.154	-2.190	-2.225	-2.261	-2.298	-2.335	-2.372	-2.411	-2.448	-2.486	-2.524	-2.560	-2.598	-2.634	-2.670	-2.705	-2.740	-2.774	-2.808	-2.840	-2.871	-2.901	-2.931	-2.959	-2.985	-3.010	-3.032	-3.056	-3.076	-3.096	-3.111	-3.128	-3.142	-3.154	-3.164	-3.174	-3.179	-3.185	-3.188	-3.189	-3.189	-3.186	-3.182	-3.178	-3.170	-3.161	-3.151	-3.140	-3.126	-3.111	-3.096	-3.079	-3.060	-3.041	-3.020	-2.999	-2.975	-2.951	-2.928	-2.902	-2.876	-2.850	-2.822	-2.795	-2.766	-2.738	-2.709	-2.680	-2.650	-2.620	-2.590	-2.560	-2.529	-2.498	-2.466	-2.435	-2.404	-2.372	-2.341	-2.310	-2.279	-2.248	-2.215	-2.185	-2.154	-2.121	-2.089	-2.058	-2.025	-1.994	-1.961	-1.930	-1.898	-1.865	-1.832	-1.800	-1.768	-1.735	-1.702	-1.671	-1.638	-1.604	-1.572	-1.539	-1.506	-1.474	-1.441	-1.409	-1.378	-1.345	-1.312	-1.281	-1.249	-1.219	-1.188	-1.158	-1.128	-1.099	-1.070	-1.041	-1.014	-0.986	-0.961	-0.936	-0.911	-0.888	-0.866	-0.844	-0.824	-0.805	-0.786	-0.770	-0.754	-0.740	-0.728	-0.716	-0.705	-0.696	-0.689	-0.682	-0.678	-0.675	-0.672	-0.671	-0.674	-0.676	-0.679	-0.684	-0.690	-0.696	-0.706	-0.716	-0.726	-0.739	-0.752	-0.766	-0.781	-0.798	-0.815	-0.834	-0.852	-0.872	-0.891	-0.912	-0.934	-0.956	-0.978	-1.001	-1.025	-1.049	-1.072	-1.098	-1.122	-1.146	-1.172	-1.198	-1.224	-1.250	-1.275	-1.301	-1.328	-1.355	-1.382	-1.410	-1.438	-1.465	-1.492	-1.521	-1.551	-1.581	-1.610	-1.640	-1.671	-1.702	-1.735	-1.769	-1.801	-1.835	-1.870	-1.905	-1.942	-1.978	-2.016	-2.055	-2.094	-2.134	-2.175	-2.216	-2.259	-2.302	-2.346	-2.391	-2.436	-2.481	-2.529	-2.576	-2.624	-2.672	-2.721	-2.770	-2.820	-2.869	-2.919	-2.970	-3.020	-3.070	-3.120	-3.172	-3.222	-3.272	-3.321	-3.371	-3.420	-3.470	-3.519	-3.565	-3.614	-3.661	-3.706	-3.751	-3.798	-3.842	-3.885	-3.930	-3.972	-4.014	-4.056	-4.096	-4.138	-4.179	-4.218	-4.256	-4.295	-4.334	-4.372	-4.410	-4.448	-4.485	-4.522	-4.560	-4.599	-4.636	-4.674	-4.711	-4.750	-4.790	-4.829	-4.869	-4.910	-4.950	-4.992	-5.034	-5.078	-5.121	-5.166	-5.210	-5.256	-5.302	-5.350	-5.398	-5.446	-5.495	-5.545	-5.595	-5.646	-5.698	-5.749	-5.801	-5.854	-5.906	-5.959	-6.011	-6.065	-6.116	-6.169	-6.221	-6.272	-6.325	-6.374	-6.425	-6.474	-6.521	-6.570	-6.616	-6.662	-6.706	-6.751	-6.791	-6.832	-6.872	-6.910	-6.946	-6.981	-7.015	-7.048	-7.079	-7.109	-7.136	-7.164	-7.189	-7.212	-7.235	-7.258	-7.278	-7.298	-7.315	-7.332	-7.349	-7.364	-7.380	-7.392	-7.408	-7.420	-7.432	-7.445	-7.458	-7.469	-7.481	-7.494	-7.506	-7.519	-7.532	-7.545	-7.560	-7.575	-7.590	-7.608	-7.624	-7.642	-7.662	-7.682	-7.702	-7.726	-7.750	-7.774	-7.800	-7.828	-7.856	-7.885	-7.916	-7.948	-7.981	-8.016	-8.050	-8.088	-8.126	-8.164	-8.202	-8.244	-8.284	-8.325	-8.368	-8.411	-8.454	-8.498	-8.541	-8.585	-8.630	-8.672	-8.718	-8.762	-8.805	-8.848	-8.890	-8.931	-8.971	-9.012	-9.051	-9.088	-9.124	-9.160	-9.194	-9.225	-9.255	-9.284	-9.310	-9.336	-9.359	-9.380	-9.399	-9.415	-9.430	-9.442	-9.452	-9.460	-9.466	-9.469	-9.470	-9.469	-9.464	-9.456	-9.448	-9.436	-9.422	-9.406	-9.388	-9.366	-9.342	-9.318	-9.290	-9.261	-9.229	-9.195	-9.160	-9.122	-9.082	-9.042	-9.001	-8.958	-8.911	-8.865	-8.818	-8.768	-8.719	-8.666	-8.615	-8.562	-8.509	-8.455	-8.401	-8.345	-8.290	-8.235	-8.180	-8.125	-8.070	-8.014	-7.959	-7.905	-7.850	-7.798	-7.744	-7.691	-7.640	-7.589	-7.539	-7.489	-7.440	-7.392	-7.346	-7.301	-7.256	-7.214	-7.171	-7.130	-7.090	-7.052	-7.015	-6.978	-6.944	-6.909	-6.876	-6.845	-6.815	-6.784	-6.755	-6.729	-6.702	-6.676	-6.651	-6.628	-6.605	-6.582	-6.560	-6.538	-6.516	-6.496	-6.476	-6.456	-6.435	-6.415	-6.395	-6.374	-6.352	-6.332	-6.310	-6.289	-6.266	-6.241	-6.218	-6.192	-6.166	-6.139	-6.112	-6.081	-6.051	-6.019	-5.985	-5.950	-5.914	-5.875	-5.835	-5.794	-5.750	-5.705	-5.658	-5.610	-5.559	-5.508	-5.452	-5.398	-5.340	-5.281	-5.220	-5.158	-5.094	-5.029	-4.961	-4.894	-4.822	-4.751	-4.679	-4.606	-4.532	-4.456	-4.380	-4.304	-4.226	-4.148	-4.069	-3.990	-3.910	-3.831	-3.751	-3.670	-3.591	-3.511	-3.431	-3.352	-3.274	-3.196	-3.118	-3.041	-2.965	-2.889	-2.812	-2.739	-2.666	-2.592	-2.520	-2.450	-2.380	-2.311	-2.242	-2.175	-2.109	-2.044	-1.978	-1.915	-1.851	-1.790	-1.728	-1.668	-1.608	-1.550	-1.490	-1.434	-1.376	-1.320	-1.264	-1.209	-1.156	-1.102	-1.050	-0.998	-0.945	-0.894	-0.842	-0.794	-0.744	-0.695	-0.646	-0.599	-0.552	-0.506	-0.461	-0.416	-0.374	-0.331	-0.290	-0.250	-0.211	-0.174	-0.138	-0.102	-0.069	-0.036	-0.006	0.022	0.051	0.076	0.101	0.124	0.144	0.162	0.179	0.195	0.209	0.220	0.229	0.236	0.242	0.245	0.248	0.248	0.246	0.241	0.238	0.230	0.221	0.210	0.199	0.185	0.171	0.155	0.139	0.120	0.101	0.081	0.060	0.040	0.018	-0.005	-0.029	-0.050	-0.074	-0.098	-0.120	-0.144	-0.165	-0.189	-0.210	-0.230	-0.251	-0.271	-0.290	-0.308	-0.325	-0.341	-0.356	-0.370	-0.382	-0.395	-0.405	-0.415	-0.422	-0.429	-0.435	-0.439	-0.441	-0.442	-0.444	-0.441	-0.440	-0.438	-0.434	-0.428	-0.421	-0.415	-0.406	-0.398	-0.389	-0.378	-0.366	-0.355	-0.342	-0.330	-0.316	-0.304	-0.290	-0.276	-0.262	-0.249	-0.235	-0.221	-0.206	-0.194	-0.180	-0.168	-0.155	-0.142	-0.129	-0.118	-0.108	-0.096	-0.086	-0.076	-0.066	-0.059	-0.049	-0.041	-0.035	-0.029	-0.021	-0.016	-0.011	-0.008	-0.004	0.000	0.002	0.005	0.008	0.009	0.010	0.010	0.010	0.010	0.010	0.009	0.006	0.005	0.004	0.000	-0.002	-0.006	-0.010	-0.015	-0.020	-0.025	-0.030	-0.036	-0.044	-0.050	-0.059	-0.065	-0.074	-0.082	-0.094	-0.102	-0.114	-0.125	-0.138	-0.150	-0.162	-0.176	-0.190	-0.205	-0.220	-0.236	-0.254	-0.271	-0.290	-0.308	-0.328	-0.349	-0.370	-0.391	-0.412	-0.435	-0.459	-0.481	-0.506	-0.531	-0.556	-0.581	-0.608	-0.634	-0.661	-0.688	-0.715	-0.742	-0.770	-0.798	-0.825	-0.852	-0.880	-0.909	-0.936	-0.964	-0.991	-1.019	-1.045	-1.072	-1.099	-1.126	-1.152	-1.179	-1.202	-1.229	-1.254	-1.278	-1.301	-1.324	-1.348	-1.369	-1.391	-1.412	-1.434	-1.454	-1.474	-1.494	-1.512	-1.530	-1.548	-1.565	-1.581	-1.599	-1.614	-1.629	-1.645	-1.659	-1.675	-1.689	-1.702	-1.716	-1.729	-1.742	-1.756	-1.768	-1.781	-1.794	-1.808	-1.820	-1.832	-1.845	-1.858	-1.870	-1.882	-1.895	-1.908	-1.921	-1.934	-1.946	-1.960	-1.971	-1.985	-1.998	-2.011	-2.025	-2.036	-2.050	-2.064	-2.076	-2.090	-2.102	-2.116	-2.129	-2.141	-2.154	-2.166	-2.179	-2.190	-2.202	-2.214	-2.224	-2.235	-2.245	-2.256	-2.265	-2.274	-2.281	-2.290	-2.298	-2.304	-2.310	-2.316	-2.320	-2.325	-2.328	-2.330	-2.331	-2.332	-2.334	-2.332	-2.331	-2.329	-2.325	-2.320	-2.316	-2.309	-2.301	-2.294	-2.285	-2.275	-2.264	-2.251	-2.240	-2.226	-2.211	-2.196	-2.180	-2.164	-2.146	-2.128	-2.108	-2.088	-2.068	-2.045	-2.024	-2.001	-1.979	-1.955	-1.931	-1.906	-1.882	-1.856	-1.830	-1.805	-1.779	-1.752	-1.726	-1.699	-1.671	-1.645	-1.619	-1.591	-1.565	-1.539	-1.511	-1.485	-1.459	-1.432	-1.408	-1.382	-1.358	-1.332	-1.309	-1.285	-1.261	-1.239	-1.216	-1.195	-1.174	-1.154	-1.134	-1.116	-1.096	-1.079	-1.061	-1.045	-1.030	-1.015	-1.000	-0.988	-0.975	-0.964	-0.951	-0.942	-0.932	-0.924	-0.916	-0.909	-0.904	-0.898	-0.892	-0.889	-0.886	-0.884	-0.881	-0.879	-0.879	-0.879	-0.879	-0.881	-0.882	-0.884	-0.886	-0.889	-0.894	-0.898	-0.901	-0.905	-0.911	-0.915	-0.920	-0.926	-0.931	-0.938	-0.942	-0.950	-0.955	-0.961	-0.966	-0.972	-0.980	-0.985	-0.990	-0.996	-1.001	-1.008	-1.012	-1.018	-1.022	-1.028	-1.032	-1.036	-1.041	-1.045	-1.050	-1.054	-1.056	-1.061	-1.064	-1.068	-1.070	-1.074	-1.076	-1.079	-1.081	-1.084	-1.085	-1.089	-1.090	-1.091	-1.092	-1.094	-1.094	-1.095	-1.095	-1.094	-1.094	-1.092	-1.091	-1.090	-1.088	-1.085	-1.081	-1.079	-1.074	-1.069	-1.062	-1.056	-1.049	-1.041	-1.032	-1.022	-1.011	-1.000	-0.988	-0.975	-0.960	-0.944	-0.928	-0.910	-0.892	-0.874	-0.854	-0.832	-0.810	-0.788	-0.762	-0.739	-0.712	-0.688	-0.660	-0.631	-0.604	-0.574	-0.545	-0.514	-0.484	-0.452	-0.421	-0.389	-0.358	-0.326	-0.292	-0.260	-0.229	-0.195	-0.162	-0.130	-0.099	-0.066	-0.034	-0.002	0.028	0.058	0.088	0.118	0.146	0.174	0.201	0.228	0.255	0.280	0.306	0.330	0.355	0.378	0.399	0.421	0.442	0.464	0.482	0.502	0.520	0.539	0.556	0.572	0.589	0.604	0.619	0.634	0.648	0.660	0.674	0.685	0.698	0.709	0.720	0.730	0.739	0.749	0.759	0.766	0.775	0.782	0.790	0.798	0.805	0.810	0.816	0.821	0.825	0.830	0.832	0.836	0.840	0.841	0.842	0.844	0.845	0.845	0.845	0.844	0.841	0.840	0.838	0.834	0.830	0.826	0.821	0.815	0.810	0.804	0.798	0.789	0.781	0.774	0.765	0.756	0.748	0.739	0.729	0.719	0.709	0.698	0.688	0.678	0.666	0.655	0.645	0.634	0.622	0.614	0.602	0.591	0.581	0.571	0.562	0.552	0.544	0.535	0.526	0.519	0.511	0.504	0.496	0.489	0.484	0.479	0.474	0.469	0.465	0.461	0.459	0.455	0.454	0.451	0.451	0.450	0.451	0.451	0.451	0.454	0.455	0.459	0.461	0.465	0.469	0.474	0.479	0.484	0.490	0.495	0.501	0.507	0.515	0.521	0.529	0.536	0.544	0.550	0.558	0.566	0.574	0.581	0.590	0.598	0.605	0.611	0.620	0.628	0.635	0.641	0.648	0.654	0.660	0.666	0.670	0.676	0.680	0.684	0.688	0.690	0.691	0.694	0.695	0.696	0.695	0.695	0.692	0.692	0.689	0.686	0.682	0.678	0.674	0.668	0.662	0.656	0.650	0.642	0.635	0.628	0.619	0.610	0.600	0.592	0.582	0.574	0.564	0.554	0.544	0.534	0.522	0.514	0.504	0.494	0.484	0.475	0.466	0.456	0.449	0.440	0.432	0.426	0.419	0.412	0.408	0.402	0.398	0.394	0.391	0.389	0.386	0.385	0.384	0.385	0.384	0.385	0.386	0.388	0.391	0.394	0.398	0.402	0.408	0.411	0.418	0.422	0.429	0.435	0.442	0.449	0.455	0.462	0.471	0.479	0.486	0.494	0.501	0.509	0.516	0.522	0.531	0.538	0.544	0.550	0.556	0.561	0.566	0.571	0.575	0.578	0.580	0.582	0.584	0.585	0.586	0.586	0.585	0.582	0.580	0.576	0.574	0.569	0.562	0.556	0.550	0.542	0.534	0.524	0.514	0.505	0.492	0.481	0.470	0.458	0.444	0.431	0.418	0.402	0.390	0.375	0.360	0.345	0.331	0.316	0.301	0.288	0.272	0.259	0.245	0.231	0.220	0.208	0.195	0.184	0.172	0.162	0.152	0.144	0.138	0.130	0.124	0.119	0.114	0.111	0.109	0.106	0.106	0.108	0.106	0.110	0.112	0.116	0.120	0.125	0.131	0.139	0.145	0.152	0.161	0.169	0.179	0.189	0.199	0.209	0.220	0.230	0.241	0.251	0.261	0.271	0.281	0.292	0.302	0.311	0.321	0.329	0.336	0.345	0.351	0.356	0.362	0.368	0.371	0.374	0.376	0.376	0.376	0.376	0.374	0.371	0.369	0.364	0.359	0.351	0.344	0.335	0.328	0.318	0.305	0.294	0.281	0.268	0.254	0.238	0.222	0.206	0.189	0.171	0.152	0.134	0.114	0.094	0.074	0.051	0.031	0.009	-0.012	-0.035	-0.058	-0.081	-0.104	-0.128	-0.151	-0.174	-0.198	-0.221	-0.245	-0.270	-0.292	-0.316	-0.341	-0.364	-0.386	-0.409	-0.432	-0.454	-0.476	-0.498	-0.518	-0.539	-0.559	-0.578	-0.598	-0.616	-0.634	-0.651	-0.668	-0.684	-0.699	-0.712	-0.726	-0.740	-0.751	-0.764	-0.772	-0.782	-0.791	-0.799	-0.804	-0.810	-0.812	-0.818	-0.818	-0.820	-0.820	-0.818	-0.815	-0.812	-0.808	-0.801	-0.795	-0.786	-0.778	-0.766	-0.755	-0.742	-0.729	-0.714	-0.699	-0.684	-0.666	-0.648	-0.630	-0.611	-0.592	-0.571	-0.552	-0.531	-0.510	-0.488	-0.466	-0.445	-0.422	-0.402	-0.380	-0.360	-0.339	-0.319	-0.298	-0.280	-0.261	-0.242	-0.225	-0.209	-0.195	-0.180	-0.166	-0.154	-0.142	-0.134	-0.125	-0.119	-0.112	-0.109	-0.105	-0.104	-0.104	-0.105	-0.108	-0.111	-0.115	-0.122	-0.129	-0.138	-0.148	-0.159	-0.170	-0.184	-0.196	-0.210	-0.226	-0.241	-0.259	-0.276	-0.294	-0.311	-0.330	-0.348	-0.365	-0.385	-0.402	-0.421	-0.439	-0.456	-0.474	-0.490	-0.506	-0.521	-0.536	-0.551	-0.564	-0.576	-0.589	-0.600	-0.611	-0.620	-0.629	-0.638	-0.644	-0.650	-0.656	-0.661	-0.664	-0.668	-0.670	-0.672	-0.674	-0.675	-0.675	-0.676	-0.676	-0.676	-0.676	-0.676	-0.675	-0.676	-0.676	-0.678	-0.679	-0.680	-0.681	-0.684	-0.688	-0.691	-0.696	-0.701	-0.708	-0.716	-0.724	-0.732	-0.744	-0.754	-0.765	-0.778	-0.790	-0.805	-0.821	-0.838	-0.854	-0.871	-0.891	-0.910	-0.930	-0.950	-0.971	-0.992	-1.015	-1.039	-1.061	-1.084	-1.108	-1.130	-1.154	-1.178	-1.200	-1.225	-1.246	-1.270	-1.291	-1.314	-1.336	-1.358	-1.379	-1.399	-1.419	-1.439	-1.459	-1.476	-1.494	-1.511	-1.528	-1.542	-1.559	-1.574	-1.588	-1.601	-1.615	-1.628	-1.640	-1.650	-1.662	-1.674	-1.684	-1.694	-1.705	-1.715	-1.724	-1.732	-1.742	-1.750	-1.758	-1.766	-1.774	-1.781	-1.789	-1.795	-1.804	-1.810	-1.816	-1.822	-1.829	-1.834	-1.840	-1.845	-1.850	-1.855	-1.859	-1.864	-1.866	-1.869	-1.871	-1.874	-1.875	-1.876	-1.876	-1.876	-1.875	-1.875	-1.872	-1.870	-1.866	-1.862	-1.858	-1.852	-1.848	-1.841	-1.835	-1.828	-1.819	-1.810	-1.801	-1.791	-1.780	-1.769	-1.759	-1.746	-1.735	-1.721	-1.709	-1.695	-1.682	-1.670	-1.655	-1.642	-1.629	-1.615	-1.600	-1.588	-1.574	-1.561	-1.548	-1.535	-1.522	-1.510	-1.499	-1.486	-1.475	-1.464	-1.452	-1.442	-1.432	-1.422	-1.414	-1.405	-1.395	-1.386	-1.378	-1.371	-1.364	-1.356	-1.350	-1.344	-1.338	-1.331	-1.326	-1.321	-1.315	-1.310	-1.306	-1.301	-1.296	-1.292	-1.288	-1.284	-1.279	-1.275	-1.271	-1.266	-1.262	-1.258	-1.252	-1.249	-1.244	-1.238	-1.232	-1.229	-1.222	-1.218	-1.211	-1.205	-1.199	-1.192	-1.186	-1.179	-1.172	-1.165	-1.156	-1.149	-1.141	-1.134	-1.125	-1.116	-1.108	-1.099	-1.089	-1.080	-1.071	-1.061	-1.051	-1.041	-1.030	-1.020	-1.009	-0.999	-0.988	-0.976	-0.965	-0.954	-0.942	-0.931	-0.920	-0.909	-0.898	-0.886	-0.875	-0.864	-0.852	-0.841	-0.830	-0.819	-0.808	-0.798	-0.786	-0.775	-0.765	-0.755	-0.745	-0.734	-0.725	-0.715	-0.706	-0.696	-0.688	-0.679	-0.671	-0.662	-0.656	-0.649	-0.642	-0.636	-0.630	-0.624	-0.618	-0.614	-0.609	-0.605	-0.600	-0.598	-0.595	-0.592	-0.590	-0.589	-0.589	-0.586	-0.588	-0.588	-0.588	-0.589	-0.590	-0.592	-0.595	-0.598	-0.600	-0.604	-0.608	-0.612	-0.618	-0.621	-0.626	-0.631	-0.638	-0.642	-0.648	-0.655	-0.660	-0.666	-0.672	-0.679	-0.684	-0.691	-0.698	-0.704	-0.708	-0.715	-0.720	-0.725	-0.730	-0.736	-0.740	-0.745	-0.749	-0.752	-0.756	-0.758	-0.760	-0.762	-0.762	-0.764	-0.764	-0.765	-0.764	-0.762	-0.761	-0.758	-0.755	-0.752	-0.748	-0.742	-0.738	-0.732	-0.726	-0.721	-0.714	-0.708	-0.700	-0.692	-0.684	-0.676	-0.669	-0.660	-0.651	-0.644	-0.635	-0.625	-0.618	-0.609	-0.601	-0.592	-0.585	-0.578	-0.571	-0.565	-0.559	-0.554	-0.548	-0.542	-0.540	-0.536	-0.534	-0.532	-0.531	-0.531	-0.531	-0.532	-0.535	-0.539	-0.542	-0.546	-0.552	-0.559	-0.566	-0.574	-0.582	-0.592	-0.602	-0.614	-0.625	-0.636	-0.649	-0.661	-0.675	-0.689	-0.702	-0.716	-0.730	-0.744	-0.759	-0.772	-0.786	-0.800	-0.814	-0.828	-0.840	-0.852	-0.865	-0.878	-0.888	-0.896	-0.906	-0.915	-0.924	-0.930	-0.936	-0.941	-0.946	-0.948	-0.950	-0.951	-0.951	-0.950	-0.948	-0.945	-0.940	-0.935	-0.928	-0.920	-0.911	-0.901	-0.890	-0.879	-0.866	-0.851	-0.838	-0.822	-0.806	-0.790	-0.772	-0.754	-0.736	-0.716	-0.698	-0.676	-0.656	-0.635	-0.615	-0.592	-0.571	-0.550	-0.528	-0.505	-0.482	-0.461	-0.439	-0.418	-0.395	-0.374	-0.354	-0.332	-0.311	-0.292	-0.271	-0.254	-0.234	-0.216	-0.199	-0.180	-0.165	-0.149	-0.132	-0.118	-0.105	-0.091	-0.080	-0.069	-0.058	-0.048	-0.039	-0.031	-0.025	-0.019	-0.014	-0.011	-0.008	-0.006	-0.005	-0.005	-0.008	-0.009	-0.012	-0.018	-0.022	-0.030	-0.039	-0.046	-0.056	-0.068	-0.081	-0.094	-0.108	-0.122	-0.140	-0.158	-0.175	-0.196	-0.215	-0.236	-0.259	-0.281	-0.305	-0.330	-0.354	-0.380	-0.405	-0.431	-0.459	-0.485	-0.514	-0.540	-0.569	-0.596	-0.625	-0.652	-0.681	-0.708	-0.735	-0.764	-0.790	-0.816	-0.842	-0.869	-0.894	-0.919	-0.942	-0.964	-0.986	-1.008	-1.029	-1.049	-1.069	-1.086	-1.102	-1.119	-1.134	-1.148	-1.161	-1.172	-1.182	-1.191	-1.200	-1.208	-1.215	-1.219	-1.222	-1.226	-1.228	-1.228	-1.228	-1.225	-1.224	-1.219	-1.215	-1.210	-1.204	-1.196	-1.188	-1.180	-1.169	-1.159	-1.148	-1.135	-1.124	-1.110	-1.098	-1.081	-1.068	-1.052	-1.036	-1.021	-1.006	-0.990	-0.974	-0.958	-0.941	-0.925	-0.909	-0.892	-0.878	-0.861	-0.846	-0.831	-0.818	-0.804	-0.791	-0.779	-0.766	-0.756	-0.745	-0.736	-0.729	-0.721	-0.715	-0.709	-0.705	-0.702	-0.699	-0.699	-0.699	-0.700	-0.702	-0.708	-0.712	-0.719	-0.726	-0.735	-0.745	-0.756	-0.768	-0.781	-0.795	-0.810	-0.826	-0.844	-0.861	-0.879	-0.898	-0.918	-0.938	-0.958	-0.978	-1.000	-1.020	-1.041	-1.062	-1.084	-1.105	-1.124	-1.145	-1.165	-1.184	-1.204	-1.221	-1.240	-1.256	-1.271	-1.288	-1.301	-1.314	-1.326	-1.339	-1.348	-1.356	-1.365	-1.371	-1.379	-1.382	-1.388	-1.391	-1.392	-1.394	-1.395	-1.394	-1.394	-1.392	-1.390	-1.386	-1.384	-1.380	-1.378	-1.371	-1.368	-1.364	-1.359	-1.355	-1.351	-1.348	-1.344	-1.340	-1.338	-1.336	-1.334	-1.334	-1.334	-1.335	-1.336	-1.339	-1.341	-1.346	-1.352	-1.358	-1.365	-1.374	-1.382	-1.394	-1.405	-1.418	-1.431	-1.445	-1.461	-1.478	-1.495	-1.512	-1.532	-1.551	-1.571	-1.592	-1.614	-1.635	-1.658	-1.681	-1.704	-1.728	-1.751	-1.775	-1.798	-1.822	-1.846	-1.869	-1.892	-1.915	-1.936	-1.959	-1.981	-2.001	-2.022	-2.044	-2.062	-2.082	-2.100	-2.118	-2.135	-2.150	-2.166	-2.180	-2.195	-2.208	-2.220	-2.231	-2.241	-2.251	-2.262	-2.270	-2.276	-2.284	-2.290	-2.296	-2.301	-2.305	-2.309	-2.312	-2.314	-2.318	-2.318	-2.319	-2.320	-2.320	-2.320	-2.320	-2.318	-2.316	-2.316	-2.312	-2.311	-2.309	-2.308	-2.305	-2.301	-2.299	-2.295	-2.292	-2.290	-2.285	-2.282	-2.279	-2.275	-2.271	-2.268	-2.264	-2.260	-2.256	-2.252	-2.248	-2.242	-2.239	-2.234	-2.230	-2.225	-2.221	-2.216	-2.211	-2.206	-2.200	-2.196	-2.189	-2.184	-2.178	-2.172	-2.166	-2.160	-2.154	-2.146	-2.139	-2.132	-2.125	-2.118	-2.110	-2.101	-2.094	-2.084	-2.075	-2.068	-2.059	-2.050	-2.040	-2.030	-2.021	-2.011	-2.001	-1.990	-1.980	-1.970	-1.959	-1.950	-1.939	-1.928	-1.916	-1.906	-1.895	-1.884	-1.872	-1.861	-1.851	-1.840	-1.829	-1.818	-1.808	-1.796	-1.785	-1.772	-1.762	-1.751	-1.741	-1.731	-1.720	-1.709	-1.699	-1.688	-1.679	-1.669	-1.659	-1.649	-1.639	-1.630	-1.621	-1.612	-1.605	-1.598	-1.590	-1.582	-1.575	-1.569	-1.562	-1.558	-1.552	-1.548	-1.544	-1.539	-1.536	-1.532	-1.529	-1.526	-1.525	-1.524	-1.522	-1.521	-1.522	-1.521	-1.522	-1.524	-1.526	-1.528	-1.530	-1.534	-1.536	-1.539	-1.542	-1.546	-1.551	-1.555	-1.559	-1.562	-1.568	-1.571	-1.575	-1.579	-1.584	-1.588	-1.591	-1.594	-1.598	-1.600	-1.601	-1.604	-1.605	-1.606	-1.605	-1.605	-1.604	-1.601	-1.599	-1.596	-1.592	-1.588	-1.581	-1.576	-1.569	-1.561	-1.552	-1.544	-1.534	-1.522	-1.511	-1.500	-1.486	-1.472	-1.459	-1.444	-1.429	-1.412	-1.396	-1.380	-1.362	-1.346	-1.329	-1.310	-1.291	-1.274	-1.255	-1.238	-1.218	-1.199	-1.180	-1.164	-1.145	-1.128	-1.110	-1.094	-1.078	-1.060	-1.045	-1.030	-1.015	-1.001	-0.988	-0.975	-0.962	-0.951	-0.941	-0.931	-0.921	-0.914	-0.906	-0.900	-0.894	-0.889	-0.884	-0.880	-0.878	-0.874	-0.872	-0.871	-0.870	-0.870	-0.870	-0.871	-0.872	-0.874	-0.878	-0.880	-0.882	-0.885	-0.889	-0.894	-0.898	-0.901	-0.905	-0.911	-0.915	-0.920	-0.924	-0.929	-0.932	-0.939	-0.942	-0.946	-0.950	-0.954	-0.958	-0.961	-0.966	-0.969	-0.971	-0.974	-0.976	-0.979	-0.980	-0.982	-0.984	-0.985	-0.986	-0.988	-0.989	-0.989	-0.989	-0.990	-0.989	-0.990	-0.990	-0.989	-0.990	-0.989	-0.989	-0.988	-0.986	-0.986	-0.985	-0.985	-0.984	-0.984	-0.982	-0.982	-0.982	-0.981	-0.981	-0.980	-0.979	-0.979	-0.978	-0.978	-0.976	-0.975	-0.974	-0.972	-0.971	-0.970	-0.969	-0.965	-0.964	-0.961	-0.960	-0.958	-0.955	-0.950	-0.946	-0.944	-0.938	-0.934	-0.928	-0.922	-0.916	-0.910	-0.904	-0.896	-0.889	-0.880	-0.872	-0.864	-0.855	-0.845	-0.835	-0.825	-0.814	-0.802	-0.791	-0.780	-0.769	-0.756	-0.746	-0.734	-0.721	-0.710	-0.698	-0.686	-0.674	-0.662	-0.651	-0.639	-0.628	-0.616	-0.606	-0.596	-0.586	-0.576	-0.566	-0.559	-0.549	-0.540	-0.532	-0.525	-0.518	-0.511	-0.504	-0.498	-0.492	-0.486	-0.481	-0.476	-0.472	-0.469	-0.465	-0.460	-0.458	-0.454	-0.450	-0.446	-0.442	-0.440	-0.436	-0.434	-0.429	-0.426	-0.422	-0.418	-0.414	-0.410	-0.405	-0.400	-0.394	-0.389	-0.381	-0.374	-0.366	-0.359	-0.350	-0.341	-0.331	-0.321	-0.311	-0.300	-0.288	-0.275	-0.262	-0.249	-0.235	-0.220	-0.205	-0.189	-0.174	-0.158	-0.140	-0.122	-0.105	-0.088	-0.069	-0.050	-0.031	-0.012	0.006	0.025	0.044	0.064	0.082	0.102	0.121	0.141	0.160	0.179	0.198	0.216	0.235	0.252	0.270	0.288	0.305	0.322	0.338	0.354	0.369	0.382	0.396	0.410	0.421	0.434	0.444	0.454	0.464	0.471	0.479	0.485	0.490	0.495	0.499	0.501	0.501	0.501	0.500	0.498	0.495	0.489	0.484	0.478	0.469	0.459	0.449	0.438	0.424	0.410	0.395	0.379	0.361	0.341	0.322	0.301	0.279	0.256	0.232	0.208	0.181	0.155	0.128	0.099	0.071	0.041	0.012	-0.019	-0.049	-0.080	-0.110	-0.142	-0.174	-0.204	-0.235	-0.266	-0.295	-0.325	-0.354	-0.382	-0.411	-0.439	-0.465	-0.489	-0.514	-0.538	-0.559	-0.580	-0.599	-0.618	-0.632	-0.649	-0.661	-0.672	-0.682	-0.691	-0.696	-0.702	-0.705	-0.706	-0.705	-0.702	-0.700	-0.694	-0.688	-0.679	-0.668	-0.655	-0.642	-0.628	-0.611	-0.594	-0.576	-0.556	-0.535	-0.515	-0.492	-0.470	-0.448	-0.424	-0.399	-0.375	-0.351	-0.326	-0.304	-0.279	-0.256	-0.234	-0.211	-0.190	-0.170	-0.150	-0.132	-0.115	-0.098	-0.084	-0.070	-0.059	-0.048	-0.039	-0.030	-0.024	-0.020	-0.018	-0.016	-0.018	-0.019	-0.024	-0.029	-0.038	-0.045	-0.058	-0.069	-0.084	-0.100	-0.118	-0.136	-0.156	-0.178	-0.200	-0.224	-0.249	-0.274	-0.300	-0.328	-0.355	-0.385	-0.412	-0.442	-0.471	-0.502	-0.532	-0.562	-0.592	-0.622	-0.652	-0.682	-0.711	-0.740	-0.769	-0.795	-0.822	-0.849	-0.876	-0.901	-0.925	-0.949	-0.970	-0.992	-1.012	-1.031	-1.050	-1.066	-1.084	-1.098	-1.112	-1.125	-1.138	-1.149	-1.159	-1.168	-1.175	-1.182	-1.188	-1.194	-1.198	-1.201	-1.204	-1.206	-1.208	-1.208	-1.209	-1.208	-1.206	-1.205	-1.204	-1.201	-1.199	-1.198	-1.195	-1.191	-1.189	-1.186	-1.184	-1.181	-1.179	-1.178	-1.175	-1.172	-1.171	-1.171	-1.170	-1.171	-1.171	-1.171	-1.172	-1.175	-1.176	-1.180	-1.182	-1.186	-1.190	-1.194	-1.199	-1.205	-1.210	-1.218	-1.225	-1.231	-1.239	-1.246	-1.255	-1.264	-1.272	-1.281	-1.290	-1.298	-1.306	-1.316	-1.324	-1.332	-1.341	-1.350	-1.358	-1.365	-1.372	-1.379	-1.385	-1.391	-1.396	-1.400	-1.405	-1.409	-1.411	-1.414	-1.415	-1.415	-1.416	-1.416	-1.415	-1.412	-1.410	-1.408	-1.404	-1.400	-1.394	-1.390	-1.385	-1.378	-1.372	-1.365	-1.359	-1.351	-1.342	-1.335	-1.328	-1.319	-1.311	-1.302	-1.295	-1.286	-1.279	-1.271	-1.262	-1.256	-1.249	-1.242	-1.236	-1.229	-1.224	-1.219	-1.214	-1.210	-1.205	-1.201	-1.199	-1.195	-1.192	-1.191	-1.189	-1.188	-1.188	-1.186	-1.186	-1.186	-1.188	-1.188	-1.189	-1.191	-1.192	-1.195	-1.198	-1.201	-1.204	-1.208	-1.212	-1.218	-1.222	-1.228	-1.234	-1.239	-1.245	-1.252	-1.260	-1.268	-1.278	-1.286	-1.296	-1.306	-1.318	-1.329	-1.341	-1.355	-1.370	-1.385	-1.401	-1.419	-1.435	-1.454	-1.475	-1.495	-1.518	-1.540	-1.564	-1.590	-1.616	-1.644	-1.671	-1.701	-1.731	-1.764	-1.796	-1.829	-1.864	-1.899	-1.934	-1.971	-2.007	-2.046	-2.082	-2.122	-2.160	-2.200	-2.238	-2.278	-2.316	-2.355	-2.392	-2.431	-2.468	-2.504	-2.539	-2.574	-2.608	-2.640	-2.671	-2.701	-2.730	-2.756	-2.784	-2.808	-2.829	-2.850	-2.869	-2.885	-2.900	-2.914	-2.925	-2.932	-2.941	-2.945	-2.948	-2.949	-2.949	-2.945	-2.940	-2.934	-2.925	-2.914	-2.902	-2.888	-2.872	-2.855	-2.836	-2.816	-2.795	-2.774	-2.749	-2.724	-2.699	-2.671	-2.644	-2.616	-2.586	-2.556	-2.526	-2.495	-2.465	-2.432	-2.401	-2.370	-2.338	-2.305	-2.274	-2.240	-2.209	-2.176	-2.144	-2.111	-2.080	-2.047	-2.016	-1.984	-1.952	-1.921	-1.889	-1.858	-1.826	-1.795	-1.762	-1.731	-1.699	-1.669	-1.636	-1.605	-1.572	-1.540	-1.508	-1.475	-1.442	-1.409	-1.376	-1.342	-1.309	-1.275	-1.241	-1.206	-1.171	-1.138	-1.102	-1.068	-1.032	-0.998	-0.962	-0.928	-0.892	-0.858	-0.824	-0.789	-0.756	-0.722	-0.689	-0.658	-0.626	-0.594	-0.565	-0.535	-0.507	-0.480	-0.454	-0.429	-0.405	-0.382	-0.361	-0.341	-0.322	-0.306	-0.291	-0.276	-0.265	-0.254	-0.245	-0.238	-0.232	-0.229	-0.226	-0.225	-0.225	-0.229	-0.234	-0.239	-0.246	-0.255	-0.265	-0.276	-0.290	-0.305	-0.321	-0.338	-0.355	-0.374	-0.395	-0.416	-0.439	-0.461	-0.485	-0.510	-0.535	-0.560	-0.586	-0.614	-0.640	-0.668	-0.695	-0.724	-0.752	-0.781	-0.810	-0.839	-0.868	-0.896	-0.926	-0.955	-0.986	-1.015	-1.046	-1.076	-1.108	-1.138	-1.170	-1.201	-1.234	-1.265	-1.298	-1.332	-1.365	-1.400	-1.436	-1.471	-1.509	-1.545	-1.584	-1.621	-1.662	-1.702	-1.744	-1.786	-1.829	-1.872	-1.919	-1.965	-2.010	-2.059	-2.106	-2.156	-2.205	-2.255	-2.306	-2.359	-2.410	-2.464	-2.516	-2.570	-2.625	-2.678	-2.732	-2.788	-2.841	-2.896	-2.950	-3.004	-3.059	-3.111	-3.165	-3.218	-3.270	-3.321	-3.372	-3.422	-3.472	-3.522	-3.569	-3.618	-3.664	-3.709	-3.755	-3.799	-3.842	-3.884	-3.926	-3.968	-4.006	-4.048	-4.085	-4.125	-4.162	-4.199	-4.238	-4.274	-4.310	-4.346	-4.384	-4.420	-4.456	-4.494	-4.530	-4.566	-4.605	-4.642	-4.681	-4.721	-4.760	-4.801	-4.842	-4.885	-4.929	-4.974	-5.019	-5.065	-5.112	-5.160	-5.209	-5.259	-5.310	-5.362	-5.414	-5.468	-5.521	-5.576	-5.630	-5.686	-5.742	-5.800	-5.856	-5.914	-5.970	-6.028	-6.085	-6.141	-6.199	-6.255	-6.311	-6.365	-6.420	-6.472	-6.526	-6.579	-6.629	-6.678	-6.725	-6.772	-6.818	-6.861	-6.902	-6.944	-6.984	-7.020	-7.056	-7.089	-7.121	-7.152	-7.181	-7.210	-7.235	-7.259	-7.282	-7.304	-7.324	-7.342	-7.359	-7.376	-7.390	-7.404	-7.418	-7.430	-7.441	-7.451	-7.461	-7.471	-7.480	-7.490	-7.499	-7.508	-7.516	-7.526	-7.536	-7.546	-7.558	-7.568	-7.579	-7.592	-7.605	-7.619	-7.635	-7.650	-7.668	-7.686	-7.706	-7.726	-7.749	-7.772	-7.796	-7.822	-7.849	-7.876	-7.906	-7.936	-7.969	-8.002	-8.036	-8.071	-8.108	-8.145	-8.182	-8.221	-8.260	-8.301	-8.341	-8.382	-8.425	-8.468	-8.510	-8.552	-8.596	-8.638	-8.680	-8.722	-8.764	-8.806	-8.846	-8.885	-8.924	-8.962	-9.000	-9.035	-9.070	-9.102	-9.135	-9.164	-9.192	-9.219	-9.244	-9.266	-9.286	-9.305	-9.322	-9.336	-9.348	-9.356	-9.364	-9.369	-9.371	-9.370	-9.368	-9.361	-9.354	-9.342	-9.330	-9.314	-9.295	-9.275	-9.252	-9.228	-9.199	-9.170	-9.136	-9.102	-9.066	-9.028	-8.989	-8.946	-8.902	-8.858	-8.811	-8.764	-8.715	-8.664	-8.611	-8.560	-8.506	-8.454	-8.400	-8.345	-8.289	-8.234	-8.179	-8.123	-8.068	-8.014	-7.959	-7.905	-7.851	-7.798	-7.746	-7.695	-7.645	-7.595	-7.546	-7.499	-7.452	-7.409	-7.365	-7.321	-7.281	-7.241	-7.204	-7.166	-7.130	-7.098	-7.064	-7.032	-7.002	-6.974	-6.948	-6.920	-6.895	-6.871	-6.849	-6.828	-6.808	-6.788	-6.768	-6.751	-6.734	-6.716	-6.700	-6.685	-6.669	-6.654	-6.639	-6.622	-6.608	-6.592	-6.578	-6.561	-6.545	-6.528	-6.510	-6.492	-6.474	-6.452	-6.432	-6.411	-6.388	-6.364	-6.338	-6.310	-6.281	-6.251	-6.220	-6.186	-6.150	-6.114	-6.075	-6.035	-5.991	-5.948	-5.901	-5.852	-5.802	-5.749	-5.695	-5.639	-5.580	-5.520	-5.458	-5.394	-5.329	-5.261	-5.191	-5.121	-5.049	-4.976	-4.901	-4.825	-4.746	-4.668	-4.588	-4.508	-4.425	-4.341	-4.258	-4.174	-4.090	-4.004	-3.918	-3.832	-3.746	-3.659	-3.572	-3.488	-3.402	-3.316	-3.230	-3.145	-3.061	-2.976	-2.892	-2.810	-2.729	-2.649	-2.568	-2.489	-2.410	-2.334	-2.258	-2.181	-2.109	-2.035	-1.962	-1.894	-1.824	-1.755	-1.688	-1.622	-1.558	-1.494	-1.432	-1.371	-1.311	-1.252	-1.196	-1.139	-1.085	-1.031	-0.979	-0.926	-0.878	-0.828	-0.779	-0.732	-0.688	-0.642	-0.599	-0.558	-0.516	-0.476	-0.439	-0.401	-0.365	-0.330	-0.298	-0.265	-0.235	-0.206	-0.180	-0.154	-0.128	-0.105	-0.082	-0.064	-0.045	-0.026	-0.011	0.002	0.016	0.028	0.038	0.045	0.052	0.058	0.060	0.064	0.064	0.064	0.061	0.058	0.052	0.049	0.041	0.034	0.024	0.015	0.004	-0.008	-0.020	-0.032	-0.045	-0.060	-0.075	-0.089	-0.104	-0.120	-0.135	-0.149	-0.164	-0.179	-0.194	-0.208	-0.221	-0.235	-0.248	-0.260	-0.271	-0.282	-0.292	-0.302	-0.310	-0.318	-0.324	-0.330	-0.334	-0.338	-0.340	-0.340	-0.341	-0.340	-0.339	-0.335	-0.331	-0.325	-0.320	-0.312	-0.305	-0.296	-0.288	-0.276	-0.265	-0.255	-0.242	-0.230	-0.216	-0.202	-0.189	-0.174	-0.160	-0.145	-0.129	-0.114	-0.099	-0.084	-0.069	-0.055	-0.040	-0.025	-0.010	0.004	0.016	0.030	0.042	0.054	0.066	0.076	0.088	0.098	0.108	0.116	0.125	0.132	0.139	0.146	0.152	0.158	0.162	0.166	0.171	0.174	0.176	0.179	0.180	0.181	0.181	0.182	0.182	0.182	0.181	0.180	0.178	0.176	0.174	0.172	0.169	0.165	0.162	0.159	0.155	0.151	0.146	0.142	0.136	0.131	0.126	0.120	0.115	0.109	0.102	0.096	0.089	0.082	0.075	0.066	0.059	0.050	0.042	0.032	0.022	0.012	0.002	-0.009	-0.020	-0.032	-0.045	-0.059	-0.072	-0.086	-0.101	-0.118	-0.132	-0.150	-0.168	-0.185	-0.204	-0.224	-0.244	-0.264	-0.285	-0.308	-0.329	-0.352	-0.376	-0.400	-0.426	-0.450	-0.478	-0.504	-0.530	-0.559	-0.586	-0.615	-0.642	-0.672	-0.702	-0.732	-0.761	-0.792	-0.822	-0.852	-0.884	-0.915	-0.946	-0.976	-1.008	-1.039	-1.069	-1.100	-1.129	-1.159	-1.189	-1.218	-1.246	-1.275	-1.302	-1.331	-1.358	-1.382	-1.409	-1.434	-1.458	-1.481	-1.505	-1.526	-1.548	-1.568	-1.589	-1.608	-1.626	-1.644	-1.660	-1.676	-1.692	-1.708	-1.722	-1.736	-1.749	-1.761	-1.772	-1.784	-1.795	-1.806	-1.816	-1.825	-1.835	-1.844	-1.852	-1.860	-1.869	-1.876	-1.882	-1.890	-1.899	-1.905	-1.912	-1.920	-1.926	-1.934	-1.940	-1.948	-1.954	-1.962	-1.970	-1.976	-1.984	-1.991	-1.999	-2.006	-2.014	-2.021	-2.029	-2.036	-2.044	-2.052	-2.060	-2.066	-2.074	-2.080	-2.088	-2.094	-2.100	-2.105	-2.110	-2.116	-2.120	-2.124	-2.128	-2.130	-2.131	-2.134	-2.134	-2.135	-2.134	-2.131	-2.129	-2.125	-2.121	-2.114	-2.109	-2.101	-2.092	-2.084	-2.074	-2.061	-2.050	-2.036	-2.022	-2.007	-1.991	-1.974	-1.956	-1.938	-1.919	-1.898	-1.878	-1.855	-1.832	-1.810	-1.785	-1.762	-1.736	-1.712	-1.686	-1.661	-1.635	-1.608	-1.580	-1.554	-1.528	-1.499	-1.472	-1.445	-1.418	-1.392	-1.365	-1.340	-1.314	-1.289	-1.262	-1.239	-1.214	-1.190	-1.166	-1.144	-1.122	-1.101	-1.080	-1.060	-1.041	-1.022	-1.005	-0.989	-0.972	-0.958	-0.942	-0.930	-0.916	-0.906	-0.895	-0.885	-0.876	-0.869	-0.862	-0.855	-0.851	-0.846	-0.844	-0.841	-0.839	-0.839	-0.839	-0.840	-0.841	-0.844	-0.848	-0.850	-0.855	-0.859	-0.865	-0.871	-0.879	-0.885	-0.892	-0.901	-0.909	-0.918	-0.928	-0.936	-0.946	-0.955	-0.965	-0.975	-0.985	-0.995	-1.005	-1.015	-1.026	-1.035	-1.045	-1.054	-1.064	-1.072	-1.081	-1.090	-1.100	-1.109	-1.116	-1.124	-1.131	-1.139	-1.145	-1.152	-1.159	-1.165	-1.170	-1.175	-1.181	-1.185	-1.190	-1.195	-1.198	-1.202	-1.205	-1.208	-1.210	-1.211	-1.214	-1.215	-1.218	-1.218	-1.219	-1.218	-1.218	-1.218	-1.216	-1.214	-1.212	-1.210	-1.208	-1.202	-1.200	-1.195	-1.190	-1.185	-1.179	-1.172	-1.164	-1.156	-1.148	-1.138	-1.128	-1.116	-1.104	-1.091	-1.078	-1.064	-1.048	-1.032	-1.016	-0.999	-0.979	-0.960	-0.939	-0.918	-0.896	-0.874	-0.849	-0.825	-0.800	-0.774	-0.748	-0.721	-0.694	-0.664	-0.635	-0.606	-0.578	-0.548	-0.516	-0.485	-0.455	-0.424	-0.391	-0.359	-0.328	-0.295	-0.262	-0.231	-0.199	-0.166	-0.135	-0.104	-0.072	-0.040	-0.010	0.021	0.050	0.080	0.110	0.139	0.168	0.195	0.222	0.250	0.278	0.304	0.330	0.356	0.380	0.405	0.430	0.452	0.476	0.499	0.520	0.542	0.564	0.584	0.605	0.624	0.644	0.662	0.681	0.699	0.716	0.732	0.749	0.765	0.780	0.794	0.809	0.821	0.836	0.849	0.860	0.871	0.881	0.892	0.901	0.910	0.918	0.925	0.931	0.939	0.944	0.949	0.951	0.955	0.958	0.960	0.960	0.960	0.960	0.959	0.956	0.955	0.952	0.948	0.944	0.939	0.934	0.928	0.920	0.915	0.906	0.899	0.891	0.882	0.874	0.865	0.856	0.848	0.838	0.830	0.820	0.811	0.801	0.794	0.785	0.776	0.768	0.760	0.752	0.746	0.739	0.732	0.728	0.722	0.718	0.714	0.711	0.709	0.706	0.705	0.704	0.702	0.704	0.704	0.706	0.709	0.711	0.714	0.719	0.722	0.728	0.734	0.739	0.745	0.752	0.759	0.766	0.775	0.782	0.791	0.800	0.809	0.818	0.826	0.836	0.846	0.856	0.865	0.874	0.884	0.892	0.901	0.910	0.919	0.926	0.935	0.942	0.949	0.956	0.964	0.970	0.975	0.981	0.986	0.991	0.995	0.999	1.001	1.005	1.006	1.009	1.010	1.010	1.010	1.010	1.008	1.008	1.004	1.002	0.999	0.996	0.991	0.986	0.982	0.976	0.970	0.962	0.956	0.949	0.941	0.934	0.925	0.918	0.909	0.899	0.889	0.880	0.870	0.860	0.850	0.840	0.830	0.820	0.810	0.800	0.790	0.780	0.770	0.760	0.749	0.739	0.730	0.720	0.711	0.701	0.692	0.685	0.676	0.669	0.662	0.654	0.648	0.642	0.636	0.631	0.626	0.622	0.619	0.615	0.611	0.610	0.608	0.606	0.605	0.605	0.605	0.606	0.608	0.610	0.611	0.614	0.616	0.621	0.625	0.629	0.634	0.638	0.645	0.650	0.656	0.661	0.669	0.675	0.681	0.689	0.696	0.702	0.710	0.716	0.724	0.730	0.736	0.742	0.749	0.754	0.759	0.762	0.766	0.770	0.772	0.775	0.776	0.776	0.778	0.776	0.774	0.770	0.766	0.761	0.755	0.748	0.739	0.729	0.719	0.706	0.694	0.679	0.664	0.646	0.630	0.610	0.591	0.570	0.548	0.526	0.502	0.478	0.454	0.428	0.401	0.374	0.348	0.320	0.292	0.265	0.238	0.210	0.182	0.155	0.128	0.102	0.078	0.052	0.029	0.005	-0.018	-0.038	-0.058	-0.076	-0.092	-0.109	-0.124	-0.136	-0.148	-0.156	-0.165	-0.172	-0.176	-0.180	-0.181	-0.181	-0.180	-0.176	-0.171	-0.166	-0.158	-0.149	-0.138	-0.126	-0.114	-0.100	-0.085	-0.069	-0.051	-0.034	-0.016	0.002	0.021	0.041	0.061	0.080	0.101	0.120	0.140	0.159	0.178	0.196	0.214	0.231	0.246	0.262	0.276	0.290	0.302	0.314	0.325	0.332	0.340	0.348	0.354	0.358	0.360	0.361	0.361	0.361	0.359	0.354	0.350	0.345	0.338	0.329	0.319	0.309	0.296	0.285	0.271	0.259	0.244	0.229	0.212	0.195	0.179	0.161	0.142	0.125	0.105	0.086	0.066	0.046	0.026	0.006	-0.014	-0.034	-0.055	-0.075	-0.096	-0.115	-0.136	-0.156	-0.176	-0.196	-0.216	-0.235	-0.254	-0.274	-0.291	-0.309	-0.328	-0.345	-0.362	-0.379	-0.395	-0.411	-0.426	-0.442	-0.456	-0.470	-0.484	-0.496	-0.509	-0.520	-0.531	-0.542	-0.551	-0.560	-0.569	-0.576	-0.581	-0.586	-0.591	-0.595	-0.596	-0.599	-0.599	-0.599	-0.598	-0.595	-0.591	-0.588	-0.581	-0.574	-0.566	-0.558	-0.548	-0.538	-0.525	-0.512	-0.499	-0.485	-0.469	-0.454	-0.436	-0.419	-0.400	-0.382	-0.364	-0.345	-0.325	-0.305	-0.285	-0.265	-0.245	-0.225	-0.205	-0.185	-0.166	-0.148	-0.129	-0.111	-0.094	-0.078	-0.062	-0.049	-0.035	-0.024	-0.011	-0.001	0.008	0.014	0.021	0.025	0.030	0.031	0.032	0.032	0.030	0.028	0.024	0.019	0.012	0.004	-0.005	-0.015	-0.025	-0.038	-0.051	-0.064	-0.079	-0.094	-0.110	-0.125	-0.142	-0.160	-0.178	-0.195	-0.212	-0.230	-0.248	-0.265	-0.281	-0.299	-0.315	-0.330	-0.346	-0.360	-0.375	-0.389	-0.400	-0.411	-0.424	-0.434	-0.442	-0.451	-0.460	-0.466	-0.472	-0.478	-0.482	-0.485	-0.489	-0.491	-0.494	-0.494	-0.495	-0.495	-0.495	-0.494	-0.494	-0.494	-0.492	-0.492	-0.491	-0.491	-0.491	-0.491	-0.492	-0.495	-0.496	-0.500	-0.502	-0.507	-0.511	-0.519	-0.525	-0.532	-0.541	-0.550	-0.561	-0.572	-0.584	-0.598	-0.612	-0.626	-0.642	-0.659	-0.676	-0.694	-0.714	-0.732	-0.754	-0.774	-0.795	-0.816	-0.839	-0.861	-0.882	-0.905	-0.928	-0.949	-0.971	-0.992	-1.014	-1.035	-1.058	-1.078	-1.098	-1.116	-1.134	-1.151	-1.169	-1.185	-1.200	-1.215	-1.229	-1.242	-1.254	-1.265	-1.275	-1.285	-1.295	-1.302	-1.310	-1.318	-1.322	-1.328	-1.332	-1.338	-1.341	-1.345	-1.349	-1.351	-1.354	-1.356	-1.359	-1.361	-1.364	-1.365	-1.368	-1.369	-1.371	-1.374	-1.376	-1.378	-1.381	-1.385	-1.389	-1.392	-1.396	-1.400	-1.405	-1.410	-1.415	-1.420	-1.426	-1.431	-1.438	-1.442	-1.450	-1.456	-1.462	-1.469	-1.475	-1.481	-1.488	-1.494	-1.500	-1.506	-1.510	-1.516	-1.521	-1.525	-1.530	-1.534	-1.539	-1.541	-1.544	-1.546	-1.549	-1.550	-1.550	-1.551	-1.550	-1.550	-1.549	-1.548	-1.545	-1.544	-1.541	-1.538	-1.535	-1.531	-1.528	-1.522	-1.519	-1.512	-1.508	-1.501	-1.496	-1.491	-1.485	-1.479	-1.472	-1.466	-1.460	-1.452	-1.446	-1.439	-1.432	-1.425	-1.418	-1.410	-1.402	-1.396	-1.389	-1.381	-1.372	-1.365	-1.358	-1.350	-1.342	-1.335	-1.326	-1.319	-1.311	-1.304	-1.295	-1.288	-1.278	-1.270	-1.261	-1.252	-1.242	-1.234	-1.224	-1.215	-1.205	-1.195	-1.186	-1.175	-1.165	-1.155	-1.145	-1.135	-1.122	-1.112	-1.102	-1.091	-1.081	-1.069	-1.059	-1.049	-1.038	-1.028	-1.016	-1.006	-0.996	-0.986	-0.976	-0.966	-0.958	-0.948	-0.939	-0.930	-0.920	-0.912	-0.904	-0.896	-0.889	-0.881	-0.872	-0.865	-0.859	-0.851	-0.844	-0.838	-0.831	-0.825	-0.819	-0.812	-0.806	-0.801	-0.795	-0.790	-0.784	-0.779	-0.772	-0.766	-0.760	-0.755	-0.749	-0.742	-0.736	-0.730	-0.724	-0.718	-0.711	-0.705	-0.698	-0.690	-0.682	-0.676	-0.669	-0.661	-0.654	-0.646	-0.639	-0.631	-0.624	-0.615	-0.608	-0.600	-0.592	-0.586	-0.579	-0.571	-0.565	-0.558	-0.551	-0.545	-0.540	-0.532	-0.528	-0.524	-0.520	-0.515	-0.511	-0.507	-0.505	-0.504	-0.502	-0.500	-0.500	-0.500	-0.499	-0.500	-0.500	-0.502	-0.504	-0.506	-0.509	-0.512	-0.515	-0.520	-0.522	-0.528	-0.532	-0.538	-0.542	-0.546	-0.551	-0.558	-0.561	-0.568	-0.572	-0.578	-0.582	-0.588	-0.590	-0.595	-0.599	-0.601	-0.604	-0.605	-0.608	-0.609	-0.609	-0.609	-0.608	-0.608	-0.606	-0.602	-0.600	-0.596	-0.592	-0.588	-0.581	-0.576	-0.569	-0.562	-0.555	-0.546	-0.538	-0.529	-0.519	-0.507	-0.498	-0.488	-0.476	-0.464	-0.452	-0.441	-0.429	-0.418	-0.406	-0.394	-0.381	-0.370	-0.359	-0.348	-0.336	-0.325	-0.315	-0.305	-0.296	-0.288	-0.279	-0.271	-0.264	-0.259	-0.252	-0.248	-0.244	-0.241	-0.239	-0.238	-0.239	-0.239	-0.241	-0.244	-0.248	-0.254	-0.259	-0.265	-0.274	-0.282	-0.291	-0.301	-0.314	-0.325	-0.339	-0.351	-0.366	-0.381	-0.398	-0.412	-0.430	-0.448	-0.464	-0.482	-0.500	-0.519	-0.536	-0.554	-0.572	-0.591	-0.609	-0.626	-0.644	-0.660	-0.676	-0.692	-0.706	-0.721	-0.734	-0.746	-0.759	-0.769	-0.779	-0.786	-0.792	-0.799	-0.805	-0.806	-0.809	-0.809	-0.809	-0.805	-0.801	-0.796	-0.790	-0.781	-0.771	-0.761	-0.750	-0.736	-0.721	-0.705	-0.689	-0.670	-0.650	-0.630	-0.609	-0.586	-0.564	-0.539	-0.515	-0.489	-0.464	-0.438	-0.411	-0.384	-0.358	-0.330	-0.302	-0.276	-0.250	-0.224	-0.198	-0.171	-0.148	-0.124	-0.100	-0.078	-0.055	-0.034	-0.014	0.005	0.024	0.040	0.055	0.069	0.082	0.095	0.105	0.114	0.120	0.126	0.131	0.134	0.135	0.135	0.134	0.131	0.126	0.120	0.114	0.104	0.094	0.082	0.070	0.056	0.041	0.024	0.006	-0.012	-0.032	-0.054	-0.076	-0.098	-0.122	-0.146	-0.172	-0.199	-0.225	-0.252	-0.280	-0.310	-0.338	-0.366	-0.396	-0.426	-0.456	-0.486	-0.516	-0.546	-0.575	-0.605	-0.635	-0.664	-0.692	-0.721	-0.750	-0.776	-0.804	-0.830	-0.856	-0.881	-0.906	-0.930	-0.954	-0.975	-0.998	-1.018	-1.038	-1.056	-1.072	-1.090	-1.106	-1.120	-1.134	-1.146	-1.159	-1.168	-1.178	-1.185	-1.192	-1.198	-1.202	-1.206	-1.208	-1.209	-1.209	-1.208	-1.205	-1.201	-1.198	-1.191	-1.185	-1.178	-1.169	-1.159	-1.148	-1.138	-1.125	-1.112	-1.099	-1.085	-1.071	-1.055	-1.040	-1.024	-1.006	-0.989	-0.971	-0.954	-0.936	-0.918	-0.900	-0.881	-0.862	-0.845	-0.828	-0.809	-0.792	-0.775	-0.759	-0.742	-0.728	-0.712	-0.698	-0.685	-0.672	-0.661	-0.651	-0.641	-0.632	-0.625	-0.619	-0.614	-0.609	-0.606	-0.605	-0.605	-0.605	-0.606	-0.610	-0.615	-0.621	-0.628	-0.636	-0.646	-0.659	-0.670	-0.684	-0.699	-0.715	-0.731	-0.750	-0.768	-0.789	-0.809	-0.830	-0.852	-0.874	-0.898	-0.920	-0.944	-0.969	-0.992	-1.018	-1.041	-1.065	-1.091	-1.115	-1.139	-1.161	-1.185	-1.208	-1.230	-1.251	-1.271	-1.290	-1.309	-1.326	-1.342	-1.359	-1.374	-1.388	-1.400	-1.411	-1.421	-1.430	-1.438	-1.445	-1.450	-1.454	-1.459	-1.461	-1.461	-1.462	-1.461	-1.460	-1.459	-1.455	-1.452	-1.448	-1.444	-1.439	-1.432	-1.426	-1.421	-1.415	-1.408	-1.401	-1.395	-1.388	-1.382	-1.376	-1.371	-1.365	-1.360	-1.356	-1.352	-1.349	-1.346	-1.345	-1.344	-1.344	-1.345	-1.345	-1.348	-1.350	-1.354	-1.359	-1.365	-1.371	-1.378	-1.386	-1.395	-1.405	-1.415	-1.425	-1.438	-1.450	-1.464	-1.476	-1.490	-1.505	-1.520	-1.536	-1.551	-1.568	-1.584	-1.601	-1.618	-1.635	-1.652	-1.671	-1.688	-1.706	-1.724	-1.742	-1.760	-1.779	-1.796	-1.815	-1.832	-1.850	-1.868	-1.884	-1.901	-1.919	-1.935	-1.951	-1.966	-1.981	-1.996	-2.010	-2.025	-2.039	-2.052	-2.066	-2.080	-2.094	-2.106	-2.118	-2.130	-2.140	-2.152	-2.162	-2.171	-2.181	-2.190	-2.198	-2.206	-2.214	-2.220	-2.228	-2.232	-2.238	-2.242	-2.246	-2.250	-2.254	-2.256	-2.258	-2.260	-2.260	-2.259	-2.259	-2.259	-2.256	-2.252	-2.250	-2.246	-2.242	-2.236	-2.231	-2.224	-2.216	-2.210	-2.201	-2.192	-2.184	-2.174	-2.164	-2.152	-2.140	-2.129	-2.116	-2.102	-2.090	-2.076	-2.061	-2.047	-2.033	-2.018	-2.002	-1.986	-1.971	-1.955	-1.940	-1.924	-1.906	-1.890	-1.874	-1.858	-1.841	-1.824	-1.808	-1.791	-1.775	-1.760	-1.742	-1.728	-1.711	-1.696	-1.681	-1.666	-1.651	-1.638	-1.624	-1.610	-1.596	-1.584	-1.572	-1.560	-1.550	-1.539	-1.529	-1.518	-1.509	-1.500	-1.491	-1.482	-1.476	-1.469	-1.462	-1.456	-1.450	-1.445	-1.440	-1.436	-1.434	-1.430	-1.428	-1.425	-1.424	-1.424	-1.424	-1.424	-1.425	-1.426	-1.428	-1.429	-1.431	-1.434	-1.439	-1.442	-1.446	-1.451	-1.455	-1.460	-1.465	-1.470	-1.476	-1.481	-1.488	-1.494	-1.500	-1.505	-1.512	-1.518	-1.524	-1.530	-1.536	-1.542	-1.548	-1.554	-1.559	-1.562	-1.568	-1.571	-1.575	-1.578	-1.580	-1.582	-1.585	-1.586	-1.588	-1.586	-1.586	-1.584	-1.582	-1.580	-1.576	-1.571	-1.568	-1.562	-1.555	-1.549	-1.540	-1.532	-1.522	-1.512	-1.501	-1.490	-1.479	-1.466	-1.452	-1.439	-1.424	-1.409	-1.392	-1.378	-1.360	-1.342	-1.325	-1.308	-1.290	-1.272	-1.252	-1.234	-1.215	-1.196	-1.176	-1.158	-1.138	-1.118	-1.099	-1.080	-1.061	-1.041	-1.024	-1.006	-0.988	-0.970	-0.954	-0.936	-0.921	-0.905	-0.890	-0.876	-0.862	-0.849	-0.836	-0.824	-0.812	-0.802	-0.791	-0.784	-0.774	-0.766	-0.760	-0.752	-0.746	-0.741	-0.739	-0.734	-0.732	-0.729	-0.728	-0.728	-0.725	-0.726	-0.726	-0.728	-0.729	-0.731	-0.734	-0.735	-0.738	-0.741	-0.745	-0.749	-0.752	-0.756	-0.760	-0.765	-0.770	-0.774	-0.779	-0.784	-0.789	-0.794	-0.798	-0.802	-0.806	-0.810	-0.815	-0.819	-0.822	-0.826	-0.830	-0.834	-0.836	-0.840	-0.842	-0.846	-0.849	-0.851	-0.854	-0.855	-0.858	-0.859	-0.860	-0.862	-0.864	-0.865	-0.868	-0.868	-0.869	-0.870	-0.871	-0.871	-0.872	-0.872	-0.874	-0.875	-0.874	-0.875	-0.876	-0.875	-0.876	-0.875	-0.875	-0.875	-0.874	-0.872	-0.872	-0.871	-0.869	-0.868	-0.865	-0.862	-0.860	-0.858	-0.854	-0.850	-0.846	-0.842	-0.838	-0.831	-0.826	-0.820	-0.815	-0.809	-0.801	-0.794	-0.786	-0.778	-0.769	-0.760	-0.750	-0.741	-0.731	-0.721	-0.711	-0.700	-0.690	-0.679	-0.668	-0.656	-0.645	-0.634	-0.622	-0.612	-0.601	-0.590	-0.580	-0.570	-0.560	-0.551	-0.541	-0.532	-0.524	-0.516	-0.509	-0.502	-0.496	-0.490	-0.485	-0.481	-0.478	-0.474	-0.471	-0.470	-0.469	-0.468	-0.469	-0.468	-0.470	-0.471	-0.475	-0.478	-0.481	-0.485	-0.489	-0.495	-0.499	-0.505	-0.511	-0.518	-0.522	-0.530	-0.536	-0.542	-0.549	-0.556	-0.561	-0.569	-0.574	-0.579	-0.582	-0.588	-0.591	-0.595	-0.598	-0.600	-0.601	-0.602	-0.602	-0.601	-0.600	-0.598	-0.594	-0.590	-0.585	-0.579	-0.571	-0.562	-0.554	-0.544	-0.534	-0.521	-0.507	-0.495	-0.481	-0.465	-0.450	-0.434	-0.415	-0.398	-0.379	-0.359	-0.339	-0.318	-0.298	-0.275	-0.254	-0.230	-0.208	-0.184	-0.161	-0.139	-0.114	-0.090	-0.066	-0.042	-0.019	0.004	0.029	0.051	0.075	0.098	0.120	0.142	0.162	0.184	0.204	0.225	0.244	0.262	0.280	0.298	0.314	0.330	0.345	0.359	0.372	0.384	0.395	0.405	0.415	0.424	0.430	0.436	0.441	0.444	0.448	0.449	0.450	0.449	0.448	0.445	0.441	0.436	0.430	0.422	0.415	0.405	0.394	0.382	0.370	0.358	0.342	0.326	0.311	0.292	0.276	0.256	0.238	0.218	0.198	0.176	0.155	0.132	0.111	0.088	0.066	0.044	0.020	-0.002	-0.026	-0.049	-0.072	-0.095	-0.118	-0.139	-0.161	-0.182	100.000	5.000	2.000	1.000	3.000	0.000	0.000	0.000	0.000	0.000	0.000	0.000	0.000	0.000	0.000	0.000	0.000	0.000	-0.680	-0.711	-0.744	-0.779	-0.812	-0.848	-0.884	-0.921	-0.959	-0.996	-1.032	-1.071	-1.110	-1.149	-1.188	-1.228	-1.266	-1.305	-1.344	-1.382	-1.422	-1.461	-1.500	-1.538	-1.575	-1.612	-1.650	-1.686	-1.722	-1.758	-1.794	-1.828	-1.861	-1.894	-1.926	-1.959	-1.991	-2.021	-2.052	-2.081	-2.111	-2.140	-2.168	-2.195	-2.222	-2.248	-2.274	-2.300	-2.325	-2.350	-2.374	-2.398	-2.421	-2.445	-2.469	-2.491	-2.514	-2.538	-2.560	-2.581	-2.605	-2.628	-2.651	-2.672	-2.696	-2.719	-2.741	-2.765	-2.786	-2.810	-2.832	-2.856	-2.880	-2.902	-2.926	-2.950	-2.972	-2.996	-3.019	-3.042	-3.066	-3.090	-3.114	-3.136	-3.158	-3.181	-3.204	-3.226	-3.248	-3.269	-3.291	-3.312	-3.331	-3.351	-3.371	-3.390	-3.409	-3.426	-3.444	-3.460	-3.475	-3.490	-3.504	-3.516	-3.529	-3.540	-3.550	-3.559	-3.568	-3.575	-3.581	-3.586	-3.590	-3.594	-3.596	-3.595	-3.596	-3.594	-3.591	-3.588	-3.582	-3.576	-3.569	-3.561	-3.552	-3.541	-3.530	-3.518	-3.505	-3.490	-3.475	-3.458	-3.440	-3.422	-3.404	-3.384	-3.364	-3.341	-3.320	-3.298	-3.274	-3.250	-3.226	-3.200	-3.175	-3.149	-3.122	-3.095	-3.069	-3.040	-3.012	-2.985	-2.955	-2.928	-2.899	-2.870	-2.842	-2.812	-2.784	-2.755	-2.726	-2.698	-2.669	-2.641	-2.612	-2.585	-2.556	-2.529	-2.501	-2.474	-2.448	-2.421	-2.395	-2.370	-2.344	-2.320	-2.296	-2.271	-2.248	-2.225	-2.204	-2.182	-2.161	-2.140	-2.119	-2.100	-2.082	-2.064	-2.046	-2.030	-2.014	-1.999	-1.985	-1.971	-1.958	-1.946	-1.934	-1.924	-1.914	-1.904	-1.895	-1.886	-1.879	-1.872	-1.865	-1.860	-1.855	-1.850	-1.846	-1.842	-1.839	-1.836	-1.834	-1.831	-1.830	-1.828	-1.826	-1.825	-1.824	-1.822	-1.822	-1.820	-1.819	-1.819	-1.816	-1.814	-1.812	-1.810	-1.806	-1.804	-1.800	-1.796	-1.791	-1.786	-1.780	-1.774	-1.768	-1.760	-1.752	-1.742	-1.734	-1.722	-1.712	-1.701	-1.689	-1.676	-1.662	-1.649	-1.634	-1.619	-1.602	-1.585	-1.569	-1.551	-1.531	-1.514	-1.494	-1.474	-1.454	-1.432	-1.410	-1.389	-1.365	-1.344	-1.320	-1.296	-1.271	-1.248	-1.222	-1.199	-1.172	-1.146	-1.121	-1.095	-1.068	-1.042	-1.015	-0.988	-0.960	-0.934	-0.905	-0.878	-0.850	-0.822	-0.794	-0.765	-0.738	-0.710	-0.680	-0.652	-0.624	-0.595	-0.566	-0.539	-0.510	-0.482	-0.454	-0.425	-0.398	-0.370	-0.341	-0.315	-0.288	-0.260	-0.232	-0.206	-0.181	-0.155	-0.129	-0.104	-0.078	-0.052	-0.029	-0.004	0.020	0.044	0.068	0.089	0.112	0.135	0.156	0.178	0.198	0.219	0.240	0.259	0.279	0.298	0.318	0.336	0.355	0.374	0.391	0.409	0.426	0.444	0.460	0.478	0.494	0.512	0.529	0.545	0.561	0.578	0.594	0.609	0.625	0.641	0.655	0.671	0.688	0.702	0.718	0.732	0.746	0.761	0.776	0.791	0.806	0.820	0.834	0.848	0.862	0.875	0.888	0.900	0.912	0.925	0.938	0.949	0.961	0.971	0.981	0.991	1.001	1.010	1.019	1.028	1.035	1.042	1.048	1.055	1.059	1.065	1.069	1.072	1.075	1.076	1.078	1.080	1.079	1.079	1.079	1.076	1.072	1.070	1.066	1.061	1.055	1.049	1.042	1.035	1.026	1.018	1.008	0.996	0.986	0.974	0.961	0.949	0.935	0.920	0.905	0.889	0.874	0.856	0.840	0.822	0.804	0.785	0.768	0.746	0.728	0.709	0.689	0.669	0.650	0.630	0.610	0.590	0.571	0.551	0.531	0.512	0.494	0.475	0.458	0.440	0.424	0.408	0.391	0.378	0.364	0.351	0.338	0.326	0.316	0.308	0.299	0.290	0.284	0.278	0.274	0.270	0.268	0.266	0.265	0.266	0.269	0.271	0.275	0.279	0.285	0.291	0.299	0.308	0.315	0.325	0.336	0.346	0.358	0.369	0.381	0.392	0.405	0.418	0.430	0.442	0.455	0.468	0.479	0.490	0.502	0.514	0.524	0.534	0.542	0.551	0.559	0.566	0.571	0.576	0.581	0.584	0.586	0.588	0.590	0.589	0.588	0.585	0.582	0.579	0.572	0.568	0.560	0.552	0.544	0.534	0.522	0.512	0.500	0.489	0.476	0.462	0.449	0.435	0.420	0.406	0.391	0.378	0.361	0.348	0.332	0.318	0.302	0.289	0.275	0.261	0.250	0.236	0.224	0.214	0.201	0.191	0.181	0.174	0.164	0.156	0.151	0.144	0.139	0.136	0.132	0.130	0.129	0.128	0.128	0.129	0.130	0.134	0.136	0.140	0.145	0.150	0.156	0.164	0.170	0.179	0.188	0.198	0.206	0.216	0.228	0.238	0.248	0.259	0.270	0.280	0.291	0.302	0.314	0.325	0.336	0.346	0.356	0.366	0.376	0.386	0.395	0.402	0.410	0.416	0.422	0.429	0.432	0.436	0.439	0.441	0.442	0.444	0.442	0.441	0.439	0.435	0.431	0.428	0.422	0.416	0.409	0.400	0.391	0.382	0.372	0.362	0.350	0.339	0.326	0.314	0.300	0.288	0.272	0.259	0.244	0.230	0.216	0.202	0.189	0.174	0.161	0.146	0.134	0.121	0.109	0.098	0.086	0.075	0.065	0.056	0.046	0.039	0.031	0.025	0.019	0.015	0.010	0.006	0.005	0.002	0.001	0.001	0.002	0.004	0.005	0.009	0.012	0.018	0.022	0.029	0.035	0.044	0.051	0.060	0.070	0.080	0.090	0.101	0.111	0.122	0.136	0.148	0.159	0.172	0.186	0.199	0.211	0.225	0.238	0.251	0.265	0.278	0.290	0.304	0.315	0.328	0.339	0.351	0.364	0.374	0.385	0.395	0.405	0.414	0.424	0.432	0.440	0.446	0.454	0.460	0.465	0.470	0.474	0.476	0.480	0.481	0.482	0.484	0.482	0.481	0.479	0.476	0.471	0.468	0.461	0.456	0.449	0.441	0.432	0.422	0.411	0.401	0.389	0.376	0.362	0.349	0.334	0.320	0.304	0.288	0.270	0.254	0.236	0.219	0.201	0.184	0.164	0.146	0.129	0.111	0.092	0.075	0.058	0.041	0.025	0.009	-0.005	-0.019	-0.032	-0.045	-0.056	-0.066	-0.075	-0.082	-0.090	-0.094	-0.098	-0.100	-0.100	-0.098	-0.096	-0.091	-0.084	-0.076	-0.066	-0.055	-0.041	-0.025	-0.009	0.010	0.031	0.054	0.078	0.104	0.131	0.160	0.190	0.222	0.255	0.289	0.325	0.361	0.399	0.438	0.476	0.515	0.556	0.598	0.638	0.679	0.720	0.760	0.801	0.842	0.882	0.921	0.960	0.998	1.035	1.069	1.104	1.136	1.168	1.199	1.228	1.252	1.279	1.301	1.324	1.342	1.361	1.376	1.390	1.401	1.410	1.419	1.424	1.428	1.429	1.428	1.424	1.420	1.414	1.405	1.395	1.384	1.369	1.355	1.338	1.320	1.301	1.279	1.259	1.236	1.212	1.188	1.162	1.136	1.109	1.082	1.054	1.026	0.999	0.970	0.941	0.912	0.884	0.855	0.826	0.799	0.771	0.744	0.718	0.691	0.665	0.640	0.615	0.591	0.569	0.546	0.524	0.501	0.481	0.461	0.441	0.421	0.402	0.385	0.368	0.351	0.335	0.319	0.304	0.289	0.274	0.260	0.246	0.232	0.220	0.206	0.195	0.182	0.171	0.160	0.149	0.138	0.128	0.116	0.106	0.096	0.085	0.076	0.066	0.056	0.046	0.036	0.028	0.018	0.009	-0.001	-0.010	-0.019	-0.028	-0.036	-0.045	-0.055	-0.064	-0.072	-0.081	-0.090	-0.099	-0.109	-0.118	-0.128	-0.138	-0.146	-0.156	-0.168	-0.178	-0.189	-0.200	-0.211	-0.222	-0.235	-0.248	-0.261	-0.276	-0.289	-0.305	-0.320	-0.338	-0.354	-0.372	-0.391	-0.410	-0.430	-0.451	-0.472	-0.494	-0.516	-0.539	-0.562	-0.588	-0.612	-0.639	-0.664	-0.690	-0.719	-0.746	-0.774	-0.801	-0.830	-0.859	-0.888	-0.918	-0.945	-0.974	-1.002	-1.030	-1.059	-1.085	-1.112	-1.140	-1.165	-1.190	-1.214	-1.239	-1.260	-1.282	-1.302	-1.322	-1.342	-1.360	-1.376	-1.392	-1.405	-1.419	-1.430	-1.440	-1.450	-1.459	-1.466	-1.471	-1.475	-1.479	-1.480	-1.481	-1.481	-1.480	-1.476	-1.472	-1.468	-1.462	-1.456	-1.450	-1.441	-1.434	-1.425	-1.415	-1.405	-1.395	-1.385	-1.374	-1.362	-1.350	-1.339	-1.326	-1.314	-1.300	-1.289	-1.275	-1.262	-1.250	-1.238	-1.225	-1.212	-1.200	-1.189	-1.178	-1.165	-1.154	-1.144	-1.132	-1.122	-1.112	-1.104	-1.094	-1.085	-1.076	-1.069	-1.060	-1.052	-1.046	-1.040	-1.034	-1.028	-1.022	-1.016	-1.011	-1.008	-1.004	-1.000	-0.996	-0.992	-0.990	-0.989	-0.988	-0.986	-0.984	-0.984	-0.984	-0.982	-0.984	-0.985	-0.985	-0.986	-0.988	-0.989	-0.991	-0.994	-0.995	-0.999	-1.000	-1.002	-1.005	-1.008	-1.010	-1.014	-1.016	-1.019	-1.021	-1.022	-1.025	-1.028	-1.029	-1.029	-1.031	-1.030	-1.030	-1.030	-1.028	-1.028	-1.024	-1.021	-1.019	-1.015	-1.009	-1.004	-0.998	-0.990	-0.984	-0.975	-0.965	-0.955	-0.945	-0.934	-0.921	-0.910	-0.895	-0.881	-0.868	-0.852	-0.836	-0.822	-0.806	-0.789	-0.774	-0.756	-0.740	-0.721	-0.705	-0.689	-0.670	-0.654	-0.638	-0.621	-0.606	-0.591	-0.575	-0.560	-0.546	-0.534	-0.521	-0.509	-0.499	-0.488	-0.479	-0.471	-0.462	-0.458	-0.451	-0.448	-0.444	-0.441	-0.440	-0.440	-0.441	-0.442	-0.445	-0.448	-0.454	-0.459	-0.465	-0.470	-0.479	-0.488	-0.496	-0.505	-0.515	-0.526	-0.538	-0.548	-0.559	-0.571	-0.584	-0.596	-0.609	-0.621	-0.634	-0.645	-0.658	-0.670	-0.680	-0.692	-0.702	-0.712	-0.722	-0.730	-0.739	-0.746	-0.752	-0.760	-0.766	-0.771	-0.775	-0.778	-0.781	-0.784	-0.784	-0.785	-0.785	-0.782	-0.781	-0.779	-0.775	-0.772	-0.766	-0.762	-0.756	-0.751	-0.744	-0.738	-0.729	-0.722	-0.712	-0.705	-0.696	-0.688	-0.679	-0.669	-0.660	-0.651	-0.642	-0.634	-0.625	-0.616	-0.608	-0.600	-0.591	-0.585	-0.578	-0.570	-0.565	-0.559	-0.552	-0.549	-0.544	-0.540	-0.536	-0.534	-0.532	-0.530	-0.530	-0.529	-0.529	-0.530	-0.530	-0.532	-0.534	-0.536	-0.540	-0.544	-0.548	-0.551	-0.556	-0.561	-0.565	-0.571	-0.576	-0.582	-0.588	-0.594	-0.600	-0.605	-0.610	-0.616	-0.622	-0.626	-0.632	-0.636	-0.641	-0.646	-0.649	-0.652	-0.655	-0.659	-0.661	-0.661	-0.664	-0.664	-0.664	-0.662	-0.661	-0.659	-0.656	-0.654	-0.650	-0.645	-0.639	-0.634	-0.626	-0.619	-0.611	-0.602	-0.592	-0.584	-0.572	-0.561	-0.550	-0.538	-0.524	-0.511	-0.498	-0.482	-0.469	-0.452	-0.438	-0.422	-0.405	-0.390	-0.374	-0.356	-0.340	-0.324	-0.306	-0.291	-0.274	-0.258	-0.241	-0.225	-0.210	-0.194	-0.180	-0.164	-0.151	-0.138	-0.124	-0.111	-0.100	-0.089	-0.079	-0.069	-0.060	-0.052	-0.045	-0.040	-0.034	-0.030	-0.026	-0.025	-0.025	-0.025	-0.026	-0.029	-0.032	-0.038	-0.042	-0.050	-0.059	-0.068	-0.078	-0.089	-0.101	-0.115	-0.130	-0.146	-0.162	-0.181	-0.199	-0.219	-0.239	-0.261	-0.282	-0.305	-0.329	-0.355	-0.380	-0.405	-0.431	-0.458	-0.484	-0.512	-0.539	-0.568	-0.595	-0.622	-0.650	-0.680	-0.708	-0.735	-0.762	-0.791	-0.818	-0.844	-0.871	-0.898	-0.922	-0.948	-0.972	-0.998	-1.020	-1.042	-1.065	-1.086	-1.108	-1.126	-1.145	-1.164	-1.180	-1.196	-1.212	-1.226	-1.240	-1.254	-1.265	-1.276	-1.286	-1.295	-1.304	-1.310	-1.316	-1.322	-1.326	-1.329	-1.332	-1.334	-1.335	-1.334	-1.332	-1.330	-1.326	-1.322	-1.318	-1.312	-1.306	-1.298	-1.290	-1.281	-1.270	-1.261	-1.249	-1.238	-1.224	-1.210	-1.196	-1.181	-1.168	-1.151	-1.135	-1.119	-1.101	-1.084	-1.066	-1.049	-1.030	-1.014	-0.995	-0.976	-0.959	-0.941	-0.924	-0.906	-0.889	-0.874	-0.858	-0.842	-0.829	-0.815	-0.802	-0.790	-0.780	-0.770	-0.761	-0.754	-0.748	-0.742	-0.739	-0.736	-0.735	-0.736	-0.739	-0.741	-0.748	-0.754	-0.761	-0.772	-0.782	-0.795	-0.809	-0.825	-0.841	-0.860	-0.880	-0.900	-0.922	-0.945	-0.968	-0.994	-1.019	-1.045	-1.072	-1.100	-1.128	-1.156	-1.186	-1.214	-1.242	-1.272	-1.300	-1.329	-1.356	-1.384	-1.411	-1.438	-1.462	-1.488	-1.511	-1.534	-1.556	-1.578	-1.598	-1.616	-1.634	-1.650	-1.664	-1.679	-1.692	-1.704	-1.714	-1.722	-1.731	-1.738	-1.744	-1.750	-1.755	-1.758	-1.760	-1.761	-1.762	-1.764	-1.762	-1.762	-1.762	-1.761	-1.759	-1.758	-1.758	-1.756	-1.755	-1.755	-1.754	-1.755	-1.756	-1.756	-1.758	-1.761	-1.764	-1.768	-1.772	-1.778	-1.785	-1.791	-1.799	-1.808	-1.818	-1.829	-1.840	-1.852	-1.865	-1.880	-1.895	-1.910	-1.926	-1.942	-1.959	-1.976	-1.995	-2.014	-2.033	-2.052	-2.071	-2.090	-2.110	-2.129	-2.148	-2.168	-2.186	-2.206	-2.222	-2.241	-2.259	-2.276	-2.292	-2.309	-2.324	-2.340	-2.355	-2.368	-2.380	-2.392	-2.405	-2.416	-2.426	-2.436	-2.445	-2.454	-2.461	-2.469	-2.475	-2.481	-2.486	-2.491	-2.495	-2.499	-2.502	-2.505	-2.508	-2.510	-2.511	-2.512	-2.512	-2.514	-2.515	-2.514	-2.514	-2.512	-2.511	-2.511	-2.510	-2.509	-2.506	-2.504	-2.501	-2.499	-2.496	-2.492	-2.489	-2.486	-2.481	-2.476	-2.472	-2.466	-2.461	-2.455	-2.449	-2.442	-2.434	-2.426	-2.418	-2.409	-2.400	-2.390	-2.380	-2.369	-2.358	-2.345	-2.334	-2.320	-2.308	-2.292	-2.278	-2.264	-2.248	-2.231	-2.215	-2.198	-2.181	-2.165	-2.146	-2.129	-2.111	-2.094	-2.074	-2.056	-2.039	-2.021	-2.002	-1.985	-1.968	-1.950	-1.934	-1.916	-1.901	-1.885	-1.869	-1.854	-1.839	-1.826	-1.811	-1.799	-1.786	-1.774	-1.762	-1.752	-1.742	-1.734	-1.725	-1.716	-1.710	-1.702	-1.698	-1.691	-1.686	-1.682	-1.679	-1.675	-1.672	-1.670	-1.668	-1.666	-1.665	-1.664	-1.664	-1.664	-1.664	-1.664	-1.664	-1.664	-1.665	-1.665	-1.666	-1.668	-1.669	-1.670	-1.671	-1.672	-1.674	-1.676	-1.678	-1.680	-1.681	-1.684	-1.685	-1.686	-1.689	-1.691	-1.692	-1.695	-1.698	-1.700	-1.701	-1.704	-1.706	-1.709	-1.712	-1.715	-1.719	-1.721	-1.726	-1.730	-1.734	-1.738	-1.742	-1.748	-1.752	-1.758	-1.762	-1.768	-1.771	-1.778	-1.784	-1.788	-1.794	-1.799	-1.804	-1.809	-1.814	-1.818	-1.821	-1.825	-1.830	-1.834	-1.836	-1.839	-1.840	-1.841	-1.842	-1.842	-1.842	-1.841	-1.839	-1.838	-1.834	-1.830	-1.825	-1.820	-1.814	-1.808	-1.800	-1.792	-1.784	-1.775	-1.764	-1.754	-1.741	-1.730	-1.718	-1.704	-1.690	-1.676	-1.661	-1.646	-1.631	-1.616	-1.600	-1.584	-1.566	-1.551	-1.535	-1.518	-1.502	-1.486	-1.470	-1.455	-1.439	-1.425	-1.410	-1.395	-1.381	-1.369	-1.356	-1.344	-1.332	-1.320	-1.310	-1.300	-1.290	-1.282	-1.275	-1.268	-1.261	-1.258	-1.251	-1.248	-1.244	-1.240	-1.239	-1.238	-1.235	-1.235	-1.235	-1.235	-1.235	-1.236	-1.238	-1.239	-1.242	-1.244	-1.246	-1.250	-1.252	-1.255	-1.258	-1.260	-1.262	-1.266	-1.268	-1.271	-1.272	-1.276	-1.278	-1.279	-1.280	-1.281	-1.281	-1.281	-1.281	-1.281	-1.281	-1.280	-1.278	-1.276	-1.274	-1.271	-1.268	-1.264	-1.260	-1.255	-1.250	-1.245	-1.239	-1.232	-1.228	-1.221	-1.214	-1.206	-1.200	-1.194	-1.185	-1.179	-1.171	-1.164	-1.156	-1.149	-1.142	-1.135	-1.128	-1.121	-1.116	-1.109	-1.104	-1.099	-1.094	-1.090	-1.085	-1.081	-1.078	-1.075	-1.074	-1.071	-1.070	-1.069	-1.069	-1.070	-1.070	-1.071	-1.074	-1.076	-1.080	-1.082	-1.086	-1.090	-1.095	-1.100	-1.105	-1.111	-1.118	-1.122	-1.129	-1.135	-1.141	-1.149	-1.155	-1.161	-1.168	-1.174	-1.181	-1.186	-1.192	-1.199	-1.202	-1.208	-1.212	-1.216	-1.220	-1.225	-1.226	-1.230	-1.230	-1.231	-1.232	-1.231	-1.230	-1.229	-1.226	-1.224	-1.219	-1.215	-1.210	-1.204	-1.198	-1.190	-1.181	-1.174	-1.165	-1.155	-1.145	-1.134	-1.122	-1.109	-1.096	-1.084	-1.070	-1.055	-1.041	-1.026	-1.011	-0.995	-0.980	-0.965	-0.949	-0.932	-0.916	-0.900	-0.882	-0.866	-0.849	-0.832	-0.816	-0.799	-0.784	-0.768	-0.750	-0.734	-0.718	-0.701	-0.686	-0.670	-0.655	-0.640	-0.624	-0.609	-0.594	-0.579	-0.564	-0.550	-0.535	-0.521	-0.507	-0.492	-0.479	-0.464	-0.450	-0.436	-0.422	-0.408	-0.395	-0.381	-0.368	-0.354	-0.339	-0.325	-0.311	-0.298	-0.284	-0.270	-0.255	-0.240	-0.226	-0.211	-0.196	-0.181	-0.166	-0.150	-0.135	-0.119	-0.104	-0.088	-0.070	-0.054	-0.038	-0.021	-0.004	0.014	0.030	0.048	0.064	0.080	0.098	0.114	0.130	0.148	0.162	0.179	0.195	0.210	0.225	0.240	0.254	0.268	0.280	0.294	0.305	0.316	0.326	0.336	0.346	0.354	0.361	0.368	0.374	0.379	0.382	0.385	0.386	0.388	0.388	0.385	0.384	0.380	0.374	0.369	0.361	0.352	0.342	0.332	0.321	0.309	0.295	0.281	0.265	0.248	0.231	0.212	0.194	0.174	0.154	0.132	0.111	0.089	0.068	0.044	0.021	-0.002	-0.026	-0.049	-0.072	-0.096	-0.120	-0.142	-0.165	-0.188	-0.210	-0.230	-0.251	-0.271	-0.290	-0.309	-0.326	-0.342	-0.359	-0.372	-0.386	-0.399	-0.410	-0.421	-0.430	-0.439	-0.445	-0.450	-0.454	-0.458	-0.460	-0.460	-0.460	-0.459	-0.456	-0.452	-0.446	-0.441	-0.435	-0.426	-0.419	-0.409	-0.399	-0.389	-0.376	-0.366	-0.354	-0.341	-0.329	-0.316	-0.302	-0.291	-0.278	-0.266	-0.252	-0.240	-0.230	-0.219	-0.208	-0.198	-0.188	-0.179	-0.170	-0.164	-0.156	-0.151	-0.145	-0.142	-0.139	-0.136	-0.135	-0.135	-0.135	-0.138	-0.140	-0.145	-0.151	-0.156	-0.164	-0.172	-0.181	-0.192	-0.202	-0.215	-0.229	-0.241	-0.256	-0.272	-0.288	-0.304	-0.321	-0.338	-0.356	-0.375	-0.392	-0.412	-0.432	-0.452	-0.474	-0.492	-0.514	-0.534	-0.555	-0.575	-0.595	-0.616	-0.635	-0.656	-0.676	-0.696	-0.715	-0.735	-0.755	-0.772	-0.791	-0.810	-0.828	-0.844	-0.860	-0.878	-0.891	-0.908	-0.922	-0.936	-0.951	-0.964	-0.978	-0.991	-1.004	-1.015	-1.026	-1.038	-1.049	-1.059	-1.069	-1.079	-1.088	-1.098	-1.106	-1.115	-1.124	-1.131	-1.140	-1.148	-1.155	-1.164	-1.171	-1.179	-1.185	-1.194	-1.201	-1.209	-1.215	-1.222	-1.230	-1.238	-1.245	-1.254	-1.261	-1.269	-1.276	-1.285	-1.292	-1.299	-1.308	-1.314	-1.322	-1.330	-1.338	-1.345	-1.352	-1.359	-1.366	-1.374	-1.380	-1.386	-1.392	-1.398	-1.402	-1.408	-1.411	-1.416	-1.420	-1.422	-1.426	-1.426	-1.429	-1.430	-1.430	-1.430	-1.429	-1.428	-1.424	-1.421	-1.419	-1.415	-1.409	-1.404	-1.398	-1.390	-1.384	-1.375	-1.368	-1.359	-1.350	-1.340	-1.330	-1.320	-1.310	-1.299	-1.289	-1.279	-1.268	-1.256	-1.246	-1.236	-1.225	-1.215	-1.206	-1.196	-1.188	-1.179	-1.170	-1.162	-1.154	-1.148	-1.140	-1.135	-1.130	-1.125	-1.121	-1.118	-1.115	-1.112	-1.111	-1.110	-1.110	-1.110	-1.111	-1.114	-1.115	-1.118	-1.120	-1.124	-1.129	-1.132	-1.138	-1.142	-1.149	-1.152	-1.159	-1.165	-1.170	-1.176	-1.184	-1.190	-1.198	-1.204	-1.211	-1.218	-1.225	-1.232	-1.239	-1.248	-1.254	-1.261	-1.269	-1.276	-1.285	-1.292	-1.300	-1.309	-1.318	-1.328	-1.336	-1.345	-1.356	-1.368	-1.378	-1.390	-1.401	-1.414	-1.428	-1.440	-1.455	-1.471	-1.486	-1.504	-1.521	-1.540	-1.559	-1.579	-1.599	-1.620	-1.642	-1.665	-1.689	-1.714	-1.739	-1.764	-1.791	-1.819	-1.846	-1.872	-1.901	-1.930	-1.960	-1.988	-2.019	-2.047	-2.075	-2.105	-2.134	-2.164	-2.191	-2.220	-2.248	-2.275	-2.301	-2.328	-2.352	-2.376	-2.400	-2.422	-2.445	-2.466	-2.486	-2.505	-2.522	-2.540	-2.556	-2.571	-2.584	-2.596	-2.608	-2.619	-2.628	-2.635	-2.641	-2.649	-2.654	-2.658	-2.661	-2.662	-2.664	-2.665	-2.664	-2.665	-2.662	-2.660	-2.659	-2.655	-2.652	-2.648	-2.644	-2.640	-2.635	-2.630	-2.624	-2.620	-2.615	-2.609	-2.605	-2.599	-2.595	-2.590	-2.585	-2.580	-2.575	-2.570	-2.566	-2.562	-2.558	-2.554	-2.550	-2.546	-2.542	-2.539	-2.536	-2.532	-2.529	-2.525	-2.522	-2.519	-2.515	-2.511	-2.506	-2.504	-2.499	-2.495	-2.490	-2.485	-2.480	-2.475	-2.469	-2.462	-2.455	-2.448	-2.440	-2.432	-2.424	-2.415	-2.405	-2.396	-2.386	-2.375	-2.364	-2.352	-2.341	-2.329	-2.318	-2.304	-2.291	-2.278	-2.265	-2.250	-2.238	-2.222	-2.209	-2.195	-2.181	-2.168	-2.155	-2.141	-2.129	-2.116	-2.104	-2.091	-2.079	-2.069	-2.058	-2.047	-2.039	-2.029	-2.020	-2.013	-2.006	-2.001	-1.995	-1.990	-1.986	-1.982	-1.981	-1.979	-1.979	-1.979	-1.979	-1.980	-1.981	-1.985	-1.989	-1.991	-1.996	-2.002	-2.007	-2.014	-2.021	-2.029	-2.036	-2.045	-2.054	-2.062	-2.071	-2.081	-2.090	-2.101	-2.112	-2.122	-2.134	-2.144	-2.155	-2.166	-2.178	-2.190	-2.202	-2.214	-2.225	-2.239	-2.251	-2.264	-2.276	-2.290	-2.304	-2.318	-2.332	-2.348	-2.362	-2.379	-2.395	-2.412	-2.430	-2.448	-2.466	-2.486	-2.505	-2.526	-2.548	-2.570	-2.592	-2.616	-2.641	-2.666	-2.692	-2.719	-2.746	-2.774	-2.804	-2.832	-2.864	-2.895	-2.925	-2.956	-2.989	-3.021	-3.056	-3.089	-3.122	-3.156	-3.191	-3.225	-3.258	-3.292	-3.326	-3.359	-3.392	-3.425	-3.458	-3.488	-3.520	-3.550	-3.580	-3.609	-3.638	-3.665	-3.690	-3.716	-3.741	-3.765	-3.786	-3.809	-3.830	-3.850	-3.868	-3.885	-3.902	-3.919	-3.934	-3.948	-3.961	-3.974	-3.985	-3.998	-4.008	-4.018	-4.026	-4.036	-4.044	-4.052	-4.060	-4.069	-4.077	-4.085	-4.093	-4.100	-4.108	-4.116	-4.125	-4.134	-4.144	-4.152	-4.161	-4.171	-4.182	-4.192	-4.204	-4.215	-4.228	-4.239	-4.250	-4.262	-4.276	-4.288	-4.301	-4.314	-4.328	-4.340	-4.351	-4.364	-4.376	-4.386	-4.399	-4.408	-4.419	-4.428	-4.435	-4.444	-4.450	-4.454	-4.459	-4.462	-4.464	-4.464	-4.464	-4.461	-4.459	-4.454	-4.446	-4.439	-4.429	-4.419	-4.405	-4.391	-4.376	-4.359	-4.341	-4.322	-4.302	-4.281	-4.260	-4.235	-4.211	-4.186	-4.161	-4.135	-4.108	-4.080	-4.052	-4.026	-3.998	-3.970	-3.942	-3.916	-3.890	-3.864	-3.839	-3.815	-3.790	-3.768	-3.748	-3.728	-3.709	-3.691	-3.676	-3.661	-3.650	-3.639	-3.630	-3.624	-3.619	-3.615	-3.614	-3.615	-3.618	-3.622	-3.629	-3.638	-3.649	-3.661	-3.676	-3.692	-3.710	-3.730	-3.751	-3.775	-3.799	-3.825	-3.854	-3.882	-3.912	-3.942	-3.975	-4.008	-4.041	-4.076	-4.111	-4.148	-4.184	-4.219	-4.256	-4.292	-4.329	-4.365	-4.400	-4.435	-4.470	-4.504	-4.536	-4.569	-4.600	-4.630	-4.660	-4.688	-4.714	-4.739	-4.764	-4.786	-4.808	-4.826	-4.845	-4.861	-4.875	-4.889	-4.899	-4.909	-4.916	-4.922	-4.926	-4.929	-4.930	-4.929	-4.925	-4.921	-4.915	-4.909	-4.900	-4.890	-4.878	-4.864	-4.850	-4.836	-4.819	-4.801	-4.784	-4.765	-4.745	-4.724	-4.702	-4.681	-4.659	-4.636	-4.614	-4.589	-4.566	-4.542	-4.519	-4.495	-4.471	-4.448	-4.425	-4.402	-4.380	-4.359	-4.338	-4.316	-4.296	-4.276	-4.259	-4.240	-4.224	-4.209	-4.192	-4.178	-4.165	-4.152	-4.140	-4.130	-4.120	-4.112	-4.104	-4.098	-4.093	-4.089	-4.084	-4.081	-4.080	-4.080	-4.080	-4.080	-4.081	-4.084	-4.086	-4.091	-4.095	-4.100	-4.106	-4.112	-4.118	-4.126	-4.131	-4.140	-4.148	-4.154	-4.161	-4.169	-4.175	-4.181	-4.188	-4.194	-4.199	-4.202	-4.208	-4.211	-4.214	-4.215	-4.215	-4.216	-4.214	-4.211	-4.208	-4.204	-4.196	-4.190	-4.180	-4.170	-4.158	-4.145	-4.129	-4.112	-4.095	-4.075	-4.054	-4.031	-4.008	-3.981	-3.952	-3.925	-3.894	-3.861	-3.828	-3.792	-3.756	-3.720	-3.681	-3.641	-3.600	-3.559	-3.516	-3.471	-3.428	-3.382	-3.336	-3.290	-3.244	-3.196	-3.149	-3.101	-3.052	-3.005	-2.958	-2.909	-2.860	-2.811	-2.764	-2.716	-2.670	-2.622	-2.575	-2.529	-2.484	-2.439	-2.395	-2.350	-2.308	-2.265	-2.222	-2.180	-2.139	-2.099	-2.059	-2.019	-1.980	-1.941	-1.904	-1.865	-1.828	-1.790	-1.752	-1.716	-1.680	-1.642	-1.608	-1.571	-1.535	-1.499	-1.464	-1.426	-1.391	-1.355	-1.319	-1.282	-1.246	-1.211	-1.175	-1.139	-1.102	-1.065	-1.029	-0.992	-0.958	-0.921	-0.885	-0.849	-0.814	-0.780	-0.745	-0.711	-0.678	-0.645	-0.614	-0.582	-0.552	-0.524	-0.496	-0.468	-0.441	-0.418	-0.394	-0.372	-0.351	-0.332	-0.315	-0.299	-0.285	-0.272	-0.261	-0.251	-0.244	-0.238	-0.234	-0.231	-0.231	-0.232	-0.235	-0.240	-0.246	-0.254	-0.262	-0.274	-0.288	-0.301	-0.316	-0.332	-0.350	-0.370	-0.390	-0.410	-0.431	-0.454	-0.478	-0.501	-0.525	-0.550	-0.575	-0.599	-0.624	-0.649	-0.674	-0.699	-0.722	-0.746	-0.770	-0.792	-0.816	-0.838	-0.858	-0.878	-0.896	-0.914	-0.931	-0.948	-0.962	-0.976	-0.989	-1.000	-1.009	-1.019	-1.026	-1.031	-1.038	-1.042	-1.044	-1.046	-1.046	-1.045	-1.042	-1.040	-1.036	-1.031	-1.024	-1.016	-1.008	-1.000	-0.989	-0.979	-0.966	-0.955	-0.941	-0.929	-0.915	-0.900	-0.885	-0.870	-0.854	-0.839	-0.824	-0.808	-0.791	-0.775	-0.759	-0.741	-0.725	-0.710	-0.692	-0.678	-0.660	-0.645	-0.630	-0.616	-0.600	-0.586	-0.571	-0.558	-0.546	-0.534	-0.521	-0.507	-0.496	-0.486	-0.476	-0.466	-0.456	-0.449	-0.440	-0.434	-0.426	-0.420	-0.416	-0.410	-0.406	-0.404	-0.402	-0.400	-0.400	-0.400	-0.401	-0.404	-0.406	-0.411	-0.415	-0.421	-0.429	-0.436	-0.446	-0.456	-0.466	-0.479	-0.492	-0.507	-0.522	-0.540	-0.558	-0.576	-0.596	-0.618	-0.639	-0.662	-0.688	-0.711	-0.739	-0.765	-0.795	-0.824	-0.855	-0.886	-0.918	-0.951	-0.984	-1.018	-1.054	-1.089	-1.125	-1.162	-1.199	-1.238	-1.274	-1.312	-1.351	-1.389	-1.428	-1.466	-1.505	-1.544	-1.582	-1.620	-1.659	-1.695	-1.732	-1.770	-1.808	-1.844	-1.879	-1.914	-1.949	-1.982	-2.015	-2.049	-2.080	-2.111	-2.141	-2.171	-2.199	-2.228	-2.255	-2.281	-2.305	-2.331	-2.355	-2.378	-2.399	-2.421	-2.442	-2.461	-2.481	-2.500	-2.518	-2.534	-2.551	-2.568	-2.584	-2.598	-2.614	-2.628	-2.641	-2.655	-2.670	-2.682	-2.696	-2.709	-2.722	-2.736	-2.750	-2.762	-2.776	-2.789	-2.802	-2.818	-2.830	-2.845	-2.859	-2.874	-2.889	-2.904	-2.919	-2.934	-2.950	-2.966	-2.982	-2.999	-3.015	-3.034	-3.050	-3.068	-3.086	-3.104	-3.121	-3.139	-3.158	-3.175	-3.192	-3.211	-3.229	-3.246	-3.264	-3.281	-3.298	-3.314	-3.331	-3.346	-3.362	-3.375	-3.390	-3.404	-3.416	-3.429	-3.440	-3.450	-3.460	-3.469	-3.476	-3.482	-3.488	-3.492	-3.496	-3.498	-3.499	-3.498	-3.496	-3.492	-3.489	-3.482	-3.476	-3.468	-3.456	-3.446	-3.432	-3.420	-3.405	-3.388	-3.370	-3.351	-3.330	-3.309	-3.285	-3.261	-3.235	-3.209	-3.181	-3.151	-3.121	-3.091	-3.060	-3.028	-2.994	-2.960	-2.926	-2.890	-2.855	-2.819	-2.781	-2.745	-2.708	-2.670	-2.632	-2.594	-2.556	-2.519	-2.481	-2.445	-2.409	-2.370	-2.335	-2.299	-2.264	-2.230	-2.196	-2.162	-2.130	-2.099	-2.068	-2.039	-2.010	-1.982	-1.955	-1.930	-1.905	-1.882	-1.860	-1.839	-1.819	-1.800	-1.784	-1.768	-1.754	-1.740	-1.728	-1.716	-1.706	-1.699	-1.691	-1.685	-1.680	-1.676	-1.672	-1.671	-1.670	-1.669	-1.670	-1.672	-1.672	-1.676	-1.679	-1.684	-1.688	-1.692	-1.699	-1.704	-1.710	-1.715	-1.720	-1.726	-1.732	-1.738	-1.744	-1.749	-1.754	-1.759	-1.762	-1.766	-1.769	-1.771	-1.772	-1.774	-1.774	-1.774	-1.771	-1.770	-1.766	-1.764	-1.759	-1.752	-1.746	-1.739	-1.731	-1.722	-1.711	-1.701	-1.690	-1.678	-1.665	-1.650	-1.636	-1.620	-1.605	-1.588	-1.571	-1.554	-1.535	-1.516	-1.496	-1.476	-1.456	-1.435	-1.414	-1.392	-1.370	-1.348	-1.326	-1.304	-1.280	-1.256	-1.232	-1.209	-1.184	-1.160	-1.135	-1.110	-1.085	-1.060	-1.034	-1.008	-0.981	-0.956	-0.929	-0.901	-0.875	-0.846	-0.819	-0.790	-0.762	-0.735	-0.705	-0.678	-0.648	-0.619	-0.590	-0.560	-0.530	-0.500	-0.470	-0.440	-0.411	-0.381	-0.350	-0.321	-0.291	-0.261	-0.232	-0.202	-0.174	-0.145	-0.116	-0.088	-0.059	-0.031	-0.004	0.024	0.050	0.076	0.102	0.129	0.155	0.179	0.202	0.228	0.250	0.274	0.296	0.316	0.338	0.359	0.379	0.400	0.420	0.439	0.459	0.476	0.495	0.512	0.531	0.549	0.566	0.582	0.600	0.616	0.634	0.650	0.666	0.681	0.698	0.714	0.730	0.745	0.761	0.776	0.792	0.808	0.824	0.840	0.855	0.870	0.886	0.900	0.916	0.931	0.946	0.960	0.975	0.989	1.002	1.016	1.029	1.042	1.054	1.066	1.078	1.088	1.099	1.108	1.116	1.125	1.132	1.139	1.146	1.152	1.156	1.159	1.162	1.165	1.166	1.166	1.166	1.165	1.164	1.160	1.158	1.152	1.148	1.141	1.134	1.128	1.119	1.109	1.100	1.089	1.078	1.066	1.055	1.042	1.029	1.016	1.001	0.986	0.971	0.956	0.941	0.928	0.911	0.895	0.879	0.862	0.846	0.830	0.814	0.799	0.782	0.768	0.751	0.736	0.720	0.706	0.691	0.676	0.662	0.649	0.636	0.621	0.610	0.598	0.586	0.575	0.564	0.554	0.545	0.536	0.528	0.520	0.514	0.506	0.501	0.496	0.492	0.488	0.486	0.484	0.481	0.480	0.480	0.480	0.481	0.484	0.486	0.488	0.491	0.496	0.501	0.507	0.512	0.519	0.526	0.534	0.541	0.550	0.559	0.568	0.578	0.585	0.595	0.604	0.614	0.624	0.634	0.641	0.650	0.660	0.668	0.678	0.685	0.691	0.699	0.705	0.711	0.718	0.721	0.725	0.729	0.731	0.732	0.735	0.735	0.735	0.732	0.730	0.729	0.725	0.720	0.714	0.708	0.701	0.694	0.684	0.675	0.665	0.654	0.642	0.630	0.618	0.605	0.590	0.575	0.561	0.546	0.531	0.515	0.500	0.484	0.469	0.452	0.438	0.421	0.406	0.391	0.375	0.360	0.346	0.332	0.319	0.306	0.292	0.281	0.270	0.259	0.249	0.240	0.230	0.222	0.216	0.209	0.204	0.200	0.196	0.194	0.191	0.190	0.190	0.191	0.192	0.195	0.198	0.202	0.206	0.212	0.218	0.224	0.231	0.239	0.248	0.258	0.266	0.276	0.286	0.296	0.306	0.318	0.329	0.339	0.350	0.360	0.371	0.382	0.391	0.402	0.411	0.421	0.430	0.439	0.446	0.452	0.460	0.466	0.471	0.476	0.479	0.482	0.485	0.486	0.488	0.488	0.486	0.485	0.484	0.480	0.476	0.472	0.468	0.460	0.455	0.449	0.441	0.432	0.425	0.416	0.408	0.399	0.389	0.379	0.369	0.359	0.349	0.339	0.330	0.320	0.311	0.302	0.292	0.285	0.278	0.270	0.262	0.256	0.249	0.244	0.240	0.235	0.231	0.229	0.226	0.225	0.224	0.222	0.222	0.224	0.226	0.229	0.231	0.234	0.238	0.242	0.246	0.251	0.258	0.264	0.270	0.278	0.285	0.291	0.300	0.309	0.318	0.325	0.334	0.341	0.350	0.359	0.368	0.375	0.384	0.392	0.400	0.406	0.414	0.422	0.429	0.435	0.441	0.448	0.452	0.458	0.464	0.468	0.472	0.476	0.479	0.482	0.485	0.488	0.489	0.491	0.491	0.492	0.492	0.494	0.492	0.490	0.490	0.488	0.486	0.484	0.480	0.478	0.474	0.469	0.464	0.459	0.454	0.448	0.441	0.435	0.428	0.420	0.411	0.404	0.395	0.386	0.376	0.368	0.356	0.346	0.338	0.326	0.316	0.305	0.295	0.284	0.272	0.260	0.249	0.238	0.228	0.216	0.205	0.195	0.184	0.175	0.165	0.155	0.148	0.138	0.130	0.122	0.115	0.109	0.104	0.100	0.096	0.094	0.091	0.091	0.091	0.092	0.095	0.098	0.101	0.108	0.115	0.122	0.132	0.142	0.155	0.169	0.182	0.199	0.215	0.234	0.252	0.274	0.294	0.315	0.340	0.362	0.389	0.414	0.441	0.468	0.496	0.524	0.552	0.582	0.611	0.641	0.671	0.701	0.731	0.760	0.790	0.818	0.848	0.874	0.901	0.928	0.952	0.976	1.001	1.022	1.044	1.062	1.081	1.099	1.114	1.129	1.141	1.152	1.162	1.170	1.176	1.181	1.184	1.185	1.185	1.184	1.181	1.178	1.171	1.164	1.155	1.146	1.134	1.121	1.108	1.094	1.078	1.061	1.044	1.025	1.008	0.989	0.968	0.949	0.929	0.908	0.888	0.868	0.846	0.826	0.805	0.784	0.764	0.744	0.724	0.705	0.686	0.669	0.650	0.634	0.616	0.601	0.585	0.570	0.556	0.542	0.529	0.516	0.504	0.492	0.481	0.470	0.459	0.448	0.439	0.428	0.418	0.409	0.398	0.389	0.378	0.369	0.359	0.348	0.339	0.328	0.316	0.305	0.294	0.281	0.269	0.256	0.244	0.230	0.216	0.202	0.188	0.172	0.158	0.142	0.126	0.110	0.092	0.076	0.060	0.042	0.025	0.006	-0.011	-0.030	-0.048	-0.066	-0.085	-0.104	-0.122	-0.141	-0.159	-0.178	-0.196	-0.214	-0.232	-0.250	-0.269	-0.286	-0.304	-0.321	-0.339	-0.355	-0.372	-0.390	-0.406	-0.422	-0.439	-0.456	-0.472	-0.489	-0.506	-0.521	-0.538	-0.556	-0.572	-0.589	-0.606	-0.624	-0.641	-0.659	-0.676	-0.694	-0.712	-0.730	-0.748	-0.766	-0.785	-0.804	-0.822	-0.841	-0.860	-0.879	-0.898	-0.916	-0.936	-0.956	-0.975	-0.994	-1.011	-1.030	-1.048	-1.065	-1.082	-1.099	-1.115	-1.130	-1.145	-1.161	-1.175	-1.189	-1.201	-1.212	-1.224	-1.234	-1.242	-1.252	-1.260	-1.268	-1.274	-1.279	-1.284	-1.286	-1.289	-1.291	-1.292	-1.291	-1.290	-1.290	-1.288	-1.284	-1.280	-1.275	-1.270	-1.264	-1.258	-1.250	-1.242	-1.235	-1.228	-1.218	-1.209	-1.200	-1.190	-1.181	-1.171	-1.161	-1.151	-1.141	-1.131	-1.121	-1.110	-1.100	-1.090	-1.080	-1.071	-1.061	-1.051	-1.041	-1.032	-1.024	-1.015	-1.006	-0.998	-0.990	-0.982	-0.975	-0.969	-0.961	-0.955	-0.950	-0.944	-0.938	-0.932	-0.926	-0.921	-0.919	-0.914	-0.910	-0.905	-0.902	-0.899	-0.896	-0.894	-0.890	-0.889	-0.886	-0.885	-0.882	-0.881	-0.879	-0.879	-0.876	-0.876	-0.874	-0.874	-0.872	-0.872	-0.871	-0.871	-0.871	-0.871	-0.870	-0.869	-0.869	-0.869	-0.868	-0.866	-0.866	-0.865	-0.864	-0.862	-0.861	-0.859	-0.856	-0.854	-0.851	-0.848	-0.844	-0.840	-0.838	-0.832	-0.828	-0.822	-0.818	-0.811	-0.806	-0.799	-0.792	-0.785	-0.778	-0.770	-0.760	-0.752	-0.742	-0.734	-0.724	-0.711	-0.701	-0.690	-0.679	-0.666	-0.655	-0.642	-0.630	-0.618	-0.605	-0.591	-0.579	-0.566	-0.552	-0.540	-0.528	-0.515	-0.502	-0.490	-0.478	-0.466	-0.454	-0.444	-0.432	-0.421	-0.411	-0.402	-0.392	-0.385	-0.378	-0.369	-0.364	-0.356	-0.351	-0.348	-0.344	-0.340	-0.338	-0.336	-0.335	-0.335	-0.336	-0.338	-0.340	-0.344	-0.348	-0.351	-0.358	-0.364	-0.370	-0.378	-0.385	-0.394	-0.404	-0.412	-0.422	-0.432	-0.442	-0.454	-0.465	-0.478	-0.489	-0.501	-0.512	-0.525	-0.538	-0.549	-0.561	-0.572	-0.582	-0.595	-0.605	-0.615	-0.625	-0.635	-0.644	-0.652	-0.659	-0.666	-0.672	-0.678	-0.684	-0.686	-0.691	-0.694	-0.695	-0.696	-0.698	-0.696	-0.695	-0.694	-0.691	-0.688	-0.684	-0.679	-0.674	-0.668	-0.661	-0.654	-0.646	-0.639	-0.631	-0.621	-0.611	-0.602	-0.594	-0.582	-0.574	-0.565	-0.555	-0.544	-0.535	-0.525	-0.518	-0.507	-0.500	-0.491	-0.482	-0.476	-0.470	-0.464	-0.458	-0.452	-0.449	-0.445	-0.441	-0.439	-0.439	-0.438	-0.438	-0.439	-0.440	-0.441	-0.444	-0.448	-0.451	-0.456	-0.462	-0.468	-0.474	-0.480	-0.488	-0.495	-0.502	-0.510	-0.519	-0.526	-0.536	-0.545	-0.552	-0.561	-0.570	-0.579	-0.588	-0.594	-0.602	-0.609	-0.616	-0.624	-0.629	-0.634	-0.638	-0.642	-0.646	-0.649	-0.650	-0.652	-0.652	-0.652	-0.651	-0.649	-0.648	-0.644	-0.639	-0.635	-0.629	-0.622	-0.614	-0.606	-0.599	-0.588	-0.579	-0.568	-0.558	-0.545	-0.532	-0.519	-0.505	-0.491	-0.478	-0.462	-0.448	-0.431	-0.416	-0.399	-0.384	-0.368	-0.350	-0.334	-0.316	-0.300	-0.282	-0.265	-0.249	-0.232	-0.215	-0.199	-0.182	-0.166	-0.150	-0.135	-0.119	-0.104	-0.089	-0.075	-0.061	-0.048	-0.035	-0.024	-0.011	0.000	0.010	0.020	0.029	0.036	0.044	0.051	0.056	0.062	0.066	0.070	0.072	0.074	0.074	0.075	0.072	0.070	0.066	0.062	0.058	0.050	0.042	0.034	0.024	0.012	0.001	-0.012	-0.028	-0.042	-0.059	-0.076	-0.096	-0.115	-0.136	-0.158	-0.180	-0.205	-0.229	-0.255	-0.280	-0.308	-0.335	-0.362	-0.392	-0.422	-0.451	-0.481	-0.511	-0.544	-0.574	-0.605	-0.636	-0.669	-0.700	-0.731	-0.762	-0.794	-0.825	-0.855	-0.885	-0.915	-0.944	-0.972	-1.000	-1.026	-1.052	-1.079	-1.102	-1.126	-1.150	-1.171	-1.191	-1.211	-1.229	-1.246	-1.262	-1.278	-1.291	-1.304	-1.315	-1.324	-1.332	-1.340	-1.345	-1.350	-1.354	-1.355	-1.356	-1.356	-1.354	-1.352	-1.348	-1.342	-1.336	-1.329	-1.321	-1.311	-1.301	-1.290	-1.279	-1.265	-1.252	-1.239	-1.224	-1.209	-1.192	-1.176	-1.160	-1.142	-1.126	-1.109	-1.091	-1.075	-1.058	-1.040	-1.022	-1.006	-0.991	-0.975	-0.961	-0.946	-0.932	-0.920	-0.908	-0.898	-0.886	-0.878	-0.869	-0.862	-0.856	-0.851	-0.849	-0.845	-0.844	-0.844	-0.846	-0.849	-0.854	-0.860	-0.868	-0.875	-0.885	-0.895	-0.909	-0.921	-0.936	-0.952	-0.970	-0.988	-1.006	-1.026	-1.046	-1.068	-1.090	-1.112	-1.135	-1.159	-1.182	-1.206	-1.231	-1.255	-1.280	-1.304	-1.329	-1.352	-1.376	-1.399	-1.421	-1.442	-1.465	-1.485	-1.504	-1.522	-1.540	-1.558	-1.572	-1.588	-1.601	-1.614	-1.625	-1.635	-1.644	-1.652	-1.659	-1.664	-1.669	-1.672	-1.675	-1.676	-1.678	-1.676	-1.676	-1.674	-1.671	-1.668	-1.664	-1.660	-1.655	-1.649	-1.642	-1.638	-1.631	-1.626	-1.619	-1.614	-1.608	-1.601	-1.596	-1.590	-1.585	-1.581	-1.578	-1.575	-1.572	-1.571	-1.569	-1.569	-1.570	-1.571	-1.574	-1.576	-1.581	-1.585	-1.591	-1.596	-1.605	-1.612	-1.621	-1.632	-1.642	-1.654	-1.665	-1.679	-1.692	-1.706	-1.720	-1.735	-1.750	-1.768	-1.784	-1.800	-1.818	-1.834	-1.852	-1.869	-1.888	-1.905	-1.921	-1.938	-1.955	-1.972	-1.989	-2.006	-2.022	-2.039	-2.055	-2.070	-2.085	-2.099	-2.112	-2.128	-2.140	-2.152	-2.164	-2.176	-2.186	-2.196	-2.206	-2.215	-2.224	-2.232	-2.239	-2.246	-2.252	-2.259	-2.264	-2.269	-2.272	-2.278	-2.280	-2.284	-2.285	-2.288	-2.289	-2.290	-2.290	-2.290	-2.290	-2.289	-2.288	-2.286	-2.285	-2.282	-2.280	-2.276	-2.274	-2.271	-2.268	-2.262	-2.258	-2.252	-2.248	-2.242	-2.236	-2.230	-2.224	-2.216	-2.210	-2.202	-2.195	-2.189	-2.179	-2.171	-2.162	-2.154	-2.145	-2.136	-2.126	-2.116	-2.106	-2.098	-2.086	-2.076	-2.065	-2.055	-2.044	-2.033	-2.021	-2.010	-1.999	-1.988	-1.976	-1.965	-1.954	-1.941	-1.930	-1.919	-1.909	-1.896	-1.886	-1.875	-1.864	-1.854	-1.842	-1.831	-1.821	-1.811	-1.801	-1.791	-1.781	-1.772	-1.764	-1.754	-1.745	-1.738	-1.729	-1.721	-1.714	-1.708	-1.700	-1.694	-1.688	-1.680	-1.675	-1.669	-1.664	-1.659	-1.654	-1.650	-1.645	-1.641	-1.638	-1.634	-1.631	-1.628	-1.626	-1.622	-1.620	-1.620	-1.618	-1.616	-1.615	-1.615	-1.616	-1.616	-1.616	-1.616	-1.619	-1.620	-1.622	-1.624	-1.626	-1.630	-1.632	-1.636	-1.640	-1.644	-1.649	-1.652	-1.658	-1.662	-1.669	-1.674	-1.679	-1.686	-1.692	-1.699	-1.706	-1.714	-1.720	-1.728	-1.735	-1.742	-1.750	-1.758	-1.764	-1.771	-1.779	-1.786	-1.792	-1.799	-1.805	-1.811	-1.818	-1.822	-1.826	-1.831	-1.835	-1.838	-1.841	-1.844	-1.846	-1.846	-1.846	-1.846	-1.845	-1.844	-1.841	-1.839	-1.835	-1.829	-1.825	-1.819	-1.812	-1.805	-1.798	-1.789	-1.780	-1.770	-1.760	-1.749	-1.738	-1.726	-1.714	-1.699	-1.686	-1.674	-1.660	-1.645	-1.631	-1.615	-1.601	-1.585	-1.570	-1.555	-1.539	-1.524	-1.509	-1.494	-1.479	-1.464	-1.449	-1.435	-1.421	-1.408	-1.394	-1.380	-1.369	-1.355	-1.344	-1.331	-1.320	-1.310	-1.299	-1.289	-1.280	-1.270	-1.262	-1.252	-1.246	-1.239	-1.232	-1.226	-1.219	-1.212	-1.208	-1.202	-1.198	-1.194	-1.188	-1.184	-1.180	-1.176	-1.172	-1.169	-1.165	-1.162	-1.160	-1.156	-1.154	-1.151	-1.146	-1.144	-1.142	-1.139	-1.136	-1.132	-1.130	-1.126	-1.122	-1.120	-1.118	-1.112	-1.110	-1.106	-1.104	-1.100	-1.095	-1.092	-1.089	-1.086	-1.081	-1.079	-1.075	-1.071	-1.069	-1.065	-1.062	-1.059	-1.058	-1.055	-1.052	-1.050	-1.049	-1.048	-1.045	-1.044	-1.044	-1.044	-1.044	-1.044	-1.045	-1.045	-1.048	-1.049	-1.051	-1.055	-1.058	-1.061	-1.064	-1.069	-1.072	-1.079	-1.082	-1.089	-1.094	-1.099	-1.106	-1.111	-1.119	-1.126	-1.131	-1.139	-1.146	-1.152	-1.160	-1.168	-1.172	-1.180	-1.186	-1.192	-1.199	-1.205	-1.210	-1.215	-1.220	-1.225	-1.229	-1.234	-1.236	-1.240	-1.242	-1.245	-1.246	-1.246	-1.248	-1.248	-1.246	-1.246	-1.245	-1.242	-1.241	-1.238	-1.235	-1.232	-1.228	-1.224	-1.219	-1.214	-1.208	-1.201	-1.195	-1.189	-1.182	-1.174	-1.168	-1.160	-1.152	-1.144	-1.135	-1.126	-1.119	-1.110	-1.100	-1.091	-1.081	-1.072	-1.062	-1.052	-1.042	-1.031	-1.022	-1.012	-1.000	-0.990	-0.980	-0.969	-0.958	-0.948	-0.935	-0.924	-0.914	-0.900	-0.889	-0.878	-0.865	-0.854	-0.841	-0.829	-0.816	-0.802	-0.790	-0.776	-0.764	-0.750	-0.736	-0.722	-0.708	-0.694	-0.679	-0.664	-0.650	-0.635	-0.621	-0.605	-0.590	-0.575	-0.560	-0.544	-0.529	-0.514	-0.499	-0.482	-0.468	-0.451	-0.436	-0.420	-0.405	-0.389	-0.374	-0.359	-0.344	-0.329	-0.314	-0.299	-0.284	-0.270	-0.255	-0.240	-0.225	-0.211	-0.196	-0.182	-0.168	-0.152	-0.139	-0.125	-0.110	-0.095	-0.082	-0.069	-0.054	-0.040	-0.028	-0.014	-0.001	0.011	0.024	0.036	0.049	0.061	0.072	0.084	0.094	0.105	0.115	0.124	0.134	0.142	0.150	0.158	0.164	0.170	0.175	0.180	0.184	0.186	0.190	0.190	0.191	0.190	0.189	0.186	0.182	0.178	0.174	0.166	0.158	0.150	0.139	0.129	0.116	0.104	0.089	0.074	0.058	0.040	0.022	0.002	-0.016	-0.036	-0.059	-0.081	-0.102	-0.126	-0.150	-0.174	-0.199	-0.222	-0.248	-0.272	-0.298	-0.322	-0.348	-0.372	-0.396	-0.420	-0.444	-0.466	-0.489	-0.510	-0.529	-0.549	-0.568	-0.585	-0.601	-0.615	-0.630	-0.642	-0.652	-0.662	-0.671	-0.678	-0.684	-0.688	-0.690	-0.691	-0.690	-0.689	-0.685	-0.680	-0.674	-0.668	-0.658	-0.649	-0.638	-0.625	-0.612	-0.598	-0.584	-0.568	-0.550	-0.534	-0.515	-0.498	-0.479	-0.460	-0.441	-0.422	-0.402	-0.384	-0.365	-0.348	-0.329	-0.312	-0.295	-0.280	-0.265	-0.250	-0.238	-0.225	-0.212	-0.202	-0.192	-0.184	-0.176	-0.170	-0.165	-0.161	-0.158	-0.156	-0.156	-0.159	-0.160	-0.164	-0.170	-0.175	-0.182	-0.192	-0.201	-0.212	-0.225	-0.238	-0.251	-0.268	-0.282	-0.299	-0.315	-0.334	-0.351	-0.371	-0.390	-0.410	-0.430	-0.451	-0.471	-0.492	-0.514	-0.535	-0.555	-0.578	-0.598	-0.620	-0.641	-0.662	-0.682	-0.704	-0.724	-0.744	-0.762	-0.781	-0.800	-0.819	-0.836	-0.854	-0.870	-0.888	-0.902	-0.918	-0.932	-0.946	-0.960	-0.974	-0.985	-0.998	-1.009	-1.020	-1.030	-1.040	-1.050	-1.060	-1.068	-1.076	-1.084	-1.090	-1.098	-1.104	-1.110	-1.115	-1.121	-1.126	-1.130	-1.135	-1.140	-1.144	-1.149	-1.152	-1.155	-1.159	-1.162	-1.165	-1.169	-1.172	-1.176	-1.180	-1.184	-1.186	-1.191	-1.195	-1.199	-1.202	-1.206	-1.209	-1.214	-1.219	-1.221	-1.226	-1.231	-1.236	-1.241	-1.246	-1.252	-1.256	-1.261	-1.268	-1.271	-1.278	-1.282	-1.288	-1.292	-1.298	-1.301	-1.306	-1.311	-1.315	-1.320	-1.324	-1.326	-1.330	-1.332	-1.336	-1.339	-1.341	-1.342	-1.344	-1.344	-1.344	-1.344	-1.344	-1.341	-1.340	-1.339	-1.335	-1.332	-1.330	-1.326	-1.322	-1.319	-1.315	-1.310	-1.305	-1.301	-1.295	-1.291	-1.285	-1.281	-1.275	-1.270	-1.266	-1.260	-1.255	-1.251	-1.246	-1.242	-1.239	-1.235	-1.231	-1.229	-1.225	-1.224	-1.221	-1.219	-1.218	-1.218	-1.218	-1.216	-1.218	-1.218	-1.219	-1.221	-1.222	-1.224	-1.225	-1.228	-1.231	-1.234	-1.236	-1.239	-1.242	-1.245	-1.248	-1.250	-1.254	-1.256	-1.261	-1.264	-1.268	-1.270	-1.274	-1.276	-1.280	-1.282	-1.285	-1.289	-1.292	-1.294	-1.298	-1.300	-1.305	-1.308	-1.310	-1.315	-1.320	-1.324	-1.328	-1.334	-1.340	-1.346	-1.352	-1.360	-1.368	-1.378	-1.388	-1.398	-1.409	-1.420	-1.434	-1.448	-1.462	-1.480	-1.498	-1.515	-1.534	-1.555	-1.576	-1.598	-1.621	-1.646	-1.671	-1.696	-1.725	-1.752	-1.781	-1.810	-1.839	-1.870	-1.900	-1.932	-1.964	-1.995	-2.026	-2.059	-2.091	-2.122	-2.152	-2.184	-2.215	-2.245	-2.275	-2.302	-2.331	-2.358	-2.384	-2.410	-2.432	-2.456	-2.478	-2.499	-2.518	-2.536	-2.552	-2.568	-2.582	-2.594	-2.605	-2.615	-2.624	-2.631	-2.636	-2.641	-2.645	-2.646	-2.648	-2.648	-2.646	-2.645	-2.641	-2.638	-2.632	-2.626	-2.620	-2.615	-2.606	-2.599	-2.591	-2.582	-2.575	-2.566	-2.558	-2.549	-2.540	-2.531	-2.522	-2.514	-2.506	-2.498	-2.490	-2.484	-2.476	-2.469	-2.462	-2.456	-2.451	-2.445	-2.440	-2.434	-2.431	-2.426	-2.421	-2.418	-2.412	-2.409	-2.404	-2.400	-2.396	-2.392	-2.388	-2.382	-2.378	-2.374	-2.368	-2.362	-2.356	-2.349	-2.341	-2.334	-2.326	-2.318	-2.306	-2.298	-2.288	-2.275	-2.264	-2.252	-2.239	-2.225	-2.211	-2.198	-2.182	-2.168	-2.152	-2.136	-2.120	-2.104	-2.088	-2.070	-2.054	-2.036	-2.020	-2.002	-1.988	-1.970	-1.955	-1.940	-1.924	-1.910	-1.895	-1.881	-1.870	-1.858	-1.846	-1.836	-1.826	-1.816	-1.809	-1.802	-1.796	-1.790	-1.786	-1.781	-1.780	-1.778	-1.778	-1.779	-1.779	-1.781	-1.784	-1.788	-1.794	-1.798	-1.804	-1.810	-1.818	-1.826	-1.834	-1.844	-1.854	-1.862	-1.872	-1.885	-1.895	-1.906	-1.918	-1.929	-1.940	-1.952	-1.964	-1.976	-1.988	-2.000	-2.013	-2.024	-2.036	-2.047	-2.060	-2.072	-2.084	-2.096	-2.109	-2.122	-2.134	-2.148	-2.160	-2.174	-2.189	-2.204	-2.219	-2.234	-2.250	-2.266	-2.285	-2.304	-2.321	-2.342	-2.362	-2.385	-2.408	-2.431	-2.455	-2.481	-2.508	-2.535	-2.564	-2.594	-2.624	-2.654	-2.686	-2.720	-2.754	-2.788	-2.822	-2.859	-2.895	-2.932	-2.970	-3.008	-3.046	-3.085	-3.124	-3.162	-3.201	-3.240	-3.279	-3.316	-3.355	-3.392	-3.429	-3.465	-3.501	-3.535	-3.569	-3.602	-3.635	-3.666	-3.696	-3.724	-3.752	-3.778	-3.804	-3.828	-3.851	-3.872	-3.892	-3.912	-3.930	-3.948	-3.962	-3.978	-3.991	-4.004	-4.016	-4.029	-4.039	-4.049	-4.056	-4.066	-4.074	-4.081	-4.089	-4.096	-4.102	-4.110	-4.118	-4.125	-4.131	-4.139	-4.148	-4.155	-4.162	-4.172	-4.182	-4.192	-4.202	-4.214	-4.225	-4.238	-4.250	-4.262	-4.276	-4.289	-4.302	-4.318	-4.331	-4.346	-4.361	-4.376	-4.391	-4.405	-4.420	-4.435	-4.449	-4.462	-4.475	-4.488	-4.500	-4.511	-4.521	-4.530	-4.539	-4.545	-4.550	-4.555	-4.559	-4.560	-4.560	-4.559	-4.556	-4.551	-4.546	-4.538	-4.529	-4.518	-4.506	-4.492	-4.478	-4.461	-4.442	-4.424	-4.404	-4.382	-4.360	-4.336	-4.312	-4.286	-4.260	-4.234	-4.206	-4.179	-4.150	-4.122	-4.095	-4.068	-4.041	-4.014	-3.988	-3.961	-3.936	-3.912	-3.890	-3.868	-3.846	-3.826	-3.809	-3.791	-3.776	-3.764	-3.752	-3.742	-3.735	-3.729	-3.724	-3.721	-3.721	-3.724	-3.726	-3.731	-3.740	-3.749	-3.761	-3.775	-3.790	-3.806	-3.826	-3.846	-3.868	-3.892	-3.918	-3.944	-3.971	-4.001	-4.032	-4.062	-4.096	-4.130	-4.164	-4.199	-4.234	-4.270	-4.306	-4.341	-4.379	-4.415	-4.451	-4.488	-4.522	-4.558	-4.592	-4.626	-4.660	-4.692	-4.722	-4.754	-4.782	-4.810	-4.836	-4.861	-4.884	-4.908	-4.926	-4.946	-4.964	-4.979	-4.991	-5.005	-5.014	-5.022	-5.029	-5.034	-5.036	-5.038	-5.036	-5.034	-5.030	-5.022	-5.015	-5.008	-4.995	-4.984	-4.969	-4.955	-4.939	-4.921	-4.902	-4.882	-4.862	-4.841	-4.819	-4.798	-4.774	-4.750	-4.725	-4.701	-4.676	-4.651	-4.626	-4.602	-4.578	-4.554	-4.530	-4.506	-4.484	-4.462	-4.441	-4.421	-4.401	-4.382	-4.364	-4.348	-4.331	-4.316	-4.304	-4.291	-4.281	-4.271	-4.262	-4.255	-4.249	-4.242	-4.240	-4.238	-4.238	-4.238	-4.239	-4.241	-4.244	-4.248	-4.252	-4.260	-4.268	-4.276	-4.285	-4.295	-4.304	-4.315	-4.325	-4.338	-4.349	-4.361	-4.374	-4.385	-4.398	-4.410	-4.421	-4.432	-4.442	-4.454	-4.464	-4.472	-4.482	-4.490	-4.496	-4.501	-4.506	-4.510	-4.512	-4.514	-4.514	-4.512	-4.509	-4.504	-4.499	-4.490	-4.481	-4.469	-4.458	-4.442	-4.428	-4.409	-4.389	-4.369	-4.345	-4.320	-4.292	-4.265	-4.234	-4.202	-4.168	-4.134	-4.096	-4.058	-4.019	-3.978	-3.935	-3.891	-3.846	-3.800	-3.752	-3.705	-3.655	-3.605	-3.554	-3.502	-3.451	-3.398	-3.344	-3.290	-3.236	-3.181	-3.126	-3.072	-3.016	-2.962	-2.908	-2.854	-2.799	-2.744	-2.690	-2.636	-2.582	-2.530	-2.476	-2.425	-2.374	-2.324	-2.274	-2.224	-2.175	-2.128	-2.080	-2.034	-1.988	-1.942	-1.898	-1.855	-1.811	-1.769	-1.726	-1.685	-1.645	-1.605	-1.566	-1.528	-1.490	-1.454	-1.416	-1.381	-1.345	-1.311	-1.276	-1.244	-1.210	-1.178	-1.145	-1.112	-1.081	-1.051	-1.021	-0.992	-0.962	-0.935	-0.908	-0.880	-0.855	-0.830	-0.805	-0.781	-0.758	-0.736	-0.716	-0.695	-0.675	-0.658	-0.640	-0.624	-0.609	-0.595	-0.580	-0.569	-0.558	-0.549	-0.540	-0.534	-0.528	-0.522	-0.519	-0.516	-0.516	-0.516	-0.518	-0.520	-0.524	-0.530	-0.535	-0.542	-0.550	-0.559	-0.570	-0.581	-0.592	-0.606	-0.619	-0.632	-0.648	-0.665	-0.680	-0.696	-0.712	-0.730	-0.746	-0.765	-0.782	-0.799	-0.818	-0.834	-0.851	-0.868	-0.885	-0.901	-0.916	-0.931	-0.946	-0.961	-0.974	-0.986	-0.999	-1.010	-1.020	-1.030	-1.038	-1.045	-1.052	-1.058	-1.061	-1.066	-1.068	-1.070	-1.070	-1.070	-1.069	-1.066	-1.064	-1.059	-1.054	-1.048	-1.040	-1.032	-1.024	-1.015	-1.004	-0.994	-0.982	-0.970	-0.956	-0.942	-0.930	-0.915	-0.900	-0.885	-0.869	-0.854	-0.836	-0.821	-0.805	-0.789	-0.771	-0.755	-0.739	-0.721	-0.705	-0.689	-0.672	-0.656	-0.641	-0.625	-0.610	-0.595	-0.580	-0.565	-0.551	-0.538	-0.525	-0.512	-0.500	-0.489	-0.478	-0.468	-0.458	-0.448	-0.439	-0.431	-0.422	-0.416	-0.411	-0.405	-0.401	-0.396	-0.394	-0.390	-0.389	-0.389	-0.388	-0.390	-0.390	-0.392	-0.396	-0.401	-0.406	-0.411	-0.418	-0.425	-0.434	-0.442	-0.452	-0.464	-0.476	-0.489	-0.502	-0.518	-0.532	-0.550	-0.568	-0.586	-0.606	-0.626	-0.648	-0.670	-0.694	-0.718	-0.742	-0.769	-0.795	-0.822	-0.851	-0.880	-0.910	-0.941	-0.972	-1.005	-1.038	-1.071	-1.105	-1.140	-1.175	-1.211	-1.248	-1.282	-1.320	-1.358	-1.395	-1.431	-1.471	-1.509	-1.546	-1.585	-1.624	-1.662	-1.700	-1.739	-1.778	-1.815	-1.854	-1.891	-1.928	-1.964	-2.000	-2.036	-2.072	-2.108	-2.141	-2.176	-2.209	-2.240	-2.274	-2.304	-2.334	-2.364	-2.392	-2.421	-2.448	-2.474	-2.499	-2.522	-2.546	-2.569	-2.591	-2.611	-2.632	-2.651	-2.669	-2.688	-2.704	-2.721	-2.735	-2.751	-2.765	-2.779	-2.792	-2.805	-2.818	-2.829	-2.841	-2.852	-2.862	-2.874	-2.885	-2.895	-2.905	-2.915	-2.925	-2.935	-2.946	-2.956	-2.966	-2.978	-2.989	-2.999	-3.010	-3.022	-3.034	-3.046	-3.059	-3.070	-3.084	-3.096	-3.110	-3.124	-3.138	-3.151	-3.166	-3.180	-3.196	-3.210	-3.225	-3.240	-3.255	-3.269	-3.284	-3.298	-3.312	-3.326	-3.340	-3.352	-3.366	-3.376	-3.389	-3.400	-3.410	-3.420	-3.428	-3.436	-3.442	-3.448	-3.451	-3.455	-3.458	-3.459	-3.458	-3.456	-3.452	-3.449	-3.444	-3.435	-3.426	-3.416	-3.405	-3.392	-3.378	-3.362	-3.345	-3.325	-3.305	-3.284	-3.261	-3.238	-3.211	-3.185	-3.156	-3.128	-3.099	-3.068	-3.035	-3.002	-2.968	-2.934	-2.898	-2.862	-2.825	-2.789	-2.751	-2.714	-2.676	-2.638	-2.600	-2.561	-2.525	-2.486	-2.450	-2.412	-2.375	-2.340	-2.304	-2.269	-2.235	-2.201	-2.169	-2.136	-2.105	-2.075	-2.047	-2.019	-1.994	-1.969	-1.944	-1.920	-1.900	-1.880	-1.861	-1.845	-1.829	-1.814	-1.801	-1.790	-1.780	-1.771	-1.764	-1.759	-1.754	-1.751	-1.750	-1.749	-1.750	-1.752	-1.755	-1.759	-1.764	-1.770	-1.776	-1.785	-1.792	-1.802	-1.811	-1.821	-1.831	-1.842	-1.855	-1.865	-1.876	-1.889	-1.900	-1.911	-1.922	-1.934	-1.944	-1.955	-1.964	-1.972	-1.981	-1.989	-1.996	-2.001	-2.007	-2.010	-2.014	-2.016	-2.018	-2.019	-2.019	-2.016	-2.013	-2.010	-2.004	-1.999	-1.990	-1.982	-1.972	-1.962	-1.951	-1.939	-1.926	-1.911	-1.895	-1.879	-1.862	-1.844	-1.826	-1.805	-1.785	-1.764	-1.742	-1.720	-1.698	-1.674	-1.649	-1.625	-1.601	-1.575	-1.549	-1.522	-1.496	-1.471	-1.445	-1.418	-1.390	-1.364	-1.336	-1.309	-1.280	-1.252	-1.225	-1.196	-1.170	-1.141	-1.112	-1.084	-1.056	-1.028	-1.000	-0.971	-0.942	-0.914	-0.886	-0.858	-0.829	-0.801	-0.772	-0.745	-0.716	-0.689	-0.661	-0.632	-0.605	-0.578	-0.551	-0.524	-0.496	-0.470	-0.444	-0.419	-0.392	-0.366	-0.340	-0.315	-0.290	-0.266	-0.241	-0.216	-0.192	-0.169	-0.146	-0.122	-0.100	-0.078	-0.056	-0.034	-0.011	0.009	0.031	0.051	0.071	0.091	0.112	0.132	0.151	0.171	0.191	0.210	0.230	0.249	0.268	0.288	0.308	0.326	0.345	0.365	0.385	0.404	0.422	0.441	0.461	0.480	0.500	0.520	0.540	0.560	0.579	0.599	0.618	0.638	0.656	0.676	0.694	0.712	0.731	0.750	0.769	0.786	0.804	0.821	0.838	0.852	0.869	0.884	0.899	0.912	0.925	0.939	0.950	0.961	0.971	0.980	0.989	0.996	1.004	1.010	1.015	1.020	1.022	1.025	1.026	1.026	1.026	1.025	1.022	1.020	1.016	1.012	1.006	1.001	0.995	0.988	0.980	0.970	0.962	0.951	0.942	0.932	0.921	0.910	0.899	0.888	0.876	0.862	0.851	0.839	0.828	0.815	0.804	0.791	0.780	0.769	0.758	0.746	0.736	0.725	0.715	0.705	0.695	0.686	0.679	0.670	0.662	0.656	0.649	0.642	0.636	0.630	0.625	0.620	0.616	0.611	0.608	0.604	0.602	0.600	0.598	0.596	0.596	0.596	0.596	0.596	0.598	0.599	0.599	0.601	0.604	0.605	0.608	0.611	0.614	0.618	0.621	0.625	0.628	0.632	0.638	0.642	0.648	0.652	0.658	0.662	0.668	0.672	0.679	0.685	0.689	0.695	0.700	0.706	0.711	0.716	0.721	0.726	0.730	0.734	0.738	0.742	0.745	0.749	0.751	0.754	0.755	0.756	0.758	0.758	0.758	0.758	0.755	0.752	0.751	0.749	0.745	0.740	0.736	0.730	0.725	0.718	0.711	0.702	0.694	0.685	0.676	0.666	0.655	0.644	0.631	0.618	0.605	0.591	0.576	0.561	0.548	0.532	0.516	0.501	0.485	0.470	0.454	0.438	0.420	0.405	0.390	0.372	0.358	0.342	0.328	0.314	0.299	0.285	0.272	0.259	0.246	0.236	0.225	0.216	0.205	0.198	0.190	0.182	0.178	0.172	0.169	0.166	0.164	0.162	0.164	0.164	0.166	0.169	0.172	0.178	0.182	0.189	0.195	0.204	0.212	0.220	0.230	0.240	0.251	0.262	0.274	0.285	0.298	0.308	0.320	0.331	0.344	0.354	0.365	0.376	0.386	0.395	0.404	0.411	0.419	0.424	0.429	0.434	0.436	0.438	0.439	0.438	0.435	0.432	0.428	0.421	0.414	0.405	0.395	0.384	0.371	0.358	0.342	0.326	0.310	0.291	0.272	0.251	0.231	0.209	0.188	0.164	0.141	0.119	0.094	0.070	0.046	0.024	0.001	-0.022	-0.045	-0.066	-0.088	-0.108	-0.128	-0.146	-0.164	-0.180	-0.195	-0.210	-0.222	-0.235	-0.245	-0.254	-0.261	-0.266	-0.271	-0.272	-0.275	-0.274	-0.272	-0.270	-0.265	-0.259	-0.251	-0.242	-0.232	-0.221	-0.208	-0.195	-0.180	-0.164	-0.149	-0.131	-0.114	-0.095	-0.075	-0.056	-0.038	-0.016	0.004	0.024	0.044	0.065	0.084	0.104	0.124	0.142	0.161	0.180	0.198	0.215	0.231	0.248	0.262	0.278	0.291	0.305	0.316	0.329	0.340	0.350	0.360	0.368	0.375	0.382	0.389	0.394	0.399	0.404	0.408	0.410	0.412	0.414	0.416	0.416	0.416	0.416	0.415	0.414	0.411	0.409	0.406	0.402	0.399	0.395	0.390	0.385	0.379	0.372	0.366	0.360	0.354	0.346	0.338	0.330	0.322	0.314	0.304	0.295	0.286	0.276	0.266	0.256	0.246	0.236	0.225	0.215	0.205	0.194	0.182	0.172	0.162	0.151	0.141	0.131	0.121	0.111	0.102	0.094	0.086	0.078	0.072	0.066	0.060	0.056	0.052	0.050	0.048	0.048	0.048	0.049	0.050	0.055	0.060	0.066	0.074	0.082	0.092	0.104	0.116	0.130	0.145	0.161	0.179	0.198	0.218	0.238	0.261	0.282	0.308	0.332	0.358	0.384	0.411	0.439	0.466	0.495	0.524	0.552	0.581	0.610	0.639	0.668	0.696	0.724	0.751	0.778	0.804	0.829	0.852	0.875	0.898	0.919	0.938	0.955	0.972	0.989	1.002	1.015	1.026	1.036	1.045	1.051	1.056	1.060	1.062	1.064	1.062	1.061	1.058	1.052	1.048	1.040	1.031	1.021	1.010	0.998	0.986	0.972	0.958	0.942	0.928	0.911	0.895	0.878	0.861	0.844	0.826	0.810	0.791	0.774	0.758	0.740	0.722	0.708	0.691	0.675	0.660	0.645	0.631	0.616	0.604	0.591	0.578	0.566	0.554	0.544	0.534	0.524	0.514	0.504	0.494	0.485	0.476	0.468	0.460	0.451	0.442	0.432	0.424	0.415	0.406	0.398	0.388	0.379	0.368	0.358	0.346	0.334	0.324	0.310	0.298	0.285	0.271	0.258	0.244	0.230	0.215	0.200	0.184	0.169	0.151	0.135	0.119	0.101	0.084	0.068	0.049	0.031	0.014	-0.004	-0.021	-0.039	-0.056	-0.072	-0.090	-0.106	-0.122	-0.139	-0.154	-0.170	-0.185	-0.199	-0.214	-0.229	-0.241	-0.254	-0.268	-0.280	-0.292	-0.304	-0.315	-0.326	-0.338	-0.349	-0.359	-0.370	-0.380	-0.391	-0.400	-0.411	-0.422	-0.434	-0.445	-0.455	-0.466	-0.479	-0.491	-0.504	-0.515	-0.529	-0.542	-0.555	-0.570	-0.585	-0.600	-0.615	-0.632	-0.649	-0.666	-0.684	-0.701	-0.720	-0.740	-0.758	-0.778	-0.798	-0.818	-0.838	-0.858	-0.878	-0.899	-0.919	-0.939	-0.960	-0.979	-0.999	-1.019	-1.038	-1.056	-1.075	-1.092	-1.109	-1.126	-1.142	-1.158	-1.172	-1.188	-1.200	-1.214	-1.225	-1.235	-1.246	-1.255	-1.264	-1.271	-1.279	-1.284	-1.289	-1.294	-1.298	-1.300	-1.302	-1.304	-1.305	-1.305	-1.305	-1.302	-1.301	-1.300	-1.296	-1.294	-1.289	-1.286	-1.280	-1.275	-1.270	-1.264	-1.258	-1.250	-1.244	-1.236	-1.229	-1.221	-1.215	-1.206	-1.198	-1.190	-1.181	-1.174	-1.165	-1.156	-1.149	-1.140	-1.132	-1.122	-1.115	-1.108	-1.099	-1.091	-1.082	-1.075	-1.066	-1.058	-1.051	-1.042	-1.034	-1.026	-1.020	-1.011	-1.005	-0.998	-0.991	-0.984	-0.978	-0.972	-0.965	-0.959	-0.954	-0.948	-0.944	-0.939	-0.932	-0.929	-0.924	-0.921	-0.918	-0.915	-0.911	-0.909	-0.906	-0.905	-0.902	-0.901	-0.899	-0.898	-0.896	-0.895	-0.894	-0.895	-0.894	-0.894	-0.892	-0.891	-0.891	-0.891	-0.890	-0.889	-0.888	-0.888	-0.885	-0.885	-0.882	-0.881	-0.878	-0.875	-0.872	-0.869	-0.865	-0.860	-0.855	-0.849	-0.842	-0.836	-0.830	-0.822	-0.814	-0.805	-0.795	-0.785	-0.774	-0.762	-0.751	-0.739	-0.726	-0.712	-0.700	-0.686	-0.672	-0.658	-0.644	-0.628	-0.614	-0.599	-0.582	-0.569	-0.552	-0.538	-0.524	-0.509	-0.494	-0.480	-0.466	-0.454	-0.441	-0.429	-0.418	-0.408	-0.398	-0.386	-0.379	-0.370	-0.364	-0.358	-0.351	-0.346	-0.344	-0.340	-0.339	-0.338	-0.338	-0.338	-0.339	-0.341	-0.345	-0.349	-0.354	-0.359	-0.365	-0.371	-0.380	-0.388	-0.396	-0.406	-0.415	-0.425	-0.435	-0.446	-0.456	-0.468	-0.478	-0.488	-0.499	-0.509	-0.519	-0.529	-0.538	-0.548	-0.556	-0.565	-0.571	-0.579	-0.586	-0.591	-0.596	-0.601	-0.605	-0.609	-0.610	-0.612	-0.612	-0.612	-0.612	-0.611	-0.609	-0.605	-0.601	-0.595	-0.590	-0.584	-0.578	-0.570	-0.561	-0.554	-0.544	-0.534	-0.522	-0.512	-0.501	-0.490	-0.479	-0.466	-0.454	-0.442	-0.429	-0.416	-0.405	-0.392	-0.381	-0.369	-0.358	-0.346	-0.335	-0.325	-0.315	-0.306	-0.298	-0.290	-0.282	-0.278	-0.272	-0.268	-0.262	-0.260	-0.260	-0.258	-0.258	-0.259	-0.260	-0.262	-0.268	-0.271	-0.276	-0.284	-0.291	-0.300	-0.309	-0.319	-0.330	-0.341	-0.352	-0.365	-0.380	-0.394	-0.408	-0.422	-0.436	-0.452	-0.469	-0.484	-0.500	-0.516	-0.531	-0.546	-0.561	-0.576	-0.591	-0.606	-0.619	-0.631	-0.642	-0.655	-0.665	-0.675	-0.684	-0.691	-0.698	-0.704	-0.708	-0.710	-0.712	-0.712	-0.712	-0.710	-0.708	-0.702	-0.698	-0.690	-0.682	-0.674	-0.662	-0.651	-0.639	-0.625	-0.611	-0.594	-0.578	-0.559	-0.541	-0.522	-0.501	-0.481	-0.460	-0.438	-0.415	-0.392	-0.370	-0.348	-0.325	-0.301	-0.278	-0.255	-0.232	-0.210	-0.189	-0.166	-0.146	-0.125	-0.105	-0.086	-0.069	-0.050	-0.034	-0.019	-0.004	0.010	0.021	0.034	0.044	0.052	0.060	0.065	0.071	0.075	0.076	0.079	0.078	0.076	0.074	0.069	0.062	0.055	0.048	0.036	0.025	0.014	0.000	-0.015	-0.031	-0.048	-0.066	-0.086	-0.108	-0.129	-0.151	-0.175	-0.200	-0.225	-0.252	-0.279	-0.308	-0.336	-0.365	-0.395	-0.425	-0.456	-0.488	-0.519	-0.551	-0.584	-0.615	-0.648	-0.680	-0.714	-0.746	-0.778	-0.810	-0.841	-0.872	-0.905	-0.936	-0.966	-0.996	-1.026	-1.055	-1.082	-1.111	-1.136	-1.162	-1.188	-1.211	-1.234	-1.256	-1.278	-1.298	-1.316	-1.334	-1.350	-1.365	-1.379	-1.391	-1.402	-1.412	-1.420	-1.428	-1.434	-1.439	-1.441	-1.442	-1.444	-1.442	-1.440	-1.436	-1.432	-1.426	-1.419	-1.411	-1.401	-1.391	-1.380	-1.369	-1.356	-1.341	-1.326	-1.311	-1.296	-1.279	-1.262	-1.245	-1.228	-1.209	-1.190	-1.171	-1.151	-1.134	-1.114	-1.096	-1.078	-1.060	-1.041	-1.025	-1.008	-0.992	-0.978	-0.964	-0.949	-0.936	-0.926	-0.915	-0.906	-0.898	-0.891	-0.884	-0.881	-0.876	-0.875	-0.875	-0.875	-0.878	-0.881	-0.888	-0.894	-0.901	-0.911	-0.922	-0.936	-0.949	-0.965	-0.982	-1.000	-1.019	-1.040	-1.060	-1.082	-1.108	-1.130	-1.155	-1.181	-1.208	-1.235	-1.262	-1.290	-1.319	-1.346	-1.375	-1.404	-1.432	-1.461	-1.490	-1.518	-1.545	-1.572	-1.599	-1.625	-1.649	-1.672	-1.696	-1.718	-1.739	-1.760	-1.778	-1.796	-1.811	-1.828	-1.840	-1.854	-1.864	-1.874	-1.881	-1.889	-1.895	-1.899	-1.902	-1.904	-1.906	-1.905	-1.904	-1.901	-1.898	-1.892	-1.889	-1.882	-1.875	-1.868	-1.860	-1.851	-1.841	-1.831	-1.821	-1.812	-1.801	-1.790	-1.780	-1.770	-1.760	-1.750	-1.740	-1.730	-1.721	-1.712	-1.704	-1.696	-1.690	-1.685	-1.679	-1.674	-1.670	-1.666	-1.664	-1.662	-1.661	-1.661	-1.662	-1.664	-1.666	-1.670	-1.672	-1.679	-1.684	-1.689	-1.696	-1.705	-1.714	-1.722	-1.731	-1.741	-1.752	-1.765	-1.776	-1.788	-1.801	-1.815	-1.829	-1.844	-1.858	-1.874	-1.888	-1.904	-1.919	-1.936	-1.951	-1.969	-1.984	-2.000	-2.016	-2.033	-2.049	-2.064	-2.080	-2.095	-2.110	-2.126	-2.140	-2.155	-2.170	-2.184	-2.198	-2.211	-2.224	-2.236	-2.249	-2.260	-2.271	-2.282	-2.291	-2.301	-2.310	-2.318	-2.325	-2.331	-2.338	-2.342	-2.348	-2.351	-2.354	-2.356	-2.358	-2.359	-2.359	-2.356	-2.355	-2.354	-2.350	-2.346	-2.341	-2.335	-2.328	-2.320	-2.311	-2.302	-2.292	-2.281	-2.270	-2.258	-2.245	-2.231	-2.218	-2.202	-2.188	-2.171	-2.155	-2.139	-2.120	-2.104	-2.086	-2.066	-2.049	-2.029	-2.010	-1.990	-1.971	-1.951	-1.932	-1.912	-1.894	-1.874	-1.855	-1.835	-1.818	-1.798	-1.780	-1.761	-1.744	-1.726	-1.710	-1.692	-1.676	-1.660	-1.646	-1.631	-1.618	-1.604	-1.591	-1.579	-1.568	-1.556	-1.546	-1.538	-1.529	-1.521	-1.514	-1.508	-1.501	-1.496	-1.492	-1.490	-1.486	-1.484	-1.482	-1.481	-1.481	-1.481	-1.482	-1.485	-1.488	-1.490	-1.495	-1.499	-1.502	-1.509	-1.514	-1.521	-1.528	-1.535	-1.544	-1.551	-1.560	-1.569	-1.578	-1.588	-1.598	-1.608	-1.619	-1.629	-1.639	-1.649	-1.659	-1.669	-1.679	-1.689	-1.699	-1.709	-1.719	-1.728	-1.738	-1.746	-1.755	-1.764	-1.771	-1.780	-1.786	-1.794	-1.800	-1.805	-1.810	-1.815	-1.820	-1.824	-1.826	-1.829	-1.830	-1.831	-1.832	-1.831	-1.831	-1.830	-1.828	-1.825	-1.821	-1.816	-1.811	-1.808	-1.801	-1.794	-1.786	-1.779	-1.770	-1.761	-1.751	-1.741	-1.731	-1.720	-1.709	-1.696	-1.685	-1.671	-1.658	-1.645	-1.631	-1.618	-1.604	-1.589	-1.575	-1.560	-1.546	-1.531	-1.515	-1.500	-1.486	-1.471	-1.456	-1.441	-1.426	-1.412	-1.399	-1.385	-1.370	-1.356	-1.344	-1.331	-1.319	-1.306	-1.295	-1.284	-1.272	-1.262	-1.252	-1.242	-1.232	-1.224	-1.215	-1.208	-1.199	-1.192	-1.185	-1.180	-1.174	-1.169	-1.162	-1.159	-1.154	-1.151	-1.148	-1.145	-1.142	-1.141	-1.139	-1.138	-1.136	-1.135	-1.134	-1.132	-1.132	-1.132	-1.131	-1.131	-1.130	-1.129	-1.130	-1.130	-1.130	-1.129	-1.128	-1.128	-1.128	-1.126	-1.126	-1.125	-1.125	-1.122	-1.121	-1.120	-1.119	-1.116	-1.115	-1.114	-1.110	-1.109	-1.106	-1.104	-1.101	-1.099	-1.095	-1.092	-1.089	-1.086	-1.084	-1.080	-1.078	-1.075	-1.071	-1.070	-1.066	-1.065	-1.062	-1.060	-1.059	-1.056	-1.056	-1.054	-1.054	-1.052	-1.052	-1.052	-1.054	-1.054	-1.054	-1.055	-1.056	-1.059	-1.060	-1.062	-1.064	-1.066	-1.068	-1.071	-1.074	-1.076	-1.080	-1.082	-1.085	-1.089	-1.092	-1.096	-1.099	-1.102	-1.105	-1.109	-1.112	-1.115	-1.118	-1.120	-1.122	-1.125	-1.128	-1.129	-1.132	-1.134	-1.135	-1.138	-1.139	-1.139	-1.141	-1.140	-1.142	-1.142	-1.142	-1.142	-1.142	-1.142	-1.144	-1.144	-1.144	-1.144	-1.142	-1.142	-1.144	-1.144	-1.145	-1.145	-1.145	-1.146	-1.148	-1.149	-1.150	-1.150	-1.151	-1.152	-1.155	-1.156	-1.159	-1.160	-1.164	-1.165	-1.168	-1.170	-1.172	-1.175	-1.179	-1.181	-1.184	-1.185	-1.189	-1.191	-1.192	-1.194	-1.196	-1.199	-1.199	-1.201	-1.201	-1.201	-1.201	-1.201	-1.201	-1.199	-1.198	-1.195	-1.192	-1.189	-1.184	-1.180	-1.175	-1.169	-1.162	-1.155	-1.148	-1.139	-1.129	-1.119	-1.109	-1.098	-1.086	-1.072	-1.060	-1.046	-1.031	-1.016	-1.002	-0.985	-0.969	-0.952	-0.936	-0.918	-0.900	-0.881	-0.862	-0.842	-0.822	-0.804	-0.784	-0.764	-0.742	-0.722	-0.702	-0.681	-0.660	-0.640	-0.619	-0.598	-0.575	-0.555	-0.534	-0.512	-0.491	-0.470	-0.449	-0.428	-0.408	-0.388	-0.368	-0.346	-0.326	-0.306	-0.286	-0.268	-0.249	-0.230	-0.211	-0.194	-0.176	-0.159	-0.141	-0.125	-0.109	-0.094	-0.079	-0.065	-0.050	-0.038	-0.024	-0.012	-0.001	0.010	0.019	0.029	0.036	0.045	0.051	0.058	0.062	0.068	0.072	0.075	0.075	0.076	0.076	0.076	0.074	0.071	0.068	0.064	0.058	0.051	0.044	0.035	0.026	0.018	0.008	-0.004	-0.015	-0.028	-0.040	-0.054	-0.069	-0.082	-0.098	-0.112	-0.129	-0.145	-0.160	-0.178	-0.194	-0.211	100.000	5.000	2.000	1.000	4.000	0.000	0.000	0.000	0.000	0.000	0.000	0.000	0.000	0.000	0.000	0.000	0.000	0.000	-0.792	-0.818	-0.841	-0.866	-0.890	-0.915	-0.940	-0.964	-0.989	-1.014	-1.038	-1.062	-1.085	-1.110	-1.132	-1.155	-1.178	-1.198	-1.219	-1.240	-1.259	-1.278	-1.298	-1.315	-1.332	-1.349	-1.365	-1.381	-1.395	-1.410	-1.422	-1.436	-1.449	-1.461	-1.471	-1.484	-1.494	-1.505	-1.515	-1.526	-1.535	-1.545	-1.556	-1.566	-1.576	-1.586	-1.598	-1.608	-1.619	-1.630	-1.642	-1.655	-1.668	-1.681	-1.695	-1.711	-1.726	-1.742	-1.760	-1.779	-1.796	-1.818	-1.839	-1.860	-1.882	-1.906	-1.931	-1.955	-1.982	-2.009	-2.038	-2.065	-2.095	-2.125	-2.155	-2.186	-2.219	-2.251	-2.284	-2.318	-2.350	-2.384	-2.419	-2.452	-2.486	-2.521	-2.555	-2.589	-2.624	-2.659	-2.691	-2.724	-2.756	-2.789	-2.820	-2.851	-2.881	-2.911	-2.940	-2.968	-2.995	-3.021	-3.046	-3.070	-3.094	-3.115	-3.135	-3.156	-3.175	-3.191	-3.208	-3.222	-3.238	-3.250	-3.261	-3.271	-3.280	-3.289	-3.296	-3.302	-3.306	-3.310	-3.314	-3.315	-3.316	-3.316	-3.315	-3.314	-3.311	-3.309	-3.305	-3.301	-3.296	-3.291	-3.285	-3.280	-3.274	-3.268	-3.260	-3.254	-3.246	-3.239	-3.231	-3.224	-3.216	-3.209	-3.201	-3.195	-3.189	-3.180	-3.174	-3.168	-3.161	-3.155	-3.150	-3.144	-3.139	-3.134	-3.130	-3.125	-3.121	-3.118	-3.115	-3.111	-3.109	-3.108	-3.105	-3.104	-3.101	-3.101	-3.100	-3.101	-3.100	-3.101	-3.101	-3.102	-3.104	-3.106	-3.108	-3.110	-3.111	-3.114	-3.118	-3.120	-3.124	-3.126	-3.131	-3.135	-3.140	-3.145	-3.150	-3.156	-3.162	-3.168	-3.175	-3.181	-3.189	-3.195	-3.202	-3.210	-3.218	-3.226	-3.235	-3.242	-3.251	-3.260	-3.269	-3.278	-3.288	-3.298	-3.306	-3.316	-3.326	-3.335	-3.345	-3.354	-3.362	-3.374	-3.382	-3.391	-3.401	-3.410	-3.419	-3.428	-3.435	-3.444	-3.450	-3.458	-3.465	-3.471	-3.476	-3.482	-3.488	-3.492	-3.498	-3.501	-3.505	-3.508	-3.511	-3.512	-3.514	-3.516	-3.518	-3.518	-3.518	-3.518	-3.516	-3.516	-3.515	-3.514	-3.511	-3.510	-3.508	-3.505	-3.502	-3.500	-3.496	-3.492	-3.489	-3.485	-3.480	-3.476	-3.472	-3.466	-3.461	-3.456	-3.452	-3.446	-3.440	-3.435	-3.429	-3.421	-3.415	-3.408	-3.400	-3.392	-3.384	-3.375	-3.366	-3.356	-3.346	-3.336	-3.325	-3.312	-3.301	-3.289	-3.275	-3.261	-3.248	-3.232	-3.215	-3.198	-3.180	-3.162	-3.144	-3.124	-3.102	-3.082	-3.060	-3.038	-3.014	-2.989	-2.964	-2.938	-2.910	-2.882	-2.854	-2.825	-2.795	-2.764	-2.732	-2.700	-2.668	-2.634	-2.599	-2.564	-2.529	-2.492	-2.455	-2.419	-2.381	-2.342	-2.305	-2.266	-2.228	-2.188	-2.149	-2.108	-2.068	-2.027	-1.988	-1.946	-1.906	-1.865	-1.825	-1.784	-1.742	-1.702	-1.662	-1.621	-1.581	-1.541	-1.502	-1.464	-1.425	-1.386	-1.349	-1.311	-1.274	-1.238	-1.202	-1.166	-1.132	-1.099	-1.066	-1.034	-1.002	-0.972	-0.942	-0.914	-0.885	-0.858	-0.831	-0.808	-0.782	-0.760	-0.738	-0.716	-0.698	-0.678	-0.660	-0.644	-0.629	-0.614	-0.599	-0.588	-0.575	-0.566	-0.556	-0.548	-0.540	-0.534	-0.530	-0.525	-0.522	-0.519	-0.519	-0.519	-0.519	-0.519	-0.521	-0.524	-0.528	-0.530	-0.535	-0.541	-0.545	-0.551	-0.560	-0.566	-0.574	-0.581	-0.590	-0.599	-0.608	-0.616	-0.625	-0.634	-0.642	-0.651	-0.661	-0.669	-0.678	-0.686	-0.694	-0.701	-0.709	-0.716	-0.721	-0.729	-0.732	-0.738	-0.742	-0.745	-0.748	-0.748	-0.749	-0.748	-0.748	-0.745	-0.742	-0.739	-0.735	-0.728	-0.721	-0.712	-0.704	-0.694	-0.682	-0.669	-0.655	-0.641	-0.624	-0.608	-0.589	-0.569	-0.550	-0.529	-0.506	-0.484	-0.460	-0.435	-0.410	-0.385	-0.359	-0.331	-0.304	-0.276	-0.249	-0.220	-0.191	-0.162	-0.132	-0.104	-0.076	-0.048	-0.019	0.010	0.036	0.065	0.091	0.116	0.142	0.166	0.190	0.212	0.235	0.256	0.275	0.294	0.311	0.328	0.342	0.356	0.369	0.380	0.391	0.400	0.408	0.414	0.419	0.422	0.425	0.426	0.428	0.428	0.425	0.422	0.419	0.416	0.410	0.405	0.399	0.392	0.385	0.379	0.370	0.362	0.354	0.345	0.338	0.329	0.320	0.311	0.304	0.295	0.288	0.281	0.275	0.269	0.264	0.259	0.255	0.252	0.249	0.248	0.246	0.246	0.248	0.248	0.250	0.254	0.258	0.262	0.268	0.274	0.280	0.288	0.296	0.306	0.316	0.326	0.338	0.349	0.360	0.374	0.386	0.400	0.414	0.428	0.442	0.456	0.471	0.485	0.499	0.514	0.528	0.542	0.556	0.569	0.582	0.595	0.606	0.619	0.629	0.639	0.648	0.658	0.665	0.672	0.679	0.684	0.689	0.691	0.695	0.696	0.696	0.696	0.694	0.691	0.686	0.681	0.675	0.668	0.659	0.649	0.638	0.625	0.611	0.596	0.581	0.565	0.546	0.529	0.509	0.489	0.468	0.446	0.425	0.402	0.378	0.354	0.330	0.304	0.279	0.252	0.228	0.200	0.175	0.148	0.121	0.096	0.070	0.045	0.019	-0.005	-0.030	-0.054	-0.076	-0.100	-0.121	-0.142	-0.164	-0.184	-0.201	-0.220	-0.236	-0.252	-0.269	-0.284	-0.298	-0.310	-0.321	-0.332	-0.342	-0.351	-0.359	-0.366	-0.372	-0.379	-0.384	-0.388	-0.391	-0.394	-0.396	-0.396	-0.398	-0.396	-0.398	-0.396	-0.394	-0.391	-0.389	-0.386	-0.384	-0.380	-0.376	-0.374	-0.369	-0.366	-0.362	-0.358	-0.354	-0.350	-0.348	-0.344	-0.340	-0.338	-0.334	-0.332	-0.330	-0.328	-0.326	-0.326	-0.326	-0.326	-0.326	-0.328	-0.329	-0.331	-0.334	-0.336	-0.341	-0.345	-0.351	-0.358	-0.364	-0.371	-0.380	-0.389	-0.398	-0.409	-0.420	-0.432	-0.445	-0.459	-0.472	-0.489	-0.505	-0.522	-0.539	-0.559	-0.578	-0.598	-0.618	-0.640	-0.661	-0.685	-0.709	-0.732	-0.758	-0.784	-0.810	-0.835	-0.862	-0.890	-0.918	-0.945	-0.974	-1.001	-1.030	-1.059	-1.088	-1.115	-1.142	-1.171	-1.198	-1.225	-1.252	-1.278	-1.304	-1.329	-1.354	-1.376	-1.399	-1.420	-1.440	-1.459	-1.478	-1.494	-1.509	-1.524	-1.536	-1.548	-1.556	-1.564	-1.571	-1.576	-1.579	-1.581	-1.580	-1.579	-1.575	-1.570	-1.564	-1.555	-1.545	-1.534	-1.521	-1.505	-1.490	-1.474	-1.455	-1.435	-1.416	-1.394	-1.371	-1.349	-1.325	-1.300	-1.275	-1.250	-1.224	-1.199	-1.172	-1.146	-1.120	-1.095	-1.070	-1.046	-1.022	-0.999	-0.976	-0.955	-0.935	-0.915	-0.898	-0.881	-0.866	-0.852	-0.841	-0.830	-0.821	-0.815	-0.810	-0.806	-0.805	-0.805	-0.806	-0.811	-0.816	-0.824	-0.834	-0.844	-0.856	-0.871	-0.886	-0.904	-0.924	-0.942	-0.964	-0.988	-1.011	-1.036	-1.062	-1.090	-1.118	-1.145	-1.175	-1.204	-1.234	-1.264	-1.294	-1.322	-1.354	-1.385	-1.414	-1.444	-1.474	-1.504	-1.531	-1.560	-1.588	-1.614	-1.640	-1.666	-1.691	-1.715	-1.738	-1.760	-1.781	-1.801	-1.821	-1.839	-1.856	-1.874	-1.890	-1.904	-1.919	-1.931	-1.945	-1.956	-1.968	-1.979	-1.989	-1.999	-2.007	-2.016	-2.025	-2.034	-2.041	-2.050	-2.059	-2.066	-2.074	-2.081	-2.089	-2.098	-2.106	-2.114	-2.122	-2.131	-2.140	-2.149	-2.159	-2.168	-2.179	-2.190	-2.201	-2.212	-2.225	-2.238	-2.251	-2.264	-2.278	-2.292	-2.308	-2.322	-2.338	-2.354	-2.371	-2.389	-2.405	-2.422	-2.441	-2.460	-2.480	-2.499	-2.519	-2.540	-2.561	-2.582	-2.604	-2.626	-2.648	-2.671	-2.694	-2.719	-2.742	-2.766	-2.792	-2.819	-2.844	-2.870	-2.898	-2.925	-2.952	-2.980	-3.009	-3.039	-3.069	-3.099	-3.128	-3.159	-3.190	-3.220	-3.251	-3.284	-3.314	-3.346	-3.378	-3.409	-3.439	-3.471	-3.501	-3.532	-3.562	-3.592	-3.622	-3.651	-3.679	-3.706	-3.732	-3.759	-3.784	-3.808	-3.829	-3.850	-3.871	-3.889	-3.905	-3.921	-3.936	-3.949	-3.960	-3.969	-3.978	-3.982	-3.988	-3.990	-3.991	-3.990	-3.988	-3.984	-3.978	-3.970	-3.961	-3.950	-3.936	-3.922	-3.908	-3.891	-3.872	-3.852	-3.831	-3.811	-3.786	-3.762	-3.739	-3.714	-3.686	-3.661	-3.632	-3.606	-3.578	-3.549	-3.521	-3.494	-3.465	-3.438	-3.410	-3.382	-3.355	-3.329	-3.301	-3.276	-3.251	-3.226	-3.202	-3.179	-3.155	-3.134	-3.112	-3.092	-3.072	-3.052	-3.036	-3.018	-3.002	-2.986	-2.971	-2.958	-2.945	-2.932	-2.921	-2.910	-2.900	-2.890	-2.881	-2.872	-2.866	-2.858	-2.851	-2.846	-2.840	-2.835	-2.830	-2.825	-2.820	-2.818	-2.814	-2.810	-2.806	-2.802	-2.800	-2.798	-2.795	-2.792	-2.789	-2.786	-2.782	-2.781	-2.779	-2.775	-2.772	-2.769	-2.766	-2.762	-2.758	-2.754	-2.750	-2.745	-2.741	-2.736	-2.731	-2.725	-2.719	-2.714	-2.708	-2.699	-2.692	-2.684	-2.676	-2.668	-2.660	-2.650	-2.640	-2.629	-2.620	-2.608	-2.598	-2.585	-2.572	-2.560	-2.548	-2.534	-2.519	-2.504	-2.490	-2.474	-2.459	-2.442	-2.426	-2.410	-2.394	-2.376	-2.359	-2.342	-2.326	-2.309	-2.291	-2.275	-2.259	-2.242	-2.226	-2.210	-2.194	-2.179	-2.165	-2.150	-2.136	-2.122	-2.110	-2.096	-2.086	-2.074	-2.064	-2.055	-2.046	-2.039	-2.031	-2.025	-2.020	-2.015	-2.011	-2.009	-2.007	-2.006	-2.005	-2.006	-2.009	-2.011	-2.014	-2.018	-2.022	-2.027	-2.033	-2.040	-2.046	-2.054	-2.060	-2.069	-2.078	-2.086	-2.095	-2.104	-2.112	-2.122	-2.131	-2.141	-2.150	-2.160	-2.169	-2.176	-2.186	-2.194	-2.202	-2.209	-2.215	-2.222	-2.228	-2.234	-2.238	-2.242	-2.245	-2.249	-2.250	-2.252	-2.251	-2.252	-2.252	-2.250	-2.249	-2.245	-2.242	-2.239	-2.234	-2.229	-2.222	-2.216	-2.209	-2.201	-2.194	-2.186	-2.178	-2.169	-2.161	-2.151	-2.141	-2.132	-2.122	-2.114	-2.104	-2.094	-2.085	-2.075	-2.068	-2.059	-2.050	-2.044	-2.036	-2.029	-2.022	-2.018	-2.011	-2.007	-2.004	-2.000	-1.996	-1.996	-1.995	-1.994	-1.994	-1.996	-1.998	-2.001	-2.005	-2.010	-2.015	-2.021	-2.027	-2.035	-2.045	-2.054	-2.064	-2.074	-2.086	-2.096	-2.110	-2.122	-2.135	-2.150	-2.164	-2.179	-2.194	-2.209	-2.222	-2.238	-2.252	-2.268	-2.281	-2.298	-2.311	-2.324	-2.339	-2.351	-2.364	-2.375	-2.388	-2.398	-2.408	-2.418	-2.425	-2.434	-2.440	-2.445	-2.451	-2.455	-2.458	-2.460	-2.461	-2.461	-2.459	-2.458	-2.454	-2.449	-2.444	-2.436	-2.429	-2.420	-2.410	-2.399	-2.388	-2.374	-2.360	-2.345	-2.330	-2.312	-2.296	-2.279	-2.260	-2.241	-2.221	-2.201	-2.180	-2.159	-2.138	-2.115	-2.094	-2.071	-2.050	-2.027	-2.005	-1.982	-1.961	-1.939	-1.918	-1.896	-1.876	-1.856	-1.836	-1.816	-1.799	-1.781	-1.765	-1.749	-1.734	-1.719	-1.708	-1.694	-1.684	-1.674	-1.665	-1.658	-1.651	-1.648	-1.644	-1.641	-1.640	-1.641	-1.642	-1.646	-1.651	-1.658	-1.665	-1.672	-1.682	-1.695	-1.708	-1.721	-1.738	-1.752	-1.771	-1.790	-1.810	-1.831	-1.852	-1.875	-1.899	-1.925	-1.950	-1.975	-2.002	-2.030	-2.058	-2.086	-2.114	-2.142	-2.172	-2.200	-2.230	-2.259	-2.288	-2.315	-2.344	-2.371	-2.399	-2.425	-2.451	-2.478	-2.502	-2.525	-2.549	-2.570	-2.592	-2.612	-2.631	-2.650	-2.666	-2.682	-2.696	-2.710	-2.722	-2.734	-2.742	-2.751	-2.759	-2.764	-2.769	-2.772	-2.775	-2.776	-2.775	-2.774	-2.771	-2.768	-2.762	-2.756	-2.749	-2.741	-2.732	-2.722	-2.710	-2.699	-2.686	-2.672	-2.658	-2.642	-2.626	-2.609	-2.591	-2.574	-2.554	-2.536	-2.515	-2.495	-2.475	-2.452	-2.431	-2.410	-2.388	-2.364	-2.341	-2.319	-2.295	-2.272	-2.249	-2.225	-2.202	-2.178	-2.155	-2.132	-2.110	-2.088	-2.065	-2.044	-2.022	-2.002	-1.981	-1.961	-1.944	-1.925	-1.909	-1.892	-1.878	-1.862	-1.849	-1.836	-1.825	-1.815	-1.806	-1.799	-1.791	-1.786	-1.782	-1.780	-1.780	-1.780	-1.782	-1.786	-1.790	-1.796	-1.805	-1.812	-1.822	-1.835	-1.848	-1.861	-1.876	-1.892	-1.910	-1.929	-1.948	-1.966	-1.986	-2.009	-2.030	-2.052	-2.075	-2.098	-2.120	-2.144	-2.166	-2.189	-2.211	-2.234	-2.255	-2.276	-2.296	-2.315	-2.334	-2.351	-2.370	-2.384	-2.399	-2.414	-2.426	-2.438	-2.448	-2.456	-2.464	-2.470	-2.475	-2.479	-2.481	-2.482	-2.482	-2.481	-2.480	-2.478	-2.474	-2.468	-2.462	-2.456	-2.449	-2.441	-2.432	-2.425	-2.416	-2.406	-2.398	-2.390	-2.381	-2.372	-2.365	-2.359	-2.352	-2.345	-2.341	-2.338	-2.334	-2.331	-2.331	-2.331	-2.332	-2.335	-2.340	-2.344	-2.351	-2.359	-2.370	-2.381	-2.392	-2.406	-2.422	-2.440	-2.458	-2.478	-2.498	-2.520	-2.542	-2.566	-2.591	-2.616	-2.642	-2.669	-2.698	-2.725	-2.754	-2.782	-2.810	-2.840	-2.869	-2.898	-2.925	-2.954	-2.981	-3.009	-3.035	-3.060	-3.085	-3.109	-3.132	-3.154	-3.175	-3.195	-3.214	-3.231	-3.246	-3.261	-3.276	-3.288	-3.299	-3.308	-3.316	-3.321	-3.326	-3.330	-3.332	-3.334	-3.335	-3.332	-3.330	-3.326	-3.321	-3.315	-3.309	-3.300	-3.291	-3.282	-3.271	-3.260	-3.248	-3.235	-3.221	-3.208	-3.194	-3.178	-3.162	-3.148	-3.131	-3.114	-3.098	-3.080	-3.065	-3.048	-3.029	-3.012	-2.995	-2.979	-2.961	-2.944	-2.926	-2.909	-2.891	-2.875	-2.859	-2.841	-2.825	-2.809	-2.792	-2.776	-2.760	-2.745	-2.729	-2.712	-2.698	-2.682	-2.668	-2.651	-2.636	-2.622	-2.606	-2.592	-2.578	-2.565	-2.551	-2.538	-2.525	-2.512	-2.500	-2.489	-2.476	-2.465	-2.454	-2.444	-2.434	-2.424	-2.415	-2.406	-2.399	-2.391	-2.384	-2.376	-2.370	-2.364	-2.358	-2.352	-2.349	-2.344	-2.339	-2.334	-2.331	-2.328	-2.325	-2.322	-2.320	-2.318	-2.316	-2.314	-2.311	-2.310	-2.308	-2.306	-2.304	-2.302	-2.300	-2.296	-2.294	-2.291	-2.288	-2.285	-2.281	-2.276	-2.271	-2.266	-2.260	-2.254	-2.248	-2.240	-2.232	-2.225	-2.215	-2.206	-2.196	-2.186	-2.176	-2.166	-2.156	-2.145	-2.132	-2.121	-2.109	-2.098	-2.086	-2.072	-2.061	-2.047	-2.035	-2.024	-2.013	-2.000	-1.989	-1.979	-1.968	-1.959	-1.948	-1.939	-1.931	-1.924	-1.916	-1.910	-1.904	-1.899	-1.896	-1.891	-1.889	-1.886	-1.885	-1.884	-1.884	-1.885	-1.886	-1.888	-1.889	-1.892	-1.895	-1.900	-1.904	-1.908	-1.912	-1.918	-1.922	-1.928	-1.932	-1.939	-1.944	-1.949	-1.955	-1.960	-1.964	-1.969	-1.974	-1.978	-1.981	-1.984	-1.988	-1.990	-1.992	-1.994	-1.996	-1.996	-1.998	-1.998	-1.996	-1.995	-1.994	-1.992	-1.991	-1.988	-1.985	-1.981	-1.979	-1.975	-1.971	-1.968	-1.962	-1.959	-1.955	-1.951	-1.946	-1.944	-1.940	-1.936	-1.931	-1.929	-1.926	-1.922	-1.920	-1.920	-1.918	-1.916	-1.916	-1.916	-1.918	-1.918	-1.920	-1.921	-1.924	-1.926	-1.930	-1.935	-1.939	-1.945	-1.949	-1.956	-1.961	-1.969	-1.975	-1.981	-1.989	-1.996	-2.005	-2.013	-2.021	-2.030	-2.038	-2.046	-2.055	-2.062	-2.071	-2.079	-2.088	-2.095	-2.102	-2.110	-2.118	-2.125	-2.132	-2.139	-2.145	-2.151	-2.159	-2.162	-2.169	-2.174	-2.180	-2.184	-2.188	-2.191	-2.195	-2.199	-2.201	-2.204	-2.206	-2.209	-2.210	-2.211	-2.212	-2.214	-2.215	-2.216	-2.218	-2.218	-2.218	-2.218	-2.219	-2.219	-2.219	-2.219	-2.219	-2.220	-2.219	-2.220	-2.219	-2.219	-2.219	-2.220	-2.220	-2.221	-2.221	-2.221	-2.222	-2.222	-2.224	-2.224	-2.224	-2.226	-2.226	-2.228	-2.229	-2.229	-2.230	-2.231	-2.230	-2.231	-2.231	-2.231	-2.230	-2.231	-2.230	-2.229	-2.226	-2.225	-2.222	-2.220	-2.218	-2.212	-2.210	-2.205	-2.199	-2.194	-2.186	-2.180	-2.172	-2.164	-2.155	-2.146	-2.136	-2.124	-2.112	-2.100	-2.086	-2.072	-2.058	-2.042	-2.026	-2.009	-1.991	-1.972	-1.952	-1.934	-1.912	-1.891	-1.870	-1.848	-1.824	-1.800	-1.778	-1.752	-1.728	-1.702	-1.678	-1.651	-1.625	-1.599	-1.571	-1.545	-1.518	-1.490	-1.464	-1.436	-1.408	-1.381	-1.354	-1.326	-1.301	-1.275	-1.249	-1.221	-1.196	-1.170	-1.145	-1.120	-1.095	-1.071	-1.046	-1.022	-0.999	-0.976	-0.954	-0.930	-0.908	-0.888	-0.865	-0.845	-0.824	-0.802	-0.781	-0.761	-0.741	-0.721	-0.702	-0.682	-0.662	-0.644	-0.625	-0.605	-0.586	-0.566	-0.546	-0.528	-0.509	-0.490	-0.469	-0.450	-0.430	-0.411	-0.391	-0.371	-0.351	-0.331	-0.310	-0.290	-0.269	-0.249	-0.228	-0.206	-0.185	-0.162	-0.142	-0.120	-0.099	-0.076	-0.054	-0.031	-0.010	0.012	0.035	0.056	0.079	0.101	0.122	0.142	0.165	0.185	0.205	0.226	0.246	0.265	0.284	0.301	0.319	0.335	0.351	0.368	0.382	0.396	0.409	0.420	0.431	0.441	0.451	0.459	0.465	0.471	0.476	0.479	0.481	0.482	0.482	0.481	0.479	0.474	0.469	0.462	0.454	0.445	0.434	0.422	0.410	0.395	0.380	0.362	0.345	0.326	0.305	0.285	0.261	0.239	0.214	0.189	0.164	0.138	0.109	0.081	0.054	0.024	-0.005	-0.034	-0.064	-0.094	-0.124	-0.152	-0.184	-0.211	-0.241	-0.270	-0.299	-0.326	-0.354	-0.380	-0.406	-0.430	-0.454	-0.478	-0.499	-0.519	-0.538	-0.555	-0.572	-0.589	-0.602	-0.615	-0.626	-0.636	-0.645	-0.652	-0.658	-0.662	-0.665	-0.666	-0.666	-0.665	-0.662	-0.658	-0.652	-0.646	-0.639	-0.630	-0.621	-0.610	-0.599	-0.588	-0.575	-0.560	-0.548	-0.534	-0.519	-0.506	-0.491	-0.476	-0.462	-0.449	-0.435	-0.422	-0.410	-0.398	-0.388	-0.376	-0.368	-0.359	-0.351	-0.346	-0.340	-0.338	-0.334	-0.334	-0.334	-0.336	-0.339	-0.344	-0.350	-0.359	-0.369	-0.379	-0.392	-0.408	-0.424	-0.442	-0.461	-0.482	-0.504	-0.528	-0.554	-0.580	-0.609	-0.639	-0.668	-0.699	-0.732	-0.766	-0.800	-0.835	-0.871	-0.908	-0.945	-0.982	-1.020	-1.059	-1.098	-1.136	-1.175	-1.214	-1.254	-1.291	-1.330	-1.369	-1.406	-1.444	-1.481	-1.518	-1.552	-1.588	-1.621	-1.655	-1.688	-1.718	-1.750	-1.779	-1.808	-1.834	-1.860	-1.886	-1.910	-1.934	-1.955	-1.975	-1.995	-2.014	-2.030	-2.047	-2.064	-2.078	-2.090	-2.102	-2.114	-2.124	-2.135	-2.142	-2.151	-2.159	-2.165	-2.170	-2.176	-2.181	-2.184	-2.188	-2.191	-2.194	-2.196	-2.199	-2.201	-2.202	-2.205	-2.206	-2.208	-2.209	-2.210	-2.211	-2.211	-2.212	-2.214	-2.215	-2.215	-2.218	-2.218	-2.219	-2.220	-2.220	-2.221	-2.224	-2.224	-2.225	-2.225	-2.226	-2.226	-2.225	-2.225	-2.225	-2.224	-2.222	-2.221	-2.219	-2.218	-2.215	-2.211	-2.208	-2.204	-2.199	-2.195	-2.189	-2.182	-2.175	-2.168	-2.160	-2.152	-2.144	-2.134	-2.124	-2.114	-2.102	-2.091	-2.080	-2.068	-2.056	-2.044	-2.031	-2.018	-2.006	-1.994	-1.981	-1.968	-1.956	-1.945	-1.932	-1.921	-1.910	-1.900	-1.890	-1.880	-1.870	-1.861	-1.854	-1.846	-1.839	-1.832	-1.826	-1.821	-1.818	-1.814	-1.811	-1.809	-1.808	-1.806	-1.805	-1.806	-1.806	-1.809	-1.811	-1.812	-1.816	-1.820	-1.824	-1.829	-1.832	-1.839	-1.845	-1.849	-1.856	-1.861	-1.866	-1.874	-1.880	-1.888	-1.894	-1.900	-1.909	-1.916	-1.924	-1.930	-1.939	-1.946	-1.954	-1.961	-1.971	-1.979	-1.986	-1.996	-2.005	-2.015	-2.025	-2.035	-2.046	-2.058	-2.070	-2.082	-2.096	-2.110	-2.124	-2.139	-2.155	-2.171	-2.189	-2.208	-2.226	-2.246	-2.266	-2.289	-2.310	-2.334	-2.358	-2.382	-2.408	-2.434	-2.460	-2.488	-2.516	-2.545	-2.574	-2.604	-2.632	-2.664	-2.694	-2.722	-2.754	-2.782	-2.812	-2.841	-2.871	-2.898	-2.926	-2.952	-2.979	-3.004	-3.028	-3.051	-3.072	-3.092	-3.114	-3.131	-3.148	-3.162	-3.176	-3.188	-3.198	-3.206	-3.214	-3.218	-3.222	-3.224	-3.224	-3.222	-3.218	-3.214	-3.206	-3.198	-3.188	-3.175	-3.162	-3.148	-3.132	-3.115	-3.096	-3.075	-3.055	-3.032	-3.009	-2.986	-2.961	-2.935	-2.909	-2.882	-2.855	-2.828	-2.799	-2.770	-2.741	-2.711	-2.684	-2.652	-2.624	-2.595	-2.566	-2.536	-2.506	-2.478	-2.449	-2.420	-2.392	-2.364	-2.335	-2.308	-2.280	-2.252	-2.225	-2.199	-2.170	-2.144	-2.118	-2.091	-2.064	-2.039	-2.011	-1.986	-1.960	-1.932	-1.906	-1.880	-1.854	-1.826	-1.800	-1.772	-1.746	-1.719	-1.690	-1.662	-1.635	-1.606	-1.578	-1.549	-1.520	-1.490	-1.461	-1.430	-1.400	-1.371	-1.340	-1.310	-1.280	-1.250	-1.220	-1.188	-1.159	-1.128	-1.098	-1.069	-1.039	-1.009	-0.979	-0.951	-0.924	-0.896	-0.869	-0.842	-0.818	-0.792	-0.769	-0.745	-0.722	-0.702	-0.681	-0.662	-0.645	-0.629	-0.614	-0.599	-0.586	-0.574	-0.562	-0.554	-0.545	-0.540	-0.534	-0.529	-0.528	-0.526	-0.526	-0.526	-0.529	-0.532	-0.538	-0.545	-0.551	-0.560	-0.570	-0.581	-0.594	-0.606	-0.620	-0.635	-0.651	-0.670	-0.686	-0.705	-0.725	-0.744	-0.765	-0.788	-0.809	-0.832	-0.856	-0.880	-0.904	-0.930	-0.955	-0.981	-1.008	-1.035	-1.064	-1.090	-1.120	-1.149	-1.178	-1.209	-1.239	-1.270	-1.301	-1.334	-1.365	-1.399	-1.432	-1.466	-1.500	-1.535	-1.570	-1.605	-1.641	-1.676	-1.714	-1.750	-1.789	-1.826	-1.864	-1.902	-1.940	-1.979	-2.019	-2.058	-2.096	-2.135	-2.175	-2.215	-2.254	-2.292	-2.331	-2.370	-2.409	-2.448	-2.485	-2.521	-2.559	-2.594	-2.629	-2.664	-2.698	-2.730	-2.764	-2.794	-2.824	-2.854	-2.882	-2.909	-2.936	-2.960	-2.984	-3.006	-3.028	-3.048	-3.066	-3.084	-3.100	-3.115	-3.129	-3.141	-3.154	-3.165	-3.174	-3.181	-3.188	-3.194	-3.199	-3.202	-3.206	-3.208	-3.209	-3.210	-3.210	-3.209	-3.208	-3.206	-3.204	-3.201	-3.199	-3.195	-3.192	-3.189	-3.185	-3.182	-3.178	-3.175	-3.172	-3.170	-3.166	-3.164	-3.161	-3.160	-3.159	-3.156	-3.156	-3.156	-3.156	-3.156	-3.158	-3.159	-3.161	-3.164	-3.165	-3.168	-3.171	-3.175	-3.179	-3.184	-3.189	-3.191	-3.198	-3.202	-3.208	-3.212	-3.218	-3.222	-3.228	-3.234	-3.239	-3.241	-3.246	-3.251	-3.256	-3.259	-3.262	-3.265	-3.269	-3.272	-3.275	-3.278	-3.279	-3.281	-3.282	-3.285	-3.286	-3.286	-3.288	-3.289	-3.289	-3.289	-3.289	-3.289	-3.289	-3.289	-3.290	-3.291	-3.291	-3.292	-3.292	-3.295	-3.298	-3.300	-3.304	-3.306	-3.310	-3.315	-3.321	-3.328	-3.334	-3.342	-3.350	-3.360	-3.371	-3.381	-3.394	-3.408	-3.420	-3.436	-3.451	-3.468	-3.485	-3.504	-3.522	-3.541	-3.564	-3.585	-3.608	-3.630	-3.654	-3.679	-3.702	-3.728	-3.754	-3.779	-3.806	-3.832	-3.858	-3.885	-3.911	-3.938	-3.965	-3.990	-4.016	-4.041	-4.066	-4.091	-4.114	-4.136	-4.158	-4.179	-4.198	-4.216	-4.234	-4.250	-4.265	-4.278	-4.290	-4.301	-4.310	-4.319	-4.324	-4.329	-4.331	-4.332	-4.332	-4.330	-4.326	-4.322	-4.316	-4.308	-4.298	-4.286	-4.271	-4.258	-4.240	-4.222	-4.204	-4.182	-4.161	-4.138	-4.114	-4.089	-4.062	-4.035	-4.006	-3.979	-3.949	-3.919	-3.886	-3.855	-3.822	-3.790	-3.756	-3.724	-3.690	-3.656	-3.621	-3.588	-3.554	-3.520	-3.485	-3.451	-3.418	-3.384	-3.351	-3.318	-3.285	-3.254	-3.221	-3.190	-3.159	-3.128	-3.098	-3.069	-3.040	-3.011	-2.984	-2.956	-2.929	-2.902	-2.876	-2.851	-2.826	-2.801	-2.779	-2.756	-2.732	-2.711	-2.690	-2.669	-2.649	-2.629	-2.610	-2.590	-2.572	-2.555	-2.536	-2.520	-2.504	-2.488	-2.471	-2.456	-2.440	-2.425	-2.410	-2.396	-2.382	-2.368	-2.354	-2.340	-2.326	-2.311	-2.298	-2.284	-2.269	-2.255	-2.241	-2.228	-2.212	-2.198	-2.182	-2.166	-2.152	-2.135	-2.119	-2.102	-2.085	-2.066	-2.049	-2.027	-2.009	-1.989	-1.968	-1.946	-1.924	-1.901	-1.878	-1.852	-1.826	-1.801	-1.774	-1.746	-1.719	-1.690	-1.660	-1.630	-1.599	-1.569	-1.538	-1.504	-1.471	-1.438	-1.404	-1.369	-1.335	-1.300	-1.264	-1.229	-1.194	-1.158	-1.121	-1.085	-1.049	-1.014	-0.979	-0.942	-0.906	-0.871	-0.836	-0.800	-0.766	-0.731	-0.698	-0.664	-0.630	-0.598	-0.565	-0.532	-0.500	-0.469	-0.439	-0.408	-0.378	-0.348	-0.319	-0.290	-0.261	-0.231	-0.204	-0.175	-0.148	-0.120	-0.092	-0.065	-0.038	-0.011	0.016	0.042	0.070	0.096	0.124	0.150	0.178	0.205	0.231	0.259	0.285	0.311	0.339	0.365	0.394	0.420	0.446	0.474	0.499	0.526	0.551	0.576	0.601	0.625	0.648	0.670	0.692	0.714	0.734	0.752	0.770	0.788	0.802	0.818	0.830	0.841	0.851	0.860	0.866	0.871	0.874	0.875	0.875	0.872	0.869	0.864	0.855	0.845	0.834	0.820	0.804	0.785	0.765	0.744	0.720	0.696	0.670	0.640	0.611	0.579	0.545	0.511	0.475	0.439	0.400	0.361	0.320	0.280	0.239	0.196	0.155	0.111	0.069	0.025	-0.019	-0.061	-0.104	-0.148	-0.189	-0.231	-0.272	-0.314	-0.352	-0.391	-0.430	-0.466	-0.501	-0.538	-0.571	-0.602	-0.632	-0.662	-0.690	-0.716	-0.742	-0.765	-0.786	-0.808	-0.828	-0.844	-0.860	-0.874	-0.886	-0.899	-0.908	-0.916	-0.924	-0.929	-0.932	-0.936	-0.938	-0.939	-0.939	-0.938	-0.934	-0.930	-0.925	-0.920	-0.914	-0.906	-0.899	-0.890	-0.882	-0.872	-0.862	-0.852	-0.841	-0.830	-0.820	-0.809	-0.798	-0.786	-0.774	-0.762	-0.751	-0.739	-0.729	-0.718	-0.708	-0.696	-0.686	-0.678	-0.668	-0.659	-0.650	-0.642	-0.634	-0.629	-0.622	-0.616	-0.611	-0.606	-0.602	-0.600	-0.596	-0.595	-0.594	-0.595	-0.595	-0.598	-0.600	-0.604	-0.608	-0.614	-0.620	-0.626	-0.634	-0.644	-0.652	-0.664	-0.675	-0.688	-0.701	-0.715	-0.731	-0.748	-0.764	-0.782	-0.801	-0.821	-0.841	-0.862	-0.885	-0.908	-0.931	-0.955	-0.979	-1.004	-1.030	-1.055	-1.082	-1.108	-1.135	-1.162	-1.189	-1.218	-1.244	-1.271	-1.299	-1.325	-1.352	-1.380	-1.405	-1.431	-1.458	-1.482	-1.508	-1.530	-1.555	-1.578	-1.600	-1.621	-1.642	-1.662	-1.681	-1.699	-1.718	-1.735	-1.750	-1.766	-1.780	-1.794	-1.806	-1.818	-1.830	-1.839	-1.849	-1.858	-1.865	-1.872	-1.879	-1.885	-1.891	-1.895	-1.900	-1.902	-1.906	-1.910	-1.912	-1.915	-1.919	-1.920	-1.922	-1.925	-1.928	-1.930	-1.932	-1.935	-1.939	-1.942	-1.948	-1.952	-1.958	-1.964	-1.970	-1.979	-1.988	-1.996	-2.006	-2.018	-2.029	-2.041	-2.056	-2.070	-2.085	-2.101	-2.119	-2.138	-2.156	-2.176	-2.198	-2.219	-2.241	-2.264	-2.289	-2.314	-2.339	-2.365	-2.392	-2.419	-2.446	-2.475	-2.505	-2.532	-2.562	-2.591	-2.620	-2.650	-2.680	-2.710	-2.739	-2.769	-2.796	-2.825	-2.852	-2.880	-2.906	-2.932	-2.959	-2.984	-3.008	-3.031	-3.054	-3.076	-3.096	-3.115	-3.134	-3.151	-3.169	-3.184	-3.198	-3.210	-3.222	-3.232	-3.241	-3.249	-3.256	-3.261	-3.266	-3.269	-3.271	-3.271	-3.271	-3.270	-3.268	-3.264	-3.259	-3.254	-3.248	-3.240	-3.231	-3.222	-3.212	-3.202	-3.191	-3.180	-3.168	-3.155	-3.141	-3.129	-3.114	-3.100	-3.085	-3.070	-3.056	-3.041	-3.026	-3.011	-2.996	-2.982	-2.969	-2.954	-2.940	-2.926	-2.914	-2.901	-2.890	-2.878	-2.866	-2.856	-2.846	-2.838	-2.829	-2.820	-2.812	-2.806	-2.801	-2.796	-2.792	-2.789	-2.786	-2.785	-2.784	-2.784	-2.784	-2.786	-2.789	-2.792	-2.796	-2.801	-2.808	-2.815	-2.821	-2.830	-2.840	-2.851	-2.861	-2.872	-2.885	-2.898	-2.911	-2.925	-2.940	-2.954	-2.970	-2.986	-3.002	-3.019	-3.036	-3.052	-3.070	-3.088	-3.105	-3.121	-3.140	-3.158	-3.175	-3.192	-3.209	-3.225	-3.241	-3.258	-3.275	-3.290	-3.305	-3.319	-3.334	-3.346	-3.360	-3.371	-3.384	-3.395	-3.406	-3.415	-3.425	-3.434	-3.442	-3.451	-3.456	-3.464	-3.470	-3.476	-3.480	-3.485	-3.489	-3.492	-3.496	-3.499	-3.501	-3.504	-3.505	-3.506	-3.508	-3.509	-3.511	-3.511	-3.511	-3.511	-3.511	-3.512	-3.511	-3.510	-3.510	-3.509	-3.508	-3.508	-3.506	-3.505	-3.504	-3.501	-3.499	-3.498	-3.495	-3.491	-3.489	-3.485	-3.481	-3.476	-3.471	-3.466	-3.460	-3.454	-3.445	-3.438	-3.429	-3.419	-3.410	-3.398	-3.388	-3.374	-3.361	-3.346	-3.331	-3.316	-3.300	-3.282	-3.265	-3.244	-3.224	-3.204	-3.181	-3.159	-3.135	-3.111	-3.086	-3.060	-3.034	-3.006	-2.979	-2.949	-2.920	-2.889	-2.859	-2.825	-2.794	-2.761	-2.726	-2.692	-2.658	-2.622	-2.586	-2.551	-2.515	-2.478	-2.440	-2.402	-2.366	-2.328	-2.290	-2.250	-2.211	-2.172	-2.132	-2.092	-2.052	-2.013	-1.971	-1.931	-1.890	-1.850	-1.809	-1.769	-1.728	-1.688	-1.646	-1.605	-1.566	-1.525	-1.485	-1.445	-1.406	-1.368	-1.329	-1.289	-1.251	-1.214	-1.176	-1.140	-1.105	-1.070	-1.036	-1.002	-0.970	-0.939	-0.908	-0.879	-0.850	-0.822	-0.796	-0.771	-0.748	-0.725	-0.704	-0.685	-0.666	-0.650	-0.634	-0.620	-0.608	-0.598	-0.588	-0.580	-0.572	-0.569	-0.565	-0.562	-0.562	-0.564	-0.565	-0.569	-0.574	-0.579	-0.586	-0.594	-0.602	-0.612	-0.624	-0.635	-0.648	-0.660	-0.672	-0.688	-0.700	-0.715	-0.730	-0.745	-0.759	-0.774	-0.788	-0.801	-0.815	-0.829	-0.840	-0.852	-0.865	-0.874	-0.885	-0.894	-0.901	-0.909	-0.915	-0.919	-0.922	-0.925	-0.926	-0.926	-0.924	-0.922	-0.919	-0.914	-0.906	-0.899	-0.890	-0.879	-0.868	-0.855	-0.840	-0.824	-0.809	-0.789	-0.771	-0.750	-0.728	-0.706	-0.681	-0.658	-0.631	-0.605	-0.578	-0.550	-0.521	-0.491	-0.462	-0.431	-0.401	-0.370	-0.338	-0.308	-0.276	-0.244	-0.211	-0.181	-0.149	-0.118	-0.086	-0.056	-0.025	0.005	0.035	0.064	0.092	0.119	0.146	0.172	0.199	0.222	0.245	0.268	0.288	0.309	0.328	0.345	0.361	0.376	0.391	0.405	0.416	0.428	0.436	0.445	0.451	0.458	0.462	0.466	0.468	0.469	0.469	0.469	0.468	0.464	0.461	0.458	0.451	0.448	0.440	0.434	0.426	0.418	0.410	0.401	0.392	0.384	0.374	0.365	0.356	0.348	0.338	0.330	0.320	0.311	0.305	0.298	0.291	0.285	0.279	0.275	0.271	0.268	0.264	0.262	0.261	0.261	0.262	0.264	0.266	0.269	0.274	0.278	0.284	0.291	0.298	0.306	0.315	0.326	0.335	0.346	0.359	0.371	0.385	0.399	0.412	0.429	0.442	0.459	0.475	0.491	0.509	0.525	0.541	0.558	0.575	0.591	0.608	0.624	0.640	0.655	0.670	0.685	0.698	0.711	0.724	0.736	0.748	0.758	0.769	0.776	0.784	0.791	0.798	0.801	0.804	0.808	0.808	0.809	0.806	0.804	0.801	0.795	0.789	0.782	0.774	0.762	0.752	0.740	0.728	0.712	0.698	0.681	0.664	0.645	0.626	0.606	0.586	0.565	0.544	0.521	0.499	0.476	0.452	0.429	0.405	0.380	0.356	0.332	0.308	0.284	0.260	0.236	0.212	0.190	0.168	0.146	0.125	0.104	0.084	0.064	0.046	0.028	0.011	-0.006	-0.022	-0.036	-0.050	-0.064	-0.078	-0.088	-0.099	-0.109	-0.118	-0.126	-0.134	-0.140	-0.146	-0.151	-0.156	-0.160	-0.164	-0.168	-0.170	-0.172	-0.174	-0.175	-0.175	-0.176	-0.178	-0.176	-0.178	-0.176	-0.176	-0.176	-0.176	-0.176	-0.176	-0.176	-0.176	-0.178	-0.179	-0.179	-0.181	-0.184	-0.186	-0.189	-0.191	-0.196	-0.200	-0.204	-0.209	-0.215	-0.221	-0.229	-0.236	-0.244	-0.252	-0.260	-0.271	-0.281	-0.292	-0.302	-0.315	-0.329	-0.342	-0.356	-0.371	-0.386	-0.402	-0.418	-0.436	-0.452	-0.471	-0.490	-0.510	-0.529	-0.550	-0.570	-0.592	-0.614	-0.636	-0.658	-0.681	-0.704	-0.729	-0.752	-0.778	-0.801	-0.825	-0.850	-0.875	-0.900	-0.924	-0.949	-0.974	-0.998	-1.022	-1.046	-1.069	-1.092	-1.115	-1.138	-1.160	-1.181	-1.201	-1.221	-1.241	-1.259	-1.276	-1.294	-1.310	-1.326	-1.340	-1.352	-1.365	-1.375	-1.385	-1.394	-1.402	-1.409	-1.414	-1.418	-1.420	-1.421	-1.422	-1.422	-1.420	-1.416	-1.411	-1.405	-1.399	-1.390	-1.381	-1.372	-1.360	-1.350	-1.336	-1.322	-1.310	-1.295	-1.280	-1.265	-1.249	-1.231	-1.215	-1.199	-1.182	-1.166	-1.149	-1.132	-1.118	-1.101	-1.086	-1.071	-1.058	-1.044	-1.032	-1.021	-1.010	-1.001	-0.994	-0.985	-0.980	-0.976	-0.974	-0.971	-0.971	-0.974	-0.976	-0.980	-0.988	-0.994	-1.004	-1.014	-1.026	-1.040	-1.055	-1.071	-1.090	-1.109	-1.130	-1.150	-1.174	-1.196	-1.221	-1.248	-1.274	-1.301	-1.329	-1.358	-1.386	-1.415	-1.444	-1.474	-1.504	-1.534	-1.564	-1.591	-1.620	-1.648	-1.676	-1.702	-1.729	-1.755	-1.780	-1.804	-1.826	-1.849	-1.869	-1.890	-1.908	-1.926	-1.942	-1.958	-1.971	-1.985	-1.998	-2.007	-2.018	-2.026	-2.034	-2.040	-2.046	-2.051	-2.056	-2.059	-2.061	-2.064	-2.066	-2.068	-2.069	-2.070	-2.070	-2.072	-2.074	-2.074	-2.076	-2.078	-2.080	-2.082	-2.085	-2.090	-2.092	-2.099	-2.105	-2.111	-2.118	-2.126	-2.135	-2.146	-2.156	-2.168	-2.181	-2.196	-2.211	-2.226	-2.242	-2.261	-2.279	-2.299	-2.319	-2.341	-2.364	-2.386	-2.410	-2.435	-2.460	-2.486	-2.512	-2.539	-2.566	-2.594	-2.622	-2.651	-2.680	-2.710	-2.739	-2.769	-2.799	-2.829	-2.859	-2.889	-2.919	-2.950	-2.980	-3.010	-3.040	-3.070	-3.101	-3.130	-3.160	-3.189	-3.219	-3.248	-3.278	-3.306	-3.336	-3.365	-3.394	-3.421	-3.450	-3.478	-3.505	-3.532	-3.559	-3.585	-3.611	-3.636	-3.661	-3.686	-3.710	-3.734	-3.756	-3.779	-3.800	-3.820	-3.840	-3.859	-3.878	-3.895	-3.910	-3.926	-3.940	-3.951	-3.962	-3.972	-3.982	-3.990	-3.998	-4.003	-4.006	-4.008	-4.010	-4.008	-4.006	-4.004	-3.998	-3.991	-3.984	-3.975	-3.965	-3.954	-3.941	-3.926	-3.911	-3.894	-3.875	-3.856	-3.836	-3.815	-3.794	-3.770	-3.746	-3.722	-3.696	-3.671	-3.645	-3.619	-3.592	-3.566	-3.540	-3.512	-3.485	-3.459	-3.431	-3.405	-3.379	-3.352	-3.328	-3.302	-3.278	-3.254	-3.230	-3.208	-3.185	-3.164	-3.141	-3.122	-3.102	-3.084	-3.066	-3.050	-3.032	-3.018	-3.002	-2.989	-2.976	-2.964	-2.954	-2.941	-2.932	-2.924	-2.916	-2.908	-2.901	-2.894	-2.888	-2.882	-2.876	-2.874	-2.869	-2.865	-2.861	-2.858	-2.855	-2.852	-2.850	-2.848	-2.844	-2.841	-2.839	-2.836	-2.832	-2.830	-2.826	-2.824	-2.820	-2.816	-2.811	-2.808	-2.801	-2.796	-2.791	-2.785	-2.778	-2.770	-2.762	-2.754	-2.745	-2.735	-2.725	-2.715	-2.705	-2.692	-2.680	-2.668	-2.654	-2.641	-2.628	-2.611	-2.596	-2.581	-2.566	-2.550	-2.532	-2.516	-2.499	-2.481	-2.464	-2.446	-2.430	-2.412	-2.394	-2.376	-2.359	-2.341	-2.324	-2.306	-2.288	-2.271	-2.254	-2.238	-2.221	-2.205	-2.191	-2.175	-2.161	-2.148	-2.134	-2.121	-2.110	-2.098	-2.086	-2.076	-2.068	-2.058	-2.049	-2.042	-2.035	-2.029	-2.024	-2.019	-2.015	-2.011	-2.009	-2.007	-2.005	-2.005	-2.005	-2.005	-2.006	-2.009	-2.011	-2.014	-2.018	-2.022	-2.026	-2.031	-2.036	-2.042	-2.049	-2.055	-2.061	-2.069	-2.076	-2.082	-2.091	-2.099	-2.106	-2.114	-2.121	-2.130	-2.138	-2.145	-2.151	-2.159	-2.165	-2.172	-2.179	-2.186	-2.191	-2.198	-2.204	-2.209	-2.212	-2.218	-2.221	-2.224	-2.226	-2.229	-2.231	-2.231	-2.232	-2.232	-2.232	-2.230	-2.229	-2.226	-2.222	-2.219	-2.215	-2.211	-2.204	-2.199	-2.192	-2.185	-2.178	-2.170	-2.161	-2.152	-2.144	-2.134	-2.124	-2.114	-2.104	-2.092	-2.081	-2.071	-2.059	-2.049	-2.038	-2.025	-2.015	-2.004	-1.992	-1.984	-1.974	-1.962	-1.954	-1.946	-1.938	-1.929	-1.922	-1.916	-1.910	-1.905	-1.901	-1.898	-1.895	-1.894	-1.892	-1.894	-1.895	-1.896	-1.899	-1.904	-1.909	-1.914	-1.920	-1.929	-1.938	-1.946	-1.956	-1.968	-1.979	-1.991	-2.004	-2.019	-2.031	-2.046	-2.062	-2.078	-2.094	-2.109	-2.126	-2.142	-2.159	-2.175	-2.191	-2.206	-2.222	-2.238	-2.254	-2.269	-2.282	-2.296	-2.309	-2.321	-2.334	-2.345	-2.355	-2.364	-2.372	-2.380	-2.386	-2.392	-2.396	-2.400	-2.402	-2.404	-2.404	-2.404	-2.402	-2.400	-2.396	-2.392	-2.386	-2.380	-2.372	-2.365	-2.355	-2.345	-2.334	-2.322	-2.310	-2.299	-2.284	-2.270	-2.255	-2.240	-2.222	-2.206	-2.190	-2.172	-2.155	-2.138	-2.119	-2.101	-2.082	-2.064	-2.045	-2.026	-2.009	-1.990	-1.971	-1.954	-1.935	-1.918	-1.900	-1.882	-1.865	-1.849	-1.834	-1.818	-1.804	-1.789	-1.775	-1.761	-1.749	-1.738	-1.728	-1.719	-1.709	-1.701	-1.692	-1.688	-1.681	-1.678	-1.674	-1.672	-1.671	-1.671	-1.672	-1.675	-1.678	-1.682	-1.689	-1.696	-1.705	-1.715	-1.725	-1.738	-1.751	-1.764	-1.780	-1.798	-1.815	-1.834	-1.855	-1.875	-1.898	-1.921	-1.945	-1.969	-1.995	-2.021	-2.049	-2.076	-2.105	-2.134	-2.162	-2.192	-2.221	-2.251	-2.281	-2.311	-2.340	-2.370	-2.399	-2.429	-2.456	-2.485	-2.514	-2.541	-2.568	-2.594	-2.618	-2.642	-2.665	-2.688	-2.710	-2.729	-2.749	-2.766	-2.781	-2.799	-2.811	-2.825	-2.836	-2.846	-2.854	-2.861	-2.868	-2.872	-2.875	-2.876	-2.876	-2.876	-2.872	-2.869	-2.864	-2.858	-2.850	-2.840	-2.830	-2.819	-2.806	-2.792	-2.779	-2.762	-2.746	-2.729	-2.710	-2.691	-2.671	-2.651	-2.630	-2.609	-2.586	-2.564	-2.541	-2.519	-2.495	-2.471	-2.448	-2.425	-2.401	-2.379	-2.355	-2.331	-2.310	-2.288	-2.266	-2.245	-2.225	-2.205	-2.185	-2.168	-2.151	-2.135	-2.120	-2.106	-2.092	-2.081	-2.070	-2.061	-2.052	-2.047	-2.041	-2.038	-2.035	-2.034	-2.034	-2.035	-2.039	-2.042	-2.049	-2.056	-2.065	-2.076	-2.088	-2.100	-2.114	-2.129	-2.145	-2.161	-2.181	-2.199	-2.219	-2.239	-2.260	-2.281	-2.302	-2.325	-2.348	-2.370	-2.391	-2.414	-2.438	-2.460	-2.481	-2.502	-2.522	-2.544	-2.562	-2.582	-2.599	-2.616	-2.631	-2.646	-2.660	-2.671	-2.682	-2.692	-2.701	-2.708	-2.712	-2.718	-2.720	-2.722	-2.722	-2.722	-2.720	-2.715	-2.711	-2.706	-2.699	-2.691	-2.682	-2.674	-2.662	-2.651	-2.641	-2.629	-2.615	-2.602	-2.589	-2.576	-2.562	-2.550	-2.538	-2.524	-2.511	-2.499	-2.488	-2.478	-2.468	-2.458	-2.450	-2.442	-2.436	-2.431	-2.426	-2.424	-2.422	-2.422	-2.425	-2.426	-2.430	-2.436	-2.442	-2.451	-2.461	-2.471	-2.482	-2.496	-2.511	-2.528	-2.544	-2.564	-2.582	-2.602	-2.624	-2.645	-2.669	-2.692	-2.716	-2.741	-2.766	-2.791	-2.816	-2.841	-2.868	-2.894	-2.919	-2.944	-2.970	-2.994	-3.019	-3.042	-3.066	-3.088	-3.110	-3.131	-3.151	-3.170	-3.188	-3.205	-3.220	-3.235	-3.249	-3.261	-3.271	-3.280	-3.289	-3.296	-3.301	-3.305	-3.309	-3.310	-3.310	-3.310	-3.306	-3.304	-3.298	-3.292	-3.286	-3.279	-3.269	-3.259	-3.248	-3.235	-3.222	-3.209	-3.192	-3.179	-3.162	-3.145	-3.128	-3.110	-3.092	-3.074	-3.054	-3.036	-3.016	-2.996	-2.978	-2.959	-2.938	-2.919	-2.899	-2.880	-2.860	-2.841	-2.824	-2.804	-2.786	-2.769	-2.751	-2.734	-2.718	-2.700	-2.684	-2.670	-2.655	-2.641	-2.626	-2.612	-2.600	-2.588	-2.575	-2.565	-2.554	-2.542	-2.534	-2.524	-2.515	-2.508	-2.499	-2.491	-2.485	-2.478	-2.472	-2.466	-2.461	-2.456	-2.452	-2.448	-2.444	-2.440	-2.438	-2.432	-2.430	-2.428	-2.424	-2.422	-2.419	-2.416	-2.414	-2.411	-2.409	-2.405	-2.402	-2.400	-2.398	-2.394	-2.391	-2.388	-2.384	-2.379	-2.375	-2.370	-2.365	-2.359	-2.352	-2.346	-2.340	-2.334	-2.325	-2.318	-2.310	-2.301	-2.291	-2.282	-2.272	-2.261	-2.251	-2.241	-2.230	-2.219	-2.208	-2.195	-2.182	-2.170	-2.159	-2.146	-2.134	-2.120	-2.109	-2.096	-2.084	-2.072	-2.060	-2.049	-2.036	-2.025	-2.014	-2.004	-1.994	-1.985	-1.975	-1.966	-1.958	-1.951	-1.944	-1.938	-1.931	-1.926	-1.922	-1.918	-1.915	-1.911	-1.910	-1.909	-1.906	-1.906	-1.906	-1.909	-1.909	-1.911	-1.912	-1.915	-1.919	-1.921	-1.925	-1.929	-1.932	-1.938	-1.941	-1.945	-1.950	-1.955	-1.960	-1.964	-1.968	-1.972	-1.978	-1.981	-1.985	-1.989	-1.994	-1.996	-2.000	-2.002	-2.006	-2.009	-2.011	-2.013	-2.015	-2.016	-2.019	-2.019	-2.021	-2.022	-2.022	-2.022	-2.024	-2.024	-2.024	-2.024	-2.024	-2.024	-2.022	-2.022	-2.024	-2.022	-2.022	-2.022	-2.022	-2.024	-2.024	-2.024	-2.024	-2.025	-2.026	-2.027	-2.029	-2.031	-2.033	-2.034	-2.036	-2.038	-2.041	-2.044	-2.046	-2.050	-2.052	-2.055	-2.059	-2.062	-2.066	-2.070	-2.075	-2.078	-2.081	-2.085	-2.089	-2.092	-2.095	-2.099	-2.102	-2.105	-2.109	-2.112	-2.114	-2.119	-2.121	-2.122	-2.126	-2.129	-2.131	-2.132	-2.135	-2.136	-2.139	-2.140	-2.141	-2.142	-2.144	-2.145	-2.148	-2.149	-2.150	-2.151	-2.152	-2.154	-2.155	-2.156	-2.159	-2.160	-2.162	-2.165	-2.168	-2.169	-2.172	-2.175	-2.179	-2.181	-2.186	-2.190	-2.194	-2.200	-2.204	-2.209	-2.214	-2.220	-2.225	-2.232	-2.239	-2.245	-2.252	-2.259	-2.266	-2.274	-2.282	-2.290	-2.298	-2.306	-2.314	-2.321	-2.330	-2.338	-2.344	-2.351	-2.359	-2.365	-2.371	-2.378	-2.384	-2.389	-2.394	-2.399	-2.401	-2.405	-2.408	-2.409	-2.411	-2.410	-2.410	-2.409	-2.406	-2.404	-2.400	-2.395	-2.390	-2.382	-2.376	-2.366	-2.359	-2.348	-2.338	-2.325	-2.312	-2.298	-2.284	-2.269	-2.252	-2.236	-2.218	-2.200	-2.180	-2.161	-2.141	-2.120	-2.100	-2.078	-2.056	-2.033	-2.011	-1.986	-1.964	-1.941	-1.918	-1.894	-1.869	-1.845	-1.822	-1.798	-1.774	-1.750	-1.728	-1.704	-1.680	-1.656	-1.634	-1.610	-1.588	-1.565	-1.542	-1.521	-1.499	-1.478	-1.456	-1.435	-1.414	-1.394	-1.374	-1.352	-1.334	-1.314	-1.295	-1.275	-1.256	-1.236	-1.218	-1.199	-1.180	-1.161	-1.142	-1.124	-1.106	-1.086	-1.069	-1.050	-1.030	-1.010	-0.991	-0.972	-0.954	-0.932	-0.914	-0.894	-0.875	-0.854	-0.835	-0.814	-0.792	-0.772	-0.751	-0.730	-0.710	-0.689	-0.668	-0.645	-0.624	-0.601	-0.580	-0.558	-0.536	-0.515	-0.491	-0.469	-0.449	-0.426	-0.402	-0.381	-0.359	-0.336	-0.314	-0.292	-0.269	-0.249	-0.225	-0.204	-0.182	-0.160	-0.139	-0.118	-0.095	-0.075	-0.055	-0.034	-0.014	0.005	0.025	0.042	0.061	0.079	0.096	0.112	0.128	0.142	0.158	0.171	0.184	0.195	0.205	0.216	0.225	0.232	0.239	0.245	0.250	0.254	0.256	0.258	0.258	0.255	0.252	0.249	0.242	0.236	0.228	0.218	0.206	0.194	0.180	0.165	0.148	0.129	0.110	0.089	0.066	0.042	0.019	-0.008	-0.034	-0.062	-0.090	-0.120	-0.151	-0.181	-0.214	-0.246	-0.280	-0.314	-0.346	-0.380	-0.414	-0.448	-0.481	-0.515	-0.549	-0.581	-0.614	-0.645	-0.675	-0.705	-0.735	-0.761	-0.789	-0.814	-0.838	-0.860	-0.881	-0.900	-0.919	-0.935	-0.950	-0.962	-0.974	-0.984	-0.991	-0.998	-1.001	-1.004	-1.004	-1.004	-1.000	-0.995	-0.989	-0.980	-0.971	-0.960	-0.948	-0.935	-0.920	-0.904	-0.886	-0.869	-0.850	-0.830	-0.811	-0.790	-0.769	-0.748	-0.726	-0.706	-0.685	-0.664	-0.644	-0.625	-0.605	-0.588	-0.570	-0.554	-0.538	-0.522	-0.510	-0.498	-0.486	-0.478	-0.470	-0.464	-0.459	-0.456	-0.456	-0.456	-0.458	-0.462	-0.470	-0.476	-0.488	-0.499	-0.512	-0.528	-0.546	-0.565	-0.586	-0.608	-0.632	-0.658	-0.686	-0.714	-0.744	-0.775	-0.808	-0.841	-0.875	-0.911	-0.946	-0.984	-1.021	-1.059	-1.098	-1.136	-1.176	-1.216	-1.256	-1.295	-1.335	-1.374	-1.414	-1.452	-1.491	-1.529	-1.566	-1.602	-1.639	-1.674	-1.709	-1.742	-1.774	-1.805	-1.836	-1.865	-1.894	-1.921	-1.946	-1.970	-1.994	-2.016	-2.036	-2.056	-2.075	-2.092	-2.108	-2.122	-2.136	-2.148	-2.159	-2.169	-2.179	-2.185	-2.191	-2.198	-2.202	-2.206	-2.209	-2.212	-2.214	-2.215	-2.215	-2.215	-2.214	-2.212	-2.211	-2.209	-2.208	-2.205	-2.202	-2.200	-2.198	-2.194	-2.192	-2.190	-2.188	-2.185	-2.184	-2.181	-2.179	-2.178	-2.176	-2.175	-2.174	-2.175	-2.174	-2.174	-2.175	-2.175	-2.176	-2.178	-2.179	-2.181	-2.182	-2.184	-2.185	-2.189	-2.189	-2.192	-2.194	-2.196	-2.198	-2.200	-2.201	-2.204	-2.204	-2.204	-2.205	-2.206	-2.205	-2.205	-2.202	-2.202	-2.200	-2.198	-2.195	-2.191	-2.188	-2.181	-2.178	-2.172	-2.166	-2.160	-2.154	-2.146	-2.140	-2.131	-2.125	-2.118	-2.110	-2.100	-2.092	-2.085	-2.078	-2.069	-2.060	-2.052	-2.045	-2.038	-2.030	-2.022	-2.016	-2.010	-2.004	-1.999	-1.992	-1.988	-1.984	-1.979	-1.976	-1.974	-1.971	-1.970	-1.968	-1.966	-1.966	-1.965	-1.965	-1.965	-1.966	-1.968	-1.969	-1.970	-1.972	-1.974	-1.976	-1.978	-1.980	-1.982	-1.985	-1.988	-1.991	-1.994	-1.998	-2.000	-2.004	-2.007	-2.011	-2.014	-2.018	-2.021	-2.025	-2.029	-2.033	-2.036	-2.041	-2.046	-2.051	-2.058	-2.064	-2.071	-2.079	-2.086	-2.095	-2.105	-2.114	-2.125	-2.136	-2.149	-2.162	-2.176	-2.191	-2.208	-2.225	-2.244	-2.262	-2.282	-2.304	-2.326	-2.350	-2.375	-2.399	-2.426	-2.452	-2.481	-2.510	-2.539	-2.570	-2.601	-2.632	-2.664	-2.695	-2.728	-2.760	-2.791	-2.824	-2.855	-2.886	-2.916	-2.948	-2.978	-3.006	-3.034	-3.060	-3.086	-3.110	-3.134	-3.156	-3.175	-3.195	-3.211	-3.228	-3.241	-3.252	-3.262	-3.271	-3.278	-3.281	-3.284	-3.282	-3.282	-3.278	-3.272	-3.265	-3.255	-3.245	-3.232	-3.218	-3.201	-3.184	-3.165	-3.142	-3.121	-3.098	-3.074	-3.049	-3.022	-2.995	-2.966	-2.938	-2.909	-2.879	-2.848	-2.818	-2.786	-2.756	-2.724	-2.692	-2.661	-2.631	-2.599	-2.568	-2.539	-2.508	-2.478	-2.449	-2.419	-2.390	-2.361	-2.332	-2.305	-2.278	-2.251	-2.224	-2.196	-2.171	-2.146	-2.119	-2.094	-2.068	-2.042	-2.018	-1.991	-1.966	-1.940	-1.914	-1.888	-1.861	-1.836	-1.809	-1.781	-1.754	-1.725	-1.698	-1.669	-1.639	-1.609	-1.579	-1.548	-1.515	-1.484	-1.451	-1.419	-1.386	-1.352	-1.319	-1.285	-1.251	-1.216	-1.182	-1.148	-1.114	-1.080	-1.045	-1.011	-0.978	-0.945	-0.912	-0.880	-0.849	-0.818	-0.788	-0.759	-0.731	-0.702	-0.678	-0.652	-0.629	-0.606	-0.585	-0.566	-0.548	-0.531	-0.516	-0.501	-0.489	-0.479	-0.470	-0.462	-0.456	-0.452	-0.450	-0.449	-0.449	-0.451	-0.456	-0.460	-0.469	-0.476	-0.485	-0.498	-0.511	-0.525	-0.540	-0.556	-0.574	-0.592	-0.612	-0.632	-0.655	-0.678	-0.701	-0.726	-0.751	-0.778	-0.804	-0.830	-0.859	-0.888	-0.916	-0.945	-0.975	-1.005	-1.036	-1.068	-1.099	-1.131	-1.162	-1.196	-1.229	-1.262	-1.298	-1.330	-1.366	-1.400	-1.436	-1.471	-1.508	-1.545	-1.581	-1.620	-1.658	-1.696	-1.735	-1.774	-1.814	-1.852	-1.894	-1.934	-1.975	-2.015	-2.056	-2.098	-2.140	-2.182	-2.224	-2.266	-2.309	-2.350	-2.392	-2.434	-2.475	-2.516	-2.558	-2.598	-2.639	-2.678	-2.716	-2.755	-2.792	-2.829	-2.864	-2.899	-2.934	-2.966	-2.998	-3.029	-3.059	-3.086	-3.112	-3.139	-3.164	-3.186	-3.206	-3.228	-3.246	-3.262	-3.280	-3.295	-3.308	-3.319	-3.329	-3.339	-3.346	-3.355	-3.360	-3.365	-3.368	-3.371	-3.374	-3.374	-3.374	-3.374	-3.374	-3.371	-3.370	-3.368	-3.364	-3.361	-3.359	-3.356	-3.352	-3.350	-3.348	-3.345	-3.342	-3.341	-3.340	-3.340	-3.339	-3.340	-3.340	-3.341	-3.344	-3.345	-3.349	-3.352	-3.358	-3.362	-3.368	-3.374	-3.380	-3.388	-3.395	-3.404	-3.412	-3.422	-3.432	-3.441	-3.452	-3.461	-3.472	-3.484	-3.494	-3.505	-3.516	-3.526	-3.536	-3.546	-3.556	-3.565	-3.575	-3.584	-3.591	-3.600	-3.606	-3.612	-3.619	-3.624	-3.629	-3.634	-3.636	-3.640	-3.642	-3.645	-3.646	-3.648	-3.648	-3.649	-3.648	-3.646	-3.644	-3.642	-3.641	-3.639	-3.636	-3.634	-3.630	-3.628	-3.625	-3.622	-3.620	-3.618	-3.615	-3.615	-3.612	-3.611	-3.612	-3.611	-3.614	-3.615	-3.618	-3.620	-3.624	-3.630	-3.634	-3.640	-3.648	-3.656	-3.665	-3.675	-3.686	-3.699	-3.712	-3.725	-3.740	-3.756	-3.772	-3.790	-3.808	-3.828	-3.848	-3.868	-3.889	-3.910	-3.932	-3.955	-3.979	-4.001	-4.025	-4.050	-4.074	-4.099	-4.124	-4.148	-4.171	-4.196	-4.219	-4.241	-4.264	-4.286	-4.308	-4.329	-4.348	-4.368	-4.384	-4.401	-4.416	-4.431	-4.445	-4.458	-4.468	-4.476	-4.484	-4.490	-4.495	-4.498	-4.500	-4.499	-4.496	-4.492	-4.488	-4.481	-4.474	-4.462	-4.451	-4.436	-4.422	-4.404	-4.386	-4.366	-4.345	-4.322	-4.299	-4.274	-4.246	-4.219	-4.190	-4.160	-4.129	-4.098	-4.066	-4.032	-3.999	-3.965	-3.930	-3.895	-3.860	-3.824	-3.789	-3.752	-3.716	-3.681	-3.645	-3.611	-3.575	-3.541	-3.508	-3.474	-3.440	-3.409	-3.378	-3.345	-3.315	-3.286	-3.258	-3.229	-3.202	-3.176	-3.150	-3.126	-3.102	-3.080	-3.059	-3.039	-3.018	-3.000	-2.981	-2.965	-2.949	-2.932	-2.918	-2.904	-2.890	-2.878	-2.866	-2.855	-2.845	-2.834	-2.825	-2.815	-2.806	-2.799	-2.791	-2.782	-2.776	-2.769	-2.760	-2.754	-2.746	-2.739	-2.731	-2.724	-2.715	-2.708	-2.700	-2.690	-2.681	-2.672	-2.661	-2.651	-2.641	-2.630	-2.616	-2.604	-2.591	-2.576	-2.560	-2.545	-2.528	-2.510	-2.491	-2.471	-2.451	-2.430	-2.408	-2.384	-2.360	-2.334	-2.306	-2.279	-2.250	-2.221	-2.190	-2.158	-2.126	-2.092	-2.058	-2.024	-1.989	-1.951	-1.914	-1.876	-1.839	-1.798	-1.759	-1.719	-1.678	-1.636	-1.596	-1.554	-1.511	-1.469	-1.426	-1.384	-1.341	-1.299	-1.256	-1.214	-1.171	-1.129	-1.088	-1.046	-1.004	-0.962	-0.922	-0.881	-0.841	-0.802	-0.762	-0.724	-0.685	-0.648	-0.611	-0.575	-0.539	-0.504	-0.470	-0.435	-0.401	-0.368	-0.335	-0.304	-0.272	-0.240	-0.211	-0.180	-0.151	-0.121	-0.094	-0.066	-0.039	-0.012	0.015	0.040	0.066	0.090	0.114	0.139	0.162	0.185	0.208	0.230	0.250	0.271	0.290	0.310	0.328	0.345	0.361	0.376	0.391	0.405	0.418	0.429	0.439	0.449	0.456	0.462	0.469	0.472	0.475	0.475	0.476	0.475	0.471	0.466	0.460	0.452	0.444	0.431	0.420	0.406	0.390	0.372	0.355	0.335	0.312	0.290	0.266	0.240	0.214	0.186	0.158	0.128	0.096	0.064	0.031	-0.001	-0.036	-0.071	-0.108	-0.142	-0.179	-0.214	-0.250	-0.286	-0.322	-0.359	-0.395	-0.431	-0.466	-0.500	-0.534	-0.568	-0.601	-0.634	-0.665	-0.695	-0.725	-0.752	-0.781	-0.808	-0.832	-0.856	-0.880	-0.901	-0.922	-0.941	-0.960	-0.975	-0.991	-1.006	-1.019	-1.030	-1.042	-1.051	-1.060	-1.066	-1.072	-1.079	-1.082	-1.086	-1.088	-1.089	-1.089	-1.088	-1.088	-1.084	-1.081	-1.078	-1.074	-1.069	-1.062	-1.058	-1.051	-1.045	-1.038	-1.030	-1.022	-1.015	-1.006	-0.998	-0.990	-0.982	-0.972	-0.965	-0.956	-0.949	-0.939	-0.931	-0.924	-0.915	-0.908	-0.899	-0.892	-0.885	-0.879	-0.872	-0.865	-0.860	-0.855	-0.850	-0.845	-0.840	-0.838	-0.834	-0.831	-0.829	-0.828	-0.826	-0.826	-0.826	-0.826	-0.828	-0.830	-0.832	-0.836	-0.840	-0.845	-0.850	-0.856	-0.862	-0.870	-0.878	-0.886	-0.895	-0.904	-0.915	-0.926	-0.938	-0.950	-0.964	-0.976	-0.991	-1.006	-1.020	-1.036	-1.054	-1.070	-1.089	-1.106	-1.124	-1.144	-1.164	-1.182	-1.204	-1.224	-1.246	-1.266	-1.288	-1.310	-1.332	-1.354	-1.376	-1.399	-1.422	-1.445	-1.469	-1.492	-1.515	-1.538	-1.561	-1.584	-1.608	-1.630	-1.652	-1.675	-1.698	-1.720	-1.744	-1.765	-1.786	-1.809	-1.829	-1.850	-1.870	-1.891	-1.911	-1.931	-1.950	-1.969	-1.988	-2.005	-2.024	-2.040	-2.059	-2.075	-2.090	-2.106	-2.121	-2.138	-2.151	-2.165	-2.179	-2.191	-2.204	-2.216	-2.228	-2.240	-2.251	-2.262	-2.274	-2.282	-2.294	-2.304	-2.312	-2.322	-2.331	-2.341	-2.350	-2.360	-2.370	-2.379	-2.388	-2.398	-2.409	-2.419	-2.429	-2.439	-2.450	-2.460	-2.472	-2.485	-2.498	-2.511	-2.525	-2.539	-2.552	-2.568	-2.584	-2.600	-2.616	-2.634	-2.651	-2.670	-2.690	-2.710	-2.730	-2.751	-2.771	-2.794	-2.815	-2.838	-2.861	-2.884	-2.908	-2.931	-2.956	-2.979	-3.004	-3.029	-3.051	-3.075	-3.100	-3.124	-3.145	-3.169	-3.190	-3.212	-3.234	-3.254	-3.274	-3.294	-3.312	-3.330	-3.346	-3.361	-3.376	-3.390	-3.401	-3.412	-3.422	-3.432	-3.439	-3.446	-3.451	-3.455	-3.459	-3.460	-3.461	-3.460	-3.459	-3.455	-3.451	-3.446	-3.439	-3.431	-3.424	-3.415	-3.405	-3.394	-3.382	-3.370	-3.358	-3.345	-3.331	-3.316	-3.301	-3.286	-3.271	-3.256	-3.240	-3.225	-3.209	-3.194	-3.179	-3.162	-3.149	-3.134	-3.120	-3.106	-3.094	-3.081	-3.070	-3.059	-3.048	-3.039	-3.029	-3.021	-3.012	-3.006	-3.002	-2.998	-2.994	-2.991	-2.989	-2.989	-2.989	-2.990	-2.992	-2.995	-3.000	-3.005	-3.011	-3.019	-3.026	-3.036	-3.046	-3.058	-3.069	-3.082	-3.096	-3.111	-3.126	-3.142	-3.159	-3.176	-3.194	-3.212	-3.231	-3.251	-3.270	-3.290	-3.310	-3.330	-3.352	-3.372	-3.394	-3.415	-3.435	-3.456	-3.478	-3.498	-3.518	-3.539	-3.558	-3.578	-3.596	-3.615	-3.634	-3.651	-3.668	-3.685	-3.700	-3.715	-3.729	-3.742	-3.755	-3.768	-3.779	-3.790	-3.800	-3.810	-3.819	-3.826	-3.834	-3.840	-3.846	-3.851	-3.856	-3.860	-3.864	-3.868	-3.870	-3.871	-3.874	-3.875	-3.875	-3.875	-3.875	-3.875	-3.875	-3.872	-3.872	-3.871	-3.870	-3.868	-3.866	-3.864	-3.860	-3.859	-3.855	-3.852	-3.849	-3.846	-3.842	-3.840	-3.836	-3.832	-3.829	-3.825	-3.819	-3.815	-3.810	-3.804	-3.799	-3.792	-3.785	-3.778	-3.771	-3.762	-3.754	-3.745	-3.735	-3.724	-3.714	-3.701	-3.689	-3.675	-3.661	-3.646	-3.630	-3.614	-3.596	-3.579	-3.559	-3.540	-3.519	-3.498	-3.475	-3.451	-3.428	-3.402	-3.376	-3.350	-3.322	-3.294	-3.265	-3.235	-3.204	-3.171	-3.139	-3.106	-3.072	-3.038	-3.001	-2.966	-2.929	-2.891	-2.854	-2.815	-2.775	-2.736	-2.695	-2.655	-2.614	-2.572	-2.530	-2.488	-2.445	-2.402	-2.358	-2.314	-2.269	-2.225	-2.180	-2.135	-2.090	-2.044	-1.999	-1.955	-1.909	-1.864	-1.819	-1.774	-1.730	-1.684	-1.640	-1.596	-1.552	-1.510	-1.468	-1.428	-1.386	-1.345	-1.306	-1.268	-1.230	-1.194	-1.158	-1.124	-1.089	-1.056	-1.026	-0.998	-0.969	-0.942	-0.916	-0.892	-0.870	-0.849	-0.829	-0.811	-0.795	-0.780	-0.768	-0.755	-0.745	-0.738	-0.730	-0.724	-0.720	-0.718	-0.716	-0.718	-0.719	-0.720	-0.725	-0.730	-0.735	-0.742	-0.751	-0.759	-0.769	-0.778	-0.788	-0.799	-0.810	-0.821	-0.832	-0.842	-0.855	-0.865	-0.876	-0.886	-0.896	-0.905	-0.914	-0.921	-0.929	-0.935	-0.940	-0.944	-0.946	-0.949	-0.950	-0.949	-0.948	-0.942	-0.939	-0.932	-0.925	-0.916	-0.906	-0.895	-0.881	-0.868	-0.851	-0.834	-0.815	-0.796	-0.775	-0.752	-0.730	-0.705	-0.679	-0.652	-0.625	-0.596	-0.566	-0.536	-0.505	-0.475	-0.442	-0.409	-0.376	-0.342	-0.309	-0.276	-0.241	-0.208	-0.174	-0.139	-0.106	-0.072	-0.040	-0.008	0.025	0.056	0.088	0.118	0.148	0.176	0.205	0.232	0.259	0.284	0.309	0.332	0.355	0.378	0.396	0.416	0.435	0.451	0.466	0.481	0.494	0.505	0.516	0.526	0.535	0.541	0.548	0.552	0.556	0.558	0.559	0.559	0.559	0.555	0.552	0.549	0.542	0.538	0.531	0.522	0.515	0.506	0.498	0.486	0.476	0.465	0.452	0.440	0.428	0.414	0.402	0.389	0.375	0.361	0.348	0.334	0.320	0.306	0.294	0.281	0.269	0.256	0.245	0.234	0.222	0.212	0.204	0.195	0.188	0.180	0.174	0.169	0.162	0.159	0.156	0.154	0.154	0.154	0.154	0.155	0.159	0.162	0.166	0.171	0.178	0.185	0.194	0.202	0.212	0.224	0.235	0.248	0.260	0.275	0.289	0.304	0.319	0.335	0.350	0.368	0.384	0.400	0.418	0.435	0.450	0.466	0.484	0.499	0.514	0.529	0.544	0.558	0.569	0.582	0.594	0.604	0.612	0.620	0.626	0.631	0.635	0.636	0.638	0.636	0.632	0.630	0.622	0.615	0.605	0.594	0.580	0.565	0.548	0.529	0.509	0.486	0.464	0.438	0.410	0.381	0.352	0.320	0.288	0.254	0.219	0.182	0.146	0.109	0.070	0.032	-0.008	-0.046	-0.086	-0.126	-0.166	-0.205	-0.244	-0.282	-0.320	-0.356	-0.394	-0.429	-0.462	-0.495	-0.528	-0.558	-0.588	-0.614	-0.640	-0.665	-0.688	-0.708	-0.728	-0.745	-0.759	-0.772	-0.784	-0.794	-0.802	-0.809	-0.812	-0.816	-0.818	-0.816	-0.814	-0.811	-0.805	-0.799	-0.791	-0.782	-0.772	-0.761	-0.749	-0.736	-0.722	-0.709	-0.692	-0.676	-0.661	-0.646	-0.630	-0.614	-0.598	-0.582	-0.568	-0.551	-0.538	-0.524	-0.510	-0.496	-0.485	-0.474	-0.462	-0.452	-0.445	-0.436	-0.430	-0.425	-0.419	-0.416	-0.412	-0.411	-0.411	-0.412	-0.414	-0.416	-0.420	-0.425	-0.431	-0.439	-0.446	-0.455	-0.465	-0.475	-0.486	-0.499	-0.511	-0.526	-0.541	-0.556	-0.572	-0.589	-0.608	-0.625	-0.642	-0.662	-0.681	-0.701	-0.722	-0.742	-0.764	-0.785	-0.806	-0.829	-0.851	-0.872	-0.895	-0.918	-0.939	-0.961	-0.984	-1.005	-1.028	-1.049	-1.070	-1.091	-1.111	-1.131	-1.152	-1.172	-1.190	-1.210	-1.228	-1.244	-1.261	-1.278	-1.292	-1.306	-1.320	-1.331	-1.344	-1.354	-1.364	-1.371	-1.379	-1.386	-1.392	-1.396	-1.400	-1.402	-1.402	-1.402	-1.401	-1.399	-1.395	-1.390	-1.385	-1.379	-1.371	-1.362	-1.352	-1.342	-1.331	-1.321	-1.309	-1.296	-1.282	-1.269	-1.254	-1.240	-1.226	-1.211	-1.198	-1.182	-1.169	-1.154	-1.140	-1.128	-1.115	-1.104	-1.091	-1.081	-1.072	-1.064	-1.056	-1.050	-1.045	-1.041	-1.039	-1.039	-1.039	-1.040	-1.044	-1.048	-1.055	-1.061	-1.071	-1.081	-1.094	-1.106	-1.121	-1.138	-1.154	-1.174	-1.194	-1.214	-1.236	-1.259	-1.282	-1.308	-1.331	-1.358	-1.385	-1.410	-1.439	-1.465	-1.494	-1.521	-1.550	-1.576	-1.605	-1.631	-1.659	-1.684	-1.709	-1.734	-1.759	-1.781	-1.804	-1.825	-1.845	-1.865	-1.884	-1.901	-1.916	-1.932	-1.948	-1.961	-1.972	-1.984	-1.995	-2.002	-2.010	-2.019	-2.024	-2.030	-2.035	-2.039	-2.042	-2.045	-2.049	-2.051	-2.052	-2.054	-2.056	-2.058	-2.060	-2.061	-2.064	-2.066	-2.070	-2.074	-2.078	-2.084	-2.088	-2.094	-2.101	-2.109	-2.118	-2.126	-2.138	-2.148	-2.160	-2.174	-2.186	-2.202	-2.218	-2.234	-2.250	-2.269	-2.288	-2.308	-2.329	-2.350	-2.371	-2.394	-2.416	-2.440	-2.464	-2.489	-2.512	-2.538	-2.562	-2.588	-2.614	-2.638	-2.664	-2.690	-2.715	-2.740	-2.765	-2.789	-2.814	-2.836	-2.860	-2.884	-2.908	-2.930	-2.952	-2.974	-2.995	-3.018	-3.039	-3.059	-3.079	-3.099	-3.119	-3.139	-3.158	-3.176	-3.196	-3.215	-3.234	-3.252	-3.271	-3.290	-3.308	-3.326	-3.345	-3.362	-3.381	-3.400	-3.419	-3.438	-3.455	-3.474	-3.491	-3.510	-3.528	-3.545	-3.564	-3.582	-3.599	-3.616	-3.632	-3.650	-3.666	-3.682	-3.696	-3.712	-3.726	-3.740	-3.752	-3.765	-3.776	-3.786	-3.796	-3.805	-3.814	-3.820	-3.826	-3.831	-3.834	-3.836	-3.838	-3.838	-3.836	-3.835	-3.831	-3.828	-3.821	-3.815	-3.808	-3.799	-3.789	-3.779	-3.766	-3.752	-3.739	-3.725	-3.709	-3.694	-3.676	-3.660	-3.642	-3.625	-3.606	-3.588	-3.568	-3.549	-3.529	-3.510	-3.491	-3.470	-3.451	-3.431	-3.412	-3.394	-3.375	-3.355	-3.338	-3.319	-3.302	-3.285	-3.268	-3.251	-3.235	-3.220	-3.205	-3.191	-3.176	-3.164	-3.150	-3.138	-3.126	-3.115	-3.104	-3.092	-3.082	-3.072	-3.064	-3.054	-3.045	-3.036	-3.028	-3.019	-3.011	-3.004	-2.995	-2.986	-2.979	-2.972	-2.964	-2.955	-2.948	-2.940	-2.931	-2.925	-2.916	-2.908	-2.899	-2.890	-2.882	-2.872	-2.864	-2.855	-2.845	-2.835	-2.826	-2.816	-2.806	-2.798	-2.788	-2.776	-2.766	-2.755	-2.745	-2.732	-2.722	-2.710	-2.699	-2.688	-2.676	-2.664	-2.651	-2.640	-2.628	-2.615	-2.602	-2.590	-2.576	-2.565	-2.551	-2.539	-2.526	-2.512	-2.500	-2.488	-2.474	-2.460	-2.446	-2.434	-2.420	-2.406	-2.392	-2.379	-2.366	-2.352	-2.339	-2.325	-2.312	-2.299	-2.285	-2.272	-2.260	-2.246	-2.235	-2.221	-2.210	-2.199	-2.186	-2.174	-2.165	-2.154	-2.142	-2.132	-2.124	-2.114	-2.106	-2.099	-2.090	-2.084	-2.076	-2.071	-2.065	-2.061	-2.056	-2.052	-2.050	-2.047	-2.046	-2.045	-2.045	-2.046	-2.046	-2.047	-2.049	-2.051	-2.055	-2.058	-2.062	-2.066	-2.071	-2.076	-2.082	-2.089	-2.095	-2.101	-2.109	-2.115	-2.122	-2.130	-2.138	-2.146	-2.152	-2.160	-2.169	-2.176	-2.184	-2.190	-2.196	-2.204	-2.210	-2.215	-2.220	-2.225	-2.230	-2.234	-2.236	-2.239	-2.241	-2.242	-2.242	-2.242	-2.242	-2.240	-2.239	-2.236	-2.232	-2.230	-2.225	-2.219	-2.214	-2.206	-2.200	-2.192	-2.184	-2.175	-2.166	-2.155	-2.146	-2.135	-2.124	-2.111	-2.100	-2.089	-2.076	-2.062	-2.051	-2.039	-2.025	-2.013	-1.999	-1.988	-1.975	-1.962	-1.951	-1.939	-1.929	-1.918	-1.908	-1.899	-1.889	-1.881	-1.874	-1.868	-1.862	-1.858	-1.852	-1.851	-1.849	-1.849	-1.849	-1.850	-1.852	-1.855	-1.859	-1.866	-1.872	-1.880	-1.889	-1.899	-1.910	-1.922	-1.935	-1.950	-1.965	-1.981	-1.998	-2.015	-2.033	-2.051	-2.071	-2.091	-2.112	-2.132	-2.154	-2.175	-2.196	-2.218	-2.239	-2.260	-2.281	-2.302	-2.322	-2.342	-2.362	-2.381	-2.399	-2.415	-2.431	-2.448	-2.461	-2.474	-2.486	-2.496	-2.505	-2.512	-2.519	-2.524	-2.528	-2.530	-2.530	-2.529	-2.525	-2.522	-2.518	-2.510	-2.501	-2.492	-2.481	-2.468	-2.455	-2.439	-2.422	-2.405	-2.386	-2.368	-2.348	-2.325	-2.304	-2.280	-2.258	-2.232	-2.209	-2.184	-2.160	-2.135	-2.109	-2.085	-2.060	-2.036	-2.013	-1.989	-1.965	-1.942	-1.921	-1.901	-1.880	-1.861	-1.842	-1.825	-1.810	-1.795	-1.781	-1.769	-1.759	-1.749	-1.741	-1.734	-1.729	-1.726	-1.722	-1.722	-1.724	-1.725	-1.729	-1.735	-1.741	-1.749	-1.759	-1.770	-1.781	-1.796	-1.812	-1.828	-1.846	-1.865	-1.885	-1.908	-1.929	-1.952	-1.978	-2.005	-2.031	-2.059	-2.088	-2.115	-2.145	-2.175	-2.206	-2.238	-2.270	-2.302	-2.334	-2.368	-2.399	-2.432	-2.465	-2.498	-2.530	-2.562	-2.594	-2.626	-2.656	-2.688	-2.718	-2.748	-2.776	-2.805	-2.832	-2.859	-2.885	-2.909	-2.934	-2.956	-2.976	-2.998	-3.016	-3.034	-3.051	-3.066	-3.080	-3.091	-3.102	-3.112	-3.121	-3.128	-3.134	-3.136	-3.139	-3.139	-3.139	-3.136	-3.132	-3.126	-3.119	-3.111	-3.101	-3.090	-3.078	-3.062	-3.049	-3.032	-3.014	-2.995	-2.976	-2.956	-2.935	-2.912	-2.890	-2.866	-2.842	-2.818	-2.792	-2.766	-2.741	-2.715	-2.690	-2.662	-2.636	-2.610	-2.585	-2.559	-2.534	-2.509	-2.485	-2.461	-2.438	-2.415	-2.395	-2.374	-2.355	-2.338	-2.320	-2.304	-2.290	-2.278	-2.266	-2.255	-2.246	-2.238	-2.232	-2.228	-2.225	-2.224	-2.224	-2.225	-2.229	-2.234	-2.240	-2.248	-2.258	-2.269	-2.280	-2.294	-2.310	-2.326	-2.344	-2.362	-2.382	-2.402	-2.425	-2.449	-2.471	-2.495	-2.519	-2.544	-2.569	-2.594	-2.620	-2.645	-2.670	-2.696	-2.721	-2.746	-2.770	-2.795	-2.818	-2.840	-2.861	-2.882	-2.901	-2.921	-2.939	-2.954	-2.969	-2.982	-2.995	-3.006	-3.015	-3.024	-3.029	-3.034	-3.038	-3.039	-3.040	-3.039	-3.036	-3.032	-3.026	-3.020	-3.011	-3.002	-2.992	-2.981	-2.969	-2.956	-2.941	-2.926	-2.911	-2.895	-2.879	-2.862	-2.845	-2.828	-2.810	-2.792	-2.775	-2.758	-2.741	-2.725	-2.709	-2.694	-2.679	-2.665	-2.651	-2.640	-2.629	-2.619	-2.609	-2.601	-2.594	-2.588	-2.584	-2.581	-2.579	-2.579	-2.579	-2.581	-2.584	-2.589	-2.594	-2.601	-2.609	-2.619	-2.629	-2.640	-2.654	-2.666	-2.680	-2.696	-2.712	-2.729	-2.746	-2.765	-2.785	-2.804	-2.824	-2.844	-2.864	-2.885	-2.906	-2.928	-2.949	-2.971	-2.992	-3.014	-3.035	-3.056	-3.075	-3.096	-3.116	-3.135	-3.152	-3.170	-3.188	-3.204	-3.220	-3.235	-3.249	-3.261	-3.274	-3.285	-3.296	-3.306	-3.315	-3.324	-3.329	-3.335	-3.340	-3.344	-3.346	-3.348	-3.348	-3.346	-3.345	-3.342	-3.339	-3.334	-3.328	-3.320	-3.312	-3.304	-3.292	-3.282	-3.270	-3.258	-3.244	-3.229	-3.214	-3.199	-3.182	-3.165	-3.146	-3.129	-3.109	-3.089	-3.068	-3.048	-3.025	-3.004	-2.981	-2.960	-2.936	-2.912	-2.890	-2.866	-2.844	-2.820	-2.796	-2.772	-2.749	-2.725	-2.701	-2.678	-2.655	-2.631	-2.609	-2.586	-2.565	-2.544	-2.522	-2.500	-2.480	-2.460	-2.440	-2.421	-2.402	-2.384	-2.366	-2.349	-2.332	-2.316	-2.300	-2.285	-2.271	-2.256	-2.244	-2.231	-2.220	-2.208	-2.196	-2.186	-2.176	-2.168	-2.159	-2.150	-2.142	-2.136	-2.130	-2.124	-2.119	-2.112	-2.109	-2.105	-2.100	-2.098	-2.094	-2.090	-2.088	-2.085	-2.084	-2.082	-2.081	-2.081	-2.080	-2.079	-2.079	-2.079	-2.079	-2.080	-2.080	-2.081	-2.081	-2.081	-2.084	-2.085	-2.086	-2.086	-2.088	-2.090	-2.091	-2.091	-2.092	-2.094	-2.095	-2.096	-2.096	-2.096	-2.098	-2.098	-2.098	-2.098	-2.099	-2.098	-2.098	-2.098	-2.096	-2.096	-2.096	-2.095	-2.092	-2.092	-2.090	-2.089	-2.086	-2.084	-2.081	-2.080	-2.078	-2.074	-2.070	-2.066	-2.062	-2.060	-2.055	-2.051	-2.046	-2.042	-2.038	-2.033	-2.029	-2.024	-2.019	-2.013	-2.007	-2.004	-1.998	-1.994	-1.988	-1.984	-1.978	-1.972	-1.968	-1.964	-1.959	-1.954	-1.950	-1.945	-1.942	-1.938	-1.935	-1.932	-1.929	-1.926	-1.924	-1.921	-1.920	-1.919	-1.918	-1.916	-1.916	-1.918	-1.916	-1.918	-1.918	-1.920	-1.921	-1.925	-1.928	-1.930	-1.932	-1.938	-1.941	-1.946	-1.950	-1.955	-1.960	-1.966	-1.972	-1.979	-1.984	-1.991	-1.999	-2.005	-2.013	-2.019	-2.026	-2.034	-2.041	-2.047	-2.056	-2.062	-2.071	-2.079	-2.086	-2.094	-2.100	-2.108	-2.114	-2.120	-2.126	-2.132	-2.138	-2.144	-2.149	-2.155	-2.158	-2.162	-2.168	-2.171	-2.175	-2.179	-2.182	-2.184	-2.188	-2.190	-2.192	-2.194	-2.196	-2.196	-2.199	-2.201	-2.201	-2.204	-2.204	-2.206	-2.206	-2.209	-2.210	-2.210	-2.212	-2.214	-2.215	-2.218	-2.219	-2.221	-2.224	-2.228	-2.230	-2.234	-2.238	-2.242	-2.246	-2.250	-2.256	-2.261	-2.266	-2.272	-2.279	-2.285	-2.291	-2.299	-2.305	-2.312	-2.320	-2.328	-2.335	-2.341	-2.350	-2.356	-2.364	-2.370	-2.376	-2.382	-2.389	-2.394	-2.399	-2.404	-2.408	-2.411	-2.416	-2.418	-2.420	-2.421	-2.422	-2.422	-2.421	-2.420	-2.418	-2.415	-2.411	-2.406	-2.401	-2.394	-2.388	-2.380	-2.371	-2.362	-2.352	-2.342	-2.330	-2.319	-2.305	-2.292	-2.278	-2.264	-2.249	-2.234	-2.218	-2.201	-2.185	-2.169	-2.152	-2.136	-2.119	-2.101	-2.085	-2.068	-2.051	-2.035	-2.018	-2.002	-1.986	-1.971	-1.955	-1.940	-1.925	-1.911	-1.898	-1.884	-1.871	-1.858	-1.845	-1.832	-1.822	-1.811	-1.800	-1.789	-1.780	-1.770	-1.761	-1.752	-1.744	-1.735	-1.728	-1.720	-1.712	-1.705	-1.696	-1.690	-1.682	-1.674	-1.666	-1.659	-1.651	-1.642	-1.634	-1.625	-1.618	-1.609	-1.599	-1.589	-1.579	-1.568	-1.556	-1.545	-1.531	-1.519	-1.505	-1.491	-1.476	-1.460	-1.444	-1.428	-1.410	-1.392	-1.374	-1.355	-1.335	-1.315	-1.294	-1.272	-1.250	-1.228	-1.205	-1.180	-1.156	-1.131	-1.108	-1.081	-1.055	-1.029	-1.002	-0.975	-0.948	-0.920	-0.892	-0.865	-0.838	-0.809	-0.781	-0.752	-0.724	-0.695	-0.668	-0.638	-0.610	-0.581	-0.554	-0.526	-0.500	-0.472	-0.445	-0.420	-0.394	-0.368	-0.342	-0.319	-0.295	-0.271	-0.249	-0.226	-0.206	-0.186	-0.166	-0.148	-0.130	-0.114	-0.098	-0.084	-0.070	-0.058	-0.046	-0.036	-0.026	-0.019	-0.011	-0.005	-0.002	0.001	0.004	0.004	0.002	0.001	-0.002	-0.008	-0.014	-0.020	-0.029	-0.039	-0.048	-0.061	-0.072	-0.086	-0.102	-0.119	-0.135	-0.154	-0.171	-0.191	-0.211	-0.232	-0.254	-0.275	-0.299	-0.321	-0.345	-0.370	-0.394	-0.418	-0.442	-0.468	100.000	5.000	2.000	1.000	5.000	0.000	0.000	0.000	0.000	0.000	0.000	0.000	0.000	0.000	0.000	0.000	0.000	0.000	-0.139	-0.148	-0.155	-0.165	-0.175	-0.186	-0.198	-0.209	-0.221	-0.234	-0.246	-0.260	-0.272	-0.285	-0.299	-0.311	-0.324	-0.336	-0.348	-0.360	-0.371	-0.382	-0.394	-0.404	-0.414	-0.422	-0.431	-0.440	-0.449	-0.455	-0.462	-0.470	-0.475	-0.481	-0.486	-0.491	-0.496	-0.500	-0.505	-0.509	-0.514	-0.519	-0.524	-0.528	-0.532	-0.536	-0.541	-0.548	-0.552	-0.560	-0.568	-0.575	-0.582	-0.592	-0.602	-0.612	-0.624	-0.636	-0.650	-0.665	-0.681	-0.698	-0.715	-0.734	-0.754	-0.775	-0.796	-0.820	-0.842	-0.869	-0.894	-0.921	-0.948	-0.976	-1.005	-1.035	-1.065	-1.095	-1.126	-1.158	-1.191	-1.222	-1.255	-1.289	-1.322	-1.355	-1.389	-1.421	-1.454	-1.486	-1.519	-1.551	-1.582	-1.615	-1.645	-1.675	-1.705	-1.734	-1.762	-1.790	-1.816	-1.842	-1.868	-1.890	-1.914	-1.938	-1.958	-1.979	-1.998	-2.016	-2.034	-2.051	-2.068	-2.082	-2.098	-2.111	-2.124	-2.135	-2.146	-2.156	-2.166	-2.175	-2.184	-2.192	-2.200	-2.206	-2.214	-2.221	-2.226	-2.232	-2.239	-2.245	-2.250	-2.256	-2.261	-2.266	-2.272	-2.278	-2.284	-2.289	-2.294	-2.300	-2.305	-2.312	-2.319	-2.325	-2.332	-2.338	-2.345	-2.352	-2.359	-2.366	-2.372	-2.381	-2.389	-2.396	-2.404	-2.411	-2.420	-2.428	-2.435	-2.442	-2.451	-2.458	-2.466	-2.472	-2.480	-2.488	-2.494	-2.501	-2.509	-2.515	-2.521	-2.528	-2.535	-2.540	-2.545	-2.552	-2.558	-2.562	-2.569	-2.574	-2.579	-2.584	-2.589	-2.595	-2.601	-2.606	-2.612	-2.619	-2.625	-2.631	-2.639	-2.646	-2.654	-2.661	-2.670	-2.679	-2.688	-2.698	-2.708	-2.718	-2.729	-2.739	-2.751	-2.764	-2.776	-2.790	-2.802	-2.818	-2.831	-2.846	-2.861	-2.876	-2.892	-2.909	-2.925	-2.941	-2.958	-2.975	-2.992	-3.009	-3.026	-3.042	-3.059	-3.075	-3.092	-3.109	-3.124	-3.140	-3.155	-3.170	-3.184	-3.199	-3.211	-3.224	-3.236	-3.249	-3.260	-3.270	-3.281	-3.290	-3.299	-3.306	-3.314	-3.321	-3.328	-3.332	-3.339	-3.342	-3.348	-3.351	-3.352	-3.355	-3.358	-3.359	-3.359	-3.360	-3.359	-3.358	-3.356	-3.354	-3.352	-3.350	-3.346	-3.344	-3.339	-3.335	-3.330	-3.325	-3.319	-3.312	-3.306	-3.299	-3.291	-3.282	-3.275	-3.265	-3.255	-3.246	-3.235	-3.224	-3.212	-3.200	-3.188	-3.174	-3.161	-3.146	-3.131	-3.115	-3.099	-3.082	-3.064	-3.045	-3.028	-3.008	-2.986	-2.965	-2.944	-2.922	-2.900	-2.876	-2.851	-2.826	-2.801	-2.775	-2.749	-2.721	-2.692	-2.664	-2.634	-2.605	-2.574	-2.542	-2.511	-2.479	-2.446	-2.414	-2.380	-2.348	-2.314	-2.280	-2.246	-2.211	-2.178	-2.142	-2.108	-2.072	-2.039	-2.002	-1.969	-1.934	-1.900	-1.865	-1.830	-1.796	-1.764	-1.729	-1.696	-1.664	-1.631	-1.600	-1.568	-1.538	-1.506	-1.476	-1.448	-1.419	-1.391	-1.364	-1.338	-1.311	-1.288	-1.262	-1.240	-1.218	-1.196	-1.176	-1.156	-1.139	-1.121	-1.105	-1.089	-1.075	-1.062	-1.050	-1.039	-1.029	-1.020	-1.012	-1.006	-1.000	-0.995	-0.992	-0.989	-0.988	-0.986	-0.988	-0.990	-0.991	-0.996	-1.000	-1.005	-1.011	-1.018	-1.026	-1.035	-1.045	-1.054	-1.066	-1.078	-1.090	-1.101	-1.114	-1.128	-1.142	-1.156	-1.170	-1.186	-1.201	-1.216	-1.232	-1.248	-1.262	-1.279	-1.294	-1.309	-1.325	-1.339	-1.352	-1.368	-1.380	-1.394	-1.408	-1.420	-1.430	-1.442	-1.452	-1.461	-1.470	-1.478	-1.485	-1.490	-1.495	-1.499	-1.501	-1.502	-1.502	-1.501	-1.500	-1.496	-1.491	-1.486	-1.480	-1.470	-1.461	-1.450	-1.438	-1.424	-1.409	-1.391	-1.374	-1.355	-1.335	-1.312	-1.291	-1.268	-1.242	-1.218	-1.191	-1.164	-1.135	-1.108	-1.078	-1.048	-1.018	-0.988	-0.955	-0.924	-0.892	-0.861	-0.829	-0.796	-0.766	-0.734	-0.702	-0.672	-0.641	-0.611	-0.582	-0.554	-0.525	-0.499	-0.472	-0.446	-0.421	-0.398	-0.375	-0.352	-0.332	-0.312	-0.294	-0.275	-0.259	-0.244	-0.229	-0.214	-0.202	-0.189	-0.179	-0.169	-0.159	-0.150	-0.141	-0.135	-0.128	-0.120	-0.115	-0.108	-0.101	-0.095	-0.091	-0.085	-0.079	-0.072	-0.068	-0.061	-0.052	-0.046	-0.040	-0.031	-0.024	-0.014	-0.005	0.006	0.016	0.028	0.040	0.054	0.068	0.082	0.098	0.115	0.131	0.149	0.168	0.186	0.206	0.226	0.248	0.269	0.291	0.314	0.335	0.359	0.381	0.405	0.430	0.454	0.478	0.501	0.525	0.549	0.572	0.596	0.619	0.641	0.664	0.685	0.706	0.728	0.748	0.768	0.785	0.804	0.820	0.836	0.851	0.866	0.879	0.891	0.902	0.911	0.921	0.929	0.935	0.941	0.945	0.949	0.951	0.952	0.952	0.952	0.950	0.948	0.942	0.938	0.930	0.924	0.914	0.905	0.895	0.882	0.870	0.856	0.842	0.828	0.811	0.795	0.778	0.759	0.741	0.721	0.701	0.682	0.661	0.640	0.618	0.596	0.574	0.552	0.530	0.509	0.484	0.462	0.440	0.416	0.394	0.372	0.350	0.328	0.305	0.284	0.262	0.241	0.221	0.200	0.181	0.162	0.144	0.126	0.109	0.090	0.074	0.058	0.042	0.026	0.012	-0.002	-0.015	-0.028	-0.041	-0.054	-0.065	-0.078	-0.089	-0.100	-0.109	-0.119	-0.129	-0.139	-0.149	-0.158	-0.166	-0.176	-0.185	-0.194	-0.201	-0.210	-0.218	-0.226	-0.235	-0.242	-0.251	-0.259	-0.268	-0.275	-0.285	-0.292	-0.301	-0.310	-0.319	-0.328	-0.338	-0.346	-0.355	-0.365	-0.374	-0.384	-0.394	-0.404	-0.415	-0.425	-0.436	-0.446	-0.459	-0.469	-0.481	-0.491	-0.504	-0.516	-0.529	-0.541	-0.554	-0.568	-0.581	-0.595	-0.610	-0.625	-0.640	-0.655	-0.671	-0.688	-0.706	-0.724	-0.741	-0.760	-0.780	-0.800	-0.820	-0.841	-0.864	-0.886	-0.910	-0.934	-0.958	-0.984	-1.010	-1.036	-1.064	-1.091	-1.120	-1.150	-1.180	-1.210	-1.242	-1.272	-1.305	-1.338	-1.370	-1.404	-1.438	-1.471	-1.505	-1.538	-1.572	-1.606	-1.639	-1.672	-1.706	-1.739	-1.771	-1.802	-1.834	-1.865	-1.895	-1.924	-1.951	-1.979	-2.004	-2.029	-2.052	-2.075	-2.095	-2.115	-2.132	-2.150	-2.164	-2.178	-2.189	-2.199	-2.208	-2.214	-2.219	-2.222	-2.224	-2.224	-2.221	-2.219	-2.212	-2.206	-2.198	-2.189	-2.178	-2.165	-2.151	-2.138	-2.122	-2.105	-2.088	-2.069	-2.049	-2.029	-2.009	-1.988	-1.966	-1.946	-1.924	-1.902	-1.881	-1.859	-1.839	-1.818	-1.798	-1.779	-1.760	-1.742	-1.725	-1.710	-1.695	-1.684	-1.671	-1.661	-1.651	-1.644	-1.638	-1.632	-1.629	-1.626	-1.626	-1.628	-1.629	-1.632	-1.639	-1.645	-1.655	-1.664	-1.675	-1.688	-1.701	-1.716	-1.731	-1.749	-1.768	-1.786	-1.805	-1.826	-1.846	-1.869	-1.891	-1.914	-1.936	-1.960	-1.982	-2.005	-2.029	-2.051	-2.075	-2.099	-2.121	-2.144	-2.165	-2.186	-2.208	-2.229	-2.249	-2.268	-2.286	-2.304	-2.321	-2.339	-2.354	-2.370	-2.384	-2.398	-2.411	-2.424	-2.435	-2.446	-2.458	-2.468	-2.476	-2.486	-2.496	-2.504	-2.512	-2.521	-2.529	-2.536	-2.544	-2.551	-2.560	-2.568	-2.575	-2.582	-2.591	-2.599	-2.609	-2.616	-2.625	-2.634	-2.644	-2.652	-2.664	-2.674	-2.685	-2.696	-2.708	-2.721	-2.734	-2.746	-2.759	-2.774	-2.788	-2.802	-2.816	-2.831	-2.848	-2.864	-2.880	-2.896	-2.914	-2.930	-2.946	-2.964	-2.982	-3.000	-3.019	-3.036	-3.055	-3.074	-3.092	-3.111	-3.130	-3.151	-3.170	-3.189	-3.209	-3.229	-3.249	-3.269	-3.290	-3.310	-3.330	-3.351	-3.371	-3.392	-3.414	-3.435	-3.456	-3.479	-3.500	-3.522	-3.544	-3.566	-3.589	-3.610	-3.631	-3.652	-3.674	-3.695	-3.716	-3.736	-3.756	-3.778	-3.796	-3.815	-3.834	-3.852	-3.869	-3.886	-3.901	-3.916	-3.931	-3.944	-3.955	-3.966	-3.976	-3.985	-3.991	-3.996	-4.001	-4.005	-4.006	-4.006	-4.005	-4.003	-3.999	-3.992	-3.985	-3.976	-3.966	-3.955	-3.941	-3.926	-3.910	-3.892	-3.874	-3.855	-3.832	-3.810	-3.786	-3.761	-3.735	-3.709	-3.680	-3.651	-3.621	-3.592	-3.561	-3.529	-3.499	-3.466	-3.434	-3.401	-3.370	-3.336	-3.305	-3.272	-3.240	-3.208	-3.176	-3.144	-3.112	-3.082	-3.051	-3.021	-2.991	-2.962	-2.934	-2.905	-2.879	-2.851	-2.824	-2.799	-2.772	-2.749	-2.725	-2.702	-2.679	-2.656	-2.635	-2.614	-2.594	-2.574	-2.555	-2.536	-2.519	-2.500	-2.484	-2.466	-2.451	-2.436	-2.420	-2.406	-2.392	-2.380	-2.366	-2.354	-2.341	-2.331	-2.319	-2.309	-2.299	-2.289	-2.279	-2.270	-2.261	-2.254	-2.245	-2.238	-2.230	-2.224	-2.219	-2.211	-2.206	-2.201	-2.196	-2.191	-2.188	-2.182	-2.178	-2.175	-2.171	-2.168	-2.165	-2.162	-2.160	-2.155	-2.152	-2.150	-2.148	-2.145	-2.142	-2.140	-2.138	-2.134	-2.131	-2.128	-2.124	-2.120	-2.116	-2.112	-2.108	-2.102	-2.096	-2.091	-2.085	-2.078	-2.070	-2.064	-2.056	-2.047	-2.039	-2.031	-2.022	-2.013	-2.005	-1.994	-1.985	-1.975	-1.966	-1.955	-1.946	-1.936	-1.926	-1.916	-1.906	-1.896	-1.886	-1.876	-1.866	-1.859	-1.850	-1.841	-1.834	-1.825	-1.818	-1.810	-1.804	-1.798	-1.792	-1.786	-1.782	-1.778	-1.775	-1.771	-1.770	-1.768	-1.766	-1.765	-1.764	-1.764	-1.764	-1.765	-1.766	-1.766	-1.769	-1.771	-1.771	-1.775	-1.776	-1.779	-1.781	-1.785	-1.788	-1.790	-1.792	-1.795	-1.798	-1.800	-1.802	-1.804	-1.806	-1.808	-1.809	-1.810	-1.811	-1.810	-1.811	-1.810	-1.810	-1.809	-1.806	-1.806	-1.804	-1.801	-1.799	-1.794	-1.791	-1.786	-1.782	-1.778	-1.772	-1.769	-1.762	-1.758	-1.751	-1.745	-1.740	-1.734	-1.728	-1.722	-1.716	-1.710	-1.705	-1.699	-1.695	-1.689	-1.684	-1.680	-1.676	-1.671	-1.670	-1.666	-1.664	-1.661	-1.661	-1.661	-1.661	-1.662	-1.664	-1.666	-1.669	-1.672	-1.676	-1.682	-1.689	-1.695	-1.704	-1.712	-1.721	-1.731	-1.742	-1.754	-1.768	-1.780	-1.794	-1.808	-1.824	-1.840	-1.856	-1.872	-1.891	-1.909	-1.928	-1.946	-1.966	-1.986	-2.006	-2.026	-2.046	-2.066	-2.086	-2.106	-2.126	-2.146	-2.165	-2.185	-2.204	-2.222	-2.240	-2.258	-2.272	-2.289	-2.302	-2.316	-2.330	-2.342	-2.354	-2.364	-2.374	-2.382	-2.390	-2.395	-2.400	-2.404	-2.406	-2.408	-2.409	-2.408	-2.405	-2.401	-2.398	-2.391	-2.384	-2.376	-2.368	-2.356	-2.346	-2.334	-2.321	-2.306	-2.292	-2.278	-2.260	-2.244	-2.226	-2.208	-2.189	-2.170	-2.150	-2.130	-2.110	-2.090	-2.069	-2.047	-2.027	-2.007	-1.988	-1.968	-1.946	-1.928	-1.908	-1.890	-1.871	-1.854	-1.836	-1.820	-1.804	-1.789	-1.775	-1.762	-1.750	-1.738	-1.728	-1.719	-1.710	-1.702	-1.696	-1.691	-1.688	-1.685	-1.685	-1.685	-1.686	-1.689	-1.694	-1.699	-1.705	-1.712	-1.722	-1.734	-1.744	-1.758	-1.770	-1.785	-1.802	-1.819	-1.838	-1.856	-1.876	-1.899	-1.919	-1.941	-1.965	-1.990	-2.014	-2.039	-2.064	-2.090	-2.116	-2.142	-2.169	-2.195	-2.221	-2.249	-2.275	-2.301	-2.325	-2.351	-2.376	-2.400	-2.422	-2.446	-2.468	-2.489	-2.509	-2.529	-2.546	-2.562	-2.579	-2.594	-2.608	-2.620	-2.631	-2.641	-2.651	-2.659	-2.665	-2.671	-2.674	-2.678	-2.680	-2.680	-2.680	-2.678	-2.674	-2.670	-2.665	-2.660	-2.652	-2.645	-2.638	-2.628	-2.619	-2.609	-2.596	-2.586	-2.572	-2.561	-2.549	-2.535	-2.520	-2.508	-2.494	-2.479	-2.464	-2.449	-2.434	-2.419	-2.404	-2.389	-2.374	-2.359	-2.342	-2.329	-2.312	-2.298	-2.282	-2.268	-2.252	-2.236	-2.221	-2.208	-2.192	-2.178	-2.162	-2.148	-2.134	-2.119	-2.105	-2.090	-2.076	-2.062	-2.049	-2.035	-2.022	-2.010	-1.998	-1.985	-1.972	-1.961	-1.951	-1.940	-1.931	-1.921	-1.914	-1.905	-1.898	-1.891	-1.885	-1.880	-1.876	-1.872	-1.871	-1.870	-1.869	-1.870	-1.872	-1.876	-1.880	-1.886	-1.892	-1.900	-1.908	-1.919	-1.929	-1.941	-1.954	-1.968	-1.981	-1.998	-2.014	-2.031	-2.049	-2.068	-2.086	-2.105	-2.124	-2.145	-2.164	-2.185	-2.205	-2.224	-2.244	-2.262	-2.281	-2.301	-2.319	-2.336	-2.354	-2.369	-2.384	-2.399	-2.411	-2.422	-2.434	-2.445	-2.454	-2.462	-2.468	-2.474	-2.479	-2.482	-2.484	-2.485	-2.485	-2.484	-2.482	-2.481	-2.476	-2.472	-2.468	-2.461	-2.456	-2.450	-2.442	-2.435	-2.428	-2.420	-2.412	-2.406	-2.400	-2.394	-2.389	-2.382	-2.379	-2.375	-2.372	-2.370	-2.370	-2.370	-2.372	-2.375	-2.379	-2.384	-2.390	-2.399	-2.408	-2.419	-2.431	-2.444	-2.459	-2.475	-2.492	-2.511	-2.531	-2.551	-2.574	-2.596	-2.620	-2.645	-2.670	-2.696	-2.722	-2.749	-2.776	-2.804	-2.831	-2.858	-2.885	-2.911	-2.938	-2.964	-2.989	-3.012	-3.038	-3.059	-3.081	-3.101	-3.121	-3.140	-3.156	-3.172	-3.186	-3.198	-3.210	-3.219	-3.225	-3.232	-3.236	-3.239	-3.240	-3.239	-3.236	-3.232	-3.226	-3.219	-3.210	-3.200	-3.188	-3.174	-3.160	-3.145	-3.129	-3.110	-3.091	-3.071	-3.050	-3.029	-3.006	-2.982	-2.959	-2.935	-2.911	-2.886	-2.860	-2.835	-2.809	-2.782	-2.758	-2.731	-2.705	-2.681	-2.655	-2.630	-2.605	-2.581	-2.556	-2.532	-2.509	-2.486	-2.465	-2.442	-2.421	-2.400	-2.379	-2.359	-2.340	-2.321	-2.302	-2.285	-2.268	-2.250	-2.234	-2.218	-2.202	-2.186	-2.172	-2.158	-2.144	-2.130	-2.118	-2.104	-2.092	-2.080	-2.069	-2.058	-2.046	-2.038	-2.027	-2.018	-2.009	-2.001	-1.991	-1.985	-1.979	-1.972	-1.965	-1.960	-1.955	-1.950	-1.946	-1.941	-1.938	-1.935	-1.931	-1.929	-1.928	-1.925	-1.922	-1.921	-1.920	-1.920	-1.919	-1.918	-1.918	-1.918	-1.918	-1.918	-1.916	-1.916	-1.916	-1.915	-1.915	-1.914	-1.912	-1.911	-1.910	-1.909	-1.906	-1.904	-1.901	-1.898	-1.894	-1.889	-1.885	-1.880	-1.874	-1.868	-1.861	-1.852	-1.846	-1.839	-1.831	-1.821	-1.812	-1.804	-1.795	-1.786	-1.776	-1.768	-1.758	-1.748	-1.739	-1.729	-1.719	-1.710	-1.701	-1.692	-1.685	-1.678	-1.670	-1.664	-1.659	-1.654	-1.650	-1.646	-1.644	-1.640	-1.640	-1.639	-1.640	-1.641	-1.644	-1.646	-1.649	-1.654	-1.659	-1.664	-1.670	-1.678	-1.685	-1.692	-1.701	-1.710	-1.719	-1.729	-1.739	-1.749	-1.758	-1.768	-1.776	-1.785	-1.795	-1.804	-1.812	-1.821	-1.828	-1.836	-1.842	-1.849	-1.852	-1.858	-1.862	-1.865	-1.868	-1.869	-1.870	-1.870	-1.870	-1.869	-1.866	-1.862	-1.860	-1.855	-1.850	-1.844	-1.838	-1.831	-1.824	-1.816	-1.810	-1.801	-1.794	-1.786	-1.778	-1.769	-1.762	-1.754	-1.746	-1.740	-1.732	-1.728	-1.722	-1.716	-1.712	-1.709	-1.705	-1.704	-1.702	-1.702	-1.704	-1.705	-1.709	-1.711	-1.716	-1.722	-1.729	-1.736	-1.745	-1.755	-1.765	-1.776	-1.788	-1.801	-1.814	-1.829	-1.844	-1.860	-1.876	-1.892	-1.909	-1.926	-1.944	-1.962	-1.980	-2.000	-2.018	-2.036	-2.055	-2.074	-2.091	-2.110	-2.129	-2.148	-2.165	-2.182	-2.200	-2.216	-2.232	-2.249	-2.265	-2.280	-2.296	-2.311	-2.325	-2.339	-2.352	-2.365	-2.376	-2.389	-2.400	-2.411	-2.421	-2.432	-2.442	-2.451	-2.461	-2.470	-2.479	-2.486	-2.495	-2.502	-2.509	-2.518	-2.525	-2.532	-2.539	-2.546	-2.552	-2.560	-2.566	-2.574	-2.580	-2.588	-2.595	-2.601	-2.609	-2.616	-2.624	-2.631	-2.639	-2.646	-2.654	-2.660	-2.668	-2.676	-2.682	-2.690	-2.698	-2.706	-2.714	-2.721	-2.726	-2.734	-2.740	-2.746	-2.752	-2.758	-2.762	-2.768	-2.771	-2.775	-2.779	-2.781	-2.782	-2.785	-2.785	-2.785	-2.784	-2.781	-2.779	-2.775	-2.771	-2.766	-2.760	-2.752	-2.744	-2.735	-2.725	-2.714	-2.701	-2.689	-2.674	-2.659	-2.641	-2.624	-2.605	-2.586	-2.565	-2.542	-2.520	-2.498	-2.472	-2.448	-2.421	-2.395	-2.366	-2.339	-2.310	-2.280	-2.250	-2.219	-2.188	-2.156	-2.122	-2.090	-2.058	-2.024	-1.990	-1.956	-1.922	-1.888	-1.854	-1.819	-1.786	-1.751	-1.718	-1.684	-1.649	-1.615	-1.581	-1.548	-1.514	-1.481	-1.448	-1.415	-1.382	-1.350	-1.316	-1.285	-1.251	-1.220	-1.189	-1.156	-1.125	-1.092	-1.060	-1.030	-0.998	-0.966	-0.935	-0.904	-0.871	-0.840	-0.809	-0.776	-0.745	-0.712	-0.680	-0.649	-0.616	-0.585	-0.552	-0.520	-0.488	-0.455	-0.422	-0.390	-0.358	-0.324	-0.292	-0.259	-0.226	-0.194	-0.160	-0.129	-0.095	-0.064	-0.030	0.001	0.032	0.064	0.096	0.126	0.158	0.188	0.216	0.246	0.274	0.301	0.329	0.355	0.381	0.406	0.430	0.454	0.475	0.498	0.518	0.536	0.554	0.572	0.588	0.602	0.615	0.628	0.638	0.649	0.656	0.664	0.669	0.672	0.675	0.678	0.678	0.675	0.671	0.668	0.661	0.654	0.645	0.635	0.624	0.610	0.595	0.579	0.560	0.541	0.521	0.500	0.476	0.452	0.428	0.401	0.372	0.344	0.314	0.282	0.251	0.219	0.185	0.151	0.116	0.081	0.045	0.009	-0.026	-0.065	-0.101	-0.138	-0.175	-0.211	-0.248	-0.285	-0.320	-0.356	-0.390	-0.425	-0.458	-0.491	-0.522	-0.552	-0.582	-0.611	-0.639	-0.665	-0.690	-0.714	-0.735	-0.756	-0.776	-0.794	-0.810	-0.825	-0.839	-0.851	-0.861	-0.870	-0.878	-0.884	-0.889	-0.891	-0.894	-0.894	-0.892	-0.891	-0.888	-0.884	-0.879	-0.874	-0.866	-0.859	-0.850	-0.841	-0.832	-0.822	-0.812	-0.804	-0.795	-0.785	-0.775	-0.766	-0.758	-0.750	-0.742	-0.735	-0.729	-0.722	-0.718	-0.715	-0.712	-0.711	-0.711	-0.712	-0.715	-0.719	-0.725	-0.731	-0.740	-0.750	-0.760	-0.774	-0.789	-0.804	-0.822	-0.841	-0.862	-0.885	-0.909	-0.934	-0.960	-0.988	-1.018	-1.049	-1.079	-1.112	-1.146	-1.180	-1.216	-1.252	-1.290	-1.328	-1.366	-1.406	-1.445	-1.485	-1.525	-1.566	-1.606	-1.648	-1.688	-1.730	-1.770	-1.810	-1.851	-1.890	-1.930	-1.969	-2.007	-2.045	-2.082	-2.119	-2.154	-2.189	-2.222	-2.256	-2.288	-2.318	-2.349	-2.378	-2.405	-2.431	-2.458	-2.481	-2.505	-2.528	-2.549	-2.569	-2.588	-2.605	-2.622	-2.639	-2.655	-2.669	-2.682	-2.695	-2.706	-2.718	-2.728	-2.736	-2.745	-2.754	-2.761	-2.768	-2.774	-2.780	-2.785	-2.791	-2.796	-2.800	-2.805	-2.809	-2.812	-2.816	-2.820	-2.822	-2.826	-2.829	-2.832	-2.834	-2.838	-2.840	-2.842	-2.845	-2.846	-2.849	-2.851	-2.852	-2.855	-2.855	-2.856	-2.858	-2.858	-2.856	-2.855	-2.854	-2.851	-2.850	-2.846	-2.842	-2.838	-2.832	-2.826	-2.820	-2.812	-2.804	-2.794	-2.784	-2.774	-2.760	-2.748	-2.734	-2.720	-2.702	-2.686	-2.669	-2.651	-2.632	-2.612	-2.592	-2.571	-2.550	-2.528	-2.505	-2.482	-2.459	-2.436	-2.412	-2.390	-2.368	-2.344	-2.321	-2.298	-2.276	-2.254	-2.232	-2.211	-2.190	-2.170	-2.151	-2.132	-2.115	-2.099	-2.082	-2.068	-2.054	-2.040	-2.029	-2.018	-2.007	-1.999	-1.990	-1.982	-1.976	-1.971	-1.968	-1.964	-1.961	-1.960	-1.960	-1.959	-1.960	-1.961	-1.964	-1.966	-1.970	-1.974	-1.978	-1.982	-1.988	-1.992	-1.999	-2.006	-2.013	-2.020	-2.029	-2.036	-2.045	-2.052	-2.062	-2.070	-2.080	-2.090	-2.100	-2.111	-2.121	-2.132	-2.145	-2.156	-2.169	-2.182	-2.195	-2.210	-2.225	-2.241	-2.256	-2.274	-2.290	-2.309	-2.328	-2.346	-2.366	-2.388	-2.409	-2.431	-2.455	-2.479	-2.501	-2.526	-2.552	-2.579	-2.605	-2.631	-2.659	-2.686	-2.714	-2.741	-2.769	-2.798	-2.825	-2.852	-2.880	-2.906	-2.931	-2.956	-2.980	-3.004	-3.026	-3.046	-3.066	-3.085	-3.101	-3.116	-3.130	-3.142	-3.151	-3.159	-3.165	-3.170	-3.172	-3.171	-3.170	-3.166	-3.160	-3.151	-3.140	-3.128	-3.112	-3.096	-3.076	-3.055	-3.031	-3.006	-2.979	-2.950	-2.920	-2.888	-2.854	-2.818	-2.781	-2.745	-2.705	-2.665	-2.625	-2.584	-2.541	-2.499	-2.456	-2.414	-2.370	-2.328	-2.285	-2.241	-2.199	-2.158	-2.115	-2.075	-2.035	-1.995	-1.958	-1.921	-1.885	-1.850	-1.816	-1.782	-1.751	-1.721	-1.691	-1.665	-1.639	-1.614	-1.591	-1.569	-1.548	-1.529	-1.510	-1.495	-1.479	-1.464	-1.451	-1.439	-1.428	-1.418	-1.409	-1.400	-1.392	-1.386	-1.380	-1.375	-1.371	-1.366	-1.362	-1.359	-1.356	-1.355	-1.352	-1.350	-1.348	-1.346	-1.345	-1.342	-1.341	-1.340	-1.338	-1.335	-1.332	-1.331	-1.329	-1.326	-1.324	-1.321	-1.318	-1.315	-1.311	-1.308	-1.302	-1.300	-1.295	-1.292	-1.289	-1.285	-1.282	-1.278	-1.275	-1.271	-1.269	-1.266	-1.264	-1.262	-1.262	-1.261	-1.260	-1.261	-1.261	-1.264	-1.265	-1.268	-1.271	-1.275	-1.280	-1.286	-1.291	-1.299	-1.308	-1.316	-1.325	-1.336	-1.348	-1.359	-1.371	-1.385	-1.400	-1.415	-1.430	-1.446	-1.465	-1.482	-1.500	-1.520	-1.539	-1.559	-1.580	-1.600	-1.621	-1.644	-1.665	-1.688	-1.709	-1.732	-1.754	-1.778	-1.800	-1.822	-1.845	-1.868	-1.891	-1.914	-1.936	-1.959	-1.981	-2.004	-2.026	-2.049	-2.070	-2.091	-2.112	-2.132	-2.152	-2.172	-2.192	-2.212	-2.230	-2.249	-2.268	-2.284	-2.301	-2.318	-2.334	-2.350	-2.364	-2.379	-2.391	-2.405	-2.418	-2.430	-2.440	-2.450	-2.460	-2.469	-2.476	-2.484	-2.490	-2.495	-2.499	-2.502	-2.505	-2.506	-2.506	-2.506	-2.504	-2.500	-2.495	-2.490	-2.482	-2.475	-2.465	-2.455	-2.444	-2.430	-2.416	-2.400	-2.384	-2.365	-2.346	-2.325	-2.302	-2.279	-2.255	-2.229	-2.201	-2.174	-2.145	-2.115	-2.084	-2.051	-2.018	-1.985	-1.950	-1.914	-1.878	-1.840	-1.802	-1.765	-1.726	-1.688	-1.648	-1.608	-1.569	-1.529	-1.489	-1.448	-1.408	-1.369	-1.329	-1.290	-1.251	-1.212	-1.174	-1.136	-1.099	-1.064	-1.026	-0.991	-0.958	-0.922	-0.890	-0.858	-0.826	-0.796	-0.766	-0.738	-0.709	-0.681	-0.655	-0.629	-0.604	-0.580	-0.556	-0.534	-0.511	-0.490	-0.470	-0.450	-0.431	-0.412	-0.392	-0.375	-0.358	-0.339	-0.322	-0.306	-0.289	-0.272	-0.256	-0.240	-0.225	-0.209	-0.192	-0.176	-0.160	-0.145	-0.130	-0.114	-0.099	-0.082	-0.068	-0.051	-0.036	-0.020	-0.004	0.011	0.028	0.042	0.059	0.074	0.089	0.104	0.119	0.132	0.146	0.160	0.171	0.184	0.195	0.205	0.215	0.225	0.232	0.239	0.246	0.251	0.255	0.258	0.259	0.260	0.258	0.258	0.252	0.248	0.242	0.234	0.225	0.215	0.204	0.190	0.175	0.158	0.140	0.120	0.100	0.079	0.056	0.031	0.006	-0.021	-0.049	-0.078	-0.108	-0.138	-0.169	-0.201	-0.234	-0.268	-0.301	-0.336	-0.369	-0.405	-0.439	-0.472	-0.507	-0.541	-0.575	-0.608	-0.641	-0.672	-0.704	-0.734	-0.762	-0.791	-0.819	-0.845	-0.869	-0.892	-0.915	-0.936	-0.956	-0.974	-0.990	-1.005	-1.019	-1.030	-1.040	-1.049	-1.055	-1.060	-1.064	-1.066	-1.066	-1.066	-1.062	-1.059	-1.054	-1.046	-1.039	-1.030	-1.020	-1.010	-0.998	-0.984	-0.971	-0.956	-0.940	-0.925	-0.908	-0.891	-0.874	-0.856	-0.839	-0.821	-0.802	-0.784	-0.765	-0.748	-0.730	-0.711	-0.694	-0.676	-0.659	-0.642	-0.628	-0.612	-0.598	-0.582	-0.569	-0.556	-0.544	-0.532	-0.521	-0.510	-0.500	-0.491	-0.482	-0.475	-0.468	-0.460	-0.454	-0.449	-0.445	-0.441	-0.438	-0.435	-0.434	-0.432	-0.431	-0.431	-0.431	-0.431	-0.432	-0.434	-0.436	-0.439	-0.441	-0.444	-0.446	-0.450	-0.454	-0.458	-0.462	-0.466	-0.470	-0.474	-0.479	-0.481	-0.485	-0.490	-0.492	-0.496	-0.500	-0.502	-0.506	-0.509	-0.511	-0.512	-0.515	-0.515	-0.518	-0.516	-0.516	-0.516	-0.514	-0.514	-0.511	-0.507	-0.505	-0.500	-0.496	-0.490	-0.485	-0.479	-0.471	-0.464	-0.456	-0.448	-0.438	-0.428	-0.418	-0.406	-0.394	-0.382	-0.370	-0.358	-0.345	-0.331	-0.318	-0.304	-0.290	-0.276	-0.261	-0.248	-0.232	-0.219	-0.204	-0.191	-0.178	-0.162	-0.150	-0.138	-0.125	-0.112	-0.101	-0.090	-0.079	-0.068	-0.059	-0.049	-0.040	-0.031	-0.024	-0.018	-0.011	-0.005	0.000	0.005	0.009	0.011	0.015	0.018	0.019	0.021	0.022	0.024	0.025	0.026	0.028	0.026	0.026	0.028	0.028	0.028	0.029	0.030	0.031	0.031	0.032	0.035	0.036	0.040	0.042	0.046	0.050	0.055	0.060	0.066	0.072	0.079	0.085	0.094	0.100	0.108	0.116	0.125	0.134	0.142	0.151	0.160	0.169	0.176	0.185	0.192	0.199	0.206	0.212	0.218	0.224	0.226	0.230	0.232	0.234	0.234	0.231	0.229	0.225	0.220	0.214	0.205	0.194	0.184	0.170	0.155	0.139	0.121	0.100	0.079	0.056	0.030	0.004	-0.025	-0.054	-0.085	-0.118	-0.152	-0.188	-0.224	-0.261	-0.301	-0.340	-0.381	-0.424	-0.465	-0.507	-0.552	-0.596	-0.641	-0.685	-0.730	-0.774	-0.819	-0.862	-0.906	-0.951	-0.994	-1.035	-1.078	-1.119	-1.159	-1.198	-1.235	-1.272	-1.309	-1.342	-1.375	-1.406	-1.436	-1.466	-1.492	-1.519	-1.542	-1.566	-1.588	-1.606	-1.624	-1.639	-1.654	-1.666	-1.678	-1.686	-1.694	-1.699	-1.704	-1.706	-1.709	-1.708	-1.705	-1.702	-1.698	-1.691	-1.684	-1.676	-1.666	-1.655	-1.642	-1.630	-1.616	-1.600	-1.584	-1.566	-1.549	-1.530	-1.511	-1.490	-1.469	-1.446	-1.425	-1.401	-1.379	-1.355	-1.331	-1.306	-1.281	-1.258	-1.231	-1.206	-1.180	-1.155	-1.130	-1.104	-1.079	-1.052	-1.028	-1.004	-0.980	-0.955	-0.931	-0.908	-0.886	-0.864	-0.842	-0.821	-0.802	-0.782	-0.764	-0.746	-0.730	-0.714	-0.699	-0.685	-0.674	-0.661	-0.651	-0.642	-0.634	-0.626	-0.621	-0.616	-0.614	-0.611	-0.611	-0.610	-0.612	-0.615	-0.619	-0.624	-0.630	-0.638	-0.644	-0.654	-0.664	-0.674	-0.686	-0.699	-0.712	-0.726	-0.740	-0.755	-0.770	-0.786	-0.802	-0.819	-0.835	-0.851	-0.868	-0.885	-0.902	-0.919	-0.934	-0.950	-0.966	-0.980	-0.995	-1.010	-1.022	-1.035	-1.048	-1.059	-1.070	-1.079	-1.089	-1.098	-1.105	-1.112	-1.119	-1.124	-1.129	-1.131	-1.135	-1.136	-1.139	-1.138	-1.139	-1.138	-1.136	-1.134	-1.132	-1.129	-1.125	-1.122	-1.118	-1.114	-1.110	-1.105	-1.101	-1.096	-1.092	-1.089	-1.085	-1.080	-1.078	-1.076	-1.072	-1.072	-1.072	-1.071	-1.072	-1.075	-1.079	-1.082	-1.086	-1.092	-1.100	-1.108	-1.116	-1.126	-1.138	-1.150	-1.162	-1.176	-1.192	-1.208	-1.226	-1.244	-1.264	-1.284	-1.305	-1.328	-1.350	-1.374	-1.398	-1.424	-1.449	-1.476	-1.502	-1.530	-1.558	-1.586	-1.614	-1.644	-1.672	-1.701	-1.730	-1.759	-1.788	-1.816	-1.845	-1.872	-1.900	-1.928	-1.955	-1.980	-2.006	-2.033	-2.058	-2.081	-2.104	-2.128	-2.149	-2.171	-2.190	-2.211	-2.229	-2.246	-2.262	-2.280	-2.294	-2.309	-2.321	-2.332	-2.345	-2.355	-2.365	-2.374	-2.381	-2.389	-2.395	-2.401	-2.406	-2.410	-2.414	-2.416	-2.418	-2.419	-2.420	-2.420	-2.420	-2.420	-2.418	-2.416	-2.415	-2.412	-2.410	-2.406	-2.404	-2.400	-2.396	-2.391	-2.388	-2.384	-2.379	-2.375	-2.371	-2.366	-2.362	-2.359	-2.355	-2.351	-2.348	-2.344	-2.340	-2.338	-2.336	-2.332	-2.332	-2.330	-2.330	-2.330	-2.330	-2.331	-2.332	-2.335	-2.336	-2.340	-2.344	-2.348	-2.354	-2.360	-2.366	-2.374	-2.382	-2.391	-2.402	-2.414	-2.426	-2.439	-2.452	-2.466	-2.482	-2.498	-2.515	-2.534	-2.552	-2.571	-2.592	-2.614	-2.635	-2.658	-2.680	-2.704	-2.728	-2.751	-2.778	-2.802	-2.828	-2.854	-2.879	-2.906	-2.932	-2.959	-2.985	-3.011	-3.038	-3.064	-3.090	-3.115	-3.140	-3.166	-3.191	-3.215	-3.239	-3.262	-3.285	-3.308	-3.329	-3.350	-3.370	-3.390	-3.409	-3.428	-3.445	-3.462	-3.479	-3.495	-3.511	-3.525	-3.539	-3.552	-3.566	-3.579	-3.590	-3.601	-3.612	-3.624	-3.634	-3.644	-3.652	-3.661	-3.670	-3.679	-3.686	-3.694	-3.700	-3.706	-3.714	-3.719	-3.724	-3.730	-3.734	-3.739	-3.742	-3.746	-3.749	-3.751	-3.755	-3.756	-3.758	-3.758	-3.758	-3.756	-3.754	-3.752	-3.749	-3.745	-3.741	-3.736	-3.730	-3.722	-3.715	-3.705	-3.696	-3.686	-3.674	-3.662	-3.649	-3.635	-3.619	-3.604	-3.586	-3.569	-3.549	-3.530	-3.510	-3.488	-3.465	-3.442	-3.419	-3.394	-3.369	-3.342	-3.316	-3.289	-3.260	-3.231	-3.202	-3.172	-3.142	-3.111	-3.079	-3.046	-3.015	-2.981	-2.949	-2.915	-2.880	-2.846	-2.812	-2.778	-2.742	-2.709	-2.672	-2.638	-2.602	-2.565	-2.530	-2.494	-2.458	-2.421	-2.385	-2.348	-2.311	-2.275	-2.239	-2.201	-2.166	-2.129	-2.092	-2.058	-2.021	-1.985	-1.950	-1.915	-1.880	-1.845	-1.812	-1.779	-1.745	-1.714	-1.681	-1.651	-1.620	-1.591	-1.562	-1.535	-1.509	-1.482	-1.456	-1.432	-1.411	-1.390	-1.370	-1.352	-1.334	-1.318	-1.304	-1.290	-1.278	-1.269	-1.260	-1.254	-1.248	-1.244	-1.241	-1.241	-1.242	-1.244	-1.249	-1.254	-1.260	-1.269	-1.279	-1.289	-1.301	-1.315	-1.330	-1.345	-1.361	-1.379	-1.395	-1.414	-1.432	-1.452	-1.472	-1.492	-1.512	-1.532	-1.552	-1.572	-1.592	-1.611	-1.630	-1.649	-1.666	-1.684	-1.700	-1.715	-1.729	-1.741	-1.754	-1.764	-1.774	-1.781	-1.788	-1.792	-1.796	-1.798	-1.798	-1.796	-1.794	-1.789	-1.784	-1.775	-1.766	-1.755	-1.742	-1.729	-1.712	-1.695	-1.676	-1.656	-1.635	-1.612	-1.588	-1.562	-1.536	-1.509	-1.479	-1.450	-1.419	-1.388	-1.355	-1.322	-1.289	-1.255	-1.221	-1.186	-1.151	-1.116	-1.080	-1.045	-1.011	-0.976	-0.941	-0.908	-0.872	-0.839	-0.806	-0.772	-0.740	-0.710	-0.679	-0.649	-0.620	-0.591	-0.564	-0.538	-0.511	-0.486	-0.464	-0.440	-0.419	-0.399	-0.380	-0.361	-0.344	-0.326	-0.312	-0.298	-0.284	-0.271	-0.260	-0.249	-0.239	-0.230	-0.221	-0.212	-0.206	-0.199	-0.192	-0.188	-0.181	-0.176	-0.171	-0.166	-0.161	-0.158	-0.152	-0.148	-0.142	-0.139	-0.132	-0.129	-0.124	-0.118	-0.111	-0.105	-0.099	-0.091	-0.082	-0.074	-0.065	-0.054	-0.045	-0.032	-0.021	-0.009	0.004	0.019	0.034	0.049	0.065	0.082	0.100	0.118	0.136	0.156	0.175	0.195	0.216	0.236	0.258	0.280	0.301	0.324	0.346	0.369	0.391	0.414	0.436	0.459	0.481	0.505	0.528	0.549	0.571	0.591	0.614	0.635	0.654	0.674	0.694	0.711	0.729	0.746	0.762	0.778	0.792	0.806	0.818	0.830	0.841	0.850	0.859	0.868	0.874	0.880	0.884	0.889	0.891	0.892	0.892	0.891	0.889	0.886	0.882	0.876	0.870	0.862	0.854	0.844	0.834	0.821	0.809	0.795	0.781	0.765	0.750	0.732	0.716	0.698	0.679	0.660	0.639	0.620	0.599	0.578	0.556	0.534	0.512	0.491	0.469	0.446	0.424	0.402	0.379	0.358	0.335	0.312	0.291	0.270	0.250	0.229	0.208	0.189	0.169	0.150	0.131	0.114	0.095	0.078	0.061	0.042	0.028	0.011	-0.004	-0.019	-0.034	-0.048	-0.061	-0.075	-0.088	-0.101	-0.114	-0.126	-0.139	-0.151	-0.164	-0.175	-0.188	-0.199	-0.211	-0.222	-0.235	-0.248	-0.259	-0.271	-0.284	-0.296	-0.309	-0.320	-0.335	-0.348	-0.361	-0.375	-0.389	-0.402	-0.419	-0.432	-0.449	-0.464	-0.480	-0.498	-0.514	-0.530	-0.548	-0.565	-0.582	-0.601	-0.619	-0.638	-0.658	-0.676	-0.696	-0.716	-0.735	-0.756	-0.776	-0.798	-0.819	-0.840	-0.861	-0.884	-0.905	-0.928	-0.950	-0.972	-0.996	-1.019	-1.042	-1.065	-1.089	-1.114	-1.138	-1.162	-1.186	-1.211	-1.236	-1.261	-1.286	-1.311	-1.338	-1.364	-1.389	-1.415	-1.441	-1.466	-1.492	-1.519	-1.545	-1.570	-1.596	-1.621	-1.646	-1.671	-1.696	-1.721	-1.745	-1.769	-1.792	-1.815	-1.836	-1.859	-1.880	-1.900	-1.921	-1.940	-1.959	-1.978	-1.994	-2.010	-2.026	-2.041	-2.054	-2.068	-2.079	-2.089	-2.099	-2.108	-2.116	-2.122	-2.128	-2.132	-2.135	-2.139	-2.140	-2.140	-2.140	-2.138	-2.135	-2.131	-2.126	-2.121	-2.115	-2.108	-2.100	-2.092	-2.084	-2.075	-2.065	-2.054	-2.044	-2.033	-2.022	-2.011	-1.999	-1.988	-1.976	-1.966	-1.955	-1.944	-1.934	-1.924	-1.915	-1.906	-1.898	-1.890	-1.882	-1.876	-1.872	-1.869	-1.865	-1.862	-1.862	-1.862	-1.864	-1.866	-1.871	-1.878	-1.884	-1.891	-1.900	-1.910	-1.920	-1.932	-1.946	-1.961	-1.976	-1.992	-2.010	-2.029	-2.047	-2.069	-2.089	-2.110	-2.132	-2.154	-2.176	-2.200	-2.222	-2.246	-2.270	-2.294	-2.318	-2.339	-2.362	-2.385	-2.406	-2.429	-2.448	-2.468	-2.488	-2.506	-2.522	-2.539	-2.555	-2.569	-2.584	-2.595	-2.608	-2.618	-2.626	-2.634	-2.641	-2.648	-2.652	-2.655	-2.658	-2.660	-2.661	-2.660	-2.660	-2.658	-2.656	-2.654	-2.650	-2.648	-2.642	-2.639	-2.635	-2.631	-2.628	-2.624	-2.621	-2.618	-2.615	-2.614	-2.612	-2.611	-2.612	-2.614	-2.615	-2.619	-2.622	-2.629	-2.635	-2.642	-2.650	-2.660	-2.671	-2.684	-2.696	-2.711	-2.728	-2.745	-2.764	-2.782	-2.804	-2.824	-2.848	-2.871	-2.895	-2.921	-2.948	-2.975	-3.002	-3.031	-3.061	-3.091	-3.120	-3.151	-3.182	-3.214	-3.245	-3.276	-3.309	-3.340	-3.372	-3.404	-3.435	-3.466	-3.498	-3.528	-3.558	-3.588	-3.618	-3.646	-3.675	-3.702	-3.731	-3.758	-3.784	-3.811	-3.835	-3.861	-3.886	-3.909	-3.934	-3.956	-3.979	-3.999	-4.020	-4.040	-4.060	-4.079	-4.096	-4.112	-4.131	-4.146	-4.161	-4.176	-4.189	-4.201	-4.214	-4.225	-4.236	-4.244	-4.254	-4.260	-4.268	-4.272	-4.276	-4.280	-4.282	-4.284	-4.284	-4.282	-4.281	-4.276	-4.272	-4.268	-4.260	-4.252	-4.242	-4.234	-4.221	-4.209	-4.195	-4.181	-4.165	-4.148	-4.130	-4.111	-4.091	-4.070	-4.049	-4.028	-4.004	-3.979	-3.955	-3.929	-3.902	-3.876	-3.849	-3.822	-3.794	-3.765	-3.738	-3.709	-3.681	-3.652	-3.624	-3.595	-3.568	-3.539	-3.510	-3.482	-3.455	-3.428	-3.401	-3.374	-3.348	-3.321	-3.295	-3.270	-3.245	-3.221	-3.196	-3.172	-3.150	-3.126	-3.105	-3.082	-3.062	-3.041	-3.022	-3.002	-2.984	-2.965	-2.948	-2.931	-2.914	-2.898	-2.881	-2.866	-2.850	-2.836	-2.821	-2.808	-2.794	-2.781	-2.769	-2.756	-2.744	-2.731	-2.720	-2.708	-2.696	-2.685	-2.674	-2.662	-2.652	-2.640	-2.630	-2.620	-2.609	-2.599	-2.588	-2.578	-2.566	-2.556	-2.545	-2.534	-2.522	-2.511	-2.500	-2.489	-2.478	-2.466	-2.454	-2.442	-2.430	-2.416	-2.404	-2.391	-2.379	-2.365	-2.352	-2.339	-2.324	-2.310	-2.298	-2.282	-2.270	-2.255	-2.241	-2.228	-2.214	-2.200	-2.185	-2.172	-2.158	-2.145	-2.131	-2.118	-2.105	-2.092	-2.080	-2.068	-2.055	-2.044	-2.033	-2.021	-2.011	-2.001	-1.992	-1.982	-1.974	-1.965	-1.958	-1.950	-1.944	-1.938	-1.932	-1.926	-1.922	-1.918	-1.914	-1.910	-1.906	-1.905	-1.901	-1.900	-1.899	-1.898	-1.896	-1.896	-1.896	-1.895	-1.895	-1.896	-1.898	-1.898	-1.899	-1.899	-1.901	-1.902	-1.904	-1.905	-1.906	-1.908	-1.909	-1.909	-1.910	-1.910	-1.911	-1.912	-1.912	-1.914	-1.914	-1.912	-1.912	-1.911	-1.911	-1.910	-1.909	-1.908	-1.906	-1.905	-1.902	-1.902	-1.900	-1.898	-1.895	-1.892	-1.889	-1.886	-1.884	-1.880	-1.878	-1.874	-1.870	-1.865	-1.862	-1.858	-1.854	-1.849	-1.845	-1.840	-1.836	-1.831	-1.828	-1.822	-1.819	-1.814	-1.810	-1.805	-1.801	-1.796	-1.791	-1.788	-1.785	-1.781	-1.778	-1.774	-1.770	-1.769	-1.766	-1.762	-1.760	-1.758	-1.756	-1.755	-1.755	-1.755	-1.756	-1.756	-1.759	-1.759	-1.762	-1.766	-1.770	-1.774	-1.779	-1.784	-1.791	-1.799	-1.806	-1.816	-1.825	-1.835	-1.846	-1.859	-1.871	-1.886	-1.899	-1.915	-1.930	-1.946	-1.964	-1.981	-1.999	-2.018	-2.036	-2.056	-2.075	-2.096	-2.115	-2.136	-2.158	-2.179	-2.199	-2.219	-2.240	-2.260	-2.279	-2.299	-2.318	-2.336	-2.355	-2.372	-2.388	-2.405	-2.420	-2.434	-2.446	-2.460	-2.471	-2.481	-2.491	-2.499	-2.508	-2.512	-2.519	-2.521	-2.525	-2.526	-2.526	-2.525	-2.524	-2.521	-2.518	-2.511	-2.506	-2.499	-2.490	-2.481	-2.472	-2.461	-2.450	-2.439	-2.425	-2.411	-2.398	-2.382	-2.368	-2.351	-2.335	-2.319	-2.301	-2.284	-2.268	-2.249	-2.231	-2.214	-2.196	-2.179	-2.161	-2.144	-2.126	-2.109	-2.091	-2.075	-2.059	-2.044	-2.027	-2.013	-1.998	-1.984	-1.970	-1.958	-1.945	-1.932	-1.922	-1.912	-1.902	-1.894	-1.886	-1.879	-1.872	-1.866	-1.862	-1.859	-1.858	-1.856	-1.855	-1.856	-1.858	-1.860	-1.864	-1.869	-1.875	-1.881	-1.889	-1.899	-1.909	-1.920	-1.932	-1.946	-1.961	-1.976	-1.992	-2.010	-2.030	-2.049	-2.069	-2.090	-2.112	-2.136	-2.159	-2.184	-2.208	-2.234	-2.259	-2.286	-2.312	-2.339	-2.366	-2.394	-2.421	-2.448	-2.475	-2.501	-2.528	-2.554	-2.579	-2.605	-2.629	-2.654	-2.679	-2.701	-2.722	-2.744	-2.765	-2.785	-2.804	-2.821	-2.838	-2.852	-2.868	-2.881	-2.892	-2.904	-2.914	-2.922	-2.930	-2.936	-2.941	-2.945	-2.948	-2.950	-2.950	-2.950	-2.948	-2.945	-2.941	-2.936	-2.930	-2.924	-2.915	-2.908	-2.898	-2.888	-2.878	-2.866	-2.854	-2.841	-2.828	-2.814	-2.799	-2.784	-2.770	-2.754	-2.738	-2.721	-2.705	-2.689	-2.671	-2.654	-2.636	-2.620	-2.602	-2.584	-2.566	-2.550	-2.532	-2.515	-2.499	-2.481	-2.465	-2.449	-2.432	-2.418	-2.402	-2.388	-2.374	-2.360	-2.348	-2.336	-2.324	-2.314	-2.305	-2.296	-2.289	-2.281	-2.275	-2.270	-2.266	-2.262	-2.261	-2.260	-2.260	-2.261	-2.266	-2.270	-2.275	-2.281	-2.289	-2.298	-2.308	-2.319	-2.331	-2.345	-2.360	-2.375	-2.391	-2.409	-2.426	-2.445	-2.465	-2.485	-2.506	-2.526	-2.549	-2.571	-2.594	-2.615	-2.638	-2.660	-2.682	-2.704	-2.726	-2.746	-2.768	-2.788	-2.806	-2.825	-2.844	-2.860	-2.875	-2.890	-2.904	-2.916	-2.928	-2.938	-2.946	-2.954	-2.960	-2.964	-2.968	-2.970	-2.971	-2.970	-2.969	-2.966	-2.962	-2.958	-2.952	-2.945	-2.938	-2.929	-2.920	-2.910	-2.899	-2.888	-2.876	-2.864	-2.851	-2.840	-2.828	-2.816	-2.805	-2.792	-2.782	-2.771	-2.761	-2.752	-2.744	-2.736	-2.729	-2.725	-2.720	-2.715	-2.714	-2.712	-2.712	-2.714	-2.718	-2.721	-2.726	-2.732	-2.741	-2.750	-2.760	-2.772	-2.786	-2.800	-2.815	-2.832	-2.849	-2.869	-2.886	-2.906	-2.928	-2.950	-2.971	-2.994	-3.016	-3.039	-3.062	-3.085	-3.109	-3.131	-3.152	-3.175	-3.196	-3.218	-3.239	-3.259	-3.279	-3.296	-3.314	-3.329	-3.344	-3.359	-3.372	-3.382	-3.392	-3.401	-3.409	-3.414	-3.418	-3.420	-3.421	-3.421	-3.419	-3.415	-3.410	-3.402	-3.395	-3.386	-3.374	-3.361	-3.349	-3.332	-3.318	-3.299	-3.280	-3.260	-3.239	-3.218	-3.194	-3.171	-3.146	-3.121	-3.095	-3.069	-3.041	-3.014	-2.988	-2.959	-2.930	-2.904	-2.875	-2.846	-2.819	-2.791	-2.764	-2.735	-2.710	-2.682	-2.656	-2.631	-2.605	-2.580	-2.556	-2.534	-2.510	-2.488	-2.466	-2.446	-2.428	-2.408	-2.389	-2.372	-2.355	-2.339	-2.324	-2.310	-2.298	-2.284	-2.272	-2.261	-2.251	-2.241	-2.232	-2.224	-2.216	-2.210	-2.204	-2.198	-2.192	-2.189	-2.184	-2.181	-2.179	-2.176	-2.174	-2.172	-2.171	-2.169	-2.168	-2.166	-2.166	-2.165	-2.164	-2.164	-2.162	-2.162	-2.160	-2.160	-2.158	-2.156	-2.155	-2.152	-2.150	-2.148	-2.145	-2.141	-2.138	-2.134	-2.129	-2.124	-2.118	-2.111	-2.105	-2.098	-2.091	-2.082	-2.075	-2.066	-2.056	-2.046	-2.038	-2.026	-2.016	-2.004	-1.994	-1.982	-1.971	-1.960	-1.948	-1.936	-1.925	-1.912	-1.901	-1.891	-1.881	-1.870	-1.860	-1.850	-1.840	-1.831	-1.822	-1.815	-1.809	-1.802	-1.796	-1.791	-1.786	-1.782	-1.780	-1.778	-1.776	-1.775	-1.775	-1.778	-1.779	-1.781	-1.784	-1.788	-1.794	-1.799	-1.804	-1.811	-1.819	-1.825	-1.834	-1.842	-1.850	-1.860	-1.869	-1.878	-1.886	-1.896	-1.905	-1.914	-1.924	-1.932	-1.940	-1.948	-1.956	-1.964	-1.970	-1.976	-1.982	-1.988	-1.991	-1.996	-2.000	-2.004	-2.005	-2.007	-2.009	-2.010	-2.009	-2.009	-2.007	-2.006	-2.005	-2.002	-2.001	-1.998	-1.994	-1.991	-1.989	-1.985	-1.980	-1.976	-1.972	-1.969	-1.964	-1.961	-1.959	-1.955	-1.951	-1.950	-1.949	-1.948	-1.945	-1.946	-1.945	-1.945	-1.948	-1.949	-1.951	-1.955	-1.959	-1.962	-1.969	-1.974	-1.980	-1.986	-1.994	-2.002	-2.011	-2.020	-2.029	-2.040	-2.051	-2.062	-2.074	-2.085	-2.098	-2.109	-2.121	-2.134	-2.148	-2.160	-2.174	-2.186	-2.199	-2.212	-2.226	-2.239	-2.251	-2.265	-2.279	-2.290	-2.304	-2.316	-2.328	-2.341	-2.352	-2.365	-2.378	-2.389	-2.400	-2.412	-2.422	-2.434	-2.446	-2.456	-2.469	-2.479	-2.490	-2.501	-2.512	-2.524	-2.535	-2.546	-2.559	-2.569	-2.581	-2.594	-2.606	-2.618	-2.630	-2.642	-2.656	-2.669	-2.681	-2.695	-2.709	-2.722	-2.736	-2.751	-2.766	-2.781	-2.796	-2.811	-2.828	-2.842	-2.858	-2.872	-2.889	-2.905	-2.921	-2.936	-2.951	-2.966	-2.981	-2.996	-3.010	-3.025	-3.039	-3.051	-3.065	-3.078	-3.089	-3.101	-3.111	-3.121	-3.130	-3.139	-3.146	-3.152	-3.159	-3.162	-3.168	-3.170	-3.172	-3.172	-3.172	-3.171	-3.170	-3.166	-3.161	-3.156	-3.150	-3.141	-3.132	-3.122	-3.111	-3.099	-3.086	-3.072	-3.056	-3.040	-3.024	-3.005	-2.986	-2.968	-2.946	-2.925	-2.904	-2.880	-2.858	-2.834	-2.810	-2.785	-2.759	-2.732	-2.706	-2.680	-2.654	-2.625	-2.599	-2.571	-2.542	-2.514	-2.485	-2.458	-2.429	-2.399	-2.371	-2.342	-2.312	-2.284	-2.255	-2.225	-2.196	-2.166	-2.138	-2.109	-2.080	-2.050	-2.021	-1.991	-1.961	-1.932	-1.902	-1.872	-1.842	-1.812	-1.782	-1.752	-1.724	-1.692	-1.662	-1.631	-1.600	-1.569	-1.539	-1.505	-1.474	-1.441	-1.410	-1.376	-1.344	-1.311	-1.278	-1.244	-1.210	-1.176	-1.141	-1.108	-1.072	-1.038	-1.002	-0.966	-0.931	-0.896	-0.860	-0.825	-0.789	-0.754	-0.718	-0.682	-0.648	-0.611	-0.576	-0.541	-0.506	-0.470	-0.436	-0.401	-0.368	-0.332	-0.299	-0.265	-0.232	-0.200	-0.166	-0.135	-0.104	-0.074	-0.044	-0.014	0.015	0.044	0.070	0.098	0.122	0.149	0.171	0.195	0.216	0.238	0.258	0.276	0.294	0.310	0.325	0.339	0.350	0.362	0.371	0.379	0.386	0.391	0.395	0.396	0.396	0.395	0.394	0.388	0.382	0.375	0.365	0.354	0.341	0.326	0.310	0.292	0.272	0.251	0.228	0.202	0.176	0.149	0.120	0.089	0.058	0.024	-0.011	-0.046	-0.084	-0.121	-0.159	-0.199	-0.240	-0.280	-0.321	-0.362	-0.405	-0.448	-0.490	-0.532	-0.574	-0.616	-0.658	-0.699	-0.739	-0.779	-0.818	-0.855	-0.892	-0.928	-0.962	-0.995	-1.026	-1.056	-1.084	-1.110	-1.136	-1.159	-1.180	-1.198	-1.215	-1.231	-1.245	-1.255	-1.265	-1.272	-1.278	-1.282	-1.284	-1.282	-1.280	-1.278	-1.271	-1.264	-1.256	-1.245	-1.235	-1.220	-1.208	-1.192	-1.176	-1.159	-1.141	-1.124	-1.104	-1.086	-1.066	-1.048	-1.029	-1.010	-0.992	-0.975	-0.958	-0.940	-0.925	-0.910	-0.896	-0.884	-0.872	-0.862	-0.854	-0.845	-0.839	-0.836	-0.832	-0.832	-0.832	-0.835	-0.840	-0.846	-0.855	-0.864	-0.876	-0.890	-0.905	-0.924	-0.942	-0.964	-0.986	-1.011	-1.038	-1.065	-1.095	-1.124	-1.158	-1.189	-1.224	-1.259	-1.295	-1.332	-1.370	-1.409	-1.449	-1.489	-1.529	-1.570	-1.610	-1.651	-1.692	-1.735	-1.776	-1.816	-1.858	-1.898	-1.938	-1.976	-2.016	-2.054	-2.092	-2.128	-2.164	-2.199	-2.232	-2.265	-2.296	-2.328	-2.356	-2.385	-2.411	-2.438	-2.462	-2.485	-2.506	-2.526	-2.546	-2.564	-2.580	-2.596	-2.610	-2.622	-2.635	-2.645	-2.654	-2.662	-2.670	-2.675	-2.681	-2.685	-2.689	-2.691	-2.692	-2.695	-2.695	-2.696	-2.695	-2.694	-2.692	-2.690	-2.688	-2.686	-2.685	-2.681	-2.680	-2.678	-2.675	-2.672	-2.671	-2.669	-2.668	-2.665	-2.664	-2.662	-2.661	-2.660	-2.661	-2.660	-2.660	-2.661	-2.661	-2.662	-2.664	-2.665	-2.665	-2.666	-2.668	-2.669	-2.669	-2.670	-2.670	-2.671	-2.672	-2.671	-2.671	-2.670	-2.669	-2.668	-2.664	-2.662	-2.659	-2.654	-2.648	-2.642	-2.636	-2.629	-2.620	-2.612	-2.602	-2.591	-2.579	-2.566	-2.554	-2.540	-2.525	-2.511	-2.495	-2.479	-2.461	-2.444	-2.428	-2.410	-2.391	-2.374	-2.355	-2.338	-2.319	-2.300	-2.282	-2.264	-2.248	-2.229	-2.212	-2.196	-2.180	-2.165	-2.151	-2.136	-2.122	-2.111	-2.100	-2.089	-2.080	-2.070	-2.062	-2.055	-2.049	-2.042	-2.038	-2.034	-2.030	-2.027	-2.026	-2.026	-2.025	-2.025	-2.026	-2.029	-2.030	-2.033	-2.035	-2.038	-2.041	-2.046	-2.051	-2.056	-2.062	-2.068	-2.074	-2.080	-2.086	-2.094	-2.101	-2.108	-2.115	-2.122	-2.131	-2.140	-2.148	-2.158	-2.168	-2.178	-2.188	-2.198	-2.210	-2.224	-2.236	-2.249	-2.264	-2.278	-2.295	-2.310	-2.328	-2.346	-2.365	-2.385	-2.406	-2.428	-2.450	-2.474	-2.499	-2.524	-2.551	-2.578	-2.605	-2.634	-2.662	-2.692	-2.722	-2.754	-2.784	-2.816	-2.848	-2.880	-2.911	-2.942	-2.974	-3.002	-3.032	-3.062	-3.091	-3.118	-3.144	-3.169	-3.192	-3.215	-3.236	-3.255	-3.271	-3.288	-3.300	-3.312	-3.321	-3.329	-3.334	-3.336	-3.336	-3.335	-3.331	-3.324	-3.315	-3.302	-3.290	-3.274	-3.255	-3.234	-3.211	-3.188	-3.160	-3.132	-3.101	-3.069	-3.036	-3.000	-2.964	-2.928	-2.889	-2.849	-2.809	-2.768	-2.725	-2.684	-2.642	-2.600	-2.558	-2.516	-2.474	-2.432	-2.391	-2.352	-2.312	-2.275	-2.236	-2.200	-2.165	-2.130	-2.098	-2.066	-2.036	-2.006	-1.979	-1.952	-1.929	-1.905	-1.884	-1.862	-1.844	-1.826	-1.809	-1.795	-1.780	-1.768	-1.755	-1.744	-1.734	-1.725	-1.716	-1.710	-1.702	-1.695	-1.689	-1.682	-1.678	-1.672	-1.669	-1.662	-1.658	-1.652	-1.646	-1.641	-1.635	-1.630	-1.624	-1.616	-1.609	-1.602	-1.595	-1.586	-1.578	-1.569	-1.560	-1.549	-1.539	-1.529	-1.519	-1.506	-1.495	-1.485	-1.472	-1.460	-1.449	-1.436	-1.425	-1.412	-1.402	-1.391	-1.380	-1.370	-1.360	-1.350	-1.342	-1.334	-1.328	-1.321	-1.315	-1.310	-1.306	-1.304	-1.301	-1.300	-1.301	-1.302	-1.305	-1.308	-1.312	-1.318	-1.325	-1.334	-1.342	-1.354	-1.365	-1.378	-1.390	-1.405	-1.421	-1.439	-1.456	-1.475	-1.494	-1.514	-1.535	-1.558	-1.579	-1.601	-1.626	-1.649	-1.674	-1.698	-1.724	-1.749	-1.774	-1.800	-1.825	-1.850	-1.875	-1.901	-1.928	-1.952	-1.978	-2.004	-2.027	-2.054	-2.079	-2.104	-2.128	-2.151	-2.175	-2.199	-2.221	-2.244	-2.266	-2.289	-2.311	-2.332	-2.354	-2.375	-2.395	-2.414	-2.434	-2.452	-2.471	-2.489	-2.508	-2.524	-2.540	-2.555	-2.571	-2.585	-2.599	-2.611	-2.625	-2.635	-2.646	-2.656	-2.664	-2.672	-2.680	-2.685	-2.690	-2.695	-2.696	-2.698	-2.698	-2.695	-2.694	-2.689	-2.684	-2.678	-2.670	-2.660	-2.649	-2.636	-2.622	-2.608	-2.590	-2.571	-2.551	-2.529	-2.506	-2.482	-2.456	-2.430	-2.401	-2.371	-2.340	-2.309	-2.276	-2.241	-2.206	-2.171	-2.135	-2.096	-2.059	-2.020	-1.980	-1.941	-1.901	-1.861	-1.820	-1.780	-1.740	-1.699	-1.660	-1.620	-1.581	-1.542	-1.502	-1.465	-1.429	-1.394	-1.358	-1.324	-1.289	-1.256	-1.224	-1.192	-1.162	-1.134	-1.105	-1.078	-1.051	-1.026	-1.002	-0.979	-0.956	-0.935	-0.915	-0.896	-0.878	-0.859	-0.841	-0.824	-0.809	-0.792	-0.779	-0.764	-0.750	-0.736	-0.722	-0.710	-0.696	-0.684	-0.670	-0.658	-0.644	-0.631	-0.618	-0.605	-0.590	-0.576	-0.562	-0.549	-0.534	-0.518	-0.501	-0.486	-0.470	-0.454	-0.436	-0.420	-0.402	-0.385	-0.366	-0.349	-0.330	-0.311	-0.294	-0.275	-0.256	-0.238	-0.220	-0.202	-0.185	-0.166	-0.150	-0.134	-0.119	-0.102	-0.088	-0.074	-0.062	-0.050	-0.039	-0.029	-0.020	-0.012	-0.006	-0.001	0.002	0.005	0.006	0.006	0.005	0.001	-0.004	-0.009	-0.018	-0.028	-0.039	-0.050	-0.065	-0.081	-0.098	-0.116	-0.136	-0.158	-0.180	-0.204	-0.229	-0.255	-0.284	-0.311	-0.341	-0.372	-0.404	-0.436	-0.469	-0.501	-0.536	-0.570	-0.605	-0.640	-0.675	-0.709	-0.744	-0.778	-0.812	-0.846	-0.878	-0.911	-0.942	-0.974	-1.002	-1.030	-1.059	-1.085	-1.110	-1.132	-1.155	-1.175	-1.194	-1.212	-1.228	-1.241	-1.254	-1.264	-1.272	-1.279	-1.285	-1.289	-1.290	-1.289	-1.288	-1.284	-1.279	-1.272	-1.264	-1.254	-1.242	-1.230	-1.216	-1.200	-1.185	-1.168	-1.151	-1.131	-1.112	-1.091	-1.071	-1.050	-1.028	-1.006	-0.985	-0.962	-0.940	-0.919	-0.896	-0.875	-0.855	-0.835	-0.815	-0.795	-0.778	-0.760	-0.744	-0.728	-0.712	-0.698	-0.686	-0.674	-0.662	-0.652	-0.644	-0.636	-0.630	-0.624	-0.620	-0.618	-0.615	-0.614	-0.615	-0.616	-0.619	-0.622	-0.626	-0.631	-0.636	-0.644	-0.651	-0.659	-0.668	-0.678	-0.688	-0.698	-0.709	-0.719	-0.730	-0.742	-0.754	-0.766	-0.778	-0.789	-0.801	-0.812	-0.824	-0.835	-0.845	-0.855	-0.865	-0.874	-0.882	-0.891	-0.898	-0.905	-0.911	-0.918	-0.921	-0.925	-0.929	-0.930	-0.931	-0.931	-0.931	-0.928	-0.925	-0.921	-0.918	-0.911	-0.905	-0.896	-0.888	-0.878	-0.866	-0.855	-0.841	-0.829	-0.812	-0.798	-0.781	-0.764	-0.746	-0.729	-0.710	-0.690	-0.669	-0.649	-0.629	-0.606	-0.586	-0.564	-0.542	-0.520	-0.499	-0.476	-0.454	-0.431	-0.410	-0.389	-0.368	-0.346	-0.326	-0.306	-0.288	-0.268	-0.250	-0.231	-0.214	-0.198	-0.182	-0.168	-0.152	-0.139	-0.126	-0.114	-0.102	-0.091	-0.081	-0.072	-0.064	-0.056	-0.049	-0.042	-0.038	-0.032	-0.026	-0.024	-0.020	-0.016	-0.014	-0.011	-0.009	-0.008	-0.008	-0.006	-0.005	-0.004	-0.004	-0.002	-0.004	-0.002	-0.002	-0.002	-0.002	-0.002	-0.002	-0.002	-0.002	-0.002	-0.001	-0.001	-0.002	-0.004	-0.002	-0.004	-0.005	-0.008	-0.009	-0.012	-0.014	-0.018	-0.021	-0.025	-0.031	-0.036	-0.044	-0.050	-0.059	-0.068	-0.079	-0.089	-0.101	-0.115	-0.129	-0.145	-0.160	-0.178	-0.196	-0.218	-0.238	-0.261	-0.285	-0.310	-0.335	-0.361	-0.390	-0.419	-0.450	-0.481	-0.512	-0.546	-0.580	-0.615	-0.650	-0.685	-0.721	-0.759	-0.796	-0.832	-0.871	-0.910	-0.948	-0.986	-1.022	-1.061	-1.099	-1.136	-1.174	-1.211	-1.246	-1.281	-1.318	-1.351	-1.386	-1.419	-1.451	-1.481	-1.512	-1.541	-1.569	-1.596	-1.622	-1.648	-1.671	-1.694	-1.715	-1.735	-1.755	-1.772	-1.790	-1.805	-1.819	-1.834	-1.846	-1.858	-1.866	-1.875	-1.884	-1.890	-1.895	-1.900	-1.902	-1.905	-1.906	-1.908	-1.906	-1.905	-1.902	-1.899	-1.894	-1.889	-1.884	-1.876	-1.870	-1.861	-1.852	-1.842	-1.834	-1.822	-1.811	-1.799	-1.785	-1.772	-1.759	-1.745	-1.729	-1.714	-1.698	-1.681	-1.665	-1.648	-1.630	-1.611	-1.592	-1.575	-1.556	-1.538	-1.518	-1.499	-1.480	-1.460	-1.441	-1.421	-1.401	-1.382	-1.362	-1.345	-1.326	-1.308	-1.289	-1.271	-1.254	-1.236	-1.220	-1.204	-1.189	-1.172	-1.159	-1.144	-1.130	-1.116	-1.105	-1.094	-1.082	-1.072	-1.064	-1.054	-1.048	-1.040	-1.034	-1.029	-1.025	-1.020	-1.019	-1.016	-1.015	-1.015	-1.016	-1.019	-1.020	-1.025	-1.029	-1.032	-1.039	-1.046	-1.052	-1.061	-1.070	-1.080	-1.090	-1.101	-1.111	-1.124	-1.136	-1.149	-1.164	-1.178	-1.191	-1.205	-1.220	-1.236	-1.252	-1.268	-1.284	-1.300	-1.316	-1.332	-1.350	-1.365	-1.381	-1.399	-1.415	-1.431	-1.448	-1.462	-1.479	-1.494	-1.509	-1.524	-1.538	-1.551	-1.566	-1.579	-1.591	-1.604	-1.616	-1.628	-1.639	-1.649	-1.659	-1.668	-1.676	-1.685	-1.692	-1.700	-1.706	-1.714	-1.718	-1.724	-1.729	-1.732	-1.738	-1.741	-1.745	-1.749	-1.752	-1.756	-1.759	-1.762	-1.766	-1.770	-1.772	-1.776	-1.781	-1.785	-1.789	-1.792	-1.798	-1.802	-1.808	-1.814	-1.821	-1.828	-1.835	-1.844	-1.852	-1.862	-1.872	-1.884	-1.896	-1.908	-1.920	-1.934	-1.949	-1.964	-1.980	-1.996	-2.013	-2.030	-2.049	-2.068	-2.086	-2.106	-2.126	-2.146	-2.166	-2.188	-2.209	-2.231	-2.251	-2.272	-2.294	-2.315	-2.336	-2.356	-2.376	-2.398	-2.416	-2.436	-2.455	-2.474	-2.492	-2.509	-2.525	-2.541	-2.556	-2.570	-2.582	-2.595	-2.608	-2.618	-2.628	-2.636	-2.644	-2.651	-2.658	-2.664	-2.668	-2.671	-2.674	-2.675	-2.678	-2.678	-2.676	-2.675	-2.674	-2.670	-2.668	-2.665	-2.660	-2.656	-2.651	-2.645	-2.639	-2.634	-2.628	-2.620	-2.615	-2.608	-2.601	-2.595	-2.589	-2.582	-2.576	-2.571	-2.565	-2.560	-2.555	-2.550	-2.546	-2.544	-2.541	-2.539	-2.536	-2.535	-2.535	-2.535	-2.536	-2.538	-2.540	-2.544	-2.549	-2.554	-2.559	-2.566	-2.574	-2.582	-2.592	-2.604	-2.615	-2.628	-2.641	-2.656	-2.671	-2.689	-2.705	-2.722	-2.744	-2.762	-2.784	-2.806	-2.829	-2.851	-2.876	-2.900	-2.925	-2.951	-2.978	-3.005	-3.032	-3.060	-3.088	-3.115	-3.145	-3.174	-3.202	-3.230	-3.260	-3.290	-3.318	-3.346	-3.375	-3.402	-3.431	-3.459	-3.486	-3.512	-3.540	-3.565	-3.590	-3.614	-3.638	-3.661	-3.682	-3.706	-3.728	-3.748	-3.768	-3.788	-3.805	-3.822	-3.840	-3.858	-3.872	-3.889	-3.901	-3.916	-3.929	-3.942	-3.955	-3.966	-3.979	-3.989	-3.999	-4.009	-4.019	-4.028	-4.037	-4.045	-4.052	-4.061	-4.069	-4.075	-4.081	-4.089	-4.095	-4.100	-4.105	-4.110	-4.116	-4.120	-4.125	-4.129	-4.132	-4.135	-4.138	-4.140	-4.141	-4.142	-4.145	-4.144	-4.142	-4.142	-4.141	-4.138	-4.134	-4.130	-4.125	-4.120	-4.114	-4.106	-4.098	-4.089	-4.079	-4.069	-4.056	-4.044	-4.029	-4.014	-3.998	-3.981	-3.962	-3.945	-3.925	-3.905	-3.882	-3.860	-3.838	-3.812	-3.789	-3.761	-3.735	-3.708	-3.679	-3.649	-3.620	-3.588	-3.556	-3.524	-3.491	-3.459	-3.424	-3.390	-3.355	-3.319	-3.284	-3.246	-3.210	-3.172	-3.135	-3.098	-3.060	-3.021	-2.982	-2.945	-2.906	-2.866	-2.828	-2.788	-2.748	-2.709	-2.669	-2.630	-2.591	-2.551	-2.512	-2.474	-2.436	-2.396	-2.359	-2.321	-2.285	-2.249	-2.211	-2.176	-2.142	-2.106	-2.074	-2.042	-2.010	-1.979	-1.950	-1.920	-1.891	-1.865	-1.839	-1.815	-1.791	-1.770	-1.749	-1.730	-1.712	-1.696	-1.681	-1.669	-1.655	-1.645	-1.636	-1.629	-1.622	-1.619	-1.616	-1.615	-1.615	-1.618	-1.619	-1.624	-1.630	-1.636	-1.644	-1.654	-1.664	-1.674	-1.686	-1.699	-1.712	-1.726	-1.740	-1.755	-1.769	-1.785	-1.800	-1.815	-1.830	-1.845	-1.859	-1.872	-1.886	-1.899	-1.910	-1.921	-1.931	-1.940	-1.948	-1.954	-1.959	-1.962	-1.965	-1.965	-1.964	-1.961	-1.958	-1.951	-1.942	-1.934	-1.922	-1.909	-1.895	-1.878	-1.860	-1.840	-1.820	-1.796	-1.771	-1.746	-1.719	-1.689	-1.658	-1.628	-1.594	-1.561	-1.526	-1.490	-1.452	-1.415	-1.378	-1.338	-1.298	-1.259	-1.218	-1.178	-1.136	-1.095	-1.054	-1.014	-0.974	-0.932	-0.894	-0.854	-0.815	-0.776	-0.739	-0.702	-0.668	-0.632	-0.598	-0.564	-0.532	-0.500	-0.470	-0.441	-0.414	-0.386	-0.361	-0.338	-0.314	-0.292	-0.272	-0.252	-0.235	-0.218	-0.202	-0.189	-0.176	-0.165	-0.154	-0.144	-0.135	-0.129	-0.121	-0.116	-0.112	-0.108	-0.106	-0.104	-0.102	-0.102	-0.102	-0.102	-0.105	-0.106	-0.108	-0.110	-0.112	-0.116	-0.119	-0.122	-0.125	-0.129	-0.132	-0.135	-0.138	-0.141	-0.145	-0.148	-0.149	-0.151	-0.154	-0.155	-0.156	-0.156	-0.158	-0.156	-0.155	-0.152	-0.150	-0.148	-0.144	-0.139	-0.134	-0.126	-0.121	-0.112	-0.104	-0.095	-0.085	-0.075	-0.064	-0.052	-0.040	-0.026	-0.012	0.002	0.019	0.034	0.051	0.069	0.086	0.105	0.124	0.142	0.162	0.182	0.202	0.222	0.245	0.266	0.288	0.309	0.329	0.350	0.371	0.392	0.412	0.432	0.451	0.471	0.490	0.507	0.525	0.540	0.555	0.570	0.584	0.596	0.608	0.618	0.626	0.632	0.640	0.644	0.646	0.648	0.648	0.645	0.641	0.636	0.629	0.620	0.608	0.595	0.580	0.564	0.545	0.524	0.502	0.479	0.454	0.428	0.399	0.369	0.338	0.305	0.271	0.235	0.200	0.162	0.125	0.086	0.046	0.006	-0.034	-0.075	-0.116	-0.156	-0.198	-0.239	-0.279	-0.319	-0.358	-0.398	-0.435	-0.474	-0.509	-0.544	-0.578	-0.611	-0.642	-0.674	-0.702	-0.730	-0.756	-0.781	-0.804	-0.825	-0.844	-0.862	-0.879	-0.894	-0.905	-0.918	-0.928	-0.936	-0.942	-0.948	-0.952	-0.955	-0.956	-0.956	-0.956	-0.954	-0.951	-0.948	-0.944	-0.939	-0.932	-0.926	-0.919	-0.912	-0.906	-0.899	-0.890	-0.884	-0.876	-0.869	-0.862	-0.856	-0.850	-0.845	-0.841	-0.836	-0.834	-0.831	-0.829	-0.829	-0.829	-0.830	-0.832	-0.835	-0.839	-0.842	-0.849	-0.856	-0.864	-0.872	-0.882	-0.894	-0.905	-0.918	-0.931	-0.945	-0.961	-0.978	-0.994	-1.010	-1.029	-1.048	-1.068	-1.089	-1.108	-1.130	-1.152	-1.175	-1.198	-1.221	-1.245	-1.269	-1.292	-1.318	-1.344	-1.369	-1.394	-1.419	-1.444	-1.470	-1.495	-1.521	-1.546	-1.572	-1.598	-1.622	-1.648	-1.672	-1.696	-1.722	-1.745	-1.768	-1.791	-1.815	-1.836	-1.859	-1.880	-1.900	-1.921	-1.941	-1.960	-1.976	-1.995	-2.011	-2.027	-2.042	-2.058	-2.070	-2.081	-2.094	-2.104	-2.112	-2.121	-2.129	-2.136	-2.142	-2.146	-2.150	-2.152	-2.155	-2.155	-2.155	-2.155	-2.151	-2.149	-2.146	-2.141	-2.136	-2.131	-2.125	-2.119	-2.111	-2.104	-2.096	-2.086	-2.079	-2.070	-2.061	-2.054	-2.045	-2.036	-2.027	-2.020	-2.013	-2.006	-2.000	-1.994	-1.990	-1.985	-1.981	-1.979	-1.976	-1.978	-1.976	-1.979	-1.982	-1.985	-1.991	-1.998	-2.005	-2.013	-2.024	-2.034	-2.046	-2.059	-2.074	-2.089	-2.105	-2.121	-2.139	-2.158	-2.176	-2.196	-2.218	-2.239	-2.260	-2.281	-2.304	-2.325	-2.349	-2.370	-2.392	-2.414	-2.436	-2.459	-2.479	-2.500	-2.520	-2.539	-2.556	-2.574	-2.591	-2.606	-2.620	-2.634	-2.646	-2.658	-2.666	-2.676	-2.685	-2.690	-2.696	-2.700	-2.705	-2.706	-2.708	-2.709	-2.709	-2.708	-2.704	-2.701	-2.698	-2.692	-2.689	-2.684	-2.678	-2.672	-2.666	-2.661	-2.656	-2.650	-2.646	-2.641	-2.638	-2.634	-2.632	-2.630	-2.629	-2.630	-2.631	-2.632	-2.636	-2.641	-2.648	-2.654	-2.664	-2.672	-2.684	-2.695	-2.709	-2.724	-2.739	-2.755	-2.772	-2.791	-2.811	-2.834	-2.856	-2.878	-2.902	-2.926	-2.951	-2.978	-3.005	-3.031	-3.058	-3.084	-3.111	-3.140	-3.168	-3.194	-3.222	-3.249	-3.276	-3.301	-3.329	-3.354	-3.378	-3.401	-3.425	-3.448	-3.470	-3.491	-3.511	-3.531	-3.550	-3.568	-3.585	-3.602	-3.619	-3.632	-3.648	-3.661	-3.672	-3.686	-3.698	-3.709	-3.719	-3.730	-3.740	-3.750	-3.759	-3.769	-3.778	-3.785	-3.795	-3.802	-3.811	-3.820	-3.828	-3.835	-3.842	-3.851	-3.859	-3.866	-3.875	-3.884	-3.892	-3.900	-3.909	-3.916	-3.924	-3.931	-3.939	-3.946	-3.952	-3.960	-3.965	-3.972	-3.979	-3.982	-3.988	-3.991	-3.995	-3.998	-3.999	-4.000	-4.000	-3.999	-3.998	-3.996	-3.992	-3.989	-3.982	-3.978	-3.970	-3.961	-3.952	-3.941	-3.930	-3.918	-3.904	-3.890	-3.875	-3.859	-3.841	-3.825	-3.806	-3.786	-3.768	-3.749	-3.726	-3.705	-3.685	-3.664	-3.640	-3.619	-3.595	-3.572	-3.550	-3.526	-3.504	-3.480	-3.456	-3.434	-3.410	-3.386	-3.364	-3.340	-3.319	-3.295	-3.274	-3.252	-3.230	-3.209	-3.188	-3.168	-3.146	-3.126	-3.106	-3.088	-3.069	-3.049	-3.030	-3.011	-2.994	-2.975	-2.958	-2.940	-2.922	-2.904	-2.886	-2.869	-2.851	-2.834	-2.818	-2.801	-2.782	-2.765	-2.749	-2.731	-2.715	-2.698	-2.680	-2.662	-2.645	-2.629	-2.611	-2.594	-2.576	-2.560	-2.542	-2.526	-2.510	-2.494	-2.476	-2.460	-2.444	-2.430	-2.414	-2.399	-2.384	-2.369	-2.354	-2.339	-2.324	-2.311	-2.298	-2.285	-2.271	-2.260	-2.246	-2.235	-2.224	-2.212	-2.201	-2.190	-2.181	-2.171	-2.162	-2.152	-2.144	-2.135	-2.128	-2.119	-2.110	-2.102	-2.094	-2.086	-2.080	-2.071	-2.065	-2.058	-2.050	-2.042	-2.036	-2.029	-2.022	-2.015	-2.007	-2.001	-1.994	-1.986	-1.980	-1.971	-1.964	-1.956	-1.949	-1.941	-1.934	-1.926	-1.919	-1.911	-1.902	-1.895	-1.888	-1.879	-1.871	-1.864	-1.856	-1.849	-1.841	-1.834	-1.828	-1.820	-1.814	-1.808	-1.802	-1.796	-1.790	-1.785	-1.781	-1.776	-1.771	-1.768	-1.765	-1.761	-1.759	-1.756	-1.754	-1.752	-1.751	-1.751	-1.750	-1.751	-1.751	-1.752	-1.754	-1.755	-1.759	-1.762	-1.765	-1.769	-1.772	-1.776	-1.781	-1.786	-1.792	-1.798	-1.802	-1.809	-1.814	-1.821	-1.826	-1.832	-1.839	-1.845	-1.851	-1.856	-1.864	-1.870	-1.876	-1.882	-1.889	-1.894	-1.901	-1.905	-1.911	-1.918	-1.921	-1.926	-1.931	-1.935	-1.940	-1.944	-1.948	-1.951	-1.955	-1.959	-1.961	-1.964	-1.966	-1.969	-1.970	-1.971	-1.972	-1.974	-1.976	-1.978	-1.978	-1.979	-1.980	-1.981	-1.982	-1.982	-1.985	-1.986	-1.989	-1.990	-1.992	-1.995	-1.998	-2.002	-2.005	-2.010	-2.016	-2.021	-2.029	-2.035	-2.044	-2.051	-2.061	-2.071	-2.081	-2.094	-2.106	-2.120	-2.134	-2.149	-2.165	-2.180	-2.199	-2.216	-2.235	-2.255	-2.275	-2.295	-2.316	-2.338	-2.360	-2.381	-2.405	-2.426	-2.450	-2.474	-2.495	-2.519	-2.541	-2.564	-2.585	-2.606	-2.628	-2.648	-2.668	-2.686	-2.704	-2.721	-2.736	-2.751	-2.764	-2.778	-2.788	-2.798	-2.805	-2.810	-2.816	-2.819	-2.820	-2.820	-2.819	-2.815	-2.811	-2.805	-2.796	-2.788	-2.776	-2.764	-2.751	-2.735	-2.719	-2.701	-2.681	-2.662	-2.641	-2.619	-2.596	-2.572	-2.549	-2.522	-2.498	-2.471	-2.446	-2.419	-2.394	-2.368	-2.341	-2.316	-2.290	-2.265	-2.241	-2.216	-2.194	-2.172	-2.150	-2.131	-2.110	-2.092	-2.075	-2.060	-2.045	-2.031	-2.020	-2.009	-2.000	-1.994	-1.988	-1.982	-1.979	-1.978	-1.978	-1.980	-1.982	-1.988	-1.994	-2.000	-2.009	-2.019	-2.031	-2.044	-2.058	-2.074	-2.091	-2.109	-2.128	-2.148	-2.169	-2.190	-2.214	-2.238	-2.262	-2.288	-2.314	-2.340	-2.368	-2.395	-2.424	-2.452	-2.481	-2.510	-2.539	-2.569	-2.599	-2.628	-2.658	-2.686	-2.715	-2.744	-2.771	-2.800	-2.828	-2.855	-2.881	-2.908	-2.932	-2.958	-2.981	-3.005	-3.028	-3.049	-3.070	-3.089	-3.109	-3.126	-3.142	-3.159	-3.172	-3.186	-3.199	-3.210	-3.220	-3.229	-3.236	-3.242	-3.249	-3.252	-3.255	-3.258	-3.258	-3.256	-3.254	-3.250	-3.246	-3.240	-3.232	-3.224	-3.216	-3.205	-3.194	-3.181	-3.168	-3.154	-3.139	-3.122	-3.106	-3.090	-3.071	-3.054	-3.035	-3.016	-2.996	-2.976	-2.955	-2.935	-2.915	-2.892	-2.872	-2.851	-2.830	-2.810	-2.790	-2.769	-2.749	-2.729	-2.710	-2.691	-2.674	-2.656	-2.639	-2.624	-2.608	-2.595	-2.581	-2.569	-2.558	-2.549	-2.540	-2.531	-2.525	-2.520	-2.515	-2.511	-2.510	-2.510	-2.511	-2.514	-2.518	-2.522	-2.529	-2.536	-2.546	-2.556	-2.569	-2.581	-2.595	-2.611	-2.629	-2.645	-2.664	-2.682	-2.704	-2.725	-2.746	-2.770	-2.791	-2.815	-2.838	-2.862	-2.886	-2.911	-2.935	-2.959	-2.982	-3.006	-3.030	-3.054	-3.075	-3.096	-3.118	-3.138	-3.156	-3.175	-3.191	-3.206	-3.221	-3.234	-3.245	-3.255	-3.265	-3.271	-3.278	-3.282	-3.285	-3.286	-3.285	-3.285	-3.280	-3.275	-3.269	-3.262	-3.254	-3.244	-3.232	-3.220	-3.206	-3.192	-3.176	-3.161	-3.144	-3.126	-3.108	-3.090	-3.071	-3.052	-3.032	-3.015	-2.995	-2.976	-2.959	-2.939	-2.922	-2.905	-2.889	-2.872	-2.858	-2.844	-2.830	-2.818	-2.806	-2.796	-2.788	-2.780	-2.774	-2.769	-2.765	-2.761	-2.761	-2.760	-2.762	-2.765	-2.769	-2.774	-2.779	-2.786	-2.794	-2.804	-2.814	-2.825	-2.838	-2.850	-2.864	-2.879	-2.892	-2.909	-2.925	-2.941	-2.959	-2.976	-2.994	-3.012	-3.031	-3.049	-3.068	-3.085	-3.104	-3.122	-3.140	-3.159	-3.176	-3.192	-3.210	-3.225	-3.241	-3.255	-3.270	-3.282	-3.295	-3.308	-3.319	-3.329	-3.339	-3.348	-3.355	-3.362	-3.368	-3.374	-3.378	-3.381	-3.384	-3.385	-3.386	-3.385	-3.382	-3.379	-3.375	-3.371	-3.364	-3.356	-3.349	-3.339	-3.330	-3.318	-3.305	-3.292	-3.278	-3.261	-3.246	-3.229	-3.210	-3.192	-3.172	-3.151	-3.130	-3.108	-3.085	-3.061	-3.038	-3.012	-2.986	-2.960	-2.934	-2.906	-2.880	-2.852	-2.825	-2.796	-2.769	-2.740	-2.710	-2.682	-2.654	-2.624	-2.595	-2.566	-2.539	-2.510	-2.482	-2.455	-2.429	-2.401	-2.376	-2.350	-2.324	-2.299	-2.275	-2.250	-2.228	-2.206	-2.184	-2.162	-2.141	-2.122	-2.102	-2.085	-2.068	-2.051	-2.035	-2.019	-2.005	-1.991	-1.978	-1.966	-1.954	-1.944	-1.934	-1.925	-1.916	-1.909	-1.901	-1.895	-1.890	-1.885	-1.880	-1.878	-1.874	-1.871	-1.868	-1.868	-1.866	-1.866	-1.865	-1.868	-1.869	-1.869	-1.871	-1.874	-1.876	-1.880	-1.884	-1.889	-1.892	-1.898	-1.902	-1.909	-1.914	-1.920	-1.928	-1.934	-1.940	-1.949	-1.956	-1.964	-1.971	-1.980	-1.988	-1.996	-2.004	-2.011	-2.020	-2.029	-2.036	-2.045	-2.052	-2.061	-2.069	-2.078	-2.085	-2.092	-2.099	-2.106	-2.114	-2.120	-2.126	-2.132	-2.138	-2.142	-2.146	-2.151	-2.155	-2.159	-2.161	-2.164	-2.165	-2.166	-2.168	-2.168	-2.168	-2.166	-2.166	-2.164	-2.161	-2.158	-2.156	-2.152	-2.149	-2.142	-2.138	-2.134	-2.128	-2.121	-2.115	-2.108	-2.101	-2.094	-2.086	-2.080	-2.072	-2.065	-2.056	-2.050	-2.042	-2.035	-2.027	-2.020	-2.015	-2.009	-2.001	-1.996	-1.990	-1.986	-1.981	-1.978	-1.974	-1.970	-1.968	-1.966	-1.965	-1.965	-1.964	-1.965	-1.966	-1.969	-1.971	-1.975	-1.979	-1.985	-1.990	-1.995	-2.002	-2.009	-2.016	-2.025	-2.034	-2.042	-2.052	-2.062	-2.074	-2.084	-2.095	-2.108	-2.119	-2.131	-2.144	-2.156	-2.170	-2.181	-2.195	-2.206	-2.220	-2.232	-2.245	-2.258	-2.270	-2.281	-2.292	-2.304	-2.315	-2.326	-2.336	-2.348	-2.358	-2.368	-2.376	-2.386	-2.395	-2.404	-2.412	-2.421	-2.429	-2.436	-2.444	-2.452	-2.459	-2.466	-2.475	-2.481	-2.489	-2.495	-2.502	-2.510	-2.519	-2.525	-2.534	-2.541	-2.550	-2.559	-2.568	-2.578	-2.588	-2.596	-2.608	-2.619	-2.629	-2.641	-2.652	-2.665	-2.679	-2.691	-2.705	-2.719	-2.732	-2.748	-2.761	-2.778	-2.792	-2.808	-2.824	-2.839	-2.854	-2.869	-2.884	-2.899	-2.914	-2.928	-2.941	-2.955	-2.970	-2.982	-2.995	-3.008	-3.018	-3.029	-3.040	-3.049	-3.058	-3.065	-3.072	-3.078	-3.084	-3.088	-3.091	-3.094	-3.095	-3.096	-3.095	-3.095	-3.092	-3.090	-3.086	-3.081	-3.076	-3.070	-3.064	-3.055	-3.048	-3.038	-3.029	-3.018	-3.008	-2.996	-2.985	-2.972	-2.960	-2.948	-2.934	-2.921	-2.908	-2.894	-2.880	-2.866	-2.854	-2.839	-2.826	-2.812	-2.800	-2.786	-2.772	-2.761	-2.748	-2.735	-2.722	-2.710	-2.699	-2.686	-2.675	-2.664	-2.652	-2.641	-2.630	-2.619	-2.609	-2.599	-2.586	-2.578	-2.566	-2.555	-2.544	-2.534	-2.522	-2.511	-2.500	-2.488	-2.475	-2.462	-2.450	-2.436	-2.421	-2.408	-2.391	-2.376	-2.359	-2.341	-2.324	-2.305	-2.285	-2.265	-2.244	-2.221	-2.199	-2.175	-2.150	-2.125	-2.096	-2.069	-2.042	-2.013	-1.981	-1.950	-1.919	-1.885	-1.852	-1.818	-1.782	-1.746	-1.709	-1.671	-1.632	-1.595	-1.555	-1.515	-1.474	-1.432	-1.391	-1.350	-1.306	-1.264	-1.220	-1.178	-1.135	-1.091	-1.048	-1.004	-0.960	-0.918	-0.874	-0.832	-0.789	-0.748	-0.706	-0.664	-0.624	-0.585	-0.545	-0.506	-0.470	-0.432	-0.398	-0.362	-0.329	-0.298	-0.266	-0.235	-0.208	-0.180	-0.152	-0.130	-0.106	-0.085	-0.065	-0.046	-0.030	-0.015	-0.001	0.010	0.020	0.029	0.035	0.040	0.044	0.045	0.045	0.042	0.040	0.034	0.026	0.018	0.008	-0.004	-0.018	-0.032	-0.049	-0.065	-0.085	-0.105	-0.126	-0.149	-0.172	-0.196	-0.222	-0.249	-0.276	-0.304	-0.332	-0.361	-0.391	-0.422	-0.452	-0.484	-0.515	-0.546	-0.578	-0.609	100.000	5.000	2.000	1.000	6.000	0.000	0.000	0.000	0.000	0.000	0.000	0.000	0.000	0.000	0.000	0.000	0.000	0.000	0.639	0.640	0.640	0.640	0.638	0.636	0.631	0.629	0.622	0.618	0.611	0.604	0.598	0.590	0.582	0.575	0.566	0.559	0.550	0.544	0.536	0.529	0.522	0.516	0.509	0.504	0.498	0.494	0.489	0.485	0.482	0.479	0.475	0.474	0.471	0.469	0.469	0.466	0.466	0.464	0.464	0.462	0.461	0.460	0.459	0.458	0.455	0.452	0.450	0.446	0.444	0.438	0.432	0.426	0.419	0.411	0.402	0.392	0.381	0.368	0.354	0.339	0.322	0.305	0.286	0.266	0.245	0.221	0.199	0.174	0.148	0.121	0.092	0.064	0.034	0.004	-0.028	-0.060	-0.092	-0.125	-0.160	-0.194	-0.229	-0.264	-0.299	-0.334	-0.371	-0.406	-0.441	-0.478	-0.512	-0.548	-0.582	-0.618	-0.651	-0.684	-0.718	-0.750	-0.781	-0.812	-0.842	-0.871	-0.900	-0.928	-0.954	-0.980	-1.005	-1.029	-1.051	-1.074	-1.095	-1.116	-1.135	-1.154	-1.171	-1.189	-1.205	-1.221	-1.235	-1.249	-1.262	-1.275	-1.286	-1.299	-1.310	-1.321	-1.330	-1.340	-1.350	-1.360	-1.368	-1.376	-1.385	-1.394	-1.402	-1.410	-1.419	-1.426	-1.434	-1.441	-1.449	-1.456	-1.462	-1.470	-1.476	-1.484	-1.490	-1.495	-1.501	-1.506	-1.511	-1.516	-1.520	-1.524	-1.526	-1.529	-1.531	-1.534	-1.535	-1.536	-1.536	-1.535	-1.534	-1.532	-1.530	-1.528	-1.524	-1.519	-1.515	-1.509	-1.501	-1.495	-1.486	-1.479	-1.470	-1.460	-1.450	-1.441	-1.429	-1.419	-1.406	-1.395	-1.382	-1.371	-1.359	-1.348	-1.336	-1.324	-1.312	-1.302	-1.292	-1.282	-1.274	-1.265	-1.258	-1.251	-1.246	-1.241	-1.236	-1.234	-1.231	-1.231	-1.232	-1.234	-1.236	-1.241	-1.246	-1.252	-1.260	-1.270	-1.280	-1.292	-1.305	-1.319	-1.334	-1.351	-1.369	-1.388	-1.406	-1.429	-1.450	-1.472	-1.496	-1.521	-1.545	-1.570	-1.596	-1.622	-1.650	-1.676	-1.705	-1.732	-1.761	-1.789	-1.818	-1.846	-1.874	-1.901	-1.929	-1.958	-1.985	-2.011	-2.039	-2.065	-2.090	-2.116	-2.141	-2.166	-2.191	-2.215	-2.239	-2.261	-2.284	-2.305	-2.326	-2.348	-2.368	-2.388	-2.405	-2.424	-2.441	-2.459	-2.474	-2.489	-2.504	-2.518	-2.531	-2.545	-2.556	-2.568	-2.579	-2.588	-2.596	-2.605	-2.611	-2.618	-2.622	-2.628	-2.631	-2.632	-2.634	-2.635	-2.634	-2.632	-2.631	-2.628	-2.622	-2.618	-2.611	-2.602	-2.592	-2.582	-2.571	-2.559	-2.546	-2.531	-2.516	-2.501	-2.484	-2.465	-2.445	-2.425	-2.402	-2.379	-2.356	-2.331	-2.304	-2.278	-2.250	-2.220	-2.190	-2.160	-2.129	-2.096	-2.062	-2.029	-1.995	-1.960	-1.925	-1.890	-1.854	-1.816	-1.779	-1.742	-1.705	-1.666	-1.629	-1.591	-1.551	-1.514	-1.475	-1.436	-1.398	-1.360	-1.322	-1.284	-1.246	-1.210	-1.172	-1.136	-1.100	-1.064	-1.029	-0.994	-0.960	-0.928	-0.895	-0.862	-0.831	-0.801	-0.772	-0.744	-0.716	-0.690	-0.666	-0.641	-0.619	-0.596	-0.576	-0.556	-0.539	-0.521	-0.506	-0.491	-0.478	-0.466	-0.456	-0.448	-0.439	-0.432	-0.426	-0.421	-0.420	-0.419	-0.419	-0.419	-0.421	-0.424	-0.430	-0.435	-0.442	-0.450	-0.460	-0.470	-0.481	-0.494	-0.506	-0.520	-0.535	-0.551	-0.568	-0.585	-0.602	-0.620	-0.640	-0.658	-0.678	-0.698	-0.718	-0.738	-0.758	-0.779	-0.799	-0.819	-0.839	-0.859	-0.878	-0.896	-0.916	-0.935	-0.952	-0.970	-0.988	-1.002	-1.018	-1.032	-1.046	-1.060	-1.071	-1.082	-1.092	-1.101	-1.108	-1.115	-1.120	-1.124	-1.128	-1.129	-1.130	-1.129	-1.128	-1.125	-1.120	-1.115	-1.108	-1.101	-1.091	-1.080	-1.070	-1.055	-1.041	-1.026	-1.010	-0.994	-0.975	-0.956	-0.936	-0.916	-0.894	-0.874	-0.850	-0.829	-0.805	-0.781	-0.758	-0.735	-0.710	-0.686	-0.662	-0.639	-0.616	-0.594	-0.570	-0.548	-0.526	-0.504	-0.484	-0.464	-0.445	-0.426	-0.409	-0.391	-0.374	-0.359	-0.344	-0.331	-0.318	-0.306	-0.294	-0.284	-0.274	-0.265	-0.256	-0.248	-0.241	-0.234	-0.226	-0.221	-0.215	-0.210	-0.204	-0.198	-0.192	-0.186	-0.180	-0.174	-0.166	-0.159	-0.150	-0.141	-0.131	-0.121	-0.109	-0.095	-0.081	-0.066	-0.049	-0.031	-0.014	0.008	0.029	0.051	0.075	0.101	0.128	0.156	0.185	0.215	0.248	0.280	0.315	0.349	0.385	0.421	0.459	0.495	0.534	0.571	0.610	0.650	0.689	0.726	0.764	0.802	0.840	0.876	0.912	0.948	0.981	1.015	1.046	1.078	1.105	1.132	1.160	1.184	1.206	1.226	1.245	1.262	1.278	1.290	1.301	1.310	1.318	1.322	1.325	1.326	1.325	1.321	1.315	1.309	1.299	1.289	1.276	1.261	1.245	1.228	1.209	1.188	1.166	1.144	1.121	1.096	1.071	1.044	1.018	0.989	0.960	0.931	0.901	0.871	0.841	0.811	0.780	0.749	0.719	0.689	0.659	0.628	0.600	0.570	0.541	0.514	0.486	0.459	0.432	0.408	0.382	0.359	0.335	0.312	0.291	0.270	0.249	0.230	0.211	0.192	0.176	0.159	0.145	0.129	0.115	0.101	0.089	0.078	0.065	0.055	0.044	0.035	0.025	0.018	0.009	0.001	-0.006	-0.014	-0.020	-0.028	-0.032	-0.039	-0.045	-0.051	-0.058	-0.064	-0.069	-0.075	-0.082	-0.088	-0.094	-0.101	-0.109	-0.115	-0.124	-0.131	-0.140	-0.149	-0.158	-0.166	-0.175	-0.185	-0.195	-0.205	-0.216	-0.228	-0.238	-0.250	-0.261	-0.272	-0.286	-0.299	-0.311	-0.324	-0.336	-0.350	-0.364	-0.376	-0.390	-0.404	-0.418	-0.431	-0.445	-0.459	-0.472	-0.486	-0.501	-0.515	-0.529	-0.542	-0.558	-0.571	-0.586	-0.600	-0.614	-0.629	-0.642	-0.659	-0.674	-0.689	-0.706	-0.722	-0.739	-0.756	-0.774	-0.792	-0.811	-0.831	-0.851	-0.874	-0.895	-0.918	-0.941	-0.968	-0.992	-1.020	-1.048	-1.078	-1.106	-1.138	-1.170	-1.204	-1.239	-1.276	-1.312	-1.351	-1.391	-1.432	-1.474	-1.516	-1.560	-1.605	-1.651	-1.699	-1.745	-1.794	-1.842	-1.891	-1.941	-1.991	-2.042	-2.092	-2.144	-2.195	-2.245	-2.296	-2.346	-2.395	-2.445	-2.494	-2.541	-2.589	-2.635	-2.680	-2.724	-2.766	-2.808	-2.846	-2.885	-2.921	-2.955	-2.989	-3.020	-3.049	-3.075	-3.100	-3.124	-3.145	-3.164	-3.181	-3.195	-3.209	-3.220	-3.228	-3.235	-3.240	-3.242	-3.244	-3.242	-3.241	-3.238	-3.232	-3.225	-3.218	-3.208	-3.196	-3.185	-3.172	-3.159	-3.144	-3.129	-3.112	-3.096	-3.080	-3.064	-3.048	-3.031	-3.015	-2.999	-2.984	-2.970	-2.955	-2.941	-2.930	-2.919	-2.908	-2.898	-2.890	-2.881	-2.875	-2.870	-2.866	-2.865	-2.864	-2.864	-2.865	-2.868	-2.871	-2.876	-2.882	-2.891	-2.899	-2.909	-2.920	-2.932	-2.945	-2.958	-2.972	-2.988	-3.002	-3.019	-3.036	-3.052	-3.071	-3.089	-3.108	-3.125	-3.142	-3.162	-3.181	-3.199	-3.218	-3.235	-3.255	-3.271	-3.289	-3.306	-3.322	-3.340	-3.356	-3.370	-3.386	-3.400	-3.414	-3.428	-3.440	-3.454	-3.466	-3.478	-3.489	-3.500	-3.512	-3.524	-3.534	-3.544	-3.555	-3.566	-3.578	-3.588	-3.599	-3.609	-3.621	-3.632	-3.645	-3.658	-3.670	-3.681	-3.695	-3.709	-3.724	-3.739	-3.752	-3.769	-3.785	-3.801	-3.818	-3.835	-3.851	-3.870	-3.888	-3.906	-3.925	-3.942	-3.962	-3.981	-4.001	-4.021	-4.041	-4.060	-4.080	-4.098	-4.116	-4.136	-4.155	-4.172	-4.190	-4.209	-4.225	-4.242	-4.259	-4.275	-4.290	-4.305	-4.321	-4.335	-4.349	-4.361	-4.375	-4.388	-4.399	-4.410	-4.420	-4.430	-4.440	-4.449	-4.458	-4.468	-4.475	-4.482	-4.490	-4.498	-4.505	-4.511	-4.519	-4.525	-4.531	-4.538	-4.544	-4.550	-4.555	-4.561	-4.566	-4.571	-4.575	-4.580	-4.586	-4.590	-4.595	-4.600	-4.602	-4.608	-4.611	-4.614	-4.618	-4.619	-4.622	-4.622	-4.625	-4.625	-4.625	-4.625	-4.624	-4.624	-4.620	-4.618	-4.615	-4.610	-4.606	-4.601	-4.594	-4.588	-4.580	-4.571	-4.562	-4.552	-4.542	-4.531	-4.519	-4.506	-4.492	-4.479	-4.465	-4.450	-4.434	-4.416	-4.400	-4.382	-4.365	-4.346	-4.326	-4.308	-4.288	-4.268	-4.246	-4.226	-4.206	-4.185	-4.164	-4.142	-4.121	-4.100	-4.079	-4.058	-4.035	-4.012	-3.991	-3.969	-3.948	-3.924	-3.902	-3.880	-3.858	-3.835	-3.811	-3.790	-3.766	-3.745	-3.722	-3.699	-3.679	-3.656	-3.634	-3.612	-3.591	-3.570	-3.549	-3.528	-3.508	-3.488	-3.468	-3.449	-3.429	-3.411	-3.392	-3.376	-3.359	-3.344	-3.329	-3.315	-3.301	-3.288	-3.276	-3.265	-3.255	-3.246	-3.239	-3.231	-3.226	-3.221	-3.216	-3.215	-3.212	-3.211	-3.212	-3.215	-3.218	-3.221	-3.226	-3.234	-3.240	-3.249	-3.258	-3.266	-3.279	-3.290	-3.302	-3.315	-3.330	-3.344	-3.360	-3.375	-3.391	-3.408	-3.424	-3.441	-3.458	-3.476	-3.492	-3.510	-3.528	-3.544	-3.560	-3.578	-3.592	-3.609	-3.624	-3.638	-3.651	-3.665	-3.676	-3.689	-3.699	-3.710	-3.720	-3.728	-3.736	-3.742	-3.750	-3.756	-3.761	-3.766	-3.770	-3.774	-3.776	-3.779	-3.781	-3.782	-3.784	-3.784	-3.784	-3.782	-3.782	-3.781	-3.780	-3.778	-3.776	-3.774	-3.770	-3.769	-3.766	-3.762	-3.761	-3.758	-3.755	-3.752	-3.750	-3.748	-3.744	-3.742	-3.739	-3.738	-3.735	-3.732	-3.730	-3.729	-3.726	-3.722	-3.720	-3.718	-3.714	-3.712	-3.708	-3.705	-3.701	-3.696	-3.692	-3.689	-3.684	-3.678	-3.672	-3.666	-3.660	-3.654	-3.648	-3.640	-3.632	-3.625	-3.615	-3.608	-3.598	-3.588	-3.579	-3.569	-3.558	-3.546	-3.535	-3.525	-3.512	-3.500	-3.489	-3.478	-3.465	-3.451	-3.439	-3.428	-3.415	-3.404	-3.391	-3.379	-3.368	-3.355	-3.344	-3.334	-3.324	-3.312	-3.304	-3.295	-3.286	-3.279	-3.271	-3.264	-3.259	-3.254	-3.249	-3.244	-3.241	-3.239	-3.236	-3.236	-3.235	-3.236	-3.239	-3.241	-3.245	-3.248	-3.252	-3.258	-3.264	-3.271	-3.280	-3.288	-3.296	-3.306	-3.316	-3.328	-3.339	-3.350	-3.362	-3.375	-3.388	-3.401	-3.414	-3.428	-3.441	-3.454	-3.468	-3.481	-3.494	-3.506	-3.519	-3.531	-3.542	-3.554	-3.564	-3.574	-3.584	-3.592	-3.600	-3.606	-3.612	-3.618	-3.620	-3.622	-3.624	-3.624	-3.622	-3.620	-3.615	-3.610	-3.604	-3.596	-3.586	-3.576	-3.564	-3.551	-3.538	-3.521	-3.505	-3.488	-3.468	-3.448	-3.426	-3.404	-3.380	-3.355	-3.330	-3.304	-3.278	-3.250	-3.221	-3.192	-3.162	-3.134	-3.102	-3.072	-3.041	-3.011	-2.980	-2.949	-2.918	-2.888	-2.858	-2.825	-2.795	-2.766	-2.738	-2.709	-2.681	-2.652	-2.626	-2.599	-2.574	-2.550	-2.526	-2.504	-2.482	-2.461	-2.441	-2.422	-2.405	-2.388	-2.374	-2.359	-2.346	-2.334	-2.324	-2.314	-2.306	-2.300	-2.294	-2.290	-2.288	-2.286	-2.286	-2.288	-2.291	-2.295	-2.301	-2.309	-2.318	-2.329	-2.339	-2.352	-2.366	-2.381	-2.398	-2.414	-2.432	-2.452	-2.472	-2.495	-2.519	-2.541	-2.565	-2.592	-2.618	-2.644	-2.671	-2.698	-2.725	-2.754	-2.782	-2.810	-2.838	-2.866	-2.894	-2.921	-2.949	-2.975	-3.001	-3.026	-3.051	-3.075	-3.098	-3.118	-3.138	-3.156	-3.174	-3.189	-3.204	-3.216	-3.228	-3.236	-3.244	-3.250	-3.252	-3.255	-3.258	-3.255	-3.252	-3.248	-3.241	-3.232	-3.222	-3.211	-3.199	-3.182	-3.168	-3.150	-3.131	-3.111	-3.091	-3.069	-3.046	-3.022	-2.999	-2.975	-2.950	-2.925	-2.899	-2.874	-2.849	-2.824	-2.798	-2.772	-2.749	-2.725	-2.701	-2.678	-2.658	-2.635	-2.615	-2.595	-2.576	-2.559	-2.541	-2.525	-2.511	-2.498	-2.484	-2.471	-2.460	-2.451	-2.441	-2.432	-2.425	-2.419	-2.414	-2.409	-2.405	-2.401	-2.400	-2.399	-2.398	-2.396	-2.396	-2.396	-2.398	-2.399	-2.400	-2.402	-2.406	-2.409	-2.411	-2.415	-2.420	-2.425	-2.430	-2.434	-2.440	-2.446	-2.451	-2.460	-2.465	-2.474	-2.481	-2.489	-2.499	-2.508	-2.518	-2.529	-2.539	-2.552	-2.565	-2.578	-2.591	-2.606	-2.621	-2.638	-2.655	-2.671	-2.690	-2.708	-2.728	-2.746	-2.766	-2.788	-2.809	-2.830	-2.852	-2.875	-2.898	-2.920	-2.942	-2.965	-2.988	-3.010	-3.031	-3.052	-3.074	-3.094	-3.114	-3.132	-3.151	-3.169	-3.184	-3.200	-3.215	-3.229	-3.241	-3.251	-3.261	-3.270	-3.276	-3.282	-3.288	-3.290	-3.292	-3.292	-3.291	-3.290	-3.288	-3.282	-3.278	-3.270	-3.262	-3.252	-3.242	-3.231	-3.219	-3.206	-3.192	-3.180	-3.165	-3.151	-3.136	-3.121	-3.106	-3.091	-3.078	-3.062	-3.049	-3.036	-3.024	-3.011	-3.000	-2.988	-2.978	-2.969	-2.961	-2.952	-2.946	-2.940	-2.936	-2.932	-2.930	-2.929	-2.929	-2.930	-2.931	-2.934	-2.938	-2.942	-2.948	-2.954	-2.959	-2.966	-2.975	-2.982	-2.991	-3.000	-3.009	-3.018	-3.028	-3.035	-3.045	-3.052	-3.059	-3.066	-3.074	-3.079	-3.084	-3.088	-3.090	-3.091	-3.092	-3.092	-3.092	-3.089	-3.085	-3.080	-3.072	-3.065	-3.055	-3.042	-3.030	-3.018	-3.001	-2.984	-2.965	-2.945	-2.925	-2.902	-2.879	-2.855	-2.829	-2.801	-2.774	-2.746	-2.718	-2.688	-2.656	-2.626	-2.594	-2.561	-2.529	-2.498	-2.464	-2.430	-2.398	-2.365	-2.331	-2.299	-2.268	-2.236	-2.204	-2.174	-2.142	-2.112	-2.084	-2.055	-2.026	-1.999	-1.972	-1.948	-1.921	-1.898	-1.874	-1.851	-1.829	-1.808	-1.788	-1.768	-1.749	-1.731	-1.714	-1.696	-1.679	-1.664	-1.649	-1.634	-1.620	-1.605	-1.591	-1.580	-1.568	-1.556	-1.544	-1.532	-1.522	-1.512	-1.502	-1.492	-1.485	-1.475	-1.468	-1.460	-1.454	-1.446	-1.440	-1.434	-1.429	-1.422	-1.419	-1.415	-1.410	-1.406	-1.404	-1.400	-1.398	-1.395	-1.392	-1.391	-1.390	-1.388	-1.386	-1.385	-1.384	-1.384	-1.382	-1.382	-1.382	-1.382	-1.382	-1.382	-1.382	-1.381	-1.381	-1.381	-1.380	-1.380	-1.379	-1.376	-1.375	-1.374	-1.372	-1.369	-1.366	-1.362	-1.359	-1.355	-1.350	-1.345	-1.340	-1.334	-1.329	-1.322	-1.316	-1.310	-1.304	-1.298	-1.291	-1.285	-1.279	-1.271	-1.266	-1.260	-1.255	-1.249	-1.244	-1.240	-1.235	-1.232	-1.230	-1.228	-1.226	-1.228	-1.229	-1.230	-1.232	-1.236	-1.241	-1.248	-1.254	-1.262	-1.271	-1.282	-1.294	-1.306	-1.319	-1.332	-1.349	-1.364	-1.381	-1.398	-1.416	-1.434	-1.454	-1.472	-1.492	-1.511	-1.532	-1.552	-1.572	-1.591	-1.611	-1.630	-1.648	-1.666	-1.684	-1.701	-1.716	-1.731	-1.745	-1.758	-1.770	-1.781	-1.791	-1.799	-1.808	-1.812	-1.818	-1.820	-1.822	-1.824	-1.822	-1.821	-1.818	-1.814	-1.809	-1.802	-1.796	-1.789	-1.780	-1.770	-1.761	-1.751	-1.740	-1.729	-1.718	-1.706	-1.696	-1.685	-1.675	-1.665	-1.654	-1.645	-1.636	-1.629	-1.621	-1.616	-1.610	-1.606	-1.604	-1.602	-1.602	-1.602	-1.605	-1.610	-1.615	-1.621	-1.630	-1.640	-1.651	-1.665	-1.679	-1.694	-1.711	-1.729	-1.748	-1.769	-1.791	-1.812	-1.838	-1.862	-1.889	-1.915	-1.944	-1.971	-2.000	-2.029	-2.060	-2.090	-2.121	-2.151	-2.184	-2.215	-2.246	-2.279	-2.310	-2.341	-2.374	-2.405	-2.438	-2.468	-2.499	-2.529	-2.559	-2.588	-2.616	-2.645	-2.672	-2.700	-2.726	-2.752	-2.779	-2.802	-2.828	-2.851	-2.875	-2.898	-2.919	-2.940	-2.961	-2.982	-3.002	-3.024	-3.042	-3.062	-3.080	-3.100	-3.118	-3.135	-3.152	-3.171	-3.189	-3.205	-3.222	-3.240	-3.256	-3.274	-3.290	-3.308	-3.324	-3.341	-3.358	-3.375	-3.392	-3.409	-3.426	-3.442	-3.459	-3.476	-3.492	-3.510	-3.526	-3.542	-3.559	-3.574	-3.590	-3.605	-3.620	-3.634	-3.646	-3.659	-3.671	-3.684	-3.695	-3.705	-3.714	-3.721	-3.728	-3.734	-3.738	-3.741	-3.742	-3.744	-3.742	-3.740	-3.736	-3.731	-3.724	-3.715	-3.702	-3.691	-3.676	-3.660	-3.642	-3.622	-3.600	-3.576	-3.551	-3.522	-3.492	-3.462	-3.429	-3.395	-3.358	-3.319	-3.279	-3.238	-3.195	-3.151	-3.105	-3.058	-3.009	-2.960	-2.909	-2.858	-2.804	-2.751	-2.698	-2.641	-2.585	-2.530	-2.474	-2.416	-2.359	-2.302	-2.246	-2.188	-2.131	-2.075	-2.019	-1.961	-1.906	-1.850	-1.795	-1.740	-1.686	-1.632	-1.580	-1.528	-1.476	-1.425	-1.375	-1.326	-1.278	-1.230	-1.182	-1.136	-1.090	-1.045	-1.000	-0.958	-0.915	-0.872	-0.831	-0.791	-0.751	-0.712	-0.674	-0.635	-0.599	-0.561	-0.525	-0.490	-0.456	-0.421	-0.389	-0.355	-0.322	-0.291	-0.260	-0.230	-0.199	-0.169	-0.139	-0.109	-0.081	-0.052	-0.025	0.002	0.029	0.055	0.081	0.105	0.130	0.155	0.178	0.201	0.222	0.245	0.266	0.286	0.306	0.325	0.342	0.361	0.376	0.392	0.408	0.421	0.434	0.446	0.458	0.468	0.478	0.485	0.492	0.498	0.504	0.507	0.510	0.512	0.512	0.512	0.510	0.507	0.504	0.499	0.491	0.484	0.475	0.465	0.452	0.440	0.426	0.411	0.395	0.378	0.358	0.336	0.315	0.292	0.269	0.244	0.218	0.189	0.161	0.131	0.100	0.069	0.036	0.002	-0.032	-0.066	-0.101	-0.138	-0.174	-0.211	-0.249	-0.286	-0.324	-0.362	-0.400	-0.438	-0.476	-0.515	-0.551	-0.590	-0.626	-0.661	-0.698	-0.732	-0.766	-0.799	-0.831	-0.862	-0.892	-0.921	-0.951	-0.978	-1.002	-1.026	-1.050	-1.072	-1.092	-1.110	-1.129	-1.145	-1.160	-1.174	-1.186	-1.196	-1.206	-1.215	-1.222	-1.228	-1.232	-1.238	-1.240	-1.241	-1.244	-1.244	-1.242	-1.242	-1.241	-1.240	-1.238	-1.236	-1.234	-1.231	-1.230	-1.229	-1.228	-1.226	-1.226	-1.225	-1.226	-1.226	-1.229	-1.232	-1.236	-1.240	-1.246	-1.252	-1.261	-1.270	-1.281	-1.292	-1.305	-1.320	-1.336	-1.352	-1.371	-1.390	-1.411	-1.434	-1.459	-1.482	-1.510	-1.538	-1.568	-1.596	-1.628	-1.661	-1.694	-1.728	-1.762	-1.799	-1.835	-1.874	-1.910	-1.949	-1.990	-2.029	-2.070	-2.110	-2.150	-2.191	-2.232	-2.274	-2.315	-2.358	-2.398	-2.439	-2.479	-2.520	-2.560	-2.599	-2.639	-2.676	-2.714	-2.750	-2.786	-2.820	-2.855	-2.888	-2.920	-2.950	-2.979	-3.008	-3.035	-3.060	-3.085	-3.109	-3.131	-3.151	-3.170	-3.189	-3.205	-3.220	-3.235	-3.248	-3.259	-3.269	-3.279	-3.285	-3.291	-3.298	-3.302	-3.304	-3.306	-3.309	-3.308	-3.308	-3.305	-3.302	-3.300	-3.295	-3.290	-3.286	-3.280	-3.274	-3.266	-3.260	-3.252	-3.245	-3.236	-3.228	-3.220	-3.210	-3.200	-3.191	-3.181	-3.171	-3.161	-3.151	-3.141	-3.130	-3.120	-3.108	-3.096	-3.085	-3.072	-3.059	-3.045	-3.031	-3.018	-3.001	-2.986	-2.969	-2.952	-2.934	-2.914	-2.894	-2.872	-2.850	-2.826	-2.802	-2.776	-2.750	-2.722	-2.692	-2.662	-2.630	-2.596	-2.564	-2.528	-2.490	-2.452	-2.414	-2.374	-2.332	-2.290	-2.248	-2.202	-2.159	-2.114	-2.068	-2.021	-1.975	-1.928	-1.880	-1.834	-1.786	-1.739	-1.692	-1.646	-1.600	-1.555	-1.510	-1.465	-1.422	-1.379	-1.339	-1.296	-1.258	-1.220	-1.182	-1.148	-1.114	-1.080	-1.050	-1.020	-0.992	-0.965	-0.941	-0.918	-0.896	-0.876	-0.858	-0.841	-0.826	-0.812	-0.801	-0.790	-0.782	-0.774	-0.769	-0.762	-0.760	-0.759	-0.758	-0.758	-0.760	-0.764	-0.769	-0.774	-0.782	-0.790	-0.800	-0.810	-0.821	-0.834	-0.848	-0.861	-0.878	-0.894	-0.911	-0.930	-0.950	-0.970	-0.994	-1.015	-1.040	-1.065	-1.090	-1.118	-1.145	-1.174	-1.204	-1.234	-1.265	-1.298	-1.330	-1.364	-1.399	-1.434	-1.470	-1.508	-1.545	-1.584	-1.621	-1.659	-1.699	-1.738	-1.778	-1.816	-1.858	-1.895	-1.936	-1.974	-2.013	-2.050	-2.088	-2.124	-2.159	-2.194	-2.226	-2.256	-2.286	-2.315	-2.341	-2.366	-2.389	-2.410	-2.429	-2.445	-2.459	-2.471	-2.482	-2.490	-2.494	-2.496	-2.498	-2.495	-2.490	-2.482	-2.472	-2.460	-2.445	-2.428	-2.408	-2.385	-2.360	-2.335	-2.305	-2.275	-2.241	-2.208	-2.171	-2.132	-2.094	-2.052	-2.011	-1.968	-1.924	-1.879	-1.834	-1.788	-1.741	-1.696	-1.649	-1.602	-1.558	-1.511	-1.465	-1.422	-1.378	-1.335	-1.294	-1.254	-1.216	-1.179	-1.142	-1.108	-1.075	-1.044	-1.015	-0.989	-0.962	-0.940	-0.919	-0.901	-0.884	-0.869	-0.856	-0.848	-0.839	-0.832	-0.829	-0.828	-0.829	-0.831	-0.835	-0.840	-0.849	-0.859	-0.870	-0.882	-0.898	-0.912	-0.930	-0.949	-0.969	-0.990	-1.011	-1.032	-1.056	-1.080	-1.104	-1.129	-1.154	-1.180	-1.205	-1.230	-1.258	-1.281	-1.308	-1.331	-1.356	-1.380	-1.405	-1.428	-1.450	-1.472	-1.494	-1.514	-1.534	-1.554	-1.572	-1.590	-1.606	-1.622	-1.639	-1.654	-1.668	-1.682	-1.695	-1.708	-1.719	-1.731	-1.741	-1.752	-1.761	-1.771	-1.781	-1.789	-1.798	-1.806	-1.814	-1.822	-1.829	-1.836	-1.845	-1.852	-1.859	-1.868	-1.874	-1.882	-1.890	-1.899	-1.906	-1.915	-1.922	-1.931	-1.941	-1.949	-1.959	-1.968	-1.978	-1.985	-1.994	-2.004	-2.013	-2.022	-2.031	-2.041	-2.050	-2.059	-2.066	-2.075	-2.082	-2.091	-2.099	-2.105	-2.112	-2.120	-2.125	-2.131	-2.138	-2.142	-2.146	-2.151	-2.155	-2.159	-2.161	-2.164	-2.165	-2.166	-2.168	-2.166	-2.166	-2.165	-2.164	-2.161	-2.159	-2.155	-2.150	-2.145	-2.140	-2.132	-2.126	-2.119	-2.111	-2.101	-2.091	-2.081	-2.070	-2.058	-2.044	-2.030	-2.016	-2.000	-1.984	-1.966	-1.949	-1.929	-1.909	-1.888	-1.866	-1.841	-1.818	-1.791	-1.766	-1.739	-1.710	-1.680	-1.650	-1.619	-1.586	-1.552	-1.516	-1.482	-1.445	-1.408	-1.369	-1.330	-1.290	-1.249	-1.208	-1.164	-1.121	-1.076	-1.032	-0.988	-0.942	-0.896	-0.851	-0.805	-0.759	-0.712	-0.666	-0.620	-0.572	-0.526	-0.481	-0.436	-0.391	-0.346	-0.302	-0.260	-0.218	-0.176	-0.135	-0.096	-0.058	-0.020	0.016	0.051	0.085	0.118	0.149	0.179	0.208	0.234	0.260	0.285	0.309	0.330	0.349	0.369	0.386	0.401	0.416	0.430	0.444	0.454	0.464	0.472	0.481	0.488	0.494	0.499	0.502	0.506	0.509	0.511	0.514	0.515	0.516	0.516	0.518	0.516	0.518	0.518	0.518	0.518	0.518	0.518	0.519	0.518	0.520	0.520	0.521	0.522	0.525	0.528	0.530	0.532	0.536	0.540	0.544	0.549	0.554	0.559	0.564	0.570	0.576	0.582	0.589	0.594	0.600	0.605	0.611	0.616	0.621	0.625	0.630	0.634	0.638	0.640	0.642	0.644	0.644	0.642	0.641	0.640	0.638	0.631	0.628	0.621	0.614	0.605	0.595	0.584	0.571	0.558	0.541	0.525	0.507	0.489	0.469	0.448	0.425	0.401	0.376	0.350	0.324	0.295	0.266	0.238	0.208	0.175	0.144	0.112	0.079	0.045	0.012	-0.021	-0.054	-0.089	-0.121	-0.154	-0.188	-0.220	-0.251	-0.282	-0.312	-0.341	-0.370	-0.398	-0.424	-0.449	-0.471	-0.495	-0.516	-0.535	-0.555	-0.571	-0.588	-0.600	-0.612	-0.622	-0.631	-0.638	-0.642	-0.648	-0.650	-0.650	-0.650	-0.646	-0.644	-0.638	-0.630	-0.622	-0.614	-0.604	-0.592	-0.580	-0.568	-0.555	-0.540	-0.525	-0.510	-0.495	-0.479	-0.462	-0.446	-0.429	-0.414	-0.398	-0.381	-0.366	-0.352	-0.338	-0.325	-0.311	-0.299	-0.289	-0.278	-0.268	-0.259	-0.251	-0.246	-0.241	-0.236	-0.232	-0.231	-0.230	-0.231	-0.232	-0.235	-0.238	-0.244	-0.248	-0.255	-0.262	-0.271	-0.281	-0.291	-0.302	-0.314	-0.328	-0.341	-0.355	-0.370	-0.385	-0.401	-0.418	-0.432	-0.450	-0.466	-0.482	-0.499	-0.516	-0.534	-0.550	-0.566	-0.582	-0.599	-0.614	-0.628	-0.642	-0.656	-0.669	-0.682	-0.694	-0.704	-0.714	-0.724	-0.734	-0.741	-0.749	-0.756	-0.761	-0.765	-0.770	-0.771	-0.774	-0.775	-0.775	-0.774	-0.772	-0.769	-0.765	-0.760	-0.754	-0.748	-0.740	-0.731	-0.722	-0.711	-0.700	-0.689	-0.676	-0.662	-0.649	-0.635	-0.620	-0.602	-0.586	-0.571	-0.554	-0.536	-0.519	-0.501	-0.484	-0.465	-0.448	-0.430	-0.414	-0.395	-0.378	-0.361	-0.345	-0.329	-0.314	-0.300	-0.286	-0.274	-0.260	-0.249	-0.238	-0.229	-0.219	-0.210	-0.204	-0.198	-0.192	-0.188	-0.185	-0.184	-0.182	-0.182	-0.185	-0.188	-0.190	-0.195	-0.200	-0.205	-0.212	-0.220	-0.228	-0.238	-0.246	-0.256	-0.266	-0.278	-0.289	-0.299	-0.311	-0.321	-0.334	-0.345	-0.355	-0.365	-0.376	-0.386	-0.395	-0.404	-0.411	-0.419	-0.425	-0.430	-0.435	-0.439	-0.442	-0.444	-0.445	-0.446	-0.445	-0.444	-0.441	-0.439	-0.434	-0.430	-0.426	-0.421	-0.415	-0.410	-0.402	-0.398	-0.389	-0.384	-0.376	-0.369	-0.362	-0.356	-0.350	-0.345	-0.340	-0.336	-0.332	-0.331	-0.330	-0.329	-0.330	-0.332	-0.336	-0.341	-0.348	-0.355	-0.365	-0.374	-0.388	-0.400	-0.415	-0.432	-0.451	-0.470	-0.492	-0.515	-0.539	-0.565	-0.592	-0.620	-0.649	-0.680	-0.711	-0.744	-0.776	-0.811	-0.844	-0.880	-0.915	-0.951	-0.986	-1.022	-1.058	-1.094	-1.130	-1.164	-1.199	-1.234	-1.266	-1.300	-1.331	-1.362	-1.392	-1.421	-1.450	-1.476	-1.502	-1.526	-1.549	-1.570	-1.590	-1.609	-1.625	-1.640	-1.654	-1.666	-1.676	-1.686	-1.694	-1.699	-1.705	-1.706	-1.708	-1.709	-1.706	-1.702	-1.698	-1.692	-1.684	-1.676	-1.666	-1.655	-1.642	-1.629	-1.612	-1.598	-1.580	-1.564	-1.545	-1.525	-1.504	-1.482	-1.460	-1.436	-1.414	-1.389	-1.364	-1.338	-1.310	-1.282	-1.256	-1.229	-1.200	-1.170	-1.140	-1.111	-1.080	-1.050	-1.020	-0.988	-0.956	-0.926	-0.895	-0.864	-0.832	-0.801	-0.770	-0.740	-0.709	-0.678	-0.648	-0.619	-0.589	-0.562	-0.534	-0.506	-0.480	-0.455	-0.430	-0.406	-0.384	-0.362	-0.341	-0.321	-0.302	-0.284	-0.268	-0.254	-0.240	-0.226	-0.215	-0.204	-0.196	-0.188	-0.182	-0.178	-0.174	-0.171	-0.171	-0.170	-0.172	-0.175	-0.179	-0.184	-0.190	-0.195	-0.204	-0.212	-0.221	-0.231	-0.241	-0.252	-0.264	-0.276	-0.289	-0.301	-0.315	-0.328	-0.340	-0.354	-0.366	-0.379	-0.390	-0.402	-0.414	-0.425	-0.435	-0.445	-0.455	-0.462	-0.471	-0.478	-0.484	-0.490	-0.495	-0.499	-0.501	-0.504	-0.505	-0.505	-0.504	-0.504	-0.501	-0.498	-0.494	-0.489	-0.484	-0.479	-0.472	-0.466	-0.459	-0.450	-0.442	-0.434	-0.426	-0.418	-0.409	-0.400	-0.391	-0.384	-0.376	-0.368	-0.360	-0.355	-0.349	-0.344	-0.339	-0.335	-0.334	-0.332	-0.331	-0.332	-0.335	-0.339	-0.344	-0.349	-0.355	-0.364	-0.372	-0.382	-0.395	-0.409	-0.421	-0.438	-0.455	-0.472	-0.492	-0.512	-0.535	-0.558	-0.581	-0.606	-0.632	-0.660	-0.688	-0.716	-0.746	-0.776	-0.806	-0.838	-0.870	-0.902	-0.935	-0.969	-1.002	-1.036	-1.070	-1.104	-1.138	-1.170	-1.204	-1.238	-1.269	-1.301	-1.334	-1.365	-1.396	-1.426	-1.456	-1.485	-1.514	-1.541	-1.568	-1.595	-1.620	-1.644	-1.666	-1.689	-1.710	-1.730	-1.749	-1.768	-1.784	-1.800	-1.816	-1.830	-1.842	-1.855	-1.865	-1.875	-1.884	-1.891	-1.899	-1.905	-1.910	-1.912	-1.915	-1.918	-1.919	-1.919	-1.918	-1.916	-1.914	-1.910	-1.905	-1.901	-1.895	-1.889	-1.881	-1.872	-1.862	-1.854	-1.844	-1.832	-1.821	-1.810	-1.798	-1.785	-1.772	-1.759	-1.745	-1.730	-1.716	-1.701	-1.688	-1.672	-1.659	-1.644	-1.630	-1.615	-1.601	-1.588	-1.574	-1.560	-1.548	-1.536	-1.524	-1.512	-1.502	-1.491	-1.482	-1.475	-1.468	-1.460	-1.456	-1.451	-1.449	-1.445	-1.445	-1.445	-1.446	-1.449	-1.454	-1.460	-1.466	-1.474	-1.482	-1.494	-1.505	-1.518	-1.532	-1.549	-1.565	-1.582	-1.601	-1.620	-1.641	-1.664	-1.685	-1.710	-1.734	-1.759	-1.785	-1.811	-1.839	-1.866	-1.894	-1.922	-1.952	-1.981	-2.011	-2.041	-2.071	-2.100	-2.130	-2.160	-2.190	-2.220	-2.250	-2.280	-2.309	-2.339	-2.369	-2.398	-2.426	-2.455	-2.482	-2.511	-2.540	-2.568	-2.596	-2.622	-2.650	-2.678	-2.705	-2.731	-2.758	-2.782	-2.810	-2.835	-2.861	-2.885	-2.911	-2.935	-2.960	-2.984	-3.008	-3.030	-3.052	-3.075	-3.096	-3.119	-3.139	-3.160	-3.179	-3.198	-3.216	-3.234	-3.250	-3.265	-3.280	-3.294	-3.306	-3.318	-3.329	-3.336	-3.345	-3.352	-3.358	-3.361	-3.364	-3.366	-3.366	-3.364	-3.361	-3.356	-3.351	-3.344	-3.335	-3.325	-3.314	-3.300	-3.285	-3.269	-3.251	-3.234	-3.212	-3.192	-3.170	-3.146	-3.121	-3.095	-3.069	-3.041	-3.011	-2.980	-2.950	-2.919	-2.885	-2.851	-2.818	-2.781	-2.745	-2.710	-2.672	-2.636	-2.598	-2.560	-2.521	-2.482	-2.444	-2.405	-2.365	-2.326	-2.285	-2.245	-2.204	-2.164	-2.124	-2.084	-2.041	-2.001	-1.960	-1.919	-1.878	-1.838	-1.796	-1.756	-1.716	-1.675	-1.635	-1.596	-1.556	-1.516	-1.479	-1.440	-1.402	-1.365	-1.329	-1.292	-1.258	-1.222	-1.189	-1.156	-1.126	-1.094	-1.065	-1.036	-1.009	-0.982	-0.959	-0.935	-0.914	-0.894	-0.874	-0.858	-0.842	-0.829	-0.816	-0.806	-0.799	-0.791	-0.788	-0.785	-0.785	-0.785	-0.789	-0.794	-0.800	-0.809	-0.819	-0.831	-0.845	-0.860	-0.876	-0.894	-0.914	-0.935	-0.956	-0.980	-1.002	-1.029	-1.052	-1.080	-1.105	-1.131	-1.159	-1.186	-1.214	-1.240	-1.265	-1.291	-1.318	-1.341	-1.365	-1.389	-1.410	-1.432	-1.451	-1.470	-1.486	-1.502	-1.515	-1.529	-1.539	-1.548	-1.555	-1.560	-1.564	-1.565	-1.566	-1.564	-1.561	-1.555	-1.549	-1.539	-1.529	-1.516	-1.502	-1.488	-1.470	-1.452	-1.434	-1.411	-1.390	-1.368	-1.342	-1.318	-1.291	-1.265	-1.236	-1.209	-1.180	-1.151	-1.121	-1.092	-1.062	-1.034	-1.005	-0.975	-0.948	-0.919	-0.891	-0.865	-0.838	-0.811	-0.786	-0.762	-0.738	-0.714	-0.692	-0.670	-0.651	-0.631	-0.612	-0.595	-0.579	-0.562	-0.549	-0.535	-0.521	-0.510	-0.499	-0.490	-0.480	-0.471	-0.464	-0.455	-0.449	-0.441	-0.435	-0.429	-0.424	-0.418	-0.411	-0.406	-0.400	-0.395	-0.388	-0.381	-0.375	-0.366	-0.360	-0.351	-0.341	-0.330	-0.320	-0.309	-0.295	-0.281	-0.266	-0.251	-0.235	-0.216	-0.198	-0.179	-0.158	-0.136	-0.114	-0.090	-0.065	-0.039	-0.014	0.014	0.042	0.070	0.101	0.131	0.161	0.194	0.226	0.258	0.290	0.322	0.355	0.389	0.420	0.452	0.484	0.516	0.546	0.576	0.606	0.636	0.664	0.691	0.718	0.742	0.768	0.790	0.811	0.831	0.850	0.869	0.884	0.899	0.914	0.925	0.935	0.944	0.952	0.958	0.961	0.964	0.965	0.965	0.962	0.960	0.955	0.949	0.941	0.931	0.921	0.911	0.899	0.885	0.871	0.856	0.839	0.824	0.805	0.786	0.768	0.748	0.726	0.705	0.684	0.661	0.639	0.616	0.594	0.570	0.546	0.522	0.500	0.476	0.452	0.429	0.408	0.384	0.361	0.339	0.318	0.296	0.275	0.252	0.234	0.212	0.194	0.174	0.156	0.138	0.120	0.102	0.085	0.068	0.051	0.036	0.021	0.006	-0.009	-0.022	-0.036	-0.049	-0.061	-0.072	-0.085	-0.096	-0.108	-0.119	-0.130	-0.141	-0.151	-0.161	-0.172	-0.182	-0.192	-0.204	-0.212	-0.224	-0.234	-0.244	-0.255	-0.265	-0.276	-0.286	-0.299	-0.310	-0.321	-0.335	-0.348	-0.359	-0.372	-0.386	-0.400	-0.414	-0.429	-0.445	-0.459	-0.474	-0.490	-0.507	-0.524	-0.541	-0.560	-0.578	-0.596	-0.614	-0.634	-0.654	-0.674	-0.694	-0.714	-0.735	-0.756	-0.778	-0.800	-0.821	-0.844	-0.866	-0.889	-0.912	-0.935	-0.959	-0.981	-1.006	-1.030	-1.054	-1.078	-1.102	-1.128	-1.151	-1.178	-1.202	-1.228	-1.254	-1.280	-1.305	-1.332	-1.359	-1.385	-1.412	-1.440	-1.469	-1.496	-1.525	-1.554	-1.584	-1.612	-1.642	-1.674	-1.704	-1.734	-1.766	-1.798	-1.829	-1.861	-1.894	-1.926	-1.960	-1.994	-2.026	-2.060	-2.094	-2.126	-2.160	-2.195	-2.228	-2.262	-2.295	-2.328	-2.361	-2.394	-2.426	-2.458	-2.490	-2.521	-2.552	-2.584	-2.614	-2.644	-2.672	-2.701	-2.729	-2.756	-2.782	-2.808	-2.832	-2.856	-2.879	-2.901	-2.922	-2.942	-2.962	-2.980	-2.998	-3.012	-3.029	-3.042	-3.055	-3.068	-3.079	-3.089	-3.099	-3.106	-3.114	-3.120	-3.126	-3.131	-3.136	-3.140	-3.142	-3.146	-3.148	-3.149	-3.151	-3.152	-3.152	-3.152	-3.152	-3.152	-3.152	-3.151	-3.151	-3.150	-3.150	-3.151	-3.151	-3.151	-3.152	-3.152	-3.155	-3.159	-3.161	-3.165	-3.169	-3.175	-3.181	-3.189	-3.196	-3.204	-3.212	-3.224	-3.234	-3.245	-3.258	-3.270	-3.284	-3.299	-3.312	-3.329	-3.345	-3.362	-3.379	-3.396	-3.414	-3.431	-3.450	-3.469	-3.488	-3.505	-3.524	-3.542	-3.560	-3.578	-3.595	-3.611	-3.628	-3.644	-3.659	-3.672	-3.686	-3.699	-3.710	-3.721	-3.731	-3.741	-3.749	-3.755	-3.761	-3.766	-3.771	-3.774	-3.775	-3.776	-3.775	-3.774	-3.772	-3.770	-3.766	-3.762	-3.758	-3.752	-3.746	-3.740	-3.734	-3.728	-3.721	-3.715	-3.709	-3.702	-3.698	-3.694	-3.689	-3.686	-3.684	-3.682	-3.682	-3.684	-3.686	-3.689	-3.694	-3.700	-3.708	-3.718	-3.728	-3.740	-3.754	-3.769	-3.786	-3.804	-3.824	-3.845	-3.868	-3.891	-3.916	-3.944	-3.971	-4.001	-4.031	-4.062	-4.094	-4.128	-4.160	-4.194	-4.229	-4.264	-4.300	-4.335	-4.370	-4.405	-4.440	-4.475	-4.510	-4.544	-4.578	-4.610	-4.642	-4.675	-4.704	-4.735	-4.762	-4.790	-4.816	-4.841	-4.865	-4.888	-4.909	-4.929	-4.948	-4.965	-4.981	-4.996	-5.010	-5.024	-5.035	-5.046	-5.056	-5.065	-5.074	-5.081	-5.086	-5.092	-5.098	-5.101	-5.105	-5.108	-5.109	-5.110	-5.112	-5.112	-5.112	-5.112	-5.112	-5.111	-5.110	-5.109	-5.106	-5.105	-5.102	-5.100	-5.098	-5.094	-5.090	-5.086	-5.082	-5.080	-5.075	-5.071	-5.066	-5.061	-5.055	-5.050	-5.044	-5.038	-5.031	-5.025	-5.018	-5.010	-5.002	-4.995	-4.986	-4.978	-4.969	-4.959	-4.949	-4.939	-4.929	-4.916	-4.905	-4.892	-4.880	-4.869	-4.855	-4.841	-4.828	-4.814	-4.799	-4.784	-4.769	-4.754	-4.739	-4.722	-4.708	-4.691	-4.675	-4.658	-4.641	-4.624	-4.608	-4.589	-4.571	-4.552	-4.535	-4.515	-4.496	-4.478	-4.458	-4.439	-4.419	-4.399	-4.379	-4.359	-4.338	-4.318	-4.298	-4.278	-4.258	-4.238	-4.218	-4.199	-4.179	-4.159	-4.140	-4.121	-4.104	-4.084	-4.068	-4.049	-4.032	-4.016	-3.999	-3.984	-3.969	-3.952	-3.940	-3.925	-3.911	-3.900	-3.888	-3.876	-3.865	-3.855	-3.846	-3.836	-3.829	-3.821	-3.814	-3.808	-3.802	-3.798	-3.792	-3.789	-3.785	-3.784	-3.780	-3.779	-3.776	-3.775	-3.775	-3.775	-3.776	-3.776	-3.776	-3.778	-3.779	-3.780	-3.780	-3.782	-3.785	-3.786	-3.788	-3.790	-3.792	-3.795	-3.798	-3.800	-3.802	-3.805	-3.808	-3.811	-3.814	-3.816	-3.819	-3.822	-3.825	-3.828	-3.831	-3.835	-3.838	-3.841	-3.845	-3.848	-3.852	-3.856	-3.861	-3.865	-3.870	-3.875	-3.880	-3.885	-3.891	-3.896	-3.902	-3.909	-3.914	-3.920	-3.926	-3.932	-3.938	-3.944	-3.951	-3.956	-3.962	-3.968	-3.974	-3.979	-3.984	-3.989	-3.994	-3.996	-4.000	-4.005	-4.008	-4.009	-4.012	-4.012	-4.015	-4.015	-4.014	-4.014	-4.012	-4.010	-4.006	-4.003	-3.998	-3.992	-3.986	-3.980	-3.972	-3.966	-3.956	-3.948	-3.938	-3.926	-3.916	-3.905	-3.894	-3.882	-3.870	-3.858	-3.845	-3.832	-3.820	-3.808	-3.794	-3.782	-3.769	-3.756	-3.744	-3.731	-3.720	-3.708	-3.696	-3.686	-3.675	-3.665	-3.655	-3.645	-3.638	-3.629	-3.621	-3.614	-3.608	-3.601	-3.596	-3.592	-3.589	-3.585	-3.582	-3.581	-3.579	-3.579	-3.579	-3.579	-3.580	-3.581	-3.584	-3.585	-3.589	-3.592	-3.596	-3.600	-3.605	-3.610	-3.616	-3.622	-3.628	-3.635	-3.642	-3.650	-3.658	-3.665	-3.674	-3.682	-3.692	-3.701	-3.710	-3.720	-3.730	-3.740	-3.750	-3.760	-3.770	-3.781	-3.791	-3.801	-3.814	-3.822	-3.832	-3.844	-3.854	-3.862	-3.872	-3.881	-3.890	-3.900	-3.908	-3.915	-3.921	-3.928	-3.934	-3.939	-3.944	-3.948	-3.951	-3.952	-3.954	-3.955	-3.954	-3.951	-3.950	-3.945	-3.941	-3.935	-3.928	-3.920	-3.911	-3.901	-3.889	-3.878	-3.864	-3.849	-3.834	-3.816	-3.799	-3.780	-3.760	-3.740	-3.719	-3.696	-3.674	-3.650	-3.625	-3.600	-3.574	-3.548	-3.522	-3.495	-3.469	-3.441	-3.415	-3.386	-3.359	-3.331	-3.304	-3.276	-3.249	-3.221	-3.195	-3.169	-3.142	-3.115	-3.091	-3.065	-3.041	-3.016	-2.992	-2.970	-2.948	-2.926	-2.905	-2.885	-2.864	-2.845	-2.828	-2.810	-2.794	-2.778	-2.764	-2.749	-2.735	-2.724	-2.712	-2.702	-2.694	-2.686	-2.679	-2.672	-2.669	-2.665	-2.662	-2.661	-2.661	-2.662	-2.665	-2.669	-2.672	-2.680	-2.686	-2.695	-2.704	-2.715	-2.726	-2.740	-2.754	-2.770	-2.788	-2.805	-2.824	-2.844	-2.864	-2.886	-2.910	-2.932	-2.958	-2.982	-3.009	-3.035	-3.061	-3.089	-3.116	-3.144	-3.171	-3.199	-3.226	-3.254	-3.282	-3.309	-3.335	-3.360	-3.385	-3.409	-3.431	-3.452	-3.474	-3.492	-3.512	-3.529	-3.545	-3.559	-3.572	-3.584	-3.594	-3.601	-3.609	-3.614	-3.618	-3.619	-3.619	-3.618	-3.614	-3.610	-3.604	-3.595	-3.586	-3.575	-3.564	-3.550	-3.535	-3.520	-3.504	-3.486	-3.469	-3.449	-3.429	-3.410	-3.389	-3.368	-3.346	-3.324	-3.301	-3.280	-3.260	-3.238	-3.216	-3.196	-3.175	-3.156	-3.136	-3.118	-3.100	-3.082	-3.065	-3.050	-3.035	-3.020	-3.006	-2.994	-2.982	-2.971	-2.961	-2.952	-2.944	-2.936	-2.931	-2.924	-2.920	-2.915	-2.911	-2.909	-2.908	-2.906	-2.906	-2.906	-2.909	-2.911	-2.914	-2.918	-2.924	-2.929	-2.935	-2.942	-2.950	-2.959	-2.969	-2.978	-2.989	-3.000	-3.012	-3.026	-3.039	-3.054	-3.069	-3.088	-3.104	-3.122	-3.141	-3.161	-3.182	-3.204	-3.226	-3.249	-3.274	-3.298	-3.324	-3.349	-3.375	-3.402	-3.430	-3.458	-3.486	-3.514	-3.542	-3.571	-3.600	-3.629	-3.659	-3.686	-3.715	-3.742	-3.770	-3.796	-3.824	-3.848	-3.872	-3.896	-3.919	-3.940	-3.959	-3.978	-3.995	-4.011	-4.026	-4.039	-4.050	-4.060	-4.068	-4.074	-4.080	-4.082	-4.084	-4.085	-4.082	-4.080	-4.075	-4.069	-4.060	-4.052	-4.041	-4.029	-4.015	-4.000	-3.985	-3.968	-3.950	-3.930	-3.911	-3.891	-3.870	-3.849	-3.828	-3.805	-3.784	-3.761	-3.739	-3.718	-3.696	-3.675	-3.654	-3.635	-3.615	-3.595	-3.578	-3.560	-3.544	-3.529	-3.515	-3.500	-3.489	-3.476	-3.468	-3.459	-3.451	-3.445	-3.439	-3.436	-3.432	-3.430	-3.429	-3.429	-3.429	-3.431	-3.435	-3.439	-3.442	-3.448	-3.452	-3.459	-3.466	-3.472	-3.480	-3.485	-3.492	-3.500	-3.505	-3.512	-3.518	-3.524	-3.529	-3.534	-3.539	-3.542	-3.544	-3.546	-3.548	-3.548	-3.546	-3.542	-3.540	-3.535	-3.528	-3.521	-3.512	-3.502	-3.491	-3.478	-3.464	-3.449	-3.431	-3.414	-3.395	-3.374	-3.352	-3.330	-3.306	-3.281	-3.255	-3.229	-3.201	-3.172	-3.144	-3.112	-3.081	-3.051	-3.019	-2.986	-2.954	-2.920	-2.888	-2.852	-2.820	-2.786	-2.752	-2.720	-2.688	-2.655	-2.622	-2.591	-2.560	-2.529	-2.498	-2.469	-2.440	-2.410	-2.384	-2.356	-2.331	-2.305	-2.281	-2.258	-2.236	-2.214	-2.194	-2.174	-2.156	-2.138	-2.121	-2.106	-2.091	-2.078	-2.065	-2.054	-2.044	-2.034	-2.024	-2.016	-2.009	-2.001	-1.995	-1.991	-1.986	-1.982	-1.979	-1.976	-1.975	-1.974	-1.972	-1.971	-1.971	-1.972	-1.972	-1.972	-1.974	-1.975	-1.976	-1.976	-1.978	-1.978	-1.979	-1.978	-1.979	-1.979	-1.978	-1.976	-1.976	-1.975	-1.971	-1.969	-1.966	-1.962	-1.959	-1.954	-1.949	-1.942	-1.936	-1.930	-1.921	-1.914	-1.906	-1.898	-1.888	-1.878	-1.868	-1.856	-1.846	-1.835	-1.822	-1.811	-1.800	-1.789	-1.776	-1.766	-1.755	-1.744	-1.734	-1.724	-1.714	-1.705	-1.696	-1.689	-1.681	-1.675	-1.670	-1.666	-1.661	-1.659	-1.658	-1.658	-1.658	-1.659	-1.661	-1.666	-1.671	-1.678	-1.685	-1.694	-1.704	-1.715	-1.728	-1.741	-1.755	-1.769	-1.785	-1.802	-1.820	-1.838	-1.856	-1.875	-1.895	-1.915	-1.935	-1.955	-1.976	-1.996	-2.016	-2.038	-2.058	-2.076	-2.095	-2.114	-2.131	-2.149	-2.166	-2.182	-2.198	-2.211	-2.225	-2.238	-2.249	-2.260	-2.269	-2.278	-2.285	-2.292	-2.299	-2.302	-2.306	-2.309	-2.311	-2.312	-2.312	-2.312	-2.312	-2.311	-2.309	-2.306	-2.304	-2.300	-2.296	-2.292	-2.288	-2.284	-2.280	-2.276	-2.272	-2.269	-2.266	-2.264	-2.261	-2.259	-2.258	-2.258	-2.256	-2.256	-2.258	-2.260	-2.261	-2.265	-2.270	-2.274	-2.280	-2.285	-2.292	-2.300	-2.309	-2.318	-2.329	-2.339	-2.350	-2.364	-2.376	-2.390	-2.404	-2.418	-2.434	-2.449	-2.465	-2.482	-2.499	-2.515	-2.534	-2.551	-2.570	-2.589	-2.608	-2.625	-2.645	-2.665	-2.685	-2.705	-2.724	-2.745	-2.765	-2.786	-2.806	-2.828	-2.848	-2.869	-2.890	-2.911	-2.932	-2.955	-2.976	-2.999	-3.020	-3.044	-3.065	-3.088	-3.110	-3.134	-3.156	-3.180	-3.204	-3.228	-3.252	-3.276	-3.300	-3.325	-3.350	-3.375	-3.400	-3.426	-3.452	-3.478	-3.504	-3.531	-3.558	-3.584	-3.611	-3.638	-3.665	-3.692	-3.720	-3.748	-3.775	-3.801	-3.830	-3.858	-3.885	-3.911	-3.939	-3.965	-3.990	-4.016	-4.041	-4.066	-4.093	-4.116	-4.139	-4.162	-4.184	-4.205	-4.226	-4.246	-4.265	-4.282	-4.300	-4.315	-4.329	-4.341	-4.354	-4.365	-4.375	-4.382	-4.388	-4.394	-4.398	-4.399	-4.399	-4.398	-4.395	-4.390	-4.384	-4.375	-4.365	-4.354	-4.340	-4.325	-4.309	-4.289	-4.269	-4.246	-4.224	-4.198	-4.171	-4.142	-4.111	-4.079	-4.046	-4.012	-3.975	-3.939	-3.900	-3.859	-3.819	-3.776	-3.732	-3.688	-3.641	-3.595	-3.548	-3.500	-3.451	-3.401	-3.351	-3.300	-3.249	-3.198	-3.145	-3.091	-3.040	-2.986	-2.934	-2.881	-2.829	-2.774	-2.721	-2.668	-2.615	-2.564	-2.510	-2.458	-2.406	-2.355	-2.302	-2.251	-2.202	-2.151	-2.102	-2.052	-2.004	-1.955	-1.906	-1.859	-1.811	-1.765	-1.719	-1.671	-1.626	-1.581	-1.536	-1.491	-1.448	-1.405	-1.362	-1.320	-1.278	-1.236	-1.195	-1.155	-1.115	-1.075	-1.035	-0.998	-0.959	-0.921	-0.884	-0.846	-0.810	-0.775	-0.740	-0.705	-0.670	-0.636	-0.602	-0.570	-0.536	-0.504	-0.472	-0.441	-0.411	-0.381	-0.351	-0.324	-0.295	-0.268	-0.240	-0.214	-0.189	-0.165	-0.140	-0.118	-0.095	-0.074	-0.054	-0.034	-0.016	0.001	0.018	0.032	0.046	0.060	0.071	0.081	0.090	0.099	0.105	0.110	0.114	0.116	0.118	0.118	0.115	0.111	0.105	0.099	0.090	0.080	0.069	0.055	0.041	0.025	0.006	-0.012	-0.035	-0.056	-0.082	-0.108	-0.136	-0.164	-0.195	-0.228	-0.260	-0.295	-0.331	-0.368	-0.406	-0.444	-0.484	-0.524	-0.566	-0.608	-0.650	-0.694	-0.736	-0.779	-0.822	-0.866	-0.910	-0.952	-0.995	-1.038	-1.079	-1.120	-1.161	-1.200	-1.240	-1.276	-1.312	-1.348	-1.380	-1.412	-1.442	-1.470	-1.496	-1.522	-1.545	-1.566	-1.586	-1.604	-1.620	-1.632	-1.645	-1.656	-1.664	-1.670	-1.675	-1.678	-1.679	-1.678	-1.676	-1.671	-1.668	-1.660	-1.654	-1.644	-1.634	-1.622	-1.611	-1.599	-1.585	-1.571	-1.558	-1.544	-1.530	-1.516	-1.502	-1.489	-1.476	-1.465	-1.454	-1.444	-1.432	-1.424	-1.416	-1.409	-1.405	-1.400	-1.398	-1.396	-1.396	-1.399	-1.401	-1.408	-1.414	-1.424	-1.434	-1.446	-1.460	-1.478	-1.494	-1.515	-1.536	-1.559	-1.584	-1.610	-1.639	-1.669	-1.700	-1.732	-1.768	-1.802	-1.840	-1.876	-1.915	-1.955	-1.995	-2.036	-2.080	-2.122	-2.165	-2.209	-2.252	-2.298	-2.341	-2.388	-2.431	-2.476	-2.521	-2.565	-2.609	-2.652	-2.695	-2.738	-2.779	-2.820	-2.860	-2.900	-2.938	-2.974	-3.010	-3.045	-3.078	-3.109	-3.139	-3.169	-3.196	-3.222	-3.246	-3.269	-3.291	-3.311	-3.329	-3.345	-3.359	-3.372	-3.384	-3.392	-3.401	-3.408	-3.412	-3.416	-3.418	-3.419	-3.418	-3.416	-3.412	-3.408	-3.402	-3.395	-3.386	-3.379	-3.369	-3.358	-3.346	-3.334	-3.321	-3.308	-3.295	-3.281	-3.268	-3.252	-3.239	-3.224	-3.210	-3.195	-3.181	-3.166	-3.151	-3.138	-3.124	-3.110	-3.096	-3.082	-3.070	-3.058	-3.045	-3.032	-3.021	-3.008	-2.995	-2.984	-2.972	-2.960	-2.946	-2.935	-2.921	-2.909	-2.894	-2.880	-2.866	-2.851	-2.835	-2.820	-2.801	-2.784	-2.765	-2.745	-2.724	-2.701	-2.678	-2.652	-2.628	-2.600	-2.571	-2.541	-2.511	-2.478	-2.444	-2.410	-2.374	-2.338	-2.298	-2.259	-2.219	-2.178	-2.136	-2.095	-2.051	-2.007	-1.964	-1.920	-1.876	-1.831	-1.788	-1.744	-1.700	-1.656	-1.612	-1.570	-1.528	-1.486	-1.446	-1.406	-1.368	-1.332	-1.296	-1.261	-1.228	-1.198	-1.166	-1.139	-1.111	-1.086	-1.061	-1.040	-1.018	-1.000	-0.982	-0.968	-0.952	-0.940	-0.929	-0.919	-0.911	-0.905	-0.900	-0.895	-0.892	-0.892	-0.894	-0.894	-0.898	-0.902	-0.909	-0.915	-0.924	-0.932	-0.941	-0.952	-0.965	-0.978	-0.991	-1.006	-1.022	-1.040	-1.058	-1.078	-1.098	-1.119	-1.141	-1.165	-1.189	-1.215	-1.241	-1.270	-1.299	-1.328	-1.360	-1.391	-1.424	-1.458	-1.492	-1.529	-1.566	-1.604	-1.644	-1.684	-1.724	-1.765	-1.808	-1.850	-1.894	-1.938	-1.982	-2.026	-2.071	-2.116	-2.160	-2.205	-2.249	-2.292	-2.335	-2.376	-2.418	-2.458	-2.496	-2.532	-2.569	-2.602	-2.635	-2.666	-2.695	-2.720	-2.745	-2.766	-2.786	-2.802	-2.816	-2.828	-2.836	-2.842	-2.845	-2.846	-2.844	-2.839	-2.831	-2.820	-2.806	-2.790	-2.771	-2.750	-2.725	-2.699	-2.669	-2.639	-2.605	-2.570	-2.534	-2.494	-2.455	-2.412	-2.370	-2.326	-2.281	-2.236	-2.191	-2.146	-2.100	-2.055	-2.009	-1.964	-1.918	-1.875	-1.830	-1.789	-1.748	-1.709	-1.671	-1.634	-1.600	-1.566	-1.536	-1.508	-1.480	-1.456	-1.434	-1.414	-1.396	-1.381	-1.369	-1.358	-1.349	-1.345	-1.340	-1.340	-1.340	-1.344	-1.349	-1.355	-1.365	-1.376	-1.388	-1.402	-1.419	-1.436	-1.454	-1.474	-1.495	-1.516	-1.539	-1.561	-1.585	-1.609	-1.634	-1.658	-1.682	-1.708	-1.730	-1.755	-1.780	-1.802	-1.825	-1.848	-1.869	-1.890	-1.910	-1.928	-1.946	-1.962	-1.980	-1.994	-2.007	-2.021	-2.035	-2.045	-2.055	-2.064	-2.072	-2.080	-2.086	-2.091	-2.095	-2.100	-2.104	-2.106	-2.108	-2.110	-2.110	-2.111	-2.111	-2.112	-2.112	-2.112	-2.111	-2.111	-2.110	-2.109	-2.109	-2.109	-2.109	-2.109	-2.109	-2.111	-2.112	-2.114	-2.116	-2.119	-2.121	-2.126	-2.130	-2.134	-2.139	-2.144	-2.150	-2.156	-2.162	-2.170	-2.178	-2.184	-2.191	-2.200	-2.208	-2.215	-2.224	-2.231	-2.240	-2.248	-2.255	-2.264	-2.270	-2.278	-2.284	-2.290	-2.296	-2.301	-2.308	-2.311	-2.316	-2.320	-2.324	-2.326	-2.330	-2.330	-2.331	-2.332	-2.331	-2.330	-2.329	-2.326	-2.324	-2.321	-2.318	-2.312	-2.308	-2.302	-2.295	-2.288	-2.280	-2.272	-2.262	-2.252	-2.242	-2.231	-2.219	-2.208	-2.194	-2.179	-2.165	-2.150	-2.134	-2.116	-2.099	-2.080	-2.060	-2.041	-2.020	-1.998	-1.975	-1.950	-1.925	-1.900	-1.874	-1.846	-1.818	-1.788	-1.756	-1.726	-1.694	-1.659	-1.625	-1.590	-1.554	-1.516	-1.478	-1.439	-1.399	-1.359	-1.318	-1.276	-1.234	-1.190	-1.148	-1.102	-1.059	-1.014	-0.970	-0.925	-0.880	-0.835	-0.790	-0.746	-0.702	-0.659	-0.616	-0.572	-0.531	-0.490	-0.450	-0.410	-0.370	-0.334	-0.298	-0.262	-0.228	-0.196	-0.164	-0.134	-0.106	-0.079	-0.054	-0.029	-0.008	0.015	0.034	0.051	0.069	0.084	0.098	0.110	0.121	0.130	0.139	0.146	0.152	0.158	0.161	0.165	0.166	0.169	0.169	0.168	0.168	0.166	0.165	0.162	0.160	0.159	0.155	0.154	0.151	0.149	0.145	0.144	0.142	0.140	0.140	0.139	0.139	0.140	0.140	0.141	0.144	0.145	0.149	0.152	0.156	0.160	0.166	0.171	0.179	0.185	0.191	0.199	0.208	0.215	0.224	0.232	0.241	0.249	0.259	0.266	0.275	0.284	0.291	0.299	0.306	0.312	0.319	0.324	0.329	0.332	0.335	0.338	0.340	0.340	0.339	0.338	0.335	0.331	0.325	0.319	0.311	0.302	0.291	0.279	0.266	0.252	0.238	0.219	0.201	0.182	0.162	0.140	0.116	0.092	0.066	0.041	0.012	-0.015	-0.045	-0.075	-0.105	-0.136	-0.169	-0.201	-0.234	-0.268	-0.301	-0.334	-0.368	-0.401	-0.434	-0.466	-0.500	-0.532	-0.562	-0.594	-0.624	-0.652	-0.681	-0.709	-0.732	-0.758	-0.781	-0.802	-0.824	-0.841	-0.860	-0.876	-0.890	-0.901	-0.912	-0.921	-0.929	-0.934	-0.939	-0.940	-0.940	-0.938	-0.935	-0.929	-0.922	-0.914	-0.905	-0.894	-0.882	-0.869	-0.854	-0.839	-0.822	-0.804	-0.786	-0.768	-0.748	-0.729	-0.708	-0.688	-0.668	-0.648	-0.628	-0.608	-0.588	-0.569	-0.551	-0.534	-0.516	-0.501	-0.485	-0.471	-0.460	-0.448	-0.438	-0.428	-0.421	-0.415	-0.410	-0.406	-0.404	-0.402	-0.404	-0.408	-0.411	-0.416	-0.422	-0.431	-0.441	-0.452	-0.465	-0.479	-0.492	-0.509	-0.526	-0.544	-0.562	-0.582	-0.604	-0.624	-0.646	-0.668	-0.691	-0.714	-0.736	-0.760	-0.784	-0.806	-0.829	-0.851	-0.874	-0.895	-0.916	-0.938	-0.956	-0.976	-0.995	-1.012	-1.030	-1.045	-1.061	-1.074	-1.086	-1.098	-1.109	-1.118	-1.125	-1.131	-1.136	-1.139	-1.141	-1.141	-1.141	-1.139	-1.136	-1.132	-1.125	-1.118	-1.109	-1.099	-1.088	-1.074	-1.060	-1.044	-1.028	-1.010	-0.991	-0.972	-0.952	-0.931	-0.910	-0.886	-0.864	-0.841	-0.816	-0.794	-0.769	-0.744	-0.720	-0.695	-0.671	-0.646	-0.622	-0.598	-0.575	-0.552	-0.530	-0.507	-0.486	-0.468	-0.448	-0.429	-0.411	-0.395	-0.380	-0.365	-0.351	-0.338	-0.326	-0.318	-0.308	-0.300	-0.292	-0.286	-0.282	-0.279	-0.276	-0.275	-0.275	-0.276	-0.278	-0.280	-0.285	-0.289	-0.294	-0.301	-0.308	-0.314	-0.322	-0.330	-0.339	-0.348	-0.358	-0.366	-0.376	-0.386	-0.395	-0.406	-0.415	-0.425	-0.434	-0.442	-0.452	-0.460	-0.469	-0.478	-0.485	-0.492	-0.499	-0.506	-0.512	-0.519	-0.526	-0.532	-0.539	-0.545	-0.551	-0.558	-0.562	-0.570	-0.576	-0.584	-0.591	-0.598	-0.605	-0.614	-0.622	-0.631	-0.641	-0.652	-0.664	-0.675	-0.689	-0.702	-0.716	-0.732	-0.749	-0.768	-0.785	-0.804	-0.824	-0.846	-0.868	-0.891	-0.914	-0.939	-0.964	-0.990	-1.016	-1.045	-1.072	-1.101	-1.131	-1.160	-1.189	-1.220	-1.250	-1.280	-1.310	-1.341	-1.370	-1.401	-1.431	-1.461	-1.489	-1.518	-1.545	-1.572	-1.600	-1.626	-1.651	-1.676	-1.699	-1.721	-1.744	-1.764	-1.784	-1.801	-1.820	-1.836	-1.851	-1.865	-1.878	-1.890	-1.900	-1.909	-1.918	-1.925	-1.930	-1.936	-1.940	-1.944	-1.946	-1.946	-1.946	-1.946	-1.944	-1.942	-1.939	-1.934	-1.929	-1.924	-1.918	-1.910	-1.901	-1.894	-1.884	-1.875	-1.864	-1.852	-1.841	-1.829	-1.815	-1.804	-1.789	-1.775	-1.760	-1.745	-1.729	-1.712	-1.695	-1.679	-1.659	-1.641	-1.622	-1.602	-1.581	-1.561	-1.540	-1.518	-1.495	-1.472	-1.450	-1.426	-1.401	-1.378	-1.352	-1.328	-1.301	-1.275	-1.249	-1.222	-1.195	-1.169	-1.142	-1.114	-1.088	-1.060	-1.034	-1.008	-0.980	-0.952	-0.926	-0.901	-0.875	-0.849	-0.825	-0.799	-0.775	-0.751	-0.729	-0.706	-0.684	-0.664	-0.642	-0.624	-0.605	-0.586	-0.570	-0.555	-0.539	-0.525	-0.512	-0.501	-0.490	-0.481	-0.474	-0.465	-0.460	-0.455	-0.450	-0.448	-0.446	-0.445	-0.446	-0.448	-0.450	-0.454	-0.458	-0.464	-0.471	-0.479	-0.486	-0.495	-0.506	-0.518	-0.529	-0.541	-0.554	-0.568	-0.581	-0.598	-0.612	-0.628	-0.644	-0.660	-0.676	-0.694	-0.710	-0.728	-0.744	-0.761	-0.779	-0.794	-0.811	-0.828	-0.842	-0.859	-0.874	-0.889	-0.904	-0.918	-0.930	-0.942	-0.955	-0.968	-0.979	-0.989	-0.998	-1.006	-1.015	-1.021	-1.028	-1.034	-1.039	-1.044	-1.048	-1.051	-1.054	-1.055	-1.056	-1.058	-1.059	-1.060	-1.059	-1.059	-1.060	-1.059	-1.059	-1.059	-1.058	-1.058	-1.058	-1.058	-1.058	-1.058	-1.059	-1.060	-1.062	-1.065	-1.069	-1.074	-1.078	-1.084	-1.090	-1.098	-1.105	-1.115	-1.125	-1.138	-1.149	-1.162	-1.178	-1.191	-1.209	-1.226	-1.244	-1.264	-1.284	-1.306	-1.328	-1.351	-1.374	-1.399	-1.424	-1.450	-1.476	-1.502	-1.530	-1.556	-1.584	-1.611	-1.640	-1.668	-1.695	-1.722	-1.749	-1.776	-1.802	-1.829	-1.855	-1.880	-1.904	-1.928	-1.949	-1.971	-1.991	-2.011	-2.030	-2.047	-2.064	-2.080	-2.094	-2.108	-2.119	-2.130	-2.139	-2.148	-2.155	-2.159	-2.165	-2.168	-2.169	-2.169	-2.169	-2.168	-2.164	-2.160	-2.155	-2.149	-2.141	-2.134	-2.125	-2.115	-2.105	-2.094	-2.081	-2.069	-2.055	-2.041	-2.027	-2.013	-1.998	-1.982	-1.968	-1.951	-1.935	-1.919	-1.902	-1.886	-1.870	-1.854	-1.839	-1.824	-1.809	-1.794	-1.780	-1.766	-1.752	-1.740	-1.729	-1.718	-1.708	-1.698	-1.690	-1.682	-1.676	-1.671	-1.668	-1.664	-1.662	-1.661	-1.662	-1.664	-1.668	-1.671	-1.676	-1.684	-1.692	-1.701	-1.712	-1.725	-1.738	-1.752	-1.768	-1.785	-1.802	-1.822	-1.842	-1.864	-1.886	-1.910	-1.934	-1.959	-1.985	-2.010	-2.038	-2.066	-2.094	-2.122	-2.152	-2.181	-2.211	-2.241	-2.271	-2.302	-2.332	-2.362	-2.392	-2.424	-2.452	-2.482	-2.512	-2.542	-2.572	-2.601	-2.630	-2.659	-2.686	-2.714	-2.741	-2.769	-2.796	-2.822	-2.850	-2.876	-2.901	-2.928	-2.954	-2.978	-3.002	-3.028	-3.052	-3.076	-3.101	-3.125	-3.148	-3.171	-3.194	-3.216	-3.240	-3.261	-3.284	-3.306	-3.326	-3.349	-3.369	-3.390	-3.410	-3.430	-3.450	-3.468	-3.488	-3.505	-3.522	-3.538	-3.554	-3.569	-3.582	-3.596	-3.609	-3.620	-3.631	-3.640	-3.648	-3.655	-3.661	-3.666	-3.669	-3.672	-3.672	-3.672	-3.670	-3.666	-3.662	-3.656	-3.648	-3.640	-3.629	-3.618	-3.604	-3.590	-3.572	-3.556	-3.536	-3.516	-3.496	-3.474	-3.450	-3.425	-3.399	-3.372	-3.344	-3.312	-3.284	-3.251	-3.219	-3.186	-3.152	-3.119	-3.082	-3.046	-3.010	-2.974	-2.936	-2.899	-2.862	-2.825	-2.785	-2.746	-2.709	-2.669	-2.630	-2.591	-2.551	-2.511	-2.472	-2.434	-2.395	-2.356	-2.319	-2.280	-2.242	-2.206	-2.169	-2.132	-2.096	-2.061	-2.026	-1.991	-1.958	-1.925	-1.892	-1.860	-1.830	-1.800	-1.770	-1.742	-1.715	-1.689	-1.664	-1.640	-1.616	-1.595	-1.574	-1.554	-1.535	-1.518	-1.501	-1.488	-1.475	-1.464	-1.452	-1.444	-1.436	-1.430	-1.426	-1.422	-1.420	-1.421	-1.421	-1.424	-1.428	-1.431	-1.438	-1.445	-1.454	-1.462	-1.472	-1.484	-1.496	-1.510	-1.522	-1.538	-1.552	-1.568	-1.581	-1.598	-1.614	-1.630	-1.646	-1.661	-1.676	-1.691	-1.705	-1.720	-1.734	-1.746	-1.758	-1.769	-1.779	-1.786	-1.795	-1.801	-1.805	-1.809	-1.811	-1.811	-1.811	-1.809	-1.804	-1.798	-1.791	-1.782	-1.771	-1.759	-1.745	-1.729	-1.714	-1.694	-1.674	-1.654	-1.631	-1.606	-1.581	-1.555	-1.528	-1.499	-1.470	-1.439	-1.408	-1.375	-1.342	-1.309	-1.275	-1.240	-1.206	-1.171	-1.136	-1.101	-1.065	-1.031	-0.996	-0.961	-0.928	-0.894	-0.861	-0.830	-0.798	-0.766	-0.736	-0.708	-0.679	-0.651	-0.624	-0.599	-0.574	-0.550	-0.526	-0.505	-0.484	-0.465	-0.446	-0.429	-0.411	-0.395	-0.381	-0.368	-0.355	-0.344	-0.332	-0.322	-0.312	-0.305	-0.296	-0.290	-0.282	-0.276	-0.270	-0.265	-0.261	-0.256	-0.252	-0.249	-0.245	-0.240	-0.238	-0.232	-0.229	-0.224	-0.219	-0.214	-0.210	-0.202	-0.198	-0.191	-0.185	-0.178	-0.170	-0.161	-0.152	-0.144	-0.135	-0.124	-0.114	-0.101	-0.090	-0.076	-0.064	-0.050	-0.036	-0.021	-0.005	0.011	0.028	0.045	0.064	0.081	0.100	0.119	0.139	0.159	0.179	0.199	0.219	0.240	0.261	0.284	0.305	0.326	0.349	0.370	0.391	0.412	0.434	0.455	0.476	0.496	0.518	0.538	0.558	0.576	0.595	0.614	0.631	0.648	0.665	0.680	0.695	0.710	0.724	0.736	0.746	0.758	0.766	0.775	0.781	0.788	0.792	0.796	0.799	0.799	0.799	0.796	0.792	0.788	0.781	0.774	0.762	0.752	0.739	0.724	0.708	0.690	0.670	0.649	0.625	0.601	0.575	0.546	0.518	0.486	0.454	0.420	0.385	0.349	0.311	0.272	0.232	0.191	0.150	0.108	0.065	0.021	-0.024	-0.069	-0.112	-0.159	-0.204	-0.249	-0.292	-0.338	-0.382	-0.426	-0.470	-0.512	-0.554	-0.594	-0.634	-0.672	-0.710	-0.746	-0.781	-0.814	-0.845	-0.876	-0.904	-0.931	-0.956	-0.980	-1.001	-1.021	-1.040	-1.055	-1.070	-1.084	-1.094	-1.102	-1.111	-1.118	-1.122	-1.125	-1.126	-1.126	-1.126	-1.124	-1.121	-1.116	-1.111	-1.105	-1.099	-1.091	-1.084	-1.075	-1.066	-1.056	-1.048	-1.039	-1.030	-1.021	-1.014	-1.005	-0.996	-0.990	-0.984	-0.978	-0.972	-0.970	-0.966	-0.965	-0.964	-0.965	-0.966	-0.969	-0.972	-0.978	-0.985	-0.992	-1.001	-1.012	-1.024	-1.036	-1.051	-1.068	-1.084	-1.102	-1.121	-1.141	-1.164	-1.185	-1.209	-1.234	-1.260	-1.286	-1.312	-1.341	-1.370	-1.399	-1.430	-1.460	-1.491	-1.524	-1.556	-1.589	-1.621	-1.655	-1.689	-1.722	-1.756	-1.790	-1.824	-1.859	-1.891	-1.926	-1.960	-1.994	-2.026	-2.059	-2.092	-2.125	-2.158	-2.189	-2.220	-2.251	-2.281	-2.311	-2.341	-2.369	-2.398	-2.425	-2.451	-2.479	-2.505	-2.530	-2.554	-2.579	-2.602	-2.625	-2.646	-2.669	-2.689	-2.709	-2.728	-2.746	-2.764	-2.780	-2.795	-2.811	-2.826	-2.839	-2.852	-2.865	-2.876	-2.888	-2.899	-2.909	-2.918	-2.926	-2.935	-2.942	-2.950	-2.958	-2.965	-2.972	-2.980	-2.986	-2.992	-3.000	-3.006	-3.012	-3.019	-3.025	-3.034	-3.040	-3.048	-3.056	-3.065	-3.074	-3.082	-3.092	-3.104	-3.114	-3.126	-3.139	-3.150	-3.165	-3.179	-3.195	-3.211	-3.228	-3.246	-3.264	-3.284	-3.304	-3.324	-3.345	-3.366	-3.388	-3.409	-3.431	-3.454	-3.478	-3.500	-3.522	-3.545	-3.568	-3.591	-3.614	-3.635	-3.656	-3.678	-3.698	-3.718	-3.736	-3.754	-3.771	-3.786	-3.801	-3.816	-3.829	-3.840	-3.850	-3.859	-3.866	-3.871	-3.876	-3.879	-3.880	-3.879	-3.879	-3.876	-3.871	-3.865	-3.859	-3.850	-3.841	-3.830	-3.820	-3.808	-3.794	-3.781	-3.766	-3.751	-3.736	-3.720	-3.705	-3.690	-3.674	-3.658	-3.644	-3.629	-3.615	-3.604	-3.591	-3.581	-3.571	-3.564	-3.555	-3.551	-3.548	-3.545	-3.545	-3.548	-3.551	-3.558	-3.565	-3.575	-3.586	-3.600	-3.615	-3.632	-3.651	-3.672	-3.696	-3.720	-3.746	-3.775	-3.802	-3.834	-3.866	-3.899	-3.932	-3.968	-4.004	-4.040	-4.076	-4.112	-4.150	-4.188	-4.225	-4.261	-4.299	-4.335	-4.370	-4.406	-4.439	-4.472	-4.504	-4.535	-4.564	-4.591	-4.618	-4.642	-4.665	-4.686	-4.706	-4.725	-4.740	-4.755	-4.768	-4.778	-4.788	-4.795	-4.801	-4.806	-4.809	-4.810	-4.811	-4.810	-4.809	-4.806	-4.802	-4.798	-4.794	-4.788	-4.780	-4.774	-4.768	-4.759	-4.751	-4.742	-4.736	-4.728	-4.720	-4.712	-4.705	-4.698	-4.691	-4.685	-4.680	-4.674	-4.670	-4.666	-4.662	-4.661	-4.658	-4.658	-4.655	-4.655	-4.654	-4.654	-4.656	-4.658	-4.659	-4.660	-4.661	-4.664	-4.666	-4.669	-4.671	-4.672	-4.675	-4.678	-4.680	-4.680	-4.682	-4.681	-4.682	-4.681	-4.681	-4.681	-4.679	-4.676	-4.672	-4.669	-4.665	-4.659	-4.654	-4.648	-4.640	-4.634	-4.625	-4.616	-4.609	-4.599	-4.590	-4.580	-4.569	-4.558	-4.546	-4.535	-4.522	-4.510	-4.499	-4.485	-4.474	-4.459	-4.446	-4.432	-4.419	-4.405	-4.391	-4.378	-4.364	-4.350	-4.335	-4.321	-4.306	-4.291	-4.278	-4.264	-4.249	-4.236	-4.221	-4.208	-4.194	-4.180	-4.165	-4.151	-4.136	-4.122	-4.108	-4.094	-4.079	-4.064	-4.049	-4.032	-4.018	-4.003	-3.986	-3.972	-3.956	-3.941	-3.925	-3.909	-3.892	-3.876	-3.860	-3.845	-3.829	-3.814	-3.798	-3.782	-3.768	-3.752	-3.739	-3.725	-3.711	-3.699	-3.688	-3.675	-3.664	-3.652	-3.642	-3.634	-3.626	-3.618	-3.610	-3.602	-3.598	-3.592	-3.589	-3.586	-3.584	-3.582	-3.582	-3.582	-3.582	-3.585	-3.589	-3.592	-3.598	-3.601	-3.608	-3.615	-3.621	-3.630	-3.639	-3.649	-3.658	-3.666	-3.678	-3.688	-3.698	-3.709	-3.720	-3.731	-3.742	-3.754	-3.765	-3.775	-3.786	-3.796	-3.808	-3.819	-3.828	-3.838	-3.846	-3.854	-3.861	-3.869	-3.876	-3.882	-3.888	-3.891	-3.896	-3.900	-3.904	-3.905	-3.908	-3.909	-3.910	-3.909	-3.908	-3.906	-3.905	-3.902	-3.899	-3.896	-3.892	-3.888	-3.882	-3.878	-3.872	-3.865	-3.859	-3.852	-3.845	-3.838	-3.830	-3.821	-3.814	-3.806	-3.798	-3.789	-3.780	-3.772	-3.765	-3.756	-3.749	-3.741	-3.734	-3.726	-3.720	-3.712	-3.706	-3.701	-3.696	-3.690	-3.685	-3.680	-3.675	-3.671	-3.669	-3.666	-3.662	-3.660	-3.658	-3.656	-3.654	-3.654	-3.652	-3.654	-3.654	-3.654	-3.655	-3.656	-3.659	-3.660	-3.662	-3.664	-3.666	-3.670	-3.672	-3.676	-3.680	-3.685	-3.689	-3.692	-3.696	-3.701	-3.705	-3.709	-3.712	-3.716	-3.720	-3.722	-3.726	-3.729	-3.732	-3.735	-3.738	-3.739	-3.741	-3.742	-3.744	-3.746	-3.748	-3.748	-3.749	-3.749	-3.749	-3.749	-3.749	-3.749	-3.749	-3.749	-3.749	-3.749	-3.750	-3.750	-3.751	-3.751	-3.752	-3.752	-3.754	-3.756	-3.759	-3.760	-3.764	-3.766	-3.770	-3.772	-3.778	-3.782	-3.788	-3.792	-3.798	-3.804	-3.810	-3.816	-3.824	-3.831	-3.839	-3.845	-3.851	-3.860	-3.866	-3.874	-3.881	-3.889	-3.895	-3.901	-3.908	-3.912	-3.918	-3.921	-3.925	-3.926	-3.929	-3.929	-3.929	-3.928	-3.925	-3.921	-3.918	-3.911	-3.905	-3.896	-3.885	-3.874	-3.861	-3.848	-3.834	-3.816	-3.799	-3.780	-3.761	-3.739	-3.716	-3.692	-3.669	-3.642	-3.616	-3.588	-3.560	-3.531	-3.500	-3.470	-3.439	-3.408	-3.375	-3.344	-3.312	-3.280	-3.249	-3.216	-3.186	-3.155	-3.124	-3.095	-3.066	-3.038	-3.010	-2.984	-2.959	-2.934	-2.911	-2.889	-2.870	-2.850	-2.832	-2.816	-2.801	-2.788	-2.776	-2.766	-2.759	-2.751	-2.746	-2.742	-2.740	-2.740	-2.741	-2.744	-2.749	-2.755	-2.762	-2.771	-2.782	-2.795	-2.808	-2.822	-2.839	-2.856	-2.874	-2.892	-2.914	-2.936	-2.958	-2.981	-3.005	-3.029	-3.054	-3.080	-3.106	-3.132	-3.159	-3.186	-3.214	-3.241	-3.268	-3.295	-3.322	-3.348	-3.375	-3.401	-3.425	-3.450	-3.475	-3.496	-3.520	-3.541	-3.561	-3.581	-3.600	-3.618	-3.634	-3.650	-3.662	-3.676	-3.688	-3.698	-3.706	-3.714	-3.720	-3.724	-3.728	-3.729	-3.729	-3.728	-3.726	-3.721	-3.716	-3.710	-3.702	-3.694	-3.684	-3.672	-3.660	-3.646	-3.632	-3.616	-3.600	-3.582	-3.565	-3.546	-3.528	-3.506	-3.485	-3.465	-3.444	-3.421	-3.399	-3.378	-3.356	-3.334	-3.311	-3.291	-3.270	-3.249	-3.229	-3.209	-3.189	-3.170	-3.151	-3.132	-3.115	-3.099	-3.084	-3.069	-3.055	-3.041	-3.029	-3.018	-3.006	-2.998	-2.989	-2.981	-2.975	-2.969	-2.965	-2.962	-2.960	-2.960	-2.961	-2.964	-2.966	-2.970	-2.976	-2.982	-2.990	-3.000	-3.009	-3.021	-3.032	-3.048	-3.062	-3.079	-3.096	-3.115	-3.135	-3.156	-3.179	-3.201	-3.225	-3.251	-3.276	-3.304	-3.331	-3.359	-3.390	-3.419	-3.450	-3.480	-3.511	-3.542	-3.574	-3.606	-3.639	-3.669	-3.701	-3.732	-3.764	-3.794	-3.825	-3.854	-3.882	-3.910	-3.938	-3.962	-3.988	-4.011	-4.034	-4.052	-4.071	-4.089	-4.104	-4.118	-4.130	-4.141	-4.149	-4.155	-4.160	-4.161	-4.162	-4.161	-4.158	-4.152	-4.145	-4.135	-4.125	-4.111	-4.099	-4.082	-4.064	-4.045	-4.025	-4.003	-3.980	-3.956	-3.930	-3.904	-3.878	-3.850	-3.822	-3.792	-3.765	-3.735	-3.706	-3.676	-3.648	-3.619	-3.589	-3.561	-3.534	-3.506	-3.479	-3.454	-3.429	-3.405	-3.381	-3.359	-3.338	-3.316	-3.299	-3.280	-3.264	-3.246	-3.234	-3.220	-3.208	-3.198	-3.186	-3.179	-3.169	-3.164	-3.156	-3.152	-3.149	-3.145	-3.141	-3.140	-3.139	-3.140	-3.139	-3.140	-3.141	-3.142	-3.145	-3.146	-3.150	-3.154	-3.156	-3.161	-3.165	-3.170	-3.175	-3.179	-3.184	-3.189	-3.192	-3.198	-3.201	-3.206	-3.210	-3.212	-3.216	-3.220	-3.221	-3.225	-3.228	-3.229	-3.232	-3.234	-3.235	-3.238	-3.238	-3.239	-3.239	-3.239	-3.239	-3.238	-3.236	-3.235	-3.231	-3.229	-3.226	-3.221	-3.218	-3.211	-3.205	-3.199	-3.191	-3.182	-3.174	-3.165	-3.155	-3.144	-3.131	-3.119	-3.106	-3.092	-3.078	-3.061	-3.045	-3.028	-3.010	-2.990	-2.970	-2.950	-2.929	-2.906	-2.884	-2.861	-2.838	-2.812	-2.789	-2.762	-2.738	-2.710	-2.684	-2.658	-2.630	-2.602	-2.574	-2.546	-2.518	-2.490	-2.462	-2.435	-2.408	-2.379	-2.351	-2.325	-2.298	-2.270	-2.245	-2.218	-2.192	-2.168	-2.144	-2.119	-2.096	-2.074	-2.050	-2.029	-2.009	-1.989	-1.969	-1.950	-1.931	-1.914	-1.898	-1.882	-1.866	-1.851	-1.838	-1.825	-1.812	-1.802	-1.791	-1.782	-1.774	-1.765	-1.758	-1.750	-1.745	-1.740	-1.735	-1.730	-1.728	-1.725	-1.724	-1.722	-1.722	-1.724	-1.725	-1.728	-1.730	-1.735	-1.739	-1.744	-1.750	-1.756	-1.764	-1.771	-1.780	-1.790	-1.799	-1.810	-1.821	-1.834	-1.845	-1.858	-1.871	-1.885	-1.899	-1.912	-1.926	-1.941	-1.955	-1.971	-1.986	-2.001	-2.018	-2.033	-2.049	-2.064	-2.080	-2.095	-2.111	-2.125	-2.140	-2.154	-2.169	-2.181	-2.194	-2.206	-2.219	-2.230	-2.240	-2.250	-2.260	-2.269	-2.276	-2.284	-2.290	-2.295	-2.300	-2.304	-2.308	-2.310	-2.311	-2.314	-2.314	-2.314	-2.312	-2.311	-2.309	-2.306	-2.304	-2.300	-2.296	-2.291	-2.286	-2.282	-2.276	-2.271	-2.265	-2.260	-2.254	-2.248	-2.242	-2.236	-2.230	-2.226	-2.221	-2.218	-2.212	-2.209	-2.206	-2.202	-2.201	-2.200	-2.199	-2.199	-2.200	-2.200	-2.202	-2.205	-2.209	-2.212	-2.218	-2.224	-2.231	-2.239	-2.248	-2.256	-2.265	-2.276	-2.288	-2.299	-2.311	-2.325	-2.338	-2.352	-2.366	-2.381	-2.398	-2.411	-2.428	-2.445	-2.461	-2.479	-2.495	-2.512	-2.530	-2.546	-2.562	-2.580	-2.598	-2.614	-2.631	-2.648	-2.662	-2.679	-2.694	-2.710	-2.725	-2.740	-2.754	-2.768	-2.781	-2.795	-2.808	-2.821	-2.834	-2.846	-2.858	-2.870	-2.881	-2.892	-2.902	-2.915	-2.926	-2.938	-2.948	-2.958	-2.969	-2.979	-2.990	-3.001	-3.012	-3.024	-3.035	-3.046	-3.058	-3.070	-3.084	-3.095	-3.109	-3.124	-3.138	-3.152	-3.166	-3.182	-3.198	-3.214	-3.230	-3.249	-3.266	-3.285	-3.302	-3.321	-3.340	-3.360	-3.380	-3.400	-3.420	-3.440	-3.461	-3.481	-3.501	-3.522	-3.544	-3.564	-3.584	-3.604	-3.624	-3.644	-3.662	-3.681	-3.700	-3.719	-3.738	-3.755	-3.772	-3.789	-3.804	-3.819	-3.832	-3.846	-3.859	-3.870	-3.882	-3.891	-3.902	-3.911	-3.919	-3.925	-3.931	-3.936	-3.941	-3.945	-3.946	-3.948	-3.948	-3.948	-3.945	-3.942	-3.940	-3.935	-3.930	-3.922	-3.916	-3.909	-3.899	-3.890	-3.880	-3.869	-3.858	-3.844	-3.830	-3.816	-3.801	-3.785	-3.769	-3.752	-3.734	-3.715	-3.695	-3.676	-3.656	-3.634	-3.612	-3.589	-3.566	-3.542	-3.519	-3.494	-3.469	-3.444	-3.418	-3.390	-3.364	-3.336	-3.308	-3.279	-3.251	-3.221	-3.190	-3.160	-3.129	-3.098	-3.066	-3.034	-3.001	-2.966	-2.934	-2.899	-2.864	-2.828	-2.791	-2.756	-2.720	-2.681	-2.644	-2.605	-2.566	-2.528	-2.486	-2.446	-2.405	-2.364	-2.321	-2.279	-2.236	-2.192	-2.149	-2.104	-2.059	-2.015	-1.969	-1.924	-1.876	-1.830	-1.782	-1.736	-1.689	-1.641	-1.592	-1.545	-1.495	-1.448	-1.400	-1.350	-1.301	-1.252	-1.204	-1.155	-1.108	-1.059	-1.012	-0.964	-0.919	-0.872	-0.826	-0.781	-0.738	-0.694	-0.651	-0.610	-0.569	-0.529	-0.491	-0.454	-0.419	-0.384	-0.351	-0.319	-0.289	-0.259	-0.232	-0.208	-0.184	-0.161	-0.141	-0.124	-0.108	-0.092	-0.081	-0.070	-0.062	-0.056	-0.051	-0.049	-0.048	-0.050	-0.054	-0.058	-0.065	-0.074	-0.085	-0.099	-0.112	-0.129	-0.146	-0.165	-0.188	-0.209	-0.234	-0.259	-0.285	-0.312	-0.341	-0.371	-0.402	-0.432	-0.465	-0.498	-0.531	-0.566	-0.600	-0.635	-0.670	-0.705	-0.739	-0.775	-0.810	-0.844	-0.880	-0.915	-0.949	100.000	5.000	2.000	1.000	7.000	0.000	0.000	0.000	0.000	0.000	0.000	0.000	0.000	0.000	0.000	0.000	0.000	0.000	-1.109	-1.131	-1.154	-1.176	-1.199	-1.220	-1.240	-1.260	-1.280	-1.300	-1.320	-1.340	-1.359	-1.379	-1.399	-1.418	-1.436	-1.456	-1.476	-1.496	-1.518	-1.536	-1.559	-1.579	-1.600	-1.622	-1.644	-1.665	-1.688	-1.711	-1.734	-1.758	-1.780	-1.804	-1.828	-1.851	-1.875	-1.899	-1.922	-1.946	-1.970	-1.994	-2.016	-2.040	-2.062	-2.085	-2.106	-2.128	-2.149	-2.169	-2.188	-2.208	-2.225	-2.241	-2.259	-2.272	-2.288	-2.301	-2.312	-2.324	-2.335	-2.344	-2.350	-2.358	-2.362	-2.366	-2.370	-2.371	-2.371	-2.370	-2.368	-2.366	-2.361	-2.356	-2.349	-2.342	-2.332	-2.324	-2.314	-2.302	-2.290	-2.278	-2.264	-2.249	-2.231	-2.216	-2.199	-2.181	-2.162	-2.144	-2.125	-2.105	-2.084	-2.064	-2.042	-2.021	-1.999	-1.978	-1.956	-1.932	-1.910	-1.888	-1.865	-1.841	-1.819	-1.795	-1.772	-1.749	-1.725	-1.701	-1.678	-1.655	-1.630	-1.608	-1.584	-1.560	-1.536	-1.511	-1.486	-1.464	-1.439	-1.414	-1.389	-1.364	-1.339	-1.314	-1.289	-1.262	-1.238	-1.211	-1.185	-1.159	-1.134	-1.108	-1.080	-1.054	-1.026	-1.000	-0.972	-0.946	-0.919	-0.892	-0.866	-0.840	-0.814	-0.788	-0.762	-0.736	-0.711	-0.686	-0.662	-0.639	-0.616	-0.592	-0.571	-0.549	-0.529	-0.509	-0.490	-0.471	-0.452	-0.435	-0.419	-0.404	-0.388	-0.374	-0.361	-0.348	-0.336	-0.325	-0.315	-0.306	-0.298	-0.289	-0.282	-0.276	-0.270	-0.265	-0.261	-0.256	-0.252	-0.249	-0.246	-0.244	-0.241	-0.240	-0.236	-0.235	-0.232	-0.230	-0.228	-0.226	-0.222	-0.220	-0.216	-0.212	-0.209	-0.202	-0.198	-0.191	-0.184	-0.176	-0.169	-0.160	-0.151	-0.140	-0.130	-0.118	-0.106	-0.092	-0.079	-0.065	-0.050	-0.034	-0.018	0.001	0.018	0.038	0.056	0.076	0.096	0.118	0.139	0.161	0.182	0.206	0.228	0.251	0.275	0.298	0.321	0.345	0.369	0.391	0.416	0.440	0.464	0.488	0.510	0.532	0.556	0.579	0.601	0.624	0.646	0.669	0.690	0.711	0.732	0.752	0.772	0.794	0.814	0.834	0.852	0.872	0.891	0.909	0.928	0.945	0.962	0.980	0.998	1.014	1.031	1.048	1.064	1.080	1.096	1.112	1.129	1.144	1.159	1.175	1.190	1.205	1.220	1.235	1.250	1.264	1.279	1.292	1.308	1.321	1.335	1.349	1.362	1.375	1.389	1.401	1.412	1.425	1.438	1.448	1.459	1.470	1.481	1.491	1.500	1.509	1.518	1.526	1.532	1.539	1.545	1.550	1.555	1.558	1.561	1.564	1.565	1.566	1.565	1.564	1.562	1.560	1.556	1.552	1.548	1.541	1.535	1.528	1.519	1.510	1.501	1.490	1.479	1.466	1.454	1.441	1.426	1.412	1.396	1.382	1.366	1.349	1.332	1.315	1.298	1.279	1.261	1.242	1.225	1.208	1.189	1.170	1.151	1.132	1.116	1.098	1.081	1.064	1.048	1.031	1.016	1.001	0.986	0.974	0.961	0.949	0.938	0.928	0.918	0.909	0.901	0.894	0.888	0.884	0.878	0.875	0.874	0.871	0.871	0.872	0.874	0.876	0.880	0.884	0.890	0.895	0.902	0.910	0.920	0.930	0.940	0.950	0.961	0.974	0.988	1.001	1.014	1.029	1.044	1.059	1.072	1.089	1.104	1.120	1.135	1.150	1.166	1.181	1.196	1.211	1.225	1.239	1.252	1.265	1.278	1.289	1.300	1.311	1.321	1.330	1.338	1.345	1.351	1.355	1.360	1.362	1.365	1.366	1.366	1.365	1.364	1.359	1.355	1.351	1.344	1.338	1.329	1.320	1.310	1.298	1.285	1.272	1.259	1.244	1.229	1.211	1.194	1.176	1.159	1.140	1.120	1.100	1.081	1.061	1.041	1.020	0.999	0.979	0.958	0.936	0.916	0.898	0.878	0.858	0.838	0.819	0.802	0.784	0.766	0.751	0.735	0.720	0.705	0.691	0.678	0.666	0.654	0.642	0.631	0.621	0.612	0.604	0.595	0.586	0.578	0.570	0.564	0.556	0.548	0.541	0.534	0.525	0.518	0.510	0.501	0.494	0.484	0.475	0.464	0.452	0.440	0.428	0.412	0.398	0.381	0.364	0.345	0.325	0.304	0.281	0.256	0.231	0.205	0.176	0.148	0.116	0.085	0.051	0.019	-0.018	-0.054	-0.091	-0.129	-0.168	-0.208	-0.248	-0.289	-0.329	-0.371	-0.412	-0.454	-0.496	-0.536	-0.579	-0.619	-0.659	-0.698	-0.736	-0.774	-0.811	-0.845	-0.880	-0.912	-0.944	-0.974	-1.001	-1.028	-1.054	-1.075	-1.096	-1.114	-1.131	-1.145	-1.158	-1.169	-1.178	-1.184	-1.189	-1.190	-1.190	-1.189	-1.185	-1.179	-1.171	-1.162	-1.151	-1.139	-1.125	-1.109	-1.092	-1.075	-1.055	-1.035	-1.014	-0.992	-0.970	-0.948	-0.924	-0.901	-0.876	-0.851	-0.828	-0.804	-0.780	-0.756	-0.732	-0.709	-0.686	-0.665	-0.644	-0.624	-0.604	-0.584	-0.566	-0.549	-0.532	-0.518	-0.504	-0.490	-0.478	-0.466	-0.456	-0.446	-0.438	-0.431	-0.424	-0.419	-0.414	-0.410	-0.406	-0.404	-0.401	-0.400	-0.400	-0.399	-0.399	-0.399	-0.399	-0.399	-0.400	-0.400	-0.401	-0.401	-0.400	-0.401	-0.400	-0.399	-0.398	-0.396	-0.394	-0.391	-0.388	-0.382	-0.378	-0.371	-0.365	-0.358	-0.350	-0.340	-0.330	-0.319	-0.308	-0.295	-0.282	-0.269	-0.252	-0.238	-0.221	-0.205	-0.185	-0.168	-0.148	-0.129	-0.109	-0.088	-0.068	-0.045	-0.025	-0.002	0.019	0.041	0.064	0.085	0.108	0.128	0.149	0.171	0.191	0.211	0.231	0.250	0.270	0.288	0.305	0.321	0.339	0.354	0.369	0.382	0.395	0.408	0.419	0.430	0.440	0.449	0.458	0.464	0.471	0.476	0.482	0.486	0.491	0.494	0.499	0.501	0.504	0.506	0.509	0.510	0.511	0.512	0.514	0.515	0.518	0.519	0.521	0.524	0.526	0.529	0.534	0.538	0.542	0.549	0.556	0.564	0.572	0.582	0.592	0.604	0.616	0.630	0.644	0.660	0.678	0.696	0.716	0.736	0.758	0.780	0.805	0.830	0.856	0.884	0.911	0.941	0.971	1.004	1.036	1.070	1.104	1.139	1.175	1.211	1.249	1.286	1.324	1.362	1.402	1.442	1.481	1.522	1.562	1.602	1.642	1.682	1.722	1.762	1.802	1.841	1.880	1.919	1.956	1.994	2.031	2.066	2.101	2.136	2.170	2.204	2.235	2.266	2.296	2.326	2.354	2.381	2.409	2.434	2.458	2.481	2.504	2.524	2.544	2.561	2.580	2.596	2.611	2.625	2.639	2.650	2.661	2.671	2.680	2.689	2.695	2.702	2.708	2.712	2.718	2.720	2.724	2.726	2.726	2.728	2.729	2.729	2.728	2.728	2.725	2.724	2.722	2.720	2.718	2.715	2.711	2.709	2.706	2.702	2.699	2.695	2.691	2.688	2.684	2.680	2.676	2.672	2.669	2.666	2.662	2.660	2.658	2.655	2.652	2.649	2.648	2.645	2.644	2.641	2.639	2.639	2.638	2.635	2.635	2.634	2.634	2.632	2.632	2.632	2.632	2.632	2.632	2.634	2.635	2.635	2.636	2.638	2.640	2.640	2.641	2.644	2.645	2.649	2.650	2.654	2.656	2.659	2.662	2.666	2.670	2.672	2.676	2.681	2.685	2.689	2.692	2.698	2.702	2.708	2.711	2.716	2.721	2.728	2.731	2.738	2.742	2.748	2.754	2.758	2.762	2.768	2.772	2.778	2.782	2.788	2.791	2.795	2.800	2.804	2.808	2.811	2.814	2.818	2.820	2.822	2.824	2.828	2.829	2.831	2.832	2.834	2.835	2.835	2.835	2.834	2.834	2.832	2.831	2.829	2.828	2.824	2.821	2.819	2.815	2.810	2.806	2.800	2.795	2.791	2.784	2.778	2.771	2.764	2.758	2.749	2.741	2.732	2.724	2.715	2.705	2.695	2.686	2.675	2.665	2.654	2.642	2.631	2.620	2.608	2.595	2.584	2.571	2.559	2.545	2.532	2.520	2.506	2.494	2.480	2.468	2.454	2.441	2.429	2.416	2.402	2.390	2.378	2.365	2.352	2.341	2.330	2.318	2.308	2.295	2.285	2.275	2.264	2.254	2.244	2.235	2.225	2.215	2.208	2.199	2.189	2.181	2.174	2.165	2.158	2.150	2.142	2.135	2.128	2.120	2.112	2.105	2.098	2.089	2.081	2.074	2.065	2.058	2.049	2.038	2.029	2.020	2.009	1.999	1.988	1.978	1.966	1.955	1.942	1.930	1.918	1.906	1.894	1.881	1.868	1.854	1.841	1.828	1.815	1.801	1.788	1.775	1.762	1.750	1.738	1.726	1.715	1.704	1.694	1.685	1.675	1.669	1.660	1.655	1.649	1.644	1.640	1.638	1.636	1.635	1.636	1.638	1.640	1.644	1.649	1.655	1.662	1.670	1.680	1.690	1.702	1.714	1.729	1.742	1.758	1.774	1.790	1.809	1.828	1.848	1.868	1.888	1.909	1.930	1.952	1.975	1.999	2.021	2.045	2.069	2.092	2.116	2.140	2.162	2.188	2.209	2.232	2.255	2.278	2.300	2.321	2.342	2.362	2.384	2.402	2.422	2.441	2.459	2.476	2.494	2.511	2.526	2.541	2.558	2.572	2.586	2.599	2.612	2.625	2.638	2.648	2.659	2.669	2.679	2.688	2.696	2.702	2.710	2.718	2.724	2.729	2.735	2.739	2.742	2.745	2.749	2.751	2.752	2.754	2.754	2.755	2.754	2.752	2.750	2.748	2.745	2.742	2.739	2.732	2.729	2.722	2.716	2.709	2.700	2.692	2.682	2.674	2.664	2.654	2.642	2.632	2.620	2.609	2.596	2.582	2.570	2.558	2.544	2.529	2.516	2.501	2.489	2.475	2.461	2.446	2.432	2.420	2.406	2.392	2.381	2.368	2.356	2.344	2.332	2.321	2.312	2.301	2.292	2.284	2.276	2.269	2.261	2.256	2.250	2.245	2.242	2.238	2.235	2.234	2.232	2.231	2.231	2.232	2.232	2.235	2.238	2.240	2.242	2.248	2.251	2.256	2.262	2.268	2.274	2.280	2.286	2.295	2.301	2.309	2.316	2.325	2.332	2.340	2.348	2.356	2.364	2.372	2.380	2.388	2.395	2.402	2.409	2.415	2.421	2.426	2.431	2.436	2.440	2.445	2.448	2.451	2.454	2.454	2.455	2.456	2.455	2.455	2.452	2.451	2.448	2.445	2.439	2.435	2.428	2.422	2.415	2.406	2.398	2.388	2.378	2.366	2.355	2.342	2.330	2.318	2.304	2.289	2.276	2.261	2.246	2.230	2.215	2.200	2.184	2.168	2.152	2.136	2.120	2.105	2.089	2.074	2.059	2.045	2.030	2.016	2.002	1.990	1.978	1.965	1.954	1.942	1.932	1.924	1.914	1.906	1.898	1.891	1.885	1.880	1.875	1.870	1.868	1.865	1.864	1.861	1.860	1.861	1.861	1.862	1.864	1.866	1.870	1.872	1.876	1.881	1.885	1.889	1.895	1.900	1.906	1.912	1.919	1.925	1.931	1.939	1.946	1.954	1.962	1.969	1.978	1.984	1.992	2.000	2.007	2.015	2.022	2.030	2.036	2.044	2.050	2.058	2.064	2.070	2.078	2.082	2.089	2.094	2.099	2.104	2.108	2.111	2.115	2.118	2.120	2.122	2.122	2.124	2.124	2.122	2.121	2.119	2.115	2.111	2.108	2.102	2.096	2.089	2.080	2.071	2.060	2.050	2.036	2.024	2.009	1.994	1.978	1.960	1.942	1.922	1.902	1.882	1.860	1.838	1.815	1.790	1.766	1.741	1.715	1.689	1.662	1.635	1.609	1.581	1.555	1.526	1.500	1.472	1.448	1.421	1.396	1.371	1.348	1.325	1.302	1.281	1.260	1.241	1.222	1.206	1.191	1.178	1.165	1.154	1.142	1.135	1.129	1.124	1.120	1.118	1.118	1.118	1.120	1.124	1.129	1.136	1.144	1.152	1.162	1.174	1.188	1.200	1.216	1.231	1.248	1.264	1.281	1.300	1.319	1.338	1.356	1.376	1.395	1.414	1.434	1.454	1.471	1.490	1.509	1.526	1.544	1.561	1.579	1.594	1.609	1.624	1.638	1.650	1.661	1.672	1.682	1.692	1.702	1.711	1.718	1.725	1.731	1.736	1.741	1.745	1.748	1.751	1.754	1.755	1.756	1.758	1.758	1.758	1.758	1.756	1.755	1.754	1.754	1.751	1.749	1.746	1.745	1.742	1.740	1.736	1.734	1.730	1.728	1.724	1.720	1.718	1.712	1.710	1.706	1.701	1.698	1.694	1.689	1.682	1.678	1.672	1.666	1.660	1.655	1.648	1.640	1.632	1.624	1.615	1.606	1.596	1.586	1.576	1.565	1.552	1.540	1.526	1.512	1.499	1.482	1.468	1.450	1.434	1.416	1.399	1.380	1.361	1.342	1.322	1.302	1.282	1.262	1.241	1.220	1.198	1.176	1.155	1.132	1.110	1.088	1.065	1.042	1.021	0.999	0.978	0.956	0.935	0.914	0.892	0.871	0.851	0.831	0.811	0.791	0.772	0.754	0.736	0.718	0.700	0.682	0.666	0.649	0.631	0.615	0.599	0.582	0.566	0.550	0.535	0.519	0.502	0.486	0.470	0.455	0.439	0.421	0.405	0.388	0.371	0.351	0.334	0.315	0.295	0.275	0.255	0.235	0.214	0.192	0.170	0.148	0.124	0.099	0.075	0.050	0.025	-0.001	-0.028	-0.055	-0.082	-0.109	-0.136	-0.165	-0.194	-0.221	-0.250	-0.280	-0.308	-0.335	-0.364	-0.392	-0.421	-0.448	-0.475	-0.502	-0.529	-0.554	-0.580	-0.604	-0.628	-0.650	-0.672	-0.694	-0.715	-0.734	-0.752	-0.770	-0.788	-0.802	-0.818	-0.831	-0.844	-0.855	-0.866	-0.876	-0.884	-0.891	-0.898	-0.905	-0.909	-0.912	-0.916	-0.919	-0.919	-0.920	-0.920	-0.918	-0.918	-0.915	-0.911	-0.908	-0.902	-0.899	-0.892	-0.888	-0.881	-0.875	-0.868	-0.860	-0.852	-0.844	-0.836	-0.828	-0.819	-0.810	-0.800	-0.791	-0.782	-0.774	-0.762	-0.754	-0.745	-0.735	-0.726	-0.718	-0.709	-0.700	-0.691	-0.684	-0.675	-0.668	-0.659	-0.651	-0.645	-0.638	-0.631	-0.624	-0.618	-0.611	-0.605	-0.601	-0.595	-0.591	-0.586	-0.582	-0.580	-0.576	-0.574	-0.571	-0.570	-0.569	-0.569	-0.568	-0.568	-0.568	-0.566	-0.568	-0.568	-0.569	-0.570	-0.570	-0.572	-0.572	-0.575	-0.575	-0.578	-0.579	-0.579	-0.580	-0.580	-0.580	-0.580	-0.579	-0.579	-0.578	-0.575	-0.571	-0.569	-0.566	-0.561	-0.556	-0.550	-0.544	-0.536	-0.528	-0.520	-0.510	-0.500	-0.488	-0.476	-0.464	-0.450	-0.436	-0.421	-0.406	-0.391	-0.374	-0.356	-0.338	-0.320	-0.301	-0.282	-0.262	-0.244	-0.222	-0.201	-0.182	-0.161	-0.141	-0.120	-0.099	-0.079	-0.058	-0.038	-0.018	0.001	0.021	0.040	0.059	0.078	0.094	0.112	0.129	0.144	0.160	0.174	0.189	0.202	0.216	0.230	0.241	0.254	0.265	0.276	0.286	0.296	0.306	0.316	0.325	0.334	0.344	0.351	0.360	0.369	0.378	0.386	0.395	0.404	0.411	0.421	0.430	0.439	0.449	0.459	0.468	0.479	0.490	0.501	0.512	0.524	0.536	0.550	0.562	0.578	0.590	0.605	0.621	0.638	0.652	0.669	0.686	0.702	0.721	0.739	0.758	0.776	0.795	0.814	0.834	0.854	0.874	0.894	0.915	0.935	0.956	0.978	1.000	1.021	1.044	1.065	1.086	1.109	1.132	1.155	1.178	1.200	1.224	1.246	1.269	1.292	1.316	1.340	1.362	1.386	1.410	1.432	1.458	1.481	1.504	1.529	1.551	1.576	1.600	1.625	1.649	1.674	1.698	1.722	1.746	1.771	1.796	1.821	1.845	1.871	1.895	1.921	1.946	1.970	1.996	2.021	2.047	2.071	2.098	2.122	2.146	2.172	2.196	2.222	2.248	2.271	2.295	2.319	2.342	2.366	2.390	2.411	2.434	2.456	2.476	2.498	2.518	2.536	2.555	2.572	2.590	2.606	2.621	2.636	2.649	2.662	2.672	2.684	2.691	2.700	2.706	2.712	2.715	2.718	2.719	2.718	2.716	2.712	2.706	2.700	2.690	2.680	2.668	2.655	2.639	2.622	2.604	2.582	2.560	2.536	2.511	2.484	2.456	2.426	2.394	2.360	2.328	2.291	2.254	2.216	2.178	2.136	2.095	2.051	2.009	1.964	1.920	1.874	1.829	1.781	1.734	1.686	1.639	1.591	1.542	1.495	1.448	1.399	1.351	1.304	1.258	1.209	1.162	1.118	1.072	1.026	0.982	0.940	0.898	0.855	0.814	0.774	0.734	0.695	0.658	0.620	0.584	0.549	0.515	0.481	0.449	0.419	0.389	0.359	0.330	0.302	0.276	0.251	0.226	0.204	0.180	0.159	0.139	0.119	0.100	0.082	0.065	0.049	0.032	0.019	0.004	-0.010	-0.022	-0.035	-0.046	-0.058	-0.068	-0.076	-0.085	-0.094	-0.101	-0.109	-0.116	-0.121	-0.128	-0.132	-0.139	-0.142	-0.146	-0.151	-0.154	-0.158	-0.160	-0.161	-0.165	-0.166	-0.169	-0.170	-0.170	-0.172	-0.172	-0.175	-0.175	-0.175	-0.176	-0.176	-0.178	-0.178	-0.179	-0.179	-0.179	-0.180	-0.180	-0.180	-0.180	-0.180	-0.180	-0.181	-0.180	-0.180	-0.181	-0.180	-0.181	-0.179	-0.179	-0.178	-0.178	-0.176	-0.175	-0.174	-0.171	-0.169	-0.166	-0.162	-0.160	-0.156	-0.151	-0.148	-0.142	-0.138	-0.131	-0.124	-0.118	-0.110	-0.102	-0.094	-0.084	-0.075	-0.065	-0.054	-0.042	-0.031	-0.019	-0.005	0.009	0.024	0.038	0.052	0.069	0.085	0.101	0.118	0.135	0.152	0.171	0.190	0.208	0.228	0.246	0.266	0.286	0.306	0.326	0.346	0.366	0.388	0.408	0.428	0.449	0.470	0.489	0.510	0.530	0.551	0.570	0.591	0.610	0.629	0.649	0.668	0.686	0.705	0.724	0.742	0.760	0.778	0.795	0.812	0.829	0.845	0.861	0.878	0.892	0.908	0.922	0.938	0.951	0.966	0.979	0.992	1.005	1.019	1.031	1.044	1.056	1.069	1.079	1.091	1.102	1.114	1.125	1.136	1.146	1.158	1.168	1.178	1.189	1.198	1.209	1.219	1.229	1.240	1.250	1.261	1.271	1.281	1.292	1.304	1.314	1.325	1.336	1.349	1.361	1.374	1.385	1.399	1.410	1.425	1.438	1.451	1.466	1.480	1.494	1.509	1.525	1.540	1.555	1.570	1.585	1.600	1.616	1.631	1.646	1.661	1.676	1.691	1.708	1.721	1.736	1.749	1.764	1.778	1.789	1.801	1.812	1.824	1.834	1.842	1.852	1.861	1.869	1.875	1.880	1.886	1.889	1.892	1.896	1.896	1.896	1.896	1.895	1.892	1.890	1.885	1.880	1.875	1.869	1.861	1.851	1.842	1.832	1.822	1.811	1.799	1.785	1.770	1.756	1.741	1.726	1.709	1.692	1.675	1.658	1.639	1.620	1.600	1.581	1.561	1.540	1.520	1.498	1.475	1.452	1.430	1.408	1.384	1.360	1.335	1.310	1.285	1.260	1.234	1.208	1.181	1.152	1.126	1.098	1.068	1.039	1.009	0.979	0.949	0.918	0.886	0.855	0.822	0.790	0.756	0.724	0.689	0.656	0.621	0.588	0.554	0.519	0.482	0.448	0.412	0.378	0.342	0.308	0.272	0.239	0.204	0.170	0.136	0.102	0.070	0.036	0.005	-0.026	-0.058	-0.089	-0.118	-0.146	-0.175	-0.202	-0.229	-0.256	-0.280	-0.304	-0.328	-0.350	-0.370	-0.391	-0.410	-0.430	-0.446	-0.464	-0.479	-0.492	-0.506	-0.519	-0.531	-0.541	-0.551	-0.560	-0.568	-0.575	-0.581	-0.586	-0.590	-0.594	-0.596	-0.599	-0.599	-0.600	-0.600	-0.599	-0.596	-0.595	-0.592	-0.589	-0.585	-0.581	-0.576	-0.571	-0.565	-0.559	-0.552	-0.546	-0.539	-0.530	-0.522	-0.515	-0.506	-0.499	-0.490	-0.482	-0.475	-0.466	-0.458	-0.450	-0.441	-0.434	-0.426	-0.419	-0.411	-0.405	-0.399	-0.392	-0.386	-0.381	-0.376	-0.371	-0.369	-0.365	-0.362	-0.361	-0.361	-0.360	-0.360	-0.362	-0.365	-0.368	-0.371	-0.376	-0.384	-0.391	-0.399	-0.408	-0.419	-0.430	-0.442	-0.456	-0.470	-0.486	-0.502	-0.520	-0.540	-0.559	-0.579	-0.600	-0.624	-0.646	-0.670	-0.694	-0.719	-0.745	-0.772	-0.799	-0.828	-0.855	-0.884	-0.911	-0.940	-0.970	-0.999	-1.029	-1.058	-1.088	-1.116	-1.144	-1.172	-1.200	-1.228	-1.252	-1.278	-1.304	-1.326	-1.350	-1.370	-1.391	-1.411	-1.428	-1.444	-1.460	-1.472	-1.484	-1.494	-1.501	-1.508	-1.512	-1.515	-1.515	-1.514	-1.509	-1.504	-1.495	-1.485	-1.472	-1.459	-1.441	-1.421	-1.400	-1.376	-1.351	-1.322	-1.292	-1.261	-1.228	-1.191	-1.154	-1.114	-1.071	-1.028	-0.982	-0.935	-0.888	-0.838	-0.786	-0.734	-0.681	-0.626	-0.571	-0.515	-0.459	-0.402	-0.345	-0.288	-0.229	-0.171	-0.114	-0.056	0.001	0.058	0.114	0.169	0.222	0.276	0.329	0.380	0.430	0.479	0.528	0.572	0.618	0.661	0.701	0.741	0.779	0.815	0.849	0.881	0.911	0.940	0.968	0.991	1.015	1.036	1.055	1.072	1.089	1.102	1.114	1.125	1.132	1.140	1.146	1.150	1.154	1.154	1.154	1.152	1.150	1.148	1.144	1.138	1.131	1.124	1.116	1.108	1.098	1.088	1.078	1.066	1.054	1.042	1.030	1.016	1.002	0.989	0.972	0.959	0.944	0.928	0.911	0.895	0.878	0.859	0.841	0.824	0.804	0.785	0.764	0.742	0.722	0.700	0.676	0.654	0.629	0.605	0.578	0.551	0.522	0.494	0.464	0.432	0.399	0.365	0.330	0.292	0.256	0.216	0.176	0.135	0.090	0.045	-0.001	-0.048	-0.098	-0.148	-0.200	-0.254	-0.309	-0.366	-0.424	-0.484	-0.545	-0.608	-0.671	-0.738	-0.804	-0.871	-0.940	-1.011	-1.082	-1.155	-1.229	-1.304	-1.379	-1.456	-1.534	-1.611	-1.691	-1.770	-1.851	-1.932	-2.014	-2.096	-2.179	-2.261	-2.345	-2.429	-2.512	-2.598	-2.681	-2.765	-2.851	-2.935	-3.020	-3.106	-3.190	-3.275	-3.360	-3.444	-3.529	-3.614	-3.698	-3.782	-3.866	-3.950	-4.034	-4.118	-4.200	-4.282	-4.366	-4.448	-4.530	-4.611	-4.694	-4.774	-4.855	-4.934	-5.014	-5.092	-5.172	-5.250	-5.328	-5.405	-5.481	-5.558	-5.631	-5.706	-5.780	-5.852	-5.925	-5.996	-6.066	-6.135	-6.204	-6.270	-6.338	-6.401	-6.465	-6.529	-6.590	-6.650	-6.709	-6.766	-6.822	-6.878	-6.931	-6.984	-7.035	-7.084	-7.131	-7.179	-7.222	-7.266	-7.309	-7.350	-7.390	-7.428	-7.464	-7.499	-7.532	-7.566	-7.598	-7.628	-7.656	-7.685	-7.711	-7.739	-7.764	-7.788	-7.811	-7.834	-7.856	-7.878	-7.899	-7.919	-7.939	-7.959	-7.978	-7.996	-8.015	-8.034	-8.051	-8.070	-8.088	-8.104	-8.123	-8.140	-8.158	-8.176	-8.194	-8.212	-8.230	-8.249	-8.268	-8.286	-8.305	-8.324	-8.344	-8.362	-8.382	-8.401	-8.421	-8.441	-8.461	-8.480	-8.500	-8.519	-8.539	-8.558	-8.576	-8.595	-8.614	-8.632	-8.650	-8.668	-8.685	-8.701	-8.718	-8.735	-8.750	-8.764	-8.778	-8.792	-8.805	-8.818	-8.829	-8.840	-8.851	-8.860	-8.869	-8.878	-8.884	-8.891	-8.896	-8.901	-8.905	-8.909	-8.911	-8.912	-8.914	-8.914	-8.914	-8.912	-8.910	-8.908	-8.904	-8.899	-8.895	-8.889	-8.881	-8.874	-8.866	-8.856	-8.848	-8.836	-8.825	-8.814	-8.800	-8.786	-8.771	-8.758	-8.741	-8.722	-8.706	-8.688	-8.666	-8.646	-8.625	-8.601	-8.579	-8.555	-8.529	-8.502	-8.475	-8.446	-8.416	-8.386	-8.355	-8.322	-8.288	-8.252	-8.216	-8.180	-8.142	-8.102	-8.062	-8.021	-7.979	-7.936	-7.891	-7.846	-7.801	-7.754	-7.706	-7.659	-7.609	-7.561	-7.510	-7.460	-7.409	-7.359	-7.306	-7.254	-7.202	-7.150	-7.099	-7.046	-6.994	-6.941	-6.890	-6.839	-6.788	-6.738	-6.688	-6.638	-6.588	-6.539	-6.491	-6.444	-6.398	-6.351	-6.306	-6.261	-6.219	-6.176	-6.134	-6.094	-6.055	-6.016	-5.976	-5.940	-5.904	-5.869	-5.834	-5.799	-5.765	-5.734	-5.700	-5.669	-5.639	-5.606	-5.576	-5.546	-5.516	-5.488	-5.456	-5.428	-5.398	-5.368	-5.336	-5.308	-5.276	-5.245	-5.212	-5.181	-5.149	-5.115	-5.081	-5.046	-5.010	-4.975	-4.938	-4.899	-4.859	-4.818	-4.778	-4.735	-4.691	-4.648	-4.601	-4.555	-4.508	-4.458	-4.408	-4.356	-4.304	-4.251	-4.196	-4.141	-4.084	-4.026	-3.968	-3.908	-3.846	-3.785	-3.724	-3.660	-3.596	-3.530	-3.465	-3.399	-3.331	-3.262	-3.195	-3.125	-3.055	-2.986	-2.915	-2.844	-2.772	-2.700	-2.629	-2.556	-2.482	-2.410	-2.336	-2.264	-2.190	-2.118	-2.044	-1.970	-1.898	-1.822	-1.750	-1.679	-1.605	-1.532	-1.461	-1.390	-1.320	-1.249	-1.180	-1.110	-1.044	-0.976	-0.910	-0.844	-0.780	-0.716	-0.654	-0.592	-0.532	-0.475	-0.418	-0.362	-0.308	-0.256	-0.204	-0.155	-0.106	-0.061	-0.016	0.026	0.068	0.106	0.145	0.180	0.215	0.248	0.278	0.308	0.334	0.360	0.384	0.406	0.428	0.445	0.464	0.480	0.494	0.507	0.520	0.531	0.541	0.550	0.559	0.566	0.572	0.579	0.584	0.589	0.594	0.598	0.601	0.605	0.608	0.611	0.615	0.619	0.622	0.626	0.630	0.635	0.640	0.646	0.652	0.659	0.668	0.675	0.682	0.692	0.702	0.714	0.725	0.738	0.749	0.764	0.778	0.791	0.808	0.822	0.840	0.856	0.874	0.891	0.910	0.929	0.949	0.969	0.989	1.008	1.028	1.048	1.068	1.088	1.108	1.128	1.146	1.165	1.184	1.202	1.221	1.238	1.255	1.271	1.286	1.301	1.316	1.329	1.341	1.354	1.362	1.372	1.380	1.388	1.395	1.399	1.402	1.405	1.406	1.408	1.406	1.404	1.400	1.396	1.389	1.382	1.374	1.364	1.352	1.340	1.328	1.312	1.296	1.280	1.260	1.241	1.220	1.199	1.176	1.152	1.129	1.102	1.075	1.049	1.021	0.992	0.964	0.934	0.904	0.872	0.841	0.811	0.779	0.748	0.714	0.682	0.650	0.619	0.585	0.554	0.522	0.491	0.460	0.429	0.399	0.369	0.340	0.311	0.282	0.254	0.226	0.200	0.174	0.150	0.125	0.101	0.078	0.054	0.034	0.011	-0.009	-0.029	-0.048	-0.066	-0.084	-0.101	-0.118	-0.135	-0.150	-0.165	-0.181	-0.195	-0.209	-0.224	-0.238	-0.251	-0.265	-0.279	-0.292	-0.305	-0.319	-0.334	-0.346	-0.361	-0.375	-0.390	-0.404	-0.420	-0.435	-0.450	-0.466	-0.482	-0.501	-0.519	-0.536	-0.556	-0.575	-0.595	-0.615	-0.636	-0.658	-0.680	-0.702	-0.725	-0.749	-0.772	-0.798	-0.821	-0.848	-0.871	-0.898	-0.924	-0.949	-0.975	-1.001	-1.028	-1.054	-1.079	-1.105	-1.130	-1.155	-1.180	-1.206	-1.230	-1.252	-1.276	-1.298	-1.320	-1.341	-1.360	-1.380	-1.399	-1.415	-1.432	-1.449	-1.462	-1.475	-1.486	-1.498	-1.506	-1.515	-1.522	-1.528	-1.532	-1.536	-1.539	-1.539	-1.539	-1.538	-1.534	-1.530	-1.525	-1.519	-1.511	-1.502	-1.492	-1.482	-1.470	-1.458	-1.444	-1.429	-1.412	-1.395	-1.378	-1.360	-1.340	-1.320	-1.299	-1.279	-1.256	-1.232	-1.210	-1.186	-1.161	-1.138	-1.112	-1.086	-1.061	-1.035	-1.009	-0.982	-0.956	-0.929	-0.902	-0.875	-0.846	-0.820	-0.791	-0.764	-0.736	-0.710	-0.681	-0.655	-0.626	-0.600	-0.572	-0.545	-0.518	-0.490	-0.464	-0.436	-0.411	-0.384	-0.358	-0.331	-0.306	-0.279	-0.255	-0.229	-0.204	-0.179	-0.154	-0.130	-0.106	-0.082	-0.059	-0.038	-0.015	0.008	0.029	0.050	0.070	0.090	0.109	0.128	0.146	0.164	0.182	0.199	0.215	0.230	0.245	0.260	0.274	0.286	0.300	0.312	0.324	0.335	0.345	0.355	0.365	0.374	0.382	0.391	0.399	0.406	0.414	0.420	0.426	0.432	0.439	0.445	0.450	0.456	0.462	0.468	0.474	0.480	0.485	0.492	0.499	0.505	0.512	0.521	0.529	0.536	0.546	0.555	0.565	0.578	0.588	0.600	0.611	0.626	0.639	0.652	0.668	0.684	0.700	0.716	0.734	0.752	0.770	0.789	0.809	0.829	0.849	0.869	0.890	0.912	0.934	0.958	0.980	1.002	1.025	1.050	1.072	1.096	1.121	1.145	1.169	1.194	1.219	1.242	1.268	1.291	1.316	1.340	1.365	1.389	1.412	1.439	1.462	1.488	1.510	1.535	1.559	1.582	1.608	1.631	1.655	1.679	1.701	1.726	1.749	1.772	1.796	1.820	1.842	1.866	1.890	1.912	1.935	1.959	1.981	2.004	2.026	2.049	2.071	2.092	2.116	2.138	2.160	2.181	2.202	2.224	2.245	2.265	2.285	2.306	2.326	2.345	2.364	2.384	2.401	2.420	2.438	2.454	2.471	2.488	2.502	2.518	2.532	2.548	2.561	2.575	2.586	2.598	2.610	2.620	2.630	2.639	2.648	2.655	2.661	2.669	2.674	2.679	2.682	2.686	2.688	2.689	2.690	2.690	2.689	2.685	2.682	2.679	2.675	2.670	2.662	2.655	2.648	2.639	2.629	2.618	2.605	2.594	2.580	2.565	2.550	2.534	2.519	2.500	2.481	2.462	2.444	2.422	2.401	2.380	2.358	2.335	2.311	2.288	2.264	2.239	2.214	2.189	2.164	2.139	2.114	2.088	2.061	2.038	2.013	1.988	1.962	1.938	1.915	1.892	1.870	1.848	1.826	1.806	1.788	1.769	1.751	1.734	1.718	1.704	1.691	1.679	1.668	1.658	1.649	1.642	1.636	1.632	1.630	1.628	1.628	1.629	1.631	1.634	1.639	1.645	1.652	1.660	1.669	1.680	1.691	1.704	1.716	1.730	1.745	1.760	1.775	1.791	1.808	1.824	1.840	1.856	1.874	1.889	1.905	1.921	1.936	1.951	1.965	1.979	1.991	2.001	2.014	2.022	2.031	2.039	2.046	2.051	2.054	2.058	2.059	2.058	2.056	2.054	2.049	2.044	2.036	2.029	2.019	2.009	1.998	1.985	1.970	1.955	1.939	1.921	1.904	1.884	1.865	1.844	1.822	1.800	1.779	1.755	1.734	1.711	1.686	1.664	1.640	1.618	1.594	1.571	1.548	1.526	1.504	1.482	1.461	1.441	1.422	1.402	1.384	1.368	1.350	1.334	1.319	1.304	1.291	1.278	1.266	1.254	1.244	1.232	1.222	1.215	1.205	1.198	1.190	1.182	1.176	1.170	1.164	1.158	1.150	1.144	1.138	1.130	1.122	1.115	1.106	1.098	1.088	1.078	1.068	1.056	1.044	1.031	1.018	1.001	0.985	0.968	0.950	0.930	0.909	0.886	0.864	0.839	0.814	0.788	0.761	0.731	0.701	0.670	0.640	0.608	0.574	0.539	0.505	0.470	0.435	0.399	0.361	0.325	0.288	0.250	0.214	0.178	0.141	0.105	0.069	0.034	-0.001	-0.035	-0.069	-0.100	-0.131	-0.161	-0.191	-0.218	-0.245	-0.271	-0.294	-0.316	-0.336	-0.356	-0.374	-0.389	-0.402	-0.415	-0.426	-0.435	-0.444	-0.449	-0.454	-0.458	-0.459	-0.459	-0.456	-0.454	-0.449	-0.441	-0.435	-0.425	-0.416	-0.405	-0.392	-0.380	-0.366	-0.352	-0.338	-0.321	-0.305	-0.289	-0.271	-0.254	-0.238	-0.219	-0.201	-0.185	-0.168	-0.150	-0.132	-0.115	-0.099	-0.082	-0.066	-0.051	-0.036	-0.022	-0.008	0.005	0.018	0.029	0.040	0.051	0.060	0.070	0.078	0.085	0.094	0.100	0.106	0.111	0.118	0.122	0.126	0.131	0.135	0.140	0.144	0.148	0.151	0.154	0.159	0.162	0.168	0.171	0.175	0.180	0.186	0.191	0.196	0.204	0.211	0.220	0.228	0.236	0.246	0.258	0.270	0.282	0.295	0.309	0.322	0.339	0.355	0.371	0.389	0.408	0.426	0.446	0.466	0.488	0.509	0.531	0.554	0.578	0.600	0.624	0.648	0.671	0.696	0.721	0.746	0.771	0.795	0.820	0.844	0.869	0.892	0.915	0.940	0.962	0.986	1.008	1.029	1.050	1.070	1.090	1.110	1.128	1.146	1.162	1.180	1.195	1.211	1.225	1.239	1.251	1.265	1.276	1.288	1.298	1.308	1.316	1.325	1.332	1.340	1.346	1.355	1.360	1.366	1.372	1.379	1.384	1.390	1.395	1.400	1.405	1.410	1.416	1.421	1.426	1.431	1.438	1.445	1.451	1.458	1.465	1.472	1.480	1.490	1.498	1.509	1.518	1.528	1.539	1.550	1.562	1.576	1.588	1.602	1.616	1.631	1.646	1.661	1.676	1.694	1.710	1.728	1.745	1.764	1.782	1.802	1.821	1.841	1.862	1.881	1.904	1.925	1.946	1.969	1.991	2.015	2.036	2.060	2.084	2.108	2.130	2.155	2.180	2.204	2.228	2.251	2.276	2.301	2.325	2.350	2.375	2.400	2.424	2.448	2.472	2.496	2.521	2.545	2.568	2.592	2.615	2.639	2.662	2.684	2.708	2.729	2.751	2.771	2.792	2.814	2.832	2.852	2.871	2.889	2.908	2.925	2.941	2.958	2.974	2.989	3.002	3.018	3.030	3.044	3.056	3.069	3.080	3.089	3.100	3.109	3.119	3.128	3.135	3.142	3.149	3.155	3.161	3.165	3.171	3.175	3.179	3.182	3.186	3.188	3.190	3.191	3.192	3.194	3.195	3.194	3.194	3.194	3.192	3.192	3.190	3.189	3.186	3.185	3.182	3.180	3.178	3.175	3.170	3.166	3.162	3.160	3.155	3.150	3.146	3.141	3.136	3.130	3.125	3.119	3.114	3.106	3.101	3.095	3.089	3.082	3.076	3.069	3.064	3.058	3.051	3.044	3.038	3.031	3.026	3.021	3.015	3.010	3.006	3.001	2.999	2.994	2.991	2.990	2.986	2.985	2.984	2.984	2.985	2.985	2.986	2.988	2.990	2.994	2.999	3.001	3.008	3.012	3.019	3.026	3.032	3.041	3.049	3.059	3.069	3.079	3.089	3.100	3.110	3.121	3.134	3.145	3.158	3.170	3.181	3.194	3.205	3.218	3.230	3.241	3.252	3.264	3.275	3.285	3.295	3.305	3.314	3.322	3.331	3.338	3.344	3.350	3.355	3.360	3.364	3.368	3.369	3.371	3.372	3.372	3.374	3.372	3.371	3.369	3.368	3.364	3.360	3.356	3.351	3.348	3.341	3.335	3.330	3.322	3.316	3.310	3.302	3.295	3.288	3.281	3.274	3.266	3.259	3.252	3.245	3.238	3.230	3.224	3.218	3.211	3.206	3.200	3.195	3.189	3.184	3.179	3.175	3.170	3.168	3.164	3.161	3.159	3.156	3.155	3.154	3.151	3.150	3.150	3.149	3.148	3.149	3.146	3.146	3.148	3.146	3.148	3.146	3.146	3.145	3.145	3.144	3.144	3.142	3.141	3.139	3.138	3.135	3.132	3.130	3.128	3.122	3.118	3.114	3.109	3.102	3.095	3.089	3.081	3.072	3.064	3.055	3.045	3.035	3.024	3.014	3.000	2.988	2.976	2.962	2.949	2.935	2.921	2.908	2.892	2.879	2.865	2.849	2.835	2.821	2.806	2.794	2.780	2.768	2.754	2.741	2.729	2.718	2.706	2.696	2.688	2.679	2.670	2.662	2.655	2.649	2.644	2.639	2.635	2.632	2.630	2.630	2.629	2.629	2.630	2.634	2.636	2.640	2.644	2.650	2.655	2.662	2.670	2.678	2.686	2.695	2.705	2.715	2.725	2.738	2.748	2.760	2.771	2.785	2.798	2.810	2.824	2.836	2.850	2.864	2.878	2.891	2.905	2.920	2.934	2.948	2.961	2.975	2.989	3.004	3.018	3.031	3.045	3.059	3.074	3.086	3.101	3.115	3.129	3.141	3.156	3.169	3.182	3.196	3.209	3.222	3.235	3.249	3.261	3.272	3.285	3.298	3.308	3.319	3.330	3.341	3.350	3.359	3.369	3.376	3.384	3.390	3.396	3.401	3.405	3.410	3.414	3.416	3.416	3.418	3.416	3.416	3.414	3.410	3.406	3.401	3.395	3.388	3.380	3.371	3.361	3.350	3.339	3.326	3.312	3.299	3.284	3.268	3.252	3.236	3.220	3.202	3.185	3.168	3.149	3.132	3.115	3.098	3.079	3.062	3.046	3.029	3.014	2.998	2.984	2.969	2.956	2.944	2.931	2.920	2.911	2.901	2.894	2.888	2.881	2.876	2.872	2.870	2.868	2.868	2.868	2.871	2.874	2.876	2.881	2.888	2.894	2.901	2.910	2.918	2.928	2.939	2.948	2.959	2.971	2.982	2.995	3.008	3.020	3.031	3.044	3.056	3.069	3.082	3.094	3.105	3.116	3.129	3.140	3.150	3.160	3.170	3.179	3.186	3.194	3.201	3.208	3.212	3.218	3.222	3.226	3.228	3.229	3.230	3.230	3.230	3.229	3.226	3.224	3.220	3.215	3.211	3.205	3.199	3.191	3.184	3.175	3.166	3.158	3.146	3.136	3.125	3.114	3.100	3.088	3.075	3.061	3.048	3.032	3.019	3.004	2.990	2.974	2.959	2.944	2.929	2.912	2.898	2.882	2.866	2.850	2.835	2.820	2.805	2.790	2.775	2.761	2.748	2.734	2.721	2.709	2.696	2.684	2.672	2.661	2.651	2.641	2.632	2.622	2.614	2.606	2.599	2.592	2.585	2.580	2.575	2.570	2.565	2.562	2.559	2.556	2.555	2.552	2.551	2.551	2.550	2.551	2.551	2.551	2.554	2.555	2.556	2.558	2.561	2.565	2.568	2.571	2.575	2.579	2.582	2.588	2.594	2.598	2.604	2.610	2.615	2.622	2.629	2.636	2.642	2.651	2.659	2.666	2.674	2.681	2.689	2.698	2.706	2.714	2.722	2.731	2.740	2.749	2.758	2.766	2.775	2.784	2.792	2.801	2.810	2.818	2.825	2.832	2.840	2.846	2.851	2.858	2.862	2.866	2.869	2.874	2.875	2.876	2.875	2.875	2.874	2.871	2.866	2.862	2.856	2.849	2.840	2.832	2.820	2.810	2.798	2.782	2.768	2.751	2.734	2.716	2.696	2.676	2.654	2.632	2.609	2.584	2.560	2.535	2.509	2.482	2.456	2.429	2.402	2.375	2.348	2.321	2.294	2.268	2.240	2.215	2.189	2.165	2.141	2.119	2.095	2.075	2.055	2.035	2.019	2.001	1.985	1.971	1.959	1.949	1.939	1.930	1.924	1.919	1.914	1.911	1.910	1.910	1.912	1.915	1.919	1.924	1.930	1.938	1.946	1.956	1.966	1.978	1.990	2.002	2.016	2.030	2.044	2.060	2.075	2.091	2.108	2.124	2.140	2.155	2.172	2.189	2.205	2.221	2.238	2.252	2.268	2.284	2.298	2.312	2.326	2.340	2.354	2.366	2.380	2.392	2.404	2.415	2.426	2.438	2.448	2.459	2.468	2.478	2.488	2.496	2.505	2.515	2.522	2.532	2.540	2.549	2.556	2.564	2.572	2.581	2.588	2.596	2.604	2.611	2.618	2.625	2.631	2.638	2.645	2.651	2.656	2.662	2.668	2.672	2.678	2.681	2.685	2.688	2.690	2.692	2.694	2.696	2.698	2.696	2.695	2.695	2.692	2.689	2.685	2.681	2.675	2.670	2.661	2.654	2.645	2.635	2.624	2.611	2.599	2.586	2.571	2.555	2.540	2.524	2.505	2.486	2.466	2.446	2.426	2.405	2.382	2.361	2.339	2.315	2.291	2.268	2.244	2.220	2.195	2.170	2.145	2.120	2.095	2.070	2.045	2.021	1.996	1.972	1.950	1.926	1.902	1.880	1.859	1.836	1.814	1.794	1.774	1.752	1.734	1.715	1.696	1.679	1.661	1.644	1.626	1.610	1.592	1.578	1.561	1.546	1.530	1.516	1.500	1.486	1.471	1.456	1.441	1.426	1.412	1.396	1.380	1.365	1.349	1.331	1.314	1.298	1.278	1.260	1.241	1.221	1.200	1.180	1.159	1.136	1.114	1.090	1.066	1.041	1.016	0.990	0.964	0.936	0.910	0.881	0.852	0.824	0.795	0.765	0.735	0.705	0.675	0.644	0.614	0.582	0.552	0.522	0.491	0.461	0.431	0.402	0.372	0.345	0.315	0.288	0.261	0.235	0.209	0.184	0.159	0.135	0.114	0.091	0.071	0.051	0.032	0.015	-0.001	-0.018	-0.031	-0.045	-0.058	-0.069	-0.078	-0.086	-0.095	-0.101	-0.106	-0.110	-0.112	-0.115	-0.116	-0.116	-0.115	-0.112	-0.111	-0.108	-0.101	-0.096	-0.090	-0.084	-0.076	-0.068	-0.059	-0.049	-0.039	-0.029	-0.018	-0.008	0.004	0.015	0.028	0.039	0.050	0.061	0.074	0.084	0.095	0.105	0.116	0.125	0.135	0.144	0.152	0.160	0.168	0.175	0.180	0.186	0.191	0.195	0.199	0.202	0.205	0.208	0.209	0.210	0.209	0.209	0.208	0.206	0.204	0.201	0.199	0.195	0.191	0.188	0.184	0.179	0.175	0.171	0.166	0.162	0.159	0.152	0.149	0.146	0.142	0.140	0.138	0.136	0.135	0.134	0.135	0.135	0.138	0.139	0.141	0.146	0.150	0.155	0.161	0.168	0.175	0.184	0.194	0.204	0.215	0.226	0.239	0.251	0.266	0.280	0.295	0.310	0.328	0.344	0.361	0.378	0.396	0.415	0.432	0.451	0.470	0.489	0.507	0.528	0.548	0.566	0.586	0.605	0.624	0.644	0.661	0.680	0.699	0.718	0.735	0.751	0.769	0.786	0.802	0.820	0.836	0.852	0.868	0.884	0.899	0.915	0.930	0.945	0.960	0.975	0.989	1.004	1.018	1.032	1.048	1.061	1.078	1.091	1.105	1.120	1.135	1.151	1.165	1.180	1.195	1.211	1.228	1.242	1.259	1.274	1.290	1.306	1.321	1.338	1.354	1.370	1.386	1.402	1.419	1.435	1.450	1.468	1.484	1.499	1.516	1.531	1.548	1.564	1.579	1.595	1.610	1.626	1.641	1.656	1.672	1.688	1.702	1.718	1.734	1.749	1.764	1.778	1.794	1.809	1.826	1.840	1.856	1.874	1.890	1.906	1.924	1.940	1.958	1.975	1.994	2.013	2.030	2.049	2.070	2.090	2.109	2.130	2.151	2.174	2.195	2.218	2.240	2.264	2.288	2.312	2.335	2.361	2.386	2.411	2.438	2.464	2.490	2.518	2.544	2.571	2.598	2.626	2.654	2.681	2.710	2.738	2.765	2.794	2.821	2.850	2.879	2.905	2.934	2.961	2.989	3.015	3.042	3.069	3.095	3.121	3.148	3.172	3.196	3.220	3.245	3.268	3.290	3.311	3.332	3.352	3.372	3.391	3.410	3.426	3.442	3.458	3.471	3.485	3.498	3.509	3.518	3.526	3.534	3.540	3.545	3.549	3.551	3.552	3.552	3.549	3.545	3.539	3.532	3.524	3.514	3.501	3.488	3.472	3.458	3.439	3.418	3.396	3.372	3.348	3.321	3.294	3.264	3.232	3.200	3.165	3.130	3.092	3.055	3.016	2.975	2.932	2.890	2.846	2.801	2.756	2.710	2.662	2.616	2.568	2.519	2.470	2.421	2.371	2.321	2.272	2.222	2.172	2.122	2.074	2.025	1.976	1.929	1.881	1.834	1.788	1.741	1.698	1.652	1.610	1.566	1.526	1.484	1.445	1.405	1.369	1.330	1.295	1.260	1.226	1.194	1.161	1.130	1.100	1.071	1.042	1.016	0.990	0.965	0.941	0.918	0.896	0.875	0.854	0.834	0.815	0.798	0.780	0.761	0.746	0.729	0.715	0.700	0.685	0.670	0.658	0.645	0.632	0.620	0.609	0.598	0.586	0.576	0.565	0.555	0.545	0.536	0.526	0.518	0.507	0.500	0.491	0.484	0.475	0.468	0.460	0.452	0.445	0.439	0.431	0.425	0.419	0.412	0.406	0.401	0.396	0.390	0.386	0.381	0.376	0.372	0.369	0.366	0.364	0.360	0.359	0.356	0.355	0.354	0.354	0.352	0.354	0.355	0.356	0.358	0.360	0.364	0.368	0.371	0.376	0.381	0.388	0.394	0.401	0.409	0.416	0.425	0.435	0.445	0.454	0.465	0.478	0.489	0.501	0.514	0.526	0.541	0.554	0.570	0.584	0.599	0.615	0.631	0.648	0.662	0.679	0.696	0.712	0.730	0.746	0.764	0.780	0.796	0.814	0.831	0.848	0.864	0.880	0.898	0.914	0.929	0.945	0.960	0.976	0.991	1.006	1.021	1.035	1.050	1.064	1.078	1.090	1.104	1.116	1.129	1.141	1.152	1.164	1.175	1.185	1.196	1.208	1.218	1.228	1.238	1.248	1.256	1.265	1.275	1.284	1.292	1.301	1.309	1.318	1.325	1.334	1.341	1.350	1.358	1.366	1.375	1.382	1.390	1.398	1.406	1.414	1.422	1.431	1.440	1.449	1.458	1.466	1.475	1.484	1.494	1.502	1.514	1.522	1.532	1.544	1.554	1.565	1.576	1.588	1.600	1.612	1.624	1.638	1.649	1.664	1.676	1.690	1.705	1.719	1.734	1.750	1.765	1.781	1.796	1.812	1.829	1.845	1.861	1.879	1.895	1.912	1.928	1.945	1.961	1.978	1.995	2.010	2.025	2.041	2.056	2.070	2.084	2.098	2.110	2.124	2.135	2.146	2.156	2.165	2.174	2.182	2.189	2.195	2.200	2.204	2.208	2.210	2.211	2.212	2.211	2.210	2.208	2.205	2.200	2.195	2.188	2.181	2.174	2.165	2.155	2.144	2.132	2.121	2.109	2.095	2.081	2.069	2.052	2.038	2.022	2.006	1.989	1.971	1.955	1.938	1.920	1.902	1.884	1.865	1.846	1.826	1.808	1.789	1.769	1.749	1.729	1.708	1.688	1.666	1.645	1.622	1.601	1.579	1.556	1.534	1.511	1.486	1.462	1.438	1.412	1.385	1.360	1.332	1.305	1.276	1.249	1.219	1.189	1.159	1.126	1.095	1.062	1.029	0.995	0.961	0.928	0.892	0.856	0.820	0.784	0.748	0.710	0.674	0.638	0.599	0.562	0.525	0.489	0.452	0.416	0.381	0.345	0.310	0.275	0.241	0.208	0.176	0.144	0.112	0.084	0.054	0.025	-0.001	-0.026	-0.052	-0.075	-0.098	-0.120	-0.140	-0.159	-0.176	-0.192	-0.209	-0.222	-0.236	-0.248	-0.258	-0.268	-0.276	-0.282	-0.289	-0.294	-0.298	-0.300	-0.301	-0.304	-0.304	-0.302	-0.300	-0.299	-0.295	-0.290	-0.286	-0.281	-0.276	-0.269	-0.261	-0.255	-0.246	-0.238	-0.229	-0.219	-0.210	-0.199	-0.189	-0.178	-0.166	-0.155	-0.144	-0.131	-0.120	-0.108	-0.096	-0.084	-0.071	-0.060	-0.048	-0.035	-0.024	-0.012	0.000	0.011	0.021	0.034	0.044	0.054	0.065	0.074	0.084	0.091	0.100	0.108	0.114	0.121	0.126	0.131	0.134	0.139	0.140	0.140	0.141	0.140	0.138	0.135	0.131	0.126	0.120	0.112	0.104	0.094	0.082	0.072	0.058	0.045	0.029	0.012	-0.004	-0.022	-0.042	-0.061	-0.082	-0.105	-0.128	-0.150	-0.175	-0.200	-0.224	-0.250	-0.275	-0.302	-0.329	-0.355	-0.381	-0.408	-0.434	-0.460	-0.485	-0.510	-0.535	-0.559	-0.582	-0.604	-0.625	-0.645	-0.664	-0.681	-0.698	-0.712	-0.726	-0.739	-0.748	-0.756	-0.762	-0.768	-0.770	-0.770	-0.770	-0.766	-0.760	-0.751	-0.742	-0.730	-0.716	-0.699	-0.680	-0.659	-0.635	-0.609	-0.580	-0.550	-0.518	-0.482	-0.446	-0.408	-0.366	-0.325	-0.280	-0.234	-0.186	-0.138	-0.086	-0.035	0.019	0.074	0.128	0.184	0.242	0.300	0.358	0.416	0.475	0.534	0.594	0.652	0.711	0.769	0.828	0.885	0.941	0.996	1.051	1.105	1.156	1.208	1.256	1.304	1.350	1.395	1.439	1.480	1.519	1.556	1.591	1.625	1.656	1.686	1.712	1.739	1.761	1.782	1.801	1.819	1.832	1.846	1.858	1.866	1.874	1.879	1.882	1.884	1.884	1.882	1.880	1.875	1.869	1.862	1.854	1.844	1.834	1.824	1.811	1.798	1.784	1.770	1.754	1.739	1.722	1.705	1.688	1.670	1.652	1.634	1.616	1.596	1.578	1.559	1.540	1.520	1.499	1.479	1.458	1.438	1.416	1.395	1.372	1.351	1.328	1.304	1.281	1.255	1.230	1.204	1.178	1.150	1.121	1.092	1.062	1.031	0.999	0.965	0.930	0.894	0.856	0.819	0.778	0.736	0.694	0.650	0.604	0.556	0.507	0.458	0.406	0.352	0.298	0.240	0.184	0.124	0.062	0.001	-0.064	-0.128	-0.194	-0.261	-0.330	-0.400	-0.472	-0.545	-0.619	-0.692	-0.769	-0.845	-0.922	-1.001	-1.079	-1.159	-1.239	-1.320	-1.401	-1.482	-1.565	-1.649	-1.731	-1.814	-1.896	-1.981	-2.065	-2.148	-2.231	-2.315	-2.400	-2.484	-2.566	-2.651	-2.734	-2.818	-2.901	-2.984	-3.066	-3.149	-3.231	-3.312	-3.394	-3.475	-3.556	-3.636	-3.718	-3.798	-3.878	-3.958	-4.037	-4.115	-4.194	-4.271	-4.350	-4.428	-4.505	-4.582	-4.658	-4.734	-4.809	-4.885	-4.959	-5.032	-5.106	-5.180	-5.252	-5.325	-5.396	-5.466	-5.536	-5.605	-5.672	-5.741	-5.809	-5.874	-5.939	-6.004	-6.065	-6.129	-6.190	-6.250	-6.309	-6.366	-6.424	-6.479	-6.532	-6.586	-6.639	-6.689	-6.739	-6.786	-6.834	-6.879	-6.922	-6.965	-7.008	-7.046	-7.086	-7.124	-7.160	-7.195	-7.228	-7.261	-7.292	-7.322	-7.351	-7.380	-7.408	-7.434	-7.459	-7.484	-7.509	-7.531	-7.552	-7.575	-7.596	-7.616	-7.638	-7.656	-7.675	-7.694	-7.712	-7.730	-7.748	-7.765	-7.782	-7.801	-7.819	-7.835	-7.852	-7.869	-7.886	-7.904	-7.920	-7.938	-7.955	-7.972	-7.990	-8.008	-8.026	-8.044	-8.061	-8.080	-8.096	-8.115	-8.132	-8.151	-8.169	-8.186	-8.205	-8.221	-8.239	-8.256	-8.274	-8.289	-8.306	-8.322	-8.338	-8.354	-8.369	-8.382	-8.396	-8.410	-8.422	-8.436	-8.448	-8.459	-8.469	-8.479	-8.489	-8.498	-8.505	-8.511	-8.518	-8.525	-8.529	-8.532	-8.536	-8.538	-8.540	-8.541	-8.541	-8.540	-8.539	-8.536	-8.534	-8.529	-8.525	-8.519	-8.512	-8.505	-8.496	-8.489	-8.479	-8.470	-8.459	-8.446	-8.434	-8.419	-8.406	-8.390	-8.375	-8.359	-8.341	-8.322	-8.304	-8.285	-8.264	-8.242	-8.221	-8.198	-8.174	-8.150	-8.125	-8.099	-8.072	-8.044	-8.016	-7.986	-7.956	-7.925	-7.892	-7.860	-7.826	-7.792	-7.756	-7.720	-7.682	-7.645	-7.608	-7.569	-7.528	-7.486	-7.445	-7.404	-7.361	-7.319	-7.275	-7.230	-7.186	-7.141	-7.096	-7.050	-7.005	-6.959	-6.911	-6.865	-6.819	-6.772	-6.726	-6.679	-6.632	-6.586	-6.540	-6.495	-6.448	-6.402	-6.358	-6.314	-6.269	-6.225	-6.182	-6.139	-6.096	-6.055	-6.014	-5.974	-5.934	-5.895	-5.855	-5.818	-5.780	-5.742	-5.706	-5.670	-5.635	-5.600	-5.566	-5.532	-5.499	-5.466	-5.434	-5.400	-5.368	-5.335	-5.304	-5.270	-5.239	-5.208	-5.175	-5.142	-5.110	-5.078	-5.045	-5.011	-4.979	-4.944	-4.910	-4.875	-4.839	-4.802	-4.765	-4.729	-4.690	-4.651	-4.611	-4.570	-4.529	-4.486	-4.442	-4.398	-4.352	-4.305	-4.258	-4.209	-4.159	-4.108	-4.055	-4.003	-3.949	-3.892	-3.836	-3.779	-3.720	-3.660	-3.599	-3.538	-3.475	-3.410	-3.345	-3.279	-3.212	-3.145	-3.076	-3.006	-2.936	-2.866	-2.794	-2.722	-2.650	-2.578	-2.504	-2.429	-2.356	-2.281	-2.206	-2.131	-2.056	-1.982	-1.906	-1.832	-1.758	-1.682	-1.608	-1.534	-1.461	-1.389	-1.315	-1.244	-1.171	-1.102	-1.032	-0.964	-0.896	-0.829	-0.764	-0.699	-0.635	-0.574	-0.512	-0.452	-0.394	-0.338	-0.281	-0.226	-0.174	-0.122	-0.072	-0.025	0.022	0.068	0.112	0.154	0.196	0.235	0.272	0.310	0.345	0.379	0.411	0.441	0.471	0.501	0.528	0.554	0.579	0.602	0.626	0.648	0.670	0.689	0.709	0.728	0.745	0.762	0.780	0.796	0.812	0.828	0.842	0.858	0.872	0.886	0.901	0.915	0.928	0.942	0.956	0.971	0.985	0.998	1.012	1.028	1.041	1.055	1.070	1.085	1.100	1.115	1.131	1.146	1.162	1.179	1.195	1.212	1.228	1.246	1.264	1.280	1.298	1.315	1.334	1.351	1.370	1.388	1.406	1.424	1.442	1.460	1.479	1.498	1.515	1.534	1.551	1.569	1.586	1.604	1.620	1.636	1.654	1.669	1.685	1.701	1.716	1.731	1.745	1.758	1.771	1.782	1.794	1.805	1.815	1.825	1.832	1.841	1.848	1.854	1.859	1.864	1.866	1.869	1.870	1.871	1.870	1.869	1.866	1.862	1.858	1.852	1.845	1.838	1.828	1.818	1.805	1.794	1.779	1.764	1.749	1.731	1.712	1.694	1.674	1.652	1.630	1.608	1.584	1.560	1.534	1.508	1.481	1.454	1.426	1.396	1.368	1.338	1.308	1.278	1.246	1.215	1.184	1.152	1.121	1.090	1.058	1.026	0.995	0.964	0.932	0.902	0.871	0.840	0.810	0.780	0.751	0.722	0.692	0.665	0.636	0.609	0.582	0.556	0.531	0.505	0.480	0.456	0.432	0.410	0.388	0.365	0.342	0.322	0.301	0.281	0.261	0.241	0.222	0.204	0.188	0.169	0.151	0.135	0.118	0.102	0.086	0.070	0.056	0.040	0.025	0.010	-0.004	-0.019	-0.032	-0.046	-0.060	-0.075	-0.088	-0.102	-0.116	-0.129	-0.144	-0.158	-0.171	-0.185	-0.199	-0.214	-0.226	-0.241	-0.256	-0.270	-0.285	-0.300	-0.315	-0.329	-0.344	-0.360	-0.374	-0.389	-0.406	-0.421	-0.436	-0.451	-0.466	-0.482	-0.498	-0.514	-0.529	-0.545	-0.560	-0.575	-0.590	-0.605	-0.620	-0.635	-0.649	-0.662	-0.676	-0.689	-0.702	-0.715	-0.726	-0.738	-0.749	-0.759	-0.769	-0.778	-0.786	-0.794	-0.801	-0.809	-0.812	-0.818	-0.822	-0.825	-0.828	-0.829	-0.830	-0.830	-0.829	-0.825	-0.822	-0.819	-0.812	-0.808	-0.800	-0.792	-0.782	-0.774	-0.762	-0.751	-0.739	-0.725	-0.709	-0.694	-0.679	-0.660	-0.644	-0.625	-0.606	-0.586	-0.565	-0.544	-0.522	-0.500	-0.476	-0.454	-0.430	-0.405	-0.381	-0.356	-0.331	-0.306	-0.280	-0.254	-0.229	-0.202	-0.176	-0.150	-0.124	-0.098	-0.071	-0.045	-0.020	0.006	0.032	0.058	0.082	0.106	0.131	0.156	0.179	0.202	0.226	0.248	0.270	0.292	0.314	0.334	0.354	0.374	0.392	0.412	0.430	0.448	0.465	0.481	0.498	0.511	0.528	0.542	0.555	0.569	0.581	0.594	0.605	0.616	0.628	0.638	0.648	0.656	0.664	0.672	0.680	0.688	0.695	0.701	0.709	0.714	0.720	0.726	0.730	0.735	0.741	0.745	0.751	0.755	0.760	0.765	0.771	0.776	0.781	0.788	0.792	0.800	0.806	0.812	0.820	0.829	0.836	0.844	0.854	0.864	0.872	0.882	0.894	0.906	0.919	0.930	0.944	0.958	0.971	0.986	1.001	1.018	1.034	1.050	1.066	1.085	1.101	1.120	1.139	1.158	1.178	1.196	1.216	1.236	1.256	1.276	1.298	1.318	1.339	1.359	1.380	1.401	1.422	1.442	1.464	1.485	1.506	1.526	1.548	1.569	1.590	1.610	1.631	1.652	1.674	1.695	1.716	1.738	1.759	1.780	1.801	1.824	1.845	1.865	1.888	1.910	1.932	1.954	1.976	1.999	2.021	2.044	2.066	2.090	2.112	2.136	2.160	2.182	2.206	2.230	2.254	2.278	2.302	2.326	2.350	2.374	2.398	2.421	2.445	2.469	2.491	2.515	2.539	2.561	2.584	2.608	2.630	2.650	2.672	2.692	2.712	2.732	2.751	2.771	2.789	2.806	2.824	2.839	2.855	2.870	2.882	2.896	2.909	2.920	2.930	2.940	2.949	2.956	2.965	2.971	2.975	2.980	2.982	2.986	2.988	2.989	2.988	2.988	2.985	2.982	2.979	2.974	2.970	2.964	2.958	2.950	2.942	2.932	2.924	2.914	2.904	2.891	2.880	2.866	2.855	2.840	2.828	2.812	2.800	2.785	2.770	2.756	2.740	2.726	2.710	2.696	2.680	2.664	2.650	2.634	2.619	2.605	2.590	2.576	2.561	2.549	2.535	2.522	2.509	2.498	2.486	2.474	2.464	2.454	2.444	2.435	2.426	2.419	2.411	2.405	2.400	2.395	2.390	2.388	2.384	2.381	2.380	2.379	2.380	2.380	2.381	2.384	2.385	2.388	2.392	2.395	2.401	2.406	2.411	2.418	2.422	2.430	2.436	2.442	2.450	2.458	2.465	2.471	2.479	2.486	2.492	2.499	2.505	2.511	2.516	2.522	2.526	2.530	2.532	2.536	2.539	2.540	2.540	2.540	2.539	2.536	2.534	2.530	2.525	2.519	2.511	2.504	2.495	2.486	2.474	2.462	2.449	2.435	2.421	2.405	2.389	2.371	2.352	2.334	2.315	2.294	2.272	2.250	2.228	2.205	2.181	2.158	2.134	2.108	2.082	2.058	2.033	2.007	1.981	1.956	1.930	1.905	1.879	1.854	1.829	1.804	1.780	1.755	1.731	1.709	1.686	1.664	1.641	1.620	1.600	1.580	1.560	1.540	1.521	1.502	1.485	1.469	1.452	1.436	1.420	1.405	1.390	1.376	1.362	1.350	1.336	1.325	1.311	1.300	1.288	1.276	1.264	1.252	1.240	1.229	1.218	1.205	1.194	1.181	1.170	1.158	1.144	1.131	1.118	1.104	1.090	1.075	1.059	1.044	1.028	1.011	0.995	0.976	0.959	0.941	0.922	0.902	0.884	0.864	0.842	0.822	0.801	0.779	0.758	0.735	0.712	0.690	0.666	0.644	0.620	0.598	0.574	0.550	0.526	0.502	0.480	0.456	0.432	0.411	0.388	0.366	0.344	0.322	0.301	0.280	0.260	0.239	0.220	0.202	0.182	0.165	0.149	0.132	0.116	0.101	0.088	0.074	0.060	0.049	0.038	0.028	0.016	0.009	0.000	-0.008	-0.014	-0.020	-0.024	-0.028	-0.031	-0.032	-0.034	-0.035	-0.034	-0.034	-0.032	-0.029	-0.026	-0.021	-0.016	-0.012	-0.005	0.002	0.010	0.018	0.028	0.036	0.048	0.058	0.069	0.081	0.092	0.105	0.119	0.131	0.145	0.160	0.175	0.190	0.205	0.221	0.236	0.252	0.269	0.286	0.302	0.320	0.336	0.354	0.370	0.388	0.405	0.422	0.440	0.458	0.475	0.492	0.511	0.529	0.546	0.564	0.581	0.600	0.618	0.635	0.652	0.669	0.688	0.705	0.722	0.740	0.756	0.774	0.791	0.808	0.824	0.841	0.858	0.874	0.890	0.906	0.922	0.939	0.952	0.969	0.982	0.998	1.012	1.028	1.041	1.056	1.069	1.081	1.095	1.108	1.120	1.132	1.144	1.156	1.166	1.176	1.188	1.199	1.208	1.218	1.226	1.236	1.244	1.251	1.260	1.268	1.276	1.282	1.290	1.298	1.305	1.311	1.319	1.325	1.332	1.339	1.345	1.352	1.359	1.366	1.374	1.381	1.388	1.395	1.402	1.410	1.419	1.426	1.434	1.444	1.452	1.461	1.472	1.481	1.492	1.501	1.512	1.524	1.535	1.546	1.558	1.570	1.581	1.595	1.608	1.620	1.634	1.646	1.660	1.675	1.688	1.702	1.715	1.730	1.744	1.758	1.772	1.788	1.801	1.815	1.829	1.844	1.858	1.872	1.885	1.900	1.914	1.928	1.940	1.955	1.969	1.982	1.995	2.009	2.022	2.038	2.050	2.065	2.079	2.092	2.108	2.122	2.136	2.150	2.166	2.181	2.196	2.211	2.228	2.245	2.261	2.278	2.295	2.314	2.331	2.350	2.370	2.390	2.410	2.431	2.451	2.474	2.496	2.519	2.542	2.568	2.591	2.616	2.642	2.668	2.694	2.721	2.748	2.776	2.802	2.831	2.860	2.889	2.916	2.945	2.974	3.002	3.031	3.060	3.089	3.116	3.145	3.172	3.200	3.226	3.254	3.280	3.305	3.330	3.354	3.376	3.399	3.420	3.441	3.460	3.478	3.496	3.511	3.526	3.541	3.552	3.565	3.575	3.584	3.591	3.598	3.604	3.608	3.610	3.611	3.611	3.610	3.608	3.604	3.599	3.592	3.585	3.576	3.566	3.558	3.545	3.534	3.520	3.505	3.491	3.475	3.459	3.441	3.425	3.408	3.389	3.372	3.352	3.335	3.316	3.299	3.280	3.262	3.244	3.228	3.211	3.194	3.179	3.164	3.149	3.135	3.122	3.110	3.099	3.089	3.079	3.070	3.064	3.056	3.051	3.049	3.045	3.044	3.044	3.044	3.045	3.049	3.052	3.058	3.065	3.071	3.079	3.088	3.098	3.108	3.120	3.131	3.144	3.156	3.170	3.185	3.199	3.214	3.229	3.244	3.259	3.274	3.290	3.305	3.320	3.334	3.349	3.362	3.378	3.390	3.404	3.415	3.426	3.438	3.448	3.458	3.465	3.472	3.480	3.486	3.491	3.495	3.499	3.501	3.502	3.502	3.502	3.501	3.499	3.496	3.492	3.489	3.484	3.478	3.471	3.464	3.458	3.449	3.441	3.432	3.424	3.415	3.405	3.395	3.386	3.376	3.365	3.356	3.346	3.335	3.325	3.316	3.306	3.298	3.288	3.279	3.270	3.261	3.254	3.246	3.238	3.231	3.224	3.218	3.211	3.205	3.199	3.195	3.190	3.185	3.181	3.176	3.172	3.169	3.166	3.161	3.159	3.156	3.154	3.150	3.148	3.144	3.141	3.138	3.135	3.132	3.130	3.125	3.122	3.119	3.115	3.110	3.105	3.101	3.098	3.092	3.088	3.082	3.078	3.072	3.068	3.061	3.056	3.050	3.044	3.039	3.032	3.025	3.019	3.012	3.008	3.000	2.994	2.986	2.980	2.974	2.966	2.960	2.954	2.946	2.940	2.932	2.925	2.920	2.912	2.906	2.899	2.894	2.886	2.880	2.874	2.869	2.862	2.856	2.850	2.845	2.839	2.832	2.826	2.821	2.814	2.809	2.804	2.796	2.791	2.786	2.781	2.775	2.769	2.764	2.759	2.752	2.748	2.742	2.738	2.732	2.728	2.724	2.719	2.715	2.711	2.709	2.705	2.702	2.700	2.699	2.696	2.695	2.695	2.695	2.695	2.696	2.696	2.699	2.701	2.705	2.708	2.712	2.718	2.724	2.730	2.738	2.745	2.754	2.762	2.772	2.782	2.795	2.806	2.819	2.832	2.846	2.860	2.875	2.890	2.905	2.921	2.938	2.955	2.971	2.989	3.008	3.024	3.042	3.059	3.078	3.095	3.114	3.131	3.149	3.165	3.182	3.198	3.215	3.230	3.245	3.260	3.272	3.286	3.299	3.310	3.322	3.331	3.341	3.349	3.356	3.364	3.370	3.374	3.379	3.381	3.382	3.384	3.385	3.382	3.381	3.379	3.376	3.371	3.366	3.359	3.354	3.345	3.336	3.328	3.318	3.308	3.296	3.285	3.274	3.261	3.249	3.236	3.225	3.211	3.199	3.186	3.175	3.162	3.151	3.140	3.128	3.119	3.108	3.099	3.090	3.082	3.074	3.068	3.062	3.058	3.052	3.049	3.048	3.045	3.045	3.046	3.048	3.050	3.054	3.059	3.064	3.070	3.078	3.086	3.095	3.105	3.115	3.128	3.139	3.152	3.166	3.180	3.195	3.210	3.225	3.241	3.256	3.272	3.288	3.302	3.318	3.334	3.349	3.362	3.378	3.390	3.404	3.416	3.428	3.440	3.450	3.460	3.470	3.478	3.485	3.491	3.496	3.501	3.505	3.509	3.510	3.511	3.511	3.511	3.509	3.508	3.502	3.500	3.495	3.489	3.482	3.476	3.469	3.461	3.452	3.444	3.435	3.426	3.416	3.406	3.395	3.384	3.374	3.362	3.352	3.341	3.331	3.319	3.309	3.298	3.288	3.275	3.265	3.255	3.244	3.234	3.225	3.214	3.205	3.196	3.186	3.178	3.169	3.160	3.150	3.142	3.135	3.126	3.118	3.110	3.101	3.094	3.088	3.080	3.072	3.065	3.058	3.051	3.045	3.038	3.030	3.024	3.018	3.011	3.005	2.999	2.991	2.985	2.979	2.972	2.966	2.960	2.954	2.949	2.944	2.939	2.932	2.929	2.922	2.918	2.914	2.909	2.905	2.901	2.898	2.892	2.890	2.888	2.884	2.882	2.879	2.878	2.875	2.874	2.872	2.871	2.871	2.871	2.870	2.870	2.870	2.871	2.871	2.872	2.872	2.874	2.875	2.878	2.879	2.879	2.881	2.884	2.885	2.888	2.889	2.891	2.892	2.894	2.895	2.898	2.900	2.901	2.902	2.904	2.905	2.906	2.906	2.908	2.908	2.908	2.908	2.906	2.906	2.905	2.904	2.901	2.898	2.896	2.892	2.889	2.885	2.880	2.875	2.869	2.862	2.856	2.849	2.841	2.832	2.824	2.814	2.804	2.794	2.781	2.769	2.758	2.744	2.731	2.716	2.702	2.688	2.670	2.655	2.639	2.621	2.604	2.588	2.570	2.551	2.534	2.516	2.499	2.480	2.462	2.444	2.426	2.409	2.391	2.374	2.358	2.341	2.325	2.310	2.294	2.279	2.265	2.252	2.241	2.229	2.218	2.208	2.200	2.191	2.185	2.179	2.172	2.169	2.165	2.162	2.161	2.161	2.162	2.162	2.165	2.168	2.172	2.178	2.184	2.189	2.196	2.205	2.212	2.222	2.231	2.242	2.251	2.264	2.275	2.288	2.299	2.311	2.325	2.338	2.350	2.362	2.376	2.390	2.404	2.416	2.429	2.442	2.456	2.469	2.481	2.494	2.506	2.519	2.531	2.542	2.555	2.566	2.578	2.588	2.600	2.610	2.620	2.630	2.641	2.650	2.659	2.669	2.676	2.685	2.692	2.700	2.708	2.715	2.721	2.728	2.734	2.739	2.744	2.749	2.751	2.755	2.759	2.760	2.761	2.762	2.762	2.761	2.761	2.759	2.756	2.752	2.749	2.745	2.739	2.731	2.725	2.718	2.708	2.698	2.686	2.676	2.662	2.650	2.636	2.621	2.605	2.590	2.572	2.555	2.538	2.518	2.498	2.478	2.456	2.436	2.414	2.392	2.369	2.346	2.324	2.300	2.276	2.252	2.229	2.204	2.181	2.156	2.132	2.108	2.084	2.060	2.036	2.013	1.989	1.966	1.942	1.920	1.898	1.875	1.854	1.834	1.811	1.791	1.770	1.751	1.731	1.712	1.694	1.675	1.656	1.639	1.621	1.604	1.588	1.571	1.554	1.539	1.522	1.506	1.491	1.475	1.461	1.446	1.432	1.419	1.404	1.390	1.378	1.364	1.351	1.338	1.325	1.311	1.300	1.286	1.275	1.262	1.250	1.238	1.226	1.214	1.202	1.190	1.178	1.166	1.155	1.144	1.132	1.120	1.110	1.099	1.086	1.076	1.064	1.052	1.042	1.030	1.019	1.008	0.996	0.984	0.972	0.961	0.948	0.936	0.924	0.911	0.899	0.885	0.872	0.859	0.845	0.832	0.819	0.805	0.791	0.778	0.762	0.749	0.734	0.719	0.705	0.690	0.674	0.660	0.644	0.629	0.614	0.600	0.585	0.569	0.555	0.541	0.525	0.512	0.498	0.484	0.470	0.458	0.445	0.431	0.420	0.409	0.396	0.385	0.374	0.364	0.354	0.345	0.335	0.328	0.319	0.311	0.304	0.298	0.291	0.286	0.280	0.276	0.272	0.268	0.265	0.262	0.260	0.258	0.255	0.254	0.254	0.254	0.254	0.252	0.252	0.254	0.255	0.256	0.258	0.260	0.261	0.262	0.265	0.269	0.271	0.275	0.279	0.282	0.286	0.291	0.296	0.300	0.305	0.310	0.315	0.320	0.325	0.332	0.339	0.344	0.351	0.358	0.364	0.372	0.379	0.388	0.395	0.402	0.410	0.419	0.428	0.436	0.445	0.452	0.462	0.472	0.481	0.490	0.499	0.509	0.519	0.529	0.538	0.548	0.558	0.568	0.578	0.588	0.598	0.606	0.616	0.625	0.635	0.645	0.655	0.664	0.674	0.682	0.691	0.701	0.710	0.720	0.729	0.738	0.746	0.755	0.764	0.772	0.781	0.790	0.799	0.809	0.819	0.828	0.838	0.848	0.856	0.868	0.878	0.888	0.899	0.910	0.921	0.932	0.945	0.958	0.970	0.982	0.998	1.011	1.025	1.040	1.055	1.071	1.088	1.105	1.121	1.139	1.156	1.175	1.194	1.212	1.231	1.251	1.271	1.291	1.312	1.334	1.355	1.376	1.399	1.419	1.441	1.464	1.485	1.506	1.529	1.550	1.571	1.592	1.612	1.634	1.654	1.674	1.694	1.712	1.732	1.750	1.768	1.786	1.802	1.819	1.836	1.851	1.866	1.880	1.895	1.909	1.922	1.934	1.945	1.956	1.968	1.978	1.989	1.998	2.007	2.016	2.025	2.033	2.040	2.047	2.055	2.062	2.070	2.078	2.085	2.091	2.099	2.106	2.114	2.121	2.128	2.136	2.144	2.152	2.161	2.170	2.179	2.189	2.199	2.210	2.220	2.231	2.244	2.256	2.269	2.282	2.296	2.311	2.326	2.341	2.358	2.374	2.391	2.409	2.428	2.446	2.465	2.484	2.504	2.524	2.545	2.566	2.586	2.609	2.630	2.654	2.675	2.699	2.720	2.742	2.766	2.789	2.811	2.836	2.859	2.881	2.905	2.928	2.951	2.974	2.995	3.018	3.039	3.060	3.081	3.102	3.122	3.141	3.160	3.179	3.198	3.214	3.231	3.246	3.261	3.275	3.289	3.301	3.314	3.324	3.332	3.341	3.349	3.354	3.360	3.364	3.366	3.368	3.366	3.365	3.364	3.360	3.354	3.349	3.340	3.330	3.320	3.309	3.295	3.280	3.264	3.246	3.228	3.208	3.186	3.164	3.140	3.115	3.090	3.061	3.034	3.005	2.975	2.944	2.911	2.879	2.846	2.811	2.778	2.744	2.708	2.671	2.635	2.599	2.561	2.525	2.488	2.450	2.412	2.376	2.338	2.301	2.264	2.226	2.190	2.154	2.118	2.081	2.046	2.011	1.978	1.942	1.909	1.875	1.842	1.810	1.778	1.746	1.714	1.684	1.654	1.624	1.594	1.565	1.536	1.508	1.480	1.452	1.424	1.398	1.371	1.344	1.318	1.292	1.266	1.240	1.214	1.189	1.164	1.138	1.114	1.089	1.064	1.040	1.016	0.992	0.969	0.946	0.922	0.901	0.879	0.856	0.835	0.814	0.792	0.774	0.754	0.734	0.716	0.696	0.680	0.662	0.646	0.631	0.616	0.602	0.589	0.576	0.564	0.552	0.542	0.534	0.526	0.518	0.511	0.505	0.500	0.495	0.492	0.490	0.489	0.488	0.488	0.488	0.490	0.491	0.495	0.499	0.502	0.507	0.514	0.520	0.528	0.534	0.541	0.550	0.559	0.569	0.578	0.589	0.599	0.609	0.621	0.631	0.642	0.655	0.666	0.678	0.691	0.702	0.715	0.729	0.740	0.754	0.766	
