# Supplementary material for: Motion onset VEPs can see through the blur
Source: Sci Rep. 2024 Sep 12;14:21296. doi: 10.1038/s41598-024-72483-z (PMC11393312; doi:10.1038/s41598-024-72483-z)
Supplement: Supplementary file 3 — Supplementary Information 3. [file 41598_2024_72483_MOESM3_ESM.zip › VEP_raw_data/source_data/SourceBlurVEP-S007_VEP_2023-04-04_09-22-47.txt]

0.000	0.000	99999.999	6250.000	50.000	-2193.000	-2061.000	6248.000	7.000	100.000	5.000	2.000	1.000	1.000	0.000	0.000	0.000	0.000	0.000	0.000	0.000	0.000	0.000	0.000	0.000	0.000	0.000	2.468	2.409	2.350	2.291	2.234	2.175	2.116	2.058	2.000	1.942	1.885	1.829	1.772	1.719	1.665	1.612	1.561	1.510	1.460	1.412	1.365	1.320	1.275	1.232	1.192	1.152	1.112	1.076	1.041	1.006	0.974	0.941	0.912	0.882	0.856	0.830	0.805	0.781	0.759	0.736	0.716	0.698	0.678	0.661	0.645	0.629	0.614	0.599	0.585	0.571	0.558	0.545	0.532	0.521	0.507	0.496	0.484	0.472	0.460	0.448	0.435	0.422	0.409	0.396	0.381	0.369	0.354	0.339	0.322	0.308	0.291	0.274	0.255	0.236	0.218	0.198	0.178	0.155	0.132	0.110	0.086	0.061	0.036	0.010	-0.015	-0.044	-0.071	-0.100	-0.130	-0.160	-0.191	-0.224	-0.255	-0.288	-0.322	-0.356	-0.391	-0.426	-0.461	-0.496	-0.532	-0.569	-0.606	-0.644	-0.680	-0.718	-0.755	-0.792	-0.829	-0.866	-0.902	-0.940	-0.976	-1.011	-1.048	-1.082	-1.116	-1.150	-1.182	-1.215	-1.246	-1.276	-1.306	-1.334	-1.361	-1.388	-1.412	-1.438	-1.460	-1.481	-1.502	-1.520	-1.539	-1.555	-1.569	-1.582	-1.595	-1.605	-1.614	-1.620	-1.628	-1.632	-1.636	-1.638	-1.639	-1.639	-1.638	-1.635	-1.631	-1.628	-1.621	-1.615	-1.609	-1.600	-1.591	-1.582	-1.572	-1.562	-1.551	-1.540	-1.529	-1.519	-1.508	-1.496	-1.486	-1.475	-1.465	-1.454	-1.445	-1.436	-1.428	-1.420	-1.412	-1.408	-1.402	-1.398	-1.394	-1.391	-1.390	-1.390	-1.391	-1.394	-1.396	-1.402	-1.408	-1.415	-1.424	-1.435	-1.445	-1.459	-1.471	-1.488	-1.504	-1.522	-1.541	-1.561	-1.582	-1.605	-1.629	-1.652	-1.680	-1.705	-1.732	-1.762	-1.791	-1.820	-1.851	-1.882	-1.914	-1.948	-1.980	-2.014	-2.049	-2.082	-2.118	-2.152	-2.189	-2.224	-2.260	-2.296	-2.332	-2.368	-2.402	-2.440	-2.475	-2.511	-2.546	-2.581	-2.618	-2.651	-2.686	-2.720	-2.755	-2.789	-2.821	-2.855	-2.888	-2.920	-2.951	-2.982	-3.014	-3.045	-3.076	-3.105	-3.135	-3.164	-3.192	-3.221	-3.250	-3.278	-3.304	-3.331	-3.356	-3.382	-3.408	-3.434	-3.458	-3.482	-3.506	-3.530	-3.554	-3.576	-3.599	-3.621	-3.644	-3.665	-3.686	-3.706	-3.728	-3.749	-3.768	-3.789	-3.808	-3.826	-3.845	-3.864	-3.882	-3.900	-3.916	-3.934	-3.951	-3.966	-3.982	-3.998	-4.012	-4.028	-4.041	-4.054	-4.066	-4.079	-4.090	-4.101	-4.111	-4.120	-4.130	-4.138	-4.144	-4.151	-4.158	-4.162	-4.168	-4.171	-4.174	-4.176	-4.178	-4.179	-4.180	-4.178	-4.178	-4.175	-4.172	-4.170	-4.166	-4.161	-4.156	-4.150	-4.144	-4.138	-4.131	-4.122	-4.115	-4.106	-4.099	-4.089	-4.080	-4.071	-4.061	-4.052	-4.043	-4.032	-4.024	-4.014	-4.004	-3.995	-3.985	-3.976	-3.968	-3.959	-3.951	-3.941	-3.935	-3.928	-3.920	-3.912	-3.908	-3.901	-3.895	-3.891	-3.886	-3.881	-3.879	-3.875	-3.872	-3.870	-3.868	-3.866	-3.865	-3.864	-3.862	-3.862	-3.862	-3.862	-3.864	-3.864	-3.864	-3.866	-3.866	-3.869	-3.870	-3.871	-3.872	-3.875	-3.875	-3.878	-3.879	-3.880	-3.882	-3.884	-3.884	-3.885	-3.886	-3.888	-3.888	-3.888	-3.888	-3.888	-3.888	-3.886	-3.885	-3.885	-3.884	-3.880	-3.879	-3.876	-3.874	-3.870	-3.868	-3.862	-3.859	-3.855	-3.850	-3.845	-3.841	-3.835	-3.830	-3.822	-3.816	-3.811	-3.804	-3.798	-3.790	-3.782	-3.774	-3.766	-3.758	-3.749	-3.741	-3.731	-3.722	-3.714	-3.705	-3.695	-3.685	-3.675	-3.665	-3.655	-3.645	-3.634	-3.624	-3.612	-3.602	-3.591	-3.580	-3.569	-3.558	-3.545	-3.534	-3.522	-3.511	-3.500	-3.488	-3.476	-3.465	-3.454	-3.441	-3.430	-3.419	-3.406	-3.395	-3.382	-3.370	-3.359	-3.346	-3.335	-3.324	-3.312	-3.301	-3.291	-3.280	-3.270	-3.259	-3.249	-3.239	-3.231	-3.221	-3.214	-3.206	-3.199	-3.192	-3.185	-3.179	-3.174	-3.169	-3.165	-3.161	-3.158	-3.156	-3.155	-3.154	-3.154	-3.155	-3.156	-3.159	-3.161	-3.165	-3.169	-3.174	-3.181	-3.186	-3.194	-3.201	-3.210	-3.219	-3.228	-3.239	-3.249	-3.260	-3.271	-3.282	-3.295	-3.309	-3.321	-3.334	-3.349	-3.361	-3.376	-3.390	-3.404	-3.418	-3.431	-3.444	-3.458	-3.471	-3.484	-3.496	-3.509	-3.520	-3.531	-3.542	-3.552	-3.562	-3.574	-3.582	-3.591	-3.600	-3.608	-3.614	-3.621	-3.626	-3.632	-3.639	-3.644	-3.649	-3.652	-3.658	-3.661	-3.666	-3.669	-3.672	-3.676	-3.679	-3.684	-3.686	-3.690	-3.695	-3.700	-3.704	-3.709	-3.714	-3.720	-3.726	-3.732	-3.741	-3.749	-3.758	-3.766	-3.778	-3.789	-3.800	-3.814	-3.826	-3.840	-3.855	-3.871	-3.889	-3.905	-3.924	-3.944	-3.964	-3.984	-4.005	-4.028	-4.050	-4.074	-4.098	-4.124	-4.149	-4.174	-4.201	-4.228	-4.255	-4.282	-4.310	-4.338	-4.366	-4.394	-4.422	-4.452	-4.480	-4.509	-4.539	-4.566	-4.595	-4.625	-4.654	-4.681	-4.711	-4.740	-4.768	-4.796	-4.825	-4.852	-4.881	-4.908	-4.935	-4.962	-4.989	-5.015	-5.041	-5.068	-5.092	-5.119	-5.144	-5.169	-5.194	-5.219	-5.241	-5.266	-5.290	-5.311	-5.335	-5.358	-5.378	-5.400	-5.421	-5.441	-5.460	-5.479	-5.498	-5.515	-5.532	-5.549	-5.565	-5.580	-5.595	-5.608	-5.620	-5.631	-5.644	-5.652	-5.662	-5.669	-5.675	-5.681	-5.686	-5.689	-5.691	-5.692	-5.691	-5.690	-5.688	-5.684	-5.680	-5.674	-5.666	-5.658	-5.650	-5.639	-5.628	-5.615	-5.600	-5.585	-5.570	-5.552	-5.534	-5.515	-5.495	-5.475	-5.452	-5.430	-5.406	-5.382	-5.358	-5.332	-5.305	-5.278	-5.250	-5.222	-5.194	-5.164	-5.134	-5.104	-5.072	-5.040	-5.010	-4.978	-4.945	-4.912	-4.880	-4.848	-4.812	-4.780	-4.746	-4.712	-4.680	-4.646	-4.611	-4.578	-4.544	-4.510	-4.476	-4.442	-4.410	-4.376	-4.344	-4.311	-4.278	-4.246	-4.214	-4.182	-4.151	-4.121	-4.090	-4.061	-4.032	-4.005	-3.976	-3.950	-3.922	-3.898	-3.872	-3.850	-3.826	-3.804	-3.784	-3.764	-3.745	-3.726	-3.710	-3.695	-3.681	-3.668	-3.655	-3.645	-3.636	-3.628	-3.620	-3.615	-3.610	-3.608	-3.605	-3.605	-3.605	-3.606	-3.609	-3.612	-3.619	-3.624	-3.631	-3.639	-3.649	-3.658	-3.669	-3.680	-3.692	-3.705	-3.720	-3.734	-3.748	-3.762	-3.778	-3.792	-3.809	-3.825	-3.840	-3.855	-3.871	-3.886	-3.902	-3.918	-3.931	-3.945	-3.959	-3.972	-3.985	-3.996	-4.008	-4.018	-4.028	-4.036	-4.044	-4.050	-4.058	-4.061	-4.066	-4.069	-4.071	-4.072	-4.072	-4.070	-4.069	-4.065	-4.060	-4.055	-4.049	-4.040	-4.031	-4.021	-4.010	-3.999	-3.985	-3.971	-3.956	-3.940	-3.925	-3.906	-3.888	-3.869	-3.850	-3.829	-3.806	-3.785	-3.761	-3.739	-3.715	-3.690	-3.665	-3.639	-3.614	-3.588	-3.560	-3.532	-3.506	-3.478	-3.449	-3.421	-3.392	-3.364	-3.334	-3.306	-3.276	-3.248	-3.219	-3.190	-3.161	-3.132	-3.104	-3.075	-3.046	-3.018	-2.990	-2.961	-2.934	-2.906	-2.879	-2.852	-2.825	-2.799	-2.772	-2.746	-2.721	-2.696	-2.671	-2.646	-2.624	-2.600	-2.578	-2.555	-2.534	-2.512	-2.492	-2.472	-2.452	-2.434	-2.415	-2.399	-2.380	-2.365	-2.349	-2.334	-2.320	-2.306	-2.294	-2.281	-2.270	-2.260	-2.250	-2.240	-2.232	-2.224	-2.218	-2.212	-2.206	-2.201	-2.199	-2.195	-2.194	-2.190	-2.190	-2.189	-2.190	-2.190	-2.191	-2.194	-2.196	-2.199	-2.202	-2.205	-2.209	-2.214	-2.218	-2.222	-2.228	-2.232	-2.238	-2.241	-2.248	-2.252	-2.258	-2.262	-2.268	-2.270	-2.275	-2.279	-2.282	-2.286	-2.289	-2.291	-2.292	-2.295	-2.296	-2.298	-2.296	-2.296	-2.296	-2.296	-2.295	-2.294	-2.291	-2.290	-2.286	-2.284	-2.281	-2.279	-2.275	-2.271	-2.269	-2.265	-2.262	-2.259	-2.256	-2.252	-2.250	-2.249	-2.246	-2.245	-2.244	-2.244	-2.244	-2.245	-2.245	-2.248	-2.250	-2.254	-2.258	-2.261	-2.268	-2.274	-2.280	-2.288	-2.296	-2.305	-2.316	-2.326	-2.338	-2.349	-2.362	-2.375	-2.388	-2.402	-2.418	-2.431	-2.446	-2.460	-2.476	-2.491	-2.506	-2.521	-2.535	-2.550	-2.565	-2.579	-2.591	-2.605	-2.616	-2.629	-2.639	-2.649	-2.658	-2.666	-2.674	-2.679	-2.685	-2.689	-2.692	-2.694	-2.695	-2.694	-2.691	-2.689	-2.684	-2.679	-2.671	-2.662	-2.654	-2.644	-2.631	-2.619	-2.605	-2.590	-2.574	-2.556	-2.539	-2.521	-2.500	-2.481	-2.460	-2.438	-2.416	-2.392	-2.370	-2.345	-2.321	-2.296	-2.271	-2.248	-2.222	-2.198	-2.172	-2.148	-2.122	-2.098	-2.074	-2.049	-2.026	-2.004	-1.980	-1.958	-1.936	-1.915	-1.894	-1.875	-1.856	-1.838	-1.820	-1.804	-1.788	-1.772	-1.759	-1.745	-1.732	-1.721	-1.710	-1.700	-1.692	-1.684	-1.678	-1.672	-1.668	-1.662	-1.660	-1.659	-1.658	-1.658	-1.658	-1.660	-1.662	-1.665	-1.669	-1.674	-1.679	-1.685	-1.690	-1.698	-1.706	-1.714	-1.722	-1.731	-1.741	-1.751	-1.761	-1.772	-1.784	-1.794	-1.806	-1.818	-1.828	-1.840	-1.851	-1.862	-1.875	-1.885	-1.896	-1.906	-1.918	-1.929	-1.939	-1.949	-1.958	-1.965	-1.974	-1.982	-1.990	-1.995	-2.001	-2.006	-2.011	-2.015	-2.018	-2.021	-2.024	-2.025	-2.025	-2.024	-2.024	-2.022	-2.020	-2.016	-2.013	-2.009	-2.004	-1.999	-1.992	-1.985	-1.978	-1.970	-1.961	-1.952	-1.944	-1.932	-1.922	-1.911	-1.900	-1.889	-1.876	-1.864	-1.852	-1.840	-1.826	-1.814	-1.801	-1.788	-1.776	-1.762	-1.750	-1.736	-1.725	-1.712	-1.700	-1.689	-1.676	-1.665	-1.654	-1.641	-1.631	-1.621	-1.610	-1.600	-1.590	-1.581	-1.571	-1.562	-1.554	-1.545	-1.538	-1.529	-1.522	-1.515	-1.508	-1.501	-1.494	-1.489	-1.482	-1.476	-1.470	-1.465	-1.459	-1.452	-1.448	-1.442	-1.438	-1.432	-1.426	-1.421	-1.416	-1.412	-1.408	-1.401	-1.398	-1.392	-1.389	-1.385	-1.380	-1.378	-1.372	-1.370	-1.365	-1.362	-1.360	-1.358	-1.355	-1.351	-1.349	-1.348	-1.345	-1.345	-1.342	-1.341	-1.341	-1.341	-1.341	-1.341	-1.342	-1.342	-1.344	-1.346	-1.348	-1.350	-1.352	-1.355	-1.358	-1.360	-1.364	-1.368	-1.370	-1.374	-1.379	-1.381	-1.386	-1.390	-1.394	-1.398	-1.400	-1.404	-1.406	-1.410	-1.412	-1.415	-1.419	-1.421	-1.422	-1.424	-1.425	-1.426	-1.428	-1.428	-1.428	-1.428	-1.428	-1.426	-1.425	-1.424	-1.422	-1.421	-1.419	-1.416	-1.414	-1.410	-1.409	-1.405	-1.402	-1.399	-1.396	-1.392	-1.389	-1.386	-1.384	-1.381	-1.379	-1.378	-1.376	-1.375	-1.375	-1.375	-1.375	-1.376	-1.378	-1.380	-1.381	-1.385	-1.390	-1.394	-1.400	-1.406	-1.412	-1.420	-1.428	-1.436	-1.446	-1.456	-1.468	-1.479	-1.490	-1.502	-1.516	-1.529	-1.542	-1.556	-1.571	-1.586	-1.601	-1.616	-1.632	-1.648	-1.664	-1.679	-1.695	-1.710	-1.725	-1.740	-1.754	-1.769	-1.782	-1.796	-1.809	-1.821	-1.832	-1.844	-1.852	-1.862	-1.872	-1.880	-1.886	-1.894	-1.899	-1.902	-1.908	-1.910	-1.911	-1.912	-1.911	-1.910	-1.909	-1.905	-1.900	-1.896	-1.889	-1.882	-1.872	-1.865	-1.854	-1.844	-1.832	-1.819	-1.806	-1.791	-1.776	-1.761	-1.745	-1.728	-1.710	-1.692	-1.674	-1.655	-1.635	-1.615	-1.595	-1.575	-1.554	-1.534	-1.511	-1.490	-1.469	-1.446	-1.425	-1.402	-1.381	-1.359	-1.336	-1.315	-1.292	-1.271	-1.249	-1.228	-1.206	-1.185	-1.164	-1.142	-1.122	-1.102	-1.082	-1.061	-1.041	-1.021	-1.002	-0.982	-0.964	-0.945	-0.925	-0.906	-0.888	-0.869	-0.851	-0.834	-0.815	-0.796	-0.780	-0.762	-0.745	-0.726	-0.711	-0.694	-0.678	-0.661	-0.645	-0.628	-0.612	-0.599	-0.582	-0.568	-0.555	-0.541	-0.528	-0.515	-0.502	-0.491	-0.479	-0.468	-0.459	-0.449	-0.441	-0.434	-0.428	-0.421	-0.416	-0.412	-0.410	-0.408	-0.408	-0.408	-0.409	-0.410	-0.412	-0.416	-0.421	-0.426	-0.432	-0.440	-0.448	-0.458	-0.466	-0.478	-0.489	-0.501	-0.514	-0.526	-0.540	-0.554	-0.568	-0.581	-0.596	-0.609	-0.624	-0.636	-0.650	-0.664	-0.676	-0.689	-0.700	-0.711	-0.721	-0.731	-0.739	-0.746	-0.751	-0.758	-0.761	-0.762	-0.764	-0.762	-0.760	-0.756	-0.751	-0.746	-0.738	-0.728	-0.716	-0.704	-0.691	-0.674	-0.659	-0.639	-0.620	-0.599	-0.578	-0.554	-0.530	-0.505	-0.479	-0.454	-0.426	-0.398	-0.370	-0.341	-0.311	-0.284	-0.252	-0.224	-0.195	-0.165	-0.138	-0.109	-0.081	-0.055	-0.028	-0.002	0.022	0.046	0.069	0.091	0.111	0.131	0.149	0.165	0.181	0.196	0.210	0.221	0.232	0.241	0.249	0.256	0.261	0.266	0.270	0.271	0.272	0.272	0.271	0.269	0.266	0.261	0.258	0.251	0.245	0.239	0.231	0.224	0.215	0.206	0.196	0.188	0.178	0.169	0.158	0.148	0.139	0.129	0.118	0.109	0.099	0.090	0.080	0.071	0.061	0.052	0.042	0.035	0.026	0.018	0.010	0.002	-0.005	-0.012	-0.020	-0.026	-0.032	-0.040	-0.045	-0.051	-0.058	-0.064	-0.069	-0.075	-0.081	-0.086	-0.092	-0.098	-0.104	-0.110	-0.116	-0.122	-0.128	-0.135	-0.140	-0.146	-0.152	-0.159	-0.166	-0.174	-0.180	-0.188	-0.194	-0.200	-0.208	-0.215	-0.222	-0.230	-0.238	-0.245	-0.252	-0.260	-0.268	-0.275	-0.282	-0.290	-0.298	-0.306	-0.312	-0.321	-0.329	-0.336	-0.345	-0.352	-0.360	-0.368	-0.375	-0.384	-0.391	-0.400	-0.408	-0.416	-0.425	-0.431	-0.440	-0.449	-0.456	-0.466	-0.474	-0.484	-0.492	-0.500	-0.510	-0.519	-0.528	-0.538	-0.548	-0.558	-0.566	-0.578	-0.588	-0.599	-0.609	-0.620	-0.631	-0.642	-0.654	-0.666	-0.678	-0.689	-0.701	-0.712	-0.725	-0.736	-0.749	-0.761	-0.774	-0.784	-0.796	-0.809	-0.820	-0.831	-0.844	-0.854	-0.865	-0.875	-0.886	-0.896	-0.906	-0.916	-0.924	-0.932	-0.941	-0.949	-0.956	-0.964	-0.969	-0.975	-0.980	-0.985	-0.989	-0.991	-0.995	-0.998	-0.999	-1.000	-1.000	-1.001	-1.000	-0.999	-0.996	-0.995	-0.991	-0.988	-0.982	-0.978	-0.972	-0.966	-0.959	-0.951	-0.942	-0.934	-0.924	-0.914	-0.904	-0.892	-0.881	-0.868	-0.855	-0.842	-0.828	-0.814	-0.799	-0.784	-0.768	-0.751	-0.735	-0.718	-0.701	-0.684	-0.666	-0.648	-0.630	-0.610	-0.591	-0.572	-0.552	-0.534	-0.514	-0.494	-0.474	-0.454	-0.434	-0.415	-0.395	-0.376	-0.356	-0.336	-0.318	-0.300	-0.281	-0.264	-0.245	-0.228	-0.211	-0.195	-0.179	-0.164	-0.149	-0.134	-0.120	-0.106	-0.092	-0.081	-0.069	-0.058	-0.046	-0.036	-0.026	-0.018	-0.008	0.000	0.009	0.016	0.022	0.030	0.036	0.041	0.049	0.054	0.059	0.065	0.070	0.075	0.080	0.085	0.091	0.096	0.101	0.108	0.114	0.121	0.128	0.135	0.141	0.150	0.159	0.168	0.176	0.188	0.198	0.209	0.220	0.232	0.245	0.258	0.271	0.286	0.300	0.314	0.330	0.345	0.361	0.378	0.394	0.410	0.428	0.444	0.461	0.478	0.495	0.511	0.528	0.544	0.559	0.575	0.591	0.605	0.620	0.634	0.646	0.659	0.670	0.681	0.691	0.701	0.711	0.719	0.726	0.732	0.739	0.745	0.749	0.752	0.756	0.759	0.760	0.760	0.761	0.760	0.760	0.760	0.758	0.756	0.754	0.750	0.746	0.744	0.741	0.738	0.734	0.731	0.729	0.725	0.722	0.720	0.719	0.716	0.715	0.715	0.714	0.714	0.714	0.715	0.718	0.719	0.722	0.726	0.729	0.734	0.738	0.745	0.750	0.756	0.762	0.770	0.778	0.786	0.794	0.804	0.812	0.820	0.830	0.840	0.848	0.858	0.866	0.876	0.884	0.892	0.901	0.909	0.918	0.924	0.930	0.936	0.941	0.946	0.950	0.954	0.956	0.958	0.960	0.960	0.959	0.958	0.956	0.954	0.950	0.945	0.939	0.934	0.928	0.920	0.911	0.902	0.894	0.884	0.872	0.861	0.849	0.836	0.822	0.809	0.795	0.780	0.766	0.750	0.735	0.719	0.702	0.686	0.670	0.654	0.636	0.620	0.602	0.586	0.570	0.554	0.536	0.521	0.505	0.489	0.474	0.459	0.444	0.428	0.412	0.399	0.385	0.371	0.358	0.344	0.331	0.319	0.306	0.294	0.284	0.271	0.261	0.250	0.240	0.230	0.219	0.209	0.200	0.191	0.182	0.172	0.164	0.156	0.149	0.141	0.132	0.125	0.118	0.110	0.102	0.096	0.090	0.081	0.075	0.069	0.062	0.056	0.048	0.041	0.036	0.029	0.022	0.016	0.009	0.002	-0.004	-0.010	-0.016	-0.022	-0.029	-0.035	-0.041	-0.048	-0.054	-0.060	-0.066	-0.072	-0.079	-0.084	-0.090	-0.096	-0.102	-0.109	-0.114	-0.119	-0.125	-0.130	-0.136	-0.140	-0.146	-0.150	-0.156	-0.161	-0.166	-0.170	-0.176	-0.181	-0.186	-0.190	-0.195	-0.200	-0.204	-0.208	-0.214	-0.218	-0.221	-0.226	-0.229	-0.234	-0.238	-0.241	-0.245	-0.250	-0.252	-0.256	-0.260	-0.264	-0.268	-0.271	-0.275	-0.279	-0.281	-0.285	-0.289	-0.291	-0.295	-0.299	-0.301	-0.305	-0.308	-0.311	-0.315	-0.316	-0.320	-0.324	-0.328	-0.330	-0.334	-0.336	-0.340	-0.342	-0.346	-0.349	-0.351	-0.355	-0.360	-0.364	-0.368	-0.372	-0.376	-0.380	-0.385	-0.390	-0.396	-0.401	-0.406	-0.414	-0.420	-0.426	-0.434	-0.440	-0.448	-0.456	-0.465	-0.474	-0.482	-0.492	-0.502	-0.512	-0.524	-0.535	-0.546	-0.558	-0.570	-0.582	-0.595	-0.609	-0.621	-0.635	-0.649	-0.664	-0.676	-0.691	-0.706	-0.721	-0.736	-0.751	-0.765	-0.780	-0.795	-0.809	-0.822	-0.838	-0.851	-0.864	-0.876	-0.889	-0.900	-0.912	-0.922	-0.932	-0.942	-0.951	-0.959	-0.965	-0.971	-0.978	-0.982	-0.986	-0.988	-0.991	-0.991	-0.991	-0.990	-0.988	-0.985	-0.980	-0.974	-0.968	-0.960	-0.951	-0.942	-0.931	-0.920	-0.906	-0.894	-0.880	-0.864	-0.848	-0.831	-0.814	-0.796	-0.778	-0.759	-0.739	-0.718	-0.699	-0.676	-0.656	-0.635	-0.614	-0.591	-0.570	-0.549	-0.528	-0.506	-0.485	-0.464	-0.444	-0.424	-0.405	-0.385	-0.366	-0.349	-0.331	-0.315	-0.299	-0.284	-0.269	-0.255	-0.240	-0.229	-0.218	-0.206	-0.196	-0.188	-0.179	-0.171	-0.164	-0.156	-0.151	-0.148	-0.142	-0.139	-0.138	-0.135	-0.134	-0.134	-0.132	-0.134	-0.135	-0.136	-0.139	-0.140	-0.144	-0.148	-0.150	-0.155	-0.158	-0.162	-0.168	-0.171	-0.176	-0.180	-0.185	-0.189	-0.194	-0.199	-0.204	-0.208	-0.212	-0.219	-0.222	-0.228	-0.231	-0.235	-0.239	-0.244	-0.248	-0.251	-0.254	-0.258	-0.260	-0.262	-0.266	-0.269	-0.271	-0.272	-0.275	-0.278	-0.280	-0.282	-0.282	-0.285	-0.288	-0.288	-0.290	-0.291	-0.292	-0.294	-0.295	-0.296	-0.298	-0.299	-0.300	-0.301	-0.302	-0.305	-0.306	-0.308	-0.309	-0.311	-0.312	-0.315	-0.318	-0.320	-0.322	-0.326	-0.329	-0.334	-0.338	-0.342	-0.346	-0.351	-0.359	-0.364	-0.371	-0.379	-0.386	-0.395	-0.405	-0.414	-0.425	-0.438	-0.450	-0.462	-0.478	-0.491	-0.509	-0.525	-0.542	-0.561	-0.582	-0.602	-0.625	-0.646	-0.670	-0.695	-0.720	-0.746	-0.774	-0.801	-0.830	-0.859	-0.889	-0.919	-0.950	-0.981	-1.014	-1.045	-1.079	-1.111	-1.144	-1.176	-1.209	-1.241	-1.274	-1.306	-1.336	-1.368	-1.398	-1.428	-1.455	-1.482	-1.510	-1.535	-1.560	-1.582	-1.604	-1.625	-1.642	-1.660	-1.675	-1.690	-1.701	-1.711	-1.720	-1.726	-1.731	-1.735	-1.736	-1.736	-1.734	-1.730	-1.722	-1.715	-1.706	-1.696	-1.685	-1.671	-1.658	-1.641	-1.624	-1.605	-1.588	-1.568	-1.548	-1.528	-1.506	-1.485	-1.462	-1.441	-1.419	-1.398	-1.378	-1.356	-1.335	-1.315	-1.296	-1.278	-1.260	-1.244	-1.229	-1.214	-1.200	-1.188	-1.176	-1.166	-1.158	-1.150	-1.144	-1.139	-1.135	-1.132	-1.131	-1.131	-1.132	-1.135	-1.138	-1.142	-1.148	-1.154	-1.160	-1.168	-1.176	-1.186	-1.196	-1.206	-1.216	-1.228	-1.239	-1.250	-1.261	-1.272	-1.284	-1.296	-1.308	-1.318	-1.329	-1.340	-1.349	-1.360	-1.369	-1.378	-1.386	-1.395	-1.402	-1.410	-1.416	-1.422	-1.429	-1.435	-1.440	-1.445	-1.451	-1.455	-1.459	-1.464	-1.469	-1.472	-1.476	-1.480	-1.484	-1.488	-1.492	-1.498	-1.502	-1.508	-1.514	-1.519	-1.526	-1.534	-1.540	-1.549	-1.558	-1.566	-1.575	-1.585	-1.596	-1.608	-1.619	-1.631	-1.644	-1.658	-1.671	-1.685	-1.699	-1.714	-1.728	-1.744	-1.759	-1.774	-1.789	-1.802	-1.819	-1.832	-1.846	-1.860	-1.875	-1.888	-1.900	-1.911	-1.922	-1.932	-1.942	-1.951	-1.960	-1.966	-1.972	-1.979	-1.982	-1.985	-1.986	-1.986	-1.986	-1.984	-1.980	-1.976	-1.970	-1.964	-1.956	-1.945	-1.935	-1.924	-1.911	-1.896	-1.882	-1.865	-1.849	-1.831	-1.812	-1.792	-1.771	-1.750	-1.729	-1.708	-1.684	-1.660	-1.636	-1.611	-1.589	-1.564	-1.539	-1.512	-1.488	-1.461	-1.436	-1.411	-1.386	-1.361	-1.336	-1.311	-1.286	-1.262	-1.240	-1.216	-1.192	-1.171	-1.149	-1.128	-1.108	-1.088	-1.069	-1.050	-1.031	-1.014	-0.998	-0.981	-0.965	-0.951	-0.939	-0.925	-0.912	-0.901	-0.890	-0.881	-0.871	-0.862	-0.855	-0.849	-0.842	-0.836	-0.832	-0.830	-0.826	-0.825	-0.824	-0.822	-0.824	-0.825	-0.826	-0.829	-0.831	-0.835	-0.839	-0.844	-0.849	-0.855	-0.861	-0.870	-0.878	-0.885	-0.894	-0.904	-0.912	-0.922	-0.935	-0.945	-0.958	-0.969	-0.980	-0.992	-1.005	-1.018	-1.030	-1.044	-1.056	-1.069	-1.081	-1.095	-1.109	-1.121	-1.134	-1.146	-1.159	-1.172	-1.185	-1.198	-1.210	-1.221	-1.232	-1.245	-1.256	-1.266	-1.278	-1.289	-1.298	-1.309	-1.319	-1.328	-1.338	-1.346	-1.356	-1.364	-1.374	-1.381	-1.390	-1.399	-1.408	-1.415	-1.422	-1.430	-1.439	-1.446	-1.454	-1.462	-1.471	-1.480	-1.489	-1.499	-1.508	-1.518	-1.528	-1.538	-1.550	-1.561	-1.574	-1.586	-1.600	-1.615	-1.630	-1.646	-1.661	-1.679	-1.699	-1.718	-1.736	-1.758	-1.779	-1.801	-1.824	-1.848	-1.871	-1.899	-1.924	-1.952	-1.981	-2.009	-2.040	-2.071	-2.102	-2.136	-2.170	-2.204	-2.239	-2.275	-2.312	-2.350	-2.388	-2.425	-2.465	-2.505	-2.545	-2.586	-2.626	-2.669	-2.710	-2.752	-2.795	-2.839	-2.880	-2.924	-2.966	-3.009	-3.052	-3.096	-3.139	-3.181	-3.222	-3.265	-3.306	-3.346	-3.388	-3.428	-3.466	-3.505	-3.544	-3.579	-3.616	-3.651	-3.685	-3.718	-3.750	-3.781	-3.810	-3.840	-3.866	-3.892	-3.918	-3.940	-3.962	-3.984	-4.003	-4.020	-4.037	-4.051	-4.065	-4.077	-4.089	-4.099	-4.106	-4.112	-4.119	-4.122	-4.126	-4.128	-4.129	-4.129	-4.128	-4.125	-4.121	-4.118	-4.111	-4.106	-4.100	-4.094	-4.085	-4.076	-4.069	-4.059	-4.050	-4.040	-4.030	-4.020	-4.010	-4.000	-3.989	-3.978	-3.969	-3.958	-3.948	-3.936	-3.926	-3.915	-3.905	-3.895	-3.886	-3.875	-3.866	-3.858	-3.846	-3.839	-3.829	-3.819	-3.809	-3.800	-3.790	-3.781	-3.771	-3.761	-3.751	-3.740	-3.730	-3.719	-3.706	-3.695	-3.682	-3.670	-3.656	-3.641	-3.626	-3.611	-3.595	-3.578	-3.559	-3.541	-3.521	-3.501	-3.480	-3.458	-3.435	-3.412	-3.388	-3.361	-3.338	-3.310	-3.284	-3.255	-3.226	-3.196	-3.168	-3.138	-3.106	-3.075	-3.042	-3.011	-2.978	-2.944	-2.911	-2.878	-2.844	-2.810	-2.775	-2.741	-2.708	-2.671	-2.638	-2.602	-2.569	-2.534	-2.500	-2.465	-2.431	-2.396	-2.362	-2.328	-2.294	-2.260	-2.226	-2.192	-2.159	-2.125	-2.091	-2.058	-2.025	-1.990	-1.956	-1.924	-1.890	-1.856	-1.822	-1.789	-1.755	-1.721	-1.688	-1.652	-1.619	-1.584	-1.550	-1.515	-1.480	-1.445	-1.410	-1.374	-1.339	-1.302	-1.266	-1.229	-1.192	-1.156	-1.119	-1.081	-1.044	-1.006	-0.969	-0.931	-0.892	-0.854	-0.816	-0.776	-0.739	-0.699	-0.661	-0.621	-0.582	-0.544	-0.504	-0.465	-0.426	-0.386	-0.346	-0.308	-0.266	-0.228	-0.188	-0.148	-0.106	-0.066	-0.026	0.015	0.056	0.098	0.139	0.180	0.222	0.265	0.306	0.350	0.392	0.436	0.480	0.524	0.569	0.614	0.658	0.704	0.750	0.796	0.842	0.890	0.936	0.984	1.032	1.080	1.129	1.178	1.226	1.276	1.325	1.375	1.425	1.475	1.525	1.576	1.628	1.678	1.728	1.780	1.830	1.880	1.931	1.981	2.031	2.082	2.131	2.182	2.231	2.281	2.330	2.379	2.428	2.475	2.522	2.570	2.616	2.661	2.708	2.752	2.798	2.842	2.886	2.930	2.972	3.015	3.056	3.098	3.138	3.179	3.218	3.256	3.295	3.332	3.370	3.406	3.442	3.479	3.515	3.549	3.582	3.615	3.649	3.681	3.712	3.742	3.774	3.805	3.834	3.862	3.890	3.919	3.946	3.972	3.999	4.025	4.050	4.074	4.098	4.120	4.144	4.165	4.186	4.206	4.228	4.245	4.264	4.281	4.298	4.314	4.329	4.344	4.358	4.371	4.382	4.394	4.406	4.415	4.424	4.431	4.440	4.446	4.452	4.458	4.461	4.465	4.469	4.470	4.471	4.472	4.472	4.471	4.470	4.469	4.466	4.464	4.460	4.456	4.452	4.448	4.444	4.439	4.434	4.428	4.424	4.418	4.412	4.406	4.401	4.396	4.390	4.385	4.380	4.375	4.370	4.368	4.362	4.360	4.356	4.355	4.354	4.352	4.351	4.351	4.351	4.351	4.352	4.355	4.356	4.359	4.361	4.365	4.369	4.371	4.375	4.378	4.382	4.385	4.390	4.392	4.395	4.398	4.400	4.401	4.401	4.402	4.401	4.400	4.398	4.394	4.389	4.382	4.375	4.365	4.356	4.344	4.330	4.314	4.296	4.279	4.256	4.234	4.209	4.182	4.154	4.122	4.090	4.055	4.019	3.979	3.939	3.896	3.851	3.805	3.756	3.708	3.655	3.602	3.549	3.492	3.435	3.378	3.319	3.259	3.198	3.136	3.074	3.012	2.950	2.886	2.825	2.761	2.700	2.636	2.575	2.515	2.454	2.394	2.336	2.278	2.221	2.165	2.112	2.059	2.007	1.958	1.910	1.862	1.816	1.772	1.731	1.690	1.651	1.615	1.579	1.545	1.512	1.481	1.452	1.424	1.396	1.372	1.348	1.325	1.304	1.281	1.261	1.244	1.226	1.209	1.191	1.176	1.160	1.145	1.131	1.116	1.102	1.088	1.075	1.061	1.048	1.032	1.019	1.004	0.989	0.975	0.959	0.942	0.928	0.910	0.894	0.875	0.858	0.839	0.820	0.800	0.779	0.759	0.736	0.715	0.692	0.670	0.646	0.621	0.596	0.571	0.546	0.520	0.492	0.466	0.439	0.411	0.384	0.355	0.328	0.299	0.269	0.240	0.210	0.180	0.151	0.121	0.091	0.061	0.030	0.001	-0.030	-0.059	-0.090	-0.119	-0.149	-0.179	-0.208	-0.238	-0.266	-0.294	-0.324	-0.351	-0.379	-0.406	-0.432	-0.459	-0.484	-0.510	-0.534	-0.558	-0.581	-0.604	-0.625	-0.646	-0.666	-0.686	-0.705	-0.724	-0.741	-0.758	-0.772	-0.788	-0.801	-0.814	-0.825	-0.836	-0.845	-0.855	-0.862	-0.870	-0.876	-0.881	-0.885	-0.889	-0.892	-0.894	-0.895	-0.895	-0.895	-0.894	-0.894	-0.891	-0.890	-0.886	-0.882	-0.879	-0.876	-0.872	-0.868	-0.864	-0.859	-0.855	-0.851	-0.846	-0.842	-0.840	-0.836	-0.834	-0.831	-0.830	-0.829	-0.829	-0.829	-0.831	-0.832	-0.836	-0.839	-0.844	-0.849	-0.856	-0.864	-0.871	-0.881	-0.892	-0.904	-0.916	-0.931	-0.945	-0.961	-0.980	-0.999	-1.019	-1.039	-1.061	-1.084	-1.109	-1.134	-1.159	-1.186	-1.215	-1.244	-1.272	-1.302	-1.334	-1.366	-1.399	-1.430	-1.465	-1.498	-1.532	-1.568	-1.602	-1.639	-1.674	-1.710	-1.745	-1.781	-1.818	-1.854	-1.890	-1.926	-1.962	-1.998	-2.034	-2.069	-2.104	-2.139	-2.172	-2.208	-2.241	-2.274	-2.308	-2.340	-2.371	-2.404	-2.435	-2.465	-2.495	-2.525	-2.554	-2.581	-2.610	-2.638	-2.664	-2.690	-2.716	-2.741	-2.766	-2.790	-2.814	-2.838	-2.860	-2.881	-2.904	-2.925	-2.946	-2.966	-2.988	-3.008	-3.028	-3.046	-3.065	-3.084	-3.104	-3.121	-3.140	-3.156	-3.174	-3.192	-3.209	-3.226	-3.244	-3.260	-3.276	-3.294	-3.310	-3.326	-3.342	-3.359	-3.375	-3.390	-3.406	-3.422	-3.439	-3.454	-3.469	-3.485	-3.499	-3.514	-3.528	-3.541	-3.556	-3.569	-3.582	-3.595	-3.608	-3.620	-3.630	-3.642	-3.652	-3.662	-3.672	-3.681	-3.689	-3.698	-3.704	-3.710	-3.716	-3.721	-3.726	-3.729	-3.732	-3.735	-3.738	-3.738	-3.739	-3.738	-3.738	-3.736	-3.734	-3.731	-3.728	-3.724	-3.719	-3.714	-3.708	-3.701	-3.694	-3.686	-3.679	-3.670	-3.662	-3.652	-3.644	-3.634	-3.624	-3.614	-3.602	-3.592	-3.581	-3.570	-3.560	-3.548	-3.536	-3.525	-3.515	-3.504	-3.494	-3.482	-3.472	-3.462	-3.451	-3.441	-3.431	-3.421	-3.412	-3.404	-3.395	-3.386	-3.379	-3.370	-3.362	-3.356	-3.349	-3.342	-3.335	-3.330	-3.324	-3.318	-3.314	-3.308	-3.304	-3.300	-3.295	-3.291	-3.288	-3.284	-3.280	-3.276	-3.272	-3.270	-3.268	-3.264	-3.261	-3.259	-3.255	-3.252	-3.249	-3.246	-3.242	-3.239	-3.235	-3.232	-3.229	-3.225	-3.220	-3.216	-3.211	-3.206	-3.201	-3.196	-3.190	-3.184	-3.178	-3.171	-3.164	-3.158	-3.150	-3.141	-3.132	-3.124	-3.115	-3.105	-3.096	-3.086	-3.075	-3.065	-3.055	-3.044	-3.032	-3.021	-3.009	-2.998	-2.985	-2.971	-2.960	-2.946	-2.934	-2.921	-2.908	-2.894	-2.881	-2.868	-2.855	-2.840	-2.828	-2.814	-2.801	-2.788	-2.774	-2.761	-2.749	-2.735	-2.722	-2.711	-2.700	-2.688	-2.676	-2.665	-2.654	-2.644	-2.632	-2.624	-2.615	-2.605	-2.596	-2.589	-2.580	-2.575	-2.568	-2.561	-2.558	-2.552	-2.549	-2.545	-2.542	-2.541	-2.539	-2.539	-2.539	-2.540	-2.542	-2.544	-2.546	-2.550	-2.555	-2.560	-2.566	-2.572	-2.580	-2.588	-2.595	-2.605	-2.615	-2.625	-2.636	-2.646	-2.659	-2.671	-2.684	-2.696	-2.710	-2.725	-2.739	-2.754	-2.768	-2.782	-2.798	-2.811	-2.826	-2.841	-2.856	-2.871	-2.886	-2.900	-2.914	-2.929	-2.942	-2.956	-2.969	-2.981	-2.994	-3.005	-3.016	-3.026	-3.038	-3.045	-3.055	-3.062	-3.071	-3.078	-3.084	-3.090	-3.095	-3.099	-3.102	-3.106	-3.108	-3.110	-3.111	-3.112	-3.112	-3.114	-3.112	-3.112	-3.112	-3.111	-3.110	-3.110	-3.110	-3.109	-3.108	-3.106	-3.108	-3.108	-3.108	-3.109	-3.110	-3.112	-3.114	-3.118	-3.121	-3.128	-3.131	-3.138	-3.146	-3.155	-3.164	-3.174	-3.186	-3.198	-3.211	-3.228	-3.242	-3.259	-3.278	-3.296	-3.318	-3.338	-3.360	-3.384	-3.408	-3.434	-3.460	-3.486	-3.514	-3.544	-3.572	-3.604	-3.634	-3.665	-3.696	-3.729	-3.762	-3.795	-3.829	-3.862	-3.895	-3.930	-3.962	-3.998	-4.031	-4.065	-4.099	-4.132	-4.166	-4.200	-4.232	-4.265	-4.299	-4.330	-4.361	-4.394	-4.425	-4.454	-4.485	-4.514	-4.544	-4.571	-4.599	-4.626	-4.655	-4.681	-4.706	-4.732	-4.758	-4.782	-4.805	-4.829	-4.851	-4.874	-4.896	-4.918	-4.938	-4.959	-4.978	-4.998	-5.016	-5.032	-5.050	-5.068	-5.084	-5.099	-5.112	-5.126	-5.140	-5.151	-5.164	-5.172	-5.182	-5.191	-5.200	-5.208	-5.214	-5.218	-5.222	-5.225	-5.228	-5.229	-5.229	-5.229	-5.226	-5.224	-5.219	-5.215	-5.210	-5.204	-5.195	-5.186	-5.176	-5.166	-5.155	-5.141	-5.129	-5.112	-5.098	-5.081	-5.064	-5.046	-5.028	-5.008	-4.986	-4.965	-4.944	-4.920	-4.898	-4.872	-4.848	-4.821	-4.796	-4.769	-4.741	-4.714	-4.685	-4.656	-4.626	-4.595	-4.565	-4.535	-4.502	-4.472	-4.440	-4.408	-4.375	-4.341	-4.309	-4.275	-4.241	-4.208	-4.172	-4.139	-4.105	-4.071	-4.036	-4.001	-3.968	-3.934	-3.900	-3.866	-3.831	-3.799	-3.765	-3.732	-3.700	-3.669	-3.638	-3.606	-3.576	-3.546	-3.519	-3.490	-3.462	-3.436	-3.411	-3.388	-3.362	-3.340	-3.320	-3.300	-3.281	-3.264	-3.248	-3.231	-3.218	-3.205	-3.195	-3.185	-3.178	-3.170	-3.166	-3.161	-3.159	-3.159	-3.159	-3.160	-3.164	-3.169	-3.175	-3.181	-3.190	-3.200	-3.210	-3.221	-3.234	-3.248	-3.261	-3.278	-3.292	-3.309	-3.326	-3.344	-3.362	-3.380	-3.398	-3.418	-3.435	-3.454	-3.472	-3.490	-3.508	-3.525	-3.542	-3.560	-3.575	-3.591	-3.606	-3.620	-3.632	-3.645	-3.658	-3.668	-3.679	-3.688	-3.694	-3.701	-3.706	-3.711	-3.715	-3.716	-3.718	-3.718	-3.715	-3.711	-3.709	-3.702	-3.696	-3.689	-3.679	-3.668	-3.656	-3.644	-3.629	-3.614	-3.598	-3.580	-3.561	-3.541	-3.521	-3.499	-3.476	-3.452	-3.429	-3.402	-3.376	-3.349	-3.322	-3.294	-3.264	-3.235	-3.205	-3.174	-3.142	-3.111	-3.079	-3.046	-3.014	-2.981	-2.948	-2.914	-2.880	-2.849	-2.815	-2.781	-2.749	-2.716	-2.682	-2.651	-2.619	-2.588	-2.556	-2.525	-2.496	-2.465	-2.436	-2.408	-2.380	-2.352	-2.326	-2.300	-2.274	-2.250	-2.226	-2.202	-2.181	-2.160	-2.139	-2.119	-2.101	-2.082	-2.065	-2.049	-2.034	-2.019	-2.006	-1.992	-1.980	-1.969	-1.958	-1.948	-1.938	-1.929	-1.921	-1.914	-1.908	-1.900	-1.896	-1.890	-1.886	-1.881	-1.879	-1.875	-1.874	-1.872	-1.870	-1.870	-1.869	-1.870	-1.869	-1.869	-1.870	-1.871	-1.872	-1.874	-1.875	-1.878	-1.879	-1.881	-1.884	-1.886	-1.890	-1.891	-1.895	-1.898	-1.900	-1.904	-1.906	-1.909	-1.912	-1.914	-1.916	-1.919	-1.921	-1.922	-1.925	-1.926	-1.928	-1.930	-1.930	-1.930	-1.931	-1.931	-1.931	-1.931	-1.931	-1.930	-1.930	-1.929	-1.926	-1.925	-1.922	-1.920	-1.918	-1.916	-1.912	-1.910	-1.906	-1.904	-1.901	-1.898	-1.895	-1.891	-1.889	-1.888	-1.884	-1.881	-1.879	-1.878	-1.876	-1.875	-1.874	-1.872	-1.872	-1.874	-1.874	-1.875	-1.876	-1.879	-1.880	-1.884	-1.888	-1.892	-1.896	-1.901	-1.908	-1.914	-1.920	-1.929	-1.936	-1.945	-1.955	-1.964	-1.974	-1.984	-1.994	-2.005	-2.016	-2.027	-2.039	-2.050	-2.061	-2.072	-2.084	-2.095	-2.105	-2.116	-2.126	-2.136	-2.145	-2.154	-2.162	-2.171	-2.178	-2.184	-2.190	-2.195	-2.199	-2.201	-2.204	-2.206	-2.206	-2.205	-2.204	-2.201	-2.198	-2.192	-2.188	-2.180	-2.171	-2.162	-2.152	-2.141	-2.130	-2.116	-2.102	-2.088	-2.071	-2.055	-2.038	-2.019	-2.000	-1.980	-1.960	-1.939	-1.918	-1.895	-1.871	-1.850	-1.825	-1.801	-1.778	-1.754	-1.730	-1.705	-1.681	-1.656	-1.632	-1.609	-1.584	-1.560	-1.536	-1.514	-1.490	-1.468	-1.445	-1.425	-1.402	-1.382	-1.362	-1.344	-1.325	-1.308	-1.290	-1.274	-1.259	-1.242	-1.229	-1.216	-1.202	-1.192	-1.180	-1.170	-1.162	-1.155	-1.148	-1.140	-1.135	-1.130	-1.128	-1.124	-1.121	-1.121	-1.120	-1.121	-1.121	-1.122	-1.125	-1.128	-1.131	-1.136	-1.140	-1.145	-1.150	-1.158	-1.162	-1.170	-1.178	-1.185	-1.191	-1.200	-1.208	-1.215	-1.224	-1.231	-1.239	-1.246	-1.255	-1.262	-1.270	-1.278	-1.285	-1.291	-1.299	-1.304	-1.310	-1.315	-1.319	-1.324	-1.328	-1.331	-1.335	-1.336	-1.339	-1.339	-1.341	-1.341	-1.340	-1.339	-1.338	-1.336	-1.335	-1.331	-1.329	-1.325	-1.321	-1.316	-1.312	-1.308	-1.301	-1.296	-1.291	-1.285	-1.279	-1.272	-1.266	-1.260	-1.254	-1.248	-1.240	-1.234	-1.228	-1.221	-1.216	-1.210	-1.206	-1.200	-1.196	-1.191	-1.186	-1.184	-1.181	-1.178	-1.175	-1.174	-1.171	-1.170	-1.170	-1.169	-1.168	-1.168	-1.169	-1.169	-1.170	-1.171	-1.172	-1.174	-1.176	-1.178	-1.179	-1.181	-1.184	-1.185	-1.186	-1.189	-1.190	-1.191	-1.194	-1.195	-1.196	-1.196	-1.196	-1.198	-1.198	-1.196	-1.195	-1.194	-1.192	-1.190	-1.189	-1.185	-1.181	-1.179	-1.175	-1.172	-1.168	-1.164	-1.159	-1.155	-1.150	-1.145	-1.140	-1.135	-1.130	-1.125	-1.119	-1.112	-1.108	-1.102	-1.096	-1.091	-1.086	-1.082	-1.076	-1.072	-1.069	-1.064	-1.060	-1.058	-1.054	-1.051	-1.048	-1.046	-1.044	-1.042	-1.040	-1.040	-1.038	-1.039	-1.036	-1.038	-1.036	-1.036	-1.038	-1.036	-1.036	-1.036	-1.036	-1.038	-1.038	-1.038	-1.039	-1.038	-1.038	-1.039	-1.036	-1.036	-1.036	-1.035	-1.034	-1.032	-1.031	-1.029	-1.028	-1.025	-1.024	-1.021	-1.018	-1.016	-1.014	-1.010	-1.008	-1.006	-1.001	-0.999	-0.996	-0.994	-0.990	-0.988	-0.985	-0.982	-0.981	-0.980	-0.978	-0.978	-0.976	-0.975	-0.975	-0.975	-0.976	-0.978	-0.979	-0.981	-0.984	-0.986	-0.990	-0.994	-0.999	-1.002	-1.008	-1.014	-1.020	-1.028	-1.034	-1.041	-1.049	-1.056	-1.065	-1.074	-1.082	-1.092	-1.101	-1.110	-1.120	-1.130	-1.140	-1.150	-1.160	-1.170	-1.179	-1.189	-1.199	-1.208	-1.216	-1.226	-1.235	-1.242	-1.251	-1.259	-1.266	-1.274	-1.279	-1.285	-1.291	-1.298	-1.302	-1.306	-1.310	-1.314	-1.316	-1.319	-1.320	-1.321	-1.322	-1.322	-1.322	-1.320	-1.319	-1.316	-1.314	-1.309	-1.305	-1.300	-1.294	-1.288	-1.281	-1.274	-1.266	-1.258	-1.249	-1.239	-1.228	-1.216	-1.205	-1.191	-1.179	-1.165	-1.151	-1.136	-1.120	-1.105	-1.088	-1.071	-1.052	-1.035	-1.016	-0.998	-0.978	-0.958	-0.938	-0.916	-0.896	-0.874	-0.851	-0.830	-0.808	-0.784	-0.761	-0.739	-0.715	-0.691	-0.669	-0.644	-0.620	-0.598	-0.574	-0.549	-0.525	-0.501	-0.478	-0.455	-0.432	-0.409	-0.385	-0.364	-0.341	-0.319	-0.298	-0.275	-0.254	-0.232	-0.211	-0.192	-0.171	-0.152	-0.131	-0.114	-0.095	-0.078	-0.060	-0.042	-0.028	-0.011	0.004	0.018	0.031	0.045	0.056	0.068	0.079	0.089	0.099	0.106	0.115	0.121	0.128	0.132	0.136	0.140	0.142	0.142	0.144	0.144	0.141	0.140	0.136	0.132	0.128	0.122	0.115	0.110	0.101	0.092	0.084	0.074	0.064	0.054	0.042	0.030	0.019	0.005	-0.006	-0.019	-0.031	-0.044	-0.056	-0.069	-0.080	-0.092	-0.102	-0.114	-0.125	-0.134	-0.142	-0.151	-0.159	-0.165	-0.171	-0.175	-0.179	-0.181	-0.184	-0.182	-0.182	-0.180	-0.178	-0.172	-0.166	-0.160	-0.151	-0.142	-0.130	-0.119	-0.105	-0.092	-0.078	-0.061	-0.045	-0.026	-0.006	0.012	0.034	0.055	0.075	0.098	0.121	0.144	0.168	0.191	0.215	0.239	0.262	0.286	0.310	0.334	0.356	0.379	0.402	0.424	0.446	0.466	0.488	0.506	0.525	0.544	0.560	0.578	0.594	0.608	0.622	0.636	0.649	0.660	0.671	0.681	0.690	0.698	0.706	0.714	0.719	0.724	0.730	0.732	0.738	0.740	0.741	0.744	0.745	0.745	0.746	0.746	0.745	0.745	0.744	0.742	0.741	0.740	0.739	0.738	0.735	0.734	0.731	0.729	0.726	0.724	0.722	0.720	0.718	0.715	0.712	0.710	0.708	0.704	0.702	0.700	0.696	0.695	0.691	0.689	0.686	0.684	0.681	0.678	0.675	0.671	0.669	0.665	0.662	0.658	0.654	0.650	0.645	0.641	0.635	0.630	0.625	0.619	0.612	0.608	0.600	0.594	0.586	0.579	0.571	0.564	0.555	0.546	0.539	0.530	0.521	0.512	0.502	0.494	0.482	0.475	0.464	0.455	0.444	0.434	0.422	0.412	0.402	0.391	0.381	0.370	0.359	0.349	0.338	0.326	0.316	0.305	0.294	0.282	0.272	0.262	0.251	0.240	0.230	0.220	0.209	0.199	0.189	0.178	0.168	0.158	0.146	0.136	0.126	0.116	0.106	0.095	0.085	0.075	0.065	0.055	0.045	0.034	0.024	0.012	0.002	-0.009	-0.019	-0.030	-0.041	-0.052	-0.064	-0.074	-0.085	-0.096	-0.108	-0.119	-0.129	-0.141	-0.152	-0.164	-0.175	-0.186	-0.198	-0.208	-0.219	-0.230	-0.240	-0.251	-0.261	-0.271	-0.280	-0.290	-0.299	-0.309	-0.316	-0.324	-0.330	-0.338	-0.344	-0.350	-0.355	-0.359	-0.362	-0.366	-0.369	-0.370	-0.372	-0.372	-0.371	-0.371	-0.370	-0.368	-0.364	-0.360	-0.355	-0.350	-0.344	-0.336	-0.329	-0.320	-0.311	-0.301	-0.290	-0.279	-0.266	-0.254	-0.241	-0.228	-0.214	-0.199	-0.184	-0.169	-0.152	-0.136	-0.121	-0.104	-0.086	-0.070	-0.052	-0.036	-0.019	-0.002	0.014	0.031	0.049	0.065	0.081	0.098	0.114	0.129	0.145	0.160	0.175	0.189	0.204	0.216	0.230	0.241	0.254	0.265	0.275	0.285	0.295	0.305	0.312	0.321	0.329	0.336	0.344	0.349	0.355	0.360	0.366	0.371	0.375	0.380	0.384	0.388	0.391	0.395	0.398	0.400	0.404	0.406	0.409	0.411	0.415	0.419	0.421	0.425	0.429	0.432	0.436	0.442	0.448	0.452	0.458	0.465	0.471	0.479	0.486	0.495	0.502	0.512	0.521	0.532	0.542	0.554	0.566	0.578	0.590	0.602	0.616	0.630	0.644	0.658	0.672	0.688	0.702	0.718	0.732	0.749	0.765	0.780	0.796	0.811	0.828	0.842	0.856	0.872	0.886	0.901	0.915	0.929	0.941	0.955	0.966	0.979	0.990	1.001	1.011	1.020	1.029	1.038	1.046	1.054	1.060	1.066	1.072	1.078	1.082	1.086	1.090	1.094	1.096	1.100	1.101	1.104	1.106	1.108	1.109	1.110	1.111	1.111	1.112	1.114	1.115	1.115	1.116	1.119	1.119	1.121	1.124	1.125	1.126	1.130	1.134	1.136	1.140	1.144	1.149	1.152	1.158	1.164	1.169	1.176	1.182	1.189	1.195	1.202	1.210	1.216	1.225	1.234	1.241	1.249	1.258	1.266	1.272	1.282	1.290	1.298	1.305	1.311	1.319	1.326	1.332	1.338	1.344	1.349	1.354	1.358	1.361	1.364	1.368	1.368	1.369	1.370	1.369	1.370	1.369	1.366	1.362	1.361	1.356	1.351	1.348	1.341	1.335	1.329	1.321	1.314	1.305	1.296	1.286	1.278	1.268	1.256	1.245	1.234	1.222	1.210	1.199	1.186	1.174	1.161	1.148	1.135	1.121	1.108	1.092	1.080	1.065	1.051	1.038	1.025	1.011	0.996	0.984	0.970	0.956	0.942	0.931	0.916	0.904	0.891	0.879	0.866	0.854	0.841	0.829	0.818	0.805	0.794	0.782	0.770	0.760	0.749	0.738	0.728	0.716	0.705	0.696	0.685	0.676	0.666	0.658	0.648	0.638	0.629	0.620	0.611	0.604	0.594	0.586	0.578	0.570	0.562	0.554	0.546	0.539	0.531	0.525	0.519	0.511	0.505	0.499	0.492	0.485	0.480	0.475	0.469	0.462	0.458	0.452	0.448	0.442	0.439	0.434	0.430	0.425	0.421	0.416	0.412	0.409	0.405	0.401	0.398	0.394	0.390	0.388	0.384	0.380	0.378	0.374	0.371	0.368	0.364	0.360	0.356	0.354	0.350	0.345	0.341	0.338	0.334	0.329	0.324	0.319	0.315	0.309	0.304	0.299	0.291	0.288	0.281	0.275	0.269	0.262	0.255	0.250	0.242	0.235	0.229	0.221	0.214	0.206	0.199	0.192	0.184	0.178	0.170	0.162	0.156	0.148	0.141	0.135	0.128	0.121	0.115	0.109	0.101	0.096	0.090	0.086	0.080	0.076	0.071	0.066	0.062	0.058	0.055	0.051	0.048	0.044	0.041	0.039	0.036	0.032	0.030	0.029	0.025	0.024	0.021	0.019	0.015	0.012	0.010	0.006	0.004	0.000	-0.004	-0.008	-0.012	-0.016	-0.021	-0.028	-0.034	-0.039	-0.046	-0.054	-0.061	-0.069	-0.078	-0.085	-0.095	-0.105	-0.115	-0.125	-0.135	-0.148	-0.159	-0.170	-0.182	-0.195	-0.208	-0.220	-0.234	-0.246	-0.259	-0.270	-0.284	-0.296	-0.309	-0.320	-0.331	-0.342	-0.354	-0.364	-0.372	-0.382	-0.390	-0.399	-0.406	-0.411	-0.418	-0.422	-0.426	-0.430	-0.431	-0.434	-0.434	-0.432	-0.431	-0.429	-0.426	-0.421	-0.416	-0.411	-0.404	-0.395	-0.388	-0.379	-0.368	-0.356	-0.345	-0.332	-0.321	-0.309	-0.295	-0.280	-0.266	-0.251	-0.236	-0.221	-0.206	-0.191	-0.176	-0.161	-0.145	-0.130	-0.115	-0.100	-0.085	-0.071	-0.058	-0.044	-0.030	-0.018	-0.005	0.006	0.019	0.030	0.041	0.051	0.061	0.070	0.079	0.088	0.096	0.104	0.111	0.119	0.125	0.131	0.138	0.144	0.150	0.155	0.160	0.166	0.171	0.176	0.181	0.186	0.191	0.196	0.201	0.206	0.211	0.218	0.222	0.229	0.235	0.241	0.248	0.254	0.260	0.266	0.274	0.280	0.288	0.294	0.302	0.310	0.316	0.324	0.331	0.338	0.345	0.351	0.358	0.365	0.370	0.378	0.382	0.386	0.392	0.396	0.401	0.404	0.408	0.410	0.411	0.412	0.414	0.414	0.414	0.411	0.410	0.406	0.402	0.399	0.395	0.390	0.384	0.378	0.370	0.362	0.354	0.345	0.336	0.326	0.316	0.305	0.294	0.281	0.269	0.256	0.244	0.231	0.218	0.202	0.189	0.175	0.160	0.145	0.131	0.115	0.100	0.084	0.068	0.052	0.035	0.019	0.002	-0.015	-0.032	-0.050	-0.068	-0.085	-0.104	-0.122	-0.141	-0.160	-0.180	-0.200	-0.220	-0.241	-0.262	-0.285	-0.306	-0.329	-0.351	-0.375	-0.399	-0.421	-0.446	-0.471	-0.496	-0.521	-0.548	-0.574	-0.600	-0.626	-0.654	-0.681	-0.709	-0.736	-0.764	-0.790	-0.816	-0.842	-0.869	-0.896	-0.922	-0.948	-0.972	-0.995	-1.020	-1.042	-1.064	-1.085	-1.106	-1.126	-1.142	-1.160	-1.175	-1.189	-1.202	-1.214	-1.225	-1.232	-1.240	-1.244	-1.249	-1.251	-1.252	-1.250	-1.248	-1.245	-1.239	-1.232	-1.222	-1.212	-1.201	-1.189	-1.175	-1.159	-1.141	-1.125	-1.106	-1.086	-1.066	-1.045	-1.022	-1.000	-0.978	-0.955	-0.932	-0.908	-0.885	-0.861	-0.839	-0.815	-0.791	-0.770	-0.748	-0.726	-0.706	-0.686	-0.668	-0.649	-0.632	-0.616	-0.600	-0.586	-0.574	-0.562	-0.550	-0.541	-0.532	-0.525	-0.519	-0.512	-0.509	-0.506	-0.504	-0.504	-0.504	-0.504	-0.507	-0.510	-0.514	-0.518	-0.522	-0.529	-0.536	-0.544	-0.550	-0.560	-0.568	-0.576	-0.586	-0.595	-0.605	-0.615	-0.625	-0.635	-0.644	-0.655	-0.665	-0.674	-0.684	-0.694	-0.704	-0.714	-0.724	-0.732	-0.741	-0.751	-0.760	-0.769	-0.778	-0.786	-0.794	-0.801	-0.809	-0.818	-0.824	-0.832	-0.840	-0.848	-0.855	-0.862	-0.871	-0.879	-0.888	-0.895	-0.902	-0.911	-0.920	-0.929	-0.938	-0.946	-0.956	-0.965	-0.975	-0.985	-0.995	-1.005	-1.016	-1.026	-1.036	-1.048	-1.058	-1.069	-1.080	-1.091	-1.101	-1.111	-1.122	-1.134	-1.144	-1.154	-1.164	-1.172	-1.182	-1.191	-1.200	-1.209	-1.215	-1.224	-1.230	-1.235	-1.240	-1.245	-1.249	-1.252	-1.255	-1.256	-1.256	-1.258	-1.256	-1.254	-1.251	-1.248	-1.242	-1.236	-1.230	-1.222	-1.214	-1.205	-1.195	-1.182	-1.171	-1.159	-1.145	-1.130	-1.115	-1.099	-1.081	-1.064	-1.045	-1.026	-1.008	-0.986	-0.966	-0.945	-0.924	-0.902	-0.880	-0.856	-0.834	-0.812	-0.789	-0.764	-0.741	-0.718	-0.694	-0.671	-0.649	-0.625	-0.602	-0.580	-0.559	-0.536	-0.515	-0.494	-0.474	-0.455	-0.435	-0.418	-0.399	-0.381	-0.366	-0.350	-0.335	-0.320	-0.308	-0.294	-0.282	-0.272	-0.261	-0.252	-0.244	-0.236	-0.230	-0.225	-0.220	-0.218	-0.214	-0.212	-0.212	-0.212	-0.212	-0.215	-0.218	-0.220	-0.224	-0.230	-0.236	-0.242	-0.249	-0.256	-0.264	-0.274	-0.284	-0.294	-0.305	-0.316	-0.328	-0.340	-0.354	-0.366	-0.380	-0.392	-0.408	-0.421	-0.436	-0.450	-0.465	-0.480	-0.495	-0.510	-0.525	-0.540	-0.556	-0.570	-0.585	-0.600	-0.615	-0.630	-0.645	-0.659	-0.674	-0.689	-0.702	-0.716	-0.730	-0.744	-0.758	-0.771	-0.784	-0.796	-0.809	-0.822	-0.834	-0.848	-0.859	-0.870	-0.882	-0.894	-0.906	-0.918	-0.929	-0.940	-0.951	-0.962	-0.974	-0.984	-0.996	-1.009	-1.019	-1.031	-1.044	-1.056	-1.068	-1.081	-1.095	-1.109	-1.122	-1.136	-1.151	-1.166	-1.182	-1.199	-1.216	-1.234	-1.251	-1.270	-1.290	-1.310	-1.331	-1.352	-1.375	-1.396	-1.420	-1.444	-1.469	-1.495	-1.521	-1.548	-1.576	-1.605	-1.635	-1.665	-1.696	-1.728	-1.760	-1.794	-1.828	-1.861	-1.896	-1.932	-1.969	-2.005	-2.042	-2.080	-2.118	-2.156	-2.195	-2.234	-2.274	-2.314	-2.354	-2.392	-2.434	-2.474	-2.514	-2.555	-2.595	-2.635	-2.675	-2.715	-2.754	-2.795	-2.834	-2.871	-2.910	-2.948	-2.985	-3.020	-3.058	-3.091	-3.126	-3.160	-3.192	-3.225	-3.255	-3.285	-3.315	-3.344	-3.370	-3.396	-3.421	-3.446	-3.470	-3.490	-3.511	-3.531	-3.550	-3.568	-3.584	-3.599	-3.614	-3.626	-3.638	-3.650	-3.659	-3.668	-3.676	-3.682	-3.688	-3.692	-3.696	-3.700	-3.702	-3.704	-3.705	-3.704	-3.704	-3.702	-3.699	-3.696	-3.692	-3.688	-3.684	-3.679	-3.671	-3.666	-3.659	-3.652	-3.645	-3.636	-3.628	-3.619	-3.610	-3.600	-3.591	-3.580	-3.569	-3.559	-3.548	-3.535	-3.525	-3.511	-3.499	-3.485	-3.472	-3.459	-3.444	-3.429	-3.414	-3.399	-3.381	-3.365	-3.348	-3.330	-3.311	-3.292	-3.274	-3.254	-3.234	-3.211	-3.189	-3.166	-3.144	-3.120	-3.095	-3.070	-3.045	-3.018	-2.991	-2.962	-2.935	-2.906	-2.878	-2.848	-2.819	-2.788	-2.758	-2.725	-2.695	-2.661	-2.629	-2.596	-2.564	-2.531	-2.498	-2.465	-2.431	-2.398	-2.364	-2.331	-2.298	-2.262	-2.230	-2.196	-2.164	-2.130	-2.098	-2.065	-2.033	-2.000	-1.966	-1.935	-1.902	-1.871	-1.840	-1.809	-1.778	-1.746	-1.715	-1.685	-1.654	-1.624	-1.591	-1.561	-1.531	-1.500	-1.469	-1.439	-1.408	-1.376	-1.346	-1.315	-1.282	-1.252	-1.220	-1.188	-1.156	-1.122	-1.090	-1.058	-1.024	-0.991	-0.956	-0.922	-0.889	-0.854	-0.818	-0.782	-0.746	-0.710	-0.674	-0.638	-0.600	-0.562	-0.525	-0.486	-0.448	-0.410	-0.371	-0.331	-0.292	-0.254	-0.214	-0.174	-0.135	-0.094	-0.054	-0.014	0.026	0.068	0.109	0.149	0.190	0.231	0.272	0.314	0.355	0.398	0.439	0.481	0.524	0.566	0.609	0.651	0.695	0.739	0.781	0.825	0.869	0.914	0.959	1.004	1.049	1.096	1.141	1.189	1.235	1.282	1.331	1.379	1.428	1.478	1.526	1.576	1.626	1.678	1.728	1.779	1.830	1.884	1.935	1.988	2.041	2.094	2.148	2.201	2.255	2.310	2.362	2.418	2.472	2.525	2.580	2.634	2.688	2.742	2.795	2.849	2.902	2.956	3.008	3.060	3.111	3.162	3.214	3.266	3.315	3.365	3.414	3.462	3.511	3.558	3.604	3.651	3.695	3.740	3.784	3.828	3.870	3.911	3.954	3.994	4.032	4.072	4.111	4.149	4.185	4.222	4.258	4.292	4.326	4.360	4.392	4.425	4.455	4.486	4.516	4.545	4.575	4.602	4.629	4.656	4.682	4.708	4.732	4.756	4.779	4.802	4.824	4.846	4.866	4.886	4.906	4.925	4.942	4.960	4.976	4.991	5.006	5.021	5.034	5.046	5.059	5.070	5.080	5.090	5.099	5.108	5.115	5.122	5.128	5.134	5.139	5.141	5.146	5.149	5.151	5.152	5.154	5.152	5.154	5.151	5.150	5.149	5.146	5.144	5.140	5.136	5.131	5.128	5.122	5.118	5.112	5.106	5.101	5.095	5.090	5.084	5.078	5.072	5.066	5.061	5.055	5.050	5.046	5.041	5.036	5.032	5.029	5.025	5.022	5.020	5.018	5.015	5.014	5.012	5.011	5.011	5.012	5.012	5.012	5.015	5.016	5.018	5.020	5.020	5.021	5.024	5.025	5.026	5.028	5.028	5.029	5.028	5.028	5.026	5.025	5.022	5.019	5.015	5.009	5.002	4.995	4.986	4.975	4.964	4.950	4.936	4.920	4.902	4.881	4.860	4.838	4.812	4.785	4.756	4.725	4.694	4.660	4.622	4.584	4.544	4.502	4.459	4.414	4.368	4.319	4.268	4.216	4.164	4.108	4.052	3.996	3.939	3.880	3.820	3.761	3.700	3.640	3.578	3.518	3.455	3.395	3.334	3.272	3.212	3.152	3.092	3.034	2.976	2.919	2.862	2.809	2.755	2.702	2.652	2.602	2.554	2.508	2.464	2.419	2.378	2.336	2.298	2.260	2.224	2.189	2.156	2.125	2.094	2.065	2.039	2.013	1.988	1.964	1.941	1.920	1.899	1.879	1.860	1.841	1.825	1.808	1.791	1.775	1.761	1.745	1.731	1.716	1.701	1.689	1.674	1.660	1.645	1.630	1.616	1.601	1.586	1.571	1.555	1.540	1.524	1.506	1.490	1.472	1.456	1.438	1.419	1.400	1.381	1.362	1.342	1.321	1.301	1.280	1.260	1.238	1.216	1.192	1.170	1.148	1.124	1.100	1.076	1.051	1.028	1.004	0.978	0.952	0.926	0.901	0.875	0.848	0.821	0.794	0.768	0.740	0.712	0.685	0.658	0.629	0.600	0.572	0.544	0.514	0.486	0.456	0.429	0.399	0.370	0.342	0.314	0.286	0.258	0.230	0.202	0.176	0.150	0.124	0.099	0.074	0.050	0.028	0.005	-0.016	-0.038	-0.058	-0.076	-0.094	-0.110	-0.126	-0.141	-0.155	-0.166	-0.178	-0.188	-0.195	-0.204	-0.209	-0.214	-0.216	-0.219	-0.220	-0.221	-0.220	-0.218	-0.214	-0.209	-0.204	-0.198	-0.191	-0.182	-0.174	-0.165	-0.155	-0.145	-0.134	-0.124	-0.112	-0.101	-0.090	-0.079	-0.068	-0.058	-0.048	-0.038	-0.029	-0.020	-0.012	-0.005	0.000	0.005	0.009	0.012	0.014	0.014	0.012	0.010	0.005	0.000	-0.008	-0.016	-0.025	-0.039	-0.051	-0.066	-0.084	-0.102	-0.122	-0.145	-0.168	-0.194	-0.220	-0.248	-0.278	-0.309	-0.341	-0.375	-0.410	-0.446	-0.484	-0.522	-0.561	-0.601	-0.642	-0.684	-0.726	-0.770	-0.812	-0.858	-0.901	-0.948	-0.992	-1.038	-1.082	-1.129	-1.172	-1.218	-1.262	-1.308	-1.351	-1.395	-1.438	-1.480	-1.521	-1.564	-1.604	-1.644	-1.682	-1.721	-1.759	-1.795	-1.830	-1.865	-1.899	-1.931	-1.962	-1.994	-2.024	-2.052	-2.080	-2.106	-2.132	-2.158	-2.180	-2.204	-2.225	-2.246	-2.266	-2.284	-2.302	-2.320	-2.335	-2.351	-2.365	-2.380	-2.392	-2.406	-2.416	-2.429	-2.439	-2.450	-2.459	-2.468	-2.478	-2.485	-2.492	-2.500	-2.506	-2.514	-2.520	-2.526	-2.532	-2.538	-2.544	-2.550	-2.555	-2.561	-2.566	-2.572	-2.578	-2.584	-2.589	-2.595	-2.600	-2.606	-2.612	-2.618	-2.624	-2.630	-2.635	-2.641	-2.649	-2.654	-2.661	-2.668	-2.674	-2.681	-2.686	-2.694	-2.700	-2.708	-2.714	-2.720	-2.726	-2.732	-2.739	-2.744	-2.750	-2.756	-2.761	-2.766	-2.772	-2.776	-2.780	-2.785	-2.789	-2.791	-2.796	-2.798	-2.800	-2.801	-2.802	-2.804	-2.805	-2.804	-2.802	-2.802	-2.801	-2.799	-2.796	-2.792	-2.790	-2.785	-2.780	-2.776	-2.770	-2.765	-2.758	-2.750	-2.744	-2.736	-2.728	-2.720	-2.711	-2.702	-2.694	-2.684	-2.674	-2.665	-2.655	-2.645	-2.635	-2.624	-2.614	-2.605	-2.594	-2.584	-2.575	-2.565	-2.555	-2.546	-2.538	-2.528	-2.520	-2.511	-2.502	-2.496	-2.489	-2.481	-2.474	-2.469	-2.462	-2.456	-2.451	-2.446	-2.442	-2.438	-2.435	-2.431	-2.429	-2.425	-2.424	-2.421	-2.420	-2.419	-2.418	-2.416	-2.416	-2.416	-2.416	-2.416	-2.416	-2.416	-2.418	-2.418	-2.418	-2.419	-2.420	-2.420	-2.420	-2.420	-2.420	-2.420	-2.421	-2.420	-2.421	-2.420	-2.419	-2.419	-2.418	-2.416	-2.414	-2.411	-2.409	-2.408	-2.404	-2.401	-2.398	-2.394	-2.390	-2.385	-2.380	-2.376	-2.370	-2.365	-2.359	-2.352	-2.346	-2.340	-2.332	-2.325	-2.316	-2.309	-2.301	-2.292	-2.284	-2.274	-2.265	-2.255	-2.245	-2.235	-2.225	-2.214	-2.202	-2.192	-2.180	-2.169	-2.159	-2.148	-2.134	-2.124	-2.111	-2.100	-2.089	-2.078	-2.066	-2.055	-2.045	-2.034	-2.024	-2.014	-2.004	-1.995	-1.986	-1.978	-1.970	-1.962	-1.956	-1.950	-1.942	-1.939	-1.934	-1.931	-1.928	-1.925	-1.924	-1.922	-1.924	-1.924	-1.926	-1.929	-1.930	-1.935	-1.941	-1.946	-1.951	-1.959	-1.968	-1.975	-1.985	-1.995	-2.006	-2.018	-2.029	-2.040	-2.054	-2.066	-2.079	-2.092	-2.108	-2.121	-2.135	-2.149	-2.162	-2.178	-2.191	-2.205	-2.219	-2.231	-2.245	-2.259	-2.270	-2.281	-2.292	-2.304	-2.315	-2.324	-2.332	-2.341	-2.348	-2.356	-2.361	-2.368	-2.371	-2.376	-2.379	-2.382	-2.384	-2.386	-2.388	-2.389	-2.389	-2.388	-2.388	-2.386	-2.386	-2.385	-2.384	-2.382	-2.381	-2.380	-2.379	-2.380	-2.379	-2.379	-2.380	-2.381	-2.382	-2.385	-2.389	-2.392	-2.398	-2.404	-2.410	-2.418	-2.428	-2.436	-2.449	-2.461	-2.475	-2.491	-2.506	-2.525	-2.544	-2.564	-2.585	-2.609	-2.631	-2.656	-2.684	-2.711	-2.740	-2.769	-2.800	-2.832	-2.866	-2.900	-2.935	-2.970	-3.006	-3.042	-3.081	-3.119	-3.156	-3.195	-3.235	-3.274	-3.314	-3.352	-3.392	-3.432	-3.471	-3.511	-3.551	-3.590	-3.629	-3.668	-3.705	-3.742	-3.779	-3.816	-3.852	-3.886	-3.921	-3.955	-3.988	-4.021	-4.052	-4.084	-4.114	-4.142	-4.171	-4.199	-4.225	-4.251	-4.276	-4.300	-4.322	-4.346	-4.366	-4.388	-4.408	-4.425	-4.442	-4.459	-4.474	-4.488	-4.502	-4.514	-4.526	-4.536	-4.546	-4.555	-4.562	-4.570	-4.575	-4.580	-4.584	-4.588	-4.590	-4.590	-4.590	-4.590	-4.588	-4.585	-4.582	-4.578	-4.572	-4.568	-4.561	-4.552	-4.545	-4.536	-4.528	-4.516	-4.506	-4.495	-4.482	-4.470	-4.458	-4.442	-4.429	-4.414	-4.398	-4.381	-4.365	-4.348	-4.330	-4.311	-4.292	-4.272	-4.252	-4.232	-4.210	-4.190	-4.169	-4.146	-4.122	-4.100	-4.075	-4.052	-4.026	-4.001	-3.978	-3.950	-3.924	-3.898	-3.870	-3.842	-3.814	-3.785	-3.758	-3.726	-3.698	-3.668	-3.638	-3.606	-3.575	-3.544	-3.514	-3.481	-3.450	-3.418	-3.385	-3.352	-3.321	-3.289	-3.256	-3.224	-3.192	-3.160	-3.129	-3.098	-3.066	-3.035	-3.006	-2.976	-2.946	-2.919	-2.891	-2.864	-2.838	-2.814	-2.790	-2.766	-2.745	-2.724	-2.702	-2.685	-2.668	-2.651	-2.638	-2.624	-2.611	-2.601	-2.592	-2.584	-2.578	-2.572	-2.569	-2.566	-2.566	-2.566	-2.568	-2.571	-2.576	-2.581	-2.589	-2.598	-2.606	-2.618	-2.629	-2.640	-2.654	-2.668	-2.682	-2.698	-2.714	-2.730	-2.748	-2.764	-2.781	-2.800	-2.818	-2.835	-2.852	-2.870	-2.888	-2.905	-2.922	-2.939	-2.955	-2.971	-2.985	-2.999	-3.014	-3.028	-3.039	-3.051	-3.061	-3.071	-3.081	-3.088	-3.095	-3.101	-3.106	-3.110	-3.114	-3.115	-3.116	-3.115	-3.114	-3.110	-3.108	-3.102	-3.095	-3.089	-3.080	-3.070	-3.060	-3.048	-3.035	-3.021	-3.006	-2.990	-2.974	-2.956	-2.938	-2.919	-2.899	-2.878	-2.855	-2.832	-2.809	-2.784	-2.759	-2.734	-2.708	-2.681	-2.654	-2.624	-2.596	-2.568	-2.538	-2.506	-2.478	-2.445	-2.415	-2.384	-2.352	-2.321	-2.289	-2.258	-2.225	-2.194	-2.161	-2.130	-2.098	-2.066	-2.035	-2.004	-1.972	-1.941	-1.912	-1.881	-1.852	-1.822	-1.794	-1.766	-1.738	-1.711	-1.685	-1.659	-1.632	-1.608	-1.584	-1.561	-1.538	-1.515	-1.495	-1.474	-1.454	-1.434	-1.415	-1.399	-1.381	-1.364	-1.349	-1.335	-1.321	-1.308	-1.296	-1.285	-1.274	-1.264	-1.254	-1.246	-1.239	-1.231	-1.226	-1.221	-1.216	-1.212	-1.210	-1.208	-1.205	-1.204	-1.202	-1.204	-1.202	-1.204	-1.205	-1.206	-1.209	-1.211	-1.214	-1.218	-1.220	-1.224	-1.226	-1.231	-1.235	-1.239	-1.242	-1.246	-1.251	-1.255	-1.259	-1.261	-1.265	-1.268	-1.271	-1.274	-1.276	-1.279	-1.281	-1.281	-1.284	-1.285	-1.284	-1.284	-1.284	-1.284	-1.284	-1.282	-1.281	-1.280	-1.278	-1.276	-1.274	-1.271	-1.269	-1.266	-1.262	-1.261	-1.258	-1.254	-1.252	-1.250	-1.248	-1.245	-1.244	-1.241	-1.241	-1.239	-1.239	-1.238	-1.239	-1.239	-1.240	-1.244	-1.245	-1.248	-1.251	-1.256	-1.260	-1.266	-1.272	-1.279	-1.286	-1.295	-1.304	-1.312	-1.322	-1.334	-1.344	-1.355	-1.366	-1.379	-1.391	-1.405	-1.418	-1.431	-1.444	-1.458	-1.470	-1.484	-1.496	-1.510	-1.522	-1.535	-1.548	-1.559	-1.570	-1.580	-1.589	-1.599	-1.608	-1.615	-1.622	-1.629	-1.632	-1.638	-1.640	-1.644	-1.645	-1.644	-1.644	-1.641	-1.639	-1.634	-1.629	-1.622	-1.615	-1.606	-1.596	-1.586	-1.575	-1.561	-1.548	-1.534	-1.519	-1.501	-1.485	-1.468	-1.450	-1.430	-1.410	-1.391	-1.370	-1.349	-1.328	-1.305	-1.284	-1.262	-1.240	-1.219	-1.195	-1.174	-1.152	-1.130	-1.108	-1.088	-1.066	-1.045	-1.025	-1.006	-0.986	-0.968	-0.950	-0.932	-0.915	-0.899	-0.884	-0.869	-0.855	-0.841	-0.829	-0.816	-0.805	-0.795	-0.785	-0.776	-0.769	-0.761	-0.756	-0.750	-0.746	-0.741	-0.739	-0.738	-0.735	-0.734	-0.734	-0.734	-0.735	-0.736	-0.739	-0.741	-0.745	-0.749	-0.752	-0.756	-0.761	-0.768	-0.772	-0.779	-0.785	-0.791	-0.798	-0.804	-0.811	-0.818	-0.825	-0.832	-0.839	-0.846	-0.852	-0.859	-0.865	-0.872	-0.879	-0.884	-0.889	-0.895	-0.900	-0.904	-0.909	-0.911	-0.916	-0.919	-0.920	-0.922	-0.924	-0.926	-0.926	-0.926	-0.925	-0.925	-0.924	-0.921	-0.919	-0.916	-0.914	-0.909	-0.906	-0.900	-0.896	-0.891	-0.886	-0.879	-0.874	-0.866	-0.860	-0.854	-0.846	-0.839	-0.831	-0.824	-0.818	-0.810	-0.802	-0.795	-0.788	-0.780	-0.772	-0.766	-0.759	-0.751	-0.745	-0.739	-0.734	-0.728	-0.722	-0.719	-0.714	-0.710	-0.706	-0.702	-0.700	-0.696	-0.694	-0.692	-0.691	-0.689	-0.689	-0.689	-0.688	-0.688	-0.689	-0.689	-0.689	-0.690	-0.691	-0.692	-0.694	-0.695	-0.695	-0.698	-0.699	-0.701	-0.702	-0.704	-0.705	-0.706	-0.708	-0.708	-0.709	-0.710	-0.710	-0.710	-0.710	-0.710	-0.710	-0.710	-0.708	-0.708	-0.706	-0.705	-0.704	-0.701	-0.700	-0.699	-0.695	-0.694	-0.691	-0.688	-0.684	-0.681	-0.678	-0.674	-0.670	-0.666	-0.661	-0.658	-0.652	-0.649	-0.644	-0.640	-0.635	-0.629	-0.624	-0.619	-0.614	-0.609	-0.604	-0.598	-0.592	-0.586	-0.580	-0.575	-0.569	-0.562	-0.556	-0.550	-0.542	-0.536	-0.529	-0.522	-0.515	-0.507	-0.501	-0.492	-0.485	-0.478	-0.470	-0.462	-0.455	-0.446	-0.439	-0.431	-0.425	-0.418	-0.410	-0.402	-0.396	-0.389	-0.384	-0.378	-0.372	-0.368	-0.362	-0.359	-0.355	-0.351	-0.350	-0.348	-0.348	-0.345	-0.346	-0.346	-0.348	-0.350	-0.352	-0.358	-0.361	-0.366	-0.372	-0.379	-0.388	-0.396	-0.406	-0.416	-0.426	-0.439	-0.450	-0.462	-0.478	-0.491	-0.506	-0.522	-0.538	-0.554	-0.569	-0.586	-0.604	-0.621	-0.639	-0.655	-0.674	-0.690	-0.708	-0.724	-0.742	-0.758	-0.775	-0.790	-0.806	-0.821	-0.836	-0.850	-0.864	-0.876	-0.888	-0.899	-0.910	-0.919	-0.929	-0.936	-0.944	-0.950	-0.954	-0.959	-0.961	-0.964	-0.965	-0.965	-0.966	-0.964	-0.962	-0.959	-0.955	-0.950	-0.945	-0.939	-0.932	-0.924	-0.915	-0.906	-0.896	-0.886	-0.875	-0.864	-0.850	-0.838	-0.825	-0.811	-0.798	-0.781	-0.766	-0.752	-0.736	-0.720	-0.704	-0.688	-0.671	-0.655	-0.638	-0.620	-0.602	-0.586	-0.568	-0.550	-0.532	-0.515	-0.496	-0.480	-0.461	-0.444	-0.425	-0.408	-0.389	-0.370	-0.351	-0.334	-0.315	-0.299	-0.280	-0.261	-0.244	-0.226	-0.208	-0.191	-0.172	-0.155	-0.136	-0.120	-0.101	-0.084	-0.065	-0.049	-0.030	-0.012	0.005	0.022	0.040	0.058	0.075	0.092	0.110	0.128	0.145	0.162	0.179	0.196	0.212	0.230	0.248	0.265	0.280	0.296	0.312	0.328	0.342	0.359	0.371	0.386	0.399	0.412	0.425	0.438	0.449	0.460	0.471	0.481	0.490	0.499	0.505	0.512	0.519	0.524	0.528	0.530	0.532	0.534	0.534	0.534	0.532	0.530	0.528	0.522	0.519	0.511	0.506	0.499	0.490	0.482	0.472	0.462	0.451	0.440	0.429	0.418	0.405	0.392	0.380	0.368	0.355	0.342	0.330	0.318	0.305	0.294	0.282	0.272	0.262	0.252	0.244	0.235	0.229	0.222	0.216	0.212	0.210	0.208	0.206	0.208	0.208	0.212	0.216	0.221	0.228	0.236	0.246	0.256	0.270	0.282	0.298	0.314	0.330	0.348	0.368	0.388	0.409	0.431	0.455	0.479	0.504	0.529	0.555	0.581	0.609	0.638	0.665	0.692	0.721	0.749	0.779	0.806	0.835	0.864	0.891	0.919	0.945	0.971	0.996	1.022	1.048	1.070	1.094	1.116	1.138	1.159	1.179	1.198	1.215	1.232	1.248	1.262	1.276	1.289	1.300	1.311	1.320	1.329	1.335	1.341	1.348	1.351	1.354	1.358	1.359	1.358	1.358	1.356	1.355	1.350	1.346	1.342	1.338	1.331	1.325	1.318	1.310	1.302	1.294	1.286	1.276	1.268	1.258	1.248	1.236	1.226	1.215	1.204	1.192	1.181	1.169	1.158	1.146	1.134	1.122	1.111	1.100	1.088	1.076	1.065	1.054	1.042	1.031	1.020	1.010	1.000	0.989	0.979	0.969	0.958	0.948	0.938	0.928	0.919	0.909	0.899	0.890	0.880	0.870	0.861	0.851	0.842	0.834	0.825	0.815	0.806	0.796	0.789	0.779	0.770	0.761	0.752	0.742	0.734	0.725	0.716	0.706	0.696	0.688	0.679	0.669	0.659	0.650	0.640	0.630	0.619	0.610	0.599	0.589	0.578	0.566	0.556	0.545	0.535	0.524	0.512	0.501	0.490	0.479	0.468	0.455	0.444	0.431	0.419	0.406	0.394	0.381	0.369	0.356	0.342	0.330	0.316	0.304	0.289	0.275	0.262	0.249	0.235	0.221	0.209	0.194	0.180	0.168	0.152	0.139	0.126	0.112	0.100	0.088	0.074	0.061	0.050	0.036	0.025	0.014	0.004	-0.008	-0.016	-0.028	-0.036	-0.044	-0.051	-0.060	-0.066	-0.071	-0.076	-0.080	-0.084	-0.086	-0.089	-0.089	-0.090	-0.089	-0.086	-0.084	-0.080	-0.075	-0.069	-0.064	-0.055	-0.048	-0.038	-0.026	-0.016	-0.004	0.009	0.022	0.036	0.052	0.069	0.086	0.104	0.122	0.140	0.160	0.181	0.201	0.222	0.242	0.265	0.286	0.308	0.330	0.352	0.375	0.395	0.418	0.440	0.461	0.481	0.502	0.522	0.542	0.561	0.580	0.599	0.616	0.632	0.649	0.664	0.679	0.694	0.706	0.719	0.731	0.741	0.751	0.760	0.768	0.775	0.781	0.786	0.791	0.795	0.798	0.800	0.801	0.801	0.801	0.802	0.801	0.799	0.796	0.794	0.790	0.786	0.782	0.780	0.775	0.771	0.766	0.761	0.759	0.754	0.749	0.745	0.741	0.739	0.735	0.732	0.730	0.728	0.726	0.726	0.725	0.726	0.726	0.729	0.730	0.734	0.738	0.741	0.745	0.751	0.758	0.764	0.771	0.779	0.788	0.796	0.806	0.815	0.826	0.838	0.849	0.860	0.872	0.885	0.898	0.910	0.922	0.935	0.949	0.961	0.974	0.988	1.001	1.012	1.026	1.038	1.050	1.061	1.072	1.084	1.095	1.104	1.115	1.124	1.132	1.141	1.149	1.158	1.165	1.171	1.179	1.184	1.190	1.196	1.201	1.206	1.211	1.216	1.220	1.224	1.229	1.232	1.238	1.241	1.245	1.250	1.254	1.259	1.264	1.269	1.272	1.279	1.284	1.290	1.296	1.302	1.310	1.318	1.326	1.334	1.342	1.351	1.361	1.370	1.380	1.391	1.401	1.412	1.424	1.436	1.448	1.460	1.472	1.485	1.499	1.510	1.524	1.535	1.548	1.560	1.574	1.585	1.598	1.609	1.620	1.632	1.642	1.652	1.662	1.672	1.681	1.690	1.699	1.705	1.712	1.718	1.724	1.728	1.732	1.735	1.738	1.739	1.740	1.740	1.740	1.739	1.736	1.734	1.730	1.726	1.721	1.716	1.710	1.704	1.695	1.688	1.679	1.669	1.660	1.650	1.639	1.628	1.616	1.605	1.592	1.579	1.568	1.552	1.540	1.525	1.511	1.496	1.481	1.468	1.452	1.436	1.420	1.405	1.390	1.374	1.358	1.342	1.326	1.311	1.295	1.280	1.264	1.249	1.234	1.219	1.204	1.188	1.174	1.159	1.144	1.129	1.114	1.100	1.086	1.071	1.058	1.044	1.030	1.018	1.005	0.991	0.979	0.968	0.955	0.942	0.931	0.919	0.909	0.899	0.886	0.876	0.868	0.856	0.848	0.838	0.829	0.819	0.810	0.801	0.794	0.784	0.776	0.768	0.760	0.752	0.745	0.738	0.730	0.722	0.716	0.709	0.701	0.695	0.688	0.682	0.675	0.669	0.662	0.656	0.650	0.645	0.639	0.632	0.626	0.620	0.615	0.609	0.604	0.598	0.591	0.586	0.580	0.576	0.570	0.565	0.560	0.554	0.549	0.545	0.540	0.534	0.530	0.525	0.521	0.515	0.510	0.505	0.500	0.496	0.491	0.486	0.481	0.478	0.472	0.468	0.462	0.459	0.454	0.449	0.445	0.440	0.436	0.431	0.426	0.421	0.418	0.412	0.409	0.405	0.400	0.396	0.392	0.388	0.384	0.379	0.375	0.371	0.366	0.362	0.359	0.354	0.350	100.000	5.000	2.000	1.000	2.000	0.000	0.000	0.000	0.000	0.000	0.000	0.000	0.000	0.000	0.000	0.000	0.000	0.000	2.824	2.742	2.661	2.579	2.496	2.415	2.334	2.252	2.172	2.091	2.011	1.931	1.854	1.775	1.700	1.624	1.550	1.475	1.402	1.331	1.262	1.192	1.125	1.059	0.994	0.931	0.868	0.808	0.746	0.689	0.631	0.575	0.520	0.468	0.415	0.364	0.315	0.265	0.218	0.171	0.125	0.080	0.036	-0.006	-0.049	-0.089	-0.130	-0.170	-0.210	-0.249	-0.288	-0.325	-0.362	-0.401	-0.438	-0.475	-0.511	-0.548	-0.584	-0.620	-0.658	-0.694	-0.730	-0.765	-0.802	-0.839	-0.875	-0.911	-0.949	-0.985	-1.022	-1.060	-1.096	-1.135	-1.172	-1.211	-1.250	-1.289	-1.328	-1.366	-1.405	-1.444	-1.485	-1.524	-1.564	-1.604	-1.644	-1.685	-1.725	-1.765	-1.808	-1.848	-1.889	-1.929	-1.969	-2.011	-2.051	-2.092	-2.134	-2.172	-2.214	-2.254	-2.294	-2.332	-2.372	-2.411	-2.450	-2.489	-2.525	-2.564	-2.600	-2.635	-2.671	-2.706	-2.740	-2.774	-2.806	-2.839	-2.869	-2.899	-2.929	-2.958	-2.985	-3.011	-3.036	-3.061	-3.085	-3.108	-3.128	-3.149	-3.168	-3.186	-3.202	-3.219	-3.234	-3.248	-3.260	-3.272	-3.282	-3.291	-3.300	-3.308	-3.315	-3.321	-3.326	-3.331	-3.335	-3.338	-3.340	-3.342	-3.342	-3.344	-3.345	-3.344	-3.344	-3.344	-3.344	-3.342	-3.342	-3.341	-3.340	-3.339	-3.340	-3.339	-3.340	-3.339	-3.340	-3.341	-3.344	-3.345	-3.349	-3.352	-3.356	-3.361	-3.366	-3.372	-3.379	-3.388	-3.395	-3.405	-3.415	-3.425	-3.438	-3.450	-3.462	-3.478	-3.492	-3.508	-3.524	-3.542	-3.560	-3.578	-3.596	-3.618	-3.638	-3.659	-3.680	-3.702	-3.725	-3.749	-3.772	-3.796	-3.819	-3.844	-3.869	-3.894	-3.919	-3.944	-3.969	-3.995	-4.020	-4.045	-4.072	-4.098	-4.122	-4.149	-4.175	-4.200	-4.226	-4.250	-4.276	-4.302	-4.326	-4.351	-4.376	-4.400	-4.424	-4.448	-4.472	-4.496	-4.520	-4.542	-4.566	-4.589	-4.611	-4.632	-4.655	-4.678	-4.700	-4.721	-4.744	-4.765	-4.786	-4.806	-4.828	-4.849	-4.870	-4.890	-4.910	-4.930	-4.951	-4.971	-4.990	-5.010	-5.029	-5.050	-5.070	-5.088	-5.108	-5.128	-5.146	-5.165	-5.184	-5.202	-5.220	-5.239	-5.258	-5.276	-5.294	-5.311	-5.329	-5.346	-5.364	-5.381	-5.398	-5.415	-5.431	-5.446	-5.461	-5.478	-5.491	-5.506	-5.520	-5.534	-5.546	-5.559	-5.571	-5.581	-5.592	-5.601	-5.610	-5.619	-5.626	-5.632	-5.639	-5.644	-5.648	-5.651	-5.654	-5.656	-5.655	-5.656	-5.655	-5.651	-5.650	-5.645	-5.641	-5.636	-5.629	-5.622	-5.614	-5.605	-5.595	-5.584	-5.572	-5.561	-5.550	-5.536	-5.522	-5.509	-5.492	-5.478	-5.462	-5.446	-5.431	-5.415	-5.399	-5.381	-5.364	-5.348	-5.331	-5.314	-5.298	-5.280	-5.265	-5.248	-5.232	-5.216	-5.201	-5.186	-5.171	-5.158	-5.145	-5.131	-5.119	-5.108	-5.095	-5.084	-5.074	-5.064	-5.054	-5.045	-5.038	-5.030	-5.022	-5.018	-5.011	-5.006	-5.000	-4.996	-4.991	-4.989	-4.984	-4.982	-4.980	-4.976	-4.975	-4.972	-4.971	-4.970	-4.970	-4.969	-4.968	-4.968	-4.966	-4.966	-4.965	-4.965	-4.964	-4.964	-4.962	-4.961	-4.960	-4.960	-4.958	-4.955	-4.955	-4.952	-4.950	-4.948	-4.944	-4.941	-4.938	-4.934	-4.930	-4.925	-4.920	-4.915	-4.910	-4.905	-4.900	-4.892	-4.888	-4.880	-4.872	-4.865	-4.858	-4.849	-4.841	-4.831	-4.822	-4.814	-4.804	-4.794	-4.782	-4.772	-4.761	-4.750	-4.739	-4.728	-4.715	-4.702	-4.690	-4.676	-4.662	-4.649	-4.635	-4.621	-4.608	-4.592	-4.578	-4.562	-4.548	-4.531	-4.515	-4.499	-4.484	-4.468	-4.449	-4.432	-4.416	-4.400	-4.382	-4.364	-4.348	-4.330	-4.312	-4.295	-4.279	-4.260	-4.242	-4.225	-4.208	-4.190	-4.174	-4.158	-4.140	-4.124	-4.109	-4.093	-4.079	-4.064	-4.049	-4.035	-4.021	-4.009	-3.996	-3.984	-3.974	-3.962	-3.952	-3.944	-3.935	-3.928	-3.919	-3.914	-3.908	-3.902	-3.899	-3.895	-3.894	-3.891	-3.891	-3.891	-3.891	-3.892	-3.895	-3.898	-3.901	-3.906	-3.910	-3.915	-3.921	-3.928	-3.935	-3.942	-3.950	-3.958	-3.966	-3.976	-3.985	-3.995	-4.004	-4.014	-4.025	-4.035	-4.044	-4.055	-4.064	-4.075	-4.084	-4.094	-4.102	-4.111	-4.120	-4.129	-4.138	-4.145	-4.152	-4.159	-4.166	-4.172	-4.178	-4.182	-4.188	-4.194	-4.198	-4.202	-4.205	-4.209	-4.212	-4.215	-4.219	-4.222	-4.225	-4.228	-4.232	-4.235	-4.239	-4.242	-4.248	-4.251	-4.256	-4.261	-4.268	-4.272	-4.280	-4.288	-4.296	-4.305	-4.315	-4.326	-4.339	-4.351	-4.365	-4.379	-4.395	-4.411	-4.430	-4.449	-4.469	-4.490	-4.512	-4.535	-4.560	-4.585	-4.612	-4.639	-4.668	-4.696	-4.728	-4.758	-4.791	-4.824	-4.856	-4.891	-4.925	-4.960	-4.998	-5.032	-5.069	-5.106	-5.145	-5.182	-5.219	-5.256	-5.295	-5.331	-5.370	-5.408	-5.445	-5.482	-5.520	-5.558	-5.595	-5.632	-5.669	-5.704	-5.740	-5.776	-5.811	-5.846	-5.881	-5.914	-5.948	-5.981	-6.014	-6.046	-6.078	-6.108	-6.139	-6.169	-6.199	-6.229	-6.258	-6.286	-6.314	-6.341	-6.369	-6.395	-6.420	-6.446	-6.471	-6.496	-6.519	-6.541	-6.565	-6.586	-6.608	-6.628	-6.648	-6.666	-6.684	-6.701	-6.719	-6.734	-6.750	-6.764	-6.778	-6.790	-6.801	-6.812	-6.821	-6.830	-6.838	-6.844	-6.849	-6.852	-6.855	-6.858	-6.860	-6.859	-6.858	-6.856	-6.852	-6.849	-6.845	-6.838	-6.830	-6.822	-6.814	-6.802	-6.791	-6.780	-6.766	-6.752	-6.738	-6.724	-6.706	-6.690	-6.672	-6.654	-6.635	-6.615	-6.595	-6.575	-6.554	-6.531	-6.508	-6.486	-6.462	-6.439	-6.415	-6.390	-6.366	-6.341	-6.316	-6.291	-6.265	-6.239	-6.212	-6.186	-6.160	-6.134	-6.105	-6.079	-6.051	-6.024	-5.998	-5.969	-5.941	-5.914	-5.885	-5.858	-5.830	-5.801	-5.774	-5.746	-5.719	-5.689	-5.662	-5.635	-5.606	-5.579	-5.551	-5.525	-5.499	-5.472	-5.445	-5.419	-5.394	-5.369	-5.344	-5.320	-5.296	-5.272	-5.251	-5.229	-5.208	-5.186	-5.166	-5.148	-5.129	-5.112	-5.094	-5.079	-5.064	-5.050	-5.036	-5.025	-5.012	-5.001	-4.994	-4.984	-4.976	-4.969	-4.964	-4.959	-4.955	-4.951	-4.950	-4.949	-4.949	-4.949	-4.949	-4.951	-4.954	-4.956	-4.960	-4.964	-4.969	-4.974	-4.979	-4.984	-4.989	-4.995	-5.000	-5.006	-5.012	-5.018	-5.024	-5.029	-5.034	-5.039	-5.042	-5.048	-5.050	-5.054	-5.056	-5.058	-5.060	-5.060	-5.060	-5.059	-5.058	-5.054	-5.051	-5.048	-5.041	-5.035	-5.030	-5.021	-5.011	-5.002	-4.991	-4.980	-4.966	-4.952	-4.939	-4.922	-4.906	-4.889	-4.870	-4.851	-4.830	-4.809	-4.788	-4.765	-4.741	-4.718	-4.692	-4.666	-4.639	-4.612	-4.584	-4.555	-4.526	-4.496	-4.466	-4.436	-4.404	-4.372	-4.340	-4.306	-4.274	-4.239	-4.205	-4.171	-4.136	-4.101	-4.066	-4.030	-3.996	-3.959	-3.924	-3.888	-3.851	-3.815	-3.779	-3.742	-3.706	-3.670	-3.634	-3.598	-3.562	-3.526	-3.490	-3.455	-3.420	-3.385	-3.351	-3.316	-3.282	-3.249	-3.215	-3.182	-3.150	-3.119	-3.088	-3.058	-3.028	-2.999	-2.970	-2.941	-2.914	-2.886	-2.861	-2.835	-2.811	-2.788	-2.765	-2.742	-2.721	-2.701	-2.681	-2.664	-2.645	-2.628	-2.612	-2.596	-2.582	-2.569	-2.556	-2.545	-2.534	-2.524	-2.514	-2.506	-2.498	-2.491	-2.484	-2.478	-2.471	-2.466	-2.461	-2.458	-2.452	-2.449	-2.445	-2.441	-2.438	-2.435	-2.431	-2.428	-2.424	-2.420	-2.416	-2.411	-2.406	-2.402	-2.396	-2.390	-2.384	-2.378	-2.371	-2.364	-2.355	-2.346	-2.336	-2.326	-2.315	-2.304	-2.292	-2.280	-2.266	-2.252	-2.239	-2.224	-2.209	-2.194	-2.178	-2.162	-2.148	-2.130	-2.114	-2.098	-2.082	-2.065	-2.050	-2.034	-2.018	-2.001	-1.988	-1.972	-1.960	-1.945	-1.932	-1.921	-1.910	-1.899	-1.890	-1.881	-1.874	-1.866	-1.861	-1.855	-1.851	-1.849	-1.848	-1.845	-1.845	-1.848	-1.849	-1.852	-1.856	-1.861	-1.866	-1.872	-1.880	-1.888	-1.896	-1.905	-1.914	-1.924	-1.934	-1.945	-1.955	-1.966	-1.976	-1.988	-1.998	-2.007	-2.018	-2.029	-2.039	-2.047	-2.055	-2.064	-2.071	-2.079	-2.085	-2.090	-2.094	-2.099	-2.101	-2.104	-2.105	-2.105	-2.104	-2.102	-2.100	-2.098	-2.092	-2.086	-2.079	-2.072	-2.064	-2.055	-2.045	-2.035	-2.024	-2.013	-2.000	-1.986	-1.972	-1.959	-1.944	-1.929	-1.912	-1.896	-1.880	-1.865	-1.848	-1.831	-1.815	-1.798	-1.781	-1.764	-1.748	-1.731	-1.715	-1.699	-1.682	-1.668	-1.654	-1.639	-1.624	-1.610	-1.598	-1.584	-1.571	-1.560	-1.549	-1.540	-1.530	-1.520	-1.511	-1.504	-1.498	-1.490	-1.484	-1.479	-1.475	-1.471	-1.469	-1.466	-1.465	-1.464	-1.464	-1.465	-1.468	-1.468	-1.472	-1.475	-1.479	-1.485	-1.490	-1.495	-1.502	-1.509	-1.518	-1.526	-1.535	-1.544	-1.555	-1.564	-1.575	-1.586	-1.598	-1.610	-1.622	-1.635	-1.648	-1.661	-1.674	-1.688	-1.701	-1.715	-1.729	-1.744	-1.756	-1.770	-1.784	-1.798	-1.811	-1.825	-1.839	-1.851	-1.864	-1.878	-1.889	-1.901	-1.912	-1.922	-1.932	-1.942	-1.952	-1.961	-1.970	-1.978	-1.985	-1.991	-1.998	-2.001	-2.006	-2.011	-2.015	-2.018	-2.020	-2.022	-2.024	-2.025	-2.025	-2.025	-2.024	-2.021	-2.020	-2.018	-2.015	-2.011	-2.007	-2.002	-1.999	-1.992	-1.989	-1.981	-1.976	-1.970	-1.964	-1.958	-1.950	-1.944	-1.938	-1.930	-1.922	-1.915	-1.909	-1.901	-1.894	-1.886	-1.879	-1.872	-1.865	-1.858	-1.850	-1.842	-1.836	-1.830	-1.822	-1.816	-1.809	-1.804	-1.796	-1.791	-1.785	-1.779	-1.771	-1.765	-1.760	-1.754	-1.748	-1.742	-1.736	-1.731	-1.725	-1.720	-1.714	-1.708	-1.702	-1.698	-1.691	-1.685	-1.681	-1.675	-1.670	-1.664	-1.659	-1.655	-1.649	-1.645	-1.641	-1.636	-1.634	-1.630	-1.626	-1.624	-1.620	-1.619	-1.616	-1.615	-1.614	-1.614	-1.611	-1.611	-1.612	-1.612	-1.614	-1.615	-1.618	-1.620	-1.622	-1.626	-1.631	-1.635	-1.639	-1.644	-1.650	-1.656	-1.662	-1.669	-1.676	-1.682	-1.690	-1.698	-1.705	-1.714	-1.721	-1.730	-1.738	-1.746	-1.755	-1.761	-1.769	-1.776	-1.784	-1.791	-1.798	-1.804	-1.811	-1.816	-1.822	-1.826	-1.830	-1.835	-1.839	-1.841	-1.842	-1.845	-1.846	-1.848	-1.848	-1.848	-1.846	-1.846	-1.845	-1.842	-1.840	-1.836	-1.832	-1.829	-1.826	-1.821	-1.816	-1.811	-1.806	-1.801	-1.796	-1.791	-1.786	-1.781	-1.776	-1.771	-1.766	-1.762	-1.758	-1.755	-1.751	-1.749	-1.746	-1.744	-1.742	-1.741	-1.741	-1.742	-1.742	-1.744	-1.745	-1.748	-1.751	-1.755	-1.758	-1.764	-1.769	-1.775	-1.780	-1.788	-1.795	-1.802	-1.810	-1.820	-1.829	-1.838	-1.846	-1.856	-1.866	-1.876	-1.886	-1.895	-1.905	-1.915	-1.926	-1.935	-1.945	-1.952	-1.961	-1.970	-1.978	-1.985	-1.992	-1.999	-2.005	-2.010	-2.014	-2.019	-2.021	-2.024	-2.025	-2.026	-2.025	-2.025	-2.024	-2.020	-2.016	-2.013	-2.007	-2.001	-1.994	-1.985	-1.976	-1.966	-1.955	-1.944	-1.931	-1.918	-1.902	-1.889	-1.874	-1.856	-1.840	-1.821	-1.804	-1.784	-1.764	-1.745	-1.724	-1.704	-1.681	-1.660	-1.638	-1.615	-1.591	-1.569	-1.545	-1.522	-1.499	-1.475	-1.451	-1.428	-1.404	-1.380	-1.356	-1.334	-1.309	-1.285	-1.262	-1.239	-1.216	-1.192	-1.171	-1.149	-1.125	-1.104	-1.081	-1.060	-1.039	-1.016	-0.996	-0.975	-0.955	-0.934	-0.914	-0.892	-0.874	-0.852	-0.832	-0.812	-0.794	-0.774	-0.755	-0.735	-0.716	-0.696	-0.678	-0.660	-0.640	-0.622	-0.604	-0.585	-0.568	-0.550	-0.532	-0.515	-0.498	-0.480	-0.464	-0.448	-0.431	-0.416	-0.401	-0.386	-0.372	-0.360	-0.348	-0.335	-0.325	-0.314	-0.302	-0.294	-0.286	-0.278	-0.270	-0.264	-0.258	-0.254	-0.248	-0.245	-0.241	-0.239	-0.238	-0.238	-0.236	-0.238	-0.239	-0.240	-0.242	-0.245	-0.248	-0.251	-0.255	-0.258	-0.262	-0.266	-0.269	-0.274	-0.276	-0.280	-0.284	-0.286	-0.289	-0.291	-0.292	-0.294	-0.294	-0.294	-0.292	-0.290	-0.288	-0.282	-0.278	-0.271	-0.265	-0.256	-0.246	-0.236	-0.224	-0.211	-0.198	-0.182	-0.168	-0.150	-0.132	-0.112	-0.092	-0.071	-0.051	-0.028	-0.006	0.018	0.042	0.066	0.091	0.116	0.141	0.166	0.192	0.219	0.244	0.269	0.294	0.318	0.342	0.366	0.389	0.411	0.432	0.454	0.472	0.491	0.510	0.526	0.542	0.558	0.571	0.582	0.594	0.604	0.614	0.621	0.629	0.634	0.639	0.641	0.645	0.646	0.646	0.646	0.645	0.644	0.640	0.636	0.631	0.628	0.622	0.616	0.610	0.602	0.595	0.588	0.580	0.572	0.565	0.556	0.549	0.541	0.534	0.525	0.519	0.510	0.504	0.495	0.489	0.482	0.476	0.470	0.464	0.458	0.454	0.448	0.442	0.436	0.432	0.428	0.424	0.419	0.415	0.411	0.406	0.404	0.400	0.396	0.392	0.389	0.385	0.381	0.376	0.372	0.368	0.362	0.358	0.352	0.348	0.341	0.335	0.329	0.322	0.315	0.309	0.301	0.294	0.285	0.278	0.270	0.261	0.252	0.244	0.235	0.226	0.218	0.209	0.199	0.189	0.180	0.170	0.161	0.151	0.142	0.134	0.124	0.115	0.105	0.096	0.088	0.079	0.070	0.060	0.052	0.044	0.035	0.028	0.019	0.011	0.004	-0.005	-0.014	-0.021	-0.029	-0.036	-0.044	-0.051	-0.060	-0.068	-0.075	-0.082	-0.091	-0.099	-0.108	-0.115	-0.124	-0.132	-0.141	-0.150	-0.159	-0.169	-0.178	-0.189	-0.199	-0.209	-0.220	-0.230	-0.241	-0.252	-0.264	-0.275	-0.288	-0.299	-0.310	-0.322	-0.334	-0.345	-0.358	-0.370	-0.382	-0.394	-0.406	-0.418	-0.429	-0.440	-0.450	-0.461	-0.472	-0.484	-0.492	-0.502	-0.511	-0.520	-0.529	-0.536	-0.544	-0.551	-0.558	-0.564	-0.569	-0.574	-0.579	-0.582	-0.586	-0.589	-0.591	-0.592	-0.594	-0.595	-0.595	-0.595	-0.594	-0.592	-0.590	-0.589	-0.585	-0.581	-0.576	-0.572	-0.568	-0.561	-0.556	-0.550	-0.542	-0.535	-0.528	-0.520	-0.511	-0.502	-0.494	-0.484	-0.475	-0.465	-0.454	-0.444	-0.434	-0.422	-0.411	-0.401	-0.390	-0.378	-0.365	-0.354	-0.341	-0.329	-0.318	-0.305	-0.291	-0.279	-0.265	-0.252	-0.240	-0.226	-0.215	-0.201	-0.188	-0.175	-0.162	-0.150	-0.139	-0.126	-0.115	-0.102	-0.091	-0.080	-0.069	-0.059	-0.048	-0.038	-0.029	-0.019	-0.009	0.000	0.009	0.018	0.026	0.034	0.041	0.049	0.055	0.062	0.069	0.075	0.080	0.085	0.090	0.096	0.100	0.106	0.109	0.114	0.118	0.124	0.126	0.131	0.135	0.140	0.144	0.149	0.154	0.158	0.162	0.169	0.174	0.180	0.185	0.191	0.198	0.205	0.212	0.219	0.226	0.234	0.242	0.251	0.259	0.269	0.278	0.288	0.298	0.306	0.316	0.326	0.336	0.348	0.358	0.366	0.378	0.388	0.398	0.408	0.418	0.426	0.436	0.445	0.454	0.462	0.471	0.479	0.488	0.494	0.501	0.509	0.515	0.521	0.528	0.532	0.538	0.542	0.548	0.552	0.556	0.560	0.564	0.568	0.572	0.575	0.579	0.582	0.586	0.590	0.594	0.598	0.602	0.606	0.611	0.616	0.621	0.629	0.634	0.641	0.649	0.656	0.665	0.674	0.684	0.694	0.704	0.715	0.728	0.739	0.752	0.766	0.780	0.795	0.809	0.825	0.840	0.856	0.871	0.890	0.905	0.922	0.939	0.955	0.972	0.989	1.005	1.021	1.038	1.052	1.068	1.082	1.096	1.110	1.122	1.135	1.146	1.158	1.168	1.176	1.184	1.191	1.196	1.202	1.205	1.208	1.210	1.210	1.209	1.208	1.205	1.200	1.195	1.189	1.181	1.172	1.164	1.152	1.141	1.129	1.116	1.101	1.089	1.071	1.055	1.039	1.021	1.004	0.984	0.965	0.945	0.925	0.905	0.884	0.862	0.841	0.820	0.798	0.776	0.755	0.732	0.711	0.689	0.669	0.648	0.626	0.606	0.585	0.566	0.546	0.528	0.509	0.489	0.471	0.454	0.436	0.420	0.405	0.389	0.372	0.358	0.344	0.329	0.316	0.302	0.291	0.279	0.266	0.256	0.245	0.235	0.225	0.215	0.206	0.198	0.189	0.181	0.174	0.166	0.159	0.152	0.145	0.140	0.134	0.129	0.121	0.116	0.111	0.106	0.101	0.096	0.091	0.086	0.082	0.078	0.072	0.068	0.064	0.060	0.054	0.050	0.045	0.041	0.038	0.031	0.028	0.022	0.016	0.012	0.008	0.001	-0.002	-0.009	-0.014	-0.019	-0.025	-0.030	-0.036	-0.042	-0.048	-0.054	-0.059	-0.065	-0.071	-0.078	-0.084	-0.090	-0.096	-0.102	-0.108	-0.115	-0.121	-0.128	-0.135	-0.141	-0.148	-0.154	-0.160	-0.166	-0.174	-0.180	-0.185	-0.191	-0.198	-0.202	-0.209	-0.215	-0.220	-0.226	-0.231	-0.238	-0.242	-0.248	-0.254	-0.259	-0.262	-0.268	-0.272	-0.276	-0.280	-0.284	-0.289	-0.292	-0.295	-0.299	-0.302	-0.306	-0.309	-0.311	-0.315	-0.319	-0.321	-0.324	-0.328	-0.329	-0.331	-0.335	-0.338	-0.340	-0.342	-0.346	-0.350	-0.352	-0.356	-0.359	-0.364	-0.369	-0.372	-0.378	-0.382	-0.388	-0.394	-0.400	-0.408	-0.412	-0.421	-0.429	-0.436	-0.445	-0.455	-0.466	-0.476	-0.488	-0.499	-0.511	-0.524	-0.538	-0.552	-0.566	-0.580	-0.596	-0.612	-0.628	-0.645	-0.662	-0.680	-0.698	-0.716	-0.736	-0.754	-0.772	-0.792	-0.812	-0.832	-0.851	-0.872	-0.891	-0.910	-0.929	-0.949	-0.968	-0.986	-1.002	-1.021	-1.038	-1.054	-1.069	-1.084	-1.098	-1.111	-1.124	-1.134	-1.145	-1.155	-1.162	-1.170	-1.176	-1.182	-1.185	-1.189	-1.190	-1.191	-1.191	-1.189	-1.185	-1.181	-1.176	-1.169	-1.162	-1.152	-1.144	-1.134	-1.121	-1.108	-1.094	-1.080	-1.064	-1.048	-1.031	-1.012	-0.994	-0.975	-0.955	-0.936	-0.915	-0.895	-0.874	-0.852	-0.831	-0.810	-0.788	-0.766	-0.745	-0.724	-0.702	-0.681	-0.661	-0.642	-0.622	-0.602	-0.585	-0.566	-0.550	-0.531	-0.515	-0.499	-0.484	-0.469	-0.455	-0.442	-0.429	-0.418	-0.406	-0.395	-0.385	-0.376	-0.368	-0.359	-0.351	-0.345	-0.339	-0.332	-0.329	-0.324	-0.320	-0.316	-0.314	-0.311	-0.309	-0.306	-0.306	-0.304	-0.304	-0.304	-0.302	-0.302	-0.302	-0.302	-0.304	-0.304	-0.305	-0.305	-0.306	-0.308	-0.308	-0.309	-0.311	-0.311	-0.312	-0.314	-0.316	-0.318	-0.319	-0.319	-0.319	-0.320	-0.321	-0.322	-0.322	-0.324	-0.324	-0.324	-0.322	-0.324	-0.324	-0.324	-0.324	-0.324	-0.324	-0.324	-0.322	-0.322	-0.321	-0.321	-0.320	-0.319	-0.319	-0.318	-0.316	-0.315	-0.314	-0.312	-0.311	-0.310	-0.309	-0.309	-0.308	-0.305	-0.305	-0.304	-0.302	-0.304	-0.301	-0.301	-0.301	-0.302	-0.302	-0.304	-0.305	-0.308	-0.309	-0.312	-0.315	-0.319	-0.325	-0.329	-0.335	-0.342	-0.349	-0.359	-0.366	-0.378	-0.389	-0.400	-0.412	-0.428	-0.441	-0.458	-0.475	-0.492	-0.511	-0.531	-0.552	-0.575	-0.598	-0.622	-0.646	-0.672	-0.700	-0.728	-0.756	-0.785	-0.815	-0.846	-0.878	-0.909	-0.941	-0.974	-1.006	-1.039	-1.072	-1.106	-1.139	-1.171	-1.204	-1.236	-1.269	-1.300	-1.331	-1.360	-1.391	-1.420	-1.446	-1.474	-1.500	-1.524	-1.546	-1.569	-1.589	-1.608	-1.626	-1.642	-1.656	-1.671	-1.681	-1.692	-1.700	-1.708	-1.712	-1.716	-1.719	-1.720	-1.719	-1.718	-1.714	-1.709	-1.704	-1.696	-1.689	-1.680	-1.670	-1.660	-1.649	-1.638	-1.626	-1.614	-1.601	-1.589	-1.575	-1.562	-1.550	-1.538	-1.525	-1.515	-1.504	-1.492	-1.484	-1.474	-1.466	-1.459	-1.452	-1.446	-1.441	-1.439	-1.438	-1.436	-1.436	-1.436	-1.439	-1.441	-1.446	-1.451	-1.459	-1.466	-1.475	-1.485	-1.494	-1.506	-1.519	-1.531	-1.544	-1.559	-1.574	-1.589	-1.604	-1.621	-1.638	-1.654	-1.671	-1.688	-1.706	-1.722	-1.739	-1.756	-1.772	-1.789	-1.805	-1.822	-1.836	-1.852	-1.868	-1.881	-1.896	-1.910	-1.924	-1.936	-1.949	-1.961	-1.972	-1.985	-1.996	-2.007	-2.019	-2.029	-2.040	-2.049	-2.059	-2.069	-2.079	-2.089	-2.098	-2.108	-2.119	-2.128	-2.139	-2.149	-2.160	-2.169	-2.181	-2.191	-2.202	-2.215	-2.226	-2.240	-2.251	-2.265	-2.278	-2.291	-2.305	-2.318	-2.332	-2.346	-2.360	-2.374	-2.389	-2.401	-2.415	-2.429	-2.442	-2.455	-2.468	-2.480	-2.491	-2.501	-2.512	-2.522	-2.531	-2.540	-2.546	-2.552	-2.558	-2.562	-2.565	-2.566	-2.568	-2.568	-2.566	-2.562	-2.558	-2.552	-2.545	-2.535	-2.525	-2.514	-2.500	-2.484	-2.468	-2.451	-2.431	-2.410	-2.388	-2.365	-2.339	-2.312	-2.284	-2.256	-2.225	-2.194	-2.162	-2.128	-2.092	-2.058	-2.020	-1.982	-1.944	-1.904	-1.865	-1.824	-1.784	-1.742	-1.699	-1.656	-1.614	-1.570	-1.526	-1.482	-1.439	-1.395	-1.350	-1.305	-1.262	-1.219	-1.175	-1.131	-1.088	-1.044	-1.001	-0.960	-0.918	-0.876	-0.835	-0.794	-0.755	-0.715	-0.675	-0.636	-0.599	-0.562	-0.526	-0.490	-0.455	-0.420	-0.386	-0.354	-0.321	-0.289	-0.259	-0.229	-0.200	-0.172	-0.145	-0.118	-0.092	-0.068	-0.042	-0.019	0.002	0.025	0.045	0.066	0.085	0.104	0.121	0.139	0.152	0.168	0.181	0.195	0.206	0.218	0.229	0.238	0.245	0.254	0.260	0.265	0.271	0.274	0.278	0.279	0.280	0.281	0.280	0.279	0.276	0.272	0.269	0.264	0.259	0.250	0.244	0.234	0.225	0.215	0.202	0.190	0.176	0.164	0.148	0.132	0.115	0.098	0.078	0.059	0.038	0.015	-0.006	-0.030	-0.055	-0.081	-0.108	-0.135	-0.164	-0.194	-0.224	-0.256	-0.289	-0.324	-0.358	-0.394	-0.431	-0.471	-0.510	-0.551	-0.594	-0.636	-0.681	-0.726	-0.774	-0.821	-0.870	-0.921	-0.972	-1.026	-1.081	-1.136	-1.195	-1.252	-1.312	-1.374	-1.435	-1.499	-1.564	-1.629	-1.695	-1.762	-1.831	-1.901	-1.971	-2.042	-2.116	-2.190	-2.265	-2.339	-2.415	-2.491	-2.569	-2.648	-2.725	-2.806	-2.885	-2.965	-3.045	-3.126	-3.208	-3.288	-3.369	-3.449	-3.531	-3.612	-3.692	-3.772	-3.854	-3.934	-4.014	-4.094	-4.174	-4.251	-4.330	-4.406	-4.482	-4.559	-4.634	-4.709	-4.781	-4.854	-4.925	-4.996	-5.065	-5.132	-5.200	-5.265	-5.329	-5.392	-5.452	-5.514	-5.571	-5.629	-5.684	-5.738	-5.790	-5.841	-5.890	-5.938	-5.982	-6.026	-6.070	-6.110	-6.148	-6.185	-6.220	-6.254	-6.286	-6.315	-6.344	-6.370	-6.394	-6.416	-6.439	-6.458	-6.474	-6.491	-6.505	-6.519	-6.529	-6.538	-6.546	-6.552	-6.558	-6.560	-6.562	-6.562	-6.561	-6.559	-6.556	-6.551	-6.545	-6.538	-6.530	-6.519	-6.509	-6.496	-6.482	-6.469	-6.452	-6.436	-6.419	-6.399	-6.379	-6.358	-6.334	-6.310	-6.286	-6.261	-6.234	-6.206	-6.178	-6.146	-6.115	-6.082	-6.049	-6.012	-5.976	-5.939	-5.900	-5.860	-5.818	-5.774	-5.730	-5.684	-5.636	-5.588	-5.535	-5.485	-5.430	-5.375	-5.319	-5.260	-5.199	-5.138	-5.074	-5.009	-4.942	-4.875	-4.805	-4.734	-4.660	-4.585	-4.510	-4.431	-4.352	-4.272	-4.190	-4.108	-4.022	-3.938	-3.850	-3.762	-3.672	-3.582	-3.490	-3.399	-3.306	-3.211	-3.116	-3.020	-2.925	-2.828	-2.730	-2.632	-2.534	-2.436	-2.336	-2.236	-2.136	-2.038	-1.938	-1.838	-1.738	-1.638	-1.536	-1.436	-1.338	-1.238	-1.136	-1.036	-0.938	-0.839	-0.740	-0.641	-0.542	-0.445	-0.348	-0.250	-0.152	-0.056	0.040	0.135	0.231	0.326	0.420	0.514	0.609	0.701	0.792	0.885	0.978	1.069	1.159	1.249	1.338	1.428	1.516	1.605	1.692	1.779	1.866	1.951	2.036	2.122	2.206	2.290	2.374	2.456	2.538	2.620	2.700	2.780	2.860	2.939	3.018	3.095	3.172	3.250	3.325	3.401	3.475	3.549	3.624	3.698	3.769	3.841	3.914	3.984	4.054	4.124	4.194	4.262	4.331	4.400	4.466	4.535	4.601	4.668	4.734	4.799	4.864	4.929	4.994	5.058	5.121	5.185	5.248	5.310	5.372	5.434	5.495	5.556	5.616	5.678	5.736	5.795	5.855	5.911	5.970	6.026	6.084	6.140	6.195	6.250	6.305	6.359	6.412	6.464	6.516	6.568	6.619	6.668	6.718	6.765	6.812	6.859	6.904	6.949	6.994	7.038	7.079	7.120	7.161	7.201	7.240	7.278	7.314	7.349	7.384	7.419	7.450	7.482	7.514	7.545	7.574	7.601	7.629	7.655	7.681	7.705	7.729	7.751	7.772	7.794	7.814	7.832	7.851	7.868	7.884	7.900	7.915	7.929	7.941	7.952	7.964	7.975	7.984	7.992	8.000	8.008	8.014	8.020	8.025	8.029	8.033	8.034	8.036	8.038	8.036	8.036	8.035	8.033	8.029	8.024	8.020	8.014	8.006	8.000	7.990	7.981	7.971	7.960	7.949	7.936	7.922	7.909	7.894	7.879	7.861	7.844	7.825	7.806	7.788	7.766	7.745	7.722	7.700	7.676	7.654	7.629	7.602	7.578	7.550	7.524	7.496	7.470	7.442	7.412	7.384	7.355	7.326	7.298	7.268	7.239	7.208	7.179	7.149	7.119	7.090	7.060	7.030	7.001	6.972	6.944	6.915	6.886	6.859	6.830	6.804	6.776	6.749	6.722	6.696	6.671	6.645	6.620	6.595	6.570	6.545	6.521	6.496	6.472	6.448	6.422	6.398	6.374	6.348	6.322	6.295	6.270	6.241	6.215	6.185	6.156	6.125	6.095	6.062	6.030	5.994	5.959	5.921	5.882	5.842	5.801	5.758	5.712	5.665	5.618	5.568	5.515	5.461	5.406	5.349	5.289	5.229	5.166	5.101	5.035	4.966	4.895	4.824	4.751	4.676	4.600	4.521	4.442	4.362	4.281	4.199	4.115	4.031	3.946	3.860	3.775	3.688	3.601	3.514	3.428	3.341	3.252	3.168	3.081	2.996	2.911	2.828	2.745	2.661	2.580	2.499	2.421	2.342	2.266	2.190	2.118	2.044	1.974	1.905	1.838	1.771	1.706	1.642	1.580	1.521	1.462	1.405	1.349	1.295	1.241	1.190	1.139	1.090	1.041	0.995	0.949	0.904	0.859	0.815	0.772	0.730	0.689	0.649	0.609	0.568	0.529	0.489	0.449	0.411	0.372	0.332	0.295	0.256	0.216	0.179	0.139	0.100	0.060	0.020	-0.020	-0.060	-0.100	-0.140	-0.180	-0.222	-0.262	-0.304	-0.345	-0.386	-0.429	-0.470	-0.511	-0.554	-0.596	-0.639	-0.681	-0.724	-0.765	-0.808	-0.850	-0.892	-0.935	-0.976	-1.018	-1.060	-1.100	-1.141	-1.181	-1.221	-1.261	-1.301	-1.340	-1.379	-1.416	-1.455	-1.492	-1.529	-1.564	-1.600	-1.635	-1.670	-1.704	-1.738	-1.769	-1.801	-1.832	-1.862	-1.892	-1.921	-1.949	-1.976	-2.002	-2.029	-2.054	-2.078	-2.101	-2.122	-2.145	-2.165	-2.185	-2.205	-2.222	-2.240	-2.256	-2.271	-2.286	-2.301	-2.315	-2.326	-2.339	-2.349	-2.359	-2.368	-2.376	-2.385	-2.392	-2.399	-2.405	-2.410	-2.415	-2.420	-2.425	-2.429	-2.432	-2.436	-2.439	-2.442	-2.445	-2.449	-2.451	-2.455	-2.458	-2.461	-2.465	-2.469	-2.472	-2.478	-2.481	-2.486	-2.492	-2.499	-2.505	-2.512	-2.520	-2.529	-2.538	-2.546	-2.558	-2.569	-2.581	-2.594	-2.608	-2.621	-2.636	-2.651	-2.666	-2.685	-2.702	-2.720	-2.740	-2.759	-2.779	-2.800	-2.821	-2.844	-2.866	-2.890	-2.914	-2.938	-2.962	-2.988	-3.014	-3.039	-3.065	-3.091	-3.118	-3.145	-3.171	-3.198	-3.225	-3.252	-3.279	-3.306	-3.332	-3.359	-3.385	-3.412	-3.439	-3.465	-3.491	-3.518	-3.542	-3.569	-3.594	-3.619	-3.644	-3.669	-3.692	-3.716	-3.739	-3.762	-3.786	-3.808	-3.831	-3.852	-3.874	-3.895	-3.916	-3.936	-3.956	-3.978	-3.998	-4.016	-4.036	-4.055	-4.072	-4.093	-4.110	-4.129	-4.146	-4.164	-4.180	-4.198	-4.215	-4.231	-4.248	-4.264	-4.280	-4.295	-4.311	-4.326	-4.342	-4.358	-4.374	-4.388	-4.402	-4.419	-4.434	-4.448	-4.462	-4.478	-4.492	-4.508	-4.521	-4.536	-4.551	-4.565	-4.579	-4.592	-4.608	-4.621	-4.636	-4.650	-4.664	-4.679	-4.692	-4.706	-4.720	-4.732	-4.746	-4.760	-4.772	-4.785	-4.798	-4.810	-4.822	-4.834	-4.844	-4.855	-4.865	-4.875	-4.884	-4.894	-4.902	-4.910	-4.916	-4.924	-4.929	-4.935	-4.939	-4.942	-4.945	-4.948	-4.949	-4.949	-4.950	-4.950	-4.948	-4.945	-4.942	-4.938	-4.934	-4.928	-4.921	-4.915	-4.908	-4.899	-4.890	-4.880	-4.870	-4.859	-4.848	-4.835	-4.822	-4.809	-4.796	-4.782	-4.769	-4.754	-4.738	-4.722	-4.708	-4.692	-4.676	-4.661	-4.645	-4.629	-4.614	-4.598	-4.582	-4.565	-4.550	-4.535	-4.521	-4.505	-4.491	-4.478	-4.462	-4.449	-4.436	-4.425	-4.412	-4.400	-4.389	-4.379	-4.368	-4.356	-4.348	-4.339	-4.329	-4.321	-4.311	-4.304	-4.296	-4.289	-4.282	-4.275	-4.270	-4.262	-4.258	-4.251	-4.246	-4.241	-4.236	-4.232	-4.226	-4.221	-4.219	-4.212	-4.209	-4.205	-4.200	-4.195	-4.191	-4.185	-4.181	-4.176	-4.171	-4.166	-4.160	-4.155	-4.149	-4.142	-4.136	-4.129	-4.121	-4.115	-4.106	-4.099	-4.090	-4.081	-4.072	-4.062	-4.054	-4.044	-4.032	-4.021	-4.011	-3.999	-3.988	-3.975	-3.962	-3.949	-3.935	-3.921	-3.906	-3.892	-3.878	-3.862	-3.848	-3.831	-3.815	-3.800	-3.784	-3.766	-3.749	-3.732	-3.716	-3.698	-3.680	-3.664	-3.645	-3.628	-3.610	-3.592	-3.574	-3.556	-3.539	-3.522	-3.505	-3.488	-3.471	-3.455	-3.438	-3.422	-3.406	-3.390	-3.375	-3.361	-3.346	-3.334	-3.320	-3.308	-3.295	-3.284	-3.272	-3.262	-3.252	-3.244	-3.235	-3.228	-3.222	-3.216	-3.211	-3.206	-3.202	-3.201	-3.199	-3.198	-3.198	-3.198	-3.198	-3.201	-3.204	-3.206	-3.210	-3.215	-3.220	-3.226	-3.234	-3.241	-3.248	-3.256	-3.265	-3.274	-3.284	-3.294	-3.305	-3.315	-3.326	-3.336	-3.348	-3.359	-3.369	-3.380	-3.391	-3.402	-3.412	-3.422	-3.432	-3.444	-3.454	-3.464	-3.472	-3.481	-3.489	-3.498	-3.504	-3.511	-3.518	-3.524	-3.529	-3.532	-3.536	-3.540	-3.542	-3.545	-3.546	-3.546	-3.548	-3.548	-3.548	-3.546	-3.544	-3.542	-3.541	-3.538	-3.535	-3.531	-3.530	-3.526	-3.524	-3.520	-3.518	-3.516	-3.514	-3.512	-3.510	-3.509	-3.509	-3.510	-3.510	-3.514	-3.515	-3.519	-3.524	-3.530	-3.536	-3.544	-3.552	-3.564	-3.575	-3.588	-3.601	-3.616	-3.634	-3.652	-3.672	-3.694	-3.716	-3.740	-3.766	-3.792	-3.820	-3.850	-3.881	-3.911	-3.945	-3.979	-4.015	-4.050	-4.088	-4.126	-4.164	-4.204	-4.244	-4.285	-4.326	-4.368	-4.411	-4.454	-4.496	-4.539	-4.581	-4.625	-4.668	-4.711	-4.754	-4.796	-4.839	-4.881	-4.922	-4.964	-5.005	-5.045	-5.086	-5.126	-5.164	-5.204	-5.241	-5.278	-5.315	-5.351	-5.386	-5.420	-5.455	-5.489	-5.520	-5.554	-5.585	-5.615	-5.645	-5.675	-5.704	-5.731	-5.759	-5.786	-5.812	-5.839	-5.864	-5.889	-5.912	-5.936	-5.959	-5.981	-6.004	-6.024	-6.044	-6.064	-6.082	-6.101	-6.118	-6.135	-6.151	-6.166	-6.181	-6.195	-6.208	-6.219	-6.230	-6.240	-6.249	-6.256	-6.264	-6.271	-6.276	-6.280	-6.284	-6.286	-6.288	-6.289	-6.289	-6.286	-6.285	-6.282	-6.278	-6.271	-6.265	-6.259	-6.250	-6.241	-6.231	-6.221	-6.209	-6.196	-6.184	-6.170	-6.155	-6.140	-6.124	-6.106	-6.089	-6.069	-6.050	-6.030	-6.010	-5.989	-5.966	-5.945	-5.922	-5.899	-5.876	-5.851	-5.828	-5.802	-5.776	-5.751	-5.725	-5.699	-5.672	-5.645	-5.618	-5.590	-5.562	-5.534	-5.505	-5.478	-5.449	-5.419	-5.390	-5.361	-5.331	-5.301	-5.272	-5.242	-5.212	-5.182	-5.154	-5.124	-5.095	-5.064	-5.035	-5.006	-4.979	-4.950	-4.922	-4.895	-4.868	-4.841	-4.814	-4.789	-4.764	-4.740	-4.716	-4.692	-4.671	-4.650	-4.629	-4.609	-4.590	-4.572	-4.556	-4.540	-4.525	-4.512	-4.499	-4.486	-4.478	-4.469	-4.459	-4.452	-4.445	-4.441	-4.438	-4.432	-4.431	-4.430	-4.429	-4.430	-4.432	-4.435	-4.438	-4.441	-4.445	-4.449	-4.455	-4.461	-4.466	-4.474	-4.480	-4.488	-4.495	-4.501	-4.508	-4.515	-4.522	-4.529	-4.534	-4.541	-4.546	-4.551	-4.556	-4.560	-4.564	-4.565	-4.568	-4.569	-4.569	-4.568	-4.566	-4.565	-4.560	-4.558	-4.551	-4.545	-4.538	-4.529	-4.520	-4.509	-4.496	-4.484	-4.470	-4.455	-4.439	-4.420	-4.402	-4.381	-4.361	-4.340	-4.316	-4.292	-4.268	-4.242	-4.216	-4.188	-4.159	-4.130	-4.099	-4.068	-4.036	-4.005	-3.971	-3.938	-3.902	-3.868	-3.832	-3.796	-3.760	-3.724	-3.686	-3.649	-3.611	-3.572	-3.535	-3.496	-3.459	-3.419	-3.381	-3.342	-3.304	-3.266	-3.228	-3.190	-3.152	-3.115	-3.079	-3.042	-3.005	-2.969	-2.934	-2.899	-2.865	-2.831	-2.799	-2.765	-2.732	-2.701	-2.671	-2.640	-2.611	-2.584	-2.555	-2.529	-2.501	-2.476	-2.450	-2.426	-2.402	-2.381	-2.359	-2.336	-2.316	-2.296	-2.278	-2.259	-2.241	-2.224	-2.206	-2.190	-2.175	-2.161	-2.146	-2.132	-2.121	-2.109	-2.096	-2.085	-2.075	-2.064	-2.054	-2.044	-2.035	-2.026	-2.018	-2.010	-2.001	-1.994	-1.986	-1.979	-1.971	-1.965	-1.958	-1.951	-1.944	-1.939	-1.931	-1.925	-1.919	-1.912	-1.905	-1.899	-1.891	-1.885	-1.878	-1.870	-1.862	-1.854	-1.846	-1.838	-1.829	-1.819	-1.809	-1.800	-1.790	-1.779	-1.769	-1.756	-1.745	-1.732	-1.721	-1.708	-1.694	-1.682	-1.668	-1.654	-1.640	-1.626	-1.611	-1.598	-1.582	-1.568	-1.552	-1.538	-1.522	-1.509	-1.494	-1.479	-1.465	-1.451	-1.436	-1.424	-1.411	-1.399	-1.386	-1.375	-1.364	-1.354	-1.344	-1.335	-1.326	-1.318	-1.311	-1.304	-1.299	-1.292	-1.290	-1.285	-1.282	-1.281	-1.280	-1.280	-1.280	-1.281	-1.284	-1.285	-1.289	-1.292	-1.298	-1.302	-1.308	-1.312	-1.320	-1.328	-1.332	-1.340	-1.349	-1.356	-1.364	-1.371	-1.378	-1.386	-1.394	-1.400	-1.406	-1.412	-1.419	-1.425	-1.430	-1.435	-1.440	-1.444	-1.446	-1.449	-1.450	-1.451	-1.451	-1.451	-1.449	-1.446	-1.444	-1.440	-1.436	-1.430	-1.424	-1.418	-1.409	-1.400	-1.391	-1.381	-1.370	-1.358	-1.346	-1.334	-1.320	-1.306	-1.291	-1.276	-1.260	-1.245	-1.228	-1.211	-1.195	-1.178	-1.159	-1.142	-1.125	-1.106	-1.090	-1.071	-1.054	-1.036	-1.019	-1.001	-0.985	-0.968	-0.951	-0.936	-0.919	-0.904	-0.889	-0.875	-0.861	-0.848	-0.834	-0.821	-0.809	-0.799	-0.788	-0.778	-0.768	-0.759	-0.750	-0.742	-0.738	-0.730	-0.725	-0.721	-0.718	-0.715	-0.712	-0.711	-0.711	-0.710	-0.711	-0.714	-0.716	-0.719	-0.722	-0.728	-0.731	-0.738	-0.744	-0.750	-0.758	-0.766	-0.775	-0.784	-0.794	-0.804	-0.814	-0.825	-0.836	-0.848	-0.861	-0.872	-0.885	-0.898	-0.910	-0.924	-0.936	-0.950	-0.962	-0.975	-0.989	-1.002	-1.015	-1.026	-1.040	-1.051	-1.062	-1.075	-1.085	-1.098	-1.108	-1.118	-1.126	-1.136	-1.145	-1.152	-1.161	-1.169	-1.175	-1.181	-1.186	-1.192	-1.198	-1.201	-1.206	-1.209	-1.212	-1.215	-1.216	-1.219	-1.220	-1.221	-1.222	-1.224	-1.224	-1.224	-1.224	-1.224	-1.224	-1.224	-1.222	-1.221	-1.221	-1.220	-1.220	-1.220	-1.219	-1.219	-1.218	-1.218	-1.219	-1.219	-1.220	-1.220	-1.220	-1.222	-1.224	-1.225	-1.226	-1.229	-1.231	-1.232	-1.235	-1.238	-1.240	-1.244	-1.246	-1.249	-1.251	-1.255	-1.258	-1.261	-1.265	-1.268	-1.270	-1.274	-1.275	-1.279	-1.281	-1.282	-1.285	-1.286	-1.288	-1.289	-1.291	-1.291	-1.291	-1.292	-1.291	-1.291	-1.290	-1.290	-1.289	-1.288	-1.288	-1.285	-1.284	-1.282	-1.280	-1.279	-1.278	-1.275	-1.272	-1.271	-1.270	-1.268	-1.266	-1.264	-1.264	-1.262	-1.261	-1.260	-1.260	-1.260	-1.259	-1.260	-1.260	-1.260	-1.261	-1.262	-1.265	-1.268	-1.270	-1.271	-1.276	-1.278	-1.282	-1.286	-1.289	-1.294	-1.299	-1.301	-1.308	-1.311	-1.315	-1.320	-1.324	-1.328	-1.332	-1.336	-1.341	-1.344	-1.348	-1.350	-1.352	-1.356	-1.358	-1.359	-1.360	-1.361	-1.361	-1.362	-1.361	-1.361	-1.359	-1.358	-1.355	-1.352	-1.350	-1.345	-1.342	-1.339	-1.334	-1.328	-1.324	-1.318	-1.312	-1.305	-1.299	-1.292	-1.286	-1.280	-1.272	-1.265	-1.258	-1.251	-1.245	-1.239	-1.232	-1.226	-1.220	-1.212	-1.208	-1.204	-1.198	-1.194	-1.189	-1.185	-1.181	-1.178	-1.175	-1.172	-1.171	-1.170	-1.168	-1.168	-1.168	-1.168	-1.168	-1.169	-1.169	-1.171	-1.172	-1.175	-1.178	-1.180	-1.184	-1.188	-1.191	-1.194	-1.198	-1.202	-1.206	-1.210	-1.215	-1.220	-1.224	-1.229	-1.234	-1.238	-1.241	-1.246	-1.250	-1.254	-1.258	-1.261	-1.265	-1.268	-1.270	-1.274	-1.275	-1.276	-1.279	-1.280	-1.280	-1.280	-1.280	-1.279	-1.279	-1.275	-1.272	-1.270	-1.266	-1.262	-1.258	-1.251	-1.245	-1.239	-1.231	-1.222	-1.214	-1.204	-1.194	-1.182	-1.170	-1.158	-1.144	-1.130	-1.115	-1.100	-1.082	-1.066	-1.048	-1.030	-1.011	-0.991	-0.970	-0.949	-0.928	-0.905	-0.882	-0.860	-0.836	-0.812	-0.788	-0.762	-0.736	-0.711	-0.686	-0.660	-0.634	-0.606	-0.579	-0.552	-0.525	-0.499	-0.471	-0.445	-0.418	-0.391	-0.364	-0.338	-0.311	-0.285	-0.259	-0.232	-0.208	-0.182	-0.158	-0.132	-0.108	-0.084	-0.060	-0.038	-0.014	0.009	0.031	0.052	0.074	0.095	0.115	0.135	0.154	0.174	0.191	0.210	0.228	0.244	0.260	0.276	0.291	0.305	0.319	0.332	0.345	0.358	0.369	0.379	0.389	0.399	0.406	0.414	0.422	0.428	0.434	0.439	0.442	0.446	0.450	0.452	0.455	0.455	0.458	0.458	0.456	0.456	0.454	0.451	0.450	0.448	0.444	0.442	0.438	0.435	0.431	0.428	0.424	0.420	0.418	0.414	0.411	0.408	0.406	0.404	0.402	0.401	0.401	0.400	0.402	0.404	0.404	0.408	0.411	0.415	0.420	0.426	0.434	0.441	0.450	0.459	0.470	0.481	0.492	0.506	0.520	0.534	0.549	0.565	0.581	0.598	0.615	0.634	0.651	0.671	0.690	0.709	0.729	0.750	0.770	0.790	0.809	0.829	0.848	0.869	0.886	0.906	0.925	0.942	0.961	0.978	0.994	1.010	1.026	1.040	1.055	1.068	1.081	1.094	1.104	1.115	1.125	1.135	1.144	1.151	1.159	1.166	1.172	1.178	1.182	1.188	1.191	1.195	1.198	1.200	1.202	1.204	1.205	1.208	1.209	1.210	1.210	1.211	1.211	1.212	1.212	1.214	1.215	1.215	1.215	1.216	1.216	1.218	1.220	1.220	1.221	1.222	1.224	1.225	1.226	1.228	1.229	1.230	1.231	1.231	1.234	1.234	1.235	1.235	1.236	1.238	1.238	1.238	1.238	1.238	1.238	1.236	1.236	1.234	1.232	1.229	1.228	1.224	1.220	1.216	1.211	1.208	1.201	1.196	1.189	1.184	1.176	1.169	1.160	1.151	1.144	1.134	1.124	1.115	1.104	1.094	1.084	1.072	1.062	1.050	1.039	1.028	1.016	1.004	0.992	0.981	0.969	0.956	0.944	0.932	0.921	0.909	0.898	0.885	0.872	0.862	0.851	0.840	0.829	0.818	0.808	0.798	0.786	0.776	0.766	0.758	0.746	0.738	0.728	0.719	0.710	0.701	0.692	0.682	0.674	0.665	0.658	0.648	0.639	0.630	0.622	0.612	0.604	0.596	0.586	0.578	0.568	0.558	0.549	0.539	0.529	0.520	0.510	0.500	0.489	0.478	0.468	0.458	0.446	0.436	0.424	0.414	0.402	0.390	0.379	0.369	0.356	0.345	0.332	0.322	0.311	0.300	0.289	0.279	0.269	0.259	0.249	0.239	0.230	0.222	0.214	0.206	0.199	0.192	0.186	0.180	0.175	0.170	0.168	0.162	0.160	0.158	0.156	0.155	0.155	0.154	0.155	0.156	0.159	0.160	0.164	0.169	0.172	0.179	0.184	0.190	0.196	0.202	0.210	0.218	0.225	0.234	0.242	0.251	0.259	0.269	0.279	0.288	0.298	0.308	0.316	0.328	0.336	0.346	0.356	0.366	0.376	0.384	0.394	0.404	0.412	0.421	0.430	0.439	0.446	0.455	0.462	0.470	0.476	0.484	0.490	0.496	0.501	0.506	0.512	0.518	0.521	0.526	0.530	0.535	0.539	0.541	0.545	0.548	0.551	0.552	0.556	0.558	0.561	0.562	0.566	0.568	0.570	0.571	0.574	0.576	0.579	0.581	0.584	0.586	0.589	0.591	0.595	0.599	0.601	0.606	0.611	0.615	0.620	0.625	0.630	0.635	0.641	0.648	0.654	0.660	0.668	0.675	0.682	0.690	0.698	0.706	0.714	0.724	0.732	0.741	0.751	0.759	0.769	0.779	0.789	0.799	0.809	0.816	0.826	0.836	0.846	0.855	0.865	0.874	0.884	0.891	0.901	0.909	0.918	0.925	0.932	0.940	0.948	0.955	0.960	0.966	0.974	0.979	0.985	0.990	0.995	1.001	1.005	1.010	1.016	1.020	1.025	1.030	1.035	1.040	1.045	1.050	1.055	1.061	1.068	1.074	1.080	1.086	1.094	1.102	1.110	1.119	1.128	1.136	1.148	1.158	1.170	1.181	1.192	1.205	1.219	1.232	1.248	1.261	1.278	1.291	1.309	1.325	1.341	1.359	1.376	1.395	1.412	1.430	1.448	1.466	1.484	1.502	1.519	1.538	1.555	1.571	1.588	1.602	1.619	1.634	1.648	1.661	1.675	1.686	1.699	1.708	1.718	1.726	1.734	1.741	1.746	1.751	1.754	1.756	1.758	1.758	1.755	1.754	1.750	1.745	1.740	1.732	1.725	1.716	1.708	1.695	1.684	1.672	1.659	1.644	1.629	1.614	1.596	1.580	1.561	1.544	1.526	1.506	1.486	1.466	1.446	1.426	1.405	1.385	1.364	1.342	1.321	1.300	1.278	1.256	1.235	1.215	1.194	1.172	1.152	1.132	1.112	1.094	1.074	1.055	1.036	1.018	1.001	0.984	0.966	0.950	0.934	0.918	0.904	0.888	0.874	0.860	0.846	0.834	0.821	0.809	0.796	0.785	0.774	0.762	0.752	0.742	0.732	0.724	0.715	0.706	0.698	0.689	0.682	0.675	0.668	0.661	0.655	0.649	0.642	0.638	0.631	0.626	0.622	0.618	0.612	0.609	0.605	0.600	0.596	0.594	0.590	0.586	0.582	0.580	0.578	0.574	0.571	0.569	0.568	0.564	0.561	0.559	0.558	0.555	0.552	0.549	0.548	0.545	0.542	0.541	0.538	0.535	0.532	0.530	0.526	0.524	0.521	0.519	0.516	0.512	0.509	0.506	0.502	0.499	0.495	0.491	0.486	0.482	0.478	0.474	0.469	0.462	0.458	0.452	0.446	0.440	0.435	0.428	0.421	0.415	0.409	0.404	0.396	0.390	0.384	0.376	0.369	0.362	0.355	0.349	0.341	0.334	0.328	0.320	0.312	0.306	0.300	0.292	0.288	0.281	0.275	0.270	0.264	0.258	0.252	0.249	0.242	0.239	0.235	0.230	0.228	0.224	0.220	0.218	0.215	0.212	0.209	0.208	0.206	0.202	0.201	0.200	0.198	0.196	0.194	0.192	0.191	0.189	0.186	0.185	0.181	0.179	0.176	0.172	0.170	0.165	0.160	0.156	0.151	0.144	0.138	0.131	0.124	0.116	0.108	0.099	0.090	0.079	0.068	0.058	0.045	0.034	0.020	0.008	-0.008	-0.021	-0.035	-0.051	-0.066	-0.081	-0.098	-0.114	-0.130	-0.145	-0.162	-0.179	-0.194	-0.211	-0.228	-0.242	-0.258	-0.272	-0.286	-0.300	-0.314	-0.326	-0.338	-0.350	-0.360	-0.370	-0.379	-0.388	-0.395	-0.401	-0.406	-0.410	-0.414	-0.418	-0.419	-0.420	-0.419	-0.418	-0.415	-0.412	-0.408	-0.401	-0.396	-0.390	-0.381	-0.372	-0.364	-0.354	-0.342	-0.332	-0.321	-0.308	-0.296	-0.284	-0.270	-0.256	-0.242	-0.229	-0.214	-0.200	-0.186	-0.171	-0.158	-0.144	-0.129	-0.115	-0.101	-0.088	-0.075	-0.061	-0.048	-0.036	-0.024	-0.012	-0.001	0.010	0.020	0.031	0.041	0.051	0.060	0.070	0.080	0.088	0.098	0.105	0.114	0.121	0.129	0.136	0.145	0.152	0.160	0.168	0.176	0.184	0.191	0.199	0.208	0.215	0.222	0.231	0.239	0.248	0.255	0.264	0.274	0.281	0.290	0.299	0.309	0.318	0.326	0.336	0.344	0.354	0.362	0.370	0.379	0.388	0.395	0.404	0.410	0.416	0.425	0.430	0.438	0.442	0.448	0.452	0.458	0.461	0.465	0.468	0.469	0.470	0.472	0.472	0.472	0.472	0.470	0.469	0.466	0.464	0.460	0.456	0.451	0.445	0.440	0.434	0.428	0.421	0.415	0.408	0.399	0.390	0.382	0.372	0.364	0.355	0.345	0.335	0.325	0.315	0.304	0.294	0.282	0.271	0.260	0.249	0.236	0.225	0.212	0.200	0.188	0.175	0.161	0.149	0.135	0.120	0.106	0.091	0.075	0.060	0.042	0.026	0.009	-0.008	-0.026	-0.045	-0.065	-0.085	-0.105	-0.126	-0.149	-0.170	-0.192	-0.216	-0.240	-0.265	-0.290	-0.316	-0.341	-0.368	-0.395	-0.422	-0.450	-0.478	-0.506	-0.535	-0.562	-0.592	-0.620	-0.648	-0.678	-0.705	-0.732	-0.761	-0.789	-0.815	-0.842	-0.868	-0.892	-0.918	-0.941	-0.964	-0.985	-1.006	-1.026	-1.045	-1.064	-1.080	-1.094	-1.109	-1.120	-1.131	-1.142	-1.150	-1.158	-1.164	-1.168	-1.171	-1.172	-1.172	-1.172	-1.169	-1.166	-1.162	-1.156	-1.150	-1.142	-1.134	-1.124	-1.114	-1.102	-1.091	-1.079	-1.066	-1.054	-1.040	-1.026	-1.012	-1.000	-0.986	-0.974	-0.959	-0.946	-0.934	-0.922	-0.911	-0.900	-0.889	-0.881	-0.871	-0.864	-0.856	-0.851	-0.845	-0.841	-0.836	-0.834	-0.834	-0.832	-0.832	-0.834	-0.836	-0.841	-0.844	-0.850	-0.856	-0.864	-0.871	-0.880	-0.889	-0.900	-0.910	-0.921	-0.934	-0.946	-0.959	-0.971	-0.986	-1.001	-1.015	-1.030	-1.044	-1.059	-1.074	-1.089	-1.105	-1.119	-1.134	-1.149	-1.164	-1.178	-1.192	-1.208	-1.221	-1.235	-1.250	-1.262	-1.276	-1.289	-1.302	-1.315	-1.328	-1.339	-1.350	-1.361	-1.372	-1.384	-1.395	-1.405	-1.416	-1.426	-1.436	-1.448	-1.458	-1.468	-1.479	-1.488	-1.498	-1.508	-1.518	-1.528	-1.538	-1.548	-1.558	-1.568	-1.578	-1.588	-1.598	-1.608	-1.616	-1.626	-1.638	-1.646	-1.656	-1.665	-1.674	-1.682	-1.691	-1.699	-1.706	-1.714	-1.720	-1.728	-1.734	-1.739	-1.742	-1.748	-1.751	-1.755	-1.756	-1.758	-1.758	-1.756	-1.756	-1.754	-1.750	-1.745	-1.741	-1.732	-1.726	-1.716	-1.706	-1.695	-1.682	-1.669	-1.654	-1.636	-1.620	-1.600	-1.579	-1.559	-1.535	-1.512	-1.488	-1.460	-1.432	-1.404	-1.375	-1.344	-1.310	-1.278	-1.244	-1.209	-1.172	-1.135	-1.099	-1.060	-1.020	-0.981	-0.940	-0.899	-0.858	-0.815	-0.772	-0.729	-0.686	-0.641	-0.599	-0.555	-0.510	-0.468	-0.422	-0.379	-0.335	-0.292	-0.249	-0.206	-0.164	-0.121	-0.080	-0.039	0.002	0.041	0.081	0.120	0.159	0.195	0.232	0.268	0.302	0.338	0.370	0.402	0.435	0.464	0.495	0.522	0.549	0.576	0.601	0.626	0.649	0.672	0.692	0.712	0.734	0.751	0.769	0.786	0.801	0.815	0.830	0.841	0.852	0.864	0.872	0.881	0.889	0.896	0.901	0.906	0.910	0.912	0.915	0.916	0.918	0.916	0.916	0.912	0.911	0.906	0.901	0.898	0.891	0.884	0.875	0.866	0.858	0.846	0.835	0.822	0.810	0.795	0.780	0.765	0.748	0.730	0.711	0.691	0.672	0.650	0.629	0.605	0.580	0.555	0.529	0.502	0.474	0.445	0.414	0.382	0.350	0.316	0.282	0.246	0.210	0.172	0.132	0.092	0.051	0.009	-0.035	-0.080	-0.126	-0.172	-0.222	-0.271	-0.322	-0.374	-0.428	-0.482	-0.539	-0.596	-0.654	-0.712	-0.774	-0.836	-0.900	-0.962	-1.028	-1.094	-1.161	-1.230	-1.299	-1.368	-1.439	-1.511	-1.584	-1.656	-1.731	-1.806	-1.881	-1.958	-2.034	-2.111	-2.189	-2.268	-2.348	-2.426	-2.505	-2.584	-2.664	-2.744	-2.824	-2.902	-2.982	-3.061	-3.141	-3.220	-3.300	-3.378	-3.455	-3.534	-3.611	-3.688	-3.762	-3.839	-3.914	-3.989	-4.062	-4.134	-4.206	-4.276	-4.346	-4.415	-4.484	-4.550	-4.615	-4.681	-4.744	-4.806	-4.868	-4.928	-4.986	-5.042	-5.098	-5.152	-5.205	-5.256	-5.308	-5.355	-5.401	-5.449	-5.492	-5.535	-5.575	-5.615	-5.654	-5.690	-5.725	-5.759	-5.791	-5.821	-5.850	-5.878	-5.902	-5.926	-5.950	-5.970	-5.990	-6.008	-6.024	-6.039	-6.052	-6.065	-6.075	-6.084	-6.091	-6.098	-6.101	-6.105	-6.106	-6.105	-6.105	-6.101	-6.098	-6.091	-6.084	-6.074	-6.065	-6.052	-6.039	-6.024	-6.008	-5.990	-5.971	-5.950	-5.929	-5.904	-5.879	-5.852	-5.825	-5.795	-5.764	-5.730	-5.696	-5.661	-5.624	-5.584	-5.544	-5.501	-5.459	-5.414	-5.366	-5.318	-5.268	-5.216	-5.162	-5.109	-5.052	-4.995	-4.935	-4.874	-4.812	-4.749	-4.682	-4.616	-4.548	-4.478	-4.406	-4.334	-4.259	-4.184	-4.108	-4.030	-3.951	-3.870	-3.788	-3.705	-3.622	-3.536	-3.451	-3.364	-3.276	-3.188	-3.098	-3.008	-2.916	-2.825	-2.731	-2.639	-2.545	-2.451	-2.356	-2.261	-2.165	-2.070	-1.974	-1.876	-1.780	-1.684	-1.585	-1.488	-1.390	-1.294	-1.195	-1.098	-1.000	-0.901	-0.804	-0.706	-0.609	-0.510	-0.412	-0.315	-0.218	-0.121	-0.025	0.072	0.169	0.265	0.360	0.456	0.551	0.645	0.740	0.834	0.928	1.021	1.114	1.206	1.299	1.391	1.481	1.572	1.661	1.752	1.841	1.930	2.019	2.106	2.194	2.280	2.365	2.451	2.536	2.620	2.704	2.788	2.870	2.951	3.032	3.114	3.194	3.272	3.351	3.430	3.506	3.585	3.661	3.736	3.811	3.886	3.960	4.032	4.106	4.179	4.250	4.321	4.394	4.462	4.534	4.604	4.672	4.740	4.809	4.878	4.945	5.012	5.080	5.146	5.214	5.280	5.345	5.411	5.478	5.542	5.608	5.672	5.736	5.801	5.866	5.929	5.992	6.056	6.119	6.182	6.245	6.306	6.369	6.431	6.491	6.552	6.612	6.672	6.732	6.791	6.850	6.909	6.965	7.022	7.080	7.135	7.189	7.244	7.298	7.351	7.402	7.454	7.504	7.554	7.602	7.650	7.698	7.744	7.789	7.832	7.875	7.916	7.958	7.998	8.035	8.074	8.110	8.146	8.180	8.214	8.246	8.278	8.308	8.336	8.364	8.390	8.416	8.441	8.465	8.488	8.508	8.529	8.548	8.566	8.582	8.599	8.614	8.629	8.642	8.654	8.665	8.675	8.685	8.692	8.701	8.708	8.714	8.718	8.722	8.726	8.729	8.729	8.730	8.730	8.729	8.725	8.724	8.720	8.714	8.709	8.702	8.695	8.686	8.676	8.668	8.656	8.644	8.632	8.619	8.605	8.590	8.575	8.559	8.541	8.524	8.505	8.486	8.466	8.446	8.425	8.404	8.381	8.358	8.334	8.310	8.285	8.260	8.234	8.209	8.181	8.154	8.127	8.099	8.070	8.042	8.014	7.985	7.956	7.926	7.896	7.868	7.839	7.810	7.780	7.750	7.721	7.692	7.662	7.634	7.606	7.576	7.548	7.520	7.492	7.465	7.438	7.410	7.384	7.358	7.331	7.304	7.279	7.254	7.228	7.202	7.178	7.152	7.128	7.102	7.076	7.051	7.026	7.000	6.975	6.948	6.920	6.894	6.865	6.836	6.806	6.776	6.745	6.712	6.680	6.645	6.610	6.574	6.535	6.496	6.456	6.412	6.370	6.324	6.278	6.229	6.179	6.128	6.072	6.018	5.960	5.901	5.840	5.776	5.712	5.646	5.578	5.508	5.438	5.365	5.290	5.214	5.138	5.059	4.979	4.898	4.815	4.732	4.649	4.564	4.479	4.392	4.308	4.221	4.134	4.046	3.960	3.874	3.788	3.701	3.618	3.531	3.446	3.364	3.280	3.199	3.119	3.040	2.962	2.885	2.810	2.736	2.662	2.591	2.521	2.454	2.386	2.321	2.258	2.195	2.135	2.076	2.019	1.961	1.908	1.854	1.801	1.750	1.701	1.652	1.605	1.559	1.512	1.469	1.425	1.382	1.341	1.300	1.260	1.219	1.180	1.142	1.102	1.065	1.026	0.990	0.954	0.916	0.879	0.842	0.805	0.769	0.731	0.695	0.659	0.621	0.585	0.549	0.511	0.475	0.438	0.400	0.364	0.326	0.289	0.252	0.215	0.179	0.141	0.104	0.068	0.030	-0.008	-0.044	-0.080	-0.119	-0.155	-0.191	-0.228	-0.264	-0.301	-0.336	-0.372	-0.409	-0.444	-0.480	-0.515	-0.550	-0.586	-0.621	-0.656	-0.691	-0.726	-0.761	-0.795	-0.830	-0.862	-0.898	-0.930	-0.965	-0.998	-1.030	-1.064	-1.096	-1.128	-1.159	-1.190	-1.221	-1.252	-1.281	-1.311	-1.340	-1.368	-1.396	-1.422	-1.449	-1.474	-1.499	-1.524	-1.546	-1.569	-1.589	-1.611	-1.630	-1.649	-1.665	-1.682	-1.698	-1.712	-1.726	-1.738	-1.750	-1.759	-1.769	-1.776	-1.784	-1.790	-1.795	-1.800	-1.804	-1.806	-1.808	-1.810	-1.810	-1.810	-1.808	-1.808	-1.806	-1.802	-1.801	-1.799	-1.795	-1.792	-1.789	-1.786	-1.784	-1.781	-1.779	-1.778	-1.775	-1.775	-1.774	-1.775	-1.776	-1.778	-1.781	-1.784	-1.789	-1.792	-1.800	-1.806	-1.815	-1.825	-1.835	-1.848	-1.861	-1.875	-1.891	-1.908	-1.925	-1.945	-1.965	-1.985	-2.009	-2.031	-2.058	-2.081	-2.109	-2.136	-2.165	-2.195	-2.224	-2.255	-2.286	-2.319	-2.351	-2.384	-2.416	-2.450	-2.485	-2.519	-2.552	-2.588	-2.621	-2.656	-2.691	-2.726	-2.760	-2.795	-2.829	-2.862	-2.896	-2.929	-2.962	-2.994	-3.025	-3.056	-3.088	-3.116	-3.145	-3.175	-3.202	-3.230	-3.258	-3.281	-3.308	-3.331	-3.355	-3.379	-3.401	-3.422	-3.445	-3.465	-3.484	-3.502	-3.521	-3.540	-3.556	-3.572	-3.589	-3.604	-3.619	-3.632	-3.645	-3.659	-3.671	-3.682	-3.694	-3.705	-3.715	-3.726	-3.735	-3.745	-3.754	-3.762	-3.770	-3.779	-3.788	-3.794	-3.801	-3.809	-3.816	-3.822	-3.830	-3.835	-3.841	-3.848	-3.854	-3.859	-3.865	-3.870	-3.876	-3.881	-3.886	-3.891	-3.896	-3.901	-3.908	-3.911	-3.916	-3.920	-3.925	-3.930	-3.934	-3.939	-3.942	-3.946	-3.951	-3.955	-3.959	-3.961	-3.964	-3.968	-3.970	-3.974	-3.976	-3.976	-3.980	-3.981	-3.981	-3.982	-3.984	-3.982	-3.982	-3.982	-3.981	-3.981	-3.979	-3.978	-3.975	-3.971	-3.969	-3.965	-3.960	-3.956	-3.951	-3.945	-3.940	-3.934	-3.926	-3.920	-3.911	-3.904	-3.895	-3.886	-3.878	-3.869	-3.858	-3.848	-3.836	-3.825	-3.814	-3.802	-3.790	-3.779	-3.766	-3.754	-3.741	-3.729	-3.715	-3.702	-3.690	-3.678	-3.665	-3.651	-3.639	-3.626	-3.614	-3.600	-3.589	-3.578	-3.565	-3.552	-3.542	-3.531	-3.520	-3.510	-3.499	-3.489	-3.480	-3.470	-3.461	-3.452	-3.445	-3.438	-3.431	-3.425	-3.418	-3.412	-3.406	-3.401	-3.396	-3.392	-3.389	-3.385	-3.382	-3.379	-3.376	-3.375	-3.372	-3.371	-3.370	-3.368	-3.368	-3.366	-3.366	-3.365	-3.366	-3.365	-3.365	-3.365	-3.365	-3.364	-3.364	-3.364	-3.364	-3.362	-3.361	-3.360	-3.359	-3.358	-3.355	-3.354	-3.351	-3.349	-3.345	-3.341	-3.336	-3.332	-3.329	-3.324	-3.316	-3.310	-3.304	-3.296	-3.289	-3.280	-3.271	-3.262	-3.252	-3.242	-3.231	-3.220	-3.209	-3.195	-3.184	-3.169	-3.156	-3.140	-3.126	-3.110	-3.095	-3.079	-3.062	-3.045	-3.029	-3.011	-2.994	-2.975	-2.958	-2.938	-2.920	-2.901	-2.882	-2.864	-2.845	-2.826	-2.808	-2.789	-2.772	-2.754	-2.735	-2.719	-2.702	-2.686	-2.670	-2.655	-2.640	-2.625	-2.612	-2.600	-2.588	-2.576	-2.566	-2.555	-2.546	-2.538	-2.531	-2.525	-2.520	-2.515	-2.511	-2.509	-2.506	-2.506	-2.506	-2.508	-2.509	-2.512	-2.515	-2.520	-2.525	-2.531	-2.538	-2.545	-2.554	-2.562	-2.572	-2.581	-2.590	-2.601	-2.612	-2.624	-2.635	-2.646	-2.658	-2.670	-2.681	-2.692	-2.704	-2.714	-2.725	-2.736	-2.746	-2.755	-2.765	-2.774	-2.781	-2.789	-2.796	-2.802	-2.809	-2.814	-2.818	-2.821	-2.824	-2.826	-2.828	-2.829	-2.829	-2.829	-2.828	-2.825	-2.824	-2.820	-2.818	-2.815	-2.811	-2.809	-2.804	-2.800	-2.796	-2.792	-2.789	-2.785	-2.782	-2.781	-2.779	-2.778	-2.778	-2.779	-2.779	-2.781	-2.785	-2.789	-2.795	-2.801	-2.809	-2.818	-2.829	-2.841	-2.854	-2.870	-2.886	-2.905	-2.926	-2.948	-2.970	-2.995	-3.020	-3.049	-3.079	-3.109	-3.141	-3.175	-3.210	-3.246	-3.285	-3.324	-3.364	-3.405	-3.448	-3.490	-3.534	-3.580	-3.625	-3.671	-3.718	-3.765	-3.811	-3.859	-3.906	-3.955	-4.003	-4.050	-4.098	-4.146	-4.194	-4.240	-4.286	-4.332	-4.378	-4.424	-4.468	-4.511	-4.554	-4.596	-4.639	-4.680	-4.719	-4.759	-4.796	-4.834	-4.870	-4.906	-4.941	-4.975	-5.008	-5.040	-5.071	-5.101	-5.131	-5.159	-5.188	-5.214	-5.240	-5.265	-5.290	-5.312	-5.335	-5.356	-5.376	-5.396	-5.415	-5.432	-5.450	-5.468	-5.482	-5.498	-5.511	-5.525	-5.536	-5.549	-5.558	-5.568	-5.578	-5.585	-5.591	-5.599	-5.602	-5.609	-5.612	-5.616	-5.618	-5.620	-5.621	-5.621	-5.620	-5.620	-5.618	-5.616	-5.612	-5.609	-5.604	-5.599	-5.592	-5.586	-5.579	-5.572	-5.564	-5.555	-5.545	-5.536	-5.525	-5.514	-5.502	-5.490	-5.478	-5.464	-5.451	-5.436	-5.421	-5.406	-5.390	-5.374	-5.358	-5.339	-5.321	-5.302	-5.285	-5.264	-5.244	-5.224	-5.202	-5.180	-5.159	-5.136	-5.112	-5.090	-5.066	-5.041	-5.016	-4.990	-4.965	-4.939	-4.911	-4.882	-4.855	-4.828	-4.799	-4.770	-4.740	-4.710	-4.681	-4.650	-4.620	-4.589	-4.559	-4.529	-4.496	-4.466	-4.435	-4.405	-4.375	-4.344	-4.315	-4.285	-4.256	-4.228	-4.200	-4.172	-4.145	-4.120	-4.095	-4.069	-4.045	-4.022	-4.001	-3.980	-3.960	-3.941	-3.924	-3.908	-3.891	-3.876	-3.864	-3.851	-3.841	-3.830	-3.822	-3.815	-3.809	-3.804	-3.800	-3.796	-3.794	-3.792	-3.794	-3.794	-3.796	-3.799	-3.802	-3.806	-3.810	-3.816	-3.821	-3.828	-3.835	-3.841	-3.849	-3.856	-3.864	-3.871	-3.879	-3.885	-3.892	-3.900	-3.906	-3.914	-3.919	-3.924	-3.929	-3.932	-3.936	-3.939	-3.942	-3.944	-3.945	-3.944	-3.944	-3.941	-3.939	-3.935	-3.930	-3.924	-3.918	-3.909	-3.900	-3.890	-3.879	-3.866	-3.852	-3.838	-3.822	-3.806	-3.789	-3.770	-3.749	-3.729	-3.706	-3.684	-3.660	-3.635	-3.609	-3.582	-3.555	-3.526	-3.496	-3.468	-3.436	-3.404	-3.372	-3.340	-3.306	-3.272	-3.238	-3.202	-3.166	-3.130	-3.094	-3.056	-3.020	-2.982	-2.945	-2.906	-2.869	-2.829	-2.791	-2.754	-2.715	-2.676	-2.639	-2.600	-2.561	-2.524	-2.486	-2.449	-2.412	-2.376	-2.339	-2.304	-2.268	-2.232	-2.198	-2.164	-2.131	-2.098	-2.065	-2.033	-2.001	-1.971	-1.941	-1.912	-1.884	-1.855	-1.829	-1.802	-1.776	-1.750	-1.726	-1.702	-1.679	-1.658	-1.636	-1.615	-1.594	-1.575	-1.556	-1.539	-1.521	-1.506	-1.490	-1.475	-1.460	-1.448	-1.435	-1.421	-1.411	-1.399	-1.390	-1.379	-1.369	-1.360	-1.351	-1.344	-1.336	-1.328	-1.321	-1.314	-1.308	-1.300	-1.294	-1.289	-1.282	-1.276	-1.270	-1.264	-1.259	-1.251	-1.245	-1.240	-1.232	-1.225	-1.219	-1.211	-1.202	-1.195	-1.186	-1.176	-1.168	-1.158	-1.148	-1.138	-1.126	-1.115	-1.104	-1.090	-1.078	-1.065	-1.051	-1.038	-1.025	-1.010	-0.995	-0.981	-0.966	-0.950	-0.935	-0.921	-0.906	-0.890	-0.876	-0.861	-0.846	-0.832	-0.818	-0.805	-0.792	-0.780	-0.768	-0.756	-0.745	-0.735	-0.726	-0.718	-0.710	-0.704	-0.698	-0.691	-0.688	-0.684	-0.681	-0.679	-0.679	-0.679	-0.680	-0.684	-0.686	-0.690	-0.696	-0.700	-0.706	-0.714	-0.722	-0.731	-0.740	-0.750	-0.760	-0.771	-0.782	-0.794	-0.806	-0.818	-0.829	-0.841	-0.854	-0.866	-0.876	-0.890	-0.900	-0.911	-0.921	-0.931	-0.941	-0.950	-0.959	-0.965	-0.971	-0.978	-0.984	-0.988	-0.990	-0.992	-0.995	-0.994	-0.994	-0.992	-0.990	-0.986	-0.981	-0.976	-0.970	-0.962	-0.955	-0.945	-0.935	-0.925	-0.914	-0.900	-0.888	-0.875	-0.860	-0.845	-0.830	-0.815	-0.798	-0.781	-0.765	-0.748	-0.730	-0.712	-0.695	-0.678	-0.661	-0.644	-0.626	-0.610	-0.592	-0.576	-0.560	-0.545	-0.530	-0.515	-0.501	-0.488	-0.474	-0.461	-0.449	-0.439	-0.429	-0.418	-0.408	-0.400	-0.392	-0.384	-0.379	-0.372	-0.368	-0.364	-0.361	-0.358	-0.356	-0.355	-0.355	-0.355	-0.356	-0.359	-0.361	-0.365	-0.369	-0.372	-0.379	-0.382	-0.389	-0.396	-0.404	-0.411	-0.419	-0.429	-0.438	-0.448	-0.458	-0.468	-0.478	-0.489	-0.500	-0.511	-0.522	-0.534	-0.546	-0.558	-0.570	-0.582	-0.594	-0.606	-0.619	-0.631	-0.642	-0.655	-0.666	-0.678	-0.689	-0.700	-0.711	-0.721	-0.731	-0.741	-0.750	-0.760	-0.768	-0.776	-0.784	-0.791	-0.799	-0.805	-0.811	-0.818	-0.822	-0.828	-0.832	-0.836	-0.840	-0.842	-0.846	-0.849	-0.851	-0.852	-0.854	-0.855	-0.855	-0.855	-0.856	-0.855	-0.855	-0.854	-0.852	-0.851	-0.849	-0.848	-0.845	-0.845	-0.842	-0.840	-0.839	-0.836	-0.834	-0.834	-0.831	-0.829	-0.828	-0.828	-0.825	-0.824	-0.824	-0.822	-0.821	-0.821	-0.821	-0.821	-0.821	-0.821	-0.822	-0.824	-0.824	-0.825	-0.826	-0.828	-0.829	-0.831	-0.832	-0.835	-0.836	-0.838	-0.840	-0.842	-0.845	-0.848	-0.850	-0.851	-0.854	-0.856	-0.858	-0.860	-0.861	-0.864	-0.865	-0.868	-0.869	-0.871	-0.872	-0.874	-0.875	-0.878	-0.879	-0.880	-0.882	-0.884	-0.885	-0.885	-0.888	-0.888	-0.889	-0.890	-0.890	-0.892	-0.891	-0.892	-0.892	-0.894	-0.894	-0.894	-0.895	-0.895	-0.896	-0.895	-0.896	-0.895	-0.895	-0.895	-0.895	-0.895	-0.894	-0.892	-0.892	-0.891	-0.890	-0.889	-0.889	-0.888	-0.884	-0.882	-0.880	-0.879	-0.875	-0.872	-0.869	-0.865	-0.861	-0.858	-0.852	-0.848	-0.844	-0.839	-0.834	-0.828	-0.822	-0.816	-0.811	-0.805	-0.799	-0.794	-0.788	-0.782	-0.776	-0.770	-0.765	-0.759	-0.754	-0.749	-0.744	-0.739	-0.734	-0.730	-0.726	-0.722	-0.720	-0.718	-0.715	-0.712	-0.711	-0.711	-0.709	-0.710	-0.711	-0.711	-0.714	-0.715	-0.719	-0.721	-0.726	-0.730	-0.735	-0.741	-0.746	-0.751	-0.759	-0.765	-0.772	-0.781	-0.788	-0.796	-0.804	-0.812	-0.820	-0.829	-0.838	-0.845	-0.854	-0.862	-0.870	-0.878	-0.885	-0.892	-0.901	-0.908	-0.914	-0.921	-0.926	-0.931	-0.936	-0.940	-0.945	-0.948	-0.950	-0.952	-0.954	-0.955	-0.955	-0.954	-0.952	-0.951	-0.950	-0.948	-0.944	-0.939	-0.935	-0.929	-0.922	-0.916	-0.910	-0.902	-0.895	-0.885	-0.876	-0.866	-0.856	-0.845	-0.835	-0.824	-0.810	-0.798	-0.785	-0.771	-0.758	-0.744	-0.729	-0.715	-0.699	-0.684	-0.668	-0.651	-0.635	-0.619	-0.601	-0.584	-0.568	-0.549	-0.531	-0.512	-0.495	-0.476	-0.458	-0.439	-0.419	-0.399	-0.380	-0.359	-0.340	-0.319	-0.299	-0.280	-0.259	-0.238	-0.218	-0.198	-0.176	-0.156	-0.135	-0.114	-0.094	-0.072	-0.052	-0.031	-0.010	0.010	0.031	0.052	0.072	0.094	0.115	0.135	0.156	0.176	0.198	0.218	0.238	0.258	0.279	0.299	0.319	0.339	0.359	0.379	0.399	0.418	0.438	0.456	0.474	0.494	0.511	0.530	0.546	0.564	0.580	0.598	0.614	0.630	0.644	0.660	0.674	0.689	0.702	0.715	0.728	0.739	0.750	0.760	0.770	0.779	0.788	0.794	0.801	0.806	0.812	0.816	0.820	0.822	0.826	0.826	0.829	0.829	0.828	0.828	0.825	0.822	0.820	0.816	0.812	0.809	0.804	0.799	0.794	0.789	0.784	0.779	0.774	0.768	0.762	0.758	0.752	0.749	0.745	0.741	0.738	0.735	0.734	0.731	0.731	0.730	0.731	0.732	0.735	0.739	0.742	0.749	0.755	0.762	0.771	0.780	0.791	0.802	0.815	0.828	0.841	0.858	0.874	0.891	0.908	0.926	0.945	0.965	0.986	1.008	1.029	1.051	1.074	1.096	1.121	1.144	1.168	1.191	1.215	1.240	1.264	1.288	1.310	1.334	1.356	1.379	1.401	1.424	1.444	1.464	1.484	1.504	1.522	1.540	1.558	1.575	1.591	1.605	1.619	1.632	1.646	1.658	1.669	1.679	1.689	1.698	1.705	1.712	1.718	1.724	1.730	1.734	1.736	1.740	1.742	1.744	1.745	1.745	1.745	1.744	1.744	1.742	1.740	1.739	1.736	1.732	1.729	1.726	1.722	1.719	1.712	1.709	1.704	1.699	1.692	1.688	1.681	1.675	1.668	1.661	1.654	1.646	1.640	1.632	1.625	1.616	1.609	1.600	1.592	1.584	1.574	1.566	1.556	1.548	1.538	1.528	1.518	1.506	1.496	1.485	1.474	1.462	1.451	1.440	1.428	1.416	1.402	1.391	1.379	1.366	1.352	1.340	1.328	1.314	1.301	1.288	1.275	1.262	1.249	1.235	1.222	1.210	1.196	1.184	1.170	1.159	1.146	1.134	1.121	1.110	1.098	1.086	1.074	1.064	1.051	1.041	1.030	1.019	1.010	1.000	0.990	0.980	0.970	0.961	0.951	0.942	0.934	0.924	0.915	0.906	0.899	0.889	0.880	0.872	0.864	0.854	0.846	0.838	0.829	0.820	0.811	0.802	0.792	0.784	0.774	0.765	0.755	0.745	0.735	0.725	0.715	0.705	0.695	0.684	0.672	0.662	0.652	0.641	0.630	0.620	0.609	0.598	0.588	0.578	0.566	0.556	0.546	0.536	0.526	0.518	0.507	0.500	0.491	0.485	0.478	0.471	0.465	0.460	0.455	0.452	0.448	0.445	0.444	0.441	0.441	0.442	0.442	0.445	0.449	0.451	0.455	0.460	0.466	0.472	0.480	0.488	0.496	0.506	0.516	0.526	0.538	0.550	0.561	0.574	0.589	0.602	0.616	0.630	0.646	0.660	0.675	0.691	0.706	0.722	0.736	0.752	0.766	0.782	0.798	0.810	0.825	0.839	0.852	0.865	0.878	0.890	0.902	0.912	0.924	0.932	0.942	0.951	0.959	0.968	0.974	0.980	0.986	0.991	0.995	0.998	1.001	1.004	1.005	1.006	1.006	1.006	1.006	1.004	1.002	1.001	0.999	0.996	0.994	0.990	0.986	0.982	0.979	0.975	0.972	0.969	0.965	0.961	0.958	0.952	0.950	0.948	0.944	0.941	0.939	0.938	0.936	0.935	0.935	0.934	0.934	0.935	0.936	0.939	0.941	0.944	0.948	0.950	0.955	0.960	0.965	0.971	0.976	0.982	0.990	0.998	1.004	1.011	1.020	1.029	1.038	1.045	1.054	1.062	1.072	1.080	1.089	1.098	1.106	1.114	1.122	1.130	1.139	1.145	1.154	1.160	1.166	1.172	1.178	1.185	1.189	1.194	1.198	1.202	1.206	1.210	1.212	1.216	1.219	1.221	1.225	1.226	1.229	1.231	1.234	1.236	1.239	1.241	1.245	1.248	1.251	1.255	1.260	1.265	1.270	1.276	1.282	1.291	1.298	1.306	1.316	1.326	1.338	1.349	1.361	1.374	1.388	1.404	1.419	1.435	1.452	1.471	1.489	1.508	1.528	1.548	1.570	1.590	1.612	1.635	1.658	1.680	1.704	1.726	1.750	1.772	1.795	1.819	1.841	1.864	1.885	1.906	1.928	1.948	1.966	1.985	2.002	2.020	2.038	2.051	2.066	2.079	2.090	2.101	2.111	2.120	2.128	2.132	2.138	2.141	2.142	2.144	2.142	2.140	2.139	2.134	2.128	2.121	2.112	2.102	2.092	2.081	2.069	2.055	2.040	2.025	2.010	1.992	1.975	1.958	1.938	1.918	1.898	1.876	1.856	1.834	1.812	1.790	1.766	1.745	1.721	1.699	1.675	1.651	1.628	1.605	1.582	1.558	1.535	1.512	1.490	1.468	1.445	1.424	1.402	1.381	1.361	1.341	1.320	1.301	1.282	1.264	1.245	1.228	1.210	1.192	1.176	1.160	1.144	1.128	1.112	1.099	1.085	1.071	1.058	1.045	1.032	1.020	1.009	0.998	0.986	0.976	0.966	0.956	0.948	0.939	0.929	0.921	0.912	0.904	0.898	0.889	0.882	0.875	0.869	0.864	0.858	0.850	0.844	0.839	0.832	0.828	0.822	0.818	0.812	0.806	0.802	0.798	0.792	0.788	0.782	0.779	0.774	0.770	0.765	0.760	0.756	0.752	0.746	0.742	0.738	0.732	0.729	0.724	0.720	0.715	0.710	0.705	0.701	0.698	0.692	0.689	0.684	0.680	0.674	0.670	0.666	0.661	0.656	0.652	0.649	0.645	0.640	0.635	0.631	0.628	0.624	0.619	0.615	0.612	0.609	0.604	0.601	0.598	0.594	0.591	0.588	0.586	0.582	0.580	0.578	0.575	0.572	0.571	0.569	0.568	0.566	0.565	0.564	0.562	0.561	0.560	0.560	0.559	0.559	0.559	0.558	100.000	5.000	2.000	1.000	3.000	0.000	0.000	0.000	0.000	0.000	0.000	0.000	0.000	0.000	0.000	0.000	0.000	0.000	3.044	2.979	2.915	2.850	2.785	2.720	2.655	2.590	2.525	2.460	2.395	2.330	2.268	2.205	2.141	2.080	2.019	1.959	1.899	1.841	1.782	1.726	1.670	1.616	1.562	1.511	1.459	1.409	1.360	1.312	1.266	1.220	1.176	1.132	1.091	1.051	1.010	0.972	0.935	0.898	0.864	0.829	0.795	0.762	0.731	0.700	0.670	0.641	0.612	0.585	0.558	0.531	0.504	0.479	0.452	0.428	0.404	0.379	0.354	0.331	0.306	0.282	0.259	0.236	0.212	0.189	0.166	0.142	0.119	0.095	0.071	0.048	0.025	0.000	-0.024	-0.049	-0.072	-0.096	-0.121	-0.146	-0.171	-0.196	-0.222	-0.248	-0.272	-0.299	-0.325	-0.350	-0.376	-0.402	-0.428	-0.455	-0.480	-0.506	-0.532	-0.558	-0.585	-0.610	-0.635	-0.661	-0.686	-0.712	-0.736	-0.761	-0.786	-0.811	-0.834	-0.858	-0.881	-0.904	-0.926	-0.949	-0.970	-0.991	-1.012	-1.032	-1.051	-1.070	-1.089	-1.106	-1.124	-1.140	-1.156	-1.171	-1.186	-1.200	-1.214	-1.226	-1.239	-1.250	-1.261	-1.271	-1.281	-1.291	-1.299	-1.308	-1.314	-1.321	-1.328	-1.332	-1.339	-1.344	-1.349	-1.354	-1.359	-1.362	-1.365	-1.369	-1.372	-1.376	-1.379	-1.382	-1.386	-1.389	-1.392	-1.396	-1.400	-1.404	-1.409	-1.412	-1.419	-1.424	-1.429	-1.435	-1.441	-1.449	-1.456	-1.465	-1.474	-1.482	-1.492	-1.502	-1.512	-1.525	-1.538	-1.551	-1.564	-1.578	-1.592	-1.608	-1.624	-1.640	-1.658	-1.675	-1.692	-1.711	-1.730	-1.750	-1.769	-1.790	-1.810	-1.831	-1.852	-1.874	-1.895	-1.918	-1.939	-1.962	-1.985	-2.007	-2.029	-2.052	-2.075	-2.096	-2.119	-2.141	-2.164	-2.185	-2.205	-2.226	-2.249	-2.270	-2.290	-2.310	-2.331	-2.351	-2.370	-2.389	-2.408	-2.425	-2.444	-2.462	-2.480	-2.496	-2.512	-2.529	-2.545	-2.561	-2.575	-2.590	-2.605	-2.619	-2.631	-2.645	-2.658	-2.670	-2.682	-2.695	-2.706	-2.718	-2.729	-2.740	-2.750	-2.760	-2.771	-2.781	-2.790	-2.800	-2.809	-2.818	-2.828	-2.835	-2.845	-2.852	-2.862	-2.870	-2.879	-2.886	-2.896	-2.904	-2.912	-2.920	-2.928	-2.936	-2.945	-2.952	-2.960	-2.969	-2.976	-2.985	-2.994	-3.001	-3.009	-3.018	-3.025	-3.032	-3.041	-3.048	-3.055	-3.064	-3.070	-3.076	-3.084	-3.091	-3.098	-3.104	-3.109	-3.114	-3.119	-3.122	-3.126	-3.129	-3.131	-3.134	-3.135	-3.135	-3.135	-3.134	-3.132	-3.129	-3.126	-3.122	-3.116	-3.110	-3.102	-3.094	-3.085	-3.074	-3.064	-3.051	-3.039	-3.024	-3.009	-2.992	-2.975	-2.958	-2.939	-2.919	-2.899	-2.876	-2.855	-2.831	-2.808	-2.784	-2.758	-2.732	-2.706	-2.680	-2.652	-2.624	-2.596	-2.568	-2.540	-2.511	-2.484	-2.454	-2.425	-2.396	-2.368	-2.340	-2.311	-2.282	-2.255	-2.228	-2.200	-2.172	-2.146	-2.120	-2.095	-2.071	-2.046	-2.022	-2.000	-1.978	-1.956	-1.935	-1.914	-1.895	-1.876	-1.858	-1.840	-1.822	-1.806	-1.791	-1.775	-1.761	-1.746	-1.734	-1.721	-1.710	-1.698	-1.688	-1.678	-1.668	-1.658	-1.650	-1.642	-1.635	-1.628	-1.621	-1.615	-1.609	-1.604	-1.598	-1.594	-1.590	-1.586	-1.581	-1.579	-1.574	-1.571	-1.569	-1.566	-1.564	-1.561	-1.559	-1.558	-1.554	-1.554	-1.551	-1.549	-1.548	-1.546	-1.545	-1.542	-1.541	-1.540	-1.538	-1.536	-1.535	-1.532	-1.529	-1.526	-1.524	-1.521	-1.518	-1.515	-1.511	-1.506	-1.501	-1.498	-1.491	-1.486	-1.480	-1.474	-1.466	-1.460	-1.451	-1.444	-1.434	-1.426	-1.416	-1.405	-1.395	-1.384	-1.372	-1.361	-1.350	-1.336	-1.324	-1.311	-1.298	-1.284	-1.269	-1.256	-1.241	-1.226	-1.212	-1.198	-1.182	-1.168	-1.152	-1.138	-1.122	-1.109	-1.094	-1.081	-1.068	-1.054	-1.041	-1.030	-1.019	-1.008	-0.998	-0.989	-0.979	-0.971	-0.964	-0.958	-0.954	-0.948	-0.945	-0.941	-0.941	-0.939	-0.940	-0.941	-0.942	-0.948	-0.951	-0.956	-0.964	-0.971	-0.980	-0.989	-1.000	-1.011	-1.024	-1.036	-1.050	-1.064	-1.080	-1.096	-1.112	-1.129	-1.146	-1.165	-1.182	-1.201	-1.221	-1.240	-1.260	-1.280	-1.301	-1.321	-1.341	-1.361	-1.381	-1.401	-1.421	-1.440	-1.460	-1.479	-1.496	-1.515	-1.532	-1.550	-1.566	-1.582	-1.599	-1.614	-1.630	-1.644	-1.656	-1.670	-1.682	-1.695	-1.706	-1.718	-1.728	-1.739	-1.749	-1.759	-1.769	-1.778	-1.785	-1.795	-1.804	-1.812	-1.821	-1.829	-1.838	-1.846	-1.855	-1.866	-1.875	-1.885	-1.895	-1.905	-1.916	-1.929	-1.941	-1.954	-1.968	-1.981	-1.996	-2.013	-2.029	-2.047	-2.065	-2.085	-2.105	-2.125	-2.148	-2.169	-2.194	-2.216	-2.242	-2.269	-2.295	-2.321	-2.350	-2.380	-2.409	-2.440	-2.471	-2.502	-2.535	-2.566	-2.600	-2.634	-2.668	-2.701	-2.736	-2.770	-2.805	-2.839	-2.875	-2.910	-2.944	-2.979	-3.014	-3.049	-3.084	-3.119	-3.154	-3.188	-3.221	-3.255	-3.290	-3.322	-3.355	-3.389	-3.421	-3.452	-3.485	-3.515	-3.548	-3.578	-3.608	-3.638	-3.666	-3.696	-3.724	-3.752	-3.780	-3.809	-3.835	-3.862	-3.889	-3.915	-3.940	-3.965	-3.990	-4.014	-4.035	-4.059	-4.081	-4.102	-4.124	-4.144	-4.164	-4.182	-4.200	-4.219	-4.236	-4.252	-4.268	-4.282	-4.296	-4.310	-4.321	-4.332	-4.342	-4.352	-4.360	-4.366	-4.372	-4.379	-4.382	-4.385	-4.388	-4.388	-4.388	-4.386	-4.384	-4.381	-4.376	-4.370	-4.364	-4.355	-4.346	-4.336	-4.325	-4.312	-4.300	-4.285	-4.270	-4.254	-4.238	-4.220	-4.201	-4.181	-4.161	-4.140	-4.118	-4.095	-4.072	-4.049	-4.025	-4.000	-3.974	-3.949	-3.924	-3.896	-3.870	-3.842	-3.815	-3.788	-3.760	-3.731	-3.705	-3.676	-3.648	-3.620	-3.591	-3.564	-3.535	-3.508	-3.480	-3.451	-3.425	-3.398	-3.370	-3.344	-3.316	-3.290	-3.264	-3.238	-3.212	-3.188	-3.162	-3.138	-3.112	-3.090	-3.066	-3.044	-3.020	-2.999	-2.978	-2.956	-2.935	-2.914	-2.895	-2.876	-2.856	-2.838	-2.820	-2.802	-2.786	-2.770	-2.754	-2.739	-2.724	-2.709	-2.696	-2.682	-2.670	-2.658	-2.645	-2.634	-2.624	-2.614	-2.604	-2.595	-2.585	-2.578	-2.570	-2.562	-2.556	-2.550	-2.542	-2.538	-2.532	-2.528	-2.522	-2.519	-2.515	-2.511	-2.508	-2.504	-2.501	-2.498	-2.495	-2.492	-2.489	-2.486	-2.484	-2.481	-2.479	-2.475	-2.472	-2.469	-2.466	-2.462	-2.460	-2.455	-2.451	-2.448	-2.444	-2.438	-2.432	-2.429	-2.422	-2.418	-2.411	-2.405	-2.399	-2.391	-2.385	-2.376	-2.369	-2.360	-2.351	-2.344	-2.335	-2.325	-2.315	-2.304	-2.294	-2.284	-2.272	-2.261	-2.250	-2.239	-2.228	-2.215	-2.202	-2.190	-2.178	-2.164	-2.150	-2.136	-2.122	-2.109	-2.094	-2.080	-2.065	-2.050	-2.035	-2.020	-2.004	-1.989	-1.972	-1.958	-1.940	-1.922	-1.906	-1.890	-1.872	-1.855	-1.838	-1.820	-1.802	-1.784	-1.766	-1.748	-1.729	-1.711	-1.692	-1.674	-1.654	-1.635	-1.616	-1.598	-1.578	-1.558	-1.539	-1.519	-1.500	-1.480	-1.460	-1.441	-1.422	-1.404	-1.385	-1.365	-1.346	-1.328	-1.309	-1.291	-1.272	-1.255	-1.238	-1.220	-1.201	-1.186	-1.169	-1.152	-1.135	-1.120	-1.105	-1.089	-1.075	-1.060	-1.046	-1.032	-1.019	-1.006	-0.994	-0.981	-0.969	-0.958	-0.946	-0.935	-0.924	-0.914	-0.902	-0.892	-0.881	-0.871	-0.862	-0.851	-0.841	-0.831	-0.821	-0.811	-0.800	-0.789	-0.779	-0.766	-0.755	-0.744	-0.731	-0.719	-0.705	-0.692	-0.678	-0.664	-0.649	-0.634	-0.618	-0.601	-0.585	-0.566	-0.550	-0.531	-0.512	-0.494	-0.474	-0.452	-0.432	-0.411	-0.390	-0.369	-0.348	-0.326	-0.304	-0.282	-0.261	-0.240	-0.219	-0.198	-0.178	-0.156	-0.136	-0.116	-0.096	-0.078	-0.060	-0.044	-0.026	-0.010	0.004	0.018	0.031	0.042	0.052	0.062	0.070	0.078	0.085	0.090	0.094	0.096	0.098	0.098	0.098	0.096	0.092	0.088	0.084	0.078	0.071	0.062	0.054	0.045	0.035	0.024	0.014	0.001	-0.010	-0.022	-0.035	-0.048	-0.060	-0.072	-0.085	-0.098	-0.109	-0.120	-0.131	-0.142	-0.152	-0.161	-0.170	-0.178	-0.186	-0.192	-0.196	-0.202	-0.206	-0.208	-0.209	-0.210	-0.210	-0.208	-0.204	-0.201	-0.195	-0.190	-0.181	-0.174	-0.165	-0.155	-0.144	-0.131	-0.119	-0.105	-0.092	-0.078	-0.061	-0.045	-0.030	-0.012	0.004	0.020	0.039	0.056	0.074	0.091	0.110	0.126	0.144	0.161	0.179	0.195	0.211	0.228	0.242	0.256	0.271	0.284	0.298	0.309	0.320	0.331	0.340	0.350	0.359	0.366	0.372	0.378	0.385	0.388	0.392	0.395	0.398	0.400	0.400	0.401	0.401	0.400	0.399	0.396	0.392	0.390	0.388	0.382	0.379	0.374	0.368	0.362	0.356	0.350	0.345	0.338	0.331	0.325	0.318	0.311	0.305	0.296	0.290	0.282	0.276	0.269	0.262	0.255	0.249	0.241	0.235	0.228	0.221	0.215	0.209	0.202	0.196	0.190	0.184	0.178	0.171	0.165	0.159	0.154	0.149	0.144	0.138	0.132	0.126	0.121	0.116	0.112	0.108	0.102	0.098	0.094	0.089	0.084	0.079	0.075	0.071	0.068	0.062	0.058	0.054	0.050	0.045	0.041	0.036	0.032	0.028	0.024	0.019	0.014	0.009	0.004	0.000	-0.005	-0.010	-0.015	-0.019	-0.025	-0.030	-0.035	-0.040	-0.046	-0.051	-0.058	-0.064	-0.069	-0.076	-0.081	-0.089	-0.096	-0.102	-0.110	-0.119	-0.126	-0.135	-0.142	-0.151	-0.160	-0.169	-0.178	-0.186	-0.198	-0.208	-0.218	-0.228	-0.238	-0.248	-0.260	-0.270	-0.281	-0.294	-0.305	-0.318	-0.328	-0.340	-0.352	-0.365	-0.378	-0.390	-0.401	-0.414	-0.426	-0.439	-0.451	-0.462	-0.475	-0.486	-0.499	-0.511	-0.522	-0.535	-0.546	-0.559	-0.570	-0.581	-0.592	-0.605	-0.616	-0.628	-0.639	-0.650	-0.661	-0.672	-0.684	-0.695	-0.706	-0.718	-0.728	-0.739	-0.749	-0.760	-0.771	-0.781	-0.791	-0.802	-0.814	-0.824	-0.835	-0.844	-0.855	-0.865	-0.875	-0.886	-0.898	-0.908	-0.918	-0.926	-0.938	-0.948	-0.958	-0.968	-0.976	-0.986	-0.995	-1.005	-1.015	-1.022	-1.031	-1.039	-1.048	-1.055	-1.062	-1.069	-1.076	-1.082	-1.088	-1.094	-1.099	-1.104	-1.109	-1.112	-1.118	-1.120	-1.124	-1.126	-1.128	-1.130	-1.130	-1.131	-1.132	-1.131	-1.131	-1.130	-1.130	-1.128	-1.125	-1.124	-1.120	-1.116	-1.112	-1.109	-1.104	-1.100	-1.095	-1.090	-1.085	-1.080	-1.074	-1.070	-1.062	-1.058	-1.052	-1.046	-1.040	-1.034	-1.028	-1.021	-1.016	-1.010	-1.004	-0.999	-0.994	-0.988	-0.982	-0.978	-0.972	-0.968	-0.964	-0.959	-0.955	-0.950	-0.946	-0.942	-0.939	-0.935	-0.931	-0.930	-0.926	-0.924	-0.921	-0.918	-0.916	-0.915	-0.912	-0.910	-0.908	-0.906	-0.905	-0.902	-0.901	-0.899	-0.898	-0.895	-0.892	-0.891	-0.889	-0.886	-0.884	-0.880	-0.876	-0.872	-0.870	-0.866	-0.861	-0.856	-0.851	-0.846	-0.841	-0.835	-0.828	-0.821	-0.814	-0.806	-0.799	-0.790	-0.781	-0.772	-0.762	-0.751	-0.741	-0.730	-0.720	-0.708	-0.696	-0.684	-0.671	-0.659	-0.646	-0.632	-0.619	-0.605	-0.591	-0.579	-0.565	-0.551	-0.536	-0.522	-0.509	-0.495	-0.480	-0.468	-0.454	-0.439	-0.425	-0.411	-0.399	-0.385	-0.371	-0.358	-0.345	-0.332	-0.319	-0.306	-0.295	-0.282	-0.270	-0.259	-0.246	-0.234	-0.222	-0.210	-0.199	-0.188	-0.175	-0.164	-0.152	-0.140	-0.129	-0.116	-0.104	-0.091	-0.079	-0.066	-0.052	-0.039	-0.024	-0.010	0.005	0.019	0.034	0.050	0.066	0.082	0.099	0.116	0.132	0.151	0.169	0.188	0.205	0.225	0.244	0.264	0.282	0.302	0.322	0.342	0.361	0.382	0.401	0.420	0.440	0.460	0.479	0.499	0.516	0.535	0.552	0.571	0.589	0.605	0.622	0.639	0.655	0.670	0.684	0.699	0.711	0.725	0.736	0.749	0.760	0.771	0.781	0.791	0.800	0.810	0.818	0.825	0.832	0.840	0.846	0.852	0.860	0.865	0.870	0.876	0.880	0.886	0.891	0.896	0.901	0.906	0.911	0.916	0.922	0.928	0.932	0.939	0.945	0.951	0.958	0.964	0.970	0.978	0.985	0.991	0.999	1.008	1.014	1.022	1.031	1.039	1.048	1.055	1.064	1.071	1.079	1.086	1.095	1.102	1.110	1.116	1.124	1.131	1.139	1.145	1.151	1.156	1.162	1.166	1.170	1.174	1.178	1.181	1.184	1.186	1.189	1.189	1.190	1.191	1.191	1.190	1.190	1.189	1.188	1.185	1.184	1.181	1.179	1.178	1.174	1.172	1.169	1.166	1.164	1.161	1.158	1.156	1.154	1.151	1.151	1.149	1.148	1.148	1.146	1.146	1.146	1.146	1.148	1.149	1.151	1.154	1.158	1.160	1.164	1.166	1.171	1.176	1.181	1.186	1.191	1.196	1.201	1.208	1.214	1.220	1.226	1.232	1.239	1.245	1.250	1.256	1.261	1.268	1.271	1.278	1.281	1.285	1.288	1.291	1.294	1.295	1.296	1.298	1.298	1.296	1.295	1.292	1.290	1.288	1.284	1.280	1.275	1.269	1.262	1.256	1.249	1.241	1.232	1.224	1.215	1.206	1.196	1.185	1.174	1.164	1.152	1.141	1.130	1.120	1.108	1.096	1.085	1.072	1.060	1.050	1.038	1.026	1.015	1.004	0.994	0.982	0.971	0.960	0.949	0.939	0.928	0.918	0.906	0.898	0.888	0.878	0.868	0.858	0.848	0.839	0.829	0.818	0.809	0.798	0.788	0.778	0.766	0.756	0.745	0.734	0.721	0.710	0.698	0.685	0.672	0.659	0.645	0.631	0.618	0.602	0.588	0.574	0.558	0.542	0.526	0.510	0.494	0.479	0.461	0.446	0.430	0.412	0.396	0.380	0.364	0.348	0.331	0.315	0.300	0.285	0.269	0.255	0.241	0.228	0.215	0.201	0.190	0.180	0.169	0.159	0.148	0.140	0.132	0.124	0.118	0.111	0.108	0.102	0.099	0.096	0.094	0.092	0.091	0.091	0.091	0.092	0.094	0.098	0.101	0.104	0.109	0.114	0.120	0.126	0.132	0.140	0.146	0.155	0.164	0.172	0.181	0.191	0.200	0.210	0.219	0.230	0.240	0.250	0.261	0.271	0.282	0.292	0.304	0.315	0.325	0.336	0.348	0.359	0.370	0.380	0.391	0.401	0.412	0.422	0.434	0.444	0.452	0.462	0.471	0.481	0.490	0.500	0.507	0.516	0.524	0.531	0.540	0.546	0.552	0.559	0.565	0.571	0.576	0.581	0.586	0.591	0.595	0.599	0.602	0.606	0.609	0.610	0.614	0.615	0.616	0.616	0.618	0.619	0.619	0.620	0.619	0.618	0.618	0.616	0.615	0.614	0.612	0.611	0.609	0.606	0.605	0.602	0.601	0.599	0.598	0.595	0.594	0.591	0.590	0.589	0.588	0.586	0.585	0.584	0.582	0.581	0.579	0.579	0.578	0.576	0.576	0.576	0.575	0.575	0.575	0.574	0.574	0.574	0.574	0.574	0.574	0.574	0.574	0.574	0.574	0.575	0.574	0.574	0.576	0.575	0.576	0.576	0.576	0.578	0.579	0.579	0.580	0.581	0.582	0.585	0.586	0.589	0.591	0.595	0.598	0.601	0.606	0.610	0.615	0.621	0.628	0.634	0.640	0.649	0.658	0.666	0.676	0.688	0.699	0.710	0.722	0.736	0.751	0.766	0.781	0.798	0.815	0.832	0.851	0.869	0.888	0.908	0.929	0.949	0.969	0.991	1.012	1.035	1.056	1.078	1.100	1.120	1.141	1.162	1.184	1.204	1.224	1.242	1.261	1.281	1.298	1.315	1.330	1.344	1.358	1.370	1.382	1.392	1.402	1.409	1.416	1.421	1.426	1.428	1.429	1.429	1.428	1.424	1.419	1.412	1.405	1.396	1.386	1.375	1.362	1.349	1.332	1.316	1.299	1.280	1.260	1.239	1.218	1.195	1.171	1.146	1.121	1.095	1.069	1.041	1.015	0.985	0.958	0.929	0.899	0.870	0.840	0.810	0.780	0.751	0.721	0.690	0.661	0.631	0.602	0.572	0.545	0.516	0.489	0.461	0.434	0.409	0.382	0.356	0.332	0.309	0.285	0.262	0.240	0.218	0.198	0.178	0.159	0.140	0.122	0.105	0.089	0.072	0.058	0.042	0.030	0.018	0.005	-0.006	-0.018	-0.026	-0.036	-0.044	-0.052	-0.060	-0.065	-0.071	-0.076	-0.080	-0.084	-0.088	-0.090	-0.092	-0.094	-0.095	-0.095	-0.095	-0.095	-0.094	-0.094	-0.090	-0.089	-0.086	-0.082	-0.081	-0.076	-0.072	-0.069	-0.064	-0.059	-0.054	-0.050	-0.044	-0.039	-0.034	-0.029	-0.022	-0.015	-0.010	-0.004	0.002	0.009	0.015	0.021	0.028	0.035	0.041	0.048	0.054	0.060	0.066	0.074	0.079	0.086	0.092	0.098	0.105	0.111	0.118	0.122	0.129	0.135	0.141	0.148	0.152	0.159	0.165	0.171	0.176	0.182	0.189	0.195	0.201	0.206	0.212	0.219	0.225	0.230	0.236	0.242	0.248	0.255	0.260	0.266	0.272	0.279	0.286	0.291	0.298	0.305	0.311	0.318	0.324	0.331	0.338	0.344	0.350	0.356	0.362	0.369	0.375	0.381	0.388	0.394	0.400	0.405	0.411	0.416	0.421	0.426	0.431	0.435	0.439	0.444	0.446	0.449	0.451	0.454	0.454	0.456	0.456	0.458	0.458	0.455	0.454	0.451	0.448	0.445	0.440	0.435	0.430	0.424	0.418	0.410	0.401	0.392	0.384	0.374	0.364	0.352	0.340	0.329	0.315	0.302	0.289	0.275	0.260	0.245	0.229	0.214	0.198	0.181	0.165	0.149	0.131	0.115	0.099	0.082	0.066	0.049	0.034	0.018	0.004	-0.012	-0.026	-0.040	-0.055	-0.068	-0.081	-0.092	-0.104	-0.114	-0.124	-0.134	-0.142	-0.150	-0.158	-0.164	-0.170	-0.175	-0.179	-0.182	-0.185	-0.188	-0.189	-0.189	-0.189	-0.189	-0.186	-0.185	-0.181	-0.178	-0.174	-0.170	-0.165	-0.160	-0.154	-0.148	-0.141	-0.135	-0.128	-0.120	-0.112	-0.105	-0.098	-0.090	-0.082	-0.076	-0.069	-0.060	-0.054	-0.048	-0.040	-0.034	-0.028	-0.021	-0.015	-0.011	-0.005	-0.001	0.004	0.009	0.012	0.016	0.019	0.021	0.022	0.026	0.028	0.029	0.030	0.031	0.031	0.031	0.032	0.031	0.031	0.031	0.030	0.029	0.028	0.026	0.025	0.024	0.022	0.021	0.020	0.019	0.018	0.016	0.015	0.014	0.015	0.014	0.014	0.014	0.015	0.014	0.016	0.016	0.018	0.019	0.020	0.022	0.024	0.026	0.029	0.031	0.035	0.039	0.041	0.046	0.050	0.056	0.061	0.066	0.071	0.078	0.084	0.090	0.095	0.102	0.109	0.116	0.122	0.130	0.138	0.145	0.152	0.161	0.169	0.176	0.184	0.191	0.200	0.208	0.216	0.222	0.231	0.239	0.246	0.252	0.260	0.268	0.275	0.280	0.286	0.291	0.298	0.302	0.308	0.311	0.315	0.318	0.320	0.322	0.324	0.325	0.325	0.324	0.321	0.320	0.316	0.314	0.309	0.302	0.296	0.290	0.281	0.271	0.262	0.251	0.240	0.226	0.212	0.198	0.182	0.165	0.148	0.129	0.109	0.089	0.068	0.046	0.022	0.000	-0.025	-0.049	-0.076	-0.101	-0.129	-0.155	-0.182	-0.210	-0.239	-0.268	-0.296	-0.324	-0.352	-0.381	-0.410	-0.439	-0.468	-0.495	-0.522	-0.550	-0.578	-0.604	-0.630	-0.655	-0.679	-0.704	-0.726	-0.748	-0.769	-0.789	-0.808	-0.826	-0.844	-0.860	-0.874	-0.888	-0.900	-0.911	-0.921	-0.930	-0.938	-0.945	-0.951	-0.955	-0.959	-0.961	-0.962	-0.962	-0.962	-0.961	-0.959	-0.956	-0.954	-0.949	-0.945	-0.940	-0.934	-0.929	-0.922	-0.915	-0.909	-0.901	-0.894	-0.889	-0.880	-0.874	-0.868	-0.861	-0.855	-0.849	-0.845	-0.840	-0.835	-0.831	-0.829	-0.826	-0.824	-0.821	-0.821	-0.821	-0.821	-0.822	-0.824	-0.826	-0.829	-0.832	-0.836	-0.841	-0.845	-0.851	-0.858	-0.865	-0.871	-0.879	-0.886	-0.895	-0.902	-0.911	-0.920	-0.929	-0.938	-0.948	-0.956	-0.965	-0.974	-0.984	-0.992	-1.001	-1.010	-1.019	-1.026	-1.035	-1.042	-1.050	-1.058	-1.065	-1.071	-1.078	-1.084	-1.090	-1.096	-1.101	-1.106	-1.111	-1.115	-1.120	-1.124	-1.129	-1.132	-1.135	-1.139	-1.142	-1.146	-1.149	-1.151	-1.155	-1.158	-1.160	-1.162	-1.165	-1.169	-1.171	-1.175	-1.176	-1.180	-1.184	-1.186	-1.189	-1.191	-1.195	-1.198	-1.200	-1.204	-1.206	-1.210	-1.212	-1.215	-1.218	-1.220	-1.221	-1.224	-1.225	-1.226	-1.228	-1.228	-1.228	-1.228	-1.226	-1.226	-1.225	-1.221	-1.219	-1.215	-1.211	-1.208	-1.202	-1.195	-1.190	-1.182	-1.174	-1.166	-1.156	-1.145	-1.134	-1.122	-1.111	-1.098	-1.084	-1.070	-1.055	-1.040	-1.024	-1.008	-0.989	-0.972	-0.955	-0.936	-0.918	-0.899	-0.880	-0.861	-0.841	-0.821	-0.801	-0.782	-0.764	-0.744	-0.725	-0.706	-0.688	-0.669	-0.651	-0.632	-0.616	-0.600	-0.582	-0.568	-0.552	-0.539	-0.524	-0.510	-0.499	-0.486	-0.475	-0.465	-0.456	-0.448	-0.439	-0.432	-0.426	-0.421	-0.415	-0.411	-0.409	-0.405	-0.404	-0.402	-0.402	-0.402	-0.404	-0.405	-0.406	-0.409	-0.412	-0.415	-0.419	-0.424	-0.429	-0.432	-0.439	-0.444	-0.449	-0.455	-0.462	-0.469	-0.475	-0.481	-0.489	-0.495	-0.502	-0.509	-0.515	-0.521	-0.528	-0.534	-0.541	-0.546	-0.552	-0.559	-0.564	-0.570	-0.575	-0.580	-0.586	-0.590	-0.595	-0.600	-0.605	-0.610	-0.615	-0.619	-0.622	-0.626	-0.631	-0.635	-0.640	-0.644	-0.648	-0.652	-0.656	-0.661	-0.666	-0.670	-0.676	-0.681	-0.688	-0.691	-0.698	-0.704	-0.711	-0.718	-0.725	-0.732	-0.741	-0.750	-0.759	-0.769	-0.779	-0.790	-0.801	-0.814	-0.826	-0.840	-0.855	-0.869	-0.885	-0.902	-0.919	-0.938	-0.956	-0.976	-0.998	-1.019	-1.042	-1.065	-1.091	-1.115	-1.142	-1.170	-1.199	-1.229	-1.260	-1.292	-1.325	-1.359	-1.395	-1.431	-1.469	-1.508	-1.546	-1.586	-1.629	-1.671	-1.714	-1.758	-1.804	-1.849	-1.896	-1.942	-1.990	-2.039	-2.088	-2.138	-2.188	-2.239	-2.289	-2.341	-2.391	-2.444	-2.495	-2.546	-2.599	-2.649	-2.701	-2.751	-2.802	-2.851	-2.901	-2.950	-2.999	-3.046	-3.094	-3.139	-3.186	-3.231	-3.274	-3.316	-3.359	-3.400	-3.440	-3.479	-3.518	-3.554	-3.590	-3.625	-3.658	-3.691	-3.722	-3.752	-3.781	-3.810	-3.838	-3.864	-3.890	-3.914	-3.939	-3.961	-3.984	-4.005	-4.026	-4.046	-4.065	-4.085	-4.104	-4.122	-4.140	-4.158	-4.175	-4.192	-4.209	-4.226	-4.242	-4.260	-4.278	-4.295	-4.312	-4.331	-4.349	-4.368	-4.385	-4.404	-4.422	-4.442	-4.461	-4.481	-4.502	-4.522	-4.545	-4.566	-4.588	-4.610	-4.632	-4.656	-4.679	-4.701	-4.725	-4.749	-4.772	-4.795	-4.819	-4.841	-4.866	-4.889	-4.911	-4.934	-4.955	-4.976	-4.998	-5.018	-5.036	-5.056	-5.074	-5.091	-5.108	-5.122	-5.136	-5.149	-5.160	-5.171	-5.180	-5.189	-5.194	-5.199	-5.202	-5.205	-5.204	-5.202	-5.200	-5.195	-5.189	-5.180	-5.171	-5.159	-5.145	-5.130	-5.112	-5.092	-5.071	-5.048	-5.024	-4.996	-4.968	-4.936	-4.904	-4.870	-4.834	-4.795	-4.755	-4.712	-4.669	-4.624	-4.576	-4.528	-4.476	-4.425	-4.370	-4.315	-4.258	-4.199	-4.140	-4.077	-4.015	-3.950	-3.884	-3.818	-3.749	-3.680	-3.609	-3.538	-3.464	-3.390	-3.315	-3.239	-3.162	-3.084	-3.005	-2.926	-2.846	-2.765	-2.684	-2.602	-2.519	-2.438	-2.354	-2.270	-2.185	-2.100	-2.016	-1.931	-1.848	-1.762	-1.678	-1.594	-1.509	-1.424	-1.340	-1.256	-1.172	-1.090	-1.006	-0.925	-0.842	-0.762	-0.682	-0.602	-0.524	-0.446	-0.368	-0.292	-0.215	-0.141	-0.066	0.006	0.080	0.151	0.221	0.292	0.361	0.429	0.495	0.560	0.625	0.690	0.752	0.814	0.875	0.935	0.994	1.052	1.110	1.166	1.222	1.278	1.331	1.386	1.439	1.491	1.542	1.594	1.645	1.695	1.745	1.795	1.844	1.892	1.940	1.988	2.038	2.084	2.131	2.180	2.228	2.274	2.321	2.369	2.415	2.464	2.510	2.558	2.605	2.651	2.699	2.746	2.792	2.841	2.889	2.935	2.982	3.030	3.078	3.125	3.172	3.218	3.265	3.311	3.359	3.405	3.450	3.496	3.542	3.589	3.634	3.679	3.722	3.768	3.811	3.855	3.899	3.940	3.982	4.022	4.064	4.104	4.145	4.184	4.222	4.260	4.298	4.334	4.370	4.405	4.439	4.472	4.506	4.539	4.569	4.600	4.630	4.660	4.688	4.716	4.744	4.770	4.796	4.821	4.846	4.870	4.892	4.915	4.938	4.958	4.979	4.999	5.016	5.035	5.052	5.070	5.086	5.104	5.118	5.134	5.148	5.161	5.175	5.188	5.200	5.211	5.222	5.234	5.245	5.254	5.264	5.272	5.281	5.289	5.298	5.304	5.312	5.319	5.324	5.330	5.335	5.340	5.344	5.350	5.354	5.356	5.360	5.364	5.366	5.369	5.372	5.374	5.376	5.379	5.380	5.381	5.382	5.384	5.385	5.385	5.385	5.386	5.386	5.386	5.386	5.386	5.386	5.386	5.385	5.386	5.386	5.386	5.385	5.386	5.386	5.386	5.388	5.386	5.388	5.388	5.389	5.388	5.389	5.390	5.391	5.391	5.392	5.394	5.395	5.396	5.399	5.400	5.402	5.405	5.406	5.409	5.410	5.412	5.415	5.416	5.419	5.421	5.424	5.425	5.426	5.429	5.429	5.429	5.430	5.430	5.429	5.428	5.426	5.424	5.420	5.416	5.411	5.405	5.399	5.390	5.382	5.372	5.361	5.349	5.335	5.320	5.304	5.285	5.265	5.245	5.221	5.196	5.171	5.142	5.112	5.081	5.048	5.014	4.976	4.938	4.896	4.854	4.809	4.764	4.715	4.665	4.615	4.561	4.508	4.450	4.394	4.334	4.272	4.210	4.148	4.082	4.018	3.952	3.885	3.816	3.748	3.679	3.609	3.539	3.469	3.400	3.329	3.258	3.189	3.119	3.049	2.980	2.910	2.842	2.775	2.709	2.642	2.579	2.514	2.452	2.391	2.331	2.271	2.214	2.158	2.104	2.050	1.996	1.945	1.896	1.849	1.801	1.756	1.712	1.670	1.629	1.589	1.550	1.512	1.476	1.440	1.406	1.374	1.341	1.311	1.280	1.251	1.222	1.195	1.168	1.141	1.115	1.090	1.065	1.041	1.016	0.992	0.969	0.945	0.921	0.898	0.874	0.850	0.828	0.804	0.779	0.756	0.732	0.708	0.684	0.660	0.636	0.611	0.588	0.562	0.536	0.511	0.485	0.459	0.432	0.406	0.380	0.352	0.328	0.300	0.272	0.245	0.218	0.190	0.164	0.136	0.108	0.081	0.054	0.026	-0.001	-0.029	-0.055	-0.081	-0.109	-0.134	-0.160	-0.185	-0.210	-0.235	-0.259	-0.282	-0.305	-0.328	-0.350	-0.371	-0.392	-0.412	-0.431	-0.450	-0.469	-0.486	-0.502	-0.518	-0.532	-0.546	-0.560	-0.572	-0.584	-0.595	-0.605	-0.616	-0.625	-0.632	-0.639	-0.646	-0.651	-0.658	-0.661	-0.666	-0.669	-0.671	-0.675	-0.678	-0.679	-0.680	-0.681	-0.682	-0.682	-0.685	-0.685	-0.686	-0.688	-0.689	-0.690	-0.691	-0.692	-0.695	-0.698	-0.701	-0.705	-0.709	-0.714	-0.719	-0.725	-0.731	-0.740	-0.748	-0.758	-0.768	-0.778	-0.789	-0.802	-0.815	-0.829	-0.844	-0.860	-0.878	-0.894	-0.912	-0.931	-0.951	-0.972	-0.994	-1.015	-1.036	-1.060	-1.084	-1.109	-1.132	-1.158	-1.182	-1.209	-1.235	-1.260	-1.286	-1.312	-1.339	-1.366	-1.392	-1.420	-1.445	-1.472	-1.498	-1.524	-1.549	-1.575	-1.600	-1.624	-1.649	-1.672	-1.695	-1.719	-1.741	-1.762	-1.785	-1.805	-1.826	-1.846	-1.866	-1.886	-1.905	-1.922	-1.940	-1.958	-1.974	-1.991	-2.007	-2.022	-2.038	-2.051	-2.066	-2.080	-2.094	-2.106	-2.119	-2.131	-2.144	-2.155	-2.165	-2.178	-2.186	-2.198	-2.208	-2.218	-2.228	-2.236	-2.244	-2.254	-2.262	-2.269	-2.278	-2.285	-2.292	-2.299	-2.305	-2.312	-2.319	-2.325	-2.331	-2.338	-2.342	-2.348	-2.354	-2.360	-2.364	-2.370	-2.375	-2.380	-2.385	-2.390	-2.394	-2.399	-2.404	-2.409	-2.414	-2.419	-2.424	-2.429	-2.432	-2.438	-2.444	-2.448	-2.454	-2.458	-2.462	-2.468	-2.472	-2.479	-2.484	-2.488	-2.492	-2.498	-2.501	-2.506	-2.510	-2.515	-2.519	-2.522	-2.524	-2.526	-2.529	-2.531	-2.532	-2.534	-2.534	-2.531	-2.531	-2.529	-2.525	-2.522	-2.518	-2.512	-2.506	-2.499	-2.491	-2.482	-2.474	-2.462	-2.450	-2.438	-2.424	-2.409	-2.392	-2.376	-2.359	-2.339	-2.320	-2.300	-2.279	-2.256	-2.234	-2.210	-2.185	-2.159	-2.134	-2.106	-2.080	-2.051	-2.024	-1.995	-1.966	-1.936	-1.908	-1.878	-1.848	-1.816	-1.786	-1.756	-1.725	-1.695	-1.666	-1.636	-1.606	-1.578	-1.549	-1.520	-1.492	-1.465	-1.438	-1.412	-1.386	-1.361	-1.336	-1.311	-1.290	-1.266	-1.244	-1.222	-1.202	-1.182	-1.164	-1.145	-1.126	-1.109	-1.092	-1.078	-1.062	-1.048	-1.034	-1.020	-1.009	-0.996	-0.986	-0.975	-0.965	-0.955	-0.946	-0.938	-0.930	-0.922	-0.915	-0.909	-0.901	-0.896	-0.890	-0.885	-0.880	-0.875	-0.870	-0.865	-0.861	-0.858	-0.852	-0.848	-0.845	-0.840	-0.836	-0.832	-0.829	-0.824	-0.820	-0.816	-0.811	-0.808	-0.802	-0.798	-0.792	-0.788	-0.781	-0.776	-0.770	-0.762	-0.758	-0.749	-0.742	-0.735	-0.726	-0.718	-0.709	-0.700	-0.690	-0.681	-0.671	-0.661	-0.651	-0.640	-0.629	-0.618	-0.606	-0.595	-0.582	-0.571	-0.560	-0.548	-0.536	-0.524	-0.512	-0.501	-0.489	-0.478	-0.468	-0.455	-0.446	-0.435	-0.425	-0.416	-0.406	-0.398	-0.389	-0.381	-0.376	-0.369	-0.364	-0.359	-0.355	-0.352	-0.349	-0.349	-0.349	-0.348	-0.350	-0.352	-0.355	-0.359	-0.365	-0.370	-0.378	-0.384	-0.392	-0.402	-0.414	-0.424	-0.436	-0.449	-0.462	-0.476	-0.490	-0.506	-0.522	-0.538	-0.556	-0.572	-0.591	-0.609	-0.628	-0.646	-0.665	-0.684	-0.702	-0.722	-0.740	-0.760	-0.779	-0.798	-0.815	-0.834	-0.851	-0.869	-0.886	-0.904	-0.919	-0.935	-0.951	-0.965	-0.979	-0.992	-1.006	-1.018	-1.030	-1.040	-1.050	-1.060	-1.069	-1.078	-1.085	-1.092	-1.099	-1.104	-1.110	-1.115	-1.119	-1.122	-1.126	-1.129	-1.131	-1.134	-1.136	-1.139	-1.140	-1.144	-1.145	-1.148	-1.150	-1.152	-1.155	-1.159	-1.162	-1.168	-1.171	-1.178	-1.184	-1.191	-1.198	-1.208	-1.216	-1.226	-1.238	-1.250	-1.264	-1.279	-1.294	-1.310	-1.329	-1.348	-1.369	-1.390	-1.412	-1.436	-1.461	-1.486	-1.514	-1.542	-1.571	-1.602	-1.634	-1.666	-1.700	-1.734	-1.768	-1.802	-1.840	-1.876	-1.912	-1.951	-1.990	-2.027	-2.066	-2.105	-2.145	-2.182	-2.222	-2.261	-2.300	-2.339	-2.376	-2.416	-2.454	-2.491	-2.529	-2.565	-2.602	-2.639	-2.674	-2.708	-2.742	-2.778	-2.811	-2.842	-2.875	-2.908	-2.938	-2.968	-2.998	-3.026	-3.055	-3.084	-3.110	-3.138	-3.164	-3.191	-3.216	-3.241	-3.265	-3.289	-3.312	-3.336	-3.359	-3.380	-3.404	-3.425	-3.445	-3.466	-3.486	-3.506	-3.526	-3.544	-3.562	-3.580	-3.598	-3.615	-3.630	-3.646	-3.661	-3.676	-3.689	-3.702	-3.714	-3.726	-3.736	-3.746	-3.755	-3.762	-3.769	-3.775	-3.781	-3.785	-3.789	-3.791	-3.791	-3.792	-3.791	-3.790	-3.788	-3.784	-3.779	-3.771	-3.764	-3.756	-3.746	-3.735	-3.724	-3.711	-3.698	-3.682	-3.666	-3.650	-3.632	-3.612	-3.594	-3.574	-3.551	-3.530	-3.505	-3.482	-3.458	-3.432	-3.406	-3.380	-3.354	-3.326	-3.298	-3.270	-3.241	-3.212	-3.182	-3.154	-3.124	-3.094	-3.064	-3.035	-3.005	-2.975	-2.945	-2.915	-2.886	-2.856	-2.826	-2.798	-2.770	-2.740	-2.712	-2.685	-2.658	-2.630	-2.604	-2.576	-2.551	-2.526	-2.501	-2.478	-2.454	-2.431	-2.410	-2.388	-2.366	-2.346	-2.326	-2.308	-2.289	-2.271	-2.255	-2.239	-2.222	-2.208	-2.192	-2.180	-2.168	-2.155	-2.144	-2.132	-2.124	-2.115	-2.106	-2.098	-2.091	-2.085	-2.079	-2.074	-2.069	-2.066	-2.062	-2.060	-2.058	-2.056	-2.055	-2.055	-2.055	-2.054	-2.055	-2.055	-2.056	-2.056	-2.059	-2.060	-2.061	-2.064	-2.065	-2.068	-2.068	-2.070	-2.071	-2.074	-2.074	-2.075	-2.076	-2.076	-2.078	-2.078	-2.076	-2.076	-2.074	-2.072	-2.070	-2.068	-2.065	-2.061	-2.056	-2.052	-2.047	-2.042	-2.036	-2.030	-2.022	-2.014	-2.006	-1.996	-1.988	-1.978	-1.968	-1.955	-1.944	-1.931	-1.919	-1.905	-1.890	-1.878	-1.862	-1.846	-1.830	-1.815	-1.799	-1.782	-1.764	-1.748	-1.730	-1.711	-1.692	-1.674	-1.656	-1.636	-1.616	-1.598	-1.578	-1.558	-1.538	-1.519	-1.499	-1.479	-1.459	-1.439	-1.420	-1.399	-1.379	-1.360	-1.340	-1.320	-1.301	-1.282	-1.264	-1.245	-1.228	-1.209	-1.191	-1.172	-1.156	-1.139	-1.121	-1.105	-1.090	-1.074	-1.058	-1.044	-1.028	-1.014	-0.999	-0.986	-0.971	-0.959	-0.945	-0.934	-0.920	-0.909	-0.896	-0.885	-0.875	-0.864	-0.851	-0.841	-0.831	-0.820	-0.810	-0.800	-0.790	-0.780	-0.770	-0.760	-0.750	-0.740	-0.731	-0.721	-0.712	-0.702	-0.692	-0.682	-0.672	-0.664	-0.652	-0.642	-0.632	-0.622	-0.612	-0.602	-0.591	-0.580	-0.569	-0.556	-0.544	-0.532	-0.521	-0.507	-0.495	-0.481	-0.468	-0.454	-0.440	-0.425	-0.410	-0.396	-0.379	-0.364	-0.348	-0.330	-0.314	-0.298	-0.279	-0.261	-0.241	-0.224	-0.204	-0.185	-0.165	-0.146	-0.126	-0.106	-0.086	-0.065	-0.045	-0.025	-0.002	0.018	0.038	0.058	0.078	0.098	0.118	0.138	0.158	0.176	0.195	0.212	0.230	0.248	0.264	0.279	0.294	0.309	0.322	0.336	0.348	0.359	0.369	0.379	0.385	0.394	0.400	0.406	0.410	0.415	0.418	0.419	0.421	0.421	0.419	0.419	0.416	0.412	0.409	0.405	0.399	0.392	0.385	0.379	0.372	0.364	0.355	0.346	0.338	0.328	0.320	0.310	0.300	0.291	0.282	0.274	0.265	0.258	0.250	0.242	0.236	0.230	0.225	0.221	0.216	0.214	0.211	0.209	0.208	0.208	0.209	0.211	0.214	0.216	0.222	0.228	0.235	0.241	0.250	0.260	0.269	0.280	0.291	0.305	0.318	0.331	0.345	0.361	0.375	0.392	0.408	0.425	0.442	0.460	0.478	0.496	0.514	0.531	0.550	0.568	0.586	0.602	0.621	0.639	0.655	0.671	0.688	0.704	0.719	0.734	0.748	0.761	0.775	0.786	0.799	0.809	0.820	0.830	0.839	0.848	0.855	0.864	0.869	0.876	0.881	0.884	0.889	0.891	0.894	0.896	0.898	0.899	0.899	0.899	0.899	0.896	0.895	0.892	0.889	0.886	0.884	0.879	0.875	0.870	0.865	0.860	0.855	0.849	0.844	0.838	0.831	0.825	0.819	0.812	0.806	0.799	0.792	0.786	0.779	0.771	0.764	0.756	0.750	0.742	0.738	0.730	0.722	0.716	0.709	0.702	0.695	0.689	0.681	0.676	0.669	0.662	0.656	0.650	0.644	0.638	0.632	0.626	0.620	0.615	0.610	0.604	0.599	0.594	0.589	0.582	0.578	0.572	0.568	0.562	0.558	0.551	0.546	0.541	0.536	0.530	0.525	0.519	0.514	0.509	0.502	0.496	0.490	0.484	0.478	0.470	0.462	0.456	0.449	0.441	0.432	0.425	0.415	0.406	0.398	0.386	0.376	0.366	0.355	0.344	0.332	0.320	0.308	0.294	0.280	0.266	0.252	0.238	0.222	0.208	0.191	0.175	0.160	0.142	0.125	0.109	0.091	0.074	0.056	0.039	0.021	0.002	-0.015	-0.034	-0.051	-0.071	-0.089	-0.106	-0.124	-0.141	-0.159	-0.175	-0.194	-0.210	-0.226	-0.242	-0.259	-0.274	-0.289	-0.305	-0.320	-0.334	-0.348	-0.361	-0.375	-0.389	-0.401	-0.412	-0.426	-0.436	-0.449	-0.460	-0.470	-0.481	-0.491	-0.501	-0.510	-0.520	-0.529	-0.538	-0.545	-0.555	-0.564	-0.571	-0.579	-0.586	-0.594	-0.602	-0.609	-0.618	-0.624	-0.630	-0.639	-0.646	-0.652	-0.659	-0.666	-0.674	-0.681	-0.686	-0.694	-0.700	-0.706	-0.712	-0.719	-0.725	-0.730	-0.736	-0.740	-0.746	-0.750	-0.755	-0.759	-0.762	-0.766	-0.770	-0.774	-0.775	-0.778	-0.779	-0.781	-0.782	-0.782	-0.782	-0.782	-0.781	-0.781	-0.779	-0.776	-0.774	-0.772	-0.768	-0.765	-0.761	-0.756	-0.751	-0.746	-0.740	-0.734	-0.726	-0.720	-0.712	-0.705	-0.698	-0.690	-0.681	-0.672	-0.664	-0.655	-0.648	-0.638	-0.629	-0.619	-0.610	-0.600	-0.591	-0.582	-0.572	-0.564	-0.554	-0.544	-0.535	-0.525	-0.518	-0.509	-0.499	-0.490	-0.481	-0.474	-0.466	-0.458	-0.450	-0.442	-0.435	-0.428	-0.421	-0.414	-0.408	-0.402	-0.396	-0.391	-0.385	-0.380	-0.376	-0.371	-0.368	-0.362	-0.359	-0.355	-0.351	-0.349	-0.345	-0.341	-0.339	-0.336	-0.334	-0.331	-0.329	-0.326	-0.324	-0.322	-0.320	-0.319	-0.316	-0.314	-0.311	-0.309	-0.306	-0.305	-0.301	-0.299	-0.295	-0.292	-0.289	-0.285	-0.280	-0.276	-0.271	-0.268	-0.261	-0.255	-0.250	-0.244	-0.236	-0.229	-0.220	-0.212	-0.204	-0.195	-0.185	-0.175	-0.165	-0.154	-0.144	-0.131	-0.120	-0.106	-0.094	-0.080	-0.066	-0.052	-0.039	-0.024	-0.008	0.009	0.025	0.040	0.056	0.072	0.091	0.108	0.125	0.142	0.160	0.179	0.198	0.216	0.234	0.252	0.271	0.290	0.309	0.328	0.348	0.366	0.385	0.405	0.424	0.444	0.464	0.484	0.504	0.524	0.544	0.564	0.584	0.605	0.625	0.645	0.666	0.688	0.708	0.728	0.750	0.771	0.791	0.812	0.832	0.855	0.875	0.896	0.916	0.938	0.959	0.979	1.000	1.019	1.039	1.059	1.079	1.098	1.116	1.135	1.154	1.172	1.189	1.206	1.224	1.239	1.255	1.271	1.286	1.300	1.314	1.328	1.341	1.354	1.365	1.375	1.386	1.398	1.405	1.415	1.424	1.431	1.440	1.448	1.454	1.461	1.466	1.472	1.478	1.484	1.488	1.491	1.496	1.500	1.504	1.508	1.511	1.515	1.518	1.521	1.524	1.528	1.531	1.534	1.536	1.540	1.544	1.548	1.550	1.552	1.556	1.560	1.564	1.568	1.570	1.574	1.576	1.580	1.584	1.586	1.590	1.592	1.596	1.599	1.601	1.604	1.606	1.608	1.610	1.611	1.614	1.615	1.616	1.616	1.618	1.618	1.619	1.618	1.618	1.616	1.615	1.614	1.612	1.611	1.608	1.606	1.604	1.602	1.600	1.598	1.595	1.592	1.590	1.586	1.584	1.582	1.580	1.579	1.576	1.575	1.575	1.574	1.574	1.574	1.574	1.575	1.576	1.578	1.580	1.581	1.585	1.589	1.592	1.598	1.602	1.608	1.614	1.620	1.626	1.634	1.641	1.650	1.658	1.666	1.676	1.684	1.692	1.702	1.711	1.720	1.729	1.738	1.746	1.756	1.765	1.774	1.782	1.790	1.798	1.805	1.812	1.818	1.824	1.829	1.834	1.838	1.840	1.842	1.844	1.846	1.845	1.846	1.845	1.842	1.840	1.836	1.832	1.828	1.821	1.815	1.809	1.801	1.792	1.784	1.775	1.764	1.754	1.744	1.731	1.720	1.709	1.696	1.684	1.670	1.658	1.645	1.631	1.618	1.606	1.591	1.579	1.565	1.552	1.540	1.526	1.514	1.501	1.489	1.478	1.465	1.452	1.442	1.431	1.420	1.410	1.400	1.389	1.379	1.369	1.360	1.350	1.340	1.332	1.322	1.314	1.305	1.295	1.288	1.278	1.269	1.260	1.250	1.241	1.231	1.221	1.211	1.201	1.191	1.180	1.169	1.158	1.145	1.134	1.121	1.109	1.096	1.082	1.070	1.055	1.041	1.029	1.014	0.998	0.984	0.968	0.952	0.936	0.921	0.905	0.889	0.874	0.858	0.842	0.826	0.810	0.796	0.780	0.766	0.752	0.739	0.725	0.712	0.700	0.689	0.676	0.666	0.656	0.648	0.639	0.630	0.622	0.616	0.610	0.605	0.601	0.596	0.594	0.591	0.590	0.590	0.590	0.591	0.591	0.594	0.598	0.601	0.606	0.610	0.615	0.620	0.626	0.634	0.640	0.648	0.655	0.664	0.671	0.679	0.688	0.696	0.705	0.714	0.722	0.732	0.740	0.749	0.758	0.766	0.775	0.782	0.790	0.799	0.806	0.812	0.820	0.826	0.832	0.839	0.844	0.849	0.854	0.858	0.862	0.865	0.869	0.871	0.874	0.876	0.878	0.880	0.880	0.881	0.881	0.881	0.881	0.881	0.881	0.880	0.880	0.879	0.878	0.876	0.875	0.872	0.871	0.869	0.868	0.866	0.865	0.862	0.860	0.859	0.856	0.855	0.852	0.851	0.849	0.849	0.846	0.845	0.844	0.842	0.841	0.840	0.839	0.838	0.838	0.838	0.838	0.836	0.835	0.835	0.835	0.835	0.835	0.835	0.835	0.835	0.835	0.835	0.835	0.835	0.835	0.836	0.836	0.835	0.835	0.836	0.835	0.836	0.836	0.836	0.836	0.836	0.838	0.838	0.838	0.838	0.838	0.838	0.839	0.840	0.840	0.842	0.844	0.845	0.848	0.849	0.852	0.856	0.860	0.862	0.868	0.872	0.879	0.885	0.892	0.900	0.908	0.918	0.926	0.938	0.949	0.960	0.974	0.986	1.000	1.015	1.031	1.048	1.065	1.082	1.101	1.121	1.141	1.161	1.184	1.205	1.228	1.251	1.274	1.298	1.322	1.346	1.370	1.395	1.419	1.445	1.469	1.494	1.518	1.541	1.564	1.588	1.609	1.630	1.651	1.672	1.691	1.710	1.728	1.744	1.759	1.774	1.786	1.798	1.808	1.816	1.824	1.831	1.835	1.839	1.841	1.841	1.840	1.838	1.834	1.828	1.821	1.812	1.801	1.791	1.778	1.762	1.748	1.731	1.712	1.694	1.674	1.652	1.631	1.608	1.584	1.559	1.532	1.506	1.480	1.451	1.424	1.395	1.368	1.338	1.308	1.279	1.249	1.219	1.189	1.160	1.130	1.099	1.070	1.040	1.011	0.982	0.954	0.925	0.899	0.871	0.844	0.818	0.792	0.766	0.742	0.719	0.695	0.672	0.649	0.628	0.606	0.586	0.566	0.549	0.530	0.511	0.494	0.479	0.462	0.448	0.432	0.419	0.405	0.392	0.380	0.369	0.359	0.349	0.339	0.329	0.320	0.314	0.306	0.299	0.294	0.289	0.282	0.279	0.275	0.271	0.269	0.266	0.264	0.264	0.262	0.262	0.262	0.264	0.266	0.268	0.269	0.271	0.275	0.279	0.282	0.288	0.291	0.296	0.302	0.309	0.315	0.321	0.329	0.335	0.342	0.350	0.358	0.366	0.374	0.382	0.391	0.399	0.409	0.418	0.426	0.436	0.446	0.455	0.464	0.472	0.481	0.491	0.501	0.510	0.519	0.528	0.535	0.545	0.552	0.561	0.570	0.579	0.586	0.592	0.600	0.608	0.615	0.621	0.629	0.635	0.642	0.649	0.655	0.661	0.668	0.671	0.678	0.682	0.688	0.692	0.698	0.702	0.708	0.711	0.715	0.720	0.724	0.729	0.732	0.738	0.741	0.745	0.750	0.755	0.759	0.764	0.768	0.772	0.776	0.780	0.785	0.790	0.795	0.800	0.804	0.809	0.814	0.819	0.824	0.828	0.832	0.838	0.841	0.846	0.850	0.855	0.858	0.861	0.865	0.869	0.871	0.874	0.876	0.879	0.880	0.882	0.882	0.884	0.882	0.882	0.881	0.879	0.876	0.875	0.871	0.868	0.864	0.859	0.852	0.846	0.841	0.834	0.825	0.818	0.810	0.800	0.790	0.780	0.770	0.759	0.748	0.736	0.724	0.712	0.700	0.688	0.674	0.661	0.649	0.635	0.622	0.610	0.598	0.585	0.572	0.560	0.548	0.536	0.525	0.514	0.502	0.492	0.482	0.474	0.464	0.455	0.449	0.440	0.432	0.426	0.420	0.414	0.409	0.404	0.400	0.396	0.392	0.390	0.388	0.385	0.382	0.381	0.380	0.380	0.379	0.379	0.379	0.378	0.378	0.379	0.380	0.380	0.380	0.380	0.381	0.381	0.381	0.381	0.382	0.382	0.382	0.384	0.382	0.382	0.381	0.381	0.380	0.380	0.380	0.378	0.378	0.376	0.375	0.374	0.372	0.371	0.370	0.369	0.368	0.366	0.365	0.364	0.362	0.362	0.361	0.361	0.360	0.360	0.361	0.361	0.361	0.362	0.364	0.365	0.366	0.369	0.372	0.374	0.378	0.380	0.384	0.389	0.392	0.399	0.404	0.409	0.414	0.420	0.425	0.431	0.436	0.444	0.450	0.458	0.464	0.470	0.476	0.484	0.491	0.496	0.504	0.510	0.518	0.524	0.531	0.536	0.542	0.549	0.555	0.561	0.566	0.571	0.578	0.582	0.586	0.590	0.595	0.599	0.604	0.606	0.609	0.614	0.615	0.619	0.620	0.624	0.625	0.626	0.628	0.630	0.630	0.631	0.631	0.632	0.632	0.632	0.631	0.631	0.630	0.628	0.626	0.624	0.621	0.618	0.615	0.611	0.606	0.601	0.596	0.590	0.585	0.579	0.570	0.562	0.554	0.546	0.536	0.525	0.514	0.501	0.489	0.476	0.461	0.446	0.431	0.415	0.400	0.381	0.364	0.344	0.324	0.304	0.284	0.261	0.240	0.216	0.194	0.169	0.145	0.120	0.095	0.069	0.042	0.016	-0.010	-0.036	-0.062	-0.090	-0.116	-0.144	-0.170	-0.198	-0.224	-0.250	-0.275	-0.301	-0.326	-0.350	-0.375	-0.398	-0.421	-0.442	-0.464	-0.484	-0.502	-0.522	-0.539	-0.556	-0.572	-0.586	-0.600	-0.612	-0.624	-0.635	-0.644	-0.651	-0.659	-0.664	-0.669	-0.674	-0.678	-0.679	-0.680	-0.680	-0.680	-0.678	-0.675	-0.672	-0.668	-0.664	-0.659	-0.652	-0.646	-0.641	-0.634	-0.626	-0.619	-0.611	-0.602	-0.595	-0.586	-0.580	-0.571	-0.564	-0.558	-0.550	-0.544	-0.536	-0.530	-0.525	-0.520	-0.515	-0.510	-0.506	-0.502	-0.500	-0.499	-0.496	-0.496	-0.495	-0.494	-0.495	-0.496	-0.498	-0.500	-0.502	-0.506	-0.510	-0.514	-0.518	-0.522	-0.528	-0.534	-0.540	-0.545	-0.551	-0.558	-0.564	-0.570	-0.578	-0.584	-0.591	-0.596	-0.604	-0.610	-0.616	-0.622	-0.629	-0.634	-0.640	-0.645	-0.649	-0.655	-0.659	-0.664	-0.668	-0.670	-0.674	-0.676	-0.679	-0.681	-0.682	-0.685	-0.685	-0.686	-0.686	-0.686	-0.686	-0.686	-0.686	-0.685	-0.684	-0.684	-0.682	-0.681	-0.679	-0.678	-0.675	-0.674	-0.672	-0.670	-0.668	-0.666	-0.664	-0.662	-0.661	-0.658	-0.658	-0.655	-0.652	-0.651	-0.649	-0.648	-0.645	-0.644	-0.641	-0.640	-0.638	-0.635	-0.634	-0.631	-0.629	-0.626	-0.624	-0.621	-0.618	-0.614	-0.611	-0.608	-0.604	-0.599	-0.595	-0.590	-0.584	-0.578	-0.572	-0.566	-0.559	-0.551	-0.542	-0.534	-0.525	-0.516	-0.506	-0.496	-0.485	-0.474	-0.461	-0.450	-0.436	-0.424	-0.410	-0.395	-0.381	-0.366	-0.351	-0.335	-0.319	-0.302	-0.286	-0.270	-0.252	-0.238	-0.220	-0.201	-0.185	-0.168	-0.150	-0.132	-0.115	-0.098	-0.081	-0.065	-0.048	-0.031	-0.016	0.000	0.015	0.029	0.042	0.056	0.069	0.081	0.092	0.104	0.114	0.124	0.134	0.141	0.149	0.155	0.162	0.168	0.172	0.176	0.180	0.182	0.185	0.186	0.186	0.185	0.185	0.182	0.180	0.178	0.172	0.169	0.164	0.159	0.152	0.146	0.139	0.131	0.124	0.116	0.109	0.100	0.090	0.081	0.071	0.062	0.054	0.042	0.032	0.024	0.014	0.004	-0.006	-0.016	-0.026	-0.035	-0.045	-0.055	-0.065	-0.074	-0.084	-0.092	-0.101	-0.109	-0.118	-0.126	-0.135	-0.144	-0.150	-0.159	-0.168	-0.175	-0.182	-0.191	-0.199	-0.208	-0.215	-0.222	-0.231	-0.240	-0.249	-0.258	-0.268	-0.276	-0.286	-0.296	-0.306	-0.318	-0.329	-0.340	-0.352	-0.366	-0.380	-0.394	-0.409	-0.425	-0.442	-0.459	-0.476	-0.496	-0.516	-0.538	-0.559	-0.582	-0.606	-0.631	-0.656	-0.685	-0.712	-0.741	-0.772	-0.804	-0.838	-0.872	-0.906	-0.942	-0.980	-1.019	-1.059	-1.100	-1.141	-1.184	-1.226	-1.271	-1.318	-1.364	-1.410	-1.458	-1.505	-1.554	-1.605	-1.654	-1.705	-1.756	-1.808	-1.860	-1.912	-1.964	-2.015	-2.069	-2.120	-2.172	-2.225	-2.275	-2.328	-2.378	-2.428	-2.478	-2.526	-2.574	-2.622	-2.669	-2.715	-2.760	-2.805	-2.849	-2.891	-2.932	-2.974	-3.014	-3.052	-3.090	-3.126	-3.162	-3.198	-3.230	-3.264	-3.295	-3.326	-3.355	-3.385	-3.412	-3.439	-3.466	-3.491	-3.516	-3.540	-3.564	-3.586	-3.608	-3.630	-3.651	-3.671	-3.692	-3.712	-3.732	-3.754	-3.772	-3.792	-3.814	-3.832	-3.852	-3.872	-3.892	-3.915	-3.935	-3.956	-3.978	-4.000	-4.021	-4.044	-4.066	-4.090	-4.112	-4.136	-4.160	-4.185	-4.209	-4.235	-4.260	-4.284	-4.310	-4.335	-4.361	-4.386	-4.411	-4.436	-4.462	-4.488	-4.510	-4.535	-4.559	-4.581	-4.605	-4.626	-4.648	-4.669	-4.689	-4.706	-4.725	-4.741	-4.756	-4.771	-4.785	-4.798	-4.808	-4.818	-4.825	-4.832	-4.836	-4.841	-4.842	-4.842	-4.841	-4.839	-4.834	-4.828	-4.819	-4.810	-4.799	-4.786	-4.770	-4.754	-4.736	-4.716	-4.695	-4.670	-4.645	-4.619	-4.590	-4.560	-4.528	-4.494	-4.459	-4.421	-4.382	-4.344	-4.301	-4.259	-4.212	-4.168	-4.119	-4.070	-4.020	-3.968	-3.914	-3.859	-3.802	-3.745	-3.685	-3.625	-3.564	-3.501	-3.436	-3.370	-3.304	-3.236	-3.168	-3.098	-3.025	-2.952	-2.879	-2.804	-2.729	-2.652	-2.574	-2.496	-2.415	-2.336	-2.255	-2.172	-2.089	-2.006	-1.922	-1.838	-1.754	-1.668	-1.581	-1.495	-1.409	-1.322	-1.235	-1.149	-1.062	-0.975	-0.889	-0.801	-0.715	-0.630	-0.544	-0.460	-0.374	-0.290	-0.208	-0.124	-0.042	0.038	0.118	0.196	0.275	0.352	0.429	0.504	0.578	0.651	0.722	0.792	0.862	0.930	0.998	1.062	1.126	1.190	1.252	1.312	1.371	1.430	1.486	1.542	1.598	1.651	1.704	1.756	1.806	1.856	1.905	1.954	2.001	2.046	2.092	2.139	2.184	2.228	2.271	2.315	2.359	2.401	2.445	2.488	2.530	2.572	2.616	2.659	2.700	2.744	2.786	2.830	2.872	2.916	2.961	3.004	3.049	3.094	3.139	3.184	3.230	3.275	3.321	3.369	3.415	3.461	3.509	3.556	3.602	3.651	3.699	3.746	3.795	3.844	3.891	3.940	3.988	4.036	4.084	4.134	4.180	4.228	4.276	4.322	4.369	4.415	4.461	4.506	4.551	4.595	4.639	4.681	4.724	4.765	4.806	4.846	4.886	4.925	4.964	5.000	5.038	5.072	5.106	5.141	5.174	5.206	5.238	5.266	5.296	5.324	5.352	5.379	5.404	5.429	5.452	5.476	5.499	5.520	5.540	5.560	5.578	5.596	5.612	5.630	5.646	5.660	5.674	5.688	5.701	5.712	5.724	5.734	5.745	5.755	5.764	5.772	5.780	5.788	5.796	5.801	5.808	5.812	5.819	5.822	5.828	5.831	5.834	5.838	5.840	5.842	5.845	5.848	5.850	5.851	5.854	5.855	5.856	5.856	5.858	5.859	5.859	5.860	5.861	5.861	5.861	5.862	5.862	5.862	5.864	5.864	5.865	5.866	5.866	5.866	5.868	5.869	5.869	5.870	5.871	5.872	5.872	5.875	5.876	5.878	5.879	5.881	5.882	5.885	5.886	5.890	5.892	5.895	5.898	5.900	5.904	5.906	5.910	5.912	5.916	5.919	5.922	5.926	5.930	5.932	5.936	5.940	5.942	5.946	5.949	5.952	5.955	5.958	5.960	5.960	5.961	5.962	5.961	5.961	5.961	5.959	5.955	5.951	5.948	5.941	5.935	5.928	5.919	5.910	5.899	5.886	5.872	5.858	5.841	5.822	5.802	5.781	5.759	5.735	5.708	5.680	5.650	5.618	5.584	5.549	5.511	5.471	5.430	5.388	5.341	5.295	5.246	5.195	5.142	5.089	5.034	4.976	4.918	4.858	4.795	4.732	4.668	4.602	4.536	4.468	4.400	4.330	4.261	4.190	4.119	4.048	3.976	3.904	3.832	3.761	3.690	3.618	3.548	3.478	3.408	3.339	3.270	3.202	3.138	3.070	3.008	2.944	2.881	2.821	2.762	2.705	2.649	2.592	2.540	2.489	2.438	2.388	2.341	2.294	2.250	2.208	2.166	2.126	2.088	2.051	2.015	1.981	1.949	1.916	1.886	1.858	1.829	1.801	1.776	1.750	1.726	1.704	1.681	1.660	1.639	1.619	1.599	1.579	1.561	1.542	1.525	1.506	1.490	1.472	1.455	1.438	1.421	1.405	1.389	1.372	1.355	1.339	1.322	1.305	1.289	1.272	1.255	1.238	1.220	1.202	1.184	1.165	1.148	1.128	1.109	1.089	1.069	1.048	1.028	1.006	0.985	0.962	0.940	0.918	0.894	0.871	0.848	0.822	0.799	0.774	0.749	0.722	0.698	0.670	0.644	0.616	0.589	0.562	0.535	0.507	0.478	0.450	0.422	0.394	0.366	0.338	0.311	0.284	0.256	0.228	0.202	0.175	0.150	0.125	0.100	0.075	0.051	0.030	0.006	-0.015	-0.035	-0.055	-0.072	-0.091	-0.109	-0.124	-0.140	-0.154	-0.168	-0.179	-0.191	-0.201	-0.210	-0.219	-0.226	-0.234	-0.239	-0.244	-0.249	-0.252	-0.254	-0.256	-0.258	-0.259	-0.259	-0.259	-0.258	-0.258	-0.258	-0.255	-0.254	-0.254	-0.252	-0.251	-0.251	-0.250	-0.250	-0.251	-0.251	-0.252	-0.255	-0.258	-0.261	-0.265	-0.270	-0.276	-0.284	-0.291	-0.299	-0.309	-0.320	-0.332	-0.345	-0.359	-0.374	-0.390	-0.408	-0.425	-0.444	-0.464	-0.485	-0.506	-0.530	-0.554	-0.579	-0.605	-0.630	-0.656	-0.684	-0.711	-0.740	-0.769	-0.798	-0.828	-0.858	-0.886	-0.918	-0.946	-0.976	-1.006	-1.035	-1.065	-1.095	-1.124	-1.154	-1.181	-1.210	-1.239	-1.265	-1.292	-1.319	-1.344	-1.369	-1.392	-1.418	-1.440	-1.462	-1.484	-1.505	-1.524	-1.544	-1.561	-1.579	-1.596	-1.612	-1.628	-1.642	-1.655	-1.669	-1.681	-1.692	-1.704	-1.714	-1.722	-1.731	-1.739	-1.746	-1.754	-1.760	-1.766	-1.771	-1.775	-1.780	-1.782	-1.786	-1.788	-1.791	-1.792	-1.794	-1.795	-1.796	-1.796	-1.798	-1.798	-1.798	-1.799	-1.798	-1.798	-1.798	-1.796	-1.796	-1.795	-1.795	-1.794	-1.792	-1.792	-1.792	-1.792	-1.792	-1.791	-1.791	-1.792	-1.791	-1.791	-1.791	-1.791	-1.791	-1.791	-1.791	-1.791	-1.791	-1.791	-1.791	-1.791	-1.791	-1.790	-1.790	-1.789	-1.789	-1.788	-1.785	-1.782	-1.781	-1.779	-1.775	-1.771	-1.769	-1.764	-1.759	-1.752	-1.746	-1.739	-1.732	-1.724	-1.715	-1.705	-1.695	-1.684	-1.672	-1.660	-1.646	-1.631	-1.618	-1.601	-1.585	-1.568	-1.550	-1.531	-1.511	-1.491	-1.470	-1.449	-1.428	-1.405	-1.381	-1.358	-1.334	-1.309	-1.284	-1.258	-1.231	-1.205	-1.179	-1.152	-1.125	-1.096	-1.069	-1.041	-1.014	-0.986	-0.960	-0.931	-0.905	-0.878	-0.851	-0.824	-0.798	-0.771	-0.745	-0.720	-0.695	-0.671	-0.646	-0.624	-0.600	-0.579	-0.556	-0.536	-0.515	-0.496	-0.476	-0.459	-0.441	-0.424	-0.409	-0.392	-0.379	-0.365	-0.352	-0.339	-0.328	-0.318	-0.308	-0.298	-0.290	-0.281	-0.275	-0.269	-0.262	-0.258	-0.254	-0.250	-0.246	-0.244	-0.241	-0.239	-0.239	-0.238	-0.238	-0.239	-0.239	-0.239	-0.240	-0.241	-0.244	-0.244	-0.246	-0.248	-0.249	-0.251	-0.252	-0.255	-0.256	-0.258	-0.258	-0.260	-0.260	-0.260	-0.259	-0.259	-0.258	-0.256	-0.255	-0.252	-0.249	-0.245	-0.241	-0.236	-0.231	-0.225	-0.219	-0.211	-0.202	-0.195	-0.186	-0.178	-0.166	-0.156	-0.144	-0.132	-0.120	-0.108	-0.094	-0.080	-0.066	-0.052	-0.038	-0.022	-0.009	0.008	0.022	0.038	0.052	0.068	0.082	0.096	0.111	0.125	0.139	0.151	0.165	0.176	0.188	0.199	0.209	0.216	0.225	0.232	0.238	0.242	0.248	0.250	0.252	0.254	0.254	0.252	0.250	0.246	0.241	0.236	0.228	0.220	0.210	0.200	0.188	0.176	0.162	0.146	0.131	0.115	0.098	0.078	0.060	0.040	0.019	-0.001	-0.024	-0.045	-0.068	-0.090	-0.112	-0.136	-0.158	-0.181	-0.204	-0.228	-0.250	-0.272	-0.294	-0.315	-0.336	-0.358	-0.378	-0.396	-0.414	-0.432	-0.449	-0.465	-0.481	-0.495	-0.507	-0.520	-0.531	-0.544	-0.552	-0.561	-0.569	-0.576	-0.582	-0.588	-0.591	-0.595	-0.598	-0.600	-0.602	-0.604	-0.604	-0.604	-0.602	-0.604	-0.602	-0.602	-0.601	-0.601	-0.601	-0.600	-0.601	-0.602	-0.604	-0.605	-0.609	-0.612	-0.616	-0.622	-0.629	-0.636	-0.645	-0.655	-0.665	-0.679	-0.691	-0.706	-0.724	-0.742	-0.761	-0.782	-0.805	-0.829	-0.854	-0.881	-0.910	-0.939	-0.970	-1.001	-1.036	-1.070	-1.106	-1.142	-1.181	-1.219	-1.259	-1.300	-1.340	-1.381	-1.425	-1.468	-1.511	-1.554	-1.598	-1.640	-1.685	-1.728	-1.771	-1.815	-1.859	-1.901	-1.944	-1.986	-2.027	-2.070	-2.110	-2.150	-2.189	-2.229	-2.266	-2.302	-2.339	-2.375	-2.411	-2.445	-2.479	-2.510	-2.542	-2.574	-2.605	-2.634	-2.662	-2.690	-2.718	-2.745	-2.770	-2.796	-2.820	-2.845	-2.866	-2.890	-2.911	-2.934	-2.954	-2.972	-2.992	-3.011	-3.029	-3.045	-3.062	-3.079	-3.094	-3.109	-3.122	-3.136	-3.149	-3.160	-3.171	-3.181	-3.192	-3.201	-3.209	-3.216	-3.222	-3.229	-3.234	-3.239	-3.241	-3.245	-3.246	-3.248	-3.248	-3.248	-3.245	-3.244	-3.240	-3.238	-3.231	-3.225	-3.219	-3.212	-3.204	-3.195	-3.185	-3.175	-3.162	-3.152	-3.139	-3.126	-3.111	-3.098	-3.081	-3.065	-3.050	-3.032	-3.015	-2.996	-2.979	-2.959	-2.939	-2.919	-2.899	-2.878	-2.855	-2.834	-2.812	-2.790	-2.768	-2.744	-2.721	-2.698	-2.674	-2.651	-2.626	-2.601	-2.579	-2.554	-2.529	-2.505	-2.480	-2.455	-2.429	-2.405	-2.380	-2.355	-2.329	-2.304	-2.278	-2.252	-2.228	-2.202	-2.178	-2.152	-2.128	-2.102	-2.078	-2.052	-2.029	-2.004	-1.980	-1.956	-1.934	-1.910	-1.888	-1.866	-1.842	-1.822	-1.801	-1.780	-1.760	-1.741	-1.722	-1.702	-1.686	-1.668	-1.651	-1.635	-1.620	-1.605	-1.591	-1.579	-1.566	-1.555	-1.542	-1.532	-1.524	-1.515	-1.508	-1.500	-1.494	-1.488	-1.482	-1.478	-1.474	-1.470	-1.468	-1.465	-1.464	-1.461	-1.461	-1.460	-1.460	-1.460	-1.460	-1.462	-1.462	-1.464	-1.466	-1.468	-1.469	-1.470	-1.471	-1.474	-1.475	-1.476	-1.478	-1.479	-1.480	-1.480	-1.480	-1.481	-1.481	-1.480	-1.479	-1.478	-1.476	-1.474	-1.471	-1.468	-1.462	-1.459	-1.454	-1.449	-1.442	-1.436	-1.429	-1.421	-1.412	-1.404	-1.395	-1.384	-1.374	-1.362	-1.351	-1.339	-1.326	-1.314	-1.300	-1.285	-1.271	-1.256	-1.241	-1.225	-1.209	-1.192	-1.175	-1.159	-1.141	-1.124	-1.105	-1.086	-1.069	-1.050	-1.031	-1.012	-0.992	-0.974	-0.956	-0.936	-0.918	-0.898	-0.880	-0.860	-0.841	-0.821	-0.804	-0.785	-0.766	-0.749	-0.730	-0.712	-0.695	-0.678	-0.660	-0.644	-0.626	-0.610	-0.595	-0.578	-0.561	-0.546	-0.531	-0.516	-0.501	-0.486	-0.472	-0.458	-0.444	-0.430	-0.418	-0.402	-0.390	-0.376	-0.364	-0.350	-0.338	-0.324	-0.311	-0.299	-0.285	-0.274	-0.261	-0.249	-0.236	-0.224	-0.212	-0.199	-0.186	-0.174	-0.162	-0.150	-0.138	-0.125	-0.111	-0.099	-0.086	-0.074	-0.060	-0.048	-0.032	-0.019	-0.005	0.009	0.024	0.038	0.054	0.068	0.084	0.098	0.114	0.131	0.146	0.164	0.180	0.199	0.215	0.234	0.252	0.271	0.290	0.309	0.329	0.349	0.368	0.388	0.409	0.429	0.450	0.471	0.491	0.514	0.535	0.555	0.576	0.598	0.619	0.639	0.659	0.678	0.698	0.718	0.736	0.756	0.772	0.791	0.808	0.824	0.840	0.854	0.869	0.881	0.894	0.905	0.916	0.925	0.934	0.941	0.948	0.952	0.956	0.960	0.961	0.962	0.962	0.961	0.960	0.956	0.951	0.946	0.940	0.932	0.924	0.916	0.906	0.896	0.885	0.872	0.861	0.848	0.836	0.821	0.808	0.792	0.779	0.764	0.750	0.736	0.722	0.708	0.695	0.682	0.670	0.656	0.645	0.634	0.625	0.615	0.606	0.599	0.591	0.586	0.581	0.576	0.574	0.572	0.572	0.572	0.574	0.576	0.580	0.585	0.590	0.596	0.605	0.614	0.624	0.634	0.646	0.659	0.672	0.686	0.700	0.715	0.731	0.748	0.764	0.781	0.799	0.816	0.834	0.852	0.870	0.889	0.906	0.924	0.941	0.959	0.976	0.992	1.008	1.025	1.039	1.052	1.068	1.081	1.094	1.106	1.118	1.128	1.138	1.146	1.155	1.164	1.171	1.178	1.182	1.188	1.191	1.196	1.199	1.200	1.202	1.202	1.204	1.204	1.201	1.201	1.199	1.196	1.194	1.190	1.186	1.182	1.179	1.174	1.169	1.164	1.159	1.152	1.148	1.142	1.138	1.132	1.126	1.120	1.115	1.110	1.102	1.098	1.091	1.085	1.080	1.074	1.068	1.062	1.056	1.051	1.046	1.040	1.034	1.029	1.024	1.019	1.012	1.006	1.001	0.996	0.990	0.985	0.979	0.974	0.968	0.962	0.958	0.951	0.946	0.940	0.934	0.928	0.921	0.915	0.909	0.902	0.895	0.889	0.881	0.875	0.868	0.861	0.854	0.846	0.840	0.832	0.825	0.818	0.810	0.802	0.794	0.788	0.779	0.771	0.762	0.754	0.745	0.736	0.728	0.718	0.709	0.700	0.690	0.681	0.671	0.661	0.651	0.640	0.630	0.620	0.608	0.598	0.586	0.574	0.562	0.549	0.538	0.525	0.511	0.499	0.486	0.472	0.459	0.445	0.431	0.418	0.402	0.389	0.374	0.358	0.342	0.328	0.312	0.298	0.282	0.266	0.251	0.235	0.219	0.205	0.189	0.172	0.158	0.142	0.128	0.111	0.098	0.082	0.068	0.054	0.039	0.025	0.011	-0.004	-0.016	-0.030	-0.044	-0.055	-0.068	-0.080	-0.091	-0.102	-0.115	-0.125	-0.135	-0.145	-0.155	-0.164	-0.171	-0.180	-0.186	-0.194	-0.202	-0.209	-0.215	-0.221	-0.226	-0.231	-0.236	-0.241	-0.244	-0.249	-0.252	-0.255	-0.259	-0.260	-0.262	-0.265	-0.266	-0.268	-0.269	-0.269	-0.270	-0.270	-0.270	-0.270	-0.270	-0.269	-0.269	-0.269	-0.268	-0.268	-0.266	-0.266	-0.266	-0.265	-0.265	-0.264	-0.264	-0.264	-0.264	-0.264	-0.262	-0.264	-0.264	-0.264	-0.264	-0.265	-0.266	-0.266	-0.266	-0.269	-0.270	-0.271	-0.272	-0.274	-0.275	-0.279	-0.280	-0.281	-0.285	-0.286	-0.289	-0.290	-0.292	-0.295	-0.298	-0.299	-0.301	-0.304	-0.304	-0.306	-0.308	-0.308	-0.308	-0.309	-0.309	-0.308	-0.308	-0.306	-0.305	-0.302	-0.300	-0.298	-0.294	-0.291	-0.286	-0.282	-0.278	-0.271	-0.266	-0.260	-0.254	-0.246	-0.239	-0.231	-0.222	-0.214	-0.206	-0.196	-0.186	-0.176	-0.165	-0.155	-0.142	-0.132	-0.120	-0.110	-0.098	-0.086	-0.074	-0.061	-0.049	-0.036	-0.024	-0.012	0.001	0.012	0.025	0.038	0.050	0.060	0.072	0.085	0.096	0.108	0.119	0.130	0.141	0.152	0.164	0.174	0.185	0.195	0.208	0.218	0.228	0.238	0.249	0.258	0.268	0.278	0.286	0.298	0.308	0.316	0.325	0.335	0.345	0.355	0.365	0.375	0.385	0.395	0.404	0.415	0.425	0.435	0.446	0.456	0.466	0.476	0.488	0.498	0.509	0.520	0.531	0.542	0.555	0.566	0.578	0.590	0.601	0.614	0.626	0.639	0.652	0.665	0.679	0.692	0.708	0.721	0.735	0.750	0.765	0.781	0.798	0.812	0.829	0.846	0.864	0.880	0.898	0.916	0.934	0.952	0.971	0.990	1.009	1.029	1.049	1.068	1.088	1.109	1.130	1.150	1.170	1.191	1.212	1.234	1.254	1.275	1.295	1.315	1.336	1.355	1.375	1.394	1.414	1.432	1.450	1.468	1.485	1.501	1.519	1.535	1.549	1.564	1.579	1.591	1.605	1.616	1.629	1.640	1.650	1.659	1.668	1.675	1.682	1.690	1.696	1.704	1.708	1.712	1.718	1.721	1.724	1.726	1.730	1.731	1.732	1.735	1.736	1.738	1.739	1.739	1.740	1.740	1.741	1.741	1.741	1.742	1.744	1.744	1.746	1.746	1.748	1.750	1.752	1.755	1.756	1.759	1.761	1.765	1.768	1.771	1.776	1.779	1.784	1.788	1.792	1.798	1.801	1.808	1.812	1.819	1.824	1.829	1.835	1.840	1.845	1.852	1.858	1.862	1.869	1.874	1.879	1.885	1.890	1.894	1.900	1.904	1.909	1.914	1.918	1.921	1.926	1.929	1.932	1.938	1.941	1.942	1.946	1.949	1.952	1.955	1.959	1.961	1.962	1.966	1.969	1.971	1.974	1.976	1.979	1.981	1.984	1.986	1.989	1.991	1.994	1.998	1.999	2.004	2.006	2.010	2.014	2.016	2.020	2.024	2.027	2.030	2.035	2.038	2.041	2.045	2.047	2.050	2.054	2.056	2.059	2.060	2.062	2.064	2.065	2.066	2.068	2.068	2.069	2.068	2.066	2.065	2.064	2.061	2.058	2.055	2.050	2.045	2.039	2.034	2.027	2.020	2.013	2.004	1.995	1.986	1.976	1.966	1.955	1.944	1.932	1.920	1.908	1.894	1.881	1.869	1.855	1.841	1.826	1.812	1.798	1.784	1.770	1.755	1.740	1.726	1.712	1.699	1.686	1.671	1.659	1.646	1.632	1.620	1.609	1.598	1.586	1.574	1.564	1.554	1.542	1.534	1.524	1.515	1.506	1.498	1.489	1.481	1.472	1.465	1.458	1.450	1.444	1.436	1.429	1.421	1.414	1.406	1.398	1.390	1.382	1.375	1.366	1.358	1.348	1.338	1.329	1.318	1.308	1.296	1.285	1.274	1.261	1.250	1.236	1.222	1.210	1.196	1.182	1.168	1.152	1.139	1.122	1.108	1.092	1.078	1.062	1.046	1.031	1.016	1.001	0.986	0.972	0.958	0.944	0.931	0.918	0.905	0.894	0.882	0.874	0.864	0.855	0.848	0.840	0.834	0.830	0.826	0.822	0.820	0.819	0.819	0.819	0.820	0.822	0.826	0.830	0.836	0.842	0.850	0.858	0.868	0.876	0.888	0.898	0.910	0.922	0.935	0.949	0.962	0.978	0.992	1.008	1.022	1.038	1.054	1.068	1.084	1.099	1.114	1.129	1.144	1.158	1.171	1.184	1.199	1.210	1.222	1.235	1.245	1.255	1.265	1.274	1.282	1.290	1.298	1.304	1.309	1.314	1.316	1.320	1.322	1.324	1.324	1.324	1.324	1.322	1.321	1.319	1.315	1.311	1.308	1.304	1.298	1.292	1.288	1.280	1.275	1.268	1.260	1.254	1.246	1.240	1.234	1.226	1.220	1.212	1.206	1.199	1.194	1.186	1.181	1.175	1.169	1.164	1.160	1.155	1.151	1.148	1.144	1.141	1.139	1.136	1.134	1.132	1.131	1.131	1.130	1.130	1.129	1.129	1.130	1.130	1.130	1.132	1.134	1.135	1.135	1.136	1.138	1.139	1.139	1.141	1.142	1.142	1.144	1.144	1.144	1.145	1.146	1.146	1.145	1.145	1.144	1.142	1.141	1.141	1.140	1.139	1.138	1.136	1.135	1.134	1.132	1.131	1.130	1.129	1.129	1.129	1.129	1.130	1.130	1.131	1.134	1.138	1.140	1.144	1.149	1.155	1.161	1.169	1.176	1.186	1.195	1.208	1.219	1.231	1.246	1.262	1.278	1.295	1.312	1.332	1.354	1.374	1.396	1.419	1.441	1.466	1.492	1.518	1.544	1.570	1.598	1.625	1.652	1.681	1.709	1.738	1.765	1.792	1.819	1.846	1.872	1.900	1.924	1.950	1.972	1.995	2.018	2.038	2.058	2.076	2.094	2.110	2.124	2.136	2.148	2.159	2.166	2.174	2.178	2.181	2.182	2.181	2.180	2.176	2.171	2.164	2.155	2.144	2.132	2.119	2.102	2.085	2.066	2.046	2.025	2.001	1.978	1.954	1.926	1.899	1.870	1.841	1.811	1.780	1.749	1.716	1.684	1.650	1.616	1.582	1.549	1.514	1.479	1.445	1.410	1.376	1.341	1.308	1.274	1.240	1.208	1.175	1.142	1.111	1.080	1.050	1.020	0.991	0.962	0.935	0.909	0.884	0.859	0.832	0.809	0.786	0.764	0.742	0.722	0.702	0.682	0.665	0.648	0.631	0.616	0.601	0.586	0.572	0.560	0.548	0.536	0.525	0.514	0.505	0.495	0.488	0.479	0.471	0.464	0.458	0.451	0.446	0.441	0.436	0.432	0.428	0.425	0.421	0.419	0.416	0.414	0.412	0.411	0.410	0.409	0.409	0.409	0.409	0.410	0.410	0.412	0.412	0.415	0.416	0.419	0.421	0.424	0.426	0.430	0.434	0.438	0.440	0.445	0.449	0.455	0.459	0.464	0.470	0.475	0.481	0.488	0.495	0.501	0.507	0.516	0.522	0.531	0.540	0.548	0.556	0.565	0.574	0.584	0.591	0.602	0.611	0.621	0.631	0.641	0.652	0.664	0.674	0.685	0.696	0.706	0.719	0.730	0.742	0.754	0.766	0.779	0.791	0.802	0.815	0.828	0.840	0.852	0.866	0.878	0.891	0.904	0.916	0.929	0.942	0.955	0.968	0.980	0.992	100.000	5.000	2.000	1.000	4.000	0.000	0.000	0.000	0.000	0.000	0.000	0.000	0.000	0.000	0.000	0.000	0.000	0.000	1.834	1.792	1.750	1.705	1.661	1.616	1.570	1.524	1.475	1.429	1.379	1.331	1.281	1.232	1.184	1.134	1.084	1.035	0.985	0.935	0.886	0.838	0.789	0.740	0.694	0.645	0.599	0.552	0.506	0.461	0.415	0.371	0.328	0.285	0.244	0.201	0.161	0.121	0.082	0.044	0.006	-0.030	-0.066	-0.101	-0.135	-0.169	-0.201	-0.232	-0.264	-0.295	-0.324	-0.354	-0.382	-0.410	-0.436	-0.462	-0.489	-0.514	-0.538	-0.561	-0.585	-0.608	-0.630	-0.651	-0.674	-0.695	-0.715	-0.735	-0.755	-0.775	-0.795	-0.814	-0.832	-0.851	-0.870	-0.889	-0.908	-0.925	-0.945	-0.962	-0.981	-1.000	-1.020	-1.038	-1.058	-1.078	-1.096	-1.116	-1.136	-1.158	-1.178	-1.199	-1.220	-1.242	-1.264	-1.288	-1.310	-1.334	-1.356	-1.381	-1.405	-1.430	-1.455	-1.481	-1.508	-1.534	-1.561	-1.588	-1.615	-1.642	-1.671	-1.699	-1.728	-1.756	-1.785	-1.814	-1.844	-1.872	-1.901	-1.931	-1.960	-1.989	-2.018	-2.045	-2.074	-2.102	-2.130	-2.158	-2.185	-2.211	-2.236	-2.262	-2.288	-2.312	-2.336	-2.360	-2.382	-2.405	-2.425	-2.446	-2.465	-2.484	-2.501	-2.519	-2.536	-2.552	-2.566	-2.581	-2.594	-2.608	-2.619	-2.630	-2.640	-2.650	-2.659	-2.666	-2.675	-2.681	-2.688	-2.695	-2.700	-2.705	-2.710	-2.712	-2.718	-2.721	-2.724	-2.726	-2.730	-2.732	-2.736	-2.740	-2.742	-2.745	-2.749	-2.752	-2.756	-2.759	-2.764	-2.769	-2.775	-2.780	-2.788	-2.795	-2.802	-2.811	-2.820	-2.830	-2.840	-2.851	-2.864	-2.876	-2.890	-2.904	-2.920	-2.936	-2.954	-2.971	-2.990	-3.010	-3.031	-3.052	-3.076	-3.099	-3.124	-3.148	-3.172	-3.199	-3.228	-3.255	-3.284	-3.311	-3.341	-3.372	-3.404	-3.434	-3.466	-3.499	-3.531	-3.565	-3.599	-3.632	-3.665	-3.699	-3.735	-3.769	-3.802	-3.838	-3.871	-3.905	-3.939	-3.974	-4.008	-4.041	-4.074	-4.108	-4.140	-4.172	-4.205	-4.236	-4.266	-4.299	-4.329	-4.359	-4.388	-4.416	-4.444	-4.472	-4.499	-4.526	-4.551	-4.578	-4.601	-4.625	-4.649	-4.671	-4.694	-4.715	-4.735	-4.756	-4.775	-4.794	-4.811	-4.829	-4.846	-4.861	-4.878	-4.892	-4.906	-4.920	-4.932	-4.944	-4.955	-4.966	-4.976	-4.986	-4.994	-5.002	-5.010	-5.016	-5.024	-5.029	-5.032	-5.038	-5.040	-5.044	-5.044	-5.046	-5.046	-5.046	-5.045	-5.042	-5.040	-5.038	-5.032	-5.030	-5.024	-5.019	-5.012	-5.005	-4.996	-4.989	-4.979	-4.969	-4.959	-4.949	-4.938	-4.926	-4.912	-4.901	-4.888	-4.875	-4.861	-4.848	-4.832	-4.819	-4.805	-4.790	-4.775	-4.760	-4.745	-4.730	-4.716	-4.701	-4.688	-4.674	-4.660	-4.645	-4.632	-4.619	-4.606	-4.595	-4.582	-4.571	-4.560	-4.549	-4.538	-4.528	-4.519	-4.510	-4.501	-4.494	-4.485	-4.478	-4.471	-4.465	-4.459	-4.454	-4.448	-4.442	-4.439	-4.434	-4.430	-4.425	-4.421	-4.418	-4.412	-4.409	-4.404	-4.400	-4.395	-4.391	-4.386	-4.380	-4.375	-4.369	-4.362	-4.355	-4.348	-4.340	-4.331	-4.322	-4.312	-4.301	-4.290	-4.278	-4.265	-4.251	-4.238	-4.221	-4.205	-4.189	-4.170	-4.152	-4.132	-4.112	-4.091	-4.069	-4.046	-4.022	-3.998	-3.972	-3.948	-3.920	-3.894	-3.865	-3.836	-3.808	-3.779	-3.749	-3.719	-3.689	-3.658	-3.626	-3.595	-3.564	-3.531	-3.500	-3.468	-3.436	-3.405	-3.372	-3.341	-3.310	-3.279	-3.248	-3.218	-3.188	-3.156	-3.128	-3.099	-3.070	-3.041	-3.012	-2.986	-2.958	-2.931	-2.905	-2.881	-2.855	-2.831	-2.806	-2.782	-2.760	-2.738	-2.716	-2.695	-2.674	-2.654	-2.632	-2.614	-2.594	-2.576	-2.556	-2.539	-2.521	-2.504	-2.486	-2.470	-2.452	-2.436	-2.420	-2.402	-2.388	-2.371	-2.355	-2.341	-2.325	-2.310	-2.295	-2.280	-2.265	-2.251	-2.238	-2.222	-2.209	-2.195	-2.181	-2.166	-2.152	-2.140	-2.128	-2.114	-2.101	-2.089	-2.079	-2.066	-2.056	-2.044	-2.034	-2.024	-2.015	-2.006	-1.998	-1.990	-1.984	-1.976	-1.971	-1.965	-1.960	-1.955	-1.952	-1.950	-1.948	-1.946	-1.945	-1.945	-1.946	-1.946	-1.948	-1.951	-1.955	-1.960	-1.965	-1.970	-1.976	-1.984	-1.991	-2.000	-2.009	-2.019	-2.029	-2.039	-2.050	-2.061	-2.075	-2.086	-2.100	-2.114	-2.129	-2.142	-2.156	-2.172	-2.188	-2.204	-2.219	-2.236	-2.252	-2.269	-2.288	-2.304	-2.321	-2.340	-2.359	-2.376	-2.395	-2.415	-2.434	-2.454	-2.474	-2.494	-2.515	-2.536	-2.558	-2.579	-2.601	-2.624	-2.646	-2.670	-2.692	-2.718	-2.742	-2.768	-2.794	-2.819	-2.845	-2.872	-2.900	-2.928	-2.956	-2.984	-3.014	-3.042	-3.074	-3.102	-3.134	-3.165	-3.196	-3.229	-3.260	-3.292	-3.326	-3.359	-3.391	-3.425	-3.459	-3.492	-3.525	-3.559	-3.591	-3.625	-3.658	-3.691	-3.725	-3.758	-3.789	-3.821	-3.852	-3.884	-3.915	-3.945	-3.975	-4.005	-4.035	-4.064	-4.091	-4.120	-4.148	-4.175	-4.201	-4.228	-4.252	-4.279	-4.302	-4.326	-4.350	-4.372	-4.395	-4.418	-4.440	-4.461	-4.481	-4.502	-4.522	-4.544	-4.562	-4.582	-4.601	-4.620	-4.639	-4.658	-4.675	-4.694	-4.711	-4.729	-4.746	-4.762	-4.780	-4.796	-4.814	-4.829	-4.846	-4.861	-4.879	-4.894	-4.910	-4.925	-4.941	-4.955	-4.971	-4.985	-5.000	-5.014	-5.028	-5.040	-5.054	-5.066	-5.078	-5.090	-5.101	-5.111	-5.122	-5.132	-5.142	-5.151	-5.160	-5.168	-5.175	-5.182	-5.188	-5.194	-5.199	-5.204	-5.206	-5.209	-5.211	-5.214	-5.214	-5.214	-5.212	-5.211	-5.209	-5.206	-5.202	-5.198	-5.191	-5.186	-5.179	-5.171	-5.162	-5.152	-5.142	-5.132	-5.120	-5.109	-5.095	-5.081	-5.068	-5.052	-5.036	-5.020	-5.004	-4.986	-4.968	-4.949	-4.930	-4.910	-4.890	-4.870	-4.850	-4.829	-4.806	-4.784	-4.762	-4.740	-4.718	-4.694	-4.671	-4.649	-4.625	-4.602	-4.580	-4.558	-4.535	-4.511	-4.490	-4.468	-4.446	-4.425	-4.404	-4.382	-4.362	-4.342	-4.324	-4.305	-4.286	-4.269	-4.252	-4.236	-4.220	-4.205	-4.191	-4.176	-4.165	-4.152	-4.140	-4.130	-4.121	-4.111	-4.102	-4.095	-4.088	-4.081	-4.076	-4.071	-4.068	-4.064	-4.061	-4.059	-4.058	-4.058	-4.055	-4.056	-4.058	-4.058	-4.060	-4.060	-4.062	-4.065	-4.068	-4.070	-4.072	-4.075	-4.079	-4.081	-4.085	-4.088	-4.091	-4.094	-4.096	-4.099	-4.100	-4.102	-4.102	-4.105	-4.105	-4.105	-4.104	-4.104	-4.102	-4.100	-4.098	-4.094	-4.091	-4.088	-4.082	-4.076	-4.070	-4.062	-4.055	-4.048	-4.037	-4.029	-4.018	-4.006	-3.994	-3.981	-3.968	-3.954	-3.940	-3.924	-3.908	-3.891	-3.874	-3.856	-3.838	-3.818	-3.799	-3.779	-3.758	-3.736	-3.715	-3.692	-3.670	-3.648	-3.624	-3.600	-3.576	-3.551	-3.526	-3.501	-3.475	-3.450	-3.424	-3.398	-3.371	-3.345	-3.319	-3.291	-3.264	-3.238	-3.210	-3.184	-3.158	-3.129	-3.102	-3.075	-3.049	-3.022	-2.995	-2.969	-2.941	-2.915	-2.890	-2.864	-2.838	-2.811	-2.788	-2.762	-2.736	-2.712	-2.689	-2.664	-2.640	-2.618	-2.594	-2.571	-2.550	-2.528	-2.506	-2.484	-2.464	-2.444	-2.424	-2.404	-2.384	-2.366	-2.348	-2.329	-2.310	-2.294	-2.278	-2.260	-2.244	-2.229	-2.212	-2.198	-2.184	-2.169	-2.154	-2.141	-2.126	-2.112	-2.101	-2.088	-2.074	-2.061	-2.050	-2.036	-2.024	-2.011	-1.999	-1.986	-1.974	-1.961	-1.949	-1.935	-1.921	-1.909	-1.895	-1.880	-1.866	-1.852	-1.836	-1.821	-1.805	-1.789	-1.771	-1.754	-1.736	-1.719	-1.700	-1.681	-1.661	-1.641	-1.621	-1.600	-1.580	-1.559	-1.536	-1.514	-1.491	-1.469	-1.445	-1.424	-1.400	-1.378	-1.354	-1.331	-1.308	-1.285	-1.262	-1.241	-1.220	-1.199	-1.179	-1.159	-1.139	-1.120	-1.102	-1.085	-1.069	-1.055	-1.041	-1.028	-1.016	-1.005	-0.996	-0.988	-0.981	-0.975	-0.970	-0.968	-0.966	-0.965	-0.968	-0.969	-0.972	-0.978	-0.984	-0.991	-0.999	-1.009	-1.020	-1.031	-1.045	-1.060	-1.074	-1.089	-1.105	-1.122	-1.140	-1.158	-1.175	-1.194	-1.212	-1.230	-1.249	-1.268	-1.288	-1.304	-1.322	-1.340	-1.356	-1.374	-1.389	-1.404	-1.419	-1.431	-1.445	-1.456	-1.468	-1.476	-1.486	-1.492	-1.499	-1.505	-1.509	-1.512	-1.514	-1.514	-1.512	-1.511	-1.508	-1.504	-1.499	-1.492	-1.484	-1.476	-1.468	-1.456	-1.445	-1.434	-1.421	-1.409	-1.394	-1.380	-1.364	-1.349	-1.332	-1.316	-1.300	-1.282	-1.265	-1.249	-1.231	-1.215	-1.198	-1.181	-1.165	-1.148	-1.132	-1.116	-1.101	-1.086	-1.072	-1.059	-1.046	-1.032	-1.021	-1.011	-1.000	-0.991	-0.981	-0.974	-0.968	-0.961	-0.955	-0.950	-0.946	-0.941	-0.940	-0.939	-0.938	-0.939	-0.939	-0.940	-0.942	-0.946	-0.949	-0.955	-0.960	-0.966	-0.972	-0.980	-0.988	-0.996	-1.004	-1.014	-1.024	-1.034	-1.045	-1.055	-1.066	-1.078	-1.090	-1.101	-1.114	-1.126	-1.140	-1.151	-1.164	-1.178	-1.190	-1.202	-1.215	-1.226	-1.239	-1.250	-1.262	-1.274	-1.285	-1.296	-1.306	-1.315	-1.325	-1.334	-1.344	-1.351	-1.359	-1.366	-1.372	-1.378	-1.382	-1.388	-1.391	-1.394	-1.396	-1.399	-1.400	-1.401	-1.401	-1.400	-1.399	-1.398	-1.394	-1.391	-1.386	-1.382	-1.378	-1.372	-1.366	-1.359	-1.352	-1.346	-1.339	-1.330	-1.321	-1.312	-1.304	-1.294	-1.285	-1.275	-1.265	-1.255	-1.245	-1.235	-1.225	-1.215	-1.205	-1.196	-1.186	-1.178	-1.168	-1.159	-1.151	-1.144	-1.136	-1.129	-1.122	-1.115	-1.109	-1.104	-1.099	-1.095	-1.091	-1.088	-1.085	-1.084	-1.082	-1.081	-1.081	-1.081	-1.081	-1.082	-1.085	-1.088	-1.091	-1.095	-1.099	-1.102	-1.109	-1.115	-1.120	-1.128	-1.134	-1.141	-1.150	-1.158	-1.166	-1.175	-1.184	-1.192	-1.202	-1.214	-1.222	-1.234	-1.245	-1.256	-1.266	-1.278	-1.289	-1.301	-1.312	-1.325	-1.336	-1.349	-1.361	-1.374	-1.386	-1.399	-1.411	-1.422	-1.435	-1.446	-1.460	-1.471	-1.484	-1.495	-1.508	-1.519	-1.530	-1.541	-1.552	-1.564	-1.574	-1.585	-1.595	-1.605	-1.615	-1.624	-1.634	-1.642	-1.651	-1.660	-1.666	-1.675	-1.681	-1.688	-1.695	-1.699	-1.705	-1.710	-1.714	-1.719	-1.721	-1.724	-1.728	-1.729	-1.730	-1.731	-1.731	-1.730	-1.730	-1.729	-1.728	-1.725	-1.722	-1.720	-1.718	-1.712	-1.710	-1.705	-1.700	-1.695	-1.690	-1.685	-1.679	-1.674	-1.669	-1.662	-1.656	-1.649	-1.644	-1.638	-1.631	-1.626	-1.621	-1.615	-1.611	-1.606	-1.602	-1.599	-1.595	-1.592	-1.589	-1.588	-1.586	-1.586	-1.585	-1.586	-1.588	-1.590	-1.592	-1.596	-1.599	-1.604	-1.609	-1.615	-1.622	-1.630	-1.638	-1.646	-1.655	-1.666	-1.676	-1.688	-1.699	-1.711	-1.722	-1.735	-1.750	-1.762	-1.776	-1.791	-1.805	-1.820	-1.835	-1.850	-1.864	-1.880	-1.894	-1.909	-1.922	-1.938	-1.950	-1.962	-1.976	-1.989	-2.000	-2.011	-2.021	-2.031	-2.040	-2.049	-2.058	-2.064	-2.070	-2.075	-2.080	-2.082	-2.086	-2.086	-2.089	-2.086	-2.086	-2.084	-2.080	-2.075	-2.070	-2.064	-2.056	-2.047	-2.039	-2.029	-2.018	-2.006	-1.994	-1.980	-1.966	-1.951	-1.936	-1.920	-1.902	-1.885	-1.868	-1.849	-1.830	-1.810	-1.791	-1.770	-1.750	-1.729	-1.709	-1.686	-1.666	-1.644	-1.621	-1.600	-1.578	-1.556	-1.534	-1.511	-1.490	-1.468	-1.445	-1.424	-1.401	-1.380	-1.359	-1.336	-1.316	-1.295	-1.274	-1.254	-1.232	-1.211	-1.190	-1.171	-1.150	-1.129	-1.110	-1.089	-1.070	-1.050	-1.029	-1.009	-0.989	-0.969	-0.949	-0.930	-0.909	-0.890	-0.870	-0.850	-0.830	-0.809	-0.790	-0.770	-0.750	-0.729	-0.709	-0.689	-0.669	-0.648	-0.629	-0.608	-0.588	-0.568	-0.548	-0.528	-0.509	-0.489	-0.470	-0.451	-0.432	-0.414	-0.395	-0.378	-0.360	-0.342	-0.324	-0.308	-0.290	-0.274	-0.258	-0.241	-0.226	-0.210	-0.195	-0.180	-0.165	-0.150	-0.136	-0.122	-0.108	-0.094	-0.080	-0.066	-0.054	-0.040	-0.028	-0.014	0.000	0.014	0.028	0.040	0.055	0.069	0.082	0.096	0.111	0.126	0.141	0.155	0.171	0.189	0.205	0.221	0.239	0.256	0.275	0.294	0.312	0.331	0.352	0.374	0.394	0.415	0.436	0.459	0.480	0.504	0.525	0.549	0.571	0.594	0.618	0.641	0.664	0.688	0.710	0.732	0.756	0.778	0.800	0.821	0.844	0.864	0.885	0.904	0.924	0.942	0.961	0.978	0.995	1.010	1.026	1.040	1.054	1.066	1.079	1.090	1.100	1.110	1.119	1.126	1.134	1.139	1.145	1.149	1.152	1.156	1.159	1.160	1.161	1.161	1.161	1.161	1.159	1.158	1.156	1.154	1.150	1.148	1.144	1.140	1.136	1.132	1.128	1.124	1.120	1.115	1.111	1.106	1.102	1.098	1.094	1.089	1.086	1.081	1.078	1.072	1.069	1.065	1.061	1.056	1.054	1.049	1.045	1.040	1.036	1.031	1.028	1.022	1.018	1.012	1.008	1.002	0.998	0.991	0.984	0.978	0.970	0.962	0.954	0.945	0.936	0.925	0.915	0.904	0.892	0.881	0.869	0.855	0.840	0.826	0.812	0.796	0.781	0.764	0.748	0.730	0.711	0.694	0.675	0.658	0.639	0.620	0.599	0.579	0.559	0.540	0.520	0.500	0.479	0.459	0.440	0.420	0.401	0.381	0.362	0.342	0.325	0.306	0.289	0.271	0.254	0.238	0.221	0.204	0.189	0.174	0.159	0.144	0.131	0.118	0.105	0.092	0.080	0.069	0.059	0.048	0.038	0.028	0.019	0.009	-0.001	-0.010	-0.018	-0.026	-0.035	-0.042	-0.051	-0.059	-0.068	-0.075	-0.082	-0.090	-0.098	-0.106	-0.114	-0.122	-0.130	-0.139	-0.148	-0.154	-0.162	-0.171	-0.180	-0.189	-0.199	-0.208	-0.216	-0.225	-0.235	-0.245	-0.254	-0.262	-0.272	-0.284	-0.292	-0.302	-0.311	-0.321	-0.331	-0.340	-0.349	-0.358	-0.366	-0.376	-0.384	-0.392	-0.400	-0.409	-0.415	-0.422	-0.430	-0.436	-0.442	-0.448	-0.454	-0.458	-0.462	-0.466	-0.470	-0.472	-0.475	-0.478	-0.479	-0.479	-0.480	-0.479	-0.478	-0.475	-0.474	-0.471	-0.468	-0.464	-0.459	-0.455	-0.449	-0.442	-0.436	-0.430	-0.421	-0.414	-0.405	-0.395	-0.385	-0.375	-0.365	-0.354	-0.341	-0.329	-0.318	-0.304	-0.290	-0.276	-0.262	-0.249	-0.234	-0.219	-0.204	-0.189	-0.174	-0.156	-0.141	-0.125	-0.110	-0.094	-0.079	-0.061	-0.045	-0.031	-0.015	0.000	0.016	0.031	0.048	0.061	0.076	0.090	0.104	0.118	0.131	0.144	0.158	0.170	0.181	0.194	0.205	0.215	0.226	0.236	0.245	0.255	0.264	0.271	0.279	0.288	0.292	0.300	0.305	0.311	0.315	0.321	0.324	0.328	0.331	0.334	0.338	0.339	0.341	0.341	0.342	0.342	0.344	0.344	0.344	0.342	0.342	0.341	0.339	0.336	0.335	0.332	0.329	0.326	0.322	0.320	0.315	0.310	0.305	0.300	0.295	0.289	0.284	0.278	0.270	0.262	0.256	0.249	0.241	0.232	0.225	0.216	0.209	0.199	0.190	0.181	0.171	0.162	0.152	0.144	0.134	0.125	0.115	0.105	0.096	0.088	0.080	0.070	0.062	0.054	0.048	0.040	0.032	0.028	0.022	0.016	0.012	0.009	0.006	0.004	0.002	0.002	0.001	0.002	0.005	0.009	0.012	0.018	0.022	0.030	0.038	0.046	0.056	0.066	0.079	0.091	0.105	0.120	0.135	0.150	0.168	0.185	0.202	0.221	0.241	0.261	0.282	0.302	0.324	0.345	0.368	0.389	0.411	0.432	0.455	0.476	0.498	0.520	0.540	0.560	0.580	0.600	0.620	0.638	0.655	0.671	0.689	0.704	0.718	0.731	0.744	0.755	0.766	0.774	0.784	0.790	0.796	0.800	0.804	0.808	0.809	0.809	0.809	0.808	0.805	0.801	0.798	0.792	0.786	0.779	0.771	0.762	0.752	0.744	0.732	0.722	0.711	0.699	0.688	0.675	0.661	0.649	0.635	0.621	0.608	0.594	0.580	0.565	0.552	0.539	0.525	0.511	0.499	0.486	0.474	0.462	0.450	0.439	0.428	0.418	0.408	0.398	0.386	0.378	0.370	0.361	0.352	0.345	0.339	0.331	0.325	0.318	0.312	0.306	0.301	0.295	0.290	0.285	0.280	0.278	0.272	0.268	0.264	0.259	0.256	0.251	0.248	0.244	0.240	0.236	0.231	0.226	0.222	0.218	0.212	0.208	0.202	0.198	0.192	0.186	0.181	0.175	0.169	0.162	0.156	0.149	0.142	0.135	0.128	0.120	0.112	0.104	0.096	0.088	0.080	0.071	0.062	0.052	0.044	0.035	0.026	0.018	0.008	-0.001	-0.010	-0.020	-0.029	-0.038	-0.046	-0.055	-0.064	-0.072	-0.081	-0.090	-0.098	-0.106	-0.114	-0.121	-0.129	-0.136	-0.144	-0.150	-0.156	-0.162	-0.169	-0.174	-0.179	-0.185	-0.189	-0.194	-0.198	-0.201	-0.204	-0.208	-0.210	-0.212	-0.214	-0.216	-0.218	-0.219	-0.220	-0.220	-0.220	-0.221	-0.220	-0.220	-0.218	-0.218	-0.216	-0.215	-0.214	-0.211	-0.209	-0.208	-0.205	-0.205	-0.201	-0.200	-0.199	-0.198	-0.195	-0.194	-0.192	-0.191	-0.190	-0.189	-0.190	-0.190	-0.190	-0.190	-0.191	-0.192	-0.194	-0.198	-0.200	-0.204	-0.209	-0.212	-0.218	-0.224	-0.231	-0.238	-0.245	-0.254	-0.262	-0.272	-0.282	-0.294	-0.305	-0.318	-0.330	-0.344	-0.358	-0.372	-0.386	-0.402	-0.418	-0.434	-0.451	-0.468	-0.485	-0.501	-0.519	-0.538	-0.554	-0.572	-0.591	-0.609	-0.628	-0.645	-0.662	-0.680	-0.696	-0.715	-0.730	-0.746	-0.762	-0.778	-0.791	-0.806	-0.819	-0.831	-0.844	-0.854	-0.864	-0.872	-0.881	-0.888	-0.894	-0.899	-0.902	-0.906	-0.908	-0.909	-0.909	-0.906	-0.904	-0.900	-0.895	-0.888	-0.880	-0.871	-0.861	-0.850	-0.838	-0.824	-0.810	-0.795	-0.778	-0.760	-0.741	-0.722	-0.701	-0.680	-0.659	-0.635	-0.614	-0.589	-0.564	-0.540	-0.514	-0.488	-0.461	-0.435	-0.409	-0.381	-0.354	-0.328	-0.301	-0.274	-0.248	-0.222	-0.196	-0.171	-0.146	-0.121	-0.098	-0.074	-0.051	-0.030	-0.008	0.012	0.031	0.051	0.069	0.086	0.102	0.118	0.132	0.145	0.158	0.169	0.180	0.189	0.199	0.205	0.212	0.219	0.224	0.228	0.231	0.232	0.235	0.236	0.236	0.236	0.235	0.234	0.231	0.229	0.226	0.222	0.219	0.214	0.210	0.206	0.200	0.195	0.191	0.185	0.180	0.175	0.170	0.164	0.159	0.154	0.149	0.144	0.140	0.135	0.130	0.126	0.124	0.120	0.118	0.115	0.114	0.112	0.110	0.110	0.109	0.109	0.109	0.110	0.110	0.111	0.112	0.116	0.118	0.121	0.124	0.128	0.131	0.135	0.140	0.145	0.149	0.155	0.161	0.166	0.172	0.178	0.185	0.191	0.198	0.204	0.210	0.216	0.224	0.229	0.236	0.241	0.248	0.252	0.258	0.264	0.268	0.271	0.274	0.278	0.280	0.281	0.282	0.284	0.284	0.282	0.280	0.278	0.274	0.269	0.264	0.256	0.250	0.240	0.231	0.220	0.206	0.194	0.180	0.164	0.148	0.130	0.110	0.090	0.069	0.048	0.024	0.000	-0.025	-0.051	-0.078	-0.105	-0.134	-0.162	-0.192	-0.222	-0.254	-0.284	-0.315	-0.346	-0.378	-0.409	-0.440	-0.471	-0.502	-0.534	-0.564	-0.595	-0.624	-0.652	-0.680	-0.708	-0.734	-0.760	-0.784	-0.806	-0.829	-0.849	-0.869	-0.888	-0.904	-0.919	-0.932	-0.946	-0.956	-0.966	-0.975	-0.981	-0.985	-0.989	-0.991	-0.992	-0.991	-0.990	-0.986	-0.981	-0.975	-0.968	-0.960	-0.951	-0.941	-0.931	-0.919	-0.906	-0.894	-0.879	-0.865	-0.850	-0.834	-0.819	-0.804	-0.788	-0.771	-0.755	-0.738	-0.722	-0.706	-0.690	-0.674	-0.659	-0.644	-0.629	-0.614	-0.600	-0.586	-0.574	-0.560	-0.549	-0.536	-0.525	-0.515	-0.504	-0.494	-0.484	-0.475	-0.468	-0.458	-0.451	-0.444	-0.436	-0.429	-0.424	-0.416	-0.411	-0.406	-0.401	-0.398	-0.392	-0.388	-0.384	-0.379	-0.375	-0.371	-0.368	-0.365	-0.360	-0.358	-0.354	-0.351	-0.348	-0.346	-0.342	-0.341	-0.338	-0.336	-0.334	-0.331	-0.331	-0.329	-0.329	-0.328	-0.328	-0.326	-0.328	-0.329	-0.329	-0.330	-0.332	-0.334	-0.336	-0.340	-0.344	-0.348	-0.351	-0.356	-0.362	-0.369	-0.375	-0.381	-0.390	-0.396	-0.406	-0.415	-0.422	-0.432	-0.442	-0.452	-0.462	-0.472	-0.484	-0.494	-0.505	-0.515	-0.525	-0.536	-0.546	-0.556	-0.566	-0.576	-0.584	-0.592	-0.601	-0.608	-0.615	-0.620	-0.625	-0.629	-0.632	-0.635	-0.636	-0.636	-0.636	-0.634	-0.630	-0.626	-0.621	-0.615	-0.608	-0.599	-0.588	-0.578	-0.564	-0.550	-0.536	-0.520	-0.502	-0.484	-0.465	-0.445	-0.424	-0.401	-0.379	-0.355	-0.330	-0.306	-0.280	-0.254	-0.229	-0.201	-0.174	-0.146	-0.119	-0.092	-0.065	-0.039	-0.011	0.015	0.040	0.065	0.090	0.115	0.138	0.160	0.182	0.204	0.224	0.242	0.260	0.278	0.292	0.308	0.321	0.332	0.342	0.352	0.360	0.368	0.372	0.376	0.380	0.381	0.381	0.381	0.378	0.376	0.371	0.366	0.359	0.351	0.342	0.332	0.324	0.312	0.300	0.286	0.274	0.260	0.245	0.230	0.215	0.198	0.181	0.165	0.148	0.131	0.114	0.096	0.079	0.062	0.044	0.028	0.010	-0.006	-0.024	-0.040	-0.058	-0.074	-0.091	-0.106	-0.121	-0.138	-0.152	-0.168	-0.182	-0.195	-0.209	-0.224	-0.236	-0.249	-0.262	-0.274	-0.285	-0.298	-0.309	-0.320	-0.330	-0.341	-0.351	-0.361	-0.372	-0.381	-0.391	-0.401	-0.410	-0.419	-0.429	-0.436	-0.445	-0.454	-0.462	-0.471	-0.481	-0.489	-0.499	-0.507	-0.518	-0.526	-0.536	-0.545	-0.555	-0.566	-0.575	-0.586	-0.596	-0.608	-0.619	-0.630	-0.642	-0.654	-0.666	-0.679	-0.694	-0.708	-0.721	-0.736	-0.751	-0.766	-0.782	-0.799	-0.816	-0.835	-0.852	-0.872	-0.892	-0.912	-0.934	-0.955	-0.978	-1.000	-1.024	-1.046	-1.070	-1.096	-1.121	-1.148	-1.172	-1.201	-1.228	-1.255	-1.284	-1.312	-1.341	-1.371	-1.401	-1.431	-1.461	-1.491	-1.521	-1.552	-1.584	-1.615	-1.646	-1.676	-1.708	-1.739	-1.769	-1.798	-1.829	-1.859	-1.888	-1.918	-1.946	-1.974	-2.002	-2.029	-2.056	-2.082	-2.108	-2.131	-2.156	-2.180	-2.201	-2.224	-2.244	-2.265	-2.282	-2.301	-2.318	-2.334	-2.349	-2.362	-2.375	-2.388	-2.399	-2.408	-2.416	-2.424	-2.430	-2.435	-2.439	-2.440	-2.442	-2.442	-2.442	-2.440	-2.438	-2.434	-2.428	-2.421	-2.414	-2.405	-2.395	-2.385	-2.374	-2.360	-2.348	-2.334	-2.319	-2.304	-2.286	-2.270	-2.251	-2.232	-2.214	-2.194	-2.175	-2.152	-2.132	-2.111	-2.090	-2.069	-2.046	-2.024	-2.002	-1.980	-1.959	-1.936	-1.914	-1.892	-1.870	-1.850	-1.829	-1.809	-1.788	-1.768	-1.746	-1.728	-1.710	-1.690	-1.672	-1.654	-1.638	-1.620	-1.604	-1.589	-1.572	-1.559	-1.544	-1.530	-1.515	-1.502	-1.489	-1.478	-1.465	-1.452	-1.441	-1.430	-1.419	-1.409	-1.398	-1.388	-1.376	-1.365	-1.355	-1.344	-1.332	-1.321	-1.310	-1.300	-1.288	-1.275	-1.264	-1.251	-1.239	-1.225	-1.211	-1.198	-1.182	-1.168	-1.152	-1.136	-1.120	-1.104	-1.086	-1.069	-1.049	-1.030	-1.011	-0.990	-0.971	-0.949	-0.928	-0.906	-0.884	-0.861	-0.838	-0.815	-0.790	-0.768	-0.742	-0.718	-0.692	-0.668	-0.642	-0.618	-0.592	-0.566	-0.540	-0.514	-0.488	-0.462	-0.436	-0.410	-0.384	-0.360	-0.334	-0.308	-0.284	-0.258	-0.234	-0.210	-0.185	-0.161	-0.138	-0.115	-0.091	-0.069	-0.048	-0.025	-0.005	0.016	0.036	0.055	0.075	0.095	0.112	0.130	0.148	0.165	0.181	0.196	0.212	0.226	0.241	0.254	0.268	0.280	0.291	0.302	0.314	0.322	0.332	0.341	0.350	0.358	0.365	0.371	0.376	0.381	0.386	0.390	0.392	0.396	0.399	0.400	0.402	0.404	0.402	0.402	0.402	0.401	0.400	0.398	0.395	0.391	0.389	0.385	0.382	0.379	0.374	0.370	0.366	0.361	0.358	0.352	0.348	0.342	0.339	0.334	0.329	0.325	0.320	0.316	0.312	0.309	0.305	0.302	0.300	0.298	0.296	0.295	0.294	0.292	0.292	0.294	0.295	0.298	0.300	0.304	0.308	0.312	0.319	0.325	0.332	0.341	0.351	0.360	0.371	0.382	0.396	0.411	0.425	0.442	0.459	0.479	0.496	0.518	0.540	0.562	0.585	0.609	0.635	0.662	0.690	0.719	0.750	0.780	0.812	0.846	0.880	0.916	0.952	0.989	1.026	1.065	1.105	1.145	1.188	1.229	1.271	1.314	1.356	1.401	1.446	1.490	1.536	1.580	1.628	1.672	1.719	1.764	1.811	1.858	1.902	1.949	1.995	2.040	2.084	2.130	2.174	2.218	2.261	2.304	2.345	2.388	2.428	2.468	2.506	2.544	2.580	2.618	2.651	2.686	2.719	2.751	2.782	2.812	2.841	2.869	2.896	2.921	2.945	2.968	2.991	3.011	3.031	3.050	3.068	3.084	3.099	3.112	3.128	3.139	3.150	3.161	3.171	3.179	3.188	3.194	3.200	3.205	3.211	3.215	3.220	3.221	3.225	3.226	3.230	3.231	3.232	3.232	3.234	3.235	3.235	3.235	3.236	3.236	3.238	3.238	3.238	3.239	3.240	3.241	3.242	3.245	3.246	3.249	3.251	3.255	3.259	3.262	3.268	3.271	3.276	3.281	3.289	3.294	3.300	3.306	3.312	3.319	3.325	3.332	3.339	3.346	3.352	3.358	3.365	3.370	3.376	3.380	3.385	3.390	3.392	3.396	3.398	3.400	3.399	3.399	3.399	3.396	3.391	3.388	3.381	3.375	3.366	3.356	3.345	3.331	3.318	3.302	3.285	3.266	3.246	3.224	3.199	3.175	3.148	3.120	3.090	3.059	3.025	2.991	2.955	2.918	2.880	2.839	2.799	2.758	2.714	2.669	2.624	2.578	2.531	2.482	2.434	2.384	2.334	2.284	2.234	2.181	2.129	2.078	2.026	1.974	1.921	1.870	1.819	1.766	1.714	1.664	1.612	1.562	1.511	1.462	1.414	1.365	1.318	1.270	1.224	1.178	1.131	1.088	1.044	1.000	0.958	0.916	0.874	0.835	0.795	0.756	0.718	0.680	0.644	0.608	0.572	0.538	0.505	0.471	0.439	0.408	0.376	0.345	0.315	0.285	0.256	0.228	0.200	0.172	0.145	0.119	0.094	0.068	0.042	0.018	-0.006	-0.030	-0.054	-0.076	-0.100	-0.122	-0.144	-0.166	-0.189	-0.209	-0.230	-0.251	-0.272	-0.292	-0.314	-0.334	-0.355	-0.374	-0.395	-0.415	-0.434	-0.455	-0.475	-0.495	-0.515	-0.535	-0.556	-0.576	-0.598	-0.618	-0.639	-0.660	-0.680	-0.702	-0.722	-0.745	-0.768	-0.789	-0.810	-0.832	-0.855	-0.878	-0.900	-0.924	-0.948	-0.970	-0.992	-1.016	-1.039	-1.064	-1.086	-1.110	-1.132	-1.158	-1.180	-1.204	-1.226	-1.250	-1.272	-1.295	-1.319	-1.341	-1.362	-1.385	-1.406	-1.428	-1.449	-1.469	-1.489	-1.509	-1.528	-1.548	-1.565	-1.584	-1.600	-1.618	-1.632	-1.650	-1.665	-1.680	-1.695	-1.709	-1.721	-1.735	-1.748	-1.759	-1.771	-1.782	-1.791	-1.802	-1.812	-1.821	-1.830	-1.838	-1.848	-1.855	-1.861	-1.870	-1.878	-1.884	-1.890	-1.898	-1.904	-1.910	-1.915	-1.922	-1.929	-1.935	-1.941	-1.949	-1.955	-1.961	-1.969	-1.976	-1.984	-1.992	-2.000	-2.009	-2.020	-2.030	-2.040	-2.051	-2.062	-2.075	-2.086	-2.100	-2.115	-2.130	-2.145	-2.162	-2.179	-2.196	-2.215	-2.234	-2.255	-2.275	-2.298	-2.320	-2.344	-2.368	-2.391	-2.418	-2.442	-2.470	-2.498	-2.526	-2.554	-2.584	-2.614	-2.645	-2.675	-2.708	-2.739	-2.772	-2.805	-2.839	-2.871	-2.905	-2.939	-2.974	-3.008	-3.042	-3.076	-3.111	-3.146	-3.180	-3.215	-3.250	-3.282	-3.316	-3.349	-3.382	-3.416	-3.448	-3.479	-3.511	-3.542	-3.572	-3.602	-3.631	-3.660	-3.688	-3.715	-3.742	-3.769	-3.794	-3.819	-3.842	-3.865	-3.888	-3.910	-3.932	-3.952	-3.972	-3.991	-4.009	-4.028	-4.044	-4.060	-4.075	-4.090	-4.105	-4.119	-4.131	-4.144	-4.154	-4.166	-4.175	-4.186	-4.195	-4.204	-4.211	-4.220	-4.226	-4.232	-4.240	-4.244	-4.250	-4.254	-4.259	-4.261	-4.264	-4.266	-4.268	-4.269	-4.269	-4.269	-4.269	-4.268	-4.266	-4.264	-4.261	-4.259	-4.256	-4.252	-4.248	-4.241	-4.236	-4.230	-4.224	-4.218	-4.210	-4.202	-4.194	-4.186	-4.176	-4.168	-4.158	-4.146	-4.138	-4.126	-4.116	-4.104	-4.093	-4.081	-4.070	-4.059	-4.046	-4.034	-4.022	-4.010	-3.998	-3.986	-3.972	-3.960	-3.949	-3.936	-3.925	-3.911	-3.900	-3.889	-3.878	-3.865	-3.854	-3.842	-3.832	-3.821	-3.810	-3.800	-3.790	-3.779	-3.769	-3.759	-3.749	-3.739	-3.730	-3.720	-3.710	-3.701	-3.691	-3.682	-3.671	-3.662	-3.652	-3.641	-3.631	-3.621	-3.611	-3.600	-3.589	-3.578	-3.565	-3.552	-3.539	-3.526	-3.512	-3.498	-3.484	-3.468	-3.452	-3.435	-3.418	-3.400	-3.381	-3.362	-3.342	-3.322	-3.301	-3.280	-3.258	-3.235	-3.211	-3.186	-3.161	-3.136	-3.110	-3.082	-3.055	-3.028	-2.999	-2.969	-2.940	-2.910	-2.880	-2.849	-2.816	-2.786	-2.755	-2.721	-2.689	-2.658	-2.625	-2.592	-2.560	-2.528	-2.494	-2.462	-2.430	-2.399	-2.368	-2.335	-2.304	-2.274	-2.244	-2.212	-2.182	-2.154	-2.125	-2.096	-2.068	-2.041	-2.014	-1.989	-1.964	-1.939	-1.914	-1.890	-1.866	-1.845	-1.822	-1.801	-1.780	-1.761	-1.740	-1.722	-1.704	-1.686	-1.670	-1.652	-1.638	-1.620	-1.606	-1.591	-1.578	-1.564	-1.550	-1.538	-1.524	-1.511	-1.500	-1.488	-1.478	-1.466	-1.456	-1.446	-1.435	-1.426	-1.418	-1.408	-1.399	-1.390	-1.382	-1.374	-1.366	-1.359	-1.351	-1.345	-1.338	-1.332	-1.326	-1.320	-1.314	-1.310	-1.304	-1.300	-1.296	-1.291	-1.289	-1.285	-1.282	-1.281	-1.279	-1.278	-1.276	-1.276	-1.276	-1.276	-1.276	-1.279	-1.280	-1.282	-1.285	-1.288	-1.290	-1.294	-1.299	-1.304	-1.309	-1.314	-1.321	-1.326	-1.334	-1.341	-1.349	-1.358	-1.365	-1.374	-1.382	-1.391	-1.401	-1.410	-1.420	-1.430	-1.440	-1.452	-1.462	-1.474	-1.485	-1.496	-1.506	-1.519	-1.531	-1.542	-1.555	-1.569	-1.581	-1.595	-1.608	-1.621	-1.636	-1.650	-1.665	-1.680	-1.696	-1.712	-1.729	-1.746	-1.764	-1.782	-1.800	-1.820	-1.840	-1.861	-1.884	-1.905	-1.928	-1.951	-1.976	-2.001	-2.027	-2.054	-2.081	-2.110	-2.140	-2.170	-2.201	-2.232	-2.264	-2.298	-2.331	-2.365	-2.401	-2.436	-2.472	-2.509	-2.546	-2.585	-2.621	-2.660	-2.699	-2.738	-2.776	-2.816	-2.855	-2.894	-2.932	-2.971	-3.010	-3.049	-3.088	-3.125	-3.162	-3.200	-3.235	-3.271	-3.306	-3.341	-3.375	-3.408	-3.441	-3.472	-3.504	-3.535	-3.564	-3.592	-3.620	-3.648	-3.675	-3.700	-3.725	-3.750	-3.774	-3.796	-3.819	-3.840	-3.861	-3.882	-3.902	-3.921	-3.941	-3.959	-3.978	-3.995	-4.012	-4.030	-4.046	-4.062	-4.080	-4.096	-4.112	-4.129	-4.144	-4.160	-4.175	-4.191	-4.206	-4.222	-4.238	-4.254	-4.269	-4.284	-4.299	-4.315	-4.331	-4.346	-4.361	-4.375	-4.390	-4.405	-4.420	-4.434	-4.448	-4.461	-4.475	-4.489	-4.502	-4.515	-4.528	-4.541	-4.552	-4.565	-4.576	-4.586	-4.598	-4.608	-4.616	-4.625	-4.634	-4.640	-4.648	-4.654	-4.659	-4.664	-4.669	-4.672	-4.675	-4.676	-4.679	-4.678	-4.679	-4.676	-4.674	-4.671	-4.668	-4.662	-4.658	-4.650	-4.644	-4.635	-4.625	-4.615	-4.605	-4.592	-4.580	-4.566	-4.552	-4.538	-4.522	-4.505	-4.489	-4.470	-4.452	-4.434	-4.414	-4.394	-4.372	-4.351	-4.329	-4.309	-4.285	-4.262	-4.240	-4.216	-4.194	-4.170	-4.146	-4.122	-4.100	-4.076	-4.054	-4.031	-4.008	-3.985	-3.964	-3.942	-3.922	-3.902	-3.882	-3.862	-3.844	-3.825	-3.809	-3.792	-3.778	-3.762	-3.749	-3.735	-3.722	-3.712	-3.701	-3.692	-3.685	-3.676	-3.670	-3.664	-3.660	-3.656	-3.652	-3.651	-3.650	-3.649	-3.650	-3.650	-3.652	-3.655	-3.658	-3.662	-3.665	-3.670	-3.675	-3.680	-3.686	-3.691	-3.698	-3.704	-3.710	-3.715	-3.722	-3.728	-3.734	-3.739	-3.745	-3.750	-3.754	-3.759	-3.762	-3.766	-3.769	-3.771	-3.772	-3.774	-3.774	-3.774	-3.772	-3.770	-3.768	-3.764	-3.759	-3.755	-3.749	-3.742	-3.735	-3.726	-3.716	-3.706	-3.695	-3.682	-3.670	-3.656	-3.641	-3.626	-3.609	-3.592	-3.575	-3.556	-3.535	-3.516	-3.494	-3.472	-3.450	-3.428	-3.404	-3.380	-3.355	-3.329	-3.304	-3.278	-3.250	-3.222	-3.196	-3.168	-3.139	-3.110	-3.081	-3.052	-3.021	-2.991	-2.961	-2.932	-2.902	-2.872	-2.842	-2.812	-2.782	-2.751	-2.722	-2.692	-2.664	-2.634	-2.605	-2.576	-2.549	-2.521	-2.494	-2.466	-2.440	-2.414	-2.389	-2.364	-2.340	-2.315	-2.291	-2.269	-2.246	-2.225	-2.204	-2.184	-2.164	-2.144	-2.125	-2.108	-2.089	-2.072	-2.056	-2.041	-2.026	-2.010	-1.996	-1.982	-1.969	-1.956	-1.944	-1.930	-1.919	-1.908	-1.896	-1.884	-1.874	-1.862	-1.852	-1.841	-1.831	-1.821	-1.810	-1.800	-1.790	-1.780	-1.769	-1.759	-1.748	-1.735	-1.725	-1.712	-1.701	-1.689	-1.676	-1.662	-1.649	-1.635	-1.620	-1.606	-1.590	-1.574	-1.559	-1.541	-1.524	-1.506	-1.488	-1.469	-1.450	-1.429	-1.410	-1.389	-1.368	-1.345	-1.322	-1.300	-1.278	-1.254	-1.230	-1.206	-1.181	-1.158	-1.134	-1.108	-1.084	-1.058	-1.032	-1.009	-0.982	-0.958	-0.934	-0.909	-0.885	-0.861	-0.839	-0.816	-0.794	-0.771	-0.751	-0.730	-0.711	-0.691	-0.674	-0.658	-0.641	-0.626	-0.612	-0.599	-0.589	-0.578	-0.568	-0.560	-0.554	-0.548	-0.544	-0.540	-0.538	-0.538	-0.538	-0.539	-0.541	-0.545	-0.551	-0.558	-0.565	-0.572	-0.582	-0.594	-0.605	-0.616	-0.631	-0.644	-0.659	-0.674	-0.689	-0.705	-0.721	-0.738	-0.754	-0.771	-0.789	-0.806	-0.822	-0.839	-0.856	-0.872	-0.889	-0.904	-0.918	-0.932	-0.946	-0.959	-0.971	-0.982	-0.994	-1.002	-1.012	-1.020	-1.026	-1.032	-1.038	-1.041	-1.045	-1.046	-1.048	-1.046	-1.045	-1.042	-1.040	-1.035	-1.030	-1.024	-1.018	-1.009	-1.000	-0.990	-0.980	-0.969	-0.958	-0.945	-0.932	-0.919	-0.906	-0.891	-0.878	-0.862	-0.849	-0.832	-0.818	-0.802	-0.786	-0.772	-0.756	-0.742	-0.728	-0.712	-0.699	-0.684	-0.671	-0.658	-0.645	-0.632	-0.621	-0.609	-0.599	-0.589	-0.578	-0.569	-0.560	-0.552	-0.545	-0.538	-0.532	-0.526	-0.521	-0.518	-0.515	-0.511	-0.509	-0.506	-0.506	-0.506	-0.505	-0.506	-0.509	-0.511	-0.514	-0.518	-0.521	-0.526	-0.530	-0.536	-0.541	-0.548	-0.554	-0.561	-0.570	-0.578	-0.585	-0.594	-0.601	-0.611	-0.620	-0.629	-0.639	-0.649	-0.658	-0.668	-0.676	-0.686	-0.696	-0.705	-0.714	-0.722	-0.731	-0.740	-0.748	-0.756	-0.764	-0.771	-0.778	-0.785	-0.791	-0.796	-0.801	-0.806	-0.811	-0.814	-0.818	-0.819	-0.821	-0.822	-0.824	-0.824	-0.824	-0.822	-0.821	-0.820	-0.816	-0.815	-0.811	-0.806	-0.802	-0.796	-0.792	-0.788	-0.781	-0.775	-0.769	-0.761	-0.755	-0.749	-0.741	-0.734	-0.726	-0.719	-0.712	-0.706	-0.699	-0.691	-0.686	-0.679	-0.674	-0.668	-0.662	-0.659	-0.655	-0.651	-0.648	-0.645	-0.642	-0.641	-0.640	-0.640	-0.641	-0.641	-0.645	-0.646	-0.650	-0.654	-0.659	-0.664	-0.670	-0.678	-0.684	-0.692	-0.700	-0.709	-0.719	-0.729	-0.740	-0.750	-0.761	-0.774	-0.786	-0.799	-0.811	-0.825	-0.839	-0.851	-0.866	-0.879	-0.894	-0.909	-0.921	-0.936	-0.950	-0.964	-0.979	-0.992	-1.006	-1.020	-1.032	-1.046	-1.060	-1.072	-1.085	-1.098	-1.110	-1.122	-1.134	-1.145	-1.156	-1.169	-1.179	-1.189	-1.199	-1.209	-1.219	-1.228	-1.236	-1.245	-1.254	-1.260	-1.269	-1.276	-1.281	-1.289	-1.295	-1.301	-1.308	-1.312	-1.318	-1.321	-1.328	-1.330	-1.335	-1.338	-1.341	-1.344	-1.346	-1.349	-1.350	-1.351	-1.352	-1.352	-1.354	-1.354	-1.352	-1.351	-1.350	-1.350	-1.349	-1.346	-1.344	-1.340	-1.336	-1.332	-1.330	-1.326	-1.320	-1.315	-1.311	-1.306	-1.301	-1.295	-1.289	-1.284	-1.279	-1.272	-1.266	-1.259	-1.254	-1.248	-1.241	-1.236	-1.230	-1.225	-1.219	-1.212	-1.208	-1.204	-1.199	-1.194	-1.190	-1.188	-1.184	-1.180	-1.178	-1.176	-1.174	-1.174	-1.174	-1.172	-1.172	-1.175	-1.176	-1.178	-1.181	-1.184	-1.188	-1.191	-1.195	-1.200	-1.205	-1.210	-1.216	-1.222	-1.230	-1.238	-1.244	-1.251	-1.259	-1.268	-1.276	-1.284	-1.294	-1.302	-1.312	-1.320	-1.329	-1.339	-1.348	-1.356	-1.365	-1.374	-1.382	-1.391	-1.399	-1.408	-1.415	-1.421	-1.429	-1.435	-1.441	-1.448	-1.452	-1.459	-1.462	-1.466	-1.471	-1.474	-1.476	-1.478	-1.481	-1.481	-1.482	-1.482	-1.481	-1.481	-1.479	-1.476	-1.472	-1.470	-1.466	-1.460	-1.455	-1.449	-1.442	-1.435	-1.428	-1.419	-1.409	-1.401	-1.390	-1.379	-1.369	-1.356	-1.344	-1.331	-1.316	-1.302	-1.288	-1.274	-1.258	-1.241	-1.225	-1.208	-1.191	-1.172	-1.154	-1.136	-1.118	-1.098	-1.079	-1.059	-1.039	-1.019	-0.998	-0.976	-0.955	-0.935	-0.914	-0.892	-0.870	-0.849	-0.828	-0.805	-0.784	-0.761	-0.740	-0.718	-0.696	-0.674	-0.652	-0.630	-0.608	-0.586	-0.564	-0.542	-0.520	-0.499	-0.476	-0.455	-0.432	-0.411	-0.389	-0.368	-0.346	-0.325	-0.304	-0.282	-0.261	-0.240	-0.219	-0.198	-0.178	-0.156	-0.135	-0.115	-0.094	-0.074	-0.054	-0.034	-0.014	0.006	0.025	0.045	0.064	0.082	0.101	0.120	0.139	0.156	0.175	0.192	0.210	0.228	0.245	0.261	0.279	0.296	0.311	0.329	0.345	0.360	0.378	0.392	0.408	0.424	0.439	0.454	0.469	0.484	0.499	0.515	0.530	0.545	0.561	0.576	0.591	0.608	0.624	0.640	0.655	0.671	0.689	0.705	0.722	0.740	0.756	0.775	0.792	0.811	0.830	0.849	0.866	0.886	0.906	0.926	0.948	0.968	0.986	1.008	1.030	1.050	1.071	1.092	1.114	1.135	1.156	1.178	1.199	1.220	1.241	1.262	1.282	1.304	1.324	1.344	1.364	1.382	1.401	1.419	1.438	1.455	1.471	1.489	1.504	1.519	1.534	1.548	1.560	1.572	1.585	1.596	1.608	1.618	1.628	1.636	1.644	1.652	1.659	1.665	1.671	1.676	1.680	1.685	1.689	1.691	1.695	1.698	1.700	1.701	1.702	1.704	1.705	1.705	1.706	1.706	1.706	1.705	1.705	1.705	1.705	1.705	1.704	1.704	1.704	1.704	1.702	1.704	1.702	1.701	1.701	1.702	1.701	1.700	1.699	1.699	1.698	1.696	1.695	1.695	1.692	1.691	1.690	1.689	1.686	1.684	1.680	1.678	1.674	1.670	1.666	1.661	1.655	1.650	1.644	1.636	1.629	1.621	1.612	1.602	1.592	1.582	1.571	1.558	1.546	1.534	1.519	1.505	1.490	1.474	1.456	1.440	1.424	1.406	1.388	1.370	1.351	1.330	1.311	1.291	1.271	1.251	1.230	1.210	1.189	1.168	1.148	1.126	1.105	1.085	1.064	1.044	1.024	1.004	0.985	0.966	0.946	0.928	0.910	0.892	0.875	0.859	0.842	0.826	0.811	0.796	0.781	0.769	0.754	0.741	0.729	0.718	0.705	0.694	0.684	0.674	0.662	0.654	0.644	0.634	0.625	0.616	0.608	0.599	0.590	0.581	0.572	0.564	0.555	0.548	0.539	0.529	0.521	0.512	0.504	0.494	0.484	0.475	0.465	0.455	0.444	0.434	0.422	0.412	0.400	0.389	0.378	0.365	0.354	0.341	0.329	0.316	0.304	0.292	0.280	0.268	0.256	0.244	0.231	0.220	0.209	0.198	0.186	0.175	0.165	0.155	0.144	0.135	0.126	0.118	0.110	0.102	0.095	0.089	0.084	0.079	0.074	0.070	0.068	0.064	0.061	0.061	0.061	0.060	0.061	0.062	0.065	0.066	0.069	0.072	0.078	0.082	0.088	0.092	0.100	0.106	0.114	0.121	0.130	0.138	0.146	0.156	0.165	0.175	0.185	0.195	0.206	0.218	0.229	0.239	0.251	0.262	0.274	0.286	0.298	0.310	0.321	0.334	0.344	0.356	0.369	0.380	0.392	0.402	0.415	0.426	0.438	0.448	0.460	0.470	0.481	0.492	0.501	0.512	0.522	0.531	0.542	0.551	0.560	0.570	0.580	0.589	0.596	0.605	0.612	0.621	0.629	0.635	0.642	0.649	0.655	0.661	0.668	0.672	0.678	0.682	0.688	0.690	0.695	0.699	0.701	0.704	0.706	0.709	0.710	0.711	0.711	0.712	0.712	0.711	0.711	0.710	0.708	0.706	0.704	0.700	0.696	0.692	0.688	0.684	0.676	0.671	0.665	0.658	0.651	0.645	0.636	0.629	0.620	0.611	0.602	0.592	0.584	0.574	0.564	0.555	0.544	0.534	0.524	0.514	0.502	0.494	0.484	0.474	0.462	0.454	0.444	0.436	0.428	0.419	0.410	0.404	0.396	0.390	0.386	0.381	0.378	0.372	0.370	0.369	0.368	0.368	0.368	0.369	0.371	0.375	0.378	0.384	0.389	0.395	0.404	0.411	0.422	0.432	0.444	0.455	0.469	0.482	0.496	0.512	0.529	0.545	0.561	0.580	0.596	0.616	0.635	0.655	0.674	0.695	0.714	0.735	0.755	0.775	0.794	0.815	0.835	0.854	0.874	0.892	0.910	0.929	0.946	0.964	0.979	0.996	1.010	1.024	1.038	1.050	1.061	1.072	1.082	1.091	1.100	1.106	1.111	1.116	1.121	1.124	1.125	1.126	1.126	1.125	1.124	1.121	1.116	1.112	1.108	1.101	1.095	1.086	1.078	1.070	1.060	1.050	1.040	1.029	1.018	1.005	0.994	0.980	0.968	0.954	0.941	0.928	0.914	0.900	0.888	0.872	0.859	0.845	0.832	0.818	0.804	0.792	0.779	0.768	0.754	0.741	0.730	0.720	0.708	0.698	0.688	0.678	0.669	0.659	0.650	0.641	0.632	0.625	0.616	0.610	0.601	0.595	0.589	0.584	0.578	0.571	0.566	0.560	0.555	0.550	0.545	0.540	0.536	0.531	0.528	0.524	0.519	0.515	0.511	0.507	0.502	0.499	0.496	0.491	0.488	0.484	0.479	0.476	0.471	0.468	0.462	0.459	0.455	0.450	0.445	0.440	0.436	0.431	0.428	0.422	0.418	0.414	0.409	0.402	0.399	0.394	0.389	0.384	0.379	0.374	0.369	0.365	0.359	0.354	0.350	0.345	0.340	0.336	0.332	0.329	0.324	0.320	0.316	0.312	0.310	0.305	0.301	0.299	0.296	0.292	0.290	0.288	0.285	0.282	0.281	0.279	0.276	0.275	0.274	0.274	0.272	0.272	0.271	0.270	0.271	0.271	0.271	0.272	0.272	0.274	0.274	0.275	0.276	0.278	0.279	0.281	0.282	0.285	0.286	0.289	0.290	0.292	0.295	0.298	0.300	0.302	0.305	0.306	0.309	0.311	0.312	0.315	0.316	0.318	0.319	0.321	0.321	0.322	0.322	0.324	0.324	0.322	0.322	0.321	0.320	0.319	0.318	0.315	0.311	0.309	0.304	0.300	0.295	0.289	0.284	0.278	0.271	0.264	0.256	0.248	0.239	0.230	0.220	0.210	0.199	0.188	0.178	0.166	0.154	0.141	0.128	0.115	0.102	0.088	0.075	0.061	0.046	0.034	0.019	0.004	-0.010	-0.024	-0.039	-0.051	-0.065	-0.079	-0.091	-0.104	-0.116	-0.128	-0.139	-0.150	-0.160	-0.169	-0.178	-0.186	-0.194	-0.200	-0.205	-0.211	-0.215	-0.218	-0.220	-0.222	-0.221	-0.221	-0.220	-0.218	-0.214	-0.210	-0.204	-0.198	-0.190	-0.182	-0.172	-0.161	-0.151	-0.139	-0.126	-0.112	-0.098	-0.081	-0.066	-0.050	-0.031	-0.014	0.005	0.022	0.042	0.062	0.082	0.104	0.122	0.144	0.165	0.186	0.208	0.229	0.250	0.270	0.292	0.312	0.332	0.352	0.371	0.391	0.411	0.429	0.446	0.464	0.481	0.496	0.512	0.528	0.541	0.556	0.569	0.581	0.594	0.605	0.616	0.626	0.636	0.645	0.654	0.661	0.669	0.675	0.681	0.686	0.692	0.696	0.700	0.704	0.708	0.710	0.712	0.715	0.716	0.719	0.720	0.721	0.722	0.724	0.722	0.724	0.724	0.724	0.725	0.725	0.724	0.724	0.724	0.724	0.722	0.722	0.721	0.721	0.721	0.720	0.719	0.719	0.719	0.719	0.718	0.716	0.716	0.716	0.715	0.715	0.714	0.714	0.711	0.711	0.711	0.710	0.710	0.709	0.709	0.708	0.706	0.706	0.705	0.705	0.704	0.702	0.702	0.701	0.700	0.699	0.699	0.698	0.696	0.695	0.694	0.692	0.691	0.690	0.688	0.686	0.685	0.682	0.681	0.679	0.675	0.671	0.670	0.665	0.661	0.658	0.652	0.646	0.641	0.635	0.630	0.622	0.614	0.606	0.596	0.588	0.578	0.566	0.555	0.542	0.530	0.515	0.502	0.485	0.470	0.452	0.435	0.418	0.398	0.380	0.358	0.338	0.315	0.292	0.270	0.248	0.222	0.198	0.172	0.146	0.121	0.094	0.069	0.041	0.015	-0.012	-0.040	-0.068	-0.092	-0.120	-0.148	-0.174	-0.200	-0.225	-0.251	-0.276	-0.300	-0.325	-0.348	-0.370	-0.391	-0.411	-0.431	-0.450	-0.468	-0.484	-0.500	-0.514	-0.528	-0.540	-0.550	-0.560	-0.569	-0.576	-0.582	-0.588	-0.591	-0.594	-0.595	-0.595	-0.594	-0.591	-0.589	-0.585	-0.580	-0.572	-0.566	-0.558	-0.549	-0.539	-0.528	-0.516	-0.505	-0.492	-0.479	-0.466	-0.452	-0.438	-0.422	-0.408	-0.392	-0.376	-0.360	-0.345	-0.329	-0.314	-0.298	-0.281	-0.266	-0.250	-0.235	-0.220	-0.205	-0.190	-0.176	-0.161	-0.148	-0.134	-0.121	-0.108	-0.095	-0.082	-0.071	-0.059	-0.049	-0.038	-0.028	-0.016	-0.008	0.002	0.011	0.020	0.029	0.036	0.044	0.052	0.059	0.065	0.072	0.079	0.085	0.090	0.095	0.101	0.106	0.110	0.115	0.120	0.124	0.128	0.131	0.134	0.138	0.140	0.142	0.144	0.145	0.148	0.148	0.149	0.150	0.151	0.150	0.150	0.150	0.150	0.149	0.146	0.145	0.142	0.140	0.138	0.135	0.131	0.128	0.124	0.119	0.115	0.110	0.105	0.100	0.094	0.089	0.082	0.076	0.070	0.064	0.058	0.052	0.046	0.040	0.034	0.028	0.022	0.018	0.012	0.008	0.004	0.000	-0.004	-0.005	-0.009	-0.010	-0.011	-0.011	-0.011	-0.011	-0.009	-0.006	-0.002	0.002	0.008	0.012	0.019	0.028	0.038	0.046	0.058	0.070	0.082	0.096	0.111	0.126	0.142	0.160	0.179	0.198	0.218	0.238	0.259	0.281	0.304	0.325	0.349	0.374	0.398	0.421	0.446	0.470	0.496	0.520	0.544	0.569	0.592	0.616	0.641	0.664	0.688	0.709	0.730	0.752	0.772	0.791	0.810	0.826	0.844	0.860	0.875	0.888	0.899	0.911	0.920	0.929	0.936	0.942	0.948	0.951	0.954	0.955	0.955	0.954	0.951	0.948	0.942	0.936	0.930	0.921	0.912	0.902	0.891	0.879	0.866	0.852	0.838	0.822	0.806	0.789	0.771	0.754	0.735	0.716	0.698	0.680	0.660	0.640	0.620	0.600	0.580	0.560	0.540	0.520	0.501	0.480	0.461	0.442	0.424	0.404	0.386	0.368	0.350	0.332	0.315	0.300	0.284	0.269	0.252	0.238	0.224	0.210	0.196	0.184	0.170	0.158	0.145	0.135	0.124	0.112	0.102	0.091	0.081	0.070	0.060	0.052	0.042	0.034	0.024	0.014	0.005	-0.004	-0.014	-0.024	-0.032	-0.041	-0.051	-0.061	-0.071	-0.081	-0.092	-0.104	-0.114	-0.125	-0.138	-0.150	-0.161	-0.175	-0.189	-0.202	-0.218	-0.232	-0.249	-0.264	-0.281	-0.299	-0.318	-0.335	-0.355	-0.374	-0.395	-0.416	-0.439	-0.461	-0.484	-0.507	-0.532	-0.556	-0.582	-0.609	-0.635	-0.662	-0.690	-0.719	-0.746	-0.776	-0.806	-0.835	-0.865	-0.898	-0.929	-0.959	-0.991	-1.022	-1.056	-1.088	-1.120	-1.152	-1.186	-1.219	-1.250	-1.282	-1.315	-1.348	-1.379	-1.410	-1.442	-1.474	-1.504	-1.534	-1.562	-1.591	-1.620	-1.648	-1.676	-1.702	-1.729	-1.754	-1.779	-1.802	-1.826	-1.848	-1.870	-1.890	-1.910	-1.929	-1.945	-1.962	-1.978	-1.992	-2.006	-2.018	-2.030	-2.040	-2.050	-2.058	-2.065	-2.070	-2.076	-2.079	-2.081	-2.082	-2.084	-2.082	-2.081	-2.078	-2.074	-2.070	-2.064	-2.056	-2.050	-2.041	-2.031	-2.021	-2.009	-1.998	-1.984	-1.971	-1.955	-1.941	-1.925	-1.909	-1.891	-1.875	-1.856	-1.838	-1.819	-1.799	-1.779	-1.759	-1.739	-1.718	-1.696	-1.675	-1.654	-1.632	-1.611	-1.589	-1.568	-1.545	-1.524	-1.502	-1.480	-1.459	-1.438	-1.418	-1.395	-1.375	-1.354	-1.335	-1.314	-1.294	-1.274	-1.255	-1.236	-1.218	-1.198	-1.180	-1.162	-1.144	-1.126	-1.109	-1.092	-1.075	-1.059	-1.041	-1.025	-1.009	-0.991	-0.976	-0.960	-0.944	-0.929	-0.912	-0.896	-0.880	-0.864	-0.849	-0.831	-0.816	-0.799	-0.784	-0.766	-0.750	-0.732	-0.716	-0.699	-0.681	-0.664	-0.645	-0.628	-0.609	-0.590	-0.571	-0.551	-0.532	-0.512	-0.491	-0.471	-0.450	-0.429	-0.408	-0.388	-0.365	-0.342	-0.320	-0.298	-0.275	-0.251	-0.228	-0.205	-0.181	-0.156	-0.132	-0.109	-0.084	-0.060	-0.035	-0.011	0.014	0.039	0.064	0.090	0.114	0.140	0.164	0.189	0.214	0.239	0.262	0.288	0.311	0.335	0.359	0.382	0.406	0.429	0.451	0.474	0.496	0.518	0.540	0.560	0.581	0.601	0.621	0.640	0.659	0.676	0.694	0.711	0.728	0.744	0.759	0.774	0.788	0.800	0.814	0.826	0.838	0.848	0.858	0.866	0.875	0.882	0.890	0.896	0.902	0.906	0.911	0.915	0.916	0.920	0.921	0.922	0.921	0.921	0.921	0.919	0.918	0.915	0.912	0.909	0.906	0.901	0.896	0.892	0.888	0.882	0.878	0.871	0.866	0.861	0.856	0.850	0.845	0.840	0.835	0.830	0.825	0.821	0.818	0.814	0.810	0.809	0.806	0.804	0.802	0.801	0.801	0.802	0.804	0.805	0.806	0.810	0.814	0.819	0.824	0.830	0.838	0.845	0.854	0.864	0.875	0.886	0.899	0.912	0.926	0.941	0.959	0.976	0.994	1.012	1.034	1.055	1.078	1.100	1.125	1.150	1.176	1.204	1.231	1.261	1.290	1.321	1.355	1.388	1.421	1.455	1.490	1.526	1.564	1.602	1.641	1.680	1.720	1.761	1.802	1.845	1.888	1.930	1.972	2.016	2.060	2.104	2.149	2.194	2.239	2.284	2.329	2.375	2.419	2.464	2.509	2.555	2.599	2.644	2.686	2.730	2.774	2.815	2.858	2.899	2.939	2.979	3.018	3.056	3.094	3.129	3.165	3.200	3.234	3.266	3.299	3.329	3.358	3.388	3.414	3.440	3.466	3.491	3.514	3.536	3.558	3.578	3.596	3.614	3.630	3.646	3.661	3.675	3.689	3.700	3.712	3.722	3.731	3.740	3.748	3.755	3.761	3.768	3.772	3.776	3.780	3.784	3.786	3.789	3.791	3.792	3.795	3.795	3.796	3.799	3.799	3.800	3.801	3.801	3.801	3.802	3.804	3.804	3.805	3.806	3.808	3.810	3.811	3.814	3.816	3.819	3.822	3.828	3.831	3.835	3.839	3.844	3.849	3.855	3.859	3.865	3.871	3.876	3.882	3.889	3.895	3.900	3.906	3.911	3.918	3.922	3.928	3.932	3.936	3.940	3.944	3.946	3.949	3.950	3.950	3.950	3.949	3.948	3.944	3.939	3.934	3.928	3.920	3.910	3.900	3.888	3.874	3.860	3.842	3.825	3.805	3.784	3.762	3.738	3.712	3.685	3.655	3.625	3.592	3.560	3.525	3.488	3.449	3.410	3.370	3.329	3.285	3.241	3.198	3.150	3.104	3.055	3.006	2.958	2.908	2.858	2.806	2.754	2.701	2.650	2.598	2.545	2.492	2.440	2.388	2.336	2.284	2.232	2.181	2.130	2.080	2.030	1.981	1.932	1.885	1.838	1.790	1.744	1.698	1.654	1.610	1.568	1.526	1.484	1.444	1.405	1.365	1.328	1.291	1.255	1.220	1.185	1.151	1.119	1.086	1.055	1.025	0.995	0.966	0.938	0.911	0.884	0.859	0.834	0.809	0.785	0.761	0.739	0.715	0.694	0.672	0.652	0.631	0.612	0.592	0.574	0.555	0.538	0.520	0.502	0.485	0.468	0.450	0.434	0.418	0.401	0.385	0.369	0.351	0.335	0.319	0.302	0.285	0.269	0.252	0.234	0.218	0.199	0.182	0.164	0.145	0.126	0.106	0.086	0.066	0.045	0.024	0.002	-0.020	-0.042	-0.065	-0.089	-0.114	-0.139	-0.164	-0.190	-0.215	-0.242	-0.269	-0.296	-0.324	-0.352	-0.381	-0.409	-0.438	-0.465	-0.494	-0.522	-0.551	-0.580	-0.609	-0.636	-0.665	-0.692	-0.719	-0.748	-0.772	-0.799	-0.825	-0.850	-0.874	-0.898	-0.920	-0.942	-0.962	-0.984	-1.002	-1.022	-1.040	-1.058	-1.072	-1.088	-1.101	-1.114	-1.125	-1.136	-1.148	-1.156	-1.164	-1.171	-1.178	-1.182	-1.189	-1.192	-1.196	-1.198	-1.201	-1.202	-1.204	-1.204	-1.205	-1.205	-1.204	-1.204	-1.202	-1.201	-1.201	-1.200	-1.199	-1.199	-1.199	-1.200	-1.201	-1.201	-1.204	-1.206	-1.210	-1.214	-1.218	-1.224	-1.230	-1.238	-1.246	-1.255	-1.266	-1.278	-1.291	-1.305	-1.320	-1.336	-1.354	-1.372	-1.394	-1.415	-1.436	-1.460	-1.485	-1.511	-1.539	-1.568	-1.595	-1.628	-1.658	-1.690	-1.724	-1.758	-1.792	-1.829	-1.865	-1.902	-1.940	-1.979	-2.018	-2.058	-2.096	-2.138	-2.178	-2.219	-2.259	-2.299	-2.339	-2.380	-2.420	-2.460	-2.500	-2.539	-2.579	-2.616	-2.655	-2.692	-2.729	-2.765	-2.800	-2.836	-2.869	-2.902	-2.935	-2.966	-2.996	-3.026	-3.055	-3.082	-3.109	-3.135	-3.160	-3.182	-3.205	-3.228	-3.249	-3.269	-3.288	-3.305	-3.321	-3.338	-3.352	-3.366	-3.380	-3.392	-3.404	-3.414	-3.425	-3.432	-3.441	-3.450	-3.458	-3.462	-3.469	-3.474	-3.479	-3.484	-3.486	-3.490	-3.492	-3.495	-3.496	-3.499	-3.499	-3.500	-3.501	-3.501	-3.501	-3.500	-3.499	-3.499	-3.498	-3.495	-3.495	-3.492	-3.490	-3.488	-3.485	-3.481	-3.479	-3.475	-3.472	-3.469	-3.464	-3.460	-3.455	-3.451	-3.446	-3.440	-3.435	-3.430	-3.424	-3.418	-3.411	-3.406	-3.398	-3.392	-3.384	-3.378	-3.370	-3.361	-3.352	-3.344	-3.335	-3.326	-3.318	-3.309	-3.299	-3.290	-3.280	-3.270	-3.260	-3.250	-3.240	-3.229	-3.219	-3.208	-3.196	-3.185	-3.174	-3.162	-3.151	-3.140	-3.129	-3.116	-3.105	-3.094	-3.082	-3.070	-3.058	-3.045	-3.035	-3.022	-3.010	-2.999	-2.986	-2.974	-2.961	-2.949	-2.936	-2.924	-2.911	-2.899	-2.886	-2.872	-2.859	-2.846	-2.832	-2.819	-2.805	-2.791	-2.778	-2.764	-2.749	-2.732	-2.719	-2.702	-2.688	-2.671	-2.655	-2.639	-2.622	-2.605	-2.588	-2.570	-2.551	-2.532	-2.512	-2.495	-2.475	-2.455	-2.435	-2.414	-2.394	-2.371	-2.350	-2.328	-2.306	-2.282	-2.261	-2.238	-2.214	-2.190	-2.166	-2.142	-2.119	-2.092	-2.068	-2.044	-2.019	-1.992	-1.969	-1.942	-1.918	-1.891	-1.866	-1.840	-1.816	-1.791	-1.765	-1.740	-1.715	-1.690	-1.666	-1.641	-1.618	-1.592	-1.569	-1.545	-1.521	-1.499	-1.475	-1.452	-1.430	-1.408	-1.386	-1.365	-1.344	-1.322	-1.301	-1.281	-1.260	-1.240	-1.221	-1.201	-1.181	-1.162	-1.142	-1.125	-1.105	-1.086	-1.069	-1.050	-1.031	-1.014	-0.995	-0.979	-0.961	-0.944	-0.926	-0.910	-0.891	-0.875	-0.859	-0.842	-0.826	-0.810	-0.794	-0.779	-0.762	-0.748	-0.732	-0.718	-0.704	-0.690	-0.676	-0.664	-0.651	-0.638	-0.625	-0.614	-0.602	-0.592	-0.584	-0.574	-0.565	-0.558	-0.550	-0.544	-0.538	-0.532	-0.528	-0.525	-0.521	-0.519	-0.518	-0.518	-0.516	-0.518	-0.520	-0.521	-0.525	-0.529	-0.532	-0.539	-0.545	-0.551	-0.559	-0.566	-0.576	-0.585	-0.595	-0.605	-0.616	-0.626	-0.638	-0.651	-0.662	-0.675	-0.690	-0.702	-0.716	-0.730	-0.745	-0.759	-0.774	-0.788	-0.802	-0.818	-0.832	-0.846	-0.861	-0.876	-0.892	-0.908	-0.922	-0.938	-0.954	-0.970	-0.986	-1.001	-1.018	-1.034	-1.051	-1.068	-1.086	-1.104	-1.122	-1.141	-1.160	-1.180	-1.200	-1.221	-1.241	-1.265	-1.286	-1.310	-1.335	-1.360	-1.385	-1.410	-1.438	-1.466	-1.495	-1.525	-1.555	-1.586	-1.619	-1.650	-1.685	-1.719	-1.754	-1.790	-1.826	-1.862	-1.901	-1.939	-1.979	-2.018	-2.056	-2.096	-2.138	-2.178	-2.219	-2.260	-2.300	-2.341	-2.382	-2.422	-2.464	-2.504	-2.545	-2.584	-2.624	-2.662	-2.701	-2.739	-2.776	-2.812	-2.849	-2.885	-2.920	-2.954	-2.988	-3.020	-3.052	-3.084	-3.114	-3.144	-3.171	-3.199	-3.228	-3.252	-3.279	-3.304	-3.328	-3.351	-3.374	-3.395	-3.418	-3.439	-3.459	-3.479	-3.498	-3.516	-3.535	-3.552	-3.569	-3.586	-3.602	-3.619	-3.635	-3.650	-3.665	-3.680	-3.695	-3.709	-3.724	-3.738	-3.751	-3.765	-3.779	-3.792	-3.806	-3.819	-3.831	-3.844	-3.856	-3.869	-3.881	-3.894	-3.906	-3.916	-3.929	-3.940	-3.952	-3.964	-3.975	-3.986	-3.996	-4.006	-4.018	-4.028	-4.037	-4.046	-4.055	-4.064	-4.072	-4.079	-4.086	-4.094	-4.101	-4.108	-4.112	-4.116	-4.121	-4.125	-4.128	-4.130	-4.132	-4.134	-4.135	-4.134	-4.132	-4.131	-4.128	-4.124	-4.121	-4.115	-4.110	-4.101	-4.095	-4.085	-4.076	-4.065	-4.055	-4.043	-4.030	-4.016	-4.001	-3.988	-3.971	-3.955	-3.938	-3.919	-3.900	-3.881	-3.861	-3.840	-3.819	-3.799	-3.776	-3.754	-3.730	-3.708	-3.684	-3.661	-3.639	-3.615	-3.591	-3.569	-3.545	-3.521	-3.499	-3.478	-3.454	-3.432	-3.411	-3.390	-3.371	-3.350	-3.332	-3.314	-3.296	-3.280	-3.264	-3.250	-3.236	-3.224	-3.210	-3.200	-3.190	-3.180	-3.172	-3.165	-3.158	-3.151	-3.148	-3.144	-3.141	-3.139	-3.139	-3.139	-3.140	-3.141	-3.144	-3.146	-3.150	-3.154	-3.159	-3.164	-3.170	-3.176	-3.182	-3.189	-3.195	-3.202	-3.210	-3.216	-3.222	-3.230	-3.238	-3.244	-3.251	-3.258	-3.262	-3.269	-3.274	-3.280	-3.284	-3.286	-3.290	-3.292	-3.295	-3.295	-3.298	-3.298	-3.296	-3.295	-3.294	-3.290	-3.286	-3.281	-3.276	-3.270	-3.262	-3.255	-3.248	-3.238	-3.226	-3.216	-3.204	-3.190	-3.176	-3.161	-3.146	-3.130	-3.114	-3.096	-3.078	-3.059	-3.038	-3.019	-2.996	-2.975	-2.952	-2.930	-2.906	-2.881	-2.858	-2.831	-2.806	-2.780	-2.754	-2.726	-2.699	-2.671	-2.642	-2.614	-2.586	-2.556	-2.526	-2.498	-2.469	-2.439	-2.410	-2.379	-2.350	-2.320	-2.290	-2.260	-2.231	-2.201	-2.171	-2.141	-2.114	-2.085	-2.056	-2.029	-2.001	-1.974	-1.946	-1.919	-1.892	-1.866	-1.842	-1.816	-1.791	-1.768	-1.744	-1.721	-1.698	-1.675	-1.652	-1.632	-1.610	-1.591	-1.570	-1.550	-1.530	-1.512	-1.492	-1.474	-1.458	-1.440	-1.424	-1.406	-1.391	-1.374	-1.359	-1.342	-1.328	-1.312	-1.298	-1.282	-1.269	-1.255	-1.240	-1.225	-1.211	-1.198	-1.184	-1.169	-1.155	-1.140	-1.125	-1.110	-1.095	-1.080	-1.065	-1.049	-1.034	-1.016	-1.000	-0.982	-0.966	-0.949	-0.930	-0.912	-0.894	-0.874	-0.855	-0.835	-0.815	-0.794	-0.772	-0.751	-0.730	-0.709	-0.686	-0.664	-0.641	-0.618	-0.595	-0.571	-0.549	-0.526	-0.502	-0.479	-0.458	-0.434	-0.412	-0.389	-0.368	-0.346	-0.325	-0.305	-0.285	-0.264	-0.245	-0.229	-0.210	-0.195	-0.179	-0.164	-0.151	-0.138	-0.128	-0.118	-0.108	-0.100	-0.092	-0.088	-0.082	-0.080	-0.078	-0.078	-0.079	-0.080	-0.082	-0.088	-0.092	-0.100	-0.108	-0.116	-0.126	-0.139	-0.150	-0.164	-0.178	-0.192	-0.208	-0.225	-0.241	-0.258	-0.276	-0.294	-0.314	-0.332	-0.351	-0.370	-0.389	-0.409	-0.426	-0.446	-0.464	-0.481	-0.499	-0.516	-0.532	-0.548	-0.564	-0.578	-0.591	-0.604	-0.616	-0.628	-0.636	-0.645	-0.654	-0.661	-0.666	-0.671	-0.675	-0.678	-0.680	-0.680	-0.680	-0.679	-0.676	-0.674	-0.670	-0.664	-0.658	-0.651	-0.644	-0.636	-0.628	-0.618	-0.609	-0.599	-0.588	-0.576	-0.565	-0.554	-0.541	-0.530	-0.518	-0.505	-0.492	-0.481	-0.469	-0.458	-0.445	-0.435	-0.424	-0.412	-0.402	-0.392	-0.384	-0.374	-0.366	-0.359	-0.351	-0.345	-0.339	-0.332	-0.328	-0.324	-0.320	-0.316	-0.315	-0.312	-0.311	-0.311	-0.311	-0.312	-0.314	-0.315	-0.316	-0.319	-0.324	-0.328	-0.332	-0.338	-0.342	-0.348	-0.355	-0.360	-0.368	-0.375	-0.382	-0.389	-0.398	-0.405	-0.414	-0.424	-0.431	-0.440	-0.449	-0.458	-0.466	-0.476	-0.485	-0.494	-0.502	-0.511	-0.520	-0.530	-0.538	-0.545	-0.554	-0.561	-0.570	-0.578	-0.584	-0.591	-0.596	-0.604	-0.609	-0.614	-0.619	-0.624	-0.629	-0.631	-0.635	-0.638	-0.640	-0.641	-0.644	-0.644	-0.645	-0.645	-0.644	-0.642	-0.641	-0.640	-0.636	-0.634	-0.630	-0.626	-0.622	-0.618	-0.612	-0.606	-0.601	-0.595	-0.589	-0.582	-0.575	-0.568	-0.560	-0.552	-0.545	-0.538	-0.529	-0.521	-0.514	-0.505	-0.498	-0.490	-0.482	-0.474	-0.468	-0.460	-0.454	-0.448	-0.442	-0.436	-0.431	-0.426	-0.421	-0.418	-0.416	-0.412	-0.411	-0.410	-0.409	-0.408	-0.409	-0.410	-0.410	-0.414	-0.416	-0.420	-0.422	-0.429	-0.434	-0.439	-0.445	-0.452	-0.460	-0.468	-0.476	-0.485	-0.495	-0.505	-0.515	-0.525	-0.536	-0.548	-0.560	-0.571	-0.584	-0.596	-0.609	-0.621	-0.635	-0.649	-0.661	-0.675	-0.688	-0.701	-0.714	-0.728	-0.741	-0.754	-0.768	-0.781	-0.792	-0.806	-0.819	-0.831	-0.842	-0.854	-0.865	-0.875	-0.885	-0.895	-0.905	-0.914	-0.924	-0.931	-0.939	-0.946	-0.954	-0.959	-0.965	-0.970	-0.974	-0.979	-0.982	-0.985	-0.988	-0.990	-0.991	-0.992	-0.992	-0.992	-0.991	-0.990	-0.988	-0.984	-0.982	-0.978	-0.974	-0.969	-0.964	-0.959	-0.952	-0.946	-0.940	-0.932	-0.925	-0.918	-0.910	-0.901	-0.894	-0.885	-0.878	-0.869	-0.861	-0.854	-0.846	-0.838	-0.830	-0.822	-0.815	-0.809	-0.801	-0.796	-0.790	-0.785	-0.781	-0.776	-0.772	-0.770	-0.768	-0.765	-0.764	-0.764	-0.764	-0.765	-0.768	-0.770	-0.772	-0.776	-0.780	-0.786	-0.792	-0.800	-0.808	-0.815	-0.824	-0.834	-0.844	-0.854	-0.865	-0.876	-0.888	-0.901	-0.914	-0.928	-0.940	-0.954	-0.966	-0.981	-0.995	-1.009	-1.024	-1.036	-1.051	-1.065	-1.079	-1.092	-1.105	-1.119	-1.131	-1.144	-1.155	-1.166	-1.178	-1.188	-1.198	-1.208	-1.215	-1.222	-1.230	-1.238	-1.244	-1.249	-1.252	-1.258	-1.260	-1.262	-1.264	-1.265	-1.266	-1.265	-1.264	-1.262	-1.261	-1.258	-1.255	-1.250	-1.245	-1.239	-1.232	-1.226	-1.219	-1.211	-1.202	-1.194	-1.184	-1.174	-1.162	-1.151	-1.140	-1.129	-1.116	-1.102	-1.090	-1.076	-1.062	-1.049	-1.034	-1.019	-1.004	-0.989	-0.974	-0.958	-0.940	-0.924	-0.906	-0.890	-0.872	-0.855	-0.836	-0.819	-0.800	-0.782	-0.764	-0.745	-0.726	-0.708	-0.689	-0.670	-0.650	-0.631	-0.611	-0.592	-0.572	-0.554	-0.534	-0.514	-0.492	-0.474	-0.452	-0.434	-0.414	-0.394	-0.372	-0.351	-0.331	-0.311	-0.291	-0.271	-0.250	-0.230	-0.209	-0.189	-0.169	-0.146	-0.126	-0.106	-0.085	-0.064	-0.044	-0.024	-0.002	0.018	0.038	0.059	0.078	0.098	0.119	0.138	0.159	0.178	0.198	0.218	0.236	0.255	0.275	0.294	0.312	0.331	0.348	0.365	0.382	0.401	0.418	0.434	0.450	0.468	0.482	0.499	0.514	0.529	0.545	0.559	0.572	0.589	0.602	0.616	0.629	0.642	0.656	0.670	0.682	0.696	0.709	0.722	0.735	0.749	0.762	0.776	0.789	0.802	0.816	0.830	0.845	0.860	0.875	0.889	0.905	0.920	0.936	0.952	0.970	0.986	1.004	1.022	1.041	1.061	1.080	1.100	1.121	1.141	1.162	1.185	1.206	1.229	1.252	1.275	1.299	1.324	1.348	1.371	1.396	1.420	1.446	1.470	1.496	1.520	1.545	1.571	1.595	1.620	1.645	1.669	1.692	1.716	1.740	1.762	1.785	1.806	1.828	1.848	1.869	1.889	1.908	1.924	1.941	1.959	1.974	1.990	2.004	2.018	2.031	2.042	2.055	2.064	2.075	2.084	2.091	2.099	2.105	2.111	2.115	2.120	2.124	2.126	2.129	2.130	2.131	2.131	2.131	2.131	2.129	2.126	2.125	2.122	2.119	2.116	2.112	2.108	2.104	2.100	2.094	2.090	2.084	2.079	2.074	2.068	2.061	2.056	2.050	2.042	2.036	2.030	2.021	2.015	2.007	2.000	1.991	1.984	1.976	1.968	1.959	1.950	1.941	1.932	1.922	1.912	1.902	1.891	1.881	1.870	1.859	1.846	1.834	1.821	1.809	1.794	1.781	1.766	1.751	1.736	1.720	1.705	1.689	1.671	1.655	1.638	1.620	1.601	1.582	1.564	1.545	1.526	1.508	1.488	1.469	1.449	1.429	1.409	1.389	1.369	1.349	1.330	1.310	1.291	1.271	1.252	1.235	1.215	1.198	1.180	1.161	1.145	1.126	1.110	1.095	1.078	1.062	1.048	1.032	1.018	1.004	0.989	0.975	0.962	0.950	0.938	0.926	0.912	0.901	0.890	0.879	0.868	0.858	0.848	0.836	0.826	0.815	0.805	0.795	0.785	0.775	0.764	0.754	0.744	0.732	0.722	0.711	0.701	0.689	0.679	0.669	0.656	0.646	0.634	0.621	0.611	0.599	0.586	0.575	0.564	0.551	0.540	0.528	0.515	0.502	0.491	0.480	0.469	0.458	0.448	0.436	0.425	0.416	0.406	0.398	0.389	0.380	0.372	0.365	0.358	0.351	0.345	0.339	0.335	0.330	0.328	0.325	0.324	0.321	0.321	0.320	0.320	0.322	0.324	0.326	0.330	0.334	0.339	0.344	0.350	0.355	0.361	0.369	0.378	0.385	0.395	0.402	0.412	0.421	0.432	0.444	0.454	0.465	0.475	0.486	0.498	0.509	0.521	0.532	0.544	0.555	0.566	0.579	0.589	0.601	0.612	0.624	0.634	0.644	0.655	0.665	0.675	0.686	0.695	0.704	0.714	0.722	0.730	0.739	0.746	0.755	0.762	0.769	0.775	0.782	0.789	0.796	0.802	0.808	0.812	0.819	0.825	0.830	0.835	0.840	0.845	0.850	0.852	0.858	0.862	0.866	0.870	0.875	0.879	0.882	0.886	0.890	0.892	0.896	0.900	0.904	0.908	0.909	0.912	0.915	0.918	0.920	0.922	0.922	0.925	0.926	0.928	0.929	0.928	0.929	0.929	0.929	0.928	0.926	0.925	0.922	0.919	0.916	0.914	0.909	0.904	0.899	0.894	0.888	0.881	0.875	0.868	0.860	0.852	0.844	0.836	0.826	0.816	0.808	0.798	0.788	0.776	0.765	0.755	0.745	0.732	0.722	0.712	0.701	0.691	0.681	0.671	0.661	0.652	0.645	0.636	0.629	0.622	0.616	0.610	0.606	0.602	0.599	0.598	0.596	0.598	0.598	0.600	0.601	0.606	0.611	0.618	0.624	0.631	0.641	0.652	0.664	0.676	0.689	0.704	0.719	0.735	0.752	0.771	0.790	0.809	0.829	0.850	0.871	0.892	0.915	0.938	0.960	0.982	1.006	1.030	1.052	1.076	1.100	1.122	1.146	1.168	1.189	1.211	1.231	1.254	1.272	1.291	1.310	1.328	1.344	1.360	1.374	1.388	1.401	1.412	1.424	1.432	1.441	1.448	1.454	1.459	1.461	1.465	1.465	1.465	1.465	1.464	1.460	1.455	1.450	1.444	1.438	1.429	1.419	1.409	1.399	1.388	1.375	1.362	1.349	1.334	1.319	1.304	1.288	1.272	1.255	1.240	1.222	1.204	1.188	1.169	1.152	1.134	1.116	1.099	1.081	1.064	1.046	1.030	1.012	0.996	0.980	0.965	0.949	0.935	0.920	0.906	0.891	0.878	0.866	0.852	0.841	0.829	0.818	0.806	0.798	0.788	0.778	0.769	0.760	0.752	0.744	0.738	0.730	0.724	0.718	0.712	0.706	0.701	0.698	0.692	0.688	0.684	0.680	0.676	0.672	0.670	0.668	0.664	0.661	0.659	0.656	0.654	0.652	0.649	0.646	0.645	0.642	0.640	0.639	0.635	0.634	0.631	0.629	0.626	0.622	0.620	0.618	0.615	0.612	0.609	0.605	0.602	0.599	0.595	0.591	0.588	0.584	0.580	0.576	0.572	0.569	0.564	0.560	0.556	0.551	0.548	0.544	0.539	0.534	0.530	0.526	0.521	0.518	0.514	0.510	0.506	0.502	0.499	0.495	0.492	0.488	0.486	0.482	0.480	0.478	0.475	0.474	0.471	0.470	0.470	0.469	0.469	0.468	0.468	0.469	0.469	0.469	0.471	0.471	0.472	0.476	0.478	0.480	0.481	0.484	0.488	0.491	0.494	0.496	0.500	0.502	0.506	0.510	100.000	5.000	2.000	1.000	5.000	0.000	0.000	0.000	0.000	0.000	0.000	0.000	0.000	0.000	0.000	0.000	0.000	0.000	0.230	0.209	0.189	0.168	0.145	0.122	0.099	0.075	0.051	0.025	-0.001	-0.026	-0.052	-0.079	-0.106	-0.132	-0.160	-0.188	-0.214	-0.241	-0.268	-0.294	-0.320	-0.346	-0.372	-0.398	-0.422	-0.448	-0.472	-0.496	-0.520	-0.542	-0.565	-0.588	-0.608	-0.629	-0.648	-0.666	-0.686	-0.704	-0.720	-0.736	-0.751	-0.766	-0.780	-0.792	-0.804	-0.816	-0.828	-0.838	-0.846	-0.856	-0.862	-0.870	-0.876	-0.882	-0.888	-0.892	-0.895	-0.899	-0.901	-0.904	-0.905	-0.906	-0.905	-0.905	-0.904	-0.902	-0.901	-0.899	-0.896	-0.894	-0.890	-0.886	-0.882	-0.879	-0.875	-0.870	-0.865	-0.862	-0.858	-0.852	-0.848	-0.844	-0.839	-0.835	-0.832	-0.829	-0.825	-0.822	-0.819	-0.816	-0.814	-0.812	-0.811	-0.810	-0.810	-0.810	-0.811	-0.812	-0.814	-0.815	-0.819	-0.821	-0.825	-0.831	-0.835	-0.841	-0.848	-0.855	-0.862	-0.870	-0.879	-0.889	-0.896	-0.909	-0.919	-0.930	-0.941	-0.952	-0.966	-0.978	-0.991	-1.005	-1.019	-1.031	-1.046	-1.061	-1.075	-1.089	-1.102	-1.118	-1.131	-1.145	-1.159	-1.174	-1.188	-1.200	-1.214	-1.226	-1.239	-1.251	-1.262	-1.274	-1.285	-1.298	-1.308	-1.316	-1.326	-1.336	-1.344	-1.352	-1.361	-1.368	-1.375	-1.381	-1.388	-1.392	-1.399	-1.404	-1.409	-1.412	-1.418	-1.421	-1.425	-1.429	-1.431	-1.435	-1.438	-1.441	-1.445	-1.448	-1.451	-1.454	-1.458	-1.461	-1.466	-1.469	-1.474	-1.479	-1.485	-1.490	-1.496	-1.502	-1.510	-1.518	-1.526	-1.535	-1.544	-1.555	-1.565	-1.578	-1.589	-1.601	-1.615	-1.630	-1.645	-1.660	-1.676	-1.694	-1.711	-1.730	-1.750	-1.770	-1.790	-1.811	-1.832	-1.856	-1.879	-1.902	-1.926	-1.952	-1.978	-2.004	-2.029	-2.056	-2.084	-2.110	-2.138	-2.165	-2.194	-2.221	-2.251	-2.279	-2.308	-2.336	-2.365	-2.392	-2.421	-2.450	-2.478	-2.506	-2.534	-2.561	-2.589	-2.616	-2.642	-2.670	-2.696	-2.721	-2.748	-2.772	-2.798	-2.821	-2.845	-2.869	-2.891	-2.914	-2.936	-2.958	-2.979	-2.999	-3.020	-3.039	-3.058	-3.078	-3.095	-3.111	-3.129	-3.145	-3.160	-3.176	-3.191	-3.206	-3.220	-3.232	-3.245	-3.258	-3.269	-3.280	-3.290	-3.300	-3.310	-3.318	-3.326	-3.334	-3.341	-3.348	-3.352	-3.359	-3.364	-3.368	-3.370	-3.372	-3.375	-3.375	-3.376	-3.376	-3.375	-3.374	-3.370	-3.366	-3.362	-3.358	-3.351	-3.345	-3.339	-3.330	-3.321	-3.311	-3.301	-3.290	-3.279	-3.266	-3.254	-3.239	-3.225	-3.210	-3.194	-3.176	-3.161	-3.144	-3.125	-3.108	-3.089	-3.070	-3.051	-3.031	-3.011	-2.991	-2.971	-2.951	-2.931	-2.912	-2.892	-2.872	-2.852	-2.832	-2.814	-2.794	-2.775	-2.756	-2.738	-2.721	-2.704	-2.686	-2.669	-2.652	-2.639	-2.622	-2.609	-2.594	-2.580	-2.568	-2.554	-2.542	-2.531	-2.519	-2.509	-2.499	-2.488	-2.479	-2.470	-2.461	-2.454	-2.445	-2.438	-2.429	-2.421	-2.415	-2.406	-2.399	-2.391	-2.385	-2.376	-2.370	-2.361	-2.354	-2.345	-2.336	-2.328	-2.319	-2.309	-2.299	-2.288	-2.276	-2.265	-2.252	-2.240	-2.225	-2.211	-2.198	-2.182	-2.166	-2.150	-2.132	-2.115	-2.095	-2.076	-2.055	-2.035	-2.014	-1.992	-1.969	-1.948	-1.924	-1.900	-1.875	-1.851	-1.825	-1.800	-1.774	-1.749	-1.722	-1.696	-1.669	-1.641	-1.615	-1.588	-1.561	-1.535	-1.509	-1.482	-1.456	-1.430	-1.405	-1.379	-1.355	-1.330	-1.306	-1.282	-1.259	-1.236	-1.214	-1.191	-1.169	-1.149	-1.129	-1.110	-1.090	-1.071	-1.052	-1.036	-1.019	-1.001	-0.986	-0.970	-0.954	-0.940	-0.926	-0.912	-0.898	-0.886	-0.872	-0.860	-0.848	-0.836	-0.824	-0.812	-0.800	-0.790	-0.778	-0.766	-0.755	-0.744	-0.732	-0.722	-0.711	-0.700	-0.688	-0.676	-0.665	-0.652	-0.641	-0.630	-0.619	-0.606	-0.595	-0.582	-0.570	-0.559	-0.546	-0.535	-0.522	-0.511	-0.499	-0.488	-0.476	-0.466	-0.455	-0.444	-0.434	-0.425	-0.414	-0.405	-0.396	-0.388	-0.380	-0.374	-0.366	-0.360	-0.354	-0.349	-0.344	-0.340	-0.336	-0.332	-0.331	-0.329	-0.329	-0.330	-0.330	-0.331	-0.334	-0.336	-0.339	-0.342	-0.348	-0.352	-0.358	-0.364	-0.370	-0.376	-0.384	-0.391	-0.400	-0.409	-0.418	-0.426	-0.436	-0.446	-0.455	-0.465	-0.474	-0.485	-0.495	-0.505	-0.515	-0.525	-0.535	-0.544	-0.555	-0.565	-0.575	-0.585	-0.594	-0.604	-0.612	-0.622	-0.631	-0.640	-0.650	-0.659	-0.668	-0.676	-0.685	-0.694	-0.702	-0.711	-0.720	-0.729	-0.738	-0.745	-0.755	-0.762	-0.772	-0.781	-0.790	-0.799	-0.809	-0.819	-0.828	-0.838	-0.846	-0.858	-0.868	-0.878	-0.889	-0.898	-0.909	-0.920	-0.931	-0.941	-0.952	-0.964	-0.975	-0.986	-0.998	-1.008	-1.020	-1.030	-1.041	-1.051	-1.062	-1.074	-1.084	-1.094	-1.104	-1.115	-1.124	-1.134	-1.142	-1.151	-1.161	-1.170	-1.179	-1.188	-1.196	-1.204	-1.211	-1.219	-1.228	-1.235	-1.241	-1.249	-1.255	-1.262	-1.269	-1.275	-1.281	-1.288	-1.295	-1.301	-1.308	-1.314	-1.320	-1.328	-1.335	-1.340	-1.348	-1.355	-1.362	-1.369	-1.376	-1.384	-1.390	-1.399	-1.408	-1.414	-1.422	-1.430	-1.440	-1.448	-1.456	-1.465	-1.474	-1.482	-1.492	-1.501	-1.511	-1.520	-1.529	-1.536	-1.546	-1.554	-1.562	-1.570	-1.579	-1.586	-1.594	-1.600	-1.608	-1.614	-1.620	-1.626	-1.632	-1.639	-1.642	-1.646	-1.650	-1.654	-1.655	-1.658	-1.658	-1.660	-1.659	-1.659	-1.658	-1.655	-1.651	-1.649	-1.644	-1.639	-1.632	-1.626	-1.618	-1.610	-1.601	-1.591	-1.580	-1.569	-1.558	-1.544	-1.531	-1.518	-1.501	-1.486	-1.470	-1.452	-1.435	-1.418	-1.398	-1.379	-1.360	-1.340	-1.319	-1.298	-1.278	-1.255	-1.234	-1.212	-1.189	-1.168	-1.145	-1.122	-1.100	-1.078	-1.056	-1.034	-1.011	-0.990	-0.969	-0.948	-0.926	-0.906	-0.888	-0.868	-0.850	-0.831	-0.814	-0.796	-0.780	-0.765	-0.751	-0.736	-0.724	-0.712	-0.700	-0.691	-0.681	-0.672	-0.665	-0.658	-0.651	-0.646	-0.641	-0.639	-0.636	-0.635	-0.634	-0.634	-0.635	-0.636	-0.639	-0.641	-0.646	-0.650	-0.655	-0.660	-0.666	-0.672	-0.681	-0.688	-0.696	-0.705	-0.715	-0.724	-0.732	-0.744	-0.752	-0.762	-0.772	-0.784	-0.794	-0.802	-0.814	-0.824	-0.834	-0.844	-0.852	-0.864	-0.872	-0.881	-0.890	-0.900	-0.908	-0.915	-0.922	-0.930	-0.938	-0.944	-0.950	-0.955	-0.961	-0.968	-0.971	-0.976	-0.980	-0.982	-0.985	-0.989	-0.991	-0.992	-0.994	-0.994	-0.996	-0.996	-0.995	-0.994	-0.992	-0.992	-0.991	-0.989	-0.986	-0.984	-0.980	-0.976	-0.974	-0.969	-0.965	-0.960	-0.955	-0.950	-0.945	-0.939	-0.932	-0.926	-0.920	-0.912	-0.905	-0.899	-0.891	-0.884	-0.875	-0.868	-0.859	-0.851	-0.842	-0.834	-0.825	-0.816	-0.808	-0.799	-0.790	-0.781	-0.771	-0.762	-0.754	-0.744	-0.735	-0.725	-0.716	-0.708	-0.696	-0.689	-0.680	-0.671	-0.662	-0.655	-0.646	-0.638	-0.631	-0.622	-0.615	-0.608	-0.601	-0.595	-0.589	-0.582	-0.578	-0.572	-0.568	-0.562	-0.558	-0.554	-0.550	-0.548	-0.545	-0.542	-0.541	-0.539	-0.539	-0.538	-0.538	-0.538	-0.538	-0.539	-0.540	-0.541	-0.544	-0.546	-0.549	-0.552	-0.555	-0.559	-0.562	-0.566	-0.570	-0.575	-0.579	-0.582	-0.586	-0.591	-0.595	-0.600	-0.604	-0.609	-0.611	-0.616	-0.619	-0.622	-0.625	-0.628	-0.629	-0.630	-0.631	-0.631	-0.631	-0.631	-0.631	-0.629	-0.626	-0.625	-0.621	-0.618	-0.612	-0.608	-0.601	-0.596	-0.590	-0.582	-0.574	-0.566	-0.558	-0.549	-0.539	-0.529	-0.520	-0.509	-0.499	-0.488	-0.478	-0.466	-0.456	-0.445	-0.435	-0.425	-0.415	-0.405	-0.396	-0.389	-0.380	-0.372	-0.365	-0.359	-0.354	-0.349	-0.345	-0.342	-0.340	-0.339	-0.340	-0.340	-0.342	-0.345	-0.349	-0.354	-0.359	-0.366	-0.374	-0.382	-0.394	-0.405	-0.418	-0.430	-0.444	-0.459	-0.472	-0.489	-0.506	-0.524	-0.540	-0.559	-0.576	-0.596	-0.616	-0.635	-0.655	-0.674	-0.694	-0.712	-0.731	-0.751	-0.770	-0.786	-0.805	-0.822	-0.839	-0.856	-0.871	-0.885	-0.899	-0.912	-0.925	-0.936	-0.948	-0.958	-0.965	-0.972	-0.980	-0.985	-0.989	-0.994	-0.996	-0.998	-0.999	-0.999	-0.998	-0.995	-0.992	-0.990	-0.985	-0.979	-0.974	-0.966	-0.960	-0.951	-0.944	-0.934	-0.925	-0.915	-0.905	-0.892	-0.882	-0.871	-0.860	-0.849	-0.836	-0.826	-0.814	-0.802	-0.791	-0.780	-0.769	-0.759	-0.748	-0.738	-0.728	-0.718	-0.709	-0.701	-0.692	-0.684	-0.678	-0.671	-0.665	-0.659	-0.654	-0.649	-0.645	-0.640	-0.638	-0.635	-0.634	-0.634	-0.631	-0.631	-0.634	-0.634	-0.636	-0.639	-0.642	-0.646	-0.650	-0.655	-0.661	-0.666	-0.672	-0.679	-0.686	-0.694	-0.701	-0.710	-0.719	-0.728	-0.738	-0.748	-0.756	-0.766	-0.778	-0.789	-0.800	-0.810	-0.822	-0.834	-0.845	-0.856	-0.869	-0.879	-0.891	-0.902	-0.914	-0.924	-0.935	-0.946	-0.958	-0.968	-0.978	-0.988	-0.998	-1.008	-1.015	-1.025	-1.032	-1.040	-1.048	-1.054	-1.061	-1.066	-1.071	-1.076	-1.081	-1.085	-1.088	-1.089	-1.091	-1.094	-1.095	-1.095	-1.095	-1.094	-1.094	-1.092	-1.090	-1.088	-1.085	-1.081	-1.078	-1.072	-1.068	-1.062	-1.058	-1.051	-1.045	-1.039	-1.031	-1.024	-1.018	-1.010	-1.002	-0.995	-0.986	-0.980	-0.971	-0.964	-0.956	-0.949	-0.942	-0.935	-0.928	-0.921	-0.915	-0.908	-0.902	-0.896	-0.890	-0.886	-0.881	-0.876	-0.874	-0.870	-0.866	-0.864	-0.862	-0.860	-0.859	-0.858	-0.858	-0.858	-0.858	-0.859	-0.860	-0.860	-0.862	-0.866	-0.869	-0.871	-0.876	-0.880	-0.884	-0.889	-0.894	-0.900	-0.905	-0.911	-0.918	-0.925	-0.931	-0.938	-0.945	-0.952	-0.961	-0.969	-0.978	-0.986	-0.994	-1.004	-1.011	-1.020	-1.029	-1.039	-1.048	-1.056	-1.065	-1.074	-1.082	-1.090	-1.099	-1.106	-1.115	-1.124	-1.131	-1.140	-1.146	-1.155	-1.161	-1.169	-1.175	-1.181	-1.188	-1.194	-1.199	-1.205	-1.210	-1.215	-1.219	-1.222	-1.225	-1.229	-1.231	-1.235	-1.236	-1.238	-1.239	-1.239	-1.239	-1.239	-1.238	-1.236	-1.235	-1.232	-1.232	-1.229	-1.226	-1.222	-1.219	-1.214	-1.209	-1.205	-1.200	-1.195	-1.189	-1.182	-1.176	-1.170	-1.164	-1.158	-1.151	-1.144	-1.136	-1.131	-1.124	-1.118	-1.111	-1.105	-1.098	-1.092	-1.086	-1.080	-1.075	-1.070	-1.065	-1.061	-1.058	-1.055	-1.051	-1.050	-1.048	-1.046	-1.046	-1.045	-1.046	-1.049	-1.050	-1.052	-1.055	-1.059	-1.062	-1.068	-1.074	-1.080	-1.086	-1.094	-1.101	-1.110	-1.119	-1.128	-1.136	-1.148	-1.158	-1.169	-1.180	-1.191	-1.202	-1.215	-1.226	-1.239	-1.250	-1.261	-1.274	-1.285	-1.296	-1.309	-1.319	-1.330	-1.340	-1.350	-1.360	-1.369	-1.378	-1.385	-1.392	-1.399	-1.405	-1.410	-1.415	-1.419	-1.422	-1.425	-1.428	-1.429	-1.428	-1.426	-1.426	-1.422	-1.420	-1.416	-1.411	-1.405	-1.399	-1.392	-1.385	-1.375	-1.368	-1.358	-1.346	-1.336	-1.324	-1.312	-1.299	-1.286	-1.272	-1.258	-1.245	-1.230	-1.215	-1.200	-1.185	-1.169	-1.152	-1.138	-1.121	-1.106	-1.090	-1.074	-1.058	-1.041	-1.026	-1.011	-0.995	-0.980	-0.965	-0.950	-0.935	-0.920	-0.906	-0.892	-0.879	-0.866	-0.851	-0.839	-0.826	-0.815	-0.801	-0.790	-0.778	-0.766	-0.755	-0.745	-0.734	-0.722	-0.712	-0.702	-0.692	-0.682	-0.672	-0.664	-0.655	-0.645	-0.636	-0.626	-0.618	-0.610	-0.600	-0.591	-0.582	-0.574	-0.566	-0.558	-0.549	-0.540	-0.532	-0.524	-0.515	-0.507	-0.499	-0.490	-0.482	-0.474	-0.465	-0.458	-0.450	-0.442	-0.434	-0.426	-0.419	-0.411	-0.404	-0.396	-0.389	-0.380	-0.374	-0.366	-0.358	-0.350	-0.342	-0.335	-0.328	-0.319	-0.311	-0.304	-0.295	-0.286	-0.278	-0.270	-0.261	-0.252	-0.244	-0.234	-0.224	-0.214	-0.204	-0.192	-0.181	-0.170	-0.158	-0.145	-0.132	-0.119	-0.106	-0.092	-0.076	-0.061	-0.046	-0.030	-0.012	0.004	0.022	0.041	0.059	0.079	0.099	0.119	0.140	0.162	0.184	0.206	0.230	0.252	0.276	0.300	0.325	0.349	0.374	0.398	0.422	0.448	0.472	0.496	0.521	0.546	0.570	0.594	0.618	0.641	0.664	0.686	0.708	0.730	0.750	0.770	0.790	0.810	0.826	0.844	0.861	0.876	0.892	0.906	0.920	0.932	0.944	0.955	0.964	0.974	0.982	0.990	0.996	1.002	1.008	1.011	1.016	1.019	1.021	1.022	1.022	1.024	1.024	1.022	1.022	1.021	1.020	1.018	1.015	1.011	1.009	1.006	1.004	1.000	0.998	0.992	0.990	0.988	0.984	0.981	0.978	0.975	0.972	0.969	0.968	0.965	0.962	0.960	0.959	0.956	0.955	0.952	0.951	0.949	0.948	0.946	0.945	0.944	0.941	0.940	0.938	0.935	0.932	0.930	0.928	0.924	0.921	0.916	0.912	0.908	0.902	0.898	0.890	0.884	0.875	0.868	0.859	0.850	0.840	0.830	0.819	0.806	0.795	0.781	0.766	0.754	0.739	0.722	0.706	0.690	0.674	0.656	0.638	0.620	0.601	0.581	0.561	0.541	0.521	0.502	0.481	0.461	0.440	0.420	0.398	0.378	0.358	0.336	0.316	0.295	0.275	0.255	0.234	0.215	0.195	0.174	0.156	0.138	0.118	0.099	0.081	0.064	0.046	0.029	0.012	-0.005	-0.020	-0.036	-0.051	-0.066	-0.082	-0.096	-0.111	-0.125	-0.140	-0.154	-0.168	-0.181	-0.195	-0.209	-0.222	-0.236	-0.249	-0.262	-0.276	-0.289	-0.302	-0.316	-0.330	-0.341	-0.355	-0.369	-0.382	-0.394	-0.408	-0.421	-0.435	-0.446	-0.460	-0.472	-0.486	-0.499	-0.511	-0.524	-0.536	-0.549	-0.561	-0.572	-0.585	-0.596	-0.608	-0.618	-0.629	-0.640	-0.650	-0.659	-0.669	-0.678	-0.685	-0.695	-0.702	-0.709	-0.716	-0.722	-0.729	-0.734	-0.739	-0.744	-0.746	-0.750	-0.752	-0.756	-0.758	-0.759	-0.759	-0.760	-0.759	-0.758	-0.758	-0.754	-0.752	-0.750	-0.746	-0.742	-0.738	-0.734	-0.729	-0.724	-0.718	-0.711	-0.705	-0.699	-0.691	-0.684	-0.676	-0.668	-0.660	-0.651	-0.642	-0.634	-0.624	-0.616	-0.606	-0.596	-0.586	-0.576	-0.566	-0.556	-0.545	-0.535	-0.525	-0.515	-0.505	-0.494	-0.484	-0.474	-0.462	-0.454	-0.442	-0.432	-0.421	-0.412	-0.401	-0.392	-0.382	-0.374	-0.364	-0.355	-0.345	-0.336	-0.328	-0.320	-0.310	-0.301	-0.294	-0.285	-0.276	-0.269	-0.261	-0.252	-0.245	-0.238	-0.231	-0.224	-0.218	-0.210	-0.205	-0.199	-0.192	-0.186	-0.181	-0.175	-0.170	-0.165	-0.160	-0.155	-0.152	-0.149	-0.142	-0.140	-0.136	-0.132	-0.129	-0.128	-0.124	-0.121	-0.120	-0.116	-0.116	-0.114	-0.112	-0.112	-0.111	-0.112	-0.112	-0.114	-0.115	-0.116	-0.118	-0.120	-0.124	-0.125	-0.129	-0.134	-0.138	-0.142	-0.148	-0.152	-0.159	-0.165	-0.170	-0.178	-0.185	-0.192	-0.200	-0.208	-0.216	-0.224	-0.232	-0.240	-0.250	-0.259	-0.266	-0.276	-0.285	-0.294	-0.302	-0.310	-0.319	-0.326	-0.332	-0.340	-0.346	-0.352	-0.359	-0.364	-0.369	-0.372	-0.376	-0.379	-0.380	-0.381	-0.381	-0.381	-0.379	-0.376	-0.372	-0.368	-0.364	-0.358	-0.350	-0.340	-0.331	-0.321	-0.310	-0.298	-0.285	-0.271	-0.256	-0.241	-0.225	-0.208	-0.190	-0.171	-0.151	-0.131	-0.110	-0.090	-0.069	-0.046	-0.025	-0.002	0.020	0.042	0.065	0.088	0.111	0.132	0.155	0.178	0.199	0.219	0.240	0.261	0.281	0.300	0.320	0.338	0.355	0.370	0.386	0.401	0.415	0.428	0.440	0.451	0.460	0.470	0.479	0.485	0.491	0.496	0.501	0.505	0.507	0.510	0.511	0.511	0.510	0.510	0.507	0.505	0.501	0.499	0.494	0.489	0.484	0.479	0.472	0.466	0.459	0.452	0.445	0.438	0.430	0.422	0.414	0.408	0.399	0.391	0.382	0.376	0.369	0.361	0.355	0.349	0.341	0.335	0.331	0.325	0.320	0.315	0.310	0.304	0.300	0.296	0.292	0.288	0.285	0.281	0.278	0.275	0.272	0.269	0.268	0.265	0.262	0.259	0.256	0.255	0.252	0.251	0.249	0.245	0.242	0.240	0.238	0.235	0.232	0.229	0.226	0.222	0.219	0.214	0.210	0.208	0.202	0.198	0.192	0.188	0.182	0.176	0.171	0.166	0.160	0.154	0.148	0.140	0.134	0.126	0.120	0.112	0.104	0.098	0.089	0.082	0.074	0.066	0.059	0.050	0.041	0.034	0.025	0.018	0.009	0.001	-0.008	-0.015	-0.022	-0.030	-0.039	-0.046	-0.054	-0.061	-0.069	-0.078	-0.084	-0.091	-0.098	-0.105	-0.111	-0.118	-0.124	-0.130	-0.136	-0.141	-0.146	-0.151	-0.156	-0.161	-0.165	-0.169	-0.172	-0.176	-0.179	-0.182	-0.186	-0.188	-0.191	-0.192	-0.195	-0.196	-0.198	-0.199	-0.200	-0.200	-0.201	-0.201	-0.201	-0.201	-0.200	-0.200	-0.199	-0.199	-0.199	-0.199	-0.198	-0.196	-0.196	-0.196	-0.196	-0.195	-0.195	-0.195	-0.195	-0.196	-0.196	-0.198	-0.198	-0.200	-0.201	-0.204	-0.205	-0.209	-0.212	-0.216	-0.221	-0.226	-0.231	-0.238	-0.245	-0.251	-0.259	-0.268	-0.275	-0.285	-0.294	-0.305	-0.315	-0.328	-0.339	-0.352	-0.364	-0.378	-0.391	-0.405	-0.419	-0.434	-0.450	-0.464	-0.480	-0.495	-0.510	-0.526	-0.542	-0.558	-0.574	-0.590	-0.606	-0.622	-0.638	-0.652	-0.668	-0.681	-0.698	-0.711	-0.724	-0.738	-0.750	-0.761	-0.772	-0.784	-0.794	-0.802	-0.811	-0.819	-0.826	-0.832	-0.838	-0.841	-0.845	-0.848	-0.849	-0.850	-0.849	-0.848	-0.845	-0.842	-0.838	-0.831	-0.825	-0.818	-0.810	-0.800	-0.790	-0.779	-0.766	-0.752	-0.739	-0.724	-0.709	-0.690	-0.674	-0.656	-0.636	-0.618	-0.598	-0.576	-0.555	-0.532	-0.510	-0.489	-0.465	-0.441	-0.418	-0.394	-0.370	-0.345	-0.321	-0.296	-0.272	-0.248	-0.224	-0.201	-0.176	-0.154	-0.130	-0.108	-0.086	-0.064	-0.042	-0.021	-0.001	0.019	0.038	0.056	0.075	0.092	0.109	0.125	0.141	0.155	0.170	0.182	0.195	0.208	0.219	0.229	0.239	0.248	0.258	0.266	0.272	0.279	0.285	0.291	0.296	0.301	0.305	0.309	0.311	0.314	0.318	0.319	0.320	0.322	0.324	0.324	0.325	0.326	0.326	0.325	0.325	0.325	0.325	0.324	0.324	0.322	0.322	0.322	0.321	0.320	0.320	0.320	0.320	0.320	0.319	0.320	0.320	0.320	0.320	0.320	0.321	0.321	0.322	0.324	0.325	0.326	0.329	0.330	0.331	0.334	0.336	0.339	0.342	0.345	0.349	0.351	0.355	0.359	0.364	0.368	0.372	0.378	0.381	0.388	0.391	0.398	0.402	0.408	0.414	0.419	0.425	0.430	0.436	0.441	0.446	0.451	0.456	0.461	0.466	0.470	0.474	0.478	0.481	0.484	0.485	0.486	0.488	0.489	0.488	0.488	0.486	0.482	0.479	0.476	0.470	0.465	0.458	0.450	0.441	0.432	0.422	0.410	0.399	0.385	0.371	0.356	0.340	0.324	0.306	0.288	0.269	0.249	0.229	0.209	0.188	0.165	0.142	0.120	0.098	0.075	0.052	0.030	0.006	-0.018	-0.040	-0.062	-0.085	-0.106	-0.129	-0.149	-0.170	-0.190	-0.209	-0.226	-0.244	-0.260	-0.275	-0.291	-0.304	-0.315	-0.328	-0.336	-0.345	-0.352	-0.359	-0.364	-0.368	-0.369	-0.371	-0.370	-0.369	-0.366	-0.361	-0.355	-0.349	-0.341	-0.332	-0.322	-0.312	-0.300	-0.288	-0.274	-0.258	-0.241	-0.226	-0.209	-0.190	-0.171	-0.151	-0.131	-0.111	-0.090	-0.069	-0.046	-0.024	0.000	0.022	0.046	0.070	0.094	0.119	0.141	0.168	0.191	0.215	0.241	0.266	0.291	0.316	0.341	0.366	0.392	0.418	0.442	0.468	0.494	0.519	0.545	0.570	0.595	0.621	0.646	0.671	0.698	0.722	0.748	0.774	0.799	0.824	0.848	0.874	0.899	0.922	0.948	0.971	0.995	1.020	1.042	1.066	1.089	1.111	1.132	1.155	1.175	1.195	1.215	1.235	1.254	1.271	1.288	1.304	1.319	1.334	1.349	1.360	1.374	1.385	1.394	1.404	1.412	1.420	1.426	1.431	1.435	1.439	1.441	1.442	1.442	1.441	1.439	1.436	1.434	1.429	1.424	1.418	1.410	1.402	1.394	1.385	1.376	1.366	1.355	1.345	1.334	1.321	1.310	1.299	1.288	1.275	1.264	1.252	1.240	1.230	1.219	1.209	1.199	1.190	1.181	1.172	1.165	1.159	1.152	1.148	1.144	1.139	1.138	1.135	1.135	1.135	1.136	1.139	1.141	1.145	1.151	1.156	1.164	1.170	1.179	1.189	1.199	1.209	1.220	1.231	1.244	1.258	1.270	1.284	1.296	1.311	1.324	1.338	1.351	1.365	1.378	1.391	1.404	1.415	1.428	1.439	1.449	1.458	1.466	1.474	1.481	1.488	1.491	1.495	1.499	1.500	1.500	1.499	1.496	1.492	1.488	1.481	1.472	1.465	1.454	1.442	1.430	1.416	1.400	1.384	1.366	1.346	1.326	1.305	1.282	1.260	1.236	1.211	1.185	1.159	1.131	1.102	1.075	1.045	1.016	0.986	0.955	0.925	0.895	0.862	0.831	0.801	0.770	0.739	0.709	0.679	0.649	0.618	0.589	0.560	0.531	0.502	0.475	0.448	0.420	0.394	0.369	0.344	0.320	0.296	0.274	0.252	0.231	0.210	0.190	0.172	0.154	0.136	0.120	0.104	0.090	0.076	0.062	0.050	0.040	0.029	0.019	0.010	0.002	-0.005	-0.011	-0.018	-0.021	-0.025	-0.029	-0.031	-0.032	-0.032	-0.034	-0.032	-0.031	-0.030	-0.028	-0.024	-0.019	-0.014	-0.010	-0.004	0.004	0.011	0.020	0.029	0.038	0.048	0.056	0.068	0.079	0.090	0.102	0.115	0.128	0.141	0.154	0.168	0.182	0.196	0.211	0.225	0.241	0.255	0.271	0.285	0.301	0.318	0.332	0.349	0.365	0.380	0.396	0.412	0.429	0.445	0.461	0.478	0.494	0.510	0.526	0.542	0.559	0.575	0.590	0.606	0.622	0.638	0.655	0.671	0.688	0.704	0.720	0.738	0.755	0.771	0.789	0.805	0.822	0.840	0.858	0.875	0.892	0.910	0.929	0.948	0.966	0.985	1.004	1.024	1.042	1.062	1.082	1.102	1.124	1.144	1.165	1.186	1.208	1.230	1.252	1.275	1.298	1.320	1.344	1.366	1.390	1.414	1.439	1.462	1.486	1.512	1.536	1.561	1.586	1.612	1.638	1.662	1.689	1.715	1.741	1.766	1.792	1.818	1.844	1.869	1.895	1.920	1.946	1.970	1.994	2.020	2.044	2.066	2.090	2.112	2.135	2.156	2.178	2.198	2.219	2.238	2.255	2.274	2.290	2.306	2.320	2.335	2.349	2.361	2.371	2.382	2.391	2.400	2.406	2.412	2.418	2.421	2.422	2.424	2.424	2.422	2.420	2.415	2.411	2.405	2.399	2.390	2.380	2.370	2.358	2.345	2.330	2.315	2.299	2.281	2.264	2.244	2.224	2.204	2.181	2.159	2.136	2.111	2.088	2.061	2.036	2.009	1.982	1.955	1.929	1.900	1.871	1.842	1.812	1.785	1.755	1.724	1.695	1.664	1.634	1.602	1.571	1.541	1.510	1.480	1.449	1.418	1.386	1.355	1.324	1.292	1.261	1.230	1.199	1.168	1.135	1.104	1.072	1.041	1.010	0.978	0.946	0.912	0.881	0.849	0.816	0.784	0.751	0.719	0.686	0.654	0.621	0.588	0.555	0.521	0.488	0.454	0.419	0.386	0.350	0.316	0.282	0.248	0.212	0.178	0.144	0.108	0.072	0.038	0.002	-0.034	-0.069	-0.105	-0.140	-0.176	-0.211	-0.246	-0.281	-0.318	-0.352	-0.389	-0.422	-0.458	-0.492	-0.528	-0.561	-0.596	-0.630	-0.665	-0.699	-0.732	-0.766	-0.800	-0.832	-0.865	-0.899	-0.931	-0.964	-0.995	-1.028	-1.059	-1.090	-1.121	-1.152	-1.184	-1.214	-1.244	-1.272	-1.302	-1.331	-1.360	-1.389	-1.418	-1.445	-1.471	-1.499	-1.525	-1.551	-1.576	-1.602	-1.626	-1.651	-1.675	-1.699	-1.721	-1.742	-1.765	-1.786	-1.806	-1.826	-1.846	-1.865	-1.882	-1.900	-1.918	-1.932	-1.948	-1.962	-1.976	-1.990	-2.002	-2.014	-2.025	-2.034	-2.042	-2.051	-2.058	-2.064	-2.069	-2.072	-2.075	-2.078	-2.079	-2.080	-2.078	-2.076	-2.072	-2.068	-2.062	-2.055	-2.047	-2.039	-2.027	-2.018	-2.004	-1.989	-1.975	-1.959	-1.941	-1.922	-1.904	-1.882	-1.861	-1.839	-1.814	-1.789	-1.764	-1.736	-1.708	-1.679	-1.649	-1.618	-1.585	-1.552	-1.519	-1.485	-1.450	-1.414	-1.378	-1.341	-1.305	-1.266	-1.229	-1.190	-1.151	-1.112	-1.072	-1.034	-0.995	-0.956	-0.916	-0.878	-0.839	-0.800	-0.760	-0.722	-0.685	-0.646	-0.609	-0.572	-0.536	-0.500	-0.465	-0.431	-0.398	-0.365	-0.332	-0.301	-0.271	-0.240	-0.212	-0.185	-0.158	-0.131	-0.106	-0.082	-0.059	-0.036	-0.015	0.006	0.025	0.044	0.061	0.079	0.094	0.109	0.124	0.136	0.149	0.161	0.171	0.181	0.190	0.199	0.208	0.215	0.221	0.228	0.232	0.238	0.242	0.248	0.251	0.254	0.258	0.259	0.262	0.265	0.266	0.269	0.270	0.272	0.274	0.276	0.279	0.281	0.282	0.285	0.289	0.291	0.294	0.298	0.301	0.305	0.310	0.314	0.319	0.325	0.331	0.338	0.344	0.351	0.360	0.368	0.376	0.385	0.394	0.402	0.414	0.422	0.434	0.445	0.455	0.465	0.476	0.488	0.498	0.509	0.520	0.530	0.540	0.551	0.561	0.570	0.579	0.588	0.596	0.604	0.611	0.616	0.622	0.628	0.631	0.634	0.636	0.639	0.639	0.639	0.636	0.632	0.629	0.624	0.618	0.610	0.601	0.591	0.579	0.568	0.554	0.539	0.522	0.506	0.488	0.470	0.449	0.428	0.406	0.384	0.360	0.336	0.310	0.284	0.258	0.231	0.204	0.175	0.148	0.118	0.089	0.059	0.030	0.000	-0.030	-0.060	-0.089	-0.119	-0.148	-0.176	-0.205	-0.232	-0.261	-0.289	-0.315	-0.342	-0.369	-0.394	-0.419	-0.444	-0.468	-0.490	-0.511	-0.534	-0.555	-0.575	-0.595	-0.614	-0.632	-0.649	-0.665	-0.682	-0.696	-0.711	-0.724	-0.738	-0.750	-0.762	-0.772	-0.782	-0.792	-0.801	-0.809	-0.816	-0.824	-0.831	-0.836	-0.841	-0.848	-0.851	-0.855	-0.859	-0.860	-0.864	-0.864	-0.866	-0.866	-0.868	-0.868	-0.866	-0.866	-0.865	-0.864	-0.861	-0.860	-0.858	-0.855	-0.852	-0.850	-0.845	-0.842	-0.840	-0.836	-0.832	-0.830	-0.826	-0.822	-0.820	-0.816	-0.814	-0.811	-0.808	-0.805	-0.804	-0.800	-0.799	-0.799	-0.796	-0.795	-0.795	-0.795	-0.796	-0.796	-0.796	-0.799	-0.800	-0.802	-0.806	-0.809	-0.812	-0.816	-0.821	-0.825	-0.831	-0.838	-0.844	-0.851	-0.859	-0.866	-0.874	-0.882	-0.891	-0.900	-0.910	-0.920	-0.930	-0.941	-0.951	-0.961	-0.972	-0.984	-0.995	-1.006	-1.019	-1.029	-1.040	-1.052	-1.064	-1.075	-1.086	-1.098	-1.109	-1.120	-1.130	-1.142	-1.151	-1.162	-1.172	-1.182	-1.192	-1.201	-1.210	-1.220	-1.229	-1.238	-1.245	-1.252	-1.261	-1.269	-1.275	-1.282	-1.289	-1.295	-1.302	-1.308	-1.314	-1.319	-1.325	-1.330	-1.335	-1.341	-1.346	-1.351	-1.356	-1.361	-1.366	-1.372	-1.378	-1.384	-1.389	-1.395	-1.401	-1.408	-1.414	-1.422	-1.429	-1.438	-1.446	-1.455	-1.464	-1.475	-1.486	-1.496	-1.508	-1.521	-1.534	-1.548	-1.561	-1.576	-1.594	-1.610	-1.626	-1.645	-1.664	-1.681	-1.702	-1.724	-1.744	-1.766	-1.789	-1.811	-1.836	-1.860	-1.886	-1.911	-1.938	-1.964	-1.991	-2.019	-2.045	-2.074	-2.102	-2.131	-2.160	-2.190	-2.218	-2.248	-2.276	-2.306	-2.335	-2.365	-2.394	-2.422	-2.451	-2.480	-2.509	-2.535	-2.564	-2.591	-2.618	-2.644	-2.670	-2.695	-2.720	-2.745	-2.769	-2.791	-2.815	-2.838	-2.859	-2.879	-2.900	-2.920	-2.939	-2.956	-2.974	-2.991	-3.009	-3.025	-3.039	-3.054	-3.068	-3.081	-3.094	-3.106	-3.118	-3.128	-3.138	-3.148	-3.156	-3.165	-3.171	-3.180	-3.186	-3.191	-3.198	-3.201	-3.206	-3.210	-3.214	-3.216	-3.218	-3.220	-3.220	-3.221	-3.221	-3.220	-3.218	-3.216	-3.214	-3.210	-3.206	-3.201	-3.196	-3.190	-3.182	-3.176	-3.169	-3.161	-3.151	-3.141	-3.131	-3.120	-3.108	-3.096	-3.084	-3.070	-3.058	-3.041	-3.028	-3.011	-2.996	-2.980	-2.964	-2.945	-2.929	-2.911	-2.892	-2.875	-2.855	-2.836	-2.819	-2.799	-2.780	-2.760	-2.742	-2.721	-2.704	-2.684	-2.665	-2.645	-2.626	-2.608	-2.589	-2.571	-2.552	-2.535	-2.516	-2.500	-2.482	-2.465	-2.450	-2.432	-2.418	-2.402	-2.388	-2.372	-2.358	-2.344	-2.330	-2.318	-2.304	-2.291	-2.278	-2.266	-2.254	-2.242	-2.230	-2.219	-2.208	-2.198	-2.185	-2.174	-2.162	-2.150	-2.140	-2.128	-2.116	-2.105	-2.092	-2.080	-2.068	-2.055	-2.041	-2.029	-2.014	-2.000	-1.985	-1.969	-1.954	-1.938	-1.921	-1.902	-1.885	-1.868	-1.849	-1.829	-1.809	-1.788	-1.766	-1.745	-1.722	-1.700	-1.676	-1.652	-1.628	-1.602	-1.578	-1.551	-1.525	-1.499	-1.471	-1.445	-1.418	-1.389	-1.361	-1.332	-1.305	-1.278	-1.249	-1.220	-1.192	-1.165	-1.138	-1.110	-1.082	-1.055	-1.029	-1.004	-0.976	-0.951	-0.926	-0.902	-0.878	-0.854	-0.830	-0.808	-0.788	-0.765	-0.745	-0.725	-0.706	-0.688	-0.669	-0.651	-0.634	-0.619	-0.602	-0.588	-0.572	-0.560	-0.546	-0.534	-0.521	-0.509	-0.498	-0.488	-0.476	-0.466	-0.456	-0.448	-0.438	-0.428	-0.419	-0.411	-0.402	-0.395	-0.386	-0.379	-0.371	-0.364	-0.356	-0.349	-0.342	-0.335	-0.329	-0.321	-0.315	-0.309	-0.301	-0.295	-0.289	-0.282	-0.276	-0.270	-0.265	-0.259	-0.254	-0.248	-0.244	-0.238	-0.234	-0.230	-0.225	-0.221	-0.218	-0.216	-0.214	-0.211	-0.209	-0.208	-0.208	-0.208	-0.206	-0.206	-0.208	-0.209	-0.210	-0.212	-0.215	-0.219	-0.221	-0.225	-0.230	-0.235	-0.240	-0.245	-0.250	-0.258	-0.262	-0.269	-0.276	-0.282	-0.289	-0.298	-0.304	-0.311	-0.319	-0.326	-0.332	-0.341	-0.348	-0.356	-0.362	-0.370	-0.376	-0.382	-0.390	-0.396	-0.402	-0.409	-0.416	-0.421	-0.428	-0.432	-0.440	-0.445	-0.451	-0.456	-0.462	-0.468	-0.474	-0.480	-0.486	-0.492	-0.499	-0.506	-0.512	-0.520	-0.526	-0.535	-0.542	-0.550	-0.559	-0.569	-0.579	-0.589	-0.599	-0.611	-0.622	-0.634	-0.646	-0.659	-0.674	-0.686	-0.702	-0.716	-0.732	-0.749	-0.764	-0.781	-0.798	-0.815	-0.832	-0.850	-0.868	-0.885	-0.904	-0.922	-0.940	-0.959	-0.976	-0.995	-1.012	-1.029	-1.046	-1.065	-1.080	-1.096	-1.112	-1.129	-1.144	-1.159	-1.172	-1.186	-1.200	-1.212	-1.225	-1.236	-1.248	-1.259	-1.270	-1.280	-1.289	-1.298	-1.305	-1.314	-1.321	-1.328	-1.336	-1.341	-1.348	-1.355	-1.360	-1.366	-1.371	-1.378	-1.382	-1.388	-1.392	-1.398	-1.404	-1.410	-1.415	-1.421	-1.426	-1.432	-1.439	-1.445	-1.451	-1.459	-1.465	-1.472	-1.480	-1.488	-1.496	-1.504	-1.512	-1.521	-1.529	-1.539	-1.548	-1.556	-1.565	-1.575	-1.584	-1.592	-1.601	-1.610	-1.620	-1.629	-1.638	-1.646	-1.655	-1.664	-1.671	-1.680	-1.688	-1.694	-1.701	-1.706	-1.712	-1.719	-1.724	-1.728	-1.731	-1.735	-1.738	-1.739	-1.740	-1.740	-1.739	-1.739	-1.735	-1.734	-1.730	-1.725	-1.720	-1.714	-1.706	-1.699	-1.689	-1.680	-1.670	-1.658	-1.646	-1.634	-1.619	-1.604	-1.589	-1.571	-1.555	-1.538	-1.519	-1.500	-1.481	-1.461	-1.440	-1.419	-1.398	-1.376	-1.354	-1.331	-1.309	-1.285	-1.262	-1.240	-1.216	-1.194	-1.171	-1.148	-1.125	-1.104	-1.082	-1.061	-1.041	-1.021	-1.000	-0.982	-0.964	-0.946	-0.930	-0.915	-0.900	-0.886	-0.874	-0.861	-0.851	-0.841	-0.832	-0.826	-0.819	-0.814	-0.810	-0.806	-0.805	-0.804	-0.805	-0.805	-0.808	-0.812	-0.816	-0.822	-0.828	-0.835	-0.842	-0.852	-0.862	-0.874	-0.884	-0.896	-0.910	-0.921	-0.935	-0.950	-0.964	-0.979	-0.994	-1.008	-1.024	-1.038	-1.052	-1.068	-1.084	-1.098	-1.112	-1.126	-1.140	-1.155	-1.168	-1.180	-1.192	-1.205	-1.218	-1.229	-1.239	-1.249	-1.258	-1.266	-1.275	-1.282	-1.289	-1.296	-1.301	-1.308	-1.312	-1.316	-1.319	-1.322	-1.324	-1.326	-1.326	-1.328	-1.328	-1.326	-1.325	-1.322	-1.320	-1.318	-1.314	-1.309	-1.305	-1.299	-1.294	-1.288	-1.281	-1.274	-1.268	-1.260	-1.252	-1.244	-1.235	-1.226	-1.218	-1.208	-1.198	-1.188	-1.176	-1.168	-1.155	-1.145	-1.134	-1.122	-1.111	-1.099	-1.088	-1.076	-1.065	-1.052	-1.041	-1.030	-1.019	-1.008	-0.996	-0.985	-0.975	-0.964	-0.954	-0.942	-0.934	-0.924	-0.915	-0.906	-0.898	-0.891	-0.882	-0.876	-0.868	-0.861	-0.858	-0.851	-0.846	-0.842	-0.838	-0.835	-0.832	-0.830	-0.828	-0.826	-0.826	-0.826	-0.826	-0.826	-0.828	-0.829	-0.831	-0.832	-0.835	-0.838	-0.841	-0.845	-0.849	-0.852	-0.858	-0.861	-0.866	-0.870	-0.876	-0.881	-0.885	-0.890	-0.896	-0.900	-0.905	-0.910	-0.914	-0.919	-0.924	-0.926	-0.929	-0.934	-0.936	-0.939	-0.941	-0.942	-0.944	-0.944	-0.945	-0.945	-0.944	-0.944	-0.941	-0.939	-0.936	-0.932	-0.929	-0.925	-0.920	-0.914	-0.908	-0.901	-0.894	-0.886	-0.878	-0.870	-0.860	-0.850	-0.841	-0.830	-0.819	-0.808	-0.796	-0.785	-0.772	-0.761	-0.749	-0.736	-0.724	-0.711	-0.699	-0.686	-0.674	-0.662	-0.651	-0.640	-0.629	-0.618	-0.608	-0.599	-0.589	-0.581	-0.574	-0.566	-0.560	-0.555	-0.550	-0.546	-0.544	-0.541	-0.540	-0.540	-0.540	-0.542	-0.545	-0.548	-0.551	-0.558	-0.564	-0.571	-0.579	-0.589	-0.599	-0.609	-0.620	-0.634	-0.645	-0.660	-0.675	-0.690	-0.705	-0.721	-0.738	-0.754	-0.771	-0.790	-0.806	-0.825	-0.842	-0.861	-0.879	-0.896	-0.914	-0.931	-0.949	-0.965	-0.982	-0.998	-1.014	-1.029	-1.044	-1.058	-1.071	-1.084	-1.096	-1.108	-1.119	-1.129	-1.138	-1.145	-1.154	-1.160	-1.166	-1.171	-1.175	-1.179	-1.182	-1.184	-1.185	-1.185	-1.185	-1.185	-1.182	-1.180	-1.179	-1.175	-1.170	-1.166	-1.161	-1.155	-1.150	-1.142	-1.136	-1.129	-1.120	-1.112	-1.105	-1.096	-1.089	-1.080	-1.070	-1.062	-1.052	-1.045	-1.036	-1.028	-1.018	-1.009	-1.000	-0.991	-0.984	-0.974	-0.966	-0.958	-0.951	-0.942	-0.936	-0.928	-0.921	-0.914	-0.909	-0.902	-0.898	-0.891	-0.886	-0.881	-0.876	-0.874	-0.870	-0.866	-0.864	-0.862	-0.860	-0.859	-0.858	-0.858	-0.858	-0.858	-0.859	-0.859	-0.860	-0.862	-0.865	-0.868	-0.871	-0.874	-0.878	-0.882	-0.886	-0.891	-0.896	-0.902	-0.908	-0.915	-0.920	-0.928	-0.935	-0.940	-0.948	-0.955	-0.962	-0.970	-0.978	-0.985	-0.992	-0.999	-1.008	-1.015	-1.021	-1.029	-1.036	-1.042	-1.049	-1.055	-1.061	-1.068	-1.072	-1.078	-1.082	-1.088	-1.091	-1.094	-1.098	-1.101	-1.104	-1.105	-1.106	-1.108	-1.108	-1.109	-1.108	-1.108	-1.108	-1.105	-1.102	-1.101	-1.099	-1.096	-1.092	-1.089	-1.085	-1.081	-1.078	-1.072	-1.068	-1.064	-1.059	-1.054	-1.049	-1.044	-1.039	-1.034	-1.029	-1.025	-1.020	-1.015	-1.010	-1.006	-1.002	-0.999	-0.995	-0.992	-0.990	-0.988	-0.986	-0.985	-0.984	-0.982	-0.981	-0.981	-0.982	-0.984	-0.984	-0.986	-0.988	-0.991	-0.994	-0.998	-1.001	-1.004	-1.009	-1.015	-1.019	-1.025	-1.030	-1.036	-1.042	-1.048	-1.055	-1.061	-1.068	-1.074	-1.081	-1.089	-1.095	-1.102	-1.111	-1.118	-1.125	-1.132	-1.140	-1.148	-1.154	-1.162	-1.169	-1.176	-1.182	-1.190	-1.196	-1.202	-1.209	-1.215	-1.221	-1.225	-1.231	-1.236	-1.241	-1.246	-1.250	-1.254	-1.259	-1.261	-1.265	-1.269	-1.271	-1.274	-1.276	-1.278	-1.280	-1.281	-1.282	-1.284	-1.284	-1.284	-1.284	-1.284	-1.284	-1.281	-1.281	-1.280	-1.278	-1.275	-1.274	-1.270	-1.268	-1.264	-1.260	-1.256	-1.252	-1.249	-1.242	-1.239	-1.234	-1.229	-1.224	-1.218	-1.211	-1.206	-1.200	-1.192	-1.188	-1.180	-1.175	-1.169	-1.161	-1.155	-1.149	-1.142	-1.135	-1.129	-1.122	-1.118	-1.111	-1.105	-1.100	-1.096	-1.090	-1.086	-1.081	-1.076	-1.074	-1.069	-1.066	-1.065	-1.061	-1.060	-1.059	-1.058	-1.056	-1.058	-1.058	-1.059	-1.060	-1.061	-1.064	-1.066	-1.070	-1.072	-1.075	-1.080	-1.085	-1.089	-1.094	-1.100	-1.105	-1.110	-1.118	-1.124	-1.130	-1.135	-1.142	-1.149	-1.158	-1.162	-1.170	-1.178	-1.184	-1.191	-1.198	-1.204	-1.210	-1.216	-1.222	-1.229	-1.234	-1.240	-1.245	-1.249	-1.254	-1.258	-1.261	-1.265	-1.268	-1.270	-1.272	-1.275	-1.275	-1.276	-1.278	-1.279	-1.278	-1.278	-1.276	-1.275	-1.272	-1.270	-1.268	-1.265	-1.261	-1.258	-1.254	-1.249	-1.245	-1.239	-1.234	-1.226	-1.221	-1.215	-1.208	-1.200	-1.194	-1.185	-1.178	-1.169	-1.161	-1.151	-1.142	-1.134	-1.124	-1.114	-1.104	-1.094	-1.084	-1.072	-1.062	-1.052	-1.040	-1.030	-1.019	-1.008	-0.996	-0.984	-0.974	-0.961	-0.950	-0.938	-0.926	-0.915	-0.902	-0.891	-0.880	-0.868	-0.855	-0.844	-0.831	-0.820	-0.808	-0.796	-0.785	-0.774	-0.762	-0.751	-0.739	-0.728	-0.716	-0.705	-0.695	-0.684	-0.672	-0.661	-0.651	-0.640	-0.629	-0.618	-0.608	-0.598	-0.586	-0.576	-0.566	-0.556	-0.545	-0.535	-0.525	-0.515	-0.505	-0.495	-0.485	-0.475	-0.465	-0.454	-0.444	-0.434	-0.425	-0.415	-0.405	-0.395	-0.385	-0.375	-0.365	-0.355	-0.345	-0.335	-0.326	-0.315	-0.305	-0.295	-0.285	-0.274	-0.262	-0.251	-0.240	-0.230	-0.218	-0.206	-0.194	-0.182	-0.170	-0.158	-0.145	-0.132	-0.119	-0.104	-0.091	-0.076	-0.060	-0.045	-0.030	-0.012	0.002	0.021	0.038	0.056	0.075	0.094	0.112	0.132	0.152	0.172	0.194	0.216	0.238	0.259	0.282	0.305	0.329	0.352	0.376	0.401	0.426	0.450	0.476	0.502	0.526	0.552	0.579	0.604	0.630	0.656	0.681	0.706	0.732	0.756	0.781	0.805	0.830	0.854	0.878	0.900	0.921	0.944	0.965	0.985	1.005	1.025	1.044	1.062	1.079	1.096	1.112	1.128	1.142	1.156	1.168	1.180	1.191	1.201	1.212	1.221	1.230	1.238	1.244	1.250	1.256	1.260	1.265	1.270	1.272	1.276	1.278	1.280	1.281	1.282	1.282	1.284	1.284	1.284	1.284	1.282	1.282	1.282	1.281	1.280	1.280	1.280	1.279	1.279	1.278	1.279	1.278	1.278	1.278	1.278	1.278	1.276	1.278	1.278	1.276	1.276	1.278	1.276	1.276	1.276	1.276	1.276	1.276	1.275	1.275	1.274	1.272	1.270	1.269	1.266	1.265	1.261	1.256	1.252	1.248	1.242	1.238	1.231	1.224	1.215	1.208	1.198	1.189	1.178	1.166	1.155	1.141	1.126	1.114	1.099	1.082	1.065	1.049	1.031	1.012	0.995	0.975	0.955	0.934	0.912	0.892	0.870	0.848	0.825	0.802	0.780	0.755	0.732	0.709	0.685	0.661	0.638	0.614	0.591	0.566	0.544	0.520	0.498	0.474	0.452	0.430	0.408	0.386	0.365	0.345	0.324	0.304	0.284	0.264	0.245	0.226	0.208	0.190	0.171	0.154	0.138	0.120	0.104	0.088	0.072	0.056	0.041	0.025	0.011	-0.004	-0.019	-0.034	-0.048	-0.062	-0.078	-0.091	-0.105	-0.120	-0.132	-0.148	-0.161	-0.175	-0.189	-0.204	-0.216	-0.231	-0.246	-0.259	-0.272	-0.288	-0.301	-0.314	-0.328	-0.341	-0.354	-0.368	-0.380	-0.392	-0.405	-0.418	-0.429	-0.440	-0.451	-0.461	-0.472	-0.482	-0.491	-0.501	-0.510	-0.516	-0.525	-0.532	-0.539	-0.545	-0.551	-0.555	-0.560	-0.564	-0.566	-0.570	-0.572	-0.574	-0.575	-0.576	-0.576	-0.575	-0.574	-0.572	-0.570	-0.569	-0.565	-0.562	-0.559	-0.555	-0.550	-0.546	-0.542	-0.536	-0.531	-0.525	-0.520	-0.514	-0.507	-0.501	-0.495	-0.489	-0.482	-0.476	-0.469	-0.461	-0.455	-0.448	-0.441	-0.434	-0.428	-0.421	-0.414	-0.408	-0.400	-0.392	-0.386	-0.380	-0.374	-0.366	-0.360	-0.354	-0.348	-0.341	-0.335	-0.329	-0.321	-0.315	-0.309	-0.302	-0.295	-0.289	-0.284	-0.278	-0.271	-0.264	-0.259	-0.251	-0.244	-0.239	-0.231	-0.225	-0.219	-0.212	-0.206	-0.199	-0.192	-0.188	-0.180	-0.174	-0.168	-0.162	-0.156	-0.151	-0.145	-0.139	-0.135	-0.129	-0.124	-0.119	-0.115	-0.111	-0.108	-0.105	-0.101	-0.099	-0.096	-0.092	-0.091	-0.090	-0.089	-0.089	-0.089	-0.088	-0.089	-0.090	-0.092	-0.094	-0.098	-0.100	-0.104	-0.108	-0.111	-0.116	-0.121	-0.126	-0.134	-0.139	-0.146	-0.152	-0.160	-0.169	-0.175	-0.184	-0.192	-0.201	-0.209	-0.219	-0.228	-0.238	-0.245	-0.254	-0.262	-0.271	-0.281	-0.289	-0.296	-0.305	-0.312	-0.320	-0.326	-0.332	-0.338	-0.342	-0.346	-0.351	-0.354	-0.356	-0.359	-0.359	-0.359	-0.359	-0.358	-0.355	-0.352	-0.349	-0.345	-0.339	-0.331	-0.325	-0.316	-0.306	-0.296	-0.285	-0.274	-0.262	-0.249	-0.234	-0.219	-0.204	-0.189	-0.171	-0.154	-0.135	-0.116	-0.096	-0.078	-0.058	-0.038	-0.016	0.005	0.025	0.046	0.068	0.089	0.110	0.131	0.152	0.174	0.195	0.215	0.235	0.255	0.275	0.295	0.311	0.331	0.348	0.365	0.381	0.396	0.411	0.426	0.439	0.452	0.465	0.475	0.485	0.495	0.504	0.512	0.519	0.526	0.532	0.538	0.541	0.545	0.548	0.550	0.551	0.552	0.554	0.554	0.552	0.550	0.550	0.548	0.545	0.541	0.538	0.534	0.530	0.526	0.522	0.518	0.512	0.507	0.501	0.498	0.491	0.486	0.479	0.474	0.468	0.462	0.458	0.451	0.446	0.440	0.435	0.431	0.425	0.421	0.416	0.412	0.409	0.404	0.400	0.395	0.391	0.388	0.384	0.381	0.378	0.374	0.370	0.368	0.364	0.361	0.358	0.355	0.352	0.349	0.346	0.342	0.340	0.336	0.332	0.330	0.325	0.322	0.319	0.316	0.312	0.308	0.305	0.300	0.298	0.292	0.288	0.284	0.279	0.274	0.270	0.265	0.259	0.255	0.250	0.245	0.240	0.234	0.228	0.222	0.218	0.210	0.205	0.199	0.192	0.186	0.181	0.175	0.170	0.162	0.158	0.151	0.145	0.139	0.132	0.126	0.120	0.115	0.109	0.102	0.098	0.091	0.086	0.081	0.075	0.070	0.064	0.060	0.055	0.051	0.045	0.041	0.036	0.034	0.029	0.026	0.022	0.019	0.016	0.012	0.011	0.008	0.005	0.005	0.002	0.001	0.000	-0.001	-0.001	-0.001	-0.001	-0.001	-0.001	-0.001	-0.001	0.001	0.001	0.004	0.005	0.006	0.009	0.010	0.012	0.014	0.016	0.020	0.021	0.024	0.026	0.029	0.031	0.034	0.035	0.038	0.040	0.041	0.044	0.045	0.046	0.046	0.048	0.049	0.049	0.049	0.048	0.048	0.046	0.044	0.042	0.040	0.038	0.034	0.030	0.025	0.020	0.015	0.009	0.002	-0.004	-0.011	-0.019	-0.028	-0.035	-0.045	-0.055	-0.065	-0.074	-0.085	-0.096	-0.108	-0.119	-0.131	-0.142	-0.155	-0.168	-0.180	-0.192	-0.205	-0.218	-0.230	-0.244	-0.256	-0.269	-0.282	-0.294	-0.305	-0.318	-0.329	-0.340	-0.351	-0.360	-0.371	-0.379	-0.389	-0.396	-0.404	-0.411	-0.418	-0.422	-0.426	-0.431	-0.434	-0.436	-0.438	-0.438	-0.438	-0.438	-0.435	-0.432	-0.429	-0.422	-0.418	-0.411	-0.404	-0.395	-0.386	-0.378	-0.365	-0.355	-0.341	-0.329	-0.314	-0.300	-0.285	-0.269	-0.251	-0.235	-0.218	-0.199	-0.180	-0.161	-0.141	-0.122	-0.101	-0.081	-0.060	-0.040	-0.019	0.002	0.024	0.044	0.065	0.086	0.106	0.128	0.149	0.169	0.189	0.209	0.228	0.248	0.266	0.284	0.301	0.319	0.336	0.354	0.370	0.385	0.400	0.415	0.430	0.444	0.456	0.470	0.482	0.494	0.505	0.518	0.528	0.538	0.548	0.556	0.566	0.574	0.582	0.590	0.598	0.605	0.611	0.619	0.624	0.630	0.635	0.640	0.646	0.650	0.655	0.659	0.664	0.668	0.670	0.674	0.676	0.680	0.682	0.684	0.686	0.688	0.690	0.691	0.692	0.694	0.695	0.695	0.695	0.696	0.695	0.695	0.695	0.695	0.694	0.692	0.691	0.690	0.688	0.686	0.684	0.682	0.680	0.678	0.674	0.672	0.669	0.666	0.664	0.660	0.658	0.655	0.651	0.649	0.645	0.641	0.639	0.635	0.632	0.629	0.626	0.622	0.620	0.618	0.614	0.611	0.608	0.605	0.600	0.596	0.594	0.590	0.588	0.584	0.579	0.576	0.571	0.568	0.562	0.558	0.552	0.548	0.541	0.536	0.529	0.522	0.515	0.507	0.499	0.490	0.480	0.471	0.461	0.450	0.439	0.426	0.414	0.401	0.388	0.374	0.360	0.345	0.329	0.314	0.296	0.280	0.262	0.245	0.226	0.209	0.190	0.171	0.151	0.132	0.112	0.094	0.074	0.054	0.035	0.015	-0.004	-0.024	-0.042	-0.061	-0.079	-0.098	-0.115	-0.131	-0.148	-0.162	-0.178	-0.191	-0.205	-0.218	-0.229	-0.240	-0.250	-0.259	-0.268	-0.274	-0.281	-0.285	-0.289	-0.291	-0.294	-0.295	-0.294	-0.294	-0.290	-0.286	-0.281	-0.276	-0.270	-0.261	-0.251	-0.241	-0.231	-0.219	-0.206	-0.191	-0.178	-0.162	-0.145	-0.128	-0.110	-0.090	-0.070	-0.050	-0.029	-0.008	0.015	0.039	0.061	0.085	0.110	0.135	0.160	0.186	0.212	0.240	0.266	0.294	0.320	0.349	0.376	0.405	0.432	0.461	0.490	0.518	0.548	0.575	0.605	0.632	0.662	0.691	0.719	0.748	0.776	0.804	0.832	0.861	0.889	0.916	0.944	0.970	0.998	1.024	1.051	1.076	1.102	1.128	1.152	1.176	1.200	1.224	1.248	1.270	1.291	1.312	1.334	1.354	1.372	1.392	1.410	1.428	1.444	1.460	1.476	1.490	1.505	1.519	1.531	1.542	1.554	1.564	1.572	1.581	1.589	1.596	1.602	1.606	1.610	1.615	1.618	1.619	1.620	1.621	1.621	1.619	1.618	1.615	1.611	1.609	1.605	1.600	1.594	1.590	1.584	1.576	1.571	1.564	1.558	1.549	1.542	1.535	1.528	1.520	1.512	1.505	1.499	1.491	1.485	1.479	1.472	1.468	1.461	1.458	1.452	1.450	1.445	1.442	1.442	1.440	1.440	1.440	1.441	1.444	1.445	1.448	1.452	1.456	1.461	1.468	1.474	1.481	1.489	1.496	1.505	1.515	1.525	1.535	1.545	1.555	1.568	1.578	1.589	1.600	1.612	1.622	1.635	1.645	1.656	1.665	1.676	1.685	1.694	1.702	1.711	1.719	1.725	1.730	1.734	1.739	1.742	1.744	1.744	1.742	1.741	1.739	1.735	1.730	1.724	1.716	1.706	1.696	1.685	1.672	1.658	1.644	1.626	1.610	1.590	1.571	1.550	1.529	1.505	1.481	1.456	1.430	1.404	1.376	1.348	1.319	1.289	1.259	1.229	1.198	1.165	1.134	1.101	1.070	1.038	1.005	0.972	0.941	0.909	0.876	0.846	0.814	0.782	0.752	0.722	0.694	0.665	0.636	0.608	0.580	0.554	0.529	0.505	0.481	0.458	0.436	0.415	0.394	0.374	0.356	0.338	0.321	0.305	0.291	0.278	0.264	0.252	0.241	0.230	0.221	0.214	0.206	0.200	0.194	0.189	0.185	0.182	0.180	0.179	0.178	0.178	0.179	0.179	0.181	0.185	0.189	0.192	0.198	0.202	0.209	0.215	0.222	0.230	0.239	0.248	0.255	0.266	0.275	0.286	0.296	0.308	0.319	0.330	0.342	0.354	0.366	0.379	0.391	0.404	0.416	0.430	0.442	0.456	0.470	0.484	0.499	0.511	0.525	0.539	0.554	0.568	0.582	0.596	0.611	0.625	0.641	0.656	0.670	0.685	0.700	0.715	0.730	0.744	0.759	0.774	0.791	0.806	0.822	0.836	0.852	0.869	0.886	0.902	0.920	0.936	0.954	0.971	0.988	1.006	1.024	1.042	1.061	1.081	1.099	1.119	1.138	1.158	1.178	1.199	1.220	1.240	1.262	1.282	1.305	1.328	1.349	1.372	1.395	1.419	1.442	1.465	1.489	1.514	1.538	1.562	1.588	1.614	1.638	1.664	1.690	1.714	1.740	1.766	1.791	1.818	1.842	1.870	1.896	1.921	1.946	1.972	1.999	2.022	2.049	2.074	2.099	2.122	2.148	2.170	2.195	2.218	2.240	2.264	2.285	2.306	2.329	2.349	2.369	2.388	2.406	2.424	2.441	2.459	2.475	2.490	2.504	2.519	2.530	2.542	2.554	2.564	2.574	2.581	2.589	2.595	2.601	2.605	2.609	2.611	2.612	2.614	2.611	2.611	2.608	2.604	2.600	2.594	2.586	2.579	2.571	2.561	2.550	2.538	2.525	2.511	2.498	2.482	2.466	2.449	2.431	2.412	2.394	2.374	2.354	2.332	2.311	2.288	2.265	2.241	2.216	2.191	2.166	2.140	2.114	2.088	2.060	2.033	2.004	1.975	1.946	1.918	1.889	1.859	1.829	1.799	1.769	1.738	1.708	1.676	1.645	1.614	1.582	1.551	1.520	1.488	1.455	1.424	1.391	1.359	1.328	1.294	1.262	1.229	1.196	1.164	1.131	1.099	1.065	1.032	1.001	0.968	0.934	0.901	0.869	0.835	0.802	0.769	0.736	0.702	0.670	0.638	0.604	0.571	0.539	0.505	0.471	0.439	0.406	0.372	0.340	0.308	0.274	0.241	0.208	0.175	0.142	0.110	0.078	0.045	0.012	-0.020	-0.051	-0.084	-0.116	-0.149	-0.181	-0.214	-0.245	-0.278	-0.309	-0.341	-0.374	-0.405	-0.438	-0.469	-0.500	-0.532	-0.562	-0.594	-0.625	-0.656	-0.686	-0.716	-0.748	-0.778	-0.806	-0.836	-0.866	-0.895	-0.924	-0.952	-0.981	-1.009	-1.036	-1.064	-1.090	-1.116	-1.141	-1.166	-1.191	-1.215	-1.239	-1.262	-1.285	-1.308	-1.328	-1.349	-1.368	-1.386	-1.405	-1.422	-1.439	-1.456	-1.471	-1.485	-1.499	-1.511	-1.524	-1.535	-1.545	-1.555	-1.564	-1.570	-1.578	-1.582	-1.588	-1.591	-1.594	-1.595	-1.595	-1.595	-1.594	-1.591	-1.588	-1.584	-1.579	-1.571	-1.564	-1.555	-1.545	-1.534	-1.522	-1.509	-1.495	-1.480	-1.464	-1.446	-1.429	-1.410	-1.390	-1.369	-1.345	-1.322	-1.299	-1.274	-1.248	-1.220	-1.192	-1.164	-1.134	-1.104	-1.071	-1.040	-1.008	-0.972	-0.939	-0.905	-0.869	-0.834	-0.798	-0.760	-0.724	-0.686	-0.649	-0.610	-0.572	-0.534	-0.495	-0.456	-0.418	-0.379	-0.340	-0.301	-0.262	-0.225	-0.188	-0.150	-0.114	-0.076	-0.040	-0.005	0.030	0.064	0.098	0.129	0.162	0.192	0.222	0.252	0.282	0.309	0.336	0.362	0.388	0.412	0.436	0.459	0.480	0.501	0.521	0.540	0.558	0.575	0.591	0.606	0.621	0.635	0.648	0.660	0.671	0.682	0.691	0.700	0.709	0.716	0.724	0.730	0.735	0.741	0.746	0.751	0.755	0.759	0.761	0.765	0.768	0.770	0.772	0.775	0.778	0.780	0.781	0.782	0.785	0.786	0.789	0.791	0.794	0.795	0.799	0.801	0.805	0.809	0.812	0.816	0.821	0.826	0.831	0.838	0.844	0.850	0.858	0.864	0.871	0.881	0.889	0.896	0.906	0.915	0.924	0.934	0.944	0.955	0.965	0.975	0.986	0.996	1.006	1.018	1.028	1.038	1.048	1.058	1.066	1.075	1.084	1.092	1.100	1.108	1.114	1.120	1.125	1.129	1.132	1.135	1.136	1.136	1.138	1.135	1.132	1.129	1.125	1.118	1.111	1.102	1.092	1.082	1.070	1.056	1.042	1.028	1.011	0.992	0.974	0.955	0.934	0.912	0.890	0.866	0.841	0.816	0.791	0.765	0.738	0.710	0.681	0.654	0.625	0.594	0.565	0.535	0.506	0.478	0.448	0.419	0.389	0.360	0.330	0.302	0.274	0.246	0.220	0.192	0.166	0.141	0.116	0.092	0.069	0.046	0.024	0.002	-0.019	-0.038	-0.056	-0.075	-0.092	-0.109	-0.125	-0.140	-0.154	-0.168	-0.179	-0.191	-0.201	-0.211	-0.221	-0.229	-0.236	-0.244	-0.250	-0.254	-0.259	-0.262	-0.265	-0.268	-0.269	-0.271	-0.271	-0.271	-0.271	-0.270	-0.268	-0.265	-0.262	-0.260	-0.256	-0.251	-0.248	-0.244	-0.238	-0.232	-0.228	-0.221	-0.215	-0.210	-0.204	-0.198	-0.191	-0.186	-0.179	-0.174	-0.168	-0.162	-0.156	-0.152	-0.148	-0.144	-0.139	-0.135	-0.131	-0.129	-0.126	-0.125	-0.124	-0.124	-0.124	-0.124	-0.126	-0.129	-0.130	-0.134	-0.139	-0.144	-0.150	-0.156	-0.164	-0.171	-0.181	-0.190	-0.200	-0.211	-0.224	-0.236	-0.249	-0.262	-0.275	-0.290	-0.304	-0.319	-0.335	-0.350	-0.366	-0.382	-0.399	-0.416	-0.431	-0.449	-0.465	-0.482	-0.499	-0.515	-0.531	-0.548	-0.562	-0.578	-0.591	-0.606	-0.620	-0.634	-0.646	-0.660	-0.670	-0.682	-0.694	-0.702	-0.712	-0.721	-0.729	-0.736	-0.742	-0.750	-0.755	-0.760	-0.765	-0.770	-0.774	-0.775	-0.779	-0.781	-0.782	-0.784	-0.785	-0.786	-0.788	-0.788	-0.789	-0.789	-0.789	-0.790	-0.791	-0.791	-0.794	-0.795	-0.796	-0.799	-0.801	-0.804	-0.809	-0.812	-0.818	-0.824	-0.830	-0.838	-0.846	-0.854	-0.864	-0.875	-0.886	-0.900	-0.914	-0.929	-0.942	-0.960	-0.979	-0.998	-1.018	-1.038	-1.060	-1.082	-1.106	-1.131	-1.156	-1.182	-1.210	-1.238	-1.268	-1.296	-1.328	-1.359	-1.390	-1.421	-1.455	-1.488	-1.521	-1.554	-1.589	-1.622	-1.658	-1.691	-1.726	-1.759	-1.794	-1.826	-1.861	-1.894	-1.928	-1.960	-1.992	-2.024	-2.055	-2.086	-2.116	-2.145	-2.174	-2.202	-2.229	-2.255	-2.281	-2.305	-2.330	-2.352	-2.374	-2.395	-2.416	-2.435	-2.454	-2.471	-2.488	-2.504	-2.520	-2.534	-2.546	-2.559	-2.571	-2.580	-2.591	-2.599	-2.609	-2.616	-2.624	-2.629	-2.635	-2.640	-2.644	-2.649	-2.651	-2.654	-2.656	-2.658	-2.659	-2.659	-2.660	-2.659	-2.658	-2.658	-2.655	-2.654	-2.651	-2.649	-2.646	-2.642	-2.638	-2.635	-2.630	-2.624	-2.619	-2.612	-2.606	-2.600	-2.594	-2.586	-2.579	-2.571	-2.562	-2.554	-2.544	-2.534	-2.524	-2.514	-2.502	-2.491	-2.480	-2.469	-2.455	-2.442	-2.429	-2.415	-2.402	-2.388	-2.372	-2.356	-2.341	-2.325	-2.310	-2.292	-2.275	-2.259	-2.241	-2.222	-2.205	-2.188	-2.169	-2.149	-2.131	-2.112	-2.094	-2.075	-2.055	-2.036	-2.018	-1.998	-1.979	-1.960	-1.941	-1.922	-1.904	-1.884	-1.866	-1.846	-1.829	-1.811	-1.792	-1.775	-1.758	-1.740	-1.722	-1.706	-1.690	-1.672	-1.658	-1.640	-1.625	-1.610	-1.594	-1.579	-1.565	-1.550	-1.535	-1.521	-1.508	-1.492	-1.479	-1.465	-1.451	-1.438	-1.425	-1.411	-1.398	-1.384	-1.370	-1.355	-1.342	-1.329	-1.315	-1.301	-1.288	-1.272	-1.258	-1.242	-1.229	-1.212	-1.198	-1.182	-1.166	-1.151	-1.135	-1.120	-1.102	-1.085	-1.069	-1.050	-1.032	-1.014	-0.996	-0.978	-0.960	-0.941	-0.921	-0.901	-0.881	-0.862	-0.842	-0.822	-0.802	-0.782	-0.761	-0.741	-0.721	-0.700	-0.680	-0.660	-0.640	-0.620	-0.599	-0.580	-0.560	-0.540	-0.521	-0.501	-0.482	-0.464	-0.445	-0.428	-0.409	-0.392	-0.374	-0.356	-0.341	-0.324	-0.308	-0.291	-0.276	-0.261	-0.246	-0.232	-0.218	-0.202	-0.189	-0.175	-0.161	-0.148	-0.135	-0.121	-0.109	-0.096	-0.084	-0.071	-0.060	-0.046	-0.034	-0.021	-0.010	0.002	0.014	0.026	0.039	0.050	0.062	0.074	0.086	0.098	0.109	0.120	0.132	0.144	0.156	0.168	0.178	0.190	0.200	0.211	0.222	0.231	0.241	0.251	0.260	0.269	0.278	0.286	0.292	0.300	0.306	0.312	0.318	0.322	0.326	0.330	0.334	0.335	0.338	0.338	0.339	0.339	0.338	0.336	0.332	0.330	0.326	0.324	0.319	0.312	0.306	0.300	0.294	0.286	0.278	0.270	0.261	0.252	0.242	0.234	0.224	0.214	0.204	0.194	0.184	0.174	0.162	0.152	0.142	0.132	0.121	0.112	0.102	0.094	0.085	0.075	0.066	0.058	0.050	0.041	0.034	0.026	0.018	0.010	0.004	-0.002	-0.010	-0.018	-0.024	-0.031	-0.039	-0.046	-0.052	-0.060	-0.068	-0.075	-0.082	-0.090	-0.099	-0.106	-0.116	-0.124	-0.135	-0.145	-0.155	-0.166	-0.176	-0.190	-0.202	-0.215	-0.229	-0.241	-0.258	-0.271	-0.286	-0.302	-0.319	-0.336	-0.352	-0.370	-0.389	-0.408	-0.425	-0.444	-0.464	-0.484	-0.502	-0.521	-0.542	-0.562	-0.581	-0.601	-0.620	-0.640	-0.660	-0.679	-0.698	-0.716	-0.734	-0.752	-0.769	-0.788	-0.804	-0.820	-0.836	-0.851	-0.866	-0.881	-0.895	-0.909	-0.921	-0.934	-0.945	-0.958	-0.969	-0.980	-0.989	-0.999	-1.009	-1.016	-1.026	-1.034	-1.042	-1.049	-1.056	-1.062	-1.070	-1.076	-1.082	-1.089	-1.095	-1.100	-1.105	-1.110	-1.116	-1.121	-1.126	-1.131	-1.136	-1.141	-1.146	-1.152	-1.156	-1.161	-1.168	-1.171	-1.176	-1.181	-1.186	-1.191	-1.196	-1.202	-1.208	-1.214	-1.218	-1.224	-1.228	-1.234	-1.239	-1.244	-1.250	-1.255	-1.260	-1.264	-1.269	-1.272	-1.279	-1.282	-1.286	-1.289	-1.292	-1.295	-1.298	-1.300	-1.301	-1.302	-1.304	-1.304	-1.304	-1.304	-1.302	-1.300	-1.299	-1.294	-1.291	-1.286	-1.281	-1.275	-1.269	-1.261	-1.252	-1.244	-1.234	-1.222	-1.211	-1.199	-1.186	-1.171	-1.158	-1.142	-1.126	-1.109	-1.092	-1.075	-1.055	-1.038	-1.018	-0.996	-0.976	-0.955	-0.934	-0.912	-0.890	-0.869	-0.846	-0.824	-0.801	-0.779	-0.758	-0.735	-0.712	-0.692	-0.670	-0.650	-0.630	-0.610	-0.591	-0.572	-0.555	-0.539	-0.522	-0.506	-0.492	-0.479	-0.468	-0.458	-0.446	-0.438	-0.430	-0.422	-0.416	-0.412	-0.408	-0.406	-0.405	-0.405	-0.406	-0.408	-0.411	-0.415	-0.420	-0.428	-0.434	-0.442	-0.451	-0.461	-0.472	-0.484	-0.496	-0.509	-0.521	-0.536	-0.551	-0.565	-0.581	-0.596	-0.611	-0.629	-0.644	-0.660	-0.676	-0.694	-0.710	-0.726	-0.742	-0.758	-0.772	-0.789	-0.804	-0.819	-0.832	-0.846	-0.860	-0.874	-0.885	-0.899	-0.910	-0.921	-0.931	-0.942	-0.951	-0.961	-0.970	-0.979	-0.985	-0.992	-0.999	-1.005	-1.010	-1.015	-1.019	-1.022	-1.025	-1.026	-1.030	-1.030	-1.031	-1.031	-1.031	-1.030	-1.029	-1.028	-1.025	-1.024	-1.020	-1.016	-1.012	-1.008	-1.004	-0.999	-0.994	-0.986	-0.981	-0.975	-0.968	-0.960	-0.952	-0.945	-0.938	-0.929	-0.920	-0.911	-0.901	-0.892	-0.882	-0.874	-0.864	-0.854	-0.845	-0.835	-0.825	-0.815	-0.805	-0.795	-0.784	-0.775	-0.764	-0.755	-0.745	-0.736	-0.726	-0.716	-0.709	-0.700	-0.691	-0.682	-0.675	-0.669	-0.661	-0.655	-0.648	-0.641	-0.635	-0.630	-0.625	-0.621	-0.615	-0.611	-0.609	-0.606	-0.602	-0.600	-0.598	-0.596	-0.594	-0.592	-0.591	-0.592	-0.592	-0.592	-0.594	-0.592	-0.595	-0.596	-0.598	-0.600	-0.601	-0.602	-0.605	-0.606	-0.609	-0.611	-0.614	-0.615	-0.619	-0.620	-0.622	-0.624	-0.625	-0.626	-0.628	-0.629	-0.629	-0.629	-0.629	-0.629	-0.626	-0.626	-0.624	-0.621	-0.619	-0.615	-0.611	-0.608	-0.602	-0.598	-0.591	-0.584	-0.578	-0.570	-0.562	-0.554	-0.545	-0.536	-0.526	-0.516	-0.506	-0.495	-0.484	-0.471	-0.460	-0.449	-0.436	-0.424	-0.411	-0.401	-0.389	-0.376	-0.364	-0.354	-0.342	-0.331	-0.321	-0.311	-0.301	-0.292	-0.284	-0.276	-0.269	-0.262	-0.258	-0.252	-0.249	-0.246	-0.244	-0.244	-0.244	-0.244	-0.246	-0.249	-0.252	-0.258	-0.264	-0.270	-0.279	-0.288	-0.298	-0.308	-0.320	-0.331	-0.345	-0.359	-0.374	-0.390	-0.406	-0.422	-0.439	-0.458	-0.476	-0.494	-0.512	-0.532	-0.551	-0.571	-0.590	-0.610	-0.629	-0.649	-0.668	-0.688	-0.705	-0.724	-0.741	-0.760	-0.778	-0.792	-0.809	-0.824	-0.840	-0.854	-0.868	-0.880	-0.892	-0.904	-0.914	-0.924	-0.932	-0.941	-0.949	-0.956	-0.962	-0.969	-0.974	-0.978	-0.981	-0.984	-0.986	-0.989	-0.990	-0.990	-0.990	-0.990	-0.989	-0.989	-0.986	-0.985	-0.981	-0.980	-0.976	-0.974	-0.970	-0.966	-0.962	-0.960	-0.955	-0.951	-0.948	-0.944	-0.939	-0.936	-0.931	-0.928	-0.924	-0.920	-0.916	-0.912	-0.909	-0.905	-0.902	-0.899	-0.896	-0.892	-0.890	-0.888	-0.885	-0.882	-0.880	-0.879	-0.876	-0.875	-0.872	-0.871	-0.870	-0.869	-0.869	-0.868	-0.866	-0.866	-0.866	-0.866	-0.866	-0.866	-0.868	-0.868	-0.869	-0.870	-0.871	-0.872	-0.874	-0.875	-0.876	-0.879	-0.880	-0.882	-0.886	-0.889	-0.892	-0.896	-0.899	-0.902	-0.906	-0.911	-0.915	-0.920	-0.924	-0.929	-0.932	-0.938	-0.942	-0.946	-0.952	-0.958	-0.961	-0.966	-0.972	-0.978	-0.982	-0.988	-0.991	-0.996	-1.001	-1.005	-1.009	-1.012	-1.016	-1.020	-1.024	-1.026	-1.030	-1.031	-1.032	-1.035	-1.036	-1.038	-1.039	-1.038	-1.039	-1.039	-1.036	-1.036	-1.035	-1.032	-1.030	-1.029	-1.025	-1.021	-1.018	-1.015	-1.010	-1.006	-1.000	-0.996	-0.990	-0.986	-0.980	-0.974	-0.969	-0.962	-0.958	-0.950	-0.945	-0.939	-0.932	-0.928	-0.922	-0.916	-0.911	-0.906	-0.901	-0.896	-0.892	-0.889	-0.884	-0.881	-0.879	-0.875	-0.872	-0.871	-0.869	-0.868	-0.866	-0.866	-0.865	-0.865	-0.868	-0.868	-0.869	-0.870	-0.874	-0.875	-0.878	-0.881	-0.885	-0.889	-0.892	-0.898	-0.901	-0.906	-0.912	-0.918	-0.924	-0.929	-0.935	-0.941	-0.948	-0.955	-0.962	-0.970	-0.976	-0.982	-0.990	-0.998	-1.005	-1.011	-1.019	-1.025	-1.031	-1.039	-1.045	-1.050	-1.058	-1.062	-1.069	-1.074	-1.079	-1.084	-1.088	-1.092	-1.096	-1.100	-1.102	-1.106	-1.109	-1.110	-1.112	-1.114	-1.114	-1.115	-1.115	-1.115	-1.114	-1.112	-1.110	-1.109	-1.106	-1.102	-1.100	-1.096	-1.092	-1.088	-1.082	-1.076	-1.072	-1.066	-1.061	-1.055	-1.049	-1.042	-1.035	-1.029	-1.022	-1.015	-1.008	-1.002	-0.995	-0.989	-0.982	-0.978	-0.971	-0.965	-0.960	-0.955	-0.950	-0.946	-0.942	-0.939	-0.936	-0.934	-0.932	-0.930	-0.929	-0.930	-0.929	-0.930	-0.932	-0.934	-0.938	-0.940	-0.945	-0.951	-0.955	-0.961	-0.969	-0.976	-0.982	-0.992	-1.000	-1.010	-1.020	-1.030	-1.041	-1.051	-1.064	-1.074	-1.086	-1.098	-1.110	-1.122	-1.134	-1.146	-1.159	-1.171	-1.182	-1.195	-1.206	-1.218	-1.229	-1.240	-1.251	-1.261	-1.271	-1.280	-1.290	-1.298	-1.305	-1.314	-1.320	-1.325	-1.331	-1.336	-1.340	-1.344	-1.346	-1.349	-1.350	-1.351	-1.352	-1.352	-1.351	-1.349	-1.348	-1.344	-1.341	-1.338	-1.334	-1.329	-1.324	-1.318	-1.311	-1.305	-1.296	-1.290	-1.281	-1.274	-1.265	-1.256	-1.246	-1.239	-1.229	-1.219	-1.208	-1.198	-1.188	-1.176	-1.166	-1.155	-1.145	-1.134	-1.122	-1.111	-1.100	-1.088	-1.078	-1.065	-1.054	-1.041	-1.030	-1.019	-1.008	-0.995	-0.984	-0.971	-0.960	-0.949	-0.936	-0.925	-0.914	-0.901	-0.891	-0.879	-0.868	-0.855	-0.844	-0.831	-0.821	-0.809	-0.798	-0.785	-0.774	-0.762	-0.751	-0.739	-0.728	-0.716	-0.704	-0.692	-0.681	-0.670	-0.659	-0.646	-0.635	-0.624	-0.612	-0.601	-0.589	-0.578	-0.566	-0.555	-0.544	-0.532	-0.521	-0.510	-0.500	-0.489	-0.478	-0.468	-0.456	-0.445	-0.435	-0.425	-0.414	-0.404	-0.392	-0.382	-0.372	-0.362	-0.352	-0.342	-0.334	-0.324	-0.314	-0.305	-0.296	-0.288	-0.276	-0.269	-0.259	-0.249	-0.240	-0.231	-0.222	-0.214	-0.204	-0.195	-0.185	-0.175	-0.165	-0.155	-0.145	-0.134	-0.124	-0.114	-0.101	-0.090	-0.078	-0.065	-0.052	-0.039	-0.025	-0.011	0.004	0.019	0.035	0.051	0.068	0.085	0.102	0.122	0.141	0.161	0.182	0.202	0.225	0.246	0.270	0.294	0.319	0.344	0.369	0.395	0.421	0.449	0.475	0.504	0.532	0.561	0.590	0.620	0.650	0.679	0.710	0.740	0.770	0.800	0.831	0.861	0.891	0.921	0.951	0.980	1.010	1.038	1.066	1.094	1.121	1.149	1.175	1.200	1.225	1.249	1.271	1.294	1.315	1.336	1.355	1.374	1.392	1.410	1.426	1.441	1.455	1.469	1.481	1.492	1.502	1.512	1.521	1.530	1.535	1.542	1.546	1.552	1.556	1.559	1.561	1.562	1.564	1.565	1.564	1.564	1.562	1.561	1.559	1.556	1.554	1.551	1.548	1.545	1.541	1.538	1.535	1.531	1.528	1.524	1.521	1.518	1.514	1.510	1.508	1.504	1.499	1.496	1.492	1.489	1.486	1.482	1.479	1.476	1.472	1.469	1.465	1.462	1.458	1.454	1.450	1.445	1.441	1.436	1.431	1.426	1.420	1.415	1.409	1.401	1.394	1.386	1.378	1.368	1.359	1.349	1.339	1.326	1.315	1.302	1.290	1.276	1.261	1.248	1.232	1.216	1.199	1.182	1.165	1.148	1.129	1.110	1.089	1.070	1.050	1.028	1.008	0.986	0.965	0.942	0.920	0.898	0.876	0.852	0.830	0.808	0.784	0.762	0.739	0.716	0.694	0.670	0.649	0.625	0.602	0.581	0.559	0.538	0.515	0.494	0.472	0.451	0.430	0.410	0.390	0.369	0.350	0.330	0.310	0.290	0.270	0.251	0.234	0.215	0.195	0.176	0.159	0.141	0.122	0.105	0.086	0.069	0.051	0.034	0.016	-0.001	-0.018	-0.035	-0.051	-0.068	-0.085	-0.100	-0.116	-0.132	-0.148	-0.162	-0.178	-0.194	-0.208	-0.221	-0.236	-0.249	-0.262	-0.275	-0.286	-0.299	-0.310	-0.321	-0.331	-0.340	-0.350	-0.358	-0.366	-0.374	-0.380	-0.386	-0.391	-0.396	-0.401	-0.404	-0.408	-0.410	-0.411	-0.412	-0.412	-0.412	-0.412	-0.411	-0.409	-0.406	-0.402	-0.400	-0.396	-0.391	-0.386	-0.380	-0.375	-0.368	-0.362	-0.355	-0.348	-0.341	-0.332	-0.325	-0.319	-0.310	-0.302	-0.295	-0.286	-0.279	-0.271	-0.262	-0.255	-0.248	-0.241	-0.232	-0.226	-0.219	-0.212	-0.206	-0.200	-0.194	-0.189	-0.182	-0.178	-0.172	-0.168	-0.162	-0.159	-0.155	-0.151	-0.146	-0.144	-0.140	-0.138	-0.135	-0.131	-0.129	-0.126	-0.124	-0.121	-0.119	-0.116	-0.115	-0.112	-0.110	-0.108	-0.105	-0.104	-0.100	-0.099	-0.095	-0.092	-0.090	-0.086	-0.084	-0.080	-0.078	-0.075	-0.070	-0.066	-0.062	-0.060	-0.055	-0.052	-0.048	-0.044	-0.039	-0.035	-0.030	-0.026	-0.022	-0.019	-0.014	-0.010	-0.008	-0.002	0.000	0.002	0.005	0.009	0.011	0.014	0.015	0.018	0.019	0.019	0.019	0.019	0.019	0.019	0.016	0.014	0.011	0.010	0.006	0.002	-0.001	-0.006	-0.011	-0.016	-0.022	-0.029	-0.035	-0.042	-0.049	-0.058	-0.065	-0.072	-0.080	-0.089	-0.098	-0.105	-0.114	-0.122	-0.131	-0.139	-0.146	-0.154	-0.161	-0.169	-0.175	-0.181	-0.186	-0.192	-0.198	-0.201	-0.204	-0.208	-0.209	-0.209	-0.209	-0.209	-0.208	-0.205	-0.201	-0.198	-0.192	-0.186	-0.179	-0.171	-0.161	-0.151	-0.141	-0.128	-0.116	-0.102	-0.088	-0.072	-0.055	-0.039	-0.021	-0.004	0.016	0.035	0.056	0.076	0.098	0.119	0.141	0.162	0.186	0.208	0.230	0.252	0.275	0.298	0.321	0.342	0.365	0.386	0.408	0.429	0.449	0.469	0.489	0.506	0.525	0.542	0.559	0.575	0.590	0.604	0.618	0.631	0.642	0.652	0.662	0.671	0.679	0.686	0.692	0.698	0.702	0.706	0.708	0.710	0.710	0.710	0.710	0.709	0.706	0.704	0.700	0.695	0.691	0.685	0.679	0.674	0.666	0.659	0.650	0.642	0.635	0.626	0.616	0.608	0.598	0.588	0.579	0.569	0.559	0.549	0.539	0.529	0.519	0.510	0.501	0.491	0.481	0.474	0.464	0.455	0.448	0.439	0.431	0.424	0.415	0.410	0.402	0.395	0.389	0.381	0.375	0.370	0.364	0.358	0.354	0.348	0.344	0.338	0.334	0.330	0.326	0.321	0.318	0.314	0.310	0.306	0.304	0.300	0.296	0.294	0.291	0.288	0.285	0.282	0.280	0.276	0.274	0.272	0.269	0.266	0.264	0.260	0.259	0.255	0.252	0.250	0.248	0.245	0.241	0.239	0.235	0.232	0.229	0.226	0.224	0.220	0.215	0.212	0.209	0.205	0.201	0.198	0.192	0.189	0.185	0.181	0.176	0.172	0.168	0.162	0.158	0.154	0.148	0.144	0.138	0.134	0.128	0.124	0.118	0.114	0.109	0.105	0.099	0.095	0.090	0.085	0.081	0.076	0.072	0.068	0.065	0.060	0.058	0.054	0.052	0.049	0.046	0.044	0.042	0.041	0.040	0.039	0.038	0.038	0.036	0.038	0.038	0.038	0.039	0.040	0.041	0.042	0.044	0.046	0.048	0.050	0.052	0.055	0.058	100.000	5.000	2.000	1.000	6.000	0.000	0.000	0.000	0.000	0.000	0.000	0.000	0.000	0.000	0.000	0.000	0.000	0.000	-0.251	-0.258	-0.265	-0.271	-0.278	-0.285	-0.292	-0.301	-0.309	-0.319	-0.328	-0.338	-0.348	-0.358	-0.368	-0.378	-0.389	-0.399	-0.409	-0.420	-0.430	-0.440	-0.451	-0.461	-0.470	-0.481	-0.490	-0.500	-0.509	-0.519	-0.528	-0.536	-0.544	-0.552	-0.560	-0.568	-0.574	-0.580	-0.586	-0.592	-0.596	-0.601	-0.605	-0.610	-0.614	-0.616	-0.619	-0.621	-0.622	-0.625	-0.626	-0.626	-0.626	-0.626	-0.626	-0.625	-0.624	-0.622	-0.620	-0.618	-0.615	-0.612	-0.610	-0.606	-0.602	-0.598	-0.592	-0.589	-0.584	-0.579	-0.574	-0.566	-0.561	-0.555	-0.548	-0.542	-0.535	-0.529	-0.522	-0.515	-0.507	-0.501	-0.495	-0.489	-0.481	-0.474	-0.466	-0.460	-0.454	-0.448	-0.441	-0.434	-0.428	-0.422	-0.416	-0.411	-0.406	-0.401	-0.396	-0.391	-0.388	-0.382	-0.379	-0.374	-0.371	-0.368	-0.365	-0.361	-0.359	-0.358	-0.355	-0.354	-0.351	-0.351	-0.350	-0.349	-0.348	-0.348	-0.346	-0.346	-0.344	-0.344	-0.344	-0.344	-0.342	-0.341	-0.341	-0.340	-0.339	-0.338	-0.336	-0.335	-0.331	-0.329	-0.328	-0.324	-0.320	-0.316	-0.311	-0.306	-0.301	-0.296	-0.290	-0.284	-0.278	-0.270	-0.261	-0.254	-0.245	-0.235	-0.226	-0.216	-0.206	-0.195	-0.185	-0.174	-0.162	-0.151	-0.139	-0.128	-0.115	-0.104	-0.092	-0.080	-0.069	-0.056	-0.045	-0.034	-0.022	-0.012	-0.001	0.009	0.018	0.026	0.034	0.042	0.049	0.055	0.060	0.064	0.068	0.070	0.071	0.072	0.072	0.071	0.068	0.064	0.059	0.054	0.046	0.038	0.030	0.019	0.008	-0.005	-0.020	-0.034	-0.050	-0.068	-0.085	-0.105	-0.125	-0.146	-0.168	-0.190	-0.214	-0.239	-0.264	-0.290	-0.316	-0.344	-0.371	-0.400	-0.429	-0.458	-0.486	-0.516	-0.546	-0.575	-0.606	-0.635	-0.666	-0.695	-0.725	-0.755	-0.784	-0.814	-0.841	-0.870	-0.898	-0.925	-0.952	-0.979	-1.006	-1.031	-1.056	-1.081	-1.105	-1.129	-1.151	-1.172	-1.195	-1.215	-1.235	-1.254	-1.274	-1.292	-1.310	-1.326	-1.342	-1.358	-1.374	-1.389	-1.402	-1.416	-1.429	-1.441	-1.454	-1.465	-1.478	-1.488	-1.498	-1.508	-1.516	-1.526	-1.535	-1.542	-1.551	-1.559	-1.565	-1.572	-1.579	-1.586	-1.591	-1.598	-1.602	-1.608	-1.611	-1.616	-1.620	-1.624	-1.626	-1.630	-1.631	-1.634	-1.635	-1.635	-1.635	-1.635	-1.634	-1.632	-1.630	-1.628	-1.624	-1.620	-1.616	-1.611	-1.605	-1.599	-1.591	-1.584	-1.575	-1.566	-1.556	-1.546	-1.535	-1.522	-1.511	-1.498	-1.484	-1.470	-1.455	-1.440	-1.425	-1.409	-1.391	-1.376	-1.358	-1.340	-1.322	-1.305	-1.286	-1.269	-1.249	-1.230	-1.211	-1.194	-1.175	-1.156	-1.138	-1.118	-1.100	-1.082	-1.064	-1.045	-1.028	-1.010	-0.992	-0.975	-0.959	-0.942	-0.926	-0.911	-0.894	-0.879	-0.865	-0.850	-0.836	-0.824	-0.810	-0.796	-0.784	-0.771	-0.759	-0.748	-0.736	-0.725	-0.714	-0.701	-0.690	-0.680	-0.669	-0.658	-0.648	-0.636	-0.626	-0.615	-0.604	-0.594	-0.581	-0.570	-0.559	-0.549	-0.536	-0.524	-0.511	-0.499	-0.485	-0.472	-0.459	-0.445	-0.430	-0.415	-0.400	-0.385	-0.369	-0.352	-0.336	-0.319	-0.302	-0.285	-0.268	-0.249	-0.230	-0.211	-0.191	-0.172	-0.152	-0.132	-0.112	-0.092	-0.072	-0.052	-0.031	-0.011	0.009	0.029	0.049	0.070	0.089	0.109	0.130	0.149	0.166	0.185	0.204	0.221	0.239	0.256	0.272	0.288	0.305	0.320	0.334	0.349	0.361	0.375	0.388	0.399	0.410	0.421	0.430	0.440	0.449	0.458	0.465	0.474	0.480	0.486	0.492	0.498	0.502	0.507	0.512	0.518	0.521	0.525	0.528	0.531	0.534	0.538	0.540	0.542	0.546	0.549	0.551	0.555	0.558	0.561	0.564	0.568	0.571	0.574	0.578	0.581	0.585	0.590	0.594	0.598	0.602	0.608	0.612	0.616	0.622	0.628	0.632	0.639	0.642	0.648	0.652	0.658	0.662	0.666	0.671	0.675	0.679	0.684	0.688	0.691	0.694	0.695	0.698	0.700	0.701	0.702	0.702	0.702	0.704	0.702	0.700	0.699	0.695	0.692	0.689	0.684	0.680	0.675	0.669	0.664	0.656	0.650	0.642	0.636	0.626	0.619	0.610	0.601	0.592	0.584	0.574	0.565	0.555	0.545	0.536	0.526	0.516	0.506	0.498	0.488	0.480	0.470	0.461	0.452	0.444	0.436	0.429	0.421	0.414	0.406	0.400	0.394	0.388	0.382	0.376	0.371	0.368	0.362	0.359	0.355	0.351	0.348	0.345	0.342	0.339	0.338	0.335	0.334	0.331	0.330	0.328	0.328	0.326	0.325	0.325	0.324	0.322	0.321	0.321	0.321	0.320	0.320	0.319	0.319	0.318	0.318	0.316	0.316	0.315	0.315	0.315	0.314	0.314	0.312	0.311	0.311	0.311	0.311	0.309	0.309	0.308	0.308	0.308	0.306	0.306	0.305	0.305	0.302	0.302	0.302	0.300	0.300	0.299	0.298	0.298	0.296	0.295	0.295	0.294	0.291	0.290	0.289	0.288	0.286	0.284	0.282	0.280	0.278	0.276	0.274	0.272	0.269	0.266	0.265	0.261	0.259	0.256	0.252	0.250	0.246	0.242	0.240	0.236	0.232	0.230	0.226	0.221	0.218	0.214	0.210	0.208	0.204	0.200	0.196	0.194	0.191	0.188	0.186	0.184	0.181	0.180	0.178	0.176	0.175	0.175	0.174	0.174	0.174	0.174	0.176	0.176	0.179	0.181	0.184	0.186	0.191	0.195	0.201	0.206	0.211	0.219	0.226	0.234	0.242	0.251	0.260	0.271	0.281	0.292	0.305	0.318	0.330	0.342	0.358	0.371	0.388	0.402	0.418	0.435	0.451	0.468	0.485	0.502	0.521	0.540	0.558	0.576	0.595	0.612	0.631	0.650	0.669	0.688	0.706	0.724	0.742	0.759	0.776	0.792	0.809	0.825	0.841	0.855	0.869	0.882	0.895	0.908	0.919	0.929	0.939	0.948	0.955	0.961	0.968	0.972	0.978	0.980	0.982	0.984	0.984	0.984	0.982	0.979	0.975	0.971	0.965	0.960	0.952	0.945	0.936	0.926	0.916	0.905	0.892	0.881	0.869	0.856	0.841	0.826	0.811	0.796	0.780	0.765	0.748	0.731	0.715	0.696	0.680	0.662	0.645	0.628	0.610	0.592	0.575	0.558	0.540	0.524	0.505	0.489	0.472	0.455	0.439	0.422	0.406	0.391	0.375	0.359	0.345	0.329	0.314	0.300	0.285	0.271	0.256	0.242	0.229	0.215	0.200	0.188	0.174	0.161	0.149	0.135	0.122	0.110	0.096	0.085	0.072	0.060	0.048	0.035	0.024	0.011	0.000	-0.011	-0.025	-0.036	-0.048	-0.060	-0.070	-0.082	-0.094	-0.105	-0.116	-0.128	-0.138	-0.149	-0.160	-0.170	-0.180	-0.190	-0.199	-0.209	-0.219	-0.228	-0.236	-0.245	-0.254	-0.262	-0.270	-0.278	-0.285	-0.292	-0.299	-0.306	-0.311	-0.318	-0.324	-0.329	-0.334	-0.339	-0.344	-0.348	-0.352	-0.356	-0.360	-0.364	-0.366	-0.370	-0.372	-0.376	-0.379	-0.381	-0.384	-0.386	-0.389	-0.391	-0.395	-0.398	-0.399	-0.401	-0.405	-0.408	-0.410	-0.412	-0.416	-0.419	-0.422	-0.426	-0.429	-0.434	-0.438	-0.441	-0.448	-0.452	-0.456	-0.462	-0.468	-0.472	-0.479	-0.485	-0.492	-0.499	-0.506	-0.512	-0.520	-0.528	-0.535	-0.542	-0.550	-0.559	-0.566	-0.574	-0.581	-0.590	-0.599	-0.606	-0.614	-0.622	-0.630	-0.636	-0.645	-0.652	-0.659	-0.666	-0.671	-0.679	-0.684	-0.690	-0.695	-0.700	-0.704	-0.709	-0.712	-0.718	-0.720	-0.724	-0.725	-0.729	-0.731	-0.732	-0.734	-0.735	-0.736	-0.736	-0.736	-0.738	-0.736	-0.736	-0.736	-0.736	-0.735	-0.735	-0.735	-0.735	-0.735	-0.735	-0.735	-0.735	-0.736	-0.736	-0.738	-0.739	-0.740	-0.742	-0.746	-0.748	-0.751	-0.755	-0.760	-0.765	-0.771	-0.776	-0.782	-0.790	-0.796	-0.805	-0.812	-0.821	-0.831	-0.841	-0.852	-0.862	-0.874	-0.885	-0.898	-0.909	-0.921	-0.932	-0.946	-0.958	-0.971	-0.984	-0.996	-1.009	-1.021	-1.034	-1.046	-1.059	-1.071	-1.081	-1.092	-1.104	-1.114	-1.124	-1.134	-1.142	-1.151	-1.159	-1.165	-1.174	-1.180	-1.184	-1.190	-1.194	-1.198	-1.200	-1.204	-1.205	-1.206	-1.208	-1.206	-1.206	-1.205	-1.204	-1.201	-1.199	-1.196	-1.192	-1.190	-1.185	-1.180	-1.176	-1.171	-1.164	-1.159	-1.152	-1.146	-1.140	-1.134	-1.128	-1.120	-1.114	-1.108	-1.100	-1.094	-1.086	-1.080	-1.072	-1.066	-1.060	-1.052	-1.048	-1.041	-1.035	-1.030	-1.022	-1.018	-1.012	-1.008	-1.002	-0.998	-0.994	-0.989	-0.985	-0.981	-0.978	-0.974	-0.971	-0.968	-0.966	-0.964	-0.961	-0.960	-0.959	-0.956	-0.956	-0.955	-0.956	-0.955	-0.956	-0.956	-0.958	-0.959	-0.960	-0.964	-0.965	-0.969	-0.970	-0.974	-0.978	-0.981	-0.986	-0.990	-0.995	-0.999	-1.005	-1.010	-1.016	-1.022	-1.029	-1.035	-1.042	-1.050	-1.058	-1.065	-1.072	-1.080	-1.088	-1.095	-1.104	-1.112	-1.120	-1.128	-1.135	-1.142	-1.151	-1.160	-1.168	-1.174	-1.181	-1.188	-1.195	-1.201	-1.208	-1.211	-1.218	-1.222	-1.226	-1.230	-1.234	-1.238	-1.239	-1.241	-1.242	-1.244	-1.244	-1.244	-1.244	-1.242	-1.241	-1.239	-1.236	-1.232	-1.230	-1.225	-1.221	-1.215	-1.209	-1.202	-1.196	-1.189	-1.181	-1.174	-1.165	-1.156	-1.148	-1.139	-1.130	-1.119	-1.110	-1.100	-1.090	-1.080	-1.070	-1.060	-1.049	-1.039	-1.030	-1.019	-1.009	-1.000	-0.991	-0.981	-0.972	-0.964	-0.956	-0.946	-0.940	-0.932	-0.925	-0.920	-0.912	-0.908	-0.901	-0.896	-0.892	-0.889	-0.886	-0.882	-0.881	-0.879	-0.878	-0.876	-0.876	-0.876	-0.878	-0.879	-0.880	-0.882	-0.886	-0.889	-0.891	-0.895	-0.900	-0.904	-0.910	-0.915	-0.921	-0.929	-0.936	-0.942	-0.950	-0.958	-0.966	-0.974	-0.984	-0.992	-1.001	-1.011	-1.021	-1.029	-1.039	-1.049	-1.059	-1.068	-1.079	-1.088	-1.096	-1.106	-1.116	-1.125	-1.135	-1.144	-1.151	-1.160	-1.169	-1.178	-1.185	-1.192	-1.199	-1.206	-1.212	-1.220	-1.225	-1.231	-1.236	-1.240	-1.245	-1.249	-1.251	-1.255	-1.256	-1.259	-1.260	-1.260	-1.261	-1.260	-1.260	-1.260	-1.258	-1.256	-1.254	-1.251	-1.249	-1.245	-1.240	-1.236	-1.231	-1.228	-1.221	-1.216	-1.210	-1.204	-1.198	-1.191	-1.184	-1.178	-1.170	-1.162	-1.155	-1.148	-1.141	-1.134	-1.125	-1.119	-1.111	-1.105	-1.096	-1.091	-1.084	-1.078	-1.072	-1.065	-1.060	-1.056	-1.050	-1.046	-1.041	-1.040	-1.036	-1.032	-1.031	-1.030	-1.029	-1.029	-1.028	-1.029	-1.030	-1.031	-1.032	-1.035	-1.039	-1.042	-1.048	-1.051	-1.056	-1.061	-1.066	-1.074	-1.080	-1.086	-1.095	-1.101	-1.110	-1.118	-1.126	-1.135	-1.144	-1.152	-1.161	-1.171	-1.180	-1.189	-1.198	-1.206	-1.215	-1.222	-1.231	-1.239	-1.248	-1.255	-1.262	-1.269	-1.275	-1.280	-1.288	-1.291	-1.296	-1.300	-1.304	-1.308	-1.310	-1.311	-1.314	-1.314	-1.312	-1.312	-1.311	-1.311	-1.309	-1.306	-1.301	-1.298	-1.294	-1.288	-1.282	-1.278	-1.270	-1.262	-1.255	-1.248	-1.240	-1.231	-1.221	-1.212	-1.204	-1.192	-1.184	-1.172	-1.161	-1.151	-1.140	-1.129	-1.118	-1.106	-1.095	-1.084	-1.072	-1.061	-1.050	-1.039	-1.028	-1.016	-1.005	-0.995	-0.984	-0.974	-0.964	-0.954	-0.944	-0.935	-0.925	-0.915	-0.906	-0.899	-0.890	-0.881	-0.874	-0.865	-0.859	-0.851	-0.844	-0.838	-0.831	-0.825	-0.819	-0.812	-0.808	-0.802	-0.796	-0.791	-0.786	-0.782	-0.778	-0.774	-0.769	-0.765	-0.761	-0.758	-0.754	-0.751	-0.748	-0.745	-0.742	-0.739	-0.736	-0.735	-0.731	-0.729	-0.726	-0.725	-0.724	-0.721	-0.720	-0.718	-0.716	-0.715	-0.714	-0.712	-0.711	-0.709	-0.709	-0.706	-0.705	-0.702	-0.701	-0.699	-0.698	-0.695	-0.692	-0.690	-0.686	-0.682	-0.679	-0.675	-0.671	-0.666	-0.661	-0.655	-0.649	-0.641	-0.634	-0.625	-0.616	-0.608	-0.596	-0.586	-0.575	-0.564	-0.550	-0.536	-0.522	-0.506	-0.490	-0.472	-0.456	-0.436	-0.416	-0.398	-0.376	-0.355	-0.331	-0.309	-0.285	-0.261	-0.236	-0.211	-0.184	-0.158	-0.130	-0.104	-0.076	-0.049	-0.020	0.008	0.035	0.064	0.091	0.119	0.146	0.172	0.199	0.226	0.251	0.276	0.302	0.326	0.349	0.371	0.392	0.414	0.432	0.451	0.469	0.486	0.501	0.516	0.529	0.541	0.552	0.562	0.571	0.579	0.586	0.591	0.595	0.599	0.601	0.602	0.602	0.602	0.601	0.599	0.595	0.591	0.586	0.581	0.575	0.569	0.561	0.555	0.546	0.539	0.529	0.520	0.511	0.501	0.492	0.482	0.475	0.465	0.455	0.448	0.439	0.429	0.420	0.412	0.404	0.396	0.388	0.381	0.374	0.366	0.360	0.351	0.345	0.339	0.331	0.325	0.319	0.312	0.308	0.300	0.294	0.288	0.281	0.275	0.268	0.261	0.255	0.246	0.239	0.231	0.221	0.214	0.204	0.195	0.184	0.172	0.162	0.150	0.139	0.125	0.112	0.099	0.085	0.070	0.055	0.039	0.024	0.006	-0.010	-0.026	-0.044	-0.061	-0.079	-0.098	-0.115	-0.134	-0.151	-0.170	-0.189	-0.208	-0.226	-0.244	-0.262	-0.280	-0.298	-0.315	-0.332	-0.349	-0.366	-0.382	-0.398	-0.412	-0.428	-0.442	-0.456	-0.470	-0.482	-0.496	-0.509	-0.520	-0.530	-0.541	-0.551	-0.561	-0.570	-0.580	-0.588	-0.595	-0.602	-0.610	-0.616	-0.622	-0.628	-0.634	-0.640	-0.645	-0.650	-0.655	-0.660	-0.666	-0.670	-0.675	-0.680	-0.685	-0.689	-0.694	-0.699	-0.704	-0.710	-0.715	-0.720	-0.725	-0.731	-0.736	-0.742	-0.748	-0.754	-0.760	-0.766	-0.772	-0.780	-0.786	-0.792	-0.799	-0.806	-0.814	-0.821	-0.828	-0.834	-0.842	-0.849	-0.855	-0.862	-0.870	-0.876	-0.882	-0.889	-0.895	-0.901	-0.906	-0.912	-0.918	-0.922	-0.928	-0.932	-0.936	-0.940	-0.944	-0.946	-0.949	-0.951	-0.954	-0.955	-0.956	-0.958	-0.958	-0.958	-0.958	-0.955	-0.954	-0.952	-0.950	-0.946	-0.945	-0.941	-0.938	-0.932	-0.929	-0.922	-0.918	-0.912	-0.905	-0.900	-0.892	-0.886	-0.879	-0.871	-0.864	-0.855	-0.848	-0.839	-0.829	-0.821	-0.811	-0.802	-0.792	-0.782	-0.774	-0.764	-0.754	-0.744	-0.732	-0.722	-0.712	-0.704	-0.692	-0.682	-0.671	-0.661	-0.651	-0.641	-0.632	-0.621	-0.611	-0.602	-0.592	-0.584	-0.574	-0.565	-0.556	-0.548	-0.539	-0.529	-0.520	-0.511	-0.504	-0.495	-0.486	-0.479	-0.470	-0.462	-0.455	-0.448	-0.440	-0.432	-0.426	-0.419	-0.412	-0.406	-0.400	-0.394	-0.389	-0.382	-0.376	-0.371	-0.366	-0.360	-0.355	-0.351	-0.348	-0.342	-0.339	-0.334	-0.331	-0.326	-0.324	-0.320	-0.319	-0.315	-0.314	-0.311	-0.310	-0.309	-0.308	-0.308	-0.308	-0.309	-0.309	-0.309	-0.311	-0.312	-0.316	-0.319	-0.322	-0.325	-0.329	-0.335	-0.339	-0.345	-0.351	-0.356	-0.362	-0.369	-0.378	-0.384	-0.391	-0.400	-0.409	-0.418	-0.425	-0.434	-0.442	-0.450	-0.460	-0.468	-0.476	-0.485	-0.492	-0.500	-0.507	-0.514	-0.521	-0.528	-0.532	-0.538	-0.542	-0.546	-0.549	-0.551	-0.554	-0.554	-0.554	-0.552	-0.550	-0.548	-0.544	-0.538	-0.531	-0.524	-0.516	-0.506	-0.495	-0.482	-0.470	-0.456	-0.441	-0.425	-0.409	-0.390	-0.371	-0.351	-0.331	-0.309	-0.288	-0.262	-0.239	-0.215	-0.189	-0.162	-0.138	-0.110	-0.084	-0.056	-0.029	-0.002	0.026	0.052	0.081	0.108	0.134	0.161	0.186	0.212	0.239	0.264	0.288	0.311	0.334	0.356	0.376	0.398	0.418	0.435	0.454	0.470	0.486	0.500	0.514	0.525	0.538	0.548	0.558	0.566	0.574	0.580	0.586	0.590	0.595	0.599	0.601	0.602	0.602	0.602	0.602	0.601	0.599	0.598	0.595	0.592	0.589	0.585	0.580	0.575	0.570	0.565	0.560	0.554	0.549	0.542	0.538	0.531	0.525	0.520	0.515	0.509	0.502	0.499	0.494	0.489	0.484	0.479	0.474	0.469	0.464	0.460	0.456	0.452	0.448	0.444	0.439	0.435	0.430	0.426	0.421	0.418	0.412	0.408	0.402	0.398	0.392	0.386	0.380	0.374	0.368	0.360	0.354	0.346	0.339	0.330	0.322	0.314	0.304	0.295	0.285	0.276	0.265	0.254	0.242	0.231	0.220	0.209	0.196	0.184	0.171	0.158	0.145	0.132	0.119	0.105	0.091	0.078	0.065	0.051	0.038	0.025	0.010	-0.002	-0.016	-0.030	-0.042	-0.055	-0.068	-0.080	-0.092	-0.104	-0.115	-0.128	-0.138	-0.148	-0.159	-0.168	-0.178	-0.186	-0.195	-0.204	-0.211	-0.219	-0.226	-0.234	-0.240	-0.245	-0.252	-0.258	-0.262	-0.268	-0.270	-0.275	-0.279	-0.281	-0.285	-0.288	-0.291	-0.292	-0.295	-0.296	-0.298	-0.300	-0.301	-0.301	-0.302	-0.304	-0.304	-0.305	-0.305	-0.305	-0.308	-0.308	-0.308	-0.308	-0.309	-0.309	-0.310	-0.311	-0.312	-0.312	-0.314	-0.315	-0.318	-0.319	-0.321	-0.324	-0.325	-0.329	-0.331	-0.335	-0.338	-0.341	-0.344	-0.349	-0.354	-0.359	-0.364	-0.369	-0.375	-0.380	-0.388	-0.392	-0.400	-0.409	-0.416	-0.422	-0.431	-0.440	-0.449	-0.458	-0.466	-0.476	-0.485	-0.495	-0.505	-0.516	-0.528	-0.538	-0.549	-0.559	-0.569	-0.580	-0.591	-0.602	-0.612	-0.624	-0.635	-0.645	-0.656	-0.666	-0.676	-0.688	-0.698	-0.708	-0.719	-0.728	-0.738	-0.746	-0.756	-0.762	-0.771	-0.780	-0.786	-0.794	-0.800	-0.806	-0.811	-0.818	-0.821	-0.825	-0.829	-0.832	-0.834	-0.835	-0.838	-0.838	-0.838	-0.836	-0.835	-0.832	-0.830	-0.828	-0.824	-0.819	-0.812	-0.806	-0.799	-0.791	-0.782	-0.774	-0.764	-0.754	-0.742	-0.730	-0.716	-0.704	-0.690	-0.676	-0.660	-0.645	-0.629	-0.612	-0.596	-0.578	-0.561	-0.542	-0.525	-0.506	-0.488	-0.468	-0.449	-0.430	-0.410	-0.391	-0.371	-0.352	-0.334	-0.315	-0.295	-0.278	-0.259	-0.241	-0.224	-0.206	-0.190	-0.172	-0.158	-0.142	-0.128	-0.112	-0.099	-0.086	-0.072	-0.061	-0.049	-0.038	-0.028	-0.018	-0.008	0.001	0.010	0.018	0.025	0.032	0.039	0.045	0.051	0.055	0.061	0.066	0.069	0.074	0.078	0.081	0.084	0.088	0.089	0.092	0.096	0.098	0.100	0.104	0.106	0.109	0.111	0.114	0.116	0.119	0.121	0.124	0.126	0.129	0.132	0.135	0.138	0.141	0.144	0.146	0.150	0.154	0.158	0.160	0.162	0.166	0.170	0.172	0.176	0.179	0.181	0.185	0.186	0.190	0.192	0.195	0.199	0.201	0.204	0.205	0.208	0.210	0.212	0.215	0.218	0.219	0.221	0.224	0.226	0.228	0.230	0.232	0.234	0.236	0.238	0.240	0.244	0.246	0.248	0.251	0.254	0.256	0.259	0.262	0.265	0.268	0.271	0.274	0.278	0.280	0.284	0.286	0.290	0.292	0.295	0.298	0.301	0.302	0.305	0.306	0.309	0.309	0.310	0.311	0.311	0.311	0.310	0.309	0.308	0.305	0.302	0.299	0.296	0.291	0.286	0.281	0.276	0.269	0.262	0.255	0.246	0.239	0.229	0.221	0.211	0.200	0.190	0.179	0.169	0.158	0.146	0.135	0.124	0.112	0.100	0.089	0.078	0.066	0.055	0.045	0.034	0.026	0.016	0.008	0.000	-0.008	-0.014	-0.020	-0.025	-0.028	-0.032	-0.034	-0.035	-0.036	-0.035	-0.032	-0.030	-0.026	-0.022	-0.016	-0.010	-0.001	0.008	0.019	0.029	0.041	0.055	0.069	0.082	0.099	0.116	0.134	0.151	0.170	0.191	0.210	0.232	0.255	0.278	0.300	0.324	0.349	0.372	0.399	0.425	0.451	0.478	0.504	0.530	0.558	0.585	0.612	0.640	0.668	0.698	0.725	0.754	0.781	0.810	0.839	0.868	0.896	0.926	0.954	0.982	1.012	1.041	1.070	1.099	1.128	1.156	1.185	1.214	1.242	1.271	1.299	1.328	1.355	1.384	1.411	1.439	1.468	1.495	1.522	1.549	1.576	1.601	1.628	1.654	1.680	1.704	1.728	1.752	1.775	1.798	1.820	1.842	1.864	1.882	1.902	1.921	1.939	1.955	1.972	1.989	2.001	2.016	2.029	2.040	2.051	2.060	2.069	2.078	2.082	2.089	2.094	2.098	2.099	2.101	2.101	2.101	2.100	2.098	2.094	2.090	2.085	2.080	2.072	2.066	2.058	2.050	2.040	2.031	2.021	2.010	2.000	1.990	1.979	1.968	1.956	1.946	1.935	1.924	1.914	1.902	1.892	1.882	1.872	1.865	1.856	1.849	1.842	1.836	1.830	1.825	1.821	1.818	1.816	1.815	1.815	1.815	1.816	1.819	1.822	1.826	1.831	1.836	1.842	1.851	1.859	1.868	1.878	1.886	1.896	1.908	1.919	1.931	1.942	1.954	1.966	1.979	1.991	2.004	2.014	2.026	2.038	2.047	2.059	2.068	2.078	2.085	2.092	2.099	2.105	2.109	2.112	2.114	2.115	2.115	2.112	2.110	2.106	2.099	2.091	2.082	2.072	2.061	2.047	2.033	2.016	1.999	1.980	1.959	1.936	1.914	1.889	1.862	1.835	1.806	1.776	1.746	1.714	1.681	1.648	1.612	1.578	1.541	1.504	1.468	1.430	1.391	1.352	1.314	1.275	1.236	1.196	1.159	1.120	1.081	1.042	1.005	0.968	0.930	0.894	0.856	0.821	0.786	0.751	0.718	0.686	0.654	0.622	0.594	0.565	0.536	0.510	0.485	0.460	0.436	0.415	0.392	0.372	0.355	0.336	0.320	0.305	0.291	0.279	0.268	0.258	0.249	0.241	0.235	0.231	0.228	0.224	0.224	0.222	0.224	0.226	0.230	0.234	0.241	0.248	0.255	0.265	0.276	0.288	0.300	0.314	0.330	0.345	0.362	0.380	0.400	0.420	0.441	0.462	0.486	0.509	0.534	0.559	0.585	0.612	0.640	0.668	0.696	0.725	0.756	0.785	0.816	0.849	0.881	0.912	0.945	0.979	1.012	1.045	1.079	1.114	1.148	1.184	1.218	1.251	1.288	1.322	1.358	1.392	1.426	1.461	1.496	1.531	1.566	1.600	1.635	1.669	1.702	1.735	1.769	1.801	1.835	1.866	1.899	1.931	1.962	1.994	2.025	2.056	2.085	2.116	2.145	2.174	2.204	2.231	2.261	2.288	2.315	2.342	2.369	2.396	2.421	2.448	2.474	2.499	2.524	2.549	2.572	2.596	2.621	2.644	2.668	2.690	2.714	2.736	2.760	2.781	2.804	2.825	2.848	2.870	2.891	2.912	2.934	2.956	2.976	2.996	3.018	3.038	3.059	3.079	3.100	3.119	3.139	3.158	3.178	3.196	3.215	3.234	3.251	3.270	3.286	3.304	3.321	3.336	3.352	3.368	3.382	3.396	3.411	3.424	3.435	3.448	3.458	3.468	3.478	3.486	3.494	3.500	3.506	3.510	3.515	3.518	3.519	3.520	3.520	3.519	3.516	3.514	3.509	3.502	3.498	3.489	3.480	3.471	3.459	3.448	3.434	3.420	3.404	3.388	3.369	3.350	3.331	3.310	3.286	3.264	3.240	3.215	3.189	3.162	3.135	3.106	3.078	3.048	3.016	2.985	2.954	2.920	2.888	2.854	2.819	2.785	2.749	2.714	2.678	2.640	2.604	2.566	2.529	2.490	2.452	2.412	2.374	2.335	2.296	2.258	2.218	2.178	2.138	2.098	2.058	2.016	1.976	1.935	1.894	1.852	1.811	1.771	1.729	1.688	1.646	1.604	1.562	1.520	1.478	1.435	1.392	1.351	1.309	1.266	1.224	1.181	1.138	1.095	1.052	1.009	0.966	0.922	0.879	0.836	0.792	0.750	0.706	0.664	0.620	0.576	0.534	0.490	0.448	0.404	0.361	0.318	0.275	0.232	0.190	0.149	0.106	0.065	0.024	-0.019	-0.059	-0.100	-0.140	-0.180	-0.220	-0.260	-0.299	-0.338	-0.376	-0.415	-0.452	-0.489	-0.528	-0.562	-0.600	-0.635	-0.671	-0.706	-0.740	-0.774	-0.808	-0.840	-0.871	-0.905	-0.936	-0.968	-0.998	-1.026	-1.055	-1.084	-1.112	-1.139	-1.166	-1.191	-1.218	-1.242	-1.268	-1.290	-1.314	-1.335	-1.356	-1.378	-1.399	-1.418	-1.436	-1.455	-1.471	-1.489	-1.505	-1.519	-1.532	-1.548	-1.561	-1.572	-1.584	-1.594	-1.605	-1.614	-1.622	-1.631	-1.638	-1.644	-1.649	-1.654	-1.658	-1.660	-1.664	-1.665	-1.666	-1.666	-1.665	-1.664	-1.661	-1.659	-1.655	-1.650	-1.645	-1.639	-1.634	-1.625	-1.618	-1.609	-1.599	-1.588	-1.576	-1.565	-1.552	-1.539	-1.525	-1.510	-1.496	-1.480	-1.462	-1.446	-1.428	-1.409	-1.390	-1.371	-1.350	-1.329	-1.308	-1.285	-1.262	-1.239	-1.215	-1.191	-1.168	-1.141	-1.118	-1.092	-1.066	-1.040	-1.014	-0.988	-0.961	-0.934	-0.906	-0.880	-0.852	-0.825	-0.799	-0.770	-0.744	-0.716	-0.689	-0.661	-0.635	-0.608	-0.582	-0.555	-0.530	-0.505	-0.480	-0.455	-0.431	-0.408	-0.384	-0.361	-0.340	-0.319	-0.298	-0.278	-0.258	-0.238	-0.221	-0.202	-0.185	-0.169	-0.155	-0.140	-0.126	-0.112	-0.101	-0.089	-0.079	-0.069	-0.060	-0.052	-0.046	-0.039	-0.034	-0.029	-0.026	-0.022	-0.021	-0.020	-0.019	-0.020	-0.021	-0.022	-0.025	-0.029	-0.031	-0.038	-0.042	-0.049	-0.055	-0.062	-0.070	-0.079	-0.086	-0.096	-0.105	-0.116	-0.125	-0.135	-0.146	-0.158	-0.168	-0.179	-0.190	-0.201	-0.214	-0.224	-0.235	-0.245	-0.256	-0.266	-0.275	-0.284	-0.294	-0.302	-0.310	-0.319	-0.325	-0.331	-0.339	-0.344	-0.349	-0.354	-0.358	-0.361	-0.364	-0.366	-0.369	-0.370	-0.370	-0.370	-0.370	-0.370	-0.368	-0.368	-0.365	-0.362	-0.360	-0.358	-0.354	-0.351	-0.348	-0.344	-0.340	-0.336	-0.332	-0.329	-0.325	-0.321	-0.319	-0.316	-0.312	-0.311	-0.310	-0.308	-0.306	-0.306	-0.306	-0.306	-0.308	-0.310	-0.311	-0.314	-0.318	-0.321	-0.325	-0.330	-0.336	-0.342	-0.349	-0.356	-0.364	-0.371	-0.380	-0.389	-0.399	-0.409	-0.418	-0.428	-0.439	-0.450	-0.461	-0.472	-0.484	-0.496	-0.509	-0.520	-0.530	-0.542	-0.554	-0.566	-0.578	-0.588	-0.600	-0.610	-0.620	-0.630	-0.640	-0.649	-0.659	-0.668	-0.676	-0.684	-0.692	-0.700	-0.706	-0.711	-0.719	-0.725	-0.729	-0.734	-0.738	-0.742	-0.746	-0.749	-0.752	-0.754	-0.756	-0.758	-0.758	-0.759	-0.759	-0.759	-0.759	-0.756	-0.756	-0.754	-0.752	-0.750	-0.748	-0.745	-0.741	-0.736	-0.734	-0.730	-0.725	-0.720	-0.714	-0.709	-0.702	-0.698	-0.690	-0.684	-0.676	-0.670	-0.662	-0.655	-0.648	-0.640	-0.630	-0.622	-0.614	-0.606	-0.598	-0.589	-0.580	-0.571	-0.564	-0.555	-0.545	-0.536	-0.529	-0.520	-0.511	-0.502	-0.495	-0.486	-0.479	-0.471	-0.464	-0.458	-0.450	-0.442	-0.436	-0.430	-0.422	-0.418	-0.411	-0.406	-0.401	-0.396	-0.391	-0.386	-0.382	-0.379	-0.375	-0.371	-0.368	-0.365	-0.362	-0.360	-0.358	-0.355	-0.352	-0.349	-0.348	-0.345	-0.344	-0.341	-0.340	-0.338	-0.336	-0.332	-0.331	-0.328	-0.326	-0.322	-0.320	-0.316	-0.314	-0.309	-0.305	-0.301	-0.296	-0.291	-0.286	-0.281	-0.275	-0.269	-0.264	-0.256	-0.249	-0.241	-0.235	-0.226	-0.218	-0.210	-0.201	-0.192	-0.182	-0.174	-0.164	-0.154	-0.145	-0.135	-0.125	-0.115	-0.105	-0.095	-0.086	-0.076	-0.068	-0.059	-0.049	-0.041	-0.034	-0.025	-0.019	-0.011	-0.006	0.000	0.005	0.009	0.011	0.014	0.016	0.018	0.016	0.015	0.012	0.010	0.005	0.000	-0.008	-0.014	-0.022	-0.032	-0.044	-0.056	-0.069	-0.082	-0.099	-0.115	-0.132	-0.151	-0.170	-0.190	-0.212	-0.235	-0.258	-0.282	-0.309	-0.334	-0.361	-0.389	-0.416	-0.445	-0.475	-0.504	-0.534	-0.565	-0.595	-0.626	-0.658	-0.688	-0.719	-0.751	-0.781	-0.812	-0.844	-0.872	-0.902	-0.932	-0.961	-0.991	-1.020	-1.048	-1.074	-1.101	-1.128	-1.152	-1.176	-1.201	-1.224	-1.245	-1.268	-1.289	-1.310	-1.329	-1.348	-1.365	-1.382	-1.399	-1.415	-1.429	-1.444	-1.458	-1.470	-1.484	-1.495	-1.505	-1.516	-1.526	-1.536	-1.544	-1.552	-1.560	-1.569	-1.575	-1.581	-1.589	-1.594	-1.599	-1.602	-1.609	-1.612	-1.618	-1.620	-1.624	-1.626	-1.630	-1.632	-1.634	-1.636	-1.639	-1.640	-1.640	-1.640	-1.640	-1.639	-1.639	-1.638	-1.636	-1.634	-1.631	-1.630	-1.626	-1.621	-1.618	-1.612	-1.606	-1.601	-1.595	-1.588	-1.580	-1.571	-1.562	-1.554	-1.544	-1.534	-1.522	-1.511	-1.499	-1.489	-1.475	-1.462	-1.448	-1.435	-1.420	-1.406	-1.390	-1.375	-1.360	-1.344	-1.329	-1.311	-1.295	-1.279	-1.261	-1.245	-1.228	-1.210	-1.194	-1.176	-1.159	-1.141	-1.125	-1.108	-1.090	-1.074	-1.056	-1.040	-1.022	-1.008	-0.991	-0.975	-0.959	-0.944	-0.928	-0.911	-0.896	-0.882	-0.866	-0.852	-0.839	-0.824	-0.810	-0.795	-0.781	-0.768	-0.755	-0.740	-0.726	-0.712	-0.699	-0.685	-0.672	-0.659	-0.645	-0.631	-0.618	-0.604	-0.590	-0.575	-0.561	-0.548	-0.531	-0.518	-0.502	-0.486	-0.470	-0.456	-0.440	-0.422	-0.406	-0.389	-0.372	-0.355	-0.338	-0.320	-0.301	-0.282	-0.262	-0.244	-0.225	-0.204	-0.185	-0.164	-0.144	-0.124	-0.102	-0.081	-0.060	-0.039	-0.018	0.004	0.025	0.046	0.068	0.089	0.110	0.131	0.151	0.171	0.191	0.211	0.230	0.250	0.269	0.288	0.305	0.322	0.340	0.355	0.372	0.386	0.402	0.416	0.430	0.442	0.454	0.466	0.476	0.488	0.496	0.505	0.512	0.521	0.529	0.534	0.540	0.545	0.550	0.554	0.556	0.559	0.562	0.565	0.565	0.566	0.568	0.568	0.569	0.569	0.569	0.568	0.568	0.566	0.566	0.565	0.564	0.562	0.561	0.560	0.559	0.558	0.556	0.555	0.554	0.552	0.550	0.549	0.549	0.546	0.546	0.545	0.544	0.542	0.541	0.540	0.539	0.538	0.536	0.534	0.534	0.531	0.530	0.528	0.525	0.522	0.520	0.516	0.514	0.510	0.507	0.504	0.500	0.495	0.490	0.485	0.480	0.474	0.469	0.462	0.456	0.449	0.442	0.435	0.428	0.420	0.412	0.404	0.396	0.388	0.379	0.371	0.362	0.355	0.346	0.339	0.329	0.321	0.312	0.305	0.298	0.291	0.284	0.276	0.269	0.262	0.256	0.250	0.244	0.239	0.232	0.228	0.224	0.219	0.214	0.209	0.205	0.201	0.198	0.194	0.190	0.188	0.184	0.180	0.178	0.174	0.170	0.166	0.164	0.160	0.156	0.152	0.149	0.144	0.140	0.135	0.130	0.125	0.120	0.115	0.109	0.102	0.095	0.089	0.081	0.074	0.066	0.059	0.050	0.042	0.034	0.025	0.016	0.008	-0.001	-0.010	-0.019	-0.028	-0.038	-0.046	-0.056	-0.064	-0.072	-0.081	-0.090	-0.099	-0.108	-0.114	-0.121	-0.129	-0.136	-0.144	-0.149	-0.156	-0.162	-0.168	-0.172	-0.178	-0.182	-0.188	-0.191	-0.195	-0.199	-0.202	-0.205	-0.209	-0.211	-0.215	-0.218	-0.220	-0.222	-0.225	-0.228	-0.229	-0.231	-0.234	-0.236	-0.240	-0.242	-0.246	-0.250	-0.252	-0.256	-0.260	-0.262	-0.268	-0.271	-0.276	-0.280	-0.286	-0.291	-0.296	-0.301	-0.306	-0.312	-0.319	-0.325	-0.330	-0.336	-0.341	-0.348	-0.354	-0.360	-0.365	-0.371	-0.378	-0.382	-0.388	-0.394	-0.399	-0.404	-0.409	-0.412	-0.418	-0.421	-0.426	-0.429	-0.431	-0.434	-0.435	-0.436	-0.438	-0.436	-0.436	-0.435	-0.434	-0.431	-0.429	-0.425	-0.420	-0.415	-0.410	-0.404	-0.396	-0.389	-0.379	-0.370	-0.360	-0.349	-0.338	-0.326	-0.314	-0.300	-0.286	-0.271	-0.256	-0.241	-0.224	-0.209	-0.191	-0.175	-0.156	-0.139	-0.120	-0.101	-0.082	-0.064	-0.044	-0.026	-0.008	0.011	0.029	0.048	0.066	0.084	0.101	0.119	0.135	0.151	0.166	0.181	0.195	0.209	0.221	0.232	0.242	0.252	0.260	0.268	0.275	0.281	0.285	0.289	0.290	0.291	0.291	0.289	0.288	0.282	0.278	0.272	0.265	0.258	0.248	0.236	0.225	0.212	0.199	0.184	0.168	0.151	0.134	0.115	0.098	0.078	0.056	0.036	0.014	-0.009	-0.031	-0.054	-0.078	-0.101	-0.125	-0.149	-0.172	-0.198	-0.222	-0.246	-0.271	-0.295	-0.318	-0.341	-0.366	-0.389	-0.411	-0.436	-0.459	-0.481	-0.501	-0.524	-0.545	-0.566	-0.586	-0.606	-0.626	-0.645	-0.665	-0.684	-0.701	-0.719	-0.738	-0.755	-0.770	-0.786	-0.804	-0.819	-0.835	-0.849	-0.862	-0.879	-0.892	-0.905	-0.919	-0.931	-0.945	-0.956	-0.969	-0.981	-0.992	-1.002	-1.015	-1.026	-1.036	-1.046	-1.058	-1.066	-1.076	-1.086	-1.096	-1.104	-1.112	-1.121	-1.130	-1.138	-1.145	-1.152	-1.160	-1.168	-1.174	-1.180	-1.186	-1.192	-1.198	-1.204	-1.210	-1.215	-1.220	-1.225	-1.230	-1.235	-1.241	-1.246	-1.251	-1.255	-1.260	-1.265	-1.270	-1.275	-1.280	-1.285	-1.291	-1.296	-1.301	-1.309	-1.314	-1.320	-1.326	-1.334	-1.340	-1.348	-1.355	-1.362	-1.371	-1.379	-1.388	-1.396	-1.406	-1.415	-1.425	-1.435	-1.444	-1.454	-1.464	-1.475	-1.485	-1.496	-1.508	-1.519	-1.529	-1.541	-1.552	-1.564	-1.575	-1.586	-1.598	-1.609	-1.620	-1.631	-1.642	-1.652	-1.664	-1.674	-1.685	-1.694	-1.704	-1.712	-1.721	-1.730	-1.738	-1.745	-1.754	-1.760	-1.768	-1.774	-1.780	-1.785	-1.790	-1.795	-1.799	-1.802	-1.806	-1.809	-1.811	-1.814	-1.815	-1.816	-1.818	-1.818	-1.818	-1.818	-1.818	-1.818	-1.816	-1.816	-1.815	-1.812	-1.811	-1.810	-1.808	-1.805	-1.804	-1.802	-1.799	-1.798	-1.795	-1.794	-1.792	-1.791	-1.790	-1.789	-1.789	-1.788	-1.789	-1.789	-1.790	-1.791	-1.792	-1.794	-1.798	-1.801	-1.804	-1.808	-1.811	-1.818	-1.822	-1.828	-1.835	-1.842	-1.849	-1.856	-1.865	-1.874	-1.882	-1.892	-1.904	-1.914	-1.924	-1.935	-1.946	-1.958	-1.969	-1.981	-1.994	-2.005	-2.018	-2.029	-2.041	-2.054	-2.065	-2.076	-2.090	-2.101	-2.112	-2.125	-2.135	-2.146	-2.156	-2.166	-2.175	-2.185	-2.194	-2.204	-2.211	-2.218	-2.226	-2.232	-2.239	-2.245	-2.250	-2.255	-2.260	-2.264	-2.268	-2.271	-2.274	-2.276	-2.278	-2.279	-2.280	-2.281	-2.281	-2.281	-2.281	-2.281	-2.280	-2.280	-2.278	-2.276	-2.275	-2.274	-2.270	-2.269	-2.268	-2.264	-2.261	-2.259	-2.255	-2.252	-2.249	-2.246	-2.242	-2.240	-2.235	-2.232	-2.230	-2.226	-2.221	-2.219	-2.215	-2.211	-2.208	-2.204	-2.200	-2.196	-2.191	-2.188	-2.184	-2.179	-2.174	-2.170	-2.166	-2.161	-2.156	-2.151	-2.148	-2.141	-2.138	-2.132	-2.128	-2.122	-2.119	-2.115	-2.110	-2.104	-2.100	-2.096	-2.091	-2.088	-2.084	-2.080	-2.076	-2.074	-2.071	-2.068	-2.065	-2.062	-2.061	-2.059	-2.058	-2.056	-2.055	-2.054	-2.054	-2.054	-2.054	-2.055	-2.056	-2.058	-2.059	-2.061	-2.062	-2.065	-2.066	-2.070	-2.072	-2.076	-2.079	-2.082	-2.088	-2.091	-2.094	-2.099	-2.102	-2.106	-2.111	-2.114	-2.118	-2.121	-2.126	-2.130	-2.131	-2.135	-2.139	-2.141	-2.144	-2.146	-2.148	-2.149	-2.150	-2.150	-2.150	-2.151	-2.151	-2.150	-2.149	-2.146	-2.145	-2.141	-2.139	-2.135	-2.132	-2.128	-2.122	-2.118	-2.112	-2.108	-2.101	-2.095	-2.088	-2.081	-2.074	-2.066	-2.058	-2.051	-2.042	-2.034	-2.026	-2.019	-2.009	-2.001	-1.992	-1.985	-1.975	-1.968	-1.959	-1.951	-1.942	-1.935	-1.928	-1.920	-1.912	-1.906	-1.900	-1.894	-1.888	-1.881	-1.876	-1.871	-1.866	-1.861	-1.858	-1.855	-1.850	-1.849	-1.845	-1.844	-1.841	-1.840	-1.839	-1.839	-1.838	-1.838	-1.838	-1.838	-1.839	-1.840	-1.841	-1.842	-1.844	-1.845	-1.848	-1.851	-1.854	-1.856	-1.860	-1.864	-1.868	-1.871	-1.875	-1.879	-1.884	-1.889	-1.892	-1.896	-1.901	-1.905	-1.910	-1.915	-1.920	-1.922	-1.928	-1.932	-1.936	-1.940	-1.945	-1.948	-1.951	-1.956	-1.958	-1.961	-1.965	-1.968	-1.970	-1.972	-1.974	-1.976	-1.978	-1.979	-1.980	-1.981	-1.980	-1.981	-1.980	-1.979	-1.979	-1.978	-1.975	-1.974	-1.971	-1.968	-1.965	-1.961	-1.959	-1.955	-1.950	-1.945	-1.940	-1.934	-1.930	-1.922	-1.918	-1.910	-1.905	-1.898	-1.890	-1.882	-1.875	-1.868	-1.860	-1.852	-1.844	-1.838	-1.829	-1.821	-1.812	-1.805	-1.798	-1.790	-1.782	-1.774	-1.766	-1.759	-1.752	-1.745	-1.738	-1.731	-1.725	-1.720	-1.714	-1.709	-1.704	-1.699	-1.694	-1.689	-1.686	-1.682	-1.679	-1.676	-1.675	-1.671	-1.670	-1.669	-1.668	-1.668	-1.668	-1.666	-1.666	-1.668	-1.668	-1.668	-1.670	-1.671	-1.672	-1.675	-1.676	-1.679	-1.680	-1.684	-1.686	-1.689	-1.691	-1.694	-1.696	-1.699	-1.702	-1.705	-1.708	-1.711	-1.712	-1.715	-1.719	-1.720	-1.724	-1.725	-1.726	-1.729	-1.730	-1.731	-1.732	-1.734	-1.735	-1.735	-1.736	-1.736	-1.736	-1.736	-1.736	-1.736	-1.735	-1.735	-1.734	-1.732	-1.731	-1.729	-1.728	-1.726	-1.724	-1.720	-1.719	-1.715	-1.711	-1.709	-1.705	-1.701	-1.698	-1.694	-1.689	-1.685	-1.680	-1.676	-1.671	-1.666	-1.661	-1.656	-1.651	-1.645	-1.639	-1.632	-1.626	-1.620	-1.614	-1.608	-1.602	-1.595	-1.589	-1.581	-1.574	-1.569	-1.561	-1.554	-1.546	-1.540	-1.532	-1.525	-1.518	-1.511	-1.505	-1.496	-1.489	-1.482	-1.476	-1.469	-1.461	-1.455	-1.449	-1.442	-1.435	-1.429	-1.424	-1.418	-1.411	-1.406	-1.400	-1.394	-1.389	-1.384	-1.379	-1.372	-1.368	-1.362	-1.359	-1.352	-1.349	-1.344	-1.340	-1.336	-1.331	-1.328	-1.324	-1.320	-1.316	-1.314	-1.309	-1.306	-1.302	-1.300	-1.298	-1.292	-1.291	-1.288	-1.285	-1.280	-1.279	-1.275	-1.271	-1.269	-1.265	-1.260	-1.256	-1.252	-1.249	-1.244	-1.240	-1.235	-1.229	-1.224	-1.218	-1.211	-1.204	-1.196	-1.189	-1.180	-1.171	-1.161	-1.152	-1.141	-1.129	-1.116	-1.104	-1.089	-1.075	-1.060	-1.042	-1.025	-1.008	-0.989	-0.970	-0.949	-0.929	-0.906	-0.884	-0.860	-0.835	-0.810	-0.785	-0.758	-0.730	-0.702	-0.672	-0.644	-0.614	-0.582	-0.551	-0.520	-0.488	-0.455	-0.422	-0.390	-0.358	-0.324	-0.290	-0.256	-0.224	-0.191	-0.158	-0.125	-0.092	-0.061	-0.030	0.001	0.031	0.062	0.091	0.118	0.146	0.172	0.198	0.222	0.248	0.269	0.291	0.312	0.331	0.349	0.366	0.382	0.399	0.411	0.425	0.436	0.446	0.455	0.462	0.470	0.478	0.481	0.485	0.488	0.490	0.491	0.490	0.490	0.489	0.486	0.484	0.480	0.475	0.471	0.466	0.460	0.454	0.448	0.440	0.434	0.426	0.419	0.411	0.404	0.395	0.389	0.380	0.372	0.364	0.358	0.349	0.342	0.334	0.328	0.320	0.312	0.306	0.299	0.291	0.284	0.279	0.271	0.265	0.258	0.251	0.245	0.238	0.231	0.224	0.218	0.211	0.204	0.196	0.188	0.180	0.171	0.164	0.155	0.145	0.135	0.126	0.116	0.105	0.092	0.081	0.070	0.056	0.044	0.030	0.016	0.002	-0.014	-0.029	-0.044	-0.059	-0.075	-0.091	-0.109	-0.126	-0.142	-0.160	-0.178	-0.195	-0.212	-0.231	-0.248	-0.266	-0.284	-0.301	-0.319	-0.336	-0.352	-0.371	-0.386	-0.404	-0.419	-0.434	-0.449	-0.465	-0.479	-0.494	-0.507	-0.520	-0.532	-0.545	-0.556	-0.568	-0.579	-0.590	-0.599	-0.609	-0.619	-0.626	-0.635	-0.644	-0.651	-0.659	-0.665	-0.671	-0.679	-0.685	-0.692	-0.698	-0.704	-0.710	-0.716	-0.722	-0.728	-0.734	-0.741	-0.746	-0.754	-0.760	-0.766	-0.772	-0.780	-0.788	-0.794	-0.801	-0.810	-0.818	-0.825	-0.834	-0.842	-0.850	-0.859	-0.868	-0.876	-0.888	-0.896	-0.906	-0.915	-0.924	-0.934	-0.942	-0.952	-0.961	-0.970	-0.979	-0.986	-0.995	-1.004	-1.010	-1.018	-1.025	-1.032	-1.038	-1.044	-1.050	-1.054	-1.059	-1.062	-1.066	-1.069	-1.072	-1.074	-1.075	-1.078	-1.078	-1.076	-1.076	-1.075	-1.072	-1.070	-1.069	-1.065	-1.061	-1.056	-1.052	-1.048	-1.041	-1.036	-1.030	-1.024	-1.018	-1.011	-1.004	-0.996	-0.989	-0.981	-0.972	-0.966	-0.958	-0.950	-0.941	-0.934	-0.925	-0.918	-0.908	-0.899	-0.892	-0.882	-0.875	-0.866	-0.859	-0.851	-0.841	-0.835	-0.826	-0.820	-0.811	-0.804	-0.798	-0.789	-0.782	-0.775	-0.769	-0.760	-0.754	-0.748	-0.740	-0.734	-0.728	-0.720	-0.714	-0.706	-0.701	-0.694	-0.688	-0.681	-0.674	-0.668	-0.661	-0.655	-0.649	-0.642	-0.636	-0.631	-0.625	-0.619	-0.612	-0.608	-0.601	-0.595	-0.591	-0.585	-0.580	-0.575	-0.571	-0.566	-0.562	-0.558	-0.554	-0.551	-0.546	-0.544	-0.541	-0.540	-0.536	-0.535	-0.534	-0.532	-0.532	-0.532	-0.532	-0.534	-0.534	-0.535	-0.538	-0.540	-0.544	-0.546	-0.550	-0.555	-0.559	-0.564	-0.569	-0.575	-0.581	-0.586	-0.594	-0.601	-0.608	-0.615	-0.622	-0.630	-0.639	-0.646	-0.655	-0.662	-0.671	-0.679	-0.688	-0.695	-0.702	-0.710	-0.719	-0.725	-0.731	-0.739	-0.744	-0.749	-0.754	-0.758	-0.761	-0.764	-0.766	-0.768	-0.768	-0.768	-0.768	-0.765	-0.762	-0.759	-0.755	-0.749	-0.742	-0.735	-0.726	-0.716	-0.706	-0.695	-0.682	-0.669	-0.655	-0.639	-0.622	-0.605	-0.586	-0.568	-0.548	-0.528	-0.506	-0.484	-0.461	-0.438	-0.414	-0.390	-0.364	-0.338	-0.312	-0.285	-0.259	-0.232	-0.205	-0.179	-0.151	-0.124	-0.096	-0.069	-0.042	-0.016	0.011	0.038	0.064	0.090	0.115	0.140	0.164	0.188	0.210	0.232	0.255	0.275	0.296	0.315	0.334	0.351	0.369	0.385	0.401	0.415	0.429	0.442	0.455	0.465	0.475	0.485	0.494	0.502	0.510	0.518	0.524	0.529	0.532	0.538	0.540	0.544	0.545	0.548	0.548	0.549	0.549	0.549	0.549	0.548	0.546	0.544	0.542	0.540	0.538	0.535	0.531	0.528	0.525	0.522	0.518	0.514	0.510	0.506	0.502	0.499	0.495	0.492	0.488	0.484	0.480	0.475	0.472	0.468	0.464	0.459	0.455	0.451	0.448	0.442	0.438	0.434	0.430	0.424	0.419	0.414	0.409	0.404	0.398	0.391	0.386	0.380	0.374	0.368	0.361	0.354	0.346	0.339	0.332	0.324	0.316	0.308	0.298	0.289	0.280	0.271	0.261	0.251	0.242	0.231	0.221	0.210	0.200	0.189	0.179	0.166	0.155	0.144	0.132	0.121	0.110	0.099	0.088	0.075	0.064	0.052	0.041	0.030	0.019	0.008	-0.002	-0.014	-0.025	-0.034	-0.045	-0.055	-0.065	-0.075	-0.082	-0.091	-0.100	-0.109	-0.116	-0.125	-0.131	-0.139	-0.145	-0.152	-0.158	-0.164	-0.170	-0.175	-0.179	-0.185	-0.189	-0.192	-0.196	-0.200	-0.202	-0.206	-0.209	-0.211	-0.214	-0.215	-0.216	-0.219	-0.220	-0.221	-0.222	-0.224	-0.224	-0.225	-0.226	-0.226	-0.229	-0.229	-0.229	-0.231	-0.231	-0.232	-0.232	-0.234	-0.236	-0.238	-0.239	-0.240	-0.241	-0.244	-0.245	-0.248	-0.250	-0.251	-0.254	-0.258	-0.261	-0.264	-0.268	-0.270	-0.274	-0.279	-0.282	-0.288	-0.291	-0.296	-0.300	-0.305	-0.311	-0.316	-0.321	-0.326	-0.332	-0.340	-0.345	-0.351	-0.358	-0.364	-0.370	-0.376	-0.384	-0.390	-0.398	-0.404	-0.411	-0.418	-0.424	-0.430	-0.438	-0.444	-0.451	-0.458	-0.464	-0.470	-0.476	-0.482	-0.490	-0.496	-0.501	-0.507	-0.514	-0.519	-0.525	-0.530	-0.535	-0.539	-0.542	-0.548	-0.551	-0.555	-0.559	-0.561	-0.565	-0.568	-0.569	-0.571	-0.571	-0.572	-0.574	-0.574	-0.574	-0.571	-0.571	-0.570	-0.568	-0.565	-0.562	-0.559	-0.555	-0.550	-0.545	-0.539	-0.532	-0.525	-0.519	-0.510	-0.502	-0.492	-0.484	-0.475	-0.464	-0.452	-0.441	-0.430	-0.418	-0.405	-0.392	-0.379	-0.365	-0.351	-0.336	-0.322	-0.306	-0.291	-0.276	-0.261	-0.245	-0.231	-0.215	-0.199	-0.184	-0.168	-0.151	-0.136	-0.120	-0.105	-0.090	-0.075	-0.060	-0.045	-0.030	-0.018	-0.002	0.011	0.024	0.038	0.051	0.064	0.075	0.088	0.100	0.111	0.122	0.132	0.142	0.154	0.164	0.172	0.181	0.191	0.200	0.210	0.218	0.225	0.235	0.242	0.249	0.258	0.265	0.272	0.280	0.288	0.295	0.302	0.309	0.316	0.324	0.330	0.338	0.344	0.350	0.356	0.364	0.370	0.376	0.382	0.389	0.395	0.400	0.406	0.411	0.418	0.421	0.428	0.431	0.436	0.440	0.444	0.448	0.451	0.452	0.456	0.458	0.460	0.461	0.461	0.462	0.462	0.461	0.461	0.460	0.459	0.456	0.455	0.452	0.449	0.445	0.442	0.438	0.434	0.430	0.424	0.419	0.414	0.408	0.401	0.396	0.390	0.384	0.378	0.370	0.364	0.358	0.351	0.345	0.338	0.331	0.324	0.319	0.311	0.305	0.299	0.292	0.285	0.280	0.274	0.266	0.261	0.255	0.249	0.242	0.238	0.231	0.226	0.221	0.214	0.209	0.204	0.198	0.191	0.186	0.181	0.174	0.168	0.162	0.156	0.150	0.145	0.138	0.131	0.125	0.119	0.111	0.105	0.098	0.091	0.084	0.076	0.070	0.061	0.055	0.048	0.040	0.032	0.026	0.019	0.011	0.004	-0.002	-0.010	-0.016	-0.024	-0.030	-0.035	-0.041	-0.046	-0.050	-0.055	-0.060	-0.062	-0.066	-0.068	-0.070	-0.071	-0.072	-0.072	-0.071	-0.070	-0.069	-0.065	-0.061	-0.058	-0.052	-0.048	-0.040	-0.034	-0.025	-0.015	-0.006	0.005	0.016	0.030	0.042	0.056	0.071	0.086	0.102	0.120	0.138	0.156	0.175	0.196	0.216	0.238	0.260	0.282	0.305	0.329	0.354	0.379	0.405	0.429	0.455	0.482	0.509	0.538	0.565	0.592	0.620	0.650	0.679	0.708	0.738	0.768	0.796	0.826	0.858	0.888	0.918	0.948	0.978	1.009	1.039	1.069	1.099	1.129	1.159	1.189	1.219	1.248	1.278	1.306	1.336	1.364	1.392	1.421	1.448	1.476	1.504	1.530	1.556	1.582	1.608	1.632	1.656	1.681	1.705	1.728	1.750	1.771	1.792	1.812	1.831	1.851	1.869	1.886	1.904	1.920	1.936	1.951	1.964	1.978	1.989	2.001	2.011	2.021	2.031	2.039	2.046	2.052	2.059	2.062	2.068	2.070	2.072	2.075	2.075	2.075	2.075	2.074	2.072	2.069	2.066	2.061	2.058	2.052	2.047	2.042	2.035	2.030	2.024	2.015	2.009	2.001	1.994	1.986	1.979	1.971	1.965	1.956	1.950	1.942	1.936	1.930	1.924	1.918	1.912	1.908	1.904	1.900	1.898	1.895	1.892	1.892	1.891	1.892	1.892	1.895	1.898	1.901	1.905	1.909	1.915	1.921	1.928	1.935	1.942	1.951	1.960	1.969	1.979	1.988	1.999	2.009	2.020	2.031	2.041	2.052	2.064	2.074	2.084	2.094	2.104	2.112	2.122	2.130	2.138	2.144	2.151	2.156	2.161	2.164	2.166	2.168	2.168	2.166	2.164	2.160	2.155	2.148	2.141	2.131	2.120	2.109	2.095	2.080	2.064	2.046	2.027	2.007	1.985	1.962	1.938	1.911	1.885	1.856	1.828	1.798	1.766	1.734	1.700	1.666	1.631	1.595	1.559	1.522	1.486	1.448	1.411	1.372	1.334	1.298	1.259	1.221	1.184	1.146	1.109	1.071	1.035	0.999	0.964	0.929	0.896	0.862	0.831	0.799	0.769	0.740	0.711	0.685	0.659	0.634	0.610	0.588	0.566	0.546	0.528	0.510	0.494	0.479	0.465	0.454	0.442	0.432	0.424	0.416	0.411	0.406	0.404	0.402	0.400	0.401	0.401	0.405	0.409	0.414	0.419	0.426	0.435	0.444	0.454	0.464	0.476	0.490	0.504	0.519	0.534	0.550	0.568	0.586	0.605	0.625	0.645	0.666	0.688	0.710	0.734	0.756	0.781	0.805	0.830	0.856	0.882	0.909	0.935	0.964	0.991	1.019	1.049	1.078	1.106	1.136	1.166	1.196	1.226	1.258	1.288	1.319	1.351	1.382	1.414	1.445	1.478	1.510	1.541	1.572	1.605	1.636	1.669	1.700	1.732	1.765	1.796	1.829	1.861	1.891	1.924	1.956	1.986	2.019	2.050	2.081	2.112	2.142	2.174	2.204	2.235	2.264	2.294	2.324	2.352	2.382	2.410	2.440	2.468	2.496	2.525	2.551	2.579	2.606	2.634	2.660	2.686	2.712	2.739	2.764	2.790	2.815	2.840	2.865	2.889	2.914	2.938	2.960	2.984	3.008	3.030	3.052	3.075	3.096	3.119	3.141	3.161	3.181	3.204	3.224	3.242	3.262	3.282	3.301	3.321	3.339	3.358	3.375	3.392	3.409	3.426	3.441	3.458	3.474	3.489	3.502	3.516	3.530	3.542	3.555	3.566	3.578	3.589	3.599	3.608	3.616	3.624	3.631	3.638	3.644	3.649	3.654	3.656	3.659	3.661	3.662	3.662	3.661	3.660	3.658	3.654	3.650	3.645	3.638	3.631	3.622	3.614	3.605	3.594	3.581	3.569	3.555	3.540	3.525	3.509	3.490	3.472	3.452	3.432	3.412	3.390	3.366	3.344	3.319	3.294	3.269	3.241	3.212	3.185	3.156	3.126	3.096	3.065	3.032	3.000	2.968	2.934	2.900	2.866	2.831	2.795	2.759	2.721	2.685	2.648	2.610	2.571	2.532	2.494	2.455	2.415	2.375	2.335	2.294	2.254	2.212	2.171	2.129	2.089	2.047	2.005	1.962	1.920	1.879	1.836	1.795	1.751	1.710	1.668	1.626	1.584	1.541	1.500	1.458	1.416	1.374	1.331	1.291	1.249	1.208	1.166	1.126	1.085	1.044	1.002	0.962	0.922	0.882	0.842	0.802	0.764	0.724	0.685	0.648	0.609	0.571	0.532	0.496	0.459	0.422	0.386	0.350	0.314	0.278	0.242	0.208	0.172	0.139	0.104	0.070	0.036	0.002	-0.031	-0.062	-0.095	-0.126	-0.159	-0.190	-0.221	-0.251	-0.281	-0.311	-0.340	-0.369	-0.398	-0.425	-0.452	-0.480	-0.506	-0.532	-0.558	-0.582	-0.606	-0.630	-0.652	-0.675	-0.698	-0.718	-0.738	-0.758	-0.778	-0.795	-0.812	-0.829	-0.845	-0.860	-0.874	-0.888	-0.901	-0.912	-0.924	-0.934	-0.944	-0.952	-0.960	-0.968	-0.974	-0.980	-0.984	-0.988	-0.991	-0.994	-0.995	-0.995	-0.995	-0.995	-0.994	-0.991	-0.988	-0.984	-0.980	-0.975	-0.970	-0.962	-0.956	-0.948	-0.939	-0.930	-0.920	-0.909	-0.899	-0.886	-0.875	-0.861	-0.848	-0.835	-0.819	-0.805	-0.789	-0.772	-0.755	-0.739	-0.720	-0.702	-0.682	-0.662	-0.642	-0.622	-0.601	-0.580	-0.558	-0.536	-0.514	-0.490	-0.466	-0.442	-0.418	-0.394	-0.369	-0.344	-0.318	-0.291	-0.266	-0.240	-0.214	-0.188	-0.161	-0.135	-0.108	-0.081	-0.054	-0.026	0.000	0.026	0.054	0.080	0.108	0.132	0.158	0.184	0.210	0.234	0.259	0.282	0.305	0.328	0.350	0.372	0.395	0.415	0.435	0.455	0.474	0.492	0.510	0.526	0.542	0.559	0.572	0.588	0.600	0.612	0.625	0.636	0.646	0.656	0.664	0.672	0.679	0.686	0.691	0.696	0.699	0.702	0.705	0.706	0.708	0.706	0.705	0.704	0.702	0.699	0.695	0.690	0.686	0.680	0.675	0.668	0.661	0.654	0.646	0.638	0.630	0.620	0.610	0.600	0.591	0.581	0.571	0.561	0.551	0.541	0.531	0.521	0.511	0.502	0.492	0.484	0.476	0.468	0.460	0.451	0.445	0.439	0.432	0.426	0.421	0.418	0.412	0.410	0.406	0.404	0.401	0.400	0.400	0.399	0.400	0.401	0.402	0.404	0.406	0.409	0.412	0.415	0.420	0.422	0.428	0.431	0.436	0.440	0.445	0.449	0.455	0.459	0.462	0.466	0.470	0.472	0.476	0.479	0.480	0.482	0.484	0.482	0.484	0.482	0.481	0.479	0.475	0.472	0.466	0.462	0.456	0.450	0.442	0.435	0.426	0.416	0.406	0.398	0.386	0.374	0.361	0.349	0.335	0.321	0.308	0.294	0.279	0.264	0.249	0.232	0.218	0.202	0.188	0.172	0.156	0.141	0.126	0.111	0.098	0.082	0.069	0.055	0.041	0.029	0.016	0.004	-0.008	-0.018	-0.030	-0.039	-0.048	-0.056	-0.066	-0.072	-0.080	-0.086	-0.092	-0.098	-0.102	-0.106	-0.110	-0.112	-0.115	-0.116	-0.119	-0.118	-0.118	-0.116	-0.115	-0.114	-0.111	-0.108	-0.105	-0.101	-0.096	-0.091	-0.086	-0.081	-0.074	-0.069	-0.061	-0.054	-0.046	-0.038	-0.030	-0.020	-0.011	-0.001	0.008	0.016	0.028	0.038	0.048	0.058	0.068	0.078	0.089	0.099	0.109	0.119	0.129	0.139	0.149	0.159	0.168	0.178	0.186	0.195	0.202	0.211	0.219	0.226	0.232	0.239	0.246	0.251	0.256	0.261	0.265	0.270	0.272	0.275	0.278	0.280	0.281	0.282	0.282	0.284	0.284	0.282	0.282	0.282	0.281	0.279	0.279	0.276	0.275	0.274	0.271	0.270	0.269	0.268	0.265	0.265	0.264	0.262	0.262	0.262	0.262	0.262	0.264	0.265	0.268	0.269	0.272	0.276	0.280	0.284	0.289	0.295	0.302	0.309	0.316	0.324	0.332	0.341	0.351	0.361	0.371	0.382	0.394	0.406	0.418	0.430	0.442	0.455	0.468	0.481	0.494	0.507	0.519	0.532	0.545	0.558	0.569	0.581	0.592	0.604	0.612	0.622	0.631	0.639	0.645	0.652	0.658	0.661	0.664	0.668	0.668	0.668	0.666	0.662	0.659	0.654	0.646	0.639	0.629	0.619	0.606	0.591	0.578	0.560	0.544	0.525	0.504	0.482	0.459	0.435	0.410	0.382	0.356	0.328	0.298	0.268	0.236	0.204	0.171	0.138	0.104	0.068	0.034	-0.002	-0.038	-0.074	-0.110	-0.145	-0.181	-0.218	-0.254	-0.288	-0.324	-0.359	-0.392	-0.428	-0.460	-0.492	-0.525	-0.555	-0.586	-0.615	-0.645	-0.671	-0.699	-0.725	-0.750	-0.774	-0.796	-0.818	-0.839	-0.859	-0.878	-0.896	-0.912	-0.928	-0.944	-0.958	-0.970	-0.982	-0.995	-1.004	-1.015	-1.022	-1.030	-1.038	-1.045	-1.050	-1.056	-1.061	-1.065	-1.070	-1.074	-1.076	-1.079	-1.082	-1.084	-1.086	-1.088	-1.089	-1.090	-1.091	-1.091	-1.092	-1.094	-1.092	-1.094	-1.094	-1.094	-1.094	-1.092	-1.094	-1.092	-1.092	-1.091	-1.090	-1.089	-1.088	-1.085	-1.084	-1.081	-1.079	-1.078	-1.074	-1.071	-1.066	-1.062	-1.059	-1.054	-1.049	-1.044	-1.038	-1.031	-1.022	-1.015	-1.008	-0.999	-0.989	-0.980	-0.970	-0.960	-0.949	-0.938	-0.925	-0.912	-0.899	-0.885	-0.871	-0.856	-0.841	-0.826	-0.811	-0.795	-0.778	-0.760	-0.744	-0.726	-0.709	-0.690	-0.671	-0.654	-0.635	-0.616	-0.596	-0.578	-0.559	-0.540	-0.520	-0.501	-0.482	-0.462	-0.444	-0.424	-0.405	-0.386	-0.368	-0.349	-0.330	-0.312	-0.294	-0.276	-0.258	-0.241	-0.224	-0.206	-0.190	-0.174	-0.158	-0.141	-0.125	-0.109	-0.094	-0.079	-0.064	-0.049	-0.035	-0.021	-0.006	0.008	0.021	0.035	0.049	0.062	0.074	0.088	0.100	0.114	0.126	0.139	0.151	0.164	0.176	0.189	0.201	0.214	0.225	0.238	0.250	0.262	0.275	0.288	0.300	0.312	0.325	0.338	0.350	0.362	0.376	0.389	0.401	0.415	0.426	0.440	0.454	0.465	0.478	0.490	0.502	0.515	0.528	0.540	0.552	0.564	0.575	0.588	0.599	0.610	0.621	0.631	0.642	0.652	0.664	0.674	0.682	0.691	0.700	0.709	0.716	0.725	0.732	0.739	0.746	0.752	0.760	0.766	0.771	0.778	0.782	0.788	0.792	0.798	0.801	0.806	0.810	0.814	0.818	0.820	0.824	0.828	0.831	0.834	0.836	0.839	0.842	0.846	0.849	0.851	0.854	0.856	0.859	0.862	0.865	0.868	0.869	0.871	0.874	0.876	0.879	0.880	0.882	0.884	0.885	0.886	0.889	0.889	0.890	0.890	0.890	0.890	0.889	0.889	0.886	0.885	0.882	0.880	0.876	0.872	0.869	0.864	0.859	0.854	0.848	0.840	0.832	0.825	0.816	0.808	0.798	0.789	0.778	0.768	0.756	0.745	0.732	0.721	0.709	0.696	0.682	0.669	0.655	0.642	0.629	0.614	0.601	0.588	0.575	0.560	0.548	0.534	0.521	0.509	0.496	0.484	0.474	0.461	0.451	0.441	0.430	0.420	0.411	0.402	0.394	0.385	0.378	0.371	0.364	0.359	0.352	0.348	0.341	0.336	0.331	0.328	0.321	0.318	0.312	0.309	0.305	0.301	0.298	0.295	0.290	0.286	0.282	0.278	0.272	0.269	0.264	0.259	0.252	0.248	0.241	0.235	0.228	0.221	0.214	0.206	0.198	0.190	0.180	0.171	0.162	0.152	0.142	0.132	0.121	0.111	0.099	0.088	0.076	0.065	0.054	0.041	0.030	0.018	0.006	-0.005	-0.016	-0.028	-0.039	-0.049	-0.060	-0.071	-0.082	-0.091	-0.102	-0.112	-0.121	-0.130	-0.140	-0.149	-0.155	-0.164	-0.171	-0.179	-0.185	-0.192	-0.199	-0.204	-0.210	-0.215	-0.220	-0.225	-0.230	-0.234	-0.238	-0.242	-0.245	-0.250	-0.252	-0.256	-0.259	-0.261	-0.265	-0.268	-0.270	-0.272	-0.275	-0.278	-0.279	-0.281	-0.282	-0.286	-0.288	-0.289	-0.291	-0.292	-0.295	-0.298	-0.299	-0.300	-0.302	-0.304	-0.305	-0.308	-0.309	-0.310	-0.311	-0.312	-0.314	-0.315	-0.316	-0.316	-0.318	-0.319	-0.319	-0.319	-0.319	-0.319	-0.318	-0.318	-0.316	-0.314	-0.312	-0.310	-0.308	-0.304	-0.300	-0.296	-0.292	-0.288	-0.281	-0.276	-0.270	-0.262	-0.255	-0.246	-0.239	-0.229	-0.219	-0.208	-0.196	-0.185	-0.172	-0.159	-0.145	-0.130	-0.115	-0.100	-0.084	-0.066	-0.050	-0.032	-0.015	0.002	0.021	0.040	0.059	0.078	0.096	0.116	0.135	0.155	0.174	0.192	0.212	0.231	0.250	0.268	0.285	0.302	0.318	0.335	0.350	0.365	0.378	0.391	0.404	0.414	0.425	0.434	0.442	0.449	0.456	0.460	0.464	0.466	0.466	0.468	0.466	0.464	0.460	0.455	0.449	0.442	0.432	0.424	0.412	0.400	0.386	0.374	0.358	0.342	0.324	0.305	0.288	0.268	0.246	0.225	0.202	0.180	0.156	0.134	0.109	0.085	0.059	0.034	0.009	-0.018	-0.045	-0.070	-0.098	-0.122	-0.149	-0.176	-0.202	-0.229	-0.255	-0.281	-0.308	-0.332	-0.359	-0.384	-0.409	-0.434	-0.458	-0.482	-0.506	-0.531	-0.554	-0.576	-0.601	-0.624	-0.645	-0.668	-0.690	-0.711	-0.732	-0.754	-0.774	-0.794	-0.814	-0.832	-0.852	-0.871	-0.890	-0.909	-0.926	-0.944	-0.961	-0.978	-0.995	-1.011	-1.029	-1.044	-1.060	-1.075	-1.090	-1.104	-1.120	-1.132	-1.146	-1.160	-1.172	-1.185	-1.198	-1.208	-1.220	-1.231	-1.240	-1.251	-1.261	-1.270	-1.280	-1.289	-1.296	-1.305	-1.312	-1.319	-1.328	-1.332	-1.340	-1.345	-1.351	-1.358	-1.361	-1.366	-1.371	-1.376	-1.381	-1.386	-1.391	-1.395	-1.399	-1.402	-1.408	-1.411	-1.416	-1.420	-1.425	-1.430	-1.434	-1.439	-1.444	-1.449	-1.452	-1.459	-1.465	-1.470	-1.476	-1.481	-1.488	-1.494	-1.500	-1.508	-1.514	-1.521	-1.529	-1.536	-1.544	-1.551	-1.560	-1.569	-1.578	-1.585	-1.594	-1.602	-1.612	-1.621	-1.630	-1.639	-1.649	-1.656	-1.666	-1.675	-1.684	-1.694	-1.701	-1.711	-1.719	-1.728	-1.735	-1.744	-1.751	-1.759	-1.766	-1.772	-1.779	-1.786	-1.792	-1.798	-1.804	-1.808	-1.812	-1.816	-1.822	-1.825	-1.829	-1.832	-1.835	-1.836	-1.840	-1.842	-1.842	-1.845	-1.846	-1.848	-1.848	-1.849	-1.849	-1.849	-1.850	-1.850	-1.850	-1.850	-1.850	-1.851	-1.851	-1.852	-1.852	-1.852	-1.854	-1.855	-1.856	-1.860	-1.861	-1.864	-1.868	-1.870	-1.874	-1.878	-1.882	-1.886	-1.892	-1.899	-1.905	-1.912	-1.919	-1.926	-1.935	-1.942	-1.952	-1.962	-1.971	-1.981	-1.992	-2.004	-2.015	-2.025	-2.038	-2.049	-2.060	-2.072	-2.085	-2.098	-2.109	-2.121	-2.132	-2.145	-2.158	-2.169	-2.181	-2.192	-2.202	-2.214	-2.225	-2.235	-2.245	-2.255	-2.264	-2.274	-2.281	-2.290	-2.298	-2.305	-2.311	-2.318	-2.324	-2.328	-2.334	-2.339	-2.342	-2.345	-2.350	-2.352	-2.355	-2.356	-2.359	-2.360	-2.360	-2.361	-2.362	-2.362	-2.364	-2.364	-2.364	-2.364	-2.362	-2.362	-2.361	-2.361	-2.360	-2.360	-2.359	-2.359	-2.359	-2.358	-2.358	-2.358	-2.356	-2.355	-2.355	-2.355	-2.354	-2.354	-2.354	-2.352	-2.354	-2.354	-2.354	-2.352	-2.352	-2.352	-2.352	-2.352	-2.352	-2.351	-2.351	-2.350	-2.350	-2.350	-2.349	-2.348	-2.346	-2.345	-2.342	-2.340	-2.340	-2.336	-2.335	-2.332	-2.330	-2.326	-2.324	-2.321	-2.319	-2.315	-2.311	-2.308	-2.305	-2.301	-2.298	-2.294	-2.290	-2.286	-2.281	-2.279	-2.275	-2.271	-2.268	-2.264	-2.261	-2.256	-2.254	-2.251	-2.249	-2.246	-2.245	-2.244	-2.242	-2.240	-2.240	-2.240	-2.239	-2.239	-2.239	-2.239	-2.240	-2.241	-2.242	-2.244	-2.246	-2.248	-2.250	-2.252	-2.256	-2.258	-2.261	-2.264	-2.268	-2.271	-2.274	-2.278	-2.281	-2.285	-2.289	-2.291	-2.294	-2.298	-2.301	-2.304	-2.305	-2.308	-2.309	-2.311	-2.314	-2.314	-2.314	-2.315	-2.315	-2.315	-2.314	-2.312	-2.311	-2.309	-2.306	-2.304	-2.300	-2.296	-2.292	-2.288	-2.282	-2.278	-2.271	-2.265	-2.260	-2.252	-2.245	-2.238	-2.230	-2.221	-2.212	-2.205	-2.196	-2.188	-2.179	-2.170	-2.160	-2.151	-2.142	-2.132	-2.124	-2.114	-2.105	-2.096	-2.088	-2.078	-2.070	-2.061	-2.052	-2.045	-2.036	-2.029	-2.022	-2.015	-2.009	-2.001	-1.996	-1.991	-1.985	-1.981	-1.976	-1.971	-1.968	-1.965	-1.961	-1.959	-1.956	-1.955	-1.952	-1.951	-1.951	-1.950	-1.950	-1.950	-1.951	-1.954	-1.955	-1.956	-1.959	-1.961	-1.964	-1.966	-1.970	-1.974	-1.976	-1.980	-1.985	-1.989	-1.992	-1.996	-2.001	-2.004	-2.009	-2.014	-2.018	-2.021	-2.024	-2.029	-2.033	-2.035	-2.039	-2.041	-2.045	-2.047	-2.049	-2.051	-2.052	-2.054	-2.055	-2.056	-2.056	-2.056	-2.056	-2.055	-2.054	-2.051	-2.050	-2.047	-2.045	-2.042	-2.038	-2.035	-2.030	-2.025	-2.020	-2.016	-2.011	-2.006	-2.000	-1.994	-1.988	-1.982	-1.976	-1.970	-1.962	-1.956	-1.950	-1.945	-1.939	-1.932	-1.926	-1.921	-1.915	-1.911	-1.905	-1.901	-1.896	-1.891	-1.888	-1.885	-1.882	-1.879	-1.876	-1.875	-1.874	-1.872	-1.871	-1.871	-1.871	-1.872	-1.874	-1.875	-1.878	-1.880	-1.882	-1.886	-1.890	-1.895	-1.899	-1.902	-1.908	-1.912	-1.918	-1.924	-1.930	-1.935	-1.941	-1.946	-1.952	-1.959	-1.964	-1.970	-1.975	-1.981	-1.988	-1.992	-1.998	-2.002	-2.007	-2.013	-2.016	-2.021	-2.025	-2.027	-2.030	-2.033	-2.035	-2.036	-2.039	-2.039	-2.039	-2.039	-2.039	-2.039	-2.038	-2.036	-2.034	-2.031	-2.030	-2.027	-2.022	-2.019	-2.015	-2.011	-2.006	-2.002	-1.998	-1.991	-1.986	-1.980	-1.975	-1.969	-1.961	-1.955	-1.948	-1.941	-1.935	-1.928	-1.920	-1.915	-1.908	-1.900	-1.892	-1.885	-1.878	-1.871	-1.864	-1.856	-1.850	-1.842	-1.836	-1.829	-1.822	-1.815	-1.809	-1.801	-1.795	-1.788	-1.781	-1.775	-1.769	-1.761	-1.755	-1.748	-1.741	-1.736	-1.729	-1.724	-1.718	-1.711	-1.705	-1.699	-1.694	-1.688	-1.681	-1.675	-1.669	-1.664	-1.658	-1.651	-1.645	-1.639	-1.632	-1.628	-1.621	-1.616	-1.610	-1.604	-1.599	-1.594	-1.586	-1.581	-1.576	-1.570	-1.565	-1.560	-1.554	-1.549	-1.544	-1.539	-1.534	-1.529	-1.524	-1.519	-1.515	-1.511	-1.508	-1.502	-1.499	-1.495	-1.491	-1.488	-1.484	-1.481	-1.478	-1.475	-1.471	-1.470	-1.468	-1.464	-1.462	-1.461	-1.459	-1.456	-1.455	-1.454	-1.451	-1.449	-1.448	-1.446	-1.445	-1.442	-1.440	-1.438	-1.435	-1.432	-1.429	-1.425	-1.421	-1.416	-1.411	-1.406	-1.401	-1.395	-1.388	-1.379	-1.371	-1.361	-1.351	-1.340	-1.329	-1.316	-1.302	-1.288	-1.272	-1.256	-1.239	-1.220	-1.201	-1.180	-1.160	-1.136	-1.112	-1.089	-1.062	-1.036	-1.009	-0.980	-0.951	-0.921	-0.890	-0.859	-0.826	-0.792	-0.758	-0.724	-0.689	-0.654	-0.616	-0.581	-0.545	-0.509	-0.471	-0.435	-0.399	-0.362	-0.326	-0.290	-0.254	-0.219	-0.184	-0.151	-0.118	-0.085	-0.052	-0.022	0.008	0.036	0.064	0.091	0.116	0.141	0.165	0.186	0.208	0.226	0.245	0.261	0.276	0.290	0.304	0.315	0.325	0.334	0.341	0.348	0.351	0.355	0.359	0.360	0.359	0.359	0.356	0.354	0.349	0.345	0.339	0.332	0.326	0.318	0.310	0.300	0.291	0.281	0.271	0.260	0.250	0.239	0.229	0.218	0.208	0.195	0.184	0.172	0.162	0.152	0.141	0.130	0.121	0.110	0.100	0.090	0.080	0.071	0.061	0.052	0.042	0.035	0.026	0.018	0.009	0.001	-0.006	-0.016	-0.024	-0.031	-0.039	-0.046	-0.055	-0.064	-0.071	-0.080	-0.089	-0.096	-0.106	-0.115	-0.125	-0.134	-0.144	-0.155	-0.164	-0.175	-0.186	-0.199	-0.209	-0.221	-0.234	-0.246	-0.259	-0.272	-0.285	-0.299	-0.312	-0.326	-0.340	-0.355	-0.369	-0.384	-0.399	-0.412	-0.428	-0.442	-0.456	-0.470	-0.485	-0.500	-0.514	-0.528	-0.541	-0.555	-0.569	-0.582	-0.595	-0.608	-0.620	-0.632	-0.644	-0.656	-0.668	-0.679	-0.689	-0.700	-0.710	-0.720	-0.730	-0.740	-0.749	-0.759	-0.766	-0.776	-0.784	-0.792	-0.801	-0.810	-0.816	-0.825	-0.834	-0.841	-0.849	-0.856	-0.865	-0.872	-0.880	-0.888	-0.896	-0.904	-0.912	-0.921	-0.929	-0.938	-0.945	-0.954	-0.962	-0.971	-0.980	-0.989	-0.998	-1.006	-1.015	-1.024	-1.031	-1.040	-1.049	-1.058	-1.065	-1.072	-1.081	-1.089	-1.095	-1.104	-1.110	-1.116	-1.122	-1.129	-1.134	-1.139	-1.144	-1.148	-1.151	-1.155	-1.158	-1.160	-1.161	-1.164	-1.165	-1.165	-1.164	-1.162	-1.161	-1.160	-1.159	-1.155	-1.152	-1.149	-1.145	-1.140	-1.135	-1.129	-1.124	-1.118	-1.110	-1.104	-1.096	-1.089	-1.081	-1.074	-1.066	-1.059	-1.050	-1.041	-1.032	-1.024	-1.016	-1.008	-0.999	-0.991	-0.981	-0.974	-0.966	-0.958	-0.950	-0.942	-0.935	-0.928	-0.920	-0.914	-0.906	-0.901	-0.894	-0.888	-0.881	-0.876	-0.870	-0.866	-0.861	-0.856	-0.851	-0.848	-0.842	-0.840	-0.836	-0.832	-0.829	-0.825	-0.821	-0.819	-0.816	-0.812	-0.809	-0.806	-0.804	-0.801	-0.799	-0.795	-0.792	-0.789	-0.786	-0.782	-0.780	-0.778	-0.774	-0.771	-0.768	-0.764	-0.761	-0.758	-0.755	-0.751	-0.749	-0.745	-0.741	-0.739	-0.735	-0.731	-0.729	-0.725	-0.722	-0.720	-0.718	-0.715	-0.711	-0.710	-0.708	-0.705	-0.704	-0.704	-0.702	-0.702	-0.702	-0.701	-0.702	-0.704	-0.705	-0.706	-0.709	-0.711	-0.714	-0.719	-0.721	-0.725	-0.731	-0.735	-0.741	-0.746	-0.751	-0.758	-0.764	-0.772	-0.779	-0.786	-0.794	-0.802	-0.809	-0.816	-0.825	-0.832	-0.840	-0.848	-0.854	-0.861	-0.869	-0.875	-0.881	-0.886	-0.891	-0.898	-0.901	-0.904	-0.908	-0.909	-0.911	-0.910	-0.910	-0.909	-0.908	-0.904	-0.900	-0.895	-0.889	-0.882	-0.874	-0.865	-0.855	-0.844	-0.831	-0.818	-0.804	-0.789	-0.772	-0.754	-0.738	-0.718	-0.698	-0.676	-0.655	-0.632	-0.609	-0.585	-0.560	-0.535	-0.509	-0.484	-0.456	-0.430	-0.402	-0.375	-0.348	-0.319	-0.291	-0.262	-0.235	-0.208	-0.179	-0.151	-0.124	-0.098	-0.071	-0.045	-0.019	0.008	0.031	0.056	0.079	0.101	0.124	0.145	0.165	0.185	0.204	0.222	0.240	0.256	0.272	0.288	0.300	0.314	0.326	0.338	0.348	0.358	0.366	0.375	0.382	0.388	0.394	0.399	0.404	0.406	0.410	0.412	0.415	0.415	0.416	0.418	0.416	0.416	0.416	0.414	0.412	0.411	0.408	0.405	0.402	0.400	0.396	0.394	0.389	0.386	0.382	0.379	0.375	0.370	0.365	0.362	0.359	0.354	0.350	0.346	0.341	0.338	0.332	0.329	0.324	0.320	0.315	0.310	0.305	0.300	0.295	0.290	0.285	0.280	0.275	0.268	0.262	0.258	0.251	0.244	0.239	0.231	0.225	0.219	0.211	0.204	0.196	0.189	0.181	0.174	0.165	0.158	0.149	0.140	0.131	0.122	0.112	0.104	0.095	0.085	0.076	0.066	0.056	0.046	0.036	0.026	0.018	0.008	-0.002	-0.012	-0.022	-0.032	-0.041	-0.051	-0.061	-0.071	-0.080	-0.091	-0.100	-0.109	-0.119	-0.128	-0.136	-0.145	-0.154	-0.161	-0.170	-0.179	-0.186	-0.194	-0.201	-0.209	-0.216	-0.222	-0.229	-0.235	-0.242	-0.249	-0.254	-0.259	-0.265	-0.270	-0.275	-0.280	-0.284	-0.288	-0.292	-0.296	-0.300	-0.302	-0.306	-0.309	-0.312	-0.314	-0.316	-0.318	-0.321	-0.322	-0.324	-0.325	-0.326	-0.328	-0.328	-0.329	-0.330	-0.330	-0.332	-0.332	-0.334	-0.334	-0.334	-0.335	-0.336	-0.336	-0.338	-0.338	-0.340	-0.341	100.000	5.000	2.000	1.000	7.000	0.000	0.000	0.000	0.000	0.000	0.000	0.000	0.000	0.000	0.000	0.000	0.000	0.000	3.076	3.000	2.925	2.849	2.774	2.700	2.626	2.552	2.481	2.410	2.339	2.269	2.200	2.132	2.066	2.001	1.936	1.872	1.811	1.751	1.690	1.632	1.576	1.520	1.465	1.411	1.359	1.308	1.256	1.206	1.159	1.111	1.065	1.020	0.974	0.930	0.888	0.845	0.804	0.762	0.721	0.682	0.642	0.604	0.565	0.526	0.489	0.450	0.412	0.375	0.338	0.301	0.264	0.226	0.189	0.150	0.112	0.075	0.036	-0.002	-0.041	-0.080	-0.119	-0.160	-0.200	-0.240	-0.281	-0.322	-0.364	-0.406	-0.449	-0.492	-0.536	-0.580	-0.624	-0.669	-0.714	-0.759	-0.805	-0.850	-0.896	-0.942	-0.989	-1.035	-1.082	-1.129	-1.176	-1.224	-1.271	-1.318	-1.365	-1.412	-1.459	-1.506	-1.552	-1.600	-1.645	-1.691	-1.738	-1.782	-1.826	-1.871	-1.915	-1.959	-2.001	-2.044	-2.085	-2.126	-2.166	-2.205	-2.244	-2.282	-2.320	-2.355	-2.391	-2.426	-2.459	-2.491	-2.522	-2.554	-2.584	-2.614	-2.640	-2.669	-2.694	-2.720	-2.744	-2.766	-2.789	-2.811	-2.832	-2.851	-2.871	-2.890	-2.906	-2.924	-2.940	-2.955	-2.970	-2.985	-2.998	-3.011	-3.025	-3.038	-3.050	-3.061	-3.072	-3.084	-3.095	-3.105	-3.116	-3.128	-3.138	-3.149	-3.159	-3.170	-3.180	-3.191	-3.201	-3.212	-3.224	-3.235	-3.246	-3.259	-3.271	-3.284	-3.295	-3.308	-3.320	-3.334	-3.348	-3.360	-3.374	-3.386	-3.401	-3.415	-3.428	-3.442	-3.456	-3.469	-3.482	-3.496	-3.510	-3.522	-3.535	-3.548	-3.560	-3.572	-3.584	-3.596	-3.606	-3.618	-3.626	-3.636	-3.645	-3.652	-3.661	-3.669	-3.675	-3.681	-3.686	-3.691	-3.696	-3.699	-3.701	-3.704	-3.705	-3.705	-3.706	-3.706	-3.704	-3.704	-3.701	-3.698	-3.695	-3.692	-3.689	-3.685	-3.680	-3.676	-3.671	-3.666	-3.661	-3.656	-3.650	-3.646	-3.641	-3.635	-3.631	-3.626	-3.622	-3.616	-3.614	-3.609	-3.606	-3.602	-3.600	-3.598	-3.595	-3.594	-3.592	-3.591	-3.591	-3.591	-3.592	-3.594	-3.596	-3.598	-3.600	-3.604	-3.608	-3.611	-3.616	-3.621	-3.626	-3.632	-3.639	-3.646	-3.654	-3.661	-3.669	-3.678	-3.686	-3.695	-3.704	-3.714	-3.722	-3.732	-3.742	-3.752	-3.764	-3.774	-3.785	-3.795	-3.806	-3.816	-3.829	-3.839	-3.850	-3.861	-3.871	-3.882	-3.892	-3.904	-3.914	-3.925	-3.936	-3.946	-3.956	-3.965	-3.976	-3.985	-3.995	-4.004	-4.014	-4.022	-4.031	-4.040	-4.049	-4.056	-4.065	-4.071	-4.079	-4.085	-4.094	-4.100	-4.106	-4.111	-4.119	-4.125	-4.130	-4.134	-4.139	-4.144	-4.149	-4.154	-4.156	-4.160	-4.164	-4.168	-4.170	-4.174	-4.176	-4.179	-4.180	-4.182	-4.185	-4.188	-4.190	-4.192	-4.194	-4.196	-4.198	-4.200	-4.201	-4.204	-4.205	-4.206	-4.209	-4.211	-4.214	-4.216	-4.218	-4.221	-4.224	-4.226	-4.229	-4.234	-4.236	-4.240	-4.245	-4.249	-4.254	-4.260	-4.264	-4.270	-4.275	-4.281	-4.288	-4.294	-4.301	-4.309	-4.315	-4.324	-4.331	-4.341	-4.349	-4.359	-4.368	-4.378	-4.388	-4.398	-4.409	-4.419	-4.430	-4.442	-4.454	-4.466	-4.478	-4.491	-4.504	-4.516	-4.530	-4.542	-4.558	-4.570	-4.584	-4.599	-4.614	-4.628	-4.641	-4.656	-4.670	-4.686	-4.700	-4.715	-4.729	-4.742	-4.758	-4.771	-4.786	-4.800	-4.814	-4.828	-4.840	-4.854	-4.866	-4.879	-4.890	-4.901	-4.912	-4.922	-4.932	-4.941	-4.950	-4.958	-4.965	-4.971	-4.978	-4.982	-4.986	-4.991	-4.992	-4.995	-4.996	-4.998	-4.996	-4.996	-4.994	-4.991	-4.988	-4.982	-4.978	-4.971	-4.964	-4.956	-4.949	-4.939	-4.930	-4.919	-4.908	-4.898	-4.885	-4.874	-4.860	-4.848	-4.834	-4.820	-4.806	-4.791	-4.778	-4.762	-4.749	-4.735	-4.720	-4.706	-4.694	-4.680	-4.666	-4.654	-4.641	-4.630	-4.620	-4.610	-4.599	-4.590	-4.581	-4.574	-4.568	-4.561	-4.555	-4.551	-4.546	-4.544	-4.541	-4.540	-4.540	-4.541	-4.541	-4.544	-4.546	-4.550	-4.554	-4.558	-4.562	-4.569	-4.574	-4.581	-4.588	-4.595	-4.604	-4.611	-4.619	-4.628	-4.636	-4.645	-4.652	-4.661	-4.670	-4.678	-4.685	-4.692	-4.700	-4.706	-4.712	-4.719	-4.725	-4.730	-4.734	-4.738	-4.741	-4.744	-4.745	-4.748	-4.748	-4.748	-4.748	-4.746	-4.744	-4.742	-4.739	-4.736	-4.732	-4.729	-4.724	-4.719	-4.714	-4.709	-4.704	-4.698	-4.692	-4.686	-4.681	-4.675	-4.669	-4.665	-4.660	-4.656	-4.652	-4.650	-4.646	-4.645	-4.644	-4.642	-4.644	-4.645	-4.648	-4.650	-4.655	-4.660	-4.666	-4.675	-4.682	-4.692	-4.704	-4.716	-4.730	-4.745	-4.760	-4.779	-4.798	-4.816	-4.838	-4.860	-4.885	-4.909	-4.934	-4.961	-4.989	-5.018	-5.048	-5.078	-5.109	-5.141	-5.175	-5.208	-5.242	-5.278	-5.312	-5.348	-5.385	-5.420	-5.458	-5.494	-5.531	-5.568	-5.606	-5.642	-5.680	-5.718	-5.754	-5.791	-5.828	-5.865	-5.901	-5.938	-5.972	-6.008	-6.042	-6.079	-6.112	-6.146	-6.180	-6.212	-6.245	-6.278	-6.309	-6.340	-6.370	-6.401	-6.430	-6.459	-6.486	-6.514	-6.541	-6.569	-6.595	-6.620	-6.645	-6.669	-6.692	-6.716	-6.739	-6.759	-6.780	-6.800	-6.820	-6.838	-6.856	-6.874	-6.890	-6.906	-6.920	-6.935	-6.948	-6.960	-6.971	-6.982	-6.991	-7.000	-7.009	-7.015	-7.021	-7.028	-7.031	-7.035	-7.038	-7.039	-7.040	-7.040	-7.039	-7.038	-7.036	-7.032	-7.028	-7.022	-7.019	-7.011	-7.005	-6.998	-6.990	-6.982	-6.972	-6.964	-6.954	-6.945	-6.934	-6.924	-6.912	-6.902	-6.892	-6.880	-6.869	-6.859	-6.846	-6.835	-6.824	-6.812	-6.801	-6.791	-6.780	-6.769	-6.759	-6.749	-6.739	-6.729	-6.719	-6.710	-6.700	-6.690	-6.680	-6.671	-6.662	-6.655	-6.645	-6.636	-6.628	-6.620	-6.610	-6.601	-6.592	-6.584	-6.574	-6.564	-6.554	-6.544	-6.532	-6.522	-6.511	-6.500	-6.488	-6.475	-6.462	-6.449	-6.435	-6.420	-6.406	-6.390	-6.375	-6.358	-6.340	-6.324	-6.305	-6.288	-6.269	-6.250	-6.230	-6.210	-6.191	-6.170	-6.150	-6.129	-6.108	-6.088	-6.066	-6.044	-6.022	-6.001	-5.980	-5.959	-5.940	-5.919	-5.898	-5.878	-5.858	-5.838	-5.819	-5.800	-5.781	-5.762	-5.746	-5.729	-5.712	-5.696	-5.681	-5.665	-5.650	-5.635	-5.622	-5.609	-5.595	-5.582	-5.570	-5.559	-5.546	-5.535	-5.522	-5.511	-5.500	-5.489	-5.478	-5.468	-5.456	-5.445	-5.434	-5.422	-5.410	-5.399	-5.385	-5.372	-5.359	-5.345	-5.330	-5.315	-5.299	-5.282	-5.266	-5.248	-5.229	-5.210	-5.190	-5.169	-5.148	-5.125	-5.100	-5.076	-5.051	-5.025	-4.998	-4.970	-4.941	-4.912	-4.881	-4.851	-4.819	-4.786	-4.751	-4.718	-4.682	-4.646	-4.610	-4.572	-4.534	-4.496	-4.458	-4.418	-4.378	-4.338	-4.296	-4.255	-4.214	-4.171	-4.130	-4.088	-4.045	-4.003	-3.960	-3.918	-3.874	-3.831	-3.789	-3.746	-3.704	-3.661	-3.618	-3.575	-3.534	-3.491	-3.450	-3.408	-3.368	-3.326	-3.285	-3.246	-3.206	-3.166	-3.126	-3.089	-3.050	-3.011	-2.975	-2.938	-2.901	-2.865	-2.829	-2.794	-2.759	-2.725	-2.690	-2.658	-2.625	-2.592	-2.561	-2.530	-2.500	-2.471	-2.441	-2.412	-2.385	-2.356	-2.331	-2.304	-2.279	-2.254	-2.229	-2.205	-2.184	-2.160	-2.138	-2.118	-2.096	-2.078	-2.059	-2.040	-2.022	-2.004	-1.988	-1.971	-1.955	-1.940	-1.925	-1.911	-1.898	-1.884	-1.871	-1.859	-1.846	-1.835	-1.824	-1.811	-1.800	-1.790	-1.780	-1.770	-1.759	-1.749	-1.738	-1.728	-1.718	-1.709	-1.698	-1.686	-1.676	-1.665	-1.654	-1.644	-1.631	-1.620	-1.609	-1.596	-1.584	-1.570	-1.558	-1.545	-1.531	-1.518	-1.502	-1.488	-1.474	-1.459	-1.442	-1.428	-1.411	-1.396	-1.380	-1.364	-1.348	-1.331	-1.315	-1.298	-1.281	-1.265	-1.249	-1.232	-1.216	-1.201	-1.185	-1.169	-1.154	-1.139	-1.125	-1.111	-1.098	-1.084	-1.071	-1.059	-1.048	-1.036	-1.025	-1.015	-1.005	-0.995	-0.986	-0.979	-0.971	-0.964	-0.958	-0.952	-0.948	-0.942	-0.938	-0.934	-0.930	-0.928	-0.925	-0.922	-0.920	-0.919	-0.919	-0.918	-0.916	-0.915	-0.915	-0.915	-0.914	-0.914	-0.914	-0.914	-0.912	-0.912	-0.912	-0.911	-0.910	-0.910	-0.908	-0.906	-0.904	-0.902	-0.900	-0.896	-0.892	-0.890	-0.885	-0.881	-0.876	-0.871	-0.865	-0.859	-0.854	-0.846	-0.840	-0.832	-0.825	-0.816	-0.809	-0.799	-0.790	-0.781	-0.772	-0.764	-0.754	-0.744	-0.734	-0.724	-0.714	-0.704	-0.694	-0.685	-0.675	-0.664	-0.655	-0.646	-0.636	-0.626	-0.618	-0.609	-0.601	-0.592	-0.585	-0.576	-0.570	-0.562	-0.556	-0.551	-0.545	-0.540	-0.534	-0.530	-0.526	-0.522	-0.519	-0.516	-0.514	-0.511	-0.510	-0.510	-0.509	-0.509	-0.509	-0.510	-0.511	-0.512	-0.514	-0.516	-0.519	-0.521	-0.524	-0.529	-0.532	-0.535	-0.541	-0.545	-0.549	-0.555	-0.559	-0.565	-0.570	-0.575	-0.582	-0.588	-0.592	-0.600	-0.605	-0.611	-0.618	-0.622	-0.629	-0.635	-0.641	-0.648	-0.654	-0.659	-0.665	-0.671	-0.676	-0.682	-0.688	-0.692	-0.699	-0.704	-0.708	-0.714	-0.719	-0.722	-0.728	-0.731	-0.736	-0.740	-0.742	-0.748	-0.751	-0.755	-0.758	-0.761	-0.765	-0.768	-0.771	-0.774	-0.778	-0.780	-0.784	-0.786	-0.790	-0.792	-0.794	-0.798	-0.801	-0.802	-0.806	-0.809	-0.812	-0.815	-0.819	-0.820	-0.822	-0.826	-0.829	-0.831	-0.835	-0.838	-0.841	-0.844	-0.846	-0.850	-0.854	-0.856	-0.859	-0.862	-0.865	-0.868	-0.870	-0.872	-0.875	-0.878	-0.879	-0.881	-0.882	-0.882	-0.884	-0.885	-0.885	-0.885	-0.884	-0.884	-0.882	-0.881	-0.879	-0.878	-0.874	-0.871	-0.868	-0.864	-0.859	-0.855	-0.849	-0.842	-0.836	-0.830	-0.822	-0.815	-0.806	-0.798	-0.789	-0.780	-0.770	-0.760	-0.750	-0.739	-0.729	-0.718	-0.706	-0.694	-0.682	-0.672	-0.660	-0.649	-0.638	-0.628	-0.616	-0.605	-0.594	-0.584	-0.574	-0.564	-0.554	-0.545	-0.536	-0.529	-0.521	-0.514	-0.507	-0.502	-0.496	-0.491	-0.488	-0.485	-0.481	-0.479	-0.478	-0.476	-0.476	-0.476	-0.478	-0.479	-0.481	-0.484	-0.486	-0.490	-0.494	-0.499	-0.502	-0.507	-0.514	-0.519	-0.525	-0.531	-0.538	-0.544	-0.550	-0.558	-0.564	-0.570	-0.576	-0.584	-0.590	-0.596	-0.602	-0.608	-0.615	-0.620	-0.626	-0.631	-0.638	-0.641	-0.646	-0.651	-0.655	-0.659	-0.662	-0.668	-0.670	-0.674	-0.675	-0.678	-0.680	-0.684	-0.685	-0.686	-0.689	-0.690	-0.692	-0.694	-0.695	-0.696	-0.699	-0.699	-0.700	-0.701	-0.704	-0.705	-0.706	-0.709	-0.710	-0.711	-0.712	-0.715	-0.716	-0.719	-0.721	-0.722	-0.725	-0.728	-0.729	-0.731	-0.735	-0.736	-0.739	-0.741	-0.744	-0.746	-0.749	-0.750	-0.751	-0.755	-0.755	-0.758	-0.759	-0.760	-0.762	-0.762	-0.764	-0.764	-0.765	-0.765	-0.764	-0.764	-0.762	-0.762	-0.760	-0.760	-0.756	-0.755	-0.751	-0.749	-0.746	-0.741	-0.738	-0.734	-0.729	-0.724	-0.719	-0.712	-0.708	-0.701	-0.694	-0.686	-0.680	-0.672	-0.664	-0.655	-0.648	-0.638	-0.630	-0.620	-0.610	-0.600	-0.590	-0.580	-0.570	-0.559	-0.548	-0.536	-0.524	-0.514	-0.501	-0.490	-0.479	-0.466	-0.454	-0.442	-0.430	-0.419	-0.406	-0.394	-0.381	-0.369	-0.358	-0.344	-0.331	-0.319	-0.306	-0.295	-0.281	-0.270	-0.258	-0.244	-0.231	-0.220	-0.208	-0.194	-0.182	-0.170	-0.156	-0.144	-0.131	-0.120	-0.106	-0.094	-0.081	-0.068	-0.055	-0.042	-0.029	-0.015	-0.002	0.011	0.025	0.039	0.052	0.068	0.081	0.094	0.109	0.124	0.138	0.151	0.165	0.180	0.194	0.209	0.222	0.236	0.250	0.265	0.279	0.292	0.304	0.318	0.330	0.342	0.354	0.365	0.375	0.386	0.396	0.405	0.414	0.421	0.429	0.436	0.441	0.446	0.450	0.454	0.458	0.459	0.460	0.460	0.460	0.459	0.456	0.452	0.448	0.444	0.438	0.431	0.424	0.416	0.406	0.396	0.386	0.376	0.365	0.352	0.340	0.328	0.314	0.300	0.285	0.271	0.258	0.242	0.226	0.212	0.198	0.182	0.169	0.154	0.139	0.125	0.112	0.099	0.085	0.072	0.060	0.049	0.038	0.028	0.018	0.008	-0.001	-0.010	-0.016	-0.025	-0.031	-0.036	-0.041	-0.046	-0.049	-0.052	-0.055	-0.056	-0.059	-0.060	-0.059	-0.059	-0.059	-0.058	-0.055	-0.054	-0.050	-0.048	-0.045	-0.041	-0.036	-0.032	-0.029	-0.024	-0.020	-0.015	-0.010	-0.005	-0.001	0.004	0.009	0.012	0.018	0.022	0.026	0.031	0.035	0.040	0.044	0.048	0.051	0.055	0.059	0.061	0.065	0.068	0.071	0.074	0.076	0.078	0.080	0.084	0.085	0.086	0.089	0.090	0.090	0.091	0.094	0.094	0.095	0.095	0.098	0.098	0.099	0.100	0.101	0.102	0.102	0.104	0.105	0.106	0.108	0.109	0.110	0.111	0.114	0.114	0.116	0.119	0.120	0.122	0.126	0.129	0.131	0.135	0.139	0.142	0.146	0.150	0.155	0.159	0.164	0.169	0.174	0.180	0.185	0.191	0.196	0.204	0.210	0.216	0.224	0.231	0.239	0.246	0.254	0.262	0.271	0.280	0.289	0.296	0.305	0.315	0.324	0.332	0.341	0.350	0.360	0.369	0.378	0.386	0.396	0.405	0.412	0.420	0.429	0.436	0.444	0.452	0.460	0.465	0.472	0.479	0.484	0.489	0.494	0.499	0.502	0.507	0.511	0.512	0.516	0.518	0.519	0.520	0.520	0.520	0.520	0.519	0.518	0.515	0.514	0.511	0.509	0.504	0.500	0.496	0.492	0.486	0.481	0.476	0.471	0.465	0.459	0.454	0.448	0.441	0.434	0.429	0.422	0.415	0.409	0.402	0.396	0.390	0.385	0.379	0.372	0.368	0.362	0.358	0.352	0.349	0.345	0.342	0.338	0.335	0.332	0.331	0.329	0.326	0.326	0.325	0.324	0.324	0.324	0.326	0.326	0.329	0.329	0.331	0.334	0.336	0.340	0.342	0.345	0.349	0.351	0.356	0.360	0.364	0.368	0.372	0.376	0.380	0.384	0.389	0.394	0.398	0.402	0.408	0.412	0.416	0.421	0.426	0.430	0.435	0.440	0.442	0.448	0.451	0.456	0.459	0.464	0.466	0.471	0.474	0.478	0.481	0.484	0.488	0.491	0.495	0.499	0.501	0.505	0.507	0.511	0.514	0.518	0.519	0.521	0.525	0.528	0.529	0.531	0.534	0.535	0.538	0.539	0.541	0.541	0.544	0.544	0.545	0.546	0.546	0.548	0.548	0.546	0.546	0.546	0.545	0.545	0.544	0.542	0.541	0.540	0.538	0.536	0.534	0.532	0.530	0.528	0.526	0.524	0.521	0.520	0.518	0.515	0.514	0.512	0.511	0.510	0.509	0.509	0.509	0.507	0.509	0.510	0.510	0.512	0.515	0.516	0.520	0.524	0.528	0.534	0.539	0.545	0.551	0.559	0.566	0.576	0.585	0.595	0.605	0.616	0.628	0.640	0.652	0.665	0.679	0.691	0.706	0.721	0.736	0.751	0.768	0.781	0.798	0.815	0.830	0.846	0.862	0.879	0.895	0.910	0.926	0.941	0.958	0.971	0.986	0.999	1.014	1.028	1.039	1.051	1.062	1.074	1.085	1.095	1.104	1.112	1.121	1.129	1.135	1.141	1.148	1.152	1.156	1.160	1.162	1.164	1.165	1.166	1.166	1.165	1.164	1.162	1.160	1.156	1.154	1.150	1.146	1.140	1.136	1.130	1.124	1.118	1.111	1.104	1.096	1.089	1.079	1.071	1.062	1.052	1.042	1.032	1.022	1.012	1.001	0.991	0.980	0.969	0.956	0.945	0.934	0.921	0.910	0.898	0.885	0.871	0.859	0.846	0.834	0.820	0.808	0.794	0.780	0.765	0.751	0.738	0.724	0.710	0.696	0.680	0.666	0.651	0.638	0.622	0.608	0.592	0.578	0.562	0.546	0.531	0.516	0.501	0.484	0.469	0.452	0.438	0.421	0.405	0.390	0.374	0.358	0.341	0.324	0.309	0.292	0.276	0.260	0.244	0.228	0.211	0.196	0.180	0.165	0.148	0.132	0.118	0.102	0.088	0.072	0.059	0.044	0.030	0.015	0.002	-0.010	-0.024	-0.036	-0.048	-0.060	-0.070	-0.081	-0.090	-0.101	-0.109	-0.119	-0.126	-0.134	-0.140	-0.146	-0.151	-0.156	-0.161	-0.165	-0.168	-0.169	-0.171	-0.172	-0.174	-0.172	-0.171	-0.170	-0.168	-0.165	-0.161	-0.158	-0.152	-0.148	-0.142	-0.136	-0.130	-0.124	-0.116	-0.109	-0.101	-0.094	-0.085	-0.076	-0.069	-0.060	-0.051	-0.041	-0.032	-0.022	-0.014	-0.005	0.004	0.012	0.021	0.029	0.038	0.045	0.052	0.060	0.068	0.074	0.080	0.085	0.090	0.095	0.100	0.104	0.109	0.112	0.115	0.118	0.120	0.121	0.124	0.124	0.124	0.125	0.124	0.122	0.122	0.120	0.119	0.116	0.114	0.111	0.109	0.105	0.102	0.099	0.094	0.090	0.086	0.082	0.079	0.074	0.070	0.065	0.061	0.056	0.051	0.048	0.042	0.039	0.035	0.031	0.029	0.024	0.021	0.019	0.016	0.014	0.010	0.009	0.006	0.005	0.004	0.004	0.001	0.001	0.001	0.001	0.002	0.002	0.004	0.005	0.006	0.008	0.009	0.010	0.012	0.015	0.018	0.020	0.021	0.024	0.025	0.028	0.030	0.032	0.034	0.035	0.036	0.039	0.039	0.040	0.040	0.040	0.040	0.039	0.039	0.038	0.034	0.032	0.030	0.025	0.021	0.018	0.011	0.006	0.001	-0.006	-0.014	-0.021	-0.029	-0.036	-0.046	-0.055	-0.065	-0.075	-0.086	-0.098	-0.108	-0.119	-0.130	-0.142	-0.155	-0.166	-0.179	-0.191	-0.204	-0.216	-0.228	-0.240	-0.251	-0.264	-0.275	-0.285	-0.296	-0.308	-0.318	-0.328	-0.338	-0.346	-0.354	-0.362	-0.370	-0.378	-0.385	-0.391	-0.398	-0.402	-0.408	-0.411	-0.418	-0.420	-0.424	-0.426	-0.429	-0.430	-0.431	-0.434	-0.434	-0.434	-0.434	-0.434	-0.434	-0.434	-0.432	-0.430	-0.430	-0.428	-0.426	-0.425	-0.422	-0.420	-0.418	-0.416	-0.412	-0.411	-0.409	-0.406	-0.404	-0.402	-0.400	-0.398	-0.396	-0.395	-0.394	-0.391	-0.390	-0.389	-0.386	-0.385	-0.384	-0.382	-0.381	-0.381	-0.379	-0.379	-0.379	-0.378	-0.378	-0.378	-0.376	-0.378	-0.378	-0.378	-0.378	-0.379	-0.379	-0.380	-0.381	-0.382	-0.385	-0.386	-0.388	-0.389	-0.391	-0.394	-0.395	-0.398	-0.400	-0.402	-0.406	-0.409	-0.412	-0.415	-0.419	-0.422	-0.425	-0.429	-0.434	-0.436	-0.441	-0.445	-0.449	-0.452	-0.458	-0.461	-0.465	-0.469	-0.474	-0.478	-0.481	-0.485	-0.489	-0.491	-0.495	-0.499	-0.502	-0.505	-0.509	-0.510	-0.512	-0.516	-0.519	-0.521	-0.522	-0.525	-0.526	-0.528	-0.529	-0.530	-0.532	-0.534	-0.535	-0.535	-0.536	-0.538	-0.538	-0.538	-0.539	-0.540	-0.541	-0.544	-0.545	-0.545	-0.548	-0.550	-0.552	-0.555	-0.558	-0.561	-0.566	-0.571	-0.575	-0.580	-0.586	-0.592	-0.600	-0.608	-0.615	-0.625	-0.634	-0.645	-0.656	-0.666	-0.679	-0.694	-0.706	-0.721	-0.736	-0.752	-0.769	-0.785	-0.804	-0.821	-0.840	-0.859	-0.880	-0.900	-0.921	-0.942	-0.964	-0.986	-1.009	-1.031	-1.055	-1.078	-1.101	-1.124	-1.146	-1.171	-1.194	-1.216	-1.240	-1.262	-1.284	-1.306	-1.328	-1.350	-1.371	-1.391	-1.410	-1.430	-1.449	-1.468	-1.485	-1.501	-1.519	-1.534	-1.548	-1.562	-1.575	-1.589	-1.601	-1.612	-1.622	-1.632	-1.641	-1.649	-1.658	-1.665	-1.670	-1.678	-1.682	-1.688	-1.691	-1.695	-1.700	-1.704	-1.708	-1.710	-1.714	-1.718	-1.720	-1.724	-1.726	-1.731	-1.736	-1.740	-1.745	-1.751	-1.758	-1.765	-1.774	-1.781	-1.791	-1.802	-1.814	-1.828	-1.840	-1.856	-1.871	-1.889	-1.908	-1.928	-1.950	-1.972	-1.995	-2.020	-2.047	-2.075	-2.104	-2.135	-2.166	-2.200	-2.232	-2.269	-2.304	-2.341	-2.380	-2.420	-2.459	-2.500	-2.542	-2.585	-2.628	-2.671	-2.716	-2.761	-2.806	-2.851	-2.896	-2.941	-2.986	-3.032	-3.078	-3.122	-3.168	-3.211	-3.255	-3.299	-3.342	-3.386	-3.428	-3.469	-3.509	-3.550	-3.588	-3.628	-3.665	-3.701	-3.738	-3.772	-3.805	-3.839	-3.870	-3.901	-3.931	-3.960	-3.989	-4.016	-4.041	-4.066	-4.091	-4.114	-4.136	-4.159	-4.179	-4.199	-4.218	-4.235	-4.254	-4.269	-4.285	-4.300	-4.315	-4.329	-4.341	-4.352	-4.365	-4.375	-4.385	-4.395	-4.404	-4.410	-4.419	-4.425	-4.431	-4.436	-4.441	-4.446	-4.450	-4.452	-4.455	-4.458	-4.458	-4.460	-4.460	-4.458	-4.458	-4.455	-4.451	-4.449	-4.445	-4.440	-4.436	-4.430	-4.422	-4.418	-4.410	-4.401	-4.392	-4.382	-4.374	-4.364	-4.351	-4.340	-4.328	-4.315	-4.301	-4.288	-4.272	-4.258	-4.241	-4.224	-4.208	-4.189	-4.171	-4.152	-4.132	-4.111	-4.090	-4.069	-4.048	-4.022	-4.000	-3.974	-3.949	-3.922	-3.895	-3.869	-3.839	-3.809	-3.779	-3.749	-3.716	-3.681	-3.648	-3.611	-3.575	-3.538	-3.499	-3.459	-3.419	-3.376	-3.334	-3.289	-3.244	-3.198	-3.150	-3.101	-3.051	-3.000	-2.949	-2.896	-2.842	-2.788	-2.731	-2.675	-2.616	-2.559	-2.500	-2.439	-2.379	-2.316	-2.255	-2.192	-2.130	-2.068	-2.004	-1.940	-1.876	-1.812	-1.749	-1.685	-1.622	-1.559	-1.496	-1.434	-1.371	-1.311	-1.251	-1.190	-1.131	-1.074	-1.016	-0.960	-0.905	-0.851	-0.799	-0.748	-0.698	-0.650	-0.602	-0.558	-0.514	-0.472	-0.432	-0.394	-0.358	-0.322	-0.290	-0.259	-0.230	-0.204	-0.179	-0.156	-0.135	-0.116	-0.100	-0.085	-0.074	-0.061	-0.054	-0.049	-0.044	-0.042	-0.042	-0.046	-0.051	-0.058	-0.068	-0.079	-0.091	-0.106	-0.126	-0.146	-0.168	-0.192	-0.219	-0.248	-0.278	-0.311	-0.346	-0.382	-0.422	-0.464	-0.507	-0.554	-0.601	-0.651	-0.704	-0.758	-0.814	-0.871	-0.932	-0.995	-1.059	-1.126	-1.195	-1.265	-1.336	-1.411	-1.488	-1.566	-1.646	-1.729	-1.811	-1.898	-1.984	-2.074	-2.165	-2.258	-2.351	-2.448	-2.544	-2.642	-2.741	-2.842	-2.945	-3.049	-3.152	-3.259	-3.365	-3.472	-3.581	-3.691	-3.800	-3.911	-4.022	-4.135	-4.248	-4.360	-4.472	-4.586	-4.700	-4.814	-4.928	-5.040	-5.155	-5.268	-5.381	-5.494	-5.605	-5.718	-5.829	-5.940	-6.050	-6.159	-6.268	-6.375	-6.484	-6.589	-6.694	-6.799	-6.901	-7.004	-7.104	-7.204	-7.301	-7.399	-7.494	-7.589	-7.680	-7.772	-7.861	-7.950	-8.036	-8.121	-8.205	-8.286	-8.366	-8.444	-8.520	-8.595	-8.668	-8.739	-8.808	-8.875	-8.940	-9.004	-9.065	-9.125	-9.182	-9.239	-9.292	-9.344	-9.394	-9.442	-9.489	-9.534	-9.575	-9.615	-9.652	-9.690	-9.724	-9.756	-9.786	-9.815	-9.841	-9.866	-9.889	-9.909	-9.928	-9.945	-9.959	-9.972	-9.982	-9.991	-9.999	-10.002	-10.005	-10.006	-10.005	-10.000	-9.995	-9.988	-9.979	-9.966	-9.952	-9.938	-9.919	-9.899	-9.875	-9.851	-9.825	-9.795	-9.765	-9.730	-9.695	-9.658	-9.618	-9.575	-9.529	-9.481	-9.432	-9.380	-9.326	-9.269	-9.209	-9.148	-9.084	-9.016	-8.948	-8.875	-8.802	-8.725	-8.646	-8.565	-8.481	-8.395	-8.308	-8.215	-8.123	-8.028	-7.930	-7.829	-7.728	-7.624	-7.518	-7.408	-7.298	-7.186	-7.072	-6.955	-6.839	-6.719	-6.598	-6.474	-6.350	-6.224	-6.098	-5.969	-5.839	-5.708	-5.576	-5.442	-5.309	-5.172	-5.036	-4.900	-4.762	-4.624	-4.485	-4.345	-4.205	-4.065	-3.924	-3.782	-3.641	-3.500	-3.356	-3.214	-3.072	-2.930	-2.788	-2.645	-2.502	-2.360	-2.218	-2.075	-1.934	-1.791	-1.650	-1.509	-1.368	-1.226	-1.086	-0.945	-0.806	-0.666	-0.528	-0.389	-0.250	-0.114	0.024	0.160	0.296	0.432	0.566	0.702	0.835	0.968	1.101	1.232	1.364	1.492	1.622	1.752	1.879	2.006	2.132	2.259	2.382	2.506	2.629	2.750	2.870	2.991	3.109	3.228	3.345	3.461	3.575	3.689	3.801	3.912	4.024	4.132	4.241	4.349	4.454	4.560	4.662	4.766	4.869	4.969	5.068	5.166	5.265	5.360	5.456	5.549	5.644	5.735	5.825	5.915	6.004	6.091	6.178	6.262	6.348	6.431	6.512	6.594	6.672	6.752	6.830	6.908	6.982	7.056	7.129	7.201	7.271	7.341	7.410	7.476	7.542	7.608	7.671	7.732	7.794	7.854	7.912	7.969	8.024	8.079	8.130	8.182	8.231	8.280	8.328	8.372	8.416	8.458	8.499	8.538	8.575	8.611	8.645	8.678	8.710	8.739	8.766	8.791	8.816	8.839	8.860	8.880	8.898	8.915	8.929	8.942	8.954	8.964	8.972	8.979	8.984	8.988	8.990	8.990	8.990	8.989	8.985	8.981	8.975	8.969	8.960	8.950	8.940	8.928	8.915	8.901	8.886	8.871	8.854	8.836	8.818	8.799	8.778	8.758	8.736	8.714	8.691	8.668	8.644	8.619	8.592	8.568	8.541	8.515	8.486	8.460	8.432	8.404	8.375	8.346	8.318	8.289	8.259	8.230	8.199	8.169	8.139	8.109	8.079	8.049	8.019	7.988	7.958	7.926	7.896	7.866	7.835	7.805	7.776	7.745	7.716	7.686	7.658	7.629	7.600	7.571	7.544	7.516	7.489	7.461	7.435	7.409	7.384	7.359	7.335	7.311	7.288	7.264	7.241	7.220	7.198	7.176	7.156	7.136	7.116	7.098	7.079	7.061	7.044	7.028	7.010	6.994	6.978	6.962	6.948	6.931	6.915	6.900	6.886	6.870	6.855	6.839	6.822	6.806	6.790	6.772	6.755	6.736	6.718	6.698	6.675	6.654	6.630	6.605	6.581	6.554	6.525	6.496	6.465	6.432	6.399	6.362	6.325	6.286	6.245	6.202	6.158	6.111	6.064	6.014	5.961	5.908	5.851	5.795	5.735	5.675	5.612	5.546	5.482	5.414	5.346	5.275	5.205	5.131	5.058	4.982	4.906	4.830	4.752	4.674	4.595	4.515	4.436	4.356	4.276	4.196	4.116	4.036	3.958	3.878	3.798	3.720	3.642	3.566	3.490	3.414	3.340	3.266	3.194	3.122	3.052	2.984	2.916	2.850	2.785	2.721	2.659	2.599	2.539	2.481	2.425	2.369	2.315	2.262	2.211	2.160	2.111	2.064	2.016	1.971	1.925	1.881	1.839	1.796	1.755	1.712	1.672	1.632	1.592	1.552	1.514	1.476	1.438	1.399	1.361	1.322	1.284	1.246	1.209	1.169	1.130	1.091	1.051	1.011	0.970	0.929	0.889	0.848	0.804	0.761	0.718	0.672	0.629	0.584	0.539	0.492	0.446	0.400	0.351	0.304	0.255	0.206	0.158	0.108	0.058	0.008	-0.041	-0.092	-0.142	-0.192	-0.244	-0.294	-0.345	-0.395	-0.445	-0.496	-0.545	-0.594	-0.644	-0.692	-0.741	-0.789	-0.836	-0.884	-0.929	-0.974	-1.020	-1.064	-1.108	-1.151	-1.191	-1.234	-1.274	-1.312	-1.351	-1.390	-1.426	-1.462	-1.496	-1.530	-1.562	-1.594	-1.624	-1.654	-1.682	-1.710	-1.735	-1.761	-1.785	-1.808	-1.830	-1.852	-1.872	-1.891	-1.910	-1.929	-1.945	-1.961	-1.976	-1.990	-2.004	-2.018	-2.030	-2.042	-2.054	-2.065	-2.075	-2.086	-2.095	-2.105	-2.114	-2.124	-2.132	-2.142	-2.151	-2.160	-2.169	-2.179	-2.189	-2.199	-2.210	-2.220	-2.231	-2.244	-2.255	-2.268	-2.281	-2.294	-2.308	-2.322	-2.338	-2.354	-2.370	-2.388	-2.405	-2.422	-2.442	-2.461	-2.481	-2.502	-2.522	-2.544	-2.566	-2.588	-2.610	-2.632	-2.655	-2.679	-2.701	-2.724	-2.748	-2.770	-2.792	-2.815	-2.838	-2.859	-2.880	-2.901	-2.922	-2.941	-2.961	-2.980	-2.998	-3.015	-3.031	-3.046	-3.062	-3.075	-3.088	-3.100	-3.110	-3.120	-3.128	-3.135	-3.141	-3.146	-3.151	-3.154	-3.156	-3.156	-3.156	-3.156	-3.154	-3.151	-3.148	-3.144	-3.139	-3.132	-3.126	-3.120	-3.112	-3.105	-3.098	-3.089	-3.080	-3.071	-3.061	-3.052	-3.042	-3.034	-3.024	-3.015	-3.005	-2.998	-2.988	-2.980	-2.971	-2.965	-2.958	-2.951	-2.945	-2.940	-2.934	-2.929	-2.925	-2.922	-2.919	-2.916	-2.914	-2.912	-2.911	-2.912	-2.912	-2.914	-2.915	-2.918	-2.920	-2.924	-2.928	-2.931	-2.936	-2.942	-2.948	-2.954	-2.961	-2.969	-2.975	-2.982	-2.991	-3.000	-3.009	-3.018	-3.028	-3.038	-3.048	-3.058	-3.068	-3.079	-3.090	-3.100	-3.111	-3.124	-3.134	-3.146	-3.158	-3.170	-3.181	-3.192	-3.205	-3.218	-3.230	-3.241	-3.252	-3.264	-3.278	-3.289	-3.300	-3.311	-3.322	-3.334	-3.344	-3.355	-3.366	-3.376	-3.386	-3.396	-3.406	-3.416	-3.425	-3.434	-3.442	-3.451	-3.459	-3.465	-3.474	-3.480	-3.488	-3.492	-3.499	-3.505	-3.510	-3.515	-3.520	-3.524	-3.528	-3.531	-3.535	-3.538	-3.540	-3.542	-3.545	-3.548	-3.549	-3.550	-3.552	-3.552	-3.554	-3.555	-3.556	-3.558	-3.558	-3.559	-3.560	-3.561	-3.561	-3.562	-3.564	-3.564	-3.566	-3.569	-3.570	-3.572	-3.574	-3.578	-3.580	-3.582	-3.586	-3.589	-3.594	-3.598	-3.602	-3.608	-3.612	-3.619	-3.625	-3.630	-3.638	-3.644	-3.652	-3.659	-3.669	-3.676	-3.686	-3.695	-3.704	-3.715	-3.725	-3.736	-3.746	-3.759	-3.769	-3.781	-3.792	-3.806	-3.819	-3.831	-3.844	-3.858	-3.870	-3.884	-3.898	-3.910	-3.925	-3.938	-3.952	-3.965	-3.979	-3.991	-4.005	-4.018	-4.030	-4.043	-4.055	-4.066	-4.079	-4.090	-4.100	-4.111	-4.120	-4.129	-4.139	-4.146	-4.154	-4.160	-4.166	-4.172	-4.176	-4.180	-4.182	-4.185	-4.186	-4.188	-4.188	-4.188	-4.185	-4.182	-4.179	-4.175	-4.170	-4.164	-4.158	-4.150	-4.141	-4.132	-4.122	-4.112	-4.102	-4.091	-4.079	-4.066	-4.055	-4.041	-4.028	-4.014	-4.000	-3.986	-3.972	-3.958	-3.944	-3.929	-3.916	-3.902	-3.889	-3.875	-3.862	-3.850	-3.839	-3.828	-3.816	-3.806	-3.796	-3.789	-3.780	-3.772	-3.766	-3.761	-3.756	-3.751	-3.749	-3.746	-3.745	-3.744	-3.744	-3.744	-3.746	-3.748	-3.751	-3.755	-3.759	-3.764	-3.769	-3.775	-3.781	-3.788	-3.794	-3.801	-3.809	-3.816	-3.824	-3.832	-3.839	-3.846	-3.855	-3.862	-3.868	-3.875	-3.882	-3.888	-3.892	-3.898	-3.902	-3.906	-3.910	-3.911	-3.914	-3.916	-3.916	-3.918	-3.916	-3.915	-3.912	-3.911	-3.908	-3.904	-3.900	-3.894	-3.888	-3.881	-3.876	-3.869	-3.861	-3.852	-3.844	-3.836	-3.828	-3.818	-3.809	-3.800	-3.791	-3.782	-3.774	-3.765	-3.756	-3.749	-3.741	-3.734	-3.728	-3.721	-3.715	-3.711	-3.708	-3.704	-3.701	-3.699	-3.700	-3.699	-3.701	-3.702	-3.706	-3.710	-3.718	-3.722	-3.731	-3.740	-3.750	-3.762	-3.775	-3.789	-3.802	-3.819	-3.836	-3.855	-3.874	-3.894	-3.915	-3.939	-3.961	-3.986	-4.011	-4.037	-4.065	-4.093	-4.121	-4.150	-4.181	-4.211	-4.241	-4.275	-4.306	-4.340	-4.372	-4.405	-4.440	-4.474	-4.509	-4.542	-4.578	-4.611	-4.646	-4.682	-4.716	-4.750	-4.786	-4.821	-4.855	-4.890	-4.924	-4.958	-4.991	-5.024	-5.059	-5.090	-5.122	-5.155	-5.186	-5.218	-5.248	-5.279	-5.309	-5.338	-5.366	-5.395	-5.422	-5.449	-5.476	-5.502	-5.528	-5.551	-5.575	-5.599	-5.620	-5.642	-5.662	-5.684	-5.702	-5.721	-5.739	-5.755	-5.772	-5.786	-5.802	-5.815	-5.828	-5.839	-5.850	-5.860	-5.868	-5.875	-5.884	-5.889	-5.894	-5.899	-5.901	-5.902	-5.905	-5.905	-5.905	-5.902	-5.900	-5.898	-5.894	-5.889	-5.884	-5.878	-5.871	-5.864	-5.855	-5.846	-5.836	-5.828	-5.818	-5.806	-5.795	-5.784	-5.772	-5.760	-5.748	-5.735	-5.724	-5.711	-5.698	-5.685	-5.672	-5.660	-5.648	-5.635	-5.621	-5.609	-5.598	-5.585	-5.574	-5.561	-5.550	-5.538	-5.526	-5.516	-5.505	-5.495	-5.485	-5.474	-5.464	-5.454	-5.444	-5.435	-5.424	-5.414	-5.404	-5.395	-5.384	-5.375	-5.364	-5.354	-5.342	-5.332	-5.320	-5.309	-5.298	-5.284	-5.271	-5.259	-5.245	-5.231	-5.216	-5.201	-5.186	-5.170	-5.154	-5.138	-5.120	-5.101	-5.084	-5.064	-5.045	-5.025	-5.004	-4.982	-4.962	-4.940	-4.919	-4.896	-4.875	-4.851	-4.829	-4.805	-4.781	-4.759	-4.736	-4.712	-4.689	-4.665	-4.642	-4.620	-4.596	-4.574	-4.552	-4.530	-4.509	-4.486	-4.465	-4.444	-4.424	-4.402	-4.384	-4.364	-4.344	-4.325	-4.308	-4.289	-4.270	-4.251	-4.235	-4.216	-4.200	-4.184	-4.166	-4.150	-4.134	-4.116	-4.100	-4.082	-4.066	-4.049	-4.032	-4.015	-3.998	-3.980	-3.961	-3.942	-3.924	-3.904	-3.882	-3.862	-3.841	-3.820	-3.798	-3.774	-3.750	-3.726	-3.701	-3.675	-3.648	-3.620	-3.592	-3.562	-3.534	-3.501	-3.470	-3.439	-3.405	-3.371	-3.336	-3.300	-3.265	-3.228	-3.190	-3.151	-3.112	-3.072	-3.032	-2.992	-2.950	-2.909	-2.866	-2.825	-2.781	-2.739	-2.695	-2.651	-2.608	-2.564	-2.519	-2.475	-2.431	-2.388	-2.342	-2.299	-2.255	-2.210	-2.166	-2.122	-2.079	-2.035	-1.992	-1.949	-1.908	-1.865	-1.822	-1.781	-1.740	-1.700	-1.659	-1.619	-1.580	-1.541	-1.501	-1.462	-1.426	-1.388	-1.351	-1.314	-1.278	-1.242	-1.208	-1.172	-1.139	-1.105	-1.071	-1.039	-1.006	-0.975	-0.944	-0.912	-0.882	-0.851	-0.822	-0.792	-0.765	-0.736	-0.710	-0.682	-0.656	-0.631	-0.606	-0.581	-0.556	-0.532	-0.510	-0.488	-0.465	-0.442	-0.422	-0.402	-0.381	-0.362	-0.344	-0.326	-0.308	-0.291	-0.274	-0.258	-0.242	-0.226	-0.211	-0.199	-0.185	-0.171	-0.158	-0.146	-0.134	-0.122	-0.110	-0.100	-0.090	-0.079	-0.068	-0.058	-0.048	-0.038	-0.029	-0.019	-0.010	0.000	0.009	0.019	0.029	0.039	0.049	0.059	0.069	0.079	0.089	0.100	0.111	0.121	0.134	0.146	0.158	0.171	0.182	0.196	0.209	0.224	0.238	0.251	0.266	0.281	0.296	0.311	0.326	0.342	0.359	0.374	0.390	0.406	0.421	0.439	0.454	0.470	0.485	0.501	0.516	0.532	0.548	0.561	0.576	0.590	0.604	0.619	0.631	0.642	0.656	0.668	0.678	0.689	0.698	0.709	0.718	0.725	0.732	0.740	0.746	0.754	0.759	0.764	0.769	0.772	0.776	0.780	0.784	0.786	0.789	0.791	0.794	0.795	0.798	0.799	0.799	0.801	0.802	0.804	0.805	0.808	0.810	0.812	0.814	0.816	0.820	0.822	0.828	0.830	0.835	0.840	0.846	0.852	0.859	0.865	0.872	0.881	0.889	0.898	0.908	0.916	0.928	0.939	0.949	0.961	0.974	0.985	0.999	1.011	1.025	1.038	1.052	1.066	1.081	1.095	1.109	1.124	1.138	1.151	1.165	1.179	1.192	1.205	1.219	1.232	1.244	1.256	1.269	1.280	1.290	1.300	1.310	1.319	1.328	1.335	1.342	1.349	1.355	1.360	1.365	1.369	1.372	1.375	1.378	1.379	1.379	1.379	1.379	1.378	1.376	1.374	1.370	1.366	1.362	1.358	1.352	1.346	1.340	1.334	1.326	1.320	1.312	1.305	1.296	1.289	1.280	1.270	1.261	1.252	1.242	1.234	1.224	1.214	1.204	1.195	1.185	1.175	1.166	1.156	1.146	1.138	1.128	1.119	1.110	1.100	1.092	1.082	1.075	1.066	1.059	1.051	1.042	1.036	1.029	1.021	1.014	1.008	1.001	0.994	0.988	0.981	0.975	0.969	0.964	0.958	0.952	0.946	0.940	0.935	0.930	0.924	0.919	0.911	0.906	0.901	0.895	0.889	0.882	0.876	0.871	0.864	0.858	0.850	0.844	0.836	0.830	0.821	0.814	0.806	0.799	0.790	0.782	0.774	0.765	0.758	0.749	0.739	0.730	0.721	0.711	0.702	0.694	0.686	0.676	0.668	0.659	0.650	0.641	0.634	0.626	0.618	0.610	0.604	0.598	0.590	0.585	0.579	0.574	0.570	0.565	0.561	0.558	0.556	0.552	0.551	0.550	0.550	0.550	0.550	0.551	0.554	0.556	0.559	0.561	0.565	0.569	0.574	0.578	0.584	0.588	0.594	0.599	0.605	0.611	0.618	0.624	0.630	0.636	0.644	0.649	0.654	0.661	0.665	0.671	0.678	0.681	0.685	0.690	0.692	0.696	0.698	0.700	0.702	0.704	0.704	0.702	0.702	0.701	0.700	0.698	0.695	0.691	0.688	0.682	0.679	0.674	0.668	0.662	0.655	0.649	0.644	0.636	0.629	0.622	0.615	0.608	0.599	0.592	0.585	0.578	0.570	0.564	0.555	0.549	0.542	0.536	0.530	0.524	0.519	0.512	0.507	0.502	0.499	0.495	0.491	0.488	0.485	0.482	0.480	0.478	0.476	0.475	0.474	0.474	0.474	0.474	0.472	0.474	0.475	0.475	0.475	0.476	0.478	0.479	0.481	0.481	0.482	0.485	0.486	0.489	0.490	0.490	0.492	0.494	0.495	0.496	0.496	0.498	0.499	0.500	0.501	0.501	0.501	0.501	0.501	0.502	0.501	0.501	0.500	0.500	0.499	0.498	0.498	0.496	0.495	0.494	0.492	0.490	0.489	0.488	0.485	0.482	0.481	0.479	0.476	0.475	0.472	0.470	0.469	0.466	0.466	0.464	0.462	0.461	0.459	0.459	0.459	0.458	0.458	0.456	0.456	0.458	0.458	0.460	0.461	0.464	0.466	0.469	0.471	0.475	0.480	0.485	0.490	0.495	0.501	0.509	0.516	0.524	0.532	0.541	0.551	0.561	0.572	0.584	0.595	0.609	0.621	0.634	0.649	0.662	0.678	0.694	0.709	0.725	0.742	0.759	0.776	0.794	0.812	0.830	0.849	0.869	0.888	0.906	0.926	0.946	0.966	0.986	1.006	1.026	1.046	1.065	1.085	1.105	1.124	1.145	1.165	1.184	1.202	1.221	1.241	1.260	1.279	1.298	1.315	1.334	1.352	1.370	1.386	1.402	1.420	1.436	1.452	1.469	1.484	1.498	1.514	1.528	1.541	1.555	1.568	1.580	1.591	1.604	1.615	1.625	1.636	1.645	1.652	1.661	1.669	1.676	1.681	1.688	1.692	1.695	1.699	1.701	1.702	1.704	1.704	1.702	1.701	1.699	1.695	1.690	1.685	1.680	1.672	1.665	1.655	1.645	1.635	1.624	1.612	1.599	1.585	1.571	1.556	1.539	1.522	1.505	1.489	1.469	1.450	1.431	1.411	1.391	1.370	1.350	1.329	1.308	1.285	1.264	1.241	1.220	1.199	1.178	1.156	1.135	1.114	1.092	1.072	1.051	1.032	1.011	0.994	0.974	0.956	0.938	0.921	0.905	0.888	0.871	0.856	0.842	0.828	0.815	0.801	0.790	0.779	0.766	0.758	0.748	0.738	0.730	0.722	0.715	0.708	0.701	0.696	0.691	0.686	0.682	0.679	0.675	0.674	0.671	0.671	0.670	0.669	0.669	0.669	0.670	0.671	0.674	0.675	0.678	0.680	0.682	0.688	0.691	0.695	0.700	0.706	0.711	0.716	0.722	0.729	0.735	0.742	0.749	0.756	0.762	0.771	0.779	0.786	0.795	0.802	0.811	0.820	0.829	0.838	0.846	0.855	0.864	0.872	0.880	0.888	0.896	0.905	0.914	0.922	0.930	0.939	0.946	0.955	0.962	0.970	0.978	0.985	0.992	1.000	1.008	1.014	1.021	1.028	1.035	1.041	1.048	1.054	1.060	1.066	1.072	1.079	1.085	1.091	1.096	1.102	1.109	1.115	1.121	1.128	1.132	1.139	1.145	1.151	1.156	1.164	1.169	1.175	1.181	1.188	1.194	1.199	1.205	1.211	1.218	1.224	1.230	1.235	1.242	1.248	1.254	1.259	1.265	1.270	1.275	1.280	1.285	1.289	1.294	1.298	1.301	1.305	1.309	1.311	1.315	1.318	1.320	1.321	1.324	1.325	1.326	1.326	1.328	1.328	1.329	1.328	1.328	1.326	1.325	1.325	1.322	1.321	1.319	1.316	1.315	1.311	1.310	1.306	1.304	1.300	1.298	1.294	1.290	1.286	1.282	1.280	1.276	1.272	1.269	1.266	1.262	1.259	1.256	1.252	1.250	1.246	1.244	1.241	1.239	1.236	1.234	1.232	1.230	1.228	1.226	1.225	1.224	1.222	1.220	1.220	1.220	1.219	1.218	1.218	1.218	1.218	1.218	1.219	1.219	1.219	1.220	1.220	1.222	1.224	1.225	1.226	1.226	1.228	1.230	1.231	1.232	1.235	1.236	1.238	1.240	1.242	1.244	1.246	1.249	1.250	1.252	1.255	1.258	1.259	1.261	1.264	1.268	1.269	1.271	1.274	1.275	1.278	1.279	1.281	1.282	1.285	1.286	1.288	1.289	1.291	1.291	1.292	1.294	1.295	1.296	1.296	1.296	1.298	1.298	1.298	1.296	1.298	1.296	1.296	1.295	1.292	1.291	1.290	1.288	1.286	1.284	1.280	1.278	1.275	1.272	1.269	1.265	1.261	1.258	1.254	1.250	1.245	1.242	1.238	1.234	1.230	1.226	1.221	1.218	1.214	1.210	1.205	1.202	1.200	1.196	1.195	1.192	1.190	1.189	1.188	1.186	1.185	1.186	1.188	1.188	1.190	1.192	1.195	1.199	1.202	1.208	1.212	1.218	1.225	1.231	1.240	1.248	1.256	1.266	1.276	1.288	1.299	1.310	1.324	1.336	1.350	1.364	1.378	1.392	1.406	1.422	1.439	1.454	1.470	1.485	1.501	1.516	1.532	1.549	1.565	1.580	1.596	1.611	1.626	1.641	1.655	1.670	1.684	1.696	1.709	1.721	1.732	1.744	1.755	1.765	1.775	1.784	1.792	1.800	1.806	1.812	1.820	1.825	1.829	1.832	1.836	1.840	1.841	1.842	1.844	1.845	1.845	1.844	1.844	1.842	1.840	1.838	1.835	1.832	1.829	1.824	1.820	1.815	1.810	1.804	1.799	1.792	1.786	1.780	1.774	1.766	1.758	1.750	1.742	1.735	1.726	1.718	1.708	1.698	1.688	1.678	1.668	1.656	1.646	1.634	1.622	1.610	1.598	1.585	1.572	1.559	1.545	1.531	1.516	1.501	1.486	1.471	1.455	1.440	1.422	1.406	1.389	1.370	1.354	1.335	1.316	1.298	1.279	1.260	1.240	1.221	1.202	1.182	1.162	1.142	1.121	1.101	1.081	1.060	1.041	1.020	1.000	0.980	0.959	0.938	0.919	0.899	0.879	0.859	0.839	0.819	0.800	0.781	0.762	0.745	0.725	0.708	0.690	0.674	0.656	0.639	0.622	0.606	0.591	0.575	0.560	0.546	0.531	0.518	0.504	0.491	0.479	0.466	0.455	0.444	0.432	0.422	0.414	0.404	0.396	0.388	0.380	0.372	0.366	0.360	0.355	0.349	0.345	0.341	0.338	0.334	0.331	0.331	0.329	0.329	0.328	0.329	0.330	0.331	0.334	0.336	0.339	0.342	0.346	0.351	0.356	0.362	0.368	0.374	0.381	0.388	0.394	0.401	0.409	0.418	0.425	0.434	0.442	0.451	0.459	0.468	0.478	0.486	0.496	0.505	0.514	0.522	0.531	0.541	0.549	0.556	0.565	0.572	0.580	0.588	0.595	0.601	0.608	0.615	0.619	0.625	0.630	0.634	0.639	0.641	0.645	0.648	0.649	0.650	0.652	0.652	0.652	0.654	0.652	0.650	0.649	0.646	0.644	0.641	0.638	0.634	0.630	0.625	0.621	0.615	0.610	0.605	0.599	0.592	0.586	0.580	0.574	0.569	0.562	0.556	0.550	0.545	0.539	0.534	0.528	0.522	0.516	0.512	0.509	0.504	0.500	0.498	0.494	0.492	0.489	0.488	0.488	0.486	0.485	0.485	0.485	0.486	0.486	0.489	0.491	0.492	0.496	0.499	0.501	0.504	0.509	0.511	0.515	0.519	0.522	0.526	0.531	0.534	0.539	0.541	0.544	0.546	0.549	0.551	0.554	0.555	0.556	0.556	0.556	0.556	0.554	0.552	0.550	0.548	0.544	0.540	0.535	0.529	0.524	0.516	0.509	0.501	0.492	0.484	0.475	0.464	0.452	0.442	0.430	0.418	0.405	0.394	0.380	0.368	0.354	0.340	0.326	0.314	0.300	0.288	0.274	0.260	0.248	0.234	0.222	0.209	0.198	0.186	0.175	0.164	0.154	0.144	0.134	0.124	0.116	0.108	0.100	0.091	0.085	0.079	0.074	0.066	0.061	0.058	0.052	0.049	0.045	0.041	0.039	0.036	0.032	0.030	0.028	0.026	0.024	0.022	0.021	0.019	0.018	0.016	0.015	0.014	0.011	0.010	0.010	0.008	0.006	0.004	0.002	0.000	-0.001	-0.004	-0.005	-0.008	-0.010	-0.012	-0.015	-0.016	-0.020	-0.022	-0.025	-0.026	-0.030	-0.031	-0.034	-0.036	-0.038	-0.040	-0.041	-0.044	-0.045	-0.046	-0.048	-0.049	-0.050	-0.050	-0.051	-0.050	-0.051	-0.050	-0.051	-0.050	-0.049	-0.049	-0.048	-0.046	-0.045	-0.042	-0.041	-0.040	-0.036	-0.035	-0.032	-0.030	-0.028	-0.025	-0.022	-0.021	-0.018	-0.016	-0.014	-0.011	-0.009	-0.006	-0.005	-0.002	0.000	0.001	0.002	0.005	0.006	0.006	0.009	0.009	0.010	0.010	0.011	0.010	0.011	0.010	0.009	0.010	0.009	0.008	0.006	0.005	0.004	0.001	0.000	-0.001	-0.002	-0.005	-0.006	-0.009	-0.011	-0.015	-0.018	-0.020	-0.022	-0.025	-0.029	-0.032	-0.036	-0.040	-0.044	-0.048	-0.051	-0.055	-0.060	-0.064	-0.069	-0.075	-0.080	-0.085	-0.092	-0.098	-0.105	-0.111	-0.119	-0.126	-0.135	-0.144	-0.152	-0.162	-0.171	-0.184	-0.194	-0.205	-0.218	-0.230	-0.242	-0.256	-0.271	-0.286	-0.300	-0.316	-0.332	-0.350	-0.368	-0.385	-0.402	-0.421	-0.441	-0.460	-0.480	-0.500	-0.520	-0.541	-0.562	-0.584	-0.604	-0.625	-0.648	-0.668	-0.689	-0.710	-0.731	-0.751	-0.771	-0.792	-0.812	-0.832	-0.851	-0.870	-0.889	-0.905	-0.924	-0.940	-0.956	-0.971	-0.985	-1.000	-1.014	-1.026	-1.039	-1.050	-1.060	-1.070	-1.079	-1.088	-1.095	-1.102	-1.109	-1.115	-1.120	-1.125	-1.129	-1.132	-1.136	-1.141	-1.144	-1.148	-1.149	-1.152	-1.156	-1.159	-1.162	-1.166	-1.170	-1.172	-1.178	-1.184	-1.189	-1.195	-1.202	-1.211	-1.219	-1.229	-1.239	-1.251	-1.265	-1.278	-1.294	-1.310	-1.328	-1.346	-1.365	-1.386	-1.409	-1.432	-1.459	-1.484	-1.511	-1.540	-1.570	-1.601	-1.634	-1.666	-1.701	-1.738	-1.774	-1.810	-1.849	-1.889	-1.928	-1.968	-2.009	-2.050	-2.092	-2.135	-2.178	-2.221	-2.264	-2.308	-2.350	-2.392	-2.438	-2.480	-2.522	-2.565	-2.606	-2.649	-2.690	-2.731	-2.771	-2.810	-2.850	-2.889	-2.925	-2.962	-2.999	-3.034	-3.069	-3.101	-3.134	-3.165	-3.196	-3.225	-3.255	-3.281	-3.309	-3.335	-3.359	-3.384	-3.406	-3.428	-3.450	-3.469	-3.488	-3.506	-3.524	-3.540	-3.556	-3.571	-3.585	-3.598	-3.611	-3.622	-3.634	-3.644	-3.652	-3.660	-3.670	-3.676	-3.682	-3.690	-3.695	-3.699	-3.704	-3.706	-3.709	-3.711	-3.714	-3.715	-3.715	-3.716	-3.714	-3.714	-3.712	-3.709	-3.708	-3.704	-3.701	-3.696	-3.691	-3.686	-3.681	-3.675	-3.669	-3.661	-3.654	-3.646	-3.636	-3.629	-3.619	-3.609	-3.598	-3.586	-3.575	-3.564	-3.551	-3.538	-3.524	-3.510	-3.495	-3.479	-3.464	-3.446	-3.429	-3.410	-3.391	-3.372	-3.351	-3.331	-3.309	-3.286	-3.264	-3.240	-3.214	-3.188	-3.161	-3.132	-3.105	-3.075	-3.044	-3.012	-2.980	-2.945	-2.910	-2.874	-2.838	-2.798	-2.759	-2.719	-2.676	-2.634	-2.589	-2.544	-2.499	-2.452	-2.404	-2.354	-2.304	-2.252	-2.201	-2.148	-2.092	-2.039	-1.982	-1.925	-1.869	-1.811	-1.752	-1.694	-1.634	-1.574	-1.514	-1.454	-1.392	-1.332	-1.271	-1.210	-1.150	-1.089	-1.029	-0.970	-0.910	-0.851	-0.792	-0.735	-0.678	-0.621	-0.566	-0.511	-0.458	-0.405	-0.354	-0.304	-0.254	-0.208	-0.161	-0.118	-0.075	-0.032	0.006	0.044	0.080	0.114	0.148	0.178	0.206	0.232	0.258	0.280	0.300	0.320	0.336	0.351	0.364	0.374	0.381	0.388	0.392	0.394	0.394	0.390	0.385	0.379	0.370	0.358	0.344	0.329	0.311	0.291	0.269	0.246	0.220	0.191	0.162	0.129	0.095	0.059	0.020	-0.020	-0.062	-0.106	-0.154	-0.201	-0.252	-0.304	-0.358	-0.415	-0.472	-0.532	-0.594	-0.658	-0.722	-0.790	-0.859	-0.930	-1.002	-1.076	-1.154	-1.230	-1.311	-1.392	-1.474	-1.559	-1.645	-1.734	-1.822	-1.914	-2.005	-2.099	-2.194	-2.290	-2.388	-2.486	-2.586	-2.688	-2.790	-2.892	-2.996	-3.102	-3.208	-3.315	-3.422	-3.530	-3.639	-3.748	-3.859	-3.969	-4.080	-4.190	-4.301	-4.412	-4.525	-4.635	-4.748	-4.858	-4.970	-5.080	-5.191	-5.301	-5.411	-5.520	-5.629	-5.738	-5.845	-5.952	-6.058	-6.162	-6.268	-6.370	-6.472	-6.574	-6.674	-6.772	-6.871	-6.966	-7.062	-7.158	-7.249	-7.340	-7.430	-7.519	-7.606	-7.691	-7.775	-7.858	-7.938	-8.016	-8.095	-8.170	-8.242	-8.316	-8.386	-8.455	-8.522	-8.586	-8.650	-8.712	-8.771	-8.830	-8.886	-8.940	-8.994	-9.044	-9.092	-9.140	-9.185	-9.228	-9.270	-9.309	-9.346	-9.382	-9.416	-9.448	-9.479	-9.506	-9.532	-9.558	-9.579	-9.599	-9.618	-9.634	-9.648	-9.661	-9.671	-9.679	-9.684	-9.689	-9.690	-9.691	-9.688	-9.684	-9.676	-9.668	-9.656	-9.642	-9.626	-9.609	-9.589	-9.566	-9.540	-9.514	-9.484	-9.452	-9.418	-9.380	-9.341	-9.299	-9.255	-9.206	-9.158	-9.106	-9.051	-8.995	-8.934	-8.872	-8.808	-8.740	-8.671	-8.599	-8.524	-8.448	-8.368	-8.286	-8.201	-8.115	-8.025	-7.934	-7.841	-7.745	-7.646	-7.546	-7.445	-7.340	-7.234	-7.126	-7.015	-6.902	-6.790	-6.672	-6.556	-6.438	-6.318	-6.195	-6.071	-5.946	-5.820	-5.692	-5.564	-5.435	-5.304	-5.171	-5.039	-4.905	-4.770	-4.636	-4.500	-4.364	-4.226	-4.089	-3.951	-3.812	-3.672	-3.535	-3.395	-3.255	-3.116	-2.975	-2.835	-2.695	-2.555	-2.415	-2.276	-2.136	-1.996	-1.858	-1.718	-1.579	-1.439	-1.301	-1.164	-1.026	-0.889	-0.751	-0.615	-0.479	-0.344	-0.209	-0.075	0.060	0.192	0.325	0.456	0.589	0.719	0.848	0.976	1.105	1.232	1.359	1.485	1.610	1.734	1.859	1.980	2.101	2.222	2.344	2.461	2.580	2.698	2.814	2.929	3.044	3.158	3.270	3.382	3.492	3.602	3.711	3.819	3.926	4.032	4.138	4.241	4.345	4.446	4.549	4.648	4.748	4.846	4.944	5.040	5.135	5.229	5.324	5.415	5.508	5.599	5.689	5.778	5.865	5.952	6.038	6.122	6.206	6.290	6.371	6.452	6.532	6.612	6.690	6.768	6.842	6.918	6.991	7.064	7.135	7.206	7.275	7.342	7.410	7.475	7.540	7.604	7.666	7.728	7.788	7.846	7.904	7.960	8.014	8.068	8.119	8.170	8.220	8.266	8.314	8.358	8.402	8.444	8.485	8.522	8.560	8.596	8.630	8.664	8.694	8.722	8.751	8.778	8.802	8.825	8.846	8.866	8.884	8.901	8.916	8.929	8.940	8.951	8.960	8.966	8.971	8.974	8.976	8.978	8.976	8.975	8.971	8.966	8.960	8.951	8.942	8.932	8.921	8.908	8.894	8.880	8.862	8.846	8.828	8.808	8.788	8.768	8.745	8.722	8.699	8.674	8.649	8.624	8.598	8.570	8.541	8.514	8.485	8.456	8.426	8.396	8.365	8.335	8.305	8.272	8.241	8.210	8.178	8.145	8.113	8.081	8.047	8.015	7.984	7.951	7.919	7.885	7.854	7.821	7.789	7.756	7.725	7.692	7.662	7.631	7.600	7.569	7.539	7.509	7.479	7.450	7.421	7.392	7.365	7.338	7.310	7.282	7.258	7.231	7.206	7.182	7.159	7.135	7.112	7.089	7.068	7.046	7.025	7.006	6.985	6.966	6.948	6.929	6.911	6.894	6.875	6.859	6.842	6.826	6.810	6.792	6.776	6.760	6.744	6.726	6.710	6.694	6.675	6.658	6.639	6.620	6.600	6.579	6.558	6.535	6.511	6.486	6.461	6.434	6.406	6.376	6.346	6.312	6.279	6.244	6.206	6.168	6.126	6.085	6.041	5.995	5.948	5.898	5.848	5.794	5.739	5.682	5.624	5.564	5.502	5.439	5.374	5.308	5.240	5.171	5.100	5.028	4.955	4.881	4.808	4.731	4.655	4.579	4.501	4.422	4.345	4.265	4.186	4.108	4.030	3.950	3.872	3.794	3.718	3.640	3.565	3.489	3.414	3.340	3.268	3.196	3.126	3.058	2.989	2.922	2.856	2.791	2.730	2.668	2.608	2.549	2.491	2.435	2.381	2.328	2.275	2.225	2.175	2.128	2.080	2.034	1.990	1.946	1.904	1.861	1.820	1.780	1.740	1.701	1.662	1.625	1.586	1.550	1.512	1.476	1.440	1.402	1.366	1.331	1.294	1.258	1.221	1.182	1.146	1.109	1.070	1.032	0.994	0.954	0.915	0.874	0.834	0.792	0.751	0.710	0.666	0.624	0.580	0.536	0.492	0.446	0.401	0.356	0.311	0.265	0.218	0.171	0.125	0.078	0.030	-0.016	-0.064	-0.111	-0.158	-0.205	-0.252	-0.300	-0.346	-0.392	-0.439	-0.485	-0.531	-0.575	-0.621	-0.665	-0.709	-0.752	-0.796	-0.839	-0.881	-0.924	-0.965	-1.005	-1.045	-1.084	-1.124	-1.162	-1.200	-1.235	-1.272	-1.308	-1.342	-1.376	-1.409	-1.441	-1.472	-1.505	-1.534	-1.565	-1.592	-1.620	-1.646	-1.672	-1.699	-1.724	-1.748	-1.770	-1.794	-1.814	-1.835	-1.855	-1.874	-1.894	-1.911	-1.928	-1.944	-1.959	-1.975	-1.989	-2.002	-2.015	-2.029	-2.040	-2.052	-2.062	-2.074	-2.084	-2.095	-2.105	-2.114	-2.124	-2.132	-2.142	-2.151	-2.160	-2.168	-2.178	-2.185	-2.194	-2.202	-2.212	-2.222	-2.232	-2.241	-2.252	-2.262	-2.272	-2.284	-2.295	-2.306	-2.320	-2.332	-2.346	-2.359	-2.372	-2.388	-2.401	-2.415	-2.430	-2.445	-2.461	-2.476	-2.492	-2.509	-2.525	-2.541	-2.558	-2.574	-2.591	-2.608	-2.624	-2.639	-2.655	-2.670	-2.685	-2.700	-2.715	-2.729	-2.742	-2.755	-2.766	-2.779	-2.789	-2.800	-2.809	-2.819	-2.828	-2.834	-2.841	-2.846	-2.851	-2.855	-2.858	-2.861	-2.862	-2.862	-2.864	-2.864	-2.861	-2.860	-2.858	-2.855	-2.851	-2.848	-2.842	-2.839	-2.834	-2.828	-2.822	-2.816	-2.810	-2.804	-2.796	-2.789	-2.782	-2.776	-2.770	-2.764	-2.756	-2.751	-2.745	-2.740	-2.734	-2.730	-2.725	-2.720	-2.718	-2.712	-2.710	-2.709	-2.705	-2.704	-2.702	-2.701	-2.701	-2.700	-2.700	-2.701	-2.702	-2.704	-2.705	-2.708	-2.710	-2.712	-2.715	-2.718	-2.721	-2.725	-2.729	-2.732	-2.736	-2.741	-2.745	-2.750	-2.754	-2.759	-2.762	-2.769	-2.772	-2.779	-2.782	-2.788	-2.792	-2.799	-2.804	-2.809	-2.814	-2.819	-2.824	-2.829	-2.835	-2.840	-2.845	-2.851	-2.858	-2.862	-2.869	-2.875	-2.880	-2.888	-2.894	-2.900	-2.908	-2.915	-2.922	-2.929	-2.936	-2.944	-2.951	-2.960	-2.969	-2.975	-2.985	-2.994	-3.001	-3.011	-3.019	-3.029	-3.038	-3.048	-3.058	-3.066	-3.076	-3.086	-3.094	-3.104	-3.114	-3.122	-3.132	-3.142	-3.151	-3.160	-3.169	-3.179	-3.188	-3.195	-3.205	-3.212	-3.221	-3.229	-3.236	-3.245	-3.251	-3.259	-3.265	-3.272	-3.279	-3.285	-3.291	-3.299	-3.304	-3.310	-3.316	-3.321	-3.328	-3.331	-3.338	-3.342	-3.348	-3.352	-3.359	-3.364	-3.369	-3.374	-3.379	-3.384	-3.390	-3.395	-3.401	-3.406	-3.414	-3.419	-3.425	-3.431	-3.438	-3.446	-3.454	-3.461	-3.469	-3.478	-3.485	-3.494	-3.502	-3.512	-3.521	-3.531	-3.541	-3.551	-3.561	-3.572	-3.582	-3.595	-3.605	-3.618	-3.630	-3.641	-3.654	-3.665	-3.678	-3.690	-3.704	-3.715	-3.728	-3.740	-3.752	-3.764	-3.776	-3.788	-3.799	-3.810	-3.821	-3.832	-3.841	-3.851	-3.860	-3.870	-3.879	-3.885	-3.892	-3.899	-3.905	-3.910	-3.914	-3.919	-3.921	-3.924	-3.924	-3.926	-3.925	-3.924	-3.922	-3.920	-3.918	-3.912	-3.908	-3.901	-3.895	-3.888	-3.879	-3.870	-3.860	-3.850	-3.840	-3.829	-3.816	-3.802	-3.791	-3.778	-3.762	-3.749	-3.734	-3.718	-3.704	-3.689	-3.672	-3.658	-3.641	-3.626	-3.611	-3.596	-3.581	-3.568	-3.554	-3.540	-3.526	-3.514	-3.501	-3.490	-3.479	-3.469	-3.459	-3.450	-3.441	-3.434	-3.428	-3.421	-3.414	-3.410	-3.405	-3.402	-3.400	-3.398	-3.396	-3.395	-3.396	-3.396	-3.396	-3.399	-3.400	-3.402	-3.405	-3.408	-3.410	-3.415	-3.418	-3.421	-3.424	-3.428	-3.430	-3.434	-3.438	-3.440	-3.442	-3.445	-3.446	-3.448	-3.448	-3.449	-3.448	-3.448	-3.446	-3.444	-3.441	-3.438	-3.434	-3.429	-3.424	-3.419	-3.411	-3.404	-3.396	-3.388	-3.378	-3.369	-3.358	-3.348	-3.336	-3.325	-3.314	-3.301	-3.289	-3.276	-3.264	-3.251	-3.239	-3.226	-3.214	-3.201	-3.190	-3.178	-3.168	-3.156	-3.146	-3.138	-3.129	-3.121	-3.114	-3.109	-3.104	-3.099	-3.096	-3.095	-3.094	-3.095	-3.096	-3.099	-3.102	-3.108	-3.114	-3.122	-3.132	-3.142	-3.155	-3.169	-3.182	-3.199	-3.218	-3.235	-3.256	-3.276	-3.299	-3.322	-3.346	-3.372	-3.399	-3.428	-3.456	-3.485	-3.515	-3.548	-3.579	-3.611	-3.645	-3.679	-3.712	-3.746	-3.781	-3.818	-3.852	-3.889	-3.925	-3.961	-3.998	-4.034	-4.070	-4.106	-4.142	-4.179	-4.215	-4.250	-4.286	-4.320	-4.355	-4.390	-4.424	-4.456	-4.490	-4.522	-4.555	-4.586	-4.618	-4.648	-4.679	-4.708	-4.736	-4.765	-4.792	-4.820	-4.845	-4.871	-4.896	-4.921	-4.945	-4.968	-4.990	-5.012	-5.032	-5.052	-5.072	-5.091	-5.109	-5.126	-5.142	-5.158	-5.172	-5.186	-5.201	-5.212	-5.224	-5.235	-5.246	-5.255	-5.265	-5.271	-5.279	-5.285	-5.290	-5.295	-5.299	-5.302	-5.305	-5.306	-5.308	-5.308	-5.309	-5.306	-5.306	-5.304	-5.301	-5.298	-5.294	-5.290	-5.285	-5.280	-5.275	-5.269	-5.261	-5.256	-5.249	-5.242	-5.235	-5.228	-5.221	-5.212	-5.205	-5.198	-5.189	-5.181	-5.174	-5.166	-5.158	-5.150	-5.142	-5.135	-5.128	-5.120	-5.112	-5.105	-5.100	-5.092	-5.085	-5.079	-5.071	-5.066	-5.059	-5.051	-5.046	-5.039	-5.031	-5.025	-5.019	-5.010	-5.004	-4.996	-4.988	-4.980	-4.971	-4.962	-4.954	-4.944	-4.932	-4.922	-4.910	-4.899	-4.886	-4.874	-4.860	-4.846	-4.831	-4.815	-4.800	-4.782	-4.765	-4.748	-4.729	-4.710	-4.690	-4.670	-4.649	-4.626	-4.605	-4.582	-4.560	-4.536	-4.512	-4.488	-4.465	-4.439	-4.415	-4.390	-4.364	-4.339	-4.314	-4.289	-4.264	-4.238	-4.212	-4.188	-4.162	-4.139	-4.115	-4.090	-4.066	-4.043	-4.020	-3.996	-3.972	-3.950	-3.930	-3.908	-3.885	-3.865	-3.845	-3.824	-3.804	-3.784	-3.764	-3.745	-3.726	-3.706	-3.688	-3.668	-3.649	-3.630	-3.611	-3.594	-3.574	-3.555	-3.535	-3.515	-3.495	-3.475	-3.455	-3.434	-3.411	-3.389	-3.368	-3.345	-3.320	-3.296	-3.271	-3.245	-3.219	-3.191	-3.164	-3.136	-3.108	-3.076	-3.045	-3.014	-2.981	-2.948	-2.914	-2.880	-2.844	-2.809	-2.771	-2.734	-2.694	-2.655	-2.615	-2.575	-2.534	-2.492	-2.450	-2.408	-2.364	-2.320	-2.276	-2.231	-2.188	-2.144	-2.099	-2.052	-2.006	-1.961	-1.916	-1.869	-1.824	-1.778	-1.731	-1.685	-1.640	-1.594	-1.548	-1.504	-1.458	-1.414	-1.369	-1.325	-1.281	-1.238	-1.195	-1.152	-1.110	-1.068	-1.026	-0.985	-0.944	-0.904	-0.864	-0.825	-0.786	-0.748	-0.709	-0.672	-0.635	-0.599	-0.562	-0.528	-0.492	-0.458	-0.424	-0.391	-0.359	-0.325	-0.294	-0.262	-0.231	-0.201	-0.172	-0.141	-0.114	-0.085	-0.058	-0.031	-0.005	0.021	0.048	0.071	0.096	0.120	0.142	0.165	0.186	0.209	0.229	0.250	0.269	0.288	0.306	0.324	0.341	0.359	0.375	0.391	0.406	0.421	0.436	0.451	0.465	0.478	0.490	0.504	0.516	0.528	0.540	0.551	0.562	0.574	0.586	0.596	0.606	0.618	0.630	0.640	0.651	0.662	0.674	0.685	0.698	0.709	0.721	0.732	0.746	0.759	0.771	0.785	0.799	0.812	0.828	0.841	0.856	0.871	0.886	0.901	0.918	0.934	0.950	0.966	0.984	1.000	1.018	1.034	1.051	1.069	1.086	1.104	1.120	1.136	1.154	1.169	1.186	1.202	1.218	1.231	1.248	1.261	1.275	1.289	1.300	1.312	1.325	1.335	1.345	1.354	1.364	1.370	1.378	1.384	1.390	1.394	1.399	1.402	1.405	1.408	1.409	1.410	1.409	1.410	1.409	1.408	1.405	1.404	1.401	1.399	1.395	1.392	1.390	1.386	1.382	1.380	1.376	1.374	1.371	1.369	1.366	1.365	1.362	1.361	1.362	1.361	1.362	1.364	1.366	1.369	1.372	1.375	1.381	1.388	1.394	1.401	1.409	1.418	1.428	1.438	1.448	1.460	1.472	1.486	1.499	1.514	1.528	1.542	1.559	1.575	1.591	1.608	1.624	1.641	1.659	1.675	1.694	1.710	1.728	1.744	1.761	1.776	1.792	1.808	1.822	1.838	1.850	1.864	1.876	1.889	1.900	1.910	1.919	1.928	1.936	1.942	1.949	1.955	1.959	1.962	1.965	1.966	1.966	1.966	1.965	1.964	1.960	1.956	1.951	1.946	1.940	1.934	1.926	1.916	1.909	1.899	1.889	1.879	1.868	1.856	1.844	1.832	1.820	1.808	1.795	1.782	1.770	1.756	1.744	1.731	1.718	1.705	1.694	1.681	1.668	1.656	1.645	1.634	1.622	1.612	1.601	1.592	1.582	1.572	1.564	1.556	1.549	1.541	1.532	1.528	1.521	1.515	1.510	1.505	1.501	1.496	1.492	1.489	1.485	1.484	1.480	1.478	1.475	1.474	1.472	1.469	1.469	1.466	1.464	1.464	1.461	1.460	1.458	1.456	1.454	1.452	1.449	1.448	1.444	1.441	1.439	1.435	1.431	1.428	1.424	1.419	1.412	1.408	1.402	1.396	1.390	1.384	1.378	1.370	1.362	1.355	1.346	1.338	1.329	1.320	1.311	1.301	1.292	1.282	1.272	1.264	1.254	1.244	1.235	1.225	1.215	1.205	1.198	1.188	1.179	1.170	1.162	1.154	1.146	1.139	1.131	1.124	1.118	1.111	1.106	1.100	1.096	1.092	1.089	1.085	1.081	1.080	1.078	1.075	1.075	1.074	1.075	1.075	1.075	1.075	1.076	1.079	1.081	1.082	1.085	1.086	1.090	1.094	1.096	1.100	1.104	1.106	1.110	1.115	1.118	1.122	1.126	1.130	1.132	1.138	1.141	1.144	1.146	1.150	1.152	1.155	1.159	1.161	1.164	1.166	1.169	1.170	1.171	1.172	1.174	1.176	1.176	1.178	1.179	1.180	1.180	1.181	1.182	1.182	1.182	1.182	1.182	1.182	1.184	1.184	1.182	1.182	1.182	1.182	1.181	1.181	1.181	1.180	1.180	1.180	1.179	1.178	1.178	1.178	1.176	1.175	1.174	1.172	1.172	1.171	1.170	1.169	1.168	1.166	1.164	1.164	1.161	1.159	1.158	1.156	1.154	1.151	1.150	1.149	1.145	1.142	1.141	1.138	1.136	1.132	1.130	1.129	1.125	1.122	1.120	1.118	1.115	1.112	1.110	1.108	1.105	1.102	1.100	1.099	1.096	1.095	1.092	1.091	1.090	1.089	1.086	1.086	1.084	1.085	1.084	1.082	1.082	1.082	1.084	1.084	1.085	1.085	1.086	1.089	1.090	1.091	1.094	1.095	1.099	1.101	1.104	1.108	1.111	1.115	1.119	1.122	1.126	1.131	1.135	1.140	1.146	1.151	1.159	1.165	1.171	1.178	1.185	1.192	1.200	1.208	1.215	1.224	1.232	1.242	1.251	1.261	1.270	1.280	1.291	1.302	1.312	1.324	1.336	1.346	1.359	1.371	1.384	1.398	1.409	1.422	1.436	1.449	1.462	1.476	1.490	1.504	1.519	1.532	1.548	1.562	1.576	1.591	1.606	1.621	1.635	1.651	1.666	1.680	1.695	1.710	1.725	1.740	1.755	1.770	1.785	1.800	1.814	1.829	1.844	1.859	1.871	1.886	1.901	1.916	1.930	1.944	1.959	1.972	1.986	2.000	2.014	2.027	2.040	2.054	2.066	2.080	2.091	2.104	2.116	2.128	2.140	2.151	2.162	2.172	2.182	2.192	2.202	2.211	2.219	2.226	2.235	2.241	2.248	2.252	2.258	2.262	2.265	2.269	2.270	2.271	2.271	2.271	2.271	2.269	2.266	2.261	2.258	2.251	2.245	2.238	2.230	2.221	2.210	2.200	2.189	2.176	2.162	2.150	2.135	2.120	2.104	2.088	2.069	2.051	2.034	2.014	1.994	1.974	1.954	1.932	1.911	1.889	1.868	1.846	1.824	1.801	1.780	1.758	1.735	1.714	1.691	1.671	1.650	1.628	1.608	1.586	1.565	1.546	1.528	1.508	1.490	1.471	1.454	1.438	1.421	1.406	1.391	1.378	1.364	1.351	1.340	1.329	1.318	1.309	1.301	1.292	1.285	1.279	1.274	1.270	1.265	1.262	1.260	1.259	1.258	1.259	1.259	1.259	1.262	1.264	1.268	1.271	1.275	1.281	1.286	1.292	1.299	1.306	1.314	1.321	1.330	1.338	1.346	1.356	1.365	1.375	1.385	1.395	1.404	1.415	1.425	1.435	1.445	1.454	1.464	1.474	1.484	1.492	1.501	1.510	1.519	1.526	1.535	1.542	1.549	1.555	1.562	1.568	1.574	1.579	1.584	1.588	1.591	1.595	1.598	1.600	1.602	1.604	1.606	1.606	1.608	1.609	1.608	1.608	1.608	1.606	1.606	1.605	1.602	1.602	1.600	1.598	1.598	1.595	1.594	1.591	1.590	1.588	1.585	1.584	1.581	1.580	1.580	1.578	1.576	1.576	1.575	1.575	1.574	1.574	1.574	1.574	1.574	1.574	1.575	1.576	1.578	1.579	1.581	1.581	1.584	1.585	1.589	1.590	1.592	1.595	1.598	1.600	1.602	1.605	1.608	1.610	1.612	1.615	1.618	1.620	1.621	1.624	1.626	1.629	1.630	1.632	1.632	1.634	1.636	1.636	1.638	1.639	1.639	1.639	1.639	1.639	1.639	1.639	1.638	1.638	1.636	1.636	1.634	1.632	1.631	1.630	1.628	1.625	1.625	1.622	1.620	1.618	1.615	1.612	1.610	1.608	1.606	1.604	1.601	1.600	1.598	1.595	1.594	1.592	1.590	1.589	1.586	1.585	1.584	1.582	1.582	1.581	1.581	1.580	1.580	1.582	1.582	1.582	1.584	1.586	1.588	1.589	1.591	1.594	1.598	1.600	1.604	1.606	1.611	1.615	1.620	1.624	1.630	1.635	1.641	1.646	1.652	1.659	1.665	1.671	1.678	1.685	1.691	1.699	1.705	1.712	1.721	1.728	1.735	1.742	1.750	1.758	1.765	1.771	1.778	1.785	1.791	1.799	1.805	1.810	1.816	1.821	1.826	1.832	1.836	1.840	1.844	1.848	1.850	1.852	1.856	1.858	1.860	1.860	1.862	1.861	1.862	1.861	1.860	1.859	1.858	1.855	1.852	1.850	1.846	1.842	1.838	1.832	1.829	1.824	1.818	1.812	1.805	1.800	1.792	1.788	1.780	1.774	1.766	1.760	1.754	1.746	1.740	1.734	1.728	1.721	1.715	1.710	1.704	1.699	1.695	1.690	1.686	1.682	1.680	1.676	1.675	1.674	1.672	1.672	1.672	1.672	1.675	1.678	1.680	1.682	1.688	1.691	1.696	1.701	1.708	1.715	1.722	1.731	1.739	1.748	1.758	1.769	1.778	1.789	1.800	1.812	1.824	1.835	1.848	1.860	1.874	1.886	1.899	1.911	1.924	1.938	1.950	1.964	1.975	1.988	2.000	2.011	2.024	2.035	2.045	2.055	2.066	2.076	2.085	2.095	2.104	2.112	2.120	2.129	2.135	2.142	2.149	2.155	2.160	2.166	2.170	2.175	2.180	2.184	2.186	2.190	2.192	2.196	2.199	2.200	2.202	2.204	2.205	2.206	2.208	2.206	2.208	2.208	2.208	2.206	2.206	2.205	2.204	2.202	2.201	2.199	2.198	2.195	2.192	2.190	2.188	2.184	2.179	2.175	2.170	2.166	2.161	2.155	2.149	2.141	2.135	2.126	2.119	2.110	2.101	2.091	2.081	2.070	2.060	2.047	2.036	2.024	2.009	1.996	1.981	1.968	1.952	1.936	1.920	1.902	1.886	1.869	1.851	1.832	1.814	1.795	1.775	1.755	1.735	1.716	1.695	1.674	1.652	1.631	1.611	1.589	1.569	1.546	1.525	1.502	1.481	1.460	1.439	1.418	1.396	1.374	1.352	1.332	1.310	1.290	1.269	1.249	1.229	1.209	1.189	1.169	1.149	1.131	1.111	1.094	1.075	1.058	1.041	1.024	1.008	0.991	0.975	0.960	0.946	0.930	0.918	0.904	0.891	0.878	0.865	0.855	0.842	0.832	0.822	0.814	0.805	0.796	0.789	0.781	0.775	0.770	0.764	0.759	0.754	0.751	0.748	0.745	0.742	0.741	0.740	0.740	0.739	0.740	0.740	0.741	0.742	0.744	0.746	0.749	0.751	0.756	0.760	0.764	0.768	0.771	0.776	0.780	0.784	0.790	0.795	0.800	0.804	0.810	0.815	0.821	0.825	0.831	0.836	0.841	0.848	0.851	0.855	0.860	0.865	0.870	0.874	0.878	0.881	0.885	0.889	0.892	0.895	0.899	0.901	0.904	0.906	0.909	0.911	0.912	0.914	0.915	0.918	0.919	0.919	0.919	0.920	0.920	0.920	0.920	0.920	0.919	0.919	0.919	0.918	0.916	0.915	0.914	0.914	0.912	0.911	0.910	0.909	0.906	0.906	0.904	0.902	0.902	0.901	0.900	0.900	0.899	0.898	0.898	0.898	0.898	0.896	0.898	0.898	0.899	0.899	
