# Supplementary material for: Motion onset VEPs can see through the blur
Source: Sci Rep. 2024 Sep 12;14:21296. doi: 10.1038/s41598-024-72483-z (PMC11393312; doi:10.1038/s41598-024-72483-z)
Supplement: Supplementary file 3 — Supplementary Information 3. [file 41598_2024_72483_MOESM3_ESM.zip › VEP_raw_data/source_data/SourceBlurVEP-S007_VEP_2023-04-04_09-24-36.txt]

0.000	0.000	99999.999	6250.000	50.000	-2193.000	-2061.000	6248.000	7.000	100.000	5.000	2.000	1.000	1.000	0.000	0.000	0.000	0.000	0.000	0.000	0.000	0.000	0.000	0.000	0.000	0.000	0.000	0.772	0.746	0.720	0.691	0.661	0.631	0.600	0.568	0.535	0.500	0.465	0.429	0.394	0.356	0.320	0.281	0.244	0.205	0.168	0.130	0.091	0.054	0.016	-0.021	-0.060	-0.096	-0.132	-0.170	-0.205	-0.239	-0.272	-0.306	-0.340	-0.372	-0.404	-0.434	-0.465	-0.495	-0.522	-0.551	-0.579	-0.605	-0.631	-0.658	-0.682	-0.708	-0.731	-0.755	-0.779	-0.801	-0.825	-0.848	-0.870	-0.894	-0.918	-0.940	-0.962	-0.986	-1.010	-1.034	-1.058	-1.082	-1.108	-1.132	-1.158	-1.185	-1.212	-1.240	-1.269	-1.299	-1.329	-1.359	-1.390	-1.422	-1.455	-1.488	-1.521	-1.555	-1.590	-1.625	-1.660	-1.696	-1.732	-1.769	-1.805	-1.841	-1.878	-1.914	-1.950	-1.986	-2.022	-2.059	-2.094	-2.129	-2.164	-2.196	-2.230	-2.261	-2.294	-2.324	-2.354	-2.384	-2.411	-2.438	-2.464	-2.489	-2.512	-2.534	-2.555	-2.576	-2.595	-2.614	-2.630	-2.645	-2.660	-2.674	-2.686	-2.698	-2.709	-2.719	-2.728	-2.736	-2.744	-2.750	-2.756	-2.761	-2.766	-2.771	-2.776	-2.779	-2.782	-2.786	-2.789	-2.791	-2.795	-2.798	-2.801	-2.805	-2.809	-2.812	-2.816	-2.821	-2.826	-2.831	-2.838	-2.844	-2.851	-2.859	-2.868	-2.876	-2.886	-2.896	-2.908	-2.920	-2.931	-2.945	-2.959	-2.974	-2.990	-3.005	-3.022	-3.039	-3.058	-3.076	-3.096	-3.116	-3.136	-3.158	-3.179	-3.201	-3.225	-3.249	-3.272	-3.296	-3.321	-3.346	-3.371	-3.396	-3.422	-3.449	-3.475	-3.502	-3.529	-3.555	-3.582	-3.610	-3.636	-3.664	-3.691	-3.719	-3.746	-3.772	-3.800	-3.826	-3.854	-3.881	-3.906	-3.934	-3.960	-3.986	-4.011	-4.037	-4.064	-4.089	-4.114	-4.139	-4.164	-4.188	-4.211	-4.235	-4.258	-4.281	-4.304	-4.326	-4.348	-4.369	-4.389	-4.410	-4.429	-4.449	-4.468	-4.485	-4.502	-4.519	-4.536	-4.551	-4.565	-4.580	-4.594	-4.606	-4.619	-4.629	-4.640	-4.650	-4.659	-4.666	-4.674	-4.680	-4.685	-4.689	-4.692	-4.695	-4.698	-4.698	-4.698	-4.698	-4.696	-4.694	-4.690	-4.686	-4.681	-4.676	-4.671	-4.664	-4.658	-4.650	-4.640	-4.632	-4.622	-4.612	-4.602	-4.591	-4.580	-4.570	-4.558	-4.545	-4.534	-4.522	-4.510	-4.498	-4.485	-4.474	-4.462	-4.450	-4.439	-4.428	-4.416	-4.405	-4.395	-4.385	-4.375	-4.366	-4.358	-4.349	-4.341	-4.335	-4.328	-4.321	-4.315	-4.311	-4.306	-4.301	-4.299	-4.296	-4.294	-4.291	-4.290	-4.289	-4.289	-4.288	-4.288	-4.288	-4.289	-4.289	-4.290	-4.291	-4.292	-4.295	-4.296	-4.298	-4.300	-4.301	-4.302	-4.305	-4.306	-4.308	-4.308	-4.309	-4.309	-4.309	-4.309	-4.308	-4.308	-4.306	-4.304	-4.301	-4.299	-4.296	-4.292	-4.289	-4.284	-4.279	-4.274	-4.268	-4.260	-4.254	-4.246	-4.239	-4.230	-4.221	-4.211	-4.202	-4.192	-4.182	-4.171	-4.160	-4.149	-4.136	-4.125	-4.112	-4.100	-4.089	-4.076	-4.064	-4.051	-4.039	-4.026	-4.014	-4.001	-3.989	-3.978	-3.964	-3.952	-3.941	-3.930	-3.920	-3.909	-3.899	-3.889	-3.879	-3.870	-3.861	-3.852	-3.845	-3.839	-3.832	-3.825	-3.820	-3.815	-3.810	-3.806	-3.802	-3.801	-3.798	-3.796	-3.796	-3.796	-3.796	-3.798	-3.799	-3.800	-3.802	-3.806	-3.809	-3.814	-3.818	-3.824	-3.829	-3.834	-3.840	-3.848	-3.854	-3.862	-3.869	-3.876	-3.884	-3.892	-3.901	-3.910	-3.919	-3.926	-3.935	-3.944	-3.952	-3.961	-3.970	-3.978	-3.986	-3.995	-4.001	-4.010	-4.018	-4.024	-4.031	-4.037	-4.044	-4.050	-4.055	-4.060	-4.065	-4.069	-4.072	-4.076	-4.080	-4.082	-4.085	-4.088	-4.089	-4.090	-4.091	-4.093	-4.094	-4.094	-4.094	-4.093	-4.094	-4.093	-4.093	-4.091	-4.089	-4.089	-4.088	-4.088	-4.086	-4.085	-4.085	-4.084	-4.084	-4.082	-4.082	-4.082	-4.084	-4.082	-4.084	-4.085	-4.086	-4.088	-4.090	-4.093	-4.094	-4.098	-4.101	-4.104	-4.109	-4.112	-4.118	-4.122	-4.129	-4.134	-4.140	-4.146	-4.152	-4.159	-4.166	-4.174	-4.182	-4.189	-4.198	-4.205	-4.214	-4.221	-4.231	-4.239	-4.249	-4.256	-4.265	-4.272	-4.281	-4.290	-4.298	-4.305	-4.314	-4.321	-4.328	-4.335	-4.341	-4.349	-4.355	-4.360	-4.365	-4.371	-4.376	-4.380	-4.384	-4.388	-4.391	-4.394	-4.396	-4.398	-4.400	-4.401	-4.401	-4.401	-4.401	-4.400	-4.400	-4.399	-4.396	-4.395	-4.392	-4.389	-4.388	-4.382	-4.380	-4.376	-4.372	-4.369	-4.364	-4.360	-4.355	-4.350	-4.346	-4.340	-4.335	-4.331	-4.326	-4.321	-4.316	-4.311	-4.306	-4.302	-4.299	-4.296	-4.292	-4.289	-4.286	-4.285	-4.282	-4.281	-4.280	-4.279	-4.279	-4.280	-4.281	-4.282	-4.285	-4.288	-4.291	-4.295	-4.300	-4.306	-4.311	-4.320	-4.328	-4.336	-4.345	-4.355	-4.366	-4.378	-4.390	-4.401	-4.415	-4.429	-4.444	-4.459	-4.474	-4.490	-4.508	-4.525	-4.542	-4.560	-4.579	-4.596	-4.615	-4.635	-4.652	-4.672	-4.691	-4.710	-4.729	-4.746	-4.765	-4.784	-4.801	-4.819	-4.836	-4.852	-4.869	-4.884	-4.899	-4.912	-4.925	-4.938	-4.950	-4.960	-4.970	-4.979	-4.988	-4.995	-5.000	-5.005	-5.010	-5.012	-5.015	-5.016	-5.016	-5.015	-5.014	-5.010	-5.008	-5.001	-4.996	-4.990	-4.984	-4.976	-4.968	-4.959	-4.949	-4.938	-4.928	-4.916	-4.905	-4.892	-4.880	-4.868	-4.855	-4.841	-4.829	-4.815	-4.801	-4.789	-4.775	-4.761	-4.749	-4.735	-4.722	-4.710	-4.698	-4.685	-4.672	-4.660	-4.649	-4.636	-4.625	-4.614	-4.602	-4.594	-4.582	-4.571	-4.560	-4.551	-4.541	-4.530	-4.520	-4.510	-4.500	-4.490	-4.479	-4.469	-4.458	-4.448	-4.436	-4.425	-4.414	-4.402	-4.391	-4.379	-4.366	-4.352	-4.339	-4.325	-4.311	-4.298	-4.282	-4.268	-4.251	-4.236	-4.219	-4.202	-4.185	-4.169	-4.150	-4.132	-4.115	-4.096	-4.079	-4.060	-4.041	-4.022	-4.004	-3.985	-3.966	-3.948	-3.929	-3.911	-3.892	-3.875	-3.856	-3.840	-3.822	-3.806	-3.790	-3.774	-3.758	-3.742	-3.729	-3.715	-3.701	-3.688	-3.675	-3.664	-3.651	-3.640	-3.630	-3.619	-3.610	-3.600	-3.591	-3.582	-3.574	-3.566	-3.559	-3.551	-3.544	-3.538	-3.530	-3.524	-3.516	-3.511	-3.505	-3.498	-3.492	-3.486	-3.480	-3.472	-3.466	-3.460	-3.452	-3.446	-3.439	-3.432	-3.424	-3.416	-3.408	-3.400	-3.390	-3.382	-3.372	-3.364	-3.354	-3.345	-3.334	-3.325	-3.314	-3.304	-3.292	-3.281	-3.270	-3.259	-3.248	-3.235	-3.224	-3.212	-3.200	-3.188	-3.176	-3.162	-3.151	-3.140	-3.128	-3.115	-3.104	-3.091	-3.081	-3.069	-3.058	-3.046	-3.035	-3.024	-3.012	-3.001	-2.991	-2.980	-2.969	-2.958	-2.948	-2.938	-2.926	-2.916	-2.905	-2.895	-2.884	-2.874	-2.864	-2.852	-2.844	-2.832	-2.821	-2.811	-2.800	-2.790	-2.778	-2.768	-2.755	-2.744	-2.732	-2.721	-2.708	-2.696	-2.684	-2.670	-2.659	-2.646	-2.632	-2.619	-2.606	-2.592	-2.580	-2.565	-2.552	-2.539	-2.524	-2.511	-2.498	-2.484	-2.470	-2.455	-2.442	-2.429	-2.416	-2.402	-2.389	-2.375	-2.364	-2.350	-2.339	-2.328	-2.315	-2.304	-2.292	-2.281	-2.271	-2.261	-2.251	-2.242	-2.234	-2.226	-2.218	-2.210	-2.202	-2.196	-2.191	-2.185	-2.179	-2.175	-2.171	-2.168	-2.164	-2.161	-2.159	-2.158	-2.155	-2.155	-2.154	-2.154	-2.155	-2.155	-2.156	-2.156	-2.158	-2.160	-2.162	-2.164	-2.166	-2.168	-2.170	-2.172	-2.175	-2.178	-2.179	-2.182	-2.185	-2.186	-2.189	-2.191	-2.194	-2.195	-2.196	-2.198	-2.199	-2.200	-2.201	-2.202	-2.201	-2.202	-2.201	-2.200	-2.200	-2.199	-2.196	-2.194	-2.191	-2.189	-2.185	-2.182	-2.178	-2.174	-2.170	-2.166	-2.161	-2.156	-2.151	-2.146	-2.141	-2.136	-2.130	-2.125	-2.121	-2.115	-2.110	-2.105	-2.100	-2.095	-2.091	-2.086	-2.082	-2.079	-2.076	-2.072	-2.070	-2.068	-2.066	-2.065	-2.065	-2.065	-2.066	-2.066	-2.069	-2.071	-2.072	-2.076	-2.080	-2.084	-2.089	-2.094	-2.101	-2.108	-2.115	-2.121	-2.129	-2.138	-2.146	-2.156	-2.165	-2.175	-2.184	-2.194	-2.204	-2.214	-2.224	-2.234	-2.244	-2.255	-2.265	-2.274	-2.284	-2.292	-2.302	-2.310	-2.319	-2.328	-2.335	-2.342	-2.349	-2.355	-2.361	-2.366	-2.370	-2.375	-2.378	-2.381	-2.382	-2.385	-2.385	-2.386	-2.386	-2.385	-2.384	-2.381	-2.380	-2.375	-2.371	-2.368	-2.362	-2.356	-2.351	-2.344	-2.338	-2.330	-2.320	-2.312	-2.304	-2.294	-2.284	-2.274	-2.262	-2.252	-2.240	-2.229	-2.216	-2.204	-2.190	-2.178	-2.164	-2.150	-2.136	-2.122	-2.108	-2.095	-2.080	-2.066	-2.050	-2.035	-2.020	-2.005	-1.989	-1.975	-1.959	-1.944	-1.928	-1.912	-1.896	-1.881	-1.865	-1.850	-1.835	-1.819	-1.804	-1.789	-1.772	-1.758	-1.744	-1.729	-1.715	-1.701	-1.688	-1.674	-1.661	-1.648	-1.635	-1.624	-1.611	-1.601	-1.591	-1.580	-1.571	-1.560	-1.552	-1.545	-1.536	-1.529	-1.522	-1.516	-1.510	-1.504	-1.500	-1.495	-1.491	-1.486	-1.484	-1.481	-1.479	-1.476	-1.475	-1.475	-1.472	-1.471	-1.471	-1.470	-1.470	-1.470	-1.470	-1.470	-1.470	-1.469	-1.469	-1.469	-1.469	-1.468	-1.468	-1.466	-1.465	-1.464	-1.462	-1.461	-1.459	-1.458	-1.455	-1.452	-1.450	-1.448	-1.444	-1.441	-1.439	-1.435	-1.431	-1.426	-1.424	-1.419	-1.415	-1.411	-1.408	-1.402	-1.400	-1.395	-1.391	-1.388	-1.385	-1.381	-1.379	-1.375	-1.374	-1.371	-1.370	-1.368	-1.366	-1.365	-1.365	-1.365	-1.365	-1.365	-1.366	-1.368	-1.370	-1.371	-1.372	-1.375	-1.379	-1.381	-1.384	-1.388	-1.391	-1.395	-1.398	-1.402	-1.405	-1.409	-1.414	-1.418	-1.421	-1.425	-1.428	-1.431	-1.434	-1.438	-1.440	-1.442	-1.445	-1.448	-1.449	-1.451	-1.452	-1.454	-1.455	-1.455	-1.455	-1.455	-1.454	-1.454	-1.452	-1.451	-1.451	-1.449	-1.449	-1.448	-1.445	-1.444	-1.442	-1.440	-1.440	-1.439	-1.436	-1.435	-1.435	-1.434	-1.434	-1.432	-1.432	-1.432	-1.432	-1.432	-1.434	-1.434	-1.436	-1.438	-1.439	-1.441	-1.442	-1.446	-1.449	-1.451	-1.455	-1.458	-1.461	-1.465	-1.469	-1.472	-1.476	-1.480	-1.484	-1.488	-1.490	-1.494	-1.498	-1.501	-1.504	-1.506	-1.509	-1.511	-1.512	-1.515	-1.515	-1.516	-1.515	-1.515	-1.514	-1.512	-1.510	-1.509	-1.505	-1.501	-1.496	-1.491	-1.485	-1.479	-1.471	-1.464	-1.455	-1.446	-1.435	-1.425	-1.414	-1.402	-1.390	-1.378	-1.364	-1.350	-1.334	-1.320	-1.302	-1.288	-1.271	-1.252	-1.235	-1.218	-1.200	-1.181	-1.162	-1.145	-1.126	-1.106	-1.088	-1.069	-1.049	-1.031	-1.012	-0.994	-0.975	-0.959	-0.941	-0.922	-0.906	-0.891	-0.874	-0.859	-0.844	-0.831	-0.818	-0.805	-0.792	-0.781	-0.770	-0.760	-0.750	-0.744	-0.735	-0.728	-0.722	-0.718	-0.714	-0.710	-0.708	-0.706	-0.705	-0.705	-0.706	-0.709	-0.710	-0.712	-0.718	-0.722	-0.728	-0.732	-0.739	-0.746	-0.752	-0.760	-0.769	-0.778	-0.786	-0.796	-0.805	-0.816	-0.825	-0.836	-0.848	-0.856	-0.868	-0.879	-0.890	-0.900	-0.912	-0.924	-0.934	-0.944	-0.956	-0.966	-0.978	-0.988	-0.999	-1.009	-1.019	-1.029	-1.038	-1.049	-1.058	-1.066	-1.078	-1.086	-1.095	-1.104	-1.112	-1.122	-1.131	-1.140	-1.149	-1.158	-1.166	-1.175	-1.184	-1.192	-1.201	-1.209	-1.218	-1.226	-1.234	-1.242	-1.251	-1.260	-1.268	-1.276	-1.285	-1.294	-1.301	-1.310	-1.320	-1.329	-1.338	-1.348	-1.355	-1.365	-1.375	-1.384	-1.392	-1.402	-1.412	-1.422	-1.432	-1.442	-1.452	-1.464	-1.475	-1.485	-1.496	-1.508	-1.519	-1.531	-1.542	-1.555	-1.568	-1.580	-1.594	-1.606	-1.620	-1.632	-1.646	-1.661	-1.676	-1.690	-1.704	-1.720	-1.735	-1.750	-1.765	-1.781	-1.798	-1.812	-1.829	-1.844	-1.860	-1.876	-1.891	-1.908	-1.922	-1.939	-1.954	-1.968	-1.982	-1.996	-2.010	-2.022	-2.036	-2.047	-2.060	-2.071	-2.081	-2.091	-2.100	-2.109	-2.118	-2.125	-2.131	-2.138	-2.142	-2.146	-2.150	-2.152	-2.155	-2.158	-2.158	-2.158	-2.156	-2.154	-2.152	-2.149	-2.146	-2.142	-2.138	-2.132	-2.128	-2.121	-2.114	-2.108	-2.100	-2.094	-2.086	-2.079	-2.070	-2.061	-2.054	-2.045	-2.038	-2.029	-2.020	-2.011	-2.004	-1.996	-1.988	-1.980	-1.971	-1.964	-1.956	-1.949	-1.942	-1.935	-1.929	-1.921	-1.915	-1.910	-1.904	-1.898	-1.891	-1.885	-1.880	-1.874	-1.869	-1.864	-1.859	-1.852	-1.848	-1.841	-1.835	-1.830	-1.824	-1.818	-1.812	-1.806	-1.800	-1.794	-1.789	-1.781	-1.775	-1.769	-1.761	-1.754	-1.748	-1.740	-1.732	-1.725	-1.718	-1.710	-1.702	-1.694	-1.685	-1.678	-1.669	-1.661	-1.651	-1.644	-1.635	-1.625	-1.618	-1.608	-1.599	-1.589	-1.580	-1.571	-1.561	-1.554	-1.544	-1.534	-1.525	-1.515	-1.506	-1.498	-1.486	-1.478	-1.468	-1.459	-1.448	-1.439	-1.429	-1.418	-1.406	-1.396	-1.385	-1.374	-1.362	-1.351	-1.338	-1.326	-1.312	-1.300	-1.286	-1.274	-1.260	-1.245	-1.231	-1.216	-1.201	-1.186	-1.170	-1.154	-1.138	-1.120	-1.102	-1.085	-1.068	-1.050	-1.031	-1.011	-0.994	-0.974	-0.954	-0.934	-0.912	-0.892	-0.871	-0.850	-0.829	-0.808	-0.786	-0.764	-0.741	-0.719	-0.696	-0.674	-0.651	-0.630	-0.606	-0.584	-0.561	-0.539	-0.516	-0.494	-0.471	-0.450	-0.428	-0.406	-0.385	-0.362	-0.341	-0.321	-0.301	-0.281	-0.261	-0.242	-0.224	-0.206	-0.188	-0.170	-0.154	-0.136	-0.121	-0.106	-0.092	-0.079	-0.066	-0.054	-0.042	-0.031	-0.021	-0.011	-0.004	0.004	0.011	0.018	0.021	0.026	0.030	0.032	0.035	0.036	0.036	0.035	0.034	0.032	0.029	0.025	0.020	0.016	0.010	0.004	-0.002	-0.009	-0.019	-0.026	-0.035	-0.042	-0.052	-0.062	-0.072	-0.082	-0.091	-0.101	-0.111	-0.122	-0.131	-0.141	-0.151	-0.160	-0.168	-0.176	-0.184	-0.191	-0.199	-0.204	-0.210	-0.214	-0.218	-0.221	-0.224	-0.224	-0.225	-0.224	-0.221	-0.219	-0.215	-0.210	-0.204	-0.196	-0.188	-0.179	-0.169	-0.158	-0.145	-0.131	-0.116	-0.100	-0.084	-0.066	-0.049	-0.029	-0.008	0.012	0.034	0.058	0.081	0.104	0.129	0.152	0.179	0.204	0.229	0.254	0.281	0.306	0.332	0.358	0.384	0.408	0.434	0.458	0.481	0.505	0.528	0.549	0.570	0.591	0.611	0.629	0.648	0.664	0.679	0.694	0.706	0.719	0.729	0.739	0.746	0.754	0.759	0.764	0.765	0.768	0.768	0.768	0.765	0.761	0.755	0.750	0.744	0.734	0.725	0.714	0.701	0.689	0.676	0.660	0.644	0.628	0.610	0.591	0.572	0.551	0.531	0.510	0.488	0.465	0.442	0.419	0.395	0.371	0.346	0.320	0.296	0.271	0.245	0.220	0.194	0.169	0.142	0.116	0.091	0.065	0.040	0.015	-0.011	-0.035	-0.060	-0.085	-0.110	-0.134	-0.158	-0.181	-0.204	-0.228	-0.249	-0.271	-0.292	-0.314	-0.334	-0.354	-0.374	-0.395	-0.412	-0.431	-0.449	-0.466	-0.482	-0.499	-0.514	-0.529	-0.544	-0.558	-0.570	-0.581	-0.594	-0.605	-0.615	-0.624	-0.632	-0.640	-0.648	-0.654	-0.659	-0.664	-0.668	-0.670	-0.672	-0.675	-0.675	-0.676	-0.675	-0.674	-0.671	-0.669	-0.666	-0.662	-0.659	-0.654	-0.648	-0.642	-0.636	-0.630	-0.622	-0.616	-0.609	-0.601	-0.594	-0.586	-0.578	-0.571	-0.562	-0.555	-0.548	-0.541	-0.534	-0.526	-0.520	-0.514	-0.509	-0.504	-0.499	-0.494	-0.490	-0.488	-0.484	-0.481	-0.479	-0.479	-0.478	-0.478	-0.479	-0.479	-0.481	-0.482	-0.485	-0.489	-0.491	-0.495	-0.498	-0.504	-0.506	-0.511	-0.516	-0.520	-0.525	-0.529	-0.531	-0.536	-0.539	-0.544	-0.546	-0.548	-0.551	-0.552	-0.552	-0.554	-0.552	-0.552	-0.551	-0.550	-0.548	-0.542	-0.539	-0.534	-0.528	-0.521	-0.514	-0.505	-0.496	-0.488	-0.478	-0.466	-0.455	-0.442	-0.429	-0.416	-0.402	-0.389	-0.375	-0.360	-0.345	-0.330	-0.315	-0.300	-0.285	-0.270	-0.254	-0.239	-0.224	-0.210	-0.195	-0.181	-0.166	-0.154	-0.141	-0.129	-0.116	-0.105	-0.094	-0.084	-0.072	-0.064	-0.054	-0.045	-0.038	-0.030	-0.024	-0.018	-0.011	-0.006	-0.001	0.004	0.009	0.011	0.016	0.019	0.021	0.024	0.026	0.029	0.029	0.031	0.032	0.034	0.035	0.036	0.038	0.038	0.038	0.039	0.040	0.040	0.041	0.041	0.042	0.042	0.044	0.045	0.045	0.046	0.048	0.048	0.048	0.049	0.049	0.050	0.051	0.051	0.051	0.052	0.052	0.052	0.052	0.054	0.054	0.054	0.055	0.054	0.054	0.054	0.052	0.052	0.052	0.052	0.052	0.051	0.052	0.051	0.051	0.051	0.051	0.051	0.052	0.054	0.055	0.056	0.059	0.060	0.061	0.065	0.068	0.071	0.074	0.078	0.081	0.086	0.091	0.096	0.101	0.106	0.111	0.118	0.125	0.130	0.138	0.145	0.151	0.158	0.165	0.172	0.180	0.188	0.195	0.201	0.209	0.214	0.220	0.226	0.232	0.236	0.242	0.246	0.250	0.252	0.255	0.256	0.258	0.259	0.259	0.258	0.255	0.252	0.249	0.245	0.241	0.235	0.229	0.221	0.214	0.205	0.195	0.185	0.174	0.164	0.151	0.140	0.126	0.114	0.099	0.085	0.071	0.055	0.041	0.026	0.010	-0.005	-0.020	-0.035	-0.050	-0.065	-0.081	-0.095	-0.109	-0.122	-0.136	-0.150	-0.162	-0.175	-0.188	-0.199	-0.210	-0.219	-0.230	-0.238	-0.246	-0.254	-0.260	-0.266	-0.271	-0.276	-0.279	-0.281	-0.282	-0.284	-0.284	-0.284	-0.282	-0.280	-0.278	-0.274	-0.269	-0.265	-0.258	-0.251	-0.244	-0.236	-0.228	-0.218	-0.208	-0.199	-0.188	-0.176	-0.164	-0.151	-0.139	-0.126	-0.111	-0.099	-0.085	-0.070	-0.055	-0.040	-0.025	-0.010	0.005	0.020	0.036	0.051	0.066	0.081	0.096	0.111	0.124	0.139	0.152	0.166	0.179	0.191	0.202	0.215	0.226	0.236	0.248	0.256	0.266	0.274	0.281	0.289	0.295	0.300	0.305	0.310	0.314	0.318	0.320	0.321	0.322	0.324	0.324	0.324	0.321	0.321	0.319	0.316	0.314	0.310	0.305	0.301	0.296	0.291	0.286	0.281	0.275	0.270	0.264	0.258	0.251	0.245	0.239	0.232	0.226	0.220	0.212	0.208	0.200	0.195	0.189	0.182	0.176	0.171	0.165	0.160	0.154	0.149	0.144	0.139	0.132	0.128	0.122	0.118	0.112	0.108	0.102	0.096	0.091	0.086	0.081	0.075	0.069	0.062	0.055	0.049	0.041	0.032	0.025	0.018	0.008	-0.002	-0.012	-0.022	-0.034	-0.045	-0.056	-0.069	-0.082	-0.096	-0.111	-0.126	-0.141	-0.158	-0.174	-0.191	-0.210	-0.226	-0.245	-0.265	-0.285	-0.304	-0.325	-0.346	-0.368	-0.389	-0.410	-0.432	-0.455	-0.476	-0.499	-0.521	-0.544	-0.566	-0.589	-0.611	-0.634	-0.655	-0.676	-0.698	-0.719	-0.740	-0.760	-0.779	-0.799	-0.818	-0.835	-0.852	-0.869	-0.885	-0.901	-0.915	-0.929	-0.941	-0.952	-0.964	-0.974	-0.982	-0.991	-0.998	-1.002	-1.009	-1.011	-1.014	-1.016	-1.018	-1.016	-1.015	-1.012	-1.009	-1.005	-0.999	-0.992	-0.985	-0.978	-0.969	-0.959	-0.948	-0.936	-0.924	-0.911	-0.899	-0.884	-0.869	-0.854	-0.838	-0.821	-0.805	-0.789	-0.771	-0.754	-0.736	-0.719	-0.700	-0.682	-0.664	-0.646	-0.628	-0.610	-0.591	-0.575	-0.558	-0.540	-0.522	-0.506	-0.489	-0.472	-0.458	-0.441	-0.425	-0.411	-0.398	-0.382	-0.368	-0.355	-0.341	-0.329	-0.316	-0.304	-0.292	-0.280	-0.269	-0.258	-0.248	-0.236	-0.225	-0.215	-0.205	-0.196	-0.186	-0.176	-0.166	-0.158	-0.148	-0.139	-0.130	-0.120	-0.110	-0.101	-0.094	-0.084	-0.075	-0.066	-0.058	-0.049	-0.040	-0.031	-0.022	-0.014	-0.005	0.002	0.010	0.018	0.025	0.032	0.040	0.048	0.054	0.060	0.066	0.071	0.076	0.082	0.086	0.091	0.095	0.099	0.102	0.105	0.108	0.110	0.111	0.112	0.114	0.115	0.115	0.114	0.112	0.111	0.111	0.109	0.105	0.102	0.099	0.096	0.094	0.090	0.086	0.081	0.078	0.072	0.069	0.065	0.059	0.055	0.050	0.046	0.041	0.038	0.031	0.028	0.022	0.020	0.015	0.010	0.008	0.004	0.000	-0.004	-0.008	-0.010	-0.012	-0.016	-0.019	-0.021	-0.024	-0.025	-0.028	-0.030	-0.031	-0.035	-0.036	-0.038	-0.040	-0.042	-0.044	-0.046	-0.049	-0.050	-0.054	-0.055	-0.059	-0.061	-0.065	-0.069	-0.072	-0.076	-0.081	-0.085	-0.090	-0.096	-0.102	-0.109	-0.116	-0.122	-0.130	-0.136	-0.145	-0.154	-0.162	-0.171	-0.180	-0.190	-0.200	-0.209	-0.220	-0.230	-0.240	-0.251	-0.261	-0.272	-0.282	-0.292	-0.304	-0.314	-0.324	-0.334	-0.342	-0.352	-0.361	-0.370	-0.379	-0.386	-0.394	-0.400	-0.406	-0.411	-0.418	-0.421	-0.424	-0.426	-0.429	-0.430	-0.430	-0.430	-0.430	-0.429	-0.426	-0.422	-0.419	-0.414	-0.409	-0.402	-0.396	-0.389	-0.381	-0.374	-0.365	-0.356	-0.346	-0.338	-0.328	-0.318	-0.309	-0.299	-0.288	-0.278	-0.268	-0.259	-0.249	-0.240	-0.232	-0.224	-0.216	-0.211	-0.204	-0.199	-0.194	-0.189	-0.186	-0.184	-0.182	-0.182	-0.181	-0.182	-0.185	-0.188	-0.191	-0.195	-0.202	-0.208	-0.216	-0.224	-0.232	-0.242	-0.254	-0.266	-0.279	-0.290	-0.304	-0.319	-0.332	-0.349	-0.365	-0.380	-0.396	-0.414	-0.429	-0.446	-0.464	-0.480	-0.498	-0.514	-0.530	-0.546	-0.562	-0.576	-0.592	-0.608	-0.622	-0.636	-0.650	-0.662	-0.675	-0.688	-0.699	-0.710	-0.719	-0.730	-0.739	-0.748	-0.754	-0.761	-0.769	-0.774	-0.780	-0.784	-0.788	-0.791	-0.794	-0.798	-0.800	-0.801	-0.802	-0.804	-0.804	-0.805	-0.805	-0.804	-0.805	-0.804	-0.802	-0.802	-0.801	-0.800	-0.800	-0.799	-0.799	-0.796	-0.796	-0.795	-0.795	-0.795	-0.794	-0.794	-0.795	-0.795	-0.795	-0.796	-0.798	-0.799	-0.800	-0.802	-0.804	-0.806	-0.808	-0.811	-0.814	-0.818	-0.821	-0.825	-0.829	-0.832	-0.836	-0.841	-0.846	-0.851	-0.855	-0.860	-0.866	-0.870	-0.876	-0.881	-0.886	-0.892	-0.899	-0.904	-0.909	-0.915	-0.921	-0.926	-0.931	-0.938	-0.944	-0.948	-0.954	-0.960	-0.965	-0.969	-0.975	-0.980	-0.985	-0.990	-0.995	-1.000	-1.005	-1.009	-1.014	-1.018	-1.024	-1.028	-1.032	-1.039	-1.044	-1.048	-1.052	-1.058	-1.062	-1.068	-1.072	-1.080	-1.085	-1.091	-1.096	-1.102	-1.109	-1.114	-1.120	-1.128	-1.134	-1.140	-1.148	-1.155	-1.161	-1.169	-1.175	-1.182	-1.190	-1.198	-1.205	-1.212	-1.220	-1.229	-1.235	-1.244	-1.251	-1.259	-1.266	-1.274	-1.280	-1.288	-1.295	-1.302	-1.309	-1.315	-1.321	-1.328	-1.334	-1.340	-1.345	-1.350	-1.355	-1.359	-1.364	-1.368	-1.372	-1.375	-1.380	-1.382	-1.386	-1.389	-1.391	-1.394	-1.399	-1.401	-1.402	-1.405	-1.409	-1.412	-1.415	-1.419	-1.422	-1.425	-1.430	-1.434	-1.439	-1.444	-1.450	-1.455	-1.462	-1.469	-1.478	-1.485	-1.494	-1.502	-1.512	-1.525	-1.535	-1.546	-1.559	-1.571	-1.585	-1.600	-1.614	-1.629	-1.645	-1.660	-1.676	-1.692	-1.710	-1.726	-1.745	-1.762	-1.780	-1.799	-1.816	-1.835	-1.852	-1.871	-1.889	-1.906	-1.925	-1.942	-1.959	-1.975	-1.992	-2.009	-2.024	-2.039	-2.052	-2.065	-2.079	-2.090	-2.102	-2.114	-2.124	-2.132	-2.141	-2.149	-2.156	-2.162	-2.168	-2.171	-2.175	-2.178	-2.180	-2.181	-2.181	-2.181	-2.180	-2.178	-2.175	-2.171	-2.166	-2.160	-2.154	-2.148	-2.140	-2.131	-2.122	-2.112	-2.101	-2.091	-2.080	-2.068	-2.054	-2.041	-2.027	-2.013	-1.998	-1.981	-1.965	-1.948	-1.931	-1.912	-1.894	-1.875	-1.856	-1.836	-1.816	-1.795	-1.774	-1.751	-1.729	-1.706	-1.684	-1.660	-1.636	-1.611	-1.588	-1.562	-1.538	-1.511	-1.486	-1.460	-1.434	-1.406	-1.380	-1.354	-1.326	-1.299	-1.271	-1.245	-1.216	-1.190	-1.162	-1.135	-1.109	-1.082	-1.056	-1.030	-1.005	-0.978	-0.952	-0.929	-0.904	-0.879	-0.855	-0.831	-0.809	-0.785	-0.764	-0.742	-0.721	-0.701	-0.681	-0.661	-0.644	-0.624	-0.606	-0.589	-0.571	-0.555	-0.539	-0.525	-0.509	-0.494	-0.479	-0.465	-0.452	-0.439	-0.425	-0.412	-0.400	-0.388	-0.376	-0.364	-0.351	-0.340	-0.329	-0.316	-0.305	-0.294	-0.282	-0.272	-0.260	-0.249	-0.239	-0.226	-0.214	-0.204	-0.191	-0.180	-0.169	-0.158	-0.145	-0.134	-0.124	-0.111	-0.100	-0.089	-0.078	-0.066	-0.056	-0.045	-0.035	-0.024	-0.015	-0.004	0.005	0.015	0.025	0.032	0.041	0.050	0.059	0.066	0.074	0.081	0.086	0.094	0.100	0.105	0.111	0.116	0.121	0.125	0.130	0.135	0.139	0.141	0.146	0.149	0.152	0.155	0.158	0.161	0.164	0.168	0.169	0.172	0.175	0.179	0.181	0.184	0.188	0.191	0.194	0.198	0.201	0.206	0.210	0.215	0.220	0.225	0.231	0.238	0.242	0.250	0.258	0.265	0.272	0.281	0.291	0.300	0.310	0.320	0.331	0.341	0.352	0.364	0.376	0.388	0.401	0.414	0.428	0.441	0.455	0.470	0.485	0.500	0.516	0.532	0.549	0.565	0.581	0.599	0.616	0.632	0.651	0.669	0.688	0.706	0.725	0.744	0.762	0.782	0.802	0.821	0.841	0.861	0.881	0.901	0.921	0.941	0.962	0.982	1.002	1.021	1.042	1.062	1.082	1.101	1.121	1.141	1.160	1.178	1.196	1.214	1.231	1.249	1.265	1.281	1.295	1.310	1.324	1.336	1.349	1.360	1.370	1.379	1.388	1.394	1.400	1.405	1.408	1.410	1.411	1.410	1.409	1.405	1.401	1.395	1.388	1.379	1.369	1.356	1.344	1.329	1.312	1.295	1.278	1.256	1.235	1.211	1.188	1.162	1.135	1.109	1.079	1.049	1.018	0.986	0.954	0.921	0.886	0.852	0.818	0.781	0.745	0.709	0.672	0.635	0.598	0.560	0.522	0.484	0.446	0.409	0.372	0.335	0.299	0.262	0.226	0.191	0.155	0.121	0.086	0.054	0.019	-0.014	-0.046	-0.078	-0.109	-0.140	-0.170	-0.200	-0.229	-0.259	-0.288	-0.315	-0.344	-0.371	-0.399	-0.426	-0.454	-0.481	-0.507	-0.535	-0.561	-0.589	-0.615	-0.642	-0.670	-0.698	-0.725	-0.752	-0.781	-0.810	-0.839	-0.868	-0.898	-0.929	-0.959	-0.990	-1.021	-1.054	-1.086	-1.119	-1.152	-1.185	-1.219	-1.252	-1.286	-1.320	-1.355	-1.390	-1.425	-1.460	-1.494	-1.528	-1.562	-1.598	-1.631	-1.665	-1.699	-1.731	-1.764	-1.796	-1.828	-1.859	-1.890	-1.920	-1.949	-1.978	-2.004	-2.031	-2.058	-2.081	-2.106	-2.129	-2.151	-2.172	-2.192	-2.212	-2.231	-2.248	-2.264	-2.280	-2.295	-2.309	-2.321	-2.335	-2.346	-2.356	-2.368	-2.378	-2.386	-2.395	-2.402	-2.410	-2.418	-2.425	-2.431	-2.436	-2.444	-2.450	-2.456	-2.461	-2.466	-2.472	-2.479	-2.485	-2.491	-2.498	-2.505	-2.512	-2.520	-2.529	-2.538	-2.546	-2.556	-2.566	-2.576	-2.588	-2.599	-2.611	-2.625	-2.638	-2.652	-2.668	-2.682	-2.699	-2.715	-2.732	-2.750	-2.769	-2.788	-2.808	-2.828	-2.849	-2.871	-2.892	-2.915	-2.938	-2.961	-2.985	-3.010	-3.035	-3.061	-3.086	-3.112	-3.139	-3.165	-3.191	-3.219	-3.246	-3.274	-3.301	-3.329	-3.356	-3.384	-3.412	-3.441	-3.469	-3.498	-3.525	-3.552	-3.580	-3.608	-3.635	-3.661	-3.689	-3.716	-3.742	-3.770	-3.795	-3.821	-3.846	-3.871	-3.898	-3.921	-3.945	-3.969	-3.992	-4.015	-4.036	-4.059	-4.080	-4.100	-4.120	-4.141	-4.160	-4.178	-4.198	-4.214	-4.230	-4.246	-4.261	-4.278	-4.291	-4.305	-4.318	-4.329	-4.341	-4.350	-4.360	-4.370	-4.378	-4.385	-4.391	-4.396	-4.402	-4.406	-4.410	-4.411	-4.412	-4.415	-4.415	-4.414	-4.412	-4.410	-4.406	-4.404	-4.399	-4.394	-4.389	-4.382	-4.375	-4.369	-4.361	-4.352	-4.345	-4.336	-4.328	-4.316	-4.306	-4.296	-4.285	-4.275	-4.264	-4.252	-4.241	-4.230	-4.219	-4.209	-4.198	-4.186	-4.176	-4.166	-4.156	-4.146	-4.138	-4.128	-4.119	-4.111	-4.102	-4.096	-4.089	-4.082	-4.077	-4.071	-4.066	-4.061	-4.058	-4.054	-4.051	-4.049	-4.046	-4.046	-4.045	-4.044	-4.044	-4.044	-4.045	-4.046	-4.046	-4.049	-4.051	-4.052	-4.055	-4.058	-4.060	-4.062	-4.066	-4.069	-4.070	-4.072	-4.075	-4.076	-4.079	-4.080	-4.081	-4.084	-4.085	-4.084	-4.084	-4.085	-4.082	-4.082	-4.080	-4.079	-4.075	-4.072	-4.069	-4.065	-4.059	-4.054	-4.048	-4.040	-4.034	-4.026	-4.016	-4.008	-3.999	-3.989	-3.978	-3.966	-3.955	-3.942	-3.930	-3.916	-3.902	-3.890	-3.875	-3.860	-3.845	-3.830	-3.814	-3.799	-3.781	-3.766	-3.749	-3.732	-3.718	-3.701	-3.684	-3.668	-3.651	-3.635	-3.620	-3.604	-3.589	-3.572	-3.558	-3.544	-3.529	-3.516	-3.502	-3.490	-3.478	-3.466	-3.455	-3.445	-3.435	-3.426	-3.418	-3.410	-3.404	-3.398	-3.392	-3.388	-3.384	-3.381	-3.379	-3.379	-3.379	-3.379	-3.380	-3.382	-3.384	-3.388	-3.392	-3.398	-3.402	-3.409	-3.416	-3.424	-3.434	-3.442	-3.451	-3.462	-3.471	-3.484	-3.494	-3.506	-3.518	-3.530	-3.542	-3.554	-3.568	-3.579	-3.592	-3.606	-3.618	-3.631	-3.642	-3.654	-3.666	-3.678	-3.689	-3.699	-3.710	-3.720	-3.730	-3.739	-3.748	-3.756	-3.764	-3.771	-3.778	-3.785	-3.790	-3.796	-3.801	-3.808	-3.811	-3.815	-3.819	-3.821	-3.825	-3.828	-3.829	-3.831	-3.832	-3.834	-3.836	-3.838	-3.839	-3.840	-3.841	-3.841	-3.842	-3.845	-3.845	-3.848	-3.848	-3.850	-3.852	-3.854	-3.858	-3.860	-3.864	-3.866	-3.870	-3.875	-3.879	-3.884	-3.888	-3.892	-3.899	-3.905	-3.911	-3.918	-3.925	-3.931	-3.939	-3.946	-3.954	-3.962	-3.970	-3.979	-3.986	-3.995	-4.004	-4.012	-4.021	-4.029	-4.037	-4.048	-4.055	-4.064	-4.071	-4.079	-4.086	-4.094	-4.101	-4.109	-4.114	-4.120	-4.126	-4.131	-4.136	-4.141	-4.146	-4.150	-4.154	-4.158	-4.160	-4.162	-4.165	-4.166	-4.168	-4.168	-4.168	-4.168	-4.168	-4.166	-4.165	-4.165	-4.162	-4.161	-4.158	-4.156	-4.152	-4.150	-4.146	-4.144	-4.141	-4.139	-4.135	-4.131	-4.129	-4.125	-4.122	-4.119	-4.116	-4.114	-4.111	-4.109	-4.108	-4.105	-4.104	-4.102	-4.101	-4.101	-4.101	-4.101	-4.102	-4.102	-4.105	-4.108	-4.109	-4.112	-4.116	-4.120	-4.125	-4.130	-4.135	-4.142	-4.149	-4.156	-4.164	-4.174	-4.181	-4.191	-4.202	-4.212	-4.225	-4.236	-4.249	-4.261	-4.275	-4.288	-4.301	-4.315	-4.330	-4.345	-4.360	-4.376	-4.392	-4.409	-4.425	-4.441	-4.458	-4.474	-4.490	-4.506	-4.522	-4.539	-4.554	-4.570	-4.585	-4.600	-4.615	-4.629	-4.642	-4.656	-4.669	-4.680	-4.692	-4.702	-4.712	-4.722	-4.731	-4.740	-4.746	-4.752	-4.758	-4.761	-4.765	-4.768	-4.769	-4.770	-4.769	-4.768	-4.765	-4.762	-4.759	-4.754	-4.746	-4.740	-4.732	-4.725	-4.715	-4.704	-4.694	-4.682	-4.670	-4.658	-4.644	-4.631	-4.616	-4.602	-4.588	-4.572	-4.558	-4.541	-4.526	-4.510	-4.494	-4.478	-4.461	-4.446	-4.430	-4.415	-4.399	-4.385	-4.370	-4.356	-4.341	-4.328	-4.314	-4.300	-4.288	-4.275	-4.262	-4.251	-4.239	-4.228	-4.218	-4.206	-4.198	-4.186	-4.178	-4.168	-4.159	-4.149	-4.140	-4.130	-4.121	-4.112	-4.102	-4.094	-4.085	-4.075	-4.065	-4.055	-4.045	-4.034	-4.024	-4.012	-4.001	-3.989	-3.978	-3.964	-3.951	-3.938	-3.924	-3.909	-3.894	-3.878	-3.862	-3.846	-3.829	-3.812	-3.795	-3.778	-3.760	-3.741	-3.722	-3.704	-3.685	-3.665	-3.648	-3.628	-3.609	-3.589	-3.570	-3.551	-3.534	-3.515	-3.496	-3.480	-3.461	-3.445	-3.429	-3.412	-3.396	-3.381	-3.368	-3.352	-3.340	-3.328	-3.315	-3.304	-3.291	-3.281	-3.271	-3.260	-3.252	-3.242	-3.235	-3.226	-3.219	-3.212	-3.205	-3.199	-3.192	-3.186	-3.180	-3.172	-3.168	-3.162	-3.155	-3.149	-3.142	-3.135	-3.129	-3.122	-3.115	-3.108	-3.099	-3.090	-3.081	-3.072	-3.061	-3.052	-3.041	-3.030	-3.018	-3.005	-2.992	-2.979	-2.965	-2.951	-2.936	-2.921	-2.905	-2.889	-2.872	-2.855	-2.838	-2.821	-2.802	-2.785	-2.768	-2.749	-2.731	-2.712	-2.695	-2.675	-2.658	-2.640	-2.622	-2.604	-2.588	-2.570	-2.552	-2.536	-2.520	-2.505	-2.489	-2.474	-2.459	-2.445	-2.430	-2.418	-2.404	-2.391	-2.380	-2.369	-2.356	-2.345	-2.335	-2.325	-2.315	-2.306	-2.296	-2.288	-2.279	-2.270	-2.262	-2.254	-2.246	-2.240	-2.232	-2.224	-2.216	-2.210	-2.201	-2.194	-2.188	-2.179	-2.172	-2.164	-2.156	-2.148	-2.140	-2.131	-2.124	-2.115	-2.106	-2.098	-2.089	-2.079	-2.069	-2.060	-2.049	-2.039	-2.029	-2.018	-2.007	-1.996	-1.984	-1.972	-1.961	-1.950	-1.938	-1.926	-1.914	-1.902	-1.890	-1.879	-1.866	-1.854	-1.841	-1.830	-1.818	-1.806	-1.795	-1.784	-1.772	-1.761	-1.749	-1.739	-1.728	-1.718	-1.708	-1.698	-1.689	-1.680	-1.671	-1.662	-1.654	-1.646	-1.639	-1.634	-1.626	-1.620	-1.615	-1.610	-1.606	-1.601	-1.598	-1.595	-1.592	-1.590	-1.588	-1.585	-1.584	-1.582	-1.581	-1.581	-1.581	-1.581	-1.582	-1.584	-1.585	-1.586	-1.588	-1.590	-1.591	-1.594	-1.596	-1.599	-1.601	-1.605	-1.608	-1.609	-1.612	-1.616	-1.619	-1.622	-1.625	-1.628	-1.631	-1.634	-1.636	-1.640	-1.641	-1.644	-1.646	-1.649	-1.652	-1.655	-1.656	-1.660	-1.661	-1.662	-1.665	-1.668	-1.669	-1.671	-1.674	-1.675	-1.678	-1.680	-1.682	-1.685	-1.688	-1.690	-1.692	-1.696	-1.700	-1.704	-1.708	-1.712	-1.718	-1.722	-1.726	-1.734	-1.739	-1.745	-1.751	-1.758	-1.766	-1.774	-1.780	-1.789	-1.798	-1.806	-1.815	-1.824	-1.834	-1.842	-1.851	-1.861	-1.871	-1.880	-1.889	-1.899	-1.908	-1.918	-1.926	-1.935	-1.944	-1.952	-1.960	-1.968	-1.974	-1.981	-1.988	-1.992	-1.999	-2.002	-2.007	-2.010	-2.014	-2.015	-2.018	-2.018	-2.019	-2.018	-2.016	-2.015	-2.011	-2.007	-2.004	-1.999	-1.994	-1.989	-1.981	-1.974	-1.968	-1.958	-1.949	-1.940	-1.930	-1.920	-1.909	-1.898	-1.886	-1.875	-1.862	-1.850	-1.839	-1.826	-1.812	-1.800	-1.788	-1.775	-1.761	-1.749	-1.735	-1.722	-1.709	-1.698	-1.684	-1.672	-1.660	-1.649	-1.636	-1.625	-1.614	-1.602	-1.591	-1.580	-1.571	-1.560	-1.549	-1.540	-1.531	-1.521	-1.511	-1.504	-1.495	-1.486	-1.478	-1.470	-1.462	-1.455	-1.448	-1.440	-1.434	-1.426	-1.420	-1.415	-1.408	-1.402	-1.396	-1.391	-1.386	-1.381	-1.378	-1.372	-1.368	-1.364	-1.361	-1.358	-1.354	-1.351	-1.349	-1.346	-1.345	-1.342	-1.342	-1.340	-1.340	-1.339	-1.339	-1.339	-1.339	-1.340	-1.341	-1.342	-1.344	-1.345	-1.348	-1.350	-1.352	-1.354	-1.356	-1.360	-1.362	-1.364	-1.369	-1.371	-1.374	-1.376	-1.380	-1.382	-1.386	-1.389	-1.391	-1.394	-1.396	-1.399	-1.401	-1.402	-1.405	-1.406	-1.408	-1.409	-1.410	-1.410	-1.410	-1.410	-1.410	-1.409	-1.408	-1.406	-1.405	-1.402	-1.401	-1.398	-1.395	-1.392	-1.389	-1.386	-1.382	-1.379	-1.375	-1.371	-1.368	-1.364	-1.359	-1.355	-1.350	-1.346	-1.342	-1.338	-1.334	-1.329	-1.325	-1.321	-1.318	-1.314	-1.309	-1.306	-1.302	-1.300	-1.295	-1.292	-1.290	-1.288	-1.285	-1.281	-1.279	-1.278	-1.275	-1.272	-1.270	-1.268	-1.265	-1.264	-1.262	-1.260	-1.258	-1.256	-1.254	-1.251	-1.249	-1.248	-1.245	-1.242	-1.241	-1.239	-1.236	-1.232	-1.230	-1.226	-1.224	-1.221	-1.218	-1.212	-1.210	-1.206	-1.204	-1.199	-1.196	-1.191	-1.189	-1.184	-1.181	-1.178	-1.172	-1.169	-1.166	-1.162	-1.159	-1.155	-1.152	-1.149	-1.146	-1.142	-1.140	-1.138	-1.135	-1.134	-1.131	-1.130	-1.129	-1.128	-1.128	-1.126	-1.125	-1.125	-1.125	-1.125	-1.125	-1.125	-1.126	-1.128	-1.128	-1.128	-1.129	-1.130	-1.130	-1.130	-1.132	-1.132	-1.132	-1.132	-1.134	-1.134	-1.132	-1.132	-1.131	-1.130	-1.129	-1.126	-1.124	-1.120	-1.116	-1.111	-1.108	-1.102	-1.096	-1.089	-1.081	-1.074	-1.065	-1.055	-1.046	-1.034	-1.024	-1.010	-0.998	-0.985	-0.970	-0.955	-0.938	-0.922	-0.905	-0.888	-0.869	-0.851	-0.831	-0.811	-0.791	-0.771	-0.750	-0.729	-0.706	-0.686	-0.664	-0.642	-0.621	-0.599	-0.576	-0.555	-0.534	-0.514	-0.491	-0.470	-0.450	-0.430	-0.411	-0.392	-0.375	-0.358	-0.340	-0.324	-0.309	-0.294	-0.280	-0.266	-0.255	-0.242	-0.232	-0.224	-0.215	-0.208	-0.201	-0.195	-0.190	-0.186	-0.184	-0.181	-0.181	-0.180	-0.181	-0.184	-0.186	-0.189	-0.194	-0.198	-0.204	-0.210	-0.218	-0.225	-0.232	-0.241	-0.251	-0.260	-0.271	-0.281	-0.292	-0.304	-0.316	-0.329	-0.341	-0.354	-0.366	-0.379	-0.391	-0.405	-0.418	-0.431	-0.445	-0.459	-0.472	-0.486	-0.500	-0.512	-0.528	-0.540	-0.554	-0.566	-0.579	-0.592	-0.606	-0.619	-0.631	-0.644	-0.656	-0.668	-0.680	-0.692	-0.704	-0.716	-0.728	-0.740	-0.751	-0.762	-0.772	-0.785	-0.795	-0.806	-0.816	-0.828	-0.839	-0.848	-0.859	-0.868	-0.878	-0.888	-0.898	-0.906	-0.916	-0.925	-0.935	-0.945	-0.955	-0.964	-0.974	-0.984	-0.992	-1.002	-1.011	-1.021	-1.031	-1.041	-1.050	-1.061	-1.071	-1.082	-1.092	-1.104	-1.115	-1.126	-1.139	-1.150	-1.162	-1.175	-1.188	-1.201	-1.215	-1.229	-1.244	-1.258	-1.274	-1.289	-1.304	-1.320	-1.336	-1.351	-1.369	-1.386	-1.402	-1.420	-1.436	-1.455	-1.471	-1.488	-1.506	-1.524	-1.540	-1.558	-1.574	-1.591	-1.608	-1.624	-1.639	-1.655	-1.669	-1.682	-1.696	-1.709	-1.722	-1.734	-1.745	-1.754	-1.764	-1.774	-1.781	-1.789	-1.795	-1.801	-1.805	-1.809	-1.811	-1.815	-1.815	-1.815	-1.815	-1.814	-1.811	-1.809	-1.805	-1.800	-1.796	-1.790	-1.784	-1.776	-1.770	-1.762	-1.754	-1.746	-1.738	-1.728	-1.718	-1.708	-1.699	-1.689	-1.678	-1.668	-1.658	-1.646	-1.636	-1.628	-1.618	-1.606	-1.596	-1.588	-1.579	-1.570	-1.560	-1.551	-1.542	-1.535	-1.526	-1.519	-1.512	-1.505	-1.498	-1.491	-1.485	-1.479	-1.472	-1.466	-1.461	-1.456	-1.451	-1.446	-1.440	-1.436	-1.430	-1.426	-1.420	-1.416	-1.411	-1.406	-1.402	-1.398	-1.391	-1.386	-1.382	-1.378	-1.372	-1.366	-1.360	-1.355	-1.350	-1.344	-1.338	-1.332	-1.326	-1.320	-1.315	-1.309	-1.302	-1.296	-1.290	-1.282	-1.275	-1.270	-1.262	-1.255	-1.249	-1.241	-1.234	-1.226	-1.219	-1.211	-1.204	-1.196	-1.190	-1.181	-1.175	-1.166	-1.159	-1.151	-1.142	-1.135	-1.128	-1.118	-1.110	-1.102	-1.092	-1.085	-1.075	-1.066	-1.058	-1.048	-1.036	-1.028	-1.018	-1.006	-0.995	-0.984	-0.972	-0.960	-0.949	-0.936	-0.924	-0.911	-0.896	-0.884	-0.869	-0.855	-0.840	-0.825	-0.811	-0.795	-0.779	-0.762	-0.746	-0.729	-0.711	-0.694	-0.675	-0.656	-0.639	-0.619	-0.599	-0.580	-0.560	-0.540	-0.520	-0.500	-0.479	-0.459	-0.438	-0.415	-0.395	-0.374	-0.351	-0.330	-0.309	-0.286	-0.265	-0.242	-0.222	-0.201	-0.180	-0.159	-0.138	-0.118	-0.096	-0.076	-0.058	-0.038	-0.018	0.000	0.019	0.036	0.054	0.070	0.086	0.102	0.118	0.132	0.145	0.159	0.171	0.182	0.194	0.204	0.214	0.222	0.231	0.238	0.244	0.250	0.255	0.260	0.262	0.264	0.266	0.268	0.266	0.266	0.265	0.264	0.261	0.258	0.255	0.250	0.246	0.240	0.235	0.229	0.222	0.215	0.209	0.201	0.194	0.186	0.180	0.171	0.165	0.158	0.150	0.144	0.136	0.130	0.124	0.120	0.114	0.109	0.105	0.101	0.098	0.096	0.095	0.094	0.094	0.095	0.098	0.099	0.102	0.108	0.112	0.119	0.128	0.135	0.144	0.155	0.165	0.179	0.191	0.206	0.221	0.236	0.252	0.271	0.290	0.309	0.329	0.350	0.370	0.394	0.415	0.439	0.461	0.485	0.510	0.534	0.559	0.584	0.609	0.632	0.658	0.681	0.706	0.730	0.754	0.778	0.799	0.821	0.844	0.864	0.884	0.902	0.920	0.939	0.954	0.970	0.984	0.996	1.008	1.019	1.028	1.035	1.042	1.048	1.051	1.055	1.055	1.055	1.055	1.051	1.048	1.042	1.036	1.029	1.019	1.009	0.998	0.985	0.971	0.955	0.939	0.922	0.905	0.886	0.866	0.846	0.825	0.802	0.780	0.756	0.732	0.709	0.684	0.660	0.634	0.608	0.582	0.556	0.531	0.504	0.479	0.452	0.426	0.401	0.375	0.350	0.325	0.300	0.276	0.252	0.228	0.205	0.182	0.160	0.138	0.116	0.098	0.078	0.058	0.039	0.021	0.004	-0.014	-0.031	-0.048	-0.061	-0.078	-0.090	-0.104	-0.116	-0.128	-0.140	-0.151	-0.161	-0.170	-0.180	-0.188	-0.195	-0.202	-0.209	-0.214	-0.219	-0.224	-0.228	-0.231	-0.235	-0.236	-0.238	-0.239	-0.240	-0.239	-0.239	-0.239	-0.238	-0.236	-0.234	-0.232	-0.230	-0.226	-0.224	-0.221	-0.216	-0.212	-0.209	-0.206	-0.201	-0.198	-0.192	-0.190	-0.186	-0.181	-0.179	-0.175	-0.172	-0.170	-0.168	-0.166	-0.164	-0.162	-0.162	-0.161	-0.161	-0.162	-0.162	-0.165	-0.166	-0.169	-0.172	-0.176	-0.180	-0.184	-0.190	-0.195	-0.201	-0.208	-0.214	-0.221	-0.229	-0.236	-0.244	-0.254	-0.261	-0.270	-0.279	-0.288	-0.296	-0.305	-0.312	-0.321	-0.329	-0.336	-0.344	-0.351	-0.356	-0.362	-0.368	-0.372	-0.376	-0.380	-0.382	-0.384	-0.386	-0.386	-0.386	-0.384	-0.381	-0.379	-0.375	-0.370	-0.365	-0.359	-0.351	-0.342	-0.334	-0.325	-0.315	-0.304	-0.292	-0.280	-0.268	-0.254	-0.240	-0.226	-0.211	-0.196	-0.181	-0.166	-0.150	-0.135	-0.119	-0.102	-0.088	-0.071	-0.056	-0.041	-0.025	-0.010	0.005	0.019	0.032	0.046	0.059	0.071	0.082	0.094	0.105	0.115	0.125	0.135	0.142	0.151	0.159	0.165	0.171	0.176	0.182	0.186	0.190	0.194	0.198	0.199	0.201	0.202	0.204	0.205	0.205	0.205	0.205	0.205	0.204	0.201	0.201	0.199	0.198	0.195	0.194	0.191	0.190	0.188	0.185	0.184	0.182	0.180	0.178	0.176	0.175	0.174	0.172	0.170	0.170	0.170	0.170	0.170	0.169	0.170	0.171	0.171	0.172	0.174	0.176	0.179	0.181	0.184	0.186	0.190	0.194	0.198	0.202	0.209	0.212	0.219	0.225	0.232	0.238	0.246	0.254	0.261	0.270	0.279	0.288	0.298	0.308	0.319	0.329	0.339	0.350	0.361	0.374	0.385	0.398	0.410	0.422	0.435	0.448	0.459	0.472	0.485	0.498	0.510	0.521	0.534	0.545	0.556	0.568	0.579	0.589	0.598	0.608	0.616	0.624	0.631	0.639	0.645	0.651	0.655	0.660	0.662	0.664	0.665	0.666	0.665	0.664	0.661	0.659	0.655	0.650	0.645	0.638	0.630	0.621	0.612	0.602	0.592	0.581	0.570	0.558	0.545	0.531	0.516	0.502	0.488	0.472	0.458	0.442	0.426	0.411	0.395	0.379	0.362	0.348	0.332	0.318	0.302	0.288	0.275	0.261	0.248	0.235	0.222	0.212	0.201	0.191	0.182	0.172	0.165	0.156	0.150	0.145	0.139	0.134	0.131	0.129	0.125	0.124	0.124	0.125	0.126	0.126	0.129	0.132	0.136	0.141	0.145	0.150	0.158	0.164	0.171	0.179	0.186	0.195	0.205	0.215	0.224	0.234	0.245	0.255	0.266	0.278	0.290	0.300	0.312	0.325	0.336	0.349	0.360	0.371	0.384	0.398	0.409	0.420	0.432	0.444	0.455	0.466	0.476	0.486	0.498	0.507	0.516	0.526	0.536	0.544	0.552	0.560	0.568	0.575	0.581	0.588	0.592	0.598	0.604	0.608	0.611	0.615	0.618	0.620	0.622	0.624	0.625	0.625	0.625	0.625	0.625	0.625	0.624	0.622	0.620	0.618	0.615	0.612	0.610	0.606	0.602	0.599	0.595	0.592	0.588	0.584	0.580	0.575	0.570	0.568	0.564	0.559	0.555	0.551	0.546	0.542	0.540	0.536	0.532	0.529	0.525	0.521	0.519	0.515	0.512	0.509	0.505	0.502	0.500	0.496	0.494	0.491	0.488	0.484	0.481	0.478	0.474	0.470	0.466	0.462	0.458	0.452	0.448	0.442	0.436	0.430	0.424	0.416	0.409	0.401	0.394	0.384	0.375	0.365	0.354	0.342	0.332	0.319	0.308	0.292	0.280	0.265	0.250	0.234	0.219	0.202	0.185	0.168	0.150	0.132	0.114	0.096	0.076	0.056	0.036	0.016	-0.005	-0.025	-0.046	-0.066	-0.088	-0.109	-0.129	-0.150	-0.171	-0.192	-0.212	-0.235	-0.255	-0.275	-0.295	-0.316	-0.336	-0.354	-0.374	-0.392	-0.410	-0.429	-0.445	-0.462	-0.478	-0.494	-0.507	-0.522	-0.536	-0.549	-0.561	-0.572	-0.581	-0.591	-0.601	-0.609	-0.616	-0.622	-0.629	-0.634	-0.638	-0.640	-0.642	-0.644	-0.644	-0.644	-0.641	-0.639	-0.638	-0.634	-0.629	-0.622	-0.616	-0.610	-0.601	-0.595	-0.586	-0.576	-0.565	-0.555	-0.544	-0.532	-0.520	-0.509	-0.495	-0.482	-0.469	-0.455	-0.441	-0.428	-0.411	-0.398	-0.382	-0.369	-0.354	-0.339	-0.325	-0.311	-0.296	-0.281	-0.268	-0.254	-0.240	-0.226	-0.214	-0.200	-0.186	-0.174	-0.161	-0.149	-0.136	-0.125	-0.112	-0.101	-0.090	-0.079	-0.069	-0.058	-0.048	-0.038	-0.026	-0.018	-0.008	0.002	0.012	0.021	0.031	0.040	0.049	0.059	0.066	0.075	0.084	0.092	0.101	0.110	0.119	0.126	0.135	0.144	0.151	0.160	0.169	0.175	0.184	0.192	0.199	0.206	0.214	0.221	0.229	0.235	0.241	0.248	0.255	0.260	0.266	0.272	0.278	0.281	0.286	0.291	0.295	0.300	0.304	0.306	0.309	0.312	0.314	0.315	0.318	0.318	0.319	0.319	0.319	0.319	0.319	0.316	0.315	0.314	0.312	0.310	0.308	0.306	0.304	0.301	0.298	0.294	0.291	0.288	0.282	0.280	0.275	0.270	0.266	0.261	0.258	0.251	0.248	0.242	0.238	0.232	0.228	0.222	0.218	0.212	0.208	0.202	0.198	0.192	0.188	0.182	0.178	0.172	0.168	0.161	0.156	0.150	0.144	0.140	0.132	0.128	0.121	0.115	0.109	0.102	0.095	0.089	0.082	0.076	0.068	0.061	0.052	0.046	0.038	0.029	0.021	0.012	0.004	-0.005	-0.015	-0.024	-0.034	-0.042	-0.051	-0.060	-0.070	-0.079	-0.088	-0.096	-0.105	-0.114	-0.122	-0.130	-0.139	-0.146	-0.155	-0.161	-0.168	-0.172	-0.179	-0.185	-0.189	-0.192	-0.196	-0.199	-0.200	-0.201	-0.201	-0.201	-0.201	-0.199	-0.196	-0.194	-0.189	-0.184	-0.179	-0.172	-0.164	-0.156	-0.149	-0.139	-0.129	-0.118	-0.106	-0.095	-0.081	-0.070	-0.056	-0.042	-0.029	-0.015	0.000	0.014	0.028	0.041	0.056	0.070	0.084	0.096	0.109	0.121	0.134	0.145	0.156	0.166	0.175	0.184	0.191	0.199	0.204	0.210	0.214	0.218	0.219	0.220	0.220	0.220	0.219	0.215	0.211	0.206	0.201	0.194	0.186	0.179	0.169	0.158	0.148	0.135	0.124	0.111	0.098	0.085	0.070	0.055	0.041	0.026	0.012	-0.002	-0.018	-0.034	-0.048	-0.062	-0.078	-0.091	-0.106	-0.119	-0.134	-0.146	-0.159	-0.171	-0.182	-0.192	-0.205	-0.215	-0.224	-0.232	-0.241	-0.249	-0.256	-0.262	-0.270	-0.275	-0.280	-0.285	-0.289	-0.292	-0.295	-0.300	-0.302	-0.305	-0.306	-0.309	-0.311	-0.312	-0.314	-0.315	-0.316	-0.319	-0.320	-0.321	-0.322	-0.325	-0.326	-0.329	-0.331	-0.334	-0.338	-0.340	-0.342	-0.346	-0.351	-0.355	-0.360	-0.366	-0.371	-0.378	-0.382	-0.390	-0.398	-0.405	-0.411	-0.421	-0.429	-0.438	-0.448	-0.456	-0.466	-0.476	-0.486	-0.498	-0.507	-0.518	-0.530	-0.540	-0.551	-0.562	-0.574	-0.584	-0.596	-0.608	-0.618	-0.630	-0.640	-0.651	-0.661	-0.672	-0.682	-0.692	-0.702	-0.712	-0.722	-0.731	-0.741	-0.750	-0.758	-0.766	-0.774	-0.784	-0.791	-0.798	-0.805	-0.811	-0.819	-0.825	-0.831	-0.839	-0.844	-0.850	-0.856	-0.861	-0.866	-0.872	-0.879	-0.885	-0.890	-0.895	-0.900	-0.908	-0.912	-0.919	-0.925	-0.931	-0.936	-0.944	-0.950	-0.956	-0.962	-0.969	-0.976	-0.982	-0.990	-0.998	-1.005	-1.014	-1.021	-1.029	-1.038	-1.046	-1.054	-1.064	-1.072	-1.080	-1.090	-1.099	-1.108	-1.118	-1.126	-1.135	-1.144	-1.154	-1.162	-1.171	-1.180	-1.189	-1.198	-1.206	-1.214	-1.222	-1.231	-1.238	-1.245	-1.254	-1.261	-1.268	-1.274	-1.281	-1.288	-1.294	-1.300	-1.305	-1.310	-1.316	-1.321	-1.326	-1.330	-1.335	-1.340	-1.345	-1.349	-1.352	-1.358	-1.362	-1.366	-1.370	-1.375	-1.379	-1.385	-1.390	-1.394	-1.400	-1.405	-1.411	-1.418	-1.422	-1.430	-1.436	-1.444	-1.451	-1.459	-1.468	-1.476	-1.485	-1.492	-1.502	-1.512	-1.522	-1.531	-1.542	-1.552	-1.564	-1.575	-1.586	-1.598	-1.609	-1.620	-1.631	-1.644	-1.655	-1.668	-1.679	-1.691	-1.702	-1.714	-1.724	-1.736	-1.746	-1.756	-1.768	-1.776	-1.786	-1.795	-1.804	-1.811	-1.820	-1.828	-1.834	-1.840	-1.846	-1.850	-1.855	-1.859	-1.861	-1.865	-1.868	-1.869	-1.869	-1.870	-1.870	-1.868	-1.868	-1.865	-1.861	-1.859	-1.854	-1.849	-1.844	-1.839	-1.831	-1.824	-1.816	-1.808	-1.799	-1.790	-1.780	-1.769	-1.758	-1.746	-1.735	-1.721	-1.709	-1.695	-1.680	-1.666	-1.650	-1.634	-1.619	-1.601	-1.584	-1.566	-1.548	-1.529	-1.510	-1.490	-1.470	-1.450	-1.429	-1.409	-1.386	-1.366	-1.344	-1.321	-1.299	-1.276	-1.251	-1.229	-1.205	-1.180	-1.158	-1.134	-1.109	-1.085	-1.060	-1.036	-1.011	-0.988	-0.962	-0.939	-0.915	-0.891	-0.866	-0.842	-0.819	-0.796	-0.772	-0.750	-0.728	-0.705	-0.682	-0.660	-0.638	-0.618	-0.596	-0.575	-0.555	-0.534	-0.515	-0.495	-0.476	-0.458	-0.438	-0.420	-0.402	-0.384	-0.366	-0.350	-0.331	-0.315	-0.298	-0.281	-0.265	-0.249	-0.232	-0.216	-0.200	-0.185	-0.169	-0.152	-0.136	-0.120	-0.104	-0.088	-0.071	-0.055	-0.039	-0.024	-0.006	0.010	0.025	0.042	0.059	0.075	0.091	0.106	0.122	0.139	0.155	0.171	0.186	0.204	0.219	0.234	0.249	0.264	0.278	0.292	0.308	0.320	0.334	0.346	0.359	0.371	0.382	0.394	0.405	0.415	0.426	0.434	0.444	0.451	0.460	0.468	0.475	0.481	0.486	0.492	0.498	0.504	0.507	0.511	0.515	0.519	0.522	0.525	0.528	0.530	0.531	0.535	0.536	0.538	0.539	0.541	0.541	0.544	0.545	0.546	0.548	0.549	0.550	0.552	0.554	0.555	0.558	0.561	0.562	0.566	0.570	0.572	0.576	0.581	0.585	0.590	0.596	0.601	0.608	0.614	0.621	0.629	0.636	0.646	0.654	0.664	0.674	0.684	0.694	0.705	0.716	0.729	0.741	0.755	0.769	0.784	0.799	0.814	0.830	0.846	0.862	0.881	0.899	0.918	0.938	0.956	0.976	0.996	1.019	1.039	1.061	1.082	1.105	1.128	1.150	1.174	1.198	1.221	1.245	1.269	1.294	1.318	1.340	1.365	1.389	1.412	1.436	1.459	1.481	1.502	1.525	1.546	1.566	1.586	1.605	1.624	1.640	1.658	1.672	1.688	1.699	1.711	1.721	1.731	1.739	1.746	1.751	1.756	1.758	1.759	1.759	1.756	1.751	1.746	1.740	1.732	1.722	1.711	1.699	1.684	1.669	1.650	1.631	1.611	1.590	1.568	1.544	1.518	1.491	1.465	1.436	1.406	1.376	1.345	1.312	1.281	1.248	1.214	1.180	1.145	1.110	1.075	1.039	1.004	0.968	0.931	0.895	0.859	0.824	0.788	0.752	0.716	0.682	0.648	0.612	0.579	0.545	0.512	0.479	0.446	0.415	0.382	0.352	0.321	0.290	0.261	0.231	0.202	0.172	0.145	0.118	0.089	0.061	0.035	0.008	-0.020	-0.046	-0.075	-0.101	-0.129	-0.155	-0.184	-0.210	-0.239	-0.265	-0.294	-0.321	-0.350	-0.379	-0.409	-0.438	-0.468	-0.498	-0.528	-0.560	-0.590	-0.622	-0.655	-0.688	-0.722	-0.756	-0.791	-0.825	-0.860	-0.896	-0.931	-0.968	-1.004	-1.040	-1.078	-1.114	-1.151	-1.188	-1.225	-1.262	-1.299	-1.335	-1.372	-1.409	-1.445	-1.480	-1.516	-1.550	-1.585	-1.619	-1.651	-1.684	-1.715	-1.746	-1.776	-1.805	-1.834	-1.861	-1.888	-1.912	-1.938	-1.961	-1.984	-2.005	-2.024	-2.044	-2.061	-2.079	-2.094	-2.109	-2.122	-2.135	-2.148	-2.159	-2.168	-2.178	-2.185	-2.192	-2.199	-2.205	-2.210	-2.214	-2.218	-2.221	-2.222	-2.226	-2.228	-2.229	-2.230	-2.230	-2.231	-2.232	-2.234	-2.234	-2.236	-2.236	-2.238	-2.239	-2.241	-2.245	-2.246	-2.251	-2.254	-2.259	-2.265	-2.270	-2.276	-2.285	-2.292	-2.301	-2.311	-2.321	-2.334	-2.346	-2.359	-2.372	-2.389	-2.405	-2.422	-2.440	-2.458	-2.479	-2.498	-2.520	-2.541	-2.566	-2.589	-2.614	-2.639	-2.665	-2.691	-2.719	-2.748	-2.775	-2.804	-2.831	-2.861	-2.891	-2.921	-2.951	-2.982	-3.012	-3.044	-3.074	-3.106	-3.136	-3.168	-3.198	-3.229	-3.259	-3.289	-3.318	-3.346	-3.376	-3.405	-3.432	-3.460	-3.489	-3.514	-3.541	-3.568	-3.592	-3.618	-3.641	-3.665	-3.689	-3.711	-3.732	-3.754	-3.774	-3.794	-3.812	-3.831	-3.849	-3.866	-3.882	-3.898	-3.912	-3.926	-3.939	-3.951	-3.964	-3.974	-3.984	-3.995	-4.003	-4.010	-4.018	-4.024	-4.029	-4.035	-4.039	-4.041	-4.045	-4.045	-4.046	-4.046	-4.046	-4.045	-4.043	-4.040	-4.035	-4.031	-4.028	-4.021	-4.015	-4.009	-4.003	-3.994	-3.986	-3.976	-3.969	-3.958	-3.949	-3.938	-3.928	-3.916	-3.904	-3.892	-3.880	-3.868	-3.855	-3.841	-3.829	-3.816	-3.804	-3.790	-3.779	-3.765	-3.752	-3.741	-3.730	-3.718	-3.706	-3.695	-3.685	-3.674	-3.664	-3.654	-3.644	-3.636	-3.628	-3.620	-3.611	-3.604	-3.599	-3.592	-3.586	-3.582	-3.578	-3.572	-3.570	-3.568	-3.565	-3.562	-3.561	-3.560	-3.559	-3.559	-3.559	-3.559	-3.559	-3.560	-3.561	-3.561	-3.562	-3.565	-3.566	-3.566	-3.568	-3.569	-3.570	-3.571	-3.572	-3.572	-3.574	-3.574	-3.574	-3.574	-3.572	-3.572	-3.570	-3.569	-3.566	-3.564	-3.560	-3.558	-3.552	-3.549	-3.542	-3.538	-3.531	-3.525	-3.518	-3.511	-3.502	-3.494	-3.485	-3.476	-3.465	-3.455	-3.445	-3.434	-3.421	-3.410	-3.398	-3.386	-3.372	-3.360	-3.348	-3.334	-3.320	-3.309	-3.295	-3.282	-3.269	-3.256	-3.244	-3.230	-3.218	-3.206	-3.195	-3.184	-3.172	-3.161	-3.152	-3.141	-3.132	-3.124	-3.116	-3.109	-3.102	-3.096	-3.091	-3.086	-3.081	-3.079	-3.076	-3.074	-3.074	-3.074	-3.075	-3.076	-3.079	-3.081	-3.085	-3.090	-3.094	-3.100	-3.106	-3.112	-3.120	-3.129	-3.136	-3.145	-3.154	-3.164	-3.174	-3.185	-3.195	-3.208	-3.219	-3.230	-3.241	-3.252	-3.264	-3.275	-3.286	-3.298	-3.308	-3.319	-3.329	-3.340	-3.349	-3.359	-3.366	-3.376	-3.384	-3.391	-3.398	-3.404	-3.410	-3.415	-3.420	-3.424	-3.428	-3.431	-3.434	-3.435	-3.436	-3.436	-3.436	-3.438	-3.436	-3.436	-3.434	-3.431	-3.430	-3.428	-3.425	-3.421	-3.418	-3.415	-3.411	-3.408	-3.404	-3.401	-3.398	-3.395	-3.391	-3.388	-3.385	-3.382	-3.381	-3.379	-3.378	-3.378	-3.376	-3.376	-3.376	-3.378	-3.379	-3.381	-3.385	-3.388	-3.391	-3.396	-3.401	-3.406	-3.414	-3.420	-3.429	-3.436	-3.446	-3.456	-3.466	-3.478	-3.489	-3.500	-3.512	-3.526	-3.541	-3.554	-3.569	-3.584	-3.598	-3.614	-3.630	-3.646	-3.661	-3.679	-3.695	-3.711	-3.726	-3.742	-3.760	-3.775	-3.792	-3.808	-3.824	-3.839	-3.855	-3.870	-3.884	-3.899	-3.911	-3.925	-3.939	-3.951	-3.962	-3.974	-3.985	-3.995	-4.006	-4.014	-4.024	-4.031	-4.039	-4.045	-4.052	-4.058	-4.064	-4.068	-4.072	-4.075	-4.079	-4.080	-4.082	-4.082	-4.084	-4.084	-4.085	-4.085	-4.084	-4.082	-4.082	-4.080	-4.080	-4.077	-4.075	-4.074	-4.070	-4.069	-4.068	-4.064	-4.061	-4.060	-4.059	-4.056	-4.055	-4.052	-4.052	-4.052	-4.051	-4.051	-4.051	-4.051	-4.052	-4.054	-4.056	-4.060	-4.062	-4.066	-4.071	-4.074	-4.080	-4.086	-4.093	-4.099	-4.106	-4.115	-4.124	-4.132	-4.141	-4.151	-4.161	-4.172	-4.185	-4.195	-4.208	-4.220	-4.232	-4.246	-4.259	-4.271	-4.286	-4.300	-4.312	-4.328	-4.340	-4.354	-4.368	-4.380	-4.392	-4.405	-4.418	-4.429	-4.440	-4.451	-4.462	-4.472	-4.481	-4.490	-4.499	-4.506	-4.512	-4.518	-4.524	-4.529	-4.532	-4.535	-4.536	-4.538	-4.539	-4.538	-4.536	-4.535	-4.531	-4.526	-4.522	-4.518	-4.510	-4.504	-4.496	-4.488	-4.479	-4.470	-4.460	-4.449	-4.438	-4.428	-4.415	-4.402	-4.390	-4.378	-4.365	-4.351	-4.338	-4.324	-4.311	-4.298	-4.284	-4.270	-4.256	-4.242	-4.230	-4.218	-4.205	-4.191	-4.179	-4.166	-4.155	-4.144	-4.132	-4.121	-4.109	-4.099	-4.089	-4.077	-4.068	-4.058	-4.048	-4.037	-4.029	-4.019	-4.010	-4.000	-3.990	-3.980	-3.970	-3.961	-3.950	-3.940	-3.930	-3.920	-3.909	-3.896	-3.885	-3.872	-3.859	-3.846	-3.832	-3.819	-3.804	-3.790	-3.774	-3.758	-3.741	-3.724	-3.706	-3.689	-3.669	-3.651	-3.631	-3.611	-3.591	-3.571	-3.550	-3.529	-3.508	-3.486	-3.465	-3.442	-3.421	-3.400	-3.379	-3.356	-3.335	-3.314	-3.292	-3.271	-3.252	-3.232	-3.212	-3.194	-3.175	-3.155	-3.138	-3.121	-3.105	-3.089	-3.074	-3.058	-3.044	-3.030	-3.018	-3.004	-2.992	-2.981	-2.970	-2.960	-2.949	-2.940	-2.931	-2.922	-2.914	-2.904	-2.896	-2.889	-2.881	-2.872	-2.866	-2.858	-2.850	-2.841	-2.834	-2.825	-2.818	-2.809	-2.800	-2.791	-2.781	-2.770	-2.760	-2.749	-2.739	-2.726	-2.714	-2.701	-2.688	-2.675	-2.661	-2.646	-2.631	-2.616	-2.601	-2.586	-2.570	-2.555	-2.539	-2.521	-2.505	-2.489	-2.472	-2.455	-2.438	-2.421	-2.405	-2.388	-2.371	-2.356	-2.340	-2.325	-2.310	-2.295	-2.281	-2.266	-2.252	-2.240	-2.228	-2.215	-2.204	-2.194	-2.182	-2.172	-2.164	-2.154	-2.145	-2.138	-2.130	-2.122	-2.116	-2.109	-2.102	-2.098	-2.091	-2.086	-2.080	-2.076	-2.070	-2.065	-2.060	-2.055	-2.050	-2.045	-2.040	-2.034	-2.027	-2.021	-2.015	-2.006	-2.000	-1.992	-1.982	-1.975	-1.965	-1.955	-1.945	-1.934	-1.922	-1.910	-1.899	-1.885	-1.871	-1.858	-1.842	-1.828	-1.812	-1.796	-1.780	-1.762	-1.745	-1.729	-1.711	-1.692	-1.675	-1.656	-1.638	-1.620	-1.601	-1.582	-1.565	-1.548	-1.528	-1.510	-1.494	-1.478	-1.460	-1.444	-1.429	-1.414	-1.399	-1.384	-1.370	-1.359	-1.346	-1.335	-1.324	-1.314	-1.304	-1.295	-1.288	-1.280	-1.275	-1.269	-1.264	-1.260	-1.256	-1.255	-1.252	-1.251	-1.251	-1.251	-1.252	-1.254	-1.255	-1.258	-1.261	-1.264	-1.269	-1.272	-1.276	-1.281	-1.286	-1.292	-1.298	-1.304	-1.310	-1.315	-1.321	-1.328	-1.332	-1.339	-1.345	-1.350	-1.355	-1.360	-1.365	-1.370	-1.374	-1.378	-1.382	-1.385	-1.388	-1.390	-1.392	-1.395	-1.396	-1.398	-1.400	-1.400	-1.400	-1.401	-1.400	-1.401	-1.400	-1.399	-1.399	-1.398	-1.396	-1.395	-1.395	-1.394	-1.391	-1.391	-1.390	-1.389	-1.388	-1.388	-1.388	-1.388	-1.388	-1.389	-1.389	-1.390	-1.392	-1.395	-1.398	-1.401	-1.404	-1.408	-1.412	-1.418	-1.424	-1.429	-1.435	-1.442	-1.450	-1.458	-1.465	-1.474	-1.481	-1.491	-1.500	-1.510	-1.520	-1.530	-1.540	-1.551	-1.560	-1.571	-1.582	-1.591	-1.601	-1.612	-1.622	-1.631	-1.641	-1.650	-1.659	-1.668	-1.676	-1.684	-1.691	-1.698	-1.704	-1.710	-1.716	-1.721	-1.725	-1.729	-1.731	-1.735	-1.736	-1.739	-1.739	-1.739	-1.739	-1.739	-1.738	-1.735	-1.732	-1.730	-1.728	-1.722	-1.719	-1.714	-1.710	-1.704	-1.698	-1.692	-1.686	-1.679	-1.671	-1.665	-1.658	-1.650	-1.642	-1.634	-1.626	-1.618	-1.608	-1.599	-1.590	-1.581	-1.572	-1.564	-1.554	-1.544	-1.535	-1.525	-1.516	-1.506	-1.495	-1.486	-1.478	-1.468	-1.458	-1.448	-1.438	-1.428	-1.419	-1.409	-1.400	-1.390	-1.381	-1.371	-1.362	-1.352	-1.344	-1.335	-1.325	-1.318	-1.309	-1.300	-1.292	-1.284	-1.276	-1.269	-1.261	-1.255	-1.249	-1.242	-1.235	-1.230	-1.225	-1.219	-1.215	-1.210	-1.206	-1.202	-1.200	-1.196	-1.195	-1.192	-1.191	-1.191	-1.189	-1.189	-1.190	-1.190	-1.190	-1.191	-1.194	-1.195	-1.196	-1.200	-1.201	-1.204	-1.208	-1.210	-1.215	-1.218	-1.220	-1.224	-1.228	-1.230	-1.234	-1.238	-1.241	-1.245	-1.246	-1.250	-1.252	-1.255	-1.258	-1.259	-1.261	-1.262	-1.264	-1.265	-1.266	-1.266	-1.266	-1.265	-1.265	-1.264	-1.262	-1.261	-1.260	-1.258	-1.255	-1.254	-1.251	-1.249	-1.246	-1.244	-1.240	-1.238	-1.234	-1.231	-1.228	-1.225	-1.221	-1.219	-1.215	-1.212	-1.209	-1.208	-1.205	-1.202	-1.200	-1.198	-1.196	-1.194	-1.192	-1.191	-1.191	-1.189	-1.189	-1.189	-1.189	-1.188	-1.188	-1.188	-1.189	-1.190	-1.190	-1.190	-1.191	-1.192	-1.191	-1.192	-1.192	-1.192	-1.194	-1.194	-1.195	-1.194	-1.194	-1.194	-1.192	-1.191	-1.190	-1.189	-1.186	-1.184	-1.182	-1.180	-1.176	-1.174	-1.170	-1.166	-1.161	-1.158	-1.152	-1.148	-1.142	-1.138	-1.132	-1.126	-1.121	-1.115	-1.110	-1.104	-1.098	-1.092	-1.086	-1.080	-1.075	-1.069	-1.062	-1.059	-1.054	-1.049	-1.044	-1.040	-1.035	-1.032	-1.029	-1.026	-1.024	-1.021	-1.020	-1.018	-1.016	-1.016	-1.016	-1.016	-1.016	-1.018	-1.019	-1.020	-1.022	-1.024	-1.025	-1.029	-1.030	-1.034	-1.038	-1.040	-1.042	-1.045	-1.048	-1.051	-1.055	-1.056	-1.059	-1.060	-1.062	-1.064	-1.064	-1.064	-1.064	-1.062	-1.062	-1.059	-1.056	-1.052	-1.049	-1.044	-1.036	-1.030	-1.022	-1.014	-1.004	-0.994	-0.981	-0.969	-0.956	-0.941	-0.926	-0.910	-0.892	-0.875	-0.856	-0.836	-0.815	-0.794	-0.772	-0.749	-0.725	-0.702	-0.678	-0.652	-0.626	-0.601	-0.575	-0.549	-0.522	-0.496	-0.470	-0.444	-0.416	-0.391	-0.365	-0.339	-0.314	-0.289	-0.264	-0.241	-0.218	-0.195	-0.174	-0.152	-0.132	-0.114	-0.094	-0.078	-0.061	-0.045	-0.030	-0.016	-0.004	0.008	0.018	0.028	0.036	0.042	0.049	0.055	0.059	0.061	0.062	0.065	0.065	0.065	0.062	0.061	0.058	0.055	0.050	0.045	0.040	0.032	0.026	0.019	0.010	0.002	-0.008	-0.016	-0.025	-0.034	-0.044	-0.055	-0.065	-0.075	-0.086	-0.098	-0.108	-0.120	-0.131	-0.141	-0.154	-0.165	-0.176	-0.188	-0.199	-0.211	-0.222	-0.235	-0.246	-0.259	-0.270	-0.282	-0.294	-0.306	-0.319	-0.329	-0.342	-0.354	-0.365	-0.378	-0.390	-0.402	-0.415	-0.429	-0.441	-0.454	-0.466	-0.479	-0.494	-0.505	-0.519	-0.531	-0.545	-0.559	-0.572	-0.585	-0.600	-0.614	-0.628	-0.640	-0.655	-0.669	-0.682	-0.696	-0.711	-0.725	-0.739	-0.752	-0.769	-0.782	-0.798	-0.811	-0.826	-0.841	-0.856	-0.871	-0.886	-0.902	-0.918	-0.934	-0.949	-0.966	-0.980	-0.998	-1.014	-1.030	-1.048	-1.065	-1.081	-1.098	-1.116	-1.134	-1.151	-1.169	-1.188	-1.205	-1.224	-1.242	-1.261	-1.280	-1.298	-1.316	-1.335	-1.354	-1.372	-1.390	-1.409	-1.426	-1.445	-1.461	-1.479	-1.496	-1.512	-1.529	-1.545	-1.561	-1.576	-1.590	-1.604	-1.616	-1.629	-1.642	-1.652	-1.665	-1.674	-1.685	-1.692	-1.700	-1.709	-1.715	-1.720	-1.726	-1.730	-1.734	-1.736	-1.739	-1.740	-1.741	-1.741	-1.741	-1.740	-1.738	-1.736	-1.732	-1.730	-1.726	-1.722	-1.719	-1.714	-1.709	-1.702	-1.696	-1.691	-1.685	-1.679	-1.672	-1.666	-1.660	-1.654	-1.646	-1.640	-1.634	-1.628	-1.621	-1.616	-1.610	-1.605	-1.600	-1.595	-1.590	-1.586	-1.581	-1.578	-1.574	-1.570	-1.568	-1.564	-1.561	-1.559	-1.555	-1.554	-1.551	-1.549	-1.548	-1.545	-1.544	-1.542	-1.540	-1.539	-1.538	-1.535	-1.534	-1.532	-1.530	-1.529	-1.526	-1.525	-1.522	-1.519	-1.516	-1.512	-1.510	-1.506	-1.501	-1.498	-1.492	-1.489	-1.482	-1.478	-1.472	-1.466	-1.460	-1.452	-1.446	-1.438	-1.429	-1.421	-1.412	-1.404	-1.395	-1.385	-1.375	-1.365	-1.354	-1.344	-1.332	-1.322	-1.311	-1.299	-1.289	-1.278	-1.265	-1.254	-1.241	-1.230	-1.219	-1.205	-1.192	-1.181	-1.170	-1.158	-1.145	-1.132	-1.120	-1.109	-1.096	-1.085	-1.071	-1.060	-1.048	-1.036	-1.024	-1.011	-1.000	-0.988	-0.975	-0.962	-0.951	-0.939	-0.926	-0.912	-0.900	-0.888	-0.874	-0.861	-0.848	-0.834	-0.819	-0.805	-0.790	-0.775	-0.759	-0.742	-0.726	-0.709	-0.690	-0.674	-0.655	-0.635	-0.616	-0.596	-0.574	-0.554	-0.532	-0.510	-0.486	-0.464	-0.440	-0.415	-0.390	-0.365	-0.340	-0.314	-0.286	-0.261	-0.235	-0.209	-0.181	-0.154	-0.128	-0.101	-0.075	-0.048	-0.021	0.005	0.029	0.055	0.079	0.104	0.126	0.150	0.171	0.192	0.214	0.232	0.251	0.270	0.285	0.302	0.316	0.330	0.342	0.354	0.365	0.374	0.382	0.389	0.394	0.400	0.404	0.405	0.408	0.409	0.408	0.408	0.405	0.402	0.399	0.395	0.390	0.385	0.379	0.371	0.366	0.359	0.351	0.344	0.336	0.329	0.322	0.315	0.308	0.301	0.295	0.289	0.285	0.279	0.274	0.271	0.269	0.265	0.264	0.264	0.265	0.265	0.266	0.270	0.272	0.279	0.284	0.290	0.299	0.306	0.318	0.328	0.339	0.352	0.365	0.381	0.395	0.412	0.429	0.448	0.465	0.485	0.504	0.524	0.546	0.568	0.589	0.611	0.634	0.656	0.680	0.704	0.726	0.751	0.774	0.798	0.820	0.844	0.865	0.888	0.909	0.931	0.952	0.974	0.992	1.011	1.030	1.048	1.065	1.081	1.096	1.111	1.124	1.135	1.146	1.158	1.166	1.174	1.181	1.186	1.190	1.194	1.196	1.198	1.198	1.195	1.192	1.189	1.184	1.178	1.171	1.162	1.154	1.142	1.131	1.119	1.106	1.092	1.076	1.060	1.044	1.026	1.009	0.990	0.970	0.950	0.929	0.908	0.886	0.865	0.842	0.819	0.798	0.774	0.751	0.728	0.704	0.680	0.658	0.634	0.611	0.589	0.565	0.544	0.521	0.499	0.478	0.456	0.435	0.414	0.394	0.375	0.355	0.336	0.318	0.301	0.282	0.265	0.250	0.234	0.219	0.204	0.190	0.175	0.162	0.150	0.136	0.125	0.114	0.104	0.092	0.084	0.074	0.065	0.058	0.049	0.041	0.035	0.029	0.022	0.018	0.012	0.009	0.005	0.001	-0.001	-0.002	-0.005	-0.006	-0.006	-0.006	-0.008	-0.006	-0.006	-0.004	-0.002	0.000	0.002	0.005	0.009	0.011	0.016	0.020	0.024	0.029	0.034	0.038	0.042	0.048	0.052	0.058	0.061	0.065	0.070	0.074	0.078	0.082	0.084	0.088	0.090	0.092	0.094	0.095	0.095	0.096	0.095	0.094	0.092	0.090	0.088	0.084	0.079	0.075	0.069	0.064	0.055	0.049	0.041	0.034	0.024	0.015	0.006	-0.004	-0.014	-0.024	-0.034	-0.044	-0.054	-0.066	-0.076	-0.086	-0.096	-0.105	-0.115	-0.125	-0.132	-0.140	-0.148	-0.155	-0.160	-0.166	-0.171	-0.175	-0.179	-0.180	-0.182	-0.182	-0.182	-0.180	-0.179	-0.175	-0.171	-0.166	-0.160	-0.154	-0.146	-0.139	-0.129	-0.119	-0.108	-0.098	-0.085	-0.074	-0.060	-0.048	-0.034	-0.020	-0.006	0.008	0.022	0.038	0.051	0.066	0.080	0.094	0.108	0.120	0.134	0.145	0.158	0.170	0.180	0.190	0.200	0.209	0.218	0.224	0.230	0.236	0.241	0.246	0.249	0.252	0.254	0.255	0.256	0.256	0.255	0.252	0.251	0.249	0.245	0.242	0.238	0.234	0.228	0.224	0.218	0.211	0.205	0.199	0.194	0.186	0.180	0.175	0.168	0.161	0.155	0.150	0.144	0.139	0.134	0.129	0.124	0.120	0.116	0.114	0.111	0.109	0.106	0.105	0.104	0.104	0.104	0.105	0.106	0.109	0.109	0.112	0.115	0.119	0.122	0.128	0.132	0.139	0.142	0.150	0.158	0.164	0.171	0.179	0.188	0.196	0.205	0.215	0.225	0.235	0.245	0.255	0.266	0.278	0.290	0.301	0.314	0.325	0.339	0.350	0.362	0.375	0.388	0.400	0.412	0.426	0.438	0.450	0.464	0.475	0.488	0.499	0.510	0.521	0.532	0.544	0.554	0.562	0.572	0.581	0.590	0.599	0.606	0.612	100.000	5.000	2.000	1.000	2.000	0.000	0.000	0.000	0.000	0.000	0.000	0.000	0.000	0.000	0.000	0.000	0.000	0.000	1.101	1.074	1.045	1.016	0.986	0.956	0.924	0.892	0.861	0.828	0.794	0.760	0.728	0.691	0.658	0.622	0.588	0.551	0.518	0.482	0.446	0.411	0.378	0.342	0.309	0.274	0.240	0.206	0.174	0.140	0.109	0.076	0.045	0.014	-0.016	-0.048	-0.078	-0.106	-0.136	-0.165	-0.194	-0.222	-0.251	-0.279	-0.308	-0.335	-0.364	-0.392	-0.420	-0.450	-0.479	-0.506	-0.536	-0.566	-0.596	-0.626	-0.659	-0.690	-0.722	-0.755	-0.789	-0.824	-0.859	-0.894	-0.930	-0.969	-1.006	-1.046	-1.086	-1.128	-1.169	-1.211	-1.255	-1.299	-1.344	-1.389	-1.435	-1.481	-1.529	-1.575	-1.622	-1.671	-1.720	-1.769	-1.818	-1.865	-1.915	-1.964	-2.011	-2.060	-2.109	-2.155	-2.204	-2.250	-2.295	-2.341	-2.385	-2.430	-2.472	-2.515	-2.556	-2.598	-2.636	-2.674	-2.711	-2.748	-2.781	-2.815	-2.849	-2.880	-2.910	-2.940	-2.968	-2.994	-3.021	-3.046	-3.070	-3.092	-3.116	-3.138	-3.159	-3.179	-3.198	-3.215	-3.234	-3.251	-3.268	-3.284	-3.300	-3.316	-3.331	-3.348	-3.362	-3.378	-3.391	-3.408	-3.422	-3.438	-3.454	-3.469	-3.485	-3.501	-3.518	-3.535	-3.552	-3.570	-3.589	-3.608	-3.628	-3.648	-3.668	-3.689	-3.710	-3.732	-3.755	-3.778	-3.802	-3.826	-3.852	-3.876	-3.902	-3.929	-3.956	-3.984	-4.012	-4.040	-4.069	-4.098	-4.126	-4.156	-4.186	-4.216	-4.248	-4.278	-4.310	-4.341	-4.371	-4.404	-4.435	-4.466	-4.498	-4.529	-4.561	-4.592	-4.624	-4.655	-4.686	-4.718	-4.750	-4.780	-4.811	-4.841	-4.872	-4.901	-4.932	-4.961	-4.990	-5.020	-5.048	-5.076	-5.104	-5.132	-5.160	-5.188	-5.214	-5.241	-5.268	-5.294	-5.319	-5.344	-5.369	-5.392	-5.416	-5.441	-5.464	-5.486	-5.509	-5.531	-5.552	-5.574	-5.594	-5.614	-5.634	-5.654	-5.671	-5.689	-5.706	-5.724	-5.740	-5.756	-5.771	-5.786	-5.801	-5.814	-5.826	-5.839	-5.850	-5.861	-5.871	-5.881	-5.890	-5.898	-5.905	-5.912	-5.918	-5.924	-5.928	-5.931	-5.935	-5.938	-5.940	-5.941	-5.942	-5.942	-5.942	-5.942	-5.940	-5.939	-5.936	-5.932	-5.930	-5.926	-5.921	-5.918	-5.912	-5.906	-5.901	-5.896	-5.890	-5.884	-5.878	-5.871	-5.865	-5.859	-5.852	-5.846	-5.840	-5.834	-5.828	-5.822	-5.816	-5.811	-5.808	-5.801	-5.799	-5.794	-5.790	-5.786	-5.784	-5.781	-5.778	-5.776	-5.774	-5.774	-5.772	-5.771	-5.770	-5.770	-5.771	-5.771	-5.772	-5.772	-5.774	-5.775	-5.776	-5.778	-5.779	-5.781	-5.782	-5.784	-5.785	-5.786	-5.786	-5.788	-5.788	-5.788	-5.789	-5.789	-5.788	-5.786	-5.785	-5.784	-5.780	-5.778	-5.774	-5.770	-5.765	-5.760	-5.755	-5.749	-5.742	-5.734	-5.726	-5.718	-5.709	-5.700	-5.689	-5.678	-5.666	-5.655	-5.642	-5.630	-5.618	-5.604	-5.590	-5.575	-5.561	-5.545	-5.530	-5.515	-5.499	-5.484	-5.468	-5.450	-5.434	-5.418	-5.401	-5.385	-5.369	-5.354	-5.336	-5.321	-5.305	-5.290	-5.274	-5.259	-5.244	-5.230	-5.215	-5.201	-5.189	-5.175	-5.162	-5.151	-5.138	-5.126	-5.116	-5.105	-5.096	-5.085	-5.078	-5.069	-5.059	-5.051	-5.045	-5.039	-5.031	-5.026	-5.021	-5.015	-5.011	-5.006	-5.004	-5.001	-4.998	-4.994	-4.992	-4.990	-4.988	-4.986	-4.985	-4.984	-4.982	-4.982	-4.981	-4.980	-4.981	-4.979	-4.979	-4.979	-4.978	-4.978	-4.976	-4.975	-4.975	-4.972	-4.971	-4.970	-4.968	-4.966	-4.964	-4.960	-4.956	-4.952	-4.949	-4.944	-4.939	-4.934	-4.928	-4.921	-4.915	-4.908	-4.901	-4.891	-4.884	-4.875	-4.866	-4.856	-4.846	-4.838	-4.826	-4.816	-4.804	-4.792	-4.782	-4.771	-4.760	-4.746	-4.736	-4.724	-4.712	-4.700	-4.690	-4.678	-4.666	-4.656	-4.645	-4.635	-4.624	-4.614	-4.606	-4.596	-4.589	-4.581	-4.574	-4.566	-4.560	-4.555	-4.549	-4.545	-4.540	-4.538	-4.534	-4.532	-4.531	-4.531	-4.530	-4.530	-4.531	-4.534	-4.535	-4.538	-4.541	-4.544	-4.549	-4.552	-4.558	-4.562	-4.568	-4.572	-4.579	-4.584	-4.591	-4.598	-4.602	-4.609	-4.615	-4.620	-4.626	-4.632	-4.638	-4.642	-4.646	-4.650	-4.654	-4.658	-4.660	-4.662	-4.665	-4.668	-4.668	-4.668	-4.668	-4.666	-4.665	-4.662	-4.660	-4.656	-4.652	-4.648	-4.641	-4.636	-4.629	-4.622	-4.615	-4.605	-4.596	-4.588	-4.578	-4.566	-4.556	-4.545	-4.534	-4.522	-4.510	-4.498	-4.485	-4.474	-4.460	-4.448	-4.435	-4.422	-4.410	-4.396	-4.385	-4.372	-4.362	-4.350	-4.339	-4.330	-4.320	-4.311	-4.301	-4.294	-4.286	-4.280	-4.274	-4.269	-4.265	-4.261	-4.260	-4.259	-4.258	-4.258	-4.260	-4.262	-4.266	-4.271	-4.276	-4.284	-4.292	-4.301	-4.311	-4.322	-4.335	-4.349	-4.362	-4.378	-4.395	-4.412	-4.431	-4.450	-4.470	-4.491	-4.511	-4.535	-4.558	-4.581	-4.605	-4.631	-4.656	-4.682	-4.708	-4.732	-4.759	-4.786	-4.814	-4.840	-4.866	-4.891	-4.918	-4.944	-4.969	-4.994	-5.019	-5.042	-5.066	-5.089	-5.111	-5.132	-5.151	-5.172	-5.191	-5.208	-5.225	-5.241	-5.256	-5.270	-5.282	-5.294	-5.304	-5.314	-5.322	-5.329	-5.335	-5.340	-5.344	-5.346	-5.349	-5.350	-5.350	-5.349	-5.346	-5.344	-5.340	-5.336	-5.331	-5.326	-5.320	-5.314	-5.306	-5.298	-5.290	-5.282	-5.274	-5.264	-5.254	-5.245	-5.235	-5.226	-5.216	-5.206	-5.196	-5.186	-5.176	-5.168	-5.158	-5.149	-5.140	-5.130	-5.121	-5.112	-5.104	-5.096	-5.088	-5.080	-5.072	-5.064	-5.056	-5.049	-5.041	-5.035	-5.026	-5.020	-5.012	-5.005	-4.998	-4.990	-4.984	-4.975	-4.969	-4.961	-4.954	-4.945	-4.936	-4.929	-4.920	-4.911	-4.902	-4.892	-4.884	-4.872	-4.862	-4.852	-4.842	-4.830	-4.820	-4.809	-4.798	-4.785	-4.772	-4.761	-4.750	-4.736	-4.725	-4.712	-4.700	-4.688	-4.675	-4.662	-4.650	-4.638	-4.626	-4.615	-4.602	-4.590	-4.579	-4.568	-4.558	-4.546	-4.536	-4.526	-4.516	-4.506	-4.498	-4.489	-4.480	-4.471	-4.464	-4.456	-4.449	-4.441	-4.436	-4.429	-4.421	-4.416	-4.410	-4.404	-4.399	-4.394	-4.388	-4.382	-4.378	-4.371	-4.366	-4.361	-4.354	-4.349	-4.344	-4.338	-4.330	-4.325	-4.318	-4.310	-4.302	-4.296	-4.286	-4.279	-4.269	-4.260	-4.250	-4.241	-4.230	-4.219	-4.208	-4.195	-4.184	-4.170	-4.158	-4.144	-4.130	-4.116	-4.101	-4.086	-4.072	-4.056	-4.040	-4.024	-4.008	-3.991	-3.974	-3.956	-3.939	-3.921	-3.904	-3.885	-3.869	-3.850	-3.832	-3.814	-3.795	-3.778	-3.759	-3.741	-3.722	-3.704	-3.686	-3.669	-3.650	-3.634	-3.615	-3.598	-3.579	-3.561	-3.544	-3.526	-3.509	-3.491	-3.474	-3.456	-3.439	-3.421	-3.404	-3.386	-3.370	-3.352	-3.335	-3.318	-3.300	-3.281	-3.265	-3.246	-3.229	-3.210	-3.191	-3.174	-3.155	-3.136	-3.118	-3.098	-3.079	-3.060	-3.040	-3.020	-3.001	-2.981	-2.960	-2.940	-2.921	-2.900	-2.880	-2.859	-2.839	-2.818	-2.796	-2.776	-2.755	-2.735	-2.714	-2.692	-2.672	-2.652	-2.632	-2.610	-2.590	-2.570	-2.551	-2.531	-2.512	-2.494	-2.475	-2.456	-2.439	-2.419	-2.401	-2.385	-2.368	-2.351	-2.335	-2.320	-2.305	-2.290	-2.275	-2.261	-2.248	-2.235	-2.222	-2.210	-2.198	-2.186	-2.175	-2.165	-2.155	-2.146	-2.136	-2.129	-2.119	-2.111	-2.104	-2.096	-2.089	-2.082	-2.076	-2.069	-2.062	-2.056	-2.051	-2.045	-2.039	-2.034	-2.027	-2.022	-2.018	-2.011	-2.006	-2.000	-1.995	-1.990	-1.982	-1.978	-1.971	-1.965	-1.959	-1.952	-1.946	-1.940	-1.932	-1.924	-1.918	-1.910	-1.902	-1.894	-1.886	-1.878	-1.870	-1.860	-1.851	-1.842	-1.835	-1.825	-1.815	-1.808	-1.798	-1.788	-1.778	-1.769	-1.760	-1.751	-1.742	-1.731	-1.722	-1.715	-1.706	-1.698	-1.689	-1.681	-1.672	-1.666	-1.659	-1.651	-1.646	-1.640	-1.634	-1.628	-1.624	-1.620	-1.615	-1.610	-1.608	-1.605	-1.602	-1.600	-1.599	-1.596	-1.596	-1.595	-1.596	-1.596	-1.598	-1.598	-1.599	-1.601	-1.602	-1.605	-1.608	-1.610	-1.612	-1.616	-1.619	-1.622	-1.626	-1.630	-1.634	-1.638	-1.641	-1.646	-1.649	-1.654	-1.658	-1.661	-1.665	-1.669	-1.674	-1.676	-1.680	-1.684	-1.688	-1.690	-1.694	-1.696	-1.701	-1.702	-1.706	-1.709	-1.711	-1.712	-1.715	-1.718	-1.719	-1.721	-1.721	-1.722	-1.724	-1.725	-1.726	-1.725	-1.726	-1.726	-1.726	-1.726	-1.725	-1.724	-1.722	-1.721	-1.719	-1.718	-1.715	-1.712	-1.709	-1.705	-1.701	-1.698	-1.694	-1.689	-1.685	-1.678	-1.672	-1.668	-1.661	-1.654	-1.646	-1.639	-1.631	-1.624	-1.615	-1.606	-1.598	-1.588	-1.579	-1.569	-1.558	-1.548	-1.538	-1.528	-1.516	-1.505	-1.494	-1.484	-1.472	-1.461	-1.450	-1.440	-1.429	-1.419	-1.409	-1.399	-1.389	-1.380	-1.371	-1.362	-1.354	-1.346	-1.340	-1.334	-1.328	-1.321	-1.318	-1.314	-1.310	-1.308	-1.305	-1.302	-1.301	-1.301	-1.301	-1.302	-1.304	-1.306	-1.308	-1.311	-1.315	-1.319	-1.324	-1.329	-1.334	-1.340	-1.345	-1.352	-1.359	-1.365	-1.372	-1.379	-1.385	-1.394	-1.400	-1.408	-1.414	-1.421	-1.426	-1.434	-1.440	-1.446	-1.451	-1.458	-1.462	-1.468	-1.472	-1.476	-1.481	-1.484	-1.488	-1.490	-1.492	-1.496	-1.499	-1.500	-1.501	-1.504	-1.505	-1.506	-1.508	-1.509	-1.510	-1.511	-1.512	-1.512	-1.514	-1.516	-1.516	-1.518	-1.520	-1.520	-1.522	-1.524	-1.526	-1.529	-1.531	-1.535	-1.538	-1.540	-1.544	-1.548	-1.551	-1.555	-1.560	-1.564	-1.569	-1.574	-1.579	-1.584	-1.588	-1.592	-1.598	-1.601	-1.606	-1.610	-1.615	-1.620	-1.624	-1.628	-1.632	-1.635	-1.638	-1.641	-1.642	-1.645	-1.648	-1.649	-1.650	-1.651	-1.650	-1.650	-1.649	-1.648	-1.646	-1.646	-1.644	-1.640	-1.638	-1.635	-1.631	-1.629	-1.624	-1.620	-1.616	-1.612	-1.608	-1.604	-1.599	-1.594	-1.590	-1.585	-1.581	-1.578	-1.572	-1.568	-1.565	-1.561	-1.556	-1.552	-1.551	-1.548	-1.545	-1.541	-1.539	-1.538	-1.535	-1.532	-1.531	-1.530	-1.528	-1.528	-1.525	-1.524	-1.522	-1.521	-1.520	-1.519	-1.518	-1.516	-1.515	-1.512	-1.511	-1.509	-1.508	-1.505	-1.501	-1.498	-1.494	-1.490	-1.486	-1.481	-1.476	-1.470	-1.464	-1.456	-1.449	-1.441	-1.432	-1.422	-1.412	-1.401	-1.390	-1.379	-1.366	-1.354	-1.340	-1.325	-1.310	-1.294	-1.279	-1.262	-1.246	-1.228	-1.209	-1.190	-1.171	-1.151	-1.131	-1.110	-1.090	-1.069	-1.046	-1.025	-1.002	-0.981	-0.959	-0.936	-0.914	-0.892	-0.870	-0.848	-0.825	-0.804	-0.781	-0.760	-0.739	-0.719	-0.698	-0.678	-0.659	-0.639	-0.621	-0.602	-0.586	-0.569	-0.552	-0.539	-0.524	-0.510	-0.496	-0.485	-0.474	-0.462	-0.452	-0.444	-0.436	-0.429	-0.422	-0.418	-0.412	-0.409	-0.406	-0.404	-0.402	-0.402	-0.402	-0.404	-0.405	-0.408	-0.411	-0.414	-0.419	-0.422	-0.429	-0.435	-0.440	-0.448	-0.454	-0.461	-0.469	-0.476	-0.484	-0.491	-0.500	-0.509	-0.516	-0.524	-0.532	-0.541	-0.549	-0.558	-0.565	-0.572	-0.580	-0.586	-0.594	-0.600	-0.608	-0.614	-0.620	-0.625	-0.630	-0.636	-0.640	-0.645	-0.649	-0.652	-0.658	-0.661	-0.664	-0.668	-0.670	-0.672	-0.676	-0.679	-0.681	-0.682	-0.685	-0.686	-0.689	-0.691	-0.692	-0.694	-0.695	-0.698	-0.698	-0.700	-0.701	-0.704	-0.705	-0.706	-0.709	-0.710	-0.712	-0.715	-0.719	-0.721	-0.724	-0.728	-0.731	-0.735	-0.739	-0.742	-0.748	-0.752	-0.758	-0.762	-0.770	-0.775	-0.782	-0.789	-0.796	-0.804	-0.814	-0.821	-0.831	-0.841	-0.851	-0.861	-0.872	-0.884	-0.895	-0.908	-0.920	-0.932	-0.946	-0.960	-0.975	-0.989	-1.004	-1.019	-1.034	-1.049	-1.065	-1.080	-1.096	-1.114	-1.130	-1.146	-1.162	-1.179	-1.196	-1.211	-1.228	-1.244	-1.259	-1.274	-1.290	-1.304	-1.319	-1.331	-1.345	-1.358	-1.370	-1.381	-1.392	-1.402	-1.414	-1.422	-1.430	-1.439	-1.446	-1.451	-1.459	-1.462	-1.468	-1.471	-1.475	-1.478	-1.479	-1.480	-1.480	-1.480	-1.480	-1.479	-1.478	-1.476	-1.472	-1.471	-1.468	-1.465	-1.461	-1.458	-1.454	-1.450	-1.445	-1.442	-1.438	-1.434	-1.429	-1.425	-1.421	-1.418	-1.414	-1.410	-1.408	-1.404	-1.401	-1.399	-1.396	-1.394	-1.392	-1.391	-1.390	-1.389	-1.388	-1.388	-1.388	-1.388	-1.388	-1.386	-1.386	-1.386	-1.386	-1.386	-1.386	-1.386	-1.386	-1.386	-1.386	-1.385	-1.385	-1.384	-1.384	-1.382	-1.380	-1.379	-1.376	-1.374	-1.371	-1.368	-1.365	-1.360	-1.356	-1.351	-1.346	-1.341	-1.335	-1.328	-1.321	-1.315	-1.308	-1.299	-1.290	-1.281	-1.272	-1.262	-1.254	-1.242	-1.231	-1.221	-1.210	-1.198	-1.186	-1.175	-1.161	-1.149	-1.138	-1.124	-1.110	-1.098	-1.084	-1.071	-1.058	-1.044	-1.030	-1.016	-1.002	-0.988	-0.974	-0.961	-0.946	-0.932	-0.919	-0.904	-0.890	-0.875	-0.861	-0.848	-0.834	-0.819	-0.804	-0.790	-0.775	-0.761	-0.746	-0.732	-0.718	-0.702	-0.688	-0.674	-0.659	-0.644	-0.630	-0.615	-0.600	-0.585	-0.571	-0.556	-0.541	-0.525	-0.510	-0.495	-0.479	-0.464	-0.449	-0.432	-0.418	-0.401	-0.386	-0.369	-0.354	-0.336	-0.321	-0.306	-0.289	-0.272	-0.258	-0.241	-0.225	-0.210	-0.194	-0.179	-0.162	-0.148	-0.131	-0.116	-0.101	-0.086	-0.071	-0.059	-0.044	-0.030	-0.016	-0.004	0.010	0.021	0.034	0.045	0.056	0.066	0.078	0.088	0.096	0.105	0.112	0.121	0.128	0.134	0.139	0.144	0.148	0.151	0.154	0.158	0.159	0.160	0.161	0.160	0.160	0.158	0.155	0.152	0.149	0.144	0.140	0.134	0.128	0.120	0.114	0.106	0.099	0.090	0.081	0.072	0.062	0.052	0.044	0.032	0.022	0.011	0.001	-0.009	-0.020	-0.030	-0.040	-0.051	-0.060	-0.070	-0.079	-0.088	-0.098	-0.105	-0.112	-0.120	-0.126	-0.132	-0.139	-0.144	-0.148	-0.150	-0.154	-0.156	-0.156	-0.158	-0.156	-0.154	-0.151	-0.148	-0.144	-0.139	-0.132	-0.125	-0.116	-0.108	-0.098	-0.088	-0.075	-0.062	-0.050	-0.036	-0.020	-0.005	0.011	0.028	0.046	0.065	0.084	0.104	0.122	0.142	0.164	0.184	0.205	0.228	0.248	0.269	0.290	0.311	0.332	0.352	0.374	0.394	0.414	0.434	0.452	0.470	0.488	0.505	0.521	0.536	0.551	0.566	0.579	0.591	0.601	0.611	0.620	0.628	0.634	0.640	0.645	0.649	0.650	0.651	0.651	0.650	0.648	0.644	0.640	0.635	0.629	0.621	0.614	0.604	0.594	0.584	0.572	0.559	0.546	0.531	0.516	0.500	0.485	0.469	0.451	0.432	0.416	0.398	0.379	0.359	0.340	0.320	0.300	0.279	0.260	0.239	0.219	0.199	0.178	0.158	0.136	0.118	0.098	0.078	0.056	0.038	0.018	-0.001	-0.021	-0.040	-0.059	-0.076	-0.096	-0.114	-0.131	-0.148	-0.166	-0.182	-0.198	-0.215	-0.230	-0.246	-0.260	-0.275	-0.290	-0.304	-0.318	-0.331	-0.344	-0.358	-0.369	-0.380	-0.392	-0.402	-0.414	-0.424	-0.431	-0.441	-0.449	-0.458	-0.465	-0.471	-0.478	-0.484	-0.490	-0.495	-0.498	-0.502	-0.505	-0.507	-0.510	-0.511	-0.514	-0.514	-0.514	-0.514	-0.512	-0.511	-0.510	-0.507	-0.505	-0.502	-0.500	-0.495	-0.491	-0.488	-0.484	-0.480	-0.475	-0.470	-0.465	-0.460	-0.455	-0.450	-0.445	-0.440	-0.435	-0.430	-0.425	-0.419	-0.415	-0.411	-0.406	-0.401	-0.398	-0.394	-0.390	-0.388	-0.385	-0.381	-0.379	-0.378	-0.375	-0.374	-0.372	-0.372	-0.371	-0.371	-0.371	-0.371	-0.371	-0.371	-0.370	-0.371	-0.371	-0.371	-0.371	-0.371	-0.371	-0.370	-0.370	-0.370	-0.370	-0.368	-0.368	-0.366	-0.364	-0.362	-0.360	-0.356	-0.354	-0.349	-0.346	-0.341	-0.338	-0.331	-0.325	-0.320	-0.312	-0.306	-0.299	-0.291	-0.284	-0.275	-0.268	-0.259	-0.250	-0.240	-0.232	-0.222	-0.214	-0.204	-0.195	-0.185	-0.176	-0.166	-0.158	-0.148	-0.139	-0.130	-0.121	-0.112	-0.105	-0.098	-0.090	-0.082	-0.075	-0.068	-0.061	-0.056	-0.051	-0.045	-0.040	-0.036	-0.032	-0.028	-0.025	-0.020	-0.018	-0.015	-0.014	-0.011	-0.009	-0.006	-0.005	-0.004	-0.002	-0.002	0.000	0.000	0.002	0.004	0.004	0.005	0.006	0.008	0.009	0.009	0.010	0.011	0.014	0.014	0.016	0.018	0.020	0.021	0.024	0.025	0.028	0.030	0.032	0.035	0.038	0.039	0.041	0.045	0.048	0.050	0.054	0.055	0.059	0.061	0.062	0.066	0.069	0.070	0.072	0.075	0.076	0.079	0.080	0.082	0.084	0.085	0.086	0.088	0.089	0.090	0.090	0.091	0.092	0.095	0.095	0.096	0.098	0.100	0.102	0.104	0.105	0.106	0.110	0.112	0.115	0.116	0.121	0.124	0.128	0.131	0.135	0.139	0.144	0.149	0.154	0.160	0.165	0.171	0.176	0.182	0.189	0.195	0.201	0.209	0.215	0.222	0.229	0.235	0.242	0.249	0.254	0.260	0.265	0.271	0.276	0.280	0.285	0.289	0.291	0.294	0.296	0.298	0.298	0.298	0.298	0.295	0.294	0.290	0.286	0.282	0.278	0.271	0.264	0.256	0.248	0.239	0.229	0.218	0.208	0.195	0.182	0.170	0.156	0.142	0.128	0.111	0.096	0.081	0.065	0.049	0.032	0.016	0.000	-0.016	-0.034	-0.049	-0.065	-0.081	-0.098	-0.112	-0.128	-0.141	-0.155	-0.169	-0.181	-0.194	-0.205	-0.215	-0.226	-0.235	-0.242	-0.251	-0.258	-0.262	-0.268	-0.270	-0.274	-0.275	-0.276	-0.275	-0.274	-0.271	-0.268	-0.262	-0.258	-0.251	-0.244	-0.236	-0.226	-0.216	-0.205	-0.194	-0.182	-0.169	-0.155	-0.140	-0.125	-0.109	-0.094	-0.076	-0.059	-0.041	-0.022	-0.005	0.012	0.032	0.051	0.070	0.089	0.109	0.128	0.146	0.164	0.184	0.201	0.219	0.236	0.252	0.269	0.286	0.302	0.316	0.330	0.344	0.356	0.370	0.381	0.391	0.401	0.410	0.419	0.426	0.432	0.439	0.445	0.449	0.452	0.455	0.458	0.459	0.460	0.459	0.459	0.458	0.455	0.452	0.449	0.444	0.441	0.436	0.430	0.424	0.418	0.410	0.402	0.396	0.389	0.381	0.371	0.364	0.355	0.346	0.339	0.329	0.320	0.311	0.302	0.294	0.285	0.276	0.268	0.258	0.250	0.240	0.232	0.224	0.215	0.206	0.198	0.189	0.181	0.174	0.166	0.158	0.150	0.141	0.132	0.126	0.118	0.109	0.101	0.092	0.084	0.075	0.066	0.056	0.048	0.038	0.028	0.018	0.006	-0.004	-0.015	-0.028	-0.039	-0.051	-0.064	-0.076	-0.090	-0.105	-0.118	-0.134	-0.149	-0.164	-0.180	-0.195	-0.211	-0.230	-0.246	-0.264	-0.282	-0.300	-0.319	-0.338	-0.356	-0.376	-0.395	-0.414	-0.434	-0.454	-0.474	-0.492	-0.512	-0.532	-0.551	-0.570	-0.589	-0.608	-0.626	-0.645	-0.662	-0.680	-0.696	-0.714	-0.729	-0.745	-0.760	-0.775	-0.788	-0.801	-0.814	-0.825	-0.836	-0.846	-0.855	-0.864	-0.871	-0.878	-0.884	-0.889	-0.892	-0.896	-0.899	-0.900	-0.900	-0.901	-0.900	-0.899	-0.895	-0.892	-0.888	-0.882	-0.876	-0.870	-0.862	-0.855	-0.846	-0.838	-0.826	-0.818	-0.806	-0.796	-0.784	-0.772	-0.760	-0.748	-0.736	-0.722	-0.710	-0.696	-0.684	-0.671	-0.658	-0.645	-0.631	-0.619	-0.605	-0.592	-0.581	-0.569	-0.556	-0.545	-0.534	-0.522	-0.510	-0.500	-0.490	-0.480	-0.470	-0.461	-0.452	-0.444	-0.435	-0.426	-0.419	-0.410	-0.402	-0.396	-0.389	-0.381	-0.375	-0.368	-0.360	-0.354	-0.348	-0.340	-0.334	-0.328	-0.321	-0.314	-0.308	-0.300	-0.292	-0.286	-0.279	-0.271	-0.264	-0.256	-0.248	-0.239	-0.230	-0.222	-0.214	-0.204	-0.195	-0.185	-0.176	-0.168	-0.156	-0.148	-0.138	-0.126	-0.116	-0.106	-0.098	-0.088	-0.076	-0.068	-0.058	-0.048	-0.039	-0.030	-0.021	-0.012	-0.005	0.004	0.011	0.020	0.026	0.032	0.040	0.045	0.050	0.056	0.060	0.064	0.066	0.070	0.071	0.074	0.075	0.076	0.076	0.076	0.075	0.076	0.075	0.072	0.070	0.069	0.065	0.061	0.059	0.054	0.050	0.045	0.041	0.036	0.030	0.026	0.020	0.015	0.009	0.002	-0.002	-0.009	-0.016	-0.021	-0.028	-0.034	-0.040	-0.046	-0.051	-0.058	-0.064	-0.069	-0.075	-0.080	-0.085	-0.091	-0.096	-0.102	-0.108	-0.112	-0.118	-0.122	-0.128	-0.132	-0.138	-0.142	-0.146	-0.151	-0.156	-0.161	-0.168	-0.172	-0.178	-0.182	-0.188	-0.194	-0.199	-0.205	-0.209	-0.215	-0.221	-0.226	-0.232	-0.239	-0.245	-0.252	-0.258	-0.264	-0.271	-0.276	-0.284	-0.289	-0.296	-0.302	-0.309	-0.315	-0.321	-0.328	-0.331	-0.338	-0.344	-0.348	-0.352	-0.358	-0.361	-0.364	-0.368	-0.370	-0.372	-0.374	-0.375	-0.375	-0.375	-0.372	-0.372	-0.369	-0.368	-0.362	-0.358	-0.352	-0.346	-0.339	-0.331	-0.322	-0.314	-0.304	-0.294	-0.282	-0.271	-0.259	-0.245	-0.231	-0.218	-0.202	-0.188	-0.172	-0.156	-0.140	-0.124	-0.106	-0.090	-0.074	-0.056	-0.040	-0.022	-0.006	0.010	0.025	0.041	0.055	0.070	0.084	0.098	0.111	0.122	0.135	0.146	0.156	0.165	0.175	0.182	0.190	0.195	0.201	0.205	0.209	0.211	0.212	0.215	0.215	0.214	0.212	0.211	0.209	0.204	0.201	0.196	0.192	0.188	0.180	0.175	0.168	0.161	0.156	0.149	0.142	0.136	0.130	0.124	0.116	0.110	0.105	0.099	0.094	0.090	0.085	0.081	0.078	0.074	0.072	0.070	0.070	0.069	0.069	0.069	0.070	0.070	0.072	0.076	0.078	0.081	0.085	0.089	0.094	0.098	0.102	0.108	0.114	0.118	0.122	0.128	0.134	0.139	0.142	0.148	0.151	0.155	0.156	0.160	0.161	0.164	0.165	0.164	0.162	0.162	0.160	0.155	0.152	0.146	0.140	0.132	0.125	0.115	0.105	0.094	0.081	0.068	0.052	0.036	0.020	0.002	-0.016	-0.036	-0.058	-0.080	-0.104	-0.126	-0.152	-0.178	-0.205	-0.232	-0.260	-0.289	-0.319	-0.349	-0.380	-0.411	-0.444	-0.476	-0.509	-0.544	-0.578	-0.611	-0.646	-0.681	-0.715	-0.750	-0.785	-0.821	-0.856	-0.892	-0.929	-0.965	-1.000	-1.035	-1.070	-1.105	-1.141	-1.176	-1.211	-1.245	-1.280	-1.315	-1.349	-1.382	-1.418	-1.450	-1.484	-1.518	-1.550	-1.584	-1.618	-1.649	-1.682	-1.716	-1.748	-1.781	-1.812	-1.845	-1.876	-1.909	-1.941	-1.972	-2.005	-2.036	-2.069	-2.100	-2.131	-2.164	-2.195	-2.228	-2.259	-2.290	-2.322	-2.354	-2.385	-2.416	-2.449	-2.480	-2.511	-2.544	-2.575	-2.605	-2.636	-2.668	-2.699	-2.730	-2.761	-2.791	-2.821	-2.851	-2.881	-2.911	-2.940	-2.969	-2.998	-3.026	-3.055	-3.082	-3.110	-3.136	-3.162	-3.189	-3.215	-3.240	-3.265	-3.289	-3.312	-3.335	-3.359	-3.380	-3.402	-3.424	-3.445	-3.465	-3.485	-3.504	-3.522	-3.541	-3.559	-3.576	-3.594	-3.610	-3.626	-3.641	-3.656	-3.671	-3.685	-3.699	-3.712	-3.725	-3.736	-3.748	-3.759	-3.770	-3.780	-3.790	-3.798	-3.806	-3.814	-3.820	-3.828	-3.832	-3.839	-3.842	-3.846	-3.849	-3.852	-3.854	-3.854	-3.854	-3.854	-3.851	-3.850	-3.845	-3.842	-3.838	-3.831	-3.825	-3.818	-3.809	-3.799	-3.789	-3.778	-3.766	-3.752	-3.739	-3.722	-3.709	-3.690	-3.674	-3.654	-3.635	-3.615	-3.592	-3.570	-3.548	-3.524	-3.499	-3.474	-3.446	-3.420	-3.391	-3.362	-3.332	-3.302	-3.271	-3.240	-3.208	-3.174	-3.139	-3.104	-3.069	-3.034	-2.996	-2.959	-2.921	-2.881	-2.841	-2.801	-2.761	-2.720	-2.678	-2.634	-2.591	-2.548	-2.502	-2.458	-2.411	-2.364	-2.318	-2.269	-2.220	-2.171	-2.120	-2.070	-2.019	-1.968	-1.915	-1.860	-1.806	-1.752	-1.698	-1.642	-1.586	-1.529	-1.474	-1.416	-1.356	-1.299	-1.240	-1.181	-1.121	-1.061	-1.001	-0.941	-0.880	-0.820	-0.760	-0.699	-0.639	-0.579	-0.518	-0.458	-0.398	-0.339	-0.279	-0.220	-0.161	-0.102	-0.045	0.011	0.069	0.125	0.180	0.234	0.289	0.341	0.394	0.446	0.496	0.546	0.595	0.644	0.691	0.738	0.782	0.828	0.871	0.914	0.955	0.996	1.036	1.076	1.115	1.151	1.188	1.222	1.258	1.291	1.324	1.356	1.388	1.418	1.448	1.475	1.502	1.531	1.558	1.582	1.608	1.632	1.656	1.679	1.701	1.722	1.744	1.764	1.784	1.801	1.820	1.838	1.855	1.870	1.886	1.901	1.915	1.929	1.941	1.954	1.965	1.976	1.986	1.995	2.004	2.013	2.020	2.027	2.034	2.040	2.045	2.050	2.054	2.059	2.061	2.064	2.066	2.068	2.070	2.069	2.070	2.071	2.070	2.070	2.069	2.068	2.066	2.065	2.064	2.061	2.059	2.058	2.056	2.054	2.051	2.049	2.046	2.045	2.042	2.041	2.039	2.038	2.035	2.034	2.031	2.031	2.030	2.029	2.029	2.027	2.027	2.027	2.029	2.029	2.030	2.030	2.031	2.033	2.034	2.036	2.038	2.040	2.041	2.044	2.046	2.049	2.050	2.052	2.055	2.059	2.061	2.062	2.066	2.070	2.071	2.075	2.078	2.080	2.082	2.085	2.088	2.090	2.091	2.094	2.096	2.099	2.100	2.102	2.104	2.106	2.108	2.109	2.111	2.112	2.114	2.115	2.116	2.118	2.119	2.120	2.120	2.121	2.121	2.122	2.122	2.122	2.122	2.122	2.122	2.121	2.122	2.121	2.120	2.119	2.118	2.116	2.115	2.111	2.108	2.106	2.101	2.098	2.092	2.088	2.082	2.076	2.069	2.061	2.054	2.045	2.035	2.025	2.013	2.001	1.988	1.975	1.960	1.945	1.929	1.911	1.894	1.874	1.855	1.835	1.812	1.789	1.766	1.742	1.716	1.692	1.665	1.638	1.609	1.580	1.551	1.521	1.490	1.460	1.429	1.395	1.362	1.330	1.298	1.262	1.230	1.196	1.161	1.128	1.094	1.059	1.025	0.990	0.955	0.922	0.888	0.854	0.820	0.786	0.752	0.720	0.688	0.654	0.621	0.589	0.556	0.524	0.492	0.461	0.429	0.398	0.366	0.334	0.304	0.271	0.241	0.209	0.178	0.146	0.114	0.081	0.048	0.015	-0.019	-0.052	-0.086	-0.121	-0.156	-0.191	-0.228	-0.264	-0.301	-0.339	-0.376	-0.415	-0.456	-0.495	-0.538	-0.579	-0.620	-0.662	-0.706	-0.751	-0.795	-0.841	-0.886	-0.932	-0.979	-1.025	-1.071	-1.118	-1.166	-1.212	-1.261	-1.308	-1.356	-1.402	-1.451	-1.498	-1.545	-1.591	-1.638	-1.684	-1.729	-1.772	-1.818	-1.860	-1.902	-1.945	-1.986	-2.027	-2.068	-2.106	-2.144	-2.181	-2.218	-2.252	-2.286	-2.320	-2.352	-2.384	-2.414	-2.442	-2.471	-2.500	-2.528	-2.554	-2.579	-2.602	-2.628	-2.651	-2.674	-2.695	-2.718	-2.738	-2.759	-2.779	-2.799	-2.818	-2.836	-2.855	-2.874	-2.894	-2.911	-2.930	-2.949	-2.966	-2.985	-3.005	-3.022	-3.042	-3.061	-3.081	-3.101	-3.121	-3.142	-3.164	-3.185	-3.206	-3.229	-3.252	-3.275	-3.299	-3.322	-3.348	-3.372	-3.398	-3.424	-3.451	-3.478	-3.505	-3.534	-3.561	-3.590	-3.619	-3.649	-3.679	-3.709	-3.740	-3.771	-3.802	-3.834	-3.866	-3.899	-3.930	-3.962	-3.996	-4.029	-4.062	-4.095	-4.128	-4.161	-4.194	-4.228	-4.261	-4.294	-4.328	-4.360	-4.392	-4.425	-4.458	-4.490	-4.521	-4.554	-4.585	-4.615	-4.646	-4.676	-4.708	-4.736	-4.766	-4.795	-4.824	-4.852	-4.880	-4.908	-4.934	-4.960	-4.986	-5.011	-5.036	-5.060	-5.084	-5.109	-5.130	-5.152	-5.175	-5.195	-5.216	-5.236	-5.255	-5.275	-5.294	-5.311	-5.329	-5.345	-5.361	-5.376	-5.391	-5.406	-5.419	-5.432	-5.445	-5.456	-5.469	-5.478	-5.488	-5.498	-5.506	-5.514	-5.521	-5.529	-5.535	-5.540	-5.545	-5.549	-5.551	-5.555	-5.558	-5.559	-5.560	-5.561	-5.562	-5.561	-5.560	-5.560	-5.558	-5.556	-5.552	-5.550	-5.546	-5.542	-5.539	-5.534	-5.529	-5.525	-5.519	-5.514	-5.508	-5.502	-5.495	-5.490	-5.484	-5.478	-5.472	-5.465	-5.460	-5.454	-5.448	-5.442	-5.436	-5.431	-5.428	-5.421	-5.418	-5.412	-5.409	-5.406	-5.402	-5.399	-5.396	-5.394	-5.390	-5.389	-5.388	-5.386	-5.385	-5.384	-5.382	-5.384	-5.384	-5.384	-5.384	-5.384	-5.384	-5.386	-5.386	-5.386	-5.388	-5.388	-5.389	-5.390	-5.390	-5.390	-5.390	-5.390	-5.389	-5.389	-5.388	-5.386	-5.384	-5.382	-5.380	-5.378	-5.372	-5.370	-5.365	-5.360	-5.354	-5.348	-5.341	-5.334	-5.325	-5.318	-5.308	-5.299	-5.289	-5.278	-5.266	-5.254	-5.241	-5.229	-5.215	-5.200	-5.188	-5.171	-5.156	-5.140	-5.124	-5.108	-5.090	-5.072	-5.055	-5.036	-5.019	-5.000	-4.981	-4.962	-4.945	-4.925	-4.906	-4.888	-4.868	-4.849	-4.830	-4.810	-4.792	-4.774	-4.755	-4.738	-4.719	-4.701	-4.685	-4.666	-4.650	-4.634	-4.618	-4.601	-4.588	-4.571	-4.558	-4.544	-4.530	-4.518	-4.505	-4.492	-4.481	-4.471	-4.461	-4.451	-4.442	-4.434	-4.426	-4.419	-4.412	-4.406	-4.399	-4.395	-4.390	-4.385	-4.380	-4.379	-4.375	-4.372	-4.370	-4.369	-4.366	-4.366	-4.364	-4.364	-4.362	-4.362	-4.364	-4.362	-4.364	-4.362	-4.364	-4.362	-4.364	-4.364	-4.362	-4.364	-4.362	-4.361	-4.360	-4.359	-4.358	-4.355	-4.354	-4.351	-4.346	-4.344	-4.340	-4.336	-4.331	-4.326	-4.321	-4.316	-4.310	-4.304	-4.298	-4.290	-4.284	-4.275	-4.268	-4.260	-4.251	-4.242	-4.234	-4.225	-4.216	-4.208	-4.199	-4.190	-4.181	-4.172	-4.165	-4.156	-4.148	-4.140	-4.132	-4.125	-4.118	-4.111	-4.105	-4.100	-4.095	-4.090	-4.086	-4.082	-4.079	-4.077	-4.075	-4.072	-4.072	-4.072	-4.072	-4.072	-4.074	-4.076	-4.079	-4.081	-4.084	-4.089	-4.093	-4.098	-4.102	-4.108	-4.114	-4.120	-4.126	-4.132	-4.139	-4.145	-4.152	-4.159	-4.166	-4.172	-4.179	-4.186	-4.191	-4.199	-4.204	-4.209	-4.215	-4.219	-4.224	-4.228	-4.230	-4.234	-4.236	-4.239	-4.241	-4.242	-4.242	-4.242	-4.242	-4.241	-4.240	-4.238	-4.234	-4.230	-4.228	-4.222	-4.218	-4.212	-4.208	-4.200	-4.194	-4.186	-4.180	-4.171	-4.164	-4.155	-4.149	-4.140	-4.131	-4.122	-4.114	-4.106	-4.098	-4.089	-4.081	-4.074	-4.066	-4.058	-4.051	-4.045	-4.039	-4.034	-4.028	-4.024	-4.020	-4.016	-4.014	-4.011	-4.010	-4.010	-4.011	-4.012	-4.014	-4.016	-4.020	-4.025	-4.029	-4.036	-4.043	-4.051	-4.061	-4.070	-4.081	-4.093	-4.105	-4.119	-4.134	-4.148	-4.164	-4.181	-4.198	-4.216	-4.235	-4.254	-4.275	-4.294	-4.315	-4.336	-4.359	-4.380	-4.404	-4.425	-4.449	-4.472	-4.496	-4.519	-4.542	-4.566	-4.589	-4.612	-4.635	-4.658	-4.680	-4.701	-4.722	-4.742	-4.762	-4.782	-4.801	-4.819	-4.838	-4.854	-4.870	-4.884	-4.899	-4.911	-4.924	-4.934	-4.944	-4.954	-4.960	-4.968	-4.974	-4.979	-4.982	-4.985	-4.986	-4.986	-4.986	-4.985	-4.982	-4.980	-4.975	-4.971	-4.965	-4.958	-4.950	-4.942	-4.934	-4.926	-4.915	-4.906	-4.895	-4.884	-4.872	-4.862	-4.850	-4.838	-4.826	-4.812	-4.801	-4.789	-4.778	-4.765	-4.754	-4.742	-4.730	-4.719	-4.708	-4.696	-4.686	-4.675	-4.666	-4.656	-4.646	-4.638	-4.629	-4.620	-4.611	-4.604	-4.598	-4.589	-4.581	-4.574	-4.569	-4.561	-4.555	-4.548	-4.541	-4.535	-4.528	-4.521	-4.514	-4.508	-4.500	-4.494	-4.485	-4.479	-4.470	-4.462	-4.454	-4.445	-4.436	-4.428	-4.416	-4.408	-4.396	-4.386	-4.375	-4.364	-4.352	-4.341	-4.328	-4.315	-4.302	-4.289	-4.276	-4.262	-4.249	-4.235	-4.221	-4.208	-4.194	-4.180	-4.166	-4.154	-4.140	-4.126	-4.114	-4.100	-4.088	-4.075	-4.062	-4.052	-4.040	-4.030	-4.019	-4.010	-4.000	-3.991	-3.982	-3.974	-3.966	-3.959	-3.952	-3.945	-3.939	-3.932	-3.928	-3.922	-3.918	-3.912	-3.908	-3.904	-3.899	-3.895	-3.890	-3.888	-3.882	-3.878	-3.872	-3.869	-3.862	-3.858	-3.851	-3.846	-3.839	-3.831	-3.824	-3.816	-3.808	-3.799	-3.789	-3.778	-3.768	-3.755	-3.742	-3.730	-3.715	-3.700	-3.685	-3.670	-3.652	-3.636	-3.619	-3.601	-3.581	-3.562	-3.541	-3.521	-3.500	-3.479	-3.456	-3.434	-3.411	-3.389	-3.365	-3.342	-3.319	-3.295	-3.271	-3.249	-3.225	-3.201	-3.179	-3.155	-3.132	-3.110	-3.088	-3.065	-3.044	-3.020	-3.000	-2.979	-2.959	-2.939	-2.919	-2.899	-2.880	-2.862	-2.844	-2.826	-2.809	-2.791	-2.775	-2.759	-2.742	-2.728	-2.711	-2.698	-2.682	-2.666	-2.652	-2.639	-2.625	-2.611	-2.598	-2.582	-2.569	-2.555	-2.541	-2.528	-2.514	-2.499	-2.486	-2.472	-2.458	-2.442	-2.429	-2.414	-2.398	-2.382	-2.368	-2.351	-2.335	-2.319	-2.301	-2.285	-2.268	-2.250	-2.232	-2.214	-2.196	-2.176	-2.159	-2.140	-2.120	-2.100	-2.080	-2.061	-2.041	-2.021	-2.000	-1.981	-1.960	-1.940	-1.920	-1.899	-1.880	-1.860	-1.840	-1.820	-1.800	-1.780	-1.761	-1.742	-1.722	-1.704	-1.685	-1.668	-1.650	-1.632	-1.616	-1.600	-1.584	-1.568	-1.552	-1.538	-1.524	-1.511	-1.496	-1.484	-1.471	-1.460	-1.449	-1.438	-1.426	-1.418	-1.406	-1.396	-1.389	-1.380	-1.372	-1.364	-1.356	-1.349	-1.344	-1.336	-1.331	-1.326	-1.320	-1.315	-1.310	-1.305	-1.300	-1.296	-1.292	-1.288	-1.284	-1.280	-1.278	-1.274	-1.270	-1.268	-1.264	-1.260	-1.256	-1.254	-1.251	-1.246	-1.242	-1.241	-1.238	-1.232	-1.230	-1.228	-1.224	-1.220	-1.218	-1.214	-1.210	-1.208	-1.204	-1.200	-1.198	-1.194	-1.191	-1.188	-1.185	-1.182	-1.180	-1.178	-1.175	-1.174	-1.171	-1.170	-1.169	-1.168	-1.166	-1.166	-1.165	-1.165	-1.165	-1.165	-1.165	-1.166	-1.168	-1.169	-1.169	-1.171	-1.172	-1.174	-1.176	-1.178	-1.181	-1.182	-1.186	-1.189	-1.191	-1.194	-1.196	-1.199	-1.201	-1.205	-1.206	-1.210	-1.211	-1.214	-1.215	-1.218	-1.219	-1.221	-1.221	-1.224	-1.224	-1.225	-1.226	-1.226	-1.226	-1.225	-1.224	-1.224	-1.221	-1.220	-1.219	-1.216	-1.215	-1.211	-1.209	-1.206	-1.202	-1.199	-1.196	-1.191	-1.188	-1.182	-1.179	-1.174	-1.170	-1.164	-1.160	-1.155	-1.150	-1.145	-1.140	-1.134	-1.129	-1.124	-1.118	-1.112	-1.106	-1.101	-1.096	-1.090	-1.085	-1.080	-1.074	-1.070	-1.064	-1.059	-1.054	-1.049	-1.044	-1.039	-1.034	-1.029	-1.024	-1.019	-1.015	-1.010	-1.005	-1.000	-0.996	-0.991	-0.988	-0.984	-0.979	-0.975	-0.971	-0.968	-0.964	-0.960	-0.956	-0.954	-0.950	-0.948	-0.945	-0.942	-0.940	-0.939	-0.938	-0.936	-0.936	-0.935	-0.935	-0.935	-0.936	-0.938	-0.939	-0.940	-0.942	-0.946	-0.949	-0.951	-0.956	-0.961	-0.965	-0.970	-0.978	-0.984	-0.990	-0.996	-1.005	-1.014	-1.021	-1.029	-1.039	-1.048	-1.058	-1.066	-1.078	-1.086	-1.096	-1.108	-1.118	-1.128	-1.136	-1.148	-1.158	-1.168	-1.178	-1.188	-1.196	-1.205	-1.215	-1.224	-1.231	-1.240	-1.249	-1.256	-1.262	-1.269	-1.275	-1.280	-1.286	-1.290	-1.295	-1.299	-1.302	-1.306	-1.309	-1.311	-1.314	-1.315	-1.316	-1.318	-1.319	-1.319	-1.319	-1.319	-1.318	-1.318	-1.318	-1.318	-1.316	-1.315	-1.312	-1.312	-1.311	-1.309	-1.309	-1.306	-1.305	-1.304	-1.302	-1.301	-1.300	-1.299	-1.299	-1.298	-1.296	-1.296	-1.295	-1.294	-1.292	-1.292	-1.291	-1.291	-1.290	-1.290	-1.289	-1.288	-1.288	-1.286	-1.286	-1.285	-1.284	-1.284	-1.282	-1.281	-1.279	-1.278	-1.275	-1.274	-1.271	-1.269	-1.266	-1.262	-1.259	-1.256	-1.252	-1.250	-1.245	-1.241	-1.238	-1.232	-1.229	-1.224	-1.219	-1.214	-1.210	-1.204	-1.199	-1.194	-1.189	-1.182	-1.178	-1.172	-1.166	-1.161	-1.156	-1.150	-1.145	-1.139	-1.134	-1.129	-1.124	-1.119	-1.114	-1.109	-1.105	-1.100	-1.096	-1.091	-1.088	-1.081	-1.079	-1.074	-1.069	-1.065	-1.061	-1.058	-1.054	-1.049	-1.044	-1.040	-1.035	-1.030	-1.026	-1.021	-1.015	-1.010	-1.004	-0.998	-0.991	-0.984	-0.976	-0.970	-0.962	-0.952	-0.944	-0.935	-0.925	-0.915	-0.904	-0.891	-0.879	-0.866	-0.854	-0.840	-0.825	-0.810	-0.794	-0.778	-0.761	-0.744	-0.726	-0.708	-0.688	-0.668	-0.648	-0.628	-0.606	-0.585	-0.562	-0.541	-0.518	-0.496	-0.472	-0.449	-0.425	-0.402	-0.378	-0.354	-0.331	-0.308	-0.284	-0.260	-0.238	-0.214	-0.191	-0.169	-0.148	-0.125	-0.104	-0.085	-0.064	-0.045	-0.026	-0.009	0.010	0.025	0.042	0.058	0.071	0.085	0.098	0.109	0.121	0.131	0.140	0.148	0.156	0.162	0.168	0.172	0.178	0.181	0.182	0.185	0.185	0.186	0.185	0.184	0.182	0.180	0.176	0.174	0.168	0.164	0.159	0.152	0.148	0.140	0.134	0.126	0.120	0.111	0.104	0.095	0.089	0.080	0.072	0.064	0.055	0.048	0.038	0.030	0.022	0.014	0.005	-0.002	-0.009	-0.018	-0.025	-0.032	-0.039	-0.046	-0.052	-0.060	-0.066	-0.072	-0.079	-0.084	-0.090	-0.095	-0.100	-0.105	-0.111	-0.116	-0.120	-0.125	-0.129	-0.132	-0.136	-0.140	-0.144	-0.148	-0.150	-0.154	-0.156	-0.160	-0.164	-0.166	-0.169	-0.172	-0.175	-0.178	-0.181	-0.184	-0.189	-0.191	-0.195	-0.198	-0.201	-0.206	-0.210	-0.214	-0.219	-0.224	-0.229	-0.235	-0.240	-0.246	-0.254	-0.260	-0.269	-0.275	-0.284	-0.292	-0.301	-0.311	-0.322	-0.332	-0.344	-0.355	-0.368	-0.381	-0.394	-0.409	-0.422	-0.436	-0.451	-0.468	-0.484	-0.500	-0.516	-0.534	-0.550	-0.568	-0.585	-0.602	-0.620	-0.638	-0.655	-0.672	-0.690	-0.708	-0.725	-0.741	-0.758	-0.775	-0.791	-0.806	-0.820	-0.836	-0.849	-0.861	-0.874	-0.886	-0.898	-0.908	-0.916	-0.925	-0.934	-0.941	-0.948	-0.952	-0.956	-0.960	-0.964	-0.965	-0.966	-0.966	-0.966	-0.966	-0.964	-0.961	-0.959	-0.955	-0.951	-0.946	-0.941	-0.936	-0.929	-0.924	-0.918	-0.911	-0.904	-0.898	-0.890	-0.882	-0.875	-0.868	-0.861	-0.854	-0.848	-0.841	-0.836	-0.830	-0.822	-0.818	-0.812	-0.808	-0.804	-0.799	-0.796	-0.792	-0.790	-0.786	-0.785	-0.784	-0.782	-0.781	-0.780	-0.780	-0.781	-0.780	-0.780	-0.781	-0.782	-0.782	-0.784	-0.784	-0.786	-0.786	-0.788	-0.788	-0.789	-0.790	-0.790	-0.790	-0.791	-0.791	-0.791	-0.791	-0.790	-0.789	-0.786	-0.785	-0.784	-0.780	-0.778	-0.775	-0.772	-0.768	-0.764	-0.760	-0.755	-0.750	-0.744	-0.739	-0.731	-0.725	-0.719	-0.710	-0.704	-0.696	-0.688	-0.679	-0.670	-0.662	-0.652	-0.644	-0.635	-0.625	-0.615	-0.606	-0.596	-0.586	-0.576	-0.566	-0.556	-0.546	-0.535	-0.525	-0.514	-0.504	-0.492	-0.482	-0.471	-0.461	-0.450	-0.439	-0.428	-0.416	-0.405	-0.394	-0.381	-0.370	-0.359	-0.346	-0.335	-0.322	-0.310	-0.299	-0.286	-0.272	-0.261	-0.248	-0.234	-0.222	-0.209	-0.195	-0.181	-0.169	-0.154	-0.141	-0.126	-0.111	-0.098	-0.082	-0.068	-0.052	-0.038	-0.022	-0.008	0.008	0.022	0.038	0.054	0.069	0.084	0.100	0.115	0.131	0.148	0.164	0.178	0.194	0.209	0.224	0.239	0.254	0.269	0.282	0.296	0.310	0.324	0.336	0.350	0.362	0.375	0.386	0.398	0.409	0.420	0.429	0.439	0.449	0.456	0.464	0.471	0.478	0.485	0.491	0.496	0.500	0.504	0.507	0.510	0.512	0.514	0.514	0.514	0.514	0.512	0.511	0.510	0.505	0.502	0.499	0.495	0.490	0.485	0.479	0.472	0.466	0.459	0.450	0.444	0.436	0.428	0.419	0.410	0.402	0.392	0.385	0.376	0.368	0.360	0.350	0.342	0.334	0.326	0.319	0.311	0.304	0.298	0.292	0.286	0.280	0.275	0.271	0.268	0.265	0.262	0.261	0.260	0.260	0.261	0.262	0.264	0.268	0.271	0.276	0.282	0.289	0.296	0.304	0.315	0.324	0.335	0.346	0.359	0.372	0.388	0.402	0.419	0.435	0.452	0.470	0.488	0.507	0.526	0.546	0.568	0.588	0.609	0.630	0.651	0.672	0.695	0.716	0.738	0.760	0.780	0.802	0.822	0.842	0.864	0.882	0.901	0.920	0.938	0.955	0.970	0.985	1.000	1.015	1.028	1.038	1.049	1.059	1.066	1.072	1.079	1.085	1.089	1.090	1.092	1.091	1.091	1.089	1.086	1.082	1.076	1.070	1.062	1.054	1.045	1.035	1.022	1.010	0.998	0.984	0.969	0.952	0.936	0.920	0.902	0.884	0.866	0.848	0.828	0.809	0.789	0.769	0.749	0.728	0.708	0.688	0.666	0.646	0.626	0.605	0.586	0.565	0.545	0.526	0.507	0.489	0.470	0.451	0.434	0.416	0.398	0.381	0.366	0.350	0.334	0.319	0.304	0.290	0.276	0.262	0.250	0.238	0.225	0.214	0.202	0.192	0.181	0.171	0.161	0.152	0.144	0.136	0.128	0.121	0.114	0.108	0.101	0.096	0.091	0.086	0.082	0.076	0.074	0.070	0.068	0.065	0.062	0.061	0.060	0.059	0.058	0.058	0.058	0.058	0.058	0.058	0.059	0.059	0.061	0.062	0.064	0.065	0.066	0.069	0.070	0.072	0.075	0.075	0.078	0.079	0.081	0.084	0.084	0.085	0.086	0.088	0.088	0.089	0.089	0.090	0.089	0.089	0.089	0.089	0.088	0.086	0.084	0.081	0.080	0.078	0.075	0.071	0.068	0.065	0.061	0.058	0.054	0.050	0.045	0.041	0.036	0.032	0.029	0.024	0.020	0.016	0.012	0.010	0.006	0.004	0.000	-0.001	-0.004	-0.005	-0.008	-0.009	-0.009	-0.008	-0.009	-0.008	-0.006	-0.005	-0.001	0.001	0.004	0.009	0.012	0.016	0.022	0.028	0.034	0.040	0.046	0.055	0.062	0.070	0.079	0.086	0.095	0.104	0.114	0.122	0.131	0.141	0.151	0.161	0.170	0.180	0.190	0.199	0.209	0.218	0.226	0.235	0.244	0.252	0.260	0.266	0.275	0.281	0.288	0.294	0.299	0.305	0.310	0.315	0.319	0.322	0.326	0.329	0.331	0.334	0.336	0.338	0.340	0.340	0.341	0.341	0.341	0.342	0.341	0.341	0.340	0.339	0.339	0.338	0.336	0.335	0.334	0.332	0.331	0.330	0.330	0.328	0.326	0.326	0.326	0.325	0.325	0.325	0.325	0.325	0.325	0.326	0.326	0.329	0.330	0.331	0.334	0.336	0.339	0.341	0.345	0.348	0.352	0.355	0.360	0.364	0.370	0.375	0.379	0.385	0.392	0.398	0.404	0.410	0.418	0.425	0.432	0.440	0.449	0.456	0.465	0.475	0.485	0.494	0.504	0.514	0.522	0.534	0.545	0.556	0.566	0.578	0.589	0.600	0.611	0.624	0.635	0.646	0.659	0.670	0.682	0.694	0.705	0.716	0.729	0.740	0.750	0.761	0.771	0.781	0.791	0.801	0.810	0.819	0.826	0.834	0.840	0.846	0.851	0.858	0.861	0.864	0.866	0.869	0.869	0.869	0.869	0.866	0.864	0.861	0.856	0.851	0.845	0.838	0.831	0.822	0.812	0.801	0.791	0.779	0.766	0.754	0.740	0.725	0.710	0.695	0.679	0.661	0.644	0.628	0.609	0.592	0.575	0.556	0.538	0.520	0.502	0.485	0.468	0.451	0.434	0.418	0.401	0.386	0.370	0.356	0.342	0.330	0.318	0.306	0.295	0.285	0.275	0.266	0.260	0.252	0.248	0.242	0.239	0.236	0.235	0.234	0.234	0.235	0.238	0.240	0.245	0.250	0.256	0.262	0.270	0.279	0.288	0.298	0.309	0.320	0.332	0.345	0.359	0.372	0.386	0.400	0.415	0.431	0.448	0.462	0.480	0.496	0.512	0.529	0.545	0.561	0.579	0.595	0.611	0.628	0.642	0.659	0.675	0.690	0.704	0.718	0.731	0.745	0.759	0.770	0.782	0.794	0.804	0.814	0.824	0.832	0.840	0.848	0.855	0.860	0.866	0.871	0.875	0.879	0.881	0.882	0.885	0.886	0.886	0.886	0.885	0.884	0.882	0.880	0.878	0.874	0.870	0.866	0.861	0.856	0.851	0.846	0.841	0.835	0.829	0.822	0.815	0.810	0.802	0.796	0.789	0.781	0.775	0.768	0.760	0.755	0.748	0.740	0.734	0.726	0.720	0.714	0.706	0.700	0.694	0.686	0.680	0.674	0.668	0.662	0.656	0.650	0.644	0.638	0.631	0.625	0.619	0.614	0.608	0.601	0.594	0.588	0.581	0.575	0.568	0.560	0.552	0.545	0.538	0.529	0.520	0.510	0.501	0.491	0.481	0.471	0.461	0.450	0.438	0.426	0.414	0.401	0.389	0.375	0.362	0.349	0.334	0.319	0.304	0.289	0.274	0.258	0.241	0.226	0.209	0.192	0.174	0.158	0.141	0.122	0.105	0.088	0.070	0.052	0.034	0.016	-0.001	-0.019	-0.036	-0.054	-0.071	-0.088	-0.106	-0.121	-0.138	-0.155	-0.171	-0.186	-0.200	-0.216	-0.230	-0.244	-0.258	-0.269	-0.282	-0.294	-0.305	-0.315	-0.325	-0.335	-0.342	-0.351	-0.358	-0.365	-0.371	-0.376	-0.381	-0.384	-0.388	-0.390	-0.392	-0.394	-0.394	-0.394	-0.394	-0.391	-0.389	-0.388	-0.382	-0.380	-0.375	-0.371	-0.366	-0.360	-0.354	-0.348	-0.340	-0.332	-0.324	-0.316	-0.309	-0.300	-0.291	-0.281	-0.274	-0.264	-0.255	-0.245	-0.235	-0.226	-0.218	-0.206	-0.198	-0.188	-0.180	-0.170	-0.161	-0.152	-0.145	-0.135	-0.128	-0.120	-0.110	-0.102	-0.095	-0.089	-0.080	-0.072	-0.065	-0.058	-0.051	-0.042	-0.038	-0.030	-0.022	-0.016	-0.009	-0.002	0.005	0.011	0.019	0.026	0.034	0.040	0.049	0.056	0.064	0.071	0.079	0.086	0.094	0.102	0.111	0.120	0.129	0.138	0.148	0.156	0.165	0.175	0.185	0.195	0.204	0.215	0.225	0.234	0.244	0.255	0.264	0.275	0.284	0.294	0.302	0.312	0.322	0.330	0.340	0.348	0.356	0.365	0.372	0.379	0.386	0.392	0.399	0.404	0.409	0.414	0.416	0.421	0.424	0.425	0.428	0.429	0.430	0.429	0.429	0.429	0.428	0.425	0.422	0.420	0.415	0.412	0.408	0.402	0.398	0.390	0.384	0.378	0.369	0.361	0.354	0.345	0.335	0.326	0.318	0.308	0.298	0.288	0.278	0.268	0.258	0.248	0.236	0.226	0.216	0.205	0.194	0.184	0.172	0.162	0.151	0.141	0.131	0.122	0.111	0.101	0.091	0.082	0.072	0.064	0.054	0.045	0.036	0.026	0.018	0.009	0.000	-0.008	-0.015	-0.024	-0.031	-0.039	-0.048	-0.055	-0.062	-0.069	-0.076	-0.082	-0.090	-0.095	-0.102	-0.108	-0.112	-0.119	-0.122	-0.126	-0.131	-0.135	-0.139	-0.141	-0.144	-0.145	-0.148	-0.148	-0.148	-0.148	-0.148	-0.145	-0.144	-0.140	-0.138	-0.134	-0.128	-0.122	-0.116	-0.108	-0.100	-0.091	-0.080	-0.070	-0.059	-0.046	-0.032	-0.020	-0.005	0.010	0.026	0.045	0.062	0.080	0.099	0.118	0.138	0.158	0.179	0.199	0.220	0.242	0.264	0.286	0.308	0.329	0.351	0.372	0.394	0.415	0.436	0.455	0.475	0.494	0.512	0.530	0.549	0.565	0.580	0.596	0.610	0.624	0.635	0.648	0.658	0.668	0.676	0.684	0.691	0.698	0.702	0.705	0.709	0.710	0.712	0.711	0.711	0.711	0.709	0.706	0.705	0.701	0.698	0.692	0.689	0.684	0.680	0.674	0.669	0.664	0.659	0.654	0.649	0.645	0.640	0.636	0.632	0.629	0.625	0.622	0.620	0.620	0.618	0.618	0.618	0.618	0.619	0.620	0.622	0.625	0.628	0.631	0.635	0.640	0.644	0.649	0.654	0.660	0.665	0.671	0.676	0.681	0.688	0.692	0.698	0.702	0.708	0.711	0.715	0.719	0.721	0.722	0.725	0.726	0.726	0.725	0.722	0.720	0.716	0.712	0.708	0.700	0.692	0.684	0.674	0.662	0.650	0.636	0.621	0.606	0.589	0.570	0.551	0.531	0.510	0.486	0.462	0.439	0.412	0.385	0.358	0.330	0.301	0.270	0.240	0.208	0.176	0.142	0.110	0.076	0.041	0.008	-0.029	-0.064	-0.101	-0.138	-0.174	-0.210	-0.246	-0.285	-0.321	-0.359	-0.396	-0.434	-0.471	-0.507	-0.544	-0.581	-0.619	-0.655	-0.691	-0.728	-0.764	-0.801	-0.836	-0.872	-0.908	-0.944	-0.979	-1.014	-1.049	-1.084	-1.119	-1.154	-1.189	-1.222	-1.258	-1.291	-1.326	-1.361	-1.395	-1.429	-1.464	-1.498	-1.532	-1.566	-1.600	-1.634	-1.668	-1.702	-1.736	-1.771	-1.805	-1.839	-1.874	-1.909	-1.944	-1.978	-2.013	-2.046	-2.082	-2.116	-2.151	-2.185	-2.221	-2.254	-2.289	-2.324	-2.359	-2.392	-2.426	-2.461	-2.495	-2.529	-2.561	-2.595	-2.628	-2.660	-2.692	-2.725	-2.756	-2.789	-2.820	-2.851	-2.880	-2.910	-2.940	-2.970	-2.998	-3.026	-3.054	-3.080	-3.106	-3.132	-3.158	-3.182	-3.206	-3.229	-3.251	-3.274	-3.295	-3.316	-3.336	-3.355	-3.374	-3.391	-3.410	-3.426	-3.442	-3.458	-3.472	-3.485	-3.499	-3.511	-3.522	-3.534	-3.544	-3.554	-3.562	-3.570	-3.578	-3.584	-3.588	-3.592	-3.598	-3.600	-3.602	-3.602	-3.604	-3.604	-3.601	-3.599	-3.596	-3.594	-3.589	-3.582	-3.576	-3.569	-3.561	-3.552	-3.542	-3.532	-3.521	-3.509	-3.496	-3.481	-3.468	-3.452	-3.435	-3.419	-3.401	-3.382	-3.362	-3.342	-3.322	-3.300	-3.278	-3.255	-3.231	-3.206	-3.181	-3.156	-3.130	-3.104	-3.075	-3.048	-3.018	-2.989	-2.959	-2.929	-2.898	-2.866	-2.834	-2.801	-2.768	-2.734	-2.699	-2.665	-2.630	-2.594	-2.556	-2.520	-2.482	-2.445	-2.408	-2.368	-2.328	-2.288	-2.246	-2.205	-2.164	-2.121	-2.079	-2.035	-1.990	-1.944	-1.899	-1.852	-1.806	-1.759	-1.711	-1.662	-1.612	-1.564	-1.512	-1.461	-1.410	-1.359	-1.305	-1.252	-1.199	-1.144	-1.090	-1.034	-0.979	-0.924	-0.868	-0.811	-0.754	-0.698	-0.640	-0.582	-0.525	-0.468	-0.411	-0.352	-0.296	-0.238	-0.181	-0.124	-0.066	-0.011	0.046	0.102	0.159	0.214	0.270	0.324	0.379	0.432	0.485	0.538	0.591	0.641	0.694	0.744	0.794	0.842	0.891	0.939	0.985	1.032	1.078	1.124	1.168	1.210	1.255	1.296	1.338	1.379	1.419	1.459	1.496	1.535	1.572	1.609	1.644	1.680	1.715	1.749	1.782	1.815	1.848	1.879	1.909	1.939	1.969	1.996	2.025	2.052	2.080	2.105	2.130	2.154	2.179	2.201	2.224	2.245	2.266	2.286	2.306	2.325	2.341	2.359	2.375	2.390	2.405	2.419	2.432	2.444	2.456	2.466	2.478	2.486	2.494	2.501	2.508	2.515	2.519	2.524	2.529	2.531	2.534	2.536	2.536	2.538	2.538	2.538	2.538	2.536	2.535	2.532	2.531	2.529	2.525	2.521	2.519	2.515	2.510	2.508	2.504	2.499	2.495	2.491	2.485	2.481	2.478	2.474	2.469	2.465	2.461	2.456	2.452	2.449	2.445	2.441	2.439	2.436	2.434	2.431	2.429	2.426	2.425	2.422	2.422	2.420	2.420	2.419	2.419	2.419	2.419	2.419	2.419	2.419	2.421	2.421	2.424	2.425	2.428	2.429	2.432	2.434	2.438	2.440	2.444	2.448	2.452	2.455	2.460	2.464	2.469	2.472	2.476	2.482	2.486	2.491	2.496	2.502	2.509	2.514	2.519	2.524	2.530	2.536	2.541	2.546	2.551	2.555	2.561	2.566	2.570	2.574	2.578	2.581	2.584	2.586	2.589	2.590	2.591	2.590	2.591	2.589	2.588	2.585	2.582	2.578	2.572	2.566	2.560	2.552	2.542	2.532	2.522	2.510	2.498	2.485	2.469	2.454	2.436	2.420	2.400	2.380	2.359	2.338	2.315	2.290	2.265	2.240	2.214	2.186	2.159	2.129	2.100	2.070	2.040	2.009	1.976	1.945	1.912	1.880	1.846	1.814	1.781	1.748	1.712	1.680	1.646	1.612	1.579	1.545	1.511	1.479	1.446	1.412	1.380	1.348	1.316	1.282	1.252	1.220	1.190	1.159	1.128	1.098	1.068	1.039	1.010	0.980	0.950	0.921	0.894	0.864	0.835	0.806	0.778	0.749	0.719	0.690	0.661	0.631	0.602	0.571	0.540	0.509	0.478	0.446	0.412	0.380	0.346	0.311	0.276	0.240	0.204	0.168	0.129	0.090	0.051	0.012	-0.029	-0.070	-0.111	-0.155	-0.199	-0.241	-0.288	-0.332	-0.380	-0.425	-0.472	-0.521	-0.569	-0.618	-0.666	-0.716	-0.765	-0.815	-0.865	-0.914	-0.965	-1.015	-1.065	-1.115	-1.164	-1.214	-1.262	-1.311	-1.360	-1.406	-1.454	-1.500	-1.546	-1.591	-1.636	-1.679	-1.722	-1.764	-1.805	-1.845	-1.884	-1.922	-1.959	-1.996	-2.031	-2.065	-2.098	-2.131	-2.161	-2.190	-2.220	-2.248	-2.275	-2.300	-2.325	-2.349	-2.371	-2.394	-2.416	-2.438	-2.456	-2.476	-2.494	-2.512	-2.530	-2.546	-2.564	-2.579	-2.595	-2.610	-2.625	-2.640	-2.655	-2.669	-2.682	-2.698	-2.712	-2.728	-2.742	-2.758	-2.772	-2.788	-2.804	-2.820	-2.836	-2.854	-2.872	-2.890	-2.909	-2.929	-2.948	-2.968	-2.990	-3.011	-3.034	-3.056	-3.080	-3.104	-3.130	-3.156	-3.181	-3.208	-3.235	-3.264	-3.292	-3.321	-3.351	-3.381	-3.411	-3.444	-3.475	-3.506	-3.539	-3.571	-3.604	-3.636	-3.670	-3.702	-3.735	-3.770	-3.802	-3.836	-3.869	-3.902	-3.935	-3.968	-4.001	-4.034	-4.065	-4.098	-4.129	-4.160	-4.190	-4.220	-4.251	-4.280	-4.309	-4.336	-4.365	-4.392	-4.420	-4.445	-4.471	-4.496	-4.521	-4.546	-4.570	-4.592	-4.615	-4.638	-4.659	-4.680	-4.700	-4.719	-4.739	-4.758	-4.774	-4.792	-4.810	-4.825	-4.841	-4.858	-4.871	-4.885	-4.900	-4.912	-4.925	-4.936	-4.949	-4.959	-4.970	-4.980	-4.990	-4.998	-5.006	-5.014	-5.021	-5.028	-5.034	-5.039	-5.044	-5.049	-5.052	-5.054	-5.058	-5.060	-5.061	-5.062	-5.064	-5.064	-5.064	-5.064	-5.062	-5.061	-5.060	-5.056	-5.055	-5.051	-5.049	-5.045	-5.041	-5.035	-5.031	-5.026	-5.020	-5.015	-5.010	-5.005	-4.999	-4.992	-4.986	-4.981	-4.976	-4.970	-4.964	-4.958	-4.952	-4.948	-4.941	-4.936	-4.931	-4.926	-4.921	-4.918	-4.912	-4.908	-4.905	-4.900	-4.898	-4.894	-4.891	-4.888	-4.885	-4.884	-4.880	-4.879	-4.878	-4.875	-4.875	-4.872	-4.871	-4.870	-4.869	-4.869	-4.868	-4.866	-4.864	-4.864	-4.862	-4.861	-4.859	-4.858	-4.856	-4.852	-4.851	-4.848	-4.845	-4.841	-4.838	-4.834	-4.829	-4.824	-4.819	-4.814	-4.809	-4.801	-4.795	-4.788	-4.780	-4.772	-4.762	-4.754	-4.745	-4.735	-4.724	-4.714	-4.702	-4.690	-4.679	-4.666	-4.654	-4.640	-4.628	-4.612	-4.600	-4.585	-4.570	-4.556	-4.541	-4.526	-4.510	-4.496	-4.480	-4.465	-4.449	-4.434	-4.419	-4.404	-4.389	-4.374	-4.360	-4.344	-4.330	-4.316	-4.302	-4.289	-4.275	-4.261	-4.249	-4.236	-4.225	-4.214	-4.202	-4.192	-4.181	-4.171	-4.162	-4.154	-4.145	-4.138	-4.131	-4.124	-4.118	-4.112	-4.106	-4.102	-4.098	-4.094	-4.090	-4.088	-4.085	-4.084	-4.081	-4.080	-4.079	-4.077	-4.076	-4.076	-4.077	-4.077	-4.077	-4.077	-4.079	-4.080	-4.080	-4.081	-4.082	-4.082	-4.082	-4.084	-4.082	-4.082	-4.082	-4.081	-4.081	-4.080	-4.077	-4.075	-4.072	-4.070	-4.066	-4.062	-4.058	-4.054	-4.048	-4.041	-4.034	-4.026	-4.020	-4.011	-4.004	-3.994	-3.985	-3.974	-3.964	-3.952	-3.941	-3.930	-3.919	-3.906	-3.894	-3.880	-3.868	-3.854	-3.841	-3.828	-3.815	-3.801	-3.789	-3.775	-3.762	-3.750	-3.738	-3.725	-3.714	-3.701	-3.691	-3.681	-3.671	-3.661	-3.652	-3.644	-3.636	-3.629	-3.624	-3.619	-3.614	-3.609	-3.605	-3.602	-3.601	-3.600	-3.600	-3.601	-3.602	-3.605	-3.608	-3.611	-3.616	-3.622	-3.628	-3.635	-3.642	-3.650	-3.659	-3.668	-3.678	-3.689	-3.698	-3.709	-3.721	-3.732	-3.744	-3.756	-3.769	-3.781	-3.792	-3.806	-3.819	-3.829	-3.841	-3.854	-3.865	-3.876	-3.888	-3.899	-3.909	-3.919	-3.928	-3.936	-3.945	-3.952	-3.961	-3.966	-3.974	-3.978	-3.984	-3.988	-3.990	-3.992	-3.995	-3.998	-3.998	-3.998	-3.998	-3.995	-3.994	-3.991	-3.988	-3.986	-3.981	-3.978	-3.972	-3.968	-3.962	-3.956	-3.951	-3.944	-3.938	-3.931	-3.925	-3.919	-3.914	-3.906	-3.900	-3.895	-3.889	-3.884	-3.880	-3.875	-3.870	-3.868	-3.864	-3.862	-3.860	-3.859	-3.859	-3.859	-3.859	-3.860	-3.862	-3.868	-3.870	-3.875	-3.882	-3.889	-3.896	-3.906	-3.915	-3.925	-3.936	-3.948	-3.961	-3.975	-3.989	-4.005	-4.020	-4.036	-4.054	-4.072	-4.091	-4.110	-4.129	-4.149	-4.170	-4.190	-4.211	-4.232	-4.254	-4.276	-4.298	-4.319	-4.340	-4.361	-4.384	-4.402	-4.424	-4.444	-4.465	-4.482	-4.502	-4.520	-4.538	-4.554	-4.570	-4.585	-4.600	-4.615	-4.626	-4.640	-4.651	-4.661	-4.671	-4.679	-4.688	-4.692	-4.699	-4.702	-4.706	-4.710	-4.711	-4.712	-4.712	-4.711	-4.709	-4.708	-4.704	-4.700	-4.694	-4.690	-4.682	-4.678	-4.670	-4.661	-4.654	-4.645	-4.636	-4.628	-4.618	-4.609	-4.599	-4.589	-4.579	-4.568	-4.558	-4.548	-4.536	-4.528	-4.516	-4.506	-4.498	-4.486	-4.478	-4.468	-4.459	-4.449	-4.441	-4.431	-4.424	-4.415	-4.408	-4.400	-4.391	-4.384	-4.376	-4.369	-4.361	-4.354	-4.346	-4.340	-4.332	-4.325	-4.318	-4.310	-4.302	-4.295	-4.286	-4.279	-4.269	-4.260	-4.251	-4.242	-4.232	-4.222	-4.212	-4.201	-4.190	-4.179	-4.168	-4.155	-4.142	-4.130	-4.116	-4.102	-4.089	-4.074	-4.059	-4.045	-4.030	-4.015	-3.999	-3.985	-3.969	-3.952	-3.938	-3.921	-3.906	-3.891	-3.875	-3.860	-3.845	-3.830	-3.815	-3.801	-3.786	-3.772	-3.759	-3.746	-3.734	-3.721	-3.709	-3.698	-3.686	-3.676	-3.665	-3.656	-3.646	-3.636	-3.628	-3.619	-3.611	-3.604	-3.595	-3.589	-3.580	-3.574	-3.566	-3.560	-3.554	-3.546	-3.539	-3.532	-3.525	-3.518	-3.510	-3.502	-3.494	-3.485	-3.478	-3.469	-3.459	-3.449	-3.438	-3.428	-3.415	-3.404	-3.391	-3.378	-3.364	-3.349	-3.334	-3.319	-3.301	-3.286	-3.269	-3.251	-3.232	-3.215	-3.196	-3.176	-3.156	-3.136	-3.116	-3.096	-3.075	-3.054	-3.031	-3.010	-2.989	-2.966	-2.946	-2.924	-2.902	-2.881	-2.861	-2.840	-2.820	-2.799	-2.778	-2.759	-2.740	-2.720	-2.702	-2.685	-2.666	-2.649	-2.632	-2.615	-2.600	-2.584	-2.569	-2.555	-2.540	-2.526	-2.512	-2.499	-2.486	-2.474	-2.460	-2.448	-2.435	-2.424	-2.411	-2.400	-2.388	-2.376	-2.364	-2.352	-2.340	-2.328	-2.314	-2.300	-2.288	-2.274	-2.260	-2.244	-2.230	-2.214	-2.198	-2.182	-2.164	-2.146	-2.129	-2.109	-2.091	-2.071	-2.051	-2.030	-2.007	-1.988	-1.964	-1.941	-1.918	-1.895	-1.871	-1.846	-1.822	-1.796	-1.771	-1.745	-1.720	-1.695	-1.669	-1.644	-1.618	-1.592	-1.568	-1.542	-1.518	-1.494	-1.469	-1.445	-1.421	-1.399	-1.376	-1.355	-1.332	-1.311	-1.291	-1.272	-1.252	-1.236	-1.218	-1.201	-1.185	-1.170	-1.156	-1.141	-1.129	-1.116	-1.105	-1.095	-1.085	-1.076	-1.068	-1.060	-1.051	-1.045	-1.039	-1.032	-1.029	-1.024	-1.019	-1.015	-1.012	-1.008	-1.005	-1.002	-1.000	-0.999	-0.996	-0.994	-0.992	-0.990	-0.989	-0.988	-0.985	-0.982	-0.980	-0.978	-0.976	-0.974	-0.970	-0.968	-0.964	-0.961	-0.956	-0.952	-0.949	-0.944	-0.940	-0.935	-0.930	-0.925	-0.919	-0.914	-0.909	-0.902	-0.896	-0.890	-0.884	-0.878	-0.872	-0.865	-0.860	-0.852	-0.846	-0.841	-0.835	-0.829	-0.824	-0.818	-0.814	-0.809	-0.804	-0.800	-0.796	-0.791	-0.789	-0.786	-0.784	-0.781	-0.780	-0.779	-0.778	-0.776	-0.776	-0.776	-0.778	-0.779	-0.779	-0.780	-0.784	-0.785	-0.788	-0.791	-0.794	-0.796	-0.801	-0.805	-0.808	-0.812	-0.816	-0.820	-0.825	-0.829	-0.834	-0.838	-0.841	-0.846	-0.850	-0.855	-0.858	-0.862	-0.865	-0.869	-0.871	-0.874	-0.878	-0.880	-0.881	-0.884	-0.885	-0.888	-0.889	-0.890	-0.890	-0.891	-0.891	-0.891	-0.891	-0.891	-0.891	-0.890	-0.889	-0.888	-0.888	-0.885	-0.884	-0.881	-0.881	-0.879	-0.876	-0.874	-0.872	-0.870	-0.868	-0.865	-0.862	-0.859	-0.856	-0.852	-0.851	-0.848	-0.844	-0.841	-0.838	-0.834	-0.829	-0.825	-0.821	-0.818	-0.814	-0.810	-0.805	-0.801	-0.796	-0.791	-0.788	-0.782	-0.778	-0.772	-0.768	-0.762	-0.758	-0.754	-0.748	-0.742	-0.736	-0.731	-0.728	-0.721	-0.718	-0.711	-0.706	-0.702	-0.698	-0.694	-0.690	-0.686	-0.682	-0.679	-0.676	-0.674	-0.671	-0.669	-0.669	-0.668	-0.666	-0.666	-0.666	-0.668	-0.670	-0.670	-0.672	-0.676	-0.680	-0.684	-0.689	-0.694	-0.699	-0.705	-0.712	-0.719	-0.726	-0.735	-0.744	-0.752	-0.762	-0.771	-0.781	-0.791	-0.802	-0.812	-0.822	-0.834	-0.844	-0.854	-0.865	-0.876	-0.886	-0.898	-0.908	-0.919	-0.928	-0.938	-0.946	-0.956	-0.965	-0.972	-0.981	-0.989	-0.996	-1.004	-1.010	-1.016	-1.021	-1.026	-1.031	-1.035	-1.040	-1.042	-1.046	-1.049	-1.051	-1.055	-1.056	-1.059	-1.059	-1.060	-1.062	-1.062	-1.064	-1.065	-1.065	-1.066	-1.066	-1.068	-1.068	-1.069	-1.069	-1.069	-1.071	-1.071	-1.071	-1.074	-1.074	-1.076	-1.078	-1.079	-1.080	-1.082	-1.085	-1.086	-1.089	-1.091	-1.094	-1.095	-1.098	-1.100	-1.101	-1.104	-1.105	-1.108	-1.109	-1.111	-1.111	-1.114	-1.115	-1.115	-1.116	-1.116	-1.115	-1.115	-1.114	-1.112	-1.111	-1.109	-1.106	-1.104	-1.100	-1.096	-1.091	-1.088	-1.082	-1.078	-1.071	-1.065	-1.059	-1.051	-1.045	-1.039	-1.030	-1.022	-1.015	-1.006	-0.999	-0.991	-0.981	-0.974	-0.965	-0.958	-0.948	-0.939	-0.930	-0.924	-0.915	-0.908	-0.899	-0.891	-0.884	-0.878	-0.870	-0.864	-0.856	-0.850	-0.845	-0.839	-0.832	-0.829	-0.822	-0.819	-0.814	-0.810	-0.806	-0.801	-0.799	-0.795	-0.791	-0.789	-0.784	-0.781	-0.778	-0.774	-0.770	-0.768	-0.762	-0.760	-0.755	-0.751	-0.746	-0.741	-0.736	-0.730	-0.724	-0.718	-0.711	-0.704	-0.695	-0.686	-0.676	-0.666	-0.655	-0.645	-0.632	-0.620	-0.605	-0.591	-0.576	-0.561	-0.545	-0.526	-0.509	-0.491	-0.471	-0.451	-0.431	-0.410	-0.388	-0.365	-0.342	-0.319	-0.294	-0.270	-0.245	-0.220	-0.194	-0.170	-0.144	-0.118	-0.091	-0.066	-0.040	-0.015	0.011	0.036	0.061	0.086	0.111	0.135	0.159	0.181	0.204	0.225	0.246	0.266	0.286	0.305	0.322	0.340	0.356	0.371	0.386	0.400	0.412	0.424	0.435	0.445	0.454	0.461	0.469	0.475	0.480	0.484	0.488	0.490	0.492	0.494	0.494	0.495	0.494	0.492	0.491	0.488	0.485	0.481	0.478	0.474	0.469	0.464	0.459	0.454	0.448	0.442	0.436	0.430	0.424	0.418	0.412	0.406	0.400	0.395	0.389	0.382	0.378	0.370	0.365	0.359	0.355	0.349	0.344	0.339	0.334	0.329	0.324	0.319	0.314	0.310	0.304	0.300	0.295	0.290	0.285	0.280	0.276	0.271	0.268	0.262	0.256	0.251	0.248	0.242	0.236	0.231	0.226	0.220	0.214	0.208	0.202	0.196	0.190	0.184	0.176	0.169	0.162	0.155	0.148	0.140	0.131	0.124	0.115	0.106	0.098	0.090	0.080	0.071	0.060	0.050	0.040	0.030	0.019	0.008	-0.004	-0.015	-0.029	-0.040	-0.054	-0.066	-0.079	-0.092	-0.106	-0.121	-0.135	-0.150	-0.165	-0.180	-0.196	-0.212	-0.229	-0.245	-0.261	-0.278	-0.295	-0.311	-0.329	-0.346	-0.362	-0.380	-0.399	-0.416	-0.434	-0.451	-0.468	-0.485	-0.501	-0.518	-0.534	-0.550	-0.566	-0.581	-0.595	-0.610	-0.624	-0.638	-0.650	-0.662	-0.675	-0.685	-0.696	-0.706	-0.716	-0.724	-0.732	-0.740	-0.746	-0.751	-0.756	-0.761	-0.765	-0.769	-0.771	-0.772	-0.775	-0.775	-0.775	-0.775	-0.774	-0.772	-0.771	-0.770	-0.768	-0.765	-0.762	-0.760	-0.756	-0.752	-0.750	-0.746	-0.742	-0.738	-0.735	-0.731	-0.729	-0.725	-0.722	-0.719	-0.716	-0.714	-0.711	-0.710	-0.709	-0.708	-0.706	-0.706	-0.706	-0.706	-0.708	-0.708	-0.709	-0.711	-0.712	-0.715	-0.716	-0.719	-0.722	-0.725	-0.728	-0.731	-0.734	-0.738	-0.741	-0.744	-0.748	-0.750	-0.754	-0.756	-0.759	-0.761	-0.764	-0.765	-0.766	-0.769	-0.769	-0.770	-0.770	-0.769	-0.768	-0.766	-0.764	-0.762	-0.760	-0.756	-0.752	-0.748	-0.741	-0.736	-0.730	-0.722	-0.715	-0.708	-0.699	-0.689	-0.680	-0.670	-0.659	-0.649	-0.638	-0.626	-0.614	-0.601	-0.588	-0.575	-0.561	-0.549	-0.535	-0.521	-0.509	-0.494	-0.480	-0.466	-0.452	-0.439	-0.424	-0.411	-0.398	-0.384	-0.370	-0.358	-0.344	-0.330	-0.318	-0.305	-0.292	-0.280	-0.268	-0.256	-0.244	-0.232	-0.220	-0.209	-0.198	-0.186	-0.176	-0.165	-0.155	-0.145	-0.134	-0.122	-0.111	-0.101	-0.091	-0.080	-0.069	-0.056	-0.045	-0.034	-0.020	-0.008	0.004	0.018	0.030	0.045	0.059	0.072	0.089	0.102	0.119	0.135	0.151	0.169	0.186	0.205	0.222	0.240	0.260	0.279	0.298	0.318	0.338	0.358	0.378	0.396	0.418	0.436	0.456	0.476	0.496	0.515	0.534	0.552	0.571	0.589	0.606	0.622	0.639	0.654	0.669	0.682	0.696	0.709	0.720	0.731	0.740	0.749	0.756	0.764	0.770	0.774	0.778	0.781	0.782	0.784	0.784	0.782	0.781	0.778	0.775	0.770	0.765	0.760	0.754	0.745	0.739	0.730	0.721	0.712	0.704	0.694	0.684	0.674	0.664	0.654	0.644	0.634	0.625	0.615	0.606	0.598	0.590	0.582	0.575	0.569	0.562	0.558	0.552	0.549	0.545	0.542	0.541	0.540	0.541	0.541	0.542	0.545	0.549	0.554	0.559	0.566	0.574	0.581	0.590	0.600	0.611	0.622	0.635	0.649	0.662	0.676	0.691	0.708	0.724	0.741	0.758	0.776	0.794	0.814	0.832	0.851	0.871	0.891	0.911	0.930	0.951	0.971	0.990	1.010	1.030	1.049	1.069	1.086	1.105	1.124	1.141	1.158	1.175	1.191	1.206	1.220	1.234	1.248	1.260	1.271	1.281	1.291	1.301	1.310	1.316	1.322	1.328	1.332	1.335	1.336	1.338	1.339	1.338	1.336	1.334	1.330	1.325	1.320	1.314	1.306	1.298	1.289	1.279	1.269	1.258	1.244	1.231	1.218	1.204	1.188	1.172	1.158	1.140	1.122	1.108	1.089	1.070	1.052	1.034	1.015	0.996	0.978	0.959	0.940	0.920	0.901	0.882	0.864	0.846	0.828	0.809	0.791	0.774	0.755	0.739	0.722	0.705	0.689	0.672	0.656	0.641	0.626	0.612	0.598	0.584	0.570	0.558	0.544	0.531	0.520	0.507	0.495	0.485	0.474	0.464	0.452	0.442	0.434	0.424	0.415	0.406	0.399	0.390	0.382	0.375	0.369	0.361	0.355	0.349	0.344	0.339	0.334	0.330	0.325	0.321	0.319	0.316	0.314	0.311	0.310	0.310	0.309	0.308	0.309	0.309	0.310	0.311	0.312	0.315	0.318	0.320	0.321	0.325	0.328	0.331	0.335	0.339	0.342	0.346	0.351	0.355	0.359	0.362	0.368	0.370	0.374	0.378	0.381	0.384	0.388	0.391	0.394	0.395	0.398	0.399	0.399	0.400	0.399	0.399	0.398	0.398	0.395	0.392	0.390	0.388	0.385	0.381	0.376	0.372	0.368	0.362	0.358	0.354	0.348	0.342	0.336	0.331	0.325	0.320	0.315	0.309	0.304	0.300	0.295	0.291	0.288	0.284	0.281	0.279	0.276	0.275	0.274	0.272	0.272	0.272	0.275	0.276	0.279	0.280	0.284	0.289	0.294	0.298	0.304	0.310	0.316	0.324	0.330	0.339	0.346	0.355	0.364	0.372	0.381	0.391	0.400	0.409	0.419	0.428	0.436	0.445	0.454	0.462	0.471	0.478	0.486	0.494	0.500	0.506	0.512	0.518	0.522	0.526	0.530	0.534	0.538	0.539	0.541	0.541	0.542	0.542	0.541	0.540	0.540	0.538	0.535	0.534	0.530	0.526	0.522	0.520	0.516	0.512	0.509	0.504	0.500	0.495	0.491	0.488	0.484	0.480	0.476	0.474	0.470	0.466	0.465	0.462	0.461	0.460	0.459	0.458	0.458	0.459	0.460	0.460	0.462	0.464	0.468	0.470	0.475	0.479	0.482	0.489	0.494	0.499	0.506	0.512	0.519	0.528	0.535	0.542	0.550	0.560	0.568	0.578	0.586	0.596	0.608	0.618	0.628	0.638	0.649	0.659	0.670	0.681	0.692	0.704	0.715	0.728	0.739	0.750	0.762	0.775	0.788	0.799	0.811	0.822	0.835	0.846	0.859	0.870	0.882	0.894	0.905	0.916	0.926	0.938	0.948	0.958	0.969	0.978	0.988	0.996	1.004	1.012	1.020	1.026	100.000	5.000	2.000	1.000	3.000	0.000	0.000	0.000	0.000	0.000	0.000	0.000	0.000	0.000	0.000	0.000	0.000	0.000	2.062	2.034	2.004	1.974	1.944	1.912	1.882	1.851	1.820	1.790	1.758	1.728	1.696	1.665	1.635	1.605	1.575	1.545	1.516	1.488	1.458	1.430	1.401	1.375	1.348	1.320	1.294	1.268	1.242	1.218	1.192	1.169	1.145	1.121	1.098	1.075	1.051	1.028	1.005	0.982	0.960	0.936	0.912	0.890	0.865	0.841	0.818	0.792	0.766	0.741	0.714	0.685	0.658	0.629	0.599	0.569	0.538	0.505	0.471	0.438	0.402	0.366	0.329	0.290	0.251	0.211	0.170	0.129	0.085	0.042	-0.004	-0.049	-0.095	-0.140	-0.188	-0.235	-0.282	-0.331	-0.380	-0.430	-0.478	-0.526	-0.575	-0.625	-0.672	-0.721	-0.769	-0.816	-0.864	-0.910	-0.955	-1.000	-1.045	-1.088	-1.131	-1.171	-1.212	-1.252	-1.291	-1.328	-1.364	-1.400	-1.434	-1.465	-1.498	-1.528	-1.556	-1.585	-1.611	-1.636	-1.662	-1.685	-1.708	-1.730	-1.751	-1.771	-1.790	-1.809	-1.826	-1.844	-1.861	-1.878	-1.894	-1.908	-1.924	-1.939	-1.954	-1.968	-1.982	-1.998	-2.013	-2.026	-2.041	-2.056	-2.072	-2.088	-2.104	-2.120	-2.136	-2.154	-2.171	-2.190	-2.208	-2.226	-2.246	-2.265	-2.286	-2.308	-2.329	-2.351	-2.372	-2.396	-2.420	-2.444	-2.468	-2.492	-2.518	-2.542	-2.568	-2.594	-2.620	-2.646	-2.672	-2.700	-2.726	-2.754	-2.781	-2.809	-2.834	-2.862	-2.889	-2.916	-2.944	-2.970	-2.998	-3.024	-3.050	-3.078	-3.104	-3.130	-3.156	-3.181	-3.206	-3.231	-3.256	-3.280	-3.305	-3.330	-3.352	-3.376	-3.399	-3.422	-3.444	-3.466	-3.488	-3.508	-3.529	-3.549	-3.570	-3.589	-3.609	-3.626	-3.645	-3.664	-3.682	-3.700	-3.718	-3.734	-3.750	-3.768	-3.784	-3.799	-3.814	-3.829	-3.844	-3.858	-3.872	-3.886	-3.899	-3.912	-3.926	-3.939	-3.951	-3.962	-3.975	-3.986	-3.998	-4.008	-4.019	-4.029	-4.039	-4.048	-4.058	-4.066	-4.075	-4.082	-4.091	-4.099	-4.105	-4.111	-4.118	-4.124	-4.129	-4.134	-4.139	-4.141	-4.146	-4.149	-4.151	-4.154	-4.155	-4.158	-4.158	-4.159	-4.159	-4.159	-4.158	-4.158	-4.156	-4.155	-4.152	-4.150	-4.146	-4.144	-4.141	-4.138	-4.134	-4.130	-4.125	-4.121	-4.118	-4.112	-4.109	-4.105	-4.099	-4.095	-4.091	-4.088	-4.084	-4.080	-4.076	-4.072	-4.070	-4.068	-4.065	-4.064	-4.061	-4.060	-4.060	-4.059	-4.059	-4.059	-4.060	-4.061	-4.064	-4.065	-4.068	-4.071	-4.074	-4.077	-4.081	-4.085	-4.089	-4.095	-4.099	-4.104	-4.109	-4.115	-4.120	-4.126	-4.131	-4.136	-4.142	-4.146	-4.152	-4.158	-4.161	-4.166	-4.170	-4.174	-4.178	-4.180	-4.182	-4.184	-4.185	-4.186	-4.186	-4.186	-4.186	-4.184	-4.182	-4.179	-4.176	-4.171	-4.168	-4.162	-4.158	-4.150	-4.144	-4.136	-4.130	-4.121	-4.112	-4.102	-4.094	-4.084	-4.074	-4.062	-4.051	-4.040	-4.029	-4.018	-4.006	-3.995	-3.984	-3.971	-3.960	-3.949	-3.936	-3.925	-3.914	-3.902	-3.892	-3.881	-3.872	-3.861	-3.852	-3.842	-3.835	-3.826	-3.819	-3.811	-3.804	-3.798	-3.791	-3.786	-3.781	-3.778	-3.774	-3.770	-3.766	-3.765	-3.762	-3.761	-3.761	-3.760	-3.760	-3.761	-3.761	-3.764	-3.766	-3.768	-3.771	-3.774	-3.778	-3.781	-3.785	-3.789	-3.795	-3.800	-3.804	-3.809	-3.815	-3.820	-3.825	-3.831	-3.836	-3.842	-3.848	-3.852	-3.856	-3.862	-3.866	-3.871	-3.875	-3.878	-3.881	-3.885	-3.888	-3.889	-3.891	-3.891	-3.891	-3.891	-3.890	-3.889	-3.886	-3.882	-3.879	-3.875	-3.870	-3.864	-3.858	-3.850	-3.841	-3.832	-3.824	-3.814	-3.804	-3.791	-3.781	-3.768	-3.756	-3.742	-3.729	-3.715	-3.700	-3.685	-3.670	-3.656	-3.641	-3.626	-3.611	-3.596	-3.582	-3.566	-3.552	-3.539	-3.525	-3.512	-3.500	-3.488	-3.475	-3.466	-3.455	-3.446	-3.438	-3.430	-3.424	-3.418	-3.412	-3.409	-3.405	-3.402	-3.402	-3.401	-3.402	-3.404	-3.406	-3.410	-3.414	-3.420	-3.425	-3.432	-3.440	-3.449	-3.456	-3.466	-3.476	-3.488	-3.498	-3.509	-3.521	-3.532	-3.544	-3.556	-3.568	-3.580	-3.591	-3.602	-3.615	-3.624	-3.635	-3.645	-3.655	-3.662	-3.671	-3.679	-3.685	-3.691	-3.696	-3.700	-3.704	-3.706	-3.708	-3.708	-3.708	-3.705	-3.702	-3.699	-3.694	-3.688	-3.681	-3.674	-3.665	-3.655	-3.644	-3.632	-3.621	-3.608	-3.594	-3.579	-3.565	-3.549	-3.534	-3.518	-3.500	-3.482	-3.465	-3.446	-3.429	-3.411	-3.394	-3.376	-3.359	-3.342	-3.325	-3.309	-3.292	-3.279	-3.262	-3.250	-3.236	-3.225	-3.214	-3.202	-3.192	-3.184	-3.178	-3.171	-3.166	-3.164	-3.161	-3.160	-3.160	-3.161	-3.165	-3.169	-3.174	-3.181	-3.190	-3.199	-3.210	-3.222	-3.236	-3.251	-3.269	-3.286	-3.304	-3.324	-3.344	-3.365	-3.388	-3.410	-3.435	-3.460	-3.485	-3.511	-3.536	-3.564	-3.591	-3.619	-3.646	-3.675	-3.701	-3.729	-3.756	-3.784	-3.810	-3.836	-3.864	-3.890	-3.914	-3.939	-3.962	-3.985	-4.006	-4.028	-4.048	-4.068	-4.085	-4.101	-4.118	-4.134	-4.148	-4.160	-4.171	-4.182	-4.192	-4.200	-4.206	-4.214	-4.219	-4.222	-4.226	-4.228	-4.228	-4.228	-4.228	-4.226	-4.222	-4.219	-4.216	-4.211	-4.205	-4.200	-4.192	-4.186	-4.179	-4.171	-4.164	-4.155	-4.146	-4.138	-4.128	-4.119	-4.109	-4.100	-4.089	-4.080	-4.070	-4.059	-4.049	-4.040	-4.030	-4.020	-4.009	-3.999	-3.989	-3.979	-3.969	-3.958	-3.948	-3.938	-3.926	-3.915	-3.905	-3.894	-3.884	-3.872	-3.861	-3.850	-3.838	-3.826	-3.814	-3.801	-3.789	-3.776	-3.762	-3.749	-3.736	-3.722	-3.709	-3.695	-3.681	-3.666	-3.652	-3.638	-3.622	-3.608	-3.592	-3.576	-3.561	-3.546	-3.532	-3.518	-3.504	-3.489	-3.475	-3.460	-3.448	-3.432	-3.420	-3.408	-3.395	-3.384	-3.371	-3.362	-3.352	-3.342	-3.334	-3.325	-3.318	-3.311	-3.305	-3.299	-3.294	-3.291	-3.288	-3.285	-3.284	-3.284	-3.282	-3.284	-3.284	-3.286	-3.289	-3.292	-3.296	-3.301	-3.306	-3.311	-3.319	-3.325	-3.332	-3.339	-3.346	-3.355	-3.364	-3.372	-3.381	-3.390	-3.399	-3.409	-3.418	-3.426	-3.435	-3.445	-3.452	-3.461	-3.470	-3.479	-3.486	-3.494	-3.501	-3.508	-3.514	-3.519	-3.524	-3.529	-3.532	-3.536	-3.540	-3.542	-3.545	-3.545	-3.546	-3.545	-3.545	-3.544	-3.541	-3.539	-3.535	-3.531	-3.526	-3.520	-3.515	-3.508	-3.500	-3.492	-3.482	-3.472	-3.464	-3.452	-3.441	-3.431	-3.418	-3.405	-3.392	-3.379	-3.365	-3.350	-3.336	-3.320	-3.305	-3.289	-3.272	-3.256	-3.240	-3.225	-3.208	-3.191	-3.174	-3.158	-3.140	-3.124	-3.106	-3.090	-3.072	-3.056	-3.039	-3.022	-3.008	-2.991	-2.976	-2.960	-2.945	-2.930	-2.915	-2.901	-2.886	-2.872	-2.858	-2.844	-2.831	-2.818	-2.804	-2.792	-2.779	-2.768	-2.755	-2.744	-2.731	-2.720	-2.708	-2.696	-2.685	-2.674	-2.662	-2.651	-2.640	-2.629	-2.618	-2.606	-2.595	-2.584	-2.572	-2.561	-2.549	-2.538	-2.525	-2.514	-2.500	-2.488	-2.474	-2.461	-2.449	-2.435	-2.421	-2.406	-2.392	-2.378	-2.362	-2.348	-2.331	-2.316	-2.300	-2.285	-2.268	-2.251	-2.235	-2.218	-2.200	-2.182	-2.165	-2.146	-2.130	-2.111	-2.092	-2.075	-2.056	-2.038	-2.020	-2.000	-1.981	-1.964	-1.944	-1.926	-1.908	-1.889	-1.871	-1.852	-1.835	-1.815	-1.798	-1.780	-1.761	-1.744	-1.725	-1.708	-1.691	-1.674	-1.656	-1.640	-1.624	-1.608	-1.591	-1.576	-1.561	-1.546	-1.531	-1.516	-1.502	-1.489	-1.475	-1.462	-1.449	-1.436	-1.424	-1.411	-1.400	-1.389	-1.378	-1.368	-1.358	-1.348	-1.338	-1.329	-1.320	-1.311	-1.302	-1.295	-1.288	-1.280	-1.274	-1.268	-1.260	-1.254	-1.249	-1.244	-1.238	-1.232	-1.228	-1.221	-1.218	-1.212	-1.209	-1.204	-1.200	-1.195	-1.191	-1.186	-1.181	-1.178	-1.172	-1.168	-1.164	-1.158	-1.152	-1.146	-1.141	-1.135	-1.128	-1.122	-1.115	-1.106	-1.100	-1.090	-1.082	-1.074	-1.064	-1.054	-1.044	-1.034	-1.022	-1.011	-0.999	-0.986	-0.974	-0.961	-0.948	-0.935	-0.920	-0.906	-0.891	-0.876	-0.861	-0.848	-0.831	-0.816	-0.800	-0.785	-0.770	-0.755	-0.739	-0.724	-0.710	-0.695	-0.681	-0.668	-0.654	-0.640	-0.626	-0.614	-0.602	-0.590	-0.580	-0.569	-0.558	-0.549	-0.539	-0.531	-0.522	-0.515	-0.507	-0.500	-0.495	-0.489	-0.484	-0.479	-0.474	-0.471	-0.466	-0.464	-0.461	-0.458	-0.455	-0.452	-0.451	-0.449	-0.446	-0.444	-0.442	-0.440	-0.438	-0.436	-0.432	-0.431	-0.429	-0.426	-0.424	-0.420	-0.418	-0.414	-0.410	-0.405	-0.401	-0.396	-0.391	-0.386	-0.380	-0.374	-0.368	-0.362	-0.355	-0.349	-0.341	-0.335	-0.329	-0.321	-0.314	-0.306	-0.300	-0.292	-0.286	-0.280	-0.272	-0.268	-0.261	-0.256	-0.251	-0.245	-0.240	-0.236	-0.232	-0.230	-0.226	-0.224	-0.222	-0.220	-0.220	-0.220	-0.220	-0.220	-0.221	-0.222	-0.225	-0.228	-0.230	-0.235	-0.238	-0.242	-0.246	-0.252	-0.258	-0.262	-0.268	-0.274	-0.280	-0.286	-0.292	-0.299	-0.306	-0.314	-0.319	-0.326	-0.334	-0.340	-0.348	-0.355	-0.361	-0.369	-0.375	-0.382	-0.389	-0.396	-0.402	-0.410	-0.418	-0.424	-0.431	-0.438	-0.446	-0.454	-0.461	-0.470	-0.479	-0.488	-0.496	-0.505	-0.516	-0.525	-0.536	-0.548	-0.559	-0.571	-0.584	-0.596	-0.609	-0.622	-0.638	-0.652	-0.666	-0.682	-0.699	-0.715	-0.731	-0.749	-0.766	-0.784	-0.801	-0.819	-0.839	-0.856	-0.875	-0.892	-0.910	-0.929	-0.946	-0.965	-0.981	-0.999	-1.015	-1.031	-1.046	-1.061	-1.075	-1.090	-1.102	-1.115	-1.126	-1.136	-1.146	-1.156	-1.165	-1.171	-1.179	-1.184	-1.190	-1.194	-1.198	-1.200	-1.201	-1.202	-1.202	-1.201	-1.201	-1.199	-1.196	-1.194	-1.190	-1.186	-1.182	-1.178	-1.172	-1.168	-1.162	-1.158	-1.151	-1.146	-1.140	-1.135	-1.130	-1.125	-1.120	-1.115	-1.110	-1.105	-1.101	-1.098	-1.092	-1.089	-1.086	-1.085	-1.082	-1.080	-1.078	-1.076	-1.075	-1.075	-1.074	-1.074	-1.072	-1.074	-1.072	-1.074	-1.072	-1.074	-1.074	-1.074	-1.074	-1.075	-1.075	-1.074	-1.075	-1.074	-1.072	-1.072	-1.071	-1.070	-1.068	-1.066	-1.062	-1.061	-1.058	-1.054	-1.050	-1.045	-1.040	-1.034	-1.029	-1.022	-1.015	-1.008	-1.000	-0.992	-0.984	-0.975	-0.966	-0.956	-0.946	-0.938	-0.928	-0.916	-0.906	-0.895	-0.882	-0.872	-0.860	-0.848	-0.836	-0.824	-0.812	-0.799	-0.788	-0.775	-0.762	-0.750	-0.738	-0.726	-0.715	-0.704	-0.692	-0.681	-0.670	-0.659	-0.649	-0.638	-0.628	-0.619	-0.610	-0.601	-0.592	-0.584	-0.578	-0.569	-0.562	-0.556	-0.551	-0.545	-0.541	-0.536	-0.532	-0.530	-0.526	-0.525	-0.522	-0.521	-0.520	-0.520	-0.520	-0.521	-0.521	-0.524	-0.526	-0.529	-0.531	-0.536	-0.540	-0.544	-0.548	-0.554	-0.559	-0.564	-0.570	-0.576	-0.582	-0.589	-0.596	-0.602	-0.610	-0.618	-0.625	-0.631	-0.639	-0.646	-0.654	-0.660	-0.666	-0.674	-0.680	-0.686	-0.694	-0.699	-0.704	-0.710	-0.714	-0.719	-0.722	-0.726	-0.729	-0.732	-0.735	-0.736	-0.739	-0.740	-0.740	-0.741	-0.740	-0.739	-0.739	-0.738	-0.735	-0.731	-0.729	-0.726	-0.722	-0.719	-0.714	-0.710	-0.704	-0.698	-0.692	-0.686	-0.681	-0.674	-0.668	-0.660	-0.654	-0.646	-0.639	-0.631	-0.625	-0.618	-0.610	-0.604	-0.596	-0.590	-0.582	-0.578	-0.570	-0.565	-0.559	-0.554	-0.549	-0.544	-0.540	-0.536	-0.532	-0.530	-0.528	-0.525	-0.524	-0.524	-0.524	-0.524	-0.524	-0.525	-0.526	-0.530	-0.532	-0.536	-0.541	-0.545	-0.550	-0.556	-0.562	-0.569	-0.576	-0.582	-0.590	-0.599	-0.606	-0.616	-0.625	-0.634	-0.644	-0.654	-0.662	-0.672	-0.681	-0.691	-0.700	-0.710	-0.719	-0.728	-0.738	-0.745	-0.754	-0.761	-0.769	-0.775	-0.781	-0.788	-0.792	-0.798	-0.801	-0.806	-0.809	-0.812	-0.814	-0.816	-0.816	-0.818	-0.818	-0.816	-0.815	-0.814	-0.811	-0.810	-0.806	-0.802	-0.799	-0.794	-0.791	-0.786	-0.781	-0.776	-0.771	-0.766	-0.760	-0.755	-0.750	-0.745	-0.740	-0.735	-0.730	-0.728	-0.722	-0.719	-0.716	-0.712	-0.710	-0.708	-0.706	-0.705	-0.704	-0.704	-0.704	-0.705	-0.706	-0.709	-0.711	-0.715	-0.718	-0.722	-0.726	-0.731	-0.738	-0.742	-0.749	-0.755	-0.761	-0.769	-0.776	-0.784	-0.792	-0.799	-0.808	-0.816	-0.824	-0.831	-0.839	-0.848	-0.854	-0.861	-0.870	-0.876	-0.882	-0.890	-0.895	-0.900	-0.905	-0.910	-0.914	-0.916	-0.919	-0.921	-0.922	-0.922	-0.922	-0.922	-0.920	-0.918	-0.915	-0.911	-0.908	-0.901	-0.896	-0.889	-0.882	-0.874	-0.865	-0.855	-0.844	-0.834	-0.822	-0.809	-0.798	-0.784	-0.769	-0.755	-0.740	-0.725	-0.709	-0.694	-0.678	-0.660	-0.644	-0.628	-0.609	-0.592	-0.574	-0.556	-0.539	-0.522	-0.504	-0.486	-0.469	-0.452	-0.434	-0.418	-0.401	-0.384	-0.369	-0.352	-0.338	-0.321	-0.305	-0.291	-0.276	-0.262	-0.249	-0.235	-0.222	-0.210	-0.198	-0.186	-0.174	-0.162	-0.152	-0.141	-0.132	-0.121	-0.112	-0.102	-0.094	-0.085	-0.076	-0.068	-0.060	-0.052	-0.044	-0.038	-0.030	-0.022	-0.016	-0.009	-0.004	0.004	0.009	0.015	0.020	0.025	0.031	0.035	0.040	0.045	0.050	0.054	0.058	0.061	0.065	0.068	0.070	0.072	0.074	0.075	0.076	0.078	0.079	0.078	0.079	0.078	0.076	0.074	0.072	0.070	0.066	0.062	0.059	0.055	0.050	0.044	0.038	0.032	0.025	0.018	0.009	0.001	-0.008	-0.018	-0.025	-0.035	-0.046	-0.056	-0.068	-0.079	-0.090	-0.101	-0.112	-0.125	-0.136	-0.149	-0.160	-0.172	-0.185	-0.196	-0.208	-0.220	-0.232	-0.244	-0.254	-0.264	-0.275	-0.286	-0.295	-0.305	-0.314	-0.321	-0.330	-0.338	-0.345	-0.350	-0.356	-0.362	-0.368	-0.370	-0.374	-0.376	-0.379	-0.380	-0.380	-0.380	-0.379	-0.379	-0.375	-0.374	-0.370	-0.364	-0.360	-0.354	-0.346	-0.339	-0.331	-0.321	-0.311	-0.301	-0.290	-0.278	-0.266	-0.254	-0.239	-0.225	-0.210	-0.195	-0.180	-0.164	-0.148	-0.130	-0.112	-0.095	-0.079	-0.060	-0.041	-0.024	-0.006	0.012	0.030	0.049	0.066	0.084	0.101	0.119	0.135	0.151	0.166	0.182	0.198	0.212	0.225	0.238	0.251	0.262	0.272	0.282	0.292	0.300	0.308	0.315	0.320	0.325	0.330	0.331	0.334	0.335	0.336	0.335	0.334	0.331	0.328	0.324	0.320	0.312	0.308	0.300	0.292	0.285	0.275	0.265	0.255	0.245	0.232	0.221	0.209	0.196	0.182	0.170	0.158	0.142	0.128	0.115	0.100	0.085	0.070	0.056	0.041	0.026	0.011	-0.002	-0.019	-0.034	-0.048	-0.062	-0.078	-0.091	-0.105	-0.120	-0.134	-0.149	-0.162	-0.176	-0.190	-0.202	-0.216	-0.229	-0.242	-0.255	-0.269	-0.281	-0.292	-0.305	-0.318	-0.329	-0.341	-0.351	-0.362	-0.374	-0.384	-0.395	-0.405	-0.415	-0.424	-0.434	-0.442	-0.451	-0.460	-0.469	-0.476	-0.484	-0.490	-0.498	-0.504	-0.509	-0.514	-0.519	-0.524	-0.528	-0.531	-0.534	-0.538	-0.539	-0.541	-0.544	-0.544	-0.544	-0.544	-0.544	-0.544	-0.542	-0.540	-0.539	-0.536	-0.534	-0.530	-0.528	-0.524	-0.519	-0.516	-0.511	-0.505	-0.501	-0.496	-0.490	-0.485	-0.479	-0.474	-0.469	-0.462	-0.456	-0.450	-0.444	-0.438	-0.431	-0.425	-0.419	-0.412	-0.406	-0.400	-0.395	-0.389	-0.384	-0.379	-0.374	-0.369	-0.364	-0.359	-0.354	-0.350	-0.346	-0.342	-0.339	-0.335	-0.330	-0.326	-0.324	-0.320	-0.316	-0.312	-0.309	-0.306	-0.302	-0.299	-0.296	-0.292	-0.290	-0.286	-0.284	-0.280	-0.276	-0.274	-0.270	-0.268	-0.264	-0.261	-0.258	-0.254	-0.250	-0.248	-0.245	-0.241	-0.239	-0.235	-0.232	-0.229	-0.226	-0.222	-0.220	-0.218	-0.215	-0.211	-0.209	-0.206	-0.204	-0.201	-0.200	-0.196	-0.196	-0.194	-0.191	-0.190	-0.189	-0.186	-0.186	-0.184	-0.184	-0.182	-0.181	-0.180	-0.179	-0.179	-0.179	-0.178	-0.178	-0.176	-0.175	-0.175	-0.175	-0.174	-0.172	-0.171	-0.171	-0.169	-0.169	-0.168	-0.165	-0.164	-0.161	-0.159	-0.158	-0.155	-0.151	-0.148	-0.144	-0.141	-0.136	-0.132	-0.129	-0.124	-0.118	-0.114	-0.108	-0.101	-0.095	-0.089	-0.081	-0.075	-0.068	-0.060	-0.051	-0.045	-0.035	-0.028	-0.020	-0.010	-0.001	0.008	0.016	0.026	0.034	0.045	0.054	0.062	0.071	0.081	0.091	0.100	0.108	0.116	0.125	0.134	0.142	0.150	0.159	0.166	0.174	0.181	0.189	0.195	0.201	0.208	0.214	0.220	0.225	0.231	0.238	0.242	0.248	0.254	0.258	0.262	0.268	0.272	0.276	0.280	0.285	0.290	0.294	0.298	0.301	0.306	0.310	0.314	0.318	0.322	0.326	0.331	0.336	0.340	0.344	0.349	0.354	0.359	0.362	0.369	0.374	0.379	0.382	0.388	0.394	0.398	0.402	0.408	0.412	0.416	0.420	0.425	0.428	0.431	0.434	0.438	0.439	0.441	0.444	0.445	0.445	0.445	0.445	0.444	0.442	0.439	0.436	0.434	0.429	0.424	0.418	0.412	0.406	0.398	0.389	0.380	0.370	0.360	0.349	0.338	0.326	0.312	0.301	0.288	0.272	0.259	0.244	0.229	0.214	0.198	0.181	0.168	0.151	0.135	0.119	0.104	0.089	0.072	0.059	0.044	0.030	0.018	0.005	-0.008	-0.020	-0.031	-0.041	-0.050	-0.058	-0.066	-0.072	-0.078	-0.082	-0.085	-0.088	-0.089	-0.088	-0.086	-0.085	-0.081	-0.075	-0.070	-0.062	-0.054	-0.045	-0.035	-0.024	-0.011	0.004	0.016	0.032	0.048	0.066	0.082	0.101	0.120	0.140	0.161	0.181	0.201	0.224	0.245	0.266	0.289	0.311	0.332	0.354	0.376	0.398	0.419	0.440	0.460	0.479	0.500	0.519	0.536	0.554	0.570	0.585	0.600	0.615	0.628	0.640	0.651	0.661	0.670	0.678	0.684	0.690	0.694	0.699	0.701	0.702	0.702	0.701	0.700	0.698	0.694	0.688	0.682	0.676	0.668	0.659	0.649	0.639	0.628	0.615	0.602	0.589	0.574	0.560	0.545	0.528	0.511	0.495	0.479	0.461	0.444	0.425	0.406	0.388	0.370	0.351	0.332	0.314	0.296	0.276	0.259	0.240	0.222	0.205	0.188	0.170	0.152	0.136	0.120	0.104	0.089	0.075	0.060	0.046	0.032	0.020	0.008	-0.006	-0.018	-0.028	-0.039	-0.050	-0.061	-0.070	-0.080	-0.089	-0.098	-0.106	-0.114	-0.122	-0.129	-0.136	-0.144	-0.151	-0.158	-0.164	-0.171	-0.178	-0.184	-0.190	-0.196	-0.202	-0.209	-0.215	-0.222	-0.229	-0.235	-0.241	-0.249	-0.256	-0.264	-0.271	-0.279	-0.286	-0.295	-0.304	-0.312	-0.320	-0.330	-0.338	-0.348	-0.356	-0.366	-0.376	-0.385	-0.395	-0.405	-0.415	-0.424	-0.434	-0.444	-0.454	-0.464	-0.472	-0.482	-0.491	-0.500	-0.509	-0.518	-0.525	-0.534	-0.541	-0.548	-0.555	-0.561	-0.568	-0.572	-0.578	-0.581	-0.586	-0.590	-0.592	-0.596	-0.598	-0.598	-0.600	-0.600	-0.600	-0.600	-0.598	-0.596	-0.594	-0.591	-0.589	-0.585	-0.581	-0.578	-0.572	-0.568	-0.562	-0.556	-0.551	-0.545	-0.539	-0.532	-0.526	-0.519	-0.512	-0.505	-0.498	-0.490	-0.484	-0.476	-0.469	-0.461	-0.454	-0.446	-0.440	-0.432	-0.425	-0.419	-0.412	-0.406	-0.398	-0.392	-0.386	-0.379	-0.374	-0.368	-0.361	-0.355	-0.349	-0.342	-0.336	-0.330	-0.324	-0.318	-0.311	-0.304	-0.298	-0.290	-0.282	-0.276	-0.268	-0.260	-0.251	-0.242	-0.234	-0.225	-0.215	-0.205	-0.194	-0.184	-0.172	-0.160	-0.149	-0.136	-0.122	-0.110	-0.096	-0.082	-0.068	-0.054	-0.039	-0.022	-0.008	0.009	0.025	0.040	0.058	0.074	0.090	0.108	0.124	0.141	0.158	0.175	0.190	0.208	0.222	0.239	0.254	0.270	0.284	0.299	0.314	0.326	0.339	0.352	0.364	0.376	0.388	0.398	0.408	0.416	0.425	0.432	0.440	0.446	0.454	0.459	0.464	0.468	0.470	0.474	0.476	0.478	0.480	0.481	0.482	0.482	0.482	0.482	0.480	0.480	0.478	0.478	0.475	0.472	0.470	0.468	0.465	0.464	0.460	0.458	0.454	0.452	0.450	0.448	0.444	0.442	0.441	0.439	0.438	0.435	0.434	0.434	0.432	0.431	0.431	0.431	0.431	0.431	0.430	0.431	0.432	0.432	0.432	0.434	0.434	0.435	0.436	0.438	0.439	0.440	0.440	0.441	0.442	0.444	0.444	0.444	0.446	0.446	0.445	0.446	0.446	0.446	0.446	0.445	0.445	0.444	0.442	0.441	0.440	0.439	0.436	0.434	0.431	0.430	0.428	0.425	0.421	0.419	0.416	0.412	0.410	0.408	0.404	0.401	0.398	0.394	0.391	0.388	0.386	0.384	0.380	0.379	0.375	0.375	0.372	0.371	0.370	0.370	0.369	0.368	0.368	0.366	0.368	0.368	0.368	0.369	0.370	0.371	0.372	0.374	0.375	0.376	0.379	0.380	0.381	0.382	0.384	0.385	0.386	0.386	0.386	0.386	0.386	0.385	0.384	0.382	0.379	0.375	0.371	0.366	0.361	0.355	0.350	0.341	0.332	0.324	0.314	0.302	0.291	0.279	0.265	0.250	0.234	0.218	0.201	0.182	0.165	0.145	0.125	0.105	0.082	0.061	0.039	0.015	-0.009	-0.031	-0.055	-0.079	-0.104	-0.128	-0.151	-0.175	-0.200	-0.222	-0.246	-0.269	-0.291	-0.312	-0.332	-0.354	-0.372	-0.391	-0.410	-0.428	-0.444	-0.458	-0.474	-0.485	-0.498	-0.509	-0.519	-0.528	-0.535	-0.541	-0.548	-0.552	-0.556	-0.558	-0.560	-0.560	-0.561	-0.560	-0.559	-0.556	-0.555	-0.551	-0.549	-0.544	-0.540	-0.536	-0.531	-0.528	-0.524	-0.520	-0.516	-0.512	-0.509	-0.507	-0.504	-0.504	-0.502	-0.502	-0.504	-0.505	-0.509	-0.512	-0.518	-0.524	-0.530	-0.539	-0.548	-0.559	-0.570	-0.584	-0.596	-0.611	-0.628	-0.646	-0.664	-0.682	-0.701	-0.724	-0.746	-0.768	-0.791	-0.816	-0.840	-0.866	-0.892	-0.918	-0.944	-0.971	-0.998	-1.026	-1.052	-1.080	-1.108	-1.134	-1.160	-1.188	-1.214	-1.239	-1.264	-1.290	-1.314	-1.338	-1.361	-1.382	-1.404	-1.425	-1.445	-1.464	-1.482	-1.500	-1.516	-1.532	-1.546	-1.561	-1.575	-1.588	-1.599	-1.610	-1.620	-1.630	-1.638	-1.646	-1.654	-1.661	-1.668	-1.672	-1.680	-1.685	-1.690	-1.694	-1.699	-1.704	-1.708	-1.712	-1.718	-1.721	-1.726	-1.730	-1.736	-1.741	-1.748	-1.754	-1.760	-1.766	-1.775	-1.782	-1.792	-1.801	-1.812	-1.822	-1.834	-1.846	-1.860	-1.874	-1.889	-1.905	-1.921	-1.939	-1.958	-1.976	-1.996	-2.018	-2.039	-2.061	-2.084	-2.108	-2.132	-2.159	-2.185	-2.211	-2.239	-2.268	-2.296	-2.324	-2.355	-2.384	-2.414	-2.445	-2.476	-2.506	-2.538	-2.570	-2.601	-2.634	-2.664	-2.696	-2.729	-2.759	-2.790	-2.822	-2.854	-2.884	-2.915	-2.945	-2.974	-3.004	-3.034	-3.061	-3.090	-3.118	-3.146	-3.172	-3.198	-3.224	-3.249	-3.272	-3.296	-3.318	-3.341	-3.361	-3.382	-3.401	-3.421	-3.440	-3.458	-3.472	-3.490	-3.504	-3.520	-3.532	-3.546	-3.556	-3.569	-3.580	-3.589	-3.599	-3.606	-3.615	-3.621	-3.628	-3.632	-3.638	-3.642	-3.646	-3.648	-3.650	-3.651	-3.652	-3.652	-3.652	-3.650	-3.649	-3.645	-3.641	-3.638	-3.634	-3.628	-3.621	-3.615	-3.608	-3.600	-3.591	-3.581	-3.571	-3.560	-3.549	-3.535	-3.522	-3.509	-3.492	-3.478	-3.460	-3.442	-3.425	-3.405	-3.385	-3.364	-3.341	-3.318	-3.292	-3.266	-3.240	-3.211	-3.182	-3.151	-3.120	-3.088	-3.052	-3.018	-2.980	-2.941	-2.902	-2.861	-2.819	-2.775	-2.730	-2.682	-2.634	-2.584	-2.534	-2.480	-2.426	-2.371	-2.315	-2.256	-2.198	-2.136	-2.075	-2.011	-1.948	-1.881	-1.814	-1.746	-1.676	-1.606	-1.535	-1.462	-1.390	-1.316	-1.241	-1.165	-1.090	-1.014	-0.936	-0.859	-0.782	-0.704	-0.625	-0.546	-0.469	-0.390	-0.311	-0.232	-0.155	-0.078	0.001	0.078	0.155	0.230	0.306	0.381	0.455	0.529	0.601	0.674	0.745	0.814	0.884	0.952	1.019	1.086	1.150	1.215	1.278	1.338	1.400	1.458	1.516	1.574	1.629	1.684	1.736	1.789	1.840	1.889	1.939	1.985	2.031	2.076	2.120	2.162	2.204	2.245	2.284	2.322	2.360	2.395	2.431	2.465	2.500	2.531	2.564	2.594	2.622	2.651	2.680	2.708	2.734	2.759	2.782	2.806	2.830	2.851	2.874	2.894	2.914	2.932	2.950	2.969	2.986	3.001	3.018	3.032	3.048	3.061	3.074	3.086	3.099	3.110	3.122	3.131	3.141	3.151	3.160	3.169	3.178	3.184	3.191	3.199	3.205	3.211	3.216	3.221	3.226	3.231	3.235	3.239	3.244	3.246	3.250	3.252	3.256	3.258	3.260	3.262	3.264	3.266	3.266	3.269	3.270	3.270	3.270	3.271	3.272	3.274	3.274	3.274	3.274	3.274	3.274	3.275	3.274	3.272	3.272	3.272	3.270	3.270	3.269	3.268	3.266	3.265	3.262	3.260	3.259	3.256	3.254	3.252	3.250	3.246	3.244	3.241	3.239	3.235	3.231	3.229	3.225	3.220	3.218	3.214	3.209	3.204	3.200	3.195	3.190	3.185	3.181	3.175	3.170	3.165	3.160	3.154	3.149	3.144	3.138	3.132	3.125	3.120	3.114	3.106	3.100	3.092	3.086	3.079	3.071	3.064	3.055	3.048	3.039	3.029	3.020	3.010	3.000	2.990	2.979	2.968	2.956	2.944	2.931	2.918	2.902	2.889	2.874	2.859	2.841	2.825	2.806	2.789	2.770	2.750	2.729	2.708	2.686	2.664	2.641	2.618	2.592	2.569	2.544	2.518	2.491	2.464	2.436	2.409	2.380	2.351	2.322	2.292	2.265	2.235	2.204	2.175	2.145	2.115	2.085	2.056	2.026	1.995	1.966	1.938	1.909	1.880	1.851	1.824	1.794	1.768	1.739	1.712	1.685	1.659	1.632	1.606	1.580	1.556	1.530	1.506	1.480	1.456	1.431	1.406	1.382	1.358	1.332	1.309	1.284	1.258	1.232	1.208	1.180	1.154	1.126	1.099	1.071	1.041	1.011	0.981	0.950	0.919	0.886	0.851	0.818	0.782	0.746	0.709	0.671	0.631	0.591	0.551	0.509	0.466	0.424	0.379	0.335	0.289	0.242	0.196	0.148	0.100	0.051	0.001	-0.046	-0.096	-0.145	-0.194	-0.245	-0.294	-0.342	-0.391	-0.440	-0.489	-0.536	-0.585	-0.631	-0.678	-0.722	-0.768	-0.811	-0.854	-0.898	-0.938	-0.978	-1.016	-1.055	-1.091	-1.128	-1.162	-1.196	-1.229	-1.260	-1.290	-1.319	-1.348	-1.374	-1.400	-1.425	-1.449	-1.472	-1.494	-1.515	-1.536	-1.556	-1.576	-1.596	-1.614	-1.631	-1.649	-1.666	-1.682	-1.699	-1.716	-1.731	-1.748	-1.764	-1.780	-1.796	-1.811	-1.828	-1.845	-1.861	-1.879	-1.896	-1.914	-1.932	-1.950	-1.969	-1.989	-2.009	-2.027	-2.049	-2.070	-2.091	-2.114	-2.136	-2.159	-2.182	-2.206	-2.230	-2.255	-2.280	-2.305	-2.331	-2.358	-2.384	-2.411	-2.438	-2.465	-2.492	-2.520	-2.549	-2.576	-2.605	-2.632	-2.662	-2.691	-2.720	-2.748	-2.776	-2.805	-2.834	-2.862	-2.891	-2.920	-2.948	-2.975	-3.004	-3.031	-3.059	-3.086	-3.114	-3.140	-3.168	-3.192	-3.219	-3.244	-3.269	-3.294	-3.318	-3.342	-3.366	-3.389	-3.411	-3.432	-3.455	-3.476	-3.496	-3.518	-3.536	-3.556	-3.575	-3.592	-3.610	-3.628	-3.644	-3.660	-3.675	-3.690	-3.704	-3.719	-3.732	-3.745	-3.758	-3.768	-3.779	-3.790	-3.800	-3.810	-3.819	-3.829	-3.836	-3.845	-3.852	-3.859	-3.865	-3.871	-3.876	-3.882	-3.886	-3.891	-3.896	-3.899	-3.902	-3.905	-3.908	-3.909	-3.911	-3.911	-3.912	-3.912	-3.912	-3.912	-3.912	-3.911	-3.910	-3.909	-3.906	-3.904	-3.901	-3.899	-3.896	-3.892	-3.890	-3.885	-3.881	-3.878	-3.872	-3.869	-3.864	-3.859	-3.854	-3.849	-3.842	-3.838	-3.832	-3.826	-3.821	-3.816	-3.810	-3.805	-3.800	-3.794	-3.790	-3.784	-3.780	-3.775	-3.770	-3.768	-3.764	-3.760	-3.755	-3.752	-3.749	-3.748	-3.745	-3.742	-3.741	-3.740	-3.739	-3.738	-3.739	-3.739	-3.739	-3.740	-3.741	-3.742	-3.744	-3.746	-3.748	-3.749	-3.752	-3.755	-3.758	-3.760	-3.762	-3.766	-3.769	-3.771	-3.774	-3.776	-3.779	-3.781	-3.784	-3.785	-3.788	-3.788	-3.790	-3.791	-3.791	-3.791	-3.791	-3.790	-3.790	-3.786	-3.785	-3.782	-3.780	-3.776	-3.772	-3.768	-3.762	-3.758	-3.751	-3.745	-3.738	-3.731	-3.722	-3.716	-3.706	-3.698	-3.689	-3.679	-3.669	-3.660	-3.649	-3.638	-3.628	-3.616	-3.605	-3.595	-3.582	-3.571	-3.560	-3.549	-3.538	-3.526	-3.515	-3.504	-3.494	-3.482	-3.471	-3.460	-3.451	-3.441	-3.431	-3.421	-3.412	-3.404	-3.395	-3.386	-3.379	-3.371	-3.364	-3.358	-3.350	-3.345	-3.339	-3.332	-3.329	-3.324	-3.319	-3.315	-3.312	-3.309	-3.306	-3.304	-3.301	-3.300	-3.299	-3.299	-3.298	-3.298	-3.298	-3.298	-3.298	-3.298	-3.300	-3.301	-3.301	-3.304	-3.305	-3.308	-3.310	-3.312	-3.315	-3.318	-3.319	-3.321	-3.325	-3.328	-3.330	-3.331	-3.334	-3.336	-3.336	-3.339	-3.340	-3.341	-3.341	-3.341	-3.341	-3.341	-3.340	-3.338	-3.336	-3.332	-3.331	-3.328	-3.322	-3.320	-3.315	-3.310	-3.304	-3.298	-3.291	-3.284	-3.276	-3.269	-3.260	-3.251	-3.244	-3.232	-3.224	-3.214	-3.205	-3.195	-3.185	-3.175	-3.164	-3.154	-3.144	-3.134	-3.125	-3.115	-3.106	-3.098	-3.090	-3.081	-3.072	-3.068	-3.060	-3.054	-3.050	-3.045	-3.041	-3.038	-3.036	-3.034	-3.034	-3.032	-3.034	-3.035	-3.038	-3.041	-3.045	-3.050	-3.055	-3.061	-3.069	-3.076	-3.085	-3.094	-3.102	-3.114	-3.124	-3.135	-3.146	-3.158	-3.170	-3.182	-3.196	-3.209	-3.221	-3.232	-3.246	-3.259	-3.270	-3.282	-3.295	-3.305	-3.316	-3.326	-3.338	-3.346	-3.355	-3.364	-3.371	-3.378	-3.385	-3.391	-3.395	-3.399	-3.402	-3.404	-3.406	-3.406	-3.406	-3.405	-3.404	-3.401	-3.398	-3.394	-3.389	-3.384	-3.378	-3.371	-3.364	-3.355	-3.348	-3.339	-3.329	-3.320	-3.310	-3.300	-3.289	-3.279	-3.269	-3.259	-3.249	-3.238	-3.229	-3.219	-3.210	-3.201	-3.192	-3.184	-3.178	-3.170	-3.164	-3.159	-3.155	-3.150	-3.148	-3.145	-3.144	-3.142	-3.142	-3.145	-3.146	-3.150	-3.155	-3.160	-3.168	-3.174	-3.182	-3.192	-3.204	-3.215	-3.226	-3.240	-3.255	-3.271	-3.286	-3.305	-3.321	-3.340	-3.360	-3.379	-3.401	-3.421	-3.442	-3.465	-3.488	-3.510	-3.532	-3.556	-3.580	-3.604	-3.628	-3.650	-3.674	-3.696	-3.719	-3.742	-3.764	-3.786	-3.806	-3.828	-3.849	-3.868	-3.886	-3.904	-3.921	-3.938	-3.954	-3.968	-3.981	-3.994	-4.005	-4.016	-4.025	-4.034	-4.043	-4.049	-4.054	-4.059	-4.061	-4.064	-4.065	-4.066	-4.064	-4.064	-4.060	-4.058	-4.052	-4.049	-4.043	-4.036	-4.030	-4.021	-4.014	-4.006	-3.996	-3.986	-3.976	-3.966	-3.955	-3.945	-3.932	-3.921	-3.910	-3.899	-3.886	-3.875	-3.862	-3.851	-3.839	-3.828	-3.815	-3.804	-3.792	-3.781	-3.769	-3.758	-3.746	-3.735	-3.724	-3.712	-3.701	-3.691	-3.679	-3.668	-3.658	-3.646	-3.635	-3.624	-3.612	-3.601	-3.589	-3.578	-3.566	-3.554	-3.542	-3.530	-3.516	-3.505	-3.491	-3.479	-3.465	-3.451	-3.436	-3.422	-3.408	-3.394	-3.378	-3.362	-3.348	-3.331	-3.316	-3.300	-3.285	-3.269	-3.252	-3.236	-3.220	-3.204	-3.189	-3.172	-3.158	-3.142	-3.128	-3.112	-3.099	-3.085	-3.071	-3.059	-3.046	-3.035	-3.024	-3.014	-3.004	-2.994	-2.986	-2.979	-2.971	-2.965	-2.960	-2.955	-2.951	-2.949	-2.948	-2.946	-2.946	-2.946	-2.949	-2.950	-2.954	-2.958	-2.962	-2.968	-2.972	-2.980	-2.986	-2.994	-3.001	-3.010	-3.019	-3.028	-3.036	-3.046	-3.056	-3.066	-3.075	-3.086	-3.095	-3.105	-3.114	-3.124	-3.131	-3.140	-3.148	-3.155	-3.162	-3.169	-3.175	-3.179	-3.184	-3.188	-3.190	-3.192	-3.192	-3.192	-3.192	-3.191	-3.189	-3.185	-3.181	-3.175	-3.170	-3.162	-3.155	-3.146	-3.136	-3.125	-3.114	-3.101	-3.088	-3.074	-3.060	-3.045	-3.029	-3.012	-2.995	-2.978	-2.960	-2.941	-2.922	-2.904	-2.884	-2.865	-2.844	-2.824	-2.804	-2.784	-2.764	-2.744	-2.724	-2.705	-2.685	-2.666	-2.646	-2.628	-2.609	-2.591	-2.574	-2.556	-2.540	-2.524	-2.509	-2.494	-2.480	-2.466	-2.452	-2.440	-2.428	-2.416	-2.405	-2.394	-2.384	-2.374	-2.365	-2.358	-2.349	-2.341	-2.334	-2.326	-2.319	-2.312	-2.308	-2.300	-2.295	-2.289	-2.282	-2.276	-2.271	-2.266	-2.259	-2.254	-2.248	-2.240	-2.234	-2.226	-2.220	-2.211	-2.204	-2.196	-2.186	-2.178	-2.166	-2.156	-2.145	-2.134	-2.121	-2.109	-2.095	-2.082	-2.068	-2.052	-2.036	-2.021	-2.004	-1.986	-1.969	-1.950	-1.931	-1.911	-1.892	-1.871	-1.851	-1.830	-1.809	-1.788	-1.765	-1.744	-1.721	-1.699	-1.675	-1.652	-1.630	-1.608	-1.585	-1.561	-1.539	-1.516	-1.495	-1.472	-1.450	-1.428	-1.406	-1.385	-1.364	-1.344	-1.324	-1.302	-1.284	-1.265	-1.246	-1.228	-1.210	-1.192	-1.176	-1.160	-1.144	-1.129	-1.115	-1.100	-1.088	-1.074	-1.062	-1.050	-1.039	-1.028	-1.018	-1.008	-0.999	-0.990	-0.982	-0.974	-0.966	-0.960	-0.954	-0.949	-0.942	-0.939	-0.934	-0.929	-0.925	-0.921	-0.918	-0.915	-0.914	-0.911	-0.909	-0.906	-0.905	-0.904	-0.901	-0.900	-0.899	-0.898	-0.896	-0.895	-0.894	-0.894	-0.892	-0.891	-0.890	-0.889	-0.888	-0.885	-0.884	-0.882	-0.879	-0.878	-0.874	-0.871	-0.868	-0.864	-0.860	-0.855	-0.850	-0.845	-0.839	-0.832	-0.826	-0.820	-0.812	-0.804	-0.795	-0.788	-0.778	-0.768	-0.756	-0.745	-0.735	-0.722	-0.710	-0.698	-0.684	-0.670	-0.656	-0.641	-0.628	-0.612	-0.596	-0.581	-0.566	-0.549	-0.534	-0.516	-0.500	-0.484	-0.468	-0.450	-0.434	-0.418	-0.401	-0.385	-0.370	-0.354	-0.338	-0.322	-0.308	-0.294	-0.279	-0.265	-0.251	-0.239	-0.226	-0.214	-0.202	-0.190	-0.180	-0.170	-0.159	-0.150	-0.141	-0.132	-0.124	-0.118	-0.111	-0.104	-0.098	-0.091	-0.086	-0.081	-0.076	-0.071	-0.068	-0.065	-0.061	-0.058	-0.055	-0.052	-0.050	-0.048	-0.045	-0.042	-0.041	-0.039	-0.038	-0.036	-0.034	-0.032	-0.031	-0.029	-0.028	-0.026	-0.025	-0.024	-0.022	-0.021	-0.021	-0.020	-0.019	-0.018	-0.016	-0.015	-0.015	-0.014	-0.015	-0.014	-0.015	-0.015	-0.015	-0.016	-0.018	-0.019	-0.020	-0.022	-0.025	-0.028	-0.030	-0.034	-0.038	-0.041	-0.046	-0.050	-0.055	-0.061	-0.068	-0.072	-0.079	-0.086	-0.094	-0.101	-0.110	-0.116	-0.126	-0.134	-0.142	-0.151	-0.161	-0.170	-0.179	-0.189	-0.199	-0.208	-0.218	-0.226	-0.238	-0.248	-0.256	-0.266	-0.276	-0.285	-0.295	-0.305	-0.314	-0.322	-0.332	-0.341	-0.350	-0.359	-0.369	-0.378	-0.385	-0.394	-0.402	-0.411	-0.419	-0.428	-0.436	-0.445	-0.454	-0.464	-0.472	-0.481	-0.490	-0.500	-0.510	-0.520	-0.530	-0.540	-0.550	-0.561	-0.572	-0.582	-0.595	-0.605	-0.618	-0.630	-0.641	-0.655	-0.666	-0.680	-0.692	-0.705	-0.719	-0.731	-0.744	-0.758	-0.770	-0.782	-0.796	-0.808	-0.820	-0.832	-0.845	-0.856	-0.868	-0.879	-0.890	-0.899	-0.908	-0.918	-0.926	-0.935	-0.941	-0.949	-0.955	-0.960	-0.965	-0.970	-0.974	-0.976	-0.979	-0.980	-0.981	-0.981	-0.981	-0.981	-0.979	-0.978	-0.975	-0.971	-0.968	-0.964	-0.960	-0.954	-0.950	-0.942	-0.938	-0.931	-0.925	-0.919	-0.912	-0.906	-0.898	-0.891	-0.884	-0.878	-0.870	-0.864	-0.856	-0.850	-0.842	-0.836	-0.830	-0.824	-0.818	-0.811	-0.805	-0.799	-0.792	-0.788	-0.782	-0.778	-0.772	-0.768	-0.762	-0.758	-0.752	-0.749	-0.744	-0.740	-0.734	-0.730	-0.725	-0.720	-0.715	-0.711	-0.706	-0.701	-0.696	-0.690	-0.686	-0.680	-0.674	-0.668	-0.662	-0.655	-0.648	-0.641	-0.634	-0.626	-0.618	-0.609	-0.601	-0.591	-0.582	-0.572	-0.562	-0.554	-0.544	-0.532	-0.522	-0.512	-0.501	-0.490	-0.479	-0.468	-0.456	-0.444	-0.432	-0.421	-0.409	-0.396	-0.385	-0.374	-0.361	-0.350	-0.338	-0.328	-0.315	-0.304	-0.294	-0.282	-0.271	-0.261	-0.250	-0.241	-0.231	-0.221	-0.212	-0.204	-0.195	-0.186	-0.180	-0.172	-0.165	-0.159	-0.152	-0.148	-0.141	-0.136	-0.131	-0.128	-0.124	-0.121	-0.118	-0.116	-0.112	-0.111	-0.110	-0.110	-0.109	-0.109	-0.109	-0.111	-0.111	-0.112	-0.114	-0.116	-0.120	-0.122	-0.125	-0.129	-0.132	-0.136	-0.141	-0.145	-0.149	-0.155	-0.159	-0.164	-0.170	-0.176	-0.181	-0.188	-0.192	-0.199	-0.205	-0.210	-0.216	-0.222	-0.228	-0.234	-0.240	-0.245	-0.251	-0.256	-0.261	-0.266	-0.270	-0.275	-0.280	-0.284	-0.288	-0.291	-0.294	-0.296	-0.299	-0.300	-0.302	-0.304	-0.305	-0.305	-0.306	-0.306	-0.306	-0.305	-0.302	-0.301	-0.300	-0.298	-0.295	-0.292	-0.289	-0.286	-0.281	-0.278	-0.274	-0.269	-0.264	-0.259	-0.254	-0.249	-0.242	-0.238	-0.231	-0.226	-0.221	-0.216	-0.211	-0.205	-0.200	-0.195	-0.190	-0.185	-0.181	-0.178	-0.174	-0.170	-0.168	-0.165	-0.164	-0.161	-0.161	-0.160	-0.161	-0.161	-0.162	-0.164	-0.166	-0.169	-0.171	-0.175	-0.181	-0.185	-0.191	-0.198	-0.205	-0.212	-0.220	-0.229	-0.238	-0.246	-0.255	-0.265	-0.275	-0.285	-0.295	-0.306	-0.316	-0.328	-0.339	-0.349	-0.360	-0.370	-0.380	-0.390	-0.400	-0.409	-0.418	-0.426	-0.434	-0.441	-0.448	-0.454	-0.459	-0.465	-0.469	-0.472	-0.474	-0.476	-0.478	-0.479	-0.479	-0.476	-0.475	-0.472	-0.470	-0.466	-0.462	-0.456	-0.451	-0.445	-0.438	-0.431	-0.424	-0.416	-0.406	-0.398	-0.389	-0.380	-0.371	-0.362	-0.352	-0.344	-0.336	-0.328	-0.319	-0.310	-0.302	-0.295	-0.288	-0.281	-0.274	-0.269	-0.264	-0.259	-0.255	-0.251	-0.249	-0.248	-0.246	-0.245	-0.246	-0.248	-0.249	-0.251	-0.255	-0.259	-0.264	-0.269	-0.275	-0.281	-0.289	-0.296	-0.305	-0.314	-0.322	-0.331	-0.340	-0.351	-0.360	-0.370	-0.381	-0.391	-0.401	-0.411	-0.422	-0.434	-0.442	-0.452	-0.462	-0.472	-0.480	-0.489	-0.498	-0.504	-0.510	-0.518	-0.522	-0.529	-0.532	-0.536	-0.540	-0.542	-0.545	-0.545	-0.546	-0.545	-0.545	-0.542	-0.541	-0.538	-0.534	-0.530	-0.524	-0.518	-0.511	-0.504	-0.495	-0.488	-0.479	-0.469	-0.459	-0.448	-0.436	-0.425	-0.414	-0.401	-0.389	-0.376	-0.364	-0.350	-0.338	-0.324	-0.310	-0.296	-0.282	-0.269	-0.255	-0.241	-0.228	-0.214	-0.200	-0.186	-0.172	-0.159	-0.146	-0.132	-0.120	-0.106	-0.094	-0.081	-0.069	-0.058	-0.045	-0.034	-0.021	-0.011	0.000	0.010	0.021	0.032	0.041	0.052	0.061	0.071	0.080	0.090	0.098	0.108	0.115	0.124	0.131	0.141	0.148	0.155	0.162	0.171	0.178	0.185	0.190	0.196	0.204	0.210	0.215	0.221	0.226	0.231	0.236	0.240	0.245	0.249	0.252	0.256	0.259	0.261	0.264	0.265	0.268	0.269	0.270	0.270	0.270	0.270	0.269	0.268	0.265	0.264	0.261	0.258	0.255	0.250	0.245	0.240	0.235	0.229	0.222	0.216	0.209	0.202	0.194	0.185	0.176	0.168	0.158	0.149	0.139	0.128	0.118	0.108	0.096	0.085	0.074	0.062	0.050	0.040	0.028	0.016	0.005	-0.008	-0.018	-0.029	-0.041	-0.052	-0.064	-0.072	-0.082	-0.094	-0.102	-0.111	-0.121	-0.130	-0.138	-0.145	-0.154	-0.160	-0.165	-0.171	-0.178	-0.181	-0.186	-0.190	-0.194	-0.195	-0.198	-0.198	-0.199	-0.199	-0.198	-0.196	-0.195	-0.191	-0.188	-0.182	-0.179	-0.172	-0.165	-0.159	-0.151	-0.142	-0.132	-0.122	-0.112	-0.101	-0.089	-0.076	-0.062	-0.049	-0.035	-0.020	-0.005	0.011	0.028	0.044	0.060	0.076	0.094	0.112	0.130	0.148	0.164	0.182	0.201	0.218	0.235	0.252	0.270	0.286	0.302	0.319	0.334	0.349	0.362	0.376	0.390	0.404	0.415	0.426	0.436	0.446	0.454	0.462	0.470	0.476	0.482	0.486	0.490	0.492	0.494	0.495	0.496	0.495	0.494	0.492	0.489	0.485	0.480	0.476	0.470	0.462	0.455	0.448	0.439	0.430	0.420	0.410	0.400	0.389	0.376	0.365	0.352	0.340	0.328	0.315	0.301	0.289	0.275	0.261	0.249	0.234	0.221	0.206	0.194	0.179	0.166	0.152	0.139	0.125	0.112	0.099	0.086	0.072	0.060	0.046	0.035	0.024	0.010	-0.001	-0.014	-0.025	-0.035	-0.046	-0.058	-0.068	-0.078	-0.088	-0.098	-0.106	-0.116	-0.125	-0.132	-0.141	-0.150	-0.158	-0.164	-0.171	-0.178	-0.184	-0.190	-0.195	-0.200	-0.205	-0.209	-0.211	-0.216	-0.219	-0.220	-0.222	-0.224	-0.226	-0.226	-0.228	-0.226	-0.226	-0.226	-0.224	-0.222	-0.221	-0.220	-0.218	-0.214	-0.211	-0.209	-0.204	-0.201	-0.198	-0.192	-0.189	-0.185	-0.179	-0.176	-0.171	-0.166	-0.161	-0.156	-0.152	-0.148	-0.144	-0.138	-0.134	-0.130	-0.126	-0.122	-0.118	-0.114	-0.111	-0.108	-0.104	-0.101	-0.099	-0.096	-0.094	-0.092	-0.090	-0.089	-0.089	-0.086	-0.085	-0.085	-0.085	-0.085	-0.085	-0.084	-0.085	-0.085	-0.086	-0.086	-0.086	-0.088	-0.088	-0.089	-0.089	-0.089	-0.091	-0.091	-0.091	-0.091	-0.091	-0.092	-0.092	-0.091	-0.091	-0.091	-0.091	-0.090	-0.090	-0.089	-0.088	-0.086	-0.085	-0.082	-0.081	-0.080	-0.078	-0.075	-0.072	-0.070	-0.068	-0.065	-0.061	-0.059	-0.056	-0.051	-0.049	-0.045	-0.041	-0.038	-0.034	-0.030	-0.026	-0.021	-0.018	-0.014	-0.010	-0.006	-0.002	0.001	0.005	0.009	0.012	0.015	0.020	0.022	0.026	0.029	0.032	0.035	0.036	0.040	0.042	0.045	0.046	0.049	0.050	0.052	0.054	0.055	0.056	0.059	0.059	0.060	0.061	0.062	0.062	0.064	0.065	0.065	0.066	0.068	0.070	0.071	0.072	0.074	0.076	0.078	0.079	0.081	0.084	0.088	0.090	0.094	0.096	0.101	0.106	0.110	0.115	0.121	0.126	0.134	0.140	0.148	0.155	0.162	0.170	0.179	0.188	0.198	0.208	0.218	0.228	0.239	0.250	0.261	0.274	0.285	0.296	0.309	0.321	0.334	0.346	0.360	0.374	0.386	0.400	0.414	0.426	0.440	0.454	0.468	0.481	0.495	0.509	0.521	0.535	0.548	0.561	0.574	0.586	0.599	0.611	0.624	0.636	0.648	0.660	0.671	0.682	0.692	0.704	0.715	0.725	0.735	0.745	0.754	0.762	0.772	0.781	0.789	0.798	0.804	0.811	0.818	0.824	0.829	0.834	0.840	0.844	0.848	0.850	0.852	0.855	0.856	0.858	0.856	0.856	0.854	0.854	0.850	0.848	0.844	0.838	0.832	0.826	0.820	0.811	0.804	0.794	0.785	0.775	0.762	0.751	0.739	0.725	0.711	0.698	0.682	0.668	0.651	0.635	0.618	0.601	0.584	0.568	0.550	0.532	0.515	0.496	0.479	0.461	0.442	0.426	0.409	0.392	0.376	0.361	0.345	0.330	0.316	0.302	0.290	0.278	0.268	0.256	0.246	0.239	0.231	0.225	0.220	0.216	0.212	0.210	0.210	0.210	0.212	0.214	0.219	0.222	0.229	0.236	0.245	0.254	0.264	0.276	0.289	0.301	0.315	0.330	0.346	0.362	0.380	0.399	0.416	0.435	0.455	0.475	0.495	0.515	0.536	0.556	0.576	0.599	0.619	0.640	0.660	0.680	0.700	0.720	0.740	0.759	0.776	0.795	0.811	0.828	0.844	0.859	0.872	0.885	0.898	0.910	0.921	0.930	0.939	0.946	0.954	0.960	0.965	0.969	0.971	0.974	0.975	0.975	0.974	0.972	0.970	0.966	0.961	0.956	0.949	0.942	0.934	0.926	0.915	0.906	0.895	0.884	0.870	0.859	0.845	0.831	0.818	0.802	0.788	0.771	0.756	0.740	0.724	0.708	0.691	0.676	0.659	0.642	0.625	0.609	0.592	0.575	0.560	0.542	0.526	0.511	0.494	0.479	0.464	0.449	0.435	0.420	0.408	0.394	0.381	0.369	0.356	0.345	0.334	0.324	0.312	0.302	0.292	0.284	0.275	0.265	0.258	0.250	0.242	0.235	0.230	0.222	0.218	0.211	0.205	0.200	0.195	0.191	0.185	0.180	0.176	0.171	0.168	0.164	0.159	0.154	0.151	0.146	0.142	0.139	0.134	0.129	0.125	0.120	0.114	0.110	0.104	0.098	0.092	0.085	0.080	0.074	0.068	0.060	0.052	0.045	0.038	0.030	0.021	0.014	0.004	-0.004	-0.012	-0.021	-0.031	-0.040	-0.050	-0.059	-0.069	-0.079	-0.088	-0.098	-0.108	-0.116	-0.126	-0.134	-0.144	-0.152	-0.161	-0.170	-0.176	-0.185	-0.192	-0.200	-0.208	-0.214	-0.220	-0.225	-0.231	-0.235	-0.240	-0.244	-0.248	-0.250	-0.252	-0.256	-0.256	-0.258	-0.259	-0.259	-0.259	-0.258	-0.258	-0.258	-0.254	-0.252	-0.250	-0.248	-0.244	-0.240	-0.236	-0.231	-0.228	-0.224	-0.219	-0.212	-0.208	-0.201	-0.196	-0.190	-0.184	-0.179	-0.172	-0.166	-0.160	-0.154	-0.148	-0.141	-0.135	-0.128	-0.122	-0.115	-0.109	-0.102	-0.095	-0.088	-0.081	-0.074	-0.066	-0.060	-0.052	-0.045	-0.038	-0.029	-0.021	-0.012	-0.005	0.005	0.012	0.022	0.031	0.041	0.051	0.061	0.072	0.082	0.095	0.106	0.119	0.130	0.144	0.156	0.170	0.184	0.198	0.211	0.228	0.241	0.258	0.272	0.289	0.305	0.321	0.339	0.354	0.371	0.388	0.404	0.421	0.438	0.454	0.471	0.488	0.502	0.519	0.534	0.550	0.565	0.580	0.594	0.608	0.621	0.632	0.645	0.656	0.666	0.678	0.685	0.695	0.701	0.709	0.716	0.721	0.726	0.730	0.734	0.736	0.739	0.739	0.740	0.740	0.739	0.736	0.734	0.730	0.726	0.721	0.716	0.711	0.705	0.698	0.690	0.684	0.674	0.666	0.658	0.649	0.640	0.631	0.621	0.611	0.602	0.594	0.582	0.575	0.565	0.556	0.548	0.538	0.530	0.520	0.512	0.504	0.496	0.489	0.481	0.474	0.468	0.461	0.455	0.450	0.445	0.439	0.434	0.429	0.425	0.421	0.416	0.414	0.410	0.406	0.404	0.401	0.399	0.396	0.394	0.392	0.390	0.389	0.388	0.386	0.384	0.384	0.382	0.382	0.381	0.381	0.380	0.380	0.380	0.381	0.381	0.381	0.382	0.384	0.385	0.386	0.388	0.389	0.391	0.394	0.396	0.399	0.402	0.405	0.409	0.414	0.419	0.422	0.428	0.434	0.439	0.445	0.452	0.459	0.465	0.472	0.481	0.489	0.498	0.505	0.515	0.524	0.531	0.541	0.550	0.559	0.568	0.575	0.585	0.592	0.601	0.610	0.616	0.622	0.630	0.636	0.642	0.646	0.650	0.654	0.656	0.659	0.660	0.659	0.659	0.656	0.654	0.650	0.646	0.640	0.634	0.625	0.616	0.606	0.595	0.582	0.569	0.555	0.541	0.525	0.507	0.489	0.471	0.451	0.432	0.411	0.391	0.369	0.346	0.325	0.302	0.280	0.258	0.235	0.212	0.189	0.168	0.145	0.125	0.104	0.082	0.062	0.045	0.025	0.009	-0.009	-0.025	-0.040	-0.055	-0.066	-0.080	-0.091	-0.101	-0.110	-0.118	-0.125	-0.130	-0.136	-0.140	-0.142	-0.145	-0.146	-0.146	-0.148	-0.146	-0.145	-0.142	-0.140	-0.138	-0.134	-0.131	-0.128	-0.124	-0.121	-0.116	-0.114	-0.111	-0.108	-0.105	-0.104	-0.102	-0.101	-0.101	-0.102	-0.104	-0.106	-0.110	-0.115	-0.119	-0.126	-0.134	-0.141	-0.152	-0.161	-0.174	-0.188	-0.201	-0.216	-0.234	-0.251	-0.270	-0.289	-0.310	-0.330	-0.352	-0.375	-0.399	-0.424	-0.449	-0.474	-0.500	-0.526	-0.552	-0.580	-0.606	-0.634	-0.661	-0.690	-0.716	-0.745	-0.771	-0.799	-0.825	-0.851	-0.879	-0.904	-0.928	-0.954	-0.978	-1.000	-1.024	-1.046	-1.068	-1.088	-1.108	-1.126	-1.146	-1.164	-1.180	-1.196	-1.214	-1.229	-1.241	-1.256	-1.269	-1.282	-1.294	-1.305	-1.316	-1.328	-1.336	-1.348	-1.358	-1.366	-1.376	-1.384	-1.394	-1.402	-1.411	-1.420	-1.429	-1.438	-1.448	-1.458	-1.465	-1.476	-1.486	-1.496	-1.508	-1.519	-1.531	-1.542	-1.556	-1.570	-1.584	-1.599	-1.614	-1.630	-1.648	-1.665	-1.682	-1.701	-1.722	-1.742	-1.764	-1.785	-1.808	-1.831	-1.856	-1.881	-1.906	-1.932	-1.959	-1.988	-2.016	-2.045	-2.075	-2.105	-2.136	-2.169	-2.201	-2.232	-2.266	-2.299	-2.332	-2.368	-2.401	-2.436	-2.470	-2.506	-2.541	-2.576	-2.611	-2.646	-2.681	-2.715	-2.750	-2.785	-2.819	-2.852	-2.886	-2.919	-2.951	-2.982	-3.015	-3.046	-3.076	-3.106	-3.134	-3.162	-3.190	-3.216	-3.244	-3.268	-3.291	-3.314	-3.336	-3.358	-3.376	-3.395	-3.414	-3.430	-3.445	-3.460	-3.474	-3.486	-3.498	-3.508	-3.518	-3.525	-3.532	-3.540	-3.544	-3.549	-3.551	-3.554	-3.556	-3.556	-3.558	-3.555	-3.554	-3.551	-3.549	-3.544	-3.539	-3.532	-3.528	-3.521	-3.512	-3.504	-3.495	-3.486	-3.475	-3.465	-3.454	-3.442	-3.430	-3.418	-3.405	-3.391	-3.376	-3.362	-3.348	-3.331	-3.315	-3.299	-3.281	-3.264	-3.245	-3.226	-3.208	-3.186	-3.165	-3.144	-3.121	-3.099	-3.075	-3.050	-3.025	-2.998	-2.970	-2.941	-2.911	-2.881	-2.850	-2.818	-2.784	-2.749	-2.712	-2.676	-2.638	-2.598	-2.556	-2.514	-2.470	-2.426	-2.380	-2.332	-2.285	-2.235	-2.182	-2.130	-2.078	-2.022	-1.965	-1.909	-1.849	-1.790	-1.729	-1.668	-1.604	-1.539	-1.474	-1.408	-1.340	-1.272	-1.204	-1.134	-1.064	-0.992	-0.921	-0.849	-0.776	-0.704	-0.631	-0.558	-0.482	-0.409	-0.334	-0.260	-0.185	-0.111	-0.036	0.038	0.112	0.186	0.260	0.332	0.406	0.479	0.551	0.622	0.694	0.764	0.832	0.904	0.971	1.040	1.106	1.172	1.238	1.302	1.368	1.430	1.492	1.552	1.614	1.672	1.731	1.789	1.845	1.901	1.956	2.009	2.062	2.114	2.165	2.215	2.264	2.312	2.359	2.405	2.450	2.494	2.538	2.579	2.620	2.660	2.699	2.738	2.775	2.811	2.848	2.881	2.914	2.948	2.979	3.009	3.039	3.066	3.095	3.121	3.146	3.172	3.195	3.219	3.239	3.261	3.281	3.299	3.319	3.335	3.351	3.368	3.381	3.394	3.408	3.420	3.431	3.441	3.450	3.459	3.468	3.475	3.482	3.489	3.495	3.499	3.504	3.508	3.511	3.514	3.515	3.518	3.519	3.520	3.520	3.520	3.520	3.520	3.519	3.518	3.515	3.514	3.511	3.510	3.506	3.505	3.501	3.499	3.495	3.492	3.489	3.485	3.482	3.480	3.475	3.472	3.470	3.466	3.462	3.460	3.456	3.452	3.449	3.446	3.442	3.440	3.436	3.434	3.431	3.429	3.426	3.424	3.421	3.420	3.418	3.415	3.414	3.411	3.411	3.409	3.408	3.408	3.406	3.405	3.405	3.404	3.404	3.402	3.402	3.402	3.402	3.402	3.402	3.402	3.401	3.401	3.401	3.401	3.399	3.400	3.398	3.396	3.395	3.394	3.390	3.389	3.386	3.382	3.379	3.375	3.370	3.365	3.358	3.351	3.344	3.335	3.328	3.318	3.306	3.295	3.282	3.269	3.256	3.241	3.225	3.209	3.191	3.172	3.152	3.132	3.110	3.089	3.065	3.041	3.016	2.990	2.962	2.935	2.908	2.879	2.849	2.819	2.789	2.756	2.725	2.694	2.661	2.629	2.595	2.562	2.529	2.495	2.461	2.430	2.396	2.364	2.330	2.298	2.265	2.234	2.202	2.171	2.140	2.110	2.080	2.051	2.022	1.994	1.966	1.939	1.912	1.886	1.860	1.835	1.811	1.786	1.762	1.739	1.715	1.692	1.669	1.648	1.625	1.602	1.581	1.559	1.536	1.512	1.490	1.468	1.444	1.421	1.396	1.371	1.346	1.319	1.292	1.266	1.238	1.208	1.178	1.148	1.116	1.082	1.049	1.015	0.979	0.942	0.905	0.866	0.828	0.788	0.746	0.704	0.660	0.616	0.572	0.526	0.480	0.432	0.385	0.338	0.289	0.239	0.189	0.139	0.090	0.039	-0.012	-0.061	-0.112	-0.164	-0.212	-0.262	-0.312	-0.361	-0.411	-0.459	-0.507	-0.554	-0.600	-0.646	-0.691	-0.735	-0.778	-0.820	-0.862	-0.901	-0.941	-0.980	-1.018	-1.054	-1.090	-1.124	-1.158	-1.190	-1.221	-1.251	-1.281	-1.309	-1.336	-1.362	-1.389	-1.412	-1.436	-1.459	-1.481	-1.504	-1.524	-1.545	-1.564	-1.584	-1.602	-1.621	-1.638	-1.656	-1.672	-1.690	-1.706	-1.722	-1.740	-1.756	-1.772	-1.788	-1.805	-1.821	-1.839	-1.854	-1.871	-1.889	-1.906	-1.924	-1.940	-1.959	-1.976	-1.995	-2.014	-2.033	-2.052	-2.071	-2.091	-2.112	-2.132	-2.154	-2.175	-2.196	-2.218	-2.240	-2.264	-2.285	-2.308	-2.331	-2.355	-2.378	-2.402	-2.426	-2.450	-2.474	-2.498	-2.522	-2.546	-2.570	-2.595	-2.619	-2.642	-2.666	-2.690	-2.714	-2.738	-2.760	-2.784	-2.806	-2.829	-2.851	-2.872	-2.894	-2.915	-2.936	-2.956	-2.975	-2.995	-3.015	-3.034	-3.051	-3.069	-3.086	-3.101	-3.118	-3.134	-3.149	-3.162	-3.178	-3.191	-3.205	-3.218	-3.230	-3.241	-3.252	-3.264	-3.275	-3.284	-3.294	-3.302	-3.311	-3.320	-3.328	-3.335	-3.344	-3.350	-3.356	-3.362	-3.368	-3.374	-3.380	-3.385	-3.390	-3.395	-3.399	-3.404	-3.408	-3.411	-3.414	-3.419	-3.422	-3.425	-3.428	-3.430	-3.432	-3.436	-3.436	-3.440	-3.441	-3.442	-3.444	-3.445	-3.445	-3.446	-3.448	-3.448	-3.448	-3.449	-3.448	-3.449	-3.448	-3.448	-3.448	-3.446	-3.446	-3.444	-3.444	-3.442	-3.440	-3.439	-3.436	-3.435	-3.432	-3.430	-3.429	-3.426	-3.424	-3.421	-3.419	-3.416	-3.412	-3.410	-3.408	-3.405	-3.402	-3.399	-3.398	-3.395	-3.392	-3.390	-3.388	-3.385	-3.382	-3.381	-3.379	-3.376	-3.374	-3.372	-3.371	-3.369	-3.369	-3.366	-3.365	-3.364	-3.364	-3.362	-3.361	-3.359	-3.359	-3.359	-3.358	-3.356	-3.355	-3.354	-3.354	-3.354	-3.351	-3.351	-3.349	-3.348	-3.346	-3.344	-3.342	-3.341	-3.340	-3.338	-3.335	-3.334	-3.330	-3.328	-3.325	-3.321	-3.319	-3.315	-3.311	-3.308	-3.302	-3.300	-3.295	-3.291	-3.285	-3.281	-3.275	-3.270	-3.265	-3.259	-3.254	-3.249	-3.242	-3.236	-3.231	-3.225	-3.219	-3.212	-3.208	-3.200	-3.195	-3.189	-3.182	-3.176	-3.170	-3.166	-3.160	-3.154	-3.149	-3.144	-3.139	-3.134	-3.129	-3.124	-3.120	-3.116	-3.111	-3.108	-3.105	-3.101	-3.099	-3.095	-3.092	-3.090	-3.089	-3.086	-3.085	-3.084	-3.081	-3.081	-3.080	-3.081	-3.081	-3.081	-3.081	-3.082	-3.084	-3.085	-3.088	-3.089	-3.091	-3.094	-3.096	-3.099	-3.101	-3.105	-3.109	-3.112	-3.116	-3.120	-3.124	-3.128	-3.131	-3.136	-3.141	-3.145	-3.150	-3.154	-3.158	-3.161	-3.166	-3.170	-3.174	-3.178	-3.181	-3.184	-3.186	-3.190	-3.191	-3.194	-3.195	-3.196	-3.196	-3.198	-3.198	-3.196	-3.195	-3.192	-3.190	-3.188	-3.184	-3.179	-3.174	-3.169	-3.162	-3.156	-3.150	-3.142	-3.135	-3.126	-3.118	-3.108	-3.098	-3.088	-3.078	-3.065	-3.054	-3.042	-3.031	-3.019	-3.006	-2.995	-2.982	-2.970	-2.958	-2.945	-2.934	-2.921	-2.909	-2.899	-2.888	-2.876	-2.866	-2.858	-2.849	-2.840	-2.832	-2.826	-2.820	-2.814	-2.810	-2.805	-2.802	-2.799	-2.799	-2.798	-2.798	-2.800	-2.802	-2.806	-2.810	-2.814	-2.821	-2.828	-2.836	-2.845	-2.854	-2.865	-2.876	-2.889	-2.900	-2.914	-2.929	-2.942	-2.956	-2.972	-2.989	-3.004	-3.020	-3.036	-3.051	-3.069	-3.085	-3.101	-3.118	-3.134	-3.149	-3.164	-3.179	-3.192	-3.208	-3.220	-3.234	-3.246	-3.258	-3.268	-3.278	-3.288	-3.296	-3.302	-3.310	-3.315	-3.321	-3.324	-3.328	-3.329	-3.331	-3.331	-3.331	-3.330	-3.328	-3.324	-3.321	-3.316	-3.312	-3.306	-3.300	-3.292	-3.286	-3.278	-3.270	-3.261	-3.252	-3.244	-3.235	-3.225	-3.216	-3.208	-3.198	-3.190	-3.182	-3.172	-3.165	-3.158	-3.151	-3.146	-3.140	-3.135	-3.130	-3.128	-3.125	-3.122	-3.121	-3.122	-3.124	-3.126	-3.129	-3.132	-3.138	-3.144	-3.151	-3.159	-3.169	-3.179	-3.190	-3.202	-3.215	-3.230	-3.245	-3.261	-3.278	-3.295	-3.314	-3.332	-3.351	-3.370	-3.391	-3.412	-3.434	-3.456	-3.478	-3.500	-3.522	-3.544	-3.566	-3.589	-3.610	-3.632	-3.654	-3.675	-3.696	-3.716	-3.735	-3.754	-3.771	-3.790	-3.806	-3.822	-3.838	-3.852	-3.865	-3.879	-3.890	-3.900	-3.910	-3.919	-3.926	-3.932	-3.939	-3.944	-3.946	-3.950	-3.950	-3.951	-3.951	-3.949	-3.948	-3.944	-3.940	-3.936	-3.930	-3.924	-3.918	-3.910	-3.901	-3.894	-3.884	-3.874	-3.864	-3.854	-3.842	-3.831	-3.820	-3.809	-3.796	-3.784	-3.771	-3.760	-3.746	-3.734	-3.720	-3.708	-3.695	-3.682	-3.670	-3.658	-3.644	-3.630	-3.619	-3.605	-3.592	-3.580	-3.568	-3.555	-3.542	-3.529	-3.516	-3.504	-3.491	-3.478	-3.465	-3.452	-3.439	-3.425	-3.412	-3.399	-3.385	-3.372	-3.358	-3.345	-3.330	-3.316	-3.302	-3.286	-3.272	-3.258	-3.244	-3.228	-3.212	-3.198	-3.182	-3.166	-3.151	-3.138	-3.121	-3.106	-3.091	-3.076	-3.061	-3.046	-3.031	-3.018	-3.004	-2.990	-2.976	-2.964	-2.951	-2.938	-2.926	-2.915	-2.904	-2.892	-2.884	-2.874	-2.865	-2.858	-2.849	-2.841	-2.835	-2.830	-2.824	-2.819	-2.815	-2.812	-2.809	-2.806	-2.805	-2.804	-2.804	-2.804	-2.804	-2.805	-2.806	-2.808	-2.810	-2.812	-2.815	-2.818	-2.821	-2.825	-2.829	-2.832	-2.836	-2.840	-2.844	-2.848	-2.851	-2.855	-2.858	-2.861	-2.864	-2.868	-2.869	-2.870	-2.872	-2.874	-2.874	-2.874	-2.872	-2.871	-2.870	-2.866	-2.864	-2.860	-2.856	-2.851	-2.846	-2.840	-2.834	-2.826	-2.819	-2.810	-2.800	-2.791	-2.780	-2.769	-2.758	-2.745	-2.732	-2.719	-2.705	-2.690	-2.676	-2.660	-2.645	-2.630	-2.612	-2.598	-2.581	-2.564	-2.548	-2.530	-2.514	-2.496	-2.480	-2.462	-2.446	-2.429	-2.412	-2.396	-2.379	-2.364	-2.348	-2.331	-2.316	-2.301	-2.288	-2.272	-2.259	-2.245	-2.231	-2.219	-2.208	-2.195	-2.184	-2.172	-2.161	-2.151	-2.141	-2.131	-2.121	-2.111	-2.102	-2.094	-2.085	-2.076	-2.068	-2.059	-2.050	-2.042	-2.034	-2.025	-2.016	-2.007	-1.999	-1.989	-1.981	-1.971	-1.961	-1.950	-1.940	-1.930	-1.919	-1.908	-1.896	-1.884	-1.871	-1.859	-1.844	-1.831	-1.816	-1.801	-1.786	-1.771	-1.755	-1.739	-1.722	-1.705	-1.688	-1.671	-1.652	-1.635	-1.616	-1.598	-1.578	-1.559	-1.540	-1.521	-1.501	-1.482	-1.464	-1.444	-1.425	-1.405	-1.386	-1.368	-1.348	-1.329	-1.311	-1.292	-1.274	-1.256	-1.239	-1.221	-1.205	-1.189	-1.174	-1.158	-1.141	-1.126	-1.111	-1.098	-1.084	-1.069	-1.056	-1.042	-1.030	-1.018	-1.005	-0.994	-0.981	-0.971	-0.960	-0.950	-0.939	-0.929	-0.920	-0.910	-0.900	-0.892	-0.884	-0.874	-0.865	-0.859	-0.850	-0.842	-0.834	-0.826	-0.819	-0.812	-0.805	-0.798	-0.791	-0.785	-0.779	-0.771	-0.766	-0.759	-0.754	-0.748	-0.742	-0.736	-0.731	-0.726	-0.721	-0.716	-0.711	-0.708	-0.702	-0.699	-0.694	-0.690	-0.686	-0.684	-0.680	-0.676	-0.672	-0.670	-0.666	-0.664	-0.661	-0.659	-0.655	-0.652	-0.650	-0.646	-0.644	-0.640	-0.638	-0.635	-0.631	-0.628	-0.624	-0.620	-0.616	-0.612	-0.608	-0.602	-0.598	-0.592	-0.586	-0.580	-0.574	-0.568	-0.560	-0.552	-0.545	-0.536	-0.528	-0.518	-0.507	-0.498	-0.488	-0.478	-0.465	-0.454	-0.441	-0.429	-0.415	-0.402	-0.389	-0.375	-0.361	-0.346	-0.332	-0.318	-0.304	-0.290	-0.275	-0.260	-0.246	-0.231	-0.215	-0.201	-0.186	-0.172	-0.159	-0.145	-0.132	-0.119	-0.105	-0.092	-0.080	-0.069	-0.056	-0.046	-0.035	-0.025	-0.015	-0.005	0.004	0.012	0.020	0.029	0.035	0.044	0.050	0.056	0.061	0.069	0.074	0.078	0.084	0.088	0.091	0.096	0.100	0.102	0.106	0.109	0.111	0.115	0.116	0.119	0.121	0.124	0.125	0.128	0.129	0.131	0.132	0.134	0.135	0.136	0.138	0.139	0.139	0.140	0.140	0.140	0.141	0.141	0.140	0.140	0.140	0.139	0.138	0.135	0.134	0.131	0.129	0.126	0.122	0.119	0.114	0.110	0.105	0.100	0.095	0.089	0.081	0.075	0.068	0.060	0.052	0.044	0.035	0.025	0.016	0.008	-0.004	-0.012	-0.024	-0.034	-0.045	-0.055	-0.066	-0.078	-0.088	-0.098	-0.109	-0.120	-0.130	-0.141	-0.152	-0.162	-0.174	-0.185	-0.194	-0.204	-0.214	-0.224	-0.234	-0.242	-0.252	-0.262	-0.271	-0.280	-0.288	-0.296	-0.306	-0.314	-0.322	-0.332	-0.340	-0.349	-0.358	-0.366	-0.376	-0.386	-0.395	-0.405	-0.414	-0.425	-0.435	-0.446	-0.456	-0.469	-0.481	-0.492	-0.505	-0.519	-0.530	-0.544	-0.558	-0.572	-0.586	-0.600	-0.615	-0.630	-0.645	-0.660	-0.675	-0.691	-0.706	-0.722	-0.738	-0.754	-0.768	-0.782	-0.798	-0.811	-0.826	-0.839	-0.852	-0.866	-0.879	-0.889	-0.900	-0.910	-0.920	-0.929	-0.938	-0.945	-0.951	-0.956	-0.961	-0.966	-0.970	-0.972	-0.972	-0.974	-0.972	-0.972	-0.970	-0.966	-0.964	-0.959	-0.954	-0.948	-0.941	-0.934	-0.926	-0.919	-0.909	-0.900	-0.890	-0.881	-0.870	-0.860	-0.849	-0.838	-0.826	-0.814	-0.802	-0.791	-0.780	-0.769	-0.758	-0.746	-0.735	-0.724	-0.712	-0.702	-0.692	-0.682	-0.672	-0.662	-0.654	-0.645	-0.635	-0.628	-0.619	-0.612	-0.605	-0.598	-0.590	-0.584	-0.578	-0.571	-0.565	-0.559	-0.554	-0.549	-0.544	-0.538	-0.534	-0.528	-0.522	-0.519	-0.514	-0.509	-0.504	-0.500	-0.495	-0.490	-0.485	-0.480	-0.476	-0.471	-0.465	-0.460	-0.452	-0.448	-0.441	-0.435	-0.429	-0.421	-0.414	-0.408	-0.400	-0.391	-0.384	-0.375	-0.366	-0.358	-0.349	-0.340	-0.330	-0.320	-0.310	-0.300	-0.289	-0.279	-0.268	-0.258	-0.246	-0.235	-0.222	-0.211	-0.200	-0.189	-0.176	-0.165	-0.154	-0.142	-0.131	-0.120	-0.109	-0.098	-0.088	-0.075	-0.065	-0.055	-0.045	-0.035	-0.026	-0.016	-0.008	0.001	0.009	0.018	0.024	0.031	0.038	0.044	0.049	0.054	0.059	0.062	0.066	0.068	0.071	0.072	0.074	0.075	0.076	0.075	0.075	0.075	0.074	0.071	0.069	0.068	0.064	0.061	0.058	0.054	0.050	0.046	0.041	0.036	0.032	0.029	0.022	0.018	0.014	0.008	0.002	-0.001	-0.006	-0.011	-0.015	-0.020	-0.024	-0.026	-0.030	-0.034	-0.038	-0.040	-0.042	-0.044	-0.046	-0.048	-0.050	-0.050	-0.050	-0.051	-0.051	-0.050	-0.049	-0.049	-0.048	-0.045	-0.044	-0.040	-0.039	-0.036	-0.032	-0.030	-0.026	-0.022	-0.019	-0.015	-0.011	-0.009	-0.004	0.000	0.004	0.008	0.012	0.016	0.019	0.024	0.026	0.030	0.032	0.035	0.038	0.040	0.042	0.045	0.046	0.048	0.048	0.049	0.049	0.048	0.048	0.046	0.045	0.042	0.040	0.038	0.034	0.030	0.026	0.021	0.015	0.010	0.004	-0.002	-0.010	-0.018	-0.025	-0.032	-0.041	-0.050	-0.059	-0.069	-0.079	-0.089	-0.100	-0.110	-0.121	-0.131	-0.142	-0.154	-0.165	-0.178	-0.188	-0.199	-0.210	-0.221	-0.232	-0.242	-0.254	-0.264	-0.274	-0.284	-0.294	-0.302	-0.310	-0.319	-0.325	-0.334	-0.340	-0.346	-0.351	-0.356	-0.361	-0.365	-0.369	-0.371	-0.374	-0.375	-0.376	-0.376	-0.376	-0.376	-0.375	-0.374	-0.371	-0.369	-0.366	-0.364	-0.360	-0.356	-0.352	-0.348	-0.344	-0.340	-0.335	-0.330	-0.326	-0.321	-0.316	-0.312	-0.309	-0.305	-0.302	-0.299	-0.296	-0.292	-0.290	-0.289	-0.288	-0.286	-0.285	-0.286	-0.288	-0.289	-0.291	-0.294	-0.298	-0.301	-0.306	-0.312	-0.319	-0.325	-0.332	-0.341	-0.349	-0.359	-0.368	-0.379	-0.389	-0.400	-0.410	-0.422	-0.434	-0.446	-0.458	-0.470	-0.484	-0.495	-0.507	-0.520	-0.531	-0.544	-0.556	-0.568	-0.578	-0.589	-0.598	-0.608	-0.616	-0.625	-0.631	-0.639	-0.644	-0.649	-0.654	-0.656	-0.659	-0.661	-0.661	-0.662	-0.661	-0.659	-0.655	-0.651	-0.646	-0.641	-0.634	-0.626	-0.618	-0.609	-0.598	-0.588	-0.575	-0.562	-0.549	-0.535	-0.521	-0.506	-0.490	-0.475	-0.459	-0.442	-0.426	-0.409	-0.391	-0.375	-0.358	-0.340	-0.324	-0.305	-0.289	-0.271	-0.256	-0.240	-0.224	-0.208	-0.192	-0.178	-0.162	-0.149	-0.135	-0.122	-0.109	-0.096	-0.084	-0.072	-0.062	-0.051	-0.042	-0.032	-0.024	-0.014	-0.006	0.002	0.011	0.018	0.025	0.032	0.040	0.045	0.052	0.059	0.066	0.072	0.079	0.085	0.091	0.098	0.105	0.112	0.118	0.125	0.132	0.140	0.148	0.155	0.162	0.170	0.180	0.188	0.196	0.204	0.212	0.221	0.229	0.238	0.245	0.255	0.262	0.270	0.278	0.284	0.292	0.299	0.305	0.311	0.315	0.321	0.325	0.329	0.331	0.334	0.336	0.335	0.336	0.335	0.334	0.332	0.329	0.325	0.320	0.314	0.309	0.301	0.294	0.285	0.275	0.266	0.255	0.244	0.231	0.220	0.208	0.194	0.181	0.168	0.154	0.139	0.125	0.111	0.098	0.082	0.070	0.055	0.042	0.029	0.016	0.005	-0.006	-0.018	-0.028	-0.036	-0.045	-0.052	-0.060	-0.066	-0.071	-0.076	-0.079	-0.082	-0.084	-0.084	-0.082	-0.081	-0.079	-0.076	-0.072	-0.068	-0.061	-0.055	-0.046	-0.038	-0.028	-0.016	-0.006	0.006	0.019	0.032	0.046	0.061	0.076	0.092	0.109	0.125	0.142	0.160	0.178	0.196	0.214	0.232	0.251	0.270	0.289	0.308	0.326	0.344	0.361	0.380	0.398	0.415	0.432	0.449	0.466	0.481	0.498	0.512	0.526	0.540	0.554	0.566	0.579	0.590	0.601	0.611	0.620	0.629	0.638	0.645	0.651	0.658	0.662	0.666	0.670	0.672	0.676	0.676	0.678	0.678	0.675	0.675	0.671	0.669	0.665	0.661	0.655	0.650	0.644	0.636	0.630	0.621	0.614	0.604	0.595	0.586	0.575	0.565	0.555	0.542	0.531	0.520	0.507	0.495	0.482	0.470	0.459	0.446	0.432	0.419	0.406	0.394	0.380	0.368	0.355	0.342	0.329	0.318	0.305	0.292	0.280	0.269	0.256	0.245	0.232	0.222	0.210	0.200	0.188	0.176	0.166	0.156	0.145	0.135	0.126	0.116	0.106	0.098	0.088	0.079	0.070	0.061	0.054	0.044	0.036	0.029	0.021	0.014	0.008	0.000	-0.008	-0.012	-0.019	-0.025	-0.030	-0.034	-0.039	-0.044	-0.046	-0.050	-0.054	-0.056	-0.059	-0.060	-0.061	-0.061	-0.061	-0.061	-0.060	-0.060	-0.059	-0.055	-0.052	-0.050	-0.046	-0.041	-0.036	-0.032	-0.026	-0.020	-0.014	-0.008	-0.001	0.008	0.014	0.021	0.030	0.039	0.045	0.055	0.062	0.071	0.080	0.088	0.096	0.106	0.114	0.121	0.130	0.138	0.145	0.152	0.159	0.165	0.170	0.176	0.181	0.186	0.190	0.194	0.196	0.198	0.201	0.202	0.202	0.202	0.204	0.202	0.200	0.200	0.198	0.195	0.192	0.188	0.185	0.181	0.178	0.171	0.168	0.162	0.156	0.151	0.146	0.141	0.136	0.130	0.125	0.119	0.114	0.109	0.104	0.098	0.094	0.089	0.085	0.080	0.076	0.074	0.070	0.068	0.065	0.062	0.061	0.060	0.059	0.058	0.056	0.058	0.058	0.058	0.059	0.060	0.061	0.061	0.064	0.066	0.068	0.071	0.072	0.075	0.078	0.081	0.084	0.086	0.089	0.092	0.095	0.096	0.100	0.102	0.104	0.106	0.108	0.110	0.111	0.112	0.114	0.115	0.116	0.116	0.118	0.118	0.119	0.119	0.119	0.119	0.119	0.119	0.118	0.118	0.118	0.119	0.118	0.119	0.119	0.119	0.120	0.121	0.121	0.124	0.125	0.126	0.129	0.131	0.135	0.138	0.141	0.145	0.151	0.156	0.161	0.168	0.176	0.182	0.190	0.199	0.208	0.218	0.226	0.238	0.249	0.260	0.271	0.284	0.296	0.309	0.322	0.336	0.349	0.364	0.378	0.391	0.406	0.421	0.436	0.451	0.466	0.482	0.498	0.514	0.529	0.542	0.559	0.574	0.589	0.604	0.619	0.632	0.649	0.661	0.676	0.690	0.704	0.718	0.731	0.744	0.756	0.769	0.781	0.794	0.805	0.816	0.826	0.839	0.849	0.859	0.869	0.878	0.886	0.895	0.904	0.911	0.920	0.926	0.934	0.939	100.000	5.000	2.000	1.000	4.000	0.000	0.000	0.000	0.000	0.000	0.000	0.000	0.000	0.000	0.000	0.000	0.000	0.000	1.205	1.199	1.194	1.186	1.179	1.171	1.162	1.154	1.144	1.134	1.124	1.112	1.101	1.091	1.079	1.069	1.056	1.045	1.032	1.020	1.009	0.996	0.985	0.974	0.962	0.950	0.940	0.929	0.919	0.908	0.898	0.886	0.878	0.866	0.858	0.848	0.839	0.829	0.820	0.811	0.802	0.792	0.784	0.775	0.766	0.756	0.746	0.738	0.726	0.716	0.706	0.694	0.681	0.670	0.658	0.644	0.630	0.614	0.599	0.584	0.566	0.548	0.531	0.510	0.490	0.468	0.446	0.424	0.398	0.374	0.348	0.319	0.291	0.261	0.231	0.201	0.169	0.136	0.102	0.069	0.034	-0.001	-0.038	-0.075	-0.112	-0.151	-0.189	-0.228	-0.268	-0.306	-0.346	-0.386	-0.426	-0.468	-0.507	-0.549	-0.589	-0.629	-0.669	-0.710	-0.750	-0.790	-0.829	-0.868	-0.906	-0.945	-0.982	-1.020	-1.058	-1.094	-1.130	-1.166	-1.200	-1.235	-1.269	-1.304	-1.338	-1.370	-1.402	-1.435	-1.466	-1.499	-1.530	-1.560	-1.591	-1.620	-1.651	-1.680	-1.709	-1.739	-1.768	-1.796	-1.825	-1.852	-1.881	-1.910	-1.939	-1.966	-1.995	-2.024	-2.051	-2.079	-2.109	-2.136	-2.166	-2.195	-2.224	-2.252	-2.282	-2.311	-2.341	-2.370	-2.400	-2.430	-2.460	-2.490	-2.521	-2.551	-2.581	-2.612	-2.644	-2.675	-2.708	-2.739	-2.770	-2.801	-2.835	-2.866	-2.899	-2.931	-2.965	-2.998	-3.031	-3.064	-3.098	-3.131	-3.165	-3.200	-3.234	-3.269	-3.304	-3.339	-3.372	-3.409	-3.444	-3.480	-3.516	-3.551	-3.588	-3.624	-3.661	-3.698	-3.735	-3.771	-3.809	-3.846	-3.882	-3.921	-3.959	-3.996	-4.035	-4.072	-4.111	-4.148	-4.186	-4.225	-4.261	-4.300	-4.338	-4.375	-4.412	-4.450	-4.488	-4.524	-4.560	-4.596	-4.632	-4.668	-4.704	-4.738	-4.772	-4.806	-4.839	-4.871	-4.904	-4.935	-4.966	-4.995	-5.025	-5.054	-5.081	-5.109	-5.135	-5.160	-5.185	-5.209	-5.232	-5.255	-5.276	-5.296	-5.315	-5.334	-5.350	-5.368	-5.382	-5.398	-5.411	-5.425	-5.436	-5.448	-5.458	-5.468	-5.476	-5.485	-5.492	-5.499	-5.505	-5.510	-5.515	-5.520	-5.524	-5.526	-5.529	-5.530	-5.532	-5.534	-5.535	-5.536	-5.536	-5.538	-5.538	-5.538	-5.538	-5.538	-5.539	-5.538	-5.538	-5.539	-5.539	-5.540	-5.540	-5.541	-5.542	-5.545	-5.548	-5.550	-5.552	-5.556	-5.559	-5.564	-5.569	-5.572	-5.579	-5.584	-5.590	-5.598	-5.604	-5.611	-5.620	-5.628	-5.636	-5.645	-5.654	-5.662	-5.674	-5.684	-5.694	-5.704	-5.714	-5.724	-5.734	-5.745	-5.754	-5.765	-5.775	-5.784	-5.794	-5.802	-5.812	-5.820	-5.829	-5.836	-5.844	-5.850	-5.858	-5.862	-5.866	-5.872	-5.875	-5.879	-5.880	-5.882	-5.882	-5.884	-5.884	-5.881	-5.880	-5.876	-5.872	-5.868	-5.862	-5.856	-5.850	-5.841	-5.832	-5.824	-5.812	-5.802	-5.791	-5.779	-5.766	-5.752	-5.739	-5.725	-5.710	-5.692	-5.678	-5.660	-5.645	-5.628	-5.610	-5.592	-5.574	-5.555	-5.538	-5.519	-5.500	-5.481	-5.464	-5.445	-5.426	-5.409	-5.390	-5.372	-5.354	-5.336	-5.319	-5.302	-5.285	-5.269	-5.254	-5.238	-5.224	-5.210	-5.195	-5.182	-5.169	-5.158	-5.146	-5.135	-5.124	-5.115	-5.105	-5.098	-5.089	-5.081	-5.075	-5.069	-5.062	-5.058	-5.054	-5.050	-5.046	-5.044	-5.042	-5.040	-5.040	-5.040	-5.040	-5.040	-5.040	-5.040	-5.041	-5.042	-5.045	-5.046	-5.049	-5.051	-5.054	-5.056	-5.059	-5.060	-5.062	-5.065	-5.068	-5.069	-5.071	-5.072	-5.074	-5.075	-5.076	-5.076	-5.076	-5.078	-5.076	-5.075	-5.074	-5.072	-5.070	-5.068	-5.065	-5.062	-5.059	-5.055	-5.050	-5.045	-5.041	-5.035	-5.029	-5.022	-5.018	-5.011	-5.005	-4.998	-4.991	-4.984	-4.976	-4.969	-4.962	-4.955	-4.949	-4.941	-4.934	-4.928	-4.921	-4.915	-4.909	-4.902	-4.898	-4.892	-4.888	-4.882	-4.879	-4.875	-4.871	-4.869	-4.865	-4.864	-4.861	-4.860	-4.860	-4.859	-4.859	-4.859	-4.860	-4.860	-4.862	-4.865	-4.866	-4.869	-4.871	-4.875	-4.879	-4.882	-4.888	-4.891	-4.895	-4.899	-4.904	-4.909	-4.912	-4.919	-4.922	-4.928	-4.931	-4.935	-4.940	-4.945	-4.949	-4.952	-4.956	-4.959	-4.962	-4.965	-4.968	-4.970	-4.974	-4.975	-4.976	-4.978	-4.978	-4.979	-4.979	-4.979	-4.978	-4.976	-4.976	-4.975	-4.974	-4.971	-4.969	-4.966	-4.964	-4.961	-4.958	-4.955	-4.952	-4.949	-4.944	-4.940	-4.936	-4.932	-4.930	-4.925	-4.921	-4.918	-4.914	-4.911	-4.908	-4.904	-4.902	-4.899	-4.898	-4.895	-4.894	-4.892	-4.891	-4.891	-4.891	-4.892	-4.894	-4.895	-4.898	-4.901	-4.904	-4.909	-4.914	-4.919	-4.925	-4.932	-4.940	-4.948	-4.958	-4.966	-4.976	-4.988	-5.000	-5.012	-5.025	-5.040	-5.052	-5.068	-5.084	-5.099	-5.116	-5.134	-5.151	-5.170	-5.189	-5.208	-5.228	-5.246	-5.266	-5.286	-5.308	-5.328	-5.348	-5.369	-5.390	-5.411	-5.431	-5.452	-5.474	-5.494	-5.514	-5.534	-5.554	-5.572	-5.592	-5.610	-5.629	-5.646	-5.664	-5.680	-5.695	-5.710	-5.726	-5.740	-5.754	-5.766	-5.779	-5.791	-5.801	-5.811	-5.821	-5.830	-5.838	-5.845	-5.851	-5.858	-5.862	-5.866	-5.871	-5.874	-5.876	-5.879	-5.880	-5.881	-5.882	-5.881	-5.881	-5.880	-5.878	-5.876	-5.875	-5.871	-5.869	-5.865	-5.861	-5.858	-5.852	-5.849	-5.844	-5.839	-5.834	-5.828	-5.822	-5.816	-5.810	-5.805	-5.799	-5.791	-5.785	-5.778	-5.770	-5.764	-5.756	-5.749	-5.741	-5.732	-5.725	-5.716	-5.708	-5.699	-5.689	-5.680	-5.670	-5.659	-5.649	-5.638	-5.626	-5.616	-5.604	-5.591	-5.579	-5.565	-5.551	-5.539	-5.525	-5.510	-5.495	-5.480	-5.465	-5.449	-5.432	-5.416	-5.400	-5.382	-5.366	-5.349	-5.331	-5.312	-5.295	-5.278	-5.259	-5.241	-5.222	-5.205	-5.188	-5.169	-5.151	-5.134	-5.116	-5.100	-5.082	-5.065	-5.049	-5.034	-5.018	-5.002	-4.988	-4.974	-4.960	-4.946	-4.934	-4.920	-4.909	-4.896	-4.886	-4.876	-4.866	-4.856	-4.848	-4.838	-4.830	-4.822	-4.815	-4.808	-4.801	-4.795	-4.789	-4.782	-4.778	-4.771	-4.768	-4.761	-4.758	-4.752	-4.748	-4.742	-4.738	-4.731	-4.728	-4.721	-4.716	-4.710	-4.704	-4.698	-4.691	-4.684	-4.676	-4.669	-4.660	-4.650	-4.642	-4.632	-4.622	-4.611	-4.600	-4.589	-4.576	-4.565	-4.552	-4.539	-4.525	-4.511	-4.495	-4.481	-4.465	-4.449	-4.432	-4.416	-4.399	-4.382	-4.365	-4.348	-4.330	-4.311	-4.294	-4.276	-4.258	-4.240	-4.222	-4.204	-4.186	-4.168	-4.150	-4.132	-4.116	-4.099	-4.081	-4.066	-4.050	-4.035	-4.019	-4.003	-3.989	-3.974	-3.961	-3.946	-3.934	-3.920	-3.909	-3.898	-3.885	-3.874	-3.862	-3.852	-3.842	-3.832	-3.824	-3.814	-3.805	-3.796	-3.789	-3.780	-3.771	-3.765	-3.756	-3.749	-3.742	-3.734	-3.726	-3.720	-3.712	-3.706	-3.699	-3.690	-3.682	-3.676	-3.669	-3.660	-3.652	-3.644	-3.636	-3.626	-3.618	-3.609	-3.599	-3.590	-3.580	-3.570	-3.559	-3.548	-3.536	-3.525	-3.512	-3.500	-3.488	-3.475	-3.461	-3.448	-3.434	-3.419	-3.405	-3.390	-3.375	-3.359	-3.344	-3.328	-3.311	-3.295	-3.278	-3.261	-3.245	-3.228	-3.210	-3.192	-3.174	-3.156	-3.139	-3.121	-3.102	-3.084	-3.065	-3.048	-3.029	-3.010	-2.991	-2.972	-2.955	-2.936	-2.918	-2.899	-2.880	-2.861	-2.842	-2.824	-2.805	-2.785	-2.768	-2.749	-2.730	-2.711	-2.692	-2.675	-2.655	-2.638	-2.619	-2.600	-2.581	-2.564	-2.545	-2.528	-2.509	-2.491	-2.472	-2.455	-2.438	-2.419	-2.401	-2.384	-2.366	-2.349	-2.331	-2.314	-2.298	-2.281	-2.262	-2.246	-2.230	-2.214	-2.198	-2.181	-2.166	-2.151	-2.135	-2.121	-2.105	-2.090	-2.076	-2.061	-2.047	-2.035	-2.020	-2.009	-1.995	-1.982	-1.970	-1.959	-1.946	-1.935	-1.924	-1.914	-1.902	-1.892	-1.882	-1.872	-1.864	-1.854	-1.845	-1.836	-1.829	-1.819	-1.811	-1.802	-1.796	-1.788	-1.780	-1.774	-1.765	-1.759	-1.752	-1.744	-1.738	-1.730	-1.724	-1.716	-1.709	-1.704	-1.696	-1.690	-1.681	-1.675	-1.668	-1.661	-1.654	-1.648	-1.640	-1.634	-1.626	-1.619	-1.611	-1.604	-1.598	-1.590	-1.584	-1.576	-1.570	-1.564	-1.558	-1.550	-1.544	-1.539	-1.532	-1.526	-1.521	-1.515	-1.510	-1.505	-1.500	-1.496	-1.491	-1.488	-1.484	-1.480	-1.478	-1.474	-1.471	-1.469	-1.468	-1.464	-1.464	-1.461	-1.460	-1.460	-1.458	-1.458	-1.456	-1.455	-1.455	-1.454	-1.454	-1.452	-1.452	-1.451	-1.451	-1.450	-1.450	-1.449	-1.448	-1.446	-1.444	-1.442	-1.440	-1.438	-1.435	-1.431	-1.428	-1.424	-1.420	-1.416	-1.411	-1.406	-1.400	-1.395	-1.389	-1.382	-1.375	-1.369	-1.360	-1.352	-1.344	-1.336	-1.328	-1.318	-1.310	-1.300	-1.291	-1.282	-1.274	-1.262	-1.254	-1.245	-1.235	-1.226	-1.216	-1.209	-1.200	-1.190	-1.181	-1.174	-1.165	-1.158	-1.151	-1.144	-1.136	-1.129	-1.122	-1.116	-1.111	-1.106	-1.100	-1.095	-1.091	-1.086	-1.082	-1.078	-1.074	-1.070	-1.068	-1.065	-1.061	-1.059	-1.056	-1.054	-1.051	-1.050	-1.048	-1.046	-1.044	-1.042	-1.040	-1.039	-1.039	-1.038	-1.036	-1.035	-1.034	-1.032	-1.034	-1.032	-1.032	-1.032	-1.032	-1.032	-1.032	-1.034	-1.035	-1.035	-1.038	-1.039	-1.041	-1.044	-1.046	-1.049	-1.052	-1.055	-1.059	-1.064	-1.068	-1.074	-1.079	-1.084	-1.089	-1.096	-1.102	-1.109	-1.116	-1.124	-1.131	-1.139	-1.146	-1.154	-1.162	-1.171	-1.179	-1.186	-1.195	-1.202	-1.211	-1.219	-1.225	-1.232	-1.240	-1.246	-1.252	-1.259	-1.264	-1.269	-1.272	-1.276	-1.280	-1.284	-1.286	-1.288	-1.289	-1.289	-1.290	-1.289	-1.288	-1.286	-1.282	-1.280	-1.275	-1.271	-1.268	-1.262	-1.256	-1.250	-1.241	-1.235	-1.228	-1.219	-1.211	-1.202	-1.194	-1.185	-1.174	-1.165	-1.156	-1.146	-1.138	-1.126	-1.118	-1.108	-1.098	-1.089	-1.080	-1.070	-1.061	-1.052	-1.044	-1.036	-1.028	-1.020	-1.014	-1.006	-0.999	-0.994	-0.988	-0.981	-0.975	-0.970	-0.966	-0.961	-0.959	-0.954	-0.950	-0.948	-0.945	-0.942	-0.940	-0.938	-0.936	-0.935	-0.932	-0.932	-0.930	-0.930	-0.930	-0.930	-0.929	-0.929	-0.929	-0.928	-0.929	-0.928	-0.928	-0.929	-0.928	-0.928	-0.928	-0.926	-0.925	-0.925	-0.924	-0.922	-0.921	-0.919	-0.916	-0.914	-0.912	-0.910	-0.906	-0.904	-0.899	-0.896	-0.891	-0.886	-0.880	-0.875	-0.869	-0.862	-0.856	-0.849	-0.840	-0.834	-0.825	-0.816	-0.808	-0.798	-0.789	-0.779	-0.769	-0.758	-0.748	-0.736	-0.726	-0.715	-0.704	-0.691	-0.680	-0.669	-0.658	-0.646	-0.634	-0.624	-0.611	-0.601	-0.590	-0.580	-0.569	-0.560	-0.550	-0.540	-0.531	-0.522	-0.515	-0.506	-0.500	-0.494	-0.486	-0.481	-0.476	-0.471	-0.466	-0.464	-0.460	-0.458	-0.456	-0.454	-0.452	-0.452	-0.452	-0.452	-0.454	-0.455	-0.458	-0.459	-0.462	-0.465	-0.468	-0.471	-0.476	-0.480	-0.485	-0.490	-0.495	-0.501	-0.506	-0.512	-0.519	-0.525	-0.532	-0.539	-0.545	-0.552	-0.560	-0.568	-0.576	-0.584	-0.592	-0.600	-0.609	-0.618	-0.626	-0.635	-0.645	-0.654	-0.664	-0.674	-0.684	-0.695	-0.706	-0.718	-0.729	-0.740	-0.752	-0.765	-0.778	-0.790	-0.802	-0.818	-0.830	-0.845	-0.860	-0.872	-0.889	-0.902	-0.918	-0.934	-0.948	-0.964	-0.980	-0.995	-1.012	-1.028	-1.044	-1.060	-1.076	-1.092	-1.109	-1.125	-1.140	-1.156	-1.172	-1.189	-1.204	-1.219	-1.235	-1.250	-1.264	-1.280	-1.294	-1.309	-1.322	-1.336	-1.350	-1.362	-1.376	-1.388	-1.400	-1.412	-1.425	-1.436	-1.448	-1.459	-1.470	-1.480	-1.491	-1.500	-1.510	-1.519	-1.530	-1.539	-1.548	-1.556	-1.565	-1.572	-1.580	-1.589	-1.596	-1.604	-1.610	-1.618	-1.625	-1.631	-1.638	-1.644	-1.650	-1.656	-1.661	-1.668	-1.672	-1.678	-1.681	-1.686	-1.691	-1.695	-1.699	-1.704	-1.706	-1.710	-1.714	-1.718	-1.720	-1.722	-1.724	-1.726	-1.729	-1.730	-1.731	-1.734	-1.735	-1.736	-1.738	-1.739	-1.739	-1.740	-1.741	-1.742	-1.742	-1.742	-1.742	-1.742	-1.744	-1.742	-1.742	-1.741	-1.741	-1.741	-1.740	-1.739	-1.739	-1.738	-1.735	-1.735	-1.734	-1.732	-1.730	-1.728	-1.726	-1.724	-1.721	-1.719	-1.715	-1.712	-1.708	-1.704	-1.700	-1.695	-1.690	-1.685	-1.679	-1.671	-1.665	-1.658	-1.650	-1.641	-1.632	-1.622	-1.612	-1.604	-1.591	-1.581	-1.569	-1.555	-1.542	-1.530	-1.515	-1.501	-1.486	-1.470	-1.454	-1.438	-1.421	-1.404	-1.386	-1.368	-1.350	-1.331	-1.311	-1.292	-1.274	-1.255	-1.235	-1.215	-1.195	-1.176	-1.155	-1.136	-1.115	-1.095	-1.076	-1.056	-1.038	-1.018	-1.000	-0.981	-0.962	-0.945	-0.928	-0.911	-0.894	-0.878	-0.861	-0.846	-0.831	-0.818	-0.802	-0.789	-0.776	-0.764	-0.751	-0.740	-0.728	-0.718	-0.708	-0.698	-0.688	-0.679	-0.669	-0.661	-0.652	-0.645	-0.638	-0.630	-0.624	-0.618	-0.610	-0.605	-0.599	-0.592	-0.588	-0.581	-0.575	-0.569	-0.564	-0.559	-0.552	-0.546	-0.541	-0.535	-0.529	-0.522	-0.515	-0.509	-0.501	-0.494	-0.486	-0.479	-0.469	-0.461	-0.451	-0.441	-0.431	-0.421	-0.410	-0.400	-0.389	-0.376	-0.365	-0.352	-0.340	-0.328	-0.314	-0.300	-0.286	-0.272	-0.258	-0.244	-0.230	-0.215	-0.201	-0.188	-0.172	-0.159	-0.144	-0.130	-0.116	-0.102	-0.089	-0.076	-0.064	-0.051	-0.039	-0.029	-0.016	-0.006	0.002	0.011	0.020	0.028	0.034	0.040	0.046	0.051	0.054	0.058	0.060	0.060	0.061	0.061	0.060	0.059	0.056	0.052	0.048	0.044	0.039	0.032	0.024	0.018	0.010	0.000	-0.008	-0.016	-0.028	-0.036	-0.046	-0.058	-0.068	-0.079	-0.090	-0.100	-0.110	-0.121	-0.130	-0.141	-0.150	-0.160	-0.169	-0.178	-0.185	-0.192	-0.199	-0.205	-0.209	-0.215	-0.219	-0.221	-0.222	-0.225	-0.225	-0.224	-0.221	-0.219	-0.216	-0.212	-0.206	-0.199	-0.192	-0.184	-0.175	-0.164	-0.154	-0.142	-0.130	-0.118	-0.102	-0.088	-0.072	-0.056	-0.040	-0.021	-0.004	0.014	0.032	0.052	0.071	0.091	0.110	0.130	0.150	0.169	0.189	0.209	0.228	0.248	0.265	0.284	0.302	0.320	0.336	0.352	0.369	0.384	0.398	0.411	0.425	0.438	0.448	0.459	0.468	0.476	0.484	0.489	0.495	0.500	0.504	0.505	0.506	0.507	0.506	0.504	0.501	0.499	0.494	0.488	0.481	0.474	0.465	0.456	0.446	0.435	0.424	0.412	0.399	0.384	0.370	0.355	0.339	0.322	0.306	0.290	0.271	0.255	0.236	0.218	0.199	0.179	0.160	0.140	0.121	0.101	0.082	0.062	0.042	0.022	0.004	-0.016	-0.035	-0.054	-0.072	-0.090	-0.110	-0.128	-0.145	-0.161	-0.179	-0.195	-0.211	-0.228	-0.242	-0.256	-0.271	-0.285	-0.298	-0.311	-0.324	-0.335	-0.345	-0.356	-0.366	-0.376	-0.384	-0.392	-0.400	-0.406	-0.414	-0.419	-0.424	-0.428	-0.431	-0.434	-0.438	-0.439	-0.440	-0.441	-0.440	-0.440	-0.440	-0.438	-0.435	-0.432	-0.429	-0.425	-0.421	-0.415	-0.411	-0.405	-0.399	-0.392	-0.386	-0.380	-0.372	-0.365	-0.356	-0.349	-0.341	-0.332	-0.325	-0.316	-0.308	-0.300	-0.292	-0.284	-0.276	-0.269	-0.261	-0.254	-0.248	-0.241	-0.234	-0.229	-0.222	-0.218	-0.211	-0.208	-0.204	-0.199	-0.195	-0.194	-0.190	-0.189	-0.186	-0.186	-0.185	-0.185	-0.185	-0.185	-0.186	-0.188	-0.189	-0.191	-0.194	-0.196	-0.199	-0.202	-0.206	-0.209	-0.212	-0.216	-0.219	-0.222	-0.226	-0.230	-0.232	-0.236	-0.239	-0.242	-0.245	-0.246	-0.249	-0.250	-0.251	-0.252	-0.252	-0.252	-0.252	-0.251	-0.249	-0.248	-0.245	-0.244	-0.240	-0.238	-0.232	-0.229	-0.224	-0.218	-0.212	-0.206	-0.200	-0.194	-0.186	-0.179	-0.171	-0.162	-0.155	-0.148	-0.139	-0.131	-0.122	-0.115	-0.108	-0.099	-0.091	-0.082	-0.075	-0.068	-0.061	-0.054	-0.048	-0.040	-0.034	-0.029	-0.024	-0.019	-0.015	-0.010	-0.008	-0.004	-0.001	0.001	0.002	0.004	0.005	0.005	0.005	0.005	0.005	0.004	0.001	0.001	-0.001	-0.005	-0.006	-0.010	-0.014	-0.015	-0.019	-0.022	-0.026	-0.030	-0.034	-0.038	-0.041	-0.045	-0.050	-0.052	-0.058	-0.061	-0.062	-0.066	-0.070	-0.072	-0.075	-0.078	-0.080	-0.081	-0.082	-0.084	-0.085	-0.086	-0.085	-0.085	-0.084	-0.084	-0.082	-0.081	-0.079	-0.076	-0.072	-0.070	-0.066	-0.061	-0.058	-0.052	-0.046	-0.041	-0.035	-0.030	-0.021	-0.015	-0.008	0.001	0.009	0.018	0.028	0.035	0.045	0.055	0.066	0.076	0.088	0.099	0.111	0.122	0.134	0.148	0.160	0.172	0.185	0.199	0.211	0.224	0.238	0.251	0.265	0.278	0.290	0.304	0.318	0.330	0.342	0.355	0.368	0.379	0.390	0.401	0.412	0.424	0.432	0.444	0.452	0.460	0.469	0.476	0.481	0.489	0.492	0.499	0.502	0.505	0.507	0.509	0.509	0.509	0.509	0.506	0.502	0.500	0.496	0.491	0.485	0.479	0.471	0.464	0.455	0.445	0.436	0.425	0.412	0.402	0.390	0.378	0.364	0.351	0.338	0.322	0.309	0.295	0.280	0.265	0.251	0.235	0.221	0.206	0.192	0.179	0.165	0.151	0.136	0.124	0.112	0.100	0.088	0.076	0.066	0.055	0.046	0.038	0.030	0.022	0.015	0.009	0.004	-0.001	-0.005	-0.009	-0.010	-0.011	-0.011	-0.011	-0.010	-0.008	-0.005	0.000	0.005	0.010	0.018	0.022	0.032	0.040	0.050	0.061	0.071	0.084	0.096	0.110	0.124	0.138	0.152	0.168	0.184	0.200	0.216	0.234	0.251	0.269	0.288	0.306	0.324	0.342	0.362	0.380	0.400	0.419	0.436	0.456	0.474	0.492	0.510	0.528	0.544	0.561	0.578	0.592	0.609	0.622	0.638	0.651	0.664	0.676	0.686	0.699	0.708	0.718	0.726	0.732	0.740	0.746	0.751	0.756	0.760	0.762	0.765	0.768	0.769	0.769	0.768	0.766	0.765	0.764	0.760	0.756	0.751	0.748	0.744	0.738	0.732	0.726	0.720	0.714	0.708	0.701	0.694	0.688	0.680	0.674	0.666	0.660	0.654	0.646	0.640	0.634	0.628	0.621	0.618	0.611	0.606	0.601	0.596	0.592	0.589	0.586	0.582	0.580	0.576	0.574	0.571	0.571	0.569	0.568	0.568	0.566	0.566	0.566	0.566	0.565	0.565	0.566	0.566	0.565	0.566	0.565	0.566	0.566	0.565	0.566	0.565	0.564	0.562	0.562	0.560	0.558	0.556	0.554	0.551	0.548	0.545	0.541	0.538	0.532	0.528	0.524	0.516	0.511	0.505	0.498	0.491	0.484	0.476	0.468	0.460	0.450	0.442	0.432	0.424	0.412	0.404	0.394	0.384	0.374	0.362	0.354	0.342	0.332	0.322	0.312	0.302	0.292	0.284	0.275	0.265	0.256	0.248	0.240	0.232	0.225	0.219	0.211	0.206	0.200	0.196	0.192	0.190	0.186	0.184	0.182	0.182	0.182	0.182	0.182	0.185	0.189	0.192	0.196	0.200	0.206	0.212	0.220	0.226	0.235	0.244	0.252	0.262	0.272	0.284	0.294	0.305	0.318	0.329	0.342	0.354	0.366	0.380	0.394	0.406	0.419	0.432	0.446	0.460	0.472	0.485	0.499	0.511	0.522	0.535	0.548	0.559	0.569	0.579	0.590	0.600	0.609	0.618	0.625	0.634	0.641	0.648	0.655	0.661	0.668	0.672	0.678	0.682	0.688	0.691	0.695	0.698	0.701	0.705	0.709	0.710	0.712	0.715	0.718	0.721	0.724	0.725	0.730	0.732	0.734	0.738	0.741	0.746	0.749	0.754	0.759	0.764	0.768	0.774	0.780	0.786	0.794	0.801	0.809	0.816	0.825	0.834	0.844	0.852	0.862	0.872	0.882	0.892	0.905	0.916	0.929	0.940	0.952	0.965	0.976	0.990	1.002	1.016	1.029	1.042	1.055	1.069	1.081	1.095	1.108	1.120	1.134	1.146	1.159	1.171	1.184	1.196	1.208	1.220	1.232	1.242	1.254	1.265	1.275	1.286	1.298	1.306	1.316	1.326	1.336	1.344	1.352	1.361	1.370	1.376	1.384	1.390	1.398	1.404	1.410	1.415	1.420	1.425	1.430	1.434	1.438	1.441	1.444	1.446	1.449	1.450	1.451	1.452	1.452	1.452	1.451	1.451	1.449	1.449	1.446	1.444	1.440	1.436	1.432	1.429	1.424	1.418	1.412	1.406	1.399	1.394	1.385	1.378	1.370	1.361	1.354	1.345	1.336	1.326	1.319	1.309	1.300	1.290	1.281	1.272	1.262	1.254	1.246	1.238	1.230	1.221	1.214	1.206	1.199	1.192	1.186	1.181	1.176	1.171	1.168	1.164	1.161	1.161	1.159	1.159	1.159	1.159	1.161	1.164	1.168	1.171	1.176	1.181	1.188	1.195	1.202	1.210	1.220	1.229	1.240	1.250	1.262	1.274	1.286	1.299	1.312	1.325	1.339	1.352	1.366	1.380	1.394	1.409	1.422	1.436	1.450	1.464	1.476	1.489	1.501	1.514	1.524	1.534	1.544	1.554	1.561	1.570	1.576	1.582	1.588	1.590	1.595	1.596	1.598	1.599	1.598	1.595	1.592	1.589	1.584	1.579	1.572	1.565	1.556	1.546	1.536	1.525	1.514	1.501	1.486	1.472	1.458	1.442	1.426	1.409	1.392	1.375	1.358	1.339	1.322	1.304	1.285	1.268	1.248	1.230	1.211	1.192	1.175	1.158	1.139	1.122	1.105	1.089	1.071	1.055	1.040	1.025	1.009	0.995	0.981	0.968	0.954	0.941	0.930	0.918	0.906	0.894	0.884	0.872	0.862	0.854	0.844	0.832	0.824	0.815	0.806	0.798	0.788	0.780	0.770	0.761	0.752	0.744	0.734	0.725	0.715	0.704	0.695	0.684	0.672	0.661	0.650	0.638	0.625	0.611	0.599	0.585	0.570	0.555	0.539	0.524	0.507	0.490	0.472	0.455	0.436	0.416	0.398	0.376	0.356	0.335	0.314	0.292	0.271	0.248	0.225	0.202	0.179	0.155	0.131	0.108	0.082	0.059	0.034	0.009	-0.015	-0.040	-0.064	-0.088	-0.112	-0.136	-0.160	-0.185	-0.208	-0.230	-0.254	-0.276	-0.299	-0.320	-0.341	-0.362	-0.384	-0.404	-0.424	-0.442	-0.460	-0.478	-0.495	-0.511	-0.528	-0.542	-0.558	-0.571	-0.584	-0.598	-0.608	-0.620	-0.630	-0.639	-0.649	-0.656	-0.664	-0.671	-0.676	-0.682	-0.688	-0.692	-0.695	-0.699	-0.700	-0.702	-0.704	-0.704	-0.704	-0.702	-0.701	-0.699	-0.699	-0.695	-0.692	-0.689	-0.685	-0.680	-0.676	-0.671	-0.665	-0.659	-0.652	-0.646	-0.640	-0.634	-0.625	-0.618	-0.610	-0.602	-0.595	-0.585	-0.578	-0.569	-0.559	-0.550	-0.541	-0.531	-0.521	-0.511	-0.502	-0.491	-0.481	-0.471	-0.461	-0.451	-0.441	-0.430	-0.419	-0.409	-0.399	-0.388	-0.378	-0.368	-0.356	-0.346	-0.338	-0.328	-0.318	-0.308	-0.299	-0.290	-0.281	-0.272	-0.265	-0.258	-0.250	-0.242	-0.238	-0.232	-0.226	-0.222	-0.218	-0.212	-0.210	-0.208	-0.206	-0.204	-0.204	-0.202	-0.204	-0.204	-0.206	-0.208	-0.210	-0.214	-0.216	-0.221	-0.226	-0.231	-0.238	-0.244	-0.250	-0.258	-0.265	-0.272	-0.281	-0.290	-0.299	-0.308	-0.318	-0.326	-0.336	-0.348	-0.356	-0.366	-0.376	-0.386	-0.395	-0.405	-0.414	-0.422	-0.431	-0.440	-0.449	-0.456	-0.465	-0.471	-0.478	-0.482	-0.489	-0.494	-0.498	-0.502	-0.506	-0.509	-0.510	-0.512	-0.512	-0.512	-0.511	-0.511	-0.510	-0.507	-0.504	-0.500	-0.496	-0.490	-0.485	-0.479	-0.471	-0.464	-0.455	-0.446	-0.438	-0.428	-0.416	-0.406	-0.394	-0.382	-0.369	-0.356	-0.342	-0.328	-0.314	-0.299	-0.284	-0.268	-0.252	-0.236	-0.220	-0.202	-0.185	-0.169	-0.151	-0.134	-0.115	-0.098	-0.080	-0.061	-0.044	-0.025	-0.008	0.011	0.030	0.048	0.066	0.084	0.102	0.120	0.139	0.155	0.172	0.190	0.208	0.224	0.240	0.255	0.271	0.286	0.301	0.316	0.330	0.344	0.358	0.370	0.382	0.395	0.406	0.418	0.429	0.439	0.450	0.459	0.468	0.475	0.482	0.491	0.498	0.504	0.510	0.515	0.520	0.525	0.529	0.532	0.536	0.539	0.541	0.544	0.545	0.546	0.548	0.548	0.549	0.549	0.548	0.546	0.545	0.544	0.542	0.540	0.538	0.535	0.532	0.530	0.526	0.522	0.519	0.515	0.511	0.507	0.504	0.499	0.492	0.489	0.482	0.478	0.472	0.466	0.460	0.454	0.446	0.440	0.432	0.425	0.416	0.409	0.401	0.394	0.385	0.376	0.368	0.358	0.350	0.340	0.330	0.321	0.310	0.301	0.291	0.280	0.270	0.260	0.250	0.239	0.230	0.219	0.209	0.198	0.189	0.179	0.169	0.159	0.150	0.140	0.131	0.121	0.112	0.105	0.098	0.090	0.082	0.075	0.069	0.062	0.059	0.052	0.049	0.045	0.042	0.039	0.038	0.036	0.036	0.036	0.038	0.040	0.041	0.045	0.049	0.052	0.059	0.065	0.071	0.080	0.089	0.098	0.109	0.119	0.130	0.142	0.155	0.169	0.184	0.199	0.215	0.231	0.250	0.268	0.286	0.306	0.325	0.346	0.366	0.388	0.409	0.432	0.454	0.478	0.501	0.525	0.549	0.572	0.598	0.622	0.648	0.674	0.699	0.724	0.750	0.775	0.801	0.826	0.852	0.879	0.904	0.929	0.954	0.980	1.005	1.028	1.052	1.076	1.101	1.122	1.146	1.168	1.191	1.212	1.232	1.252	1.271	1.290	1.310	1.326	1.344	1.360	1.375	1.389	1.402	1.416	1.428	1.439	1.449	1.459	1.468	1.475	1.481	1.486	1.492	1.495	1.499	1.500	1.501	1.501	1.501	1.500	1.496	1.494	1.491	1.485	1.480	1.474	1.466	1.459	1.450	1.442	1.432	1.422	1.414	1.402	1.390	1.380	1.368	1.356	1.342	1.331	1.318	1.305	1.292	1.279	1.266	1.254	1.241	1.226	1.214	1.201	1.189	1.176	1.164	1.151	1.139	1.128	1.115	1.104	1.092	1.081	1.070	1.059	1.048	1.036	1.025	1.014	1.004	0.992	0.981	0.971	0.959	0.948	0.935	0.924	0.911	0.899	0.885	0.872	0.859	0.844	0.829	0.814	0.799	0.782	0.765	0.748	0.730	0.710	0.690	0.670	0.648	0.626	0.602	0.578	0.552	0.526	0.500	0.472	0.445	0.416	0.386	0.356	0.325	0.292	0.260	0.228	0.194	0.159	0.124	0.089	0.052	0.016	-0.021	-0.059	-0.095	-0.132	-0.170	-0.209	-0.246	-0.285	-0.324	-0.361	-0.400	-0.439	-0.475	-0.514	-0.552	-0.589	-0.628	-0.664	-0.701	-0.738	-0.774	-0.810	-0.845	-0.880	-0.915	-0.949	-0.984	-1.018	-1.051	-1.085	-1.119	-1.151	-1.184	-1.216	-1.248	-1.280	-1.311	-1.342	-1.374	-1.404	-1.435	-1.465	-1.495	-1.526	-1.556	-1.586	-1.616	-1.648	-1.679	-1.708	-1.739	-1.770	-1.800	-1.830	-1.861	-1.891	-1.924	-1.955	-1.986	-2.018	-2.049	-2.082	-2.114	-2.146	-2.178	-2.211	-2.244	-2.276	-2.310	-2.344	-2.376	-2.410	-2.445	-2.479	-2.514	-2.549	-2.582	-2.618	-2.651	-2.688	-2.722	-2.758	-2.794	-2.829	-2.865	-2.901	-2.938	-2.974	-3.011	-3.049	-3.084	-3.121	-3.159	-3.196	-3.234	-3.271	-3.309	-3.346	-3.385	-3.422	-3.461	-3.499	-3.539	-3.576	-3.615	-3.655	-3.692	-3.732	-3.771	-3.810	-3.849	-3.889	-3.928	-3.966	-4.006	-4.045	-4.084	-4.122	-4.161	-4.200	-4.239	-4.276	-4.315	-4.354	-4.390	-4.428	-4.465	-4.501	-4.539	-4.574	-4.609	-4.645	-4.679	-4.714	-4.748	-4.780	-4.812	-4.845	-4.876	-4.908	-4.938	-4.966	-4.995	-5.024	-5.050	-5.076	-5.101	-5.128	-5.151	-5.174	-5.196	-5.218	-5.239	-5.259	-5.278	-5.294	-5.311	-5.329	-5.344	-5.358	-5.372	-5.385	-5.398	-5.409	-5.420	-5.430	-5.440	-5.450	-5.458	-5.465	-5.471	-5.478	-5.484	-5.490	-5.495	-5.499	-5.502	-5.506	-5.510	-5.514	-5.516	-5.519	-5.521	-5.524	-5.526	-5.529	-5.530	-5.532	-5.534	-5.536	-5.539	-5.540	-5.542	-5.544	-5.548	-5.551	-5.552	-5.555	-5.560	-5.562	-5.566	-5.570	-5.575	-5.580	-5.584	-5.589	-5.595	-5.600	-5.606	-5.612	-5.619	-5.625	-5.632	-5.639	-5.646	-5.654	-5.661	-5.668	-5.676	-5.684	-5.691	-5.699	-5.708	-5.714	-5.721	-5.729	-5.735	-5.742	-5.749	-5.755	-5.761	-5.768	-5.772	-5.778	-5.782	-5.786	-5.790	-5.792	-5.795	-5.798	-5.799	-5.800	-5.800	-5.799	-5.798	-5.796	-5.794	-5.790	-5.786	-5.781	-5.775	-5.769	-5.761	-5.755	-5.746	-5.736	-5.726	-5.715	-5.704	-5.691	-5.679	-5.665	-5.651	-5.636	-5.620	-5.605	-5.588	-5.571	-5.552	-5.534	-5.515	-5.495	-5.476	-5.455	-5.436	-5.415	-5.394	-5.371	-5.351	-5.329	-5.308	-5.286	-5.264	-5.242	-5.220	-5.199	-5.176	-5.155	-5.135	-5.114	-5.092	-5.072	-5.052	-5.034	-5.014	-4.996	-4.978	-4.960	-4.944	-4.926	-4.911	-4.896	-4.882	-4.869	-4.855	-4.844	-4.831	-4.821	-4.811	-4.802	-4.794	-4.786	-4.779	-4.774	-4.768	-4.764	-4.760	-4.756	-4.752	-4.751	-4.750	-4.750	-4.750	-4.749	-4.751	-4.752	-4.754	-4.756	-4.759	-4.762	-4.766	-4.769	-4.774	-4.778	-4.781	-4.785	-4.790	-4.792	-4.796	-4.800	-4.804	-4.808	-4.811	-4.815	-4.818	-4.820	-4.822	-4.825	-4.826	-4.828	-4.830	-4.830	-4.830	-4.830	-4.830	-4.829	-4.828	-4.825	-4.824	-4.821	-4.818	-4.816	-4.812	-4.809	-4.805	-4.800	-4.795	-4.791	-4.786	-4.781	-4.776	-4.771	-4.766	-4.761	-4.756	-4.751	-4.746	-4.740	-4.736	-4.731	-4.728	-4.722	-4.718	-4.715	-4.711	-4.708	-4.705	-4.702	-4.700	-4.699	-4.696	-4.695	-4.696	-4.695	-4.695	-4.696	-4.698	-4.698	-4.700	-4.702	-4.704	-4.708	-4.710	-4.714	-4.718	-4.721	-4.726	-4.731	-4.736	-4.741	-4.748	-4.752	-4.759	-4.764	-4.770	-4.776	-4.784	-4.790	-4.796	-4.801	-4.809	-4.815	-4.821	-4.829	-4.835	-4.841	-4.846	-4.852	-4.858	-4.864	-4.869	-4.875	-4.880	-4.885	-4.889	-4.894	-4.899	-4.902	-4.908	-4.911	-4.915	-4.918	-4.921	-4.925	-4.928	-4.930	-4.932	-4.935	-4.939	-4.940	-4.942	-4.945	-4.948	-4.950	-4.951	-4.954	-4.955	-4.959	-4.960	-4.964	-4.966	-4.969	-4.971	-4.975	-4.978	-4.981	-4.985	-4.990	-4.994	-4.998	-5.004	-5.009	-5.014	-5.020	-5.026	-5.032	-5.040	-5.048	-5.058	-5.065	-5.074	-5.084	-5.094	-5.104	-5.115	-5.126	-5.139	-5.150	-5.162	-5.178	-5.190	-5.205	-5.219	-5.234	-5.250	-5.264	-5.280	-5.296	-5.314	-5.330	-5.348	-5.365	-5.382	-5.400	-5.418	-5.436	-5.455	-5.471	-5.490	-5.509	-5.526	-5.545	-5.562	-5.580	-5.598	-5.615	-5.631	-5.648	-5.664	-5.680	-5.696	-5.711	-5.726	-5.740	-5.754	-5.768	-5.780	-5.792	-5.804	-5.814	-5.825	-5.834	-5.842	-5.850	-5.859	-5.866	-5.872	-5.878	-5.882	-5.886	-5.890	-5.892	-5.895	-5.898	-5.899	-5.899	-5.899	-5.898	-5.898	-5.896	-5.895	-5.891	-5.889	-5.885	-5.882	-5.879	-5.874	-5.869	-5.864	-5.859	-5.854	-5.849	-5.842	-5.836	-5.830	-5.824	-5.818	-5.811	-5.805	-5.798	-5.791	-5.784	-5.778	-5.771	-5.764	-5.756	-5.749	-5.741	-5.735	-5.728	-5.719	-5.711	-5.702	-5.695	-5.686	-5.678	-5.669	-5.660	-5.650	-5.640	-5.630	-5.619	-5.609	-5.598	-5.585	-5.574	-5.561	-5.549	-5.535	-5.521	-5.508	-5.492	-5.478	-5.462	-5.446	-5.429	-5.412	-5.396	-5.378	-5.360	-5.341	-5.322	-5.302	-5.284	-5.264	-5.242	-5.222	-5.202	-5.182	-5.162	-5.141	-5.119	-5.100	-5.079	-5.059	-5.039	-5.019	-4.999	-4.979	-4.959	-4.940	-4.921	-4.904	-4.885	-4.869	-4.851	-4.835	-4.820	-4.804	-4.790	-4.776	-4.764	-4.750	-4.738	-4.726	-4.716	-4.705	-4.695	-4.686	-4.678	-4.669	-4.661	-4.654	-4.646	-4.640	-4.634	-4.628	-4.621	-4.615	-4.609	-4.604	-4.599	-4.591	-4.585	-4.580	-4.572	-4.568	-4.560	-4.554	-4.546	-4.538	-4.530	-4.521	-4.511	-4.501	-4.491	-4.480	-4.469	-4.455	-4.442	-4.429	-4.415	-4.399	-4.385	-4.369	-4.351	-4.332	-4.316	-4.296	-4.278	-4.258	-4.238	-4.216	-4.194	-4.172	-4.151	-4.128	-4.106	-4.082	-4.060	-4.036	-4.014	-3.990	-3.966	-3.944	-3.921	-3.898	-3.875	-3.854	-3.830	-3.809	-3.788	-3.768	-3.748	-3.728	-3.708	-3.690	-3.671	-3.654	-3.638	-3.621	-3.606	-3.591	-3.578	-3.565	-3.552	-3.540	-3.529	-3.519	-3.509	-3.500	-3.491	-3.482	-3.476	-3.469	-3.462	-3.458	-3.452	-3.446	-3.442	-3.438	-3.435	-3.431	-3.428	-3.425	-3.421	-3.419	-3.416	-3.414	-3.411	-3.408	-3.405	-3.401	-3.398	-3.395	-3.391	-3.386	-3.382	-3.376	-3.372	-3.366	-3.360	-3.352	-3.346	-3.338	-3.330	-3.320	-3.311	-3.300	-3.290	-3.278	-3.266	-3.254	-3.241	-3.226	-3.212	-3.198	-3.181	-3.166	-3.149	-3.131	-3.114	-3.095	-3.076	-3.058	-3.038	-3.018	-2.998	-2.976	-2.955	-2.935	-2.914	-2.891	-2.869	-2.848	-2.826	-2.802	-2.781	-2.758	-2.736	-2.712	-2.691	-2.669	-2.646	-2.624	-2.602	-2.580	-2.559	-2.536	-2.515	-2.494	-2.471	-2.451	-2.431	-2.410	-2.390	-2.370	-2.351	-2.332	-2.314	-2.295	-2.278	-2.259	-2.242	-2.224	-2.208	-2.190	-2.175	-2.159	-2.144	-2.129	-2.112	-2.098	-2.084	-2.071	-2.058	-2.044	-2.030	-2.019	-2.005	-1.992	-1.981	-1.969	-1.958	-1.948	-1.936	-1.925	-1.915	-1.905	-1.895	-1.885	-1.876	-1.866	-1.858	-1.849	-1.840	-1.831	-1.822	-1.815	-1.806	-1.799	-1.791	-1.785	-1.778	-1.770	-1.762	-1.756	-1.750	-1.742	-1.738	-1.731	-1.725	-1.719	-1.712	-1.706	-1.701	-1.695	-1.689	-1.682	-1.678	-1.671	-1.666	-1.660	-1.654	-1.648	-1.642	-1.635	-1.629	-1.622	-1.615	-1.609	-1.601	-1.595	-1.588	-1.580	-1.572	-1.564	-1.556	-1.548	-1.539	-1.530	-1.521	-1.511	-1.504	-1.492	-1.484	-1.474	-1.464	-1.454	-1.445	-1.434	-1.424	-1.414	-1.404	-1.394	-1.382	-1.372	-1.364	-1.354	-1.344	-1.334	-1.326	-1.316	-1.308	-1.299	-1.290	-1.282	-1.274	-1.268	-1.261	-1.254	-1.248	-1.241	-1.236	-1.231	-1.226	-1.222	-1.220	-1.216	-1.214	-1.210	-1.209	-1.208	-1.205	-1.205	-1.204	-1.204	-1.204	-1.204	-1.205	-1.206	-1.206	-1.209	-1.210	-1.212	-1.214	-1.215	-1.218	-1.219	-1.221	-1.222	-1.225	-1.226	-1.228	-1.229	-1.231	-1.231	-1.234	-1.234	-1.235	-1.235	-1.235	-1.235	-1.235	-1.234	-1.232	-1.231	-1.231	-1.230	-1.226	-1.225	-1.224	-1.221	-1.219	-1.216	-1.212	-1.210	-1.208	-1.204	-1.200	-1.198	-1.194	-1.189	-1.185	-1.182	-1.179	-1.176	-1.172	-1.169	-1.165	-1.162	-1.160	-1.156	-1.152	-1.150	-1.148	-1.145	-1.142	-1.140	-1.138	-1.135	-1.134	-1.131	-1.130	-1.128	-1.126	-1.125	-1.124	-1.122	-1.121	-1.120	-1.119	-1.118	-1.118	-1.116	-1.115	-1.115	-1.115	-1.114	-1.114	-1.112	-1.112	-1.112	-1.112	-1.112	-1.112	-1.112	-1.111	-1.112	-1.112	-1.112	-1.112	-1.114	-1.115	-1.115	-1.116	-1.118	-1.119	-1.120	-1.121	-1.124	-1.125	-1.128	-1.130	-1.132	-1.135	-1.139	-1.140	-1.144	-1.149	-1.151	-1.155	-1.159	-1.162	-1.166	-1.170	-1.174	-1.179	-1.182	-1.186	-1.191	-1.195	-1.199	-1.204	-1.206	-1.210	-1.215	-1.218	-1.221	-1.224	-1.225	-1.229	-1.230	-1.231	-1.232	-1.234	-1.234	-1.234	-1.232	-1.231	-1.230	-1.229	-1.226	-1.222	-1.220	-1.216	-1.211	-1.205	-1.200	-1.195	-1.188	-1.181	-1.175	-1.166	-1.158	-1.150	-1.140	-1.131	-1.122	-1.112	-1.101	-1.091	-1.080	-1.070	-1.059	-1.046	-1.036	-1.025	-1.012	-1.000	-0.990	-0.978	-0.966	-0.955	-0.944	-0.932	-0.920	-0.910	-0.899	-0.889	-0.879	-0.869	-0.859	-0.850	-0.840	-0.832	-0.822	-0.815	-0.806	-0.799	-0.791	-0.785	-0.778	-0.771	-0.765	-0.760	-0.755	-0.749	-0.745	-0.741	-0.736	-0.732	-0.729	-0.725	-0.722	-0.720	-0.716	-0.714	-0.712	-0.710	-0.708	-0.706	-0.702	-0.701	-0.699	-0.696	-0.694	-0.692	-0.690	-0.688	-0.685	-0.682	-0.680	-0.676	-0.672	-0.670	-0.666	-0.661	-0.658	-0.652	-0.646	-0.642	-0.636	-0.629	-0.622	-0.615	-0.608	-0.600	-0.592	-0.584	-0.575	-0.565	-0.556	-0.545	-0.536	-0.525	-0.515	-0.502	-0.491	-0.480	-0.469	-0.456	-0.445	-0.431	-0.419	-0.408	-0.394	-0.382	-0.370	-0.358	-0.345	-0.332	-0.320	-0.309	-0.298	-0.285	-0.274	-0.264	-0.252	-0.244	-0.232	-0.224	-0.215	-0.206	-0.199	-0.190	-0.184	-0.178	-0.171	-0.165	-0.160	-0.155	-0.151	-0.148	-0.144	-0.141	-0.140	-0.139	-0.138	-0.138	-0.136	-0.138	-0.138	-0.139	-0.141	-0.142	-0.145	-0.149	-0.151	-0.155	-0.160	-0.164	-0.169	-0.174	-0.180	-0.186	-0.191	-0.199	-0.206	-0.212	-0.220	-0.229	-0.236	-0.245	-0.254	-0.262	-0.272	-0.282	-0.292	-0.302	-0.314	-0.325	-0.336	-0.349	-0.360	-0.374	-0.386	-0.400	-0.414	-0.428	-0.442	-0.456	-0.472	-0.488	-0.502	-0.519	-0.535	-0.552	-0.569	-0.585	-0.602	-0.620	-0.638	-0.655	-0.674	-0.691	-0.710	-0.728	-0.746	-0.764	-0.782	-0.801	-0.820	-0.838	-0.855	-0.872	-0.890	-0.908	-0.925	-0.942	-0.960	-0.976	-0.994	-1.010	-1.025	-1.041	-1.056	-1.071	-1.086	-1.101	-1.115	-1.129	-1.141	-1.155	-1.168	-1.181	-1.192	-1.205	-1.218	-1.229	-1.239	-1.250	-1.261	-1.272	-1.282	-1.292	-1.301	-1.311	-1.320	-1.329	-1.338	-1.346	-1.355	-1.362	-1.371	-1.379	-1.386	-1.394	-1.402	-1.409	-1.415	-1.422	-1.430	-1.435	-1.442	-1.449	-1.454	-1.460	-1.465	-1.470	-1.476	-1.480	-1.485	-1.490	-1.492	-1.498	-1.501	-1.504	-1.508	-1.511	-1.514	-1.516	-1.518	-1.520	-1.521	-1.522	-1.524	-1.525	-1.525	-1.526	-1.528	-1.526	-1.528	-1.528	-1.526	-1.526	-1.525	-1.525	-1.524	-1.522	-1.521	-1.520	-1.519	-1.518	-1.515	-1.512	-1.511	-1.509	-1.506	-1.504	-1.501	-1.499	-1.495	-1.492	-1.489	-1.486	-1.482	-1.480	-1.475	-1.471	-1.468	-1.464	-1.459	-1.454	-1.448	-1.444	-1.438	-1.431	-1.425	-1.418	-1.411	-1.404	-1.396	-1.388	-1.379	-1.369	-1.360	-1.350	-1.340	-1.329	-1.318	-1.306	-1.294	-1.281	-1.269	-1.255	-1.240	-1.226	-1.211	-1.198	-1.181	-1.165	-1.150	-1.132	-1.118	-1.099	-1.082	-1.065	-1.048	-1.031	-1.014	-0.995	-0.978	-0.960	-0.942	-0.925	-0.908	-0.889	-0.872	-0.855	-0.838	-0.821	-0.805	-0.789	-0.772	-0.756	-0.742	-0.728	-0.712	-0.699	-0.685	-0.671	-0.660	-0.646	-0.635	-0.624	-0.612	-0.601	-0.592	-0.582	-0.572	-0.564	-0.555	-0.548	-0.539	-0.531	-0.525	-0.518	-0.512	-0.506	-0.500	-0.494	-0.488	-0.482	-0.478	-0.472	-0.466	-0.461	-0.456	-0.451	-0.445	-0.441	-0.435	-0.430	-0.424	-0.418	-0.411	-0.406	-0.399	-0.392	-0.385	-0.378	-0.369	-0.360	-0.351	-0.341	-0.331	-0.322	-0.311	-0.301	-0.290	-0.276	-0.265	-0.251	-0.238	-0.224	-0.210	-0.196	-0.181	-0.165	-0.150	-0.134	-0.118	-0.102	-0.085	-0.069	-0.051	-0.035	-0.018	-0.001	0.016	0.032	0.049	0.066	0.082	0.099	0.114	0.130	0.145	0.159	0.172	0.186	0.199	0.211	0.224	0.234	0.244	0.252	0.261	0.269	0.275	0.281	0.286	0.290	0.292	0.295	0.296	0.296	0.296	0.295	0.292	0.289	0.286	0.281	0.275	0.269	0.262	0.255	0.248	0.239	0.229	0.220	0.210	0.199	0.189	0.178	0.168	0.156	0.145	0.135	0.124	0.114	0.102	0.094	0.084	0.074	0.065	0.056	0.049	0.041	0.035	0.030	0.024	0.021	0.016	0.014	0.014	0.012	0.012	0.015	0.016	0.020	0.024	0.029	0.036	0.044	0.051	0.060	0.070	0.081	0.094	0.106	0.120	0.134	0.149	0.165	0.181	0.199	0.216	0.235	0.254	0.272	0.292	0.312	0.332	0.352	0.371	0.392	0.414	0.432	0.452	0.472	0.492	0.511	0.530	0.549	0.568	0.585	0.602	0.618	0.634	0.649	0.662	0.675	0.688	0.700	0.710	0.720	0.728	0.735	0.742	0.748	0.752	0.756	0.758	0.759	0.760	0.758	0.756	0.752	0.748	0.742	0.738	0.730	0.721	0.712	0.702	0.691	0.680	0.668	0.654	0.641	0.625	0.610	0.595	0.579	0.561	0.544	0.526	0.507	0.489	0.470	0.451	0.432	0.411	0.392	0.372	0.352	0.332	0.312	0.294	0.274	0.254	0.236	0.216	0.198	0.181	0.164	0.146	0.128	0.111	0.095	0.080	0.065	0.050	0.035	0.022	0.009	-0.002	-0.014	-0.025	-0.035	-0.044	-0.054	-0.062	-0.070	-0.078	-0.084	-0.090	-0.095	-0.099	-0.104	-0.106	-0.109	-0.111	-0.112	-0.114	-0.115	-0.114	-0.114	-0.111	-0.110	-0.108	-0.105	-0.100	-0.098	-0.092	-0.089	-0.082	-0.079	-0.072	-0.066	-0.060	-0.054	-0.046	-0.040	-0.034	-0.026	-0.020	-0.012	-0.006	0.001	0.008	0.015	0.022	0.029	0.035	0.040	0.046	0.052	0.058	0.062	0.066	0.071	0.075	0.079	0.081	0.084	0.086	0.088	0.089	0.090	0.089	0.090	0.089	0.088	0.086	0.084	0.081	0.079	0.075	0.071	0.068	0.062	0.058	0.051	0.046	0.040	0.034	0.028	0.021	0.014	0.008	0.000	-0.008	-0.014	-0.020	-0.028	-0.035	-0.041	-0.046	-0.054	-0.059	-0.065	-0.071	-0.075	-0.080	-0.084	-0.088	-0.091	-0.094	-0.098	-0.099	-0.100	-0.100	-0.100	-0.101	-0.100	-0.099	-0.098	-0.095	-0.092	-0.089	-0.085	-0.081	-0.078	-0.071	-0.066	-0.061	-0.054	-0.048	-0.040	-0.034	-0.026	-0.020	-0.012	-0.004	0.004	0.011	0.020	0.028	0.035	0.042	0.050	0.059	0.065	0.071	0.079	0.085	0.091	0.099	0.104	0.109	0.112	0.118	0.122	0.126	0.129	0.132	0.134	0.136	0.138	0.138	0.139	0.139	0.140	0.139	0.138	0.136	0.134	0.132	0.130	0.126	0.124	0.120	0.116	0.114	0.110	0.105	0.101	0.098	0.094	0.089	0.085	0.080	0.076	0.072	0.069	0.065	0.061	0.059	0.056	0.054	0.050	0.049	0.048	0.046	0.046	0.045	0.045	0.046	0.048	0.050	0.052	0.056	0.059	0.064	0.068	0.072	0.080	0.086	0.094	0.101	0.110	0.119	0.128	0.138	0.149	0.160	0.171	0.184	0.196	0.211	0.224	0.239	0.252	0.269	0.284	0.301	0.318	0.334	0.350	0.369	0.385	0.402	0.421	0.440	0.458	0.476	0.494	0.512	0.530	0.549	0.566	0.585	0.602	0.620	0.636	0.654	0.670	0.686	0.701	0.716	0.731	0.745	0.759	0.771	0.784	0.795	0.806	0.816	0.825	0.834	0.842	0.848	0.854	0.860	0.864	0.866	0.869	0.870	0.870	0.870	0.869	0.866	0.864	0.859	0.852	0.848	0.841	0.834	0.825	0.815	0.806	0.795	0.784	0.772	0.760	0.746	0.732	0.720	0.704	0.690	0.675	0.660	0.645	0.629	0.614	0.599	0.582	0.568	0.552	0.538	0.521	0.507	0.492	0.480	0.466	0.454	0.440	0.428	0.416	0.406	0.396	0.386	0.378	0.370	0.362	0.355	0.350	0.345	0.341	0.338	0.335	0.332	0.332	0.332	0.334	0.335	0.338	0.340	0.346	0.350	0.356	0.362	0.370	0.379	0.388	0.396	0.406	0.418	0.429	0.441	0.454	0.466	0.480	0.494	0.509	0.524	0.539	0.555	0.570	0.586	0.601	0.618	0.634	0.651	0.668	0.685	0.701	0.718	0.734	0.750	0.766	0.782	0.798	0.814	0.828	0.842	0.856	0.871	0.884	0.896	0.909	0.920	0.931	0.942	0.951	0.962	0.970	0.979	0.986	0.992	0.999	1.005	1.009	1.012	1.018	1.020	1.021	1.024	1.025	1.026	1.025	1.025	1.025	1.022	1.020	1.018	1.015	1.012	1.008	1.004	0.999	0.995	0.990	0.984	0.980	0.974	0.968	0.962	0.958	0.951	0.946	0.941	0.935	0.930	0.926	0.920	0.916	0.911	0.908	0.902	0.899	0.896	0.892	0.890	0.889	0.885	0.882	0.881	0.880	0.879	0.878	0.878	0.878	0.878	0.878	0.879	0.880	0.881	0.882	0.884	0.886	0.888	0.889	0.891	0.892	0.895	0.896	0.900	0.901	0.902	0.905	0.905	0.906	0.908	0.910	0.910	0.910	0.911	0.911	0.910	0.910	0.909	0.908	0.906	0.904	0.901	0.899	0.896	0.894	0.890	0.885	0.880	0.875	0.870	0.865	0.859	0.852	0.845	0.839	0.831	0.822	0.815	0.806	0.799	0.789	0.780	0.771	0.761	0.754	0.742	0.732	0.724	0.714	0.704	0.694	0.684	0.674	0.664	0.654	0.645	0.635	0.628	0.618	0.609	0.600	0.591	0.585	0.578	0.571	0.564	0.558	0.552	0.548	0.542	0.539	0.535	0.532	0.530	0.528	0.526	0.526	0.525	0.526	0.528	0.529	0.531	0.535	0.539	0.542	0.546	0.551	0.556	0.562	0.570	0.576	0.584	0.591	0.599	0.608	0.616	0.625	0.634	0.644	0.652	0.662	0.672	0.681	0.691	0.701	0.710	0.720	0.729	0.740	0.749	0.758	0.766	0.774	0.782	0.790	0.798	0.805	0.811	0.819	0.826	0.831	0.838	0.842	0.849	0.854	0.859	0.864	0.868	0.871	0.876	0.880	0.882	0.886	0.889	0.892	0.896	0.898	0.901	0.905	0.908	0.910	0.915	0.918	0.921	0.925	0.929	0.932	0.938	0.941	0.946	0.951	0.958	0.962	0.970	0.976	0.984	0.990	0.998	1.006	1.015	1.025	1.034	1.044	1.054	1.064	1.075	1.085	1.098	1.109	1.121	1.134	1.146	1.159	1.172	1.185	1.199	1.212	1.226	1.240	1.254	1.268	1.281	1.295	1.310	1.322	1.336	1.350	1.362	1.375	1.389	1.402	1.415	1.426	1.438	1.449	1.460	1.471	1.481	1.491	1.500	1.510	1.518	1.526	1.534	1.541	1.546	1.554	1.558	1.564	1.568	1.571	1.574	1.576	1.579	1.580	1.580	1.581	1.580	1.579	1.578	1.576	1.572	1.570	1.566	1.561	1.556	1.551	1.545	1.539	1.531	1.524	1.518	1.509	1.499	1.491	1.481	1.471	1.461	1.451	1.440	1.429	1.418	1.408	1.396	1.385	1.371	1.360	1.349	1.336	1.325	1.314	1.301	1.290	1.279	1.268	1.258	1.246	1.238	1.228	1.218	1.210	1.201	1.194	1.188	1.181	1.175	1.171	1.166	1.162	1.160	1.158	1.158	1.156	1.158	1.159	1.161	1.165	1.169	1.174	1.180	1.188	1.195	1.204	1.214	1.225	1.235	1.248	1.261	1.275	1.290	1.305	1.321	1.338	1.355	1.372	1.390	1.409	1.428	1.448	1.468	1.486	1.506	1.526	1.546	1.566	1.586	1.606	1.626	1.645	1.664	1.681	1.700	1.718	1.734	1.749	1.764	1.778	1.792	1.804	1.816	1.828	1.836	1.845	1.854	1.860	1.865	1.870	1.874	1.875	1.878	1.878	1.876	1.874	1.871	1.868	1.861	1.855	1.849	1.840	1.830	1.821	1.810	1.799	1.786	1.772	1.760	1.746	1.731	1.716	1.701	1.686	1.670	1.655	1.639	1.622	1.606	1.591	1.575	1.559	1.544	1.528	1.512	1.496	1.482	1.468	1.454	1.439	1.426	1.412	1.400	1.388	1.375	1.364	1.354	1.341	1.331	1.321	1.312	1.302	1.292	1.284	1.275	1.266	1.259	1.249	1.240	1.231	1.224	1.215	1.206	1.199	1.189	1.179	1.170	1.160	1.150	1.140	1.129	1.119	1.106	1.094	1.081	1.068	1.054	1.040	1.025	1.009	0.994	0.978	0.959	0.941	0.922	0.904	0.884	0.864	0.842	0.821	0.799	0.776	0.752	0.730	0.705	0.681	0.656	0.630	0.605	0.579	0.552	0.526	0.500	0.472	0.446	0.419	0.392	0.365	0.339	0.311	0.285	0.258	0.231	0.204	0.178	0.152	0.126	0.101	0.075	0.051	0.026	0.002	-0.021	-0.045	-0.068	-0.090	-0.111	-0.132	-0.154	-0.172	-0.192	-0.211	-0.229	-0.248	-0.265	-0.281	-0.296	-0.311	-0.325	-0.340	-0.352	-0.365	-0.376	-0.389	-0.399	-0.409	-0.418	-0.426	-0.435	-0.442	-0.449	-0.455	-0.461	-0.466	-0.470	-0.474	-0.478	-0.480	-0.482	-0.484	-0.485	-0.485	-0.486	-0.486	-0.485	-0.484	-0.482	-0.481	-0.480	-0.476	-0.474	-0.470	-0.466	-0.461	-0.458	-0.454	-0.449	-0.444	-0.438	-0.432	-0.426	-0.419	-0.414	-0.406	-0.399	-0.392	-0.385	-0.378	-0.370	-0.362	-0.355	-0.346	-0.339	-0.330	-0.321	-0.314	-0.305	-0.296	-0.288	-0.280	-0.271	-0.261	-0.252	-0.245	-0.236	-0.228	-0.220	-0.211	-0.204	-0.194	-0.186	-0.179	-0.171	-0.164	-0.156	-0.150	-0.144	-0.138	-0.132	-0.126	-0.121	-0.116	-0.112	-0.108	-0.104	-0.101	-0.098	-0.095	-0.092	-0.091	-0.090	-0.089	-0.089	-0.089	-0.089	-0.090	-0.091	-0.094	-0.095	-0.098	-0.101	-0.104	-0.108	-0.111	-0.116	-0.120	-0.125	-0.130	-0.135	-0.141	-0.146	-0.152	-0.159	-0.165	-0.171	-0.178	-0.184	-0.190	-0.195	-0.202	-0.208	-0.215	-0.220	-0.226	-0.231	-0.236	-0.241	-0.246	-0.250	-0.254	-0.258	-0.260	-0.264	-0.266	-0.268	-0.270	-0.271	-0.271	-0.271	-0.271	-0.270	-0.270	-0.268	-0.265	-0.262	-0.259	-0.256	-0.251	-0.246	-0.240	-0.235	-0.229	-0.222	-0.215	-0.206	-0.199	-0.190	-0.181	-0.170	-0.161	-0.150	-0.139	-0.128	-0.116	-0.105	-0.092	-0.080	-0.066	-0.054	-0.040	-0.026	-0.012	0.001	0.016	0.031	0.045	0.060	0.075	0.090	0.106	0.121	0.136	0.151	0.166	0.181	0.196	0.212	0.228	0.241	0.258	0.271	0.286	0.300	0.315	0.329	0.342	0.356	0.369	0.382	0.395	0.406	0.419	0.431	0.442	0.454	0.465	0.475	0.486	0.495	0.506	0.515	0.524	0.531	0.541	0.549	0.556	0.564	0.570	0.576	0.582	0.589	0.595	0.600	0.604	0.609	0.612	0.616	0.620	0.624	0.628	0.630	0.634	0.636	0.639	0.641	0.642	0.644	0.645	0.646	0.649	0.649	0.650	0.650	0.650	0.650	0.650	0.650	0.650	0.649	0.648	0.648	0.646	0.644	0.642	0.641	0.638	0.635	0.632	0.630	0.626	0.622	0.620	0.615	0.611	0.606	0.601	0.596	0.590	0.584	0.578	0.571	0.565	0.558	0.550	0.542	0.534	0.525	0.518	0.507	0.499	0.490	0.479	0.470	0.459	0.448	0.438	0.426	0.416	0.405	0.395	0.382	0.372	0.360	0.350	0.339	0.328	0.316	0.306	0.295	0.285	0.274	0.264	0.254	0.244	0.235	0.225	0.218	0.209	0.201	0.194	0.188	0.181	0.176	0.171	0.166	0.164	0.161	0.159	0.158	0.156	0.156	0.158	0.159	0.161	0.164	0.168	0.172	0.178	0.185	0.194	0.201	0.210	0.221	0.232	0.244	0.258	0.271	0.285	0.301	0.318	0.335	0.354	0.372	0.391	0.412	0.434	0.456	0.479	0.502	0.525	0.550	0.575	0.602	0.628	0.654	0.682	0.710	0.738	0.766	0.795	0.824	0.852	0.881	0.911	0.940	0.969	0.999	1.029	1.056	1.085	1.114	1.141	1.170	1.198	1.224	1.251	1.276	1.302	1.326	1.350	1.372	1.395	1.416	1.436	1.456	1.476	1.492	1.510	1.525	1.540	1.554	1.566	1.578	1.588	1.598	1.605	1.614	1.619	1.624	1.628	1.631	1.631	1.634	1.632	1.631	1.629	1.625	1.621	1.618	1.611	1.605	1.599	1.590	1.581	1.572	1.564	1.552	1.542	1.531	1.520	1.510	1.498	1.485	1.472	1.461	1.449	1.436	1.424	1.412	1.399	1.386	1.374	1.364	1.351	1.339	1.329	1.316	1.305	1.295	1.284	1.274	1.264	1.254	1.244	1.236	1.226	1.216	1.209	1.200	1.191	1.184	1.175	1.166	1.159	1.150	1.141	1.132	1.124	1.115	1.106	1.098	1.086	1.076	1.066	1.055	1.044	1.031	1.020	1.006	0.992	0.978	0.962	0.946	0.930	0.912	0.895	0.876	0.856	0.835	0.814	0.791	0.768	0.742	0.718	0.691	0.664	0.636	0.609	0.579	0.548	0.516	0.484	0.451	0.418	0.382	0.349	0.312	0.276	0.240	0.202	0.164	0.126	0.088	0.049	0.010	-0.029	-0.069	-0.109	-0.148	-0.188	-0.229	-0.269	-0.308	-0.348	-0.386	-0.426	-0.466	-0.504	-0.542	-0.581	-0.619	-0.656	-0.692	-0.729	-0.765	-0.801	-0.836	-0.870	-0.904	-0.939	-0.971	-1.004	-1.036	-1.069	-1.099	-1.130	-1.161	-1.190	-1.220	-1.250	-1.278	-1.306	-1.334	-1.361	-1.389	-1.416	-1.444	-1.470	-1.496	-1.524	-1.550	-1.576	-1.602	-1.629	-1.655	-1.682	-1.709	-1.735	-1.761	-1.788	-1.815	-1.842	-1.871	-1.900	-1.928	-1.956	-1.984	-2.014	-2.042	-2.072	-2.102	-2.134	-2.164	-2.195	-2.226	-2.259	-2.291	-2.324	-2.356	-2.390	-2.425	-2.459	-2.494	-2.529	-2.564	-2.600	-2.636	-2.672	-2.709	-2.746	-2.782	-2.821	-2.858	-2.896	-2.934	-2.974	-3.012	-3.050	-3.090	-3.129	-3.169	-3.209	-3.248	-3.288	-3.328	-3.366	-3.408	-3.446	-3.486	-3.526	-3.565	-3.606	-3.645	-3.684	-3.722	-3.764	-3.802	-3.841	-3.880	-3.919	-3.956	-3.995	-4.034	-4.071	-4.109	-4.146	-4.182	-4.219	-4.255	-4.290	-4.325	-4.360	-4.395	-4.428	-4.462	-4.494	-4.528	-4.558	-4.590	-4.620	-4.650	-4.680	-4.709	-4.736	-4.764	-4.790	-4.816	-4.841	-4.866	-4.890	-4.914	-4.936	-4.956	-4.978	-4.998	-5.018	-5.036	-5.054	-5.070	-5.085	-5.101	-5.116	-5.130	-5.144	-5.156	-5.168	-5.179	-5.189	-5.200	-5.209	-5.218	-5.226	-5.234	-5.241	-5.248	-5.254	-5.259	-5.264	-5.269	-5.274	-5.278	-5.280	-5.284	-5.288	-5.290	-5.292	-5.295	-5.298	-5.300	-5.302	-5.305	-5.306	-5.308	-5.310	-5.312	-5.314	-5.316	-5.319	-5.321	-5.324	-5.326	-5.329	-5.331	-5.335	-5.338	-5.341	-5.344	-5.349	-5.352	-5.356	-5.361	-5.365	-5.370	-5.375	-5.380	-5.384	-5.389	-5.395	-5.400	-5.405	-5.410	-5.415	-5.420	-5.425	-5.430	-5.435	-5.440	-5.445	-5.448	-5.451	-5.456	-5.460	-5.464	-5.466	-5.469	-5.470	-5.472	-5.474	-5.476	-5.476	-5.476	-5.475	-5.475	-5.474	-5.471	-5.469	-5.466	-5.462	-5.458	-5.454	-5.448	-5.441	-5.435	-5.428	-5.420	-5.411	-5.402	-5.392	-5.382	-5.371	-5.360	-5.349	-5.336	-5.324	-5.310	-5.296	-5.282	-5.268	-5.251	-5.236	-5.220	-5.205	-5.188	-5.170	-5.154	-5.136	-5.119	-5.101	-5.082	-5.066	-5.048	-5.030	-5.011	-4.994	-4.976	-4.959	-4.941	-4.924	-4.906	-4.890	-4.874	-4.858	-4.841	-4.826	-4.811	-4.798	-4.782	-4.769	-4.756	-4.744	-4.732	-4.721	-4.710	-4.700	-4.690	-4.681	-4.672	-4.666	-4.659	-4.652	-4.646	-4.641	-4.636	-4.632	-4.629	-4.626	-4.624	-4.622	-4.622	-4.621	-4.621	-4.621	-4.622	-4.622	-4.625	-4.626	-4.629	-4.632	-4.635	-4.638	-4.641	-4.644	-4.648	-4.650	-4.654	-4.656	-4.659	-4.664	-4.666	-4.669	-4.671	-4.674	-4.676	-4.678	-4.680	-4.680	-4.681	-4.682	-4.682	-4.681	-4.681	-4.680	-4.679	-4.678	-4.676	-4.674	-4.670	-4.668	-4.664	-4.660	-4.656	-4.652	-4.648	-4.644	-4.639	-4.632	-4.628	-4.621	-4.618	-4.611	-4.605	-4.600	-4.596	-4.590	-4.584	-4.579	-4.575	-4.570	-4.565	-4.562	-4.558	-4.555	-4.551	-4.549	-4.546	-4.545	-4.542	-4.542	-4.542	-4.542	-4.544	-4.544	-4.546	-4.548	-4.551	-4.554	-4.559	-4.562	-4.568	-4.574	-4.580	-4.586	-4.594	-4.601	-4.609	-4.616	-4.625	-4.636	-4.645	-4.655	-4.665	-4.675	-4.686	-4.696	-4.708	-4.719	-4.729	-4.741	-4.752	-4.765	-4.775	-4.786	-4.799	-4.810	-4.821	-4.831	-4.842	-4.854	-4.864	-4.874	-4.884	-4.894	-4.902	-4.912	-4.922	-4.930	-4.938	-4.946	-4.954	-4.960	-4.968	-4.975	-4.980	-4.986	-4.992	-4.998	-5.004	-5.008	-5.012	-5.018	-5.020	-5.025	-5.029	-5.031	-5.036	-5.039	-5.042	-5.044	-5.048	-5.050	-5.054	-5.056	-5.059	-5.062	-5.066	-5.069	-5.071	-5.075	-5.080	-5.084	-5.088	-5.092	-5.096	-5.101	-5.108	-5.111	-5.118	-5.126	-5.132	-5.139	-5.146	-5.155	-5.162	-5.172	-5.181	-5.191	-5.201	-5.212	-5.224	-5.235	-5.248	-5.259	-5.271	-5.285	-5.299	-5.312	-5.326	-5.341	-5.356	-5.371	-5.386	-5.401	-5.418	-5.432	-5.450	-5.465	-5.482	-5.498	-5.514	-5.530	-5.546	-5.561	-5.578	-5.594	-5.609	-5.624	-5.640	-5.654	-5.668	-5.682	-5.695	-5.709	-5.721	-5.732	-5.745	-5.756	-5.766	-5.776	-5.786	-5.795	-5.804	-5.812	-5.819	-5.825	-5.831	-5.836	-5.841	-5.845	-5.848	-5.851	-5.852	-5.855	-5.856	-5.856	-5.856	-5.856	-5.855	-5.852	-5.851	-5.850	-5.846	-5.844	-5.840	-5.836	-5.832	-5.829	-5.822	-5.819	-5.814	-5.808	-5.802	-5.796	-5.790	-5.784	-5.778	-5.770	-5.765	-5.758	-5.751	-5.744	-5.736	-5.730	-5.722	-5.715	-5.708	-5.700	-5.692	-5.684	-5.676	-5.668	-5.660	-5.650	-5.641	-5.632	-5.624	-5.614	-5.605	-5.594	-5.582	-5.571	-5.561	-5.550	-5.538	-5.524	-5.512	-5.499	-5.485	-5.471	-5.456	-5.441	-5.425	-5.409	-5.392	-5.376	-5.359	-5.341	-5.324	-5.305	-5.286	-5.265	-5.245	-5.226	-5.205	-5.185	-5.164	-5.142	-5.121	-5.100	-5.078	-5.056	-5.034	-5.012	-4.991	-4.969	-4.948	-4.925	-4.905	-4.884	-4.862	-4.841	-4.822	-4.802	-4.782	-4.762	-4.745	-4.725	-4.708	-4.690	-4.672	-4.655	-4.640	-4.624	-4.609	-4.595	-4.579	-4.565	-4.552	-4.539	-4.526	-4.514	-4.501	-4.489	-4.478	-4.468	-4.456	-4.445	-4.435	-4.424	-4.412	-4.404	-4.392	-4.382	-4.371	-4.361	-4.350	-4.339	-4.329	-4.316	-4.305	-4.292	-4.280	-4.268	-4.254	-4.241	-4.228	-4.212	-4.199	-4.182	-4.166	-4.151	-4.134	-4.118	-4.101	-4.082	-4.065	-4.046	-4.028	-4.008	-3.989	-3.969	-3.948	-3.928	-3.906	-3.886	-3.865	-3.842	-3.822	-3.801	-3.779	-3.758	-3.736	-3.715	-3.694	-3.672	-3.652	-3.632	-3.611	-3.592	-3.572	-3.552	-3.535	-3.516	-3.499	-3.481	-3.465	-3.448	-3.432	-3.418	-3.404	-3.389	-3.375	-3.362	-3.350	-3.339	-3.328	-3.318	-3.306	-3.298	-3.289	-3.280	-3.272	-3.265	-3.259	-3.251	-3.245	-3.239	-3.234	-3.228	-3.222	-3.218	-3.212	-3.208	-3.202	-3.198	-3.192	-3.189	-3.184	-3.179	-3.174	-3.168	-3.162	-3.156	-3.151	-3.144	-3.138	-3.131	-3.122	-3.115	-3.106	-3.098	-3.089	-3.079	-3.069	-3.059	-3.048	-3.036	-3.024	-3.011	-2.998	-2.984	-2.969	-2.955	-2.940	-2.924	-2.908	-2.891	-2.875	-2.859	-2.841	-2.824	-2.806	-2.788	-2.769	-2.750	-2.731	-2.712	-2.694	-2.672	-2.654	-2.634	-2.615	-2.595	-2.575	-2.556	-2.535	-2.516	-2.498	-2.478	-2.459	-2.440	-2.420	-2.401	-2.384	-2.364	-2.346	-2.328	-2.310	-2.291	-2.274	-2.256	-2.239	-2.221	-2.205	-2.188	-2.172	-2.155	-2.139	-2.124	-2.108	-2.091	-2.078	-2.061	-2.046	-2.031	-2.016	-2.001	-1.988	-1.974	-1.959	-1.945	-1.931	-1.918	-1.904	-1.890	-1.878	-1.864	-1.851	-1.839	-1.826	-1.815	-1.801	-1.790	-1.779	-1.766	-1.754	-1.744	-1.732	-1.721	-1.711	-1.700	-1.690	-1.680	-1.670	-1.660	-1.651	-1.641	-1.632	-1.622	-1.615	-1.606	-1.598	-1.591	-1.584	-1.576	-1.570	-1.562	-1.556	-1.550	-1.544	-1.538	-1.531	-1.526	-1.520	-1.515	-1.510	-1.504	-1.499	-1.494	-1.489	-1.484	-1.479	-1.474	-1.469	-1.464	-1.459	-1.452	-1.448	-1.442	-1.436	-1.430	-1.425	-1.419	-1.411	-1.406	-1.399	-1.391	-1.384	-1.378	-1.370	-1.361	-1.354	-1.346	-1.338	-1.329	-1.320	-1.311	-1.301	-1.292	-1.284	-1.275	-1.266	-1.256	-1.246	-1.238	-1.229	-1.220	-1.211	-1.202	-1.192	-1.185	-1.176	-1.169	-1.161	-1.154	-1.146	-1.139	-1.132	-1.128	-1.121	-1.115	-1.111	-1.106	-1.101	-1.099	-1.095	-1.091	-1.089	-1.086	-1.085	-1.084	-1.081	-1.081	-1.081	-1.080	-1.080	-1.080	-1.081	-1.082	-1.082	-1.084	-1.085	-1.086	-1.089	-1.090	-1.092	-1.094	-1.095	-1.096	-1.099	-1.100	-1.101	-1.104	-1.105	-1.105	-1.108	-1.108	-1.109	-1.109	-1.109	-1.109	-1.109	-1.109	-1.108	-1.108	-1.108	-1.105	-1.105	-1.104	-1.101	-1.100	-1.098	-1.096	-1.094	-1.091	-1.089	-1.088	-1.085	-1.082	-1.080	-1.078	-1.076	-1.074	-1.072	-1.069	-1.068	-1.065	-1.064	-1.062	-1.060	-1.059	-1.059	-1.058	-1.056	-1.055	-1.055	-1.054	-1.054	-1.052	-1.052	-1.051	-1.051	-1.051	-1.051	-1.050	-1.050	-1.050	-1.050	-1.050	-1.051	-1.050	-1.050	-1.050	-1.050	-1.050	-1.050	-1.049	-1.049	-1.049	-1.049	-1.048	-1.048	-1.048	-1.046	-1.046	-1.045	-1.046	-1.045	-1.045	-1.044	-1.045	-1.045	-1.045	-1.045	-1.046	-1.046	-1.048	-1.049	-1.050	-1.052	-1.054	-1.056	-1.058	-1.061	-1.062	-1.066	-1.069	-1.074	-1.078	-1.081	-1.085	-1.091	-1.096	-1.101	-1.106	-1.111	-1.116	-1.122	-1.129	-1.135	-1.141	-1.146	-1.154	-1.160	-1.165	-1.171	-1.176	-1.182	-1.188	-1.192	-1.198	-1.202	-1.206	-1.210	-1.214	-1.216	-1.219	-1.221	-1.222	-1.224	-1.225	-1.225	-1.224	-1.222	-1.221	-1.218	-1.215	-1.211	-1.208	-1.201	-1.198	-1.190	-1.184	-1.178	-1.170	-1.161	-1.152	-1.142	-1.132	-1.122	-1.112	-1.101	-1.091	-1.079	-1.066	-1.055	-1.042	-1.030	-1.018	-1.005	-0.991	-0.980	-0.966	-0.954	-0.940	-0.928	-0.915	-0.904	-0.891	-0.879	-0.868	-0.855	-0.844	-0.834	-0.822	-0.812	-0.802	-0.792	-0.782	-0.775	-0.766	-0.758	-0.751	-0.744	-0.736	-0.730	-0.724	-0.719	-0.714	-0.710	-0.705	-0.700	-0.696	-0.694	-0.691	-0.689	-0.686	-0.685	-0.684	-0.682	-0.681	-0.680	-0.679	-0.678	-0.676	-0.676	-0.675	-0.675	-0.675	-0.675	-0.672	-0.672	-0.671	-0.670	-0.669	-0.668	-0.666	-0.664	-0.662	-0.660	-0.656	-0.652	-0.649	-0.645	-0.640	-0.634	-0.629	-0.621	-0.615	-0.608	-0.600	-0.592	-0.584	-0.574	-0.564	-0.554	-0.542	-0.532	-0.520	-0.509	-0.496	-0.482	-0.470	-0.456	-0.442	-0.429	-0.415	-0.401	-0.385	-0.371	-0.356	-0.341	-0.328	-0.312	-0.298	-0.282	-0.269	-0.255	-0.240	-0.226	-0.212	-0.200	-0.188	-0.175	-0.162	-0.151	-0.140	-0.130	-0.120	-0.110	-0.101	-0.092	-0.085	-0.078	-0.070	-0.064	-0.058	-0.052	-0.049	-0.044	-0.040	-0.038	-0.034	-0.032	-0.030	-0.030	-0.029	-0.030	-0.030	-0.031	-0.032	-0.035	-0.036	-0.040	-0.042	-0.046	-0.050	-0.055	-0.060	-0.065	-0.070	-0.076	-0.082	-0.089	-0.095	-0.104	-0.111	-0.119	-0.129	-0.136	-0.146	-0.156	-0.166	-0.176	-0.188	-0.199	-0.211	-0.222	-0.236	-0.249	-0.262	-0.276	-0.290	-0.304	-0.319	-0.336	-0.351	-0.368	-0.384	-0.400	-0.418	-0.436	-0.454	-0.471	-0.490	-0.507	-0.526	-0.546	-0.564	-0.584	-0.604	-0.622	-0.642	-0.662	-0.681	-0.700	-0.720	-0.739	-0.759	-0.778	-0.796	-0.815	-0.834	-0.852	-0.871	-0.888	-0.906	-0.924	-0.940	-0.958	-0.974	-0.989	-1.005	-1.020	-1.036	-1.050	-1.065	-1.079	-1.092	-1.106	-1.119	-1.131	-1.144	-1.156	-1.168	-1.179	-1.190	-1.200	-1.211	-1.221	-1.231	-1.241	-1.251	-1.260	-1.269	-1.279	-1.286	-1.295	-1.305	-1.312	-1.320	-1.329	-1.336	-1.345	-1.352	-1.359	-1.366	-1.372	-1.381	-1.388	-1.394	-1.401	-1.406	-1.414	-1.419	-1.426	-1.431	-1.438	-1.444	-1.449	-1.455	-1.460	-1.465	-1.470	-1.475	-1.480	-1.484	-1.489	-1.492	-1.498	-1.501	-1.505	-1.509	-1.512	-1.516	-1.520	-1.522	-1.525	-1.528	-1.531	-1.532	-1.536	-1.538	-1.540	-1.542	-1.544	-1.545	-1.548	-1.548	-1.550	-1.550	-1.550	-1.551	-1.551	-1.551	-1.551	-1.551	-1.550	-1.549	-1.548	-1.548	-1.546	-1.544	-1.542	-1.539	-1.536	-1.534	-1.530	-1.525	-1.522	-1.518	-1.511	-1.506	-1.501	-1.494	-1.488	-1.480	-1.471	-1.464	-1.455	-1.446	-1.436	-1.425	-1.414	-1.402	-1.391	-1.379	-1.366	-1.354	-1.339	-1.325	-1.310	-1.295	-1.279	-1.262	-1.248	-1.230	-1.214	-1.195	-1.178	-1.160	-1.141	-1.122	-1.104	-1.086	-1.066	-1.048	-1.029	-1.010	-0.990	-0.971	-0.952	-0.934	-0.916	-0.898	-0.879	-0.861	-0.842	-0.828	-0.810	-0.792	-0.778	-0.762	-0.748	-0.732	-0.718	-0.704	-0.691	-0.679	-0.668	-0.655	-0.645	-0.635	-0.625	-0.615	-0.608	-0.598	-0.591	-0.584	-0.578	-0.570	-0.565	-0.560	-0.555	-0.550	-0.546	-0.542	-0.538	-0.535	-0.531	-0.529	-0.525	-0.521	-0.519	-0.515	-0.512	-0.509	-0.505	-0.501	-0.498	-0.494	-0.489	-0.484	-0.478	-0.472	-0.466	-0.459	-0.451	-0.444	-0.434	-0.424	-0.414	-0.404	-0.392	-0.380	-0.368	-0.354	-0.339	-0.325	-0.310	-0.292	-0.278	-0.260	-0.244	-0.225	-0.206	-0.188	-0.170	-0.150	-0.131	-0.111	-0.092	-0.072	-0.054	-0.034	-0.015	0.005	0.022	0.041	0.059	0.075	0.092	0.108	0.124	0.138	0.151	0.164	0.175	0.186	0.196	0.205	0.214	0.221	0.226	0.231	0.235	0.236	0.239	0.239	0.239	0.236	0.232	0.229	0.224	0.219	0.212	0.205	0.196	0.188	0.179	0.169	0.158	0.148	0.135	0.124	0.112	0.100	0.088	0.078	0.065	0.054	0.042	0.031	0.020	0.010	0.001	-0.008	-0.016	-0.024	-0.030	-0.036	-0.042	-0.046	-0.049	-0.051	-0.054	-0.052	-0.054	-0.052	-0.049	-0.045	-0.040	-0.035	-0.028	-0.020	-0.012	-0.002	0.010	0.020	0.032	0.046	0.060	0.075	0.090	0.108	0.124	0.140	0.159	0.176	0.195	0.215	0.234	0.254	0.272	0.292	0.312	0.331	0.351	0.371	0.390	0.409	0.428	0.446	0.465	0.482	0.499	0.515	0.532	0.546	0.561	0.575	0.589	0.602	0.614	0.625	0.634	0.645	0.652	0.660	0.668	0.674	0.679	0.682	0.686	0.688	0.690	0.690	0.690	0.688	0.686	0.682	0.679	0.674	0.668	0.661	0.655	0.648	0.639	0.629	0.620	0.609	0.598	0.586	0.574	0.561	0.548	0.534	0.519	0.504	0.490	0.474	0.459	0.444	0.426	0.411	0.395	0.379	0.361	0.345	0.328	0.312	0.295	0.279	0.262	0.248	0.231	0.216	0.200	0.185	0.171	0.158	0.144	0.129	0.116	0.104	0.091	0.080	0.068	0.058	0.048	0.038	0.029	0.020	0.011	0.002	-0.004	-0.011	-0.018	-0.022	-0.028	-0.032	-0.036	-0.039	-0.041	-0.044	-0.046	-0.049	-0.049	-0.049	-0.049	-0.049	-0.048	-0.046	-0.044	-0.042	-0.040	-0.038	-0.034	-0.030	-0.025	-0.021	-0.016	-0.011	-0.006	0.000	0.005	0.011	0.019	0.025	0.031	0.039	0.046	0.054	0.060	0.068	0.075	0.082	0.090	0.096	0.104	0.111	0.118	0.125	0.131	0.138	0.144	0.150	0.156	0.161	0.166	0.171	0.175	0.180	0.184	0.188	0.190	0.194	0.196	0.198	0.199	0.200	0.200	0.201	0.200	0.200	0.198	0.198	0.195	0.192	0.190	0.186	0.181	0.179	0.174	0.170	0.166	0.160	0.155	0.150	0.144	0.140	0.135	0.128	0.122	0.118	0.112	0.108	0.102	0.098	0.094	0.090	0.085	0.081	0.079	0.076	0.074	0.071	0.070	0.069	0.068	0.068	0.068	0.069	0.070	0.071	0.074	0.078	0.080	0.084	0.088	0.091	0.098	0.102	0.108	0.114	0.120	0.126	0.134	0.140	0.148	0.155	0.162	0.170	0.178	0.185	0.192	0.199	0.208	0.214	0.221	0.229	0.235	0.241	0.248	0.252	0.259	0.262	0.268	0.271	0.275	0.279	0.281	0.282	0.284	0.286	0.288	0.288	0.286	0.285	0.285	0.284	0.281	0.279	0.276	0.272	0.270	0.266	0.261	0.258	0.254	0.250	0.245	0.240	0.235	0.230	0.226	0.220	0.215	0.211	0.208	0.202	0.199	0.195	0.192	0.189	0.185	0.184	0.181	0.180	0.180	0.179	0.179	0.179	0.180	0.181	0.184	0.188	0.190	0.194	0.199	0.204	0.210	0.216	0.222	0.231	0.240	0.248	0.256	0.268	0.278	0.288	0.300	0.311	0.324	0.336	0.350	0.364	0.378	0.392	0.408	0.421	0.438	0.454	0.470	0.485	0.502	0.520	0.536	0.554	0.570	0.588	0.604	0.621	0.638	0.655	0.672	0.688	0.705	0.721	0.738	0.752	0.769	0.782	0.798	0.812	0.825	0.839	0.850	0.864	0.874	0.885	0.896	0.905	0.914	0.922	0.929	100.000	5.000	2.000	1.000	5.000	0.000	0.000	0.000	0.000	0.000	0.000	0.000	0.000	0.000	0.000	0.000	0.000	0.000	-0.574	-0.565	-0.556	-0.549	-0.540	-0.534	-0.526	-0.521	-0.515	-0.510	-0.505	-0.500	-0.496	-0.494	-0.489	-0.486	-0.482	-0.481	-0.478	-0.476	-0.474	-0.471	-0.470	-0.468	-0.466	-0.464	-0.461	-0.460	-0.458	-0.455	-0.454	-0.450	-0.449	-0.446	-0.444	-0.441	-0.438	-0.435	-0.434	-0.430	-0.428	-0.425	-0.422	-0.420	-0.418	-0.415	-0.412	-0.410	-0.409	-0.406	-0.406	-0.404	-0.404	-0.402	-0.402	-0.402	-0.402	-0.402	-0.404	-0.406	-0.409	-0.411	-0.414	-0.419	-0.424	-0.429	-0.434	-0.439	-0.446	-0.454	-0.461	-0.470	-0.480	-0.489	-0.499	-0.509	-0.520	-0.531	-0.542	-0.555	-0.568	-0.580	-0.594	-0.608	-0.621	-0.635	-0.650	-0.664	-0.678	-0.691	-0.706	-0.721	-0.735	-0.750	-0.764	-0.779	-0.792	-0.806	-0.820	-0.834	-0.846	-0.860	-0.872	-0.885	-0.898	-0.909	-0.920	-0.931	-0.942	-0.952	-0.964	-0.972	-0.982	-0.992	-1.001	-1.010	-1.019	-1.028	-1.036	-1.044	-1.052	-1.061	-1.069	-1.076	-1.084	-1.092	-1.100	-1.108	-1.115	-1.124	-1.130	-1.139	-1.148	-1.156	-1.165	-1.174	-1.182	-1.191	-1.201	-1.211	-1.221	-1.231	-1.242	-1.252	-1.262	-1.275	-1.286	-1.299	-1.311	-1.322	-1.335	-1.349	-1.362	-1.375	-1.389	-1.402	-1.416	-1.431	-1.446	-1.461	-1.475	-1.491	-1.508	-1.522	-1.539	-1.556	-1.571	-1.588	-1.605	-1.622	-1.640	-1.658	-1.675	-1.692	-1.711	-1.730	-1.749	-1.768	-1.788	-1.808	-1.826	-1.848	-1.868	-1.889	-1.910	-1.931	-1.952	-1.975	-1.998	-2.020	-2.042	-2.066	-2.090	-2.114	-2.139	-2.164	-2.188	-2.214	-2.240	-2.265	-2.291	-2.318	-2.344	-2.371	-2.398	-2.425	-2.454	-2.481	-2.509	-2.536	-2.565	-2.591	-2.620	-2.648	-2.676	-2.704	-2.731	-2.759	-2.786	-2.814	-2.840	-2.868	-2.894	-2.920	-2.945	-2.971	-2.996	-3.021	-3.045	-3.069	-3.092	-3.114	-3.136	-3.158	-3.180	-3.200	-3.220	-3.239	-3.256	-3.275	-3.292	-3.309	-3.325	-3.340	-3.355	-3.369	-3.382	-3.395	-3.408	-3.419	-3.430	-3.441	-3.451	-3.461	-3.470	-3.479	-3.488	-3.495	-3.502	-3.509	-3.515	-3.521	-3.526	-3.531	-3.536	-3.541	-3.546	-3.551	-3.556	-3.560	-3.564	-3.568	-3.572	-3.576	-3.580	-3.584	-3.588	-3.592	-3.598	-3.601	-3.605	-3.610	-3.616	-3.620	-3.626	-3.632	-3.639	-3.645	-3.651	-3.659	-3.666	-3.674	-3.681	-3.690	-3.700	-3.709	-3.719	-3.729	-3.740	-3.750	-3.761	-3.772	-3.784	-3.795	-3.808	-3.820	-3.834	-3.846	-3.860	-3.874	-3.888	-3.901	-3.916	-3.929	-3.942	-3.958	-3.971	-3.985	-3.999	-4.014	-4.026	-4.040	-4.054	-4.066	-4.080	-4.091	-4.104	-4.115	-4.126	-4.139	-4.148	-4.159	-4.168	-4.178	-4.186	-4.195	-4.202	-4.209	-4.215	-4.221	-4.228	-4.231	-4.235	-4.239	-4.241	-4.244	-4.245	-4.245	-4.246	-4.245	-4.244	-4.242	-4.240	-4.238	-4.234	-4.229	-4.225	-4.219	-4.214	-4.208	-4.201	-4.194	-4.186	-4.179	-4.170	-4.161	-4.152	-4.144	-4.132	-4.124	-4.114	-4.104	-4.094	-4.082	-4.071	-4.061	-4.050	-4.039	-4.028	-4.019	-4.008	-3.996	-3.986	-3.975	-3.964	-3.954	-3.945	-3.935	-3.926	-3.916	-3.908	-3.899	-3.889	-3.882	-3.874	-3.866	-3.859	-3.852	-3.846	-3.840	-3.835	-3.830	-3.825	-3.820	-3.815	-3.812	-3.808	-3.805	-3.801	-3.800	-3.798	-3.795	-3.794	-3.794	-3.792	-3.792	-3.791	-3.792	-3.792	-3.792	-3.794	-3.794	-3.795	-3.796	-3.798	-3.799	-3.800	-3.801	-3.802	-3.805	-3.806	-3.809	-3.810	-3.811	-3.812	-3.815	-3.816	-3.818	-3.819	-3.821	-3.822	-3.824	-3.825	-3.826	-3.828	-3.829	-3.830	-3.831	-3.832	-3.834	-3.835	-3.835	-3.836	-3.836	-3.838	-3.839	-3.839	-3.839	-3.841	-3.841	-3.842	-3.842	-3.844	-3.844	-3.846	-3.846	-3.848	-3.848	-3.849	-3.850	-3.851	-3.850	-3.851	-3.851	-3.852	-3.854	-3.854	-3.854	-3.855	-3.854	-3.855	-3.854	-3.855	-3.855	-3.854	-3.854	-3.852	-3.852	-3.850	-3.848	-3.848	-3.845	-3.842	-3.840	-3.838	-3.835	-3.830	-3.826	-3.821	-3.818	-3.812	-3.808	-3.801	-3.796	-3.789	-3.781	-3.774	-3.766	-3.758	-3.750	-3.740	-3.731	-3.721	-3.711	-3.702	-3.691	-3.680	-3.669	-3.658	-3.645	-3.634	-3.620	-3.609	-3.595	-3.582	-3.570	-3.556	-3.544	-3.530	-3.518	-3.505	-3.491	-3.478	-3.465	-3.451	-3.438	-3.425	-3.412	-3.400	-3.388	-3.375	-3.364	-3.351	-3.340	-3.329	-3.318	-3.308	-3.296	-3.288	-3.278	-3.269	-3.261	-3.254	-3.245	-3.238	-3.231	-3.225	-3.220	-3.215	-3.210	-3.206	-3.204	-3.200	-3.199	-3.198	-3.196	-3.196	-3.198	-3.198	-3.199	-3.200	-3.202	-3.206	-3.210	-3.214	-3.219	-3.225	-3.230	-3.236	-3.242	-3.250	-3.256	-3.265	-3.272	-3.281	-3.290	-3.299	-3.309	-3.319	-3.328	-3.338	-3.348	-3.358	-3.368	-3.378	-3.388	-3.398	-3.408	-3.416	-3.426	-3.435	-3.445	-3.452	-3.461	-3.470	-3.476	-3.485	-3.491	-3.498	-3.502	-3.509	-3.512	-3.516	-3.520	-3.522	-3.525	-3.526	-3.528	-3.528	-3.528	-3.526	-3.524	-3.521	-3.519	-3.515	-3.510	-3.505	-3.499	-3.492	-3.486	-3.479	-3.471	-3.462	-3.451	-3.442	-3.432	-3.422	-3.412	-3.400	-3.389	-3.378	-3.365	-3.354	-3.340	-3.328	-3.316	-3.302	-3.290	-3.276	-3.264	-3.251	-3.239	-3.225	-3.212	-3.200	-3.188	-3.175	-3.162	-3.150	-3.138	-3.126	-3.114	-3.102	-3.092	-3.081	-3.070	-3.059	-3.048	-3.038	-3.028	-3.016	-3.006	-2.996	-2.985	-2.975	-2.965	-2.955	-2.944	-2.934	-2.924	-2.912	-2.901	-2.891	-2.880	-2.869	-2.856	-2.845	-2.834	-2.821	-2.809	-2.796	-2.784	-2.770	-2.758	-2.744	-2.730	-2.714	-2.700	-2.685	-2.670	-2.654	-2.639	-2.624	-2.608	-2.591	-2.576	-2.559	-2.542	-2.526	-2.510	-2.494	-2.478	-2.461	-2.445	-2.429	-2.414	-2.400	-2.384	-2.370	-2.355	-2.341	-2.328	-2.315	-2.302	-2.290	-2.279	-2.268	-2.258	-2.248	-2.239	-2.230	-2.222	-2.215	-2.209	-2.201	-2.198	-2.192	-2.188	-2.184	-2.180	-2.178	-2.175	-2.174	-2.171	-2.171	-2.171	-2.170	-2.170	-2.171	-2.172	-2.174	-2.174	-2.175	-2.178	-2.179	-2.180	-2.182	-2.184	-2.185	-2.188	-2.188	-2.189	-2.189	-2.190	-2.190	-2.190	-2.190	-2.189	-2.189	-2.186	-2.185	-2.182	-2.180	-2.178	-2.175	-2.170	-2.166	-2.161	-2.156	-2.151	-2.146	-2.139	-2.134	-2.126	-2.119	-2.111	-2.104	-2.096	-2.086	-2.079	-2.070	-2.061	-2.052	-2.044	-2.035	-2.026	-2.016	-2.007	-1.999	-1.990	-1.982	-1.974	-1.965	-1.956	-1.948	-1.940	-1.932	-1.926	-1.918	-1.911	-1.905	-1.899	-1.894	-1.888	-1.882	-1.876	-1.872	-1.868	-1.865	-1.861	-1.858	-1.855	-1.852	-1.851	-1.849	-1.848	-1.845	-1.844	-1.844	-1.844	-1.842	-1.842	-1.842	-1.844	-1.845	-1.845	-1.848	-1.848	-1.850	-1.851	-1.852	-1.854	-1.855	-1.859	-1.860	-1.862	-1.865	-1.868	-1.869	-1.871	-1.874	-1.876	-1.879	-1.882	-1.884	-1.888	-1.889	-1.892	-1.895	-1.896	-1.899	-1.902	-1.904	-1.906	-1.908	-1.911	-1.912	-1.915	-1.918	-1.919	-1.921	-1.924	-1.926	-1.928	-1.930	-1.931	-1.932	-1.935	-1.936	-1.938	-1.939	-1.940	-1.941	-1.942	-1.944	-1.944	-1.945	-1.946	-1.946	-1.946	-1.948	-1.946	-1.946	-1.945	-1.945	-1.944	-1.942	-1.941	-1.939	-1.938	-1.935	-1.932	-1.929	-1.925	-1.921	-1.918	-1.912	-1.909	-1.902	-1.898	-1.891	-1.885	-1.878	-1.870	-1.862	-1.855	-1.848	-1.838	-1.829	-1.819	-1.809	-1.799	-1.788	-1.776	-1.765	-1.754	-1.741	-1.729	-1.716	-1.702	-1.689	-1.675	-1.661	-1.648	-1.634	-1.619	-1.604	-1.590	-1.575	-1.560	-1.546	-1.531	-1.515	-1.501	-1.486	-1.471	-1.456	-1.442	-1.429	-1.414	-1.400	-1.386	-1.372	-1.359	-1.346	-1.334	-1.321	-1.310	-1.298	-1.286	-1.274	-1.264	-1.254	-1.242	-1.234	-1.224	-1.215	-1.206	-1.198	-1.190	-1.181	-1.174	-1.166	-1.160	-1.154	-1.146	-1.140	-1.134	-1.130	-1.124	-1.119	-1.114	-1.109	-1.104	-1.099	-1.096	-1.091	-1.088	-1.084	-1.080	-1.076	-1.072	-1.069	-1.068	-1.065	-1.061	-1.059	-1.058	-1.055	-1.052	-1.050	-1.049	-1.046	-1.046	-1.045	-1.044	-1.042	-1.041	-1.041	-1.041	-1.041	-1.040	-1.041	-1.041	-1.042	-1.042	-1.045	-1.045	-1.046	-1.048	-1.050	-1.051	-1.054	-1.055	-1.059	-1.060	-1.062	-1.064	-1.068	-1.069	-1.071	-1.072	-1.076	-1.078	-1.080	-1.081	-1.084	-1.085	-1.086	-1.088	-1.089	-1.089	-1.090	-1.090	-1.090	-1.089	-1.089	-1.086	-1.085	-1.082	-1.080	-1.076	-1.072	-1.070	-1.066	-1.061	-1.056	-1.049	-1.044	-1.038	-1.030	-1.022	-1.015	-1.008	-0.999	-0.991	-0.982	-0.972	-0.964	-0.954	-0.944	-0.935	-0.925	-0.915	-0.905	-0.894	-0.884	-0.872	-0.862	-0.852	-0.842	-0.832	-0.822	-0.814	-0.805	-0.795	-0.785	-0.778	-0.768	-0.759	-0.751	-0.742	-0.735	-0.726	-0.719	-0.710	-0.704	-0.696	-0.690	-0.682	-0.675	-0.669	-0.662	-0.656	-0.650	-0.645	-0.639	-0.632	-0.626	-0.621	-0.615	-0.610	-0.605	-0.599	-0.595	-0.589	-0.584	-0.579	-0.574	-0.570	-0.565	-0.561	-0.556	-0.552	-0.548	-0.545	-0.541	-0.539	-0.535	-0.534	-0.530	-0.529	-0.528	-0.526	-0.525	-0.525	-0.526	-0.526	-0.528	-0.529	-0.530	-0.531	-0.535	-0.539	-0.542	-0.546	-0.551	-0.558	-0.564	-0.569	-0.576	-0.584	-0.590	-0.599	-0.606	-0.615	-0.625	-0.632	-0.642	-0.651	-0.662	-0.672	-0.682	-0.692	-0.704	-0.714	-0.724	-0.735	-0.745	-0.755	-0.765	-0.775	-0.785	-0.795	-0.805	-0.814	-0.822	-0.831	-0.839	-0.848	-0.855	-0.862	-0.870	-0.876	-0.882	-0.889	-0.894	-0.900	-0.905	-0.909	-0.914	-0.916	-0.921	-0.925	-0.928	-0.930	-0.932	-0.935	-0.936	-0.939	-0.940	-0.942	-0.944	-0.946	-0.946	-0.948	-0.949	-0.949	-0.950	-0.951	-0.951	-0.952	-0.954	-0.955	-0.956	-0.956	-0.958	-0.958	-0.959	-0.960	-0.960	-0.961	-0.962	-0.964	-0.965	-0.966	-0.966	-0.968	-0.969	-0.971	-0.972	-0.974	-0.975	-0.976	-0.979	-0.980	-0.982	-0.984	-0.985	-0.986	-0.988	-0.990	-0.991	-0.994	-0.995	-0.996	-0.998	-0.999	-1.000	-1.001	-1.002	-1.004	-1.004	-1.005	-1.005	-1.006	-1.005	-1.006	-1.005	-1.005	-1.002	-1.002	-1.001	-0.999	-0.998	-0.995	-0.992	-0.989	-0.986	-0.982	-0.978	-0.974	-0.969	-0.965	-0.958	-0.952	-0.946	-0.940	-0.932	-0.926	-0.918	-0.910	-0.902	-0.895	-0.885	-0.876	-0.868	-0.859	-0.849	-0.840	-0.830	-0.821	-0.811	-0.802	-0.792	-0.784	-0.774	-0.764	-0.755	-0.746	-0.738	-0.730	-0.722	-0.715	-0.708	-0.701	-0.694	-0.688	-0.682	-0.676	-0.671	-0.669	-0.665	-0.661	-0.659	-0.656	-0.655	-0.654	-0.652	-0.652	-0.654	-0.654	-0.655	-0.656	-0.659	-0.660	-0.662	-0.666	-0.669	-0.672	-0.676	-0.680	-0.685	-0.689	-0.694	-0.699	-0.704	-0.709	-0.714	-0.720	-0.725	-0.731	-0.738	-0.744	-0.749	-0.755	-0.761	-0.768	-0.774	-0.780	-0.786	-0.794	-0.800	-0.808	-0.815	-0.822	-0.830	-0.839	-0.848	-0.856	-0.865	-0.874	-0.884	-0.895	-0.905	-0.915	-0.928	-0.939	-0.952	-0.965	-0.978	-0.991	-1.006	-1.020	-1.036	-1.051	-1.069	-1.085	-1.102	-1.120	-1.138	-1.156	-1.175	-1.194	-1.214	-1.234	-1.254	-1.274	-1.294	-1.315	-1.336	-1.356	-1.378	-1.398	-1.420	-1.440	-1.460	-1.482	-1.502	-1.522	-1.542	-1.562	-1.582	-1.602	-1.621	-1.640	-1.659	-1.678	-1.695	-1.712	-1.730	-1.746	-1.762	-1.779	-1.794	-1.809	-1.822	-1.838	-1.851	-1.865	-1.878	-1.890	-1.901	-1.915	-1.926	-1.936	-1.948	-1.958	-1.968	-1.976	-1.986	-1.995	-2.005	-2.013	-2.020	-2.029	-2.036	-2.042	-2.050	-2.056	-2.062	-2.069	-2.074	-2.079	-2.084	-2.088	-2.092	-2.096	-2.100	-2.102	-2.106	-2.109	-2.110	-2.112	-2.114	-2.115	-2.116	-2.115	-2.115	-2.115	-2.114	-2.112	-2.110	-2.109	-2.106	-2.102	-2.100	-2.096	-2.092	-2.088	-2.082	-2.078	-2.071	-2.066	-2.059	-2.054	-2.046	-2.039	-2.030	-2.024	-2.015	-2.006	-1.996	-1.989	-1.979	-1.968	-1.959	-1.949	-1.938	-1.926	-1.916	-1.904	-1.892	-1.881	-1.869	-1.858	-1.844	-1.831	-1.819	-1.805	-1.791	-1.778	-1.764	-1.749	-1.734	-1.719	-1.705	-1.688	-1.672	-1.656	-1.640	-1.622	-1.606	-1.589	-1.571	-1.554	-1.535	-1.518	-1.499	-1.479	-1.461	-1.441	-1.422	-1.402	-1.382	-1.361	-1.341	-1.321	-1.300	-1.280	-1.258	-1.238	-1.216	-1.195	-1.175	-1.154	-1.132	-1.111	-1.090	-1.070	-1.049	-1.028	-1.008	-0.988	-0.966	-0.946	-0.926	-0.908	-0.889	-0.869	-0.851	-0.832	-0.815	-0.799	-0.780	-0.764	-0.748	-0.732	-0.718	-0.702	-0.689	-0.675	-0.660	-0.648	-0.635	-0.624	-0.611	-0.600	-0.590	-0.580	-0.570	-0.559	-0.551	-0.542	-0.534	-0.526	-0.518	-0.511	-0.505	-0.498	-0.491	-0.486	-0.480	-0.474	-0.469	-0.464	-0.459	-0.454	-0.449	-0.445	-0.441	-0.436	-0.431	-0.428	-0.422	-0.419	-0.414	-0.409	-0.405	-0.400	-0.394	-0.390	-0.384	-0.378	-0.372	-0.366	-0.359	-0.352	-0.346	-0.340	-0.331	-0.324	-0.315	-0.309	-0.300	-0.291	-0.281	-0.272	-0.262	-0.254	-0.244	-0.234	-0.224	-0.215	-0.205	-0.195	-0.185	-0.175	-0.165	-0.155	-0.145	-0.135	-0.125	-0.116	-0.106	-0.099	-0.090	-0.082	-0.075	-0.068	-0.061	-0.055	-0.050	-0.044	-0.040	-0.036	-0.032	-0.031	-0.029	-0.028	-0.028	-0.028	-0.029	-0.031	-0.032	-0.036	-0.040	-0.044	-0.049	-0.054	-0.060	-0.068	-0.074	-0.081	-0.090	-0.099	-0.108	-0.118	-0.126	-0.135	-0.145	-0.155	-0.165	-0.175	-0.185	-0.195	-0.204	-0.214	-0.224	-0.231	-0.240	-0.248	-0.255	-0.262	-0.269	-0.272	-0.278	-0.281	-0.285	-0.289	-0.289	-0.289	-0.289	-0.289	-0.286	-0.282	-0.280	-0.275	-0.269	-0.261	-0.254	-0.245	-0.235	-0.224	-0.212	-0.200	-0.186	-0.172	-0.158	-0.141	-0.125	-0.108	-0.090	-0.072	-0.054	-0.035	-0.014	0.005	0.026	0.048	0.068	0.089	0.111	0.131	0.154	0.174	0.195	0.215	0.236	0.256	0.276	0.295	0.315	0.332	0.351	0.369	0.385	0.401	0.418	0.431	0.446	0.459	0.470	0.482	0.492	0.501	0.510	0.518	0.524	0.529	0.535	0.538	0.540	0.541	0.542	0.542	0.541	0.539	0.535	0.531	0.526	0.521	0.514	0.506	0.499	0.489	0.479	0.469	0.456	0.444	0.431	0.418	0.402	0.388	0.372	0.358	0.341	0.324	0.308	0.289	0.271	0.252	0.234	0.215	0.196	0.176	0.158	0.136	0.118	0.096	0.076	0.058	0.038	0.018	-0.002	-0.021	-0.040	-0.060	-0.080	-0.099	-0.116	-0.135	-0.152	-0.170	-0.188	-0.204	-0.220	-0.236	-0.251	-0.265	-0.280	-0.294	-0.306	-0.320	-0.332	-0.342	-0.354	-0.364	-0.372	-0.381	-0.389	-0.396	-0.402	-0.408	-0.412	-0.418	-0.420	-0.422	-0.425	-0.425	-0.425	-0.425	-0.424	-0.422	-0.419	-0.416	-0.412	-0.406	-0.401	-0.395	-0.389	-0.381	-0.374	-0.365	-0.356	-0.348	-0.338	-0.328	-0.316	-0.306	-0.295	-0.284	-0.271	-0.259	-0.249	-0.236	-0.222	-0.211	-0.199	-0.188	-0.175	-0.162	-0.151	-0.140	-0.129	-0.116	-0.105	-0.095	-0.085	-0.074	-0.065	-0.056	-0.046	-0.039	-0.030	-0.022	-0.016	-0.009	-0.002	0.002	0.008	0.012	0.016	0.020	0.022	0.026	0.029	0.030	0.030	0.032	0.032	0.034	0.032	0.032	0.032	0.031	0.030	0.030	0.028	0.026	0.024	0.022	0.021	0.020	0.018	0.016	0.014	0.012	0.010	0.009	0.008	0.005	0.004	0.004	0.002	0.001	0.000	0.000	-0.001	-0.001	-0.002	-0.002	-0.004	-0.004	-0.002	-0.004	-0.002	-0.002	-0.001	-0.002	-0.001	-0.001	-0.001	-0.001	-0.001	-0.001	-0.002	-0.002	-0.002	-0.002	-0.004	-0.005	-0.006	-0.009	-0.009	-0.011	-0.014	-0.016	-0.018	-0.021	-0.024	-0.028	-0.030	-0.034	-0.038	-0.041	-0.045	-0.050	-0.054	-0.059	-0.062	-0.069	-0.072	-0.079	-0.084	-0.089	-0.092	-0.098	-0.102	-0.108	-0.111	-0.116	-0.120	-0.125	-0.129	-0.132	-0.136	-0.139	-0.141	-0.145	-0.146	-0.149	-0.150	-0.151	-0.151	-0.152	-0.152	-0.152	-0.151	-0.150	-0.148	-0.146	-0.144	-0.141	-0.136	-0.134	-0.129	-0.125	-0.119	-0.114	-0.108	-0.101	-0.094	-0.086	-0.080	-0.071	-0.062	-0.054	-0.045	-0.035	-0.026	-0.016	-0.005	0.005	0.016	0.028	0.039	0.050	0.062	0.074	0.086	0.099	0.111	0.122	0.136	0.150	0.162	0.175	0.190	0.204	0.216	0.230	0.244	0.256	0.270	0.284	0.296	0.310	0.322	0.336	0.349	0.361	0.374	0.385	0.398	0.409	0.420	0.431	0.442	0.452	0.462	0.472	0.482	0.490	0.499	0.506	0.514	0.521	0.526	0.532	0.538	0.544	0.548	0.550	0.554	0.556	0.558	0.559	0.560	0.559	0.559	0.558	0.556	0.554	0.550	0.546	0.542	0.538	0.532	0.528	0.521	0.514	0.507	0.500	0.492	0.484	0.476	0.468	0.460	0.450	0.441	0.432	0.424	0.412	0.404	0.394	0.385	0.374	0.365	0.355	0.346	0.338	0.328	0.320	0.311	0.302	0.294	0.288	0.280	0.272	0.265	0.259	0.252	0.246	0.240	0.236	0.231	0.228	0.222	0.221	0.218	0.215	0.212	0.211	0.210	0.210	0.209	0.210	0.211	0.212	0.214	0.218	0.220	0.224	0.228	0.231	0.238	0.242	0.249	0.255	0.261	0.269	0.276	0.282	0.292	0.300	0.309	0.319	0.328	0.338	0.348	0.356	0.368	0.379	0.389	0.400	0.410	0.421	0.434	0.444	0.455	0.466	0.478	0.489	0.499	0.510	0.521	0.531	0.541	0.551	0.560	0.570	0.580	0.589	0.596	0.604	0.611	0.619	0.625	0.632	0.639	0.644	0.649	0.652	0.658	0.660	0.665	0.668	0.671	0.672	0.675	0.676	0.678	0.679	0.679	0.679	0.680	0.679	0.679	0.678	0.676	0.676	0.675	0.674	0.672	0.671	0.670	0.669	0.668	0.665	0.664	0.664	0.664	0.661	0.661	0.661	0.660	0.661	0.661	0.662	0.662	0.662	0.664	0.666	0.668	0.670	0.671	0.675	0.678	0.680	0.684	0.686	0.691	0.695	0.700	0.704	0.709	0.712	0.719	0.722	0.729	0.735	0.739	0.745	0.750	0.755	0.760	0.766	0.770	0.776	0.781	0.786	0.790	0.796	0.800	0.805	0.809	0.812	0.816	0.821	0.825	0.828	0.830	0.834	0.838	0.839	0.841	0.842	0.845	0.848	0.848	0.849	0.849	0.851	0.851	0.850	0.851	0.850	0.850	0.850	0.849	0.848	0.848	0.846	0.846	0.844	0.844	0.841	0.840	0.839	0.838	0.836	0.835	0.834	0.834	0.831	0.831	0.830	0.829	0.828	0.828	0.828	0.828	0.826	0.826	0.828	0.828	0.829	0.830	0.831	0.832	0.834	0.836	0.838	0.840	0.844	0.848	0.849	0.852	0.858	0.861	0.866	0.871	0.876	0.881	0.886	0.892	0.898	0.904	0.910	0.916	0.922	0.928	0.935	0.941	0.948	0.954	0.961	0.968	0.975	0.980	0.988	0.994	1.000	1.006	1.012	1.019	1.025	1.030	1.034	1.040	1.045	1.049	1.054	1.058	1.061	1.065	1.069	1.070	1.074	1.075	1.079	1.080	1.082	1.084	1.085	1.086	1.088	1.088	1.089	1.090	1.090	1.091	1.091	1.091	1.092	1.094	1.094	1.094	1.095	1.095	1.096	1.098	1.099	1.100	1.102	1.104	1.106	1.109	1.111	1.112	1.116	1.120	1.124	1.128	1.132	1.136	1.141	1.146	1.152	1.158	1.162	1.170	1.175	1.182	1.189	1.196	1.202	1.209	1.218	1.224	1.231	1.239	1.246	1.254	1.261	1.269	1.276	1.284	1.290	1.298	1.304	1.311	1.318	1.324	1.331	1.336	1.342	1.348	1.352	1.358	1.362	1.366	1.370	1.374	1.378	1.380	1.384	1.386	1.388	1.389	1.391	1.392	1.392	1.392	1.394	1.394	1.392	1.391	1.390	1.389	1.386	1.384	1.381	1.379	1.374	1.370	1.365	1.361	1.355	1.351	1.345	1.339	1.332	1.324	1.318	1.309	1.301	1.292	1.284	1.275	1.265	1.255	1.245	1.234	1.222	1.211	1.199	1.188	1.174	1.161	1.148	1.134	1.120	1.105	1.091	1.076	1.062	1.046	1.031	1.015	1.000	0.985	0.969	0.952	0.936	0.921	0.906	0.890	0.875	0.859	0.845	0.831	0.816	0.801	0.788	0.775	0.761	0.749	0.738	0.725	0.714	0.705	0.694	0.685	0.678	0.669	0.661	0.655	0.649	0.644	0.640	0.635	0.631	0.630	0.629	0.628	0.628	0.629	0.630	0.632	0.634	0.638	0.641	0.645	0.651	0.656	0.662	0.670	0.676	0.684	0.691	0.699	0.708	0.716	0.724	0.732	0.742	0.750	0.760	0.769	0.778	0.785	0.794	0.801	0.810	0.818	0.824	0.831	0.838	0.842	0.848	0.852	0.858	0.860	0.864	0.866	0.868	0.870	0.871	0.870	0.870	0.869	0.866	0.865	0.862	0.859	0.854	0.849	0.845	0.840	0.834	0.826	0.820	0.811	0.804	0.795	0.786	0.778	0.769	0.759	0.750	0.740	0.730	0.720	0.710	0.700	0.690	0.680	0.670	0.660	0.651	0.641	0.631	0.622	0.614	0.605	0.596	0.589	0.580	0.572	0.564	0.558	0.550	0.542	0.536	0.530	0.524	0.518	0.512	0.506	0.501	0.496	0.491	0.486	0.481	0.476	0.472	0.469	0.464	0.459	0.455	0.450	0.445	0.441	0.438	0.432	0.428	0.422	0.419	0.412	0.408	0.401	0.396	0.390	0.384	0.378	0.370	0.364	0.356	0.349	0.342	0.334	0.325	0.318	0.308	0.300	0.290	0.280	0.271	0.261	0.251	0.241	0.230	0.220	0.208	0.198	0.188	0.175	0.164	0.152	0.141	0.129	0.118	0.105	0.094	0.081	0.069	0.058	0.046	0.035	0.024	0.011	0.000	-0.010	-0.021	-0.031	-0.041	-0.052	-0.062	-0.072	-0.082	-0.090	-0.100	-0.109	-0.116	-0.124	-0.130	-0.136	-0.144	-0.149	-0.155	-0.159	-0.164	-0.168	-0.170	-0.174	-0.176	-0.178	-0.178	-0.179	-0.179	-0.180	-0.179	-0.176	-0.174	-0.172	-0.169	-0.166	-0.161	-0.158	-0.152	-0.146	-0.141	-0.135	-0.128	-0.120	-0.114	-0.105	-0.096	-0.088	-0.080	-0.070	-0.060	-0.050	-0.039	-0.030	-0.018	-0.006	0.005	0.016	0.028	0.040	0.052	0.064	0.078	0.090	0.104	0.116	0.130	0.144	0.158	0.172	0.185	0.200	0.214	0.230	0.245	0.259	0.275	0.291	0.306	0.322	0.339	0.355	0.371	0.389	0.405	0.421	0.439	0.456	0.474	0.490	0.507	0.526	0.544	0.560	0.578	0.596	0.614	0.630	0.648	0.665	0.681	0.698	0.714	0.729	0.744	0.759	0.772	0.786	0.800	0.812	0.825	0.836	0.846	0.858	0.866	0.874	0.882	0.889	0.896	0.901	0.905	0.909	0.910	0.912	0.912	0.911	0.911	0.908	0.905	0.901	0.895	0.889	0.881	0.874	0.864	0.855	0.844	0.831	0.820	0.806	0.791	0.776	0.760	0.744	0.726	0.709	0.690	0.672	0.654	0.632	0.612	0.592	0.571	0.550	0.529	0.507	0.485	0.464	0.442	0.419	0.398	0.375	0.354	0.330	0.309	0.288	0.265	0.242	0.221	0.200	0.180	0.159	0.138	0.118	0.098	0.079	0.059	0.040	0.020	0.002	-0.015	-0.032	-0.050	-0.068	-0.084	-0.099	-0.115	-0.130	-0.145	-0.159	-0.175	-0.188	-0.201	-0.214	-0.228	-0.239	-0.251	-0.262	-0.275	-0.286	-0.296	-0.308	-0.318	-0.328	-0.338	-0.348	-0.356	-0.366	-0.375	-0.385	-0.394	-0.402	-0.411	-0.420	-0.429	-0.436	-0.445	-0.454	-0.461	-0.470	-0.479	-0.488	-0.496	-0.506	-0.514	-0.524	-0.534	-0.542	-0.554	-0.564	-0.574	-0.584	-0.595	-0.606	-0.618	-0.629	-0.641	-0.652	-0.666	-0.679	-0.692	-0.706	-0.720	-0.734	-0.750	-0.764	-0.779	-0.795	-0.811	-0.828	-0.844	-0.860	-0.878	-0.894	-0.911	-0.929	-0.946	-0.964	-0.982	-1.000	-1.019	-1.038	-1.056	-1.075	-1.094	-1.112	-1.131	-1.150	-1.169	-1.189	-1.208	-1.226	-1.246	-1.265	-1.284	-1.302	-1.322	-1.341	-1.360	-1.379	-1.396	-1.414	-1.432	-1.451	-1.469	-1.486	-1.506	-1.524	-1.540	-1.558	-1.576	-1.592	-1.611	-1.628	-1.645	-1.662	-1.678	-1.695	-1.711	-1.728	-1.744	-1.760	-1.775	-1.790	-1.808	-1.822	-1.838	-1.851	-1.868	-1.881	-1.896	-1.910	-1.925	-1.938	-1.951	-1.964	-1.978	-1.990	-2.000	-2.013	-2.024	-2.035	-2.046	-2.056	-2.066	-2.076	-2.085	-2.092	-2.101	-2.109	-2.118	-2.124	-2.130	-2.135	-2.141	-2.146	-2.150	-2.154	-2.156	-2.159	-2.160	-2.161	-2.161	-2.161	-2.161	-2.160	-2.158	-2.155	-2.152	-2.148	-2.144	-2.139	-2.131	-2.125	-2.119	-2.111	-2.102	-2.094	-2.084	-2.074	-2.062	-2.050	-2.039	-2.026	-2.011	-1.998	-1.982	-1.968	-1.951	-1.935	-1.919	-1.900	-1.882	-1.864	-1.844	-1.824	-1.804	-1.784	-1.762	-1.741	-1.720	-1.698	-1.674	-1.651	-1.628	-1.604	-1.580	-1.555	-1.529	-1.504	-1.479	-1.452	-1.426	-1.401	-1.374	-1.348	-1.321	-1.294	-1.268	-1.240	-1.214	-1.186	-1.159	-1.132	-1.106	-1.079	-1.052	-1.025	-1.000	-0.972	-0.948	-0.921	-0.896	-0.871	-0.848	-0.824	-0.799	-0.776	-0.754	-0.731	-0.710	-0.689	-0.669	-0.649	-0.630	-0.611	-0.594	-0.576	-0.560	-0.544	-0.530	-0.515	-0.501	-0.489	-0.476	-0.465	-0.455	-0.444	-0.435	-0.428	-0.420	-0.412	-0.406	-0.400	-0.394	-0.390	-0.385	-0.382	-0.379	-0.376	-0.375	-0.371	-0.371	-0.370	-0.370	-0.369	-0.369	-0.369	-0.370	-0.370	-0.370	-0.372	-0.372	-0.374	-0.375	-0.375	-0.378	-0.378	-0.379	-0.380	-0.381	-0.382	-0.384	-0.384	-0.385	-0.385	-0.386	-0.386	-0.386	-0.386	-0.386	-0.388	-0.388	-0.388	-0.386	-0.386	-0.388	-0.388	-0.388	-0.388	-0.389	-0.389	-0.389	-0.389	-0.390	-0.391	-0.392	-0.394	-0.395	-0.399	-0.400	-0.402	-0.405	-0.409	-0.412	-0.416	-0.421	-0.426	-0.431	-0.436	-0.444	-0.450	-0.458	-0.465	-0.472	-0.480	-0.490	-0.498	-0.507	-0.516	-0.526	-0.538	-0.548	-0.558	-0.569	-0.579	-0.590	-0.601	-0.612	-0.624	-0.635	-0.646	-0.659	-0.669	-0.680	-0.690	-0.702	-0.712	-0.724	-0.734	-0.745	-0.755	-0.765	-0.775	-0.784	-0.794	-0.802	-0.811	-0.819	-0.826	-0.835	-0.842	-0.850	-0.856	-0.864	-0.871	-0.878	-0.885	-0.891	-0.898	-0.904	-0.910	-0.916	-0.922	-0.930	-0.936	-0.942	-0.948	-0.955	-0.962	-0.969	-0.978	-0.984	-0.991	-1.000	-1.008	-1.016	-1.026	-1.035	-1.044	-1.054	-1.065	-1.075	-1.086	-1.098	-1.110	-1.121	-1.134	-1.148	-1.160	-1.175	-1.189	-1.202	-1.218	-1.234	-1.249	-1.265	-1.280	-1.298	-1.315	-1.331	-1.349	-1.366	-1.385	-1.404	-1.421	-1.440	-1.459	-1.480	-1.499	-1.519	-1.539	-1.559	-1.580	-1.600	-1.620	-1.642	-1.664	-1.684	-1.706	-1.728	-1.751	-1.772	-1.796	-1.819	-1.842	-1.866	-1.890	-1.912	-1.938	-1.961	-1.986	-2.010	-2.036	-2.061	-2.088	-2.112	-2.139	-2.164	-2.191	-2.219	-2.244	-2.271	-2.298	-2.326	-2.354	-2.381	-2.409	-2.438	-2.465	-2.492	-2.520	-2.548	-2.576	-2.602	-2.631	-2.659	-2.686	-2.714	-2.742	-2.769	-2.796	-2.822	-2.849	-2.875	-2.902	-2.926	-2.952	-2.976	-3.002	-3.026	-3.050	-3.072	-3.096	-3.119	-3.141	-3.162	-3.184	-3.204	-3.225	-3.244	-3.264	-3.282	-3.301	-3.318	-3.335	-3.351	-3.368	-3.384	-3.399	-3.412	-3.428	-3.442	-3.456	-3.469	-3.481	-3.494	-3.506	-3.519	-3.529	-3.540	-3.551	-3.561	-3.571	-3.582	-3.592	-3.601	-3.611	-3.620	-3.629	-3.639	-3.648	-3.656	-3.665	-3.674	-3.682	-3.691	-3.699	-3.708	-3.716	-3.724	-3.734	-3.741	-3.750	-3.759	-3.768	-3.776	-3.785	-3.794	-3.804	-3.811	-3.821	-3.830	-3.840	-3.849	-3.859	-3.868	-3.879	-3.889	-3.899	-3.909	-3.919	-3.929	-3.939	-3.950	-3.960	-3.970	-3.981	-3.991	-4.003	-4.012	-4.024	-4.032	-4.044	-4.054	-4.065	-4.075	-4.085	-4.096	-4.105	-4.115	-4.124	-4.134	-4.142	-4.151	-4.160	-4.169	-4.178	-4.185	-4.192	-4.200	-4.206	-4.212	-4.220	-4.225	-4.231	-4.236	-4.240	-4.244	-4.248	-4.251	-4.252	-4.255	-4.256	-4.258	-4.258	-4.258	-4.256	-4.256	-4.254	-4.251	-4.248	-4.245	-4.241	-4.236	-4.231	-4.225	-4.219	-4.211	-4.205	-4.196	-4.186	-4.179	-4.168	-4.158	-4.148	-4.138	-4.125	-4.115	-4.102	-4.089	-4.077	-4.064	-4.051	-4.039	-4.024	-4.010	-3.998	-3.982	-3.970	-3.956	-3.941	-3.928	-3.914	-3.901	-3.888	-3.875	-3.861	-3.849	-3.836	-3.824	-3.812	-3.801	-3.790	-3.779	-3.769	-3.759	-3.750	-3.740	-3.732	-3.724	-3.716	-3.710	-3.704	-3.698	-3.692	-3.686	-3.682	-3.678	-3.675	-3.671	-3.669	-3.668	-3.666	-3.665	-3.664	-3.664	-3.664	-3.664	-3.665	-3.665	-3.666	-3.668	-3.669	-3.671	-3.672	-3.675	-3.678	-3.680	-3.682	-3.685	-3.688	-3.691	-3.694	-3.696	-3.699	-3.701	-3.704	-3.708	-3.710	-3.712	-3.715	-3.718	-3.720	-3.722	-3.724	-3.726	-3.728	-3.730	-3.731	-3.734	-3.736	-3.736	-3.739	-3.740	-3.742	-3.744	-3.744	-3.745	-3.746	-3.749	-3.750	-3.750	-3.752	-3.752	-3.754	-3.755	-3.755	-3.756	-3.758	-3.759	-3.759	-3.760	-3.761	-3.760	-3.761	-3.762	-3.762	-3.762	-3.762	-3.764	-3.764	-3.764	-3.762	-3.761	-3.761	-3.760	-3.760	-3.759	-3.758	-3.756	-3.755	-3.752	-3.750	-3.748	-3.745	-3.742	-3.740	-3.736	-3.731	-3.728	-3.724	-3.719	-3.714	-3.709	-3.702	-3.698	-3.691	-3.685	-3.679	-3.671	-3.664	-3.656	-3.649	-3.640	-3.632	-3.624	-3.616	-3.606	-3.598	-3.589	-3.580	-3.570	-3.560	-3.551	-3.541	-3.531	-3.521	-3.512	-3.502	-3.492	-3.482	-3.474	-3.464	-3.455	-3.446	-3.436	-3.428	-3.419	-3.411	-3.402	-3.394	-3.386	-3.380	-3.372	-3.365	-3.360	-3.352	-3.348	-3.342	-3.338	-3.334	-3.329	-3.325	-3.322	-3.319	-3.318	-3.315	-3.314	-3.312	-3.312	-3.312	-3.312	-3.315	-3.315	-3.318	-3.320	-3.324	-3.326	-3.330	-3.335	-3.340	-3.344	-3.350	-3.356	-3.364	-3.370	-3.378	-3.384	-3.391	-3.400	-3.409	-3.415	-3.424	-3.432	-3.441	-3.450	-3.459	-3.470	-3.479	-3.488	-3.496	-3.505	-3.514	-3.524	-3.531	-3.540	-3.548	-3.556	-3.564	-3.571	-3.579	-3.585	-3.590	-3.598	-3.602	-3.606	-3.611	-3.615	-3.618	-3.620	-3.622	-3.624	-3.624	-3.624	-3.624	-3.622	-3.620	-3.618	-3.615	-3.611	-3.606	-3.601	-3.595	-3.589	-3.582	-3.574	-3.565	-3.556	-3.548	-3.538	-3.526	-3.516	-3.505	-3.492	-3.480	-3.468	-3.455	-3.442	-3.429	-3.415	-3.401	-3.388	-3.374	-3.359	-3.345	-3.330	-3.316	-3.302	-3.288	-3.274	-3.260	-3.246	-3.232	-3.220	-3.206	-3.194	-3.181	-3.168	-3.155	-3.144	-3.131	-3.120	-3.109	-3.098	-3.086	-3.075	-3.065	-3.054	-3.045	-3.034	-3.024	-3.014	-3.004	-2.994	-2.984	-2.975	-2.965	-2.954	-2.945	-2.934	-2.922	-2.912	-2.901	-2.891	-2.879	-2.868	-2.856	-2.844	-2.830	-2.819	-2.805	-2.790	-2.776	-2.761	-2.746	-2.731	-2.716	-2.700	-2.682	-2.666	-2.649	-2.632	-2.615	-2.596	-2.579	-2.560	-2.541	-2.524	-2.504	-2.485	-2.468	-2.448	-2.430	-2.412	-2.394	-2.376	-2.359	-2.340	-2.324	-2.308	-2.292	-2.276	-2.261	-2.248	-2.234	-2.220	-2.209	-2.198	-2.186	-2.175	-2.165	-2.158	-2.149	-2.141	-2.134	-2.128	-2.124	-2.118	-2.114	-2.110	-2.106	-2.106	-2.104	-2.101	-2.100	-2.100	-2.101	-2.100	-2.101	-2.102	-2.102	-2.104	-2.105	-2.106	-2.106	-2.108	-2.108	-2.109	-2.110	-2.110	-2.110	-2.108	-2.108	-2.106	-2.104	-2.101	-2.100	-2.095	-2.091	-2.088	-2.082	-2.076	-2.070	-2.064	-2.056	-2.047	-2.040	-2.031	-2.021	-2.011	-2.000	-1.989	-1.978	-1.966	-1.954	-1.941	-1.929	-1.916	-1.902	-1.890	-1.876	-1.862	-1.849	-1.835	-1.822	-1.810	-1.796	-1.784	-1.771	-1.759	-1.748	-1.735	-1.725	-1.714	-1.704	-1.694	-1.685	-1.676	-1.669	-1.661	-1.655	-1.648	-1.644	-1.638	-1.634	-1.631	-1.628	-1.625	-1.624	-1.622	-1.622	-1.622	-1.624	-1.625	-1.628	-1.630	-1.632	-1.635	-1.640	-1.644	-1.648	-1.654	-1.659	-1.664	-1.670	-1.676	-1.682	-1.690	-1.696	-1.702	-1.710	-1.716	-1.722	-1.730	-1.738	-1.744	-1.751	-1.756	-1.764	-1.770	-1.775	-1.781	-1.788	-1.792	-1.798	-1.802	-1.806	-1.811	-1.815	-1.819	-1.822	-1.825	-1.828	-1.830	-1.832	-1.834	-1.836	-1.838	-1.838	-1.839	-1.840	-1.839	-1.839	-1.840	-1.839	-1.838	-1.838	-1.836	-1.835	-1.834	-1.832	-1.830	-1.829	-1.828	-1.824	-1.821	-1.820	-1.818	-1.815	-1.812	-1.810	-1.806	-1.805	-1.801	-1.799	-1.795	-1.792	-1.789	-1.786	-1.782	-1.779	-1.776	-1.772	-1.769	-1.764	-1.761	-1.756	-1.754	-1.749	-1.745	-1.740	-1.736	-1.731	-1.726	-1.720	-1.715	-1.711	-1.706	-1.699	-1.694	-1.688	-1.682	-1.675	-1.670	-1.662	-1.655	-1.649	-1.641	-1.632	-1.626	-1.618	-1.610	-1.601	-1.592	-1.584	-1.575	-1.566	-1.558	-1.548	-1.538	-1.529	-1.519	-1.509	-1.500	-1.490	-1.479	-1.470	-1.459	-1.449	-1.440	-1.430	-1.421	-1.411	-1.401	-1.391	-1.381	-1.371	-1.361	-1.352	-1.344	-1.334	-1.325	-1.316	-1.308	-1.299	-1.289	-1.280	-1.272	-1.262	-1.255	-1.246	-1.239	-1.229	-1.221	-1.214	-1.205	-1.198	-1.189	-1.181	-1.172	-1.164	-1.156	-1.149	-1.140	-1.131	-1.124	-1.116	-1.108	-1.099	-1.091	-1.082	-1.074	-1.066	-1.058	-1.050	-1.042	-1.034	-1.025	-1.018	-1.009	-1.001	-0.994	-0.986	-0.979	-0.971	-0.965	-0.958	-0.951	-0.945	-0.939	-0.932	-0.926	-0.921	-0.918	-0.912	-0.908	-0.904	-0.900	-0.898	-0.894	-0.892	-0.890	-0.889	-0.888	-0.886	-0.888	-0.886	-0.888	-0.889	-0.890	-0.891	-0.892	-0.895	-0.898	-0.900	-0.904	-0.906	-0.909	-0.912	-0.916	-0.921	-0.925	-0.929	-0.932	-0.936	-0.940	-0.944	-0.949	-0.951	-0.955	-0.958	-0.961	-0.964	-0.966	-0.969	-0.971	-0.971	-0.974	-0.974	-0.975	-0.975	-0.975	-0.974	-0.972	-0.972	-0.971	-0.969	-0.966	-0.964	-0.961	-0.958	-0.954	-0.950	-0.946	-0.941	-0.936	-0.931	-0.925	-0.920	-0.915	-0.909	-0.904	-0.898	-0.891	-0.884	-0.879	-0.872	-0.865	-0.859	-0.852	-0.846	-0.839	-0.832	-0.828	-0.820	-0.814	-0.808	-0.801	-0.795	-0.789	-0.781	-0.775	-0.770	-0.764	-0.758	-0.751	-0.746	-0.741	-0.734	-0.729	-0.724	-0.719	-0.712	-0.708	-0.702	-0.698	-0.692	-0.688	-0.682	-0.678	-0.674	-0.668	-0.664	-0.660	-0.656	-0.651	-0.649	-0.645	-0.642	-0.639	-0.636	-0.634	-0.632	-0.629	-0.629	-0.628	-0.626	-0.625	-0.625	-0.625	-0.626	-0.626	-0.628	-0.630	-0.630	-0.634	-0.636	-0.639	-0.642	-0.646	-0.650	-0.655	-0.660	-0.665	-0.670	-0.676	-0.682	-0.689	-0.695	-0.704	-0.710	-0.716	-0.725	-0.732	-0.740	-0.749	-0.756	-0.764	-0.772	-0.780	-0.788	-0.796	-0.804	-0.811	-0.819	-0.826	-0.834	-0.841	-0.848	-0.855	-0.861	-0.868	-0.875	-0.880	-0.885	-0.891	-0.895	-0.900	-0.904	-0.909	-0.912	-0.916	-0.919	-0.921	-0.924	-0.926	-0.928	-0.930	-0.931	-0.932	-0.934	-0.934	-0.934	-0.935	-0.935	-0.934	-0.934	-0.932	-0.932	-0.931	-0.930	-0.928	-0.928	-0.925	-0.925	-0.922	-0.921	-0.920	-0.918	-0.916	-0.915	-0.912	-0.911	-0.909	-0.909	-0.906	-0.905	-0.902	-0.902	-0.901	-0.899	-0.900	-0.898	-0.898	-0.896	-0.895	-0.896	-0.895	-0.894	-0.895	-0.895	-0.895	-0.895	-0.895	-0.896	-0.896	-0.898	-0.899	-0.899	-0.899	-0.900	-0.900	-0.900	-0.901	-0.901	-0.901	-0.901	-0.901	-0.900	-0.900	-0.900	-0.899	-0.898	-0.896	-0.894	-0.894	-0.891	-0.889	-0.885	-0.882	-0.879	-0.875	-0.870	-0.866	-0.861	-0.855	-0.849	-0.844	-0.836	-0.830	-0.822	-0.815	-0.808	-0.800	-0.791	-0.782	-0.774	-0.765	-0.755	-0.746	-0.738	-0.728	-0.718	-0.709	-0.700	-0.690	-0.681	-0.671	-0.662	-0.654	-0.645	-0.636	-0.629	-0.620	-0.612	-0.605	-0.599	-0.592	-0.585	-0.580	-0.574	-0.570	-0.565	-0.561	-0.558	-0.555	-0.552	-0.550	-0.549	-0.548	-0.546	-0.545	-0.546	-0.546	-0.546	-0.548	-0.549	-0.550	-0.552	-0.555	-0.556	-0.560	-0.564	-0.565	-0.570	-0.572	-0.578	-0.580	-0.585	-0.590	-0.594	-0.599	-0.604	-0.609	-0.614	-0.619	-0.625	-0.630	-0.636	-0.642	-0.650	-0.656	-0.664	-0.670	-0.678	-0.686	-0.694	-0.702	-0.711	-0.720	-0.731	-0.741	-0.751	-0.764	-0.775	-0.788	-0.801	-0.815	-0.829	-0.842	-0.859	-0.874	-0.890	-0.908	-0.925	-0.942	-0.961	-0.980	-1.000	-1.019	-1.039	-1.061	-1.081	-1.104	-1.124	-1.146	-1.169	-1.191	-1.214	-1.238	-1.260	-1.282	-1.306	-1.329	-1.351	-1.375	-1.398	-1.420	-1.441	-1.464	-1.485	-1.506	-1.528	-1.548	-1.569	-1.589	-1.609	-1.628	-1.646	-1.665	-1.682	-1.700	-1.716	-1.734	-1.749	-1.765	-1.779	-1.795	-1.809	-1.822	-1.835	-1.849	-1.861	-1.874	-1.884	-1.896	-1.906	-1.916	-1.928	-1.938	-1.946	-1.956	-1.965	-1.974	-1.981	-1.990	-1.998	-2.005	-2.013	-2.019	-2.026	-2.033	-2.039	-2.045	-2.049	-2.055	-2.060	-2.062	-2.068	-2.071	-2.075	-2.079	-2.081	-2.082	-2.085	-2.088	-2.089	-2.089	-2.090	-2.089	-2.089	-2.088	-2.086	-2.085	-2.082	-2.081	-2.079	-2.075	-2.071	-2.068	-2.062	-2.058	-2.052	-2.046	-2.041	-2.034	-2.027	-2.021	-2.013	-2.005	-1.998	-1.989	-1.979	-1.970	-1.961	-1.951	-1.941	-1.930	-1.920	-1.910	-1.898	-1.886	-1.875	-1.862	-1.852	-1.839	-1.826	-1.815	-1.802	-1.788	-1.775	-1.762	-1.748	-1.734	-1.719	-1.705	-1.690	-1.674	-1.659	-1.644	-1.628	-1.611	-1.595	-1.579	-1.561	-1.544	-1.526	-1.509	-1.490	-1.472	-1.454	-1.435	-1.416	-1.396	-1.378	-1.359	-1.338	-1.318	-1.298	-1.278	-1.256	-1.236	-1.215	-1.195	-1.175	-1.154	-1.132	-1.111	-1.091	-1.071	-1.049	-1.029	-1.009	-0.989	-0.968	-0.948	-0.929	-0.910	-0.889	-0.870	-0.852	-0.834	-0.816	-0.799	-0.781	-0.764	-0.748	-0.732	-0.716	-0.701	-0.686	-0.671	-0.658	-0.644	-0.631	-0.620	-0.608	-0.596	-0.584	-0.574	-0.564	-0.554	-0.544	-0.534	-0.525	-0.518	-0.509	-0.501	-0.492	-0.486	-0.479	-0.472	-0.466	-0.460	-0.454	-0.448	-0.441	-0.436	-0.430	-0.425	-0.419	-0.412	-0.408	-0.401	-0.396	-0.391	-0.384	-0.379	-0.371	-0.366	-0.359	-0.352	-0.344	-0.338	-0.329	-0.321	-0.312	-0.304	-0.296	-0.286	-0.278	-0.268	-0.258	-0.246	-0.236	-0.225	-0.212	-0.201	-0.190	-0.179	-0.166	-0.154	-0.141	-0.129	-0.115	-0.104	-0.090	-0.078	-0.066	-0.052	-0.040	-0.029	-0.016	-0.005	0.006	0.016	0.028	0.038	0.046	0.056	0.064	0.072	0.079	0.085	0.090	0.095	0.100	0.102	0.105	0.106	0.108	0.108	0.106	0.105	0.102	0.099	0.095	0.089	0.084	0.078	0.070	0.061	0.052	0.042	0.034	0.022	0.012	0.000	-0.010	-0.024	-0.035	-0.048	-0.060	-0.071	-0.085	-0.098	-0.109	-0.121	-0.132	-0.144	-0.155	-0.165	-0.175	-0.185	-0.192	-0.200	-0.208	-0.214	-0.218	-0.222	-0.225	-0.228	-0.229	-0.229	-0.229	-0.226	-0.224	-0.219	-0.214	-0.208	-0.200	-0.191	-0.182	-0.171	-0.160	-0.146	-0.132	-0.119	-0.101	-0.085	-0.069	-0.050	-0.031	-0.011	0.009	0.029	0.050	0.071	0.094	0.115	0.136	0.159	0.182	0.205	0.228	0.250	0.272	0.294	0.316	0.338	0.359	0.379	0.399	0.419	0.436	0.456	0.474	0.489	0.505	0.520	0.535	0.548	0.560	0.571	0.581	0.591	0.599	0.606	0.612	0.618	0.621	0.625	0.628	0.628	0.628	0.625	0.624	0.620	0.616	0.611	0.605	0.598	0.590	0.581	0.571	0.561	0.550	0.538	0.525	0.511	0.498	0.482	0.468	0.451	0.436	0.420	0.402	0.385	0.368	0.350	0.331	0.312	0.294	0.275	0.256	0.236	0.218	0.199	0.180	0.161	0.142	0.124	0.106	0.089	0.070	0.054	0.035	0.019	0.002	-0.014	-0.029	-0.044	-0.059	-0.074	-0.088	-0.100	-0.112	-0.124	-0.135	-0.145	-0.155	-0.166	-0.174	-0.182	-0.190	-0.198	-0.202	-0.209	-0.212	-0.218	-0.221	-0.224	-0.226	-0.228	-0.229	-0.229	-0.229	-0.228	-0.226	-0.224	-0.221	-0.219	-0.215	-0.210	-0.206	-0.201	-0.195	-0.189	-0.182	-0.176	-0.169	-0.162	-0.155	-0.148	-0.139	-0.130	-0.121	-0.112	-0.105	-0.096	-0.088	-0.079	-0.070	-0.061	-0.052	-0.044	-0.036	-0.028	-0.020	-0.012	-0.006	0.001	0.009	0.014	0.021	0.026	0.032	0.036	0.041	0.045	0.049	0.054	0.056	0.058	0.060	0.062	0.064	0.065	0.065	0.065	0.065	0.064	0.062	0.062	0.060	0.058	0.056	0.052	0.050	0.048	0.044	0.040	0.036	0.032	0.029	0.025	0.021	0.018	0.012	0.009	0.005	0.001	-0.002	-0.006	-0.010	-0.014	-0.016	-0.019	-0.022	-0.024	-0.026	-0.029	-0.030	-0.032	-0.034	-0.036	-0.036	-0.038	-0.039	-0.039	-0.039	-0.039	-0.039	-0.039	-0.039	-0.038	-0.036	-0.036	-0.035	-0.034	-0.032	-0.032	-0.030	-0.029	-0.028	-0.026	-0.026	-0.024	-0.022	-0.022	-0.021	-0.021	-0.021	-0.020	-0.020	-0.020	-0.019	-0.020	-0.020	-0.021	-0.022	-0.022	-0.025	-0.026	-0.028	-0.029	-0.031	-0.032	-0.035	-0.038	-0.040	-0.042	-0.046	-0.048	-0.051	-0.054	-0.056	-0.059	-0.062	-0.065	-0.068	-0.070	-0.072	-0.075	-0.079	-0.080	-0.082	-0.084	-0.085	-0.086	-0.086	-0.088	-0.088	-0.088	-0.086	-0.086	-0.085	-0.082	-0.081	-0.079	-0.075	-0.072	-0.069	-0.064	-0.059	-0.054	-0.048	-0.041	-0.034	-0.026	-0.020	-0.011	-0.002	0.008	0.016	0.029	0.039	0.050	0.061	0.072	0.086	0.099	0.111	0.125	0.139	0.154	0.168	0.182	0.198	0.212	0.229	0.244	0.260	0.276	0.292	0.309	0.326	0.341	0.359	0.376	0.392	0.410	0.426	0.444	0.461	0.476	0.492	0.510	0.525	0.541	0.558	0.574	0.589	0.602	0.619	0.632	0.646	0.660	0.674	0.686	0.698	0.709	0.721	0.731	0.741	0.750	0.760	0.768	0.775	0.782	0.788	0.794	0.799	0.804	0.808	0.810	0.811	0.814	0.814	0.815	0.814	0.812	0.811	0.808	0.805	0.801	0.796	0.791	0.786	0.780	0.774	0.766	0.758	0.750	0.741	0.734	0.724	0.714	0.705	0.695	0.685	0.675	0.664	0.654	0.642	0.631	0.621	0.611	0.600	0.590	0.580	0.569	0.560	0.550	0.540	0.532	0.522	0.514	0.507	0.499	0.491	0.485	0.479	0.472	0.466	0.461	0.455	0.451	0.448	0.445	0.441	0.439	0.438	0.435	0.436	0.435	0.436	0.435	0.438	0.439	0.440	0.442	0.446	0.450	0.454	0.458	0.462	0.468	0.474	0.479	0.486	0.491	0.499	0.505	0.514	0.520	0.529	0.536	0.545	0.552	0.561	0.570	0.579	0.588	0.595	0.605	0.614	0.622	0.631	0.640	0.649	0.656	0.666	0.674	0.682	0.690	0.696	0.705	0.711	0.718	0.725	0.730	0.736	0.742	0.748	0.754	0.758	0.762	0.766	0.770	0.772	0.776	0.779	0.781	0.782	0.784	0.785	0.788	0.789	0.789	0.789	0.789	0.789	0.789	0.789	0.788	0.788	0.786	0.786	0.784	0.782	0.781	0.781	0.780	0.779	0.778	0.778	0.776	0.776	0.776	0.776	0.776	0.776	0.776	0.778	0.779	0.780	0.781	0.784	0.786	0.790	0.792	0.795	0.799	0.802	0.806	0.810	0.816	0.820	0.825	0.831	0.836	0.844	0.849	0.855	0.861	0.869	0.876	0.884	0.891	0.899	0.905	0.912	0.921	0.929	0.936	0.944	0.950	0.959	0.966	0.972	0.980	0.986	0.994	1.000	1.006	1.014	1.020	1.025	1.030	1.038	1.042	1.046	1.051	1.055	1.061	1.065	1.068	1.072	1.075	1.078	1.080	1.084	1.085	1.088	1.089	1.089	1.090	1.091	1.092	1.092	1.092	1.092	1.092	1.091	1.090	1.090	1.089	1.088	1.086	1.084	1.082	1.081	1.079	1.076	1.074	1.071	1.069	1.066	1.062	1.060	1.058	1.055	1.052	1.049	1.046	1.042	1.040	1.038	1.035	1.032	1.029	1.026	1.024	1.022	1.020	1.018	1.016	1.014	1.011	1.010	1.009	1.008	1.006	1.006	1.006	1.005	1.005	1.005	1.005	1.005	1.006	1.006	1.008	1.009	1.009	1.011	1.012	1.014	1.015	1.018	1.019	1.021	1.024	1.025	1.028	1.029	1.031	1.034	1.036	1.038	1.040	1.042	1.045	1.046	1.048	1.050	1.051	1.052	1.054	1.056	1.058	1.059	1.060	1.061	1.062	1.064	1.065	1.066	1.068	1.069	1.069	1.070	1.072	1.074	1.074	1.075	1.076	1.078	1.079	1.080	1.082	1.084	1.086	1.088	1.090	1.092	1.095	1.098	1.101	1.105	1.109	1.112	1.116	1.120	1.125	1.130	1.136	1.141	1.148	1.154	1.160	1.166	1.172	1.180	1.188	1.195	1.202	1.211	1.219	1.228	1.236	1.245	1.254	1.261	1.271	1.280	1.290	1.299	1.309	1.316	1.326	1.336	1.345	1.352	1.361	1.370	1.379	1.386	1.395	1.402	1.410	1.416	1.424	1.430	1.436	1.441	1.448	1.452	1.456	1.460	1.464	1.468	1.469	1.471	1.472	1.474	1.474	1.474	1.472	1.471	1.469	1.468	1.462	1.460	1.455	1.450	1.444	1.438	1.431	1.424	1.415	1.406	1.396	1.388	1.376	1.365	1.352	1.341	1.329	1.315	1.301	1.288	1.271	1.258	1.241	1.224	1.208	1.191	1.174	1.156	1.138	1.120	1.101	1.082	1.064	1.045	1.026	1.006	0.988	0.969	0.950	0.930	0.912	0.894	0.874	0.856	0.839	0.821	0.804	0.786	0.771	0.755	0.740	0.724	0.710	0.698	0.684	0.672	0.661	0.650	0.640	0.631	0.622	0.615	0.609	0.602	0.599	0.594	0.591	0.590	0.588	0.588	0.589	0.590	0.591	0.595	0.599	0.604	0.610	0.616	0.622	0.631	0.639	0.648	0.659	0.669	0.680	0.691	0.702	0.715	0.728	0.741	0.755	0.768	0.781	0.795	0.809	0.822	0.836	0.850	0.864	0.878	0.890	0.904	0.916	0.928	0.939	0.950	0.961	0.971	0.981	0.990	0.998	1.006	1.014	1.019	1.026	1.031	1.036	1.039	1.042	1.045	1.046	1.048	1.048	1.048	1.046	1.045	1.044	1.040	1.038	1.032	1.028	1.024	1.019	1.012	1.006	1.000	0.994	0.988	0.980	0.972	0.966	0.959	0.951	0.944	0.936	0.930	0.922	0.915	0.908	0.901	0.895	0.889	0.882	0.876	0.870	0.864	0.860	0.854	0.849	0.845	0.840	0.835	0.831	0.828	0.824	0.820	0.816	0.814	0.811	0.808	0.805	0.801	0.799	0.795	0.791	0.789	0.785	0.782	0.779	0.774	0.771	0.766	0.761	0.758	0.751	0.746	0.740	0.734	0.728	0.720	0.714	0.706	0.696	0.689	0.679	0.670	0.660	0.650	0.639	0.629	0.618	0.604	0.592	0.580	0.568	0.554	0.540	0.526	0.512	0.499	0.484	0.469	0.454	0.438	0.424	0.409	0.392	0.378	0.362	0.346	0.331	0.316	0.300	0.285	0.270	0.255	0.240	0.226	0.211	0.198	0.182	0.170	0.156	0.142	0.130	0.119	0.106	0.095	0.082	0.072	0.061	0.051	0.041	0.032	0.022	0.014	0.008	0.000	-0.008	-0.014	-0.020	-0.025	-0.031	-0.035	-0.040	-0.044	-0.046	-0.049	-0.052	-0.054	-0.055	-0.056	-0.058	-0.058	-0.056	-0.055	-0.055	-0.054	-0.051	-0.049	-0.048	-0.044	-0.040	-0.036	-0.032	-0.028	-0.022	-0.016	-0.011	-0.006	0.000	0.006	0.014	0.020	0.028	0.035	0.042	0.050	0.060	0.068	0.076	0.086	0.096	0.105	0.115	0.126	0.135	0.146	0.159	0.169	0.181	0.192	0.205	0.216	0.230	0.242	0.256	0.270	0.284	0.298	0.311	0.326	0.341	0.356	0.371	0.386	0.404	0.419	0.435	0.450	0.468	0.484	0.500	0.518	0.534	0.551	0.568	0.585	0.602	0.618	0.635	0.651	0.668	0.682	0.700	0.715	0.730	0.744	0.759	0.772	0.785	0.799	0.810	0.821	0.834	0.844	0.852	0.862	0.871	0.879	0.886	0.892	0.896	0.901	0.905	0.908	0.909	0.910	0.910	0.910	0.909	0.905	0.902	0.898	0.892	0.885	0.879	0.870	0.861	0.852	0.840	0.830	0.818	0.805	0.791	0.778	0.762	0.748	0.730	0.715	0.698	0.679	0.661	0.642	0.624	0.605	0.584	0.565	0.544	0.524	0.502	0.482	0.460	0.439	0.419	0.396	0.376	0.354	0.331	0.311	0.289	0.269	0.248	0.226	0.205	0.185	0.165	0.144	0.124	0.105	0.085	0.065	0.046	0.029	0.010	-0.009	-0.026	-0.044	-0.060	-0.078	-0.094	-0.110	-0.125	-0.140	-0.156	-0.170	-0.185	-0.199	-0.212	-0.226	-0.239	-0.252	-0.265	-0.276	-0.289	-0.300	-0.312	-0.325	-0.336	-0.346	-0.358	-0.369	-0.379	-0.390	-0.400	-0.411	-0.422	-0.431	-0.442	-0.452	-0.464	-0.475	-0.485	-0.496	-0.507	-0.519	-0.530	-0.542	-0.552	-0.565	-0.578	-0.589	-0.602	-0.615	-0.626	-0.640	-0.654	-0.668	-0.681	-0.696	-0.710	-0.725	-0.740	-0.755	-0.771	-0.786	-0.801	-0.819	-0.835	-0.851	-0.868	-0.885	-0.902	-0.920	-0.936	-0.955	-0.971	-0.990	-1.009	-1.025	-1.044	-1.061	-1.080	-1.098	-1.116	-1.134	-1.152	-1.169	-1.188	-1.205	-1.224	-1.241	-1.259	-1.278	-1.294	-1.311	-1.330	-1.346	-1.364	-1.380	-1.396	-1.415	-1.431	-1.448	-1.464	-1.480	-1.496	-1.512	-1.529	-1.545	-1.560	-1.576	-1.592	-1.608	-1.624	-1.640	-1.655	-1.671	-1.686	-1.701	-1.716	-1.731	-1.746	-1.762	-1.778	-1.792	-1.808	-1.822	-1.838	-1.852	-1.866	-1.882	-1.896	-1.910	-1.925	-1.939	-1.952	-1.966	-1.980	-1.994	-2.007	-2.019	-2.033	-2.045	-2.058	-2.069	-2.081	-2.092	-2.102	-2.114	-2.125	-2.135	-2.145	-2.154	-2.162	-2.171	-2.179	-2.186	-2.194	-2.200	-2.206	-2.211	-2.218	-2.221	-2.225	-2.228	-2.230	-2.231	-2.232	-2.234	-2.234	-2.231	-2.230	-2.229	-2.224	-2.221	-2.216	-2.211	-2.205	-2.198	-2.191	-2.181	-2.172	-2.162	-2.151	-2.139	-2.126	-2.112	-2.099	-2.084	-2.069	-2.051	-2.034	-2.016	-1.996	-1.978	-1.956	-1.934	-1.912	-1.890	-1.868	-1.844	-1.818	-1.792	-1.766	-1.740	-1.712	-1.686	-1.656	-1.629	-1.600	-1.570	-1.539	-1.510	-1.479	-1.449	-1.419	-1.386	-1.355	-1.324	-1.294	-1.261	-1.230	-1.199	-1.168	-1.138	-1.108	-1.078	-1.048	-1.018	-0.989	-0.960	-0.931	-0.904	-0.878	-0.851	-0.825	-0.800	-0.775	-0.752	-0.729	-0.708	-0.685	-0.664	-0.645	-0.625	-0.608	-0.589	-0.574	-0.558	-0.542	-0.529	-0.515	-0.502	-0.491	-0.480	-0.470	-0.460	-0.451	-0.444	-0.435	-0.430	-0.422	-0.418	-0.412	-0.408	-0.404	-0.400	-0.398	-0.394	-0.391	-0.389	-0.388	-0.386	-0.384	-0.382	-0.381	-0.381	-0.380	-0.380	-0.379	-0.379	-0.378	-0.376	-0.378	-0.376	-0.375	-0.375	-0.374	-0.374	-0.371	-0.371	-0.369	-0.368	-0.366	-0.365	-0.364	-0.362	-0.360	-0.359	-0.358	-0.356	-0.354	-0.351	-0.350	-0.349	-0.348	-0.346	-0.345	-0.344	-0.342	-0.341	-0.341	-0.341	-0.341	-0.342	-0.342	-0.344	-0.345	-0.346	-0.349	-0.351	-0.354	-0.358	-0.361	-0.366	-0.370	-0.375	-0.381	-0.386	-0.394	-0.401	-0.409	-0.416	-0.425	-0.435	-0.444	-0.454	-0.464	-0.475	-0.486	-0.498	-0.509	-0.521	-0.534	-0.546	-0.560	-0.571	-0.585	-0.599	-0.611	-0.625	-0.639	-0.651	-0.665	-0.679	-0.692	-0.706	-0.719	-0.731	-0.745	-0.756	-0.769	-0.781	-0.792	-0.804	-0.816	-0.828	-0.836	-0.848	-0.856	-0.868	-0.875	-0.884	-0.892	-0.900	-0.909	-0.916	-0.922	-0.930	-0.936	-0.942	-0.949	-0.954	-0.960	-0.965	-0.971	-0.976	-0.981	-0.986	-0.991	-0.995	-1.000	-1.005	-1.010	-1.015	-1.021	-1.026	-1.031	-1.038	-1.042	-1.049	-1.055	-1.062	-1.069	-1.076	-1.084	-1.092	-1.101	-1.110	-1.119	-1.129	-1.139	-1.150	-1.161	-1.172	-1.184	-1.196	-1.210	-1.222	-1.236	-1.251	-1.265	-1.281	-1.296	-1.314	-1.330	-1.348	-1.365	-1.382	-1.401	-1.420	-1.440	-1.460	-1.479	-1.500	-1.521	-1.542	-1.565	-1.586	-1.609	-1.631	-1.655	-1.679	-1.701	-1.725	-1.750	-1.776	-1.800	-1.825	-1.851	-1.876	-1.904	-1.929	-1.955	-1.982	-2.009	-2.036	-2.062	-2.090	-2.118	-2.145	-2.172	-2.200	-2.229	-2.255	-2.284	-2.312	-2.340	-2.368	-2.396	-2.424	-2.451	-2.479	-2.506	-2.534	-2.561	-2.588	-2.615	-2.641	-2.669	-2.695	-2.720	-2.746	-2.772	-2.799	-2.822	-2.848	-2.871	-2.896	-2.919	-2.942	-2.965	-2.989	-3.010	-3.032	-3.052	-3.074	-3.095	-3.115	-3.134	-3.154	-3.172	-3.191	-3.209	-3.225	-3.242	-3.259	-3.275	-3.291	-3.306	-3.321	-3.336	-3.350	-3.364	-3.378	-3.391	-3.404	-3.416	-3.429	-3.441	-3.452	-3.462	-3.474	-3.485	-3.495	-3.505	-3.515	-3.524	-3.534	-3.542	-3.551	-3.561	-3.570	-3.579	-3.586	-3.594	-3.601	-3.610	-3.619	-3.625	-3.632	-3.640	-3.648	-3.655	-3.661	-3.670	-3.676	-3.684	-3.690	-3.698	-3.704	-3.711	-3.718	-3.725	-3.732	-3.739	-3.745	-3.754	-3.761	-3.768	-3.775	-3.782	-3.790	-3.798	-3.804	-3.811	-3.819	-3.826	-3.835	-3.842	-3.850	-3.858	-3.865	-3.874	-3.880	-3.888	-3.896	-3.902	-3.910	-3.918	-3.925	-3.931	-3.939	-3.946	-3.952	-3.959	-3.966	-3.972	-3.979	-3.985	-3.990	-3.996	-4.001	-4.005	-4.010	-4.014	-4.019	-4.022	-4.025	-4.029	-4.030	-4.032	-4.035	-4.035	-4.036	-4.036	-4.036	-4.036	-4.035	-4.034	-4.031	-4.029	-4.026	-4.022	-4.018	-4.014	-4.009	-4.004	-3.999	-3.991	-3.985	-3.979	-3.971	-3.962	-3.954	-3.946	-3.936	-3.928	-3.919	-3.908	-3.899	-3.888	-3.878	-3.866	-3.855	-3.845	-3.834	-3.822	-3.811	-3.801	-3.790	-3.778	-3.766	-3.756	-3.746	-3.735	-3.725	-3.715	-3.705	-3.695	-3.686	-3.678	-3.669	-3.660	-3.652	-3.644	-3.638	-3.630	-3.624	-3.618	-3.611	-3.606	-3.601	-3.596	-3.592	-3.589	-3.586	-3.582	-3.580	-3.578	-3.576	-3.576	-3.574	-3.574	-3.572	-3.572	-3.572	-3.572	-3.574	-3.574	-3.575	-3.576	-3.578	-3.579	-3.580	-3.582	-3.584	-3.586	-3.588	-3.589	-3.591	-3.594	-3.595	-3.598	-3.600	-3.601	-3.604	-3.605	-3.606	-3.608	-3.610	-3.611	-3.612	-3.615	-3.616	-3.616	-3.619	-3.620	-3.621	-3.621	-3.624	-3.625	-3.626	-3.628	-3.628	-3.630	-3.631	-3.632	-3.635	-3.636	-3.638	-3.640	-3.641	-3.644	-3.645	-3.646	-3.650	-3.651	-3.654	-3.656	-3.659	-3.661	-3.664	-3.666	-3.669	-3.672	-3.675	-3.679	-3.682	-3.685	-3.688	-3.691	-3.695	-3.698	-3.700	-3.704	-3.706	-3.709	-3.711	-3.714	-3.718	-3.720	-3.721	-3.724	-3.725	-3.726	-3.729	-3.729	-3.730	-3.730	-3.730	-3.730	-3.729	-3.729	-3.726	-3.725	-3.724	-3.722	-3.719	-3.718	-3.714	-3.710	-3.706	-3.702	-3.698	-3.694	-3.688	-3.682	-3.678	-3.671	-3.665	-3.659	-3.651	-3.645	-3.639	-3.631	-3.624	-3.616	-3.609	-3.601	-3.594	-3.586	-3.579	-3.571	-3.564	-3.556	-3.549	-3.542	-3.534	-3.526	-3.520	-3.514	-3.508	-3.500	-3.495	-3.489	-3.484	-3.478	-3.472	-3.469	-3.464	-3.460	-3.456	-3.454	-3.449	-3.448	-3.445	-3.444	-3.442	-3.442	-3.441	-3.441	-3.441	-3.442	-3.444	-3.446	-3.448	-3.450	-3.454	-3.456	-3.460	-3.465	-3.469	-3.475	-3.480	-3.486	-3.491	-3.498	-3.504	-3.511	-3.518	-3.525	-3.531	-3.540	-3.548	-3.555	-3.564	-3.571	-3.580	-3.588	-3.595	-3.602	-3.610	-3.619	-3.626	-3.634	-3.640	-3.648	-3.654	-3.660	-3.668	-3.671	-3.678	-3.682	-3.686	-3.690	-3.694	-3.698	-3.700	-3.701	-3.704	-3.704	-3.704	-3.704	-3.702	-3.701	-3.699	-3.696	-3.692	-3.688	-3.684	-3.678	-3.671	-3.665	-3.659	-3.651	-3.642	-3.634	-3.624	-3.615	-3.605	-3.595	-3.584	-3.572	-3.561	-3.549	-3.536	-3.524	-3.511	-3.499	-3.486	-3.474	-3.461	-3.446	-3.434	-3.421	-3.408	-3.394	-3.381	-3.368	-3.355	-3.342	-3.330	-3.318	-3.305	-3.292	-3.281	-3.269	-3.258	-3.246	-3.235	-3.224	-3.212	-3.202	-3.191	-3.180	-3.170	-3.160	-3.149	-3.139	-3.129	-3.119	-3.109	-3.099	-3.089	-3.078	-3.068	-3.056	-3.045	-3.032	-3.021	-3.010	-2.998	-2.985	-2.972	-2.960	-2.945	-2.931	-2.918	-2.902	-2.886	-2.872	-2.856	-2.839	-2.822	-2.805	-2.786	-2.769	-2.750	-2.731	-2.712	-2.692	-2.672	-2.652	-2.632	-2.612	-2.592	-2.570	-2.550	-2.529	-2.509	-2.488	-2.466	-2.448	-2.426	-2.406	-2.386	-2.366	-2.346	-2.328	-2.310	-2.291	-2.274	-2.256	-2.240	-2.222	-2.208	-2.192	-2.178	-2.165	-2.151	-2.139	-2.126	-2.114	-2.102	-2.092	-2.082	-2.074	-2.065	-2.058	-2.050	-2.042	-2.035	-2.029	-2.024	-2.018	-2.011	-2.007	-2.002	-1.998	-1.994	-1.989	-1.985	-1.981	-1.976	-1.974	-1.969	-1.964	-1.959	-1.956	-1.951	-1.945	-1.940	-1.935	-1.929	-1.924	-1.918	-1.910	-1.904	-1.896	-1.889	-1.880	-1.872	-1.864	-1.855	-1.845	-1.836	-1.825	-1.815	-1.805	-1.792	-1.781	-1.770	-1.759	-1.746	-1.735	-1.722	-1.710	-1.699	-1.686	-1.674	-1.661	-1.650	-1.638	-1.625	-1.614	-1.601	-1.590	-1.579	-1.569	-1.559	-1.549	-1.539	-1.529	-1.520	-1.511	-1.504	-1.495	-1.489	-1.482	-1.475	-1.470	-1.465	-1.461	-1.456	-1.454	-1.451	-1.448	-1.446	-1.445	-1.445	-1.444	-1.444	-1.444	-1.445	-1.446	-1.448	-1.450	-1.452	-1.456	-1.459	-1.461	-1.465	-1.469	-1.472	-1.476	-1.481	-1.485	-1.490	-1.495	-1.500	-1.504	-1.510	-1.514	-1.519	-1.524	-1.528	-1.532	-1.536	-1.542	-1.546	-1.550	-1.555	-1.558	-1.561	-1.566	-1.570	-1.571	-1.575	-1.579	-1.581	-1.585	-1.588	-1.590	-1.592	-1.595	-1.598	-1.599	-1.601	-1.604	-1.605	-1.608	-1.609	-1.610	-1.612	-1.614	-1.616	-1.618	-1.620	-1.621	-1.622	-1.625	-1.626	-1.628	-1.630	-1.631	-1.634	-1.635	-1.636	-1.639	-1.641	-1.642	-1.645	-1.646	-1.648	-1.649	-1.650	-1.651	-1.652	-1.654	-1.655	-1.656	-1.656	-1.658	-1.658	-1.658	-1.658	-1.658	-1.656	-1.656	-1.655	-1.654	-1.651	-1.650	-1.648	-1.645	-1.642	-1.639	-1.636	-1.631	-1.628	-1.622	-1.619	-1.612	-1.608	-1.600	-1.595	-1.588	-1.581	-1.572	-1.565	-1.559	-1.550	-1.541	-1.532	-1.524	-1.514	-1.504	-1.494	-1.484	-1.474	-1.465	-1.454	-1.444	-1.432	-1.422	-1.411	-1.400	-1.391	-1.380	-1.369	-1.359	-1.349	-1.338	-1.328	-1.316	-1.306	-1.296	-1.286	-1.276	-1.266	-1.256	-1.246	-1.238	-1.228	-1.218	-1.209	-1.199	-1.191	-1.181	-1.172	-1.165	-1.155	-1.148	-1.138	-1.130	-1.122	-1.112	-1.105	-1.096	-1.088	-1.080	-1.072	-1.064	-1.055	-1.048	-1.039	-1.031	-1.022	-1.015	-1.006	-0.998	-0.990	-0.982	-0.974	-0.966	-0.960	-0.952	-0.945	-0.938	-0.930	-0.924	-0.918	-0.911	-0.905	-0.899	-0.894	-0.888	-0.881	-0.878	-0.872	-0.868	-0.865	-0.860	-0.858	-0.854	-0.852	-0.849	-0.848	-0.846	-0.845	-0.844	-0.842	-0.842	-0.844	-0.844	-0.844	-0.845	-0.846	-0.849	-0.850	-0.852	-0.854	-0.856	-0.859	-0.861	-0.864	-0.866	-0.869	-0.872	-0.876	-0.879	-0.881	-0.884	-0.886	-0.889	-0.891	-0.892	-0.895	-0.896	-0.898	-0.898	-0.900	-0.900	-0.900	-0.900	-0.901	-0.900	-0.899	-0.898	-0.895	-0.895	-0.892	-0.890	-0.888	-0.884	-0.881	-0.878	-0.874	-0.870	-0.865	-0.861	-0.856	-0.851	-0.846	-0.841	-0.836	-0.831	-0.828	-0.821	-0.816	-0.811	-0.806	-0.800	-0.795	-0.790	-0.785	-0.779	-0.774	-0.769	-0.764	-0.758	-0.754	-0.749	-0.742	-0.739	-0.734	-0.729	-0.724	-0.719	-0.714	-0.710	-0.705	-0.701	-0.696	-0.692	-0.688	-0.682	-0.679	-0.675	-0.670	-0.665	-0.660	-0.656	-0.651	-0.648	-0.644	-0.639	-0.635	-0.631	-0.628	-0.622	-0.619	-0.616	-0.612	-0.609	-0.606	-0.604	-0.601	-0.599	-0.598	-0.596	-0.595	-0.594	-0.594	-0.594	-0.592	-0.594	-0.595	-0.596	-0.599	-0.600	-0.604	-0.608	-0.611	-0.615	-0.620	-0.626	-0.631	-0.638	-0.644	-0.651	-0.659	-0.666	-0.675	-0.682	-0.692	-0.701	-0.711	-0.721	-0.732	-0.742	-0.752	-0.764	-0.775	-0.786	-0.798	-0.808	-0.820	-0.830	-0.841	-0.852	-0.864	-0.875	-0.885	-0.895	-0.905	-0.915	-0.926	-0.935	-0.944	-0.952	-0.961	-0.970	-0.976	-0.985	-0.991	-0.999	-1.005	-1.010	-1.016	-1.022	-1.026	-1.031	-1.035	-1.039	-1.042	-1.046	-1.049	-1.051	-1.052	-1.056	-1.058	-1.058	-1.059	-1.060	-1.060	-1.060	-1.060	-1.060	-1.060	-1.061	-1.060	-1.059	-1.059	-1.058	-1.058	-1.056	-1.055	-1.054	-1.054	-1.052	-1.051	-1.050	-1.050	-1.050	-1.049	-1.049	-1.048	-1.048	-1.048	-1.048	-1.048	-1.048	-1.048	-1.049	-1.049	-1.050	-1.051	-1.051	-1.052	-1.055	-1.056	-1.058	-1.060	-1.062	-1.065	-1.066	-1.069	-1.071	-1.074	-1.076	-1.078	-1.081	-1.082	-1.085	-1.088	-1.089	-1.091	-1.092	-1.095	-1.096	-1.098	-1.100	-1.100	-1.100	-1.100	-1.100	-1.099	-1.098	-1.098	-1.095	-1.092	-1.090	-1.086	-1.081	-1.078	-1.072	-1.068	-1.062	-1.056	-1.049	-1.042	-1.035	-1.026	-1.018	-1.009	-1.000	-0.990	-0.980	-0.970	-0.959	-0.949	-0.938	-0.928	-0.915	-0.904	-0.892	-0.881	-0.870	-0.859	-0.846	-0.835	-0.825	-0.814	-0.804	-0.791	-0.781	-0.772	-0.762	-0.752	-0.745	-0.735	-0.728	-0.720	-0.712	-0.706	-0.699	-0.694	-0.688	-0.684	-0.679	-0.674	-0.670	-0.666	-0.664	-0.660	-0.659	-0.658	-0.655	-0.654	-0.654	-0.652	-0.652	-0.654	-0.654	-0.655	-0.656	-0.656	-0.660	-0.661	-0.662	-0.666	-0.669	-0.671	-0.676	-0.680	-0.684	-0.689	-0.692	-0.698	-0.702	-0.709	-0.715	-0.721	-0.729	-0.735	-0.744	-0.751	-0.761	-0.770	-0.780	-0.790	-0.801	-0.812	-0.825	-0.839	-0.851	-0.865	-0.879	-0.895	-0.910	-0.925	-0.942	-0.960	-0.979	-0.998	-1.016	-1.035	-1.055	-1.076	-1.098	-1.118	-1.140	-1.161	-1.184	-1.208	-1.230	-1.252	-1.276	-1.299	-1.322	-1.346	-1.369	-1.392	-1.415	-1.439	-1.461	-1.484	-1.508	-1.529	-1.551	-1.572	-1.594	-1.614	-1.635	-1.654	-1.674	-1.692	-1.711	-1.729	-1.746	-1.764	-1.779	-1.795	-1.810	-1.825	-1.840	-1.852	-1.866	-1.879	-1.891	-1.902	-1.914	-1.925	-1.934	-1.944	-1.952	-1.962	-1.971	-1.979	-1.988	-1.995	-2.002	-2.010	-2.015	-2.022	-2.027	-2.034	-2.039	-2.045	-2.050	-2.055	-2.060	-2.064	-2.069	-2.072	-2.075	-2.079	-2.082	-2.085	-2.088	-2.091	-2.092	-2.095	-2.096	-2.099	-2.100	-2.100	-2.101	-2.102	-2.102	-2.101	-2.102	-2.101	-2.100	-2.100	-2.098	-2.096	-2.094	-2.091	-2.089	-2.086	-2.082	-2.080	-2.076	-2.071	-2.066	-2.061	-2.056	-2.051	-2.044	-2.038	-2.031	-2.025	-2.018	-2.010	-2.000	-1.994	-1.985	-1.975	-1.966	-1.958	-1.946	-1.936	-1.926	-1.914	-1.904	-1.891	-1.880	-1.868	-1.856	-1.842	-1.829	-1.815	-1.801	-1.788	-1.771	-1.758	-1.741	-1.725	-1.709	-1.692	-1.675	-1.658	-1.639	-1.620	-1.602	-1.582	-1.564	-1.544	-1.524	-1.504	-1.484	-1.462	-1.440	-1.418	-1.396	-1.374	-1.351	-1.329	-1.306	-1.284	-1.260	-1.236	-1.212	-1.189	-1.164	-1.141	-1.118	-1.094	-1.069	-1.046	-1.021	-0.999	-0.975	-0.952	-0.929	-0.906	-0.884	-0.862	-0.840	-0.819	-0.798	-0.778	-0.756	-0.736	-0.716	-0.699	-0.680	-0.662	-0.645	-0.629	-0.612	-0.596	-0.581	-0.568	-0.555	-0.541	-0.529	-0.518	-0.506	-0.495	-0.484	-0.475	-0.466	-0.458	-0.450	-0.441	-0.435	-0.430	-0.422	-0.418	-0.412	-0.408	-0.404	-0.400	-0.396	-0.392	-0.390	-0.386	-0.384	-0.380	-0.379	-0.375	-0.372	-0.371	-0.368	-0.365	-0.361	-0.359	-0.356	-0.351	-0.348	-0.344	-0.339	-0.334	-0.329	-0.322	-0.318	-0.311	-0.304	-0.298	-0.290	-0.282	-0.274	-0.265	-0.256	-0.246	-0.238	-0.228	-0.218	-0.208	-0.196	-0.186	-0.175	-0.165	-0.154	-0.144	-0.132	-0.121	-0.112	-0.102	-0.092	-0.084	-0.074	-0.065	-0.058	-0.050	-0.042	-0.035	-0.029	-0.024	-0.021	-0.016	-0.014	-0.012	-0.010	-0.010	-0.011	-0.012	-0.015	-0.019	-0.022	-0.028	-0.034	-0.040	-0.048	-0.056	-0.065	-0.075	-0.085	-0.096	-0.108	-0.120	-0.132	-0.145	-0.158	-0.171	-0.185	-0.199	-0.212	-0.226	-0.240	-0.252	-0.266	-0.279	-0.291	-0.304	-0.315	-0.326	-0.336	-0.346	-0.355	-0.362	-0.370	-0.376	-0.380	-0.384	-0.388	-0.390	-0.391	-0.391	-0.391	-0.389	-0.386	-0.382	-0.376	-0.369	-0.362	-0.355	-0.345	-0.334	-0.322	-0.310	-0.298	-0.282	-0.269	-0.252	-0.238	-0.219	-0.202	-0.184	-0.165	-0.145	-0.128	-0.108	-0.088	-0.066	-0.046	-0.025	-0.005	0.015	0.036	0.056	0.076	0.096	0.116	0.135	0.154	0.172	0.191	0.209	0.226	0.242	0.258	0.274	0.288	0.302	0.316	0.329	0.341	0.351	0.362	0.372	0.380	0.389	0.396	0.402	0.409	0.412	0.418	0.421	0.424	0.425	0.426	0.426	0.426	0.425	0.421	0.420	0.415	0.412	0.406	0.401	0.395	0.388	0.381	0.374	0.365	0.356	0.346	0.336	0.325	0.315	0.304	0.291	0.280	0.268	0.255	0.241	0.228	0.214	0.200	0.186	0.171	0.158	0.142	0.129	0.114	0.099	0.084	0.070	0.056	0.041	0.028	0.014	-0.001	-0.015	-0.028	-0.040	-0.054	-0.065	-0.078	-0.090	-0.101	-0.112	-0.124	-0.134	-0.144	-0.152	-0.162	-0.170	-0.178	-0.185	-0.191	-0.199	-0.204	-0.210	-0.214	-0.219	-0.221	-0.225	-0.228	-0.229	-0.230	-0.231	-0.230	-0.231	-0.230	-0.229	-0.226	-0.224	-0.220	-0.216	-0.212	-0.208	-0.204	-0.198	-0.191	-0.184	-0.178	-0.171	-0.162	-0.154	-0.146	-0.138	-0.128	-0.119	-0.108	-0.099	-0.088	-0.078	-0.068	-0.058	-0.046	-0.036	-0.025	-0.014	-0.004	0.008	0.018	0.029	0.040	0.049	0.059	0.069	0.078	0.088	0.098	0.106	0.114	0.122	0.130	0.139	0.145	0.151	0.158	0.164	0.169	0.174	0.179	0.182	0.186	0.189	0.192	0.194	0.196	0.198	0.198	0.199	0.199	0.199	0.199	0.198	0.196	0.195	0.194	0.191	0.190	0.188	0.185	0.182	0.180	0.176	0.174	0.171	0.169	0.166	0.164	0.161	0.159	0.156	0.154	0.151	0.149	0.148	0.145	0.144	0.142	0.140	0.140	0.139	0.139	0.138	0.136	0.138	0.138	0.138	0.138	0.139	0.139	0.140	0.141	0.141	0.142	0.142	0.145	0.146	0.148	0.149	0.149	0.151	0.152	0.152	0.154	0.154	0.156	0.156	0.158	0.158	0.159	0.158	0.159	0.159	0.158	0.156	0.156	0.156	0.155	0.154	0.152	0.151	0.149	0.149	0.146	0.145	0.142	0.141	0.139	0.138	0.135	0.132	0.131	0.129	0.128	0.126	0.124	0.124	0.121	0.121	0.120	0.120	0.119	0.119	0.119	0.120	0.120	0.122	0.124	0.125	0.128	0.130	0.132	0.136	0.140	0.144	0.148	0.154	0.159	0.165	0.171	0.176	0.184	0.191	0.200	0.208	0.218	0.225	0.235	0.245	0.254	0.265	0.276	0.286	0.299	0.309	0.321	0.334	0.345	0.358	0.371	0.384	0.398	0.410	0.424	0.438	0.450	0.465	0.479	0.492	0.507	0.522	0.536	0.550	0.564	0.579	0.592	0.608	0.621	0.635	0.649	0.664	0.678	0.690	0.704	0.716	0.730	0.742	0.755	0.765	0.778	0.789	0.800	0.810	0.820	0.830	0.839	0.848	0.856	0.864	0.870	100.000	5.000	2.000	1.000	6.000	0.000	0.000	0.000	0.000	0.000	0.000	0.000	0.000	0.000	0.000	0.000	0.000	0.000	0.708	0.720	0.730	0.741	0.751	0.761	0.771	0.780	0.790	0.798	0.805	0.814	0.821	0.829	0.834	0.841	0.848	0.854	0.861	0.868	0.872	0.879	0.884	0.890	0.896	0.901	0.909	0.914	0.920	0.925	0.932	0.939	0.945	0.951	0.958	0.965	0.972	0.979	0.986	0.994	1.000	1.008	1.016	1.024	1.031	1.039	1.046	1.054	1.061	1.070	1.078	1.085	1.092	1.099	1.106	1.114	1.121	1.128	1.135	1.141	1.148	1.152	1.159	1.165	1.170	1.175	1.179	1.182	1.188	1.191	1.195	1.198	1.201	1.202	1.205	1.208	1.210	1.211	1.212	1.215	1.215	1.216	1.218	1.219	1.219	1.220	1.220	1.220	1.222	1.222	1.224	1.224	1.225	1.225	1.226	1.228	1.229	1.230	1.231	1.232	1.234	1.236	1.236	1.239	1.241	1.242	1.244	1.248	1.249	1.251	1.252	1.254	1.256	1.258	1.259	1.259	1.261	1.261	1.261	1.261	1.260	1.260	1.259	1.258	1.255	1.252	1.249	1.246	1.241	1.238	1.231	1.226	1.220	1.214	1.206	1.198	1.190	1.180	1.170	1.161	1.150	1.139	1.128	1.116	1.104	1.091	1.079	1.065	1.052	1.039	1.024	1.009	0.996	0.981	0.968	0.952	0.938	0.924	0.910	0.895	0.881	0.866	0.852	0.840	0.826	0.812	0.800	0.786	0.775	0.762	0.750	0.738	0.726	0.715	0.704	0.692	0.681	0.670	0.660	0.649	0.640	0.630	0.619	0.609	0.599	0.588	0.579	0.569	0.558	0.548	0.538	0.525	0.514	0.504	0.492	0.481	0.469	0.458	0.444	0.431	0.419	0.405	0.391	0.378	0.364	0.348	0.334	0.319	0.304	0.288	0.271	0.255	0.239	0.224	0.206	0.190	0.172	0.156	0.139	0.122	0.104	0.088	0.071	0.055	0.038	0.021	0.005	-0.011	-0.026	-0.041	-0.055	-0.070	-0.085	-0.099	-0.111	-0.125	-0.136	-0.149	-0.160	-0.170	-0.180	-0.189	-0.199	-0.208	-0.214	-0.222	-0.228	-0.234	-0.240	-0.242	-0.248	-0.250	-0.254	-0.256	-0.258	-0.258	-0.259	-0.259	-0.259	-0.258	-0.256	-0.254	-0.251	-0.248	-0.245	-0.241	-0.236	-0.231	-0.226	-0.221	-0.216	-0.211	-0.205	-0.199	-0.192	-0.186	-0.179	-0.172	-0.165	-0.159	-0.151	-0.144	-0.138	-0.131	-0.125	-0.119	-0.111	-0.106	-0.100	-0.094	-0.089	-0.084	-0.079	-0.075	-0.071	-0.066	-0.064	-0.061	-0.059	-0.058	-0.056	-0.055	-0.055	-0.056	-0.058	-0.059	-0.061	-0.064	-0.068	-0.072	-0.078	-0.084	-0.090	-0.096	-0.105	-0.111	-0.121	-0.130	-0.141	-0.151	-0.162	-0.175	-0.186	-0.200	-0.214	-0.229	-0.242	-0.259	-0.272	-0.290	-0.306	-0.322	-0.339	-0.356	-0.375	-0.392	-0.411	-0.429	-0.448	-0.466	-0.484	-0.504	-0.522	-0.540	-0.559	-0.578	-0.595	-0.614	-0.631	-0.648	-0.666	-0.682	-0.699	-0.715	-0.730	-0.746	-0.761	-0.775	-0.789	-0.802	-0.816	-0.828	-0.839	-0.851	-0.861	-0.871	-0.880	-0.889	-0.898	-0.905	-0.912	-0.919	-0.925	-0.931	-0.935	-0.940	-0.944	-0.948	-0.949	-0.952	-0.954	-0.955	-0.955	-0.956	-0.956	-0.956	-0.956	-0.955	-0.955	-0.954	-0.952	-0.951	-0.949	-0.948	-0.946	-0.944	-0.942	-0.940	-0.939	-0.936	-0.934	-0.931	-0.930	-0.928	-0.925	-0.922	-0.921	-0.920	-0.919	-0.916	-0.915	-0.914	-0.912	-0.911	-0.910	-0.910	-0.909	-0.908	-0.906	-0.905	-0.905	-0.904	-0.904	-0.901	-0.901	-0.899	-0.899	-0.898	-0.898	-0.895	-0.894	-0.892	-0.891	-0.890	-0.888	-0.886	-0.882	-0.881	-0.879	-0.876	-0.875	-0.871	-0.869	-0.866	-0.864	-0.861	-0.858	-0.854	-0.851	-0.849	-0.845	-0.842	-0.839	-0.836	-0.832	-0.830	-0.828	-0.825	-0.822	-0.821	-0.819	-0.818	-0.816	-0.815	-0.814	-0.811	-0.811	-0.810	-0.810	-0.810	-0.811	-0.812	-0.812	-0.814	-0.815	-0.816	-0.818	-0.820	-0.821	-0.822	-0.825	-0.828	-0.830	-0.831	-0.835	-0.838	-0.839	-0.841	-0.844	-0.845	-0.848	-0.849	-0.851	-0.852	-0.854	-0.855	-0.855	-0.855	-0.854	-0.854	-0.852	-0.851	-0.849	-0.846	-0.842	-0.839	-0.836	-0.831	-0.825	-0.819	-0.812	-0.806	-0.798	-0.790	-0.781	-0.772	-0.762	-0.752	-0.741	-0.731	-0.719	-0.706	-0.694	-0.681	-0.668	-0.655	-0.640	-0.625	-0.611	-0.596	-0.581	-0.566	-0.551	-0.536	-0.519	-0.504	-0.488	-0.474	-0.458	-0.441	-0.426	-0.411	-0.395	-0.380	-0.365	-0.351	-0.335	-0.322	-0.308	-0.295	-0.281	-0.268	-0.256	-0.244	-0.232	-0.222	-0.211	-0.201	-0.191	-0.182	-0.174	-0.166	-0.159	-0.152	-0.146	-0.141	-0.135	-0.131	-0.128	-0.124	-0.121	-0.120	-0.118	-0.118	-0.118	-0.118	-0.119	-0.119	-0.121	-0.124	-0.126	-0.130	-0.134	-0.138	-0.142	-0.148	-0.154	-0.160	-0.166	-0.174	-0.179	-0.186	-0.194	-0.201	-0.209	-0.216	-0.226	-0.234	-0.241	-0.250	-0.258	-0.266	-0.274	-0.282	-0.289	-0.298	-0.305	-0.311	-0.319	-0.326	-0.331	-0.338	-0.344	-0.349	-0.354	-0.359	-0.362	-0.365	-0.369	-0.371	-0.374	-0.376	-0.376	-0.378	-0.378	-0.378	-0.376	-0.375	-0.374	-0.371	-0.369	-0.366	-0.362	-0.359	-0.354	-0.350	-0.344	-0.340	-0.335	-0.329	-0.324	-0.316	-0.310	-0.305	-0.298	-0.291	-0.284	-0.278	-0.272	-0.265	-0.259	-0.252	-0.245	-0.239	-0.234	-0.226	-0.221	-0.216	-0.210	-0.204	-0.200	-0.195	-0.189	-0.185	-0.181	-0.176	-0.172	-0.169	-0.164	-0.160	-0.156	-0.152	-0.149	-0.146	-0.141	-0.138	-0.134	-0.131	-0.126	-0.122	-0.119	-0.114	-0.109	-0.105	-0.099	-0.094	-0.088	-0.081	-0.075	-0.069	-0.061	-0.054	-0.046	-0.039	-0.029	-0.020	-0.011	-0.002	0.009	0.019	0.029	0.041	0.051	0.062	0.075	0.088	0.099	0.111	0.122	0.135	0.148	0.159	0.170	0.182	0.194	0.205	0.215	0.226	0.236	0.246	0.254	0.262	0.270	0.278	0.285	0.290	0.295	0.299	0.302	0.304	0.306	0.308	0.308	0.305	0.304	0.301	0.298	0.292	0.288	0.281	0.274	0.266	0.256	0.248	0.238	0.228	0.216	0.204	0.191	0.179	0.165	0.151	0.138	0.122	0.109	0.094	0.079	0.065	0.049	0.035	0.020	0.006	-0.008	-0.020	-0.034	-0.046	-0.058	-0.070	-0.081	-0.091	-0.100	-0.110	-0.118	-0.125	-0.131	-0.136	-0.141	-0.145	-0.149	-0.150	-0.152	-0.152	-0.151	-0.151	-0.149	-0.145	-0.140	-0.136	-0.131	-0.125	-0.118	-0.111	-0.102	-0.092	-0.084	-0.074	-0.064	-0.052	-0.041	-0.030	-0.018	-0.006	0.006	0.018	0.030	0.042	0.055	0.068	0.080	0.091	0.102	0.114	0.126	0.136	0.146	0.156	0.166	0.176	0.184	0.192	0.200	0.208	0.212	0.219	0.224	0.228	0.231	0.234	0.235	0.236	0.238	0.238	0.236	0.235	0.231	0.229	0.224	0.219	0.212	0.205	0.199	0.189	0.180	0.170	0.159	0.146	0.135	0.121	0.108	0.092	0.078	0.060	0.044	0.025	0.008	-0.011	-0.031	-0.052	-0.072	-0.094	-0.116	-0.139	-0.162	-0.185	-0.209	-0.235	-0.259	-0.285	-0.311	-0.336	-0.364	-0.390	-0.418	-0.445	-0.474	-0.501	-0.529	-0.558	-0.586	-0.614	-0.642	-0.671	-0.700	-0.728	-0.756	-0.785	-0.812	-0.840	-0.868	-0.895	-0.921	-0.948	-0.974	-1.000	-1.025	-1.049	-1.072	-1.095	-1.119	-1.140	-1.161	-1.182	-1.201	-1.220	-1.239	-1.255	-1.271	-1.286	-1.300	-1.314	-1.325	-1.338	-1.348	-1.356	-1.364	-1.371	-1.378	-1.382	-1.388	-1.390	-1.391	-1.394	-1.392	-1.391	-1.390	-1.386	-1.382	-1.378	-1.372	-1.366	-1.359	-1.352	-1.342	-1.335	-1.325	-1.315	-1.305	-1.294	-1.282	-1.270	-1.259	-1.246	-1.234	-1.221	-1.210	-1.198	-1.184	-1.172	-1.160	-1.148	-1.136	-1.125	-1.114	-1.104	-1.092	-1.084	-1.074	-1.065	-1.056	-1.049	-1.041	-1.035	-1.029	-1.024	-1.020	-1.015	-1.011	-1.009	-1.008	-1.006	-1.005	-1.005	-1.005	-1.005	-1.006	-1.010	-1.011	-1.015	-1.019	-1.022	-1.028	-1.032	-1.038	-1.044	-1.050	-1.058	-1.064	-1.071	-1.079	-1.086	-1.095	-1.104	-1.111	-1.120	-1.130	-1.139	-1.149	-1.158	-1.168	-1.176	-1.186	-1.196	-1.206	-1.216	-1.225	-1.236	-1.246	-1.255	-1.266	-1.276	-1.286	-1.296	-1.306	-1.316	-1.326	-1.335	-1.344	-1.354	-1.364	-1.372	-1.382	-1.391	-1.400	-1.408	-1.416	-1.425	-1.434	-1.440	-1.448	-1.455	-1.461	-1.468	-1.474	-1.479	-1.484	-1.489	-1.492	-1.498	-1.500	-1.502	-1.504	-1.506	-1.508	-1.508	-1.508	-1.506	-1.505	-1.502	-1.500	-1.496	-1.492	-1.488	-1.482	-1.476	-1.470	-1.464	-1.456	-1.448	-1.439	-1.430	-1.419	-1.410	-1.400	-1.389	-1.376	-1.365	-1.354	-1.341	-1.329	-1.316	-1.305	-1.291	-1.279	-1.266	-1.254	-1.241	-1.229	-1.216	-1.204	-1.192	-1.180	-1.169	-1.158	-1.146	-1.136	-1.125	-1.116	-1.106	-1.098	-1.088	-1.079	-1.071	-1.062	-1.055	-1.049	-1.041	-1.035	-1.029	-1.022	-1.016	-1.011	-1.005	-1.000	-0.995	-0.990	-0.985	-0.980	-0.975	-0.971	-0.966	-0.961	-0.958	-0.952	-0.949	-0.944	-0.939	-0.935	-0.931	-0.926	-0.921	-0.918	-0.914	-0.909	-0.905	-0.901	-0.896	-0.894	-0.890	-0.886	-0.885	-0.881	-0.880	-0.878	-0.876	-0.875	-0.874	-0.875	-0.875	-0.876	-0.879	-0.880	-0.882	-0.888	-0.891	-0.896	-0.902	-0.909	-0.918	-0.925	-0.934	-0.944	-0.955	-0.968	-0.979	-0.992	-1.006	-1.021	-1.036	-1.052	-1.070	-1.089	-1.106	-1.125	-1.145	-1.165	-1.185	-1.208	-1.229	-1.250	-1.272	-1.296	-1.320	-1.344	-1.366	-1.390	-1.414	-1.439	-1.462	-1.488	-1.510	-1.535	-1.558	-1.582	-1.606	-1.630	-1.652	-1.675	-1.698	-1.720	-1.741	-1.762	-1.784	-1.805	-1.824	-1.845	-1.864	-1.882	-1.900	-1.919	-1.936	-1.952	-1.969	-1.985	-1.999	-2.014	-2.027	-2.041	-2.055	-2.066	-2.079	-2.090	-2.100	-2.111	-2.120	-2.129	-2.136	-2.145	-2.152	-2.160	-2.166	-2.172	-2.178	-2.182	-2.186	-2.190	-2.194	-2.198	-2.200	-2.202	-2.205	-2.206	-2.208	-2.209	-2.209	-2.209	-2.209	-2.210	-2.209	-2.208	-2.206	-2.205	-2.205	-2.202	-2.201	-2.199	-2.198	-2.195	-2.192	-2.190	-2.188	-2.184	-2.182	-2.179	-2.176	-2.172	-2.169	-2.166	-2.161	-2.159	-2.155	-2.151	-2.148	-2.144	-2.139	-2.135	-2.130	-2.126	-2.121	-2.116	-2.111	-2.106	-2.100	-2.095	-2.089	-2.084	-2.076	-2.071	-2.065	-2.059	-2.052	-2.045	-2.039	-2.031	-2.025	-2.018	-2.010	-2.002	-1.995	-1.989	-1.981	-1.974	-1.966	-1.960	-1.952	-1.946	-1.939	-1.932	-1.925	-1.920	-1.914	-1.909	-1.904	-1.899	-1.894	-1.890	-1.885	-1.882	-1.879	-1.875	-1.874	-1.872	-1.870	-1.870	-1.869	-1.869	-1.869	-1.870	-1.871	-1.872	-1.874	-1.878	-1.879	-1.881	-1.884	-1.888	-1.890	-1.894	-1.899	-1.902	-1.906	-1.909	-1.915	-1.919	-1.922	-1.928	-1.932	-1.935	-1.940	-1.945	-1.948	-1.952	-1.958	-1.961	-1.965	-1.970	-1.972	-1.976	-1.981	-1.985	-1.989	-1.994	-1.996	-2.000	-2.006	-2.009	-2.014	-2.019	-2.025	-2.029	-2.035	-2.042	-2.047	-2.055	-2.061	-2.070	-2.079	-2.088	-2.096	-2.106	-2.116	-2.128	-2.139	-2.150	-2.164	-2.176	-2.190	-2.205	-2.219	-2.235	-2.251	-2.268	-2.285	-2.301	-2.320	-2.338	-2.356	-2.375	-2.394	-2.412	-2.431	-2.452	-2.471	-2.490	-2.510	-2.530	-2.549	-2.569	-2.588	-2.606	-2.625	-2.644	-2.662	-2.679	-2.696	-2.714	-2.731	-2.746	-2.762	-2.778	-2.791	-2.805	-2.819	-2.832	-2.844	-2.856	-2.866	-2.878	-2.888	-2.896	-2.905	-2.914	-2.921	-2.929	-2.935	-2.942	-2.948	-2.954	-2.959	-2.962	-2.966	-2.971	-2.975	-2.978	-2.980	-2.982	-2.985	-2.986	-2.989	-2.989	-2.990	-2.991	-2.991	-2.991	-2.991	-2.991	-2.990	-2.990	-2.989	-2.988	-2.986	-2.984	-2.982	-2.980	-2.979	-2.975	-2.972	-2.970	-2.966	-2.962	-2.959	-2.955	-2.951	-2.946	-2.942	-2.936	-2.931	-2.926	-2.920	-2.915	-2.909	-2.904	-2.898	-2.891	-2.884	-2.878	-2.871	-2.864	-2.858	-2.851	-2.842	-2.836	-2.828	-2.821	-2.812	-2.805	-2.796	-2.789	-2.781	-2.774	-2.765	-2.758	-2.750	-2.741	-2.734	-2.725	-2.716	-2.709	-2.700	-2.691	-2.682	-2.674	-2.664	-2.655	-2.645	-2.636	-2.626	-2.616	-2.605	-2.595	-2.585	-2.574	-2.562	-2.551	-2.539	-2.528	-2.514	-2.501	-2.488	-2.475	-2.461	-2.446	-2.432	-2.418	-2.402	-2.388	-2.370	-2.354	-2.338	-2.320	-2.304	-2.285	-2.268	-2.249	-2.230	-2.211	-2.192	-2.174	-2.154	-2.135	-2.115	-2.095	-2.074	-2.054	-2.034	-2.014	-1.994	-1.974	-1.952	-1.932	-1.911	-1.892	-1.872	-1.852	-1.832	-1.812	-1.794	-1.775	-1.756	-1.738	-1.720	-1.702	-1.685	-1.669	-1.651	-1.635	-1.619	-1.605	-1.589	-1.575	-1.560	-1.546	-1.532	-1.520	-1.508	-1.496	-1.485	-1.474	-1.464	-1.454	-1.445	-1.435	-1.426	-1.419	-1.411	-1.404	-1.396	-1.390	-1.385	-1.379	-1.372	-1.368	-1.364	-1.359	-1.355	-1.350	-1.346	-1.344	-1.339	-1.335	-1.331	-1.329	-1.325	-1.322	-1.319	-1.315	-1.311	-1.308	-1.304	-1.301	-1.298	-1.292	-1.288	-1.284	-1.279	-1.275	-1.269	-1.264	-1.259	-1.252	-1.248	-1.241	-1.235	-1.229	-1.221	-1.215	-1.208	-1.201	-1.194	-1.186	-1.180	-1.171	-1.164	-1.158	-1.149	-1.142	-1.135	-1.129	-1.121	-1.114	-1.109	-1.102	-1.096	-1.090	-1.086	-1.081	-1.076	-1.072	-1.070	-1.066	-1.064	-1.062	-1.060	-1.059	-1.058	-1.059	-1.059	-1.059	-1.060	-1.061	-1.065	-1.068	-1.070	-1.074	-1.078	-1.080	-1.085	-1.090	-1.094	-1.100	-1.104	-1.109	-1.114	-1.120	-1.124	-1.129	-1.132	-1.138	-1.141	-1.145	-1.148	-1.151	-1.152	-1.155	-1.155	-1.155	-1.155	-1.154	-1.151	-1.149	-1.145	-1.141	-1.134	-1.129	-1.120	-1.112	-1.102	-1.092	-1.081	-1.069	-1.056	-1.041	-1.025	-1.010	-0.992	-0.975	-0.956	-0.936	-0.916	-0.895	-0.872	-0.850	-0.828	-0.802	-0.779	-0.755	-0.729	-0.704	-0.678	-0.652	-0.625	-0.599	-0.572	-0.546	-0.519	-0.492	-0.466	-0.440	-0.415	-0.389	-0.364	-0.339	-0.315	-0.291	-0.268	-0.245	-0.224	-0.202	-0.182	-0.162	-0.144	-0.125	-0.109	-0.091	-0.076	-0.061	-0.048	-0.035	-0.024	-0.014	-0.004	0.006	0.014	0.020	0.026	0.030	0.034	0.036	0.039	0.039	0.039	0.038	0.036	0.032	0.029	0.024	0.019	0.014	0.005	-0.002	-0.010	-0.020	-0.031	-0.041	-0.052	-0.064	-0.076	-0.089	-0.104	-0.116	-0.131	-0.146	-0.161	-0.178	-0.192	-0.209	-0.225	-0.242	-0.259	-0.275	-0.292	-0.310	-0.326	-0.342	-0.359	-0.376	-0.391	-0.409	-0.424	-0.440	-0.455	-0.470	-0.485	-0.500	-0.515	-0.528	-0.541	-0.552	-0.565	-0.578	-0.588	-0.599	-0.608	-0.616	-0.625	-0.632	-0.640	-0.645	-0.651	-0.656	-0.659	-0.664	-0.665	-0.668	-0.668	-0.669	-0.668	-0.666	-0.665	-0.661	-0.658	-0.654	-0.649	-0.644	-0.638	-0.631	-0.624	-0.615	-0.608	-0.599	-0.590	-0.579	-0.570	-0.559	-0.549	-0.536	-0.525	-0.514	-0.502	-0.490	-0.478	-0.466	-0.454	-0.441	-0.429	-0.418	-0.405	-0.394	-0.381	-0.370	-0.359	-0.348	-0.338	-0.326	-0.316	-0.308	-0.296	-0.289	-0.279	-0.270	-0.261	-0.255	-0.246	-0.240	-0.232	-0.228	-0.220	-0.215	-0.211	-0.205	-0.201	-0.198	-0.194	-0.190	-0.189	-0.185	-0.182	-0.180	-0.179	-0.179	-0.176	-0.175	-0.175	-0.174	-0.172	-0.172	-0.171	-0.171	-0.171	-0.170	-0.170	-0.170	-0.170	-0.170	-0.170	-0.169	-0.169	-0.168	-0.168	-0.166	-0.166	-0.165	-0.164	-0.164	-0.162	-0.161	-0.160	-0.159	-0.158	-0.156	-0.155	-0.155	-0.154	-0.151	-0.150	-0.149	-0.148	-0.146	-0.144	-0.142	-0.141	-0.141	-0.139	-0.139	-0.138	-0.136	-0.136	-0.135	-0.135	-0.134	-0.135	-0.134	-0.134	-0.135	-0.135	-0.135	-0.136	-0.136	-0.138	-0.139	-0.139	-0.140	-0.141	-0.142	-0.144	-0.145	-0.146	-0.148	-0.150	-0.151	-0.152	-0.154	-0.155	-0.156	-0.158	-0.158	-0.159	-0.160	-0.161	-0.161	-0.162	-0.162	-0.162	-0.164	-0.164	-0.164	-0.161	-0.160	-0.160	-0.159	-0.156	-0.155	-0.152	-0.150	-0.148	-0.144	-0.141	-0.138	-0.134	-0.130	-0.126	-0.121	-0.115	-0.111	-0.105	-0.100	-0.094	-0.088	-0.080	-0.072	-0.065	-0.058	-0.050	-0.041	-0.032	-0.024	-0.015	-0.006	0.005	0.014	0.025	0.035	0.046	0.056	0.069	0.080	0.092	0.105	0.118	0.130	0.144	0.156	0.170	0.184	0.198	0.211	0.226	0.241	0.256	0.271	0.286	0.302	0.319	0.332	0.349	0.365	0.380	0.398	0.412	0.430	0.446	0.461	0.478	0.494	0.509	0.525	0.540	0.556	0.571	0.586	0.601	0.615	0.630	0.644	0.658	0.670	0.682	0.695	0.708	0.720	0.731	0.741	0.752	0.761	0.771	0.780	0.789	0.796	0.804	0.810	0.816	0.822	0.828	0.832	0.838	0.841	0.845	0.848	0.851	0.852	0.855	0.856	0.858	0.858	0.859	0.859	0.860	0.860	0.859	0.859	0.859	0.858	0.858	0.856	0.854	0.854	0.854	0.851	0.850	0.850	0.849	0.849	0.848	0.846	0.846	0.846	0.845	0.845	0.845	0.845	0.845	0.845	0.846	0.845	0.846	0.846	0.849	0.850	0.850	0.851	0.852	0.854	0.856	0.858	0.859	0.860	0.861	0.864	0.865	0.868	0.869	0.871	0.874	0.876	0.879	0.880	0.882	0.885	0.888	0.890	0.892	0.894	0.898	0.899	0.901	0.904	0.906	0.909	0.910	0.912	0.915	0.918	0.919	0.921	0.924	0.924	0.926	0.930	0.931	0.931	0.934	0.935	0.938	0.939	0.940	0.941	0.942	0.944	0.945	0.945	0.946	0.946	0.948	0.946	0.948	0.948	0.946	0.945	0.945	0.944	0.942	0.941	0.939	0.938	0.935	0.934	0.931	0.929	0.925	0.922	0.920	0.915	0.912	0.909	0.905	0.901	0.898	0.892	0.889	0.884	0.879	0.874	0.870	0.865	0.860	0.855	0.851	0.846	0.841	0.838	0.832	0.829	0.824	0.820	0.816	0.814	0.810	0.808	0.804	0.800	0.799	0.796	0.795	0.794	0.792	0.791	0.790	0.790	0.790	0.790	0.790	0.791	0.792	0.795	0.796	0.798	0.801	0.804	0.808	0.811	0.815	0.820	0.825	0.830	0.835	0.840	0.846	0.852	0.858	0.865	0.871	0.879	0.885	0.892	0.900	0.909	0.915	0.924	0.931	0.940	0.949	0.956	0.965	0.975	0.982	0.991	1.000	1.010	1.019	1.028	1.036	1.045	1.054	1.062	1.071	1.080	1.089	1.098	1.106	1.114	1.124	1.132	1.140	1.149	1.158	1.165	1.172	1.180	1.189	1.196	1.205	1.212	1.219	1.226	1.235	1.241	1.248	1.255	1.261	1.269	1.275	1.281	1.288	1.292	1.300	1.305	1.311	1.315	1.321	1.326	1.331	1.336	1.341	1.346	1.351	1.356	1.360	1.364	1.369	1.372	1.376	1.380	1.385	1.389	1.391	1.395	1.398	1.401	1.405	1.406	1.410	1.412	1.415	1.418	1.419	1.421	1.422	1.424	1.426	1.428	1.429	1.430	1.430	1.431	1.432	1.434	1.434	1.435	1.435	1.435	1.435	1.435	1.435	1.435	1.434	1.434	1.431	1.431	1.430	1.429	1.428	1.426	1.424	1.422	1.421	1.419	1.418	1.415	1.414	1.411	1.409	1.408	1.405	1.402	1.401	1.399	1.395	1.394	1.391	1.389	1.386	1.384	1.381	1.380	1.378	1.374	1.371	1.370	1.366	1.364	1.362	1.360	1.356	1.354	1.352	1.349	1.348	1.344	1.341	1.339	1.336	1.332	1.330	1.328	1.324	1.321	1.318	1.315	1.312	1.308	1.305	1.301	1.298	1.294	1.290	1.286	1.282	1.278	1.275	1.270	1.266	1.261	1.258	1.254	1.249	1.244	1.239	1.235	1.230	1.225	1.219	1.215	1.210	1.204	1.200	1.194	1.189	1.184	1.179	1.174	1.169	1.162	1.156	1.151	1.146	1.141	1.135	1.130	1.122	1.118	1.111	1.105	1.098	1.092	1.085	1.079	1.071	1.065	1.058	1.049	1.041	1.032	1.025	1.016	1.008	0.998	0.990	0.979	0.970	0.959	0.949	0.939	0.928	0.918	0.905	0.895	0.884	0.872	0.860	0.849	0.836	0.825	0.812	0.800	0.789	0.775	0.764	0.752	0.741	0.729	0.719	0.708	0.696	0.686	0.675	0.668	0.658	0.649	0.641	0.634	0.628	0.621	0.616	0.611	0.608	0.605	0.602	0.601	0.601	0.601	0.602	0.605	0.608	0.611	0.616	0.622	0.629	0.636	0.645	0.654	0.665	0.675	0.688	0.700	0.714	0.728	0.742	0.758	0.774	0.790	0.808	0.825	0.842	0.861	0.880	0.899	0.918	0.938	0.956	0.976	0.996	1.016	1.035	1.054	1.072	1.091	1.109	1.126	1.145	1.161	1.178	1.194	1.209	1.224	1.238	1.251	1.264	1.275	1.286	1.298	1.306	1.314	1.321	1.328	1.334	1.339	1.342	1.345	1.348	1.349	1.349	1.349	1.349	1.346	1.342	1.339	1.334	1.329	1.324	1.316	1.308	1.300	1.291	1.282	1.272	1.261	1.250	1.239	1.228	1.215	1.202	1.190	1.176	1.162	1.149	1.135	1.121	1.108	1.092	1.080	1.065	1.051	1.036	1.022	1.008	0.994	0.980	0.966	0.954	0.940	0.926	0.914	0.901	0.889	0.878	0.865	0.854	0.844	0.832	0.821	0.811	0.802	0.794	0.784	0.775	0.766	0.759	0.751	0.744	0.738	0.730	0.725	0.719	0.714	0.709	0.705	0.700	0.696	0.692	0.689	0.686	0.684	0.681	0.679	0.679	0.676	0.675	0.674	0.674	0.672	0.672	0.672	0.672	0.672	0.674	0.674	0.674	0.674	0.675	0.676	0.678	0.679	0.680	0.680	0.681	0.681	0.684	0.684	0.685	0.686	0.686	0.688	0.689	0.689	0.690	0.690	0.691	0.691	0.690	0.690	0.691	0.691	0.691	0.690	0.691	0.691	0.690	0.690	0.690	0.690	0.690	0.690	0.690	0.690	0.690	0.691	0.690	0.691	0.691	0.692	0.694	0.696	0.699	0.700	0.702	0.705	0.710	0.712	0.716	0.721	0.725	0.731	0.738	0.742	0.749	0.755	0.762	0.771	0.779	0.786	0.796	0.805	0.815	0.825	0.835	0.846	0.858	0.869	0.880	0.892	0.905	0.918	0.930	0.945	0.958	0.971	0.985	0.999	1.011	1.028	1.040	1.055	1.069	1.084	1.098	1.112	1.126	1.141	1.156	1.171	1.185	1.200	1.215	1.230	1.245	1.259	1.275	1.290	1.304	1.320	1.335	1.350	1.365	1.380	1.395	1.412	1.426	1.442	1.459	1.475	1.490	1.508	1.524	1.540	1.558	1.574	1.590	1.608	1.624	1.641	1.658	1.675	1.691	1.709	1.726	1.741	1.758	1.774	1.790	1.806	1.821	1.836	1.850	1.865	1.879	1.891	1.904	1.916	1.926	1.938	1.948	1.956	1.965	1.971	1.979	1.985	1.989	1.992	1.996	1.998	1.998	1.999	1.996	1.994	1.991	1.988	1.981	1.975	1.968	1.958	1.949	1.938	1.926	1.914	1.899	1.884	1.868	1.851	1.835	1.816	1.798	1.778	1.758	1.736	1.715	1.692	1.670	1.648	1.625	1.600	1.576	1.551	1.528	1.504	1.478	1.452	1.428	1.404	1.379	1.355	1.330	1.306	1.282	1.259	1.235	1.212	1.189	1.166	1.144	1.122	1.102	1.081	1.061	1.041	1.021	1.004	0.985	0.968	0.950	0.932	0.918	0.901	0.886	0.872	0.858	0.844	0.830	0.816	0.804	0.791	0.780	0.768	0.756	0.745	0.734	0.725	0.714	0.702	0.694	0.682	0.674	0.662	0.652	0.642	0.634	0.622	0.612	0.601	0.591	0.581	0.570	0.559	0.548	0.535	0.522	0.510	0.496	0.484	0.469	0.456	0.441	0.425	0.410	0.394	0.375	0.359	0.341	0.322	0.304	0.284	0.264	0.244	0.222	0.201	0.179	0.156	0.134	0.110	0.086	0.062	0.036	0.011	-0.014	-0.040	-0.066	-0.092	-0.121	-0.148	-0.175	-0.202	-0.230	-0.259	-0.286	-0.314	-0.342	-0.371	-0.399	-0.426	-0.455	-0.484	-0.511	-0.539	-0.566	-0.594	-0.621	-0.649	-0.675	-0.701	-0.728	-0.754	-0.780	-0.805	-0.829	-0.852	-0.876	-0.900	-0.924	-0.946	-0.969	-0.990	-1.010	-1.031	-1.052	-1.072	-1.091	-1.111	-1.130	-1.148	-1.166	-1.184	-1.201	-1.218	-1.234	-1.249	-1.264	-1.279	-1.292	-1.306	-1.320	-1.334	-1.348	-1.359	-1.371	-1.384	-1.395	-1.405	-1.416	-1.426	-1.436	-1.446	-1.454	-1.464	-1.471	-1.480	-1.488	-1.495	-1.501	-1.509	-1.514	-1.520	-1.526	-1.531	-1.536	-1.540	-1.544	-1.549	-1.551	-1.554	-1.556	-1.559	-1.560	-1.562	-1.562	-1.564	-1.562	-1.564	-1.562	-1.560	-1.559	-1.556	-1.552	-1.549	-1.546	-1.541	-1.536	-1.531	-1.525	-1.518	-1.511	-1.504	-1.496	-1.488	-1.479	-1.470	-1.459	-1.449	-1.438	-1.426	-1.414	-1.401	-1.388	-1.374	-1.360	-1.345	-1.329	-1.315	-1.298	-1.281	-1.264	-1.246	-1.229	-1.211	-1.192	-1.174	-1.155	-1.135	-1.116	-1.095	-1.075	-1.052	-1.032	-1.010	-0.989	-0.968	-0.944	-0.921	-0.899	-0.876	-0.852	-0.830	-0.805	-0.782	-0.759	-0.735	-0.711	-0.688	-0.664	-0.640	-0.616	-0.592	-0.568	-0.545	-0.520	-0.496	-0.474	-0.450	-0.428	-0.405	-0.381	-0.359	-0.336	-0.314	-0.292	-0.271	-0.250	-0.230	-0.210	-0.189	-0.170	-0.151	-0.132	-0.114	-0.098	-0.079	-0.062	-0.046	-0.031	-0.015	0.000	0.014	0.028	0.041	0.055	0.068	0.080	0.090	0.101	0.112	0.122	0.131	0.141	0.150	0.159	0.166	0.175	0.182	0.189	0.196	0.204	0.210	0.216	0.221	0.228	0.232	0.239	0.244	0.249	0.254	0.260	0.265	0.270	0.274	0.279	0.284	0.290	0.294	0.299	0.305	0.309	0.315	0.320	0.325	0.331	0.336	0.341	0.348	0.354	0.359	0.365	0.370	0.378	0.382	0.389	0.394	0.400	0.406	0.412	0.418	0.422	0.429	0.435	0.441	0.446	0.451	0.456	0.462	0.468	0.472	0.476	0.480	0.485	0.489	0.492	0.496	0.500	0.504	0.506	0.509	0.511	0.515	0.518	0.520	0.521	0.524	0.526	0.529	0.531	0.532	0.534	0.536	0.539	0.540	0.541	0.544	0.546	0.549	0.550	0.552	0.555	0.558	0.560	0.561	0.564	0.568	0.570	0.572	0.576	0.579	0.582	0.585	0.589	0.591	0.594	0.598	0.601	0.604	0.606	0.609	0.612	0.614	0.616	0.618	0.619	0.621	0.621	0.621	0.621	0.621	0.620	0.619	0.618	0.615	0.612	0.609	0.604	0.600	0.594	0.589	0.581	0.575	0.566	0.559	0.549	0.540	0.529	0.519	0.507	0.495	0.485	0.471	0.459	0.445	0.430	0.416	0.402	0.388	0.371	0.358	0.341	0.326	0.310	0.294	0.279	0.262	0.246	0.231	0.215	0.200	0.184	0.169	0.154	0.139	0.124	0.110	0.096	0.081	0.068	0.054	0.040	0.028	0.014	0.001	-0.010	-0.022	-0.035	-0.046	-0.059	-0.070	-0.081	-0.092	-0.104	-0.115	-0.126	-0.138	-0.149	-0.159	-0.171	-0.182	-0.194	-0.205	-0.216	-0.229	-0.241	-0.252	-0.265	-0.278	-0.290	-0.304	-0.318	-0.331	-0.345	-0.359	-0.372	-0.388	-0.402	-0.418	-0.432	-0.448	-0.462	-0.479	-0.494	-0.510	-0.526	-0.542	-0.559	-0.574	-0.590	-0.605	-0.622	-0.639	-0.654	-0.669	-0.684	-0.700	-0.714	-0.730	-0.744	-0.758	-0.771	-0.785	-0.798	-0.810	-0.822	-0.835	-0.846	-0.856	-0.868	-0.878	-0.886	-0.895	-0.904	-0.911	-0.919	-0.926	-0.932	-0.939	-0.944	-0.949	-0.952	-0.958	-0.960	-0.964	-0.966	-0.969	-0.970	-0.970	-0.972	-0.972	-0.972	-0.971	-0.971	-0.970	-0.969	-0.968	-0.965	-0.964	-0.961	-0.958	-0.955	-0.952	-0.949	-0.946	-0.942	-0.939	-0.935	-0.931	-0.928	-0.922	-0.919	-0.915	-0.912	-0.909	-0.905	-0.901	-0.898	-0.895	-0.892	-0.889	-0.886	-0.884	-0.882	-0.880	-0.879	-0.879	-0.878	-0.876	-0.876	-0.878	-0.878	-0.879	-0.881	-0.882	-0.886	-0.889	-0.892	-0.896	-0.901	-0.906	-0.912	-0.919	-0.925	-0.932	-0.941	-0.950	-0.958	-0.968	-0.978	-0.989	-0.999	-1.011	-1.022	-1.036	-1.048	-1.062	-1.075	-1.089	-1.104	-1.119	-1.135	-1.150	-1.166	-1.180	-1.196	-1.214	-1.230	-1.245	-1.262	-1.278	-1.295	-1.311	-1.326	-1.342	-1.359	-1.375	-1.389	-1.404	-1.420	-1.432	-1.448	-1.461	-1.474	-1.486	-1.499	-1.510	-1.520	-1.532	-1.541	-1.550	-1.559	-1.568	-1.575	-1.581	-1.588	-1.592	-1.598	-1.602	-1.606	-1.610	-1.612	-1.615	-1.616	-1.616	-1.618	-1.618	-1.618	-1.616	-1.615	-1.614	-1.611	-1.609	-1.606	-1.604	-1.601	-1.598	-1.595	-1.591	-1.588	-1.585	-1.581	-1.578	-1.572	-1.570	-1.565	-1.562	-1.558	-1.555	-1.551	-1.548	-1.545	-1.541	-1.539	-1.536	-1.534	-1.530	-1.528	-1.526	-1.522	-1.521	-1.519	-1.518	-1.515	-1.515	-1.512	-1.511	-1.510	-1.508	-1.506	-1.504	-1.502	-1.501	-1.499	-1.498	-1.495	-1.494	-1.492	-1.489	-1.488	-1.484	-1.482	-1.479	-1.478	-1.474	-1.471	-1.468	-1.464	-1.461	-1.456	-1.452	-1.449	-1.446	-1.441	-1.438	-1.432	-1.429	-1.424	-1.420	-1.416	-1.411	-1.408	-1.404	-1.400	-1.396	-1.392	-1.389	-1.386	-1.382	-1.380	-1.378	-1.374	-1.371	-1.370	-1.368	-1.368	-1.366	-1.364	-1.364	-1.364	-1.364	-1.364	-1.364	-1.365	-1.366	-1.368	-1.368	-1.370	-1.372	-1.375	-1.376	-1.379	-1.381	-1.384	-1.386	-1.390	-1.391	-1.394	-1.398	-1.400	-1.401	-1.404	-1.406	-1.408	-1.410	-1.411	-1.412	-1.414	-1.415	-1.415	-1.415	-1.415	-1.412	-1.411	-1.410	-1.408	-1.405	-1.402	-1.398	-1.394	-1.389	-1.384	-1.379	-1.372	-1.366	-1.358	-1.350	-1.342	-1.334	-1.326	-1.316	-1.306	-1.296	-1.286	-1.275	-1.262	-1.252	-1.241	-1.229	-1.218	-1.205	-1.192	-1.179	-1.168	-1.154	-1.141	-1.129	-1.116	-1.104	-1.091	-1.080	-1.069	-1.056	-1.044	-1.032	-1.021	-1.011	-1.001	-0.991	-0.981	-0.971	-0.964	-0.955	-0.946	-0.939	-0.932	-0.924	-0.919	-0.914	-0.909	-0.902	-0.900	-0.896	-0.894	-0.891	-0.889	-0.888	-0.886	-0.886	-0.886	-0.886	-0.888	-0.889	-0.890	-0.892	-0.896	-0.898	-0.901	-0.905	-0.909	-0.914	-0.918	-0.922	-0.926	-0.932	-0.938	-0.944	-0.949	-0.955	-0.960	-0.966	-0.971	-0.978	-0.982	-0.990	-0.995	-1.001	-1.006	-1.011	-1.018	-1.022	-1.028	-1.031	-1.036	-1.040	-1.044	-1.048	-1.051	-1.054	-1.056	-1.059	-1.061	-1.062	-1.062	-1.064	-1.065	-1.064	-1.064	-1.062	-1.060	-1.059	-1.058	-1.055	-1.051	-1.048	-1.044	-1.040	-1.035	-1.031	-1.026	-1.021	-1.016	-1.010	-1.005	-0.999	-0.992	-0.986	-0.980	-0.972	-0.966	-0.960	-0.952	-0.946	-0.940	-0.934	-0.928	-0.921	-0.915	-0.908	-0.902	-0.896	-0.891	-0.885	-0.880	-0.876	-0.871	-0.866	-0.862	-0.858	-0.854	-0.850	-0.846	-0.842	-0.839	-0.836	-0.832	-0.829	-0.826	-0.822	-0.820	-0.816	-0.814	-0.810	-0.808	-0.804	-0.800	-0.796	-0.792	-0.789	-0.784	-0.779	-0.774	-0.768	-0.762	-0.756	-0.749	-0.741	-0.734	-0.726	-0.719	-0.709	-0.701	-0.691	-0.680	-0.670	-0.658	-0.648	-0.635	-0.622	-0.610	-0.598	-0.584	-0.570	-0.558	-0.542	-0.529	-0.515	-0.501	-0.488	-0.472	-0.460	-0.446	-0.434	-0.421	-0.410	-0.398	-0.385	-0.375	-0.365	-0.356	-0.348	-0.339	-0.332	-0.326	-0.320	-0.315	-0.312	-0.309	-0.308	-0.305	-0.306	-0.306	-0.310	-0.311	-0.315	-0.320	-0.326	-0.332	-0.340	-0.349	-0.358	-0.368	-0.378	-0.389	-0.400	-0.412	-0.425	-0.438	-0.451	-0.464	-0.479	-0.492	-0.506	-0.521	-0.535	-0.548	-0.562	-0.576	-0.588	-0.601	-0.614	-0.625	-0.636	-0.648	-0.656	-0.665	-0.674	-0.682	-0.689	-0.695	-0.699	-0.704	-0.708	-0.709	-0.710	-0.710	-0.710	-0.709	-0.706	-0.702	-0.699	-0.694	-0.688	-0.680	-0.674	-0.665	-0.655	-0.645	-0.636	-0.624	-0.612	-0.600	-0.588	-0.575	-0.562	-0.549	-0.535	-0.521	-0.507	-0.494	-0.480	-0.466	-0.452	-0.439	-0.426	-0.414	-0.401	-0.389	-0.378	-0.366	-0.355	-0.345	-0.336	-0.326	-0.319	-0.311	-0.305	-0.298	-0.294	-0.289	-0.285	-0.282	-0.280	-0.279	-0.279	-0.279	-0.280	-0.282	-0.285	-0.289	-0.294	-0.299	-0.305	-0.311	-0.320	-0.329	-0.339	-0.349	-0.360	-0.371	-0.384	-0.396	-0.410	-0.425	-0.440	-0.455	-0.471	-0.488	-0.506	-0.524	-0.542	-0.561	-0.581	-0.600	-0.620	-0.641	-0.661	-0.682	-0.705	-0.728	-0.749	-0.772	-0.795	-0.819	-0.842	-0.868	-0.891	-0.915	-0.940	-0.964	-0.989	-1.014	-1.040	-1.065	-1.091	-1.116	-1.141	-1.168	-1.194	-1.219	-1.245	-1.271	-1.296	-1.321	-1.348	-1.374	-1.398	-1.422	-1.448	-1.472	-1.496	-1.520	-1.544	-1.568	-1.590	-1.612	-1.634	-1.656	-1.676	-1.698	-1.718	-1.736	-1.755	-1.774	-1.790	-1.806	-1.822	-1.838	-1.852	-1.866	-1.879	-1.890	-1.901	-1.911	-1.921	-1.930	-1.936	-1.945	-1.950	-1.955	-1.959	-1.962	-1.964	-1.966	-1.966	-1.968	-1.966	-1.964	-1.962	-1.959	-1.955	-1.950	-1.944	-1.940	-1.932	-1.925	-1.918	-1.910	-1.901	-1.894	-1.885	-1.875	-1.866	-1.856	-1.846	-1.838	-1.826	-1.818	-1.806	-1.798	-1.786	-1.778	-1.768	-1.759	-1.750	-1.741	-1.732	-1.724	-1.716	-1.709	-1.701	-1.695	-1.689	-1.682	-1.678	-1.672	-1.668	-1.664	-1.660	-1.656	-1.654	-1.650	-1.649	-1.646	-1.646	-1.644	-1.644	-1.642	-1.642	-1.644	-1.644	-1.644	-1.646	-1.646	-1.648	-1.650	-1.652	-1.655	-1.656	-1.659	-1.661	-1.665	-1.668	-1.670	-1.674	-1.676	-1.680	-1.684	-1.688	-1.691	-1.695	-1.699	-1.702	-1.708	-1.712	-1.716	-1.720	-1.725	-1.730	-1.735	-1.741	-1.746	-1.750	-1.755	-1.761	-1.768	-1.774	-1.779	-1.785	-1.791	-1.799	-1.804	-1.811	-1.818	-1.824	-1.831	-1.838	-1.844	-1.850	-1.858	-1.864	-1.871	-1.876	-1.884	-1.889	-1.895	-1.901	-1.908	-1.912	-1.916	-1.921	-1.926	-1.931	-1.934	-1.938	-1.940	-1.942	-1.945	-1.946	-1.948	-1.948	-1.948	-1.948	-1.948	-1.946	-1.944	-1.941	-1.938	-1.935	-1.930	-1.926	-1.920	-1.916	-1.910	-1.904	-1.898	-1.890	-1.884	-1.876	-1.869	-1.860	-1.851	-1.844	-1.835	-1.826	-1.818	-1.808	-1.800	-1.790	-1.781	-1.772	-1.764	-1.755	-1.746	-1.738	-1.730	-1.721	-1.714	-1.705	-1.699	-1.690	-1.684	-1.676	-1.669	-1.662	-1.655	-1.649	-1.644	-1.638	-1.632	-1.626	-1.621	-1.615	-1.611	-1.606	-1.601	-1.596	-1.592	-1.588	-1.584	-1.580	-1.576	-1.572	-1.569	-1.565	-1.561	-1.558	-1.554	-1.551	-1.548	-1.545	-1.542	-1.540	-1.538	-1.536	-1.534	-1.532	-1.530	-1.530	-1.529	-1.530	-1.529	-1.530	-1.531	-1.532	-1.534	-1.538	-1.540	-1.544	-1.549	-1.552	-1.558	-1.564	-1.571	-1.579	-1.586	-1.595	-1.604	-1.614	-1.625	-1.638	-1.649	-1.661	-1.675	-1.690	-1.704	-1.720	-1.735	-1.752	-1.770	-1.788	-1.808	-1.825	-1.844	-1.865	-1.885	-1.906	-1.926	-1.948	-1.970	-1.991	-2.013	-2.036	-2.059	-2.081	-2.104	-2.125	-2.148	-2.170	-2.192	-2.214	-2.236	-2.259	-2.280	-2.301	-2.322	-2.342	-2.364	-2.384	-2.404	-2.422	-2.442	-2.460	-2.478	-2.495	-2.512	-2.529	-2.545	-2.560	-2.574	-2.589	-2.602	-2.616	-2.629	-2.640	-2.651	-2.661	-2.672	-2.682	-2.691	-2.699	-2.708	-2.715	-2.721	-2.728	-2.734	-2.739	-2.744	-2.748	-2.751	-2.755	-2.758	-2.760	-2.762	-2.764	-2.765	-2.766	-2.766	-2.766	-2.766	-2.766	-2.766	-2.766	-2.765	-2.764	-2.762	-2.761	-2.760	-2.759	-2.758	-2.755	-2.754	-2.751	-2.749	-2.746	-2.745	-2.741	-2.740	-2.738	-2.734	-2.731	-2.729	-2.726	-2.724	-2.720	-2.718	-2.714	-2.711	-2.709	-2.705	-2.701	-2.698	-2.694	-2.690	-2.685	-2.682	-2.678	-2.674	-2.669	-2.662	-2.658	-2.654	-2.648	-2.641	-2.635	-2.629	-2.622	-2.616	-2.610	-2.602	-2.596	-2.589	-2.581	-2.575	-2.566	-2.559	-2.551	-2.544	-2.536	-2.529	-2.521	-2.514	-2.506	-2.499	-2.492	-2.485	-2.479	-2.472	-2.466	-2.460	-2.454	-2.449	-2.444	-2.440	-2.435	-2.430	-2.428	-2.424	-2.421	-2.419	-2.418	-2.415	-2.415	-2.414	-2.414	-2.414	-2.414	-2.415	-2.416	-2.418	-2.420	-2.421	-2.424	-2.428	-2.429	-2.432	-2.436	-2.439	-2.442	-2.448	-2.451	-2.455	-2.460	-2.464	-2.468	-2.472	-2.476	-2.480	-2.485	-2.490	-2.495	-2.500	-2.505	-2.509	-2.515	-2.519	-2.524	-2.530	-2.535	-2.541	-2.546	-2.551	-2.559	-2.565	-2.571	-2.579	-2.585	-2.594	-2.601	-2.610	-2.619	-2.629	-2.640	-2.650	-2.661	-2.672	-2.685	-2.698	-2.711	-2.725	-2.740	-2.755	-2.770	-2.788	-2.802	-2.820	-2.839	-2.856	-2.875	-2.894	-2.912	-2.932	-2.954	-2.974	-2.994	-3.014	-3.035	-3.056	-3.076	-3.098	-3.119	-3.139	-3.160	-3.181	-3.200	-3.221	-3.240	-3.259	-3.279	-3.298	-3.316	-3.332	-3.350	-3.368	-3.384	-3.399	-3.414	-3.429	-3.444	-3.456	-3.470	-3.482	-3.494	-3.505	-3.516	-3.526	-3.536	-3.545	-3.554	-3.561	-3.569	-3.576	-3.584	-3.590	-3.596	-3.601	-3.606	-3.611	-3.616	-3.620	-3.624	-3.628	-3.631	-3.634	-3.636	-3.639	-3.641	-3.644	-3.645	-3.646	-3.648	-3.649	-3.649	-3.649	-3.650	-3.649	-3.649	-3.648	-3.646	-3.645	-3.644	-3.641	-3.639	-3.636	-3.634	-3.630	-3.626	-3.622	-3.619	-3.612	-3.608	-3.602	-3.598	-3.591	-3.585	-3.578	-3.571	-3.562	-3.555	-3.548	-3.540	-3.531	-3.524	-3.514	-3.505	-3.495	-3.486	-3.478	-3.466	-3.458	-3.448	-3.436	-3.426	-3.418	-3.406	-3.395	-3.385	-3.374	-3.364	-3.354	-3.342	-3.332	-3.322	-3.311	-3.301	-3.291	-3.281	-3.271	-3.261	-3.251	-3.240	-3.230	-3.219	-3.209	-3.199	-3.186	-3.176	-3.165	-3.154	-3.142	-3.131	-3.120	-3.108	-3.096	-3.082	-3.071	-3.058	-3.045	-3.030	-3.018	-3.004	-2.989	-2.974	-2.959	-2.944	-2.928	-2.911	-2.895	-2.878	-2.861	-2.844	-2.825	-2.808	-2.789	-2.771	-2.752	-2.732	-2.714	-2.694	-2.675	-2.654	-2.634	-2.614	-2.594	-2.572	-2.552	-2.531	-2.511	-2.491	-2.470	-2.450	-2.430	-2.410	-2.390	-2.370	-2.351	-2.332	-2.312	-2.294	-2.276	-2.258	-2.240	-2.222	-2.206	-2.189	-2.172	-2.156	-2.141	-2.126	-2.111	-2.099	-2.084	-2.071	-2.059	-2.047	-2.035	-2.024	-2.013	-2.002	-1.992	-1.982	-1.974	-1.965	-1.958	-1.949	-1.941	-1.934	-1.928	-1.921	-1.915	-1.910	-1.904	-1.899	-1.892	-1.888	-1.882	-1.878	-1.872	-1.868	-1.864	-1.859	-1.854	-1.850	-1.845	-1.839	-1.834	-1.829	-1.824	-1.819	-1.814	-1.808	-1.800	-1.795	-1.789	-1.781	-1.775	-1.768	-1.760	-1.752	-1.745	-1.736	-1.729	-1.720	-1.712	-1.704	-1.695	-1.688	-1.679	-1.670	-1.662	-1.652	-1.645	-1.636	-1.629	-1.621	-1.614	-1.608	-1.600	-1.594	-1.588	-1.582	-1.578	-1.574	-1.569	-1.566	-1.562	-1.560	-1.559	-1.558	-1.558	-1.558	-1.560	-1.560	-1.562	-1.566	-1.569	-1.574	-1.578	-1.582	-1.590	-1.595	-1.602	-1.610	-1.616	-1.625	-1.632	-1.640	-1.650	-1.658	-1.666	-1.675	-1.682	-1.691	-1.699	-1.706	-1.714	-1.721	-1.728	-1.732	-1.739	-1.744	-1.748	-1.750	-1.752	-1.754	-1.754	-1.754	-1.752	-1.750	-1.746	-1.741	-1.736	-1.729	-1.721	-1.711	-1.701	-1.690	-1.679	-1.665	-1.650	-1.635	-1.619	-1.600	-1.581	-1.562	-1.542	-1.521	-1.499	-1.476	-1.452	-1.429	-1.405	-1.379	-1.354	-1.328	-1.301	-1.275	-1.248	-1.222	-1.195	-1.168	-1.141	-1.115	-1.089	-1.062	-1.038	-1.012	-0.988	-0.962	-0.940	-0.916	-0.894	-0.872	-0.851	-0.831	-0.812	-0.794	-0.776	-0.759	-0.744	-0.729	-0.715	-0.702	-0.690	-0.680	-0.669	-0.661	-0.652	-0.646	-0.640	-0.636	-0.632	-0.629	-0.629	-0.628	-0.628	-0.629	-0.631	-0.632	-0.638	-0.642	-0.648	-0.652	-0.660	-0.668	-0.675	-0.684	-0.692	-0.702	-0.712	-0.724	-0.734	-0.746	-0.758	-0.770	-0.782	-0.795	-0.808	-0.821	-0.835	-0.849	-0.861	-0.874	-0.889	-0.901	-0.915	-0.928	-0.941	-0.955	-0.968	-0.980	-0.992	-1.004	-1.015	-1.026	-1.038	-1.048	-1.059	-1.069	-1.078	-1.086	-1.095	-1.102	-1.110	-1.116	-1.122	-1.129	-1.135	-1.139	-1.144	-1.146	-1.150	-1.151	-1.154	-1.156	-1.156	-1.156	-1.155	-1.155	-1.154	-1.151	-1.150	-1.146	-1.142	-1.139	-1.134	-1.129	-1.124	-1.119	-1.114	-1.106	-1.100	-1.092	-1.086	-1.079	-1.071	-1.062	-1.055	-1.048	-1.039	-1.030	-1.021	-1.012	-1.004	-0.996	-0.986	-0.978	-0.969	-0.961	-0.952	-0.944	-0.938	-0.929	-0.921	-0.914	-0.906	-0.899	-0.892	-0.886	-0.880	-0.874	-0.868	-0.862	-0.858	-0.852	-0.848	-0.844	-0.840	-0.836	-0.832	-0.829	-0.826	-0.824	-0.820	-0.819	-0.816	-0.815	-0.812	-0.811	-0.810	-0.808	-0.808	-0.806	-0.806	-0.805	-0.804	-0.804	-0.804	-0.802	-0.801	-0.801	-0.801	-0.800	-0.799	-0.799	-0.798	-0.796	-0.796	-0.794	-0.794	-0.792	-0.790	-0.790	-0.788	-0.786	-0.784	-0.781	-0.779	-0.778	-0.774	-0.772	-0.770	-0.768	-0.764	-0.762	-0.759	-0.756	-0.755	-0.751	-0.749	-0.746	-0.744	-0.740	-0.738	-0.736	-0.732	-0.731	-0.728	-0.726	-0.724	-0.721	-0.720	-0.718	-0.716	-0.714	-0.712	-0.711	-0.710	-0.709	-0.708	-0.706	-0.706	-0.705	-0.705	-0.704	-0.704	-0.702	-0.702	-0.702	-0.702	-0.702	-0.702	-0.702	-0.701	-0.701	-0.701	-0.701	-0.701	-0.700	-0.700	-0.700	-0.700	-0.699	-0.699	-0.696	-0.696	-0.695	-0.692	-0.691	-0.690	-0.689	-0.686	-0.684	-0.681	-0.679	-0.675	-0.672	-0.669	-0.665	-0.660	-0.658	-0.652	-0.648	-0.641	-0.636	-0.631	-0.625	-0.619	-0.611	-0.605	-0.598	-0.591	-0.582	-0.575	-0.565	-0.558	-0.549	-0.538	-0.529	-0.519	-0.507	-0.498	-0.488	-0.475	-0.464	-0.451	-0.440	-0.428	-0.414	-0.401	-0.388	-0.374	-0.360	-0.345	-0.331	-0.316	-0.301	-0.286	-0.270	-0.255	-0.238	-0.222	-0.205	-0.189	-0.171	-0.154	-0.136	-0.120	-0.102	-0.085	-0.066	-0.049	-0.030	-0.012	0.006	0.024	0.042	0.059	0.078	0.096	0.112	0.131	0.148	0.165	0.181	0.198	0.215	0.231	0.246	0.261	0.276	0.291	0.305	0.318	0.331	0.344	0.355	0.366	0.378	0.388	0.398	0.406	0.415	0.421	0.429	0.436	0.441	0.446	0.451	0.455	0.459	0.461	0.464	0.465	0.466	0.466	0.466	0.466	0.465	0.462	0.461	0.459	0.456	0.454	0.450	0.446	0.442	0.439	0.435	0.430	0.426	0.421	0.416	0.412	0.409	0.404	0.399	0.395	0.390	0.388	0.382	0.380	0.376	0.374	0.370	0.368	0.365	0.364	0.361	0.360	0.359	0.359	0.356	0.358	0.356	0.356	0.358	0.359	0.360	0.360	0.361	0.364	0.366	0.369	0.371	0.375	0.378	0.380	0.384	0.388	0.392	0.395	0.399	0.404	0.408	0.411	0.416	0.420	0.424	0.429	0.432	0.436	0.441	0.444	0.449	0.452	0.456	0.460	0.462	0.466	0.469	0.471	0.474	0.476	0.479	0.481	0.481	0.482	0.484	0.485	0.485	0.486	0.486	0.485	0.485	0.484	0.481	0.481	0.479	0.476	0.474	0.471	0.468	0.464	0.461	0.456	0.451	0.448	0.441	0.438	0.432	0.426	0.420	0.414	0.409	0.401	0.395	0.389	0.381	0.374	0.369	0.361	0.354	0.348	0.340	0.332	0.326	0.319	0.311	0.305	0.299	0.292	0.286	0.280	0.275	0.270	0.264	0.260	0.255	0.251	0.248	0.244	0.240	0.238	0.235	0.235	0.232	0.231	0.232	0.231	0.232	0.235	0.235	0.238	0.241	0.242	0.246	0.251	0.256	0.261	0.266	0.272	0.280	0.288	0.295	0.302	0.311	0.320	0.330	0.339	0.349	0.360	0.370	0.381	0.392	0.404	0.415	0.429	0.440	0.451	0.465	0.478	0.491	0.504	0.516	0.531	0.544	0.556	0.571	0.584	0.598	0.610	0.625	0.638	0.651	0.665	0.678	0.690	0.702	0.715	0.728	0.740	0.751	0.762	0.775	0.786	0.796	0.808	0.819	0.828	0.838	0.848	0.855	0.864	0.871	0.880	0.886	0.894	0.901	0.908	0.914	0.918	0.922	0.928	0.931	0.935	0.938	0.941	0.944	0.945	0.946	0.949	0.949	0.950	0.949	0.949	0.949	0.948	0.946	0.945	0.944	0.942	0.940	0.938	0.935	0.932	0.930	0.926	0.924	0.920	0.916	0.914	0.910	0.906	0.904	0.900	0.898	0.894	0.890	0.886	0.884	0.881	0.878	0.875	0.871	0.869	0.866	0.864	0.861	0.859	0.858	0.855	0.852	0.851	0.850	0.849	0.846	0.845	0.845	0.844	0.841	0.841	0.840	0.839	0.839	0.838	0.836	0.836	0.835	0.835	0.834	0.832	0.832	0.831	0.831	0.831	0.830	0.830	0.830	0.829	0.828	0.828	0.828	0.826	0.825	0.824	0.824	0.822	0.821	0.820	0.819	0.818	0.818	0.816	0.815	0.812	0.812	0.811	0.810	0.809	0.806	0.806	0.804	0.804	0.802	0.801	0.799	0.799	0.798	0.796	0.795	0.794	0.794	0.792	0.792	0.791	0.789	0.790	0.789	0.788	0.788	0.788	0.788	0.788	0.786	0.786	0.788	0.788	0.788	0.788	0.788	0.788	0.788	0.789	0.789	0.789	0.790	0.789	0.790	0.791	0.790	0.790	0.791	0.791	0.791	0.790	0.790	0.789	0.789	0.788	0.786	0.785	0.784	0.782	0.780	0.776	0.772	0.770	0.766	0.762	0.758	0.752	0.748	0.741	0.734	0.728	0.720	0.712	0.705	0.695	0.686	0.676	0.666	0.655	0.644	0.632	0.621	0.608	0.595	0.581	0.568	0.554	0.539	0.524	0.509	0.495	0.479	0.464	0.448	0.432	0.416	0.400	0.385	0.369	0.354	0.339	0.324	0.309	0.295	0.281	0.266	0.254	0.242	0.230	0.219	0.209	0.199	0.190	0.181	0.175	0.169	0.164	0.159	0.155	0.152	0.151	0.151	0.152	0.154	0.156	0.161	0.166	0.171	0.179	0.188	0.196	0.208	0.218	0.231	0.244	0.258	0.272	0.289	0.306	0.324	0.341	0.360	0.380	0.400	0.420	0.441	0.462	0.485	0.506	0.529	0.551	0.574	0.595	0.618	0.640	0.661	0.684	0.706	0.726	0.748	0.768	0.786	0.805	0.824	0.841	0.859	0.876	0.891	0.905	0.919	0.932	0.944	0.955	0.965	0.972	0.981	0.988	0.995	0.999	1.004	1.006	1.008	1.008	1.009	1.006	1.005	1.001	0.998	0.994	0.986	0.980	0.972	0.964	0.956	0.946	0.935	0.925	0.914	0.902	0.890	0.876	0.864	0.851	0.836	0.824	0.810	0.795	0.781	0.768	0.754	0.739	0.726	0.712	0.699	0.686	0.672	0.659	0.648	0.635	0.622	0.612	0.600	0.590	0.579	0.569	0.560	0.550	0.541	0.534	0.525	0.519	0.511	0.505	0.499	0.494	0.488	0.484	0.479	0.475	0.470	0.466	0.464	0.460	0.458	0.455	0.452	0.450	0.449	0.448	0.445	0.445	0.442	0.441	0.441	0.440	0.439	0.438	0.436	0.436	0.435	0.435	0.432	0.432	0.431	0.431	0.430	0.429	0.426	0.425	0.424	0.422	0.421	0.419	0.416	0.415	0.412	0.411	0.409	0.405	0.402	0.401	0.398	0.394	0.391	0.389	0.385	0.382	0.379	0.375	0.372	0.368	0.365	0.360	0.358	0.354	0.350	0.348	0.342	0.339	0.336	0.332	0.330	0.326	0.324	0.320	0.318	0.314	0.312	0.310	0.308	0.306	0.305	0.302	0.302	0.301	0.301	0.301	0.301	0.301	0.302	0.304	0.306	0.308	0.310	0.312	0.316	0.319	0.322	0.328	0.331	0.336	0.340	0.346	0.351	0.358	0.364	0.370	0.378	0.385	0.391	0.400	0.408	0.415	0.424	0.432	0.441	0.450	0.459	0.468	0.478	0.486	0.496	0.504	0.515	0.524	0.534	0.542	0.554	0.564	0.572	0.584	0.594	0.602	0.614	0.624	0.634	0.645	0.655	0.666	0.676	0.689	0.699	0.711	0.721	0.734	0.745	0.758	0.770	0.782	0.796	0.809	0.821	0.836	0.850	0.864	0.879	0.894	0.909	0.924	0.940	0.956	0.971	0.989	1.004	1.021	1.039	1.055	1.071	1.089	1.105	1.122	1.139	1.156	1.171	1.189	1.204	1.220	1.235	1.249	1.265	1.278	1.291	1.304	1.316	1.329	1.340	1.349	1.359	1.368	1.374	1.381	1.386	1.391	1.395	1.398	1.400	1.400	1.401	1.399	1.396	1.392	1.388	1.382	1.376	1.368	1.359	1.349	1.338	1.325	1.312	1.298	1.282	1.268	1.251	1.234	1.216	1.196	1.178	1.158	1.138	1.116	1.094	1.071	1.050	1.028	1.004	0.980	0.956	0.934	0.909	0.886	0.861	0.839	0.815	0.791	0.769	0.745	0.722	0.699	0.676	0.655	0.632	0.611	0.591	0.570	0.550	0.531	0.511	0.492	0.475	0.458	0.441	0.424	0.408	0.392	0.378	0.362	0.348	0.335	0.321	0.309	0.296	0.284	0.272	0.260	0.249	0.239	0.229	0.219	0.209	0.199	0.189	0.180	0.170	0.161	0.151	0.142	0.132	0.124	0.114	0.106	0.096	0.085	0.075	0.066	0.055	0.044	0.032	0.021	0.009	-0.004	-0.018	-0.030	-0.044	-0.059	-0.072	-0.089	-0.104	-0.121	-0.138	-0.155	-0.174	-0.191	-0.210	-0.230	-0.250	-0.271	-0.292	-0.314	-0.336	-0.358	-0.381	-0.405	-0.430	-0.454	-0.479	-0.505	-0.530	-0.556	-0.582	-0.609	-0.635	-0.662	-0.690	-0.718	-0.745	-0.771	-0.800	-0.828	-0.855	-0.882	-0.910	-0.938	-0.966	-0.991	-1.019	-1.046	-1.072	-1.099	-1.126	-1.152	-1.178	-1.202	-1.228	-1.252	-1.276	-1.300	-1.322	-1.346	-1.369	-1.391	-1.414	-1.435	-1.455	-1.475	-1.495	-1.515	-1.535	-1.554	-1.571	-1.590	-1.608	-1.625	-1.641	-1.659	-1.675	-1.690	-1.706	-1.721	-1.735	-1.750	-1.764	-1.779	-1.791	-1.804	-1.818	-1.830	-1.842	-1.855	-1.866	-1.878	-1.889	-1.899	-1.910	-1.920	-1.930	-1.941	-1.950	-1.959	-1.968	-1.978	-1.986	-1.994	-2.002	-2.011	-2.019	-2.025	-2.033	-2.039	-2.046	-2.051	-2.058	-2.062	-2.068	-2.071	-2.076	-2.080	-2.084	-2.086	-2.088	-2.090	-2.092	-2.092	-2.092	-2.092	-2.092	-2.090	-2.089	-2.086	-2.082	-2.079	-2.075	-2.070	-2.064	-2.056	-2.050	-2.042	-2.033	-2.024	-2.013	-2.001	-1.990	-1.978	-1.965	-1.950	-1.935	-1.919	-1.902	-1.885	-1.868	-1.849	-1.829	-1.809	-1.788	-1.766	-1.744	-1.720	-1.698	-1.672	-1.648	-1.622	-1.596	-1.569	-1.541	-1.514	-1.486	-1.458	-1.429	-1.400	-1.370	-1.340	-1.310	-1.279	-1.249	-1.218	-1.188	-1.158	-1.126	-1.095	-1.064	-1.034	-1.004	-0.972	-0.944	-0.912	-0.884	-0.854	-0.826	-0.798	-0.770	-0.741	-0.715	-0.688	-0.662	-0.636	-0.612	-0.588	-0.565	-0.541	-0.519	-0.496	-0.476	-0.456	-0.436	-0.418	-0.399	-0.381	-0.365	-0.349	-0.335	-0.319	-0.306	-0.292	-0.280	-0.268	-0.255	-0.245	-0.235	-0.225	-0.216	-0.208	-0.199	-0.191	-0.184	-0.176	-0.169	-0.162	-0.156	-0.150	-0.145	-0.139	-0.134	-0.130	-0.124	-0.120	-0.115	-0.110	-0.105	-0.101	-0.096	-0.091	-0.088	-0.082	-0.078	-0.074	-0.069	-0.064	-0.059	-0.052	-0.048	-0.042	-0.038	-0.031	-0.025	-0.020	-0.014	-0.008	-0.001	0.005	0.010	0.018	0.022	0.030	0.036	0.042	0.049	0.055	0.061	0.068	0.074	0.080	0.085	0.090	0.096	0.101	0.106	0.112	0.118	0.121	0.126	0.130	0.134	0.138	0.141	0.145	0.146	0.150	0.151	0.154	0.155	0.155	0.156	0.158	0.159	0.159	0.159	0.158	0.159	0.158	0.156	0.156	0.155	0.155	0.152	0.151	0.150	0.149	0.148	0.145	0.144	0.142	0.140	0.139	0.138	0.136	0.135	0.134	0.132	0.131	0.130	0.129	0.129	0.128	0.128	0.126	0.126	0.125	0.125	0.125	0.125	0.124	0.124	0.124	0.122	0.122	0.121	0.122	0.121	0.120	0.119	0.118	0.116	0.115	0.112	0.111	0.109	0.106	0.102	0.100	0.098	0.092	0.089	0.084	0.079	0.074	0.068	0.062	0.056	0.049	0.042	0.035	0.028	0.020	0.010	0.001	-0.008	-0.016	-0.026	-0.036	-0.046	-0.058	-0.068	-0.079	-0.089	-0.100	-0.111	-0.122	-0.134	-0.145	-0.158	-0.168	-0.179	-0.191	-0.202	-0.214	-0.226	-0.238	-0.249	-0.260	-0.271	-0.284	-0.295	-0.306	-0.319	-0.329	-0.340	-0.351	-0.362	-0.374	-0.386	-0.396	-0.408	-0.419	-0.431	-0.442	-0.454	-0.465	-0.479	-0.490	-0.501	-0.515	-0.526	-0.539	-0.552	-0.565	-0.578	-0.591	-0.605	-0.619	-0.632	-0.646	-0.660	-0.675	-0.690	-0.705	-0.720	-0.735	-0.751	-0.765	-0.781	-0.798	-0.812	-0.829	-0.845	-0.860	-0.876	-0.891	-0.908	-0.924	-0.940	-0.955	-0.970	-0.985	-1.000	-1.016	-1.030	-1.044	-1.059	-1.072	-1.086	-1.099	-1.111	-1.124	-1.135	-1.148	-1.159	-1.169	-1.180	-1.189	-1.198	-1.208	-1.215	-1.222	-1.230	-1.238	-1.244	-1.249	-1.254	-1.259	-1.264	-1.268	-1.271	-1.274	-1.276	-1.278	-1.280	-1.281	-1.281	-1.282	-1.281	-1.281	-1.280	-1.279	-1.276	-1.275	-1.272	-1.270	-1.268	-1.264	-1.260	-1.256	-1.252	-1.249	-1.245	-1.240	-1.235	-1.231	-1.228	-1.221	-1.218	-1.212	-1.206	-1.202	-1.198	-1.194	-1.188	-1.182	-1.180	-1.175	-1.171	-1.168	-1.162	-1.160	-1.158	-1.154	-1.152	-1.150	-1.149	-1.148	-1.146	-1.146	-1.146	-1.148	-1.149	-1.149	-1.151	-1.154	-1.156	-1.160	-1.165	-1.170	-1.175	-1.181	-1.188	-1.195	-1.201	-1.209	-1.218	-1.228	-1.236	-1.246	-1.259	-1.270	-1.281	-1.294	-1.306	-1.320	-1.332	-1.348	-1.360	-1.376	-1.391	-1.406	-1.421	-1.436	-1.454	-1.469	-1.486	-1.501	-1.518	-1.535	-1.551	-1.568	-1.584	-1.600	-1.616	-1.631	-1.648	-1.661	-1.676	-1.692	-1.706	-1.721	-1.734	-1.748	-1.761	-1.774	-1.785	-1.796	-1.809	-1.818	-1.829	-1.838	-1.848	-1.855	-1.864	-1.870	-1.879	-1.884	-1.891	-1.898	-1.902	-1.906	-1.910	-1.914	-1.918	-1.920	-1.922	-1.925	-1.926	-1.929	-1.930	-1.931	-1.932	-1.931	-1.932	-1.932	-1.932	-1.932	-1.931	-1.931	-1.930	-1.930	-1.929	-1.928	-1.928	-1.926	-1.925	-1.924	-1.924	-1.924	-1.921	-1.921	-1.919	-1.919	-1.918	-1.918	-1.918	-1.915	-1.914	-1.914	-1.912	-1.911	-1.910	-1.909	-1.909	-1.908	-1.905	-1.904	-1.902	-1.900	-1.898	-1.895	-1.892	-1.891	-1.888	-1.886	-1.882	-1.879	-1.876	-1.871	-1.868	-1.865	-1.860	-1.855	-1.850	-1.845	-1.841	-1.836	-1.831	-1.826	-1.820	-1.815	-1.809	-1.802	-1.798	-1.792	-1.786	-1.780	-1.776	-1.770	-1.765	-1.760	-1.756	-1.751	-1.748	-1.742	-1.739	-1.734	-1.731	-1.729	-1.726	-1.725	-1.722	-1.721	-1.720	-1.720	-1.720	-1.721	-1.721	-1.722	-1.722	-1.725	-1.729	-1.731	-1.735	-1.738	-1.741	-1.746	-1.750	-1.756	-1.761	-1.766	-1.771	-1.778	-1.784	-1.789	-1.796	-1.802	-1.809	-1.815	-1.820	-1.826	-1.832	-1.839	-1.844	-1.849	-1.854	-1.858	-1.862	-1.866	-1.869	-1.871	-1.874	-1.876	-1.878	-1.879	-1.879	-1.879	-1.878	-1.878	-1.875	-1.871	-1.870	-1.866	-1.861	-1.856	-1.850	-1.844	-1.838	-1.830	-1.824	-1.815	-1.806	-1.798	-1.788	-1.778	-1.768	-1.756	-1.746	-1.735	-1.724	-1.711	-1.701	-1.689	-1.676	-1.664	-1.652	-1.640	-1.628	-1.615	-1.604	-1.592	-1.580	-1.569	-1.558	-1.546	-1.535	-1.525	-1.515	-1.505	-1.495	-1.486	-1.478	-1.470	-1.462	-1.455	-1.448	-1.441	-1.436	-1.431	-1.426	-1.421	-1.418	-1.415	-1.412	-1.410	-1.409	-1.408	-1.406	-1.406	-1.408	-1.408	-1.408	-1.410	-1.412	-1.415	-1.418	-1.420	-1.424	-1.429	-1.432	-1.438	-1.442	-1.448	-1.452	-1.459	-1.464	-1.470	-1.475	-1.482	-1.489	-1.494	-1.500	-1.508	-1.514	-1.520	-1.526	-1.532	-1.538	-1.542	-1.549	-1.554	-1.559	-1.564	-1.569	-1.574	-1.578	-1.581	-1.585	-1.589	-1.592	-1.594	-1.596	-1.598	-1.600	-1.601	-1.600	-1.601	-1.601	-1.600	-1.600	-1.599	-1.596	-1.595	-1.592	-1.589	-1.586	-1.584	-1.579	-1.575	-1.571	-1.568	-1.562	-1.559	-1.554	-1.548	-1.542	-1.538	-1.532	-1.526	-1.521	-1.515	-1.510	-1.504	-1.498	-1.492	-1.486	-1.481	-1.476	-1.470	-1.465	-1.460	-1.454	-1.450	-1.445	-1.440	-1.435	-1.430	-1.425	-1.420	-1.416	-1.411	-1.408	-1.402	-1.399	-1.394	-1.390	-1.384	-1.379	-1.375	-1.370	-1.364	-1.359	-1.352	-1.346	-1.341	-1.334	-1.326	-1.319	-1.311	-1.302	-1.294	-1.286	-1.276	-1.266	-1.256	-1.246	-1.235	-1.222	-1.210	-1.198	-1.185	-1.172	-1.158	-1.144	-1.129	-1.114	-1.099	-1.084	-1.066	-1.051	-1.035	-1.019	-1.002	-0.986	-0.969	-0.954	-0.938	-0.921	-0.906	-0.890	-0.875	-0.860	-0.846	-0.831	-0.819	-0.806	-0.794	-0.782	-0.771	-0.761	-0.751	-0.744	-0.736	-0.729	-0.724	-0.719	-0.714	-0.711	-0.708	-0.708	-0.706	-0.706	-0.708	-0.710	-0.712	-0.716	-0.720	-0.725	-0.731	-0.738	-0.745	-0.752	-0.761	-0.770	-0.779	-0.788	-0.799	-0.808	-0.819	-0.829	-0.839	-0.850	-0.861	-0.871	-0.881	-0.891	-0.901	-0.911	-0.921	-0.930	-0.939	-0.946	-0.955	-0.961	-0.968	-0.974	-0.979	-0.982	-0.986	-0.989	-0.991	-0.992	-0.992	-0.992	-0.992	-0.990	-0.986	-0.984	-0.979	-0.974	-0.969	-0.961	-0.955	-0.946	-0.939	-0.930	-0.919	-0.909	-0.898	-0.888	-0.874	-0.862	-0.850	-0.836	-0.824	-0.810	-0.796	-0.782	-0.769	-0.755	-0.741	-0.728	-0.714	-0.700	-0.688	-0.675	-0.661	-0.650	-0.638	-0.626	-0.615	-0.605	-0.595	-0.586	-0.576	-0.569	-0.561	-0.554	-0.549	-0.542	-0.539	-0.534	-0.531	-0.529	-0.528	-0.526	-0.526	-0.528	-0.529	-0.530	-0.534	-0.536	-0.541	-0.546	-0.554	-0.560	-0.569	-0.578	-0.586	-0.596	-0.606	-0.619	-0.630	-0.644	-0.658	-0.671	-0.685	-0.702	-0.718	-0.735	-0.752	-0.770	-0.789	-0.808	-0.826	-0.846	-0.868	-0.889	-0.911	-0.932	-0.955	-0.979	-1.002	-1.028	-1.051	-1.076	-1.101	-1.128	-1.152	-1.179	-1.206	-1.232	-1.260	-1.288	-1.315	-1.344	-1.371	-1.400	-1.429	-1.456	-1.485	-1.514	-1.542	-1.571	-1.599	-1.629	-1.658	-1.685	-1.712	-1.739	-1.766	-1.794	-1.821	-1.846	-1.872	-1.898	-1.922	-1.946	-1.970	-1.992	-2.015	-2.035	-2.058	-2.076	-2.095	-2.114	-2.130	-2.148	-2.162	-2.176	-2.190	-2.204	-2.215	-2.225	-2.234	-2.244	-2.250	-2.258	-2.264	-2.268	-2.271	-2.275	-2.276	-2.276	-2.278	-2.275	-2.272	-2.271	-2.266	-2.262	-2.258	-2.252	-2.245	-2.239	-2.231	-2.224	-2.214	-2.206	-2.196	-2.186	-2.176	-2.166	-2.156	-2.146	-2.135	-2.125	-2.114	-2.104	-2.092	-2.082	-2.072	-2.061	-2.051	-2.041	-2.031	-2.022	-2.014	-2.004	-1.996	-1.988	-1.980	-1.972	-1.965	-1.958	-1.951	-1.946	-1.940	-1.935	-1.930	-1.926	-1.921	-1.918	-1.914	-1.910	-1.908	-1.905	-1.902	-1.901	-1.900	-1.898	-1.896	-1.895	-1.895	-1.894	-1.894	-1.894	-1.894	-1.895	-1.895	-1.896	-1.898	-1.899	-1.899	-1.901	-1.904	-1.906	-1.909	-1.911	-1.914	-1.918	-1.920	-1.924	-1.928	-1.931	-1.935	-1.939	-1.945	-1.949	-1.955	-1.959	-1.965	-1.971	-1.978	-1.982	-1.989	-1.995	-2.002	-2.009	-2.016	-2.022	-2.029	-2.036	-2.044	-2.051	-2.058	-2.065	-2.071	-2.079	-2.086	-2.092	-2.100	-2.108	-2.114	-2.120	-2.128	-2.132	-2.139	-2.144	-2.149	-2.154	-2.158	-2.162	-2.166	-2.169	-2.171	-2.174	-2.176	-2.178	-2.179	-2.180	-2.181	-2.181	-2.181	-2.180	-2.179	-2.178	-2.176	-2.174	-2.170	-2.168	-2.164	-2.161	-2.158	-2.154	-2.149	-2.146	-2.141	-2.136	-2.131	-2.126	-2.122	-2.118	-2.114	-2.108	-2.102	-2.099	-2.092	-2.089	-2.084	-2.080	-2.075	-2.071	-2.066	-2.062	-2.059	-2.055	-2.051	-2.046	-2.042	-2.040	-2.035	-2.031	-2.029	-2.025	-2.021	-2.018	-2.015	-2.011	-2.007	-2.004	-2.001	-1.996	-1.992	-1.989	-1.985	-1.981	-1.976	-1.972	-1.969	-1.965	-1.960	-1.955	-1.952	-1.948	-1.942	-1.939	-1.934	-1.929	-1.925	-1.921	-1.916	-1.914	-1.910	-1.906	-1.902	-1.901	-1.899	-1.898	-1.895	-1.895	-1.894	-1.894	-1.895	-1.895	-1.896	-1.900	-1.902	-1.908	-1.912	-1.916	-1.922	-1.930	-1.939	-1.948	-1.956	-1.968	-1.978	-1.991	-2.004	-2.018	-2.031	-2.047	-2.064	-2.081	-2.099	-2.119	-2.138	-2.158	-2.179	-2.200	-2.222	-2.245	-2.269	-2.291	-2.315	-2.340	-2.365	-2.390	-2.415	-2.442	-2.468	-2.494	-2.519	-2.546	-2.572	-2.599	-2.624	-2.650	-2.676	-2.702	-2.728	-2.754	-2.778	-2.802	-2.828	-2.850	-2.875	-2.898	-2.920	-2.941	-2.962	-2.984	-3.004	-3.024	-3.042	-3.061	-3.079	-3.096	-3.112	-3.128	-3.141	-3.156	-3.170	-3.182	-3.194	-3.205	-3.215	-3.225	-3.234	-3.242	-3.250	-3.258	-3.262	-3.268	-3.272	-3.276	-3.280	-3.282	-3.285	-3.286	-3.289	-3.289	-3.289	-3.289	-3.288	-3.288	-3.285	-3.284	-3.282	-3.279	-3.276	-3.274	-3.270	-3.268	-3.264	-3.261	-3.258	-3.254	-3.251	-3.248	-3.244	-3.240	-3.238	-3.232	-3.230	-3.226	-3.222	-3.220	-3.216	-3.215	-3.211	-3.208	-3.206	-3.202	-3.200	-3.198	-3.195	-3.192	-3.190	-3.188	-3.186	-3.184	-3.181	-3.178	-3.176	-3.172	-3.170	-3.166	-3.164	-3.160	-3.156	-3.154	-3.149	-3.145	-3.141	-3.136	-3.132	-3.126	-3.122	-3.118	-3.111	-3.106	-3.100	-3.095	-3.089	-3.081	-3.075	-3.069	-3.062	-3.056	-3.051	-3.045	-3.038	-3.031	-3.025	-3.020	-3.014	-3.008	-3.002	-2.996	-2.990	-2.986	-2.982	-2.976	-2.972	-2.970	-2.966	-2.964	-2.960	-2.958	-2.955	-2.954	-2.952	-2.951	-2.950	-2.951	-2.950	-2.950	-2.951	-2.951	-2.952	-2.954	-2.955	-2.958	-2.959	-2.961	-2.962	-2.966	-2.969	-2.971	-2.974	-2.978	-2.980	-2.984	-2.986	-2.990	-2.992	-2.996	-3.001	-3.004	-3.009	-3.012	-3.016	-3.021	-3.026	-3.031	-3.036	-3.040	-3.046	-3.051	-3.058	-3.064	-3.071	-3.078	-3.086	-3.092	-3.102	-3.111	-3.120	-3.130	-3.141	-3.151	-3.164	-3.175	-3.189	-3.202	-3.215	-3.231	-3.245	-3.261	-3.278	-3.294	-3.311	-3.330	-3.349	-3.368	-3.386	-3.405	-3.426	-3.446	-3.466	-3.489	-3.509	-3.530	-3.551	-3.572	-3.592	-3.614	-3.634	-3.655	-3.675	-3.696	-3.715	-3.735	-3.754	-3.774	-3.791	-3.809	-3.826	-3.844	-3.859	-3.875	-3.889	-3.902	-3.915	-3.929	-3.940	-3.951	-3.962	-3.971	-3.980	-3.989	-3.996	-4.003	-4.010	-4.016	-4.020	-4.025	-4.028	-4.031	-4.034	-4.035	-4.037	-4.039	-4.039	-4.039	-4.039	-4.039	-4.037	-4.036	-4.034	-4.032	-4.030	-4.028	-4.025	-4.021	-4.019	-4.015	-4.011	-4.008	-4.004	-4.000	-3.995	-3.991	-3.986	-3.982	-3.978	-3.971	-3.966	-3.961	-3.956	-3.951	-3.945	-3.939	-3.934	-3.928	-3.921	-3.915	-3.909	-3.901	-3.895	-3.889	-3.881	-3.875	-3.869	-3.860	-3.854	-3.848	-3.839	-3.831	-3.825	-3.818	-3.809	-3.801	-3.794	-3.785	-3.778	-3.770	-3.761	-3.752	-3.744	-3.735	-3.728	-3.720	-3.710	-3.701	-3.694	-3.684	-3.675	-3.668	-3.658	-3.649	-3.640	-3.630	-3.621	-3.612	-3.602	-3.592	-3.582	-3.572	-3.562	-3.551	-3.540	-3.529	-3.518	-3.506	-3.494	-3.481	-3.469	-3.455	-3.441	-3.428	-3.414	-3.399	-3.384	-3.369	-3.352	-3.336	-3.320	-3.301	-3.285	-3.266	-3.248	-3.229	-3.210	-3.189	-3.169	-3.149	-3.128	-3.105	-3.084	-3.062	-3.040	-3.018	-2.994	-2.971	-2.948	-2.925	-2.900	-2.878	-2.852	-2.829	-2.805	-2.781	-2.756	-2.732	-2.709	-2.685	-2.662	-2.639	-2.615	-2.592	-2.570	-2.548	-2.526	-2.504	-2.482	-2.461	-2.440	-2.421	-2.401	-2.381	-2.364	-2.345	-2.328	-2.311	-2.295	-2.279	-2.262	-2.249	-2.234	-2.221	-2.208	-2.195	-2.182	-2.171	-2.161	-2.151	-2.140	-2.131	-2.122	-2.115	-2.105	-2.099	-2.091	-2.085	-2.079	-2.072	-2.068	-2.062	-2.056	-2.052	-2.046	-2.042	-2.038	-2.034	-2.030	-2.024	-2.020	-2.016	-2.011	-2.006	-2.002	-1.998	-1.991	-1.986	-1.981	-1.976	-1.970	-1.964	-1.959	-1.952	-1.945	-1.939	-1.932	-1.925	-1.918	-1.910	-1.902	-1.896	-1.888	-1.880	-1.872	-1.865	-1.856	-1.850	-1.842	-1.834	-1.828	-1.821	-1.814	-1.808	-1.802	-1.796	-1.791	-1.788	-1.782	-1.778	-1.775	-1.772	-1.770	-1.769	-1.768	-1.768	-1.768	-1.769	-1.771	-1.774	-1.778	-1.781	-1.786	-1.791	-1.796	-1.802	-1.809	-1.816	-1.824	-1.832	-1.841	-1.850	-1.859	-1.868	-1.878	-1.888	-1.896	-1.908	-1.916	-1.926	-1.935	-1.945	-1.954	-1.962	-1.971	-1.979	-1.986	-1.991	-1.998	-2.004	-2.007	-2.011	-2.014	-2.016	-2.018	-2.018	-2.016	-2.015	-2.013	-2.009	-2.005	-1.999	-1.994	-1.986	-1.976	-1.969	-1.958	-1.946	-1.935	-1.922	-1.909	-1.894	-1.878	-1.862	-1.846	-1.830	-1.811	-1.794	-1.775	-1.755	-1.736	-1.716	-1.696	-1.676	-1.655	-1.635	-1.615	-1.594	-1.574	-1.552	-1.531	-1.512	-1.491	-1.472	-1.452	-1.434	-1.416	-1.396	-1.380	-1.362	-1.345	-1.330	-1.315	-1.299	-1.285	-1.271	-1.259	-1.245	-1.232	-1.222	-1.211	-1.202	-1.194	-1.185	-1.178	-1.170	-1.164	-1.158	-1.152	-1.149	-1.145	-1.142	-1.141	-1.139	-1.139	-1.139	-1.140	-1.141	-1.142	-1.145	-1.148	-1.151	-1.156	-1.160	-1.165	-1.171	-1.178	-1.184	-1.191	-1.199	-1.208	-1.215	-1.224	-1.232	-1.242	-1.251	-1.262	-1.272	-1.282	-1.294	-1.305	-1.315	-1.326	-1.338	-1.349	-1.360	-1.371	-1.382	-1.394	-1.405	-1.416	-1.426	-1.436	-1.448	-1.458	-1.468	-1.476	-1.486	-1.495	-1.504	-1.512	-1.520	-1.528	-1.534	-1.541	-1.546	-1.551	-1.558	-1.561	-1.565	-1.569	-1.571	-1.574	-1.575	-1.576	-1.578	-1.576	-1.575	-1.574	-1.572	-1.570	-1.568	-1.564	-1.560	-1.555	-1.550	-1.544	-1.538	-1.531	-1.525	-1.518	-1.509	-1.501	-1.491	-1.482	-1.472	-1.462	-1.452	-1.442	-1.431	-1.420	-1.409	-1.396	-1.385	-1.374	-1.360	-1.349	-1.336	-1.324	-1.311	-1.298	-1.285	-1.274	-1.261	-1.248	-1.236	-1.224	-1.211	-1.199	-1.188	-1.175	-1.164	-1.152	-1.140	-1.129	-1.118	-1.108	-1.098	-1.086	-1.076	-1.068	-1.058	-1.048	-1.039	-1.030	-1.021	-1.014	-1.006	-0.998	-0.990	-0.984	-0.976	-0.971	-0.965	-0.959	-0.954	-0.949	-0.942	-0.938	-0.934	-0.929	-0.925	-0.921	-0.916	-0.912	-0.910	-0.906	-0.904	-0.900	-0.896	-0.895	-0.892	-0.889	-0.886	-0.884	-0.882	-0.880	-0.876	-0.875	-0.872	-0.871	-0.869	-0.868	-0.865	-0.864	-0.862	-0.860	-0.859	-0.858	-0.855	-0.854	-0.852	-0.850	-0.849	-0.848	-0.845	-0.844	-0.842	-0.841	-0.839	-0.838	-0.836	-0.835	-0.834	-0.831	-0.831	-0.829	-0.828	-0.826	-0.825	-0.824	-0.821	-0.820	-0.819	-0.818	-0.816	-0.815	-0.812	-0.811	-0.809	-0.808	-0.806	-0.805	-0.802	-0.801	-0.800	-0.796	-0.795	-0.792	-0.791	-0.789	-0.786	-0.785	-0.782	-0.780	-0.776	-0.774	-0.771	-0.769	-0.765	-0.761	-0.759	-0.755	-0.750	-0.746	-0.742	-0.739	-0.735	-0.729	-0.725	-0.720	-0.714	-0.710	-0.704	-0.699	-0.692	-0.686	-0.681	-0.675	-0.668	-0.661	-0.655	-0.648	-0.639	-0.632	-0.625	-0.616	-0.609	-0.600	-0.591	-0.582	-0.575	-0.565	-0.556	-0.545	-0.536	-0.526	-0.516	-0.505	-0.494	-0.484	-0.472	-0.461	-0.450	-0.438	-0.426	-0.415	-0.401	-0.389	-0.376	-0.364	-0.349	-0.336	-0.322	-0.308	-0.294	-0.280	-0.265	-0.250	-0.235	-0.220	-0.204	-0.189	-0.174	-0.158	-0.141	-0.125	-0.110	-0.092	-0.078	-0.060	-0.044	-0.028	-0.011	0.005	0.021	0.036	0.052	0.069	0.084	0.099	0.112	0.128	0.142	0.156	0.170	0.184	0.196	0.210	100.000	5.000	2.000	1.000	7.000	0.000	0.000	0.000	0.000	0.000	0.000	0.000	0.000	0.000	0.000	0.000	0.000	0.000	0.390	0.351	0.311	0.271	0.231	0.191	0.150	0.110	0.069	0.028	-0.014	-0.056	-0.098	-0.139	-0.181	-0.222	-0.262	-0.305	-0.346	-0.388	-0.429	-0.470	-0.510	-0.551	-0.590	-0.631	-0.670	-0.710	-0.750	-0.788	-0.828	-0.865	-0.902	-0.941	-0.978	-1.015	-1.052	-1.089	-1.125	-1.161	-1.198	-1.234	-1.270	-1.305	-1.341	-1.378	-1.412	-1.450	-1.485	-1.521	-1.559	-1.595	-1.632	-1.669	-1.706	-1.744	-1.782	-1.821	-1.860	-1.900	-1.940	-1.980	-2.020	-2.061	-2.104	-2.146	-2.189	-2.232	-2.276	-2.321	-2.366	-2.412	-2.458	-2.505	-2.551	-2.600	-2.648	-2.696	-2.744	-2.792	-2.842	-2.891	-2.940	-2.990	-3.039	-3.089	-3.139	-3.188	-3.236	-3.285	-3.334	-3.382	-3.430	-3.478	-3.525	-3.570	-3.618	-3.662	-3.706	-3.750	-3.792	-3.835	-3.876	-3.915	-3.955	-3.994	-4.029	-4.065	-4.100	-4.134	-4.165	-4.196	-4.226	-4.254	-4.282	-4.309	-4.332	-4.358	-4.379	-4.401	-4.421	-4.440	-4.459	-4.476	-4.491	-4.505	-4.520	-4.532	-4.544	-4.555	-4.565	-4.575	-4.585	-4.592	-4.600	-4.608	-4.614	-4.620	-4.626	-4.631	-4.638	-4.642	-4.649	-4.654	-4.659	-4.664	-4.669	-4.675	-4.681	-4.688	-4.695	-4.700	-4.708	-4.716	-4.724	-4.732	-4.742	-4.752	-4.764	-4.774	-4.786	-4.799	-4.811	-4.826	-4.840	-4.854	-4.870	-4.888	-4.902	-4.920	-4.939	-4.958	-4.976	-4.996	-5.015	-5.035	-5.056	-5.078	-5.098	-5.118	-5.140	-5.161	-5.182	-5.205	-5.225	-5.246	-5.269	-5.288	-5.309	-5.329	-5.350	-5.369	-5.389	-5.408	-5.426	-5.445	-5.461	-5.479	-5.495	-5.510	-5.526	-5.540	-5.555	-5.568	-5.580	-5.592	-5.604	-5.615	-5.624	-5.634	-5.644	-5.651	-5.659	-5.666	-5.672	-5.678	-5.684	-5.689	-5.694	-5.698	-5.701	-5.704	-5.708	-5.710	-5.711	-5.712	-5.715	-5.715	-5.716	-5.716	-5.718	-5.718	-5.719	-5.718	-5.716	-5.716	-5.716	-5.715	-5.714	-5.712	-5.711	-5.711	-5.709	-5.708	-5.706	-5.704	-5.702	-5.700	-5.699	-5.696	-5.694	-5.694	-5.691	-5.689	-5.688	-5.685	-5.684	-5.681	-5.680	-5.679	-5.678	-5.674	-5.674	-5.671	-5.670	-5.668	-5.668	-5.666	-5.665	-5.665	-5.664	-5.662	-5.664	-5.662	-5.662	-5.662	-5.664	-5.664	-5.665	-5.666	-5.668	-5.669	-5.671	-5.674	-5.676	-5.679	-5.681	-5.684	-5.686	-5.689	-5.692	-5.695	-5.698	-5.701	-5.704	-5.708	-5.709	-5.712	-5.714	-5.716	-5.719	-5.720	-5.721	-5.721	-5.721	-5.721	-5.720	-5.719	-5.716	-5.712	-5.710	-5.705	-5.700	-5.692	-5.686	-5.679	-5.670	-5.660	-5.649	-5.638	-5.625	-5.610	-5.595	-5.579	-5.561	-5.545	-5.525	-5.504	-5.484	-5.461	-5.438	-5.414	-5.390	-5.362	-5.336	-5.309	-5.280	-5.251	-5.222	-5.191	-5.161	-5.129	-5.098	-5.065	-5.034	-5.000	-4.968	-4.935	-4.902	-4.869	-4.835	-4.802	-4.770	-4.739	-4.706	-4.674	-4.642	-4.612	-4.582	-4.554	-4.524	-4.496	-4.468	-4.441	-4.416	-4.391	-4.366	-4.344	-4.321	-4.299	-4.279	-4.259	-4.240	-4.222	-4.206	-4.190	-4.175	-4.161	-4.149	-4.138	-4.125	-4.115	-4.106	-4.098	-4.090	-4.082	-4.077	-4.072	-4.068	-4.065	-4.060	-4.059	-4.056	-4.054	-4.054	-4.052	-4.052	-4.051	-4.052	-4.054	-4.054	-4.055	-4.055	-4.058	-4.058	-4.059	-4.060	-4.062	-4.062	-4.064	-4.064	-4.065	-4.066	-4.066	-4.066	-4.065	-4.065	-4.065	-4.064	-4.062	-4.061	-4.059	-4.056	-4.054	-4.050	-4.048	-4.043	-4.039	-4.034	-4.028	-4.022	-4.018	-4.011	-4.005	-3.999	-3.992	-3.985	-3.978	-3.971	-3.962	-3.955	-3.946	-3.939	-3.930	-3.921	-3.912	-3.904	-3.895	-3.886	-3.878	-3.870	-3.860	-3.852	-3.844	-3.836	-3.828	-3.819	-3.811	-3.804	-3.796	-3.789	-3.782	-3.775	-3.769	-3.762	-3.756	-3.751	-3.745	-3.741	-3.738	-3.732	-3.729	-3.725	-3.721	-3.720	-3.716	-3.716	-3.714	-3.712	-3.712	-3.712	-3.712	-3.714	-3.715	-3.716	-3.718	-3.721	-3.722	-3.726	-3.730	-3.732	-3.738	-3.742	-3.746	-3.751	-3.758	-3.761	-3.769	-3.775	-3.780	-3.786	-3.792	-3.800	-3.808	-3.814	-3.821	-3.828	-3.835	-3.842	-3.849	-3.858	-3.864	-3.871	-3.879	-3.885	-3.892	-3.899	-3.905	-3.912	-3.919	-3.925	-3.931	-3.936	-3.944	-3.949	-3.954	-3.959	-3.962	-3.969	-3.972	-3.978	-3.981	-3.984	-3.989	-3.991	-3.995	-3.999	-4.003	-4.005	-4.008	-4.011	-4.012	-4.016	-4.019	-4.021	-4.025	-4.028	-4.031	-4.032	-4.036	-4.040	-4.044	-4.048	-4.051	-4.056	-4.060	-4.065	-4.070	-4.076	-4.081	-4.088	-4.094	-4.101	-4.109	-4.116	-4.124	-4.132	-4.141	-4.151	-4.161	-4.172	-4.184	-4.196	-4.208	-4.220	-4.232	-4.248	-4.261	-4.276	-4.290	-4.305	-4.321	-4.339	-4.355	-4.371	-4.389	-4.406	-4.424	-4.442	-4.461	-4.478	-4.496	-4.515	-4.534	-4.552	-4.571	-4.590	-4.608	-4.626	-4.644	-4.662	-4.680	-4.698	-4.714	-4.731	-4.748	-4.762	-4.779	-4.792	-4.809	-4.821	-4.835	-4.849	-4.861	-4.872	-4.885	-4.895	-4.905	-4.915	-4.924	-4.932	-4.940	-4.948	-4.952	-4.960	-4.964	-4.970	-4.974	-4.976	-4.981	-4.982	-4.985	-4.986	-4.988	-4.989	-4.990	-4.989	-4.989	-4.988	-4.986	-4.985	-4.984	-4.981	-4.980	-4.978	-4.974	-4.972	-4.969	-4.966	-4.962	-4.960	-4.956	-4.952	-4.950	-4.945	-4.941	-4.938	-4.934	-4.930	-4.928	-4.924	-4.920	-4.916	-4.912	-4.909	-4.906	-4.901	-4.898	-4.894	-4.890	-4.886	-4.884	-4.880	-4.876	-4.874	-4.869	-4.866	-4.862	-4.859	-4.856	-4.852	-4.849	-4.846	-4.844	-4.840	-4.836	-4.834	-4.831	-4.829	-4.825	-4.824	-4.820	-4.819	-4.818	-4.815	-4.812	-4.810	-4.809	-4.808	-4.806	-4.805	-4.804	-4.802	-4.802	-4.802	-4.801	-4.801	-4.801	-4.800	-4.800	-4.799	-4.799	-4.799	-4.798	-4.798	-4.798	-4.796	-4.796	-4.795	-4.794	-4.792	-4.791	-4.789	-4.786	-4.784	-4.780	-4.776	-4.772	-4.768	-4.762	-4.756	-4.751	-4.744	-4.736	-4.729	-4.719	-4.709	-4.699	-4.688	-4.676	-4.664	-4.650	-4.635	-4.621	-4.605	-4.589	-4.572	-4.555	-4.536	-4.516	-4.498	-4.478	-4.456	-4.434	-4.412	-4.391	-4.368	-4.344	-4.321	-4.296	-4.272	-4.249	-4.224	-4.199	-4.175	-4.150	-4.126	-4.101	-4.077	-4.054	-4.031	-4.008	-3.986	-3.964	-3.942	-3.921	-3.899	-3.880	-3.860	-3.842	-3.824	-3.806	-3.789	-3.772	-3.758	-3.742	-3.729	-3.715	-3.702	-3.690	-3.679	-3.669	-3.659	-3.649	-3.641	-3.632	-3.624	-3.618	-3.610	-3.604	-3.598	-3.592	-3.586	-3.581	-3.575	-3.570	-3.564	-3.560	-3.554	-3.549	-3.542	-3.538	-3.531	-3.525	-3.518	-3.510	-3.502	-3.495	-3.485	-3.476	-3.465	-3.454	-3.442	-3.430	-3.416	-3.402	-3.388	-3.371	-3.355	-3.336	-3.319	-3.299	-3.279	-3.256	-3.234	-3.211	-3.186	-3.161	-3.135	-3.108	-3.079	-3.050	-3.020	-2.989	-2.956	-2.924	-2.891	-2.858	-2.822	-2.788	-2.751	-2.714	-2.676	-2.639	-2.600	-2.561	-2.521	-2.481	-2.441	-2.401	-2.359	-2.319	-2.278	-2.236	-2.195	-2.152	-2.110	-2.069	-2.026	-1.985	-1.942	-1.900	-1.859	-1.816	-1.776	-1.734	-1.695	-1.654	-1.614	-1.574	-1.534	-1.495	-1.458	-1.420	-1.381	-1.345	-1.308	-1.272	-1.238	-1.202	-1.169	-1.136	-1.102	-1.071	-1.040	-1.009	-0.979	-0.950	-0.922	-0.895	-0.868	-0.841	-0.816	-0.792	-0.769	-0.746	-0.725	-0.704	-0.685	-0.665	-0.648	-0.629	-0.614	-0.598	-0.582	-0.568	-0.555	-0.544	-0.532	-0.520	-0.511	-0.502	-0.495	-0.488	-0.481	-0.475	-0.470	-0.465	-0.462	-0.460	-0.456	-0.455	-0.455	-0.454	-0.455	-0.455	-0.456	-0.458	-0.460	-0.462	-0.466	-0.469	-0.472	-0.476	-0.480	-0.485	-0.490	-0.494	-0.500	-0.505	-0.510	-0.516	-0.520	-0.526	-0.531	-0.536	-0.541	-0.548	-0.551	-0.556	-0.561	-0.566	-0.570	-0.574	-0.578	-0.581	-0.585	-0.588	-0.591	-0.594	-0.596	-0.598	-0.599	-0.600	-0.601	-0.602	-0.602	-0.602	-0.601	-0.601	-0.600	-0.599	-0.596	-0.595	-0.592	-0.590	-0.588	-0.584	-0.580	-0.576	-0.571	-0.568	-0.562	-0.558	-0.552	-0.546	-0.541	-0.535	-0.529	-0.521	-0.516	-0.509	-0.501	-0.494	-0.486	-0.479	-0.471	-0.462	-0.455	-0.445	-0.438	-0.429	-0.420	-0.411	-0.402	-0.392	-0.382	-0.372	-0.364	-0.354	-0.344	-0.335	-0.325	-0.315	-0.305	-0.294	-0.284	-0.272	-0.264	-0.252	-0.242	-0.232	-0.221	-0.211	-0.201	-0.191	-0.181	-0.171	-0.161	-0.152	-0.142	-0.134	-0.126	-0.118	-0.109	-0.101	-0.094	-0.086	-0.080	-0.072	-0.066	-0.061	-0.056	-0.051	-0.046	-0.042	-0.040	-0.038	-0.035	-0.032	-0.031	-0.031	-0.030	-0.031	-0.032	-0.034	-0.036	-0.039	-0.042	-0.046	-0.051	-0.056	-0.062	-0.069	-0.075	-0.082	-0.090	-0.098	-0.106	-0.115	-0.125	-0.135	-0.145	-0.156	-0.166	-0.178	-0.189	-0.200	-0.212	-0.224	-0.236	-0.249	-0.261	-0.274	-0.286	-0.299	-0.311	-0.324	-0.338	-0.350	-0.362	-0.375	-0.386	-0.399	-0.411	-0.422	-0.435	-0.446	-0.458	-0.468	-0.479	-0.490	-0.500	-0.510	-0.520	-0.530	-0.538	-0.546	-0.555	-0.564	-0.571	-0.579	-0.586	-0.591	-0.599	-0.604	-0.609	-0.615	-0.620	-0.624	-0.626	-0.630	-0.634	-0.635	-0.639	-0.640	-0.641	-0.641	-0.641	-0.641	-0.640	-0.639	-0.638	-0.634	-0.631	-0.628	-0.624	-0.619	-0.614	-0.608	-0.601	-0.594	-0.586	-0.579	-0.569	-0.559	-0.550	-0.538	-0.526	-0.515	-0.501	-0.488	-0.474	-0.459	-0.442	-0.426	-0.410	-0.392	-0.374	-0.356	-0.336	-0.318	-0.296	-0.276	-0.255	-0.232	-0.210	-0.188	-0.164	-0.141	-0.118	-0.092	-0.069	-0.044	-0.019	0.005	0.030	0.055	0.080	0.105	0.130	0.154	0.179	0.204	0.226	0.250	0.274	0.296	0.318	0.339	0.361	0.381	0.401	0.420	0.439	0.458	0.475	0.491	0.507	0.522	0.538	0.551	0.565	0.576	0.588	0.598	0.609	0.618	0.628	0.635	0.642	0.650	0.655	0.661	0.666	0.671	0.675	0.679	0.682	0.688	0.690	0.694	0.695	0.698	0.701	0.704	0.706	0.709	0.711	0.715	0.719	0.722	0.725	0.730	0.734	0.740	0.744	0.750	0.756	0.764	0.771	0.778	0.786	0.795	0.805	0.815	0.825	0.836	0.846	0.858	0.871	0.882	0.896	0.910	0.924	0.939	0.952	0.968	0.982	0.999	1.014	1.029	1.045	1.062	1.078	1.095	1.110	1.126	1.142	1.159	1.174	1.189	1.204	1.220	1.234	1.248	1.262	1.275	1.288	1.300	1.314	1.325	1.336	1.348	1.358	1.368	1.378	1.386	1.395	1.402	1.410	1.416	1.424	1.429	1.435	1.440	1.444	1.449	1.451	1.455	1.458	1.460	1.462	1.462	1.465	1.465	1.465	1.465	1.465	1.465	1.464	1.462	1.461	1.460	1.458	1.455	1.452	1.450	1.446	1.444	1.440	1.436	1.432	1.429	1.425	1.421	1.418	1.414	1.410	1.406	1.402	1.399	1.395	1.391	1.389	1.385	1.381	1.379	1.376	1.374	1.372	1.371	1.370	1.369	1.368	1.369	1.369	1.370	1.371	1.374	1.376	1.380	1.384	1.388	1.394	1.399	1.405	1.412	1.420	1.429	1.438	1.448	1.459	1.469	1.481	1.494	1.506	1.519	1.532	1.548	1.562	1.578	1.592	1.608	1.624	1.640	1.656	1.671	1.688	1.704	1.720	1.736	1.751	1.768	1.781	1.796	1.811	1.824	1.838	1.849	1.861	1.871	1.881	1.891	1.900	1.908	1.915	1.920	1.925	1.930	1.932	1.935	1.936	1.936	1.936	1.934	1.931	1.926	1.922	1.915	1.910	1.902	1.895	1.886	1.875	1.866	1.855	1.844	1.832	1.820	1.806	1.794	1.781	1.768	1.754	1.740	1.726	1.712	1.699	1.686	1.671	1.659	1.646	1.632	1.621	1.608	1.596	1.585	1.574	1.564	1.554	1.542	1.534	1.525	1.516	1.509	1.500	1.494	1.488	1.481	1.476	1.469	1.465	1.460	1.455	1.452	1.448	1.444	1.441	1.438	1.435	1.431	1.429	1.426	1.424	1.421	1.419	1.415	1.411	1.410	1.406	1.402	1.399	1.395	1.390	1.388	1.382	1.376	1.372	1.368	1.361	1.355	1.349	1.342	1.335	1.328	1.320	1.312	1.304	1.296	1.286	1.278	1.269	1.259	1.250	1.240	1.229	1.219	1.209	1.198	1.188	1.176	1.165	1.154	1.144	1.132	1.121	1.110	1.099	1.086	1.075	1.064	1.052	1.040	1.030	1.019	1.008	0.995	0.985	0.975	0.962	0.952	0.942	0.931	0.921	0.910	0.901	0.891	0.881	0.871	0.862	0.852	0.842	0.835	0.826	0.819	0.810	0.802	0.794	0.788	0.781	0.774	0.766	0.761	0.754	0.749	0.745	0.739	0.735	0.731	0.726	0.722	0.720	0.718	0.716	0.714	0.712	0.711	0.711	0.712	0.712	0.714	0.716	0.718	0.720	0.724	0.726	0.730	0.735	0.741	0.745	0.751	0.759	0.766	0.772	0.781	0.789	0.799	0.808	0.818	0.828	0.836	0.848	0.859	0.870	0.881	0.894	0.905	0.918	0.930	0.942	0.956	0.968	0.981	0.992	1.006	1.019	1.030	1.042	1.055	1.066	1.078	1.089	1.101	1.111	1.122	1.131	1.141	1.151	1.160	1.169	1.176	1.185	1.191	1.198	1.205	1.210	1.215	1.220	1.225	1.228	1.231	1.234	1.236	1.238	1.240	1.241	1.241	1.242	1.241	1.241	1.240	1.239	1.238	1.236	1.234	1.231	1.229	1.226	1.224	1.220	1.218	1.214	1.210	1.206	1.202	1.198	1.194	1.190	1.185	1.180	1.176	1.171	1.168	1.161	1.156	1.151	1.146	1.142	1.136	1.131	1.125	1.120	1.115	1.109	1.102	1.096	1.090	1.085	1.078	1.071	1.064	1.056	1.050	1.042	1.034	1.026	1.018	1.009	1.001	0.991	0.982	0.974	0.964	0.955	0.945	0.935	0.925	0.916	0.906	0.895	0.886	0.876	0.866	0.856	0.846	0.838	0.828	0.818	0.809	0.800	0.790	0.781	0.772	0.765	0.756	0.749	0.741	0.734	0.728	0.720	0.714	0.708	0.701	0.698	0.691	0.686	0.682	0.678	0.674	0.670	0.666	0.664	0.660	0.658	0.656	0.654	0.651	0.649	0.648	0.645	0.644	0.641	0.641	0.639	0.638	0.635	0.634	0.632	0.629	0.628	0.625	0.624	0.621	0.619	0.616	0.614	0.610	0.609	0.605	0.602	0.599	0.595	0.591	0.588	0.585	0.581	0.578	0.572	0.569	0.565	0.561	0.556	0.552	0.548	0.544	0.540	0.535	0.531	0.528	0.522	0.519	0.515	0.511	0.507	0.504	0.501	0.496	0.492	0.490	0.485	0.482	0.478	0.475	0.472	0.468	0.464	0.460	0.458	0.454	0.449	0.445	0.441	0.436	0.431	0.426	0.421	0.415	0.411	0.405	0.399	0.391	0.385	0.378	0.371	0.362	0.354	0.346	0.338	0.328	0.318	0.308	0.298	0.285	0.274	0.262	0.252	0.240	0.228	0.215	0.202	0.190	0.178	0.164	0.151	0.139	0.125	0.111	0.099	0.086	0.072	0.060	0.048	0.035	0.022	0.010	-0.001	-0.012	-0.024	-0.035	-0.045	-0.055	-0.066	-0.075	-0.084	-0.091	-0.100	-0.108	-0.115	-0.122	-0.128	-0.134	-0.140	-0.145	-0.150	-0.154	-0.159	-0.162	-0.166	-0.169	-0.171	-0.174	-0.178	-0.178	-0.180	-0.182	-0.184	-0.185	-0.186	-0.188	-0.188	-0.189	-0.190	-0.190	-0.191	-0.192	-0.194	-0.195	-0.195	-0.196	-0.198	-0.198	-0.199	-0.199	-0.199	-0.201	-0.201	-0.201	-0.201	-0.202	-0.202	-0.202	-0.202	-0.201	-0.201	-0.201	-0.200	-0.200	-0.199	-0.198	-0.195	-0.194	-0.191	-0.188	-0.185	-0.181	-0.178	-0.175	-0.170	-0.165	-0.160	-0.154	-0.148	-0.142	-0.135	-0.129	-0.122	-0.115	-0.108	-0.100	-0.092	-0.084	-0.076	-0.066	-0.058	-0.049	-0.041	-0.032	-0.024	-0.014	-0.005	0.004	0.014	0.021	0.030	0.039	0.048	0.055	0.062	0.071	0.078	0.085	0.091	0.098	0.105	0.110	0.116	0.121	0.126	0.131	0.136	0.140	0.142	0.148	0.150	0.152	0.155	0.159	0.160	0.161	0.162	0.165	0.165	0.166	0.166	0.168	0.168	0.168	0.168	0.166	0.165	0.165	0.164	0.162	0.161	0.159	0.159	0.156	0.154	0.151	0.149	0.146	0.144	0.140	0.138	0.132	0.130	0.125	0.121	0.116	0.111	0.106	0.100	0.094	0.088	0.081	0.074	0.066	0.059	0.050	0.041	0.032	0.024	0.014	0.002	-0.008	-0.018	-0.030	-0.040	-0.054	-0.065	-0.079	-0.090	-0.104	-0.116	-0.130	-0.144	-0.156	-0.170	-0.184	-0.198	-0.210	-0.225	-0.238	-0.251	-0.264	-0.276	-0.289	-0.302	-0.314	-0.328	-0.339	-0.350	-0.361	-0.371	-0.382	-0.392	-0.401	-0.410	-0.419	-0.426	-0.435	-0.442	-0.449	-0.455	-0.461	-0.469	-0.474	-0.478	-0.484	-0.489	-0.492	-0.496	-0.500	-0.504	-0.509	-0.511	-0.516	-0.519	-0.522	-0.526	-0.531	-0.536	-0.540	-0.545	-0.549	-0.555	-0.560	-0.566	-0.572	-0.580	-0.586	-0.595	-0.602	-0.611	-0.620	-0.630	-0.641	-0.652	-0.662	-0.675	-0.688	-0.700	-0.714	-0.728	-0.740	-0.755	-0.770	-0.785	-0.800	-0.816	-0.831	-0.848	-0.862	-0.879	-0.895	-0.911	-0.928	-0.941	-0.958	-0.972	-0.988	-1.001	-1.015	-1.029	-1.042	-1.054	-1.066	-1.078	-1.088	-1.098	-1.106	-1.114	-1.121	-1.128	-1.132	-1.138	-1.141	-1.144	-1.145	-1.146	-1.146	-1.144	-1.141	-1.140	-1.134	-1.130	-1.124	-1.116	-1.110	-1.101	-1.091	-1.081	-1.071	-1.060	-1.048	-1.034	-1.020	-1.006	-0.991	-0.976	-0.961	-0.945	-0.929	-0.912	-0.896	-0.878	-0.861	-0.844	-0.826	-0.809	-0.792	-0.775	-0.758	-0.741	-0.725	-0.708	-0.692	-0.676	-0.660	-0.645	-0.631	-0.618	-0.602	-0.590	-0.578	-0.566	-0.554	-0.544	-0.532	-0.522	-0.514	-0.505	-0.498	-0.489	-0.482	-0.478	-0.470	-0.465	-0.461	-0.458	-0.454	-0.451	-0.449	-0.448	-0.446	-0.445	-0.444	-0.444	-0.445	-0.445	-0.446	-0.449	-0.451	-0.452	-0.456	-0.459	-0.462	-0.466	-0.471	-0.475	-0.479	-0.484	-0.489	-0.494	-0.500	-0.505	-0.511	-0.518	-0.525	-0.530	-0.538	-0.545	-0.552	-0.560	-0.568	-0.576	-0.584	-0.592	-0.601	-0.610	-0.620	-0.630	-0.639	-0.650	-0.661	-0.671	-0.682	-0.696	-0.708	-0.720	-0.734	-0.746	-0.760	-0.775	-0.790	-0.805	-0.821	-0.838	-0.855	-0.872	-0.891	-0.909	-0.928	-0.948	-0.968	-0.988	-1.010	-1.031	-1.052	-1.076	-1.100	-1.122	-1.146	-1.171	-1.196	-1.221	-1.249	-1.274	-1.300	-1.328	-1.355	-1.381	-1.409	-1.438	-1.465	-1.492	-1.520	-1.549	-1.578	-1.605	-1.634	-1.661	-1.689	-1.716	-1.742	-1.770	-1.796	-1.822	-1.849	-1.874	-1.900	-1.922	-1.948	-1.971	-1.994	-2.015	-2.036	-2.056	-2.075	-2.095	-2.112	-2.129	-2.145	-2.160	-2.175	-2.188	-2.199	-2.210	-2.221	-2.230	-2.239	-2.245	-2.251	-2.256	-2.260	-2.264	-2.266	-2.268	-2.268	-2.268	-2.266	-2.264	-2.260	-2.256	-2.252	-2.248	-2.241	-2.234	-2.226	-2.219	-2.210	-2.201	-2.191	-2.181	-2.171	-2.160	-2.150	-2.138	-2.126	-2.115	-2.101	-2.090	-2.078	-2.065	-2.052	-2.040	-2.027	-2.016	-2.004	-1.991	-1.979	-1.966	-1.955	-1.944	-1.931	-1.921	-1.910	-1.900	-1.888	-1.879	-1.868	-1.858	-1.846	-1.838	-1.828	-1.819	-1.809	-1.799	-1.791	-1.781	-1.772	-1.764	-1.755	-1.746	-1.736	-1.729	-1.719	-1.710	-1.700	-1.692	-1.682	-1.672	-1.664	-1.654	-1.642	-1.634	-1.622	-1.612	-1.601	-1.590	-1.580	-1.569	-1.556	-1.544	-1.532	-1.520	-1.508	-1.495	-1.484	-1.470	-1.458	-1.445	-1.431	-1.419	-1.405	-1.391	-1.380	-1.365	-1.352	-1.340	-1.329	-1.315	-1.302	-1.291	-1.279	-1.266	-1.255	-1.244	-1.232	-1.222	-1.212	-1.202	-1.194	-1.184	-1.175	-1.168	-1.159	-1.152	-1.146	-1.140	-1.134	-1.128	-1.122	-1.118	-1.114	-1.110	-1.106	-1.102	-1.101	-1.098	-1.096	-1.094	-1.092	-1.090	-1.090	-1.088	-1.086	-1.086	-1.085	-1.085	-1.084	-1.082	-1.082	-1.081	-1.080	-1.079	-1.078	-1.076	-1.074	-1.072	-1.070	-1.066	-1.064	-1.061	-1.058	-1.054	-1.050	-1.045	-1.040	-1.034	-1.029	-1.024	-1.018	-1.012	-1.006	-1.000	-0.992	-0.985	-0.978	-0.971	-0.964	-0.956	-0.950	-0.942	-0.936	-0.929	-0.922	-0.916	-0.911	-0.905	-0.900	-0.896	-0.891	-0.888	-0.885	-0.881	-0.880	-0.879	-0.878	-0.879	-0.880	-0.881	-0.884	-0.888	-0.892	-0.898	-0.902	-0.910	-0.918	-0.926	-0.935	-0.944	-0.954	-0.965	-0.978	-0.989	-1.001	-1.016	-1.029	-1.042	-1.058	-1.072	-1.086	-1.102	-1.118	-1.132	-1.148	-1.162	-1.178	-1.191	-1.206	-1.219	-1.234	-1.246	-1.258	-1.269	-1.280	-1.291	-1.300	-1.310	-1.318	-1.325	-1.331	-1.336	-1.341	-1.345	-1.348	-1.350	-1.350	-1.350	-1.349	-1.348	-1.345	-1.341	-1.336	-1.332	-1.326	-1.319	-1.312	-1.304	-1.296	-1.288	-1.279	-1.268	-1.259	-1.248	-1.238	-1.226	-1.214	-1.202	-1.191	-1.180	-1.169	-1.156	-1.145	-1.134	-1.122	-1.111	-1.100	-1.090	-1.079	-1.068	-1.058	-1.048	-1.038	-1.028	-1.020	-1.010	-1.001	-0.992	-0.984	-0.976	-0.968	-0.960	-0.952	-0.945	-0.938	-0.930	-0.922	-0.915	-0.906	-0.899	-0.891	-0.882	-0.876	-0.868	-0.859	-0.850	-0.841	-0.832	-0.824	-0.815	-0.804	-0.795	-0.784	-0.774	-0.764	-0.752	-0.741	-0.730	-0.719	-0.708	-0.696	-0.685	-0.672	-0.662	-0.650	-0.639	-0.628	-0.616	-0.606	-0.595	-0.585	-0.576	-0.568	-0.559	-0.550	-0.542	-0.535	-0.529	-0.524	-0.519	-0.515	-0.512	-0.510	-0.509	-0.509	-0.510	-0.512	-0.516	-0.520	-0.525	-0.531	-0.540	-0.548	-0.558	-0.570	-0.581	-0.595	-0.610	-0.626	-0.642	-0.660	-0.679	-0.699	-0.720	-0.741	-0.765	-0.790	-0.814	-0.839	-0.865	-0.894	-0.921	-0.950	-0.979	-1.009	-1.039	-1.070	-1.101	-1.134	-1.166	-1.199	-1.232	-1.266	-1.300	-1.335	-1.370	-1.404	-1.439	-1.474	-1.511	-1.546	-1.582	-1.619	-1.654	-1.690	-1.728	-1.765	-1.801	-1.839	-1.876	-1.914	-1.951	-1.989	-2.026	-2.064	-2.102	-2.141	-2.181	-2.220	-2.260	-2.300	-2.340	-2.379	-2.420	-2.460	-2.501	-2.542	-2.585	-2.626	-2.670	-2.712	-2.755	-2.798	-2.841	-2.885	-2.930	-2.972	-3.018	-3.062	-3.108	-3.152	-3.198	-3.242	-3.289	-3.335	-3.380	-3.425	-3.471	-3.518	-3.564	-3.610	-3.656	-3.701	-3.748	-3.792	-3.839	-3.885	-3.930	-3.976	-4.021	-4.066	-4.110	-4.155	-4.200	-4.244	-4.288	-4.332	-4.376	-4.419	-4.462	-4.505	-4.548	-4.590	-4.631	-4.674	-4.714	-4.756	-4.795	-4.836	-4.876	-4.915	-4.954	-4.992	-5.030	-5.069	-5.106	-5.142	-5.179	-5.215	-5.249	-5.284	-5.319	-5.351	-5.385	-5.416	-5.446	-5.478	-5.508	-5.536	-5.562	-5.590	-5.616	-5.640	-5.664	-5.686	-5.706	-5.728	-5.745	-5.762	-5.779	-5.792	-5.805	-5.816	-5.825	-5.834	-5.840	-5.844	-5.848	-5.849	-5.848	-5.845	-5.840	-5.834	-5.825	-5.815	-5.804	-5.790	-5.774	-5.756	-5.736	-5.715	-5.692	-5.668	-5.640	-5.612	-5.581	-5.549	-5.516	-5.481	-5.444	-5.406	-5.365	-5.324	-5.282	-5.239	-5.192	-5.146	-5.100	-5.051	-5.000	-4.951	-4.900	-4.848	-4.794	-4.741	-4.686	-4.631	-4.576	-4.521	-4.465	-4.409	-4.350	-4.292	-4.235	-4.178	-4.119	-4.060	-4.001	-3.942	-3.882	-3.822	-3.764	-3.704	-3.645	-3.585	-3.525	-3.464	-3.404	-3.344	-3.282	-3.221	-3.160	-3.099	-3.036	-2.974	-2.912	-2.850	-2.786	-2.722	-2.659	-2.595	-2.531	-2.466	-2.401	-2.335	-2.269	-2.201	-2.135	-2.068	-1.999	-1.931	-1.862	-1.792	-1.722	-1.652	-1.581	-1.510	-1.438	-1.366	-1.294	-1.221	-1.149	-1.074	-1.001	-0.926	-0.852	-0.779	-0.702	-0.629	-0.554	-0.479	-0.402	-0.328	-0.252	-0.178	-0.104	-0.030	0.045	0.120	0.194	0.266	0.341	0.414	0.486	0.559	0.631	0.701	0.772	0.842	0.912	0.982	1.050	1.119	1.185	1.251	1.318	1.384	1.448	1.510	1.572	1.635	1.696	1.756	1.815	1.874	1.931	1.988	2.044	2.099	2.152	2.206	2.258	2.308	2.359	2.409	2.455	2.502	2.549	2.592	2.638	2.679	2.721	2.762	2.801	2.840	2.876	2.914	2.948	2.981	3.014	3.046	3.078	3.106	3.136	3.162	3.189	3.214	3.238	3.261	3.284	3.305	3.325	3.344	3.361	3.380	3.395	3.411	3.425	3.439	3.452	3.464	3.475	3.486	3.498	3.506	3.514	3.522	3.530	3.538	3.542	3.550	3.555	3.560	3.564	3.569	3.571	3.575	3.579	3.581	3.584	3.586	3.588	3.589	3.590	3.591	3.591	3.592	3.592	3.592	3.592	3.591	3.590	3.590	3.589	3.588	3.585	3.584	3.581	3.579	3.576	3.571	3.569	3.565	3.561	3.555	3.550	3.545	3.539	3.532	3.525	3.518	3.510	3.501	3.492	3.484	3.472	3.462	3.451	3.440	3.428	3.415	3.401	3.388	3.374	3.359	3.344	3.329	3.312	3.296	3.279	3.261	3.242	3.225	3.206	3.188	3.168	3.148	3.126	3.106	3.085	3.064	3.042	3.020	2.998	2.975	2.952	2.929	2.905	2.882	2.858	2.834	2.810	2.786	2.760	2.735	2.710	2.684	2.659	2.632	2.605	2.580	2.552	2.525	2.498	2.469	2.441	2.414	2.384	2.355	2.325	2.295	2.265	2.235	2.204	2.172	2.141	2.109	2.075	2.042	2.009	1.975	1.940	1.906	1.870	1.835	1.799	1.762	1.725	1.689	1.650	1.614	1.575	1.538	1.499	1.459	1.420	1.380	1.340	1.301	1.261	1.221	1.181	1.141	1.101	1.061	1.021	0.981	0.941	0.900	0.861	0.821	0.781	0.742	0.702	0.664	0.624	0.585	0.546	0.507	0.469	0.431	0.392	0.355	0.318	0.279	0.241	0.205	0.168	0.131	0.092	0.056	0.020	-0.019	-0.055	-0.092	-0.130	-0.168	-0.205	-0.244	-0.281	-0.320	-0.358	-0.396	-0.435	-0.475	-0.514	-0.555	-0.596	-0.638	-0.678	-0.720	-0.762	-0.805	-0.848	-0.891	-0.936	-0.980	-1.025	-1.071	-1.118	-1.162	-1.210	-1.258	-1.304	-1.352	-1.400	-1.449	-1.498	-1.546	-1.595	-1.644	-1.694	-1.744	-1.794	-1.842	-1.891	-1.941	-1.991	-2.039	-2.089	-2.138	-2.185	-2.232	-2.280	-2.328	-2.374	-2.420	-2.465	-2.510	-2.554	-2.598	-2.640	-2.682	-2.722	-2.762	-2.802	-2.841	-2.878	-2.915	-2.950	-2.985	-3.018	-3.050	-3.081	-3.111	-3.140	-3.169	-3.196	-3.222	-3.248	-3.271	-3.294	-3.316	-3.338	-3.358	-3.376	-3.395	-3.412	-3.429	-3.444	-3.459	-3.472	-3.486	-3.499	-3.511	-3.521	-3.534	-3.544	-3.552	-3.562	-3.571	-3.580	-3.589	-3.596	-3.605	-3.612	-3.621	-3.629	-3.638	-3.645	-3.654	-3.661	-3.670	-3.679	-3.689	-3.698	-3.708	-3.718	-3.728	-3.739	-3.750	-3.762	-3.776	-3.789	-3.802	-3.818	-3.831	-3.846	-3.862	-3.880	-3.898	-3.914	-3.932	-3.951	-3.970	-3.990	-4.010	-4.030	-4.050	-4.071	-4.093	-4.114	-4.135	-4.158	-4.179	-4.201	-4.222	-4.244	-4.265	-4.288	-4.309	-4.330	-4.350	-4.370	-4.390	-4.410	-4.429	-4.448	-4.465	-4.484	-4.500	-4.516	-4.532	-4.546	-4.562	-4.576	-4.589	-4.600	-4.612	-4.622	-4.634	-4.644	-4.651	-4.660	-4.668	-4.674	-4.680	-4.685	-4.690	-4.695	-4.698	-4.700	-4.702	-4.704	-4.706	-4.706	-4.708	-4.708	-4.706	-4.706	-4.704	-4.702	-4.701	-4.699	-4.695	-4.692	-4.690	-4.686	-4.684	-4.679	-4.675	-4.671	-4.666	-4.662	-4.658	-4.652	-4.648	-4.642	-4.638	-4.632	-4.628	-4.622	-4.616	-4.612	-4.606	-4.601	-4.596	-4.591	-4.586	-4.581	-4.576	-4.571	-4.565	-4.561	-4.556	-4.552	-4.548	-4.542	-4.538	-4.534	-4.530	-4.526	-4.522	-4.519	-4.516	-4.512	-4.510	-4.508	-4.506	-4.504	-4.501	-4.500	-4.499	-4.498	-4.498	-4.496	-4.496	-4.496	-4.496	-4.496	-4.498	-4.498	-4.499	-4.499	-4.500	-4.500	-4.502	-4.502	-4.504	-4.505	-4.505	-4.505	-4.506	-4.506	-4.506	-4.505	-4.505	-4.502	-4.501	-4.499	-4.495	-4.492	-4.488	-4.482	-4.478	-4.470	-4.462	-4.455	-4.446	-4.436	-4.425	-4.414	-4.401	-4.388	-4.372	-4.358	-4.341	-4.322	-4.305	-4.285	-4.265	-4.244	-4.220	-4.198	-4.174	-4.148	-4.122	-4.096	-4.069	-4.040	-4.011	-3.981	-3.952	-3.921	-3.891	-3.860	-3.828	-3.796	-3.764	-3.732	-3.700	-3.668	-3.634	-3.602	-3.570	-3.539	-3.506	-3.475	-3.445	-3.415	-3.385	-3.355	-3.326	-3.299	-3.270	-3.242	-3.216	-3.191	-3.168	-3.144	-3.120	-3.098	-3.076	-3.058	-3.036	-3.019	-3.000	-2.984	-2.968	-2.954	-2.939	-2.926	-2.915	-2.902	-2.892	-2.882	-2.874	-2.866	-2.859	-2.852	-2.846	-2.841	-2.838	-2.834	-2.831	-2.828	-2.825	-2.824	-2.824	-2.822	-2.821	-2.821	-2.822	-2.824	-2.824	-2.825	-2.828	-2.829	-2.831	-2.832	-2.835	-2.836	-2.839	-2.841	-2.842	-2.845	-2.846	-2.849	-2.850	-2.851	-2.854	-2.855	-2.855	-2.856	-2.858	-2.858	-2.858	-2.858	-2.856	-2.856	-2.855	-2.854	-2.852	-2.850	-2.849	-2.846	-2.844	-2.841	-2.839	-2.835	-2.832	-2.829	-2.825	-2.822	-2.818	-2.814	-2.810	-2.805	-2.801	-2.796	-2.791	-2.786	-2.781	-2.778	-2.772	-2.769	-2.764	-2.759	-2.755	-2.750	-2.746	-2.742	-2.739	-2.734	-2.731	-2.728	-2.724	-2.721	-2.719	-2.718	-2.715	-2.712	-2.710	-2.709	-2.708	-2.708	-2.706	-2.708	-2.708	-2.708	-2.708	-2.709	-2.710	-2.711	-2.714	-2.716	-2.719	-2.721	-2.724	-2.728	-2.731	-2.734	-2.739	-2.744	-2.748	-2.752	-2.758	-2.761	-2.768	-2.772	-2.778	-2.784	-2.789	-2.794	-2.799	-2.805	-2.811	-2.818	-2.822	-2.829	-2.835	-2.840	-2.845	-2.852	-2.858	-2.862	-2.869	-2.874	-2.879	-2.886	-2.891	-2.896	-2.900	-2.906	-2.911	-2.916	-2.920	-2.925	-2.930	-2.934	-2.938	-2.942	-2.946	-2.951	-2.955	-2.959	-2.964	-2.966	-2.971	-2.976	-2.980	-2.984	-2.988	-2.992	-2.996	-3.001	-3.006	-3.010	-3.016	-3.021	-3.026	-3.032	-3.038	-3.044	-3.050	-3.056	-3.064	-3.071	-3.079	-3.086	-3.095	-3.102	-3.111	-3.120	-3.129	-3.139	-3.150	-3.160	-3.171	-3.181	-3.194	-3.206	-3.219	-3.231	-3.245	-3.259	-3.272	-3.288	-3.302	-3.318	-3.332	-3.349	-3.364	-3.380	-3.398	-3.412	-3.430	-3.448	-3.465	-3.482	-3.499	-3.518	-3.535	-3.551	-3.570	-3.588	-3.605	-3.621	-3.638	-3.656	-3.671	-3.688	-3.704	-3.719	-3.735	-3.750	-3.765	-3.778	-3.792	-3.805	-3.818	-3.829	-3.840	-3.851	-3.861	-3.871	-3.879	-3.889	-3.896	-3.904	-3.909	-3.916	-3.920	-3.925	-3.929	-3.931	-3.934	-3.935	-3.938	-3.939	-3.939	-3.938	-3.936	-3.935	-3.934	-3.931	-3.930	-3.926	-3.922	-3.919	-3.915	-3.910	-3.905	-3.900	-3.896	-3.890	-3.885	-3.879	-3.872	-3.866	-3.861	-3.855	-3.849	-3.844	-3.838	-3.831	-3.826	-3.819	-3.815	-3.809	-3.802	-3.798	-3.792	-3.788	-3.782	-3.778	-3.772	-3.768	-3.762	-3.759	-3.754	-3.751	-3.746	-3.742	-3.739	-3.735	-3.732	-3.729	-3.726	-3.724	-3.720	-3.719	-3.716	-3.714	-3.710	-3.709	-3.706	-3.706	-3.704	-3.701	-3.700	-3.699	-3.699	-3.698	-3.696	-3.695	-3.694	-3.692	-3.694	-3.692	-3.692	-3.692	-3.692	-3.692	-3.691	-3.691	-3.692	-3.691	-3.691	-3.692	-3.691	-3.692	-3.691	-3.692	-3.691	-3.691	-3.691	-3.691	-3.689	-3.688	-3.688	-3.686	-3.684	-3.681	-3.679	-3.676	-3.674	-3.670	-3.665	-3.661	-3.656	-3.650	-3.645	-3.638	-3.631	-3.622	-3.615	-3.605	-3.595	-3.585	-3.574	-3.562	-3.550	-3.536	-3.522	-3.509	-3.492	-3.476	-3.460	-3.442	-3.424	-3.406	-3.386	-3.366	-3.346	-3.325	-3.302	-3.280	-3.259	-3.236	-3.212	-3.189	-3.165	-3.141	-3.118	-3.091	-3.068	-3.044	-3.019	-2.995	-2.970	-2.946	-2.922	-2.900	-2.876	-2.854	-2.831	-2.809	-2.788	-2.768	-2.746	-2.728	-2.708	-2.689	-2.671	-2.655	-2.638	-2.621	-2.606	-2.592	-2.578	-2.565	-2.552	-2.541	-2.531	-2.520	-2.511	-2.501	-2.492	-2.485	-2.478	-2.471	-2.462	-2.456	-2.450	-2.445	-2.439	-2.434	-2.429	-2.424	-2.418	-2.412	-2.408	-2.401	-2.396	-2.390	-2.382	-2.376	-2.369	-2.362	-2.354	-2.344	-2.335	-2.325	-2.312	-2.302	-2.289	-2.276	-2.261	-2.248	-2.231	-2.214	-2.196	-2.178	-2.158	-2.136	-2.116	-2.092	-2.069	-2.044	-2.018	-1.991	-1.964	-1.934	-1.904	-1.874	-1.841	-1.809	-1.776	-1.741	-1.708	-1.671	-1.634	-1.596	-1.558	-1.520	-1.480	-1.440	-1.400	-1.359	-1.316	-1.275	-1.232	-1.190	-1.146	-1.102	-1.060	-1.016	-0.971	-0.928	-0.884	-0.840	-0.795	-0.752	-0.708	-0.662	-0.620	-0.576	-0.532	-0.490	-0.448	-0.405	-0.364	-0.322	-0.281	-0.241	-0.201	-0.161	-0.122	-0.085	-0.048	-0.010	0.025	0.061	0.095	0.129	0.161	0.194	0.226	0.256	0.285	0.314	0.342	0.369	0.395	0.420	0.444	0.468	0.489	0.509	0.530	0.549	0.568	0.584	0.600	0.615	0.629	0.641	0.654	0.665	0.676	0.685	0.694	0.701	0.706	0.714	0.718	0.721	0.725	0.728	0.729	0.730	0.730	0.729	0.728	0.726	0.722	0.720	0.716	0.712	0.708	0.704	0.698	0.691	0.686	0.679	0.672	0.666	0.658	0.650	0.642	0.635	0.628	0.619	0.610	0.601	0.594	0.585	0.576	0.569	0.561	0.552	0.544	0.538	0.530	0.522	0.515	0.509	0.501	0.495	0.488	0.482	0.478	0.471	0.466	0.462	0.458	0.452	0.450	0.446	0.444	0.440	0.439	0.436	0.435	0.434	0.432	0.432	0.432	0.432	0.434	0.435	0.436	0.438	0.440	0.442	0.446	0.450	0.454	0.459	0.464	0.469	0.475	0.480	0.486	0.492	0.500	0.507	0.515	0.524	0.531	0.541	0.549	0.559	0.569	0.579	0.589	0.599	0.609	0.620	0.632	0.642	0.655	0.666	0.678	0.690	0.701	0.712	0.725	0.736	0.750	0.761	0.774	0.785	0.796	0.809	0.820	0.832	0.844	0.854	0.865	0.875	0.885	0.894	0.904	0.912	0.921	0.929	0.935	0.942	0.950	0.955	0.961	0.966	0.970	0.975	0.976	0.979	0.981	0.981	0.981	0.982	0.981	0.980	0.978	0.974	0.971	0.966	0.960	0.955	0.949	0.942	0.935	0.926	0.916	0.908	0.898	0.886	0.876	0.865	0.852	0.840	0.828	0.812	0.799	0.785	0.771	0.755	0.741	0.726	0.710	0.694	0.678	0.662	0.645	0.630	0.614	0.596	0.581	0.564	0.549	0.532	0.516	0.501	0.486	0.470	0.455	0.440	0.425	0.411	0.398	0.384	0.370	0.358	0.345	0.334	0.321	0.310	0.300	0.290	0.280	0.272	0.262	0.255	0.249	0.242	0.236	0.231	0.226	0.222	0.219	0.216	0.215	0.214	0.214	0.212	0.214	0.215	0.218	0.220	0.225	0.229	0.234	0.240	0.246	0.254	0.261	0.270	0.280	0.290	0.300	0.312	0.324	0.338	0.350	0.364	0.379	0.394	0.409	0.426	0.442	0.460	0.478	0.498	0.516	0.535	0.555	0.578	0.598	0.619	0.641	0.662	0.685	0.708	0.730	0.754	0.778	0.801	0.825	0.850	0.874	0.899	0.924	0.946	0.971	0.996	1.021	1.046	1.071	1.096	1.120	1.144	1.168	1.191	1.215	1.238	1.261	1.282	1.305	1.326	1.348	1.368	1.388	1.409	1.426	1.445	1.464	1.481	1.498	1.514	1.529	1.545	1.559	1.571	1.584	1.596	1.609	1.620	1.630	1.640	1.649	1.659	1.666	1.674	1.680	1.688	1.695	1.700	1.705	1.710	1.715	1.720	1.724	1.729	1.732	1.738	1.741	1.745	1.750	1.754	1.758	1.764	1.768	1.772	1.778	1.782	1.789	1.796	1.802	1.809	1.816	1.824	1.834	1.841	1.851	1.861	1.872	1.884	1.894	1.908	1.920	1.932	1.946	1.960	1.974	1.989	2.004	2.019	2.036	2.052	2.069	2.085	2.102	2.120	2.136	2.154	2.171	2.189	2.206	2.224	2.240	2.258	2.274	2.291	2.308	2.324	2.339	2.355	2.369	2.385	2.399	2.412	2.425	2.439	2.451	2.464	2.474	2.485	2.496	2.506	2.516	2.525	2.534	2.541	2.548	2.555	2.560	2.568	2.572	2.578	2.581	2.586	2.589	2.591	2.594	2.598	2.599	2.600	2.601	2.601	2.602	2.602	2.601	2.601	2.599	2.599	2.596	2.595	2.592	2.590	2.588	2.585	2.582	2.579	2.575	2.572	2.569	2.565	2.561	2.558	2.554	2.550	2.546	2.542	2.539	2.536	2.532	2.529	2.526	2.522	2.520	2.519	2.518	2.515	2.514	2.512	2.512	2.512	2.512	2.515	2.518	2.519	2.522	2.526	2.530	2.535	2.541	2.546	2.555	2.562	2.570	2.580	2.590	2.601	2.611	2.624	2.636	2.651	2.665	2.679	2.694	2.710	2.725	2.741	2.759	2.775	2.792	2.810	2.829	2.845	2.862	2.880	2.898	2.914	2.931	2.946	2.962	2.978	2.992	3.006	3.020	3.034	3.046	3.058	3.068	3.076	3.085	3.092	3.099	3.104	3.109	3.112	3.114	3.115	3.115	3.115	3.112	3.110	3.105	3.100	3.095	3.088	3.080	3.071	3.062	3.052	3.041	3.031	3.019	3.006	2.992	2.980	2.968	2.952	2.939	2.925	2.911	2.896	2.882	2.868	2.855	2.841	2.828	2.815	2.801	2.790	2.776	2.765	2.754	2.742	2.734	2.724	2.714	2.705	2.696	2.689	2.681	2.675	2.669	2.664	2.658	2.654	2.648	2.644	2.641	2.638	2.634	2.631	2.629	2.626	2.624	2.622	2.620	2.618	2.615	2.614	2.612	2.610	2.608	2.605	2.604	2.600	2.598	2.595	2.591	2.588	2.582	2.579	2.574	2.570	2.564	2.558	2.552	2.546	2.539	2.532	2.525	2.516	2.508	2.499	2.490	2.480	2.471	2.462	2.450	2.440	2.430	2.419	2.408	2.395	2.384	2.371	2.359	2.346	2.335	2.321	2.309	2.295	2.282	2.269	2.256	2.242	2.228	2.215	2.201	2.188	2.174	2.160	2.146	2.132	2.119	2.104	2.090	2.078	2.064	2.051	2.036	2.024	2.009	1.998	1.984	1.970	1.958	1.944	1.932	1.920	1.908	1.895	1.882	1.871	1.860	1.849	1.838	1.826	1.816	1.806	1.795	1.786	1.775	1.766	1.758	1.750	1.741	1.734	1.726	1.720	1.714	1.708	1.702	1.698	1.692	1.689	1.686	1.682	1.680	1.679	1.678	1.676	1.678	1.678	1.679	1.681	1.682	1.686	1.689	1.694	1.698	1.702	1.709	1.714	1.720	1.728	1.734	1.742	1.750	1.759	1.769	1.778	1.786	1.796	1.806	1.816	1.828	1.836	1.848	1.859	1.869	1.880	1.890	1.900	1.911	1.920	1.930	1.940	1.949	1.959	1.968	1.978	1.985	1.992	2.001	2.009	2.015	2.021	2.027	2.033	2.038	2.044	2.047	2.051	2.055	2.059	2.061	2.064	2.066	2.068	2.070	2.071	2.072	2.072	2.074	2.074	2.074	2.075	2.075	2.074	2.074	2.075	2.074	2.074	2.074	2.074	2.074	2.074	2.074	2.074	2.074	2.075	2.075	2.074	2.075	2.075	2.075	2.076	2.076	2.078	2.078	2.078	2.078	2.079	2.079	2.079	2.079	2.079	2.079	2.078	2.076	2.076	2.075	2.074	2.071	2.069	2.066	2.064	2.060	2.058	2.052	2.047	2.042	2.036	2.030	2.022	2.015	2.007	2.000	1.991	1.982	1.974	1.965	1.955	1.944	1.934	1.924	1.914	1.901	1.890	1.881	1.869	1.858	1.848	1.835	1.825	1.814	1.804	1.794	1.782	1.774	1.765	1.755	1.748	1.739	1.730	1.724	1.716	1.710	1.705	1.699	1.694	1.690	1.688	1.684	1.681	1.679	1.678	1.678	1.675	1.676	1.676	1.678	1.679	1.680	1.681	1.682	1.685	1.688	1.690	1.692	1.695	1.698	1.700	1.704	1.706	1.708	1.711	1.714	1.716	1.718	1.719	1.721	1.722	1.724	1.725	1.725	1.725	1.725	1.725	1.724	1.722	1.721	1.720	1.718	1.714	1.711	1.708	1.704	1.700	1.696	1.691	1.686	1.682	1.676	1.671	1.665	1.658	1.652	1.645	1.639	1.631	1.625	1.618	1.610	1.604	1.595	1.588	1.580	1.572	1.564	1.555	1.548	1.539	1.530	1.521	1.512	1.504	1.495	1.486	1.478	1.469	1.459	1.450	1.440	1.431	1.421	1.411	1.401	1.391	1.381	1.371	1.361	1.351	1.339	1.328	1.319	1.308	1.296	1.285	1.272	1.261	1.251	1.239	1.229	1.216	1.206	1.195	1.184	1.174	1.161	1.151	1.141	1.131	1.120	1.110	1.100	1.090	1.082	1.072	1.064	1.055	1.046	1.039	1.031	1.024	1.016	1.009	1.002	0.996	0.990	0.985	0.980	0.975	0.970	0.965	0.960	0.955	0.952	0.948	0.945	0.940	0.936	0.934	0.930	0.928	0.924	0.921	0.918	0.914	0.911	0.909	0.905	0.902	0.899	0.895	0.891	0.888	0.884	0.880	0.876	0.871	0.868	0.862	0.860	0.855	0.850	0.845	0.841	0.835	0.830	0.826	0.820	0.816	0.811	0.806	0.802	0.799	0.794	0.790	0.786	0.782	0.780	0.776	0.774	0.771	0.769	0.768	0.766	0.766	0.765	0.766	0.765	0.766	0.769	0.771	0.772	0.776	0.780	0.782	0.788	0.792	0.798	0.804	0.809	0.815	0.821	0.828	0.835	0.842	0.850	0.859	0.866	0.875	0.884	0.891	0.899	0.909	0.916	0.925	0.932	0.941	0.949	0.958	0.965	0.971	0.979	0.985	0.992	0.999	1.002	1.009	1.012	1.019	1.022	1.025	1.029	1.031	1.034	1.035	1.035	1.038	1.038	1.038	1.036	1.035	1.034	1.031	1.029	1.026	1.022	1.020	1.015	1.011	1.006	1.001	0.996	0.990	0.985	0.979	0.972	0.966	0.960	0.954	0.946	0.939	0.931	0.924	0.918	0.910	0.901	0.894	0.886	0.879	0.870	0.861	0.854	0.846	0.839	0.830	0.822	0.814	0.805	0.796	0.790	0.781	0.771	0.764	0.756	0.748	0.739	0.730	0.722	0.714	0.706	0.698	0.690	0.681	0.672	0.665	0.656	0.649	0.640	0.632	0.625	0.616	0.609	0.602	0.594	0.588	0.581	0.572	0.566	0.561	0.554	0.548	0.542	0.535	0.530	0.524	0.520	0.514	0.509	0.504	0.499	0.495	0.490	0.486	0.482	0.479	0.476	0.472	0.468	0.464	0.461	0.458	0.454	0.451	0.448	0.444	0.440	0.436	0.432	0.429	0.425	0.419	0.414	0.409	0.405	0.399	0.394	0.386	0.380	0.374	0.366	0.359	0.351	0.342	0.334	0.325	0.315	0.305	0.295	0.284	0.274	0.261	0.249	0.238	0.225	0.212	0.199	0.186	0.171	0.158	0.145	0.131	0.118	0.104	0.090	0.076	0.062	0.049	0.035	0.022	0.010	-0.004	-0.015	-0.028	-0.039	-0.050	-0.060	-0.071	-0.080	-0.090	-0.098	-0.105	-0.111	-0.118	-0.124	-0.129	-0.132	-0.136	-0.139	-0.141	-0.141	-0.141	-0.141	-0.140	-0.138	-0.135	-0.131	-0.128	-0.122	-0.116	-0.110	-0.102	-0.095	-0.086	-0.078	-0.068	-0.056	-0.046	-0.035	-0.022	-0.011	0.001	0.015	0.029	0.042	0.058	0.071	0.086	0.100	0.115	0.130	0.145	0.161	0.175	0.190	0.206	0.220	0.236	0.250	0.265	0.280	0.294	0.308	0.321	0.335	0.349	0.361	0.374	0.386	0.398	0.409	0.420	0.431	0.440	0.450	0.460	0.470	0.478	0.485	0.494	0.501	0.506	0.514	0.519	0.525	0.529	0.534	0.538	0.541	0.542	0.546	0.548	0.549	0.550	0.551	0.550	0.551	0.550	0.549	0.548	0.545	0.542	0.541	0.538	0.534	0.530	0.526	0.520	0.515	0.509	0.504	0.496	0.490	0.482	0.475	0.466	0.458	0.449	0.440	0.430	0.419	0.409	0.398	0.385	0.374	0.360	0.346	0.334	0.319	0.305	0.289	0.274	0.258	0.241	0.224	0.208	0.189	0.170	0.150	0.131	0.111	0.090	0.070	0.048	0.025	0.004	-0.020	-0.044	-0.068	-0.092	-0.118	-0.142	-0.169	-0.194	-0.220	-0.248	-0.274	-0.301	-0.329	-0.356	-0.384	-0.411	-0.440	-0.469	-0.496	-0.524	-0.552	-0.581	-0.609	-0.638	-0.665	-0.694	-0.721	-0.749	-0.775	-0.801	-0.829	-0.854	-0.880	-0.904	-0.929	-0.952	-0.976	-1.000	-1.021	-1.044	-1.065	-1.084	-1.104	-1.122	-1.140	-1.156	-1.174	-1.189	-1.202	-1.218	-1.230	-1.241	-1.251	-1.262	-1.271	-1.279	-1.286	-1.292	-1.298	-1.302	-1.306	-1.309	-1.310	-1.311	-1.312	-1.312	-1.311	-1.309	-1.305	-1.301	-1.298	-1.294	-1.288	-1.281	-1.275	-1.268	-1.260	-1.251	-1.244	-1.234	-1.225	-1.215	-1.206	-1.196	-1.186	-1.175	-1.165	-1.154	-1.142	-1.132	-1.121	-1.111	-1.100	-1.089	-1.079	-1.068	-1.058	-1.046	-1.036	-1.026	-1.016	-1.005	-0.996	-0.986	-0.978	-0.968	-0.960	-0.950	-0.942	-0.932	-0.925	-0.916	-0.909	-0.900	-0.892	-0.885	-0.876	-0.869	-0.861	-0.854	-0.845	-0.839	-0.831	-0.822	-0.815	-0.806	-0.799	-0.791	-0.782	-0.775	-0.765	-0.758	-0.749	-0.739	-0.731	-0.721	-0.711	-0.701	-0.692	-0.682	-0.672	-0.662	-0.651	-0.640	-0.630	-0.620	-0.609	-0.598	-0.588	-0.578	-0.566	-0.554	-0.544	-0.534	-0.522	-0.512	-0.502	-0.491	-0.481	-0.472	-0.464	-0.455	-0.445	-0.438	-0.429	-0.420	-0.414	-0.406	-0.400	-0.394	-0.388	-0.382	-0.379	-0.375	-0.371	-0.368	-0.365	-0.364	-0.361	-0.360	-0.360	-0.359	-0.359	-0.360	-0.360	-0.361	-0.364	-0.365	-0.368	-0.370	-0.372	-0.376	-0.379	-0.381	-0.385	-0.388	-0.391	-0.394	-0.398	-0.401	-0.404	-0.406	-0.410	-0.410	-0.414	-0.415	-0.416	-0.418	-0.418	-0.418	-0.418	-0.416	-0.415	-0.414	-0.411	-0.410	-0.408	-0.404	-0.400	-0.395	-0.391	-0.386	-0.381	-0.376	-0.370	-0.364	-0.358	-0.351	-0.345	-0.339	-0.331	-0.325	-0.320	-0.312	-0.306	-0.300	-0.295	-0.290	-0.284	-0.279	-0.275	-0.272	-0.269	-0.265	-0.264	-0.262	-0.262	-0.262	-0.262	-0.264	-0.266	-0.269	-0.272	-0.276	-0.281	-0.286	-0.292	-0.300	-0.308	-0.316	-0.324	-0.332	-0.342	-0.354	-0.364	-0.374	-0.385	-0.396	-0.409	-0.420	-0.431	-0.442	-0.454	-0.466	-0.478	-0.489	-0.499	-0.509	-0.520	-0.529	-0.539	-0.545	-0.554	-0.560	-0.568	-0.572	-0.576	-0.581	-0.584	-0.586	-0.588	-0.588	-0.586	-0.586	-0.584	-0.581	-0.576	-0.571	-0.566	-0.559	-0.554	-0.544	-0.536	-0.528	-0.518	-0.507	-0.496	-0.485	-0.474	-0.461	-0.449	-0.436	-0.422	-0.410	-0.396	-0.382	-0.369	-0.355	-0.341	-0.328	-0.314	-0.301	-0.288	-0.274	-0.260	-0.248	-0.236	-0.224	-0.211	-0.200	-0.189	-0.176	-0.165	-0.155	-0.145	-0.134	-0.125	-0.114	-0.105	-0.096	-0.086	-0.078	-0.069	-0.060	-0.052	-0.042	-0.034	-0.026	-0.018	-0.009	-0.001	0.008	0.016	0.025	0.034	0.041	0.051	0.060	0.069	0.079	0.088	0.098	0.106	0.116	0.125	0.134	0.144	0.154	0.162	0.172	0.181	0.191	0.200	0.209	0.218	0.225	0.234	0.242	0.249	0.256	0.261	0.268	0.272	0.278	0.281	0.285	0.286	0.289	0.289	0.290	0.289	0.286	0.285	0.281	0.276	0.270	0.264	0.256	0.248	0.239	0.228	0.214	0.201	0.188	0.172	0.155	0.139	0.120	0.101	0.080	0.059	0.038	0.014	-0.010	-0.034	-0.060	-0.086	-0.112	-0.140	-0.168	-0.198	-0.226	-0.255	-0.286	-0.318	-0.349	-0.380	-0.411	-0.445	-0.478	-0.510	-0.545	-0.578	-0.611	-0.645	-0.679	-0.714	-0.749	-0.782	-0.818	-0.852	-0.888	-0.921	-0.958	-0.992	-1.029	-1.064	-1.100	-1.135	-1.171	-1.209	-1.244	-1.280	-1.318	-1.355	-1.392	-1.429	-1.466	-1.505	-1.542	-1.581	-1.621	-1.659	-1.699	-1.739	-1.779	-1.819	-1.859	-1.899	-1.940	-1.982	-2.024	-2.066	-2.108	-2.150	-2.194	-2.236	-2.279	-2.321	-2.365	-2.408	-2.452	-2.496	-2.539	-2.584	-2.628	-2.672	-2.716	-2.761	-2.805	-2.849	-2.894	-2.938	-2.984	-3.028	-3.071	-3.116	-3.159	-3.202	-3.248	-3.291	-3.335	-3.378	-3.422	-3.465	-3.509	-3.551	-3.594	-3.636	-3.679	-3.720	-3.762	-3.804	-3.845	-3.886	-3.928	-3.969	-4.009	-4.050	-4.089	-4.128	-4.168	-4.205	-4.244	-4.281	-4.319	-4.355	-4.391	-4.428	-4.461	-4.495	-4.529	-4.562	-4.595	-4.626	-4.655	-4.685	-4.714	-4.740	-4.766	-4.791	-4.815	-4.838	-4.860	-4.879	-4.898	-4.914	-4.929	-4.944	-4.955	-4.966	-4.975	-4.981	-4.988	-4.991	-4.992	-4.992	-4.991	-4.988	-4.981	-4.974	-4.964	-4.951	-4.938	-4.922	-4.905	-4.886	-4.865	-4.842	-4.816	-4.790	-4.762	-4.731	-4.700	-4.665	-4.631	-4.594	-4.556	-4.516	-4.475	-4.432	-4.389	-4.345	-4.298	-4.251	-4.204	-4.155	-4.104	-4.054	-4.001	-3.949	-3.895	-3.842	-3.789	-3.732	-3.678	-3.622	-3.566	-3.510	-3.452	-3.396	-3.340	-3.281	-3.224	-3.168	-3.109	-3.050	-2.992	-2.935	-2.876	-2.819	-2.760	-2.701	-2.644	-2.584	-2.526	-2.468	-2.408	-2.349	-2.290	-2.231	-2.171	-2.112	-2.052	-1.992	-1.931	-1.870	-1.810	-1.749	-1.688	-1.626	-1.564	-1.501	-1.439	-1.376	-1.311	-1.249	-1.184	-1.120	-1.055	-0.990	-0.924	-0.858	-0.790	-0.722	-0.656	-0.589	-0.521	-0.451	-0.382	-0.314	-0.245	-0.175	-0.104	-0.035	0.036	0.108	0.179	0.249	0.321	0.394	0.464	0.535	0.608	0.679	0.751	0.824	0.895	0.966	1.038	1.110	1.181	1.252	1.322	1.395	1.465	1.535	1.606	1.675	1.744	1.812	1.881	1.950	2.016	2.085	2.151	2.216	2.282	2.346	2.411	2.475	2.538	2.600	2.661	2.722	2.782	2.842	2.900	2.958	3.015	3.070	3.126	3.179	3.232	3.284	3.335	3.385	3.434	3.481	3.528	3.572	3.618	3.660	3.701	3.742	3.781	3.820	3.858	3.894	3.928	3.962	3.994	4.026	4.056	4.084	4.111	4.139	4.164	4.186	4.210	4.231	4.252	4.272	4.291	4.309	4.325	4.341	4.356	4.370	4.382	4.395	4.406	4.418	4.428	4.438	4.445	4.454	4.461	4.468	4.474	4.480	4.486	4.491	4.496	4.500	4.505	4.509	4.511	4.514	4.516	4.519	4.521	4.522	4.524	4.526	4.526	4.528	4.528	4.528	4.528	4.526	4.526	4.526	4.525	4.524	4.522	4.520	4.518	4.515	4.512	4.509	4.504	4.500	4.496	4.490	4.485	4.479	4.472	4.465	4.458	4.450	4.441	4.431	4.422	4.412	4.401	4.390	4.378	4.365	4.354	4.340	4.325	4.310	4.295	4.279	4.262	4.246	4.229	4.211	4.192	4.174	4.154	4.132	4.112	4.091	4.069	4.048	4.024	4.003	3.979	3.952	3.929	3.904	3.879	3.852	3.825	3.799	3.771	3.744	3.715	3.686	3.658	3.628	3.598	3.568	3.535	3.504	3.471	3.439	3.406	3.372	3.339	3.304	3.269	3.234	3.198	3.161	3.125	3.088	3.051	3.012	2.975	2.936	2.898	2.859	2.819	2.780	2.740	2.700	2.659	2.618	2.576	2.536	2.495	2.454	2.412	2.371	2.329	2.288	2.246	2.205	2.164	2.121	2.081	2.040	1.999	1.960	1.919	1.879	1.839	1.800	1.760	1.720	1.682	1.644	1.605	1.568	1.530	1.492	1.455	1.420	1.384	1.348	1.311	1.275	1.240	1.205	1.170	1.134	1.100	1.065	1.030	0.996	0.961	0.928	0.892	0.859	0.824	0.789	0.754	0.719	0.682	0.648	0.611	0.574	0.539	0.501	0.464	0.425	0.388	0.349	0.309	0.270	0.229	0.189	0.148	0.106	0.064	0.020	-0.022	-0.066	-0.111	-0.156	-0.200	-0.246	-0.292	-0.340	-0.385	-0.434	-0.481	-0.530	-0.578	-0.626	-0.675	-0.724	-0.774	-0.822	-0.871	-0.922	-0.970	-1.020	-1.070	-1.119	-1.168	-1.216	-1.265	-1.312	-1.360	-1.408	-1.455	-1.502	-1.548	-1.592	-1.638	-1.682	-1.726	-1.769	-1.811	-1.852	-1.894	-1.934	-1.972	-2.011	-2.049	-2.085	-2.121	-2.155	-2.189	-2.221	-2.252	-2.284	-2.312	-2.341	-2.369	-2.395	-2.421	-2.445	-2.469	-2.491	-2.512	-2.534	-2.554	-2.572	-2.590	-2.608	-2.622	-2.639	-2.652	-2.666	-2.680	-2.692	-2.704	-2.715	-2.726	-2.736	-2.745	-2.755	-2.764	-2.772	-2.781	-2.790	-2.796	-2.805	-2.814	-2.820	-2.828	-2.836	-2.844	-2.852	-2.861	-2.870	-2.879	-2.889	-2.899	-2.909	-2.920	-2.931	-2.942	-2.956	-2.968	-2.982	-2.996	-3.010	-3.025	-3.041	-3.058	-3.076	-3.092	-3.111	-3.129	-3.148	-3.169	-3.189	-3.209	-3.230	-3.251	-3.272	-3.294	-3.316	-3.338	-3.359	-3.381	-3.402	-3.426	-3.448	-3.469	-3.491	-3.512	-3.532	-3.554	-3.574	-3.592	-3.612	-3.631	-3.649	-3.666	-3.684	-3.699	-3.715	-3.730	-3.745	-3.758	-3.770	-3.782	-3.794	-3.805	-3.815	-3.824	-3.832	-3.840	-3.848	-3.854	-3.859	-3.864	-3.869	-3.872	-3.876	-3.878	-3.881	-3.881	-3.882	-3.884	-3.885	-3.884	-3.884	-3.882	-3.881	-3.880	-3.879	-3.876	-3.874	-3.871	-3.869	-3.866	-3.862	-3.860	-3.858	-3.854	-3.850	-3.846	-3.841	-3.838	-3.834	-3.830	-3.826	-3.822	-3.819	-3.815	-3.810	-3.806	-3.802	-3.799	-3.794	-3.791	-3.788	-3.782	-3.779	-3.776	-3.772	-3.769	-3.765	-3.761	-3.756	-3.754	-3.750	-3.746	-3.744	-3.740	-3.738	-3.735	-3.731	-3.730	-3.728	-3.726	-3.724	-3.722	-3.720	-3.720	-3.719	-3.718	-3.718	-3.716	-3.716	-3.716	-3.716	-3.718	-3.718	-3.718	-3.719	-3.719	-3.719	-3.720	-3.721	-3.722	-3.722	-3.724	-3.724	-3.725	-3.725	-3.724	-3.724	-3.722	-3.722	-3.721	-3.720	-3.718	-3.715	-3.712	-3.709	-3.704	-3.699	-3.694	-3.688	-3.680	-3.671	-3.662	-3.654	-3.644	-3.632	-3.620	-3.608	-3.595	-3.580	-3.564	-3.548	-3.530	-3.511	-3.492	-3.474	-3.451	-3.430	-3.408	-3.385	-3.361	-3.336	-3.310	-3.284	-3.258	-3.230	-3.202	-3.174	-3.146	-3.116	-3.088	-3.058	-3.028	-2.998	-2.968	-2.936	-2.906	-2.876	-2.846	-2.816	-2.786	-2.758	-2.728	-2.699	-2.671	-2.642	-2.616	-2.589	-2.564	-2.539	-2.514	-2.489	-2.466	-2.444	-2.422	-2.401	-2.381	-2.361	-2.344	-2.326	-2.310	-2.294	-2.279	-2.264	-2.251	-2.240	-2.228	-2.218	-2.208	-2.199	-2.191	-2.184	-2.178	-2.171	-2.168	-2.162	-2.159	-2.156	-2.154	-2.151	-2.150	-2.149	-2.148	-2.148	-2.148	-2.148	-2.149	-2.149	-2.150	-2.152	-2.154	-2.156	-2.156	-2.159	-2.160	-2.161	-2.162	-2.165	-2.166	-2.166	-2.168	-2.169	-2.169	-2.169	-2.169	-2.169	-2.168	-2.168	-2.165	-2.164	-2.162	-2.160	-2.158	-2.154	-2.151	-2.148	-2.142	-2.139	-2.134	-2.129	-2.122	-2.118	-2.111	-2.106	-2.099	-2.092	-2.086	-2.079	-2.071	-2.065	-2.058	-2.050	-2.042	-2.035	-2.027	-2.020	-2.011	-2.005	-1.998	-1.989	-1.981	-1.975	-1.968	-1.959	-1.952	-1.945	-1.939	-1.932	-1.928	-1.920	-1.915	-1.909	-1.904	-1.899	-1.895	-1.890	-1.886	-1.882	-1.880	-1.876	-1.874	-1.871	-1.870	-1.868	-1.868	-1.868	-1.868	-1.866	-1.869	-1.870	-1.870	-1.874	-1.876	-1.878	-1.881	-1.885	-1.889	-1.894	-1.898	-1.904	-1.909	-1.915	-1.921	-1.928	-1.934	-1.942	-1.950	-1.958	-1.965	-1.974	-1.981	-1.990	-1.999	-2.009	-2.018	-2.026	-2.036	-2.046	-2.056	-2.065	-2.075	-2.085	-2.095	-2.105	-2.114	-2.124	-2.134	-2.142	-2.152	-2.161	-2.171	-2.180	-2.188	-2.198	-2.205	-2.214	-2.221	-2.229	-2.236	-2.242	-2.250	-2.258	-2.264	-2.270	-2.276	-2.282	-2.290	-2.295	-2.301	-2.306	-2.312	-2.319	-2.324	-2.330	-2.335	-2.340	-2.346	-2.351	-2.358	-2.362	-2.369	-2.375	-2.380	-2.388	-2.394	-2.400	-2.408	-2.415	-2.421	-2.430	-2.438	-2.446	-2.455	-2.465	-2.474	-2.484	-2.494	-2.504	-2.516	-2.526	-2.539	-2.551	-2.564	-2.576	-2.590	-2.602	-2.618	-2.631	-2.645	-2.659	-2.675	-2.690	-2.704	-2.720	-2.735	-2.751	-2.766	-2.781	-2.798	-2.812	-2.829	-2.844	-2.858	-2.872	-2.888	-2.902	-2.916	-2.930	-2.942	-2.956	-2.968	-2.981	-2.991	-3.002	-3.015	-3.025	-3.034	-3.042	-3.052	-3.060	-3.068	-3.074	-3.080	-3.086	-3.091	-3.095	-3.100	-3.102	-3.106	-3.109	-3.110	-3.111	-3.112	-3.112	-3.112	-3.110	-3.110	-3.109	-3.108	-3.105	-3.102	-3.099	-3.096	-3.092	-3.089	-3.086	-3.082	-3.079	-3.074	-3.070	-3.065	-3.060	-3.056	-3.050	-3.046	-3.041	-3.038	-3.032	-3.028	-3.024	-3.019	-3.014	-3.010	-3.006	-3.002	-2.999	-2.994	-2.990	-2.986	-2.985	-2.980	-2.976	-2.974	-2.970	-2.969	-2.966	-2.962	-2.961	-2.958	-2.955	-2.952	-2.951	-2.950	-2.946	-2.945	-2.942	-2.942	-2.941	-2.939	-2.938	-2.936	-2.935	-2.934	-2.932	-2.931	-2.931	-2.930	-2.930	-2.930	-2.929	-2.929	-2.929	-2.928	-2.928	-2.928	-2.928	-2.928	-2.929	-2.929	-2.930	-2.931	-2.931	-2.932	-2.932	-2.932	-2.934	-2.935	-2.935	-2.936	-2.936	-2.936	-2.938	-2.938	-2.938	-2.939	-2.938	-2.938	-2.938	-2.936	-2.935	-2.934	-2.932	-2.930	-2.926	-2.924	-2.920	-2.916	-2.911	-2.906	-2.901	-2.894	-2.888	-2.879	-2.870	-2.861	-2.852	-2.841	-2.829	-2.819	-2.805	-2.791	-2.778	-2.762	-2.748	-2.730	-2.714	-2.696	-2.676	-2.658	-2.639	-2.616	-2.596	-2.574	-2.552	-2.529	-2.506	-2.484	-2.459	-2.435	-2.410	-2.386	-2.361	-2.338	-2.311	-2.288	-2.264	-2.239	-2.214	-2.190	-2.166	-2.145	-2.121	-2.100	-2.078	-2.058	-2.036	-2.018	-2.000	-1.981	-1.964	-1.946	-1.931	-1.916	-1.902	-1.890	-1.878	-1.866	-1.856	-1.848	-1.839	-1.831	-1.824	-1.820	-1.814	-1.809	-1.806	-1.802	-1.800	-1.799	-1.796	-1.796	-1.795	-1.796	-1.795	-1.795	-1.796	-1.795	-1.795	-1.795	-1.795	-1.794	-1.794	-1.791	-1.790	-1.788	-1.784	-1.780	-1.775	-1.770	-1.762	-1.755	-1.746	-1.736	-1.725	-1.712	-1.699	-1.685	-1.669	-1.651	-1.632	-1.614	-1.591	-1.570	-1.546	-1.521	-1.494	-1.466	-1.438	-1.406	-1.375	-1.341	-1.308	-1.272	-1.238	-1.200	-1.161	-1.122	-1.082	-1.041	-1.000	-0.958	-0.915	-0.871	-0.828	-0.782	-0.738	-0.692	-0.646	-0.601	-0.555	-0.509	-0.462	-0.416	-0.371	-0.325	-0.279	-0.234	-0.188	-0.142	-0.098	-0.052	-0.009	0.035	0.078	0.120	0.162	0.204	0.246	0.286	0.325	0.365	0.404	0.441	0.479	0.515	0.551	0.586	0.620	0.654	0.686	0.719	0.750	0.781	0.812	0.840	0.869	0.896	0.924	0.950	0.976	1.000	1.025	1.048	1.070	1.091	1.112	1.134	1.152	1.171	1.189	1.205	1.222	1.238	1.252	1.266	1.280	1.294	1.304	1.316	1.325	1.335	1.344	1.351	1.359	1.365	1.371	1.376	1.380	1.382	1.385	1.388	1.389	1.389	1.389	1.388	1.386	1.385	1.382	1.379	1.375	1.371	1.366	1.360	1.355	1.349	1.342	1.335	1.328	1.320	1.311	1.304	1.295	1.285	1.276	1.266	1.258	1.248	1.239	1.229	1.219	1.210	1.199	1.190	1.180	1.170	1.161	1.151	1.142	1.132	1.125	1.116	1.108	1.100	1.092	1.085	1.078	1.070	1.064	1.058	1.051	1.046	1.041	1.036	1.032	1.029	1.025	1.022	1.019	1.018	1.015	1.015	1.014	1.014	1.014	1.015	1.016	1.019	1.020	1.022	1.025	1.029	1.032	1.036	1.041	1.046	1.051	1.058	1.064	1.071	1.078	1.084	1.091	1.099	1.109	1.116	1.125	1.135	1.144	1.154	1.162	1.172	1.182	1.192	1.202	1.214	1.224	1.235	1.246	1.258	1.268	1.279	1.290	1.301	1.311	1.322	1.332	1.344	1.354	1.365	1.375	1.384	1.394	1.401	1.410	1.419	1.428	1.435	1.442	1.450	1.456	1.461	1.468	1.472	1.478	1.480	1.484	1.486	1.489	1.490	1.491	1.491	1.490	1.490	1.489	1.488	1.484	1.481	1.478	1.472	1.468	1.461	1.456	1.450	1.441	1.434	1.425	1.416	1.408	1.398	1.388	1.376	1.365	1.355	1.342	1.329	1.316	1.305	1.291	1.278	1.264	1.250	1.238	1.222	1.209	1.194	1.181	1.166	1.152	1.138	1.124	1.109	1.095	1.081	1.068	1.055	1.041	1.029	1.016	1.004	0.990	0.979	0.968	0.956	0.945	0.934	0.925	0.915	0.906	0.896	0.889	0.881	0.874	0.868	0.861	0.855	0.850	0.846	0.841	0.839	0.836	0.835	0.834	0.832	0.832	0.834	0.834	0.836	0.839	0.842	0.846	0.851	0.858	0.862	0.870	0.878	0.886	0.895	0.905	0.915	0.928	0.939	0.952	0.965	0.979	0.994	1.010	1.026	1.044	1.061	1.080	1.099	1.120	1.141	1.161	1.184	1.208	1.230	1.254	1.279	1.305	1.330	1.356	1.382	1.409	1.436	1.465	1.494	1.522	1.550	1.580	1.610	1.639	1.669	1.700	1.730	1.759	1.789	1.819	1.849	1.879	1.908	1.936	1.964	1.994	2.020	2.047	2.074	2.100	2.126	2.150	2.174	2.198	2.220	2.241	2.262	2.282	2.301	2.320	2.336	2.352	2.369	2.382	2.396	2.409	2.420	2.431	2.441	2.450	2.458	2.465	2.471	2.478	2.481	2.486	2.490	2.492	2.496	2.498	2.499	2.500	2.501	2.502	2.502	2.504	2.502	2.504	2.505	2.505	2.506	2.508	2.509	2.510	2.511	2.515	2.518	2.521	2.526	2.531	2.538	2.544	2.550	2.558	2.566	2.576	2.586	2.598	2.609	2.622	2.635	2.649	2.664	2.679	2.695	2.712	2.729	2.748	2.766	2.785	2.805	2.825	2.845	2.865	2.885	2.906	2.929	2.949	2.970	2.991	3.012	3.034	3.055	3.074	3.094	3.114	3.134	3.152	3.171	3.189	3.208	3.224	3.241	3.256	3.272	3.286	3.300	3.314	3.326	3.339	3.350	3.361	3.371	3.380	3.388	3.396	3.404	3.410	3.416	3.422	3.428	3.431	3.435	3.439	3.441	3.442	3.445	3.446	3.446	3.448	3.448	3.448	3.446	3.445	3.444	3.444	3.441	3.440	3.436	3.435	3.431	3.430	3.428	3.424	3.421	3.419	3.416	3.414	3.411	3.408	3.406	3.404	3.402	3.400	3.398	3.396	3.395	3.394	3.394	3.392	3.392	3.392	3.394	3.395	3.396	3.398	3.400	3.402	3.406	3.410	3.414	3.419	3.424	3.430	3.436	3.444	3.450	3.459	3.468	3.476	3.486	3.495	3.506	3.518	3.529	3.541	3.554	3.565	3.579	3.592	3.605	3.619	3.632	3.646	3.660	3.674	3.688	3.701	3.715	3.729	3.741	3.752	3.765	3.776	3.788	3.799	3.809	3.819	3.826	3.835	3.842	3.848	3.854	3.858	3.861	3.864	3.865	3.865	3.866	3.864	3.862	3.859	3.854	3.849	3.841	3.835	3.826	3.816	3.806	3.795	3.784	3.770	3.756	3.742	3.728	3.710	3.695	3.679	3.661	3.642	3.625	3.606	3.588	3.570	3.550	3.531	3.512	3.494	3.475	3.455	3.436	3.418	3.400	3.382	3.365	3.348	3.331	3.315	3.299	3.284	3.269	3.254	3.240	3.228	3.215	3.202	3.191	3.179	3.169	3.159	3.150	3.140	3.132	3.124	3.118	3.110	3.104	3.096	3.091	3.086	3.080	3.075	3.070	3.065	3.061	3.056	3.051	3.048	3.042	3.038	3.034	3.029	3.024	3.020	3.014	3.009	3.004	2.996	2.991	2.984	2.978	2.970	2.962	2.955	2.946	2.938	2.928	2.918	2.908	2.896	2.885	2.874	2.860	2.848	2.835	2.821	2.808	2.792	2.779	2.762	2.748	2.731	2.715	2.699	2.681	2.664	2.646	2.629	2.610	2.592	2.574	2.555	2.538	2.519	2.500	2.482	2.464	2.444	2.426	2.408	2.390	2.371	2.352	2.336	2.318	2.301	2.284	2.268	2.251	2.236	2.220	2.205	2.190	2.176	2.162	2.149	2.136	2.122	2.111	2.099	2.088	2.076	2.066	2.056	2.046	2.038	2.029	2.021	2.013	2.005	1.999	1.991	1.986	1.979	1.974	1.970	1.965	1.961	1.958	1.954	1.950	1.949	1.946	1.945	1.944	1.942	1.942	1.942	1.942	1.942	1.944	1.945	1.946	1.949	1.951	1.954	1.959	1.961	1.965	1.970	1.974	1.980	1.986	1.991	1.999	2.005	2.013	2.020	2.027	2.036	2.045	2.054	2.062	2.074	2.082	2.092	2.104	2.114	2.125	2.136	2.149	2.160	2.172	2.184	2.195	2.208	2.220	2.232	2.245	2.258	2.270	2.282	2.295	2.308	2.320	2.332	2.344	2.356	2.368	2.379	2.390	2.401	2.412	2.422	2.434	2.442	2.452	2.461	2.471	2.481	2.489	2.498	2.505	2.514	2.520	2.528	2.534	2.540	2.546	2.552	2.556	2.561	2.566	2.571	2.575	2.579	2.582	2.586	2.590	2.591	2.594	2.595	2.598	2.599	2.600	2.601	2.601	2.602	2.602	2.602	2.602	2.602	2.601	2.600	2.599	2.598	2.595	2.594	2.592	2.590	2.588	2.585	2.581	2.579	2.575	2.572	2.568	2.565	2.560	2.556	2.552	2.548	2.542	2.539	2.534	2.529	2.524	2.519	2.515	2.510	2.506	2.501	2.496	2.492	2.489	2.484	2.480	2.478	2.472	2.469	2.466	2.462	2.460	2.458	2.455	2.454	2.451	2.450	2.448	2.448	2.448	2.446	2.446	2.446	2.446	2.446	2.448	2.449	2.450	2.451	2.452	2.455	2.456	2.459	2.460	2.462	2.465	2.468	2.469	2.471	2.474	2.476	2.476	2.479	2.480	2.482	2.482	2.484	2.484	2.484	2.484	2.485	2.484	2.484	2.482	2.481	2.479	2.476	2.474	2.471	2.469	2.465	2.461	2.456	2.452	2.448	2.444	2.438	2.431	2.426	2.420	2.414	2.408	2.400	2.394	2.386	2.379	2.372	2.364	2.358	2.349	2.341	2.334	2.326	2.319	2.311	2.302	2.296	2.289	2.280	2.272	2.265	2.258	2.250	2.242	2.235	2.228	2.219	2.211	2.204	2.196	2.189	2.180	2.172	2.164	2.156	2.148	2.139	2.131	2.121	2.112	2.102	2.094	2.084	2.075	2.065	2.052	2.042	2.031	2.020	2.009	1.996	1.985	1.974	1.960	1.948	1.935	1.921	1.910	1.896	1.882	1.870	1.856	1.841	1.829	1.815	1.801	1.789	1.775	1.761	1.749	1.735	1.722	1.710	1.696	1.685	1.672	1.660	1.649	1.639	1.626	1.616	1.605	1.595	1.586	1.576	1.568	1.558	1.549	1.540	1.532	1.524	1.516	1.509	1.501	1.495	1.488	1.481	1.474	1.468	1.460	1.455	1.448	1.441	1.435	1.428	1.421	1.414	1.408	1.400	1.392	1.386	1.378	1.371	1.362	1.355	1.348	1.339	1.330	1.321	1.314	1.305	1.296	1.288	1.278	1.270	1.261	1.251	1.242	1.235	1.226	1.218	1.210	1.202	1.194	1.188	1.180	1.175	1.169	1.162	1.158	1.154	1.149	1.145	1.142	1.141	1.138	1.138	1.136	1.136	1.138	1.139	1.140	1.142	1.145	1.149	1.152	1.158	1.162	1.169	1.174	1.180	1.188	1.194	1.201	1.208	1.215	1.224	1.231	1.239	1.245	1.254	1.262	1.269	1.276	1.282	1.290	1.296	1.302	1.308	1.314	1.318	1.321	1.326	1.329	1.331	1.334	1.334	1.336	1.336	1.335	1.334	1.332	1.330	1.328	1.324	1.320	1.315	1.310	1.305	1.299	1.292	1.285	1.278	1.271	1.262	1.255	1.246	1.239	1.229	1.221	1.211	1.201	1.194	1.185	1.176	1.166	1.159	1.149	1.141	1.132	1.125	1.116	1.109	1.101	1.095	1.088	1.081	1.075	1.069	1.062	1.058	1.052	1.048	1.042	1.038	1.034	1.029	1.025	1.022	1.018	1.014	1.011	1.008	1.004	1.001	0.998	0.995	0.992	0.990	0.986	0.984	0.980	0.976	0.975	0.970	0.968	0.965	0.961	0.959	0.955	0.951	0.946	0.944	0.940	0.936	0.931	0.928	0.924	0.920	0.915	0.910	0.906	0.901	0.896	0.892	0.888	0.882	0.879	0.872	0.868	0.864	0.858	0.854	0.848	0.842	0.836	0.832	0.826	0.820	
