# Supplementary material for: Motion onset VEPs can see through the blur
Source: Sci Rep. 2024 Sep 12;14:21296. doi: 10.1038/s41598-024-72483-z (PMC11393312; doi:10.1038/s41598-024-72483-z)
Supplement: Supplementary file 3 — Supplementary Information 3. [file 41598_2024_72483_MOESM3_ESM.zip › VEP_raw_data/source_data/SourceBlurVEP-S007_VEP_2023-04-04_09-32-48.txt]

0.000	0.000	99999.999	6250.000	50.000	-2193.000	-2061.000	6248.000	7.000	100.000	5.000	2.000	1.000	1.000	0.000	0.000	0.000	0.000	0.000	0.000	0.000	0.000	0.000	0.000	0.000	0.000	0.000	-2.270	-2.265	-2.262	-2.256	-2.254	-2.250	-2.248	-2.245	-2.241	-2.240	-2.238	-2.236	-2.234	-2.232	-2.231	-2.231	-2.230	-2.229	-2.229	-2.228	-2.228	-2.228	-2.229	-2.229	-2.229	-2.230	-2.230	-2.231	-2.232	-2.234	-2.235	-2.236	-2.239	-2.241	-2.242	-2.245	-2.249	-2.251	-2.255	-2.258	-2.262	-2.268	-2.271	-2.278	-2.282	-2.289	-2.296	-2.304	-2.311	-2.321	-2.330	-2.339	-2.350	-2.361	-2.374	-2.386	-2.400	-2.414	-2.429	-2.444	-2.462	-2.479	-2.498	-2.516	-2.536	-2.556	-2.576	-2.600	-2.622	-2.644	-2.668	-2.694	-2.718	-2.744	-2.769	-2.795	-2.822	-2.849	-2.876	-2.902	-2.930	-2.958	-2.985	-3.014	-3.041	-3.069	-3.096	-3.122	-3.149	-3.175	-3.201	-3.226	-3.251	-3.275	-3.299	-3.321	-3.344	-3.365	-3.385	-3.405	-3.422	-3.440	-3.458	-3.474	-3.489	-3.502	-3.514	-3.526	-3.536	-3.548	-3.555	-3.561	-3.569	-3.575	-3.579	-3.582	-3.585	-3.586	-3.588	-3.588	-3.586	-3.585	-3.582	-3.581	-3.578	-3.574	-3.569	-3.565	-3.560	-3.555	-3.549	-3.544	-3.538	-3.531	-3.526	-3.520	-3.514	-3.509	-3.504	-3.499	-3.494	-3.489	-3.485	-3.480	-3.476	-3.474	-3.471	-3.470	-3.468	-3.466	-3.466	-3.466	-3.468	-3.469	-3.471	-3.474	-3.476	-3.480	-3.484	-3.488	-3.492	-3.498	-3.504	-3.510	-3.515	-3.522	-3.530	-3.535	-3.542	-3.550	-3.558	-3.564	-3.571	-3.578	-3.584	-3.590	-3.595	-3.600	-3.606	-3.611	-3.615	-3.618	-3.621	-3.622	-3.624	-3.625	-3.624	-3.622	-3.620	-3.619	-3.615	-3.611	-3.606	-3.599	-3.592	-3.585	-3.576	-3.568	-3.556	-3.546	-3.535	-3.522	-3.510	-3.496	-3.482	-3.469	-3.455	-3.439	-3.422	-3.408	-3.392	-3.376	-3.361	-3.344	-3.328	-3.312	-3.296	-3.281	-3.266	-3.251	-3.236	-3.222	-3.208	-3.196	-3.182	-3.170	-3.159	-3.148	-3.138	-3.126	-3.119	-3.109	-3.101	-3.095	-3.088	-3.081	-3.075	-3.070	-3.066	-3.062	-3.059	-3.056	-3.055	-3.051	-3.051	-3.050	-3.049	-3.048	-3.048	-3.046	-3.046	-3.046	-3.046	-3.048	-3.048	-3.048	-3.049	-3.049	-3.049	-3.049	-3.049	-3.050	-3.049	-3.049	-3.048	-3.048	-3.046	-3.046	-3.044	-3.042	-3.041	-3.040	-3.039	-3.038	-3.036	-3.035	-3.034	-3.034	-3.032	-3.031	-3.031	-3.031	-3.032	-3.032	-3.034	-3.035	-3.038	-3.040	-3.042	-3.046	-3.050	-3.056	-3.061	-3.068	-3.074	-3.081	-3.090	-3.100	-3.109	-3.119	-3.129	-3.141	-3.154	-3.166	-3.180	-3.194	-3.208	-3.222	-3.239	-3.254	-3.270	-3.286	-3.302	-3.320	-3.338	-3.354	-3.371	-3.388	-3.405	-3.421	-3.439	-3.454	-3.471	-3.486	-3.501	-3.516	-3.530	-3.544	-3.558	-3.570	-3.581	-3.594	-3.602	-3.612	-3.620	-3.629	-3.635	-3.641	-3.648	-3.651	-3.654	-3.658	-3.659	-3.660	-3.660	-3.658	-3.656	-3.654	-3.650	-3.646	-3.640	-3.634	-3.628	-3.620	-3.612	-3.604	-3.595	-3.586	-3.576	-3.565	-3.555	-3.545	-3.534	-3.522	-3.512	-3.500	-3.489	-3.476	-3.466	-3.455	-3.444	-3.432	-3.422	-3.411	-3.401	-3.392	-3.381	-3.372	-3.364	-3.356	-3.349	-3.341	-3.334	-3.328	-3.322	-3.318	-3.312	-3.308	-3.304	-3.301	-3.299	-3.298	-3.295	-3.294	-3.294	-3.292	-3.294	-3.292	-3.294	-3.295	-3.296	-3.298	-3.299	-3.301	-3.304	-3.306	-3.309	-3.311	-3.314	-3.316	-3.319	-3.321	-3.322	-3.326	-3.328	-3.329	-3.331	-3.332	-3.332	-3.334	-3.335	-3.335	-3.335	-3.334	-3.334	-3.331	-3.330	-3.328	-3.325	-3.321	-3.318	-3.314	-3.310	-3.306	-3.300	-3.294	-3.290	-3.284	-3.276	-3.270	-3.264	-3.256	-3.249	-3.241	-3.234	-3.226	-3.219	-3.210	-3.202	-3.194	-3.185	-3.178	-3.169	-3.161	-3.152	-3.145	-3.138	-3.131	-3.124	-3.116	-3.109	-3.104	-3.098	-3.091	-3.085	-3.080	-3.076	-3.071	-3.068	-3.064	-3.061	-3.059	-3.058	-3.056	-3.055	-3.055	-3.055	-3.055	-3.055	-3.058	-3.059	-3.061	-3.064	-3.066	-3.070	-3.074	-3.079	-3.084	-3.089	-3.095	-3.100	-3.106	-3.114	-3.120	-3.126	-3.134	-3.141	-3.149	-3.156	-3.165	-3.172	-3.179	-3.188	-3.195	-3.202	-3.210	-3.218	-3.225	-3.231	-3.238	-3.244	-3.250	-3.255	-3.261	-3.265	-3.270	-3.274	-3.276	-3.279	-3.281	-3.282	-3.284	-3.284	-3.285	-3.284	-3.282	-3.280	-3.278	-3.274	-3.270	-3.264	-3.259	-3.252	-3.245	-3.236	-3.228	-3.219	-3.209	-3.198	-3.185	-3.174	-3.160	-3.146	-3.132	-3.118	-3.102	-3.086	-3.070	-3.054	-3.036	-3.019	-3.000	-2.982	-2.964	-2.945	-2.926	-2.906	-2.886	-2.868	-2.848	-2.828	-2.808	-2.788	-2.768	-2.748	-2.728	-2.709	-2.690	-2.670	-2.651	-2.632	-2.614	-2.595	-2.578	-2.560	-2.542	-2.526	-2.509	-2.492	-2.476	-2.462	-2.446	-2.432	-2.419	-2.404	-2.390	-2.379	-2.365	-2.352	-2.341	-2.329	-2.319	-2.309	-2.299	-2.289	-2.280	-2.271	-2.262	-2.254	-2.248	-2.240	-2.232	-2.228	-2.221	-2.216	-2.211	-2.206	-2.202	-2.198	-2.195	-2.191	-2.190	-2.186	-2.185	-2.182	-2.181	-2.180	-2.180	-2.180	-2.180	-2.179	-2.180	-2.181	-2.182	-2.184	-2.185	-2.188	-2.189	-2.191	-2.195	-2.198	-2.200	-2.202	-2.206	-2.210	-2.212	-2.216	-2.220	-2.224	-2.228	-2.230	-2.234	-2.238	-2.240	-2.244	-2.246	-2.251	-2.254	-2.256	-2.260	-2.262	-2.265	-2.268	-2.271	-2.274	-2.276	-2.278	-2.279	-2.281	-2.282	-2.284	-2.285	-2.288	-2.289	-2.289	-2.290	-2.291	-2.290	-2.291	-2.292	-2.292	-2.292	-2.291	-2.291	-2.291	-2.291	-2.291	-2.290	-2.289	-2.289	-2.288	-2.288	-2.288	-2.285	-2.285	-2.284	-2.284	-2.282	-2.281	-2.280	-2.279	-2.278	-2.276	-2.274	-2.272	-2.270	-2.268	-2.265	-2.262	-2.260	-2.256	-2.254	-2.250	-2.246	-2.242	-2.239	-2.234	-2.230	-2.225	-2.220	-2.215	-2.210	-2.204	-2.199	-2.191	-2.186	-2.180	-2.174	-2.166	-2.159	-2.152	-2.145	-2.138	-2.130	-2.122	-2.116	-2.108	-2.100	-2.092	-2.085	-2.078	-2.070	-2.062	-2.056	-2.049	-2.042	-2.035	-2.030	-2.022	-2.016	-2.010	-2.005	-2.000	-1.995	-1.990	-1.984	-1.980	-1.975	-1.971	-1.966	-1.962	-1.959	-1.956	-1.952	-1.950	-1.946	-1.945	-1.941	-1.939	-1.938	-1.934	-1.931	-1.930	-1.929	-1.926	-1.924	-1.922	-1.920	-1.919	-1.916	-1.916	-1.915	-1.914	-1.911	-1.911	-1.910	-1.909	-1.908	-1.906	-1.906	-1.906	-1.905	-1.906	-1.905	-1.906	-1.908	-1.909	-1.910	-1.912	-1.914	-1.916	-1.919	-1.924	-1.928	-1.931	-1.936	-1.941	-1.946	-1.954	-1.960	-1.968	-1.976	-1.984	-1.992	-2.001	-2.011	-2.021	-2.031	-2.042	-2.054	-2.065	-2.078	-2.090	-2.102	-2.116	-2.129	-2.142	-2.155	-2.169	-2.182	-2.196	-2.209	-2.222	-2.236	-2.249	-2.262	-2.274	-2.286	-2.299	-2.309	-2.320	-2.330	-2.340	-2.349	-2.358	-2.366	-2.374	-2.380	-2.386	-2.391	-2.395	-2.399	-2.401	-2.404	-2.404	-2.404	-2.404	-2.402	-2.400	-2.398	-2.392	-2.388	-2.382	-2.378	-2.369	-2.361	-2.352	-2.345	-2.335	-2.325	-2.312	-2.302	-2.290	-2.278	-2.265	-2.251	-2.239	-2.225	-2.211	-2.196	-2.182	-2.168	-2.154	-2.139	-2.124	-2.110	-2.095	-2.080	-2.065	-2.050	-2.038	-2.022	-2.009	-1.994	-1.980	-1.966	-1.954	-1.940	-1.928	-1.914	-1.901	-1.890	-1.878	-1.866	-1.854	-1.842	-1.830	-1.820	-1.809	-1.799	-1.788	-1.776	-1.766	-1.758	-1.746	-1.738	-1.728	-1.718	-1.710	-1.700	-1.691	-1.682	-1.674	-1.665	-1.656	-1.648	-1.639	-1.631	-1.624	-1.616	-1.608	-1.601	-1.594	-1.588	-1.581	-1.576	-1.570	-1.565	-1.560	-1.555	-1.551	-1.548	-1.545	-1.541	-1.540	-1.538	-1.536	-1.536	-1.536	-1.536	-1.538	-1.538	-1.540	-1.542	-1.545	-1.550	-1.554	-1.559	-1.564	-1.569	-1.575	-1.580	-1.589	-1.595	-1.604	-1.611	-1.619	-1.629	-1.638	-1.646	-1.656	-1.665	-1.676	-1.685	-1.695	-1.705	-1.715	-1.724	-1.735	-1.744	-1.754	-1.762	-1.772	-1.781	-1.789	-1.798	-1.805	-1.814	-1.820	-1.828	-1.834	-1.840	-1.846	-1.852	-1.858	-1.862	-1.866	-1.870	-1.874	-1.876	-1.880	-1.882	-1.884	-1.886	-1.888	-1.889	-1.890	-1.891	-1.891	-1.891	-1.892	-1.892	-1.891	-1.892	-1.892	-1.892	-1.892	-1.892	-1.892	-1.892	-1.894	-1.892	-1.894	-1.895	-1.896	-1.896	-1.898	-1.899	-1.901	-1.902	-1.905	-1.906	-1.909	-1.911	-1.914	-1.916	-1.920	-1.922	-1.926	-1.929	-1.932	-1.936	-1.940	-1.944	-1.948	-1.951	-1.955	-1.959	-1.961	-1.966	-1.970	-1.972	-1.975	-1.980	-1.982	-1.985	-1.988	-1.990	-1.992	-1.995	-1.998	-1.999	-2.001	-2.001	-2.004	-2.004	-2.005	-2.005	-2.005	-2.005	-2.006	-2.005	-2.004	-2.002	-2.002	-2.000	-2.000	-1.998	-1.996	-1.995	-1.992	-1.990	-1.989	-1.985	-1.982	-1.981	-1.978	-1.975	-1.974	-1.971	-1.968	-1.964	-1.962	-1.959	-1.956	-1.954	-1.951	-1.949	-1.946	-1.944	-1.942	-1.939	-1.938	-1.936	-1.934	-1.931	-1.931	-1.930	-1.928	-1.926	-1.926	-1.925	-1.924	-1.924	-1.922	-1.924	-1.924	-1.922	-1.924	-1.924	-1.925	-1.925	-1.928	-1.928	-1.929	-1.931	-1.932	-1.934	-1.935	-1.938	-1.940	-1.942	-1.945	-1.948	-1.951	-1.952	-1.956	-1.959	-1.961	-1.964	-1.966	-1.970	-1.974	-1.976	-1.980	-1.982	-1.986	-1.989	-1.992	-1.996	-2.000	-2.002	-2.005	-2.009	-2.013	-2.016	-2.019	-2.021	-2.026	-2.027	-2.031	-2.035	-2.038	-2.040	-2.044	-2.046	-2.050	-2.052	-2.056	-2.060	-2.062	-2.065	-2.069	-2.071	-2.075	-2.078	-2.081	-2.085	-2.088	-2.091	-2.092	-2.095	-2.099	-2.101	-2.104	-2.108	-2.111	-2.114	-2.116	-2.119	-2.121	-2.122	-2.126	-2.129	-2.130	-2.132	-2.134	-2.136	-2.138	-2.139	-2.141	-2.142	-2.144	-2.145	-2.145	-2.146	-2.148	-2.148	-2.148	-2.149	-2.149	-2.149	-2.150	-2.149	-2.149	-2.149	-2.149	-2.149	-2.148	-2.148	-2.148	-2.148	-2.146	-2.148	-2.146	-2.146	-2.146	-2.148	-2.148	-2.148	-2.149	-2.148	-2.150	-2.150	-2.152	-2.155	-2.155	-2.159	-2.160	-2.162	-2.166	-2.169	-2.172	-2.176	-2.180	-2.184	-2.189	-2.192	-2.196	-2.201	-2.206	-2.211	-2.215	-2.220	-2.225	-2.229	-2.234	-2.238	-2.241	-2.246	-2.250	-2.252	-2.255	-2.258	-2.260	-2.261	-2.261	-2.262	-2.262	-2.261	-2.260	-2.258	-2.255	-2.250	-2.246	-2.241	-2.236	-2.229	-2.221	-2.212	-2.204	-2.194	-2.184	-2.172	-2.160	-2.148	-2.132	-2.119	-2.104	-2.088	-2.071	-2.055	-2.038	-2.020	-2.001	-1.984	-1.965	-1.946	-1.928	-1.909	-1.889	-1.870	-1.851	-1.832	-1.814	-1.796	-1.779	-1.761	-1.744	-1.729	-1.711	-1.696	-1.682	-1.669	-1.655	-1.644	-1.631	-1.620	-1.610	-1.601	-1.592	-1.585	-1.580	-1.574	-1.569	-1.566	-1.562	-1.560	-1.560	-1.560	-1.559	-1.560	-1.562	-1.566	-1.570	-1.574	-1.580	-1.585	-1.592	-1.600	-1.606	-1.615	-1.624	-1.632	-1.641	-1.651	-1.661	-1.671	-1.681	-1.692	-1.702	-1.714	-1.724	-1.735	-1.745	-1.756	-1.768	-1.778	-1.788	-1.798	-1.808	-1.818	-1.826	-1.836	-1.845	-1.854	-1.861	-1.869	-1.878	-1.884	-1.890	-1.896	-1.901	-1.908	-1.912	-1.916	-1.920	-1.924	-1.926	-1.929	-1.930	-1.931	-1.932	-1.932	-1.932	-1.932	-1.931	-1.930	-1.929	-1.926	-1.924	-1.920	-1.916	-1.912	-1.909	-1.905	-1.900	-1.895	-1.890	-1.885	-1.879	-1.874	-1.868	-1.862	-1.855	-1.849	-1.842	-1.836	-1.830	-1.824	-1.818	-1.810	-1.804	-1.799	-1.792	-1.786	-1.781	-1.776	-1.771	-1.766	-1.762	-1.758	-1.754	-1.750	-1.748	-1.744	-1.741	-1.739	-1.738	-1.735	-1.735	-1.734	-1.732	-1.732	-1.734	-1.734	-1.736	-1.736	-1.739	-1.740	-1.744	-1.746	-1.748	-1.751	-1.754	-1.758	-1.760	-1.762	-1.766	-1.770	-1.774	-1.776	-1.779	-1.781	-1.785	-1.788	-1.790	-1.792	-1.794	-1.795	-1.796	-1.798	-1.799	-1.799	-1.799	-1.799	-1.798	-1.796	-1.795	-1.792	-1.790	-1.788	-1.784	-1.780	-1.776	-1.770	-1.766	-1.760	-1.754	-1.748	-1.740	-1.734	-1.725	-1.718	-1.709	-1.700	-1.691	-1.681	-1.672	-1.661	-1.651	-1.641	-1.630	-1.619	-1.609	-1.596	-1.585	-1.572	-1.561	-1.549	-1.536	-1.524	-1.511	-1.499	-1.486	-1.474	-1.459	-1.448	-1.432	-1.420	-1.408	-1.394	-1.380	-1.368	-1.352	-1.340	-1.326	-1.312	-1.299	-1.286	-1.272	-1.259	-1.245	-1.231	-1.218	-1.204	-1.189	-1.175	-1.161	-1.146	-1.132	-1.118	-1.102	-1.089	-1.075	-1.059	-1.044	-1.030	-1.015	-1.000	-0.985	-0.970	-0.955	-0.940	-0.925	-0.910	-0.895	-0.880	-0.865	-0.850	-0.836	-0.820	-0.806	-0.791	-0.778	-0.765	-0.751	-0.738	-0.724	-0.712	-0.699	-0.688	-0.675	-0.664	-0.652	-0.641	-0.632	-0.622	-0.612	-0.605	-0.595	-0.588	-0.580	-0.574	-0.568	-0.561	-0.555	-0.551	-0.546	-0.541	-0.539	-0.535	-0.532	-0.530	-0.529	-0.528	-0.526	-0.526	-0.526	-0.526	-0.528	-0.529	-0.530	-0.531	-0.532	-0.535	-0.539	-0.540	-0.544	-0.546	-0.550	-0.552	-0.556	-0.559	-0.562	-0.566	-0.570	-0.574	-0.576	-0.580	-0.585	-0.588	-0.591	-0.595	-0.598	-0.602	-0.605	-0.608	-0.612	-0.615	-0.620	-0.622	-0.626	-0.629	-0.632	-0.636	-0.639	-0.642	-0.646	-0.650	-0.652	-0.656	-0.659	-0.664	-0.666	-0.670	-0.674	-0.678	-0.681	-0.685	-0.689	-0.692	-0.696	-0.701	-0.705	-0.709	-0.712	-0.718	-0.720	-0.725	-0.729	-0.734	-0.736	-0.741	-0.744	-0.748	-0.751	-0.754	-0.758	-0.761	-0.764	-0.766	-0.769	-0.770	-0.774	-0.775	-0.776	-0.778	-0.780	-0.781	-0.781	-0.782	-0.784	-0.782	-0.782	-0.782	-0.782	-0.782	-0.781	-0.781	-0.780	-0.780	-0.779	-0.778	-0.776	-0.775	-0.774	-0.772	-0.771	-0.770	-0.770	-0.769	-0.768	-0.765	-0.765	-0.764	-0.762	-0.761	-0.761	-0.760	-0.760	-0.759	-0.758	-0.758	-0.756	-0.756	-0.756	-0.756	-0.755	-0.754	-0.754	-0.752	-0.751	-0.750	-0.748	-0.746	-0.745	-0.741	-0.739	-0.736	-0.732	-0.729	-0.724	-0.719	-0.714	-0.708	-0.702	-0.694	-0.688	-0.679	-0.670	-0.661	-0.651	-0.641	-0.630	-0.619	-0.606	-0.594	-0.580	-0.566	-0.552	-0.540	-0.525	-0.510	-0.494	-0.480	-0.464	-0.448	-0.431	-0.415	-0.400	-0.384	-0.368	-0.352	-0.338	-0.322	-0.306	-0.292	-0.280	-0.265	-0.252	-0.240	-0.229	-0.218	-0.208	-0.199	-0.190	-0.181	-0.174	-0.166	-0.161	-0.156	-0.152	-0.150	-0.146	-0.145	-0.145	-0.145	-0.146	-0.148	-0.150	-0.154	-0.158	-0.164	-0.169	-0.174	-0.181	-0.188	-0.196	-0.205	-0.214	-0.222	-0.232	-0.241	-0.251	-0.261	-0.271	-0.282	-0.292	-0.304	-0.312	-0.324	-0.334	-0.344	-0.355	-0.364	-0.372	-0.382	-0.391	-0.400	-0.409	-0.415	-0.422	-0.431	-0.436	-0.442	-0.448	-0.454	-0.458	-0.461	-0.465	-0.468	-0.469	-0.470	-0.470	-0.470	-0.470	-0.469	-0.466	-0.464	-0.460	-0.458	-0.454	-0.448	-0.442	-0.436	-0.430	-0.422	-0.415	-0.406	-0.398	-0.389	-0.379	-0.369	-0.356	-0.345	-0.334	-0.321	-0.309	-0.298	-0.284	-0.270	-0.258	-0.244	-0.229	-0.215	-0.201	-0.188	-0.172	-0.160	-0.145	-0.131	-0.118	-0.105	-0.091	-0.079	-0.065	-0.052	-0.042	-0.030	-0.020	-0.010	0.000	0.008	0.015	0.022	0.030	0.035	0.040	0.044	0.046	0.049	0.050	0.050	0.050	0.049	0.046	0.042	0.040	0.035	0.029	0.021	0.014	0.006	-0.002	-0.012	-0.022	-0.034	-0.045	-0.058	-0.070	-0.082	-0.095	-0.109	-0.122	-0.136	-0.150	-0.164	-0.178	-0.191	-0.205	-0.218	-0.231	-0.244	-0.255	-0.266	-0.279	-0.289	-0.298	-0.306	-0.315	-0.321	-0.328	-0.332	-0.338	-0.341	-0.342	-0.345	-0.345	-0.344	-0.341	-0.339	-0.335	-0.330	-0.325	-0.316	-0.310	-0.300	-0.291	-0.281	-0.270	-0.258	-0.246	-0.232	-0.220	-0.205	-0.191	-0.176	-0.162	-0.148	-0.132	-0.119	-0.104	-0.089	-0.074	-0.061	-0.046	-0.034	-0.021	-0.009	0.002	0.012	0.022	0.031	0.041	0.046	0.054	0.059	0.064	0.068	0.070	0.071	0.071	0.070	0.069	0.068	0.064	0.060	0.055	0.049	0.041	0.035	0.026	0.018	0.009	-0.001	-0.011	-0.022	-0.034	-0.045	-0.056	-0.069	-0.080	-0.091	-0.104	-0.116	-0.128	-0.139	-0.149	-0.160	-0.169	-0.179	-0.188	-0.196	-0.205	-0.212	-0.220	-0.225	-0.231	-0.236	-0.240	-0.244	-0.246	-0.248	-0.249	-0.249	-0.249	-0.248	-0.246	-0.245	-0.241	-0.238	-0.232	-0.228	-0.222	-0.216	-0.209	-0.201	-0.194	-0.185	-0.175	-0.166	-0.158	-0.146	-0.135	-0.124	-0.114	-0.101	-0.089	-0.075	-0.062	-0.049	-0.035	-0.021	-0.008	0.008	0.022	0.039	0.054	0.070	0.085	0.101	0.118	0.135	0.152	0.169	0.185	0.204	0.221	0.239	0.256	0.275	0.292	0.312	0.330	0.349	0.368	0.385	0.404	0.421	0.440	0.458	0.475	0.492	0.509	0.525	0.542	0.558	0.572	0.588	0.601	0.614	0.626	0.638	0.649	0.660	0.668	0.676	0.682	0.690	0.695	0.699	0.701	0.704	0.702	0.704	0.700	0.698	0.692	0.688	0.680	0.671	0.662	0.652	0.640	0.628	0.614	0.599	0.582	0.566	0.548	0.529	0.510	0.489	0.468	0.446	0.422	0.400	0.376	0.352	0.329	0.305	0.280	0.255	0.230	0.206	0.180	0.156	0.132	0.109	0.085	0.062	0.040	0.018	-0.002	-0.024	-0.044	-0.062	-0.081	-0.100	-0.116	-0.132	-0.149	-0.162	-0.178	-0.189	-0.201	-0.212	-0.222	-0.232	-0.241	-0.250	-0.256	-0.262	-0.270	-0.275	-0.279	-0.282	-0.286	-0.288	-0.290	-0.291	-0.292	-0.295	-0.296	-0.296	-0.296	-0.298	-0.298	-0.298	-0.298	-0.296	-0.296	-0.298	-0.298	-0.298	-0.299	-0.299	-0.300	-0.301	-0.304	-0.305	-0.308	-0.309	-0.312	-0.316	-0.320	-0.324	-0.329	-0.332	-0.338	-0.342	-0.349	-0.355	-0.361	-0.368	-0.374	-0.381	-0.388	-0.395	-0.402	-0.410	-0.416	-0.425	-0.431	-0.438	-0.446	-0.452	-0.460	-0.466	-0.472	-0.478	-0.484	-0.489	-0.494	-0.499	-0.502	-0.506	-0.509	-0.512	-0.514	-0.514	-0.515	-0.516	-0.515	-0.514	-0.511	-0.509	-0.506	-0.502	-0.498	-0.492	-0.486	-0.480	-0.472	-0.466	-0.459	-0.449	-0.440	-0.431	-0.420	-0.411	-0.401	-0.390	-0.379	-0.368	-0.356	-0.346	-0.334	-0.322	-0.311	-0.300	-0.289	-0.279	-0.268	-0.259	-0.249	-0.240	-0.231	-0.222	-0.216	-0.208	-0.202	-0.196	-0.191	-0.186	-0.184	-0.180	-0.179	-0.178	-0.178	-0.178	-0.179	-0.180	-0.182	-0.185	-0.189	-0.194	-0.199	-0.206	-0.212	-0.219	-0.228	-0.235	-0.245	-0.254	-0.264	-0.274	-0.285	-0.295	-0.306	-0.316	-0.328	-0.339	-0.349	-0.360	-0.370	-0.381	-0.392	-0.401	-0.412	-0.421	-0.430	-0.439	-0.446	-0.454	-0.461	-0.468	-0.474	-0.479	-0.484	-0.488	-0.491	-0.494	-0.496	-0.498	-0.499	-0.499	-0.499	-0.499	-0.496	-0.495	-0.492	-0.490	-0.488	-0.482	-0.479	-0.474	-0.470	-0.465	-0.460	-0.454	-0.449	-0.442	-0.438	-0.430	-0.425	-0.419	-0.412	-0.406	-0.400	-0.395	-0.389	-0.384	-0.378	-0.372	-0.368	-0.362	-0.358	-0.354	-0.349	-0.346	-0.341	-0.338	-0.335	-0.331	-0.329	-0.326	-0.325	-0.321	-0.319	-0.319	-0.316	-0.315	-0.314	-0.314	-0.311	-0.311	-0.311	-0.311	-0.311	-0.310	-0.310	-0.310	-0.311	-0.312	-0.314	-0.315	-0.315	-0.316	-0.318	-0.320	-0.321	-0.324	-0.326	-0.330	-0.332	-0.336	-0.340	-0.344	-0.348	-0.352	-0.358	-0.364	-0.368	-0.375	-0.381	-0.388	-0.396	-0.402	-0.410	-0.419	-0.428	-0.436	-0.445	-0.455	-0.465	-0.474	-0.485	-0.495	-0.506	-0.518	-0.529	-0.539	-0.550	-0.561	-0.572	-0.582	-0.594	-0.604	-0.615	-0.624	-0.634	-0.644	-0.652	-0.661	-0.669	-0.676	-0.682	-0.689	-0.695	-0.700	-0.705	-0.709	-0.712	-0.715	-0.716	-0.718	-0.718	-0.716	-0.715	-0.714	-0.711	-0.708	-0.702	-0.698	-0.692	-0.686	-0.679	-0.672	-0.664	-0.655	-0.646	-0.638	-0.628	-0.616	-0.606	-0.596	-0.585	-0.575	-0.564	-0.552	-0.541	-0.530	-0.520	-0.510	-0.500	-0.489	-0.480	-0.471	-0.462	-0.452	-0.445	-0.438	-0.431	-0.425	-0.419	-0.415	-0.410	-0.408	-0.404	-0.402	-0.400	-0.400	-0.400	-0.401	-0.404	-0.405	-0.409	-0.411	-0.418	-0.422	-0.429	-0.435	-0.441	-0.449	-0.456	-0.465	-0.474	-0.482	-0.491	-0.502	-0.512	-0.521	-0.532	-0.542	-0.552	-0.564	-0.574	-0.585	-0.595	-0.605	-0.615	-0.625	-0.634	-0.642	-0.651	-0.659	-0.668	-0.672	-0.680	-0.685	-0.691	-0.695	-0.699	-0.702	-0.705	-0.706	-0.708	-0.708	-0.708	-0.706	-0.702	-0.699	-0.695	-0.690	-0.684	-0.676	-0.669	-0.661	-0.652	-0.642	-0.631	-0.620	-0.608	-0.595	-0.581	-0.566	-0.551	-0.535	-0.519	-0.501	-0.484	-0.466	-0.448	-0.428	-0.409	-0.389	-0.369	-0.349	-0.328	-0.306	-0.285	-0.264	-0.242	-0.221	-0.200	-0.179	-0.156	-0.135	-0.114	-0.094	-0.072	-0.051	-0.030	-0.010	0.010	0.031	0.051	0.071	0.091	0.110	0.129	0.148	0.166	0.184	0.202	0.220	0.236	0.254	0.270	0.288	0.304	0.320	0.335	0.351	0.366	0.381	0.396	0.411	0.426	0.440	0.455	0.470	0.482	0.498	0.511	0.526	0.540	0.554	0.566	0.580	0.594	0.608	0.620	0.634	0.648	0.660	0.674	0.686	0.699	0.712	0.725	0.736	0.749	0.761	0.774	0.786	0.799	0.811	0.821	0.834	0.844	0.855	0.865	0.876	0.886	0.896	0.905	0.914	0.922	0.931	0.939	0.946	0.954	0.961	0.966	0.972	0.978	0.982	0.988	0.990	0.994	0.996	0.999	1.001	1.002	1.002	1.002	1.002	1.002	1.000	0.998	0.995	0.992	0.989	0.984	0.980	0.975	0.969	0.964	0.958	0.949	0.942	0.934	0.925	0.916	0.906	0.898	0.888	0.876	0.865	0.855	0.844	0.831	0.819	0.806	0.794	0.780	0.766	0.752	0.739	0.724	0.710	0.695	0.680	0.666	0.650	0.635	0.620	0.605	0.590	0.575	0.561	0.546	0.531	0.516	0.502	0.489	0.476	0.462	0.449	0.438	0.424	0.412	0.402	0.392	0.382	0.374	0.365	0.359	0.351	0.345	0.340	0.336	0.334	0.331	0.331	0.330	0.331	0.334	0.336	0.341	0.346	0.354	0.362	0.370	0.380	0.392	0.405	0.419	0.434	0.448	0.466	0.482	0.501	0.522	0.542	0.564	0.586	0.610	0.634	0.659	0.684	0.709	0.735	0.761	0.788	0.815	0.841	0.869	0.898	0.925	0.951	0.979	1.005	1.031	1.058	1.082	1.108	1.132	1.156	1.180	1.201	1.224	1.245	1.264	1.284	1.300	1.319	1.334	1.349	1.362	1.375	1.386	1.396	1.406	1.414	1.421	1.428	1.431	1.435	1.439	1.440	1.440	1.439	1.438	1.435	1.431	1.426	1.421	1.415	1.409	1.400	1.392	1.382	1.374	1.364	1.354	1.341	1.330	1.318	1.305	1.294	1.280	1.269	1.255	1.242	1.228	1.215	1.201	1.188	1.174	1.162	1.149	1.135	1.122	1.111	1.099	1.088	1.075	1.065	1.055	1.045	1.035	1.026	1.019	1.010	1.002	0.996	0.989	0.984	0.979	0.975	0.970	0.968	0.964	0.962	0.961	0.961	0.961	0.962	0.962	0.964	0.968	0.971	0.975	0.979	0.984	0.990	0.996	1.004	1.011	1.020	1.028	1.038	1.048	1.056	1.068	1.079	1.090	1.102	1.115	1.126	1.140	1.152	1.165	1.180	1.192	1.205	1.219	1.231	1.245	1.258	1.271	1.284	1.296	1.309	1.320	1.331	1.342	1.354	1.362	1.372	1.381	1.390	1.398	1.404	1.411	1.416	1.421	1.425	1.429	1.430	1.432	1.432	1.432	1.431	1.429	1.426	1.421	1.418	1.412	1.405	1.399	1.391	1.382	1.372	1.362	1.352	1.340	1.329	1.316	1.302	1.288	1.274	1.259	1.245	1.230	1.214	1.199	1.182	1.166	1.150	1.135	1.118	1.102	1.086	1.070	1.054	1.039	1.024	1.009	0.994	0.980	0.965	0.951	0.938	0.925	0.911	0.900	0.889	0.876	0.866	0.855	0.845	0.835	0.825	0.816	0.808	0.799	0.790	0.784	0.776	0.769	0.761	0.754	0.748	0.740	0.734	0.726	0.720	0.714	0.706	0.700	0.692	0.685	0.678	0.670	0.661	0.654	0.646	0.636	0.628	0.618	0.608	0.596	0.586	0.574	0.561	0.549	0.536	0.524	0.510	0.496	0.481	0.466	0.451	0.435	0.420	0.404	0.388	0.370	0.352	0.335	0.318	0.300	0.280	0.262	0.244	0.226	0.208	0.189	0.170	0.152	0.134	0.115	0.098	0.080	0.062	0.046	0.029	0.012	-0.004	-0.018	-0.034	-0.048	-0.061	-0.075	-0.088	-0.100	-0.112	-0.122	-0.134	-0.144	-0.152	-0.161	-0.169	-0.176	-0.184	-0.189	-0.194	-0.199	-0.202	-0.205	-0.209	-0.210	-0.210	-0.212	-0.212	-0.211	-0.210	-0.209	-0.206	-0.204	-0.199	-0.196	-0.192	-0.188	-0.182	-0.178	-0.171	-0.166	-0.160	-0.154	-0.148	-0.140	-0.134	-0.128	-0.120	-0.112	-0.106	-0.100	-0.092	-0.086	-0.080	-0.072	-0.068	-0.061	-0.056	-0.050	-0.046	-0.040	-0.038	-0.032	-0.029	-0.026	-0.024	-0.022	-0.020	-0.020	-0.020	-0.020	-0.020	-0.022	-0.025	-0.028	-0.031	-0.035	-0.040	-0.046	-0.051	-0.059	-0.066	-0.074	-0.081	-0.091	-0.101	-0.111	-0.122	-0.134	-0.146	-0.158	-0.171	-0.185	-0.199	-0.212	-0.226	-0.240	-0.254	-0.270	-0.284	-0.299	-0.314	-0.329	-0.342	-0.359	-0.372	-0.386	-0.401	-0.414	-0.428	-0.440	-0.452	-0.465	-0.476	-0.488	-0.498	-0.506	-0.516	-0.525	-0.532	-0.540	-0.545	-0.550	-0.555	-0.559	-0.561	-0.562	-0.564	-0.564	-0.564	-0.561	-0.559	-0.555	-0.549	-0.544	-0.538	-0.530	-0.521	-0.512	-0.501	-0.490	-0.479	-0.465	-0.450	-0.435	-0.420	-0.404	-0.386	-0.370	-0.351	-0.331	-0.311	-0.291	-0.270	-0.248	-0.226	-0.204	-0.181	-0.156	-0.132	-0.110	-0.085	-0.061	-0.036	-0.011	0.014	0.039	0.064	0.089	0.114	0.139	0.162	0.188	0.211	0.235	0.259	0.282	0.305	0.328	0.350	0.371	0.392	0.412	0.432	0.451	0.470	0.488	0.505	0.522	0.539	0.554	0.568	0.582	0.595	0.606	0.619	0.629	0.639	0.646	0.655	0.662	0.669	0.675	0.681	0.685	0.688	0.691	0.692	0.695	0.695	0.696	0.695	0.694	0.692	0.691	0.688	0.685	0.681	0.678	0.672	0.668	0.662	0.655	0.651	0.644	0.636	0.630	0.624	0.616	0.609	0.601	0.594	0.585	0.578	0.570	0.561	0.554	0.544	0.535	0.526	0.518	0.509	0.500	0.492	0.482	0.474	0.465	0.456	0.448	0.438	0.429	0.420	0.411	0.401	0.391	0.384	0.374	0.364	0.355	0.346	0.336	0.326	0.316	0.308	0.296	0.289	0.278	0.269	0.258	0.249	0.239	0.230	0.220	0.210	0.200	0.191	0.181	0.172	0.162	0.152	0.142	0.134	0.126	0.116	0.108	0.099	0.091	0.082	0.074	0.065	0.058	0.050	0.042	0.035	0.028	0.020	0.014	0.006	-0.001	-0.008	-0.014	-0.019	-0.025	-0.031	-0.038	-0.044	-0.050	-0.056	-0.062	-0.069	-0.074	-0.080	-0.086	-0.094	-0.100	-0.106	-0.112	-0.120	-0.128	-0.134	-0.141	-0.150	-0.156	-0.165	-0.175	-0.182	-0.191	-0.201	-0.210	-0.220	-0.230	-0.240	-0.250	-0.261	-0.271	-0.281	-0.294	-0.304	-0.316	-0.328	-0.339	-0.350	-0.361	-0.372	-0.384	-0.396	-0.406	-0.418	-0.429	-0.440	-0.451	-0.461	-0.471	-0.481	-0.491	-0.500	-0.510	-0.519	-0.528	-0.536	-0.544	-0.550	-0.558	-0.564	-0.570	-0.576	-0.581	-0.586	-0.590	-0.594	-0.598	-0.600	-0.602	-0.605	-0.608	-0.609	-0.610	-0.611	-0.611	-0.611	-0.611	-0.611	-0.611	-0.610	-0.610	-0.609	-0.609	-0.609	-0.609	-0.606	-0.608	-0.606	-0.606	-0.606	-0.606	-0.608	-0.608	-0.608	-0.610	-0.611	-0.612	-0.615	-0.619	-0.620	-0.625	-0.629	-0.632	-0.638	-0.642	-0.648	-0.654	-0.661	-0.668	-0.675	-0.681	-0.690	-0.699	-0.706	-0.716	-0.725	-0.734	-0.742	-0.752	-0.762	-0.772	-0.782	-0.792	-0.802	-0.812	-0.822	-0.832	-0.842	-0.852	-0.861	-0.871	-0.880	-0.888	-0.896	-0.905	-0.912	-0.919	-0.928	-0.934	-0.940	-0.945	-0.951	-0.956	-0.961	-0.965	-0.969	-0.972	-0.974	-0.978	-0.979	-0.981	-0.981	-0.982	-0.982	-0.984	-0.984	-0.984	-0.982	-0.982	-0.982	-0.981	-0.980	-0.979	-0.978	-0.976	-0.975	-0.974	-0.972	-0.971	-0.971	-0.969	-0.969	-0.969	-0.969	-0.969	-0.970	-0.971	-0.971	-0.974	-0.976	-0.979	-0.981	-0.985	-0.988	-0.992	-0.996	-1.001	-1.006	-1.012	-1.019	-1.026	-1.032	-1.041	-1.049	-1.056	-1.065	-1.074	-1.084	-1.092	-1.102	-1.112	-1.122	-1.134	-1.144	-1.155	-1.165	-1.176	-1.186	-1.199	-1.209	-1.219	-1.230	-1.240	-1.250	-1.260	-1.270	-1.280	-1.289	-1.298	-1.305	-1.314	-1.321	-1.329	-1.336	-1.342	-1.349	-1.355	-1.359	-1.364	-1.368	-1.372	-1.375	-1.378	-1.380	-1.382	-1.384	-1.385	-1.385	-1.386	-1.386	-1.385	-1.385	-1.384	-1.384	-1.382	-1.380	-1.378	-1.376	-1.375	-1.374	-1.372	-1.369	-1.368	-1.366	-1.365	-1.364	-1.362	-1.361	-1.360	-1.360	-1.360	-1.360	-1.360	-1.362	-1.364	-1.365	-1.366	-1.369	-1.372	-1.376	-1.380	-1.384	-1.389	-1.395	-1.401	-1.408	-1.415	-1.421	-1.430	-1.438	-1.446	-1.456	-1.465	-1.476	-1.486	-1.496	-1.509	-1.520	-1.532	-1.544	-1.556	-1.569	-1.581	-1.594	-1.608	-1.620	-1.634	-1.649	-1.661	-1.675	-1.689	-1.701	-1.716	-1.729	-1.742	-1.756	-1.769	-1.782	-1.796	-1.809	-1.821	-1.834	-1.845	-1.858	-1.870	-1.881	-1.892	-1.902	-1.914	-1.924	-1.934	-1.944	-1.952	-1.961	-1.970	-1.979	-1.985	-1.994	-2.000	-2.006	-2.013	-2.019	-2.024	-2.027	-2.033	-2.036	-2.039	-2.041	-2.044	-2.045	-2.046	-2.047	-2.046	-2.046	-2.045	-2.042	-2.041	-2.038	-2.035	-2.030	-2.025	-2.020	-2.014	-2.007	-2.000	-1.991	-1.984	-1.974	-1.965	-1.955	-1.945	-1.934	-1.924	-1.911	-1.899	-1.886	-1.874	-1.859	-1.845	-1.831	-1.818	-1.802	-1.789	-1.772	-1.758	-1.742	-1.728	-1.714	-1.700	-1.686	-1.671	-1.658	-1.644	-1.631	-1.620	-1.606	-1.595	-1.585	-1.575	-1.565	-1.556	-1.549	-1.542	-1.535	-1.530	-1.526	-1.522	-1.519	-1.518	-1.518	-1.518	-1.519	-1.520	-1.525	-1.529	-1.532	-1.540	-1.546	-1.555	-1.562	-1.572	-1.582	-1.594	-1.605	-1.618	-1.631	-1.644	-1.658	-1.671	-1.685	-1.701	-1.714	-1.730	-1.744	-1.759	-1.774	-1.788	-1.801	-1.814	-1.826	-1.840	-1.851	-1.862	-1.872	-1.881	-1.889	-1.898	-1.904	-1.909	-1.912	-1.915	-1.918	-1.918	-1.916	-1.914	-1.910	-1.905	-1.899	-1.890	-1.880	-1.869	-1.858	-1.844	-1.829	-1.812	-1.795	-1.778	-1.758	-1.735	-1.714	-1.691	-1.666	-1.642	-1.616	-1.590	-1.561	-1.534	-1.505	-1.476	-1.446	-1.416	-1.388	-1.358	-1.326	-1.296	-1.266	-1.236	-1.206	-1.176	-1.148	-1.119	-1.091	-1.062	-1.035	-1.010	-0.984	-0.960	-0.936	-0.914	-0.892	-0.871	-0.851	-0.832	-0.815	-0.799	-0.784	-0.770	-0.756	-0.744	-0.734	-0.724	-0.715	-0.708	-0.701	-0.696	-0.691	-0.689	-0.686	-0.684	-0.685	-0.685	-0.686	-0.689	-0.691	-0.695	-0.700	-0.704	-0.709	-0.715	-0.721	-0.728	-0.735	-0.742	-0.749	-0.758	-0.765	-0.774	-0.781	-0.789	-0.796	-0.804	-0.811	-0.818	-0.825	-0.831	-0.836	-0.842	-0.848	-0.851	-0.856	-0.859	-0.862	-0.864	-0.865	-0.866	-0.868	-0.866	-0.866	-0.864	-0.862	-0.858	-0.854	-0.850	-0.844	-0.839	-0.832	-0.825	-0.818	-0.809	-0.800	-0.790	-0.780	-0.770	-0.760	-0.749	-0.736	-0.725	-0.712	-0.701	-0.689	-0.675	-0.664	-0.651	-0.638	-0.625	-0.612	-0.600	-0.589	-0.576	-0.564	-0.554	-0.542	-0.532	-0.521	-0.512	-0.502	-0.494	-0.486	-0.478	-0.471	-0.465	-0.459	-0.454	-0.450	-0.446	-0.442	-0.440	-0.438	-0.436	-0.436	-0.436	-0.438	-0.438	-0.439	-0.442	-0.446	-0.450	-0.454	-0.458	-0.462	-0.469	-0.475	-0.481	-0.489	-0.495	-0.504	-0.511	-0.520	-0.530	-0.539	-0.548	-0.558	-0.568	-0.578	-0.589	-0.599	-0.610	-0.621	-0.631	-0.641	-0.652	-0.665	-0.676	-0.688	-0.699	-0.711	-0.722	-0.734	-0.745	-0.758	-0.769	-0.781	-0.791	-0.804	-0.815	-0.828	-0.839	-0.851	-0.862	-0.874	-0.886	-0.898	-0.910	-0.920	-0.932	-0.944	-0.956	-0.966	-0.979	-0.990	-1.000	-1.011	-1.022	-1.032	-1.044	-1.054	-1.064	-1.074	-1.084	-1.094	-1.102	-1.111	-1.120	-1.128	-1.136	-1.144	-1.151	-1.160	-1.166	-1.172	-1.179	-1.185	-1.190	-1.195	-1.200	-1.204	-1.208	-1.211	-1.216	-1.219	-1.221	-1.224	-1.225	-1.228	-1.229	-1.230	-1.231	-1.232	-1.232	-1.232	-1.234	-1.234	-1.234	-1.235	-1.235	-1.236	-1.236	-1.236	-1.236	-1.239	-1.240	-1.241	-1.244	-1.245	-1.248	-1.251	-1.254	-1.259	-1.262	-1.268	-1.274	-1.279	-1.285	-1.292	-1.300	-1.308	-1.318	-1.326	-1.336	-1.348	-1.358	-1.369	-1.381	-1.394	-1.408	-1.420	-1.434	-1.448	-1.462	-1.478	-1.492	-1.508	-1.522	-1.538	-1.552	-1.568	-1.582	-1.598	-1.612	-1.626	-1.639	-1.652	-1.665	-1.676	-1.689	-1.699	-1.709	-1.719	-1.728	-1.734	-1.741	-1.746	-1.751	-1.754	-1.756	-1.758	-1.758	-1.756	-1.755	-1.751	-1.746	-1.741	-1.734	-1.728	-1.719	-1.708	-1.698	-1.686	-1.672	-1.658	-1.644	-1.629	-1.612	-1.596	-1.578	-1.559	-1.540	-1.521	-1.501	-1.480	-1.460	-1.439	-1.419	-1.398	-1.376	-1.355	-1.334	-1.314	-1.294	-1.274	-1.252	-1.234	-1.216	-1.196	-1.180	-1.161	-1.146	-1.129	-1.115	-1.101	-1.088	-1.075	-1.064	-1.054	-1.044	-1.035	-1.028	-1.020	-1.015	-1.010	-1.005	-1.004	-1.000	-1.000	-1.000	-1.001	-1.002	-1.005	-1.010	-1.014	-1.019	-1.026	-1.031	-1.039	-1.049	-1.056	-1.066	-1.078	-1.088	-1.099	-1.110	-1.122	-1.135	-1.149	-1.161	-1.175	-1.189	-1.202	-1.218	-1.231	-1.246	-1.260	-1.275	-1.289	-1.304	-1.318	-1.331	-1.345	-1.359	-1.371	-1.385	-1.398	-1.410	-1.421	-1.432	-1.445	-1.455	-1.464	-1.474	-1.482	-1.490	-1.499	-1.505	-1.511	-1.516	-1.521	-1.524	-1.528	-1.530	-1.531	-1.532	-1.531	-1.530	-1.529	-1.526	-1.522	-1.519	-1.514	-1.508	-1.501	-1.494	-1.485	-1.476	-1.466	-1.455	-1.444	-1.432	-1.419	-1.406	-1.391	-1.378	-1.362	-1.348	-1.330	-1.314	-1.298	-1.279	-1.261	-1.242	-1.224	-1.206	-1.186	-1.168	-1.146	-1.126	-1.108	-1.088	-1.066	-1.046	-1.026	-1.005	-0.985	-0.964	-0.944	-0.924	-0.904	-0.884	-0.864	-0.844	-0.825	-0.805	-0.786	-0.766	-0.749	-0.730	-0.711	-0.692	-0.675	-0.658	-0.640	-0.622	-0.605	-0.590	-0.572	-0.556	-0.540	-0.525	-0.509	-0.494	-0.478	-0.464	-0.449	-0.435	-0.420	-0.408	-0.394	-0.380	-0.368	-0.355	-0.342	-0.331	-0.320	-0.308	-0.298	-0.286	-0.278	-0.266	-0.256	-0.249	-0.240	-0.231	-0.224	-0.216	-0.209	-0.202	-0.195	-0.190	-0.185	-0.180	-0.176	-0.171	-0.169	-0.165	-0.162	-0.160	-0.159	-0.158	-0.158	-0.158	-0.158	-0.158	-0.159	-0.160	-0.162	-0.164	-0.166	-0.170	-0.172	-0.178	-0.181	-0.185	-0.190	-0.195	-0.200	-0.205	-0.210	-0.216	-0.221	-0.228	-0.234	-0.241	-0.246	-0.254	-0.261	-0.268	-0.274	-0.281	-0.288	-0.294	-0.301	-0.309	-0.315	-0.322	-0.329	-0.335	-0.341	-0.349	-0.355	-0.362	-0.368	-0.375	-0.381	-0.388	-0.394	-0.399	-0.405	-0.410	-0.416	-0.421	-0.428	-0.434	-0.439	-0.444	-0.449	-0.455	-0.459	-0.465	-0.470	-0.475	-0.481	-0.486	-0.492	-0.496	-0.501	-0.506	-0.512	-0.518	-0.524	-0.529	-0.534	-0.539	-0.545	-0.550	-0.555	-0.561	-0.565	-0.571	-0.576	-0.581	-0.586	-0.591	-0.596	-0.601	-0.606	-0.610	-0.615	-0.619	-0.622	-0.628	-0.631	-0.634	-0.638	-0.641	-0.645	-0.648	-0.651	-0.654	-0.656	-0.659	-0.660	-0.662	-0.665	-0.666	-0.668	-0.669	-0.671	-0.672	-0.672	-0.674	-0.674	-0.675	-0.675	-0.675	-0.676	-0.675	-0.675	-0.675	-0.674	-0.674	-0.674	-0.672	-0.672	-0.672	-0.671	-0.671	-0.671	-0.670	-0.670	-0.670	-0.670	-0.669	-0.668	-0.668	-0.668	-0.668	-0.668	-0.668	-0.666	-0.666	-0.666	-0.668	-0.666	-0.666	-0.666	-0.668	-0.668	-0.668	-0.669	-0.669	-0.669	-0.669	-0.670	-0.670	-0.672	-0.672	-0.674	-0.676	-0.676	-0.679	-0.680	-0.682	-0.684	-0.686	-0.690	-0.692	-0.695	-0.699	-0.702	-0.706	-0.712	-0.716	-0.722	-0.728	-0.734	-0.741	-0.749	-0.756	-0.764	-0.772	-0.782	-0.791	-0.801	-0.812	-0.824	-0.835	-0.846	-0.860	-0.872	-0.888	-0.902	-0.916	-0.931	-0.949	-0.964	-0.982	-0.999	-1.018	-1.035	-1.052	-1.072	-1.091	-1.110	-1.129	-1.149	-1.169	-1.189	-1.209	-1.229	-1.249	-1.269	-1.289	-1.308	-1.328	-1.346	-1.365	-1.382	-1.402	-1.420	-1.436	-1.454	-1.470	-1.486	-1.501	-1.515	-1.530	-1.542	-1.555	-1.568	-1.579	-1.589	-1.600	-1.609	-1.616	-1.625	-1.631	-1.638	-1.644	-1.648	-1.652	-1.656	-1.658	-1.660	-1.661	-1.662	-1.662	-1.662	-1.660	-1.660	-1.658	-1.655	-1.651	-1.649	-1.645	-1.641	-1.636	-1.632	-1.626	-1.621	-1.616	-1.610	-1.604	-1.598	-1.591	-1.585	-1.578	-1.571	-1.565	-1.556	-1.549	-1.541	-1.534	-1.526	-1.518	-1.510	-1.501	-1.492	-1.485	-1.476	-1.468	-1.459	-1.449	-1.440	-1.430	-1.420	-1.410	-1.399	-1.389	-1.378	-1.366	-1.354	-1.342	-1.331	-1.318	-1.305	-1.291	-1.279	-1.266	-1.251	-1.238	-1.222	-1.208	-1.192	-1.178	-1.162	-1.146	-1.130	-1.114	-1.098	-1.081	-1.065	-1.049	-1.031	-1.015	-0.998	-0.981	-0.964	-0.948	-0.931	-0.914	-0.898	-0.881	-0.866	-0.850	-0.835	-0.821	-0.806	-0.792	-0.780	-0.766	-0.755	-0.744	-0.732	-0.721	-0.711	-0.704	-0.695	-0.688	-0.680	-0.675	-0.670	-0.666	-0.664	-0.661	-0.659	-0.660	-0.660	-0.661	-0.664	-0.668	-0.671	-0.676	-0.682	-0.690	-0.698	-0.708	-0.718	-0.728	-0.739	-0.751	-0.764	-0.779	-0.794	-0.809	-0.824	-0.840	-0.858	-0.875	-0.892	-0.910	-0.930	-0.948	-0.968	-0.986	-1.005	-1.025	-1.044	-1.064	-1.084	-1.104	-1.122	-1.140	-1.160	-1.178	-1.196	-1.214	-1.230	-1.248	-1.264	-1.279	-1.295	-1.309	-1.322	-1.336	-1.349	-1.360	-1.371	-1.382	-1.392	-1.400	-1.410	-1.418	-1.422	-1.430	-1.435	-1.439	-1.444	-1.446	-1.450	-1.451	-1.452	-1.454	-1.454	-1.452	-1.452	-1.451	-1.449	-1.446	-1.444	-1.440	-1.436	-1.431	-1.428	-1.422	-1.418	-1.411	-1.406	-1.400	-1.394	-1.388	-1.380	-1.375	-1.368	-1.361	-1.354	-1.348	-1.341	-1.334	-1.326	-1.320	-1.314	-1.306	-1.300	-1.292	-1.286	-1.279	-1.274	-1.266	-1.261	-1.255	-1.249	-1.244	-1.238	-1.232	-1.228	-1.224	-1.218	-1.214	-1.209	-1.205	-1.201	-1.199	-1.195	-1.194	-1.191	-1.189	-1.186	-1.185	-1.184	-1.182	-1.182	-1.181	-1.180	-1.181	-1.181	-1.182	-1.184	-1.185	-1.186	-1.189	-1.190	-1.192	-1.195	-1.198	-1.201	-1.205	-1.209	-1.212	-1.216	-1.219	-1.222	-1.228	-1.231	-1.235	-1.239	-1.241	-1.246	-1.249	-1.251	-1.255	-1.259	-1.260	-1.261	-1.264	-1.265	-1.265	-1.266	-1.266	-1.266	-1.265	-1.264	-1.261	-1.259	-1.258	-1.254	-1.250	-1.245	-1.239	-1.234	-1.228	-1.221	-1.214	-1.206	-1.198	-1.189	-1.180	-1.171	-1.161	-1.150	-1.141	-1.130	-1.119	-1.108	-1.098	-1.086	-1.075	-1.064	-1.052	-1.041	-1.030	-1.019	-1.009	-0.999	-0.989	-0.978	-0.969	-0.959	-0.951	-0.942	-0.935	-0.928	-0.921	-0.915	-0.909	-0.904	-0.901	-0.898	-0.894	-0.891	-0.889	-0.888	-0.888	-0.888	-0.889	-0.890	-0.891	-0.895	-0.899	-0.902	-0.906	-0.912	-0.918	-0.924	-0.930	-0.938	-0.945	-0.952	-0.961	-0.969	-0.978	-0.988	-0.996	-1.006	-1.016	-1.025	-1.035	-1.046	-1.056	-1.066	-1.076	-1.085	-1.095	-1.106	-1.115	-1.124	-1.132	-1.141	-1.150	-1.159	-1.166	-1.172	-1.180	-1.185	-1.192	-1.198	-1.202	-1.206	-1.210	-1.212	-1.216	-1.219	-1.220	-1.221	-1.221	-1.221	-1.221	-1.219	-1.218	-1.216	-1.214	-1.210	-1.206	-1.201	-1.198	-1.192	-1.188	-1.181	-1.176	-1.170	-1.164	-1.158	-1.150	-1.145	-1.138	-1.131	-1.125	-1.120	-1.114	-1.108	-1.104	-1.098	-1.094	-1.090	-1.088	-1.085	-1.082	-1.081	-1.082	-1.082	-1.084	-1.086	-1.090	-1.094	-1.099	-1.106	-1.112	-1.122	-1.131	-1.142	-1.154	-1.166	-1.181	-1.195	-1.212	-1.228	-1.246	-1.265	-1.284	-1.305	-1.326	-1.350	-1.372	-1.396	-1.420	-1.445	-1.470	-1.495	-1.521	-1.548	-1.572	-1.599	-1.625	-1.651	-1.676	-1.701	-1.726	-1.750	-1.775	-1.798	-1.820	-1.841	-1.861	-1.881	-1.900	-1.918	-1.935	-1.950	-1.964	-1.978	-1.989	-1.999	-2.009	-2.016	-2.022	-2.027	-2.031	-2.034	-2.035	-2.034	-2.031	-2.029	-2.025	-2.019	-2.013	-2.005	-1.996	-1.986	-1.974	-1.964	-1.950	-1.936	-1.922	-1.906	-1.892	-1.876	-1.860	-1.842	-1.824	-1.806	-1.789	-1.771	-1.752	-1.735	-1.716	-1.700	-1.681	-1.664	-1.645	-1.629	-1.611	-1.596	-1.579	-1.564	-1.549	-1.534	-1.519	-1.505	-1.492	-1.480	-1.469	-1.456	-1.446	-1.438	-1.428	-1.419	-1.411	-1.404	-1.398	-1.390	-1.384	-1.379	-1.375	-1.371	-1.368	-1.365	-1.362	-1.360	-1.360	-1.358	-1.358	-1.358	-1.358	-1.360	-1.360	-1.362	-1.364	-1.365	-1.369	-1.371	-1.374	-1.379	-1.381	-1.385	-1.389	-1.394	-1.398	-1.401	-1.408	-1.412	-1.416	-1.422	-1.428	-1.434	-1.439	-1.444	-1.451	-1.456	-1.461	-1.468	-1.474	-1.480	-1.486	-1.492	-1.499	-1.505	-1.511	-1.518	-1.524	-1.530	-1.536	-1.541	-1.548	-1.554	-1.560	-1.566	-1.572	-1.578	-1.584	-1.589	-1.595	-1.599	-1.605	-1.610	-1.615	-1.620	-1.625	-1.629	-1.634	-1.638	-1.642	-1.648	-1.651	-1.655	-1.658	-1.662	-1.666	-1.669	-1.672	-1.676	-1.680	-1.684	-1.688	-1.690	-1.695	-1.698	-1.701	-1.706	-1.710	-1.715	-1.719	-1.725	-1.730	-1.736	-1.742	-1.749	-1.756	-1.762	-1.771	-1.780	-1.789	-1.799	-1.809	-1.820	-1.832	-1.844	-1.858	-1.871	-1.885	-1.900	-1.915	-1.931	-1.950	-1.968	-1.985	-2.005	-2.024	-2.045	-2.065	-2.086	-2.109	-2.130	-2.152	-2.176	-2.199	-2.224	-2.246	-2.271	-2.294	-2.318	-2.341	-2.365	-2.389	-2.411	-2.432	-2.455	-2.478	-2.499	-2.519	-2.538	-2.558	-2.575	-2.591	-2.608	-2.622	-2.636	-2.650	-2.661	-2.671	-2.681	-2.689	-2.695	-2.701	-2.705	-2.708	-2.709	-2.710	-2.708	-2.705	-2.702	-2.696	-2.691	-2.682	-2.675	-2.665	-2.654	-2.642	-2.630	-2.616	-2.602	-2.586	-2.571	-2.555	-2.538	-2.521	-2.504	-2.485	-2.466	-2.448	-2.430	-2.411	-2.392	-2.374	-2.356	-2.338	-2.320	-2.304	-2.288	-2.271	-2.255	-2.240	-2.225	-2.212	-2.199	-2.186	-2.175	-2.165	-2.155	-2.146	-2.139	-2.132	-2.126	-2.121	-2.118	-2.115	-2.112	-2.111	-2.110	-2.110	-2.111	-2.114	-2.118	-2.121	-2.125	-2.131	-2.139	-2.145	-2.152	-2.161	-2.170	-2.180	-2.190	-2.201	-2.212	-2.224	-2.238	-2.250	-2.262	-2.278	-2.290	-2.304	-2.318	-2.332	-2.348	-2.362	-2.376	-2.391	-2.406	-2.422	-2.436	-2.451	-2.465	-2.480	-2.495	-2.510	-2.524	-2.538	-2.550	-2.564	-2.576	-2.590	-2.601	-2.612	-2.624	-2.635	-2.645	-2.655	-2.665	-2.674	-2.681	-2.689	-2.696	-2.702	-2.709	-2.714	-2.720	-2.724	-2.728	-2.731	-2.734	-2.738	-2.738	-2.740	-2.740	-2.741	-2.740	-2.741	-2.739	-2.739	-2.738	-2.735	-2.734	-2.732	-2.730	-2.728	-2.725	-2.721	-2.719	-2.718	-2.715	-2.711	-2.709	-2.708	-2.705	-2.704	-2.701	-2.700	-2.700	-2.700	-2.699	-2.700	-2.701	-2.702	-2.705	-2.708	-2.711	-2.715	-2.719	-2.725	-2.730	-2.738	-2.744	-2.751	-2.759	-2.769	-2.779	-2.790	-2.801	-2.812	-2.825	-2.839	-2.851	-2.866	-2.881	-2.898	-2.912	-2.930	-2.946	-2.964	-2.981	-2.999	-3.019	-3.038	-3.056	-3.075	-3.095	-3.115	-3.135	-3.155	-3.175	-3.195	-3.215	-3.235	-3.255	-3.275	-3.295	-3.314	-3.334	-3.352	-3.371	-3.390	-3.408	-3.426	-3.442	-3.460	-3.476	-3.491	-3.506	-3.521	-3.536	-3.549	-3.562	-3.574	-3.586	-3.596	-3.608	-3.616	-3.625	-3.632	-3.640	-3.648	-3.654	-3.659	-3.662	-3.668	-3.670	-3.672	-3.675	-3.676	-3.678	-3.678	-3.676	-3.676	-3.674	-3.674	-3.671	-3.668	-3.665	-3.662	-3.659	-3.655	-3.651	-3.648	-3.642	-3.639	-3.634	-3.629	-3.625	-3.620	-3.616	-3.612	-3.608	-3.604	-3.600	-3.598	-3.594	-3.591	-3.589	-3.588	-3.585	-3.584	-3.582	-3.581	-3.582	-3.582	-3.582	-3.584	-3.584	-3.585	-3.588	-3.589	-3.592	-3.595	-3.598	-3.601	-3.604	-3.608	-3.611	-3.616	-3.619	-3.622	-3.628	-3.631	-3.636	-3.640	-3.645	-3.648	-3.652	-3.658	-3.660	-3.665	-3.668	-3.672	-3.675	-3.679	-3.682	-3.686	-3.689	-3.691	-3.694	-3.698	-3.700	-3.702	-3.704	-3.708	-3.709	-3.711	-3.714	-3.715	-3.718	-3.719	-3.721	-3.724	-3.726	-3.729	-3.732	-3.734	-3.738	-3.740	-3.745	-3.748	-3.752	-3.756	-3.761	-3.766	-3.770	-3.776	-3.781	-3.786	-3.794	-3.799	-3.805	-3.811	-3.818	-3.825	-3.831	-3.838	-3.845	-3.851	-3.858	-3.865	-3.870	-3.876	-3.884	-3.889	-3.894	-3.899	-3.902	-3.908	-3.911	-3.915	-3.918	-3.920	-3.922	-3.924	-3.924	-3.924	-3.924	-3.922	-3.921	-3.919	-3.915	-3.911	-3.906	-3.901	-3.895	-3.888	-3.881	-3.874	-3.864	-3.855	-3.845	-3.834	-3.824	-3.811	-3.800	-3.788	-3.775	-3.761	-3.749	-3.734	-3.720	-3.706	-3.690	-3.676	-3.661	-3.645	-3.630	-3.614	-3.599	-3.584	-3.569	-3.554	-3.539	-3.524	-3.509	-3.494	-3.480	-3.465	-3.451	-3.438	-3.424	-3.410	-3.396	-3.384	-3.370	-3.358	-3.345	-3.334	-3.320	-3.309	-3.298	-3.285	-3.274	-3.262	-3.251	-3.241	-3.231	-3.220	-3.210	-3.200	-3.189	-3.180	-3.170	-3.160	-3.151	-3.141	-3.132	-3.124	-3.115	-3.106	-3.098	-3.089	-3.081	-3.074	-3.065	-3.059	-3.050	-3.044	-3.038	-3.030	-3.025	-3.019	-3.012	-3.006	-3.002	-2.998	-2.992	-2.989	-2.986	-2.982	-2.980	-2.978	-2.975	-2.974	-2.972	-2.974	-2.972	-2.974	-2.974	-2.975	-2.976	-2.980	-2.981	-2.985	-2.989	-2.992	-2.998	-3.001	-3.006	-3.012	-3.018	-3.022	-3.029	-3.036	-3.042	-3.050	-3.058	-3.064	-3.072	-3.080	-3.088	-3.094	-3.102	-3.110	-3.118	-3.125	-3.132	-3.140	-3.148	-3.154	-3.161	-3.166	-3.172	-3.178	-3.184	-3.188	-3.192	-3.195	-3.199	-3.201	-3.202	-3.204	-3.204	-3.205	-3.204	-3.202	-3.201	-3.198	-3.195	-3.191	-3.188	-3.181	-3.175	-3.169	-3.161	-3.154	-3.145	-3.136	-3.126	-3.116	-3.105	-3.094	-3.081	-3.069	-3.058	-3.044	-3.030	-3.016	-3.002	-2.989	-2.974	-2.960	-2.944	-2.929	-2.914	-2.899	-2.882	-2.868	-2.854	-2.839	-2.824	-2.810	-2.795	-2.781	-2.766	-2.754	-2.740	-2.726	-2.715	-2.702	-2.691	-2.680	-2.669	-2.659	-2.650	-2.640	-2.631	-2.624	-2.615	-2.608	-2.601	-2.595	-2.590	-2.585	-2.580	-2.576	-2.572	-2.570	-2.568	-2.565	-2.564	-2.562	-2.561	-2.561	-2.561	-2.561	-2.562	-2.565	-2.566	-2.568	-2.571	-2.572	-2.576	-2.580	-2.582	-2.588	-2.591	-2.596	-2.600	-2.605	-2.611	-2.615	-2.621	-2.626	-2.632	-2.638	-2.644	-2.650	-2.656	-2.664	-2.670	-2.675	-2.682	-2.689	-2.696	-2.702	-2.709	-2.716	-2.722	-2.730	-2.735	-2.742	-2.749	-2.756	-2.762	-2.769	-2.775	-2.780	-2.788	-2.792	-2.799	-2.805	-2.809	-2.814	-2.820	-2.824	-2.828	-2.832	-2.836	-2.840	-2.842	-2.846	-2.849	-2.851	-2.852	-2.855	-2.855	-2.855	-2.855	-2.855	-2.855	-2.854	-2.851	-2.850	-2.846	-2.844	-2.840	-2.836	-2.830	-2.825	-2.819	-2.812	-2.806	-2.800	-2.790	-2.782	-2.774	-2.764	-2.755	-2.744	-2.734	-2.722	-2.710	-2.699	-2.686	-2.674	-2.661	-2.648	-2.634	-2.621	-2.606	-2.594	-2.579	-2.565	-2.550	-2.536	-2.522	-2.508	-2.495	-2.480	-2.468	-2.454	-2.441	-2.428	-2.415	-2.404	-2.392	-2.381	-2.370	-2.360	-2.351	-2.342	-2.334	-2.328	-2.321	-2.315	-2.309	-2.305	-2.300	-2.299	-2.296	-2.295	-2.295	-2.295	-2.295	-2.298	-2.301	-2.305	-2.310	-2.315	-2.321	-2.329	-2.336	-2.344	-2.352	-2.362	-2.372	-2.384	-2.395	-2.408	-2.420	-2.432	-2.446	-2.460	-2.475	-2.489	-2.504	-2.520	-2.534	-2.550	-2.566	-2.580	-2.596	-2.612	-2.628	-2.644	-2.658	-2.674	-2.689	-2.704	-2.719	-2.732	-2.748	-2.761	-2.775	-2.788	-2.801	-2.814	-2.825	-2.838	-2.849	-2.860	-2.870	-2.880	-2.890	-2.900	-2.909	-2.918	-2.926	-2.934	-2.942	-2.950	-2.956	-2.965	-2.970	-2.978	-2.985	-2.990	-2.998	-3.004	-3.009	-3.015	-3.020	-3.026	-3.032	-3.039	-3.045	-3.051	-3.058	-3.064	-3.070	-3.076	-3.082	-3.090	-3.098	-3.105	-3.114	-3.122	-3.131	-3.140	-3.149	-3.159	-3.168	-3.179	-3.190	-3.201	-3.212	-3.224	-3.236	-3.249	-3.261	-3.274	-3.289	-3.302	-3.316	-3.330	-3.345	-3.360	-3.376	-3.390	-3.406	-3.421	-3.436	-3.451	-3.466	-3.482	-3.498	-3.511	-3.526	-3.540	-3.555	-3.569	-3.582	-3.595	-3.608	-3.619	-3.630	-3.642	-3.651	-3.660	-3.669	-3.678	-3.685	-3.690	-3.696	-3.701	-3.704	-3.706	-3.709	-3.709	-3.709	-3.708	-3.705	-3.701	-3.698	-3.692	-3.686	-3.679	-3.671	-3.662	-3.652	-3.642	-3.631	-3.619	-3.608	-3.594	-3.580	-3.566	-3.551	-3.536	-3.521	-3.505	-3.489	-3.472	-3.456	-3.439	-3.421	-3.406	-3.390	-3.374	-3.358	-3.341	-3.326	-3.312	-3.298	-3.285	-3.271	-3.260	-3.249	-3.238	-3.229	-3.219	-3.211	-3.204	-3.198	-3.192	-3.189	-3.184	-3.181	-3.181	-3.179	-3.179	-3.181	-3.184	-3.186	-3.189	-3.194	-3.199	-3.204	-3.211	-3.219	-3.225	-3.232	-3.242	-3.251	-3.261	-3.270	-3.280	-3.290	-3.299	-3.310	-3.319	-3.329	-3.338	-3.346	-3.355	-3.364	-3.372	-3.379	-3.385	-3.391	-3.398	-3.401	-3.406	-3.409	-3.412	-3.414	-3.414	-3.414	-3.412	-3.411	-3.408	-3.404	-3.400	-3.394	-3.388	-3.380	-3.371	-3.362	-3.352	-3.342	-3.330	-3.319	-3.305	-3.291	-3.275	-3.261	-3.245	-3.229	-3.212	-3.195	-3.178	-3.159	-3.141	-3.122	-3.104	-3.085	-3.066	-3.046	-3.028	-3.009	-2.989	-2.970	-2.951	-2.932	-2.912	-2.894	-2.876	-2.858	-2.840	-2.822	-2.806	-2.789	-2.774	-2.756	-2.741	-2.726	-2.711	-2.698	-2.685	-2.670	-2.659	-2.646	-2.634	-2.622	-2.611	-2.602	-2.592	-2.584	-2.575	-2.566	-2.559	-2.551	-2.544	-2.539	-2.532	-2.529	-2.522	-2.520	-2.515	-2.511	-2.509	-2.506	-2.504	-2.504	-2.502	-2.502	-2.501	-2.501	-2.502	-2.502	-2.504	-2.505	-2.506	-2.509	-2.511	-2.514	-2.516	-2.519	-2.522	-2.525	-2.528	-2.531	-2.534	-2.538	-2.540	-2.544	-2.545	-2.548	-2.551	-2.552	-2.555	-2.555	-2.556	-2.558	-2.559	-2.558	-2.556	-2.556	-2.554	-2.552	-2.549	-2.545	-2.541	-2.536	-2.531	-2.524	-2.518	-2.510	-2.501	-2.492	-2.482	-2.472	-2.460	-2.449	-2.436	-2.424	-2.410	-2.396	-2.382	-2.368	-2.352	-2.338	-2.321	-2.305	-2.290	-2.274	-2.258	-2.241	-2.226	-2.210	-2.194	-2.179	-2.164	-2.149	-2.135	-2.122	-2.109	-2.096	-2.085	-2.074	-2.064	-2.055	-2.047	-2.040	-2.034	-2.029	-2.025	-2.022	-2.021	-2.021	-2.022	-2.024	-2.027	-2.033	-2.039	-2.045	-2.052	-2.062	-2.074	-2.085	-2.098	-2.112	-2.126	-2.142	-2.160	-2.178	-2.196	-2.216	-2.238	-2.259	-2.280	-2.302	-2.325	-2.349	-2.372	-2.396	-2.420	-2.445	-2.469	-2.492	-2.518	-2.542	-2.566	-2.591	-2.615	-2.639	-2.661	-2.685	-2.706	-2.729	-2.750	-2.771	-2.791	-2.810	-2.830	-2.848	-2.865	-2.881	-2.898	-2.912	-2.928	-2.940	-2.954	-2.966	-2.976	-2.988	-2.999	-3.006	-3.015	-3.024	-3.031	-3.036	-3.042	-3.049	-3.052	-3.056	-3.060	-3.062	-3.066	-3.068	-3.069	-3.070	-3.070	-3.072	-3.072	-3.072	-3.072	-3.070	-3.070	-3.069	-3.069	-3.068	-3.065	-3.064	-3.061	-3.060	-3.059	-3.055	-3.054	-3.051	-3.049	-3.046	-3.045	-3.041	-3.039	-3.035	-3.034	-3.030	-3.028	-3.025	-3.021	-3.020	-3.016	-3.014	-3.010	-3.008	-3.004	-3.001	-2.998	-2.994	-2.990	-2.986	-2.981	-2.978	-2.974	-2.970	-2.964	-2.960	-2.955	-2.950	-2.945	-2.940	-2.935	-2.929	-2.924	-2.918	-2.912	-2.906	-2.901	-2.895	-2.889	-2.882	-2.876	-2.870	-2.862	-2.858	-2.850	-2.844	-2.838	-2.831	-2.825	-2.819	-2.812	-2.808	-2.801	-2.796	-2.790	-2.785	-2.780	-2.775	-2.770	-2.765	-2.760	-2.755	-2.751	-2.748	-2.744	-2.741	-2.736	-2.734	-2.731	-2.729	-2.726	-2.725	-2.722	-2.721	-2.720	-2.720	-2.719	-2.719	-2.719	-2.719	-2.719	-2.720	-2.721	-2.722	-2.724	-2.726	-2.728	-2.729	-2.731	-2.734	-2.736	-2.739	-2.741	-2.744	-2.748	-2.750	-2.752	-2.756	-2.759	-2.762	-2.765	-2.769	-2.772	-2.774	-2.778	-2.781	-2.784	-2.786	-2.789	-2.792	-2.795	-2.798	-2.800	-2.801	-2.804	-2.806	-2.808	-2.809	-2.811	-2.811	-2.812	-2.814	-2.815	-2.815	-2.818	-2.818	-2.818	-2.818	-2.819	-2.819	-2.820	-2.819	-2.820	-2.821	-2.820	-2.821	-2.822	-2.822	-2.824	-2.825	-2.826	-2.829	-2.830	-2.832	-2.834	-2.836	-2.840	-2.842	-2.846	-2.850	-2.855	-2.859	-2.864	-2.870	-2.876	-2.882	-2.889	-2.896	-2.905	-2.912	-2.921	-2.930	-2.939	-2.948	-2.959	-2.969	-2.979	-2.989	-3.000	-3.011	-3.024	-3.034	-3.046	-3.058	-3.069	-3.080	-3.091	-3.102	-3.114	-3.124	-3.135	-3.146	-3.156	-3.165	-3.175	-3.184	-3.194	-3.201	-3.209	-3.216	-3.222	-3.230	-3.235	-3.241	-3.246	-3.250	-3.254	-3.258	-3.259	-3.261	-3.262	-3.264	-3.264	-3.264	-3.262	-3.262	-3.260	-3.259	-3.255	-3.252	-3.249	-3.245	-3.241	-3.236	-3.231	-3.226	-3.220	-3.215	-3.209	-3.204	-3.198	-3.191	-3.184	-3.179	-3.171	-3.165	-3.158	-3.151	-3.144	-3.138	-3.130	-3.124	-3.116	-3.109	-3.102	-3.095	-3.089	-3.081	-3.075	-3.068	-3.061	-3.054	-3.046	-3.040	-3.034	-3.025	-3.019	-3.012	-3.004	-2.996	-2.989	-2.981	-2.974	-2.965	-2.958	-2.949	-2.941	-2.934	-2.925	-2.918	-2.908	-2.900	-2.891	-2.882	-2.874	-2.865	-2.858	-2.848	-2.839	-2.831	-2.822	-2.815	-2.805	-2.798	-2.789	-2.781	-2.774	-2.766	-2.759	-2.752	-2.745	-2.739	-2.732	-2.728	-2.722	-2.718	-2.712	-2.709	-2.706	-2.704	-2.701	-2.700	-2.699	-2.699	-2.698	-2.699	-2.700	-2.700	-2.702	-2.705	-2.708	-2.710	-2.714	-2.719	-2.722	-2.729	-2.734	-2.739	-2.745	-2.751	-2.758	-2.765	-2.772	-2.779	-2.786	-2.794	-2.801	-2.808	-2.816	-2.822	-2.830	-2.838	-2.844	-2.850	-2.856	-2.862	-2.869	-2.874	-2.879	-2.882	-2.888	-2.891	-2.894	-2.896	-2.899	-2.900	-2.901	-2.902	-2.902	-2.902	-2.901	-2.899	-2.896	-2.894	-2.891	-2.888	-2.882	-2.878	-2.872	-2.866	-2.860	-2.851	-2.845	-2.836	-2.829	-2.819	-2.810	-2.800	-2.790	-2.780	-2.769	-2.758	-2.746	-2.735	-2.722	-2.710	-2.698	-2.685	-2.672	-2.659	-2.646	-2.634	-2.620	-2.608	-2.595	-2.582	-2.570	-2.556	-2.544	-2.532	-2.519	-2.506	-2.495	-2.482	-2.471	-2.460	-2.449	-2.439	-2.429	-2.418	-2.409	-2.400	-2.390	-2.381	-2.372	-2.365	-2.356	-2.350	-2.344	-2.336	-2.330	-2.324	-2.319	-2.314	-2.309	-2.304	-2.299	-2.296	-2.291	-2.289	-2.286	-2.282	-2.281	-2.279	-2.278	-2.276	-2.275	-2.275	-2.274	-2.272	-2.272	-2.274	-2.274	-2.274	-2.275	-2.278	-2.278	-2.279	-2.281	-2.282	-2.284	-2.285	-2.288	-2.289	-2.291	-2.292	-2.295	-2.296	-2.299	-2.300	-2.302	-2.304	-2.305	-2.306	-2.310	-2.310	-2.312	-2.314	-2.316	-2.318	-2.318	-2.320	-2.320	-2.322	-2.322	-2.324	-2.324	-2.325	-2.325	-2.325	-2.326	-2.326	-2.326	-2.325	-2.326	-2.325	-2.325	-2.325	-2.324	-2.322	-2.321	-2.321	-2.319	-2.318	-2.315	-2.312	-2.311	-2.309	-2.306	-2.302	-2.299	-2.298	-2.294	-2.290	-2.284	-2.280	-2.276	-2.270	-2.265	-2.259	-2.252	-2.246	-2.240	-2.234	-2.226	-2.218	-2.210	-2.201	-2.192	-2.182	-2.172	-2.164	-2.154	-2.142	-2.131	-2.120	-2.109	-2.098	-2.085	-2.071	-2.059	-2.046	-2.033	-2.019	-2.006	-1.992	-1.979	-1.964	-1.950	-1.936	-1.924	-1.909	-1.895	-1.881	-1.869	-1.855	-1.841	-1.829	-1.815	-1.802	-1.791	-1.779	-1.768	-1.755	-1.744	-1.734	-1.724	-1.715	-1.705	-1.696	-1.689	-1.680	-1.672	-1.668	-1.660	-1.655	-1.649	-1.645	-1.641	-1.638	-1.634	-1.631	-1.629	-1.628	-1.628	-1.626	-1.626	-1.626	-1.628	-1.629	-1.630	-1.632	-1.636	-1.639	-1.642	-1.648	-1.651	-1.656	-1.661	-1.668	-1.672	-1.680	-1.688	-1.695	-1.702	-1.710	-1.719	-1.729	-1.738	-1.746	-1.756	-1.768	-1.778	-1.788	-1.800	-1.810	-1.822	-1.834	-1.846	-1.859	-1.871	-1.885	-1.898	-1.911	-1.925	-1.938	-1.952	-1.966	-1.981	-1.994	-2.009	-2.022	-2.036	-2.050	-2.065	-2.079	-2.092	-2.108	-2.120	-2.134	-2.148	-2.160	-2.172	-2.186	-2.198	-2.210	-2.221	-2.232	-2.244	-2.254	-2.264	-2.271	-2.281	-2.290	-2.298	-2.305	-2.312	-2.319	-2.325	-2.330	-2.335	-2.339	-2.342	-2.346	-2.349	-2.352	-2.354	-2.356	-2.358	-2.358	-2.358	-2.358	-2.358	-2.358	-2.356	-2.355	-2.354	-2.352	-2.350	-2.349	-2.348	-2.346	-2.344	-2.342	-2.340	-2.339	-2.338	-2.335	-2.335	-2.332	-2.332	-2.331	-2.330	-2.329	-2.330	-2.329	-2.330	-2.329	-2.329	-2.331	-2.331	-2.332	-2.334	-2.336	-2.338	-2.340	-2.342	-2.344	-2.348	-2.350	-2.352	-2.355	-2.359	-2.361	-2.365	-2.369	-2.371	-2.375	-2.378	-2.381	-2.384	-2.386	-2.390	-2.394	-2.395	-2.398	-2.399	-2.400	-2.401	-2.401	-2.402	-2.402	-2.401	-2.401	-2.400	-2.398	-2.396	-2.395	-2.391	-2.388	-2.384	-2.380	-2.374	-2.370	-2.364	-2.359	-2.351	-2.344	-2.336	-2.329	-2.321	-2.312	-2.302	-2.294	-2.284	-2.274	-2.264	-2.254	-2.242	-2.231	-2.221	-2.209	-2.199	-2.188	-2.175	-2.165	-2.152	-2.140	-2.130	-2.119	-2.109	-2.098	-2.086	-2.078	-2.068	-2.058	-2.049	-2.040	-2.031	-2.024	-2.016	-2.010	-2.002	-1.998	-1.992	-1.988	-1.984	-1.980	-1.976	-1.974	-1.971	-1.971	-1.969	-1.969	-1.969	-1.970	-1.970	-1.972	-1.974	-1.976	-1.979	-1.981	-1.986	-1.989	-1.992	-1.998	-2.002	-2.007	-2.011	-2.016	-2.022	-2.027	-2.034	-2.039	-2.045	-2.050	-2.056	-2.061	-2.066	-2.071	-2.078	-2.082	-2.088	-2.092	-2.098	-2.101	-2.106	-2.109	-2.114	-2.116	-2.120	-2.122	-2.126	-2.129	-2.131	-2.132	-2.135	-2.136	-2.138	-2.139	-2.139	-2.140	-2.140	-2.139	-2.138	-2.136	-2.135	-2.134	-2.131	-2.129	-2.125	-2.122	-2.119	-2.115	-2.111	-2.106	-2.101	-2.096	-2.090	-2.085	-2.079	-2.071	-2.064	-2.056	-2.049	-2.040	-2.033	-2.025	-2.015	-2.006	-1.996	-1.988	-1.978	-1.969	-1.958	-1.949	-1.939	-1.928	-1.918	-1.906	-1.898	-1.888	-1.878	-1.866	-1.858	-1.848	-1.839	-1.830	-1.821	-1.814	-1.806	-1.799	-1.791	-1.785	-1.780	-1.774	-1.770	-1.765	-1.762	-1.759	-1.756	-1.755	-1.755	-1.754	-1.755	-1.756	-1.759	-1.760	-1.764	-1.768	-1.772	-1.778	-1.784	-1.790	-1.798	-1.804	-1.812	-1.821	-1.830	-1.839	-1.848	-1.859	-1.868	-1.878	-1.888	-1.898	-1.909	-1.919	-1.929	-1.939	-1.949	-1.959	-1.969	-1.978	-1.988	-1.995	-2.004	-2.013	-2.019	-2.026	-2.033	-2.040	-2.045	-2.050	-2.055	-2.058	-2.062	-2.065	-2.068	-2.069	-2.070	-2.071	-2.071	-2.070	-2.070	-2.069	-2.068	-2.066	-2.064	-2.061	-2.059	-2.055	-2.052	-2.049	-2.046	-2.041	-2.039	-2.035	-2.030	-2.027	-2.024	-2.020	-2.016	-2.014	-2.010	-2.007	-2.005	-2.002	-2.000	-1.998	-1.995	-1.992	-1.992	-1.991	-1.990	-1.990	-1.989	-1.989	-1.989	-1.989	-1.989	-1.990	-1.991	-1.991	-1.994	-1.994	-1.995	-1.995	-1.996	-1.998	-1.999	-2.000	-2.001	-2.000	-2.001	-2.002	-2.002	-2.001	-2.000	-2.000	-1.999	-1.999	-1.996	-1.994	-1.992	-1.989	-1.986	-1.982	-1.980	-1.976	-1.972	-1.966	-1.962	-1.958	-1.952	-1.948	-1.941	-1.936	-1.931	-1.925	-1.919	-1.912	-1.908	-1.901	-1.895	-1.889	-1.884	-1.878	-1.871	-1.866	-1.861	-1.856	-1.850	-1.845	-1.841	-1.838	-1.834	-1.830	-1.826	-1.822	-1.819	-1.816	-1.814	-1.812	-1.810	-1.809	-1.806	-1.806	-1.805	-1.805	-1.804	-1.804	-1.802	-1.802	-1.802	-1.802	-1.802	-1.802	-1.802	-1.802	-1.801	-1.802	-1.801	-1.800	-1.800	-1.799	-1.798	-1.795	-1.794	-1.791	-1.789	-1.785	-1.782	-1.779	-1.774	-1.770	-1.765	-1.760	-1.754	-1.748	-1.741	-1.734	-1.726	-1.720	-1.711	-1.702	-1.694	-1.684	-1.675	-1.665	-1.654	-1.644	-1.632	-1.622	-1.610	-1.599	-1.588	-1.576	-1.564	-1.552	-1.540	-1.529	-1.516	-1.505	-1.492	-1.481	-1.469	-1.459	-1.446	-1.434	-1.424	-1.412	-1.401	-1.391	-1.381	-1.370	-1.360	-1.350	-1.340	-1.331	-1.322	-1.312	-1.304	-1.295	-1.288	-1.279	-1.272	-1.264	-1.256	-1.250	-1.244	-1.236	-1.230	-1.222	-1.218	-1.211	-1.206	-1.200	-1.196	-1.191	-1.186	-1.181	-1.178	-1.172	-1.169	-1.166	-1.162	-1.159	-1.158	-1.155	-1.152	-1.151	-1.150	-1.149	-1.148	-1.149	-1.149	-1.149	-1.149	-1.151	-1.154	-1.156	-1.159	-1.162	-1.168	-1.172	-1.178	-1.184	-1.191	-1.198	-1.206	-1.215	-1.224	-1.235	-1.245	-1.258	-1.270	-1.282	-1.298	-1.312	-1.329	-1.344	-1.361	-1.379	-1.398	-1.416	-1.436	-1.458	-1.479	-1.501	-1.522	-1.545	-1.569	-1.592	-1.618	-1.641	-1.668	-1.692	-1.719	-1.744	-1.770	-1.798	-1.824	-1.851	-1.876	-1.904	-1.929	-1.956	-1.982	-2.007	-2.034	-2.058	-2.082	-2.106	-2.130	-2.154	-2.175	-2.196	-2.218	-2.239	-2.258	-2.275	-2.294	-2.310	-2.325	-2.340	-2.355	-2.368	-2.380	-2.391	-2.401	-2.410	-2.418	-2.425	-2.431	-2.436	-2.440	-2.442	-2.445	-2.446	-2.446	-2.445	-2.445	-2.442	-2.441	-2.438	-2.434	-2.429	-2.424	-2.419	-2.412	-2.408	-2.400	-2.394	-2.388	-2.381	-2.374	-2.366	-2.360	-2.352	-2.346	-2.339	-2.331	-2.326	-2.320	-2.315	-2.309	-2.304	-2.300	-2.295	-2.291	-2.289	-2.285	-2.284	-2.282	-2.281	-2.280	-2.280	-2.280	-2.280	-2.282	-2.284	-2.286	-2.288	-2.291	-2.294	-2.298	-2.300	-2.305	-2.309	-2.312	-2.318	-2.321	-2.326	-2.330	-2.334	-2.339	-2.342	-2.346	-2.350	-2.352	-2.356	-2.358	-2.360	-2.361	-2.362	-2.362	-2.362	-2.361	-2.360	-2.359	-2.356	-2.352	-2.350	-2.346	-2.340	-2.335	-2.329	-2.321	-2.315	-2.306	-2.299	-2.290	-2.280	-2.270	-2.260	-2.249	-2.239	-2.228	-2.216	-2.205	-2.192	-2.181	-2.170	-2.158	-2.146	-2.134	-2.122	-2.110	-2.099	-2.089	-2.079	-2.069	-2.058	-2.049	-2.039	-2.031	-2.022	-2.015	-2.007	-2.001	-1.995	-1.989	-1.984	-1.980	-1.975	-1.971	-1.970	-1.968	-1.965	-1.964	-1.962	-1.964	-1.962	-1.962	-1.965	-1.965	-1.966	-1.969	-1.971	-1.972	-1.976	-1.979	-1.982	-1.985	-1.989	-1.991	-1.996	-2.000	-2.002	-2.006	-2.010	-2.014	-2.018	-2.021	-2.025	-2.027	-2.030	-2.034	-2.038	-2.040	-2.044	-2.047	-2.050	-2.052	-2.056	-2.059	-2.062	-2.065	-2.069	-2.072	-2.076	-2.080	-2.084	-2.088	-2.091	-2.096	-2.101	-2.108	-2.112	-2.118	-2.125	-2.131	-2.139	-2.146	-2.154	-2.162	-2.171	-2.180	-2.190	-2.199	-2.210	-2.221	-2.232	-2.242	-2.255	-2.268	-2.280	-2.294	-2.306	-2.320	-2.332	-2.346	-2.360	-2.375	-2.388	-2.402	-2.416	-2.430	-2.442	-2.456	-2.470	-2.482	-2.496	-2.509	-2.521	-2.532	-2.544	-2.554	-2.564	-2.574	-2.582	-2.591	-2.599	-2.605	-2.610	-2.616	-2.621	-2.624	-2.628	-2.630	-2.631	-2.631	-2.631	-2.631	-2.629	-2.625	-2.622	-2.618	-2.612	-2.608	-2.601	-2.594	-2.586	-2.578	-2.569	-2.561	-2.551	-2.541	-2.531	-2.520	-2.509	-2.499	-2.488	-2.476	-2.465	-2.454	-2.442	-2.431	-2.420	-2.410	-2.398	-2.388	-2.379	-2.369	-2.360	-2.351	-2.342	-2.335	-2.329	-2.321	-2.316	-2.310	-2.306	-2.302	-2.299	-2.296	-2.294	-2.292	-2.292	-2.292	-2.292	-2.294	-2.295	-2.298	-2.300	-2.305	-2.309	-2.312	-2.318	-2.322	-2.329	-2.334	-2.341	-2.348	-2.352	-2.361	-2.368	-2.374	-2.381	-2.389	-2.396	-2.402	-2.410	-2.416	-2.422	-2.429	-2.435	-2.440	-2.445	-2.450	-2.455	-2.459	-2.461	-2.465	-2.468	-2.469	-2.470	-2.470	-2.470	-2.470	-2.469	-2.468	-2.465	-2.462	-2.459	-2.455	-2.451	-2.448	-2.442	-2.436	-2.430	-2.424	-2.418	-2.411	-2.404	-2.396	-2.390	-2.381	-2.375	-2.368	-2.359	-2.352	-2.344	-2.338	-2.330	-2.322	-2.316	-2.310	-2.304	-2.299	-2.292	-2.286	-2.282	-2.278	-2.275	-2.271	-2.269	-2.266	-2.265	-2.264	-2.264	-2.265	-2.266	-2.266	-2.269	-2.271	-2.276	-2.280	-2.284	-2.289	-2.295	-2.301	-2.308	-2.315	-2.322	-2.331	-2.340	-2.349	-2.359	-2.369	-2.379	-2.389	-2.400	-2.411	-2.422	-2.434	-2.445	-2.456	-2.468	-2.479	-2.490	-2.501	-2.512	-2.522	-2.534	-2.544	-2.554	-2.562	-2.571	-2.579	-2.588	-2.595	-2.601	-2.608	-2.614	-2.618	-2.622	-2.626	-2.628	-2.631	-2.631	-2.632	-2.632	-2.631	-2.631	-2.628	-2.625	-2.621	-2.616	-2.610	-2.604	-2.598	-2.589	-2.580	-2.571	-2.560	-2.550	-2.538	-2.526	-2.512	-2.501	-2.486	-2.472	-2.458	-2.444	-2.428	-2.411	-2.395	-2.379	-2.362	-2.345	-2.328	-2.311	-2.295	-2.278	-2.260	-2.242	-2.225	-2.208	-2.190	-2.172	-2.156	-2.139	-2.122	-2.106	-2.091	-2.075	-2.060	-2.045	-2.030	-2.015	-2.001	-1.988	-1.974	-1.960	-1.948	-1.935	-1.924	-1.911	-1.900	-1.889	-1.878	-1.868	-1.856	-1.846	-1.836	-1.826	-1.818	-1.809	-1.799	-1.790	-1.781	-1.772	-1.764	-1.755	-1.746	-1.738	-1.729	-1.721	-1.712	-1.705	-1.696	-1.689	-1.680	-1.672	-1.665	-1.656	-1.648	-1.640	-1.632	-1.624	-1.615	-1.606	-1.600	-1.590	-1.582	-1.574	-1.566	-1.558	-1.549	-1.541	-1.534	-1.526	-1.519	-1.510	-1.504	-1.496	-1.490	-1.481	-1.475	-1.469	-1.461	-1.456	-1.449	-1.444	-1.438	-1.431	-1.428	-1.421	-1.418	-1.412	-1.408	-1.404	-1.399	-1.395	-1.392	-1.389	-1.385	-1.382	-1.380	-1.379	-1.376	-1.374	-1.372	-1.370	-1.369	-1.368	-1.366	-1.366	-1.364	-1.364	-1.364	-1.364	-1.362	-1.362	-1.362	-1.362	-1.361	-1.361	-1.362	-1.361	-1.361	-1.362	-1.361	-1.361	-1.360	-1.361	-1.361	-1.360	-1.360	-1.360	-1.360	-1.359	-1.358	-1.358	-1.356	-1.356	-1.355	-1.354	-1.352	-1.350	-1.349	-1.346	-1.345	-1.342	-1.339	-1.338	-1.334	-1.331	-1.328	-1.325	-1.320	-1.318	-1.312	-1.309	-1.305	-1.301	-1.296	-1.292	-1.288	-1.282	-1.279	-1.274	-1.269	-1.264	-1.260	-1.255	-1.250	-1.245	-1.241	-1.236	-1.231	-1.228	-1.224	-1.220	-1.216	-1.212	-1.210	-1.206	-1.204	-1.201	-1.199	-1.196	-1.194	-1.191	-1.190	-1.189	-1.188	-1.186	-1.186	-1.184	-1.184	-1.184	-1.182	-1.184	-1.182	-1.182	-1.184	-1.182	-1.184	-1.184	-1.184	-1.182	-1.184	-1.184	-1.184	-1.184	-1.184	-1.184	-1.184	-1.184	-1.182	-1.182	-1.182	-1.181	-1.181	-1.180	-1.179	-1.178	-1.176	-1.176	-1.174	-1.174	-1.171	-1.170	-1.169	-1.169	-1.168	-1.166	-1.166	-1.165	-1.166	-1.166	-1.165	-1.166	-1.168	-1.170	-1.171	-1.172	-1.175	-1.179	-1.181	-1.185	-1.190	-1.194	-1.199	-1.206	-1.212	-1.219	-1.226	-1.235	-1.244	-1.252	-1.261	-1.272	-1.282	-1.292	-1.304	-1.315	-1.328	-1.340	100.000	5.000	2.000	1.000	2.000	0.000	0.000	0.000	0.000	0.000	0.000	0.000	0.000	0.000	0.000	0.000	0.000	0.000	-2.858	-2.849	-2.841	-2.832	-2.824	-2.816	-2.806	-2.800	-2.791	-2.784	-2.776	-2.769	-2.761	-2.754	-2.748	-2.741	-2.734	-2.728	-2.721	-2.715	-2.709	-2.701	-2.696	-2.690	-2.685	-2.679	-2.674	-2.669	-2.664	-2.659	-2.655	-2.650	-2.646	-2.642	-2.639	-2.636	-2.632	-2.631	-2.629	-2.628	-2.626	-2.625	-2.626	-2.626	-2.628	-2.629	-2.631	-2.634	-2.639	-2.642	-2.649	-2.655	-2.661	-2.668	-2.678	-2.686	-2.696	-2.708	-2.719	-2.731	-2.744	-2.758	-2.772	-2.789	-2.805	-2.821	-2.839	-2.858	-2.876	-2.896	-2.916	-2.938	-2.958	-2.979	-3.001	-3.022	-3.045	-3.068	-3.090	-3.114	-3.135	-3.158	-3.181	-3.204	-3.225	-3.248	-3.269	-3.290	-3.311	-3.331	-3.352	-3.371	-3.390	-3.408	-3.426	-3.442	-3.459	-3.472	-3.486	-3.500	-3.512	-3.525	-3.535	-3.545	-3.554	-3.561	-3.569	-3.574	-3.579	-3.582	-3.586	-3.589	-3.591	-3.590	-3.591	-3.590	-3.589	-3.586	-3.582	-3.580	-3.576	-3.570	-3.566	-3.561	-3.555	-3.549	-3.542	-3.536	-3.530	-3.522	-3.516	-3.509	-3.502	-3.496	-3.490	-3.484	-3.479	-3.472	-3.468	-3.462	-3.459	-3.454	-3.450	-3.449	-3.445	-3.444	-3.442	-3.442	-3.442	-3.444	-3.445	-3.448	-3.450	-3.454	-3.458	-3.462	-3.468	-3.475	-3.481	-3.489	-3.495	-3.504	-3.511	-3.521	-3.531	-3.540	-3.550	-3.560	-3.571	-3.581	-3.591	-3.601	-3.612	-3.622	-3.634	-3.642	-3.652	-3.661	-3.671	-3.680	-3.688	-3.696	-3.702	-3.709	-3.715	-3.720	-3.724	-3.728	-3.731	-3.734	-3.735	-3.735	-3.736	-3.735	-3.732	-3.731	-3.728	-3.724	-3.720	-3.714	-3.709	-3.702	-3.695	-3.688	-3.679	-3.670	-3.661	-3.654	-3.644	-3.634	-3.624	-3.614	-3.604	-3.594	-3.584	-3.574	-3.564	-3.554	-3.545	-3.535	-3.528	-3.519	-3.511	-3.502	-3.496	-3.490	-3.484	-3.479	-3.472	-3.469	-3.465	-3.462	-3.459	-3.458	-3.455	-3.454	-3.454	-3.452	-3.454	-3.454	-3.455	-3.456	-3.460	-3.461	-3.464	-3.468	-3.469	-3.472	-3.476	-3.480	-3.484	-3.486	-3.491	-3.494	-3.498	-3.501	-3.505	-3.508	-3.511	-3.514	-3.516	-3.519	-3.520	-3.522	-3.525	-3.526	-3.529	-3.529	-3.531	-3.532	-3.532	-3.534	-3.535	-3.536	-3.538	-3.539	-3.540	-3.541	-3.542	-3.545	-3.546	-3.550	-3.552	-3.556	-3.560	-3.564	-3.569	-3.574	-3.579	-3.586	-3.594	-3.601	-3.609	-3.619	-3.629	-3.638	-3.650	-3.661	-3.672	-3.686	-3.700	-3.714	-3.728	-3.742	-3.758	-3.774	-3.790	-3.808	-3.824	-3.841	-3.859	-3.878	-3.894	-3.911	-3.930	-3.946	-3.964	-3.981	-3.998	-4.014	-4.030	-4.045	-4.060	-4.075	-4.089	-4.104	-4.116	-4.128	-4.139	-4.149	-4.158	-4.166	-4.174	-4.180	-4.186	-4.191	-4.195	-4.198	-4.200	-4.201	-4.200	-4.200	-4.198	-4.194	-4.190	-4.186	-4.180	-4.174	-4.166	-4.158	-4.148	-4.139	-4.128	-4.118	-4.105	-4.094	-4.080	-4.068	-4.054	-4.040	-4.026	-4.011	-3.998	-3.982	-3.968	-3.952	-3.938	-3.922	-3.908	-3.892	-3.878	-3.864	-3.849	-3.835	-3.822	-3.809	-3.796	-3.782	-3.770	-3.759	-3.748	-3.736	-3.726	-3.715	-3.708	-3.698	-3.689	-3.681	-3.675	-3.668	-3.661	-3.655	-3.650	-3.645	-3.641	-3.636	-3.634	-3.631	-3.629	-3.626	-3.625	-3.624	-3.622	-3.622	-3.621	-3.622	-3.621	-3.621	-3.622	-3.624	-3.625	-3.625	-3.626	-3.628	-3.629	-3.629	-3.630	-3.631	-3.631	-3.632	-3.632	-3.632	-3.631	-3.631	-3.631	-3.630	-3.628	-3.626	-3.624	-3.622	-3.619	-3.615	-3.612	-3.608	-3.602	-3.599	-3.592	-3.588	-3.582	-3.575	-3.568	-3.561	-3.554	-3.546	-3.539	-3.530	-3.521	-3.512	-3.504	-3.494	-3.485	-3.476	-3.466	-3.458	-3.448	-3.438	-3.429	-3.419	-3.409	-3.400	-3.390	-3.381	-3.372	-3.364	-3.356	-3.349	-3.341	-3.334	-3.328	-3.321	-3.316	-3.310	-3.305	-3.302	-3.298	-3.295	-3.292	-3.290	-3.289	-3.288	-3.286	-3.288	-3.288	-3.289	-3.290	-3.292	-3.295	-3.299	-3.302	-3.306	-3.311	-3.316	-3.322	-3.328	-3.332	-3.340	-3.346	-3.352	-3.361	-3.369	-3.375	-3.382	-3.391	-3.398	-3.405	-3.412	-3.420	-3.426	-3.435	-3.440	-3.448	-3.452	-3.459	-3.465	-3.470	-3.474	-3.479	-3.481	-3.485	-3.488	-3.489	-3.491	-3.492	-3.492	-3.491	-3.491	-3.489	-3.488	-3.485	-3.481	-3.476	-3.472	-3.466	-3.460	-3.452	-3.446	-3.438	-3.428	-3.419	-3.409	-3.398	-3.386	-3.374	-3.361	-3.349	-3.335	-3.321	-3.308	-3.292	-3.278	-3.262	-3.245	-3.230	-3.214	-3.198	-3.181	-3.164	-3.148	-3.131	-3.114	-3.096	-3.079	-3.061	-3.044	-3.029	-3.011	-2.994	-2.978	-2.961	-2.945	-2.929	-2.912	-2.896	-2.881	-2.866	-2.850	-2.836	-2.821	-2.808	-2.792	-2.779	-2.765	-2.751	-2.738	-2.725	-2.712	-2.700	-2.688	-2.675	-2.664	-2.652	-2.640	-2.629	-2.618	-2.608	-2.596	-2.586	-2.576	-2.568	-2.558	-2.548	-2.538	-2.530	-2.520	-2.512	-2.504	-2.496	-2.488	-2.481	-2.474	-2.468	-2.460	-2.454	-2.448	-2.441	-2.436	-2.431	-2.426	-2.421	-2.418	-2.414	-2.411	-2.406	-2.404	-2.401	-2.399	-2.398	-2.396	-2.394	-2.392	-2.392	-2.392	-2.392	-2.391	-2.391	-2.392	-2.394	-2.394	-2.395	-2.396	-2.399	-2.400	-2.401	-2.404	-2.405	-2.406	-2.410	-2.412	-2.415	-2.416	-2.419	-2.421	-2.424	-2.425	-2.428	-2.430	-2.431	-2.434	-2.435	-2.438	-2.439	-2.441	-2.442	-2.444	-2.445	-2.446	-2.448	-2.448	-2.449	-2.449	-2.451	-2.450	-2.451	-2.450	-2.450	-2.450	-2.451	-2.450	-2.450	-2.450	-2.449	-2.448	-2.448	-2.446	-2.446	-2.445	-2.444	-2.442	-2.441	-2.441	-2.439	-2.438	-2.436	-2.434	-2.432	-2.430	-2.428	-2.425	-2.422	-2.420	-2.416	-2.414	-2.410	-2.406	-2.402	-2.399	-2.395	-2.391	-2.385	-2.381	-2.376	-2.371	-2.366	-2.360	-2.355	-2.349	-2.344	-2.338	-2.331	-2.325	-2.319	-2.311	-2.305	-2.298	-2.291	-2.284	-2.276	-2.270	-2.262	-2.255	-2.248	-2.240	-2.234	-2.228	-2.220	-2.212	-2.206	-2.199	-2.192	-2.186	-2.180	-2.175	-2.169	-2.164	-2.158	-2.152	-2.146	-2.142	-2.138	-2.134	-2.129	-2.125	-2.120	-2.116	-2.114	-2.110	-2.108	-2.105	-2.102	-2.100	-2.098	-2.095	-2.094	-2.092	-2.091	-2.090	-2.090	-2.089	-2.089	-2.090	-2.089	-2.090	-2.090	-2.092	-2.092	-2.095	-2.098	-2.099	-2.102	-2.106	-2.109	-2.112	-2.118	-2.121	-2.126	-2.132	-2.138	-2.145	-2.151	-2.159	-2.166	-2.175	-2.182	-2.192	-2.201	-2.211	-2.222	-2.232	-2.244	-2.255	-2.268	-2.279	-2.292	-2.306	-2.319	-2.332	-2.346	-2.361	-2.374	-2.389	-2.404	-2.418	-2.432	-2.446	-2.460	-2.475	-2.489	-2.502	-2.516	-2.529	-2.541	-2.554	-2.566	-2.578	-2.589	-2.599	-2.609	-2.616	-2.625	-2.632	-2.640	-2.645	-2.650	-2.654	-2.658	-2.660	-2.662	-2.664	-2.662	-2.661	-2.659	-2.658	-2.654	-2.649	-2.642	-2.636	-2.630	-2.622	-2.614	-2.604	-2.594	-2.582	-2.571	-2.560	-2.548	-2.534	-2.520	-2.506	-2.492	-2.478	-2.462	-2.448	-2.431	-2.416	-2.401	-2.384	-2.370	-2.354	-2.339	-2.322	-2.308	-2.294	-2.279	-2.265	-2.251	-2.239	-2.224	-2.211	-2.200	-2.189	-2.176	-2.165	-2.155	-2.145	-2.135	-2.126	-2.118	-2.110	-2.101	-2.094	-2.086	-2.081	-2.074	-2.069	-2.064	-2.059	-2.055	-2.050	-2.046	-2.041	-2.038	-2.035	-2.031	-2.029	-2.025	-2.022	-2.019	-2.018	-2.014	-2.011	-2.010	-2.006	-2.002	-2.001	-1.999	-1.995	-1.992	-1.989	-1.988	-1.984	-1.981	-1.978	-1.975	-1.972	-1.970	-1.966	-1.964	-1.961	-1.959	-1.955	-1.952	-1.951	-1.949	-1.948	-1.945	-1.944	-1.942	-1.940	-1.940	-1.939	-1.939	-1.939	-1.938	-1.938	-1.939	-1.940	-1.940	-1.942	-1.944	-1.945	-1.946	-1.949	-1.952	-1.955	-1.959	-1.961	-1.965	-1.969	-1.972	-1.978	-1.981	-1.986	-1.990	-1.995	-1.999	-2.005	-2.009	-2.014	-2.019	-2.022	-2.027	-2.033	-2.038	-2.041	-2.046	-2.050	-2.052	-2.056	-2.061	-2.065	-2.068	-2.071	-2.074	-2.078	-2.080	-2.082	-2.085	-2.088	-2.090	-2.091	-2.092	-2.095	-2.096	-2.098	-2.100	-2.100	-2.102	-2.102	-2.105	-2.106	-2.108	-2.109	-2.111	-2.111	-2.114	-2.116	-2.118	-2.121	-2.124	-2.125	-2.129	-2.132	-2.135	-2.140	-2.142	-2.148	-2.151	-2.155	-2.160	-2.165	-2.170	-2.176	-2.181	-2.188	-2.192	-2.199	-2.206	-2.214	-2.221	-2.226	-2.234	-2.241	-2.249	-2.258	-2.265	-2.271	-2.280	-2.288	-2.295	-2.302	-2.311	-2.319	-2.326	-2.335	-2.342	-2.349	-2.358	-2.364	-2.372	-2.380	-2.386	-2.394	-2.400	-2.408	-2.414	-2.420	-2.426	-2.432	-2.438	-2.445	-2.450	-2.456	-2.461	-2.468	-2.472	-2.476	-2.482	-2.486	-2.492	-2.496	-2.501	-2.506	-2.509	-2.514	-2.518	-2.521	-2.525	-2.529	-2.532	-2.536	-2.540	-2.542	-2.546	-2.549	-2.552	-2.555	-2.558	-2.561	-2.565	-2.566	-2.570	-2.572	-2.575	-2.578	-2.580	-2.582	-2.585	-2.588	-2.590	-2.592	-2.595	-2.598	-2.599	-2.602	-2.605	-2.606	-2.610	-2.611	-2.614	-2.616	-2.620	-2.622	-2.625	-2.628	-2.631	-2.632	-2.636	-2.640	-2.642	-2.646	-2.650	-2.652	-2.656	-2.660	-2.662	-2.668	-2.670	-2.674	-2.679	-2.682	-2.685	-2.689	-2.692	-2.696	-2.701	-2.705	-2.709	-2.712	-2.718	-2.721	-2.725	-2.729	-2.732	-2.738	-2.742	-2.745	-2.749	-2.752	-2.756	-2.760	-2.765	-2.768	-2.770	-2.775	-2.778	-2.781	-2.784	-2.786	-2.789	-2.792	-2.795	-2.798	-2.800	-2.802	-2.804	-2.808	-2.809	-2.811	-2.812	-2.814	-2.815	-2.818	-2.818	-2.819	-2.819	-2.820	-2.821	-2.821	-2.821	-2.822	-2.822	-2.821	-2.822	-2.821	-2.822	-2.821	-2.821	-2.820	-2.820	-2.819	-2.818	-2.816	-2.816	-2.815	-2.814	-2.812	-2.811	-2.810	-2.809	-2.808	-2.806	-2.806	-2.805	-2.804	-2.802	-2.800	-2.800	-2.799	-2.798	-2.796	-2.796	-2.795	-2.795	-2.795	-2.795	-2.794	-2.795	-2.795	-2.795	-2.795	-2.796	-2.796	-2.799	-2.799	-2.801	-2.802	-2.805	-2.806	-2.808	-2.811	-2.814	-2.815	-2.818	-2.820	-2.822	-2.825	-2.828	-2.830	-2.832	-2.835	-2.836	-2.838	-2.840	-2.841	-2.842	-2.842	-2.844	-2.844	-2.842	-2.842	-2.841	-2.839	-2.836	-2.832	-2.829	-2.825	-2.819	-2.814	-2.806	-2.799	-2.790	-2.781	-2.771	-2.761	-2.749	-2.738	-2.725	-2.710	-2.696	-2.680	-2.664	-2.648	-2.630	-2.611	-2.592	-2.574	-2.554	-2.534	-2.512	-2.491	-2.469	-2.448	-2.425	-2.402	-2.380	-2.358	-2.335	-2.312	-2.290	-2.268	-2.246	-2.225	-2.204	-2.182	-2.164	-2.144	-2.125	-2.108	-2.090	-2.074	-2.058	-2.042	-2.027	-2.014	-2.001	-1.990	-1.980	-1.970	-1.962	-1.954	-1.948	-1.942	-1.936	-1.932	-1.930	-1.928	-1.928	-1.928	-1.928	-1.929	-1.930	-1.934	-1.938	-1.941	-1.946	-1.952	-1.959	-1.965	-1.971	-1.979	-1.986	-1.994	-2.002	-2.011	-2.020	-2.027	-2.036	-2.045	-2.054	-2.062	-2.071	-2.079	-2.088	-2.096	-2.104	-2.111	-2.119	-2.126	-2.132	-2.139	-2.145	-2.151	-2.158	-2.161	-2.166	-2.170	-2.174	-2.178	-2.181	-2.182	-2.184	-2.186	-2.186	-2.186	-2.186	-2.186	-2.185	-2.184	-2.182	-2.180	-2.178	-2.174	-2.171	-2.166	-2.162	-2.158	-2.154	-2.148	-2.142	-2.138	-2.131	-2.124	-2.118	-2.111	-2.104	-2.098	-2.091	-2.084	-2.076	-2.069	-2.061	-2.054	-2.046	-2.039	-2.033	-2.025	-2.018	-2.010	-2.004	-1.998	-1.991	-1.984	-1.978	-1.974	-1.968	-1.961	-1.958	-1.952	-1.949	-1.946	-1.941	-1.939	-1.936	-1.934	-1.931	-1.931	-1.930	-1.929	-1.928	-1.929	-1.929	-1.930	-1.931	-1.932	-1.935	-1.938	-1.940	-1.942	-1.945	-1.949	-1.952	-1.956	-1.960	-1.964	-1.968	-1.971	-1.975	-1.979	-1.984	-1.986	-1.990	-1.994	-1.998	-2.000	-2.004	-2.006	-2.007	-2.009	-2.013	-2.013	-2.014	-2.015	-2.015	-2.014	-2.014	-2.013	-2.011	-2.010	-2.006	-2.004	-2.001	-1.996	-1.991	-1.988	-1.981	-1.976	-1.971	-1.964	-1.956	-1.950	-1.942	-1.934	-1.925	-1.916	-1.908	-1.899	-1.889	-1.880	-1.869	-1.859	-1.849	-1.838	-1.828	-1.816	-1.805	-1.794	-1.782	-1.771	-1.759	-1.748	-1.736	-1.725	-1.712	-1.700	-1.689	-1.678	-1.665	-1.654	-1.641	-1.630	-1.618	-1.606	-1.594	-1.581	-1.570	-1.558	-1.545	-1.532	-1.521	-1.508	-1.496	-1.484	-1.471	-1.459	-1.445	-1.432	-1.420	-1.405	-1.392	-1.378	-1.364	-1.349	-1.335	-1.321	-1.305	-1.290	-1.275	-1.259	-1.242	-1.226	-1.210	-1.192	-1.176	-1.158	-1.140	-1.122	-1.104	-1.086	-1.068	-1.049	-1.031	-1.011	-0.992	-0.975	-0.955	-0.936	-0.918	-0.899	-0.881	-0.862	-0.845	-0.826	-0.808	-0.791	-0.774	-0.758	-0.741	-0.726	-0.710	-0.695	-0.681	-0.666	-0.655	-0.641	-0.630	-0.619	-0.609	-0.599	-0.590	-0.581	-0.575	-0.569	-0.562	-0.558	-0.554	-0.551	-0.549	-0.546	-0.545	-0.545	-0.546	-0.548	-0.549	-0.552	-0.556	-0.560	-0.566	-0.571	-0.576	-0.584	-0.591	-0.598	-0.606	-0.614	-0.624	-0.631	-0.641	-0.650	-0.660	-0.670	-0.681	-0.691	-0.701	-0.711	-0.722	-0.731	-0.742	-0.752	-0.762	-0.772	-0.782	-0.792	-0.802	-0.812	-0.821	-0.830	-0.839	-0.846	-0.855	-0.861	-0.870	-0.876	-0.884	-0.890	-0.896	-0.901	-0.908	-0.912	-0.918	-0.921	-0.926	-0.930	-0.934	-0.936	-0.939	-0.942	-0.944	-0.946	-0.948	-0.949	-0.950	-0.951	-0.951	-0.951	-0.952	-0.951	-0.951	-0.951	-0.950	-0.948	-0.948	-0.946	-0.944	-0.942	-0.940	-0.938	-0.936	-0.934	-0.931	-0.929	-0.928	-0.924	-0.921	-0.919	-0.916	-0.914	-0.911	-0.909	-0.906	-0.904	-0.901	-0.899	-0.896	-0.895	-0.892	-0.890	-0.890	-0.886	-0.885	-0.884	-0.882	-0.881	-0.880	-0.879	-0.879	-0.879	-0.878	-0.876	-0.875	-0.875	-0.875	-0.874	-0.874	-0.872	-0.871	-0.870	-0.870	-0.868	-0.866	-0.865	-0.862	-0.861	-0.858	-0.855	-0.852	-0.848	-0.844	-0.838	-0.834	-0.828	-0.821	-0.814	-0.806	-0.799	-0.789	-0.780	-0.770	-0.759	-0.748	-0.736	-0.722	-0.709	-0.696	-0.681	-0.665	-0.651	-0.634	-0.618	-0.600	-0.584	-0.566	-0.548	-0.530	-0.512	-0.494	-0.476	-0.458	-0.438	-0.420	-0.401	-0.385	-0.368	-0.350	-0.332	-0.315	-0.300	-0.285	-0.270	-0.256	-0.242	-0.230	-0.219	-0.208	-0.198	-0.189	-0.180	-0.172	-0.166	-0.160	-0.156	-0.152	-0.151	-0.149	-0.148	-0.149	-0.150	-0.152	-0.155	-0.160	-0.164	-0.170	-0.176	-0.184	-0.191	-0.200	-0.210	-0.219	-0.230	-0.240	-0.252	-0.264	-0.275	-0.288	-0.299	-0.312	-0.324	-0.338	-0.350	-0.362	-0.375	-0.389	-0.400	-0.414	-0.425	-0.438	-0.449	-0.461	-0.471	-0.482	-0.492	-0.502	-0.511	-0.521	-0.529	-0.538	-0.545	-0.552	-0.559	-0.565	-0.571	-0.576	-0.580	-0.584	-0.588	-0.590	-0.591	-0.594	-0.594	-0.594	-0.595	-0.592	-0.591	-0.589	-0.588	-0.585	-0.580	-0.578	-0.572	-0.566	-0.561	-0.554	-0.548	-0.540	-0.531	-0.524	-0.514	-0.505	-0.495	-0.485	-0.474	-0.462	-0.451	-0.440	-0.428	-0.415	-0.402	-0.390	-0.378	-0.364	-0.351	-0.338	-0.324	-0.311	-0.299	-0.285	-0.272	-0.259	-0.248	-0.235	-0.224	-0.212	-0.201	-0.191	-0.181	-0.172	-0.162	-0.155	-0.148	-0.140	-0.134	-0.129	-0.124	-0.120	-0.116	-0.114	-0.111	-0.111	-0.110	-0.111	-0.111	-0.114	-0.116	-0.120	-0.124	-0.129	-0.134	-0.140	-0.146	-0.152	-0.160	-0.168	-0.176	-0.185	-0.192	-0.201	-0.210	-0.219	-0.229	-0.236	-0.245	-0.255	-0.262	-0.270	-0.279	-0.285	-0.292	-0.299	-0.305	-0.311	-0.315	-0.319	-0.322	-0.325	-0.326	-0.328	-0.328	-0.326	-0.325	-0.322	-0.319	-0.316	-0.311	-0.305	-0.299	-0.292	-0.284	-0.275	-0.266	-0.256	-0.245	-0.234	-0.224	-0.211	-0.199	-0.186	-0.175	-0.161	-0.149	-0.135	-0.122	-0.109	-0.096	-0.084	-0.071	-0.059	-0.046	-0.036	-0.025	-0.014	-0.005	0.004	0.012	0.020	0.026	0.034	0.039	0.044	0.046	0.050	0.052	0.054	0.054	0.054	0.052	0.051	0.049	0.045	0.041	0.036	0.031	0.025	0.019	0.012	0.006	-0.002	-0.010	-0.019	-0.026	-0.035	-0.044	-0.052	-0.062	-0.071	-0.079	-0.088	-0.096	-0.104	-0.111	-0.119	-0.125	-0.132	-0.139	-0.145	-0.149	-0.155	-0.159	-0.162	-0.166	-0.169	-0.170	-0.172	-0.172	-0.174	-0.172	-0.171	-0.170	-0.168	-0.165	-0.162	-0.159	-0.154	-0.150	-0.145	-0.139	-0.134	-0.128	-0.120	-0.114	-0.105	-0.099	-0.090	-0.081	-0.072	-0.064	-0.055	-0.045	-0.035	-0.025	-0.014	-0.004	0.008	0.019	0.031	0.041	0.054	0.066	0.079	0.092	0.105	0.118	0.131	0.145	0.160	0.172	0.188	0.201	0.216	0.231	0.246	0.261	0.276	0.292	0.308	0.322	0.338	0.355	0.370	0.386	0.401	0.418	0.431	0.448	0.462	0.476	0.491	0.505	0.519	0.531	0.544	0.556	0.568	0.578	0.588	0.598	0.605	0.612	0.620	0.626	0.631	0.635	0.639	0.640	0.641	0.640	0.639	0.636	0.632	0.628	0.622	0.615	0.608	0.598	0.586	0.575	0.562	0.549	0.535	0.519	0.501	0.485	0.466	0.446	0.428	0.406	0.386	0.364	0.341	0.319	0.296	0.271	0.249	0.225	0.201	0.176	0.152	0.129	0.104	0.081	0.058	0.034	0.011	-0.010	-0.032	-0.054	-0.075	-0.094	-0.112	-0.131	-0.150	-0.169	-0.185	-0.201	-0.215	-0.230	-0.244	-0.256	-0.269	-0.281	-0.291	-0.300	-0.309	-0.318	-0.325	-0.332	-0.339	-0.345	-0.350	-0.355	-0.359	-0.362	-0.366	-0.369	-0.372	-0.374	-0.376	-0.378	-0.380	-0.381	-0.381	-0.382	-0.384	-0.385	-0.388	-0.389	-0.390	-0.391	-0.394	-0.394	-0.396	-0.399	-0.401	-0.404	-0.408	-0.411	-0.414	-0.419	-0.422	-0.426	-0.432	-0.438	-0.442	-0.449	-0.454	-0.460	-0.466	-0.474	-0.479	-0.485	-0.492	-0.499	-0.505	-0.512	-0.518	-0.524	-0.531	-0.538	-0.542	-0.548	-0.552	-0.559	-0.564	-0.569	-0.571	-0.575	-0.579	-0.581	-0.582	-0.584	-0.585	-0.586	-0.585	-0.585	-0.582	-0.580	-0.576	-0.572	-0.569	-0.564	-0.558	-0.551	-0.544	-0.536	-0.528	-0.519	-0.510	-0.500	-0.489	-0.478	-0.468	-0.455	-0.442	-0.431	-0.419	-0.406	-0.394	-0.381	-0.369	-0.355	-0.342	-0.329	-0.316	-0.306	-0.294	-0.281	-0.271	-0.261	-0.250	-0.240	-0.231	-0.224	-0.216	-0.209	-0.202	-0.198	-0.192	-0.189	-0.185	-0.182	-0.182	-0.181	-0.181	-0.182	-0.184	-0.186	-0.189	-0.192	-0.198	-0.202	-0.208	-0.215	-0.222	-0.229	-0.236	-0.246	-0.254	-0.264	-0.272	-0.282	-0.292	-0.302	-0.312	-0.322	-0.332	-0.342	-0.351	-0.362	-0.371	-0.380	-0.389	-0.398	-0.405	-0.414	-0.420	-0.426	-0.432	-0.439	-0.444	-0.449	-0.452	-0.456	-0.459	-0.461	-0.464	-0.465	-0.465	-0.465	-0.465	-0.464	-0.464	-0.462	-0.460	-0.456	-0.455	-0.451	-0.449	-0.445	-0.441	-0.438	-0.432	-0.428	-0.424	-0.419	-0.415	-0.410	-0.405	-0.400	-0.396	-0.391	-0.386	-0.382	-0.378	-0.374	-0.370	-0.366	-0.362	-0.359	-0.356	-0.352	-0.350	-0.348	-0.344	-0.341	-0.339	-0.336	-0.334	-0.331	-0.329	-0.326	-0.325	-0.321	-0.320	-0.318	-0.315	-0.312	-0.311	-0.310	-0.308	-0.305	-0.302	-0.301	-0.299	-0.298	-0.295	-0.292	-0.291	-0.290	-0.289	-0.288	-0.286	-0.285	-0.284	-0.284	-0.282	-0.282	-0.284	-0.284	-0.286	-0.288	-0.290	-0.291	-0.295	-0.299	-0.302	-0.308	-0.312	-0.319	-0.325	-0.332	-0.340	-0.349	-0.358	-0.368	-0.378	-0.389	-0.400	-0.412	-0.425	-0.438	-0.452	-0.466	-0.482	-0.496	-0.512	-0.529	-0.545	-0.561	-0.579	-0.595	-0.612	-0.629	-0.646	-0.662	-0.679	-0.696	-0.712	-0.728	-0.744	-0.759	-0.774	-0.788	-0.801	-0.814	-0.828	-0.839	-0.850	-0.861	-0.870	-0.879	-0.888	-0.894	-0.901	-0.906	-0.911	-0.915	-0.918	-0.920	-0.921	-0.922	-0.921	-0.920	-0.919	-0.916	-0.912	-0.910	-0.904	-0.900	-0.894	-0.888	-0.881	-0.875	-0.868	-0.860	-0.851	-0.844	-0.835	-0.828	-0.819	-0.810	-0.802	-0.794	-0.785	-0.778	-0.769	-0.762	-0.755	-0.749	-0.742	-0.736	-0.731	-0.725	-0.721	-0.718	-0.715	-0.712	-0.710	-0.709	-0.708	-0.708	-0.710	-0.711	-0.712	-0.715	-0.719	-0.724	-0.728	-0.734	-0.739	-0.745	-0.752	-0.759	-0.768	-0.775	-0.784	-0.794	-0.804	-0.814	-0.822	-0.834	-0.844	-0.855	-0.866	-0.878	-0.889	-0.900	-0.911	-0.920	-0.931	-0.942	-0.952	-0.964	-0.972	-0.982	-0.991	-1.001	-1.010	-1.018	-1.025	-1.032	-1.039	-1.046	-1.051	-1.056	-1.060	-1.064	-1.066	-1.070	-1.071	-1.072	-1.072	-1.072	-1.071	-1.070	-1.068	-1.064	-1.061	-1.056	-1.051	-1.046	-1.040	-1.034	-1.026	-1.018	-1.010	-1.001	-0.991	-0.980	-0.970	-0.959	-0.948	-0.935	-0.924	-0.910	-0.898	-0.885	-0.870	-0.858	-0.842	-0.829	-0.815	-0.800	-0.785	-0.770	-0.755	-0.740	-0.725	-0.709	-0.692	-0.676	-0.661	-0.645	-0.630	-0.612	-0.598	-0.580	-0.564	-0.548	-0.531	-0.515	-0.496	-0.480	-0.464	-0.446	-0.429	-0.411	-0.394	-0.376	-0.359	-0.340	-0.322	-0.304	-0.285	-0.266	-0.248	-0.228	-0.209	-0.189	-0.170	-0.149	-0.129	-0.109	-0.089	-0.068	-0.046	-0.026	-0.005	0.016	0.038	0.059	0.080	0.101	0.122	0.144	0.165	0.186	0.206	0.228	0.248	0.269	0.289	0.308	0.328	0.348	0.366	0.385	0.404	0.421	0.438	0.454	0.470	0.485	0.500	0.515	0.528	0.541	0.551	0.564	0.574	0.584	0.592	0.601	0.610	0.616	0.622	0.628	0.632	0.635	0.639	0.641	0.644	0.644	0.644	0.644	0.642	0.641	0.638	0.634	0.631	0.626	0.621	0.616	0.611	0.605	0.598	0.591	0.582	0.575	0.568	0.559	0.550	0.540	0.532	0.522	0.514	0.504	0.494	0.484	0.475	0.465	0.455	0.445	0.435	0.425	0.415	0.406	0.398	0.388	0.379	0.370	0.360	0.352	0.344	0.335	0.328	0.321	0.314	0.308	0.301	0.295	0.291	0.285	0.281	0.278	0.275	0.272	0.271	0.270	0.269	0.269	0.270	0.271	0.274	0.278	0.281	0.286	0.292	0.300	0.308	0.316	0.326	0.336	0.349	0.360	0.375	0.389	0.404	0.421	0.439	0.458	0.476	0.498	0.518	0.541	0.564	0.588	0.611	0.638	0.662	0.689	0.718	0.744	0.772	0.800	0.830	0.859	0.888	0.916	0.946	0.975	1.005	1.034	1.061	1.090	1.119	1.145	1.172	1.199	1.224	1.249	1.274	1.296	1.319	1.340	1.360	1.380	1.398	1.416	1.431	1.448	1.460	1.474	1.484	1.494	1.504	1.511	1.518	1.522	1.528	1.530	1.532	1.534	1.532	1.531	1.529	1.525	1.521	1.515	1.509	1.501	1.495	1.486	1.476	1.466	1.458	1.446	1.434	1.424	1.411	1.399	1.386	1.374	1.361	1.348	1.335	1.321	1.310	1.298	1.285	1.272	1.259	1.248	1.236	1.225	1.214	1.202	1.192	1.182	1.172	1.164	1.155	1.148	1.140	1.134	1.126	1.121	1.116	1.111	1.106	1.102	1.100	1.098	1.095	1.094	1.094	1.092	1.092	1.095	1.096	1.098	1.100	1.104	1.108	1.111	1.116	1.121	1.126	1.134	1.139	1.146	1.152	1.161	1.170	1.178	1.186	1.196	1.205	1.215	1.225	1.235	1.245	1.256	1.266	1.279	1.289	1.300	1.311	1.322	1.334	1.344	1.356	1.366	1.378	1.388	1.399	1.409	1.419	1.428	1.436	1.445	1.454	1.461	1.469	1.475	1.482	1.488	1.492	1.498	1.501	1.504	1.508	1.509	1.511	1.512	1.512	1.511	1.510	1.508	1.505	1.501	1.496	1.492	1.486	1.481	1.474	1.468	1.459	1.450	1.441	1.432	1.421	1.411	1.400	1.389	1.376	1.365	1.352	1.340	1.328	1.314	1.301	1.288	1.275	1.262	1.249	1.236	1.222	1.210	1.196	1.184	1.171	1.160	1.148	1.136	1.124	1.112	1.101	1.090	1.080	1.069	1.059	1.050	1.040	1.030	1.021	1.012	1.004	0.995	0.988	0.978	0.970	0.962	0.954	0.945	0.938	0.930	0.921	0.912	0.904	0.895	0.886	0.876	0.868	0.856	0.848	0.836	0.825	0.814	0.801	0.789	0.776	0.761	0.749	0.732	0.718	0.702	0.686	0.669	0.651	0.632	0.615	0.594	0.575	0.555	0.534	0.512	0.490	0.469	0.446	0.422	0.400	0.376	0.354	0.330	0.305	0.281	0.258	0.232	0.208	0.184	0.159	0.135	0.110	0.086	0.064	0.039	0.015	-0.008	-0.029	-0.052	-0.074	-0.095	-0.116	-0.136	-0.156	-0.175	-0.194	-0.211	-0.230	-0.245	-0.262	-0.278	-0.291	-0.306	-0.320	-0.332	-0.344	-0.356	-0.366	-0.376	-0.385	-0.395	-0.402	-0.410	-0.416	-0.422	-0.428	-0.432	-0.436	-0.439	-0.442	-0.445	-0.446	-0.449	-0.450	-0.450	-0.450	-0.450	-0.449	-0.449	-0.446	-0.445	-0.444	-0.441	-0.439	-0.436	-0.434	-0.430	-0.429	-0.425	-0.421	-0.419	-0.418	-0.414	-0.411	-0.409	-0.408	-0.405	-0.402	-0.401	-0.400	-0.400	-0.399	-0.398	-0.399	-0.400	-0.400	-0.402	-0.404	-0.408	-0.410	-0.412	-0.418	-0.422	-0.428	-0.434	-0.440	-0.446	-0.455	-0.464	-0.472	-0.482	-0.492	-0.504	-0.515	-0.526	-0.539	-0.551	-0.565	-0.579	-0.592	-0.608	-0.622	-0.638	-0.652	-0.669	-0.685	-0.701	-0.718	-0.732	-0.749	-0.765	-0.781	-0.798	-0.812	-0.828	-0.842	-0.858	-0.872	-0.886	-0.899	-0.912	-0.924	-0.935	-0.946	-0.958	-0.968	-0.976	-0.984	-0.991	-0.998	-1.004	-1.009	-1.012	-1.016	-1.020	-1.021	-1.021	-1.021	-1.021	-1.019	-1.016	-1.014	-1.010	-1.005	-1.000	-0.994	-0.988	-0.980	-0.970	-0.962	-0.952	-0.942	-0.932	-0.921	-0.909	-0.898	-0.885	-0.872	-0.860	-0.846	-0.832	-0.819	-0.805	-0.791	-0.776	-0.762	-0.749	-0.732	-0.719	-0.705	-0.689	-0.676	-0.660	-0.646	-0.632	-0.619	-0.604	-0.591	-0.576	-0.564	-0.550	-0.538	-0.524	-0.511	-0.500	-0.489	-0.476	-0.465	-0.455	-0.442	-0.434	-0.422	-0.414	-0.405	-0.395	-0.386	-0.380	-0.371	-0.364	-0.358	-0.350	-0.345	-0.339	-0.334	-0.330	-0.326	-0.322	-0.320	-0.318	-0.315	-0.314	-0.312	-0.311	-0.311	-0.311	-0.314	-0.314	-0.316	-0.318	-0.320	-0.324	-0.328	-0.332	-0.338	-0.342	-0.348	-0.354	-0.359	-0.366	-0.374	-0.380	-0.388	-0.396	-0.404	-0.411	-0.421	-0.429	-0.439	-0.448	-0.456	-0.465	-0.475	-0.485	-0.492	-0.502	-0.512	-0.521	-0.531	-0.541	-0.549	-0.559	-0.569	-0.576	-0.585	-0.595	-0.602	-0.611	-0.619	-0.626	-0.634	-0.641	-0.648	-0.655	-0.661	-0.668	-0.674	-0.680	-0.686	-0.691	-0.698	-0.701	-0.708	-0.712	-0.716	-0.721	-0.725	-0.729	-0.732	-0.736	-0.740	-0.742	-0.746	-0.749	-0.752	-0.755	-0.758	-0.760	-0.762	-0.765	-0.766	-0.768	-0.770	-0.772	-0.774	-0.775	-0.778	-0.779	-0.780	-0.781	-0.782	-0.782	-0.785	-0.785	-0.786	-0.788	-0.788	-0.788	-0.789	-0.789	-0.788	-0.789	-0.788	-0.788	-0.788	-0.786	-0.786	-0.785	-0.784	-0.784	-0.782	-0.781	-0.780	-0.778	-0.776	-0.775	-0.774	-0.772	-0.770	-0.769	-0.768	-0.765	-0.765	-0.762	-0.760	-0.759	-0.758	-0.756	-0.755	-0.754	-0.752	-0.751	-0.751	-0.750	-0.749	-0.748	-0.748	-0.748	-0.746	-0.748	-0.748	-0.748	-0.749	-0.748	-0.749	-0.750	-0.751	-0.752	-0.754	-0.755	-0.758	-0.759	-0.761	-0.764	-0.768	-0.770	-0.772	-0.776	-0.779	-0.782	-0.786	-0.790	-0.794	-0.798	-0.800	-0.805	-0.810	-0.812	-0.818	-0.821	-0.825	-0.831	-0.835	-0.839	-0.844	-0.848	-0.854	-0.858	-0.862	-0.865	-0.870	-0.875	-0.880	-0.884	-0.889	-0.892	-0.898	-0.901	-0.906	-0.910	-0.915	-0.920	-0.925	-0.930	-0.935	-0.939	-0.944	-0.949	-0.955	-0.960	-0.965	-0.970	-0.976	-0.981	-0.988	-0.992	-1.000	-1.006	-1.012	-1.019	-1.026	-1.032	-1.040	-1.049	-1.056	-1.064	-1.072	-1.081	-1.089	-1.099	-1.106	-1.116	-1.125	-1.135	-1.145	-1.155	-1.165	-1.176	-1.186	-1.196	-1.208	-1.219	-1.229	-1.240	-1.250	-1.261	-1.272	-1.284	-1.295	-1.305	-1.316	-1.328	-1.338	-1.349	-1.360	-1.370	-1.380	-1.391	-1.401	-1.411	-1.420	-1.431	-1.440	-1.450	-1.459	-1.468	-1.475	-1.485	-1.494	-1.501	-1.510	-1.518	-1.525	-1.532	-1.540	-1.548	-1.555	-1.562	-1.569	-1.576	-1.584	-1.590	-1.598	-1.604	-1.611	-1.618	-1.624	-1.631	-1.639	-1.646	-1.652	-1.660	-1.666	-1.675	-1.682	-1.690	-1.699	-1.708	-1.716	-1.724	-1.732	-1.742	-1.751	-1.760	-1.770	-1.780	-1.790	-1.800	-1.810	-1.821	-1.831	-1.841	-1.852	-1.862	-1.872	-1.885	-1.895	-1.906	-1.918	-1.928	-1.939	-1.950	-1.959	-1.969	-1.980	-1.989	-1.998	-2.007	-2.015	-2.024	-2.031	-2.039	-2.045	-2.051	-2.058	-2.062	-2.066	-2.070	-2.072	-2.075	-2.078	-2.078	-2.078	-2.076	-2.075	-2.072	-2.070	-2.065	-2.061	-2.056	-2.050	-2.044	-2.036	-2.027	-2.020	-2.010	-2.000	-1.990	-1.979	-1.968	-1.955	-1.944	-1.931	-1.919	-1.906	-1.894	-1.880	-1.868	-1.855	-1.841	-1.829	-1.816	-1.804	-1.792	-1.781	-1.770	-1.760	-1.750	-1.741	-1.732	-1.725	-1.719	-1.712	-1.706	-1.702	-1.700	-1.698	-1.696	-1.695	-1.696	-1.698	-1.701	-1.705	-1.710	-1.715	-1.722	-1.731	-1.740	-1.751	-1.762	-1.775	-1.788	-1.802	-1.818	-1.832	-1.850	-1.868	-1.886	-1.905	-1.925	-1.944	-1.966	-1.986	-2.009	-2.030	-2.052	-2.074	-2.098	-2.120	-2.144	-2.166	-2.190	-2.212	-2.236	-2.259	-2.281	-2.304	-2.325	-2.348	-2.369	-2.390	-2.410	-2.430	-2.450	-2.469	-2.488	-2.506	-2.522	-2.540	-2.554	-2.570	-2.584	-2.598	-2.610	-2.622	-2.635	-2.644	-2.655	-2.664	-2.671	-2.679	-2.685	-2.691	-2.696	-2.700	-2.704	-2.706	-2.708	-2.709	-2.708	-2.708	-2.706	-2.704	-2.699	-2.695	-2.690	-2.684	-2.679	-2.671	-2.662	-2.654	-2.644	-2.634	-2.624	-2.612	-2.600	-2.588	-2.575	-2.561	-2.548	-2.532	-2.519	-2.504	-2.489	-2.472	-2.458	-2.440	-2.424	-2.408	-2.391	-2.375	-2.359	-2.342	-2.326	-2.310	-2.295	-2.279	-2.265	-2.250	-2.236	-2.224	-2.211	-2.199	-2.186	-2.176	-2.166	-2.156	-2.148	-2.140	-2.134	-2.128	-2.122	-2.118	-2.115	-2.112	-2.111	-2.111	-2.111	-2.111	-2.114	-2.118	-2.121	-2.126	-2.131	-2.138	-2.145	-2.151	-2.160	-2.169	-2.178	-2.188	-2.196	-2.208	-2.218	-2.228	-2.238	-2.248	-2.258	-2.268	-2.278	-2.288	-2.295	-2.304	-2.311	-2.319	-2.325	-2.331	-2.336	-2.340	-2.342	-2.344	-2.344	-2.344	-2.342	-2.339	-2.334	-2.329	-2.321	-2.312	-2.301	-2.290	-2.278	-2.264	-2.248	-2.230	-2.211	-2.191	-2.170	-2.146	-2.124	-2.098	-2.070	-2.042	-2.014	-1.984	-1.954	-1.921	-1.890	-1.856	-1.822	-1.789	-1.755	-1.720	-1.685	-1.649	-1.614	-1.578	-1.542	-1.506	-1.472	-1.436	-1.402	-1.369	-1.336	-1.302	-1.270	-1.240	-1.210	-1.181	-1.151	-1.125	-1.100	-1.074	-1.050	-1.029	-1.008	-0.989	-0.970	-0.954	-0.939	-0.925	-0.911	-0.900	-0.890	-0.882	-0.876	-0.870	-0.865	-0.862	-0.860	-0.860	-0.861	-0.862	-0.866	-0.870	-0.875	-0.881	-0.888	-0.895	-0.904	-0.914	-0.922	-0.934	-0.945	-0.956	-0.969	-0.981	-0.994	-1.006	-1.020	-1.032	-1.045	-1.059	-1.071	-1.084	-1.096	-1.109	-1.120	-1.131	-1.142	-1.152	-1.162	-1.170	-1.180	-1.188	-1.195	-1.201	-1.206	-1.211	-1.215	-1.219	-1.221	-1.222	-1.224	-1.222	-1.222	-1.220	-1.219	-1.215	-1.211	-1.206	-1.200	-1.194	-1.186	-1.180	-1.171	-1.161	-1.152	-1.142	-1.132	-1.121	-1.110	-1.099	-1.088	-1.075	-1.062	-1.051	-1.038	-1.026	-1.015	-1.002	-0.990	-0.979	-0.968	-0.956	-0.945	-0.935	-0.926	-0.918	-0.909	-0.900	-0.892	-0.885	-0.879	-0.872	-0.868	-0.864	-0.861	-0.859	-0.858	-0.856	-0.856	-0.856	-0.858	-0.860	-0.864	-0.868	-0.871	-0.878	-0.882	-0.890	-0.896	-0.905	-0.912	-0.921	-0.930	-0.941	-0.951	-0.961	-0.974	-0.984	-0.995	-1.009	-1.020	-1.032	-1.045	-1.058	-1.070	-1.082	-1.095	-1.108	-1.119	-1.131	-1.144	-1.155	-1.166	-1.178	-1.188	-1.198	-1.209	-1.219	-1.228	-1.235	-1.244	-1.252	-1.259	-1.266	-1.271	-1.278	-1.282	-1.288	-1.292	-1.295	-1.299	-1.302	-1.304	-1.306	-1.308	-1.308	-1.309	-1.309	-1.309	-1.309	-1.308	-1.306	-1.304	-1.302	-1.300	-1.298	-1.294	-1.292	-1.289	-1.284	-1.281	-1.278	-1.272	-1.269	-1.265	-1.261	-1.256	-1.252	-1.249	-1.245	-1.240	-1.236	-1.231	-1.228	-1.224	-1.220	-1.216	-1.212	-1.209	-1.206	-1.204	-1.200	-1.198	-1.195	-1.192	-1.190	-1.188	-1.188	-1.185	-1.184	-1.184	-1.184	-1.182	-1.184	-1.184	-1.184	-1.185	-1.186	-1.188	-1.190	-1.192	-1.196	-1.199	-1.202	-1.206	-1.210	-1.216	-1.222	-1.228	-1.234	-1.240	-1.248	-1.256	-1.264	-1.272	-1.282	-1.290	-1.301	-1.312	-1.322	-1.334	-1.345	-1.358	-1.370	-1.384	-1.396	-1.410	-1.424	-1.439	-1.452	-1.468	-1.482	-1.496	-1.511	-1.526	-1.542	-1.558	-1.571	-1.588	-1.602	-1.616	-1.631	-1.645	-1.660	-1.674	-1.685	-1.698	-1.710	-1.722	-1.734	-1.742	-1.752	-1.761	-1.770	-1.776	-1.784	-1.790	-1.795	-1.799	-1.802	-1.805	-1.805	-1.806	-1.806	-1.805	-1.802	-1.799	-1.795	-1.790	-1.786	-1.780	-1.772	-1.765	-1.756	-1.748	-1.738	-1.726	-1.716	-1.704	-1.692	-1.680	-1.666	-1.654	-1.640	-1.626	-1.612	-1.599	-1.585	-1.570	-1.556	-1.541	-1.528	-1.514	-1.499	-1.485	-1.471	-1.459	-1.445	-1.432	-1.420	-1.409	-1.396	-1.385	-1.375	-1.365	-1.355	-1.346	-1.338	-1.329	-1.321	-1.314	-1.306	-1.300	-1.295	-1.289	-1.285	-1.281	-1.276	-1.274	-1.271	-1.269	-1.269	-1.266	-1.266	-1.266	-1.266	-1.266	-1.266	-1.269	-1.269	-1.271	-1.274	-1.276	-1.280	-1.284	-1.288	-1.291	-1.296	-1.300	-1.306	-1.310	-1.316	-1.321	-1.329	-1.335	-1.341	-1.348	-1.354	-1.361	-1.368	-1.374	-1.382	-1.389	-1.396	-1.404	-1.411	-1.419	-1.426	-1.434	-1.441	-1.448	-1.455	-1.462	-1.469	-1.475	-1.481	-1.488	-1.492	-1.498	-1.502	-1.508	-1.511	-1.515	-1.518	-1.520	-1.522	-1.525	-1.525	-1.525	-1.524	-1.524	-1.521	-1.520	-1.515	-1.512	-1.508	-1.501	-1.495	-1.488	-1.481	-1.471	-1.461	-1.451	-1.440	-1.429	-1.416	-1.402	-1.389	-1.375	-1.360	-1.344	-1.329	-1.312	-1.295	-1.276	-1.259	-1.240	-1.221	-1.202	-1.182	-1.162	-1.142	-1.122	-1.101	-1.081	-1.060	-1.039	-1.019	-0.999	-0.976	-0.956	-0.936	-0.915	-0.895	-0.875	-0.855	-0.835	-0.816	-0.798	-0.779	-0.759	-0.741	-0.724	-0.706	-0.690	-0.672	-0.656	-0.640	-0.624	-0.609	-0.594	-0.579	-0.565	-0.551	-0.539	-0.525	-0.512	-0.499	-0.488	-0.476	-0.465	-0.454	-0.444	-0.434	-0.424	-0.414	-0.405	-0.395	-0.388	-0.379	-0.371	-0.364	-0.356	-0.350	-0.344	-0.338	-0.332	-0.328	-0.322	-0.319	-0.314	-0.310	-0.308	-0.305	-0.301	-0.299	-0.298	-0.296	-0.295	-0.294	-0.295	-0.295	-0.295	-0.295	-0.298	-0.299	-0.301	-0.304	-0.306	-0.309	-0.312	-0.318	-0.320	-0.325	-0.330	-0.335	-0.340	-0.346	-0.351	-0.358	-0.364	-0.370	-0.376	-0.384	-0.390	-0.396	-0.404	-0.411	-0.419	-0.425	-0.432	-0.441	-0.448	-0.456	-0.462	-0.470	-0.479	-0.485	-0.492	-0.500	-0.506	-0.514	-0.521	-0.528	-0.535	-0.541	-0.548	-0.554	-0.560	-0.566	-0.572	-0.578	-0.584	-0.589	-0.594	-0.599	-0.604	-0.609	-0.614	-0.618	-0.621	-0.626	-0.630	-0.635	-0.638	-0.642	-0.646	-0.649	-0.652	-0.656	-0.660	-0.662	-0.666	-0.668	-0.672	-0.674	-0.676	-0.679	-0.681	-0.684	-0.686	-0.689	-0.690	-0.692	-0.694	-0.695	-0.698	-0.698	-0.700	-0.701	-0.701	-0.702	-0.704	-0.704	-0.705	-0.705	-0.705	-0.705	-0.706	-0.706	-0.706	-0.706	-0.705	-0.705	-0.705	-0.705	-0.705	-0.705	-0.704	-0.704	-0.705	-0.705	-0.705	-0.705	-0.705	-0.705	-0.705	-0.706	-0.706	-0.706	-0.708	-0.709	-0.710	-0.711	-0.712	-0.712	-0.715	-0.718	-0.719	-0.721	-0.724	-0.726	-0.729	-0.732	-0.736	-0.739	-0.742	-0.746	-0.750	-0.754	-0.758	-0.761	-0.765	-0.769	-0.774	-0.778	-0.781	-0.785	-0.790	-0.794	-0.796	-0.801	-0.804	-0.808	-0.810	-0.814	-0.816	-0.820	-0.822	-0.825	-0.829	-0.830	-0.832	-0.835	-0.836	-0.839	-0.840	-0.842	-0.844	-0.845	-0.848	-0.849	-0.850	-0.852	-0.855	-0.858	-0.860	-0.862	-0.865	-0.868	-0.871	-0.874	-0.879	-0.882	-0.888	-0.891	-0.898	-0.902	-0.909	-0.916	-0.924	-0.931	-0.940	-0.949	-0.959	-0.969	-0.980	-0.991	-1.002	-1.016	-1.029	-1.042	-1.056	-1.071	-1.088	-1.102	-1.119	-1.135	-1.152	-1.170	-1.189	-1.206	-1.225	-1.244	-1.262	-1.281	-1.301	-1.320	-1.340	-1.359	-1.379	-1.399	-1.416	-1.435	-1.454	-1.472	-1.490	-1.509	-1.526	-1.542	-1.560	-1.576	-1.592	-1.606	-1.620	-1.635	-1.649	-1.660	-1.672	-1.684	-1.694	-1.704	-1.712	-1.721	-1.730	-1.736	-1.741	-1.748	-1.752	-1.756	-1.759	-1.761	-1.764	-1.764	-1.765	-1.765	-1.762	-1.761	-1.759	-1.755	-1.751	-1.746	-1.741	-1.736	-1.730	-1.724	-1.715	-1.708	-1.698	-1.690	-1.679	-1.669	-1.658	-1.646	-1.635	-1.621	-1.609	-1.595	-1.580	-1.565	-1.550	-1.534	-1.518	-1.502	-1.484	-1.468	-1.450	-1.431	-1.412	-1.394	-1.374	-1.354	-1.334	-1.312	-1.294	-1.272	-1.251	-1.229	-1.209	-1.188	-1.166	-1.144	-1.122	-1.101	-1.080	-1.059	-1.038	-1.018	-0.996	-0.976	-0.958	-0.938	-0.918	-0.899	-0.881	-0.862	-0.845	-0.828	-0.812	-0.796	-0.781	-0.768	-0.752	-0.741	-0.729	-0.716	-0.706	-0.696	-0.688	-0.679	-0.672	-0.666	-0.660	-0.656	-0.652	-0.650	-0.649	-0.648	-0.648	-0.648	-0.649	-0.651	-0.656	-0.660	-0.665	-0.671	-0.678	-0.685	-0.692	-0.702	-0.712	-0.722	-0.734	-0.746	-0.758	-0.772	-0.785	-0.800	-0.815	-0.831	-0.846	-0.862	-0.879	-0.896	-0.914	-0.931	-0.949	-0.968	-0.985	-1.005	-1.024	-1.041	-1.061	-1.079	-1.099	-1.118	-1.135	-1.154	-1.172	-1.190	-1.208	-1.225	-1.242	-1.259	-1.275	-1.290	-1.308	-1.321	-1.336	-1.350	-1.364	-1.378	-1.390	-1.402	-1.414	-1.424	-1.435	-1.445	-1.454	-1.462	-1.470	-1.479	-1.485	-1.491	-1.498	-1.502	-1.509	-1.512	-1.518	-1.521	-1.522	-1.526	-1.529	-1.531	-1.534	-1.535	-1.535	-1.536	-1.538	-1.539	-1.539	-1.538	-1.539	-1.539	-1.539	-1.538	-1.538	-1.538	-1.536	-1.536	-1.535	-1.535	-1.535	-1.534	-1.534	-1.534	-1.534	-1.532	-1.532	-1.532	-1.532	-1.532	-1.532	-1.534	-1.534	-1.532	-1.532	-1.534	-1.532	-1.534	-1.534	-1.534	-1.534	-1.535	-1.535	-1.535	-1.535	-1.534	-1.534	-1.535	-1.534	-1.534	-1.534	-1.534	-1.534	-1.534	-1.534	-1.534	-1.534	-1.532	-1.531	-1.531	-1.531	-1.531	-1.530	-1.529	-1.529	-1.528	-1.526	-1.526	-1.526	-1.526	-1.524	-1.524	-1.524	-1.522	-1.522	-1.521	-1.521	-1.520	-1.520	-1.519	-1.519	-1.518	-1.516	-1.515	-1.515	-1.514	-1.512	-1.511	-1.509	-1.508	-1.505	-1.502	-1.499	-1.496	-1.492	-1.489	-1.485	-1.481	-1.476	-1.471	-1.465	-1.459	-1.452	-1.446	-1.439	-1.432	-1.422	-1.415	-1.405	-1.396	-1.386	-1.376	-1.366	-1.355	-1.344	-1.332	-1.321	-1.309	-1.296	-1.285	-1.271	-1.259	-1.248	-1.234	-1.222	-1.210	-1.198	-1.185	-1.172	-1.160	-1.150	-1.138	-1.126	-1.118	-1.108	-1.098	-1.089	-1.080	-1.072	-1.065	-1.059	-1.052	-1.048	-1.042	-1.039	-1.036	-1.034	-1.032	-1.031	-1.031	-1.031	-1.032	-1.035	-1.038	-1.041	-1.045	-1.051	-1.056	-1.062	-1.070	-1.078	-1.085	-1.092	-1.102	-1.111	-1.121	-1.131	-1.142	-1.152	-1.164	-1.175	-1.188	-1.199	-1.210	-1.222	-1.235	-1.246	-1.258	-1.269	-1.280	-1.291	-1.302	-1.314	-1.325	-1.335	-1.345	-1.355	-1.364	-1.372	-1.380	-1.389	-1.395	-1.402	-1.409	-1.415	-1.420	-1.425	-1.429	-1.432	-1.435	-1.438	-1.439	-1.440	-1.440	-1.441	-1.440	-1.440	-1.438	-1.436	-1.434	-1.431	-1.426	-1.424	-1.420	-1.415	-1.411	-1.405	-1.400	-1.395	-1.389	-1.382	-1.378	-1.371	-1.365	-1.359	-1.354	-1.348	-1.342	-1.338	-1.332	-1.329	-1.324	-1.320	-1.316	-1.314	-1.311	-1.310	-1.309	-1.309	-1.309	-1.310	-1.312	-1.315	-1.319	-1.322	-1.329	-1.334	-1.341	-1.349	-1.358	-1.368	-1.378	-1.389	-1.401	-1.415	-1.429	-1.442	-1.459	-1.474	-1.491	-1.509	-1.526	-1.545	-1.565	-1.585	-1.605	-1.625	-1.646	-1.668	-1.690	-1.710	-1.732	-1.755	-1.776	-1.798	-1.819	-1.839	-1.860	-1.881	-1.900	-1.919	-1.938	-1.955	-1.972	-1.989	-2.006	-2.020	-2.035	-2.047	-2.061	-2.071	-2.082	-2.092	-2.100	-2.108	-2.115	-2.121	-2.125	-2.129	-2.131	-2.132	-2.132	-2.132	-2.131	-2.129	-2.128	-2.122	-2.119	-2.112	-2.108	-2.101	-2.094	-2.085	-2.078	-2.069	-2.060	-2.050	-2.041	-2.031	-2.021	-2.010	-2.001	-1.990	-1.980	-1.970	-1.960	-1.950	-1.940	-1.930	-1.920	-1.911	-1.902	-1.894	-1.885	-1.876	-1.869	-1.860	-1.854	-1.846	-1.840	-1.834	-1.828	-1.822	-1.818	-1.814	-1.809	-1.805	-1.801	-1.798	-1.794	-1.791	-1.789	-1.786	-1.784	-1.782	-1.780	-1.779	-1.778	-1.778	-1.776	-1.776	-1.775	-1.774	-1.774	-1.774	-1.774	-1.774	-1.771	-1.771	-1.771	-1.771	-1.771	-1.771	-1.771	-1.770	-1.770	-1.770	-1.769	-1.769	-1.768	-1.768	-1.766	-1.765	-1.765	-1.764	-1.762	-1.761	-1.760	-1.759	-1.758	-1.755	-1.754	-1.751	-1.749	-1.746	-1.745	-1.742	-1.740	-1.736	-1.734	-1.731	-1.729	-1.724	-1.721	-1.718	-1.714	-1.710	-1.706	-1.701	-1.698	-1.692	-1.689	-1.682	-1.679	-1.674	-1.669	-1.664	-1.658	-1.652	-1.649	-1.644	-1.636	-1.631	-1.626	-1.622	-1.616	-1.611	-1.606	-1.601	-1.596	-1.592	-1.588	-1.584	-1.580	-1.576	-1.572	-1.571	-1.569	-1.566	-1.565	-1.564	-1.564	-1.564	-1.565	-1.566	-1.569	-1.571	-1.575	-1.579	-1.584	-1.589	-1.595	-1.601	-1.610	-1.619	-1.629	-1.639	-1.650	-1.662	-1.676	-1.689	-1.704	-1.719	-1.735	-1.752	-1.770	-1.788	-1.808	-1.826	-1.846	-1.868	-1.888	-1.910	-1.932	-1.955	-1.978	-2.001	-2.024	-2.047	-2.070	-2.095	-2.118	-2.141	-2.164	-2.186	-2.209	-2.231	-2.254	-2.275	-2.295	-2.315	-2.336	-2.354	-2.371	-2.389	-2.405	-2.420	-2.435	-2.448	-2.459	-2.471	-2.481	-2.491	-2.499	-2.505	-2.511	-2.516	-2.520	-2.524	-2.525	-2.524	-2.524	-2.522	-2.519	-2.516	-2.512	-2.506	-2.500	-2.494	-2.486	-2.478	-2.468	-2.459	-2.449	-2.438	-2.428	-2.418	-2.405	-2.392	-2.382	-2.370	-2.358	-2.346	-2.335	-2.322	-2.312	-2.301	-2.291	-2.281	-2.270	-2.261	-2.252	-2.244	-2.236	-2.229	-2.222	-2.216	-2.211	-2.206	-2.202	-2.199	-2.196	-2.195	-2.192	-2.192	-2.192	-2.192	-2.195	-2.196	-2.199	-2.201	-2.206	-2.211	-2.216	-2.221	-2.226	-2.232	-2.239	-2.246	-2.254	-2.261	-2.270	-2.278	-2.286	-2.295	-2.304	-2.312	-2.321	-2.330	-2.339	-2.348	-2.356	-2.366	-2.375	-2.384	-2.392	-2.401	-2.409	-2.418	-2.425	-2.434	-2.441	-2.449	-2.456	-2.462	-2.470	-2.476	-2.482	-2.489	-2.495	-2.500	-2.505	-2.510	-2.514	-2.519	-2.522	-2.528	-2.530	-2.534	-2.538	-2.540	-2.542	-2.545	-2.548	-2.549	-2.550	-2.554	-2.555	-2.556	-2.558	-2.559	-2.560	-2.561	-2.562	-2.564	-2.565	-2.568	-2.569	-2.570	-2.571	-2.574	-2.576	-2.579	-2.582	-2.585	-2.589	-2.592	-2.596	-2.600	-2.606	-2.611	-2.616	-2.624	-2.630	-2.636	-2.644	-2.652	-2.661	-2.670	-2.680	-2.690	-2.701	-2.712	-2.725	-2.739	-2.751	-2.765	-2.780	-2.795	-2.810	-2.826	-2.842	-2.860	-2.876	-2.894	-2.914	-2.932	-2.951	-2.971	-2.990	-3.011	-3.032	-3.052	-3.075	-3.096	-3.118	-3.140	-3.161	-3.184	-3.205	-3.228	-3.249	-3.270	-3.294	-3.314	-3.335	-3.358	-3.378	-3.399	-3.420	-3.440	-3.460	-3.480	-3.499	-3.518	-3.536	-3.555	-3.572	-3.589	-3.605	-3.622	-3.636	-3.651	-3.666	-3.680	-3.692	-3.706	-3.718	-3.729	-3.740	-3.749	-3.759	-3.768	-3.776	-3.784	-3.790	-3.796	-3.801	-3.808	-3.810	-3.814	-3.816	-3.819	-3.821	-3.822	-3.822	-3.822	-3.822	-3.821	-3.820	-3.818	-3.815	-3.812	-3.810	-3.806	-3.804	-3.799	-3.796	-3.791	-3.786	-3.782	-3.778	-3.774	-3.769	-3.765	-3.760	-3.756	-3.751	-3.748	-3.742	-3.740	-3.738	-3.732	-3.731	-3.728	-3.726	-3.722	-3.721	-3.721	-3.719	-3.719	-3.719	-3.720	-3.720	-3.721	-3.722	-3.725	-3.728	-3.729	-3.732	-3.735	-3.739	-3.742	-3.746	-3.750	-3.755	-3.759	-3.762	-3.768	-3.771	-3.776	-3.781	-3.785	-3.791	-3.795	-3.800	-3.804	-3.808	-3.811	-3.816	-3.820	-3.824	-3.828	-3.830	-3.834	-3.836	-3.840	-3.841	-3.844	-3.846	-3.849	-3.851	-3.852	-3.855	-3.858	-3.859	-3.860	-3.862	-3.865	-3.866	-3.869	-3.870	-3.872	-3.875	-3.879	-3.881	-3.884	-3.888	-3.892	-3.896	-3.900	-3.906	-3.910	-3.916	-3.924	-3.929	-3.936	-3.942	-3.950	-3.959	-3.966	-3.975	-3.985	-3.992	-4.001	-4.011	-4.021	-4.030	-4.039	-4.049	-4.058	-4.068	-4.076	-4.085	-4.093	-4.101	-4.109	-4.116	-4.122	-4.130	-4.136	-4.140	-4.145	-4.149	-4.152	-4.155	-4.156	-4.158	-4.156	-4.156	-4.154	-4.152	-4.148	-4.144	-4.138	-4.132	-4.125	-4.116	-4.108	-4.098	-4.088	-4.075	-4.064	-4.051	-4.037	-4.022	-4.009	-3.992	-3.976	-3.961	-3.944	-3.926	-3.910	-3.892	-3.874	-3.856	-3.839	-3.819	-3.801	-3.784	-3.765	-3.746	-3.729	-3.711	-3.694	-3.676	-3.660	-3.642	-3.628	-3.611	-3.596	-3.581	-3.566	-3.551	-3.538	-3.524	-3.510	-3.496	-3.484	-3.472	-3.460	-3.449	-3.436	-3.425	-3.416	-3.405	-3.394	-3.385	-3.375	-3.364	-3.354	-3.346	-3.336	-3.326	-3.318	-3.309	-3.299	-3.290	-3.281	-3.271	-3.264	-3.255	-3.245	-3.238	-3.229	-3.219	-3.210	-3.202	-3.195	-3.186	-3.179	-3.170	-3.162	-3.155	-3.148	-3.140	-3.134	-3.126	-3.120	-3.115	-3.109	-3.104	-3.100	-3.095	-3.092	-3.089	-3.086	-3.084	-3.082	-3.082	-3.081	-3.081	-3.082	-3.084	-3.086	-3.089	-3.091	-3.095	-3.099	-3.104	-3.110	-3.115	-3.121	-3.128	-3.135	-3.142	-3.150	-3.159	-3.168	-3.176	-3.186	-3.195	-3.204	-3.214	-3.224	-3.232	-3.241	-3.251	-3.260	-3.270	-3.279	-3.288	-3.295	-3.302	-3.310	-3.316	-3.322	-3.329	-3.332	-3.338	-3.341	-3.344	-3.346	-3.348	-3.349	-3.348	-3.346	-3.344	-3.341	-3.339	-3.335	-3.329	-3.324	-3.318	-3.310	-3.301	-3.292	-3.282	-3.272	-3.261	-3.250	-3.238	-3.225	-3.211	-3.199	-3.184	-3.170	-3.155	-3.140	-3.125	-3.110	-3.095	-3.079	-3.064	-3.048	-3.032	-3.018	-3.004	-2.989	-2.975	-2.960	-2.946	-2.934	-2.921	-2.909	-2.896	-2.886	-2.875	-2.866	-2.856	-2.848	-2.840	-2.832	-2.826	-2.820	-2.815	-2.810	-2.806	-2.804	-2.801	-2.800	-2.798	-2.798	-2.799	-2.799	-2.800	-2.802	-2.805	-2.809	-2.812	-2.816	-2.821	-2.826	-2.831	-2.839	-2.844	-2.851	-2.858	-2.865	-2.871	-2.880	-2.886	-2.895	-2.902	-2.910	-2.918	-2.925	-2.932	-2.941	-2.949	-2.956	-2.962	-2.970	-2.976	-2.982	-2.990	-2.996	-3.001	-3.006	-3.011	-3.016	-3.020	-3.025	-3.028	-3.030	-3.034	-3.035	-3.036	-3.039	-3.039	-3.040	-3.040	-3.039	-3.038	-3.036	-3.035	-3.034	-3.031	-3.029	-3.025	-3.022	-3.018	-3.014	-3.010	-3.006	-3.000	-2.996	-2.990	-2.985	-2.980	-2.974	-2.969	-2.962	-2.956	-2.951	-2.944	-2.939	-2.932	-2.926	-2.921	-2.915	-2.909	-2.904	-2.898	-2.891	-2.888	-2.881	-2.876	-2.871	-2.866	-2.862	-2.856	-2.852	-2.849	-2.844	-2.840	-2.836	-2.832	-2.829	-2.825	-2.821	-2.819	-2.815	-2.812	-2.809	-2.808	-2.804	-2.801	-2.799	-2.795	-2.792	-2.790	-2.788	-2.786	-2.784	-2.781	-2.780	-2.779	-2.775	-2.774	-2.772	-2.770	-2.769	-2.768	-2.765	-2.765	-2.764	-2.762	-2.762	-2.761	-2.760	-2.760	-2.761	-2.761	-2.761	-2.761	-2.762	-2.762	-2.765	-2.766	-2.768	-2.770	-2.774	-2.776	-2.780	-2.782	-2.786	-2.790	-2.795	-2.799	-2.805	-2.810	-2.815	-2.821	-2.828	-2.832	-2.840	-2.846	-2.852	-2.860	-2.866	-2.874	-2.881	-2.888	-2.895	-2.904	-2.911	-2.919	-2.925	-2.932	-2.941	-2.948	-2.955	-2.961	-2.969	-2.975	-2.981	-2.988	-2.992	-2.999	-3.004	-3.010	-3.015	-3.019	-3.024	-3.029	-3.032	-3.036	-3.039	-3.042	-3.046	-3.049	-3.052	-3.054	-3.056	-3.059	-3.061	-3.064	-3.065	-3.068	-3.069	-3.070	-3.072	-3.075	-3.076	-3.079	-3.081	-3.084	-3.086	-3.089	-3.091	-3.095	-3.098	-3.102	-3.106	-3.111	-3.115	-3.121	-3.126	-3.132	-3.140	-3.145	-3.154	-3.161	-3.170	-3.179	-3.188	-3.199	-3.209	-3.220	-3.231	-3.244	-3.258	-3.270	-3.284	-3.298	-3.312	-3.328	-3.342	-3.359	-3.375	-3.392	-3.409	-3.428	-3.444	-3.462	-3.481	-3.499	-3.518	-3.538	-3.555	-3.574	-3.592	-3.611	-3.630	-3.648	-3.665	-3.682	-3.700	-3.716	-3.734	-3.749	-3.765	-3.779	-3.792	-3.806	-3.819	-3.831	-3.841	-3.851	-3.860	-3.868	-3.874	-3.880	-3.885	-3.890	-3.892	-3.894	-3.894	-3.892	-3.891	-3.888	-3.884	-3.879	-3.872	-3.865	-3.855	-3.846	-3.836	-3.824	-3.810	-3.798	-3.784	-3.768	-3.751	-3.735	-3.719	-3.700	-3.682	-3.664	-3.644	-3.626	-3.605	-3.586	-3.566	-3.548	-3.528	-3.508	-3.489	-3.470	-3.451	-3.434	-3.416	-3.399	-3.384	-3.368	-3.352	-3.339	-3.325	-3.314	-3.302	-3.292	-3.282	-3.275	-3.268	-3.261	-3.256	-3.252	-3.250	-3.248	-3.248	-3.248	-3.249	-3.251	-3.254	-3.259	-3.264	-3.269	-3.275	-3.282	-3.291	-3.299	-3.308	-3.319	-3.328	-3.339	-3.350	-3.360	-3.372	-3.384	-3.394	-3.406	-3.416	-3.429	-3.439	-3.450	-3.460	-3.469	-3.479	-3.486	-3.495	-3.501	-3.508	-3.512	-3.518	-3.522	-3.525	-3.526	-3.529	-3.529	-3.529	-3.526	-3.524	-3.520	-3.515	-3.509	-3.502	-3.494	-3.485	-3.476	-3.466	-3.455	-3.441	-3.429	-3.414	-3.399	-3.382	-3.366	-3.348	-3.330	-3.311	-3.292	-3.272	-3.252	-3.232	-3.211	-3.189	-3.168	-3.145	-3.125	-3.102	-3.080	-3.058	-3.035	-3.014	-2.990	-2.968	-2.946	-2.925	-2.905	-2.882	-2.862	-2.842	-2.821	-2.802	-2.784	-2.765	-2.746	-2.730	-2.712	-2.696	-2.680	-2.665	-2.650	-2.635	-2.621	-2.609	-2.596	-2.584	-2.572	-2.561	-2.552	-2.542	-2.534	-2.525	-2.518	-2.510	-2.502	-2.496	-2.490	-2.485	-2.480	-2.475	-2.471	-2.468	-2.464	-2.460	-2.459	-2.456	-2.454	-2.452	-2.450	-2.449	-2.449	-2.448	-2.448	-2.446	-2.445	-2.446	-2.445	-2.445	-2.445	-2.444	-2.444	-2.444	-2.444	-2.442	-2.442	-2.441	-2.441	-2.440	-2.439	-2.438	-2.435	-2.434	-2.430	-2.429	-2.425	-2.422	-2.419	-2.415	-2.411	-2.405	-2.400	-2.395	-2.389	-2.382	-2.376	-2.369	-2.360	-2.352	-2.344	-2.335	-2.326	-2.316	-2.306	-2.296	-2.285	-2.275	-2.264	-2.252	-2.241	-2.230	-2.218	-2.206	-2.195	-2.182	-2.171	-2.161	-2.150	-2.139	-2.128	-2.118	-2.108	-2.098	-2.090	-2.080	-2.072	-2.064	-2.058	-2.051	-2.046	-2.041	-2.038	-2.035	-2.033	-2.031	-2.030	-2.031	-2.034	-2.035	-2.039	-2.045	-2.050	-2.056	-2.064	-2.072	-2.081	-2.092	-2.105	-2.116	-2.129	-2.144	-2.159	-2.175	-2.192	-2.210	-2.228	-2.248	-2.266	-2.286	-2.308	-2.329	-2.350	-2.372	-2.395	-2.418	-2.439	-2.462	-2.485	-2.508	-2.530	-2.555	-2.578	-2.599	-2.621	-2.645	-2.666	-2.688	-2.709	-2.730	-2.750	-2.771	-2.791	-2.810	-2.829	-2.846	-2.864	-2.880	-2.898	-2.914	-2.929	-2.942	-2.959	-2.971	-2.985	-2.998	-3.010	-3.021	-3.032	-3.044	-3.054	-3.064	-3.072	-3.082	-3.091	-3.100	-3.108	-3.116	-3.124	-3.131	-3.139	-3.145	-3.152	-3.159	-3.166	-3.171	-3.179	-3.184	-3.191	-3.196	-3.202	-3.208	-3.215	-3.220	-3.226	-3.231	-3.238	-3.242	-3.249	-3.254	-3.258	-3.264	-3.269	-3.272	-3.279	-3.282	-3.288	-3.291	-3.295	-3.299	-3.304	-3.308	-3.310	-3.314	-3.318	-3.320	-3.322	-3.325	-3.328	-3.329	-3.331	-3.332	-3.334	-3.334	-3.334	-3.334	-3.334	-3.334	-3.332	-3.332	-3.330	-3.329	-3.328	-3.325	-3.322	-3.320	-3.318	-3.314	-3.311	-3.308	-3.304	-3.299	-3.295	-3.291	-3.286	-3.282	-3.278	-3.272	-3.268	-3.262	-3.256	-3.251	-3.245	-3.241	-3.235	-3.229	-3.224	-3.218	-3.212	-3.206	-3.201	-3.195	-3.189	-3.182	-3.178	-3.171	-3.165	-3.159	-3.152	-3.148	-3.141	-3.135	-3.129	-3.124	-3.118	-3.112	-3.106	-3.101	-3.096	-3.090	-3.086	-3.081	-3.076	-3.071	-3.068	-3.062	-3.059	-3.054	-3.050	-3.046	-3.044	-3.040	-3.038	-3.035	-3.032	-3.030	-3.029	-3.026	-3.025	-3.024	-3.021	-3.021	-3.021	-3.021	-3.020	-3.021	-3.021	-3.021	-3.022	-3.024	-3.025	-3.026	-3.029	-3.030	-3.032	-3.034	-3.036	-3.039	-3.040	-3.042	-3.045	-3.049	-3.050	-3.052	-3.055	-3.058	-3.061	-3.062	-3.065	-3.066	-3.070	-3.071	-3.074	-3.076	-3.079	-3.080	-3.082	-3.084	-3.086	-3.086	-3.089	-3.091	-3.092	-3.095	-3.096	-3.099	-3.100	-3.102	-3.104	-3.105	-3.108	-3.110	-3.112	-3.115	-3.118	-3.120	-3.122	-3.126	-3.130	-3.132	-3.136	-3.140	-3.145	-3.149	-3.155	-3.159	-3.164	-3.170	-3.175	-3.180	-3.186	-3.191	-3.199	-3.205	-3.211	-3.218	-3.224	-3.230	-3.236	-3.244	-3.249	-3.255	-3.262	-3.268	-3.274	-3.280	-3.285	-3.291	-3.296	-3.301	-3.306	-3.311	-3.315	-3.319	-3.322	-3.326	-3.329	-3.331	-3.334	-3.336	-3.338	-3.340	-3.340	-3.340	-3.340	-3.340	-3.340	-3.340	-3.339	-3.338	-3.336	-3.335	-3.332	-3.331	-3.329	-3.326	-3.324	-3.321	-3.318	-3.315	-3.311	-3.309	-3.305	-3.301	-3.299	-3.295	-3.291	-3.286	-3.284	-3.280	-3.275	-3.272	-3.268	-3.262	-3.260	-3.255	-3.250	-3.246	-3.241	-3.238	-3.231	-3.228	-3.222	-3.218	-3.211	-3.205	-3.200	-3.194	-3.188	-3.180	-3.174	-3.165	-3.159	-3.150	-3.141	-3.132	-3.124	-3.114	-3.104	-3.094	-3.082	-3.071	-3.060	-3.049	-3.038	-3.025	-3.014	-3.000	-2.988	-2.975	-2.962	-2.949	-2.936	-2.922	-2.910	-2.896	-2.884	-2.870	-2.859	-2.846	-2.832	-2.821	-2.810	-2.799	-2.788	-2.776	-2.766	-2.759	-2.750	-2.741	-2.734	-2.728	-2.720	-2.716	-2.711	-2.708	-2.705	-2.702	-2.702	-2.701	-2.701	-2.702	-2.704	-2.708	-2.711	-2.715	-2.719	-2.725	-2.731	-2.738	-2.745	-2.752	-2.761	-2.769	-2.779	-2.788	-2.798	-2.808	-2.819	-2.828	-2.839	-2.850	-2.860	-2.870	-2.880	-2.890	-2.899	-2.910	-2.919	-2.928	-2.935	-2.942	-2.950	-2.958	-2.962	-2.968	-2.972	-2.976	-2.979	-2.981	-2.982	-2.984	-2.984	-2.981	-2.980	-2.978	-2.974	-2.969	-2.964	-2.958	-2.950	-2.941	-2.934	-2.924	-2.912	-2.902	-2.891	-2.878	-2.864	-2.850	-2.836	-2.821	-2.805	-2.789	-2.774	-2.756	-2.739	-2.721	-2.704	-2.685	-2.668	-2.649	-2.630	-2.611	-2.592	-2.575	-2.555	-2.538	-2.520	-2.501	-2.485	-2.468	-2.451	-2.434	-2.418	-2.401	-2.386	-2.372	-2.358	-2.344	-2.331	-2.318	-2.305	-2.294	-2.284	-2.272	-2.264	-2.254	-2.245	-2.236	-2.230	-2.222	-2.216	-2.210	-2.205	-2.201	-2.196	-2.192	-2.189	-2.186	-2.184	-2.182	-2.180	-2.179	-2.179	-2.179	-2.178	-2.178	-2.179	-2.179	-2.180	-2.181	-2.182	-2.184	-2.185	-2.188	-2.189	-2.190	-2.192	-2.195	-2.196	-2.199	-2.201	-2.202	-2.205	-2.206	-2.208	-2.210	-2.211	-2.212	-2.215	-2.215	-2.216	-2.218	-2.218	-2.219	-2.219	-2.220	-2.220	-2.220	-2.220	-2.220	-2.220	-2.220	-2.220	-2.220	-2.219	-2.218	-2.218	-2.216	-2.215	-2.214	-2.212	-2.210	-2.210	-2.208	-2.205	-2.202	-2.202	-2.200	-2.198	-2.195	-2.191	-2.189	-2.186	-2.182	-2.180	-2.176	-2.172	-2.169	-2.165	-2.161	-2.156	-2.152	-2.148	-2.142	-2.138	-2.131	-2.125	-2.120	-2.112	-2.106	-2.100	-2.092	-2.085	-2.078	-2.069	-2.061	-2.052	-2.044	-2.035	-2.025	-2.016	-2.005	-1.996	-1.986	-1.976	-1.964	-1.954	-1.942	-1.932	-1.921	-1.910	-1.899	-1.888	-1.876	-1.865	-1.854	-1.842	-1.832	-1.821	-1.810	-1.800	-1.790	-1.781	-1.771	-1.762	-1.754	-1.745	-1.738	-1.729	-1.721	-1.716	-1.709	-1.702	-1.698	-1.694	-1.689	-1.684	-1.681	-1.678	-1.675	-1.674	-1.672	-1.671	-1.671	-1.671	-1.671	-1.672	-1.674	-1.675	-1.678	-1.680	-1.682	-1.686	-1.689	-1.692	-1.698	-1.701	-1.706	-1.711	-1.716	-1.721	-1.728	-1.732	-1.738	-1.745	-1.750	-1.756	-1.764	-1.769	-1.775	-1.782	-1.790	-1.796	-1.802	-1.811	-1.818	-1.825	-1.834	-1.841	-1.848	-1.858	-1.865	-1.874	-1.882	-1.891	-1.900	-1.910	-1.919	-1.929	-1.939	-1.949	-1.959	-1.970	-1.981	-1.991	-2.002	-2.015	-2.026	-2.039	-2.052	-2.064	-2.078	-2.090	-2.104	-2.118	-2.131	-2.145	-2.160	-2.174	-2.188	-2.201	-2.216	-2.230	-2.244	-2.258	-2.272	-2.286	-2.300	-2.314	-2.326	-2.340	-2.352	-2.365	-2.376	-2.388	-2.400	-2.410	-2.421	-2.431	-2.440	-2.450	-2.458	-2.466	-2.474	-2.481	-2.486	-2.492	-2.498	-2.502	-2.506	-2.511	-2.515	-2.518	-2.520	-2.522	-2.524	-2.524	-2.524	-2.525	-2.525	-2.524	-2.522	-2.522	-2.521	-2.520	-2.518	-2.515	-2.514	-2.510	-2.509	-2.505	-2.504	-2.500	-2.496	-2.494	-2.490	-2.488	-2.484	-2.481	-2.478	-2.475	-2.471	-2.468	-2.465	-2.462	-2.459	-2.456	-2.452	-2.450	-2.446	-2.444	-2.441	-2.439	-2.435	-2.432	-2.430	-2.426	-2.422	-2.419	-2.416	-2.414	-2.410	-2.406	-2.404	-2.400	-2.395	-2.391	-2.386	-2.382	-2.378	-2.372	-2.368	-2.362	-2.358	-2.351	-2.345	-2.339	-2.332	-2.326	-2.320	-2.312	-2.305	-2.298	-2.290	-2.281	-2.272	-2.264	-2.255	-2.246	-2.236	-2.228	-2.216	-2.206	-2.196	-2.186	-2.175	-2.165	-2.154	-2.142	-2.131	-2.121	-2.110	-2.100	-2.088	-2.078	-2.066	-2.056	-2.045	-2.035	-2.025	-2.015	-2.005	-1.995	-1.985	-1.976	-1.968	-1.960	-1.951	-1.944	-1.936	-1.929	-1.924	-1.918	-1.912	-1.909	-1.904	-1.901	-1.898	-1.895	-1.892	-1.891	-1.890	-1.890	-1.890	-1.891	-1.891	-1.894	-1.896	-1.899	-1.901	-1.905	-1.909	-1.912	-1.918	-1.921	-1.926	-1.931	-1.939	-1.944	-1.949	-1.955	-1.962	-1.968	-1.974	-1.981	-1.988	-1.992	-1.999	-2.005	-2.011	-2.018	-2.024	-2.029	-2.034	-2.039	-2.044	-2.049	-2.052	-2.056	-2.060	-2.065	-2.068	-2.069	-2.072	-2.075	-2.078	-2.079	-2.080	-2.081	-2.082	-2.082	-2.082	-2.084	-2.082	-2.081	-2.081	-2.080	-2.079	-2.076	-2.075	-2.072	-2.070	-2.068	-2.065	-2.061	-2.059	-2.056	-2.052	-2.049	-2.045	-2.042	-2.039	-2.033	-2.029	-2.025	-2.021	-2.016	-2.013	-2.006	-2.002	-1.998	-1.992	-1.988	-1.982	-1.978	-1.974	-1.968	-1.964	-1.958	-1.954	-1.950	-1.944	-1.940	-1.936	-1.931	-1.928	-1.922	-1.920	-1.916	-1.912	-1.909	-1.906	-1.904	-1.902	-1.900	-1.898	-1.896	-1.896	-1.894	-1.894	-1.892	-1.892	-1.894	-1.894	-1.895	-1.898	-1.899	-1.901	-1.904	-1.906	-1.909	-1.912	-1.918	-1.921	-1.925	-1.930	-1.935	-1.939	-1.945	-1.949	-1.954	-1.960	-1.965	-1.971	-1.976	-1.981	-1.988	-1.992	-1.996	-2.002	-2.007	-2.013	-2.016	-2.021	-2.025	-2.031	-2.034	-2.038	-2.041	-2.044	-2.047	-2.050	-2.052	-2.054	-2.056	-2.059	-2.059	-2.060	-2.061	-2.062	-2.062	-2.062	-2.062	-2.062	-2.062	-2.061	-2.061	-2.060	-2.060	-2.060	-2.059	-2.058	-2.058	-2.058	-2.056	-2.056	-2.055	-2.055	-2.055	-2.056	-2.056	-2.056	-2.056	-2.058	-2.058	-2.059	-2.060	-2.061	-2.062	-2.065	-2.066	-2.069	-2.070	-2.072	-2.075	-2.076	-2.080	-2.081	-2.085	-2.086	-2.089	-2.090	-2.092	-2.095	-2.096	-2.099	-2.100	-2.100	-2.102	-2.102	-2.102	-2.102	-2.102	-2.101	-2.100	-2.100	-2.098	-2.095	-2.092	-2.090	-2.085	-2.082	-2.078	-2.074	-2.068	-2.062	-2.058	-2.050	-2.044	-2.038	-2.030	-2.024	-2.015	-2.009	-2.000	-1.994	-1.985	-1.978	-1.969	-1.961	-1.954	-1.946	-1.939	-1.931	-1.925	-1.918	-1.912	-1.906	-1.900	-1.896	-1.890	-1.888	-1.882	-1.879	-1.878	-1.875	-1.872	-1.872	-1.871	-1.871	-1.871	-1.872	-1.874	-1.876	-1.879	-1.881	-1.885	-1.890	-1.895	-1.899	-1.904	-1.910	-1.916	-1.922	-1.929	-1.936	-1.942	-1.950	-1.958	-1.966	-1.972	-1.980	-1.988	-1.994	-2.001	-2.009	-2.016	-2.021	-2.027	-2.034	-2.040	-2.045	-2.049	-2.054	-2.058	-2.060	-2.062	-2.065	-2.068	-2.069	-2.069	-2.069	-2.069	-2.068	-2.065	-2.062	-2.060	-2.058	-2.054	-2.049	-2.044	-2.038	-2.031	-2.025	-2.018	-2.010	-2.001	-1.994	-1.985	-1.976	-1.968	-1.956	-1.946	-1.936	-1.926	-1.916	-1.905	-1.894	-1.882	-1.871	-1.860	-1.849	-1.836	-1.826	-1.814	-1.802	-1.790	-1.779	-1.768	-1.755	-1.744	-1.731	-1.720	-1.708	-1.698	-1.686	-1.675	-1.662	-1.651	-1.640	-1.629	-1.618	-1.606	-1.596	-1.585	-1.575	-1.564	-1.554	-1.542	-1.531	-1.521	-1.512	-1.502	-1.491	-1.482	-1.472	-1.464	-1.454	-1.446	-1.438	-1.429	-1.421	-1.414	-1.408	-1.401	-1.394	-1.389	-1.382	-1.378	-1.374	-1.370	-1.366	-1.364	-1.362	-1.361	-1.360	-1.360	-1.361	-1.364	-1.366	-1.369	-1.372	-1.378	-1.382	-1.389	-1.396	-1.404	-1.414	-1.422	-1.434	-1.445	-1.458	-1.470	-1.484	-1.498	-1.512	-1.530	-1.545	-1.562	-1.580	-1.599	-1.618	-1.638	-1.655	-1.675	-1.696	-1.718	-1.739	-1.759	-1.780	-1.801	-1.824	-1.845	-1.866	-1.888	-1.909	-1.930	-1.950	-1.971	-1.991	-2.011	-2.030	-2.050	-2.069	-2.086	-2.104	-2.120	-2.136	-2.151	-2.166	-2.180	-2.192	-2.205	-2.218	-2.228	-2.236	-2.245	-2.254	-2.261	-2.268	-2.272	-2.278	-2.281	-2.284	-2.286	-2.288	-2.288	-2.288	-2.286	-2.285	-2.284	-2.280	-2.276	-2.272	-2.268	-2.262	-2.258	-2.251	-2.246	-2.239	-2.232	-2.225	-2.218	-2.211	-2.204	-2.196	-2.189	-2.182	-2.175	-2.169	-2.162	-2.155	-2.150	-2.144	-2.139	-2.134	-2.129	-2.125	-2.121	-2.119	-2.116	-2.114	-2.112	-2.111	-2.111	-2.111	-2.111	-2.114	-2.116	-2.118	-2.121	-2.125	-2.129	-2.132	-2.139	-2.145	-2.150	-2.156	-2.164	-2.170	-2.179	-2.186	-2.194	-2.202	-2.210	-2.219	-2.228	-2.236	-2.244	-2.252	-2.261	-2.269	-2.278	-2.285	-2.292	-2.300	-2.305	-2.311	-2.319	-2.324	-2.328	-2.332	-2.336	-2.340	-2.342	-2.345	-2.346	-2.348	-2.349	-2.349	-2.349	-2.348	-2.346	-2.344	-2.341	-2.338	-2.335	-2.331	-2.326	-2.322	-2.318	-2.312	-2.306	-2.301	-2.296	-2.290	-2.284	-2.278	-2.271	-2.266	-2.260	-2.254	-2.249	-2.244	-2.238	-2.232	-2.229	-2.225	-2.220	-2.216	-2.214	-2.210	-2.208	-2.206	-2.204	-2.202	-2.202	-2.202	-2.201	-2.202	-2.204	-2.205	-2.206	-2.209	-2.211	-2.214	-2.218	-2.220	-2.225	-2.230	-2.234	-2.238	-2.244	-2.249	-2.254	-2.259	-2.265	-2.271	-2.278	-2.282	-2.289	-2.294	-2.301	-2.306	-2.314	-2.320	-2.325	-2.331	-2.338	-2.344	-2.350	-2.355	-2.361	-2.368	-2.372	-2.380	-2.385	-2.392	-2.399	-2.405	-2.412	-2.419	-2.426	-2.432	-2.440	-2.448	-2.456	-2.464	-2.471	-2.481	-2.490	-2.499	-2.509	-2.519	-2.529	-2.539	-2.550	-2.562	-2.574	-2.586	-2.599	-2.611	-2.624	-2.638	-2.651	-2.664	-2.678	-2.692	-2.708	-2.721	-2.736	-2.751	-2.766	-2.780	-2.795	-2.810	-2.825	-2.839	-2.852	-2.868	-2.880	-2.894	-2.906	-2.919	-2.931	-2.942	-2.954	-2.964	-2.974	-2.982	-2.990	-2.999	-3.006	-3.011	-3.018	-3.021	-3.025	-3.026	-3.029	-3.030	-3.030	-3.029	-3.029	-3.025	-3.022	-3.018	-3.012	-3.006	-2.999	-2.991	-2.982	-2.974	-2.964	-2.952	-2.942	-2.930	-2.918	-2.905	-2.891	-2.879	-2.864	-2.850	-2.835	-2.820	-2.805	-2.790	-2.774	-2.759	-2.742	-2.728	-2.712	-2.698	-2.684	-2.669	-2.655	-2.641	-2.628	-2.615	-2.601	-2.590	-2.579	-2.568	-2.558	-2.548	-2.539	-2.530	-2.521	-2.515	-2.509	-2.502	-2.499	-2.494	-2.490	-2.488	-2.485	-2.484	-2.484	-2.482	-2.484	-2.485	-2.486	-2.490	-2.491	-2.495	-2.499	-2.504	-2.508	-2.514	-2.519	-2.524	-2.530	-2.536	-2.544	-2.550	-2.556	-2.561	-2.568	-2.574	-2.581	-2.586	-2.592	-2.599	-2.605	-2.610	-2.614	-2.618	-2.621	-2.625	-2.629	-2.630	-2.631	-2.634	-2.634	-2.635	-2.634	-2.632	-2.631	-2.629	-2.626	-2.624	-2.620	-2.615	-2.611	-2.605	-2.600	-2.592	-2.586	-2.580	-2.571	-2.564	-2.555	-2.548	-2.539	-2.530	-2.522	-2.512	-2.504	-2.496	-2.486	-2.478	-2.469	-2.461	-2.452	-2.444	-2.438	-2.430	-2.422	-2.416	-2.410	-2.405	-2.399	-2.396	-2.391	-2.389	-2.385	-2.384	-2.382	-2.382	-2.381	-2.382	-2.385	-2.386	-2.389	-2.392	-2.396	-2.401	-2.408	-2.412	-2.419	-2.426	-2.434	-2.442	-2.450	-2.460	-2.469	-2.478	-2.489	-2.499	-2.510	-2.520	-2.531	-2.541	-2.551	-2.562	-2.574	-2.584	-2.595	-2.605	-2.616	-2.625	-2.635	-2.644	-2.652	-2.660	-2.668	-2.675	-2.681	-2.686	-2.692	-2.696	-2.700	-2.704	-2.706	-2.708	-2.708	-2.709	-2.709	-2.708	-2.705	-2.701	-2.699	-2.694	-2.689	-2.684	-2.676	-2.670	-2.661	-2.654	-2.644	-2.634	-2.624	-2.612	-2.601	-2.590	-2.576	-2.564	-2.550	-2.536	-2.524	-2.510	-2.495	-2.481	-2.466	-2.452	-2.436	-2.421	-2.408	-2.392	-2.379	-2.364	-2.349	-2.335	-2.321	-2.308	-2.294	-2.280	-2.268	-2.254	-2.242	-2.230	-2.219	-2.208	-2.196	-2.185	-2.174	-2.164	-2.154	-2.144	-2.134	-2.125	-2.115	-2.108	-2.100	-2.090	-2.082	-2.074	-2.065	-2.059	-2.050	-2.041	-2.035	-2.027	-2.019	-2.011	-2.002	-1.995	-1.986	-1.978	-1.970	-1.960	-1.951	-1.942	-1.932	-1.922	-1.914	-1.904	-1.892	-1.884	-1.872	-1.861	-1.850	-1.840	-1.828	-1.816	-1.805	-1.792	-1.780	-1.768	-1.755	-1.744	-1.731	-1.718	-1.706	-1.694	-1.681	-1.669	-1.656	-1.645	-1.634	-1.622	-1.611	-1.600	-1.589	-1.578	-1.569	-1.558	-1.549	-1.539	-1.530	-1.522	-1.514	-1.505	-1.499	-1.492	-1.485	-1.480	-1.472	-1.469	-1.464	-1.459	-1.456	-1.451	-1.449	-1.445	-1.442	-1.442	-1.440	-1.438	-1.438	-1.436	-1.436	-1.435	-1.436	-1.435	-1.436	-1.436	-1.438	-1.439	-1.440	-1.440	-1.441	-1.442	-1.444	-1.444	-1.445	-1.446	-1.448	-1.448	-1.449	-1.449	-1.450	-1.451	-1.451	-1.452	-1.451	-1.452	-1.452	-1.452	-1.451	-1.451	-1.450	-1.450	-1.449	-1.448	-1.446	-1.444	-1.441	-1.440	-1.438	-1.435	-1.432	-1.429	-1.426	-1.424	-1.420	-1.418	-1.412	-1.410	-1.406	-1.402	-1.398	-1.395	-1.390	-1.386	-1.382	-1.379	-1.374	-1.370	-1.366	-1.362	-1.359	-1.355	-1.351	-1.348	-1.344	-1.340	-1.338	-1.334	-1.331	-1.329	-1.325	-1.324	-1.320	-1.319	-1.316	-1.314	-1.312	-1.310	-1.309	-1.308	-1.306	-1.306	-1.305	-1.304	-1.304	-1.302	-1.302	-1.301	-1.300	-1.300	-1.300	-1.299	-1.300	-1.299	-1.299	-1.299	-1.299	-1.298	-1.299	-1.299	-1.299	-1.299	-1.299	-1.299	-1.299	-1.299	-1.299	-1.299	-1.300	-1.299	-1.301	-1.301	-1.301	-1.304	-1.304	-1.305	-1.306	-1.308	-1.310	-1.311	-1.314	-1.316	-1.320	-1.322	-1.328	-1.331	-1.336	-1.340	-1.345	-1.351	-1.358	-1.362	-1.370	-1.378	-1.385	-1.394	-1.402	-1.411	-1.420	-1.430	-1.440	-1.451	-1.461	-1.472	-1.485	-1.496	-1.509	-1.521	-1.532	-1.546	-1.559	-1.571	-1.585	-1.596	100.000	5.000	2.000	1.000	3.000	0.000	0.000	0.000	0.000	0.000	0.000	0.000	0.000	0.000	0.000	0.000	0.000	0.000	-3.024	-3.021	-3.019	-3.016	-3.014	-3.009	-3.006	-3.002	-2.999	-2.994	-2.989	-2.982	-2.978	-2.972	-2.965	-2.958	-2.950	-2.942	-2.934	-2.924	-2.915	-2.906	-2.895	-2.885	-2.874	-2.862	-2.850	-2.839	-2.826	-2.814	-2.801	-2.789	-2.775	-2.762	-2.750	-2.738	-2.725	-2.714	-2.701	-2.689	-2.678	-2.668	-2.656	-2.646	-2.638	-2.629	-2.621	-2.615	-2.609	-2.604	-2.600	-2.596	-2.594	-2.594	-2.594	-2.594	-2.596	-2.600	-2.602	-2.609	-2.615	-2.622	-2.630	-2.640	-2.650	-2.661	-2.672	-2.685	-2.699	-2.714	-2.728	-2.744	-2.760	-2.776	-2.794	-2.811	-2.828	-2.846	-2.864	-2.882	-2.900	-2.919	-2.936	-2.955	-2.971	-2.989	-3.006	-3.021	-3.038	-3.052	-3.068	-3.082	-3.095	-3.108	-3.120	-3.131	-3.141	-3.151	-3.159	-3.168	-3.174	-3.180	-3.185	-3.189	-3.194	-3.195	-3.196	-3.198	-3.198	-3.195	-3.194	-3.191	-3.189	-3.184	-3.179	-3.172	-3.166	-3.160	-3.152	-3.144	-3.136	-3.128	-3.119	-3.109	-3.100	-3.090	-3.080	-3.070	-3.060	-3.050	-3.040	-3.030	-3.019	-3.009	-3.000	-2.991	-2.982	-2.972	-2.965	-2.956	-2.949	-2.941	-2.935	-2.929	-2.922	-2.918	-2.914	-2.909	-2.906	-2.904	-2.902	-2.901	-2.901	-2.901	-2.901	-2.901	-2.905	-2.908	-2.911	-2.915	-2.919	-2.924	-2.929	-2.936	-2.942	-2.950	-2.959	-2.965	-2.974	-2.982	-2.991	-3.001	-3.010	-3.020	-3.029	-3.040	-3.049	-3.058	-3.068	-3.076	-3.086	-3.094	-3.104	-3.111	-3.119	-3.126	-3.134	-3.140	-3.148	-3.152	-3.156	-3.161	-3.165	-3.169	-3.172	-3.175	-3.176	-3.178	-3.179	-3.179	-3.178	-3.178	-3.175	-3.174	-3.172	-3.169	-3.166	-3.164	-3.160	-3.156	-3.151	-3.149	-3.144	-3.140	-3.135	-3.130	-3.126	-3.122	-3.118	-3.115	-3.110	-3.106	-3.104	-3.100	-3.096	-3.094	-3.092	-3.089	-3.089	-3.086	-3.085	-3.085	-3.082	-3.082	-3.082	-3.082	-3.082	-3.082	-3.082	-3.085	-3.085	-3.086	-3.088	-3.089	-3.089	-3.091	-3.092	-3.092	-3.095	-3.095	-3.096	-3.098	-3.098	-3.099	-3.100	-3.100	-3.100	-3.100	-3.100	-3.099	-3.099	-3.098	-3.098	-3.095	-3.095	-3.094	-3.094	-3.092	-3.091	-3.090	-3.089	-3.089	-3.089	-3.089	-3.090	-3.090	-3.091	-3.094	-3.096	-3.099	-3.102	-3.108	-3.112	-3.119	-3.125	-3.132	-3.141	-3.151	-3.161	-3.172	-3.184	-3.198	-3.211	-3.226	-3.241	-3.259	-3.276	-3.294	-3.314	-3.332	-3.354	-3.375	-3.396	-3.418	-3.441	-3.465	-3.488	-3.511	-3.535	-3.560	-3.584	-3.608	-3.631	-3.654	-3.679	-3.701	-3.724	-3.746	-3.766	-3.788	-3.809	-3.826	-3.845	-3.862	-3.880	-3.894	-3.909	-3.922	-3.934	-3.945	-3.954	-3.962	-3.969	-3.974	-3.978	-3.981	-3.982	-3.981	-3.980	-3.976	-3.972	-3.968	-3.960	-3.951	-3.942	-3.931	-3.920	-3.908	-3.894	-3.878	-3.861	-3.845	-3.828	-3.809	-3.789	-3.769	-3.749	-3.728	-3.706	-3.684	-3.661	-3.639	-3.616	-3.594	-3.570	-3.546	-3.524	-3.501	-3.479	-3.456	-3.434	-3.411	-3.390	-3.370	-3.349	-3.329	-3.309	-3.290	-3.271	-3.254	-3.236	-3.220	-3.205	-3.189	-3.175	-3.161	-3.149	-3.136	-3.126	-3.116	-3.108	-3.099	-3.090	-3.084	-3.079	-3.074	-3.069	-3.065	-3.062	-3.060	-3.059	-3.059	-3.059	-3.059	-3.060	-3.062	-3.065	-3.069	-3.072	-3.076	-3.079	-3.084	-3.090	-3.094	-3.100	-3.105	-3.111	-3.116	-3.122	-3.129	-3.134	-3.140	-3.145	-3.150	-3.155	-3.160	-3.165	-3.169	-3.171	-3.175	-3.179	-3.180	-3.182	-3.182	-3.184	-3.184	-3.184	-3.182	-3.180	-3.179	-3.175	-3.172	-3.168	-3.164	-3.159	-3.154	-3.146	-3.139	-3.131	-3.125	-3.116	-3.106	-3.098	-3.088	-3.078	-3.066	-3.055	-3.045	-3.032	-3.021	-3.010	-2.999	-2.986	-2.975	-2.964	-2.951	-2.940	-2.929	-2.919	-2.908	-2.898	-2.886	-2.876	-2.869	-2.859	-2.850	-2.842	-2.836	-2.829	-2.821	-2.816	-2.811	-2.808	-2.804	-2.800	-2.798	-2.796	-2.795	-2.794	-2.794	-2.794	-2.795	-2.796	-2.799	-2.802	-2.805	-2.809	-2.814	-2.819	-2.824	-2.830	-2.835	-2.841	-2.848	-2.854	-2.861	-2.868	-2.875	-2.881	-2.889	-2.895	-2.902	-2.909	-2.916	-2.922	-2.928	-2.934	-2.939	-2.945	-2.949	-2.952	-2.956	-2.960	-2.962	-2.965	-2.968	-2.969	-2.969	-2.970	-2.970	-2.968	-2.968	-2.964	-2.961	-2.958	-2.952	-2.949	-2.942	-2.936	-2.930	-2.922	-2.914	-2.905	-2.895	-2.886	-2.875	-2.865	-2.854	-2.841	-2.829	-2.816	-2.802	-2.790	-2.778	-2.762	-2.748	-2.734	-2.719	-2.704	-2.689	-2.674	-2.658	-2.642	-2.628	-2.612	-2.595	-2.580	-2.565	-2.550	-2.534	-2.519	-2.505	-2.490	-2.474	-2.460	-2.446	-2.430	-2.416	-2.404	-2.390	-2.375	-2.362	-2.350	-2.338	-2.325	-2.311	-2.300	-2.289	-2.278	-2.265	-2.254	-2.242	-2.234	-2.222	-2.212	-2.202	-2.194	-2.185	-2.176	-2.168	-2.159	-2.150	-2.144	-2.135	-2.129	-2.122	-2.116	-2.110	-2.105	-2.100	-2.095	-2.091	-2.086	-2.082	-2.079	-2.076	-2.074	-2.071	-2.070	-2.069	-2.068	-2.068	-2.068	-2.068	-2.069	-2.070	-2.071	-2.074	-2.075	-2.078	-2.080	-2.084	-2.086	-2.091	-2.095	-2.099	-2.102	-2.108	-2.111	-2.116	-2.120	-2.126	-2.130	-2.135	-2.141	-2.146	-2.150	-2.155	-2.159	-2.165	-2.169	-2.174	-2.176	-2.181	-2.185	-2.188	-2.191	-2.195	-2.198	-2.200	-2.204	-2.205	-2.206	-2.208	-2.209	-2.210	-2.210	-2.211	-2.211	-2.211	-2.210	-2.210	-2.210	-2.209	-2.208	-2.206	-2.205	-2.204	-2.201	-2.201	-2.200	-2.198	-2.196	-2.195	-2.194	-2.191	-2.190	-2.190	-2.188	-2.188	-2.186	-2.185	-2.184	-2.184	-2.181	-2.181	-2.181	-2.180	-2.181	-2.180	-2.179	-2.180	-2.180	-2.180	-2.180	-2.180	-2.181	-2.181	-2.181	-2.182	-2.182	-2.184	-2.184	-2.184	-2.184	-2.185	-2.185	-2.185	-2.186	-2.186	-2.186	-2.185	-2.186	-2.185	-2.185	-2.184	-2.182	-2.181	-2.180	-2.179	-2.178	-2.176	-2.174	-2.172	-2.169	-2.168	-2.165	-2.162	-2.160	-2.156	-2.154	-2.150	-2.146	-2.144	-2.140	-2.136	-2.131	-2.129	-2.125	-2.120	-2.115	-2.111	-2.106	-2.102	-2.099	-2.092	-2.089	-2.084	-2.079	-2.074	-2.070	-2.065	-2.061	-2.056	-2.052	-2.047	-2.044	-2.040	-2.035	-2.033	-2.029	-2.026	-2.024	-2.021	-2.019	-2.018	-2.016	-2.015	-2.014	-2.014	-2.014	-2.015	-2.016	-2.019	-2.020	-2.022	-2.026	-2.029	-2.034	-2.039	-2.045	-2.050	-2.058	-2.064	-2.071	-2.080	-2.090	-2.099	-2.109	-2.119	-2.130	-2.141	-2.152	-2.164	-2.176	-2.190	-2.202	-2.215	-2.229	-2.242	-2.255	-2.268	-2.281	-2.294	-2.306	-2.320	-2.332	-2.342	-2.355	-2.365	-2.376	-2.386	-2.395	-2.404	-2.412	-2.419	-2.425	-2.430	-2.435	-2.439	-2.440	-2.441	-2.442	-2.441	-2.440	-2.436	-2.432	-2.428	-2.422	-2.414	-2.408	-2.398	-2.388	-2.378	-2.365	-2.351	-2.338	-2.324	-2.309	-2.292	-2.276	-2.259	-2.241	-2.222	-2.205	-2.186	-2.166	-2.148	-2.128	-2.109	-2.089	-2.069	-2.050	-2.030	-2.011	-1.992	-1.975	-1.958	-1.939	-1.922	-1.906	-1.890	-1.876	-1.861	-1.848	-1.836	-1.824	-1.812	-1.801	-1.791	-1.784	-1.775	-1.769	-1.762	-1.756	-1.751	-1.748	-1.744	-1.742	-1.740	-1.740	-1.740	-1.740	-1.741	-1.744	-1.745	-1.748	-1.751	-1.755	-1.759	-1.761	-1.766	-1.771	-1.776	-1.781	-1.786	-1.792	-1.799	-1.804	-1.810	-1.814	-1.820	-1.826	-1.830	-1.835	-1.840	-1.845	-1.849	-1.852	-1.858	-1.860	-1.864	-1.866	-1.870	-1.872	-1.875	-1.878	-1.880	-1.881	-1.881	-1.882	-1.884	-1.885	-1.885	-1.884	-1.884	-1.882	-1.881	-1.880	-1.879	-1.876	-1.875	-1.872	-1.869	-1.866	-1.861	-1.859	-1.855	-1.850	-1.845	-1.840	-1.834	-1.829	-1.824	-1.816	-1.810	-1.804	-1.796	-1.789	-1.781	-1.772	-1.764	-1.755	-1.746	-1.738	-1.726	-1.718	-1.708	-1.698	-1.688	-1.676	-1.665	-1.654	-1.642	-1.631	-1.621	-1.609	-1.598	-1.585	-1.574	-1.562	-1.551	-1.541	-1.529	-1.519	-1.509	-1.498	-1.488	-1.479	-1.468	-1.459	-1.451	-1.442	-1.435	-1.429	-1.422	-1.418	-1.412	-1.408	-1.404	-1.401	-1.399	-1.398	-1.398	-1.398	-1.399	-1.401	-1.404	-1.408	-1.411	-1.418	-1.424	-1.430	-1.438	-1.446	-1.456	-1.466	-1.476	-1.489	-1.500	-1.512	-1.526	-1.540	-1.555	-1.570	-1.585	-1.601	-1.618	-1.634	-1.651	-1.669	-1.686	-1.704	-1.721	-1.740	-1.758	-1.776	-1.792	-1.811	-1.829	-1.848	-1.865	-1.884	-1.900	-1.918	-1.934	-1.951	-1.968	-1.985	-2.000	-2.016	-2.031	-2.047	-2.061	-2.076	-2.090	-2.102	-2.118	-2.130	-2.142	-2.154	-2.166	-2.179	-2.189	-2.201	-2.211	-2.222	-2.231	-2.242	-2.251	-2.260	-2.270	-2.278	-2.286	-2.295	-2.302	-2.310	-2.319	-2.325	-2.332	-2.340	-2.346	-2.354	-2.360	-2.366	-2.374	-2.379	-2.386	-2.391	-2.398	-2.404	-2.409	-2.415	-2.420	-2.426	-2.431	-2.438	-2.442	-2.449	-2.454	-2.460	-2.465	-2.471	-2.476	-2.482	-2.488	-2.494	-2.499	-2.505	-2.510	-2.516	-2.522	-2.529	-2.535	-2.541	-2.548	-2.555	-2.561	-2.569	-2.575	-2.582	-2.589	-2.596	-2.602	-2.610	-2.618	-2.625	-2.632	-2.640	-2.648	-2.655	-2.662	-2.670	-2.678	-2.685	-2.691	-2.699	-2.708	-2.714	-2.721	-2.728	-2.735	-2.741	-2.749	-2.754	-2.760	-2.765	-2.771	-2.778	-2.782	-2.786	-2.792	-2.798	-2.800	-2.804	-2.808	-2.811	-2.815	-2.816	-2.819	-2.821	-2.822	-2.825	-2.826	-2.826	-2.826	-2.826	-2.826	-2.825	-2.824	-2.824	-2.821	-2.820	-2.818	-2.815	-2.812	-2.810	-2.806	-2.804	-2.799	-2.796	-2.792	-2.788	-2.785	-2.780	-2.776	-2.772	-2.769	-2.764	-2.760	-2.755	-2.751	-2.749	-2.744	-2.740	-2.738	-2.732	-2.730	-2.729	-2.725	-2.724	-2.720	-2.719	-2.718	-2.716	-2.716	-2.715	-2.714	-2.714	-2.715	-2.716	-2.716	-2.719	-2.721	-2.722	-2.725	-2.728	-2.731	-2.734	-2.738	-2.741	-2.746	-2.750	-2.755	-2.760	-2.765	-2.770	-2.776	-2.781	-2.786	-2.791	-2.796	-2.801	-2.808	-2.812	-2.818	-2.822	-2.826	-2.829	-2.832	-2.836	-2.839	-2.840	-2.841	-2.841	-2.842	-2.840	-2.839	-2.836	-2.832	-2.829	-2.822	-2.816	-2.810	-2.801	-2.792	-2.781	-2.770	-2.758	-2.745	-2.730	-2.714	-2.698	-2.680	-2.661	-2.641	-2.620	-2.598	-2.576	-2.552	-2.529	-2.502	-2.478	-2.451	-2.425	-2.398	-2.369	-2.340	-2.311	-2.282	-2.254	-2.225	-2.195	-2.166	-2.136	-2.108	-2.080	-2.051	-2.024	-1.996	-1.969	-1.944	-1.918	-1.894	-1.869	-1.846	-1.825	-1.805	-1.784	-1.765	-1.748	-1.731	-1.715	-1.701	-1.689	-1.676	-1.665	-1.655	-1.648	-1.640	-1.634	-1.629	-1.625	-1.621	-1.620	-1.619	-1.619	-1.620	-1.622	-1.624	-1.628	-1.632	-1.636	-1.641	-1.648	-1.655	-1.661	-1.669	-1.676	-1.685	-1.694	-1.701	-1.710	-1.720	-1.728	-1.738	-1.746	-1.755	-1.764	-1.774	-1.781	-1.790	-1.799	-1.806	-1.814	-1.821	-1.829	-1.836	-1.842	-1.849	-1.854	-1.859	-1.864	-1.869	-1.874	-1.876	-1.881	-1.882	-1.885	-1.888	-1.889	-1.890	-1.891	-1.891	-1.890	-1.891	-1.890	-1.888	-1.885	-1.882	-1.880	-1.876	-1.872	-1.868	-1.864	-1.859	-1.852	-1.848	-1.840	-1.834	-1.828	-1.819	-1.811	-1.804	-1.795	-1.786	-1.778	-1.769	-1.759	-1.750	-1.740	-1.730	-1.720	-1.711	-1.700	-1.691	-1.680	-1.671	-1.661	-1.651	-1.642	-1.632	-1.625	-1.615	-1.608	-1.599	-1.591	-1.584	-1.578	-1.570	-1.565	-1.560	-1.555	-1.551	-1.548	-1.545	-1.544	-1.541	-1.540	-1.541	-1.541	-1.542	-1.544	-1.546	-1.550	-1.552	-1.558	-1.564	-1.570	-1.575	-1.581	-1.589	-1.596	-1.604	-1.612	-1.621	-1.630	-1.640	-1.649	-1.659	-1.668	-1.678	-1.688	-1.696	-1.705	-1.715	-1.724	-1.732	-1.741	-1.750	-1.756	-1.764	-1.771	-1.778	-1.784	-1.790	-1.795	-1.799	-1.802	-1.806	-1.809	-1.810	-1.810	-1.811	-1.811	-1.810	-1.809	-1.808	-1.804	-1.801	-1.796	-1.791	-1.785	-1.779	-1.772	-1.765	-1.758	-1.749	-1.740	-1.731	-1.721	-1.711	-1.701	-1.690	-1.678	-1.666	-1.655	-1.641	-1.629	-1.616	-1.604	-1.590	-1.576	-1.562	-1.549	-1.535	-1.521	-1.508	-1.492	-1.479	-1.465	-1.450	-1.435	-1.420	-1.406	-1.391	-1.378	-1.361	-1.348	-1.332	-1.318	-1.302	-1.288	-1.272	-1.258	-1.241	-1.226	-1.211	-1.195	-1.180	-1.164	-1.148	-1.131	-1.114	-1.099	-1.081	-1.064	-1.045	-1.029	-1.011	-0.992	-0.975	-0.956	-0.938	-0.919	-0.899	-0.880	-0.861	-0.842	-0.822	-0.802	-0.782	-0.762	-0.742	-0.724	-0.702	-0.684	-0.664	-0.644	-0.625	-0.605	-0.588	-0.569	-0.550	-0.532	-0.515	-0.499	-0.481	-0.466	-0.451	-0.436	-0.422	-0.409	-0.396	-0.385	-0.374	-0.364	-0.352	-0.346	-0.339	-0.331	-0.326	-0.321	-0.318	-0.312	-0.311	-0.311	-0.310	-0.311	-0.312	-0.316	-0.320	-0.325	-0.331	-0.338	-0.345	-0.352	-0.361	-0.371	-0.382	-0.394	-0.406	-0.419	-0.431	-0.446	-0.460	-0.475	-0.490	-0.506	-0.522	-0.539	-0.555	-0.572	-0.589	-0.605	-0.622	-0.640	-0.658	-0.674	-0.692	-0.710	-0.726	-0.744	-0.760	-0.776	-0.794	-0.810	-0.825	-0.840	-0.856	-0.870	-0.885	-0.900	-0.912	-0.925	-0.939	-0.951	-0.962	-0.974	-0.985	-0.995	-1.005	-1.015	-1.024	-1.032	-1.040	-1.048	-1.055	-1.061	-1.068	-1.074	-1.079	-1.084	-1.088	-1.092	-1.096	-1.100	-1.102	-1.106	-1.109	-1.110	-1.112	-1.115	-1.115	-1.116	-1.118	-1.119	-1.120	-1.120	-1.120	-1.120	-1.120	-1.120	-1.121	-1.121	-1.121	-1.122	-1.122	-1.122	-1.122	-1.124	-1.124	-1.125	-1.125	-1.126	-1.128	-1.129	-1.130	-1.131	-1.132	-1.135	-1.136	-1.139	-1.141	-1.144	-1.145	-1.148	-1.150	-1.152	-1.155	-1.158	-1.159	-1.160	-1.162	-1.165	-1.165	-1.166	-1.168	-1.168	-1.169	-1.169	-1.168	-1.166	-1.165	-1.164	-1.160	-1.156	-1.152	-1.149	-1.142	-1.136	-1.130	-1.122	-1.115	-1.106	-1.098	-1.088	-1.076	-1.066	-1.052	-1.041	-1.026	-1.014	-0.999	-0.984	-0.969	-0.952	-0.936	-0.919	-0.902	-0.885	-0.868	-0.850	-0.834	-0.816	-0.799	-0.781	-0.764	-0.748	-0.730	-0.714	-0.699	-0.684	-0.670	-0.656	-0.642	-0.631	-0.619	-0.609	-0.599	-0.590	-0.582	-0.575	-0.570	-0.565	-0.561	-0.558	-0.556	-0.556	-0.555	-0.558	-0.559	-0.562	-0.566	-0.571	-0.578	-0.584	-0.590	-0.599	-0.608	-0.618	-0.628	-0.638	-0.649	-0.660	-0.671	-0.684	-0.695	-0.708	-0.721	-0.732	-0.746	-0.758	-0.770	-0.784	-0.795	-0.805	-0.818	-0.829	-0.840	-0.849	-0.859	-0.868	-0.876	-0.884	-0.891	-0.899	-0.905	-0.910	-0.915	-0.919	-0.922	-0.925	-0.928	-0.929	-0.930	-0.930	-0.930	-0.929	-0.926	-0.924	-0.921	-0.919	-0.914	-0.909	-0.904	-0.898	-0.891	-0.884	-0.878	-0.870	-0.861	-0.854	-0.844	-0.835	-0.826	-0.816	-0.806	-0.795	-0.785	-0.774	-0.761	-0.751	-0.740	-0.728	-0.715	-0.704	-0.691	-0.680	-0.666	-0.654	-0.642	-0.630	-0.616	-0.605	-0.592	-0.580	-0.569	-0.556	-0.545	-0.532	-0.521	-0.510	-0.499	-0.488	-0.478	-0.468	-0.459	-0.449	-0.440	-0.430	-0.422	-0.415	-0.408	-0.401	-0.395	-0.390	-0.385	-0.381	-0.376	-0.374	-0.371	-0.369	-0.368	-0.366	-0.365	-0.365	-0.366	-0.366	-0.369	-0.371	-0.374	-0.376	-0.381	-0.384	-0.389	-0.392	-0.399	-0.404	-0.409	-0.415	-0.421	-0.426	-0.432	-0.439	-0.442	-0.449	-0.454	-0.459	-0.465	-0.469	-0.474	-0.478	-0.480	-0.485	-0.486	-0.489	-0.489	-0.491	-0.491	-0.489	-0.489	-0.486	-0.484	-0.480	-0.475	-0.470	-0.465	-0.458	-0.450	-0.441	-0.434	-0.425	-0.414	-0.404	-0.392	-0.381	-0.369	-0.356	-0.342	-0.329	-0.315	-0.301	-0.288	-0.274	-0.260	-0.245	-0.231	-0.218	-0.204	-0.191	-0.179	-0.166	-0.154	-0.142	-0.131	-0.121	-0.111	-0.102	-0.094	-0.086	-0.080	-0.074	-0.069	-0.065	-0.061	-0.060	-0.058	-0.058	-0.058	-0.059	-0.060	-0.062	-0.065	-0.069	-0.074	-0.079	-0.085	-0.090	-0.098	-0.105	-0.111	-0.119	-0.128	-0.135	-0.142	-0.150	-0.159	-0.166	-0.175	-0.182	-0.190	-0.196	-0.204	-0.209	-0.215	-0.220	-0.224	-0.228	-0.230	-0.232	-0.234	-0.235	-0.234	-0.234	-0.232	-0.230	-0.226	-0.224	-0.219	-0.212	-0.206	-0.200	-0.192	-0.184	-0.175	-0.165	-0.155	-0.145	-0.132	-0.121	-0.109	-0.095	-0.081	-0.069	-0.054	-0.039	-0.024	-0.009	0.006	0.022	0.038	0.054	0.070	0.086	0.102	0.119	0.136	0.152	0.169	0.186	0.202	0.220	0.236	0.254	0.270	0.286	0.304	0.321	0.336	0.354	0.370	0.386	0.402	0.419	0.434	0.450	0.466	0.482	0.499	0.512	0.528	0.542	0.558	0.572	0.586	0.600	0.615	0.626	0.640	0.652	0.665	0.676	0.688	0.696	0.706	0.716	0.725	0.732	0.739	0.745	0.750	0.754	0.758	0.760	0.760	0.761	0.760	0.760	0.756	0.752	0.748	0.741	0.735	0.728	0.718	0.706	0.696	0.682	0.670	0.655	0.640	0.624	0.606	0.588	0.569	0.549	0.528	0.506	0.485	0.462	0.440	0.415	0.392	0.368	0.344	0.319	0.294	0.269	0.244	0.219	0.195	0.170	0.145	0.121	0.099	0.075	0.052	0.030	0.008	-0.012	-0.032	-0.052	-0.071	-0.090	-0.108	-0.124	-0.140	-0.156	-0.170	-0.184	-0.198	-0.209	-0.220	-0.231	-0.242	-0.251	-0.260	-0.269	-0.275	-0.284	-0.290	-0.295	-0.300	-0.305	-0.310	-0.315	-0.320	-0.324	-0.326	-0.330	-0.334	-0.338	-0.341	-0.345	-0.349	-0.352	-0.356	-0.361	-0.365	-0.370	-0.375	-0.380	-0.386	-0.392	-0.400	-0.406	-0.415	-0.421	-0.430	-0.440	-0.449	-0.459	-0.469	-0.480	-0.492	-0.504	-0.516	-0.529	-0.542	-0.556	-0.569	-0.584	-0.598	-0.612	-0.626	-0.641	-0.656	-0.671	-0.684	-0.699	-0.712	-0.728	-0.740	-0.754	-0.766	-0.779	-0.790	-0.802	-0.812	-0.822	-0.831	-0.840	-0.849	-0.855	-0.861	-0.866	-0.870	-0.874	-0.875	-0.876	-0.876	-0.875	-0.872	-0.869	-0.865	-0.859	-0.852	-0.845	-0.838	-0.828	-0.818	-0.805	-0.794	-0.780	-0.766	-0.752	-0.738	-0.721	-0.706	-0.690	-0.674	-0.656	-0.639	-0.621	-0.604	-0.588	-0.571	-0.554	-0.538	-0.521	-0.506	-0.491	-0.476	-0.464	-0.451	-0.439	-0.428	-0.418	-0.409	-0.400	-0.394	-0.389	-0.384	-0.381	-0.379	-0.378	-0.378	-0.380	-0.384	-0.386	-0.392	-0.398	-0.405	-0.414	-0.424	-0.434	-0.445	-0.458	-0.470	-0.484	-0.498	-0.514	-0.530	-0.545	-0.561	-0.578	-0.594	-0.611	-0.628	-0.645	-0.662	-0.679	-0.695	-0.711	-0.726	-0.741	-0.755	-0.770	-0.784	-0.796	-0.806	-0.819	-0.829	-0.838	-0.846	-0.855	-0.861	-0.868	-0.872	-0.878	-0.881	-0.884	-0.885	-0.888	-0.888	-0.888	-0.888	-0.885	-0.884	-0.881	-0.879	-0.876	-0.871	-0.869	-0.864	-0.860	-0.854	-0.850	-0.845	-0.841	-0.835	-0.830	-0.826	-0.821	-0.816	-0.814	-0.809	-0.805	-0.800	-0.798	-0.795	-0.790	-0.789	-0.786	-0.782	-0.781	-0.779	-0.778	-0.775	-0.774	-0.772	-0.770	-0.769	-0.768	-0.765	-0.764	-0.761	-0.759	-0.758	-0.755	-0.751	-0.749	-0.746	-0.741	-0.739	-0.732	-0.729	-0.724	-0.720	-0.715	-0.709	-0.702	-0.698	-0.691	-0.685	-0.679	-0.672	-0.665	-0.659	-0.652	-0.646	-0.640	-0.634	-0.628	-0.621	-0.616	-0.612	-0.608	-0.602	-0.599	-0.596	-0.594	-0.594	-0.591	-0.592	-0.592	-0.595	-0.596	-0.600	-0.604	-0.609	-0.615	-0.621	-0.630	-0.638	-0.648	-0.658	-0.670	-0.681	-0.695	-0.709	-0.724	-0.739	-0.755	-0.771	-0.788	-0.805	-0.822	-0.841	-0.859	-0.878	-0.896	-0.915	-0.934	-0.951	-0.969	-0.988	-1.005	-1.021	-1.039	-1.055	-1.070	-1.085	-1.100	-1.112	-1.125	-1.136	-1.146	-1.156	-1.165	-1.172	-1.178	-1.182	-1.186	-1.190	-1.191	-1.190	-1.189	-1.188	-1.184	-1.179	-1.174	-1.166	-1.159	-1.149	-1.139	-1.128	-1.115	-1.102	-1.089	-1.072	-1.058	-1.041	-1.024	-1.006	-0.989	-0.970	-0.951	-0.931	-0.912	-0.892	-0.872	-0.852	-0.832	-0.812	-0.792	-0.772	-0.755	-0.735	-0.716	-0.699	-0.681	-0.664	-0.649	-0.632	-0.618	-0.604	-0.589	-0.578	-0.565	-0.554	-0.544	-0.534	-0.526	-0.519	-0.511	-0.505	-0.500	-0.496	-0.494	-0.490	-0.490	-0.489	-0.489	-0.490	-0.491	-0.494	-0.498	-0.501	-0.506	-0.510	-0.518	-0.524	-0.530	-0.536	-0.545	-0.552	-0.560	-0.569	-0.578	-0.586	-0.595	-0.605	-0.615	-0.624	-0.632	-0.642	-0.651	-0.660	-0.669	-0.678	-0.685	-0.694	-0.702	-0.709	-0.716	-0.724	-0.730	-0.735	-0.740	-0.748	-0.751	-0.755	-0.759	-0.762	-0.766	-0.769	-0.770	-0.771	-0.771	-0.772	-0.772	-0.772	-0.770	-0.770	-0.768	-0.765	-0.762	-0.758	-0.755	-0.750	-0.746	-0.742	-0.736	-0.731	-0.726	-0.719	-0.712	-0.706	-0.699	-0.692	-0.685	-0.678	-0.669	-0.660	-0.652	-0.644	-0.635	-0.625	-0.615	-0.605	-0.595	-0.585	-0.574	-0.564	-0.552	-0.542	-0.531	-0.519	-0.506	-0.495	-0.482	-0.470	-0.458	-0.445	-0.432	-0.418	-0.405	-0.391	-0.376	-0.364	-0.349	-0.335	-0.320	-0.306	-0.290	-0.276	-0.260	-0.246	-0.231	-0.216	-0.201	-0.186	-0.170	-0.156	-0.141	-0.128	-0.112	-0.099	-0.085	-0.071	-0.059	-0.046	-0.034	-0.020	-0.009	0.002	0.014	0.024	0.034	0.042	0.052	0.060	0.069	0.075	0.080	0.085	0.090	0.094	0.096	0.099	0.100	0.100	0.100	0.099	0.098	0.095	0.090	0.086	0.081	0.075	0.068	0.061	0.052	0.044	0.035	0.024	0.012	0.000	-0.011	-0.025	-0.039	-0.052	-0.068	-0.082	-0.099	-0.114	-0.130	-0.146	-0.164	-0.181	-0.199	-0.215	-0.234	-0.252	-0.271	-0.289	-0.308	-0.325	-0.342	-0.361	-0.380	-0.396	-0.414	-0.431	-0.449	-0.466	-0.482	-0.499	-0.516	-0.532	-0.548	-0.562	-0.578	-0.591	-0.606	-0.620	-0.634	-0.646	-0.658	-0.670	-0.681	-0.691	-0.701	-0.711	-0.720	-0.728	-0.736	-0.741	-0.748	-0.752	-0.758	-0.761	-0.764	-0.766	-0.768	-0.768	-0.768	-0.765	-0.762	-0.759	-0.755	-0.749	-0.742	-0.734	-0.726	-0.715	-0.705	-0.692	-0.680	-0.665	-0.650	-0.632	-0.615	-0.596	-0.576	-0.555	-0.532	-0.510	-0.486	-0.461	-0.434	-0.408	-0.380	-0.351	-0.322	-0.292	-0.261	-0.231	-0.200	-0.168	-0.136	-0.104	-0.071	-0.038	-0.006	0.028	0.059	0.092	0.125	0.156	0.188	0.219	0.249	0.278	0.306	0.334	0.361	0.388	0.412	0.436	0.459	0.481	0.501	0.520	0.539	0.556	0.571	0.585	0.598	0.610	0.620	0.629	0.636	0.642	0.648	0.650	0.652	0.655	0.654	0.652	0.650	0.646	0.642	0.635	0.630	0.622	0.614	0.605	0.595	0.586	0.575	0.564	0.552	0.540	0.528	0.515	0.502	0.490	0.476	0.464	0.451	0.439	0.425	0.414	0.401	0.389	0.379	0.366	0.356	0.346	0.336	0.326	0.319	0.310	0.302	0.295	0.290	0.284	0.279	0.275	0.271	0.270	0.268	0.266	0.266	0.266	0.268	0.269	0.270	0.274	0.278	0.281	0.286	0.294	0.299	0.308	0.314	0.322	0.331	0.340	0.350	0.360	0.371	0.382	0.394	0.406	0.418	0.431	0.442	0.456	0.470	0.482	0.496	0.510	0.524	0.538	0.551	0.565	0.579	0.592	0.605	0.619	0.632	0.644	0.656	0.669	0.680	0.691	0.702	0.712	0.722	0.731	0.740	0.749	0.756	0.762	0.769	0.774	0.779	0.782	0.785	0.789	0.790	0.791	0.791	0.791	0.790	0.789	0.785	0.782	0.778	0.772	0.769	0.762	0.755	0.749	0.741	0.732	0.724	0.715	0.706	0.696	0.686	0.676	0.665	0.655	0.645	0.634	0.622	0.612	0.602	0.592	0.581	0.571	0.562	0.554	0.545	0.536	0.528	0.519	0.512	0.506	0.500	0.495	0.490	0.485	0.481	0.479	0.475	0.472	0.472	0.470	0.470	0.470	0.469	0.469	0.470	0.471	0.472	0.474	0.475	0.476	0.479	0.480	0.481	0.484	0.484	0.486	0.488	0.488	0.489	0.488	0.486	0.485	0.482	0.481	0.478	0.474	0.468	0.461	0.455	0.448	0.439	0.429	0.419	0.406	0.394	0.380	0.365	0.349	0.332	0.315	0.296	0.276	0.255	0.234	0.211	0.189	0.165	0.139	0.115	0.089	0.061	0.035	0.008	-0.020	-0.049	-0.076	-0.105	-0.134	-0.162	-0.191	-0.221	-0.249	-0.276	-0.305	-0.334	-0.361	-0.389	-0.416	-0.442	-0.469	-0.494	-0.519	-0.542	-0.566	-0.589	-0.611	-0.632	-0.654	-0.672	-0.692	-0.710	-0.728	-0.745	-0.759	-0.775	-0.789	-0.802	-0.815	-0.826	-0.836	-0.846	-0.856	-0.866	-0.874	-0.881	-0.888	-0.895	-0.900	-0.904	-0.910	-0.914	-0.918	-0.919	-0.922	-0.925	-0.926	-0.929	-0.930	-0.931	-0.932	-0.932	-0.932	-0.932	-0.934	-0.935	-0.935	-0.936	-0.936	-0.938	-0.936	-0.938	-0.939	-0.940	-0.941	-0.942	-0.945	-0.946	-0.949	-0.951	-0.955	-0.958	-0.962	-0.966	-0.971	-0.976	-0.982	-0.989	-0.995	-1.002	-1.011	-1.019	-1.028	-1.038	-1.048	-1.058	-1.070	-1.081	-1.092	-1.105	-1.119	-1.134	-1.148	-1.162	-1.178	-1.194	-1.210	-1.226	-1.242	-1.260	-1.276	-1.295	-1.311	-1.330	-1.348	-1.365	-1.385	-1.402	-1.419	-1.438	-1.455	-1.471	-1.489	-1.505	-1.520	-1.535	-1.550	-1.564	-1.578	-1.590	-1.601	-1.614	-1.622	-1.631	-1.640	-1.648	-1.652	-1.659	-1.662	-1.666	-1.668	-1.670	-1.669	-1.668	-1.665	-1.661	-1.656	-1.651	-1.644	-1.636	-1.628	-1.618	-1.609	-1.596	-1.584	-1.571	-1.556	-1.542	-1.528	-1.511	-1.496	-1.479	-1.461	-1.444	-1.426	-1.406	-1.389	-1.370	-1.351	-1.332	-1.312	-1.295	-1.276	-1.259	-1.239	-1.221	-1.204	-1.186	-1.170	-1.154	-1.138	-1.121	-1.108	-1.092	-1.079	-1.065	-1.051	-1.040	-1.029	-1.016	-1.008	-0.996	-0.988	-0.979	-0.970	-0.962	-0.956	-0.949	-0.942	-0.936	-0.931	-0.928	-0.924	-0.919	-0.915	-0.912	-0.910	-0.908	-0.905	-0.904	-0.901	-0.900	-0.900	-0.899	-0.899	-0.899	-0.899	-0.899	-0.899	-0.900	-0.901	-0.902	-0.904	-0.904	-0.906	-0.908	-0.909	-0.910	-0.912	-0.915	-0.916	-0.920	-0.922	-0.925	-0.929	-0.931	-0.934	-0.938	-0.941	-0.944	-0.948	-0.952	-0.955	-0.959	-0.964	-0.969	-0.972	-0.978	-0.981	-0.985	-0.990	-0.995	-0.999	-1.005	-1.009	-1.012	-1.018	-1.021	-1.026	-1.031	-1.035	-1.040	-1.044	-1.048	-1.051	-1.055	-1.059	-1.061	-1.065	-1.069	-1.071	-1.075	-1.078	-1.079	-1.081	-1.082	-1.085	-1.086	-1.088	-1.089	-1.089	-1.090	-1.091	-1.091	-1.091	-1.091	-1.091	-1.091	-1.091	-1.091	-1.090	-1.089	-1.089	-1.088	-1.088	-1.086	-1.085	-1.084	-1.082	-1.082	-1.081	-1.080	-1.079	-1.078	-1.078	-1.076	-1.075	-1.074	-1.074	-1.072	-1.071	-1.070	-1.071	-1.070	-1.070	-1.070	-1.069	-1.069	-1.069	-1.069	-1.068	-1.068	-1.068	-1.068	-1.066	-1.065	-1.064	-1.064	-1.062	-1.061	-1.060	-1.059	-1.058	-1.055	-1.054	-1.051	-1.050	-1.048	-1.044	-1.041	-1.038	-1.034	-1.030	-1.026	-1.022	-1.019	-1.012	-1.009	-1.002	-0.996	-0.991	-0.984	-0.979	-0.971	-0.964	-0.958	-0.950	-0.941	-0.935	-0.926	-0.918	-0.909	-0.901	-0.894	-0.885	-0.875	-0.866	-0.858	-0.849	-0.839	-0.831	-0.821	-0.814	-0.805	-0.796	-0.788	-0.780	-0.772	-0.764	-0.756	-0.749	-0.742	-0.736	-0.730	-0.724	-0.719	-0.714	-0.708	-0.702	-0.699	-0.696	-0.692	-0.690	-0.688	-0.686	-0.684	-0.684	-0.682	-0.684	-0.682	-0.684	-0.685	-0.688	-0.690	-0.692	-0.695	-0.699	-0.702	-0.708	-0.711	-0.718	-0.724	-0.729	-0.736	-0.742	-0.749	-0.756	-0.764	-0.771	-0.779	-0.788	-0.796	-0.805	-0.814	-0.822	-0.831	-0.840	-0.849	-0.859	-0.868	-0.876	-0.886	-0.895	-0.905	-0.915	-0.924	-0.934	-0.942	-0.952	-0.962	-0.970	-0.980	-0.990	-0.999	-1.009	-1.018	-1.026	-1.036	-1.046	-1.055	-1.065	-1.072	-1.082	-1.092	-1.101	-1.111	-1.121	-1.130	-1.140	-1.150	-1.160	-1.170	-1.180	-1.190	-1.200	-1.211	-1.221	-1.231	-1.242	-1.254	-1.265	-1.275	-1.288	-1.299	-1.310	-1.322	-1.335	-1.345	-1.358	-1.370	-1.382	-1.395	-1.408	-1.420	-1.432	-1.446	-1.460	-1.472	-1.485	-1.499	-1.512	-1.525	-1.540	-1.552	-1.568	-1.580	-1.594	-1.608	-1.621	-1.635	-1.649	-1.661	-1.676	-1.690	-1.704	-1.719	-1.731	-1.746	-1.760	-1.775	-1.789	-1.804	-1.818	-1.832	-1.848	-1.862	-1.876	-1.891	-1.906	-1.921	-1.936	-1.950	-1.965	-1.981	-1.996	-2.011	-2.026	-2.041	-2.056	-2.071	-2.086	-2.102	-2.118	-2.131	-2.148	-2.162	-2.176	-2.190	-2.204	-2.219	-2.232	-2.244	-2.258	-2.270	-2.281	-2.292	-2.302	-2.314	-2.322	-2.331	-2.339	-2.346	-2.352	-2.358	-2.361	-2.366	-2.369	-2.370	-2.371	-2.370	-2.369	-2.368	-2.364	-2.359	-2.354	-2.348	-2.340	-2.332	-2.324	-2.312	-2.301	-2.289	-2.276	-2.262	-2.248	-2.234	-2.219	-2.201	-2.185	-2.168	-2.150	-2.132	-2.115	-2.098	-2.079	-2.062	-2.044	-2.027	-2.010	-1.994	-1.978	-1.962	-1.948	-1.934	-1.921	-1.909	-1.899	-1.889	-1.879	-1.871	-1.865	-1.861	-1.858	-1.855	-1.854	-1.856	-1.858	-1.861	-1.868	-1.874	-1.884	-1.892	-1.905	-1.919	-1.932	-1.950	-1.968	-1.986	-2.006	-2.029	-2.051	-2.075	-2.100	-2.126	-2.152	-2.181	-2.210	-2.239	-2.269	-2.300	-2.331	-2.362	-2.395	-2.426	-2.460	-2.491	-2.525	-2.558	-2.590	-2.622	-2.655	-2.688	-2.719	-2.750	-2.780	-2.810	-2.840	-2.868	-2.896	-2.924	-2.949	-2.974	-2.999	-3.021	-3.045	-3.066	-3.088	-3.106	-3.124	-3.140	-3.156	-3.171	-3.186	-3.198	-3.210	-3.220	-3.229	-3.238	-3.244	-3.249	-3.252	-3.258	-3.258	-3.259	-3.258	-3.256	-3.254	-3.249	-3.244	-3.238	-3.230	-3.221	-3.210	-3.199	-3.188	-3.175	-3.161	-3.145	-3.130	-3.112	-3.095	-3.078	-3.059	-3.039	-3.019	-2.998	-2.976	-2.954	-2.931	-2.909	-2.885	-2.861	-2.838	-2.814	-2.790	-2.766	-2.742	-2.719	-2.695	-2.672	-2.650	-2.626	-2.605	-2.584	-2.564	-2.544	-2.525	-2.506	-2.489	-2.472	-2.456	-2.441	-2.428	-2.415	-2.402	-2.392	-2.382	-2.375	-2.366	-2.360	-2.355	-2.351	-2.349	-2.346	-2.345	-2.345	-2.348	-2.348	-2.351	-2.355	-2.360	-2.365	-2.370	-2.376	-2.382	-2.390	-2.398	-2.405	-2.412	-2.420	-2.428	-2.435	-2.442	-2.449	-2.455	-2.461	-2.466	-2.471	-2.475	-2.479	-2.481	-2.482	-2.482	-2.481	-2.479	-2.476	-2.471	-2.465	-2.458	-2.449	-2.439	-2.426	-2.412	-2.398	-2.381	-2.364	-2.344	-2.324	-2.301	-2.278	-2.252	-2.225	-2.198	-2.169	-2.138	-2.106	-2.074	-2.041	-2.006	-1.971	-1.935	-1.898	-1.861	-1.824	-1.786	-1.748	-1.710	-1.671	-1.634	-1.595	-1.558	-1.520	-1.482	-1.446	-1.410	-1.374	-1.340	-1.306	-1.274	-1.242	-1.211	-1.181	-1.154	-1.128	-1.101	-1.078	-1.055	-1.034	-1.015	-0.998	-0.980	-0.966	-0.954	-0.942	-0.934	-0.925	-0.920	-0.915	-0.912	-0.911	-0.911	-0.914	-0.918	-0.922	-0.929	-0.936	-0.945	-0.956	-0.966	-0.979	-0.994	-1.009	-1.024	-1.040	-1.058	-1.075	-1.094	-1.112	-1.131	-1.152	-1.171	-1.191	-1.212	-1.231	-1.252	-1.272	-1.291	-1.311	-1.330	-1.349	-1.366	-1.382	-1.399	-1.414	-1.429	-1.442	-1.455	-1.468	-1.479	-1.489	-1.496	-1.504	-1.511	-1.516	-1.519	-1.522	-1.524	-1.524	-1.522	-1.520	-1.518	-1.512	-1.506	-1.499	-1.491	-1.481	-1.471	-1.460	-1.449	-1.435	-1.421	-1.408	-1.392	-1.376	-1.361	-1.344	-1.328	-1.309	-1.292	-1.274	-1.255	-1.238	-1.220	-1.202	-1.186	-1.168	-1.151	-1.135	-1.120	-1.105	-1.090	-1.078	-1.065	-1.052	-1.041	-1.031	-1.022	-1.014	-1.006	-1.002	-0.998	-0.994	-0.991	-0.990	-0.990	-0.992	-0.995	-1.000	-1.005	-1.011	-1.019	-1.028	-1.038	-1.049	-1.062	-1.075	-1.090	-1.105	-1.121	-1.139	-1.156	-1.176	-1.195	-1.215	-1.236	-1.258	-1.279	-1.301	-1.324	-1.346	-1.370	-1.392	-1.415	-1.439	-1.462	-1.486	-1.509	-1.531	-1.554	-1.575	-1.596	-1.618	-1.638	-1.658	-1.678	-1.696	-1.712	-1.731	-1.746	-1.762	-1.776	-1.791	-1.802	-1.814	-1.826	-1.835	-1.844	-1.851	-1.859	-1.865	-1.869	-1.871	-1.875	-1.876	-1.878	-1.878	-1.875	-1.874	-1.870	-1.865	-1.860	-1.855	-1.848	-1.840	-1.831	-1.822	-1.812	-1.802	-1.792	-1.780	-1.769	-1.755	-1.742	-1.730	-1.715	-1.702	-1.688	-1.672	-1.659	-1.644	-1.629	-1.615	-1.600	-1.585	-1.570	-1.556	-1.542	-1.529	-1.516	-1.502	-1.491	-1.478	-1.468	-1.456	-1.446	-1.435	-1.426	-1.418	-1.411	-1.404	-1.398	-1.390	-1.386	-1.382	-1.379	-1.376	-1.375	-1.374	-1.374	-1.375	-1.376	-1.379	-1.384	-1.388	-1.394	-1.400	-1.406	-1.415	-1.424	-1.434	-1.445	-1.456	-1.469	-1.481	-1.495	-1.510	-1.525	-1.540	-1.558	-1.574	-1.591	-1.610	-1.629	-1.648	-1.666	-1.686	-1.705	-1.725	-1.746	-1.766	-1.786	-1.806	-1.826	-1.845	-1.865	-1.885	-1.904	-1.924	-1.941	-1.960	-1.976	-1.994	-2.010	-2.025	-2.040	-2.054	-2.068	-2.079	-2.091	-2.100	-2.110	-2.119	-2.126	-2.132	-2.139	-2.142	-2.146	-2.148	-2.150	-2.150	-2.150	-2.148	-2.145	-2.141	-2.136	-2.132	-2.126	-2.119	-2.111	-2.104	-2.095	-2.086	-2.078	-2.068	-2.058	-2.046	-2.035	-2.024	-2.013	-2.000	-1.989	-1.978	-1.966	-1.955	-1.945	-1.934	-1.924	-1.914	-1.904	-1.895	-1.886	-1.878	-1.870	-1.864	-1.856	-1.850	-1.844	-1.839	-1.834	-1.830	-1.826	-1.824	-1.821	-1.819	-1.816	-1.816	-1.815	-1.815	-1.814	-1.814	-1.815	-1.816	-1.816	-1.818	-1.819	-1.820	-1.822	-1.822	-1.825	-1.826	-1.829	-1.830	-1.830	-1.831	-1.832	-1.834	-1.834	-1.834	-1.835	-1.834	-1.835	-1.834	-1.832	-1.831	-1.831	-1.830	-1.829	-1.828	-1.825	-1.824	-1.824	-1.821	-1.820	-1.818	-1.818	-1.815	-1.814	-1.811	-1.810	-1.810	-1.810	-1.809	-1.809	-1.808	-1.808	-1.809	-1.808	-1.809	-1.810	-1.811	-1.812	-1.815	-1.818	-1.819	-1.821	-1.824	-1.826	-1.830	-1.831	-1.834	-1.838	-1.840	-1.844	-1.846	-1.849	-1.850	-1.852	-1.855	-1.856	-1.858	-1.859	-1.859	-1.859	-1.858	-1.858	-1.855	-1.852	-1.849	-1.845	-1.840	-1.835	-1.830	-1.822	-1.815	-1.806	-1.796	-1.786	-1.775	-1.764	-1.752	-1.739	-1.725	-1.710	-1.696	-1.680	-1.662	-1.646	-1.628	-1.610	-1.590	-1.571	-1.551	-1.531	-1.511	-1.490	-1.469	-1.446	-1.425	-1.404	-1.381	-1.359	-1.339	-1.316	-1.294	-1.272	-1.251	-1.230	-1.208	-1.188	-1.166	-1.146	-1.126	-1.106	-1.088	-1.068	-1.050	-1.031	-1.014	-0.996	-0.980	-0.962	-0.946	-0.931	-0.916	-0.901	-0.886	-0.872	-0.859	-0.846	-0.832	-0.821	-0.810	-0.798	-0.786	-0.776	-0.765	-0.756	-0.746	-0.736	-0.728	-0.720	-0.712	-0.704	-0.696	-0.689	-0.681	-0.675	-0.668	-0.661	-0.656	-0.650	-0.645	-0.639	-0.634	-0.628	-0.624	-0.619	-0.615	-0.612	-0.608	-0.605	-0.600	-0.598	-0.594	-0.592	-0.589	-0.586	-0.585	-0.582	-0.581	-0.579	-0.579	-0.578	-0.576	-0.576	-0.576	-0.576	-0.576	-0.576	-0.578	-0.578	-0.579	-0.580	-0.582	-0.584	-0.586	-0.589	-0.591	-0.594	-0.598	-0.600	-0.605	-0.609	-0.614	-0.618	-0.622	-0.629	-0.634	-0.640	-0.645	-0.651	-0.658	-0.665	-0.672	-0.680	-0.686	-0.694	-0.702	-0.710	-0.719	-0.728	-0.735	-0.742	-0.751	-0.761	-0.770	-0.779	-0.789	-0.796	-0.806	-0.815	-0.825	-0.834	-0.842	-0.851	-0.861	-0.870	-0.878	-0.886	-0.895	-0.902	-0.910	-0.918	-0.926	-0.934	-0.940	-0.946	-0.952	-0.959	-0.964	-0.970	-0.974	-0.978	-0.981	-0.985	-0.988	-0.989	-0.991	-0.992	-0.994	-0.995	-0.994	-0.994	-0.992	-0.991	-0.988	-0.986	-0.984	-0.980	-0.978	-0.972	-0.968	-0.964	-0.958	-0.952	-0.948	-0.940	-0.935	-0.928	-0.922	-0.915	-0.909	-0.901	-0.895	-0.889	-0.881	-0.875	-0.868	-0.860	-0.854	-0.848	-0.841	-0.835	-0.829	-0.824	-0.818	-0.812	-0.808	-0.802	-0.798	-0.795	-0.791	-0.789	-0.785	-0.782	-0.780	-0.779	-0.778	-0.775	-0.775	-0.775	-0.774	-0.772	-0.774	-0.775	-0.775	-0.776	-0.778	-0.780	-0.781	-0.784	-0.786	-0.789	-0.791	-0.794	-0.796	-0.800	-0.804	-0.806	-0.810	-0.815	-0.819	-0.822	-0.829	-0.832	-0.838	-0.844	-0.849	-0.854	-0.860	-0.866	-0.872	-0.879	-0.886	-0.894	-0.901	-0.909	-0.916	-0.924	-0.934	-0.941	-0.951	-0.960	-0.971	-0.981	-0.991	-1.002	-1.014	-1.025	-1.036	-1.050	-1.062	-1.076	-1.089	-1.102	-1.116	-1.131	-1.146	-1.161	-1.176	-1.192	-1.208	-1.224	-1.241	-1.258	-1.274	-1.291	-1.309	-1.326	-1.342	-1.360	-1.379	-1.395	-1.412	-1.430	-1.448	-1.465	-1.481	-1.499	-1.516	-1.532	-1.550	-1.568	-1.582	-1.600	-1.615	-1.631	-1.646	-1.661	-1.676	-1.691	-1.705	-1.719	-1.732	-1.745	-1.758	-1.770	-1.782	-1.792	-1.804	-1.815	-1.825	-1.834	-1.842	-1.851	-1.860	-1.868	-1.875	-1.880	-1.886	-1.891	-1.896	-1.901	-1.904	-1.906	-1.909	-1.911	-1.910	-1.910	-1.910	-1.909	-1.908	-1.904	-1.901	-1.896	-1.891	-1.885	-1.878	-1.870	-1.861	-1.851	-1.841	-1.830	-1.819	-1.806	-1.792	-1.779	-1.762	-1.748	-1.730	-1.712	-1.695	-1.678	-1.658	-1.636	-1.616	-1.596	-1.575	-1.552	-1.530	-1.508	-1.484	-1.461	-1.439	-1.415	-1.391	-1.368	-1.345	-1.322	-1.300	-1.278	-1.255	-1.234	-1.212	-1.192	-1.172	-1.154	-1.135	-1.116	-1.099	-1.082	-1.068	-1.052	-1.040	-1.028	-1.016	-1.006	-0.996	-0.988	-0.981	-0.975	-0.970	-0.966	-0.964	-0.962	-0.961	-0.961	-0.964	-0.966	-0.971	-0.976	-0.982	-0.989	-0.996	-1.004	-1.014	-1.024	-1.036	-1.048	-1.060	-1.072	-1.086	-1.101	-1.115	-1.130	-1.146	-1.162	-1.178	-1.195	-1.211	-1.229	-1.246	-1.264	-1.281	-1.299	-1.316	-1.334	-1.351	-1.369	-1.386	-1.402	-1.420	-1.436	-1.454	-1.470	-1.485	-1.501	-1.516	-1.531	-1.546	-1.560	-1.574	-1.588	-1.600	-1.612	-1.624	-1.635	-1.646	-1.656	-1.666	-1.676	-1.685	-1.692	-1.701	-1.709	-1.715	-1.721	-1.726	-1.732	-1.738	-1.741	-1.744	-1.748	-1.750	-1.752	-1.755	-1.756	-1.758	-1.758	-1.758	-1.758	-1.756	-1.756	-1.755	-1.754	-1.752	-1.750	-1.749	-1.746	-1.745	-1.742	-1.740	-1.736	-1.735	-1.732	-1.731	-1.728	-1.725	-1.724	-1.722	-1.720	-1.718	-1.716	-1.715	-1.714	-1.711	-1.711	-1.710	-1.710	-1.710	-1.710	-1.710	-1.710	-1.710	-1.711	-1.711	-1.712	-1.715	-1.716	-1.718	-1.719	-1.722	-1.724	-1.726	-1.729	-1.730	-1.734	-1.735	-1.739	-1.742	-1.744	-1.748	-1.751	-1.754	-1.756	-1.759	-1.762	-1.766	-1.769	-1.772	-1.774	-1.778	-1.780	-1.784	-1.786	-1.790	-1.791	-1.795	-1.798	-1.800	-1.802	-1.806	-1.809	-1.811	-1.814	-1.816	-1.818	-1.821	-1.824	-1.825	-1.828	-1.830	-1.832	-1.835	-1.838	-1.839	-1.841	-1.842	-1.845	-1.846	-1.848	-1.848	-1.850	-1.850	-1.851	-1.850	-1.851	-1.850	-1.850	-1.849	-1.848	-1.845	-1.842	-1.839	-1.836	-1.831	-1.828	-1.821	-1.815	-1.809	-1.801	-1.794	-1.785	-1.776	-1.768	-1.758	-1.745	-1.734	-1.721	-1.710	-1.696	-1.682	-1.666	-1.652	-1.636	-1.621	-1.605	-1.588	-1.571	-1.554	-1.538	-1.519	-1.501	-1.484	-1.466	-1.449	-1.431	-1.414	-1.396	-1.380	-1.362	-1.348	-1.331	-1.316	-1.302	-1.288	-1.275	-1.261	-1.249	-1.238	-1.226	-1.216	-1.208	-1.199	-1.191	-1.185	-1.180	-1.174	-1.169	-1.166	-1.164	-1.161	-1.160	-1.160	-1.160	-1.161	-1.164	-1.165	-1.169	-1.172	-1.176	-1.181	-1.185	-1.191	-1.198	-1.202	-1.210	-1.216	-1.222	-1.230	-1.236	-1.244	-1.251	-1.258	-1.264	-1.271	-1.278	-1.284	-1.289	-1.295	-1.300	-1.305	-1.310	-1.314	-1.318	-1.320	-1.322	-1.324	-1.325	-1.326	-1.326	-1.325	-1.325	-1.324	-1.321	-1.319	-1.315	-1.311	-1.308	-1.301	-1.296	-1.290	-1.285	-1.278	-1.269	-1.261	-1.254	-1.244	-1.235	-1.225	-1.215	-1.205	-1.194	-1.184	-1.172	-1.160	-1.149	-1.138	-1.125	-1.114	-1.101	-1.090	-1.078	-1.066	-1.054	-1.042	-1.031	-1.020	-1.009	-0.998	-0.988	-0.978	-0.968	-0.959	-0.950	-0.942	-0.934	-0.926	-0.920	-0.914	-0.909	-0.904	-0.900	-0.896	-0.895	-0.892	-0.890	-0.891	-0.890	-0.892	-0.895	-0.896	-0.900	-0.905	-0.910	-0.916	-0.922	-0.930	-0.938	-0.946	-0.956	-0.966	-0.978	-0.989	-1.000	-1.012	-1.025	-1.040	-1.052	-1.068	-1.081	-1.098	-1.112	-1.128	-1.142	-1.158	-1.174	-1.190	-1.205	-1.220	-1.235	-1.250	-1.266	-1.280	-1.295	-1.308	-1.320	-1.334	-1.346	-1.358	-1.369	-1.380	-1.390	-1.400	-1.409	-1.418	-1.424	-1.432	-1.438	-1.444	-1.448	-1.452	-1.456	-1.459	-1.461	-1.464	-1.464	-1.465	-1.465	-1.465	-1.464	-1.461	-1.460	-1.458	-1.454	-1.450	-1.448	-1.444	-1.439	-1.434	-1.430	-1.424	-1.419	-1.412	-1.408	-1.400	-1.395	-1.388	-1.381	-1.375	-1.369	-1.361	-1.355	-1.346	-1.340	-1.332	-1.326	-1.318	-1.311	-1.304	-1.296	-1.290	-1.281	-1.274	-1.266	-1.260	-1.251	-1.245	-1.238	-1.231	-1.224	-1.215	-1.209	-1.201	-1.195	-1.189	-1.181	-1.175	-1.169	-1.162	-1.156	-1.150	-1.145	-1.140	-1.134	-1.130	-1.124	-1.120	-1.116	-1.112	-1.110	-1.108	-1.105	-1.102	-1.101	-1.101	-1.100	-1.100	-1.101	-1.101	-1.102	-1.105	-1.109	-1.110	-1.115	-1.120	-1.124	-1.130	-1.135	-1.141	-1.149	-1.156	-1.164	-1.172	-1.180	-1.190	-1.199	-1.209	-1.219	-1.229	-1.239	-1.250	-1.261	-1.272	-1.282	-1.294	-1.306	-1.318	-1.328	-1.339	-1.350	-1.360	-1.371	-1.381	-1.390	-1.400	-1.410	-1.419	-1.428	-1.436	-1.444	-1.451	-1.459	-1.465	-1.471	-1.476	-1.482	-1.488	-1.492	-1.496	-1.501	-1.505	-1.506	-1.510	-1.512	-1.515	-1.518	-1.519	-1.521	-1.522	-1.524	-1.526	-1.526	-1.529	-1.530	-1.532	-1.534	-1.538	-1.540	-1.542	-1.546	-1.550	-1.554	-1.559	-1.565	-1.570	-1.578	-1.584	-1.594	-1.601	-1.611	-1.621	-1.632	-1.645	-1.658	-1.671	-1.685	-1.700	-1.715	-1.732	-1.749	-1.766	-1.785	-1.805	-1.824	-1.844	-1.865	-1.886	-1.908	-1.930	-1.951	-1.974	-1.998	-2.019	-2.041	-2.064	-2.088	-2.109	-2.130	-2.152	-2.174	-2.195	-2.215	-2.235	-2.255	-2.272	-2.290	-2.308	-2.324	-2.339	-2.354	-2.368	-2.380	-2.392	-2.402	-2.412	-2.421	-2.429	-2.436	-2.441	-2.446	-2.449	-2.452	-2.454	-2.454	-2.454	-2.452	-2.451	-2.449	-2.444	-2.440	-2.435	-2.430	-2.424	-2.418	-2.410	-2.404	-2.395	-2.388	-2.379	-2.370	-2.362	-2.354	-2.344	-2.335	-2.326	-2.318	-2.310	-2.302	-2.295	-2.286	-2.280	-2.272	-2.266	-2.260	-2.254	-2.250	-2.244	-2.240	-2.235	-2.231	-2.228	-2.225	-2.224	-2.221	-2.219	-2.218	-2.216	-2.216	-2.215	-2.215	-2.215	-2.215	-2.215	-2.215	-2.218	-2.218	-2.218	-2.219	-2.220	-2.221	-2.222	-2.222	-2.222	-2.224	-2.224	-2.224	-2.224	-2.222	-2.222	-2.221	-2.220	-2.219	-2.216	-2.215	-2.212	-2.209	-2.206	-2.202	-2.199	-2.195	-2.191	-2.188	-2.181	-2.178	-2.171	-2.166	-2.160	-2.154	-2.148	-2.141	-2.134	-2.126	-2.120	-2.112	-2.105	-2.098	-2.090	-2.082	-2.075	-2.068	-2.060	-2.052	-2.045	-2.039	-2.031	-2.024	-2.018	-2.010	-2.005	-1.999	-1.994	-1.989	-1.984	-1.979	-1.975	-1.972	-1.970	-1.968	-1.965	-1.964	-1.964	-1.964	-1.964	-1.968	-1.970	-1.972	-1.976	-1.980	-1.986	-1.994	-2.000	-2.007	-2.018	-2.027	-2.038	-2.050	-2.062	-2.076	-2.091	-2.105	-2.122	-2.139	-2.156	-2.175	-2.195	-2.215	-2.235	-2.258	-2.279	-2.301	-2.325	-2.349	-2.374	-2.399	-2.424	-2.449	-2.475	-2.501	-2.528	-2.555	-2.581	-2.609	-2.635	-2.662	-2.690	-2.715	-2.742	-2.768	-2.794	-2.820	-2.844	-2.869	-2.892	-2.916	-2.940	-2.961	-2.982	-3.004	-3.024	-3.044	-3.064	-3.081	-3.098	-3.115	-3.130	-3.145	-3.159	-3.171	-3.184	-3.195	-3.205	-3.215	-3.224	-3.231	-3.238	-3.242	-3.248	-3.251	-3.254	-3.256	-3.258	-3.258	-3.259	-3.256	-3.255	-3.254	-3.249	-3.245	-3.241	-3.235	-3.230	-3.224	-3.216	-3.208	-3.199	-3.191	-3.182	-3.174	-3.162	-3.154	-3.144	-3.132	-3.121	-3.111	-3.100	-3.089	-3.079	-3.068	-3.056	-3.046	-3.035	-3.025	-3.015	-3.005	-2.995	-2.985	-2.978	-2.968	-2.960	-2.952	-2.946	-2.939	-2.932	-2.926	-2.922	-2.918	-2.914	-2.909	-2.906	-2.905	-2.904	-2.902	-2.901	-2.902	-2.904	-2.905	-2.908	-2.910	-2.912	-2.916	-2.920	-2.925	-2.930	-2.935	-2.941	-2.946	-2.952	-2.960	-2.966	-2.972	-2.980	-2.988	-2.995	-3.001	-3.010	-3.016	-3.025	-3.032	-3.040	-3.048	-3.055	-3.062	-3.069	-3.076	-3.084	-3.090	-3.096	-3.102	-3.110	-3.118	-3.122	-3.130	-3.135	-3.141	-3.149	-3.154	-3.160	-3.168	-3.174	-3.180	-3.186	-3.192	-3.199	-3.206	-3.212	-3.220	-3.229	-3.235	-3.244	-3.251	-3.261	-3.270	-3.279	-3.289	-3.298	-3.309	-3.319	-3.329	-3.339	-3.351	-3.361	-3.371	-3.384	-3.395	-3.406	-3.418	-3.429	-3.440	-3.450	-3.461	-3.471	-3.481	-3.490	-3.499	-3.508	-3.516	-3.524	-3.531	-3.536	-3.542	-3.548	-3.550	-3.554	-3.555	-3.558	-3.556	-3.556	-3.555	-3.551	-3.549	-3.544	-3.539	-3.532	-3.525	-3.516	-3.508	-3.498	-3.485	-3.472	-3.461	-3.448	-3.434	-3.419	-3.402	-3.388	-3.371	-3.354	-3.338	-3.320	-3.301	-3.284	-3.266	-3.248	-3.230	-3.212	-3.195	-3.178	-3.161	-3.144	-3.128	-3.112	-3.096	-3.081	-3.068	-3.055	-3.042	-3.031	-3.019	-3.008	-2.999	-2.989	-2.981	-2.972	-2.965	-2.960	-2.954	-2.949	-2.944	-2.940	-2.938	-2.935	-2.932	-2.930	-2.928	-2.928	-2.926	-2.925	-2.925	-2.925	-2.925	-2.925	-2.924	-2.924	-2.922	-2.922	-2.922	-2.921	-2.920	-2.919	-2.918	-2.915	-2.914	-2.911	-2.908	-2.905	-2.901	-2.896	-2.894	-2.889	-2.884	-2.879	-2.874	-2.869	-2.862	-2.856	-2.851	-2.846	-2.840	-2.834	-2.828	-2.822	-2.816	-2.812	-2.808	-2.802	-2.798	-2.794	-2.790	-2.786	-2.784	-2.781	-2.780	-2.780	-2.779	-2.779	-2.780	-2.782	-2.784	-2.788	-2.790	-2.796	-2.801	-2.806	-2.812	-2.819	-2.828	-2.835	-2.844	-2.852	-2.861	-2.871	-2.881	-2.891	-2.901	-2.912	-2.924	-2.935	-2.946	-2.956	-2.968	-2.978	-2.986	-2.996	-3.006	-3.015	-3.024	-3.031	-3.038	-3.045	-3.050	-3.055	-3.058	-3.061	-3.064	-3.064	-3.064	-3.062	-3.060	-3.059	-3.054	-3.050	-3.044	-3.036	-3.028	-3.019	-3.009	-2.998	-2.986	-2.974	-2.959	-2.945	-2.929	-2.912	-2.896	-2.879	-2.861	-2.844	-2.824	-2.806	-2.786	-2.766	-2.746	-2.728	-2.708	-2.686	-2.668	-2.648	-2.628	-2.609	-2.590	-2.571	-2.554	-2.535	-2.519	-2.502	-2.486	-2.472	-2.458	-2.445	-2.432	-2.421	-2.410	-2.399	-2.390	-2.382	-2.375	-2.370	-2.365	-2.360	-2.359	-2.356	-2.356	-2.355	-2.356	-2.360	-2.362	-2.366	-2.372	-2.378	-2.385	-2.392	-2.401	-2.410	-2.421	-2.431	-2.444	-2.455	-2.468	-2.480	-2.495	-2.509	-2.524	-2.539	-2.554	-2.568	-2.584	-2.599	-2.614	-2.629	-2.645	-2.660	-2.674	-2.689	-2.702	-2.718	-2.730	-2.744	-2.755	-2.766	-2.778	-2.788	-2.798	-2.805	-2.812	-2.820	-2.826	-2.831	-2.835	-2.839	-2.840	-2.841	-2.841	-2.839	-2.838	-2.835	-2.831	-2.826	-2.821	-2.814	-2.806	-2.798	-2.789	-2.779	-2.769	-2.756	-2.746	-2.734	-2.721	-2.708	-2.695	-2.681	-2.668	-2.654	-2.639	-2.625	-2.610	-2.598	-2.582	-2.569	-2.556	-2.542	-2.530	-2.518	-2.506	-2.495	-2.485	-2.475	-2.466	-2.459	-2.450	-2.442	-2.436	-2.430	-2.426	-2.422	-2.420	-2.416	-2.415	-2.415	-2.414	-2.415	-2.416	-2.420	-2.422	-2.426	-2.431	-2.435	-2.441	-2.449	-2.455	-2.462	-2.470	-2.479	-2.489	-2.496	-2.508	-2.518	-2.528	-2.539	-2.550	-2.562	-2.572	-2.585	-2.598	-2.610	-2.622	-2.635	-2.648	-2.661	-2.674	-2.686	-2.700	-2.712	-2.726	-2.739	-2.752	-2.766	-2.779	-2.791	-2.804	-2.818	-2.830	-2.842	-2.856	-2.869	-2.881	-2.892	-2.905	-2.918	-2.929	-2.941	-2.952	-2.962	-2.975	-2.984	-2.994	-3.004	-3.014	-3.021	-3.030	-3.038	-3.045	-3.052	-3.059	-3.065	-3.070	-3.075	-3.080	-3.084	-3.086	-3.089	-3.091	-3.092	-3.092	-3.092	-3.090	-3.089	-3.086	-3.082	-3.079	-3.075	-3.069	-3.064	-3.058	-3.050	-3.042	-3.034	-3.025	-3.015	-3.005	-2.995	-2.985	-2.972	-2.961	-2.950	-2.938	-2.926	-2.914	-2.900	-2.888	-2.875	-2.862	-2.849	-2.838	-2.824	-2.812	-2.800	-2.789	-2.779	-2.768	-2.756	-2.748	-2.739	-2.730	-2.721	-2.714	-2.708	-2.701	-2.696	-2.691	-2.688	-2.684	-2.682	-2.680	-2.681	-2.681	-2.682	-2.686	-2.689	-2.692	-2.699	-2.705	-2.711	-2.720	-2.728	-2.736	-2.748	-2.759	-2.770	-2.784	-2.796	-2.810	-2.825	-2.840	-2.856	-2.872	-2.888	-2.905	-2.922	-2.940	-2.958	-2.975	-2.992	-3.011	-3.029	-3.046	-3.064	-3.080	-3.098	-3.114	-3.130	-3.144	-3.159	-3.172	-3.186	-3.199	-3.211	-3.221	-3.231	-3.241	-3.249	-3.256	-3.262	-3.266	-3.270	-3.274	-3.275	-3.275	-3.275	-3.272	-3.270	-3.265	-3.260	-3.254	-3.246	-3.239	-3.230	-3.220	-3.209	-3.196	-3.182	-3.170	-3.156	-3.141	-3.126	-3.111	-3.094	-3.078	-3.060	-3.044	-3.026	-3.009	-2.992	-2.976	-2.959	-2.941	-2.925	-2.910	-2.892	-2.878	-2.864	-2.849	-2.836	-2.822	-2.811	-2.799	-2.789	-2.780	-2.771	-2.764	-2.756	-2.750	-2.745	-2.742	-2.739	-2.738	-2.735	-2.735	-2.736	-2.738	-2.740	-2.744	-2.748	-2.752	-2.759	-2.765	-2.772	-2.780	-2.788	-2.796	-2.806	-2.815	-2.826	-2.836	-2.848	-2.858	-2.869	-2.880	-2.890	-2.902	-2.912	-2.924	-2.935	-2.944	-2.955	-2.965	-2.974	-2.982	-2.991	-3.000	-3.008	-3.014	-3.020	-3.026	-3.031	-3.036	-3.039	-3.041	-3.044	-3.045	-3.045	-3.045	-3.042	-3.041	-3.039	-3.035	-3.029	-3.025	-3.018	-3.011	-3.002	-2.994	-2.982	-2.972	-2.961	-2.949	-2.935	-2.921	-2.906	-2.891	-2.875	-2.858	-2.841	-2.822	-2.804	-2.785	-2.765	-2.745	-2.724	-2.702	-2.680	-2.658	-2.635	-2.612	-2.590	-2.568	-2.542	-2.520	-2.495	-2.471	-2.448	-2.422	-2.399	-2.375	-2.350	-2.326	-2.302	-2.279	-2.256	-2.232	-2.210	-2.188	-2.166	-2.144	-2.122	-2.100	-2.079	-2.060	-2.039	-2.020	-2.000	-1.982	-1.965	-1.948	-1.931	-1.916	-1.900	-1.884	-1.870	-1.858	-1.844	-1.831	-1.820	-1.810	-1.799	-1.789	-1.780	-1.771	-1.762	-1.755	-1.748	-1.741	-1.735	-1.730	-1.725	-1.720	-1.716	-1.711	-1.709	-1.706	-1.702	-1.701	-1.699	-1.698	-1.696	-1.694	-1.692	-1.691	-1.690	-1.689	-1.688	-1.686	-1.686	-1.685	-1.684	-1.682	-1.681	-1.679	-1.678	-1.675	-1.672	-1.670	-1.668	-1.664	-1.661	-1.658	-1.654	-1.649	-1.644	-1.639	-1.634	-1.629	-1.622	-1.616	-1.610	-1.604	-1.595	-1.588	-1.581	-1.572	-1.566	-1.558	-1.550	-1.542	-1.535	-1.526	-1.519	-1.511	-1.504	-1.496	-1.489	-1.482	-1.476	-1.470	-1.464	-1.459	-1.454	-1.450	-1.445	-1.444	-1.440	-1.438	-1.436	-1.436	-1.436	-1.438	-1.439	-1.441	-1.445	-1.448	-1.452	-1.458	-1.464	-1.471	-1.480	-1.488	-1.496	-1.506	-1.519	-1.530	-1.542	-1.555	-1.569	-1.584	-1.599	-1.615	-1.631	-1.646	-1.664	-1.681	-1.699	-1.716	-1.735	-1.752	-1.771	-1.789	-1.809	-1.828	-1.845	-1.864	-1.884	-1.901	-1.920	-1.939	-1.956	-1.974	-1.992	-2.010	-2.027	-2.042	-2.060	-2.076	-2.092	-2.108	-2.122	-2.138	-2.152	-2.166	-2.181	-2.195	-2.208	-2.221	-2.235	-2.246	-2.259	-2.271	-2.284	-2.295	-2.308	-2.319	-2.331	-2.342	-2.355	-2.366	-2.378	-2.390	-2.402	-2.414	-2.426	-2.438	-2.451	-2.462	-2.475	-2.489	-2.500	-2.514	-2.528	-2.541	-2.555	-2.568	-2.581	-2.595	-2.610	-2.624	-2.638	-2.652	-2.666	-2.681	-2.695	-2.709	-2.724	-2.738	-2.751	-2.765	-2.779	-2.791	-2.804	-2.818	-2.830	-2.842	-2.854	-2.866	-2.878	-2.889	-2.900	-2.910	-2.920	-2.930	-2.939	-2.948	-2.956	-2.964	-2.970	-2.978	-2.982	-2.989	-2.995	-2.999	-3.004	-3.008	-3.011	-3.014	-3.016	-3.019	-3.020	-3.022	-3.024	-3.024	-3.022	-3.022	-3.022	-3.021	-3.020	-3.018	-3.016	-3.012	-3.010	-3.006	-3.002	-2.998	-2.994	-2.989	-2.984	-2.979	-2.971	-2.966	-2.960	-2.952	-2.946	-2.939	-2.930	-2.921	-2.914	-2.905	-2.895	-2.886	-2.876	-2.866	-2.856	-2.845	-2.834	-2.822	-2.811	-2.799	-2.788	-2.775	-2.764	-2.751	-2.739	-2.728	-2.715	-2.702	-2.690	-2.678	-2.666	-2.654	-2.641	-2.630	-2.619	-2.608	-2.596	-2.588	-2.576	-2.566	-2.556	-2.549	-2.540	-2.532	-2.525	-2.518	-2.511	-2.506	-2.501	-2.496	-2.492	-2.489	-2.486	-2.485	-2.482	-2.481	-2.482	-2.482	-2.482	-2.485	-2.486	-2.489	-2.492	-2.495	-2.500	-2.504	-2.509	-2.515	-2.519	-2.526	-2.531	-2.538	-2.544	-2.551	-2.558	-2.565	-2.571	-2.579	-2.586	-2.594	-2.600	-2.608	-2.614	-2.622	-2.630	-2.636	-2.644	-2.651	-2.658	-2.665	-2.670	-2.678	-2.684	-2.691	-2.698	-2.704	-2.710	-2.716	-2.722	-2.729	-2.735	-2.741	-2.748	-2.754	-2.759	-2.765	-2.771	-2.778	-2.784	-2.790	-2.796	-2.801	-2.809	-2.814	-2.820	-2.826	-2.832	-2.839	-2.844	-2.851	-2.856	-2.861	-2.868	-2.872	-2.878	-2.882	-2.888	-2.892	-2.896	-2.900	-2.905	-2.908	-2.912	-2.916	-2.918	-2.921	-2.925	-2.926	-2.929	-2.930	-2.932	-2.934	-2.935	-2.936	-2.936	-2.936	-2.938	-2.936	-2.936	-2.936	-2.935	-2.935	-2.934	-2.934	-2.932	-2.932	-2.931	-2.930	-2.930	-2.930	-2.929	-2.928	-2.928	-2.928	-2.928	-2.928	-2.928	-2.928	-2.929	-2.929	-2.930	-2.930	-2.931	-2.932	-2.934	-2.936	-2.938	-2.939	-2.940	-2.942	-2.944	-2.946	-2.949	-2.950	-2.952	-2.954	-2.955	-2.956	-2.958	-2.959	-2.960	-2.960	-2.960	-2.959	-2.958	-2.956	-2.955	-2.954	-2.950	-2.948	-2.942	-2.939	-2.932	-2.928	-2.921	-2.914	-2.906	-2.899	-2.890	-2.881	-2.871	-2.861	-2.850	-2.839	-2.826	-2.815	-2.801	-2.790	-2.776	-2.764	-2.750	-2.736	-2.722	-2.708	-2.694	-2.680	-2.668	-2.652	-2.640	-2.626	-2.614	-2.601	-2.590	-2.579	-2.568	-2.558	-2.548	-2.539	-2.530	-2.522	-2.516	-2.511	-2.505	-2.501	-2.498	-2.495	-2.494	-2.492	-2.492	-2.494	-2.496	-2.499	-2.502	-2.506	-2.510	-2.516	-2.522	-2.530	-2.538	-2.546	-2.555	-2.564	-2.574	-2.584	-2.594	-2.605	-2.616	-2.626	-2.638	-2.650	-2.661	-2.671	-2.682	-2.694	-2.704	-2.712	-2.724	-2.732	-2.741	-2.749	-2.756	-2.764	-2.770	-2.775	-2.779	-2.782	-2.785	-2.788	-2.789	-2.789	-2.788	-2.786	-2.782	-2.779	-2.775	-2.769	-2.762	-2.754	-2.745	-2.736	-2.724	-2.714	-2.701	-2.688	-2.674	-2.660	-2.644	-2.629	-2.611	-2.594	-2.578	-2.559	-2.540	-2.521	-2.502	-2.482	-2.464	-2.444	-2.424	-2.405	-2.385	-2.366	-2.346	-2.328	-2.310	-2.291	-2.274	-2.256	-2.239	-2.224	-2.209	-2.194	-2.180	-2.166	-2.152	-2.141	-2.130	-2.120	-2.110	-2.102	-2.094	-2.088	-2.080	-2.075	-2.070	-2.065	-2.062	-2.060	-2.059	-2.056	-2.056	-2.055	-2.055	-2.058	-2.058	-2.059	-2.061	-2.062	-2.066	-2.069	-2.072	-2.075	-2.079	-2.082	-2.085	-2.089	-2.092	-2.096	-2.098	-2.101	-2.104	-2.108	-2.110	-2.112	-2.115	-2.116	-2.118	-2.120	-2.121	-2.122	-2.121	-2.122	-2.124	-2.122	-2.121	-2.121	-2.121	-2.120	-2.118	-2.116	-2.115	-2.112	-2.111	-2.109	-2.106	-2.104	-2.102	-2.100	-2.099	-2.098	-2.095	-2.094	-2.092	-2.090	-2.090	-2.089	-2.088	-2.088	-2.086	-2.085	-2.086	-2.086	-2.086	-2.086	-2.086	-2.088	-2.088	-2.089	-2.089	-2.090	-2.091	-2.092	-2.094	-2.095	-2.095	-2.096	-2.096	-2.098	-2.098	-2.098	-2.098	-2.096	-2.098	-2.095	-2.094	-2.092	-2.090	-2.088	-2.085	-2.080	-2.076	-2.072	-2.068	-2.062	-2.058	-2.051	-2.044	-2.036	-2.029	-2.020	-2.011	-2.001	-1.992	-1.982	-1.971	-1.960	-1.950	-1.939	-1.926	-1.915	-1.902	-1.890	-1.876	-1.865	-1.852	-1.841	-1.828	-1.816	-1.804	-1.794	-1.781	-1.771	-1.760	-1.750	-1.740	-1.730	-1.721	-1.712	-1.704	-1.698	-1.690	-1.684	-1.679	-1.674	-1.669	-1.665	-1.662	-1.659	-1.658	-1.658	-1.656	-1.656	-1.656	-1.659	-1.661	-1.662	-1.666	-1.670	-1.675	-1.679	-1.684	-1.690	-1.695	-1.701	-1.709	-1.714	-1.721	-1.729	-1.736	-1.744	-1.752	-1.761	-1.769	-1.778	-1.785	-1.794	-1.801	-1.810	-1.820	-1.828	-1.836	-1.844	-1.852	-1.862	-1.870	-1.879	-1.888	-1.896	-1.905	-1.912	-1.921	-1.930	-1.939	-1.948	-1.956	-1.964	-1.972	-1.981	-1.991	-1.999	-2.009	-2.018	-2.026	-2.035	-2.045	-2.054	-2.064	-2.072	-2.082	-2.094	-2.104	-2.114	-2.122	-2.134	-2.144	-2.155	-2.165	-2.175	-2.186	-2.198	-2.208	-2.218	-2.228	-2.240	-2.249	-2.260	-2.270	-2.280	-2.289	-2.300	-2.308	-2.318	-2.326	-2.335	-2.342	-2.351	-2.359	-2.366	-2.372	-2.379	-2.384	-2.390	-2.395	-2.400	-2.404	-2.408	-2.411	-2.412	-2.416	-2.418	-2.419	-2.420	-2.421	-2.420	-2.420	-2.420	-2.419	-2.418	-2.416	-2.412	-2.410	-2.409	-2.405	-2.401	-2.398	-2.394	-2.389	-2.384	-2.379	-2.374	-2.368	-2.362	-2.356	-2.350	-2.342	-2.336	-2.329	-2.322	-2.315	-2.308	-2.301	-2.292	-2.285	-2.278	-2.270	-2.261	-2.252	-2.244	-2.235	-2.226	-2.219	-2.209	-2.199	-2.190	-2.181	-2.171	-2.161	-2.154	-2.144	-2.134	-2.124	-2.114	-2.104	-2.095	-2.085	-2.075	-2.065	-2.056	-2.046	-2.035	-2.026	-2.015	-2.006	-1.995	-1.986	-1.976	-1.968	-1.956	-1.946	-1.939	-1.929	-1.919	-1.909	-1.901	-1.891	-1.882	-1.874	-1.865	-1.856	-1.848	-1.840	-1.832	-1.824	-1.818	-1.809	-1.801	-1.795	-1.788	-1.781	-1.776	-1.769	-1.764	-1.759	-1.752	-1.748	-1.744	-1.740	-1.736	-1.732	-1.730	-1.728	-1.725	-1.724	-1.721	-1.721	-1.720	-1.720	-1.721	-1.721	-1.724	-1.726	-1.728	-1.731	-1.735	-1.739	-1.744	-1.749	-1.755	-1.760	-1.765	-1.772	-1.779	-1.788	-1.795	-1.802	-1.811	-1.819	-1.828	-1.836	-1.845	-1.854	-1.862	-1.871	-1.880	-1.888	-1.898	-1.905	-1.914	-1.921	-1.928	-1.936	-1.942	-1.949	-1.955	-1.961	-1.965	-1.971	-1.974	-1.978	-1.980	-1.982	-1.985	-1.988	-1.988	-1.988	-1.988	-1.986	-1.985	-1.984	-1.981	-1.978	-1.975	-1.970	-1.968	-1.962	-1.958	-1.954	-1.948	-1.942	-1.938	-1.931	-1.925	-1.919	-1.914	-1.906	-1.900	-1.895	-1.889	-1.882	-1.878	-1.871	-1.866	-1.861	-1.856	-1.851	-1.848	-1.844	-1.840	-1.836	-1.834	-1.830	-1.828	-1.826	-1.824	-1.822	-1.820	-1.820	-1.819	-1.820	-1.820	-1.820	-1.820	-1.820	-1.822	-1.822	-1.825	-1.825	-1.826	-1.829	-1.831	-1.832	-1.835	-1.836	-1.839	-1.841	-1.844	-1.846	-1.849	-1.851	-1.854	-1.856	-1.859	-1.860	-1.864	-1.865	-1.868	-1.870	-1.872	-1.875	-1.876	-1.879	-1.881	-1.881	-1.884	-1.886	-1.889	-1.889	-1.891	-1.892	-1.895	-1.896	-1.898	-1.900	-1.900	-1.902	-1.904	-1.904	-1.906	-1.906	-1.906	-1.906	-1.908	-1.908	-1.908	-1.908	-1.908	-1.908	-1.906	-1.906	-1.904	-1.904	-1.902	-1.901	-1.900	-1.899	-1.896	-1.894	-1.892	-1.890	-1.889	-1.885	-1.884	-1.881	-1.879	-1.876	-1.872	-1.871	-1.869	-1.866	-1.864	-1.861	-1.860	-1.858	-1.856	-1.855	-1.852	-1.851	-1.851	-1.850	-1.850	-1.849	-1.849	-1.850	-1.850	-1.851	-1.852	-1.855	-1.856	-1.858	-1.860	-1.862	-1.865	-1.869	-1.871	-1.875	-1.879	-1.884	-1.886	-1.890	-1.895	-1.900	-1.902	-1.908	-1.911	-1.914	-1.919	-1.922	-1.925	-1.929	-1.930	-1.934	-1.935	-1.936	-1.938	-1.939	-1.939	-1.939	-1.939	-1.938	-1.935	-1.932	-1.930	-1.928	-1.924	-1.919	-1.912	-1.909	-1.902	-1.895	-1.889	-1.881	-1.872	-1.865	-1.855	-1.846	-1.838	-1.826	-1.816	-1.806	-1.795	-1.786	-1.775	-1.765	-1.755	-1.744	-1.734	-1.722	-1.714	-1.705	-1.695	-1.686	-1.676	-1.669	-1.661	-1.654	-1.648	-1.641	-1.636	-1.631	-1.628	-1.622	-1.621	-1.619	-1.616	-1.616	-1.615	-1.615	-1.616	-1.618	-1.620	-1.622	-1.626	-1.630	-1.634	-1.639	-1.645	-1.650	-1.656	-1.664	-1.671	-1.679	-1.686	-1.694	-1.702	-1.711	-1.720	-1.729	-1.738	-1.746	-1.755	-1.764	-1.772	-1.780	-1.788	-1.795	-1.804	-1.811	-1.818	-1.825	-1.831	-1.839	-1.845	-1.850	-1.856	-1.860	-1.865	-1.869	-1.872	-1.875	-1.879	-1.881	-1.884	-1.886	-1.888	-1.889	-1.890	-1.891	-1.891	-1.891	-1.891	-1.891	-1.891	-1.890	-1.890	-1.889	-1.888	-1.888	-1.886	-1.885	-1.884	-1.882	-1.881	-1.881	-1.880	-1.879	-1.878	-1.876	-1.875	-1.874	-1.872	-1.871	-1.869	-1.868	-1.865	-1.864	-1.861	-1.859	-1.856	-1.854	-1.850	-1.848	-1.844	-1.840	-1.835	-1.830	-1.826	-1.821	-1.815	-1.809	-1.800	-1.794	-1.785	-1.778	-1.769	-1.759	-1.748	-1.738	-1.726	-1.714	-1.702	-1.689	-1.676	-1.661	-1.648	-1.634	-1.618	-1.602	-1.588	-1.572	-1.556	-1.541	-1.526	-1.510	-1.495	-1.479	-1.464	-1.449	-1.435	-1.420	-1.406	-1.392	-1.381	-1.370	-1.359	-1.349	-1.339	-1.330	-1.324	-1.316	-1.312	-1.306	-1.305	-1.301	-1.301	-1.301	-1.302	-1.305	-1.309	-1.312	-1.319	-1.326	-1.334	-1.342	-1.352	-1.364	-1.375	-1.389	-1.401	-1.415	-1.430	-1.446	-1.462	-1.479	-1.495	-1.514	-1.531	-1.550	-1.568	-1.585	-1.604	-1.621	-1.640	-1.658	-1.675	-1.692	-1.710	-1.726	-1.742	-1.759	-1.774	-1.788	-1.802	-1.815	-1.826	-1.839	-1.850	-1.859	-1.869	-1.878	-1.885	-1.891	-1.896	-1.900	-1.905	-1.908	-1.910	-1.911	-1.911	-1.910	-1.909	-1.908	-1.904	-1.900	-1.895	-1.890	-1.884	-1.878	-1.870	-1.862	-1.854	-1.845	-1.836	-1.826	-1.816	-1.806	-1.796	-1.785	-1.775	-1.764	-1.752	-1.740	-1.729	-1.718	-1.706	-1.696	-1.685	-1.674	-1.664	-1.652	-1.642	-1.634	-1.624	-1.614	-1.605	-1.598	-1.590	-1.582	-1.576	-1.569	-1.564	-1.559	-1.554	-1.550	-1.548	-1.545	-1.542	-1.541	-1.540	-1.541	-1.541	-1.542	-1.545	-1.548	-1.551	-1.555	-1.560	-1.564	-1.570	-1.576	-1.582	-1.590	-1.598	-1.605	-1.615	-1.622	-1.632	-1.641	-1.651	-1.661	-1.670	-1.681	-1.690	-1.701	-1.711	-1.722	-1.731	-1.741	-1.750	-1.760	-1.770	-1.778	-1.786	-1.796	-1.802	-1.810	-1.819	-1.825	-1.831	-1.838	-1.842	-1.846	-1.851	-1.856	-1.859	-1.864	-1.866	-1.869	-1.870	-1.871	-1.874	-1.875	-1.875	-1.875	-1.875	-1.875	-1.875	-1.874	-1.874	-1.872	-1.871	-1.870	-1.869	-1.868	-1.868	-1.866	-1.864	-1.864	-1.862	-1.861	-1.861	-1.860	-1.859	-1.859	-1.858	-1.858	-1.858	-1.858	-1.858	-1.859	-1.859	-1.859	-1.860	-1.861	-1.862	-1.864	-1.865	-1.866	-1.866	-1.869	-1.870	-1.871	-1.874	-1.876	-1.878	-1.880	-1.881	-1.884	-1.885	-1.888	-1.890	-1.891	-1.894	-1.896	-1.899	-1.900	-1.904	-1.906	-1.910	-1.912	-1.916	-1.919	-1.924	-1.928	-1.931	-1.936	-1.941	-1.946	-1.952	-1.960	-1.966	-1.972	-1.981	-1.990	-1.999	-2.009	-2.019	-2.029	-2.041	-2.052	-2.065	-2.079	-2.094	-2.108	-2.122	-2.139	-2.154	-2.171	-2.190	-2.208	-2.225	-2.244	-2.264	-2.284	-2.304	-2.324	-2.344	-2.364	-2.384	-2.405	-2.425	-2.446	-2.466	-2.488	-2.508	-2.526	-2.545	-2.565	-2.582	-2.600	-2.618	-2.635	-2.651	-2.666	-2.680	-2.694	-2.706	-2.718	-2.728	-2.738	-2.745	-2.752	-2.759	-2.764	-2.766	-2.770	-2.770	-2.770	-2.768	-2.765	-2.761	-2.756	-2.750	-2.741	-2.732	-2.722	-2.711	-2.699	-2.685	-2.671	-2.655	-2.638	-2.620	-2.601	-2.582	-2.562	-2.542	-2.521	-2.498	-2.476	-2.452	-2.429	-2.405	-2.381	-2.356	-2.332	-2.306	-2.282	-2.258	-2.234	-2.209	-2.185	-2.160	-2.138	-2.114	-2.092	-2.070	-2.049	-2.027	-2.007	-1.988	-1.970	-1.951	-1.935	-1.919	-1.904	-1.890	-1.876	-1.865	-1.854	-1.844	-1.835	-1.826	-1.820	-1.815	-1.810	-1.806	-1.805	-1.804	-1.804	-1.804	-1.806	-1.809	-1.812	-1.818	-1.822	-1.830	-1.838	-1.845	-1.854	-1.864	-1.872	-1.884	-1.895	-1.906	-1.919	-1.930	-1.942	-1.956	-1.968	-1.981	-1.994	-2.006	-2.019	-2.031	-2.042	-2.055	-2.066	-2.076	-2.086	-2.096	-2.106	-2.115	-2.122	-2.129	-2.135	-2.141	-2.145	-2.150	-2.152	-2.155	-2.158	-2.156	-2.158	-2.155	-2.154	-2.150	-2.146	-2.142	-2.138	-2.131	-2.125	-2.118	-2.109	-2.101	-2.091	-2.082	-2.072	-2.062	-2.051	-2.040	-2.027	-2.016	-2.004	-1.992	-1.981	-1.969	-1.958	-1.945	-1.934	-1.924	-1.912	-1.902	-1.892	-1.882	-1.874	-1.865	-1.858	-1.851	-1.844	-1.838	-1.832	-1.828	-1.824	-1.821	-1.818	-1.816	-1.815	-1.815	-1.815	-1.816	-1.818	-1.820	-1.824	-1.828	-1.832	-1.836	-1.842	-1.848	-1.854	-1.860	-1.866	-1.874	-1.882	-1.890	-1.898	-1.905	-1.914	-1.921	-1.930	-1.938	-1.945	-1.952	-1.960	-1.968	-1.974	-1.981	-1.986	-1.992	-1.996	-2.002	-2.006	-2.009	-2.011	-2.015	-2.016	-2.018	-2.019	-2.019	-2.018	-2.018	-2.015	-2.013	-2.009	-2.005	-2.000	-1.996	-1.989	-1.984	-1.976	-1.969	-1.961	-1.952	-1.944	-1.934	-1.924	-1.914	-1.904	-1.894	-1.882	-1.871	-1.861	-1.850	-1.839	-1.828	-1.816	-1.805	-1.794	-1.782	-1.771	-1.760	-1.750	-1.739	-1.729	-1.719	-1.709	-1.699	-1.690	-1.681	-1.672	-1.665	-1.656	-1.649	-1.641	-1.635	-1.628	-1.621	-1.615	-1.609	-1.604	-1.598	-1.592	-1.588	-1.582	-1.578	-1.572	-1.568	-1.564	-1.559	-1.554	-1.550	-1.545	-1.540	-1.535	-1.530	-1.525	-1.520	-1.515	-1.509	-1.502	-1.495	-1.490	-1.484	-1.476	-1.469	-1.461	-1.455	-1.446	-1.439	-1.430	-1.421	-1.412	-1.404	-1.392	-1.384	-1.374	-1.365	-1.355	-1.345	-1.335	-1.325	-1.315	-1.306	-1.296	-1.286	-1.276	-1.268	-1.259	-1.249	-1.240	-1.232	-1.224	-1.215	-1.209	-1.201	-1.194	-1.188	-1.181	-1.175	-1.170	-1.165	-1.160	-1.155	-1.152	-1.149	-1.146	-1.142	-1.140	-1.139	-1.136	-1.135	-1.134	-1.132	-1.132	-1.132	-1.131	-1.132	-1.131	-1.132	-1.132	-1.132	-1.134	-1.134	-1.135	-1.134	-1.135	-1.136	-1.136	-1.136	-1.136	-1.138	-1.136	-1.135	-1.136	-1.135	-1.134	-1.134	-1.132	-1.130	-1.129	-1.128	-1.126	-1.125	-1.122	-1.120	-1.119	-1.118	-1.114	-1.112	-1.110	-1.108	-1.105	-1.102	-1.101	-1.099	-1.096	-1.094	-1.091	-1.090	-1.088	-1.086	-1.085	-1.082	-1.082	-1.080	-1.080	-1.079	-1.079	-1.078	-1.078	-1.078	-1.079	-1.079	-1.079	-1.080	-1.081	-1.084	-1.086	-1.088	-1.090	-1.092	-1.095	-1.099	-1.102	-1.105	-1.109	-1.112	-1.116	-1.120	-1.124	-1.128	-1.132	-1.136	-1.141	-1.145	-1.149	-1.154	-1.158	-1.161	-1.166	-1.169	-1.172	-1.176	-1.180	-1.182	-1.186	-1.190	-1.192	-1.195	-1.196	-1.199	-1.200	-1.200	-1.201	-1.202	-1.202	-1.202	-1.202	-1.202	-1.201	-1.200	-1.200	-1.199	-1.196	-1.195	-1.192	-1.191	-1.189	-1.186	-1.185	-1.181	-1.179	-1.178	-1.175	-1.172	-1.170	-1.168	-1.168	-1.165	-1.164	-1.162	-1.161	-1.161	-1.161	-1.161	-1.161	-1.164	-1.164	-1.165	-1.169	-1.170	-1.174	-1.178	-1.181	-1.186	-1.191	-1.196	-1.202	-1.210	-1.216	-1.224	-1.232	-1.240	-1.249	-1.259	-1.268	-1.278	-1.288	-1.299	-1.309	-1.319	-1.329	-1.340	100.000	5.000	2.000	1.000	4.000	0.000	0.000	0.000	0.000	0.000	0.000	0.000	0.000	0.000	0.000	0.000	0.000	0.000	-4.001	-4.000	-3.999	-3.998	-3.996	-3.995	-3.994	-3.994	-3.992	-3.991	-3.991	-3.989	-3.989	-3.988	-3.986	-3.984	-3.984	-3.981	-3.980	-3.976	-3.974	-3.971	-3.969	-3.966	-3.962	-3.958	-3.955	-3.950	-3.946	-3.942	-3.938	-3.932	-3.929	-3.924	-3.919	-3.914	-3.909	-3.904	-3.899	-3.895	-3.890	-3.885	-3.882	-3.879	-3.875	-3.871	-3.870	-3.868	-3.866	-3.865	-3.865	-3.865	-3.866	-3.866	-3.869	-3.874	-3.876	-3.881	-3.886	-3.892	-3.900	-3.909	-3.918	-3.928	-3.938	-3.950	-3.964	-3.976	-3.991	-4.005	-4.021	-4.039	-4.056	-4.075	-4.093	-4.112	-4.134	-4.154	-4.175	-4.198	-4.220	-4.242	-4.265	-4.289	-4.311	-4.336	-4.360	-4.384	-4.408	-4.431	-4.455	-4.479	-4.502	-4.526	-4.549	-4.571	-4.594	-4.615	-4.636	-4.658	-4.678	-4.696	-4.715	-4.734	-4.750	-4.768	-4.781	-4.798	-4.811	-4.824	-4.836	-4.848	-4.858	-4.868	-4.876	-4.884	-4.891	-4.898	-4.902	-4.908	-4.911	-4.914	-4.916	-4.918	-4.919	-4.920	-4.918	-4.918	-4.916	-4.914	-4.911	-4.909	-4.905	-4.901	-4.899	-4.894	-4.889	-4.885	-4.881	-4.875	-4.871	-4.866	-4.861	-4.856	-4.852	-4.848	-4.845	-4.841	-4.839	-4.836	-4.832	-4.831	-4.829	-4.828	-4.828	-4.826	-4.826	-4.828	-4.829	-4.831	-4.834	-4.836	-4.840	-4.845	-4.849	-4.855	-4.859	-4.865	-4.874	-4.880	-4.888	-4.895	-4.904	-4.912	-4.921	-4.931	-4.940	-4.950	-4.960	-4.970	-4.979	-4.990	-5.000	-5.010	-5.020	-5.030	-5.040	-5.049	-5.059	-5.068	-5.076	-5.086	-5.094	-5.102	-5.110	-5.119	-5.125	-5.131	-5.138	-5.145	-5.150	-5.155	-5.159	-5.165	-5.169	-5.171	-5.175	-5.178	-5.181	-5.182	-5.184	-5.186	-5.186	-5.188	-5.188	-5.189	-5.189	-5.189	-5.188	-5.188	-5.186	-5.186	-5.185	-5.184	-5.182	-5.181	-5.180	-5.178	-5.176	-5.174	-5.172	-5.170	-5.169	-5.166	-5.164	-5.161	-5.159	-5.156	-5.154	-5.151	-5.148	-5.144	-5.141	-5.139	-5.134	-5.130	-5.126	-5.122	-5.119	-5.114	-5.110	-5.105	-5.101	-5.098	-5.091	-5.088	-5.082	-5.078	-5.072	-5.068	-5.061	-5.056	-5.051	-5.046	-5.041	-5.035	-5.030	-5.025	-5.021	-5.016	-5.012	-5.009	-5.006	-5.004	-5.001	-5.000	-4.999	-4.999	-4.999	-5.000	-5.002	-5.004	-5.008	-5.014	-5.019	-5.025	-5.032	-5.041	-5.051	-5.061	-5.074	-5.085	-5.099	-5.114	-5.129	-5.146	-5.164	-5.184	-5.202	-5.224	-5.245	-5.268	-5.291	-5.314	-5.340	-5.364	-5.390	-5.416	-5.442	-5.470	-5.496	-5.524	-5.550	-5.579	-5.605	-5.631	-5.658	-5.684	-5.710	-5.735	-5.760	-5.782	-5.805	-5.829	-5.849	-5.870	-5.889	-5.908	-5.924	-5.939	-5.952	-5.966	-5.978	-5.988	-5.995	-6.001	-6.006	-6.010	-6.011	-6.012	-6.011	-6.009	-6.005	-5.999	-5.991	-5.982	-5.972	-5.960	-5.948	-5.932	-5.916	-5.900	-5.882	-5.864	-5.844	-5.822	-5.801	-5.778	-5.755	-5.730	-5.705	-5.680	-5.654	-5.629	-5.602	-5.575	-5.549	-5.522	-5.496	-5.469	-5.444	-5.418	-5.391	-5.366	-5.342	-5.319	-5.295	-5.272	-5.250	-5.229	-5.208	-5.189	-5.169	-5.151	-5.134	-5.118	-5.102	-5.089	-5.075	-5.062	-5.052	-5.041	-5.032	-5.024	-5.018	-5.011	-5.005	-5.000	-4.998	-4.995	-4.992	-4.991	-4.991	-4.990	-4.991	-4.992	-4.995	-4.998	-5.000	-5.004	-5.008	-5.010	-5.015	-5.019	-5.022	-5.028	-5.031	-5.035	-5.039	-5.042	-5.046	-5.050	-5.052	-5.055	-5.056	-5.058	-5.059	-5.058	-5.059	-5.058	-5.055	-5.052	-5.050	-5.048	-5.042	-5.038	-5.032	-5.026	-5.019	-5.010	-5.001	-4.992	-4.982	-4.971	-4.961	-4.949	-4.936	-4.924	-4.910	-4.896	-4.882	-4.866	-4.851	-4.836	-4.821	-4.805	-4.789	-4.772	-4.756	-4.740	-4.724	-4.708	-4.691	-4.675	-4.659	-4.642	-4.628	-4.612	-4.599	-4.585	-4.571	-4.558	-4.545	-4.534	-4.521	-4.511	-4.501	-4.491	-4.482	-4.474	-4.468	-4.461	-4.455	-4.451	-4.446	-4.442	-4.440	-4.439	-4.439	-4.438	-4.438	-4.440	-4.442	-4.445	-4.449	-4.454	-4.458	-4.464	-4.470	-4.476	-4.484	-4.492	-4.500	-4.509	-4.518	-4.528	-4.538	-4.546	-4.558	-4.568	-4.579	-4.589	-4.600	-4.610	-4.621	-4.631	-4.641	-4.650	-4.661	-4.671	-4.679	-4.689	-4.696	-4.704	-4.712	-4.719	-4.725	-4.731	-4.735	-4.740	-4.744	-4.746	-4.750	-4.750	-4.751	-4.750	-4.750	-4.748	-4.744	-4.740	-4.735	-4.730	-4.722	-4.715	-4.708	-4.698	-4.688	-4.676	-4.665	-4.652	-4.638	-4.624	-4.609	-4.592	-4.578	-4.560	-4.541	-4.522	-4.502	-4.484	-4.464	-4.444	-4.422	-4.401	-4.380	-4.358	-4.336	-4.314	-4.291	-4.269	-4.248	-4.224	-4.201	-4.179	-4.156	-4.135	-4.112	-4.091	-4.070	-4.049	-4.029	-4.009	-3.989	-3.970	-3.951	-3.934	-3.916	-3.900	-3.884	-3.869	-3.854	-3.840	-3.828	-3.815	-3.804	-3.792	-3.782	-3.774	-3.766	-3.759	-3.752	-3.748	-3.744	-3.740	-3.738	-3.736	-3.735	-3.736	-3.736	-3.739	-3.742	-3.746	-3.750	-3.756	-3.761	-3.769	-3.778	-3.784	-3.794	-3.802	-3.814	-3.825	-3.835	-3.846	-3.860	-3.871	-3.884	-3.896	-3.911	-3.924	-3.938	-3.951	-3.965	-3.978	-3.991	-4.004	-4.016	-4.029	-4.041	-4.054	-4.065	-4.076	-4.088	-4.096	-4.106	-4.115	-4.124	-4.131	-4.139	-4.145	-4.151	-4.156	-4.160	-4.164	-4.168	-4.169	-4.170	-4.171	-4.170	-4.170	-4.168	-4.166	-4.164	-4.159	-4.155	-4.150	-4.146	-4.140	-4.134	-4.128	-4.121	-4.112	-4.105	-4.098	-4.090	-4.080	-4.072	-4.064	-4.054	-4.046	-4.037	-4.029	-4.020	-4.010	-4.003	-3.994	-3.986	-3.979	-3.971	-3.962	-3.955	-3.949	-3.942	-3.935	-3.930	-3.924	-3.918	-3.912	-3.909	-3.902	-3.899	-3.894	-3.891	-3.888	-3.884	-3.881	-3.878	-3.875	-3.874	-3.870	-3.869	-3.866	-3.865	-3.864	-3.862	-3.861	-3.861	-3.859	-3.859	-3.858	-3.858	-3.856	-3.856	-3.855	-3.854	-3.855	-3.854	-3.854	-3.854	-3.852	-3.852	-3.852	-3.852	-3.852	-3.851	-3.850	-3.850	-3.850	-3.850	-3.849	-3.850	-3.850	-3.849	-3.849	-3.849	-3.848	-3.846	-3.845	-3.845	-3.844	-3.842	-3.841	-3.840	-3.839	-3.838	-3.835	-3.834	-3.831	-3.830	-3.826	-3.824	-3.820	-3.819	-3.815	-3.811	-3.806	-3.804	-3.799	-3.795	-3.791	-3.788	-3.782	-3.778	-3.772	-3.768	-3.764	-3.759	-3.754	-3.750	-3.745	-3.740	-3.735	-3.731	-3.726	-3.722	-3.720	-3.716	-3.712	-3.711	-3.709	-3.708	-3.706	-3.706	-3.706	-3.708	-3.708	-3.710	-3.714	-3.716	-3.721	-3.726	-3.731	-3.738	-3.745	-3.754	-3.762	-3.772	-3.782	-3.794	-3.805	-3.818	-3.831	-3.844	-3.859	-3.874	-3.890	-3.905	-3.921	-3.938	-3.955	-3.972	-3.989	-4.005	-4.022	-4.040	-4.058	-4.074	-4.091	-4.108	-4.122	-4.139	-4.154	-4.166	-4.180	-4.191	-4.204	-4.215	-4.224	-4.232	-4.241	-4.246	-4.251	-4.256	-4.258	-4.261	-4.261	-4.259	-4.256	-4.252	-4.248	-4.240	-4.231	-4.222	-4.211	-4.199	-4.185	-4.169	-4.154	-4.135	-4.115	-4.096	-4.074	-4.051	-4.029	-4.004	-3.979	-3.952	-3.925	-3.899	-3.869	-3.841	-3.811	-3.781	-3.752	-3.721	-3.690	-3.660	-3.629	-3.598	-3.568	-3.536	-3.505	-3.475	-3.444	-3.414	-3.385	-3.356	-3.326	-3.299	-3.272	-3.245	-3.219	-3.194	-3.169	-3.144	-3.120	-3.098	-3.075	-3.054	-3.034	-3.015	-2.996	-2.979	-2.961	-2.945	-2.930	-2.915	-2.902	-2.890	-2.879	-2.868	-2.856	-2.848	-2.839	-2.830	-2.824	-2.816	-2.811	-2.806	-2.802	-2.799	-2.795	-2.795	-2.792	-2.792	-2.791	-2.792	-2.794	-2.795	-2.798	-2.800	-2.802	-2.806	-2.811	-2.815	-2.820	-2.826	-2.830	-2.836	-2.842	-2.849	-2.855	-2.861	-2.868	-2.875	-2.881	-2.888	-2.895	-2.901	-2.909	-2.914	-2.921	-2.926	-2.932	-2.939	-2.944	-2.949	-2.954	-2.958	-2.961	-2.965	-2.968	-2.970	-2.972	-2.974	-2.975	-2.975	-2.975	-2.974	-2.974	-2.972	-2.970	-2.966	-2.962	-2.960	-2.956	-2.951	-2.946	-2.941	-2.935	-2.929	-2.921	-2.916	-2.909	-2.902	-2.895	-2.888	-2.880	-2.872	-2.865	-2.858	-2.851	-2.844	-2.838	-2.831	-2.826	-2.820	-2.814	-2.810	-2.805	-2.802	-2.799	-2.796	-2.795	-2.794	-2.794	-2.795	-2.796	-2.799	-2.801	-2.804	-2.809	-2.815	-2.820	-2.828	-2.835	-2.844	-2.852	-2.862	-2.874	-2.884	-2.896	-2.910	-2.922	-2.936	-2.951	-2.966	-2.982	-2.998	-3.014	-3.030	-3.048	-3.064	-3.080	-3.098	-3.114	-3.131	-3.149	-3.165	-3.181	-3.198	-3.214	-3.230	-3.245	-3.260	-3.275	-3.290	-3.302	-3.316	-3.329	-3.341	-3.352	-3.362	-3.374	-3.382	-3.391	-3.400	-3.408	-3.414	-3.420	-3.424	-3.429	-3.432	-3.436	-3.439	-3.440	-3.440	-3.441	-3.441	-3.440	-3.439	-3.436	-3.434	-3.431	-3.428	-3.424	-3.419	-3.412	-3.408	-3.402	-3.398	-3.391	-3.385	-3.379	-3.371	-3.365	-3.359	-3.351	-3.345	-3.339	-3.331	-3.325	-3.318	-3.312	-3.305	-3.300	-3.294	-3.290	-3.284	-3.280	-3.275	-3.271	-3.269	-3.265	-3.262	-3.261	-3.260	-3.259	-3.259	-3.260	-3.260	-3.261	-3.265	-3.268	-3.270	-3.275	-3.281	-3.285	-3.292	-3.299	-3.306	-3.314	-3.322	-3.332	-3.342	-3.352	-3.364	-3.375	-3.388	-3.401	-3.412	-3.426	-3.441	-3.455	-3.470	-3.485	-3.500	-3.516	-3.532	-3.548	-3.565	-3.580	-3.596	-3.614	-3.630	-3.646	-3.662	-3.679	-3.696	-3.712	-3.728	-3.742	-3.758	-3.772	-3.788	-3.801	-3.816	-3.829	-3.842	-3.855	-3.866	-3.878	-3.888	-3.899	-3.909	-3.916	-3.925	-3.931	-3.939	-3.944	-3.949	-3.952	-3.956	-3.960	-3.961	-3.962	-3.964	-3.964	-3.962	-3.960	-3.959	-3.955	-3.952	-3.949	-3.944	-3.939	-3.932	-3.926	-3.919	-3.911	-3.904	-3.896	-3.888	-3.880	-3.871	-3.862	-3.852	-3.844	-3.834	-3.825	-3.816	-3.806	-3.798	-3.788	-3.779	-3.770	-3.762	-3.754	-3.746	-3.739	-3.731	-3.725	-3.718	-3.712	-3.708	-3.701	-3.698	-3.694	-3.690	-3.688	-3.685	-3.684	-3.681	-3.681	-3.680	-3.680	-3.681	-3.681	-3.682	-3.684	-3.686	-3.689	-3.690	-3.692	-3.695	-3.699	-3.700	-3.704	-3.706	-3.709	-3.711	-3.712	-3.714	-3.715	-3.716	-3.718	-3.718	-3.716	-3.716	-3.714	-3.710	-3.706	-3.702	-3.698	-3.691	-3.684	-3.675	-3.666	-3.656	-3.645	-3.632	-3.619	-3.605	-3.590	-3.572	-3.555	-3.536	-3.518	-3.496	-3.475	-3.451	-3.428	-3.402	-3.378	-3.351	-3.324	-3.296	-3.268	-3.239	-3.209	-3.179	-3.148	-3.116	-3.086	-3.055	-3.022	-2.991	-2.959	-2.926	-2.895	-2.862	-2.832	-2.801	-2.770	-2.740	-2.710	-2.681	-2.652	-2.625	-2.598	-2.570	-2.544	-2.520	-2.494	-2.470	-2.449	-2.426	-2.405	-2.386	-2.368	-2.349	-2.331	-2.315	-2.301	-2.288	-2.272	-2.261	-2.250	-2.240	-2.230	-2.221	-2.214	-2.208	-2.201	-2.196	-2.191	-2.190	-2.186	-2.184	-2.182	-2.182	-2.182	-2.184	-2.185	-2.188	-2.189	-2.192	-2.195	-2.199	-2.204	-2.209	-2.214	-2.220	-2.225	-2.231	-2.236	-2.242	-2.250	-2.255	-2.262	-2.269	-2.275	-2.281	-2.289	-2.295	-2.302	-2.309	-2.314	-2.319	-2.325	-2.330	-2.335	-2.340	-2.344	-2.349	-2.352	-2.354	-2.358	-2.360	-2.361	-2.362	-2.362	-2.362	-2.362	-2.361	-2.360	-2.359	-2.355	-2.352	-2.349	-2.345	-2.340	-2.335	-2.329	-2.321	-2.315	-2.309	-2.300	-2.292	-2.285	-2.275	-2.266	-2.256	-2.248	-2.238	-2.229	-2.218	-2.208	-2.198	-2.186	-2.176	-2.166	-2.155	-2.145	-2.135	-2.126	-2.116	-2.106	-2.098	-2.090	-2.080	-2.072	-2.066	-2.059	-2.052	-2.046	-2.041	-2.036	-2.034	-2.029	-2.026	-2.025	-2.022	-2.022	-2.022	-2.022	-2.024	-2.027	-2.029	-2.033	-2.036	-2.041	-2.045	-2.051	-2.058	-2.065	-2.071	-2.079	-2.086	-2.095	-2.104	-2.112	-2.121	-2.130	-2.140	-2.150	-2.159	-2.169	-2.179	-2.188	-2.198	-2.208	-2.216	-2.226	-2.235	-2.244	-2.252	-2.261	-2.268	-2.275	-2.281	-2.289	-2.294	-2.299	-2.304	-2.308	-2.310	-2.311	-2.314	-2.315	-2.315	-2.314	-2.312	-2.310	-2.308	-2.302	-2.299	-2.292	-2.285	-2.278	-2.269	-2.260	-2.250	-2.239	-2.226	-2.212	-2.199	-2.184	-2.169	-2.152	-2.136	-2.118	-2.099	-2.079	-2.058	-2.036	-2.016	-1.994	-1.970	-1.946	-1.924	-1.899	-1.875	-1.849	-1.824	-1.798	-1.771	-1.746	-1.719	-1.692	-1.665	-1.639	-1.612	-1.585	-1.559	-1.531	-1.504	-1.479	-1.452	-1.426	-1.400	-1.375	-1.350	-1.325	-1.301	-1.279	-1.255	-1.232	-1.210	-1.189	-1.168	-1.148	-1.128	-1.109	-1.089	-1.071	-1.055	-1.039	-1.022	-1.006	-0.992	-0.980	-0.965	-0.954	-0.941	-0.930	-0.921	-0.910	-0.901	-0.892	-0.885	-0.878	-0.871	-0.865	-0.860	-0.855	-0.850	-0.845	-0.842	-0.840	-0.836	-0.834	-0.832	-0.830	-0.829	-0.828	-0.826	-0.826	-0.825	-0.824	-0.822	-0.824	-0.822	-0.821	-0.821	-0.821	-0.820	-0.819	-0.819	-0.816	-0.815	-0.812	-0.812	-0.809	-0.808	-0.804	-0.800	-0.798	-0.794	-0.789	-0.785	-0.780	-0.775	-0.769	-0.762	-0.755	-0.750	-0.741	-0.735	-0.728	-0.719	-0.710	-0.702	-0.695	-0.686	-0.676	-0.668	-0.659	-0.649	-0.641	-0.631	-0.621	-0.612	-0.604	-0.595	-0.588	-0.579	-0.570	-0.562	-0.555	-0.548	-0.540	-0.532	-0.526	-0.521	-0.516	-0.510	-0.506	-0.502	-0.498	-0.495	-0.491	-0.490	-0.488	-0.488	-0.486	-0.486	-0.485	-0.485	-0.488	-0.488	-0.489	-0.492	-0.494	-0.496	-0.500	-0.502	-0.506	-0.510	-0.514	-0.519	-0.522	-0.528	-0.531	-0.536	-0.540	-0.546	-0.551	-0.556	-0.561	-0.565	-0.570	-0.575	-0.581	-0.585	-0.590	-0.595	-0.599	-0.604	-0.606	-0.611	-0.615	-0.619	-0.622	-0.626	-0.630	-0.634	-0.636	-0.640	-0.642	-0.645	-0.649	-0.651	-0.654	-0.655	-0.658	-0.660	-0.661	-0.664	-0.665	-0.666	-0.668	-0.668	-0.669	-0.669	-0.670	-0.671	-0.670	-0.670	-0.669	-0.669	-0.666	-0.664	-0.664	-0.661	-0.659	-0.655	-0.651	-0.648	-0.642	-0.639	-0.634	-0.628	-0.622	-0.616	-0.609	-0.602	-0.594	-0.586	-0.578	-0.569	-0.559	-0.551	-0.540	-0.530	-0.519	-0.509	-0.498	-0.486	-0.476	-0.464	-0.452	-0.441	-0.430	-0.419	-0.408	-0.395	-0.384	-0.374	-0.362	-0.351	-0.341	-0.331	-0.322	-0.314	-0.305	-0.298	-0.290	-0.282	-0.278	-0.271	-0.268	-0.264	-0.260	-0.258	-0.255	-0.255	-0.254	-0.255	-0.256	-0.258	-0.260	-0.262	-0.266	-0.270	-0.276	-0.281	-0.288	-0.295	-0.302	-0.309	-0.318	-0.326	-0.335	-0.345	-0.354	-0.364	-0.375	-0.385	-0.395	-0.405	-0.416	-0.426	-0.436	-0.448	-0.456	-0.466	-0.475	-0.485	-0.494	-0.502	-0.511	-0.519	-0.526	-0.534	-0.540	-0.545	-0.550	-0.556	-0.560	-0.564	-0.566	-0.569	-0.571	-0.572	-0.572	-0.572	-0.571	-0.570	-0.568	-0.565	-0.562	-0.559	-0.554	-0.549	-0.544	-0.538	-0.530	-0.522	-0.515	-0.505	-0.498	-0.486	-0.478	-0.466	-0.456	-0.445	-0.432	-0.421	-0.409	-0.396	-0.384	-0.370	-0.356	-0.344	-0.330	-0.316	-0.302	-0.289	-0.275	-0.261	-0.248	-0.234	-0.221	-0.208	-0.195	-0.182	-0.170	-0.159	-0.148	-0.136	-0.126	-0.116	-0.106	-0.098	-0.089	-0.081	-0.074	-0.069	-0.061	-0.059	-0.054	-0.050	-0.049	-0.048	-0.046	-0.046	-0.048	-0.049	-0.051	-0.055	-0.060	-0.065	-0.071	-0.078	-0.085	-0.094	-0.102	-0.111	-0.121	-0.131	-0.142	-0.155	-0.166	-0.179	-0.191	-0.205	-0.218	-0.231	-0.244	-0.258	-0.270	-0.282	-0.296	-0.309	-0.320	-0.332	-0.344	-0.355	-0.365	-0.375	-0.384	-0.392	-0.400	-0.408	-0.414	-0.418	-0.422	-0.425	-0.429	-0.429	-0.430	-0.429	-0.428	-0.425	-0.420	-0.416	-0.411	-0.404	-0.396	-0.389	-0.379	-0.369	-0.356	-0.345	-0.332	-0.319	-0.306	-0.291	-0.278	-0.262	-0.246	-0.230	-0.215	-0.200	-0.184	-0.168	-0.151	-0.136	-0.121	-0.108	-0.092	-0.080	-0.066	-0.054	-0.042	-0.031	-0.021	-0.012	-0.004	0.004	0.010	0.015	0.019	0.021	0.022	0.024	0.024	0.022	0.020	0.016	0.011	0.006	-0.001	-0.009	-0.016	-0.026	-0.038	-0.048	-0.059	-0.071	-0.084	-0.096	-0.111	-0.125	-0.139	-0.154	-0.168	-0.182	-0.196	-0.211	-0.225	-0.239	-0.251	-0.265	-0.278	-0.289	-0.299	-0.310	-0.320	-0.328	-0.335	-0.341	-0.346	-0.351	-0.355	-0.356	-0.358	-0.358	-0.356	-0.354	-0.350	-0.346	-0.340	-0.332	-0.324	-0.315	-0.304	-0.294	-0.280	-0.268	-0.251	-0.238	-0.220	-0.204	-0.185	-0.166	-0.148	-0.128	-0.106	-0.085	-0.064	-0.041	-0.020	0.002	0.026	0.049	0.072	0.096	0.119	0.142	0.166	0.190	0.212	0.236	0.259	0.281	0.302	0.325	0.346	0.368	0.388	0.408	0.426	0.445	0.464	0.480	0.498	0.512	0.529	0.542	0.556	0.569	0.581	0.592	0.604	0.611	0.621	0.629	0.635	0.641	0.646	0.649	0.652	0.652	0.654	0.654	0.652	0.649	0.645	0.641	0.635	0.628	0.620	0.610	0.600	0.590	0.578	0.564	0.550	0.535	0.519	0.502	0.486	0.468	0.448	0.429	0.409	0.388	0.366	0.344	0.321	0.299	0.276	0.252	0.229	0.204	0.180	0.156	0.132	0.109	0.085	0.061	0.039	0.015	-0.006	-0.029	-0.050	-0.070	-0.090	-0.110	-0.129	-0.148	-0.164	-0.180	-0.196	-0.210	-0.222	-0.235	-0.248	-0.259	-0.268	-0.276	-0.284	-0.291	-0.296	-0.301	-0.306	-0.309	-0.312	-0.312	-0.314	-0.315	-0.314	-0.314	-0.312	-0.310	-0.308	-0.304	-0.301	-0.299	-0.294	-0.291	-0.288	-0.284	-0.280	-0.276	-0.272	-0.270	-0.266	-0.264	-0.261	-0.260	-0.259	-0.258	-0.259	-0.259	-0.259	-0.261	-0.264	-0.268	-0.272	-0.276	-0.281	-0.289	-0.295	-0.302	-0.311	-0.320	-0.331	-0.342	-0.352	-0.365	-0.379	-0.394	-0.408	-0.421	-0.438	-0.454	-0.470	-0.486	-0.502	-0.521	-0.538	-0.556	-0.574	-0.591	-0.610	-0.628	-0.645	-0.662	-0.679	-0.695	-0.711	-0.728	-0.742	-0.758	-0.772	-0.786	-0.799	-0.811	-0.824	-0.834	-0.844	-0.854	-0.861	-0.868	-0.874	-0.879	-0.882	-0.886	-0.888	-0.888	-0.886	-0.886	-0.882	-0.878	-0.874	-0.868	-0.860	-0.850	-0.842	-0.831	-0.819	-0.806	-0.794	-0.780	-0.764	-0.749	-0.731	-0.715	-0.696	-0.678	-0.659	-0.639	-0.620	-0.599	-0.578	-0.556	-0.536	-0.515	-0.494	-0.474	-0.452	-0.431	-0.411	-0.391	-0.371	-0.352	-0.332	-0.315	-0.298	-0.281	-0.264	-0.248	-0.232	-0.219	-0.206	-0.194	-0.181	-0.170	-0.160	-0.151	-0.142	-0.134	-0.128	-0.122	-0.118	-0.111	-0.109	-0.106	-0.104	-0.101	-0.101	-0.100	-0.101	-0.101	-0.102	-0.104	-0.106	-0.108	-0.110	-0.112	-0.115	-0.118	-0.120	-0.122	-0.125	-0.128	-0.129	-0.131	-0.132	-0.132	-0.134	-0.134	-0.132	-0.131	-0.131	-0.129	-0.125	-0.121	-0.118	-0.114	-0.109	-0.102	-0.096	-0.089	-0.082	-0.074	-0.065	-0.055	-0.045	-0.034	-0.022	-0.011	0.001	0.014	0.028	0.040	0.054	0.068	0.082	0.098	0.111	0.126	0.141	0.158	0.172	0.188	0.202	0.219	0.232	0.248	0.262	0.278	0.291	0.305	0.320	0.332	0.348	0.360	0.372	0.385	0.396	0.409	0.420	0.430	0.441	0.451	0.460	0.470	0.478	0.485	0.492	0.500	0.506	0.511	0.516	0.521	0.525	0.529	0.530	0.531	0.532	0.534	0.531	0.531	0.529	0.525	0.521	0.518	0.511	0.505	0.499	0.489	0.481	0.470	0.460	0.448	0.434	0.420	0.405	0.389	0.372	0.355	0.336	0.318	0.298	0.278	0.255	0.232	0.210	0.186	0.162	0.139	0.114	0.089	0.062	0.038	0.011	-0.015	-0.041	-0.066	-0.092	-0.118	-0.144	-0.169	-0.192	-0.216	-0.241	-0.264	-0.285	-0.306	-0.328	-0.348	-0.365	-0.384	-0.400	-0.415	-0.429	-0.441	-0.454	-0.464	-0.474	-0.481	-0.488	-0.494	-0.498	-0.499	-0.501	-0.501	-0.500	-0.496	-0.492	-0.488	-0.481	-0.474	-0.466	-0.456	-0.445	-0.435	-0.422	-0.410	-0.396	-0.381	-0.365	-0.350	-0.334	-0.318	-0.301	-0.284	-0.266	-0.249	-0.231	-0.215	-0.198	-0.181	-0.165	-0.149	-0.132	-0.118	-0.102	-0.088	-0.075	-0.061	-0.049	-0.038	-0.026	-0.018	-0.009	0.000	0.006	0.012	0.016	0.021	0.022	0.025	0.026	0.025	0.022	0.020	0.016	0.011	0.006	-0.001	-0.010	-0.019	-0.029	-0.040	-0.051	-0.065	-0.078	-0.091	-0.108	-0.122	-0.140	-0.156	-0.174	-0.192	-0.210	-0.229	-0.249	-0.269	-0.288	-0.308	-0.328	-0.349	-0.369	-0.389	-0.410	-0.429	-0.450	-0.469	-0.488	-0.506	-0.525	-0.544	-0.560	-0.578	-0.594	-0.609	-0.624	-0.638	-0.650	-0.664	-0.675	-0.685	-0.695	-0.704	-0.711	-0.719	-0.725	-0.730	-0.734	-0.736	-0.739	-0.739	-0.739	-0.740	-0.736	-0.734	-0.731	-0.726	-0.720	-0.714	-0.708	-0.700	-0.690	-0.681	-0.671	-0.660	-0.649	-0.636	-0.625	-0.612	-0.599	-0.585	-0.571	-0.556	-0.542	-0.529	-0.514	-0.499	-0.484	-0.469	-0.454	-0.439	-0.424	-0.409	-0.394	-0.380	-0.365	-0.351	-0.336	-0.322	-0.310	-0.296	-0.284	-0.270	-0.258	-0.245	-0.232	-0.221	-0.210	-0.199	-0.188	-0.178	-0.166	-0.156	-0.145	-0.135	-0.125	-0.115	-0.105	-0.095	-0.086	-0.076	-0.068	-0.058	-0.048	-0.039	-0.029	-0.020	-0.009	0.000	0.010	0.020	0.030	0.040	0.050	0.061	0.072	0.084	0.095	0.105	0.116	0.128	0.139	0.150	0.162	0.175	0.186	0.199	0.211	0.222	0.235	0.246	0.259	0.270	0.282	0.294	0.305	0.316	0.328	0.338	0.349	0.359	0.369	0.378	0.386	0.395	0.404	0.411	0.419	0.425	0.431	0.436	0.442	0.446	0.450	0.452	0.454	0.458	0.456	0.458	0.458	0.456	0.455	0.451	0.449	0.445	0.440	0.435	0.429	0.424	0.416	0.408	0.399	0.390	0.381	0.370	0.360	0.349	0.338	0.326	0.315	0.302	0.288	0.275	0.261	0.249	0.234	0.220	0.208	0.194	0.180	0.165	0.151	0.139	0.126	0.112	0.100	0.089	0.076	0.065	0.054	0.044	0.035	0.028	0.020	0.012	0.006	0.001	-0.002	-0.005	-0.006	-0.006	-0.005	-0.004	0.000	0.005	0.010	0.019	0.028	0.038	0.050	0.064	0.079	0.096	0.114	0.134	0.156	0.179	0.204	0.230	0.258	0.288	0.319	0.350	0.384	0.419	0.455	0.492	0.532	0.572	0.614	0.655	0.699	0.742	0.786	0.832	0.878	0.924	0.971	1.018	1.065	1.111	1.159	1.205	1.252	1.298	1.345	1.390	1.435	1.478	1.521	1.564	1.604	1.644	1.682	1.721	1.756	1.791	1.824	1.856	1.886	1.914	1.940	1.965	1.988	2.009	2.029	2.046	2.062	2.076	2.088	2.098	2.105	2.112	2.116	2.120	2.121	2.120	2.118	2.114	2.109	2.102	2.092	2.084	2.072	2.061	2.047	2.033	2.018	2.002	1.986	1.969	1.949	1.930	1.911	1.892	1.872	1.852	1.832	1.812	1.792	1.772	1.754	1.734	1.716	1.696	1.680	1.662	1.646	1.630	1.615	1.601	1.588	1.575	1.565	1.555	1.545	1.538	1.532	1.525	1.522	1.520	1.518	1.518	1.518	1.521	1.524	1.530	1.536	1.542	1.551	1.562	1.574	1.586	1.601	1.616	1.632	1.649	1.669	1.688	1.709	1.731	1.752	1.776	1.801	1.826	1.852	1.879	1.908	1.935	1.965	1.994	2.022	2.054	2.084	2.115	2.148	2.178	2.209	2.241	2.271	2.304	2.334	2.365	2.398	2.428	2.456	2.486	2.516	2.544	2.572	2.600	2.626	2.652	2.678	2.701	2.726	2.748	2.770	2.790	2.810	2.829	2.846	2.864	2.879	2.894	2.906	2.919	2.930	2.940	2.949	2.956	2.962	2.969	2.974	2.978	2.980	2.982	2.982	2.982	2.982	2.980	2.978	2.975	2.971	2.966	2.961	2.955	2.951	2.945	2.939	2.931	2.925	2.919	2.911	2.906	2.899	2.892	2.886	2.880	2.875	2.870	2.865	2.861	2.858	2.854	2.851	2.849	2.846	2.846	2.846	2.846	2.848	2.849	2.850	2.852	2.856	2.861	2.865	2.870	2.875	2.880	2.888	2.894	2.901	2.908	2.915	2.922	2.930	2.938	2.945	2.952	2.960	2.965	2.971	2.979	2.984	2.988	2.991	2.995	2.998	2.999	3.000	2.999	2.999	2.996	2.992	2.988	2.981	2.974	2.966	2.956	2.946	2.934	2.919	2.904	2.888	2.870	2.851	2.831	2.809	2.786	2.762	2.738	2.710	2.684	2.654	2.625	2.594	2.562	2.530	2.496	2.461	2.428	2.391	2.355	2.318	2.281	2.242	2.205	2.165	2.126	2.089	2.049	2.010	1.971	1.932	1.894	1.855	1.818	1.780	1.742	1.705	1.670	1.632	1.599	1.564	1.530	1.496	1.464	1.432	1.401	1.371	1.342	1.314	1.286	1.260	1.234	1.209	1.184	1.161	1.140	1.119	1.099	1.079	1.061	1.044	1.026	1.011	0.998	0.982	0.969	0.958	0.945	0.934	0.924	0.914	0.905	0.896	0.889	0.881	0.874	0.868	0.861	0.854	0.849	0.842	0.838	0.832	0.826	0.821	0.816	0.810	0.805	0.799	0.792	0.788	0.781	0.774	0.766	0.759	0.750	0.741	0.732	0.722	0.711	0.700	0.689	0.675	0.661	0.648	0.632	0.616	0.601	0.584	0.565	0.545	0.525	0.505	0.482	0.461	0.439	0.415	0.391	0.365	0.340	0.314	0.286	0.260	0.232	0.204	0.178	0.149	0.119	0.090	0.061	0.031	0.002	-0.026	-0.054	-0.082	-0.111	-0.139	-0.166	-0.194	-0.220	-0.245	-0.270	-0.294	-0.319	-0.340	-0.362	-0.382	-0.402	-0.421	-0.439	-0.456	-0.471	-0.485	-0.500	-0.511	-0.522	-0.532	-0.541	-0.549	-0.555	-0.560	-0.565	-0.568	-0.569	-0.570	-0.570	-0.568	-0.566	-0.562	-0.558	-0.551	-0.546	-0.540	-0.532	-0.524	-0.516	-0.506	-0.498	-0.486	-0.476	-0.466	-0.455	-0.445	-0.432	-0.422	-0.411	-0.401	-0.390	-0.380	-0.370	-0.359	-0.350	-0.340	-0.331	-0.324	-0.315	-0.308	-0.301	-0.296	-0.291	-0.288	-0.282	-0.281	-0.279	-0.278	-0.276	-0.278	-0.279	-0.280	-0.284	-0.288	-0.291	-0.299	-0.305	-0.311	-0.319	-0.329	-0.339	-0.348	-0.359	-0.372	-0.385	-0.399	-0.411	-0.426	-0.442	-0.458	-0.474	-0.491	-0.507	-0.526	-0.545	-0.564	-0.582	-0.601	-0.621	-0.641	-0.662	-0.682	-0.702	-0.722	-0.744	-0.765	-0.785	-0.808	-0.829	-0.849	-0.869	-0.889	-0.910	-0.930	-0.950	-0.970	-0.989	-1.008	-1.028	-1.046	-1.062	-1.081	-1.098	-1.115	-1.131	-1.149	-1.164	-1.179	-1.194	-1.209	-1.222	-1.235	-1.249	-1.261	-1.272	-1.284	-1.296	-1.306	-1.316	-1.326	-1.335	-1.344	-1.352	-1.361	-1.369	-1.376	-1.382	-1.390	-1.396	-1.402	-1.408	-1.414	-1.420	-1.425	-1.430	-1.435	-1.440	-1.445	-1.449	-1.454	-1.459	-1.462	-1.468	-1.471	-1.476	-1.480	-1.485	-1.490	-1.494	-1.499	-1.505	-1.510	-1.515	-1.520	-1.526	-1.531	-1.539	-1.545	-1.551	-1.558	-1.565	-1.571	-1.579	-1.586	-1.594	-1.601	-1.610	-1.618	-1.626	-1.635	-1.644	-1.652	-1.662	-1.670	-1.679	-1.688	-1.698	-1.706	-1.716	-1.726	-1.735	-1.744	-1.754	-1.762	-1.772	-1.781	-1.791	-1.800	-1.809	-1.818	-1.825	-1.834	-1.842	-1.850	-1.858	-1.865	-1.872	-1.879	-1.886	-1.891	-1.898	-1.902	-1.909	-1.914	-1.919	-1.922	-1.926	-1.930	-1.932	-1.936	-1.938	-1.940	-1.941	-1.942	-1.944	-1.944	-1.944	-1.944	-1.942	-1.942	-1.940	-1.939	-1.936	-1.935	-1.932	-1.930	-1.928	-1.924	-1.921	-1.918	-1.915	-1.911	-1.908	-1.905	-1.901	-1.898	-1.895	-1.891	-1.889	-1.885	-1.882	-1.880	-1.878	-1.876	-1.875	-1.874	-1.872	-1.871	-1.871	-1.871	-1.871	-1.874	-1.875	-1.876	-1.879	-1.882	-1.888	-1.891	-1.896	-1.901	-1.909	-1.915	-1.922	-1.930	-1.939	-1.949	-1.959	-1.970	-1.981	-1.992	-2.005	-2.018	-2.030	-2.044	-2.059	-2.074	-2.089	-2.105	-2.120	-2.138	-2.155	-2.171	-2.189	-2.206	-2.225	-2.244	-2.262	-2.281	-2.301	-2.319	-2.339	-2.358	-2.376	-2.396	-2.415	-2.434	-2.452	-2.471	-2.490	-2.509	-2.526	-2.545	-2.562	-2.580	-2.596	-2.612	-2.629	-2.644	-2.659	-2.674	-2.689	-2.702	-2.716	-2.729	-2.740	-2.752	-2.762	-2.775	-2.784	-2.792	-2.801	-2.810	-2.816	-2.824	-2.830	-2.835	-2.840	-2.845	-2.849	-2.851	-2.855	-2.858	-2.859	-2.860	-2.860	-2.861	-2.861	-2.860	-2.860	-2.859	-2.856	-2.855	-2.852	-2.850	-2.849	-2.846	-2.844	-2.840	-2.838	-2.835	-2.832	-2.829	-2.826	-2.824	-2.822	-2.820	-2.819	-2.816	-2.815	-2.815	-2.814	-2.814	-2.815	-2.815	-2.816	-2.818	-2.820	-2.821	-2.825	-2.829	-2.832	-2.838	-2.841	-2.846	-2.851	-2.859	-2.865	-2.872	-2.879	-2.886	-2.894	-2.902	-2.910	-2.919	-2.928	-2.936	-2.945	-2.952	-2.961	-2.970	-2.978	-2.986	-2.992	-3.000	-3.008	-3.012	-3.019	-3.024	-3.028	-3.030	-3.032	-3.035	-3.036	-3.035	-3.035	-3.032	-3.029	-3.026	-3.020	-3.015	-3.006	-2.998	-2.989	-2.978	-2.966	-2.952	-2.939	-2.924	-2.908	-2.890	-2.871	-2.852	-2.832	-2.811	-2.789	-2.766	-2.742	-2.719	-2.695	-2.670	-2.644	-2.618	-2.591	-2.565	-2.540	-2.512	-2.486	-2.461	-2.434	-2.408	-2.384	-2.359	-2.334	-2.310	-2.288	-2.265	-2.244	-2.222	-2.202	-2.185	-2.168	-2.151	-2.136	-2.122	-2.110	-2.099	-2.089	-2.080	-2.074	-2.068	-2.064	-2.061	-2.060	-2.060	-2.061	-2.065	-2.070	-2.078	-2.084	-2.092	-2.104	-2.115	-2.129	-2.142	-2.158	-2.175	-2.192	-2.211	-2.232	-2.252	-2.275	-2.298	-2.322	-2.348	-2.374	-2.400	-2.426	-2.454	-2.482	-2.511	-2.541	-2.571	-2.600	-2.630	-2.660	-2.689	-2.719	-2.750	-2.780	-2.809	-2.839	-2.869	-2.896	-2.925	-2.952	-2.980	-3.006	-3.034	-3.059	-3.084	-3.106	-3.130	-3.151	-3.172	-3.192	-3.211	-3.229	-3.245	-3.261	-3.275	-3.289	-3.300	-3.309	-3.319	-3.325	-3.332	-3.335	-3.339	-3.341	-3.341	-3.340	-3.336	-3.334	-3.328	-3.320	-3.312	-3.301	-3.290	-3.278	-3.264	-3.250	-3.234	-3.216	-3.198	-3.179	-3.159	-3.136	-3.115	-3.092	-3.068	-3.044	-3.019	-2.992	-2.968	-2.941	-2.915	-2.889	-2.862	-2.835	-2.809	-2.782	-2.756	-2.731	-2.706	-2.681	-2.658	-2.634	-2.610	-2.588	-2.566	-2.545	-2.525	-2.505	-2.486	-2.470	-2.454	-2.438	-2.422	-2.410	-2.398	-2.386	-2.375	-2.366	-2.359	-2.350	-2.344	-2.339	-2.334	-2.329	-2.326	-2.324	-2.320	-2.320	-2.318	-2.318	-2.316	-2.316	-2.315	-2.315	-2.316	-2.315	-2.314	-2.312	-2.312	-2.310	-2.309	-2.306	-2.302	-2.298	-2.292	-2.288	-2.280	-2.272	-2.264	-2.254	-2.242	-2.231	-2.218	-2.202	-2.186	-2.169	-2.150	-2.131	-2.110	-2.088	-2.064	-2.039	-2.013	-1.984	-1.956	-1.926	-1.895	-1.862	-1.830	-1.796	-1.761	-1.726	-1.690	-1.654	-1.616	-1.579	-1.540	-1.501	-1.462	-1.424	-1.385	-1.346	-1.308	-1.269	-1.230	-1.192	-1.155	-1.119	-1.082	-1.046	-1.011	-0.979	-0.945	-0.914	-0.884	-0.852	-0.825	-0.798	-0.771	-0.748	-0.725	-0.702	-0.684	-0.664	-0.648	-0.632	-0.618	-0.605	-0.595	-0.586	-0.579	-0.571	-0.568	-0.564	-0.562	-0.562	-0.565	-0.568	-0.571	-0.576	-0.584	-0.592	-0.602	-0.612	-0.624	-0.638	-0.651	-0.668	-0.682	-0.699	-0.716	-0.735	-0.754	-0.772	-0.792	-0.814	-0.835	-0.855	-0.878	-0.899	-0.920	-0.941	-0.964	-0.985	-1.006	-1.028	-1.048	-1.069	-1.089	-1.108	-1.126	-1.145	-1.164	-1.181	-1.196	-1.214	-1.228	-1.242	-1.255	-1.268	-1.279	-1.290	-1.300	-1.308	-1.316	-1.322	-1.329	-1.334	-1.338	-1.341	-1.342	-1.344	-1.344	-1.344	-1.341	-1.340	-1.338	-1.334	-1.329	-1.324	-1.318	-1.312	-1.305	-1.299	-1.291	-1.284	-1.274	-1.266	-1.256	-1.249	-1.239	-1.231	-1.222	-1.212	-1.204	-1.195	-1.188	-1.179	-1.170	-1.162	-1.156	-1.149	-1.142	-1.138	-1.131	-1.126	-1.122	-1.119	-1.115	-1.114	-1.111	-1.111	-1.111	-1.111	-1.112	-1.114	-1.116	-1.120	-1.124	-1.129	-1.132	-1.139	-1.145	-1.152	-1.159	-1.166	-1.175	-1.184	-1.194	-1.204	-1.214	-1.224	-1.235	-1.246	-1.258	-1.269	-1.280	-1.291	-1.304	-1.315	-1.325	-1.338	-1.349	-1.360	-1.370	-1.380	-1.390	-1.399	-1.408	-1.416	-1.426	-1.432	-1.440	-1.446	-1.452	-1.456	-1.461	-1.465	-1.468	-1.470	-1.472	-1.471	-1.471	-1.471	-1.469	-1.466	-1.462	-1.459	-1.452	-1.448	-1.441	-1.434	-1.425	-1.418	-1.406	-1.396	-1.385	-1.374	-1.361	-1.350	-1.336	-1.321	-1.308	-1.294	-1.279	-1.262	-1.249	-1.232	-1.218	-1.200	-1.185	-1.169	-1.152	-1.139	-1.124	-1.109	-1.092	-1.078	-1.064	-1.051	-1.038	-1.025	-1.012	-1.001	-0.991	-0.980	-0.971	-0.962	-0.955	-0.949	-0.942	-0.938	-0.934	-0.930	-0.929	-0.928	-0.928	-0.929	-0.931	-0.935	-0.939	-0.945	-0.951	-0.960	-0.970	-0.980	-0.992	-1.005	-1.019	-1.034	-1.050	-1.068	-1.086	-1.105	-1.125	-1.146	-1.168	-1.191	-1.215	-1.240	-1.265	-1.290	-1.318	-1.345	-1.372	-1.400	-1.429	-1.456	-1.486	-1.515	-1.544	-1.572	-1.600	-1.629	-1.658	-1.685	-1.712	-1.740	-1.765	-1.790	-1.815	-1.839	-1.862	-1.884	-1.904	-1.924	-1.942	-1.959	-1.975	-1.990	-2.002	-2.014	-2.024	-2.033	-2.039	-2.045	-2.047	-2.050	-2.051	-2.050	-2.047	-2.044	-2.039	-2.031	-2.022	-2.013	-2.001	-1.989	-1.974	-1.960	-1.942	-1.926	-1.908	-1.889	-1.868	-1.848	-1.826	-1.804	-1.781	-1.759	-1.735	-1.711	-1.688	-1.664	-1.640	-1.616	-1.592	-1.569	-1.548	-1.524	-1.501	-1.481	-1.460	-1.440	-1.420	-1.402	-1.385	-1.368	-1.352	-1.338	-1.322	-1.310	-1.300	-1.289	-1.280	-1.271	-1.264	-1.258	-1.254	-1.249	-1.248	-1.245	-1.244	-1.245	-1.248	-1.250	-1.252	-1.258	-1.262	-1.269	-1.276	-1.284	-1.292	-1.301	-1.311	-1.321	-1.334	-1.344	-1.355	-1.369	-1.380	-1.394	-1.406	-1.420	-1.434	-1.448	-1.461	-1.475	-1.488	-1.501	-1.516	-1.529	-1.542	-1.555	-1.568	-1.580	-1.590	-1.602	-1.614	-1.622	-1.632	-1.641	-1.650	-1.659	-1.666	-1.672	-1.679	-1.684	-1.689	-1.691	-1.695	-1.696	-1.698	-1.699	-1.698	-1.695	-1.694	-1.690	-1.685	-1.680	-1.674	-1.666	-1.659	-1.649	-1.639	-1.628	-1.616	-1.602	-1.589	-1.575	-1.560	-1.544	-1.528	-1.510	-1.492	-1.474	-1.455	-1.435	-1.415	-1.394	-1.372	-1.352	-1.331	-1.309	-1.286	-1.265	-1.242	-1.221	-1.199	-1.178	-1.155	-1.134	-1.112	-1.092	-1.072	-1.052	-1.032	-1.014	-0.995	-0.979	-0.961	-0.945	-0.930	-0.915	-0.901	-0.888	-0.875	-0.862	-0.852	-0.842	-0.834	-0.825	-0.819	-0.812	-0.806	-0.801	-0.798	-0.792	-0.791	-0.789	-0.788	-0.788	-0.786	-0.786	-0.788	-0.789	-0.791	-0.794	-0.796	-0.799	-0.802	-0.804	-0.808	-0.812	-0.816	-0.819	-0.824	-0.826	-0.830	-0.834	-0.838	-0.840	-0.844	-0.846	-0.848	-0.850	-0.852	-0.854	-0.855	-0.856	-0.856	-0.855	-0.855	-0.854	-0.854	-0.852	-0.850	-0.848	-0.845	-0.842	-0.838	-0.835	-0.830	-0.826	-0.821	-0.816	-0.811	-0.805	-0.800	-0.794	-0.789	-0.782	-0.775	-0.770	-0.762	-0.756	-0.751	-0.745	-0.739	-0.732	-0.726	-0.720	-0.715	-0.710	-0.704	-0.700	-0.695	-0.690	-0.686	-0.682	-0.678	-0.676	-0.672	-0.670	-0.669	-0.668	-0.666	-0.665	-0.666	-0.666	-0.668	-0.670	-0.671	-0.675	-0.678	-0.681	-0.686	-0.691	-0.696	-0.702	-0.710	-0.718	-0.725	-0.734	-0.742	-0.752	-0.761	-0.772	-0.784	-0.795	-0.808	-0.819	-0.831	-0.845	-0.859	-0.872	-0.888	-0.901	-0.916	-0.931	-0.946	-0.961	-0.978	-0.992	-1.008	-1.025	-1.039	-1.055	-1.070	-1.086	-1.101	-1.116	-1.131	-1.145	-1.159	-1.171	-1.185	-1.198	-1.210	-1.221	-1.230	-1.241	-1.251	-1.259	-1.268	-1.274	-1.280	-1.286	-1.291	-1.295	-1.298	-1.300	-1.301	-1.301	-1.301	-1.301	-1.299	-1.296	-1.291	-1.288	-1.282	-1.276	-1.269	-1.262	-1.254	-1.245	-1.236	-1.226	-1.216	-1.205	-1.195	-1.184	-1.171	-1.159	-1.146	-1.135	-1.122	-1.109	-1.098	-1.084	-1.072	-1.059	-1.048	-1.036	-1.024	-1.012	-1.002	-0.991	-0.981	-0.971	-0.962	-0.955	-0.946	-0.940	-0.932	-0.926	-0.921	-0.918	-0.912	-0.910	-0.908	-0.906	-0.904	-0.904	-0.905	-0.906	-0.908	-0.910	-0.912	-0.916	-0.920	-0.925	-0.930	-0.936	-0.942	-0.950	-0.958	-0.965	-0.974	-0.982	-0.991	-1.001	-1.011	-1.021	-1.032	-1.044	-1.055	-1.066	-1.078	-1.090	-1.101	-1.114	-1.126	-1.140	-1.151	-1.164	-1.178	-1.190	-1.202	-1.216	-1.229	-1.241	-1.254	-1.266	-1.279	-1.291	-1.304	-1.316	-1.329	-1.341	-1.354	-1.366	-1.379	-1.390	-1.402	-1.414	-1.426	-1.436	-1.449	-1.460	-1.471	-1.482	-1.494	-1.504	-1.515	-1.525	-1.535	-1.545	-1.555	-1.565	-1.575	-1.584	-1.594	-1.604	-1.612	-1.621	-1.630	-1.639	-1.646	-1.656	-1.664	-1.671	-1.680	-1.686	-1.695	-1.702	-1.710	-1.718	-1.725	-1.732	-1.739	-1.745	-1.752	-1.760	-1.766	-1.772	-1.779	-1.785	-1.791	-1.798	-1.805	-1.810	-1.818	-1.824	-1.830	-1.836	-1.841	-1.848	-1.854	-1.859	-1.865	-1.871	-1.878	-1.884	-1.890	-1.895	-1.901	-1.906	-1.912	-1.918	-1.922	-1.928	-1.932	-1.938	-1.941	-1.945	-1.950	-1.954	-1.958	-1.960	-1.962	-1.965	-1.966	-1.966	-1.968	-1.968	-1.966	-1.966	-1.964	-1.960	-1.958	-1.952	-1.948	-1.942	-1.935	-1.928	-1.919	-1.910	-1.899	-1.888	-1.876	-1.864	-1.849	-1.835	-1.818	-1.801	-1.784	-1.765	-1.746	-1.726	-1.705	-1.682	-1.660	-1.638	-1.612	-1.588	-1.562	-1.538	-1.510	-1.484	-1.456	-1.429	-1.401	-1.372	-1.345	-1.316	-1.289	-1.261	-1.232	-1.205	-1.178	-1.150	-1.124	-1.098	-1.072	-1.046	-1.021	-0.999	-0.975	-0.954	-0.931	-0.912	-0.894	-0.875	-0.858	-0.842	-0.828	-0.814	-0.802	-0.792	-0.784	-0.776	-0.769	-0.765	-0.761	-0.759	-0.760	-0.760	-0.762	-0.768	-0.774	-0.780	-0.789	-0.800	-0.811	-0.824	-0.839	-0.855	-0.871	-0.890	-0.910	-0.931	-0.952	-0.976	-1.000	-1.026	-1.051	-1.079	-1.106	-1.135	-1.164	-1.194	-1.224	-1.254	-1.284	-1.315	-1.346	-1.378	-1.409	-1.439	-1.471	-1.500	-1.531	-1.562	-1.591	-1.620	-1.649	-1.675	-1.704	-1.730	-1.755	-1.780	-1.802	-1.826	-1.849	-1.869	-1.889	-1.908	-1.925	-1.941	-1.956	-1.971	-1.984	-1.995	-2.005	-2.015	-2.022	-2.030	-2.036	-2.040	-2.045	-2.047	-2.049	-2.050	-2.049	-2.047	-2.046	-2.044	-2.040	-2.035	-2.031	-2.025	-2.019	-2.013	-2.005	-1.998	-1.990	-1.982	-1.974	-1.965	-1.956	-1.946	-1.938	-1.929	-1.920	-1.910	-1.902	-1.894	-1.886	-1.878	-1.870	-1.862	-1.856	-1.849	-1.842	-1.836	-1.830	-1.826	-1.821	-1.818	-1.814	-1.811	-1.808	-1.806	-1.804	-1.802	-1.802	-1.802	-1.802	-1.802	-1.804	-1.805	-1.808	-1.809	-1.812	-1.815	-1.819	-1.822	-1.825	-1.830	-1.834	-1.838	-1.842	-1.848	-1.851	-1.856	-1.861	-1.864	-1.869	-1.872	-1.878	-1.881	-1.884	-1.886	-1.890	-1.892	-1.895	-1.895	-1.896	-1.898	-1.896	-1.896	-1.894	-1.891	-1.888	-1.885	-1.880	-1.872	-1.866	-1.860	-1.851	-1.841	-1.832	-1.820	-1.808	-1.795	-1.780	-1.764	-1.748	-1.731	-1.711	-1.692	-1.671	-1.650	-1.629	-1.605	-1.581	-1.556	-1.530	-1.504	-1.476	-1.449	-1.419	-1.390	-1.360	-1.330	-1.300	-1.270	-1.239	-1.208	-1.178	-1.145	-1.114	-1.084	-1.052	-1.022	-0.992	-0.961	-0.932	-0.904	-0.876	-0.849	-0.822	-0.796	-0.771	-0.748	-0.725	-0.702	-0.682	-0.662	-0.644	-0.626	-0.611	-0.595	-0.582	-0.570	-0.559	-0.550	-0.541	-0.534	-0.528	-0.524	-0.520	-0.519	-0.516	-0.518	-0.519	-0.522	-0.526	-0.530	-0.536	-0.542	-0.550	-0.559	-0.568	-0.578	-0.589	-0.600	-0.611	-0.624	-0.636	-0.649	-0.662	-0.675	-0.690	-0.702	-0.716	-0.729	-0.742	-0.755	-0.769	-0.781	-0.792	-0.804	-0.815	-0.825	-0.835	-0.844	-0.852	-0.860	-0.865	-0.870	-0.876	-0.879	-0.882	-0.884	-0.885	-0.885	-0.884	-0.881	-0.878	-0.872	-0.866	-0.860	-0.854	-0.844	-0.835	-0.825	-0.812	-0.800	-0.786	-0.772	-0.758	-0.741	-0.725	-0.709	-0.690	-0.672	-0.654	-0.635	-0.615	-0.596	-0.576	-0.558	-0.538	-0.519	-0.500	-0.480	-0.461	-0.442	-0.426	-0.409	-0.392	-0.378	-0.362	-0.349	-0.336	-0.325	-0.314	-0.305	-0.298	-0.291	-0.285	-0.282	-0.280	-0.279	-0.280	-0.282	-0.288	-0.292	-0.301	-0.310	-0.321	-0.334	-0.348	-0.364	-0.382	-0.402	-0.424	-0.446	-0.470	-0.496	-0.524	-0.552	-0.582	-0.614	-0.648	-0.681	-0.715	-0.751	-0.788	-0.825	-0.864	-0.901	-0.941	-0.980	-1.020	-1.060	-1.100	-1.140	-1.181	-1.220	-1.259	-1.299	-1.336	-1.375	-1.411	-1.449	-1.484	-1.518	-1.551	-1.584	-1.615	-1.645	-1.674	-1.700	-1.726	-1.751	-1.774	-1.795	-1.815	-1.832	-1.849	-1.864	-1.878	-1.890	-1.899	-1.908	-1.915	-1.920	-1.924	-1.926	-1.926	-1.926	-1.924	-1.920	-1.916	-1.910	-1.902	-1.894	-1.885	-1.875	-1.864	-1.851	-1.839	-1.826	-1.811	-1.796	-1.782	-1.766	-1.751	-1.734	-1.718	-1.701	-1.684	-1.668	-1.651	-1.635	-1.619	-1.602	-1.586	-1.571	-1.558	-1.542	-1.529	-1.515	-1.502	-1.490	-1.479	-1.469	-1.459	-1.449	-1.441	-1.434	-1.428	-1.421	-1.416	-1.412	-1.410	-1.406	-1.405	-1.405	-1.405	-1.405	-1.408	-1.410	-1.415	-1.418	-1.422	-1.430	-1.436	-1.442	-1.451	-1.460	-1.469	-1.478	-1.489	-1.499	-1.510	-1.521	-1.534	-1.546	-1.558	-1.571	-1.584	-1.598	-1.611	-1.624	-1.638	-1.650	-1.664	-1.676	-1.690	-1.702	-1.715	-1.728	-1.739	-1.750	-1.761	-1.772	-1.782	-1.792	-1.802	-1.811	-1.820	-1.826	-1.834	-1.840	-1.846	-1.851	-1.855	-1.859	-1.862	-1.864	-1.865	-1.866	-1.868	-1.866	-1.866	-1.864	-1.861	-1.859	-1.855	-1.851	-1.848	-1.841	-1.836	-1.830	-1.825	-1.819	-1.812	-1.805	-1.800	-1.792	-1.785	-1.780	-1.774	-1.766	-1.761	-1.756	-1.751	-1.748	-1.744	-1.742	-1.740	-1.739	-1.739	-1.740	-1.741	-1.745	-1.749	-1.755	-1.762	-1.770	-1.781	-1.792	-1.805	-1.820	-1.838	-1.855	-1.875	-1.896	-1.920	-1.945	-1.972	-2.001	-2.030	-2.062	-2.095	-2.130	-2.166	-2.204	-2.244	-2.284	-2.325	-2.369	-2.412	-2.458	-2.502	-2.550	-2.598	-2.645	-2.695	-2.744	-2.792	-2.842	-2.891	-2.941	-2.990	-3.039	-3.088	-3.135	-3.181	-3.229	-3.272	-3.318	-3.360	-3.401	-3.441	-3.480	-3.518	-3.552	-3.588	-3.619	-3.650	-3.679	-3.705	-3.729	-3.752	-3.772	-3.791	-3.808	-3.820	-3.832	-3.841	-3.850	-3.855	-3.860	-3.861	-3.861	-3.859	-3.856	-3.850	-3.842	-3.835	-3.824	-3.811	-3.799	-3.785	-3.769	-3.751	-3.732	-3.715	-3.695	-3.674	-3.654	-3.632	-3.611	-3.589	-3.566	-3.544	-3.521	-3.499	-3.476	-3.454	-3.432	-3.411	-3.390	-3.370	-3.350	-3.331	-3.312	-3.295	-3.278	-3.261	-3.248	-3.232	-3.220	-3.208	-3.198	-3.186	-3.178	-3.170	-3.164	-3.158	-3.152	-3.149	-3.148	-3.145	-3.145	-3.145	-3.148	-3.151	-3.154	-3.159	-3.164	-3.170	-3.178	-3.185	-3.192	-3.201	-3.211	-3.221	-3.232	-3.242	-3.254	-3.266	-3.279	-3.290	-3.302	-3.316	-3.329	-3.342	-3.355	-3.368	-3.381	-3.392	-3.406	-3.419	-3.429	-3.441	-3.452	-3.464	-3.474	-3.482	-3.492	-3.501	-3.509	-3.516	-3.524	-3.531	-3.536	-3.541	-3.546	-3.549	-3.552	-3.555	-3.558	-3.559	-3.559	-3.559	-3.559	-3.558	-3.555	-3.554	-3.551	-3.548	-3.544	-3.539	-3.535	-3.530	-3.525	-3.520	-3.515	-3.509	-3.502	-3.498	-3.492	-3.488	-3.481	-3.476	-3.471	-3.466	-3.461	-3.456	-3.454	-3.450	-3.448	-3.445	-3.442	-3.441	-3.441	-3.441	-3.442	-3.444	-3.446	-3.451	-3.455	-3.460	-3.466	-3.472	-3.481	-3.490	-3.500	-3.511	-3.522	-3.536	-3.551	-3.565	-3.581	-3.600	-3.618	-3.638	-3.658	-3.679	-3.701	-3.724	-3.748	-3.774	-3.799	-3.825	-3.852	-3.880	-3.909	-3.939	-3.968	-3.998	-4.029	-4.059	-4.091	-4.122	-4.155	-4.186	-4.220	-4.251	-4.285	-4.316	-4.349	-4.381	-4.412	-4.444	-4.475	-4.505	-4.536	-4.566	-4.594	-4.622	-4.649	-4.675	-4.701	-4.726	-4.750	-4.771	-4.794	-4.814	-4.832	-4.851	-4.868	-4.882	-4.896	-4.909	-4.920	-4.930	-4.939	-4.946	-4.952	-4.956	-4.960	-4.961	-4.962	-4.961	-4.959	-4.956	-4.951	-4.948	-4.940	-4.932	-4.925	-4.915	-4.905	-4.894	-4.882	-4.871	-4.859	-4.846	-4.832	-4.819	-4.805	-4.790	-4.776	-4.762	-4.749	-4.735	-4.721	-4.708	-4.695	-4.682	-4.670	-4.658	-4.646	-4.636	-4.626	-4.616	-4.608	-4.601	-4.595	-4.589	-4.582	-4.579	-4.576	-4.574	-4.572	-4.571	-4.571	-4.574	-4.576	-4.579	-4.581	-4.586	-4.592	-4.599	-4.606	-4.614	-4.624	-4.634	-4.644	-4.654	-4.665	-4.678	-4.690	-4.702	-4.718	-4.731	-4.746	-4.761	-4.778	-4.794	-4.809	-4.826	-4.842	-4.859	-4.878	-4.895	-4.912	-4.930	-4.949	-4.966	-4.984	-5.002	-5.021	-5.039	-5.058	-5.078	-5.095	-5.114	-5.131	-5.150	-5.168	-5.188	-5.206	-5.222	-5.241	-5.259	-5.276	-5.294	-5.311	-5.329	-5.345	-5.361	-5.376	-5.392	-5.409	-5.422	-5.438	-5.451	-5.462	-5.476	-5.488	-5.499	-5.509	-5.518	-5.526	-5.535	-5.541	-5.548	-5.552	-5.558	-5.561	-5.564	-5.565	-5.565	-5.565	-5.564	-5.560	-5.558	-5.552	-5.548	-5.540	-5.534	-5.525	-5.515	-5.504	-5.494	-5.481	-5.469	-5.455	-5.441	-5.426	-5.411	-5.394	-5.379	-5.361	-5.345	-5.326	-5.310	-5.292	-5.275	-5.256	-5.238	-5.221	-5.204	-5.186	-5.170	-5.154	-5.139	-5.122	-5.108	-5.094	-5.080	-5.066	-5.055	-5.044	-5.034	-5.024	-5.015	-5.008	-5.001	-4.995	-4.990	-4.988	-4.984	-4.982	-4.981	-4.980	-4.980	-4.981	-4.984	-4.986	-4.989	-4.992	-4.996	-5.001	-5.006	-5.011	-5.018	-5.024	-5.029	-5.035	-5.041	-5.046	-5.052	-5.059	-5.064	-5.068	-5.074	-5.076	-5.080	-5.084	-5.086	-5.088	-5.089	-5.089	-5.089	-5.089	-5.086	-5.084	-5.081	-5.076	-5.071	-5.066	-5.060	-5.052	-5.045	-5.035	-5.025	-5.016	-5.005	-4.994	-4.982	-4.970	-4.959	-4.946	-4.934	-4.920	-4.906	-4.895	-4.881	-4.868	-4.854	-4.840	-4.829	-4.816	-4.804	-4.792	-4.781	-4.770	-4.760	-4.751	-4.741	-4.734	-4.726	-4.720	-4.714	-4.709	-4.705	-4.701	-4.700	-4.698	-4.698	-4.698	-4.699	-4.700	-4.704	-4.708	-4.711	-4.718	-4.722	-4.729	-4.736	-4.744	-4.752	-4.760	-4.770	-4.780	-4.789	-4.800	-4.810	-4.820	-4.831	-4.841	-4.851	-4.861	-4.871	-4.881	-4.891	-4.900	-4.909	-4.918	-4.925	-4.934	-4.940	-4.946	-4.952	-4.958	-4.961	-4.965	-4.968	-4.971	-4.971	-4.972	-4.971	-4.971	-4.970	-4.966	-4.962	-4.959	-4.955	-4.950	-4.944	-4.936	-4.930	-4.921	-4.912	-4.902	-4.894	-4.884	-4.874	-4.861	-4.851	-4.839	-4.828	-4.814	-4.802	-4.790	-4.778	-4.764	-4.751	-4.739	-4.726	-4.714	-4.700	-4.689	-4.676	-4.665	-4.652	-4.642	-4.631	-4.620	-4.610	-4.600	-4.591	-4.582	-4.574	-4.565	-4.559	-4.551	-4.546	-4.540	-4.535	-4.531	-4.528	-4.524	-4.521	-4.519	-4.518	-4.518	-4.516	-4.516	-4.518	-4.520	-4.522	-4.525	-4.528	-4.532	-4.536	-4.541	-4.548	-4.554	-4.560	-4.568	-4.575	-4.582	-4.591	-4.600	-4.610	-4.620	-4.629	-4.639	-4.650	-4.661	-4.672	-4.682	-4.694	-4.706	-4.718	-4.730	-4.741	-4.752	-4.765	-4.778	-4.789	-4.800	-4.812	-4.824	-4.836	-4.848	-4.859	-4.869	-4.880	-4.890	-4.900	-4.910	-4.920	-4.929	-4.939	-4.948	-4.956	-4.962	-4.971	-4.978	-4.985	-4.991	-4.998	-5.004	-5.009	-5.014	-5.018	-5.022	-5.026	-5.029	-5.031	-5.034	-5.035	-5.036	-5.038	-5.039	-5.039	-5.039	-5.038	-5.036	-5.034	-5.032	-5.030	-5.028	-5.024	-5.020	-5.016	-5.012	-5.008	-5.002	-4.998	-4.991	-4.986	-4.980	-4.974	-4.966	-4.960	-4.952	-4.945	-4.938	-4.931	-4.922	-4.915	-4.908	-4.900	-4.892	-4.885	-4.878	-4.870	-4.862	-4.855	-4.849	-4.842	-4.836	-4.830	-4.824	-4.820	-4.814	-4.811	-4.808	-4.802	-4.801	-4.799	-4.799	-4.796	-4.798	-4.799	-4.800	-4.802	-4.805	-4.810	-4.814	-4.820	-4.826	-4.834	-4.842	-4.851	-4.861	-4.872	-4.884	-4.896	-4.909	-4.922	-4.938	-4.952	-4.968	-4.985	-5.001	-5.019	-5.036	-5.054	-5.074	-5.091	-5.111	-5.130	-5.149	-5.169	-5.189	-5.208	-5.228	-5.246	-5.265	-5.284	-5.301	-5.319	-5.338	-5.354	-5.369	-5.385	-5.400	-5.414	-5.428	-5.440	-5.451	-5.462	-5.471	-5.480	-5.489	-5.495	-5.501	-5.506	-5.510	-5.512	-5.514	-5.515	-5.515	-5.514	-5.512	-5.510	-5.506	-5.502	-5.496	-5.491	-5.484	-5.478	-5.469	-5.460	-5.452	-5.444	-5.434	-5.424	-5.414	-5.404	-5.392	-5.382	-5.371	-5.361	-5.351	-5.341	-5.331	-5.321	-5.312	-5.304	-5.296	-5.289	-5.281	-5.275	-5.269	-5.264	-5.260	-5.256	-5.254	-5.252	-5.251	-5.251	-5.251	-5.254	-5.256	-5.260	-5.264	-5.269	-5.276	-5.284	-5.291	-5.301	-5.310	-5.321	-5.334	-5.346	-5.359	-5.374	-5.388	-5.402	-5.420	-5.435	-5.452	-5.470	-5.488	-5.505	-5.524	-5.542	-5.561	-5.579	-5.599	-5.618	-5.635	-5.654	-5.672	-5.690	-5.708	-5.725	-5.742	-5.759	-5.774	-5.790	-5.805	-5.819	-5.831	-5.845	-5.856	-5.869	-5.879	-5.888	-5.896	-5.904	-5.911	-5.916	-5.921	-5.925	-5.929	-5.930	-5.931	-5.932	-5.931	-5.930	-5.928	-5.924	-5.921	-5.916	-5.910	-5.904	-5.898	-5.890	-5.881	-5.872	-5.864	-5.854	-5.842	-5.831	-5.820	-5.808	-5.796	-5.784	-5.771	-5.758	-5.745	-5.731	-5.718	-5.705	-5.691	-5.679	-5.665	-5.651	-5.639	-5.626	-5.614	-5.601	-5.589	-5.578	-5.565	-5.554	-5.544	-5.532	-5.522	-5.511	-5.502	-5.492	-5.484	-5.475	-5.468	-5.459	-5.452	-5.444	-5.438	-5.431	-5.425	-5.419	-5.412	-5.409	-5.402	-5.399	-5.394	-5.390	-5.384	-5.380	-5.376	-5.372	-5.369	-5.365	-5.360	-5.356	-5.351	-5.346	-5.341	-5.338	-5.332	-5.326	-5.322	-5.315	-5.310	-5.304	-5.296	-5.290	-5.282	-5.275	-5.268	-5.259	-5.249	-5.239	-5.229	-5.218	-5.206	-5.194	-5.182	-5.169	-5.155	-5.141	-5.126	-5.111	-5.094	-5.078	-5.061	-5.044	-5.024	-5.006	-4.986	-4.966	-4.946	-4.925	-4.902	-4.880	-4.859	-4.835	-4.811	-4.788	-4.762	-4.739	-4.714	-4.688	-4.661	-4.636	-4.610	-4.584	-4.556	-4.530	-4.504	-4.476	-4.450	-4.421	-4.395	-4.368	-4.341	-4.314	-4.286	-4.260	-4.234	-4.206	-4.181	-4.155	-4.129	-4.105	-4.079	-4.055	-4.031	-4.006	-3.985	-3.961	-3.939	-3.919	-3.898	-3.878	-3.858	-3.838	-3.820	-3.802	-3.786	-3.770	-3.755	-3.740	-3.726	-3.712	-3.700	-3.690	-3.679	-3.670	-3.660	-3.651	-3.644	-3.638	-3.632	-3.626	-3.622	-3.618	-3.615	-3.611	-3.610	-3.608	-3.608	-3.606	-3.606	-3.606	-3.608	-3.609	-3.610	-3.611	-3.614	-3.615	-3.616	-3.619	-3.621	-3.622	-3.625	-3.626	-3.628	-3.630	-3.631	-3.631	-3.632	-3.632	-3.632	-3.632	-3.631	-3.629	-3.628	-3.625	-3.622	-3.619	-3.615	-3.611	-3.605	-3.600	-3.594	-3.588	-3.581	-3.574	-3.568	-3.559	-3.550	-3.542	-3.534	-3.525	-3.516	-3.508	-3.499	-3.490	-3.481	-3.472	-3.464	-3.456	-3.449	-3.441	-3.434	-3.426	-3.421	-3.416	-3.410	-3.408	-3.404	-3.401	-3.400	-3.400	-3.400	-3.402	-3.405	-3.408	-3.411	-3.418	-3.425	-3.431	-3.441	-3.450	-3.461	-3.474	-3.488	-3.501	-3.516	-3.532	-3.550	-3.569	-3.588	-3.608	-3.628	-3.650	-3.672	-3.695	-3.720	-3.742	-3.768	-3.794	-3.820	-3.845	-3.871	-3.898	-3.924	-3.951	-3.978	-4.005	-4.031	-4.058	-4.085	-4.111	-4.138	-4.164	-4.188	-4.212	-4.238	-4.260	-4.284	-4.306	-4.329	-4.350	-4.370	-4.390	-4.410	-4.429	-4.446	-4.462	-4.479	-4.494	-4.509	-4.522	-4.535	-4.546	-4.559	-4.570	-4.579	-4.589	-4.596	-4.604	-4.610	-4.616	-4.621	-4.626	-4.630	-4.632	-4.635	-4.638	-4.638	-4.639	-4.639	-4.638	-4.636	-4.634	-4.631	-4.628	-4.624	-4.619	-4.615	-4.610	-4.604	-4.596	-4.590	-4.582	-4.575	-4.566	-4.559	-4.549	-4.539	-4.528	-4.519	-4.508	-4.496	-4.485	-4.472	-4.460	-4.449	-4.435	-4.424	-4.410	-4.398	-4.384	-4.370	-4.356	-4.342	-4.329	-4.315	-4.301	-4.288	-4.272	-4.260	-4.245	-4.231	-4.218	-4.205	-4.191	-4.178	-4.165	-4.152	-4.140	-4.128	-4.116	-4.106	-4.094	-4.084	-4.074	-4.064	-4.055	-4.045	-4.036	-4.028	-4.021	-4.014	-4.006	-4.001	-3.995	-3.990	-3.985	-3.980	-3.976	-3.971	-3.969	-3.966	-3.964	-3.961	-3.959	-3.959	-3.956	-3.956	-3.955	-3.955	-3.955	-3.954	-3.954	-3.955	-3.954	-3.955	-3.956	-3.956	-3.958	-3.959	-3.959	-3.959	-3.960	-3.961	-3.962	-3.961	-3.962	-3.964	-3.964	-3.964	-3.964	-3.965	-3.964	-3.964	-3.964	-3.964	-3.964	-3.964	-3.962	-3.961	-3.961	-3.960	-3.959	-3.959	-3.959	-3.956	-3.956	-3.955	-3.954	-3.952	-3.951	-3.951	-3.950	-3.950	-3.949	-3.948	-3.948	-3.948	-3.946	-3.946	-3.945	-3.946	-3.945	-3.946	-3.945	-3.946	-3.946	-3.948	-3.949	-3.950	-3.951	-3.954	-3.955	-3.956	-3.959	-3.962	-3.965	-3.969	-3.972	-3.976	-3.981	-3.985	-3.990	-3.998	-4.003	-4.009	-4.015	-4.022	-4.030	-4.037	-4.046	-4.055	-4.062	-4.074	-4.082	-4.093	-4.104	-4.114	-4.125	-4.138	-4.150	-4.162	-4.175	-4.189	-4.201	-4.215	-4.229	-4.242	-4.256	-4.271	-4.284	-4.299	-4.312	-4.328	-4.340	-4.355	-4.368	-4.381	-4.395	-4.408	-4.419	-4.431	-4.442	-4.454	-4.464	-4.474	-4.484	-4.492	-4.499	-4.508	-4.514	-4.519	-4.525	-4.529	-4.532	-4.536	-4.538	-4.539	-4.540	-4.539	-4.539	-4.536	-4.532	-4.530	-4.525	-4.520	-4.515	-4.508	-4.501	-4.492	-4.485	-4.476	-4.468	-4.458	-4.448	-4.436	-4.426	-4.415	-4.404	-4.392	-4.381	-4.369	-4.356	-4.345	-4.332	-4.320	-4.309	-4.298	-4.285	-4.274	-4.262	-4.251	-4.241	-4.230	-4.221	-4.210	-4.200	-4.192	-4.182	-4.174	-4.166	-4.159	-4.151	-4.144	-4.138	-4.130	-4.125	-4.120	-4.112	-4.108	-4.104	-4.099	-4.094	-4.090	-4.086	-4.082	-4.077	-4.074	-4.070	-4.066	-4.064	-4.060	-4.056	-4.052	-4.050	-4.046	-4.043	-4.039	-4.036	-4.032	-4.030	-4.026	-4.022	-4.019	-4.014	-4.010	-4.008	-4.003	-3.999	-3.994	-3.990	-3.985	-3.981	-3.976	-3.972	-3.968	-3.964	-3.960	-3.956	-3.952	-3.949	-3.945	-3.942	-3.938	-3.935	-3.932	-3.930	-3.926	-3.924	-3.921	-3.920	-3.918	-3.916	-3.914	-3.912	-3.911	-3.910	-3.909	-3.908	-3.908	-3.908	-3.906	-3.906	-3.906	-3.905	-3.905	-3.906	-3.906	-3.905	-3.906	-3.905	-3.905	-3.904	-3.904	-3.902	-3.902	-3.901	-3.900	-3.899	-3.898	-3.895	-3.892	-3.890	-3.889	-3.885	-3.881	-3.878	-3.874	-3.870	-3.864	-3.859	-3.852	-3.849	-3.842	-3.835	-3.829	-3.821	-3.814	-3.805	-3.798	-3.789	-3.780	-3.771	-3.762	-3.752	-3.744	-3.732	-3.724	-3.714	-3.702	-3.694	-3.684	-3.672	-3.662	-3.652	-3.642	-3.631	-3.621	-3.611	-3.601	-3.591	-3.582	-3.572	-3.564	-3.555	-3.546	-3.538	-3.530	-3.522	-3.514	-3.506	-3.499	-3.494	-3.488	-3.481	-3.475	-3.470	-3.466	-3.460	-3.456	-3.452	-3.450	-3.446	-3.444	-3.441	-3.439	-3.436	-3.435	-3.434	-3.432	-3.430	-3.430	-3.429	-3.428	-3.428	-3.426	-3.428	-3.426	-3.425	-3.425	-3.424	-3.422	-3.421	-3.421	-3.420	-3.419	-3.416	-3.416	-3.414	-3.411	-3.409	-3.406	-3.404	-3.400	-3.398	-3.394	-3.390	-3.386	-3.380	-3.376	-3.371	-3.366	-3.360	-3.355	-3.350	-3.342	-3.338	-3.331	-3.324	-3.319	-3.311	-3.305	-3.299	-3.291	-3.285	-3.278	-3.271	-3.265	-3.259	-3.252	-3.248	-3.241	-3.236	-3.231	-3.226	-3.222	-3.219	-3.215	-3.211	-3.209	-3.208	-3.205	-3.204	-3.204	-3.202	-3.204	-3.204	-3.205	-3.206	-3.209	-3.212	-3.215	-3.219	-3.222	-3.228	-3.231	-3.236	-3.242	-3.249	-3.255	-3.260	-3.266	-3.272	-3.280	-3.286	-3.292	-3.299	-3.305	-3.311	-3.318	-3.322	-3.329	-3.334	-3.340	-3.344	-3.348	-3.351	-3.355	-3.358	-3.359	-3.360	-3.361	-3.361	-3.361	-3.360	-3.358	-3.356	-3.352	-3.348	-3.344	-3.339	-3.332	-3.326	-3.319	-3.309	-3.300	-3.291	-3.280	-3.270	-3.260	-3.248	-3.236	-3.224	-3.210	-3.198	-3.185	-3.171	-3.158	-3.142	-3.129	-3.115	-3.101	-3.088	-3.074	-3.060	-3.046	-3.032	-3.020	-3.008	-2.994	-2.982	-2.971	-2.960	-2.950	-2.941	-2.932	-2.924	-2.916	-2.909	-2.901	-2.896	-2.892	-2.888	-2.884	-2.882	-2.881	-2.880	-2.880	-2.881	-2.882	-2.885	-2.889	-2.892	-2.898	-2.902	-2.910	-2.918	-2.926	-2.935	-2.944	-2.954	-2.965	-2.978	-2.989	-3.001	-3.014	-3.029	-3.042	-3.058	-3.072	-3.089	-3.104	-3.120	-3.136	-3.154	-3.170	-3.186	-3.204	-3.220	-3.239	-3.255	-3.271	-3.290	-3.306	-3.322	-3.339	-3.356	-3.371	-3.388	-3.402	-3.419	-3.432	-3.448	-3.461	-3.475	-3.489	-3.501	-3.512	-3.522	-3.534	-3.544	-3.554	-3.562	-3.571	-3.579	-3.585	-3.592	-3.598	-3.604	-3.608	-3.610	-3.614	-3.616	-3.618	-3.619	-3.619	-3.619	-3.618	-3.616	-3.615	-3.612	-3.609	-3.606	-3.602	-3.598	-3.591	-3.586	-3.580	-3.575	-3.568	-3.561	-3.555	-3.546	-3.539	-3.531	-3.524	-3.516	-3.508	-3.500	-3.492	-3.484	-3.476	-3.468	-3.461	-3.454	-3.446	-3.439	-3.431	-3.425	-3.419	-3.412	-3.406	-3.401	-3.395	-3.390	-3.386	-3.381	-3.378	-3.374	-3.370	-3.368	-3.366	-3.364	-3.361	-3.359	-3.358	-3.358	-3.356	-3.355	-3.356	-3.355	-3.356	-3.355	-3.356	-3.355	-3.356	-3.358	-3.358	-3.359	-3.359	-3.360	-3.360	-3.360	-3.360	-3.360	-3.360	-3.360	-3.359	-3.359	-3.358	-3.356	-3.354	-3.352	-3.350	-3.348	-3.344	-3.340	-3.335	-3.330	-3.325	-3.321	-3.314	-3.308	-3.300	-3.294	-3.285	-3.278	-3.269	-3.259	-3.250	-3.240	-3.230	-3.219	-3.208	-3.196	-3.184	-3.171	-3.160	-3.148	-3.135	-3.121	-3.109	-3.095	-3.082	-3.069	-3.056	-3.042	-3.030	-3.016	-3.004	-2.991	-2.978	-2.966	-2.955	-2.942	-2.932	-2.921	-2.911	-2.900	-2.891	-2.884	-2.875	-2.868	-2.861	-2.855	-2.849	-2.844	-2.840	-2.838	-2.834	-2.832	-2.832	-2.831	-2.831	-2.832	-2.835	-2.838	-2.841	-2.845	-2.850	-2.855	-2.861	-2.868	-2.875	-2.882	-2.891	-2.900	-2.910	-2.919	-2.929	-2.939	-2.950	-2.961	-2.971	-2.982	-2.994	-3.005	-3.016	-3.028	-3.040	-3.051	-3.062	-3.074	-3.084	-3.094	-3.105	-3.115	-3.125	-3.134	-3.142	-3.151	-3.159	-3.166	-3.172	-3.181	-3.186	-3.192	-3.196	-3.202	-3.206	-3.209	-3.212	-3.215	-3.216	-3.216	-3.218	-3.218	-3.216	-3.215	-3.212	-3.210	-3.208	-3.205	-3.200	-3.195	-3.189	-3.184	-3.176	-3.170	-3.162	-3.154	-3.145	-3.136	-3.128	-3.119	-3.109	-3.098	-3.088	-3.075	-3.064	-3.052	-3.040	-3.029	-3.015	-3.002	-2.989	-2.976	-2.964	-2.951	-2.938	-2.924	-2.911	-2.899	-2.885	-2.872	-2.861	-2.848	-2.836	-2.824	-2.814	-2.802	-2.792	-2.781	-2.771	-2.762	-2.754	-2.746	-2.739	-2.731	-2.725	-2.719	-2.714	-2.709	-2.705	-2.701	-2.700	-2.698	-2.698	-2.696	-2.698	-2.699	-2.700	-2.704	-2.708	-2.711	-2.715	-2.721	-2.728	-2.735	-2.741	-2.749	-2.758	-2.768	-2.775	-2.785	-2.795	-2.806	-2.816	-2.826	-2.838	-2.850	-2.860	-2.872	-2.884	-2.895	-2.906	-2.918	-2.929	-2.941	-2.951	-2.962	-2.974	-2.984	-2.994	-3.005	-3.014	-3.024	-3.032	-3.040	-3.050	-3.058	-3.064	-3.071	-3.079	-3.085	-3.091	-3.096	-3.102	-3.106	-3.111	-3.116	-3.120	-3.122	-3.126	-3.130	-3.132	-3.134	-3.138	-3.140	-3.141	-3.142	-3.145	-3.146	-3.148	-3.150	-3.151	-3.151	-3.152	-3.154	-3.155	-3.156	-3.158	-3.159	-3.160	-3.161	-3.162	-3.164	-3.165	-3.166	-3.168	-3.170	-3.170	-3.172	-3.174	-3.176	-3.178	-3.180	-3.181	-3.185	-3.186	-3.188	-3.190	-3.192	-3.194	-3.196	-3.198	-3.200	-3.201	-3.204	-3.206	-3.208	-3.209	-3.210	-3.211	-3.214	-3.215	-3.216	-3.218	-3.219	-3.219	-3.219	-3.220	-3.221	-3.221	-3.221	-3.221	-3.221	-3.221	-3.220	-3.220	-3.220	-3.219	-3.218	-3.215	-3.214	-3.212	-3.210	-3.209	-3.206	-3.204	-3.201	-3.199	-3.196	-3.194	-3.189	-3.185	-3.182	-3.178	-3.174	-3.168	-3.164	-3.158	-3.151	-3.146	-3.140	-3.132	-3.125	-3.119	-3.110	-3.102	-3.095	-3.086	-3.078	-3.068	-3.059	-3.048	-3.039	-3.028	-3.016	-3.006	-2.995	-2.982	-2.971	-2.958	-2.945	-2.932	-2.919	-2.905	-2.891	-2.878	-2.862	-2.849	-2.834	-2.819	-2.804	-2.789	-2.772	-2.758	-2.741	-2.726	-2.710	-2.694	-2.679	-2.664	-2.648	-2.631	-2.616	-2.600	-2.585	-2.570	-2.555	-2.539	-2.524	-2.510	-2.495	-2.481	-2.468	-2.455	-2.441	-2.429	-2.416	-2.404	-2.392	-2.381	-2.370	-2.359	-2.349	-2.339	-2.329	-2.320	-2.312	-2.304	-2.296	-2.289	-2.281	-2.274	-2.269	-2.261	-2.255	-2.251	-2.245	-2.240	-2.235	-2.231	-2.226	-2.222	-2.218	-2.214	-2.211	-2.206	-2.204	-2.199	-2.196	-2.191	-2.188	-2.184	-2.179	-2.176	-2.171	-2.168	-2.162	-2.156	-2.152	-2.146	-2.140	-2.135	-2.129	-2.124	-2.116	-2.110	-2.104	-2.096	-2.089	-2.082	-2.075	-2.068	-2.060	-2.054	-2.045	-2.038	-2.030	-2.024	-2.015	-2.009	-2.001	-1.996	-1.990	-1.984	-1.979	-1.975	-1.970	-1.965	-1.962	-1.960	-1.958	-1.956	-1.955	-1.955	-1.956	-1.959	-1.960	-1.964	-1.969	-1.974	-1.980	-1.988	-1.995	-2.004	-2.015	-2.025	-2.036	-2.049	-2.064	-2.078	-2.094	-2.109	-2.126	-2.145	-2.162	-2.182	-2.202	-2.224	-2.245	-2.266	-2.289	-2.312	-2.335	-2.359	-2.384	-2.408	-2.431	-2.458	-2.481	-2.506	-2.530	-2.555	-2.580	-2.604	-2.628	-2.651	-2.674	-2.698	-2.720	-2.741	-2.762	-2.782	-2.802	-2.821	-2.839	-2.856	-2.874	-2.890	-2.905	-2.919	-2.931	-2.944	-2.955	-2.965	-2.974	-2.984	-2.990	-2.998	-3.001	-3.008	-3.010	-3.012	-3.015	-3.016	-3.016	-3.016	-3.016	-3.014	-3.011	-3.008	-3.005	-3.000	-2.995	-2.990	-2.984	-2.979	-2.974	-2.966	-2.960	-2.954	-2.946	-2.939	-2.932	-2.925	-2.920	-2.912	-2.906	-2.900	-2.895	-2.889	-2.884	-2.879	-2.875	-2.870	-2.866	-2.864	-2.861	-2.859	-2.858	-2.856	-2.858	-2.858	-2.859	-2.860	-2.864	-2.866	-2.870	-2.875	-2.879	-2.884	-2.890	-2.898	-2.904	-2.911	-2.920	-2.929	-2.938	-2.948	-2.956	-2.968	-2.978	-2.989	-3.000	-3.011	-3.022	-3.035	-3.046	-3.059	-3.070	-3.082	-3.094	-3.105	-3.118	-3.130	-3.141	-3.152	-3.164	-3.176	-3.186	-3.198	-3.208	-3.216	-3.228	-3.238	-3.246	-3.255	-3.264	-3.272	-3.279	-3.288	-3.295	-3.301	-3.308	-3.312	-3.320	-3.324	-3.330	-3.334	-3.339	-3.342	-3.348	-3.351	-3.354	-3.356	-3.360	-3.362	-3.364	-3.366	-3.369	-3.370	-3.370	-3.371	-3.372	-3.372	-3.371	-3.372	-3.372	-3.371	-3.370	-3.370	-3.369	-3.368	-3.366	-3.364	-3.362	-3.360	-3.358	-3.356	-3.354	-3.351	-3.349	-3.345	-3.342	-3.340	-3.336	-3.332	-3.331	-3.328	-3.324	-3.321	-3.318	-3.315	-3.311	-3.308	-3.305	-3.304	-3.300	-3.298	-3.296	-3.295	-3.292	-3.292	-3.291	-3.291	-3.292	-3.291	-3.294	-3.296	-3.299	-3.302	-3.306	-3.310	-3.315	-3.321	-3.329	-3.336	-3.345	-3.354	-3.364	-3.375	-3.388	-3.401	-3.414	-3.429	-3.444	-3.460	-3.476	-3.495	-3.514	-3.532	-3.551	-3.571	-3.594	-3.615	-3.638	-3.660	-3.682	-3.706	-3.730	-3.754	-3.778	-3.801	-3.825	-3.849	-3.874	-3.898	-3.921	-3.944	-3.966	-3.989	-4.010	-4.031	-4.051	-4.071	-4.089	-4.109	-4.125	-4.140	-4.155	-4.169	-4.180	-4.192	-4.201	-4.210	-4.218	-4.222	-4.228	-4.230	-4.232	-4.231	-4.231	-4.229	-4.224	-4.218	-4.210	-4.201	-4.192	-4.181	-4.169	-4.154	-4.139	-4.122	-4.105	-4.086	-4.066	-4.046	-4.025	-4.003	-3.979	-3.956	-3.932	-3.906	-3.881	-3.855	-3.829	-3.804	-3.776	-3.750	-3.724	-3.696	-3.670	-3.644	-3.618	-3.592	-3.568	-3.544	-3.519	-3.496	-3.474	-3.451	-3.431	-3.411	-3.392	-3.374	-3.356	-3.340	-3.325	-3.311	-3.299	-3.286	-3.276	-3.266	-3.258	-3.251	-3.245	-3.240	-3.236	-3.234	-3.232	-3.231	-3.231	-3.232	-3.236	-3.239	-3.242	-3.248	-3.252	-3.259	-3.266	-3.274	-3.282	-3.290	-3.299	-3.308	-3.318	-3.328	-3.336	-3.345	-3.355	-3.365	-3.374	-3.384	-3.392	-3.401	-3.409	-3.416	-3.424	-3.429	-3.435	-3.440	-3.446	-3.449	-3.452	-3.454	-3.456	-3.456	-3.456	-3.456	-3.454	-3.451	-3.449	-3.442	-3.439	-3.432	-3.426	-3.419	-3.411	-3.401	-3.391	-3.382	-3.370	-3.360	-3.348	-3.335	-3.322	-3.309	-3.296	-3.282	-3.268	-3.254	-3.239	-3.225	-3.210	-3.196	-3.181	-3.168	-3.154	-3.140	-3.126	-3.112	-3.100	-3.088	-3.076	-3.065	-3.054	-3.045	-3.035	-3.026	-3.018	-3.010	-3.004	-2.998	-2.992	-2.989	-2.984	-2.981	-2.980	-2.979	-2.978	-2.978	-2.979	-2.981	-2.982	-2.986	-2.990	-2.995	-3.000	-3.006	-3.011	-3.019	-3.028	-3.034	-3.042	-3.051	-3.061	-3.070	-3.080	-3.090	-3.100	-3.110	-3.121	-3.131	-3.142	-3.154	-3.164	-3.175	-3.184	-3.195	-3.205	-3.214	-3.222	-3.231	-3.241	-3.249	-3.256	-3.264	-3.270	-3.276	-3.280	-3.286	-3.290	-3.292	-3.295	-3.299	-3.300	-3.300	-3.300	-3.299	-3.298	-3.294	-3.290	-3.286	-3.281	-3.275	-3.269	-3.261	-3.254	-3.245	-3.234	-3.225	-3.214	-3.201	-3.190	-3.178	-3.164	-3.150	-3.136	-3.121	-3.106	-3.090	-3.075	-3.059	-3.041	-3.025	-3.008	-2.991	-2.974	-2.956	-2.939	-2.921	-2.905	-2.888	-2.871	-2.854	-2.836	-2.821	-2.804	-2.788	-2.772	-2.756	-2.741	-2.728	-2.712	-2.699	-2.685	-2.671	-2.660	-2.648	-2.635	-2.624	-2.612	-2.602	-2.594	-2.582	-2.574	-2.566	-2.559	-2.551	-2.545	-2.539	-2.532	-2.528	-2.522	-2.519	-2.515	-2.511	-2.509	-2.508	-2.505	-2.504	-2.504	-2.502	-2.502	-2.502	-2.504	-2.505	-2.508	-2.509	-2.510	-2.514	-2.516	-2.519	-2.524	-2.526	-2.530	-2.535	-2.539	-2.544	-2.548	-2.552	-2.558	-2.561	-2.568	-2.572	-2.576	-2.581	-2.586	-2.590	-2.596	-2.600	-2.604	-2.608	-2.611	-2.615	-2.619	-2.622	-2.625	-2.626	-2.629	-2.631	-2.631	-2.632	-2.634	-2.632	-2.632	-2.631	-2.630	-2.629	-2.626	-2.624	-2.619	-2.616	-2.612	-2.608	-2.602	-2.598	-2.591	-2.585	-2.578	-2.570	-2.564	-2.555	-2.548	-2.540	-2.531	-2.521	-2.512	-2.502	-2.494	-2.484	-2.474	-2.464	-2.455	-2.445	-2.435	-2.425	-2.415	-2.405	-2.396	-2.386	-2.378	-2.368	-2.359	-2.350	-2.342	-2.334	-2.326	-2.318	-2.310	-2.302	-2.295	-2.289	-2.282	-2.276	-2.271	-2.266	-2.261	-2.256	-2.251	-2.249	-2.245	-2.241	-2.238	-2.236	-2.234	-2.231	-2.231	-2.230	-2.229	-2.229	-2.228	-2.229	-2.229	-2.230	-2.230	-2.231	-2.234	-2.234	-2.236	-2.238	-2.240	-2.242	-2.245	-2.248	-2.250	-2.252	-2.256	-2.259	-2.261	-2.264	-2.266	-2.270	-2.272	-2.276	-2.278	-2.280	-2.281	-2.285	-2.286	-2.288	-2.289	-2.289	-2.290	-2.291	-2.290	-2.290	-2.289	-2.288	-2.286	-2.284	-2.281	-2.279	-2.276	-2.272	-2.269	-2.264	-2.259	-2.254	-2.248	-2.244	-2.238	-2.231	-2.224	-2.218	-2.209	-2.201	-2.195	-2.186	-2.179	-2.172	-2.165	-2.156	-2.150	-2.142	-2.135	-2.128	-2.121	-2.116	-2.110	-2.104	-2.100	-2.095	-2.091	-2.088	-2.086	-2.085	-2.084	-2.082	-2.084	-2.085	-2.088	-2.091	-2.095	-2.100	-2.106	-2.114	-2.120	-2.129	-2.139	-2.149	-2.160	-2.172	-2.185	100.000	5.000	2.000	1.000	5.000	0.000	0.000	0.000	0.000	0.000	0.000	0.000	0.000	0.000	0.000	0.000	0.000	0.000	-4.266	-4.259	-4.251	-4.246	-4.239	-4.231	-4.225	-4.218	-4.211	-4.204	-4.198	-4.190	-4.184	-4.178	-4.170	-4.164	-4.158	-4.150	-4.144	-4.136	-4.129	-4.122	-4.115	-4.106	-4.100	-4.091	-4.085	-4.076	-4.069	-4.062	-4.054	-4.046	-4.039	-4.031	-4.024	-4.016	-4.009	-4.003	-3.995	-3.990	-3.982	-3.976	-3.970	-3.966	-3.961	-3.958	-3.954	-3.950	-3.946	-3.945	-3.944	-3.942	-3.942	-3.944	-3.944	-3.946	-3.950	-3.954	-3.959	-3.964	-3.970	-3.979	-3.986	-3.996	-4.006	-4.018	-4.029	-4.043	-4.055	-4.070	-4.086	-4.101	-4.119	-4.136	-4.155	-4.175	-4.194	-4.215	-4.236	-4.258	-4.280	-4.301	-4.325	-4.348	-4.371	-4.396	-4.419	-4.444	-4.469	-4.491	-4.516	-4.540	-4.564	-4.588	-4.611	-4.632	-4.655	-4.678	-4.699	-4.720	-4.741	-4.760	-4.779	-4.798	-4.815	-4.832	-4.849	-4.864	-4.879	-4.892	-4.905	-4.916	-4.928	-4.939	-4.948	-4.956	-4.965	-4.971	-4.978	-4.982	-4.988	-4.991	-4.995	-4.998	-5.000	-5.001	-5.002	-5.002	-5.004	-5.002	-5.001	-5.001	-5.000	-4.999	-4.995	-4.994	-4.992	-4.991	-4.989	-4.986	-4.984	-4.982	-4.980	-4.980	-4.978	-4.978	-4.976	-4.978	-4.976	-4.979	-4.979	-4.981	-4.984	-4.986	-4.990	-4.994	-4.998	-5.002	-5.009	-5.014	-5.021	-5.029	-5.038	-5.045	-5.054	-5.064	-5.074	-5.084	-5.095	-5.106	-5.118	-5.130	-5.141	-5.155	-5.168	-5.180	-5.194	-5.206	-5.220	-5.232	-5.246	-5.259	-5.270	-5.282	-5.295	-5.308	-5.319	-5.329	-5.339	-5.349	-5.359	-5.368	-5.375	-5.384	-5.390	-5.396	-5.402	-5.408	-5.411	-5.414	-5.418	-5.419	-5.420	-5.420	-5.420	-5.418	-5.416	-5.414	-5.409	-5.404	-5.400	-5.394	-5.386	-5.380	-5.371	-5.364	-5.354	-5.345	-5.335	-5.324	-5.312	-5.301	-5.290	-5.278	-5.264	-5.252	-5.239	-5.226	-5.212	-5.199	-5.184	-5.170	-5.158	-5.142	-5.128	-5.114	-5.099	-5.084	-5.071	-5.056	-5.041	-5.028	-5.014	-5.000	-4.985	-4.971	-4.958	-4.945	-4.931	-4.918	-4.904	-4.890	-4.879	-4.866	-4.854	-4.841	-4.829	-4.818	-4.806	-4.795	-4.784	-4.774	-4.762	-4.752	-4.742	-4.732	-4.724	-4.715	-4.706	-4.698	-4.691	-4.684	-4.676	-4.671	-4.666	-4.660	-4.656	-4.654	-4.650	-4.649	-4.646	-4.646	-4.648	-4.648	-4.650	-4.651	-4.655	-4.660	-4.666	-4.671	-4.678	-4.686	-4.695	-4.705	-4.715	-4.726	-4.738	-4.751	-4.765	-4.779	-4.794	-4.810	-4.826	-4.842	-4.861	-4.879	-4.898	-4.916	-4.936	-4.955	-4.975	-4.994	-5.015	-5.035	-5.055	-5.074	-5.094	-5.114	-5.132	-5.150	-5.169	-5.188	-5.205	-5.221	-5.236	-5.252	-5.266	-5.280	-5.292	-5.304	-5.315	-5.325	-5.334	-5.341	-5.346	-5.352	-5.356	-5.360	-5.361	-5.361	-5.361	-5.358	-5.355	-5.351	-5.345	-5.340	-5.331	-5.324	-5.312	-5.302	-5.291	-5.278	-5.265	-5.251	-5.235	-5.219	-5.202	-5.188	-5.169	-5.151	-5.132	-5.115	-5.095	-5.078	-5.058	-5.039	-5.019	-4.999	-4.981	-4.962	-4.944	-4.925	-4.908	-4.890	-4.872	-4.856	-4.840	-4.825	-4.810	-4.796	-4.784	-4.770	-4.760	-4.749	-4.738	-4.729	-4.720	-4.712	-4.705	-4.699	-4.694	-4.690	-4.688	-4.684	-4.682	-4.681	-4.680	-4.679	-4.680	-4.681	-4.682	-4.685	-4.688	-4.691	-4.695	-4.699	-4.702	-4.706	-4.710	-4.716	-4.721	-4.725	-4.729	-4.734	-4.738	-4.741	-4.745	-4.749	-4.751	-4.754	-4.756	-4.758	-4.759	-4.759	-4.759	-4.758	-4.756	-4.754	-4.751	-4.748	-4.744	-4.738	-4.731	-4.725	-4.719	-4.710	-4.701	-4.692	-4.682	-4.672	-4.661	-4.649	-4.638	-4.624	-4.611	-4.596	-4.584	-4.568	-4.554	-4.539	-4.521	-4.508	-4.491	-4.474	-4.459	-4.441	-4.426	-4.410	-4.394	-4.378	-4.362	-4.346	-4.330	-4.316	-4.302	-4.288	-4.274	-4.260	-4.248	-4.235	-4.224	-4.214	-4.202	-4.192	-4.184	-4.176	-4.169	-4.161	-4.156	-4.151	-4.146	-4.142	-4.140	-4.138	-4.136	-4.135	-4.135	-4.136	-4.139	-4.140	-4.142	-4.148	-4.152	-4.158	-4.164	-4.170	-4.178	-4.185	-4.192	-4.202	-4.211	-4.220	-4.231	-4.242	-4.254	-4.264	-4.276	-4.289	-4.300	-4.311	-4.324	-4.336	-4.350	-4.362	-4.375	-4.389	-4.401	-4.412	-4.426	-4.438	-4.450	-4.462	-4.474	-4.485	-4.496	-4.508	-4.518	-4.528	-4.538	-4.545	-4.555	-4.564	-4.570	-4.578	-4.584	-4.590	-4.595	-4.600	-4.605	-4.608	-4.611	-4.614	-4.615	-4.616	-4.618	-4.616	-4.616	-4.615	-4.614	-4.610	-4.608	-4.605	-4.601	-4.598	-4.591	-4.586	-4.580	-4.575	-4.569	-4.561	-4.555	-4.548	-4.540	-4.532	-4.525	-4.518	-4.510	-4.501	-4.494	-4.488	-4.479	-4.471	-4.464	-4.456	-4.449	-4.442	-4.435	-4.429	-4.422	-4.418	-4.411	-4.406	-4.401	-4.398	-4.395	-4.390	-4.388	-4.386	-4.384	-4.382	-4.382	-4.384	-4.384	-4.385	-4.388	-4.389	-4.392	-4.398	-4.402	-4.408	-4.414	-4.421	-4.429	-4.438	-4.446	-4.456	-4.465	-4.476	-4.488	-4.501	-4.514	-4.528	-4.541	-4.555	-4.570	-4.585	-4.601	-4.618	-4.634	-4.651	-4.668	-4.686	-4.702	-4.721	-4.739	-4.758	-4.775	-4.792	-4.811	-4.829	-4.846	-4.864	-4.880	-4.896	-4.914	-4.930	-4.945	-4.960	-4.974	-4.989	-5.001	-5.014	-5.025	-5.036	-5.046	-5.056	-5.065	-5.072	-5.080	-5.086	-5.091	-5.096	-5.100	-5.102	-5.104	-5.105	-5.105	-5.104	-5.101	-5.099	-5.096	-5.092	-5.088	-5.082	-5.075	-5.069	-5.061	-5.054	-5.044	-5.036	-5.026	-5.016	-5.005	-4.995	-4.984	-4.972	-4.960	-4.949	-4.936	-4.925	-4.914	-4.901	-4.889	-4.878	-4.864	-4.852	-4.841	-4.830	-4.819	-4.808	-4.796	-4.784	-4.772	-4.762	-4.751	-4.740	-4.730	-4.719	-4.709	-4.699	-4.689	-4.679	-4.669	-4.659	-4.649	-4.639	-4.629	-4.619	-4.610	-4.599	-4.589	-4.579	-4.570	-4.559	-4.549	-4.539	-4.528	-4.516	-4.508	-4.496	-4.484	-4.474	-4.462	-4.451	-4.439	-4.428	-4.416	-4.402	-4.390	-4.379	-4.366	-4.354	-4.341	-4.329	-4.316	-4.302	-4.291	-4.279	-4.265	-4.252	-4.240	-4.226	-4.215	-4.202	-4.189	-4.176	-4.165	-4.151	-4.139	-4.128	-4.114	-4.102	-4.090	-4.077	-4.066	-4.055	-4.044	-4.030	-4.019	-4.009	-3.996	-3.985	-3.972	-3.962	-3.950	-3.940	-3.929	-3.919	-3.908	-3.898	-3.886	-3.876	-3.866	-3.856	-3.846	-3.838	-3.829	-3.819	-3.810	-3.801	-3.794	-3.786	-3.780	-3.772	-3.766	-3.760	-3.755	-3.749	-3.744	-3.741	-3.738	-3.735	-3.734	-3.732	-3.731	-3.732	-3.734	-3.735	-3.739	-3.742	-3.748	-3.752	-3.759	-3.765	-3.772	-3.781	-3.791	-3.800	-3.811	-3.824	-3.836	-3.849	-3.862	-3.878	-3.892	-3.906	-3.922	-3.940	-3.956	-3.972	-3.989	-4.006	-4.022	-4.041	-4.058	-4.075	-4.091	-4.108	-4.124	-4.140	-4.155	-4.169	-4.181	-4.195	-4.208	-4.220	-4.230	-4.239	-4.248	-4.255	-4.261	-4.266	-4.270	-4.272	-4.274	-4.272	-4.271	-4.269	-4.264	-4.258	-4.250	-4.240	-4.230	-4.219	-4.205	-4.191	-4.174	-4.156	-4.139	-4.119	-4.098	-4.074	-4.050	-4.025	-3.999	-3.972	-3.945	-3.916	-3.886	-3.855	-3.825	-3.792	-3.762	-3.729	-3.696	-3.662	-3.630	-3.595	-3.561	-3.528	-3.494	-3.459	-3.425	-3.391	-3.359	-3.326	-3.292	-3.260	-3.229	-3.198	-3.166	-3.136	-3.108	-3.078	-3.050	-3.022	-2.995	-2.969	-2.944	-2.919	-2.895	-2.871	-2.850	-2.828	-2.806	-2.788	-2.769	-2.750	-2.734	-2.716	-2.701	-2.686	-2.672	-2.660	-2.648	-2.635	-2.624	-2.614	-2.604	-2.596	-2.588	-2.580	-2.572	-2.568	-2.562	-2.558	-2.554	-2.550	-2.548	-2.545	-2.542	-2.542	-2.541	-2.540	-2.540	-2.541	-2.542	-2.542	-2.545	-2.548	-2.549	-2.551	-2.554	-2.556	-2.559	-2.562	-2.565	-2.569	-2.571	-2.575	-2.579	-2.581	-2.585	-2.586	-2.590	-2.592	-2.595	-2.595	-2.598	-2.599	-2.600	-2.601	-2.602	-2.602	-2.601	-2.601	-2.601	-2.599	-2.596	-2.594	-2.592	-2.589	-2.586	-2.581	-2.578	-2.572	-2.568	-2.562	-2.556	-2.550	-2.544	-2.538	-2.531	-2.524	-2.518	-2.510	-2.502	-2.496	-2.490	-2.482	-2.476	-2.469	-2.462	-2.456	-2.450	-2.444	-2.438	-2.434	-2.429	-2.425	-2.421	-2.418	-2.415	-2.414	-2.412	-2.411	-2.410	-2.410	-2.411	-2.412	-2.416	-2.418	-2.421	-2.426	-2.430	-2.435	-2.441	-2.448	-2.455	-2.461	-2.469	-2.478	-2.485	-2.495	-2.504	-2.512	-2.522	-2.532	-2.542	-2.551	-2.562	-2.571	-2.581	-2.591	-2.600	-2.609	-2.619	-2.628	-2.635	-2.642	-2.650	-2.658	-2.664	-2.670	-2.675	-2.679	-2.682	-2.686	-2.689	-2.691	-2.691	-2.692	-2.691	-2.691	-2.690	-2.688	-2.684	-2.680	-2.676	-2.671	-2.665	-2.659	-2.651	-2.644	-2.635	-2.628	-2.618	-2.609	-2.599	-2.588	-2.578	-2.566	-2.554	-2.544	-2.531	-2.520	-2.508	-2.495	-2.482	-2.471	-2.459	-2.448	-2.435	-2.424	-2.411	-2.400	-2.390	-2.379	-2.369	-2.359	-2.349	-2.340	-2.331	-2.322	-2.314	-2.308	-2.300	-2.295	-2.288	-2.282	-2.279	-2.275	-2.271	-2.269	-2.266	-2.265	-2.264	-2.262	-2.264	-2.264	-2.266	-2.268	-2.270	-2.275	-2.278	-2.282	-2.288	-2.292	-2.299	-2.306	-2.312	-2.321	-2.330	-2.339	-2.348	-2.356	-2.366	-2.376	-2.388	-2.398	-2.409	-2.421	-2.432	-2.444	-2.456	-2.470	-2.481	-2.494	-2.508	-2.521	-2.534	-2.548	-2.560	-2.574	-2.588	-2.601	-2.614	-2.628	-2.640	-2.654	-2.666	-2.679	-2.690	-2.702	-2.715	-2.726	-2.739	-2.750	-2.760	-2.771	-2.781	-2.791	-2.801	-2.811	-2.820	-2.829	-2.836	-2.844	-2.851	-2.859	-2.864	-2.871	-2.876	-2.881	-2.885	-2.890	-2.894	-2.896	-2.900	-2.902	-2.905	-2.906	-2.908	-2.910	-2.911	-2.911	-2.911	-2.911	-2.912	-2.911	-2.911	-2.910	-2.909	-2.909	-2.908	-2.906	-2.906	-2.905	-2.904	-2.902	-2.904	-2.902	-2.902	-2.902	-2.902	-2.904	-2.905	-2.905	-2.908	-2.909	-2.911	-2.914	-2.916	-2.920	-2.924	-2.928	-2.932	-2.938	-2.942	-2.949	-2.955	-2.961	-2.969	-2.975	-2.982	-2.991	-2.999	-3.006	-3.015	-3.022	-3.031	-3.040	-3.049	-3.056	-3.064	-3.072	-3.080	-3.088	-3.095	-3.101	-3.108	-3.112	-3.119	-3.122	-3.126	-3.129	-3.131	-3.132	-3.134	-3.132	-3.131	-3.129	-3.126	-3.121	-3.115	-3.109	-3.101	-3.091	-3.082	-3.071	-3.059	-3.045	-3.031	-3.016	-2.999	-2.981	-2.964	-2.944	-2.924	-2.901	-2.879	-2.856	-2.834	-2.809	-2.782	-2.759	-2.731	-2.705	-2.678	-2.651	-2.624	-2.596	-2.569	-2.540	-2.512	-2.486	-2.458	-2.430	-2.404	-2.378	-2.351	-2.326	-2.301	-2.278	-2.252	-2.230	-2.209	-2.186	-2.166	-2.146	-2.128	-2.110	-2.092	-2.076	-2.061	-2.046	-2.034	-2.021	-2.010	-1.999	-1.989	-1.981	-1.972	-1.966	-1.959	-1.954	-1.950	-1.946	-1.942	-1.940	-1.939	-1.939	-1.938	-1.938	-1.939	-1.940	-1.942	-1.945	-1.948	-1.951	-1.954	-1.958	-1.961	-1.966	-1.970	-1.975	-1.980	-1.985	-1.991	-1.996	-2.000	-2.006	-2.011	-2.018	-2.021	-2.026	-2.031	-2.036	-2.040	-2.044	-2.049	-2.052	-2.056	-2.060	-2.062	-2.066	-2.069	-2.070	-2.072	-2.074	-2.075	-2.075	-2.075	-2.075	-2.075	-2.072	-2.071	-2.069	-2.068	-2.064	-2.061	-2.058	-2.051	-2.047	-2.042	-2.036	-2.030	-2.025	-2.019	-2.011	-2.004	-1.996	-1.988	-1.979	-1.970	-1.961	-1.951	-1.941	-1.931	-1.921	-1.911	-1.900	-1.890	-1.880	-1.870	-1.859	-1.849	-1.838	-1.828	-1.818	-1.808	-1.798	-1.789	-1.778	-1.769	-1.760	-1.752	-1.744	-1.736	-1.729	-1.722	-1.715	-1.710	-1.704	-1.699	-1.695	-1.691	-1.688	-1.684	-1.682	-1.681	-1.680	-1.680	-1.680	-1.680	-1.681	-1.684	-1.688	-1.690	-1.694	-1.698	-1.702	-1.708	-1.714	-1.719	-1.725	-1.732	-1.739	-1.746	-1.755	-1.762	-1.770	-1.779	-1.788	-1.795	-1.804	-1.812	-1.820	-1.829	-1.838	-1.846	-1.855	-1.862	-1.870	-1.879	-1.886	-1.892	-1.900	-1.906	-1.912	-1.918	-1.924	-1.929	-1.932	-1.936	-1.939	-1.941	-1.942	-1.945	-1.944	-1.945	-1.944	-1.942	-1.940	-1.936	-1.934	-1.929	-1.924	-1.918	-1.910	-1.902	-1.895	-1.886	-1.876	-1.865	-1.855	-1.841	-1.830	-1.816	-1.801	-1.788	-1.771	-1.755	-1.739	-1.722	-1.704	-1.685	-1.666	-1.649	-1.629	-1.608	-1.588	-1.568	-1.546	-1.525	-1.504	-1.482	-1.460	-1.440	-1.418	-1.395	-1.374	-1.352	-1.331	-1.310	-1.289	-1.268	-1.246	-1.226	-1.206	-1.186	-1.168	-1.148	-1.129	-1.111	-1.092	-1.075	-1.059	-1.042	-1.028	-1.011	-0.998	-0.982	-0.969	-0.955	-0.942	-0.931	-0.920	-0.910	-0.899	-0.890	-0.880	-0.872	-0.864	-0.856	-0.850	-0.842	-0.836	-0.831	-0.825	-0.822	-0.818	-0.814	-0.810	-0.806	-0.805	-0.802	-0.800	-0.798	-0.796	-0.795	-0.794	-0.792	-0.792	-0.792	-0.791	-0.790	-0.790	-0.789	-0.790	-0.789	-0.788	-0.789	-0.789	-0.788	-0.786	-0.786	-0.785	-0.784	-0.781	-0.780	-0.779	-0.776	-0.774	-0.772	-0.769	-0.765	-0.762	-0.759	-0.755	-0.752	-0.748	-0.744	-0.739	-0.734	-0.729	-0.724	-0.718	-0.712	-0.706	-0.700	-0.695	-0.689	-0.684	-0.678	-0.671	-0.665	-0.659	-0.652	-0.648	-0.641	-0.636	-0.631	-0.628	-0.621	-0.616	-0.612	-0.609	-0.605	-0.602	-0.599	-0.596	-0.594	-0.591	-0.590	-0.589	-0.588	-0.586	-0.588	-0.588	-0.588	-0.588	-0.589	-0.590	-0.592	-0.594	-0.596	-0.598	-0.600	-0.602	-0.605	-0.608	-0.611	-0.614	-0.618	-0.619	-0.622	-0.625	-0.629	-0.631	-0.634	-0.636	-0.639	-0.641	-0.641	-0.644	-0.645	-0.648	-0.648	-0.650	-0.650	-0.650	-0.651	-0.651	-0.651	-0.650	-0.651	-0.650	-0.649	-0.649	-0.648	-0.648	-0.646	-0.646	-0.645	-0.644	-0.642	-0.642	-0.642	-0.641	-0.641	-0.640	-0.640	-0.641	-0.641	-0.641	-0.641	-0.642	-0.644	-0.645	-0.646	-0.648	-0.650	-0.651	-0.654	-0.656	-0.659	-0.662	-0.665	-0.669	-0.672	-0.675	-0.679	-0.681	-0.686	-0.689	-0.691	-0.695	-0.699	-0.701	-0.704	-0.706	-0.708	-0.711	-0.712	-0.714	-0.715	-0.715	-0.716	-0.716	-0.715	-0.715	-0.714	-0.712	-0.710	-0.708	-0.705	-0.701	-0.698	-0.694	-0.690	-0.685	-0.680	-0.675	-0.669	-0.662	-0.656	-0.651	-0.645	-0.638	-0.630	-0.624	-0.616	-0.610	-0.604	-0.596	-0.590	-0.582	-0.576	-0.570	-0.564	-0.558	-0.552	-0.548	-0.542	-0.538	-0.532	-0.528	-0.524	-0.520	-0.518	-0.514	-0.511	-0.509	-0.507	-0.505	-0.504	-0.504	-0.501	-0.501	-0.502	-0.501	-0.501	-0.502	-0.504	-0.504	-0.505	-0.506	-0.507	-0.509	-0.509	-0.511	-0.512	-0.515	-0.516	-0.516	-0.519	-0.520	-0.521	-0.521	-0.522	-0.522	-0.524	-0.524	-0.525	-0.524	-0.524	-0.524	-0.522	-0.521	-0.520	-0.519	-0.516	-0.514	-0.512	-0.510	-0.506	-0.502	-0.499	-0.496	-0.491	-0.488	-0.481	-0.476	-0.471	-0.466	-0.460	-0.454	-0.446	-0.440	-0.434	-0.425	-0.418	-0.410	-0.402	-0.394	-0.385	-0.378	-0.369	-0.360	-0.350	-0.340	-0.331	-0.322	-0.312	-0.302	-0.292	-0.282	-0.272	-0.262	-0.254	-0.244	-0.232	-0.222	-0.214	-0.204	-0.196	-0.186	-0.179	-0.170	-0.162	-0.155	-0.148	-0.140	-0.134	-0.129	-0.124	-0.119	-0.115	-0.111	-0.108	-0.106	-0.102	-0.102	-0.101	-0.101	-0.102	-0.105	-0.106	-0.110	-0.114	-0.118	-0.122	-0.129	-0.136	-0.142	-0.151	-0.160	-0.168	-0.178	-0.188	-0.199	-0.209	-0.220	-0.231	-0.245	-0.256	-0.269	-0.282	-0.295	-0.309	-0.320	-0.334	-0.346	-0.359	-0.371	-0.382	-0.395	-0.406	-0.418	-0.426	-0.436	-0.445	-0.455	-0.462	-0.470	-0.476	-0.482	-0.488	-0.491	-0.495	-0.498	-0.499	-0.499	-0.499	-0.498	-0.495	-0.492	-0.488	-0.482	-0.478	-0.471	-0.462	-0.455	-0.446	-0.436	-0.426	-0.415	-0.404	-0.391	-0.380	-0.366	-0.354	-0.339	-0.326	-0.312	-0.299	-0.285	-0.271	-0.258	-0.244	-0.231	-0.219	-0.206	-0.194	-0.182	-0.171	-0.161	-0.151	-0.142	-0.134	-0.126	-0.120	-0.114	-0.110	-0.105	-0.102	-0.099	-0.098	-0.098	-0.096	-0.098	-0.100	-0.101	-0.105	-0.109	-0.112	-0.119	-0.124	-0.131	-0.138	-0.145	-0.152	-0.160	-0.169	-0.176	-0.185	-0.192	-0.201	-0.210	-0.219	-0.226	-0.234	-0.241	-0.249	-0.254	-0.260	-0.265	-0.271	-0.274	-0.278	-0.280	-0.282	-0.284	-0.284	-0.282	-0.281	-0.279	-0.275	-0.271	-0.265	-0.259	-0.252	-0.245	-0.236	-0.228	-0.216	-0.206	-0.192	-0.181	-0.168	-0.154	-0.140	-0.124	-0.109	-0.092	-0.076	-0.060	-0.042	-0.025	-0.008	0.010	0.029	0.045	0.064	0.081	0.100	0.116	0.134	0.151	0.169	0.185	0.201	0.218	0.232	0.248	0.261	0.275	0.289	0.300	0.312	0.322	0.335	0.344	0.352	0.361	0.368	0.375	0.379	0.385	0.389	0.391	0.394	0.394	0.394	0.394	0.392	0.389	0.385	0.381	0.375	0.369	0.361	0.352	0.342	0.332	0.321	0.308	0.295	0.280	0.265	0.248	0.231	0.214	0.194	0.174	0.154	0.132	0.110	0.088	0.064	0.040	0.015	-0.011	-0.036	-0.062	-0.089	-0.116	-0.142	-0.170	-0.199	-0.226	-0.254	-0.281	-0.309	-0.338	-0.365	-0.391	-0.420	-0.446	-0.472	-0.499	-0.524	-0.549	-0.572	-0.598	-0.620	-0.641	-0.664	-0.684	-0.704	-0.722	-0.741	-0.759	-0.775	-0.790	-0.804	-0.816	-0.829	-0.840	-0.850	-0.860	-0.868	-0.875	-0.882	-0.888	-0.892	-0.896	-0.899	-0.901	-0.902	-0.904	-0.905	-0.904	-0.904	-0.902	-0.901	-0.899	-0.896	-0.895	-0.891	-0.889	-0.886	-0.882	-0.880	-0.876	-0.874	-0.871	-0.868	-0.865	-0.862	-0.861	-0.859	-0.858	-0.858	-0.858	-0.858	-0.858	-0.859	-0.860	-0.861	-0.864	-0.868	-0.870	-0.874	-0.879	-0.884	-0.889	-0.895	-0.901	-0.908	-0.915	-0.924	-0.930	-0.939	-0.949	-0.958	-0.966	-0.975	-0.985	-0.995	-1.005	-1.015	-1.025	-1.035	-1.045	-1.055	-1.065	-1.075	-1.084	-1.094	-1.102	-1.111	-1.120	-1.129	-1.136	-1.144	-1.150	-1.156	-1.161	-1.168	-1.172	-1.178	-1.180	-1.184	-1.186	-1.188	-1.189	-1.189	-1.189	-1.188	-1.186	-1.184	-1.180	-1.175	-1.170	-1.166	-1.159	-1.151	-1.144	-1.135	-1.126	-1.116	-1.105	-1.094	-1.082	-1.069	-1.056	-1.042	-1.028	-1.014	-0.998	-0.982	-0.966	-0.949	-0.932	-0.915	-0.896	-0.879	-0.861	-0.844	-0.824	-0.806	-0.788	-0.769	-0.751	-0.731	-0.714	-0.695	-0.678	-0.659	-0.641	-0.625	-0.606	-0.590	-0.574	-0.558	-0.541	-0.526	-0.510	-0.495	-0.481	-0.466	-0.454	-0.440	-0.425	-0.412	-0.400	-0.388	-0.376	-0.365	-0.352	-0.341	-0.330	-0.319	-0.308	-0.298	-0.286	-0.276	-0.265	-0.254	-0.244	-0.232	-0.221	-0.210	-0.199	-0.188	-0.175	-0.162	-0.150	-0.136	-0.124	-0.110	-0.095	-0.081	-0.066	-0.050	-0.035	-0.019	-0.001	0.015	0.032	0.051	0.069	0.086	0.105	0.125	0.144	0.162	0.182	0.204	0.224	0.242	0.262	0.284	0.304	0.324	0.344	0.364	0.384	0.402	0.424	0.442	0.461	0.479	0.498	0.515	0.532	0.550	0.566	0.581	0.596	0.612	0.626	0.639	0.652	0.665	0.678	0.688	0.699	0.708	0.718	0.725	0.734	0.741	0.748	0.752	0.759	0.762	0.766	0.769	0.771	0.774	0.774	0.774	0.774	0.772	0.771	0.769	0.765	0.761	0.756	0.751	0.745	0.736	0.730	0.721	0.711	0.700	0.690	0.678	0.665	0.651	0.638	0.621	0.605	0.588	0.570	0.551	0.531	0.510	0.489	0.466	0.444	0.419	0.394	0.368	0.342	0.315	0.288	0.260	0.230	0.201	0.171	0.142	0.112	0.081	0.050	0.020	-0.011	-0.042	-0.074	-0.104	-0.134	-0.164	-0.194	-0.224	-0.252	-0.280	-0.309	-0.335	-0.361	-0.386	-0.411	-0.434	-0.458	-0.478	-0.498	-0.518	-0.534	-0.550	-0.565	-0.580	-0.591	-0.604	-0.614	-0.621	-0.629	-0.634	-0.638	-0.640	-0.642	-0.642	-0.640	-0.639	-0.635	-0.629	-0.624	-0.616	-0.608	-0.598	-0.588	-0.576	-0.562	-0.550	-0.536	-0.522	-0.506	-0.490	-0.474	-0.456	-0.439	-0.420	-0.401	-0.384	-0.365	-0.346	-0.328	-0.309	-0.289	-0.270	-0.251	-0.232	-0.214	-0.196	-0.178	-0.160	-0.142	-0.126	-0.110	-0.094	-0.080	-0.065	-0.050	-0.038	-0.024	-0.012	0.000	0.011	0.020	0.030	0.039	0.048	0.055	0.061	0.068	0.074	0.079	0.082	0.085	0.088	0.089	0.090	0.091	0.091	0.091	0.089	0.086	0.085	0.081	0.076	0.072	0.068	0.062	0.056	0.051	0.045	0.038	0.031	0.024	0.016	0.008	-0.001	-0.009	-0.018	-0.026	-0.036	-0.045	-0.054	-0.062	-0.071	-0.080	-0.089	-0.098	-0.105	-0.115	-0.121	-0.130	-0.138	-0.145	-0.152	-0.159	-0.165	-0.172	-0.178	-0.184	-0.189	-0.195	-0.200	-0.205	-0.208	-0.211	-0.215	-0.219	-0.222	-0.225	-0.228	-0.230	-0.232	-0.234	-0.236	-0.238	-0.240	-0.241	-0.242	-0.244	-0.246	-0.249	-0.249	-0.251	-0.254	-0.256	-0.258	-0.261	-0.265	-0.266	-0.270	-0.272	-0.278	-0.281	-0.285	-0.290	-0.295	-0.301	-0.305	-0.311	-0.318	-0.324	-0.331	-0.338	-0.345	-0.352	-0.359	-0.366	-0.374	-0.382	-0.390	-0.399	-0.408	-0.415	-0.424	-0.432	-0.439	-0.446	-0.454	-0.461	-0.469	-0.476	-0.482	-0.489	-0.495	-0.500	-0.505	-0.510	-0.515	-0.518	-0.521	-0.524	-0.526	-0.528	-0.529	-0.529	-0.529	-0.528	-0.526	-0.525	-0.522	-0.519	-0.515	-0.510	-0.506	-0.500	-0.494	-0.488	-0.481	-0.474	-0.465	-0.458	-0.449	-0.440	-0.431	-0.421	-0.411	-0.404	-0.394	-0.382	-0.372	-0.364	-0.354	-0.344	-0.334	-0.325	-0.316	-0.308	-0.299	-0.290	-0.282	-0.274	-0.268	-0.261	-0.255	-0.249	-0.245	-0.240	-0.236	-0.232	-0.230	-0.228	-0.228	-0.226	-0.226	-0.228	-0.229	-0.230	-0.232	-0.236	-0.240	-0.245	-0.250	-0.256	-0.262	-0.269	-0.278	-0.285	-0.294	-0.302	-0.312	-0.322	-0.334	-0.344	-0.355	-0.366	-0.378	-0.390	-0.402	-0.415	-0.426	-0.439	-0.452	-0.464	-0.476	-0.488	-0.501	-0.512	-0.524	-0.535	-0.545	-0.554	-0.564	-0.574	-0.581	-0.590	-0.596	-0.602	-0.609	-0.612	-0.616	-0.619	-0.620	-0.620	-0.620	-0.618	-0.615	-0.611	-0.606	-0.599	-0.591	-0.581	-0.571	-0.559	-0.546	-0.531	-0.515	-0.499	-0.480	-0.459	-0.438	-0.415	-0.391	-0.365	-0.340	-0.311	-0.282	-0.252	-0.222	-0.190	-0.158	-0.122	-0.089	-0.052	-0.018	0.019	0.056	0.094	0.131	0.170	0.208	0.246	0.285	0.322	0.361	0.399	0.436	0.472	0.510	0.546	0.581	0.615	0.649	0.681	0.714	0.744	0.774	0.802	0.829	0.855	0.879	0.902	0.924	0.944	0.962	0.979	0.994	1.009	1.021	1.031	1.040	1.049	1.054	1.059	1.061	1.062	1.062	1.061	1.058	1.052	1.048	1.041	1.032	1.022	1.011	1.000	0.988	0.974	0.960	0.944	0.929	0.911	0.895	0.879	0.860	0.841	0.824	0.805	0.786	0.768	0.749	0.730	0.711	0.694	0.676	0.659	0.642	0.626	0.610	0.594	0.580	0.566	0.554	0.542	0.531	0.522	0.514	0.505	0.498	0.491	0.488	0.484	0.481	0.480	0.480	0.481	0.484	0.488	0.492	0.499	0.505	0.514	0.524	0.534	0.546	0.559	0.572	0.588	0.604	0.620	0.638	0.656	0.678	0.698	0.720	0.741	0.764	0.789	0.812	0.838	0.864	0.889	0.918	0.944	0.971	1.000	1.028	1.056	1.085	1.114	1.142	1.172	1.201	1.230	1.259	1.286	1.315	1.344	1.370	1.399	1.426	1.451	1.479	1.504	1.529	1.554	1.576	1.600	1.622	1.644	1.664	1.684	1.704	1.721	1.740	1.756	1.772	1.788	1.800	1.812	1.825	1.838	1.848	1.855	1.865	1.872	1.879	1.884	1.889	1.892	1.896	1.899	1.900	1.901	1.902	1.902	1.901	1.900	1.899	1.898	1.895	1.892	1.890	1.886	1.884	1.880	1.878	1.875	1.871	1.869	1.866	1.864	1.862	1.860	1.859	1.858	1.858	1.856	1.856	1.858	1.859	1.860	1.864	1.865	1.869	1.874	1.878	1.882	1.888	1.892	1.900	1.905	1.912	1.920	1.928	1.935	1.942	1.951	1.960	1.966	1.975	1.984	1.990	1.999	2.005	2.013	2.018	2.024	2.029	2.033	2.036	2.040	2.042	2.045	2.045	2.044	2.042	2.040	2.036	2.033	2.027	2.020	2.013	2.002	1.992	1.981	1.969	1.955	1.940	1.925	1.906	1.890	1.870	1.850	1.829	1.806	1.782	1.759	1.734	1.709	1.682	1.655	1.628	1.599	1.569	1.539	1.510	1.479	1.448	1.416	1.385	1.354	1.322	1.290	1.259	1.226	1.195	1.164	1.132	1.102	1.071	1.041	1.010	0.981	0.951	0.922	0.895	0.868	0.840	0.814	0.788	0.762	0.738	0.714	0.690	0.668	0.645	0.624	0.604	0.582	0.565	0.546	0.529	0.511	0.495	0.479	0.464	0.450	0.436	0.424	0.411	0.400	0.389	0.379	0.369	0.360	0.350	0.342	0.335	0.328	0.320	0.314	0.308	0.302	0.296	0.291	0.286	0.280	0.276	0.272	0.268	0.262	0.258	0.254	0.249	0.244	0.239	0.235	0.230	0.225	0.219	0.214	0.209	0.201	0.194	0.188	0.180	0.171	0.162	0.154	0.145	0.134	0.122	0.112	0.099	0.088	0.074	0.060	0.046	0.031	0.016	-0.001	-0.018	-0.034	-0.051	-0.069	-0.088	-0.106	-0.126	-0.145	-0.165	-0.185	-0.205	-0.225	-0.246	-0.266	-0.286	-0.308	-0.328	-0.348	-0.368	-0.386	-0.408	-0.425	-0.445	-0.464	-0.480	-0.498	-0.515	-0.531	-0.548	-0.562	-0.576	-0.589	-0.601	-0.614	-0.625	-0.635	-0.645	-0.652	-0.660	-0.666	-0.672	-0.678	-0.682	-0.686	-0.689	-0.690	-0.690	-0.691	-0.690	-0.689	-0.686	-0.684	-0.680	-0.676	-0.672	-0.668	-0.662	-0.656	-0.650	-0.644	-0.639	-0.632	-0.625	-0.618	-0.611	-0.605	-0.599	-0.592	-0.586	-0.580	-0.575	-0.570	-0.565	-0.560	-0.556	-0.554	-0.551	-0.550	-0.548	-0.548	-0.548	-0.548	-0.550	-0.552	-0.555	-0.559	-0.564	-0.569	-0.576	-0.582	-0.590	-0.599	-0.610	-0.620	-0.632	-0.645	-0.658	-0.671	-0.686	-0.701	-0.719	-0.735	-0.754	-0.771	-0.790	-0.810	-0.830	-0.851	-0.872	-0.895	-0.918	-0.940	-0.964	-0.986	-1.010	-1.035	-1.060	-1.086	-1.111	-1.136	-1.162	-1.189	-1.215	-1.241	-1.269	-1.294	-1.321	-1.349	-1.375	-1.401	-1.428	-1.454	-1.480	-1.506	-1.534	-1.559	-1.584	-1.610	-1.635	-1.660	-1.685	-1.709	-1.734	-1.758	-1.781	-1.804	-1.826	-1.849	-1.871	-1.894	-1.915	-1.935	-1.956	-1.975	-1.995	-2.015	-2.034	-2.052	-2.070	-2.089	-2.105	-2.121	-2.138	-2.152	-2.168	-2.184	-2.199	-2.212	-2.226	-2.240	-2.251	-2.265	-2.276	-2.289	-2.301	-2.311	-2.322	-2.332	-2.345	-2.355	-2.364	-2.374	-2.384	-2.392	-2.401	-2.410	-2.419	-2.428	-2.435	-2.444	-2.452	-2.460	-2.469	-2.478	-2.485	-2.492	-2.501	-2.509	-2.518	-2.524	-2.532	-2.540	-2.548	-2.558	-2.564	-2.572	-2.581	-2.588	-2.598	-2.605	-2.614	-2.621	-2.630	-2.638	-2.645	-2.654	-2.662	-2.670	-2.679	-2.686	-2.695	-2.702	-2.711	-2.720	-2.728	-2.736	-2.744	-2.751	-2.760	-2.768	-2.774	-2.782	-2.789	-2.796	-2.802	-2.810	-2.816	-2.824	-2.829	-2.835	-2.841	-2.846	-2.852	-2.858	-2.862	-2.868	-2.872	-2.876	-2.880	-2.884	-2.888	-2.891	-2.894	-2.896	-2.899	-2.901	-2.904	-2.906	-2.906	-2.908	-2.910	-2.910	-2.910	-2.911	-2.911	-2.911	-2.910	-2.911	-2.911	-2.910	-2.910	-2.909	-2.908	-2.908	-2.906	-2.905	-2.905	-2.902	-2.902	-2.901	-2.900	-2.900	-2.900	-2.899	-2.898	-2.898	-2.898	-2.898	-2.898	-2.898	-2.899	-2.899	-2.900	-2.902	-2.904	-2.905	-2.908	-2.910	-2.912	-2.915	-2.920	-2.922	-2.928	-2.931	-2.935	-2.941	-2.946	-2.952	-2.958	-2.965	-2.971	-2.978	-2.985	-2.992	-3.000	-3.008	-3.016	-3.025	-3.032	-3.041	-3.050	-3.060	-3.069	-3.078	-3.088	-3.096	-3.106	-3.116	-3.126	-3.135	-3.144	-3.155	-3.164	-3.174	-3.182	-3.192	-3.201	-3.210	-3.219	-3.228	-3.236	-3.244	-3.252	-3.260	-3.268	-3.275	-3.281	-3.290	-3.296	-3.301	-3.306	-3.312	-3.318	-3.321	-3.326	-3.330	-3.334	-3.336	-3.338	-3.340	-3.341	-3.342	-3.344	-3.345	-3.344	-3.342	-3.342	-3.341	-3.339	-3.336	-3.332	-3.330	-3.328	-3.324	-3.319	-3.315	-3.309	-3.305	-3.299	-3.294	-3.288	-3.281	-3.275	-3.268	-3.261	-3.254	-3.248	-3.240	-3.234	-3.226	-3.219	-3.212	-3.206	-3.199	-3.192	-3.186	-3.180	-3.174	-3.169	-3.162	-3.158	-3.152	-3.149	-3.145	-3.140	-3.138	-3.135	-3.132	-3.130	-3.129	-3.128	-3.128	-3.126	-3.126	-3.126	-3.128	-3.129	-3.129	-3.130	-3.132	-3.135	-3.136	-3.139	-3.142	-3.144	-3.148	-3.150	-3.152	-3.155	-3.158	-3.161	-3.162	-3.164	-3.165	-3.168	-3.168	-3.168	-3.166	-3.165	-3.164	-3.160	-3.158	-3.154	-3.149	-3.141	-3.135	-3.128	-3.120	-3.109	-3.099	-3.088	-3.074	-3.060	-3.046	-3.030	-3.014	-2.995	-2.978	-2.956	-2.936	-2.915	-2.892	-2.869	-2.846	-2.820	-2.795	-2.770	-2.742	-2.715	-2.688	-2.660	-2.631	-2.602	-2.574	-2.545	-2.516	-2.486	-2.459	-2.430	-2.401	-2.374	-2.346	-2.319	-2.291	-2.265	-2.240	-2.215	-2.191	-2.168	-2.145	-2.124	-2.104	-2.085	-2.068	-2.049	-2.034	-2.019	-2.006	-1.994	-1.982	-1.974	-1.965	-1.959	-1.954	-1.950	-1.948	-1.946	-1.946	-1.949	-1.950	-1.955	-1.960	-1.966	-1.974	-1.984	-1.994	-2.006	-2.019	-2.033	-2.047	-2.064	-2.080	-2.099	-2.119	-2.138	-2.160	-2.180	-2.204	-2.228	-2.250	-2.275	-2.301	-2.326	-2.352	-2.379	-2.405	-2.432	-2.459	-2.486	-2.515	-2.542	-2.570	-2.598	-2.624	-2.651	-2.678	-2.705	-2.731	-2.758	-2.782	-2.808	-2.831	-2.856	-2.879	-2.901	-2.922	-2.942	-2.962	-2.981	-2.999	-3.018	-3.032	-3.048	-3.061	-3.072	-3.084	-3.094	-3.102	-3.110	-3.116	-3.121	-3.125	-3.128	-3.128	-3.128	-3.126	-3.124	-3.120	-3.114	-3.108	-3.100	-3.091	-3.081	-3.070	-3.059	-3.045	-3.031	-3.015	-3.000	-2.984	-2.966	-2.948	-2.930	-2.910	-2.890	-2.870	-2.850	-2.829	-2.809	-2.788	-2.768	-2.745	-2.725	-2.704	-2.684	-2.664	-2.644	-2.624	-2.605	-2.586	-2.569	-2.550	-2.534	-2.518	-2.501	-2.488	-2.472	-2.460	-2.446	-2.435	-2.424	-2.414	-2.405	-2.396	-2.388	-2.381	-2.374	-2.368	-2.362	-2.358	-2.352	-2.349	-2.346	-2.342	-2.340	-2.336	-2.335	-2.332	-2.330	-2.328	-2.325	-2.324	-2.321	-2.319	-2.315	-2.311	-2.308	-2.301	-2.298	-2.291	-2.284	-2.278	-2.270	-2.260	-2.251	-2.240	-2.229	-2.216	-2.201	-2.186	-2.171	-2.155	-2.138	-2.119	-2.099	-2.079	-2.056	-2.033	-2.009	-1.984	-1.959	-1.932	-1.905	-1.876	-1.848	-1.818	-1.788	-1.756	-1.725	-1.694	-1.661	-1.630	-1.598	-1.564	-1.531	-1.499	-1.465	-1.432	-1.400	-1.368	-1.335	-1.304	-1.271	-1.241	-1.211	-1.181	-1.152	-1.124	-1.096	-1.070	-1.045	-1.020	-0.996	-0.974	-0.952	-0.932	-0.912	-0.895	-0.879	-0.862	-0.849	-0.836	-0.824	-0.814	-0.805	-0.798	-0.790	-0.785	-0.781	-0.779	-0.778	-0.776	-0.776	-0.779	-0.782	-0.786	-0.792	-0.799	-0.806	-0.815	-0.824	-0.835	-0.846	-0.858	-0.870	-0.884	-0.898	-0.912	-0.928	-0.944	-0.960	-0.978	-0.994	-1.011	-1.029	-1.046	-1.064	-1.081	-1.100	-1.118	-1.135	-1.152	-1.171	-1.188	-1.204	-1.220	-1.236	-1.251	-1.268	-1.281	-1.295	-1.308	-1.320	-1.332	-1.344	-1.354	-1.364	-1.372	-1.381	-1.389	-1.395	-1.400	-1.405	-1.408	-1.410	-1.412	-1.414	-1.414	-1.414	-1.412	-1.410	-1.408	-1.404	-1.399	-1.394	-1.389	-1.382	-1.375	-1.368	-1.359	-1.351	-1.341	-1.331	-1.322	-1.312	-1.301	-1.291	-1.280	-1.270	-1.258	-1.248	-1.236	-1.226	-1.214	-1.202	-1.192	-1.182	-1.172	-1.162	-1.154	-1.145	-1.135	-1.128	-1.120	-1.114	-1.108	-1.101	-1.096	-1.091	-1.089	-1.084	-1.081	-1.080	-1.080	-1.079	-1.080	-1.080	-1.081	-1.085	-1.088	-1.091	-1.096	-1.101	-1.106	-1.114	-1.120	-1.126	-1.136	-1.144	-1.152	-1.162	-1.172	-1.182	-1.194	-1.204	-1.215	-1.226	-1.239	-1.250	-1.261	-1.272	-1.284	-1.296	-1.308	-1.319	-1.329	-1.340	-1.350	-1.361	-1.370	-1.380	-1.389	-1.396	-1.405	-1.412	-1.419	-1.425	-1.431	-1.436	-1.441	-1.445	-1.448	-1.450	-1.451	-1.452	-1.452	-1.452	-1.451	-1.449	-1.446	-1.444	-1.440	-1.436	-1.431	-1.426	-1.420	-1.414	-1.405	-1.399	-1.390	-1.381	-1.374	-1.365	-1.355	-1.346	-1.338	-1.328	-1.319	-1.309	-1.298	-1.289	-1.280	-1.270	-1.261	-1.252	-1.244	-1.235	-1.228	-1.220	-1.212	-1.206	-1.200	-1.195	-1.190	-1.186	-1.182	-1.181	-1.179	-1.178	-1.176	-1.178	-1.179	-1.181	-1.185	-1.189	-1.194	-1.199	-1.206	-1.215	-1.224	-1.232	-1.244	-1.258	-1.270	-1.284	-1.299	-1.315	-1.330	-1.348	-1.368	-1.385	-1.406	-1.426	-1.449	-1.471	-1.495	-1.518	-1.542	-1.568	-1.591	-1.618	-1.644	-1.670	-1.696	-1.722	-1.749	-1.775	-1.801	-1.828	-1.854	-1.879	-1.904	-1.929	-1.952	-1.976	-2.000	-2.021	-2.041	-2.062	-2.082	-2.100	-2.118	-2.134	-2.149	-2.161	-2.175	-2.185	-2.195	-2.204	-2.210	-2.216	-2.220	-2.222	-2.224	-2.222	-2.221	-2.219	-2.214	-2.208	-2.201	-2.192	-2.184	-2.172	-2.160	-2.148	-2.134	-2.118	-2.102	-2.086	-2.068	-2.050	-2.031	-2.013	-1.992	-1.971	-1.952	-1.931	-1.910	-1.890	-1.869	-1.848	-1.828	-1.808	-1.789	-1.769	-1.751	-1.732	-1.715	-1.699	-1.682	-1.666	-1.651	-1.639	-1.625	-1.614	-1.602	-1.592	-1.582	-1.575	-1.569	-1.562	-1.558	-1.554	-1.551	-1.549	-1.548	-1.548	-1.549	-1.551	-1.554	-1.558	-1.562	-1.568	-1.574	-1.580	-1.588	-1.596	-1.606	-1.615	-1.624	-1.635	-1.646	-1.656	-1.669	-1.680	-1.692	-1.704	-1.716	-1.729	-1.741	-1.754	-1.768	-1.779	-1.792	-1.804	-1.818	-1.829	-1.840	-1.851	-1.862	-1.874	-1.884	-1.894	-1.902	-1.912	-1.920	-1.928	-1.935	-1.941	-1.948	-1.952	-1.958	-1.961	-1.964	-1.966	-1.968	-1.969	-1.969	-1.968	-1.965	-1.962	-1.960	-1.955	-1.950	-1.944	-1.938	-1.929	-1.920	-1.910	-1.900	-1.889	-1.876	-1.864	-1.850	-1.836	-1.821	-1.806	-1.790	-1.772	-1.755	-1.738	-1.719	-1.700	-1.681	-1.661	-1.642	-1.621	-1.601	-1.581	-1.561	-1.540	-1.520	-1.500	-1.479	-1.460	-1.441	-1.421	-1.402	-1.385	-1.368	-1.350	-1.334	-1.318	-1.302	-1.286	-1.274	-1.261	-1.249	-1.238	-1.226	-1.216	-1.208	-1.200	-1.194	-1.188	-1.182	-1.178	-1.175	-1.172	-1.171	-1.171	-1.170	-1.172	-1.174	-1.176	-1.180	-1.184	-1.189	-1.194	-1.200	-1.205	-1.212	-1.219	-1.226	-1.234	-1.241	-1.250	-1.259	-1.268	-1.276	-1.286	-1.294	-1.302	-1.312	-1.321	-1.329	-1.338	-1.345	-1.354	-1.361	-1.369	-1.376	-1.382	-1.389	-1.395	-1.401	-1.406	-1.411	-1.416	-1.420	-1.425	-1.429	-1.430	-1.434	-1.436	-1.439	-1.440	-1.442	-1.444	-1.444	-1.446	-1.446	-1.448	-1.449	-1.448	-1.448	-1.449	-1.448	-1.449	-1.449	-1.449	-1.449	-1.450	-1.451	-1.450	-1.451	-1.452	-1.454	-1.455	-1.456	-1.459	-1.460	-1.462	-1.465	-1.469	-1.471	-1.475	-1.479	-1.484	-1.489	-1.495	-1.500	-1.506	-1.514	-1.520	-1.528	-1.535	-1.544	-1.554	-1.562	-1.572	-1.582	-1.592	-1.605	-1.616	-1.628	-1.640	-1.652	-1.666	-1.679	-1.694	-1.708	-1.722	-1.738	-1.754	-1.769	-1.784	-1.800	-1.816	-1.832	-1.849	-1.865	-1.884	-1.901	-1.918	-1.935	-1.952	-1.970	-1.986	-2.004	-2.021	-2.038	-2.055	-2.072	-2.088	-2.104	-2.120	-2.135	-2.150	-2.166	-2.180	-2.194	-2.206	-2.219	-2.231	-2.242	-2.252	-2.264	-2.272	-2.281	-2.289	-2.295	-2.302	-2.306	-2.311	-2.315	-2.318	-2.319	-2.321	-2.321	-2.320	-2.318	-2.316	-2.312	-2.309	-2.302	-2.296	-2.290	-2.282	-2.274	-2.265	-2.255	-2.245	-2.234	-2.224	-2.211	-2.199	-2.186	-2.174	-2.160	-2.146	-2.131	-2.118	-2.104	-2.090	-2.075	-2.060	-2.046	-2.033	-2.019	-2.005	-1.991	-1.979	-1.966	-1.954	-1.942	-1.931	-1.920	-1.911	-1.901	-1.892	-1.885	-1.878	-1.871	-1.864	-1.859	-1.855	-1.851	-1.848	-1.846	-1.845	-1.844	-1.844	-1.844	-1.846	-1.848	-1.851	-1.855	-1.860	-1.865	-1.870	-1.876	-1.884	-1.891	-1.900	-1.909	-1.919	-1.928	-1.938	-1.949	-1.960	-1.972	-1.985	-1.996	-2.010	-2.024	-2.036	-2.051	-2.065	-2.079	-2.094	-2.109	-2.125	-2.140	-2.155	-2.171	-2.186	-2.204	-2.220	-2.236	-2.251	-2.268	-2.285	-2.301	-2.318	-2.335	-2.351	-2.369	-2.386	-2.402	-2.419	-2.436	-2.452	-2.470	-2.485	-2.501	-2.519	-2.535	-2.551	-2.568	-2.582	-2.600	-2.615	-2.630	-2.645	-2.661	-2.676	-2.691	-2.705	-2.720	-2.734	-2.748	-2.761	-2.774	-2.788	-2.800	-2.812	-2.825	-2.838	-2.849	-2.860	-2.871	-2.882	-2.894	-2.904	-2.914	-2.922	-2.932	-2.941	-2.951	-2.959	-2.969	-2.976	-2.984	-2.991	-2.999	-3.006	-3.014	-3.021	-3.028	-3.035	-3.041	-3.048	-3.054	-3.061	-3.066	-3.072	-3.078	-3.084	-3.090	-3.095	-3.101	-3.108	-3.114	-3.119	-3.124	-3.130	-3.135	-3.141	-3.145	-3.151	-3.156	-3.161	-3.165	-3.170	-3.174	-3.178	-3.181	-3.185	-3.188	-3.190	-3.192	-3.194	-3.195	-3.196	-3.196	-3.196	-3.195	-3.194	-3.191	-3.189	-3.185	-3.180	-3.176	-3.170	-3.162	-3.155	-3.148	-3.138	-3.128	-3.116	-3.105	-3.091	-3.078	-3.064	-3.048	-3.031	-3.015	-2.996	-2.978	-2.959	-2.938	-2.916	-2.895	-2.872	-2.849	-2.826	-2.801	-2.776	-2.751	-2.726	-2.699	-2.674	-2.648	-2.621	-2.594	-2.568	-2.541	-2.515	-2.488	-2.461	-2.435	-2.409	-2.385	-2.360	-2.335	-2.312	-2.289	-2.268	-2.245	-2.224	-2.204	-2.185	-2.168	-2.150	-2.135	-2.119	-2.106	-2.094	-2.082	-2.071	-2.062	-2.055	-2.049	-2.045	-2.040	-2.039	-2.038	-2.039	-2.041	-2.044	-2.050	-2.055	-2.062	-2.072	-2.082	-2.094	-2.106	-2.120	-2.135	-2.152	-2.169	-2.188	-2.208	-2.226	-2.249	-2.270	-2.292	-2.318	-2.341	-2.366	-2.391	-2.416	-2.444	-2.470	-2.496	-2.524	-2.551	-2.579	-2.606	-2.634	-2.660	-2.688	-2.715	-2.741	-2.768	-2.792	-2.818	-2.842	-2.868	-2.890	-2.914	-2.936	-2.958	-2.978	-2.998	-3.018	-3.036	-3.052	-3.071	-3.086	-3.101	-3.115	-3.128	-3.140	-3.151	-3.162	-3.171	-3.180	-3.188	-3.195	-3.202	-3.208	-3.212	-3.216	-3.219	-3.222	-3.224	-3.226	-3.226	-3.228	-3.228	-3.228	-3.226	-3.225	-3.222	-3.221	-3.219	-3.218	-3.215	-3.212	-3.209	-3.208	-3.204	-3.201	-3.199	-3.196	-3.194	-3.191	-3.189	-3.188	-3.185	-3.184	-3.181	-3.180	-3.179	-3.179	-3.178	-3.178	-3.178	-3.178	-3.178	-3.179	-3.179	-3.180	-3.182	-3.184	-3.185	-3.188	-3.189	-3.191	-3.192	-3.195	-3.199	-3.201	-3.204	-3.206	-3.208	-3.211	-3.214	-3.215	-3.218	-3.220	-3.221	-3.221	-3.224	-3.224	-3.224	-3.225	-3.224	-3.222	-3.221	-3.220	-3.216	-3.214	-3.211	-3.206	-3.201	-3.195	-3.189	-3.180	-3.172	-3.164	-3.154	-3.144	-3.131	-3.119	-3.105	-3.091	-3.076	-3.059	-3.042	-3.025	-3.005	-2.986	-2.965	-2.944	-2.921	-2.899	-2.874	-2.849	-2.824	-2.796	-2.769	-2.741	-2.714	-2.684	-2.655	-2.624	-2.594	-2.561	-2.530	-2.499	-2.468	-2.435	-2.402	-2.370	-2.338	-2.305	-2.274	-2.241	-2.209	-2.178	-2.146	-2.115	-2.085	-2.056	-2.026	-1.999	-1.970	-1.942	-1.915	-1.890	-1.865	-1.841	-1.818	-1.795	-1.772	-1.754	-1.734	-1.714	-1.698	-1.680	-1.664	-1.649	-1.635	-1.624	-1.611	-1.600	-1.590	-1.581	-1.574	-1.566	-1.560	-1.554	-1.549	-1.545	-1.541	-1.539	-1.536	-1.535	-1.534	-1.534	-1.534	-1.535	-1.535	-1.535	-1.538	-1.539	-1.541	-1.542	-1.544	-1.546	-1.548	-1.549	-1.551	-1.552	-1.552	-1.554	-1.554	-1.555	-1.554	-1.551	-1.550	-1.549	-1.545	-1.542	-1.539	-1.534	-1.529	-1.522	-1.516	-1.508	-1.500	-1.491	-1.481	-1.470	-1.459	-1.446	-1.432	-1.420	-1.405	-1.391	-1.375	-1.359	-1.342	-1.325	-1.306	-1.289	-1.270	-1.250	-1.231	-1.211	-1.190	-1.171	-1.150	-1.130	-1.110	-1.090	-1.070	-1.051	-1.031	-1.012	-0.992	-0.975	-0.958	-0.942	-0.926	-0.911	-0.898	-0.884	-0.871	-0.860	-0.850	-0.842	-0.835	-0.829	-0.824	-0.820	-0.818	-0.818	-0.819	-0.821	-0.826	-0.831	-0.839	-0.848	-0.859	-0.870	-0.884	-0.899	-0.915	-0.932	-0.952	-0.974	-0.996	-1.020	-1.045	-1.071	-1.100	-1.129	-1.158	-1.189	-1.221	-1.254	-1.286	-1.320	-1.355	-1.391	-1.426	-1.462	-1.499	-1.535	-1.571	-1.608	-1.644	-1.680	-1.716	-1.751	-1.786	-1.821	-1.855	-1.888	-1.919	-1.950	-1.981	-2.011	-2.039	-2.066	-2.091	-2.115	-2.139	-2.160	-2.181	-2.200	-2.216	-2.232	-2.248	-2.260	-2.271	-2.280	-2.289	-2.294	-2.300	-2.304	-2.305	-2.305	-2.304	-2.301	-2.298	-2.291	-2.285	-2.278	-2.268	-2.256	-2.244	-2.231	-2.218	-2.202	-2.186	-2.171	-2.154	-2.135	-2.116	-2.096	-2.076	-2.056	-2.036	-2.015	-1.994	-1.972	-1.950	-1.930	-1.908	-1.886	-1.866	-1.845	-1.824	-1.804	-1.784	-1.765	-1.746	-1.728	-1.709	-1.692	-1.676	-1.660	-1.646	-1.632	-1.619	-1.606	-1.595	-1.584	-1.574	-1.566	-1.558	-1.551	-1.546	-1.541	-1.538	-1.535	-1.534	-1.532	-1.532	-1.534	-1.536	-1.540	-1.542	-1.549	-1.554	-1.560	-1.568	-1.576	-1.585	-1.595	-1.606	-1.618	-1.630	-1.641	-1.655	-1.670	-1.684	-1.699	-1.714	-1.730	-1.745	-1.762	-1.779	-1.795	-1.814	-1.830	-1.848	-1.866	-1.882	-1.900	-1.918	-1.935	-1.952	-1.969	-1.986	-2.002	-2.019	-2.035	-2.050	-2.064	-2.080	-2.092	-2.106	-2.120	-2.131	-2.144	-2.155	-2.165	-2.176	-2.185	-2.194	-2.201	-2.209	-2.216	-2.221	-2.228	-2.232	-2.236	-2.240	-2.244	-2.246	-2.249	-2.250	-2.252	-2.254	-2.254	-2.256	-2.258	-2.258	-2.259	-2.259	-2.259	-2.260	-2.262	-2.264	-2.266	-2.270	-2.272	-2.276	-2.281	-2.286	-2.292	-2.299	-2.308	-2.318	-2.326	-2.339	-2.351	-2.364	-2.380	-2.395	-2.414	-2.432	-2.454	-2.475	-2.498	-2.522	-2.549	-2.575	-2.604	-2.632	-2.664	-2.695	-2.729	-2.764	-2.799	-2.835	-2.872	-2.909	-2.949	-2.986	-3.026	-3.066	-3.108	-3.148	-3.189	-3.229	-3.269	-3.310	-3.350	-3.389	-3.428	-3.466	-3.504	-3.540	-3.575	-3.610	-3.642	-3.675	-3.706	-3.735	-3.762	-3.788	-3.812	-3.835	-3.856	-3.875	-3.892	-3.908	-3.921	-3.932	-3.941	-3.949	-3.955	-3.960	-3.961	-3.961	-3.960	-3.956	-3.951	-3.945	-3.936	-3.925	-3.914	-3.901	-3.888	-3.871	-3.855	-3.836	-3.818	-3.799	-3.778	-3.758	-3.735	-3.714	-3.692	-3.669	-3.648	-3.624	-3.601	-3.578	-3.556	-3.534	-3.512	-3.491	-3.471	-3.451	-3.431	-3.412	-3.395	-3.378	-3.361	-3.346	-3.332	-3.320	-3.308	-3.298	-3.288	-3.279	-3.271	-3.265	-3.260	-3.256	-3.254	-3.251	-3.252	-3.252	-3.254	-3.258	-3.260	-3.265	-3.272	-3.278	-3.285	-3.294	-3.302	-3.312	-3.322	-3.334	-3.346	-3.358	-3.370	-3.382	-3.396	-3.410	-3.424	-3.438	-3.451	-3.465	-3.479	-3.494	-3.508	-3.521	-3.535	-3.549	-3.561	-3.574	-3.586	-3.599	-3.611	-3.622	-3.631	-3.641	-3.651	-3.660	-3.669	-3.676	-3.684	-3.690	-3.695	-3.700	-3.705	-3.709	-3.712	-3.715	-3.716	-3.719	-3.719	-3.720	-3.719	-3.719	-3.718	-3.715	-3.712	-3.709	-3.708	-3.704	-3.699	-3.696	-3.691	-3.686	-3.681	-3.678	-3.672	-3.668	-3.662	-3.658	-3.654	-3.649	-3.644	-3.639	-3.636	-3.631	-3.629	-3.625	-3.622	-3.621	-3.619	-3.618	-3.618	-3.616	-3.618	-3.619	-3.620	-3.622	-3.626	-3.630	-3.635	-3.640	-3.648	-3.654	-3.661	-3.670	-3.680	-3.690	-3.701	-3.714	-3.726	-3.741	-3.755	-3.771	-3.788	-3.805	-3.822	-3.842	-3.862	-3.881	-3.902	-3.924	-3.946	-3.970	-3.992	-4.016	-4.041	-4.065	-4.091	-4.118	-4.142	-4.169	-4.196	-4.221	-4.249	-4.276	-4.302	-4.330	-4.356	-4.382	-4.409	-4.435	-4.460	-4.486	-4.511	-4.535	-4.559	-4.582	-4.605	-4.625	-4.648	-4.666	-4.685	-4.704	-4.720	-4.736	-4.751	-4.765	-4.778	-4.789	-4.799	-4.808	-4.816	-4.822	-4.828	-4.831	-4.834	-4.835	-4.835	-4.834	-4.831	-4.829	-4.824	-4.818	-4.810	-4.802	-4.794	-4.782	-4.772	-4.760	-4.748	-4.734	-4.719	-4.705	-4.689	-4.672	-4.656	-4.640	-4.622	-4.605	-4.588	-4.570	-4.552	-4.534	-4.518	-4.499	-4.482	-4.465	-4.449	-4.432	-4.418	-4.402	-4.388	-4.372	-4.360	-4.346	-4.334	-4.322	-4.311	-4.302	-4.291	-4.284	-4.275	-4.268	-4.262	-4.258	-4.251	-4.248	-4.244	-4.241	-4.239	-4.238	-4.236	-4.236	-4.238	-4.238	-4.239	-4.242	-4.244	-4.248	-4.250	-4.254	-4.258	-4.262	-4.268	-4.272	-4.276	-4.282	-4.288	-4.294	-4.300	-4.305	-4.311	-4.319	-4.325	-4.331	-4.338	-4.345	-4.351	-4.359	-4.365	-4.372	-4.379	-4.385	-4.392	-4.399	-4.406	-4.414	-4.421	-4.428	-4.435	-4.442	-4.450	-4.458	-4.465	-4.472	-4.480	-4.488	-4.495	-4.502	-4.510	-4.518	-4.525	-4.532	-4.540	-4.548	-4.555	-4.561	-4.568	-4.574	-4.580	-4.588	-4.592	-4.598	-4.602	-4.606	-4.610	-4.614	-4.616	-4.620	-4.621	-4.622	-4.624	-4.624	-4.622	-4.622	-4.620	-4.618	-4.615	-4.611	-4.608	-4.602	-4.596	-4.590	-4.584	-4.576	-4.569	-4.560	-4.550	-4.540	-4.530	-4.520	-4.509	-4.498	-4.485	-4.472	-4.460	-4.448	-4.435	-4.422	-4.410	-4.396	-4.384	-4.371	-4.359	-4.346	-4.335	-4.322	-4.311	-4.300	-4.289	-4.280	-4.270	-4.261	-4.254	-4.245	-4.238	-4.232	-4.228	-4.222	-4.219	-4.215	-4.211	-4.210	-4.208	-4.208	-4.208	-4.208	-4.209	-4.210	-4.212	-4.216	-4.220	-4.224	-4.228	-4.232	-4.238	-4.242	-4.246	-4.251	-4.258	-4.262	-4.266	-4.272	-4.278	-4.282	-4.288	-4.291	-4.296	-4.300	-4.302	-4.306	-4.308	-4.310	-4.311	-4.312	-4.312	-4.312	-4.312	-4.310	-4.309	-4.306	-4.302	-4.299	-4.295	-4.291	-4.285	-4.280	-4.272	-4.268	-4.260	-4.254	-4.246	-4.240	-4.232	-4.224	-4.216	-4.209	-4.201	-4.194	-4.186	-4.179	-4.171	-4.165	-4.158	-4.152	-4.148	-4.142	-4.138	-4.132	-4.130	-4.128	-4.125	-4.125	-4.125	-4.125	-4.125	-4.126	-4.129	-4.132	-4.136	-4.141	-4.146	-4.154	-4.160	-4.169	-4.176	-4.185	-4.195	-4.205	-4.216	-4.228	-4.239	-4.250	-4.262	-4.274	-4.288	-4.300	-4.312	-4.326	-4.339	-4.351	-4.364	-4.376	-4.388	-4.400	-4.412	-4.422	-4.434	-4.444	-4.454	-4.462	-4.470	-4.479	-4.485	-4.492	-4.499	-4.502	-4.506	-4.510	-4.512	-4.515	-4.515	-4.514	-4.514	-4.512	-4.509	-4.505	-4.501	-4.498	-4.492	-4.485	-4.479	-4.471	-4.464	-4.455	-4.445	-4.435	-4.425	-4.415	-4.405	-4.394	-4.381	-4.370	-4.358	-4.346	-4.334	-4.322	-4.311	-4.300	-4.288	-4.276	-4.264	-4.254	-4.241	-4.231	-4.221	-4.211	-4.202	-4.194	-4.185	-4.176	-4.169	-4.162	-4.158	-4.151	-4.146	-4.141	-4.139	-4.136	-4.134	-4.132	-4.131	-4.130	-4.131	-4.132	-4.135	-4.138	-4.141	-4.146	-4.151	-4.156	-4.162	-4.170	-4.179	-4.188	-4.198	-4.208	-4.219	-4.230	-4.242	-4.255	-4.268	-4.282	-4.296	-4.311	-4.328	-4.342	-4.359	-4.376	-4.394	-4.411	-4.429	-4.448	-4.466	-4.486	-4.504	-4.524	-4.544	-4.564	-4.582	-4.602	-4.624	-4.642	-4.664	-4.682	-4.704	-4.722	-4.742	-4.762	-4.781	-4.801	-4.820	-4.838	-4.858	-4.875	-4.892	-4.910	-4.928	-4.944	-4.961	-4.976	-4.992	-5.008	-5.022	-5.036	-5.051	-5.065	-5.078	-5.090	-5.102	-5.115	-5.125	-5.136	-5.146	-5.156	-5.165	-5.174	-5.182	-5.191	-5.198	-5.205	-5.211	-5.218	-5.224	-5.228	-5.232	-5.236	-5.240	-5.244	-5.248	-5.250	-5.252	-5.255	-5.256	-5.258	-5.259	-5.259	-5.260	-5.260	-5.260	-5.259	-5.259	-5.258	-5.256	-5.256	-5.255	-5.254	-5.251	-5.251	-5.250	-5.248	-5.246	-5.245	-5.245	-5.244	-5.242	-5.242	-5.242	-5.242	-5.242	-5.244	-5.245	-5.245	-5.248	-5.250	-5.251	-5.255	-5.259	-5.264	-5.268	-5.274	-5.280	-5.286	-5.292	-5.301	-5.311	-5.320	-5.329	-5.340	-5.351	-5.362	-5.375	-5.389	-5.402	-5.416	-5.430	-5.446	-5.461	-5.479	-5.494	-5.511	-5.528	-5.545	-5.562	-5.580	-5.598	-5.615	-5.632	-5.650	-5.668	-5.684	-5.701	-5.718	-5.734	-5.750	-5.765	-5.780	-5.794	-5.808	-5.820	-5.831	-5.842	-5.852	-5.862	-5.870	-5.878	-5.884	-5.888	-5.891	-5.895	-5.898	-5.896	-5.896	-5.895	-5.891	-5.888	-5.882	-5.876	-5.869	-5.860	-5.850	-5.839	-5.828	-5.814	-5.801	-5.788	-5.771	-5.755	-5.739	-5.721	-5.702	-5.685	-5.665	-5.646	-5.628	-5.606	-5.586	-5.566	-5.548	-5.528	-5.508	-5.488	-5.468	-5.449	-5.430	-5.411	-5.394	-5.378	-5.360	-5.345	-5.329	-5.315	-5.301	-5.289	-5.279	-5.266	-5.258	-5.248	-5.241	-5.232	-5.229	-5.224	-5.220	-5.218	-5.215	-5.215	-5.216	-5.216	-5.220	-5.224	-5.228	-5.232	-5.239	-5.246	-5.255	-5.264	-5.272	-5.281	-5.292	-5.304	-5.315	-5.326	-5.340	-5.352	-5.365	-5.378	-5.392	-5.405	-5.419	-5.432	-5.446	-5.460	-5.472	-5.485	-5.500	-5.511	-5.524	-5.535	-5.548	-5.559	-5.569	-5.580	-5.589	-5.599	-5.608	-5.616	-5.624	-5.630	-5.638	-5.642	-5.648	-5.652	-5.656	-5.660	-5.662	-5.665	-5.668	-5.668	-5.669	-5.669	-5.670	-5.669	-5.668	-5.666	-5.665	-5.662	-5.660	-5.658	-5.654	-5.650	-5.646	-5.644	-5.639	-5.635	-5.630	-5.625	-5.621	-5.616	-5.611	-5.608	-5.602	-5.598	-5.592	-5.588	-5.582	-5.579	-5.574	-5.570	-5.565	-5.561	-5.558	-5.554	-5.550	-5.545	-5.541	-5.539	-5.535	-5.530	-5.528	-5.524	-5.521	-5.516	-5.514	-5.510	-5.506	-5.502	-5.500	-5.496	-5.492	-5.489	-5.485	-5.481	-5.478	-5.472	-5.468	-5.462	-5.458	-5.452	-5.446	-5.440	-5.435	-5.428	-5.421	-5.414	-5.405	-5.398	-5.389	-5.380	-5.370	-5.361	-5.350	-5.340	-5.329	-5.318	-5.305	-5.292	-5.280	-5.266	-5.252	-5.239	-5.222	-5.209	-5.192	-5.175	-5.159	-5.142	-5.124	-5.106	-5.088	-5.068	-5.049	-5.029	-5.009	-4.989	-4.968	-4.946	-4.925	-4.902	-4.881	-4.858	-4.835	-4.812	-4.789	-4.765	-4.741	-4.718	-4.694	-4.670	-4.645	-4.620	-4.596	-4.572	-4.548	-4.522	-4.499	-4.474	-4.449	-4.425	-4.401	-4.376	-4.354	-4.329	-4.305	-4.281	-4.260	-4.236	-4.212	-4.191	-4.169	-4.146	-4.125	-4.104	-4.084	-4.062	-4.043	-4.024	-4.005	-3.985	-3.968	-3.949	-3.931	-3.916	-3.900	-3.885	-3.869	-3.855	-3.841	-3.828	-3.815	-3.804	-3.792	-3.781	-3.771	-3.762	-3.752	-3.744	-3.736	-3.729	-3.722	-3.718	-3.711	-3.708	-3.702	-3.699	-3.695	-3.692	-3.689	-3.688	-3.686	-3.685	-3.684	-3.682	-3.682	-3.681	-3.681	-3.682	-3.681	-3.682	-3.682	-3.682	-3.684	-3.682	-3.684	-3.684	-3.682	-3.684	-3.681	-3.681	-3.681	-3.679	-3.678	-3.675	-3.672	-3.669	-3.666	-3.661	-3.658	-3.652	-3.648	-3.642	-3.636	-3.630	-3.624	-3.616	-3.609	-3.601	-3.594	-3.586	-3.578	-3.570	-3.561	-3.552	-3.544	-3.535	-3.528	-3.519	-3.510	-3.502	-3.496	-3.488	-3.481	-3.475	-3.470	-3.465	-3.460	-3.455	-3.452	-3.451	-3.449	-3.449	-3.450	-3.451	-3.454	-3.456	-3.461	-3.466	-3.472	-3.481	-3.489	-3.499	-3.510	-3.521	-3.535	-3.549	-3.564	-3.580	-3.598	-3.615	-3.634	-3.654	-3.674	-3.695	-3.718	-3.740	-3.762	-3.786	-3.810	-3.835	-3.859	-3.884	-3.908	-3.932	-3.959	-3.982	-4.008	-4.031	-4.056	-4.080	-4.102	-4.126	-4.149	-4.170	-4.191	-4.211	-4.231	-4.250	-4.268	-4.285	-4.300	-4.315	-4.329	-4.342	-4.355	-4.365	-4.376	-4.384	-4.392	-4.399	-4.405	-4.410	-4.412	-4.415	-4.418	-4.418	-4.418	-4.418	-4.414	-4.411	-4.409	-4.402	-4.398	-4.392	-4.384	-4.378	-4.369	-4.360	-4.351	-4.341	-4.331	-4.320	-4.309	-4.298	-4.285	-4.272	-4.260	-4.248	-4.232	-4.220	-4.205	-4.190	-4.176	-4.161	-4.146	-4.130	-4.116	-4.100	-4.084	-4.068	-4.051	-4.035	-4.019	-4.003	-3.986	-3.970	-3.954	-3.938	-3.920	-3.904	-3.888	-3.870	-3.854	-3.836	-3.820	-3.804	-3.788	-3.771	-3.755	-3.739	-3.721	-3.706	-3.691	-3.675	-3.660	-3.645	-3.630	-3.616	-3.601	-3.589	-3.575	-3.562	-3.550	-3.538	-3.526	-3.515	-3.504	-3.494	-3.485	-3.476	-3.468	-3.460	-3.452	-3.445	-3.439	-3.434	-3.429	-3.425	-3.420	-3.419	-3.415	-3.412	-3.412	-3.411	-3.410	-3.411	-3.412	-3.414	-3.415	-3.418	-3.420	-3.422	-3.428	-3.431	-3.435	-3.440	-3.445	-3.450	-3.455	-3.461	-3.468	-3.474	-3.480	-3.486	-3.492	-3.500	-3.506	-3.512	-3.521	-3.529	-3.535	-3.542	-3.549	-3.558	-3.565	-3.571	-3.579	-3.586	-3.592	-3.600	-3.608	-3.615	-3.622	-3.629	-3.636	-3.644	-3.650	-3.658	-3.665	-3.671	-3.679	-3.686	-3.692	-3.700	-3.706	-3.714	-3.720	-3.728	-3.734	-3.741	-3.748	-3.755	-3.761	-3.769	-3.775	-3.782	-3.789	-3.798	-3.804	-3.810	-3.818	-3.825	-3.832	-3.840	-3.846	-3.855	-3.862	-3.870	-3.878	-3.886	-3.894	-3.902	-3.910	-3.919	-3.926	-3.935	-3.944	-3.954	-3.962	-3.971	-3.981	-3.991	-4.001	-4.012	-4.022	-4.032	-4.045	-4.056	-4.068	-4.079	-4.091	-4.102	-4.116	-4.129	-4.141	-4.154	-4.168	-4.180	-4.195	-4.209	-4.222	-4.236	-4.250	-4.264	-4.279	-4.292	-4.308	-4.322	-4.336	-4.350	-4.364	-4.376	-4.390	-4.404	-4.416	-4.429	-4.439	-4.451	-4.462	-4.472	-4.482	-4.491	-4.500	-4.509	-4.516	-4.522	-4.530	-4.536	-4.540	-4.545	-4.548	-4.550	-4.552	-4.554	-4.555	-4.554	-4.552	-4.551	-4.549	-4.545	-4.541	-4.538	-4.532	-4.526	-4.520	-4.512	-4.506	-4.498	-4.490	-4.480	-4.471	-4.461	-4.451	-4.441	-4.431	-4.420	-4.410	-4.399	-4.389	-4.378	-4.366	-4.355	-4.344	-4.332	-4.322	-4.311	-4.300	-4.290	-4.279	-4.269	-4.259	-4.249	-4.239	-4.230	-4.221	-4.212	-4.204	-4.194	-4.186	-4.179	-4.170	-4.162	-4.155	-4.148	-4.140	-4.134	-4.126	-4.120	-4.114	-4.106	-4.099	-4.093	-4.088	-4.080	-4.074	-4.068	-4.061	-4.055	-4.049	-4.043	-4.036	-4.030	-4.024	-4.019	-4.012	-4.006	-4.000	-3.995	-3.988	-3.982	-3.976	-3.970	-3.965	-3.959	-3.954	-3.949	-3.944	-3.939	-3.934	-3.930	-3.925	-3.921	-3.919	-3.915	-3.912	-3.909	-3.908	-3.905	-3.904	-3.902	-3.902	-3.900	-3.900	-3.901	-3.901	-3.902	-3.904	-3.906	-3.909	-3.911	-3.914	-3.918	-3.921	-3.924	-3.928	-3.934	-3.938	-3.941	-3.948	-3.952	-3.959	-3.964	-3.970	-3.975	-3.980	-3.988	-3.992	-3.998	-4.004	-4.009	-4.015	-4.021	-4.026	-4.031	-4.036	-4.041	-4.045	-4.049	-4.054	-4.058	-4.061	-4.064	-4.068	-4.070	-4.072	-4.075	-4.075	-4.077	-4.077	-4.079	-4.079	-4.079	-4.079	-4.077	-4.076	-4.075	-4.074	-4.072	-4.069	-4.068	-4.065	-4.061	-4.059	-4.056	-4.051	-4.049	-4.044	-4.040	-4.036	-4.031	-4.028	-4.024	-4.019	-4.015	-4.009	-4.004	-4.000	-3.995	-3.990	-3.985	-3.981	-3.976	-3.972	-3.969	-3.964	-3.959	-3.956	-3.951	-3.948	-3.945	-3.940	-3.938	-3.934	-3.931	-3.929	-3.925	-3.922	-3.920	-3.916	-3.915	-3.911	-3.910	-3.908	-3.905	-3.902	-3.901	-3.899	-3.895	-3.894	-3.891	-3.889	-3.886	-3.884	-3.880	-3.876	-3.874	-3.870	-3.866	-3.861	-3.858	-3.854	-3.849	-3.844	-3.839	-3.831	-3.826	-3.820	-3.812	-3.806	-3.799	-3.790	-3.784	-3.775	-3.766	-3.756	-3.748	-3.739	-3.729	-3.719	-3.709	-3.698	-3.686	-3.676	-3.665	-3.654	-3.642	-3.630	-3.619	-3.608	-3.596	-3.585	-3.574	-3.564	-3.552	-3.542	-3.532	-3.521	-3.511	-3.502	-3.492	-3.485	-3.476	-3.469	-3.461	-3.455	-3.448	-3.441	-3.436	-3.431	-3.428	-3.424	-3.421	-3.419	-3.416	-3.415	-3.415	-3.414	-3.414	-3.415	-3.416	-3.418	-3.420	-3.422	-3.425	-3.428	-3.431	-3.435	-3.438	-3.442	-3.446	-3.450	-3.454	-3.459	-3.462	-3.468	-3.471	-3.475	-3.479	-3.481	-3.485	-3.488	-3.490	-3.491	-3.492	-3.492	-3.494	-3.492	-3.491	-3.490	-3.489	-3.485	-3.482	-3.478	-3.472	-3.468	-3.460	-3.454	-3.446	-3.438	-3.429	-3.418	-3.408	-3.396	-3.385	-3.372	-3.360	-3.348	-3.334	-3.319	-3.304	-3.290	-3.274	-3.259	-3.244	-3.228	-3.211	-3.195	-3.179	-3.162	-3.146	-3.131	-3.115	-3.100	-3.084	-3.069	-3.054	-3.040	-3.028	-3.014	-3.001	-2.989	-2.978	-2.966	-2.956	-2.948	-2.938	-2.930	-2.922	-2.916	-2.911	-2.906	-2.902	-2.899	-2.896	-2.895	-2.895	-2.895	-2.896	-2.899	-2.901	-2.905	-2.911	-2.916	-2.922	-2.929	-2.936	-2.946	-2.954	-2.965	-2.974	-2.985	-2.996	-3.009	-3.021	-3.034	-3.046	-3.060	-3.074	-3.088	-3.102	-3.116	-3.130	-3.145	-3.159	-3.172	-3.189	-3.202	-3.216	-3.229	-3.242	-3.256	-3.268	-3.280	-3.291	-3.302	-3.314	-3.324	-3.334	-3.342	-3.352	-3.360	-3.366	-3.372	-3.379	-3.384	-3.389	-3.392	-3.394	-3.398	-3.399	-3.399	-3.400	-3.398	-3.398	-3.395	-3.392	-3.389	-3.385	-3.381	-3.376	-3.370	-3.365	-3.358	-3.350	-3.344	-3.335	-3.326	-3.319	-3.310	-3.301	-3.291	-3.282	-3.272	-3.262	-3.252	-3.242	-3.231	-3.222	-3.214	-3.204	-3.194	-3.184	-3.175	-3.166	-3.158	-3.150	-3.142	-3.134	-3.128	-3.120	-3.114	-3.109	-3.102	-3.098	-3.092	-3.090	-3.086	-3.084	-3.081	-3.080	-3.079	-3.078	-3.078	-3.078	-3.078	-3.080	-3.081	-3.084	-3.086	-3.090	-3.092	-3.096	-3.100	-3.105	-3.109	-3.115	-3.120	-3.125	-3.130	-3.136	-3.141	-3.148	-3.154	-3.159	-3.165	-3.171	-3.176	-3.182	-3.186	-3.192	-3.198	-3.202	-3.206	-3.210	-3.214	-3.219	-3.221	-3.224	-3.225	-3.228	-3.229	-3.229	-3.230	-3.230	-3.229	-3.229	-3.226	-3.224	-3.221	-3.218	-3.214	-3.210	-3.205	-3.200	-3.194	-3.188	-3.181	-3.175	-3.168	-3.160	-3.152	-3.142	-3.134	-3.125	-3.116	-3.108	-3.096	-3.086	-3.076	-3.066	-3.056	-3.046	-3.036	-3.025	-3.016	-3.005	-2.995	-2.986	-2.975	-2.966	-2.958	-2.949	-2.941	-2.932	-2.925	-2.918	-2.910	-2.904	-2.898	-2.894	-2.888	-2.882	-2.879	-2.876	-2.874	-2.871	-2.870	-2.869	-2.870	-2.869	-2.870	-2.872	-2.874	-2.878	-2.880	-2.884	-2.886	-2.891	-2.896	-2.902	-2.908	-2.914	-2.919	-2.926	-2.932	-2.941	-2.948	-2.955	-2.962	-2.971	-2.978	-2.986	-2.994	-3.002	-3.010	-3.018	-3.024	-3.031	-3.039	-3.046	-3.051	-3.059	-3.064	-3.070	-3.075	-3.080	-3.085	-3.089	-3.092	-3.095	-3.099	-3.101	-3.102	-3.105	-3.106	-3.106	-3.105	-3.105	-3.104	-3.101	-3.100	-3.096	-3.094	-3.089	-3.084	-3.079	-3.074	-3.066	-3.060	-3.051	-3.045	-3.035	-3.026	-3.016	-3.006	-2.995	-2.985	-2.972	-2.960	-2.948	-2.934	-2.922	-2.908	-2.892	-2.879	-2.864	-2.849	-2.832	-2.818	-2.801	-2.785	-2.770	-2.754	-2.738	-2.721	-2.705	-2.689	-2.672	-2.658	-2.642	-2.626	-2.611	-2.596	-2.582	-2.569	-2.556	-2.542	-2.529	-2.519	-2.506	-2.496	-2.485	-2.476	-2.468	-2.459	-2.451	-2.446	-2.440	-2.435	-2.430	-2.426	-2.425	-2.424	-2.422	-2.421	-2.422	-2.424	-2.428	-2.430	-2.435	-2.439	-2.445	-2.450	-2.458	-2.465	-2.472	-2.482	-2.491	-2.501	-2.511	-2.522	-2.534	-2.544	-2.556	-2.568	-2.580	-2.594	-2.605	-2.619	-2.631	-2.645	-2.656	-2.670	-2.682	-2.696	-2.709	-2.721	-2.734	-2.746	-2.758	-2.770	-2.781	-2.794	-2.804	-2.815	-2.826	-2.835	-2.846	-2.856	-2.865	-2.875	-2.884	-2.892	-2.900	-2.909	-2.918	-2.924	-2.931	-2.939	-2.945	-2.951	-2.959	-2.965	-2.971	-2.978	-2.982	-2.990	-2.995	-3.000	-3.006	-3.010	-3.016	-3.021	-3.026	-3.031	-3.036	-3.041	-3.046	-3.051	-3.056	-3.060	-3.065	-3.070	-3.075	-3.080	-3.085	-3.090	-3.094	-3.099	-3.104	-3.108	-3.112	-3.116	-3.120	-3.125	-3.129	-3.132	-3.136	-3.140	-3.142	-3.146	-3.149	-3.152	-3.154	-3.158	-3.160	-3.161	-3.164	-3.164	-3.165	-3.166	-3.168	-3.166	-3.166	-3.166	-3.165	-3.165	-3.164	-3.161	-3.159	-3.156	-3.154	-3.151	-3.148	-3.142	-3.139	-3.134	-3.129	-3.122	-3.118	-3.111	-3.104	-3.098	-3.091	-3.082	-3.074	-3.066	-3.058	-3.049	-3.038	-3.028	-3.018	-3.006	-2.995	-2.984	-2.972	-2.960	-2.946	-2.934	-2.920	-2.906	-2.892	-2.879	-2.864	-2.850	-2.835	-2.820	-2.805	-2.788	-2.772	-2.756	-2.740	-2.724	-2.708	-2.690	-2.675	-2.658	-2.641	-2.624	-2.608	-2.590	-2.574	-2.555	-2.539	-2.522	-2.505	-2.488	-2.471	-2.454	-2.438	-2.421	-2.404	-2.388	-2.372	-2.355	-2.339	-2.322	-2.308	-2.291	-2.276	-2.260	-2.245	-2.229	-2.215	-2.199	-2.185	-2.170	-2.155	-2.141	-2.128	-2.114	-2.100	-2.086	-2.072	-2.060	-2.046	-2.035	-2.022	-2.009	-1.998	-1.985	-1.974	-1.962	-1.951	-1.941	-1.930	-1.919	-1.908	-1.898	-1.888	-1.878	-1.868	-1.859	-1.848	-1.839	-1.829	-1.820	-1.811	-1.801	-1.794	-1.784	-1.775	-1.768	-1.759	-1.750	-1.742	-1.734	-1.725	-1.716	-1.708	-1.699	-1.690	-1.681	-1.672	-1.665	-1.655	-1.646	-1.638	-1.629	-1.619	-1.609	-1.600	-1.591	-1.581	-1.572	-1.562	-1.554	-1.544	-1.534	-1.525	-1.516	-1.508	-1.499	-1.490	-1.480	-1.471	-1.464	-1.456	-1.449	-1.440	-1.434	-1.428	-1.422	-1.418	-1.412	-1.408	-1.404	-1.401	-1.399	-1.396	-1.396	-1.396	-1.398	-1.399	-1.401	-1.405	-1.409	-1.415	-1.421	-1.429	-1.436	-1.446	-1.456	-1.468	-1.480	-1.494	-1.508	-1.522	-1.539	-1.556	-1.572	-1.592	-1.610	-1.631	-1.651	-1.674	-1.696	-1.719	-1.741	-1.766	-1.791	-1.815	-1.840	-1.865	-1.891	-1.916	-1.942	-1.969	-1.994	-2.019	-2.045	-2.069	-2.094	-2.119	-2.142	-2.166	-2.189	-2.211	-2.232	-2.254	-2.274	-2.294	-2.312	-2.330	-2.346	-2.362	-2.379	-2.392	-2.406	-2.419	-2.430	-2.441	-2.450	-2.458	-2.466	-2.471	-2.478	-2.482	-2.486	-2.489	-2.490	-2.492	-2.492	-2.494	-2.492	-2.491	-2.490	-2.489	-2.485	-2.482	-2.479	-2.475	-2.471	-2.466	-2.462	-2.459	-2.455	-2.449	-2.446	-2.441	-2.438	-2.434	-2.431	-2.428	-2.425	-2.422	-2.420	-2.420	-2.419	-2.419	-2.418	-2.420	-2.421	-2.424	-2.426	-2.430	-2.435	-2.439	-2.444	-2.451	-2.458	-2.466	-2.474	-2.482	-2.492	-2.502	-2.514	-2.526	-2.538	-2.550	-2.562	-2.575	-2.590	-2.604	-2.619	-2.632	-2.649	-2.662	-2.679	-2.694	-2.710	-2.725	-2.740	-2.756	-2.771	-2.786	-2.801	-2.815	-2.830	-2.844	-2.858	-2.871	-2.882	-2.896	-2.908	-2.919	-2.930	-2.940	-2.950	-2.959	-2.966	-2.974	-2.980	-2.986	-2.991	-2.998	-3.001	-3.004	-3.006	-3.008	-3.009	-3.009	-3.009	-3.008	-3.006	-3.004	-3.001	-2.998	-2.992	-2.989	-2.984	-2.978	-2.971	-2.964	-2.958	-2.950	-2.941	-2.932	-2.924	-2.915	-2.905	-2.895	-2.885	-2.875	-2.864	-2.852	-2.841	-2.830	-2.820	-2.809	-2.796	-2.785	-2.772	-2.761	-2.750	-2.738	-2.726	-2.715	-2.702	-2.691	-2.681	-2.669	-2.658	-2.646	-2.636	-2.625	-2.615	-2.605	-2.595	-2.586	-2.576	-2.568	-2.558	-2.550	-2.541	-2.534	-2.528	-2.520	-2.514	-2.506	-2.502	-2.496	-2.492	-2.488	-2.485	-2.481	-2.480	-2.479	-2.478	-2.478	-2.478	-2.479	-2.481	-2.482	-2.486	-2.490	-2.494	-2.499	-2.505	-2.511	-2.519	-2.526	-2.535	-2.544	-2.555	-2.565	-2.575	-2.586	-2.598	-2.611	-2.624	-2.638	-2.651	-2.664	-2.679	-2.694	-2.708	-2.724	-2.738	-2.752	-2.769	-2.784	-2.799	-2.814	-2.828	-2.842	-2.856	-2.871	-2.884	-2.898	-2.909	-2.921	-2.932	-2.942	-2.952	-2.962	-2.970	-2.978	-2.984	-2.990	-2.995	-2.999	-3.002	-3.004	-3.005	-3.005	-3.004	-3.001	-2.999	-2.994	-2.989	-2.982	-2.975	-2.966	-2.956	-2.946	-2.935	-2.922	-2.909	-2.895	-2.881	-2.864	-2.848	-2.831	-2.814	-2.795	-2.776	-2.758	-2.738	-2.719	-2.699	-2.678	-2.658	-2.636	-2.616	-2.595	-2.574	-2.554	-2.534	-2.514	-2.495	-2.476	-2.456	-2.439	-2.421	-2.404	-2.388	-2.372	-2.358	-2.342	-2.331	-2.318	-2.308	-2.296	-2.286	-2.279	-2.271	-2.264	-2.259	-2.254	-2.250	-2.248	-2.246	-2.245	-2.244	-2.246	-2.248	-2.250	-2.254	-2.258	-2.262	-2.268	-2.274	-2.280	-2.288	-2.295	-2.302	-2.311	-2.319	-2.328	-2.336	-2.346	-2.354	-2.362	-2.371	-2.379	-2.388	-2.396	-2.404	-2.411	-2.416	-2.422	-2.429	-2.434	-2.439	-2.441	-2.444	-2.446	-2.448	-2.448	-2.448	-2.446	-2.445	-2.441	-2.439	-2.434	-2.429	-2.422	-2.415	-2.408	-2.400	-2.390	-2.380	-2.371	-2.360	-2.348	-2.335	-2.322	-2.310	-2.296	-2.282	-2.269	-2.252	-2.238	-2.224	-2.209	-2.194	-2.179	-2.162	-2.149	-2.134	-2.119	-2.105	-2.091	-2.076	-2.064	-2.050	-2.038	-2.025	-2.015	-2.004	-1.994	-1.984	-1.975	-1.968	-1.960	-1.952	-1.946	-1.941	-1.936	-1.932	-1.930	-1.929	-1.926	-1.926	-1.926	-1.926	-1.929	-1.931	-1.935	-1.939	-1.944	-1.949	-1.954	-1.960	-1.968	-1.976	-1.984	-1.992	-2.001	-2.011	-2.021	-2.033	-2.042	-2.054	-2.065	-2.076	-2.090	-2.101	-2.114	-2.125	-2.139	-2.150	-2.162	-2.175	-2.189	-2.200	-2.212	-2.225	-2.236	-2.249	-2.260	-2.272	-2.282	-2.294	-2.304	-2.314	-2.324	-2.332	-2.342	-2.351	-2.359	-2.368	-2.374	-2.380	-2.388	-2.392	-2.399	-2.402	-2.406	-2.410	-2.414	-2.418	-2.420	-2.422	-2.424	-2.426	-2.428	-2.428	-2.428	-2.428	-2.428	-2.428	-2.428	-2.428	-2.425	-2.425	-2.424	-2.421	-2.420	-2.419	-2.418	-2.416	-2.415	-2.412	-2.412	-2.411	-2.410	-2.409	-2.410	-2.409	-2.409	-2.409	-2.409	-2.409	-2.410	-2.411	-2.412	-2.414	-2.418	-2.419	-2.422	-2.425	-2.428	-2.432	-2.436	-2.440	-2.445	-2.450	-2.455	-2.461	-2.468	-2.472	-2.479	-2.485	-2.492	-2.499	-2.506	-2.514	-2.522	-2.530	-2.539	-2.548	-2.556	-2.565	-2.574	-2.582	-2.591	-2.601	-2.610	-2.619	-2.629	-2.639	-2.649	-2.658	-2.669	-2.678	-2.686	-2.696	-2.705	-2.716	-2.725	-2.734	-2.744	-2.752	-2.762	-2.770	-2.779	-2.788	-2.796	-2.804	-2.811	-2.819	-2.826	-2.832	-2.839	-2.845	-2.851	-2.858	-2.862	-2.866	-2.871	-2.875	-2.878	-2.880	-2.884	-2.884	-2.885	-2.886	-2.886	-2.886	-2.885	-2.884	-2.881	-2.879	-2.875	-2.871	-2.868	-2.862	-2.856	-2.850	-2.844	-2.836	-2.829	-2.821	-2.812	-2.802	-2.794	-2.784	-2.772	-2.762	-2.751	-2.740	-2.728	-2.715	-2.704	-2.691	-2.679	-2.666	-2.652	-2.639	-2.626	-2.612	-2.600	-2.586	-2.572	-2.560	-2.546	-2.532	-2.520	-2.506	-2.492	-2.480	-2.466	-2.454	-2.440	-2.428	-2.414	-2.402	-2.389	-2.378	-2.365	-2.352	-2.341	-2.329	-2.316	-2.305	-2.292	-2.281	-2.270	-2.259	-2.246	-2.235	-2.224	-2.214	-2.201	-2.190	-2.179	-2.169	-2.158	-2.146	-2.135	-2.124	-2.114	-2.101	-2.091	-2.080	-2.069	-2.058	-2.047	-2.036	-2.025	-2.015	-2.004	-1.991	-1.981	-1.970	-1.959	-1.949	-1.938	-1.926	-1.915	-1.904	-1.892	-1.881	-1.870	-1.859	-1.848	-1.835	-1.825	-1.812	-1.800	-1.790	-1.778	-1.765	-1.754	-1.741	-1.729	-1.715	-1.704	-1.691	-1.678	-1.665	-1.652	-1.640	-1.628	-1.614	-1.601	-1.588	-1.575	-1.562	-1.549	-1.538	-1.524	-1.512	-1.499	-1.488	-1.476	-1.465	-1.454	-1.442	-1.432	-1.422	-1.414	-1.404	-1.396	-1.389	-1.381	-1.375	-1.369	-1.365	-1.361	-1.358	-1.356	-1.355	-1.354	-1.354	-1.356	-1.359	-1.362	-1.368	-1.372	-1.380	-1.386	-1.396	-1.405	-1.416	-1.428	-1.441	-1.455	-1.469	100.000	5.000	2.000	1.000	6.000	0.000	0.000	0.000	0.000	0.000	0.000	0.000	0.000	0.000	0.000	0.000	0.000	0.000	-7.206	-7.189	-7.171	-7.151	-7.135	-7.116	-7.099	-7.081	-7.064	-7.048	-7.030	-7.014	-6.999	-6.981	-6.966	-6.951	-6.938	-6.922	-6.908	-6.895	-6.881	-6.869	-6.856	-6.844	-6.831	-6.821	-6.809	-6.799	-6.790	-6.780	-6.771	-6.762	-6.754	-6.746	-6.739	-6.732	-6.725	-6.719	-6.714	-6.709	-6.704	-6.700	-6.696	-6.692	-6.690	-6.688	-6.685	-6.684	-6.684	-6.682	-6.684	-6.684	-6.685	-6.688	-6.689	-6.692	-6.696	-6.699	-6.704	-6.709	-6.714	-6.720	-6.726	-6.734	-6.741	-6.749	-6.758	-6.766	-6.776	-6.785	-6.795	-6.806	-6.818	-6.829	-6.840	-6.851	-6.864	-6.876	-6.889	-6.901	-6.914	-6.928	-6.940	-6.954	-6.966	-6.980	-6.992	-7.005	-7.019	-7.032	-7.045	-7.056	-7.069	-7.080	-7.091	-7.104	-7.114	-7.125	-7.135	-7.144	-7.154	-7.161	-7.169	-7.178	-7.185	-7.191	-7.196	-7.202	-7.209	-7.212	-7.216	-7.220	-7.224	-7.225	-7.228	-7.229	-7.231	-7.232	-7.232	-7.232	-7.232	-7.232	-7.232	-7.231	-7.231	-7.230	-7.230	-7.230	-7.229	-7.228	-7.226	-7.226	-7.225	-7.225	-7.225	-7.225	-7.225	-7.226	-7.228	-7.229	-7.229	-7.231	-7.234	-7.236	-7.240	-7.244	-7.246	-7.251	-7.256	-7.261	-7.266	-7.272	-7.279	-7.288	-7.295	-7.302	-7.310	-7.319	-7.328	-7.338	-7.348	-7.358	-7.366	-7.376	-7.388	-7.398	-7.409	-7.420	-7.430	-7.441	-7.451	-7.462	-7.472	-7.482	-7.492	-7.504	-7.512	-7.522	-7.531	-7.539	-7.548	-7.555	-7.561	-7.568	-7.572	-7.578	-7.582	-7.586	-7.590	-7.591	-7.592	-7.594	-7.594	-7.592	-7.591	-7.589	-7.586	-7.581	-7.578	-7.572	-7.565	-7.559	-7.550	-7.541	-7.532	-7.522	-7.511	-7.501	-7.489	-7.476	-7.462	-7.450	-7.436	-7.421	-7.406	-7.390	-7.376	-7.360	-7.344	-7.328	-7.311	-7.295	-7.278	-7.261	-7.245	-7.229	-7.212	-7.195	-7.180	-7.164	-7.148	-7.132	-7.116	-7.101	-7.086	-7.072	-7.058	-7.042	-7.030	-7.018	-7.004	-6.991	-6.979	-6.969	-6.956	-6.945	-6.935	-6.925	-6.915	-6.906	-6.898	-6.890	-6.881	-6.874	-6.866	-6.860	-6.854	-6.848	-6.841	-6.835	-6.830	-6.825	-6.821	-6.816	-6.811	-6.808	-6.804	-6.800	-6.798	-6.794	-6.792	-6.789	-6.788	-6.786	-6.785	-6.782	-6.782	-6.782	-6.781	-6.782	-6.782	-6.782	-6.785	-6.786	-6.789	-6.790	-6.794	-6.796	-6.801	-6.805	-6.809	-6.815	-6.820	-6.826	-6.832	-6.839	-6.848	-6.855	-6.862	-6.871	-6.880	-6.890	-6.899	-6.909	-6.919	-6.930	-6.940	-6.952	-6.962	-6.975	-6.986	-6.999	-7.011	-7.024	-7.036	-7.049	-7.060	-7.072	-7.085	-7.098	-7.109	-7.121	-7.132	-7.144	-7.154	-7.166	-7.176	-7.186	-7.198	-7.205	-7.215	-7.224	-7.231	-7.240	-7.246	-7.252	-7.259	-7.264	-7.269	-7.274	-7.278	-7.281	-7.284	-7.286	-7.289	-7.290	-7.290	-7.290	-7.290	-7.289	-7.288	-7.286	-7.284	-7.281	-7.280	-7.276	-7.272	-7.269	-7.266	-7.262	-7.259	-7.254	-7.249	-7.245	-7.240	-7.235	-7.231	-7.226	-7.221	-7.218	-7.212	-7.208	-7.205	-7.200	-7.196	-7.194	-7.190	-7.188	-7.184	-7.181	-7.180	-7.179	-7.178	-7.176	-7.175	-7.175	-7.175	-7.175	-7.176	-7.179	-7.180	-7.182	-7.184	-7.186	-7.190	-7.194	-7.198	-7.201	-7.206	-7.210	-7.215	-7.220	-7.224	-7.231	-7.235	-7.241	-7.248	-7.254	-7.259	-7.265	-7.270	-7.276	-7.282	-7.288	-7.292	-7.299	-7.304	-7.308	-7.311	-7.315	-7.319	-7.321	-7.325	-7.328	-7.329	-7.330	-7.330	-7.331	-7.330	-7.329	-7.328	-7.325	-7.321	-7.319	-7.315	-7.310	-7.304	-7.298	-7.290	-7.284	-7.275	-7.266	-7.258	-7.248	-7.238	-7.226	-7.215	-7.204	-7.191	-7.178	-7.165	-7.151	-7.138	-7.122	-7.108	-7.092	-7.079	-7.062	-7.048	-7.031	-7.015	-6.999	-6.982	-6.968	-6.952	-6.935	-6.920	-6.905	-6.890	-6.875	-6.861	-6.846	-6.834	-6.820	-6.806	-6.795	-6.782	-6.772	-6.761	-6.751	-6.742	-6.732	-6.725	-6.716	-6.711	-6.704	-6.699	-6.694	-6.690	-6.686	-6.685	-6.684	-6.681	-6.681	-6.681	-6.684	-6.685	-6.689	-6.691	-6.695	-6.699	-6.705	-6.711	-6.718	-6.725	-6.732	-6.740	-6.749	-6.759	-6.768	-6.778	-6.789	-6.799	-6.810	-6.821	-6.834	-6.846	-6.858	-6.870	-6.884	-6.895	-6.909	-6.921	-6.935	-6.949	-6.961	-6.975	-6.989	-7.001	-7.015	-7.028	-7.040	-7.054	-7.066	-7.079	-7.091	-7.102	-7.114	-7.126	-7.138	-7.148	-7.159	-7.169	-7.178	-7.188	-7.196	-7.205	-7.215	-7.222	-7.230	-7.238	-7.246	-7.252	-7.259	-7.265	-7.271	-7.275	-7.281	-7.286	-7.290	-7.295	-7.299	-7.301	-7.305	-7.308	-7.311	-7.314	-7.316	-7.318	-7.320	-7.321	-7.322	-7.324	-7.325	-7.326	-7.326	-7.326	-7.328	-7.328	-7.329	-7.328	-7.328	-7.329	-7.329	-7.329	-7.329	-7.330	-7.330	-7.330	-7.331	-7.331	-7.332	-7.334	-7.335	-7.336	-7.338	-7.340	-7.344	-7.345	-7.349	-7.352	-7.356	-7.361	-7.366	-7.371	-7.378	-7.384	-7.390	-7.398	-7.405	-7.412	-7.421	-7.430	-7.440	-7.451	-7.461	-7.471	-7.482	-7.495	-7.506	-7.519	-7.532	-7.545	-7.559	-7.572	-7.585	-7.600	-7.612	-7.628	-7.641	-7.654	-7.668	-7.681	-7.695	-7.706	-7.720	-7.732	-7.744	-7.755	-7.768	-7.776	-7.786	-7.795	-7.802	-7.811	-7.819	-7.824	-7.829	-7.834	-7.836	-7.839	-7.839	-7.840	-7.839	-7.838	-7.835	-7.832	-7.826	-7.821	-7.814	-7.806	-7.798	-7.789	-7.779	-7.768	-7.755	-7.742	-7.730	-7.715	-7.699	-7.685	-7.668	-7.651	-7.634	-7.616	-7.599	-7.580	-7.560	-7.542	-7.524	-7.504	-7.485	-7.466	-7.446	-7.428	-7.408	-7.389	-7.370	-7.351	-7.334	-7.315	-7.296	-7.278	-7.260	-7.242	-7.225	-7.209	-7.192	-7.175	-7.159	-7.144	-7.129	-7.112	-7.098	-7.082	-7.068	-7.054	-7.040	-7.025	-7.011	-6.998	-6.984	-6.971	-6.958	-6.944	-6.931	-6.918	-6.905	-6.892	-6.880	-6.868	-6.854	-6.840	-6.828	-6.815	-6.801	-6.789	-6.775	-6.762	-6.749	-6.735	-6.722	-6.709	-6.696	-6.682	-6.670	-6.655	-6.642	-6.630	-6.616	-6.604	-6.590	-6.576	-6.564	-6.550	-6.538	-6.524	-6.511	-6.498	-6.484	-6.471	-6.459	-6.446	-6.434	-6.421	-6.409	-6.395	-6.382	-6.370	-6.359	-6.346	-6.334	-6.321	-6.308	-6.296	-6.285	-6.272	-6.260	-6.249	-6.238	-6.225	-6.214	-6.202	-6.191	-6.180	-6.170	-6.159	-6.149	-6.139	-6.128	-6.118	-6.108	-6.099	-6.089	-6.079	-6.070	-6.061	-6.052	-6.045	-6.038	-6.030	-6.022	-6.016	-6.011	-6.005	-6.000	-5.995	-5.991	-5.989	-5.984	-5.981	-5.981	-5.979	-5.979	-5.978	-5.978	-5.978	-5.979	-5.980	-5.982	-5.985	-5.988	-5.990	-5.994	-5.999	-6.001	-6.006	-6.011	-6.015	-6.020	-6.025	-6.030	-6.035	-6.040	-6.045	-6.048	-6.052	-6.056	-6.060	-6.062	-6.065	-6.068	-6.069	-6.070	-6.070	-6.070	-6.068	-6.066	-6.064	-6.060	-6.055	-6.050	-6.044	-6.036	-6.028	-6.018	-6.008	-5.995	-5.984	-5.970	-5.954	-5.939	-5.922	-5.905	-5.885	-5.865	-5.845	-5.822	-5.801	-5.776	-5.752	-5.728	-5.702	-5.676	-5.649	-5.621	-5.594	-5.565	-5.536	-5.506	-5.478	-5.448	-5.418	-5.388	-5.356	-5.326	-5.296	-5.266	-5.236	-5.206	-5.176	-5.148	-5.118	-5.089	-5.060	-5.032	-5.004	-4.976	-4.950	-4.924	-4.898	-4.872	-4.848	-4.822	-4.799	-4.776	-4.752	-4.730	-4.709	-4.688	-4.668	-4.646	-4.628	-4.609	-4.590	-4.572	-4.555	-4.539	-4.522	-4.508	-4.491	-4.478	-4.462	-4.449	-4.435	-4.422	-4.409	-4.398	-4.385	-4.375	-4.364	-4.352	-4.344	-4.334	-4.325	-4.316	-4.309	-4.300	-4.292	-4.286	-4.280	-4.272	-4.268	-4.262	-4.258	-4.254	-4.249	-4.245	-4.241	-4.240	-4.236	-4.235	-4.232	-4.231	-4.230	-4.229	-4.228	-4.228	-4.228	-4.228	-4.228	-4.229	-4.228	-4.229	-4.230	-4.231	-4.231	-4.234	-4.234	-4.235	-4.235	-4.236	-4.238	-4.239	-4.239	-4.240	-4.240	-4.240	-4.240	-4.240	-4.239	-4.239	-4.236	-4.236	-4.234	-4.231	-4.230	-4.228	-4.224	-4.220	-4.218	-4.214	-4.210	-4.206	-4.201	-4.196	-4.191	-4.186	-4.181	-4.175	-4.170	-4.165	-4.158	-4.152	-4.146	-4.140	-4.135	-4.129	-4.121	-4.115	-4.110	-4.104	-4.099	-4.091	-4.086	-4.081	-4.075	-4.070	-4.065	-4.060	-4.055	-4.049	-4.044	-4.040	-4.036	-4.031	-4.028	-4.022	-4.019	-4.015	-4.011	-4.008	-4.004	-4.000	-3.996	-3.992	-3.989	-3.985	-3.981	-3.978	-3.972	-3.969	-3.964	-3.960	-3.955	-3.950	-3.945	-3.939	-3.934	-3.928	-3.921	-3.915	-3.908	-3.900	-3.894	-3.886	-3.878	-3.869	-3.861	-3.851	-3.842	-3.834	-3.824	-3.814	-3.804	-3.792	-3.782	-3.771	-3.760	-3.750	-3.739	-3.726	-3.716	-3.704	-3.691	-3.681	-3.670	-3.658	-3.646	-3.635	-3.624	-3.611	-3.600	-3.589	-3.579	-3.568	-3.558	-3.548	-3.536	-3.528	-3.518	-3.510	-3.500	-3.492	-3.484	-3.475	-3.469	-3.461	-3.455	-3.449	-3.442	-3.438	-3.431	-3.428	-3.422	-3.419	-3.415	-3.411	-3.409	-3.405	-3.404	-3.401	-3.400	-3.399	-3.398	-3.396	-3.396	-3.396	-3.396	-3.396	-3.398	-3.399	-3.400	-3.401	-3.404	-3.405	-3.408	-3.409	-3.412	-3.415	-3.418	-3.421	-3.424	-3.428	-3.430	-3.434	-3.438	-3.441	-3.444	-3.446	-3.451	-3.454	-3.458	-3.461	-3.465	-3.469	-3.471	-3.475	-3.479	-3.482	-3.486	-3.490	-3.491	-3.495	-3.499	-3.501	-3.504	-3.508	-3.510	-3.512	-3.515	-3.518	-3.520	-3.521	-3.522	-3.525	-3.526	-3.526	-3.529	-3.530	-3.531	-3.531	-3.531	-3.531	-3.531	-3.531	-3.530	-3.530	-3.529	-3.528	-3.526	-3.524	-3.522	-3.520	-3.518	-3.515	-3.511	-3.510	-3.506	-3.502	-3.499	-3.495	-3.492	-3.488	-3.484	-3.480	-3.476	-3.472	-3.468	-3.464	-3.460	-3.456	-3.452	-3.448	-3.444	-3.440	-3.436	-3.435	-3.431	-3.428	-3.426	-3.424	-3.422	-3.421	-3.420	-3.420	-3.419	-3.419	-3.419	-3.420	-3.421	-3.424	-3.426	-3.429	-3.432	-3.435	-3.440	-3.444	-3.450	-3.455	-3.460	-3.466	-3.472	-3.480	-3.488	-3.494	-3.501	-3.509	-3.516	-3.525	-3.532	-3.540	-3.548	-3.556	-3.562	-3.570	-3.578	-3.584	-3.590	-3.596	-3.601	-3.606	-3.611	-3.615	-3.619	-3.621	-3.622	-3.624	-3.624	-3.624	-3.621	-3.619	-3.616	-3.611	-3.606	-3.601	-3.594	-3.586	-3.578	-3.566	-3.556	-3.545	-3.532	-3.519	-3.505	-3.490	-3.474	-3.458	-3.440	-3.422	-3.405	-3.386	-3.368	-3.348	-3.328	-3.309	-3.289	-3.268	-3.248	-3.226	-3.205	-3.186	-3.166	-3.145	-3.126	-3.106	-3.088	-3.069	-3.051	-3.034	-3.016	-3.001	-2.986	-2.971	-2.958	-2.945	-2.932	-2.921	-2.911	-2.902	-2.895	-2.886	-2.880	-2.874	-2.869	-2.865	-2.864	-2.860	-2.859	-2.859	-2.860	-2.860	-2.864	-2.866	-2.869	-2.872	-2.878	-2.884	-2.889	-2.895	-2.902	-2.910	-2.916	-2.925	-2.934	-2.941	-2.949	-2.959	-2.968	-2.978	-2.985	-2.995	-3.004	-3.014	-3.021	-3.031	-3.040	-3.049	-3.056	-3.064	-3.071	-3.080	-3.086	-3.094	-3.099	-3.105	-3.110	-3.116	-3.120	-3.124	-3.128	-3.130	-3.134	-3.136	-3.138	-3.138	-3.139	-3.139	-3.138	-3.136	-3.134	-3.131	-3.129	-3.124	-3.120	-3.115	-3.109	-3.101	-3.095	-3.088	-3.079	-3.071	-3.061	-3.052	-3.041	-3.031	-3.019	-3.006	-2.995	-2.981	-2.969	-2.955	-2.941	-2.926	-2.911	-2.896	-2.880	-2.865	-2.849	-2.834	-2.816	-2.800	-2.784	-2.768	-2.750	-2.734	-2.718	-2.701	-2.685	-2.670	-2.654	-2.638	-2.622	-2.608	-2.592	-2.578	-2.564	-2.550	-2.538	-2.524	-2.512	-2.500	-2.489	-2.478	-2.469	-2.459	-2.450	-2.442	-2.435	-2.429	-2.422	-2.418	-2.412	-2.409	-2.406	-2.404	-2.401	-2.400	-2.400	-2.401	-2.401	-2.404	-2.405	-2.409	-2.412	-2.416	-2.421	-2.426	-2.431	-2.438	-2.444	-2.451	-2.459	-2.466	-2.474	-2.481	-2.490	-2.498	-2.506	-2.515	-2.525	-2.534	-2.542	-2.551	-2.560	-2.569	-2.578	-2.586	-2.595	-2.604	-2.610	-2.619	-2.625	-2.631	-2.638	-2.642	-2.649	-2.654	-2.658	-2.661	-2.664	-2.666	-2.668	-2.670	-2.670	-2.670	-2.669	-2.666	-2.665	-2.661	-2.658	-2.654	-2.649	-2.644	-2.636	-2.630	-2.621	-2.612	-2.604	-2.594	-2.584	-2.572	-2.560	-2.549	-2.536	-2.524	-2.510	-2.496	-2.482	-2.468	-2.454	-2.438	-2.422	-2.409	-2.392	-2.378	-2.360	-2.345	-2.329	-2.315	-2.299	-2.284	-2.268	-2.252	-2.238	-2.222	-2.209	-2.194	-2.179	-2.166	-2.152	-2.140	-2.126	-2.114	-2.102	-2.090	-2.080	-2.068	-2.058	-2.047	-2.036	-2.027	-2.018	-2.007	-1.999	-1.991	-1.982	-1.975	-1.966	-1.960	-1.952	-1.946	-1.939	-1.932	-1.926	-1.919	-1.914	-1.908	-1.901	-1.895	-1.890	-1.884	-1.878	-1.872	-1.866	-1.860	-1.855	-1.849	-1.844	-1.838	-1.832	-1.826	-1.821	-1.815	-1.810	-1.804	-1.799	-1.792	-1.786	-1.781	-1.775	-1.770	-1.765	-1.760	-1.755	-1.749	-1.744	-1.739	-1.734	-1.729	-1.725	-1.720	-1.716	-1.711	-1.708	-1.704	-1.701	-1.698	-1.694	-1.691	-1.689	-1.686	-1.685	-1.682	-1.681	-1.679	-1.679	-1.678	-1.676	-1.678	-1.678	-1.678	-1.678	-1.679	-1.680	-1.682	-1.684	-1.686	-1.688	-1.691	-1.692	-1.695	-1.699	-1.701	-1.705	-1.709	-1.712	-1.716	-1.720	-1.724	-1.728	-1.731	-1.735	-1.739	-1.742	-1.746	-1.749	-1.752	-1.756	-1.759	-1.762	-1.764	-1.766	-1.768	-1.770	-1.771	-1.771	-1.771	-1.771	-1.770	-1.769	-1.769	-1.768	-1.764	-1.761	-1.759	-1.754	-1.750	-1.745	-1.740	-1.734	-1.729	-1.722	-1.715	-1.709	-1.700	-1.692	-1.684	-1.675	-1.666	-1.658	-1.649	-1.640	-1.631	-1.622	-1.612	-1.604	-1.595	-1.585	-1.576	-1.569	-1.560	-1.551	-1.544	-1.536	-1.530	-1.522	-1.516	-1.511	-1.506	-1.501	-1.498	-1.494	-1.491	-1.488	-1.486	-1.484	-1.482	-1.482	-1.484	-1.484	-1.484	-1.486	-1.486	-1.489	-1.492	-1.495	-1.498	-1.501	-1.505	-1.508	-1.511	-1.515	-1.518	-1.521	-1.524	-1.526	-1.530	-1.532	-1.534	-1.535	-1.536	-1.538	-1.538	-1.536	-1.536	-1.534	-1.531	-1.529	-1.526	-1.521	-1.516	-1.509	-1.502	-1.496	-1.488	-1.478	-1.469	-1.459	-1.448	-1.436	-1.424	-1.410	-1.396	-1.382	-1.368	-1.352	-1.336	-1.320	-1.304	-1.288	-1.270	-1.252	-1.234	-1.216	-1.199	-1.181	-1.164	-1.145	-1.126	-1.110	-1.092	-1.076	-1.058	-1.041	-1.025	-1.010	-0.994	-0.978	-0.964	-0.949	-0.935	-0.922	-0.909	-0.898	-0.885	-0.874	-0.862	-0.851	-0.842	-0.832	-0.824	-0.816	-0.808	-0.800	-0.794	-0.786	-0.781	-0.776	-0.771	-0.766	-0.761	-0.759	-0.754	-0.751	-0.748	-0.745	-0.742	-0.740	-0.738	-0.735	-0.732	-0.731	-0.729	-0.725	-0.724	-0.722	-0.720	-0.718	-0.714	-0.712	-0.709	-0.706	-0.704	-0.699	-0.695	-0.691	-0.686	-0.681	-0.676	-0.670	-0.664	-0.656	-0.650	-0.641	-0.632	-0.625	-0.615	-0.605	-0.595	-0.584	-0.571	-0.559	-0.546	-0.532	-0.520	-0.505	-0.489	-0.475	-0.459	-0.442	-0.425	-0.408	-0.390	-0.372	-0.354	-0.334	-0.315	-0.296	-0.276	-0.258	-0.238	-0.218	-0.199	-0.180	-0.160	-0.142	-0.124	-0.106	-0.089	-0.071	-0.055	-0.040	-0.025	-0.011	0.002	0.015	0.026	0.036	0.046	0.055	0.061	0.068	0.071	0.074	0.076	0.078	0.076	0.075	0.071	0.066	0.060	0.052	0.044	0.032	0.021	0.009	-0.005	-0.020	-0.038	-0.055	-0.072	-0.092	-0.112	-0.135	-0.158	-0.180	-0.202	-0.228	-0.251	-0.276	-0.301	-0.325	-0.351	-0.376	-0.400	-0.425	-0.450	-0.472	-0.496	-0.520	-0.541	-0.564	-0.585	-0.605	-0.624	-0.642	-0.659	-0.674	-0.689	-0.704	-0.715	-0.726	-0.736	-0.745	-0.751	-0.756	-0.761	-0.764	-0.765	-0.765	-0.764	-0.761	-0.759	-0.752	-0.748	-0.740	-0.732	-0.724	-0.712	-0.701	-0.690	-0.676	-0.664	-0.649	-0.635	-0.620	-0.604	-0.589	-0.572	-0.556	-0.540	-0.524	-0.507	-0.491	-0.475	-0.459	-0.442	-0.429	-0.414	-0.399	-0.385	-0.371	-0.359	-0.346	-0.334	-0.322	-0.312	-0.302	-0.292	-0.284	-0.276	-0.269	-0.261	-0.255	-0.249	-0.244	-0.239	-0.234	-0.230	-0.228	-0.224	-0.220	-0.219	-0.215	-0.214	-0.211	-0.210	-0.208	-0.205	-0.204	-0.201	-0.200	-0.198	-0.195	-0.191	-0.189	-0.185	-0.181	-0.176	-0.172	-0.168	-0.162	-0.156	-0.150	-0.144	-0.136	-0.128	-0.121	-0.112	-0.102	-0.094	-0.084	-0.074	-0.064	-0.051	-0.041	-0.030	-0.019	-0.005	0.006	0.019	0.031	0.044	0.058	0.070	0.082	0.096	0.109	0.121	0.134	0.146	0.158	0.170	0.181	0.192	0.205	0.215	0.226	0.236	0.246	0.256	0.265	0.274	0.282	0.291	0.298	0.304	0.311	0.318	0.322	0.328	0.331	0.335	0.339	0.340	0.342	0.344	0.345	0.345	0.344	0.342	0.341	0.338	0.335	0.330	0.326	0.321	0.315	0.309	0.301	0.292	0.284	0.274	0.264	0.252	0.241	0.228	0.214	0.200	0.185	0.170	0.154	0.136	0.119	0.099	0.080	0.060	0.040	0.018	-0.004	-0.025	-0.049	-0.072	-0.096	-0.120	-0.144	-0.169	-0.195	-0.220	-0.245	-0.271	-0.296	-0.322	-0.348	-0.372	-0.398	-0.424	-0.448	-0.472	-0.496	-0.520	-0.544	-0.565	-0.588	-0.609	-0.629	-0.649	-0.668	-0.686	-0.704	-0.720	-0.735	-0.749	-0.762	-0.775	-0.786	-0.796	-0.805	-0.814	-0.821	-0.826	-0.831	-0.836	-0.839	-0.841	-0.842	-0.842	-0.841	-0.840	-0.839	-0.835	-0.831	-0.828	-0.822	-0.816	-0.811	-0.805	-0.799	-0.791	-0.785	-0.778	-0.770	-0.764	-0.755	-0.748	-0.740	-0.734	-0.726	-0.720	-0.714	-0.709	-0.704	-0.698	-0.694	-0.690	-0.686	-0.684	-0.681	-0.680	-0.679	-0.679	-0.679	-0.680	-0.682	-0.685	-0.686	-0.690	-0.695	-0.700	-0.706	-0.711	-0.719	-0.728	-0.734	-0.742	-0.751	-0.761	-0.771	-0.782	-0.791	-0.802	-0.815	-0.826	-0.838	-0.849	-0.861	-0.874	-0.885	-0.898	-0.909	-0.920	-0.932	-0.945	-0.955	-0.966	-0.978	-0.988	-0.998	-1.009	-1.016	-1.026	-1.034	-1.044	-1.050	-1.058	-1.065	-1.070	-1.075	-1.080	-1.084	-1.086	-1.089	-1.091	-1.091	-1.091	-1.091	-1.090	-1.089	-1.085	-1.081	-1.078	-1.072	-1.066	-1.060	-1.052	-1.045	-1.036	-1.026	-1.018	-1.006	-0.995	-0.982	-0.970	-0.958	-0.945	-0.931	-0.916	-0.902	-0.886	-0.870	-0.855	-0.839	-0.824	-0.806	-0.790	-0.774	-0.758	-0.741	-0.724	-0.708	-0.691	-0.675	-0.660	-0.642	-0.628	-0.612	-0.598	-0.582	-0.568	-0.554	-0.540	-0.526	-0.514	-0.502	-0.490	-0.478	-0.466	-0.456	-0.445	-0.435	-0.426	-0.416	-0.408	-0.400	-0.391	-0.382	-0.375	-0.369	-0.361	-0.355	-0.349	-0.342	-0.336	-0.330	-0.322	-0.318	-0.311	-0.305	-0.299	-0.294	-0.288	-0.281	-0.274	-0.268	-0.260	-0.254	-0.246	-0.239	-0.231	-0.224	-0.215	-0.208	-0.199	-0.190	-0.181	-0.172	-0.164	-0.154	-0.145	-0.136	-0.126	-0.118	-0.108	-0.098	-0.088	-0.078	-0.069	-0.060	-0.050	-0.040	-0.031	-0.022	-0.014	-0.005	0.002	0.011	0.019	0.028	0.034	0.040	0.048	0.054	0.059	0.064	0.069	0.072	0.078	0.080	0.084	0.086	0.090	0.091	0.094	0.095	0.095	0.096	0.096	0.096	0.095	0.094	0.091	0.090	0.088	0.085	0.081	0.079	0.074	0.070	0.064	0.058	0.052	0.046	0.039	0.031	0.022	0.016	0.006	-0.002	-0.015	-0.025	-0.036	-0.049	-0.060	-0.075	-0.089	-0.102	-0.119	-0.134	-0.151	-0.170	-0.188	-0.206	-0.225	-0.246	-0.268	-0.289	-0.311	-0.335	-0.358	-0.381	-0.405	-0.430	-0.455	-0.481	-0.506	-0.532	-0.559	-0.585	-0.611	-0.638	-0.665	-0.691	-0.718	-0.742	-0.769	-0.794	-0.820	-0.844	-0.868	-0.890	-0.912	-0.935	-0.956	-0.976	-0.996	-1.015	-1.032	-1.049	-1.064	-1.079	-1.091	-1.105	-1.115	-1.125	-1.135	-1.141	-1.149	-1.154	-1.159	-1.161	-1.162	-1.164	-1.164	-1.161	-1.160	-1.156	-1.152	-1.148	-1.141	-1.135	-1.128	-1.120	-1.110	-1.101	-1.091	-1.081	-1.069	-1.058	-1.045	-1.034	-1.020	-1.009	-0.995	-0.982	-0.969	-0.956	-0.942	-0.930	-0.916	-0.904	-0.890	-0.878	-0.865	-0.854	-0.841	-0.830	-0.819	-0.808	-0.798	-0.788	-0.778	-0.768	-0.760	-0.752	-0.744	-0.736	-0.730	-0.724	-0.718	-0.712	-0.708	-0.704	-0.699	-0.696	-0.692	-0.690	-0.689	-0.686	-0.685	-0.684	-0.684	-0.684	-0.684	-0.684	-0.686	-0.688	-0.689	-0.691	-0.694	-0.696	-0.700	-0.702	-0.706	-0.709	-0.714	-0.719	-0.722	-0.728	-0.731	-0.735	-0.740	-0.745	-0.750	-0.755	-0.760	-0.766	-0.771	-0.776	-0.780	-0.786	-0.790	-0.795	-0.799	-0.805	-0.809	-0.812	-0.818	-0.821	-0.824	-0.829	-0.831	-0.835	-0.840	-0.842	-0.845	-0.848	-0.851	-0.854	-0.858	-0.859	-0.861	-0.864	-0.865	-0.869	-0.870	-0.872	-0.875	-0.876	-0.880	-0.881	-0.884	-0.886	-0.889	-0.891	-0.895	-0.898	-0.900	-0.904	-0.908	-0.911	-0.916	-0.920	-0.924	-0.929	-0.934	-0.940	-0.945	-0.950	-0.956	-0.961	-0.969	-0.974	-0.981	-0.989	-0.995	-1.002	-1.010	-1.016	-1.025	-1.032	-1.039	-1.046	-1.054	-1.061	-1.068	-1.075	-1.081	-1.089	-1.094	-1.100	-1.105	-1.109	-1.115	-1.118	-1.122	-1.125	-1.128	-1.129	-1.130	-1.131	-1.130	-1.130	-1.128	-1.125	-1.122	-1.119	-1.114	-1.109	-1.104	-1.096	-1.088	-1.080	-1.071	-1.061	-1.050	-1.040	-1.028	-1.014	-1.001	-0.986	-0.971	-0.956	-0.941	-0.926	-0.910	-0.892	-0.876	-0.860	-0.842	-0.825	-0.808	-0.791	-0.774	-0.756	-0.740	-0.722	-0.706	-0.690	-0.675	-0.659	-0.644	-0.629	-0.616	-0.602	-0.590	-0.579	-0.569	-0.558	-0.548	-0.540	-0.534	-0.526	-0.520	-0.516	-0.512	-0.510	-0.509	-0.507	-0.507	-0.509	-0.511	-0.515	-0.519	-0.524	-0.530	-0.536	-0.546	-0.555	-0.564	-0.575	-0.585	-0.599	-0.611	-0.625	-0.639	-0.654	-0.670	-0.686	-0.702	-0.720	-0.738	-0.755	-0.774	-0.792	-0.811	-0.831	-0.850	-0.869	-0.888	-0.908	-0.928	-0.945	-0.965	-0.984	-1.002	-1.021	-1.039	-1.056	-1.072	-1.090	-1.105	-1.120	-1.136	-1.150	-1.164	-1.175	-1.188	-1.199	-1.209	-1.219	-1.226	-1.232	-1.240	-1.245	-1.249	-1.252	-1.254	-1.255	-1.255	-1.254	-1.251	-1.248	-1.242	-1.236	-1.230	-1.222	-1.212	-1.202	-1.190	-1.179	-1.165	-1.151	-1.135	-1.118	-1.100	-1.082	-1.062	-1.042	-1.021	-1.000	-0.978	-0.955	-0.931	-0.908	-0.884	-0.859	-0.834	-0.809	-0.784	-0.759	-0.734	-0.708	-0.682	-0.656	-0.632	-0.606	-0.582	-0.559	-0.536	-0.512	-0.490	-0.469	-0.446	-0.426	-0.406	-0.388	-0.370	-0.352	-0.336	-0.321	-0.308	-0.294	-0.281	-0.270	-0.260	-0.251	-0.242	-0.236	-0.231	-0.226	-0.221	-0.220	-0.219	-0.218	-0.218	-0.220	-0.222	-0.226	-0.230	-0.235	-0.240	-0.248	-0.255	-0.262	-0.271	-0.280	-0.290	-0.301	-0.311	-0.322	-0.332	-0.345	-0.356	-0.369	-0.381	-0.394	-0.405	-0.416	-0.429	-0.440	-0.452	-0.464	-0.475	-0.486	-0.496	-0.507	-0.516	-0.526	-0.534	-0.541	-0.549	-0.556	-0.562	-0.568	-0.572	-0.576	-0.580	-0.582	-0.584	-0.585	-0.585	-0.585	-0.584	-0.581	-0.579	-0.575	-0.570	-0.565	-0.559	-0.551	-0.544	-0.536	-0.526	-0.518	-0.506	-0.495	-0.484	-0.471	-0.458	-0.444	-0.429	-0.415	-0.399	-0.382	-0.366	-0.349	-0.331	-0.314	-0.294	-0.275	-0.256	-0.236	-0.218	-0.196	-0.176	-0.155	-0.135	-0.115	-0.094	-0.074	-0.052	-0.031	-0.011	0.011	0.031	0.051	0.071	0.091	0.111	0.130	0.150	0.168	0.186	0.204	0.221	0.239	0.254	0.270	0.285	0.299	0.314	0.325	0.338	0.349	0.360	0.369	0.378	0.385	0.394	0.400	0.405	0.409	0.412	0.416	0.419	0.419	0.420	0.420	0.419	0.416	0.415	0.411	0.408	0.402	0.398	0.392	0.386	0.381	0.374	0.366	0.359	0.351	0.344	0.336	0.328	0.320	0.312	0.305	0.298	0.290	0.282	0.275	0.268	0.262	0.256	0.250	0.244	0.240	0.235	0.231	0.228	0.225	0.222	0.221	0.219	0.218	0.218	0.218	0.218	0.219	0.220	0.221	0.224	0.226	0.229	0.231	0.234	0.236	0.239	0.242	0.245	0.249	0.250	0.252	0.256	0.258	0.260	0.261	0.262	0.262	0.264	0.262	0.262	0.261	0.260	0.258	0.254	0.251	0.248	0.242	0.238	0.231	0.225	0.219	0.210	0.202	0.192	0.184	0.174	0.164	0.154	0.141	0.129	0.118	0.104	0.091	0.078	0.064	0.048	0.034	0.019	0.002	-0.012	-0.029	-0.044	-0.060	-0.076	-0.092	-0.109	-0.125	-0.141	-0.158	-0.172	-0.190	-0.205	-0.220	-0.236	-0.251	-0.268	-0.282	-0.298	-0.311	-0.326	-0.341	-0.355	-0.369	-0.384	-0.396	-0.410	-0.422	-0.436	-0.449	-0.461	-0.474	-0.485	-0.498	-0.509	-0.519	-0.530	-0.540	-0.551	-0.560	-0.570	-0.580	-0.589	-0.599	-0.606	-0.615	-0.624	-0.632	-0.640	-0.648	-0.655	-0.662	-0.669	-0.678	-0.684	-0.691	-0.698	-0.704	-0.711	-0.718	-0.724	-0.730	-0.738	-0.745	-0.750	-0.759	-0.765	-0.772	-0.779	-0.786	-0.794	-0.801	-0.809	-0.818	-0.826	-0.834	-0.842	-0.852	-0.862	-0.872	-0.882	-0.894	-0.905	-0.916	-0.928	-0.940	-0.954	-0.968	-0.981	-0.996	-1.010	-1.025	-1.040	-1.056	-1.071	-1.088	-1.105	-1.121	-1.138	-1.155	-1.174	-1.191	-1.209	-1.226	-1.244	-1.262	-1.280	-1.298	-1.314	-1.332	-1.349	-1.366	-1.382	-1.398	-1.415	-1.430	-1.445	-1.459	-1.472	-1.486	-1.499	-1.510	-1.522	-1.534	-1.542	-1.552	-1.560	-1.569	-1.576	-1.582	-1.588	-1.592	-1.596	-1.600	-1.604	-1.605	-1.606	-1.608	-1.608	-1.606	-1.606	-1.605	-1.601	-1.599	-1.595	-1.591	-1.588	-1.582	-1.578	-1.574	-1.568	-1.564	-1.558	-1.552	-1.546	-1.541	-1.536	-1.529	-1.524	-1.520	-1.515	-1.510	-1.508	-1.502	-1.500	-1.496	-1.494	-1.492	-1.491	-1.490	-1.490	-1.491	-1.491	-1.492	-1.495	-1.499	-1.501	-1.506	-1.511	-1.516	-1.524	-1.530	-1.539	-1.546	-1.555	-1.566	-1.576	-1.588	-1.599	-1.611	-1.624	-1.638	-1.651	-1.666	-1.681	-1.696	-1.712	-1.730	-1.746	-1.764	-1.782	-1.800	-1.818	-1.838	-1.856	-1.875	-1.895	-1.914	-1.935	-1.955	-1.975	-1.995	-2.016	-2.038	-2.059	-2.079	-2.100	-2.122	-2.144	-2.165	-2.186	-2.208	-2.229	-2.251	-2.272	-2.294	-2.315	-2.336	-2.358	-2.379	-2.399	-2.420	-2.441	-2.461	-2.482	-2.502	-2.522	-2.544	-2.562	-2.581	-2.601	-2.620	-2.640	-2.659	-2.676	-2.695	-2.714	-2.731	-2.749	-2.765	-2.782	-2.800	-2.816	-2.831	-2.848	-2.862	-2.876	-2.891	-2.906	-2.919	-2.934	-2.946	-2.959	-2.971	-2.984	-2.995	-3.006	-3.018	-3.028	-3.038	-3.048	-3.058	-3.066	-3.076	-3.085	-3.094	-3.101	-3.110	-3.118	-3.125	-3.132	-3.139	-3.146	-3.152	-3.160	-3.166	-3.174	-3.179	-3.185	-3.191	-3.198	-3.205	-3.211	-3.216	-3.222	-3.229	-3.235	-3.241	-3.246	-3.254	-3.260	-3.266	-3.272	-3.279	-3.285	-3.291	-3.298	-3.304	-3.310	-3.316	-3.324	-3.329	-3.336	-3.342	-3.349	-3.355	-3.361	-3.368	-3.374	-3.381	-3.386	-3.392	-3.399	-3.405	-3.411	-3.418	-3.422	-3.429	-3.434	-3.439	-3.444	-3.450	-3.454	-3.459	-3.462	-3.466	-3.471	-3.475	-3.479	-3.482	-3.486	-3.490	-3.492	-3.496	-3.498	-3.501	-3.504	-3.505	-3.508	-3.510	-3.511	-3.512	-3.514	-3.514	-3.516	-3.516	-3.518	-3.518	-3.519	-3.520	-3.520	-3.520	-3.521	-3.521	-3.522	-3.521	-3.522	-3.522	-3.524	-3.524	-3.524	-3.524	-3.525	-3.525	-3.526	-3.528	-3.529	-3.529	-3.530	-3.531	-3.532	-3.535	-3.535	-3.538	-3.540	-3.541	-3.544	-3.545	-3.548	-3.550	-3.552	-3.556	-3.559	-3.561	-3.565	-3.568	-3.571	-3.575	-3.579	-3.582	-3.586	-3.590	-3.595	-3.598	-3.601	-3.605	-3.609	-3.612	-3.616	-3.620	-3.624	-3.626	-3.629	-3.632	-3.635	-3.638	-3.640	-3.642	-3.645	-3.646	-3.648	-3.649	-3.650	-3.651	-3.650	-3.650	-3.650	-3.649	-3.648	-3.645	-3.645	-3.641	-3.639	-3.636	-3.632	-3.629	-3.625	-3.621	-3.616	-3.610	-3.605	-3.600	-3.592	-3.588	-3.581	-3.574	-3.568	-3.559	-3.551	-3.544	-3.535	-3.528	-3.518	-3.509	-3.500	-3.490	-3.481	-3.470	-3.461	-3.451	-3.441	-3.431	-3.420	-3.411	-3.400	-3.390	-3.379	-3.369	-3.358	-3.348	-3.338	-3.326	-3.316	-3.305	-3.294	-3.284	-3.274	-3.264	-3.252	-3.242	-3.232	-3.222	-3.211	-3.202	-3.191	-3.182	-3.174	-3.164	-3.155	-3.146	-3.138	-3.129	-3.121	-3.112	-3.105	-3.096	-3.090	-3.082	-3.076	-3.069	-3.062	-3.055	-3.050	-3.044	-3.039	-3.032	-3.028	-3.022	-3.018	-3.012	-3.008	-3.002	-2.999	-2.994	-2.990	-2.985	-2.980	-2.975	-2.971	-2.965	-2.961	-2.955	-2.950	-2.944	-2.939	-2.932	-2.925	-2.918	-2.910	-2.902	-2.895	-2.885	-2.875	-2.864	-2.854	-2.841	-2.829	-2.814	-2.801	-2.786	-2.769	-2.752	-2.735	-2.716	-2.698	-2.678	-2.656	-2.634	-2.612	-2.588	-2.564	-2.539	-2.512	-2.486	-2.459	-2.432	-2.402	-2.375	-2.345	-2.315	-2.285	-2.255	-2.224	-2.194	-2.162	-2.131	-2.099	-2.069	-2.038	-2.006	-1.976	-1.945	-1.916	-1.888	-1.858	-1.830	-1.802	-1.776	-1.750	-1.725	-1.700	-1.678	-1.655	-1.635	-1.614	-1.595	-1.578	-1.561	-1.546	-1.532	-1.520	-1.509	-1.499	-1.490	-1.484	-1.479	-1.474	-1.471	-1.470	-1.470	-1.471	-1.474	-1.478	-1.482	-1.488	-1.495	-1.505	-1.514	-1.525	-1.538	-1.550	-1.565	-1.579	-1.595	-1.612	-1.629	-1.648	-1.666	-1.688	-1.708	-1.729	-1.751	-1.772	-1.796	-1.819	-1.842	-1.866	-1.890	-1.914	-1.938	-1.962	-1.986	-2.011	-2.036	-2.060	-2.084	-2.109	-2.132	-2.156	-2.180	-2.204	-2.226	-2.249	-2.271	-2.292	-2.314	-2.335	-2.355	-2.375	-2.394	-2.414	-2.431	-2.449	-2.465	-2.481	-2.496	-2.511	-2.525	-2.538	-2.551	-2.562	-2.572	-2.584	-2.591	-2.600	-2.609	-2.615	-2.620	-2.625	-2.630	-2.634	-2.636	-2.638	-2.639	-2.640	-2.640	-2.639	-2.636	-2.634	-2.631	-2.626	-2.622	-2.618	-2.612	-2.605	-2.599	-2.592	-2.584	-2.576	-2.569	-2.560	-2.550	-2.542	-2.532	-2.524	-2.515	-2.505	-2.496	-2.488	-2.479	-2.471	-2.461	-2.452	-2.445	-2.438	-2.430	-2.424	-2.416	-2.409	-2.404	-2.399	-2.394	-2.390	-2.386	-2.384	-2.380	-2.379	-2.378	-2.378	-2.376	-2.376	-2.378	-2.379	-2.381	-2.385	-2.388	-2.390	-2.395	-2.399	-2.404	-2.408	-2.414	-2.420	-2.425	-2.430	-2.435	-2.442	-2.449	-2.454	-2.459	-2.464	-2.470	-2.475	-2.480	-2.484	-2.489	-2.492	-2.495	-2.498	-2.500	-2.501	-2.502	-2.504	-2.504	-2.502	-2.501	-2.499	-2.496	-2.494	-2.489	-2.484	-2.479	-2.471	-2.464	-2.456	-2.449	-2.440	-2.431	-2.420	-2.409	-2.398	-2.386	-2.375	-2.362	-2.350	-2.336	-2.322	-2.309	-2.295	-2.282	-2.268	-2.254	-2.240	-2.226	-2.212	-2.198	-2.185	-2.171	-2.158	-2.146	-2.132	-2.121	-2.109	-2.098	-2.086	-2.076	-2.066	-2.058	-2.049	-2.040	-2.034	-2.027	-2.021	-2.016	-2.011	-2.007	-2.005	-2.001	-2.000	-2.000	-1.999	-2.000	-2.001	-2.004	-2.005	-2.009	-2.013	-2.016	-2.022	-2.027	-2.034	-2.040	-2.047	-2.055	-2.064	-2.072	-2.082	-2.092	-2.102	-2.114	-2.125	-2.136	-2.149	-2.161	-2.172	-2.185	-2.198	-2.212	-2.225	-2.238	-2.251	-2.264	-2.279	-2.292	-2.305	-2.319	-2.332	-2.345	-2.360	-2.372	-2.385	-2.399	-2.411	-2.424	-2.436	-2.449	-2.460	-2.472	-2.482	-2.495	-2.505	-2.515	-2.526	-2.535	-2.544	-2.552	-2.561	-2.570	-2.576	-2.584	-2.591	-2.598	-2.604	-2.608	-2.614	-2.619	-2.621	-2.626	-2.629	-2.632	-2.634	-2.636	-2.638	-2.640	-2.640	-2.640	-2.640	-2.639	-2.639	-2.638	-2.636	-2.634	-2.632	-2.630	-2.626	-2.624	-2.620	-2.618	-2.612	-2.608	-2.604	-2.599	-2.594	-2.589	-2.584	-2.579	-2.572	-2.568	-2.561	-2.556	-2.550	-2.544	-2.538	-2.532	-2.528	-2.520	-2.514	-2.509	-2.504	-2.498	-2.492	-2.488	-2.482	-2.478	-2.474	-2.469	-2.465	-2.461	-2.458	-2.454	-2.450	-2.449	-2.446	-2.444	-2.442	-2.442	-2.441	-2.440	-2.440	-2.441	-2.441	-2.444	-2.445	-2.448	-2.449	-2.452	-2.455	-2.459	-2.462	-2.466	-2.471	-2.475	-2.481	-2.486	-2.492	-2.498	-2.504	-2.511	-2.516	-2.524	-2.530	-2.538	-2.545	-2.551	-2.559	-2.566	-2.572	-2.581	-2.588	-2.595	-2.601	-2.610	-2.616	-2.622	-2.629	-2.636	-2.641	-2.648	-2.654	-2.659	-2.665	-2.670	-2.676	-2.680	-2.685	-2.689	-2.694	-2.698	-2.702	-2.705	-2.709	-2.712	-2.716	-2.719	-2.722	-2.726	-2.729	-2.731	-2.735	-2.738	-2.740	-2.744	-2.746	-2.750	-2.752	-2.758	-2.761	-2.765	-2.769	-2.772	-2.778	-2.782	-2.788	-2.794	-2.800	-2.806	-2.814	-2.820	-2.829	-2.838	-2.848	-2.856	-2.868	-2.878	-2.889	-2.902	-2.914	-2.929	-2.941	-2.956	-2.972	-2.989	-3.005	-3.022	-3.041	-3.059	-3.079	-3.099	-3.119	-3.140	-3.161	-3.184	-3.208	-3.230	-3.254	-3.278	-3.302	-3.326	-3.352	-3.376	-3.401	-3.428	-3.452	-3.478	-3.502	-3.529	-3.554	-3.578	-3.602	-3.626	-3.650	-3.674	-3.696	-3.719	-3.740	-3.761	-3.781	-3.800	-3.820	-3.838	-3.854	-3.870	-3.885	-3.899	-3.911	-3.924	-3.935	-3.944	-3.954	-3.961	-3.968	-3.972	-3.978	-3.980	-3.981	-3.984	-3.984	-3.982	-3.981	-3.978	-3.974	-3.970	-3.965	-3.959	-3.951	-3.942	-3.935	-3.926	-3.916	-3.908	-3.898	-3.886	-3.876	-3.864	-3.854	-3.842	-3.831	-3.820	-3.810	-3.798	-3.788	-3.779	-3.768	-3.759	-3.749	-3.741	-3.731	-3.725	-3.718	-3.711	-3.706	-3.700	-3.696	-3.692	-3.690	-3.689	-3.688	-3.688	-3.689	-3.690	-3.692	-3.695	-3.700	-3.704	-3.711	-3.718	-3.724	-3.734	-3.742	-3.751	-3.762	-3.774	-3.785	-3.798	-3.810	-3.824	-3.838	-3.851	-3.868	-3.882	-3.899	-3.915	-3.931	-3.948	-3.965	-3.982	-4.000	-4.019	-4.035	-4.054	-4.071	-4.089	-4.108	-4.125	-4.142	-4.160	-4.175	-4.192	-4.209	-4.225	-4.240	-4.256	-4.271	-4.285	-4.299	-4.312	-4.325	-4.338	-4.349	-4.360	-4.370	-4.380	-4.388	-4.396	-4.402	-4.410	-4.414	-4.419	-4.422	-4.425	-4.428	-4.428	-4.428	-4.426	-4.425	-4.421	-4.419	-4.412	-4.408	-4.401	-4.395	-4.385	-4.378	-4.368	-4.358	-4.346	-4.335	-4.322	-4.309	-4.295	-4.281	-4.266	-4.251	-4.236	-4.220	-4.205	-4.188	-4.172	-4.155	-4.138	-4.121	-4.106	-4.089	-4.072	-4.058	-4.041	-4.025	-4.011	-3.996	-3.982	-3.969	-3.956	-3.942	-3.931	-3.920	-3.910	-3.899	-3.889	-3.881	-3.874	-3.866	-3.860	-3.856	-3.851	-3.848	-3.844	-3.841	-3.841	-3.839	-3.840	-3.840	-3.841	-3.844	-3.846	-3.850	-3.852	-3.856	-3.861	-3.866	-3.871	-3.879	-3.885	-3.892	-3.899	-3.906	-3.915	-3.921	-3.930	-3.939	-3.948	-3.956	-3.965	-3.974	-3.982	-3.992	-4.001	-4.010	-4.020	-4.029	-4.039	-4.049	-4.059	-4.068	-4.077	-4.086	-4.098	-4.108	-4.116	-4.126	-4.138	-4.148	-4.158	-4.169	-4.179	-4.190	-4.200	-4.211	-4.222	-4.234	-4.245	-4.258	-4.269	-4.281	-4.292	-4.305	-4.318	-4.330	-4.342	-4.355	-4.368	-4.381	-4.394	-4.406	-4.420	-4.432	-4.446	-4.459	-4.471	-4.485	-4.496	-4.509	-4.521	-4.534	-4.546	-4.559	-4.570	-4.582	-4.594	-4.604	-4.615	-4.626	-4.638	-4.646	-4.658	-4.668	-4.676	-4.686	-4.695	-4.704	-4.711	-4.720	-4.729	-4.738	-4.745	-4.752	-4.760	-4.768	-4.775	-4.782	-4.789	-4.796	-4.802	-4.810	-4.816	-4.824	-4.830	-4.838	-4.844	-4.851	-4.860	-4.866	-4.874	-4.881	-4.889	-4.898	-4.905	-4.914	-4.922	-4.930	-4.938	-4.948	-4.956	-4.965	-4.974	-4.981	-4.991	-5.000	-5.008	-5.015	-5.024	-5.031	-5.039	-5.046	-5.054	-5.060	-5.065	-5.070	-5.076	-5.080	-5.085	-5.088	-5.091	-5.094	-5.095	-5.095	-5.096	-5.095	-5.094	-5.091	-5.089	-5.085	-5.080	-5.075	-5.068	-5.061	-5.054	-5.046	-5.036	-5.026	-5.015	-5.005	-4.994	-4.981	-4.969	-4.955	-4.941	-4.928	-4.912	-4.899	-4.884	-4.866	-4.851	-4.836	-4.820	-4.804	-4.789	-4.772	-4.758	-4.741	-4.726	-4.710	-4.696	-4.681	-4.668	-4.654	-4.640	-4.626	-4.615	-4.601	-4.590	-4.579	-4.568	-4.558	-4.548	-4.538	-4.529	-4.519	-4.511	-4.502	-4.495	-4.488	-4.481	-4.475	-4.469	-4.462	-4.456	-4.451	-4.445	-4.440	-4.436	-4.431	-4.426	-4.422	-4.418	-4.414	-4.410	-4.406	-4.404	-4.400	-4.396	-4.392	-4.389	-4.386	-4.382	-4.379	-4.378	-4.374	-4.371	-4.368	-4.365	-4.362	-4.361	-4.358	-4.355	-4.354	-4.352	-4.351	-4.350	-4.348	-4.349	-4.348	-4.348	-4.348	-4.349	-4.349	-4.350	-4.352	-4.355	-4.358	-4.361	-4.364	-4.368	-4.372	-4.378	-4.382	-4.388	-4.394	-4.401	-4.408	-4.414	-4.421	-4.430	-4.438	-4.446	-4.454	-4.464	-4.472	-4.481	-4.492	-4.501	-4.511	-4.521	-4.531	-4.542	-4.551	-4.562	-4.571	-4.581	-4.591	-4.601	-4.610	-4.620	-4.629	-4.638	-4.646	-4.655	-4.662	-4.670	-4.676	-4.682	-4.690	-4.695	-4.700	-4.706	-4.711	-4.716	-4.720	-4.724	-4.728	-4.730	-4.734	-4.736	-4.739	-4.740	-4.741	-4.742	-4.745	-4.745	-4.745	-4.746	-4.746	-4.748	-4.746	-4.746	-4.746	-4.746	-4.746	-4.745	-4.745	-4.745	-4.744	-4.742	-4.741	-4.741	-4.739	-4.738	-4.736	-4.734	-4.731	-4.730	-4.728	-4.725	-4.722	-4.720	-4.716	-4.714	-4.710	-4.705	-4.700	-4.696	-4.691	-4.685	-4.679	-4.672	-4.666	-4.659	-4.651	-4.642	-4.634	-4.625	-4.615	-4.606	-4.595	-4.584	-4.571	-4.559	-4.546	-4.534	-4.519	-4.505	-4.490	-4.475	-4.459	-4.444	-4.428	-4.410	-4.392	-4.375	-4.358	-4.340	-4.321	-4.302	-4.285	-4.266	-4.248	-4.228	-4.210	-4.191	-4.172	-4.154	-4.135	-4.118	-4.099	-4.082	-4.065	-4.048	-4.031	-4.015	-3.999	-3.984	-3.969	-3.955	-3.942	-3.930	-3.918	-3.906	-3.896	-3.886	-3.878	-3.870	-3.862	-3.856	-3.850	-3.848	-3.844	-3.840	-3.838	-3.838	-3.838	-3.839	-3.840	-3.842	-3.848	-3.852	-3.858	-3.864	-3.869	-3.878	-3.886	-3.895	-3.904	-3.915	-3.925	-3.938	-3.949	-3.961	-3.975	-3.988	-4.001	-4.015	-4.030	-4.045	-4.059	-4.074	-4.088	-4.102	-4.118	-4.131	-4.146	-4.161	-4.175	-4.189	-4.204	-4.216	-4.229	-4.242	-4.254	-4.266	-4.278	-4.289	-4.299	-4.309	-4.319	-4.326	-4.335	-4.342	-4.349	-4.356	-4.361	-4.366	-4.371	-4.376	-4.380	-4.384	-4.385	-4.389	-4.390	-4.390	-4.391	-4.391	-4.390	-4.390	-4.389	-4.388	-4.388	-4.384	-4.382	-4.380	-4.376	-4.375	-4.371	-4.368	-4.364	-4.361	-4.358	-4.354	-4.352	-4.349	-4.345	-4.342	-4.339	-4.336	-4.334	-4.331	-4.329	-4.328	-4.325	-4.325	-4.324	-4.322	-4.322	-4.322	-4.322	-4.324	-4.324	-4.325	-4.328	-4.328	-4.330	-4.332	-4.338	-4.340	-4.344	-4.348	-4.351	-4.358	-4.361	-4.366	-4.372	-4.378	-4.385	-4.390	-4.398	-4.404	-4.410	-4.419	-4.425	-4.432	-4.439	-4.446	-4.454	-4.461	-4.469	-4.476	-4.484	-4.491	-4.498	-4.505	-4.511	-4.518	-4.525	-4.530	-4.535	-4.541	-4.545	-4.549	-4.552	-4.556	-4.558	-4.560	-4.561	-4.562	-4.562	-4.562	-4.560	-4.558	-4.555	-4.552	-4.548	-4.544	-4.538	-4.531	-4.524	-4.515	-4.506	-4.496	-4.486	-4.476	-4.464	-4.451	-4.438	-4.424	-4.409	-4.392	-4.378	-4.361	-4.344	-4.326	-4.309	-4.290	-4.271	-4.252	-4.232	-4.214	-4.192	-4.174	-4.154	-4.134	-4.115	-4.095	-4.074	-4.055	-4.036	-4.018	-3.999	-3.980	-3.961	-3.944	-3.926	-3.909	-3.894	-3.878	-3.862	-3.848	-3.834	-3.820	-3.808	-3.796	-3.784	-3.774	-3.764	-3.754	-3.745	-3.738	-3.730	-3.724	-3.718	-3.712	-3.708	-3.704	-3.701	-3.699	-3.696	-3.695	-3.695	-3.694	-3.694	-3.694	-3.696	-3.698	-3.700	-3.701	-3.705	-3.709	-3.711	-3.715	-3.719	-3.724	-3.728	-3.732	-3.738	-3.741	-3.746	-3.752	-3.756	-3.761	-3.766	-3.771	-3.775	-3.780	-3.784	-3.788	-3.792	-3.796	-3.800	-3.802	-3.806	-3.809	-3.811	-3.815	-3.818	-3.819	-3.820	-3.821	-3.822	-3.822	-3.825	-3.825	-3.825	-3.824	-3.824	-3.824	-3.824	-3.822	-3.821	-3.820	-3.819	-3.816	-3.816	-3.815	-3.814	-3.812	-3.811	-3.811	-3.810	-3.809	-3.808	-3.809	-3.808	-3.809	-3.810	-3.810	-3.811	-3.814	-3.816	-3.818	-3.821	-3.825	-3.830	-3.835	-3.840	-3.846	-3.852	-3.860	-3.866	-3.875	-3.884	-3.894	-3.905	-3.915	-3.926	-3.939	-3.951	-3.964	-3.978	-3.991	-4.006	-4.021	-4.037	-4.054	-4.070	-4.088	-4.104	-4.122	-4.140	-4.158	-4.178	-4.195	-4.214	-4.234	-4.251	-4.271	-4.289	-4.309	-4.326	-4.345	-4.364	-4.381	-4.400	-4.418	-4.435	-4.451	-4.469	-4.484	-4.500	-4.516	-4.530	-4.545	-4.558	-4.571	-4.584	-4.598	-4.609	-4.619	-4.629	-4.639	-4.648	-4.656	-4.664	-4.670	-4.678	-4.682	-4.688	-4.691	-4.696	-4.699	-4.701	-4.702	-4.704	-4.705	-4.705	-4.705	-4.705	-4.702	-4.701	-4.699	-4.695	-4.692	-4.689	-4.684	-4.681	-4.675	-4.670	-4.665	-4.659	-4.652	-4.646	-4.640	-4.632	-4.625	-4.618	-4.610	-4.602	-4.594	-4.586	-4.579	-4.570	-4.561	-4.554	-4.545	-4.536	-4.528	-4.520	-4.511	-4.502	-4.495	-4.485	-4.479	-4.470	-4.462	-4.455	-4.448	-4.439	-4.432	-4.425	-4.419	-4.412	-4.408	-4.401	-4.396	-4.390	-4.386	-4.382	-4.378	-4.375	-4.371	-4.370	-4.368	-4.366	-4.365	-4.365	-4.365	-4.365	-4.368	-4.369	-4.371	-4.374	-4.378	-4.382	-4.386	-4.392	-4.399	-4.405	-4.412	-4.420	-4.429	-4.439	-4.448	-4.458	-4.468	-4.479	-4.490	-4.502	-4.515	-4.528	-4.540	-4.554	-4.568	-4.581	-4.595	-4.609	-4.624	-4.639	-4.654	-4.668	-4.682	-4.698	-4.711	-4.726	-4.739	-4.754	-4.766	-4.780	-4.791	-4.804	-4.815	-4.826	-4.838	-4.846	-4.856	-4.865	-4.872	-4.880	-4.886	-4.892	-4.896	-4.902	-4.905	-4.909	-4.911	-4.912	-4.912	-4.912	-4.912	-4.912	-4.910	-4.909	-4.906	-4.902	-4.899	-4.894	-4.890	-4.886	-4.880	-4.876	-4.870	-4.865	-4.860	-4.855	-4.849	-4.844	-4.840	-4.835	-4.831	-4.828	-4.825	-4.824	-4.821	-4.820	-4.819	-4.820	-4.821	-4.824	-4.826	-4.829	-4.834	-4.840	-4.846	-4.854	-4.862	-4.871	-4.882	-4.892	-4.905	-4.918	-4.932	-4.946	-4.962	-4.978	-4.995	-5.014	-5.031	-5.050	-5.069	-5.090	-5.109	-5.130	-5.150	-5.171	-5.191	-5.212	-5.232	-5.254	-5.274	-5.292	-5.312	-5.331	-5.350	-5.368	-5.385	-5.401	-5.416	-5.431	-5.445	-5.459	-5.470	-5.481	-5.491	-5.501	-5.508	-5.516	-5.522	-5.526	-5.530	-5.532	-5.535	-5.535	-5.535	-5.532	-5.530	-5.528	-5.524	-5.519	-5.512	-5.508	-5.500	-5.492	-5.485	-5.476	-5.468	-5.459	-5.450	-5.440	-5.431	-5.421	-5.412	-5.404	-5.395	-5.386	-5.379	-5.370	-5.364	-5.358	-5.351	-5.346	-5.341	-5.338	-5.335	-5.332	-5.331	-5.330	-5.331	-5.332	-5.335	-5.338	-5.341	-5.346	-5.351	-5.359	-5.366	-5.375	-5.384	-5.394	-5.404	-5.416	-5.428	-5.440	-5.454	-5.469	-5.482	-5.496	-5.511	-5.526	-5.542	-5.559	-5.575	-5.591	-5.606	-5.622	-5.638	-5.654	-5.669	-5.684	-5.699	-5.714	-5.726	-5.741	-5.754	-5.765	-5.779	-5.790	-5.800	-5.810	-5.820	-5.829	-5.838	-5.844	-5.850	-5.856	-5.861	-5.866	-5.870	-5.872	-5.875	-5.876	-5.878	-5.876	-5.876	-5.875	-5.875	-5.872	-5.870	-5.865	-5.861	-5.858	-5.852	-5.849	-5.842	-5.838	-5.831	-5.825	-5.819	-5.812	-5.806	-5.799	-5.791	-5.786	-5.779	-5.771	-5.765	-5.758	-5.751	-5.745	-5.738	-5.732	-5.726	-5.720	-5.714	-5.709	-5.705	-5.700	-5.695	-5.691	-5.688	-5.685	-5.681	-5.678	-5.675	-5.674	-5.671	-5.671	-5.670	-5.669	-5.670	-5.670	-5.671	-5.672	-5.674	-5.676	-5.679	-5.681	-5.685	-5.690	-5.695	-5.699	-5.705	-5.711	-5.718	-5.724	-5.731	-5.740	-5.749	-5.758	-5.768	-5.778	-5.788	-5.799	-5.810	-5.821	-5.834	-5.848	-5.860	-5.872	-5.886	-5.900	-5.915	-5.930	-5.944	-5.960	-5.975	-5.991	-6.006	-6.022	-6.038	-6.055	-6.070	-6.088	-6.102	-6.119	-6.135	-6.150	-6.166	-6.181	-6.195	-6.210	-6.224	-6.238	-6.251	-6.264	-6.275	-6.288	-6.299	-6.309	-6.319	-6.328	-6.335	-6.344	-6.350	-6.356	-6.361	-6.365	-6.369	-6.371	-6.374	-6.374	-6.374	-6.374	-6.372	-6.370	-6.368	-6.365	-6.360	-6.355	-6.350	-6.344	-6.338	-6.330	-6.322	-6.315	-6.308	-6.299	-6.289	-6.279	-6.270	-6.260	-6.251	-6.240	-6.231	-6.221	-6.212	-6.201	-6.192	-6.182	-6.174	-6.166	-6.156	-6.149	-6.140	-6.134	-6.128	-6.120	-6.114	-6.109	-6.102	-6.099	-6.094	-6.090	-6.085	-6.082	-6.080	-6.078	-6.075	-6.075	-6.072	-6.071	-6.071	-6.071	-6.071	-6.071	-6.071	-6.071	-6.072	-6.072	-6.072	-6.075	-6.075	-6.075	-6.078	-6.078	-6.079	-6.080	-6.080	-6.080	-6.081	-6.081	-6.080	-6.081	-6.081	-6.080	-6.080	-6.079	-6.078	-6.078	-6.076	-6.075	-6.072	-6.071	-6.069	-6.068	-6.065	-6.064	-6.061	-6.059	-6.056	-6.055	-6.054	-6.051	-6.049	-6.046	-6.045	-6.044	-6.041	-6.040	-6.039	-6.036	-6.035	-6.035	-6.034	-6.032	-6.032	-6.031	-6.030	-6.030	-6.030	-6.030	-6.029	-6.029	-6.028	-6.028	-6.028	-6.026	-6.026	-6.025	-6.024	-6.022	-6.021	-6.020	-6.018	-6.015	-6.012	-6.011	-6.008	-6.005	-6.002	-5.999	-5.995	-5.990	-5.986	-5.981	-5.976	-5.970	-5.965	-5.959	-5.954	-5.948	-5.940	-5.934	-5.926	-5.920	-5.914	-5.906	-5.899	-5.891	-5.885	-5.879	-5.872	-5.866	-5.860	-5.855	-5.849	-5.844	-5.839	-5.835	-5.831	-5.828	-5.825	-5.822	-5.822	-5.821	-5.821	-5.821	-5.824	-5.826	-5.830	-5.834	-5.839	-5.844	-5.850	-5.859	-5.865	-5.875	-5.885	-5.895	-5.906	-5.918	-5.931	-5.944	-5.958	-5.972	-5.988	-6.002	-6.019	-6.036	-6.051	-6.069	-6.086	-6.104	-6.121	-6.139	-6.156	-6.174	-6.191	-6.210	-6.228	-6.244	-6.261	-6.278	-6.295	-6.311	-6.326	-6.341	-6.356	-6.369	-6.384	-6.396	-6.409	-6.420	-6.431	-6.441	-6.450	-6.460	-6.469	-6.476	-6.482	-6.489	-6.494	-6.500	-6.504	-6.506	-6.510	-6.512	-6.514	-6.515	-6.516	-6.516	-6.515	-6.514	-6.512	-6.511	-6.509	-6.506	-6.504	-6.501	-6.498	-6.494	-6.490	-6.486	-6.481	-6.478	-6.472	-6.469	-6.464	-6.459	-6.455	-6.450	-6.445	-6.441	-6.435	-6.431	-6.426	-6.421	-6.418	-6.412	-6.409	-6.404	-6.399	-6.395	-6.390	-6.386	-6.381	-6.378	-6.371	-6.366	-6.361	-6.356	-6.351	-6.346	-6.340	-6.334	-6.329	-6.321	-6.316	-6.309	-6.300	-6.294	-6.285	-6.278	-6.269	-6.259	-6.251	-6.241	-6.230	-6.220	-6.209	-6.198	-6.186	-6.175	-6.162	-6.150	-6.138	-6.124	-6.109	-6.095	-6.081	-6.065	-6.051	-6.035	-6.021	-6.006	-5.990	-5.975	-5.960	-5.945	-5.930	-5.914	-5.900	-5.884	-5.869	-5.855	-5.841	-5.828	-5.815	-5.801	-5.789	-5.778	-5.765	-5.754	-5.744	-5.735	-5.725	-5.718	-5.710	-5.702	-5.698	-5.691	-5.688	-5.685	-5.681	-5.680	-5.680	-5.679	-5.680	-5.681	-5.684	-5.688	-5.692	-5.698	-5.702	-5.711	-5.719	-5.728	-5.736	-5.746	-5.758	-5.770	-5.781	-5.794	-5.809	-5.822	-5.838	-5.854	-5.870	-5.888	-5.904	-5.922	-5.939	-5.958	-5.976	-5.996	-6.015	-6.034	-6.055	-6.075	-6.095	-6.114	-6.135	-6.155	-6.175	-6.195	-6.216	-6.236	-6.256	-6.276	-6.296	-6.316	-6.335	-6.355	-6.374	-6.392	-6.410	-6.430	-6.448	-6.465	-6.482	-6.500	-6.518	-6.534	-6.551	-6.568	-6.584	-6.599	-6.614	-6.629	-6.645	-6.659	-6.674	-6.689	-6.702	-6.716	-6.730	-6.744	-6.758	-6.771	-6.784	-6.798	-6.811	-6.824	-6.838	-6.850	-6.864	-6.875	-6.888	-6.901	-6.912	-6.926	-6.939	-6.951	-6.964	-6.976	-6.989	-7.001	-7.014	-7.026	-7.038	-7.050	-7.061	-7.074	-7.086	-7.098	-7.110	-7.122	-7.134	-7.145	-7.156	-7.168	-7.179	-7.189	-7.200	-7.211	-7.221	-7.231	-7.242	-7.252	-7.261	-7.272	-7.281	-7.291	-7.301	-7.310	-7.319	-7.328	-7.336	-7.345	-7.354	-7.361	-7.371	-7.379	-7.388	-7.396	-7.404	-7.412	-7.422	-7.430	-7.439	-7.449	-7.459	-7.466	-7.478	-7.486	-7.496	-7.506	-7.519	-7.529	-7.540	-7.551	-7.564	-7.576	-7.589	-7.602	-7.618	-7.630	-7.645	-7.660	-7.675	-7.690	-7.706	-7.721	-7.739	-7.755	-7.771	-7.789	-7.806	-7.824	-7.840	-7.858	-7.875	-7.894	-7.911	-7.929	-7.948	-7.965	-7.982	-8.000	-8.018	-8.034	-8.050	-8.066	-8.081	-8.098	-8.113	-8.126	-8.140	-8.154	-8.165	-8.178	-8.189	-8.199	-8.209	-8.218	-8.225	-8.232	-8.239	-8.245	-8.250	-8.254	-8.256	-8.259	-8.261	-8.261	-8.261	-8.260	-8.259	-8.258	-8.254	-8.250	-8.245	-8.240	-8.235	-8.229	-8.221	-8.215	-8.206	-8.200	-8.190	-8.182	-8.172	-8.165	-8.155	-8.145	-8.136	-8.125	-8.116	-8.106	-8.098	-8.086	-8.078	-8.070	-8.061	-8.051	-8.044	-8.036	-8.029	-8.021	-8.015	-8.009	-8.002	-7.998	-7.992	-7.989	-7.986	-7.981	-7.979	-7.978	-7.978	-7.976	-7.975	-7.976	-7.978	-7.978	-7.980	-7.984	-7.986	-7.989	-7.994	-7.998	-8.002	-8.009	-8.014	-8.019	-8.026	-8.033	-8.039	-8.046	-8.054	-8.060	-8.069	-8.076	-8.084	-8.091	-8.099	-8.108	-8.114	-8.123	-8.129	-8.137	-8.144	-8.151	-8.159	-8.166	-8.172	-8.179	-8.184	-8.190	-8.196	-8.201	-8.206	-8.211	-8.215	-8.220	-8.224	-8.228	-8.232	-8.236	-8.239	-8.241	-8.245	-8.248	-8.250	-8.252	-8.256	-8.258	-8.260	-8.262	-8.265	-8.269	-8.270	-8.272	-8.275	-8.278	-8.280	-8.284	-8.286	-8.290	-8.294	-8.296	-8.300	-8.304	-8.309	-8.312	-8.319	-8.322	-8.329	-8.334	-8.340	-8.346	-8.354	-8.360	-8.369	-8.376	-8.384	-8.392	-8.401	-8.409	-8.419	-8.426	-8.436	-8.445	-8.455	-8.464	-8.475	-8.484	-8.494	-8.504	-8.512	-8.522	-8.531	-8.541	-8.550	-8.558	-8.568	-8.575	-8.584	-8.590	-8.598	-8.604	-8.610	-8.616	-8.620	-8.625	-8.629	-8.631	-8.634	-8.636	-8.636	-8.636	-8.636	-8.635	-8.632	-8.629	-8.625	-8.621	-8.616	-8.610	-8.602	-8.595	-8.586	-8.575	-8.565	-8.554	-8.541	-8.529	-8.515	-8.500	-8.486	-8.470	-8.452	-8.434	-8.416	-8.398	-8.379	-8.359	-8.339	-8.318	-8.295	-8.274	-8.250	-8.229	-8.205	-8.181	-8.159	-8.135	-8.110	-8.086	-8.061	-8.038	-8.014	-7.990	-7.965	-7.941	-7.916	-7.892	-7.869	-7.846	-7.822	-7.799	-7.776	-7.755	-7.732	-7.711	-7.691	-7.670	-7.650	-7.631	-7.611	-7.592	-7.574	-7.558	-7.540	-7.524	-7.508	-7.492	-7.478	-7.464	-7.450	-7.438	-7.424	-7.412	-7.401	-7.391	-7.380	-7.371	-7.361	-7.354	-7.345	-7.338	-7.330	-7.324	-7.319	-7.312	-7.308	-7.302	-7.298	-7.294	-7.290	-7.288	-7.284	-7.281	-7.279	-7.276	-7.274	-7.271	-7.271	-7.269	-7.268	-7.266	-7.265	-7.264	-7.261	-7.260	-7.259	-7.256	-7.255	-7.254	-7.251	-7.249	-7.246	-7.244	-7.240	-7.238	-7.235	-7.231	-7.226	-7.221	-7.216	-7.211	-7.206	-7.199	-7.192	-7.186	-7.179	-7.170	-7.162	-7.154	-7.142	-7.134	-7.122	-7.112	-7.101	-7.090	-7.079	-7.066	-7.054	-7.041	-7.029	-7.015	-7.002	-6.989	-6.974	-6.961	-6.948	-6.932	-6.920	-6.906	-6.891	-6.879	-6.866	-6.852	-6.840	-6.828	-6.816	-6.805	-6.795	-6.784	-6.775	-6.766	-6.759	-6.751	-6.745	-6.740	-6.735	-6.731	-6.729	-6.725	-6.725	-6.725	-6.726	-6.728	-6.730	-6.734	-6.739	-6.744	-6.750	-6.759	-6.766	-6.776	-6.788	-6.799	-6.810	-6.822	-6.836	-6.851	-6.865	-6.880	-6.898	-6.912	-6.930	-6.948	-6.964	-6.981	-6.999	-7.019	-7.035	-7.054	-7.071	-7.090	-7.108	-7.124	-7.142	-7.159	-7.175	-7.191	-7.206	-7.221	-7.236	-7.250	-7.264	-7.276	-7.289	-7.300	-7.311	-7.320	-7.330	-7.339	-7.346	-7.354	-7.360	-7.366	-7.370	-7.375	-7.379	-7.381	-7.384	-7.385	-7.386	-7.388	-7.386	-7.385	-7.384	-7.381	-7.380	-7.375	-7.372	-7.369	-7.364	-7.358	-7.352	-7.348	-7.341	-7.334	-7.326	-7.319	-7.310	-7.301	-7.292	-7.284	-7.274	-7.262	-7.252	-7.241	-7.229	-7.218	-7.204	-7.191	-7.179	-7.164	-7.149	-7.134	-7.119	-7.104	-7.088	-7.070	-7.054	-7.036	-7.019	-7.000	-6.981	-6.961	-6.942	-6.922	-6.902	-6.882	-6.861	-6.840	-6.819	-6.796	-6.775	-6.752	-6.732	-6.710	-6.689	-6.666	-6.644	-6.624	-6.601	-6.580	-6.560	-6.539	-6.519	-6.500	-6.481	-6.462	-6.445	-6.426	-6.410	-6.394	-6.379	-6.364	-6.350	-6.336	-6.324	-6.312	-6.301	-6.291	-6.282	-6.274	-6.266	-6.260	-6.254	-6.250	-6.245	-6.241	-6.239	-6.236	-6.236	-6.236	-6.235	-6.236	-6.238	-6.240	-6.242	-6.245	-6.249	-6.251	-6.256	-6.260	-6.266	-6.270	-6.276	-6.281	-6.288	-6.292	-6.298	-6.304	-6.310	-6.315	-6.321	-6.326	-6.331	-6.338	-6.342	-6.348	-6.352	-6.358	-6.362	-6.366	-6.370	-6.374	-6.378	-6.380	-6.385	-6.388	-6.391	-6.392	-6.395	-6.398	-6.400	-6.402	-6.404	-6.406	-6.408	-6.409	-6.410	-6.412	-6.412	-6.415	-6.416	-6.418	-6.419	-6.420	-6.422	-6.424	-6.426	-6.428	-6.430	-6.432	-6.435	-6.438	-6.440	-6.444	-6.448	-6.450	-6.454	-6.459	-6.462	-6.468	-6.472	-6.478	-6.484	-6.489	-6.495	-6.502	-6.510	-6.516	-6.524	-6.532	-6.541	-6.550	-6.559	-6.569	-6.579	-6.590	-6.601	-6.611	-6.622	-6.635	-6.648	-6.660	-6.672	-6.686	-6.700	-6.715	-6.728	-6.742	-6.758	-6.774	-6.788	-6.804	-6.819	-6.834	-6.850	-6.866	-6.881	-6.898	-6.914	-6.929	-6.945	-6.961	-6.976	-6.991	-7.008	-7.021	-7.035	-7.049	-7.064	-7.076	-7.090	-7.101	-7.114	-7.125	-7.136	-7.146	-7.156	-7.166	-7.175	-7.182	-7.191	-7.199	-7.205	-7.210	-7.216	-7.222	-7.226	-7.230	-7.234	-7.236	-7.239	-7.241	-7.242	-7.245	-7.245	-7.246	-7.246	-7.246	-7.245	-7.245	-7.244	-7.244	-7.242	-7.241	-7.240	-7.239	-7.239	-7.236	-7.236	-7.235	-7.235	-7.234	-7.234	-7.232	-7.234	-7.232	-7.234	-7.234	-7.235	-7.236	-7.238	-7.239	-7.241	-7.241	-7.244	-7.246	-7.250	-7.252	-7.255	-7.259	-7.261	-7.264	-7.268	-7.271	-7.274	-7.278	-7.280	-7.284	-7.286	-7.290	-7.292	-7.295	-7.296	-7.299	-7.300	-7.302	-7.304	-7.305	-7.306	-7.306	-7.308	-7.306	-7.306	-7.306	-7.305	-7.305	-7.302	-7.301	-7.300	-7.298	-7.296	-7.294	-7.291	-7.289	-7.286	-7.282	-7.279	-7.276	-7.272	-7.270	-7.268	-7.265	-7.264	-7.260	-7.259	-7.256	-7.255	-7.254	-7.252	-7.252	-7.251	-7.252	-7.252	-7.252	-7.255	-7.255	-7.256	-7.260	-7.262	-7.266	-7.269	-7.274	-7.278	-7.281	-7.288	-7.292	-7.298	-7.304	-7.310	-7.316	-7.322	-7.330	-7.338	-7.344	-7.351	-7.358	-7.365	-7.374	-7.380	-7.388	-7.395	-7.402	-7.410	-7.416	-7.424	-7.430	-7.436	-7.442	-7.448	-7.452	-7.459	-7.464	-7.469	-7.474	-7.478	-7.481	-7.484	-7.486	-7.490	-7.492	-7.495	-7.496	-7.499	-7.499	-7.500	-7.500	-7.500	-7.501	-7.501	-7.501	-7.500	-7.500	-7.500	-7.499	-7.498	-7.498	-7.496	-7.495	-7.494	-7.494	-7.492	-7.492	-7.491	-7.491	-7.490	-7.490	-7.491	-7.491	-7.491	-7.492	-7.494	-7.495	-7.496	-7.498	-7.500	-7.502	-7.505	-7.509	-7.512	-7.516	-7.521	-7.525	-7.530	-7.536	-7.541	-7.548	-7.554	-7.560	-7.568	-7.574	-7.581	-7.589	-7.596	-7.604	-7.611	-7.620	-7.628	-7.636	-7.644	-7.651	-7.659	-7.666	-7.672	-7.680	-7.688	-7.692	-7.700	-7.705	-7.710	-7.715	-7.719	-7.722	-7.726	-7.729	-7.731	-7.734	-7.734	-7.734	-7.735	-7.734	-7.730	-7.729	-7.725	-7.721	-7.716	-7.711	-7.705	-7.699	-7.691	-7.684	-7.676	-7.668	-7.656	-7.648	-7.636	-7.625	-7.612	-7.601	-7.589	-7.578	-7.564	-7.551	-7.538	-7.525	-7.511	-7.499	-7.486	-7.472	-7.460	-7.449	-7.436	-7.424	-7.412	-7.401	-7.391	-7.381	-7.371	-7.361	-7.354	-7.345	-7.339	-7.332	-7.326	-7.322	-7.318	-7.315	-7.312	-7.310	-7.309	-7.309	-7.309	-7.310	-7.312	-7.315	-7.318	-7.321	-7.326	-7.331	-7.336	-7.344	-7.349	-7.358	-7.364	-7.372	-7.380	-7.389	-7.396	-7.406	-7.414	-7.422	-7.432	-7.441	-7.450	-7.459	-7.468	-7.475	-7.484	-7.491	-7.499	-7.505	-7.512	-7.518	-7.522	-7.528	-7.532	-7.536	-7.539	-7.541	-7.542	-7.544	-7.544	-7.544	-7.542	-7.540	-7.538	-7.534	-7.531	-7.526	-7.521	-7.515	-7.508	-7.501	-7.494	-7.485	-7.476	-7.466	-7.455	-7.445	-7.434	-7.422	-7.411	-7.399	-7.385	-7.374	-7.359	-7.346	-7.332	-7.319	-7.305	-7.291	-7.276	-7.262	-7.249	-7.235	-7.221	-7.208	-7.194	-7.180	-7.168	-7.155	-7.142	-7.130	-7.118	-7.105	-7.092	-7.082	-7.071	-7.061	-7.051	-7.041	-7.031	-7.022	-7.012	-7.005	-6.996	-6.989	-6.981	-6.974	-6.968	-6.960	-6.955	-6.948	-6.941	-6.936	-6.930	-6.925	-6.919	-6.914	-6.908	-6.902	-6.898	-6.891	-6.886	-6.880	-6.874	-6.869	-6.862	-6.855	-6.849	-6.841	-6.834	-6.826	-6.818	-6.809	-6.800	-6.790	-6.780	-6.770	-6.759	-6.746	-6.735	-6.722	-6.709	-6.695	-6.681	-6.666	-6.651	-6.636	-6.620	-6.602	-6.586	-6.569	-6.550	-6.531	-6.512	-6.492	-6.474	-6.452	-6.434	-6.412	-6.391	-6.371	-6.349	-6.328	-6.305	-6.285	-6.262	-6.241	-6.219	-6.198	-6.175	-6.154	-6.132	-6.111	-6.090	-6.069	-6.049	-6.028	-6.008	-5.989	-5.969	-5.950	-5.931	-5.914	-5.896	-5.878	-5.861	-5.845	-5.829	-5.814	-5.800	-5.786	-5.771	-5.760	-5.746	-5.735	-5.724	-5.712	-5.704	-5.694	-5.686	-5.676	-5.670	-5.661	-5.655	-5.649	-5.644	-5.638	-5.634	-5.629	-5.625	-5.621	-5.619	-5.616	-5.614	-5.612	-5.610	-5.608	-5.606	-5.606	-5.605	-5.604	-5.604	-5.604	-5.604	-5.602	-5.604	-5.602	-5.602	-5.602	-5.602	-5.602	-5.602	-5.602	-5.602	-5.602	-5.601	-5.600	-5.600	-5.599	-5.598	-5.595	-5.594	-5.592	-5.590	-5.588	-5.585	-5.581	-5.579	-5.575	-5.571	-5.568	-5.562	-5.558	-5.554	-5.549	-5.542	-5.536	-5.530	-5.524	-5.516	-5.510	-5.501	-5.494	-5.486	-5.478	-5.469	-5.460	-5.450	-5.441	-5.431	-5.421	-5.411	-5.400	-5.390	-5.379	-5.369	-5.358	-5.346	-5.335	-5.322	-5.312	-5.300	-5.289	-5.276	-5.265	-5.254	-5.242	-5.231	-5.219	-5.208	-5.195	-5.184	-5.172	-5.161	-5.150	-5.139	-5.129	-5.119	-5.109	-5.098	-5.088	-5.078	-5.069	-5.059	-5.049	-5.040	-5.031	-5.022	-5.014	-5.006	-4.998	-4.990	-4.981	-4.974	-4.966	-4.959	-4.951	-4.944	-4.936	-4.930	-4.922	-4.915	-4.908	-4.900	-4.894	-4.886	-4.880	-4.872	-4.865	-4.859	-4.852	-4.845	-4.838	-4.830	-4.821	-4.814	-4.808	-4.799	-4.791	-4.784	-4.775	-4.766	-4.759	-4.750	-4.741	-4.732	-4.724	-4.715	-4.706	-4.696	-4.686	-4.678	-4.668	-4.658	-4.646	-4.636	-4.626	-4.615	-4.605	-4.592	-4.582	-4.570	-4.558	-4.548	-4.535	-4.522	-4.510	-4.498	-4.485	-4.470	-4.458	-4.444	-4.431	-4.418	-4.402	-4.388	-4.374	-4.360	-4.345	-4.329	-4.315	-4.300	-4.284	-4.269	-4.254	-4.239	-4.222	-4.208	-4.191	-4.175	-4.160	-4.144	-4.129	-4.112	-4.098	-4.082	-4.068	-4.052	-4.039	-4.022	-4.009	-3.995	-3.981	-3.966	-3.952	-3.940	-3.926	-3.914	-3.902	-3.891	-3.879	-3.869	-3.858	-3.848	-3.839	-3.830	-3.820	-3.814	-3.805	-3.799	-3.791	-3.785	-3.780	-3.775	-3.771	-3.766	-3.762	-3.760	-3.759	-3.755	-3.755	-3.754	-3.754	-3.752	-3.752	-3.754	-3.755	-3.755	-3.758	-3.760	-3.762	-3.766	-3.769	-3.772	-3.776	-3.780	-3.784	-3.789	-3.794	-3.799	-3.804	-3.808	-3.814	-3.820	-3.826	-3.831	-3.838	-3.844	-3.850	-3.856	-3.862	-3.869	-3.876	-3.882	-3.889	-3.896	-3.902	-3.910	-3.918	-3.924	-3.931	-3.939	-3.945	-3.954	-3.960	-3.968	-3.975	-3.982	-3.990	-3.998	-4.005	-4.012	-4.020	-4.028	-4.035	-4.041	-4.049	-4.056	-4.064	-4.071	-4.077	-4.085	-4.093	-4.099	-4.106	-4.114	-4.119	-4.126	-4.134	-4.139	-4.145	-4.151	-4.158	-4.164	-4.169	-4.174	-4.179	-4.185	-4.189	-4.194	-4.198	-4.202	-4.205	-4.210	-4.212	-4.215	-4.219	-4.220	-4.222	-4.225	-4.225	-4.228	-4.229	-4.229	-4.229	-4.229	-4.229	-4.228	-4.228	-4.225	-4.224	-4.221	-4.219	-4.218	-4.214	-4.210	-4.206	-4.202	-4.199	-4.194	-4.190	-4.185	-4.179	-4.174	-4.169	-4.162	-4.156	-4.149	-4.142	-4.136	-4.128	-4.121	-4.112	-4.105	-4.096	-4.088	-4.080	-4.071	-4.062	-4.052	-4.044	-4.035	-4.026	-4.016	-4.008	-3.998	-3.989	-3.979	-3.970	-3.960	-3.951	-3.942	-3.931	-3.922	-3.914	-3.905	-3.896	-3.888	-3.879	-3.870	-3.861	-3.852	-3.844	-3.836	-3.829	-3.819	-3.811	-3.804	-3.796	-3.788	-3.780	-3.771	-3.764	-3.756	-3.748	-3.741	-3.732	-3.724	-3.715	-3.706	-3.698	-3.690	-3.680	-3.671	-3.661	-3.651	-3.641	-3.631	-3.620	-3.610	-3.598	-3.585	-3.574	-3.561	-3.550	-3.535	-3.522	-3.509	-3.494	-3.480	-3.465	-3.450	-3.434	-3.419	-3.401	-3.385	-3.369	-3.352	-3.335	-3.318	-3.300	-3.282	-3.265	-3.246	-3.228	-3.210	-3.191	-3.174	-3.154	-3.136	-3.119	-3.100	-3.081	-3.064	-3.045	-3.028	-3.010	-2.992	-2.975	-2.958	-2.941	-2.924	-2.909	-2.892	-2.878	-2.861	-2.845	-2.830	-2.818	-2.802	-2.788	-2.775	-2.760	-2.748	-2.735	-2.722	-2.710	-2.700	-2.688	-2.678	-2.668	-2.656	-2.646	-2.639	-2.629	-2.620	-2.611	-2.604	-2.596	-2.589	-2.582	-2.576	-2.570	-2.565	-2.560	-2.555	-2.551	-2.549	-2.545	-2.542	-2.540	-2.539	-2.539	-2.538	-2.539	-2.539	-2.541	-2.544	-2.546	-2.549	-2.554	-2.558	-2.562	-2.569	-2.575	-2.581	-2.590	-2.598	-2.606	-2.615	-2.625	-2.635	-2.645	-2.656	-2.669	-2.681	-2.692	-2.705	-2.719	-2.731	-2.745	-2.759	-2.772	-2.786	-2.801	-2.815	-2.830	-2.844	-2.858	-2.871	-2.885	-2.899	-2.912	-2.925	-2.938	-2.951	-2.962	-2.975	-2.985	-2.996	-3.006	-3.016	-3.025	-3.034	-3.041	-3.049	-3.056	-3.062	-3.069	-3.074	-3.079	-3.082	-3.086	-3.089	-3.092	-3.094	-3.095	-3.098	-3.098	-3.099	-3.099	-3.099	-3.099	-3.098	-3.098	-3.098	-3.096	-3.095	-3.095	-3.094	-3.092	-3.092	-3.091	-3.091	-3.091	-3.091	-3.091	-3.091	-3.092	-3.094	-3.096	-3.098	-3.100	-3.102	-3.105	-3.109	-3.112	-3.118	-3.122	-3.128	-3.134	-3.139	-3.146	-3.152	-3.159	-3.168	-3.175	-3.184	-3.192	-3.201	-3.210	-3.221	-3.231	-3.241	-3.250	-3.260	-3.270	-3.281	-3.291	-3.301	-3.311	-3.321	-3.331	-3.341	-3.350	-3.360	-3.370	-3.379	-3.388	-3.396	-3.404	-3.410	-3.418	-3.425	-3.430	-3.436	-3.441	-3.445	-3.450	-3.452	-3.455	-3.458	-3.459	-3.460	-3.460	-3.460	-3.459	-3.458	-3.454	-3.452	-3.449	-3.444	-3.440	-3.435	-3.429	-3.422	-3.415	-3.409	-3.400	-3.392	-3.382	-3.374	-3.365	-3.355	-3.344	-3.335	-3.324	-3.312	-3.302	-3.290	-3.280	-3.268	-3.255	-3.244	-3.232	-3.221	-3.209	-3.198	-3.185	-3.174	-3.162	-3.150	-3.140	-3.129	-3.118	-3.106	-3.095	-3.085	-3.075	-3.065	-3.055	-3.046	-3.038	-3.028	-3.019	-3.011	-3.002	-2.995	-2.988	-2.979	-2.972	-2.965	-2.959	-2.952	-2.946	-2.941	-2.935	-2.930	-2.925	-2.920	-2.916	-2.911	-2.906	-2.902	-2.899	-2.896	-2.892	-2.890	-2.886	-2.885	-2.882	-2.880	-2.879	-2.878	-2.878	-2.875	-2.875	-2.875	-2.875	-2.875	-2.876	-2.878	-2.878	-2.879	-2.881	-2.884	-2.886	-2.889	-2.892	-2.896	-2.900	-2.904	-2.909	-2.914	-2.919	-2.925	-2.930	-2.936	-2.942	-2.950	-2.956	-2.964	-2.971	-2.978	-2.985	-2.994	-3.002	-3.010	-3.019	-3.028	-3.036	-3.045	-3.054	-3.062	-3.071	-3.079	-3.088	-3.096	-3.105	-3.112	-3.121	-3.128	-3.135	-3.144	-3.150	-3.156	-3.164	-3.169	-3.174	-3.180	-3.184	-3.188	-3.192	-3.195	-3.199	-3.200	-3.202	-3.204	-3.205	-3.205	-3.205	-3.204	-3.202	-3.201	-3.199	-3.195	-3.192	-3.188	-3.185	-3.179	-3.175	-3.168	-3.162	-3.156	-3.150	-3.142	-3.136	-3.128	-3.120	-3.111	-3.104	-3.096	-3.088	-3.079	-3.070	-3.061	-3.054	-3.044	-3.036	-3.028	-3.019	-3.011	-3.004	-2.996	-2.989	-2.981	-2.974	-2.969	-2.962	-2.956	-2.952	-2.948	-2.942	-2.940	-2.936	-2.934	-2.931	-2.930	-2.930	-2.929	-2.929	-2.930	-2.930	-2.932	-2.935	-2.938	-2.940	-2.945	-2.950	-2.954	-2.959	-2.965	-2.971	-2.976	-2.985	-2.992	-2.999	-3.006	-3.015	-3.022	-3.030	-3.039	-3.046	-3.054	-3.062	-3.070	-3.079	-3.085	-3.092	-3.100	-3.106	-3.112	-3.119	-3.124	-3.129	-3.132	-3.136	-3.140	-3.142	-3.145	-3.146	-3.148	-3.146	-3.146	-3.145	-3.142	-3.140	-3.136	-3.132	-3.128	-3.122	-3.116	-3.110	-3.102	-3.094	-3.086	-3.076	-3.066	-3.058	-3.046	-3.035	-3.024	-3.012	-3.000	-2.988	-2.976	-2.962	-2.950	-2.936	-2.924	-2.909	-2.896	-2.882	-2.870	-2.858	-2.844	-2.830	-2.818	-2.806	-2.795	-2.784	-2.771	-2.761	-2.750	-2.740	-2.731	-2.722	-2.714	-2.706	-2.699	-2.692	-2.686	-2.681	-2.676	-2.672	-2.669	-2.666	-2.662	-2.661	-2.661	-2.660	-2.661	-2.661	-2.664	-2.665	-2.669	-2.671	-2.675	-2.680	-2.685	-2.690	-2.696	-2.702	-2.710	-2.716	-2.724	-2.732	-2.741	-2.751	-2.760	-2.769	-2.779	-2.790	-2.800	-2.811	-2.821	-2.832	-2.844	-2.856	-2.868	-2.880	-2.891	-2.904	-2.916	-2.928	-2.940	-2.952	-2.965	-2.978	-2.990	-3.002	-3.014	-3.028	-3.039	-3.051	-3.064	-3.075	-3.086	-3.099	-3.110	-3.121	-3.132	-3.144	-3.156	-3.166	-3.178	-3.188	-3.199	-3.210	-3.221	-3.231	-3.241	-3.251	-3.261	-3.271	-3.281	-3.291	-3.301	-3.310	-3.320	-3.329	-3.338	-3.348	-3.356	-3.365	-3.374	-3.381	-3.390	-3.399	-3.406	-3.415	-3.422	-3.430	-3.438	-3.444	-3.451	-3.458	-3.465	-3.470	-3.478	-3.482	-3.490	-3.495	-3.500	-3.505	-3.510	-3.515	-3.519	-3.524	-3.528	-3.532	-3.535	-3.539	-3.542	-3.545	-3.548	-3.551	-3.554	-3.556	-3.559	-3.562	-3.564	-3.566	-3.569	-3.571	-3.574	-3.576	-3.580	-3.582	-3.585	-3.588	-3.591	-3.594	-3.598	-3.601	-3.605	-3.609	-3.612	-3.618	-3.621	-3.626	-3.631	-3.635	-3.640	-3.646	-3.650	-3.656	-3.662	-3.668	-3.672	-3.679	-3.685	-3.690	-3.696	-3.701	-3.706	-3.712	-3.718	-3.721	-3.726	-3.731	-3.735	-3.738	-3.741	-3.744	-3.746	-3.748	-3.749	-3.749	-3.750	-3.749	-3.748	-3.745	-3.742	-3.740	-3.736	-3.731	-3.726	-3.720	-3.712	-3.705	-3.696	-3.688	-3.679	-3.668	-3.656	-3.645	-3.632	-3.620	-3.608	-3.594	-3.579	-3.564	-3.549	-3.532	-3.518	-3.500	-3.485	-3.468	-3.450	-3.432	-3.416	-3.399	-3.382	-3.364	-3.346	-3.328	-3.311	-3.294	-3.276	-3.259	-3.241	-3.225	-3.208	-3.190	-3.174	-3.158	-3.140	-3.124	-3.109	-3.092	-3.078	-3.061	-3.046	-3.031	-3.016	-3.001	-2.986	-2.971	-2.958	-2.944	-2.929	-2.916	-2.901	-2.888	-2.874	-2.860	-2.848	-2.834	-2.820	-2.806	-2.794	-2.780	-2.766	-2.754	-2.740	-2.726	-2.714	-2.701	-2.688	-2.675	-2.661	-2.649	-2.635	-2.622	-2.610	-2.596	-2.582	-2.570	-2.558	-2.544	-2.531	-2.518	-2.505	-2.492	-2.479	-2.466	-2.452	-2.440	-2.426	-2.412	-2.400	-2.388	-2.374	-2.360	-2.346	-2.334	-2.320	-2.306	-2.292	-2.279	-2.266	-2.251	-2.238	-2.224	-2.210	-2.196	-2.182	-2.170	-2.155	-2.141	-2.128	-2.114	-2.100	-2.088	-2.074	-2.061	-2.049	-2.036	-2.024	-2.013	-1.999	-1.988	-1.976	-1.966	-1.956	-1.946	-1.938	-1.928	-1.919	-1.911	-1.904	-1.899	-1.891	-1.886	-1.881	-1.878	-1.875	-1.872	-1.871	-1.871	-1.871	-1.871	-1.874	-1.876	-1.880	-1.884	-1.889	-1.894	-1.900	-1.908	100.000	5.000	2.000	1.000	7.000	0.000	0.000	0.000	0.000	0.000	0.000	0.000	0.000	0.000	0.000	0.000	0.000	0.000	4.348	4.339	4.329	4.319	4.310	4.299	4.290	4.280	4.271	4.262	4.254	4.244	4.236	4.226	4.218	4.210	4.201	4.194	4.186	4.179	4.171	4.165	4.158	4.152	4.146	4.140	4.135	4.130	4.125	4.120	4.115	4.111	4.106	4.102	4.099	4.094	4.090	4.088	4.084	4.080	4.076	4.072	4.070	4.065	4.061	4.058	4.052	4.049	4.045	4.040	4.035	4.029	4.024	4.019	4.011	4.005	3.998	3.991	3.985	3.978	3.969	3.960	3.952	3.944	3.935	3.926	3.916	3.908	3.899	3.889	3.878	3.868	3.859	3.848	3.838	3.828	3.818	3.808	3.798	3.788	3.778	3.769	3.758	3.749	3.740	3.731	3.722	3.714	3.706	3.699	3.691	3.684	3.678	3.671	3.665	3.659	3.655	3.650	3.646	3.641	3.639	3.636	3.634	3.631	3.630	3.629	3.628	3.628	3.628	3.629	3.628	3.630	3.631	3.634	3.635	3.639	3.641	3.644	3.648	3.652	3.656	3.661	3.665	3.670	3.675	3.680	3.686	3.691	3.698	3.704	3.710	3.715	3.722	3.728	3.735	3.740	3.748	3.752	3.759	3.765	3.770	3.776	3.781	3.788	3.792	3.798	3.802	3.808	3.812	3.816	3.820	3.825	3.829	3.832	3.835	3.838	3.840	3.844	3.846	3.848	3.850	3.851	3.854	3.855	3.856	3.856	3.858	3.859	3.859	3.859	3.860	3.860	3.859	3.859	3.860	3.859	3.859	3.858	3.859	3.858	3.858	3.858	3.856	3.858	3.856	3.858	3.856	3.856	3.856	3.856	3.856	3.856	3.856	3.856	3.858	3.856	3.856	3.858	3.856	3.856	3.855	3.855	3.854	3.854	3.852	3.850	3.849	3.846	3.844	3.841	3.839	3.835	3.831	3.826	3.821	3.816	3.811	3.804	3.798	3.791	3.782	3.775	3.766	3.758	3.748	3.738	3.726	3.716	3.705	3.692	3.681	3.669	3.656	3.642	3.630	3.616	3.602	3.589	3.575	3.560	3.546	3.532	3.519	3.505	3.491	3.478	3.464	3.451	3.438	3.425	3.414	3.400	3.389	3.379	3.368	3.356	3.348	3.338	3.329	3.320	3.312	3.305	3.298	3.291	3.285	3.279	3.274	3.270	3.265	3.261	3.258	3.254	3.251	3.248	3.246	3.244	3.241	3.239	3.238	3.236	3.234	3.232	3.231	3.229	3.228	3.225	3.224	3.221	3.220	3.218	3.215	3.212	3.209	3.206	3.204	3.200	3.196	3.192	3.189	3.185	3.179	3.175	3.170	3.165	3.159	3.155	3.149	3.144	3.138	3.132	3.126	3.121	3.116	3.111	3.106	3.100	3.095	3.091	3.086	3.081	3.078	3.075	3.070	3.068	3.064	3.062	3.060	3.058	3.058	3.056	3.056	3.055	3.056	3.056	3.059	3.061	3.064	3.065	3.069	3.072	3.076	3.080	3.085	3.091	3.098	3.102	3.109	3.116	3.124	3.131	3.139	3.148	3.156	3.164	3.172	3.182	3.191	3.201	3.211	3.221	3.230	3.241	3.251	3.261	3.271	3.282	3.292	3.302	3.312	3.324	3.334	3.344	3.354	3.364	3.375	3.384	3.394	3.404	3.412	3.422	3.431	3.440	3.450	3.459	3.469	3.476	3.485	3.494	3.502	3.510	3.519	3.526	3.532	3.540	3.548	3.555	3.562	3.569	3.575	3.582	3.589	3.595	3.600	3.606	3.612	3.619	3.625	3.630	3.635	3.641	3.646	3.650	3.655	3.659	3.664	3.668	3.671	3.675	3.679	3.682	3.685	3.689	3.692	3.695	3.698	3.700	3.701	3.704	3.705	3.708	3.708	3.709	3.710	3.710	3.710	3.710	3.710	3.710	3.709	3.708	3.708	3.705	3.702	3.701	3.700	3.698	3.694	3.690	3.688	3.682	3.680	3.676	3.670	3.666	3.661	3.656	3.650	3.644	3.638	3.631	3.624	3.618	3.611	3.604	3.595	3.588	3.579	3.571	3.562	3.555	3.545	3.536	3.528	3.518	3.510	3.500	3.490	3.482	3.472	3.464	3.454	3.446	3.436	3.428	3.420	3.410	3.402	3.395	3.386	3.379	3.374	3.366	3.360	3.354	3.348	3.342	3.338	3.334	3.330	3.326	3.324	3.321	3.320	3.319	3.319	3.319	3.319	3.321	3.324	3.326	3.330	3.334	3.339	3.345	3.351	3.359	3.366	3.375	3.385	3.395	3.405	3.418	3.430	3.442	3.455	3.470	3.485	3.500	3.516	3.534	3.550	3.569	3.586	3.606	3.624	3.644	3.665	3.685	3.706	3.728	3.750	3.771	3.794	3.816	3.838	3.861	3.884	3.906	3.930	3.952	3.976	3.999	4.021	4.044	4.068	4.089	4.111	4.134	4.156	4.176	4.198	4.219	4.239	4.260	4.280	4.300	4.319	4.338	4.355	4.375	4.391	4.409	4.426	4.442	4.459	4.475	4.490	4.505	4.520	4.535	4.549	4.564	4.576	4.590	4.602	4.616	4.630	4.641	4.654	4.666	4.679	4.691	4.704	4.716	4.729	4.741	4.752	4.766	4.779	4.791	4.805	4.818	4.831	4.844	4.859	4.872	4.886	4.901	4.915	4.930	4.945	4.961	4.976	4.991	5.008	5.024	5.039	5.056	5.072	5.089	5.105	5.121	5.138	5.154	5.169	5.185	5.201	5.216	5.231	5.246	5.261	5.275	5.289	5.301	5.314	5.326	5.338	5.349	5.359	5.369	5.378	5.386	5.392	5.399	5.405	5.409	5.414	5.416	5.418	5.419	5.419	5.418	5.416	5.414	5.409	5.405	5.399	5.392	5.385	5.375	5.366	5.356	5.346	5.334	5.321	5.308	5.294	5.280	5.265	5.249	5.232	5.216	5.200	5.182	5.165	5.146	5.129	5.110	5.091	5.072	5.055	5.036	5.018	4.999	4.980	4.962	4.945	4.926	4.910	4.891	4.875	4.858	4.842	4.826	4.810	4.795	4.781	4.766	4.752	4.740	4.726	4.714	4.702	4.690	4.680	4.669	4.659	4.649	4.639	4.630	4.621	4.612	4.604	4.596	4.589	4.581	4.575	4.568	4.560	4.554	4.548	4.541	4.535	4.530	4.522	4.516	4.511	4.505	4.499	4.492	4.486	4.481	4.475	4.469	4.462	4.455	4.450	4.442	4.435	4.428	4.421	4.414	4.408	4.399	4.391	4.384	4.376	4.368	4.360	4.351	4.342	4.334	4.325	4.315	4.306	4.298	4.286	4.276	4.268	4.258	4.246	4.236	4.226	4.215	4.204	4.194	4.181	4.170	4.159	4.148	4.135	4.124	4.111	4.099	4.086	4.074	4.061	4.049	4.035	4.021	4.009	3.994	3.980	3.965	3.951	3.936	3.922	3.908	3.892	3.879	3.864	3.849	3.834	3.819	3.804	3.788	3.774	3.759	3.744	3.729	3.714	3.699	3.685	3.671	3.658	3.644	3.630	3.619	3.605	3.594	3.581	3.569	3.559	3.548	3.538	3.528	3.518	3.508	3.499	3.491	3.484	3.476	3.469	3.461	3.455	3.450	3.444	3.439	3.434	3.429	3.425	3.421	3.418	3.415	3.411	3.409	3.405	3.402	3.400	3.398	3.395	3.392	3.390	3.386	3.384	3.380	3.376	3.374	3.369	3.364	3.360	3.355	3.350	3.344	3.338	3.331	3.324	3.316	3.308	3.300	3.290	3.281	3.270	3.259	3.248	3.236	3.224	3.211	3.198	3.182	3.169	3.152	3.138	3.121	3.105	3.089	3.071	3.054	3.036	3.019	3.000	2.981	2.962	2.942	2.924	2.905	2.886	2.868	2.848	2.828	2.809	2.791	2.771	2.752	2.734	2.716	2.698	2.679	2.662	2.645	2.629	2.611	2.595	2.580	2.564	2.550	2.535	2.521	2.508	2.494	2.482	2.470	2.458	2.446	2.436	2.426	2.416	2.408	2.399	2.389	2.381	2.374	2.368	2.360	2.354	2.349	2.344	2.338	2.332	2.329	2.325	2.321	2.318	2.314	2.311	2.309	2.306	2.304	2.301	2.300	2.296	2.295	2.294	2.292	2.290	2.289	2.286	2.285	2.282	2.280	2.280	2.278	2.275	2.274	2.270	2.268	2.265	2.262	2.259	2.256	2.252	2.250	2.245	2.241	2.238	2.234	2.230	2.225	2.220	2.215	2.210	2.204	2.199	2.192	2.188	2.181	2.175	2.169	2.161	2.155	2.149	2.141	2.135	2.128	2.120	2.112	2.106	2.098	2.091	2.084	2.075	2.069	2.061	2.052	2.046	2.039	2.031	2.024	2.016	2.009	2.001	1.994	1.986	1.979	1.971	1.964	1.956	1.948	1.941	1.932	1.925	1.916	1.909	1.900	1.892	1.884	1.876	1.868	1.859	1.850	1.840	1.831	1.821	1.811	1.801	1.791	1.781	1.770	1.760	1.749	1.738	1.726	1.714	1.702	1.690	1.678	1.665	1.651	1.638	1.624	1.610	1.596	1.581	1.566	1.551	1.536	1.520	1.505	1.489	1.472	1.456	1.440	1.422	1.408	1.390	1.372	1.355	1.339	1.321	1.305	1.288	1.270	1.254	1.236	1.220	1.204	1.188	1.170	1.154	1.138	1.122	1.106	1.091	1.075	1.060	1.046	1.031	1.018	1.005	0.991	0.978	0.966	0.954	0.942	0.931	0.920	0.910	0.899	0.890	0.880	0.872	0.864	0.856	0.849	0.842	0.835	0.829	0.822	0.818	0.812	0.808	0.804	0.799	0.795	0.792	0.789	0.788	0.784	0.782	0.780	0.778	0.776	0.775	0.774	0.772	0.770	0.770	0.770	0.769	0.768	0.768	0.768	0.768	0.768	0.766	0.766	0.766	0.765	0.766	0.765	0.765	0.765	0.764	0.764	0.762	0.762	0.762	0.761	0.761	0.760	0.760	0.759	0.759	0.756	0.756	0.755	0.754	0.752	0.752	0.751	0.750	0.750	0.748	0.748	0.745	0.744	0.742	0.741	0.738	0.736	0.735	0.732	0.730	0.729	0.726	0.724	0.720	0.718	0.715	0.712	0.710	0.708	0.704	0.701	0.698	0.694	0.691	0.688	0.684	0.680	0.676	0.672	0.669	0.665	0.661	0.658	0.655	0.651	0.648	0.645	0.641	0.639	0.636	0.632	0.630	0.628	0.626	0.624	0.621	0.620	0.619	0.619	0.618	0.618	0.618	0.619	0.619	0.620	0.621	0.622	0.625	0.628	0.631	0.634	0.638	0.641	0.645	0.650	0.654	0.659	0.664	0.669	0.675	0.680	0.686	0.691	0.696	0.702	0.709	0.714	0.719	0.725	0.730	0.735	0.740	0.745	0.749	0.754	0.758	0.761	0.765	0.768	0.771	0.774	0.775	0.778	0.779	0.780	0.781	0.781	0.781	0.780	0.779	0.779	0.778	0.776	0.774	0.772	0.769	0.766	0.764	0.761	0.760	0.756	0.754	0.751	0.749	0.746	0.745	0.742	0.739	0.738	0.736	0.735	0.734	0.734	0.734	0.732	0.734	0.734	0.735	0.738	0.739	0.741	0.744	0.748	0.751	0.755	0.759	0.765	0.770	0.775	0.781	0.788	0.792	0.799	0.806	0.814	0.821	0.829	0.836	0.844	0.851	0.859	0.866	0.874	0.881	0.890	0.898	0.904	0.911	0.919	0.925	0.931	0.938	0.944	0.950	0.955	0.961	0.965	0.971	0.975	0.979	0.982	0.985	0.989	0.991	0.994	0.996	0.998	0.999	1.000	1.001	1.001	1.002	1.004	1.002	1.002	1.001	1.001	1.001	0.999	0.999	0.996	0.994	0.994	0.991	0.989	0.986	0.984	0.981	0.979	0.976	0.974	0.971	0.968	0.965	0.960	0.958	0.954	0.950	0.945	0.941	0.936	0.932	0.928	0.922	0.919	0.912	0.908	0.901	0.896	0.890	0.885	0.879	0.872	0.865	0.859	0.851	0.845	0.838	0.829	0.822	0.815	0.806	0.799	0.790	0.781	0.772	0.764	0.755	0.746	0.738	0.728	0.719	0.710	0.700	0.691	0.681	0.671	0.662	0.652	0.644	0.634	0.624	0.615	0.606	0.596	0.588	0.579	0.569	0.561	0.552	0.544	0.536	0.529	0.521	0.514	0.506	0.499	0.494	0.488	0.481	0.476	0.471	0.466	0.461	0.458	0.455	0.451	0.449	0.448	0.446	0.445	0.445	0.444	0.445	0.446	0.448	0.450	0.452	0.456	0.460	0.465	0.470	0.475	0.481	0.488	0.495	0.502	0.511	0.519	0.529	0.536	0.546	0.556	0.566	0.576	0.588	0.599	0.610	0.621	0.632	0.644	0.655	0.668	0.679	0.689	0.700	0.711	0.722	0.732	0.742	0.752	0.762	0.770	0.780	0.788	0.795	0.804	0.810	0.816	0.821	0.826	0.831	0.835	0.839	0.842	0.844	0.846	0.848	0.848	0.848	0.848	0.848	0.846	0.845	0.842	0.840	0.838	0.835	0.831	0.829	0.825	0.821	0.819	0.815	0.811	0.809	0.804	0.801	0.798	0.795	0.792	0.790	0.790	0.788	0.788	0.788	0.786	0.786	0.789	0.790	0.792	0.795	0.799	0.804	0.808	0.812	0.820	0.826	0.832	0.841	0.849	0.859	0.868	0.878	0.889	0.899	0.910	0.921	0.932	0.945	0.958	0.970	0.981	0.994	1.008	1.020	1.032	1.044	1.056	1.069	1.080	1.091	1.102	1.114	1.124	1.132	1.141	1.150	1.159	1.166	1.172	1.179	1.184	1.189	1.192	1.196	1.199	1.200	1.201	1.201	1.201	1.199	1.199	1.195	1.192	1.189	1.182	1.178	1.172	1.165	1.159	1.151	1.142	1.134	1.125	1.116	1.108	1.098	1.088	1.078	1.068	1.058	1.046	1.036	1.026	1.016	1.006	0.995	0.986	0.976	0.968	0.958	0.948	0.940	0.931	0.924	0.916	0.909	0.901	0.895	0.890	0.884	0.878	0.874	0.869	0.864	0.861	0.858	0.854	0.851	0.848	0.845	0.842	0.841	0.840	0.838	0.835	0.835	0.832	0.831	0.830	0.829	0.828	0.825	0.824	0.822	0.821	0.819	0.816	0.814	0.811	0.809	0.805	0.802	0.799	0.795	0.791	0.786	0.781	0.778	0.772	0.768	0.761	0.756	0.750	0.744	0.738	0.731	0.725	0.719	0.712	0.705	0.699	0.692	0.686	0.680	0.672	0.666	0.661	0.654	0.649	0.644	0.639	0.634	0.630	0.626	0.621	0.619	0.615	0.612	0.610	0.610	0.608	0.606	0.606	0.606	0.608	0.608	0.610	0.612	0.614	0.619	0.621	0.625	0.630	0.634	0.639	0.645	0.650	0.656	0.662	0.669	0.676	0.682	0.691	0.698	0.705	0.715	0.722	0.731	0.738	0.748	0.756	0.764	0.772	0.780	0.789	0.798	0.806	0.814	0.821	0.829	0.836	0.844	0.850	0.856	0.864	0.869	0.874	0.880	0.884	0.889	0.892	0.895	0.898	0.899	0.900	0.901	0.902	0.901	0.901	0.901	0.899	0.895	0.892	0.889	0.884	0.879	0.874	0.868	0.861	0.854	0.845	0.836	0.828	0.818	0.806	0.796	0.785	0.772	0.760	0.748	0.735	0.721	0.706	0.691	0.678	0.662	0.648	0.632	0.615	0.600	0.584	0.568	0.551	0.535	0.519	0.502	0.488	0.471	0.455	0.439	0.422	0.406	0.391	0.376	0.361	0.345	0.331	0.316	0.302	0.289	0.275	0.261	0.248	0.235	0.221	0.209	0.196	0.184	0.172	0.160	0.149	0.138	0.126	0.115	0.105	0.094	0.082	0.072	0.061	0.051	0.041	0.031	0.021	0.010	0.000	-0.010	-0.020	-0.031	-0.041	-0.051	-0.062	-0.072	-0.082	-0.091	-0.102	-0.112	-0.122	-0.132	-0.142	-0.151	-0.161	-0.171	-0.180	-0.189	-0.198	-0.206	-0.214	-0.221	-0.229	-0.235	-0.242	-0.248	-0.254	-0.259	-0.262	-0.266	-0.269	-0.272	-0.274	-0.274	-0.274	-0.274	-0.274	-0.272	-0.269	-0.266	-0.262	-0.258	-0.252	-0.246	-0.240	-0.232	-0.224	-0.215	-0.205	-0.194	-0.184	-0.172	-0.160	-0.148	-0.132	-0.120	-0.105	-0.090	-0.075	-0.060	-0.042	-0.026	-0.011	0.006	0.022	0.040	0.058	0.075	0.091	0.109	0.125	0.142	0.159	0.174	0.191	0.206	0.221	0.238	0.251	0.266	0.280	0.292	0.306	0.320	0.331	0.342	0.355	0.365	0.375	0.384	0.394	0.401	0.410	0.418	0.424	0.430	0.436	0.441	0.446	0.450	0.454	0.456	0.460	0.462	0.464	0.465	0.466	0.468	0.468	0.466	0.466	0.466	0.464	0.464	0.461	0.459	0.456	0.454	0.451	0.448	0.444	0.440	0.436	0.432	0.428	0.424	0.419	0.414	0.409	0.404	0.398	0.392	0.385	0.380	0.372	0.366	0.359	0.352	0.345	0.338	0.330	0.322	0.314	0.306	0.298	0.289	0.280	0.271	0.262	0.254	0.244	0.234	0.224	0.214	0.204	0.194	0.184	0.172	0.162	0.151	0.140	0.130	0.119	0.108	0.096	0.085	0.075	0.062	0.051	0.041	0.029	0.019	0.008	-0.004	-0.015	-0.026	-0.038	-0.046	-0.058	-0.069	-0.079	-0.089	-0.099	-0.109	-0.118	-0.126	-0.135	-0.145	-0.154	-0.160	-0.169	-0.176	-0.184	-0.190	-0.196	-0.202	-0.208	-0.214	-0.219	-0.224	-0.228	-0.230	-0.232	-0.235	-0.238	-0.239	-0.240	-0.240	-0.240	-0.239	-0.238	-0.235	-0.232	-0.228	-0.224	-0.219	-0.214	-0.206	-0.199	-0.191	-0.182	-0.172	-0.162	-0.150	-0.139	-0.126	-0.112	-0.098	-0.082	-0.068	-0.051	-0.034	-0.015	0.004	0.022	0.044	0.065	0.086	0.109	0.131	0.155	0.179	0.204	0.228	0.252	0.278	0.304	0.330	0.356	0.382	0.409	0.435	0.461	0.489	0.514	0.541	0.566	0.592	0.616	0.641	0.665	0.689	0.712	0.735	0.756	0.778	0.798	0.818	0.835	0.852	0.869	0.884	0.898	0.910	0.922	0.932	0.942	0.950	0.958	0.964	0.968	0.971	0.972	0.972	0.972	0.971	0.968	0.964	0.959	0.951	0.945	0.936	0.926	0.915	0.904	0.891	0.878	0.864	0.849	0.832	0.818	0.801	0.782	0.766	0.748	0.729	0.711	0.692	0.672	0.654	0.635	0.616	0.598	0.580	0.561	0.544	0.526	0.509	0.491	0.476	0.460	0.445	0.430	0.418	0.404	0.391	0.379	0.369	0.358	0.349	0.340	0.331	0.325	0.318	0.311	0.308	0.302	0.299	0.298	0.295	0.294	0.292	0.291	0.292	0.294	0.295	0.296	0.299	0.301	0.304	0.308	0.312	0.316	0.320	0.325	0.330	0.334	0.339	0.344	0.350	0.356	0.361	0.366	0.371	0.378	0.382	0.388	0.394	0.399	0.404	0.410	0.415	0.420	0.425	0.430	0.435	0.440	0.445	0.449	0.454	0.459	0.462	0.468	0.472	0.476	0.481	0.486	0.490	0.495	0.499	0.504	0.507	0.511	0.515	0.520	0.524	0.526	0.531	0.534	0.539	0.541	0.544	0.548	0.550	0.554	0.556	0.559	0.560	0.561	0.564	0.565	0.564	0.565	0.565	0.564	0.562	0.561	0.559	0.558	0.554	0.550	0.545	0.540	0.535	0.530	0.522	0.515	0.509	0.501	0.491	0.482	0.472	0.461	0.451	0.439	0.426	0.414	0.401	0.386	0.372	0.359	0.344	0.328	0.312	0.298	0.280	0.264	0.249	0.231	0.214	0.196	0.180	0.162	0.145	0.129	0.111	0.094	0.076	0.060	0.042	0.026	0.010	-0.006	-0.021	-0.038	-0.054	-0.069	-0.084	-0.098	-0.112	-0.126	-0.139	-0.152	-0.165	-0.179	-0.190	-0.201	-0.214	-0.225	-0.235	-0.245	-0.256	-0.265	-0.275	-0.284	-0.292	-0.301	-0.309	-0.316	-0.324	-0.331	-0.338	-0.344	-0.351	-0.358	-0.361	-0.368	-0.372	-0.378	-0.382	-0.386	-0.392	-0.396	-0.400	-0.402	-0.408	-0.410	-0.414	-0.415	-0.419	-0.421	-0.422	-0.424	-0.426	-0.428	-0.429	-0.430	-0.430	-0.430	-0.431	-0.431	-0.430	-0.429	-0.429	-0.426	-0.424	-0.422	-0.420	-0.418	-0.414	-0.410	-0.406	-0.401	-0.396	-0.391	-0.386	-0.379	-0.372	-0.365	-0.358	-0.350	-0.341	-0.334	-0.324	-0.314	-0.305	-0.292	-0.282	-0.271	-0.260	-0.248	-0.235	-0.222	-0.210	-0.196	-0.182	-0.169	-0.154	-0.140	-0.125	-0.111	-0.096	-0.081	-0.066	-0.051	-0.036	-0.021	-0.006	0.009	0.024	0.039	0.052	0.068	0.081	0.095	0.108	0.120	0.132	0.145	0.158	0.168	0.178	0.189	0.199	0.208	0.216	0.225	0.231	0.239	0.245	0.251	0.256	0.261	0.265	0.269	0.271	0.274	0.275	0.276	0.278	0.278	0.278	0.276	0.275	0.274	0.271	0.270	0.268	0.265	0.260	0.258	0.252	0.249	0.245	0.240	0.236	0.231	0.226	0.221	0.216	0.211	0.208	0.201	0.198	0.191	0.188	0.182	0.178	0.172	0.166	0.162	0.158	0.152	0.148	0.142	0.138	0.132	0.128	0.124	0.119	0.114	0.109	0.104	0.100	0.094	0.089	0.084	0.078	0.072	0.068	0.061	0.055	0.049	0.042	0.036	0.029	0.022	0.015	0.009	0.000	-0.008	-0.015	-0.022	-0.031	-0.039	-0.048	-0.056	-0.065	-0.074	-0.081	-0.091	-0.100	-0.109	-0.118	-0.126	-0.135	-0.144	-0.151	-0.160	-0.168	-0.176	-0.184	-0.192	-0.200	-0.206	-0.212	-0.219	-0.226	-0.231	-0.236	-0.241	-0.246	-0.250	-0.254	-0.258	-0.260	-0.262	-0.262	-0.264	-0.265	-0.265	-0.264	-0.264	-0.261	-0.260	-0.258	-0.254	-0.251	-0.248	-0.242	-0.236	-0.231	-0.225	-0.218	-0.211	-0.202	-0.195	-0.185	-0.178	-0.168	-0.155	-0.145	-0.134	-0.121	-0.110	-0.096	-0.084	-0.070	-0.055	-0.040	-0.026	-0.011	0.005	0.021	0.038	0.055	0.072	0.090	0.109	0.128	0.145	0.165	0.185	0.205	0.225	0.246	0.269	0.289	0.311	0.334	0.355	0.379	0.401	0.425	0.449	0.472	0.496	0.520	0.544	0.569	0.594	0.618	0.644	0.668	0.691	0.716	0.742	0.766	0.791	0.815	0.839	0.864	0.886	0.910	0.932	0.956	0.979	1.001	1.022	1.042	1.064	1.082	1.104	1.121	1.140	1.156	1.174	1.189	1.205	1.219	1.231	1.245	1.256	1.268	1.278	1.288	1.295	1.302	1.309	1.315	1.320	1.324	1.326	1.330	1.330	1.331	1.331	1.330	1.328	1.325	1.321	1.319	1.314	1.309	1.304	1.296	1.290	1.284	1.276	1.269	1.260	1.252	1.244	1.236	1.228	1.218	1.210	1.200	1.192	1.185	1.176	1.169	1.161	1.155	1.146	1.140	1.135	1.129	1.124	1.120	1.115	1.112	1.110	1.106	1.106	1.104	1.104	1.104	1.105	1.106	1.109	1.111	1.115	1.119	1.124	1.129	1.135	1.140	1.149	1.155	1.162	1.171	1.180	1.189	1.199	1.209	1.219	1.229	1.240	1.251	1.262	1.275	1.286	1.298	1.310	1.322	1.334	1.346	1.360	1.371	1.384	1.396	1.409	1.420	1.432	1.445	1.458	1.469	1.481	1.491	1.504	1.515	1.526	1.538	1.549	1.560	1.570	1.581	1.591	1.602	1.612	1.622	1.631	1.641	1.651	1.660	1.670	1.679	1.688	1.696	1.705	1.714	1.721	1.729	1.739	1.745	1.752	1.760	1.766	1.772	1.779	1.784	1.790	1.796	1.801	1.805	1.810	1.814	1.816	1.821	1.824	1.826	1.829	1.829	1.831	1.831	1.832	1.832	1.831	1.831	1.830	1.829	1.828	1.825	1.822	1.819	1.816	1.814	1.810	1.805	1.801	1.798	1.794	1.789	1.784	1.779	1.774	1.769	1.764	1.759	1.754	1.749	1.745	1.739	1.734	1.729	1.724	1.720	1.715	1.712	1.709	1.705	1.701	1.698	1.694	1.691	1.690	1.686	1.685	1.684	1.682	1.680	1.680	1.679	1.679	1.679	1.678	1.678	1.678	1.678	1.678	1.679	1.679	1.679	1.680	1.680	1.681	1.682	1.682	1.682	1.682	1.682	1.684	1.684	1.684	1.684	1.684	1.682	1.682	1.681	1.680	1.679	1.676	1.675	1.672	1.671	1.669	1.665	1.662	1.660	1.656	1.651	1.648	1.644	1.640	1.635	1.629	1.625	1.619	1.614	1.609	1.601	1.595	1.589	1.581	1.575	1.568	1.559	1.552	1.544	1.535	1.526	1.518	1.509	1.499	1.490	1.481	1.470	1.461	1.451	1.441	1.430	1.420	1.408	1.398	1.386	1.375	1.362	1.351	1.339	1.326	1.314	1.301	1.289	1.276	1.264	1.251	1.238	1.226	1.212	1.199	1.188	1.174	1.162	1.149	1.136	1.124	1.112	1.100	1.089	1.076	1.065	1.055	1.042	1.032	1.022	1.012	1.001	0.992	0.982	0.974	0.966	0.959	0.950	0.942	0.935	0.928	0.921	0.915	0.909	0.902	0.898	0.891	0.886	0.881	0.878	0.872	0.869	0.864	0.859	0.854	0.850	0.845	0.841	0.835	0.831	0.826	0.820	0.815	0.809	0.804	0.798	0.791	0.785	0.778	0.770	0.761	0.754	0.745	0.735	0.726	0.716	0.706	0.696	0.685	0.675	0.662	0.651	0.639	0.626	0.614	0.600	0.586	0.572	0.559	0.545	0.530	0.515	0.500	0.486	0.470	0.455	0.440	0.425	0.409	0.394	0.379	0.364	0.348	0.332	0.318	0.302	0.288	0.272	0.259	0.244	0.230	0.216	0.202	0.190	0.176	0.165	0.152	0.140	0.129	0.118	0.108	0.098	0.086	0.078	0.068	0.060	0.051	0.044	0.036	0.031	0.025	0.019	0.014	0.009	0.005	0.001	-0.002	-0.004	-0.008	-0.008	-0.010	-0.010	-0.010	-0.010	-0.009	-0.008	-0.006	-0.004	0.000	0.002	0.008	0.011	0.016	0.020	0.026	0.032	0.039	0.046	0.052	0.060	0.068	0.076	0.084	0.094	0.101	0.111	0.120	0.130	0.140	0.149	0.159	0.169	0.179	0.189	0.199	0.209	0.219	0.229	0.239	0.249	0.259	0.269	0.279	0.289	0.298	0.306	0.315	0.325	0.332	0.341	0.350	0.358	0.365	0.372	0.380	0.388	0.395	0.401	0.408	0.412	0.419	0.425	0.430	0.435	0.441	0.444	0.449	0.454	0.458	0.461	0.465	0.469	0.471	0.475	0.479	0.481	0.484	0.486	0.489	0.491	0.492	0.495	0.496	0.499	0.500	0.502	0.504	0.506	0.507	0.509	0.511	0.512	0.515	0.516	0.518	0.520	0.521	0.522	0.525	0.526	0.529	0.531	0.532	0.534	0.536	0.539	0.541	0.544	0.546	0.549	0.551	0.554	0.558	0.560	0.564	0.566	0.569	0.572	0.575	0.579	0.581	0.586	0.590	0.592	0.598	0.601	0.606	0.610	0.614	0.620	0.625	0.630	0.635	0.640	0.646	0.652	0.659	0.666	0.671	0.680	0.686	0.694	0.702	0.711	0.720	0.729	0.739	0.749	0.760	0.770	0.781	0.794	0.806	0.819	0.831	0.845	0.859	0.874	0.889	0.904	0.919	0.936	0.952	0.970	0.988	1.006	1.024	1.044	1.062	1.082	1.102	1.122	1.144	1.164	1.186	1.208	1.229	1.251	1.274	1.295	1.319	1.340	1.362	1.385	1.408	1.430	1.451	1.474	1.496	1.519	1.540	1.561	1.582	1.602	1.622	1.644	1.664	1.682	1.702	1.721	1.740	1.759	1.776	1.794	1.811	1.828	1.845	1.860	1.875	1.891	1.906	1.921	1.934	1.949	1.961	1.974	1.986	2.000	2.011	2.022	2.034	2.045	2.056	2.068	2.078	2.089	2.099	2.109	2.119	2.128	2.138	2.146	2.155	2.162	2.171	2.180	2.189	2.196	2.205	2.214	2.221	2.229	2.238	2.244	2.251	2.259	2.265	2.272	2.279	2.286	2.292	2.298	2.305	2.310	2.318	2.322	2.329	2.332	2.339	2.345	2.349	2.354	2.360	2.364	2.369	2.374	2.379	2.382	2.388	2.391	2.398	2.401	2.405	2.410	2.415	2.419	2.424	2.429	2.432	2.438	2.442	2.448	2.454	2.458	2.464	2.468	2.474	2.479	2.486	2.491	2.498	2.505	2.511	2.518	2.524	2.530	2.538	2.545	2.552	2.560	2.566	2.574	2.581	2.590	2.596	2.605	2.612	2.620	2.629	2.635	2.642	2.651	2.658	2.664	2.671	2.679	2.685	2.692	2.698	2.704	2.710	2.715	2.720	2.726	2.730	2.735	2.739	2.742	2.745	2.750	2.752	2.755	2.756	2.758	2.760	2.760	2.761	2.761	2.761	2.761	2.761	2.759	2.759	2.756	2.756	2.754	2.751	2.748	2.746	2.742	2.740	2.736	2.734	2.730	2.726	2.722	2.719	2.716	2.712	2.709	2.705	2.701	2.698	2.695	2.691	2.689	2.685	2.681	2.680	2.676	2.674	2.672	2.669	2.666	2.665	2.664	2.661	2.660	2.658	2.656	2.655	2.654	2.652	2.651	2.651	2.650	2.648	2.646	2.645	2.644	2.644	2.641	2.640	2.638	2.636	2.634	2.630	2.629	2.625	2.621	2.618	2.614	2.609	2.604	2.599	2.591	2.585	2.579	2.570	2.561	2.554	2.545	2.535	2.525	2.512	2.502	2.490	2.478	2.465	2.451	2.438	2.424	2.409	2.394	2.378	2.361	2.345	2.329	2.311	2.294	2.276	2.259	2.240	2.222	2.204	2.185	2.166	2.146	2.128	2.109	2.089	2.070	2.051	2.031	2.013	1.994	1.975	1.955	1.938	1.918	1.899	1.881	1.861	1.844	1.826	1.808	1.789	1.771	1.754	1.736	1.719	1.701	1.684	1.666	1.650	1.632	1.614	1.598	1.581	1.564	1.548	1.530	1.514	1.498	1.480	1.464	1.446	1.430	1.414	1.398	1.381	1.365	1.348	1.331	1.314	1.299	1.282	1.266	1.250	1.234	1.218	1.201	1.186	1.170	1.154	1.138	1.124	1.108	1.091	1.076	1.060	1.046	1.030	1.016	1.000	0.986	0.971	0.958	0.942	0.929	0.915	0.900	0.888	0.874	0.860	0.845	0.832	0.819	0.805	0.791	0.778	0.764	0.751	0.736	0.724	0.710	0.696	0.682	0.669	0.655	0.640	0.626	0.612	0.598	0.582	0.568	0.554	0.539	0.524	0.507	0.492	0.476	0.460	0.444	0.428	0.409	0.392	0.375	0.356	0.339	0.321	0.302	0.284	0.264	0.246	0.226	0.206	0.186	0.166	0.146	0.126	0.105	0.084	0.064	0.044	0.022	0.002	-0.019	-0.040	-0.061	-0.081	-0.101	-0.122	-0.142	-0.162	-0.182	-0.202	-0.221	-0.241	-0.259	-0.278	-0.296	-0.314	-0.330	-0.348	-0.362	-0.379	-0.394	-0.409	-0.422	-0.436	-0.449	-0.460	-0.472	-0.482	-0.492	-0.501	-0.510	-0.518	-0.525	-0.531	-0.538	-0.541	-0.545	-0.548	-0.550	-0.551	-0.552	-0.552	-0.552	-0.550	-0.549	-0.544	-0.540	-0.536	-0.531	-0.525	-0.519	-0.510	-0.502	-0.494	-0.485	-0.475	-0.464	-0.454	-0.442	-0.431	-0.418	-0.405	-0.392	-0.379	-0.364	-0.350	-0.335	-0.320	-0.306	-0.290	-0.274	-0.259	-0.242	-0.226	-0.209	-0.192	-0.176	-0.161	-0.144	-0.128	-0.110	-0.094	-0.078	-0.061	-0.045	-0.029	-0.012	0.002	0.019	0.035	0.049	0.064	0.079	0.094	0.108	0.120	0.134	0.146	0.159	0.171	0.184	0.194	0.204	0.215	0.225	0.235	0.242	0.251	0.259	0.265	0.271	0.278	0.284	0.288	0.292	0.296	0.299	0.300	0.304	0.304	0.305	0.305	0.306	0.305	0.302	0.301	0.298	0.295	0.291	0.288	0.284	0.279	0.275	0.270	0.264	0.259	0.252	0.246	0.240	0.232	0.228	0.220	0.214	0.208	0.201	0.195	0.189	0.182	0.178	0.171	0.166	0.162	0.158	0.154	0.150	0.148	0.144	0.141	0.140	0.139	0.140	0.139	0.141	0.142	0.145	0.149	0.151	0.156	0.162	0.168	0.176	0.182	0.192	0.201	0.211	0.222	0.234	0.245	0.259	0.272	0.288	0.302	0.319	0.335	0.352	0.370	0.389	0.406	0.426	0.445	0.466	0.485	0.506	0.528	0.548	0.569	0.591	0.611	0.634	0.655	0.676	0.699	0.720	0.741	0.761	0.782	0.804	0.822	0.844	0.862	0.881	0.899	0.918	0.935	0.952	0.968	0.984	0.999	1.012	1.026	1.040	1.051	1.064	1.074	1.085	1.094	1.102	1.111	1.119	1.125	1.131	1.136	1.141	1.145	1.149	1.151	1.155	1.156	1.159	1.160	1.161	1.161	1.160	1.161	1.161	1.160	1.160	1.159	1.158	1.158	1.156	1.156	1.155	1.155	1.155	1.155	1.154	1.154	1.156	1.156	1.158	1.160	1.162	1.165	1.169	1.171	1.176	1.181	1.186	1.192	1.199	1.206	1.214	1.222	1.231	1.241	1.250	1.261	1.272	1.284	1.295	1.308	1.321	1.335	1.349	1.362	1.376	1.391	1.406	1.421	1.436	1.451	1.468	1.482	1.498	1.512	1.528	1.542	1.558	1.572	1.586	1.601	1.614	1.628	1.640	1.651	1.662	1.672	1.682	1.691	1.700	1.708	1.715	1.720	1.725	1.730	1.732	1.735	1.736	1.736	1.736	1.734	1.732	1.729	1.724	1.718	1.712	1.704	1.698	1.689	1.679	1.669	1.656	1.645	1.632	1.620	1.606	1.592	1.578	1.562	1.548	1.532	1.516	1.500	1.485	1.470	1.452	1.438	1.422	1.406	1.391	1.378	1.362	1.349	1.335	1.322	1.310	1.298	1.286	1.276	1.266	1.258	1.249	1.241	1.234	1.229	1.222	1.219	1.216	1.212	1.211	1.209	1.209	1.209	1.210	1.212	1.215	1.219	1.222	1.226	1.232	1.238	1.244	1.251	1.258	1.265	1.272	1.280	1.290	1.298	1.308	1.316	1.326	1.336	1.345	1.354	1.364	1.374	1.384	1.392	1.401	1.411	1.420	1.429	1.438	1.446	1.455	1.462	1.470	1.478	1.485	1.494	1.500	1.508	1.515	1.520	1.528	1.532	1.539	1.545	1.550	1.556	1.561	1.566	1.571	1.576	1.581	1.586	1.591	1.596	1.601	1.606	1.610	1.615	1.621	1.626	1.632	1.639	1.644	1.649	1.655	1.661	1.668	1.674	1.681	1.688	1.695	1.702	1.710	1.718	1.725	1.734	1.741	1.750	1.760	1.768	1.776	1.786	1.796	1.805	1.815	1.825	1.834	1.844	1.855	1.864	1.875	1.886	1.895	1.905	1.916	1.926	1.938	1.946	1.956	1.968	1.976	1.986	1.996	2.006	2.015	2.025	2.034	2.042	2.051	2.060	2.069	2.076	2.085	2.094	2.100	2.109	2.116	2.124	2.130	2.136	2.144	2.150	2.156	2.162	2.168	2.172	2.179	2.184	2.189	2.194	2.198	2.202	2.208	2.210	2.214	2.219	2.221	2.225	2.229	2.232	2.235	2.239	2.241	2.244	2.246	2.250	2.252	2.256	2.260	2.262	2.265	2.269	2.272	2.276	2.280	2.284	2.288	2.292	2.296	2.300	2.306	2.310	2.316	2.321	2.328	2.332	2.339	2.346	2.352	2.360	2.369	2.376	2.385	2.394	2.402	2.412	2.422	2.431	2.442	2.452	2.462	2.474	2.485	2.496	2.509	2.520	2.532	2.546	2.559	2.571	2.584	2.596	2.610	2.622	2.636	2.649	2.662	2.675	2.688	2.701	2.712	2.726	2.739	2.750	2.762	2.774	2.785	2.795	2.806	2.816	2.826	2.835	2.844	2.852	2.861	2.868	2.875	2.881	2.886	2.892	2.898	2.902	2.905	2.909	2.911	2.912	2.915	2.916	2.918	2.916	2.916	2.916	2.914	2.912	2.910	2.908	2.904	2.901	2.898	2.894	2.889	2.885	2.880	2.875	2.870	2.866	2.861	2.856	2.852	2.848	2.844	2.838	2.834	2.830	2.828	2.824	2.820	2.818	2.816	2.814	2.812	2.810	2.810	2.811	2.811	2.812	2.814	2.816	2.820	2.824	2.829	2.835	2.840	2.846	2.854	2.862	2.871	2.880	2.891	2.902	2.914	2.925	2.939	2.952	2.966	2.981	2.996	3.012	3.030	3.046	3.062	3.080	3.099	3.116	3.135	3.155	3.174	3.192	3.212	3.234	3.252	3.274	3.294	3.312	3.334	3.355	3.375	3.395	3.415	3.435	3.455	3.474	3.494	3.514	3.532	3.551	3.570	3.589	3.606	3.624	3.641	3.659	3.675	3.691	3.708	3.725	3.740	3.755	3.771	3.785	3.800	3.814	3.828	3.841	3.855	3.866	3.880	3.892	3.905	3.916	3.929	3.941	3.951	3.962	3.972	3.984	3.994	4.004	4.015	4.025	4.032	4.043	4.052	4.061	4.070	4.077	4.085	4.093	4.100	4.108	4.114	4.121	4.128	4.132	4.139	4.145	4.149	4.155	4.160	4.164	4.168	4.171	4.175	4.179	4.181	4.184	4.188	4.189	4.192	4.194	4.196	4.198	4.199	4.200	4.201	4.204	4.204	4.205	4.206	4.208	4.209	4.210	4.211	4.212	4.214	4.216	4.218	4.220	4.222	4.225	4.228	4.230	4.234	4.236	4.240	4.244	4.248	4.252	4.258	4.261	4.266	4.271	4.278	4.282	4.289	4.294	4.300	4.306	4.311	4.319	4.324	4.330	4.336	4.342	4.348	4.354	4.359	4.362	4.368	4.372	4.376	4.380	4.382	4.385	4.388	4.390	4.391	4.391	4.390	4.390	4.389	4.385	4.384	4.379	4.375	4.369	4.364	4.358	4.349	4.342	4.332	4.322	4.312	4.301	4.290	4.278	4.265	4.251	4.236	4.222	4.208	4.191	4.175	4.159	4.142	4.125	4.106	4.089	4.071	4.054	4.036	4.018	4.000	3.981	3.964	3.946	3.929	3.911	3.894	3.878	3.860	3.845	3.829	3.814	3.800	3.785	3.771	3.758	3.744	3.731	3.719	3.706	3.696	3.684	3.674	3.664	3.654	3.646	3.638	3.629	3.621	3.614	3.606	3.599	3.594	3.588	3.581	3.575	3.570	3.564	3.559	3.554	3.549	3.542	3.538	3.532	3.528	3.521	3.515	3.510	3.504	3.499	3.491	3.485	3.479	3.471	3.465	3.458	3.450	3.442	3.434	3.426	3.418	3.408	3.399	3.390	3.380	3.370	3.361	3.350	3.340	3.329	3.319	3.308	3.298	3.286	3.275	3.264	3.252	3.242	3.231	3.220	3.209	3.198	3.186	3.176	3.165	3.155	3.144	3.134	3.125	3.114	3.105	3.095	3.086	3.078	3.070	3.061	3.054	3.046	3.039	3.032	3.026	3.020	3.014	3.009	3.002	2.999	2.995	2.990	2.986	2.982	2.980	2.976	2.975	2.972	2.971	2.970	2.970	2.969	2.969	2.970	2.970	2.971	2.972	2.974	2.976	2.980	2.982	2.986	2.990	2.995	3.000	3.005	3.011	3.019	3.025	3.032	3.040	3.048	3.058	3.066	3.076	3.086	3.098	3.109	3.120	3.131	3.144	3.156	3.170	3.182	3.198	3.210	3.225	3.238	3.252	3.268	3.282	3.298	3.312	3.328	3.342	3.358	3.372	3.388	3.401	3.416	3.430	3.444	3.458	3.469	3.481	3.494	3.505	3.515	3.525	3.534	3.542	3.550	3.558	3.564	3.569	3.572	3.578	3.580	3.581	3.582	3.582	3.582	3.580	3.578	3.574	3.569	3.564	3.558	3.550	3.542	3.532	3.524	3.512	3.501	3.489	3.476	3.461	3.448	3.432	3.418	3.401	3.385	3.369	3.350	3.332	3.315	3.296	3.279	3.261	3.241	3.224	3.204	3.185	3.166	3.149	3.130	3.111	3.094	3.075	3.059	3.042	3.025	3.009	2.994	2.978	2.962	2.949	2.935	2.921	2.909	2.896	2.885	2.874	2.864	2.855	2.845	2.836	2.829	2.821	2.815	2.809	2.804	2.799	2.795	2.791	2.789	2.788	2.785	2.784	2.782	2.782	2.782	2.782	2.784	2.785	2.786	2.789	2.791	2.794	2.795	2.799	2.801	2.804	2.808	2.811	2.815	2.818	2.821	2.824	2.828	2.831	2.834	2.836	2.840	2.841	2.845	2.846	2.848	2.850	2.851	2.851	2.852	2.854	2.854	2.854	2.854	2.852	2.852	2.851	2.850	2.848	2.846	2.845	2.842	2.840	2.838	2.834	2.832	2.829	2.825	2.822	2.819	2.816	2.814	2.810	2.808	2.805	2.802	2.800	2.798	2.795	2.794	2.791	2.791	2.790	2.789	2.789	2.789	2.790	2.790	2.791	2.792	2.795	2.798	2.800	2.804	2.806	2.810	2.814	2.819	2.825	2.830	2.835	2.842	2.848	2.854	2.861	2.869	2.875	2.882	2.890	2.899	2.906	2.914	2.922	2.931	2.939	2.946	2.955	2.962	2.970	2.978	2.985	2.992	3.000	3.006	3.012	3.019	3.025	3.030	3.036	3.041	3.045	3.050	3.054	3.058	3.060	3.064	3.065	3.068	3.070	3.071	3.072	3.072	3.072	3.072	3.072	3.071	3.070	3.068	3.066	3.065	3.061	3.059	3.055	3.051	3.048	3.044	3.039	3.034	3.029	3.024	3.019	3.012	3.006	3.000	2.994	2.986	2.980	2.972	2.965	2.958	2.951	2.942	2.935	2.926	2.919	2.910	2.900	2.892	2.882	2.874	2.865	2.855	2.846	2.836	2.826	2.816	2.806	2.796	2.785	2.775	2.765	2.754	2.744	2.732	2.722	2.711	2.701	2.690	2.679	2.669	2.658	2.648	2.635	2.625	2.615	2.605	2.594	2.584	2.572	2.564	2.552	2.544	2.534	2.525	2.515	2.508	2.498	2.490	2.482	2.474	2.466	2.459	2.452	2.445	2.439	2.432	2.428	2.421	2.416	2.412	2.408	2.404	2.400	2.395	2.392	2.390	2.388	2.385	2.384	2.382	2.381	2.381	2.380	2.380	2.379	2.380	2.381	2.382	2.382	2.385	2.386	2.389	2.391	2.394	2.396	2.400	2.402	2.406	2.410	2.414	2.418	2.422	2.428	2.431	2.436	2.440	2.445	2.450	2.456	2.461	2.466	2.471	2.478	2.482	2.488	2.492	2.498	2.502	2.508	2.512	2.518	2.522	2.526	2.530	2.534	2.539	2.542	2.545	2.549	2.552	2.554	2.556	2.559	2.560	2.562	2.562	2.565	2.565	2.566	2.565	2.565	2.565	2.564	2.562	2.561	2.560	2.559	2.556	2.554	2.551	2.550	2.548	2.545	2.542	2.539	2.536	2.532	2.531	2.529	2.525	2.522	2.520	2.518	2.516	2.514	2.512	2.512	2.511	2.511	2.510	2.511	2.511	2.512	2.514	2.515	2.516	2.519	2.521	2.524	2.528	2.531	2.536	2.540	2.545	2.550	2.555	2.561	2.566	2.574	2.580	2.585	2.591	2.599	2.605	2.612	2.619	2.626	2.632	2.639	2.645	2.652	2.658	2.664	2.670	2.675	2.679	2.685	2.689	2.692	2.696	2.699	2.702	2.705	2.706	2.709	2.710	2.710	2.711	2.710	2.710	2.709	2.708	2.706	2.702	2.701	2.698	2.694	2.690	2.686	2.681	2.678	2.672	2.668	2.662	2.659	2.654	2.649	2.644	2.639	2.634	2.629	2.625	2.620	2.615	2.612	2.608	2.605	2.602	2.600	2.598	2.596	2.595	2.595	2.594	2.595	2.595	2.596	2.600	2.601	2.605	2.610	2.615	2.619	2.626	2.634	2.640	2.649	2.658	2.668	2.678	2.689	2.700	2.712	2.725	2.739	2.752	2.766	2.781	2.796	2.812	2.829	2.845	2.862	2.879	2.898	2.916	2.932	2.951	2.970	2.988	3.006	3.025	3.044	3.061	3.079	3.096	3.115	3.131	3.148	3.165	3.180	3.194	3.209	3.222	3.236	3.249	3.260	3.271	3.282	3.292	3.300	3.308	3.315	3.321	3.326	3.331	3.334	3.338	3.339	3.339	3.338	3.338	3.335	3.331	3.328	3.324	3.318	3.310	3.302	3.295	3.286	3.278	3.268	3.258	3.246	3.235	3.222	3.210	3.198	3.185	3.172	3.159	3.145	3.132	3.119	3.106	3.091	3.079	3.066	3.054	3.041	3.029	3.018	3.006	2.995	2.985	2.974	2.965	2.956	2.948	2.939	2.932	2.926	2.920	2.914	2.910	2.906	2.902	2.901	2.898	2.896	2.898	2.898	2.898	2.899	2.900	2.902	2.906	2.909	2.912	2.916	2.920	2.925	2.930	2.936	2.942	2.948	2.954	2.959	2.966	2.972	2.979	2.986	2.992	2.999	3.005	3.011	3.018	3.024	3.029	3.035	3.040	3.046	3.051	3.056	3.060	3.065	3.069	3.074	3.078	3.081	3.084	3.088	3.090	3.092	3.095	3.098	3.100	3.102	3.104	3.106	3.109	3.109	3.111	3.114	3.116	3.116	3.119	3.121	3.122	3.125	3.128	3.131	3.132	3.135	3.139	3.142	3.145	3.150	3.154	3.158	3.164	3.168	3.174	3.179	3.185	3.191	3.198	3.202	3.209	3.216	3.222	3.230	3.236	3.244	3.250	3.258	3.265	3.272	3.280	3.286	3.294	3.300	3.308	3.312	3.319	3.325	3.330	3.336	3.341	3.345	3.350	3.354	3.358	3.360	3.362	3.365	3.366	3.368	3.369	3.369	3.369	3.369	3.368	3.366	3.365	3.362	3.359	3.355	3.351	3.348	3.344	3.339	3.334	3.328	3.322	3.316	3.310	3.304	3.296	3.290	3.282	3.275	3.269	3.260	3.251	3.245	3.236	3.228	3.219	3.211	3.202	3.194	3.185	3.175	3.168	3.158	3.149	3.139	3.129	3.119	3.110	3.100	3.090	3.080	3.070	3.060	3.049	3.038	3.026	3.015	3.004	2.992	2.981	2.970	2.958	2.946	2.932	2.921	2.909	2.896	2.884	2.870	2.858	2.844	2.831	2.819	2.805	2.792	2.780	2.768	2.754	2.741	2.729	2.716	2.705	2.694	2.682	2.671	2.660	2.649	2.639	2.630	2.621	2.611	2.602	2.595	2.588	2.580	2.572	2.568	2.561	2.556	2.551	2.548	2.544	2.540	2.538	2.535	2.532	2.532	2.530	2.530	2.530	2.529	2.530	2.530	2.531	2.532	2.532	2.534	2.536	2.538	2.539	2.540	2.542	2.544	2.545	2.546	2.549	2.550	2.551	2.551	2.552	2.552	2.554	2.554	2.554	2.554	2.554	2.552	2.550	2.549	2.548	2.546	2.545	2.542	2.539	2.535	2.532	2.529	2.525	2.521	2.516	2.511	2.508	2.502	2.498	2.491	2.486	2.481	2.475	2.469	2.462	2.458	2.452	2.446	2.440	2.434	2.428	2.421	2.414	2.408	2.401	2.396	2.389	2.384	2.379	2.371	2.365	2.361	2.355	2.349	2.344	2.339	2.334	2.328	2.322	2.319	2.314	2.309	2.305	2.300	2.296	2.291	2.289	2.285	2.281	2.278	2.274	2.271	2.268	2.264	2.260	2.258	2.255	2.251	2.249	2.246	2.242	2.240	2.238	2.235	2.230	2.228	2.225	2.222	2.219	2.215	2.211	2.208	2.204	2.200	2.196	2.192	2.188	2.184	2.179	2.174	2.168	2.162	2.156	2.150	2.144	2.138	2.130	2.122	2.115	2.108	2.100	2.091	2.084	2.075	2.065	2.056	2.047	2.039	2.029	2.019	2.009	1.999	1.989	1.979	1.969	1.959	1.950	1.939	1.930	1.920	1.911	1.902	1.894	1.884	1.876	1.869	1.860	1.854	1.846	1.841	1.835	1.830	1.825	1.821	1.818	1.815	1.812	1.811	1.810	1.810	1.810	1.811	1.815	1.816	1.820	1.825	1.830	1.835	1.842	1.850	1.859	1.869	1.878	1.889	1.901	1.912	1.926	1.941	1.955	1.970	1.988	2.004	2.021	2.040	2.059	2.079	2.099	2.120	2.141	2.164	2.185	2.209	2.232	2.256	2.280	2.305	2.331	2.356	2.382	2.409	2.436	2.462	2.489	2.516	2.544	2.572	2.600	2.628	2.656	2.682	2.710	2.738	2.766	2.794	2.821	2.849	2.875	2.902	2.929	2.955	2.980	3.006	3.031	3.055	3.079	3.102	3.125	3.148	3.169	3.190	3.210	3.230	3.248	3.266	3.284	3.300	3.315	3.330	3.342	3.356	3.368	3.378	3.389	3.396	3.404	3.410	3.416	3.421	3.425	3.428	3.429	3.430	3.430	3.429	3.428	3.424	3.420	3.414	3.410	3.402	3.395	3.388	3.380	3.371	3.360	3.350	3.339	3.328	3.315	3.304	3.290	3.278	3.265	3.251	3.238	3.224	3.210	3.196	3.181	3.168	3.154	3.139	3.125	3.111	3.099	3.086	3.074	3.060	3.048	3.036	3.024	3.012	3.002	2.992	2.981	2.971	2.962	2.955	2.946	2.939	2.931	2.924	2.919	2.912	2.908	2.902	2.898	2.894	2.890	2.886	2.884	2.880	2.878	2.876	2.875	2.871	2.871	2.870	2.869	2.868	2.868	2.866	2.868	2.866	2.866	2.866	2.866	2.866	2.868	2.866	2.868	2.866	2.868	2.868	2.869	2.868	2.869	2.869	2.869	2.870	2.870	2.870	2.870	2.870	2.871	2.871	2.871	2.872	2.872	2.874	2.875	2.876	2.878	2.879	2.881	2.882	2.885	2.888	2.890	2.892	2.896	2.900	2.902	2.908	2.912	2.916	2.921	2.926	2.932	2.939	2.946	2.952	2.960	2.968	2.975	2.984	2.994	3.002	3.012	3.022	3.034	3.045	3.056	3.068	3.080	3.092	3.106	3.119	3.132	3.146	3.160	3.175	3.190	3.205	3.221	3.238	3.254	3.269	3.286	3.304	3.321	3.338	3.355	3.372	3.391	3.409	3.428	3.446	3.465	3.482	3.502	3.521	3.540	3.559	3.578	3.598	3.616	3.636	3.655	3.674	3.694	3.712	3.732	3.751	3.771	3.791	3.810	3.830	3.849	3.868	3.888	3.906	3.925	3.944	3.961	3.980	3.999	4.016	4.036	4.054	4.071	4.089	4.106	4.122	4.140	4.158	4.175	4.191	4.208	4.222	4.240	4.255	4.270	4.285	4.301	4.316	4.331	4.345	4.360	4.374	4.388	4.401	4.414	4.426	4.440	4.452	4.465	4.478	4.490	4.501	4.512	4.524	4.535	4.545	4.556	4.568	4.578	4.588	4.598	4.608	4.616	4.626	4.636	4.644	4.654	4.662	4.671	4.679	4.689	4.696	4.706	4.714	4.722	4.731	4.740	4.749	4.756	4.766	4.775	4.784	4.791	4.800	4.809	4.818	4.828	4.836	4.845	4.855	4.864	4.874	4.884	4.892	4.902	4.912	4.922	4.934	4.944	4.954	4.964	4.975	4.985	4.995	5.005	5.015	5.026	5.036	5.048	5.058	5.066	5.076	5.088	5.096	5.106	5.115	5.124	5.131	5.140	5.148	5.155	5.161	5.169	5.174	5.179	5.184	5.188	5.191	5.194	5.198	5.198	5.199	5.200	5.199	5.198	5.195	5.194	5.189	5.186	5.180	5.175	5.168	5.161	5.152	5.144	5.135	5.125	5.114	5.102	5.090	5.078	5.064	5.049	5.035	5.020	5.004	4.989	4.971	4.954	4.936	4.919	4.901	4.882	4.864	4.844	4.825	4.805	4.786	4.765	4.746	4.726	4.706	4.686	4.666	4.648	4.626	4.608	4.589	4.570	4.551	4.532	4.514	4.496	4.479	4.461	4.445	4.429	4.412	4.398	4.384	4.370	4.356	4.345	4.332	4.320	4.310	4.301	4.292	4.284	4.276	4.269	4.264	4.259	4.255	4.251	4.249	4.248	4.248	4.248	4.250	4.254	4.256	4.261	4.268	4.272	4.281	4.289	4.298	4.308	4.319	4.331	4.344	4.358	4.371	4.386	4.402	4.419	4.436	4.454	4.472	4.491	4.510	4.531	4.551	4.572	4.594	4.615	4.636	4.659	4.680	4.701	4.725	4.746	4.768	4.790	4.811	4.834	4.854	4.874	4.895	4.915	4.934	4.952	4.971	4.989	5.006	5.022	5.038	5.052	5.066	5.081	5.092	5.105	5.118	5.128	5.138	5.146	5.155	5.161	5.169	5.175	5.179	5.184	5.188	5.191	5.192	5.194	5.195	5.195	5.196	5.195	5.194	5.192	5.190	5.188	5.185	5.182	5.179	5.175	5.171	5.166	5.162	5.158	5.154	5.148	5.144	5.140	5.134	5.129	5.125	5.120	5.115	5.111	5.106	5.102	5.099	5.095	5.091	5.088	5.085	5.080	5.078	5.075	5.072	5.070	5.068	5.065	5.062	5.061	5.059	5.058	5.055	5.054	5.052	5.051	5.050	5.048	5.048	5.046	5.045	5.042	5.042	5.041	5.039	5.038	5.035	5.034	5.032	5.030	5.029	5.026	5.024	5.021	5.019	5.016	5.014	5.011	5.008	5.005	5.001	4.998	4.995	4.991	4.988	4.984	4.980	4.976	4.971	4.968	4.964	4.959	4.955	4.950	4.946	4.940	4.936	4.932	4.928	4.922	4.918	4.914	4.909	4.905	4.901	4.896	4.892	4.888	4.882	4.880	4.875	4.871	4.868	4.865	4.861	4.858	4.854	4.851	4.849	4.846	4.844	4.841	4.839	4.836	4.834	4.831	4.830	4.828	4.826	4.825	4.825	4.824	4.822	4.821	4.820	4.820	4.819	4.819	4.818	4.818	4.818	4.818	4.816	4.818	4.816	4.816	4.818	4.818	4.816	4.818	4.818	4.818	4.819	4.819	4.819	4.819	4.819	4.819	4.819	4.819	4.819	4.819	4.818	4.818	4.816	4.818	4.816	4.815	4.815	4.814	4.811	4.810	4.809	4.806	4.804	4.801	4.799	4.796	4.792	4.789	4.785	4.782	4.778	4.774	4.769	4.765	4.760	4.755	4.749	4.744	4.739	4.732	4.728	4.721	4.715	4.709	4.702	4.696	4.689	4.684	4.676	4.670	4.662	4.656	4.650	4.642	4.636	4.629	4.622	4.615	4.609	4.602	4.596	4.589	4.582	4.576	4.571	4.565	4.559	4.554	4.548	4.541	4.538	4.531	4.525	4.521	4.516	4.510	4.506	4.500	4.495	4.491	4.486	4.481	4.476	4.471	4.466	4.461	4.458	4.452	4.448	4.441	4.436	4.431	4.426	4.420	4.414	4.409	4.402	4.396	4.390	4.382	4.376	4.369	4.361	4.355	4.346	4.339	4.331	4.322	4.314	4.305	4.296	4.286	4.276	4.266	4.258	4.245	4.235	4.224	4.212	4.200	4.189	4.176	4.164	4.150	4.138	4.124	4.109	4.095	4.079	4.064	4.049	4.032	4.016	3.999	3.982	3.965	3.948	3.930	3.910	3.891	3.872	3.852	3.832	3.812	3.792	3.772	3.751	3.730	3.709	3.688	3.665	3.642	3.621	3.599	3.576	3.554	3.531	3.509	3.486	3.465	3.442	3.421	3.399	3.378	3.356	3.336	3.315	3.295	3.276	3.258	3.239	3.221	3.204	3.188	3.172	3.156	3.142	3.129	3.116	3.104	3.094	3.084	3.074	3.065	3.059	3.051	3.046	3.041	3.038	3.035	3.032	3.031	3.031	3.032	3.034	3.036	3.040	3.044	3.049	3.054	3.060	3.068	3.075	3.082	3.090	3.099	3.109	3.118	3.128	3.139	3.149	3.160	3.170	3.181	3.192	3.202	3.214	3.224	3.234	3.245	3.255	3.265	3.275	3.284	3.292	3.301	3.310	3.319	3.325	3.332	3.339	3.345	3.351	3.356	3.361	3.365	3.369	3.372	3.376	3.379	3.380	3.382	3.384	3.384	3.386	3.386	3.386	3.388	3.386	3.386	3.385	3.385	3.385	3.384	3.384	3.382	3.382	3.381	3.381	3.381	3.381	3.381	3.381	3.382	3.384	3.384	3.386	3.388	3.390	3.392	3.395	3.399	3.402	3.406	3.411	3.416	3.421	3.428	3.432	3.439	3.446	3.454	3.461	3.469	3.476	3.486	3.494	3.504	3.512	3.521	3.531	3.541	3.551	3.561	3.571	3.584	3.594	3.604	3.614	3.625	3.635	3.645	3.656	3.666	3.676	3.688	3.698	3.708	3.716	3.728	3.736	3.745	3.755	3.762	3.771	3.780	3.788	3.795	3.802	3.809	3.818	3.824	3.830	3.836	3.841	3.846	3.851	3.856	3.861	3.866	3.870	3.874	3.878	3.880	3.884	3.886	3.890	3.892	3.895	3.898	3.900	3.902	3.904	3.905	3.908	3.909	3.911	3.912	3.914	3.915	3.918	3.919	3.920	3.922	3.924	3.925	3.929	3.930	3.932	3.935	3.938	3.940	3.944	3.948	3.951	3.955	3.959	3.964	3.969	3.974	3.979	3.985	3.990	3.998	4.004	4.011	4.019	4.026	4.034	4.043	4.051	4.060	4.070	4.079	4.089	4.099	4.109	4.119	4.130	4.141	4.152	4.164	4.176	4.188	4.199	4.210	4.222	4.235	4.246	4.259	4.271	4.284	4.296	4.308	4.320	4.331	4.344	4.354	4.366	4.378	4.388	4.399	4.409	4.420	4.429	4.438	4.448	4.456	4.466	4.474	4.482	4.490	4.498	4.505	4.511	4.516	4.522	4.529	4.534	4.539	4.542	4.546	4.549	4.551	4.554	4.555	4.558	4.559	4.559	4.560	4.560	4.560	4.560	4.559	4.558	4.556	4.554	4.552	4.551	4.549	4.546	4.544	4.540	4.538	4.534	4.531	4.529	4.525	4.522	4.520	4.516	4.514	4.510	4.509	4.506	4.504	4.502	4.500	4.499	4.499	4.498	4.498	4.499	4.498	4.500	4.501	4.502	4.505	4.509	4.512	4.516	4.520	4.526	4.531	4.538	4.545	4.552	4.561	4.569	4.579	4.589	4.600	4.611	4.622	4.635	4.649	4.661	4.676	4.691	4.705	4.721	4.738	4.755	4.771	4.789	4.806	4.825	4.842	4.862	4.881	4.901	4.921	4.941	4.960	4.981	5.002	5.021	5.042	5.064	5.084	5.104	5.125	5.145	5.165	5.185	5.205	5.225	5.244	5.262	5.281	5.299	5.316	5.335	5.351	5.368	5.384	5.400	5.414	5.428	5.441	5.454	5.466	5.479	5.489	5.499	5.508	5.516	5.524	5.530	5.536	5.541	5.546	5.550	5.552	5.554	5.555	5.555	5.554	5.552	5.551	5.548	5.542	5.538	5.532	5.525	5.518	5.510	5.501	5.491	5.482	5.472	5.461	5.450	5.438	5.425	5.412	5.400	5.386	5.375	5.361	5.348	5.334	5.320	5.306	5.292	5.280	5.266	5.254	5.240	5.229	5.216	5.206	5.195	5.185	5.175	5.166	5.158	5.149	5.142	5.136	5.131	5.126	5.122	5.119	5.118	5.116	5.116	5.116	5.118	5.121	5.124	5.128	5.134	5.139	5.146	5.154	5.161	5.171	5.181	5.192	5.202	5.216	5.228	5.241	5.256	5.270	5.286	5.300	5.316	5.331	5.349	5.366	5.381	5.399	5.416	5.432	5.450	5.466	5.484	5.500	5.518	5.532	5.550	5.565	5.580	5.594	5.608	5.621	5.634	5.648	5.659	5.669	5.679	5.689	5.698	5.705	5.710	5.716	5.721	5.726	5.730	5.731	5.732	5.732	5.732	5.730	5.728	5.725	5.720	5.715	5.709	5.702	5.695	5.686	5.676	5.666	5.656	5.645	5.632	5.621	5.608	5.594	5.580	5.566	5.551	5.536	5.520	5.505	5.489	5.474	5.458	5.441	5.426	5.410	5.392	5.378	5.362	5.346	5.330	5.315	5.300	5.285	5.270	5.255	5.241	5.228	5.214	5.200	5.186	5.172	5.160	5.146	5.134	5.120	5.106	5.094	5.080	5.066	5.054	5.040	5.025	5.011	4.996	4.982	4.966	4.951	4.935	4.919	4.902	4.884	4.866	4.848	4.828	4.808	4.788	4.765	4.742	4.720	4.695	4.671	4.646	4.620	4.594	4.566	4.538	4.509	4.480	4.450	4.419	4.389	4.358	4.326	4.294	4.261	4.229	4.195	4.162	4.129	4.095	4.062	4.029	3.996	3.962	3.930	3.898	3.865	3.834	3.802	3.772	3.741	3.711	3.684	3.655	3.626	3.600	3.572	3.549	3.522	3.499	3.476	3.454	3.432	3.412	3.391	3.374	3.355	3.339	3.321	3.308	3.292	3.279	3.266	3.255	3.242	3.234	3.224	3.215	3.206	3.199	3.192	3.188	3.181	3.176	3.172	3.170	3.166	3.164	3.161	3.160	3.160	3.158	3.158	3.158	3.158	3.159	3.159	3.161	3.162	3.164	3.166	3.168	3.171	3.174	3.175	3.179	3.181	3.185	3.188	3.191	3.194	3.198	3.201	3.205	3.209	3.212	3.216	3.221	3.224	3.229	3.232	3.236	3.240	3.244	3.249	3.252	3.256	3.260	3.265	3.269	3.272	3.276	3.279	3.284	3.288	3.291	3.295	3.299	3.301	3.305	3.309	3.311	3.315	3.318	3.320	3.322	3.326	3.328	3.330	3.331	3.332	3.334	3.335	3.336	3.336	3.336	3.336	3.336	3.335	3.334	3.332	3.331	3.329	3.326	3.324	3.320	3.316	3.312	3.308	3.302	3.298	3.291	3.285	3.278	3.270	3.262	3.255	3.248	3.238	3.229	3.219	3.209	3.199	3.189	3.178	3.168	3.155	3.144	3.131	3.119	3.108	3.095	3.081	3.070	3.056	3.044	3.030	3.016	3.004	2.989	2.976	2.962	2.949	2.936	2.922	2.909	2.895	2.884	2.870	2.858	2.844	2.832	2.820	2.808	2.795	2.784	2.771	2.760	2.749	2.738	2.726	2.716	2.704	2.694	2.682	2.672	2.662	2.652	2.644	2.635	2.625	2.616	2.606	2.598	2.589	2.579	2.570	2.562	2.554	2.545	2.536	2.526	2.519	2.510	2.501	2.492	2.484	2.475	2.466	2.458	2.449	2.440	2.431	2.422	2.412	2.404	2.394	2.384	2.374	2.365	2.354	2.345	2.334	2.324	2.314	2.302	2.292	2.281	2.271	2.260	2.249	2.238	2.228	2.215	2.204	2.192	2.181	2.169	2.158	2.145	2.134	2.120	2.109	2.096	2.084	2.071	2.060	2.047	2.035	2.022	2.011	1.999	1.986	1.975	1.962	1.950	1.939	1.928	1.915	1.905	1.895	1.884	1.874	1.861	1.852	1.842	1.832	1.824	1.815	1.808	1.800	1.792	1.785	1.779	1.774	1.768	1.762	1.759	1.754	1.751	1.748	1.745	1.742	1.742	1.741	1.740	1.740	1.740	1.741	1.744	1.746	1.748	1.750	1.754	1.759	1.762	1.768	1.771	1.778	1.782	1.789	1.796	1.802	1.809	1.816	1.822	1.830	1.838	1.846	1.854	1.861	1.869	1.876	1.885	1.891	1.900	1.906	1.915	1.922	1.929	1.935	1.942	1.950	1.956	1.962	1.969	1.975	1.980	1.986	1.991	1.998	2.001	2.007	2.013	2.018	2.021	2.025	2.030	2.035	2.039	2.044	2.047	2.051	2.056	2.060	2.065	2.070	2.074	2.078	2.082	2.089	2.092	2.098	2.102	2.108	2.114	2.119	2.125	2.130	2.136	2.141	2.149	2.155	2.161	2.166	2.172	2.180	2.186	2.192	2.199	2.205	2.210	2.216	2.222	2.228	2.232	2.238	2.242	2.248	2.250	2.254	2.258	2.260	2.260	2.262	2.264	2.264	2.262	2.262	2.260	2.256	2.255	2.250	2.245	2.240	2.234	2.226	2.218	2.210	2.201	2.191	2.180	2.170	2.158	2.145	2.132	2.119	2.105	2.090	2.076	2.061	2.045	2.029	2.014	1.998	1.981	1.965	1.948	1.932	1.916	1.900	1.884	1.869	1.852	1.838	1.822	1.808	1.792	1.779	1.765	1.752	1.740	1.729	1.716	1.705	1.694	1.685	1.675	1.665	1.656	1.648	1.640	1.631	1.625	1.618	1.611	1.605	1.600	1.594	1.589	1.584	1.579	1.574	1.570	1.565	1.561	1.556	1.552	1.549	1.544	1.539	1.535	1.530	1.525	1.520	1.515	1.510	1.504	1.500	1.494	1.488	1.481	1.476	1.470	1.464	1.458	1.450	1.445	1.439	1.431	1.424	1.418	1.410	1.404	1.398	1.390	1.385	1.378	1.371	1.365	1.359	1.352	1.346	1.341	1.336	1.331	1.325	1.320	1.315	1.310	1.306	1.301	1.298	1.294	1.290	1.285	1.282	1.279	1.275	1.271	1.268	1.265	1.261	1.259	1.254	1.251	1.248	1.242	1.239	1.235	1.231	1.226	1.221	1.216	1.211	1.206	1.200	1.194	1.188	1.181	1.174	1.168	1.159	1.151	1.144	1.135	1.126	1.118	1.109	1.100	1.090	1.081	1.071	1.061	1.051	1.041	1.031	1.020	1.011	1.000	0.990	0.980	0.970	0.960	0.951	0.941	0.931	0.922	0.914	0.905	0.896	0.889	0.881	0.872	0.865	0.859	0.851	0.845	0.840	0.835	0.828	0.822	0.819	0.815	0.811	0.808	0.804	0.801	0.799	0.796	0.795	0.792	0.791	0.790	0.791	0.790	0.790	0.790	0.791	0.792	0.794	0.795	0.796	0.799	0.801	0.802	0.806	0.809	0.812	0.815	0.819	0.824	0.828	0.832	0.838	0.842	0.848	0.852	0.859	0.865	0.870	0.878	0.884	0.890	0.896	0.904	0.910	0.916	0.924	0.930	0.939	0.946	0.952	0.960	0.966	0.975	0.981	0.989	0.995	1.002	1.010	1.016	1.022	1.029	1.035	1.041	1.048	1.054	1.059	1.064	1.070	1.075	1.078	1.082	1.088	1.091	1.094	1.098	1.100	1.104	1.106	1.109	1.111	1.112	1.114	1.115	1.118	1.118	1.119	1.119	1.120	1.120	1.120	1.120	1.120	1.120	1.120	1.120	1.119	1.119	1.119	1.118	1.116	1.116	1.115	1.115	1.112	1.112	1.111	1.110	1.109	1.108	1.105	1.105	1.102	1.101	1.099	1.096	1.095	1.092	1.090	1.086	1.084	1.080	1.076	1.072	1.068	1.064	1.060	1.055	1.049	1.044	1.038	1.031	1.025	1.018	1.010	1.001	0.994	0.985	0.978	0.968	0.958	0.949	0.939	0.928	0.918	0.906	0.895	0.884	0.872	0.860	0.849	0.836	0.825	0.812	0.800	0.788	0.775	0.762	0.749	0.738	0.725	0.712	0.701	0.689	0.678	0.665	0.654	0.642	0.632	0.621	0.610	0.600	0.590	0.580	0.570	0.561	0.551	0.542	0.534	0.525	0.516	0.509	0.500	0.494	0.486	0.479	0.472	0.465	0.459	0.451	0.445	0.439	0.431	0.426	0.419	0.414	0.408	0.401	0.395	0.389	0.382	0.378	0.371	0.365	0.359	0.352	0.346	0.340	0.334	0.328	0.321	0.315	0.308	0.301	0.295	0.290	0.282	0.276	0.270	0.264	0.258	0.251	0.245	0.240	0.234	0.229	0.222	0.218	0.212	0.208	0.204	0.199	0.195	0.191	0.188	0.184	0.181	0.179	0.178	0.175	0.174	0.174	0.172	0.171	0.172	0.172	0.174	0.174	0.176	0.178	0.180	0.184	0.186	0.190	0.194	0.198	0.201	0.206	0.211	0.216	0.221	0.229	0.234	0.239	0.246	0.252	0.259	0.265	0.271	0.279	0.285	0.292	0.299	0.305	0.314	0.320	0.325	0.332	0.340	0.345	0.352	0.359	0.364	0.370	0.376	0.381	0.386	0.392	0.396	0.401	0.406	0.410	0.415	0.419	0.422	0.426	0.430	0.432	0.436	0.439	0.442	0.445	0.448	0.450	0.452	0.455	0.458	0.460	0.461	0.464	0.465	0.468	0.469	0.471	0.472	0.475	0.476	0.478	0.480	0.481	0.482	0.485	0.486	0.488	0.490	0.491	0.494	0.495	0.496	0.499	0.499	0.501	0.502	0.504	0.505	0.506	0.509	0.510	0.511	0.512	0.514	0.515	0.516	0.516	0.518	0.518	0.519	0.519	0.519	0.519	0.519	0.520	0.519	0.518	0.518	0.516	0.515	0.512	0.511	0.510	0.506	0.505	0.502	0.499	0.495	0.491	0.488	0.482	0.478	0.472	0.468	0.462	0.456	0.450	0.442	0.436	0.429	0.420	0.414	0.406	0.396	0.388	0.380	0.370	0.361	0.351	0.342	0.332	0.321	0.311	0.302	0.292	0.281	0.271	0.262	0.251	0.241	0.232	0.221	0.212	0.202	0.194	0.185	0.176	0.169	0.160	0.154	0.146	0.140	0.135	0.129	0.124	0.119	0.116	0.114	0.111	0.110	0.109	0.109	0.109	0.110	0.114	0.118	0.121	0.126	0.131	0.138	0.146	0.154	0.164	0.175	0.184	0.198	0.209	0.222	0.238	0.252	0.268	0.285	0.302	0.320	0.339	0.359	0.380	0.399	0.421	0.442	0.465	0.488	0.511	0.534	0.558	0.581	0.608	0.631	0.655	0.681	0.705	0.731	0.756	0.781	0.806	0.831	0.856	0.880	0.905	0.929	0.954	0.976	1.001	1.024	1.046	1.070	1.091	1.112	1.134	1.155	1.175	1.194	1.214	1.232	1.250	1.269	1.286	1.302	1.319	1.335	1.350	1.365	1.380	1.394	1.409	1.422	1.436	1.449	1.462	1.474	1.488	1.499	1.510	1.522	1.534	1.546	1.556	1.569	1.581	1.592	1.604	1.615	1.628	1.640	1.652	1.665	1.678	1.690	1.704	1.718	1.731	1.745	1.759	1.772	1.789	1.802	1.819	1.835	1.850	1.866	1.882	1.899	1.916	1.934	1.951	1.968	1.985	2.001	2.019	2.035	2.052	2.069	2.086	2.101	2.119	2.134	2.149	2.162	2.178	2.191	2.205	2.218	2.229	2.241	2.251	2.260	2.269	2.276	2.284	2.290	2.294	2.299	2.302	2.304	2.305	2.305	2.305	2.302	2.300	2.296	2.290	2.285	2.278	2.271	2.262	2.251	2.242	2.231	2.220	2.208	2.194	2.180	2.165	2.151	2.135	2.120	2.104	2.088	2.070	2.052	2.036	2.019	2.001	1.984	1.966	1.948	1.931	1.914	1.896	1.880	1.862	1.846	1.829	1.814	1.798	1.782	1.766	1.751	1.738	1.724	1.710	1.696	1.684	1.671	1.659	1.646	1.635	1.624	1.611	1.601	1.590	1.580	1.570	1.559	1.549	1.539	1.529	1.519	1.510	1.500	1.490	1.480	1.470	1.461	1.450	1.440	1.430	1.421	1.410	1.400	1.390	1.380	1.369	1.358	1.346	1.336	1.325	1.312	1.301	1.290	1.278	1.266	1.254	1.242	1.229	1.216	1.205	1.192	1.180	1.166	1.155	1.142	1.129	1.115	1.102	1.090	1.076	1.064	1.050	1.036	1.024	1.010	0.995	0.981	0.969	0.954	0.941	0.928	0.912	0.899	0.885	0.869	0.855	0.841	0.826	0.811	0.796	0.781	0.766	0.751	0.736	0.721	0.705	0.690	0.675	0.659	0.644	0.628	0.612	0.596	0.581	0.566	0.551	0.536	0.521	0.506	0.492	0.478	0.464	0.450	0.438	0.424	0.411	0.400	0.388	0.378	0.366	0.356	0.349	0.339	0.331	0.325	0.319	0.312	
