# Supplementary material for: Motion onset VEPs can see through the blur
Source: Sci Rep. 2024 Sep 12;14:21296. doi: 10.1038/s41598-024-72483-z (PMC11393312; doi:10.1038/s41598-024-72483-z)
Supplement: Supplementary file 3 — Supplementary Information 3. [file 41598_2024_72483_MOESM3_ESM.zip › VEP_raw_data/source_data/SourceBlurVEP-S007_VEP_2023-04-04_09-42-08.txt]

0.000	0.000	99999.999	6250.000	50.000	-2193.000	-2061.000	6248.000	7.000	100.000	5.000	2.000	1.000	1.000	0.000	0.000	0.000	0.000	0.000	0.000	0.000	0.000	0.000	0.000	0.000	0.000	0.000	-2.552	-2.549	-2.546	-2.544	-2.541	-2.539	-2.536	-2.534	-2.532	-2.530	-2.526	-2.524	-2.521	-2.519	-2.516	-2.514	-2.511	-2.509	-2.505	-2.502	-2.499	-2.496	-2.491	-2.489	-2.484	-2.480	-2.475	-2.472	-2.468	-2.464	-2.459	-2.454	-2.449	-2.444	-2.440	-2.434	-2.429	-2.424	-2.418	-2.412	-2.408	-2.401	-2.396	-2.390	-2.385	-2.380	-2.375	-2.370	-2.365	-2.360	-2.355	-2.350	-2.346	-2.341	-2.338	-2.332	-2.330	-2.326	-2.324	-2.320	-2.318	-2.315	-2.312	-2.311	-2.309	-2.308	-2.308	-2.306	-2.305	-2.306	-2.306	-2.306	-2.308	-2.309	-2.309	-2.310	-2.312	-2.314	-2.316	-2.318	-2.320	-2.321	-2.325	-2.328	-2.329	-2.332	-2.334	-2.338	-2.339	-2.342	-2.345	-2.346	-2.350	-2.352	-2.354	-2.355	-2.358	-2.359	-2.360	-2.361	-2.362	-2.362	-2.364	-2.364	-2.365	-2.365	-2.365	-2.364	-2.365	-2.364	-2.362	-2.362	-2.361	-2.360	-2.360	-2.358	-2.356	-2.355	-2.355	-2.354	-2.354	-2.351	-2.351	-2.350	-2.349	-2.349	-2.349	-2.350	-2.349	-2.350	-2.351	-2.352	-2.355	-2.355	-2.358	-2.360	-2.364	-2.368	-2.371	-2.375	-2.380	-2.385	-2.390	-2.395	-2.401	-2.406	-2.414	-2.420	-2.428	-2.435	-2.444	-2.451	-2.460	-2.469	-2.478	-2.486	-2.495	-2.505	-2.515	-2.525	-2.534	-2.544	-2.554	-2.564	-2.575	-2.585	-2.595	-2.605	-2.616	-2.626	-2.636	-2.648	-2.658	-2.668	-2.678	-2.688	-2.698	-2.709	-2.719	-2.730	-2.740	-2.750	-2.761	-2.772	-2.784	-2.794	-2.805	-2.815	-2.828	-2.839	-2.850	-2.860	-2.872	-2.884	-2.896	-2.908	-2.919	-2.931	-2.944	-2.955	-2.969	-2.980	-2.992	-3.005	-3.016	-3.029	-3.041	-3.052	-3.065	-3.078	-3.089	-3.100	-3.111	-3.122	-3.132	-3.142	-3.154	-3.162	-3.172	-3.180	-3.189	-3.195	-3.202	-3.209	-3.214	-3.219	-3.222	-3.226	-3.229	-3.231	-3.231	-3.232	-3.231	-3.230	-3.228	-3.225	-3.221	-3.216	-3.210	-3.204	-3.198	-3.190	-3.181	-3.172	-3.161	-3.150	-3.139	-3.128	-3.115	-3.101	-3.089	-3.074	-3.059	-3.045	-3.030	-3.015	-2.999	-2.982	-2.968	-2.951	-2.936	-2.919	-2.904	-2.888	-2.872	-2.856	-2.841	-2.826	-2.810	-2.796	-2.782	-2.770	-2.756	-2.744	-2.731	-2.719	-2.709	-2.699	-2.688	-2.679	-2.671	-2.662	-2.655	-2.649	-2.641	-2.638	-2.631	-2.628	-2.622	-2.620	-2.618	-2.615	-2.614	-2.612	-2.612	-2.612	-2.612	-2.612	-2.615	-2.616	-2.618	-2.620	-2.622	-2.625	-2.628	-2.631	-2.635	-2.639	-2.641	-2.645	-2.648	-2.651	-2.656	-2.660	-2.664	-2.668	-2.671	-2.675	-2.679	-2.681	-2.685	-2.689	-2.692	-2.695	-2.698	-2.700	-2.702	-2.704	-2.705	-2.708	-2.709	-2.710	-2.710	-2.711	-2.711	-2.711	-2.711	-2.711	-2.710	-2.710	-2.709	-2.708	-2.706	-2.705	-2.702	-2.700	-2.699	-2.696	-2.695	-2.691	-2.689	-2.686	-2.682	-2.680	-2.675	-2.672	-2.669	-2.665	-2.661	-2.658	-2.654	-2.649	-2.645	-2.641	-2.638	-2.632	-2.629	-2.625	-2.621	-2.616	-2.611	-2.608	-2.604	-2.599	-2.595	-2.591	-2.586	-2.582	-2.578	-2.575	-2.571	-2.566	-2.562	-2.559	-2.555	-2.551	-2.548	-2.544	-2.540	-2.538	-2.534	-2.530	-2.528	-2.525	-2.521	-2.519	-2.516	-2.514	-2.511	-2.509	-2.506	-2.505	-2.502	-2.501	-2.500	-2.499	-2.498	-2.495	-2.495	-2.494	-2.492	-2.492	-2.491	-2.491	-2.490	-2.490	-2.490	-2.489	-2.489	-2.489	-2.489	-2.489	-2.488	-2.488	-2.486	-2.485	-2.484	-2.482	-2.481	-2.479	-2.479	-2.476	-2.472	-2.470	-2.468	-2.464	-2.459	-2.455	-2.450	-2.444	-2.439	-2.432	-2.424	-2.418	-2.409	-2.400	-2.390	-2.380	-2.370	-2.359	-2.348	-2.335	-2.322	-2.309	-2.295	-2.280	-2.266	-2.250	-2.234	-2.218	-2.201	-2.184	-2.166	-2.149	-2.130	-2.111	-2.092	-2.074	-2.055	-2.036	-2.018	-1.998	-1.979	-1.960	-1.941	-1.922	-1.904	-1.886	-1.868	-1.850	-1.832	-1.815	-1.799	-1.782	-1.766	-1.751	-1.738	-1.722	-1.709	-1.696	-1.682	-1.671	-1.660	-1.650	-1.639	-1.631	-1.622	-1.615	-1.608	-1.601	-1.596	-1.591	-1.588	-1.584	-1.582	-1.580	-1.579	-1.579	-1.579	-1.580	-1.581	-1.585	-1.586	-1.590	-1.594	-1.600	-1.605	-1.610	-1.615	-1.622	-1.630	-1.639	-1.646	-1.655	-1.662	-1.671	-1.682	-1.691	-1.702	-1.712	-1.722	-1.734	-1.744	-1.755	-1.765	-1.776	-1.789	-1.799	-1.810	-1.821	-1.832	-1.842	-1.854	-1.864	-1.875	-1.885	-1.895	-1.904	-1.914	-1.922	-1.932	-1.940	-1.949	-1.956	-1.964	-1.970	-1.976	-1.982	-1.989	-1.994	-1.999	-2.004	-2.007	-2.011	-2.015	-2.018	-2.020	-2.022	-2.024	-2.025	-2.026	-2.026	-2.026	-2.026	-2.025	-2.024	-2.022	-2.021	-2.019	-2.016	-2.014	-2.011	-2.009	-2.005	-2.000	-1.996	-1.994	-1.989	-1.984	-1.979	-1.975	-1.969	-1.965	-1.959	-1.954	-1.948	-1.942	-1.935	-1.930	-1.924	-1.918	-1.911	-1.905	-1.898	-1.891	-1.884	-1.878	-1.870	-1.862	-1.856	-1.849	-1.841	-1.834	-1.826	-1.820	-1.811	-1.804	-1.798	-1.790	-1.781	-1.775	-1.768	-1.760	-1.752	-1.745	-1.739	-1.732	-1.726	-1.720	-1.712	-1.708	-1.701	-1.696	-1.690	-1.686	-1.681	-1.678	-1.672	-1.669	-1.665	-1.662	-1.659	-1.656	-1.654	-1.652	-1.650	-1.650	-1.649	-1.648	-1.648	-1.649	-1.649	-1.649	-1.650	-1.651	-1.652	-1.655	-1.656	-1.658	-1.661	-1.664	-1.665	-1.669	-1.670	-1.672	-1.676	-1.678	-1.680	-1.682	-1.684	-1.686	-1.688	-1.690	-1.690	-1.692	-1.692	-1.694	-1.694	-1.692	-1.692	-1.691	-1.691	-1.689	-1.686	-1.684	-1.680	-1.678	-1.672	-1.669	-1.664	-1.658	-1.652	-1.646	-1.640	-1.632	-1.626	-1.618	-1.609	-1.601	-1.591	-1.582	-1.572	-1.564	-1.552	-1.542	-1.531	-1.520	-1.509	-1.498	-1.485	-1.474	-1.461	-1.450	-1.438	-1.426	-1.414	-1.401	-1.389	-1.376	-1.364	-1.351	-1.339	-1.326	-1.314	-1.302	-1.290	-1.278	-1.266	-1.254	-1.244	-1.231	-1.220	-1.210	-1.199	-1.189	-1.178	-1.168	-1.159	-1.149	-1.139	-1.130	-1.121	-1.112	-1.105	-1.098	-1.090	-1.082	-1.076	-1.071	-1.065	-1.059	-1.054	-1.050	-1.045	-1.041	-1.039	-1.035	-1.032	-1.030	-1.029	-1.029	-1.028	-1.028	-1.028	-1.029	-1.030	-1.032	-1.035	-1.038	-1.041	-1.045	-1.050	-1.055	-1.059	-1.065	-1.070	-1.076	-1.082	-1.089	-1.096	-1.105	-1.111	-1.120	-1.128	-1.136	-1.145	-1.154	-1.164	-1.172	-1.180	-1.190	-1.199	-1.208	-1.218	-1.226	-1.236	-1.244	-1.254	-1.262	-1.271	-1.280	-1.290	-1.298	-1.306	-1.315	-1.321	-1.330	-1.338	-1.345	-1.352	-1.360	-1.366	-1.375	-1.381	-1.388	-1.395	-1.401	-1.408	-1.414	-1.420	-1.426	-1.432	-1.440	-1.445	-1.452	-1.459	-1.465	-1.471	-1.479	-1.485	-1.491	-1.499	-1.506	-1.514	-1.522	-1.530	-1.538	-1.546	-1.556	-1.565	-1.574	-1.584	-1.592	-1.604	-1.614	-1.625	-1.635	-1.648	-1.659	-1.670	-1.682	-1.695	-1.706	-1.720	-1.732	-1.745	-1.758	-1.771	-1.785	-1.798	-1.811	-1.825	-1.839	-1.851	-1.865	-1.878	-1.891	-1.904	-1.918	-1.930	-1.941	-1.954	-1.966	-1.978	-1.988	-1.999	-2.010	-2.020	-2.030	-2.040	-2.049	-2.058	-2.066	-2.075	-2.082	-2.089	-2.096	-2.104	-2.110	-2.115	-2.121	-2.126	-2.132	-2.138	-2.142	-2.146	-2.151	-2.155	-2.159	-2.162	-2.166	-2.170	-2.174	-2.178	-2.181	-2.184	-2.189	-2.191	-2.195	-2.198	-2.201	-2.204	-2.208	-2.211	-2.214	-2.219	-2.222	-2.225	-2.229	-2.232	-2.236	-2.240	-2.244	-2.246	-2.250	-2.255	-2.258	-2.260	-2.264	-2.266	-2.269	-2.271	-2.274	-2.276	-2.278	-2.279	-2.281	-2.282	-2.281	-2.281	-2.281	-2.280	-2.280	-2.278	-2.275	-2.272	-2.269	-2.265	-2.260	-2.254	-2.249	-2.242	-2.235	-2.228	-2.219	-2.211	-2.201	-2.191	-2.180	-2.170	-2.158	-2.146	-2.134	-2.120	-2.106	-2.092	-2.079	-2.064	-2.049	-2.034	-2.019	-2.002	-1.985	-1.970	-1.954	-1.938	-1.921	-1.905	-1.889	-1.872	-1.858	-1.840	-1.826	-1.810	-1.795	-1.780	-1.768	-1.754	-1.740	-1.729	-1.716	-1.705	-1.695	-1.685	-1.676	-1.668	-1.660	-1.651	-1.646	-1.640	-1.636	-1.631	-1.628	-1.625	-1.622	-1.622	-1.621	-1.621	-1.622	-1.624	-1.625	-1.628	-1.631	-1.634	-1.639	-1.641	-1.646	-1.652	-1.658	-1.662	-1.669	-1.674	-1.680	-1.686	-1.692	-1.700	-1.706	-1.711	-1.718	-1.724	-1.730	-1.734	-1.740	-1.744	-1.749	-1.752	-1.756	-1.760	-1.764	-1.765	-1.769	-1.770	-1.770	-1.771	-1.771	-1.772	-1.771	-1.770	-1.769	-1.766	-1.765	-1.762	-1.759	-1.755	-1.750	-1.746	-1.741	-1.736	-1.730	-1.725	-1.719	-1.711	-1.705	-1.698	-1.690	-1.684	-1.676	-1.669	-1.661	-1.654	-1.646	-1.639	-1.631	-1.622	-1.615	-1.608	-1.599	-1.591	-1.582	-1.575	-1.568	-1.560	-1.552	-1.545	-1.536	-1.529	-1.521	-1.515	-1.508	-1.500	-1.492	-1.486	-1.479	-1.472	-1.465	-1.459	-1.451	-1.445	-1.439	-1.432	-1.426	-1.420	-1.415	-1.408	-1.402	-1.396	-1.390	-1.385	-1.380	-1.375	-1.370	-1.365	-1.359	-1.355	-1.351	-1.346	-1.344	-1.339	-1.335	-1.334	-1.330	-1.328	-1.325	-1.322	-1.321	-1.320	-1.319	-1.319	-1.318	-1.318	-1.318	-1.318	-1.318	-1.318	-1.319	-1.320	-1.322	-1.324	-1.326	-1.328	-1.330	-1.334	-1.336	-1.339	-1.341	-1.344	-1.348	-1.350	-1.352	-1.356	-1.359	-1.361	-1.365	-1.368	-1.370	-1.372	-1.375	-1.378	-1.379	-1.380	-1.381	-1.381	-1.382	-1.384	-1.384	-1.382	-1.382	-1.380	-1.379	-1.378	-1.375	-1.372	-1.369	-1.366	-1.362	-1.360	-1.354	-1.350	-1.345	-1.340	-1.334	-1.329	-1.322	-1.316	-1.310	-1.304	-1.299	-1.291	-1.284	-1.278	-1.271	-1.265	-1.259	-1.251	-1.245	-1.238	-1.232	-1.226	-1.221	-1.215	-1.210	-1.205	-1.200	-1.196	-1.192	-1.189	-1.186	-1.182	-1.181	-1.179	-1.178	-1.176	-1.176	-1.176	-1.176	-1.176	-1.179	-1.180	-1.182	-1.186	-1.190	-1.194	-1.199	-1.202	-1.210	-1.215	-1.222	-1.230	-1.236	-1.245	-1.254	-1.262	-1.271	-1.281	-1.291	-1.302	-1.312	-1.322	-1.334	-1.346	-1.356	-1.368	-1.380	-1.392	-1.404	-1.415	-1.429	-1.440	-1.451	-1.465	-1.476	-1.488	-1.500	-1.511	-1.522	-1.534	-1.544	-1.555	-1.565	-1.575	-1.584	-1.594	-1.602	-1.610	-1.618	-1.626	-1.631	-1.638	-1.644	-1.649	-1.652	-1.656	-1.660	-1.662	-1.664	-1.665	-1.665	-1.665	-1.665	-1.662	-1.661	-1.658	-1.654	-1.649	-1.644	-1.639	-1.632	-1.625	-1.618	-1.608	-1.600	-1.589	-1.580	-1.568	-1.558	-1.545	-1.532	-1.520	-1.506	-1.494	-1.479	-1.465	-1.450	-1.435	-1.420	-1.405	-1.390	-1.375	-1.360	-1.344	-1.329	-1.314	-1.299	-1.285	-1.270	-1.256	-1.242	-1.229	-1.216	-1.204	-1.192	-1.181	-1.170	-1.160	-1.150	-1.141	-1.132	-1.126	-1.119	-1.112	-1.108	-1.102	-1.099	-1.096	-1.094	-1.094	-1.092	-1.092	-1.094	-1.096	-1.099	-1.101	-1.105	-1.110	-1.115	-1.121	-1.128	-1.135	-1.142	-1.150	-1.160	-1.169	-1.179	-1.189	-1.198	-1.209	-1.220	-1.230	-1.240	-1.251	-1.262	-1.274	-1.284	-1.295	-1.305	-1.315	-1.326	-1.335	-1.345	-1.352	-1.361	-1.370	-1.378	-1.385	-1.392	-1.399	-1.404	-1.409	-1.414	-1.418	-1.421	-1.422	-1.425	-1.428	-1.428	-1.429	-1.428	-1.428	-1.426	-1.424	-1.421	-1.419	-1.415	-1.411	-1.408	-1.402	-1.399	-1.392	-1.388	-1.381	-1.376	-1.370	-1.362	-1.356	-1.351	-1.344	-1.338	-1.331	-1.325	-1.319	-1.312	-1.306	-1.301	-1.296	-1.290	-1.285	-1.280	-1.275	-1.271	-1.268	-1.264	-1.260	-1.256	-1.254	-1.251	-1.249	-1.248	-1.246	-1.245	-1.245	-1.244	-1.244	-1.242	-1.244	-1.245	-1.244	-1.246	-1.246	-1.248	-1.249	-1.250	-1.252	-1.254	-1.255	-1.256	-1.258	-1.259	-1.261	-1.262	-1.264	-1.265	-1.264	-1.265	-1.266	-1.268	-1.268	-1.268	-1.266	-1.266	-1.266	-1.265	-1.264	-1.262	-1.260	-1.259	-1.256	-1.255	-1.254	-1.250	-1.248	-1.245	-1.242	-1.239	-1.235	-1.234	-1.230	-1.226	-1.222	-1.219	-1.215	-1.212	-1.209	-1.205	-1.201	-1.198	-1.195	-1.191	-1.188	-1.184	-1.180	-1.178	-1.174	-1.171	-1.166	-1.164	-1.160	-1.156	-1.154	-1.151	-1.148	-1.142	-1.140	-1.136	-1.132	-1.129	-1.124	-1.120	-1.115	-1.111	-1.108	-1.101	-1.096	-1.091	-1.085	-1.079	-1.072	-1.065	-1.059	-1.051	-1.044	-1.035	-1.028	-1.020	-1.010	-1.001	-0.992	-0.982	-0.972	-0.962	-0.952	-0.942	-0.931	-0.921	-0.910	-0.900	-0.890	-0.879	-0.869	-0.858	-0.846	-0.836	-0.826	-0.816	-0.805	-0.796	-0.788	-0.778	-0.769	-0.760	-0.752	-0.744	-0.738	-0.729	-0.722	-0.718	-0.711	-0.705	-0.701	-0.696	-0.691	-0.688	-0.684	-0.680	-0.676	-0.674	-0.671	-0.670	-0.668	-0.666	-0.662	-0.661	-0.660	-0.659	-0.658	-0.656	-0.654	-0.651	-0.650	-0.649	-0.646	-0.645	-0.642	-0.640	-0.636	-0.635	-0.630	-0.628	-0.622	-0.619	-0.614	-0.610	-0.604	-0.598	-0.591	-0.585	-0.580	-0.572	-0.565	-0.558	-0.550	-0.541	-0.534	-0.524	-0.515	-0.507	-0.499	-0.489	-0.479	-0.470	-0.461	-0.451	-0.442	-0.434	-0.424	-0.416	-0.408	-0.400	-0.391	-0.384	-0.378	-0.370	-0.364	-0.358	-0.351	-0.345	-0.341	-0.338	-0.332	-0.329	-0.325	-0.324	-0.322	-0.320	-0.320	-0.319	-0.318	-0.319	-0.320	-0.320	-0.321	-0.322	-0.325	-0.328	-0.331	-0.334	-0.336	-0.339	-0.342	-0.346	-0.350	-0.352	-0.358	-0.360	-0.365	-0.368	-0.370	-0.374	-0.376	-0.379	-0.381	-0.384	-0.385	-0.386	-0.388	-0.388	-0.388	-0.386	-0.386	-0.385	-0.384	-0.381	-0.378	-0.375	-0.371	-0.366	-0.360	-0.355	-0.349	-0.341	-0.335	-0.326	-0.319	-0.310	-0.300	-0.290	-0.279	-0.268	-0.256	-0.244	-0.231	-0.218	-0.205	-0.190	-0.176	-0.162	-0.148	-0.132	-0.116	-0.101	-0.086	-0.069	-0.054	-0.038	-0.020	-0.005	0.012	0.028	0.045	0.061	0.078	0.092	0.109	0.124	0.139	0.154	0.169	0.184	0.196	0.211	0.224	0.238	0.249	0.260	0.272	0.282	0.292	0.302	0.311	0.320	0.328	0.334	0.340	0.346	0.352	0.358	0.361	0.364	0.368	0.369	0.370	0.371	0.371	0.370	0.370	0.366	0.365	0.361	0.359	0.354	0.349	0.344	0.338	0.331	0.325	0.318	0.309	0.301	0.292	0.284	0.274	0.264	0.254	0.244	0.232	0.221	0.209	0.196	0.184	0.171	0.159	0.146	0.132	0.119	0.105	0.091	0.078	0.062	0.048	0.034	0.019	0.004	-0.011	-0.026	-0.041	-0.056	-0.071	-0.086	-0.102	-0.118	-0.131	-0.146	-0.161	-0.176	-0.191	-0.205	-0.219	-0.234	-0.248	-0.261	-0.274	-0.288	-0.301	-0.312	-0.326	-0.338	-0.350	-0.361	-0.372	-0.382	-0.392	-0.402	-0.412	-0.422	-0.431	-0.439	-0.446	-0.454	-0.461	-0.466	-0.472	-0.478	-0.484	-0.488	-0.490	-0.495	-0.498	-0.500	-0.502	-0.504	-0.504	-0.505	-0.505	-0.504	-0.504	-0.502	-0.501	-0.500	-0.498	-0.496	-0.494	-0.490	-0.488	-0.484	-0.480	-0.478	-0.474	-0.470	-0.466	-0.462	-0.459	-0.455	-0.451	-0.448	-0.444	-0.441	-0.438	-0.435	-0.431	-0.430	-0.428	-0.425	-0.422	-0.422	-0.421	-0.420	-0.419	-0.420	-0.420	-0.419	-0.420	-0.421	-0.422	-0.424	-0.425	-0.428	-0.431	-0.432	-0.435	-0.439	-0.441	-0.444	-0.448	-0.450	-0.454	-0.458	-0.460	-0.464	-0.466	-0.469	-0.471	-0.474	-0.476	-0.479	-0.480	-0.481	-0.482	-0.482	-0.482	-0.482	-0.481	-0.480	-0.479	-0.476	-0.474	-0.470	-0.466	-0.461	-0.458	-0.451	-0.444	-0.438	-0.430	-0.421	-0.411	-0.402	-0.392	-0.382	-0.370	-0.358	-0.345	-0.332	-0.320	-0.305	-0.291	-0.276	-0.261	-0.245	-0.230	-0.214	-0.198	-0.181	-0.165	-0.148	-0.130	-0.114	-0.098	-0.080	-0.064	-0.046	-0.029	-0.014	0.004	0.020	0.034	0.050	0.065	0.079	0.094	0.108	0.120	0.132	0.146	0.156	0.168	0.178	0.188	0.196	0.205	0.212	0.219	0.226	0.231	0.236	0.241	0.244	0.246	0.250	0.251	0.251	0.251	0.250	0.249	0.248	0.245	0.241	0.236	0.232	0.228	0.221	0.216	0.209	0.202	0.194	0.186	0.178	0.169	0.159	0.150	0.139	0.128	0.119	0.108	0.096	0.085	0.072	0.061	0.049	0.038	0.025	0.014	0.000	-0.011	-0.024	-0.035	-0.048	-0.059	-0.072	-0.084	-0.096	-0.106	-0.119	-0.130	-0.140	-0.151	-0.162	-0.172	-0.182	-0.194	-0.204	-0.212	-0.221	-0.231	-0.240	-0.249	-0.258	-0.266	-0.274	-0.282	-0.289	-0.296	-0.305	-0.311	-0.319	-0.326	-0.332	-0.339	-0.345	-0.352	-0.359	-0.364	-0.371	-0.378	-0.384	-0.390	-0.396	-0.404	-0.410	-0.415	-0.422	-0.429	-0.436	-0.444	-0.450	-0.458	-0.466	-0.472	-0.480	-0.489	-0.496	-0.505	-0.515	-0.524	-0.532	-0.542	-0.551	-0.561	-0.571	-0.581	-0.591	-0.602	-0.612	-0.622	-0.635	-0.645	-0.658	-0.668	-0.680	-0.691	-0.702	-0.714	-0.726	-0.738	-0.749	-0.760	-0.771	-0.781	-0.792	-0.804	-0.814	-0.824	-0.834	-0.844	-0.854	-0.862	-0.872	-0.880	-0.889	-0.896	-0.904	-0.910	-0.915	-0.921	-0.926	-0.931	-0.935	-0.939	-0.941	-0.944	-0.944	-0.945	-0.945	-0.946	-0.944	-0.942	-0.940	-0.938	-0.934	-0.930	-0.924	-0.920	-0.914	-0.906	-0.900	-0.891	-0.884	-0.875	-0.866	-0.855	-0.846	-0.835	-0.824	-0.814	-0.801	-0.790	-0.778	-0.766	-0.752	-0.741	-0.728	-0.716	-0.702	-0.691	-0.679	-0.666	-0.654	-0.642	-0.630	-0.619	-0.609	-0.598	-0.588	-0.578	-0.566	-0.559	-0.549	-0.541	-0.532	-0.526	-0.520	-0.512	-0.507	-0.502	-0.499	-0.495	-0.491	-0.489	-0.488	-0.486	-0.485	-0.486	-0.486	-0.489	-0.491	-0.494	-0.498	-0.501	-0.505	-0.509	-0.515	-0.520	-0.526	-0.534	-0.539	-0.546	-0.554	-0.561	-0.569	-0.576	-0.584	-0.592	-0.601	-0.608	-0.616	-0.624	-0.632	-0.640	-0.646	-0.654	-0.661	-0.666	-0.674	-0.679	-0.685	-0.690	-0.695	-0.699	-0.702	-0.706	-0.709	-0.711	-0.712	-0.712	-0.715	-0.714	-0.712	-0.712	-0.710	-0.708	-0.705	-0.701	-0.698	-0.694	-0.689	-0.684	-0.678	-0.671	-0.665	-0.658	-0.650	-0.642	-0.635	-0.628	-0.619	-0.609	-0.600	-0.591	-0.582	-0.574	-0.564	-0.555	-0.545	-0.536	-0.528	-0.519	-0.510	-0.501	-0.494	-0.485	-0.479	-0.471	-0.464	-0.458	-0.451	-0.445	-0.440	-0.436	-0.431	-0.426	-0.424	-0.420	-0.419	-0.416	-0.415	-0.412	-0.412	-0.412	-0.412	-0.415	-0.415	-0.416	-0.420	-0.421	-0.425	-0.428	-0.431	-0.436	-0.441	-0.445	-0.450	-0.455	-0.460	-0.466	-0.470	-0.476	-0.481	-0.486	-0.492	-0.499	-0.504	-0.510	-0.515	-0.520	-0.524	-0.529	-0.532	-0.536	-0.539	-0.542	-0.545	-0.548	-0.550	-0.551	-0.554	-0.554	-0.555	-0.554	-0.554	-0.552	-0.550	-0.549	-0.546	-0.541	-0.539	-0.534	-0.529	-0.522	-0.516	-0.510	-0.504	-0.496	-0.488	-0.480	-0.472	-0.462	-0.454	-0.444	-0.432	-0.422	-0.412	-0.400	-0.389	-0.378	-0.365	-0.354	-0.341	-0.329	-0.316	-0.302	-0.290	-0.278	-0.265	-0.251	-0.239	-0.225	-0.212	-0.200	-0.186	-0.174	-0.161	-0.149	-0.136	-0.125	-0.114	-0.102	-0.090	-0.080	-0.069	-0.059	-0.050	-0.040	-0.032	-0.022	-0.015	-0.008	-0.001	0.006	0.011	0.018	0.022	0.028	0.030	0.034	0.036	0.038	0.040	0.040	0.040	0.040	0.040	0.038	0.036	0.032	0.030	0.026	0.021	0.016	0.011	0.005	-0.001	-0.009	-0.015	-0.022	-0.031	-0.040	-0.049	-0.058	-0.068	-0.078	-0.088	-0.098	-0.108	-0.118	-0.128	-0.140	-0.150	-0.161	-0.170	-0.181	-0.191	-0.202	-0.212	-0.222	-0.232	-0.242	-0.251	-0.260	-0.270	-0.278	-0.286	-0.294	-0.301	-0.309	-0.315	-0.321	-0.326	-0.331	-0.336	-0.341	-0.345	-0.350	-0.354	-0.355	-0.359	-0.361	-0.362	-0.364	-0.365	-0.366	-0.368	-0.368	-0.368	-0.368	-0.368	-0.366	-0.366	-0.366	-0.366	-0.365	-0.365	-0.366	-0.366	-0.366	-0.368	-0.368	-0.369	-0.371	-0.372	-0.376	-0.378	-0.381	-0.386	-0.390	-0.396	-0.401	-0.408	-0.415	-0.422	-0.431	-0.441	-0.451	-0.461	-0.472	-0.485	-0.499	-0.511	-0.526	-0.541	-0.558	-0.575	-0.592	-0.610	-0.629	-0.649	-0.669	-0.690	-0.711	-0.734	-0.755	-0.779	-0.801	-0.825	-0.848	-0.872	-0.896	-0.920	-0.944	-0.969	-0.992	-1.016	-1.040	-1.065	-1.088	-1.111	-1.134	-1.156	-1.178	-1.200	-1.221	-1.240	-1.260	-1.279	-1.296	-1.314	-1.331	-1.346	-1.361	-1.375	-1.389	-1.401	-1.412	-1.422	-1.431	-1.439	-1.446	-1.454	-1.459	-1.464	-1.468	-1.469	-1.470	-1.471	-1.469	-1.469	-1.466	-1.462	-1.459	-1.452	-1.446	-1.439	-1.431	-1.422	-1.412	-1.402	-1.392	-1.381	-1.369	-1.356	-1.344	-1.329	-1.315	-1.300	-1.285	-1.270	-1.252	-1.238	-1.220	-1.204	-1.186	-1.169	-1.151	-1.132	-1.115	-1.096	-1.078	-1.060	-1.041	-1.021	-1.004	-0.984	-0.966	-0.946	-0.929	-0.909	-0.891	-0.871	-0.854	-0.835	-0.818	-0.799	-0.781	-0.764	-0.745	-0.728	-0.711	-0.692	-0.676	-0.660	-0.642	-0.628	-0.611	-0.595	-0.580	-0.564	-0.549	-0.534	-0.520	-0.505	-0.490	-0.478	-0.462	-0.449	-0.436	-0.424	-0.411	-0.399	-0.386	-0.375	-0.364	-0.352	-0.342	-0.331	-0.321	-0.312	-0.302	-0.292	-0.284	-0.275	-0.266	-0.259	-0.251	-0.244	-0.236	-0.230	-0.224	-0.218	-0.211	-0.205	-0.201	-0.196	-0.192	-0.188	-0.184	-0.180	-0.176	-0.175	-0.171	-0.170	-0.168	-0.166	-0.165	-0.164	-0.161	-0.161	-0.161	-0.161	-0.161	-0.161	-0.162	-0.164	-0.164	-0.165	-0.166	-0.169	-0.170	-0.171	-0.174	-0.176	-0.179	-0.181	-0.184	-0.185	-0.188	-0.190	-0.192	-0.195	-0.198	-0.200	-0.202	-0.206	-0.209	-0.211	-0.214	-0.218	-0.220	-0.222	-0.225	-0.228	-0.231	-0.234	-0.236	-0.240	-0.244	-0.245	-0.249	-0.252	-0.255	-0.259	-0.261	-0.265	-0.270	-0.272	-0.276	-0.279	-0.282	-0.286	-0.290	-0.292	-0.296	-0.300	-0.304	-0.306	-0.309	-0.311	-0.314	-0.316	-0.319	-0.321	-0.324	-0.325	-0.326	-0.328	-0.328	-0.328	-0.326	-0.326	-0.325	-0.321	-0.319	-0.315	-0.311	-0.308	-0.301	-0.295	-0.288	-0.281	-0.272	-0.262	-0.254	-0.242	-0.231	-0.219	-0.205	-0.192	-0.178	-0.162	-0.146	-0.130	-0.112	-0.095	-0.075	-0.055	-0.036	-0.015	0.005	0.026	0.049	0.071	0.092	0.116	0.140	0.162	0.186	0.210	0.234	0.259	0.281	0.305	0.329	0.352	0.375	0.398	0.421	0.442	0.465	0.486	0.507	0.526	0.546	0.565	0.585	0.604	0.621	0.638	0.655	0.670	0.685	0.700	0.715	0.728	0.740	0.752	0.764	0.774	0.784	0.794	0.802	0.810	0.818	0.826	0.831	0.838	0.844	0.848	0.851	0.858	0.859	0.862	0.865	0.869	0.870	0.872	0.874	0.874	0.875	0.875	0.876	0.876	0.876	0.876	0.878	0.876	0.876	0.875	0.874	0.875	0.874	0.874	0.872	0.872	0.872	0.871	0.871	0.872	0.872	0.874	0.872	0.874	0.876	0.876	0.878	0.879	0.880	0.882	0.884	0.888	0.890	0.892	0.895	0.899	0.902	0.906	0.910	0.915	0.919	0.924	0.929	0.935	0.941	0.946	0.952	0.958	0.964	0.971	0.978	0.985	0.992	0.999	1.006	1.014	1.020	1.029	1.035	1.044	1.051	1.058	1.066	1.074	1.080	1.088	1.095	1.102	1.109	1.115	1.122	1.129	1.134	1.140	1.146	1.151	1.156	1.161	1.166	1.169	1.174	1.176	1.180	1.182	1.184	1.188	1.189	1.189	1.190	1.191	1.191	1.191	1.190	1.190	1.189	1.188	1.186	1.184	1.181	1.179	1.176	1.174	1.170	1.168	1.164	1.160	1.156	1.152	1.149	1.144	1.140	1.136	1.132	1.129	1.125	1.122	1.119	1.116	1.114	1.111	1.108	1.108	1.105	1.102	1.102	1.102	1.102	1.101	1.102	1.105	1.106	1.108	1.111	1.114	1.118	1.122	1.128	1.132	1.139	1.145	1.152	1.159	1.166	1.175	1.184	1.192	1.202	1.212	1.222	1.232	1.244	1.255	1.268	1.279	1.291	1.304	1.316	1.329	1.341	1.354	1.366	1.379	1.392	1.405	1.416	1.430	1.441	1.454	1.466	1.479	1.490	1.500	1.511	1.522	1.532	1.542	1.552	1.561	1.571	1.579	1.588	1.595	1.601	1.608	1.615	1.621	1.626	1.631	1.636	1.640	1.642	1.646	1.649	1.651	1.652	1.654	1.655	1.655	1.655	1.655	1.654	1.652	1.651	1.649	1.646	1.642	1.640	1.635	1.631	1.628	1.622	1.616	1.611	1.605	1.599	1.592	1.585	1.578	1.570	1.562	1.554	1.546	1.538	1.528	1.519	1.509	1.499	1.490	1.480	1.470	1.459	1.448	1.438	1.428	1.416	1.405	1.394	1.381	1.370	1.358	1.346	1.334	1.322	1.311	1.299	1.288	1.275	1.265	1.252	1.241	1.230	1.218	1.208	1.195	1.185	1.174	1.161	1.151	1.140	1.130	1.119	1.109	1.098	1.089	1.078	1.068	1.058	1.048	1.038	1.029	1.019	1.009	1.000	0.990	0.980	0.971	0.961	0.952	0.944	0.935	0.925	0.916	0.906	0.899	0.890	0.881	0.872	0.862	0.854	0.845	0.838	0.828	0.820	0.811	0.802	0.794	0.785	0.776	0.768	0.760	0.750	0.742	0.734	0.726	0.718	0.709	0.701	0.694	0.685	0.678	0.670	0.664	0.656	0.648	0.641	0.635	0.628	0.621	0.616	0.609	0.604	0.599	0.594	0.589	0.584	0.579	0.575	0.571	0.569	0.566	0.562	0.562	0.560	0.558	0.558	0.556	0.556	0.556	0.556	0.558	0.559	0.560	0.562	0.566	0.568	0.571	0.575	0.579	0.584	0.589	0.594	0.598	0.604	0.610	0.615	0.622	0.629	0.635	0.641	0.648	0.655	0.661	0.669	0.675	0.681	0.688	0.694	0.700	0.706	0.711	0.716	0.722	0.726	0.731	0.735	0.739	0.741	0.744	0.746	0.748	0.750	0.750	0.750	0.751	0.749	0.748	0.746	0.742	0.739	0.736	0.732	0.728	0.721	0.716	0.710	0.705	0.696	0.690	0.682	0.675	0.666	0.659	0.650	0.642	0.634	0.625	0.616	0.608	0.599	0.591	0.582	0.574	0.565	0.559	0.551	0.545	0.536	0.530	0.524	0.520	0.514	0.510	0.505	0.501	0.499	0.495	0.492	0.491	0.490	0.489	0.489	0.488	0.489	0.489	0.490	0.491	0.494	0.496	0.499	0.502	0.505	0.510	0.514	0.518	0.522	0.526	0.531	0.536	0.541	0.546	0.551	0.556	0.561	0.566	0.571	0.576	0.581	0.586	0.591	0.595	0.600	0.604	0.608	0.610	0.614	0.616	0.620	0.622	0.625	0.628	0.630	0.631	0.632	0.634	0.635	0.635	0.635	0.636	0.636	0.636	0.635	0.634	0.634	0.632	0.631	0.629	0.628	0.625	0.624	0.621	0.619	0.616	0.614	0.610	0.608	0.604	0.600	0.596	0.594	0.590	0.585	0.581	0.578	0.572	0.569	0.564	0.560	0.555	0.550	0.545	0.540	0.535	0.530	0.525	0.520	0.514	0.509	0.504	0.498	0.492	0.485	0.480	0.474	0.468	0.461	0.456	0.449	0.441	0.436	0.429	0.422	0.415	0.409	0.401	0.395	0.388	0.381	0.374	0.366	0.360	0.352	0.345	0.338	0.330	0.322	0.316	0.309	0.301	0.294	0.286	0.279	0.271	0.264	0.256	0.250	0.242	0.235	0.229	0.222	0.215	0.209	0.202	0.196	0.190	0.185	0.178	0.172	0.168	0.162	0.158	0.152	0.149	0.144	0.140	0.136	0.131	0.129	0.125	0.122	0.119	0.116	0.114	0.111	0.110	0.108	0.106	0.105	0.104	0.102	0.101	0.101	0.100	0.099	0.098	0.096	0.095	0.094	0.092	0.094	0.092	0.091	0.089	0.088	0.088	0.085	0.085	0.082	0.081	0.079	0.076	0.075	0.071	0.069	0.066	0.062	0.059	0.058	0.052	0.049	0.045	0.041	0.038	0.032	0.029	0.024	0.020	0.015	0.011	0.006	0.001	-0.004	-0.006	-0.011	-0.016	-0.020	-0.024	-0.028	-0.031	-0.034	-0.036	-0.040	-0.041	-0.042	-0.044	-0.046	-0.045	-0.045	-0.045	-0.044	-0.042	-0.040	-0.038	-0.034	-0.031	-0.026	-0.021	-0.015	-0.010	-0.002	0.005	0.012	0.021	0.031	0.041	0.052	0.064	0.075	0.088	0.101	0.115	0.129	0.142	0.159	0.175	0.191	0.208	0.225	0.242	0.260	0.279	0.298	0.316	0.335	0.355	0.374	0.392	0.414	0.434	0.452	0.474	0.494	0.512	0.534	0.554	0.572	0.592	0.611	0.631	0.650	0.668	0.686	0.704	0.721	0.738	0.754	0.771	0.786	0.801	0.816	0.829	0.842	0.856	0.869	0.880	0.891	0.901	0.911	0.920	0.930	0.938	0.945	0.952	0.959	0.964	0.970	0.975	0.979	0.982	0.986	0.989	0.992	0.994	0.998	0.998	1.000	1.001	1.002	1.004	1.005	1.006	1.006	1.008	1.009	1.010	1.010	1.012	1.014	1.015	1.019	1.020	1.022	1.025	1.030	1.034	1.038	1.042	1.046	1.051	1.058	1.064	1.071	1.078	1.085	1.094	1.102	1.111	1.121	1.130	1.141	1.151	1.161	1.172	1.185	1.195	1.208	1.220	1.231	1.244	1.256	1.270	1.282	1.294	1.306	1.319	1.331	1.342	1.355	1.365	1.378	1.388	1.399	1.409	1.418	1.426	1.436	1.444	1.451	1.459	1.465	1.471	1.476	1.481	1.486	1.490	1.492	1.494	1.496	1.499	1.500	1.499	1.499	1.498	1.496	1.495	1.492	1.490	1.488	1.484	1.479	1.475	1.470	1.466	1.461	1.456	1.451	1.445	1.440	1.434	1.430	1.424	1.419	1.414	1.408	1.404	1.399	1.394	1.389	1.385	1.381	1.379	1.376	1.372	1.371	1.370	1.368	1.366	1.366	1.366	1.366	1.368	1.369	1.370	1.372	1.375	1.379	1.381	1.385	1.389	1.392	1.398	1.402	1.409	1.414	1.420	1.425	1.431	1.439	1.445	1.451	1.458	1.465	1.472	1.480	1.488	1.492	1.500	1.508	1.514	1.520	1.526	1.534	1.539	1.545	1.550	1.555	1.561	1.565	1.569	1.572	1.576	1.580	1.582	1.585	1.585	1.588	1.589	1.589	1.589	1.588	1.588	1.586	1.585	1.581	1.579	1.576	1.572	1.569	1.564	1.559	1.554	1.548	1.542	1.536	1.529	1.521	1.514	1.506	1.499	1.490	1.481	1.472	1.464	1.454	1.444	1.434	1.424	1.412	1.402	1.392	1.381	1.370	1.360	1.349	1.336	1.326	1.315	1.304	1.292	1.281	1.271	1.260	1.249	1.239	1.228	1.218	1.206	1.196	1.186	1.178	1.168	1.159	1.149	1.140	1.131	1.122	1.115	1.109	1.101	1.094	1.088	1.082	1.078	1.071	1.068	1.064	1.059	1.056	1.054	1.052	1.050	1.049	1.048	1.049	1.050	1.051	1.052	1.055	1.058	1.060	1.065	1.069	1.074	1.080	1.086	1.092	1.099	1.106	1.114	1.121	1.130	1.139	1.149	1.158	1.168	1.179	1.189	1.199	1.209	1.221	1.231	1.242	1.254	1.265	1.276	1.288	1.299	1.310	1.320	1.331	1.341	1.351	1.361	1.371	1.380	1.389	1.398	1.405	1.412	1.420	1.426	1.432	1.439	1.442	1.448	1.451	1.455	1.458	1.460	1.461	1.462	1.462	1.461	1.461	1.460	1.458	1.454	1.451	1.448	1.444	1.438	1.431	1.425	1.419	1.412	1.405	1.396	1.389	1.380	1.371	1.361	1.352	1.341	1.332	1.321	1.311	1.301	1.290	1.279	1.269	1.256	1.245	1.234	1.224	1.212	1.202	1.191	1.180	1.170	1.159	1.148	1.139	1.129	1.120	1.110	1.101	1.091	1.084	1.075	1.066	1.059	1.051	1.044	1.036	1.029	1.024	1.016	1.010	1.004	0.999	0.992	0.988	0.981	0.976	0.971	0.965	0.960	0.956	0.951	0.946	0.941	0.936	0.931	0.926	0.921	0.916	0.910	0.905	0.900	0.894	0.888	0.881	0.875	0.869	0.861	0.855	0.848	0.840	0.831	0.824	0.815	0.806	0.796	0.788	0.778	0.768	0.759	0.748	0.736	0.725	0.714	0.702	0.691	0.680	0.668	0.656	0.644	0.631	0.619	0.606	0.594	0.581	0.569	0.556	0.544	0.531	0.519	0.506	0.495	0.482	0.471	0.460	0.449	0.438	0.426	0.416	0.406	0.396	0.386	0.376	0.368	0.358	0.350	0.341	0.334	0.326	0.320	0.314	0.306	0.300	0.295	0.290	0.284	0.280	0.275	0.271	0.268	0.264	0.260	0.258	0.255	0.252	0.251	0.249	0.248	0.246	0.245	0.242	0.242	0.241	0.241	0.239	0.239	0.238	0.238	0.236	0.235	0.236	0.235	0.232	0.232	0.232	0.231	0.229	0.228	0.226	0.225	0.222	0.220	0.219	0.216	0.214	0.210	0.208	0.205	0.200	0.196	0.192	0.188	0.182	0.176	0.171	0.166	0.160	0.152	0.146	0.139	0.132	0.124	0.116	0.108	0.099	0.090	0.080	0.071	0.061	0.051	0.041	0.030	0.019	0.009	-0.002	-0.014	-0.026	-0.038	-0.050	-0.061	-0.074	-0.086	-0.099	-0.111	-0.124	-0.136	-0.149	-0.161	-0.174	-0.186	-0.199	-0.210	-0.222	-0.234	-0.246	-0.259	-0.269	-0.281	-0.292	-0.302	-0.312	-0.322	-0.332	-0.341	-0.350	-0.359	-0.368	-0.375	-0.384	-0.390	-0.398	-0.404	-0.410	-0.414	-0.420	-0.424	-0.429	-0.431	-0.434	-0.439	-0.440	-0.442	-0.444	-0.445	-0.445	-0.445	-0.446	-0.446	-0.445	-0.444	-0.442	-0.440	-0.438	-0.436	-0.434	-0.431	-0.429	-0.425	-0.422	-0.419	-0.416	-0.414	-0.411	-0.408	-0.405	-0.401	-0.399	-0.396	-0.394	-0.392	-0.389	-0.388	-0.386	-0.384	-0.382	-0.382	-0.382	-0.382	-0.384	-0.384	-0.385	-0.388	-0.389	-0.391	-0.394	-0.398	-0.401	-0.405	-0.410	-0.415	-0.420	-0.425	-0.431	-0.439	-0.444	-0.451	-0.459	-0.466	-0.472	-0.481	-0.490	-0.498	-0.506	-0.514	-0.522	-0.531	-0.539	-0.548	-0.556	-0.564	-0.572	-0.580	-0.588	-0.595	-0.601	-0.608	-0.614	-0.620	-0.626	-0.630	-0.635	-0.639	-0.641	-0.644	-0.646	-0.649	-0.649	-0.649	-0.649	-0.648	-0.646	-0.642	-0.640	-0.635	-0.631	-0.626	-0.620	-0.612	-0.606	-0.596	-0.588	-0.578	-0.569	-0.558	-0.545	-0.532	-0.520	-0.506	-0.492	-0.476	-0.461	-0.446	-0.430	-0.414	-0.395	-0.379	-0.360	-0.342	-0.322	-0.304	-0.285	-0.265	-0.246	-0.226	-0.208	-0.186	-0.168	-0.149	-0.128	-0.109	-0.090	-0.071	-0.052	-0.034	-0.018	0.000	0.016	0.034	0.049	0.064	0.079	0.094	0.106	0.120	0.131	0.144	0.154	0.162	0.172	0.180	0.188	0.194	0.200	0.204	0.209	0.211	0.214	0.215	0.216	0.215	0.215	0.214	0.211	0.209	0.205	0.201	0.198	0.192	0.186	0.181	0.175	0.169	0.162	0.155	0.149	0.141	0.135	0.128	0.120	0.114	0.106	0.099	0.092	0.086	0.080	0.074	0.069	0.064	0.059	0.055	0.051	0.048	0.045	0.044	0.041	0.040	0.041	0.040	0.041	0.042	0.045	0.046	0.050	0.054	0.058	0.062	0.066	0.072	0.079	0.085	0.091	0.098	0.105	0.112	0.120	0.128	0.136	0.144	0.152	0.160	0.169	0.176	0.185	0.192	0.200	0.208	0.215	0.222	0.228	0.235	0.240	0.246	0.251	0.256	0.260	0.264	0.268	0.270	0.272	0.275	0.276	0.278	0.278	0.276	0.276	0.275	0.274	0.271	0.269	0.265	0.262	0.258	0.252	0.248	0.241	0.236	0.229	0.222	0.216	0.208	0.201	0.194	0.185	0.176	0.169	0.160	0.150	0.142	0.134	0.125	0.116	0.106	0.098	0.089	0.081	0.072	0.064	0.056	0.048	0.040	0.032	0.025	0.019	0.012	0.006	0.001	-0.004	-0.010	-0.014	-0.018	-0.020	-0.024	-0.025	-0.026	-0.028	-0.029	-0.029	-0.028	-0.026	-0.025	-0.022	-0.020	-0.015	-0.011	-0.005	0.000	0.006	0.014	0.021	0.030	0.039	0.049	0.058	0.069	0.080	0.091	0.104	0.115	0.129	0.142	0.156	0.170	0.186	0.200	0.216	0.231	0.248	0.264	0.280	0.295	0.311	0.328	0.345	0.361	0.378	0.392	0.410	0.425	0.440	0.455	0.470	0.484	0.498	0.511	0.524	0.536	0.549	0.560	0.570	0.580	0.590	0.599	0.606	0.614	0.620	0.626	0.631	0.635	0.639	0.640	0.641	0.642	0.642	0.640	0.639	0.636	0.631	0.628	0.620	0.615	0.606	0.599	0.590	0.579	0.569	0.558	0.545	0.531	0.516	0.502	0.488	0.470	0.455	0.438	0.419	0.401	0.382	0.362	0.344	0.324	0.304	0.284	0.262	0.242	0.222	0.201	0.181	0.160	0.140	0.120	0.100	0.080	0.061	0.042	0.024	0.005	-0.012	-0.029	-0.045	-0.062	-0.078	-0.092	-0.105	-0.119	-0.131	-0.142	-0.154	-0.164	-0.172	-0.181	-0.189	-0.196	-0.202	-0.209	-0.214	-0.218	-0.220	-0.224	-0.226	-0.226	-0.229	-0.229	-0.229	-0.228	-0.226	-0.225	-0.222	-0.221	-0.218	-0.215	-0.212	-0.209	-0.206	-0.201	-0.199	-0.195	-0.191	-0.188	-0.185	-0.182	-0.179	-0.178	-0.174	-0.171	-0.170	-0.169	-0.166	-0.165	-0.165	-0.164	-0.165	-0.165	-0.166	-0.168	-0.169	-0.171	-0.174	-0.176	-0.179	-0.182	-0.188	-0.191	-0.195	-0.200	-0.204	-0.210	-0.215	-0.220	-0.226	-0.232	-0.238	-0.245	-0.251	-0.256	-0.264	-0.270	-0.276	-0.282	-0.288	-0.295	-0.300	-0.306	-0.314	-0.319	-0.324	-0.330	-0.335	-0.341	-0.346	-0.351	-0.356	-0.361	-0.366	-0.370	-0.375	-0.379	-0.382	-0.386	-0.389	-0.392	-0.396	-0.400	-0.402	-0.406	-0.409	-0.411	-0.414	-0.416	-0.419	-0.421	-0.422	-0.425	-0.426	-0.429	-0.431	-0.432	-0.435	-0.436	-0.436	-0.439	-0.439	-0.440	-0.441	-0.442	-0.444	-0.444	-0.445	-0.445	-0.445	-0.446	-0.448	-0.446	-0.448	-0.448	-0.448	-0.448	-0.448	-0.448	-0.448	-0.448	-0.446	-0.446	-0.446	-0.446	-0.446	-0.446	-0.446	-0.446	-0.446	-0.446	-0.446	-0.446	-0.446	-0.448	-0.448	-0.449	-0.451	-0.452	-0.452	-0.455	-0.458	-0.460	-0.464	-0.465	-0.469	-0.472	-0.478	-0.482	-0.488	-0.492	-0.499	-0.505	-0.512	-0.519	-0.526	-0.535	-0.544	-0.552	-0.561	-0.571	-0.581	-0.591	-0.602	-0.615	-0.625	-0.638	-0.650	-0.662	-0.675	-0.689	-0.704	-0.716	-0.730	-0.746	-0.760	-0.775	-0.789	-0.805	-0.819	-0.834	-0.849	-0.864	-0.879	-0.892	-0.909	-0.924	-0.938	-0.951	-0.965	-0.980	-0.992	-1.006	-1.020	-1.032	-1.044	-1.056	-1.069	-1.080	-1.091	-1.101	-1.111	-1.120	-1.129	-1.138	-1.146	-1.154	-1.161	-1.168	-1.175	-1.180	-1.185	-1.189	-1.192	-1.198	-1.200	-1.201	-1.204	-1.205	-1.206	-1.206	-1.208	-1.206	-1.208	-1.206	-1.205	-1.204	-1.201	-1.199	-1.198	-1.195	-1.192	-1.189	-1.186	-1.182	-1.180	-1.176	-1.172	-1.170	-1.166	-1.162	-1.160	-1.156	-1.152	-1.149	-1.145	-1.142	-1.140	-1.138	-1.135	-1.131	-1.130	-1.128	-1.125	-1.122	-1.122	-1.121	-1.119	-1.118	-1.116	-1.118	-1.116	-1.116	-1.115	-1.115	-1.115	-1.116	-1.115	-1.116	-1.116	-1.116	-1.116	-1.118	-1.118	-1.119	-1.119	-1.119	-1.119	-1.119	-1.119	-1.120	-1.120	-1.119	-1.120	-1.119	-1.118	-1.118	-1.116	-1.115	-1.114	-1.111	-1.109	-1.108	-1.105	-1.101	-1.099	-1.095	-1.091	-1.088	-1.084	-1.079	-1.074	-1.069	-1.064	-1.059	-1.052	-1.046	-1.041	-1.035	-1.029	-1.022	-1.016	-1.010	-1.002	-0.996	-0.991	-0.985	-0.978	-0.971	-0.966	-0.960	-0.955	-0.950	-0.944	-0.939	-0.935	-0.930	-0.926	-0.922	-0.920	-0.916	-0.915	-0.912	-0.912	-0.910	-0.911	-0.911	-0.912	-0.914	-0.916	-0.919	-0.922	-0.925	-0.930	-0.935	-0.940	-0.948	-0.954	-0.961	-0.969	-0.978	-0.986	-0.995	-1.005	-1.015	-1.025	-1.035	-1.048	-1.059	-1.070	-1.081	-1.095	-1.106	-1.119	-1.131	-1.144	-1.156	-1.169	-1.181	-1.194	-1.205	-1.216	-1.229	-1.239	-1.251	-1.261	-1.272	-1.281	-1.291	-1.301	-1.310	-1.318	-1.325	-1.332	-1.339	-1.346	-1.351	-1.356	-1.361	-1.365	-1.369	-1.372	-1.375	-1.378	-1.379	-1.380	-1.381	-1.382	-1.382	-1.381	-1.380	-1.380	-1.378	-1.376	-1.375	-1.372	-1.370	-1.368	-1.364	-1.362	-1.359	-1.356	-1.354	-1.350	-1.348	-1.344	-1.341	-1.339	-1.336	-1.335	-1.334	-1.332	-1.331	-1.330	-1.330	-1.330	-1.329	-1.330	-1.331	-1.334	-1.335	-1.338	-1.340	-1.344	-1.348	-1.352	-1.356	-1.361	-1.368	-1.372	-1.380	-1.385	-1.394	-1.401	-1.409	-1.416	-1.425	-1.434	-1.442	-1.451	-1.461	-1.470	-1.480	-1.490	-1.500	-1.509	-1.519	-1.528	-1.538	-1.546	-1.556	-1.565	-1.574	-1.581	-1.591	-1.599	-1.606	-1.614	-1.620	-1.626	-1.632	-1.638	-1.642	-1.648	-1.651	-1.655	-1.658	-1.661	-1.662	-1.664	-1.665	-1.666	-1.666	-1.665	-1.665	-1.664	-1.662	-1.660	-1.658	-1.654	-1.651	-1.646	-1.642	-1.638	-1.634	-1.628	-1.624	-1.618	-1.612	-1.606	-1.600	-1.595	-1.589	-1.584	-1.578	-1.572	-1.568	-1.562	-1.556	-1.551	-1.546	-1.541	-1.538	-1.532	-1.530	-1.528	-1.524	-1.521	-1.519	-1.518	-1.516	-1.516	-1.515	-1.515	-1.516	-1.518	-1.519	-1.521	-1.524	-1.528	-1.531	-1.535	-1.539	-1.544	-1.548	-1.554	-1.560	-1.566	-1.572	-1.580	-1.589	-1.596	-1.604	-1.612	-1.621	-1.630	-1.639	-1.650	-1.659	-1.669	-1.680	-1.689	-1.700	-1.711	-1.722	-1.732	-1.745	-1.755	-1.768	-1.778	-1.789	-1.801	-1.811	-1.822	-1.834	-1.845	-1.856	-1.868	-1.879	-1.889	-1.900	-1.910	-1.921	-1.931	-1.941	-1.951	-1.961	-1.970	-1.980	-1.989	-1.998	-2.005	-2.014	-2.022	-2.030	-2.038	-2.045	-2.051	-2.058	-2.064	-2.070	-2.075	-2.079	-2.085	-2.089	-2.092	-2.096	-2.100	-2.102	-2.105	-2.106	-2.109	-2.110	-2.111	-2.111	-2.112	-2.112	-2.112	-2.112	-2.111	-2.111	-2.109	-2.108	-2.106	-2.104	-2.102	-2.099	-2.096	-2.094	-2.091	-2.088	-2.084	-2.080	-2.076	-2.072	-2.069	-2.064	-2.060	-2.055	-2.051	-2.045	-2.041	-2.036	-2.031	-2.025	-2.021	-2.016	-2.010	-2.005	-2.000	-1.994	-1.989	-1.984	-1.979	-1.972	-1.966	-1.961	-1.955	-1.951	-1.945	-1.939	-1.935	-1.930	-1.925	-1.920	-1.914	-1.910	-1.906	-1.902	-1.898	-1.894	-1.890	-1.888	-1.885	-1.882	-1.880	-1.878	-1.878	-1.876	-1.876	-1.876	-1.876	-1.876	-1.879	-1.880	-1.882	-1.886	-1.889	-1.892	-1.898	-1.902	-1.908	-1.914	-1.920	-1.928	-1.934	-1.942	-1.950	-1.959	-1.968	-1.976	-1.986	-1.996	-2.006	-2.015	-2.025	-2.035	-2.044	-2.054	-2.064	-2.072	-2.081	-2.090	-2.099	-2.106	-2.115	-2.122	-2.128	-2.134	-2.139	-2.142	-2.146	-2.149	-2.150	-2.151	-2.151	-2.150	-2.148	-2.144	-2.139	-2.135	-2.128	-2.121	-2.111	-2.102	-2.091	-2.079	-2.066	-2.052	-2.038	-2.022	-2.005	-1.988	-1.969	-1.950	-1.930	-1.909	-1.888	-1.866	-1.845	-1.822	-1.800	-1.776	-1.752	-1.730	-1.706	-1.684	-1.660	-1.636	-1.614	-1.592	-1.570	-1.548	-1.526	-1.505	-1.486	-1.466	-1.448	-1.429	-1.411	-1.395	-1.378	-1.362	-1.349	-1.335	-1.322	-1.311	-1.300	-1.290	-1.281	-1.274	-1.265	-1.258	-1.252	-1.248	-1.242	-1.240	-1.236	-1.234	-1.232	-1.232	-1.231	-1.231	-1.231	-1.232	-1.234	-1.235	-1.236	-1.240	-1.241	-1.244	-1.248	-1.251	-1.254	-1.256	-1.260	-1.264	-1.268	-1.271	-1.274	-1.276	-1.280	-1.284	-1.286	-1.289	-1.291	-1.294	-1.296	-1.299	-1.301	-1.302	-1.304	-1.306	-1.308	-1.309	-1.310	-1.311	-1.311	-1.314	-1.314	-1.315	-1.315	-1.316	-1.316	-1.316	-1.318	-1.318	-1.318	-1.319	-1.319	-1.320	-1.320	-1.321	-1.322	-1.324	-1.325	-1.326	-1.329	-1.331	-1.332	-1.336	-1.338	-1.340	-1.344	-1.348	-1.350	-1.356	-1.360	-1.364	-1.369	-1.375	-1.380	-1.386	-1.392	-1.400	-1.406	-1.414	-1.421	-1.430	-1.439	-1.446	-1.455	-1.464	-1.474	-1.484	-1.494	-1.504	-1.515	-1.525	-1.536	-1.548	-1.559	-1.570	-1.581	-1.594	-1.605	-1.618	-1.630	-1.642	-1.654	-1.666	-1.679	-1.690	-1.702	-1.715	-1.728	-1.739	-1.751	-1.764	-1.774	-1.786	-1.798	-1.809	-1.819	-1.830	-1.841	-1.851	-1.861	-1.870	-1.880	-1.889	-1.899	-1.906	-1.915	-1.922	-1.930	-1.938	-1.945	-1.951	-1.959	-1.965	-1.970	-1.976	-1.980	-1.986	-1.990	-1.995	-1.999	-2.002	-2.005	-2.009	-2.011	-2.015	-2.018	-2.019	-2.021	-2.022	-2.024	-2.025	-2.026	-2.027	-2.029	-2.029	-2.030	-2.031	-2.031	-2.033	-2.034	-2.033	-2.035	-2.035	-2.035	-2.036	-2.038	-2.039	-2.040	-2.041	-2.042	-2.045	-2.046	-2.049	-2.050	-2.052	-2.055	-2.058	-2.060	-2.064	-2.068	-2.071	-2.075	-2.079	-2.084	-2.088	-2.092	-2.098	-2.102	-2.108	-2.112	-2.118	-2.124	-2.129	-2.135	-2.140	-2.146	-2.152	-2.159	-2.165	-2.171	-2.178	-2.184	-2.190	-2.196	-2.202	-2.209	-2.215	-2.221	-2.226	-2.231	-2.238	-2.242	-2.248	-2.254	-2.259	-2.264	-2.268	-2.272	-2.276	-2.281	-2.285	-2.288	-2.291	-2.295	-2.299	-2.300	-2.302	-2.306	-2.308	-2.309	-2.311	-2.312	-2.312	-2.314	-2.314	-2.315	-2.314	-2.315	-2.315	-2.312	-2.312	-2.311	-2.310	-2.309	-2.308	-2.305	-2.302	-2.301	-2.298	-2.294	-2.291	-2.289	-2.285	-2.281	-2.276	-2.272	-2.268	-2.264	-2.259	-2.254	-2.249	-2.242	-2.236	-2.230	-2.225	-2.219	-2.212	-2.205	-2.199	-2.191	-2.184	-2.178	-2.170	-2.162	-2.154	-2.146	-2.139	-2.130	-2.124	-2.115	-2.108	-2.100	-2.091	-2.084	-2.078	-2.070	-2.062	-2.055	-2.049	-2.041	-2.035	-2.029	-2.024	-2.018	-2.013	-2.007	-2.004	-2.000	-1.996	-1.994	-1.990	-1.988	-1.986	-1.984	-1.984	-1.982	-1.984	-1.984	-1.985	-1.986	-1.990	-1.991	-1.995	-1.999	-2.002	-2.009	-2.013	-2.019	-2.025	-2.031	-2.039	-2.046	-2.054	-2.062	-2.070	-2.079	-2.089	-2.096	-2.106	-2.116	-2.125	-2.134	-2.145	-2.155	-2.164	-2.174	-2.184	-2.192	-2.202	-2.210	-2.220	-2.229	-2.236	-2.245	-2.251	-2.259	-2.266	-2.271	-2.278	-2.282	-2.288	-2.291	-2.294	-2.298	-2.300	-2.301	-2.302	-2.302	-2.301	-2.301	-2.299	-2.296	-2.294	-2.290	-2.286	-2.281	-2.275	-2.269	-2.261	-2.255	-2.246	-2.238	-2.229	-2.219	-2.209	-2.199	-2.188	-2.175	-2.164	-2.151	-2.139	-2.126	-2.112	-2.100	-2.086	-2.074	-2.059	-2.046	-2.033	-2.020	-2.005	-1.992	-1.980	-1.968	-1.954	-1.942	-1.931	-1.920	-1.909	-1.899	-1.889	-1.880	-1.870	-1.864	-1.856	-1.849	-1.844	-1.839	-1.834	-1.831	-1.828	-1.825	-1.825	-1.824	-1.825	-1.825	-1.828	-1.830	-1.834	-1.839	-1.842	-1.849	-1.856	-1.862	-1.870	-1.880	-1.889	-1.899	-1.909	-1.920	-1.930	-1.942	-1.954	-1.966	-1.980	-1.992	-2.005	-2.018	-2.031	-2.045	-2.058	-2.071	-2.084	-2.096	-2.110	-2.122	-2.134	-2.146	-2.156	-2.168	-2.179	-2.189	-2.199	-2.208	-2.216	-2.224	-2.231	-2.239	-2.245	-2.250	-2.255	-2.259	-2.262	-2.265	-2.269	-2.270	-2.271	-2.271	-2.272	-2.271	-2.270	-2.268	-2.266	-2.264	-2.260	-2.256	-2.254	-2.249	-2.244	-2.240	-2.235	-2.230	-2.224	-2.219	-2.212	-2.206	-2.200	-2.195	-2.189	-2.182	-2.178	-2.171	-2.165	-2.160	-2.155	-2.150	-2.145	-2.140	-2.136	-2.132	-2.128	-2.125	-2.121	-2.118	-2.115	-2.114	-2.110	-2.109	-2.108	-2.106	-2.105	-2.104	-2.104	-2.102	-2.104	-2.102	-2.104	-2.104	-2.104	-2.105	-2.105	-2.106	-2.108	-2.109	-2.110	-2.110	-2.111	-2.112	-2.114	-2.114	-2.114	-2.114	-2.115	-2.115	-2.114	-2.114	-2.112	-2.111	-2.110	-2.108	-2.106	-2.104	-2.100	-2.096	-2.092	-2.089	-2.084	-2.079	-2.074	-2.068	-2.061	-2.054	-2.046	-2.039	-2.031	-2.022	-2.015	-2.005	-1.995	-1.986	-1.976	-1.966	-1.955	-1.944	-1.932	-1.921	-1.910	-1.898	-1.888	-1.875	-1.862	-1.850	-1.840	-1.828	-1.815	-1.802	-1.791	-1.779	-1.768	-1.756	-1.745	-1.735	-1.725	-1.715	-1.706	-1.695	-1.688	-1.679	-1.670	-1.664	-1.658	-1.650	-1.645	-1.640	-1.635	-1.631	-1.628	-1.624	-1.622	-1.620	-1.619	-1.618	-1.618	-1.618	-1.620	-1.621	-1.622	-1.625	-1.629	-1.632	-1.635	-1.640	-1.645	-1.651	-1.656	-1.661	-1.668	-1.674	-1.680	-1.688	-1.695	-1.700	-1.708	-1.715	-1.721	-1.729	-1.736	-1.744	-1.750	-1.756	-1.764	-1.771	-1.778	-1.782	-1.790	-1.796	-1.801	-1.806	-1.811	-1.816	-1.821	-1.826	-1.831	-1.835	-1.840	-1.844	-1.849	-1.851	-1.855	-1.859	-1.862	-1.865	-1.869	-1.872	-1.875	-1.880	-1.882	-1.886	-1.890	-1.894	-1.896	-1.901	-1.905	-1.910	-1.914	-1.919	-1.925	-1.930	-1.936	-1.941	-1.948	-1.954	-1.961	-1.969	-1.975	-1.984	-1.992	-2.000	-2.009	-2.019	-2.027	-2.038	-2.047	-2.059	-2.070	-2.080	-2.091	-2.104	-2.116	-2.128	-2.140	-2.151	-2.164	-2.178	-2.189	-2.202	-2.215	-2.228	-2.241	-2.254	-2.266	-2.280	-2.291	-2.305	-2.316	-2.329	-2.341	-2.354	-2.366	-2.378	-2.389	-2.400	-2.410	-2.421	-2.431	-2.441	-2.451	-2.460	-2.468	-2.478	-2.485	-2.492	-2.500	-2.505	-2.512	-2.518	-2.524	-2.528	-2.532	-2.536	-2.540	-2.541	-2.544	-2.546	-2.548	-2.548	-2.548	-2.548	-2.546	-2.545	-2.544	-2.540	-2.538	-2.534	-2.530	-2.525	-2.520	-2.514	-2.509	-2.501	-2.495	-2.485	-2.478	-2.469	-2.459	-2.450	-2.439	-2.429	-2.418	-2.406	-2.394	-2.382	-2.370	-2.358	-2.344	-2.330	-2.316	-2.302	-2.288	-2.274	-2.260	-2.245	-2.231	-2.216	-2.201	-2.188	-2.174	-2.159	-2.145	-2.131	-2.116	-2.104	-2.091	-2.078	-2.065	-2.054	-2.042	-2.031	-2.021	-2.011	-2.002	-1.994	-1.985	-1.979	-1.972	-1.966	-1.961	-1.958	-1.954	-1.951	-1.950	-1.949	-1.949	-1.949	-1.950	-1.951	-1.955	-1.959	-1.962	-1.968	-1.974	-1.980	-1.988	-1.996	-2.005	-2.015	-2.025	-2.035	-2.046	-2.059	-2.071	-2.084	-2.099	-2.111	-2.125	-2.141	-2.155	-2.171	-2.188	-2.202	-2.219	-2.234	-2.250	-2.268	-2.282	-2.300	-2.316	-2.332	-2.350	-2.366	-2.384	-2.399	-2.416	-2.432	-2.449	-2.465	-2.480	-2.496	-2.512	-2.528	-2.544	-2.559	-2.574	-2.586	-2.601	-2.616	-2.630	-2.644	-2.658	-2.670	-2.684	-2.696	-2.710	-2.721	-2.734	-2.746	-2.759	-2.770	-2.781	-2.794	-2.804	-2.815	-2.825	-2.835	-2.845	-2.855	-2.864	-2.872	-2.881	-2.890	-2.899	-2.906	-2.914	-2.921	-2.928	-2.934	-2.940	-2.946	-2.952	-2.958	-2.962	-2.968	-2.971	-2.975	-2.979	-2.982	-2.986	-2.989	-2.991	-2.992	-2.995	-2.998	-2.999	-3.000	-3.000	-3.000	-3.000	-3.001	-3.001	-3.000	-3.000	-2.999	-2.998	-2.996	-2.995	-2.994	-2.994	-2.992	-2.991	-2.989	-2.988	-2.985	-2.984	-2.982	-2.981	-2.980	-2.978	-2.976	-2.974	-2.972	-2.970	-2.970	-2.969	-2.966	-2.965	-2.962	-2.961	-2.959	-2.958	-2.956	-2.954	-2.951	-2.950	-2.948	-2.945	-2.942	-2.940	-2.938	-2.934	-2.931	-2.926	-2.924	-2.919	-2.914	-2.909	-2.905	-2.900	-2.894	-2.888	-2.881	-2.875	-2.868	-2.860	-2.851	-2.842	-2.834	-2.824	-2.815	-2.805	-2.794	-2.784	-2.774	-2.761	-2.750	-2.738	-2.725	-2.712	-2.699	-2.686	-2.674	-2.660	-2.646	-2.631	-2.616	-2.602	-2.588	-2.574	-2.559	-2.544	-2.529	-2.515	-2.501	-2.485	-2.471	-2.458	-2.442	-2.429	-2.414	-2.401	-2.388	-2.375	-2.362	-2.349	-2.338	-2.325	-2.314	-2.302	-2.291	-2.281	-2.272	-2.262	-2.254	-2.245	-2.238	-2.230	-2.224	-2.218	-2.211	-2.206	-2.202	-2.199	-2.195	-2.191	-2.190	-2.189	-2.189	-2.188	-2.189	-2.189	-2.191	-2.194	-2.196	-2.200	-2.205	-2.209	-2.214	-2.220	-2.226	-2.232	-2.240	-2.246	-2.255	-2.262	-2.271	-2.280	-2.289	-2.298	-2.306	-2.315	-2.325	-2.334	-2.344	-2.352	-2.362	-2.371	-2.380	-2.389	-2.398	-2.405	-2.414	-2.420	-2.428	-2.434	-2.440	-2.446	-2.451	-2.455	-2.459	-2.461	-2.465	-2.468	-2.468	-2.469	-2.468	-2.468	-2.466	-2.464	-2.461	-2.458	-2.452	-2.449	-2.444	-2.438	-2.432	-2.425	-2.418	-2.410	-2.401	-2.392	-2.385	-2.375	-2.366	-2.355	-2.346	-2.336	-2.326	-2.316	-2.306	-2.296	-2.286	-2.276	-2.266	-2.258	-2.249	-2.240	-2.231	-2.224	-2.216	-2.209	-2.202	-2.196	-2.190	-2.185	-2.181	-2.176	-2.172	-2.170	-2.168	-2.165	-2.164	-2.164	-2.162	-2.162	-2.164	-2.165	-2.166	-2.169	-2.171	-2.174	-2.178	-2.181	-2.185	-2.190	-2.194	-2.199	-2.204	-2.209	-2.214	-2.220	-2.225	-2.231	-2.236	-2.241	-2.246	-2.252	-2.258	-2.262	-2.269	-2.272	-2.278	-2.282	-2.286	-2.289	-2.292	-2.296	-2.300	-2.302	-2.305	-2.308	-2.310	-2.310	-2.312	-2.314	-2.315	-2.315	-2.315	-2.315	-2.314	-2.314	-2.314	-2.312	-2.311	-2.310	-2.309	-2.308	-2.305	-2.302	-2.301	-2.299	-2.296	-2.292	-2.290	-2.288	-2.285	-2.281	-2.279	-2.276	-2.274	-2.270	-2.268	-2.265	-2.262	-2.259	-2.256	-2.255	-2.251	-2.250	-2.248	-2.245	-2.244	-2.241	-2.241	-2.239	-2.239	-2.238	-2.236	-2.238	-2.236	-2.236	-2.236	-2.236	-2.238	-2.238	-2.240	-2.242	-2.244	-2.246	-2.249	-2.252	-2.255	-2.259	-2.262	-2.266	-2.270	-2.275	-2.280	-2.286	-2.291	-2.299	-2.305	-2.312	-2.319	-2.326	-2.334	-2.341	-2.351	-2.359	-2.368	-2.378	-2.386	-2.398	-2.406	-2.416	-2.428	-2.438	-2.449	-2.460	-2.470	-2.481	-2.492	-2.504	-2.514	-2.525	-2.536	-2.546	-2.558	-2.570	-2.580	-2.591	-2.601	-2.611	-2.622	-2.632	-2.641	-2.650	-2.660	-2.668	-2.676	-2.685	-2.692	-2.699	-2.706	-2.712	-2.718	-2.724	-2.729	-2.734	-2.738	-2.741	-2.745	-2.746	-2.749	-2.750	-2.751	-2.752	-2.751	-2.751	-2.751	-2.749	-2.748	-2.745	-2.741	-2.739	-2.735	-2.731	-2.728	-2.722	-2.718	-2.712	-2.708	-2.702	-2.696	-2.690	-2.682	-2.676	-2.670	-2.662	-2.656	-2.649	-2.641	-2.634	-2.626	-2.620	-2.612	-2.605	-2.599	-2.591	-2.585	-2.578	-2.571	-2.565	-2.559	-2.552	-2.548	-2.541	-2.536	-2.532	-2.528	-2.522	-2.519	-2.515	-2.511	-2.508	-2.505	-2.502	-2.501	-2.500	-2.498	-2.496	-2.495	-2.495	-2.495	-2.495	-2.496	-2.496	-2.498	-2.499	-2.500	-2.501	-2.502	-2.506	-2.508	-2.510	-2.514	-2.516	-2.520	-2.522	-2.526	-2.529	-2.534	-2.536	-2.540	-2.544	-2.546	-2.550	-2.554	-2.556	-2.559	-2.564	-2.566	-2.568	-2.571	-2.572	-2.575	-2.576	-2.578	-2.579	-2.579	-2.580	-2.579	-2.579	-2.579	-2.578	-2.575	-2.574	-2.571	-2.569	-2.566	-2.561	-2.559	-2.554	-2.550	-2.545	-2.540	-2.534	-2.528	-2.521	-2.515	-2.508	-2.500	-2.494	-2.485	-2.476	-2.469	-2.460	-2.451	-2.442	-2.434	-2.425	-2.415	-2.405	-2.396	-2.386	-2.378	-2.370	-2.360	-2.351	-2.341	-2.334	-2.325	-2.316	-2.310	-2.301	-2.295	-2.289	-2.282	-2.276	-2.271	-2.265	-2.261	-2.256	-2.254	-2.251	-2.249	-2.248	-2.246	-2.245	-2.246	-2.246	-2.249	-2.250	-2.252	-2.256	-2.260	-2.265	-2.270	-2.276	-2.282	-2.289	-2.298	-2.305	-2.314	-2.324	-2.334	-2.344	-2.354	-2.365	-2.378	-2.389	-2.400	-2.412	-2.425	-2.439	-2.450	-2.462	-2.476	-2.489	-2.500	-2.512	-2.526	-2.538	-2.549	-2.560	-2.571	-2.581	-2.592	-2.601	-2.611	-2.619	-2.628	-2.634	-2.640	-2.646	-2.652	-2.656	-2.659	-2.664	-2.665	-2.668	-2.666	-2.668	-2.665	-2.665	-2.661	-2.659	-2.654	-2.650	-2.644	-2.638	-2.631	-2.624	-2.616	-2.608	-2.599	-2.588	-2.578	-2.568	-2.556	-2.545	-2.532	-2.520	-2.509	-2.496	-2.482	-2.471	-2.458	-2.445	-2.431	-2.418	-2.405	-2.392	-2.380	-2.368	-2.356	-2.344	-2.332	-2.320	-2.310	-2.299	-2.289	-2.279	-2.270	-2.260	-2.251	-2.244	-2.235	-2.229	-2.222	-2.216	-2.211	-2.206	-2.201	-2.198	-2.195	-2.191	-2.190	-2.189	-2.189	-2.188	-2.188	-2.189	-2.189	-2.191	-2.195	-2.196	-2.200	-2.204	-2.208	-2.212	-2.219	-2.224	-2.230	-2.236	-2.242	-2.250	-2.258	-2.265	-2.271	-2.280	-2.288	-2.298	-2.306	-2.315	-2.324	-2.332	-2.341	-2.351	-2.360	-2.369	-2.378	-2.388	-2.396	-2.405	-2.415	-2.422	-2.431	-2.439	-2.448	-2.455	-2.462	-2.470	-2.478	-2.484	-2.490	-2.496	-2.502	-2.508	-2.511	-2.516	-2.521	-2.525	-2.529	-2.531	-2.535	-2.536	-2.540	-2.541	-2.544	-2.545	-2.548	-2.549	-2.550	-2.551	-2.551	-2.552	-2.554	-2.554	-2.555	-2.555	-2.556	-2.558	-2.559	-2.560	-2.561	-2.562	-2.565	-2.568	-2.569	-2.572	-2.576	-2.579	-2.582	-2.586	-2.591	-2.595	-2.601	-2.605	-2.612	-2.618	-2.625	-2.630	-2.638	-2.646	-2.652	-2.661	-2.670	-2.678	-2.686	-2.695	-2.704	-2.714	-2.721	-2.731	-2.740	-2.748	-2.758	-2.766	-2.775	-2.782	-2.791	-2.799	-2.806	-2.814	-2.821	-2.828	-2.832	-2.838	-2.842	-2.848	-2.851	-2.854	-2.858	-2.859	-2.860	-2.860	-2.860	-2.860	-2.859	-2.856	-2.852	-2.850	-2.845	-2.839	-2.834	-2.828	-2.820	-2.812	-2.804	-2.795	-2.785	-2.774	-2.762	-2.750	-2.739	-2.725	-2.711	-2.698	-2.682	-2.668	-2.651	-2.636	-2.619	-2.602	-2.585	-2.568	-2.550	-2.531	-2.512	-2.494	-2.475	-2.456	-2.438	-2.418	-2.398	-2.378	-2.359	-2.338	-2.319	-2.299	-2.279	-2.259	-2.239	-2.220	-2.200	-2.181	-2.161	-2.142	-2.124	-2.105	-2.086	-2.069	-2.050	-2.033	-2.015	-1.998	-1.981	-1.964	-1.949	-1.932	-1.916	-1.902	-1.888	-1.874	-1.860	-1.846	-1.834	-1.821	-1.811	-1.800	-1.789	-1.780	-1.770	-1.760	-1.751	-1.744	-1.738	-1.730	-1.725	-1.720	-1.716	-1.711	-1.709	-1.706	-1.704	-1.701	-1.701	-1.700	-1.700	-1.701	-1.704	-1.705	-1.709	-1.711	-1.715	-1.719	-1.724	-1.730	-1.734	-1.741	-1.748	-1.754	-1.761	-1.769	-1.775	-1.784	-1.791	-1.800	-1.808	-1.818	-1.826	-1.835	-1.844	-1.852	-1.861	-1.870	-1.878	-1.888	-1.895	-1.905	-1.912	-1.920	-1.929	-1.936	-1.944	-1.951	-1.958	-1.965	-1.971	-1.978	-1.984	-1.989	-1.994	-1.999	-2.002	-2.007	-2.013	-2.016	-2.019	-2.024	-2.026	-2.029	-2.033	-2.034	-2.036	-2.039	-2.040	-2.044	-2.045	-2.046	-2.049	-2.050	-2.052	-2.054	-2.055	-2.059	-2.060	-2.061	-2.065	-2.068	-2.070	-2.072	-2.076	-2.079	-2.082	-2.085	-2.089	-2.092	-2.098	-2.101	-2.106	-2.111	-2.116	-2.121	-2.128	-2.132	-2.139	-2.145	-2.151	-2.158	-2.165	-2.171	-2.179	-2.185	-2.192	-2.200	-2.206	-2.212	-2.219	-2.226	-2.232	-2.240	-2.246	-2.252	-2.259	-2.264	-2.270	-2.275	-2.281	-2.285	-2.291	-2.295	-2.299	-2.302	-2.308	-2.310	-2.312	-2.315	-2.318	-2.320	-2.321	-2.322	-2.324	-2.324	-2.324	-2.325	-2.324	-2.324	-2.324	-2.322	-2.322	-2.321	-2.320	-2.319	-2.318	-2.315	-2.315	-2.312	-2.311	-2.311	-2.309	-2.308	-2.308	-2.308	-2.306	-2.306	-2.306	-2.306	-2.308	-2.309	-2.310	-2.312	-2.314	-2.316	-2.320	-2.322	-2.326	-2.332	-2.338	-2.342	-2.346	-2.352	-2.360	-2.366	-2.375	-2.381	-2.391	-2.399	-2.408	-2.418	-2.428	-2.438	-2.449	-2.459	-2.470	-2.481	-2.492	-2.505	-2.518	-2.529	-2.541	-2.554	-2.566	-2.579	-2.591	-2.602	-2.616	-2.628	-2.639	-2.651	-2.662	-2.674	-2.685	-2.696	-2.706	-2.715	-2.725	-2.734	-2.742	-2.751	-2.759	-2.766	-2.771	-2.778	-2.784	-2.789	-2.792	-2.796	-2.799	-2.801	-2.804	-2.805	-2.806	-2.806	-2.806	-2.806	-2.804	-2.802	-2.800	-2.798	-2.794	-2.790	-2.786	-2.781	-2.776	-2.770	-2.765	-2.759	-2.752	-2.745	-2.739	-2.732	-2.725	-2.718	-2.710	-2.702	-2.695	-2.688	-2.680	-2.674	-2.666	-2.659	-2.652	-2.645	-2.639	-2.631	-2.625	-2.619	-2.612	-2.608	-2.602	-2.596	-2.591	-2.586	-2.581	-2.578	-2.574	-2.570	-2.568	-2.564	-2.561	-2.559	-2.558	-2.555	-2.554	-2.551	-2.550	-2.550	-2.550	-2.549	-2.548	-2.548	-2.548	-2.548	-2.549	-2.549	-2.549	-2.550	-2.549	-2.550	-2.550	-2.551	-2.551	-2.551	-2.552	-2.551	-2.552	-2.551	-2.551	-2.551	-2.551	-2.550	-2.550	-2.549	-2.546	-2.545	-2.544	-2.542	-2.540	-2.539	-2.535	-2.534	-2.531	-2.529	-2.526	-2.522	-2.521	-2.518	-2.515	-2.511	-2.510	-2.506	-2.504	-2.501	-2.499	-2.496	-2.494	-2.492	-2.490	-2.488	-2.486	-2.484	-2.482	-2.482	-2.480	-2.479	-2.479	-2.479	-2.478	-2.479	-2.479	-2.480	-2.480	-2.481	-2.482	-2.484	-2.485	-2.486	-2.488	-2.489	-2.491	-2.491	-2.494	-2.496	-2.498	-2.499	-2.500	-2.502	-2.504	-2.504	-2.505	-2.506	-2.506	-2.506	-2.506	-2.505	-2.504	-2.504	-2.502	-2.500	-2.498	-2.495	-2.491	-2.489	-2.484	-2.481	-2.476	-2.471	-2.465	-2.460	-2.454	-2.448	-2.440	-2.434	-2.426	-2.420	-2.411	-2.404	-2.396	-2.388	-2.379	-2.371	-2.362	-2.354	-2.345	-2.336	-2.329	-2.320	-2.312	-2.304	-2.296	-2.289	-2.281	-2.275	-2.269	-2.261	-2.255	-2.250	-2.244	-2.239	-2.234	-2.230	-2.226	-2.224	-2.220	-2.218	-2.215	-2.214	-2.211	-2.210	-2.209	-2.209	-2.209	-2.208	-2.208	-2.209	-2.210	-2.211	-2.211	-2.214	-2.215	-2.216	-2.218	-2.219	-2.221	-2.221	-2.224	-2.224	-2.226	-2.226	-2.228	-2.228	-2.228	-2.228	-2.228	-2.228	-2.226	-2.225	-2.224	-2.221	-2.219	-2.216	-2.212	-2.209	-2.205	-2.201	-2.195	-2.190	-2.184	-2.178	-2.171	-2.164	-2.156	-2.149	-2.140	-2.132	-2.122	-2.114	-2.102	-2.094	-2.084	-2.072	-2.062	-2.051	-2.040	-2.029	-2.018	-2.006	-1.995	-1.984	-1.972	-1.960	-1.950	-1.938	-1.928	-1.916	-1.904	-1.894	-1.884	-1.872	-1.862	-1.852	-1.842	-1.834	-1.825	-1.816	-1.808	-1.800	-1.792	-1.785	-1.778	-1.771	-1.765	-1.760	-1.754	-1.750	-1.745	-1.741	-1.736	-1.734	-1.731	-1.729	-1.726	-1.724	-1.722	-1.721	-1.720	-1.720	-1.719	-1.720	-1.719	-1.720	-1.719	-1.720	-1.721	-1.722	-1.724	-1.724	-1.725	-1.726	-1.728	-1.729	-1.729	-1.729	-1.730	-1.731	-1.732	-1.732	-1.734	-1.732	-1.734	-1.734	-1.734	-1.734	-1.732	-1.732	-1.731	-1.730	-1.729	-1.728	-1.725	-1.724	-1.722	-1.720	-1.719	-1.716	-1.714	-1.712	-1.710	-1.708	-1.706	-1.704	-1.701	-1.700	-1.698	-1.698	-1.695	-1.695	-1.692	-1.692	-1.691	-1.691	-1.691	-1.691	-1.692	-1.692	-1.694	-1.696	-1.698	-1.700	-1.704	-1.705	-1.710	-1.714	-1.718	-1.722	-1.728	-1.732	-1.739	-1.745	-1.751	-1.758	-1.766	-1.772	-1.780	-1.789	-1.798	-1.806	-1.815	-1.825	-1.834	-1.844	-1.855	-1.864	-1.875	-1.885	-1.896	-1.909	-1.919	-1.930	-1.942	-1.955	-1.966	-1.979	-1.991	-2.002	-2.016	-2.027	-2.041	-2.055	-2.068	-2.080	-2.094	-2.106	-2.121	-2.134	-2.148	-2.161	-2.176	-2.190	-2.204	-2.220	-2.234	-2.249	-2.262	-2.279	-2.292	-2.308	-2.322	-2.339	-2.354	-2.369	-2.384	-2.399	-2.415	-2.430	-2.445	-2.460	-2.475	-2.489	-2.504	-2.518	-2.532	-2.546	-2.560	-2.574	-2.586	-2.599	-2.610	-2.621	-2.632	-2.644	-2.654	-2.662	-2.671	-2.679	-2.688	-2.694	-2.700	-2.705	-2.710	-2.714	-2.718	-2.720	-2.720	-2.720	-2.721	-2.720	-2.718	-2.715	-2.711	-2.708	-2.701	-2.696	-2.689	-2.681	-2.674	-2.662	-2.654	-2.644	-2.631	-2.620	-2.608	-2.595	-2.581	-2.568	-2.552	-2.538	-2.524	-2.508	-2.491	-2.475	-2.459	-2.442	-2.426	-2.410	-2.394	-2.376	-2.360	-2.344	-2.328	-2.311	-2.295	-2.280	-2.266	-2.250	-2.235	-2.222	-2.209	-2.195	-2.182	-2.171	-2.160	-2.149	-2.139	-2.129	-2.120	-2.111	-2.102	-2.095	-2.088	-2.082	-2.076	-2.071	-2.066	-2.062	-2.058	-2.055	-2.052	-2.050	-2.049	-2.046	-2.045	-2.045	-2.044	-2.044	-2.044	-2.045	-2.044	-2.045	-2.046	-2.046	-2.047	-2.049	-2.050	-2.051	-2.052	-2.052	-2.054	-2.054	-2.054	-2.054	-2.054	-2.054	-2.054	-2.052	-2.051	-2.049	-2.047	-2.045	-2.042	-2.039	-2.036	-2.033	-2.029	-2.024	-2.019	-2.014	-2.007	-2.002	-1.995	-1.989	-1.981	-1.974	-1.965	-1.958	-1.949	-1.940	-1.930	-1.921	-1.911	-1.902	-1.892	-1.882	-1.872	-1.862	-1.851	-1.840	-1.830	-1.820	-1.809	-1.798	-1.789	-1.778	-1.766	-1.756	-1.746	-1.736	-1.726	-1.716	-1.706	-1.698	-1.689	-1.680	-1.671	-1.664	-1.655	-1.648	-1.640	-1.634	-1.626	-1.620	-1.615	-1.609	-1.604	-1.599	-1.595	-1.591	-1.588	-1.584	-1.581	-1.579	-1.578	-1.576	-1.574	-1.574	-1.572	-1.574	-1.575	-1.575	-1.576	-1.576	-1.579	-1.581	-1.584	-1.585	-1.589	-1.592	-1.594	-1.599	-1.602	-1.605	-1.610	-1.614	-1.618	-1.621	-1.625	-1.629	-1.634	-1.636	-1.640	-1.644	-1.648	-1.650	-1.654	-1.656	-1.658	-1.660	-1.661	-1.664	-1.662	-1.664	-1.662	-1.662	-1.660	-1.660	-1.656	-1.654	-1.650	-1.645	-1.641	-1.636	-1.630	-1.624	-1.616	-1.610	-1.601	-1.591	-1.584	-1.572	-1.561	-1.550	-1.539	-1.526	-1.515	-1.501	-1.488	-1.474	-1.459	-1.445	-1.429	-1.415	-1.399	-1.384	-1.366	-1.351	-1.335	-1.318	-1.301	-1.285	-1.269	-1.252	-1.236	-1.219	-1.202	-1.188	-1.171	-1.156	-1.140	-1.124	-1.109	-1.095	-1.079	-1.065	-1.051	-1.038	-1.024	-1.010	-0.999	-0.986	-0.974	-0.962	-0.951	-0.940	-0.930	-0.920	-0.910	-0.901	-0.892	-0.884	-0.876	-0.869	-0.862	-0.856	-0.851	-0.845	-0.840	-0.836	-0.831	-0.828	-0.826	-0.824	-0.821	-0.820	-0.820	-0.819	-0.819	-0.820	-0.822	-0.824	-0.826	-0.829	-0.831	-0.835	-0.840	-0.845	-0.850	-0.856	-0.862	-0.869	-0.876	-0.884	-0.892	-0.901	-0.910	-0.919	-0.929	-0.939	-0.948	-0.959	-0.970	-0.981	-0.991	-1.004	-1.015	-1.026	-1.039	-1.050	-1.061	-1.074	-1.085	-1.098	-1.109	-1.120	-1.132	-1.144	-1.155	-1.166	-1.176	-1.188	-1.198	-1.208	-1.218	-1.228	-1.236	-1.245	-1.252	-1.261	-1.269	-1.276	-1.282	-1.290	-1.295	-1.302	-1.308	-1.312	-1.316	-1.321	-1.325	-1.330	-1.332	-1.335	-1.339	-1.341	-1.342	-1.344	-1.345	-1.345	-1.346	-1.346	-1.346	-1.345	-1.345	-1.344	-1.342	-1.340	-1.338	-1.336	-1.334	-1.331	-1.328	-1.324	-1.320	-1.316	-1.312	-1.309	-1.304	-1.300	-1.295	-1.290	-1.284	-1.279	-1.274	-1.268	-1.261	-1.255	-1.250	-1.244	-1.238	-1.230	-1.225	-1.219	-1.211	-1.205	-1.199	-1.191	-1.186	-1.179	-1.172	-1.166	-1.161	-1.155	-1.149	-1.144	-1.139	-1.134	-1.130	-1.125	-1.120	-1.118	-1.112	-1.110	-1.106	-1.104	-1.101	-1.100	-1.098	-1.095	-1.095	-1.094	-1.092	-1.092	-1.092	-1.092	-1.092	-1.094	-1.094	-1.096	-1.098	-1.099	-1.100	-1.102	-1.104	-1.106	-1.109	-1.110	-1.111	-1.114	-1.116	-1.118	-1.119	-1.121	-1.122	-1.124	-1.125	-1.125	-1.126	-1.126	-1.126	-1.126	-1.128	-1.126	-1.125	-1.124	-1.121	-1.120	-1.118	-1.115	-1.111	-1.109	-1.104	-1.101	-1.096	-1.091	-1.088	-1.081	-1.075	-1.070	-1.065	-1.058	-1.051	-1.045	-1.039	-1.030	-1.024	-1.018	-1.010	-1.002	-0.995	-0.986	-0.980	-0.971	-0.965	-0.958	-0.950	-0.941	-0.935	-0.928	-0.919	-0.912	-0.905	-0.899	-0.892	-0.885	-0.879	-0.872	-0.866	-0.860	-0.854	-0.849	-0.844	-0.839	-0.832	-0.828	-0.822	-0.818	-0.815	-0.810	-0.805	-0.802	-0.799	-0.795	-0.792	-0.789	-0.786	-0.782	-0.780	-0.778	-0.776	-0.772	-0.771	-0.769	-0.769	-0.766	-0.765	-0.764	-0.764	-0.762	-0.761	-0.761	-0.761	-0.760	-0.760	-0.760	-0.760	-0.761	-0.761	-0.762	-0.762	-0.764	-0.765	-0.766	-0.768	-0.770	-0.772	-0.775	-0.775	-0.778	-0.780	-0.784	-0.786	-0.789	-0.792	-0.795	-0.799	-0.802	-0.805	-0.809	-0.814	-0.816	-0.821	-0.825	-0.829	-0.834	-0.838	-0.842	-0.848	-0.851	-0.858	-0.861	-0.866	-0.871	-0.878	-0.881	-0.888	-0.892	-0.898	-0.902	-0.909	-0.915	-0.920	-0.926	-0.931	-0.938	-0.944	100.000	5.000	2.000	1.000	2.000	0.000	0.000	0.000	0.000	0.000	0.000	0.000	0.000	0.000	0.000	0.000	0.000	0.000	-2.826	-2.826	-2.825	-2.824	-2.822	-2.821	-2.820	-2.819	-2.816	-2.816	-2.814	-2.811	-2.810	-2.809	-2.806	-2.802	-2.801	-2.799	-2.795	-2.792	-2.789	-2.785	-2.781	-2.779	-2.775	-2.771	-2.766	-2.762	-2.758	-2.752	-2.749	-2.744	-2.740	-2.734	-2.730	-2.725	-2.719	-2.714	-2.710	-2.704	-2.699	-2.694	-2.688	-2.682	-2.679	-2.672	-2.668	-2.662	-2.659	-2.654	-2.650	-2.645	-2.641	-2.638	-2.634	-2.630	-2.626	-2.622	-2.621	-2.618	-2.615	-2.614	-2.611	-2.609	-2.608	-2.606	-2.605	-2.604	-2.604	-2.602	-2.601	-2.601	-2.602	-2.602	-2.602	-2.602	-2.602	-2.602	-2.604	-2.604	-2.604	-2.605	-2.605	-2.605	-2.605	-2.605	-2.605	-2.605	-2.602	-2.602	-2.600	-2.600	-2.598	-2.595	-2.592	-2.590	-2.588	-2.584	-2.579	-2.575	-2.570	-2.565	-2.559	-2.554	-2.546	-2.540	-2.532	-2.525	-2.516	-2.509	-2.500	-2.492	-2.482	-2.472	-2.465	-2.455	-2.446	-2.435	-2.426	-2.418	-2.408	-2.399	-2.389	-2.381	-2.371	-2.362	-2.355	-2.348	-2.340	-2.332	-2.328	-2.321	-2.316	-2.312	-2.309	-2.305	-2.301	-2.300	-2.299	-2.299	-2.299	-2.300	-2.302	-2.304	-2.308	-2.311	-2.316	-2.321	-2.328	-2.335	-2.342	-2.351	-2.360	-2.369	-2.379	-2.390	-2.400	-2.411	-2.424	-2.436	-2.449	-2.461	-2.475	-2.489	-2.502	-2.516	-2.531	-2.545	-2.559	-2.574	-2.588	-2.602	-2.618	-2.631	-2.645	-2.660	-2.674	-2.689	-2.702	-2.716	-2.730	-2.742	-2.755	-2.769	-2.781	-2.794	-2.806	-2.819	-2.831	-2.842	-2.854	-2.865	-2.876	-2.888	-2.898	-2.909	-2.919	-2.928	-2.939	-2.948	-2.956	-2.965	-2.975	-2.982	-2.990	-2.999	-3.006	-3.014	-3.020	-3.028	-3.034	-3.039	-3.045	-3.050	-3.055	-3.059	-3.064	-3.068	-3.070	-3.074	-3.076	-3.078	-3.078	-3.079	-3.079	-3.079	-3.079	-3.078	-3.075	-3.072	-3.070	-3.066	-3.062	-3.059	-3.055	-3.050	-3.042	-3.038	-3.031	-3.024	-3.016	-3.009	-3.000	-2.991	-2.984	-2.974	-2.965	-2.956	-2.948	-2.938	-2.926	-2.918	-2.908	-2.898	-2.888	-2.879	-2.868	-2.858	-2.848	-2.839	-2.830	-2.820	-2.811	-2.802	-2.794	-2.785	-2.778	-2.770	-2.761	-2.755	-2.749	-2.741	-2.736	-2.730	-2.724	-2.719	-2.715	-2.710	-2.705	-2.701	-2.699	-2.695	-2.691	-2.689	-2.686	-2.684	-2.681	-2.679	-2.678	-2.676	-2.674	-2.672	-2.670	-2.669	-2.668	-2.665	-2.664	-2.662	-2.661	-2.659	-2.658	-2.655	-2.654	-2.652	-2.650	-2.646	-2.644	-2.641	-2.639	-2.636	-2.631	-2.629	-2.624	-2.621	-2.616	-2.611	-2.608	-2.602	-2.598	-2.591	-2.586	-2.581	-2.574	-2.568	-2.562	-2.555	-2.549	-2.542	-2.535	-2.528	-2.520	-2.512	-2.505	-2.498	-2.490	-2.482	-2.475	-2.466	-2.460	-2.451	-2.444	-2.436	-2.429	-2.421	-2.414	-2.408	-2.401	-2.394	-2.388	-2.381	-2.375	-2.369	-2.364	-2.359	-2.352	-2.348	-2.344	-2.338	-2.334	-2.330	-2.326	-2.324	-2.320	-2.319	-2.315	-2.314	-2.312	-2.310	-2.309	-2.310	-2.309	-2.308	-2.309	-2.309	-2.310	-2.310	-2.311	-2.312	-2.314	-2.316	-2.318	-2.320	-2.322	-2.325	-2.329	-2.330	-2.334	-2.336	-2.340	-2.342	-2.346	-2.349	-2.352	-2.356	-2.360	-2.362	-2.368	-2.370	-2.375	-2.378	-2.381	-2.385	-2.388	-2.391	-2.394	-2.399	-2.401	-2.404	-2.408	-2.410	-2.414	-2.416	-2.420	-2.421	-2.425	-2.426	-2.429	-2.431	-2.432	-2.434	-2.436	-2.439	-2.439	-2.440	-2.441	-2.441	-2.441	-2.441	-2.441	-2.441	-2.440	-2.439	-2.438	-2.435	-2.434	-2.431	-2.428	-2.424	-2.420	-2.415	-2.411	-2.406	-2.401	-2.395	-2.389	-2.381	-2.374	-2.366	-2.358	-2.350	-2.340	-2.330	-2.320	-2.310	-2.299	-2.286	-2.276	-2.262	-2.250	-2.238	-2.224	-2.210	-2.196	-2.182	-2.168	-2.151	-2.138	-2.121	-2.106	-2.090	-2.074	-2.059	-2.042	-2.026	-2.010	-1.994	-1.979	-1.961	-1.946	-1.930	-1.915	-1.900	-1.885	-1.869	-1.855	-1.840	-1.826	-1.811	-1.799	-1.785	-1.772	-1.759	-1.748	-1.736	-1.725	-1.714	-1.705	-1.694	-1.685	-1.676	-1.670	-1.662	-1.656	-1.649	-1.644	-1.639	-1.634	-1.630	-1.628	-1.625	-1.622	-1.621	-1.621	-1.620	-1.621	-1.622	-1.624	-1.625	-1.628	-1.631	-1.635	-1.639	-1.644	-1.650	-1.656	-1.661	-1.669	-1.676	-1.684	-1.692	-1.700	-1.709	-1.719	-1.728	-1.738	-1.748	-1.758	-1.770	-1.780	-1.791	-1.802	-1.815	-1.826	-1.838	-1.849	-1.861	-1.872	-1.885	-1.896	-1.909	-1.920	-1.931	-1.944	-1.954	-1.966	-1.976	-1.988	-1.998	-2.009	-2.019	-2.029	-2.039	-2.047	-2.056	-2.065	-2.075	-2.082	-2.090	-2.098	-2.104	-2.111	-2.116	-2.122	-2.128	-2.134	-2.138	-2.142	-2.146	-2.149	-2.152	-2.155	-2.156	-2.159	-2.160	-2.161	-2.161	-2.160	-2.160	-2.159	-2.158	-2.155	-2.154	-2.151	-2.146	-2.144	-2.139	-2.135	-2.130	-2.124	-2.119	-2.111	-2.105	-2.098	-2.091	-2.084	-2.075	-2.068	-2.059	-2.050	-2.040	-2.030	-2.021	-2.013	-2.001	-1.991	-1.980	-1.971	-1.961	-1.949	-1.939	-1.928	-1.918	-1.908	-1.896	-1.888	-1.878	-1.868	-1.858	-1.848	-1.839	-1.830	-1.820	-1.812	-1.805	-1.798	-1.790	-1.784	-1.778	-1.770	-1.766	-1.761	-1.755	-1.751	-1.748	-1.744	-1.741	-1.739	-1.735	-1.734	-1.731	-1.731	-1.730	-1.730	-1.729	-1.730	-1.730	-1.730	-1.732	-1.734	-1.735	-1.736	-1.739	-1.741	-1.741	-1.745	-1.746	-1.749	-1.751	-1.752	-1.755	-1.758	-1.760	-1.762	-1.764	-1.765	-1.768	-1.769	-1.770	-1.771	-1.772	-1.772	-1.772	-1.772	-1.772	-1.772	-1.771	-1.771	-1.770	-1.769	-1.768	-1.766	-1.764	-1.761	-1.759	-1.756	-1.754	-1.751	-1.748	-1.744	-1.740	-1.736	-1.731	-1.726	-1.722	-1.719	-1.714	-1.708	-1.701	-1.696	-1.690	-1.685	-1.678	-1.672	-1.666	-1.660	-1.654	-1.646	-1.639	-1.632	-1.625	-1.619	-1.610	-1.604	-1.596	-1.589	-1.581	-1.574	-1.566	-1.558	-1.551	-1.544	-1.536	-1.528	-1.520	-1.514	-1.506	-1.499	-1.492	-1.485	-1.478	-1.471	-1.465	-1.459	-1.452	-1.446	-1.441	-1.435	-1.431	-1.426	-1.421	-1.418	-1.414	-1.411	-1.408	-1.406	-1.402	-1.402	-1.400	-1.400	-1.400	-1.401	-1.401	-1.402	-1.404	-1.408	-1.410	-1.412	-1.416	-1.421	-1.425	-1.431	-1.436	-1.442	-1.450	-1.455	-1.462	-1.470	-1.478	-1.486	-1.494	-1.502	-1.511	-1.520	-1.529	-1.538	-1.548	-1.556	-1.565	-1.575	-1.585	-1.594	-1.604	-1.612	-1.621	-1.630	-1.639	-1.648	-1.658	-1.665	-1.674	-1.681	-1.689	-1.698	-1.704	-1.711	-1.719	-1.725	-1.732	-1.740	-1.745	-1.752	-1.758	-1.764	-1.770	-1.775	-1.781	-1.786	-1.792	-1.798	-1.804	-1.809	-1.814	-1.821	-1.828	-1.832	-1.839	-1.846	-1.852	-1.860	-1.868	-1.875	-1.882	-1.891	-1.900	-1.909	-1.919	-1.928	-1.939	-1.949	-1.960	-1.971	-1.982	-1.995	-2.007	-2.022	-2.035	-2.049	-2.062	-2.078	-2.094	-2.109	-2.124	-2.140	-2.156	-2.171	-2.188	-2.205	-2.221	-2.238	-2.255	-2.272	-2.289	-2.305	-2.322	-2.339	-2.355	-2.371	-2.388	-2.404	-2.419	-2.434	-2.449	-2.462	-2.478	-2.491	-2.504	-2.518	-2.529	-2.540	-2.551	-2.562	-2.572	-2.582	-2.591	-2.600	-2.609	-2.616	-2.624	-2.630	-2.636	-2.641	-2.648	-2.652	-2.656	-2.660	-2.665	-2.669	-2.671	-2.675	-2.678	-2.680	-2.681	-2.684	-2.685	-2.688	-2.688	-2.689	-2.690	-2.690	-2.690	-2.690	-2.690	-2.690	-2.690	-2.689	-2.689	-2.689	-2.688	-2.686	-2.685	-2.684	-2.681	-2.680	-2.679	-2.676	-2.675	-2.671	-2.668	-2.664	-2.661	-2.658	-2.654	-2.648	-2.644	-2.638	-2.631	-2.626	-2.619	-2.611	-2.604	-2.595	-2.588	-2.578	-2.568	-2.558	-2.548	-2.536	-2.524	-2.511	-2.499	-2.486	-2.474	-2.459	-2.445	-2.430	-2.415	-2.399	-2.382	-2.368	-2.350	-2.334	-2.316	-2.299	-2.282	-2.265	-2.248	-2.229	-2.211	-2.194	-2.176	-2.159	-2.142	-2.125	-2.109	-2.091	-2.075	-2.059	-2.042	-2.027	-2.014	-1.999	-1.984	-1.971	-1.959	-1.946	-1.934	-1.922	-1.912	-1.902	-1.894	-1.885	-1.878	-1.870	-1.864	-1.858	-1.852	-1.849	-1.845	-1.842	-1.839	-1.838	-1.838	-1.836	-1.836	-1.838	-1.839	-1.840	-1.844	-1.845	-1.849	-1.852	-1.855	-1.859	-1.864	-1.868	-1.872	-1.876	-1.881	-1.886	-1.890	-1.895	-1.900	-1.905	-1.909	-1.912	-1.918	-1.921	-1.924	-1.929	-1.930	-1.934	-1.935	-1.938	-1.939	-1.940	-1.940	-1.940	-1.940	-1.939	-1.938	-1.936	-1.934	-1.931	-1.929	-1.925	-1.921	-1.916	-1.912	-1.908	-1.902	-1.896	-1.890	-1.884	-1.878	-1.870	-1.862	-1.855	-1.848	-1.839	-1.831	-1.822	-1.815	-1.805	-1.798	-1.789	-1.780	-1.771	-1.762	-1.755	-1.745	-1.736	-1.728	-1.720	-1.710	-1.702	-1.694	-1.685	-1.676	-1.669	-1.661	-1.651	-1.645	-1.636	-1.628	-1.620	-1.612	-1.605	-1.596	-1.589	-1.581	-1.574	-1.565	-1.559	-1.551	-1.542	-1.535	-1.528	-1.520	-1.512	-1.506	-1.499	-1.491	-1.484	-1.475	-1.469	-1.461	-1.455	-1.448	-1.440	-1.432	-1.426	-1.420	-1.412	-1.408	-1.400	-1.394	-1.389	-1.384	-1.379	-1.374	-1.369	-1.365	-1.360	-1.356	-1.354	-1.350	-1.346	-1.344	-1.342	-1.341	-1.340	-1.339	-1.338	-1.338	-1.338	-1.338	-1.340	-1.341	-1.342	-1.345	-1.346	-1.348	-1.351	-1.354	-1.358	-1.361	-1.364	-1.369	-1.372	-1.375	-1.380	-1.384	-1.389	-1.392	-1.398	-1.401	-1.406	-1.411	-1.415	-1.420	-1.424	-1.428	-1.431	-1.436	-1.439	-1.442	-1.445	-1.449	-1.452	-1.455	-1.458	-1.460	-1.461	-1.464	-1.466	-1.466	-1.469	-1.470	-1.470	-1.471	-1.474	-1.474	-1.474	-1.475	-1.476	-1.475	-1.476	-1.476	-1.478	-1.478	-1.478	-1.478	-1.479	-1.479	-1.480	-1.480	-1.481	-1.482	-1.482	-1.485	-1.485	-1.488	-1.489	-1.491	-1.494	-1.495	-1.498	-1.500	-1.504	-1.506	-1.509	-1.511	-1.515	-1.519	-1.522	-1.526	-1.530	-1.534	-1.539	-1.542	-1.548	-1.551	-1.556	-1.561	-1.568	-1.571	-1.578	-1.582	-1.588	-1.592	-1.598	-1.602	-1.608	-1.612	-1.618	-1.622	-1.628	-1.631	-1.636	-1.641	-1.644	-1.649	-1.651	-1.656	-1.659	-1.662	-1.664	-1.668	-1.669	-1.671	-1.672	-1.675	-1.676	-1.676	-1.678	-1.678	-1.678	-1.676	-1.676	-1.676	-1.674	-1.672	-1.670	-1.669	-1.665	-1.662	-1.659	-1.655	-1.651	-1.646	-1.642	-1.636	-1.632	-1.626	-1.621	-1.615	-1.609	-1.601	-1.596	-1.589	-1.581	-1.574	-1.566	-1.558	-1.550	-1.541	-1.534	-1.525	-1.516	-1.508	-1.499	-1.489	-1.481	-1.471	-1.462	-1.452	-1.444	-1.434	-1.425	-1.416	-1.406	-1.398	-1.388	-1.379	-1.370	-1.361	-1.352	-1.345	-1.336	-1.328	-1.320	-1.310	-1.304	-1.296	-1.289	-1.282	-1.275	-1.270	-1.262	-1.258	-1.251	-1.248	-1.242	-1.238	-1.234	-1.230	-1.228	-1.224	-1.221	-1.219	-1.218	-1.216	-1.215	-1.214	-1.215	-1.215	-1.215	-1.216	-1.218	-1.220	-1.222	-1.225	-1.228	-1.231	-1.234	-1.238	-1.242	-1.246	-1.251	-1.256	-1.261	-1.266	-1.272	-1.279	-1.282	-1.289	-1.295	-1.301	-1.306	-1.312	-1.319	-1.324	-1.330	-1.335	-1.340	-1.345	-1.350	-1.355	-1.359	-1.364	-1.368	-1.371	-1.375	-1.376	-1.379	-1.381	-1.384	-1.385	-1.386	-1.386	-1.388	-1.388	-1.388	-1.386	-1.385	-1.384	-1.382	-1.381	-1.379	-1.376	-1.374	-1.370	-1.366	-1.364	-1.359	-1.355	-1.352	-1.348	-1.345	-1.340	-1.336	-1.331	-1.329	-1.325	-1.321	-1.318	-1.312	-1.310	-1.306	-1.304	-1.301	-1.298	-1.295	-1.292	-1.291	-1.289	-1.286	-1.286	-1.285	-1.284	-1.284	-1.282	-1.282	-1.284	-1.284	-1.285	-1.286	-1.288	-1.288	-1.290	-1.291	-1.294	-1.295	-1.296	-1.299	-1.301	-1.304	-1.305	-1.308	-1.310	-1.312	-1.314	-1.315	-1.316	-1.318	-1.319	-1.320	-1.320	-1.320	-1.320	-1.319	-1.319	-1.318	-1.316	-1.315	-1.312	-1.310	-1.308	-1.302	-1.299	-1.295	-1.290	-1.286	-1.280	-1.275	-1.270	-1.264	-1.256	-1.249	-1.242	-1.235	-1.229	-1.221	-1.212	-1.204	-1.196	-1.188	-1.180	-1.172	-1.164	-1.156	-1.148	-1.139	-1.132	-1.124	-1.116	-1.110	-1.102	-1.095	-1.088	-1.080	-1.075	-1.068	-1.062	-1.056	-1.051	-1.045	-1.040	-1.035	-1.030	-1.026	-1.021	-1.018	-1.014	-1.010	-1.006	-1.002	-1.000	-0.996	-0.992	-0.990	-0.986	-0.982	-0.979	-0.976	-0.972	-0.969	-0.965	-0.961	-0.958	-0.952	-0.949	-0.945	-0.940	-0.935	-0.930	-0.924	-0.920	-0.914	-0.909	-0.902	-0.896	-0.890	-0.885	-0.879	-0.872	-0.866	-0.859	-0.854	-0.848	-0.840	-0.835	-0.829	-0.821	-0.816	-0.810	-0.804	-0.799	-0.792	-0.789	-0.784	-0.779	-0.775	-0.772	-0.769	-0.765	-0.762	-0.759	-0.758	-0.756	-0.754	-0.752	-0.751	-0.751	-0.751	-0.751	-0.752	-0.751	-0.752	-0.754	-0.755	-0.758	-0.758	-0.760	-0.761	-0.764	-0.766	-0.769	-0.771	-0.772	-0.775	-0.778	-0.779	-0.780	-0.782	-0.784	-0.786	-0.788	-0.788	-0.788	-0.789	-0.789	-0.789	-0.789	-0.789	-0.788	-0.788	-0.786	-0.784	-0.782	-0.780	-0.776	-0.774	-0.771	-0.768	-0.764	-0.761	-0.756	-0.754	-0.749	-0.744	-0.739	-0.735	-0.730	-0.725	-0.721	-0.716	-0.711	-0.708	-0.701	-0.698	-0.694	-0.689	-0.685	-0.680	-0.676	-0.672	-0.668	-0.665	-0.662	-0.659	-0.656	-0.652	-0.650	-0.648	-0.645	-0.644	-0.641	-0.639	-0.636	-0.635	-0.634	-0.632	-0.631	-0.629	-0.628	-0.626	-0.625	-0.624	-0.622	-0.621	-0.619	-0.618	-0.615	-0.614	-0.611	-0.609	-0.606	-0.602	-0.599	-0.596	-0.592	-0.588	-0.584	-0.579	-0.572	-0.568	-0.560	-0.554	-0.546	-0.538	-0.530	-0.521	-0.511	-0.502	-0.491	-0.481	-0.469	-0.458	-0.444	-0.431	-0.418	-0.402	-0.388	-0.372	-0.358	-0.340	-0.324	-0.306	-0.289	-0.270	-0.251	-0.232	-0.214	-0.194	-0.174	-0.154	-0.135	-0.114	-0.092	-0.072	-0.051	-0.031	-0.009	0.010	0.031	0.052	0.072	0.092	0.112	0.132	0.151	0.170	0.189	0.206	0.224	0.241	0.258	0.274	0.289	0.304	0.318	0.332	0.345	0.358	0.368	0.380	0.389	0.399	0.408	0.415	0.422	0.429	0.435	0.440	0.445	0.448	0.451	0.452	0.455	0.455	0.456	0.456	0.454	0.454	0.451	0.448	0.444	0.440	0.436	0.431	0.425	0.420	0.412	0.406	0.399	0.391	0.382	0.374	0.366	0.356	0.346	0.336	0.326	0.315	0.305	0.292	0.280	0.269	0.256	0.244	0.230	0.216	0.202	0.189	0.174	0.159	0.144	0.129	0.114	0.099	0.081	0.066	0.049	0.032	0.016	-0.002	-0.019	-0.036	-0.055	-0.072	-0.090	-0.108	-0.128	-0.145	-0.164	-0.181	-0.199	-0.218	-0.236	-0.254	-0.272	-0.290	-0.309	-0.326	-0.345	-0.361	-0.379	-0.395	-0.412	-0.429	-0.445	-0.460	-0.475	-0.490	-0.504	-0.518	-0.530	-0.544	-0.555	-0.566	-0.578	-0.589	-0.598	-0.606	-0.615	-0.621	-0.630	-0.635	-0.641	-0.646	-0.650	-0.652	-0.656	-0.658	-0.659	-0.660	-0.660	-0.660	-0.659	-0.656	-0.655	-0.652	-0.649	-0.644	-0.640	-0.636	-0.630	-0.624	-0.619	-0.612	-0.608	-0.600	-0.594	-0.586	-0.580	-0.572	-0.566	-0.559	-0.552	-0.545	-0.539	-0.531	-0.526	-0.519	-0.514	-0.507	-0.502	-0.498	-0.494	-0.488	-0.485	-0.480	-0.478	-0.474	-0.471	-0.469	-0.466	-0.465	-0.462	-0.462	-0.461	-0.461	-0.461	-0.460	-0.460	-0.461	-0.461	-0.461	-0.462	-0.462	-0.464	-0.465	-0.465	-0.465	-0.465	-0.466	-0.465	-0.466	-0.465	-0.464	-0.462	-0.461	-0.460	-0.456	-0.455	-0.451	-0.448	-0.442	-0.438	-0.431	-0.426	-0.419	-0.412	-0.404	-0.395	-0.386	-0.376	-0.365	-0.354	-0.342	-0.330	-0.316	-0.304	-0.289	-0.274	-0.259	-0.242	-0.228	-0.210	-0.194	-0.178	-0.160	-0.142	-0.124	-0.105	-0.088	-0.069	-0.051	-0.032	-0.015	0.004	0.021	0.040	0.058	0.074	0.090	0.106	0.122	0.138	0.154	0.168	0.181	0.195	0.209	0.220	0.230	0.241	0.251	0.260	0.269	0.276	0.282	0.289	0.294	0.299	0.301	0.305	0.306	0.309	0.308	0.308	0.306	0.304	0.300	0.296	0.291	0.286	0.281	0.274	0.266	0.259	0.250	0.241	0.231	0.220	0.210	0.199	0.186	0.174	0.162	0.149	0.135	0.121	0.109	0.094	0.079	0.065	0.051	0.035	0.021	0.006	-0.008	-0.022	-0.036	-0.051	-0.065	-0.080	-0.094	-0.109	-0.122	-0.135	-0.149	-0.162	-0.175	-0.188	-0.200	-0.212	-0.225	-0.236	-0.249	-0.260	-0.271	-0.281	-0.292	-0.302	-0.312	-0.324	-0.332	-0.342	-0.351	-0.360	-0.370	-0.379	-0.388	-0.395	-0.405	-0.414	-0.422	-0.430	-0.439	-0.448	-0.456	-0.464	-0.472	-0.481	-0.490	-0.499	-0.506	-0.515	-0.524	-0.534	-0.542	-0.552	-0.560	-0.570	-0.580	-0.590	-0.600	-0.610	-0.620	-0.630	-0.641	-0.652	-0.662	-0.674	-0.684	-0.696	-0.706	-0.719	-0.730	-0.741	-0.752	-0.764	-0.775	-0.786	-0.798	-0.809	-0.820	-0.831	-0.842	-0.854	-0.864	-0.874	-0.884	-0.895	-0.905	-0.914	-0.922	-0.932	-0.941	-0.950	-0.959	-0.966	-0.974	-0.981	-0.986	-0.994	-0.999	-1.004	-1.009	-1.011	-1.016	-1.019	-1.021	-1.022	-1.024	-1.025	-1.024	-1.025	-1.022	-1.021	-1.020	-1.016	-1.011	-1.008	-1.004	-0.999	-0.991	-0.984	-0.978	-0.970	-0.961	-0.952	-0.942	-0.932	-0.922	-0.910	-0.899	-0.888	-0.875	-0.861	-0.849	-0.835	-0.821	-0.808	-0.794	-0.779	-0.765	-0.750	-0.736	-0.721	-0.708	-0.692	-0.679	-0.665	-0.651	-0.638	-0.625	-0.611	-0.600	-0.588	-0.575	-0.565	-0.554	-0.544	-0.535	-0.526	-0.518	-0.511	-0.504	-0.498	-0.492	-0.488	-0.482	-0.480	-0.478	-0.475	-0.475	-0.474	-0.474	-0.475	-0.476	-0.479	-0.481	-0.486	-0.490	-0.495	-0.499	-0.505	-0.511	-0.516	-0.522	-0.529	-0.536	-0.542	-0.549	-0.556	-0.564	-0.571	-0.578	-0.585	-0.591	-0.596	-0.604	-0.609	-0.615	-0.620	-0.624	-0.629	-0.632	-0.635	-0.639	-0.641	-0.641	-0.644	-0.645	-0.644	-0.644	-0.642	-0.641	-0.639	-0.636	-0.632	-0.629	-0.625	-0.620	-0.615	-0.609	-0.601	-0.595	-0.589	-0.581	-0.574	-0.566	-0.558	-0.549	-0.540	-0.531	-0.522	-0.514	-0.505	-0.496	-0.486	-0.478	-0.468	-0.459	-0.450	-0.441	-0.432	-0.424	-0.415	-0.408	-0.400	-0.392	-0.385	-0.379	-0.372	-0.366	-0.361	-0.355	-0.350	-0.345	-0.341	-0.338	-0.334	-0.331	-0.328	-0.325	-0.324	-0.321	-0.321	-0.320	-0.319	-0.318	-0.319	-0.319	-0.319	-0.320	-0.321	-0.322	-0.324	-0.326	-0.328	-0.331	-0.332	-0.336	-0.338	-0.341	-0.344	-0.348	-0.350	-0.354	-0.356	-0.360	-0.362	-0.365	-0.368	-0.371	-0.374	-0.376	-0.379	-0.380	-0.382	-0.384	-0.385	-0.386	-0.388	-0.389	-0.390	-0.390	-0.390	-0.390	-0.389	-0.389	-0.388	-0.386	-0.382	-0.381	-0.379	-0.376	-0.372	-0.369	-0.365	-0.360	-0.356	-0.351	-0.345	-0.340	-0.335	-0.329	-0.322	-0.316	-0.310	-0.304	-0.298	-0.290	-0.282	-0.276	-0.268	-0.261	-0.254	-0.245	-0.238	-0.230	-0.222	-0.215	-0.208	-0.200	-0.192	-0.186	-0.179	-0.172	-0.164	-0.158	-0.150	-0.145	-0.139	-0.132	-0.126	-0.120	-0.115	-0.110	-0.105	-0.100	-0.096	-0.092	-0.089	-0.085	-0.082	-0.079	-0.078	-0.075	-0.074	-0.071	-0.070	-0.071	-0.070	-0.070	-0.070	-0.071	-0.072	-0.072	-0.075	-0.076	-0.080	-0.082	-0.086	-0.089	-0.092	-0.098	-0.101	-0.106	-0.111	-0.116	-0.121	-0.126	-0.132	-0.139	-0.145	-0.151	-0.159	-0.166	-0.174	-0.181	-0.188	-0.196	-0.204	-0.211	-0.219	-0.228	-0.235	-0.244	-0.251	-0.260	-0.269	-0.278	-0.285	-0.292	-0.301	-0.310	-0.318	-0.325	-0.332	-0.341	-0.348	-0.355	-0.362	-0.370	-0.378	-0.384	-0.391	-0.396	-0.404	-0.409	-0.415	-0.421	-0.426	-0.432	-0.438	-0.442	-0.448	-0.452	-0.458	-0.461	-0.466	-0.471	-0.475	-0.479	-0.484	-0.489	-0.492	-0.498	-0.501	-0.505	-0.510	-0.515	-0.520	-0.525	-0.530	-0.535	-0.541	-0.548	-0.555	-0.561	-0.568	-0.576	-0.584	-0.592	-0.601	-0.610	-0.620	-0.630	-0.642	-0.654	-0.666	-0.679	-0.692	-0.706	-0.722	-0.736	-0.752	-0.769	-0.788	-0.804	-0.824	-0.842	-0.861	-0.881	-0.902	-0.924	-0.946	-0.968	-0.990	-1.012	-1.035	-1.059	-1.081	-1.106	-1.130	-1.154	-1.178	-1.201	-1.224	-1.248	-1.271	-1.294	-1.316	-1.338	-1.360	-1.380	-1.401	-1.421	-1.440	-1.459	-1.476	-1.492	-1.508	-1.524	-1.538	-1.549	-1.561	-1.571	-1.581	-1.590	-1.598	-1.604	-1.609	-1.612	-1.616	-1.618	-1.618	-1.618	-1.615	-1.611	-1.608	-1.602	-1.595	-1.589	-1.580	-1.569	-1.559	-1.548	-1.535	-1.522	-1.508	-1.492	-1.478	-1.461	-1.444	-1.428	-1.409	-1.390	-1.372	-1.354	-1.334	-1.315	-1.294	-1.274	-1.254	-1.234	-1.212	-1.194	-1.172	-1.151	-1.132	-1.112	-1.092	-1.072	-1.052	-1.035	-1.015	-0.996	-0.978	-0.960	-0.941	-0.924	-0.906	-0.889	-0.874	-0.856	-0.841	-0.826	-0.810	-0.795	-0.780	-0.766	-0.752	-0.739	-0.725	-0.712	-0.699	-0.688	-0.676	-0.664	-0.652	-0.640	-0.630	-0.619	-0.608	-0.598	-0.586	-0.578	-0.568	-0.558	-0.549	-0.539	-0.530	-0.521	-0.512	-0.505	-0.496	-0.488	-0.479	-0.471	-0.464	-0.455	-0.448	-0.440	-0.434	-0.428	-0.420	-0.414	-0.406	-0.400	-0.394	-0.389	-0.382	-0.378	-0.371	-0.365	-0.360	-0.355	-0.350	-0.346	-0.341	-0.336	-0.332	-0.328	-0.324	-0.320	-0.318	-0.312	-0.310	-0.306	-0.304	-0.300	-0.298	-0.295	-0.292	-0.290	-0.288	-0.285	-0.282	-0.280	-0.278	-0.276	-0.274	-0.271	-0.270	-0.269	-0.266	-0.265	-0.262	-0.261	-0.260	-0.256	-0.255	-0.254	-0.251	-0.249	-0.248	-0.245	-0.242	-0.241	-0.239	-0.238	-0.235	-0.234	-0.231	-0.229	-0.228	-0.225	-0.224	-0.221	-0.220	-0.219	-0.218	-0.216	-0.216	-0.214	-0.214	-0.214	-0.212	-0.214	-0.212	-0.214	-0.214	-0.215	-0.216	-0.218	-0.218	-0.221	-0.222	-0.224	-0.226	-0.229	-0.231	-0.234	-0.236	-0.238	-0.240	-0.244	-0.245	-0.249	-0.250	-0.252	-0.254	-0.255	-0.256	-0.258	-0.259	-0.259	-0.259	-0.259	-0.258	-0.254	-0.252	-0.249	-0.244	-0.239	-0.234	-0.228	-0.220	-0.212	-0.204	-0.195	-0.184	-0.172	-0.161	-0.148	-0.132	-0.119	-0.102	-0.088	-0.070	-0.051	-0.032	-0.012	0.006	0.028	0.049	0.071	0.092	0.115	0.138	0.161	0.185	0.209	0.232	0.256	0.281	0.304	0.329	0.351	0.376	0.399	0.421	0.444	0.465	0.486	0.506	0.528	0.545	0.564	0.581	0.599	0.614	0.630	0.644	0.658	0.670	0.681	0.691	0.701	0.709	0.718	0.724	0.729	0.734	0.736	0.740	0.741	0.742	0.741	0.740	0.739	0.735	0.731	0.728	0.721	0.716	0.710	0.704	0.695	0.688	0.678	0.669	0.659	0.649	0.639	0.629	0.619	0.608	0.598	0.586	0.575	0.564	0.554	0.542	0.532	0.522	0.512	0.502	0.494	0.485	0.475	0.468	0.459	0.452	0.445	0.439	0.434	0.428	0.424	0.420	0.416	0.414	0.412	0.410	0.410	0.410	0.411	0.412	0.415	0.418	0.420	0.425	0.429	0.434	0.440	0.446	0.454	0.460	0.468	0.476	0.485	0.494	0.504	0.512	0.522	0.534	0.544	0.555	0.565	0.576	0.588	0.599	0.609	0.621	0.632	0.642	0.655	0.665	0.675	0.686	0.696	0.706	0.716	0.726	0.735	0.744	0.752	0.761	0.769	0.776	0.784	0.791	0.798	0.802	0.809	0.814	0.819	0.824	0.828	0.831	0.834	0.838	0.840	0.844	0.845	0.846	0.849	0.850	0.851	0.850	0.851	0.852	0.851	0.852	0.851	0.851	0.851	0.850	0.850	0.850	0.849	0.849	0.848	0.848	0.846	0.846	0.846	0.845	0.846	0.846	0.846	0.846	0.848	0.848	0.850	0.851	0.852	0.855	0.858	0.860	0.862	0.866	0.870	0.874	0.879	0.882	0.889	0.895	0.900	0.908	0.914	0.921	0.930	0.939	0.946	0.956	0.965	0.975	0.985	0.996	1.008	1.019	1.030	1.044	1.055	1.068	1.081	1.095	1.108	1.121	1.136	1.150	1.165	1.179	1.194	1.209	1.222	1.238	1.251	1.266	1.281	1.296	1.310	1.325	1.339	1.352	1.366	1.380	1.392	1.406	1.419	1.431	1.444	1.455	1.466	1.478	1.489	1.498	1.509	1.518	1.526	1.535	1.544	1.550	1.556	1.562	1.569	1.575	1.580	1.584	1.589	1.591	1.594	1.596	1.598	1.598	1.599	1.598	1.598	1.596	1.595	1.592	1.589	1.585	1.581	1.576	1.570	1.565	1.559	1.551	1.544	1.536	1.528	1.519	1.509	1.498	1.488	1.475	1.464	1.452	1.439	1.426	1.412	1.400	1.385	1.370	1.355	1.340	1.324	1.308	1.291	1.275	1.258	1.241	1.224	1.205	1.188	1.169	1.151	1.132	1.115	1.096	1.078	1.059	1.040	1.022	1.004	0.985	0.968	0.949	0.931	0.912	0.894	0.876	0.860	0.842	0.825	0.808	0.791	0.774	0.758	0.742	0.725	0.710	0.694	0.679	0.664	0.650	0.635	0.621	0.608	0.594	0.581	0.568	0.555	0.542	0.530	0.518	0.507	0.496	0.485	0.474	0.465	0.454	0.445	0.435	0.426	0.418	0.409	0.401	0.395	0.388	0.380	0.372	0.366	0.360	0.355	0.349	0.344	0.340	0.335	0.330	0.328	0.324	0.320	0.318	0.316	0.314	0.311	0.310	0.309	0.309	0.308	0.308	0.308	0.308	0.309	0.310	0.311	0.314	0.315	0.318	0.320	0.322	0.326	0.330	0.334	0.339	0.342	0.348	0.352	0.358	0.362	0.369	0.375	0.381	0.389	0.395	0.401	0.409	0.416	0.424	0.432	0.440	0.449	0.458	0.465	0.474	0.482	0.490	0.500	0.507	0.516	0.526	0.534	0.542	0.551	0.559	0.568	0.575	0.581	0.589	0.596	0.602	0.610	0.615	0.621	0.626	0.631	0.635	0.639	0.644	0.646	0.649	0.650	0.652	0.654	0.655	0.654	0.654	0.652	0.651	0.649	0.645	0.641	0.638	0.634	0.629	0.622	0.618	0.611	0.605	0.598	0.591	0.582	0.575	0.568	0.559	0.550	0.541	0.532	0.524	0.515	0.506	0.498	0.489	0.480	0.472	0.462	0.455	0.448	0.440	0.434	0.426	0.420	0.414	0.408	0.404	0.399	0.395	0.391	0.388	0.385	0.382	0.380	0.380	0.379	0.379	0.379	0.379	0.380	0.381	0.382	0.385	0.388	0.392	0.394	0.398	0.401	0.406	0.411	0.415	0.420	0.424	0.430	0.435	0.440	0.445	0.449	0.454	0.459	0.462	0.468	0.472	0.476	0.480	0.484	0.486	0.490	0.491	0.495	0.496	0.499	0.499	0.500	0.500	0.500	0.500	0.498	0.498	0.495	0.492	0.490	0.488	0.484	0.480	0.475	0.470	0.465	0.460	0.452	0.448	0.441	0.434	0.428	0.419	0.411	0.404	0.396	0.389	0.380	0.370	0.362	0.354	0.345	0.336	0.328	0.318	0.310	0.301	0.292	0.285	0.276	0.268	0.260	0.252	0.245	0.238	0.231	0.224	0.218	0.211	0.205	0.200	0.195	0.190	0.186	0.181	0.178	0.174	0.170	0.168	0.165	0.161	0.160	0.158	0.156	0.155	0.154	0.154	0.152	0.152	0.152	0.154	0.154	0.154	0.155	0.156	0.156	0.158	0.159	0.159	0.160	0.160	0.161	0.162	0.164	0.165	0.166	0.168	0.168	0.168	0.169	0.169	0.170	0.170	0.171	0.171	0.170	0.171	0.170	0.170	0.170	0.170	0.169	0.169	0.168	0.168	0.166	0.165	0.164	0.164	0.162	0.161	0.159	0.158	0.156	0.155	0.154	0.152	0.151	0.149	0.148	0.146	0.144	0.142	0.140	0.139	0.136	0.134	0.131	0.129	0.126	0.124	0.121	0.119	0.115	0.112	0.109	0.106	0.102	0.099	0.095	0.092	0.088	0.085	0.080	0.075	0.072	0.068	0.062	0.059	0.054	0.049	0.044	0.040	0.035	0.030	0.024	0.019	0.015	0.010	0.006	0.001	-0.004	-0.009	-0.012	-0.018	-0.021	-0.025	-0.029	-0.031	-0.035	-0.039	-0.041	-0.044	-0.045	-0.048	-0.048	-0.049	-0.050	-0.050	-0.049	-0.049	-0.048	-0.046	-0.045	-0.042	-0.040	-0.036	-0.032	-0.029	-0.022	-0.018	-0.012	-0.006	0.001	0.008	0.015	0.022	0.032	0.040	0.050	0.060	0.070	0.080	0.092	0.102	0.115	0.128	0.140	0.154	0.166	0.180	0.194	0.208	0.222	0.236	0.251	0.266	0.281	0.296	0.312	0.326	0.342	0.358	0.374	0.390	0.405	0.420	0.436	0.452	0.468	0.482	0.496	0.512	0.526	0.541	0.555	0.569	0.581	0.594	0.608	0.619	0.630	0.642	0.654	0.662	0.672	0.682	0.691	0.700	0.709	0.715	0.722	0.729	0.736	0.741	0.746	0.750	0.755	0.759	0.761	0.765	0.766	0.770	0.771	0.772	0.774	0.775	0.776	0.778	0.778	0.779	0.779	0.780	0.780	0.780	0.781	0.782	0.784	0.785	0.788	0.790	0.791	0.795	0.799	0.801	0.805	0.810	0.816	0.820	0.828	0.834	0.841	0.850	0.858	0.868	0.876	0.888	0.898	0.910	0.921	0.934	0.946	0.960	0.974	0.988	1.002	1.018	1.032	1.048	1.064	1.079	1.095	1.111	1.128	1.142	1.159	1.175	1.190	1.205	1.220	1.235	1.250	1.264	1.278	1.290	1.302	1.314	1.325	1.336	1.345	1.354	1.361	1.369	1.376	1.381	1.385	1.389	1.392	1.395	1.396	1.395	1.395	1.394	1.390	1.388	1.382	1.379	1.372	1.366	1.358	1.350	1.341	1.332	1.321	1.310	1.300	1.288	1.275	1.264	1.250	1.236	1.224	1.209	1.195	1.181	1.168	1.154	1.139	1.125	1.111	1.098	1.084	1.071	1.058	1.045	1.032	1.020	1.010	0.999	0.989	0.980	0.970	0.961	0.954	0.945	0.939	0.932	0.926	0.922	0.918	0.914	0.910	0.908	0.906	0.905	0.902	0.902	0.904	0.904	0.906	0.906	0.909	0.911	0.916	0.919	0.921	0.926	0.930	0.934	0.939	0.942	0.949	0.954	0.958	0.962	0.969	0.972	0.978	0.981	0.985	0.990	0.994	0.998	1.001	1.005	1.008	1.010	1.012	1.014	1.015	1.016	1.018	1.018	1.018	1.016	1.015	1.014	1.012	1.010	1.006	1.004	1.000	0.998	0.991	0.988	0.982	0.978	0.971	0.966	0.960	0.954	0.946	0.939	0.931	0.922	0.915	0.906	0.899	0.890	0.880	0.871	0.862	0.852	0.842	0.832	0.824	0.812	0.802	0.792	0.782	0.771	0.760	0.750	0.740	0.728	0.718	0.708	0.696	0.686	0.676	0.666	0.655	0.645	0.635	0.625	0.615	0.606	0.596	0.586	0.579	0.570	0.562	0.554	0.546	0.540	0.532	0.526	0.521	0.516	0.511	0.506	0.502	0.500	0.498	0.496	0.495	0.494	0.494	0.495	0.496	0.498	0.501	0.504	0.507	0.514	0.520	0.525	0.532	0.540	0.549	0.558	0.566	0.578	0.589	0.600	0.612	0.625	0.638	0.651	0.664	0.680	0.694	0.709	0.724	0.740	0.755	0.771	0.788	0.804	0.819	0.835	0.851	0.866	0.881	0.898	0.911	0.926	0.941	0.954	0.968	0.980	0.992	1.005	1.016	1.025	1.035	1.045	1.052	1.061	1.069	1.075	1.079	1.084	1.089	1.091	1.094	1.095	1.096	1.096	1.096	1.094	1.092	1.090	1.086	1.081	1.078	1.072	1.066	1.060	1.052	1.045	1.039	1.030	1.022	1.014	1.005	0.995	0.986	0.978	0.969	0.959	0.950	0.941	0.932	0.924	0.914	0.906	0.898	0.890	0.881	0.874	0.868	0.860	0.854	0.848	0.842	0.838	0.834	0.829	0.825	0.822	0.820	0.816	0.815	0.814	0.812	0.812	0.811	0.812	0.812	0.814	0.814	0.815	0.818	0.819	0.820	0.822	0.824	0.826	0.829	0.831	0.832	0.835	0.838	0.840	0.840	0.842	0.844	0.844	0.845	0.844	0.842	0.842	0.841	0.839	0.836	0.834	0.831	0.828	0.822	0.818	0.810	0.804	0.798	0.790	0.781	0.772	0.762	0.752	0.741	0.731	0.718	0.706	0.694	0.680	0.665	0.651	0.638	0.622	0.608	0.592	0.576	0.560	0.545	0.529	0.512	0.496	0.480	0.465	0.448	0.432	0.418	0.402	0.385	0.370	0.356	0.342	0.328	0.315	0.301	0.289	0.275	0.262	0.251	0.240	0.230	0.220	0.210	0.201	0.191	0.184	0.176	0.169	0.162	0.156	0.150	0.145	0.140	0.136	0.132	0.129	0.126	0.122	0.120	0.119	0.116	0.114	0.114	0.112	0.111	0.112	0.111	0.111	0.110	0.110	0.110	0.110	0.110	0.110	0.110	0.110	0.109	0.109	0.108	0.108	0.106	0.105	0.105	0.102	0.101	0.100	0.098	0.095	0.092	0.090	0.086	0.082	0.079	0.075	0.069	0.064	0.059	0.052	0.046	0.040	0.032	0.026	0.018	0.009	0.000	-0.008	-0.018	-0.028	-0.038	-0.048	-0.059	-0.070	-0.082	-0.094	-0.106	-0.118	-0.131	-0.144	-0.158	-0.171	-0.185	-0.199	-0.214	-0.228	-0.241	-0.255	-0.271	-0.285	-0.300	-0.315	-0.330	-0.345	-0.359	-0.374	-0.388	-0.401	-0.415	-0.430	-0.442	-0.456	-0.469	-0.482	-0.494	-0.505	-0.518	-0.529	-0.539	-0.549	-0.559	-0.568	-0.576	-0.584	-0.591	-0.598	-0.604	-0.610	-0.615	-0.620	-0.622	-0.628	-0.629	-0.631	-0.632	-0.634	-0.635	-0.635	-0.635	-0.632	-0.631	-0.629	-0.628	-0.624	-0.620	-0.616	-0.612	-0.608	-0.604	-0.598	-0.592	-0.588	-0.581	-0.575	-0.570	-0.564	-0.559	-0.552	-0.546	-0.541	-0.535	-0.530	-0.525	-0.521	-0.516	-0.511	-0.507	-0.505	-0.500	-0.498	-0.496	-0.494	-0.492	-0.491	-0.491	-0.491	-0.491	-0.494	-0.495	-0.498	-0.499	-0.504	-0.506	-0.511	-0.516	-0.521	-0.526	-0.532	-0.539	-0.545	-0.551	-0.560	-0.566	-0.574	-0.582	-0.590	-0.599	-0.606	-0.615	-0.622	-0.630	-0.639	-0.646	-0.654	-0.662	-0.670	-0.676	-0.682	-0.689	-0.695	-0.700	-0.705	-0.710	-0.714	-0.715	-0.719	-0.720	-0.722	-0.722	-0.721	-0.721	-0.720	-0.718	-0.714	-0.711	-0.706	-0.701	-0.695	-0.689	-0.681	-0.672	-0.665	-0.655	-0.645	-0.635	-0.624	-0.612	-0.601	-0.589	-0.576	-0.562	-0.548	-0.534	-0.520	-0.505	-0.490	-0.475	-0.459	-0.444	-0.428	-0.411	-0.395	-0.379	-0.362	-0.345	-0.330	-0.314	-0.296	-0.281	-0.266	-0.250	-0.234	-0.219	-0.204	-0.189	-0.175	-0.161	-0.146	-0.134	-0.121	-0.109	-0.096	-0.085	-0.074	-0.062	-0.052	-0.042	-0.034	-0.025	-0.016	-0.009	-0.001	0.005	0.011	0.018	0.021	0.026	0.030	0.034	0.036	0.038	0.041	0.041	0.042	0.042	0.041	0.041	0.041	0.040	0.038	0.035	0.032	0.030	0.028	0.024	0.020	0.016	0.012	0.009	0.004	0.000	-0.005	-0.009	-0.014	-0.018	-0.022	-0.028	-0.032	-0.038	-0.041	-0.045	-0.050	-0.054	-0.056	-0.060	-0.064	-0.066	-0.069	-0.071	-0.072	-0.075	-0.076	-0.078	-0.078	-0.079	-0.079	-0.078	-0.078	-0.076	-0.076	-0.074	-0.071	-0.070	-0.066	-0.064	-0.060	-0.056	-0.052	-0.048	-0.044	-0.039	-0.035	-0.030	-0.025	-0.020	-0.014	-0.010	-0.004	0.001	0.008	0.011	0.016	0.022	0.028	0.031	0.038	0.041	0.046	0.050	0.052	0.058	0.060	0.064	0.066	0.069	0.070	0.071	0.074	0.074	0.075	0.075	0.075	0.074	0.072	0.071	0.070	0.068	0.065	0.062	0.059	0.055	0.051	0.046	0.042	0.038	0.034	0.028	0.022	0.018	0.011	0.006	0.000	-0.006	-0.012	-0.019	-0.025	-0.030	-0.036	-0.042	-0.048	-0.052	-0.058	-0.062	-0.068	-0.072	-0.076	-0.079	-0.082	-0.085	-0.088	-0.090	-0.090	-0.091	-0.091	-0.091	-0.090	-0.089	-0.086	-0.084	-0.080	-0.076	-0.071	-0.066	-0.060	-0.052	-0.046	-0.039	-0.029	-0.020	-0.010	0.000	0.011	0.022	0.035	0.048	0.060	0.074	0.088	0.104	0.118	0.134	0.150	0.165	0.181	0.198	0.214	0.231	0.248	0.264	0.282	0.300	0.316	0.334	0.351	0.369	0.385	0.401	0.418	0.434	0.450	0.465	0.480	0.495	0.507	0.521	0.535	0.548	0.559	0.571	0.581	0.592	0.602	0.610	0.619	0.626	0.632	0.639	0.644	0.648	0.651	0.654	0.658	0.658	0.659	0.658	0.658	0.654	0.652	0.648	0.644	0.639	0.632	0.625	0.618	0.609	0.600	0.589	0.578	0.566	0.555	0.541	0.528	0.514	0.499	0.484	0.468	0.450	0.434	0.415	0.398	0.379	0.359	0.339	0.320	0.299	0.279	0.259	0.238	0.216	0.196	0.175	0.155	0.134	0.112	0.092	0.072	0.052	0.034	0.012	-0.006	-0.024	-0.042	-0.060	-0.078	-0.092	-0.109	-0.124	-0.140	-0.154	-0.166	-0.179	-0.190	-0.202	-0.211	-0.221	-0.229	-0.238	-0.244	-0.250	-0.255	-0.260	-0.265	-0.269	-0.271	-0.272	-0.274	-0.275	-0.275	-0.275	-0.274	-0.272	-0.271	-0.268	-0.266	-0.262	-0.260	-0.256	-0.251	-0.248	-0.244	-0.240	-0.235	-0.230	-0.225	-0.221	-0.216	-0.211	-0.208	-0.202	-0.198	-0.192	-0.190	-0.186	-0.182	-0.179	-0.175	-0.171	-0.169	-0.165	-0.162	-0.160	-0.158	-0.156	-0.154	-0.151	-0.151	-0.150	-0.148	-0.148	-0.145	-0.145	-0.144	-0.144	-0.142	-0.141	-0.140	-0.139	-0.139	-0.138	-0.138	-0.136	-0.134	-0.134	-0.131	-0.131	-0.129	-0.126	-0.125	-0.124	-0.122	-0.120	-0.118	-0.115	-0.114	-0.110	-0.108	-0.105	-0.102	-0.100	-0.098	-0.095	-0.091	-0.089	-0.086	-0.082	-0.080	-0.078	-0.075	-0.072	-0.070	-0.068	-0.066	-0.064	-0.062	-0.061	-0.059	-0.059	-0.058	-0.056	-0.056	-0.056	-0.056	-0.056	-0.056	-0.058	-0.059	-0.060	-0.061	-0.062	-0.065	-0.066	-0.069	-0.071	-0.074	-0.078	-0.080	-0.084	-0.088	-0.090	-0.094	-0.098	-0.102	-0.106	-0.111	-0.116	-0.120	-0.125	-0.130	-0.136	-0.140	-0.145	-0.150	-0.156	-0.162	-0.168	-0.172	-0.179	-0.184	-0.190	-0.196	-0.202	-0.208	-0.215	-0.221	-0.228	-0.235	-0.241	-0.249	-0.256	-0.264	-0.271	-0.279	-0.286	-0.296	-0.304	-0.312	-0.322	-0.332	-0.342	-0.351	-0.362	-0.374	-0.384	-0.396	-0.406	-0.420	-0.432	-0.444	-0.458	-0.471	-0.485	-0.500	-0.514	-0.529	-0.544	-0.559	-0.575	-0.590	-0.608	-0.624	-0.640	-0.659	-0.675	-0.692	-0.711	-0.729	-0.746	-0.765	-0.784	-0.801	-0.820	-0.838	-0.856	-0.875	-0.892	-0.911	-0.929	-0.948	-0.965	-0.982	-0.999	-1.016	-1.032	-1.050	-1.065	-1.081	-1.095	-1.110	-1.125	-1.139	-1.151	-1.164	-1.175	-1.188	-1.198	-1.208	-1.216	-1.225	-1.232	-1.239	-1.246	-1.251	-1.256	-1.260	-1.262	-1.266	-1.268	-1.269	-1.269	-1.270	-1.268	-1.268	-1.264	-1.261	-1.259	-1.255	-1.251	-1.245	-1.240	-1.234	-1.226	-1.220	-1.212	-1.205	-1.196	-1.189	-1.180	-1.171	-1.162	-1.152	-1.144	-1.135	-1.124	-1.115	-1.106	-1.096	-1.086	-1.076	-1.068	-1.058	-1.049	-1.040	-1.030	-1.022	-1.014	-1.005	-0.996	-0.989	-0.981	-0.972	-0.965	-0.959	-0.952	-0.945	-0.939	-0.932	-0.928	-0.920	-0.915	-0.910	-0.905	-0.899	-0.895	-0.890	-0.886	-0.882	-0.879	-0.874	-0.870	-0.866	-0.862	-0.859	-0.856	-0.851	-0.848	-0.845	-0.840	-0.836	-0.832	-0.829	-0.825	-0.820	-0.816	-0.812	-0.808	-0.804	-0.799	-0.794	-0.790	-0.784	-0.779	-0.775	-0.770	-0.764	-0.759	-0.754	-0.748	-0.744	-0.738	-0.732	-0.728	-0.722	-0.718	-0.712	-0.708	-0.704	-0.699	-0.695	-0.691	-0.688	-0.684	-0.680	-0.679	-0.676	-0.674	-0.674	-0.671	-0.672	-0.671	-0.672	-0.674	-0.676	-0.679	-0.681	-0.685	-0.690	-0.695	-0.700	-0.708	-0.714	-0.721	-0.730	-0.739	-0.749	-0.760	-0.770	-0.781	-0.794	-0.808	-0.819	-0.832	-0.848	-0.861	-0.876	-0.891	-0.908	-0.924	-0.940	-0.956	-0.971	-0.989	-1.005	-1.022	-1.039	-1.055	-1.070	-1.086	-1.102	-1.118	-1.132	-1.149	-1.162	-1.176	-1.189	-1.202	-1.215	-1.226	-1.238	-1.248	-1.258	-1.266	-1.275	-1.282	-1.290	-1.296	-1.302	-1.308	-1.311	-1.315	-1.318	-1.320	-1.321	-1.321	-1.322	-1.321	-1.321	-1.320	-1.318	-1.315	-1.312	-1.309	-1.305	-1.301	-1.298	-1.294	-1.289	-1.285	-1.280	-1.276	-1.270	-1.266	-1.262	-1.259	-1.254	-1.250	-1.248	-1.245	-1.242	-1.240	-1.239	-1.239	-1.238	-1.238	-1.239	-1.240	-1.241	-1.244	-1.248	-1.251	-1.255	-1.261	-1.268	-1.272	-1.279	-1.286	-1.295	-1.304	-1.314	-1.322	-1.332	-1.342	-1.354	-1.365	-1.376	-1.388	-1.400	-1.411	-1.424	-1.436	-1.448	-1.460	-1.472	-1.484	-1.495	-1.506	-1.518	-1.528	-1.538	-1.548	-1.556	-1.566	-1.574	-1.581	-1.589	-1.594	-1.599	-1.604	-1.609	-1.611	-1.614	-1.615	-1.615	-1.615	-1.614	-1.612	-1.610	-1.606	-1.602	-1.598	-1.591	-1.586	-1.579	-1.570	-1.561	-1.552	-1.544	-1.534	-1.522	-1.512	-1.501	-1.490	-1.479	-1.468	-1.455	-1.442	-1.430	-1.419	-1.406	-1.395	-1.384	-1.372	-1.362	-1.352	-1.342	-1.332	-1.324	-1.315	-1.309	-1.301	-1.295	-1.290	-1.285	-1.281	-1.279	-1.276	-1.275	-1.276	-1.276	-1.279	-1.281	-1.285	-1.291	-1.296	-1.302	-1.310	-1.319	-1.329	-1.339	-1.350	-1.362	-1.375	-1.389	-1.404	-1.419	-1.435	-1.450	-1.468	-1.485	-1.504	-1.522	-1.541	-1.561	-1.582	-1.601	-1.622	-1.642	-1.664	-1.685	-1.706	-1.728	-1.749	-1.770	-1.790	-1.811	-1.832	-1.854	-1.872	-1.892	-1.912	-1.932	-1.950	-1.969	-1.985	-2.004	-2.021	-2.036	-2.052	-2.068	-2.081	-2.096	-2.109	-2.122	-2.132	-2.145	-2.155	-2.165	-2.174	-2.184	-2.191	-2.199	-2.205	-2.210	-2.215	-2.220	-2.224	-2.226	-2.229	-2.231	-2.231	-2.231	-2.232	-2.231	-2.230	-2.228	-2.225	-2.222	-2.219	-2.214	-2.210	-2.205	-2.199	-2.194	-2.188	-2.180	-2.174	-2.166	-2.158	-2.150	-2.142	-2.135	-2.126	-2.118	-2.108	-2.099	-2.089	-2.079	-2.069	-2.060	-2.049	-2.039	-2.029	-2.018	-2.007	-1.996	-1.986	-1.974	-1.964	-1.951	-1.941	-1.929	-1.919	-1.906	-1.895	-1.884	-1.871	-1.860	-1.849	-1.838	-1.825	-1.812	-1.801	-1.790	-1.778	-1.766	-1.754	-1.742	-1.731	-1.720	-1.709	-1.698	-1.686	-1.676	-1.666	-1.655	-1.645	-1.636	-1.628	-1.619	-1.609	-1.601	-1.594	-1.588	-1.580	-1.575	-1.570	-1.565	-1.561	-1.559	-1.555	-1.552	-1.552	-1.551	-1.552	-1.554	-1.555	-1.559	-1.561	-1.565	-1.571	-1.576	-1.582	-1.591	-1.598	-1.606	-1.615	-1.625	-1.635	-1.645	-1.655	-1.668	-1.679	-1.691	-1.702	-1.714	-1.726	-1.740	-1.751	-1.762	-1.775	-1.788	-1.799	-1.809	-1.820	-1.830	-1.840	-1.849	-1.858	-1.864	-1.871	-1.878	-1.881	-1.886	-1.890	-1.891	-1.892	-1.892	-1.891	-1.890	-1.886	-1.882	-1.876	-1.870	-1.864	-1.855	-1.846	-1.836	-1.825	-1.812	-1.801	-1.788	-1.774	-1.759	-1.744	-1.728	-1.711	-1.695	-1.678	-1.661	-1.642	-1.626	-1.609	-1.591	-1.574	-1.556	-1.539	-1.522	-1.506	-1.490	-1.475	-1.460	-1.446	-1.431	-1.419	-1.405	-1.392	-1.381	-1.370	-1.359	-1.350	-1.341	-1.334	-1.325	-1.319	-1.312	-1.306	-1.301	-1.298	-1.292	-1.290	-1.288	-1.285	-1.282	-1.280	-1.279	-1.276	-1.275	-1.275	-1.274	-1.272	-1.271	-1.270	-1.270	-1.269	-1.266	-1.266	-1.264	-1.262	-1.260	-1.258	-1.256	-1.252	-1.250	-1.245	-1.242	-1.239	-1.232	-1.229	-1.222	-1.218	-1.211	-1.206	-1.199	-1.192	-1.185	-1.179	-1.171	-1.164	-1.156	-1.149	-1.141	-1.134	-1.126	-1.118	-1.110	-1.104	-1.095	-1.088	-1.080	-1.074	-1.068	-1.061	-1.054	-1.049	-1.044	-1.039	-1.035	-1.030	-1.026	-1.022	-1.020	-1.018	-1.016	-1.015	-1.014	-1.012	-1.014	-1.015	-1.015	-1.016	-1.020	-1.022	-1.028	-1.030	-1.035	-1.040	-1.045	-1.052	-1.059	-1.066	-1.074	-1.081	-1.091	-1.099	-1.109	-1.119	-1.129	-1.140	-1.151	-1.162	-1.175	-1.186	-1.199	-1.211	-1.224	-1.238	-1.250	-1.264	-1.276	-1.291	-1.304	-1.319	-1.331	-1.346	-1.360	-1.374	-1.389	-1.402	-1.416	-1.430	-1.444	-1.458	-1.470	-1.484	-1.496	-1.510	-1.522	-1.535	-1.546	-1.558	-1.569	-1.580	-1.591	-1.601	-1.611	-1.621	-1.630	-1.639	-1.646	-1.655	-1.661	-1.670	-1.676	-1.681	-1.688	-1.692	-1.699	-1.704	-1.708	-1.711	-1.715	-1.718	-1.720	-1.724	-1.726	-1.728	-1.729	-1.730	-1.731	-1.731	-1.732	-1.734	-1.734	-1.734	-1.734	-1.734	-1.734	-1.734	-1.734	-1.732	-1.734	-1.734	-1.734	-1.735	-1.735	-1.738	-1.738	-1.739	-1.741	-1.744	-1.745	-1.748	-1.751	-1.755	-1.759	-1.762	-1.768	-1.772	-1.778	-1.782	-1.789	-1.795	-1.802	-1.810	-1.818	-1.826	-1.835	-1.844	-1.852	-1.862	-1.871	-1.881	-1.892	-1.901	-1.912	-1.924	-1.934	-1.945	-1.955	-1.968	-1.978	-1.989	-1.999	-2.010	-2.021	-2.033	-2.042	-2.054	-2.064	-2.074	-2.084	-2.092	-2.104	-2.112	-2.121	-2.129	-2.138	-2.146	-2.154	-2.161	-2.168	-2.175	-2.181	-2.188	-2.192	-2.199	-2.202	-2.208	-2.211	-2.216	-2.219	-2.224	-2.226	-2.229	-2.231	-2.234	-2.236	-2.238	-2.240	-2.240	-2.241	-2.242	-2.244	-2.245	-2.245	-2.245	-2.246	-2.246	-2.246	-2.245	-2.246	-2.246	-2.245	-2.245	-2.244	-2.245	-2.244	-2.242	-2.242	-2.242	-2.241	-2.241	-2.241	-2.240	-2.239	-2.239	-2.238	-2.238	-2.236	-2.235	-2.235	-2.234	-2.234	-2.234	-2.232	-2.232	-2.231	-2.231	-2.230	-2.230	-2.230	-2.229	-2.230	-2.229	-2.229	-2.229	-2.230	-2.230	-2.230	-2.231	-2.231	-2.232	-2.234	-2.235	-2.238	-2.238	-2.240	-2.242	-2.245	-2.248	-2.251	-2.255	-2.258	-2.260	-2.265	-2.269	-2.274	-2.279	-2.282	-2.289	-2.294	-2.300	-2.306	-2.312	-2.319	-2.325	-2.331	-2.339	-2.346	-2.354	-2.360	-2.369	-2.376	-2.385	-2.392	-2.401	-2.410	-2.419	-2.426	-2.434	-2.442	-2.451	-2.460	-2.468	-2.476	-2.484	-2.492	-2.500	-2.508	-2.514	-2.521	-2.528	-2.534	-2.540	-2.546	-2.551	-2.558	-2.562	-2.565	-2.570	-2.574	-2.576	-2.579	-2.581	-2.582	-2.584	-2.584	-2.584	-2.584	-2.584	-2.582	-2.580	-2.578	-2.575	-2.570	-2.566	-2.561	-2.555	-2.550	-2.544	-2.536	-2.530	-2.522	-2.514	-2.505	-2.496	-2.486	-2.476	-2.466	-2.455	-2.444	-2.431	-2.419	-2.406	-2.394	-2.381	-2.368	-2.354	-2.340	-2.326	-2.312	-2.299	-2.284	-2.270	-2.255	-2.240	-2.225	-2.210	-2.196	-2.181	-2.168	-2.154	-2.140	-2.126	-2.112	-2.099	-2.086	-2.074	-2.061	-2.049	-2.036	-2.026	-2.015	-2.005	-1.996	-1.985	-1.978	-1.969	-1.961	-1.954	-1.948	-1.941	-1.936	-1.930	-1.926	-1.922	-1.919	-1.916	-1.915	-1.914	-1.912	-1.912	-1.912	-1.914	-1.915	-1.916	-1.919	-1.921	-1.925	-1.929	-1.932	-1.936	-1.942	-1.946	-1.952	-1.959	-1.964	-1.971	-1.976	-1.982	-1.989	-1.995	-2.004	-2.010	-2.016	-2.022	-2.030	-2.036	-2.042	-2.050	-2.056	-2.062	-2.069	-2.075	-2.080	-2.085	-2.091	-2.096	-2.101	-2.105	-2.110	-2.114	-2.119	-2.121	-2.125	-2.129	-2.130	-2.134	-2.136	-2.138	-2.141	-2.142	-2.145	-2.145	-2.146	-2.149	-2.149	-2.150	-2.151	-2.151	-2.152	-2.154	-2.154	-2.155	-2.156	-2.156	-2.156	-2.158	-2.158	-2.160	-2.160	-2.161	-2.162	-2.164	-2.165	-2.168	-2.169	-2.170	-2.171	-2.174	-2.175	-2.178	-2.180	-2.181	-2.184	-2.185	-2.189	-2.190	-2.191	-2.195	-2.196	-2.198	-2.200	-2.201	-2.202	-2.204	-2.206	-2.208	-2.208	-2.209	-2.209	-2.209	-2.208	-2.208	-2.208	-2.205	-2.202	-2.201	-2.199	-2.196	-2.191	-2.188	-2.184	-2.178	-2.171	-2.165	-2.159	-2.151	-2.144	-2.135	-2.126	-2.118	-2.108	-2.096	-2.086	-2.075	-2.064	-2.051	-2.039	-2.025	-2.013	-1.999	-1.986	-1.972	-1.958	-1.944	-1.929	-1.914	-1.899	-1.885	-1.870	-1.855	-1.840	-1.825	-1.810	-1.798	-1.782	-1.768	-1.755	-1.741	-1.729	-1.716	-1.704	-1.691	-1.680	-1.669	-1.659	-1.649	-1.640	-1.631	-1.624	-1.616	-1.610	-1.604	-1.599	-1.594	-1.591	-1.588	-1.585	-1.584	-1.582	-1.582	-1.584	-1.584	-1.586	-1.590	-1.592	-1.598	-1.601	-1.606	-1.612	-1.620	-1.626	-1.634	-1.641	-1.650	-1.659	-1.669	-1.678	-1.688	-1.699	-1.708	-1.719	-1.731	-1.741	-1.751	-1.764	-1.775	-1.786	-1.798	-1.809	-1.820	-1.831	-1.842	-1.854	-1.864	-1.875	-1.885	-1.896	-1.906	-1.915	-1.925	-1.934	-1.942	-1.952	-1.960	-1.969	-1.978	-1.985	-1.992	-2.000	-2.006	-2.014	-2.020	-2.027	-2.035	-2.041	-2.046	-2.054	-2.059	-2.066	-2.071	-2.079	-2.085	-2.091	-2.096	-2.104	-2.110	-2.116	-2.124	-2.131	-2.138	-2.145	-2.151	-2.160	-2.168	-2.175	-2.182	-2.191	-2.200	-2.209	-2.216	-2.226	-2.235	-2.245	-2.255	-2.265	-2.275	-2.285	-2.296	-2.306	-2.318	-2.328	-2.339	-2.349	-2.360	-2.370	-2.382	-2.394	-2.404	-2.416	-2.426	-2.436	-2.448	-2.458	-2.469	-2.479	-2.489	-2.499	-2.509	-2.518	-2.526	-2.535	-2.544	-2.552	-2.561	-2.569	-2.576	-2.582	-2.590	-2.596	-2.601	-2.608	-2.612	-2.618	-2.621	-2.625	-2.629	-2.631	-2.635	-2.636	-2.638	-2.639	-2.640	-2.640	-2.640	-2.639	-2.639	-2.636	-2.635	-2.634	-2.630	-2.628	-2.624	-2.620	-2.614	-2.609	-2.604	-2.599	-2.591	-2.585	-2.579	-2.570	-2.562	-2.554	-2.545	-2.535	-2.525	-2.515	-2.506	-2.494	-2.482	-2.471	-2.460	-2.446	-2.434	-2.421	-2.408	-2.394	-2.381	-2.366	-2.351	-2.336	-2.321	-2.306	-2.291	-2.275	-2.260	-2.245	-2.229	-2.214	-2.198	-2.182	-2.166	-2.151	-2.135	-2.121	-2.105	-2.091	-2.076	-2.064	-2.049	-2.036	-2.022	-2.011	-2.000	-1.988	-1.976	-1.966	-1.958	-1.948	-1.941	-1.932	-1.925	-1.920	-1.915	-1.910	-1.906	-1.904	-1.901	-1.899	-1.899	-1.900	-1.900	-1.902	-1.905	-1.908	-1.912	-1.918	-1.922	-1.930	-1.936	-1.945	-1.954	-1.962	-1.974	-1.984	-1.996	-2.007	-2.020	-2.033	-2.046	-2.059	-2.074	-2.089	-2.104	-2.119	-2.135	-2.150	-2.166	-2.181	-2.199	-2.215	-2.232	-2.248	-2.265	-2.281	-2.299	-2.315	-2.331	-2.349	-2.364	-2.381	-2.396	-2.412	-2.428	-2.442	-2.458	-2.474	-2.489	-2.502	-2.518	-2.531	-2.544	-2.558	-2.571	-2.584	-2.598	-2.609	-2.620	-2.632	-2.644	-2.655	-2.666	-2.676	-2.686	-2.696	-2.706	-2.715	-2.724	-2.732	-2.741	-2.749	-2.756	-2.764	-2.770	-2.778	-2.784	-2.790	-2.796	-2.801	-2.806	-2.812	-2.818	-2.821	-2.826	-2.831	-2.834	-2.838	-2.841	-2.844	-2.848	-2.850	-2.852	-2.855	-2.856	-2.859	-2.860	-2.862	-2.862	-2.865	-2.865	-2.865	-2.868	-2.868	-2.868	-2.868	-2.868	-2.868	-2.868	-2.866	-2.866	-2.866	-2.865	-2.865	-2.865	-2.862	-2.862	-2.862	-2.860	-2.859	-2.858	-2.856	-2.855	-2.852	-2.851	-2.850	-2.848	-2.845	-2.842	-2.840	-2.838	-2.835	-2.831	-2.828	-2.825	-2.820	-2.816	-2.811	-2.806	-2.801	-2.796	-2.790	-2.785	-2.779	-2.772	-2.765	-2.759	-2.751	-2.744	-2.735	-2.726	-2.718	-2.709	-2.699	-2.688	-2.679	-2.668	-2.656	-2.646	-2.634	-2.622	-2.611	-2.598	-2.586	-2.574	-2.561	-2.549	-2.535	-2.522	-2.510	-2.498	-2.484	-2.471	-2.458	-2.446	-2.432	-2.420	-2.408	-2.395	-2.382	-2.371	-2.360	-2.349	-2.339	-2.328	-2.318	-2.309	-2.298	-2.289	-2.281	-2.272	-2.266	-2.260	-2.254	-2.248	-2.241	-2.238	-2.234	-2.231	-2.226	-2.224	-2.224	-2.221	-2.221	-2.220	-2.221	-2.224	-2.224	-2.228	-2.229	-2.232	-2.236	-2.240	-2.245	-2.250	-2.256	-2.262	-2.268	-2.275	-2.282	-2.290	-2.299	-2.306	-2.315	-2.324	-2.332	-2.342	-2.351	-2.360	-2.369	-2.379	-2.388	-2.398	-2.406	-2.416	-2.425	-2.435	-2.442	-2.451	-2.459	-2.468	-2.475	-2.481	-2.489	-2.494	-2.500	-2.505	-2.510	-2.514	-2.518	-2.519	-2.522	-2.524	-2.524	-2.524	-2.524	-2.522	-2.520	-2.518	-2.514	-2.509	-2.504	-2.499	-2.492	-2.485	-2.478	-2.468	-2.459	-2.449	-2.439	-2.426	-2.416	-2.404	-2.391	-2.379	-2.365	-2.351	-2.338	-2.324	-2.310	-2.295	-2.281	-2.266	-2.251	-2.238	-2.222	-2.210	-2.196	-2.182	-2.169	-2.156	-2.144	-2.131	-2.121	-2.110	-2.100	-2.090	-2.081	-2.072	-2.066	-2.059	-2.052	-2.047	-2.042	-2.040	-2.036	-2.034	-2.034	-2.033	-2.034	-2.034	-2.035	-2.039	-2.040	-2.044	-2.049	-2.054	-2.059	-2.065	-2.071	-2.078	-2.085	-2.091	-2.100	-2.108	-2.116	-2.124	-2.132	-2.141	-2.149	-2.158	-2.168	-2.175	-2.184	-2.191	-2.198	-2.206	-2.214	-2.220	-2.226	-2.231	-2.238	-2.244	-2.248	-2.251	-2.255	-2.258	-2.260	-2.262	-2.264	-2.265	-2.265	-2.264	-2.264	-2.261	-2.260	-2.258	-2.255	-2.252	-2.248	-2.244	-2.239	-2.234	-2.229	-2.222	-2.216	-2.210	-2.202	-2.196	-2.189	-2.182	-2.175	-2.168	-2.159	-2.151	-2.144	-2.136	-2.129	-2.120	-2.112	-2.105	-2.098	-2.090	-2.082	-2.075	-2.069	-2.061	-2.056	-2.050	-2.044	-2.039	-2.034	-2.030	-2.024	-2.020	-2.018	-2.014	-2.011	-2.007	-2.006	-2.004	-2.002	-2.000	-2.000	-1.999	-2.000	-2.000	-2.001	-2.001	-2.004	-2.005	-2.007	-2.010	-2.014	-2.016	-2.021	-2.025	-2.029	-2.035	-2.040	-2.044	-2.050	-2.055	-2.062	-2.069	-2.076	-2.082	-2.090	-2.098	-2.105	-2.114	-2.122	-2.130	-2.139	-2.148	-2.156	-2.166	-2.174	-2.184	-2.194	-2.202	-2.212	-2.222	-2.232	-2.241	-2.252	-2.261	-2.271	-2.280	-2.290	-2.299	-2.309	-2.319	-2.328	-2.336	-2.346	-2.355	-2.364	-2.372	-2.380	-2.388	-2.395	-2.404	-2.410	-2.418	-2.422	-2.429	-2.435	-2.440	-2.445	-2.449	-2.452	-2.456	-2.460	-2.462	-2.465	-2.468	-2.468	-2.469	-2.470	-2.470	-2.470	-2.468	-2.468	-2.465	-2.464	-2.460	-2.458	-2.455	-2.450	-2.448	-2.442	-2.438	-2.432	-2.426	-2.422	-2.415	-2.410	-2.404	-2.398	-2.391	-2.385	-2.379	-2.371	-2.365	-2.358	-2.351	-2.344	-2.339	-2.331	-2.325	-2.318	-2.311	-2.305	-2.300	-2.294	-2.289	-2.284	-2.279	-2.274	-2.271	-2.268	-2.264	-2.261	-2.258	-2.256	-2.255	-2.254	-2.251	-2.251	-2.252	-2.252	-2.252	-2.254	-2.256	-2.258	-2.260	-2.262	-2.265	-2.268	-2.272	-2.276	-2.280	-2.285	-2.291	-2.295	-2.301	-2.308	-2.312	-2.318	-2.325	-2.331	-2.338	-2.344	-2.350	-2.356	-2.362	-2.368	-2.374	-2.381	-2.386	-2.391	-2.398	-2.401	-2.406	-2.411	-2.415	-2.419	-2.422	-2.426	-2.429	-2.430	-2.432	-2.432	-2.434	-2.434	-2.434	-2.434	-2.431	-2.431	-2.428	-2.425	-2.422	-2.419	-2.415	-2.411	-2.406	-2.400	-2.395	-2.389	-2.384	-2.376	-2.369	-2.361	-2.355	-2.346	-2.339	-2.330	-2.321	-2.312	-2.304	-2.296	-2.286	-2.278	-2.269	-2.260	-2.252	-2.242	-2.235	-2.228	-2.220	-2.212	-2.204	-2.198	-2.191	-2.185	-2.179	-2.174	-2.170	-2.166	-2.161	-2.159	-2.156	-2.154	-2.154	-2.152	-2.152	-2.154	-2.155	-2.158	-2.161	-2.165	-2.169	-2.174	-2.180	-2.185	-2.194	-2.201	-2.210	-2.219	-2.229	-2.240	-2.251	-2.264	-2.275	-2.289	-2.301	-2.316	-2.330	-2.344	-2.360	-2.374	-2.390	-2.406	-2.421	-2.438	-2.454	-2.470	-2.485	-2.501	-2.518	-2.531	-2.546	-2.561	-2.576	-2.590	-2.602	-2.616	-2.629	-2.640	-2.650	-2.660	-2.670	-2.679	-2.688	-2.694	-2.700	-2.705	-2.709	-2.714	-2.715	-2.716	-2.718	-2.716	-2.716	-2.714	-2.711	-2.706	-2.701	-2.696	-2.689	-2.681	-2.672	-2.664	-2.654	-2.644	-2.632	-2.621	-2.609	-2.596	-2.584	-2.570	-2.556	-2.542	-2.528	-2.511	-2.498	-2.481	-2.466	-2.451	-2.436	-2.421	-2.406	-2.390	-2.375	-2.360	-2.346	-2.331	-2.318	-2.302	-2.290	-2.276	-2.264	-2.252	-2.240	-2.229	-2.218	-2.208	-2.196	-2.186	-2.179	-2.171	-2.162	-2.155	-2.149	-2.142	-2.138	-2.132	-2.128	-2.124	-2.120	-2.118	-2.115	-2.114	-2.112	-2.111	-2.110	-2.112	-2.112	-2.114	-2.116	-2.119	-2.121	-2.125	-2.130	-2.132	-2.138	-2.144	-2.149	-2.155	-2.161	-2.168	-2.175	-2.182	-2.190	-2.198	-2.208	-2.216	-2.224	-2.234	-2.242	-2.252	-2.262	-2.271	-2.282	-2.292	-2.302	-2.312	-2.324	-2.334	-2.344	-2.354	-2.364	-2.375	-2.384	-2.394	-2.405	-2.415	-2.424	-2.434	-2.442	-2.451	-2.460	-2.470	-2.478	-2.486	-2.494	-2.501	-2.510	-2.516	-2.525	-2.532	-2.540	-2.548	-2.554	-2.561	-2.568	-2.575	-2.581	-2.589	-2.596	-2.602	-2.610	-2.616	-2.624	-2.631	-2.639	-2.648	-2.655	-2.662	-2.671	-2.680	-2.688	-2.698	-2.706	-2.715	-2.725	-2.735	-2.745	-2.754	-2.765	-2.775	-2.786	-2.798	-2.808	-2.819	-2.831	-2.841	-2.854	-2.865	-2.876	-2.886	-2.898	-2.909	-2.919	-2.929	-2.939	-2.949	-2.958	-2.966	-2.975	-2.982	-2.990	-2.998	-3.002	-3.009	-3.012	-3.018	-3.020	-3.022	-3.024	-3.024	-3.025	-3.024	-3.022	-3.019	-3.015	-3.011	-3.006	-3.000	-2.994	-2.985	-2.975	-2.966	-2.955	-2.945	-2.932	-2.920	-2.906	-2.891	-2.876	-2.861	-2.845	-2.828	-2.811	-2.792	-2.774	-2.756	-2.736	-2.716	-2.696	-2.678	-2.658	-2.636	-2.616	-2.595	-2.574	-2.552	-2.531	-2.511	-2.490	-2.469	-2.448	-2.426	-2.406	-2.385	-2.364	-2.345	-2.325	-2.304	-2.285	-2.265	-2.246	-2.228	-2.208	-2.190	-2.171	-2.154	-2.136	-2.119	-2.102	-2.085	-2.068	-2.052	-2.036	-2.021	-2.004	-1.989	-1.975	-1.959	-1.944	-1.930	-1.915	-1.901	-1.889	-1.875	-1.861	-1.849	-1.838	-1.824	-1.811	-1.800	-1.790	-1.778	-1.766	-1.756	-1.745	-1.735	-1.726	-1.716	-1.708	-1.699	-1.691	-1.685	-1.678	-1.670	-1.662	-1.658	-1.651	-1.646	-1.642	-1.638	-1.634	-1.630	-1.628	-1.625	-1.622	-1.621	-1.620	-1.619	-1.620	-1.620	-1.620	-1.622	-1.622	-1.625	-1.628	-1.630	-1.632	-1.636	-1.639	-1.642	-1.646	-1.651	-1.654	-1.659	-1.664	-1.669	-1.674	-1.678	-1.682	-1.689	-1.694	-1.699	-1.702	-1.708	-1.714	-1.719	-1.724	-1.729	-1.734	-1.739	-1.742	-1.748	-1.751	-1.756	-1.760	-1.765	-1.769	-1.772	-1.776	-1.780	-1.784	-1.789	-1.791	-1.796	-1.800	-1.804	-1.808	-1.811	-1.816	-1.820	-1.824	-1.829	-1.834	-1.839	-1.844	-1.849	-1.855	-1.861	-1.868	-1.875	-1.880	-1.888	-1.895	-1.904	-1.911	-1.919	-1.929	-1.936	-1.946	-1.955	-1.966	-1.975	-1.985	-1.995	-2.006	-2.018	-2.029	-2.040	-2.051	-2.062	-2.074	-2.086	-2.098	-2.108	-2.119	-2.131	-2.141	-2.152	-2.162	-2.174	-2.182	-2.194	-2.202	-2.211	-2.220	-2.228	-2.236	-2.244	-2.251	-2.258	-2.265	-2.269	-2.275	-2.279	-2.284	-2.288	-2.290	-2.292	-2.294	-2.295	-2.296	-2.296	-2.298	-2.296	-2.296	-2.295	-2.292	-2.290	-2.288	-2.285	-2.282	-2.279	-2.275	-2.271	-2.268	-2.264	-2.259	-2.255	-2.250	-2.246	-2.242	-2.238	-2.234	-2.231	-2.228	-2.224	-2.220	-2.218	-2.215	-2.212	-2.211	-2.210	-2.209	-2.209	-2.208	-2.209	-2.210	-2.211	-2.212	-2.215	-2.218	-2.221	-2.225	-2.229	-2.234	-2.239	-2.245	-2.252	-2.259	-2.266	-2.274	-2.282	-2.290	-2.300	-2.310	-2.320	-2.329	-2.340	-2.351	-2.362	-2.374	-2.386	-2.398	-2.409	-2.421	-2.434	-2.446	-2.458	-2.469	-2.481	-2.492	-2.504	-2.515	-2.526	-2.536	-2.548	-2.559	-2.568	-2.576	-2.585	-2.594	-2.600	-2.608	-2.614	-2.619	-2.624	-2.629	-2.632	-2.635	-2.639	-2.639	-2.641	-2.640	-2.640	-2.640	-2.636	-2.634	-2.631	-2.628	-2.622	-2.618	-2.612	-2.606	-2.599	-2.592	-2.584	-2.576	-2.566	-2.558	-2.548	-2.538	-2.528	-2.518	-2.508	-2.496	-2.485	-2.475	-2.464	-2.454	-2.442	-2.432	-2.421	-2.412	-2.401	-2.392	-2.384	-2.375	-2.366	-2.358	-2.350	-2.344	-2.336	-2.330	-2.325	-2.320	-2.316	-2.312	-2.309	-2.306	-2.304	-2.304	-2.302	-2.302	-2.302	-2.304	-2.306	-2.308	-2.310	-2.314	-2.318	-2.321	-2.326	-2.330	-2.335	-2.340	-2.346	-2.352	-2.359	-2.365	-2.370	-2.378	-2.384	-2.391	-2.398	-2.405	-2.410	-2.418	-2.424	-2.430	-2.435	-2.440	-2.446	-2.451	-2.456	-2.461	-2.465	-2.469	-2.472	-2.475	-2.478	-2.481	-2.482	-2.484	-2.486	-2.488	-2.489	-2.490	-2.490	-2.490	-2.491	-2.491	-2.491	-2.491	-2.490	-2.490	-2.490	-2.490	-2.490	-2.490	-2.490	-2.489	-2.489	-2.490	-2.490	-2.490	-2.491	-2.491	-2.492	-2.494	-2.496	-2.498	-2.499	-2.502	-2.504	-2.508	-2.511	-2.514	-2.518	-2.521	-2.525	-2.529	-2.534	-2.538	-2.541	-2.545	-2.550	-2.554	-2.559	-2.564	-2.568	-2.571	-2.576	-2.579	-2.582	-2.586	-2.588	-2.591	-2.594	-2.595	-2.598	-2.598	-2.599	-2.599	-2.600	-2.599	-2.599	-2.596	-2.595	-2.594	-2.590	-2.589	-2.585	-2.580	-2.578	-2.572	-2.569	-2.562	-2.559	-2.554	-2.548	-2.542	-2.536	-2.530	-2.524	-2.519	-2.511	-2.506	-2.500	-2.494	-2.488	-2.484	-2.479	-2.474	-2.468	-2.462	-2.459	-2.455	-2.452	-2.449	-2.446	-2.445	-2.442	-2.441	-2.440	-2.440	-2.439	-2.439	-2.440	-2.441	-2.442	-2.445	-2.446	-2.449	-2.452	-2.455	-2.458	-2.462	-2.466	-2.470	-2.474	-2.479	-2.482	-2.488	-2.491	-2.495	-2.500	-2.504	-2.509	-2.512	-2.516	-2.519	-2.521	-2.524	-2.526	-2.529	-2.530	-2.531	-2.532	-2.532	-2.532	-2.532	-2.531	-2.529	-2.528	-2.524	-2.521	-2.516	-2.512	-2.508	-2.502	-2.496	-2.490	-2.484	-2.476	-2.468	-2.460	-2.450	-2.441	-2.432	-2.422	-2.412	-2.401	-2.391	-2.380	-2.368	-2.358	-2.345	-2.334	-2.321	-2.310	-2.298	-2.286	-2.272	-2.261	-2.249	-2.238	-2.225	-2.214	-2.201	-2.190	-2.180	-2.168	-2.158	-2.148	-2.138	-2.128	-2.119	-2.110	-2.102	-2.092	-2.085	-2.079	-2.072	-2.065	-2.060	-2.055	-2.050	-2.045	-2.040	-2.036	-2.034	-2.031	-2.027	-2.026	-2.024	-2.024	-2.022	-2.021	-2.022	-2.022	-2.022	-2.024	-2.024	-2.025	-2.025	-2.026	-2.027	-2.030	-2.031	-2.033	-2.033	-2.034	-2.035	-2.035	-2.035	-2.036	-2.035	-2.035	-2.034	-2.033	-2.031	-2.030	-2.027	-2.024	-2.021	-2.018	-2.014	-2.009	-2.004	-1.998	-1.991	-1.985	-1.978	-1.970	-1.962	-1.954	-1.946	-1.938	-1.929	-1.920	-1.911	-1.900	-1.891	-1.881	-1.871	-1.861	-1.851	-1.842	-1.832	-1.822	-1.812	-1.804	-1.796	-1.788	-1.780	-1.771	-1.764	-1.759	-1.751	-1.746	-1.740	-1.736	-1.732	-1.729	-1.728	-1.725	-1.724	-1.724	-1.724	-1.725	-1.728	-1.730	-1.732	-1.736	-1.741	-1.746	-1.752	-1.759	-1.766	-1.774	-1.782	-1.791	-1.801	-1.811	-1.821	-1.832	-1.844	-1.856	-1.868	-1.880	-1.894	-1.906	-1.921	-1.934	-1.949	-1.962	-1.978	-1.992	-2.006	-2.022	-2.038	-2.052	-2.066	-2.082	-2.098	-2.114	-2.129	-2.144	-2.160	-2.174	-2.189	-2.204	-2.220	-2.235	-2.250	-2.265	-2.280	-2.294	-2.309	-2.322	-2.338	-2.351	-2.365	-2.379	-2.392	-2.406	-2.419	-2.432	-2.444	-2.456	-2.469	-2.480	-2.491	-2.502	-2.514	-2.524	-2.532	-2.542	-2.551	-2.560	-2.568	-2.575	-2.581	-2.588	-2.594	-2.599	-2.604	-2.608	-2.612	-2.615	-2.616	-2.619	-2.620	-2.620	-2.619	-2.619	-2.618	-2.615	-2.612	-2.609	-2.605	-2.600	-2.595	-2.589	-2.582	-2.575	-2.569	-2.560	-2.551	-2.542	-2.534	-2.524	-2.514	-2.502	-2.492	-2.480	-2.470	-2.459	-2.446	-2.435	-2.422	-2.410	-2.398	-2.385	-2.372	-2.361	-2.348	-2.335	-2.324	-2.312	-2.300	-2.289	-2.276	-2.265	-2.254	-2.244	-2.232	-2.222	-2.212	-2.202	-2.194	-2.185	-2.176	-2.168	-2.160	-2.151	-2.144	-2.138	-2.131	-2.124	-2.118	-2.111	-2.106	-2.101	-2.095	-2.090	-2.086	-2.081	-2.076	-2.072	-2.066	-2.062	-2.058	-2.054	-2.050	-2.046	-2.041	-2.038	-2.034	-2.030	-2.024	-2.020	-2.015	-2.010	-2.005	-1.999	-1.994	-1.986	-1.981	-1.974	-1.968	-1.960	-1.951	-1.942	-1.935	-1.926	-1.916	-1.906	-1.896	-1.886	-1.876	-1.865	-1.854	-1.841	-1.829	-1.815	-1.802	-1.789	-1.775	-1.761	-1.748	-1.732	-1.718	-1.702	-1.688	-1.672	-1.656	-1.641	-1.626	-1.611	-1.596	-1.580	-1.565	-1.549	-1.534	-1.520	-1.505	-1.490	-1.475	-1.461	-1.448	-1.435	-1.421	-1.410	-1.398	-1.386	-1.375	-1.364	-1.354	-1.344	-1.335	-1.326	-1.319	-1.311	-1.305	-1.298	-1.294	-1.289	-1.284	-1.281	-1.279	-1.275	-1.274	-1.274	-1.272	-1.272	-1.274	-1.275	-1.278	-1.280	-1.282	-1.286	-1.292	-1.296	-1.301	-1.308	-1.314	-1.321	-1.328	-1.335	-1.342	-1.351	-1.360	-1.369	-1.378	-1.386	-1.396	-1.404	-1.414	-1.425	-1.434	-1.444	-1.454	-1.464	-1.472	-1.482	-1.491	-1.501	-1.509	-1.519	-1.528	-1.535	-1.544	-1.551	-1.558	-1.565	-1.570	-1.576	-1.581	-1.586	-1.590	-1.594	-1.598	-1.599	-1.600	-1.602	-1.602	-1.602	-1.602	-1.600	-1.599	-1.598	-1.594	-1.590	-1.586	-1.581	-1.576	-1.570	-1.565	-1.558	-1.550	-1.542	-1.534	-1.525	-1.516	-1.506	-1.496	-1.486	-1.475	-1.465	-1.454	-1.444	-1.431	-1.420	-1.409	-1.398	-1.385	-1.374	-1.361	-1.350	-1.338	-1.325	-1.314	-1.302	-1.290	-1.279	-1.268	-1.255	-1.244	-1.232	-1.221	-1.211	-1.199	-1.188	-1.179	-1.168	-1.156	-1.146	-1.136	-1.126	-1.116	-1.106	-1.096	-1.088	-1.078	-1.068	-1.058	-1.049	-1.040	-1.030	-1.021	-1.014	-1.005	-0.996	-0.989	-0.980	-0.972	-0.965	-0.958	-0.950	-0.942	-0.938	-0.931	-0.924	-0.919	-0.914	-0.908	-0.904	-0.900	-0.895	-0.892	-0.890	-0.888	-0.885	-0.884	-0.884	-0.884	-0.884	-0.885	-0.886	-0.889	-0.891	-0.895	-0.899	-0.902	-0.909	-0.915	-0.921	-0.928	-0.935	-0.944	-0.952	-0.962	-0.972	-0.982	-0.994	-1.005	-1.018	-1.029	-1.042	-1.055	-1.068	-1.081	-1.096	-1.110	-1.125	-1.140	-1.155	-1.169	-1.185	-1.199	-1.214	-1.230	-1.245	-1.260	-1.275	-1.289	-1.304	-1.318	-1.331	-1.345	-1.359	-1.372	-1.384	-1.396	-1.410	-1.421	-1.432	-1.442	-1.452	-1.462	-1.471	-1.481	-1.489	-1.496	-1.504	-1.510	-1.516	-1.521	-1.526	-1.529	-1.534	-1.535	-1.539	-1.539	-1.541	-1.541	-1.540	-1.539	-1.538	-1.536	-1.534	-1.530	-1.526	-1.522	-1.518	-1.511	-1.505	-1.499	-1.492	-1.486	-1.478	-1.470	-1.461	-1.452	-1.444	-1.434	-1.425	-1.414	-1.405	-1.394	-1.384	-1.372	-1.362	-1.352	-1.341	-1.331	-1.320	-1.309	-1.299	-1.289	-1.280	-1.270	-1.260	-1.251	-1.241	-1.234	-1.225	-1.218	-1.210	-1.202	-1.196	-1.190	-1.185	-1.179	-1.174	-1.170	-1.165	-1.161	-1.159	-1.156	-1.154	-1.151	-1.150	-1.148	-1.148	-1.148	-1.148	-1.148	-1.148	-1.149	-1.151	-1.151	-1.154	-1.156	-1.158	-1.160	-1.162	-1.165	-1.168	-1.170	-1.172	-1.176	-1.179	-1.180	-1.184	-1.186	-1.189	-1.191	-1.194	-1.195	-1.198	-1.200	-1.201	-1.202	-1.205	-1.206	-1.206	-1.208	-1.209	-1.209	-1.209	-1.209	-1.210	-1.209	-1.209	-1.209	-1.209	-1.206	-1.206	-1.205	-1.204	-1.204	-1.201	-1.200	-1.198	-1.196	-1.196	-1.194	-1.192	-1.190	-1.188	-1.186	-1.184	-1.182	-1.181	-1.178	-1.176	-1.174	-1.172	-1.171	-1.169	-1.166	-1.165	-1.164	-1.162	-1.161	-1.160	-1.159	-1.156	-1.156	-1.154	-1.152	-1.152	-1.152	-1.151	-1.149	-1.149	-1.149	-1.149	-1.146	-1.146	-1.146	-1.145	-1.146	-1.146	-1.146	-1.146	-1.145	-1.145	-1.145	-1.145	-1.145	-1.145	-1.146	-1.145	-1.146	-1.145	-1.145	-1.146	-1.146	-1.146	-1.146	-1.145	-1.146	-1.146	-1.145	-1.145	-1.146	-1.145	-1.145	-1.145	-1.146	-1.146	-1.146	-1.146	-1.146	-1.146	-1.146	-1.146	-1.146	-1.146	-1.145	-1.145	-1.146	-1.146	-1.146	-1.145	-1.145	-1.146	-1.146	-1.148	-1.148	-1.148	-1.149	-1.150	-1.151	-1.151	-1.154	-1.155	-1.158	-1.160	-1.161	-1.164	-1.166	-1.169	-1.172	-1.176	-1.181	-1.185	-1.189	-1.194	-1.198	-1.204	-1.210	-1.215	100.000	5.000	2.000	1.000	3.000	0.000	0.000	0.000	0.000	0.000	0.000	0.000	0.000	0.000	0.000	0.000	0.000	0.000	-2.135	-2.141	-2.148	-2.152	-2.158	-2.162	-2.168	-2.170	-2.174	-2.176	-2.179	-2.180	-2.181	-2.181	-2.180	-2.180	-2.179	-2.178	-2.175	-2.171	-2.169	-2.164	-2.160	-2.155	-2.150	-2.142	-2.138	-2.130	-2.124	-2.116	-2.109	-2.101	-2.092	-2.085	-2.078	-2.068	-2.060	-2.051	-2.042	-2.034	-2.025	-2.019	-2.010	-2.002	-1.995	-1.988	-1.980	-1.974	-1.968	-1.961	-1.956	-1.952	-1.946	-1.944	-1.940	-1.938	-1.935	-1.935	-1.932	-1.932	-1.932	-1.934	-1.935	-1.938	-1.939	-1.942	-1.946	-1.951	-1.956	-1.962	-1.968	-1.975	-1.981	-1.989	-1.996	-2.004	-2.013	-2.022	-2.031	-2.039	-2.049	-2.058	-2.068	-2.076	-2.085	-2.094	-2.104	-2.111	-2.119	-2.126	-2.134	-2.140	-2.146	-2.151	-2.158	-2.161	-2.165	-2.168	-2.169	-2.171	-2.171	-2.170	-2.169	-2.166	-2.164	-2.159	-2.154	-2.149	-2.141	-2.132	-2.125	-2.116	-2.105	-2.095	-2.084	-2.072	-2.059	-2.047	-2.034	-2.020	-2.005	-1.991	-1.976	-1.961	-1.946	-1.932	-1.918	-1.902	-1.890	-1.875	-1.862	-1.849	-1.838	-1.825	-1.815	-1.805	-1.796	-1.788	-1.779	-1.772	-1.768	-1.762	-1.760	-1.758	-1.756	-1.756	-1.758	-1.760	-1.764	-1.769	-1.774	-1.782	-1.790	-1.799	-1.810	-1.821	-1.834	-1.848	-1.861	-1.878	-1.892	-1.910	-1.929	-1.946	-1.966	-1.986	-2.006	-2.027	-2.049	-2.070	-2.091	-2.115	-2.136	-2.159	-2.180	-2.202	-2.225	-2.248	-2.269	-2.292	-2.314	-2.334	-2.356	-2.376	-2.396	-2.416	-2.436	-2.455	-2.474	-2.491	-2.509	-2.526	-2.542	-2.558	-2.572	-2.586	-2.600	-2.614	-2.625	-2.638	-2.649	-2.659	-2.668	-2.676	-2.685	-2.692	-2.698	-2.705	-2.710	-2.714	-2.719	-2.721	-2.724	-2.726	-2.728	-2.728	-2.728	-2.726	-2.725	-2.722	-2.720	-2.716	-2.712	-2.708	-2.704	-2.699	-2.691	-2.686	-2.679	-2.672	-2.665	-2.656	-2.649	-2.640	-2.632	-2.624	-2.615	-2.606	-2.596	-2.588	-2.579	-2.570	-2.561	-2.552	-2.544	-2.535	-2.528	-2.520	-2.512	-2.505	-2.498	-2.491	-2.486	-2.481	-2.475	-2.471	-2.468	-2.464	-2.461	-2.459	-2.456	-2.455	-2.455	-2.454	-2.455	-2.456	-2.456	-2.459	-2.461	-2.464	-2.468	-2.471	-2.475	-2.480	-2.484	-2.490	-2.495	-2.499	-2.506	-2.511	-2.516	-2.522	-2.528	-2.534	-2.539	-2.544	-2.550	-2.554	-2.558	-2.562	-2.566	-2.570	-2.571	-2.574	-2.575	-2.576	-2.576	-2.576	-2.575	-2.574	-2.572	-2.568	-2.564	-2.560	-2.554	-2.548	-2.540	-2.532	-2.522	-2.514	-2.502	-2.491	-2.479	-2.466	-2.452	-2.439	-2.422	-2.408	-2.391	-2.374	-2.356	-2.338	-2.319	-2.300	-2.280	-2.260	-2.240	-2.219	-2.196	-2.175	-2.154	-2.131	-2.109	-2.086	-2.064	-2.042	-2.019	-1.998	-1.975	-1.952	-1.931	-1.910	-1.889	-1.869	-1.849	-1.830	-1.810	-1.791	-1.775	-1.756	-1.741	-1.725	-1.710	-1.696	-1.682	-1.669	-1.656	-1.646	-1.635	-1.626	-1.618	-1.611	-1.604	-1.598	-1.594	-1.590	-1.586	-1.585	-1.585	-1.584	-1.585	-1.588	-1.589	-1.594	-1.596	-1.602	-1.609	-1.615	-1.624	-1.630	-1.640	-1.649	-1.659	-1.670	-1.681	-1.692	-1.704	-1.716	-1.729	-1.742	-1.755	-1.769	-1.781	-1.795	-1.810	-1.822	-1.836	-1.850	-1.862	-1.876	-1.889	-1.901	-1.914	-1.926	-1.939	-1.950	-1.961	-1.971	-1.981	-1.990	-1.999	-2.007	-2.015	-2.021	-2.027	-2.034	-2.039	-2.042	-2.047	-2.051	-2.052	-2.054	-2.054	-2.055	-2.054	-2.052	-2.049	-2.046	-2.041	-2.036	-2.031	-2.025	-2.018	-2.010	-2.001	-1.991	-1.982	-1.971	-1.960	-1.948	-1.935	-1.921	-1.908	-1.892	-1.878	-1.862	-1.845	-1.829	-1.811	-1.794	-1.775	-1.758	-1.739	-1.720	-1.700	-1.680	-1.660	-1.640	-1.619	-1.599	-1.579	-1.558	-1.536	-1.516	-1.494	-1.472	-1.454	-1.432	-1.410	-1.390	-1.370	-1.349	-1.330	-1.309	-1.290	-1.271	-1.251	-1.232	-1.214	-1.196	-1.178	-1.160	-1.142	-1.126	-1.110	-1.095	-1.078	-1.062	-1.049	-1.035	-1.020	-1.008	-0.995	-0.982	-0.971	-0.960	-0.949	-0.939	-0.930	-0.921	-0.912	-0.905	-0.899	-0.892	-0.886	-0.880	-0.876	-0.872	-0.869	-0.865	-0.864	-0.861	-0.860	-0.860	-0.860	-0.860	-0.861	-0.862	-0.865	-0.868	-0.871	-0.875	-0.879	-0.884	-0.889	-0.895	-0.901	-0.908	-0.914	-0.921	-0.930	-0.938	-0.946	-0.955	-0.964	-0.974	-0.984	-0.994	-1.004	-1.016	-1.026	-1.038	-1.049	-1.060	-1.072	-1.084	-1.095	-1.106	-1.119	-1.131	-1.142	-1.154	-1.165	-1.176	-1.189	-1.200	-1.211	-1.222	-1.234	-1.244	-1.255	-1.265	-1.275	-1.285	-1.295	-1.304	-1.312	-1.321	-1.330	-1.338	-1.345	-1.352	-1.359	-1.366	-1.371	-1.376	-1.381	-1.386	-1.390	-1.395	-1.398	-1.400	-1.401	-1.404	-1.405	-1.405	-1.404	-1.404	-1.402	-1.400	-1.398	-1.394	-1.390	-1.386	-1.381	-1.375	-1.370	-1.362	-1.355	-1.348	-1.340	-1.331	-1.322	-1.311	-1.302	-1.292	-1.281	-1.270	-1.260	-1.248	-1.236	-1.225	-1.212	-1.200	-1.188	-1.176	-1.162	-1.150	-1.140	-1.126	-1.115	-1.104	-1.092	-1.081	-1.071	-1.061	-1.051	-1.041	-1.032	-1.025	-1.018	-1.010	-1.004	-0.996	-0.992	-0.988	-0.984	-0.980	-0.976	-0.975	-0.974	-0.971	-0.971	-0.971	-0.972	-0.974	-0.974	-0.976	-0.980	-0.984	-0.988	-0.991	-0.995	-1.000	-1.006	-1.011	-1.018	-1.024	-1.031	-1.038	-1.045	-1.051	-1.059	-1.068	-1.075	-1.082	-1.090	-1.099	-1.106	-1.114	-1.122	-1.131	-1.139	-1.148	-1.156	-1.164	-1.172	-1.180	-1.190	-1.198	-1.206	-1.215	-1.222	-1.230	-1.239	-1.248	-1.255	-1.264	-1.272	-1.281	-1.291	-1.300	-1.309	-1.318	-1.326	-1.335	-1.345	-1.355	-1.364	-1.374	-1.384	-1.391	-1.402	-1.411	-1.421	-1.430	-1.439	-1.449	-1.458	-1.468	-1.476	-1.485	-1.494	-1.502	-1.511	-1.519	-1.528	-1.535	-1.542	-1.549	-1.556	-1.564	-1.569	-1.575	-1.580	-1.585	-1.590	-1.594	-1.598	-1.601	-1.604	-1.608	-1.610	-1.611	-1.612	-1.614	-1.614	-1.615	-1.615	-1.615	-1.615	-1.614	-1.612	-1.611	-1.610	-1.609	-1.608	-1.606	-1.604	-1.601	-1.600	-1.599	-1.596	-1.594	-1.592	-1.591	-1.589	-1.589	-1.588	-1.586	-1.586	-1.586	-1.586	-1.586	-1.586	-1.588	-1.589	-1.590	-1.592	-1.595	-1.598	-1.600	-1.604	-1.608	-1.610	-1.615	-1.619	-1.621	-1.626	-1.630	-1.635	-1.640	-1.645	-1.650	-1.654	-1.659	-1.664	-1.669	-1.672	-1.676	-1.680	-1.684	-1.689	-1.691	-1.696	-1.699	-1.701	-1.704	-1.706	-1.709	-1.710	-1.712	-1.715	-1.715	-1.716	-1.718	-1.718	-1.719	-1.720	-1.720	-1.719	-1.720	-1.720	-1.721	-1.720	-1.721	-1.721	-1.721	-1.722	-1.724	-1.725	-1.726	-1.729	-1.731	-1.734	-1.736	-1.741	-1.745	-1.750	-1.756	-1.761	-1.768	-1.775	-1.784	-1.792	-1.802	-1.814	-1.824	-1.835	-1.849	-1.861	-1.875	-1.889	-1.904	-1.920	-1.936	-1.954	-1.971	-1.989	-2.009	-2.027	-2.046	-2.066	-2.086	-2.108	-2.126	-2.149	-2.170	-2.190	-2.211	-2.232	-2.254	-2.274	-2.294	-2.315	-2.335	-2.355	-2.374	-2.394	-2.411	-2.430	-2.448	-2.465	-2.480	-2.498	-2.512	-2.526	-2.540	-2.554	-2.566	-2.578	-2.589	-2.600	-2.609	-2.619	-2.628	-2.635	-2.644	-2.650	-2.656	-2.661	-2.666	-2.672	-2.676	-2.681	-2.684	-2.688	-2.691	-2.694	-2.695	-2.699	-2.700	-2.702	-2.704	-2.705	-2.706	-2.708	-2.708	-2.709	-2.710	-2.709	-2.709	-2.709	-2.709	-2.708	-2.706	-2.706	-2.704	-2.701	-2.700	-2.698	-2.695	-2.691	-2.688	-2.684	-2.679	-2.672	-2.666	-2.661	-2.654	-2.645	-2.636	-2.628	-2.618	-2.606	-2.596	-2.582	-2.570	-2.555	-2.540	-2.525	-2.508	-2.489	-2.471	-2.452	-2.432	-2.411	-2.389	-2.368	-2.344	-2.320	-2.295	-2.270	-2.245	-2.219	-2.192	-2.165	-2.139	-2.110	-2.082	-2.054	-2.026	-1.998	-1.970	-1.940	-1.914	-1.885	-1.858	-1.831	-1.804	-1.778	-1.752	-1.728	-1.702	-1.679	-1.655	-1.632	-1.610	-1.590	-1.570	-1.550	-1.532	-1.516	-1.499	-1.484	-1.470	-1.456	-1.445	-1.434	-1.425	-1.416	-1.408	-1.402	-1.396	-1.392	-1.388	-1.385	-1.384	-1.384	-1.384	-1.384	-1.386	-1.389	-1.391	-1.395	-1.401	-1.405	-1.411	-1.418	-1.424	-1.431	-1.438	-1.445	-1.451	-1.460	-1.468	-1.475	-1.484	-1.490	-1.499	-1.505	-1.514	-1.520	-1.526	-1.534	-1.540	-1.546	-1.551	-1.558	-1.564	-1.568	-1.571	-1.576	-1.580	-1.582	-1.585	-1.586	-1.589	-1.589	-1.590	-1.591	-1.591	-1.590	-1.590	-1.589	-1.589	-1.585	-1.584	-1.581	-1.579	-1.575	-1.572	-1.569	-1.565	-1.561	-1.558	-1.552	-1.548	-1.542	-1.538	-1.531	-1.526	-1.520	-1.515	-1.509	-1.502	-1.496	-1.490	-1.484	-1.475	-1.469	-1.461	-1.455	-1.446	-1.439	-1.431	-1.422	-1.414	-1.405	-1.395	-1.386	-1.375	-1.365	-1.355	-1.345	-1.334	-1.322	-1.310	-1.299	-1.288	-1.275	-1.261	-1.250	-1.236	-1.222	-1.209	-1.195	-1.180	-1.166	-1.152	-1.139	-1.124	-1.110	-1.095	-1.081	-1.066	-1.051	-1.039	-1.024	-1.011	-0.998	-0.985	-0.972	-0.960	-0.950	-0.938	-0.929	-0.919	-0.910	-0.902	-0.895	-0.889	-0.882	-0.879	-0.874	-0.871	-0.870	-0.868	-0.868	-0.869	-0.870	-0.872	-0.876	-0.880	-0.886	-0.892	-0.900	-0.908	-0.918	-0.926	-0.938	-0.949	-0.961	-0.974	-0.988	-1.000	-1.015	-1.030	-1.046	-1.061	-1.079	-1.094	-1.111	-1.129	-1.146	-1.162	-1.180	-1.199	-1.215	-1.232	-1.250	-1.268	-1.284	-1.301	-1.318	-1.334	-1.349	-1.365	-1.380	-1.395	-1.410	-1.424	-1.438	-1.451	-1.464	-1.476	-1.488	-1.500	-1.511	-1.521	-1.531	-1.541	-1.550	-1.560	-1.569	-1.576	-1.585	-1.592	-1.599	-1.606	-1.612	-1.619	-1.625	-1.630	-1.636	-1.641	-1.648	-1.652	-1.658	-1.662	-1.666	-1.671	-1.675	-1.679	-1.684	-1.688	-1.690	-1.694	-1.698	-1.701	-1.704	-1.706	-1.709	-1.711	-1.715	-1.716	-1.719	-1.720	-1.722	-1.724	-1.726	-1.728	-1.729	-1.729	-1.730	-1.731	-1.731	-1.731	-1.730	-1.729	-1.729	-1.728	-1.726	-1.724	-1.721	-1.718	-1.715	-1.712	-1.708	-1.704	-1.698	-1.694	-1.688	-1.680	-1.675	-1.668	-1.660	-1.652	-1.645	-1.636	-1.628	-1.618	-1.609	-1.599	-1.589	-1.578	-1.566	-1.556	-1.544	-1.532	-1.520	-1.508	-1.495	-1.482	-1.470	-1.458	-1.442	-1.430	-1.418	-1.404	-1.390	-1.378	-1.364	-1.350	-1.336	-1.324	-1.311	-1.298	-1.285	-1.272	-1.260	-1.249	-1.236	-1.224	-1.214	-1.202	-1.190	-1.181	-1.170	-1.161	-1.150	-1.141	-1.132	-1.124	-1.115	-1.108	-1.100	-1.092	-1.086	-1.080	-1.074	-1.069	-1.062	-1.058	-1.052	-1.049	-1.044	-1.040	-1.036	-1.032	-1.030	-1.026	-1.024	-1.021	-1.019	-1.016	-1.014	-1.014	-1.011	-1.010	-1.009	-1.009	-1.006	-1.006	-1.005	-1.004	-1.004	-1.002	-1.002	-1.001	-1.001	-1.001	-1.001	-1.001	-1.001	-1.000	-1.000	-1.000	-1.000	-1.000	-1.000	-1.000	-1.000	-1.000	-1.000	-1.000	-1.001	-1.000	-1.001	-1.001	-1.001	-1.001	-1.002	-1.001	-1.001	-1.002	-1.002	-1.001	-1.001	-1.000	-1.001	-1.000	-1.000	-0.998	-0.998	-0.996	-0.995	-0.994	-0.991	-0.990	-0.989	-0.985	-0.984	-0.981	-0.978	-0.975	-0.972	-0.969	-0.965	-0.961	-0.958	-0.954	-0.950	-0.945	-0.941	-0.938	-0.932	-0.929	-0.924	-0.919	-0.915	-0.910	-0.905	-0.901	-0.896	-0.892	-0.889	-0.885	-0.881	-0.879	-0.876	-0.874	-0.871	-0.869	-0.868	-0.866	-0.865	-0.865	-0.864	-0.864	-0.865	-0.866	-0.868	-0.870	-0.872	-0.876	-0.879	-0.882	-0.888	-0.891	-0.898	-0.902	-0.908	-0.915	-0.920	-0.928	-0.935	-0.942	-0.949	-0.956	-0.965	-0.972	-0.981	-0.989	-0.996	-1.005	-1.012	-1.020	-1.028	-1.035	-1.042	-1.048	-1.055	-1.060	-1.065	-1.070	-1.074	-1.078	-1.081	-1.084	-1.085	-1.086	-1.086	-1.086	-1.085	-1.082	-1.080	-1.076	-1.071	-1.066	-1.061	-1.052	-1.046	-1.038	-1.029	-1.020	-1.008	-0.998	-0.985	-0.974	-0.960	-0.948	-0.932	-0.919	-0.905	-0.890	-0.875	-0.859	-0.842	-0.828	-0.811	-0.796	-0.780	-0.765	-0.749	-0.734	-0.719	-0.704	-0.689	-0.675	-0.661	-0.648	-0.635	-0.621	-0.610	-0.599	-0.588	-0.576	-0.565	-0.556	-0.548	-0.539	-0.531	-0.522	-0.516	-0.510	-0.504	-0.499	-0.494	-0.489	-0.486	-0.481	-0.479	-0.478	-0.474	-0.472	-0.471	-0.470	-0.469	-0.469	-0.469	-0.469	-0.469	-0.470	-0.470	-0.471	-0.472	-0.474	-0.476	-0.479	-0.481	-0.484	-0.486	-0.489	-0.492	-0.496	-0.499	-0.502	-0.506	-0.510	-0.515	-0.520	-0.524	-0.529	-0.534	-0.540	-0.546	-0.551	-0.559	-0.565	-0.571	-0.578	-0.585	-0.592	-0.600	-0.609	-0.616	-0.624	-0.634	-0.641	-0.650	-0.659	-0.668	-0.676	-0.686	-0.695	-0.704	-0.712	-0.722	-0.730	-0.740	-0.749	-0.759	-0.766	-0.775	-0.782	-0.791	-0.799	-0.806	-0.814	-0.820	-0.828	-0.834	-0.839	-0.845	-0.850	-0.855	-0.859	-0.864	-0.866	-0.869	-0.871	-0.874	-0.875	-0.876	-0.878	-0.878	-0.876	-0.878	-0.875	-0.874	-0.871	-0.869	-0.868	-0.864	-0.860	-0.856	-0.852	-0.849	-0.845	-0.839	-0.835	-0.830	-0.825	-0.820	-0.814	-0.809	-0.804	-0.799	-0.794	-0.789	-0.782	-0.779	-0.772	-0.769	-0.764	-0.759	-0.755	-0.751	-0.746	-0.742	-0.739	-0.735	-0.732	-0.729	-0.725	-0.724	-0.721	-0.719	-0.716	-0.714	-0.712	-0.711	-0.709	-0.708	-0.706	-0.705	-0.705	-0.704	-0.701	-0.701	-0.699	-0.698	-0.695	-0.694	-0.692	-0.690	-0.688	-0.685	-0.681	-0.678	-0.674	-0.670	-0.665	-0.660	-0.655	-0.648	-0.640	-0.634	-0.625	-0.616	-0.608	-0.598	-0.586	-0.575	-0.562	-0.550	-0.536	-0.520	-0.505	-0.489	-0.472	-0.454	-0.434	-0.415	-0.395	-0.375	-0.352	-0.330	-0.306	-0.282	-0.259	-0.234	-0.209	-0.182	-0.156	-0.129	-0.102	-0.075	-0.048	-0.021	0.006	0.034	0.061	0.089	0.115	0.141	0.169	0.195	0.220	0.245	0.269	0.292	0.315	0.339	0.360	0.381	0.401	0.420	0.439	0.456	0.472	0.488	0.502	0.516	0.529	0.540	0.551	0.560	0.569	0.576	0.584	0.588	0.592	0.596	0.599	0.600	0.602	0.602	0.601	0.600	0.599	0.595	0.591	0.588	0.582	0.578	0.570	0.564	0.558	0.550	0.541	0.532	0.524	0.515	0.505	0.494	0.484	0.472	0.461	0.449	0.436	0.424	0.411	0.398	0.384	0.369	0.355	0.340	0.325	0.309	0.292	0.276	0.258	0.241	0.224	0.205	0.185	0.166	0.146	0.126	0.105	0.084	0.061	0.040	0.016	-0.008	-0.031	-0.054	-0.079	-0.105	-0.130	-0.155	-0.180	-0.206	-0.234	-0.260	-0.286	-0.312	-0.340	-0.366	-0.394	-0.421	-0.448	-0.475	-0.501	-0.528	-0.554	-0.579	-0.604	-0.629	-0.652	-0.676	-0.699	-0.721	-0.742	-0.762	-0.784	-0.802	-0.820	-0.836	-0.852	-0.868	-0.881	-0.894	-0.906	-0.918	-0.926	-0.935	-0.941	-0.948	-0.952	-0.955	-0.958	-0.959	-0.959	-0.958	-0.955	-0.951	-0.948	-0.941	-0.935	-0.928	-0.919	-0.910	-0.900	-0.889	-0.878	-0.865	-0.852	-0.839	-0.824	-0.810	-0.795	-0.780	-0.765	-0.749	-0.734	-0.718	-0.702	-0.688	-0.671	-0.658	-0.642	-0.628	-0.612	-0.599	-0.585	-0.572	-0.560	-0.548	-0.536	-0.525	-0.514	-0.505	-0.495	-0.486	-0.478	-0.470	-0.462	-0.458	-0.451	-0.446	-0.440	-0.435	-0.432	-0.428	-0.425	-0.422	-0.420	-0.418	-0.414	-0.412	-0.411	-0.409	-0.408	-0.406	-0.404	-0.402	-0.400	-0.398	-0.394	-0.391	-0.389	-0.385	-0.381	-0.376	-0.371	-0.366	-0.360	-0.352	-0.345	-0.336	-0.328	-0.319	-0.308	-0.296	-0.285	-0.272	-0.259	-0.246	-0.231	-0.216	-0.201	-0.184	-0.166	-0.149	-0.132	-0.114	-0.094	-0.075	-0.055	-0.035	-0.015	0.005	0.025	0.046	0.066	0.088	0.106	0.128	0.148	0.166	0.186	0.205	0.224	0.241	0.258	0.275	0.291	0.306	0.321	0.335	0.348	0.360	0.371	0.382	0.391	0.400	0.408	0.414	0.420	0.424	0.428	0.430	0.431	0.431	0.430	0.429	0.425	0.421	0.416	0.411	0.404	0.395	0.386	0.376	0.366	0.354	0.341	0.326	0.314	0.299	0.282	0.265	0.249	0.231	0.212	0.194	0.176	0.156	0.135	0.116	0.095	0.075	0.054	0.034	0.012	-0.008	-0.028	-0.049	-0.069	-0.089	-0.109	-0.129	-0.148	-0.166	-0.184	-0.202	-0.220	-0.238	-0.252	-0.270	-0.285	-0.300	-0.314	-0.328	-0.341	-0.354	-0.365	-0.376	-0.388	-0.396	-0.406	-0.416	-0.425	-0.431	-0.440	-0.446	-0.452	-0.459	-0.465	-0.469	-0.474	-0.479	-0.482	-0.485	-0.490	-0.492	-0.496	-0.499	-0.501	-0.505	-0.507	-0.510	-0.512	-0.515	-0.518	-0.521	-0.524	-0.528	-0.531	-0.534	-0.538	-0.542	-0.546	-0.551	-0.555	-0.561	-0.568	-0.572	-0.579	-0.586	-0.592	-0.600	-0.608	-0.615	-0.624	-0.632	-0.641	-0.651	-0.661	-0.670	-0.681	-0.691	-0.701	-0.712	-0.725	-0.736	-0.748	-0.760	-0.771	-0.784	-0.795	-0.808	-0.820	-0.831	-0.845	-0.858	-0.870	-0.882	-0.895	-0.906	-0.919	-0.930	-0.941	-0.952	-0.965	-0.975	-0.985	-0.995	-1.005	-1.015	-1.022	-1.031	-1.040	-1.046	-1.052	-1.060	-1.065	-1.070	-1.074	-1.079	-1.081	-1.082	-1.084	-1.085	-1.085	-1.084	-1.082	-1.080	-1.076	-1.074	-1.069	-1.062	-1.058	-1.051	-1.042	-1.035	-1.025	-1.016	-1.005	-0.995	-0.984	-0.972	-0.960	-0.949	-0.935	-0.922	-0.909	-0.896	-0.882	-0.869	-0.856	-0.844	-0.830	-0.818	-0.806	-0.795	-0.782	-0.771	-0.761	-0.752	-0.742	-0.734	-0.726	-0.719	-0.712	-0.708	-0.702	-0.700	-0.698	-0.696	-0.695	-0.696	-0.696	-0.699	-0.701	-0.706	-0.711	-0.716	-0.724	-0.731	-0.739	-0.749	-0.759	-0.769	-0.779	-0.790	-0.800	-0.811	-0.824	-0.834	-0.846	-0.858	-0.869	-0.879	-0.889	-0.899	-0.909	-0.918	-0.926	-0.934	-0.940	-0.945	-0.950	-0.955	-0.956	-0.959	-0.959	-0.959	-0.958	-0.954	-0.950	-0.945	-0.939	-0.932	-0.924	-0.914	-0.904	-0.891	-0.879	-0.865	-0.850	-0.835	-0.819	-0.801	-0.784	-0.766	-0.746	-0.728	-0.708	-0.688	-0.668	-0.648	-0.628	-0.606	-0.586	-0.565	-0.544	-0.524	-0.505	-0.485	-0.466	-0.446	-0.429	-0.410	-0.394	-0.378	-0.361	-0.346	-0.331	-0.319	-0.306	-0.295	-0.282	-0.274	-0.264	-0.255	-0.249	-0.241	-0.235	-0.230	-0.226	-0.222	-0.220	-0.218	-0.216	-0.216	-0.216	-0.216	-0.218	-0.220	-0.224	-0.226	-0.230	-0.234	-0.239	-0.244	-0.250	-0.256	-0.262	-0.269	-0.276	-0.284	-0.291	-0.299	-0.308	-0.315	-0.324	-0.334	-0.342	-0.351	-0.360	-0.368	-0.376	-0.386	-0.394	-0.404	-0.412	-0.421	-0.428	-0.438	-0.445	-0.452	-0.460	-0.468	-0.474	-0.481	-0.489	-0.494	-0.500	-0.506	-0.511	-0.516	-0.520	-0.524	-0.528	-0.530	-0.534	-0.536	-0.538	-0.540	-0.540	-0.540	-0.541	-0.540	-0.540	-0.539	-0.536	-0.535	-0.532	-0.530	-0.528	-0.522	-0.519	-0.515	-0.511	-0.506	-0.502	-0.498	-0.492	-0.488	-0.481	-0.476	-0.470	-0.465	-0.460	-0.454	-0.449	-0.444	-0.438	-0.432	-0.428	-0.422	-0.416	-0.412	-0.408	-0.404	-0.399	-0.395	-0.391	-0.388	-0.385	-0.381	-0.378	-0.376	-0.374	-0.371	-0.370	-0.370	-0.368	-0.368	-0.366	-0.366	-0.365	-0.365	-0.366	-0.366	-0.366	-0.368	-0.368	-0.370	-0.371	-0.371	-0.375	-0.375	-0.376	-0.379	-0.380	-0.381	-0.384	-0.385	-0.386	-0.389	-0.390	-0.392	-0.392	-0.395	-0.396	-0.398	-0.399	-0.400	-0.401	-0.402	-0.404	-0.405	-0.405	-0.408	-0.408	-0.409	-0.408	-0.409	-0.409	-0.410	-0.410	-0.410	-0.410	-0.410	-0.410	-0.409	-0.409	-0.409	-0.409	-0.409	-0.408	-0.406	-0.406	-0.405	-0.404	-0.402	-0.401	-0.400	-0.399	-0.398	-0.395	-0.394	-0.391	-0.390	-0.388	-0.386	-0.382	-0.381	-0.379	-0.376	-0.374	-0.370	-0.368	-0.365	-0.361	-0.359	-0.355	-0.352	-0.349	-0.346	-0.342	-0.340	-0.338	-0.335	-0.332	-0.330	-0.328	-0.326	-0.325	-0.325	-0.324	-0.322	-0.324	-0.324	-0.324	-0.326	-0.328	-0.331	-0.332	-0.338	-0.342	-0.348	-0.354	-0.360	-0.369	-0.376	-0.386	-0.396	-0.408	-0.419	-0.431	-0.445	-0.461	-0.476	-0.491	-0.509	-0.525	-0.544	-0.561	-0.581	-0.601	-0.621	-0.642	-0.664	-0.685	-0.706	-0.729	-0.751	-0.772	-0.794	-0.816	-0.838	-0.859	-0.879	-0.900	-0.920	-0.939	-0.956	-0.974	-0.990	-1.006	-1.021	-1.034	-1.046	-1.056	-1.066	-1.075	-1.081	-1.086	-1.090	-1.092	-1.092	-1.092	-1.090	-1.086	-1.080	-1.074	-1.065	-1.055	-1.044	-1.030	-1.014	-0.999	-0.981	-0.962	-0.941	-0.919	-0.898	-0.872	-0.848	-0.822	-0.795	-0.768	-0.739	-0.710	-0.681	-0.650	-0.620	-0.590	-0.559	-0.529	-0.499	-0.468	-0.436	-0.406	-0.376	-0.346	-0.318	-0.289	-0.260	-0.232	-0.205	-0.179	-0.154	-0.129	-0.104	-0.081	-0.060	-0.038	-0.018	0.002	0.021	0.039	0.055	0.070	0.086	0.099	0.112	0.124	0.135	0.146	0.155	0.164	0.171	0.178	0.184	0.189	0.194	0.198	0.201	0.204	0.205	0.208	0.208	0.208	0.208	0.208	0.206	0.205	0.204	0.201	0.199	0.196	0.192	0.190	0.186	0.182	0.179	0.175	0.170	0.166	0.161	0.155	0.151	0.145	0.140	0.135	0.129	0.122	0.119	0.112	0.106	0.100	0.094	0.088	0.081	0.075	0.069	0.061	0.055	0.049	0.042	0.035	0.029	0.022	0.015	0.009	0.002	-0.005	-0.011	-0.018	-0.024	-0.031	-0.036	-0.042	-0.049	-0.055	-0.060	-0.066	-0.071	-0.076	-0.081	-0.086	-0.090	-0.095	-0.099	-0.102	-0.108	-0.110	-0.114	-0.118	-0.120	-0.122	-0.125	-0.129	-0.130	-0.132	-0.134	-0.135	-0.138	-0.139	-0.140	-0.141	-0.142	-0.145	-0.146	-0.149	-0.151	-0.152	-0.155	-0.158	-0.160	-0.162	-0.168	-0.171	-0.175	-0.179	-0.184	-0.190	-0.195	-0.202	-0.209	-0.216	-0.224	-0.232	-0.241	-0.250	-0.260	-0.271	-0.280	-0.291	-0.302	-0.314	-0.325	-0.338	-0.350	-0.361	-0.374	-0.386	-0.398	-0.410	-0.422	-0.434	-0.445	-0.456	-0.468	-0.478	-0.486	-0.496	-0.505	-0.511	-0.519	-0.524	-0.528	-0.531	-0.535	-0.535	-0.536	-0.536	-0.534	-0.531	-0.526	-0.521	-0.515	-0.507	-0.499	-0.489	-0.476	-0.465	-0.450	-0.436	-0.420	-0.404	-0.385	-0.366	-0.348	-0.328	-0.306	-0.285	-0.262	-0.240	-0.218	-0.194	-0.170	-0.146	-0.122	-0.099	-0.076	-0.051	-0.029	-0.006	0.018	0.038	0.059	0.080	0.100	0.120	0.138	0.155	0.171	0.186	0.200	0.214	0.225	0.235	0.245	0.252	0.259	0.265	0.269	0.271	0.274	0.272	0.271	0.269	0.265	0.260	0.252	0.245	0.236	0.225	0.215	0.202	0.190	0.175	0.160	0.144	0.128	0.109	0.091	0.072	0.054	0.034	0.012	-0.006	-0.026	-0.048	-0.069	-0.089	-0.110	-0.129	-0.150	-0.169	-0.188	-0.208	-0.225	-0.242	-0.259	-0.275	-0.290	-0.305	-0.318	-0.330	-0.341	-0.351	-0.360	-0.368	-0.372	-0.378	-0.381	-0.382	-0.384	-0.384	-0.381	-0.379	-0.372	-0.366	-0.360	-0.351	-0.340	-0.329	-0.316	-0.302	-0.286	-0.270	-0.254	-0.235	-0.215	-0.195	-0.175	-0.152	-0.130	-0.108	-0.084	-0.060	-0.036	-0.010	0.015	0.040	0.065	0.091	0.116	0.141	0.165	0.191	0.215	0.239	0.261	0.285	0.306	0.329	0.349	0.370	0.389	0.408	0.426	0.442	0.459	0.475	0.489	0.502	0.515	0.528	0.538	0.546	0.556	0.564	0.571	0.579	0.584	0.589	0.592	0.595	0.599	0.601	0.602	0.602	0.602	0.604	0.602	0.602	0.600	0.599	0.596	0.595	0.592	0.589	0.588	0.584	0.581	0.579	0.575	0.572	0.569	0.566	0.562	0.560	0.558	0.555	0.552	0.550	0.548	0.546	0.545	0.544	0.542	0.542	0.541	0.541	0.541	0.542	0.542	0.544	0.545	0.548	0.549	0.552	0.555	0.558	0.561	0.565	0.570	0.575	0.580	0.586	0.592	0.599	0.606	0.614	0.621	0.630	0.639	0.648	0.658	0.668	0.679	0.689	0.700	0.712	0.725	0.738	0.750	0.765	0.779	0.792	0.808	0.821	0.836	0.851	0.868	0.882	0.899	0.914	0.929	0.945	0.961	0.978	0.994	1.010	1.026	1.042	1.059	1.074	1.089	1.102	1.119	1.132	1.148	1.160	1.174	1.186	1.198	1.210	1.221	1.231	1.241	1.251	1.260	1.268	1.275	1.281	1.288	1.291	1.295	1.299	1.301	1.304	1.304	1.304	1.304	1.301	1.299	1.295	1.290	1.285	1.280	1.272	1.265	1.258	1.248	1.238	1.226	1.216	1.204	1.191	1.176	1.164	1.149	1.132	1.116	1.101	1.084	1.066	1.049	1.030	1.011	0.992	0.974	0.954	0.935	0.914	0.894	0.872	0.852	0.831	0.811	0.789	0.769	0.748	0.726	0.706	0.685	0.664	0.642	0.622	0.601	0.581	0.561	0.541	0.521	0.501	0.482	0.462	0.444	0.425	0.406	0.388	0.370	0.352	0.335	0.318	0.301	0.285	0.268	0.252	0.236	0.221	0.206	0.191	0.178	0.162	0.149	0.135	0.122	0.110	0.098	0.086	0.074	0.064	0.052	0.042	0.034	0.024	0.015	0.009	0.000	-0.006	-0.014	-0.019	-0.024	-0.029	-0.032	-0.036	-0.039	-0.042	-0.044	-0.045	-0.046	-0.046	-0.045	-0.044	-0.041	-0.039	-0.035	-0.031	-0.026	-0.021	-0.016	-0.009	-0.002	0.005	0.014	0.022	0.031	0.041	0.051	0.061	0.074	0.085	0.098	0.109	0.122	0.135	0.148	0.162	0.176	0.190	0.205	0.220	0.235	0.249	0.265	0.280	0.295	0.311	0.326	0.341	0.358	0.372	0.389	0.404	0.419	0.434	0.449	0.464	0.479	0.492	0.507	0.521	0.535	0.549	0.562	0.575	0.588	0.599	0.611	0.622	0.632	0.644	0.652	0.662	0.671	0.680	0.688	0.695	0.701	0.708	0.712	0.718	0.721	0.725	0.728	0.730	0.731	0.732	0.734	0.732	0.731	0.729	0.728	0.724	0.719	0.714	0.709	0.702	0.696	0.688	0.679	0.671	0.661	0.651	0.641	0.630	0.619	0.608	0.594	0.581	0.569	0.555	0.541	0.529	0.514	0.499	0.486	0.471	0.456	0.442	0.428	0.414	0.399	0.385	0.372	0.359	0.346	0.334	0.322	0.311	0.301	0.290	0.280	0.272	0.264	0.256	0.249	0.242	0.236	0.231	0.226	0.224	0.221	0.219	0.218	0.218	0.218	0.219	0.220	0.224	0.226	0.230	0.234	0.240	0.245	0.251	0.259	0.265	0.274	0.280	0.288	0.298	0.305	0.315	0.324	0.332	0.341	0.350	0.360	0.369	0.378	0.385	0.394	0.401	0.409	0.415	0.421	0.428	0.432	0.438	0.441	0.444	0.448	0.449	0.450	0.450	0.450	0.448	0.445	0.442	0.438	0.432	0.428	0.420	0.412	0.404	0.395	0.385	0.374	0.362	0.350	0.336	0.324	0.309	0.295	0.279	0.262	0.248	0.230	0.214	0.196	0.179	0.161	0.144	0.128	0.110	0.092	0.076	0.059	0.042	0.026	0.011	-0.005	-0.020	-0.032	-0.048	-0.059	-0.071	-0.082	-0.094	-0.104	-0.112	-0.120	-0.129	-0.134	-0.141	-0.144	-0.149	-0.151	-0.154	-0.154	-0.154	-0.154	-0.151	-0.150	-0.146	-0.141	-0.136	-0.131	-0.126	-0.120	-0.112	-0.104	-0.096	-0.088	-0.079	-0.069	-0.060	-0.051	-0.041	-0.030	-0.021	-0.011	-0.001	0.009	0.019	0.029	0.038	0.046	0.056	0.065	0.072	0.081	0.089	0.095	0.102	0.109	0.114	0.119	0.125	0.128	0.131	0.135	0.136	0.139	0.139	0.140	0.139	0.139	0.138	0.136	0.134	0.130	0.128	0.124	0.119	0.114	0.110	0.104	0.098	0.091	0.084	0.076	0.070	0.061	0.054	0.045	0.036	0.028	0.018	0.009	0.000	-0.010	-0.020	-0.029	-0.038	-0.049	-0.058	-0.068	-0.075	-0.085	-0.092	-0.102	-0.111	-0.119	-0.126	-0.134	-0.141	-0.149	-0.155	-0.161	-0.166	-0.171	-0.176	-0.181	-0.185	-0.189	-0.192	-0.194	-0.196	-0.198	-0.199	-0.199	-0.199	-0.199	-0.196	-0.195	-0.192	-0.190	-0.188	-0.182	-0.179	-0.174	-0.169	-0.162	-0.156	-0.149	-0.141	-0.132	-0.125	-0.118	-0.108	-0.098	-0.088	-0.076	-0.066	-0.054	-0.044	-0.031	-0.019	-0.006	0.008	0.020	0.034	0.048	0.061	0.078	0.091	0.108	0.122	0.139	0.155	0.171	0.188	0.204	0.221	0.238	0.255	0.272	0.290	0.309	0.325	0.344	0.361	0.380	0.399	0.416	0.434	0.452	0.471	0.489	0.507	0.524	0.542	0.560	0.578	0.595	0.611	0.628	0.644	0.659	0.675	0.690	0.702	0.718	0.731	0.744	0.756	0.768	0.779	0.790	0.800	0.809	0.818	0.825	0.832	0.839	0.846	0.851	0.856	0.861	0.864	0.868	0.870	0.871	0.874	0.875	0.875	0.875	0.875	0.875	0.874	0.872	0.872	0.872	0.871	0.870	0.869	0.869	0.869	0.869	0.869	0.870	0.870	0.872	0.875	0.878	0.881	0.885	0.891	0.898	0.905	0.911	0.920	0.930	0.941	0.952	0.965	0.979	0.994	1.009	1.025	1.042	1.061	1.080	1.101	1.121	1.144	1.165	1.190	1.214	1.238	1.264	1.289	1.314	1.340	1.368	1.394	1.420	1.448	1.474	1.500	1.528	1.554	1.580	1.605	1.629	1.654	1.678	1.700	1.721	1.741	1.762	1.781	1.799	1.814	1.830	1.842	1.856	1.868	1.878	1.886	1.891	1.898	1.901	1.902	1.904	1.904	1.900	1.896	1.890	1.884	1.874	1.865	1.854	1.839	1.825	1.810	1.792	1.775	1.755	1.735	1.714	1.690	1.668	1.642	1.618	1.591	1.565	1.539	1.510	1.482	1.455	1.428	1.398	1.369	1.341	1.311	1.282	1.256	1.228	1.200	1.172	1.148	1.121	1.098	1.074	1.050	1.028	1.005	0.985	0.965	0.946	0.929	0.911	0.896	0.882	0.869	0.858	0.846	0.836	0.828	0.820	0.815	0.809	0.804	0.802	0.799	0.799	0.799	0.799	0.801	0.804	0.808	0.810	0.815	0.820	0.826	0.832	0.839	0.845	0.854	0.861	0.869	0.876	0.884	0.892	0.900	0.908	0.915	0.922	0.929	0.935	0.941	0.948	0.954	0.958	0.962	0.965	0.968	0.970	0.972	0.972	0.974	0.972	0.972	0.970	0.969	0.965	0.961	0.958	0.952	0.946	0.940	0.932	0.924	0.915	0.908	0.898	0.886	0.875	0.864	0.851	0.839	0.825	0.811	0.798	0.784	0.768	0.752	0.736	0.720	0.702	0.686	0.669	0.651	0.634	0.615	0.598	0.578	0.560	0.541	0.521	0.504	0.484	0.465	0.446	0.428	0.408	0.389	0.370	0.351	0.332	0.314	0.296	0.279	0.261	0.244	0.228	0.212	0.196	0.181	0.166	0.154	0.140	0.128	0.115	0.104	0.094	0.085	0.076	0.069	0.062	0.058	0.052	0.049	0.046	0.045	0.045	0.046	0.049	0.052	0.056	0.064	0.070	0.079	0.088	0.098	0.110	0.122	0.136	0.151	0.168	0.184	0.201	0.220	0.240	0.260	0.281	0.302	0.324	0.346	0.370	0.392	0.416	0.440	0.462	0.488	0.510	0.534	0.556	0.579	0.602	0.624	0.645	0.665	0.685	0.705	0.724	0.740	0.758	0.774	0.788	0.800	0.812	0.824	0.834	0.842	0.851	0.858	0.862	0.866	0.870	0.871	0.871	0.871	0.870	0.866	0.862	0.859	0.851	0.845	0.839	0.830	0.821	0.811	0.801	0.791	0.779	0.769	0.756	0.745	0.732	0.721	0.709	0.698	0.686	0.674	0.664	0.654	0.642	0.634	0.625	0.618	0.609	0.602	0.596	0.591	0.586	0.584	0.580	0.579	0.579	0.579	0.580	0.582	0.588	0.591	0.596	0.604	0.610	0.619	0.628	0.639	0.649	0.661	0.672	0.686	0.699	0.712	0.728	0.742	0.756	0.772	0.789	0.804	0.819	0.835	0.850	0.865	0.881	0.895	0.910	0.924	0.938	0.949	0.961	0.972	0.982	0.991	1.000	1.008	1.014	1.020	1.024	1.026	1.029	1.029	1.029	1.028	1.025	1.020	1.014	1.008	0.999	0.990	0.979	0.968	0.954	0.940	0.926	0.910	0.892	0.876	0.858	0.838	0.818	0.796	0.776	0.755	0.732	0.710	0.688	0.664	0.641	0.618	0.595	0.571	0.550	0.526	0.505	0.482	0.461	0.439	0.419	0.398	0.379	0.359	0.340	0.322	0.304	0.288	0.272	0.258	0.244	0.229	0.215	0.205	0.192	0.182	0.171	0.162	0.154	0.146	0.140	0.132	0.128	0.121	0.116	0.111	0.109	0.105	0.102	0.100	0.099	0.096	0.095	0.092	0.091	0.091	0.089	0.089	0.088	0.086	0.085	0.084	0.082	0.080	0.079	0.076	0.074	0.071	0.068	0.064	0.060	0.056	0.050	0.046	0.040	0.034	0.026	0.019	0.011	0.002	-0.008	-0.018	-0.028	-0.039	-0.050	-0.062	-0.076	-0.090	-0.104	-0.118	-0.134	-0.150	-0.166	-0.184	-0.201	-0.220	-0.239	-0.259	-0.278	-0.299	-0.318	-0.339	-0.360	-0.382	-0.404	-0.425	-0.448	-0.471	-0.494	-0.516	-0.538	-0.560	-0.581	-0.605	-0.626	-0.648	-0.669	-0.690	-0.710	-0.730	-0.750	-0.769	-0.786	-0.804	-0.821	-0.838	-0.852	-0.868	-0.880	-0.892	-0.905	-0.915	-0.924	-0.932	-0.940	-0.945	-0.950	-0.954	-0.955	-0.956	-0.956	-0.955	-0.952	-0.949	-0.944	-0.938	-0.930	-0.921	-0.912	-0.901	-0.891	-0.878	-0.864	-0.849	-0.834	-0.818	-0.801	-0.782	-0.764	-0.745	-0.725	-0.704	-0.684	-0.662	-0.640	-0.620	-0.598	-0.576	-0.554	-0.531	-0.510	-0.489	-0.468	-0.448	-0.428	-0.406	-0.388	-0.370	-0.351	-0.335	-0.319	-0.304	-0.288	-0.275	-0.262	-0.250	-0.240	-0.230	-0.222	-0.215	-0.209	-0.204	-0.200	-0.199	-0.196	-0.196	-0.196	-0.199	-0.201	-0.205	-0.210	-0.216	-0.222	-0.230	-0.238	-0.246	-0.258	-0.268	-0.278	-0.289	-0.301	-0.312	-0.325	-0.338	-0.350	-0.362	-0.376	-0.389	-0.401	-0.412	-0.425	-0.436	-0.448	-0.458	-0.468	-0.478	-0.485	-0.492	-0.500	-0.505	-0.511	-0.514	-0.518	-0.519	-0.521	-0.520	-0.519	-0.516	-0.514	-0.507	-0.502	-0.496	-0.488	-0.479	-0.469	-0.458	-0.446	-0.434	-0.420	-0.406	-0.391	-0.375	-0.359	-0.341	-0.324	-0.306	-0.286	-0.269	-0.249	-0.230	-0.210	-0.190	-0.171	-0.150	-0.131	-0.111	-0.094	-0.074	-0.055	-0.036	-0.019	-0.001	0.016	0.032	0.049	0.064	0.078	0.092	0.106	0.119	0.131	0.141	0.152	0.161	0.170	0.178	0.185	0.191	0.198	0.202	0.206	0.210	0.214	0.215	0.218	0.218	0.218	0.218	0.216	0.215	0.212	0.210	0.206	0.204	0.199	0.195	0.190	0.185	0.179	0.174	0.168	0.161	0.155	0.149	0.141	0.135	0.129	0.121	0.114	0.108	0.100	0.092	0.086	0.079	0.074	0.065	0.059	0.052	0.045	0.039	0.032	0.025	0.019	0.012	0.008	0.001	-0.005	-0.011	-0.016	-0.021	-0.026	-0.031	-0.036	-0.041	-0.045	-0.049	-0.052	-0.055	-0.059	-0.061	-0.065	-0.066	-0.069	-0.071	-0.071	-0.074	-0.074	-0.075	-0.074	-0.074	-0.072	-0.071	-0.071	-0.069	-0.066	-0.064	-0.060	-0.058	-0.052	-0.049	-0.045	-0.040	-0.035	-0.030	-0.024	-0.018	-0.012	-0.006	0.001	0.008	0.015	0.021	0.029	0.036	0.042	0.050	0.058	0.064	0.071	0.078	0.084	0.090	0.096	0.102	0.106	0.112	0.118	0.121	0.125	0.129	0.132	0.134	0.136	0.138	0.139	0.139	0.138	0.138	0.136	0.132	0.131	0.129	0.124	0.119	0.115	0.109	0.104	0.098	0.090	0.082	0.075	0.068	0.059	0.051	0.041	0.032	0.024	0.015	0.006	-0.004	-0.012	-0.020	-0.029	-0.038	-0.045	-0.054	-0.061	-0.069	-0.075	-0.081	-0.086	-0.091	-0.095	-0.099	-0.101	-0.104	-0.105	-0.105	-0.106	-0.105	-0.102	-0.101	-0.099	-0.094	-0.089	-0.084	-0.078	-0.070	-0.062	-0.054	-0.044	-0.034	-0.022	-0.011	0.000	0.012	0.026	0.039	0.052	0.066	0.081	0.096	0.110	0.126	0.141	0.156	0.171	0.188	0.201	0.218	0.232	0.246	0.261	0.275	0.288	0.300	0.314	0.325	0.336	0.348	0.358	0.366	0.374	0.381	0.388	0.395	0.400	0.402	0.408	0.409	0.410	0.411	0.411	0.410	0.406	0.402	0.399	0.394	0.388	0.380	0.371	0.362	0.352	0.341	0.330	0.316	0.302	0.289	0.272	0.258	0.240	0.221	0.204	0.185	0.165	0.146	0.125	0.104	0.081	0.060	0.038	0.015	-0.010	-0.032	-0.058	-0.081	-0.106	-0.130	-0.155	-0.179	-0.204	-0.228	-0.252	-0.275	-0.299	-0.321	-0.345	-0.368	-0.389	-0.411	-0.432	-0.452	-0.471	-0.490	-0.509	-0.526	-0.542	-0.559	-0.574	-0.588	-0.601	-0.614	-0.625	-0.635	-0.645	-0.652	-0.661	-0.666	-0.671	-0.676	-0.680	-0.681	-0.682	-0.682	-0.682	-0.681	-0.678	-0.675	-0.670	-0.665	-0.659	-0.652	-0.645	-0.638	-0.630	-0.620	-0.611	-0.600	-0.590	-0.579	-0.566	-0.555	-0.542	-0.531	-0.518	-0.505	-0.491	-0.478	-0.464	-0.451	-0.438	-0.422	-0.410	-0.396	-0.382	-0.369	-0.356	-0.342	-0.329	-0.316	-0.304	-0.290	-0.278	-0.264	-0.252	-0.239	-0.228	-0.215	-0.202	-0.190	-0.178	-0.166	-0.155	-0.141	-0.130	-0.119	-0.106	-0.094	-0.081	-0.070	-0.056	-0.045	-0.032	-0.020	-0.006	0.005	0.019	0.032	0.046	0.059	0.072	0.086	0.100	0.114	0.129	0.142	0.156	0.170	0.185	0.198	0.212	0.226	0.240	0.254	0.268	0.281	0.294	0.309	0.321	0.334	0.346	0.359	0.369	0.381	0.391	0.401	0.411	0.420	0.429	0.438	0.444	0.450	0.458	0.462	0.468	0.471	0.475	0.478	0.479	0.481	0.481	0.480	0.479	0.478	0.475	0.470	0.468	0.462	0.456	0.450	0.444	0.435	0.428	0.419	0.409	0.398	0.388	0.375	0.362	0.350	0.336	0.324	0.309	0.294	0.279	0.262	0.248	0.230	0.212	0.196	0.179	0.161	0.142	0.124	0.105	0.088	0.069	0.048	0.029	0.010	-0.011	-0.030	-0.050	-0.071	-0.091	-0.111	-0.134	-0.154	-0.175	-0.198	-0.218	-0.239	-0.260	-0.282	-0.305	-0.328	-0.349	-0.371	-0.394	-0.416	-0.439	-0.461	-0.484	-0.507	-0.530	-0.554	-0.578	-0.600	-0.624	-0.648	-0.671	-0.695	-0.720	-0.744	-0.768	-0.791	-0.816	-0.840	-0.864	-0.889	-0.912	-0.936	-0.961	-0.985	-1.008	-1.031	-1.055	-1.078	-1.101	-1.124	-1.146	-1.169	-1.189	-1.210	-1.231	-1.251	-1.271	-1.290	-1.310	-1.328	-1.345	-1.362	-1.378	-1.394	-1.408	-1.422	-1.434	-1.446	-1.458	-1.468	-1.476	-1.484	-1.491	-1.498	-1.502	-1.506	-1.510	-1.511	-1.510	-1.511	-1.509	-1.506	-1.502	-1.498	-1.491	-1.485	-1.478	-1.468	-1.459	-1.448	-1.436	-1.425	-1.411	-1.398	-1.384	-1.369	-1.351	-1.336	-1.319	-1.302	-1.284	-1.266	-1.248	-1.229	-1.209	-1.190	-1.170	-1.151	-1.131	-1.112	-1.092	-1.075	-1.055	-1.038	-1.020	-1.001	-0.984	-0.966	-0.950	-0.934	-0.919	-0.902	-0.888	-0.874	-0.860	-0.848	-0.835	-0.824	-0.812	-0.802	-0.792	-0.784	-0.775	-0.768	-0.760	-0.754	-0.748	-0.742	-0.738	-0.734	-0.730	-0.728	-0.724	-0.722	-0.720	-0.719	-0.718	-0.718	-0.718	-0.718	-0.716	-0.718	-0.719	-0.719	-0.720	-0.720	-0.721	-0.722	-0.724	-0.724	-0.725	-0.726	-0.726	-0.726	-0.726	-0.728	-0.728	-0.728	-0.728	-0.728	-0.728	-0.728	-0.728	-0.728	-0.726	-0.726	-0.726	-0.725	-0.726	-0.725	-0.725	-0.725	-0.725	-0.726	-0.726	-0.728	-0.729	-0.731	-0.734	-0.738	-0.740	-0.745	-0.749	-0.754	-0.760	-0.766	-0.774	-0.781	-0.790	-0.801	-0.810	-0.821	-0.834	-0.848	-0.861	-0.875	-0.891	-0.908	-0.925	-0.942	-0.962	-0.981	-1.002	-1.024	-1.045	-1.068	-1.090	-1.114	-1.138	-1.161	-1.186	-1.211	-1.235	-1.260	-1.285	-1.310	-1.335	-1.360	-1.385	-1.408	-1.431	-1.454	-1.476	-1.499	-1.520	-1.540	-1.559	-1.578	-1.595	-1.611	-1.625	-1.639	-1.651	-1.664	-1.674	-1.682	-1.689	-1.695	-1.701	-1.705	-1.706	-1.708	-1.706	-1.705	-1.702	-1.698	-1.692	-1.685	-1.676	-1.668	-1.656	-1.646	-1.634	-1.621	-1.606	-1.591	-1.576	-1.560	-1.542	-1.526	-1.509	-1.491	-1.474	-1.455	-1.438	-1.420	-1.402	-1.384	-1.368	-1.351	-1.335	-1.320	-1.305	-1.290	-1.276	-1.264	-1.252	-1.241	-1.232	-1.224	-1.216	-1.210	-1.205	-1.201	-1.198	-1.195	-1.194	-1.195	-1.196	-1.198	-1.202	-1.206	-1.211	-1.219	-1.226	-1.234	-1.244	-1.254	-1.264	-1.275	-1.286	-1.299	-1.311	-1.324	-1.338	-1.350	-1.364	-1.376	-1.390	-1.402	-1.414	-1.426	-1.439	-1.449	-1.460	-1.470	-1.480	-1.488	-1.495	-1.501	-1.508	-1.512	-1.516	-1.519	-1.520	-1.520	-1.520	-1.518	-1.515	-1.511	-1.505	-1.499	-1.492	-1.482	-1.472	-1.462	-1.451	-1.438	-1.425	-1.410	-1.394	-1.378	-1.361	-1.345	-1.326	-1.308	-1.289	-1.270	-1.250	-1.231	-1.212	-1.192	-1.172	-1.154	-1.136	-1.116	-1.099	-1.081	-1.064	-1.046	-1.032	-1.016	-1.002	-0.989	-0.978	-0.965	-0.955	-0.945	-0.938	-0.931	-0.925	-0.920	-0.918	-0.916	-0.916	-0.918	-0.919	-0.922	-0.928	-0.934	-0.941	-0.949	-0.959	-0.970	-0.981	-0.994	-1.009	-1.025	-1.040	-1.058	-1.075	-1.094	-1.112	-1.132	-1.154	-1.175	-1.196	-1.219	-1.241	-1.266	-1.289	-1.312	-1.338	-1.360	-1.385	-1.409	-1.432	-1.456	-1.480	-1.502	-1.526	-1.549	-1.570	-1.592	-1.612	-1.634	-1.652	-1.671	-1.690	-1.708	-1.725	-1.741	-1.756	-1.771	-1.786	-1.799	-1.811	-1.822	-1.832	-1.841	-1.850	-1.859	-1.866	-1.872	-1.878	-1.882	-1.886	-1.889	-1.891	-1.894	-1.894	-1.895	-1.894	-1.892	-1.890	-1.888	-1.884	-1.881	-1.876	-1.871	-1.866	-1.860	-1.854	-1.846	-1.840	-1.831	-1.824	-1.815	-1.806	-1.798	-1.790	-1.780	-1.771	-1.761	-1.752	-1.741	-1.732	-1.722	-1.711	-1.701	-1.691	-1.680	-1.670	-1.659	-1.646	-1.636	-1.625	-1.614	-1.601	-1.591	-1.579	-1.568	-1.555	-1.544	-1.531	-1.519	-1.506	-1.494	-1.480	-1.469	-1.455	-1.442	-1.429	-1.415	-1.404	-1.390	-1.376	-1.362	-1.349	-1.336	-1.322	-1.309	-1.296	-1.282	-1.270	-1.258	-1.245	-1.232	-1.221	-1.209	-1.198	-1.188	-1.178	-1.168	-1.158	-1.149	-1.141	-1.134	-1.126	-1.121	-1.116	-1.111	-1.108	-1.106	-1.104	-1.104	-1.104	-1.106	-1.108	-1.111	-1.116	-1.122	-1.129	-1.136	-1.144	-1.155	-1.164	-1.175	-1.188	-1.200	-1.214	-1.228	-1.242	-1.256	-1.272	-1.288	-1.305	-1.321	-1.338	-1.355	-1.370	-1.388	-1.404	-1.420	-1.436	-1.452	-1.468	-1.481	-1.496	-1.508	-1.521	-1.532	-1.542	-1.551	-1.560	-1.566	-1.572	-1.576	-1.580	-1.582	-1.582	-1.582	-1.581	-1.578	-1.574	-1.569	-1.562	-1.555	-1.545	-1.536	-1.526	-1.514	-1.501	-1.486	-1.474	-1.458	-1.442	-1.426	-1.410	-1.394	-1.376	-1.359	-1.342	-1.325	-1.309	-1.292	-1.275	-1.260	-1.245	-1.230	-1.215	-1.201	-1.189	-1.176	-1.166	-1.155	-1.146	-1.139	-1.131	-1.124	-1.119	-1.114	-1.110	-1.106	-1.105	-1.104	-1.105	-1.104	-1.106	-1.108	-1.111	-1.112	-1.116	-1.120	-1.125	-1.129	-1.134	-1.138	-1.141	-1.146	-1.151	-1.154	-1.158	-1.161	-1.162	-1.165	-1.168	-1.168	-1.169	-1.168	-1.166	-1.164	-1.160	-1.156	-1.152	-1.146	-1.140	-1.132	-1.122	-1.114	-1.104	-1.092	-1.080	-1.068	-1.054	-1.039	-1.025	-1.010	-0.994	-0.978	-0.961	-0.945	-0.928	-0.910	-0.894	-0.876	-0.858	-0.840	-0.824	-0.806	-0.789	-0.774	-0.756	-0.741	-0.728	-0.712	-0.699	-0.685	-0.674	-0.662	-0.651	-0.642	-0.632	-0.624	-0.618	-0.612	-0.608	-0.602	-0.600	-0.596	-0.596	-0.595	-0.596	-0.598	-0.599	-0.604	-0.606	-0.612	-0.618	-0.625	-0.634	-0.642	-0.651	-0.661	-0.672	-0.682	-0.695	-0.709	-0.721	-0.736	-0.751	-0.766	-0.782	-0.798	-0.815	-0.831	-0.849	-0.868	-0.884	-0.902	-0.921	-0.939	-0.958	-0.976	-0.994	-1.012	-1.031	-1.050	-1.069	-1.086	-1.106	-1.125	-1.142	-1.159	-1.176	-1.194	-1.210	-1.228	-1.242	-1.259	-1.274	-1.288	-1.302	-1.316	-1.329	-1.341	-1.352	-1.364	-1.374	-1.384	-1.391	-1.400	-1.408	-1.415	-1.421	-1.426	-1.430	-1.434	-1.436	-1.440	-1.440	-1.441	-1.441	-1.441	-1.440	-1.438	-1.436	-1.432	-1.429	-1.425	-1.420	-1.415	-1.410	-1.404	-1.399	-1.391	-1.385	-1.379	-1.372	-1.365	-1.359	-1.350	-1.344	-1.338	-1.331	-1.324	-1.319	-1.314	-1.309	-1.304	-1.299	-1.295	-1.292	-1.289	-1.286	-1.286	-1.285	-1.285	-1.286	-1.288	-1.289	-1.292	-1.295	-1.300	-1.305	-1.311	-1.318	-1.325	-1.332	-1.341	-1.351	-1.361	-1.372	-1.382	-1.394	-1.406	-1.419	-1.431	-1.445	-1.459	-1.471	-1.486	-1.501	-1.515	-1.529	-1.544	-1.559	-1.572	-1.586	-1.601	-1.614	-1.628	-1.641	-1.655	-1.666	-1.680	-1.690	-1.702	-1.712	-1.724	-1.732	-1.741	-1.751	-1.760	-1.768	-1.772	-1.780	-1.785	-1.790	-1.794	-1.798	-1.801	-1.802	-1.804	-1.804	-1.805	-1.805	-1.802	-1.802	-1.800	-1.798	-1.794	-1.790	-1.786	-1.781	-1.776	-1.771	-1.765	-1.759	-1.752	-1.746	-1.740	-1.731	-1.725	-1.718	-1.709	-1.701	-1.692	-1.684	-1.676	-1.668	-1.660	-1.651	-1.642	-1.635	-1.626	-1.619	-1.611	-1.602	-1.595	-1.589	-1.581	-1.575	-1.568	-1.562	-1.555	-1.550	-1.545	-1.540	-1.538	-1.532	-1.530	-1.528	-1.525	-1.524	-1.522	-1.521	-1.522	-1.522	-1.525	-1.528	-1.531	-1.535	-1.539	-1.544	-1.550	-1.556	-1.564	-1.571	-1.580	-1.590	-1.600	-1.612	-1.622	-1.635	-1.648	-1.662	-1.676	-1.691	-1.706	-1.721	-1.739	-1.755	-1.772	-1.789	-1.808	-1.826	-1.844	-1.864	-1.881	-1.900	-1.920	-1.939	-1.958	-1.978	-1.995	-2.015	-2.034	-2.052	-2.070	-2.088	-2.106	-2.122	-2.139	-2.156	-2.172	-2.186	-2.201	-2.215	-2.229	-2.241	-2.252	-2.265	-2.275	-2.285	-2.294	-2.301	-2.309	-2.316	-2.322	-2.328	-2.332	-2.335	-2.339	-2.340	-2.342	-2.342	-2.342	-2.340	-2.340	-2.336	-2.334	-2.330	-2.325	-2.320	-2.315	-2.309	-2.300	-2.292	-2.285	-2.276	-2.268	-2.259	-2.248	-2.238	-2.226	-2.216	-2.204	-2.192	-2.180	-2.168	-2.155	-2.142	-2.129	-2.116	-2.102	-2.089	-2.075	-2.061	-2.046	-2.033	-2.018	-2.004	-1.989	-1.974	-1.959	-1.945	-1.930	-1.915	-1.900	-1.886	-1.871	-1.858	-1.842	-1.829	-1.814	-1.801	-1.788	-1.774	-1.761	-1.748	-1.735	-1.724	-1.711	-1.700	-1.689	-1.678	-1.668	-1.656	-1.648	-1.638	-1.628	-1.619	-1.611	-1.602	-1.595	-1.589	-1.582	-1.576	-1.571	-1.566	-1.561	-1.558	-1.554	-1.551	-1.549	-1.548	-1.546	-1.546	-1.545	-1.545	-1.546	-1.548	-1.549	-1.550	-1.554	-1.555	-1.559	-1.564	-1.568	-1.570	-1.575	-1.581	-1.585	-1.590	-1.596	-1.601	-1.608	-1.614	-1.620	-1.626	-1.631	-1.639	-1.645	-1.651	-1.658	-1.664	-1.670	-1.676	-1.682	-1.688	-1.695	-1.700	-1.706	-1.711	-1.718	-1.722	-1.729	-1.734	-1.739	-1.744	-1.749	-1.755	-1.759	-1.764	-1.769	-1.775	-1.779	-1.785	-1.790	-1.795	-1.800	-1.806	-1.811	-1.818	-1.822	-1.830	-1.836	-1.842	-1.850	-1.858	-1.864	-1.874	-1.881	-1.890	-1.899	-1.909	-1.919	-1.929	-1.938	-1.949	-1.960	-1.972	-1.984	-1.996	-2.009	-2.021	-2.033	-2.045	-2.059	-2.071	-2.085	-2.098	-2.110	-2.124	-2.135	-2.148	-2.160	-2.172	-2.182	-2.195	-2.205	-2.215	-2.225	-2.234	-2.241	-2.249	-2.255	-2.261	-2.265	-2.269	-2.271	-2.272	-2.272	-2.272	-2.271	-2.269	-2.264	-2.258	-2.251	-2.244	-2.234	-2.224	-2.212	-2.200	-2.185	-2.170	-2.152	-2.135	-2.116	-2.098	-2.076	-2.052	-2.030	-2.006	-1.982	-1.958	-1.932	-1.905	-1.878	-1.850	-1.821	-1.794	-1.765	-1.736	-1.706	-1.678	-1.648	-1.620	-1.590	-1.561	-1.532	-1.505	-1.476	-1.449	-1.421	-1.396	-1.370	-1.345	-1.321	-1.298	-1.276	-1.254	-1.234	-1.215	-1.198	-1.180	-1.165	-1.150	-1.136	-1.125	-1.114	-1.104	-1.095	-1.088	-1.082	-1.078	-1.075	-1.072	-1.072	-1.072	-1.074	-1.078	-1.080	-1.086	-1.092	-1.099	-1.108	-1.118	-1.128	-1.139	-1.151	-1.164	-1.178	-1.192	-1.206	-1.224	-1.240	-1.256	-1.274	-1.291	-1.310	-1.329	-1.348	-1.366	-1.386	-1.406	-1.426	-1.446	-1.464	-1.485	-1.504	-1.524	-1.544	-1.562	-1.582	-1.600	-1.620	-1.638	-1.655	-1.672	-1.690	-1.709	-1.725	-1.741	-1.758	-1.772	-1.789	-1.804	-1.819	-1.831	-1.846	-1.860	-1.872	-1.885	-1.899	-1.911	-1.922	-1.934	-1.945	-1.955	-1.966	-1.978	-1.988	-1.998	-2.006	-2.016	-2.026	-2.034	-2.042	-2.051	-2.061	-2.069	-2.078	-2.085	-2.094	-2.101	-2.108	-2.116	-2.124	-2.131	-2.138	-2.146	-2.152	-2.159	-2.166	-2.172	-2.179	-2.186	-2.192	-2.199	-2.206	-2.211	-2.218	-2.222	-2.229	-2.234	-2.239	-2.245	-2.251	-2.256	-2.260	-2.265	-2.270	-2.274	-2.279	-2.282	-2.286	-2.290	-2.294	-2.298	-2.301	-2.305	-2.309	-2.310	-2.314	-2.316	-2.319	-2.320	-2.324	-2.325	-2.326	-2.328	-2.330	-2.331	-2.332	-2.332	-2.334	-2.335	-2.336	-2.336	-2.336	-2.338	-2.336	-2.336	-2.336	-2.336	-2.335	-2.334	-2.334	-2.332	-2.331	-2.329	-2.326	-2.324	-2.321	-2.319	-2.315	-2.312	-2.309	-2.302	-2.299	-2.294	-2.288	-2.281	-2.275	-2.269	-2.261	-2.252	-2.244	-2.235	-2.225	-2.215	-2.205	-2.192	-2.181	-2.170	-2.158	-2.144	-2.130	-2.116	-2.100	-2.086	-2.070	-2.054	-2.038	-2.021	-2.004	-1.988	-1.970	-1.952	-1.934	-1.916	-1.899	-1.881	-1.865	-1.846	-1.830	-1.812	-1.795	-1.780	-1.764	-1.749	-1.735	-1.720	-1.708	-1.694	-1.681	-1.671	-1.660	-1.651	-1.642	-1.636	-1.629	-1.624	-1.620	-1.618	-1.615	-1.614	-1.615	-1.618	-1.620	-1.625	-1.631	-1.638	-1.646	-1.656	-1.666	-1.678	-1.691	-1.706	-1.721	-1.738	-1.755	-1.774	-1.794	-1.814	-1.835	-1.856	-1.879	-1.902	-1.926	-1.951	-1.976	-2.001	-2.027	-2.054	-2.081	-2.108	-2.134	-2.160	-2.188	-2.212	-2.240	-2.265	-2.291	-2.318	-2.341	-2.365	-2.389	-2.412	-2.435	-2.458	-2.478	-2.498	-2.518	-2.536	-2.555	-2.572	-2.589	-2.604	-2.619	-2.632	-2.645	-2.658	-2.669	-2.679	-2.690	-2.698	-2.705	-2.712	-2.719	-2.724	-2.729	-2.731	-2.734	-2.738	-2.739	-2.739	-2.740	-2.740	-2.739	-2.738	-2.736	-2.735	-2.731	-2.729	-2.726	-2.722	-2.718	-2.715	-2.710	-2.706	-2.701	-2.696	-2.692	-2.688	-2.682	-2.678	-2.672	-2.668	-2.661	-2.656	-2.652	-2.648	-2.642	-2.638	-2.632	-2.628	-2.624	-2.619	-2.615	-2.610	-2.606	-2.601	-2.599	-2.594	-2.590	-2.585	-2.581	-2.579	-2.574	-2.570	-2.566	-2.561	-2.558	-2.554	-2.550	-2.545	-2.541	-2.536	-2.531	-2.528	-2.522	-2.516	-2.511	-2.505	-2.500	-2.492	-2.485	-2.479	-2.471	-2.462	-2.455	-2.446	-2.436	-2.428	-2.418	-2.408	-2.396	-2.385	-2.375	-2.362	-2.350	-2.336	-2.324	-2.311	-2.298	-2.284	-2.269	-2.255	-2.240	-2.225	-2.209	-2.194	-2.179	-2.162	-2.148	-2.131	-2.115	-2.100	-2.084	-2.069	-2.055	-2.040	-2.025	-2.011	-1.998	-1.984	-1.971	-1.959	-1.946	-1.935	-1.925	-1.915	-1.905	-1.898	-1.889	-1.881	-1.875	-1.870	-1.865	-1.861	-1.859	-1.856	-1.856	-1.855	-1.856	-1.859	-1.862	-1.866	-1.871	-1.876	-1.884	-1.891	-1.901	-1.911	-1.921	-1.932	-1.945	-1.958	-1.971	-1.988	-2.001	-2.018	-2.034	-2.051	-2.070	-2.088	-2.108	-2.126	-2.146	-2.165	-2.186	-2.206	-2.226	-2.248	-2.268	-2.288	-2.306	-2.328	-2.348	-2.366	-2.385	-2.402	-2.421	-2.438	-2.454	-2.470	-2.484	-2.499	-2.511	-2.524	-2.535	-2.545	-2.552	-2.560	-2.566	-2.571	-2.575	-2.578	-2.579	-2.578	-2.575	-2.571	-2.566	-2.559	-2.551	-2.542	-2.531	-2.519	-2.505	-2.491	-2.474	-2.456	-2.438	-2.418	-2.396	-2.372	-2.350	-2.325	-2.300	-2.272	-2.245	-2.218	-2.188	-2.159	-2.129	-2.100	-2.069	-2.039	-2.009	-1.978	-1.948	-1.918	-1.888	-1.858	-1.830	-1.801	-1.775	-1.748	-1.721	-1.696	-1.674	-1.651	-1.629	-1.609	-1.590	-1.572	-1.556	-1.541	-1.529	-1.518	-1.509	-1.500	-1.494	-1.489	-1.486	-1.485	-1.486	-1.489	-1.491	-1.496	-1.504	-1.512	-1.522	-1.532	-1.546	-1.560	-1.575	-1.591	-1.609	-1.626	-1.645	-1.665	-1.686	-1.708	-1.730	-1.754	-1.776	-1.800	-1.824	-1.848	-1.871	-1.895	-1.918	-1.942	-1.965	-1.988	-2.010	-2.031	-2.052	-2.074	-2.092	-2.111	-2.129	-2.145	-2.160	-2.175	-2.189	-2.201	-2.214	-2.222	-2.232	-2.240	-2.246	-2.251	-2.256	-2.259	-2.260	-2.260	-2.260	-2.258	-2.254	-2.250	-2.245	-2.238	-2.231	-2.222	-2.212	-2.204	-2.192	-2.180	-2.168	-2.154	-2.141	-2.126	-2.111	-2.096	-2.080	-2.064	-2.047	-2.031	-2.014	-1.998	-1.979	-1.962	-1.945	-1.929	-1.911	-1.894	-1.879	-1.861	-1.846	-1.830	-1.815	-1.800	-1.786	-1.771	-1.758	-1.744	-1.731	-1.719	-1.708	-1.696	-1.685	-1.675	-1.665	-1.656	-1.648	-1.639	-1.632	-1.625	-1.619	-1.612	-1.606	-1.602	-1.598	-1.595	-1.591	-1.589	-1.586	-1.584	-1.584	-1.582	-1.582	-1.581	-1.581	-1.582	-1.584	-1.586	-1.588	-1.590	-1.592	-1.596	-1.600	-1.604	-1.608	-1.612	-1.618	-1.624	-1.629	-1.635	-1.641	-1.648	-1.656	-1.664	-1.671	-1.679	-1.688	-1.696	-1.705	-1.715	-1.724	-1.734	-1.744	-1.754	-1.764	-1.776	-1.788	-1.798	-1.809	-1.820	-1.832	-1.845	-1.856	-1.866	-1.879	-1.890	-1.901	-1.912	-1.924	-1.935	-1.945	-1.955	-1.965	-1.974	-1.982	-1.991	-1.999	-2.006	-2.013	-2.019	-2.025	-2.030	-2.034	-2.038	-2.040	-2.042	-2.044	-2.045	-2.044	-2.044	-2.041	-2.039	-2.035	-2.031	-2.026	-2.020	-2.015	-2.007	-2.000	-1.991	-1.981	-1.972	-1.962	-1.951	-1.941	-1.929	-1.918	-1.904	-1.892	-1.880	-1.866	-1.854	-1.840	-1.828	-1.815	-1.801	-1.789	-1.778	-1.765	-1.752	-1.742	-1.732	-1.722	-1.714	-1.704	-1.698	-1.689	-1.684	-1.678	-1.672	-1.669	-1.666	-1.664	-1.662	-1.662	-1.665	-1.666	-1.669	-1.672	-1.679	-1.682	-1.690	-1.698	-1.706	-1.716	-1.725	-1.736	-1.748	-1.760	-1.771	-1.786	-1.799	-1.812	-1.828	-1.841	-1.856	-1.872	-1.886	-1.901	-1.916	-1.931	-1.946	-1.960	-1.972	-1.985	-1.999	-2.011	-2.022	-2.034	-2.044	-2.054	-2.061	-2.070	-2.078	-2.082	-2.088	-2.091	-2.094	-2.096	-2.096	-2.096	-2.095	-2.092	-2.089	-2.084	-2.079	-2.071	-2.065	-2.056	-2.047	-2.038	-2.026	-2.014	-2.001	-1.989	-1.974	-1.960	-1.944	-1.928	-1.911	-1.895	-1.879	-1.861	-1.845	-1.826	-1.809	-1.792	-1.776	-1.759	-1.742	-1.725	-1.709	-1.692	-1.678	-1.662	-1.650	-1.636	-1.622	-1.611	-1.599	-1.590	-1.580	-1.571	-1.564	-1.556	-1.551	-1.548	-1.544	-1.541	-1.541	-1.540	-1.541	-1.545	-1.548	-1.552	-1.558	-1.566	-1.574	-1.584	-1.594	-1.605	-1.618	-1.632	-1.648	-1.662	-1.679	-1.698	-1.715	-1.735	-1.755	-1.776	-1.798	-1.819	-1.841	-1.865	-1.888	-1.910	-1.934	-1.959	-1.981	-2.004	-2.027	-2.051	-2.074	-2.096	-2.119	-2.140	-2.160	-2.181	-2.200	-2.219	-2.236	-2.254	-2.269	-2.284	-2.298	-2.310	-2.321	-2.331	-2.340	-2.348	-2.352	-2.358	-2.361	-2.362	-2.364	-2.362	-2.360	-2.358	-2.352	-2.346	-2.339	-2.331	-2.321	-2.310	-2.299	-2.285	-2.271	-2.256	-2.240	-2.224	-2.206	-2.189	-2.170	-2.150	-2.130	-2.109	-2.088	-2.068	-2.045	-2.024	-2.002	-1.980	-1.959	-1.936	-1.914	-1.894	-1.871	-1.851	-1.830	-1.809	-1.790	-1.770	-1.751	-1.732	-1.715	-1.698	-1.680	-1.664	-1.648	-1.632	-1.619	-1.605	-1.591	-1.580	-1.568	-1.558	-1.548	-1.539	-1.530	-1.524	-1.516	-1.510	-1.506	-1.501	-1.498	-1.495	-1.494	-1.492	-1.491	-1.491	-1.491	-1.494	-1.496	-1.500	-1.502	-1.508	-1.514	-1.519	-1.526	-1.531	-1.540	-1.548	-1.556	-1.565	-1.576	-1.586	-1.598	-1.608	-1.620	-1.631	-1.645	-1.658	-1.670	-1.684	-1.698	-1.711	-1.725	-1.739	-1.754	-1.768	-1.782	-1.798	-1.811	-1.826	-1.840	-1.855	-1.869	-1.882	-1.896	-1.910	-1.922	-1.936	-1.949	-1.961	-1.974	-1.985	-1.996	-2.007	-2.019	-2.029	-2.039	-2.049	-2.059	-2.068	-2.076	-2.085	-2.094	-2.101	-2.110	-2.119	-2.125	-2.132	-2.140	-2.148	-2.154	-2.161	-2.169	-2.175	-2.182	-2.189	-2.196	-2.204	-2.210	-2.216	-2.224	-2.231	-2.239	-2.246	-2.254	-2.261	-2.269	-2.276	-2.285	-2.292	-2.301	-2.310	-2.318	-2.325	-2.334	-2.341	-2.349	-2.356	-2.364	-2.370	-2.378	-2.384	-2.390	-2.395	-2.401	-2.405	-2.410	-2.412	-2.416	-2.418	-2.420	-2.419	-2.420	-2.418	-2.416	-2.414	-2.410	-2.406	-2.399	-2.394	-2.385	-2.378	-2.368	-2.356	-2.345	-2.334	-2.320	-2.306	-2.292	-2.275	-2.260	-2.242	-2.225	-2.205	-2.185	-2.166	-2.145	-2.124	-2.102	-2.081	-2.058	-2.035	-2.013	-1.990	-1.966	-1.942	-1.920	-1.896	-1.874	-1.850	-1.828	-1.805	-1.782	-1.761	-1.739	-1.718	-1.696	-1.676	-1.655	-1.635	-1.616	-1.599	-1.580	-1.562	-1.546	-1.529	-1.512	-1.498	-1.482	-1.469	-1.455	-1.441	-1.429	-1.418	-1.406	-1.395	-1.385	-1.375	-1.366	-1.358	-1.348	-1.339	-1.331	-1.324	-1.316	-1.309	-1.301	-1.295	-1.289	-1.284	-1.276	-1.270	-1.265	-1.260	-1.254	-1.249	-1.244	-1.239	-1.234	-1.229	-1.224	-1.220	-1.215	-1.211	-1.208	-1.202	-1.199	-1.194	-1.190	-1.186	-1.184	-1.181	-1.178	-1.174	-1.171	-1.170	-1.168	-1.165	-1.164	-1.162	-1.161	-1.160	-1.160	-1.159	-1.160	-1.159	-1.161	-1.161	-1.164	-1.165	-1.166	-1.169	-1.170	-1.174	-1.178	-1.180	-1.182	-1.188	-1.190	-1.195	-1.199	-1.204	-1.208	-1.212	-1.218	-1.222	-1.228	-1.234	-1.239	-1.244	-1.249	-1.255	-1.261	-1.266	-1.271	-1.279	-1.284	-1.291	-1.296	-1.302	-1.309	-1.315	-1.321	-1.329	-1.335	-1.341	-1.349	-1.355	-1.364	-1.370	-1.379	-1.386	-1.395	-1.404	-1.412	-1.421	-1.431	-1.441	-1.452	-1.464	-1.475	-1.488	-1.500	-1.514	-1.526	-1.540	-1.555	-1.570	-1.585	-1.602	-1.619	-1.636	-1.654	-1.672	-1.691	-1.710	-1.730	-1.750	-1.769	-1.790	-1.810	-1.832	-1.854	-1.875	-1.896	-1.919	-1.940	-1.961	-1.982	-2.004	-2.025	-2.046	-2.066	-2.086	-2.106	-2.125	-2.144	-2.162	-2.179	-2.195	-2.211	-2.226	-2.240	-2.255	-2.266	-2.278	-2.289	-2.298	-2.306	-2.315	-2.321	-2.326	-2.331	-2.334	-2.336	-2.339	-2.339	-2.338	-2.336	-2.334	-2.330	-2.325	-2.320	-2.314	-2.306	-2.299	-2.290	-2.280	-2.269	-2.259	-2.246	-2.235	-2.221	-2.208	-2.195	-2.180	-2.166	-2.151	-2.135	-2.121	-2.105	-2.090	-2.075	-2.059	-2.044	-2.029	-2.013	-1.999	-1.984	-1.970	-1.955	-1.941	-1.928	-1.915	-1.902	-1.889	-1.878	-1.868	-1.856	-1.845	-1.836	-1.828	-1.819	-1.812	-1.805	-1.799	-1.792	-1.790	-1.785	-1.781	-1.780	-1.778	-1.778	-1.776	-1.778	-1.779	-1.780	-1.782	-1.786	-1.791	-1.795	-1.800	-1.805	-1.812	-1.819	-1.826	-1.834	-1.841	-1.850	-1.859	-1.868	-1.876	-1.885	-1.895	-1.904	-1.912	-1.921	-1.930	-1.939	-1.948	-1.955	-1.964	-1.971	-1.978	-1.984	-1.990	-1.996	-2.000	-2.004	-2.006	-2.010	-2.011	-2.011	-2.013	-2.011	-2.010	-2.007	-2.005	-2.001	-1.995	-1.990	-1.984	-1.976	-1.968	-1.959	-1.950	-1.939	-1.929	-1.916	-1.905	-1.892	-1.880	-1.866	-1.852	-1.838	-1.825	-1.809	-1.795	-1.780	-1.766	-1.752	-1.738	-1.725	-1.710	-1.698	-1.684	-1.672	-1.661	-1.649	-1.639	-1.629	-1.619	-1.611	-1.602	-1.596	-1.591	-1.585	-1.581	-1.578	-1.575	-1.574	-1.574	-1.572	-1.575	-1.578	-1.579	-1.584	-1.588	-1.592	-1.599	-1.605	-1.612	-1.620	-1.629	-1.638	-1.648	-1.658	-1.666	-1.678	-1.688	-1.698	-1.710	-1.721	-1.731	-1.742	-1.752	-1.764	-1.775	-1.785	-1.796	-1.805	-1.814	-1.824	-1.832	-1.841	-1.849	-1.855	-1.862	-1.869	-1.874	-1.881	-1.885	-1.890	-1.892	-1.898	-1.900	-1.902	-1.906	-1.908	-1.910	-1.910	-1.912	-1.912	-1.914	-1.914	-1.914	-1.914	-1.914	-1.914	-1.912	-1.912	-1.914	-1.912	-1.911	-1.911	-1.911	-1.911	-1.911	-1.911	-1.911	-1.911	-1.911	-1.912	-1.912	-1.912	-1.914	-1.914	-1.915	-1.916	-1.918	-1.916	-1.918	-1.918	-1.918	-1.919	-1.919	-1.918	-1.916	-1.915	-1.915	-1.914	-1.911	-1.910	-1.906	-1.904	-1.900	-1.896	-1.891	-1.886	-1.881	-1.875	-1.868	-1.861	-1.854	-1.846	-1.838	-1.829	-1.819	-1.809	-1.800	-1.789	-1.779	-1.766	-1.756	-1.744	-1.732	-1.720	-1.709	-1.698	-1.686	-1.674	-1.662	-1.650	-1.640	-1.630	-1.619	-1.609	-1.599	-1.590	-1.582	-1.574	-1.566	-1.560	-1.555	-1.550	-1.546	-1.544	-1.540	-1.540	-1.540	-1.540	-1.542	-1.544	-1.548	-1.551	-1.556	-1.562	-1.569	-1.578	-1.585	-1.594	-1.605	-1.615	-1.626	-1.639	-1.650	-1.664	-1.678	-1.690	-1.705	-1.720	-1.734	-1.749	-1.762	-1.778	-1.791	-1.805	-1.819	-1.831	-1.845	-1.858	-1.870	-1.881	-1.892	-1.902	-1.911	-1.921	-1.928	-1.936	-1.942	-1.948	-1.952	-1.956	-1.959	-1.960	-1.961	-1.961	-1.960	-1.959	-1.955	-1.951	-1.945	-1.940	-1.932	-1.925	-1.918	-1.908	-1.898	-1.888	-1.875	-1.864	-1.850	-1.838	-1.824	-1.809	-1.796	-1.781	-1.766	-1.750	-1.735	-1.720	-1.705	-1.690	-1.674	-1.659	-1.644	-1.629	-1.614	-1.600	-1.586	-1.574	-1.561	-1.549	-1.536	-1.526	-1.516	-1.508	-1.499	-1.491	-1.484	-1.479	-1.474	-1.470	-1.466	-1.464	-1.462	-1.461	-1.462	-1.464	-1.466	-1.470	-1.474	-1.479	-1.485	-1.492	-1.499	-1.508	-1.516	-1.528	-1.538	-1.549	-1.559	-1.571	-1.584	-1.598	-1.609	-1.622	-1.635	-1.649	-1.661	-1.675	-1.689	-1.701	-1.714	-1.725	-1.736	-1.748	-1.758	-1.766	-1.776	-1.784	-1.791	-1.799	-1.804	-1.808	-1.811	-1.815	-1.815	-1.816	-1.815	-1.812	-1.810	-1.806	-1.801	-1.794	-1.788	-1.779	-1.769	-1.760	-1.749	-1.736	-1.724	-1.711	-1.698	-1.682	-1.668	-1.651	-1.635	-1.619	-1.602	-1.585	-1.569	-1.551	-1.535	-1.519	-1.501	-1.485	-1.469	-1.452	-1.439	-1.424	-1.411	-1.398	-1.385	-1.374	-1.364	-1.352	-1.344	-1.338	-1.330	-1.324	-1.319	-1.316	-1.314	-1.312	-1.312	-1.314	-1.315	-1.319	-1.322	-1.328	-1.334	-1.341	-1.350	-1.359	-1.369	-1.380	-1.391	-1.405	-1.419	-1.434	-1.448	-1.464	-1.480	-1.498	-1.515	-1.532	-1.552	-1.571	-1.590	-1.609	-1.629	-1.649	-1.670	-1.690	-1.710	-1.731	-1.751	-1.772	-1.794	-1.814	-1.835	-1.855	-1.875	-1.896	-1.915	-1.936	-1.955	-1.974	-1.994	-2.013	-2.030	-2.049	-2.066	-2.084	-2.100	-2.115	-2.131	-2.146	-2.161	-2.175	-2.190	-2.202	-2.215	-2.226	-2.238	-2.249	-2.259	-2.268	-2.278	-2.285	-2.291	-2.298	-2.304	-2.309	-2.312	-2.318	-2.320	-2.322	-2.324	-2.325	-2.325	-2.325	-2.324	-2.322	-2.320	-2.318	-2.312	-2.309	-2.304	-2.299	-2.294	-2.288	-2.281	-2.274	-2.265	-2.259	-2.250	-2.241	-2.234	-2.224	-2.215	-2.206	-2.196	-2.186	-2.176	-2.168	-2.159	-2.149	-2.140	-2.130	-2.121	-2.112	-2.102	-2.095	-2.086	-2.079	-2.071	-2.064	-2.058	-2.050	-2.042	-2.036	-2.031	-2.026	-2.020	-2.015	-2.011	-2.007	-2.004	-1.999	-1.995	-1.994	-1.990	-1.988	-1.985	-1.984	-1.980	-1.979	-1.978	-1.976	-1.972	-1.971	-1.970	-1.968	-1.966	-1.964	-1.960	-1.958	-1.955	-1.951	-1.949	-1.944	-1.940	-1.935	-1.930	-1.924	-1.919	-1.911	-1.904	-1.896	-1.889	-1.879	-1.869	-1.858	-1.848	-1.835	-1.822	-1.809	-1.795	-1.780	-1.762	-1.746	-1.729	-1.711	-1.692	-1.672	-1.652	-1.631	-1.609	-1.586	-1.564	-1.540	-1.516	-1.490	-1.465	-1.439	-1.412	-1.385	-1.359	-1.331	-1.302	-1.275	-1.246	-1.218	-1.190	-1.162	-1.132	-1.105	-1.078	-1.050	-1.022	-0.995	-0.969	-0.944	-0.918	-0.892	-0.869	-0.844	-0.821	-0.799	-0.779	-0.759	-0.739	-0.720	-0.702	-0.686	-0.671	-0.658	-0.645	-0.632	-0.622	-0.614	-0.605	-0.598	-0.592	-0.588	-0.586	-0.584	-0.582	-0.584	-0.586	-0.590	-0.594	-0.600	-0.608	-0.615	-0.624	-0.634	-0.646	-0.659	-0.670	-0.685	-0.700	-0.715	-0.731	-0.749	-0.765	-0.784	-0.802	-0.821	-0.841	-0.861	-0.880	-0.900	-0.921	-0.941	-0.960	-0.980	-1.000	-1.020	-1.039	-1.058	-1.076	-1.092	-1.110	-1.126	-1.142	-1.158	-1.171	-1.184	-1.196	-1.208	-1.218	-1.228	-1.236	-1.244	-1.250	-1.255	-1.259	-1.262	-1.264	-1.262	-1.262	-1.261	-1.258	-1.254	-1.248	-1.242	-1.234	-1.225	-1.216	-1.206	-1.195	-1.182	-1.170	-1.158	-1.142	-1.128	-1.111	-1.096	-1.079	-1.061	-1.044	-1.025	-1.008	-0.989	-0.971	-0.951	-0.932	-0.914	-0.895	-0.876	-0.858	-0.840	-0.822	-0.804	-0.786	-0.769	-0.752	-0.736	-0.720	-0.704	-0.689	-0.672	-0.659	-0.645	-0.630	-0.616	-0.604	-0.591	-0.579	-0.566	-0.555	-0.544	-0.532	-0.521	-0.510	-0.501	-0.490	-0.481	-0.470	-0.460	-0.450	-0.440	-0.431	-0.421	-0.411	-0.401	-0.391	-0.382	-0.372	-0.362	-0.354	-0.345	-0.335	-0.324	-0.315	-0.305	-0.295	-0.286	-0.276	-0.268	-0.258	-0.248	-0.239	-0.231	-0.222	-0.214	-0.206	-0.198	-0.190	-0.184	-0.178	-0.171	-0.165	-0.160	-0.156	-0.152	-0.149	-0.146	-0.144	-0.142	-0.142	-0.142	-0.142	-0.145	-0.148	-0.151	-0.154	-0.159	-0.164	-0.170	-0.178	-0.185	-0.194	-0.204	-0.214	-0.224	-0.235	-0.246	-0.260	-0.272	-0.285	-0.300	-0.315	-0.329	-0.345	-0.360	-0.376	-0.391	-0.409	-0.425	-0.441	-0.459	-0.475	-0.492	-0.509	-0.524	-0.541	-0.556	-0.574	-0.590	-0.604	-0.620	-0.634	-0.648	-0.661	-0.675	-0.689	-0.700	-0.712	-0.724	-0.734	-0.744	-0.751	-0.760	-0.768	-0.774	-0.780	-0.784	-0.788	-0.792	-0.794	-0.795	-0.796	-0.796	-0.795	-0.794	-0.791	-0.788	-0.784	-0.779	-0.774	-0.768	-0.760	-0.752	-0.744	-0.735	-0.726	-0.716	-0.705	-0.694	-0.682	-0.671	-0.659	-0.646	-0.634	-0.621	-0.608	-0.594	-0.581	-0.568	-0.554	-0.541	-0.528	-0.515	-0.501	-0.490	-0.478	-0.465	-0.454	-0.444	-0.432	-0.422	-0.414	-0.405	-0.396	-0.389	-0.381	-0.375	-0.369	-0.364	-0.360	-0.356	-0.352	-0.350	-0.349	-0.346	-0.348	-0.346	-0.348	-0.349	-0.350	-0.354	-0.356	-0.361	-0.365	-0.370	-0.375	-0.381	-0.388	-0.395	-0.402	-0.409	-0.418	-0.426	-0.435	-0.444	-0.454	-0.462	-0.474	-0.482	-0.494	-0.505	-0.515	-0.526	-0.536	-0.549	-0.560	-0.572	-0.584	-0.596	-0.608	-0.620	-0.631	-0.644	-0.656	-0.669	-0.681	-0.694	-0.705	-0.719	-0.731	-0.744	-0.758	-0.770	-0.784	-0.796	-0.809	-0.822	-0.836	-0.850	-0.862	-0.876	-0.889	-0.902	-0.916	-0.929	-0.942	-0.956	-0.970	-0.982	-0.995	-1.009	-1.021	-1.034	-1.048	-1.060	-1.072	-1.085	-1.096	-1.109	-1.120	-1.132	-1.145	-1.155	-1.166	-1.178	-1.188	-1.198	-1.208	-1.219	-1.228	-1.236	-1.246	-1.254	-1.262	-1.270	-1.278	-1.284	-1.291	-1.298	-1.304	-1.310	-1.315	-1.319	-1.324	-1.329	-1.332	-1.336	-1.338	-1.341	-1.344	-1.344	-1.346	-1.346	-1.346	-1.346	-1.346	-1.345	-1.344	-1.341	-1.339	-1.336	-1.332	-1.330	-1.325	-1.322	-1.318	-1.312	-1.308	-1.301	-1.296	-1.290	-1.282	-1.276	-1.269	-1.262	-1.254	-1.246	-1.238	-1.230	-1.222	-1.212	-1.204	-1.195	-1.188	-1.178	-1.169	-1.161	-1.151	-1.144	-1.135	-1.128	-1.119	-1.110	-1.104	-1.095	-1.089	-1.082	-1.076	-1.070	-1.066	-1.060	-1.056	-1.052	-1.049	-1.048	-1.044	-1.042	-1.042	-1.042	-1.044	-1.045	-1.048	100.000	5.000	2.000	1.000	4.000	0.000	0.000	0.000	0.000	0.000	0.000	0.000	0.000	0.000	0.000	0.000	0.000	0.000	-4.030	-4.030	-4.028	-4.026	-4.025	-4.024	-4.021	-4.020	-4.019	-4.016	-4.015	-4.012	-4.010	-4.006	-4.004	-4.001	-3.999	-3.994	-3.990	-3.985	-3.980	-3.975	-3.969	-3.964	-3.958	-3.950	-3.944	-3.936	-3.928	-3.920	-3.911	-3.902	-3.894	-3.884	-3.875	-3.865	-3.855	-3.844	-3.834	-3.821	-3.811	-3.800	-3.789	-3.776	-3.765	-3.754	-3.741	-3.729	-3.719	-3.706	-3.695	-3.682	-3.671	-3.661	-3.649	-3.638	-3.626	-3.618	-3.606	-3.596	-3.586	-3.576	-3.568	-3.558	-3.550	-3.541	-3.534	-3.525	-3.518	-3.511	-3.505	-3.498	-3.491	-3.486	-3.480	-3.475	-3.470	-3.465	-3.461	-3.456	-3.452	-3.449	-3.445	-3.440	-3.438	-3.434	-3.431	-3.428	-3.424	-3.421	-3.419	-3.415	-3.412	-3.410	-3.406	-3.404	-3.400	-3.396	-3.394	-3.389	-3.386	-3.381	-3.379	-3.374	-3.369	-3.365	-3.360	-3.356	-3.350	-3.346	-3.340	-3.335	-3.330	-3.324	-3.319	-3.312	-3.308	-3.301	-3.296	-3.290	-3.284	-3.279	-3.272	-3.266	-3.261	-3.256	-3.250	-3.244	-3.240	-3.235	-3.230	-3.225	-3.220	-3.216	-3.212	-3.209	-3.206	-3.204	-3.201	-3.199	-3.198	-3.195	-3.194	-3.192	-3.192	-3.192	-3.192	-3.194	-3.194	-3.195	-3.198	-3.199	-3.201	-3.205	-3.208	-3.211	-3.214	-3.219	-3.222	-3.229	-3.234	-3.240	-3.246	-3.252	-3.259	-3.265	-3.272	-3.280	-3.289	-3.296	-3.305	-3.314	-3.324	-3.332	-3.342	-3.352	-3.362	-3.374	-3.385	-3.396	-3.409	-3.421	-3.434	-3.448	-3.461	-3.475	-3.490	-3.505	-3.519	-3.535	-3.550	-3.568	-3.584	-3.600	-3.618	-3.635	-3.651	-3.670	-3.688	-3.706	-3.725	-3.744	-3.761	-3.780	-3.799	-3.816	-3.835	-3.852	-3.870	-3.889	-3.905	-3.922	-3.939	-3.956	-3.971	-3.986	-4.001	-4.016	-4.029	-4.041	-4.052	-4.064	-4.074	-4.084	-4.091	-4.099	-4.104	-4.109	-4.112	-4.115	-4.116	-4.119	-4.118	-4.115	-4.111	-4.109	-4.102	-4.096	-4.089	-4.081	-4.071	-4.060	-4.049	-4.035	-4.021	-4.006	-3.990	-3.974	-3.958	-3.939	-3.921	-3.901	-3.882	-3.861	-3.841	-3.820	-3.799	-3.778	-3.755	-3.734	-3.712	-3.690	-3.668	-3.646	-3.625	-3.604	-3.584	-3.562	-3.544	-3.524	-3.505	-3.488	-3.470	-3.452	-3.438	-3.421	-3.408	-3.394	-3.381	-3.369	-3.359	-3.348	-3.340	-3.331	-3.324	-3.318	-3.312	-3.308	-3.305	-3.301	-3.300	-3.300	-3.300	-3.300	-3.302	-3.305	-3.309	-3.312	-3.318	-3.322	-3.329	-3.334	-3.341	-3.349	-3.358	-3.366	-3.375	-3.384	-3.392	-3.402	-3.411	-3.421	-3.431	-3.441	-3.451	-3.461	-3.471	-3.480	-3.490	-3.500	-3.509	-3.519	-3.526	-3.535	-3.544	-3.551	-3.559	-3.565	-3.571	-3.578	-3.582	-3.588	-3.592	-3.598	-3.601	-3.604	-3.606	-3.609	-3.610	-3.611	-3.612	-3.612	-3.612	-3.611	-3.611	-3.609	-3.608	-3.605	-3.602	-3.599	-3.595	-3.592	-3.589	-3.584	-3.580	-3.575	-3.570	-3.566	-3.561	-3.555	-3.549	-3.544	-3.539	-3.532	-3.528	-3.522	-3.518	-3.512	-3.508	-3.502	-3.499	-3.494	-3.490	-3.485	-3.482	-3.479	-3.476	-3.472	-3.470	-3.469	-3.466	-3.465	-3.464	-3.464	-3.462	-3.462	-3.464	-3.465	-3.466	-3.468	-3.471	-3.474	-3.476	-3.480	-3.484	-3.488	-3.492	-3.498	-3.504	-3.510	-3.516	-3.522	-3.530	-3.538	-3.545	-3.554	-3.561	-3.571	-3.580	-3.589	-3.599	-3.608	-3.618	-3.628	-3.638	-3.646	-3.656	-3.666	-3.676	-3.686	-3.696	-3.704	-3.714	-3.722	-3.731	-3.739	-3.748	-3.754	-3.761	-3.768	-3.772	-3.779	-3.782	-3.788	-3.790	-3.792	-3.794	-3.796	-3.795	-3.795	-3.792	-3.791	-3.788	-3.784	-3.779	-3.772	-3.765	-3.758	-3.749	-3.739	-3.729	-3.718	-3.705	-3.692	-3.678	-3.662	-3.648	-3.631	-3.615	-3.598	-3.580	-3.561	-3.541	-3.522	-3.502	-3.481	-3.461	-3.440	-3.419	-3.398	-3.378	-3.356	-3.335	-3.312	-3.292	-3.271	-3.251	-3.232	-3.212	-3.192	-3.175	-3.158	-3.140	-3.122	-3.108	-3.092	-3.079	-3.065	-3.051	-3.040	-3.029	-3.018	-3.009	-3.000	-2.992	-2.988	-2.981	-2.978	-2.975	-2.972	-2.971	-2.970	-2.971	-2.972	-2.976	-2.979	-2.984	-2.988	-2.995	-3.001	-3.009	-3.018	-3.026	-3.036	-3.046	-3.056	-3.068	-3.080	-3.092	-3.105	-3.118	-3.131	-3.145	-3.159	-3.171	-3.186	-3.199	-3.212	-3.226	-3.240	-3.254	-3.266	-3.281	-3.294	-3.306	-3.318	-3.330	-3.341	-3.351	-3.362	-3.371	-3.381	-3.390	-3.398	-3.404	-3.411	-3.418	-3.422	-3.428	-3.431	-3.434	-3.436	-3.438	-3.439	-3.439	-3.439	-3.438	-3.436	-3.434	-3.431	-3.428	-3.422	-3.418	-3.412	-3.406	-3.400	-3.394	-3.386	-3.379	-3.371	-3.364	-3.355	-3.346	-3.338	-3.328	-3.318	-3.310	-3.300	-3.290	-3.281	-3.270	-3.261	-3.252	-3.242	-3.232	-3.224	-3.215	-3.206	-3.198	-3.189	-3.180	-3.171	-3.162	-3.155	-3.148	-3.140	-3.131	-3.124	-3.116	-3.110	-3.104	-3.096	-3.090	-3.082	-3.076	-3.071	-3.065	-3.059	-3.054	-3.048	-3.042	-3.036	-3.030	-3.025	-3.019	-3.014	-3.009	-3.002	-2.998	-2.991	-2.986	-2.981	-2.975	-2.970	-2.965	-2.959	-2.952	-2.948	-2.942	-2.938	-2.931	-2.926	-2.920	-2.915	-2.910	-2.905	-2.900	-2.895	-2.890	-2.885	-2.879	-2.874	-2.869	-2.864	-2.859	-2.854	-2.849	-2.844	-2.838	-2.834	-2.829	-2.824	-2.818	-2.812	-2.808	-2.802	-2.796	-2.791	-2.786	-2.781	-2.775	-2.769	-2.764	-2.758	-2.751	-2.745	-2.739	-2.732	-2.725	-2.718	-2.710	-2.704	-2.695	-2.688	-2.680	-2.672	-2.664	-2.655	-2.646	-2.638	-2.629	-2.620	-2.611	-2.601	-2.591	-2.582	-2.572	-2.562	-2.554	-2.544	-2.534	-2.525	-2.515	-2.506	-2.496	-2.488	-2.479	-2.471	-2.461	-2.455	-2.446	-2.439	-2.430	-2.424	-2.418	-2.410	-2.405	-2.399	-2.394	-2.389	-2.384	-2.380	-2.376	-2.374	-2.371	-2.369	-2.368	-2.365	-2.364	-2.364	-2.364	-2.364	-2.365	-2.365	-2.366	-2.369	-2.370	-2.374	-2.376	-2.380	-2.384	-2.386	-2.391	-2.396	-2.400	-2.405	-2.410	-2.415	-2.421	-2.426	-2.432	-2.439	-2.445	-2.452	-2.458	-2.465	-2.472	-2.479	-2.486	-2.494	-2.501	-2.509	-2.516	-2.524	-2.531	-2.539	-2.546	-2.555	-2.562	-2.571	-2.578	-2.586	-2.595	-2.602	-2.611	-2.620	-2.628	-2.638	-2.645	-2.654	-2.664	-2.671	-2.680	-2.689	-2.698	-2.706	-2.714	-2.722	-2.730	-2.739	-2.748	-2.755	-2.764	-2.770	-2.779	-2.786	-2.795	-2.801	-2.809	-2.815	-2.822	-2.830	-2.836	-2.842	-2.849	-2.855	-2.861	-2.868	-2.874	-2.879	-2.885	-2.890	-2.895	-2.901	-2.906	-2.912	-2.916	-2.922	-2.928	-2.931	-2.936	-2.941	-2.946	-2.950	-2.956	-2.961	-2.966	-2.971	-2.976	-2.981	-2.988	-2.992	-2.998	-3.004	-3.009	-3.016	-3.022	-3.029	-3.035	-3.041	-3.048	-3.055	-3.061	-3.070	-3.076	-3.085	-3.091	-3.100	-3.108	-3.116	-3.124	-3.131	-3.140	-3.148	-3.156	-3.165	-3.172	-3.180	-3.188	-3.196	-3.204	-3.211	-3.219	-3.226	-3.232	-3.239	-3.245	-3.251	-3.258	-3.262	-3.268	-3.272	-3.276	-3.280	-3.284	-3.288	-3.290	-3.291	-3.292	-3.294	-3.295	-3.295	-3.295	-3.294	-3.292	-3.291	-3.289	-3.286	-3.284	-3.281	-3.276	-3.272	-3.269	-3.264	-3.260	-3.254	-3.249	-3.242	-3.238	-3.232	-3.226	-3.220	-3.215	-3.209	-3.202	-3.198	-3.192	-3.188	-3.181	-3.178	-3.174	-3.169	-3.165	-3.161	-3.159	-3.155	-3.152	-3.151	-3.149	-3.148	-3.146	-3.145	-3.145	-3.145	-3.146	-3.145	-3.148	-3.149	-3.150	-3.152	-3.154	-3.156	-3.159	-3.161	-3.162	-3.166	-3.169	-3.172	-3.175	-3.176	-3.179	-3.181	-3.182	-3.184	-3.185	-3.186	-3.188	-3.186	-3.188	-3.186	-3.184	-3.181	-3.179	-3.174	-3.170	-3.165	-3.160	-3.152	-3.145	-3.136	-3.128	-3.118	-3.108	-3.095	-3.082	-3.069	-3.054	-3.039	-3.022	-3.006	-2.989	-2.969	-2.950	-2.930	-2.910	-2.888	-2.866	-2.844	-2.821	-2.798	-2.774	-2.749	-2.724	-2.698	-2.672	-2.648	-2.621	-2.595	-2.571	-2.545	-2.520	-2.492	-2.469	-2.444	-2.420	-2.395	-2.371	-2.349	-2.326	-2.305	-2.284	-2.264	-2.244	-2.226	-2.210	-2.192	-2.178	-2.164	-2.149	-2.138	-2.126	-2.116	-2.109	-2.100	-2.095	-2.089	-2.085	-2.081	-2.080	-2.080	-2.080	-2.081	-2.084	-2.088	-2.091	-2.098	-2.102	-2.110	-2.118	-2.126	-2.135	-2.145	-2.155	-2.166	-2.178	-2.190	-2.201	-2.214	-2.226	-2.239	-2.251	-2.264	-2.276	-2.289	-2.301	-2.312	-2.325	-2.336	-2.348	-2.358	-2.368	-2.378	-2.386	-2.395	-2.401	-2.409	-2.415	-2.420	-2.425	-2.429	-2.431	-2.434	-2.435	-2.436	-2.436	-2.435	-2.434	-2.431	-2.428	-2.422	-2.419	-2.412	-2.406	-2.399	-2.390	-2.382	-2.372	-2.364	-2.354	-2.341	-2.331	-2.319	-2.306	-2.295	-2.281	-2.269	-2.254	-2.240	-2.225	-2.211	-2.196	-2.181	-2.166	-2.152	-2.136	-2.121	-2.106	-2.090	-2.075	-2.060	-2.045	-2.030	-2.015	-2.000	-1.986	-1.970	-1.958	-1.942	-1.930	-1.915	-1.902	-1.890	-1.879	-1.866	-1.854	-1.842	-1.832	-1.822	-1.812	-1.802	-1.794	-1.786	-1.778	-1.771	-1.765	-1.759	-1.754	-1.749	-1.745	-1.742	-1.739	-1.738	-1.736	-1.736	-1.736	-1.738	-1.739	-1.741	-1.744	-1.748	-1.751	-1.756	-1.761	-1.768	-1.772	-1.780	-1.788	-1.795	-1.804	-1.812	-1.821	-1.830	-1.839	-1.849	-1.859	-1.869	-1.879	-1.888	-1.898	-1.906	-1.916	-1.925	-1.935	-1.942	-1.950	-1.958	-1.965	-1.972	-1.978	-1.984	-1.989	-1.992	-1.996	-1.999	-2.000	-2.001	-2.001	-2.000	-1.999	-1.996	-1.994	-1.990	-1.985	-1.979	-1.971	-1.964	-1.955	-1.946	-1.936	-1.926	-1.914	-1.902	-1.889	-1.876	-1.862	-1.848	-1.834	-1.819	-1.802	-1.788	-1.771	-1.756	-1.740	-1.724	-1.708	-1.691	-1.675	-1.660	-1.645	-1.630	-1.615	-1.600	-1.586	-1.574	-1.560	-1.548	-1.536	-1.526	-1.515	-1.505	-1.498	-1.489	-1.482	-1.476	-1.471	-1.466	-1.464	-1.462	-1.460	-1.460	-1.461	-1.462	-1.465	-1.469	-1.474	-1.479	-1.485	-1.492	-1.501	-1.510	-1.520	-1.531	-1.542	-1.555	-1.568	-1.582	-1.596	-1.611	-1.626	-1.642	-1.659	-1.675	-1.692	-1.710	-1.728	-1.745	-1.764	-1.781	-1.800	-1.819	-1.836	-1.855	-1.872	-1.890	-1.908	-1.925	-1.942	-1.958	-1.975	-1.990	-2.005	-2.019	-2.033	-2.045	-2.056	-2.069	-2.080	-2.089	-2.099	-2.106	-2.114	-2.120	-2.125	-2.129	-2.134	-2.136	-2.136	-2.138	-2.136	-2.135	-2.131	-2.129	-2.124	-2.119	-2.112	-2.104	-2.096	-2.088	-2.076	-2.066	-2.055	-2.041	-2.029	-2.015	-2.000	-1.985	-1.969	-1.952	-1.938	-1.919	-1.902	-1.885	-1.866	-1.849	-1.830	-1.812	-1.795	-1.778	-1.759	-1.740	-1.724	-1.706	-1.690	-1.672	-1.659	-1.642	-1.629	-1.615	-1.601	-1.590	-1.578	-1.566	-1.558	-1.548	-1.539	-1.532	-1.526	-1.521	-1.516	-1.514	-1.511	-1.510	-1.510	-1.511	-1.512	-1.516	-1.520	-1.524	-1.530	-1.536	-1.544	-1.552	-1.562	-1.572	-1.582	-1.595	-1.606	-1.619	-1.632	-1.646	-1.661	-1.675	-1.690	-1.706	-1.720	-1.735	-1.751	-1.766	-1.781	-1.798	-1.811	-1.825	-1.840	-1.852	-1.866	-1.879	-1.891	-1.902	-1.914	-1.924	-1.934	-1.941	-1.949	-1.956	-1.962	-1.968	-1.971	-1.975	-1.976	-1.978	-1.978	-1.978	-1.976	-1.972	-1.970	-1.965	-1.960	-1.955	-1.948	-1.939	-1.931	-1.921	-1.911	-1.901	-1.890	-1.879	-1.866	-1.854	-1.840	-1.826	-1.814	-1.799	-1.785	-1.771	-1.758	-1.742	-1.729	-1.715	-1.700	-1.686	-1.672	-1.660	-1.648	-1.634	-1.622	-1.611	-1.600	-1.590	-1.580	-1.571	-1.562	-1.554	-1.548	-1.541	-1.535	-1.531	-1.526	-1.522	-1.520	-1.518	-1.518	-1.516	-1.516	-1.516	-1.518	-1.520	-1.524	-1.526	-1.530	-1.535	-1.540	-1.545	-1.551	-1.558	-1.564	-1.571	-1.578	-1.585	-1.594	-1.601	-1.610	-1.618	-1.626	-1.635	-1.644	-1.651	-1.660	-1.668	-1.675	-1.684	-1.691	-1.698	-1.705	-1.712	-1.719	-1.725	-1.731	-1.736	-1.742	-1.746	-1.751	-1.755	-1.759	-1.762	-1.764	-1.768	-1.769	-1.771	-1.772	-1.772	-1.774	-1.774	-1.774	-1.771	-1.771	-1.770	-1.768	-1.766	-1.764	-1.760	-1.756	-1.754	-1.749	-1.745	-1.740	-1.735	-1.730	-1.725	-1.719	-1.714	-1.706	-1.700	-1.694	-1.688	-1.680	-1.672	-1.666	-1.659	-1.650	-1.642	-1.635	-1.625	-1.616	-1.609	-1.600	-1.590	-1.581	-1.572	-1.562	-1.555	-1.545	-1.535	-1.525	-1.516	-1.506	-1.498	-1.489	-1.479	-1.470	-1.461	-1.454	-1.445	-1.436	-1.429	-1.420	-1.414	-1.406	-1.400	-1.394	-1.386	-1.380	-1.375	-1.370	-1.365	-1.360	-1.356	-1.354	-1.351	-1.349	-1.346	-1.345	-1.344	-1.344	-1.342	-1.344	-1.345	-1.346	-1.348	-1.349	-1.351	-1.354	-1.356	-1.359	-1.361	-1.365	-1.368	-1.371	-1.374	-1.376	-1.380	-1.384	-1.386	-1.389	-1.391	-1.394	-1.395	-1.398	-1.399	-1.400	-1.401	-1.401	-1.400	-1.400	-1.399	-1.396	-1.395	-1.391	-1.388	-1.384	-1.379	-1.374	-1.369	-1.362	-1.355	-1.349	-1.340	-1.331	-1.322	-1.314	-1.304	-1.294	-1.282	-1.272	-1.261	-1.250	-1.239	-1.228	-1.216	-1.205	-1.192	-1.181	-1.170	-1.159	-1.148	-1.136	-1.125	-1.115	-1.105	-1.096	-1.088	-1.078	-1.070	-1.062	-1.055	-1.049	-1.044	-1.038	-1.032	-1.029	-1.026	-1.022	-1.020	-1.019	-1.019	-1.018	-1.019	-1.020	-1.021	-1.022	-1.026	-1.030	-1.032	-1.036	-1.041	-1.045	-1.050	-1.056	-1.061	-1.068	-1.072	-1.079	-1.085	-1.091	-1.096	-1.102	-1.109	-1.112	-1.119	-1.124	-1.128	-1.131	-1.136	-1.138	-1.141	-1.142	-1.145	-1.145	-1.145	-1.145	-1.144	-1.141	-1.138	-1.134	-1.129	-1.124	-1.116	-1.110	-1.101	-1.091	-1.081	-1.070	-1.058	-1.044	-1.030	-1.015	-0.999	-0.981	-0.962	-0.944	-0.924	-0.904	-0.881	-0.859	-0.835	-0.811	-0.785	-0.760	-0.734	-0.708	-0.680	-0.651	-0.622	-0.594	-0.564	-0.534	-0.504	-0.474	-0.444	-0.414	-0.382	-0.351	-0.321	-0.290	-0.260	-0.231	-0.201	-0.171	-0.142	-0.115	-0.085	-0.059	-0.031	-0.006	0.020	0.044	0.068	0.091	0.112	0.134	0.152	0.171	0.189	0.206	0.221	0.235	0.248	0.260	0.270	0.279	0.288	0.294	0.299	0.302	0.306	0.308	0.308	0.306	0.304	0.301	0.295	0.290	0.282	0.274	0.265	0.255	0.242	0.231	0.219	0.204	0.189	0.172	0.156	0.139	0.120	0.101	0.082	0.062	0.041	0.020	0.000	-0.022	-0.044	-0.066	-0.089	-0.111	-0.134	-0.156	-0.179	-0.201	-0.224	-0.246	-0.269	-0.290	-0.314	-0.334	-0.356	-0.376	-0.398	-0.416	-0.436	-0.456	-0.474	-0.492	-0.509	-0.525	-0.542	-0.558	-0.572	-0.588	-0.601	-0.612	-0.625	-0.638	-0.649	-0.659	-0.668	-0.676	-0.685	-0.691	-0.699	-0.705	-0.710	-0.715	-0.719	-0.721	-0.724	-0.726	-0.728	-0.729	-0.728	-0.728	-0.726	-0.724	-0.722	-0.719	-0.715	-0.712	-0.708	-0.704	-0.698	-0.691	-0.686	-0.680	-0.674	-0.666	-0.659	-0.652	-0.644	-0.635	-0.629	-0.620	-0.612	-0.604	-0.596	-0.588	-0.580	-0.571	-0.564	-0.556	-0.549	-0.542	-0.534	-0.528	-0.521	-0.515	-0.510	-0.504	-0.499	-0.496	-0.491	-0.489	-0.485	-0.484	-0.481	-0.480	-0.480	-0.480	-0.480	-0.481	-0.484	-0.485	-0.488	-0.490	-0.495	-0.498	-0.502	-0.507	-0.512	-0.518	-0.524	-0.530	-0.535	-0.542	-0.548	-0.554	-0.561	-0.568	-0.574	-0.579	-0.585	-0.591	-0.596	-0.601	-0.606	-0.610	-0.614	-0.616	-0.619	-0.621	-0.621	-0.622	-0.622	-0.622	-0.620	-0.616	-0.614	-0.609	-0.604	-0.598	-0.590	-0.581	-0.572	-0.562	-0.551	-0.539	-0.526	-0.512	-0.498	-0.482	-0.466	-0.449	-0.430	-0.412	-0.394	-0.372	-0.352	-0.332	-0.311	-0.288	-0.265	-0.244	-0.220	-0.198	-0.175	-0.151	-0.129	-0.105	-0.082	-0.059	-0.036	-0.015	0.008	0.028	0.049	0.069	0.089	0.109	0.128	0.144	0.161	0.176	0.191	0.208	0.220	0.231	0.244	0.254	0.262	0.271	0.278	0.284	0.290	0.294	0.296	0.299	0.299	0.299	0.299	0.296	0.292	0.289	0.284	0.279	0.271	0.264	0.255	0.245	0.236	0.225	0.214	0.201	0.189	0.176	0.164	0.150	0.135	0.121	0.106	0.092	0.076	0.061	0.045	0.029	0.015	0.000	-0.016	-0.032	-0.046	-0.061	-0.076	-0.090	-0.104	-0.118	-0.131	-0.144	-0.156	-0.168	-0.180	-0.191	-0.202	-0.212	-0.222	-0.231	-0.240	-0.248	-0.256	-0.264	-0.270	-0.276	-0.282	-0.288	-0.294	-0.299	-0.302	-0.308	-0.310	-0.314	-0.318	-0.320	-0.322	-0.326	-0.329	-0.330	-0.332	-0.335	-0.338	-0.340	-0.341	-0.345	-0.348	-0.351	-0.354	-0.358	-0.362	-0.366	-0.371	-0.376	-0.381	-0.388	-0.392	-0.400	-0.408	-0.415	-0.425	-0.434	-0.444	-0.454	-0.465	-0.476	-0.489	-0.501	-0.515	-0.529	-0.542	-0.558	-0.574	-0.590	-0.606	-0.624	-0.641	-0.659	-0.678	-0.695	-0.715	-0.734	-0.752	-0.771	-0.791	-0.811	-0.831	-0.851	-0.870	-0.889	-0.909	-0.928	-0.946	-0.964	-0.982	-1.000	-1.016	-1.034	-1.050	-1.065	-1.080	-1.092	-1.108	-1.120	-1.131	-1.141	-1.151	-1.160	-1.168	-1.176	-1.181	-1.186	-1.190	-1.191	-1.194	-1.194	-1.194	-1.192	-1.189	-1.185	-1.181	-1.175	-1.168	-1.159	-1.150	-1.140	-1.129	-1.118	-1.104	-1.090	-1.076	-1.060	-1.044	-1.026	-1.010	-0.992	-0.972	-0.954	-0.934	-0.914	-0.894	-0.874	-0.852	-0.832	-0.811	-0.790	-0.769	-0.749	-0.728	-0.708	-0.689	-0.668	-0.650	-0.630	-0.612	-0.595	-0.579	-0.562	-0.548	-0.532	-0.520	-0.507	-0.496	-0.484	-0.475	-0.468	-0.459	-0.451	-0.446	-0.442	-0.438	-0.436	-0.435	-0.434	-0.436	-0.438	-0.440	-0.445	-0.450	-0.456	-0.464	-0.472	-0.480	-0.490	-0.500	-0.512	-0.522	-0.535	-0.548	-0.562	-0.575	-0.590	-0.602	-0.618	-0.632	-0.646	-0.660	-0.675	-0.689	-0.702	-0.715	-0.729	-0.741	-0.754	-0.764	-0.776	-0.786	-0.795	-0.804	-0.811	-0.819	-0.824	-0.830	-0.832	-0.836	-0.839	-0.839	-0.838	-0.836	-0.834	-0.830	-0.824	-0.819	-0.811	-0.804	-0.794	-0.784	-0.772	-0.761	-0.746	-0.732	-0.718	-0.701	-0.685	-0.668	-0.650	-0.631	-0.612	-0.591	-0.572	-0.551	-0.530	-0.509	-0.488	-0.465	-0.444	-0.422	-0.402	-0.380	-0.359	-0.339	-0.318	-0.299	-0.279	-0.260	-0.242	-0.224	-0.206	-0.190	-0.175	-0.161	-0.146	-0.134	-0.122	-0.111	-0.101	-0.091	-0.084	-0.078	-0.070	-0.066	-0.061	-0.059	-0.056	-0.056	-0.056	-0.056	-0.058	-0.061	-0.066	-0.070	-0.076	-0.082	-0.090	-0.098	-0.106	-0.116	-0.125	-0.136	-0.148	-0.159	-0.170	-0.182	-0.194	-0.206	-0.220	-0.231	-0.244	-0.256	-0.269	-0.280	-0.294	-0.305	-0.315	-0.325	-0.336	-0.346	-0.355	-0.364	-0.371	-0.379	-0.385	-0.391	-0.396	-0.399	-0.402	-0.405	-0.406	-0.408	-0.406	-0.404	-0.401	-0.396	-0.392	-0.386	-0.380	-0.371	-0.364	-0.354	-0.344	-0.332	-0.321	-0.308	-0.294	-0.279	-0.264	-0.248	-0.231	-0.214	-0.196	-0.179	-0.160	-0.141	-0.122	-0.102	-0.082	-0.062	-0.042	-0.022	-0.001	0.019	0.039	0.059	0.079	0.099	0.118	0.138	0.156	0.174	0.192	0.209	0.225	0.241	0.256	0.270	0.285	0.298	0.309	0.320	0.330	0.339	0.348	0.354	0.360	0.365	0.369	0.372	0.372	0.374	0.374	0.372	0.369	0.364	0.360	0.354	0.346	0.339	0.330	0.319	0.308	0.295	0.282	0.269	0.254	0.238	0.221	0.204	0.186	0.168	0.149	0.130	0.109	0.089	0.069	0.048	0.026	0.004	-0.018	-0.039	-0.060	-0.081	-0.102	-0.122	-0.144	-0.164	-0.185	-0.204	-0.222	-0.241	-0.259	-0.276	-0.291	-0.308	-0.321	-0.335	-0.348	-0.360	-0.370	-0.380	-0.388	-0.396	-0.402	-0.408	-0.412	-0.416	-0.418	-0.420	-0.420	-0.418	-0.416	-0.412	-0.409	-0.404	-0.399	-0.392	-0.385	-0.376	-0.368	-0.359	-0.348	-0.336	-0.326	-0.314	-0.302	-0.290	-0.278	-0.265	-0.254	-0.240	-0.228	-0.216	-0.205	-0.194	-0.182	-0.171	-0.162	-0.152	-0.144	-0.136	-0.129	-0.124	-0.118	-0.114	-0.111	-0.109	-0.109	-0.109	-0.110	-0.114	-0.118	-0.124	-0.130	-0.138	-0.146	-0.158	-0.170	-0.182	-0.198	-0.214	-0.230	-0.248	-0.266	-0.288	-0.309	-0.331	-0.354	-0.378	-0.402	-0.428	-0.454	-0.480	-0.507	-0.534	-0.562	-0.589	-0.618	-0.645	-0.672	-0.700	-0.728	-0.755	-0.781	-0.808	-0.832	-0.858	-0.881	-0.904	-0.926	-0.948	-0.968	-0.988	-1.004	-1.021	-1.036	-1.050	-1.062	-1.074	-1.084	-1.091	-1.099	-1.104	-1.108	-1.110	-1.110	-1.109	-1.106	-1.101	-1.096	-1.089	-1.079	-1.069	-1.058	-1.044	-1.029	-1.014	-0.996	-0.978	-0.959	-0.938	-0.915	-0.894	-0.869	-0.844	-0.819	-0.794	-0.768	-0.740	-0.711	-0.682	-0.654	-0.625	-0.596	-0.566	-0.538	-0.507	-0.478	-0.449	-0.419	-0.390	-0.360	-0.331	-0.304	-0.275	-0.248	-0.220	-0.194	-0.168	-0.142	-0.118	-0.095	-0.071	-0.049	-0.028	-0.006	0.014	0.032	0.050	0.069	0.085	0.101	0.115	0.129	0.141	0.154	0.165	0.176	0.186	0.194	0.202	0.209	0.216	0.221	0.225	0.230	0.231	0.234	0.236	0.236	0.238	0.238	0.236	0.235	0.232	0.231	0.228	0.225	0.220	0.216	0.211	0.206	0.201	0.195	0.190	0.184	0.176	0.170	0.162	0.156	0.149	0.141	0.134	0.126	0.118	0.110	0.102	0.095	0.086	0.079	0.071	0.061	0.054	0.045	0.038	0.028	0.020	0.011	0.004	-0.004	-0.012	-0.020	-0.030	-0.038	-0.045	-0.055	-0.064	-0.071	-0.079	-0.088	-0.098	-0.105	-0.115	-0.122	-0.131	-0.140	-0.150	-0.159	-0.169	-0.178	-0.188	-0.196	-0.206	-0.216	-0.226	-0.238	-0.248	-0.259	-0.269	-0.280	-0.292	-0.305	-0.315	-0.328	-0.341	-0.355	-0.369	-0.381	-0.396	-0.410	-0.425	-0.441	-0.456	-0.472	-0.489	-0.506	-0.522	-0.540	-0.558	-0.575	-0.594	-0.611	-0.631	-0.650	-0.668	-0.688	-0.706	-0.725	-0.744	-0.762	-0.781	-0.800	-0.818	-0.836	-0.852	-0.870	-0.885	-0.901	-0.916	-0.930	-0.945	-0.958	-0.969	-0.980	-0.990	-0.998	-1.005	-1.011	-1.016	-1.020	-1.022	-1.024	-1.022	-1.021	-1.018	-1.012	-1.006	-0.999	-0.989	-0.978	-0.965	-0.951	-0.936	-0.920	-0.901	-0.881	-0.861	-0.839	-0.815	-0.790	-0.764	-0.736	-0.709	-0.679	-0.650	-0.620	-0.588	-0.556	-0.522	-0.490	-0.458	-0.424	-0.389	-0.355	-0.321	-0.288	-0.254	-0.220	-0.188	-0.154	-0.122	-0.091	-0.060	-0.030	0.000	0.028	0.055	0.081	0.108	0.131	0.155	0.176	0.198	0.216	0.235	0.252	0.268	0.282	0.295	0.306	0.316	0.325	0.332	0.338	0.342	0.346	0.348	0.348	0.349	0.345	0.342	0.339	0.332	0.325	0.318	0.310	0.300	0.290	0.279	0.266	0.252	0.240	0.226	0.211	0.196	0.181	0.165	0.149	0.132	0.116	0.100	0.084	0.068	0.052	0.036	0.020	0.004	-0.011	-0.025	-0.039	-0.054	-0.066	-0.079	-0.089	-0.101	-0.110	-0.120	-0.129	-0.135	-0.142	-0.148	-0.152	-0.155	-0.158	-0.159	-0.159	-0.159	-0.156	-0.154	-0.149	-0.145	-0.138	-0.130	-0.122	-0.112	-0.102	-0.091	-0.079	-0.066	-0.052	-0.036	-0.020	-0.004	0.012	0.031	0.050	0.069	0.089	0.109	0.131	0.151	0.172	0.195	0.218	0.239	0.261	0.284	0.306	0.329	0.351	0.374	0.395	0.419	0.440	0.461	0.482	0.504	0.525	0.545	0.564	0.584	0.602	0.621	0.639	0.656	0.672	0.690	0.706	0.721	0.736	0.751	0.765	0.779	0.792	0.805	0.816	0.830	0.841	0.852	0.864	0.875	0.885	0.896	0.906	0.918	0.928	0.939	0.949	0.960	0.970	0.982	0.994	1.005	1.018	1.030	1.042	1.056	1.069	1.084	1.098	1.112	1.130	1.148	1.164	1.182	1.201	1.220	1.240	1.262	1.285	1.306	1.331	1.355	1.380	1.406	1.434	1.461	1.489	1.519	1.549	1.579	1.610	1.642	1.674	1.708	1.741	1.774	1.808	1.842	1.876	1.911	1.946	1.981	2.016	2.052	2.086	2.121	2.156	2.191	2.225	2.259	2.292	2.325	2.358	2.389	2.421	2.450	2.480	2.510	2.538	2.565	2.591	2.616	2.641	2.665	2.688	2.709	2.729	2.748	2.766	2.782	2.799	2.812	2.826	2.840	2.850	2.860	2.870	2.876	2.884	2.889	2.895	2.899	2.900	2.902	2.902	2.902	2.901	2.898	2.896	2.892	2.886	2.881	2.875	2.868	2.860	2.850	2.842	2.831	2.822	2.810	2.799	2.786	2.774	2.761	2.749	2.735	2.720	2.705	2.691	2.675	2.661	2.645	2.629	2.612	2.598	2.581	2.564	2.549	2.531	2.515	2.499	2.482	2.465	2.449	2.431	2.415	2.399	2.382	2.366	2.350	2.335	2.319	2.304	2.289	2.272	2.258	2.242	2.228	2.215	2.200	2.186	2.172	2.159	2.146	2.132	2.120	2.108	2.096	2.084	2.072	2.061	2.050	2.038	2.026	2.016	2.006	1.995	1.984	1.974	1.964	1.952	1.941	1.931	1.921	1.911	1.901	1.890	1.880	1.870	1.858	1.846	1.835	1.824	1.812	1.801	1.790	1.778	1.765	1.752	1.740	1.726	1.715	1.701	1.686	1.672	1.659	1.644	1.629	1.615	1.600	1.584	1.569	1.552	1.536	1.520	1.505	1.488	1.472	1.455	1.439	1.422	1.408	1.391	1.375	1.359	1.344	1.328	1.311	1.298	1.282	1.268	1.254	1.240	1.228	1.214	1.202	1.191	1.180	1.170	1.160	1.151	1.142	1.135	1.129	1.122	1.116	1.111	1.109	1.105	1.102	1.101	1.100	1.101	1.101	1.102	1.106	1.109	1.114	1.119	1.124	1.130	1.135	1.142	1.150	1.159	1.168	1.176	1.186	1.195	1.206	1.215	1.225	1.235	1.245	1.254	1.265	1.274	1.282	1.291	1.300	1.308	1.315	1.321	1.329	1.334	1.338	1.342	1.345	1.348	1.349	1.349	1.349	1.346	1.344	1.340	1.335	1.329	1.321	1.312	1.302	1.292	1.281	1.269	1.255	1.239	1.222	1.206	1.189	1.169	1.149	1.129	1.108	1.085	1.062	1.039	1.015	0.989	0.965	0.939	0.912	0.888	0.860	0.834	0.808	0.781	0.754	0.726	0.700	0.675	0.648	0.622	0.596	0.571	0.546	0.522	0.499	0.476	0.454	0.431	0.410	0.389	0.370	0.350	0.331	0.314	0.298	0.280	0.264	0.250	0.235	0.221	0.209	0.196	0.186	0.175	0.165	0.156	0.146	0.140	0.132	0.125	0.118	0.112	0.108	0.104	0.098	0.094	0.091	0.088	0.085	0.082	0.080	0.079	0.076	0.075	0.072	0.071	0.070	0.069	0.068	0.066	0.065	0.064	0.062	0.061	0.060	0.059	0.058	0.055	0.052	0.051	0.049	0.046	0.042	0.040	0.036	0.031	0.028	0.022	0.019	0.012	0.008	0.002	-0.005	-0.011	-0.019	-0.028	-0.035	-0.042	-0.051	-0.061	-0.070	-0.080	-0.091	-0.102	-0.114	-0.125	-0.138	-0.149	-0.161	-0.174	-0.188	-0.201	-0.215	-0.229	-0.242	-0.258	-0.271	-0.288	-0.302	-0.318	-0.331	-0.348	-0.362	-0.378	-0.391	-0.408	-0.422	-0.438	-0.451	-0.465	-0.479	-0.494	-0.506	-0.519	-0.532	-0.544	-0.558	-0.569	-0.579	-0.589	-0.600	-0.610	-0.619	-0.628	-0.635	-0.642	-0.650	-0.656	-0.661	-0.668	-0.671	-0.675	-0.678	-0.681	-0.684	-0.684	-0.685	-0.685	-0.684	-0.684	-0.682	-0.680	-0.679	-0.675	-0.671	-0.666	-0.662	-0.659	-0.654	-0.649	-0.642	-0.636	-0.631	-0.625	-0.619	-0.612	-0.605	-0.599	-0.592	-0.586	-0.580	-0.572	-0.568	-0.561	-0.555	-0.551	-0.546	-0.541	-0.538	-0.534	-0.530	-0.528	-0.526	-0.525	-0.525	-0.525	-0.526	-0.528	-0.530	-0.534	-0.536	-0.541	-0.546	-0.552	-0.560	-0.568	-0.576	-0.586	-0.596	-0.608	-0.618	-0.631	-0.645	-0.659	-0.674	-0.688	-0.704	-0.720	-0.738	-0.756	-0.774	-0.791	-0.811	-0.830	-0.849	-0.869	-0.889	-0.908	-0.928	-0.949	-0.969	-0.988	-1.008	-1.026	-1.046	-1.065	-1.082	-1.100	-1.118	-1.134	-1.150	-1.165	-1.180	-1.194	-1.206	-1.219	-1.230	-1.239	-1.249	-1.258	-1.264	-1.270	-1.274	-1.278	-1.281	-1.282	-1.282	-1.281	-1.279	-1.275	-1.270	-1.264	-1.258	-1.249	-1.239	-1.229	-1.216	-1.202	-1.189	-1.174	-1.156	-1.140	-1.121	-1.102	-1.082	-1.060	-1.039	-1.015	-0.992	-0.966	-0.942	-0.916	-0.890	-0.864	-0.836	-0.808	-0.780	-0.751	-0.722	-0.694	-0.665	-0.636	-0.608	-0.579	-0.550	-0.521	-0.492	-0.464	-0.436	-0.409	-0.381	-0.355	-0.329	-0.302	-0.279	-0.254	-0.230	-0.208	-0.185	-0.164	-0.142	-0.121	-0.104	-0.085	-0.068	-0.051	-0.035	-0.020	-0.005	0.008	0.020	0.030	0.041	0.051	0.060	0.069	0.076	0.084	0.090	0.096	0.101	0.105	0.110	0.115	0.119	0.121	0.124	0.128	0.131	0.134	0.138	0.140	0.144	0.146	0.150	0.156	0.160	0.165	0.170	0.175	0.182	0.190	0.198	0.206	0.215	0.225	0.236	0.248	0.259	0.274	0.288	0.301	0.316	0.334	0.351	0.369	0.388	0.406	0.426	0.448	0.469	0.491	0.514	0.536	0.560	0.582	0.608	0.631	0.655	0.679	0.704	0.728	0.752	0.776	0.800	0.822	0.845	0.868	0.890	0.911	0.930	0.950	0.969	0.986	1.002	1.019	1.032	1.045	1.056	1.068	1.078	1.085	1.091	1.098	1.100	1.102	1.104	1.102	1.101	1.098	1.092	1.086	1.079	1.069	1.056	1.045	1.031	1.018	1.000	0.982	0.964	0.944	0.924	0.902	0.879	0.855	0.831	0.806	0.779	0.754	0.726	0.698	0.670	0.642	0.614	0.584	0.556	0.528	0.498	0.469	0.440	0.412	0.385	0.358	0.329	0.302	0.278	0.252	0.226	0.202	0.180	0.158	0.135	0.115	0.095	0.076	0.059	0.042	0.026	0.011	-0.002	-0.015	-0.028	-0.038	-0.048	-0.056	-0.064	-0.069	-0.074	-0.079	-0.081	-0.084	-0.085	-0.086	-0.086	-0.085	-0.082	-0.079	-0.076	-0.072	-0.066	-0.061	-0.055	-0.049	-0.041	-0.034	-0.026	-0.018	-0.009	0.001	0.010	0.019	0.029	0.039	0.049	0.059	0.069	0.079	0.089	0.098	0.109	0.118	0.126	0.136	0.145	0.152	0.162	0.170	0.178	0.184	0.191	0.198	0.204	0.210	0.215	0.219	0.224	0.228	0.230	0.232	0.235	0.238	0.239	0.240	0.240	0.240	0.240	0.239	0.238	0.236	0.232	0.230	0.226	0.224	0.220	0.215	0.211	0.208	0.202	0.198	0.192	0.186	0.181	0.176	0.170	0.165	0.159	0.154	0.149	0.142	0.139	0.134	0.130	0.125	0.121	0.119	0.115	0.112	0.111	0.110	0.110	0.110	0.111	0.111	0.114	0.116	0.121	0.126	0.131	0.138	0.145	0.152	0.161	0.171	0.181	0.192	0.205	0.219	0.232	0.248	0.262	0.279	0.296	0.314	0.331	0.351	0.371	0.391	0.411	0.432	0.454	0.475	0.498	0.520	0.542	0.564	0.588	0.609	0.632	0.654	0.675	0.698	0.719	0.739	0.759	0.778	0.796	0.815	0.832	0.849	0.864	0.879	0.892	0.904	0.916	0.926	0.935	0.944	0.949	0.954	0.959	0.961	0.962	0.964	0.961	0.959	0.955	0.950	0.944	0.935	0.926	0.918	0.906	0.892	0.880	0.865	0.850	0.832	0.815	0.796	0.778	0.758	0.738	0.716	0.694	0.671	0.649	0.628	0.605	0.581	0.558	0.535	0.511	0.489	0.465	0.444	0.420	0.399	0.379	0.358	0.338	0.319	0.299	0.280	0.264	0.248	0.232	0.218	0.204	0.190	0.179	0.168	0.159	0.150	0.142	0.136	0.130	0.126	0.122	0.121	0.120	0.120	0.120	0.121	0.125	0.128	0.131	0.136	0.141	0.148	0.154	0.161	0.170	0.178	0.186	0.195	0.205	0.214	0.222	0.234	0.242	0.252	0.261	0.272	0.281	0.290	0.299	0.308	0.315	0.321	0.329	0.335	0.342	0.348	0.351	0.356	0.360	0.361	0.362	0.365	0.365	0.364	0.362	0.360	0.358	0.354	0.349	0.345	0.338	0.332	0.325	0.318	0.309	0.300	0.291	0.280	0.270	0.259	0.248	0.236	0.225	0.212	0.200	0.188	0.176	0.164	0.150	0.139	0.126	0.114	0.102	0.090	0.079	0.068	0.058	0.048	0.038	0.029	0.020	0.011	0.004	-0.002	-0.010	-0.016	-0.020	-0.025	-0.028	-0.031	-0.034	-0.035	-0.036	-0.036	-0.035	-0.035	-0.034	-0.030	-0.026	-0.022	-0.019	-0.012	-0.008	-0.001	0.005	0.012	0.020	0.030	0.038	0.046	0.056	0.065	0.076	0.085	0.096	0.106	0.116	0.126	0.136	0.148	0.158	0.168	0.176	0.186	0.195	0.205	0.214	0.221	0.230	0.236	0.244	0.250	0.255	0.260	0.264	0.268	0.270	0.272	0.274	0.274	0.274	0.271	0.269	0.265	0.260	0.255	0.249	0.241	0.232	0.224	0.212	0.201	0.190	0.176	0.161	0.146	0.130	0.112	0.094	0.075	0.056	0.035	0.014	-0.009	-0.031	-0.055	-0.079	-0.104	-0.129	-0.154	-0.181	-0.208	-0.234	-0.260	-0.288	-0.314	-0.341	-0.369	-0.395	-0.422	-0.449	-0.476	-0.501	-0.528	-0.551	-0.576	-0.600	-0.624	-0.645	-0.666	-0.688	-0.708	-0.726	-0.745	-0.761	-0.776	-0.791	-0.806	-0.819	-0.829	-0.840	-0.849	-0.856	-0.864	-0.869	-0.872	-0.876	-0.878	-0.879	-0.878	-0.878	-0.874	-0.869	-0.865	-0.859	-0.851	-0.844	-0.835	-0.826	-0.815	-0.804	-0.792	-0.780	-0.766	-0.752	-0.739	-0.724	-0.709	-0.694	-0.678	-0.662	-0.646	-0.630	-0.614	-0.598	-0.581	-0.566	-0.550	-0.535	-0.520	-0.504	-0.489	-0.475	-0.461	-0.448	-0.435	-0.421	-0.410	-0.398	-0.386	-0.378	-0.366	-0.358	-0.349	-0.341	-0.332	-0.326	-0.319	-0.314	-0.309	-0.304	-0.299	-0.295	-0.290	-0.288	-0.284	-0.282	-0.279	-0.278	-0.276	-0.274	-0.272	-0.271	-0.270	-0.270	-0.269	-0.266	-0.266	-0.265	-0.262	-0.260	-0.259	-0.256	-0.254	-0.250	-0.245	-0.241	-0.236	-0.231	-0.225	-0.219	-0.210	-0.201	-0.192	-0.184	-0.172	-0.162	-0.151	-0.138	-0.125	-0.110	-0.094	-0.078	-0.060	-0.042	-0.024	-0.004	0.015	0.036	0.059	0.081	0.105	0.130	0.154	0.179	0.206	0.231	0.259	0.288	0.315	0.344	0.372	0.402	0.431	0.461	0.491	0.520	0.550	0.581	0.610	0.640	0.669	0.699	0.726	0.755	0.784	0.810	0.836	0.862	0.888	0.912	0.936	0.959	0.980	1.000	1.020	1.039	1.055	1.071	1.085	1.100	1.111	1.122	1.131	1.139	1.145	1.150	1.152	1.156	1.156	1.155	1.152	1.149	1.144	1.138	1.130	1.120	1.110	1.099	1.085	1.071	1.056	1.041	1.024	1.005	0.986	0.966	0.948	0.926	0.905	0.882	0.861	0.839	0.816	0.792	0.770	0.746	0.722	0.700	0.678	0.654	0.632	0.610	0.589	0.569	0.548	0.529	0.510	0.491	0.474	0.458	0.441	0.426	0.411	0.399	0.386	0.375	0.366	0.356	0.348	0.340	0.334	0.329	0.324	0.321	0.318	0.316	0.315	0.315	0.316	0.318	0.320	0.324	0.326	0.331	0.336	0.342	0.348	0.352	0.360	0.368	0.374	0.381	0.390	0.396	0.404	0.412	0.420	0.426	0.435	0.442	0.449	0.456	0.462	0.469	0.475	0.481	0.486	0.490	0.494	0.498	0.501	0.504	0.506	0.509	0.509	0.509	0.507	0.507	0.506	0.505	0.501	0.498	0.495	0.491	0.486	0.480	0.475	0.469	0.462	0.454	0.448	0.440	0.431	0.422	0.414	0.404	0.396	0.386	0.378	0.368	0.358	0.349	0.340	0.330	0.320	0.311	0.304	0.295	0.286	0.280	0.272	0.266	0.260	0.255	0.250	0.246	0.242	0.240	0.239	0.238	0.238	0.239	0.240	0.242	0.246	0.250	0.256	0.264	0.271	0.280	0.290	0.301	0.314	0.326	0.340	0.355	0.371	0.389	0.408	0.426	0.446	0.468	0.490	0.512	0.535	0.560	0.585	0.610	0.636	0.664	0.690	0.719	0.746	0.775	0.804	0.832	0.861	0.890	0.919	0.948	0.976	1.004	1.031	1.059	1.086	1.112	1.136	1.162	1.186	1.209	1.231	1.251	1.272	1.291	1.309	1.325	1.341	1.355	1.368	1.379	1.389	1.398	1.405	1.410	1.412	1.415	1.416	1.416	1.414	1.410	1.404	1.395	1.386	1.378	1.365	1.351	1.336	1.320	1.302	1.284	1.264	1.241	1.218	1.194	1.168	1.142	1.114	1.085	1.056	1.026	0.994	0.964	0.931	0.898	0.865	0.831	0.798	0.765	0.731	0.698	0.664	0.631	0.598	0.565	0.532	0.501	0.470	0.440	0.410	0.381	0.354	0.328	0.301	0.278	0.254	0.232	0.211	0.191	0.172	0.156	0.140	0.128	0.115	0.104	0.094	0.086	0.079	0.074	0.070	0.068	0.068	0.066	0.069	0.071	0.075	0.081	0.086	0.094	0.101	0.111	0.121	0.131	0.144	0.155	0.168	0.181	0.195	0.209	0.224	0.238	0.251	0.266	0.281	0.295	0.310	0.322	0.336	0.350	0.362	0.375	0.388	0.399	0.410	0.420	0.429	0.438	0.445	0.452	0.459	0.465	0.470	0.474	0.476	0.479	0.481	0.481	0.481	0.480	0.479	0.478	0.474	0.469	0.466	0.460	0.456	0.450	0.444	0.436	0.430	0.422	0.415	0.406	0.400	0.391	0.382	0.375	0.366	0.358	0.350	0.340	0.332	0.325	0.316	0.309	0.304	0.296	0.290	0.284	0.278	0.272	0.269	0.264	0.260	0.256	0.254	0.252	0.250	0.249	0.248	0.249	0.249	0.250	0.250	0.252	0.256	0.259	0.261	0.266	0.271	0.276	0.281	0.288	0.294	0.300	0.306	0.312	0.320	0.328	0.335	0.342	0.351	0.359	0.368	0.375	0.384	0.391	0.400	0.408	0.415	0.422	0.430	0.436	0.442	0.450	0.455	0.460	0.465	0.469	0.472	0.476	0.479	0.480	0.480	0.480	0.480	0.479	0.476	0.472	0.468	0.462	0.455	0.449	0.440	0.430	0.420	0.409	0.396	0.382	0.369	0.352	0.335	0.318	0.298	0.278	0.258	0.235	0.211	0.188	0.162	0.136	0.110	0.081	0.054	0.024	-0.008	-0.038	-0.069	-0.100	-0.132	-0.166	-0.200	-0.232	-0.266	-0.300	-0.335	-0.370	-0.404	-0.438	-0.472	-0.506	-0.541	-0.575	-0.609	-0.642	-0.675	-0.708	-0.739	-0.770	-0.800	-0.831	-0.860	-0.889	-0.916	-0.942	-0.969	-0.994	-1.018	-1.040	-1.062	-1.084	-1.102	-1.121	-1.139	-1.155	-1.170	-1.185	-1.198	-1.210	-1.220	-1.230	-1.238	-1.245	-1.251	-1.255	-1.259	-1.261	-1.262	-1.264	-1.262	-1.260	-1.258	-1.254	-1.249	-1.242	-1.238	-1.230	-1.221	-1.212	-1.204	-1.194	-1.182	-1.171	-1.159	-1.149	-1.136	-1.122	-1.110	-1.098	-1.084	-1.072	-1.059	-1.046	-1.032	-1.020	-1.006	-0.995	-0.981	-0.970	-0.959	-0.948	-0.936	-0.925	-0.915	-0.905	-0.896	-0.889	-0.881	-0.874	-0.866	-0.860	-0.855	-0.849	-0.844	-0.840	-0.836	-0.834	-0.830	-0.829	-0.828	-0.826	-0.825	-0.826	-0.825	-0.826	-0.825	-0.826	-0.828	-0.829	-0.829	-0.830	-0.831	-0.832	-0.834	-0.834	-0.835	-0.836	-0.836	-0.835	-0.835	-0.834	-0.834	-0.832	-0.830	-0.826	-0.824	-0.820	-0.815	-0.810	-0.805	-0.799	-0.791	-0.784	-0.775	-0.766	-0.756	-0.745	-0.734	-0.722	-0.710	-0.696	-0.684	-0.670	-0.656	-0.640	-0.625	-0.609	-0.592	-0.576	-0.560	-0.542	-0.526	-0.509	-0.491	-0.475	-0.459	-0.441	-0.425	-0.409	-0.392	-0.378	-0.362	-0.350	-0.336	-0.322	-0.311	-0.300	-0.290	-0.280	-0.272	-0.265	-0.260	-0.254	-0.251	-0.249	-0.248	-0.248	-0.249	-0.251	-0.256	-0.261	-0.269	-0.278	-0.288	-0.299	-0.311	-0.325	-0.341	-0.356	-0.375	-0.394	-0.414	-0.435	-0.458	-0.481	-0.506	-0.531	-0.558	-0.585	-0.612	-0.641	-0.671	-0.699	-0.730	-0.759	-0.790	-0.821	-0.850	-0.881	-0.911	-0.942	-0.971	-1.001	-1.031	-1.059	-1.086	-1.114	-1.140	-1.165	-1.190	-1.214	-1.236	-1.259	-1.278	-1.296	-1.316	-1.331	-1.348	-1.362	-1.375	-1.386	-1.398	-1.405	-1.412	-1.419	-1.424	-1.428	-1.429	-1.430	-1.430	-1.429	-1.426	-1.421	-1.416	-1.410	-1.404	-1.395	-1.386	-1.378	-1.366	-1.355	-1.342	-1.331	-1.318	-1.306	-1.292	-1.279	-1.266	-1.252	-1.239	-1.225	-1.212	-1.199	-1.186	-1.172	-1.160	-1.150	-1.138	-1.128	-1.119	-1.109	-1.101	-1.092	-1.086	-1.079	-1.074	-1.071	-1.066	-1.065	-1.064	-1.062	-1.064	-1.065	-1.068	-1.071	-1.076	-1.081	-1.088	-1.095	-1.102	-1.111	-1.121	-1.132	-1.142	-1.155	-1.168	-1.181	-1.194	-1.209	-1.224	-1.239	-1.254	-1.270	-1.288	-1.304	-1.320	-1.336	-1.354	-1.371	-1.388	-1.404	-1.421	-1.438	-1.454	-1.470	-1.486	-1.501	-1.518	-1.531	-1.546	-1.561	-1.575	-1.588	-1.601	-1.612	-1.624	-1.635	-1.645	-1.655	-1.665	-1.674	-1.681	-1.689	-1.696	-1.704	-1.710	-1.716	-1.720	-1.726	-1.730	-1.734	-1.738	-1.740	-1.744	-1.746	-1.750	-1.751	-1.752	-1.755	-1.758	-1.759	-1.760	-1.761	-1.764	-1.765	-1.768	-1.769	-1.771	-1.774	-1.776	-1.781	-1.784	-1.788	-1.791	-1.796	-1.801	-1.806	-1.812	-1.820	-1.825	-1.832	-1.841	-1.849	-1.859	-1.868	-1.878	-1.888	-1.899	-1.910	-1.922	-1.935	-1.949	-1.962	-1.978	-1.992	-2.007	-2.025	-2.041	-2.059	-2.076	-2.095	-2.112	-2.132	-2.151	-2.171	-2.191	-2.212	-2.232	-2.254	-2.274	-2.296	-2.318	-2.339	-2.360	-2.381	-2.404	-2.426	-2.448	-2.469	-2.491	-2.511	-2.534	-2.554	-2.575	-2.595	-2.614	-2.634	-2.652	-2.671	-2.689	-2.706	-2.724	-2.740	-2.755	-2.769	-2.784	-2.798	-2.809	-2.821	-2.832	-2.841	-2.850	-2.859	-2.865	-2.871	-2.876	-2.880	-2.882	-2.885	-2.886	-2.886	-2.886	-2.882	-2.881	-2.878	-2.872	-2.866	-2.860	-2.852	-2.844	-2.835	-2.824	-2.814	-2.801	-2.789	-2.775	-2.761	-2.746	-2.730	-2.715	-2.699	-2.681	-2.662	-2.645	-2.626	-2.608	-2.588	-2.568	-2.548	-2.528	-2.508	-2.488	-2.466	-2.446	-2.426	-2.405	-2.385	-2.365	-2.345	-2.325	-2.306	-2.286	-2.269	-2.249	-2.231	-2.214	-2.196	-2.181	-2.165	-2.150	-2.136	-2.122	-2.110	-2.098	-2.088	-2.078	-2.069	-2.061	-2.055	-2.049	-2.044	-2.041	-2.040	-2.039	-2.038	-2.040	-2.044	-2.046	-2.054	-2.060	-2.068	-2.078	-2.088	-2.101	-2.114	-2.129	-2.145	-2.162	-2.180	-2.200	-2.220	-2.242	-2.265	-2.288	-2.312	-2.338	-2.364	-2.390	-2.418	-2.445	-2.472	-2.500	-2.530	-2.558	-2.585	-2.615	-2.642	-2.671	-2.699	-2.728	-2.754	-2.780	-2.806	-2.830	-2.854	-2.876	-2.899	-2.920	-2.939	-2.956	-2.974	-2.989	-3.002	-3.015	-3.026	-3.035	-3.042	-3.049	-3.054	-3.056	-3.058	-3.056	-3.055	-3.051	-3.046	-3.039	-3.030	-3.021	-3.010	-2.998	-2.984	-2.969	-2.954	-2.936	-2.919	-2.900	-2.881	-2.861	-2.840	-2.819	-2.799	-2.776	-2.754	-2.732	-2.711	-2.689	-2.668	-2.646	-2.625	-2.605	-2.585	-2.566	-2.548	-2.530	-2.512	-2.496	-2.481	-2.466	-2.454	-2.440	-2.430	-2.420	-2.410	-2.402	-2.395	-2.390	-2.385	-2.380	-2.378	-2.376	-2.375	-2.376	-2.376	-2.379	-2.381	-2.384	-2.388	-2.392	-2.399	-2.405	-2.410	-2.416	-2.424	-2.430	-2.438	-2.446	-2.454	-2.460	-2.468	-2.475	-2.482	-2.490	-2.496	-2.504	-2.508	-2.514	-2.519	-2.522	-2.528	-2.530	-2.532	-2.534	-2.535	-2.536	-2.535	-2.535	-2.532	-2.530	-2.526	-2.522	-2.518	-2.511	-2.505	-2.496	-2.488	-2.479	-2.470	-2.459	-2.448	-2.436	-2.422	-2.410	-2.396	-2.381	-2.366	-2.350	-2.335	-2.319	-2.302	-2.285	-2.269	-2.250	-2.234	-2.216	-2.198	-2.180	-2.162	-2.145	-2.128	-2.111	-2.094	-2.078	-2.061	-2.045	-2.030	-2.016	-2.001	-1.988	-1.974	-1.961	-1.950	-1.940	-1.930	-1.920	-1.912	-1.904	-1.896	-1.892	-1.886	-1.882	-1.880	-1.879	-1.878	-1.878	-1.879	-1.881	-1.884	-1.889	-1.892	-1.900	-1.906	-1.914	-1.924	-1.932	-1.944	-1.956	-1.969	-1.982	-1.998	-2.011	-2.029	-2.045	-2.061	-2.079	-2.098	-2.116	-2.136	-2.156	-2.176	-2.196	-2.219	-2.239	-2.261	-2.281	-2.302	-2.325	-2.346	-2.368	-2.389	-2.410	-2.431	-2.451	-2.471	-2.492	-2.511	-2.530	-2.549	-2.566	-2.584	-2.600	-2.618	-2.632	-2.646	-2.661	-2.674	-2.685	-2.698	-2.709	-2.718	-2.726	-2.734	-2.741	-2.746	-2.752	-2.756	-2.759	-2.762	-2.764	-2.765	-2.765	-2.765	-2.764	-2.761	-2.759	-2.756	-2.752	-2.749	-2.742	-2.738	-2.732	-2.726	-2.721	-2.714	-2.708	-2.701	-2.694	-2.688	-2.681	-2.674	-2.668	-2.661	-2.656	-2.650	-2.645	-2.640	-2.635	-2.631	-2.628	-2.625	-2.622	-2.622	-2.620	-2.620	-2.621	-2.622	-2.624	-2.626	-2.630	-2.634	-2.639	-2.645	-2.652	-2.660	-2.666	-2.676	-2.686	-2.696	-2.708	-2.719	-2.731	-2.745	-2.758	-2.771	-2.788	-2.801	-2.818	-2.832	-2.850	-2.868	-2.884	-2.901	-2.919	-2.936	-2.954	-2.971	-2.990	-3.008	-3.026	-3.044	-3.060	-3.079	-3.096	-3.114	-3.129	-3.146	-3.161	-3.178	-3.191	-3.208	-3.220	-3.234	-3.248	-3.260	-3.271	-3.282	-3.292	-3.302	-3.312	-3.320	-3.328	-3.334	-3.341	-3.346	-3.350	-3.354	-3.358	-3.360	-3.360	-3.360	-3.360	-3.359	-3.358	-3.355	-3.351	-3.348	-3.342	-3.336	-3.330	-3.324	-3.316	-3.308	-3.299	-3.290	-3.280	-3.269	-3.259	-3.248	-3.236	-3.224	-3.212	-3.199	-3.188	-3.175	-3.161	-3.149	-3.136	-3.124	-3.111	-3.099	-3.088	-3.076	-3.064	-3.054	-3.044	-3.034	-3.025	-3.016	-3.010	-3.002	-2.996	-2.991	-2.988	-2.984	-2.981	-2.980	-2.980	-2.980	-2.981	-2.985	-2.990	-2.994	-3.000	-3.008	-3.016	-3.025	-3.036	-3.049	-3.061	-3.075	-3.091	-3.106	-3.124	-3.142	-3.160	-3.180	-3.200	-3.222	-3.244	-3.266	-3.289	-3.314	-3.338	-3.361	-3.386	-3.411	-3.436	-3.460	-3.485	-3.510	-3.535	-3.560	-3.585	-3.609	-3.632	-3.654	-3.676	-3.698	-3.719	-3.739	-3.759	-3.776	-3.794	-3.809	-3.825	-3.839	-3.852	-3.864	-3.874	-3.884	-3.890	-3.898	-3.902	-3.906	-3.909	-3.910	-3.909	-3.908	-3.905	-3.900	-3.894	-3.888	-3.879	-3.869	-3.859	-3.846	-3.834	-3.819	-3.802	-3.786	-3.769	-3.750	-3.730	-3.710	-3.689	-3.666	-3.644	-3.620	-3.595	-3.571	-3.546	-3.521	-3.495	-3.470	-3.442	-3.416	-3.391	-3.364	-3.339	-3.312	-3.286	-3.260	-3.236	-3.211	-3.188	-3.165	-3.141	-3.120	-3.099	-3.078	-3.058	-3.039	-3.021	-3.005	-2.989	-2.975	-2.961	-2.949	-2.936	-2.926	-2.918	-2.909	-2.901	-2.896	-2.891	-2.889	-2.886	-2.886	-2.886	-2.886	-2.889	-2.892	-2.896	-2.902	-2.908	-2.915	-2.922	-2.931	-2.940	-2.950	-2.961	-2.972	-2.984	-2.995	-3.008	-3.020	-3.032	-3.045	-3.058	-3.071	-3.084	-3.096	-3.109	-3.120	-3.132	-3.144	-3.155	-3.165	-3.175	-3.184	-3.194	-3.202	-3.209	-3.216	-3.221	-3.226	-3.231	-3.234	-3.238	-3.239	-3.240	-3.240	-3.240	-3.238	-3.236	-3.232	-3.230	-3.226	-3.220	-3.214	-3.209	-3.201	-3.194	-3.185	-3.178	-3.168	-3.158	-3.149	-3.139	-3.129	-3.118	-3.108	-3.096	-3.085	-3.074	-3.064	-3.052	-3.042	-3.031	-3.021	-3.012	-3.002	-2.994	-2.984	-2.978	-2.969	-2.962	-2.955	-2.949	-2.944	-2.938	-2.934	-2.930	-2.926	-2.924	-2.922	-2.920	-2.920	-2.919	-2.920	-2.920	-2.921	-2.924	-2.928	-2.930	-2.934	-2.938	-2.942	-2.948	-2.952	-2.958	-2.964	-2.969	-2.976	-2.981	-2.989	-2.995	-3.001	-3.008	-3.014	-3.020	-3.025	-3.031	-3.036	-3.041	-3.046	-3.050	-3.054	-3.058	-3.060	-3.062	-3.062	-3.062	-3.062	-3.062	-3.062	-3.060	-3.058	-3.054	-3.049	-3.044	-3.039	-3.031	-3.024	-3.016	-3.006	-2.996	-2.986	-2.975	-2.964	-2.950	-2.936	-2.922	-2.908	-2.891	-2.876	-2.860	-2.842	-2.826	-2.808	-2.790	-2.771	-2.754	-2.735	-2.715	-2.696	-2.678	-2.659	-2.640	-2.621	-2.602	-2.584	-2.568	-2.549	-2.532	-2.515	-2.499	-2.484	-2.469	-2.455	-2.441	-2.429	-2.416	-2.405	-2.394	-2.385	-2.375	-2.368	-2.360	-2.355	-2.349	-2.345	-2.341	-2.339	-2.339	-2.338	-2.338	-2.340	-2.341	-2.345	-2.350	-2.354	-2.360	-2.368	-2.374	-2.382	-2.391	-2.400	-2.411	-2.421	-2.432	-2.445	-2.458	-2.470	-2.484	-2.498	-2.512	-2.528	-2.541	-2.556	-2.571	-2.586	-2.602	-2.618	-2.632	-2.648	-2.664	-2.679	-2.695	-2.710	-2.726	-2.740	-2.755	-2.770	-2.784	-2.799	-2.814	-2.828	-2.841	-2.855	-2.869	-2.880	-2.894	-2.906	-2.918	-2.930	-2.941	-2.954	-2.964	-2.974	-2.985	-2.995	-3.005	-3.015	-3.025	-3.032	-3.041	-3.050	-3.059	-3.066	-3.075	-3.082	-3.090	-3.096	-3.104	-3.111	-3.118	-3.124	-3.131	-3.138	-3.142	-3.150	-3.156	-3.161	-3.168	-3.174	-3.179	-3.185	-3.191	-3.198	-3.204	-3.209	-3.214	-3.220	-3.228	-3.232	-3.239	-3.245	-3.251	-3.259	-3.264	-3.271	-3.278	-3.286	-3.292	-3.300	-3.308	-3.316	-3.322	-3.331	-3.340	-3.349	-3.356	-3.365	-3.374	-3.382	-3.391	-3.401	-3.409	-3.419	-3.429	-3.438	-3.448	-3.458	-3.466	-3.476	-3.486	-3.495	-3.504	-3.512	-3.522	-3.531	-3.539	-3.549	-3.556	-3.564	-3.572	-3.578	-3.585	-3.591	-3.596	-3.602	-3.608	-3.612	-3.615	-3.619	-3.620	-3.622	-3.622	-3.622	-3.622	-3.621	-3.619	-3.616	-3.612	-3.608	-3.602	-3.596	-3.590	-3.582	-3.572	-3.564	-3.554	-3.542	-3.530	-3.518	-3.504	-3.490	-3.475	-3.460	-3.444	-3.426	-3.410	-3.391	-3.374	-3.355	-3.335	-3.316	-3.296	-3.278	-3.258	-3.238	-3.219	-3.198	-3.178	-3.159	-3.139	-3.119	-3.101	-3.082	-3.064	-3.046	-3.029	-3.012	-2.998	-2.982	-2.969	-2.954	-2.941	-2.930	-2.919	-2.909	-2.899	-2.891	-2.885	-2.879	-2.872	-2.869	-2.866	-2.864	-2.864	-2.864	-2.865	-2.869	-2.872	-2.878	-2.882	-2.890	-2.898	-2.906	-2.918	-2.928	-2.940	-2.951	-2.965	-2.980	-2.995	-3.011	-3.028	-3.046	-3.064	-3.082	-3.102	-3.122	-3.144	-3.164	-3.186	-3.208	-3.230	-3.252	-3.275	-3.299	-3.321	-3.345	-3.369	-3.392	-3.415	-3.439	-3.464	-3.486	-3.510	-3.532	-3.555	-3.578	-3.601	-3.624	-3.645	-3.666	-3.688	-3.708	-3.729	-3.749	-3.769	-3.786	-3.805	-3.822	-3.839	-3.855	-3.871	-3.886	-3.900	-3.914	-3.926	-3.939	-3.950	-3.960	-3.970	-3.979	-3.988	-3.994	-4.001	-4.008	-4.012	-4.016	-4.020	-4.022	-4.025	-4.028	-4.029	-4.029	-4.029	-4.028	-4.026	-4.025	-4.022	-4.019	-4.016	-4.011	-4.008	-4.003	-3.999	-3.994	-3.989	-3.984	-3.976	-3.971	-3.965	-3.961	-3.955	-3.949	-3.944	-3.939	-3.934	-3.929	-3.925	-3.920	-3.918	-3.912	-3.910	-3.908	-3.905	-3.904	-3.902	-3.901	-3.901	-3.901	-3.901	-3.904	-3.905	-3.908	-3.910	-3.912	-3.916	-3.920	-3.925	-3.930	-3.935	-3.941	-3.946	-3.952	-3.959	-3.965	-3.972	-3.979	-3.985	-3.992	-3.999	-4.006	-4.012	-4.019	-4.026	-4.032	-4.039	-4.045	-4.051	-4.056	-4.061	-4.065	-4.069	-4.072	-4.075	-4.077	-4.080	-4.081	-4.081	-4.081	-4.081	-4.080	-4.077	-4.076	-4.072	-4.069	-4.064	-4.059	-4.052	-4.046	-4.039	-4.030	-4.021	-4.011	-4.001	-3.990	-3.979	-3.966	-3.954	-3.940	-3.926	-3.912	-3.899	-3.884	-3.866	-3.851	-3.835	-3.819	-3.801	-3.785	-3.768	-3.749	-3.731	-3.714	-3.696	-3.679	-3.660	-3.642	-3.624	-3.606	-3.589	-3.571	-3.554	-3.538	-3.521	-3.505	-3.489	-3.474	-3.460	-3.445	-3.432	-3.419	-3.408	-3.395	-3.384	-3.374	-3.364	-3.355	-3.346	-3.340	-3.334	-3.328	-3.322	-3.319	-3.316	-3.314	-3.312	-3.311	-3.312	-3.312	-3.315	-3.318	-3.321	-3.324	-3.330	-3.335	-3.340	-3.348	-3.355	-3.362	-3.370	-3.379	-3.388	-3.396	-3.406	-3.416	-3.426	-3.436	-3.446	-3.456	-3.466	-3.478	-3.488	-3.496	-3.506	-3.515	-3.525	-3.534	-3.541	-3.550	-3.556	-3.562	-3.569	-3.575	-3.579	-3.584	-3.588	-3.590	-3.592	-3.594	-3.595	-3.596	-3.595	-3.592	-3.591	-3.590	-3.586	-3.582	-3.578	-3.572	-3.568	-3.561	-3.554	-3.548	-3.540	-3.531	-3.522	-3.514	-3.505	-3.495	-3.486	-3.478	-3.468	-3.458	-3.448	-3.438	-3.426	-3.418	-3.408	-3.398	-3.388	-3.378	-3.369	-3.360	-3.351	-3.342	-3.334	-3.326	-3.319	-3.311	-3.304	-3.298	-3.291	-3.285	-3.280	-3.274	-3.270	-3.265	-3.261	-3.259	-3.255	-3.251	-3.249	-3.246	-3.244	-3.242	-3.241	-3.240	-3.240	-3.239	-3.238	-3.238	-3.238	-3.238	-3.238	-3.239	-3.239	-3.239	-3.240	-3.241	-3.241	-3.242	-3.242	-3.245	-3.245	-3.246	-3.246	-3.248	-3.248	-3.249	-3.250	-3.250	-3.250	-3.251	-3.251	-3.250	-3.251	-3.251	-3.251	-3.250	-3.250	-3.249	-3.248	-3.246	-3.245	-3.244	-3.242	-3.240	-3.238	-3.235	-3.234	-3.231	-3.229	-3.225	-3.222	-3.220	-3.215	-3.212	-3.209	-3.205	-3.201	-3.198	-3.192	-3.189	-3.186	-3.181	-3.178	-3.172	-3.169	-3.164	-3.160	-3.158	-3.154	-3.150	-3.146	-3.144	-3.140	-3.136	-3.134	-3.132	-3.130	-3.128	-3.126	-3.126	-3.125	-3.126	-3.126	-3.128	-3.129	-3.131	-3.134	-3.138	-3.141	-3.145	-3.151	-3.158	-3.164	-3.171	-3.179	-3.188	-3.196	-3.206	-3.216	-3.229	-3.240	-3.252	-3.266	-3.281	-3.296	-3.311	-3.326	-3.342	-3.360	-3.376	-3.395	-3.414	-3.432	-3.451	-3.471	-3.490	-3.510	-3.530	-3.551	-3.571	-3.591	-3.611	-3.632	-3.651	-3.671	-3.691	-3.711	-3.730	-3.750	-3.769	-3.786	-3.804	-3.820	-3.838	-3.854	-3.869	-3.884	-3.896	-3.910	-3.922	-3.932	-3.942	-3.952	-3.962	-3.970	-3.976	-3.982	-3.988	-3.991	-3.995	-3.996	-3.998	-3.999	-3.999	-3.998	-3.995	-3.991	-3.988	-3.982	-3.978	-3.971	-3.964	-3.956	-3.949	-3.940	-3.931	-3.920	-3.910	-3.899	-3.888	-3.878	-3.866	-3.854	-3.841	-3.830	-3.818	-3.805	-3.792	-3.780	-3.768	-3.756	-3.744	-3.731	-3.719	-3.708	-3.698	-3.686	-3.678	-3.668	-3.659	-3.650	-3.641	-3.634	-3.628	-3.621	-3.615	-3.610	-3.606	-3.602	-3.600	-3.598	-3.595	-3.595	-3.595	-3.595	-3.598	-3.598	-3.601	-3.605	-3.609	-3.611	-3.618	-3.622	-3.630	-3.636	-3.644	-3.651	-3.660	-3.670	-3.679	-3.689	-3.698	-3.709	-3.720	-3.731	-3.741	-3.752	-3.765	-3.775	-3.788	-3.799	-3.810	-3.822	-3.832	-3.845	-3.855	-3.866	-3.875	-3.886	-3.895	-3.904	-3.912	-3.920	-3.929	-3.935	-3.941	-3.948	-3.952	-3.956	-3.961	-3.964	-3.966	-3.968	-3.968	-3.968	-3.966	-3.965	-3.962	-3.959	-3.954	-3.949	-3.942	-3.936	-3.930	-3.920	-3.912	-3.902	-3.891	-3.880	-3.869	-3.855	-3.841	-3.828	-3.814	-3.799	-3.784	-3.768	-3.752	-3.735	-3.719	-3.701	-3.684	-3.666	-3.649	-3.631	-3.614	-3.596	-3.580	-3.564	-3.545	-3.530	-3.514	-3.499	-3.482	-3.468	-3.455	-3.441	-3.428	-3.416	-3.406	-3.395	-3.385	-3.378	-3.369	-3.362	-3.356	-3.352	-3.349	-3.348	-3.346	-3.345	-3.346	-3.349	-3.351	-3.356	-3.361	-3.368	-3.376	-3.384	-3.395	-3.405	-3.416	-3.429	-3.444	-3.458	-3.472	-3.489	-3.506	-3.524	-3.541	-3.560	-3.579	-3.596	-3.616	-3.636	-3.656	-3.676	-3.696	-3.716	-3.736	-3.755	-3.775	-3.794	-3.811	-3.829	-3.846	-3.862	-3.878	-3.892	-3.906	-3.920	-3.931	-3.942	-3.954	-3.962	-3.970	-3.976	-3.981	-3.986	-3.990	-3.991	-3.991	-3.990	-3.989	-3.985	-3.980	-3.975	-3.968	-3.959	-3.950	-3.940	-3.928	-3.915	-3.901	-3.888	-3.870	-3.854	-3.838	-3.820	-3.801	-3.781	-3.761	-3.741	-3.720	-3.700	-3.679	-3.656	-3.634	-3.612	-3.590	-3.568	-3.545	-3.524	-3.502	-3.479	-3.458	-3.438	-3.418	-3.396	-3.378	-3.358	-3.339	-3.320	-3.304	-3.286	-3.271	-3.256	-3.241	-3.228	-3.215	-3.204	-3.191	-3.181	-3.172	-3.164	-3.156	-3.150	-3.144	-3.139	-3.134	-3.131	-3.130	-3.128	-3.126	-3.126	-3.128	-3.130	-3.132	-3.135	-3.139	-3.144	-3.148	-3.152	-3.159	-3.166	-3.174	-3.180	-3.189	-3.196	-3.205	-3.215	-3.224	-3.232	-3.242	-3.251	-3.261	-3.271	-3.281	-3.290	-3.300	-3.310	-3.319	-3.328	-3.336	-3.345	-3.354	-3.362	-3.370	-3.378	-3.385	-3.391	-3.396	-3.402	-3.408	-3.412	-3.415	-3.420	-3.424	-3.425	-3.428	-3.429	-3.431	-3.431	-3.432	-3.432	-3.431	-3.431	-3.431	-3.429	-3.428	-3.426	-3.424	-3.421	-3.419	-3.415	-3.412	-3.410	-3.408	-3.404	-3.400	-3.398	-3.394	-3.390	-3.388	-3.384	-3.381	-3.379	-3.376	-3.374	-3.371	-3.370	-3.369	-3.366	-3.365	-3.365	-3.364	-3.364	-3.362	-3.364	-3.362	-3.364	-3.364	-3.366	-3.366	-3.369	-3.371	-3.371	-3.374	-3.376	-3.379	-3.381	-3.384	-3.386	-3.389	-3.392	-3.394	-3.396	-3.400	-3.402	-3.404	-3.406	-3.408	-3.411	-3.411	-3.414	-3.415	-3.416	-3.416	-3.416	-3.416	-3.418	-3.416	-3.415	-3.414	-3.412	-3.410	-3.408	-3.404	-3.401	-3.396	-3.392	-3.386	-3.381	-3.375	-3.368	-3.361	-3.354	-3.345	-3.336	-3.328	-3.318	-3.308	-3.296	-3.286	-3.274	-3.261	-3.249	-3.235	-3.221	-3.208	-3.192	-3.179	-3.162	-3.146	-3.129	-3.112	-3.095	-3.076	-3.059	-3.040	-3.021	-3.001	-2.982	-2.962	-2.942	-2.922	-2.901	-2.881	-2.860	-2.840	-2.819	-2.798	-2.778	-2.756	-2.735	-2.714	-2.694	-2.672	-2.652	-2.631	-2.610	-2.590	-2.571	-2.551	-2.532	-2.514	-2.495	-2.478	-2.460	-2.442	-2.426	-2.411	-2.396	-2.382	-2.368	-2.354	-2.342	-2.330	-2.319	-2.309	-2.300	-2.291	-2.282	-2.276	-2.271	-2.265	-2.262	-2.259	-2.256	-2.255	-2.255	-2.254	-2.255	-2.258	-2.261	-2.265	-2.269	-2.275	-2.281	-2.288	-2.295	-2.304	-2.312	-2.322	-2.334	-2.344	-2.356	-2.368	-2.380	-2.392	-2.406	-2.419	-2.434	-2.448	-2.461	-2.476	-2.490	-2.505	-2.519	-2.534	-2.548	-2.562	-2.578	-2.590	-2.604	-2.619	-2.632	-2.644	-2.658	-2.670	-2.681	-2.694	-2.704	-2.715	-2.725	-2.735	-2.744	-2.752	-2.761	-2.769	-2.776	-2.784	-2.790	-2.796	-2.802	-2.808	-2.812	-2.819	-2.822	-2.826	-2.831	-2.835	-2.839	-2.842	-2.845	-2.850	-2.852	-2.856	-2.860	-2.864	-2.866	-2.870	-2.874	-2.878	-2.884	-2.888	-2.892	-2.898	-2.902	-2.909	-2.915	-2.921	-2.929	-2.935	-2.944	-2.951	-2.961	-2.970	-2.980	-2.990	-3.000	-3.011	-3.022	-3.035	-3.046	-3.059	-3.071	-3.085	-3.099	-3.112	-3.126	-3.140	-3.154	-3.169	-3.184	-3.199	-3.214	-3.228	-3.242	-3.256	-3.271	-3.285	-3.299	-3.314	-3.326	-3.340	-3.354	-3.366	-3.379	-3.391	-3.402	-3.412	-3.424	-3.434	-3.442	-3.452	-3.461	-3.469	-3.476	-3.482	-3.489	-3.495	-3.499	-3.504	-3.508	-3.511	-3.514	-3.515	-3.516	-3.518	-3.519	-3.519	-3.519	-3.518	-3.516	-3.515	-3.514	-3.511	-3.509	-3.506	-3.504	-3.500	-3.498	-3.494	-3.491	-3.488	-3.485	-3.481	-3.478	-3.475	-3.472	-3.469	-3.465	-3.464	-3.460	-3.459	-3.456	-3.455	-3.452	-3.451	-3.451	-3.451	-3.450	-3.451	-3.451	-3.452	-3.455	-3.455	-3.459	-3.460	-3.464	-3.466	-3.470	-3.474	-3.478	-3.482	-3.488	-3.491	-3.496	-3.504	-3.508	-3.514	-3.520	-3.526	-3.534	-3.539	-3.546	-3.551	-3.559	-3.564	-3.570	-3.576	-3.581	-3.589	-3.594	-3.600	-3.604	-3.610	-3.614	-3.619	-3.624	-3.628	-3.632	-3.635	-3.639	-3.641	-3.644	-3.646	-3.649	-3.651	-3.652	-3.655	-3.656	-3.658	-3.658	-3.658	-3.658	-3.659	-3.658	-3.658	-3.658	-3.658	-3.655	-3.654	-3.654	-3.652	-3.651	-3.650	-3.648	-3.646	-3.645	-3.644	-3.642	-3.641	-3.640	-3.639	-3.638	-3.635	-3.635	-3.634	-3.632	-3.631	-3.630	-3.630	-3.629	-3.629	-3.628	-3.628	-3.628	-3.626	-3.628	-3.626	-3.628	-3.626	-3.628	-3.628	-3.628	-3.629	-3.629	-3.630	-3.631	-3.630	-3.631	-3.632	-3.632	-3.634	-3.634	-3.635	-3.638	-3.638	-3.638	-3.639	-3.640	-3.640	-3.641	-3.642	-3.642	-3.642	-3.644	-3.645	-3.645	-3.645	-3.646	-3.646	-3.646	-3.648	-3.648	-3.649	-3.649	-3.650	-3.650	-3.650	-3.650	-3.650	-3.652	-3.652	-3.654	-3.655	-3.655	-3.656	-3.659	-3.661	-3.662	-3.666	-3.668	-3.670	-3.674	-3.678	-3.680	-3.685	-3.689	-3.694	-3.699	-3.705	-3.710	-3.718	-3.722	-3.730	-3.738	-3.745	-3.752	-3.762	-3.770	-3.779	-3.788	-3.799	-3.809	-3.818	-3.829	-3.840	-3.850	-3.861	-3.872	-3.884	-3.895	-3.906	-3.918	-3.929	-3.939	-3.950	-3.961	-3.971	-3.981	-3.991	-4.001	-4.010	-4.019	-4.026	-4.035	-4.043	-4.049	-4.055	-4.060	-4.066	-4.071	-4.074	-4.079	-4.080	-4.082	-4.082	-4.084	-4.084	-4.082	-4.081	-4.079	-4.077	-4.074	-4.070	-4.066	-4.061	-4.055	-4.049	-4.044	-4.036	-4.029	-4.021	-4.014	-4.005	-3.998	-3.989	-3.981	-3.971	-3.962	-3.955	-3.946	-3.938	-3.929	-3.921	-3.912	-3.905	-3.898	-3.891	-3.884	-3.878	-3.871	-3.866	-3.860	-3.856	-3.851	-3.848	-3.844	-3.842	-3.839	-3.838	-3.836	-3.835	-3.835	-3.835	-3.835	-3.838	-3.839	-3.840	-3.841	-3.845	-3.848	-3.850	-3.852	-3.856	-3.859	-3.862	-3.866	-3.869	-3.872	-3.876	-3.878	-3.881	-3.884	-3.886	-3.889	-3.890	-3.892	-3.891	-3.892	-3.892	-3.892	-3.891	-3.889	-3.888	-3.885	-3.882	-3.878	-3.874	-3.868	-3.862	-3.855	-3.848	-3.840	-3.830	-3.821	-3.811	-3.801	-3.789	-3.779	-3.766	-3.752	-3.740	-3.725	-3.710	-3.695	-3.680	-3.664	-3.648	-3.631	-3.615	-3.598	-3.581	-3.562	-3.546	-3.528	-3.510	-3.492	-3.474	-3.456	-3.439	-3.420	-3.402	-3.385	-3.366	-3.350	-3.332	-3.316	-3.300	-3.284	-3.268	-3.252	-3.238	-3.222	-3.209	-3.194	-3.180	-3.168	-3.154	-3.141	-3.130	-3.119	-3.108	-3.096	-3.086	-3.076	-3.066	-3.058	-3.050	-3.041	-3.034	-3.025	-3.019	-3.011	-3.004	-2.999	-2.992	-2.986	-2.980	-2.975	-2.970	-2.965	-2.960	-2.955	-2.949	-2.944	-2.940	-2.935	-2.930	-2.925	-2.921	-2.915	-2.910	-2.905	-2.900	-2.895	-2.889	-2.884	-2.878	-2.871	-2.865	-2.859	-2.852	-2.846	-2.840	-2.831	-2.825	-2.818	-2.810	-2.804	-2.795	-2.789	-2.780	-2.771	-2.765	-2.756	-2.749	-2.741	-2.732	-2.724	-2.718	-2.709	-2.701	-2.694	-2.686	-2.679	-2.671	-2.664	-2.658	-2.651	-2.644	-2.639	-2.631	-2.626	-2.620	-2.616	-2.610	-2.606	-2.602	-2.599	-2.594	-2.591	-2.589	-2.586	-2.584	-2.581	-2.581	-2.580	-2.579	-2.580	-2.579	-2.580	-2.581	-2.582	-2.584	-2.586	-2.590	-2.592	-2.598	-2.601	-2.606	-2.611	-2.616	-2.622	-2.630	-2.636	-2.645	-2.652	-2.661	-2.671	-2.680	-2.690	-2.701	-2.711	-2.724	-2.736	-2.749	-2.762	-2.776	-2.791	-2.806	-2.821	-2.838	-2.854	-2.871	-2.888	-2.905	-2.924	-2.942	-2.961	-2.980	-3.000	-3.020	-3.040	-3.060	-3.081	-3.101	-3.124	-3.144	-3.165	-3.185	-3.206	-3.226	-3.248	-3.266	-3.288	-3.308	-3.326	-3.344	-3.362	-3.380	-3.398	-3.414	-3.429	-3.444	-3.459	-3.470	-3.484	-3.495	-3.505	-3.514	-3.521	-3.529	-3.535	-3.539	-3.542	-3.546	-3.548	-3.546	-3.546	-3.544	-3.539	-3.535	-3.529	-3.520	-3.511	-3.501	-3.490	-3.478	-3.465	-3.451	-3.435	-3.419	-3.401	-3.384	-3.365	-3.345	-3.325	-3.304	-3.282	-3.260	-3.236	-3.214	-3.190	-3.168	-3.142	-3.119	-3.095	-3.071	-3.046	-3.024	-2.999	-2.975	-2.952	-2.930	-2.909	-2.886	-2.866	-2.845	-2.826	-2.806	-2.789	-2.771	-2.755	-2.740	-2.724	-2.710	-2.699	-2.686	-2.675	-2.665	-2.656	-2.649	-2.642	-2.636	-2.631	-2.628	-2.624	-2.622	-2.621	-2.620	-2.620	-2.621	-2.624	-2.626	-2.630	-2.634	-2.639	-2.644	-2.649	-2.655	-2.662	-2.670	-2.676	-2.685	-2.691	-2.700	-2.708	-2.715	-2.722	-2.731	-2.739	-2.745	-2.752	-2.760	-2.766	-2.772	-2.778	-2.782	-2.788	-2.792	-2.796	-2.800	-2.801	-2.804	-2.805	-2.806	-2.806	-2.805	-2.804	-2.801	-2.799	-2.795	-2.790	-2.786	-2.781	-2.775	-2.769	-2.760	-2.754	-2.745	-2.736	-2.725	-2.716	-2.706	-2.695	-2.684	-2.672	-2.661	-2.650	-2.638	-2.626	-2.612	-2.601	-2.589	-2.578	-2.564	-2.551	-2.540	-2.528	-2.518	-2.505	-2.495	-2.485	-2.474	-2.464	-2.454	-2.446	-2.438	-2.430	-2.424	-2.418	-2.411	-2.408	-2.402	-2.400	-2.396	-2.395	-2.394	-2.394	-2.394	-2.395	-2.398	-2.401	-2.404	-2.410	-2.414	-2.421	-2.428	-2.435	-2.444	-2.454	-2.464	-2.474	-2.485	-2.498	-2.510	-2.522	-2.538	-2.551	-2.565	-2.581	-2.596	-2.612	-2.629	-2.644	-2.660	-2.678	-2.694	-2.710	-2.726	-2.742	-2.759	-2.775	-2.790	-2.805	-2.820	-2.836	-2.850	-2.864	-2.875	-2.888	-2.899	-2.910	-2.920	-2.929	-2.936	-2.945	-2.951	-2.956	-2.961	-2.964	-2.968	-2.969	-2.970	-2.970	-2.969	-2.966	-2.964	-2.960	-2.954	-2.949	-2.941	-2.934	-2.924	-2.914	-2.904	-2.892	-2.880	-2.869	-2.855	-2.841	-2.826	-2.811	-2.796	-2.780	-2.765	-2.748	-2.731	-2.714	-2.698	-2.680	-2.664	-2.645	-2.628	-2.611	-2.594	-2.578	-2.561	-2.545	-2.529	-2.511	-2.496	-2.482	-2.468	-2.452	-2.440	-2.426	-2.414	-2.401	-2.390	-2.380	-2.369	-2.359	-2.350	-2.341	-2.334	-2.325	-2.319	-2.312	-2.309	-2.304	-2.300	-2.296	-2.294	-2.292	-2.291	-2.290	-2.291	-2.291	-2.292	-2.295	-2.298	-2.301	-2.305	-2.309	-2.315	-2.320	-2.325	-2.331	-2.339	-2.345	-2.354	-2.361	-2.370	-2.379	-2.388	-2.398	-2.406	-2.418	-2.426	-2.436	-2.448	-2.458	-2.468	-2.478	-2.488	-2.498	-2.509	-2.519	-2.529	-2.538	-2.548	-2.558	-2.566	-2.576	-2.584	-2.591	-2.599	-2.606	-2.614	-2.620	-2.626	-2.632	-2.636	-2.641	-2.646	-2.650	-2.652	-2.655	-2.658	-2.659	-2.660	-2.660	-2.660	-2.660	-2.660	-2.658	-2.656	-2.654	-2.652	-2.649	-2.646	-2.642	-2.640	-2.635	-2.631	-2.628	-2.621	-2.618	-2.612	-2.609	-2.604	-2.599	-2.592	-2.588	-2.582	-2.578	-2.572	-2.566	-2.562	-2.556	-2.552	-2.548	-2.542	-2.538	-2.534	-2.530	-2.525	-2.521	-2.516	-2.512	-2.509	-2.505	-2.501	-2.498	-2.495	-2.491	-2.489	-2.485	-2.482	-2.480	-2.476	-2.474	-2.471	-2.468	-2.465	-2.461	-2.459	-2.456	-2.454	-2.451	-2.449	-2.446	-2.444	-2.440	-2.439	-2.436	-2.432	-2.430	-2.428	-2.425	-2.422	-2.419	-2.416	-2.414	-2.411	-2.409	-2.406	-2.404	-2.400	-2.398	-2.395	-2.392	-2.390	-2.386	-2.384	-2.380	-2.379	-2.375	-2.371	-2.368	-2.365	-2.360	-2.356	-2.352	-2.349	-2.345	-2.340	-2.335	-2.330	-2.325	-2.320	-2.314	-2.308	-2.301	-2.295	-2.288	-2.280	-2.272	-2.265	-2.256	-2.248	-2.239	-2.230	-2.219	-2.209	-2.199	-2.189	-2.179	-2.168	-2.156	-2.144	-2.132	-2.120	-2.109	-2.096	-2.085	-2.072	-2.060	-2.047	-2.036	-2.024	-2.013	-2.000	-1.988	-1.976	-1.966	-1.955	-1.945	-1.935	-1.925	-1.916	-1.908	-1.900	-1.892	-1.885	-1.880	-1.875	-1.870	-1.865	-1.861	-1.859	-1.856	-1.855	-1.855	-1.855	-1.855	-1.856	-1.858	-1.861	-1.865	-1.869	-1.874	-1.880	-1.886	-1.892	-1.901	-1.909	-1.918	-1.926	-1.936	-1.945	-1.956	-1.968	-1.979	-1.990	-2.002	-2.014	-2.026	-2.040	-2.052	-2.065	-2.078	-2.091	-2.105	-2.118	-2.131	-2.144	-2.156	-2.169	-2.182	-2.195	-2.208	-2.219	-2.231	-2.242	-2.254	-2.266	-2.276	-2.286	-2.296	-2.308	-2.315	-2.325	-2.334	-2.341	-2.350	-2.358	-2.365	-2.371	-2.378	-2.384	-2.390	-2.395	-2.400	-2.405	-2.409	-2.412	-2.416	-2.420	-2.422	-2.425	-2.428	-2.430	-2.431	-2.432	-2.434	-2.435	-2.436	-2.436	-2.439	-2.439	-2.438	-2.439	-2.439	-2.438	-2.438	-2.439	-2.439	-2.439	-2.439	-2.439	-2.439	-2.440	-2.439	-2.440	-2.441	-2.441	-2.444	-2.444	-2.445	-2.448	-2.450	-2.451	-2.455	-2.458	100.000	5.000	2.000	1.000	5.000	0.000	0.000	0.000	0.000	0.000	0.000	0.000	0.000	0.000	0.000	0.000	0.000	0.000	-3.568	-3.564	-3.559	-3.555	-3.550	-3.546	-3.541	-3.536	-3.531	-3.526	-3.521	-3.515	-3.510	-3.504	-3.498	-3.491	-3.485	-3.478	-3.469	-3.462	-3.454	-3.446	-3.438	-3.429	-3.420	-3.410	-3.401	-3.390	-3.380	-3.370	-3.359	-3.348	-3.338	-3.326	-3.314	-3.302	-3.291	-3.280	-3.268	-3.256	-3.244	-3.231	-3.220	-3.206	-3.195	-3.182	-3.171	-3.159	-3.146	-3.135	-3.124	-3.112	-3.101	-3.089	-3.079	-3.066	-3.058	-3.046	-3.036	-3.026	-3.016	-3.008	-2.998	-2.989	-2.979	-2.970	-2.962	-2.954	-2.946	-2.938	-2.930	-2.922	-2.916	-2.909	-2.901	-2.894	-2.888	-2.880	-2.874	-2.866	-2.860	-2.852	-2.845	-2.838	-2.832	-2.825	-2.818	-2.810	-2.804	-2.795	-2.788	-2.780	-2.772	-2.764	-2.756	-2.748	-2.739	-2.730	-2.721	-2.712	-2.704	-2.694	-2.685	-2.675	-2.664	-2.655	-2.645	-2.634	-2.624	-2.614	-2.602	-2.592	-2.581	-2.570	-2.560	-2.549	-2.539	-2.529	-2.519	-2.509	-2.498	-2.489	-2.479	-2.470	-2.460	-2.451	-2.442	-2.434	-2.425	-2.419	-2.410	-2.404	-2.396	-2.390	-2.384	-2.378	-2.374	-2.368	-2.364	-2.359	-2.355	-2.352	-2.350	-2.346	-2.344	-2.342	-2.341	-2.340	-2.340	-2.339	-2.340	-2.340	-2.341	-2.341	-2.344	-2.345	-2.348	-2.350	-2.352	-2.355	-2.359	-2.361	-2.366	-2.369	-2.374	-2.379	-2.382	-2.388	-2.392	-2.399	-2.404	-2.410	-2.416	-2.422	-2.429	-2.436	-2.444	-2.451	-2.458	-2.466	-2.475	-2.482	-2.491	-2.501	-2.511	-2.521	-2.531	-2.542	-2.552	-2.564	-2.576	-2.589	-2.600	-2.612	-2.625	-2.638	-2.650	-2.664	-2.678	-2.690	-2.705	-2.719	-2.732	-2.746	-2.760	-2.775	-2.789	-2.802	-2.815	-2.829	-2.842	-2.854	-2.868	-2.880	-2.892	-2.902	-2.914	-2.924	-2.934	-2.941	-2.950	-2.958	-2.964	-2.970	-2.975	-2.979	-2.981	-2.984	-2.985	-2.985	-2.984	-2.981	-2.979	-2.974	-2.970	-2.962	-2.956	-2.948	-2.938	-2.926	-2.915	-2.904	-2.889	-2.875	-2.859	-2.842	-2.826	-2.809	-2.790	-2.771	-2.751	-2.731	-2.710	-2.690	-2.668	-2.645	-2.624	-2.601	-2.580	-2.556	-2.535	-2.512	-2.491	-2.469	-2.448	-2.425	-2.405	-2.385	-2.365	-2.346	-2.328	-2.311	-2.292	-2.278	-2.262	-2.248	-2.235	-2.222	-2.211	-2.200	-2.191	-2.184	-2.176	-2.170	-2.166	-2.162	-2.160	-2.159	-2.158	-2.159	-2.160	-2.164	-2.169	-2.172	-2.179	-2.185	-2.192	-2.201	-2.211	-2.221	-2.232	-2.245	-2.256	-2.270	-2.284	-2.296	-2.310	-2.326	-2.341	-2.356	-2.371	-2.388	-2.404	-2.419	-2.435	-2.450	-2.466	-2.481	-2.498	-2.512	-2.526	-2.542	-2.556	-2.569	-2.582	-2.595	-2.606	-2.618	-2.630	-2.639	-2.649	-2.658	-2.665	-2.672	-2.679	-2.685	-2.690	-2.695	-2.698	-2.701	-2.704	-2.705	-2.706	-2.706	-2.705	-2.704	-2.702	-2.701	-2.698	-2.694	-2.690	-2.686	-2.681	-2.678	-2.671	-2.664	-2.659	-2.652	-2.645	-2.639	-2.631	-2.624	-2.618	-2.611	-2.602	-2.596	-2.590	-2.582	-2.578	-2.570	-2.565	-2.559	-2.554	-2.550	-2.544	-2.540	-2.538	-2.534	-2.531	-2.529	-2.528	-2.528	-2.526	-2.526	-2.526	-2.528	-2.530	-2.531	-2.534	-2.539	-2.541	-2.546	-2.551	-2.558	-2.564	-2.570	-2.578	-2.585	-2.592	-2.601	-2.611	-2.620	-2.630	-2.640	-2.651	-2.660	-2.672	-2.682	-2.695	-2.705	-2.718	-2.729	-2.741	-2.752	-2.764	-2.776	-2.788	-2.799	-2.810	-2.821	-2.832	-2.842	-2.852	-2.862	-2.872	-2.881	-2.889	-2.896	-2.904	-2.911	-2.916	-2.922	-2.926	-2.930	-2.934	-2.936	-2.938	-2.939	-2.939	-2.939	-2.936	-2.935	-2.931	-2.926	-2.922	-2.916	-2.909	-2.902	-2.894	-2.885	-2.874	-2.865	-2.852	-2.841	-2.829	-2.816	-2.801	-2.788	-2.772	-2.758	-2.742	-2.726	-2.710	-2.694	-2.678	-2.661	-2.646	-2.629	-2.612	-2.595	-2.580	-2.565	-2.549	-2.534	-2.519	-2.505	-2.491	-2.478	-2.465	-2.454	-2.444	-2.432	-2.422	-2.414	-2.406	-2.399	-2.392	-2.386	-2.382	-2.379	-2.376	-2.374	-2.372	-2.372	-2.372	-2.375	-2.378	-2.381	-2.386	-2.391	-2.396	-2.404	-2.411	-2.420	-2.429	-2.439	-2.449	-2.459	-2.470	-2.482	-2.494	-2.508	-2.520	-2.534	-2.548	-2.561	-2.575	-2.589	-2.604	-2.616	-2.631	-2.645	-2.659	-2.671	-2.685	-2.698	-2.711	-2.724	-2.735	-2.748	-2.758	-2.769	-2.779	-2.789	-2.798	-2.805	-2.812	-2.819	-2.826	-2.831	-2.836	-2.840	-2.844	-2.846	-2.848	-2.849	-2.849	-2.849	-2.848	-2.845	-2.844	-2.840	-2.836	-2.830	-2.825	-2.819	-2.814	-2.806	-2.798	-2.790	-2.781	-2.772	-2.762	-2.752	-2.742	-2.731	-2.722	-2.711	-2.699	-2.689	-2.676	-2.665	-2.654	-2.642	-2.631	-2.619	-2.608	-2.596	-2.585	-2.574	-2.564	-2.552	-2.542	-2.530	-2.520	-2.511	-2.501	-2.491	-2.482	-2.472	-2.464	-2.455	-2.446	-2.438	-2.430	-2.421	-2.414	-2.405	-2.398	-2.390	-2.381	-2.374	-2.366	-2.358	-2.349	-2.342	-2.332	-2.325	-2.316	-2.308	-2.299	-2.290	-2.281	-2.271	-2.261	-2.251	-2.241	-2.230	-2.220	-2.209	-2.198	-2.185	-2.174	-2.162	-2.150	-2.138	-2.125	-2.112	-2.100	-2.088	-2.074	-2.061	-2.049	-2.035	-2.021	-2.009	-1.996	-1.984	-1.970	-1.958	-1.945	-1.932	-1.919	-1.906	-1.895	-1.882	-1.871	-1.859	-1.848	-1.836	-1.824	-1.814	-1.802	-1.792	-1.781	-1.771	-1.761	-1.751	-1.741	-1.731	-1.721	-1.712	-1.701	-1.692	-1.684	-1.674	-1.664	-1.655	-1.645	-1.635	-1.626	-1.616	-1.606	-1.596	-1.586	-1.575	-1.565	-1.554	-1.545	-1.534	-1.522	-1.511	-1.500	-1.489	-1.478	-1.466	-1.455	-1.444	-1.431	-1.420	-1.408	-1.396	-1.385	-1.374	-1.362	-1.351	-1.340	-1.329	-1.319	-1.308	-1.298	-1.288	-1.279	-1.269	-1.260	-1.251	-1.242	-1.235	-1.228	-1.220	-1.212	-1.205	-1.200	-1.194	-1.189	-1.184	-1.180	-1.175	-1.171	-1.168	-1.165	-1.162	-1.160	-1.159	-1.156	-1.155	-1.154	-1.154	-1.152	-1.152	-1.151	-1.152	-1.151	-1.152	-1.152	-1.152	-1.154	-1.155	-1.155	-1.156	-1.156	-1.159	-1.159	-1.160	-1.162	-1.162	-1.164	-1.165	-1.168	-1.169	-1.170	-1.171	-1.172	-1.174	-1.176	-1.179	-1.180	-1.181	-1.184	-1.186	-1.189	-1.190	-1.194	-1.196	-1.200	-1.202	-1.206	-1.210	-1.214	-1.219	-1.222	-1.226	-1.231	-1.238	-1.241	-1.246	-1.252	-1.258	-1.264	-1.270	-1.276	-1.282	-1.289	-1.296	-1.302	-1.310	-1.316	-1.322	-1.330	-1.338	-1.345	-1.352	-1.359	-1.366	-1.374	-1.381	-1.388	-1.396	-1.402	-1.410	-1.416	-1.424	-1.430	-1.438	-1.444	-1.451	-1.458	-1.464	-1.469	-1.475	-1.481	-1.488	-1.492	-1.499	-1.505	-1.510	-1.516	-1.522	-1.528	-1.532	-1.538	-1.544	-1.549	-1.554	-1.560	-1.565	-1.570	-1.576	-1.581	-1.586	-1.594	-1.599	-1.605	-1.610	-1.616	-1.622	-1.629	-1.635	-1.640	-1.648	-1.654	-1.660	-1.666	-1.672	-1.679	-1.686	-1.691	-1.699	-1.705	-1.711	-1.718	-1.722	-1.729	-1.735	-1.740	-1.745	-1.751	-1.756	-1.761	-1.766	-1.770	-1.774	-1.779	-1.781	-1.784	-1.788	-1.789	-1.792	-1.794	-1.794	-1.795	-1.796	-1.796	-1.796	-1.796	-1.795	-1.792	-1.791	-1.789	-1.788	-1.784	-1.781	-1.778	-1.774	-1.770	-1.766	-1.761	-1.756	-1.751	-1.746	-1.741	-1.736	-1.730	-1.725	-1.720	-1.715	-1.710	-1.704	-1.700	-1.695	-1.690	-1.686	-1.681	-1.678	-1.672	-1.669	-1.665	-1.661	-1.659	-1.655	-1.652	-1.649	-1.648	-1.645	-1.642	-1.640	-1.640	-1.638	-1.638	-1.636	-1.635	-1.635	-1.634	-1.634	-1.634	-1.631	-1.631	-1.631	-1.630	-1.630	-1.629	-1.629	-1.628	-1.625	-1.624	-1.622	-1.620	-1.618	-1.614	-1.610	-1.608	-1.604	-1.598	-1.592	-1.586	-1.580	-1.574	-1.565	-1.556	-1.549	-1.539	-1.529	-1.518	-1.506	-1.495	-1.481	-1.468	-1.454	-1.439	-1.424	-1.408	-1.391	-1.374	-1.356	-1.338	-1.319	-1.300	-1.280	-1.260	-1.239	-1.219	-1.198	-1.176	-1.154	-1.131	-1.110	-1.089	-1.065	-1.044	-1.022	-1.000	-0.978	-0.956	-0.936	-0.915	-0.895	-0.875	-0.856	-0.838	-0.819	-0.802	-0.786	-0.771	-0.758	-0.742	-0.731	-0.719	-0.708	-0.699	-0.690	-0.684	-0.678	-0.672	-0.670	-0.668	-0.666	-0.666	-0.669	-0.671	-0.674	-0.679	-0.685	-0.692	-0.700	-0.710	-0.720	-0.732	-0.744	-0.758	-0.771	-0.785	-0.801	-0.816	-0.832	-0.850	-0.869	-0.886	-0.904	-0.921	-0.940	-0.959	-0.976	-0.995	-1.012	-1.031	-1.048	-1.066	-1.082	-1.098	-1.112	-1.129	-1.142	-1.155	-1.168	-1.180	-1.190	-1.200	-1.209	-1.218	-1.224	-1.230	-1.234	-1.238	-1.241	-1.244	-1.244	-1.244	-1.242	-1.241	-1.238	-1.234	-1.228	-1.222	-1.216	-1.210	-1.201	-1.192	-1.184	-1.174	-1.162	-1.151	-1.141	-1.129	-1.116	-1.104	-1.091	-1.078	-1.065	-1.051	-1.039	-1.024	-1.011	-0.999	-0.985	-0.971	-0.958	-0.945	-0.932	-0.920	-0.908	-0.895	-0.884	-0.874	-0.862	-0.852	-0.842	-0.832	-0.822	-0.814	-0.805	-0.798	-0.790	-0.784	-0.776	-0.771	-0.766	-0.761	-0.758	-0.754	-0.751	-0.748	-0.745	-0.744	-0.744	-0.744	-0.745	-0.745	-0.748	-0.750	-0.754	-0.756	-0.762	-0.766	-0.772	-0.779	-0.786	-0.794	-0.802	-0.811	-0.820	-0.830	-0.840	-0.852	-0.864	-0.876	-0.888	-0.901	-0.914	-0.929	-0.942	-0.956	-0.972	-0.986	-1.001	-1.016	-1.031	-1.046	-1.062	-1.076	-1.091	-1.106	-1.120	-1.135	-1.148	-1.161	-1.174	-1.186	-1.199	-1.210	-1.220	-1.230	-1.239	-1.246	-1.254	-1.260	-1.266	-1.271	-1.275	-1.279	-1.281	-1.281	-1.281	-1.281	-1.280	-1.276	-1.272	-1.269	-1.262	-1.258	-1.250	-1.242	-1.232	-1.225	-1.214	-1.204	-1.192	-1.181	-1.169	-1.156	-1.144	-1.130	-1.118	-1.102	-1.090	-1.075	-1.062	-1.049	-1.035	-1.021	-1.009	-0.995	-0.982	-0.971	-0.959	-0.948	-0.936	-0.926	-0.916	-0.906	-0.899	-0.890	-0.884	-0.878	-0.871	-0.868	-0.862	-0.859	-0.858	-0.856	-0.855	-0.855	-0.856	-0.859	-0.861	-0.864	-0.870	-0.874	-0.880	-0.888	-0.894	-0.902	-0.911	-0.921	-0.930	-0.941	-0.952	-0.964	-0.976	-0.988	-1.001	-1.014	-1.026	-1.040	-1.054	-1.069	-1.082	-1.096	-1.111	-1.125	-1.138	-1.152	-1.166	-1.180	-1.192	-1.205	-1.219	-1.231	-1.244	-1.254	-1.265	-1.275	-1.286	-1.295	-1.302	-1.310	-1.318	-1.325	-1.330	-1.335	-1.339	-1.342	-1.345	-1.346	-1.348	-1.346	-1.345	-1.344	-1.340	-1.338	-1.331	-1.326	-1.319	-1.311	-1.304	-1.294	-1.282	-1.272	-1.260	-1.248	-1.234	-1.220	-1.205	-1.188	-1.171	-1.155	-1.138	-1.119	-1.101	-1.082	-1.062	-1.042	-1.022	-1.001	-0.981	-0.961	-0.941	-0.921	-0.900	-0.880	-0.859	-0.839	-0.821	-0.801	-0.782	-0.765	-0.746	-0.730	-0.714	-0.699	-0.684	-0.669	-0.656	-0.645	-0.632	-0.621	-0.612	-0.604	-0.596	-0.590	-0.584	-0.580	-0.576	-0.574	-0.572	-0.571	-0.572	-0.574	-0.578	-0.580	-0.585	-0.590	-0.598	-0.604	-0.611	-0.621	-0.630	-0.640	-0.651	-0.662	-0.675	-0.686	-0.700	-0.712	-0.725	-0.739	-0.752	-0.766	-0.779	-0.792	-0.805	-0.820	-0.832	-0.844	-0.858	-0.869	-0.880	-0.891	-0.901	-0.911	-0.920	-0.928	-0.935	-0.942	-0.948	-0.954	-0.959	-0.961	-0.964	-0.965	-0.966	-0.966	-0.966	-0.965	-0.962	-0.959	-0.955	-0.950	-0.944	-0.939	-0.931	-0.924	-0.915	-0.906	-0.896	-0.886	-0.878	-0.866	-0.856	-0.844	-0.832	-0.821	-0.810	-0.799	-0.786	-0.774	-0.762	-0.751	-0.741	-0.730	-0.719	-0.709	-0.699	-0.689	-0.680	-0.672	-0.664	-0.658	-0.650	-0.644	-0.639	-0.634	-0.630	-0.626	-0.625	-0.622	-0.622	-0.621	-0.622	-0.622	-0.626	-0.629	-0.632	-0.636	-0.641	-0.646	-0.654	-0.660	-0.668	-0.675	-0.684	-0.694	-0.702	-0.714	-0.724	-0.734	-0.746	-0.758	-0.769	-0.780	-0.792	-0.805	-0.816	-0.829	-0.841	-0.854	-0.865	-0.878	-0.890	-0.902	-0.914	-0.925	-0.936	-0.946	-0.958	-0.968	-0.978	-0.988	-0.996	-1.005	-1.012	-1.021	-1.029	-1.036	-1.042	-1.048	-1.054	-1.058	-1.064	-1.068	-1.070	-1.074	-1.075	-1.078	-1.078	-1.079	-1.079	-1.079	-1.079	-1.076	-1.074	-1.071	-1.069	-1.065	-1.061	-1.056	-1.051	-1.045	-1.040	-1.034	-1.026	-1.019	-1.011	-1.002	-0.994	-0.985	-0.978	-0.968	-0.958	-0.946	-0.936	-0.925	-0.914	-0.902	-0.890	-0.878	-0.865	-0.854	-0.840	-0.828	-0.815	-0.802	-0.790	-0.776	-0.762	-0.750	-0.738	-0.724	-0.711	-0.700	-0.688	-0.676	-0.664	-0.651	-0.641	-0.631	-0.620	-0.610	-0.601	-0.592	-0.584	-0.576	-0.570	-0.562	-0.556	-0.550	-0.546	-0.542	-0.539	-0.535	-0.535	-0.534	-0.532	-0.531	-0.532	-0.534	-0.535	-0.539	-0.541	-0.545	-0.550	-0.554	-0.559	-0.565	-0.571	-0.576	-0.584	-0.590	-0.598	-0.605	-0.611	-0.619	-0.628	-0.636	-0.644	-0.651	-0.659	-0.666	-0.674	-0.681	-0.689	-0.694	-0.701	-0.708	-0.714	-0.719	-0.725	-0.729	-0.734	-0.738	-0.741	-0.744	-0.748	-0.749	-0.751	-0.754	-0.754	-0.755	-0.756	-0.756	-0.756	-0.758	-0.756	-0.756	-0.755	-0.754	-0.754	-0.754	-0.752	-0.752	-0.752	-0.751	-0.752	-0.752	-0.752	-0.754	-0.755	-0.756	-0.759	-0.760	-0.764	-0.768	-0.770	-0.776	-0.780	-0.785	-0.791	-0.799	-0.805	-0.814	-0.821	-0.831	-0.841	-0.850	-0.861	-0.872	-0.884	-0.896	-0.909	-0.921	-0.934	-0.949	-0.961	-0.975	-0.989	-1.004	-1.018	-1.031	-1.046	-1.059	-1.074	-1.086	-1.100	-1.112	-1.125	-1.139	-1.150	-1.161	-1.172	-1.182	-1.192	-1.200	-1.210	-1.216	-1.222	-1.229	-1.232	-1.238	-1.241	-1.242	-1.244	-1.242	-1.242	-1.240	-1.238	-1.232	-1.228	-1.220	-1.214	-1.204	-1.195	-1.184	-1.171	-1.159	-1.145	-1.129	-1.112	-1.095	-1.076	-1.058	-1.038	-1.015	-0.992	-0.970	-0.946	-0.921	-0.895	-0.869	-0.841	-0.812	-0.784	-0.756	-0.725	-0.695	-0.665	-0.632	-0.601	-0.569	-0.536	-0.504	-0.471	-0.440	-0.406	-0.374	-0.340	-0.308	-0.276	-0.242	-0.211	-0.179	-0.148	-0.116	-0.085	-0.056	-0.026	0.001	0.030	0.058	0.084	0.109	0.135	0.159	0.180	0.202	0.222	0.242	0.261	0.279	0.295	0.310	0.324	0.336	0.349	0.358	0.366	0.375	0.381	0.386	0.389	0.392	0.394	0.395	0.394	0.391	0.388	0.384	0.378	0.371	0.364	0.355	0.345	0.335	0.324	0.311	0.298	0.284	0.270	0.254	0.238	0.221	0.204	0.186	0.169	0.149	0.130	0.111	0.091	0.072	0.052	0.032	0.011	-0.009	-0.028	-0.049	-0.069	-0.088	-0.108	-0.128	-0.146	-0.165	-0.185	-0.202	-0.220	-0.238	-0.255	-0.271	-0.289	-0.304	-0.319	-0.332	-0.348	-0.361	-0.375	-0.388	-0.399	-0.410	-0.421	-0.431	-0.440	-0.450	-0.459	-0.468	-0.474	-0.481	-0.486	-0.494	-0.499	-0.502	-0.507	-0.511	-0.512	-0.516	-0.519	-0.519	-0.521	-0.522	-0.521	-0.521	-0.520	-0.520	-0.518	-0.516	-0.515	-0.512	-0.510	-0.506	-0.502	-0.500	-0.495	-0.491	-0.488	-0.482	-0.479	-0.474	-0.470	-0.465	-0.459	-0.454	-0.449	-0.444	-0.439	-0.434	-0.429	-0.425	-0.420	-0.416	-0.411	-0.408	-0.404	-0.400	-0.396	-0.392	-0.390	-0.388	-0.385	-0.384	-0.381	-0.380	-0.379	-0.378	-0.378	-0.378	-0.378	-0.378	-0.378	-0.379	-0.379	-0.380	-0.381	-0.382	-0.385	-0.388	-0.389	-0.391	-0.392	-0.394	-0.396	-0.398	-0.400	-0.401	-0.402	-0.405	-0.405	-0.405	-0.406	-0.408	-0.406	-0.406	-0.405	-0.404	-0.402	-0.400	-0.396	-0.394	-0.390	-0.385	-0.380	-0.375	-0.369	-0.362	-0.355	-0.346	-0.339	-0.329	-0.320	-0.310	-0.299	-0.288	-0.276	-0.264	-0.250	-0.238	-0.224	-0.209	-0.195	-0.180	-0.165	-0.150	-0.135	-0.119	-0.102	-0.088	-0.070	-0.054	-0.039	-0.024	-0.008	0.008	0.024	0.039	0.054	0.069	0.082	0.096	0.109	0.121	0.134	0.145	0.156	0.168	0.178	0.186	0.196	0.202	0.211	0.218	0.222	0.228	0.231	0.235	0.238	0.240	0.240	0.241	0.240	0.240	0.238	0.236	0.232	0.229	0.224	0.220	0.212	0.206	0.200	0.191	0.184	0.176	0.166	0.158	0.148	0.138	0.126	0.115	0.105	0.092	0.081	0.070	0.058	0.046	0.034	0.022	0.009	-0.002	-0.015	-0.028	-0.039	-0.050	-0.061	-0.072	-0.084	-0.095	-0.105	-0.116	-0.126	-0.136	-0.145	-0.155	-0.165	-0.172	-0.180	-0.189	-0.196	-0.204	-0.210	-0.216	-0.224	-0.229	-0.235	-0.239	-0.244	-0.249	-0.252	-0.258	-0.260	-0.264	-0.268	-0.270	-0.272	-0.276	-0.279	-0.280	-0.282	-0.286	-0.288	-0.290	-0.291	-0.295	-0.296	-0.299	-0.302	-0.305	-0.309	-0.311	-0.315	-0.319	-0.322	-0.326	-0.331	-0.336	-0.341	-0.348	-0.352	-0.360	-0.366	-0.372	-0.380	-0.388	-0.396	-0.405	-0.414	-0.422	-0.431	-0.441	-0.451	-0.461	-0.472	-0.482	-0.494	-0.505	-0.518	-0.529	-0.540	-0.550	-0.561	-0.572	-0.585	-0.595	-0.606	-0.618	-0.629	-0.639	-0.649	-0.658	-0.668	-0.675	-0.685	-0.692	-0.699	-0.706	-0.712	-0.719	-0.722	-0.726	-0.730	-0.734	-0.736	-0.736	-0.738	-0.738	-0.736	-0.734	-0.731	-0.726	-0.721	-0.716	-0.710	-0.702	-0.694	-0.685	-0.674	-0.664	-0.652	-0.639	-0.626	-0.612	-0.598	-0.581	-0.565	-0.548	-0.530	-0.512	-0.494	-0.474	-0.452	-0.432	-0.412	-0.390	-0.369	-0.348	-0.325	-0.301	-0.279	-0.256	-0.234	-0.211	-0.188	-0.165	-0.141	-0.119	-0.096	-0.075	-0.052	-0.031	-0.010	0.010	0.030	0.050	0.069	0.086	0.105	0.121	0.139	0.152	0.169	0.182	0.195	0.206	0.218	0.228	0.238	0.246	0.252	0.260	0.265	0.270	0.274	0.276	0.279	0.279	0.279	0.276	0.276	0.271	0.269	0.264	0.258	0.252	0.245	0.238	0.229	0.220	0.211	0.201	0.191	0.179	0.169	0.156	0.145	0.134	0.122	0.110	0.099	0.086	0.075	0.062	0.051	0.040	0.029	0.018	0.009	-0.002	-0.011	-0.020	-0.028	-0.035	-0.042	-0.049	-0.054	-0.059	-0.062	-0.066	-0.068	-0.070	-0.070	-0.071	-0.070	-0.068	-0.065	-0.062	-0.059	-0.054	-0.049	-0.042	-0.036	-0.029	-0.021	-0.012	-0.004	0.005	0.015	0.025	0.036	0.048	0.059	0.070	0.081	0.092	0.105	0.116	0.128	0.140	0.150	0.161	0.171	0.182	0.191	0.201	0.210	0.218	0.225	0.232	0.239	0.244	0.249	0.252	0.256	0.259	0.259	0.259	0.259	0.258	0.255	0.252	0.249	0.244	0.238	0.231	0.222	0.215	0.206	0.195	0.185	0.174	0.160	0.146	0.134	0.119	0.104	0.089	0.071	0.055	0.039	0.021	0.002	-0.015	-0.032	-0.050	-0.069	-0.086	-0.105	-0.122	-0.140	-0.156	-0.174	-0.190	-0.206	-0.221	-0.238	-0.252	-0.265	-0.280	-0.292	-0.305	-0.316	-0.326	-0.336	-0.345	-0.352	-0.360	-0.366	-0.371	-0.376	-0.379	-0.381	-0.381	-0.382	-0.381	-0.379	-0.378	-0.374	-0.369	-0.362	-0.358	-0.349	-0.341	-0.334	-0.324	-0.312	-0.300	-0.289	-0.278	-0.264	-0.249	-0.234	-0.220	-0.205	-0.189	-0.172	-0.155	-0.139	-0.121	-0.104	-0.085	-0.068	-0.050	-0.031	-0.015	0.004	0.021	0.040	0.058	0.074	0.091	0.108	0.124	0.139	0.154	0.169	0.182	0.196	0.209	0.221	0.231	0.242	0.252	0.260	0.269	0.275	0.280	0.285	0.289	0.292	0.294	0.295	0.295	0.294	0.291	0.288	0.284	0.278	0.272	0.264	0.256	0.246	0.235	0.225	0.212	0.199	0.186	0.171	0.156	0.140	0.124	0.105	0.089	0.070	0.051	0.032	0.014	-0.006	-0.025	-0.044	-0.064	-0.082	-0.102	-0.121	-0.140	-0.159	-0.176	-0.195	-0.211	-0.229	-0.242	-0.259	-0.274	-0.286	-0.299	-0.311	-0.321	-0.330	-0.339	-0.346	-0.352	-0.356	-0.360	-0.364	-0.364	-0.365	-0.364	-0.361	-0.359	-0.354	-0.348	-0.341	-0.332	-0.324	-0.314	-0.302	-0.289	-0.276	-0.261	-0.246	-0.231	-0.214	-0.196	-0.178	-0.160	-0.140	-0.121	-0.100	-0.080	-0.060	-0.041	-0.020	0.000	0.020	0.040	0.060	0.079	0.098	0.115	0.134	0.151	0.166	0.181	0.196	0.210	0.224	0.235	0.244	0.255	0.262	0.270	0.276	0.280	0.282	0.285	0.286	0.285	0.284	0.280	0.276	0.270	0.262	0.255	0.246	0.235	0.224	0.211	0.196	0.181	0.166	0.150	0.132	0.114	0.095	0.076	0.056	0.036	0.015	-0.006	-0.028	-0.049	-0.071	-0.091	-0.114	-0.135	-0.156	-0.175	-0.195	-0.215	-0.234	-0.252	-0.270	-0.288	-0.304	-0.319	-0.335	-0.348	-0.360	-0.372	-0.382	-0.391	-0.399	-0.406	-0.411	-0.416	-0.419	-0.421	-0.422	-0.421	-0.419	-0.415	-0.410	-0.405	-0.398	-0.390	-0.380	-0.369	-0.358	-0.344	-0.330	-0.315	-0.300	-0.282	-0.265	-0.246	-0.228	-0.208	-0.186	-0.165	-0.144	-0.122	-0.099	-0.076	-0.054	-0.029	-0.006	0.018	0.040	0.065	0.088	0.111	0.135	0.158	0.180	0.202	0.222	0.244	0.266	0.286	0.305	0.324	0.342	0.360	0.376	0.392	0.408	0.422	0.435	0.448	0.459	0.470	0.480	0.488	0.496	0.504	0.510	0.514	0.519	0.522	0.525	0.526	0.528	0.526	0.525	0.524	0.521	0.518	0.512	0.507	0.502	0.495	0.488	0.480	0.471	0.462	0.452	0.442	0.431	0.420	0.408	0.396	0.382	0.370	0.358	0.342	0.330	0.315	0.300	0.286	0.271	0.256	0.241	0.225	0.210	0.195	0.179	0.162	0.148	0.131	0.115	0.100	0.084	0.068	0.051	0.036	0.020	0.004	-0.012	-0.029	-0.044	-0.060	-0.076	-0.091	-0.108	-0.122	-0.139	-0.154	-0.169	-0.186	-0.201	-0.218	-0.231	-0.248	-0.264	-0.279	-0.295	-0.310	-0.325	-0.340	-0.354	-0.370	-0.385	-0.400	-0.415	-0.430	-0.446	-0.461	-0.476	-0.491	-0.506	-0.522	-0.539	-0.552	-0.569	-0.585	-0.600	-0.616	-0.632	-0.648	-0.665	-0.681	-0.696	-0.712	-0.730	-0.746	-0.762	-0.779	-0.796	-0.814	-0.830	-0.848	-0.865	-0.881	-0.899	-0.914	-0.931	-0.948	-0.964	-0.980	-0.996	-1.012	-1.028	-1.042	-1.058	-1.071	-1.085	-1.099	-1.111	-1.122	-1.134	-1.145	-1.155	-1.164	-1.172	-1.179	-1.185	-1.190	-1.194	-1.198	-1.199	-1.201	-1.200	-1.198	-1.196	-1.192	-1.188	-1.181	-1.174	-1.165	-1.155	-1.144	-1.132	-1.120	-1.105	-1.090	-1.072	-1.054	-1.035	-1.016	-0.995	-0.972	-0.950	-0.926	-0.902	-0.878	-0.852	-0.826	-0.800	-0.774	-0.745	-0.718	-0.690	-0.661	-0.634	-0.605	-0.578	-0.550	-0.521	-0.494	-0.466	-0.440	-0.412	-0.386	-0.360	-0.335	-0.311	-0.288	-0.264	-0.240	-0.219	-0.198	-0.179	-0.159	-0.140	-0.122	-0.106	-0.090	-0.075	-0.061	-0.049	-0.036	-0.025	-0.015	-0.006	0.002	0.010	0.018	0.022	0.026	0.030	0.034	0.036	0.039	0.039	0.039	0.039	0.038	0.036	0.034	0.030	0.026	0.022	0.019	0.015	0.010	0.004	-0.001	-0.008	-0.014	-0.020	-0.026	-0.032	-0.039	-0.045	-0.051	-0.058	-0.065	-0.070	-0.076	-0.081	-0.086	-0.092	-0.096	-0.101	-0.106	-0.110	-0.112	-0.116	-0.119	-0.121	-0.124	-0.125	-0.125	-0.125	-0.125	-0.125	-0.122	-0.121	-0.119	-0.116	-0.112	-0.110	-0.106	-0.101	-0.096	-0.091	-0.084	-0.078	-0.071	-0.065	-0.058	-0.050	-0.042	-0.034	-0.026	-0.018	-0.009	0.000	0.010	0.019	0.028	0.036	0.045	0.054	0.061	0.070	0.079	0.088	0.095	0.104	0.111	0.119	0.125	0.131	0.139	0.144	0.150	0.155	0.159	0.164	0.168	0.171	0.175	0.176	0.179	0.181	0.182	0.185	0.186	0.185	0.186	0.186	0.185	0.186	0.185	0.185	0.185	0.182	0.182	0.181	0.180	0.180	0.180	0.180	0.179	0.179	0.180	0.181	0.182	0.184	0.186	0.189	0.191	0.196	0.200	0.205	0.211	0.219	0.226	0.234	0.242	0.252	0.264	0.276	0.288	0.301	0.316	0.332	0.349	0.366	0.384	0.404	0.422	0.444	0.468	0.490	0.514	0.539	0.564	0.590	0.616	0.645	0.672	0.701	0.731	0.761	0.791	0.822	0.852	0.885	0.915	0.948	0.979	1.011	1.042	1.075	1.106	1.138	1.169	1.200	1.231	1.261	1.291	1.321	1.351	1.379	1.408	1.435	1.461	1.488	1.511	1.538	1.560	1.584	1.606	1.628	1.649	1.668	1.688	1.705	1.722	1.739	1.755	1.770	1.782	1.798	1.809	1.821	1.832	1.842	1.852	1.861	1.869	1.878	1.884	1.891	1.898	1.904	1.908	1.912	1.918	1.921	1.925	1.929	1.931	1.934	1.935	1.939	1.939	1.941	1.942	1.944	1.945	1.946	1.946	1.948	1.949	1.949	1.949	1.950	1.951	1.951	1.951	1.952	1.954	1.954	1.952	1.954	1.955	1.954	1.955	1.956	1.956	1.958	1.956	1.958	1.958	1.959	1.959	1.959	1.960	1.961	1.961	1.961	1.961	1.961	1.962	1.964	1.964	1.965	1.965	1.965	1.965	1.966	1.966	1.966	1.966	1.966	1.965	1.965	1.965	1.964	1.962	1.962	1.960	1.959	1.956	1.955	1.952	1.950	1.946	1.942	1.939	1.935	1.929	1.925	1.919	1.912	1.906	1.899	1.891	1.882	1.872	1.864	1.854	1.842	1.832	1.820	1.809	1.796	1.782	1.769	1.752	1.739	1.722	1.706	1.690	1.671	1.655	1.636	1.618	1.598	1.579	1.559	1.538	1.518	1.496	1.475	1.455	1.434	1.412	1.390	1.369	1.346	1.326	1.304	1.282	1.261	1.241	1.220	1.200	1.180	1.161	1.141	1.122	1.105	1.086	1.070	1.054	1.039	1.022	1.009	0.996	0.984	0.971	0.961	0.950	0.940	0.932	0.925	0.918	0.912	0.906	0.902	0.900	0.898	0.896	0.895	0.896	0.896	0.899	0.900	0.904	0.906	0.911	0.915	0.921	0.926	0.932	0.939	0.945	0.952	0.960	0.966	0.974	0.981	0.989	0.995	1.002	1.009	1.015	1.021	1.026	1.032	1.038	1.041	1.045	1.048	1.050	1.052	1.052	1.052	1.051	1.050	1.048	1.044	1.040	1.035	1.029	1.022	1.014	1.005	0.995	0.985	0.974	0.961	0.949	0.934	0.920	0.904	0.889	0.872	0.854	0.836	0.818	0.799	0.779	0.759	0.739	0.719	0.698	0.678	0.655	0.635	0.612	0.591	0.570	0.549	0.526	0.505	0.485	0.464	0.442	0.422	0.402	0.381	0.362	0.342	0.324	0.305	0.286	0.269	0.251	0.235	0.218	0.201	0.186	0.170	0.155	0.141	0.126	0.112	0.099	0.085	0.072	0.061	0.049	0.036	0.025	0.015	0.004	-0.008	-0.018	-0.029	-0.038	-0.048	-0.058	-0.066	-0.076	-0.085	-0.095	-0.104	-0.112	-0.122	-0.131	-0.141	-0.150	-0.159	-0.168	-0.179	-0.188	-0.198	-0.205	-0.215	-0.225	-0.235	-0.245	-0.256	-0.265	-0.276	-0.288	-0.299	-0.309	-0.320	-0.331	-0.342	-0.355	-0.366	-0.379	-0.391	-0.405	-0.416	-0.430	-0.444	-0.456	-0.470	-0.485	-0.499	-0.514	-0.529	-0.544	-0.559	-0.574	-0.589	-0.605	-0.620	-0.638	-0.654	-0.670	-0.686	-0.704	-0.720	-0.738	-0.755	-0.772	-0.789	-0.806	-0.824	-0.841	-0.860	-0.878	-0.895	-0.912	-0.930	-0.949	-0.966	-0.984	-1.001	-1.019	-1.036	-1.052	-1.069	-1.086	-1.102	-1.119	-1.134	-1.150	-1.164	-1.179	-1.192	-1.208	-1.220	-1.234	-1.246	-1.259	-1.271	-1.284	-1.294	-1.305	-1.314	-1.324	-1.332	-1.341	-1.349	-1.355	-1.362	-1.369	-1.374	-1.379	-1.382	-1.388	-1.390	-1.394	-1.395	-1.396	-1.396	-1.398	-1.398	-1.398	-1.396	-1.394	-1.392	-1.390	-1.388	-1.384	-1.380	-1.375	-1.371	-1.368	-1.362	-1.358	-1.351	-1.346	-1.341	-1.335	-1.329	-1.324	-1.319	-1.314	-1.309	-1.302	-1.298	-1.294	-1.289	-1.285	-1.281	-1.279	-1.275	-1.272	-1.271	-1.270	-1.269	-1.270	-1.270	-1.271	-1.272	-1.275	-1.278	-1.281	-1.286	-1.291	-1.296	-1.302	-1.311	-1.318	-1.326	-1.335	-1.345	-1.356	-1.365	-1.378	-1.389	-1.401	-1.414	-1.428	-1.441	-1.455	-1.468	-1.481	-1.496	-1.511	-1.525	-1.540	-1.554	-1.570	-1.584	-1.598	-1.611	-1.625	-1.639	-1.650	-1.664	-1.676	-1.686	-1.698	-1.708	-1.718	-1.726	-1.735	-1.741	-1.749	-1.755	-1.759	-1.764	-1.768	-1.769	-1.771	-1.771	-1.771	-1.770	-1.768	-1.764	-1.761	-1.755	-1.750	-1.742	-1.736	-1.728	-1.718	-1.708	-1.696	-1.685	-1.672	-1.658	-1.645	-1.630	-1.614	-1.598	-1.581	-1.564	-1.545	-1.528	-1.509	-1.489	-1.470	-1.450	-1.430	-1.408	-1.388	-1.365	-1.345	-1.322	-1.301	-1.280	-1.256	-1.235	-1.212	-1.192	-1.170	-1.149	-1.128	-1.106	-1.085	-1.064	-1.045	-1.024	-1.005	-0.986	-0.968	-0.949	-0.931	-0.912	-0.896	-0.879	-0.864	-0.849	-0.834	-0.819	-0.805	-0.792	-0.780	-0.768	-0.756	-0.746	-0.736	-0.726	-0.716	-0.708	-0.699	-0.691	-0.684	-0.676	-0.671	-0.665	-0.659	-0.651	-0.646	-0.641	-0.635	-0.631	-0.625	-0.621	-0.616	-0.610	-0.605	-0.600	-0.594	-0.589	-0.582	-0.576	-0.570	-0.564	-0.556	-0.549	-0.540	-0.531	-0.522	-0.511	-0.502	-0.491	-0.480	-0.468	-0.455	-0.441	-0.428	-0.412	-0.399	-0.382	-0.366	-0.350	-0.334	-0.316	-0.298	-0.279	-0.261	-0.241	-0.222	-0.202	-0.182	-0.162	-0.144	-0.122	-0.102	-0.082	-0.062	-0.042	-0.024	-0.004	0.015	0.034	0.052	0.069	0.086	0.104	0.118	0.132	0.148	0.160	0.172	0.184	0.195	0.204	0.212	0.220	0.226	0.231	0.235	0.239	0.241	0.242	0.242	0.241	0.239	0.235	0.231	0.226	0.219	0.211	0.202	0.192	0.182	0.171	0.160	0.146	0.132	0.118	0.102	0.088	0.071	0.054	0.038	0.020	0.002	-0.016	-0.034	-0.054	-0.071	-0.089	-0.109	-0.126	-0.145	-0.162	-0.181	-0.199	-0.216	-0.232	-0.249	-0.265	-0.280	-0.295	-0.308	-0.321	-0.335	-0.346	-0.358	-0.369	-0.379	-0.386	-0.395	-0.402	-0.409	-0.415	-0.420	-0.424	-0.426	-0.429	-0.430	-0.430	-0.430	-0.430	-0.428	-0.424	-0.421	-0.416	-0.412	-0.408	-0.400	-0.394	-0.386	-0.378	-0.370	-0.360	-0.351	-0.340	-0.330	-0.319	-0.308	-0.295	-0.285	-0.272	-0.259	-0.246	-0.234	-0.220	-0.208	-0.194	-0.181	-0.169	-0.156	-0.142	-0.130	-0.116	-0.105	-0.091	-0.080	-0.068	-0.055	-0.044	-0.032	-0.022	-0.011	-0.001	0.009	0.018	0.028	0.036	0.045	0.051	0.060	0.066	0.072	0.079	0.084	0.089	0.095	0.098	0.102	0.105	0.108	0.110	0.112	0.114	0.115	0.116	0.115	0.115	0.115	0.114	0.112	0.112	0.110	0.109	0.106	0.105	0.102	0.100	0.098	0.095	0.092	0.090	0.088	0.085	0.082	0.080	0.079	0.076	0.076	0.074	0.072	0.072	0.074	0.072	0.074	0.075	0.078	0.080	0.082	0.086	0.091	0.095	0.101	0.108	0.114	0.121	0.130	0.138	0.148	0.158	0.168	0.179	0.191	0.204	0.216	0.231	0.245	0.260	0.275	0.289	0.305	0.321	0.338	0.354	0.371	0.389	0.405	0.422	0.440	0.456	0.474	0.491	0.507	0.524	0.540	0.556	0.571	0.586	0.601	0.614	0.628	0.639	0.651	0.662	0.672	0.681	0.690	0.698	0.705	0.710	0.715	0.719	0.721	0.724	0.724	0.724	0.722	0.721	0.719	0.714	0.710	0.704	0.696	0.689	0.680	0.671	0.661	0.650	0.639	0.626	0.614	0.600	0.586	0.571	0.556	0.541	0.525	0.510	0.495	0.479	0.461	0.446	0.430	0.415	0.398	0.382	0.368	0.352	0.338	0.322	0.309	0.296	0.284	0.271	0.260	0.249	0.239	0.229	0.220	0.212	0.205	0.198	0.192	0.188	0.184	0.180	0.178	0.176	0.175	0.175	0.175	0.176	0.179	0.182	0.186	0.190	0.195	0.200	0.205	0.212	0.219	0.226	0.234	0.242	0.251	0.259	0.268	0.278	0.286	0.295	0.305	0.314	0.322	0.332	0.340	0.350	0.358	0.366	0.374	0.381	0.389	0.395	0.402	0.409	0.412	0.419	0.424	0.428	0.430	0.432	0.435	0.438	0.439	0.440	0.439	0.438	0.438	0.436	0.434	0.431	0.428	0.425	0.421	0.416	0.411	0.408	0.401	0.396	0.390	0.384	0.379	0.371	0.366	0.360	0.352	0.348	0.341	0.335	0.329	0.322	0.319	0.312	0.308	0.304	0.299	0.295	0.291	0.289	0.286	0.284	0.282	0.280	0.280	0.280	0.280	0.282	0.284	0.286	0.289	0.292	0.296	0.300	0.305	0.311	0.318	0.324	0.330	0.339	0.346	0.355	0.362	0.372	0.382	0.392	0.404	0.415	0.425	0.438	0.449	0.461	0.474	0.485	0.498	0.510	0.524	0.535	0.549	0.560	0.572	0.585	0.598	0.609	0.620	0.632	0.642	0.654	0.664	0.675	0.684	0.694	0.702	0.710	0.719	0.726	0.734	0.740	0.746	0.751	0.755	0.759	0.762	0.765	0.766	0.768	0.769	0.768	0.765	0.764	0.760	0.758	0.752	0.748	0.741	0.735	0.728	0.719	0.709	0.700	0.689	0.678	0.666	0.654	0.640	0.626	0.611	0.596	0.581	0.565	0.549	0.531	0.515	0.498	0.479	0.461	0.442	0.424	0.405	0.388	0.369	0.350	0.331	0.312	0.295	0.276	0.258	0.240	0.224	0.206	0.191	0.174	0.159	0.144	0.130	0.116	0.102	0.091	0.080	0.069	0.058	0.048	0.039	0.030	0.024	0.016	0.010	0.005	0.001	-0.002	-0.006	-0.009	-0.010	-0.011	-0.011	-0.011	-0.010	-0.009	-0.006	-0.004	0.001	0.005	0.009	0.014	0.019	0.024	0.030	0.035	0.041	0.049	0.055	0.062	0.070	0.076	0.084	0.090	0.098	0.105	0.111	0.119	0.126	0.132	0.140	0.146	0.154	0.160	0.166	0.171	0.178	0.184	0.189	0.194	0.199	0.204	0.206	0.211	0.215	0.219	0.222	0.225	0.229	0.231	0.235	0.238	0.241	0.244	0.245	0.249	0.251	0.254	0.255	0.258	0.260	0.264	0.265	0.268	0.271	0.274	0.276	0.280	0.282	0.286	0.290	0.295	0.299	0.304	0.310	0.315	0.321	0.328	0.335	0.342	0.350	0.359	0.369	0.378	0.388	0.399	0.410	0.422	0.435	0.449	0.461	0.476	0.492	0.507	0.525	0.542	0.560	0.579	0.598	0.618	0.638	0.660	0.682	0.705	0.728	0.751	0.776	0.801	0.828	0.854	0.881	0.908	0.935	0.964	0.992	1.021	1.050	1.080	1.110	1.139	1.169	1.199	1.228	1.259	1.289	1.318	1.346	1.376	1.405	1.432	1.461	1.488	1.514	1.539	1.565	1.588	1.612	1.634	1.655	1.675	1.695	1.712	1.729	1.745	1.759	1.771	1.782	1.792	1.802	1.809	1.815	1.821	1.824	1.825	1.826	1.825	1.822	1.819	1.814	1.806	1.799	1.791	1.781	1.770	1.758	1.745	1.730	1.716	1.700	1.685	1.666	1.649	1.631	1.612	1.594	1.575	1.555	1.535	1.516	1.496	1.476	1.458	1.439	1.419	1.400	1.382	1.364	1.346	1.330	1.314	1.299	1.282	1.269	1.255	1.242	1.231	1.220	1.210	1.200	1.191	1.184	1.178	1.171	1.165	1.160	1.156	1.152	1.150	1.148	1.146	1.145	1.145	1.145	1.146	1.146	1.148	1.149	1.151	1.152	1.155	1.158	1.160	1.162	1.164	1.166	1.169	1.170	1.172	1.174	1.175	1.175	1.176	1.175	1.175	1.174	1.172	1.171	1.170	1.166	1.162	1.160	1.155	1.150	1.145	1.139	1.132	1.126	1.118	1.109	1.100	1.092	1.082	1.072	1.061	1.050	1.039	1.028	1.015	1.001	0.989	0.976	0.962	0.950	0.936	0.921	0.908	0.894	0.879	0.865	0.851	0.835	0.822	0.809	0.794	0.780	0.766	0.754	0.741	0.728	0.715	0.704	0.691	0.681	0.671	0.661	0.652	0.644	0.635	0.628	0.622	0.616	0.611	0.606	0.604	0.601	0.599	0.600	0.599	0.600	0.602	0.606	0.610	0.616	0.622	0.630	0.639	0.648	0.658	0.669	0.681	0.695	0.710	0.726	0.742	0.760	0.779	0.798	0.818	0.840	0.860	0.884	0.908	0.931	0.956	0.982	1.008	1.035	1.061	1.089	1.116	1.144	1.171	1.200	1.229	1.258	1.285	1.314	1.341	1.369	1.396	1.422	1.449	1.475	1.500	1.524	1.549	1.571	1.592	1.614	1.635	1.654	1.672	1.689	1.705	1.720	1.734	1.746	1.756	1.766	1.774	1.781	1.786	1.790	1.794	1.794	1.794	1.792	1.789	1.784	1.779	1.771	1.762	1.752	1.740	1.729	1.714	1.700	1.682	1.666	1.648	1.628	1.608	1.586	1.564	1.541	1.519	1.494	1.470	1.445	1.420	1.395	1.370	1.344	1.319	1.294	1.269	1.244	1.219	1.195	1.172	1.149	1.126	1.106	1.086	1.065	1.048	1.029	1.012	0.998	0.982	0.970	0.959	0.948	0.938	0.930	0.924	0.919	0.914	0.912	0.911	0.911	0.912	0.916	0.920	0.925	0.932	0.939	0.948	0.958	0.969	0.980	0.992	1.005	1.019	1.032	1.048	1.064	1.079	1.096	1.112	1.129	1.145	1.162	1.179	1.196	1.212	1.228	1.244	1.259	1.274	1.288	1.301	1.314	1.326	1.338	1.350	1.359	1.369	1.378	1.384	1.390	1.396	1.400	1.402	1.406	1.406	1.408	1.408	1.405	1.404	1.400	1.396	1.392	1.385	1.379	1.371	1.364	1.355	1.348	1.336	1.328	1.318	1.305	1.294	1.282	1.271	1.259	1.246	1.234	1.221	1.209	1.196	1.184	1.171	1.159	1.148	1.135	1.124	1.112	1.102	1.091	1.081	1.072	1.061	1.054	1.046	1.038	1.030	1.024	1.019	1.012	1.008	1.004	1.000	0.998	0.995	0.992	0.991	0.991	0.991	0.990	0.992	0.994	0.996	0.999	1.002	1.005	1.010	1.014	1.019	1.025	1.030	1.038	1.045	1.051	1.058	1.065	1.072	1.081	1.089	1.096	1.105	1.112	1.120	1.128	1.135	1.142	1.150	1.156	1.165	1.170	1.176	1.181	1.186	1.191	1.196	1.199	1.201	1.204	1.204	1.205	1.204	1.204	1.201	1.198	1.194	1.190	1.184	1.176	1.169	1.160	1.150	1.139	1.126	1.114	1.099	1.084	1.066	1.050	1.030	1.011	0.989	0.969	0.946	0.921	0.896	0.871	0.845	0.818	0.791	0.761	0.732	0.704	0.674	0.642	0.611	0.580	0.548	0.515	0.482	0.450	0.416	0.385	0.351	0.318	0.285	0.252	0.220	0.188	0.156	0.125	0.094	0.062	0.034	0.005	-0.025	-0.052	-0.080	-0.106	-0.132	-0.158	-0.181	-0.205	-0.226	-0.248	-0.269	-0.288	-0.306	-0.325	-0.341	-0.355	-0.369	-0.382	-0.395	-0.406	-0.415	-0.424	-0.431	-0.438	-0.444	-0.446	-0.451	-0.454	-0.454	-0.454	-0.454	-0.452	-0.450	-0.448	-0.442	-0.439	-0.434	-0.429	-0.421	-0.415	-0.408	-0.400	-0.392	-0.384	-0.375	-0.366	-0.358	-0.349	-0.339	-0.330	-0.321	-0.312	-0.302	-0.294	-0.286	-0.279	-0.271	-0.262	-0.256	-0.249	-0.244	-0.238	-0.232	-0.230	-0.225	-0.222	-0.220	-0.218	-0.216	-0.215	-0.215	-0.216	-0.216	-0.219	-0.220	-0.224	-0.226	-0.230	-0.234	-0.239	-0.244	-0.250	-0.255	-0.261	-0.268	-0.275	-0.281	-0.288	-0.295	-0.301	-0.309	-0.316	-0.322	-0.329	-0.335	-0.341	-0.349	-0.354	-0.359	-0.364	-0.369	-0.372	-0.376	-0.379	-0.381	-0.384	-0.385	-0.386	-0.386	-0.386	-0.384	-0.384	-0.381	-0.378	-0.374	-0.370	-0.365	-0.360	-0.354	-0.348	-0.341	-0.334	-0.326	-0.319	-0.311	-0.302	-0.292	-0.284	-0.275	-0.266	-0.256	-0.248	-0.238	-0.229	-0.220	-0.210	-0.202	-0.194	-0.186	-0.179	-0.170	-0.164	-0.159	-0.154	-0.148	-0.144	-0.141	-0.138	-0.136	-0.135	-0.135	-0.135	-0.138	-0.139	-0.142	-0.146	-0.151	-0.159	-0.165	-0.172	-0.182	-0.191	-0.202	-0.215	-0.226	-0.240	-0.254	-0.269	-0.284	-0.301	-0.318	-0.335	-0.352	-0.371	-0.390	-0.411	-0.430	-0.450	-0.471	-0.491	-0.511	-0.534	-0.554	-0.575	-0.595	-0.615	-0.635	-0.656	-0.675	-0.694	-0.714	-0.731	-0.750	-0.766	-0.784	-0.799	-0.815	-0.830	-0.842	-0.856	-0.868	-0.880	-0.889	-0.899	-0.908	-0.915	-0.922	-0.928	-0.932	-0.936	-0.939	-0.941	-0.941	-0.942	-0.942	-0.940	-0.938	-0.934	-0.931	-0.926	-0.920	-0.915	-0.909	-0.901	-0.894	-0.886	-0.878	-0.869	-0.860	-0.851	-0.841	-0.832	-0.824	-0.814	-0.805	-0.795	-0.786	-0.778	-0.768	-0.760	-0.751	-0.745	-0.738	-0.731	-0.724	-0.719	-0.715	-0.710	-0.706	-0.702	-0.701	-0.700	-0.699	-0.699	-0.699	-0.701	-0.702	-0.706	-0.711	-0.716	-0.721	-0.726	-0.734	-0.741	-0.750	-0.759	-0.769	-0.779	-0.790	-0.801	-0.812	-0.824	-0.838	-0.851	-0.864	-0.878	-0.892	-0.906	-0.921	-0.936	-0.951	-0.966	-0.981	-0.996	-1.010	-1.025	-1.041	-1.054	-1.069	-1.082	-1.098	-1.111	-1.124	-1.138	-1.150	-1.162	-1.174	-1.186	-1.196	-1.206	-1.216	-1.226	-1.234	-1.242	-1.250	-1.258	-1.264	-1.271	-1.276	-1.281	-1.286	-1.290	-1.295	-1.299	-1.301	-1.304	-1.306	-1.309	-1.310	-1.312	-1.314	-1.314	-1.315	-1.316	-1.318	-1.318	-1.318	-1.318	-1.319	-1.318	-1.318	-1.319	-1.319	-1.320	-1.320	-1.321	-1.321	-1.322	-1.325	-1.326	-1.329	-1.330	-1.332	-1.335	-1.339	-1.342	-1.345	-1.350	-1.354	-1.359	-1.364	-1.370	-1.375	-1.381	-1.388	-1.395	-1.402	-1.411	-1.418	-1.426	-1.435	-1.446	-1.455	-1.465	-1.475	-1.486	-1.499	-1.510	-1.521	-1.534	-1.546	-1.560	-1.572	-1.585	-1.599	-1.612	-1.628	-1.640	-1.655	-1.669	-1.685	-1.699	-1.714	-1.729	-1.744	-1.759	-1.774	-1.789	-1.804	-1.819	-1.832	-1.848	-1.861	-1.875	-1.889	-1.902	-1.916	-1.929	-1.941	-1.954	-1.966	-1.978	-1.989	-1.999	-2.009	-2.018	-2.027	-2.035	-2.044	-2.050	-2.058	-2.062	-2.068	-2.072	-2.076	-2.080	-2.082	-2.084	-2.086	-2.086	-2.086	-2.086	-2.085	-2.082	-2.080	-2.076	-2.072	-2.069	-2.064	-2.058	-2.051	-2.044	-2.038	-2.029	-2.020	-2.011	-2.001	-1.991	-1.981	-1.969	-1.959	-1.946	-1.934	-1.921	-1.909	-1.895	-1.881	-1.868	-1.854	-1.839	-1.824	-1.810	-1.795	-1.780	-1.766	-1.750	-1.736	-1.720	-1.705	-1.691	-1.676	-1.661	-1.646	-1.632	-1.618	-1.604	-1.591	-1.579	-1.566	-1.555	-1.542	-1.532	-1.522	-1.512	-1.505	-1.496	-1.489	-1.482	-1.476	-1.471	-1.469	-1.466	-1.464	-1.464	-1.464	-1.465	-1.466	-1.471	-1.475	-1.480	-1.486	-1.495	-1.504	-1.514	-1.525	-1.536	-1.550	-1.564	-1.580	-1.595	-1.611	-1.630	-1.649	-1.668	-1.686	-1.708	-1.728	-1.749	-1.771	-1.792	-1.815	-1.836	-1.860	-1.882	-1.904	-1.926	-1.949	-1.970	-1.990	-2.010	-2.030	-2.050	-2.068	-2.086	-2.102	-2.119	-2.134	-2.146	-2.159	-2.170	-2.180	-2.189	-2.196	-2.202	-2.208	-2.212	-2.215	-2.215	-2.215	-2.212	-2.210	-2.206	-2.201	-2.195	-2.188	-2.179	-2.169	-2.158	-2.148	-2.135	-2.122	-2.109	-2.095	-2.081	-2.066	-2.051	-2.035	-2.021	-2.006	-1.990	-1.975	-1.960	-1.948	-1.932	-1.919	-1.906	-1.894	-1.882	-1.871	-1.862	-1.852	-1.845	-1.839	-1.831	-1.828	-1.824	-1.821	-1.820	-1.820	-1.821	-1.824	-1.826	-1.830	-1.838	-1.844	-1.851	-1.861	-1.872	-1.882	-1.895	-1.909	-1.922	-1.938	-1.952	-1.970	-1.986	-2.005	-2.022	-2.042	-2.061	-2.080	-2.101	-2.121	-2.141	-2.161	-2.181	-2.202	-2.222	-2.242	-2.262	-2.281	-2.301	-2.320	-2.339	-2.358	-2.374	-2.391	-2.408	-2.424	-2.439	-2.452	-2.468	-2.479	-2.491	-2.502	-2.512	-2.521	-2.531	-2.539	-2.546	-2.552	-2.558	-2.561	-2.565	-2.569	-2.570	-2.572	-2.572	-2.572	-2.570	-2.569	-2.566	-2.564	-2.560	-2.556	-2.551	-2.545	-2.540	-2.535	-2.528	-2.520	-2.512	-2.506	-2.499	-2.491	-2.484	-2.475	-2.466	-2.459	-2.451	-2.444	-2.436	-2.428	-2.421	-2.414	-2.406	-2.401	-2.394	-2.389	-2.382	-2.378	-2.372	-2.369	-2.365	-2.361	-2.359	-2.356	-2.355	-2.354	-2.352	-2.352	-2.352	-2.354	-2.355	-2.359	-2.360	-2.364	-2.368	-2.371	-2.378	-2.381	-2.389	-2.395	-2.401	-2.409	-2.416	-2.425	-2.434	-2.442	-2.452	-2.462	-2.471	-2.482	-2.494	-2.505	-2.515	-2.528	-2.539	-2.550	-2.562	-2.575	-2.586	-2.599	-2.611	-2.624	-2.635	-2.648	-2.660	-2.671	-2.684	-2.696	-2.708	-2.719	-2.729	-2.740	-2.750	-2.760	-2.770	-2.779	-2.789	-2.798	-2.806	-2.814	-2.821	-2.829	-2.835	-2.840	-2.846	-2.851	-2.856	-2.860	-2.862	-2.866	-2.869	-2.871	-2.872	-2.874	-2.875	-2.875	-2.876	-2.875	-2.875	-2.875	-2.874	-2.872	-2.871	-2.869	-2.868	-2.866	-2.864	-2.861	-2.860	-2.858	-2.858	-2.855	-2.854	-2.851	-2.850	-2.850	-2.850	-2.849	-2.849	-2.850	-2.851	-2.852	-2.854	-2.856	-2.859	-2.862	-2.866	-2.871	-2.876	-2.881	-2.888	-2.892	-2.900	-2.908	-2.915	-2.924	-2.932	-2.941	-2.952	-2.962	-2.974	-2.985	-2.996	-3.008	-3.020	-3.031	-3.045	-3.056	-3.070	-3.084	-3.096	-3.110	-3.124	-3.136	-3.150	-3.164	-3.176	-3.190	-3.201	-3.214	-3.226	-3.239	-3.250	-3.261	-3.271	-3.282	-3.292	-3.301	-3.310	-3.319	-3.328	-3.335	-3.341	-3.348	-3.354	-3.359	-3.362	-3.366	-3.369	-3.371	-3.372	-3.372	-3.372	-3.372	-3.370	-3.369	-3.365	-3.361	-3.358	-3.352	-3.346	-3.339	-3.332	-3.324	-3.315	-3.305	-3.295	-3.285	-3.272	-3.260	-3.248	-3.234	-3.220	-3.204	-3.190	-3.174	-3.158	-3.140	-3.122	-3.105	-3.088	-3.070	-3.051	-3.032	-3.014	-2.995	-2.974	-2.955	-2.936	-2.918	-2.899	-2.880	-2.861	-2.842	-2.826	-2.809	-2.791	-2.775	-2.760	-2.744	-2.730	-2.716	-2.705	-2.692	-2.681	-2.671	-2.662	-2.655	-2.649	-2.642	-2.639	-2.635	-2.631	-2.630	-2.631	-2.632	-2.635	-2.639	-2.645	-2.651	-2.659	-2.668	-2.678	-2.689	-2.701	-2.716	-2.730	-2.746	-2.762	-2.781	-2.799	-2.819	-2.839	-2.859	-2.881	-2.904	-2.926	-2.949	-2.972	-2.998	-3.021	-3.045	-3.070	-3.092	-3.118	-3.141	-3.165	-3.189	-3.211	-3.234	-3.256	-3.276	-3.298	-3.316	-3.336	-3.355	-3.371	-3.388	-3.402	-3.416	-3.430	-3.440	-3.451	-3.460	-3.468	-3.474	-3.479	-3.482	-3.485	-3.485	-3.485	-3.482	-3.479	-3.474	-3.468	-3.460	-3.450	-3.440	-3.429	-3.415	-3.401	-3.385	-3.369	-3.351	-3.332	-3.312	-3.290	-3.268	-3.245	-3.221	-3.196	-3.172	-3.146	-3.120	-3.091	-3.065	-3.036	-3.009	-2.980	-2.952	-2.924	-2.895	-2.868	-2.839	-2.811	-2.784	-2.758	-2.730	-2.704	-2.680	-2.654	-2.630	-2.606	-2.585	-2.564	-2.544	-2.524	-2.506	-2.489	-2.472	-2.456	-2.442	-2.431	-2.420	-2.410	-2.400	-2.392	-2.386	-2.380	-2.376	-2.372	-2.371	-2.371	-2.371	-2.372	-2.375	-2.379	-2.382	-2.389	-2.394	-2.401	-2.409	-2.418	-2.426	-2.435	-2.445	-2.456	-2.466	-2.476	-2.488	-2.499	-2.509	-2.520	-2.531	-2.542	-2.551	-2.561	-2.572	-2.581	-2.590	-2.599	-2.606	-2.614	-2.620	-2.626	-2.632	-2.638	-2.641	-2.644	-2.646	-2.649	-2.650	-2.650	-2.650	-2.649	-2.648	-2.644	-2.641	-2.638	-2.634	-2.628	-2.622	-2.616	-2.610	-2.602	-2.596	-2.588	-2.580	-2.571	-2.562	-2.555	-2.546	-2.536	-2.528	-2.519	-2.510	-2.501	-2.492	-2.484	-2.475	-2.466	-2.459	-2.452	-2.444	-2.439	-2.432	-2.426	-2.421	-2.416	-2.412	-2.409	-2.406	-2.402	-2.401	-2.399	-2.399	-2.399	-2.399	-2.400	-2.401	-2.402	-2.405	-2.409	-2.412	-2.416	-2.420	-2.425	-2.430	-2.436	-2.442	-2.448	-2.454	-2.461	-2.468	-2.475	-2.482	-2.490	-2.498	-2.505	-2.511	-2.519	-2.525	-2.531	-2.539	-2.544	-2.550	-2.555	-2.560	-2.564	-2.568	-2.571	-2.574	-2.576	-2.578	-2.579	-2.579	-2.578	-2.576	-2.574	-2.570	-2.568	-2.562	-2.558	-2.550	-2.544	-2.536	-2.526	-2.518	-2.506	-2.496	-2.484	-2.471	-2.458	-2.444	-2.429	-2.412	-2.396	-2.379	-2.362	-2.344	-2.326	-2.308	-2.289	-2.270	-2.249	-2.230	-2.209	-2.189	-2.170	-2.149	-2.128	-2.108	-2.089	-2.069	-2.050	-2.031	-2.013	-1.994	-1.976	-1.959	-1.944	-1.928	-1.912	-1.899	-1.885	-1.871	-1.859	-1.848	-1.838	-1.828	-1.819	-1.811	-1.804	-1.798	-1.792	-1.788	-1.784	-1.781	-1.779	-1.779	-1.778	-1.779	-1.781	-1.782	-1.785	-1.789	-1.792	-1.798	-1.804	-1.809	-1.815	-1.822	-1.829	-1.838	-1.845	-1.852	-1.861	-1.871	-1.880	-1.889	-1.899	-1.909	-1.918	-1.926	-1.938	-1.946	-1.955	-1.964	-1.974	-1.982	-1.991	-2.000	-2.010	-2.018	-2.026	-2.034	-2.042	-2.050	-2.056	-2.065	-2.071	-2.079	-2.085	-2.091	-2.098	-2.104	-2.110	-2.116	-2.121	-2.126	-2.131	-2.138	-2.142	-2.149	-2.154	-2.158	-2.162	-2.168	-2.174	-2.178	-2.182	-2.188	-2.192	-2.198	-2.204	-2.209	-2.215	-2.220	-2.226	-2.231	-2.238	-2.245	-2.251	-2.258	-2.265	-2.274	-2.280	-2.289	-2.296	-2.305	-2.314	-2.322	-2.332	-2.342	-2.352	-2.362	-2.374	-2.384	-2.396	-2.408	-2.420	-2.432	-2.445	-2.458	-2.471	-2.485	-2.500	-2.514	-2.529	-2.544	-2.559	-2.574	-2.590	-2.605	-2.621	-2.638	-2.654	-2.671	-2.688	-2.704	-2.720	-2.736	-2.752	-2.769	-2.785	-2.802	-2.818	-2.834	-2.850	-2.864	-2.880	-2.894	-2.908	-2.921	-2.935	-2.948	-2.960	-2.971	-2.982	-2.992	-3.002	-3.011	-3.019	-3.026	-3.032	-3.039	-3.042	-3.048	-3.050	-3.051	-3.052	-3.052	-3.051	-3.050	-3.046	-3.042	-3.038	-3.031	-3.024	-3.018	-3.008	-2.999	-2.986	-2.976	-2.962	-2.950	-2.935	-2.920	-2.905	-2.889	-2.871	-2.854	-2.835	-2.816	-2.798	-2.779	-2.759	-2.739	-2.719	-2.699	-2.678	-2.659	-2.639	-2.618	-2.599	-2.580	-2.561	-2.541	-2.524	-2.506	-2.489	-2.472	-2.458	-2.442	-2.429	-2.415	-2.404	-2.392	-2.381	-2.372	-2.365	-2.359	-2.352	-2.348	-2.342	-2.341	-2.340	-2.340	-2.341	-2.345	-2.349	-2.352	-2.359	-2.366	-2.375	-2.385	-2.395	-2.408	-2.420	-2.435	-2.451	-2.468	-2.485	-2.504	-2.521	-2.542	-2.564	-2.585	-2.608	-2.631	-2.655	-2.680	-2.704	-2.730	-2.756	-2.784	-2.810	-2.838	-2.865	-2.895	-2.922	-2.951	-2.980	-3.009	-3.038	-3.066	-3.096	-3.125	-3.152	-3.181	-3.210	-3.239	-3.266	-3.294	-3.321	-3.349	-3.375	-3.401	-3.426	-3.451	-3.476	-3.500	-3.524	-3.546	-3.569	-3.590	-3.611	-3.631	-3.650	-3.670	-3.688	-3.702	-3.720	-3.735	-3.750	-3.762	-3.775	-3.786	-3.798	-3.806	-3.816	-3.824	-3.831	-3.838	-3.841	-3.846	-3.850	-3.852	-3.854	-3.856	-3.856	-3.855	-3.854	-3.851	-3.849	-3.845	-3.842	-3.838	-3.832	-3.828	-3.821	-3.815	-3.809	-3.802	-3.795	-3.788	-3.780	-3.771	-3.764	-3.756	-3.749	-3.742	-3.734	-3.728	-3.720	-3.712	-3.708	-3.700	-3.695	-3.689	-3.685	-3.680	-3.676	-3.672	-3.670	-3.668	-3.665	-3.664	-3.664	-3.664	-3.664	-3.665	-3.666	-3.669	-3.671	-3.672	-3.676	-3.680	-3.685	-3.690	-3.695	-3.700	-3.705	-3.712	-3.718	-3.724	-3.731	-3.738	-3.744	-3.750	-3.758	-3.764	-3.770	-3.776	-3.782	-3.789	-3.794	-3.800	-3.804	-3.809	-3.812	-3.816	-3.819	-3.821	-3.824	-3.825	-3.825	-3.825	-3.825	-3.824	-3.821	-3.819	-3.816	-3.812	-3.808	-3.802	-3.796	-3.789	-3.782	-3.775	-3.765	-3.755	-3.746	-3.735	-3.725	-3.711	-3.700	-3.686	-3.672	-3.659	-3.645	-3.630	-3.615	-3.599	-3.584	-3.568	-3.550	-3.534	-3.518	-3.500	-3.484	-3.466	-3.449	-3.431	-3.415	-3.399	-3.381	-3.364	-3.348	-3.332	-3.315	-3.299	-3.284	-3.269	-3.255	-3.240	-3.228	-3.214	-3.201	-3.191	-3.179	-3.169	-3.161	-3.151	-3.144	-3.136	-3.131	-3.125	-3.121	-3.118	-3.115	-3.114	-3.112	-3.112	-3.114	-3.116	-3.119	-3.122	-3.126	-3.132	-3.140	-3.148	-3.155	-3.165	-3.175	-3.185	-3.198	-3.209	-3.221	-3.235	-3.249	-3.264	-3.278	-3.292	-3.309	-3.325	-3.341	-3.356	-3.374	-3.391	-3.406	-3.422	-3.439	-3.456	-3.472	-3.489	-3.504	-3.519	-3.534	-3.549	-3.562	-3.576	-3.589	-3.600	-3.611	-3.624	-3.634	-3.644	-3.651	-3.660	-3.668	-3.674	-3.680	-3.685	-3.689	-3.692	-3.695	-3.698	-3.699	-3.700	-3.700	-3.698	-3.698	-3.696	-3.692	-3.690	-3.686	-3.681	-3.678	-3.672	-3.668	-3.661	-3.655	-3.650	-3.644	-3.636	-3.630	-3.624	-3.616	-3.610	-3.602	-3.595	-3.589	-3.581	-3.575	-3.569	-3.561	-3.555	-3.549	-3.544	-3.539	-3.532	-3.528	-3.522	-3.518	-3.512	-3.510	-3.505	-3.501	-3.498	-3.496	-3.492	-3.490	-3.489	-3.488	-3.485	-3.485	-3.484	-3.484	-3.484	-3.482	-3.484	-3.484	-3.485	-3.486	-3.488	-3.489	-3.490	-3.491	-3.494	-3.496	-3.499	-3.499	-3.501	-3.504	-3.506	-3.510	-3.512	-3.515	-3.519	-3.520	-3.524	-3.526	-3.529	-3.531	-3.535	-3.538	-3.541	-3.542	-3.545	-3.548	-3.551	-3.554	-3.556	-3.559	-3.560	-3.562	-3.565	-3.566	-3.568	-3.569	-3.570	-3.571	-3.572	-3.574	-3.574	-3.575	-3.575	-3.575	-3.575	-3.575	-3.574	-3.574	-3.574	-3.572	-3.571	-3.572	-3.571	-3.571	-3.570	-3.569	-3.568	-3.568	-3.566	-3.566	-3.565	-3.565	-3.565	-3.564	-3.565	-3.565	-3.566	-3.566	-3.568	-3.570	-3.571	-3.574	-3.579	-3.581	-3.585	-3.590	-3.595	-3.600	-3.608	-3.612	-3.620	-3.629	-3.636	-3.645	-3.655	-3.665	-3.676	-3.688	-3.699	-3.712	-3.726	-3.740	-3.754	-3.768	-3.784	-3.800	-3.815	-3.832	-3.849	-3.866	-3.884	-3.901	-3.919	-3.938	-3.955	-3.974	-3.991	-4.009	-4.028	-4.045	-4.064	-4.081	-4.098	-4.115	-4.131	-4.148	-4.162	-4.176	-4.191	-4.204	-4.218	-4.230	-4.241	-4.252	-4.262	-4.272	-4.280	-4.288	-4.294	-4.300	-4.306	-4.309	-4.312	-4.314	-4.316	-4.316	-4.315	-4.314	-4.311	-4.309	-4.304	-4.299	-4.294	-4.288	-4.280	-4.272	-4.265	-4.255	-4.245	-4.236	-4.225	-4.214	-4.201	-4.190	-4.178	-4.165	-4.151	-4.140	-4.126	-4.112	-4.100	-4.085	-4.072	-4.059	-4.046	-4.031	-4.019	-4.006	-3.994	-3.980	-3.968	-3.955	-3.944	-3.931	-3.920	-3.910	-3.900	-3.890	-3.881	-3.871	-3.864	-3.855	-3.849	-3.840	-3.834	-3.829	-3.822	-3.819	-3.814	-3.810	-3.806	-3.802	-3.801	-3.799	-3.796	-3.795	-3.795	-3.792	-3.792	-3.794	-3.794	-3.795	-3.796	-3.798	-3.799	-3.800	-3.802	-3.805	-3.808	-3.810	-3.812	-3.815	-3.819	-3.822	-3.825	-3.828	-3.830	-3.834	-3.836	-3.839	-3.841	-3.842	-3.845	-3.846	-3.849	-3.850	-3.850	-3.852	-3.852	-3.851	-3.851	-3.851	-3.850	-3.848	-3.844	-3.842	-3.839	-3.835	-3.830	-3.826	-3.820	-3.815	-3.809	-3.801	-3.795	-3.786	-3.779	-3.770	-3.759	-3.749	-3.739	-3.728	-3.716	-3.702	-3.691	-3.678	-3.664	-3.649	-3.635	-3.620	-3.605	-3.589	-3.574	-3.558	-3.541	-3.525	-3.509	-3.492	-3.475	-3.459	-3.441	-3.425	-3.408	-3.391	-3.375	-3.359	-3.344	-3.328	-3.312	-3.298	-3.284	-3.271	-3.258	-3.244	-3.232	-3.221	-3.210	-3.200	-3.191	-3.182	-3.176	-3.169	-3.164	-3.159	-3.155	-3.151	-3.150	-3.150	-3.151	-3.151	-3.154	-3.158	-3.162	-3.168	-3.174	-3.181	-3.190	-3.199	-3.210	-3.221	-3.234	-3.246	-3.260	-3.275	-3.289	-3.305	-3.321	-3.339	-3.356	-3.374	-3.392	-3.410	-3.429	-3.448	-3.466	-3.485	-3.504	-3.522	-3.541	-3.559	-3.576	-3.594	-3.610	-3.626	-3.642	-3.656	-3.670	-3.684	-3.696	-3.708	-3.719	-3.728	-3.736	-3.744	-3.750	-3.755	-3.760	-3.762	-3.764	-3.765	-3.764	-3.762	-3.760	-3.755	-3.750	-3.744	-3.735	-3.728	-3.718	-3.706	-3.694	-3.681	-3.668	-3.652	-3.638	-3.621	-3.604	-3.586	-3.568	-3.548	-3.528	-3.508	-3.488	-3.466	-3.446	-3.424	-3.402	-3.380	-3.358	-3.336	-3.314	-3.292	-3.271	-3.249	-3.228	-3.206	-3.186	-3.165	-3.145	-3.125	-3.106	-3.088	-3.070	-3.052	-3.036	-3.019	-3.004	-2.988	-2.974	-2.960	-2.948	-2.935	-2.924	-2.912	-2.902	-2.892	-2.884	-2.875	-2.868	-2.860	-2.855	-2.849	-2.844	-2.840	-2.835	-2.831	-2.829	-2.826	-2.824	-2.822	-2.820	-2.820	-2.820	-2.819	-2.819	-2.819	-2.820	-2.820	-2.820	-2.821	-2.821	-2.822	-2.822	-2.824	-2.822	-2.824	-2.825	-2.824	-2.825	-2.824	-2.824	-2.822	-2.822	-2.821	-2.819	-2.818	-2.815	-2.811	-2.810	-2.806	-2.802	-2.798	-2.794	-2.789	-2.785	-2.779	-2.774	-2.768	-2.761	-2.756	-2.749	-2.742	-2.736	-2.730	-2.722	-2.716	-2.709	-2.702	-2.695	-2.689	-2.682	-2.676	-2.670	-2.664	-2.658	-2.651	-2.646	-2.641	-2.636	-2.632	-2.629	-2.625	-2.621	-2.619	-2.618	-2.615	-2.614	-2.614	-2.612	-2.612	-2.614	-2.615	-2.616	-2.619	-2.620	-2.624	-2.628	-2.631	-2.636	-2.641	-2.648	-2.652	-2.659	-2.665	-2.671	-2.679	-2.686	-2.694	-2.701	-2.709	-2.718	-2.726	-2.735	-2.742	-2.751	-2.760	-2.769	-2.776	-2.785	-2.794	-2.801	-2.809	-2.816	-2.824	-2.831	-2.838	-2.845	-2.851	-2.856	-2.862	-2.866	-2.871	-2.875	-2.878	-2.880	-2.881	-2.884	-2.885	-2.885	-2.885	-2.884	-2.881	-2.880	-2.876	-2.874	-2.869	-2.864	-2.859	-2.851	-2.844	-2.836	-2.829	-2.820	-2.809	-2.799	-2.788	-2.775	-2.764	-2.750	-2.736	-2.721	-2.706	-2.690	-2.674	-2.656	-2.639	-2.621	-2.602	-2.584	-2.565	-2.545	-2.525	-2.505	-2.484	-2.462	-2.442	-2.421	-2.400	-2.378	-2.356	-2.336	-2.314	-2.292	-2.271	-2.250	-2.228	-2.206	-2.186	-2.165	-2.145	-2.125	-2.105	-2.086	-2.068	-2.049	-2.031	-2.014	-1.998	-1.981	-1.965	-1.950	-1.936	-1.922	-1.910	-1.898	-1.886	-1.875	-1.866	-1.858	-1.850	-1.844	-1.838	-1.832	-1.829	-1.824	-1.822	-1.820	-1.819	-1.820	-1.821	-1.822	-1.826	-1.830	-1.834	-1.840	-1.845	-1.852	-1.861	-1.869	-1.879	-1.889	-1.900	-1.910	-1.922	-1.935	-1.949	-1.961	-1.976	-1.990	-2.004	-2.019	-2.035	-2.050	-2.065	-2.081	-2.098	-2.114	-2.130	-2.145	-2.162	-2.179	-2.194	-2.210	-2.226	-2.241	-2.258	-2.272	-2.288	-2.301	-2.316	-2.329	-2.342	-2.356	-2.369	-2.381	-2.392	-2.405	-2.415	-2.426	-2.436	-2.446	-2.455	-2.464	-2.472	-2.480	-2.488	-2.495	-2.501	-2.508	-2.515	-2.519	-2.525	-2.531	-2.535	-2.540	-2.545	-2.549	-2.552	-2.558	-2.561	-2.565	-2.568	-2.571	-2.575	-2.579	-2.582	-2.585	-2.589	-2.592	-2.596	-2.599	-2.604	-2.608	-2.611	-2.615	-2.620	-2.624	-2.629	-2.634	-2.639	-2.644	-2.649	-2.654	-2.659	-2.664	-2.669	-2.674	-2.679	-2.684	-2.690	-2.695	-2.699	-2.705	-2.709	-2.714	-2.718	-2.722	-2.728	-2.730	-2.734	-2.738	-2.740	-2.742	-2.746	-2.746	-2.749	-2.750	-2.751	-2.750	-2.750	-2.750	-2.749	-2.748	-2.745	-2.742	-2.740	-2.736	-2.732	-2.728	-2.724	-2.719	-2.714	-2.708	-2.701	-2.694	-2.688	-2.680	-2.672	-2.664	-2.658	-2.649	-2.640	-2.632	-2.624	-2.615	-2.608	-2.599	-2.590	-2.581	-2.574	-2.565	-2.558	-2.550	-2.542	-2.536	-2.529	-2.522	-2.515	-2.510	-2.505	-2.500	-2.495	-2.491	-2.488	-2.485	-2.481	-2.479	-2.478	-2.475	-2.475	-2.474	-2.475	-2.475	-2.476	-2.478	-2.480	-2.481	-2.484	-2.486	-2.489	-2.492	-2.496	-2.501	-2.506	-2.510	-2.514	-2.519	-2.524	-2.530	-2.535	-2.540	-2.546	-2.550	-2.555	-2.561	-2.565	-2.570	-2.575	-2.579	-2.584	-2.588	-2.591	-2.595	-2.599	-2.601	-2.605	-2.609	-2.610	-2.612	-2.615	-2.618	-2.619	-2.620	-2.621	-2.624	-2.624	-2.625	-2.626	-2.628	-2.628	-2.628	-2.629	-2.630	-2.630	-2.630	-2.632	-2.632	-2.635	-2.635	-2.636	-2.638	-2.640	-2.641	-2.642	-2.645	-2.649	-2.651	-2.655	-2.658	-2.661	-2.666	-2.670	-2.674	-2.679	-2.685	-2.690	-2.696	-2.702	-2.710	-2.716	-2.724	-2.731	-2.739	-2.746	-2.754	-2.762	-2.771	-2.780	-2.789	-2.798	-2.806	-2.815	-2.824	-2.834	-2.844	-2.852	-2.861	-2.871	-2.881	-2.890	-2.899	-2.909	-2.919	-2.928	-2.936	-2.945	-2.954	-2.962	-2.971	-2.980	-2.986	-2.995	-3.002	-3.010	-3.018	-3.024	-3.031	-3.039	-3.044	-3.050	-3.056	-3.061	-3.068	-3.072	-3.078	-3.082	-3.088	-3.090	-3.094	-3.098	-3.101	-3.105	-3.109	-3.111	-3.114	-3.118	-3.120	-3.122	-3.126	-3.128	-3.130	-3.134	-3.136	-3.138	-3.140	-3.142	-3.145	-3.148	-3.151	-3.154	-3.156	-3.160	-3.162	-3.165	-3.169	-3.174	-3.176	-3.181	-3.184	-3.189	-3.192	-3.198	-3.202	-3.208	-3.212	-3.218	-3.224	-3.229	-3.234	-3.240	-3.245	-3.251	-3.258	-3.264	-3.269	-3.275	-3.281	-3.285	-3.291	-3.298	-3.302	-3.308	-3.312	-3.318	-3.322	-3.326	-3.330	-3.335	-3.339	-3.341	-3.342	-3.346	-3.349	-3.349	-3.350	-3.351	-3.352	-3.352	-3.351	-3.351	-3.349	-3.348	-3.345	-3.342	-3.340	-3.338	-3.332	-3.330	-3.325	-3.320	-3.316	-3.311	-3.305	-3.300	-3.294	-3.288	-3.281	-3.275	-3.269	-3.261	-3.255	-3.249	-3.244	-3.236	-3.230	-3.224	-3.218	-3.212	-3.206	-3.200	-3.195	-3.190	-3.185	-3.180	-3.176	-3.171	-3.168	-3.164	-3.160	-3.156	-3.155	-3.151	-3.149	-3.146	-3.144	-3.144	-3.141	-3.140	-3.139	-3.139	-3.136	-3.136	-3.135	-3.134	-3.132	-3.131	-3.130	-3.129	-3.126	-3.125	-3.124	-3.121	-3.119	-3.116	-3.112	-3.109	-3.105	-3.100	-3.096	-3.090	-3.085	-3.078	-3.071	-3.064	-3.056	-3.048	-3.039	-3.029	-3.019	-3.008	-2.995	-2.984	-2.971	-2.959	-2.944	-2.930	-2.916	-2.901	-2.885	-2.870	-2.851	-2.835	-2.818	-2.800	-2.782	-2.765	-2.746	-2.726	-2.709	-2.690	-2.670	-2.651	-2.632	-2.612	-2.594	-2.574	-2.555	-2.535	-2.516	-2.499	-2.479	-2.460	-2.442	-2.424	-2.406	-2.388	-2.371	-2.354	-2.336	-2.319	-2.304	-2.288	-2.272	-2.255	-2.240	-2.225	-2.210	-2.196	-2.181	-2.168	-2.154	-2.140	-2.128	-2.114	-2.101	-2.089	-2.076	-2.064	-2.052	-2.040	-2.027	-2.016	-2.005	-1.992	-1.981	-1.970	-1.958	-1.946	-1.935	-1.922	-1.911	-1.900	-1.886	-1.875	-1.864	-1.851	-1.839	-1.826	-1.814	-1.801	-1.788	-1.775	-1.761	-1.750	-1.736	-1.722	-1.709	-1.695	-1.681	-1.666	-1.654	-1.639	-1.625	-1.611	-1.598	-1.582	-1.569	-1.554	-1.540	-1.526	-1.511	-1.499	-1.485	-1.471	-1.458	-1.446	-1.432	-1.420	-1.408	-1.395	-1.384	-1.371	-1.360	-1.350	-1.339	-1.330	-1.319	-1.309	-1.300	-1.291	-1.284	-1.275	-1.268	-1.260	-1.254	-1.248	-1.241	-1.236	-1.230	-1.225	-1.220	-1.216	-1.212	-1.210	-1.206	-1.204	-1.202	-1.200	-1.199	-1.198	-1.196	-1.196	-1.198	-1.196	-1.198	-1.199	-1.200	-1.202	-1.204	-1.208	-1.209	-1.212	-1.215	-1.220	-1.225	-1.229	-1.234	-1.239	-1.245	-1.250	-1.258	-1.264	-1.270	-1.279	-1.288	-1.295	-1.304	-1.312	-1.322	-1.332	-1.342	-1.354	-1.364	-1.376	-1.388	-1.400	-1.412	-1.425	-1.438	-1.451	-1.466	-1.480	-1.495	-1.509	-1.524	-1.539	-1.552	-1.568	-1.582	-1.599	-1.614	-1.629	-1.644	-1.659	-1.674	-1.688	-1.701	-1.716	-1.730	-1.742	-1.755	-1.766	-1.778	-1.789	-1.800	-1.809	-1.819	-1.825	-1.832	-1.839	-1.845	-1.850	-1.854	-1.855	-1.858	-1.858	-1.858	-1.856	-1.854	-1.850	-1.845	-1.839	-1.832	-1.824	-1.816	-1.805	-1.795	-1.782	-1.770	-1.755	-1.740	-1.725	-1.709	-1.691	-1.672	-1.652	-1.634	-1.614	-1.592	-1.571	-1.550	-1.529	-1.506	-1.484	-1.460	-1.439	-1.416	-1.392	-1.370	-1.348	-1.325	-1.302	-1.281	-1.260	-1.240	-1.220	-1.201	-1.182	-1.164	-1.146	-1.131	-1.116	-1.101	-1.088	-1.075	-1.064	-1.052	-1.042	-1.035	-1.029	-1.021	-1.018	-1.012	-1.011	-1.010	-1.009	-1.009	-1.010	-1.014	-1.018	-1.022	-1.028	-1.034	-1.042	-1.050	-1.060	-1.070	-1.081	-1.092	-1.105	-1.116	-1.130	-1.142	-1.158	-1.171	-1.185	-1.200	-1.215	-1.230	-1.244	-1.259	-1.272	-1.288	-1.301	-1.314	-1.329	-1.341	-1.352	-1.365	-1.376	-1.388	-1.396	-1.405	-1.414	-1.422	-1.429	-1.435	-1.439	-1.445	-1.448	-1.450	-1.451	-1.452	-1.452	-1.452	-1.451	-1.449	-1.446	-1.441	-1.436	-1.431	-1.426	-1.419	-1.411	-1.402	-1.395	-1.386	-1.376	-1.366	-1.356	-1.345	-1.335	-1.324	-1.312	-1.301	-1.289	-1.278	-1.268	-1.256	-1.245	-1.234	-1.222	-1.214	-1.204	-1.195	-1.185	-1.176	-1.169	-1.161	-1.154	-1.149	-1.142	-1.139	-1.134	-1.130	-1.129	-1.126	-1.125	-1.126	-1.128	-1.129	-1.132	-1.135	-1.139	-1.144	-1.150	-1.158	-1.164	-1.172	-1.181	-1.192	-1.204	-1.215	-1.226	-1.240	-1.252	-1.268	-1.281	-1.296	-1.311	-1.328	-1.344	-1.360	-1.376	-1.394	-1.411	-1.428	-1.445	-1.462	-1.480	-1.496	-1.512	-1.529	-1.545	-1.562	-1.578	-1.591	-1.608	-1.621	-1.634	-1.646	-1.660	-1.671	-1.681	-1.691	-1.699	-1.708	-1.715	-1.721	-1.728	-1.731	-1.735	-1.738	-1.740	-1.741	-1.741	-1.740	-1.739	-1.736	-1.731	-1.728	-1.721	-1.716	-1.710	-1.702	-1.695	-1.685	-1.676	-1.666	-1.655	-1.645	-1.634	-1.622	-1.610	-1.598	-1.586	-1.574	-1.560	-1.546	-1.535	-1.521	-1.509	-1.496	-1.484	-1.471	-1.460	-1.449	-1.438	-1.428	-1.416	-1.408	-1.398	-1.389	-1.380	-1.372	-1.366	-1.359	-1.352	-1.346	-1.342	-1.339	-1.335	-1.331	-1.330	-1.328	-1.325	-1.325	-1.325	-1.326	-1.326	-1.328	-1.330	-1.332	-1.336	-1.339	-1.342	-1.348	-1.354	-1.359	-1.365	-1.370	-1.376	-1.384	-1.390	-1.398	-1.405	-1.412	-1.421	-1.428	-1.436	-1.445	-1.452	-1.462	-1.470	-1.479	-1.486	-1.494	-1.502	-1.510	-1.518	-1.525	-1.532	-1.540	-1.546	-1.552	-1.560	-1.565	-1.570	-1.575	-1.580	-1.585	-1.589	-1.591	-1.595	-1.596	-1.599	-1.600	-1.601	-1.601	-1.601	-1.600	-1.600	-1.598	-1.596	-1.594	-1.590	-1.588	-1.582	-1.579	-1.574	-1.569	-1.562	-1.558	-1.552	-1.545	-1.539	-1.532	-1.524	-1.518	-1.510	-1.502	-1.495	-1.488	-1.480	-1.472	-1.465	-1.459	-1.451	-1.444	-1.438	-1.432	-1.426	-1.420	-1.415	-1.410	-1.404	-1.399	-1.395	-1.391	-1.389	-1.384	-1.381	-1.379	-1.378	-1.374	-1.372	-1.371	-1.370	-1.370	-1.369	-1.368	-1.368	-1.369	-1.369	-1.368	-1.368	-1.369	-1.369	-1.370	-1.369	-1.370	-1.370	-1.370	-1.370	-1.369	-1.369	-1.369	-1.368	-1.366	-1.365	-1.364	-1.362	-1.359	-1.356	-1.354	-1.351	-1.348	-1.345	-1.341	-1.338	-1.332	-1.328	-1.322	-1.319	-1.312	-1.308	-1.302	-1.296	-1.291	-1.284	-1.279	-1.271	-1.265	-1.259	-1.251	-1.245	-1.238	-1.230	-1.222	-1.215	-1.208	-1.200	-1.192	-1.184	-1.175	-1.166	-1.159	-1.150	-1.141	-1.131	-1.121	-1.111	-1.101	-1.091	-1.081	-1.071	-1.060	-1.048	-1.036	-1.024	-1.011	-0.998	-0.985	-0.971	-0.958	-0.944	-0.929	-0.914	-0.898	-0.882	-0.866	-0.850	-0.834	-0.816	-0.800	-0.784	-0.766	-0.749	-0.731	-0.714	-0.698	-0.680	-0.662	-0.646	-0.629	-0.612	-0.596	-0.580	-0.565	-0.549	-0.534	-0.520	-0.505	-0.492	-0.480	-0.466	-0.456	-0.445	-0.434	-0.425	-0.416	-0.408	-0.401	-0.394	-0.389	-0.382	-0.379	-0.375	-0.371	-0.369	-0.366	-0.366	-0.366	-0.366	-0.366	-0.369	-0.370	-0.374	-0.376	-0.379	-0.384	-0.388	-0.392	-0.398	-0.402	-0.409	-0.414	-0.420	-0.425	-0.431	-0.438	-0.444	-0.450	-0.456	-0.464	-0.469	-0.475	-0.481	-0.488	-0.492	-0.498	-0.504	-0.509	-0.514	-0.520	-0.524	-0.528	-0.532	-0.536	-0.541	-0.545	-0.549	-0.552	-0.555	-0.559	-0.561	-0.564	-0.568	-0.570	-0.572	-0.575	-0.578	-0.579	-0.581	-0.584	-0.586	-0.588	-0.590	-0.592	-0.594	-0.596	-0.598	-0.600	-0.601	-0.604	-0.605	-0.608	-0.609	-0.612	-0.614	-0.616	-0.619	-0.620	-0.622	-0.624	-0.628	-0.630	-0.632	-0.635	-0.638	-0.640	-0.642	-0.645	-0.649	-0.651	-0.655	-0.659	-0.661	-0.666	-0.670	-0.674	-0.678	-0.681	-0.685	-0.690	-0.694	-0.699	100.000	5.000	2.000	1.000	6.000	0.000	0.000	0.000	0.000	0.000	0.000	0.000	0.000	0.000	0.000	0.000	0.000	0.000	-6.100	-6.091	-6.081	-6.074	-6.065	-6.056	-6.049	-6.041	-6.032	-6.025	-6.019	-6.011	-6.004	-5.996	-5.990	-5.982	-5.976	-5.970	-5.965	-5.958	-5.952	-5.946	-5.941	-5.936	-5.931	-5.928	-5.922	-5.918	-5.914	-5.910	-5.906	-5.904	-5.900	-5.898	-5.895	-5.892	-5.889	-5.888	-5.886	-5.885	-5.884	-5.882	-5.881	-5.881	-5.880	-5.880	-5.880	-5.880	-5.880	-5.880	-5.880	-5.880	-5.881	-5.881	-5.881	-5.882	-5.882	-5.884	-5.884	-5.884	-5.884	-5.885	-5.884	-5.885	-5.884	-5.882	-5.881	-5.880	-5.880	-5.876	-5.875	-5.871	-5.868	-5.864	-5.860	-5.855	-5.850	-5.844	-5.836	-5.829	-5.821	-5.814	-5.804	-5.794	-5.784	-5.771	-5.760	-5.748	-5.734	-5.719	-5.705	-5.689	-5.674	-5.656	-5.639	-5.620	-5.601	-5.582	-5.562	-5.541	-5.520	-5.499	-5.476	-5.454	-5.431	-5.406	-5.384	-5.359	-5.334	-5.310	-5.285	-5.260	-5.235	-5.209	-5.185	-5.160	-5.134	-5.109	-5.084	-5.060	-5.035	-5.010	-4.985	-4.962	-4.939	-4.916	-4.894	-4.871	-4.849	-4.828	-4.808	-4.786	-4.766	-4.749	-4.729	-4.712	-4.694	-4.678	-4.662	-4.646	-4.631	-4.618	-4.605	-4.591	-4.580	-4.568	-4.556	-4.546	-4.538	-4.529	-4.520	-4.512	-4.505	-4.499	-4.492	-4.488	-4.482	-4.478	-4.474	-4.470	-4.468	-4.465	-4.462	-4.461	-4.460	-4.459	-4.459	-4.460	-4.460	-4.460	-4.461	-4.462	-4.464	-4.468	-4.469	-4.472	-4.475	-4.479	-4.481	-4.486	-4.490	-4.495	-4.500	-4.505	-4.510	-4.516	-4.522	-4.529	-4.534	-4.541	-4.548	-4.555	-4.561	-4.569	-4.576	-4.584	-4.592	-4.600	-4.608	-4.616	-4.624	-4.631	-4.640	-4.646	-4.655	-4.661	-4.670	-4.676	-4.682	-4.690	-4.696	-4.702	-4.708	-4.712	-4.718	-4.722	-4.728	-4.731	-4.735	-4.736	-4.740	-4.740	-4.742	-4.742	-4.741	-4.740	-4.738	-4.735	-4.731	-4.729	-4.724	-4.718	-4.710	-4.704	-4.695	-4.688	-4.678	-4.666	-4.655	-4.642	-4.631	-4.618	-4.602	-4.588	-4.572	-4.556	-4.539	-4.521	-4.504	-4.486	-4.466	-4.448	-4.428	-4.408	-4.386	-4.365	-4.344	-4.322	-4.301	-4.279	-4.258	-4.235	-4.212	-4.191	-4.170	-4.149	-4.126	-4.105	-4.084	-4.064	-4.043	-4.022	-4.004	-3.985	-3.966	-3.949	-3.931	-3.914	-3.898	-3.882	-3.868	-3.852	-3.840	-3.826	-3.814	-3.802	-3.792	-3.782	-3.772	-3.765	-3.756	-3.749	-3.742	-3.736	-3.731	-3.728	-3.722	-3.720	-3.718	-3.714	-3.712	-3.711	-3.711	-3.711	-3.711	-3.711	-3.712	-3.712	-3.715	-3.716	-3.718	-3.719	-3.721	-3.724	-3.726	-3.728	-3.730	-3.731	-3.732	-3.735	-3.736	-3.739	-3.740	-3.741	-3.741	-3.742	-3.742	-3.742	-3.742	-3.740	-3.739	-3.738	-3.736	-3.732	-3.730	-3.728	-3.724	-3.720	-3.715	-3.710	-3.705	-3.700	-3.694	-3.689	-3.682	-3.675	-3.669	-3.662	-3.655	-3.646	-3.639	-3.631	-3.622	-3.615	-3.606	-3.599	-3.590	-3.581	-3.572	-3.564	-3.555	-3.548	-3.539	-3.530	-3.522	-3.514	-3.506	-3.499	-3.491	-3.485	-3.478	-3.471	-3.465	-3.459	-3.452	-3.448	-3.441	-3.436	-3.432	-3.426	-3.422	-3.420	-3.416	-3.412	-3.410	-3.406	-3.404	-3.402	-3.400	-3.399	-3.398	-3.396	-3.395	-3.395	-3.394	-3.394	-3.395	-3.395	-3.396	-3.398	-3.398	-3.400	-3.402	-3.404	-3.406	-3.408	-3.411	-3.412	-3.415	-3.420	-3.422	-3.426	-3.429	-3.432	-3.436	-3.441	-3.445	-3.449	-3.454	-3.456	-3.462	-3.466	-3.470	-3.475	-3.479	-3.482	-3.488	-3.490	-3.494	-3.499	-3.502	-3.506	-3.509	-3.512	-3.516	-3.519	-3.521	-3.524	-3.525	-3.528	-3.529	-3.530	-3.530	-3.531	-3.531	-3.530	-3.530	-3.529	-3.528	-3.526	-3.524	-3.522	-3.519	-3.516	-3.514	-3.510	-3.506	-3.502	-3.499	-3.495	-3.490	-3.486	-3.481	-3.476	-3.472	-3.468	-3.464	-3.460	-3.456	-3.451	-3.449	-3.446	-3.444	-3.441	-3.439	-3.438	-3.438	-3.438	-3.436	-3.438	-3.440	-3.442	-3.445	-3.449	-3.454	-3.459	-3.464	-3.471	-3.479	-3.488	-3.495	-3.506	-3.516	-3.529	-3.541	-3.555	-3.568	-3.582	-3.599	-3.615	-3.631	-3.649	-3.668	-3.685	-3.705	-3.725	-3.744	-3.765	-3.786	-3.806	-3.829	-3.851	-3.872	-3.894	-3.916	-3.938	-3.960	-3.981	-4.004	-4.025	-4.045	-4.066	-4.088	-4.108	-4.128	-4.145	-4.164	-4.182	-4.200	-4.216	-4.232	-4.248	-4.261	-4.275	-4.288	-4.299	-4.310	-4.320	-4.329	-4.338	-4.344	-4.350	-4.356	-4.360	-4.362	-4.365	-4.365	-4.366	-4.365	-4.364	-4.361	-4.359	-4.354	-4.348	-4.342	-4.336	-4.329	-4.321	-4.311	-4.301	-4.291	-4.281	-4.270	-4.258	-4.246	-4.234	-4.221	-4.208	-4.194	-4.180	-4.168	-4.152	-4.138	-4.122	-4.108	-4.094	-4.079	-4.064	-4.049	-4.034	-4.019	-4.004	-3.989	-3.974	-3.959	-3.944	-3.929	-3.914	-3.899	-3.884	-3.868	-3.854	-3.839	-3.822	-3.808	-3.791	-3.776	-3.760	-3.744	-3.728	-3.711	-3.692	-3.676	-3.659	-3.641	-3.622	-3.604	-3.585	-3.564	-3.545	-3.524	-3.504	-3.482	-3.460	-3.438	-3.415	-3.392	-3.369	-3.345	-3.320	-3.296	-3.271	-3.245	-3.220	-3.195	-3.169	-3.142	-3.118	-3.091	-3.065	-3.040	-3.014	-2.988	-2.962	-2.938	-2.912	-2.889	-2.862	-2.839	-2.816	-2.792	-2.771	-2.749	-2.728	-2.706	-2.686	-2.666	-2.646	-2.628	-2.609	-2.592	-2.576	-2.559	-2.545	-2.530	-2.516	-2.502	-2.490	-2.479	-2.468	-2.456	-2.446	-2.435	-2.426	-2.416	-2.408	-2.400	-2.392	-2.384	-2.378	-2.371	-2.364	-2.358	-2.351	-2.345	-2.339	-2.332	-2.326	-2.320	-2.314	-2.309	-2.302	-2.296	-2.291	-2.284	-2.279	-2.272	-2.265	-2.260	-2.254	-2.246	-2.240	-2.234	-2.226	-2.219	-2.212	-2.205	-2.199	-2.192	-2.185	-2.178	-2.171	-2.162	-2.156	-2.149	-2.141	-2.135	-2.126	-2.120	-2.112	-2.105	-2.098	-2.091	-2.084	-2.076	-2.069	-2.061	-2.055	-2.047	-2.041	-2.034	-2.027	-2.019	-2.013	-2.005	-1.999	-1.991	-1.986	-1.979	-1.971	-1.965	-1.958	-1.952	-1.946	-1.938	-1.931	-1.926	-1.919	-1.914	-1.908	-1.901	-1.895	-1.889	-1.882	-1.878	-1.872	-1.868	-1.862	-1.858	-1.854	-1.850	-1.845	-1.841	-1.839	-1.835	-1.832	-1.830	-1.829	-1.825	-1.825	-1.824	-1.822	-1.822	-1.822	-1.822	-1.824	-1.824	-1.826	-1.828	-1.830	-1.832	-1.836	-1.839	-1.842	-1.846	-1.849	-1.854	-1.858	-1.862	-1.866	-1.871	-1.875	-1.880	-1.885	-1.890	-1.895	-1.901	-1.906	-1.910	-1.916	-1.921	-1.926	-1.930	-1.935	-1.940	-1.944	-1.949	-1.952	-1.956	-1.961	-1.964	-1.969	-1.971	-1.975	-1.978	-1.981	-1.984	-1.986	-1.989	-1.992	-1.994	-1.996	-1.999	-2.001	-2.002	-2.005	-2.006	-2.009	-2.011	-2.014	-2.015	-2.018	-2.019	-2.021	-2.025	-2.026	-2.029	-2.031	-2.034	-2.036	-2.039	-2.041	-2.046	-2.049	-2.051	-2.054	-2.059	-2.061	-2.064	-2.069	-2.071	-2.075	-2.079	-2.082	-2.085	-2.089	-2.092	-2.096	-2.099	-2.102	-2.105	-2.108	-2.110	-2.112	-2.115	-2.118	-2.119	-2.119	-2.121	-2.122	-2.122	-2.122	-2.122	-2.121	-2.121	-2.120	-2.118	-2.115	-2.112	-2.110	-2.106	-2.102	-2.098	-2.094	-2.088	-2.082	-2.078	-2.070	-2.064	-2.056	-2.049	-2.040	-2.033	-2.024	-2.015	-2.006	-1.998	-1.988	-1.978	-1.968	-1.958	-1.946	-1.935	-1.925	-1.915	-1.904	-1.892	-1.882	-1.871	-1.860	-1.849	-1.839	-1.829	-1.818	-1.805	-1.795	-1.784	-1.774	-1.762	-1.752	-1.741	-1.730	-1.720	-1.710	-1.700	-1.689	-1.679	-1.668	-1.659	-1.648	-1.636	-1.628	-1.616	-1.606	-1.595	-1.584	-1.574	-1.562	-1.551	-1.540	-1.529	-1.518	-1.505	-1.492	-1.480	-1.468	-1.455	-1.442	-1.430	-1.415	-1.401	-1.386	-1.372	-1.358	-1.341	-1.326	-1.310	-1.294	-1.278	-1.260	-1.244	-1.225	-1.208	-1.189	-1.171	-1.152	-1.134	-1.115	-1.096	-1.076	-1.058	-1.038	-1.018	-0.999	-0.980	-0.960	-0.941	-0.921	-0.902	-0.882	-0.864	-0.846	-0.828	-0.810	-0.791	-0.774	-0.756	-0.740	-0.724	-0.710	-0.695	-0.681	-0.666	-0.654	-0.642	-0.631	-0.621	-0.611	-0.604	-0.595	-0.589	-0.584	-0.580	-0.576	-0.574	-0.574	-0.572	-0.575	-0.576	-0.580	-0.584	-0.590	-0.598	-0.606	-0.616	-0.626	-0.639	-0.651	-0.664	-0.680	-0.695	-0.711	-0.730	-0.749	-0.768	-0.788	-0.809	-0.830	-0.851	-0.874	-0.899	-0.921	-0.945	-0.969	-0.992	-1.018	-1.041	-1.068	-1.091	-1.115	-1.139	-1.162	-1.185	-1.209	-1.231	-1.251	-1.272	-1.292	-1.312	-1.331	-1.349	-1.366	-1.381	-1.396	-1.411	-1.424	-1.435	-1.448	-1.456	-1.465	-1.474	-1.479	-1.486	-1.490	-1.494	-1.496	-1.498	-1.499	-1.498	-1.496	-1.495	-1.492	-1.488	-1.485	-1.479	-1.474	-1.466	-1.461	-1.454	-1.446	-1.439	-1.430	-1.422	-1.414	-1.405	-1.396	-1.386	-1.378	-1.369	-1.360	-1.351	-1.342	-1.334	-1.326	-1.319	-1.309	-1.302	-1.295	-1.289	-1.281	-1.276	-1.270	-1.265	-1.259	-1.255	-1.251	-1.246	-1.244	-1.241	-1.239	-1.236	-1.235	-1.232	-1.231	-1.231	-1.231	-1.231	-1.231	-1.232	-1.234	-1.235	-1.238	-1.240	-1.242	-1.245	-1.250	-1.252	-1.256	-1.261	-1.266	-1.271	-1.276	-1.282	-1.288	-1.295	-1.300	-1.306	-1.314	-1.321	-1.328	-1.335	-1.342	-1.350	-1.359	-1.368	-1.376	-1.384	-1.391	-1.401	-1.410	-1.418	-1.426	-1.435	-1.442	-1.451	-1.459	-1.468	-1.475	-1.482	-1.490	-1.498	-1.504	-1.510	-1.515	-1.521	-1.526	-1.530	-1.534	-1.538	-1.540	-1.542	-1.544	-1.545	-1.545	-1.545	-1.544	-1.542	-1.540	-1.538	-1.532	-1.529	-1.524	-1.518	-1.511	-1.504	-1.496	-1.488	-1.479	-1.470	-1.461	-1.450	-1.439	-1.428	-1.416	-1.404	-1.391	-1.380	-1.368	-1.354	-1.340	-1.328	-1.315	-1.300	-1.286	-1.274	-1.261	-1.248	-1.235	-1.222	-1.209	-1.196	-1.185	-1.172	-1.160	-1.150	-1.138	-1.126	-1.118	-1.108	-1.098	-1.088	-1.078	-1.069	-1.061	-1.052	-1.046	-1.039	-1.031	-1.025	-1.019	-1.012	-1.008	-1.002	-0.998	-0.992	-0.989	-0.985	-0.981	-0.979	-0.975	-0.972	-0.969	-0.966	-0.964	-0.961	-0.960	-0.956	-0.955	-0.952	-0.951	-0.950	-0.948	-0.946	-0.945	-0.941	-0.941	-0.939	-0.938	-0.936	-0.935	-0.932	-0.931	-0.929	-0.928	-0.926	-0.924	-0.922	-0.919	-0.918	-0.915	-0.912	-0.910	-0.908	-0.904	-0.901	-0.898	-0.895	-0.891	-0.886	-0.882	-0.879	-0.874	-0.869	-0.862	-0.858	-0.852	-0.845	-0.839	-0.832	-0.826	-0.818	-0.810	-0.801	-0.792	-0.784	-0.774	-0.764	-0.752	-0.741	-0.729	-0.718	-0.704	-0.691	-0.679	-0.664	-0.651	-0.636	-0.621	-0.605	-0.590	-0.575	-0.558	-0.541	-0.525	-0.509	-0.491	-0.474	-0.458	-0.440	-0.422	-0.405	-0.389	-0.371	-0.355	-0.339	-0.322	-0.308	-0.292	-0.278	-0.264	-0.250	-0.236	-0.224	-0.212	-0.200	-0.190	-0.180	-0.171	-0.164	-0.156	-0.149	-0.144	-0.139	-0.134	-0.131	-0.129	-0.126	-0.126	-0.126	-0.128	-0.129	-0.132	-0.136	-0.140	-0.145	-0.150	-0.156	-0.164	-0.170	-0.179	-0.186	-0.195	-0.204	-0.214	-0.224	-0.234	-0.244	-0.254	-0.262	-0.272	-0.282	-0.291	-0.301	-0.310	-0.319	-0.328	-0.336	-0.344	-0.350	-0.356	-0.364	-0.369	-0.374	-0.379	-0.381	-0.385	-0.388	-0.389	-0.390	-0.390	-0.390	-0.390	-0.388	-0.386	-0.384	-0.380	-0.376	-0.371	-0.368	-0.362	-0.356	-0.350	-0.344	-0.338	-0.331	-0.324	-0.316	-0.309	-0.302	-0.295	-0.286	-0.280	-0.272	-0.266	-0.259	-0.252	-0.246	-0.240	-0.234	-0.230	-0.225	-0.220	-0.216	-0.212	-0.210	-0.206	-0.205	-0.204	-0.204	-0.202	-0.204	-0.204	-0.205	-0.206	-0.209	-0.211	-0.215	-0.218	-0.222	-0.226	-0.231	-0.236	-0.241	-0.248	-0.254	-0.259	-0.266	-0.271	-0.279	-0.285	-0.292	-0.299	-0.305	-0.312	-0.319	-0.325	-0.331	-0.338	-0.344	-0.349	-0.354	-0.360	-0.364	-0.369	-0.372	-0.376	-0.381	-0.384	-0.386	-0.389	-0.391	-0.394	-0.395	-0.395	-0.396	-0.396	-0.396	-0.396	-0.395	-0.394	-0.394	-0.391	-0.390	-0.388	-0.386	-0.384	-0.381	-0.378	-0.375	-0.371	-0.368	-0.364	-0.360	-0.356	-0.351	-0.348	-0.342	-0.339	-0.334	-0.329	-0.324	-0.319	-0.312	-0.308	-0.301	-0.296	-0.290	-0.285	-0.279	-0.271	-0.265	-0.260	-0.252	-0.245	-0.239	-0.231	-0.224	-0.218	-0.209	-0.201	-0.192	-0.185	-0.176	-0.166	-0.159	-0.149	-0.139	-0.130	-0.120	-0.110	-0.100	-0.090	-0.079	-0.069	-0.058	-0.048	-0.038	-0.025	-0.015	-0.005	0.006	0.016	0.026	0.036	0.048	0.058	0.066	0.076	0.085	0.092	0.101	0.109	0.116	0.122	0.129	0.135	0.140	0.146	0.150	0.154	0.156	0.159	0.161	0.161	0.162	0.162	0.161	0.161	0.160	0.156	0.154	0.151	0.148	0.144	0.139	0.135	0.129	0.124	0.118	0.111	0.105	0.098	0.091	0.084	0.078	0.069	0.061	0.055	0.048	0.041	0.034	0.026	0.019	0.014	0.008	0.001	-0.006	-0.010	-0.016	-0.021	-0.026	-0.032	-0.036	-0.041	-0.045	-0.049	-0.052	-0.056	-0.060	-0.062	-0.068	-0.070	-0.072	-0.076	-0.079	-0.081	-0.086	-0.089	-0.092	-0.096	-0.100	-0.104	-0.109	-0.114	-0.119	-0.125	-0.130	-0.136	-0.142	-0.150	-0.158	-0.166	-0.175	-0.185	-0.195	-0.205	-0.215	-0.228	-0.239	-0.251	-0.265	-0.278	-0.291	-0.306	-0.321	-0.336	-0.351	-0.369	-0.384	-0.400	-0.416	-0.434	-0.450	-0.466	-0.484	-0.500	-0.516	-0.534	-0.549	-0.565	-0.581	-0.598	-0.611	-0.626	-0.640	-0.652	-0.666	-0.678	-0.690	-0.701	-0.711	-0.720	-0.729	-0.735	-0.742	-0.748	-0.752	-0.756	-0.759	-0.761	-0.761	-0.761	-0.761	-0.759	-0.755	-0.752	-0.746	-0.740	-0.732	-0.725	-0.715	-0.706	-0.694	-0.682	-0.670	-0.655	-0.640	-0.625	-0.609	-0.591	-0.572	-0.555	-0.535	-0.515	-0.494	-0.474	-0.451	-0.429	-0.406	-0.382	-0.359	-0.334	-0.310	-0.285	-0.260	-0.235	-0.209	-0.184	-0.158	-0.131	-0.106	-0.080	-0.055	-0.029	-0.004	0.022	0.049	0.074	0.098	0.122	0.146	0.170	0.194	0.215	0.238	0.260	0.281	0.301	0.321	0.340	0.358	0.375	0.394	0.409	0.425	0.439	0.454	0.466	0.479	0.489	0.500	0.509	0.518	0.525	0.531	0.538	0.542	0.548	0.550	0.552	0.554	0.555	0.555	0.554	0.552	0.550	0.546	0.544	0.539	0.534	0.528	0.522	0.515	0.507	0.500	0.491	0.482	0.474	0.462	0.452	0.442	0.432	0.421	0.410	0.398	0.388	0.374	0.362	0.350	0.339	0.326	0.315	0.302	0.290	0.276	0.265	0.252	0.240	0.229	0.216	0.205	0.192	0.181	0.170	0.159	0.146	0.135	0.125	0.114	0.104	0.094	0.084	0.074	0.064	0.052	0.042	0.032	0.022	0.014	0.004	-0.005	-0.014	-0.024	-0.032	-0.041	-0.050	-0.059	-0.068	-0.076	-0.084	-0.092	-0.101	-0.109	-0.118	-0.126	-0.134	-0.141	-0.149	-0.158	-0.165	-0.172	-0.180	-0.188	-0.195	-0.201	-0.210	-0.216	-0.224	-0.231	-0.238	-0.245	-0.252	-0.259	-0.265	-0.271	-0.278	-0.284	-0.291	-0.298	-0.304	-0.310	-0.316	-0.322	-0.329	-0.334	-0.340	-0.348	-0.354	-0.359	-0.366	-0.372	-0.379	-0.385	-0.391	-0.399	-0.404	-0.411	-0.418	-0.424	-0.430	-0.436	-0.442	-0.449	-0.456	-0.462	-0.469	-0.475	-0.481	-0.486	-0.494	-0.499	-0.504	-0.510	-0.515	-0.520	-0.525	-0.529	-0.532	-0.536	-0.541	-0.544	-0.546	-0.549	-0.550	-0.551	-0.552	-0.554	-0.554	-0.551	-0.551	-0.550	-0.548	-0.545	-0.541	-0.536	-0.531	-0.526	-0.520	-0.514	-0.506	-0.499	-0.490	-0.480	-0.470	-0.460	-0.449	-0.438	-0.425	-0.412	-0.400	-0.386	-0.371	-0.358	-0.341	-0.326	-0.311	-0.295	-0.278	-0.262	-0.245	-0.229	-0.211	-0.195	-0.176	-0.160	-0.142	-0.125	-0.109	-0.091	-0.075	-0.059	-0.042	-0.026	-0.011	0.004	0.020	0.034	0.049	0.062	0.075	0.088	0.100	0.111	0.122	0.132	0.142	0.151	0.160	0.168	0.175	0.181	0.188	0.192	0.196	0.201	0.204	0.208	0.209	0.210	0.211	0.210	0.210	0.209	0.206	0.204	0.201	0.198	0.194	0.189	0.184	0.178	0.172	0.165	0.158	0.151	0.144	0.135	0.126	0.119	0.109	0.101	0.091	0.081	0.071	0.061	0.051	0.041	0.030	0.020	0.011	0.000	-0.010	-0.021	-0.031	-0.041	-0.051	-0.062	-0.072	-0.082	-0.092	-0.101	-0.111	-0.120	-0.130	-0.139	-0.148	-0.156	-0.164	-0.172	-0.180	-0.189	-0.195	-0.202	-0.210	-0.216	-0.222	-0.229	-0.235	-0.240	-0.246	-0.251	-0.256	-0.260	-0.265	-0.270	-0.274	-0.278	-0.282	-0.285	-0.289	-0.292	-0.295	-0.299	-0.302	-0.305	-0.309	-0.311	-0.314	-0.318	-0.321	-0.322	-0.326	-0.330	-0.332	-0.335	-0.339	-0.342	-0.345	-0.349	-0.351	-0.355	-0.360	-0.362	-0.366	-0.371	-0.374	-0.379	-0.382	-0.386	-0.390	-0.395	-0.400	-0.404	-0.408	-0.412	-0.416	-0.420	-0.425	-0.429	-0.432	-0.438	-0.440	-0.444	-0.448	-0.450	-0.452	-0.456	-0.458	-0.460	-0.462	-0.464	-0.465	-0.466	-0.468	-0.466	-0.468	-0.466	-0.465	-0.462	-0.460	-0.458	-0.455	-0.451	-0.445	-0.441	-0.436	-0.429	-0.422	-0.415	-0.408	-0.399	-0.390	-0.381	-0.370	-0.359	-0.349	-0.336	-0.325	-0.312	-0.299	-0.285	-0.272	-0.258	-0.242	-0.228	-0.212	-0.196	-0.180	-0.164	-0.148	-0.131	-0.116	-0.100	-0.082	-0.066	-0.050	-0.035	-0.019	-0.002	0.012	0.028	0.041	0.055	0.070	0.084	0.096	0.108	0.119	0.129	0.140	0.149	0.158	0.165	0.171	0.176	0.182	0.186	0.190	0.192	0.194	0.195	0.194	0.192	0.190	0.186	0.181	0.178	0.170	0.164	0.155	0.145	0.135	0.125	0.112	0.101	0.088	0.072	0.059	0.044	0.028	0.011	-0.006	-0.022	-0.041	-0.059	-0.078	-0.096	-0.115	-0.135	-0.154	-0.172	-0.191	-0.211	-0.230	-0.249	-0.268	-0.285	-0.304	-0.321	-0.339	-0.355	-0.372	-0.389	-0.402	-0.419	-0.432	-0.446	-0.459	-0.471	-0.482	-0.494	-0.504	-0.512	-0.521	-0.529	-0.535	-0.541	-0.548	-0.551	-0.555	-0.559	-0.561	-0.562	-0.564	-0.565	-0.565	-0.562	-0.562	-0.560	-0.558	-0.554	-0.551	-0.548	-0.544	-0.539	-0.535	-0.529	-0.524	-0.519	-0.514	-0.507	-0.502	-0.498	-0.491	-0.488	-0.481	-0.478	-0.474	-0.470	-0.465	-0.462	-0.460	-0.458	-0.456	-0.455	-0.455	-0.455	-0.455	-0.455	-0.456	-0.459	-0.461	-0.465	-0.470	-0.474	-0.480	-0.486	-0.492	-0.500	-0.507	-0.516	-0.526	-0.536	-0.546	-0.556	-0.569	-0.580	-0.594	-0.605	-0.619	-0.632	-0.645	-0.660	-0.674	-0.689	-0.702	-0.719	-0.734	-0.749	-0.764	-0.778	-0.792	-0.806	-0.821	-0.835	-0.849	-0.862	-0.875	-0.889	-0.901	-0.914	-0.926	-0.938	-0.949	-0.960	-0.970	-0.980	-0.988	-0.996	-1.005	-1.012	-1.019	-1.026	-1.031	-1.036	-1.042	-1.046	-1.050	-1.052	-1.056	-1.059	-1.060	-1.061	-1.062	-1.062	-1.062	-1.062	-1.061	-1.061	-1.059	-1.058	-1.055	-1.052	-1.050	-1.046	-1.042	-1.039	-1.036	-1.031	-1.028	-1.022	-1.018	-1.014	-1.009	-1.004	-0.999	-0.992	-0.988	-0.982	-0.976	-0.971	-0.966	-0.960	-0.956	-0.950	-0.945	-0.940	-0.935	-0.931	-0.928	-0.922	-0.920	-0.916	-0.912	-0.911	-0.909	-0.908	-0.905	-0.905	-0.905	-0.905	-0.906	-0.908	-0.910	-0.912	-0.916	-0.921	-0.925	-0.931	-0.938	-0.945	-0.954	-0.961	-0.971	-0.981	-0.994	-1.005	-1.018	-1.030	-1.045	-1.059	-1.075	-1.091	-1.108	-1.125	-1.144	-1.161	-1.181	-1.200	-1.220	-1.240	-1.260	-1.280	-1.301	-1.324	-1.344	-1.365	-1.385	-1.406	-1.426	-1.446	-1.466	-1.486	-1.505	-1.524	-1.541	-1.559	-1.575	-1.591	-1.605	-1.619	-1.631	-1.642	-1.654	-1.662	-1.671	-1.678	-1.684	-1.688	-1.691	-1.692	-1.694	-1.692	-1.690	-1.686	-1.681	-1.676	-1.669	-1.659	-1.650	-1.638	-1.624	-1.611	-1.595	-1.579	-1.562	-1.544	-1.525	-1.504	-1.482	-1.462	-1.439	-1.416	-1.392	-1.368	-1.345	-1.319	-1.294	-1.269	-1.244	-1.219	-1.192	-1.168	-1.142	-1.119	-1.094	-1.070	-1.048	-1.025	-1.002	-0.981	-0.960	-0.940	-0.922	-0.904	-0.886	-0.870	-0.854	-0.840	-0.826	-0.814	-0.804	-0.794	-0.784	-0.776	-0.770	-0.765	-0.760	-0.758	-0.755	-0.752	-0.752	-0.752	-0.754	-0.756	-0.759	-0.762	-0.768	-0.772	-0.778	-0.784	-0.790	-0.798	-0.804	-0.812	-0.820	-0.828	-0.836	-0.844	-0.852	-0.860	-0.868	-0.875	-0.882	-0.889	-0.896	-0.901	-0.908	-0.911	-0.916	-0.920	-0.922	-0.925	-0.926	-0.929	-0.928	-0.928	-0.925	-0.922	-0.919	-0.914	-0.909	-0.902	-0.895	-0.886	-0.879	-0.869	-0.858	-0.846	-0.834	-0.821	-0.808	-0.792	-0.778	-0.762	-0.745	-0.729	-0.711	-0.694	-0.675	-0.656	-0.638	-0.619	-0.600	-0.580	-0.560	-0.541	-0.522	-0.501	-0.482	-0.464	-0.445	-0.426	-0.408	-0.389	-0.371	-0.355	-0.336	-0.321	-0.305	-0.291	-0.275	-0.261	-0.249	-0.236	-0.224	-0.212	-0.202	-0.194	-0.184	-0.176	-0.169	-0.162	-0.158	-0.152	-0.149	-0.145	-0.144	-0.141	-0.140	-0.140	-0.140	-0.141	-0.144	-0.146	-0.149	-0.154	-0.158	-0.162	-0.170	-0.176	-0.181	-0.189	-0.198	-0.206	-0.214	-0.224	-0.234	-0.242	-0.254	-0.264	-0.275	-0.285	-0.296	-0.308	-0.320	-0.331	-0.342	-0.355	-0.366	-0.378	-0.390	-0.401	-0.414	-0.425	-0.436	-0.449	-0.459	-0.470	-0.481	-0.492	-0.504	-0.512	-0.524	-0.534	-0.544	-0.554	-0.562	-0.571	-0.581	-0.590	-0.598	-0.606	-0.612	-0.621	-0.628	-0.636	-0.642	-0.649	-0.655	-0.662	-0.669	-0.675	-0.680	-0.685	-0.690	-0.695	-0.700	-0.705	-0.710	-0.714	-0.720	-0.724	-0.728	-0.732	-0.736	-0.741	-0.746	-0.751	-0.756	-0.760	-0.766	-0.770	-0.776	-0.782	-0.788	-0.795	-0.801	-0.808	-0.814	-0.821	-0.830	-0.838	-0.846	-0.855	-0.864	-0.874	-0.882	-0.894	-0.905	-0.916	-0.928	-0.939	-0.951	-0.964	-0.975	-0.988	-1.000	-1.014	-1.026	-1.039	-1.052	-1.066	-1.078	-1.091	-1.104	-1.116	-1.129	-1.140	-1.151	-1.162	-1.172	-1.182	-1.190	-1.199	-1.206	-1.212	-1.219	-1.224	-1.228	-1.231	-1.234	-1.235	-1.234	-1.234	-1.231	-1.229	-1.224	-1.219	-1.211	-1.205	-1.195	-1.186	-1.175	-1.164	-1.150	-1.135	-1.120	-1.105	-1.089	-1.071	-1.052	-1.034	-1.014	-0.994	-0.972	-0.950	-0.930	-0.906	-0.885	-0.861	-0.839	-0.815	-0.792	-0.770	-0.748	-0.724	-0.701	-0.679	-0.656	-0.635	-0.614	-0.592	-0.572	-0.554	-0.534	-0.515	-0.496	-0.480	-0.462	-0.446	-0.431	-0.416	-0.402	-0.389	-0.376	-0.364	-0.352	-0.341	-0.332	-0.322	-0.315	-0.305	-0.298	-0.291	-0.285	-0.279	-0.272	-0.268	-0.262	-0.260	-0.256	-0.252	-0.249	-0.246	-0.244	-0.240	-0.239	-0.236	-0.234	-0.232	-0.231	-0.229	-0.228	-0.226	-0.224	-0.221	-0.220	-0.218	-0.215	-0.214	-0.211	-0.209	-0.205	-0.202	-0.200	-0.196	-0.192	-0.189	-0.185	-0.181	-0.176	-0.172	-0.168	-0.161	-0.156	-0.151	-0.145	-0.139	-0.134	-0.128	-0.121	-0.114	-0.108	-0.101	-0.092	-0.086	-0.079	-0.071	-0.064	-0.058	-0.049	-0.041	-0.034	-0.026	-0.018	-0.010	-0.002	0.005	0.011	0.019	0.025	0.032	0.039	0.045	0.052	0.059	0.064	0.070	0.074	0.080	0.085	0.088	0.092	0.096	0.099	0.102	0.104	0.106	0.108	0.108	0.109	0.108	0.109	0.108	0.106	0.105	0.102	0.100	0.098	0.092	0.089	0.084	0.079	0.074	0.069	0.062	0.056	0.049	0.042	0.036	0.028	0.020	0.012	0.005	-0.005	-0.012	-0.020	-0.029	-0.039	-0.046	-0.055	-0.064	-0.071	-0.079	-0.086	-0.095	-0.102	-0.109	-0.115	-0.122	-0.128	-0.134	-0.139	-0.144	-0.149	-0.152	-0.156	-0.158	-0.161	-0.161	-0.164	-0.164	-0.164	-0.164	-0.161	-0.160	-0.158	-0.154	-0.150	-0.146	-0.142	-0.136	-0.131	-0.124	-0.116	-0.110	-0.102	-0.095	-0.085	-0.076	-0.068	-0.058	-0.049	-0.039	-0.029	-0.019	-0.009	0.001	0.011	0.021	0.031	0.040	0.050	0.060	0.069	0.078	0.085	0.094	0.101	0.109	0.115	0.121	0.128	0.132	0.136	0.141	0.145	0.149	0.151	0.152	0.154	0.155	0.155	0.155	0.154	0.154	0.152	0.150	0.149	0.146	0.142	0.140	0.136	0.132	0.128	0.125	0.120	0.115	0.111	0.106	0.102	0.099	0.095	0.091	0.088	0.084	0.081	0.079	0.078	0.075	0.072	0.071	0.072	0.072	0.071	0.072	0.074	0.076	0.079	0.081	0.085	0.088	0.094	0.098	0.102	0.110	0.116	0.122	0.129	0.136	0.144	0.154	0.161	0.170	0.179	0.189	0.199	0.208	0.219	0.228	0.239	0.248	0.259	0.269	0.280	0.290	0.300	0.310	0.320	0.331	0.340	0.350	0.359	0.368	0.376	0.385	0.395	0.402	0.411	0.419	0.428	0.435	0.442	0.450	0.456	0.462	0.469	0.476	0.481	0.488	0.492	0.499	0.504	0.507	0.512	0.516	0.521	0.525	0.529	0.531	0.534	0.538	0.541	0.542	0.545	0.546	0.549	0.550	0.551	0.552	0.552	0.554	0.554	0.554	0.554	0.552	0.551	0.550	0.549	0.548	0.546	0.544	0.541	0.539	0.536	0.532	0.530	0.526	0.521	0.516	0.512	0.509	0.502	0.498	0.491	0.486	0.480	0.474	0.469	0.462	0.456	0.450	0.444	0.438	0.430	0.424	0.418	0.411	0.405	0.399	0.391	0.385	0.380	0.374	0.368	0.362	0.358	0.351	0.346	0.342	0.338	0.334	0.330	0.326	0.322	0.320	0.318	0.316	0.315	0.314	0.311	0.311	0.311	0.311	0.312	0.312	0.314	0.316	0.319	0.321	0.324	0.326	0.330	0.334	0.336	0.341	0.345	0.350	0.354	0.359	0.362	0.368	0.371	0.376	0.380	0.384	0.389	0.392	0.395	0.399	0.401	0.404	0.406	0.408	0.409	0.410	0.410	0.410	0.410	0.409	0.406	0.404	0.401	0.396	0.392	0.388	0.382	0.376	0.369	0.362	0.354	0.346	0.336	0.326	0.316	0.305	0.294	0.282	0.270	0.256	0.244	0.230	0.216	0.201	0.188	0.172	0.158	0.142	0.128	0.112	0.096	0.081	0.065	0.050	0.035	0.021	0.005	-0.010	-0.024	-0.038	-0.052	-0.066	-0.080	-0.092	-0.105	-0.118	-0.130	-0.141	-0.152	-0.164	-0.176	-0.186	-0.196	-0.205	-0.215	-0.225	-0.234	-0.241	-0.251	-0.259	-0.266	-0.274	-0.281	-0.289	-0.296	-0.302	-0.310	-0.318	-0.324	-0.331	-0.338	-0.345	-0.351	-0.359	-0.366	-0.372	-0.381	-0.389	-0.396	-0.405	-0.412	-0.420	-0.430	-0.438	-0.448	-0.456	-0.466	-0.476	-0.486	-0.496	-0.507	-0.520	-0.530	-0.542	-0.555	-0.566	-0.579	-0.590	-0.604	-0.618	-0.630	-0.644	-0.656	-0.669	-0.684	-0.696	-0.710	-0.725	-0.738	-0.751	-0.765	-0.779	-0.792	-0.805	-0.819	-0.831	-0.846	-0.859	-0.871	-0.884	-0.896	-0.908	-0.920	-0.930	-0.941	-0.952	-0.964	-0.974	-0.984	-0.994	-1.002	-1.012	-1.021	-1.030	-1.038	-1.045	-1.054	-1.061	-1.069	-1.075	-1.081	-1.089	-1.094	-1.101	-1.106	-1.111	-1.116	-1.122	-1.126	-1.131	-1.136	-1.141	-1.146	-1.151	-1.155	-1.160	-1.164	-1.168	-1.171	-1.178	-1.181	-1.186	-1.190	-1.195	-1.200	-1.204	-1.209	-1.215	-1.220	-1.224	-1.230	-1.236	-1.241	-1.246	-1.252	-1.258	-1.265	-1.270	-1.276	-1.282	-1.289	-1.295	-1.301	-1.309	-1.314	-1.320	-1.326	-1.334	-1.339	-1.345	-1.351	-1.358	-1.364	-1.370	-1.375	-1.381	-1.386	-1.394	-1.398	-1.404	-1.409	-1.414	-1.419	-1.422	-1.426	-1.431	-1.436	-1.440	-1.444	-1.449	-1.451	-1.455	-1.460	-1.462	-1.466	-1.470	-1.474	-1.478	-1.481	-1.485	-1.489	-1.492	-1.496	-1.500	-1.504	-1.509	-1.512	-1.518	-1.521	-1.526	-1.530	-1.535	-1.541	-1.545	-1.551	-1.556	-1.562	-1.569	-1.574	-1.580	-1.588	-1.594	-1.600	-1.606	-1.612	-1.620	-1.626	-1.632	-1.640	-1.646	-1.654	-1.660	-1.668	-1.674	-1.680	-1.685	-1.692	-1.699	-1.705	-1.710	-1.715	-1.720	-1.725	-1.730	-1.732	-1.736	-1.740	-1.742	-1.745	-1.748	-1.749	-1.750	-1.750	-1.751	-1.750	-1.749	-1.748	-1.746	-1.744	-1.741	-1.739	-1.735	-1.731	-1.726	-1.722	-1.716	-1.710	-1.704	-1.699	-1.691	-1.684	-1.676	-1.669	-1.660	-1.651	-1.642	-1.632	-1.622	-1.612	-1.602	-1.591	-1.581	-1.571	-1.560	-1.549	-1.538	-1.526	-1.515	-1.502	-1.491	-1.479	-1.468	-1.456	-1.445	-1.432	-1.421	-1.409	-1.398	-1.386	-1.375	-1.364	-1.352	-1.342	-1.331	-1.320	-1.310	-1.300	-1.291	-1.282	-1.272	-1.265	-1.256	-1.249	-1.241	-1.232	-1.226	-1.220	-1.214	-1.209	-1.204	-1.200	-1.195	-1.192	-1.189	-1.186	-1.184	-1.181	-1.180	-1.179	-1.179	-1.179	-1.179	-1.180	-1.181	-1.181	-1.184	-1.186	-1.188	-1.190	-1.194	-1.196	-1.199	-1.201	-1.204	-1.208	-1.210	-1.214	-1.216	-1.219	-1.222	-1.225	-1.228	-1.229	-1.230	-1.232	-1.234	-1.235	-1.235	-1.235	-1.235	-1.234	-1.232	-1.231	-1.230	-1.228	-1.224	-1.220	-1.215	-1.210	-1.206	-1.200	-1.194	-1.188	-1.181	-1.172	-1.166	-1.158	-1.149	-1.140	-1.131	-1.121	-1.112	-1.101	-1.091	-1.081	-1.070	-1.060	-1.050	-1.040	-1.030	-1.020	-1.010	-1.000	-0.990	-0.981	-0.971	-0.962	-0.955	-0.948	-0.939	-0.932	-0.926	-0.920	-0.915	-0.910	-0.906	-0.904	-0.900	-0.898	-0.895	-0.895	-0.894	-0.894	-0.894	-0.896	-0.898	-0.900	-0.904	-0.908	-0.911	-0.916	-0.921	-0.928	-0.934	-0.940	-0.948	-0.954	-0.961	-0.970	-0.978	-0.986	-0.995	-1.005	-1.014	-1.021	-1.031	-1.041	-1.050	-1.059	-1.069	-1.078	-1.086	-1.095	-1.102	-1.111	-1.120	-1.126	-1.134	-1.141	-1.149	-1.155	-1.161	-1.165	-1.171	-1.176	-1.181	-1.184	-1.189	-1.191	-1.194	-1.196	-1.199	-1.199	-1.200	-1.201	-1.201	-1.201	-1.200	-1.199	-1.198	-1.195	-1.192	-1.190	-1.188	-1.184	-1.180	-1.176	-1.171	-1.166	-1.161	-1.156	-1.151	-1.146	-1.140	-1.132	-1.128	-1.121	-1.115	-1.108	-1.101	-1.095	-1.088	-1.080	-1.074	-1.068	-1.060	-1.052	-1.045	-1.039	-1.032	-1.025	-1.019	-1.012	-1.006	-1.000	-0.994	-0.989	-0.982	-0.978	-0.972	-0.968	-0.964	-0.959	-0.955	-0.951	-0.948	-0.944	-0.942	-0.939	-0.938	-0.935	-0.935	-0.932	-0.932	-0.931	-0.932	-0.932	-0.934	-0.934	-0.936	-0.938	-0.941	-0.944	-0.948	-0.950	-0.954	-0.959	-0.962	-0.968	-0.972	-0.978	-0.984	-0.990	-0.995	-1.002	-1.009	-1.016	-1.024	-1.030	-1.038	-1.045	-1.051	-1.060	-1.066	-1.075	-1.081	-1.089	-1.095	-1.102	-1.109	-1.115	-1.122	-1.129	-1.134	-1.140	-1.144	-1.149	-1.152	-1.156	-1.159	-1.161	-1.164	-1.165	-1.166	-1.168	-1.168	-1.166	-1.164	-1.162	-1.161	-1.158	-1.154	-1.150	-1.145	-1.140	-1.135	-1.129	-1.121	-1.114	-1.106	-1.099	-1.090	-1.081	-1.072	-1.062	-1.054	-1.044	-1.035	-1.024	-1.014	-1.004	-0.994	-0.982	-0.974	-0.964	-0.954	-0.944	-0.934	-0.925	-0.916	-0.909	-0.900	-0.892	-0.885	-0.878	-0.872	-0.866	-0.861	-0.856	-0.851	-0.849	-0.845	-0.842	-0.841	-0.840	-0.839	-0.839	-0.840	-0.840	-0.842	-0.844	-0.846	-0.849	-0.852	-0.856	-0.860	-0.865	-0.870	-0.875	-0.881	-0.888	-0.894	-0.900	-0.906	-0.912	-0.920	-0.926	-0.932	-0.940	-0.946	-0.952	-0.959	-0.965	-0.970	-0.976	-0.981	-0.985	-0.990	-0.994	-0.999	-1.001	-1.005	-1.006	-1.008	-1.009	-1.010	-1.011	-1.010	-1.010	-1.010	-1.008	-1.006	-1.004	-1.000	-0.996	-0.992	-0.988	-0.982	-0.978	-0.972	-0.966	-0.960	-0.952	-0.946	-0.939	-0.934	-0.926	-0.918	-0.911	-0.904	-0.896	-0.889	-0.882	-0.875	-0.868	-0.861	-0.854	-0.849	-0.842	-0.836	-0.832	-0.826	-0.822	-0.818	-0.815	-0.812	-0.810	-0.808	-0.806	-0.806	-0.805	-0.806	-0.806	-0.808	-0.809	-0.811	-0.814	-0.818	-0.822	-0.826	-0.831	-0.838	-0.844	-0.850	-0.858	-0.864	-0.872	-0.880	-0.888	-0.896	-0.905	-0.914	-0.924	-0.932	-0.941	-0.950	-0.960	-0.969	-0.978	-0.988	-0.996	-1.005	-1.012	-1.021	-1.029	-1.036	-1.042	-1.049	-1.055	-1.061	-1.066	-1.070	-1.075	-1.079	-1.081	-1.084	-1.086	-1.086	-1.088	-1.088	-1.088	-1.088	-1.086	-1.082	-1.081	-1.078	-1.072	-1.069	-1.064	-1.058	-1.052	-1.046	-1.039	-1.032	-1.024	-1.016	-1.008	-0.999	-0.990	-0.980	-0.970	-0.960	-0.950	-0.939	-0.928	-0.918	-0.905	-0.895	-0.882	-0.871	-0.859	-0.849	-0.836	-0.825	-0.812	-0.801	-0.789	-0.778	-0.766	-0.754	-0.742	-0.731	-0.720	-0.709	-0.698	-0.686	-0.675	-0.665	-0.655	-0.644	-0.634	-0.622	-0.612	-0.604	-0.594	-0.585	-0.575	-0.566	-0.558	-0.549	-0.541	-0.532	-0.526	-0.518	-0.511	-0.505	-0.499	-0.492	-0.488	-0.481	-0.476	-0.472	-0.469	-0.465	-0.461	-0.459	-0.456	-0.454	-0.452	-0.451	-0.451	-0.450	-0.450	-0.450	-0.451	-0.452	-0.454	-0.455	-0.459	-0.460	-0.462	-0.466	-0.470	-0.474	-0.479	-0.482	-0.488	-0.492	-0.498	-0.502	-0.509	-0.514	-0.519	-0.525	-0.530	-0.535	-0.542	-0.548	-0.552	-0.559	-0.564	-0.569	-0.575	-0.580	-0.585	-0.589	-0.595	-0.599	-0.602	-0.606	-0.610	-0.614	-0.616	-0.619	-0.621	-0.624	-0.625	-0.626	-0.626	-0.629	-0.628	-0.628	-0.628	-0.626	-0.625	-0.622	-0.621	-0.618	-0.615	-0.611	-0.608	-0.604	-0.599	-0.594	-0.589	-0.584	-0.578	-0.571	-0.565	-0.559	-0.551	-0.544	-0.536	-0.529	-0.520	-0.511	-0.504	-0.494	-0.485	-0.476	-0.466	-0.456	-0.446	-0.436	-0.426	-0.416	-0.405	-0.395	-0.384	-0.374	-0.362	-0.352	-0.340	-0.330	-0.319	-0.306	-0.296	-0.285	-0.274	-0.264	-0.252	-0.241	-0.229	-0.219	-0.208	-0.196	-0.186	-0.176	-0.165	-0.155	-0.144	-0.132	-0.124	-0.112	-0.102	-0.094	-0.084	-0.074	-0.064	-0.055	-0.046	-0.036	-0.028	-0.019	-0.010	-0.001	0.009	0.018	0.026	0.034	0.042	0.052	0.061	0.070	0.078	0.086	0.095	0.105	0.112	0.121	0.131	0.140	0.149	0.158	0.168	0.176	0.186	0.195	0.205	0.216	0.225	0.236	0.246	0.258	0.268	0.279	0.290	0.302	0.312	0.325	0.336	0.349	0.361	0.374	0.385	0.399	0.411	0.422	0.436	0.449	0.461	0.474	0.486	0.499	0.511	0.524	0.535	0.548	0.559	0.571	0.581	0.592	0.602	0.611	0.620	0.629	0.638	0.645	0.651	0.658	0.664	0.668	0.671	0.674	0.676	0.679	0.679	0.679	0.678	0.675	0.674	0.669	0.665	0.659	0.652	0.646	0.638	0.629	0.619	0.609	0.599	0.586	0.574	0.561	0.548	0.534	0.519	0.504	0.489	0.474	0.459	0.441	0.426	0.410	0.394	0.378	0.361	0.345	0.330	0.314	0.299	0.284	0.269	0.255	0.241	0.228	0.215	0.202	0.190	0.179	0.169	0.159	0.150	0.141	0.132	0.126	0.119	0.112	0.108	0.102	0.098	0.095	0.091	0.089	0.086	0.085	0.084	0.082	0.082	0.082	0.081	0.082	0.081	0.082	0.081	0.082	0.084	0.082	0.084	0.084	0.082	0.081	0.081	0.080	0.079	0.075	0.074	0.070	0.066	0.062	0.059	0.054	0.048	0.041	0.035	0.028	0.019	0.011	0.002	-0.008	-0.018	-0.029	-0.039	-0.050	-0.062	-0.076	-0.089	-0.102	-0.115	-0.130	-0.145	-0.159	-0.174	-0.190	-0.205	-0.221	-0.238	-0.254	-0.270	-0.286	-0.301	-0.318	-0.334	-0.349	-0.365	-0.382	-0.398	-0.412	-0.428	-0.442	-0.456	-0.472	-0.486	-0.500	-0.512	-0.525	-0.539	-0.551	-0.562	-0.574	-0.585	-0.595	-0.604	-0.612	-0.621	-0.629	-0.636	-0.642	-0.648	-0.652	-0.658	-0.660	-0.662	-0.665	-0.665	-0.666	-0.666	-0.664	-0.661	-0.659	-0.655	-0.649	-0.642	-0.636	-0.628	-0.619	-0.608	-0.596	-0.584	-0.571	-0.558	-0.541	-0.525	-0.509	-0.489	-0.470	-0.449	-0.429	-0.406	-0.381	-0.359	-0.334	-0.306	-0.279	-0.251	-0.224	-0.194	-0.164	-0.134	-0.104	-0.071	-0.040	-0.008	0.025	0.058	0.091	0.124	0.158	0.191	0.224	0.256	0.289	0.321	0.354	0.384	0.415	0.446	0.476	0.504	0.532	0.560	0.586	0.612	0.636	0.659	0.681	0.702	0.721	0.740	0.758	0.774	0.788	0.800	0.811	0.822	0.830	0.838	0.842	0.846	0.849	0.850	0.850	0.848	0.844	0.839	0.832	0.825	0.815	0.806	0.794	0.781	0.768	0.754	0.738	0.720	0.704	0.685	0.665	0.646	0.626	0.605	0.585	0.564	0.542	0.521	0.501	0.480	0.459	0.438	0.418	0.398	0.378	0.359	0.340	0.322	0.305	0.289	0.274	0.259	0.245	0.232	0.220	0.210	0.200	0.192	0.185	0.178	0.172	0.168	0.165	0.162	0.162	0.162	0.162	0.165	0.168	0.171	0.175	0.180	0.188	0.192	0.201	0.209	0.216	0.224	0.232	0.242	0.252	0.262	0.272	0.281	0.290	0.300	0.310	0.319	0.328	0.336	0.344	0.351	0.359	0.365	0.371	0.378	0.381	0.386	0.389	0.391	0.394	0.394	0.394	0.394	0.392	0.389	0.386	0.382	0.378	0.372	0.366	0.359	0.351	0.342	0.334	0.324	0.315	0.305	0.294	0.282	0.270	0.258	0.245	0.231	0.219	0.206	0.192	0.179	0.166	0.152	0.139	0.124	0.110	0.098	0.084	0.071	0.058	0.046	0.034	0.021	0.009	-0.002	-0.012	-0.024	-0.034	-0.044	-0.054	-0.061	-0.070	-0.078	-0.085	-0.091	-0.098	-0.104	-0.108	-0.112	-0.116	-0.119	-0.122	-0.124	-0.125	-0.126	-0.126	-0.125	-0.124	-0.122	-0.120	-0.118	-0.114	-0.110	-0.106	-0.100	-0.094	-0.089	-0.081	-0.074	-0.066	-0.059	-0.049	-0.040	-0.031	-0.021	-0.011	0.000	0.010	0.021	0.032	0.044	0.056	0.066	0.079	0.090	0.101	0.114	0.126	0.136	0.148	0.159	0.169	0.178	0.186	0.195	0.205	0.212	0.218	0.225	0.231	0.235	0.239	0.241	0.245	0.246	0.245	0.245	0.242	0.240	0.236	0.231	0.225	0.218	0.208	0.199	0.188	0.176	0.164	0.149	0.134	0.118	0.100	0.082	0.062	0.044	0.021	0.000	-0.024	-0.046	-0.070	-0.095	-0.120	-0.146	-0.172	-0.200	-0.228	-0.255	-0.282	-0.311	-0.339	-0.368	-0.396	-0.424	-0.452	-0.480	-0.509	-0.536	-0.564	-0.590	-0.618	-0.644	-0.670	-0.695	-0.720	-0.744	-0.769	-0.791	-0.812	-0.835	-0.856	-0.876	-0.896	-0.915	-0.932	-0.949	-0.966	-0.981	-0.998	-1.010	-1.024	-1.036	-1.049	-1.060	-1.070	-1.080	-1.088	-1.096	-1.104	-1.111	-1.118	-1.124	-1.129	-1.134	-1.138	-1.141	-1.144	-1.149	-1.151	-1.154	-1.156	-1.159	-1.161	-1.162	-1.165	-1.168	-1.170	-1.171	-1.174	-1.176	-1.179	-1.182	-1.185	-1.188	-1.191	-1.194	-1.199	-1.204	-1.209	-1.214	-1.220	-1.226	-1.231	-1.239	-1.246	-1.255	-1.264	-1.272	-1.281	-1.291	-1.301	-1.312	-1.324	-1.335	-1.348	-1.359	-1.371	-1.384	-1.398	-1.412	-1.426	-1.440	-1.452	-1.466	-1.481	-1.495	-1.509	-1.522	-1.536	-1.551	-1.564	-1.578	-1.591	-1.604	-1.618	-1.629	-1.640	-1.652	-1.664	-1.674	-1.684	-1.694	-1.701	-1.710	-1.719	-1.725	-1.731	-1.736	-1.741	-1.746	-1.749	-1.752	-1.754	-1.755	-1.756	-1.756	-1.755	-1.754	-1.752	-1.749	-1.746	-1.741	-1.738	-1.732	-1.725	-1.720	-1.714	-1.708	-1.699	-1.692	-1.684	-1.676	-1.668	-1.659	-1.650	-1.641	-1.632	-1.622	-1.615	-1.606	-1.596	-1.588	-1.580	-1.572	-1.565	-1.558	-1.550	-1.542	-1.536	-1.531	-1.526	-1.521	-1.516	-1.512	-1.510	-1.506	-1.505	-1.504	-1.504	-1.502	-1.504	-1.505	-1.506	-1.509	-1.511	-1.515	-1.519	-1.524	-1.530	-1.536	-1.542	-1.550	-1.558	-1.565	-1.574	-1.582	-1.591	-1.601	-1.611	-1.622	-1.634	-1.644	-1.655	-1.666	-1.678	-1.690	-1.700	-1.711	-1.724	-1.735	-1.748	-1.759	-1.769	-1.780	-1.791	-1.801	-1.811	-1.821	-1.830	-1.840	-1.849	-1.856	-1.864	-1.871	-1.879	-1.886	-1.891	-1.898	-1.901	-1.906	-1.910	-1.914	-1.916	-1.920	-1.921	-1.924	-1.925	-1.925	-1.925	-1.925	-1.925	-1.922	-1.921	-1.920	-1.918	-1.915	-1.914	-1.910	-1.908	-1.904	-1.901	-1.899	-1.895	-1.892	-1.889	-1.885	-1.882	-1.880	-1.876	-1.874	-1.872	-1.870	-1.869	-1.868	-1.866	-1.866	-1.865	-1.866	-1.868	-1.868	-1.869	-1.872	-1.875	-1.878	-1.881	-1.885	-1.890	-1.896	-1.902	-1.909	-1.915	-1.922	-1.930	-1.939	-1.948	-1.956	-1.966	-1.976	-1.986	-1.998	-2.007	-2.020	-2.033	-2.044	-2.056	-2.069	-2.080	-2.094	-2.106	-2.119	-2.132	-2.145	-2.158	-2.171	-2.184	-2.196	-2.209	-2.220	-2.234	-2.245	-2.256	-2.269	-2.280	-2.291	-2.302	-2.312	-2.322	-2.332	-2.341	-2.351	-2.360	-2.368	-2.378	-2.384	-2.391	-2.400	-2.406	-2.412	-2.419	-2.425	-2.430	-2.436	-2.440	-2.446	-2.450	-2.455	-2.459	-2.464	-2.468	-2.472	-2.475	-2.480	-2.482	-2.486	-2.489	-2.492	-2.496	-2.500	-2.502	-2.508	-2.510	-2.512	-2.516	-2.520	-2.524	-2.526	-2.530	-2.535	-2.539	-2.541	-2.545	-2.549	-2.552	-2.558	-2.561	-2.565	-2.570	-2.574	-2.578	-2.581	-2.585	-2.590	-2.594	-2.598	-2.601	-2.605	-2.609	-2.612	-2.616	-2.620	-2.624	-2.626	-2.631	-2.635	-2.639	-2.642	-2.646	-2.650	-2.654	-2.659	-2.661	-2.665	-2.669	-2.672	-2.676	-2.681	-2.684	-2.689	-2.692	-2.695	-2.700	-2.704	-2.708	-2.712	-2.718	-2.721	-2.726	-2.730	-2.735	-2.740	-2.744	-2.749	-2.754	-2.758	-2.762	-2.768	-2.774	-2.778	-2.782	-2.786	-2.792	-2.796	-2.801	-2.805	-2.810	-2.814	-2.816	-2.821	-2.824	-2.828	-2.831	-2.834	-2.836	-2.838	-2.841	-2.842	-2.844	-2.845	-2.845	-2.846	-2.846	-2.846	-2.846	-2.845	-2.844	-2.841	-2.840	-2.836	-2.835	-2.831	-2.829	-2.824	-2.820	-2.814	-2.810	-2.804	-2.798	-2.791	-2.785	-2.778	-2.770	-2.762	-2.754	-2.745	-2.736	-2.728	-2.718	-2.708	-2.696	-2.688	-2.676	-2.665	-2.654	-2.642	-2.631	-2.619	-2.605	-2.594	-2.581	-2.569	-2.555	-2.541	-2.529	-2.515	-2.501	-2.489	-2.476	-2.461	-2.449	-2.435	-2.422	-2.410	-2.398	-2.384	-2.372	-2.361	-2.349	-2.338	-2.326	-2.318	-2.306	-2.298	-2.289	-2.280	-2.272	-2.265	-2.259	-2.254	-2.248	-2.244	-2.239	-2.236	-2.234	-2.231	-2.230	-2.231	-2.231	-2.232	-2.234	-2.235	-2.238	-2.242	-2.245	-2.249	-2.254	-2.260	-2.265	-2.272	-2.278	-2.285	-2.291	-2.299	-2.305	-2.312	-2.319	-2.325	-2.331	-2.339	-2.345	-2.350	-2.355	-2.360	-2.364	-2.368	-2.371	-2.372	-2.374	-2.375	-2.374	-2.374	-2.370	-2.369	-2.364	-2.360	-2.354	-2.346	-2.339	-2.330	-2.321	-2.310	-2.298	-2.286	-2.272	-2.258	-2.244	-2.229	-2.211	-2.195	-2.178	-2.159	-2.141	-2.122	-2.104	-2.084	-2.065	-2.045	-2.026	-2.007	-1.989	-1.970	-1.952	-1.935	-1.918	-1.900	-1.884	-1.869	-1.855	-1.841	-1.828	-1.818	-1.806	-1.796	-1.789	-1.781	-1.775	-1.770	-1.766	-1.765	-1.764	-1.764	-1.765	-1.769	-1.774	-1.780	-1.786	-1.794	-1.804	-1.815	-1.828	-1.840	-1.855	-1.870	-1.886	-1.904	-1.922	-1.942	-1.962	-1.984	-2.006	-2.029	-2.051	-2.076	-2.100	-2.125	-2.149	-2.175	-2.201	-2.228	-2.254	-2.281	-2.308	-2.334	-2.361	-2.388	-2.414	-2.441	-2.466	-2.492	-2.518	-2.544	-2.568	-2.592	-2.616	-2.640	-2.662	-2.685	-2.705	-2.728	-2.748	-2.766	-2.786	-2.805	-2.821	-2.839	-2.855	-2.871	-2.886	-2.899	-2.912	-2.926	-2.938	-2.950	-2.960	-2.970	-2.980	-2.989	-2.998	-3.004	-3.012	-3.019	-3.025	-3.032	-3.036	-3.042	-3.048	-3.052	-3.056	-3.061	-3.065	-3.070	-3.072	-3.078	-3.080	-3.085	-3.089	-3.092	-3.098	-3.101	-3.106	-3.111	-3.116	-3.121	-3.126	-3.132	-3.139	-3.145	-3.154	-3.160	-3.168	-3.176	-3.184	-3.194	-3.204	-3.212	-3.222	-3.234	-3.244	-3.256	-3.266	-3.279	-3.290	-3.302	-3.316	-3.329	-3.342	-3.358	-3.371	-3.385	-3.399	-3.415	-3.429	-3.444	-3.459	-3.475	-3.490	-3.505	-3.521	-3.536	-3.551	-3.566	-3.582	-3.596	-3.612	-3.628	-3.642	-3.658	-3.672	-3.686	-3.700	-3.715	-3.729	-3.742	-3.758	-3.769	-3.782	-3.795	-3.808	-3.819	-3.831	-3.842	-3.854	-3.865	-3.875	-3.885	-3.894	-3.904	-3.911	-3.920	-3.928	-3.935	-3.941	-3.948	-3.955	-3.960	-3.965	-3.970	-3.975	-3.978	-3.981	-3.985	-3.989	-3.990	-3.992	-3.994	-3.995	-3.996	-3.998	-3.999	-3.999	-3.999	-3.999	-3.999	-3.998	-3.996	-3.996	-3.995	-3.994	-3.992	-3.992	-3.991	-3.991	-3.989	-3.988	-3.988	-3.988	-3.986	-3.986	-3.985	-3.985	-3.985	-3.986	-3.986	-3.988	-3.989	-3.990	-3.991	-3.994	-3.995	-3.998	-4.000	-4.004	-4.008	-4.010	-4.015	-4.019	-4.024	-4.029	-4.034	-4.040	-4.046	-4.052	-4.059	-4.064	-4.071	-4.079	-4.086	-4.094	-4.101	-4.109	-4.116	-4.125	-4.132	-4.141	-4.150	-4.158	-4.165	-4.174	-4.182	-4.190	-4.199	-4.208	-4.214	-4.222	-4.230	-4.238	-4.245	-4.251	-4.258	-4.264	-4.270	-4.276	-4.281	-4.286	-4.291	-4.295	-4.300	-4.302	-4.305	-4.306	-4.309	-4.310	-4.310	-4.310	-4.309	-4.308	-4.305	-4.304	-4.300	-4.295	-4.291	-4.284	-4.278	-4.270	-4.262	-4.254	-4.244	-4.234	-4.221	-4.210	-4.198	-4.184	-4.169	-4.154	-4.138	-4.121	-4.105	-4.086	-4.069	-4.050	-4.030	-4.010	-3.990	-3.969	-3.948	-3.928	-3.905	-3.884	-3.864	-3.842	-3.820	-3.800	-3.779	-3.758	-3.738	-3.718	-3.698	-3.679	-3.660	-3.642	-3.625	-3.610	-3.595	-3.580	-3.566	-3.555	-3.544	-3.534	-3.525	-3.518	-3.510	-3.505	-3.502	-3.500	-3.499	-3.499	-3.500	-3.504	-3.508	-3.515	-3.521	-3.530	-3.540	-3.551	-3.564	-3.578	-3.592	-3.609	-3.626	-3.644	-3.662	-3.684	-3.704	-3.726	-3.749	-3.771	-3.796	-3.821	-3.845	-3.871	-3.898	-3.924	-3.949	-3.975	-4.001	-4.028	-4.054	-4.080	-4.105	-4.130	-4.155	-4.179	-4.202	-4.226	-4.248	-4.270	-4.291	-4.311	-4.330	-4.349	-4.366	-4.384	-4.399	-4.412	-4.426	-4.438	-4.448	-4.458	-4.468	-4.474	-4.481	-4.485	-4.490	-4.492	-4.494	-4.495	-4.494	-4.491	-4.489	-4.484	-4.479	-4.471	-4.465	-4.456	-4.446	-4.435	-4.424	-4.412	-4.400	-4.385	-4.371	-4.356	-4.340	-4.325	-4.308	-4.290	-4.272	-4.255	-4.238	-4.219	-4.199	-4.181	-4.162	-4.144	-4.125	-4.106	-4.090	-4.071	-4.054	-4.036	-4.020	-4.004	-3.988	-3.972	-3.959	-3.944	-3.931	-3.919	-3.906	-3.895	-3.885	-3.874	-3.865	-3.858	-3.849	-3.841	-3.835	-3.830	-3.826	-3.821	-3.818	-3.815	-3.812	-3.811	-3.809	-3.809	-3.808	-3.808	-3.809	-3.809	-3.810	-3.811	-3.812	-3.815	-3.815	-3.818	-3.819	-3.820	-3.820	-3.822	-3.821	-3.822	-3.822	-3.821	-3.821	-3.819	-3.818	-3.815	-3.811	-3.808	-3.804	-3.798	-3.794	-3.788	-3.779	-3.771	-3.764	-3.754	-3.744	-3.734	-3.724	-3.712	-3.700	-3.688	-3.675	-3.661	-3.646	-3.632	-3.618	-3.601	-3.586	-3.570	-3.554	-3.538	-3.521	-3.505	-3.488	-3.471	-3.455	-3.438	-3.422	-3.406	-3.390	-3.375	-3.360	-3.344	-3.329	-3.315	-3.302	-3.289	-3.276	-3.264	-3.252	-3.244	-3.234	-3.225	-3.216	-3.208	-3.201	-3.195	-3.190	-3.185	-3.181	-3.178	-3.175	-3.174	-3.172	-3.172	-3.172	-3.174	-3.176	-3.179	-3.182	-3.186	-3.191	-3.195	-3.201	-3.206	-3.214	-3.220	-3.228	-3.235	-3.242	-3.251	-3.259	-3.268	-3.275	-3.284	-3.292	-3.301	-3.309	-3.318	-3.325	-3.334	-3.340	-3.348	-3.354	-3.361	-3.366	-3.371	-3.378	-3.382	-3.386	-3.389	-3.392	-3.394	-3.396	-3.398	-3.398	-3.398	-3.395	-3.395	-3.392	-3.389	-3.385	-3.381	-3.375	-3.370	-3.364	-3.356	-3.348	-3.340	-3.331	-3.321	-3.312	-3.301	-3.289	-3.279	-3.266	-3.254	-3.241	-3.228	-3.214	-3.201	-3.186	-3.172	-3.158	-3.142	-3.128	-3.114	-3.098	-3.084	-3.069	-3.054	-3.039	-3.024	-3.011	-2.996	-2.981	-2.968	-2.954	-2.940	-2.928	-2.915	-2.902	-2.890	-2.878	-2.865	-2.854	-2.842	-2.831	-2.821	-2.811	-2.800	-2.791	-2.781	-2.772	-2.764	-2.755	-2.746	-2.739	-2.730	-2.722	-2.715	-2.709	-2.701	-2.694	-2.688	-2.680	-2.674	-2.666	-2.660	-2.654	-2.648	-2.641	-2.635	-2.628	-2.622	-2.615	-2.609	-2.601	-2.596	-2.589	-2.581	-2.575	-2.569	-2.560	-2.554	-2.546	-2.539	-2.531	-2.524	-2.516	-2.508	-2.500	-2.492	-2.484	-2.475	-2.468	-2.460	-2.450	-2.442	-2.434	-2.425	-2.416	-2.409	-2.400	-2.390	-2.382	-2.374	-2.366	-2.356	-2.348	-2.340	-2.332	-2.324	-2.316	-2.308	-2.300	-2.292	-2.286	-2.278	-2.271	-2.264	-2.259	-2.252	-2.246	-2.241	-2.236	-2.231	-2.228	-2.222	-2.220	-2.216	-2.214	-2.211	-2.210	-2.208	-2.208	-2.206	-2.208	-2.208	-2.209	-2.210	-2.211	-2.215	-2.218	-2.221	-2.226	-2.231	-2.235	-2.241	-2.246	-2.254	-2.260	-2.268	-2.275	-2.282	-2.291	-2.301	-2.309	-2.318	-2.329	-2.338	-2.348	-2.358	-2.368	-2.378	-2.388	-2.398	-2.409	-2.419	-2.429	-2.439	-2.446	-2.456	-2.465	-2.474	-2.482	-2.490	-2.498	-2.505	-2.511	-2.516	-2.522	-2.528	-2.531	-2.536	-2.538	-2.540	-2.541	-2.541	-2.542	-2.541	-2.540	-2.536	-2.534	-2.529	-2.524	-2.518	-2.511	-2.504	-2.496	-2.486	-2.475	-2.466	-2.454	-2.441	-2.430	-2.416	-2.402	-2.388	-2.372	-2.356	-2.340	-2.324	-2.308	-2.290	-2.271	-2.254	-2.236	-2.218	-2.200	-2.182	-2.164	-2.146	-2.129	-2.110	-2.094	-2.076	-2.060	-2.044	-2.027	-2.013	-1.999	-1.985	-1.972	-1.960	-1.949	-1.938	-1.929	-1.920	-1.912	-1.905	-1.900	-1.895	-1.891	-1.889	-1.888	-1.888	-1.888	-1.890	-1.894	-1.898	-1.902	-1.910	-1.918	-1.926	-1.936	-1.948	-1.960	-1.974	-1.988	-2.002	-2.020	-2.036	-2.055	-2.075	-2.095	-2.115	-2.139	-2.160	-2.184	-2.206	-2.231	-2.256	-2.281	-2.308	-2.334	-2.360	-2.386	-2.414	-2.441	-2.470	-2.498	-2.526	-2.554	-2.581	-2.609	-2.636	-2.665	-2.691	-2.719	-2.745	-2.771	-2.798	-2.822	-2.849	-2.872	-2.896	-2.920	-2.944	-2.966	-2.989	-3.010	-3.029	-3.050	-3.068	-3.086	-3.104	-3.120	-3.136	-3.151	-3.165	-3.179	-3.191	-3.201	-3.212	-3.222	-3.231	-3.239	-3.246	-3.252	-3.259	-3.264	-3.268	-3.270	-3.272	-3.274	-3.276	-3.276	-3.275	-3.275	-3.272	-3.271	-3.268	-3.265	-3.261	-3.258	-3.254	-3.249	-3.245	-3.240	-3.235	-3.229	-3.224	-3.219	-3.212	-3.208	-3.202	-3.199	-3.192	-3.188	-3.184	-3.179	-3.176	-3.174	-3.170	-3.168	-3.165	-3.165	-3.164	-3.164	-3.164	-3.165	-3.166	-3.170	-3.172	-3.176	-3.181	-3.186	-3.191	-3.199	-3.205	-3.214	-3.221	-3.230	-3.241	-3.250	-3.261	-3.272	-3.285	-3.298	-3.310	-3.324	-3.338	-3.351	-3.365	-3.380	-3.396	-3.411	-3.426	-3.441	-3.458	-3.474	-3.489	-3.506	-3.521	-3.536	-3.552	-3.568	-3.584	-3.598	-3.614	-3.629	-3.641	-3.656	-3.669	-3.682	-3.694	-3.708	-3.719	-3.730	-3.740	-3.750	-3.761	-3.770	-3.779	-3.786	-3.794	-3.801	-3.808	-3.812	-3.818	-3.821	-3.826	-3.829	-3.831	-3.832	-3.835	-3.835	-3.836	-3.835	-3.834	-3.834	-3.831	-3.829	-3.828	-3.824	-3.819	-3.816	-3.811	-3.808	-3.801	-3.795	-3.790	-3.785	-3.778	-3.771	-3.764	-3.758	-3.751	-3.745	-3.738	-3.730	-3.724	-3.716	-3.710	-3.702	-3.698	-3.691	-3.684	-3.679	-3.675	-3.669	-3.665	-3.661	-3.658	-3.654	-3.651	-3.651	-3.650	-3.650	-3.649	-3.650	-3.651	-3.654	-3.658	-3.661	-3.666	-3.671	-3.678	-3.685	-3.694	-3.702	-3.712	-3.722	-3.734	-3.746	-3.759	-3.772	-3.788	-3.801	-3.818	-3.835	-3.851	-3.869	-3.888	-3.906	-3.926	-3.945	-3.966	-3.985	-4.006	-4.028	-4.050	-4.071	-4.094	-4.115	-4.138	-4.160	-4.182	-4.204	-4.226	-4.248	-4.270	-4.291	-4.311	-4.332	-4.354	-4.374	-4.395	-4.414	-4.432	-4.452	-4.470	-4.489	-4.508	-4.524	-4.541	-4.558	-4.572	-4.589	-4.604	-4.619	-4.632	-4.645	-4.659	-4.672	-4.684	-4.696	-4.709	-4.719	-4.730	-4.740	-4.751	-4.760	-4.771	-4.780	-4.789	-4.798	-4.806	-4.815	-4.822	-4.831	-4.840	-4.848	-4.856	-4.864	-4.870	-4.879	-4.885	-4.894	-4.900	-4.909	-4.915	-4.922	-4.930	-4.938	-4.944	-4.951	-4.959	-4.968	-4.975	-4.982	-4.989	-4.996	-5.005	-5.012	-5.020	-5.029	-5.036	-5.045	-5.052	-5.061	-5.070	-5.078	-5.086	-5.095	-5.104	-5.112	-5.120	-5.129	-5.139	-5.146	-5.156	-5.165	-5.174	-5.182	-5.192	-5.201	-5.211	-5.220	-5.230	-5.239	-5.249	-5.258	-5.266	-5.275	-5.285	-5.294	-5.304	-5.312	-5.321	-5.330	-5.340	-5.349	-5.358	-5.366	-5.375	-5.384	-5.392	-5.401	-5.409	-5.418	-5.425	-5.432	-5.440	-5.446	-5.454	-5.461	-5.469	-5.475	-5.481	-5.488	-5.495	-5.501	-5.508	-5.512	-5.520	-5.525	-5.530	-5.536	-5.541	-5.548	-5.552	-5.558	-5.562	-5.569	-5.574	-5.579	-5.585	-5.590	-5.595	-5.601	-5.605	-5.611	-5.618	-5.625	-5.630	-5.638	-5.645	-5.651	-5.659	-5.668	-5.675	-5.682	-5.691	-5.701	-5.710	-5.719	-5.729	-5.739	-5.749	-5.759	-5.770	-5.781	-5.792	-5.804	-5.816	-5.828	-5.840	-5.851	-5.864	-5.875	-5.888	-5.901	-5.912	-5.925	-5.936	-5.949	-5.961	-5.971	-5.982	-5.994	-6.005	-6.015	-6.025	-6.035	-6.044	-6.051	-6.060	-6.066	-6.075	-6.080	-6.086	-6.090	-6.095	-6.099	-6.101	-6.102	-6.105	-6.105	-6.105	-6.104	-6.102	-6.100	-6.098	-6.092	-6.088	-6.082	-6.076	-6.070	-6.062	-6.055	-6.046	-6.038	-6.028	-6.018	-6.006	-5.995	-5.984	-5.972	-5.960	-5.948	-5.934	-5.921	-5.908	-5.895	-5.881	-5.868	-5.854	-5.840	-5.826	-5.812	-5.800	-5.786	-5.772	-5.760	-5.746	-5.734	-5.721	-5.710	-5.699	-5.686	-5.675	-5.665	-5.655	-5.645	-5.635	-5.625	-5.615	-5.608	-5.599	-5.590	-5.584	-5.578	-5.570	-5.564	-5.558	-5.552	-5.548	-5.544	-5.539	-5.534	-5.531	-5.528	-5.525	-5.521	-5.520	-5.518	-5.515	-5.514	-5.511	-5.511	-5.509	-5.509	-5.508	-5.505	-5.505	-5.504	-5.504	-5.502	-5.501	-5.501	-5.500	-5.499	-5.500	-5.498	-5.498	-5.496	-5.496	-5.495	-5.494	-5.492	-5.490	-5.489	-5.486	-5.485	-5.482	-5.480	-5.478	-5.475	-5.471	-5.468	-5.464	-5.459	-5.455	-5.450	-5.445	-5.440	-5.434	-5.428	-5.422	-5.414	-5.408	-5.400	-5.391	-5.384	-5.375	-5.366	-5.356	-5.346	-5.336	-5.326	-5.315	-5.302	-5.291	-5.280	-5.268	-5.254	-5.240	-5.228	-5.214	-5.200	-5.185	-5.169	-5.154	-5.140	-5.122	-5.108	-5.091	-5.075	-5.059	-5.041	-5.025	-5.008	-4.991	-4.974	-4.956	-4.939	-4.922	-4.904	-4.888	-4.870	-4.854	-4.838	-4.821	-4.805	-4.790	-4.775	-4.759	-4.745	-4.730	-4.716	-4.702	-4.691	-4.679	-4.668	-4.656	-4.645	-4.635	-4.628	-4.619	-4.611	-4.604	-4.598	-4.592	-4.588	-4.584	-4.581	-4.580	-4.579	-4.579	-4.579	-4.580	-4.582	-4.585	-4.589	-4.592	-4.599	-4.605	-4.611	-4.619	-4.626	-4.635	-4.642	-4.652	-4.662	-4.672	-4.682	-4.694	-4.706	-4.716	-4.728	-4.740	-4.751	-4.764	-4.775	-4.786	-4.798	-4.808	-4.819	-4.829	-4.840	-4.849	-4.858	-4.866	-4.872	-4.880	-4.888	-4.892	-4.896	-4.901	-4.904	-4.908	-4.908	-4.909	-4.909	-4.908	-4.906	-4.902	-4.899	-4.892	-4.888	-4.880	-4.872	-4.864	-4.855	-4.844	-4.831	-4.820	-4.806	-4.792	-4.778	-4.762	-4.746	-4.729	-4.712	-4.695	-4.675	-4.658	-4.638	-4.616	-4.598	-4.576	-4.555	-4.534	-4.511	-4.490	-4.469	-4.446	-4.422	-4.401	-4.378	-4.355	-4.332	-4.310	-4.289	-4.266	-4.244	-4.221	-4.199	-4.178	-4.156	-4.135	-4.112	-4.093	-4.071	-4.051	-4.030	-4.011	-3.991	-3.971	-3.951	-3.934	-3.914	-3.895	-3.876	-3.859	-3.841	-3.822	-3.806	-3.789	-3.772	-3.755	-3.738	-3.721	-3.706	-3.690	-3.674	-3.659	-3.642	-3.626	-3.611	-3.596	-3.581	-3.566	-3.552	-3.538	-3.524	-3.509	-3.495	-3.481	-3.468	-3.454	-3.439	-3.425	-3.412	-3.399	-3.385	-3.371	-3.359	-3.346	-3.332	-3.320	-3.308	-3.295	-3.282	-3.270	-3.258	-3.245	-3.234	-3.221	-3.210	-3.199	-3.188	-3.176	-3.166	-3.155	-3.146	-3.136	-3.128	-3.119	-3.110	-3.101	-3.094	-3.085	-3.079	-3.071	-3.066	-3.060	-3.054	-3.050	-3.045	-3.041	-3.038	-3.035	-3.031	-3.030	-3.029	-3.028	-3.028	-3.028	-3.028	-3.028	-3.029	-3.031	-3.034	-3.038	-3.040	-3.044	-3.049	-3.054	-3.060	-3.065	-3.071	-3.076	-3.084	-3.090	-3.098	-3.106	-3.114	-3.122	-3.130	-3.139	-3.148	-3.158	-3.166	-3.175	-3.184	-3.194	-3.202	-3.212	-3.221	-3.231	-3.240	-3.249	-3.258	-3.266	-3.274	-3.282	-3.291	-3.298	-3.305	-3.312	-3.320	-3.325	-3.331	-3.338	-3.342	-3.346	-3.351	-3.355	-3.359	-3.361	-3.364	-3.365	-3.368	-3.368	-3.368	-3.368	-3.366	-3.365	-3.362	-3.361	-3.358	-3.354	-3.350	-3.345	-3.340	-3.334	-3.329	-3.322	-3.315	-3.308	-3.299	-3.290	-3.281	-3.271	-3.260	-3.250	-3.238	-3.226	-3.214	-3.200	-3.188	-3.172	-3.159	-3.145	-3.129	-3.115	-3.099	-3.082	-3.066	-3.051	-3.034	-3.016	-2.999	-2.982	-2.964	-2.948	-2.929	-2.910	-2.892	-2.874	-2.855	-2.836	-2.818	-2.800	-2.780	-2.761	-2.744	-2.725	-2.706	-2.689	-2.671	-2.654	-2.635	-2.618	-2.601	-2.585	-2.569	-2.552	-2.539	-2.522	-2.508	-2.495	-2.480	-2.468	-2.456	-2.444	-2.432	-2.422	-2.414	-2.405	-2.396	-2.388	-2.381	-2.374	-2.368	-2.364	-2.359	-2.355	-2.354	-2.351	-2.350	-2.349	-2.349	-2.351	-2.351	-2.354	-2.356	-2.359	-2.362	-2.369	-2.372	-2.378	-2.384	-2.389	-2.396	-2.404	-2.411	-2.419	-2.426	-2.434	-2.442	-2.451	-2.460	-2.469	-2.478	-2.488	-2.496	-2.505	-2.515	-2.522	-2.532	-2.541	-2.550	-2.559	-2.568	-2.575	-2.584	-2.591	-2.599	-2.606	-2.614	-2.622	-2.629	-2.635	-2.642	-2.649	-2.655	-2.661	-2.668	-2.672	-2.678	-2.682	-2.689	-2.694	-2.700	-2.704	-2.709	-2.715	-2.719	-2.725	-2.729	-2.735	-2.739	-2.745	-2.750	-2.756	-2.761	-2.766	-2.772	-2.778	-2.784	-2.790	-2.796	-2.802	-2.810	-2.816	-2.824	-2.831	-2.838	-2.845	-2.854	-2.861	-2.869	-2.878	-2.884	-2.892	-2.900	-2.909	-2.916	-2.925	-2.931	-2.939	-2.946	-2.954	-2.961	-2.968	-2.974	-2.980	-2.985	-2.991	-2.995	-3.000	-3.004	-3.008	-3.010	-3.014	-3.015	-3.016	-3.016	-3.018	-3.018	-3.015	-3.014	-3.011	-3.008	-3.004	-2.999	-2.994	-2.988	-2.981	-2.975	-2.968	-2.959	-2.949	-2.940	-2.929	-2.920	-2.908	-2.896	-2.885	-2.871	-2.860	-2.848	-2.835	-2.820	-2.808	-2.794	-2.780	-2.766	-2.754	-2.740	-2.726	-2.714	-2.701	-2.689	-2.676	-2.665	-2.654	-2.642	-2.631	-2.621	-2.611	-2.602	-2.594	-2.585	-2.578	-2.571	-2.565	-2.560	-2.555	-2.551	-2.548	-2.545	-2.544	-2.542	-2.541	-2.542	-2.544	-2.544	-2.548	-2.549	-2.552	-2.558	-2.562	-2.566	-2.572	-2.579	-2.585	-2.592	-2.600	-2.608	-2.615	-2.624	-2.632	-2.641	-2.651	-2.659	-2.669	-2.679	-2.688	-2.698	-2.708	-2.716	-2.728	-2.736	-2.745	-2.755	-2.765	-2.774	-2.784	-2.791	-2.801	-2.809	-2.818	-2.826	-2.835	-2.841	-2.850	-2.858	-2.865	-2.872	-2.880	-2.886	-2.892	-2.900	-2.906	-2.912	-2.919	-2.925	-2.931	-2.938	-2.944	-2.950	-2.955	-2.961	-2.966	-2.971	-2.978	-2.982	-2.989	-2.995	-3.000	-3.005	-3.011	-3.016	-3.021	-3.028	-3.032	-3.039	-3.045	-3.050	-3.056	-3.062	-3.068	-3.072	-3.079	-3.085	-3.090	-3.096	-3.102	-3.109	-3.115	-3.120	-3.126	-3.132	-3.139	-3.145	-3.151	-3.158	-3.164	-3.171	-3.178	-3.184	-3.191	-3.198	-3.205	-3.212	-3.219	-3.225	-3.232	-3.240	-3.249	-3.255	-3.262	-3.270	-3.278	-3.285	-3.292	-3.300	-3.309	-3.316	-3.324	-3.331	-3.340	-3.346	-3.354	-3.362	-3.369	-3.375	-3.384	-3.390	-3.396	-3.404	-3.409	-3.415	-3.420	-3.426	-3.431	-3.438	-3.442	-3.446	-3.451	-3.455	-3.459	-3.461	-3.465	-3.468	-3.470	-3.472	-3.474	-3.475	-3.476	-3.478	-3.479	-3.480	-3.479	-3.480	-3.479	-3.479	-3.478	-3.478	-3.476	-3.475	-3.474	-3.472	-3.470	-3.468	-3.466	-3.465	-3.462	-3.461	-3.459	-3.456	-3.455	-3.452	-3.451	-3.449	-3.446	-3.445	-3.442	-3.441	-3.439	-3.438	-3.435	-3.435	-3.432	-3.431	-3.430	-3.429	-3.426	-3.425	-3.424	-3.424	-3.422	-3.420	-3.419	-3.418	-3.416	-3.414	-3.412	-3.411	-3.410	-3.408	-3.406	-3.404	-3.402	-3.400	-3.398	-3.395	-3.394	-3.390	-3.386	-3.384	-3.381	-3.378	-3.374	-3.370	-3.366	-3.361	-3.358	-3.352	-3.349	-3.342	-3.339	-3.332	-3.328	-3.322	-3.316	-3.311	-3.305	-3.299	-3.292	-3.286	-3.281	-3.275	-3.268	-3.261	-3.255	-3.249	-3.242	-3.235	-3.229	-3.222	-3.215	-3.209	-3.202	-3.195	-3.189	-3.182	-3.175	-3.168	-3.162	-3.155	-3.149	-3.141	-3.135	-3.128	-3.121	-3.115	-3.108	-3.100	-3.094	-3.086	-3.079	-3.070	-3.064	-3.056	-3.048	-3.040	-3.031	-3.025	-3.015	-3.008	-3.000	-2.990	-2.981	-2.972	-2.964	-2.954	-2.945	-2.936	-2.925	-2.916	-2.906	-2.896	-2.886	-2.876	-2.866	-2.855	-2.845	-2.835	-2.825	-2.815	-2.804	-2.794	-2.782	-2.772	-2.761	-2.751	-2.741	-2.731	-2.721	-2.711	-2.701	-2.692	-2.682	-2.674	-2.664	-2.655	-2.645	-2.638	-2.628	-2.620	-2.611	-2.604	-2.595	-2.588	-2.579	-2.571	-2.564	-2.556	-2.549	-2.541	-2.534	-2.526	-2.520	-2.512	-2.504	-2.496	-2.489	-2.481	-2.472	-2.465	-2.456	-2.448	-2.440	-2.431	-2.422	-2.412	-2.404	-2.394	-2.382	-2.372	-2.361	-2.349	-2.338	-2.325	-2.312	-2.299	-2.285	-2.271	-2.255	-2.240	-2.225	-2.209	-2.191	-2.174	-2.156	-2.138	-2.119	-2.099	-2.080	-2.060	-2.038	-2.016	-1.995	-1.972	-1.950	-1.928	-1.904	-1.880	-1.856	-1.831	-1.808	-1.782	-1.758	-1.732	-1.708	-1.682	-1.658	-1.631	-1.606	-1.581	-1.555	-1.530	-1.505	-1.481	-1.455	-1.431	-1.406	-1.382	-1.359	-1.336	-1.312	-1.290	-1.268	-1.245	-1.224	-1.202	-1.181	-1.161	-1.142	-1.122	-1.105	-1.086	-1.069	-1.052	-1.035	-1.019	-1.004	-0.989	-0.974	-0.960	-0.948	-0.934	-0.922	-0.911	-0.900	-0.889	-0.879	-0.869	-0.860	-0.852	-0.845	-0.838	-0.831	-0.824	-0.819	-0.812	-0.808	-0.804	-0.800	-0.795	-0.792	-0.790	-0.788	-0.786	-0.785	-0.784	-0.785	-0.784	-0.784	-0.786	-0.786	-0.788	-0.790	-0.794	-0.796	-0.800	-0.802	-0.806	-0.811	-0.815	-0.820	-0.826	-0.832	-0.839	-0.845	-0.850	-0.858	-0.864	-0.871	-0.879	-0.886	-0.894	-0.901	-0.911	-0.919	-0.926	-0.936	-0.944	-0.952	-0.960	-0.969	-0.978	-0.985	-0.994	-1.001	-1.009	-1.016	-1.024	-1.030	-1.038	-1.045	-1.050	-1.056	-1.061	-1.065	-1.070	-1.074	-1.078	-1.080	-1.082	-1.084	-1.084	-1.085	-1.085	-1.084	-1.081	-1.080	-1.078	-1.072	-1.069	-1.062	-1.058	-1.051	-1.042	-1.035	-1.025	-1.015	-1.005	-0.994	-0.981	-0.969	-0.955	-0.942	-0.928	-0.911	-0.896	-0.880	-0.862	-0.846	-0.828	-0.810	-0.791	-0.772	-0.752	-0.734	-0.714	-0.695	-0.674	-0.654	-0.635	-0.614	-0.594	-0.574	-0.555	-0.535	-0.516	-0.496	-0.478	-0.460	-0.442	-0.425	-0.408	-0.392	-0.378	-0.361	-0.348	-0.334	-0.321	-0.309	-0.299	-0.288	-0.279	-0.269	-0.260	-0.252	-0.246	-0.241	-0.236	-0.232	-0.229	-0.225	-0.224	-0.222	-0.222	-0.222	-0.224	-0.225	-0.226	-0.229	-0.232	-0.236	-0.240	-0.244	-0.250	-0.254	-0.259	-0.264	-0.270	-0.276	-0.280	-0.286	-0.292	-0.298	-0.302	-0.308	-0.312	-0.316	-0.320	-0.324	-0.326	-0.329	-0.330	-0.332	-0.334	-0.334	-0.334	-0.331	-0.330	-0.328	-0.324	-0.320	-0.316	-0.311	-0.305	-0.298	-0.290	-0.282	-0.274	-0.264	-0.254	-0.244	-0.231	-0.219	-0.208	-0.195	-0.180	-0.166	-0.151	-0.138	-0.122	-0.108	-0.092	-0.076	-0.061	-0.045	-0.029	-0.014	0.002	0.019	0.035	0.050	0.065	0.080	0.095	0.110	0.124	0.136	0.150	0.162	0.174	0.186	0.198	0.208	0.218	0.226	0.234	0.241	0.248	0.254	0.259	0.264	0.266	0.270	0.271	0.272	0.272	0.271	0.271	0.268	0.265	0.261	0.258	0.252	0.245	0.239	0.230	0.221	0.212	0.204	0.192	0.181	0.170	0.158	0.145	0.131	0.118	0.105	0.090	0.075	0.060	0.044	0.030	0.014	-0.002	-0.019	-0.034	-0.050	-0.066	-0.081	-0.096	-0.112	-0.128	-0.142	-0.158	-0.171	-0.185	-0.199	-0.212	-0.224	-0.236	-0.249	-0.260	-0.271	-0.280	-0.290	-0.300	-0.308	-0.316	-0.324	-0.330	-0.338	-0.342	-0.348	-0.352	-0.356	-0.359	-0.362	-0.365	-0.368	-0.369	-0.370	-0.371	-0.372	-0.372	-0.372	-0.372	-0.372	-0.372	-0.371	-0.371	-0.371	-0.370	-0.370	-0.370	-0.370	-0.370	-0.369	-0.370	-0.370	-0.372	-0.374	-0.374	-0.376	-0.380	-0.382	-0.385	-0.389	-0.392	-0.398	-0.404	-0.409	-0.415	-0.421	-0.430	-0.438	-0.445	-0.454	-0.462	-0.472	-0.482	-0.494	-0.505	-0.515	-0.528	-0.540	-0.552	-0.566	-0.580	-0.594	-0.609	-0.624	-0.638	-0.654	-0.668	-0.684	-0.699	-0.715	-0.730	-0.748	-0.762	-0.779	-0.795	-0.810	-0.826	-0.841	-0.858	-0.871	-0.888	-0.901	-0.915	-0.929	-0.942	-0.956	-0.969	-0.981	-0.992	-1.004	-1.014	-1.025	-1.034	-1.042	-1.051	-1.059	-1.065	-1.070	-1.076	-1.081	-1.085	-1.088	-1.090	-1.091	-1.094	-1.092	-1.092	-1.091	-1.089	-1.086	-1.082	-1.079	-1.075	-1.069	-1.064	-1.058	-1.050	-1.044	-1.036	-1.029	-1.020	-1.011	-1.004	-0.994	-0.984	-0.975	-0.966	-0.956	-0.946	-0.938	-0.928	-0.919	-0.909	-0.900	-0.891	-0.882	-0.874	-0.866	-0.856	-0.849	-0.842	-0.834	-0.826	-0.820	-0.814	-0.806	-0.800	-0.795	-0.789	-0.782	-0.778	-0.771	-0.765	-0.760	-0.754	-0.749	-0.744	-0.738	-0.732	-0.726	-0.721	-0.715	-0.709	-0.702	-0.696	-0.689	-0.681	-0.675	-0.666	-0.658	-0.649	-0.640	-0.630	-0.621	-0.610	-0.600	-0.589	-0.578	-0.566	-0.554	-0.541	-0.529	-0.515	-0.501	-0.489	-0.474	-0.460	-0.446	-0.431	-0.418	-0.404	-0.388	-0.374	-0.359	-0.345	-0.330	-0.315	-0.300	-0.286	-0.271	-0.259	-0.245	-0.230	-0.216	-0.202	-0.189	-0.175	-0.162	-0.149	-0.138	-0.124	-0.111	-0.100	-0.086	-0.075	-0.062	-0.051	-0.039	-0.028	-0.015	-0.004	0.009	0.020	0.032	0.044	0.056	0.068	0.081	0.092	0.105	0.118	0.130	0.142	0.156	0.169	0.181	0.195	0.209	0.221	0.235	0.248	0.261	0.275	0.289	0.301	0.315	0.329	0.341	0.356	0.369	0.382	0.394	0.408	0.420	0.432	0.445	0.456	0.468	0.479	0.489	0.500	0.510	0.520	0.530	0.539	0.548	0.555	0.564	0.571	0.580	0.586	0.594	0.600	0.606	0.614	0.619	0.624	0.629	0.635	0.640	0.645	0.649	0.654	0.658	0.662	0.666	0.671	0.675	0.679	0.684	0.688	0.691	0.695	0.700	0.702	0.706	0.710	0.714	0.719	0.722	0.726	0.730	0.734	0.738	0.741	0.746	0.749	0.752	0.756	0.760	0.762	0.766	0.770	0.771	0.775	0.778	0.780	0.782	0.784	0.786	0.788	0.789	0.790	0.791	0.791	0.792	0.792	0.792	0.794	0.792	0.791	0.791	0.791	0.790	0.790	0.788	0.786	0.785	0.784	0.782	0.781	0.780	0.779	0.778	0.775	0.774	0.772	0.770	0.770	0.768	0.766	0.765	0.764	0.762	0.761	0.760	0.759	0.758	0.756	0.755	0.754	0.752	0.751	0.750	0.748	0.746	0.744	0.742	0.740	0.739	0.736	100.000	5.000	2.000	1.000	7.000	0.000	0.000	0.000	0.000	0.000	0.000	0.000	0.000	0.000	0.000	0.000	0.000	0.000	3.271	3.265	3.258	3.250	3.242	3.235	3.229	3.224	3.216	3.210	3.205	3.199	3.194	3.189	3.184	3.180	3.175	3.172	3.169	3.166	3.164	3.161	3.160	3.158	3.156	3.156	3.155	3.156	3.156	3.156	3.159	3.160	3.161	3.164	3.165	3.168	3.171	3.174	3.178	3.181	3.185	3.190	3.194	3.199	3.202	3.208	3.212	3.216	3.221	3.226	3.231	3.235	3.240	3.244	3.249	3.254	3.256	3.261	3.264	3.266	3.270	3.271	3.274	3.275	3.276	3.278	3.278	3.276	3.276	3.275	3.272	3.270	3.268	3.264	3.259	3.252	3.248	3.241	3.234	3.226	3.218	3.209	3.199	3.189	3.179	3.168	3.156	3.144	3.131	3.118	3.104	3.090	3.075	3.060	3.045	3.030	3.015	2.999	2.982	2.968	2.950	2.934	2.918	2.900	2.884	2.868	2.850	2.834	2.818	2.801	2.785	2.769	2.752	2.736	2.720	2.704	2.688	2.672	2.658	2.642	2.626	2.612	2.596	2.581	2.568	2.552	2.538	2.522	2.509	2.494	2.480	2.465	2.451	2.436	2.422	2.408	2.392	2.378	2.364	2.349	2.334	2.319	2.302	2.288	2.272	2.258	2.241	2.226	2.210	2.194	2.179	2.162	2.148	2.130	2.114	2.099	2.082	2.066	2.051	2.035	2.020	2.004	1.989	1.974	1.959	1.944	1.929	1.915	1.901	1.886	1.874	1.861	1.848	1.835	1.824	1.812	1.801	1.791	1.780	1.771	1.762	1.754	1.745	1.736	1.730	1.722	1.716	1.710	1.705	1.699	1.695	1.690	1.688	1.682	1.679	1.678	1.675	1.672	1.670	1.669	1.668	1.666	1.666	1.665	1.665	1.664	1.664	1.664	1.664	1.664	1.662	1.664	1.664	1.665	1.664	1.664	1.665	1.665	1.665	1.665	1.664	1.664	1.664	1.662	1.664	1.662	1.660	1.659	1.658	1.656	1.654	1.651	1.648	1.645	1.642	1.638	1.634	1.629	1.625	1.620	1.615	1.609	1.602	1.596	1.589	1.582	1.574	1.566	1.558	1.549	1.540	1.530	1.520	1.510	1.499	1.489	1.478	1.465	1.452	1.441	1.429	1.415	1.402	1.389	1.376	1.364	1.349	1.335	1.322	1.309	1.295	1.281	1.269	1.255	1.241	1.230	1.216	1.205	1.192	1.180	1.170	1.159	1.148	1.139	1.129	1.120	1.111	1.104	1.096	1.089	1.082	1.078	1.072	1.069	1.065	1.062	1.059	1.058	1.056	1.055	1.055	1.056	1.058	1.059	1.061	1.064	1.068	1.071	1.076	1.081	1.086	1.091	1.098	1.102	1.110	1.116	1.122	1.130	1.138	1.144	1.151	1.159	1.165	1.172	1.180	1.188	1.194	1.200	1.206	1.212	1.219	1.225	1.231	1.236	1.240	1.245	1.250	1.254	1.256	1.259	1.262	1.265	1.265	1.268	1.269	1.269	1.269	1.268	1.269	1.266	1.265	1.262	1.261	1.259	1.254	1.251	1.248	1.242	1.239	1.234	1.230	1.224	1.219	1.214	1.208	1.201	1.195	1.189	1.182	1.178	1.171	1.164	1.158	1.151	1.145	1.139	1.131	1.124	1.119	1.112	1.106	1.100	1.094	1.088	1.082	1.076	1.072	1.066	1.061	1.056	1.052	1.048	1.044	1.039	1.036	1.031	1.028	1.026	1.022	1.020	1.018	1.015	1.014	1.012	1.011	1.010	1.010	1.009	1.009	1.009	1.010	1.010	1.011	1.011	1.014	1.015	1.018	1.019	1.020	1.022	1.026	1.029	1.031	1.035	1.039	1.042	1.046	1.050	1.055	1.059	1.064	1.069	1.074	1.079	1.084	1.090	1.095	1.100	1.106	1.112	1.119	1.125	1.130	1.138	1.144	1.151	1.158	1.164	1.171	1.178	1.185	1.192	1.200	1.208	1.216	1.224	1.232	1.240	1.249	1.259	1.268	1.278	1.288	1.296	1.308	1.318	1.329	1.339	1.351	1.364	1.376	1.389	1.402	1.416	1.430	1.445	1.460	1.476	1.492	1.509	1.526	1.544	1.562	1.580	1.600	1.620	1.641	1.660	1.681	1.704	1.725	1.749	1.770	1.794	1.818	1.840	1.865	1.889	1.912	1.938	1.962	1.988	2.013	2.038	2.061	2.088	2.111	2.135	2.160	2.182	2.208	2.229	2.252	2.274	2.296	2.316	2.336	2.356	2.376	2.394	2.410	2.428	2.444	2.459	2.471	2.485	2.496	2.506	2.516	2.525	2.532	2.539	2.542	2.548	2.550	2.551	2.552	2.551	2.549	2.546	2.542	2.536	2.530	2.522	2.514	2.504	2.492	2.482	2.469	2.455	2.442	2.428	2.411	2.394	2.378	2.359	2.341	2.322	2.302	2.284	2.264	2.244	2.222	2.201	2.181	2.160	2.139	2.119	2.098	2.076	2.055	2.035	2.016	1.995	1.975	1.956	1.938	1.918	1.899	1.881	1.864	1.848	1.831	1.815	1.799	1.782	1.769	1.755	1.740	1.726	1.714	1.700	1.689	1.676	1.665	1.652	1.641	1.631	1.620	1.609	1.599	1.589	1.579	1.568	1.558	1.548	1.536	1.526	1.515	1.504	1.494	1.482	1.471	1.459	1.446	1.434	1.421	1.409	1.396	1.381	1.368	1.352	1.339	1.322	1.308	1.291	1.276	1.260	1.244	1.228	1.210	1.192	1.175	1.158	1.140	1.122	1.104	1.088	1.069	1.050	1.034	1.015	0.998	0.979	0.961	0.945	0.928	0.911	0.894	0.878	0.861	0.846	0.831	0.815	0.801	0.786	0.772	0.758	0.745	0.732	0.720	0.708	0.695	0.685	0.672	0.662	0.651	0.641	0.631	0.622	0.612	0.605	0.596	0.588	0.580	0.572	0.564	0.558	0.550	0.544	0.536	0.530	0.524	0.519	0.514	0.507	0.501	0.495	0.491	0.486	0.481	0.476	0.472	0.468	0.464	0.460	0.456	0.452	0.449	0.446	0.441	0.439	0.438	0.434	0.432	0.429	0.428	0.426	0.424	0.422	0.421	0.420	0.419	0.418	0.416	0.418	0.416	0.416	0.416	0.416	0.416	0.416	0.416	0.418	0.419	0.419	0.419	0.419	0.421	0.421	0.422	0.424	0.424	0.425	0.426	0.428	0.428	0.429	0.429	0.430	0.430	0.431	0.431	0.431	0.431	0.432	0.432	0.432	0.432	0.432	0.432	0.431	0.431	0.430	0.430	0.429	0.429	0.426	0.426	0.425	0.424	0.421	0.420	0.419	0.418	0.415	0.412	0.410	0.408	0.405	0.402	0.400	0.398	0.394	0.390	0.386	0.384	0.380	0.376	0.372	0.369	0.365	0.361	0.356	0.352	0.349	0.344	0.341	0.336	0.332	0.328	0.322	0.318	0.315	0.310	0.305	0.300	0.296	0.292	0.288	0.284	0.279	0.275	0.271	0.266	0.262	0.258	0.255	0.251	0.248	0.244	0.240	0.235	0.231	0.229	0.224	0.221	0.216	0.214	0.210	0.206	0.202	0.200	0.195	0.191	0.188	0.184	0.179	0.175	0.170	0.164	0.159	0.154	0.149	0.142	0.138	0.130	0.122	0.116	0.108	0.100	0.091	0.084	0.075	0.065	0.055	0.044	0.034	0.021	0.010	-0.002	-0.015	-0.029	-0.042	-0.056	-0.071	-0.086	-0.101	-0.118	-0.132	-0.149	-0.166	-0.182	-0.200	-0.218	-0.235	-0.254	-0.271	-0.290	-0.309	-0.328	-0.345	-0.365	-0.384	-0.401	-0.421	-0.440	-0.458	-0.476	-0.495	-0.514	-0.531	-0.549	-0.568	-0.585	-0.602	-0.619	-0.636	-0.651	-0.668	-0.684	-0.700	-0.716	-0.731	-0.746	-0.760	-0.775	-0.789	-0.802	-0.816	-0.830	-0.842	-0.855	-0.868	-0.880	-0.892	-0.904	-0.915	-0.926	-0.938	-0.948	-0.959	-0.969	-0.980	-0.989	-1.000	-1.009	-1.019	-1.028	-1.036	-1.046	-1.054	-1.064	-1.072	-1.080	-1.089	-1.096	-1.105	-1.112	-1.120	-1.128	-1.135	-1.142	-1.149	-1.156	-1.162	-1.169	-1.175	-1.181	-1.188	-1.192	-1.200	-1.205	-1.210	-1.216	-1.220	-1.225	-1.230	-1.234	-1.239	-1.244	-1.248	-1.250	-1.254	-1.258	-1.261	-1.264	-1.266	-1.270	-1.272	-1.275	-1.278	-1.280	-1.282	-1.284	-1.286	-1.288	-1.290	-1.292	-1.294	-1.295	-1.296	-1.298	-1.299	-1.299	-1.300	-1.301	-1.301	-1.302	-1.304	-1.304	-1.304	-1.304	-1.304	-1.302	-1.301	-1.302	-1.300	-1.299	-1.298	-1.296	-1.292	-1.290	-1.288	-1.284	-1.280	-1.276	-1.270	-1.265	-1.259	-1.252	-1.245	-1.239	-1.230	-1.221	-1.211	-1.202	-1.192	-1.180	-1.169	-1.156	-1.142	-1.129	-1.115	-1.099	-1.084	-1.068	-1.050	-1.034	-1.016	-0.996	-0.979	-0.959	-0.940	-0.920	-0.899	-0.878	-0.859	-0.836	-0.815	-0.794	-0.774	-0.751	-0.731	-0.709	-0.688	-0.668	-0.646	-0.626	-0.606	-0.588	-0.569	-0.550	-0.531	-0.514	-0.498	-0.481	-0.465	-0.450	-0.436	-0.422	-0.410	-0.398	-0.386	-0.375	-0.365	-0.356	-0.349	-0.341	-0.334	-0.328	-0.322	-0.318	-0.312	-0.310	-0.306	-0.304	-0.301	-0.299	-0.299	-0.298	-0.298	-0.296	-0.296	-0.298	-0.298	-0.299	-0.298	-0.299	-0.300	-0.300	-0.301	-0.301	-0.301	-0.301	-0.301	-0.301	-0.300	-0.300	-0.299	-0.298	-0.295	-0.294	-0.290	-0.288	-0.284	-0.280	-0.276	-0.271	-0.268	-0.261	-0.256	-0.250	-0.244	-0.238	-0.229	-0.222	-0.215	-0.208	-0.199	-0.190	-0.181	-0.172	-0.162	-0.154	-0.145	-0.135	-0.126	-0.116	-0.106	-0.098	-0.086	-0.078	-0.068	-0.059	-0.049	-0.040	-0.030	-0.021	-0.012	-0.002	0.006	0.014	0.021	0.030	0.036	0.045	0.052	0.060	0.065	0.072	0.079	0.085	0.089	0.094	0.099	0.102	0.108	0.111	0.114	0.118	0.120	0.121	0.122	0.124	0.124	0.124	0.124	0.122	0.121	0.119	0.116	0.114	0.110	0.105	0.101	0.098	0.091	0.085	0.080	0.071	0.064	0.056	0.048	0.039	0.029	0.020	0.010	-0.001	-0.011	-0.022	-0.035	-0.046	-0.058	-0.071	-0.084	-0.096	-0.109	-0.122	-0.136	-0.149	-0.162	-0.178	-0.191	-0.205	-0.219	-0.234	-0.246	-0.261	-0.275	-0.289	-0.302	-0.316	-0.330	-0.344	-0.356	-0.370	-0.384	-0.396	-0.409	-0.420	-0.434	-0.446	-0.456	-0.469	-0.480	-0.490	-0.502	-0.512	-0.524	-0.534	-0.544	-0.554	-0.564	-0.572	-0.581	-0.591	-0.600	-0.609	-0.618	-0.625	-0.634	-0.641	-0.649	-0.656	-0.662	-0.670	-0.676	-0.682	-0.689	-0.694	-0.700	-0.705	-0.711	-0.716	-0.721	-0.725	-0.729	-0.732	-0.736	-0.739	-0.742	-0.746	-0.749	-0.751	-0.752	-0.755	-0.758	-0.758	-0.760	-0.760	-0.762	-0.762	-0.762	-0.762	-0.764	-0.764	-0.764	-0.764	-0.764	-0.764	-0.762	-0.762	-0.762	-0.761	-0.762	-0.761	-0.761	-0.761	-0.762	-0.762	-0.762	-0.764	-0.765	-0.766	-0.768	-0.770	-0.771	-0.774	-0.778	-0.781	-0.784	-0.788	-0.792	-0.796	-0.802	-0.808	-0.812	-0.819	-0.825	-0.831	-0.839	-0.845	-0.852	-0.861	-0.869	-0.878	-0.886	-0.895	-0.904	-0.914	-0.922	-0.931	-0.940	-0.950	-0.958	-0.968	-0.976	-0.985	-0.992	-1.002	-1.010	-1.019	-1.025	-1.032	-1.040	-1.046	-1.052	-1.058	-1.062	-1.068	-1.074	-1.078	-1.081	-1.085	-1.086	-1.089	-1.090	-1.092	-1.091	-1.092	-1.092	-1.091	-1.091	-1.090	-1.088	-1.086	-1.084	-1.081	-1.078	-1.075	-1.071	-1.068	-1.064	-1.061	-1.056	-1.052	-1.049	-1.045	-1.041	-1.036	-1.032	-1.029	-1.025	-1.022	-1.019	-1.015	-1.012	-1.010	-1.008	-1.005	-1.002	-1.001	-1.000	-0.999	-0.998	-0.996	-0.996	-0.996	-0.998	-0.998	-0.999	-0.999	-1.000	-1.002	-1.004	-1.006	-1.009	-1.011	-1.014	-1.018	-1.020	-1.022	-1.026	-1.029	-1.032	-1.035	-1.039	-1.041	-1.046	-1.049	-1.052	-1.055	-1.058	-1.060	-1.064	-1.068	-1.069	-1.071	-1.072	-1.075	-1.076	-1.078	-1.080	-1.080	-1.080	-1.081	-1.080	-1.081	-1.081	-1.080	-1.080	-1.079	-1.076	-1.075	-1.072	-1.070	-1.069	-1.066	-1.062	-1.059	-1.056	-1.052	-1.049	-1.046	-1.041	-1.036	-1.032	-1.029	-1.024	-1.019	-1.014	-1.009	-1.004	-0.999	-0.992	-0.988	-0.981	-0.976	-0.971	-0.965	-0.959	-0.952	-0.948	-0.940	-0.934	-0.929	-0.922	-0.915	-0.910	-0.904	-0.898	-0.890	-0.885	-0.879	-0.871	-0.866	-0.860	-0.854	-0.848	-0.841	-0.835	-0.830	-0.824	-0.818	-0.812	-0.808	-0.801	-0.796	-0.792	-0.788	-0.782	-0.779	-0.775	-0.771	-0.769	-0.765	-0.762	-0.760	-0.758	-0.758	-0.755	-0.755	-0.754	-0.754	-0.754	-0.754	-0.754	-0.756	-0.758	-0.760	-0.762	-0.765	-0.768	-0.770	-0.774	-0.778	-0.781	-0.785	-0.790	-0.795	-0.800	-0.805	-0.811	-0.816	-0.822	-0.828	-0.834	-0.840	-0.845	-0.851	-0.858	-0.864	-0.870	-0.876	-0.881	-0.888	-0.892	-0.898	-0.902	-0.908	-0.911	-0.916	-0.921	-0.925	-0.928	-0.931	-0.934	-0.936	-0.939	-0.940	-0.941	-0.944	-0.944	-0.944	-0.945	-0.944	-0.944	-0.942	-0.941	-0.939	-0.938	-0.936	-0.934	-0.930	-0.928	-0.924	-0.920	-0.916	-0.912	-0.908	-0.904	-0.899	-0.894	-0.889	-0.884	-0.880	-0.875	-0.870	-0.865	-0.859	-0.855	-0.849	-0.844	-0.838	-0.834	-0.828	-0.822	-0.819	-0.812	-0.808	-0.804	-0.799	-0.794	-0.790	-0.785	-0.780	-0.775	-0.771	-0.766	-0.761	-0.758	-0.752	-0.749	-0.744	-0.739	-0.734	-0.729	-0.722	-0.718	-0.712	-0.708	-0.701	-0.695	-0.689	-0.682	-0.675	-0.669	-0.660	-0.652	-0.642	-0.635	-0.626	-0.616	-0.608	-0.596	-0.585	-0.574	-0.562	-0.551	-0.539	-0.526	-0.512	-0.499	-0.485	-0.471	-0.455	-0.441	-0.425	-0.410	-0.392	-0.378	-0.360	-0.342	-0.325	-0.309	-0.290	-0.271	-0.254	-0.236	-0.218	-0.200	-0.181	-0.164	-0.144	-0.126	-0.109	-0.091	-0.074	-0.055	-0.039	-0.021	-0.006	0.011	0.028	0.042	0.058	0.074	0.088	0.101	0.115	0.128	0.141	0.152	0.164	0.175	0.186	0.196	0.206	0.216	0.225	0.232	0.240	0.248	0.254	0.260	0.266	0.271	0.275	0.280	0.285	0.289	0.291	0.294	0.296	0.299	0.299	0.301	0.301	0.302	0.302	0.302	0.302	0.301	0.300	0.299	0.298	0.295	0.292	0.289	0.286	0.284	0.279	0.275	0.270	0.266	0.261	0.256	0.250	0.245	0.238	0.231	0.224	0.216	0.209	0.200	0.192	0.184	0.176	0.166	0.158	0.149	0.139	0.129	0.119	0.110	0.099	0.089	0.078	0.068	0.058	0.046	0.036	0.026	0.015	0.006	-0.005	-0.015	-0.024	-0.034	-0.042	-0.052	-0.061	-0.070	-0.078	-0.088	-0.095	-0.101	-0.109	-0.116	-0.122	-0.129	-0.135	-0.140	-0.146	-0.151	-0.156	-0.160	-0.165	-0.168	-0.171	-0.175	-0.178	-0.181	-0.185	-0.188	-0.190	-0.191	-0.195	-0.198	-0.199	-0.201	-0.204	-0.208	-0.210	-0.212	-0.215	-0.219	-0.221	-0.225	-0.228	-0.231	-0.236	-0.240	-0.244	-0.250	-0.254	-0.259	-0.265	-0.271	-0.276	-0.282	-0.290	-0.296	-0.302	-0.310	-0.318	-0.324	-0.331	-0.340	-0.348	-0.356	-0.364	-0.370	-0.379	-0.386	-0.395	-0.401	-0.409	-0.416	-0.424	-0.430	-0.436	-0.441	-0.448	-0.454	-0.459	-0.462	-0.468	-0.470	-0.474	-0.476	-0.479	-0.479	-0.480	-0.481	-0.480	-0.479	-0.478	-0.475	-0.472	-0.470	-0.465	-0.460	-0.454	-0.449	-0.442	-0.435	-0.428	-0.420	-0.411	-0.402	-0.392	-0.384	-0.372	-0.361	-0.350	-0.339	-0.326	-0.314	-0.301	-0.289	-0.276	-0.264	-0.251	-0.238	-0.225	-0.211	-0.198	-0.185	-0.171	-0.159	-0.146	-0.134	-0.120	-0.108	-0.096	-0.084	-0.074	-0.061	-0.050	-0.040	-0.030	-0.020	-0.010	-0.002	0.008	0.016	0.024	0.031	0.039	0.044	0.050	0.056	0.061	0.065	0.069	0.074	0.076	0.080	0.082	0.084	0.086	0.088	0.088	0.089	0.089	0.089	0.089	0.088	0.086	0.085	0.084	0.082	0.080	0.079	0.076	0.074	0.072	0.070	0.066	0.065	0.062	0.059	0.058	0.054	0.052	0.050	0.049	0.046	0.044	0.042	0.041	0.040	0.038	0.036	0.036	0.035	0.035	0.035	0.035	0.035	0.035	0.036	0.036	0.038	0.039	0.039	0.041	0.042	0.045	0.046	0.049	0.050	0.052	0.054	0.056	0.060	0.061	0.064	0.065	0.069	0.070	0.072	0.075	0.078	0.080	0.081	0.084	0.086	0.086	0.089	0.090	0.091	0.092	0.095	0.095	0.096	0.096	0.098	0.098	0.098	0.096	0.098	0.096	0.095	0.095	0.092	0.091	0.090	0.088	0.086	0.084	0.081	0.080	0.076	0.075	0.071	0.069	0.065	0.061	0.058	0.054	0.050	0.046	0.042	0.039	0.034	0.030	0.026	0.021	0.018	0.012	0.009	0.005	0.000	-0.005	-0.008	-0.012	-0.016	-0.020	-0.025	-0.029	-0.032	-0.036	-0.040	-0.045	-0.049	-0.052	-0.056	-0.060	-0.064	-0.069	-0.071	-0.076	-0.080	-0.084	-0.088	-0.092	-0.096	-0.100	-0.105	-0.109	-0.112	-0.118	-0.121	-0.126	-0.131	-0.135	-0.141	-0.146	-0.150	-0.156	-0.161	-0.166	-0.172	-0.178	-0.182	-0.189	-0.194	-0.201	-0.206	-0.212	-0.219	-0.225	-0.231	-0.238	-0.244	-0.250	-0.258	-0.264	-0.271	-0.279	-0.285	-0.292	-0.299	-0.305	-0.312	-0.320	-0.326	-0.334	-0.341	-0.348	-0.355	-0.362	-0.369	-0.378	-0.384	-0.391	-0.398	-0.405	-0.412	-0.419	-0.426	-0.434	-0.441	-0.448	-0.455	-0.462	-0.470	-0.478	-0.484	-0.491	-0.499	-0.506	-0.514	-0.520	-0.529	-0.535	-0.542	-0.550	-0.558	-0.565	-0.572	-0.580	-0.588	-0.595	-0.602	-0.609	-0.616	-0.624	-0.631	-0.639	-0.645	-0.652	-0.660	-0.666	-0.672	-0.679	-0.686	-0.692	-0.698	-0.704	-0.710	-0.715	-0.720	-0.726	-0.730	-0.735	-0.739	-0.742	-0.746	-0.749	-0.752	-0.755	-0.756	-0.759	-0.760	-0.761	-0.762	-0.762	-0.764	-0.764	-0.762	-0.761	-0.760	-0.759	-0.756	-0.754	-0.751	-0.748	-0.745	-0.740	-0.736	-0.731	-0.726	-0.721	-0.716	-0.709	-0.704	-0.698	-0.690	-0.684	-0.676	-0.669	-0.661	-0.652	-0.645	-0.636	-0.629	-0.619	-0.610	-0.601	-0.591	-0.582	-0.572	-0.562	-0.552	-0.541	-0.531	-0.520	-0.510	-0.499	-0.488	-0.476	-0.465	-0.452	-0.440	-0.429	-0.416	-0.404	-0.392	-0.380	-0.366	-0.354	-0.341	-0.328	-0.315	-0.302	-0.289	-0.276	-0.262	-0.249	-0.236	-0.222	-0.210	-0.198	-0.185	-0.172	-0.160	-0.148	-0.135	-0.122	-0.111	-0.099	-0.088	-0.078	-0.066	-0.056	-0.046	-0.036	-0.026	-0.018	-0.009	-0.001	0.008	0.015	0.022	0.029	0.035	0.042	0.048	0.054	0.058	0.062	0.066	0.071	0.074	0.079	0.081	0.085	0.088	0.090	0.092	0.095	0.098	0.100	0.101	0.104	0.106	0.108	0.110	0.112	0.115	0.118	0.121	0.124	0.126	0.130	0.134	0.138	0.141	0.146	0.151	0.156	0.161	0.168	0.174	0.180	0.188	0.195	0.202	0.210	0.219	0.228	0.235	0.245	0.254	0.265	0.275	0.285	0.296	0.308	0.319	0.330	0.341	0.354	0.365	0.378	0.390	0.402	0.415	0.426	0.439	0.451	0.464	0.476	0.489	0.501	0.512	0.525	0.536	0.548	0.560	0.571	0.582	0.595	0.606	0.616	0.628	0.638	0.648	0.659	0.668	0.678	0.686	0.696	0.705	0.714	0.722	0.730	0.739	0.745	0.754	0.760	0.768	0.774	0.780	0.788	0.792	0.798	0.802	0.808	0.812	0.818	0.821	0.825	0.829	0.832	0.836	0.839	0.841	0.844	0.845	0.848	0.849	0.849	0.850	0.851	0.852	0.852	0.852	0.851	0.851	0.850	0.850	0.850	0.849	0.848	0.846	0.845	0.844	0.842	0.841	0.839	0.838	0.838	0.836	0.835	0.835	0.835	0.835	0.835	0.835	0.835	0.838	0.839	0.840	0.842	0.845	0.849	0.852	0.856	0.861	0.866	0.872	0.878	0.885	0.891	0.899	0.909	0.916	0.925	0.935	0.945	0.955	0.966	0.978	0.989	1.001	1.014	1.025	1.038	1.050	1.062	1.075	1.089	1.100	1.114	1.126	1.139	1.150	1.161	1.172	1.184	1.194	1.204	1.212	1.221	1.229	1.235	1.241	1.246	1.250	1.254	1.256	1.258	1.258	1.256	1.254	1.250	1.246	1.241	1.234	1.225	1.215	1.205	1.194	1.180	1.166	1.150	1.132	1.114	1.095	1.075	1.052	1.030	1.005	0.980	0.954	0.928	0.899	0.869	0.840	0.809	0.776	0.744	0.710	0.676	0.642	0.609	0.572	0.538	0.501	0.465	0.429	0.392	0.355	0.319	0.281	0.245	0.208	0.171	0.135	0.099	0.062	0.029	-0.008	-0.041	-0.075	-0.109	-0.141	-0.174	-0.204	-0.235	-0.264	-0.294	-0.321	-0.349	-0.375	-0.400	-0.425	-0.449	-0.471	-0.491	-0.511	-0.531	-0.549	-0.566	-0.582	-0.598	-0.611	-0.624	-0.635	-0.646	-0.656	-0.665	-0.672	-0.679	-0.685	-0.690	-0.694	-0.696	-0.699	-0.701	-0.702	-0.702	-0.702	-0.700	-0.700	-0.698	-0.694	-0.691	-0.688	-0.682	-0.679	-0.675	-0.670	-0.665	-0.660	-0.655	-0.650	-0.645	-0.640	-0.634	-0.629	-0.624	-0.619	-0.614	-0.610	-0.605	-0.601	-0.598	-0.594	-0.590	-0.588	-0.585	-0.582	-0.579	-0.579	-0.576	-0.575	-0.574	-0.572	-0.571	-0.571	-0.571	-0.570	-0.570	-0.570	-0.570	-0.570	-0.569	-0.570	-0.569	-0.570	-0.569	-0.568	-0.568	-0.568	-0.565	-0.565	-0.562	-0.561	-0.558	-0.555	-0.552	-0.549	-0.544	-0.540	-0.535	-0.530	-0.524	-0.518	-0.510	-0.502	-0.494	-0.486	-0.478	-0.468	-0.456	-0.446	-0.435	-0.424	-0.411	-0.399	-0.385	-0.371	-0.356	-0.344	-0.328	-0.312	-0.296	-0.280	-0.265	-0.248	-0.231	-0.214	-0.198	-0.180	-0.162	-0.144	-0.126	-0.109	-0.091	-0.074	-0.056	-0.039	-0.021	-0.004	0.014	0.031	0.048	0.064	0.080	0.096	0.112	0.128	0.142	0.159	0.174	0.186	0.201	0.215	0.229	0.240	0.254	0.265	0.278	0.289	0.301	0.311	0.322	0.331	0.341	0.351	0.360	0.369	0.378	0.386	0.395	0.404	0.410	0.418	0.425	0.432	0.439	0.446	0.452	0.459	0.466	0.472	0.480	0.485	0.492	0.499	0.505	0.512	0.519	0.525	0.532	0.539	0.546	0.554	0.561	0.569	0.576	0.584	0.591	0.600	0.609	0.616	0.625	0.634	0.642	0.651	0.661	0.670	0.680	0.689	0.700	0.710	0.720	0.729	0.740	0.750	0.761	0.770	0.782	0.792	0.801	0.812	0.822	0.834	0.844	0.855	0.864	0.875	0.885	0.895	0.905	0.914	0.924	0.932	0.942	0.951	0.960	0.969	0.976	0.985	0.994	1.001	1.009	1.015	1.022	1.028	1.034	1.040	1.046	1.052	1.058	1.062	1.069	1.072	1.076	1.081	1.086	1.089	1.092	1.095	1.099	1.101	1.105	1.108	1.110	1.111	1.112	1.115	1.116	1.118	1.119	1.120	1.121	1.121	1.122	1.122	1.122	1.121	1.122	1.121	1.121	1.120	1.119	1.118	1.116	1.116	1.114	1.111	1.109	1.108	1.105	1.101	1.098	1.095	1.091	1.086	1.081	1.076	1.071	1.066	1.060	1.054	1.048	1.040	1.034	1.026	1.018	1.009	1.000	0.991	0.981	0.972	0.962	0.952	0.941	0.930	0.919	0.908	0.896	0.884	0.872	0.860	0.848	0.836	0.822	0.810	0.798	0.785	0.771	0.759	0.748	0.734	0.721	0.709	0.696	0.684	0.672	0.660	0.648	0.638	0.626	0.616	0.605	0.595	0.586	0.576	0.568	0.560	0.552	0.544	0.538	0.531	0.525	0.520	0.515	0.510	0.507	0.504	0.501	0.499	0.496	0.495	0.495	0.494	0.494	0.494	0.495	0.498	0.499	0.502	0.504	0.507	0.511	0.515	0.520	0.525	0.529	0.534	0.540	0.546	0.552	0.560	0.565	0.572	0.580	0.586	0.595	0.602	0.610	0.619	0.626	0.635	0.644	0.652	0.661	0.670	0.679	0.688	0.698	0.708	0.715	0.725	0.735	0.744	0.754	0.762	0.772	0.782	0.791	0.800	0.810	0.819	0.828	0.838	0.846	0.855	0.864	0.872	0.881	0.890	0.898	0.906	0.914	0.921	0.930	0.938	0.944	0.951	0.958	0.964	0.970	0.974	0.980	0.985	0.990	0.995	0.999	1.001	1.005	1.009	1.012	1.014	1.016	1.019	1.020	1.021	1.022	1.024	1.024	1.025	1.025	1.025	1.025	1.025	1.025	1.025	1.024	1.024	1.024	1.024	1.024	1.022	1.024	1.024	1.025	1.025	1.028	1.028	1.030	1.032	1.035	1.038	1.040	1.045	1.049	1.054	1.059	1.064	1.071	1.078	1.085	1.094	1.102	1.111	1.120	1.130	1.140	1.151	1.162	1.175	1.186	1.199	1.212	1.225	1.239	1.251	1.265	1.279	1.294	1.308	1.321	1.335	1.349	1.364	1.376	1.390	1.402	1.415	1.428	1.439	1.450	1.460	1.470	1.480	1.489	1.496	1.502	1.509	1.515	1.519	1.522	1.525	1.526	1.526	1.525	1.525	1.521	1.518	1.514	1.506	1.500	1.491	1.482	1.471	1.460	1.448	1.435	1.420	1.405	1.388	1.371	1.352	1.334	1.314	1.294	1.272	1.251	1.228	1.204	1.181	1.156	1.131	1.106	1.080	1.055	1.029	1.001	0.975	0.948	0.920	0.892	0.865	0.838	0.810	0.782	0.756	0.729	0.701	0.675	0.648	0.621	0.595	0.569	0.544	0.518	0.492	0.468	0.444	0.420	0.395	0.372	0.350	0.328	0.304	0.284	0.261	0.241	0.221	0.200	0.181	0.162	0.144	0.126	0.109	0.092	0.076	0.060	0.045	0.030	0.016	0.002	-0.010	-0.024	-0.035	-0.046	-0.058	-0.068	-0.078	-0.086	-0.095	-0.104	-0.110	-0.118	-0.124	-0.129	-0.134	-0.139	-0.142	-0.146	-0.148	-0.150	-0.151	-0.154	-0.154	-0.154	-0.152	-0.151	-0.150	-0.148	-0.145	-0.142	-0.139	-0.135	-0.131	-0.125	-0.121	-0.115	-0.109	-0.104	-0.098	-0.090	-0.084	-0.076	-0.069	-0.061	-0.054	-0.046	-0.039	-0.031	-0.024	-0.015	-0.008	0.001	0.009	0.016	0.025	0.032	0.040	0.049	0.055	0.062	0.070	0.078	0.084	0.091	0.098	0.104	0.110	0.116	0.122	0.128	0.134	0.139	0.145	0.149	0.154	0.159	0.164	0.168	0.172	0.176	0.181	0.184	0.189	0.192	0.195	0.199	0.201	0.205	0.209	0.212	0.215	0.218	0.221	0.224	0.228	0.230	0.234	0.238	0.240	0.244	0.248	0.251	0.254	0.259	0.261	0.265	0.270	0.272	0.278	0.281	0.285	0.290	0.294	0.299	0.302	0.306	0.312	0.318	0.321	0.328	0.332	0.338	0.344	0.350	0.355	0.361	0.368	0.375	0.381	0.388	0.394	0.400	0.408	0.414	0.421	0.429	0.436	0.444	0.451	0.460	0.468	0.475	0.484	0.492	0.501	0.509	0.519	0.529	0.536	0.546	0.556	0.566	0.575	0.585	0.596	0.605	0.616	0.626	0.636	0.648	0.659	0.670	0.680	0.691	0.702	0.715	0.725	0.738	0.750	0.761	0.774	0.785	0.796	0.809	0.821	0.834	0.845	0.856	0.870	0.880	0.892	0.905	0.916	0.928	0.940	0.951	0.964	0.975	0.985	0.996	1.008	1.020	1.030	1.041	1.051	1.061	1.071	1.080	1.091	1.100	1.110	1.118	1.126	1.134	1.144	1.151	1.159	1.165	1.172	1.178	1.185	1.190	1.196	1.201	1.206	1.211	1.216	1.221	1.224	1.228	1.231	1.234	1.238	1.241	1.242	1.246	1.249	1.250	1.251	1.254	1.255	1.258	1.260	1.260	1.262	1.264	1.265	1.268	1.269	1.270	1.272	1.274	1.275	1.278	1.279	1.281	1.284	1.285	1.289	1.291	1.295	1.298	1.301	1.304	1.308	1.311	1.318	1.321	1.326	1.330	1.335	1.340	1.345	1.351	1.356	1.362	1.368	1.374	1.380	1.386	1.392	1.400	1.406	1.412	1.419	1.426	1.431	1.439	1.445	1.452	1.459	1.466	1.471	1.479	1.485	1.491	1.496	1.504	1.509	1.515	1.520	1.526	1.531	1.536	1.541	1.546	1.550	1.555	1.559	1.562	1.566	1.570	1.574	1.578	1.580	1.582	1.585	1.588	1.590	1.591	1.594	1.596	1.598	1.599	1.600	1.602	1.604	1.604	1.605	1.606	1.608	1.609	1.609	1.609	1.610	1.611	1.611	1.612	1.612	1.614	1.615	1.615	1.616	1.618	1.619	1.619	1.620	1.622	1.622	1.625	1.626	1.629	1.630	1.631	1.634	1.635	1.638	1.639	1.641	1.644	1.645	1.648	1.650	1.652	1.656	1.658	1.660	1.664	1.668	1.670	1.672	1.675	1.679	1.681	1.685	1.688	1.691	1.694	1.698	1.700	1.702	1.705	1.709	1.711	1.715	1.719	1.721	1.724	1.726	1.730	1.732	1.736	1.739	1.742	1.745	1.749	1.752	1.754	1.758	1.761	1.765	1.769	1.771	1.775	1.779	1.782	1.785	1.789	1.792	1.796	1.800	1.804	1.808	1.811	1.815	1.819	1.822	1.826	1.831	1.834	1.839	1.842	1.846	1.850	1.854	1.858	1.861	1.865	1.869	1.872	1.876	1.880	1.882	1.886	1.889	1.892	1.895	1.899	1.901	1.904	1.906	1.909	1.911	1.914	1.916	1.918	1.920	1.922	1.925	1.926	1.929	1.931	1.932	1.934	1.936	1.939	1.940	1.942	1.945	1.946	1.949	1.950	1.952	1.955	1.958	1.960	1.962	1.966	1.969	1.971	1.975	1.978	1.981	1.985	1.990	1.994	1.999	2.004	2.010	2.014	2.020	2.025	2.031	2.038	2.044	2.050	2.056	2.064	2.070	2.078	2.084	2.092	2.099	2.106	2.115	2.121	2.129	2.136	2.145	2.152	2.160	2.168	2.175	2.184	2.190	2.199	2.205	2.212	2.220	2.226	2.232	2.239	2.245	2.251	2.256	2.261	2.266	2.271	2.275	2.279	2.282	2.286	2.290	2.291	2.294	2.296	2.298	2.300	2.301	2.301	2.302	2.301	2.301	2.301	2.300	2.299	2.298	2.295	2.294	2.291	2.289	2.285	2.282	2.279	2.274	2.270	2.266	2.261	2.258	2.254	2.249	2.244	2.239	2.232	2.229	2.222	2.218	2.212	2.208	2.201	2.198	2.191	2.186	2.181	2.176	2.170	2.166	2.161	2.156	2.152	2.148	2.144	2.140	2.136	2.132	2.130	2.126	2.122	2.120	2.119	2.116	2.114	2.111	2.110	2.109	2.108	2.106	2.105	2.105	2.104	2.104	2.104	2.104	2.104	2.105	2.104	2.105	2.105	2.106	2.108	2.108	2.108	2.109	2.109	2.110	2.110	2.110	2.110	2.110	2.110	2.110	2.109	2.109	2.108	2.108	2.104	2.102	2.100	2.098	2.095	2.094	2.090	2.086	2.081	2.076	2.072	2.068	2.061	2.056	2.050	2.042	2.036	2.029	2.022	2.015	2.007	1.999	1.991	1.982	1.974	1.966	1.958	1.948	1.939	1.929	1.921	1.911	1.902	1.892	1.884	1.875	1.866	1.858	1.848	1.840	1.831	1.822	1.815	1.808	1.799	1.791	1.784	1.778	1.771	1.764	1.758	1.751	1.745	1.740	1.734	1.729	1.725	1.719	1.715	1.710	1.708	1.704	1.700	1.696	1.692	1.690	1.686	1.684	1.682	1.681	1.679	1.676	1.675	1.672	1.671	1.671	1.669	1.669	1.666	1.666	1.665	1.665	1.664	1.662	1.662	1.661	1.661	1.661	1.661	1.661	1.661	1.661	1.661	1.661	1.661	1.661	1.664	1.662	1.664	1.666	1.666	1.668	1.670	1.671	1.674	1.675	1.679	1.681	1.684	1.688	1.691	1.695	1.699	1.704	1.708	1.714	1.719	1.724	1.729	1.734	1.741	1.748	1.754	1.761	1.768	1.775	1.782	1.790	1.798	1.805	1.812	1.821	1.829	1.836	1.845	1.852	1.861	1.869	1.876	1.885	1.892	1.899	1.906	1.914	1.921	1.928	1.934	1.940	1.946	1.951	1.958	1.961	1.966	1.970	1.972	1.976	1.980	1.982	1.984	1.985	1.986	1.986	1.986	1.985	1.984	1.982	1.980	1.979	1.975	1.971	1.968	1.964	1.959	1.952	1.948	1.942	1.936	1.929	1.921	1.916	1.909	1.901	1.892	1.884	1.876	1.868	1.860	1.850	1.842	1.834	1.825	1.816	1.809	1.799	1.790	1.782	1.774	1.768	1.760	1.751	1.745	1.738	1.730	1.724	1.718	1.711	1.705	1.701	1.695	1.691	1.686	1.681	1.678	1.674	1.670	1.668	1.664	1.661	1.659	1.656	1.655	1.654	1.651	1.650	1.649	1.648	1.648	1.645	1.644	1.644	1.641	1.641	1.640	1.639	1.638	1.636	1.635	1.632	1.631	1.630	1.626	1.625	1.621	1.619	1.616	1.611	1.608	1.604	1.599	1.594	1.589	1.582	1.578	1.571	1.564	1.556	1.550	1.541	1.532	1.525	1.516	1.508	1.498	1.488	1.479	1.468	1.458	1.446	1.435	1.424	1.412	1.400	1.389	1.376	1.364	1.351	1.339	1.326	1.314	1.300	1.288	1.274	1.261	1.249	1.236	1.222	1.209	1.195	1.182	1.170	1.158	1.144	1.131	1.119	1.106	1.092	1.080	1.068	1.056	1.044	1.031	1.019	1.006	0.995	0.982	0.970	0.959	0.948	0.935	0.924	0.911	0.899	0.888	0.875	0.864	0.852	0.841	0.829	0.816	0.804	0.792	0.780	0.766	0.755	0.741	0.729	0.716	0.704	0.689	0.676	0.664	0.649	0.636	0.622	0.609	0.594	0.580	0.566	0.552	0.539	0.524	0.510	0.495	0.480	0.466	0.451	0.436	0.421	0.408	0.392	0.379	0.364	0.349	0.335	0.321	0.308	0.294	0.281	0.268	0.255	0.241	0.228	0.216	0.204	0.191	0.179	0.168	0.158	0.146	0.136	0.125	0.116	0.106	0.098	0.089	0.080	0.072	0.065	0.056	0.050	0.044	0.038	0.031	0.028	0.022	0.018	0.014	0.010	0.008	0.004	0.001	-0.001	-0.002	-0.004	-0.005	-0.006	-0.008	-0.008	-0.009	-0.008	-0.008	-0.008	-0.006	-0.005	-0.004	-0.002	-0.001	0.000	0.001	0.002	0.005	0.006	0.008	0.010	0.011	0.012	0.012	0.014	0.015	0.016	0.016	0.015	0.015	0.015	0.014	0.011	0.010	0.008	0.005	0.001	-0.002	-0.008	-0.011	-0.018	-0.024	-0.030	-0.038	-0.048	-0.055	-0.065	-0.075	-0.085	-0.096	-0.109	-0.121	-0.134	-0.148	-0.161	-0.176	-0.192	-0.208	-0.224	-0.241	-0.259	-0.275	-0.292	-0.311	-0.329	-0.348	-0.366	-0.385	-0.404	-0.422	-0.441	-0.460	-0.479	-0.498	-0.515	-0.534	-0.551	-0.569	-0.586	-0.602	-0.619	-0.635	-0.649	-0.664	-0.678	-0.690	-0.704	-0.716	-0.726	-0.738	-0.748	-0.756	-0.765	-0.772	-0.780	-0.786	-0.792	-0.798	-0.801	-0.805	-0.808	-0.810	-0.812	-0.814	-0.814	-0.814	-0.814	-0.812	-0.810	-0.810	-0.808	-0.805	-0.801	-0.799	-0.796	-0.791	-0.789	-0.784	-0.780	-0.776	-0.772	-0.768	-0.764	-0.760	-0.756	-0.752	-0.749	-0.744	-0.741	-0.736	-0.734	-0.731	-0.728	-0.724	-0.721	-0.718	-0.715	-0.714	-0.711	-0.709	-0.706	-0.705	-0.702	-0.701	-0.699	-0.696	-0.694	-0.692	-0.689	-0.688	-0.684	-0.682	-0.679	-0.675	-0.672	-0.669	-0.665	-0.661	-0.656	-0.651	-0.648	-0.641	-0.636	-0.630	-0.624	-0.618	-0.610	-0.602	-0.595	-0.586	-0.578	-0.569	-0.559	-0.550	-0.540	-0.530	-0.520	-0.509	-0.499	-0.488	-0.476	-0.464	-0.454	-0.441	-0.430	-0.419	-0.406	-0.396	-0.384	-0.372	-0.361	-0.349	-0.339	-0.328	-0.318	-0.308	-0.298	-0.286	-0.276	-0.268	-0.259	-0.250	-0.242	-0.234	-0.225	-0.218	-0.210	-0.202	-0.198	-0.190	-0.184	-0.178	-0.174	-0.168	-0.162	-0.158	-0.152	-0.149	-0.144	-0.139	-0.134	-0.130	-0.125	-0.121	-0.116	-0.111	-0.108	-0.102	-0.098	-0.091	-0.086	-0.081	-0.075	-0.070	-0.064	-0.056	-0.050	-0.044	-0.036	-0.028	-0.020	-0.012	-0.005	0.004	0.012	0.021	0.031	0.041	0.051	0.060	0.071	0.082	0.092	0.104	0.114	0.125	0.136	0.148	0.159	0.171	0.181	0.192	0.205	0.215	0.226	0.238	0.249	0.260	0.270	0.281	0.291	0.302	0.312	0.324	0.334	0.344	0.352	0.362	0.372	0.382	0.391	0.401	0.410	0.420	0.429	0.438	0.446	0.455	0.464	0.472	0.480	0.489	0.498	0.505	0.514	0.521	0.529	0.538	0.546	0.554	0.561	0.569	0.576	0.584	0.592	0.600	0.606	0.614	0.620	0.628	0.632	0.639	0.644	0.650	0.655	0.659	0.662	0.666	0.669	0.672	0.674	0.674	0.675	0.675	0.674	0.672	0.671	0.669	0.665	0.659	0.654	0.648	0.640	0.631	0.624	0.614	0.604	0.592	0.579	0.566	0.552	0.538	0.522	0.505	0.488	0.470	0.451	0.431	0.412	0.391	0.370	0.349	0.326	0.304	0.281	0.258	0.235	0.211	0.189	0.164	0.140	0.116	0.092	0.069	0.045	0.021	0.000	-0.022	-0.045	-0.068	-0.088	-0.109	-0.129	-0.149	-0.169	-0.186	-0.205	-0.220	-0.238	-0.252	-0.268	-0.281	-0.294	-0.308	-0.319	-0.329	-0.339	-0.349	-0.356	-0.365	-0.372	-0.378	-0.384	-0.389	-0.394	-0.398	-0.400	-0.402	-0.405	-0.406	-0.409	-0.409	-0.409	-0.409	-0.410	-0.410	-0.409	-0.408	-0.406	-0.406	-0.404	-0.404	-0.401	-0.401	-0.400	-0.399	-0.399	-0.398	-0.398	-0.398	-0.398	-0.398	-0.398	-0.399	-0.400	-0.400	-0.402	-0.404	-0.406	-0.409	-0.411	-0.415	-0.418	-0.422	-0.426	-0.430	-0.435	-0.440	-0.444	-0.450	-0.455	-0.460	-0.468	-0.472	-0.478	-0.484	-0.491	-0.495	-0.501	-0.507	-0.512	-0.519	-0.525	-0.530	-0.534	-0.540	-0.544	-0.548	-0.551	-0.555	-0.559	-0.560	-0.562	-0.565	-0.566	-0.568	-0.566	-0.566	-0.566	-0.564	-0.562	-0.559	-0.555	-0.551	-0.548	-0.541	-0.536	-0.530	-0.522	-0.515	-0.506	-0.498	-0.488	-0.479	-0.468	-0.458	-0.446	-0.435	-0.422	-0.410	-0.396	-0.382	-0.369	-0.355	-0.340	-0.326	-0.310	-0.295	-0.280	-0.265	-0.250	-0.234	-0.219	-0.204	-0.189	-0.172	-0.158	-0.142	-0.129	-0.114	-0.100	-0.086	-0.072	-0.060	-0.048	-0.035	-0.022	-0.012	-0.002	0.008	0.016	0.026	0.032	0.041	0.046	0.052	0.056	0.061	0.064	0.068	0.069	0.070	0.070	0.069	0.068	0.065	0.061	0.056	0.052	0.046	0.040	0.031	0.024	0.015	0.005	-0.005	-0.016	-0.028	-0.039	-0.052	-0.066	-0.080	-0.094	-0.109	-0.124	-0.139	-0.155	-0.171	-0.188	-0.205	-0.220	-0.238	-0.254	-0.270	-0.286	-0.304	-0.319	-0.335	-0.351	-0.365	-0.380	-0.394	-0.408	-0.420	-0.432	-0.445	-0.456	-0.468	-0.476	-0.486	-0.494	-0.500	-0.507	-0.514	-0.518	-0.522	-0.526	-0.529	-0.530	-0.531	-0.531	-0.530	-0.528	-0.525	-0.522	-0.518	-0.512	-0.507	-0.501	-0.495	-0.488	-0.479	-0.471	-0.462	-0.452	-0.444	-0.432	-0.424	-0.412	-0.401	-0.390	-0.380	-0.369	-0.358	-0.348	-0.336	-0.325	-0.315	-0.305	-0.294	-0.284	-0.274	-0.265	-0.255	-0.246	-0.239	-0.230	-0.222	-0.215	-0.209	-0.202	-0.196	-0.191	-0.186	-0.181	-0.176	-0.172	-0.169	-0.165	-0.162	-0.160	-0.158	-0.156	-0.154	-0.152	-0.151	-0.149	-0.148	-0.148	-0.146	-0.144	-0.144	-0.142	-0.141	-0.140	-0.139	-0.138	-0.135	-0.132	-0.131	-0.128	-0.125	-0.120	-0.118	-0.112	-0.108	-0.102	-0.098	-0.091	-0.084	-0.078	-0.070	-0.061	-0.052	-0.044	-0.034	-0.022	-0.012	-0.001	0.011	0.024	0.038	0.051	0.066	0.081	0.096	0.111	0.128	0.144	0.161	0.179	0.198	0.215	0.234	0.252	0.272	0.292	0.311	0.330	0.351	0.372	0.392	0.411	0.432	0.454	0.474	0.495	0.515	0.535	0.556	0.575	0.595	0.615	0.634	0.652	0.671	0.689	0.706	0.722	0.740	0.756	0.772	0.788	0.802	0.818	0.830	0.842	0.855	0.868	0.879	0.889	0.900	0.909	0.918	0.926	0.935	0.941	0.948	0.952	0.959	0.962	0.966	0.970	0.974	0.975	0.978	0.979	0.980	0.980	0.979	0.978	0.978	0.975	0.972	0.971	0.968	0.964	0.960	0.956	0.952	0.948	0.942	0.938	0.931	0.926	0.919	0.914	0.906	0.900	0.892	0.885	0.879	0.871	0.864	0.856	0.848	0.840	0.831	0.824	0.815	0.806	0.799	0.790	0.781	0.772	0.764	0.755	0.746	0.738	0.730	0.721	0.712	0.705	0.696	0.689	0.680	0.672	0.665	0.658	0.650	0.642	0.636	0.630	0.624	0.616	0.611	0.606	0.601	0.596	0.591	0.586	0.582	0.579	0.576	0.572	0.571	0.568	0.566	0.565	0.565	0.564	0.564	0.564	0.564	0.565	0.565	0.566	0.568	0.571	0.572	0.575	0.576	0.580	0.582	0.586	0.589	0.592	0.596	0.599	0.602	0.606	0.609	0.614	0.616	0.620	0.624	0.626	0.629	0.631	0.634	0.636	0.638	0.640	0.641	0.642	0.644	0.644	0.645	0.645	0.644	0.644	0.642	0.640	0.639	0.636	0.635	0.632	0.629	0.626	0.622	0.619	0.614	0.611	0.606	0.601	0.598	0.592	0.588	0.582	0.578	0.574	0.569	0.564	0.560	0.555	0.550	0.546	0.542	0.540	0.535	0.532	0.531	0.529	0.526	0.525	0.525	0.525	0.526	0.526	0.528	0.531	0.532	0.536	0.541	0.545	0.550	0.558	0.564	0.572	0.580	0.589	0.598	0.609	0.619	0.630	0.642	0.655	0.668	0.681	0.696	0.710	0.725	0.740	0.758	0.774	0.790	0.806	0.824	0.841	0.859	0.875	0.894	0.911	0.929	0.946	0.964	0.981	0.998	1.015	1.032	1.049	1.064	1.080	1.095	1.110	1.124	1.136	1.150	1.161	1.174	1.185	1.195	1.205	1.214	1.221	1.229	1.234	1.240	1.245	1.248	1.250	1.251	1.252	1.254	1.252	1.250	1.248	1.242	1.239	1.234	1.228	1.219	1.211	1.202	1.192	1.182	1.170	1.159	1.146	1.134	1.120	1.104	1.090	1.075	1.059	1.042	1.025	1.010	0.992	0.975	0.958	0.941	0.922	0.905	0.889	0.871	0.855	0.836	0.820	0.804	0.789	0.772	0.756	0.742	0.728	0.714	0.700	0.689	0.676	0.665	0.655	0.644	0.635	0.626	0.618	0.610	0.605	0.598	0.594	0.589	0.585	0.582	0.579	0.578	0.576	0.576	0.576	0.578	0.579	0.580	0.582	0.586	0.590	0.592	0.596	0.602	0.606	0.611	0.618	0.624	0.629	0.635	0.641	0.648	0.652	0.659	0.666	0.672	0.679	0.686	0.691	0.698	0.704	0.709	0.715	0.720	0.725	0.731	0.735	0.741	0.745	0.749	0.754	0.756	0.760	0.764	0.766	0.769	0.771	0.774	0.776	0.778	0.779	0.780	0.781	0.782	0.782	0.782	0.784	0.782	0.782	0.781	0.781	0.781	0.779	0.778	0.778	0.775	0.774	0.772	0.769	0.768	0.766	0.762	0.761	0.758	0.755	0.752	0.749	0.746	0.742	0.740	0.736	0.732	0.730	0.726	0.722	0.720	0.716	0.712	0.709	0.705	0.701	0.698	0.691	0.688	0.682	0.679	0.674	0.670	0.665	0.661	0.656	0.651	0.646	0.641	0.636	0.630	0.626	0.621	0.615	0.610	0.605	0.600	0.595	0.589	0.585	0.579	0.574	0.569	0.564	0.558	0.552	0.546	0.541	0.536	0.531	0.525	0.520	0.514	0.509	0.504	0.499	0.492	0.489	0.482	0.478	0.474	0.468	0.462	0.459	0.454	0.449	0.445	0.440	0.435	0.431	0.426	0.422	0.418	0.414	0.410	0.408	0.404	0.401	0.399	0.395	0.392	0.390	0.388	0.386	0.384	0.382	0.380	0.380	0.378	0.379	0.378	0.378	0.378	0.379	0.379	0.381	0.384	0.386	0.388	0.391	0.395	0.400	0.405	0.410	0.416	0.424	0.431	0.439	0.448	0.456	0.466	0.476	0.488	0.500	0.514	0.528	0.542	0.558	0.574	0.591	0.610	0.629	0.649	0.669	0.690	0.712	0.735	0.759	0.784	0.808	0.834	0.860	0.888	0.915	0.944	0.972	1.001	1.031	1.062	1.092	1.122	1.155	1.186	1.218	1.249	1.281	1.312	1.345	1.375	1.406	1.438	1.468	1.498	1.528	1.556	1.585	1.614	1.640	1.668	1.694	1.719	1.744	1.766	1.790	1.812	1.832	1.852	1.871	1.889	1.906	1.921	1.936	1.950	1.962	1.975	1.985	1.995	2.004	2.013	2.019	2.024	2.029	2.033	2.036	2.040	2.041	2.042	2.042	2.042	2.042	2.041	2.039	2.038	2.035	2.031	2.027	2.025	2.021	2.018	2.013	2.009	2.004	2.000	1.995	1.991	1.988	1.981	1.978	1.974	1.969	1.965	1.964	1.960	1.956	1.954	1.950	1.949	1.946	1.945	1.944	1.942	1.941	1.941	1.941	1.941	1.941	1.942	1.944	1.945	1.948	1.950	1.952	1.956	1.960	1.964	1.968	1.971	1.976	1.981	1.986	1.994	1.999	2.005	2.011	2.019	2.025	2.033	2.040	2.047	2.055	2.064	2.071	2.080	2.088	2.096	2.105	2.114	2.122	2.131	2.140	2.149	2.156	2.165	2.172	2.180	2.188	2.194	2.202	2.209	2.215	2.221	2.226	2.232	2.238	2.242	2.245	2.249	2.251	2.254	2.255	2.256	2.258	2.256	2.256	2.256	2.252	2.251	2.248	2.244	2.240	2.235	2.231	2.225	2.218	2.211	2.204	2.198	2.190	2.180	2.171	2.162	2.154	2.145	2.135	2.125	2.114	2.104	2.095	2.085	2.075	2.065	2.055	2.045	2.036	2.026	2.018	2.010	2.001	1.994	1.986	1.980	1.972	1.966	1.961	1.956	1.951	1.948	1.942	1.940	1.938	1.936	1.934	1.934	1.932	1.932	1.934	1.934	1.936	1.938	1.940	1.944	1.946	1.950	1.954	1.959	1.962	1.969	1.974	1.979	1.984	1.989	1.994	2.000	2.006	2.011	2.018	2.022	2.027	2.033	2.036	2.041	2.046	2.050	2.054	2.056	2.060	2.062	2.064	2.065	2.066	2.066	2.066	2.066	2.064	2.061	2.059	2.055	2.050	2.045	2.039	2.033	2.025	2.016	2.007	1.999	1.988	1.975	1.964	1.950	1.936	1.922	1.908	1.890	1.875	1.858	1.839	1.821	1.800	1.781	1.761	1.740	1.720	1.698	1.676	1.655	1.631	1.610	1.588	1.565	1.541	1.520	1.498	1.475	1.452	1.431	1.410	1.390	1.369	1.349	1.331	1.312	1.294	1.276	1.261	1.246	1.231	1.218	1.206	1.195	1.185	1.175	1.168	1.161	1.155	1.151	1.148	1.146	1.145	1.146	1.149	1.150	1.155	1.160	1.166	1.175	1.184	1.194	1.204	1.215	1.229	1.244	1.259	1.274	1.290	1.308	1.325	1.344	1.364	1.382	1.402	1.424	1.445	1.466	1.489	1.510	1.531	1.554	1.576	1.598	1.620	1.642	1.664	1.686	1.708	1.729	1.750	1.770	1.790	1.809	1.828	1.848	1.865	1.882	1.899	1.915	1.931	1.945	1.959	1.972	1.985	1.996	2.007	2.019	2.027	2.036	2.045	2.052	2.060	2.065	2.071	2.075	2.079	2.081	2.084	2.085	2.088	2.088	2.088	2.086	2.086	2.084	2.082	2.080	2.078	2.074	2.070	2.065	2.061	2.056	2.051	2.046	2.041	2.035	2.029	2.024	2.018	2.011	2.005	2.000	1.994	1.988	1.982	1.975	1.970	1.965	1.959	1.954	1.949	1.944	1.939	1.935	1.930	1.926	1.921	1.916	1.914	1.909	1.905	1.901	1.899	1.894	1.891	1.888	1.884	1.880	1.876	1.872	1.869	1.865	1.860	1.856	1.851	1.848	1.842	1.836	1.831	1.825	1.820	1.812	1.806	1.799	1.791	1.782	1.774	1.765	1.756	1.745	1.735	1.724	1.714	1.701	1.689	1.675	1.662	1.649	1.635	1.621	1.606	1.590	1.576	1.560	1.545	1.529	1.511	1.494	1.478	1.460	1.442	1.425	1.408	1.390	1.372	1.354	1.338	1.320	1.302	1.286	1.269	1.251	1.235	1.219	1.202	1.186	1.171	1.156	1.142	1.128	1.115	1.101	1.089	1.076	1.065	1.054	1.044	1.035	1.026	1.018	1.010	1.005	0.998	0.992	0.989	0.984	0.981	0.979	0.979	0.978	0.978	0.979	0.980	0.982	0.985	0.990	0.994	0.999	1.006	1.011	1.020	1.029	1.038	1.046	1.056	1.066	1.079	1.090	1.101	1.114	1.128	1.140	1.155	1.169	1.182	1.196	1.211	1.226	1.241	1.256	1.271	1.286	1.301	1.315	1.330	1.345	1.359	1.372	1.386	1.399	1.411	1.424	1.435	1.448	1.456	1.468	1.476	1.486	1.495	1.501	1.510	1.515	1.521	1.526	1.530	1.534	1.536	1.538	1.539	1.539	1.539	1.538	1.535	1.531	1.529	1.524	1.518	1.511	1.505	1.498	1.490	1.480	1.471	1.460	1.450	1.439	1.426	1.412	1.400	1.386	1.371	1.356	1.341	1.325	1.310	1.294	1.276	1.259	1.241	1.224	1.206	1.189	1.170	1.152	1.132	1.114	1.095	1.076	1.058	1.039	1.020	1.001	0.981	0.964	0.945	0.926	0.908	0.890	0.872	0.854	0.836	0.819	0.801	0.784	0.766	0.750	0.734	0.716	0.701	0.684	0.669	0.654	0.638	0.622	0.606	0.591	0.578	0.561	0.548	0.532	0.518	0.504	0.489	0.475	0.460	0.445	0.430	0.416	0.401	0.386	0.374	0.359	0.344	0.329	0.314	0.299	0.284	0.269	0.252	0.236	0.221	0.206	0.190	0.174	0.158	0.141	0.125	0.110	0.092	0.076	0.059	0.042	0.028	0.010	-0.005	-0.022	-0.038	-0.054	-0.069	-0.085	-0.099	-0.114	-0.129	-0.142	-0.158	-0.170	-0.182	-0.196	-0.208	-0.219	-0.229	-0.239	-0.249	-0.258	-0.265	-0.274	-0.280	-0.286	-0.291	-0.296	-0.300	-0.302	-0.306	-0.308	-0.308	-0.308	-0.308	-0.306	-0.305	-0.301	-0.298	-0.294	-0.289	-0.284	-0.278	-0.271	-0.264	-0.255	-0.249	-0.240	-0.230	-0.221	-0.211	-0.201	-0.191	-0.181	-0.171	-0.160	-0.149	-0.139	-0.128	-0.118	-0.106	-0.096	-0.085	-0.076	-0.065	-0.056	-0.046	-0.038	-0.029	-0.020	-0.011	-0.004	0.004	0.011	0.018	0.024	0.029	0.035	0.040	0.044	0.049	0.052	0.055	0.059	0.060	0.062	0.064	0.065	0.065	0.065	0.065	0.066	0.065	0.064	0.062	0.061	0.060	0.058	0.055	0.052	0.049	0.048	0.044	0.040	0.038	0.034	0.031	0.028	0.024	0.021	0.019	0.015	0.011	0.008	0.006	0.002	0.000	-0.001	-0.004	-0.005	-0.008	-0.009	-0.010	-0.011	-0.011	-0.012	-0.011	-0.011	-0.010	-0.009	-0.008	-0.008	-0.004	-0.001	0.001	0.004	0.006	0.011	0.015	0.020	0.025	0.031	0.036	0.042	0.049	0.055	0.064	0.071	0.078	0.086	0.095	0.104	0.114	0.122	0.131	0.141	0.152	0.162	0.172	0.184	0.195	0.205	0.218	0.228	0.239	0.250	0.261	0.272	0.284	0.295	0.306	0.318	0.329	0.339	0.350	0.360	0.371	0.381	0.391	0.400	0.409	0.418	0.425	0.434	0.441	0.448	0.455	0.460	0.466	0.470	0.475	0.479	0.482	0.485	0.488	0.490	0.491	0.491	0.491	0.490	0.490	0.489	0.486	0.484	0.481	0.478	0.472	0.469	0.464	0.459	0.454	0.448	0.440	0.435	0.428	0.421	0.412	0.406	0.399	0.392	0.385	0.379	0.370	0.364	0.356	0.350	0.344	0.338	0.331	0.328	0.321	0.318	0.312	0.309	0.306	0.304	0.301	0.299	0.299	0.299	0.299	0.300	0.302	0.305	0.309	0.312	0.318	0.324	0.330	0.338	0.345	0.354	0.364	0.375	0.385	0.399	0.411	0.425	0.440	0.454	0.470	0.488	0.504	0.521	0.541	0.559	0.579	0.600	0.620	0.641	0.662	0.685	0.708	0.731	0.755	0.778	0.802	0.826	0.851	0.875	0.900	0.925	0.950	0.974	1.000	1.024	1.049	1.072	1.096	1.120	1.145	1.168	1.190	1.212	1.235	1.256	1.276	1.296	1.316	1.336	1.355	1.372	1.390	1.406	1.421	1.436	1.450	1.464	1.476	1.488	1.498	1.508	1.516	1.524	1.531	1.538	1.542	1.546	1.549	1.552	1.554	1.554	1.554	1.552	1.551	1.549	1.544	1.540	1.536	1.530	1.522	1.516	1.510	1.501	1.492	1.484	1.475	1.465	1.455	1.445	1.435	1.424	1.414	1.404	1.392	1.382	1.372	1.362	1.352	1.342	1.334	1.326	1.318	1.311	1.304	1.298	1.292	1.288	1.284	1.280	1.279	1.278	1.278	1.278	1.280	1.284	1.288	1.292	1.298	1.306	1.315	1.324	1.335	1.346	1.360	1.374	1.390	1.406	1.424	1.442	1.462	1.484	1.505	1.529	1.552	1.576	1.601	1.629	1.656	1.684	1.712	1.741	1.771	1.802	1.832	1.864	1.895	1.928	1.959	1.991	2.024	2.056	2.088	2.120	2.152	2.184	2.216	2.248	2.278	2.309	2.338	2.368	2.395	2.424	2.451	2.479	2.504	2.529	2.552	2.578	2.600	2.621	2.642	2.661	2.680	2.699	2.715	2.731	2.746	2.760	2.772	2.785	2.795	2.805	2.815	2.824	2.831	2.838	2.844	2.849	2.854	2.856	2.860	2.862	2.865	2.866	2.868	2.869	2.869	2.869	2.868	2.868	2.866	2.865	2.865	2.865	2.864	2.864	2.862	2.862	2.862	2.861	2.862	2.864	2.865	2.866	2.869	2.871	2.875	2.879	2.882	2.888	2.892	2.899	2.905	2.911	2.920	2.928	2.936	2.948	2.956	2.966	2.979	2.990	3.002	3.015	3.028	3.041	3.056	3.070	3.085	3.099	3.115	3.131	3.146	3.161	3.178	3.194	3.210	3.226	3.242	3.259	3.274	3.289	3.305	3.320	3.336	3.351	3.365	3.380	3.392	3.408	3.420	3.434	3.446	3.459	3.470	3.480	3.491	3.501	3.512	3.521	3.530	3.539	3.548	3.556	3.564	3.571	3.578	3.584	3.591	3.596	3.601	3.608	3.612	3.618	3.622	3.628	3.630	3.635	3.639	3.642	3.646	3.651	3.655	3.659	3.662	3.666	3.670	3.674	3.678	3.681	3.685	3.688	3.692	3.695	3.700	3.702	3.706	3.710	3.714	3.718	3.721	3.724	3.726	3.729	3.732	3.735	3.738	3.739	3.741	3.742	3.744	3.744	3.745	3.745	3.745	3.744	3.742	3.741	3.739	3.738	3.735	3.731	3.728	3.724	3.719	3.714	3.708	3.701	3.696	3.689	3.681	3.674	3.665	3.658	3.649	3.639	3.630	3.620	3.610	3.601	3.591	3.580	3.570	3.559	3.549	3.538	3.526	3.515	3.505	3.495	3.484	3.474	3.464	3.454	3.445	3.434	3.425	3.418	3.408	3.400	3.391	3.382	3.376	3.369	3.362	3.356	3.350	3.345	3.339	3.334	3.329	3.325	3.320	3.316	3.314	3.310	3.306	3.305	3.301	3.300	3.296	3.295	3.292	3.291	3.289	3.289	3.286	3.285	3.282	3.281	3.279	3.278	3.275	3.272	3.271	3.269	3.266	3.264	3.260	3.258	3.254	3.250	3.246	3.242	3.238	3.232	3.229	3.224	3.218	3.212	3.206	3.200	3.194	3.188	3.180	3.174	3.166	3.160	3.151	3.145	3.136	3.129	3.121	3.112	3.105	3.098	3.089	3.081	3.072	3.065	3.056	3.050	3.041	3.032	3.025	3.019	3.010	3.002	2.996	2.988	2.981	2.974	2.968	2.961	2.954	2.946	2.941	2.934	2.928	2.921	2.915	2.909	2.902	2.898	2.890	2.884	2.878	2.871	2.865	2.860	2.854	2.848	2.840	2.834	2.828	2.820	2.812	2.805	2.798	2.789	2.781	2.774	2.765	2.756	2.748	2.738	2.728	2.718	2.708	2.698	2.686	2.675	2.664	2.652	2.641	2.629	2.615	2.604	2.591	2.578	2.564	2.551	2.538	2.524	2.510	2.496	2.482	2.469	2.454	2.440	2.425	2.411	2.396	2.382	2.369	2.355	2.342	2.329	2.316	2.304	2.291	2.279	2.268	2.256	2.245	2.235	2.225	2.214	2.205	2.198	2.189	2.181	2.174	2.169	2.161	2.156	2.151	2.149	2.145	2.141	2.140	2.138	2.138	2.135	2.136	2.136	2.138	2.139	2.141	2.144	2.145	2.149	2.152	2.156	2.161	2.166	2.170	2.176	2.180	2.186	2.192	2.198	2.202	2.209	2.214	2.220	2.225	2.230	2.235	2.239	2.244	2.248	2.251	2.255	2.259	2.261	2.262	2.265	2.266	2.265	2.266	2.266	2.265	2.264	2.262	2.260	2.256	2.252	2.248	2.244	2.238	2.231	2.224	2.216	2.209	2.201	2.192	2.182	2.172	2.161	2.150	2.139	2.128	2.115	2.101	2.088	2.074	2.060	2.045	2.030	2.014	1.999	1.982	1.966	1.949	1.932	1.915	1.898	1.878	1.860	1.841	1.821	1.802	1.782	1.764	1.742	1.722	1.701	1.681	1.660	1.639	1.618	1.595	1.574	1.551	1.529	1.506	1.482	1.461	1.438	1.414	1.390	1.368	1.342	1.319	1.295	1.270	1.246	1.222	1.200	1.175	1.151	1.128	1.104	1.080	1.056	1.032	1.008	0.984	0.961	0.939	0.916	0.894	0.871	0.850	0.828	0.806	0.786	0.765	0.745	0.725	0.705	0.686	0.668	0.650	0.632	0.614	0.598	0.581	0.564	0.549	0.534	0.519	0.504	0.490	0.476	0.464	0.450	0.438	0.425	0.414	0.402	0.391	0.381	0.369	0.359	0.350	0.340	0.330	0.321	0.312	0.304	0.295	0.288	0.280	0.272	0.265	0.259	0.252	0.245	0.240	0.235	0.230	0.225	0.220	0.216	0.212	0.209	0.206	0.205	0.201	0.200	0.200	0.200	0.201	0.200	0.202	0.205	0.208	0.210	0.214	0.219	0.224	0.229	0.235	0.242	0.250	0.258	0.266	0.278	0.286	0.296	0.309	0.320	0.332	0.345	0.358	0.371	0.385	0.400	0.415	0.430	0.445	0.460	0.475	0.491	0.507	0.522	0.540	0.556	0.571	0.588	0.604	0.619	0.634	0.649	0.665	0.679	0.694	0.708	0.720	0.734	0.746	0.759	0.770	0.781	0.792	0.802	0.811	0.820	0.829	0.836	0.842	0.850	0.855	0.861	0.865	0.869	0.872	0.875	0.878	0.880	0.880	0.881	0.881	0.881	0.880	0.880	0.878	0.875	0.872	0.870	0.866	0.862	0.859	0.856	0.851	0.846	0.842	0.836	0.832	0.828	0.822	0.816	0.812	0.806	0.801	0.796	0.791	0.786	0.781	0.778	0.772	0.769	0.765	0.761	0.756	0.752	0.750	0.746	0.744	0.741	0.739	0.736	0.735	0.732	0.732	0.730	0.730	0.730	0.729	0.729	0.729	0.729	0.730	0.730	0.731	0.734	0.735	0.736	0.739	0.741	0.744	0.746	0.748	0.751	0.754	0.758	0.761	0.765	0.768	0.771	0.775	0.779	0.784	0.786	0.790	0.795	0.799	0.802	0.806	0.810	0.815	0.818	0.822	0.825	0.829	0.832	0.838	0.840	0.844	0.846	0.850	0.854	0.856	0.860	0.862	0.865	0.866	0.870	0.871	0.874	0.875	0.878	0.878	0.880	0.880	0.880	0.881	0.881	0.881	0.881	0.880	0.880	0.879	0.878	0.878	0.875	0.874	0.871	0.870	0.868	0.865	0.864	0.860	0.858	0.855	0.852	0.849	0.846	0.842	0.839	0.836	0.832	0.830	0.826	0.824	0.820	0.816	0.812	0.809	0.806	0.802	0.799	0.795	0.792	0.789	0.785	0.781	0.778	0.774	0.771	0.768	0.765	0.761	0.758	0.754	0.750	0.746	0.742	0.738	0.735	0.730	0.726	0.722	0.718	0.712	0.708	0.702	0.698	0.692	0.686	0.681	0.675	0.669	0.661	0.655	0.648	0.641	0.634	0.626	0.618	0.610	0.601	0.592	0.585	0.576	0.566	0.556	0.548	0.538	0.528	0.518	0.507	0.496	0.486	0.476	0.465	0.456	0.445	0.435	0.424	0.412	0.402	0.392	0.382	0.371	0.361	0.351	0.341	0.332	0.321	0.312	0.304	0.295	0.286	0.278	0.269	0.260	0.252	0.245	0.238	0.230	0.224	0.216	0.211	0.204	0.199	0.194	0.188	0.182	0.179	0.175	0.171	0.168	0.162	0.160	0.159	0.155	0.154	0.152	0.151	0.151	0.150	0.150	0.151	0.151	0.152	0.155	0.158	0.161	0.164	0.168	0.172	0.178	0.184	0.189	0.195	0.202	0.210	0.218	0.226	0.235	0.245	0.255	0.265	0.278	0.289	0.301	0.314	0.326	0.340	0.355	0.369	0.384	0.399	0.412	0.429	0.445	0.461	0.478	0.492	0.509	0.525	0.541	0.559	0.574	0.590	0.606	0.622	0.638	0.651	0.668	0.682	0.696	0.710	0.722	0.735	0.749	0.760	0.772	0.782	0.792	0.802	0.812	0.820	0.829	0.836	0.842	0.849	0.855	0.860	0.865	0.870	0.874	0.878	0.881	0.884	0.886	0.889	0.891	0.892	0.895	0.895	0.896	0.898	0.899	0.901	0.901	0.902	0.902	0.905	0.905	0.906	0.909	0.910	0.911	0.914	0.915	0.919	0.920	0.922	0.925	0.929	0.931	0.934	0.939	0.941	0.944	0.948	0.951	0.955	0.959	0.961	0.965	0.969	0.971	0.974	0.976	0.980	0.982	0.985	0.986	0.988	0.989	0.989	0.990	0.990	0.991	0.990	0.990	0.989	0.986	0.984	0.982	0.980	0.976	0.974	0.969	0.965	0.960	0.955	0.950	0.945	0.940	0.934	0.928	0.921	0.916	0.910	0.902	0.898	0.891	0.885	0.879	0.872	0.868	0.861	0.856	0.851	0.846	0.841	0.838	0.834	0.830	0.828	0.824	0.821	0.819	0.818	0.816	0.815	0.814	0.814	0.814	0.814	0.814	0.815	0.816	0.818	0.819	0.820	0.822	0.824	0.825	0.829	0.830	0.832	0.834	0.836	0.838	0.840	0.841	0.842	0.844	0.844	0.845	0.845	0.845	0.844	0.844	0.842	0.840	0.838	0.835	0.832	0.829	0.825	0.819	0.815	0.810	0.802	0.798	0.790	0.782	0.775	0.768	0.759	0.749	0.740	0.730	0.720	0.710	0.700	0.689	0.679	0.668	0.656	0.645	0.634	0.622	0.611	0.600	0.589	0.579	0.566	0.556	0.545	0.534	0.524	0.514	0.504	0.495	0.485	0.475	0.468	0.459	0.451	0.442	0.435	0.429	0.421	0.415	0.409	0.404	0.399	0.394	0.390	0.386	0.382	0.380	0.378	0.376	0.375	0.372	0.371	0.372	0.371	0.371	0.371	0.372	0.374	0.376	0.378	0.379	0.381	0.384	0.386	0.389	0.391	0.395	0.398	0.400	0.404	0.408	0.410	0.414	0.416	0.419	0.422	0.425	0.428	0.430	0.431	0.431	0.434	0.434	0.434	0.434	0.434	0.431	0.430	0.428	0.425	0.421	0.418	0.412	0.408	0.401	0.395	0.386	0.380	0.369	0.360	0.350	0.339	0.328	0.315	0.302	0.289	0.275	0.259	0.245	0.229	0.211	0.194	0.176	0.159	0.140	0.121	0.102	0.085	0.065	0.045	0.025	0.004	-0.015	-0.036	-0.056	-0.076	-0.096	-0.116	-0.136	-0.156	-0.175	-0.195	-0.214	-0.234	-0.251	-0.270	-0.288	-0.306	-0.322	-0.340	-0.356	-0.372	-0.389	-0.405	-0.420	-0.435	-0.450	-0.465	-0.479	-0.492	-0.506	-0.519	-0.532	-0.546	-0.559	-0.571	-0.585	-0.596	-0.610	-0.622	-0.634	-0.646	-0.659	-0.671	-0.684	-0.698	-0.710	-0.724	-0.736	-0.750	-0.764	-0.778	-0.790	-0.805	-0.819	-0.834	-0.848	-0.862	-0.876	-0.891	-0.906	-0.921	-0.936	-0.952	-0.966	-0.982	-0.998	-1.014	-1.029	-1.045	-1.059	-1.075	-1.090	-1.105	-1.120	-1.135	-1.150	-1.164	-1.178	-1.192	-1.206	-1.219	-1.232	-1.246	-1.259	-1.270	-1.282	-1.295	-1.306	-1.316	-1.328	-1.338	-1.348	-1.356	-1.366	-1.375	-1.384	-1.391	-1.400	-1.408	-1.415	-1.421	-1.429	-1.434	-1.440	-1.446	-1.451	-1.456	-1.462	-1.466	-1.470	-1.475	-1.479	-1.482	-1.486	-1.490	-1.492	-1.495	-1.499	-1.501	-1.504	-1.506	-1.509	-1.511	-1.514	-1.516	-1.519	-1.520	-1.521	-1.524	-1.525	-1.528	-1.529	-1.531	-1.534	-1.535	-1.538	-1.539	-1.541	-1.544	-1.545	-1.549	-1.551	-1.554	-1.556	-1.560	-1.564	-1.566	-1.570	-1.574	-1.578	-1.582	-1.586	-1.591	-1.595	-1.601	-1.606	-1.612	-1.618	-1.622	-1.630	-1.635	-1.642	-1.650	-1.656	-1.664	-1.671	-1.679	-1.686	-1.694	-1.702	-1.709	-1.718	-1.725	-1.734	-1.741	-1.749	-1.758	-1.765	-1.772	-1.780	-1.786	-1.795	-1.801	-1.808	-1.814	-1.820	-1.825	-1.830	-1.834	-1.839	-1.842	-1.846	-1.849	-1.850	-1.851	-1.852	-1.854	-1.854	-1.854	-1.851	-1.850	-1.846	-1.845	-1.840	-1.836	-1.830	-1.825	-1.819	-1.812	-1.805	-1.798	-1.789	-1.780	-1.770	-1.761	-1.751	-1.740	-1.729	-1.718	-1.706	-1.695	-1.681	-1.670	-1.658	-1.644	-1.632	-1.619	-1.606	-1.594	-1.581	-1.569	-1.556	-1.544	-1.531	-1.520	-1.508	-1.496	-1.486	-1.475	-1.465	-1.455	-1.446	-1.436	-1.428	-1.420	-1.412	-1.405	-1.400	-1.392	-1.389	-1.384	-1.379	-1.376	-1.372	-1.370	-1.368	-1.368	-1.366	-1.368	-1.366	-1.368	-1.369	-1.371	-1.374	-1.378	-1.380	-1.384	-1.389	-1.394	-1.398	-1.404	-1.409	-1.415	-1.421	-1.428	-1.434	-1.441	-1.448	-1.455	-1.462	-1.470	-1.476	-1.484	-1.491	-1.499	-1.506	-1.512	-1.520	-1.528	-1.534	-1.540	-1.546	-1.552	-1.558	-1.564	-1.569	-1.572	-1.578	-1.581	-1.586	-1.589	-1.591	-1.594	-1.595	-1.596	-1.598	-1.599	-1.599	-1.599	-1.598	-1.595	-1.594	-1.591	-1.589	-1.585	-1.581	-1.576	-1.572	-1.566	-1.561	-1.555	-1.546	-1.540	-1.532	-1.525	-1.516	-1.508	-1.499	-1.489	-1.480	-1.469	-1.458	-1.448	-1.436	-1.425	-1.412	-1.402	-1.390	-1.378	-1.365	-1.352	-1.340	-1.328	-1.315	-1.302	-1.290	-1.278	-1.265	-1.252	-1.239	-1.228	-1.215	-1.202	-1.190	-1.178	-1.165	-1.154	-1.141	-1.129	-1.116	-1.105	-1.092	-1.081	-1.070	-1.059	-1.048	-1.036	-1.024	-1.012	-1.002	-0.990	-0.979	-0.968	-0.956	-0.944	-0.932	-0.921	-0.909	-0.895	-0.884	-0.871	-0.858	-0.845	-0.831	-0.818	-0.802	-0.789	-0.774	-0.759	-0.742	-0.726	-0.711	-0.694	-0.676	-0.660	-0.641	-0.624	-0.605	-0.585	-0.565	-0.546	-0.526	-0.505	-0.485	-0.464	-0.442	-0.421	-0.400	-0.379	-0.356	-0.334	-0.312	-0.290	-0.268	-0.246	-0.225	-0.202	-0.181	-0.162	-0.141	-0.121	-0.101	-0.082	-0.064	-0.046	-0.029	-0.012	0.002	0.019	0.031	0.045	0.056	0.068	0.078	0.088	0.095	0.101	0.106	0.111	0.114	0.116	0.116	0.115	0.112	0.110	0.105	0.099	0.091	0.084	0.075	0.064	0.051	0.039	0.025	0.010	-0.006	-0.024	-0.041	-0.059	-0.079	-0.099	-0.120	-0.140	-0.162	-0.185	-0.206	-0.230	-0.254	-0.276	-0.299	-0.324	-0.346	-0.370	-0.392	-0.414	-0.436	-0.459	-0.480	-0.501	-0.521	-0.542	-0.561	-0.579	-0.598	-0.614	-0.631	-0.646	-0.661	-0.675	-0.688	-0.700	-0.711	-0.722	-0.732	-0.740	-0.749	-0.756	-0.764	-0.770	-0.775	-0.779	-0.782	-0.786	-0.790	-0.791	-0.794	-0.795	-0.796	-0.796	-0.796	-0.796	-0.796	-0.796	-0.796	-0.795	-0.795	-0.795	-0.794	-0.794	-0.792	-0.794	-0.794	-0.794	-0.794	-0.796	-0.796	-0.798	-0.800	-0.802	-0.805	-0.808	-0.810	-0.815	-0.819	-0.824	-0.828	-0.834	-0.840	-0.845	-0.851	-0.858	-0.866	-0.872	-0.880	-0.889	-0.898	-0.908	-0.915	-0.925	-0.935	-0.945	-0.955	-0.966	-0.978	-0.989	-1.000	-1.012	-1.024	-1.035	-1.048	-1.061	-1.074	-1.086	-1.100	-1.112	-1.126	-1.140	-1.154	-1.169	-1.182	-1.196	-1.211	-1.226	-1.240	-1.255	-1.271	-1.285	-1.300	-1.315	-1.331	-1.346	-1.361	-1.378	-1.392	-1.408	-1.421	-1.438	-1.451	-1.468	-1.481	-1.496	-1.510	-1.524	-1.538	-1.551	-1.564	-1.578	-1.591	-1.602	-1.615	-1.626	-1.638	-1.649	-1.659	-1.670	-1.680	-1.690	-1.698	-1.706	-1.714	-1.721	-1.730	-1.736	-1.742	-1.750	-1.756	-1.761	-1.766	-1.771	-1.776	-1.780	-1.785	-1.789	-1.794	-1.796	-1.800	-1.804	-1.806	-1.810	-1.812	-1.816	-1.819	-1.821	-1.825	-1.829	-1.831	-1.834	-1.838	-1.841	-1.844	-1.846	-1.851	-1.854	-1.858	-1.861	-1.865	-1.868	-1.872	-1.876	-1.880	-1.884	-1.888	-1.891	-1.895	-1.898	-1.901	-1.905	-1.909	-1.912	-1.915	-1.918	-1.920	-1.922	-1.926	-1.928	-1.930	-1.931	-1.934	-1.935	-1.936	-1.936	-1.939	-1.939	-1.938	-1.939	-1.939	-1.939	-1.938	-1.936	-1.938	-1.936	-1.935	-1.934	-1.932	-1.931	-1.930	-1.929	-1.928	-1.926	-1.924	-1.922	-1.921	-1.921	-1.920	-1.919	-1.918	-1.918	-1.918	-1.916	-1.916	-1.916	-1.918	-1.918	-1.919	-1.919	-1.920	-1.921	-1.924	-1.925	-1.928	-1.931	-1.934	-1.936	-1.939	-1.941	-1.945	-1.948	-1.951	
