# Supplementary material for: Motion onset VEPs can see through the blur
Source: Sci Rep. 2024 Sep 12;14:21296. doi: 10.1038/s41598-024-72483-z (PMC11393312; doi:10.1038/s41598-024-72483-z)
Supplement: Supplementary file 3 — Supplementary Information 3. [file 41598_2024_72483_MOESM3_ESM.zip › VEP_raw_data/source_data/SourceBlurVEP-S007_VEP_2023-04-04_09-45-19.txt]

0.000	0.000	99999.999	6250.000	50.000	-2193.000	-2061.000	6248.000	7.000	100.000	5.000	2.000	1.000	1.000	0.000	0.000	0.000	0.000	0.000	0.000	0.000	0.000	0.000	0.000	0.000	0.000	0.000	-0.821	-0.824	-0.828	-0.831	-0.836	-0.841	-0.846	-0.851	-0.858	-0.862	-0.870	-0.878	-0.884	-0.891	-0.900	-0.908	-0.916	-0.925	-0.934	-0.942	-0.952	-0.961	-0.971	-0.982	-0.991	-1.001	-1.014	-1.024	-1.034	-1.045	-1.056	-1.066	-1.078	-1.088	-1.099	-1.110	-1.120	-1.131	-1.142	-1.151	-1.161	-1.172	-1.181	-1.191	-1.200	-1.209	-1.218	-1.225	-1.232	-1.241	-1.249	-1.256	-1.262	-1.269	-1.275	-1.280	-1.286	-1.291	-1.294	-1.299	-1.302	-1.306	-1.311	-1.314	-1.316	-1.320	-1.321	-1.325	-1.326	-1.329	-1.331	-1.334	-1.335	-1.338	-1.339	-1.342	-1.344	-1.346	-1.349	-1.351	-1.354	-1.356	-1.360	-1.364	-1.368	-1.371	-1.375	-1.380	-1.385	-1.391	-1.396	-1.402	-1.409	-1.415	-1.422	-1.430	-1.438	-1.445	-1.454	-1.461	-1.472	-1.481	-1.490	-1.500	-1.509	-1.520	-1.530	-1.540	-1.549	-1.559	-1.570	-1.580	-1.590	-1.600	-1.609	-1.619	-1.628	-1.636	-1.645	-1.654	-1.661	-1.670	-1.676	-1.684	-1.689	-1.695	-1.699	-1.702	-1.708	-1.710	-1.712	-1.714	-1.715	-1.716	-1.718	-1.716	-1.714	-1.712	-1.709	-1.706	-1.701	-1.696	-1.690	-1.684	-1.678	-1.670	-1.661	-1.652	-1.642	-1.634	-1.622	-1.612	-1.601	-1.590	-1.579	-1.565	-1.552	-1.540	-1.526	-1.514	-1.499	-1.485	-1.471	-1.456	-1.441	-1.428	-1.412	-1.399	-1.384	-1.370	-1.354	-1.340	-1.326	-1.312	-1.298	-1.285	-1.270	-1.258	-1.244	-1.231	-1.219	-1.205	-1.194	-1.182	-1.171	-1.160	-1.150	-1.139	-1.129	-1.119	-1.110	-1.101	-1.092	-1.085	-1.076	-1.070	-1.062	-1.055	-1.049	-1.044	-1.038	-1.031	-1.026	-1.021	-1.018	-1.012	-1.009	-1.004	-1.000	-0.996	-0.992	-0.990	-0.986	-0.984	-0.981	-0.978	-0.975	-0.971	-0.968	-0.965	-0.961	-0.958	-0.954	-0.951	-0.948	-0.942	-0.939	-0.934	-0.930	-0.925	-0.920	-0.916	-0.910	-0.905	-0.899	-0.894	-0.888	-0.881	-0.875	-0.868	-0.862	-0.855	-0.850	-0.841	-0.835	-0.829	-0.821	-0.815	-0.808	-0.801	-0.794	-0.788	-0.781	-0.776	-0.770	-0.764	-0.758	-0.752	-0.748	-0.744	-0.739	-0.736	-0.731	-0.728	-0.725	-0.722	-0.720	-0.719	-0.718	-0.715	-0.715	-0.715	-0.715	-0.715	-0.716	-0.718	-0.719	-0.720	-0.724	-0.725	-0.728	-0.730	-0.732	-0.738	-0.740	-0.744	-0.746	-0.750	-0.752	-0.758	-0.761	-0.764	-0.766	-0.770	-0.772	-0.775	-0.778	-0.779	-0.780	-0.780	-0.781	-0.781	-0.780	-0.780	-0.779	-0.776	-0.775	-0.771	-0.768	-0.762	-0.759	-0.754	-0.749	-0.741	-0.734	-0.726	-0.719	-0.711	-0.701	-0.691	-0.682	-0.672	-0.661	-0.650	-0.639	-0.628	-0.615	-0.604	-0.590	-0.578	-0.565	-0.551	-0.539	-0.526	-0.514	-0.501	-0.488	-0.475	-0.464	-0.451	-0.440	-0.430	-0.419	-0.409	-0.399	-0.389	-0.380	-0.372	-0.365	-0.359	-0.352	-0.346	-0.341	-0.339	-0.335	-0.332	-0.331	-0.330	-0.330	-0.332	-0.334	-0.335	-0.340	-0.342	-0.349	-0.355	-0.362	-0.370	-0.378	-0.388	-0.396	-0.409	-0.419	-0.431	-0.444	-0.458	-0.471	-0.485	-0.500	-0.515	-0.531	-0.548	-0.564	-0.580	-0.598	-0.615	-0.632	-0.649	-0.666	-0.685	-0.702	-0.719	-0.738	-0.754	-0.771	-0.788	-0.805	-0.820	-0.836	-0.851	-0.866	-0.880	-0.895	-0.908	-0.921	-0.934	-0.945	-0.956	-0.966	-0.978	-0.986	-0.995	-1.004	-1.011	-1.018	-1.024	-1.030	-1.035	-1.039	-1.044	-1.048	-1.050	-1.052	-1.055	-1.056	-1.059	-1.059	-1.060	-1.060	-1.060	-1.060	-1.061	-1.060	-1.061	-1.060	-1.060	-1.059	-1.059	-1.059	-1.059	-1.058	-1.059	-1.058	-1.059	-1.059	-1.060	-1.061	-1.061	-1.062	-1.062	-1.065	-1.066	-1.069	-1.070	-1.071	-1.074	-1.075	-1.078	-1.079	-1.080	-1.081	-1.084	-1.085	-1.085	-1.086	-1.086	-1.086	-1.086	-1.085	-1.085	-1.084	-1.082	-1.081	-1.079	-1.075	-1.072	-1.069	-1.065	-1.061	-1.056	-1.050	-1.045	-1.039	-1.034	-1.028	-1.020	-1.014	-1.006	-0.998	-0.990	-0.981	-0.974	-0.965	-0.958	-0.950	-0.941	-0.932	-0.925	-0.918	-0.910	-0.902	-0.896	-0.889	-0.882	-0.878	-0.872	-0.868	-0.864	-0.860	-0.856	-0.854	-0.851	-0.849	-0.849	-0.848	-0.848	-0.849	-0.849	-0.850	-0.852	-0.856	-0.859	-0.861	-0.866	-0.870	-0.875	-0.880	-0.885	-0.890	-0.896	-0.901	-0.908	-0.912	-0.919	-0.924	-0.930	-0.936	-0.941	-0.948	-0.951	-0.956	-0.961	-0.965	-0.970	-0.974	-0.976	-0.979	-0.981	-0.984	-0.985	-0.985	-0.985	-0.985	-0.985	-0.982	-0.980	-0.978	-0.975	-0.970	-0.966	-0.961	-0.956	-0.949	-0.944	-0.936	-0.929	-0.921	-0.911	-0.902	-0.892	-0.882	-0.871	-0.860	-0.849	-0.836	-0.825	-0.811	-0.798	-0.785	-0.771	-0.758	-0.744	-0.729	-0.715	-0.700	-0.686	-0.671	-0.656	-0.642	-0.628	-0.614	-0.599	-0.585	-0.570	-0.556	-0.542	-0.530	-0.516	-0.504	-0.492	-0.479	-0.469	-0.458	-0.448	-0.438	-0.429	-0.420	-0.412	-0.405	-0.398	-0.392	-0.388	-0.384	-0.380	-0.378	-0.375	-0.374	-0.372	-0.374	-0.375	-0.375	-0.379	-0.381	-0.385	-0.389	-0.394	-0.399	-0.406	-0.411	-0.419	-0.425	-0.432	-0.441	-0.448	-0.456	-0.465	-0.472	-0.480	-0.488	-0.495	-0.502	-0.510	-0.515	-0.522	-0.526	-0.532	-0.536	-0.540	-0.542	-0.544	-0.544	-0.544	-0.544	-0.541	-0.538	-0.534	-0.529	-0.521	-0.515	-0.507	-0.498	-0.488	-0.476	-0.464	-0.450	-0.436	-0.422	-0.406	-0.390	-0.374	-0.356	-0.339	-0.321	-0.302	-0.285	-0.266	-0.248	-0.229	-0.210	-0.192	-0.174	-0.156	-0.139	-0.122	-0.108	-0.092	-0.076	-0.064	-0.051	-0.040	-0.030	-0.020	-0.012	-0.005	0.000	0.004	0.008	0.010	0.010	0.010	0.008	0.005	0.000	-0.008	-0.014	-0.021	-0.031	-0.042	-0.052	-0.066	-0.079	-0.092	-0.108	-0.124	-0.140	-0.156	-0.174	-0.191	-0.209	-0.226	-0.245	-0.264	-0.281	-0.299	-0.318	-0.335	-0.352	-0.369	-0.385	-0.400	-0.416	-0.430	-0.442	-0.456	-0.468	-0.479	-0.490	-0.499	-0.506	-0.512	-0.519	-0.524	-0.529	-0.531	-0.534	-0.532	-0.534	-0.531	-0.530	-0.525	-0.521	-0.515	-0.509	-0.500	-0.492	-0.484	-0.474	-0.461	-0.451	-0.438	-0.425	-0.411	-0.398	-0.384	-0.368	-0.352	-0.336	-0.320	-0.304	-0.288	-0.271	-0.254	-0.238	-0.220	-0.204	-0.186	-0.170	-0.152	-0.136	-0.121	-0.105	-0.090	-0.075	-0.061	-0.048	-0.035	-0.021	-0.010	0.001	0.011	0.022	0.031	0.039	0.046	0.052	0.058	0.064	0.068	0.071	0.074	0.075	0.075	0.075	0.074	0.072	0.069	0.065	0.061	0.056	0.051	0.045	0.038	0.030	0.021	0.012	0.004	-0.006	-0.016	-0.028	-0.039	-0.050	-0.060	-0.072	-0.084	-0.096	-0.109	-0.120	-0.132	-0.144	-0.155	-0.168	-0.178	-0.189	-0.198	-0.208	-0.216	-0.225	-0.234	-0.241	-0.248	-0.255	-0.260	-0.265	-0.270	-0.272	-0.276	-0.278	-0.279	-0.280	-0.280	-0.279	-0.278	-0.275	-0.274	-0.270	-0.266	-0.262	-0.258	-0.251	-0.246	-0.240	-0.234	-0.226	-0.220	-0.211	-0.204	-0.196	-0.188	-0.179	-0.170	-0.161	-0.152	-0.144	-0.136	-0.128	-0.118	-0.109	-0.100	-0.091	-0.082	-0.075	-0.066	-0.059	-0.051	-0.044	-0.036	-0.029	-0.022	-0.015	-0.009	-0.002	0.004	0.008	0.014	0.019	0.024	0.028	0.032	0.036	0.040	0.044	0.048	0.049	0.052	0.055	0.056	0.058	0.060	0.060	0.061	0.062	0.062	0.061	0.062	0.061	0.060	0.058	0.056	0.055	0.051	0.049	0.045	0.041	0.038	0.034	0.029	0.024	0.019	0.012	0.005	0.000	-0.008	-0.015	-0.022	-0.030	-0.039	-0.048	-0.055	-0.064	-0.074	-0.082	-0.091	-0.101	-0.111	-0.120	-0.129	-0.139	-0.149	-0.158	-0.168	-0.178	-0.186	-0.195	-0.204	-0.214	-0.222	-0.230	-0.238	-0.245	-0.252	-0.260	-0.265	-0.271	-0.276	-0.281	-0.286	-0.290	-0.292	-0.296	-0.299	-0.300	-0.301	-0.302	-0.304	-0.302	-0.302	-0.300	-0.299	-0.296	-0.292	-0.289	-0.285	-0.280	-0.275	-0.269	-0.262	-0.258	-0.250	-0.244	-0.236	-0.228	-0.220	-0.212	-0.202	-0.195	-0.186	-0.178	-0.168	-0.158	-0.149	-0.140	-0.130	-0.120	-0.110	-0.101	-0.091	-0.082	-0.074	-0.065	-0.056	-0.048	-0.040	-0.031	-0.025	-0.018	-0.010	-0.004	0.001	0.008	0.012	0.018	0.021	0.025	0.028	0.031	0.034	0.035	0.038	0.039	0.039	0.040	0.040	0.040	0.040	0.039	0.038	0.036	0.035	0.032	0.029	0.028	0.025	0.021	0.019	0.016	0.012	0.009	0.006	0.004	0.000	-0.004	-0.006	-0.009	-0.011	-0.014	-0.015	-0.018	-0.019	-0.021	-0.021	-0.022	-0.022	-0.022	-0.022	-0.022	-0.021	-0.020	-0.018	-0.016	-0.012	-0.010	-0.006	-0.002	0.002	0.008	0.012	0.019	0.025	0.031	0.038	0.044	0.051	0.060	0.066	0.075	0.082	0.091	0.100	0.109	0.118	0.126	0.135	0.145	0.152	0.161	0.171	0.180	0.188	0.196	0.205	0.212	0.220	0.229	0.236	0.242	0.250	0.255	0.261	0.268	0.272	0.278	0.281	0.286	0.290	0.292	0.295	0.298	0.299	0.300	0.301	0.301	0.301	0.301	0.300	0.298	0.295	0.292	0.291	0.288	0.284	0.279	0.275	0.270	0.265	0.260	0.254	0.248	0.242	0.235	0.229	0.221	0.214	0.206	0.199	0.191	0.184	0.176	0.169	0.162	0.154	0.148	0.140	0.132	0.126	0.120	0.112	0.106	0.101	0.095	0.090	0.084	0.079	0.075	0.071	0.068	0.064	0.061	0.059	0.056	0.056	0.054	0.054	0.052	0.052	0.054	0.055	0.056	0.058	0.061	0.062	0.066	0.070	0.074	0.079	0.084	0.090	0.095	0.101	0.108	0.114	0.121	0.129	0.136	0.144	0.152	0.160	0.169	0.176	0.185	0.194	0.204	0.211	0.220	0.229	0.238	0.248	0.256	0.264	0.271	0.280	0.288	0.295	0.301	0.308	0.314	0.320	0.325	0.330	0.335	0.339	0.341	0.344	0.345	0.348	0.348	0.348	0.346	0.346	0.344	0.340	0.336	0.331	0.326	0.321	0.315	0.308	0.300	0.291	0.282	0.272	0.261	0.251	0.239	0.226	0.214	0.200	0.186	0.172	0.159	0.144	0.130	0.115	0.100	0.084	0.070	0.055	0.040	0.025	0.010	-0.004	-0.018	-0.031	-0.045	-0.056	-0.070	-0.081	-0.091	-0.102	-0.111	-0.120	-0.129	-0.136	-0.142	-0.149	-0.154	-0.158	-0.161	-0.164	-0.165	-0.165	-0.165	-0.165	-0.161	-0.160	-0.156	-0.151	-0.146	-0.140	-0.134	-0.128	-0.120	-0.111	-0.104	-0.095	-0.085	-0.076	-0.066	-0.056	-0.046	-0.036	-0.026	-0.016	-0.006	0.005	0.014	0.025	0.034	0.042	0.051	0.060	0.069	0.075	0.082	0.089	0.095	0.100	0.105	0.110	0.114	0.116	0.119	0.122	0.122	0.124	0.124	0.122	0.122	0.120	0.119	0.116	0.112	0.109	0.105	0.100	0.095	0.090	0.084	0.079	0.072	0.066	0.059	0.052	0.046	0.039	0.031	0.025	0.018	0.009	0.001	-0.005	-0.012	-0.020	-0.026	-0.032	-0.040	-0.046	-0.052	-0.059	-0.065	-0.071	-0.078	-0.082	-0.089	-0.094	-0.099	-0.104	-0.109	-0.114	-0.119	-0.122	-0.128	-0.131	-0.134	-0.138	-0.142	-0.146	-0.150	-0.154	-0.156	-0.160	-0.162	-0.166	-0.169	-0.171	-0.175	-0.179	-0.181	-0.184	-0.188	-0.191	-0.194	-0.196	-0.199	-0.202	-0.206	-0.210	-0.214	-0.216	-0.220	-0.224	-0.226	-0.230	-0.234	-0.236	-0.240	-0.244	-0.246	-0.250	-0.252	-0.256	-0.259	-0.261	-0.265	-0.268	-0.270	-0.272	-0.274	-0.276	-0.279	-0.280	-0.281	-0.282	-0.285	-0.285	-0.285	-0.286	-0.286	-0.288	-0.286	-0.286	-0.288	-0.286	-0.285	-0.285	-0.284	-0.282	-0.281	-0.280	-0.279	-0.276	-0.275	-0.274	-0.272	-0.270	-0.269	-0.266	-0.264	-0.262	-0.261	-0.259	-0.256	-0.255	-0.254	-0.252	-0.250	-0.249	-0.248	-0.246	-0.245	-0.245	-0.245	-0.244	-0.244	-0.244	-0.245	-0.245	-0.245	-0.246	-0.248	-0.249	-0.251	-0.252	-0.255	-0.256	-0.259	-0.261	-0.264	-0.268	-0.270	-0.275	-0.278	-0.281	-0.285	-0.289	-0.292	-0.296	-0.301	-0.305	-0.309	-0.312	-0.316	-0.321	-0.326	-0.330	-0.334	-0.339	-0.342	-0.346	-0.350	-0.354	-0.358	-0.360	-0.364	-0.366	-0.369	-0.371	-0.374	-0.375	-0.378	-0.378	-0.379	-0.379	-0.379	-0.380	-0.379	-0.379	-0.378	-0.378	-0.375	-0.372	-0.370	-0.368	-0.362	-0.360	-0.356	-0.351	-0.346	-0.341	-0.336	-0.329	-0.322	-0.315	-0.308	-0.300	-0.292	-0.284	-0.274	-0.265	-0.256	-0.245	-0.235	-0.224	-0.212	-0.201	-0.191	-0.179	-0.166	-0.154	-0.141	-0.128	-0.115	-0.101	-0.089	-0.075	-0.061	-0.048	-0.034	-0.020	-0.005	0.009	0.022	0.036	0.049	0.064	0.078	0.091	0.104	0.118	0.131	0.145	0.158	0.170	0.181	0.194	0.206	0.218	0.229	0.240	0.251	0.262	0.272	0.284	0.292	0.302	0.311	0.321	0.330	0.338	0.348	0.355	0.362	0.370	0.376	0.385	0.391	0.398	0.405	0.410	0.418	0.422	0.429	0.435	0.440	0.445	0.451	0.458	0.462	0.468	0.472	0.479	0.484	0.489	0.494	0.500	0.504	0.507	0.514	0.519	0.522	0.528	0.532	0.536	0.541	0.545	0.549	0.552	0.556	0.559	0.564	0.565	0.569	0.571	0.572	0.575	0.578	0.579	0.579	0.580	0.581	0.580	0.580	0.580	0.579	0.579	0.576	0.575	0.574	0.570	0.568	0.565	0.561	0.559	0.555	0.551	0.548	0.544	0.538	0.534	0.529	0.524	0.520	0.515	0.510	0.505	0.500	0.496	0.491	0.488	0.484	0.479	0.474	0.471	0.468	0.465	0.461	0.460	0.458	0.456	0.455	0.455	0.452	0.454	0.454	0.454	0.456	0.458	0.459	0.462	0.465	0.468	0.472	0.476	0.481	0.485	0.491	0.496	0.502	0.510	0.516	0.522	0.531	0.539	0.545	0.552	0.561	0.570	0.579	0.588	0.595	0.604	0.614	0.622	0.631	0.641	0.650	0.660	0.669	0.678	0.688	0.696	0.705	0.714	0.722	0.731	0.740	0.749	0.756	0.764	0.772	0.781	0.789	0.796	0.804	0.810	0.818	0.826	0.832	0.839	0.846	0.852	0.858	0.864	0.870	0.875	0.880	0.885	0.890	0.895	0.899	0.902	0.906	0.910	0.912	0.915	0.918	0.920	0.920	0.924	0.924	0.924	0.924	0.925	0.924	0.924	0.922	0.920	0.919	0.916	0.914	0.910	0.906	0.902	0.899	0.894	0.889	0.884	0.878	0.872	0.866	0.859	0.852	0.846	0.839	0.831	0.824	0.816	0.808	0.800	0.791	0.784	0.774	0.766	0.759	0.750	0.741	0.734	0.726	0.719	0.710	0.704	0.696	0.689	0.681	0.675	0.669	0.662	0.656	0.650	0.646	0.641	0.636	0.632	0.629	0.624	0.621	0.618	0.615	0.612	0.611	0.609	0.608	0.606	0.605	0.604	0.604	0.602	0.602	0.604	0.602	0.604	0.602	0.604	0.604	0.604	0.605	0.605	0.606	0.608	0.608	0.609	0.609	0.609	0.610	0.611	0.611	0.612	0.612	0.612	0.612	0.614	0.615	0.615	0.615	0.616	0.616	0.618	0.618	0.619	0.619	0.620	0.622	0.622	0.624	0.625	0.626	0.628	0.629	0.631	0.634	0.635	0.639	0.640	0.644	0.646	0.649	0.652	0.656	0.659	0.662	0.666	0.670	0.672	0.676	0.680	0.682	0.688	0.690	0.692	0.696	0.699	0.701	0.704	0.706	0.706	0.709	0.709	0.710	0.710	0.710	0.710	0.709	0.706	0.702	0.700	0.698	0.694	0.689	0.684	0.676	0.671	0.664	0.656	0.649	0.640	0.631	0.621	0.611	0.600	0.589	0.578	0.565	0.554	0.541	0.529	0.515	0.501	0.489	0.475	0.461	0.446	0.432	0.419	0.404	0.390	0.376	0.361	0.349	0.334	0.320	0.306	0.294	0.279	0.265	0.254	0.240	0.226	0.215	0.201	0.189	0.176	0.165	0.152	0.141	0.130	0.118	0.106	0.095	0.082	0.071	0.060	0.049	0.038	0.026	0.015	0.004	-0.008	-0.019	-0.031	-0.041	-0.052	-0.064	-0.075	-0.086	-0.099	-0.109	-0.120	-0.131	-0.142	-0.152	-0.164	-0.174	-0.184	-0.194	-0.204	-0.212	-0.222	-0.230	-0.239	-0.245	-0.252	-0.259	-0.265	-0.270	-0.274	-0.276	-0.280	-0.281	-0.282	-0.282	-0.282	-0.280	-0.279	-0.275	-0.270	-0.264	-0.256	-0.249	-0.241	-0.231	-0.221	-0.209	-0.196	-0.181	-0.168	-0.152	-0.135	-0.119	-0.100	-0.081	-0.061	-0.042	-0.021	0.000	0.021	0.044	0.066	0.090	0.114	0.136	0.161	0.185	0.210	0.234	0.258	0.281	0.305	0.328	0.351	0.374	0.396	0.419	0.441	0.461	0.482	0.502	0.522	0.541	0.560	0.578	0.595	0.611	0.628	0.642	0.656	0.669	0.682	0.695	0.706	0.718	0.728	0.736	0.745	0.754	0.761	0.769	0.775	0.781	0.786	0.791	0.796	0.800	0.804	0.806	0.810	0.811	0.815	0.818	0.819	0.820	0.822	0.824	0.824	0.825	0.826	0.826	0.828	0.829	0.829	0.830	0.831	0.832	0.832	0.834	0.835	0.838	0.839	0.840	0.842	0.845	0.848	0.849	0.852	0.855	0.859	0.862	0.866	0.869	0.874	0.878	0.884	0.888	0.894	0.899	0.904	0.911	0.916	0.922	0.930	0.938	0.944	0.951	0.959	0.968	0.975	0.982	0.991	1.000	1.009	1.016	1.026	1.034	1.044	1.052	1.062	1.071	1.080	1.089	1.099	1.106	1.115	1.125	1.134	1.141	1.151	1.159	1.166	1.174	1.181	1.189	1.195	1.202	1.208	1.214	1.219	1.224	1.228	1.231	1.236	1.239	1.240	1.242	1.244	1.246	1.246	1.246	1.246	1.244	1.242	1.240	1.236	1.232	1.229	1.224	1.219	1.212	1.208	1.200	1.192	1.185	1.178	1.169	1.160	1.151	1.141	1.131	1.122	1.112	1.101	1.091	1.080	1.070	1.059	1.049	1.038	1.029	1.018	1.008	0.998	0.988	0.979	0.970	0.962	0.955	0.948	0.940	0.934	0.928	0.922	0.919	0.915	0.911	0.909	0.908	0.906	0.906	0.906	0.908	0.910	0.912	0.915	0.920	0.925	0.930	0.938	0.944	0.951	0.960	0.970	0.979	0.990	1.000	1.011	1.024	1.036	1.048	1.061	1.074	1.088	1.101	1.115	1.128	1.142	1.156	1.169	1.182	1.196	1.210	1.221	1.234	1.246	1.259	1.269	1.279	1.290	1.299	1.308	1.316	1.322	1.330	1.335	1.340	1.345	1.349	1.351	1.352	1.354	1.355	1.354	1.351	1.350	1.346	1.341	1.336	1.331	1.324	1.318	1.310	1.301	1.292	1.282	1.272	1.261	1.250	1.238	1.226	1.214	1.200	1.186	1.174	1.160	1.146	1.132	1.119	1.106	1.091	1.079	1.065	1.051	1.040	1.026	1.014	1.002	0.990	0.979	0.969	0.958	0.948	0.938	0.929	0.919	0.911	0.902	0.896	0.889	0.881	0.876	0.870	0.866	0.861	0.858	0.854	0.851	0.848	0.845	0.844	0.842	0.841	0.840	0.839	0.839	0.839	0.840	0.840	0.840	0.842	0.842	0.845	0.846	0.849	0.851	0.854	0.856	0.859	0.862	0.865	0.869	0.871	0.875	0.879	0.881	0.886	0.890	0.894	0.898	0.902	0.908	0.911	0.916	0.921	0.926	0.931	0.936	0.941	0.946	0.952	0.958	0.964	0.970	0.976	0.981	0.988	0.994	1.000	1.006	1.012	1.020	1.025	1.032	1.039	1.045	1.052	1.058	1.065	1.071	1.078	1.085	1.091	1.098	1.102	1.109	1.116	1.122	1.128	1.134	1.140	1.145	1.151	1.156	1.161	1.166	1.172	1.176	1.181	1.186	1.191	1.195	1.199	1.204	1.209	1.212	1.216	1.220	1.224	1.228	1.232	1.236	1.240	1.244	1.248	1.252	1.256	1.260	1.264	1.270	1.274	1.279	1.282	1.288	1.292	1.298	1.302	1.306	1.311	1.318	1.322	1.328	1.334	1.339	1.344	1.350	1.355	1.361	1.366	1.372	1.378	1.384	1.389	1.394	1.399	1.404	1.409	1.414	1.418	1.421	1.425	1.429	1.432	1.435	1.438	1.439	1.441	1.442	1.441	1.442	1.442	1.440	1.439	1.436	1.434	1.430	1.428	1.422	1.416	1.410	1.404	1.396	1.389	1.380	1.370	1.361	1.350	1.339	1.328	1.315	1.302	1.289	1.275	1.260	1.244	1.229	1.214	1.196	1.180	1.162	1.146	1.129	1.110	1.092	1.074	1.055	1.036	1.019	1.000	0.980	0.962	0.945	0.926	0.909	0.889	0.872	0.855	0.838	0.821	0.805	0.790	0.774	0.759	0.745	0.730	0.718	0.705	0.692	0.681	0.670	0.660	0.650	0.642	0.634	0.626	0.620	0.614	0.609	0.604	0.600	0.598	0.595	0.591	0.591	0.590	0.590	0.590	0.592	0.592	0.595	0.598	0.601	0.605	0.609	0.612	0.618	0.622	0.628	0.634	0.639	0.645	0.651	0.658	0.664	0.670	0.676	0.684	0.689	0.696	0.702	0.709	0.715	0.721	0.729	0.734	0.740	0.745	0.750	0.756	0.760	0.766	0.770	0.775	0.779	0.782	0.786	0.790	0.792	0.796	0.798	0.800	0.802	0.804	0.805	0.808	0.809	0.809	0.811	0.811	0.812	0.814	0.815	0.816	0.818	0.818	0.820	0.821	0.822	0.824	0.826	0.829	0.832	0.834	0.838	0.842	0.848	0.852	0.859	0.865	0.872	0.880	0.888	0.898	0.909	0.919	0.930	0.944	0.958	0.971	0.986	1.002	1.020	1.038	1.056	1.075	1.096	1.116	1.138	1.160	1.184	1.208	1.231	1.258	1.282	1.308	1.334	1.360	1.388	1.414	1.441	1.469	1.496	1.524	1.550	1.578	1.604	1.630	1.656	1.681	1.706	1.730	1.754	1.776	1.798	1.819	1.839	1.858	1.876	1.892	1.908	1.921	1.935	1.946	1.958	1.966	1.974	1.980	1.984	1.988	1.990	1.990	1.989	1.985	1.981	1.978	1.970	1.962	1.954	1.942	1.930	1.918	1.904	1.889	1.872	1.855	1.839	1.820	1.800	1.780	1.760	1.738	1.716	1.695	1.672	1.649	1.626	1.604	1.581	1.558	1.535	1.512	1.491	1.469	1.448	1.428	1.406	1.388	1.369	1.351	1.334	1.319	1.302	1.289	1.275	1.264	1.251	1.241	1.234	1.225	1.220	1.214	1.211	1.208	1.206	1.206	1.208	1.210	1.215	1.219	1.225	1.232	1.241	1.250	1.262	1.274	1.288	1.300	1.315	1.331	1.348	1.364	1.382	1.402	1.420	1.440	1.461	1.482	1.504	1.525	1.548	1.568	1.590	1.614	1.635	1.658	1.680	1.701	1.722	1.745	1.766	1.786	1.806	1.826	1.845	1.865	1.882	1.900	1.918	1.934	1.949	1.964	1.979	1.992	2.005	2.018	2.030	2.040	2.049	2.059	2.068	2.074	2.081	2.088	2.092	2.096	2.101	2.105	2.108	2.110	2.111	2.112	2.111	2.112	2.111	2.110	2.108	2.106	2.102	2.100	2.096	2.094	2.090	2.085	2.081	2.076	2.071	2.065	2.060	2.055	2.049	2.042	2.036	2.030	2.024	2.018	2.011	2.005	1.999	1.992	1.986	1.980	1.974	1.968	1.961	1.956	1.949	1.942	1.936	1.931	1.926	1.921	1.915	1.909	1.904	1.899	1.895	1.890	1.886	1.881	1.876	1.874	1.870	1.866	1.864	1.860	1.856	1.855	1.852	1.849	1.848	1.846	1.842	1.841	1.840	1.839	1.836	1.835	1.834	1.834	1.832	1.831	1.831	1.830	1.829	1.829	1.829	1.828	1.828	1.828	1.826	1.825	1.825	1.825	1.825	1.825	1.824	1.825	1.824	1.824	1.825	1.825	1.825	1.825	1.826	1.826	1.828	1.830	1.831	1.832	1.834	1.836	1.839	1.840	1.844	1.848	1.851	1.854	1.858	1.862	1.868	1.871	1.878	1.884	1.890	1.896	1.904	1.910	1.918	1.925	1.934	1.944	1.952	1.961	1.971	1.980	1.991	2.001	2.011	2.024	2.034	2.046	2.058	2.070	2.081	2.094	2.106	2.119	2.131	2.145	2.158	2.171	2.184	2.198	2.209	2.222	2.236	2.249	2.262	2.275	2.289	2.301	2.314	2.326	2.339	2.352	2.365	2.378	2.390	2.401	2.414	2.425	2.436	2.449	2.459	2.470	2.480	2.491	2.501	2.511	2.520	2.529	2.538	2.546	2.554	2.562	2.570	2.575	2.582	2.588	2.592	2.599	2.602	2.605	2.609	2.611	2.612	2.614	2.615	2.615	2.615	2.612	2.611	2.608	2.604	2.600	2.594	2.589	2.582	2.574	2.566	2.558	2.549	2.538	2.526	2.515	2.502	2.490	2.478	2.462	2.448	2.434	2.419	2.401	2.385	2.369	2.352	2.335	2.319	2.300	2.284	2.265	2.248	2.230	2.212	2.194	2.178	2.160	2.144	2.126	2.110	2.092	2.076	2.061	2.045	2.031	2.016	2.001	1.988	1.975	1.961	1.948	1.935	1.922	1.911	1.900	1.888	1.878	1.866	1.855	1.845	1.835	1.825	1.816	1.805	1.796	1.786	1.776	1.766	1.758	1.746	1.738	1.728	1.718	1.706	1.696	1.685	1.675	1.665	1.652	1.641	1.630	1.618	1.606	1.594	1.581	1.569	1.555	1.542	1.530	1.516	1.504	1.490	1.478	1.462	1.450	1.436	1.424	1.410	1.398	1.385	1.371	1.360	1.346	1.334	1.322	1.311	1.300	1.289	1.279	1.268	1.258	1.248	1.239	1.230	1.221	1.212	1.205	1.198	1.190	1.184	1.178	1.171	1.166	1.160	1.155	1.151	1.145	1.141	1.139	1.135	1.131	1.128	1.125	1.121	1.119	1.116	1.114	1.112	1.110	1.109	1.106	1.105	1.105	1.102	1.101	1.099	1.098	1.098	1.096	1.095	1.094	1.094	1.092	1.091	1.091	1.090	1.090	1.089	1.089	1.089	1.089	1.089	1.088	1.089	1.089	1.089	1.090	1.090	1.091	1.092	1.092	1.094	1.095	1.096	1.098	1.100	1.101	1.104	1.104	1.106	1.108	1.111	1.112	1.114	1.116	1.119	1.120	1.121	1.124	1.124	1.125	1.126	1.129	1.129	1.131	1.130	1.131	1.131	1.132	1.132	1.132	1.132	1.131	1.131	1.129	1.128	1.128	1.125	1.124	1.122	1.120	1.116	1.115	1.112	1.110	1.108	1.105	1.102	1.099	1.096	1.094	1.090	1.088	1.085	1.082	1.080	1.078	1.075	1.072	1.070	1.069	1.066	1.066	1.065	1.064	1.064	1.062	1.064	1.062	1.065	1.065	1.066	1.068	1.069	1.071	1.072	1.075	1.079	1.081	1.085	1.089	1.092	1.096	1.100	1.105	1.110	1.114	1.120	1.125	1.130	1.136	1.141	1.148	1.154	1.160	1.166	1.172	1.179	1.186	1.191	1.198	1.205	1.211	1.219	1.225	1.232	1.239	1.245	1.251	1.260	1.266	1.274	1.280	1.288	1.295	1.301	1.308	1.315	1.321	1.329	1.336	1.342	1.350	1.358	1.365	1.371	1.379	1.385	1.392	1.399	1.406	1.414	1.419	1.426	1.432	1.438	1.445	1.450	1.456	1.461	1.466	1.472	1.478	1.482	1.486	1.490	1.495	1.498	1.501	1.504	1.506	1.509	1.511	1.514	1.514	1.515	1.516	1.516	1.516	1.515	1.515	1.514	1.512	1.510	1.509	1.505	1.502	1.499	1.495	1.492	1.488	1.484	1.478	1.472	1.469	1.462	1.456	1.451	1.445	1.439	1.434	1.429	1.422	1.416	1.411	1.404	1.399	1.394	1.389	1.384	1.379	1.375	1.370	1.366	1.364	1.360	1.358	1.355	1.354	1.352	1.351	1.351	1.351	1.352	1.352	1.354	1.355	1.358	1.361	1.364	1.368	1.372	1.378	1.381	1.388	1.392	1.400	1.405	1.412	1.420	1.426	1.435	1.442	1.450	1.459	1.465	1.474	1.481	1.489	1.496	1.505	1.512	1.519	1.525	1.532	1.538	1.542	1.548	1.552	1.556	1.560	1.562	1.565	1.568	1.568	1.568	1.568	1.566	1.564	1.561	1.559	1.554	1.549	1.542	1.536	1.528	1.520	1.512	1.501	1.492	1.481	1.470	1.458	1.445	1.431	1.418	1.404	1.389	1.374	1.359	1.342	1.326	1.310	1.292	1.276	1.260	1.244	1.228	1.211	1.194	1.178	1.161	1.145	1.130	1.115	1.099	1.086	1.071	1.058	1.044	1.031	1.020	1.008	0.998	0.988	0.978	0.969	0.961	0.954	0.948	0.942	0.938	0.934	0.930	0.928	0.926	0.925	0.925	0.925	0.928	0.930	0.932	0.938	0.941	0.948	0.952	0.959	0.966	0.975	0.984	0.994	1.002	1.012	1.024	1.035	1.046	1.059	1.071	1.085	1.098	1.110	1.124	1.138	1.151	1.166	1.180	1.192	1.208	1.221	1.235	1.249	1.262	1.275	1.289	1.302	1.314	1.326	1.338	1.350	1.360	1.370	1.380	1.391	1.399	1.408	1.415	1.422	1.429	1.434	1.440	1.444	1.448	1.451	1.454	1.455	1.455	1.456	1.456	1.454	1.452	1.450	1.448	1.444	1.440	1.435	1.430	1.425	1.419	1.412	1.406	1.399	1.391	1.384	1.376	1.369	1.361	1.352	1.345	1.338	1.330	1.321	1.315	1.308	1.300	1.292	1.286	1.280	1.274	1.268	1.262	1.258	1.252	1.249	1.246	1.244	1.240	1.238	1.236	1.235	1.235	1.234	1.234	1.235	1.236	1.238	1.240	1.242	1.245	1.248	1.251	1.255	1.259	1.264	1.268	1.272	1.278	1.284	1.288	1.294	1.299	1.304	1.309	1.315	1.320	1.325	1.331	1.336	1.342	1.348	1.352	1.358	1.364	1.368	1.374	1.378	1.384	1.389	1.394	1.399	1.404	1.408	1.412	1.418	1.421	1.426	1.431	1.436	1.442	1.446	1.451	1.456	1.461	1.466	1.471	1.476	1.481	1.486	1.492	1.498	1.502	1.508	1.514	1.519	1.525	1.530	1.535	1.540	1.546	1.550	1.555	1.560	1.565	1.570	1.574	1.579	1.582	1.588	1.591	1.595	1.599	1.601	1.605	1.608	1.609	1.611	1.614	1.616	1.618	1.620	1.621	1.621	1.624	1.625	1.626	1.626	1.629	1.630	1.631	1.632	1.634	1.636	1.638	1.639	1.641	1.644	1.646	1.650	1.654	1.659	1.664	1.669	1.674	1.680	1.686	1.694	1.701	1.709	1.718	1.726	1.736	1.746	1.756	1.768	1.780	1.792	1.804	1.818	1.831	1.844	1.859	1.872	1.888	1.901	1.916	1.930	1.945	1.960	1.975	1.989	2.001	2.016	2.030	2.041	2.054	2.065	2.078	2.088	2.096	2.106	2.114	2.122	2.129	2.134	2.139	2.142	2.145	2.148	2.148	2.148	2.146	2.144	2.141	2.138	2.132	2.126	2.119	2.111	2.102	2.092	2.082	2.071	2.060	2.047	2.034	2.020	2.006	1.992	1.978	1.962	1.948	1.932	1.916	1.901	1.885	1.871	1.856	1.840	1.825	1.812	1.799	1.784	1.771	1.760	1.749	1.738	1.728	1.718	1.709	1.702	1.694	1.689	1.684	1.679	1.674	1.672	1.670	1.669	1.669	1.669	1.671	1.672	1.676	1.680	1.684	1.690	1.696	1.702	1.710	1.716	1.725	1.734	1.742	1.752	1.761	1.771	1.782	1.792	1.804	1.814	1.824	1.835	1.846	1.856	1.868	1.878	1.888	1.898	1.908	1.915	1.925	1.934	1.942	1.950	1.958	1.964	1.970	1.976	1.982	1.986	1.991	1.995	1.998	2.001	2.004	2.005	2.006	2.007	2.007	2.007	2.007	2.006	2.005	2.002	1.999	1.996	1.994	1.990	1.986	1.981	1.978	1.972	1.968	1.962	1.958	1.951	1.945	1.940	1.932	1.926	1.919	1.914	1.906	1.899	1.892	1.886	1.878	1.870	1.864	1.856	1.849	1.841	1.834	1.826	1.819	1.811	1.802	1.796	1.789	1.781	1.775	1.766	1.760	1.752	1.746	1.740	1.732	1.725	1.719	1.714	1.706	1.700	1.694	1.689	1.684	1.679	1.672	1.668	1.662	1.659	1.654	1.650	1.648	1.644	1.641	1.639	1.636	1.634	1.632	1.631	1.630	1.630	1.629	1.630	1.630	1.631	1.634	1.635	1.636	1.639	1.642	1.646	1.650	1.652	1.658	1.662	1.666	1.671	1.678	1.682	1.689	1.695	1.701	1.708	1.714	1.719	1.725	1.731	1.739	1.745	1.750	1.756	1.761	1.766	1.771	1.776	1.781	1.785	1.789	1.791	1.792	1.795	1.796	1.798	1.796	1.795	1.795	1.791	1.790	1.785	1.781	1.776	1.770	1.762	1.756	1.748	1.739	1.729	1.719	1.706	1.695	1.681	1.668	1.654	1.639	1.622	1.606	1.589	1.572	1.555	1.536	1.518	1.499	1.479	1.459	1.439	1.420	1.399	1.379	1.359	1.338	1.318	1.298	1.276	1.256	1.235	1.216	1.198	1.178	1.159	1.140	1.122	1.105	1.088	1.070	1.054	1.038	1.022	1.008	0.992	0.978	0.965	0.952	0.940	0.928	0.918	0.906	0.895	0.885	0.876	0.866	0.858	0.850	0.841	0.834	0.826	0.820	0.814	0.808	0.800	0.796	0.790	0.785	0.779	0.774	0.770	0.765	0.760	0.756	0.751	0.748	0.744	0.739	0.735	0.730	0.728	0.722	0.719	0.715	0.711	0.709	0.704	0.700	0.696	0.692	0.690	0.686	0.682	0.679	0.675	0.672	0.669	0.666	0.662	0.660	0.656	0.654	0.651	0.648	0.645	0.642	0.639	0.635	0.634	0.630	0.626	0.625	0.621	0.618	0.615	0.611	0.609	0.605	0.602	0.600	0.596	0.592	0.589	0.586	0.582	0.580	0.578	0.574	0.570	0.566	0.562	0.560	0.558	0.554	0.551	0.548	0.545	0.542	0.540	0.538	0.536	0.535	0.532	0.531	0.530	0.529	0.529	0.529	0.528	0.529	0.529	0.531	0.532	0.534	0.536	0.539	0.542	0.545	0.550	0.554	0.559	0.564	0.569	0.575	0.580	0.588	0.594	0.601	0.609	0.616	0.624	0.631	0.640	0.648	0.655	0.664	0.672	0.680	0.689	0.696	0.705	0.711	0.720	0.726	0.734	0.739	0.745	0.751	0.756	0.760	0.764	0.768	0.771	0.774	0.775	0.776	0.778	0.776	0.778	0.776	0.774	0.770	0.768	0.764	0.759	0.754	0.749	0.744	0.736	0.729	0.721	0.714	0.705	0.696	0.688	0.678	0.669	0.659	0.649	0.638	0.628	0.616	0.605	0.594	0.585	0.574	0.561	0.551	0.541	0.530	0.520	0.510	0.500	0.491	0.481	0.472	0.462	0.455	0.446	0.439	0.432	0.424	0.416	0.411	0.405	0.399	0.394	0.388	0.384	0.379	0.375	0.371	0.368	0.365	0.361	0.359	0.356	0.354	0.351	0.350	0.348	0.346	0.345	0.345	0.342	0.341	0.340	0.340	0.339	0.339	0.338	0.338	0.338	0.338	0.336	0.336	0.336	0.336	0.335	0.335	0.336	0.335	0.336	0.336	0.338	0.338	0.339	0.339	0.340	0.341	0.344	0.345	0.346	0.348	0.350	0.352	0.355	0.358	0.361	0.364	0.368	0.370	0.374	0.378	0.381	0.386	0.390	0.395	0.400	0.405	0.410	0.415	0.420	0.426	0.431	0.438	0.442	0.449	0.454	0.460	0.465	0.470	0.475	0.480	0.486	0.490	0.495	0.499	0.504	0.507	0.511	0.514	0.518	0.521	0.524	0.525	0.528	0.529	0.530	0.531	0.532	0.532	0.532	0.532	0.532	0.531	0.530	0.529	0.528	0.525	0.524	0.521	0.519	0.516	0.514	0.512	0.509	0.507	0.505	0.502	0.501	0.499	0.498	0.496	0.495	0.494	0.492	0.494	0.494	0.495	0.495	0.498	0.499	0.501	0.504	0.507	0.512	0.516	0.521	0.528	0.532	0.540	0.546	0.555	0.562	0.571	0.580	0.589	0.599	0.609	0.619	0.630	0.641	0.652	0.662	0.675	0.686	0.699	0.710	0.721	0.732	0.745	0.755	0.768	0.778	0.789	0.799	0.810	0.819	0.828	0.836	0.845	0.852	0.861	0.868	0.874	0.880	0.884	0.889	0.891	0.895	0.896	0.898	0.898	0.899	0.898	0.896	0.892	0.890	0.888	0.882	0.878	0.871	0.866	0.858	0.851	0.844	0.835	0.826	0.816	0.808	0.798	0.786	0.776	0.765	0.754	0.742	0.731	0.720	0.708	0.696	0.685	0.672	0.661	0.650	0.639	0.628	0.616	0.605	0.594	0.584	0.572	0.562	0.552	0.544	0.535	0.526	0.516	0.509	0.501	0.492	0.486	0.480	0.472	0.466	0.460	0.455	0.449	0.444	0.440	0.435	0.431	0.428	0.422	0.420	0.416	0.414	0.410	0.408	0.405	0.402	0.400	0.398	0.396	0.394	0.391	0.390	0.388	0.386	0.384	0.382	0.381	0.380	0.379	0.378	0.376	0.374	0.372	0.371	0.369	0.369	0.368	0.366	0.365	0.364	0.361	0.360	0.359	0.358	0.356	0.355	0.352	0.352	0.350	0.349	0.348	0.346	0.344	0.342	0.341	0.340	0.339	0.338	0.336	0.334	0.332	0.331	0.330	0.329	0.326	0.325	0.324	0.321	0.320	0.319	0.316	0.314	0.312	0.311	0.309	0.308	0.304	0.302	0.300	0.298	0.296	0.294	0.291	0.289	0.288	0.284	0.282	0.280	0.279	0.276	0.272	0.271	0.269	0.268	0.265	0.264	0.262	0.261	0.260	0.259	0.258	0.258	0.256	0.256	0.256	0.256	0.255	0.255	0.256	0.258	0.258	0.259	0.260	0.261	0.262	0.265	0.266	0.268	0.270	0.272	0.275	0.278	0.280	0.282	0.285	0.288	0.290	0.294	0.296	0.300	0.301	0.304	0.308	0.310	0.312	0.315	0.318	0.320	0.322	0.324	0.326	0.326	0.328	0.329	0.330	0.331	0.330	0.331	0.331	0.330	0.329	0.329	0.326	0.325	0.324	0.320	0.319	0.316	0.312	0.310	0.306	0.304	0.299	0.295	0.291	0.288	0.282	0.278	0.272	0.268	0.262	0.258	0.252	0.245	0.240	0.235	0.228	0.222	0.216	0.210	0.204	0.198	0.192	0.186	0.179	0.172	0.168	0.161	0.155	0.149	0.144	0.138	0.131	0.125	0.120	0.112	0.106	0.101	0.096	0.089	0.084	0.078	0.072	0.066	0.061	0.055	0.050	0.044	0.038	0.032	0.028	0.020	0.015	0.009	0.002	-0.004	-0.009	-0.015	-0.021	-0.028	-0.035	-0.040	-0.046	-0.054	-0.060	-0.068	-0.074	-0.080	-0.086	-0.095	-0.101	-0.109	-0.116	-0.122	-0.130	-0.138	-0.145	-0.152	-0.159	-0.168	-0.175	-0.181	-0.190	-0.198	-0.204	-0.211	-0.218	-0.224	-0.231	-0.238	-0.244	-0.250	-0.255	-0.260	-0.265	-0.270	-0.275	-0.279	-0.282	-0.284	-0.288	-0.290	-0.290	-0.291	-0.292	-0.291	-0.291	-0.289	-0.288	-0.284	-0.280	-0.276	-0.271	-0.266	-0.259	-0.252	-0.246	-0.238	-0.229	-0.220	-0.209	-0.199	-0.188	-0.176	-0.164	-0.151	-0.138	-0.124	-0.109	-0.095	-0.079	-0.062	-0.046	-0.031	-0.015	0.001	0.019	0.035	0.052	0.069	0.086	0.102	0.120	0.135	0.151	0.169	0.184	0.198	0.214	0.228	0.241	0.254	0.268	0.280	0.291	0.301	0.311	0.321	0.329	0.338	0.345	0.351	0.355	0.361	0.364	0.366	0.369	0.369	0.370	0.370	0.368	0.365	0.362	0.358	0.352	0.346	0.340	0.332	0.325	0.316	0.306	0.296	0.285	0.274	0.262	0.250	0.236	0.224	0.210	0.196	0.181	0.166	0.151	0.136	0.121	0.106	0.090	0.074	0.059	0.042	0.028	0.011	-0.004	-0.019	-0.035	-0.050	-0.064	-0.079	-0.092	-0.108	-0.121	-0.135	-0.148	-0.161	-0.174	-0.185	-0.196	-0.209	-0.220	-0.230	-0.239	-0.249	-0.258	-0.268	-0.275	-0.284	-0.290	-0.298	-0.304	-0.310	-0.315	-0.321	-0.325	-0.330	-0.332	-0.338	-0.340	-0.342	-0.346	-0.348	-0.349	-0.349	-0.350	-0.351	-0.350	-0.350	-0.349	-0.348	-0.345	-0.344	-0.341	-0.339	-0.336	-0.332	-0.328	-0.324	-0.319	-0.314	-0.309	-0.304	-0.298	-0.291	-0.284	-0.276	-0.270	-0.261	-0.252	-0.245	-0.235	-0.226	-0.218	-0.208	-0.196	-0.186	-0.176	-0.166	-0.155	-0.145	-0.135	-0.124	-0.112	-0.101	-0.091	-0.080	-0.069	-0.058	-0.048	-0.038	-0.028	-0.018	-0.009	0.001	0.010	0.019	0.028	0.035	0.042	0.050	0.056	0.061	0.068	0.072	0.076	0.079	0.082	0.085	0.086	0.088	0.089	0.088	0.088	0.086	0.085	0.081	0.079	0.075	0.071	0.066	0.061	0.055	0.050	0.044	0.038	0.031	0.024	0.018	0.010	0.002	-0.005	-0.012	-0.019	-0.026	-0.034	-0.040	-0.046	-0.054	-0.059	-0.066	-0.071	-0.075	-0.080	-0.084	-0.088	-0.091	-0.094	-0.096	-0.098	-0.099	-0.099	-0.100	-0.100	-0.098	-0.096	-0.095	-0.092	-0.090	-0.086	-0.082	-0.079	-0.075	-0.071	-0.066	-0.062	-0.058	-0.052	-0.048	-0.042	-0.038	-0.034	-0.029	-0.024	-0.020	-0.016	-0.014	-0.010	-0.008	-0.005	-0.005	-0.004	-0.004	-0.002	-0.004	-0.005	-0.009	-0.010	-0.015	-0.019	-0.024	-0.029	-0.036	-0.042	-0.051	-0.059	-0.069	-0.079	-0.089	-0.100	-0.110	-0.122	-0.135	-0.149	-0.161	-0.175	-0.189	-0.204	-0.218	-0.232	-0.248	-0.262	-0.276	-0.291	-0.306	-0.321	-0.336	-0.350	-0.365	-0.378	-0.391	-0.405	-0.418	-0.429	-0.441	-0.452	-0.465	-0.475	-0.484	-0.494	-0.502	-0.511	-0.519	-0.528	-0.534	-0.539	-0.545	-0.551	-0.555	-0.560	-0.564	-0.569	-0.571	-0.574	-0.578	-0.579	-0.580	-0.584	-0.584	-0.585	-0.588	-0.588	-0.589	-0.590	-0.591	-0.592	-0.594	-0.595	-0.598	-0.599	-0.600	-0.602	-0.604	-0.608	-0.610	-0.612	-0.616	-0.619	-0.624	-0.628	-0.632	-0.639	-0.645	-0.651	-0.658	-0.665	-0.672	-0.680	-0.689	-0.698	-0.706	-0.716	-0.725	-0.735	-0.746	-0.758	-0.769	-0.780	-0.792	-0.804	-0.816	-0.829	-0.841	-0.855	-0.868	-0.880	-0.895	-0.909	-0.921	-0.935	-0.950	-0.962	-0.976	-0.990	-1.004	-1.019	-1.031	-1.046	-1.059	-1.072	-1.086	-1.100	-1.112	-1.125	-1.138	-1.150	-1.162	-1.175	-1.186	-1.198	-1.209	-1.219	-1.230	-1.240	-1.249	-1.259	-1.266	-1.275	-1.282	-1.289	-1.296	-1.301	-1.308	-1.312	-1.316	-1.320	-1.322	-1.326	-1.328	-1.329	-1.329	-1.329	-1.328	-1.326	-1.324	-1.321	-1.316	-1.312	-1.308	-1.302	-1.295	-1.289	-1.280	-1.272	-1.264	-1.254	-1.244	-1.234	-1.222	-1.211	-1.200	-1.189	-1.175	-1.162	-1.150	-1.138	-1.124	-1.111	-1.098	-1.084	-1.071	-1.058	-1.044	-1.031	-1.019	-1.008	-0.995	-0.984	-0.972	-0.961	-0.952	-0.942	-0.934	-0.925	-0.919	-0.911	-0.905	-0.900	-0.895	-0.892	-0.890	-0.889	-0.888	-0.888	-0.889	-0.890	-0.894	-0.898	-0.901	-0.908	-0.914	-0.921	-0.929	-0.939	-0.948	-0.960	-0.971	-0.984	-0.998	-1.010	-1.026	-1.041	-1.058	-1.074	-1.091	-1.109	-1.128	-1.148	-1.166	-1.185	-1.206	-1.226	-1.248	-1.269	-1.290	-1.312	-1.334	-1.355	-1.379	-1.400	-1.422	-1.445	-1.466	-1.489	-1.510	-1.532	-1.555	-1.575	-1.596	-1.616	-1.638	-1.658	-1.678	-1.696	-1.715	-1.732	-1.750	-1.768	-1.784	-1.799	-1.815	-1.829	-1.844	-1.855	-1.868	-1.880	-1.889	-1.899	-1.908	-1.916	-1.922	-1.929	-1.934	-1.939	-1.941	-1.944	-1.944	-1.945	-1.944	-1.942	-1.941	-1.936	-1.932	-1.928	-1.921	-1.914	-1.906	-1.899	-1.889	-1.879	-1.869	-1.858	-1.845	-1.832	-1.820	-1.806	-1.794	-1.779	-1.765	-1.750	-1.735	-1.721	-1.706	-1.691	-1.676	-1.661	-1.646	-1.632	-1.619	-1.605	-1.591	-1.579	-1.566	-1.554	-1.542	-1.531	-1.522	-1.512	-1.505	-1.496	-1.489	-1.484	-1.479	-1.474	-1.471	-1.468	-1.465	-1.464	-1.465	-1.465	-1.465	-1.468	-1.470	-1.474	-1.478	-1.482	-1.488	-1.494	-1.500	-1.508	-1.515	-1.522	-1.531	-1.539	-1.548	-1.556	-1.565	-1.574	-1.582	-1.592	-1.600	-1.610	-1.618	-1.625	-1.632	-1.640	-1.648	-1.655	-1.660	-1.666	-1.670	-1.675	-1.680	-1.681	-1.684	-1.686	-1.688	-1.688	-1.688	-1.686	-1.685	-1.681	-1.678	-1.674	-1.670	-1.665	-1.658	-1.651	-1.644	-1.635	-1.626	-1.616	-1.608	-1.598	-1.586	-1.575	-1.564	-1.550	-1.539	-1.525	-1.512	-1.499	-1.485	-1.471	-1.458	-1.444	-1.430	-1.418	-1.402	-1.389	-1.375	-1.360	-1.348	-1.334	-1.320	-1.308	-1.295	-1.282	-1.270	-1.259	-1.249	-1.238	-1.226	-1.216	-1.206	-1.199	-1.190	-1.182	-1.175	-1.168	-1.161	-1.156	-1.151	-1.146	-1.141	-1.139	-1.136	-1.134	-1.134	-1.131	-1.131	-1.132	-1.132	-1.134	-1.136	-1.139	-1.141	-1.145	-1.149	-1.154	-1.159	-1.164	-1.169	-1.175	-1.182	-1.189	-1.195	-1.204	-1.211	-1.220	-1.228	-1.236	-1.245	-1.255	-1.264	-1.274	-1.282	-1.294	-1.302	-1.312	-1.322	-1.331	-1.341	-1.350	-1.360	-1.369	-1.379	-1.388	-1.395	-1.404	-1.412	-1.420	-1.429	-1.436	-1.444	-1.451	-1.459	-1.465	-1.471	-1.476	-1.482	-1.489	-1.494	-1.500	-1.504	-1.509	-1.512	-1.516	-1.521	-1.525	-1.529	-1.531	-1.534	-1.536	-1.540	-1.542	-1.545	-1.546	-1.550	-1.551	-1.554	-1.555	-1.556	-1.560	-1.561	-1.562	-1.565	-1.566	-1.568	-1.571	-1.572	-1.575	-1.578	-1.580	-1.582	-1.586	-1.589	-1.591	-1.596	-1.599	-1.602	-1.606	-1.611	-1.615	-1.619	-1.624	-1.629	-1.634	-1.640	-1.645	-1.650	-1.656	-1.662	-1.669	-1.676	-1.682	-1.689	-1.696	-1.704	-1.711	-1.719	-1.726	-1.735	-1.742	-1.751	-1.760	-1.769	-1.778	-1.788	-1.796	-1.806	-1.816	-1.826	-1.836	-1.846	-1.856	-1.868	-1.878	-1.889	-1.900	-1.910	-1.921	-1.932	-1.945	-1.956	-1.968	-1.980	-1.991	-2.005	-2.016	-2.029	-2.041	-2.054	-2.066	-2.078	-2.091	-2.102	-2.115	-2.128	-2.140	-2.152	-2.165	-2.178	-2.189	-2.201	-2.211	-2.224	-2.235	-2.245	-2.256	-2.266	-2.276	-2.286	-2.296	-2.306	-2.315	-2.324	-2.332	-2.339	-2.348	-2.355	-2.362	-2.369	-2.376	-2.381	-2.388	-2.394	-2.399	-2.404	-2.408	-2.412	-2.416	-2.420	-2.424	-2.426	-2.429	-2.432	-2.434	-2.436	-2.438	-2.440	-2.441	-2.441	-2.442	-2.442	-2.444	-2.444	-2.444	-2.444	-2.444	-2.442	-2.442	-2.442	-2.440	-2.439	-2.439	-2.438	-2.436	-2.435	-2.432	-2.430	-2.429	-2.428	-2.424	-2.422	-2.421	-2.418	-2.416	-2.412	-2.411	-2.408	-2.405	-2.402	-2.400	-2.398	-2.396	-2.392	-2.390	-2.389	-2.386	-2.384	-2.381	-2.380	-2.378	-2.376	-2.374	-2.374	-2.372	-2.371	-2.371	-2.371	-2.370	-2.371	-2.371	-2.372	-2.374	-2.375	-2.379	-2.380	-2.384	-2.386	-2.390	-2.394	-2.399	-2.404	-2.409	-2.414	-2.420	-2.428	-2.434	-2.441	-2.448	-2.456	-2.464	-2.471	-2.480	-2.489	-2.498	-2.506	-2.515	-2.524	-2.532	-2.542	-2.551	-2.559	-2.569	-2.576	-2.585	-2.594	-2.602	-2.609	-2.618	-2.624	-2.631	-2.638	-2.644	-2.649	-2.654	-2.659	-2.662	-2.666	-2.669	-2.671	-2.674	-2.675	-2.676	-2.676	-2.676	-2.676	-2.675	-2.674	-2.672	-2.671	-2.669	-2.666	-2.662	-2.660	-2.656	-2.652	-2.649	-2.644	-2.640	-2.635	-2.631	-2.626	-2.621	-2.616	-2.612	-2.608	-2.602	-2.598	-2.594	-2.591	-2.586	-2.582	-2.580	-2.576	-2.574	-2.571	-2.568	-2.566	-2.565	-2.564	-2.561	-2.560	-2.560	-2.560	-2.559	-2.560	-2.560	-2.560	-2.561	-2.562	-2.562	-2.564	-2.565	-2.568	-2.569	-2.570	-2.572	-2.574	-2.575	-2.579	-2.580	-2.581	-2.582	-2.585	-2.586	-2.588	-2.590	-2.590	-2.591	-2.592	-2.594	-2.594	-2.594	-2.592	-2.592	-2.591	-2.589	-2.588	-2.586	-2.582	-2.580	-2.576	-2.574	-2.571	-2.566	-2.561	-2.558	-2.552	-2.546	-2.541	-2.535	-2.529	-2.521	-2.514	-2.506	-2.500	-2.491	-2.482	-2.475	-2.466	-2.456	-2.448	-2.439	-2.429	-2.420	-2.410	-2.400	-2.391	-2.381	-2.371	-2.361	-2.352	-2.342	-2.334	-2.324	-2.315	-2.305	-2.298	-2.288	-2.280	-2.272	-2.264	-2.258	-2.250	-2.244	-2.238	-2.231	-2.226	-2.220	-2.216	-2.211	-2.209	-2.204	-2.202	-2.200	-2.198	-2.196	-2.195	-2.194	-2.192	-2.194	-2.194	-2.195	-2.195	-2.196	-2.199	-2.201	-2.204	-2.205	-2.209	-2.210	-2.212	-2.216	-2.219	-2.222	-2.225	-2.228	-2.230	-2.232	-2.235	-2.236	-2.239	-2.240	-2.241	-2.241	-2.241	-2.241	-2.241	-2.240	-2.239	-2.236	-2.235	-2.232	-2.229	-2.226	-2.221	-2.218	-2.212	-2.208	-2.202	-2.196	-2.189	-2.184	-2.176	-2.168	-2.161	-2.154	-2.145	-2.139	-2.130	-2.122	-2.115	-2.108	-2.100	-2.094	-2.086	-2.080	-2.074	-2.068	-2.062	-2.059	-2.052	-2.050	-2.046	-2.045	-2.042	-2.041	-2.041	-2.042	-2.044	-2.046	-2.047	-2.051	-2.055	-2.061	-2.066	-2.072	-2.080	-2.089	-2.096	-2.106	-2.115	-2.125	-2.138	-2.148	-2.159	-2.171	-2.182	-2.196	-2.208	-2.221	-2.234	-2.246	-2.260	-2.272	-2.285	-2.296	-2.309	-2.321	-2.334	-2.345	-2.356	-2.368	-2.376	-2.386	-2.395	-2.404	-2.412	-2.420	-2.428	-2.434	-2.440	-2.445	-2.450	-2.454	-2.458	-2.460	-2.462	-2.465	-2.466	-2.466	-2.466	-2.468	-2.466	-2.466	-2.465	-2.464	-2.462	-2.461	-2.460	-2.459	-2.458	-2.456	-2.455	-2.452	-2.452	-2.451	-2.450	-2.450	-2.450	-2.451	-2.450	-2.451	-2.454	-2.455	-2.458	-2.460	-2.464	-2.468	-2.471	-2.478	-2.481	-2.488	-2.492	-2.500	-2.506	-2.514	-2.522	-2.529	-2.538	-2.545	-2.555	-2.564	-2.572	-2.582	-2.591	-2.601	-2.611	-2.621	-2.630	-2.640	-2.649	-2.658	-2.666	-2.676	-2.685	-2.694	-2.702	-2.711	-2.719	-2.726	-2.734	-2.740	-2.748	-2.754	-2.760	-2.766	-2.771	-2.778	-2.782	-2.788	-2.792	-2.796	-2.800	-2.804	-2.809	-2.811	-2.815	-2.819	-2.821	-2.825	-2.828	-2.830	-2.832	-2.835	-2.838	-2.840	-2.841	-2.844	-2.845	-2.848	-2.849	-2.851	-2.852	-2.855	-2.855	-2.858	-2.859	-2.860	-2.861	-2.862	-2.864	-2.864	-2.865	-2.865	-2.866	-2.868	-2.866	-2.868	-2.868	-2.866	-2.865	-2.864	-2.864	-2.861	-2.860	-2.858	-2.855	-2.852	-2.850	-2.846	-2.844	-2.840	-2.836	-2.832	-2.828	-2.822	-2.818	-2.812	-2.806	-2.801	-2.795	-2.790	-2.784	-2.779	-2.772	-2.766	-2.760	-2.754	-2.748	-2.740	-2.735	-2.729	-2.722	-2.716	-2.710	-2.704	-2.699	-2.694	-2.688	-2.681	-2.676	-2.671	-2.666	-2.661	-2.656	-2.651	-2.648	-2.644	-2.640	-2.635	-2.631	-2.628	-2.625	-2.621	-2.618	-2.615	-2.611	-2.609	-2.605	-2.602	-2.600	-2.596	-2.594	-2.590	-2.588	-2.585	-2.581	-2.578	-2.575	-2.571	-2.568	-2.565	-2.561	-2.556	-2.552	-2.549	-2.545	-2.540	-2.536	-2.531	-2.528	-2.522	-2.518	-2.512	-2.508	-2.502	-2.498	-2.492	-2.486	-2.481	-2.476	-2.471	-2.465	-2.459	-2.454	-2.448	-2.442	-2.438	-2.430	-2.425	-2.420	-2.414	-2.409	-2.404	-2.398	-2.391	-2.385	-2.380	-2.374	-2.369	-2.361	-2.355	-2.350	-2.342	-2.338	-2.331	-2.324	-2.318	-2.311	-2.304	-2.298	-2.290	-2.284	-2.276	-2.269	-2.260	-2.252	-2.245	-2.238	-2.229	-2.220	-2.211	-2.202	-2.194	-2.185	-2.176	-2.166	-2.158	-2.148	-2.138	-2.129	-2.119	-2.109	-2.100	-2.090	-2.080	-2.070	-2.060	-2.052	-2.042	-2.033	-2.024	-2.014	-2.005	-1.998	-1.988	-1.979	-1.971	-1.964	-1.955	-1.948	-1.940	-1.932	-1.926	-1.919	-1.912	-1.906	-1.901	-1.896	-1.890	-1.886	-1.881	-1.876	-1.872	-1.869	-1.866	-1.862	-1.859	-1.856	-1.854	-1.852	-1.850	-1.849	-1.848	-1.845	-1.845	-1.844	-1.844	-1.844	-1.844	-1.844	-1.844	-1.845	-1.845	-1.845	-1.846	-1.846	-1.848	-1.849	-1.849	-1.851	-1.852	-1.852	-1.855	-1.856	-1.858	-1.859	-1.860	-1.862	-1.862	-1.865	-1.865	-1.866	-1.866	-1.868	-1.869	-1.868	-1.869	-1.869	-1.870	-1.869	-1.869	-1.869	-1.868	-1.868	-1.865	-1.864	-1.862	-1.860	-1.858	-1.855	-1.852	-1.849	-1.846	-1.842	-1.839	-1.834	-1.830	-1.825	-1.820	-1.815	-1.810	-1.804	-1.798	-1.791	-1.785	-1.779	-1.771	-1.764	-1.758	-1.750	-1.742	-1.735	-1.726	-1.719	-1.711	-1.704	-1.695	-1.688	-1.680	-1.672	-1.664	-1.655	-1.648	-1.640	-1.632	-1.625	-1.616	-1.610	-1.601	-1.595	-1.586	-1.580	-1.574	-1.566	-1.560	-1.552	-1.546	-1.540	-1.534	-1.526	-1.520	-1.515	-1.509	-1.502	-1.496	-1.490	-1.484	-1.478	-1.471	-1.464	-1.459	-1.451	-1.445	-1.438	-1.431	-1.424	-1.416	-1.410	-1.402	-1.394	-1.388	-1.379	-1.370	-1.362	-1.354	-1.344	-1.335	-1.325	-1.316	-1.306	-1.296	-1.286	-1.275	-1.265	-1.254	-1.242	-1.231	-1.220	-1.208	-1.196	-1.182	-1.171	-1.160	-1.146	-1.134	-1.122	-1.110	-1.098	-1.085	-1.071	-1.059	-1.046	-1.034	-1.021	-1.010	-0.998	-0.986	-0.974	-0.961	-0.950	-0.939	-0.929	-0.916	-0.906	-0.898	-0.888	-0.876	-0.868	-0.860	-0.851	-0.844	-0.835	-0.828	-0.822	-0.815	-0.810	-0.805	-0.800	-0.795	-0.792	-0.789	-0.788	-0.785	-0.782	-0.782	-0.781	-0.782	-0.784	-0.785	-0.786	-0.790	-0.792	-0.796	-0.801	-0.805	-0.811	-0.816	-0.824	-0.830	-0.838	-0.845	-0.852	-0.861	-0.870	-0.880	-0.889	-0.899	-0.909	-0.920	-0.929	-0.940	-0.950	-0.961	-0.972	-0.984	-0.995	-1.005	-1.016	-1.026	-1.038	-1.048	-1.058	-1.068	-1.078	-1.088	-1.095	-1.104	-1.112	-1.121	-1.129	-1.136	-1.142	-1.150	-1.156	-1.161	-1.166	-1.171	-1.176	-1.180	-1.184	-1.186	-1.189	-1.191	-1.192	-1.194	-1.195	-1.198	-1.199	-1.199	-1.200	-1.200	-1.200	-1.200	-1.200	-1.200	-1.200	-1.201	-1.201	-1.201	-1.201	-1.201	-1.202	-1.205	-1.205	-1.208	-1.210	-1.212	-1.215	-1.218	-1.221	-1.226	-1.230	-1.235	-1.241	-1.248	-1.254	-1.261	-1.268	-1.276	-1.286	-1.294	-1.304	-1.314	-1.324	-1.335	-1.346	-1.356	-1.368	-1.381	-1.392	-1.405	-1.418	-1.431	-1.442	-1.456	-1.470	-1.482	-1.495	-1.509	-1.521	-1.534	-1.545	-1.559	-1.570	-1.582	-1.594	-1.605	-1.616	-1.626	-1.636	-1.646	-1.655	-1.664	-1.672	-1.681	-1.688	-1.695	-1.700	-1.706	-1.711	-1.715	-1.719	-1.721	-1.724	-1.726	-1.729	-1.730	-1.730	-1.730	-1.729	-1.728	-1.726	-1.725	-1.721	-1.719	-1.715	-1.710	-1.705	-1.700	-1.695	-1.689	-1.684	-1.676	-1.670	-1.662	-1.656	-1.649	-1.640	-1.631	-1.624	-1.615	-1.608	-1.599	-1.590	-1.581	-1.572	-1.564	-1.554	-1.545	-1.535	-1.526	-1.519	-1.509	-1.500	-1.491	-1.482	-1.474	-1.466	-1.458	-1.450	-1.442	-1.434	-1.428	-1.420	-1.412	-1.405	-1.399	-1.391	-1.385	-1.380	-1.374	-1.368	-1.362	-1.358	-1.352	-1.349	-1.345	-1.340	-1.338	-1.334	-1.331	-1.328	-1.325	-1.322	-1.320	-1.318	-1.316	-1.315	-1.314	-1.312	-1.311	-1.310	-1.310	-1.310	-1.310	-1.309	-1.309	-1.309	-1.309	-1.310	-1.310	-1.311	-1.311	-1.312	-1.314	-1.314	-1.315	-1.315	-1.315	-1.316	-1.318	-1.319	-1.319	-1.320	-1.320	-1.321	-1.321	-1.322	-1.322	-1.324	-1.322	-1.324	-1.324	-1.322	-1.322	-1.322	-1.321	-1.320	-1.320	-1.318	-1.316	-1.315	-1.314	-1.311	-1.309	-1.306	-1.304	-1.301	-1.298	-1.294	-1.291	-1.288	-1.282	-1.279	-1.274	-1.269	-1.264	-1.259	-1.252	-1.246	-1.240	-1.234	-1.228	-1.221	-1.214	-1.208	-1.201	-1.194	-1.186	-1.178	-1.171	-1.162	-1.156	-1.149	-1.141	-1.134	-1.125	-1.118	-1.110	-1.104	-1.096	-1.089	-1.082	-1.075	-1.069	-1.062	-1.056	-1.051	-1.045	-1.040	-1.035	-1.030	-1.026	-1.021	-1.019	-1.015	-1.012	-1.010	-1.008	-1.006	-1.005	-1.004	-1.004	-1.004	-1.004	-1.005	-1.005	-1.008	-1.009	-1.010	-1.014	-1.015	-1.019	-1.021	-1.025	-1.029	-1.032	-1.038	-1.040	-1.045	-1.050	-1.055	-1.059	-1.064	-1.070	-1.075	-1.079	-1.085	-1.090	-1.094	-1.100	-1.105	-1.110	-1.115	-1.120	-1.124	-1.129	-1.132	-1.138	-1.141	-1.146	-1.150	-1.154	-1.158	-1.161	-1.164	-1.168	-1.171	-1.174	-1.176	-1.179	-1.181	-1.184	-1.185	-1.188	-1.189	-1.190	-1.191	-1.192	-1.192	-1.194	-1.195	-1.195	-1.196	-1.196	-1.195	-1.195	-1.195	-1.194	-1.192	-1.192	-1.191	-1.190	-1.190	-1.188	-1.186	-1.184	-1.182	-1.180	-1.178	-1.175	-1.174	-1.170	-1.169	-1.165	-1.162	-1.160	-1.156	-1.154	-1.150	-1.148	-1.144	-1.140	-1.136	-1.134	-1.130	-1.126	-1.124	-1.120	-1.116	-1.114	-1.111	-1.109	-1.106	-1.104	-1.101	-1.099	-1.098	-1.096	-1.095	-1.094	-1.092	-1.092	-1.091	-1.091	-1.091	-1.091	-1.092	-1.092	-1.095	-1.096	-1.099	-1.100	-1.102	-1.105	-1.109	-1.111	-1.116	-1.120	-1.125	-1.129	-1.134	-1.139	-1.144	-1.150	-1.155	-1.161	-1.168	-1.172	-1.179	-1.185	-1.191	-1.196	-1.202	-1.209	-1.215	-1.221	-1.228	-1.232	-1.239	-1.244	-1.249	-1.254	-1.259	-1.262	-1.266	-1.270	-1.274	-1.278	-1.279	-1.282	-1.284	-1.286	-1.288	-1.289	-1.289	-1.289	-1.288	-1.288	-1.286	-1.285	-1.282	-1.280	-1.278	-1.274	-1.270	-1.266	-1.261	-1.256	-1.252	-1.246	-1.241	-1.235	-1.230	-1.224	-1.218	-1.210	-1.204	-1.198	-1.192	-1.185	-1.178	-1.172	-1.166	-1.160	-1.154	-1.149	-1.144	-1.139	-1.134	-1.130	-1.126	-1.122	-1.120	-1.118	-1.115	-1.114	-1.112	-1.112	-1.112	-1.115	-1.115	-1.119	-1.120	-1.124	-1.128	-1.132	-1.138	-1.144	-1.150	-1.156	-1.165	-1.172	-1.181	-1.190	-1.201	-1.211	-1.221	-1.232	-1.242	-1.255	-1.266	-1.279	-1.291	-1.302	-1.316	-1.328	-1.340	-1.352	-1.365	-1.376	-1.389	-1.400	-1.411	-1.424	-1.434	-1.444	-1.454	-1.464	-1.472	-1.481	-1.489	-1.496	-1.504	-1.510	-1.516	-1.521	-1.526	-1.530	-1.535	-1.536	-1.540	-1.541	-1.544	-1.544	-1.545	-1.545	-1.545	-1.544	-1.544	-1.540	-1.539	-1.536	-1.535	-1.531	-1.529	-1.526	-1.522	-1.520	-1.516	-1.514	-1.511	-1.509	-1.505	-1.504	-1.501	-1.499	-1.499	-1.498	-1.496	-1.496	-1.496	-1.496	-1.499	-1.499	-1.501	-1.504	-1.506	-1.510	-1.514	-1.519	-1.522	-1.529	-1.534	-1.541	-1.549	-1.556	-1.564	-1.571	-1.580	-1.589	-1.600	-1.609	-1.619	-1.629	-1.640	-1.649	-1.660	-1.671	-1.682	-1.692	-1.704	-1.715	-1.726	-1.738	-1.749	-1.760	-1.769	-1.780	-1.790	-1.800	-1.809	-1.819	-1.828	-1.835	-1.845	-1.852	-1.860	-1.866	-1.872	-1.879	-1.884	-1.889	-1.894	-1.896	-1.900	-1.902	-1.905	-1.908	-1.908	-1.908	-1.908	-1.906	-1.906	-1.904	-1.901	-1.898	-1.892	-1.889	-1.884	-1.878	-1.871	-1.865	-1.856	-1.849	-1.840	-1.831	-1.821	-1.810	-1.800	-1.788	-1.775	-1.764	-1.749	-1.736	-1.721	-1.708	-1.692	-1.678	-1.661	-1.645	-1.629	-1.612	-1.596	-1.579	-1.561	-1.544	-1.526	-1.509	-1.491	-1.474	-1.455	-1.439	-1.420	-1.402	-1.386	-1.369	-1.352	-1.335	-1.319	-1.302	-1.286	-1.272	-1.258	-1.242	-1.228	-1.214	-1.201	-1.189	-1.176	-1.165	-1.154	-1.144	-1.135	-1.125	-1.116	-1.109	-1.101	-1.095	-1.089	-1.084	-1.079	-1.075	-1.070	-1.068	-1.064	-1.062	-1.060	-1.059	-1.058	-1.056	-1.056	-1.056	-1.058	-1.058	-1.058	-1.060	-1.061	-1.064	-1.064	-1.066	-1.069	-1.070	-1.072	-1.075	-1.076	-1.079	-1.081	-1.082	-1.085	-1.086	-1.088	-1.089	-1.090	-1.091	-1.091	-1.092	-1.094	-1.094	-1.094	-1.095	-1.094	-1.094	-1.094	-1.094	-1.092	-1.092	-1.091	-1.090	-1.090	-1.089	-1.088	-1.086	-1.086	-1.084	-1.084	-1.082	-1.082	-1.081	-1.081	-1.080	-1.081	-1.080	-1.080	-1.080	-1.081	-1.081	-1.082	-1.084	-1.085	-1.086	-1.088	-1.090	-1.092	-1.095	-1.098	-1.101	-1.104	-1.108	-1.111	-1.115	-1.120	-1.125	-1.130	-1.134	-1.139	-1.145	-1.150	-1.156	-1.162	-1.169	-1.175	-1.182	-1.189	-1.195	-1.201	-1.209	-1.216	-1.222	-1.230	-1.238	-1.246	-1.254	-1.261	-1.270	-1.278	-1.286	-1.294	-1.302	-1.310	-1.319	-1.326	-1.335	-1.342	-1.352	-1.360	-1.369	-1.376	-1.385	-1.394	-1.401	-1.410	-1.418	-1.425	-1.432	-1.440	-1.448	-1.455	-1.462	-1.470	-1.476	-1.482	-1.490	-1.495	-1.501	-1.505	-1.510	-1.514	-1.518	-1.521	-1.524	-1.526	-1.529	-1.529	-1.530	-1.530	-1.529	-1.528	-1.525	-1.522	-1.519	-1.515	-1.510	-1.504	-1.498	-1.490	-1.482	-1.474	-1.465	-1.454	-1.442	-1.432	-1.420	-1.406	-1.392	-1.379	-1.364	-1.349	-1.332	-1.316	-1.299	-1.282	-1.264	-1.246	-1.229	-1.210	-1.192	-1.174	-1.155	-1.138	-1.119	-1.101	-1.084	-1.066	-1.050	-1.034	-1.018	-1.001	-0.985	-0.971	-0.958	-0.944	-0.931	-0.921	-0.909	-0.900	-0.890	-0.882	-0.875	-0.868	-0.861	-0.858	-0.852	-0.850	-0.848	-0.846	-0.845	-0.845	-0.848	-0.848	-0.851	-0.854	-0.858	-0.861	-0.866	-0.871	-0.879	-0.884	-0.890	-0.896	-0.905	-0.911	-0.919	-0.926	-0.934	-0.940	-0.948	-0.954	-0.961	-0.968	-0.974	-0.980	-0.986	-0.991	-0.996	-1.000	-1.004	-1.008	-1.010	-1.012	-1.014	-1.014	-1.014	-1.014	-1.014	-1.012	-1.010	-1.008	-1.004	-1.000	-0.996	-0.991	-0.985	-0.979	-0.972	-0.964	-0.958	-0.948	-0.940	-0.931	-0.921	-0.911	-0.901	-0.890	-0.879	-0.868	-0.856	-0.844	-0.832	-0.820	-0.808	-0.795	-0.782	-0.769	-0.756	-0.744	-0.731	-0.718	-0.705	-0.692	-0.680	-0.668	-0.654	-0.642	-0.630	-0.619	-0.608	-0.595	-0.584	-0.574	-0.562	-0.552	-0.542	-0.532	-0.524	-0.515	-0.506	-0.498	-0.491	-0.482	-0.476	-0.470	-0.464	-0.458	-0.452	-0.449	-0.444	-0.440	-0.436	-0.432	-0.430	-0.429	-0.426	-0.425	-0.424	-0.424	-0.424	-0.424	-0.425	-0.426	-0.426	-0.429	-0.431	-0.432	-0.435	-0.439	-0.441	-0.445	-0.450	-0.454	-0.458	-0.462	-0.468	-0.472	-0.478	-0.482	-0.489	-0.495	-0.500	-0.506	-0.512	-0.520	-0.526	-0.534	-0.540	-0.548	-0.554	-0.561	-0.569	-0.576	-0.584	-0.592	-0.599	-0.608	-0.615	-0.624	-0.632	-0.640	-0.649	-0.658	-0.665	-0.675	-0.682	-0.691	-0.700	-0.709	-0.719	-0.728	-0.736	-0.745	-0.754	-0.762	-0.771	-0.780	-0.789	-0.796	-0.805	-0.812	-0.822	-0.830	-0.838	-0.845	-0.852	-0.860	-0.866	-0.874	-0.880	-0.886	-0.891	-0.898	-0.902	-0.909	-0.914	-0.919	-0.922	-0.926	-0.931	-0.935	-0.939	-0.941	-0.945	-0.948	-0.950	-0.954	-0.956	-0.959	-0.961	-0.964	-0.965	-0.969	-0.970	-0.972	-0.975	-0.978	-0.980	-0.984	-0.985	-0.988	-0.991	-0.995	-0.998	-1.000	-1.005	-1.009	-1.012	-1.016	-1.021	-1.026	-1.031	-1.036	-1.041	-1.049	-1.054	-1.060	-1.068	-1.075	-1.081	-1.088	-1.095	-1.102	-1.110	-1.118	-1.124	-1.131	-1.138	-1.145	-1.151	-1.158	-1.165	-1.171	-1.178	-1.182	-1.189	-1.194	-1.199	-1.204	-1.208	-1.211	-1.215	-1.218	-1.220	-1.222	-1.222	-1.222	-1.224	-1.224	-1.222	-1.219	-1.218	-1.215	-1.210	-1.205	-1.201	-1.195	-1.189	-1.182	-1.175	-1.168	-1.158	-1.149	-1.140	-1.129	-1.119	-1.106	-1.094	-1.081	-1.068	-1.056	-1.041	-1.028	-1.012	-0.999	-0.982	-0.966	-0.951	-0.935	-0.919	-0.902	-0.886	-0.870	-0.854	-0.836	-0.821	-0.804	-0.788	-0.772	-0.756	-0.740	-0.724	-0.709	-0.694	-0.679	-0.664	-0.650	-0.638	-0.624	-0.610	-0.598	-0.586	-0.574	-0.564	-0.555	-0.545	-0.535	-0.528	-0.519	-0.511	-0.505	-0.498	-0.492	-0.488	-0.482	-0.480	-0.476	-0.472	-0.471	-0.469	-0.468	-0.465	-0.465	-0.464	-0.464	-0.464	-0.465	-0.464	-0.465	-0.466	-0.468	-0.469	-0.469	-0.470	-0.471	-0.472	-0.472	-0.474	-0.474	-0.475	-0.475	-0.475	-0.475	-0.474	-0.472	-0.472	-0.470	-0.469	-0.468	-0.464	-0.461	-0.459	-0.455	-0.451	-0.446	-0.442	-0.438	-0.432	-0.426	-0.421	-0.416	-0.410	-0.402	-0.398	-0.390	-0.384	-0.379	-0.372	-0.365	-0.360	-0.354	-0.348	-0.342	-0.336	-0.331	-0.326	-0.320	-0.316	-0.312	-0.308	-0.305	-0.301	-0.299	-0.298	-0.296	-0.294	-0.292	-0.291	-0.292	-0.292	-0.292	-0.294	-0.296	-0.298	-0.300	-0.302	-0.305	-0.309	-0.312	-0.316	-0.321	-0.325	-0.330	-0.335	-0.340	-0.345	-0.350	-0.356	-0.361	-0.368	-0.372	-0.376	-0.382	-0.389	-0.392	-0.398	-0.402	-0.406	-0.411	-0.415	-0.420	-0.422	-0.426	-0.430	-0.432	-0.434	-0.436	-0.438	-0.439	-0.440	-0.440	-0.439	-0.440	-0.439	-0.438	-0.436	-0.434	-0.431	-0.429	-0.425	-0.422	-0.418	-0.414	-0.409	-0.405	-0.400	-0.394	-0.389	-0.382	-0.376	-0.370	-0.362	-0.356	-0.349	-0.342	-0.335	-0.329	-0.321	-0.314	-0.308	-0.301	-0.294	-0.288	-0.280	-0.272	-0.268	-0.261	-0.254	-0.249	-0.244	-0.238	-0.234	-0.230	-0.226	-0.222	-0.219	-0.216	-0.214	-0.212	-0.211	-0.211	-0.211	-0.212	-0.214	-0.215	-0.218	-0.221	-0.225	-0.229	-0.234	-0.239	-0.245	-0.251	-0.259	-0.269	-0.276	-0.286	-0.296	-0.306	-0.318	-0.329	-0.341	-0.352	-0.365	-0.379	-0.392	-0.406	-0.420	-0.434	-0.448	-0.462	-0.478	-0.491	-0.507	-0.522	-0.538	-0.552	-0.568	-0.582	-0.598	-0.612	-0.626	-0.640	-0.654	-0.668	-0.681	-0.694	-0.708	-0.719	-0.732	-0.744	-0.755	-0.766	-0.776	-0.786	-0.796	-0.806	-0.814	-0.822	-0.831	-0.839	-0.845	-0.851	-0.858	-0.864	-0.869	-0.874	-0.879	-0.882	-0.886	-0.890	-0.892	-0.896	-0.898	-0.901	-0.901	-0.904	-0.905	-0.908	-0.906	-0.908	-0.909	-0.909	-0.909	-0.908	-0.908	-0.906	-0.905	-0.902	-0.901	-0.900	-0.898	-0.895	-0.891	-0.889	-0.885	-0.882	-0.878	-0.874	-0.869	-0.862	-0.858	-0.852	-0.846	-0.839	-0.832	-0.826	-0.819	-0.810	-0.802	-0.794	-0.785	-0.776	-0.766	-0.758	-0.748	-0.738	-0.728	-0.716	-0.706	-0.695	-0.685	-0.674	-0.662	-0.652	-0.641	-0.631	-0.620	-0.611	-0.600	-0.591	-0.582	-0.574	-0.565	-0.558	-0.550	-0.542	-0.538	-0.531	-0.525	-0.520	-0.518	-0.515	-0.511	-0.510	-0.509	-0.509	-0.509	-0.510	-0.511	-0.514	-0.518	-0.521	-0.526	-0.531	-0.538	-0.542	-0.550	-0.558	-0.565	-0.574	-0.581	-0.590	-0.599	-0.609	-0.618	-0.626	-0.636	-0.645	-0.656	-0.665	-0.675	-0.684	-0.692	-0.702	-0.710	-0.716	-0.724	-0.731	-0.739	-0.744	-0.749	-0.754	-0.758	-0.760	-0.762	-0.764	-0.766	-0.766	-0.765	-0.764	-0.761	-0.759	-0.755	-0.750	-0.745	-0.739	-0.732	-0.725	-0.716	-0.708	-0.698	-0.688	-0.678	-0.665	-0.652	-0.640	-0.628	-0.615	-0.600	-0.586	-0.570	-0.556	-0.540	-0.525	-0.509	-0.492	-0.476	-0.460	-0.441	-0.425	-0.408	-0.390	-0.372	-0.355	-0.338	-0.320	-0.302	-0.285	-0.268	-0.251	-0.235	-0.219	-0.201	-0.185	-0.170	-0.155	-0.140	-0.126	-0.111	-0.099	-0.086	-0.074	-0.062	-0.051	-0.041	-0.032	-0.022	-0.014	-0.008	-0.001	0.005	0.010	0.014	0.018	0.020	0.022	0.022	0.022	0.021	0.020	0.016	0.012	0.009	0.004	-0.001	-0.009	-0.016	-0.024	-0.034	-0.041	-0.051	-0.060	-0.071	-0.082	-0.094	-0.104	-0.115	-0.126	-0.138	-0.148	-0.159	-0.170	-0.180	-0.189	-0.198	-0.208	-0.215	-0.221	-0.229	-0.235	-0.240	-0.244	-0.246	-0.250	-0.251	-0.251	-0.250	-0.249	-0.245	-0.241	-0.236	-0.230	-0.222	-0.214	-0.205	-0.195	-0.182	-0.171	-0.159	-0.145	-0.131	-0.116	-0.101	-0.086	-0.070	-0.055	-0.039	-0.021	-0.006	0.010	0.025	0.041	0.055	0.070	0.085	0.099	0.111	0.122	0.135	0.146	0.155	0.164	0.171	0.178	0.182	0.188	0.189	0.191	0.191	0.191	0.189	0.185	0.180	0.176	0.169	0.161	0.154	0.144	0.132	0.122	0.109	0.098	0.084	0.070	0.055	0.039	0.025	0.009	-0.008	-0.024	-0.040	-0.058	-0.074	-0.090	-0.106	-0.122	-0.138	-0.152	-0.168	-0.181	-0.195	-0.208	-0.221	-0.232	-0.244	-0.254	-0.264	-0.272	-0.281	-0.288	-0.295	-0.301	-0.306	-0.309	-0.312	-0.315	-0.316	-0.316	-0.316	-0.315	-0.312	-0.311	-0.306	-0.304	-0.299	-0.292	-0.288	-0.281	-0.272	-0.265	-0.256	-0.248	-0.239	-0.229	-0.219	-0.208	-0.198	-0.185	-0.172	-0.161	-0.149	-0.136	-0.124	-0.110	-0.098	-0.084	-0.070	-0.056	-0.042	-0.029	-0.015	-0.001	0.012	0.026	0.040	0.052	0.066	0.080	0.091	0.105	0.116	0.128	0.140	0.151	0.161	0.171	0.181	0.190	0.199	0.206	0.214	0.220	0.226	0.230	0.235	0.240	0.241	100.000	5.000	2.000	1.000	2.000	0.000	0.000	0.000	0.000	0.000	0.000	0.000	0.000	0.000	0.000	0.000	0.000	0.000	-0.935	-0.940	-0.944	-0.949	-0.954	-0.959	-0.965	-0.970	-0.976	-0.982	-0.988	-0.994	-1.001	-1.008	-1.015	-1.021	-1.029	-1.038	-1.044	-1.051	-1.060	-1.068	-1.076	-1.084	-1.092	-1.101	-1.110	-1.119	-1.128	-1.136	-1.145	-1.154	-1.164	-1.172	-1.182	-1.191	-1.200	-1.210	-1.219	-1.228	-1.238	-1.246	-1.255	-1.265	-1.274	-1.284	-1.292	-1.302	-1.311	-1.319	-1.328	-1.338	-1.346	-1.355	-1.362	-1.371	-1.379	-1.388	-1.396	-1.404	-1.414	-1.421	-1.430	-1.438	-1.446	-1.454	-1.461	-1.470	-1.478	-1.486	-1.494	-1.501	-1.510	-1.519	-1.526	-1.535	-1.544	-1.551	-1.560	-1.568	-1.576	-1.585	-1.594	-1.602	-1.611	-1.620	-1.629	-1.638	-1.646	-1.655	-1.664	-1.672	-1.681	-1.690	-1.699	-1.708	-1.716	-1.724	-1.731	-1.739	-1.746	-1.755	-1.761	-1.769	-1.776	-1.782	-1.789	-1.794	-1.800	-1.804	-1.809	-1.814	-1.818	-1.820	-1.824	-1.826	-1.828	-1.830	-1.830	-1.831	-1.830	-1.830	-1.829	-1.828	-1.824	-1.821	-1.818	-1.815	-1.810	-1.806	-1.800	-1.794	-1.788	-1.781	-1.774	-1.765	-1.758	-1.749	-1.740	-1.730	-1.721	-1.710	-1.701	-1.690	-1.679	-1.669	-1.656	-1.645	-1.632	-1.620	-1.609	-1.596	-1.584	-1.571	-1.559	-1.545	-1.531	-1.519	-1.506	-1.494	-1.480	-1.466	-1.452	-1.440	-1.428	-1.415	-1.401	-1.388	-1.375	-1.362	-1.350	-1.338	-1.325	-1.312	-1.300	-1.288	-1.275	-1.264	-1.251	-1.240	-1.229	-1.218	-1.206	-1.196	-1.185	-1.175	-1.165	-1.155	-1.146	-1.135	-1.126	-1.119	-1.110	-1.102	-1.092	-1.086	-1.079	-1.071	-1.065	-1.059	-1.051	-1.045	-1.040	-1.034	-1.029	-1.025	-1.020	-1.015	-1.010	-1.006	-1.002	-0.999	-0.995	-0.991	-0.989	-0.985	-0.982	-0.978	-0.975	-0.972	-0.969	-0.966	-0.964	-0.960	-0.958	-0.954	-0.952	-0.949	-0.945	-0.941	-0.939	-0.934	-0.931	-0.928	-0.924	-0.920	-0.916	-0.912	-0.908	-0.905	-0.900	-0.896	-0.891	-0.888	-0.884	-0.880	-0.876	-0.871	-0.869	-0.865	-0.861	-0.859	-0.855	-0.852	-0.851	-0.849	-0.848	-0.845	-0.844	-0.844	-0.842	-0.842	-0.844	-0.844	-0.845	-0.848	-0.849	-0.850	-0.854	-0.856	-0.861	-0.865	-0.870	-0.874	-0.880	-0.885	-0.891	-0.898	-0.904	-0.910	-0.918	-0.924	-0.931	-0.939	-0.946	-0.955	-0.961	-0.970	-0.978	-0.984	-0.991	-1.000	-1.006	-1.012	-1.020	-1.026	-1.031	-1.038	-1.042	-1.046	-1.051	-1.055	-1.058	-1.060	-1.061	-1.062	-1.064	-1.064	-1.064	-1.064	-1.061	-1.060	-1.058	-1.054	-1.050	-1.045	-1.040	-1.035	-1.029	-1.022	-1.016	-1.009	-1.001	-0.992	-0.984	-0.976	-0.966	-0.958	-0.948	-0.939	-0.929	-0.919	-0.908	-0.899	-0.889	-0.878	-0.869	-0.859	-0.850	-0.840	-0.832	-0.822	-0.815	-0.806	-0.799	-0.792	-0.785	-0.780	-0.775	-0.770	-0.766	-0.762	-0.760	-0.756	-0.755	-0.754	-0.754	-0.755	-0.756	-0.759	-0.760	-0.764	-0.769	-0.772	-0.779	-0.785	-0.792	-0.801	-0.809	-0.818	-0.828	-0.839	-0.850	-0.861	-0.875	-0.888	-0.901	-0.915	-0.929	-0.944	-0.959	-0.974	-0.989	-1.005	-1.021	-1.039	-1.055	-1.072	-1.089	-1.105	-1.124	-1.140	-1.155	-1.172	-1.189	-1.204	-1.220	-1.234	-1.250	-1.264	-1.279	-1.291	-1.304	-1.316	-1.329	-1.340	-1.352	-1.361	-1.372	-1.381	-1.389	-1.398	-1.405	-1.411	-1.418	-1.424	-1.429	-1.432	-1.435	-1.439	-1.441	-1.444	-1.445	-1.446	-1.448	-1.448	-1.448	-1.448	-1.448	-1.446	-1.445	-1.445	-1.444	-1.441	-1.441	-1.440	-1.438	-1.436	-1.435	-1.434	-1.431	-1.431	-1.430	-1.429	-1.429	-1.428	-1.428	-1.426	-1.426	-1.426	-1.426	-1.426	-1.426	-1.426	-1.426	-1.428	-1.428	-1.428	-1.428	-1.429	-1.428	-1.428	-1.428	-1.426	-1.426	-1.426	-1.425	-1.422	-1.420	-1.420	-1.416	-1.414	-1.411	-1.409	-1.404	-1.400	-1.396	-1.392	-1.388	-1.382	-1.379	-1.372	-1.366	-1.361	-1.355	-1.349	-1.342	-1.338	-1.331	-1.325	-1.319	-1.312	-1.308	-1.302	-1.296	-1.291	-1.288	-1.281	-1.278	-1.275	-1.272	-1.269	-1.268	-1.266	-1.265	-1.266	-1.266	-1.268	-1.269	-1.271	-1.274	-1.278	-1.282	-1.288	-1.294	-1.300	-1.306	-1.314	-1.321	-1.330	-1.339	-1.348	-1.358	-1.366	-1.376	-1.388	-1.398	-1.408	-1.419	-1.429	-1.439	-1.450	-1.460	-1.469	-1.480	-1.490	-1.498	-1.506	-1.515	-1.524	-1.531	-1.538	-1.542	-1.549	-1.554	-1.558	-1.561	-1.564	-1.566	-1.568	-1.568	-1.568	-1.566	-1.565	-1.562	-1.559	-1.555	-1.550	-1.544	-1.539	-1.531	-1.524	-1.516	-1.508	-1.498	-1.489	-1.478	-1.466	-1.455	-1.444	-1.431	-1.418	-1.405	-1.391	-1.378	-1.362	-1.349	-1.334	-1.319	-1.304	-1.288	-1.274	-1.258	-1.242	-1.226	-1.211	-1.196	-1.181	-1.166	-1.151	-1.136	-1.122	-1.108	-1.094	-1.080	-1.066	-1.054	-1.041	-1.029	-1.016	-1.005	-0.994	-0.984	-0.974	-0.965	-0.955	-0.948	-0.941	-0.934	-0.928	-0.921	-0.918	-0.912	-0.909	-0.905	-0.904	-0.902	-0.901	-0.901	-0.901	-0.902	-0.904	-0.905	-0.908	-0.910	-0.914	-0.919	-0.922	-0.926	-0.932	-0.936	-0.941	-0.948	-0.952	-0.959	-0.964	-0.969	-0.975	-0.979	-0.984	-0.989	-0.992	-0.995	-0.998	-1.001	-1.002	-1.004	-1.004	-1.004	-1.001	-1.000	-0.996	-0.992	-0.989	-0.982	-0.975	-0.968	-0.959	-0.950	-0.939	-0.928	-0.915	-0.901	-0.888	-0.874	-0.858	-0.841	-0.825	-0.808	-0.791	-0.774	-0.755	-0.738	-0.719	-0.700	-0.682	-0.664	-0.646	-0.629	-0.610	-0.594	-0.576	-0.560	-0.545	-0.531	-0.518	-0.505	-0.494	-0.481	-0.472	-0.464	-0.456	-0.450	-0.445	-0.441	-0.439	-0.438	-0.438	-0.439	-0.440	-0.444	-0.449	-0.455	-0.462	-0.470	-0.480	-0.490	-0.501	-0.514	-0.526	-0.539	-0.554	-0.568	-0.582	-0.599	-0.614	-0.631	-0.646	-0.662	-0.679	-0.695	-0.712	-0.728	-0.744	-0.760	-0.775	-0.789	-0.804	-0.816	-0.830	-0.841	-0.852	-0.864	-0.872	-0.882	-0.890	-0.898	-0.902	-0.909	-0.912	-0.916	-0.918	-0.919	-0.920	-0.920	-0.918	-0.916	-0.912	-0.908	-0.904	-0.898	-0.891	-0.885	-0.876	-0.868	-0.859	-0.849	-0.839	-0.829	-0.819	-0.806	-0.795	-0.782	-0.771	-0.759	-0.746	-0.734	-0.720	-0.708	-0.695	-0.681	-0.669	-0.655	-0.642	-0.630	-0.618	-0.606	-0.595	-0.582	-0.571	-0.561	-0.551	-0.541	-0.531	-0.522	-0.514	-0.505	-0.499	-0.491	-0.485	-0.479	-0.474	-0.469	-0.464	-0.462	-0.459	-0.458	-0.455	-0.454	-0.454	-0.455	-0.456	-0.458	-0.460	-0.464	-0.468	-0.470	-0.476	-0.481	-0.486	-0.494	-0.500	-0.506	-0.515	-0.522	-0.531	-0.540	-0.549	-0.558	-0.568	-0.578	-0.586	-0.596	-0.608	-0.618	-0.628	-0.638	-0.646	-0.656	-0.665	-0.675	-0.684	-0.691	-0.700	-0.708	-0.715	-0.721	-0.729	-0.734	-0.740	-0.744	-0.749	-0.751	-0.755	-0.758	-0.759	-0.760	-0.760	-0.760	-0.759	-0.758	-0.755	-0.754	-0.750	-0.748	-0.742	-0.739	-0.734	-0.729	-0.724	-0.718	-0.711	-0.704	-0.696	-0.690	-0.682	-0.675	-0.666	-0.659	-0.651	-0.642	-0.635	-0.628	-0.619	-0.610	-0.602	-0.594	-0.586	-0.578	-0.570	-0.561	-0.552	-0.545	-0.538	-0.531	-0.522	-0.515	-0.509	-0.500	-0.494	-0.488	-0.480	-0.474	-0.466	-0.459	-0.454	-0.448	-0.441	-0.435	-0.429	-0.422	-0.416	-0.411	-0.406	-0.401	-0.396	-0.391	-0.386	-0.382	-0.379	-0.375	-0.371	-0.368	-0.364	-0.362	-0.359	-0.358	-0.356	-0.355	-0.354	-0.352	-0.352	-0.354	-0.355	-0.358	-0.359	-0.361	-0.366	-0.369	-0.374	-0.379	-0.384	-0.390	-0.396	-0.402	-0.410	-0.418	-0.426	-0.435	-0.444	-0.454	-0.462	-0.474	-0.484	-0.495	-0.505	-0.516	-0.528	-0.539	-0.550	-0.560	-0.571	-0.581	-0.592	-0.602	-0.614	-0.624	-0.632	-0.641	-0.650	-0.659	-0.666	-0.672	-0.679	-0.684	-0.689	-0.692	-0.696	-0.699	-0.701	-0.701	-0.701	-0.701	-0.700	-0.698	-0.695	-0.690	-0.686	-0.680	-0.675	-0.668	-0.659	-0.651	-0.642	-0.631	-0.621	-0.610	-0.600	-0.588	-0.575	-0.562	-0.548	-0.534	-0.520	-0.506	-0.491	-0.476	-0.462	-0.449	-0.434	-0.419	-0.404	-0.390	-0.375	-0.362	-0.349	-0.334	-0.321	-0.310	-0.298	-0.286	-0.275	-0.265	-0.254	-0.245	-0.236	-0.229	-0.221	-0.214	-0.209	-0.204	-0.199	-0.195	-0.191	-0.189	-0.186	-0.185	-0.185	-0.185	-0.186	-0.186	-0.189	-0.190	-0.191	-0.195	-0.198	-0.201	-0.204	-0.209	-0.214	-0.219	-0.224	-0.228	-0.234	-0.239	-0.244	-0.249	-0.254	-0.259	-0.265	-0.269	-0.272	-0.278	-0.281	-0.285	-0.289	-0.292	-0.295	-0.298	-0.300	-0.301	-0.304	-0.305	-0.306	-0.306	-0.305	-0.305	-0.302	-0.302	-0.300	-0.298	-0.295	-0.291	-0.286	-0.284	-0.279	-0.272	-0.268	-0.261	-0.255	-0.249	-0.242	-0.236	-0.228	-0.221	-0.212	-0.206	-0.198	-0.190	-0.181	-0.174	-0.165	-0.156	-0.149	-0.140	-0.132	-0.124	-0.116	-0.109	-0.100	-0.092	-0.085	-0.076	-0.070	-0.062	-0.056	-0.049	-0.044	-0.036	-0.031	-0.026	-0.020	-0.016	-0.012	-0.009	-0.005	-0.001	0.001	0.004	0.005	0.006	0.008	0.008	0.008	0.006	0.006	0.005	0.004	0.001	-0.002	-0.005	-0.008	-0.011	-0.016	-0.021	-0.026	-0.031	-0.038	-0.044	-0.050	-0.056	-0.062	-0.070	-0.078	-0.085	-0.094	-0.101	-0.110	-0.118	-0.125	-0.134	-0.141	-0.150	-0.158	-0.165	-0.174	-0.181	-0.189	-0.195	-0.202	-0.210	-0.216	-0.222	-0.229	-0.235	-0.241	-0.246	-0.251	-0.256	-0.260	-0.264	-0.266	-0.270	-0.274	-0.275	-0.278	-0.279	-0.281	-0.281	-0.282	-0.282	-0.282	-0.282	-0.281	-0.281	-0.279	-0.279	-0.276	-0.274	-0.272	-0.270	-0.268	-0.265	-0.262	-0.260	-0.258	-0.255	-0.252	-0.249	-0.248	-0.245	-0.242	-0.240	-0.238	-0.236	-0.232	-0.231	-0.230	-0.229	-0.228	-0.228	-0.228	-0.226	-0.228	-0.228	-0.228	-0.230	-0.231	-0.234	-0.236	-0.239	-0.242	-0.246	-0.250	-0.254	-0.260	-0.265	-0.271	-0.278	-0.284	-0.291	-0.298	-0.306	-0.314	-0.322	-0.331	-0.340	-0.349	-0.359	-0.369	-0.380	-0.389	-0.400	-0.410	-0.421	-0.431	-0.442	-0.452	-0.464	-0.474	-0.484	-0.495	-0.505	-0.515	-0.524	-0.534	-0.541	-0.551	-0.559	-0.566	-0.572	-0.580	-0.585	-0.590	-0.595	-0.598	-0.602	-0.604	-0.606	-0.608	-0.608	-0.606	-0.606	-0.602	-0.600	-0.596	-0.591	-0.586	-0.580	-0.572	-0.565	-0.558	-0.548	-0.538	-0.526	-0.516	-0.504	-0.491	-0.478	-0.465	-0.451	-0.438	-0.422	-0.408	-0.392	-0.378	-0.362	-0.348	-0.331	-0.316	-0.301	-0.286	-0.271	-0.256	-0.241	-0.228	-0.215	-0.201	-0.189	-0.176	-0.164	-0.154	-0.144	-0.134	-0.124	-0.115	-0.108	-0.100	-0.092	-0.088	-0.082	-0.078	-0.074	-0.070	-0.069	-0.068	-0.066	-0.066	-0.066	-0.068	-0.069	-0.071	-0.074	-0.078	-0.082	-0.085	-0.090	-0.095	-0.101	-0.106	-0.111	-0.118	-0.124	-0.130	-0.139	-0.145	-0.151	-0.159	-0.165	-0.171	-0.179	-0.185	-0.192	-0.198	-0.205	-0.210	-0.216	-0.222	-0.228	-0.232	-0.238	-0.242	-0.246	-0.251	-0.255	-0.259	-0.262	-0.266	-0.269	-0.271	-0.274	-0.276	-0.278	-0.280	-0.282	-0.284	-0.285	-0.286	-0.288	-0.288	-0.290	-0.290	-0.291	-0.291	-0.292	-0.292	-0.292	-0.295	-0.295	-0.296	-0.295	-0.296	-0.298	-0.299	-0.300	-0.301	-0.302	-0.304	-0.305	-0.306	-0.308	-0.309	-0.311	-0.312	-0.315	-0.318	-0.319	-0.321	-0.322	-0.326	-0.328	-0.330	-0.332	-0.334	-0.336	-0.339	-0.341	-0.344	-0.345	-0.348	-0.349	-0.350	-0.352	-0.354	-0.355	-0.356	-0.358	-0.359	-0.360	-0.360	-0.361	-0.362	-0.362	-0.362	-0.362	-0.362	-0.361	-0.362	-0.361	-0.361	-0.359	-0.359	-0.358	-0.358	-0.356	-0.355	-0.354	-0.352	-0.351	-0.350	-0.349	-0.348	-0.346	-0.345	-0.345	-0.342	-0.341	-0.341	-0.340	-0.340	-0.339	-0.339	-0.340	-0.339	-0.339	-0.340	-0.340	-0.341	-0.342	-0.344	-0.345	-0.346	-0.350	-0.352	-0.355	-0.358	-0.360	-0.364	-0.368	-0.371	-0.375	-0.378	-0.382	-0.388	-0.392	-0.396	-0.401	-0.405	-0.411	-0.416	-0.421	-0.426	-0.432	-0.438	-0.442	-0.449	-0.454	-0.460	-0.465	-0.470	-0.476	-0.481	-0.485	-0.489	-0.494	-0.499	-0.502	-0.505	-0.509	-0.511	-0.514	-0.516	-0.518	-0.520	-0.520	-0.520	-0.521	-0.520	-0.520	-0.518	-0.515	-0.514	-0.511	-0.507	-0.502	-0.499	-0.492	-0.486	-0.480	-0.474	-0.465	-0.459	-0.449	-0.440	-0.429	-0.419	-0.408	-0.398	-0.385	-0.372	-0.359	-0.345	-0.331	-0.318	-0.302	-0.289	-0.271	-0.256	-0.240	-0.225	-0.208	-0.191	-0.175	-0.158	-0.140	-0.124	-0.106	-0.089	-0.071	-0.055	-0.038	-0.021	-0.005	0.011	0.028	0.042	0.059	0.074	0.089	0.104	0.118	0.130	0.145	0.156	0.170	0.182	0.192	0.205	0.215	0.225	0.235	0.244	0.252	0.261	0.268	0.275	0.282	0.289	0.295	0.299	0.305	0.309	0.314	0.316	0.321	0.322	0.326	0.329	0.330	0.332	0.334	0.336	0.338	0.338	0.339	0.341	0.341	0.342	0.342	0.344	0.344	0.344	0.345	0.344	0.344	0.344	0.345	0.344	0.344	0.344	0.344	0.344	0.342	0.342	0.340	0.340	0.339	0.336	0.336	0.334	0.332	0.330	0.328	0.325	0.320	0.318	0.312	0.310	0.305	0.300	0.295	0.290	0.284	0.278	0.271	0.265	0.258	0.251	0.244	0.235	0.228	0.218	0.210	0.200	0.192	0.182	0.172	0.164	0.154	0.144	0.134	0.124	0.115	0.105	0.096	0.086	0.078	0.068	0.060	0.051	0.044	0.035	0.028	0.020	0.014	0.008	0.001	-0.004	-0.009	-0.014	-0.018	-0.020	-0.022	-0.025	-0.026	-0.029	-0.029	-0.030	-0.029	-0.028	-0.028	-0.025	-0.022	-0.019	-0.015	-0.012	-0.009	-0.004	0.001	0.006	0.012	0.019	0.024	0.030	0.038	0.042	0.050	0.058	0.065	0.072	0.080	0.088	0.095	0.104	0.110	0.119	0.128	0.135	0.144	0.151	0.160	0.168	0.175	0.182	0.190	0.199	0.205	0.212	0.220	0.229	0.235	0.242	0.250	0.258	0.264	0.271	0.279	0.286	0.294	0.300	0.308	0.314	0.320	0.326	0.334	0.339	0.345	0.350	0.356	0.362	0.366	0.372	0.378	0.381	0.386	0.389	0.392	0.398	0.400	0.402	0.404	0.406	0.408	0.409	0.410	0.410	0.410	0.409	0.408	0.405	0.402	0.400	0.396	0.392	0.389	0.384	0.378	0.374	0.368	0.360	0.352	0.345	0.338	0.329	0.320	0.310	0.300	0.291	0.280	0.270	0.259	0.248	0.238	0.225	0.214	0.202	0.191	0.180	0.169	0.158	0.146	0.134	0.124	0.112	0.102	0.091	0.081	0.071	0.061	0.052	0.041	0.034	0.024	0.016	0.008	0.000	-0.008	-0.015	-0.021	-0.028	-0.034	-0.040	-0.045	-0.050	-0.055	-0.061	-0.065	-0.069	-0.072	-0.076	-0.080	-0.082	-0.086	-0.089	-0.091	-0.094	-0.096	-0.098	-0.100	-0.102	-0.102	-0.105	-0.105	-0.108	-0.108	-0.108	-0.108	-0.109	-0.108	-0.108	-0.108	-0.105	-0.105	-0.102	-0.100	-0.098	-0.095	-0.091	-0.089	-0.085	-0.080	-0.075	-0.069	-0.062	-0.056	-0.050	-0.041	-0.032	-0.024	-0.015	-0.005	0.006	0.018	0.029	0.042	0.055	0.069	0.081	0.096	0.110	0.125	0.141	0.156	0.171	0.189	0.204	0.220	0.236	0.252	0.269	0.285	0.300	0.316	0.331	0.346	0.361	0.375	0.390	0.402	0.415	0.428	0.438	0.448	0.458	0.466	0.474	0.480	0.488	0.491	0.495	0.499	0.500	0.502	0.502	0.501	0.500	0.496	0.494	0.488	0.482	0.476	0.469	0.460	0.451	0.441	0.431	0.421	0.409	0.396	0.384	0.370	0.358	0.342	0.328	0.314	0.299	0.282	0.268	0.252	0.236	0.221	0.204	0.189	0.172	0.156	0.141	0.125	0.109	0.094	0.079	0.064	0.048	0.034	0.018	0.004	-0.011	-0.025	-0.038	-0.051	-0.065	-0.079	-0.091	-0.104	-0.118	-0.130	-0.141	-0.152	-0.164	-0.176	-0.188	-0.198	-0.208	-0.218	-0.228	-0.236	-0.246	-0.254	-0.261	-0.270	-0.275	-0.282	-0.288	-0.294	-0.298	-0.302	-0.306	-0.308	-0.310	-0.311	-0.311	-0.311	-0.310	-0.309	-0.305	-0.300	-0.296	-0.290	-0.284	-0.276	-0.266	-0.258	-0.248	-0.235	-0.222	-0.209	-0.195	-0.179	-0.162	-0.145	-0.128	-0.109	-0.089	-0.069	-0.049	-0.026	-0.004	0.019	0.041	0.065	0.089	0.114	0.136	0.161	0.185	0.210	0.234	0.260	0.284	0.308	0.331	0.355	0.378	0.400	0.422	0.445	0.465	0.486	0.505	0.524	0.541	0.559	0.575	0.591	0.606	0.620	0.632	0.646	0.658	0.669	0.679	0.686	0.695	0.702	0.710	0.715	0.720	0.724	0.729	0.732	0.734	0.736	0.738	0.739	0.740	0.740	0.740	0.740	0.739	0.739	0.738	0.736	0.735	0.734	0.734	0.731	0.731	0.730	0.729	0.729	0.729	0.728	0.728	0.728	0.729	0.729	0.730	0.731	0.732	0.735	0.738	0.740	0.744	0.748	0.751	0.755	0.760	0.765	0.771	0.776	0.782	0.790	0.796	0.802	0.810	0.818	0.825	0.834	0.842	0.850	0.860	0.869	0.878	0.886	0.898	0.906	0.916	0.926	0.936	0.946	0.955	0.965	0.976	0.986	0.995	1.005	1.015	1.025	1.035	1.044	1.054	1.064	1.071	1.081	1.090	1.099	1.108	1.115	1.122	1.130	1.139	1.145	1.151	1.158	1.165	1.171	1.175	1.181	1.186	1.191	1.195	1.199	1.202	1.205	1.208	1.209	1.211	1.211	1.212	1.212	1.212	1.212	1.210	1.210	1.208	1.206	1.202	1.199	1.196	1.191	1.186	1.181	1.176	1.170	1.164	1.158	1.149	1.142	1.134	1.126	1.118	1.109	1.100	1.091	1.081	1.072	1.061	1.052	1.042	1.032	1.022	1.012	1.002	0.992	0.984	0.974	0.965	0.955	0.946	0.938	0.930	0.922	0.915	0.908	0.902	0.896	0.890	0.886	0.881	0.879	0.876	0.872	0.871	0.871	0.870	0.870	0.871	0.874	0.876	0.879	0.884	0.889	0.894	0.899	0.905	0.912	0.921	0.929	0.938	0.948	0.959	0.968	0.980	0.991	1.001	1.014	1.026	1.039	1.051	1.064	1.076	1.088	1.101	1.112	1.125	1.138	1.149	1.160	1.170	1.180	1.190	1.200	1.209	1.216	1.225	1.231	1.236	1.242	1.248	1.250	1.254	1.254	1.256	1.256	1.254	1.252	1.250	1.246	1.241	1.236	1.230	1.222	1.214	1.205	1.195	1.185	1.174	1.162	1.150	1.136	1.122	1.109	1.094	1.080	1.064	1.049	1.032	1.016	1.000	0.984	0.968	0.951	0.936	0.921	0.905	0.890	0.875	0.861	0.846	0.832	0.819	0.806	0.794	0.781	0.771	0.760	0.751	0.741	0.734	0.725	0.718	0.710	0.704	0.699	0.695	0.690	0.686	0.684	0.681	0.680	0.679	0.679	0.679	0.679	0.681	0.682	0.684	0.686	0.689	0.692	0.696	0.699	0.704	0.708	0.712	0.718	0.722	0.728	0.732	0.739	0.744	0.750	0.756	0.761	0.768	0.774	0.780	0.785	0.790	0.798	0.802	0.809	0.814	0.821	0.826	0.831	0.838	0.842	0.849	0.855	0.860	0.866	0.871	0.878	0.882	0.888	0.892	0.899	0.904	0.909	0.912	0.919	0.924	0.929	0.934	0.938	0.942	0.948	0.952	0.956	0.962	0.966	0.971	0.975	0.980	0.984	0.988	0.992	0.996	1.000	1.005	1.009	1.012	1.016	1.020	1.024	1.028	1.032	1.035	1.039	1.042	1.046	1.049	1.052	1.056	1.060	1.064	1.068	1.070	1.074	1.078	1.080	1.084	1.088	1.092	1.095	1.100	1.102	1.106	1.111	1.115	1.119	1.122	1.126	1.130	1.135	1.139	1.144	1.148	1.152	1.156	1.160	1.165	1.169	1.172	1.178	1.180	1.185	1.189	1.192	1.196	1.200	1.202	1.206	1.209	1.211	1.214	1.218	1.219	1.222	1.224	1.224	1.226	1.226	1.228	1.228	1.228	1.228	1.226	1.225	1.224	1.221	1.219	1.218	1.214	1.211	1.208	1.201	1.198	1.192	1.188	1.181	1.175	1.169	1.161	1.152	1.145	1.136	1.129	1.119	1.109	1.099	1.090	1.079	1.068	1.056	1.045	1.032	1.021	1.009	0.996	0.984	0.971	0.958	0.944	0.931	0.916	0.904	0.890	0.876	0.862	0.848	0.834	0.819	0.805	0.791	0.778	0.764	0.749	0.736	0.722	0.710	0.696	0.684	0.671	0.660	0.648	0.638	0.626	0.614	0.605	0.594	0.586	0.576	0.568	0.560	0.552	0.545	0.539	0.532	0.528	0.521	0.519	0.514	0.510	0.507	0.504	0.502	0.501	0.500	0.499	0.499	0.499	0.499	0.500	0.501	0.504	0.505	0.507	0.510	0.512	0.516	0.519	0.522	0.525	0.529	0.532	0.536	0.539	0.542	0.546	0.549	0.552	0.556	0.560	0.561	0.565	0.568	0.570	0.572	0.575	0.576	0.578	0.579	0.580	0.580	0.580	0.580	0.580	0.579	0.579	0.578	0.576	0.574	0.572	0.571	0.569	0.566	0.564	0.560	0.558	0.555	0.551	0.549	0.545	0.542	0.539	0.536	0.534	0.531	0.529	0.528	0.526	0.525	0.525	0.524	0.525	0.526	0.526	0.529	0.532	0.536	0.540	0.545	0.552	0.559	0.566	0.575	0.586	0.596	0.608	0.620	0.634	0.649	0.666	0.681	0.699	0.719	0.739	0.759	0.781	0.804	0.828	0.850	0.875	0.902	0.929	0.955	0.982	1.011	1.039	1.069	1.098	1.128	1.158	1.186	1.218	1.246	1.276	1.306	1.335	1.364	1.392	1.420	1.448	1.475	1.500	1.526	1.551	1.574	1.596	1.618	1.638	1.658	1.675	1.691	1.706	1.721	1.732	1.744	1.754	1.762	1.768	1.774	1.776	1.779	1.780	1.778	1.775	1.772	1.766	1.760	1.752	1.742	1.731	1.720	1.708	1.692	1.678	1.661	1.645	1.626	1.608	1.588	1.568	1.548	1.526	1.505	1.482	1.460	1.438	1.415	1.394	1.371	1.350	1.328	1.306	1.285	1.265	1.245	1.225	1.208	1.190	1.174	1.158	1.144	1.130	1.118	1.106	1.096	1.088	1.080	1.075	1.070	1.066	1.065	1.064	1.065	1.068	1.071	1.076	1.084	1.091	1.101	1.112	1.125	1.139	1.152	1.170	1.188	1.206	1.226	1.248	1.269	1.291	1.315	1.339	1.365	1.390	1.416	1.445	1.472	1.500	1.528	1.558	1.585	1.614	1.642	1.672	1.701	1.730	1.758	1.786	1.814	1.841	1.868	1.892	1.920	1.944	1.969	1.991	2.015	2.036	2.058	2.078	2.098	2.116	2.132	2.149	2.165	2.180	2.192	2.206	2.218	2.228	2.239	2.246	2.255	2.262	2.268	2.272	2.276	2.281	2.282	2.284	2.285	2.285	2.285	2.284	2.281	2.279	2.275	2.272	2.268	2.262	2.258	2.251	2.245	2.239	2.231	2.224	2.216	2.208	2.199	2.191	2.181	2.172	2.164	2.154	2.146	2.136	2.128	2.118	2.108	2.099	2.089	2.079	2.070	2.060	2.050	2.041	2.031	2.022	2.013	2.002	1.994	1.985	1.978	1.968	1.960	1.951	1.942	1.934	1.928	1.919	1.910	1.904	1.896	1.889	1.881	1.874	1.868	1.861	1.855	1.849	1.841	1.835	1.829	1.822	1.818	1.811	1.805	1.799	1.794	1.788	1.782	1.776	1.770	1.765	1.760	1.755	1.749	1.744	1.738	1.732	1.728	1.722	1.718	1.712	1.706	1.702	1.698	1.692	1.689	1.685	1.681	1.676	1.672	1.669	1.666	1.662	1.660	1.659	1.655	1.654	1.652	1.651	1.650	1.650	1.650	1.651	1.651	1.652	1.654	1.655	1.656	1.660	1.662	1.666	1.671	1.674	1.679	1.684	1.690	1.695	1.701	1.708	1.715	1.721	1.729	1.735	1.744	1.751	1.760	1.769	1.778	1.786	1.796	1.805	1.815	1.824	1.834	1.845	1.855	1.865	1.875	1.886	1.896	1.908	1.918	1.929	1.940	1.951	1.961	1.972	1.984	1.995	2.006	2.018	2.027	2.039	2.049	2.061	2.071	2.082	2.094	2.105	2.116	2.126	2.139	2.149	2.159	2.170	2.180	2.190	2.200	2.210	2.220	2.230	2.239	2.248	2.255	2.264	2.271	2.279	2.286	2.292	2.299	2.304	2.309	2.314	2.316	2.319	2.321	2.324	2.324	2.325	2.324	2.322	2.320	2.316	2.311	2.306	2.301	2.294	2.286	2.279	2.269	2.259	2.249	2.236	2.224	2.211	2.196	2.181	2.166	2.150	2.134	2.116	2.100	2.081	2.062	2.044	2.024	2.005	1.985	1.965	1.945	1.926	1.906	1.888	1.868	1.848	1.828	1.809	1.790	1.771	1.754	1.736	1.719	1.701	1.685	1.669	1.652	1.639	1.624	1.609	1.595	1.582	1.570	1.558	1.545	1.535	1.522	1.512	1.502	1.492	1.484	1.474	1.465	1.456	1.448	1.440	1.432	1.424	1.416	1.409	1.401	1.392	1.385	1.378	1.369	1.361	1.352	1.345	1.336	1.329	1.320	1.311	1.302	1.294	1.285	1.276	1.268	1.258	1.249	1.239	1.230	1.219	1.210	1.200	1.191	1.181	1.171	1.164	1.154	1.145	1.135	1.126	1.119	1.111	1.102	1.096	1.088	1.080	1.074	1.068	1.061	1.056	1.050	1.045	1.041	1.036	1.032	1.029	1.025	1.024	1.020	1.019	1.016	1.015	1.014	1.012	1.011	1.010	1.011	1.010	1.010	1.010	1.011	1.011	1.012	1.012	1.014	1.015	1.016	1.018	1.019	1.019	1.020	1.021	1.022	1.024	1.024	1.025	1.026	1.028	1.029	1.029	1.029	1.030	1.030	1.030	1.031	1.031	1.031	1.031	1.031	1.031	1.032	1.032	1.031	1.032	1.032	1.034	1.032	1.032	1.032	1.032	1.032	1.032	1.032	1.032	1.032	1.031	1.031	1.031	1.030	1.030	1.029	1.028	1.026	1.025	1.024	1.021	1.020	1.018	1.015	1.014	1.010	1.008	1.004	1.000	0.996	0.992	0.989	0.984	0.979	0.974	0.969	0.962	0.956	0.950	0.944	0.938	0.930	0.924	0.915	0.909	0.901	0.892	0.885	0.878	0.869	0.861	0.854	0.845	0.838	0.829	0.821	0.815	0.806	0.799	0.791	0.785	0.779	0.772	0.766	0.761	0.756	0.752	0.748	0.744	0.740	0.736	0.735	0.732	0.730	0.729	0.728	0.729	0.729	0.729	0.729	0.730	0.732	0.736	0.739	0.741	0.744	0.748	0.752	0.758	0.762	0.766	0.772	0.779	0.785	0.791	0.798	0.805	0.811	0.819	0.826	0.834	0.841	0.850	0.858	0.865	0.872	0.881	0.889	0.896	0.905	0.912	0.921	0.929	0.938	0.945	0.954	0.961	0.969	0.976	0.984	0.991	0.999	1.005	1.012	1.019	1.026	1.032	1.040	1.045	1.051	1.058	1.062	1.069	1.074	1.078	1.082	1.088	1.090	1.095	1.098	1.101	1.104	1.108	1.109	1.111	1.112	1.114	1.115	1.116	1.116	1.118	1.118	1.118	1.115	1.115	1.114	1.112	1.111	1.109	1.106	1.104	1.100	1.098	1.094	1.091	1.088	1.084	1.079	1.075	1.070	1.066	1.062	1.058	1.052	1.049	1.044	1.039	1.034	1.029	1.025	1.020	1.016	1.012	1.009	1.005	1.001	0.998	0.995	0.992	0.990	0.988	0.985	0.984	0.984	0.982	0.981	0.981	0.982	0.982	0.984	0.986	0.988	0.989	0.992	0.995	1.000	1.004	1.008	1.011	1.018	1.022	1.029	1.034	1.040	1.048	1.052	1.060	1.068	1.075	1.082	1.090	1.098	1.105	1.114	1.122	1.130	1.139	1.146	1.155	1.162	1.170	1.178	1.184	1.191	1.199	1.204	1.210	1.215	1.220	1.224	1.230	1.232	1.236	1.238	1.240	1.241	1.242	1.242	1.242	1.240	1.239	1.236	1.234	1.230	1.226	1.221	1.216	1.211	1.204	1.196	1.190	1.181	1.172	1.164	1.154	1.144	1.134	1.122	1.112	1.100	1.089	1.078	1.065	1.052	1.040	1.029	1.015	1.004	0.991	0.979	0.968	0.956	0.944	0.934	0.922	0.912	0.902	0.892	0.884	0.874	0.866	0.858	0.851	0.845	0.839	0.834	0.829	0.825	0.822	0.820	0.818	0.816	0.818	0.818	0.819	0.821	0.824	0.828	0.832	0.838	0.844	0.850	0.858	0.866	0.875	0.885	0.895	0.906	0.918	0.931	0.944	0.958	0.972	0.986	1.001	1.018	1.034	1.049	1.066	1.082	1.101	1.119	1.136	1.155	1.172	1.190	1.209	1.226	1.245	1.262	1.280	1.299	1.316	1.332	1.351	1.368	1.384	1.399	1.415	1.429	1.444	1.458	1.470	1.484	1.495	1.506	1.518	1.526	1.535	1.544	1.551	1.558	1.564	1.568	1.571	1.575	1.576	1.578	1.578	1.578	1.576	1.575	1.571	1.568	1.564	1.559	1.552	1.546	1.540	1.532	1.525	1.516	1.509	1.500	1.490	1.481	1.471	1.462	1.452	1.444	1.434	1.424	1.415	1.406	1.396	1.389	1.380	1.372	1.364	1.358	1.351	1.345	1.340	1.335	1.331	1.326	1.324	1.321	1.320	1.320	1.319	1.319	1.320	1.321	1.324	1.325	1.328	1.332	1.336	1.340	1.345	1.351	1.356	1.362	1.369	1.376	1.382	1.390	1.396	1.404	1.411	1.419	1.426	1.434	1.441	1.448	1.455	1.461	1.469	1.475	1.482	1.489	1.495	1.501	1.506	1.511	1.518	1.524	1.528	1.532	1.536	1.540	1.545	1.549	1.552	1.556	1.559	1.561	1.565	1.568	1.570	1.571	1.575	1.576	1.579	1.580	1.582	1.584	1.585	1.588	1.588	1.589	1.590	1.591	1.591	1.591	1.592	1.592	1.594	1.594	1.592	1.592	1.591	1.591	1.590	1.589	1.589	1.586	1.585	1.584	1.582	1.580	1.578	1.575	1.571	1.569	1.566	1.564	1.560	1.558	1.554	1.550	1.548	1.544	1.541	1.538	1.535	1.532	1.529	1.526	1.524	1.522	1.521	1.520	1.519	1.519	1.519	1.519	1.520	1.521	1.524	1.525	1.528	1.531	1.535	1.540	1.545	1.551	1.556	1.564	1.570	1.578	1.585	1.594	1.602	1.611	1.620	1.630	1.640	1.650	1.660	1.670	1.680	1.690	1.701	1.711	1.721	1.730	1.739	1.748	1.755	1.764	1.770	1.776	1.781	1.786	1.791	1.795	1.798	1.799	1.800	1.799	1.798	1.795	1.792	1.788	1.784	1.778	1.769	1.761	1.752	1.742	1.730	1.719	1.705	1.691	1.678	1.661	1.646	1.630	1.612	1.595	1.578	1.559	1.540	1.521	1.502	1.484	1.464	1.444	1.426	1.406	1.388	1.370	1.351	1.335	1.316	1.300	1.285	1.270	1.255	1.242	1.229	1.216	1.206	1.195	1.186	1.179	1.171	1.165	1.160	1.156	1.152	1.150	1.149	1.149	1.149	1.151	1.152	1.156	1.160	1.165	1.171	1.178	1.184	1.192	1.200	1.210	1.220	1.230	1.240	1.250	1.261	1.272	1.284	1.295	1.306	1.319	1.330	1.342	1.354	1.365	1.376	1.388	1.398	1.409	1.420	1.429	1.439	1.448	1.456	1.465	1.471	1.479	1.485	1.491	1.498	1.502	1.508	1.510	1.514	1.518	1.519	1.521	1.522	1.521	1.522	1.522	1.521	1.520	1.519	1.518	1.515	1.511	1.509	1.505	1.500	1.496	1.492	1.488	1.482	1.478	1.471	1.466	1.460	1.454	1.449	1.442	1.435	1.430	1.422	1.416	1.409	1.402	1.395	1.388	1.381	1.374	1.365	1.359	1.350	1.344	1.336	1.328	1.320	1.312	1.304	1.295	1.289	1.280	1.272	1.262	1.255	1.246	1.239	1.230	1.221	1.212	1.204	1.196	1.188	1.178	1.170	1.161	1.154	1.145	1.136	1.129	1.120	1.112	1.104	1.096	1.089	1.082	1.075	1.069	1.064	1.056	1.051	1.046	1.041	1.038	1.034	1.030	1.028	1.026	1.024	1.022	1.021	1.021	1.022	1.024	1.025	1.026	1.029	1.032	1.036	1.040	1.045	1.050	1.056	1.062	1.070	1.076	1.084	1.091	1.100	1.109	1.118	1.126	1.135	1.145	1.155	1.164	1.172	1.182	1.191	1.202	1.211	1.220	1.228	1.238	1.245	1.252	1.260	1.266	1.274	1.279	1.285	1.290	1.294	1.298	1.299	1.302	1.302	1.305	1.305	1.304	1.302	1.301	1.299	1.295	1.291	1.288	1.281	1.276	1.269	1.261	1.252	1.245	1.235	1.226	1.215	1.205	1.194	1.182	1.171	1.159	1.145	1.132	1.119	1.106	1.092	1.079	1.065	1.050	1.036	1.021	1.008	0.992	0.979	0.964	0.949	0.935	0.920	0.905	0.890	0.876	0.861	0.848	0.834	0.820	0.805	0.792	0.779	0.765	0.751	0.738	0.725	0.711	0.698	0.685	0.672	0.660	0.648	0.635	0.622	0.610	0.599	0.586	0.575	0.564	0.552	0.541	0.531	0.521	0.510	0.501	0.490	0.481	0.472	0.462	0.454	0.446	0.439	0.431	0.424	0.418	0.410	0.404	0.399	0.394	0.389	0.385	0.380	0.376	0.372	0.370	0.368	0.365	0.364	0.362	0.361	0.360	0.360	0.359	0.359	0.360	0.360	0.361	0.361	0.362	0.364	0.365	0.366	0.366	0.368	0.369	0.370	0.371	0.371	0.372	0.372	0.372	0.372	0.371	0.371	0.370	0.370	0.369	0.366	0.365	0.362	0.360	0.358	0.355	0.352	0.348	0.345	0.341	0.338	0.334	0.330	0.325	0.321	0.318	0.312	0.309	0.304	0.300	0.295	0.291	0.288	0.285	0.280	0.276	0.275	0.271	0.269	0.266	0.266	0.264	0.262	0.262	0.262	0.261	0.261	0.262	0.264	0.265	0.265	0.268	0.270	0.272	0.275	0.278	0.281	0.285	0.288	0.291	0.295	0.299	0.302	0.305	0.310	0.314	0.316	0.320	0.322	0.325	0.328	0.330	0.332	0.332	0.334	0.334	0.335	0.335	0.334	0.332	0.331	0.328	0.324	0.321	0.318	0.312	0.308	0.302	0.296	0.290	0.282	0.275	0.268	0.259	0.249	0.240	0.230	0.220	0.210	0.200	0.188	0.176	0.165	0.154	0.142	0.130	0.119	0.106	0.095	0.084	0.070	0.059	0.048	0.035	0.022	0.011	0.000	-0.011	-0.022	-0.034	-0.044	-0.054	-0.064	-0.074	-0.084	-0.094	-0.102	-0.111	-0.120	-0.128	-0.136	-0.145	-0.152	-0.159	-0.166	-0.174	-0.181	-0.186	-0.194	-0.199	-0.205	-0.211	-0.216	-0.222	-0.228	-0.234	-0.238	-0.244	-0.249	-0.254	-0.259	-0.264	-0.269	-0.274	-0.279	-0.282	-0.288	-0.292	-0.298	-0.301	-0.306	-0.311	-0.315	-0.320	-0.325	-0.329	-0.334	-0.338	-0.341	-0.344	-0.349	-0.352	-0.356	-0.359	-0.361	-0.364	-0.368	-0.369	-0.371	-0.374	-0.375	-0.376	-0.378	-0.379	-0.379	-0.380	-0.380	-0.379	-0.379	-0.378	-0.376	-0.375	-0.374	-0.371	-0.369	-0.365	-0.362	-0.360	-0.356	-0.352	-0.349	-0.345	-0.341	-0.336	-0.332	-0.328	-0.322	-0.318	-0.312	-0.309	-0.304	-0.299	-0.294	-0.289	-0.284	-0.280	-0.275	-0.272	-0.268	-0.264	-0.260	-0.256	-0.252	-0.250	-0.246	-0.244	-0.240	-0.239	-0.235	-0.234	-0.232	-0.230	-0.229	-0.229	-0.226	-0.226	-0.225	-0.225	-0.224	-0.224	-0.222	-0.222	-0.221	-0.221	-0.220	-0.219	-0.219	-0.218	-0.216	-0.216	-0.214	-0.212	-0.210	-0.206	-0.204	-0.200	-0.198	-0.192	-0.188	-0.182	-0.176	-0.170	-0.164	-0.158	-0.150	-0.141	-0.132	-0.125	-0.115	-0.105	-0.095	-0.082	-0.071	-0.060	-0.048	-0.034	-0.021	-0.008	0.006	0.020	0.035	0.050	0.064	0.079	0.094	0.109	0.125	0.140	0.155	0.170	0.186	0.200	0.216	0.231	0.245	0.259	0.274	0.286	0.300	0.312	0.325	0.338	0.348	0.359	0.369	0.379	0.388	0.396	0.405	0.412	0.419	0.424	0.430	0.435	0.439	0.441	0.445	0.446	0.449	0.449	0.450	0.450	0.449	0.448	0.445	0.442	0.440	0.438	0.434	0.428	0.424	0.419	0.414	0.408	0.401	0.395	0.389	0.381	0.374	0.366	0.359	0.352	0.344	0.336	0.328	0.320	0.311	0.304	0.296	0.288	0.279	0.271	0.262	0.255	0.246	0.239	0.231	0.224	0.215	0.209	0.202	0.195	0.188	0.181	0.174	0.168	0.161	0.155	0.149	0.144	0.138	0.132	0.128	0.122	0.118	0.112	0.108	0.105	0.100	0.096	0.091	0.089	0.086	0.081	0.080	0.076	0.075	0.072	0.070	0.070	0.069	0.068	0.066	0.065	0.065	0.065	0.064	0.066	0.066	0.066	0.068	0.070	0.070	0.072	0.075	0.076	0.079	0.081	0.085	0.088	0.090	0.094	0.098	0.101	0.104	0.108	0.112	0.115	0.120	0.124	0.128	0.132	0.136	0.140	0.145	0.149	0.152	0.156	0.160	0.162	0.166	0.170	0.174	0.176	0.179	0.181	0.182	0.184	0.185	0.186	0.189	0.189	0.189	0.190	0.189	0.188	0.188	0.186	0.185	0.184	0.181	0.179	0.176	0.174	0.171	0.168	0.165	0.161	0.158	0.154	0.150	0.146	0.141	0.136	0.131	0.128	0.122	0.118	0.114	0.109	0.104	0.099	0.095	0.090	0.085	0.080	0.075	0.070	0.068	0.062	0.059	0.054	0.050	0.046	0.042	0.040	0.036	0.034	0.030	0.029	0.025	0.024	0.021	0.020	0.018	0.018	0.015	0.015	0.015	0.012	0.012	0.014	0.012	0.012	0.014	0.014	0.014	0.014	0.016	0.016	0.018	0.019	0.020	0.021	0.022	0.024	0.028	0.029	0.031	0.032	0.035	0.038	0.040	0.042	0.046	0.049	0.051	0.055	0.058	0.061	0.064	0.066	0.070	0.074	0.075	0.079	0.081	0.084	0.088	0.089	0.092	0.095	0.096	0.100	0.102	0.104	0.105	0.108	0.110	0.111	0.112	0.114	0.114	0.115	0.115	0.115	0.116	0.115	0.114	0.114	0.112	0.111	0.110	0.109	0.105	0.104	0.100	0.098	0.094	0.090	0.086	0.081	0.078	0.072	0.068	0.061	0.055	0.050	0.044	0.036	0.030	0.022	0.014	0.006	-0.001	-0.010	-0.018	-0.026	-0.036	-0.044	-0.054	-0.062	-0.071	-0.081	-0.091	-0.101	-0.111	-0.121	-0.131	-0.142	-0.152	-0.162	-0.172	-0.182	-0.192	-0.202	-0.214	-0.222	-0.232	-0.242	-0.250	-0.260	-0.269	-0.278	-0.286	-0.292	-0.300	-0.309	-0.314	-0.321	-0.328	-0.332	-0.338	-0.342	-0.346	-0.349	-0.351	-0.354	-0.355	-0.356	-0.356	-0.355	-0.354	-0.352	-0.350	-0.346	-0.341	-0.338	-0.332	-0.328	-0.321	-0.312	-0.306	-0.298	-0.289	-0.279	-0.269	-0.258	-0.248	-0.236	-0.224	-0.211	-0.198	-0.185	-0.170	-0.158	-0.142	-0.130	-0.115	-0.100	-0.086	-0.072	-0.059	-0.044	-0.030	-0.016	-0.002	0.011	0.022	0.035	0.048	0.059	0.070	0.081	0.091	0.101	0.109	0.118	0.125	0.132	0.138	0.144	0.148	0.152	0.155	0.156	0.159	0.159	0.159	0.158	0.156	0.154	0.150	0.145	0.141	0.136	0.129	0.121	0.114	0.106	0.096	0.088	0.078	0.066	0.054	0.042	0.030	0.019	0.005	-0.008	-0.022	-0.036	-0.050	-0.065	-0.080	-0.095	-0.110	-0.125	-0.139	-0.155	-0.170	-0.184	-0.200	-0.214	-0.229	-0.242	-0.258	-0.271	-0.285	-0.299	-0.312	-0.324	-0.338	-0.350	-0.361	-0.372	-0.382	-0.394	-0.404	-0.414	-0.424	-0.431	-0.440	-0.448	-0.455	-0.461	-0.468	-0.474	-0.479	-0.484	-0.488	-0.492	-0.495	-0.498	-0.500	-0.502	-0.504	-0.505	-0.505	-0.505	-0.504	-0.502	-0.502	-0.500	-0.496	-0.494	-0.491	-0.488	-0.484	-0.479	-0.474	-0.469	-0.464	-0.458	-0.451	-0.445	-0.439	-0.432	-0.425	-0.418	-0.410	-0.401	-0.394	-0.384	-0.376	-0.368	-0.359	-0.349	-0.340	-0.330	-0.321	-0.310	-0.301	-0.291	-0.281	-0.272	-0.262	-0.252	-0.244	-0.234	-0.225	-0.215	-0.206	-0.198	-0.189	-0.180	-0.171	-0.164	-0.156	-0.149	-0.142	-0.135	-0.129	-0.122	-0.118	-0.111	-0.106	-0.101	-0.098	-0.094	-0.091	-0.088	-0.086	-0.085	-0.084	-0.082	-0.082	-0.082	-0.084	-0.085	-0.086	-0.089	-0.091	-0.094	-0.098	-0.100	-0.105	-0.109	-0.115	-0.120	-0.125	-0.130	-0.136	-0.141	-0.148	-0.154	-0.161	-0.166	-0.172	-0.179	-0.185	-0.191	-0.196	-0.201	-0.208	-0.212	-0.218	-0.221	-0.226	-0.230	-0.232	-0.236	-0.238	-0.240	-0.242	-0.244	-0.244	-0.244	-0.244	-0.244	-0.242	-0.241	-0.239	-0.236	-0.235	-0.232	-0.229	-0.225	-0.222	-0.219	-0.215	-0.211	-0.206	-0.202	-0.199	-0.195	-0.191	-0.188	-0.184	-0.181	-0.179	-0.175	-0.174	-0.171	-0.170	-0.170	-0.169	-0.170	-0.171	-0.172	-0.175	-0.178	-0.181	-0.186	-0.190	-0.196	-0.204	-0.210	-0.218	-0.226	-0.235	-0.246	-0.256	-0.266	-0.278	-0.290	-0.302	-0.315	-0.330	-0.344	-0.358	-0.371	-0.386	-0.400	-0.416	-0.431	-0.445	-0.461	-0.475	-0.490	-0.504	-0.519	-0.532	-0.546	-0.560	-0.572	-0.585	-0.596	-0.608	-0.619	-0.629	-0.638	-0.646	-0.655	-0.664	-0.671	-0.676	-0.682	-0.688	-0.691	-0.696	-0.700	-0.702	-0.705	-0.708	-0.709	-0.709	-0.710	-0.710	-0.711	-0.711	-0.710	-0.709	-0.709	-0.708	-0.708	-0.706	-0.704	-0.704	-0.704	-0.704	-0.702	-0.702	-0.702	-0.704	-0.704	-0.705	-0.708	-0.709	-0.712	-0.716	-0.719	-0.724	-0.728	-0.732	-0.739	-0.745	-0.754	-0.761	-0.770	-0.779	-0.789	-0.799	-0.809	-0.821	-0.834	-0.846	-0.858	-0.871	-0.885	-0.901	-0.915	-0.930	-0.945	-0.961	-0.978	-0.995	-1.011	-1.028	-1.044	-1.062	-1.080	-1.096	-1.114	-1.132	-1.150	-1.166	-1.185	-1.202	-1.220	-1.238	-1.255	-1.271	-1.288	-1.304	-1.320	-1.338	-1.352	-1.368	-1.384	-1.399	-1.414	-1.428	-1.440	-1.454	-1.466	-1.478	-1.490	-1.501	-1.511	-1.522	-1.531	-1.540	-1.548	-1.555	-1.562	-1.569	-1.574	-1.578	-1.582	-1.586	-1.589	-1.591	-1.591	-1.592	-1.592	-1.590	-1.589	-1.586	-1.584	-1.579	-1.575	-1.569	-1.564	-1.556	-1.550	-1.541	-1.534	-1.525	-1.516	-1.506	-1.496	-1.486	-1.474	-1.464	-1.451	-1.439	-1.426	-1.415	-1.404	-1.390	-1.378	-1.366	-1.354	-1.342	-1.330	-1.319	-1.308	-1.298	-1.285	-1.275	-1.266	-1.258	-1.248	-1.240	-1.232	-1.225	-1.220	-1.214	-1.210	-1.206	-1.201	-1.199	-1.198	-1.196	-1.196	-1.196	-1.199	-1.201	-1.204	-1.208	-1.211	-1.218	-1.222	-1.229	-1.236	-1.245	-1.254	-1.262	-1.271	-1.281	-1.292	-1.304	-1.315	-1.328	-1.340	-1.354	-1.366	-1.380	-1.394	-1.409	-1.422	-1.438	-1.451	-1.466	-1.481	-1.496	-1.510	-1.525	-1.540	-1.555	-1.570	-1.585	-1.599	-1.614	-1.628	-1.642	-1.656	-1.670	-1.682	-1.696	-1.710	-1.721	-1.734	-1.746	-1.758	-1.769	-1.780	-1.790	-1.800	-1.810	-1.820	-1.828	-1.836	-1.844	-1.852	-1.858	-1.864	-1.870	-1.875	-1.880	-1.884	-1.886	-1.889	-1.890	-1.891	-1.892	-1.891	-1.890	-1.889	-1.886	-1.882	-1.879	-1.874	-1.869	-1.862	-1.856	-1.849	-1.840	-1.831	-1.822	-1.811	-1.800	-1.789	-1.778	-1.765	-1.750	-1.738	-1.722	-1.709	-1.694	-1.679	-1.662	-1.648	-1.631	-1.615	-1.599	-1.584	-1.568	-1.551	-1.535	-1.520	-1.504	-1.489	-1.474	-1.459	-1.445	-1.431	-1.420	-1.408	-1.395	-1.384	-1.374	-1.365	-1.356	-1.349	-1.341	-1.335	-1.331	-1.326	-1.322	-1.320	-1.319	-1.318	-1.319	-1.319	-1.321	-1.324	-1.328	-1.331	-1.336	-1.341	-1.348	-1.354	-1.362	-1.370	-1.379	-1.388	-1.396	-1.406	-1.416	-1.428	-1.436	-1.446	-1.458	-1.468	-1.478	-1.488	-1.498	-1.506	-1.516	-1.525	-1.534	-1.541	-1.549	-1.556	-1.562	-1.568	-1.574	-1.579	-1.582	-1.585	-1.589	-1.590	-1.591	-1.591	-1.591	-1.590	-1.588	-1.586	-1.582	-1.579	-1.575	-1.569	-1.564	-1.556	-1.549	-1.541	-1.532	-1.524	-1.515	-1.506	-1.496	-1.485	-1.475	-1.464	-1.452	-1.441	-1.430	-1.418	-1.406	-1.394	-1.381	-1.370	-1.358	-1.345	-1.334	-1.320	-1.309	-1.296	-1.285	-1.272	-1.261	-1.250	-1.240	-1.228	-1.218	-1.208	-1.198	-1.188	-1.179	-1.169	-1.161	-1.154	-1.146	-1.139	-1.131	-1.124	-1.119	-1.111	-1.106	-1.101	-1.096	-1.092	-1.088	-1.085	-1.081	-1.079	-1.076	-1.075	-1.072	-1.072	-1.070	-1.070	-1.070	-1.071	-1.070	-1.071	-1.072	-1.074	-1.075	-1.076	-1.079	-1.082	-1.085	-1.088	-1.090	-1.094	-1.096	-1.100	-1.104	-1.109	-1.112	-1.118	-1.120	-1.125	-1.130	-1.135	-1.139	-1.142	-1.148	-1.151	-1.156	-1.161	-1.164	-1.169	-1.172	-1.178	-1.181	-1.185	-1.189	-1.192	-1.196	-1.200	-1.204	-1.208	-1.211	-1.214	-1.216	-1.220	-1.224	-1.225	-1.229	-1.231	-1.235	-1.238	-1.240	-1.242	-1.246	-1.249	-1.252	-1.254	-1.256	-1.260	-1.264	-1.266	-1.270	-1.272	-1.278	-1.280	-1.285	-1.290	-1.294	-1.300	-1.304	-1.309	-1.315	-1.321	-1.328	-1.334	-1.341	-1.349	-1.355	-1.364	-1.371	-1.381	-1.390	-1.400	-1.409	-1.419	-1.429	-1.440	-1.451	-1.461	-1.474	-1.485	-1.496	-1.509	-1.522	-1.535	-1.548	-1.560	-1.574	-1.588	-1.602	-1.616	-1.630	-1.644	-1.659	-1.674	-1.686	-1.701	-1.716	-1.731	-1.745	-1.761	-1.776	-1.790	-1.805	-1.820	-1.835	-1.849	-1.864	-1.879	-1.892	-1.908	-1.922	-1.938	-1.951	-1.966	-1.980	-1.995	-2.009	-2.022	-2.036	-2.050	-2.064	-2.078	-2.091	-2.104	-2.118	-2.130	-2.142	-2.156	-2.169	-2.181	-2.192	-2.205	-2.218	-2.229	-2.240	-2.251	-2.262	-2.272	-2.282	-2.292	-2.302	-2.311	-2.320	-2.329	-2.338	-2.344	-2.352	-2.360	-2.366	-2.374	-2.380	-2.385	-2.390	-2.395	-2.400	-2.404	-2.408	-2.410	-2.414	-2.416	-2.419	-2.421	-2.421	-2.424	-2.424	-2.424	-2.424	-2.424	-2.422	-2.421	-2.420	-2.416	-2.414	-2.412	-2.409	-2.406	-2.401	-2.398	-2.394	-2.389	-2.384	-2.379	-2.374	-2.369	-2.364	-2.358	-2.351	-2.345	-2.339	-2.332	-2.325	-2.319	-2.311	-2.304	-2.296	-2.289	-2.281	-2.274	-2.268	-2.260	-2.252	-2.245	-2.238	-2.230	-2.222	-2.216	-2.209	-2.202	-2.196	-2.190	-2.184	-2.178	-2.171	-2.166	-2.161	-2.156	-2.151	-2.148	-2.144	-2.142	-2.139	-2.136	-2.135	-2.132	-2.132	-2.131	-2.131	-2.132	-2.132	-2.135	-2.136	-2.140	-2.142	-2.146	-2.150	-2.156	-2.161	-2.168	-2.174	-2.180	-2.188	-2.196	-2.204	-2.212	-2.222	-2.232	-2.241	-2.251	-2.262	-2.272	-2.285	-2.296	-2.306	-2.318	-2.330	-2.341	-2.352	-2.364	-2.375	-2.386	-2.398	-2.409	-2.420	-2.430	-2.440	-2.450	-2.460	-2.468	-2.476	-2.485	-2.492	-2.499	-2.505	-2.512	-2.518	-2.522	-2.526	-2.530	-2.534	-2.538	-2.539	-2.540	-2.542	-2.542	-2.542	-2.542	-2.541	-2.540	-2.539	-2.536	-2.534	-2.531	-2.526	-2.524	-2.520	-2.515	-2.511	-2.506	-2.502	-2.498	-2.492	-2.488	-2.482	-2.478	-2.472	-2.468	-2.462	-2.458	-2.454	-2.450	-2.445	-2.441	-2.438	-2.434	-2.430	-2.428	-2.422	-2.420	-2.419	-2.416	-2.414	-2.412	-2.411	-2.410	-2.409	-2.409	-2.409	-2.408	-2.409	-2.409	-2.409	-2.410	-2.410	-2.411	-2.414	-2.415	-2.416	-2.419	-2.420	-2.422	-2.425	-2.426	-2.429	-2.431	-2.434	-2.435	-2.438	-2.439	-2.440	-2.442	-2.444	-2.446	-2.448	-2.448	-2.449	-2.450	-2.451	-2.450	-2.450	-2.450	-2.450	-2.449	-2.449	-2.448	-2.446	-2.444	-2.441	-2.440	-2.438	-2.435	-2.431	-2.428	-2.425	-2.420	-2.415	-2.412	-2.408	-2.402	-2.398	-2.392	-2.388	-2.382	-2.376	-2.371	-2.365	-2.360	-2.355	-2.348	-2.342	-2.338	-2.331	-2.326	-2.320	-2.315	-2.310	-2.305	-2.299	-2.295	-2.290	-2.286	-2.281	-2.278	-2.275	-2.271	-2.268	-2.264	-2.261	-2.259	-2.256	-2.254	-2.252	-2.250	-2.249	-2.248	-2.246	-2.245	-2.244	-2.242	-2.241	-2.240	-2.239	-2.238	-2.236	-2.236	-2.235	-2.232	-2.231	-2.229	-2.228	-2.224	-2.221	-2.218	-2.214	-2.210	-2.205	-2.200	-2.195	-2.189	-2.181	-2.175	-2.168	-2.159	-2.150	-2.141	-2.131	-2.121	-2.110	-2.098	-2.085	-2.074	-2.061	-2.046	-2.033	-2.020	-2.005	-1.990	-1.975	-1.960	-1.945	-1.930	-1.914	-1.899	-1.884	-1.869	-1.855	-1.840	-1.825	-1.811	-1.799	-1.786	-1.775	-1.762	-1.751	-1.741	-1.731	-1.724	-1.715	-1.709	-1.702	-1.698	-1.692	-1.690	-1.689	-1.688	-1.686	-1.686	-1.689	-1.691	-1.695	-1.699	-1.705	-1.710	-1.718	-1.726	-1.734	-1.742	-1.752	-1.764	-1.774	-1.785	-1.796	-1.810	-1.821	-1.834	-1.848	-1.860	-1.874	-1.886	-1.899	-1.911	-1.925	-1.938	-1.950	-1.961	-1.974	-1.985	-1.995	-2.005	-2.015	-2.024	-2.031	-2.039	-2.046	-2.054	-2.060	-2.064	-2.068	-2.072	-2.075	-2.078	-2.080	-2.080	-2.080	-2.080	-2.079	-2.078	-2.075	-2.072	-2.070	-2.068	-2.062	-2.060	-2.055	-2.051	-2.046	-2.042	-2.038	-2.031	-2.027	-2.022	-2.019	-2.014	-2.009	-2.006	-2.001	-1.999	-1.995	-1.992	-1.991	-1.989	-1.988	-1.988	-1.986	-1.988	-1.988	-1.989	-1.991	-1.994	-1.998	-2.001	-2.005	-2.010	-2.015	-2.021	-2.027	-2.034	-2.041	-2.049	-2.056	-2.065	-2.072	-2.082	-2.092	-2.100	-2.110	-2.121	-2.130	-2.141	-2.150	-2.161	-2.172	-2.182	-2.192	-2.204	-2.214	-2.224	-2.234	-2.244	-2.254	-2.265	-2.274	-2.284	-2.294	-2.302	-2.312	-2.322	-2.331	-2.340	-2.348	-2.356	-2.365	-2.374	-2.380	-2.389	-2.396	-2.404	-2.411	-2.418	-2.425	-2.431	-2.436	-2.442	-2.450	-2.455	-2.460	-2.466	-2.471	-2.475	-2.480	-2.484	-2.489	-2.492	-2.498	-2.501	-2.504	-2.506	-2.510	-2.511	-2.515	-2.516	-2.519	-2.520	-2.521	-2.522	-2.522	-2.522	-2.522	-2.521	-2.522	-2.520	-2.519	-2.518	-2.515	-2.511	-2.509	-2.506	-2.502	-2.498	-2.494	-2.489	-2.484	-2.479	-2.472	-2.468	-2.461	-2.456	-2.449	-2.442	-2.436	-2.430	-2.424	-2.416	-2.409	-2.402	-2.396	-2.389	-2.381	-2.375	-2.369	-2.360	-2.354	-2.349	-2.341	-2.335	-2.329	-2.322	-2.316	-2.311	-2.306	-2.300	-2.296	-2.291	-2.288	-2.282	-2.279	-2.275	-2.272	-2.269	-2.266	-2.262	-2.260	-2.259	-2.258	-2.254	-2.252	-2.251	-2.250	-2.249	-2.249	-2.248	-2.246	-2.246	-2.245	-2.245	-2.244	-2.244	-2.244	-2.245	-2.244	-2.244	-2.244	-2.244	-2.242	-2.242	-2.242	-2.241	-2.242	-2.241	-2.240	-2.240	-2.239	-2.239	-2.238	-2.238	-2.235	-2.235	-2.232	-2.232	-2.230	-2.229	-2.228	-2.225	-2.224	-2.221	-2.219	-2.216	-2.212	-2.210	-2.209	-2.205	-2.201	-2.199	-2.195	-2.190	-2.186	-2.182	-2.179	-2.174	-2.170	-2.164	-2.159	-2.154	-2.148	-2.142	-2.136	-2.131	-2.126	-2.119	-2.112	-2.106	-2.100	-2.094	-2.086	-2.080	-2.072	-2.065	-2.060	-2.052	-2.045	-2.038	-2.031	-2.024	-2.016	-2.010	-2.002	-1.996	-1.991	-1.984	-1.978	-1.971	-1.965	-1.960	-1.954	-1.948	-1.944	-1.939	-1.932	-1.929	-1.924	-1.920	-1.915	-1.911	-1.909	-1.904	-1.900	-1.898	-1.894	-1.891	-1.889	-1.886	-1.884	-1.881	-1.879	-1.878	-1.875	-1.874	-1.871	-1.869	-1.868	-1.865	-1.864	-1.861	-1.860	-1.859	-1.856	-1.855	-1.852	-1.850	-1.849	-1.846	-1.844	-1.842	-1.840	-1.838	-1.835	-1.832	-1.830	-1.826	-1.824	-1.820	-1.818	-1.814	-1.810	-1.806	-1.804	-1.800	-1.796	-1.792	-1.789	-1.785	-1.781	-1.778	-1.772	-1.769	-1.764	-1.760	-1.755	-1.750	-1.745	-1.741	-1.736	-1.731	-1.728	-1.721	-1.718	-1.711	-1.708	-1.701	-1.695	-1.691	-1.685	-1.680	-1.675	-1.669	-1.664	-1.658	-1.651	-1.644	-1.638	-1.632	-1.626	-1.620	-1.612	-1.606	-1.599	-1.592	-1.585	-1.580	-1.572	-1.565	-1.558	-1.550	-1.542	-1.535	-1.528	-1.521	-1.514	-1.506	-1.499	-1.491	-1.485	-1.476	-1.470	-1.461	-1.455	-1.448	-1.440	-1.434	-1.426	-1.419	-1.411	-1.404	-1.398	-1.390	-1.382	-1.376	-1.369	-1.362	-1.355	-1.349	-1.342	-1.335	-1.329	-1.321	-1.315	-1.308	-1.300	-1.294	-1.286	-1.278	-1.270	-1.262	-1.254	-1.246	-1.239	-1.230	-1.221	-1.211	-1.202	-1.192	-1.182	-1.174	-1.164	-1.154	-1.142	-1.134	-1.122	-1.111	-1.100	-1.089	-1.078	-1.066	-1.055	-1.042	-1.030	-1.019	-1.006	-0.994	-0.981	-0.970	-0.956	-0.944	-0.932	-0.919	-0.908	-0.894	-0.881	-0.870	-0.858	-0.846	-0.834	-0.822	-0.811	-0.799	-0.789	-0.778	-0.768	-0.756	-0.748	-0.736	-0.728	-0.718	-0.709	-0.699	-0.691	-0.682	-0.675	-0.666	-0.659	-0.651	-0.645	-0.639	-0.631	-0.626	-0.620	-0.615	-0.610	-0.605	-0.601	-0.596	-0.594	-0.589	-0.586	-0.584	-0.582	-0.580	-0.578	-0.576	-0.575	-0.575	-0.575	-0.575	-0.575	-0.576	-0.578	-0.579	-0.580	-0.582	-0.585	-0.589	-0.591	-0.595	-0.599	-0.604	-0.608	-0.612	-0.619	-0.624	-0.630	-0.635	-0.642	-0.649	-0.656	-0.662	-0.669	-0.676	-0.682	-0.691	-0.698	-0.705	-0.712	-0.720	-0.726	-0.735	-0.741	-0.749	-0.754	-0.761	-0.768	-0.774	-0.780	-0.785	-0.790	-0.795	-0.800	-0.804	-0.808	-0.811	-0.814	-0.818	-0.819	-0.820	-0.821	-0.822	-0.822	-0.824	-0.822	-0.822	-0.821	-0.820	-0.818	-0.815	-0.814	-0.811	-0.809	-0.805	-0.804	-0.801	-0.796	-0.794	-0.792	-0.789	-0.786	-0.784	-0.781	-0.779	-0.778	-0.776	-0.775	-0.775	-0.775	-0.775	-0.775	-0.776	-0.779	-0.781	-0.784	-0.788	-0.791	-0.796	-0.802	-0.809	-0.816	-0.824	-0.831	-0.841	-0.851	-0.861	-0.872	-0.885	-0.898	-0.910	-0.922	-0.936	-0.950	-0.965	-0.980	-0.995	-1.011	-1.026	-1.042	-1.059	-1.075	-1.092	-1.109	-1.125	-1.142	-1.159	-1.174	-1.190	-1.205	-1.221	-1.235	-1.249	-1.264	-1.278	-1.291	-1.302	-1.315	-1.325	-1.336	-1.346	-1.356	-1.365	-1.374	-1.380	-1.386	-1.392	-1.398	-1.401	-1.405	-1.408	-1.409	-1.411	-1.411	-1.412	-1.411	-1.410	-1.408	-1.405	-1.402	-1.398	-1.394	-1.389	-1.384	-1.378	-1.372	-1.365	-1.359	-1.351	-1.344	-1.336	-1.329	-1.321	-1.312	-1.304	-1.296	-1.288	-1.280	-1.271	-1.264	-1.255	-1.248	-1.239	-1.230	-1.222	-1.216	-1.209	-1.200	-1.195	-1.188	-1.180	-1.175	-1.169	-1.164	-1.159	-1.152	-1.149	-1.144	-1.140	-1.136	-1.132	-1.129	-1.126	-1.124	-1.121	-1.118	-1.116	-1.115	-1.112	-1.112	-1.111	-1.111	-1.110	-1.110	-1.109	-1.110	-1.111	-1.110	-1.111	-1.112	-1.112	-1.114	-1.115	-1.115	-1.118	-1.118	-1.120	-1.121	-1.122	-1.125	-1.126	-1.129	-1.130	-1.131	-1.132	-1.135	-1.136	-1.139	-1.140	-1.142	-1.145	-1.146	-1.149	-1.151	-1.152	-1.154	-1.155	-1.158	-1.160	-1.161	-1.162	-1.164	-1.166	-1.168	-1.169	-1.171	-1.171	-1.172	-1.174	-1.174	-1.175	-1.176	-1.176	-1.176	-1.178	-1.178	-1.176	-1.176	-1.175	-1.176	-1.175	-1.174	-1.172	-1.171	-1.170	-1.168	-1.166	-1.164	-1.160	-1.159	-1.155	-1.151	-1.149	-1.145	-1.141	-1.136	-1.134	-1.130	-1.125	-1.121	-1.115	-1.110	-1.106	-1.101	-1.095	-1.090	-1.085	-1.080	-1.075	-1.069	-1.064	-1.058	-1.054	-1.049	-1.044	-1.039	-1.034	-1.028	-1.024	-1.020	-1.015	-1.011	-1.008	-1.004	-1.000	-0.998	-0.995	-0.992	-0.990	-0.988	-0.986	-0.984	-0.984	-0.982	-0.982	-0.982	-0.982	-0.984	-0.984	-0.985	-0.986	-0.988	-0.989	-0.992	-0.994	-0.998	-0.999	-1.001	-1.005	-1.009	-1.011	-1.015	-1.019	-1.022	-1.026	-1.030	-1.034	-1.038	-1.041	-1.046	-1.049	-1.054	-1.056	-1.060	-1.065	-1.068	-1.071	-1.074	-1.078	-1.080	-1.084	-1.086	-1.090	-1.092	-1.095	-1.098	-1.100	-1.101	-1.104	-1.105	-1.106	-1.108	-1.109	-1.111	-1.111	-1.112	-1.114	-1.115	-1.114	-1.115	-1.115	-1.115	-1.116	-1.116	-1.115	-1.115	-1.115	-1.115	-1.115	-1.115	-1.114	-1.114	-1.114	-1.112	-1.112	-1.111	-1.111	-1.110	-1.110	-1.109	-1.109	-1.109	-1.108	-1.108	-1.106	-1.106	-1.106	-1.105	-1.105	-1.105	-1.105	-1.105	-1.105	-1.105	-1.105	-1.105	-1.106	-1.106	-1.106	-1.106	-1.108	-1.109	-1.110	-1.111	-1.112	-1.115	-1.116	-1.118	-1.120	-1.122	-1.125	-1.128	-1.131	-1.132	-1.136	-1.140	-1.144	-1.148	-1.151	-1.155	-1.159	-1.162	-1.168	-1.172	-1.178	-1.182	-1.186	-1.192	-1.198	-1.204	-1.209	-1.215	-1.221	-1.226	-1.232	-1.239	-1.245	-1.250	-1.256	-1.262	-1.268	-1.274	-1.280	-1.286	-1.291	-1.298	-1.302	-1.309	-1.314	-1.319	-1.324	-1.328	-1.332	-1.338	-1.341	-1.346	-1.350	-1.352	-1.356	-1.360	-1.361	-1.365	-1.368	-1.369	-1.370	-1.371	-1.372	-1.372	-1.374	-1.374	-1.372	-1.372	-1.371	-1.370	-1.369	-1.368	-1.365	-1.361	-1.360	-1.356	-1.352	-1.349	-1.344	-1.340	-1.335	-1.331	-1.326	-1.321	-1.316	-1.310	-1.305	-1.299	-1.294	-1.289	-1.282	-1.278	-1.272	-1.266	-1.261	-1.256	-1.251	-1.246	-1.242	-1.238	-1.234	-1.230	-1.228	-1.225	-1.222	-1.220	-1.219	-1.219	-1.219	-1.219	-1.220	-1.220	-1.222	-1.225	-1.229	-1.231	-1.236	-1.241	-1.248	-1.252	-1.260	-1.268	-1.275	-1.282	-1.292	-1.302	-1.311	-1.322	-1.334	-1.344	-1.356	-1.369	-1.381	-1.394	-1.406	-1.419	-1.432	-1.445	-1.459	-1.471	-1.484	-1.496	-1.509	-1.521	-1.534	-1.545	-1.556	-1.569	-1.579	-1.589	-1.600	-1.609	-1.618	-1.625	-1.632	-1.640	-1.648	-1.654	-1.659	-1.664	-1.669	-1.672	-1.675	-1.678	-1.680	-1.681	-1.684	-1.682	-1.684	-1.682	-1.682	-1.680	-1.679	-1.678	-1.675	-1.672	-1.670	-1.668	-1.665	-1.662	-1.659	-1.656	-1.654	-1.651	-1.649	-1.646	-1.645	-1.644	-1.641	-1.641	-1.641	-1.640	-1.640	-1.641	-1.642	-1.644	-1.646	-1.648	-1.651	-1.655	-1.659	-1.662	-1.669	-1.674	-1.681	-1.688	-1.695	-1.702	-1.710	-1.718	-1.728	-1.736	-1.745	-1.755	-1.766	-1.776	-1.788	-1.798	-1.808	-1.820	-1.831	-1.842	-1.854	-1.865	-1.876	-1.888	-1.899	-1.909	-1.920	-1.931	-1.941	-1.951	-1.961	-1.971	-1.981	-1.990	-1.999	-2.007	-2.014	-2.021	-2.029	-2.035	-2.040	-2.046	-2.051	-2.055	-2.059	-2.062	-2.065	-2.068	-2.069	-2.070	-2.070	-2.070	-2.069	-2.068	-2.066	-2.064	-2.061	-2.058	-2.054	-2.049	-2.044	-2.038	-2.031	-2.025	-2.018	-2.010	-2.002	-1.992	-1.984	-1.974	-1.964	-1.954	-1.944	-1.932	-1.921	-1.909	-1.898	-1.885	-1.872	-1.860	-1.848	-1.835	-1.822	-1.810	-1.796	-1.784	-1.770	-1.758	-1.745	-1.731	-1.719	-1.706	-1.694	-1.681	-1.669	-1.656	-1.645	-1.634	-1.621	-1.610	-1.599	-1.588	-1.578	-1.568	-1.558	-1.548	-1.539	-1.530	-1.520	-1.512	-1.504	-1.496	-1.490	-1.482	-1.475	-1.469	-1.461	-1.456	-1.450	-1.445	-1.440	-1.435	-1.429	-1.425	-1.420	-1.416	-1.412	-1.408	-1.402	-1.398	-1.394	-1.390	-1.386	-1.382	-1.379	-1.375	-1.371	-1.366	-1.364	-1.359	-1.355	-1.351	-1.348	-1.344	-1.339	-1.335	-1.331	-1.328	-1.322	-1.320	-1.316	-1.311	-1.308	-1.304	-1.300	-1.296	-1.292	-1.289	-1.285	-1.281	-1.279	-1.276	-1.272	-1.271	-1.269	-1.266	-1.265	-1.265	-1.264	-1.264	-1.262	-1.262	-1.265	-1.265	-1.268	-1.269	-1.271	-1.275	-1.278	-1.282	-1.286	-1.291	-1.296	-1.304	-1.310	-1.316	-1.322	-1.330	-1.338	-1.348	-1.356	-1.365	-1.374	-1.382	-1.394	-1.404	-1.414	-1.424	-1.435	-1.445	-1.456	-1.468	-1.478	-1.489	-1.499	-1.511	-1.521	-1.532	-1.542	-1.552	-1.562	-1.572	-1.581	-1.591	-1.600	-1.610	-1.618	-1.626	-1.635	-1.642	-1.649	-1.656	-1.662	-1.669	-1.674	-1.679	-1.685	-1.690	-1.694	-1.699	-1.702	-1.705	-1.709	-1.711	-1.714	-1.716	-1.719	-1.720	-1.722	-1.722	-1.724	-1.725	-1.725	-1.726	-1.726	-1.725	-1.726	-1.724	-1.725	-1.724	-1.722	-1.722	-1.720	-1.719	-1.716	-1.716	-1.712	-1.711	-1.708	-1.706	-1.702	-1.698	-1.695	-1.691	-1.686	-1.681	-1.676	-1.671	-1.665	-1.659	-1.652	-1.646	-1.638	-1.630	-1.622	-1.614	-1.604	-1.595	-1.585	-1.575	-1.564	-1.552	-1.540	-1.529	-1.516	-1.504	-1.490	-1.478	-1.464	-1.449	-1.435	-1.420	-1.406	-1.391	-1.378	-1.362	-1.348	-1.334	-1.320	-1.306	-1.291	-1.278	-1.265	-1.251	-1.240	-1.228	-1.216	-1.206	-1.196	-1.186	-1.176	-1.168	-1.161	-1.155	-1.149	-1.144	-1.139	-1.136	-1.134	-1.131	-1.130	-1.130	-1.130	-1.132	-1.135	-1.136	-1.141	-1.145	-1.150	-1.155	-1.161	-1.168	-1.175	-1.182	-1.190	-1.199	-1.206	-1.215	-1.224	-1.234	-1.241	-1.250	-1.260	-1.268	-1.276	-1.284	-1.291	-1.300	-1.306	-1.312	-1.319	-1.325	-1.329	-1.334	-1.338	-1.341	-1.342	-1.345	-1.346	-1.346	-1.345	-1.344	-1.342	-1.340	-1.336	-1.331	-1.326	-1.321	-1.315	-1.308	-1.301	-1.291	-1.284	-1.274	-1.264	-1.254	-1.242	-1.231	-1.219	-1.208	-1.195	-1.182	-1.169	-1.156	-1.142	-1.130	-1.116	-1.102	-1.089	-1.075	-1.061	-1.048	-1.035	-1.021	-1.008	-0.995	-0.981	-0.969	-0.958	-0.946	-0.934	-0.924	-0.912	-0.902	-0.892	-0.882	-0.874	-0.865	-0.858	-0.850	-0.842	-0.835	-0.830	-0.824	-0.819	-0.814	-0.809	-0.806	-0.802	-0.800	-0.798	-0.795	-0.794	-0.792	-0.792	-0.791	-0.792	-0.792	-0.792	-0.794	-0.795	-0.798	-0.800	-0.801	-0.805	-0.808	-0.811	-0.815	-0.819	-0.821	-0.826	-0.830	-0.835	-0.839	-0.844	-0.848	-0.852	-0.858	-0.862	-0.868	-0.872	-0.878	-0.882	-0.888	-0.892	-0.898	-0.904	-0.909	-0.915	-0.920	-0.925	-0.931	-0.936	-0.941	-0.946	-0.951	-0.959	-0.964	-0.969	-0.975	-0.981	-0.986	-0.992	-0.999	-1.005	-1.011	-1.018	-1.024	-1.031	-1.039	-1.044	-1.051	-1.059	-1.066	-1.074	-1.081	-1.089	-1.096	-1.105	-1.112	-1.121	-1.129	-1.138	-1.145	-1.154	-1.162	-1.171	-1.180	-1.190	-1.199	-1.208	-1.216	-1.226	-1.235	-1.242	-1.252	-1.262	-1.271	-1.280	-1.289	-1.299	-1.306	-1.315	-1.325	-1.332	-1.341	-1.350	-1.359	-1.368	-1.376	-1.385	-1.392	-1.401	-1.409	-1.416	-1.425	-1.432	-1.440	-1.448	-1.456	-1.464	-1.472	-1.479	-1.486	-1.494	-1.501	-1.509	-1.518	-1.524	-1.531	-1.538	-1.545	-1.551	-1.559	-1.565	-1.571	-1.578	-1.584	-1.590	-1.596	-1.602	-1.608	-1.614	-1.620	-1.625	-1.630	-1.635	-1.640	-1.644	-1.646	-1.651	-1.654	-1.656	-1.659	-1.661	-1.662	-1.664	-1.665	-1.665	-1.665	-1.665	-1.664	-1.662	-1.661	-1.658	-1.656	-1.652	-1.649	-1.645	-1.640	-1.635	-1.629	-1.622	-1.616	-1.609	-1.601	-1.594	-1.585	-1.576	-1.568	-1.559	-1.548	-1.538	-1.526	-1.515	-1.504	-1.492	-1.481	-1.469	-1.456	-1.444	-1.430	-1.418	-1.405	-1.391	-1.376	-1.364	-1.349	-1.335	-1.320	-1.306	-1.291	-1.278	-1.261	-1.248	-1.232	-1.218	-1.204	-1.188	-1.174	-1.159	-1.144	-1.130	-1.115	-1.102	-1.088	-1.075	-1.061	-1.049	-1.035	-1.022	-1.010	-0.998	-0.986	-0.975	-0.964	-0.952	-0.942	-0.934	-0.924	-0.916	-0.908	-0.899	-0.892	-0.885	-0.879	-0.872	-0.869	-0.864	-0.859	-0.856	-0.852	-0.850	-0.848	-0.845	-0.844	-0.842	-0.842	-0.841	-0.841	-0.841	-0.842	-0.842	-0.844	-0.845	-0.846	-0.848	-0.850	-0.851	-0.851	-0.854	-0.855	-0.856	-0.859	-0.859	-0.860	-0.861	-0.862	-0.864	-0.864	-0.864	-0.864	-0.862	-0.862	-0.860	-0.859	-0.858	-0.856	-0.854	-0.851	-0.849	-0.844	-0.841	-0.838	-0.834	-0.830	-0.825	-0.820	-0.818	-0.812	-0.808	-0.804	-0.799	-0.794	-0.790	-0.786	-0.782	-0.779	-0.775	-0.771	-0.769	-0.766	-0.764	-0.762	-0.760	-0.759	-0.759	-0.758	-0.758	-0.759	-0.760	-0.761	-0.762	-0.765	-0.769	-0.772	-0.776	-0.780	-0.785	-0.790	-0.796	-0.802	-0.809	-0.814	-0.821	-0.829	-0.838	-0.845	-0.852	-0.860	-0.869	-0.878	-0.886	-0.895	-0.904	-0.912	-0.921	-0.930	-0.939	-0.948	-0.956	-0.964	-0.971	-0.980	-0.988	-0.995	-1.002	-1.010	-1.018	-1.024	-1.029	-1.036	-1.040	-1.046	-1.051	-1.055	-1.059	-1.062	-1.066	-1.069	-1.071	-1.074	-1.075	-1.078	-1.078	-1.079	-1.080	-1.080	-1.079	-1.079	-1.078	-1.075	-1.072	-1.071	-1.069	-1.068	-1.064	-1.060	-1.058	-1.054	-1.050	-1.046	-1.042	-1.038	-1.035	-1.030	-1.026	-1.020	-1.016	-1.012	-1.008	-1.002	-0.999	-0.994	-0.990	-0.985	-0.981	-0.979	-0.975	-0.971	-0.968	-0.965	-0.962	-0.961	-0.959	-0.958	-0.958	-0.956	-0.956	-0.956	-0.958	-0.958	-0.961	-0.962	-0.965	-0.970	-0.974	-0.978	-0.982	-0.989	-0.995	-1.002	-1.009	-1.018	-1.026	-1.035	-1.045	-1.055	-1.065	-1.075	-1.086	-1.098	-1.110	-1.121	-1.134	-1.146	-1.159	-1.171	-1.184	-1.198	-1.211	-1.224	-1.238	-1.251	-1.265	-1.278	-1.290	-1.302	-1.315	-1.328	-1.340	-1.354	-1.365	-1.376	-1.388	-1.399	-1.409	-1.420	-1.429	-1.439	-1.449	-1.456	-1.465	-1.472	-1.480	-1.488	-1.495	-1.501	-1.508	-1.514	-1.519	-1.522	-1.528	-1.532	-1.536	-1.540	-1.542	-1.546	-1.549	-1.550	-1.551	-1.554	-1.555	-1.556	-1.558	-1.558	-1.560	-1.559	-1.559	-1.559	-1.558	-1.558	-1.556	-1.554	-1.552	-1.550	-1.548	-1.544	-1.541	-1.538	-1.534	-1.529	-1.525	-1.520	-1.515	-1.509	-1.502	-1.496	-1.489	-1.481	-1.474	-1.465	-1.458	-1.448	-1.439	-1.428	-1.419	-1.409	-1.398	-1.386	-1.375	-1.364	-1.352	-1.341	-1.330	-1.318	-1.306	-1.294	-1.282	-1.271	-1.260	-1.249	-1.238	-1.228	-1.218	-1.208	-1.198	-1.189	-1.181	-1.174	-1.166	-1.161	-1.154	-1.150	-1.146	-1.142	-1.141	-1.139	-1.139	-1.139	-1.139	-1.142	-1.145	-1.148	-1.152	-1.159	-1.164	-1.170	-1.179	-1.188	-1.196	-1.206	-1.218	-1.228	-1.239	-1.251	-1.262	-1.275	-1.289	-1.302	-1.315	-1.329	-1.342	-1.356	-1.370	-1.385	-1.398	-1.411	-1.424	-1.436	-1.449	-1.460	-1.471	-1.482	-1.492	-1.501	-1.510	-1.519	-1.525	-1.531	-1.538	-1.542	-1.546	-1.550	-1.551	-1.552	-1.554	-1.554	-1.551	-1.550	-1.546	-1.541	-1.538	-1.531	-1.525	-1.518	-1.510	-1.501	-1.491	-1.481	-1.471	-1.460	-1.448	-1.436	-1.422	-1.410	-1.395	-1.381	-1.366	-1.351	-1.335	-1.320	-1.304	-1.288	-1.271	-1.254	-1.236	-1.219	-1.201	-1.184	-1.166	-1.150	-1.132	-1.114	-1.098	-1.079	-1.062	-1.045	-1.029	-1.011	-0.995	-0.979	-0.962	-0.948	-0.934	-0.918	-0.904	-0.890	-0.879	-0.865	-0.852	-0.842	-0.831	-0.821	-0.812	-0.802	-0.795	-0.789	-0.781	-0.778	-0.771	-0.768	-0.765	-0.761	-0.760	-0.759	-0.760	-0.760	-0.761	-0.764	-0.768	-0.771	-0.775	-0.781	-0.788	-0.792	-0.800	-0.808	-0.815	-0.824	-0.832	-0.841	-0.849	-0.858	-0.868	-0.875	-0.884	-0.892	-0.900	-0.909	-0.915	-0.922	-0.929	-0.935	-0.939	-0.942	-0.948	-0.950	-0.951	-0.952	-0.952	-0.952	-0.950	-0.946	-0.944	-0.938	-0.932	-0.926	-0.918	-0.909	-0.899	-0.888	-0.876	-0.864	-0.850	-0.836	-0.821	-0.806	-0.791	-0.776	-0.759	-0.744	-0.726	-0.711	-0.695	-0.678	-0.664	-0.648	-0.632	-0.618	-0.602	-0.590	-0.576	-0.564	-0.552	-0.541	-0.532	-0.524	-0.516	-0.509	-0.505	-0.500	-0.498	-0.495	-0.495	-0.496	-0.498	-0.500	-0.505	-0.510	-0.516	-0.524	-0.531	-0.541	-0.551	-0.561	-0.574	-0.585	-0.598	-0.611	-0.625	-0.639	-0.654	-0.669	-0.684	-0.698	-0.714	-0.729	-0.744	-0.758	-0.772	-0.788	-0.800	-0.814	-0.826	-0.839	-0.850	-0.860	-0.871	-0.880	-0.890	-0.898	-0.906	-0.912	-0.919	-0.924	-0.929	-0.932	-0.936	-0.939	-0.940	-0.941	-0.941	-0.940	-0.939	-0.936	-0.934	-0.931	-0.928	-0.922	-0.919	-0.912	-0.908	-0.901	-0.895	-0.889	-0.881	-0.874	-0.865	-0.858	-0.850	-0.842	-0.832	-0.825	-0.816	-0.806	-0.798	-0.788	-0.779	-0.770	-0.760	-0.749	-0.740	-0.731	-0.720	-0.710	-0.700	-0.690	-0.681	-0.671	-0.661	-0.652	-0.642	-0.632	-0.622	-0.614	-0.604	-0.596	-0.588	-0.579	-0.571	-0.562	-0.555	-0.548	-0.540	-0.534	-0.528	-0.522	-0.518	-0.514	-0.510	-0.505	-0.504	-0.501	100.000	5.000	2.000	1.000	3.000	0.000	0.000	0.000	0.000	0.000	0.000	0.000	0.000	0.000	0.000	0.000	0.000	0.000	-0.836	-0.842	-0.848	-0.851	-0.858	-0.864	-0.869	-0.874	-0.880	-0.885	-0.891	-0.898	-0.904	-0.910	-0.916	-0.922	-0.930	-0.936	-0.944	-0.951	-0.958	-0.965	-0.972	-0.980	-0.988	-0.996	-1.004	-1.012	-1.021	-1.029	-1.038	-1.048	-1.056	-1.065	-1.075	-1.085	-1.095	-1.106	-1.116	-1.126	-1.139	-1.149	-1.161	-1.172	-1.184	-1.196	-1.209	-1.220	-1.234	-1.246	-1.260	-1.274	-1.288	-1.301	-1.316	-1.330	-1.345	-1.360	-1.374	-1.391	-1.406	-1.422	-1.436	-1.452	-1.470	-1.486	-1.502	-1.519	-1.536	-1.554	-1.570	-1.588	-1.604	-1.621	-1.638	-1.654	-1.670	-1.686	-1.704	-1.720	-1.735	-1.751	-1.766	-1.781	-1.796	-1.810	-1.825	-1.838	-1.851	-1.862	-1.876	-1.886	-1.898	-1.908	-1.918	-1.926	-1.934	-1.941	-1.948	-1.954	-1.959	-1.962	-1.965	-1.969	-1.971	-1.970	-1.970	-1.970	-1.969	-1.965	-1.962	-1.958	-1.952	-1.946	-1.941	-1.934	-1.924	-1.915	-1.905	-1.894	-1.884	-1.871	-1.859	-1.846	-1.832	-1.819	-1.804	-1.789	-1.774	-1.758	-1.741	-1.725	-1.708	-1.691	-1.674	-1.656	-1.639	-1.621	-1.604	-1.586	-1.569	-1.550	-1.532	-1.515	-1.498	-1.479	-1.461	-1.444	-1.426	-1.409	-1.391	-1.375	-1.358	-1.340	-1.324	-1.308	-1.291	-1.275	-1.258	-1.242	-1.225	-1.210	-1.194	-1.178	-1.162	-1.146	-1.131	-1.116	-1.101	-1.086	-1.071	-1.056	-1.042	-1.026	-1.012	-0.999	-0.984	-0.969	-0.955	-0.941	-0.926	-0.914	-0.900	-0.886	-0.874	-0.861	-0.849	-0.836	-0.825	-0.812	-0.801	-0.790	-0.779	-0.769	-0.759	-0.748	-0.739	-0.730	-0.721	-0.711	-0.704	-0.696	-0.689	-0.681	-0.675	-0.669	-0.662	-0.656	-0.651	-0.646	-0.641	-0.636	-0.632	-0.628	-0.625	-0.621	-0.618	-0.615	-0.611	-0.608	-0.606	-0.602	-0.601	-0.598	-0.595	-0.594	-0.591	-0.588	-0.586	-0.584	-0.581	-0.579	-0.576	-0.574	-0.570	-0.568	-0.566	-0.562	-0.560	-0.558	-0.555	-0.552	-0.549	-0.546	-0.544	-0.542	-0.539	-0.536	-0.535	-0.532	-0.531	-0.529	-0.529	-0.528	-0.528	-0.526	-0.526	-0.526	-0.526	-0.528	-0.529	-0.530	-0.532	-0.535	-0.536	-0.540	-0.542	-0.548	-0.551	-0.556	-0.561	-0.566	-0.571	-0.578	-0.584	-0.590	-0.596	-0.604	-0.610	-0.618	-0.625	-0.631	-0.639	-0.646	-0.652	-0.661	-0.668	-0.675	-0.682	-0.688	-0.695	-0.700	-0.708	-0.712	-0.719	-0.722	-0.728	-0.731	-0.735	-0.738	-0.739	-0.742	-0.744	-0.744	-0.744	-0.744	-0.744	-0.741	-0.740	-0.738	-0.734	-0.731	-0.728	-0.724	-0.718	-0.712	-0.706	-0.700	-0.695	-0.688	-0.681	-0.674	-0.665	-0.658	-0.650	-0.641	-0.632	-0.624	-0.615	-0.606	-0.598	-0.589	-0.580	-0.571	-0.561	-0.552	-0.545	-0.536	-0.529	-0.520	-0.512	-0.505	-0.498	-0.490	-0.485	-0.479	-0.474	-0.468	-0.462	-0.459	-0.455	-0.451	-0.449	-0.446	-0.445	-0.444	-0.444	-0.442	-0.444	-0.445	-0.446	-0.450	-0.452	-0.456	-0.460	-0.465	-0.471	-0.479	-0.485	-0.492	-0.501	-0.511	-0.520	-0.530	-0.541	-0.552	-0.565	-0.578	-0.590	-0.605	-0.618	-0.634	-0.648	-0.664	-0.679	-0.695	-0.712	-0.729	-0.746	-0.762	-0.780	-0.796	-0.814	-0.830	-0.848	-0.865	-0.881	-0.898	-0.914	-0.930	-0.945	-0.961	-0.975	-0.990	-1.004	-1.016	-1.030	-1.042	-1.054	-1.065	-1.075	-1.086	-1.095	-1.104	-1.110	-1.118	-1.124	-1.129	-1.135	-1.139	-1.142	-1.146	-1.149	-1.150	-1.151	-1.152	-1.152	-1.152	-1.152	-1.152	-1.151	-1.150	-1.149	-1.146	-1.145	-1.142	-1.140	-1.136	-1.134	-1.131	-1.128	-1.125	-1.121	-1.119	-1.115	-1.112	-1.110	-1.106	-1.104	-1.100	-1.098	-1.094	-1.091	-1.088	-1.084	-1.081	-1.078	-1.075	-1.071	-1.068	-1.064	-1.059	-1.055	-1.051	-1.046	-1.040	-1.036	-1.030	-1.025	-1.019	-1.012	-1.006	-1.000	-0.994	-0.986	-0.979	-0.972	-0.965	-0.958	-0.950	-0.941	-0.934	-0.928	-0.919	-0.912	-0.906	-0.899	-0.891	-0.885	-0.880	-0.874	-0.868	-0.864	-0.859	-0.855	-0.851	-0.849	-0.848	-0.846	-0.846	-0.846	-0.848	-0.850	-0.854	-0.856	-0.861	-0.868	-0.874	-0.882	-0.890	-0.900	-0.910	-0.919	-0.931	-0.944	-0.956	-0.970	-0.984	-0.998	-1.012	-1.029	-1.044	-1.059	-1.075	-1.091	-1.108	-1.124	-1.140	-1.156	-1.171	-1.188	-1.202	-1.216	-1.230	-1.244	-1.258	-1.269	-1.280	-1.290	-1.300	-1.309	-1.316	-1.324	-1.329	-1.335	-1.339	-1.340	-1.341	-1.342	-1.341	-1.340	-1.338	-1.332	-1.328	-1.321	-1.314	-1.306	-1.296	-1.285	-1.274	-1.262	-1.250	-1.235	-1.221	-1.206	-1.190	-1.174	-1.158	-1.139	-1.121	-1.102	-1.082	-1.064	-1.044	-1.024	-1.004	-0.984	-0.962	-0.942	-0.921	-0.901	-0.881	-0.860	-0.840	-0.821	-0.801	-0.782	-0.764	-0.745	-0.726	-0.709	-0.691	-0.675	-0.659	-0.644	-0.629	-0.614	-0.600	-0.588	-0.574	-0.562	-0.551	-0.541	-0.531	-0.524	-0.515	-0.507	-0.501	-0.496	-0.490	-0.485	-0.482	-0.480	-0.478	-0.476	-0.476	-0.476	-0.478	-0.479	-0.481	-0.484	-0.486	-0.490	-0.495	-0.499	-0.504	-0.509	-0.515	-0.520	-0.526	-0.531	-0.538	-0.544	-0.550	-0.556	-0.561	-0.566	-0.572	-0.576	-0.581	-0.585	-0.589	-0.590	-0.592	-0.595	-0.596	-0.595	-0.594	-0.592	-0.590	-0.588	-0.582	-0.578	-0.571	-0.564	-0.556	-0.549	-0.538	-0.528	-0.518	-0.505	-0.492	-0.479	-0.466	-0.452	-0.438	-0.422	-0.406	-0.391	-0.376	-0.360	-0.344	-0.328	-0.312	-0.298	-0.281	-0.268	-0.252	-0.240	-0.226	-0.214	-0.201	-0.190	-0.181	-0.171	-0.164	-0.158	-0.151	-0.146	-0.142	-0.141	-0.140	-0.141	-0.142	-0.146	-0.150	-0.156	-0.162	-0.170	-0.180	-0.189	-0.200	-0.214	-0.226	-0.240	-0.255	-0.271	-0.288	-0.305	-0.322	-0.340	-0.358	-0.378	-0.396	-0.416	-0.434	-0.454	-0.472	-0.491	-0.510	-0.528	-0.545	-0.562	-0.580	-0.596	-0.612	-0.626	-0.640	-0.654	-0.666	-0.678	-0.689	-0.699	-0.708	-0.715	-0.722	-0.729	-0.734	-0.739	-0.741	-0.744	-0.745	-0.746	-0.746	-0.744	-0.742	-0.740	-0.738	-0.734	-0.729	-0.724	-0.718	-0.711	-0.705	-0.698	-0.690	-0.682	-0.674	-0.666	-0.658	-0.649	-0.640	-0.630	-0.621	-0.612	-0.604	-0.594	-0.585	-0.576	-0.566	-0.556	-0.549	-0.540	-0.531	-0.522	-0.512	-0.505	-0.498	-0.489	-0.481	-0.475	-0.468	-0.461	-0.455	-0.448	-0.441	-0.435	-0.430	-0.425	-0.420	-0.414	-0.410	-0.406	-0.402	-0.399	-0.396	-0.394	-0.391	-0.389	-0.388	-0.385	-0.385	-0.384	-0.384	-0.382	-0.384	-0.385	-0.385	-0.388	-0.389	-0.390	-0.392	-0.395	-0.399	-0.401	-0.405	-0.409	-0.412	-0.416	-0.420	-0.426	-0.430	-0.435	-0.440	-0.445	-0.450	-0.456	-0.460	-0.466	-0.470	-0.476	-0.481	-0.485	-0.490	-0.494	-0.498	-0.502	-0.506	-0.510	-0.514	-0.516	-0.519	-0.521	-0.524	-0.526	-0.529	-0.529	-0.530	-0.532	-0.532	-0.532	-0.532	-0.534	-0.532	-0.532	-0.532	-0.532	-0.532	-0.532	-0.531	-0.531	-0.530	-0.529	-0.529	-0.529	-0.528	-0.526	-0.526	-0.526	-0.525	-0.525	-0.524	-0.524	-0.522	-0.522	-0.521	-0.521	-0.521	-0.520	-0.519	-0.518	-0.518	-0.516	-0.515	-0.515	-0.512	-0.510	-0.510	-0.506	-0.505	-0.502	-0.500	-0.496	-0.494	-0.489	-0.485	-0.481	-0.476	-0.471	-0.465	-0.461	-0.455	-0.449	-0.442	-0.435	-0.429	-0.421	-0.415	-0.409	-0.401	-0.394	-0.386	-0.379	-0.371	-0.366	-0.360	-0.352	-0.348	-0.340	-0.335	-0.330	-0.326	-0.322	-0.319	-0.316	-0.315	-0.312	-0.312	-0.314	-0.315	-0.316	-0.319	-0.322	-0.326	-0.332	-0.338	-0.345	-0.352	-0.360	-0.370	-0.380	-0.390	-0.400	-0.411	-0.422	-0.435	-0.449	-0.461	-0.474	-0.488	-0.500	-0.515	-0.528	-0.542	-0.555	-0.568	-0.580	-0.592	-0.604	-0.615	-0.625	-0.635	-0.644	-0.651	-0.659	-0.664	-0.669	-0.672	-0.676	-0.678	-0.678	-0.678	-0.674	-0.671	-0.668	-0.662	-0.655	-0.646	-0.639	-0.628	-0.616	-0.604	-0.590	-0.575	-0.560	-0.544	-0.526	-0.509	-0.490	-0.471	-0.450	-0.430	-0.409	-0.388	-0.365	-0.344	-0.322	-0.300	-0.278	-0.255	-0.235	-0.214	-0.192	-0.171	-0.151	-0.132	-0.112	-0.095	-0.078	-0.060	-0.045	-0.030	-0.016	-0.004	0.009	0.020	0.030	0.039	0.046	0.054	0.060	0.064	0.069	0.071	0.072	0.075	0.074	0.074	0.072	0.069	0.066	0.062	0.059	0.052	0.048	0.041	0.035	0.029	0.021	0.014	0.006	-0.002	-0.010	-0.018	-0.026	-0.034	-0.041	-0.050	-0.056	-0.064	-0.070	-0.078	-0.082	-0.089	-0.094	-0.099	-0.102	-0.106	-0.109	-0.111	-0.114	-0.115	-0.116	-0.116	-0.116	-0.115	-0.115	-0.112	-0.110	-0.106	-0.104	-0.100	-0.095	-0.090	-0.084	-0.078	-0.071	-0.065	-0.058	-0.050	-0.042	-0.035	-0.026	-0.019	-0.009	0.000	0.008	0.016	0.025	0.034	0.042	0.051	0.060	0.069	0.078	0.085	0.094	0.101	0.109	0.116	0.124	0.130	0.136	0.142	0.149	0.154	0.160	0.165	0.169	0.172	0.176	0.179	0.182	0.182	0.185	0.186	0.188	0.186	0.186	0.186	0.184	0.181	0.180	0.176	0.172	0.169	0.164	0.159	0.154	0.148	0.140	0.134	0.126	0.118	0.110	0.101	0.092	0.084	0.074	0.064	0.054	0.042	0.032	0.022	0.011	0.000	-0.010	-0.021	-0.032	-0.042	-0.052	-0.064	-0.074	-0.084	-0.094	-0.104	-0.112	-0.121	-0.130	-0.138	-0.146	-0.154	-0.161	-0.166	-0.172	-0.179	-0.184	-0.189	-0.192	-0.196	-0.200	-0.202	-0.205	-0.208	-0.209	-0.210	-0.210	-0.211	-0.211	-0.211	-0.211	-0.210	-0.210	-0.209	-0.208	-0.206	-0.205	-0.204	-0.202	-0.201	-0.200	-0.199	-0.199	-0.198	-0.198	-0.196	-0.196	-0.196	-0.198	-0.199	-0.200	-0.202	-0.204	-0.206	-0.210	-0.212	-0.216	-0.221	-0.225	-0.231	-0.238	-0.245	-0.251	-0.259	-0.268	-0.275	-0.284	-0.294	-0.302	-0.312	-0.322	-0.335	-0.345	-0.358	-0.369	-0.380	-0.392	-0.405	-0.419	-0.431	-0.444	-0.458	-0.469	-0.482	-0.495	-0.507	-0.520	-0.532	-0.545	-0.556	-0.569	-0.581	-0.592	-0.604	-0.614	-0.625	-0.635	-0.644	-0.652	-0.661	-0.670	-0.676	-0.684	-0.690	-0.695	-0.700	-0.705	-0.708	-0.711	-0.712	-0.712	-0.712	-0.712	-0.711	-0.709	-0.705	-0.701	-0.696	-0.691	-0.685	-0.678	-0.669	-0.660	-0.650	-0.640	-0.629	-0.615	-0.602	-0.590	-0.575	-0.559	-0.544	-0.526	-0.510	-0.491	-0.474	-0.455	-0.434	-0.415	-0.395	-0.372	-0.352	-0.330	-0.309	-0.289	-0.268	-0.246	-0.222	-0.201	-0.181	-0.160	-0.139	-0.119	-0.099	-0.079	-0.060	-0.041	-0.022	-0.004	0.012	0.029	0.044	0.060	0.074	0.086	0.100	0.111	0.121	0.131	0.141	0.149	0.156	0.162	0.168	0.171	0.175	0.178	0.179	0.180	0.180	0.178	0.176	0.172	0.169	0.165	0.160	0.155	0.148	0.141	0.134	0.126	0.118	0.109	0.099	0.090	0.080	0.070	0.059	0.050	0.039	0.028	0.018	0.006	-0.004	-0.014	-0.025	-0.035	-0.045	-0.055	-0.066	-0.075	-0.084	-0.094	-0.102	-0.112	-0.120	-0.129	-0.136	-0.142	-0.151	-0.158	-0.164	-0.170	-0.176	-0.181	-0.186	-0.191	-0.196	-0.200	-0.205	-0.209	-0.211	-0.214	-0.218	-0.221	-0.224	-0.226	-0.229	-0.231	-0.234	-0.235	-0.238	-0.239	-0.241	-0.242	-0.245	-0.246	-0.248	-0.251	-0.252	-0.254	-0.256	-0.259	-0.261	-0.262	-0.265	-0.268	-0.270	-0.272	-0.276	-0.278	-0.281	-0.282	-0.285	-0.289	-0.290	-0.294	-0.296	-0.299	-0.302	-0.305	-0.308	-0.310	-0.312	-0.315	-0.318	-0.320	-0.322	-0.325	-0.328	-0.330	-0.332	-0.335	-0.335	-0.336	-0.339	-0.340	-0.342	-0.342	-0.344	-0.344	-0.345	-0.345	-0.345	-0.346	-0.346	-0.345	-0.346	-0.345	-0.344	-0.344	-0.342	-0.342	-0.341	-0.340	-0.340	-0.339	-0.338	-0.336	-0.335	-0.334	-0.332	-0.331	-0.330	-0.330	-0.329	-0.329	-0.329	-0.330	-0.330	-0.330	-0.330	-0.330	-0.331	-0.332	-0.335	-0.336	-0.338	-0.341	-0.344	-0.346	-0.350	-0.354	-0.358	-0.361	-0.366	-0.372	-0.378	-0.382	-0.389	-0.394	-0.401	-0.408	-0.415	-0.421	-0.429	-0.436	-0.444	-0.451	-0.459	-0.466	-0.474	-0.481	-0.489	-0.496	-0.504	-0.510	-0.516	-0.522	-0.529	-0.534	-0.539	-0.542	-0.548	-0.550	-0.552	-0.555	-0.558	-0.558	-0.558	-0.556	-0.555	-0.552	-0.549	-0.544	-0.539	-0.534	-0.526	-0.518	-0.509	-0.499	-0.488	-0.475	-0.461	-0.449	-0.432	-0.416	-0.400	-0.381	-0.362	-0.344	-0.322	-0.302	-0.280	-0.258	-0.235	-0.211	-0.188	-0.162	-0.138	-0.112	-0.088	-0.061	-0.036	-0.010	0.016	0.042	0.069	0.094	0.120	0.144	0.170	0.195	0.218	0.241	0.265	0.286	0.309	0.330	0.350	0.369	0.389	0.408	0.424	0.440	0.456	0.470	0.484	0.498	0.509	0.520	0.531	0.540	0.549	0.556	0.564	0.569	0.575	0.579	0.582	0.585	0.589	0.589	0.591	0.592	0.591	0.591	0.591	0.589	0.588	0.586	0.584	0.581	0.579	0.576	0.572	0.570	0.568	0.564	0.560	0.558	0.554	0.551	0.548	0.544	0.540	0.538	0.535	0.530	0.528	0.524	0.521	0.518	0.514	0.510	0.506	0.502	0.499	0.494	0.490	0.486	0.480	0.475	0.469	0.465	0.459	0.451	0.445	0.438	0.430	0.421	0.414	0.405	0.396	0.385	0.376	0.366	0.355	0.342	0.332	0.320	0.308	0.295	0.282	0.268	0.255	0.240	0.228	0.212	0.199	0.184	0.170	0.156	0.141	0.129	0.114	0.101	0.086	0.074	0.061	0.049	0.038	0.025	0.014	0.004	-0.006	-0.016	-0.025	-0.032	-0.040	-0.048	-0.052	-0.058	-0.062	-0.066	-0.069	-0.071	-0.074	-0.075	-0.074	-0.074	-0.074	-0.071	-0.069	-0.065	-0.062	-0.058	-0.052	-0.048	-0.041	-0.035	-0.028	-0.021	-0.014	-0.005	0.002	0.011	0.020	0.029	0.038	0.048	0.058	0.068	0.076	0.088	0.096	0.108	0.118	0.128	0.138	0.148	0.159	0.168	0.178	0.188	0.198	0.208	0.216	0.226	0.236	0.245	0.254	0.264	0.272	0.281	0.291	0.300	0.310	0.318	0.326	0.335	0.344	0.352	0.361	0.369	0.378	0.385	0.392	0.401	0.408	0.416	0.421	0.430	0.435	0.441	0.449	0.452	0.459	0.464	0.469	0.472	0.478	0.479	0.482	0.485	0.486	0.489	0.490	0.490	0.489	0.488	0.486	0.484	0.481	0.479	0.475	0.470	0.464	0.459	0.452	0.445	0.438	0.429	0.420	0.410	0.400	0.390	0.379	0.366	0.355	0.342	0.329	0.315	0.302	0.288	0.275	0.260	0.246	0.231	0.216	0.201	0.186	0.171	0.158	0.141	0.128	0.111	0.099	0.084	0.070	0.055	0.041	0.028	0.014	0.001	-0.012	-0.025	-0.038	-0.049	-0.060	-0.071	-0.082	-0.092	-0.104	-0.114	-0.122	-0.132	-0.142	-0.151	-0.160	-0.169	-0.176	-0.185	-0.192	-0.199	-0.206	-0.212	-0.220	-0.226	-0.231	-0.238	-0.244	-0.249	-0.252	-0.256	-0.261	-0.264	-0.268	-0.270	-0.271	-0.272	-0.274	-0.274	-0.275	-0.274	-0.271	-0.270	-0.268	-0.264	-0.259	-0.254	-0.248	-0.241	-0.234	-0.225	-0.215	-0.205	-0.192	-0.181	-0.168	-0.151	-0.136	-0.120	-0.102	-0.084	-0.064	-0.044	-0.024	-0.001	0.021	0.046	0.070	0.095	0.120	0.146	0.172	0.199	0.226	0.254	0.281	0.309	0.336	0.364	0.390	0.418	0.444	0.470	0.495	0.520	0.545	0.568	0.589	0.610	0.631	0.651	0.669	0.685	0.701	0.715	0.729	0.740	0.750	0.759	0.766	0.771	0.776	0.779	0.780	0.779	0.776	0.774	0.769	0.762	0.755	0.746	0.735	0.724	0.711	0.698	0.682	0.666	0.649	0.630	0.611	0.591	0.570	0.548	0.526	0.504	0.480	0.456	0.431	0.406	0.382	0.356	0.331	0.305	0.278	0.252	0.225	0.199	0.172	0.146	0.120	0.094	0.069	0.042	0.018	-0.008	-0.032	-0.056	-0.081	-0.104	-0.129	-0.151	-0.172	-0.195	-0.216	-0.238	-0.258	-0.276	-0.295	-0.314	-0.330	-0.346	-0.361	-0.376	-0.390	-0.402	-0.415	-0.425	-0.434	-0.442	-0.450	-0.455	-0.461	-0.464	-0.466	-0.466	-0.466	-0.465	-0.462	-0.458	-0.451	-0.445	-0.436	-0.426	-0.416	-0.402	-0.389	-0.374	-0.358	-0.339	-0.321	-0.301	-0.279	-0.256	-0.234	-0.210	-0.185	-0.159	-0.134	-0.105	-0.078	-0.050	-0.021	0.008	0.038	0.065	0.095	0.122	0.152	0.180	0.209	0.235	0.264	0.290	0.315	0.341	0.365	0.388	0.410	0.432	0.452	0.471	0.489	0.506	0.521	0.536	0.550	0.560	0.571	0.580	0.589	0.595	0.601	0.605	0.608	0.610	0.610	0.610	0.609	0.606	0.604	0.599	0.595	0.590	0.584	0.576	0.570	0.562	0.555	0.546	0.538	0.530	0.521	0.514	0.504	0.496	0.488	0.481	0.472	0.466	0.459	0.452	0.448	0.442	0.438	0.434	0.430	0.428	0.425	0.424	0.424	0.422	0.422	0.425	0.428	0.430	0.434	0.436	0.441	0.448	0.452	0.460	0.468	0.475	0.482	0.491	0.500	0.510	0.520	0.530	0.540	0.552	0.562	0.574	0.586	0.596	0.609	0.621	0.632	0.644	0.658	0.670	0.680	0.692	0.705	0.716	0.728	0.739	0.750	0.761	0.771	0.782	0.792	0.802	0.812	0.822	0.831	0.841	0.849	0.858	0.866	0.874	0.880	0.889	0.895	0.901	0.908	0.914	0.919	0.925	0.929	0.934	0.938	0.941	0.945	0.949	0.951	0.954	0.956	0.958	0.958	0.959	0.959	0.960	0.959	0.958	0.958	0.955	0.954	0.951	0.949	0.946	0.941	0.938	0.934	0.929	0.922	0.916	0.910	0.904	0.896	0.889	0.881	0.872	0.864	0.855	0.846	0.836	0.828	0.816	0.806	0.795	0.784	0.772	0.761	0.750	0.739	0.726	0.715	0.704	0.691	0.680	0.669	0.658	0.646	0.636	0.625	0.615	0.605	0.595	0.586	0.578	0.570	0.564	0.556	0.550	0.545	0.541	0.536	0.534	0.531	0.530	0.529	0.529	0.530	0.531	0.534	0.538	0.542	0.548	0.554	0.561	0.569	0.576	0.586	0.596	0.608	0.620	0.632	0.645	0.658	0.672	0.688	0.702	0.716	0.732	0.748	0.764	0.780	0.796	0.812	0.830	0.845	0.861	0.876	0.892	0.906	0.921	0.935	0.948	0.960	0.971	0.982	0.992	1.002	1.010	1.018	1.024	1.029	1.034	1.038	1.040	1.040	1.040	1.040	1.038	1.034	1.030	1.025	1.019	1.011	1.002	0.994	0.984	0.972	0.961	0.949	0.936	0.922	0.910	0.895	0.880	0.865	0.849	0.834	0.819	0.804	0.788	0.772	0.758	0.742	0.728	0.715	0.700	0.688	0.675	0.662	0.652	0.642	0.632	0.624	0.615	0.609	0.602	0.596	0.592	0.589	0.586	0.585	0.584	0.584	0.585	0.586	0.590	0.592	0.598	0.602	0.609	0.616	0.624	0.631	0.641	0.650	0.660	0.671	0.682	0.694	0.706	0.719	0.731	0.745	0.758	0.771	0.786	0.800	0.814	0.829	0.842	0.856	0.870	0.885	0.899	0.912	0.925	0.940	0.952	0.966	0.978	0.990	1.002	1.015	1.026	1.039	1.050	1.061	1.071	1.082	1.091	1.100	1.109	1.119	1.128	1.135	1.141	1.149	1.156	1.162	1.168	1.174	1.179	1.184	1.188	1.192	1.195	1.200	1.202	1.205	1.209	1.211	1.211	1.214	1.215	1.216	1.216	1.218	1.218	1.219	1.218	1.219	1.218	1.218	1.218	1.216	1.215	1.215	1.214	1.212	1.211	1.210	1.209	1.208	1.208	1.205	1.204	1.202	1.202	1.201	1.201	1.200	1.200	1.199	1.199	1.199	1.199	1.199	1.199	1.199	1.199	1.199	1.199	1.200	1.201	1.202	1.202	1.204	1.205	1.204	1.205	1.206	1.208	1.209	1.208	1.210	1.210	1.210	1.210	1.211	1.211	1.211	1.210	1.210	1.210	1.209	1.208	1.208	1.206	1.205	1.202	1.200	1.199	1.198	1.195	1.191	1.190	1.188	1.184	1.181	1.179	1.175	1.171	1.168	1.165	1.161	1.158	1.152	1.150	1.145	1.141	1.138	1.134	1.129	1.126	1.121	1.118	1.114	1.110	1.106	1.100	1.096	1.092	1.089	1.084	1.080	1.076	1.072	1.068	1.064	1.059	1.054	1.050	1.044	1.040	1.035	1.029	1.025	1.019	1.014	1.009	1.002	0.996	0.990	0.984	0.978	0.971	0.965	0.958	0.952	0.945	0.939	0.931	0.924	0.919	0.911	0.905	0.899	0.892	0.886	0.879	0.874	0.869	0.862	0.858	0.852	0.849	0.845	0.841	0.838	0.835	0.831	0.830	0.829	0.828	0.826	0.828	0.829	0.829	0.830	0.832	0.835	0.838	0.841	0.846	0.851	0.856	0.862	0.868	0.875	0.882	0.889	0.898	0.905	0.914	0.921	0.930	0.939	0.949	0.959	0.968	0.976	0.986	0.995	1.004	1.014	1.021	1.031	1.039	1.048	1.055	1.064	1.071	1.078	1.084	1.090	1.095	1.100	1.106	1.109	1.112	1.116	1.119	1.121	1.122	1.124	1.124	1.125	1.125	1.124	1.122	1.122	1.120	1.119	1.116	1.114	1.111	1.109	1.105	1.104	1.100	1.098	1.095	1.092	1.091	1.089	1.088	1.088	1.086	1.086	1.088	1.089	1.090	1.092	1.096	1.100	1.105	1.111	1.118	1.125	1.135	1.144	1.155	1.166	1.179	1.192	1.208	1.222	1.239	1.256	1.274	1.294	1.312	1.334	1.355	1.376	1.400	1.422	1.446	1.470	1.494	1.519	1.544	1.568	1.594	1.619	1.642	1.668	1.692	1.716	1.740	1.762	1.786	1.806	1.829	1.849	1.866	1.885	1.902	1.919	1.932	1.946	1.958	1.969	1.978	1.985	1.991	1.995	1.999	2.000	2.000	1.998	1.995	1.989	1.981	1.974	1.962	1.951	1.938	1.922	1.906	1.888	1.868	1.848	1.824	1.800	1.775	1.750	1.722	1.695	1.666	1.636	1.605	1.574	1.541	1.509	1.476	1.442	1.410	1.376	1.342	1.308	1.275	1.242	1.209	1.176	1.144	1.112	1.082	1.052	1.022	0.995	0.968	0.941	0.916	0.892	0.870	0.849	0.830	0.810	0.794	0.778	0.764	0.751	0.741	0.731	0.724	0.719	0.714	0.711	0.711	0.711	0.714	0.718	0.724	0.731	0.739	0.749	0.761	0.774	0.788	0.804	0.820	0.839	0.859	0.878	0.899	0.921	0.944	0.968	0.991	1.016	1.042	1.068	1.095	1.121	1.148	1.176	1.202	1.229	1.256	1.282	1.309	1.335	1.361	1.386	1.411	1.436	1.460	1.484	1.506	1.528	1.549	1.569	1.589	1.608	1.624	1.641	1.658	1.672	1.688	1.700	1.712	1.722	1.734	1.742	1.750	1.758	1.764	1.769	1.774	1.778	1.780	1.782	1.784	1.785	1.785	1.784	1.781	1.780	1.776	1.774	1.769	1.765	1.760	1.754	1.749	1.742	1.735	1.729	1.722	1.715	1.708	1.699	1.690	1.682	1.674	1.666	1.659	1.650	1.641	1.634	1.625	1.618	1.610	1.601	1.594	1.586	1.579	1.571	1.565	1.558	1.550	1.542	1.536	1.530	1.524	1.519	1.512	1.506	1.501	1.495	1.490	1.485	1.480	1.475	1.471	1.468	1.462	1.459	1.454	1.451	1.448	1.444	1.441	1.438	1.434	1.430	1.428	1.422	1.420	1.416	1.414	1.411	1.408	1.405	1.401	1.399	1.395	1.391	1.389	1.385	1.382	1.379	1.376	1.374	1.370	1.368	1.365	1.362	1.359	1.356	1.355	1.351	1.350	1.348	1.345	1.344	1.342	1.342	1.341	1.340	1.340	1.339	1.340	1.340	1.340	1.341	1.344	1.345	1.348	1.349	1.351	1.355	1.358	1.361	1.365	1.370	1.374	1.379	1.384	1.389	1.395	1.400	1.406	1.411	1.419	1.425	1.432	1.439	1.445	1.452	1.460	1.468	1.475	1.484	1.490	1.499	1.506	1.515	1.522	1.530	1.539	1.548	1.555	1.564	1.572	1.581	1.589	1.599	1.606	1.616	1.625	1.634	1.642	1.652	1.662	1.672	1.681	1.692	1.702	1.712	1.724	1.735	1.746	1.758	1.769	1.781	1.792	1.805	1.818	1.831	1.844	1.856	1.869	1.882	1.895	1.909	1.921	1.934	1.948	1.961	1.974	1.986	1.999	2.010	2.022	2.035	2.045	2.056	2.066	2.075	2.084	2.092	2.100	2.106	2.112	2.118	2.121	2.125	2.128	2.128	2.128	2.128	2.125	2.121	2.118	2.112	2.106	2.099	2.090	2.079	2.069	2.056	2.045	2.031	2.016	2.000	1.982	1.966	1.948	1.929	1.910	1.889	1.868	1.848	1.825	1.804	1.781	1.759	1.736	1.714	1.691	1.669	1.645	1.622	1.600	1.579	1.558	1.535	1.515	1.494	1.472	1.454	1.435	1.416	1.399	1.381	1.365	1.350	1.334	1.320	1.305	1.292	1.280	1.269	1.258	1.246	1.236	1.226	1.218	1.209	1.201	1.192	1.186	1.179	1.172	1.166	1.160	1.155	1.149	1.144	1.139	1.134	1.129	1.124	1.119	1.114	1.110	1.104	1.100	1.095	1.090	1.086	1.080	1.076	1.070	1.065	1.060	1.054	1.050	1.044	1.039	1.034	1.029	1.024	1.019	1.014	1.009	1.004	1.000	0.995	0.991	0.986	0.982	0.979	0.975	0.971	0.969	0.966	0.964	0.961	0.959	0.956	0.955	0.954	0.952	0.951	0.951	0.950	0.950	0.950	0.950	0.951	0.950	0.951	0.951	0.951	0.952	0.954	0.955	0.955	0.956	0.958	0.958	0.958	0.959	0.959	0.959	0.959	0.960	0.959	0.958	0.958	0.956	0.955	0.952	0.951	0.950	0.948	0.945	0.942	0.941	0.938	0.934	0.931	0.928	0.925	0.920	0.916	0.914	0.909	0.905	0.901	0.896	0.891	0.888	0.882	0.879	0.874	0.869	0.865	0.859	0.854	0.849	0.844	0.839	0.834	0.829	0.824	0.819	0.812	0.806	0.801	0.795	0.790	0.784	0.778	0.771	0.765	0.758	0.751	0.745	0.738	0.729	0.721	0.714	0.705	0.698	0.689	0.680	0.671	0.661	0.651	0.641	0.632	0.621	0.611	0.600	0.590	0.579	0.568	0.556	0.545	0.534	0.522	0.511	0.500	0.489	0.478	0.466	0.455	0.444	0.434	0.422	0.412	0.402	0.394	0.384	0.375	0.366	0.358	0.350	0.344	0.336	0.330	0.324	0.319	0.314	0.309	0.304	0.300	0.298	0.295	0.292	0.291	0.290	0.289	0.288	0.289	0.290	0.290	0.291	0.294	0.296	0.299	0.302	0.305	0.310	0.314	0.318	0.322	0.328	0.331	0.338	0.344	0.348	0.355	0.360	0.366	0.372	0.378	0.384	0.391	0.396	0.402	0.410	0.416	0.422	0.429	0.434	0.440	0.446	0.451	0.458	0.464	0.468	0.474	0.479	0.484	0.489	0.494	0.498	0.501	0.505	0.509	0.512	0.516	0.519	0.521	0.522	0.525	0.528	0.529	0.530	0.531	0.532	0.534	0.534	0.534	0.535	0.534	0.535	0.534	0.534	0.532	0.532	0.532	0.531	0.531	0.530	0.529	0.529	0.526	0.526	0.526	0.525	0.525	0.524	0.524	0.522	0.524	0.524	0.524	0.525	0.525	0.526	0.529	0.530	0.531	0.535	0.536	0.540	0.544	0.548	0.551	0.558	0.562	0.568	0.574	0.579	0.586	0.594	0.601	0.610	0.618	0.626	0.635	0.645	0.655	0.665	0.675	0.685	0.698	0.709	0.720	0.732	0.745	0.756	0.770	0.782	0.795	0.809	0.822	0.835	0.849	0.862	0.876	0.890	0.902	0.916	0.931	0.944	0.958	0.971	0.985	0.999	1.012	1.025	1.038	1.051	1.065	1.076	1.089	1.100	1.112	1.124	1.134	1.145	1.155	1.165	1.172	1.181	1.190	1.198	1.205	1.211	1.218	1.222	1.228	1.231	1.235	1.238	1.240	1.242	1.244	1.242	1.242	1.241	1.240	1.238	1.235	1.231	1.226	1.220	1.215	1.209	1.202	1.195	1.188	1.179	1.170	1.160	1.150	1.139	1.129	1.118	1.106	1.095	1.082	1.071	1.060	1.048	1.036	1.024	1.012	1.001	0.989	0.978	0.966	0.956	0.946	0.936	0.926	0.918	0.909	0.900	0.894	0.886	0.881	0.876	0.872	0.869	0.865	0.864	0.862	0.862	0.862	0.865	0.868	0.871	0.875	0.881	0.888	0.895	0.904	0.912	0.922	0.934	0.945	0.958	0.971	0.986	1.000	1.016	1.032	1.051	1.069	1.088	1.106	1.126	1.145	1.166	1.188	1.209	1.230	1.251	1.272	1.294	1.316	1.338	1.360	1.381	1.402	1.422	1.445	1.465	1.484	1.504	1.524	1.541	1.559	1.575	1.591	1.608	1.622	1.635	1.649	1.660	1.671	1.680	1.689	1.696	1.702	1.708	1.711	1.715	1.716	1.718	1.718	1.715	1.711	1.709	1.702	1.698	1.690	1.681	1.672	1.662	1.651	1.640	1.629	1.615	1.601	1.588	1.572	1.558	1.542	1.526	1.511	1.495	1.479	1.462	1.448	1.431	1.416	1.400	1.386	1.371	1.358	1.345	1.331	1.319	1.308	1.296	1.286	1.278	1.269	1.261	1.255	1.249	1.244	1.240	1.236	1.235	1.232	1.234	1.232	1.234	1.236	1.239	1.242	1.246	1.251	1.258	1.264	1.270	1.278	1.284	1.292	1.301	1.309	1.319	1.328	1.338	1.346	1.355	1.365	1.375	1.384	1.394	1.402	1.411	1.420	1.429	1.438	1.448	1.454	1.462	1.470	1.478	1.484	1.490	1.496	1.501	1.508	1.511	1.516	1.519	1.522	1.526	1.528	1.531	1.531	1.532	1.535	1.535	1.534	1.534	1.532	1.531	1.529	1.526	1.522	1.519	1.515	1.511	1.506	1.501	1.495	1.489	1.481	1.475	1.468	1.459	1.450	1.441	1.431	1.421	1.411	1.400	1.390	1.379	1.368	1.355	1.344	1.331	1.318	1.306	1.294	1.280	1.269	1.255	1.242	1.231	1.218	1.206	1.195	1.182	1.171	1.161	1.152	1.142	1.134	1.125	1.118	1.110	1.104	1.099	1.095	1.091	1.089	1.086	1.085	1.085	1.085	1.088	1.090	1.092	1.098	1.102	1.108	1.114	1.121	1.129	1.138	1.148	1.156	1.166	1.178	1.188	1.199	1.210	1.221	1.232	1.242	1.255	1.265	1.275	1.285	1.295	1.304	1.312	1.320	1.326	1.334	1.339	1.342	1.346	1.348	1.349	1.350	1.349	1.346	1.342	1.339	1.332	1.326	1.318	1.309	1.298	1.285	1.272	1.259	1.244	1.228	1.210	1.192	1.175	1.155	1.136	1.115	1.094	1.072	1.051	1.029	1.006	0.985	0.962	0.941	0.920	0.898	0.876	0.856	0.835	0.816	0.798	0.779	0.761	0.745	0.730	0.715	0.702	0.689	0.679	0.669	0.660	0.651	0.646	0.640	0.636	0.635	0.632	0.631	0.634	0.636	0.640	0.642	0.649	0.655	0.662	0.671	0.681	0.692	0.702	0.715	0.728	0.740	0.754	0.770	0.784	0.799	0.815	0.830	0.846	0.862	0.879	0.894	0.910	0.926	0.942	0.958	0.972	0.988	1.002	1.016	1.030	1.042	1.055	1.068	1.078	1.089	1.098	1.108	1.115	1.124	1.130	1.136	1.142	1.146	1.151	1.155	1.156	1.159	1.159	1.161	1.160	1.159	1.156	1.155	1.152	1.149	1.144	1.139	1.134	1.129	1.124	1.116	1.110	1.101	1.095	1.086	1.078	1.070	1.060	1.051	1.041	1.031	1.021	1.011	1.001	0.990	0.980	0.969	0.959	0.946	0.935	0.924	0.911	0.899	0.886	0.874	0.862	0.850	0.836	0.824	0.810	0.798	0.784	0.771	0.758	0.744	0.730	0.716	0.702	0.688	0.674	0.659	0.645	0.631	0.618	0.602	0.588	0.574	0.560	0.545	0.531	0.516	0.502	0.490	0.475	0.462	0.450	0.436	0.424	0.412	0.401	0.389	0.380	0.369	0.360	0.350	0.341	0.334	0.326	0.320	0.315	0.310	0.306	0.302	0.300	0.298	0.296	0.296	0.298	0.298	0.301	0.305	0.308	0.314	0.319	0.325	0.332	0.340	0.349	0.359	0.370	0.380	0.391	0.404	0.416	0.429	0.442	0.458	0.470	0.485	0.500	0.515	0.531	0.546	0.562	0.578	0.592	0.609	0.624	0.639	0.654	0.669	0.684	0.698	0.711	0.724	0.738	0.749	0.761	0.772	0.784	0.792	0.802	0.811	0.820	0.826	0.834	0.840	0.845	0.850	0.852	0.856	0.860	0.860	0.862	0.861	0.861	0.861	0.859	0.858	0.854	0.851	0.846	0.842	0.836	0.830	0.824	0.818	0.809	0.801	0.794	0.785	0.775	0.765	0.755	0.744	0.732	0.721	0.709	0.696	0.684	0.670	0.658	0.644	0.628	0.614	0.599	0.584	0.569	0.551	0.536	0.520	0.504	0.486	0.469	0.451	0.434	0.416	0.399	0.380	0.362	0.345	0.326	0.309	0.290	0.272	0.254	0.238	0.220	0.204	0.186	0.169	0.152	0.139	0.122	0.108	0.092	0.079	0.065	0.051	0.040	0.028	0.016	0.006	-0.004	-0.012	-0.021	-0.028	-0.035	-0.042	-0.046	-0.051	-0.055	-0.060	-0.062	-0.064	-0.066	-0.068	-0.066	-0.066	-0.065	-0.064	-0.062	-0.060	-0.058	-0.054	-0.052	-0.049	-0.045	-0.041	-0.038	-0.034	-0.030	-0.026	-0.024	-0.020	-0.018	-0.014	-0.011	-0.010	-0.008	-0.006	-0.005	-0.005	-0.004	-0.004	-0.006	-0.006	-0.009	-0.010	-0.012	-0.015	-0.019	-0.022	-0.028	-0.032	-0.038	-0.042	-0.048	-0.055	-0.061	-0.068	-0.074	-0.080	-0.088	-0.095	-0.102	-0.109	-0.115	-0.122	-0.129	-0.136	-0.141	-0.148	-0.152	-0.159	-0.162	-0.168	-0.172	-0.176	-0.180	-0.182	-0.185	-0.186	-0.188	-0.189	-0.189	-0.189	-0.188	-0.188	-0.185	-0.184	-0.181	-0.179	-0.175	-0.172	-0.169	-0.165	-0.160	-0.155	-0.151	-0.146	-0.141	-0.136	-0.131	-0.126	-0.120	-0.115	-0.110	-0.105	-0.100	-0.096	-0.091	-0.088	-0.084	-0.080	-0.076	-0.074	-0.072	-0.070	-0.069	-0.068	-0.066	-0.066	-0.066	-0.068	-0.069	-0.071	-0.072	-0.076	-0.079	-0.082	-0.086	-0.090	-0.095	-0.101	-0.106	-0.114	-0.120	-0.126	-0.134	-0.141	-0.149	-0.158	-0.166	-0.175	-0.184	-0.194	-0.204	-0.214	-0.224	-0.234	-0.244	-0.254	-0.265	-0.274	-0.285	-0.295	-0.306	-0.316	-0.326	-0.336	-0.346	-0.356	-0.366	-0.376	-0.385	-0.395	-0.405	-0.412	-0.422	-0.431	-0.440	-0.448	-0.455	-0.464	-0.471	-0.479	-0.486	-0.494	-0.500	-0.506	-0.512	-0.519	-0.525	-0.531	-0.536	-0.541	-0.546	-0.552	-0.558	-0.561	-0.568	-0.571	-0.576	-0.581	-0.585	-0.589	-0.594	-0.598	-0.601	-0.605	-0.608	-0.612	-0.616	-0.619	-0.622	-0.625	-0.630	-0.632	-0.635	-0.638	-0.640	-0.642	-0.645	-0.648	-0.649	-0.651	-0.652	-0.655	-0.656	-0.658	-0.659	-0.659	-0.659	-0.660	-0.660	-0.660	-0.661	-0.660	-0.659	-0.659	-0.656	-0.656	-0.654	-0.652	-0.650	-0.649	-0.646	-0.644	-0.641	-0.639	-0.635	-0.632	-0.629	-0.626	-0.622	-0.619	-0.615	-0.611	-0.609	-0.605	-0.601	-0.599	-0.595	-0.591	-0.588	-0.585	-0.581	-0.578	-0.576	-0.572	-0.570	-0.568	-0.565	-0.562	-0.561	-0.560	-0.558	-0.556	-0.555	-0.554	-0.552	-0.551	-0.550	-0.550	-0.549	-0.549	-0.548	-0.546	-0.545	-0.545	-0.544	-0.542	-0.541	-0.540	-0.539	-0.536	-0.534	-0.532	-0.529	-0.526	-0.521	-0.519	-0.514	-0.507	-0.502	-0.496	-0.490	-0.484	-0.475	-0.468	-0.459	-0.449	-0.439	-0.428	-0.418	-0.405	-0.392	-0.379	-0.366	-0.351	-0.338	-0.322	-0.305	-0.290	-0.272	-0.255	-0.238	-0.220	-0.201	-0.184	-0.164	-0.144	-0.125	-0.105	-0.085	-0.065	-0.044	-0.024	-0.002	0.018	0.038	0.058	0.078	0.099	0.118	0.136	0.156	0.176	0.194	0.212	0.231	0.248	0.266	0.282	0.299	0.315	0.331	0.346	0.360	0.375	0.388	0.401	0.414	0.425	0.438	0.448	0.458	0.468	0.476	0.485	0.494	0.501	0.507	0.514	0.520	0.525	0.530	0.535	0.538	0.541	0.544	0.545	0.548	0.549	0.549	0.549	0.548	0.548	0.546	0.544	0.541	0.540	0.536	0.532	0.528	0.524	0.519	0.514	0.509	0.502	0.498	0.490	0.484	0.478	0.470	0.464	0.456	0.448	0.441	0.432	0.425	0.416	0.409	0.400	0.392	0.385	0.378	0.368	0.360	0.352	0.345	0.336	0.330	0.322	0.316	0.309	0.302	0.295	0.290	0.284	0.279	0.272	0.269	0.265	0.261	0.258	0.255	0.252	0.251	0.250	0.249	0.248	0.248	0.248	0.249	0.250	0.251	0.252	0.255	0.258	0.260	0.264	0.268	0.272	0.275	0.280	0.285	0.290	0.295	0.300	0.306	0.310	0.316	0.321	0.328	0.332	0.338	0.342	0.348	0.354	0.358	0.362	0.366	0.370	0.372	0.375	0.378	0.379	0.381	0.382	0.384	0.382	0.382	0.381	0.380	0.378	0.375	0.371	0.368	0.362	0.359	0.352	0.348	0.340	0.332	0.325	0.318	0.309	0.299	0.289	0.279	0.270	0.259	0.248	0.236	0.225	0.212	0.201	0.190	0.178	0.165	0.151	0.140	0.126	0.115	0.101	0.090	0.076	0.065	0.052	0.041	0.029	0.018	0.008	-0.004	-0.014	-0.025	-0.035	-0.044	-0.052	-0.062	-0.070	-0.079	-0.086	-0.092	-0.099	-0.105	-0.111	-0.116	-0.121	-0.124	-0.129	-0.132	-0.134	-0.136	-0.139	-0.139	-0.139	-0.139	-0.139	-0.139	-0.136	-0.135	-0.132	-0.131	-0.128	-0.124	-0.120	-0.116	-0.111	-0.105	-0.100	-0.094	-0.086	-0.081	-0.074	-0.066	-0.058	-0.050	-0.041	-0.034	-0.024	-0.015	-0.005	0.004	0.014	0.022	0.032	0.041	0.051	0.060	0.071	0.080	0.090	0.099	0.109	0.118	0.126	0.136	0.145	0.154	0.161	0.170	0.178	0.185	0.192	0.199	0.205	0.211	0.216	0.221	0.225	0.230	0.232	0.236	0.239	0.240	0.242	0.242	0.244	0.244	0.244	0.241	0.241	0.240	0.236	0.234	0.230	0.226	0.222	0.218	0.214	0.208	0.202	0.196	0.189	0.182	0.175	0.168	0.159	0.151	0.144	0.135	0.126	0.118	0.110	0.100	0.090	0.081	0.072	0.062	0.052	0.042	0.032	0.022	0.012	0.004	-0.008	-0.016	-0.028	-0.036	-0.046	-0.056	-0.065	-0.074	-0.084	-0.092	-0.101	-0.110	-0.119	-0.128	-0.136	-0.144	-0.151	-0.159	-0.166	-0.172	-0.179	-0.184	-0.190	-0.195	-0.199	-0.204	-0.208	-0.211	-0.214	-0.215	-0.218	-0.219	-0.219	-0.218	-0.219	-0.216	-0.215	-0.212	-0.210	-0.206	-0.202	-0.199	-0.192	-0.188	-0.181	-0.175	-0.166	-0.160	-0.152	-0.142	-0.134	-0.124	-0.114	-0.104	-0.094	-0.084	-0.074	-0.062	-0.051	-0.041	-0.030	-0.019	-0.008	0.002	0.014	0.024	0.034	0.045	0.054	0.064	0.071	0.080	0.088	0.094	0.101	0.108	0.114	0.119	0.124	0.126	0.130	0.131	0.134	0.134	0.134	0.132	0.131	0.129	0.125	0.120	0.115	0.109	0.102	0.096	0.088	0.079	0.070	0.060	0.050	0.039	0.028	0.015	0.002	-0.011	-0.026	-0.040	-0.054	-0.070	-0.085	-0.101	-0.118	-0.134	-0.149	-0.166	-0.182	-0.200	-0.216	-0.232	-0.250	-0.266	-0.284	-0.299	-0.316	-0.331	-0.346	-0.362	-0.378	-0.392	-0.406	-0.421	-0.435	-0.446	-0.460	-0.471	-0.482	-0.494	-0.505	-0.515	-0.524	-0.532	-0.541	-0.548	-0.555	-0.560	-0.566	-0.571	-0.575	-0.578	-0.581	-0.582	-0.585	-0.585	-0.585	-0.585	-0.584	-0.581	-0.578	-0.576	-0.570	-0.566	-0.561	-0.555	-0.549	-0.541	-0.535	-0.528	-0.519	-0.510	-0.501	-0.491	-0.481	-0.470	-0.460	-0.449	-0.438	-0.428	-0.415	-0.402	-0.390	-0.379	-0.366	-0.354	-0.341	-0.328	-0.315	-0.302	-0.290	-0.276	-0.264	-0.251	-0.239	-0.226	-0.214	-0.202	-0.191	-0.180	-0.169	-0.158	-0.146	-0.136	-0.125	-0.116	-0.106	-0.098	-0.089	-0.081	-0.072	-0.066	-0.059	-0.052	-0.048	-0.041	-0.036	-0.032	-0.028	-0.024	-0.020	-0.018	-0.016	-0.014	-0.012	-0.011	-0.011	-0.012	-0.012	-0.014	-0.016	-0.018	-0.020	-0.024	-0.028	-0.031	-0.035	-0.040	-0.044	-0.050	-0.056	-0.061	-0.068	-0.074	-0.080	-0.088	-0.095	-0.101	-0.109	-0.115	-0.122	-0.130	-0.138	-0.144	-0.151	-0.158	-0.164	-0.170	-0.176	-0.181	-0.188	-0.192	-0.196	-0.201	-0.206	-0.209	-0.212	-0.215	-0.218	-0.220	-0.220	-0.221	-0.222	-0.224	-0.222	-0.222	-0.222	-0.221	-0.220	-0.219	-0.216	-0.214	-0.212	-0.210	-0.208	-0.205	-0.202	-0.200	-0.198	-0.195	-0.192	-0.190	-0.188	-0.186	-0.184	-0.184	-0.184	-0.182	-0.182	-0.184	-0.185	-0.186	-0.189	-0.191	-0.195	-0.198	-0.202	-0.208	-0.214	-0.219	-0.226	-0.235	-0.242	-0.251	-0.259	-0.268	-0.279	-0.289	-0.299	-0.310	-0.321	-0.331	-0.344	-0.355	-0.366	-0.379	-0.390	-0.402	-0.412	-0.424	-0.435	-0.446	-0.456	-0.466	-0.475	-0.485	-0.494	-0.501	-0.507	-0.515	-0.521	-0.526	-0.531	-0.535	-0.539	-0.542	-0.544	-0.545	-0.546	-0.546	-0.546	-0.545	-0.544	-0.541	-0.539	-0.535	-0.532	-0.529	-0.525	-0.521	-0.516	-0.511	-0.506	-0.502	-0.498	-0.494	-0.489	-0.485	-0.480	-0.478	-0.472	-0.470	-0.468	-0.465	-0.462	-0.462	-0.460	-0.460	-0.461	-0.461	-0.464	-0.465	-0.469	-0.471	-0.475	-0.480	-0.486	-0.491	-0.498	-0.506	-0.514	-0.522	-0.531	-0.541	-0.552	-0.562	-0.574	-0.586	-0.599	-0.610	-0.624	-0.636	-0.650	-0.664	-0.678	-0.691	-0.705	-0.719	-0.734	-0.748	-0.762	-0.776	-0.790	-0.804	-0.818	-0.830	-0.844	-0.858	-0.870	-0.882	-0.895	-0.906	-0.918	-0.929	-0.940	-0.950	-0.959	-0.969	-0.978	-0.986	-0.995	-1.002	-1.010	-1.016	-1.022	-1.028	-1.034	-1.038	-1.042	-1.046	-1.048	-1.051	-1.052	-1.054	-1.054	-1.055	-1.054	-1.054	-1.051	-1.050	-1.046	-1.044	-1.040	-1.035	-1.031	-1.026	-1.020	-1.014	-1.008	-1.000	-0.992	-0.984	-0.976	-0.969	-0.959	-0.950	-0.940	-0.930	-0.921	-0.911	-0.900	-0.891	-0.881	-0.871	-0.860	-0.851	-0.841	-0.832	-0.822	-0.814	-0.805	-0.798	-0.790	-0.782	-0.776	-0.770	-0.765	-0.760	-0.756	-0.752	-0.750	-0.748	-0.746	-0.746	-0.746	-0.748	-0.750	-0.754	-0.758	-0.762	-0.769	-0.775	-0.782	-0.791	-0.799	-0.809	-0.820	-0.831	-0.844	-0.856	-0.870	-0.885	-0.899	-0.914	-0.930	-0.946	-0.964	-0.980	-0.998	-1.015	-1.034	-1.051	-1.069	-1.088	-1.106	-1.125	-1.144	-1.161	-1.180	-1.198	-1.216	-1.234	-1.250	-1.269	-1.286	-1.302	-1.318	-1.335	-1.351	-1.366	-1.381	-1.396	-1.410	-1.425	-1.439	-1.451	-1.465	-1.478	-1.489	-1.501	-1.512	-1.522	-1.534	-1.544	-1.554	-1.564	-1.572	-1.580	-1.589	-1.598	-1.604	-1.612	-1.619	-1.625	-1.631	-1.639	-1.642	-1.649	-1.654	-1.658	-1.661	-1.665	-1.669	-1.671	-1.674	-1.676	-1.676	-1.678	-1.679	-1.679	-1.679	-1.678	-1.676	-1.674	-1.672	-1.669	-1.665	-1.661	-1.658	-1.652	-1.648	-1.641	-1.635	-1.629	-1.622	-1.615	-1.606	-1.598	-1.590	-1.580	-1.570	-1.561	-1.551	-1.541	-1.532	-1.521	-1.511	-1.500	-1.491	-1.480	-1.471	-1.461	-1.450	-1.441	-1.432	-1.422	-1.414	-1.408	-1.400	-1.392	-1.386	-1.380	-1.375	-1.371	-1.368	-1.366	-1.364	-1.362	-1.364	-1.364	-1.365	-1.368	-1.371	-1.375	-1.381	-1.388	-1.394	-1.401	-1.410	-1.420	-1.430	-1.441	-1.454	-1.466	-1.479	-1.492	-1.506	-1.521	-1.538	-1.552	-1.569	-1.586	-1.602	-1.620	-1.638	-1.654	-1.672	-1.689	-1.706	-1.722	-1.740	-1.756	-1.774	-1.790	-1.805	-1.820	-1.835	-1.849	-1.864	-1.876	-1.888	-1.900	-1.911	-1.921	-1.930	-1.940	-1.949	-1.955	-1.961	-1.968	-1.972	-1.976	-1.979	-1.981	-1.984	-1.985	-1.985	-1.985	-1.984	-1.981	-1.979	-1.976	-1.972	-1.969	-1.965	-1.960	-1.954	-1.948	-1.941	-1.935	-1.928	-1.920	-1.912	-1.905	-1.896	-1.888	-1.880	-1.871	-1.862	-1.852	-1.844	-1.835	-1.826	-1.816	-1.808	-1.799	-1.789	-1.780	-1.771	-1.762	-1.755	-1.746	-1.738	-1.729	-1.720	-1.712	-1.705	-1.696	-1.690	-1.682	-1.675	-1.668	-1.661	-1.655	-1.649	-1.641	-1.635	-1.629	-1.622	-1.618	-1.611	-1.606	-1.601	-1.595	-1.590	-1.585	-1.580	-1.575	-1.570	-1.566	-1.560	-1.556	-1.552	-1.548	-1.545	-1.541	-1.538	-1.534	-1.530	-1.528	-1.524	-1.521	-1.518	-1.516	-1.514	-1.510	-1.509	-1.506	-1.504	-1.502	-1.501	-1.499	-1.498	-1.496	-1.495	-1.494	-1.492	-1.492	-1.491	-1.490	-1.490	-1.490	-1.489	-1.489	-1.490	-1.490	-1.490	-1.490	-1.491	-1.492	-1.492	-1.492	-1.495	-1.495	-1.496	-1.498	-1.499	-1.500	-1.502	-1.504	-1.506	-1.509	-1.510	-1.514	-1.516	-1.519	-1.521	-1.525	-1.528	-1.531	-1.535	-1.539	-1.544	-1.548	-1.552	-1.558	-1.564	-1.569	-1.575	-1.581	-1.588	-1.594	-1.601	-1.609	-1.616	-1.625	-1.634	-1.642	-1.651	-1.660	-1.669	-1.680	-1.690	-1.701	-1.711	-1.722	-1.734	-1.745	-1.758	-1.769	-1.781	-1.794	-1.806	-1.819	-1.831	-1.845	-1.858	-1.871	-1.885	-1.898	-1.911	-1.925	-1.939	-1.952	-1.965	-1.979	-1.991	-2.005	-2.019	-2.033	-2.045	-2.059	-2.071	-2.082	-2.096	-2.108	-2.121	-2.134	-2.145	-2.158	-2.169	-2.180	-2.192	-2.202	-2.214	-2.226	-2.236	-2.246	-2.256	-2.268	-2.278	-2.288	-2.296	-2.305	-2.315	-2.324	-2.334	-2.342	-2.351	-2.359	-2.368	-2.376	-2.382	-2.391	-2.399	-2.405	-2.411	-2.418	-2.424	-2.430	-2.436	-2.441	-2.446	-2.450	-2.454	-2.459	-2.461	-2.465	-2.468	-2.471	-2.472	-2.475	-2.475	-2.476	-2.476	-2.478	-2.476	-2.475	-2.474	-2.472	-2.470	-2.468	-2.464	-2.460	-2.456	-2.451	-2.446	-2.440	-2.434	-2.428	-2.420	-2.412	-2.404	-2.395	-2.385	-2.376	-2.366	-2.356	-2.345	-2.334	-2.322	-2.310	-2.298	-2.285	-2.271	-2.258	-2.244	-2.231	-2.216	-2.201	-2.186	-2.171	-2.155	-2.140	-2.124	-2.109	-2.092	-2.076	-2.060	-2.044	-2.027	-2.013	-1.995	-1.980	-1.964	-1.948	-1.931	-1.918	-1.901	-1.888	-1.872	-1.859	-1.844	-1.831	-1.819	-1.806	-1.795	-1.784	-1.772	-1.762	-1.752	-1.744	-1.736	-1.730	-1.722	-1.716	-1.711	-1.708	-1.704	-1.701	-1.699	-1.699	-1.699	-1.699	-1.701	-1.704	-1.708	-1.712	-1.718	-1.724	-1.731	-1.739	-1.748	-1.756	-1.766	-1.776	-1.788	-1.799	-1.811	-1.825	-1.839	-1.851	-1.866	-1.881	-1.894	-1.909	-1.925	-1.940	-1.955	-1.970	-1.984	-1.999	-2.014	-2.026	-2.040	-2.054	-2.066	-2.079	-2.090	-2.101	-2.111	-2.121	-2.130	-2.138	-2.146	-2.152	-2.159	-2.162	-2.168	-2.170	-2.172	-2.175	-2.175	-2.176	-2.175	-2.172	-2.170	-2.166	-2.162	-2.158	-2.151	-2.145	-2.139	-2.131	-2.124	-2.114	-2.106	-2.096	-2.086	-2.076	-2.066	-2.056	-2.045	-2.035	-2.024	-2.014	-2.004	-1.992	-1.982	-1.971	-1.961	-1.952	-1.942	-1.932	-1.925	-1.916	-1.909	-1.902	-1.895	-1.889	-1.882	-1.876	-1.872	-1.869	-1.864	-1.861	-1.859	-1.856	-1.855	-1.855	-1.854	-1.854	-1.855	-1.855	-1.856	-1.859	-1.861	-1.864	-1.868	-1.870	-1.875	-1.878	-1.882	-1.886	-1.891	-1.896	-1.900	-1.905	-1.910	-1.915	-1.919	-1.924	-1.928	-1.931	-1.935	-1.940	-1.944	-1.948	-1.951	-1.954	-1.958	-1.960	-1.962	-1.964	-1.966	-1.968	-1.969	-1.970	-1.970	-1.971	-1.971	-1.971	-1.971	-1.970	-1.971	-1.970	-1.970	-1.968	-1.968	-1.968	-1.966	-1.966	-1.964	-1.964	-1.964	-1.962	-1.962	-1.962	-1.962	-1.961	-1.962	-1.962	-1.962	-1.965	-1.966	-1.969	-1.970	-1.972	-1.975	-1.979	-1.982	-1.986	-1.990	-1.994	-2.000	-2.004	-2.010	-2.015	-2.021	-2.027	-2.034	-2.040	-2.046	-2.052	-2.059	-2.065	-2.072	-2.078	-2.084	-2.090	-2.095	-2.101	-2.105	-2.110	-2.114	-2.116	-2.120	-2.122	-2.125	-2.125	-2.126	-2.126	-2.124	-2.122	-2.120	-2.116	-2.112	-2.108	-2.101	-2.095	-2.088	-2.080	-2.070	-2.060	-2.049	-2.039	-2.027	-2.014	-2.001	-1.988	-1.972	-1.958	-1.942	-1.928	-1.911	-1.896	-1.880	-1.862	-1.848	-1.831	-1.815	-1.801	-1.785	-1.771	-1.756	-1.742	-1.730	-1.716	-1.705	-1.695	-1.685	-1.676	-1.668	-1.661	-1.656	-1.651	-1.649	-1.645	-1.645	-1.645	-1.646	-1.650	-1.654	-1.659	-1.666	-1.674	-1.682	-1.692	-1.704	-1.716	-1.730	-1.745	-1.760	-1.778	-1.794	-1.811	-1.830	-1.850	-1.870	-1.890	-1.911	-1.931	-1.954	-1.974	-1.996	-2.019	-2.039	-2.060	-2.082	-2.102	-2.122	-2.144	-2.164	-2.182	-2.201	-2.220	-2.236	-2.251	-2.268	-2.281	-2.295	-2.308	-2.319	-2.330	-2.340	-2.349	-2.356	-2.362	-2.368	-2.371	-2.375	-2.379	-2.380	-2.380	-2.379	-2.379	-2.376	-2.374	-2.370	-2.366	-2.361	-2.356	-2.350	-2.344	-2.336	-2.329	-2.322	-2.314	-2.308	-2.299	-2.290	-2.282	-2.275	-2.268	-2.260	-2.252	-2.246	-2.238	-2.232	-2.226	-2.222	-2.216	-2.212	-2.210	-2.205	-2.204	-2.202	-2.201	-2.201	-2.201	-2.201	-2.204	-2.206	-2.210	-2.214	-2.218	-2.222	-2.229	-2.235	-2.242	-2.250	-2.258	-2.265	-2.275	-2.284	-2.294	-2.302	-2.312	-2.324	-2.335	-2.346	-2.358	-2.369	-2.381	-2.391	-2.404	-2.415	-2.428	-2.438	-2.449	-2.461	-2.472	-2.484	-2.495	-2.505	-2.516	-2.526	-2.536	-2.545	-2.555	-2.564	-2.572	-2.582	-2.590	-2.598	-2.605	-2.612	-2.619	-2.624	-2.631	-2.638	-2.641	-2.646	-2.651	-2.654	-2.659	-2.662	-2.665	-2.668	-2.670	-2.672	-2.674	-2.675	-2.675	-2.675	-2.676	-2.675	-2.675	-2.672	-2.671	-2.670	-2.668	-2.664	-2.660	-2.656	-2.652	-2.649	-2.644	-2.636	-2.631	-2.624	-2.618	-2.610	-2.601	-2.594	-2.585	-2.576	-2.565	-2.556	-2.545	-2.535	-2.524	-2.511	-2.500	-2.488	-2.475	-2.462	-2.449	-2.436	-2.422	-2.410	-2.396	-2.382	-2.368	-2.354	-2.341	-2.328	-2.312	-2.300	-2.286	-2.272	-2.260	-2.248	-2.234	-2.222	-2.210	-2.198	-2.186	-2.175	-2.165	-2.155	-2.145	-2.136	-2.129	-2.120	-2.112	-2.106	-2.099	-2.092	-2.088	-2.084	-2.080	-2.076	-2.074	-2.070	-2.069	-2.068	-2.066	-2.066	-2.068	-2.069	-2.069	-2.071	-2.074	-2.076	-2.079	-2.082	-2.086	-2.090	-2.095	-2.100	-2.104	-2.109	-2.114	-2.119	-2.125	-2.130	-2.136	-2.141	-2.148	-2.152	-2.159	-2.164	-2.169	-2.174	-2.180	-2.184	-2.189	-2.192	-2.198	-2.200	-2.204	-2.208	-2.210	-2.212	-2.214	-2.216	-2.219	-2.219	-2.219	-2.219	-2.219	-2.218	-2.218	-2.215	-2.212	-2.210	-2.206	-2.204	-2.200	-2.196	-2.191	-2.186	-2.181	-2.176	-2.170	-2.165	-2.159	-2.151	-2.145	-2.139	-2.131	-2.125	-2.118	-2.110	-2.102	-2.096	-2.089	-2.082	-2.074	-2.068	-2.061	-2.054	-2.047	-2.041	-2.035	-2.030	-2.024	-2.020	-2.015	-2.009	-2.005	-2.001	-1.996	-1.994	-1.989	-1.986	-1.982	-1.981	-1.978	-1.976	-1.972	-1.970	-1.969	-1.966	-1.965	-1.962	-1.960	-1.960	-1.958	-1.956	-1.954	-1.951	-1.950	-1.949	-1.945	-1.942	-1.939	-1.938	-1.934	-1.930	-1.928	-1.922	-1.919	-1.914	-1.909	-1.904	-1.899	-1.894	-1.888	-1.882	-1.875	-1.869	-1.862	-1.855	-1.848	-1.840	-1.832	-1.824	-1.816	-1.808	-1.800	-1.791	-1.784	-1.775	-1.766	-1.758	-1.749	-1.741	-1.732	-1.725	-1.716	-1.709	-1.700	-1.694	-1.685	-1.678	-1.670	-1.662	-1.656	-1.649	-1.642	-1.636	-1.630	-1.624	-1.618	-1.612	-1.606	-1.601	-1.595	-1.591	-1.585	-1.580	-1.574	-1.570	-1.565	-1.560	-1.555	-1.550	-1.545	-1.540	-1.535	-1.530	-1.524	-1.519	-1.514	-1.509	-1.504	-1.498	-1.492	-1.485	-1.480	-1.474	-1.468	-1.461	-1.455	-1.449	-1.442	-1.435	-1.429	-1.422	-1.415	-1.408	-1.400	-1.392	-1.385	-1.378	-1.370	-1.362	-1.355	-1.346	-1.339	-1.331	-1.322	-1.314	-1.305	-1.298	-1.289	-1.281	-1.272	-1.262	-1.255	-1.246	-1.236	-1.228	-1.219	-1.209	-1.200	-1.190	-1.180	-1.170	-1.161	-1.151	-1.140	-1.130	-1.120	-1.109	-1.099	-1.088	-1.076	-1.066	-1.055	-1.045	-1.034	-1.022	-1.012	-1.001	-0.990	-0.980	-0.969	-0.959	-0.949	-0.938	-0.928	-0.918	-0.908	-0.898	-0.889	-0.879	-0.869	-0.860	-0.851	-0.844	-0.835	-0.828	-0.820	-0.812	-0.805	-0.799	-0.791	-0.785	-0.779	-0.774	-0.769	-0.764	-0.759	-0.754	-0.750	-0.746	-0.742	-0.739	-0.735	-0.731	-0.729	-0.726	-0.724	-0.721	-0.719	-0.716	-0.714	-0.712	-0.710	-0.708	-0.708	-0.705	-0.702	-0.702	-0.700	-0.699	-0.698	-0.696	-0.695	-0.692	-0.692	-0.691	-0.691	-0.689	-0.689	-0.689	-0.688	-0.686	-0.686	-0.686	-0.686	-0.688	-0.689	-0.690	-0.690	-0.691	-0.692	-0.696	-0.698	-0.700	-0.702	-0.705	-0.708	-0.711	-0.715	-0.719	-0.722	-0.728	-0.731	-0.735	-0.740	-0.745	-0.750	-0.755	-0.761	-0.766	-0.771	-0.778	-0.781	-0.786	-0.791	-0.798	-0.802	-0.808	-0.811	-0.816	-0.820	-0.822	-0.826	-0.830	-0.832	-0.835	-0.838	-0.839	-0.840	-0.840	-0.840	-0.840	-0.839	-0.838	-0.836	-0.834	-0.831	-0.826	-0.824	-0.819	-0.814	-0.809	-0.804	-0.798	-0.792	-0.785	-0.779	-0.772	-0.766	-0.759	-0.751	-0.745	-0.739	-0.731	-0.725	-0.719	-0.711	-0.705	-0.700	-0.694	-0.690	-0.685	-0.680	-0.678	-0.674	-0.671	-0.670	-0.669	-0.669	-0.668	-0.670	-0.671	-0.674	-0.676	-0.680	-0.686	-0.690	-0.696	-0.704	-0.711	-0.719	-0.729	-0.738	-0.749	-0.759	-0.770	-0.782	-0.795	-0.808	-0.820	-0.834	-0.849	-0.862	-0.876	-0.891	-0.906	-0.920	-0.934	-0.948	-0.962	-0.978	-0.990	-1.004	-1.018	-1.030	-1.042	-1.056	-1.068	-1.078	-1.089	-1.100	-1.108	-1.118	-1.125	-1.132	-1.140	-1.146	-1.151	-1.156	-1.160	-1.164	-1.166	-1.169	-1.170	-1.171	-1.171	-1.171	-1.171	-1.169	-1.168	-1.165	-1.162	-1.159	-1.156	-1.151	-1.148	-1.142	-1.138	-1.132	-1.128	-1.122	-1.118	-1.111	-1.108	-1.101	-1.096	-1.090	-1.085	-1.081	-1.076	-1.071	-1.066	-1.062	-1.059	-1.054	-1.051	-1.048	-1.045	-1.041	-1.040	-1.039	-1.036	-1.035	-1.034	-1.032	-1.032	-1.031	-1.031	-1.032	-1.032	-1.032	-1.034	-1.034	-1.035	-1.038	-1.038	-1.040	-1.042	-1.045	-1.046	-1.049	-1.051	-1.054	-1.056	-1.059	-1.062	-1.065	-1.066	-1.070	-1.072	-1.075	-1.078	-1.079	-1.082	-1.085	-1.086	-1.089	-1.092	-1.094	-1.098	-1.098	-1.100	-1.102	-1.104	-1.106	-1.108	-1.110	-1.111	-1.114	-1.115	-1.116	-1.118	-1.119	-1.120	-1.121	-1.122	-1.122	-1.124	-1.125	-1.125	-1.125	-1.125	-1.125	-1.125	-1.125	-1.124	-1.124	-1.122	-1.121	-1.120	-1.119	-1.116	-1.115	-1.111	-1.109	-1.106	-1.102	-1.100	-1.096	-1.091	-1.088	-1.084	-1.078	-1.072	-1.068	-1.061	-1.055	-1.048	-1.041	-1.034	-1.026	-1.019	-1.010	-1.001	-0.994	-0.985	-0.976	-0.968	-0.958	-0.949	-0.939	-0.929	-0.920	-0.910	-0.900	-0.890	-0.880	-0.870	-0.860	-0.850	-0.840	-0.831	-0.821	-0.812	-0.804	-0.795	-0.786	-0.778	-0.769	-0.761	-0.754	-0.748	-0.740	-0.732	-0.726	-0.721	-0.715	-0.710	-0.705	-0.700	-0.696	-0.692	-0.690	-0.688	-0.685	-0.682	-0.681	-0.680	-0.680	-0.679	-0.679	-0.679	-0.680	-0.681	-0.682	-0.682	-0.686	-0.688	-0.690	-0.692	-0.695	-0.698	-0.701	-0.706	-0.710	-0.714	-0.716	-0.721	-0.725	-0.729	-0.734	-0.738	-0.741	-0.748	-0.751	-0.756	-0.761	-0.764	-0.769	-0.774	-0.778	-0.782	-0.786	-0.790	-0.794	-0.798	-0.801	-0.805	-0.808	-0.811	-0.815	-0.819	-0.821	-0.824	-0.826	-0.829	-0.830	-0.832	-0.834	-0.835	-0.836	-0.838	-0.839	-0.840	-0.840	-0.841	-0.841	-0.841	-0.841	-0.841	-0.841	-0.841	-0.839	-0.839	-0.838	-0.838	-0.836	-0.836	-0.835	-0.834	-0.832	-0.830	-0.830	-0.829	-0.826	-0.826	-0.825	-0.822	-0.822	-0.821	-0.820	-0.819	-0.819	-0.818	-0.816	-0.816	-0.815	-0.815	-0.815	-0.814	-0.814	-0.815	-0.815	-0.815	-0.816	-0.818	-0.819	-0.821	-0.822	-0.824	-0.828	-0.829	-0.832	-0.834	-0.838	-0.840	-0.844	-0.846	-0.851	-0.854	-0.858	-0.861	-0.865	-0.870	-0.874	-0.878	-0.882	-0.886	-0.892	-0.896	-0.901	-0.906	-0.910	-0.915	-0.920	-0.925	-0.930	-0.935	-0.941	-0.945	-0.950	-0.954	-0.959	-0.964	-0.969	-0.974	-0.978	-0.982	-0.986	-0.990	-0.995	-0.999	-1.002	-1.008	-1.010	-1.015	-1.019	-1.021	-1.026	-1.029	-1.032	-1.036	-1.039	-1.042	-1.045	-1.046	-1.050	-1.052	-1.055	-1.056	-1.059	-1.060	-1.062	-1.064	-1.066	-1.066	-1.068	-1.069	-1.070	-1.070	-1.070	-1.069	-1.070	-1.070	-1.069	-1.068	-1.066	-1.066	-1.065	-1.064	-1.062	-1.061	-1.060	-1.059	-1.058	-1.055	-1.055	-1.054	-1.052	-1.051	-1.051	-1.051	-1.050	-1.051	-1.051	-1.052	-1.054	-1.056	-1.058	-1.060	-1.064	-1.068	-1.071	-1.076	-1.082	-1.089	-1.096	-1.104	-1.112	-1.122	-1.131	-1.142	-1.154	-1.165	-1.179	-1.191	-1.206	-1.221	-1.236	-1.252	-1.269	-1.286	-1.304	-1.322	-1.341	-1.360	-1.380	-1.399	-1.419	-1.439	-1.460	-1.479	-1.500	-1.520	-1.540	-1.560	-1.579	-1.598	-1.616	-1.636	-1.654	-1.670	-1.688	-1.702	-1.720	-1.734	-1.749	-1.761	-1.774	-1.785	-1.798	-1.808	-1.815	-1.825	-1.832	-1.839	-1.846	-1.851	-1.855	-1.860	-1.862	-1.865	-1.866	-1.866	-1.868	-1.868	-1.866	-1.864	-1.862	-1.860	-1.858	-1.855	-1.851	-1.848	-1.845	-1.841	-1.839	-1.835	-1.831	-1.829	-1.826	-1.822	-1.820	-1.819	-1.816	-1.815	-1.814	-1.812	-1.812	-1.812	-1.812	-1.814	-1.815	-1.816	-1.819	-1.821	-1.824	-1.829	-1.832	-1.838	-1.842	-1.848	-1.854	-1.860	-1.866	-1.874	-1.880	-1.888	-1.895	-1.902	-1.910	-1.918	-1.925	-1.934	-1.941	-1.950	-1.959	-1.968	-1.974	-1.982	-1.990	-1.998	-2.005	-2.011	-2.019	-2.026	-2.033	-2.038	-2.045	-2.050	-2.056	-2.060	-2.065	-2.069	-2.072	-2.076	-2.078	-2.081	-2.084	-2.085	-2.086	-2.088	-2.088	-2.088	-2.088	-2.086	-2.086	-2.085	-2.082	-2.080	-2.079	-2.075	-2.071	-2.069	-2.065	-2.061	-2.056	-2.052	-2.046	-2.040	-2.035	-2.029	-2.022	-2.016	-2.007	-2.001	-1.995	-1.986	-1.979	-1.970	-1.961	-1.952	-1.945	-1.935	-1.926	-1.916	-1.908	-1.898	-1.889	-1.879	-1.869	-1.858	-1.848	-1.838	-1.826	-1.816	-1.805	-1.795	-1.784	-1.772	-1.761	-1.750	-1.740	-1.729	-1.716	-1.706	-1.694	-1.682	-1.671	-1.659	-1.648	-1.635	-1.624	-1.611	-1.600	-1.588	-1.576	-1.564	-1.551	-1.540	-1.528	-1.516	-1.504	-1.492	-1.480	-1.468	-1.456	-1.442	-1.431	-1.418	-1.405	-1.391	-1.379	-1.366	-1.354	-1.340	-1.326	-1.312	-1.300	-1.286	-1.272	-1.260	-1.246	-1.232	-1.219	-1.205	-1.192	-1.180	-1.166	-1.152	-1.141	-1.128	-1.115	-1.102	-1.090	-1.078	-1.068	-1.055	-1.044	-1.034	-1.022	-1.014	-1.005	-0.995	-0.988	-0.979	-0.972	-0.966	-0.959	-0.955	-0.950	-0.946	-0.944	-0.942	-0.941	-0.940	-0.941	-0.942	-0.945	-0.949	-0.952	-0.958	-0.964	-0.971	-0.978	-0.986	-0.996	-1.006	-1.016	-1.029	-1.041	-1.055	-1.069	-1.082	-1.098	-1.114	-1.130	-1.146	-1.164	-1.179	-1.196	-1.215	-1.231	-1.249	-1.268	-1.285	-1.301	-1.319	-1.335	-1.351	-1.368	-1.384	-1.399	-1.414	-1.428	-1.440	-1.454	-1.465	-1.476	-1.488	-1.496	-1.505	-1.514	-1.520	-1.525	-1.531	-1.535	-1.539	-1.540	-1.541	-1.542	-1.541	-1.540	-1.538	-1.534	-1.531	-1.525	-1.520	-1.514	-1.508	-1.499	-1.491	-1.482	-1.472	-1.462	-1.454	-1.441	-1.431	-1.419	-1.409	-1.395	-1.384	-1.371	-1.359	-1.348	-1.335	-1.322	-1.310	-1.298	-1.285	-1.272	-1.260	-1.249	-1.238	-1.225	-1.214	-1.201	-1.189	-1.179	-1.168	-1.156	-1.145	-1.134	-1.124	-1.112	-1.101	-1.091	-1.080	-1.070	-1.059	-1.049	-1.038	-1.026	-1.016	-1.006	-0.995	-0.985	-0.974	-0.962	-0.951	-0.940	-0.928	-0.918	-0.906	-0.895	-0.884	-0.872	-0.860	-0.850	-0.839	-0.828	-0.816	-0.805	-0.795	-0.785	-0.775	-0.766	-0.756	-0.748	-0.740	-0.731	-0.725	-0.718	-0.712	-0.708	-0.704	-0.700	-0.696	-0.695	-0.695	-0.694	-0.694	-0.695	-0.699	-0.701	-0.706	-0.711	-0.718	-0.724	-0.731	-0.740	-0.750	-0.761	-0.771	-0.782	-0.795	-0.809	-0.822	-0.838	-0.851	-0.868	-0.882	-0.899	-0.914	-0.931	-0.948	-0.965	-0.981	-0.996	-1.012	-1.028	-1.044	-1.059	-1.072	-1.088	-1.100	-1.112	-1.125	-1.136	-1.146	-1.155	-1.165	-1.172	-1.179	-1.185	-1.190	-1.194	-1.196	-1.198	-1.199	-1.198	-1.195	-1.192	-1.189	-1.184	-1.178	-1.171	-1.164	-1.154	-1.144	-1.134	-1.122	-1.110	-1.098	-1.084	-1.069	-1.054	-1.039	-1.022	-1.008	-0.991	-0.974	-0.956	-0.939	-0.921	-0.904	-0.886	-0.869	-0.850	-0.832	-0.816	-0.799	-0.780	-0.764	-0.748	-0.732	-0.718	-0.701	-0.688	-0.674	-0.660	-0.648	-0.636	-0.624	-0.612	-0.602	-0.592	-0.585	-0.575	-0.568	-0.560	-0.554	-0.549	-0.542	-0.539	-0.534	-0.530	-0.528	-0.525	-0.524	-0.521	-0.520	-0.520	-0.520	-0.519	-0.520	-0.521	-0.522	-0.524	-0.525	-0.528	-0.530	-0.532	-0.535	-0.538	-0.540	-0.545	-0.548	-0.551	-0.555	-0.559	-0.562	-0.566	-0.570	-0.574	-0.579	-0.582	-0.588	-0.590	-0.595	-0.600	-0.602	-0.608	-0.611	-0.615	-0.620	-0.624	-0.629	-0.634	-0.638	-0.641	-0.648	-0.652	-0.656	-0.661	-0.666	-0.671	-0.678	-0.682	-0.689	-0.694	-0.701	-0.706	-0.714	-0.720	-0.728	-0.735	-0.741	-0.749	-0.756	-0.765	-0.774	-0.781	-0.791	-0.800	-0.810	-0.820	-0.830	-0.840	-0.852	-0.862	-0.874	-0.886	-0.896	-0.909	-0.921	-0.934	-0.948	-0.961	-0.974	-0.988	-1.002	-1.016	-1.031	-1.045	-1.060	-1.076	-1.091	-1.106	-1.122	-1.139	-1.154	-1.171	-1.188	-1.202	-1.220	-1.236	-1.252	-1.269	-1.285	-1.302	-1.319	-1.334	-1.350	-1.366	-1.381	-1.396	-1.412	-1.428	-1.441	-1.458	-1.471	-1.484	-1.498	-1.510	-1.522	-1.535	-1.546	-1.558	-1.568	-1.576	-1.585	-1.594	-1.602	-1.609	-1.614	-1.621	-1.625	-1.629	-1.632	-1.636	-1.638	-1.639	-1.638	-1.638	-1.636	-1.634	-1.630	-1.625	-1.620	-1.614	-1.606	-1.600	-1.591	-1.581	-1.572	-1.561	-1.550	-1.538	-1.525	-1.512	-1.499	-1.484	-1.470	-1.455	-1.439	-1.421	-1.405	-1.388	-1.370	-1.351	-1.334	-1.315	-1.298	-1.278	-1.260	-1.241	-1.221	-1.202	-1.184	-1.165	-1.145	-1.126	-1.108	-1.088	-1.070	-1.050	-1.032	-1.014	-0.995	-0.976	-0.958	-0.940	-0.922	-0.904	-0.888	-0.869	-0.851	-0.835	-0.818	-0.800	-0.784	-0.766	-0.750	-0.734	-0.718	-0.702	-0.688	-0.671	-0.656	-0.641	-0.626	-0.611	-0.599	-0.584	-0.570	-0.558	-0.544	-0.531	-0.519	-0.506	-0.495	-0.482	-0.472	-0.462	-0.452	-0.442	-0.435	-0.426	-0.419	-0.411	-0.404	-0.398	-0.392	-0.388	-0.382	-0.379	-0.375	-0.372	-0.370	-0.368	-0.365	-0.364	-0.365	-0.364	-0.364	-0.365	-0.365	-0.366	-0.369	-0.370	-0.372	-0.374	-0.378	-0.380	-0.381	-0.384	-0.388	-0.390	-0.392	-0.395	-0.399	-0.400	-0.402	-0.404	-0.406	-0.409	-0.410	-0.410	-0.411	-0.412	-0.412	-0.412	-0.411	-0.411	-0.410	-0.408	-0.406	-0.404	-0.401	-0.400	-0.398	-0.394	-0.391	-0.388	-0.384	-0.380	-0.378	-0.374	-0.370	-0.368	-0.364	-0.361	-0.356	-0.354	-0.351	-0.349	-0.346	-0.344	-0.342	-0.341	-0.339	-0.339	-0.339	-0.338	-0.338	-0.338	-0.340	-0.340	-0.342	-0.344	-0.346	-0.350	-0.352	-0.356	-0.360	-0.364	-0.368	-0.372	-0.378	-0.384	-0.389	-0.394	-0.401	-0.406	-0.412	-0.419	-0.426	-0.432	-0.440	-0.446	-0.452	-0.460	-0.466	-0.472	-0.480	-0.486	-0.494	-0.500	-0.506	-0.512	-0.519	-0.525	-0.532	-0.538	-0.544	-0.549	-0.554	-0.559	-0.564	-0.568	-0.572	-0.576	-0.580	-0.584	-0.588	-0.591	-0.592	-0.596	-0.598	-0.601	-0.602	-0.605	-0.606	-0.606	-0.608	-0.608	-0.609	-0.609	-0.608	-0.608	-0.606	-0.605	-0.602	-0.601	-0.600	-0.598	-0.595	-0.591	-0.589	-0.585	-0.582	-0.579	-0.575	-0.570	-0.566	-0.561	-0.558	-0.552	-0.548	-0.542	-0.538	-0.532	-0.526	-0.522	-0.518	-0.512	-0.507	-0.504	-0.500	-0.496	-0.491	-0.489	-0.485	-0.482	-0.481	-0.479	-0.478	-0.475	-0.475	-0.475	-0.475	-0.478	-0.479	-0.480	-0.485	-0.489	-0.492	-0.498	-0.504	-0.510	-0.518	-0.525	-0.532	-0.542	-0.551	-0.562	-0.572	-0.582	-0.594	-0.606	-0.618	-0.630	-0.642	-0.656	-0.670	-0.684	-0.698	-0.711	-0.726	-0.740	-0.754	-0.768	-0.782	-0.796	-0.811	-0.824	-0.838	-0.851	-0.864	-0.878	-0.890	-0.902	-0.914	-0.925	-0.936	-0.946	-0.956	-0.968	-0.978	-0.986	-0.995	-1.004	-1.011	-1.018	-1.025	-1.031	-1.036	-1.042	-1.048	-1.051	-1.056	-1.059	-1.061	-1.065	-1.066	-1.069	-1.070	-1.071	-1.072	-1.072	-1.072	-1.072	-1.071	-1.071	-1.070	-1.068	-1.065	-1.062	-1.059	-1.055	-1.050	-1.046	-1.041	-1.035	-1.030	-1.022	-1.016	-1.010	-1.001	-0.994	-0.985	-0.976	-0.966	-0.956	-0.946	-0.935	-0.925	-0.912	-0.901	-0.889	-0.876	-0.864	-0.850	-0.838	-0.824	-0.810	-0.796	-0.782	-0.768	-0.754	-0.741	-0.726	-0.712	-0.700	-0.688	-0.675	-0.661	-0.650	-0.639	-0.628	-0.618	-0.608	-0.598	-0.590	-0.582	-0.576	-0.570	-0.565	-0.562	-0.559	-0.556	-0.555	-0.556	-0.556	-0.559	-0.562	-0.568	-0.572	-0.578	-0.585	-0.592	-0.602	-0.612	-0.622	-0.635	-0.648	-0.661	-0.674	-0.689	-0.704	-0.719	-0.735	-0.751	-0.768	-0.785	-0.802	-0.820	-0.836	-0.854	-0.871	-0.889	-0.905	-0.921	-0.939	-0.954	-0.969	-0.984	-0.998	-1.010	-1.024	-1.035	-1.045	-1.055	-1.064	-1.072	-1.080	-1.085	-1.091	-1.095	-1.098	-1.099	-1.099	-1.099	-1.098	-1.095	-1.091	-1.085	-1.080	-1.071	-1.065	-1.054	-1.045	-1.034	-1.021	-1.009	-0.996	-0.981	-0.966	-0.950	-0.934	-0.916	-0.899	-0.880	-0.862	-0.842	-0.822	-0.801	-0.782	-0.761	-0.740	-0.718	-0.696	-0.675	-0.652	-0.630	-0.609	-0.586	-0.565	-0.544	-0.521	-0.501	-0.480	-0.459	-0.439	-0.419	-0.398	-0.379	-0.360	-0.342	-0.325	-0.309	-0.291	-0.276	-0.262	-0.249	-0.235	-0.224	-0.211	-0.200	-0.191	-0.182	-0.175	-0.169	-0.161	-0.158	-0.152	-0.150	-0.148	-0.146	-0.146	-0.146	-0.149	-0.151	-0.154	-0.159	-0.164	-0.170	-0.176	-0.184	-0.192	-0.200	-0.210	-0.219	-0.229	-0.240	-0.250	-0.260	-0.272	-0.282	-0.292	-0.302	-0.314	-0.324	-0.334	-0.342	-0.351	-0.360	-0.368	-0.375	-0.381	-0.388	-0.391	-0.396	-0.399	-0.400	-0.401	-0.402	-0.401	-0.399	-0.398	-0.392	-0.388	-0.382	-0.376	-0.368	-0.360	-0.350	-0.339	-0.328	-0.316	-0.305	-0.291	-0.279	-0.264	-0.251	-0.236	-0.222	-0.209	-0.195	-0.181	-0.169	-0.155	-0.144	-0.131	-0.120	-0.109	-0.100	-0.091	-0.082	-0.075	-0.069	-0.064	-0.060	-0.056	-0.055	-0.054	-0.055	-0.058	-0.061	-0.065	-0.071	-0.079	-0.086	-0.095	-0.105	-0.116	-0.129	-0.142	-0.155	-0.170	-0.185	-0.200	-0.218	-0.234	-0.250	-0.268	-0.286	-0.304	-0.321	-0.339	-0.356	-0.374	-0.391	-0.408	-0.424	-0.440	-0.455	-0.470	-0.484	-0.496	-0.509	-0.521	-0.531	-0.541	-0.551	-0.559	-0.566	-0.574	-0.579	-0.585	-0.589	-0.592	-0.595	-0.596	-0.598	-0.598	-0.596	-0.596	-0.594	-0.591	-0.588	-0.584	-0.580	-0.575	-0.570	-0.564	-0.559	-0.552	-0.546	-0.540	-0.532	-0.526	-0.520	-0.511	-0.505	-0.498	-0.490	-0.482	-0.475	-0.468	-0.460	-0.452	-0.444	-0.436	-0.429	-0.421	-0.412	-0.405	-0.396	-0.388	-0.380	-0.371	-0.362	-0.354	-0.345	-0.338	-0.329	-0.320	-0.310	-0.302	-0.294	-0.284	-0.276	-0.266	-0.259	-0.249	-0.240	-0.231	-0.222	-0.214	-0.208	-0.200	-0.191	-0.185	-0.178	-0.171	-0.165	-0.160	-0.154	100.000	5.000	2.000	1.000	4.000	0.000	0.000	0.000	0.000	0.000	0.000	0.000	0.000	0.000	0.000	0.000	0.000	0.000	-2.108	-2.119	-2.130	-2.142	-2.155	-2.166	-2.179	-2.190	-2.201	-2.212	-2.224	-2.236	-2.246	-2.258	-2.269	-2.279	-2.289	-2.299	-2.308	-2.316	-2.325	-2.334	-2.341	-2.349	-2.354	-2.361	-2.366	-2.371	-2.375	-2.380	-2.384	-2.386	-2.388	-2.390	-2.391	-2.391	-2.392	-2.392	-2.390	-2.390	-2.388	-2.385	-2.382	-2.380	-2.376	-2.371	-2.366	-2.362	-2.356	-2.352	-2.346	-2.340	-2.334	-2.328	-2.322	-2.316	-2.309	-2.302	-2.296	-2.290	-2.284	-2.279	-2.272	-2.266	-2.261	-2.256	-2.254	-2.250	-2.246	-2.242	-2.241	-2.239	-2.238	-2.238	-2.238	-2.238	-2.240	-2.241	-2.245	-2.248	-2.254	-2.258	-2.264	-2.270	-2.276	-2.284	-2.292	-2.301	-2.311	-2.322	-2.332	-2.345	-2.358	-2.370	-2.382	-2.396	-2.410	-2.424	-2.436	-2.451	-2.466	-2.480	-2.495	-2.510	-2.525	-2.539	-2.552	-2.566	-2.579	-2.592	-2.605	-2.618	-2.629	-2.640	-2.650	-2.660	-2.669	-2.678	-2.685	-2.691	-2.696	-2.701	-2.705	-2.709	-2.710	-2.711	-2.711	-2.711	-2.709	-2.706	-2.702	-2.698	-2.692	-2.685	-2.678	-2.670	-2.660	-2.651	-2.641	-2.629	-2.616	-2.604	-2.590	-2.576	-2.562	-2.548	-2.531	-2.516	-2.500	-2.482	-2.466	-2.450	-2.432	-2.415	-2.398	-2.380	-2.362	-2.345	-2.329	-2.312	-2.295	-2.279	-2.262	-2.245	-2.230	-2.215	-2.200	-2.186	-2.171	-2.158	-2.145	-2.134	-2.121	-2.110	-2.100	-2.090	-2.080	-2.070	-2.062	-2.054	-2.046	-2.040	-2.034	-2.027	-2.024	-2.019	-2.015	-2.013	-2.009	-2.006	-2.005	-2.005	-2.002	-2.002	-2.002	-2.004	-2.005	-2.006	-2.007	-2.010	-2.013	-2.016	-2.019	-2.021	-2.025	-2.029	-2.033	-2.036	-2.041	-2.045	-2.049	-2.054	-2.059	-2.064	-2.068	-2.072	-2.076	-2.080	-2.085	-2.089	-2.092	-2.096	-2.100	-2.105	-2.108	-2.110	-2.112	-2.115	-2.118	-2.120	-2.122	-2.125	-2.125	-2.126	-2.128	-2.129	-2.130	-2.129	-2.130	-2.130	-2.130	-2.130	-2.129	-2.128	-2.126	-2.125	-2.125	-2.124	-2.122	-2.121	-2.121	-2.120	-2.119	-2.118	-2.115	-2.115	-2.115	-2.114	-2.112	-2.111	-2.111	-2.112	-2.111	-2.112	-2.112	-2.112	-2.114	-2.115	-2.116	-2.116	-2.119	-2.120	-2.121	-2.124	-2.126	-2.129	-2.130	-2.134	-2.136	-2.139	-2.141	-2.145	-2.146	-2.150	-2.152	-2.155	-2.158	-2.160	-2.162	-2.165	-2.168	-2.168	-2.170	-2.170	-2.171	-2.171	-2.171	-2.170	-2.169	-2.168	-2.165	-2.161	-2.158	-2.154	-2.149	-2.142	-2.138	-2.131	-2.122	-2.115	-2.106	-2.096	-2.086	-2.076	-2.065	-2.051	-2.039	-2.026	-2.013	-1.998	-1.982	-1.969	-1.952	-1.935	-1.920	-1.901	-1.885	-1.866	-1.849	-1.829	-1.810	-1.791	-1.772	-1.754	-1.735	-1.715	-1.696	-1.676	-1.658	-1.639	-1.620	-1.602	-1.584	-1.568	-1.550	-1.534	-1.518	-1.502	-1.488	-1.472	-1.459	-1.445	-1.434	-1.422	-1.411	-1.401	-1.392	-1.384	-1.376	-1.370	-1.364	-1.359	-1.355	-1.352	-1.350	-1.349	-1.349	-1.350	-1.352	-1.354	-1.358	-1.364	-1.369	-1.375	-1.382	-1.391	-1.401	-1.411	-1.422	-1.434	-1.446	-1.459	-1.472	-1.489	-1.504	-1.520	-1.538	-1.555	-1.574	-1.591	-1.611	-1.630	-1.651	-1.671	-1.691	-1.712	-1.735	-1.756	-1.778	-1.800	-1.821	-1.845	-1.866	-1.888	-1.911	-1.932	-1.955	-1.976	-1.999	-2.020	-2.041	-2.062	-2.084	-2.104	-2.124	-2.144	-2.162	-2.181	-2.200	-2.218	-2.234	-2.251	-2.268	-2.284	-2.298	-2.312	-2.328	-2.341	-2.355	-2.366	-2.379	-2.391	-2.401	-2.412	-2.422	-2.431	-2.441	-2.450	-2.458	-2.464	-2.471	-2.476	-2.482	-2.488	-2.492	-2.496	-2.500	-2.504	-2.506	-2.509	-2.510	-2.511	-2.512	-2.512	-2.514	-2.514	-2.512	-2.512	-2.511	-2.509	-2.506	-2.504	-2.501	-2.498	-2.494	-2.489	-2.484	-2.479	-2.475	-2.469	-2.464	-2.456	-2.450	-2.444	-2.438	-2.431	-2.425	-2.419	-2.411	-2.405	-2.398	-2.391	-2.385	-2.379	-2.372	-2.368	-2.361	-2.355	-2.351	-2.348	-2.342	-2.339	-2.335	-2.332	-2.330	-2.329	-2.328	-2.328	-2.326	-2.328	-2.330	-2.332	-2.335	-2.339	-2.344	-2.350	-2.355	-2.362	-2.369	-2.376	-2.386	-2.394	-2.404	-2.414	-2.426	-2.436	-2.448	-2.460	-2.472	-2.485	-2.498	-2.511	-2.524	-2.538	-2.549	-2.562	-2.575	-2.588	-2.599	-2.611	-2.622	-2.634	-2.644	-2.654	-2.662	-2.671	-2.679	-2.686	-2.692	-2.698	-2.702	-2.706	-2.709	-2.711	-2.712	-2.712	-2.710	-2.708	-2.705	-2.700	-2.695	-2.690	-2.682	-2.674	-2.665	-2.654	-2.642	-2.631	-2.619	-2.605	-2.591	-2.576	-2.561	-2.545	-2.528	-2.511	-2.494	-2.475	-2.456	-2.439	-2.420	-2.400	-2.381	-2.361	-2.341	-2.322	-2.301	-2.282	-2.264	-2.244	-2.225	-2.206	-2.188	-2.170	-2.154	-2.135	-2.120	-2.105	-2.089	-2.075	-2.061	-2.049	-2.036	-2.025	-2.014	-2.005	-1.996	-1.988	-1.981	-1.975	-1.970	-1.966	-1.962	-1.960	-1.960	-1.959	-1.960	-1.961	-1.965	-1.969	-1.974	-1.979	-1.985	-1.992	-2.001	-2.011	-2.021	-2.031	-2.042	-2.055	-2.066	-2.081	-2.094	-2.108	-2.122	-2.136	-2.151	-2.165	-2.180	-2.195	-2.210	-2.225	-2.239	-2.252	-2.265	-2.279	-2.291	-2.302	-2.314	-2.324	-2.334	-2.341	-2.349	-2.355	-2.360	-2.364	-2.368	-2.369	-2.368	-2.366	-2.364	-2.359	-2.354	-2.348	-2.338	-2.328	-2.316	-2.302	-2.290	-2.274	-2.256	-2.238	-2.219	-2.198	-2.176	-2.152	-2.130	-2.106	-2.080	-2.055	-2.029	-2.002	-1.976	-1.949	-1.920	-1.894	-1.866	-1.839	-1.812	-1.785	-1.760	-1.734	-1.709	-1.685	-1.662	-1.639	-1.618	-1.598	-1.580	-1.562	-1.546	-1.531	-1.519	-1.506	-1.496	-1.488	-1.480	-1.475	-1.470	-1.468	-1.466	-1.466	-1.469	-1.471	-1.476	-1.482	-1.490	-1.499	-1.509	-1.520	-1.532	-1.545	-1.559	-1.574	-1.590	-1.606	-1.622	-1.640	-1.659	-1.676	-1.695	-1.714	-1.731	-1.750	-1.769	-1.788	-1.805	-1.822	-1.839	-1.855	-1.871	-1.886	-1.901	-1.915	-1.928	-1.939	-1.950	-1.959	-1.969	-1.976	-1.982	-1.989	-1.992	-1.998	-1.999	-2.000	-1.999	-1.999	-1.996	-1.991	-1.988	-1.981	-1.972	-1.966	-1.956	-1.946	-1.935	-1.924	-1.910	-1.896	-1.881	-1.866	-1.850	-1.832	-1.815	-1.796	-1.778	-1.759	-1.739	-1.720	-1.699	-1.678	-1.658	-1.636	-1.615	-1.595	-1.574	-1.552	-1.532	-1.512	-1.491	-1.472	-1.452	-1.432	-1.415	-1.398	-1.380	-1.362	-1.346	-1.331	-1.316	-1.302	-1.290	-1.278	-1.268	-1.258	-1.248	-1.239	-1.231	-1.224	-1.219	-1.215	-1.210	-1.208	-1.206	-1.206	-1.206	-1.209	-1.210	-1.212	-1.216	-1.221	-1.226	-1.234	-1.240	-1.246	-1.255	-1.262	-1.272	-1.282	-1.291	-1.302	-1.314	-1.325	-1.335	-1.346	-1.359	-1.370	-1.381	-1.392	-1.404	-1.414	-1.424	-1.434	-1.442	-1.451	-1.460	-1.469	-1.476	-1.482	-1.489	-1.494	-1.499	-1.502	-1.506	-1.508	-1.509	-1.510	-1.509	-1.508	-1.506	-1.502	-1.500	-1.495	-1.490	-1.484	-1.478	-1.470	-1.462	-1.454	-1.444	-1.434	-1.424	-1.412	-1.401	-1.390	-1.378	-1.365	-1.351	-1.339	-1.325	-1.311	-1.296	-1.282	-1.269	-1.255	-1.240	-1.225	-1.210	-1.196	-1.182	-1.168	-1.154	-1.140	-1.126	-1.112	-1.100	-1.086	-1.074	-1.061	-1.050	-1.038	-1.026	-1.015	-1.005	-0.995	-0.985	-0.976	-0.968	-0.958	-0.950	-0.942	-0.936	-0.930	-0.925	-0.919	-0.915	-0.911	-0.908	-0.905	-0.902	-0.901	-0.900	-0.901	-0.901	-0.901	-0.904	-0.906	-0.910	-0.914	-0.918	-0.924	-0.930	-0.936	-0.944	-0.951	-0.960	-0.970	-0.980	-0.990	-1.001	-1.014	-1.025	-1.039	-1.051	-1.065	-1.079	-1.095	-1.110	-1.124	-1.140	-1.156	-1.171	-1.188	-1.202	-1.219	-1.235	-1.251	-1.266	-1.281	-1.298	-1.312	-1.328	-1.341	-1.356	-1.369	-1.382	-1.395	-1.406	-1.418	-1.428	-1.438	-1.446	-1.455	-1.461	-1.468	-1.472	-1.478	-1.481	-1.484	-1.485	-1.486	-1.486	-1.485	-1.482	-1.480	-1.476	-1.472	-1.466	-1.460	-1.452	-1.445	-1.436	-1.426	-1.416	-1.405	-1.395	-1.382	-1.370	-1.356	-1.344	-1.330	-1.316	-1.302	-1.289	-1.274	-1.259	-1.244	-1.230	-1.215	-1.201	-1.186	-1.172	-1.159	-1.146	-1.132	-1.120	-1.108	-1.096	-1.085	-1.076	-1.066	-1.056	-1.048	-1.041	-1.035	-1.029	-1.024	-1.020	-1.016	-1.014	-1.011	-1.011	-1.011	-1.011	-1.012	-1.015	-1.019	-1.022	-1.028	-1.032	-1.039	-1.046	-1.052	-1.060	-1.069	-1.078	-1.086	-1.098	-1.108	-1.119	-1.129	-1.140	-1.151	-1.164	-1.175	-1.186	-1.199	-1.210	-1.221	-1.232	-1.244	-1.255	-1.268	-1.278	-1.288	-1.298	-1.306	-1.316	-1.325	-1.332	-1.340	-1.348	-1.354	-1.361	-1.366	-1.371	-1.375	-1.379	-1.381	-1.384	-1.386	-1.388	-1.388	-1.388	-1.386	-1.386	-1.384	-1.381	-1.379	-1.375	-1.371	-1.366	-1.362	-1.358	-1.351	-1.345	-1.340	-1.334	-1.328	-1.319	-1.312	-1.305	-1.298	-1.290	-1.282	-1.275	-1.266	-1.259	-1.251	-1.244	-1.236	-1.229	-1.222	-1.215	-1.209	-1.201	-1.195	-1.190	-1.184	-1.179	-1.175	-1.171	-1.168	-1.162	-1.160	-1.158	-1.156	-1.154	-1.152	-1.152	-1.152	-1.152	-1.155	-1.156	-1.158	-1.160	-1.164	-1.166	-1.171	-1.175	-1.181	-1.186	-1.192	-1.198	-1.204	-1.212	-1.219	-1.226	-1.234	-1.242	-1.251	-1.261	-1.269	-1.279	-1.288	-1.298	-1.306	-1.315	-1.324	-1.331	-1.341	-1.349	-1.358	-1.366	-1.374	-1.380	-1.388	-1.394	-1.401	-1.406	-1.412	-1.418	-1.422	-1.426	-1.429	-1.431	-1.432	-1.435	-1.436	-1.436	-1.435	-1.434	-1.431	-1.430	-1.426	-1.421	-1.418	-1.412	-1.408	-1.400	-1.392	-1.385	-1.378	-1.370	-1.361	-1.351	-1.341	-1.330	-1.320	-1.309	-1.298	-1.288	-1.275	-1.264	-1.251	-1.240	-1.229	-1.216	-1.205	-1.194	-1.181	-1.170	-1.159	-1.149	-1.138	-1.129	-1.119	-1.110	-1.101	-1.095	-1.088	-1.081	-1.075	-1.070	-1.065	-1.062	-1.060	-1.058	-1.056	-1.055	-1.056	-1.058	-1.060	-1.062	-1.068	-1.071	-1.076	-1.082	-1.090	-1.098	-1.106	-1.115	-1.125	-1.136	-1.148	-1.159	-1.171	-1.184	-1.196	-1.211	-1.225	-1.239	-1.252	-1.269	-1.282	-1.298	-1.312	-1.328	-1.342	-1.356	-1.371	-1.384	-1.399	-1.411	-1.424	-1.435	-1.446	-1.458	-1.466	-1.475	-1.484	-1.491	-1.498	-1.502	-1.506	-1.509	-1.510	-1.511	-1.511	-1.510	-1.508	-1.504	-1.499	-1.492	-1.485	-1.476	-1.468	-1.456	-1.444	-1.431	-1.418	-1.401	-1.386	-1.369	-1.351	-1.332	-1.312	-1.291	-1.271	-1.250	-1.228	-1.206	-1.182	-1.161	-1.138	-1.114	-1.091	-1.068	-1.044	-1.021	-0.999	-0.978	-0.955	-0.934	-0.912	-0.891	-0.872	-0.854	-0.836	-0.819	-0.802	-0.786	-0.771	-0.759	-0.746	-0.734	-0.724	-0.715	-0.706	-0.699	-0.694	-0.690	-0.686	-0.682	-0.682	-0.682	-0.684	-0.685	-0.688	-0.692	-0.698	-0.704	-0.711	-0.719	-0.728	-0.736	-0.746	-0.758	-0.769	-0.781	-0.794	-0.808	-0.820	-0.834	-0.848	-0.862	-0.875	-0.890	-0.905	-0.919	-0.934	-0.948	-0.960	-0.972	-0.986	-0.999	-1.011	-1.022	-1.035	-1.046	-1.056	-1.065	-1.074	-1.082	-1.090	-1.098	-1.104	-1.109	-1.112	-1.118	-1.120	-1.122	-1.124	-1.124	-1.125	-1.124	-1.122	-1.120	-1.118	-1.112	-1.108	-1.102	-1.096	-1.090	-1.082	-1.075	-1.066	-1.058	-1.048	-1.039	-1.029	-1.018	-1.008	-0.995	-0.985	-0.972	-0.960	-0.948	-0.936	-0.924	-0.911	-0.899	-0.886	-0.875	-0.862	-0.849	-0.838	-0.825	-0.814	-0.801	-0.791	-0.779	-0.768	-0.758	-0.748	-0.736	-0.726	-0.718	-0.708	-0.699	-0.690	-0.681	-0.674	-0.666	-0.660	-0.652	-0.646	-0.641	-0.635	-0.630	-0.625	-0.621	-0.618	-0.614	-0.611	-0.609	-0.606	-0.604	-0.602	-0.601	-0.600	-0.600	-0.600	-0.600	-0.600	-0.600	-0.602	-0.602	-0.605	-0.606	-0.609	-0.611	-0.612	-0.615	-0.619	-0.621	-0.624	-0.628	-0.630	-0.634	-0.638	-0.641	-0.645	-0.649	-0.654	-0.656	-0.661	-0.665	-0.668	-0.672	-0.676	-0.681	-0.684	-0.688	-0.691	-0.695	-0.699	-0.701	-0.705	-0.708	-0.711	-0.714	-0.715	-0.718	-0.719	-0.720	-0.722	-0.724	-0.725	-0.726	-0.726	-0.726	-0.726	-0.728	-0.728	-0.726	-0.725	-0.725	-0.724	-0.722	-0.720	-0.718	-0.715	-0.714	-0.710	-0.706	-0.704	-0.699	-0.695	-0.690	-0.685	-0.681	-0.675	-0.670	-0.665	-0.659	-0.654	-0.648	-0.641	-0.635	-0.628	-0.621	-0.615	-0.608	-0.600	-0.594	-0.585	-0.579	-0.571	-0.562	-0.556	-0.549	-0.541	-0.532	-0.525	-0.519	-0.510	-0.504	-0.496	-0.489	-0.481	-0.474	-0.468	-0.460	-0.454	-0.448	-0.440	-0.434	-0.428	-0.422	-0.418	-0.411	-0.405	-0.401	-0.396	-0.391	-0.386	-0.382	-0.379	-0.374	-0.371	-0.366	-0.362	-0.360	-0.358	-0.354	-0.351	-0.348	-0.345	-0.342	-0.340	-0.338	-0.335	-0.332	-0.330	-0.328	-0.325	-0.322	-0.321	-0.318	-0.315	-0.312	-0.311	-0.308	-0.305	-0.302	-0.299	-0.296	-0.292	-0.290	-0.286	-0.284	-0.280	-0.276	-0.272	-0.269	-0.264	-0.260	-0.256	-0.252	-0.249	-0.244	-0.239	-0.235	-0.230	-0.226	-0.221	-0.218	-0.212	-0.208	-0.204	-0.199	-0.195	-0.192	-0.189	-0.185	-0.182	-0.179	-0.176	-0.174	-0.172	-0.170	-0.170	-0.170	-0.170	-0.170	-0.170	-0.171	-0.174	-0.176	-0.179	-0.182	-0.188	-0.192	-0.198	-0.204	-0.211	-0.219	-0.226	-0.235	-0.244	-0.255	-0.265	-0.276	-0.289	-0.300	-0.312	-0.326	-0.340	-0.355	-0.369	-0.385	-0.400	-0.416	-0.432	-0.450	-0.466	-0.484	-0.501	-0.519	-0.536	-0.554	-0.571	-0.588	-0.606	-0.622	-0.639	-0.655	-0.671	-0.688	-0.702	-0.718	-0.731	-0.745	-0.758	-0.771	-0.782	-0.794	-0.804	-0.815	-0.824	-0.830	-0.839	-0.845	-0.850	-0.855	-0.859	-0.862	-0.864	-0.865	-0.865	-0.865	-0.862	-0.861	-0.858	-0.854	-0.849	-0.844	-0.836	-0.830	-0.822	-0.812	-0.804	-0.794	-0.784	-0.772	-0.761	-0.750	-0.738	-0.725	-0.711	-0.698	-0.684	-0.670	-0.656	-0.641	-0.626	-0.612	-0.598	-0.582	-0.569	-0.554	-0.539	-0.525	-0.509	-0.495	-0.481	-0.468	-0.454	-0.441	-0.429	-0.416	-0.402	-0.390	-0.379	-0.368	-0.356	-0.346	-0.336	-0.326	-0.316	-0.308	-0.300	-0.291	-0.284	-0.276	-0.270	-0.264	-0.259	-0.254	-0.249	-0.245	-0.240	-0.238	-0.234	-0.231	-0.229	-0.228	-0.226	-0.224	-0.224	-0.222	-0.224	-0.222	-0.222	-0.225	-0.225	-0.226	-0.229	-0.230	-0.231	-0.234	-0.235	-0.239	-0.240	-0.242	-0.245	-0.246	-0.249	-0.251	-0.252	-0.255	-0.258	-0.259	-0.261	-0.261	-0.264	-0.265	-0.266	-0.268	-0.268	-0.268	-0.268	-0.268	-0.266	-0.266	-0.265	-0.262	-0.261	-0.259	-0.256	-0.254	-0.250	-0.248	-0.244	-0.240	-0.235	-0.230	-0.226	-0.221	-0.218	-0.212	-0.208	-0.201	-0.196	-0.191	-0.185	-0.179	-0.174	-0.169	-0.164	-0.159	-0.154	-0.149	-0.144	-0.141	-0.136	-0.132	-0.129	-0.125	-0.124	-0.120	-0.119	-0.118	-0.116	-0.115	-0.115	-0.116	-0.116	-0.118	-0.118	-0.120	-0.121	-0.124	-0.128	-0.130	-0.135	-0.138	-0.141	-0.146	-0.150	-0.155	-0.160	-0.164	-0.169	-0.174	-0.179	-0.182	-0.188	-0.191	-0.196	-0.199	-0.204	-0.208	-0.210	-0.211	-0.214	-0.215	-0.216	-0.218	-0.216	-0.216	-0.215	-0.212	-0.211	-0.208	-0.204	-0.199	-0.194	-0.189	-0.181	-0.176	-0.169	-0.160	-0.152	-0.144	-0.132	-0.124	-0.112	-0.102	-0.091	-0.079	-0.068	-0.055	-0.044	-0.031	-0.018	-0.006	0.006	0.019	0.032	0.044	0.056	0.068	0.080	0.091	0.102	0.112	0.122	0.134	0.142	0.152	0.160	0.168	0.175	0.182	0.189	0.194	0.199	0.204	0.208	0.210	0.212	0.215	0.218	0.218	0.218	0.218	0.216	0.215	0.212	0.211	0.208	0.204	0.200	0.195	0.190	0.184	0.179	0.172	0.165	0.158	0.150	0.141	0.132	0.122	0.114	0.104	0.094	0.084	0.072	0.061	0.049	0.038	0.026	0.014	0.002	-0.010	-0.024	-0.038	-0.051	-0.064	-0.078	-0.090	-0.104	-0.119	-0.132	-0.146	-0.160	-0.174	-0.186	-0.200	-0.212	-0.225	-0.238	-0.250	-0.262	-0.274	-0.285	-0.295	-0.305	-0.315	-0.324	-0.331	-0.339	-0.345	-0.351	-0.355	-0.359	-0.362	-0.364	-0.365	-0.365	-0.364	-0.361	-0.358	-0.354	-0.348	-0.341	-0.332	-0.324	-0.312	-0.302	-0.290	-0.275	-0.261	-0.244	-0.228	-0.209	-0.190	-0.170	-0.150	-0.128	-0.105	-0.081	-0.059	-0.034	-0.008	0.018	0.044	0.070	0.095	0.122	0.150	0.178	0.205	0.231	0.259	0.285	0.312	0.339	0.365	0.389	0.415	0.439	0.462	0.485	0.506	0.528	0.549	0.569	0.588	0.605	0.622	0.639	0.654	0.669	0.681	0.694	0.704	0.714	0.722	0.730	0.738	0.745	0.749	0.752	0.755	0.758	0.760	0.760	0.759	0.758	0.755	0.751	0.749	0.744	0.739	0.734	0.726	0.720	0.714	0.705	0.698	0.689	0.681	0.672	0.662	0.654	0.644	0.635	0.625	0.618	0.608	0.599	0.590	0.581	0.574	0.565	0.559	0.551	0.544	0.538	0.532	0.528	0.522	0.519	0.516	0.514	0.511	0.510	0.509	0.510	0.510	0.512	0.516	0.519	0.524	0.530	0.535	0.541	0.550	0.559	0.569	0.578	0.589	0.600	0.612	0.625	0.639	0.652	0.669	0.684	0.700	0.716	0.732	0.750	0.768	0.785	0.804	0.821	0.839	0.858	0.875	0.894	0.911	0.930	0.948	0.965	0.982	0.999	1.016	1.031	1.048	1.061	1.075	1.089	1.101	1.112	1.124	1.135	1.144	1.151	1.159	1.164	1.170	1.175	1.178	1.180	1.181	1.181	1.179	1.178	1.174	1.170	1.164	1.159	1.151	1.141	1.134	1.122	1.111	1.099	1.086	1.072	1.058	1.041	1.026	1.009	0.991	0.974	0.955	0.938	0.918	0.898	0.879	0.859	0.840	0.819	0.799	0.780	0.760	0.740	0.720	0.701	0.682	0.665	0.646	0.629	0.614	0.596	0.581	0.568	0.552	0.540	0.529	0.518	0.507	0.499	0.490	0.484	0.478	0.472	0.468	0.465	0.464	0.462	0.464	0.466	0.469	0.472	0.478	0.484	0.490	0.498	0.507	0.518	0.528	0.540	0.552	0.566	0.580	0.595	0.611	0.626	0.642	0.659	0.676	0.694	0.711	0.730	0.748	0.766	0.785	0.801	0.820	0.838	0.855	0.872	0.888	0.904	0.919	0.935	0.949	0.961	0.974	0.985	0.998	1.006	1.016	1.024	1.031	1.036	1.041	1.045	1.048	1.049	1.049	1.049	1.048	1.044	1.040	1.035	1.029	1.021	1.012	1.004	0.994	0.982	0.971	0.959	0.945	0.931	0.916	0.901	0.885	0.869	0.852	0.835	0.819	0.801	0.785	0.768	0.750	0.732	0.715	0.698	0.681	0.666	0.650	0.634	0.619	0.604	0.590	0.575	0.562	0.551	0.539	0.528	0.518	0.509	0.500	0.492	0.485	0.479	0.474	0.470	0.468	0.465	0.462	0.462	0.462	0.462	0.465	0.468	0.471	0.475	0.480	0.485	0.491	0.498	0.505	0.514	0.522	0.531	0.540	0.552	0.562	0.574	0.584	0.596	0.609	0.620	0.634	0.646	0.659	0.671	0.684	0.698	0.710	0.724	0.735	0.749	0.761	0.772	0.785	0.798	0.809	0.820	0.831	0.841	0.851	0.861	0.870	0.879	0.888	0.895	0.902	0.909	0.915	0.921	0.926	0.930	0.934	0.938	0.940	0.941	0.944	0.944	0.945	0.945	0.944	0.944	0.941	0.939	0.936	0.932	0.929	0.926	0.921	0.916	0.911	0.906	0.902	0.896	0.891	0.884	0.879	0.874	0.868	0.861	0.855	0.850	0.845	0.839	0.834	0.829	0.824	0.819	0.816	0.812	0.809	0.806	0.805	0.804	0.801	0.801	0.801	0.801	0.802	0.804	0.805	0.808	0.811	0.815	0.819	0.824	0.830	0.835	0.841	0.848	0.855	0.862	0.870	0.878	0.886	0.895	0.904	0.912	0.922	0.931	0.941	0.950	0.960	0.970	0.979	0.989	0.998	1.006	1.015	1.024	1.031	1.039	1.046	1.054	1.060	1.065	1.071	1.076	1.079	1.084	1.085	1.089	1.089	1.090	1.089	1.089	1.086	1.085	1.081	1.078	1.071	1.066	1.059	1.051	1.042	1.032	1.022	1.011	0.999	0.988	0.974	0.958	0.944	0.928	0.910	0.894	0.875	0.856	0.838	0.816	0.798	0.776	0.754	0.734	0.711	0.689	0.668	0.644	0.621	0.598	0.575	0.552	0.529	0.506	0.484	0.462	0.440	0.419	0.398	0.376	0.358	0.338	0.320	0.301	0.284	0.269	0.252	0.239	0.225	0.211	0.200	0.190	0.181	0.172	0.165	0.160	0.155	0.152	0.150	0.150	0.150	0.151	0.154	0.158	0.162	0.169	0.178	0.185	0.194	0.205	0.216	0.230	0.242	0.258	0.272	0.288	0.304	0.322	0.340	0.359	0.378	0.396	0.416	0.436	0.456	0.476	0.498	0.518	0.538	0.558	0.578	0.598	0.618	0.636	0.655	0.674	0.691	0.709	0.725	0.742	0.759	0.772	0.786	0.800	0.812	0.825	0.835	0.845	0.855	0.864	0.871	0.879	0.885	0.889	0.894	0.899	0.900	0.904	0.904	0.906	0.906	0.905	0.905	0.904	0.902	0.901	0.899	0.896	0.895	0.891	0.889	0.886	0.885	0.882	0.881	0.880	0.879	0.878	0.878	0.879	0.880	0.882	0.884	0.888	0.892	0.898	0.904	0.911	0.921	0.930	0.941	0.952	0.965	0.980	0.995	1.011	1.029	1.048	1.068	1.088	1.109	1.131	1.156	1.180	1.206	1.231	1.259	1.286	1.314	1.342	1.371	1.400	1.429	1.460	1.489	1.519	1.546	1.576	1.605	1.632	1.661	1.688	1.714	1.739	1.764	1.786	1.809	1.830	1.850	1.869	1.886	1.901	1.915	1.928	1.939	1.948	1.954	1.959	1.964	1.964	1.964	1.962	1.959	1.952	1.945	1.935	1.925	1.911	1.898	1.880	1.862	1.844	1.822	1.800	1.776	1.751	1.725	1.696	1.668	1.639	1.608	1.578	1.545	1.512	1.479	1.446	1.412	1.378	1.344	1.309	1.276	1.242	1.209	1.176	1.144	1.111	1.080	1.051	1.021	0.994	0.966	0.940	0.916	0.892	0.870	0.850	0.830	0.814	0.798	0.782	0.771	0.760	0.751	0.744	0.739	0.736	0.734	0.735	0.738	0.740	0.746	0.755	0.765	0.776	0.790	0.805	0.821	0.841	0.861	0.882	0.906	0.932	0.958	0.986	1.015	1.046	1.078	1.110	1.144	1.180	1.215	1.251	1.289	1.326	1.365	1.405	1.444	1.484	1.524	1.564	1.602	1.644	1.682	1.722	1.762	1.801	1.841	1.878	1.916	1.952	1.990	2.025	2.060	2.094	2.126	2.159	2.190	2.220	2.249	2.276	2.302	2.328	2.351	2.374	2.396	2.416	2.435	2.452	2.470	2.485	2.499	2.511	2.522	2.532	2.541	2.549	2.556	2.561	2.565	2.569	2.571	2.571	2.572	2.571	2.570	2.568	2.564	2.559	2.554	2.549	2.542	2.536	2.528	2.521	2.512	2.505	2.495	2.486	2.476	2.468	2.459	2.448	2.439	2.430	2.420	2.410	2.401	2.392	2.382	2.375	2.366	2.359	2.351	2.344	2.338	2.332	2.326	2.321	2.316	2.312	2.309	2.308	2.304	2.302	2.302	2.302	2.302	2.304	2.305	2.308	2.310	2.314	2.318	2.321	2.326	2.332	2.339	2.345	2.352	2.359	2.368	2.376	2.385	2.395	2.404	2.414	2.424	2.434	2.445	2.455	2.465	2.478	2.488	2.499	2.510	2.522	2.534	2.546	2.558	2.569	2.581	2.592	2.604	2.618	2.629	2.640	2.652	2.664	2.676	2.689	2.700	2.712	2.725	2.736	2.749	2.761	2.774	2.786	2.799	2.812	2.825	2.839	2.852	2.866	2.880	2.895	2.910	2.925	2.940	2.955	2.971	2.988	3.004	3.021	3.039	3.058	3.076	3.095	3.114	3.134	3.155	3.175	3.198	3.220	3.242	3.266	3.290	3.314	3.339	3.364	3.390	3.418	3.445	3.472	3.501	3.530	3.559	3.588	3.619	3.649	3.680	3.711	3.744	3.775	3.808	3.841	3.874	3.908	3.941	3.975	4.009	4.043	4.075	4.109	4.142	4.176	4.209	4.242	4.276	4.309	4.340	4.372	4.402	4.432	4.464	4.492	4.521	4.549	4.575	4.601	4.628	4.650	4.674	4.695	4.716	4.736	4.755	4.770	4.788	4.801	4.814	4.825	4.835	4.844	4.851	4.856	4.860	4.861	4.862	4.861	4.859	4.856	4.849	4.842	4.834	4.824	4.812	4.800	4.785	4.769	4.752	4.734	4.715	4.695	4.672	4.651	4.626	4.602	4.578	4.551	4.525	4.498	4.469	4.441	4.412	4.382	4.355	4.325	4.295	4.265	4.236	4.206	4.178	4.146	4.118	4.089	4.060	4.031	4.003	3.974	3.948	3.920	3.892	3.868	3.841	3.815	3.790	3.766	3.741	3.718	3.694	3.671	3.649	3.626	3.605	3.584	3.561	3.542	3.521	3.501	3.481	3.461	3.441	3.422	3.402	3.385	3.365	3.346	3.326	3.308	3.290	3.270	3.252	3.232	3.214	3.195	3.176	3.158	3.139	3.119	3.100	3.081	3.062	3.042	3.024	3.005	2.986	2.968	2.949	2.930	2.910	2.891	2.872	2.854	2.836	2.818	2.800	2.782	2.764	2.748	2.730	2.712	2.695	2.679	2.662	2.646	2.631	2.616	2.601	2.588	2.572	2.559	2.545	2.531	2.518	2.506	2.494	2.481	2.470	2.460	2.449	2.439	2.429	2.420	2.410	2.401	2.394	2.386	2.380	2.372	2.366	2.361	2.355	2.351	2.348	2.344	2.341	2.339	2.336	2.335	2.336	2.336	2.336	2.336	2.339	2.342	2.345	2.349	2.354	2.360	2.365	2.372	2.379	2.388	2.396	2.405	2.416	2.426	2.438	2.449	2.461	2.474	2.488	2.501	2.515	2.530	2.544	2.560	2.575	2.591	2.606	2.622	2.639	2.655	2.670	2.685	2.701	2.715	2.730	2.745	2.759	2.772	2.785	2.796	2.809	2.820	2.829	2.838	2.846	2.852	2.860	2.864	2.869	2.871	2.872	2.874	2.872	2.870	2.868	2.862	2.858	2.851	2.842	2.834	2.822	2.810	2.796	2.782	2.768	2.750	2.732	2.714	2.694	2.672	2.650	2.628	2.602	2.579	2.552	2.526	2.500	2.472	2.444	2.416	2.388	2.358	2.329	2.299	2.268	2.239	2.209	2.178	2.148	2.118	2.088	2.059	2.029	2.000	1.971	1.944	1.915	1.888	1.861	1.834	1.809	1.782	1.759	1.735	1.711	1.689	1.666	1.646	1.626	1.606	1.588	1.570	1.552	1.536	1.520	1.506	1.491	1.479	1.466	1.455	1.442	1.432	1.424	1.415	1.406	1.399	1.391	1.384	1.379	1.374	1.369	1.364	1.361	1.358	1.355	1.352	1.351	1.349	1.348	1.348	1.346	1.346	1.345	1.346	1.346	1.345	1.346	1.346	1.348	1.348	1.349	1.349	1.349	1.350	1.350	1.350	1.350	1.350	1.349	1.349	1.348	1.348	1.345	1.344	1.342	1.340	1.338	1.335	1.331	1.329	1.324	1.320	1.315	1.310	1.305	1.299	1.292	1.285	1.279	1.271	1.264	1.256	1.248	1.239	1.231	1.221	1.212	1.202	1.192	1.182	1.172	1.162	1.154	1.142	1.132	1.121	1.111	1.102	1.091	1.082	1.074	1.065	1.055	1.048	1.040	1.032	1.026	1.019	1.012	1.008	1.004	0.999	0.996	0.994	0.992	0.991	0.991	0.992	0.995	0.996	1.001	1.005	1.010	1.016	1.024	1.031	1.040	1.051	1.060	1.071	1.084	1.096	1.110	1.124	1.139	1.155	1.170	1.186	1.204	1.220	1.238	1.255	1.274	1.292	1.310	1.328	1.346	1.364	1.382	1.400	1.416	1.434	1.450	1.466	1.480	1.496	1.508	1.521	1.534	1.544	1.554	1.562	1.571	1.578	1.584	1.588	1.591	1.592	1.594	1.594	1.591	1.589	1.585	1.579	1.572	1.565	1.556	1.546	1.535	1.521	1.509	1.494	1.479	1.461	1.444	1.425	1.406	1.385	1.365	1.344	1.321	1.299	1.275	1.252	1.228	1.204	1.180	1.155	1.131	1.106	1.082	1.059	1.032	1.009	0.985	0.961	0.939	0.916	0.894	0.872	0.851	0.830	0.810	0.791	0.772	0.755	0.738	0.721	0.705	0.690	0.676	0.662	0.650	0.640	0.628	0.619	0.610	0.601	0.594	0.589	0.581	0.576	0.574	0.569	0.566	0.564	0.564	0.564	0.562	0.562	0.564	0.566	0.568	0.570	0.572	0.575	0.579	0.582	0.586	0.590	0.595	0.599	0.602	0.608	0.611	0.616	0.620	0.624	0.628	0.631	0.634	0.636	0.638	0.640	0.641	0.642	0.642	0.642	0.642	0.640	0.636	0.634	0.631	0.626	0.621	0.614	0.608	0.599	0.591	0.581	0.571	0.561	0.549	0.536	0.522	0.509	0.492	0.478	0.461	0.444	0.426	0.408	0.390	0.371	0.351	0.331	0.311	0.290	0.270	0.249	0.229	0.209	0.188	0.166	0.146	0.126	0.106	0.088	0.069	0.050	0.032	0.015	0.000	-0.016	-0.031	-0.045	-0.058	-0.070	-0.081	-0.091	-0.101	-0.108	-0.114	-0.120	-0.125	-0.128	-0.130	-0.130	-0.130	-0.129	-0.126	-0.124	-0.119	-0.112	-0.105	-0.098	-0.089	-0.079	-0.068	-0.056	-0.042	-0.030	-0.015	-0.001	0.015	0.031	0.048	0.064	0.081	0.100	0.118	0.135	0.154	0.172	0.192	0.210	0.229	0.249	0.268	0.286	0.306	0.324	0.342	0.360	0.379	0.395	0.414	0.429	0.445	0.461	0.476	0.492	0.506	0.520	0.532	0.546	0.558	0.568	0.580	0.590	0.599	0.608	0.616	0.622	0.630	0.636	0.641	0.646	0.651	0.654	0.656	0.658	0.659	0.660	0.659	0.658	0.656	0.655	0.651	0.648	0.644	0.639	0.634	0.626	0.620	0.612	0.605	0.596	0.589	0.580	0.570	0.561	0.550	0.541	0.530	0.519	0.509	0.499	0.486	0.476	0.465	0.455	0.444	0.434	0.424	0.414	0.404	0.395	0.386	0.378	0.370	0.364	0.356	0.351	0.346	0.342	0.338	0.335	0.332	0.332	0.331	0.331	0.331	0.334	0.336	0.340	0.342	0.348	0.354	0.359	0.368	0.374	0.381	0.391	0.400	0.410	0.420	0.430	0.441	0.452	0.465	0.475	0.488	0.499	0.511	0.522	0.534	0.545	0.555	0.566	0.576	0.586	0.595	0.604	0.611	0.619	0.626	0.632	0.636	0.642	0.645	0.648	0.649	0.651	0.651	0.650	0.648	0.646	0.641	0.638	0.632	0.626	0.619	0.612	0.604	0.595	0.585	0.575	0.564	0.552	0.540	0.528	0.515	0.502	0.489	0.476	0.464	0.450	0.438	0.424	0.411	0.398	0.386	0.375	0.365	0.354	0.344	0.335	0.328	0.320	0.312	0.308	0.304	0.300	0.299	0.298	0.298	0.299	0.301	0.305	0.309	0.315	0.322	0.331	0.340	0.352	0.365	0.379	0.392	0.409	0.426	0.444	0.462	0.482	0.504	0.526	0.550	0.572	0.596	0.622	0.648	0.674	0.700	0.728	0.754	0.781	0.809	0.836	0.864	0.891	0.919	0.946	0.972	1.000	1.026	1.052	1.078	1.102	1.126	1.151	1.174	1.196	1.218	1.238	1.256	1.276	1.292	1.311	1.326	1.341	1.355	1.368	1.380	1.391	1.400	1.409	1.416	1.422	1.429	1.434	1.438	1.440	1.442	1.444	1.444	1.442	1.441	1.439	1.436	1.431	1.426	1.422	1.416	1.409	1.401	1.394	1.385	1.376	1.366	1.358	1.348	1.336	1.325	1.315	1.302	1.290	1.279	1.265	1.252	1.239	1.226	1.212	1.200	1.186	1.172	1.159	1.145	1.131	1.118	1.104	1.090	1.076	1.062	1.049	1.035	1.021	1.009	0.995	0.982	0.970	0.958	0.945	0.932	0.921	0.909	0.899	0.888	0.878	0.866	0.858	0.848	0.839	0.830	0.821	0.814	0.808	0.800	0.794	0.788	0.782	0.778	0.772	0.770	0.768	0.762	0.761	0.759	0.759	0.759	0.758	0.758	0.760	0.760	0.762	0.765	0.768	0.770	0.774	0.778	0.781	0.786	0.791	0.795	0.801	0.806	0.811	0.816	0.822	0.828	0.834	0.839	0.844	0.850	0.854	0.860	0.864	0.868	0.871	0.875	0.878	0.880	0.882	0.884	0.885	0.885	0.885	0.884	0.884	0.881	0.878	0.875	0.871	0.866	0.861	0.856	0.850	0.844	0.835	0.828	0.819	0.809	0.800	0.790	0.780	0.768	0.756	0.745	0.732	0.721	0.709	0.698	0.684	0.671	0.659	0.646	0.634	0.621	0.609	0.599	0.586	0.575	0.565	0.554	0.545	0.535	0.526	0.519	0.511	0.504	0.498	0.491	0.486	0.482	0.479	0.476	0.474	0.474	0.472	0.472	0.474	0.475	0.478	0.480	0.484	0.488	0.491	0.498	0.502	0.510	0.518	0.524	0.531	0.539	0.548	0.556	0.565	0.574	0.582	0.591	0.600	0.610	0.620	0.629	0.638	0.646	0.654	0.662	0.669	0.678	0.684	0.690	0.698	0.702	0.708	0.711	0.716	0.720	0.721	0.725	0.725	0.726	0.726	0.725	0.724	0.721	0.719	0.714	0.710	0.705	0.699	0.692	0.684	0.676	0.668	0.658	0.648	0.636	0.625	0.612	0.599	0.585	0.570	0.555	0.541	0.524	0.507	0.491	0.474	0.455	0.438	0.419	0.400	0.381	0.362	0.342	0.322	0.302	0.284	0.264	0.244	0.225	0.205	0.186	0.168	0.149	0.130	0.111	0.094	0.078	0.060	0.044	0.029	0.012	-0.001	-0.015	-0.029	-0.041	-0.052	-0.064	-0.075	-0.085	-0.092	-0.101	-0.109	-0.115	-0.120	-0.125	-0.130	-0.134	-0.135	-0.138	-0.139	-0.139	-0.139	-0.138	-0.136	-0.134	-0.130	-0.128	-0.124	-0.120	-0.115	-0.110	-0.105	-0.100	-0.095	-0.088	-0.082	-0.076	-0.071	-0.065	-0.059	-0.054	-0.049	-0.044	-0.038	-0.035	-0.030	-0.026	-0.024	-0.021	-0.019	-0.019	-0.018	-0.018	-0.019	-0.020	-0.024	-0.026	-0.030	-0.034	-0.039	-0.045	-0.052	-0.059	-0.068	-0.076	-0.085	-0.096	-0.106	-0.118	-0.130	-0.141	-0.154	-0.169	-0.182	-0.195	-0.210	-0.225	-0.239	-0.255	-0.270	-0.285	-0.300	-0.315	-0.330	-0.345	-0.359	-0.374	-0.388	-0.402	-0.416	-0.430	-0.442	-0.455	-0.466	-0.479	-0.489	-0.500	-0.509	-0.518	-0.526	-0.535	-0.541	-0.549	-0.554	-0.558	-0.562	-0.568	-0.570	-0.572	-0.574	-0.574	-0.575	-0.575	-0.574	-0.572	-0.571	-0.569	-0.565	-0.561	-0.559	-0.554	-0.549	-0.544	-0.540	-0.534	-0.528	-0.521	-0.515	-0.509	-0.502	-0.496	-0.490	-0.482	-0.478	-0.471	-0.464	-0.458	-0.451	-0.445	-0.441	-0.435	-0.429	-0.424	-0.420	-0.415	-0.411	-0.406	-0.404	-0.400	-0.398	-0.395	-0.392	-0.391	-0.391	-0.389	-0.389	-0.389	-0.389	-0.390	-0.391	-0.394	-0.396	-0.399	-0.401	-0.405	-0.409	-0.412	-0.418	-0.421	-0.428	-0.434	-0.439	-0.445	-0.451	-0.459	-0.465	-0.472	-0.480	-0.489	-0.496	-0.505	-0.514	-0.521	-0.530	-0.540	-0.549	-0.558	-0.568	-0.576	-0.586	-0.595	-0.604	-0.614	-0.622	-0.631	-0.641	-0.650	-0.659	-0.668	-0.676	-0.684	-0.694	-0.701	-0.709	-0.715	-0.722	-0.730	-0.738	-0.744	-0.750	-0.755	-0.760	-0.765	-0.770	-0.774	-0.779	-0.782	-0.784	-0.788	-0.789	-0.791	-0.794	-0.794	-0.794	-0.794	-0.794	-0.792	-0.791	-0.790	-0.786	-0.784	-0.781	-0.776	-0.774	-0.769	-0.764	-0.759	-0.751	-0.746	-0.739	-0.734	-0.726	-0.719	-0.711	-0.704	-0.695	-0.688	-0.680	-0.670	-0.662	-0.654	-0.645	-0.636	-0.629	-0.619	-0.610	-0.602	-0.594	-0.586	-0.578	-0.570	-0.562	-0.555	-0.548	-0.541	-0.534	-0.529	-0.522	-0.518	-0.512	-0.507	-0.502	-0.499	-0.496	-0.492	-0.490	-0.488	-0.485	-0.484	-0.482	-0.481	-0.481	-0.481	-0.481	-0.482	-0.482	-0.484	-0.485	-0.486	-0.488	-0.489	-0.491	-0.492	-0.494	-0.496	-0.498	-0.499	-0.500	-0.501	-0.502	-0.504	-0.504	-0.502	-0.502	-0.502	-0.501	-0.500	-0.498	-0.495	-0.492	-0.489	-0.484	-0.480	-0.474	-0.468	-0.461	-0.455	-0.446	-0.439	-0.430	-0.420	-0.411	-0.400	-0.388	-0.378	-0.365	-0.352	-0.340	-0.328	-0.314	-0.300	-0.285	-0.271	-0.256	-0.241	-0.226	-0.212	-0.198	-0.181	-0.168	-0.152	-0.138	-0.124	-0.109	-0.094	-0.081	-0.068	-0.055	-0.042	-0.029	-0.018	-0.006	0.005	0.015	0.025	0.032	0.041	0.050	0.058	0.064	0.069	0.075	0.080	0.085	0.089	0.091	0.095	0.098	0.099	0.099	0.100	0.099	0.099	0.098	0.096	0.094	0.091	0.089	0.086	0.081	0.078	0.072	0.069	0.064	0.059	0.054	0.048	0.042	0.038	0.031	0.025	0.018	0.012	0.006	-0.001	-0.008	-0.012	-0.020	-0.026	-0.032	-0.039	-0.046	-0.051	-0.059	-0.065	-0.072	-0.078	-0.085	-0.090	-0.096	-0.102	-0.109	-0.116	-0.121	-0.128	-0.134	-0.140	-0.145	-0.151	-0.158	-0.164	-0.170	-0.176	-0.182	-0.188	-0.194	-0.200	-0.205	-0.211	-0.218	-0.224	-0.229	-0.235	-0.240	-0.246	-0.252	-0.259	-0.265	-0.271	-0.278	-0.284	-0.290	-0.296	-0.302	-0.310	-0.315	-0.322	-0.329	-0.335	-0.342	-0.349	-0.358	-0.364	-0.371	-0.379	-0.386	-0.394	-0.401	-0.410	-0.418	-0.426	-0.435	-0.442	-0.451	-0.460	-0.470	-0.479	-0.488	-0.498	-0.506	-0.516	-0.525	-0.536	-0.545	-0.555	-0.565	-0.576	-0.586	-0.598	-0.608	-0.618	-0.629	-0.640	-0.650	-0.660	-0.671	-0.682	-0.692	-0.704	-0.714	-0.724	-0.734	-0.744	-0.754	-0.762	-0.772	-0.781	-0.789	-0.798	-0.806	-0.814	-0.820	-0.828	-0.832	-0.840	-0.845	-0.850	-0.854	-0.859	-0.862	-0.865	-0.868	-0.869	-0.871	-0.871	-0.871	-0.870	-0.870	-0.868	-0.866	-0.862	-0.860	-0.856	-0.851	-0.846	-0.841	-0.836	-0.829	-0.822	-0.815	-0.808	-0.799	-0.791	-0.782	-0.774	-0.765	-0.756	-0.746	-0.738	-0.728	-0.719	-0.710	-0.700	-0.690	-0.681	-0.672	-0.664	-0.655	-0.646	-0.639	-0.631	-0.624	-0.619	-0.611	-0.606	-0.601	-0.596	-0.594	-0.590	-0.588	-0.585	-0.585	-0.584	-0.584	-0.585	-0.588	-0.589	-0.594	-0.596	-0.602	-0.608	-0.615	-0.621	-0.629	-0.639	-0.648	-0.658	-0.669	-0.680	-0.691	-0.704	-0.716	-0.729	-0.742	-0.756	-0.770	-0.785	-0.799	-0.815	-0.829	-0.844	-0.859	-0.875	-0.889	-0.905	-0.919	-0.934	-0.948	-0.960	-0.974	-0.988	-0.999	-1.010	-1.022	-1.032	-1.041	-1.051	-1.059	-1.066	-1.074	-1.081	-1.086	-1.091	-1.094	-1.098	-1.100	-1.101	-1.101	-1.102	-1.101	-1.099	-1.096	-1.094	-1.089	-1.084	-1.079	-1.072	-1.066	-1.059	-1.052	-1.044	-1.035	-1.026	-1.016	-1.006	-0.996	-0.988	-0.978	-0.966	-0.956	-0.945	-0.935	-0.925	-0.915	-0.904	-0.895	-0.884	-0.875	-0.866	-0.858	-0.850	-0.841	-0.835	-0.828	-0.821	-0.815	-0.810	-0.805	-0.802	-0.798	-0.795	-0.794	-0.792	-0.792	-0.791	-0.794	-0.795	-0.798	-0.800	-0.805	-0.809	-0.814	-0.819	-0.825	-0.832	-0.840	-0.848	-0.858	-0.866	-0.876	-0.886	-0.898	-0.909	-0.920	-0.931	-0.944	-0.958	-0.970	-0.982	-0.995	-1.009	-1.022	-1.035	-1.050	-1.062	-1.076	-1.089	-1.102	-1.116	-1.129	-1.141	-1.154	-1.166	-1.178	-1.189	-1.200	-1.210	-1.219	-1.229	-1.236	-1.245	-1.252	-1.259	-1.265	-1.271	-1.275	-1.279	-1.281	-1.284	-1.285	-1.286	-1.285	-1.284	-1.281	-1.278	-1.275	-1.270	-1.265	-1.258	-1.251	-1.242	-1.234	-1.224	-1.214	-1.202	-1.190	-1.176	-1.162	-1.148	-1.132	-1.118	-1.100	-1.085	-1.066	-1.049	-1.030	-1.011	-0.992	-0.971	-0.951	-0.931	-0.911	-0.889	-0.869	-0.848	-0.826	-0.805	-0.784	-0.761	-0.741	-0.720	-0.699	-0.678	-0.658	-0.636	-0.616	-0.598	-0.578	-0.558	-0.540	-0.522	-0.505	-0.488	-0.471	-0.455	-0.440	-0.426	-0.412	-0.401	-0.388	-0.378	-0.366	-0.358	-0.350	-0.341	-0.334	-0.328	-0.322	-0.319	-0.315	-0.312	-0.310	-0.310	-0.310	-0.310	-0.312	-0.315	-0.318	-0.321	-0.326	-0.331	-0.339	-0.345	-0.352	-0.361	-0.370	-0.379	-0.389	-0.399	-0.410	-0.420	-0.432	-0.442	-0.455	-0.466	-0.479	-0.491	-0.504	-0.515	-0.528	-0.539	-0.551	-0.562	-0.574	-0.585	-0.596	-0.606	-0.615	-0.624	-0.634	-0.641	-0.650	-0.656	-0.662	-0.668	-0.674	-0.679	-0.682	-0.686	-0.688	-0.690	-0.691	-0.691	-0.690	-0.691	-0.690	-0.689	-0.685	-0.682	-0.679	-0.676	-0.671	-0.668	-0.664	-0.659	-0.652	-0.648	-0.642	-0.638	-0.631	-0.626	-0.621	-0.616	-0.611	-0.608	-0.604	-0.599	-0.596	-0.594	-0.592	-0.590	-0.589	-0.589	-0.590	-0.591	-0.592	-0.596	-0.600	-0.604	-0.611	-0.618	-0.625	-0.632	-0.642	-0.654	-0.665	-0.676	-0.689	-0.704	-0.719	-0.734	-0.751	-0.769	-0.788	-0.806	-0.825	-0.846	-0.868	-0.890	-0.911	-0.934	-0.956	-0.981	-1.004	-1.029	-1.052	-1.078	-1.101	-1.125	-1.150	-1.174	-1.199	-1.222	-1.245	-1.268	-1.290	-1.312	-1.335	-1.356	-1.375	-1.395	-1.414	-1.432	-1.450	-1.466	-1.482	-1.498	-1.511	-1.525	-1.536	-1.548	-1.558	-1.566	-1.575	-1.581	-1.588	-1.591	-1.596	-1.599	-1.600	-1.601	-1.601	-1.601	-1.599	-1.596	-1.592	-1.589	-1.582	-1.579	-1.571	-1.565	-1.556	-1.549	-1.540	-1.531	-1.521	-1.512	-1.502	-1.492	-1.482	-1.472	-1.462	-1.454	-1.444	-1.434	-1.425	-1.416	-1.409	-1.400	-1.394	-1.386	-1.380	-1.375	-1.370	-1.366	-1.362	-1.361	-1.360	-1.359	-1.360	-1.362	-1.364	-1.368	-1.371	-1.378	-1.384	-1.391	-1.400	-1.410	-1.420	-1.432	-1.445	-1.459	-1.474	-1.490	-1.505	-1.522	-1.542	-1.560	-1.581	-1.600	-1.621	-1.645	-1.668	-1.690	-1.714	-1.738	-1.762	-1.786	-1.811	-1.835	-1.860	-1.886	-1.911	-1.936	-1.961	-1.986	-2.010	-2.034	-2.056	-2.081	-2.104	-2.124	-2.146	-2.166	-2.186	-2.206	-2.224	-2.242	-2.258	-2.274	-2.289	-2.304	-2.316	-2.328	-2.339	-2.349	-2.358	-2.365	-2.372	-2.379	-2.384	-2.388	-2.390	-2.391	-2.394	-2.392	-2.392	-2.391	-2.389	-2.385	-2.381	-2.378	-2.372	-2.368	-2.362	-2.356	-2.349	-2.342	-2.334	-2.328	-2.320	-2.312	-2.305	-2.298	-2.289	-2.281	-2.275	-2.268	-2.261	-2.255	-2.249	-2.244	-2.240	-2.236	-2.231	-2.229	-2.228	-2.226	-2.226	-2.226	-2.228	-2.230	-2.232	-2.236	-2.241	-2.248	-2.254	-2.261	-2.271	-2.280	-2.290	-2.302	-2.315	-2.328	-2.342	-2.356	-2.374	-2.389	-2.408	-2.425	-2.445	-2.465	-2.485	-2.508	-2.529	-2.551	-2.574	-2.598	-2.622	-2.646	-2.671	-2.696	-2.721	-2.748	-2.774	-2.800	-2.828	-2.852	-2.880	-2.906	-2.932	-2.959	-2.984	-3.011	-3.036	-3.062	-3.086	-3.111	-3.136	-3.160	-3.184	-3.206	-3.229	-3.251	-3.272	-3.292	-3.314	-3.332	-3.350	-3.368	-3.385	-3.401	-3.415	-3.431	-3.444	-3.456	-3.468	-3.478	-3.488	-3.496	-3.502	-3.510	-3.515	-3.519	-3.522	-3.525	-3.528	-3.528	-3.528	-3.525	-3.522	-3.520	-3.515	-3.510	-3.504	-3.498	-3.489	-3.480	-3.470	-3.460	-3.450	-3.438	-3.425	-3.412	-3.399	-3.386	-3.371	-3.356	-3.342	-3.326	-3.312	-3.298	-3.281	-3.265	-3.251	-3.235	-3.220	-3.204	-3.190	-3.176	-3.162	-3.148	-3.135	-3.122	-3.111	-3.099	-3.088	-3.079	-3.069	-3.061	-3.052	-3.046	-3.040	-3.034	-3.031	-3.026	-3.025	-3.022	-3.022	-3.022	-3.022	-3.024	-3.026	-3.030	-3.034	-3.039	-3.044	-3.050	-3.058	-3.065	-3.072	-3.081	-3.089	-3.099	-3.108	-3.118	-3.128	-3.136	-3.148	-3.156	-3.166	-3.176	-3.185	-3.194	-3.204	-3.212	-3.221	-3.228	-3.235	-3.241	-3.248	-3.252	-3.258	-3.261	-3.264	-3.266	-3.268	-3.269	-3.268	-3.266	-3.264	-3.261	-3.258	-3.252	-3.246	-3.240	-3.231	-3.224	-3.214	-3.204	-3.194	-3.181	-3.169	-3.156	-3.142	-3.128	-3.114	-3.098	-3.081	-3.065	-3.049	-3.031	-3.015	-2.996	-2.979	-2.961	-2.942	-2.925	-2.908	-2.889	-2.871	-2.854	-2.835	-2.818	-2.801	-2.784	-2.769	-2.752	-2.736	-2.721	-2.708	-2.692	-2.679	-2.666	-2.655	-2.642	-2.631	-2.622	-2.612	-2.604	-2.595	-2.588	-2.581	-2.575	-2.569	-2.564	-2.559	-2.556	-2.554	-2.551	-2.550	-2.550	-2.549	-2.549	-2.550	-2.552	-2.554	-2.556	-2.560	-2.562	-2.566	-2.571	-2.575	-2.580	-2.585	-2.590	-2.596	-2.601	-2.608	-2.614	-2.621	-2.626	-2.634	-2.640	-2.645	-2.652	-2.658	-2.665	-2.671	-2.678	-2.682	-2.689	-2.694	-2.699	-2.704	-2.709	-2.712	-2.718	-2.721	-2.724	-2.726	-2.730	-2.732	-2.734	-2.736	-2.738	-2.739	-2.739	-2.740	-2.740	-2.739	-2.740	-2.739	-2.738	-2.736	-2.735	-2.732	-2.731	-2.730	-2.728	-2.725	-2.724	-2.720	-2.719	-2.715	-2.714	-2.711	-2.709	-2.708	-2.705	-2.704	-2.701	-2.700	-2.699	-2.699	-2.698	-2.696	-2.698	-2.698	-2.698	-2.699	-2.701	-2.702	-2.705	-2.709	-2.712	-2.715	-2.720	-2.725	-2.730	-2.736	-2.742	-2.750	-2.756	-2.765	-2.774	-2.781	-2.790	-2.800	-2.810	-2.820	-2.831	-2.842	-2.854	-2.866	-2.879	-2.890	-2.902	-2.916	-2.930	-2.942	-2.958	-2.971	-2.985	-2.999	-3.014	-3.028	-3.041	-3.056	-3.070	-3.084	-3.099	-3.114	-3.128	-3.140	-3.155	-3.169	-3.181	-3.195	-3.208	-3.220	-3.232	-3.245	-3.256	-3.269	-3.280	-3.290	-3.301	-3.311	-3.321	-3.331	-3.340	-3.349	-3.358	-3.365	-3.372	-3.379	-3.386	-3.392	-3.398	-3.402	-3.408	-3.412	-3.418	-3.420	-3.422	-3.426	-3.429	-3.430	-3.432	-3.434	-3.434	-3.435	-3.435	-3.435	-3.434	-3.432	-3.432	-3.431	-3.430	-3.429	-3.428	-3.426	-3.425	-3.422	-3.421	-3.419	-3.418	-3.416	-3.415	-3.412	-3.411	-3.411	-3.410	-3.410	-3.410	-3.410	-3.410	-3.411	-3.412	-3.414	-3.415	-3.418	-3.421	-3.424	-3.428	-3.431	-3.435	-3.441	-3.446	-3.452	-3.458	-3.465	-3.471	-3.479	-3.488	-3.496	-3.505	-3.514	-3.522	-3.532	-3.542	-3.552	-3.562	-3.572	-3.584	-3.595	-3.605	-3.616	-3.628	-3.638	-3.649	-3.660	-3.670	-3.681	-3.691	-3.702	-3.711	-3.721	-3.730	-3.740	-3.749	-3.756	-3.765	-3.772	-3.780	-3.788	-3.794	-3.800	-3.806	-3.811	-3.816	-3.821	-3.826	-3.830	-3.834	-3.836	-3.840	-3.841	-3.844	-3.846	-3.848	-3.849	-3.849	-3.850	-3.850	-3.850	-3.851	-3.851	-3.849	-3.849	-3.849	-3.849	-3.846	-3.846	-3.846	-3.844	-3.844	-3.842	-3.840	-3.840	-3.838	-3.838	-3.836	-3.835	-3.834	-3.832	-3.830	-3.830	-3.828	-3.826	-3.826	-3.825	-3.824	-3.822	-3.821	-3.820	-3.819	-3.818	-3.816	-3.815	-3.814	-3.812	-3.812	-3.810	-3.810	-3.809	-3.808	-3.806	-3.805	-3.805	-3.804	-3.802	-3.802	-3.802	-3.801	-3.801	-3.801	-3.800	-3.800	-3.801	-3.800	-3.801	-3.802	-3.802	-3.804	-3.805	-3.806	-3.806	-3.808	-3.810	-3.811	-3.812	-3.815	-3.816	-3.819	-3.821	-3.824	-3.826	-3.829	-3.831	-3.834	-3.838	-3.839	-3.841	-3.845	-3.846	-3.850	-3.852	-3.854	-3.856	-3.859	-3.860	-3.862	-3.865	-3.865	-3.868	-3.868	-3.869	-3.870	-3.870	-3.870	-3.871	-3.870	-3.870	-3.870	-3.869	-3.868	-3.866	-3.864	-3.861	-3.859	-3.855	-3.852	-3.849	-3.845	-3.841	-3.838	-3.832	-3.828	-3.822	-3.818	-3.811	-3.805	-3.799	-3.792	-3.786	-3.780	-3.772	-3.766	-3.760	-3.752	-3.745	-3.738	-3.729	-3.721	-3.714	-3.706	-3.699	-3.691	-3.682	-3.676	-3.668	-3.660	-3.651	-3.644	-3.636	-3.630	-3.622	-3.615	-3.609	-3.601	-3.595	-3.589	-3.582	-3.576	-3.571	-3.565	-3.560	-3.555	-3.551	-3.546	-3.541	-3.540	-3.536	-3.534	-3.531	-3.529	-3.528	-3.528	-3.526	-3.526	-3.528	-3.528	-3.529	-3.531	-3.532	-3.535	-3.539	-3.541	-3.545	-3.549	-3.554	-3.559	-3.564	-3.569	-3.574	-3.579	-3.586	-3.591	-3.598	-3.604	-3.609	-3.616	-3.621	-3.628	-3.634	-3.638	-3.644	-3.649	-3.654	-3.658	-3.661	-3.665	-3.666	-3.670	-3.671	-3.671	-3.672	-3.671	-3.670	-3.670	-3.666	-3.665	-3.660	-3.656	-3.650	-3.645	-3.638	-3.631	-3.622	-3.615	-3.604	-3.595	-3.584	-3.574	-3.561	-3.549	-3.538	-3.524	-3.511	-3.498	-3.484	-3.471	-3.456	-3.442	-3.430	-3.416	-3.401	-3.389	-3.375	-3.364	-3.351	-3.340	-3.329	-3.318	-3.308	-3.299	-3.290	-3.282	-3.276	-3.270	-3.265	-3.261	-3.258	-3.255	-3.254	-3.252	-3.252	-3.255	-3.258	-3.260	-3.265	-3.269	-3.275	-3.282	-3.290	-3.298	-3.306	-3.316	-3.326	-3.338	-3.349	-3.361	-3.374	-3.386	-3.399	-3.412	-3.426	-3.440	-3.454	-3.468	-3.481	-3.495	-3.510	-3.524	-3.536	-3.550	-3.562	-3.576	-3.589	-3.600	-3.611	-3.622	-3.634	-3.642	-3.652	-3.661	-3.671	-3.679	-3.686	-3.692	-3.699	-3.704	-3.710	-3.715	-3.719	-3.722	-3.726	-3.728	-3.731	-3.734	-3.734	-3.736	-3.736	-3.738	-3.736	-3.738	-3.738	-3.736	-3.736	-3.736	-3.735	-3.736	-3.735	-3.735	-3.734	-3.734	-3.735	-3.734	-3.734	-3.734	-3.735	-3.736	-3.736	-3.738	-3.740	-3.741	-3.742	-3.745	-3.748	-3.750	-3.752	-3.758	-3.760	-3.765	-3.768	-3.772	-3.778	-3.782	-3.788	-3.794	-3.799	-3.805	-3.810	-3.816	-3.822	-3.830	-3.835	-3.842	-3.850	-3.856	-3.864	-3.871	-3.880	-3.889	-3.896	-3.904	-3.912	-3.921	-3.930	-3.940	-3.949	-3.958	-3.968	-3.976	-3.986	-3.996	-4.006	-4.018	-4.029	-4.039	-4.050	-4.061	-4.072	-4.084	-4.094	-4.105	-4.118	-4.129	-4.141	-4.151	-4.162	-4.175	-4.186	-4.198	-4.209	-4.221	-4.231	-4.242	-4.252	-4.264	-4.275	-4.284	-4.295	-4.304	-4.314	-4.321	-4.331	-4.339	-4.346	-4.352	-4.360	-4.365	-4.370	-4.376	-4.380	-4.384	-4.386	-4.389	-4.390	-4.391	-4.391	-4.391	-4.390	-4.389	-4.385	-4.384	-4.380	-4.375	-4.371	-4.365	-4.360	-4.352	-4.348	-4.339	-4.331	-4.324	-4.316	-4.308	-4.298	-4.289	-4.279	-4.269	-4.260	-4.249	-4.240	-4.229	-4.219	-4.209	-4.198	-4.189	-4.179	-4.169	-4.159	-4.150	-4.140	-4.131	-4.122	-4.114	-4.106	-4.099	-4.093	-4.085	-4.080	-4.074	-4.069	-4.064	-4.060	-4.056	-4.052	-4.049	-4.046	-4.044	-4.043	-4.043	-4.040	-4.040	-4.041	-4.043	-4.044	-4.045	-4.048	-4.050	-4.052	-4.056	-4.059	-4.062	-4.068	-4.071	-4.076	-4.081	-4.086	-4.091	-4.098	-4.102	-4.109	-4.115	-4.120	-4.126	-4.132	-4.139	-4.145	-4.150	-4.156	-4.161	-4.168	-4.172	-4.179	-4.184	-4.190	-4.194	-4.198	-4.202	-4.206	-4.210	-4.212	-4.216	-4.219	-4.220	-4.222	-4.222	-4.224	-4.224	-4.224	-4.224	-4.221	-4.220	-4.218	-4.214	-4.211	-4.208	-4.202	-4.199	-4.194	-4.188	-4.181	-4.175	-4.168	-4.160	-4.152	-4.145	-4.138	-4.128	-4.120	-4.110	-4.100	-4.091	-4.080	-4.070	-4.060	-4.050	-4.039	-4.029	-4.018	-4.008	-3.998	-3.986	-3.976	-3.966	-3.956	-3.946	-3.936	-3.926	-3.918	-3.908	-3.898	-3.890	-3.881	-3.872	-3.864	-3.856	-3.849	-3.840	-3.832	-3.826	-3.819	-3.811	-3.805	-3.799	-3.792	-3.786	-3.779	-3.772	-3.766	-3.761	-3.754	-3.749	-3.741	-3.736	-3.730	-3.724	-3.718	-3.710	-3.704	-3.698	-3.691	-3.684	-3.678	-3.670	-3.662	-3.654	-3.646	-3.639	-3.629	-3.621	-3.611	-3.602	-3.592	-3.582	-3.572	-3.562	-3.552	-3.540	-3.530	-3.519	-3.506	-3.495	-3.482	-3.471	-3.458	-3.444	-3.431	-3.418	-3.404	-3.391	-3.376	-3.361	-3.348	-3.332	-3.319	-3.302	-3.289	-3.272	-3.258	-3.241	-3.226	-3.210	-3.194	-3.178	-3.161	-3.145	-3.129	-3.112	-3.095	-3.079	-3.062	-3.045	-3.028	-3.011	-2.994	-2.978	-2.960	-2.944	-2.928	-2.910	-2.894	-2.876	-2.860	-2.844	-2.828	-2.812	-2.796	-2.781	-2.766	-2.751	-2.736	-2.722	-2.709	-2.695	-2.681	-2.669	-2.658	-2.645	-2.634	-2.622	-2.612	-2.602	-2.594	-2.584	-2.575	-2.568	-2.561	-2.552	-2.546	-2.540	-2.535	-2.530	-2.525	-2.521	-2.518	-2.515	-2.511	-2.509	-2.506	-2.505	-2.504	-2.501	-2.500	-2.499	-2.498	-2.496	-2.495	-2.494	-2.492	-2.491	-2.490	-2.488	-2.485	-2.484	-2.481	-2.479	-2.476	-2.471	-2.469	-2.464	-2.460	-2.455	-2.449	-2.442	-2.436	-2.430	-2.422	-2.412	-2.405	-2.395	-2.385	-2.375	-2.362	-2.351	-2.339	-2.326	-2.314	-2.299	-2.284	-2.269	-2.254	-2.239	-2.222	-2.205	-2.189	-2.171	-2.155	-2.136	-2.119	-2.101	-2.082	-2.064	-2.046	-2.027	-2.007	-1.989	-1.970	-1.951	-1.932	-1.914	-1.896	-1.878	-1.860	-1.842	-1.825	-1.806	-1.790	-1.774	-1.758	-1.741	-1.726	-1.712	-1.698	-1.685	-1.672	-1.660	-1.648	-1.636	-1.626	-1.616	-1.606	-1.599	-1.590	-1.584	-1.579	-1.572	-1.568	-1.564	-1.561	-1.559	-1.559	-1.558	-1.558	-1.560	-1.561	-1.565	-1.569	-1.572	-1.579	-1.585	-1.592	-1.600	-1.609	-1.618	-1.628	-1.638	-1.650	-1.660	-1.674	-1.685	-1.699	-1.714	-1.726	-1.742	-1.756	-1.772	-1.788	-1.802	-1.819	-1.835	-1.850	-1.868	-1.884	-1.900	-1.916	-1.931	-1.948	-1.962	-1.979	-1.994	-2.009	-2.024	-2.038	-2.051	-2.064	-2.078	-2.090	-2.101	-2.112	-2.124	-2.134	-2.144	-2.152	-2.162	-2.170	-2.178	-2.184	-2.189	-2.195	-2.200	-2.205	-2.209	-2.214	-2.218	-2.220	-2.222	-2.225	-2.228	-2.229	-2.230	-2.231	-2.232	-2.232	-2.234	-2.234	-2.235	-2.235	-2.235	-2.236	-2.236	-2.238	-2.238	-2.239	-2.240	-2.241	-2.242	-2.245	-2.248	-2.250	-2.252	-2.255	-2.259	-2.264	-2.268	-2.271	-2.276	-2.282	-2.288	-2.294	-2.299	-2.306	-2.314	-2.321	-2.329	-2.335	-2.344	-2.352	-2.361	-2.370	-2.379	-2.389	-2.398	-2.406	-2.416	-2.426	-2.435	-2.445	-2.454	-2.464	-2.472	-2.481	-2.491	-2.499	-2.509	-2.518	-2.524	-2.532	-2.539	-2.546	-2.554	-2.559	-2.565	-2.570	-2.574	-2.578	-2.581	-2.585	-2.588	-2.590	-2.592	-2.592	-2.592	-2.592	-2.591	-2.591	-2.589	-2.586	-2.584	-2.580	-2.575	-2.571	-2.566	-2.559	-2.554	-2.546	-2.540	-2.532	-2.524	-2.515	-2.506	-2.498	-2.488	-2.479	-2.469	-2.459	-2.448	-2.438	-2.426	-2.416	-2.405	-2.394	-2.382	-2.371	-2.360	-2.349	-2.339	-2.328	-2.316	-2.306	-2.295	-2.286	-2.276	-2.266	-2.256	-2.248	-2.239	-2.230	-2.222	-2.214	-2.206	-2.200	-2.194	-2.186	-2.181	-2.176	-2.172	-2.169	-2.165	-2.162	-2.160	-2.159	-2.158	-2.156	-2.156	-2.158	-2.158	-2.160	-2.161	-2.164	-2.166	-2.171	-2.175	-2.180	-2.184	-2.190	-2.195	-2.202	-2.209	-2.216	-2.224	-2.231	-2.240	-2.248	-2.258	-2.266	-2.276	-2.285	-2.294	-2.304	-2.314	-2.324	-2.334	-2.344	-2.352	-2.362	-2.371	-2.382	-2.391	-2.400	-2.409	-2.416	-2.425	-2.434	-2.440	-2.448	-2.454	-2.460	-2.465	-2.470	-2.475	-2.480	-2.484	-2.485	-2.489	-2.491	-2.491	-2.491	-2.492	-2.492	-2.491	-2.489	-2.488	-2.484	-2.480	-2.476	-2.471	-2.465	-2.461	-2.455	-2.448	-2.441	-2.434	-2.425	-2.418	-2.409	-2.400	-2.392	-2.382	-2.372	-2.365	-2.355	-2.346	-2.336	-2.328	-2.318	-2.308	-2.299	-2.291	-2.281	-2.274	-2.266	-2.258	-2.251	-2.244	-2.238	-2.231	-2.226	-2.221	-2.216	-2.212	-2.210	-2.208	-2.205	-2.204	-2.202	-2.202	-2.204	-2.204	-2.208	-2.209	-2.212	-2.216	-2.222	-2.226	-2.232	-2.240	-2.246	-2.254	-2.262	-2.271	-2.281	-2.291	-2.300	-2.310	-2.321	-2.334	-2.345	-2.358	-2.370	-2.382	-2.396	-2.409	-2.422	-2.435	-2.449	-2.462	-2.475	-2.490	-2.502	-2.516	-2.529	-2.541	-2.555	-2.568	-2.580	-2.591	-2.604	-2.615	-2.626	-2.638	-2.648	-2.658	-2.668	-2.676	-2.685	-2.692	-2.701	-2.709	-2.715	-2.720	-2.726	-2.731	-2.736	-2.740	-2.744	-2.746	-2.748	-2.750	-2.751	-2.751	-2.751	-2.750	-2.750	-2.749	-2.746	-2.744	-2.740	-2.738	-2.732	-2.729	-2.722	-2.718	-2.712	-2.706	-2.699	-2.692	-2.685	-2.678	-2.669	-2.661	-2.654	-2.644	-2.636	-2.628	-2.618	-2.609	-2.600	-2.591	-2.581	-2.571	-2.562	-2.554	-2.544	-2.534	-2.526	-2.518	-2.509	-2.500	-2.492	-2.484	-2.476	-2.469	-2.461	-2.455	-2.449	-2.442	-2.436	-2.431	-2.426	-2.421	-2.416	-2.412	-2.409	-2.405	-2.402	-2.400	-2.399	-2.396	-2.394	-2.394	-2.394	-2.392	-2.392	-2.394	-2.394	-2.395	-2.398	-2.399	-2.400	-2.401	-2.405	-2.408	-2.410	-2.412	-2.416	-2.419	-2.422	-2.426	-2.429	-2.432	-2.436	-2.440	-2.442	-2.448	-2.450	-2.452	-2.456	-2.459	-2.462	-2.465	-2.468	-2.470	-2.471	-2.474	-2.475	-2.476	-2.478	-2.478	-2.478	-2.478	-2.478	-2.478	-2.475	-2.475	-2.472	-2.470	-2.468	-2.464	-2.461	-2.458	-2.454	-2.450	-2.444	-2.439	-2.435	-2.429	-2.422	-2.415	-2.409	-2.402	-2.395	-2.388	-2.379	-2.371	-2.364	-2.356	-2.349	-2.341	-2.332	-2.325	-2.318	-2.310	-2.301	-2.295	-2.289	-2.281	-2.275	-2.269	-2.264	-2.258	-2.254	-2.249	-2.246	-2.242	-2.240	-2.239	-2.238	-2.239	-2.239	-2.240	-2.242	-2.245	-2.249	-2.254	-2.259	-2.264	-2.271	-2.280	-2.289	-2.298	-2.309	-2.319	-2.332	-2.344	-2.358	-2.372	-2.388	-2.402	-2.419	-2.435	-2.452	-2.470	-2.489	-2.508	-2.525	-2.545	-2.564	-2.582	-2.602	-2.622	-2.641	-2.660	-2.680	-2.698	-2.716	-2.735	-2.752	-2.769	-2.786	-2.804	-2.818	-2.834	-2.848	-2.861	-2.875	-2.886	-2.899	-2.909	-2.919	-2.928	-2.935	-2.942	-2.949	-2.955	-2.959	-2.964	-2.966	-2.968	-2.968	-2.969	-2.969	-2.968	-2.965	-2.964	-2.961	-2.958	-2.952	-2.949	-2.944	-2.938	-2.932	-2.926	-2.920	-2.914	-2.908	-2.901	-2.895	-2.889	-2.882	-2.878	-2.871	-2.865	-2.861	-2.855	-2.851	-2.848	-2.844	-2.841	-2.839	-2.838	-2.836	-2.835	-2.835	-2.836	-2.838	-2.840	-2.842	-2.846	-2.850	-2.855	-2.861	-2.868	-2.875	-2.882	-2.889	-2.898	-2.908	-2.918	-2.928	-2.939	-2.950	-2.962	-2.975	-2.986	-3.000	-3.012	-3.026	-3.040	-3.054	-3.068	-3.081	-3.095	-3.109	-3.122	-3.136	-3.149	-3.164	-3.176	-3.188	-3.201	-3.212	-3.224	-3.235	-3.245	-3.255	-3.264	-3.272	-3.280	-3.288	-3.294	-3.300	-3.305	-3.309	-3.312	-3.315	-3.318	-3.318	-3.319	-3.319	-3.318	-3.314	-3.311	-3.308	-3.302	-3.298	-3.290	-3.284	-3.275	-3.266	-3.258	-3.248	-3.235	-3.224	-3.211	-3.199	-3.185	-3.171	-3.156	-3.142	-3.126	-3.111	-3.095	-3.078	-3.061	-3.044	-3.028	-3.011	-2.992	-2.975	-2.958	-2.939	-2.922	-2.904	-2.886	-2.870	-2.852	-2.836	-2.820	-2.804	-2.788	-2.772	-2.758	-2.742	-2.728	-2.714	-2.701	-2.689	-2.676	-2.665	-2.654	-2.644	-2.634	-2.624	-2.616	-2.609	-2.601	-2.594	-2.589	-2.584	-2.579	-2.575	-2.571	-2.569	-2.565	-2.564	-2.564	-2.561	-2.562	-2.561	-2.562	-2.564	-2.565	-2.568	-2.569	-2.572	-2.574	-2.578	-2.581	-2.585	-2.590	-2.594	-2.598	-2.601	-2.606	-2.610	-2.615	-2.619	-2.622	-2.626	-2.631	-2.635	-2.639	-2.644	-2.646	-2.650	-2.652	-2.655	-2.659	-2.661	-2.664	-2.666	-2.668	-2.669	-2.671	-2.671	-2.672	-2.672	-2.674	-2.672	-2.674	-2.674	-2.672	-2.671	-2.670	-2.670	-2.669	-2.668	-2.665	-2.664	-2.662	-2.660	-2.658	-2.656	-2.654	-2.650	-2.649	-2.646	-2.642	-2.640	-2.638	-2.635	-2.631	-2.629	-2.626	-2.622	-2.619	-2.618	-2.614	-2.611	-2.606	-2.604	-2.601	-2.599	-2.595	-2.591	-2.589	-2.585	-2.582	-2.580	-2.578	-2.574	-2.571	-2.569	-2.566	-2.564	-2.561	-2.559	-2.558	-2.555	-2.552	-2.551	-2.550	-2.548	-2.546	-2.546	-2.545	-2.545	-2.544	-2.544	-2.544	-2.544	-2.544	-2.545	-2.545	-2.546	-2.548	-2.549	-2.550	-2.551	-2.552	-2.555	-2.558	-2.559	-2.562	-2.564	-2.568	-2.569	-2.572	-2.575	-2.578	-2.580	-2.582	-2.585	-2.588	-2.589	-2.591	-2.594	-2.595	-2.596	-2.598	-2.598	-2.596	-2.598	-2.595	-2.595	-2.591	-2.589	-2.586	-2.582	-2.579	-2.574	-2.568	-2.561	-2.555	-2.548	-2.538	-2.529	-2.520	-2.509	-2.496	-2.484	-2.471	-2.459	-2.444	-2.429	-2.414	-2.399	-2.381	-2.364	-2.346	-2.330	-2.311	-2.292	-2.274	-2.255	-2.235	-2.216	-2.198	-2.178	-2.160	-2.141	-2.122	-2.104	-2.086	-2.069	-2.051	-2.036	-2.020	-2.005	-1.991	-1.978	-1.965	-1.954	-1.942	-1.931	-1.922	-1.915	-1.906	-1.900	-1.895	-1.891	-1.889	-1.886	-1.885	-1.885	-1.886	-1.888	-1.890	-1.894	-1.899	-1.902	-1.910	-1.916	-1.925	-1.931	-1.941	-1.950	-1.960	-1.970	-1.981	-1.992	-2.002	-2.014	-2.026	-2.038	-2.049	-2.060	-2.071	-2.081	-2.092	-2.104	-2.112	-2.122	-2.131	-2.140	-2.149	-2.156	-2.161	-2.168	-2.172	-2.176	-2.181	-2.184	-2.184	-2.185	-2.185	-2.184	-2.182	-2.179	-2.175	-2.170	-2.165	-2.159	-2.151	-2.142	-2.134	-2.124	-2.114	-2.101	-2.089	-2.076	-2.062	-2.049	-2.034	-2.019	-2.001	-1.984	-1.969	-1.950	-1.932	-1.915	-1.895	-1.878	-1.859	-1.840	-1.821	-1.801	-1.784	-1.764	-1.746	-1.728	-1.710	-1.691	-1.674	-1.656	-1.640	-1.625	-1.608	-1.592	-1.579	-1.565	-1.551	-1.539	-1.526	-1.516	-1.505	-1.495	-1.488	-1.480	-1.472	-1.466	-1.461	-1.456	-1.452	-1.450	-1.449	-1.448	-1.448	-1.448	-1.449	-1.452	-1.455	-1.460	-1.464	-1.470	-1.475	-1.484	-1.491	-1.499	-1.508	-1.518	-1.529	-1.539	-1.550	-1.562	-1.574	-1.586	-1.599	-1.612	-1.626	-1.639	-1.652	-1.666	-1.680	-1.694	-1.708	-1.721	-1.736	-1.750	-1.764	-1.778	-1.790	-1.802	-1.815	-1.828	-1.840	-1.852	-1.864	-1.874	-1.884	-1.895	-1.905	-1.914	-1.922	-1.931	-1.939	-1.946	-1.954	-1.960	-1.966	-1.971	-1.976	-1.980	-1.984	-1.988	-1.991	-1.992	-1.995	-1.996	-1.999	-1.999	-1.999	-1.998	-1.998	-1.996	-1.995	-1.994	-1.992	-1.991	-1.988	-1.984	-1.982	-1.979	-1.975	-1.971	-1.969	-1.965	-1.961	-1.956	-1.954	-1.949	-1.945	-1.941	-1.938	-1.934	-1.931	-1.926	-1.924	-1.921	-1.919	-1.916	-1.914	-1.912	-1.911	-1.910	-1.910	-1.909	-1.910	-1.910	-1.912	-1.914	-1.916	-1.919	-1.922	-1.925	-1.930	-1.935	-1.939	-1.945	-1.951	-1.958	-1.965	-1.972	-1.981	-1.989	-1.996	-2.006	-2.015	-2.026	-2.036	-2.046	-2.056	-2.066	-2.078	-2.088	-2.099	-2.110	-2.120	-2.131	-2.141	-2.151	-2.160	-2.170	-2.179	-2.186	-2.195	-2.201	-2.209	-2.216	-2.222	-2.228	-2.231	-2.235	-2.238	-2.240	-2.242	-2.242	-2.242	-2.241	-2.240	-2.236	-2.232	-2.229	-2.222	-2.216	-2.209	-2.201	-2.194	-2.184	-2.172	-2.162	-2.151	-2.138	-2.125	-2.111	-2.096	-2.082	-2.068	-2.050	-2.035	-2.018	-2.001	-1.984	-1.968	-1.949	-1.931	-1.912	-1.895	-1.876	-1.859	-1.840	-1.824	-1.805	-1.788	-1.770	-1.752	-1.736	-1.720	-1.704	-1.688	-1.672	-1.659	-1.644	-1.630	-1.618	-1.606	-1.594	-1.582	-1.572	-1.561	-1.552	-1.544	-1.536	-1.529	-1.522	-1.518	-1.512	-1.508	-1.505	-1.501	-1.500	-1.499	-1.499	-1.499	-1.500	-1.500	-1.504	-1.505	-1.509	-1.512	-1.518	-1.521	-1.526	-1.532	-1.540	-1.545	-1.552	-1.560	-1.568	-1.575	-1.584	-1.591	-1.601	-1.609	-1.618	-1.626	-1.635	-1.644	-1.651	-1.660	-1.669	-1.676	-1.684	-1.691	-1.699	-1.708	-1.714	-1.721	-1.726	-1.732	-1.739	-1.742	-1.748	-1.752	-1.756	-1.760	-1.762	-1.766	-1.768	-1.770	-1.771	-1.774	-1.774	-1.774	-1.774	-1.774	-1.772	-1.771	-1.770	-1.769	-1.768	-1.766	-1.764	-1.762	-1.759	-1.756	-1.755	-1.752	-1.750	-1.748	-1.745	-1.742	-1.740	-1.738	-1.736	-1.734	-1.731	-1.730	-1.729	-1.728	-1.726	-1.726	-1.725	-1.725	-1.725	-1.725	-1.725	-1.726	-1.728	-1.729	-1.729	-1.730	-1.732	-1.734	-1.736	-1.739	-1.740	-1.742	-1.745	-1.748	-1.750	-1.752	-1.755	-1.759	-1.761	-1.764	-1.766	-1.768	-1.770	-1.771	-1.774	-1.775	-1.776	-1.778	-1.779	-1.779	-1.780	-1.779	-1.779	-1.779	-1.778	-1.776	-1.774	-1.771	-1.769	-1.766	-1.762	-1.759	-1.754	-1.750	-1.744	-1.738	-1.731	-1.725	-1.718	-1.710	-1.702	-1.694	-1.685	-1.675	-1.665	-1.655	-1.645	-1.634	-1.622	-1.611	-1.599	-1.586	-1.574	-1.561	-1.549	-1.535	-1.522	-1.509	-1.496	-1.484	-1.470	-1.456	-1.444	-1.430	-1.416	-1.402	-1.390	-1.378	-1.365	-1.354	-1.340	-1.329	-1.318	-1.308	-1.296	-1.286	-1.278	-1.269	-1.261	-1.252	-1.246	-1.239	-1.234	-1.229	-1.225	-1.221	-1.219	-1.216	-1.216	-1.215	-1.216	-1.218	-1.220	-1.224	-1.228	-1.234	-1.240	-1.248	-1.255	-1.265	-1.274	-1.285	-1.298	-1.311	-1.324	-1.339	-1.354	-1.370	-1.386	-1.404	-1.422	-1.441	-1.461	-1.481	-1.501	-1.524	-1.544	-1.568	-1.590	-1.614	-1.638	-1.662	-1.686	-1.711	-1.736	-1.761	-1.786	-1.811	-1.836	-1.862	-1.886	-1.912	-1.938	-1.962	-1.988	-2.011	-2.035	-2.059	-2.082	-2.105	-2.128	-2.149	-2.170	-2.191	-2.210	-2.230	-2.249	-2.266	-2.282	-2.300	-2.315	-2.329	-2.344	-2.356	-2.369	-2.380	-2.391	-2.400	-2.409	-2.416	-2.424	-2.430	-2.436	-2.440	-2.442	-2.446	-2.448	-2.448	-2.446	-2.445	-2.442	-2.440	-2.436	-2.431	-2.425	-2.420	-2.411	-2.404	-2.395	-2.386	-2.376	-2.365	-2.354	-2.342	-2.329	-2.316	-2.304	-2.290	-2.275	-2.261	-2.246	-2.232	-2.218	-2.202	-2.186	-2.171	-2.156	-2.141	-2.125	-2.111	-2.098	-2.082	-2.069	-2.055	-2.042	-2.030	-2.019	-2.007	-1.999	-1.989	-1.980	-1.972	-1.965	-1.959	-1.954	-1.950	-1.946	-1.944	-1.944	-1.944	-1.945	-1.946	-1.950	-1.955	-1.960	-1.966	-1.974	-1.982	-1.991	-2.001	-2.013	-2.024	-2.035	-2.049	-2.062	-2.078	-2.092	-2.108	-2.124	-2.140	-2.156	-2.172	-2.188	-2.205	-2.221	-2.238	-2.252	-2.270	-2.285	-2.300	-2.314	-2.328	-2.341	-2.354	-2.365	-2.375	-2.385	-2.394	-2.402	-2.409	-2.415	-2.419	-2.422	-2.424	-2.425	-2.426	-2.425	-2.421	-2.419	-2.412	-2.406	-2.400	-2.391	-2.381	-2.371	-2.359	-2.346	-2.332	-2.319	-2.302	-2.286	-2.270	-2.251	-2.234	-2.214	-2.194	-2.174	-2.152	-2.132	-2.111	-2.090	-2.068	-2.046	-2.025	-2.004	-1.981	-1.960	-1.939	-1.918	-1.895	-1.874	-1.854	-1.834	-1.814	-1.794	-1.775	-1.756	-1.739	-1.720	-1.704	-1.688	-1.671	-1.658	-1.642	-1.629	-1.618	-1.605	-1.594	-1.585	-1.575	-1.566	-1.560	-1.554	-1.548	-1.542	-1.539	-1.536	-1.534	-1.534	-1.534	-1.534	-1.538	-1.540	-1.542	-1.548	-1.554	-1.559	-1.566	-1.574	-1.582	-1.594	-1.602	-1.614	-1.625	-1.638	-1.650	-1.662	-1.678	-1.691	-1.705	-1.719	-1.734	-1.749	-1.764	-1.779	-1.794	-1.809	-1.822	-1.836	-1.850	-1.862	-1.874	-1.886	-1.898	-1.906	-1.916	-1.924	-1.931	-1.938	-1.941	-1.946	-1.949	-1.949	-1.949	-1.949	-1.946	-1.941	-1.935	-1.929	-1.920	-1.911	-1.899	-1.888	-1.874	-1.859	-1.842	-1.825	-1.805	-1.786	-1.766	-1.744	-1.721	-1.699	-1.675	-1.651	-1.628	-1.602	-1.578	-1.554	-1.529	-1.505	-1.480	-1.456	-1.432	-1.410	-1.388	-1.366	-1.345	-1.325	-1.306	-1.289	-1.272	-1.256	-1.242	-1.230	-1.219	-1.209	-1.201	-1.194	-1.188	-1.184	-1.182	-1.181	-1.182	-1.184	-1.188	-1.192	-1.199	-1.206	-1.215	-1.225	-1.236	-1.248	-1.260	-1.275	-1.289	-1.305	-1.320	-1.336	-1.354	-1.371	-1.388	-1.406	-1.424	-1.442	-1.460	-1.478	-1.494	-1.512	-1.529	-1.544	-1.559	-1.574	-1.589	-1.602	-1.615	-1.628	-1.639	-1.650	-1.659	-1.668	-1.675	-1.681	-1.686	-1.691	-1.694	-1.698	-1.698	-1.699	-1.696	-1.695	-1.692	-1.689	-1.685	-1.678	-1.671	-1.664	-1.656	-1.648	-1.638	-1.628	-1.615	-1.604	-1.591	-1.579	-1.565	-1.551	-1.536	-1.521	-1.505	-1.490	-1.474	-1.456	-1.440	-1.422	-1.405	-1.389	-1.371	-1.352	-1.335	-1.319	-1.300	-1.282	-1.265	-1.249	-1.231	-1.215	-1.198	-1.182	-1.166	-1.151	-1.136	-1.122	-1.109	-1.096	-1.084	-1.071	-1.060	-1.050	-1.040	-1.030	-1.022	-1.016	-1.009	-1.004	-0.999	-0.996	-0.992	-0.991	100.000	5.000	2.000	1.000	5.000	0.000	0.000	0.000	0.000	0.000	0.000	0.000	0.000	0.000	0.000	0.000	0.000	0.000	-3.206	-3.215	-3.224	-3.234	-3.242	-3.252	-3.261	-3.270	-3.281	-3.290	-3.300	-3.309	-3.319	-3.328	-3.336	-3.345	-3.354	-3.361	-3.370	-3.378	-3.385	-3.392	-3.399	-3.405	-3.411	-3.418	-3.422	-3.428	-3.431	-3.434	-3.439	-3.441	-3.444	-3.444	-3.446	-3.448	-3.448	-3.448	-3.446	-3.445	-3.444	-3.441	-3.440	-3.436	-3.432	-3.429	-3.425	-3.420	-3.415	-3.410	-3.405	-3.398	-3.392	-3.386	-3.380	-3.374	-3.366	-3.361	-3.354	-3.348	-3.341	-3.335	-3.328	-3.321	-3.316	-3.310	-3.306	-3.301	-3.296	-3.294	-3.290	-3.288	-3.285	-3.284	-3.282	-3.282	-3.282	-3.282	-3.284	-3.286	-3.289	-3.292	-3.296	-3.301	-3.306	-3.312	-3.319	-3.328	-3.336	-3.345	-3.354	-3.364	-3.374	-3.384	-3.396	-3.406	-3.419	-3.431	-3.444	-3.455	-3.469	-3.480	-3.492	-3.505	-3.518	-3.531	-3.542	-3.555	-3.568	-3.578	-3.589	-3.599	-3.609	-3.619	-3.628	-3.636	-3.644	-3.651	-3.656	-3.661	-3.665	-3.670	-3.672	-3.674	-3.675	-3.676	-3.676	-3.674	-3.672	-3.669	-3.665	-3.661	-3.656	-3.651	-3.644	-3.636	-3.628	-3.620	-3.611	-3.600	-3.591	-3.580	-3.569	-3.558	-3.545	-3.534	-3.521	-3.510	-3.498	-3.484	-3.471	-3.459	-3.446	-3.435	-3.422	-3.409	-3.398	-3.386	-3.375	-3.364	-3.354	-3.344	-3.332	-3.322	-3.314	-3.305	-3.298	-3.290	-3.282	-3.276	-3.269	-3.264	-3.259	-3.255	-3.251	-3.246	-3.244	-3.241	-3.239	-3.236	-3.235	-3.235	-3.234	-3.234	-3.234	-3.235	-3.235	-3.238	-3.240	-3.241	-3.244	-3.245	-3.249	-3.251	-3.254	-3.259	-3.261	-3.266	-3.269	-3.272	-3.278	-3.281	-3.285	-3.289	-3.292	-3.296	-3.300	-3.305	-3.309	-3.311	-3.316	-3.320	-3.322	-3.326	-3.330	-3.334	-3.336	-3.339	-3.341	-3.344	-3.348	-3.349	-3.352	-3.354	-3.355	-3.358	-3.359	-3.360	-3.361	-3.362	-3.364	-3.364	-3.365	-3.365	-3.365	-3.366	-3.366	-3.368	-3.368	-3.368	-3.368	-3.368	-3.368	-3.369	-3.369	-3.370	-3.371	-3.370	-3.371	-3.372	-3.374	-3.376	-3.378	-3.379	-3.381	-3.384	-3.386	-3.390	-3.392	-3.396	-3.400	-3.404	-3.410	-3.414	-3.419	-3.425	-3.430	-3.436	-3.442	-3.450	-3.455	-3.462	-3.471	-3.478	-3.485	-3.494	-3.501	-3.509	-3.515	-3.522	-3.531	-3.538	-3.545	-3.551	-3.559	-3.565	-3.571	-3.578	-3.584	-3.588	-3.592	-3.596	-3.599	-3.601	-3.604	-3.605	-3.605	-3.604	-3.602	-3.600	-3.595	-3.591	-3.585	-3.578	-3.570	-3.562	-3.552	-3.541	-3.529	-3.515	-3.501	-3.485	-3.470	-3.452	-3.432	-3.414	-3.394	-3.372	-3.349	-3.326	-3.302	-3.278	-3.251	-3.225	-3.198	-3.170	-3.142	-3.114	-3.085	-3.055	-3.025	-2.995	-2.964	-2.932	-2.902	-2.872	-2.841	-2.811	-2.780	-2.750	-2.720	-2.691	-2.661	-2.634	-2.606	-2.579	-2.552	-2.526	-2.501	-2.476	-2.452	-2.430	-2.409	-2.386	-2.368	-2.349	-2.330	-2.312	-2.296	-2.282	-2.268	-2.255	-2.244	-2.234	-2.224	-2.215	-2.208	-2.202	-2.199	-2.195	-2.192	-2.191	-2.190	-2.191	-2.192	-2.196	-2.200	-2.205	-2.211	-2.218	-2.226	-2.235	-2.245	-2.255	-2.266	-2.280	-2.292	-2.306	-2.321	-2.335	-2.352	-2.369	-2.386	-2.402	-2.420	-2.439	-2.458	-2.478	-2.496	-2.516	-2.536	-2.556	-2.578	-2.598	-2.619	-2.639	-2.660	-2.680	-2.700	-2.721	-2.741	-2.761	-2.781	-2.801	-2.820	-2.839	-2.858	-2.875	-2.892	-2.910	-2.928	-2.942	-2.959	-2.974	-2.989	-3.002	-3.016	-3.030	-3.041	-3.054	-3.065	-3.076	-3.086	-3.096	-3.104	-3.114	-3.121	-3.128	-3.135	-3.141	-3.146	-3.151	-3.156	-3.160	-3.164	-3.168	-3.170	-3.172	-3.175	-3.176	-3.178	-3.179	-3.179	-3.179	-3.180	-3.179	-3.178	-3.179	-3.176	-3.175	-3.174	-3.171	-3.170	-3.168	-3.165	-3.162	-3.160	-3.159	-3.155	-3.152	-3.150	-3.148	-3.144	-3.141	-3.139	-3.138	-3.134	-3.132	-3.130	-3.129	-3.128	-3.125	-3.125	-3.125	-3.124	-3.125	-3.125	-3.125	-3.128	-3.129	-3.131	-3.134	-3.138	-3.140	-3.144	-3.149	-3.154	-3.160	-3.166	-3.174	-3.181	-3.190	-3.199	-3.208	-3.218	-3.229	-3.240	-3.251	-3.264	-3.276	-3.290	-3.302	-3.318	-3.331	-3.346	-3.361	-3.376	-3.391	-3.408	-3.424	-3.439	-3.455	-3.470	-3.486	-3.501	-3.516	-3.531	-3.545	-3.560	-3.574	-3.588	-3.600	-3.612	-3.624	-3.634	-3.644	-3.654	-3.662	-3.670	-3.678	-3.684	-3.689	-3.694	-3.696	-3.698	-3.699	-3.700	-3.699	-3.698	-3.694	-3.690	-3.685	-3.679	-3.672	-3.665	-3.656	-3.646	-3.636	-3.624	-3.611	-3.599	-3.586	-3.571	-3.558	-3.541	-3.526	-3.509	-3.492	-3.475	-3.458	-3.440	-3.421	-3.404	-3.384	-3.366	-3.348	-3.328	-3.310	-3.291	-3.272	-3.254	-3.236	-3.219	-3.201	-3.184	-3.169	-3.154	-3.138	-3.122	-3.110	-3.096	-3.084	-3.071	-3.060	-3.050	-3.040	-3.031	-3.024	-3.018	-3.011	-3.005	-3.001	-2.999	-2.996	-2.995	-2.994	-2.994	-2.996	-3.000	-3.002	-3.008	-3.012	-3.018	-3.025	-3.032	-3.040	-3.050	-3.060	-3.070	-3.081	-3.092	-3.104	-3.115	-3.129	-3.141	-3.154	-3.166	-3.179	-3.194	-3.206	-3.218	-3.230	-3.241	-3.254	-3.265	-3.274	-3.285	-3.294	-3.302	-3.310	-3.316	-3.322	-3.326	-3.329	-3.331	-3.332	-3.332	-3.330	-3.328	-3.322	-3.316	-3.310	-3.301	-3.291	-3.279	-3.266	-3.252	-3.236	-3.219	-3.201	-3.181	-3.161	-3.139	-3.116	-3.092	-3.068	-3.041	-3.016	-2.989	-2.961	-2.934	-2.905	-2.876	-2.849	-2.819	-2.790	-2.762	-2.732	-2.705	-2.676	-2.650	-2.624	-2.598	-2.572	-2.548	-2.525	-2.502	-2.481	-2.461	-2.444	-2.425	-2.410	-2.395	-2.382	-2.371	-2.361	-2.352	-2.345	-2.340	-2.335	-2.332	-2.330	-2.331	-2.334	-2.336	-2.340	-2.346	-2.352	-2.361	-2.370	-2.380	-2.391	-2.404	-2.418	-2.431	-2.445	-2.460	-2.476	-2.492	-2.509	-2.526	-2.542	-2.560	-2.578	-2.595	-2.612	-2.629	-2.646	-2.662	-2.679	-2.695	-2.711	-2.725	-2.740	-2.754	-2.766	-2.779	-2.790	-2.800	-2.810	-2.819	-2.826	-2.832	-2.839	-2.844	-2.848	-2.850	-2.854	-2.854	-2.852	-2.852	-2.850	-2.848	-2.842	-2.838	-2.831	-2.824	-2.816	-2.806	-2.798	-2.788	-2.775	-2.764	-2.750	-2.736	-2.721	-2.706	-2.690	-2.674	-2.658	-2.640	-2.622	-2.605	-2.585	-2.568	-2.548	-2.528	-2.509	-2.490	-2.471	-2.452	-2.432	-2.412	-2.394	-2.375	-2.358	-2.339	-2.321	-2.305	-2.288	-2.272	-2.256	-2.241	-2.228	-2.214	-2.201	-2.189	-2.178	-2.166	-2.158	-2.148	-2.139	-2.131	-2.125	-2.119	-2.114	-2.109	-2.106	-2.104	-2.100	-2.099	-2.098	-2.098	-2.098	-2.099	-2.099	-2.101	-2.102	-2.106	-2.109	-2.111	-2.115	-2.119	-2.122	-2.126	-2.130	-2.134	-2.138	-2.141	-2.145	-2.148	-2.150	-2.152	-2.154	-2.155	-2.156	-2.156	-2.155	-2.154	-2.152	-2.150	-2.148	-2.144	-2.139	-2.134	-2.128	-2.120	-2.111	-2.104	-2.094	-2.085	-2.074	-2.061	-2.049	-2.036	-2.021	-2.007	-1.994	-1.979	-1.961	-1.946	-1.930	-1.911	-1.895	-1.878	-1.858	-1.840	-1.821	-1.804	-1.784	-1.765	-1.746	-1.728	-1.709	-1.690	-1.672	-1.654	-1.635	-1.616	-1.600	-1.582	-1.565	-1.549	-1.534	-1.518	-1.502	-1.488	-1.472	-1.460	-1.446	-1.434	-1.422	-1.411	-1.400	-1.390	-1.380	-1.371	-1.364	-1.355	-1.348	-1.341	-1.335	-1.329	-1.325	-1.320	-1.316	-1.315	-1.312	-1.311	-1.310	-1.310	-1.310	-1.310	-1.311	-1.314	-1.318	-1.320	-1.324	-1.328	-1.332	-1.338	-1.344	-1.349	-1.355	-1.362	-1.371	-1.379	-1.386	-1.395	-1.405	-1.414	-1.424	-1.434	-1.442	-1.454	-1.464	-1.475	-1.485	-1.496	-1.508	-1.518	-1.529	-1.539	-1.549	-1.559	-1.570	-1.580	-1.589	-1.598	-1.608	-1.616	-1.624	-1.631	-1.638	-1.645	-1.651	-1.658	-1.661	-1.665	-1.669	-1.671	-1.672	-1.672	-1.674	-1.674	-1.672	-1.670	-1.666	-1.662	-1.658	-1.654	-1.648	-1.640	-1.632	-1.624	-1.616	-1.606	-1.596	-1.584	-1.574	-1.561	-1.548	-1.534	-1.521	-1.506	-1.491	-1.478	-1.461	-1.446	-1.430	-1.414	-1.398	-1.381	-1.365	-1.350	-1.334	-1.316	-1.300	-1.284	-1.269	-1.252	-1.238	-1.222	-1.209	-1.195	-1.181	-1.168	-1.155	-1.142	-1.131	-1.121	-1.111	-1.102	-1.092	-1.085	-1.079	-1.071	-1.066	-1.061	-1.058	-1.052	-1.051	-1.049	-1.049	-1.048	-1.049	-1.050	-1.051	-1.054	-1.058	-1.061	-1.065	-1.070	-1.076	-1.081	-1.088	-1.095	-1.101	-1.110	-1.119	-1.128	-1.136	-1.145	-1.154	-1.162	-1.174	-1.182	-1.192	-1.202	-1.212	-1.221	-1.231	-1.240	-1.250	-1.260	-1.268	-1.278	-1.285	-1.295	-1.302	-1.311	-1.318	-1.326	-1.332	-1.340	-1.346	-1.352	-1.358	-1.362	-1.366	-1.371	-1.375	-1.378	-1.381	-1.382	-1.385	-1.386	-1.386	-1.386	-1.386	-1.386	-1.385	-1.384	-1.382	-1.380	-1.378	-1.375	-1.371	-1.368	-1.364	-1.360	-1.356	-1.351	-1.345	-1.340	-1.335	-1.329	-1.324	-1.318	-1.311	-1.305	-1.299	-1.292	-1.285	-1.279	-1.274	-1.266	-1.260	-1.254	-1.248	-1.242	-1.238	-1.231	-1.225	-1.221	-1.216	-1.211	-1.208	-1.205	-1.201	-1.198	-1.196	-1.194	-1.194	-1.191	-1.191	-1.191	-1.194	-1.195	-1.196	-1.199	-1.202	-1.205	-1.209	-1.214	-1.219	-1.225	-1.232	-1.239	-1.246	-1.254	-1.262	-1.271	-1.281	-1.290	-1.300	-1.311	-1.322	-1.334	-1.345	-1.355	-1.368	-1.379	-1.389	-1.402	-1.414	-1.424	-1.436	-1.448	-1.458	-1.469	-1.479	-1.489	-1.499	-1.508	-1.516	-1.525	-1.532	-1.539	-1.546	-1.552	-1.558	-1.561	-1.565	-1.568	-1.570	-1.571	-1.572	-1.572	-1.572	-1.570	-1.566	-1.564	-1.560	-1.555	-1.550	-1.544	-1.536	-1.530	-1.522	-1.514	-1.504	-1.494	-1.484	-1.472	-1.462	-1.451	-1.440	-1.430	-1.418	-1.405	-1.394	-1.381	-1.371	-1.359	-1.346	-1.335	-1.325	-1.314	-1.305	-1.295	-1.286	-1.278	-1.270	-1.264	-1.258	-1.251	-1.246	-1.242	-1.240	-1.238	-1.236	-1.236	-1.238	-1.239	-1.241	-1.245	-1.250	-1.255	-1.261	-1.269	-1.278	-1.286	-1.296	-1.306	-1.319	-1.330	-1.344	-1.359	-1.371	-1.388	-1.402	-1.419	-1.435	-1.452	-1.469	-1.488	-1.504	-1.521	-1.539	-1.555	-1.574	-1.590	-1.608	-1.622	-1.639	-1.654	-1.669	-1.682	-1.695	-1.708	-1.720	-1.730	-1.739	-1.748	-1.755	-1.761	-1.766	-1.770	-1.772	-1.775	-1.775	-1.774	-1.772	-1.768	-1.764	-1.758	-1.750	-1.741	-1.732	-1.720	-1.709	-1.695	-1.681	-1.666	-1.650	-1.631	-1.614	-1.595	-1.574	-1.554	-1.532	-1.511	-1.488	-1.466	-1.442	-1.420	-1.398	-1.374	-1.351	-1.328	-1.304	-1.281	-1.259	-1.236	-1.215	-1.194	-1.172	-1.152	-1.134	-1.114	-1.096	-1.079	-1.062	-1.048	-1.034	-1.019	-1.006	-0.995	-0.985	-0.975	-0.966	-0.959	-0.951	-0.946	-0.941	-0.938	-0.935	-0.932	-0.932	-0.932	-0.932	-0.934	-0.936	-0.939	-0.941	-0.946	-0.951	-0.956	-0.961	-0.966	-0.972	-0.979	-0.986	-0.992	-1.000	-1.006	-1.014	-1.020	-1.026	-1.032	-1.039	-1.045	-1.050	-1.055	-1.061	-1.064	-1.068	-1.071	-1.074	-1.075	-1.078	-1.079	-1.079	-1.078	-1.078	-1.075	-1.072	-1.070	-1.065	-1.061	-1.055	-1.049	-1.042	-1.036	-1.026	-1.018	-1.009	-0.999	-0.988	-0.976	-0.965	-0.952	-0.939	-0.926	-0.912	-0.898	-0.882	-0.869	-0.852	-0.838	-0.821	-0.806	-0.790	-0.774	-0.758	-0.740	-0.725	-0.708	-0.692	-0.675	-0.660	-0.642	-0.626	-0.610	-0.595	-0.580	-0.565	-0.549	-0.534	-0.520	-0.506	-0.492	-0.479	-0.465	-0.454	-0.440	-0.429	-0.418	-0.405	-0.395	-0.384	-0.374	-0.364	-0.355	-0.346	-0.338	-0.330	-0.322	-0.315	-0.309	-0.302	-0.298	-0.291	-0.288	-0.282	-0.278	-0.275	-0.271	-0.269	-0.266	-0.265	-0.262	-0.261	-0.259	-0.259	-0.259	-0.259	-0.258	-0.259	-0.260	-0.260	-0.262	-0.264	-0.266	-0.269	-0.271	-0.274	-0.276	-0.280	-0.284	-0.288	-0.291	-0.295	-0.300	-0.304	-0.309	-0.312	-0.319	-0.324	-0.329	-0.335	-0.340	-0.345	-0.351	-0.356	-0.362	-0.368	-0.375	-0.380	-0.386	-0.392	-0.399	-0.404	-0.410	-0.416	-0.422	-0.428	-0.434	-0.439	-0.445	-0.450	-0.456	-0.461	-0.466	-0.472	-0.478	-0.481	-0.486	-0.490	-0.495	-0.499	-0.504	-0.506	-0.511	-0.514	-0.516	-0.520	-0.522	-0.525	-0.526	-0.528	-0.529	-0.530	-0.531	-0.532	-0.531	-0.531	-0.532	-0.531	-0.531	-0.529	-0.529	-0.528	-0.525	-0.524	-0.521	-0.520	-0.518	-0.515	-0.511	-0.510	-0.505	-0.502	-0.499	-0.495	-0.491	-0.488	-0.484	-0.480	-0.476	-0.472	-0.469	-0.465	-0.460	-0.458	-0.452	-0.449	-0.445	-0.442	-0.438	-0.434	-0.431	-0.428	-0.424	-0.421	-0.418	-0.414	-0.412	-0.409	-0.405	-0.402	-0.400	-0.399	-0.395	-0.392	-0.390	-0.388	-0.385	-0.382	-0.380	-0.378	-0.376	-0.374	-0.370	-0.368	-0.366	-0.362	-0.359	-0.358	-0.354	-0.351	-0.348	-0.344	-0.341	-0.336	-0.332	-0.329	-0.325	-0.321	-0.318	-0.312	-0.308	-0.304	-0.299	-0.294	-0.289	-0.282	-0.278	-0.272	-0.266	-0.261	-0.256	-0.250	-0.244	-0.239	-0.231	-0.226	-0.220	-0.215	-0.208	-0.202	-0.198	-0.192	-0.186	-0.181	-0.176	-0.172	-0.169	-0.165	-0.160	-0.156	-0.155	-0.151	-0.150	-0.148	-0.146	-0.146	-0.146	-0.146	-0.146	-0.149	-0.150	-0.154	-0.158	-0.161	-0.165	-0.170	-0.175	-0.182	-0.190	-0.198	-0.205	-0.214	-0.224	-0.232	-0.244	-0.255	-0.268	-0.279	-0.292	-0.305	-0.319	-0.334	-0.348	-0.364	-0.379	-0.395	-0.410	-0.428	-0.444	-0.460	-0.478	-0.494	-0.510	-0.528	-0.545	-0.561	-0.578	-0.594	-0.611	-0.626	-0.642	-0.658	-0.671	-0.686	-0.700	-0.712	-0.725	-0.739	-0.750	-0.760	-0.770	-0.779	-0.788	-0.795	-0.802	-0.808	-0.814	-0.819	-0.822	-0.825	-0.826	-0.828	-0.828	-0.826	-0.825	-0.822	-0.818	-0.814	-0.809	-0.802	-0.795	-0.789	-0.780	-0.771	-0.762	-0.751	-0.741	-0.729	-0.716	-0.704	-0.691	-0.676	-0.662	-0.648	-0.632	-0.618	-0.601	-0.586	-0.570	-0.554	-0.538	-0.521	-0.505	-0.489	-0.471	-0.455	-0.439	-0.422	-0.406	-0.390	-0.375	-0.359	-0.344	-0.328	-0.312	-0.298	-0.282	-0.269	-0.255	-0.241	-0.229	-0.214	-0.201	-0.189	-0.178	-0.164	-0.154	-0.142	-0.131	-0.120	-0.110	-0.100	-0.090	-0.080	-0.071	-0.061	-0.052	-0.044	-0.035	-0.026	-0.018	-0.010	-0.001	0.006	0.014	0.021	0.030	0.038	0.045	0.052	0.060	0.069	0.076	0.084	0.091	0.101	0.109	0.118	0.126	0.135	0.144	0.151	0.161	0.169	0.179	0.188	0.198	0.208	0.218	0.228	0.236	0.248	0.258	0.268	0.278	0.289	0.300	0.310	0.320	0.331	0.342	0.354	0.365	0.376	0.386	0.398	0.406	0.418	0.428	0.438	0.448	0.455	0.465	0.474	0.482	0.490	0.498	0.505	0.511	0.518	0.524	0.528	0.532	0.536	0.540	0.544	0.546	0.549	0.549	0.550	0.550	0.549	0.549	0.546	0.542	0.541	0.538	0.532	0.528	0.524	0.518	0.510	0.504	0.496	0.489	0.481	0.474	0.465	0.455	0.446	0.438	0.429	0.419	0.409	0.400	0.390	0.381	0.371	0.362	0.352	0.344	0.334	0.326	0.319	0.310	0.302	0.296	0.289	0.282	0.276	0.271	0.266	0.261	0.259	0.255	0.252	0.250	0.248	0.246	0.245	0.244	0.244	0.244	0.244	0.245	0.248	0.249	0.250	0.252	0.255	0.258	0.260	0.262	0.266	0.269	0.271	0.274	0.278	0.280	0.282	0.285	0.288	0.290	0.291	0.292	0.294	0.295	0.295	0.296	0.296	0.296	0.294	0.292	0.290	0.289	0.286	0.282	0.279	0.275	0.270	0.265	0.260	0.252	0.248	0.240	0.234	0.226	0.218	0.210	0.201	0.192	0.182	0.175	0.165	0.155	0.145	0.135	0.124	0.114	0.102	0.091	0.081	0.069	0.058	0.046	0.035	0.024	0.011	-0.001	-0.012	-0.024	-0.036	-0.048	-0.059	-0.070	-0.082	-0.094	-0.106	-0.116	-0.129	-0.139	-0.150	-0.160	-0.171	-0.182	-0.192	-0.202	-0.212	-0.222	-0.232	-0.241	-0.250	-0.259	-0.266	-0.274	-0.281	-0.288	-0.294	-0.300	-0.306	-0.310	-0.315	-0.318	-0.321	-0.322	-0.324	-0.325	-0.325	-0.324	-0.322	-0.319	-0.316	-0.311	-0.306	-0.301	-0.294	-0.286	-0.278	-0.269	-0.258	-0.246	-0.234	-0.220	-0.206	-0.192	-0.176	-0.159	-0.142	-0.124	-0.105	-0.086	-0.066	-0.045	-0.024	-0.002	0.019	0.042	0.064	0.088	0.110	0.134	0.158	0.181	0.205	0.229	0.251	0.276	0.299	0.322	0.344	0.368	0.389	0.410	0.430	0.450	0.469	0.489	0.505	0.524	0.540	0.556	0.571	0.585	0.598	0.610	0.621	0.632	0.642	0.651	0.659	0.665	0.671	0.676	0.680	0.682	0.685	0.686	0.686	0.686	0.685	0.684	0.680	0.676	0.672	0.668	0.661	0.655	0.648	0.640	0.632	0.625	0.616	0.606	0.598	0.588	0.578	0.568	0.558	0.546	0.536	0.526	0.516	0.506	0.496	0.485	0.475	0.466	0.458	0.449	0.440	0.432	0.425	0.419	0.411	0.406	0.400	0.395	0.392	0.388	0.385	0.384	0.381	0.381	0.382	0.382	0.384	0.386	0.390	0.394	0.399	0.404	0.409	0.416	0.424	0.432	0.441	0.450	0.460	0.470	0.481	0.492	0.505	0.516	0.529	0.541	0.555	0.568	0.581	0.595	0.608	0.621	0.634	0.648	0.660	0.672	0.685	0.698	0.710	0.721	0.731	0.742	0.754	0.761	0.771	0.779	0.786	0.792	0.798	0.802	0.806	0.810	0.812	0.812	0.814	0.812	0.811	0.809	0.805	0.801	0.798	0.791	0.784	0.775	0.768	0.759	0.748	0.736	0.725	0.712	0.698	0.684	0.669	0.654	0.639	0.621	0.604	0.588	0.569	0.550	0.531	0.512	0.494	0.474	0.455	0.436	0.418	0.396	0.378	0.359	0.339	0.320	0.301	0.282	0.265	0.248	0.230	0.212	0.198	0.180	0.165	0.151	0.136	0.122	0.111	0.099	0.088	0.078	0.068	0.059	0.051	0.042	0.038	0.031	0.028	0.024	0.021	0.019	0.018	0.016	0.016	0.018	0.019	0.022	0.026	0.030	0.034	0.040	0.046	0.052	0.060	0.068	0.076	0.085	0.094	0.104	0.114	0.122	0.132	0.144	0.154	0.165	0.175	0.185	0.196	0.205	0.216	0.225	0.235	0.242	0.251	0.260	0.266	0.274	0.280	0.285	0.290	0.295	0.298	0.300	0.302	0.302	0.302	0.301	0.300	0.298	0.294	0.289	0.282	0.276	0.269	0.260	0.251	0.241	0.230	0.218	0.205	0.192	0.179	0.162	0.146	0.130	0.114	0.096	0.079	0.060	0.041	0.021	0.002	-0.016	-0.036	-0.056	-0.076	-0.096	-0.115	-0.136	-0.155	-0.175	-0.194	-0.212	-0.230	-0.249	-0.266	-0.284	-0.301	-0.318	-0.332	-0.348	-0.361	-0.376	-0.389	-0.400	-0.411	-0.421	-0.430	-0.440	-0.448	-0.454	-0.460	-0.464	-0.469	-0.472	-0.475	-0.476	-0.476	-0.476	-0.475	-0.471	-0.469	-0.465	-0.460	-0.454	-0.446	-0.440	-0.430	-0.421	-0.411	-0.401	-0.390	-0.378	-0.365	-0.351	-0.338	-0.322	-0.309	-0.292	-0.278	-0.260	-0.244	-0.226	-0.210	-0.191	-0.174	-0.156	-0.138	-0.120	-0.102	-0.084	-0.066	-0.049	-0.031	-0.012	0.005	0.021	0.038	0.055	0.071	0.086	0.102	0.118	0.131	0.146	0.159	0.171	0.184	0.196	0.206	0.218	0.226	0.236	0.245	0.254	0.260	0.268	0.272	0.279	0.284	0.289	0.291	0.295	0.299	0.301	0.304	0.305	0.305	0.306	0.308	0.308	0.308	0.308	0.306	0.306	0.305	0.305	0.304	0.302	0.301	0.301	0.300	0.299	0.299	0.299	0.299	0.299	0.300	0.300	0.301	0.301	0.302	0.304	0.306	0.308	0.311	0.312	0.316	0.320	0.324	0.328	0.332	0.336	0.341	0.345	0.350	0.355	0.360	0.365	0.370	0.375	0.380	0.385	0.391	0.395	0.401	0.406	0.410	0.415	0.419	0.424	0.428	0.430	0.434	0.436	0.439	0.440	0.442	0.444	0.444	0.444	0.444	0.442	0.441	0.440	0.438	0.434	0.430	0.426	0.421	0.416	0.410	0.404	0.396	0.389	0.381	0.371	0.362	0.352	0.341	0.331	0.319	0.308	0.295	0.281	0.269	0.254	0.240	0.225	0.210	0.195	0.180	0.164	0.148	0.131	0.115	0.099	0.082	0.065	0.049	0.032	0.015	-0.002	-0.019	-0.035	-0.051	-0.066	-0.082	-0.098	-0.112	-0.128	-0.141	-0.155	-0.168	-0.181	-0.194	-0.204	-0.216	-0.225	-0.235	-0.244	-0.251	-0.259	-0.265	-0.271	-0.275	-0.279	-0.281	-0.282	-0.284	-0.284	-0.284	-0.282	-0.280	-0.276	-0.272	-0.266	-0.260	-0.252	-0.245	-0.238	-0.228	-0.219	-0.208	-0.196	-0.184	-0.172	-0.159	-0.145	-0.130	-0.116	-0.101	-0.086	-0.070	-0.054	-0.038	-0.022	-0.005	0.011	0.026	0.044	0.059	0.076	0.091	0.108	0.122	0.136	0.152	0.166	0.180	0.195	0.208	0.220	0.231	0.244	0.254	0.265	0.275	0.284	0.291	0.300	0.308	0.314	0.320	0.325	0.329	0.334	0.336	0.339	0.341	0.344	0.345	0.345	0.345	0.346	0.345	0.344	0.342	0.340	0.339	0.338	0.336	0.334	0.331	0.329	0.328	0.326	0.324	0.322	0.322	0.321	0.321	0.321	0.322	0.324	0.326	0.329	0.331	0.336	0.341	0.348	0.354	0.362	0.370	0.380	0.390	0.401	0.414	0.428	0.442	0.458	0.472	0.490	0.507	0.526	0.545	0.566	0.586	0.609	0.631	0.654	0.678	0.702	0.725	0.750	0.775	0.800	0.825	0.850	0.875	0.900	0.924	0.948	0.971	0.995	1.018	1.040	1.060	1.081	1.101	1.119	1.136	1.152	1.168	1.180	1.192	1.204	1.214	1.221	1.228	1.234	1.236	1.239	1.239	1.236	1.232	1.229	1.222	1.215	1.205	1.194	1.181	1.168	1.151	1.135	1.116	1.096	1.075	1.054	1.030	1.006	0.981	0.954	0.928	0.899	0.870	0.841	0.811	0.781	0.751	0.719	0.689	0.658	0.626	0.595	0.562	0.532	0.502	0.471	0.441	0.412	0.384	0.356	0.329	0.301	0.276	0.251	0.228	0.205	0.182	0.161	0.142	0.124	0.108	0.091	0.076	0.064	0.051	0.041	0.032	0.025	0.018	0.012	0.010	0.008	0.006	0.008	0.010	0.014	0.019	0.025	0.031	0.041	0.051	0.062	0.075	0.090	0.104	0.120	0.138	0.155	0.175	0.195	0.216	0.238	0.261	0.285	0.309	0.334	0.359	0.385	0.411	0.438	0.465	0.492	0.521	0.549	0.578	0.605	0.634	0.661	0.690	0.718	0.746	0.775	0.802	0.830	0.858	0.884	0.911	0.938	0.962	0.989	1.014	1.038	1.060	1.082	1.105	1.128	1.149	1.169	1.189	1.208	1.226	1.244	1.261	1.278	1.294	1.308	1.322	1.336	1.349	1.360	1.371	1.384	1.392	1.402	1.411	1.420	1.428	1.436	1.444	1.449	1.455	1.461	1.466	1.471	1.475	1.480	1.484	1.488	1.491	1.495	1.499	1.502	1.505	1.509	1.512	1.515	1.519	1.521	1.525	1.529	1.532	1.536	1.541	1.545	1.551	1.556	1.561	1.568	1.572	1.579	1.586	1.592	1.601	1.609	1.618	1.626	1.635	1.645	1.655	1.665	1.676	1.686	1.698	1.710	1.721	1.734	1.748	1.760	1.772	1.786	1.799	1.812	1.826	1.840	1.855	1.868	1.881	1.896	1.909	1.924	1.938	1.950	1.964	1.978	1.991	2.004	2.016	2.029	2.041	2.054	2.065	2.078	2.088	2.099	2.111	2.121	2.131	2.142	2.151	2.161	2.171	2.180	2.190	2.199	2.206	2.216	2.224	2.234	2.241	2.250	2.258	2.268	2.275	2.284	2.292	2.301	2.311	2.320	2.330	2.340	2.350	2.360	2.371	2.382	2.394	2.406	2.419	2.432	2.445	2.459	2.474	2.489	2.505	2.522	2.540	2.556	2.576	2.595	2.614	2.635	2.656	2.679	2.701	2.725	2.749	2.774	2.799	2.825	2.852	2.879	2.908	2.936	2.965	2.995	3.025	3.055	3.085	3.116	3.149	3.180	3.212	3.245	3.279	3.310	3.344	3.376	3.409	3.442	3.475	3.508	3.539	3.570	3.602	3.632	3.662	3.692	3.722	3.750	3.778	3.805	3.830	3.854	3.879	3.900	3.921	3.942	3.961	3.979	3.995	4.010	4.024	4.036	4.046	4.055	4.062	4.069	4.074	4.076	4.076	4.076	4.074	4.071	4.065	4.059	4.050	4.041	4.029	4.018	4.003	3.986	3.970	3.952	3.932	3.912	3.891	3.868	3.845	3.821	3.796	3.770	3.744	3.716	3.689	3.661	3.632	3.605	3.576	3.549	3.519	3.490	3.461	3.432	3.404	3.375	3.348	3.320	3.292	3.265	3.239	3.212	3.188	3.162	3.139	3.114	3.091	3.069	3.046	3.025	3.004	2.982	2.964	2.944	2.925	2.908	2.889	2.872	2.855	2.840	2.824	2.809	2.792	2.779	2.765	2.750	2.736	2.724	2.710	2.698	2.684	2.672	2.659	2.648	2.635	2.621	2.610	2.598	2.585	2.575	2.562	2.550	2.539	2.526	2.515	2.502	2.491	2.480	2.468	2.455	2.444	2.432	2.421	2.410	2.398	2.386	2.375	2.364	2.354	2.342	2.331	2.321	2.310	2.300	2.290	2.280	2.271	2.260	2.251	2.242	2.234	2.225	2.218	2.209	2.201	2.194	2.186	2.180	2.172	2.168	2.160	2.155	2.150	2.145	2.141	2.138	2.134	2.131	2.129	2.125	2.125	2.124	2.122	2.122	2.122	2.124	2.125	2.128	2.131	2.134	2.138	2.142	2.148	2.154	2.160	2.168	2.175	2.184	2.194	2.204	2.214	2.226	2.238	2.250	2.264	2.278	2.294	2.308	2.324	2.341	2.358	2.375	2.394	2.412	2.430	2.450	2.470	2.490	2.510	2.530	2.551	2.571	2.592	2.612	2.632	2.652	2.672	2.692	2.711	2.730	2.748	2.765	2.782	2.800	2.815	2.830	2.844	2.858	2.869	2.880	2.890	2.899	2.906	2.912	2.919	2.922	2.925	2.926	2.926	2.926	2.924	2.920	2.914	2.908	2.899	2.890	2.880	2.868	2.854	2.839	2.822	2.806	2.789	2.769	2.748	2.726	2.702	2.681	2.655	2.630	2.604	2.578	2.549	2.521	2.492	2.464	2.434	2.402	2.374	2.342	2.311	2.280	2.251	2.219	2.188	2.158	2.126	2.096	2.066	2.035	2.006	1.976	1.948	1.920	1.891	1.862	1.835	1.809	1.784	1.758	1.732	1.709	1.684	1.661	1.639	1.618	1.596	1.575	1.556	1.536	1.519	1.500	1.482	1.466	1.450	1.434	1.419	1.405	1.391	1.376	1.364	1.352	1.340	1.329	1.318	1.306	1.296	1.286	1.276	1.269	1.259	1.249	1.241	1.234	1.225	1.219	1.211	1.204	1.198	1.191	1.184	1.179	1.172	1.166	1.160	1.154	1.149	1.144	1.139	1.132	1.128	1.122	1.118	1.112	1.106	1.102	1.096	1.092	1.088	1.081	1.076	1.071	1.066	1.060	1.055	1.050	1.044	1.039	1.032	1.026	1.021	1.015	1.009	1.001	0.995	0.989	0.981	0.974	0.966	0.959	0.951	0.942	0.935	0.928	0.919	0.911	0.902	0.895	0.885	0.876	0.869	0.860	0.850	0.842	0.834	0.825	0.816	0.809	0.800	0.792	0.785	0.778	0.771	0.765	0.759	0.752	0.748	0.742	0.739	0.735	0.731	0.729	0.728	0.726	0.725	0.726	0.726	0.728	0.730	0.732	0.738	0.741	0.746	0.752	0.759	0.766	0.772	0.781	0.791	0.800	0.810	0.820	0.831	0.842	0.855	0.868	0.879	0.891	0.904	0.918	0.930	0.942	0.956	0.969	0.982	0.994	1.005	1.016	1.028	1.038	1.048	1.056	1.065	1.071	1.078	1.084	1.089	1.092	1.095	1.098	1.098	1.096	1.096	1.091	1.089	1.082	1.076	1.068	1.059	1.049	1.038	1.025	1.011	0.996	0.980	0.962	0.945	0.925	0.905	0.884	0.861	0.840	0.816	0.792	0.766	0.741	0.715	0.689	0.662	0.635	0.606	0.579	0.551	0.524	0.494	0.466	0.438	0.410	0.382	0.355	0.328	0.299	0.272	0.245	0.220	0.195	0.169	0.145	0.120	0.096	0.074	0.051	0.030	0.008	-0.012	-0.032	-0.052	-0.071	-0.088	-0.106	-0.122	-0.138	-0.154	-0.169	-0.184	-0.198	-0.210	-0.222	-0.236	-0.248	-0.258	-0.269	-0.280	-0.290	-0.300	-0.309	-0.320	-0.328	-0.338	-0.346	-0.355	-0.364	-0.372	-0.381	-0.390	-0.398	-0.408	-0.416	-0.425	-0.434	-0.444	-0.454	-0.464	-0.475	-0.485	-0.496	-0.507	-0.520	-0.531	-0.545	-0.558	-0.572	-0.586	-0.601	-0.616	-0.632	-0.650	-0.666	-0.685	-0.702	-0.721	-0.741	-0.761	-0.781	-0.802	-0.825	-0.848	-0.870	-0.894	-0.918	-0.942	-0.968	-0.992	-1.019	-1.045	-1.072	-1.099	-1.126	-1.152	-1.180	-1.209	-1.236	-1.264	-1.291	-1.319	-1.346	-1.374	-1.400	-1.428	-1.454	-1.480	-1.505	-1.530	-1.555	-1.579	-1.602	-1.625	-1.648	-1.668	-1.689	-1.708	-1.726	-1.744	-1.761	-1.776	-1.791	-1.805	-1.818	-1.830	-1.840	-1.849	-1.858	-1.864	-1.870	-1.875	-1.879	-1.882	-1.884	-1.884	-1.884	-1.882	-1.880	-1.876	-1.871	-1.866	-1.860	-1.852	-1.844	-1.835	-1.826	-1.816	-1.804	-1.792	-1.781	-1.768	-1.755	-1.741	-1.728	-1.711	-1.696	-1.681	-1.665	-1.649	-1.632	-1.616	-1.600	-1.582	-1.565	-1.548	-1.531	-1.514	-1.498	-1.480	-1.462	-1.446	-1.429	-1.412	-1.396	-1.379	-1.364	-1.348	-1.332	-1.316	-1.301	-1.288	-1.272	-1.259	-1.245	-1.232	-1.219	-1.206	-1.194	-1.182	-1.172	-1.161	-1.150	-1.141	-1.131	-1.124	-1.115	-1.108	-1.100	-1.094	-1.088	-1.082	-1.078	-1.074	-1.069	-1.068	-1.064	-1.061	-1.060	-1.059	-1.059	-1.059	-1.059	-1.060	-1.061	-1.064	-1.065	-1.068	-1.071	-1.074	-1.078	-1.080	-1.085	-1.089	-1.092	-1.098	-1.102	-1.106	-1.111	-1.115	-1.119	-1.124	-1.128	-1.132	-1.135	-1.139	-1.141	-1.144	-1.148	-1.150	-1.150	-1.151	-1.152	-1.152	-1.152	-1.151	-1.150	-1.149	-1.146	-1.144	-1.140	-1.136	-1.131	-1.126	-1.121	-1.116	-1.109	-1.102	-1.095	-1.088	-1.080	-1.071	-1.062	-1.052	-1.042	-1.034	-1.022	-1.014	-1.002	-0.994	-0.982	-0.972	-0.962	-0.952	-0.942	-0.932	-0.922	-0.914	-0.904	-0.895	-0.886	-0.878	-0.870	-0.862	-0.855	-0.849	-0.842	-0.836	-0.831	-0.826	-0.821	-0.818	-0.815	-0.811	-0.809	-0.808	-0.805	-0.804	-0.804	-0.802	-0.802	-0.804	-0.804	-0.805	-0.806	-0.808	-0.809	-0.811	-0.812	-0.815	-0.816	-0.819	-0.820	-0.820	-0.822	-0.824	-0.824	-0.824	-0.824	-0.824	-0.822	-0.820	-0.819	-0.816	-0.812	-0.809	-0.804	-0.798	-0.791	-0.784	-0.776	-0.768	-0.758	-0.746	-0.735	-0.722	-0.709	-0.696	-0.680	-0.665	-0.648	-0.630	-0.611	-0.591	-0.571	-0.551	-0.530	-0.507	-0.484	-0.461	-0.438	-0.412	-0.386	-0.361	-0.336	-0.310	-0.284	-0.258	-0.231	-0.204	-0.178	-0.150	-0.124	-0.098	-0.070	-0.045	-0.018	0.008	0.032	0.058	0.081	0.106	0.130	0.151	0.174	0.196	0.216	0.238	0.258	0.276	0.294	0.312	0.329	0.345	0.360	0.375	0.388	0.401	0.414	0.426	0.436	0.448	0.456	0.466	0.474	0.482	0.489	0.496	0.502	0.507	0.512	0.518	0.521	0.525	0.529	0.532	0.534	0.536	0.539	0.540	0.541	0.541	0.542	0.544	0.544	0.544	0.544	0.544	0.542	0.541	0.540	0.539	0.536	0.535	0.534	0.530	0.528	0.526	0.522	0.519	0.515	0.512	0.507	0.504	0.499	0.494	0.489	0.482	0.476	0.471	0.465	0.458	0.451	0.444	0.438	0.429	0.420	0.412	0.404	0.394	0.385	0.376	0.366	0.356	0.346	0.336	0.325	0.314	0.304	0.292	0.282	0.271	0.261	0.249	0.239	0.229	0.218	0.206	0.195	0.185	0.175	0.164	0.154	0.145	0.135	0.125	0.116	0.106	0.099	0.090	0.082	0.074	0.066	0.059	0.051	0.045	0.039	0.032	0.026	0.021	0.015	0.010	0.005	0.000	-0.005	-0.010	-0.014	-0.018	-0.022	-0.028	-0.030	-0.035	-0.039	-0.042	-0.046	-0.051	-0.056	-0.060	-0.064	-0.069	-0.074	-0.078	-0.084	-0.088	-0.092	-0.098	-0.102	-0.109	-0.115	-0.121	-0.128	-0.132	-0.140	-0.146	-0.152	-0.160	-0.166	-0.175	-0.181	-0.189	-0.195	-0.204	-0.210	-0.218	-0.224	-0.230	-0.238	-0.244	-0.250	-0.256	-0.262	-0.268	-0.272	-0.278	-0.282	-0.286	-0.290	-0.292	-0.296	-0.299	-0.299	-0.300	-0.301	-0.301	-0.301	-0.300	-0.299	-0.296	-0.294	-0.290	-0.286	-0.282	-0.278	-0.271	-0.266	-0.259	-0.252	-0.245	-0.238	-0.230	-0.220	-0.212	-0.204	-0.194	-0.185	-0.175	-0.165	-0.155	-0.146	-0.135	-0.125	-0.116	-0.106	-0.096	-0.088	-0.078	-0.068	-0.060	-0.051	-0.044	-0.036	-0.029	-0.022	-0.016	-0.010	-0.004	0.000	0.004	0.009	0.011	0.014	0.016	0.016	0.016	0.016	0.015	0.015	0.012	0.009	0.006	0.001	-0.004	-0.008	-0.015	-0.020	-0.028	-0.035	-0.044	-0.051	-0.061	-0.070	-0.080	-0.092	-0.102	-0.114	-0.125	-0.138	-0.150	-0.162	-0.176	-0.189	-0.204	-0.218	-0.230	-0.244	-0.258	-0.271	-0.285	-0.299	-0.312	-0.328	-0.341	-0.354	-0.368	-0.380	-0.392	-0.404	-0.416	-0.426	-0.438	-0.449	-0.458	-0.468	-0.476	-0.485	-0.494	-0.500	-0.506	-0.511	-0.518	-0.521	-0.525	-0.529	-0.531	-0.532	-0.534	-0.534	-0.534	-0.532	-0.530	-0.526	-0.524	-0.519	-0.515	-0.510	-0.504	-0.496	-0.490	-0.482	-0.474	-0.465	-0.456	-0.448	-0.438	-0.428	-0.418	-0.408	-0.396	-0.385	-0.375	-0.364	-0.354	-0.344	-0.332	-0.322	-0.311	-0.302	-0.294	-0.284	-0.276	-0.268	-0.260	-0.254	-0.248	-0.241	-0.236	-0.232	-0.228	-0.225	-0.222	-0.221	-0.220	-0.220	-0.221	-0.222	-0.225	-0.229	-0.232	-0.236	-0.241	-0.248	-0.254	-0.260	-0.269	-0.278	-0.286	-0.295	-0.304	-0.315	-0.325	-0.336	-0.348	-0.359	-0.369	-0.381	-0.392	-0.404	-0.416	-0.428	-0.438	-0.450	-0.460	-0.470	-0.481	-0.491	-0.500	-0.510	-0.518	-0.526	-0.534	-0.541	-0.548	-0.554	-0.560	-0.564	-0.568	-0.571	-0.575	-0.578	-0.579	-0.579	-0.580	-0.580	-0.579	-0.578	-0.575	-0.572	-0.569	-0.565	-0.560	-0.555	-0.550	-0.544	-0.539	-0.532	-0.525	-0.518	-0.510	-0.502	-0.495	-0.486	-0.479	-0.469	-0.461	-0.452	-0.445	-0.438	-0.428	-0.420	-0.412	-0.405	-0.398	-0.389	-0.382	-0.375	-0.370	-0.364	-0.356	-0.352	-0.346	-0.341	-0.338	-0.334	-0.330	-0.328	-0.324	-0.322	-0.321	-0.319	-0.318	-0.319	-0.318	-0.319	-0.320	-0.322	-0.324	-0.326	-0.329	-0.332	-0.338	-0.341	-0.346	-0.351	-0.356	-0.362	-0.369	-0.376	-0.382	-0.390	-0.398	-0.406	-0.414	-0.422	-0.431	-0.441	-0.450	-0.460	-0.469	-0.479	-0.490	-0.500	-0.511	-0.521	-0.532	-0.542	-0.554	-0.566	-0.578	-0.589	-0.600	-0.611	-0.622	-0.634	-0.645	-0.656	-0.668	-0.679	-0.690	-0.701	-0.712	-0.724	-0.735	-0.745	-0.756	-0.768	-0.778	-0.788	-0.798	-0.809	-0.818	-0.828	-0.838	-0.846	-0.855	-0.864	-0.871	-0.880	-0.888	-0.895	-0.902	-0.910	-0.916	-0.921	-0.928	-0.934	-0.939	-0.944	-0.948	-0.951	-0.955	-0.958	-0.961	-0.962	-0.965	-0.968	-0.969	-0.969	-0.970	-0.971	-0.970	-0.970	-0.970	-0.969	-0.968	-0.966	-0.964	-0.961	-0.960	-0.956	-0.955	-0.951	-0.949	-0.946	-0.942	-0.940	-0.936	-0.934	-0.931	-0.928	-0.924	-0.921	-0.919	-0.916	-0.912	-0.911	-0.908	-0.906	-0.905	-0.902	-0.901	-0.900	-0.899	-0.899	-0.898	-0.898	-0.898	-0.899	-0.899	-0.900	-0.901	-0.901	-0.904	-0.905	-0.908	-0.909	-0.911	-0.914	-0.915	-0.918	-0.920	-0.922	-0.925	-0.926	-0.929	-0.931	-0.934	-0.935	-0.935	-0.936	-0.939	-0.939	-0.939	-0.939	-0.938	-0.936	-0.935	-0.934	-0.931	-0.929	-0.925	-0.922	-0.918	-0.912	-0.908	-0.902	-0.896	-0.890	-0.882	-0.875	-0.866	-0.859	-0.850	-0.841	-0.831	-0.821	-0.811	-0.801	-0.790	-0.779	-0.769	-0.756	-0.745	-0.734	-0.721	-0.711	-0.699	-0.688	-0.675	-0.664	-0.652	-0.641	-0.630	-0.619	-0.609	-0.599	-0.588	-0.579	-0.568	-0.559	-0.549	-0.540	-0.532	-0.524	-0.516	-0.510	-0.502	-0.496	-0.490	-0.485	-0.479	-0.472	-0.469	-0.464	-0.460	-0.456	-0.452	-0.449	-0.446	-0.442	-0.441	-0.439	-0.438	-0.435	-0.434	-0.432	-0.431	-0.430	-0.429	-0.429	-0.428	-0.428	-0.428	-0.428	-0.428	-0.429	-0.428	-0.429	-0.429	-0.431	-0.431	-0.432	-0.434	-0.434	-0.436	-0.438	-0.440	-0.441	-0.444	-0.446	-0.449	-0.450	-0.454	-0.458	-0.460	-0.462	-0.468	-0.471	-0.475	-0.480	-0.484	-0.490	-0.495	-0.501	-0.506	-0.512	-0.519	-0.525	-0.532	-0.540	-0.546	-0.555	-0.562	-0.571	-0.579	-0.588	-0.596	-0.606	-0.615	-0.625	-0.635	-0.644	-0.655	-0.665	-0.676	-0.686	-0.698	-0.709	-0.720	-0.732	-0.744	-0.755	-0.766	-0.778	-0.791	-0.802	-0.814	-0.828	-0.839	-0.850	-0.864	-0.875	-0.889	-0.900	-0.914	-0.925	-0.939	-0.950	-0.962	-0.976	-0.989	-1.000	-1.012	-1.025	-1.038	-1.050	-1.062	-1.075	-1.088	-1.100	-1.112	-1.124	-1.136	-1.149	-1.161	-1.172	-1.185	-1.198	-1.210	-1.222	-1.234	-1.246	-1.258	-1.270	-1.281	-1.292	-1.304	-1.315	-1.326	-1.339	-1.349	-1.360	-1.370	-1.381	-1.390	-1.400	-1.410	-1.419	-1.429	-1.438	-1.446	-1.455	-1.462	-1.470	-1.478	-1.485	-1.491	-1.498	-1.502	-1.509	-1.514	-1.519	-1.524	-1.528	-1.531	-1.534	-1.538	-1.540	-1.542	-1.544	-1.545	-1.546	-1.548	-1.548	-1.549	-1.549	-1.549	-1.548	-1.546	-1.546	-1.546	-1.545	-1.544	-1.542	-1.541	-1.540	-1.539	-1.540	-1.539	-1.539	-1.539	-1.538	-1.538	-1.539	-1.540	-1.541	-1.542	-1.545	-1.548	-1.552	-1.556	-1.560	-1.566	-1.572	-1.579	-1.586	-1.592	-1.602	-1.611	-1.622	-1.632	-1.644	-1.656	-1.670	-1.684	-1.698	-1.712	-1.729	-1.745	-1.762	-1.780	-1.798	-1.818	-1.836	-1.855	-1.876	-1.898	-1.918	-1.938	-1.959	-1.980	-2.001	-2.024	-2.045	-2.066	-2.088	-2.108	-2.129	-2.150	-2.169	-2.189	-2.209	-2.228	-2.246	-2.262	-2.280	-2.296	-2.311	-2.325	-2.339	-2.351	-2.364	-2.374	-2.384	-2.394	-2.401	-2.409	-2.414	-2.420	-2.424	-2.428	-2.429	-2.430	-2.430	-2.429	-2.428	-2.425	-2.422	-2.418	-2.412	-2.408	-2.400	-2.392	-2.385	-2.376	-2.368	-2.358	-2.346	-2.336	-2.325	-2.314	-2.301	-2.290	-2.278	-2.266	-2.254	-2.241	-2.229	-2.215	-2.202	-2.191	-2.178	-2.166	-2.155	-2.142	-2.132	-2.121	-2.111	-2.101	-2.091	-2.082	-2.074	-2.065	-2.056	-2.049	-2.042	-2.036	-2.031	-2.026	-2.021	-2.018	-2.015	-2.013	-2.010	-2.009	-2.007	-2.006	-2.006	-2.007	-2.009	-2.010	-2.011	-2.015	-2.018	-2.020	-2.025	-2.030	-2.034	-2.039	-2.045	-2.051	-2.058	-2.064	-2.070	-2.076	-2.084	-2.091	-2.099	-2.106	-2.114	-2.121	-2.129	-2.136	-2.144	-2.151	-2.159	-2.165	-2.172	-2.180	-2.188	-2.194	-2.200	-2.205	-2.211	-2.216	-2.222	-2.226	-2.231	-2.234	-2.238	-2.241	-2.242	-2.245	-2.246	-2.248	-2.248	-2.248	-2.248	-2.246	-2.244	-2.242	-2.239	-2.235	-2.232	-2.228	-2.222	-2.216	-2.211	-2.205	-2.198	-2.190	-2.182	-2.174	-2.165	-2.156	-2.146	-2.136	-2.126	-2.116	-2.105	-2.095	-2.084	-2.071	-2.060	-2.047	-2.036	-2.025	-2.013	-2.000	-1.989	-1.976	-1.965	-1.952	-1.941	-1.929	-1.918	-1.905	-1.894	-1.882	-1.871	-1.861	-1.850	-1.840	-1.829	-1.820	-1.811	-1.801	-1.794	-1.784	-1.776	-1.769	-1.761	-1.755	-1.749	-1.742	-1.738	-1.732	-1.729	-1.725	-1.721	-1.719	-1.716	-1.715	-1.712	-1.711	-1.711	-1.711	-1.711	-1.712	-1.714	-1.716	-1.719	-1.721	-1.724	-1.728	-1.732	-1.736	-1.740	-1.745	-1.751	-1.758	-1.764	-1.769	-1.775	-1.782	-1.790	-1.796	-1.802	-1.811	-1.818	-1.825	-1.832	-1.840	-1.845	-1.852	-1.859	-1.866	-1.872	-1.878	-1.882	-1.888	-1.892	-1.896	-1.900	-1.904	-1.908	-1.909	-1.910	-1.912	-1.912	-1.912	-1.911	-1.910	-1.909	-1.908	-1.904	-1.900	-1.895	-1.891	-1.886	-1.879	-1.874	-1.866	-1.859	-1.851	-1.842	-1.834	-1.825	-1.816	-1.808	-1.798	-1.789	-1.780	-1.770	-1.760	-1.750	-1.741	-1.731	-1.722	-1.714	-1.705	-1.698	-1.690	-1.682	-1.676	-1.670	-1.664	-1.659	-1.655	-1.652	-1.649	-1.646	-1.646	-1.645	-1.646	-1.648	-1.650	-1.654	-1.658	-1.664	-1.670	-1.678	-1.685	-1.694	-1.705	-1.715	-1.728	-1.740	-1.752	-1.766	-1.781	-1.798	-1.814	-1.831	-1.849	-1.868	-1.886	-1.906	-1.925	-1.945	-1.966	-1.988	-2.009	-2.030	-2.050	-2.072	-2.094	-2.115	-2.136	-2.158	-2.178	-2.199	-2.219	-2.239	-2.259	-2.278	-2.296	-2.314	-2.331	-2.348	-2.364	-2.379	-2.395	-2.408	-2.421	-2.432	-2.444	-2.454	-2.464	-2.472	-2.479	-2.486	-2.491	-2.496	-2.500	-2.504	-2.505	-2.505	-2.506	-2.505	-2.504	-2.501	-2.498	-2.492	-2.488	-2.482	-2.476	-2.470	-2.462	-2.454	-2.446	-2.436	-2.428	-2.418	-2.408	-2.396	-2.388	-2.376	-2.366	-2.355	-2.345	-2.335	-2.325	-2.316	-2.306	-2.299	-2.291	-2.282	-2.276	-2.269	-2.264	-2.258	-2.254	-2.251	-2.248	-2.246	-2.245	-2.244	-2.245	-2.248	-2.250	-2.254	-2.259	-2.265	-2.271	-2.279	-2.289	-2.299	-2.309	-2.320	-2.334	-2.348	-2.361	-2.378	-2.395	-2.412	-2.430	-2.449	-2.468	-2.488	-2.509	-2.530	-2.552	-2.574	-2.596	-2.620	-2.642	-2.668	-2.691	-2.714	-2.739	-2.762	-2.786	-2.810	-2.834	-2.856	-2.880	-2.902	-2.925	-2.946	-2.968	-2.989	-3.009	-3.029	-3.048	-3.066	-3.085	-3.101	-3.118	-3.134	-3.148	-3.161	-3.174	-3.186	-3.198	-3.209	-3.218	-3.226	-3.232	-3.240	-3.246	-3.251	-3.256	-3.259	-3.261	-3.262	-3.264	-3.264	-3.264	-3.261	-3.261	-3.258	-3.255	-3.251	-3.248	-3.242	-3.238	-3.231	-3.226	-3.220	-3.214	-3.206	-3.200	-3.192	-3.186	-3.179	-3.171	-3.165	-3.156	-3.150	-3.145	-3.138	-3.131	-3.126	-3.121	-3.116	-3.111	-3.108	-3.104	-3.101	-3.098	-3.096	-3.095	-3.095	-3.095	-3.095	-3.098	-3.099	-3.102	-3.105	-3.109	-3.115	-3.120	-3.126	-3.134	-3.141	-3.150	-3.159	-3.169	-3.180	-3.191	-3.202	-3.214	-3.228	-3.241	-3.254	-3.269	-3.284	-3.299	-3.314	-3.330	-3.346	-3.364	-3.380	-3.398	-3.415	-3.432	-3.450	-3.468	-3.486	-3.504	-3.520	-3.538	-3.556	-3.574	-3.590	-3.606	-3.624	-3.640	-3.656	-3.671	-3.686	-3.702	-3.718	-3.730	-3.744	-3.758	-3.769	-3.781	-3.792	-3.802	-3.814	-3.822	-3.832	-3.840	-3.848	-3.854	-3.860	-3.865	-3.870	-3.874	-3.876	-3.879	-3.881	-3.881	-3.882	-3.881	-3.881	-3.879	-3.876	-3.872	-3.869	-3.864	-3.859	-3.852	-3.846	-3.840	-3.832	-3.822	-3.815	-3.806	-3.795	-3.786	-3.775	-3.765	-3.755	-3.744	-3.731	-3.720	-3.709	-3.696	-3.685	-3.674	-3.662	-3.651	-3.640	-3.628	-3.616	-3.605	-3.595	-3.585	-3.575	-3.566	-3.558	-3.549	-3.540	-3.534	-3.528	-3.522	-3.516	-3.511	-3.508	-3.505	-3.502	-3.500	-3.499	-3.499	-3.499	-3.500	-3.501	-3.504	-3.508	-3.511	-3.515	-3.520	-3.525	-3.531	-3.539	-3.545	-3.552	-3.560	-3.569	-3.578	-3.585	-3.594	-3.604	-3.612	-3.622	-3.631	-3.640	-3.650	-3.659	-3.668	-3.676	-3.685	-3.694	-3.701	-3.708	-3.715	-3.721	-3.726	-3.732	-3.736	-3.740	-3.745	-3.746	-3.749	-3.750	-3.751	-3.750	-3.750	-3.749	-3.748	-3.744	-3.740	-3.736	-3.731	-3.726	-3.720	-3.712	-3.706	-3.699	-3.690	-3.682	-3.672	-3.664	-3.654	-3.642	-3.634	-3.622	-3.611	-3.601	-3.591	-3.580	-3.569	-3.558	-3.546	-3.535	-3.524	-3.515	-3.504	-3.494	-3.484	-3.474	-3.465	-3.456	-3.448	-3.439	-3.431	-3.424	-3.416	-3.410	-3.404	-3.399	-3.394	-3.390	-3.385	-3.381	-3.379	-3.376	-3.375	-3.372	-3.371	-3.370	-3.371	-3.371	-3.371	-3.372	-3.374	-3.376	-3.378	-3.381	-3.384	-3.386	-3.390	-3.394	-3.398	-3.401	-3.406	-3.410	-3.414	-3.419	-3.422	-3.428	-3.431	-3.438	-3.441	-3.445	-3.450	-3.454	-3.459	-3.462	-3.466	-3.470	-3.474	-3.478	-3.481	-3.484	-3.486	-3.490	-3.491	-3.492	-3.494	-3.495	-3.496	-3.498	-3.496	-3.496	-3.496	-3.496	-3.495	-3.492	-3.491	-3.490	-3.488	-3.485	-3.482	-3.480	-3.476	-3.474	-3.469	-3.465	-3.461	-3.458	-3.454	-3.450	-3.445	-3.440	-3.436	-3.432	-3.428	-3.422	-3.419	-3.415	-3.411	-3.406	-3.402	-3.400	-3.396	-3.392	-3.391	-3.389	-3.386	-3.385	-3.384	-3.382	-3.382	-3.382	-3.382	-3.382	-3.384	-3.385	-3.388	-3.390	-3.394	-3.396	-3.400	-3.404	-3.409	-3.415	-3.420	-3.426	-3.432	-3.439	-3.446	-3.454	-3.461	-3.469	-3.478	-3.486	-3.494	-3.505	-3.514	-3.524	-3.532	-3.542	-3.552	-3.561	-3.571	-3.581	-3.591	-3.601	-3.611	-3.621	-3.630	-3.639	-3.649	-3.658	-3.666	-3.675	-3.684	-3.692	-3.699	-3.708	-3.714	-3.720	-3.728	-3.732	-3.739	-3.744	-3.749	-3.754	-3.759	-3.761	-3.765	-3.768	-3.771	-3.772	-3.775	-3.778	-3.779	-3.779	-3.779	-3.780	-3.779	-3.779	-3.779	-3.778	-3.776	-3.775	-3.774	-3.771	-3.770	-3.768	-3.765	-3.762	-3.759	-3.756	-3.754	-3.750	-3.748	-3.744	-3.741	-3.738	-3.735	-3.732	-3.730	-3.728	-3.724	-3.721	-3.720	-3.718	-3.716	-3.714	-3.712	-3.711	-3.711	-3.711	-3.710	-3.711	-3.711	-3.712	-3.715	-3.716	-3.720	-3.721	-3.725	-3.730	-3.732	-3.738	-3.744	-3.749	-3.755	-3.761	-3.770	-3.778	-3.785	-3.792	-3.801	-3.811	-3.820	-3.830	-3.840	-3.851	-3.861	-3.872	-3.884	-3.895	-3.908	-3.919	-3.930	-3.942	-3.955	-3.968	-3.979	-3.991	-4.003	-4.015	-4.028	-4.039	-4.050	-4.062	-4.072	-4.084	-4.095	-4.105	-4.115	-4.125	-4.135	-4.144	-4.152	-4.160	-4.169	-4.176	-4.184	-4.191	-4.198	-4.205	-4.210	-4.216	-4.221	-4.226	-4.231	-4.235	-4.239	-4.244	-4.246	-4.250	-4.252	-4.255	-4.258	-4.260	-4.261	-4.264	-4.265	-4.266	-4.268	-4.269	-4.270	-4.271	-4.272	-4.272	-4.274	-4.272	-4.274	-4.274	-4.274	-4.274	-4.274	-4.274	-4.274	-4.274	-4.272	-4.272	-4.272	-4.270	-4.270	-4.269	-4.268	-4.266	-4.265	-4.262	-4.261	-4.260	-4.258	-4.255	-4.254	-4.251	-4.248	-4.245	-4.242	-4.240	-4.236	-4.232	-4.230	-4.225	-4.222	-4.219	-4.215	-4.211	-4.208	-4.204	-4.200	-4.196	-4.192	-4.188	-4.184	-4.180	-4.175	-4.172	-4.169	-4.164	-4.161	-4.156	-4.154	-4.150	-4.146	-4.142	-4.139	-4.136	-4.132	-4.129	-4.126	-4.122	-4.119	-4.115	-4.112	-4.109	-4.106	-4.102	-4.099	-4.095	-4.091	-4.088	-4.084	-4.079	-4.075	-4.070	-4.066	-4.061	-4.055	-4.050	-4.045	-4.039	-4.032	-4.026	-4.019	-4.012	-4.005	-3.998	-3.990	-3.981	-3.974	-3.965	-3.955	-3.946	-3.936	-3.926	-3.916	-3.906	-3.896	-3.885	-3.875	-3.864	-3.852	-3.840	-3.829	-3.816	-3.805	-3.792	-3.780	-3.768	-3.754	-3.742	-3.730	-3.718	-3.705	-3.691	-3.679	-3.668	-3.654	-3.642	-3.629	-3.618	-3.604	-3.592	-3.581	-3.568	-3.556	-3.545	-3.532	-3.521	-3.510	-3.499	-3.489	-3.478	-3.468	-3.458	-3.448	-3.438	-3.428	-3.420	-3.410	-3.402	-3.392	-3.385	-3.379	-3.370	-3.364	-3.358	-3.351	-3.345	-3.340	-3.335	-3.331	-3.326	-3.324	-3.320	-3.318	-3.316	-3.315	-3.314	-3.312	-3.312	-3.314	-3.315	-3.316	-3.319	-3.321	-3.324	-3.329	-3.331	-3.336	-3.342	-3.348	-3.352	-3.360	-3.365	-3.372	-3.379	-3.386	-3.394	-3.401	-3.409	-3.416	-3.425	-3.432	-3.440	-3.449	-3.456	-3.464	-3.470	-3.478	-3.484	-3.490	-3.498	-3.502	-3.508	-3.512	-3.516	-3.520	-3.524	-3.528	-3.529	-3.531	-3.532	-3.534	-3.534	-3.534	-3.532	-3.531	-3.530	-3.528	-3.525	-3.521	-3.518	-3.514	-3.510	-3.505	-3.500	-3.495	-3.490	-3.485	-3.480	-3.475	-3.469	-3.464	-3.459	-3.454	-3.449	-3.445	-3.442	-3.439	-3.436	-3.434	-3.431	-3.431	-3.430	-3.430	-3.431	-3.432	-3.435	-3.438	-3.441	-3.445	-3.450	-3.455	-3.462	-3.470	-3.478	-3.486	-3.496	-3.506	-3.518	-3.529	-3.540	-3.551	-3.564	-3.578	-3.590	-3.604	-3.619	-3.632	-3.648	-3.661	-3.676	-3.690	-3.705	-3.719	-3.734	-3.748	-3.762	-3.776	-3.789	-3.804	-3.816	-3.828	-3.840	-3.851	-3.862	-3.872	-3.882	-3.891	-3.901	-3.909	-3.916	-3.924	-3.929	-3.936	-3.941	-3.945	-3.950	-3.952	-3.956	-3.959	-3.960	-3.962	-3.964	-3.965	-3.965	-3.966	-3.966	-3.966	-3.965	-3.964	-3.964	-3.962	-3.962	-3.961	-3.960	-3.960	-3.960	-3.959	-3.959	-3.959	-3.958	-3.958	-3.959	-3.960	-3.960	-3.961	-3.962	-3.965	-3.968	-3.970	-3.972	-3.975	-3.979	-3.982	-3.986	-3.991	-3.995	-4.000	-4.005	-4.011	-4.018	-4.022	-4.028	-4.035	-4.041	-4.049	-4.055	-4.061	-4.069	-4.075	-4.082	-4.090	-4.098	-4.105	-4.111	-4.120	-4.128	-4.135	-4.144	-4.151	-4.159	-4.168	-4.175	-4.184	-4.191	-4.200	-4.209	-4.218	-4.225	-4.235	-4.244	-4.252	-4.261	-4.270	-4.280	-4.290	-4.300	-4.310	-4.319	-4.329	-4.339	-4.350	-4.360	-4.371	-4.381	-4.392	-4.402	-4.414	-4.424	-4.435	-4.446	-4.458	-4.468	-4.480	-4.490	-4.500	-4.511	-4.522	-4.532	-4.544	-4.552	-4.564	-4.572	-4.582	-4.591	-4.601	-4.610	-4.618	-4.626	-4.632	-4.640	-4.648	-4.652	-4.659	-4.664	-4.668	-4.672	-4.676	-4.679	-4.681	-4.684	-4.685	-4.685	-4.686	-4.686	-4.685	-4.684	-4.682	-4.680	-4.678	-4.675	-4.671	-4.668	-4.664	-4.659	-4.654	-4.649	-4.642	-4.638	-4.631	-4.625	-4.618	-4.611	-4.604	-4.596	-4.589	-4.581	-4.575	-4.568	-4.560	-4.552	-4.546	-4.539	-4.531	-4.524	-4.518	-4.511	-4.505	-4.498	-4.492	-4.486	-4.481	-4.475	-4.471	-4.466	-4.461	-4.459	-4.454	-4.450	-4.448	-4.444	-4.442	-4.440	-4.439	-4.438	-4.436	-4.435	-4.435	-4.435	-4.436	-4.436	-4.438	-4.439	-4.440	-4.442	-4.444	-4.448	-4.449	-4.452	-4.455	-4.458	-4.461	-4.465	-4.469	-4.472	-4.476	-4.480	-4.484	-4.489	-4.491	-4.496	-4.501	-4.505	-4.508	-4.511	-4.515	-4.519	-4.522	-4.526	-4.529	-4.531	-4.534	-4.536	-4.538	-4.540	-4.541	-4.541	-4.542	-4.542	-4.542	-4.541	-4.540	-4.539	-4.538	-4.535	-4.534	-4.529	-4.526	-4.524	-4.520	-4.515	-4.511	-4.505	-4.501	-4.495	-4.490	-4.484	-4.478	-4.471	-4.465	-4.458	-4.451	-4.444	-4.438	-4.430	-4.422	-4.414	-4.408	-4.400	-4.392	-4.385	-4.378	-4.371	-4.362	-4.356	-4.349	-4.341	-4.335	-4.329	-4.322	-4.315	-4.309	-4.302	-4.298	-4.291	-4.285	-4.280	-4.274	-4.269	-4.262	-4.258	-4.251	-4.248	-4.241	-4.236	-4.231	-4.225	-4.221	-4.215	-4.210	-4.204	-4.199	-4.192	-4.188	-4.181	-4.175	-4.169	-4.164	-4.156	-4.151	-4.144	-4.136	-4.131	-4.124	-4.116	-4.109	-4.101	-4.093	-4.084	-4.076	-4.068	-4.059	-4.050	-4.041	-4.031	-4.022	-4.014	-4.004	-3.994	-3.985	-3.974	-3.964	-3.954	-3.942	-3.934	-3.922	-3.912	-3.900	-3.890	-3.879	-3.868	-3.856	-3.845	-3.834	-3.821	-3.810	-3.799	-3.786	-3.774	-3.762	-3.749	-3.738	-3.724	-3.712	-3.699	-3.685	-3.674	-3.660	-3.646	-3.632	-3.619	-3.605	-3.591	-3.578	-3.564	-3.550	-3.535	-3.520	-3.506	-3.492	-3.478	-3.464	-3.449	-3.435	-3.420	-3.406	-3.392	-3.379	-3.364	-3.351	-3.339	-3.325	-3.312	-3.300	-3.288	-3.276	-3.265	-3.252	-3.241	-3.231	-3.222	-3.211	-3.202	-3.194	-3.185	-3.178	-3.170	-3.162	-3.156	-3.150	-3.145	-3.140	-3.136	-3.131	-3.128	-3.124	-3.121	-3.119	-3.116	-3.115	-3.112	-3.111	-3.110	-3.109	-3.109	-3.108	-3.108	-3.108	-3.106	-3.106	-3.106	-3.105	-3.104	-3.104	-3.102	-3.102	-3.101	-3.099	-3.098	-3.095	-3.092	-3.090	-3.088	-3.082	-3.080	-3.075	-3.070	-3.065	-3.060	-3.054	-3.046	-3.040	-3.034	-3.025	-3.016	-3.008	-2.999	-2.990	-2.979	-2.970	-2.959	-2.948	-2.938	-2.925	-2.912	-2.901	-2.889	-2.876	-2.864	-2.851	-2.838	-2.825	-2.811	-2.799	-2.785	-2.771	-2.758	-2.744	-2.731	-2.718	-2.704	-2.691	-2.678	-2.665	-2.651	-2.639	-2.626	-2.614	-2.602	-2.590	-2.579	-2.568	-2.556	-2.546	-2.535	-2.526	-2.516	-2.508	-2.499	-2.490	-2.481	-2.474	-2.466	-2.461	-2.454	-2.448	-2.442	-2.436	-2.432	-2.429	-2.425	-2.421	-2.419	-2.415	-2.415	-2.412	-2.412	-2.411	-2.411	-2.412	-2.412	-2.414	-2.416	-2.418	-2.420	-2.422	-2.426	-2.430	-2.434	-2.438	-2.442	-2.448	-2.452	-2.458	-2.464	-2.469	-2.475	-2.481	-2.488	-2.495	-2.501	-2.509	-2.515	-2.522	-2.530	-2.536	-2.544	-2.551	-2.558	-2.566	-2.572	-2.579	-2.586	-2.594	-2.600	-2.608	-2.614	-2.619	-2.626	-2.632	-2.638	-2.642	-2.648	-2.654	-2.659	-2.664	-2.668	-2.674	-2.678	-2.681	-2.685	-2.690	-2.692	-2.696	-2.701	-2.704	-2.708	-2.710	-2.714	-2.716	-2.719	-2.722	-2.726	-2.729	-2.731	-2.735	-2.738	-2.741	-2.745	-2.749	-2.752	-2.755	-2.760	-2.764	-2.769	-2.772	-2.778	-2.782	-2.788	-2.792	-2.799	-2.806	-2.811	-2.818	-2.824	-2.830	-2.838	-2.845	-2.851	-2.860	-2.868	-2.875	-2.884	-2.891	-2.900	-2.909	-2.918	-2.925	-2.934	-2.942	-2.951	-2.960	-2.969	-2.976	-2.985	-2.994	-3.001	-3.009	-3.018	-3.024	-3.031	-3.038	-3.045	-3.050	-3.056	-3.061	-3.068	-3.071	-3.075	-3.078	-3.081	-3.082	-3.085	-3.086	-3.086	-3.088	-3.088	-3.086	-3.084	-3.082	-3.080	-3.076	-3.072	-3.069	-3.064	-3.056	-3.050	-3.044	-3.038	-3.029	-3.020	-3.011	-3.001	-2.992	-2.982	-2.971	-2.960	-2.949	-2.938	-2.926	-2.914	-2.901	-2.890	-2.876	-2.864	-2.851	-2.838	-2.825	-2.812	-2.800	-2.786	-2.775	-2.762	-2.750	-2.738	-2.726	-2.714	-2.702	-2.692	-2.681	-2.672	-2.661	-2.652	-2.642	-2.634	-2.626	-2.619	-2.611	-2.605	-2.599	-2.594	-2.589	-2.584	-2.580	-2.578	-2.574	-2.571	-2.570	-2.570	-2.569	-2.570	-2.570	-2.572	-2.574	-2.576	-2.579	-2.582	-2.588	-2.591	-2.596	-2.601	-2.608	-2.612	-2.620	-2.626	-2.634	-2.641	-2.649	-2.658	-2.665	-2.674	-2.684	-2.691	-2.701	-2.710	-2.720	-2.729	-2.739	-2.749	-2.758	-2.766	-2.775	-2.785	-2.794	-2.802	-2.810	-2.819	-2.826	-2.834	-2.841	-2.849	-2.855	-2.861	-2.866	-2.872	-2.876	-2.882	-2.886	-2.890	-2.892	-2.895	-2.898	-2.900	-2.900	-2.901	-2.902	-2.902	-2.901	-2.900	-2.899	-2.896	-2.895	-2.892	-2.889	-2.885	-2.881	-2.878	-2.874	-2.869	-2.865	-2.859	-2.854	-2.848	-2.842	-2.838	-2.831	-2.826	-2.821	-2.815	-2.810	-2.805	-2.799	-2.795	-2.790	-2.785	-2.780	-2.776	-2.772	-2.769	-2.765	-2.762	-2.760	-2.758	-2.756	-2.756	-2.755	-2.754	-2.755	-2.755	-2.758	-2.759	-2.761	-2.765	-2.768	-2.771	-2.775	-2.781	-2.786	-2.792	-2.800	-2.808	-2.815	-2.824	-2.832	-2.841	-2.851	-2.861	-2.871	-2.882	-2.894	-2.905	-2.918	-2.930	-2.942	-2.955	-2.968	-2.981	-2.995	-3.010	-3.024	-3.036	-3.051	-3.066	-3.080	-3.095	-3.110	-3.124	-3.138	-3.152	-3.166	-3.180	-3.195	-3.209	-3.222	-3.236	-3.250	-3.262	-3.275	-3.289	-3.301	-3.312	-3.324	-3.335	-3.346	-3.356	-3.368	-3.378	-3.386	-3.396	-3.404	-3.411	-3.420	-3.426	-3.432	-3.439	-3.444	-3.449	-3.454	-3.458	-3.460	-3.462	-3.465	-3.466	-3.469	-3.469	-3.469	-3.469	-3.468	-3.465	-3.462	-3.460	-3.458	-3.452	-3.449	-3.444	-3.439	-3.434	-3.428	-3.421	-3.414	-3.408	-3.399	-3.391	-3.384	-3.376	-3.366	-3.358	-3.348	-3.340	-3.329	-3.320	-3.310	-3.301	-3.290	-3.280	-3.271	-3.260	-3.250	-3.240	-3.231	-3.222	-3.211	-3.202	-3.194	-3.185	-3.175	-3.166	-3.159	-3.150	-3.142	-3.135	-3.129	-3.121	-3.115	-3.109	-3.101	-3.096	-3.090	-3.086	-3.080	-3.075	-3.072	-3.068	-3.064	-3.060	-3.058	-3.055	-3.051	-3.050	-3.049	-3.045	-3.045	-3.042	-3.041	-3.040	-3.039	-3.039	-3.038	-3.036	-3.035	-3.035	-3.034	-3.032	-3.031	-3.031	-3.030	-3.029	-3.029	-3.026	-3.025	-3.024	-3.022	-3.020	-3.019	-3.016	-3.012	-3.010	-3.006	-3.004	-2.999	-2.995	-2.990	-2.986	-2.981	-2.975	-2.970	-2.964	-2.958	-2.950	-2.944	-2.935	-2.928	-2.920	-2.911	-2.901	-2.892	-2.882	-2.872	-2.862	-2.851	-2.841	-2.831	-2.819	-2.808	-2.795	-2.785	-2.772	-2.761	-2.748	-2.736	-2.724	-2.711	-2.701	-2.688	-2.676	-2.665	-2.654	-2.644	-2.632	-2.622	-2.611	-2.601	-2.592	-2.582	-2.575	-2.568	-2.560	-2.552	-2.545	-2.540	-2.535	-2.530	-2.526	-2.522	-2.520	-2.518	-2.516	-2.516	-2.515	-2.515	-2.516	-2.519	-2.521	-2.524	-2.528	-2.532	-2.536	-2.542	-2.548	-2.552	-2.560	-2.568	-2.574	-2.582	-2.590	-2.598	-2.605	-2.615	-2.624	-2.631	-2.640	-2.648	-2.656	-2.665	-2.674	-2.681	-2.689	-2.696	-2.704	-2.710	-2.716	-2.722	-2.728	-2.732	-2.738	-2.741	-2.744	-2.748	-2.750	-2.751	-2.754	-2.752	-2.754	-2.752	-2.752	-2.750	-2.748	-2.744	-2.740	-2.736	-2.732	-2.726	-2.721	-2.714	-2.708	-2.701	-2.694	-2.686	-2.678	-2.671	-2.662	-2.654	-2.645	-2.636	-2.628	-2.620	-2.611	-2.602	-2.594	-2.585	-2.576	-2.569	-2.561	-2.554	-2.548	-2.539	-2.532	-2.528	-2.521	-2.516	-2.512	-2.508	-2.504	-2.500	-2.498	-2.495	-2.494	-2.492	-2.491	-2.491	-2.491	-2.491	-2.492	-2.494	-2.495	-2.498	-2.500	-2.504	-2.506	-2.510	-2.514	-2.518	-2.522	-2.526	-2.530	-2.536	-2.540	-2.545	-2.550	-2.554	-2.558	-2.562	-2.568	-2.570	-2.574	-2.578	-2.580	-2.584	-2.585	-2.588	-2.589	-2.590	-2.590	-2.589	-2.589	-2.586	-2.585	-2.582	-2.579	-2.575	-2.570	-2.565	-2.558	-2.552	-2.544	-2.536	-2.526	-2.518	-2.506	-2.495	-2.484	-2.471	-2.458	-2.444	-2.430	-2.414	-2.398	-2.382	-2.365	-2.348	-2.329	-2.311	-2.291	-2.272	-2.252	-2.232	-2.212	-2.191	-2.170	-2.150	-2.128	-2.108	-2.086	-2.065	-2.044	-2.021	-2.000	-1.978	-1.958	-1.936	-1.916	-1.895	-1.875	-1.855	-1.836	-1.818	-1.798	-1.780	-1.762	-1.745	-1.729	-1.712	-1.698	-1.682	-1.669	-1.656	-1.642	-1.630	-1.620	-1.610	-1.600	-1.590	-1.582	-1.575	-1.569	-1.564	-1.559	-1.554	-1.551	-1.548	-1.546	-1.545	-1.545	-1.544	-1.545	-1.548	-1.549	-1.551	-1.555	-1.559	-1.564	-1.569	-1.574	-1.580	-1.585	-1.592	-1.600	-1.608	-1.615	-1.624	-1.632	-1.641	-1.649	-1.658	-1.668	-1.676	-1.685	-1.694	-1.702	-1.711	-1.720	-1.729	-1.738	-1.745	-1.754	-1.761	-1.769	-1.776	-1.784	-1.791	-1.798	-1.802	-1.809	-1.815	-1.820	-1.824	-1.829	-1.832	-1.838	-1.841	-1.844	-1.848	-1.850	-1.852	-1.855	-1.856	-1.858	-1.859	-1.861	-1.861	-1.862	-1.864	-1.862	-1.862	-1.862	-1.864	-1.862	-1.861	-1.861	-1.861	-1.859	-1.858	-1.859	-1.858	-1.855	-1.855	-1.854	-1.852	-1.852	-1.851	-1.850	-1.848	-1.848	-1.846	-1.846	-1.845	-1.844	-1.844	-1.842	-1.842	-1.842	-1.842	-1.842	-1.842	-1.842	-1.844	-1.844	-1.845	-1.845	-1.846	-1.849	-1.849	-1.851	-1.854	-1.856	-1.859	-1.861	-1.864	-1.868	-1.870	-1.874	-1.879	-1.882	-1.886	-1.891	-1.896	-1.900	-1.905	-1.911	-1.916	-1.922	-1.928	-1.935	-1.940	-1.946	-1.952	-1.959	-1.965	-1.972	-1.978	-1.984	-1.991	-1.996	-2.002	-2.009	-2.014	-2.020	-2.025	-2.031	-2.036	-2.039	-2.045	-2.047	-2.051	-2.054	-2.055	-2.059	-2.060	-2.060	-2.060	-2.060	-2.059	-2.058	-2.056	-2.052	-2.050	-2.046	-2.041	-2.036	-2.030	-2.024	-2.015	-2.007	-2.000	-1.990	-1.981	-1.971	-1.961	-1.950	-1.939	-1.928	-1.916	-1.905	-1.892	-1.879	-1.866	-1.854	-1.841	-1.829	-1.818	-1.804	-1.791	-1.780	-1.769	-1.758	-1.748	-1.736	-1.726	-1.718	-1.710	-1.701	-1.694	-1.686	-1.681	-1.676	-1.671	-1.669	-1.666	-1.664	-1.662	-1.662	-1.664	-1.665	-1.668	-1.671	-1.675	-1.680	-1.685	-1.692	-1.699	-1.708	-1.715	-1.724	-1.734	-1.744	-1.755	-1.765	-1.776	-1.790	-1.801	-1.814	-1.825	-1.839	-1.851	-1.864	-1.876	-1.889	-1.901	-1.912	-1.925	-1.936	-1.948	-1.959	-1.968	-1.978	-1.988	-1.995	-2.002	-2.010	-2.016	-2.022	-2.026	-2.030	-2.034	-2.035	-2.038	-2.036	-2.036	-2.035	-2.033	-2.029	-2.024	-2.019	-2.014	-2.006	-1.999	-1.990	-1.979	-1.970	-1.958	-1.945	-1.932	-1.919	-1.905	-1.890	-1.874	-1.858	-1.840	-1.822	-1.805	-1.786	-1.768	-1.749	-1.730	-1.710	-1.690	-1.670	-1.650	-1.630	-1.610	-1.590	-1.570	-1.551	-1.532	-1.512	-1.494	-1.476	-1.458	-1.440	-1.422	-1.408	-1.391	-1.376	-1.362	-1.348	-1.335	-1.322	-1.311	-1.301	-1.292	-1.282	-1.274	-1.268	-1.262	-1.256	-1.251	-1.248	-1.246	-1.244	-1.244	-1.242	-1.244	-1.245	-1.248	-1.252	-1.256	-1.260	-1.266	-1.274	-1.280	-1.288	-1.296	-1.305	-1.315	-1.325	-1.336	-1.345	-1.358	-1.369	-1.380	-1.392	-1.405	-1.418	-1.429	-1.442	-1.455	-1.468	-1.481	-1.494	-1.505	-1.519	-1.531	-1.542	-1.555	-1.566	-1.579	-1.589	-1.599	-1.610	-1.621	-1.630	-1.639	-1.648	-1.658	-1.665	-1.672	-1.680	-1.686	-1.694	-1.700	-1.705	-1.710	-1.714	-1.719	-1.722	-1.726	-1.728	-1.731	-1.732	-1.734	-1.735	-1.736	-1.736	-1.736	-1.736	-1.735	-1.735	-1.732	-1.731	-1.730	-1.728	-1.725	-1.722	-1.720	-1.716	-1.714	-1.711	-1.708	-1.702	-1.700	-1.696	-1.692	-1.689	-1.685	-1.681	-1.678	-1.675	-1.670	-1.668	-1.665	-1.662	-1.660	-1.656	-1.655	-1.654	-1.652	-1.650	-1.650	-1.650	-1.649	-1.649	-1.650	-1.652	-1.652	-1.655	-1.656	-1.660	-1.662	-1.666	-1.670	-1.675	-1.679	-1.685	-1.689	-1.695	-1.701	-1.706	-1.714	-1.721	-1.728	-1.734	-1.741	-1.749	-1.758	-1.765	-1.772	-1.780	-1.788	-1.794	-1.801	-1.808	-1.814	-1.819	-1.825	-1.830	-1.834	-1.840	-1.842	-1.846	-1.850	-1.851	-1.852	-1.854	-1.854	-1.854	-1.852	-1.851	-1.849	-1.846	-1.842	-1.838	-1.832	-1.826	-1.820	-1.812	-1.806	-1.796	-1.788	-1.778	-1.768	-1.758	-1.748	-1.735	-1.724	-1.711	-1.699	-1.686	-1.674	-1.661	-1.648	-1.632	-1.620	-1.606	-1.592	-1.580	-1.566	-1.552	-1.541	-1.529	-1.515	-1.504	-1.491	-1.480	-1.469	-1.459	-1.448	-1.439	-1.429	-1.420	-1.412	-1.405	-1.398	-1.391	-1.386	-1.381	-1.378	-1.374	-1.370	-1.368	-1.365	-1.364	-1.364	-1.364	-1.365	-1.366	-1.368	-1.370	-1.374	-1.376	-1.381	-1.386	-1.391	-1.396	-1.402	-1.409	-1.415	-1.422	-1.430	-1.439	-1.446	-1.454	-1.462	-1.471	-1.480	-1.489	-1.499	-1.508	-1.515	-1.525	-1.534	-1.542	-1.551	-1.560	-1.569	-1.578	-1.585	-1.592	-1.601	-1.608	-1.616	-1.622	-1.629	-1.635	-1.641	-1.646	-1.651	-1.656	-1.661	-1.665	-1.669	-1.672	-1.675	-1.678	-1.680	-1.682	-1.684	-1.685	-1.686	-1.688	-1.688	-1.688	-1.689	-1.689	-1.688	-1.686	-1.686	-1.686	-1.685	-1.684	-1.682	-1.682	-1.681	-1.680	-1.680	-1.680	-1.680	-1.679	-1.679	-1.678	-1.679	-1.679	-1.680	-1.680	-1.681	-1.682	-1.685	-1.686	-1.689	-1.691	-1.695	-1.698	-1.700	-1.705	-1.709	-1.711	-1.716	-1.720	-1.725	-1.730	-1.735	-1.739	-1.745	-1.750	-1.755	-1.760	-1.764	-1.770	-1.775	-1.780	-1.784	-1.789	-1.792	-1.796	-1.799	-1.804	-1.805	-1.808	-1.810	-1.811	-1.811	-1.811	-1.811	-1.810	-1.809	-1.805	-1.804	-1.799	-1.795	-1.789	-1.785	-1.778	-1.770	-1.761	-1.752	-1.742	-1.731	-1.720	-1.708	-1.695	-1.681	-1.666	-1.651	-1.634	-1.619	-1.600	-1.582	-1.564	-1.545	-1.524	-1.504	-1.482	-1.460	-1.439	-1.416	-1.394	-1.370	-1.346	-1.322	-1.298	-1.274	-1.250	-1.226	-1.202	-1.179	-1.155	-1.131	-1.106	-1.082	-1.060	-1.038	-1.014	-0.991	-0.969	-0.949	-0.926	-0.906	-0.886	-0.866	-0.848	-0.830	-0.812	-0.796	-0.780	-0.765	-0.750	-0.738	-0.725	-0.714	-0.704	-0.694	-0.685	-0.676	-0.670	-0.664	-0.659	-0.656	-0.652	-0.651	-0.650	-0.650	-0.652	-0.655	-0.659	-0.665	-0.670	-0.678	-0.685	-0.694	-0.704	-0.714	-0.728	-0.739	-0.754	-0.766	-0.782	-0.798	-0.815	-0.832	-0.851	-0.871	-0.891	-0.911	-0.931	-0.954	-0.976	-0.999	-1.022	-1.046	-1.069	-1.094	-1.119	-1.144	-1.169	-1.192	-1.218	-1.242	-1.268	-1.292	-1.318	-1.342	-1.366	-1.391	-1.414	-1.438	-1.461	-1.482	-1.505	-1.526	-1.548	-1.568	-1.588	-1.606	-1.624	-1.640	-1.658	-1.672	-1.688	-1.701	-1.715	-1.726	-1.738	-1.748	-1.758	-1.766	-1.775	-1.781	-1.788	-1.791	-1.796	-1.799	-1.801	-1.802	-1.802	-1.802	-1.801	-1.799	-1.795	-1.792	-1.788	-1.782	-1.776	-1.770	-1.764	-1.755	-1.748	-1.739	-1.729	-1.720	-1.711	-1.700	-1.690	-1.680	-1.669	-1.659	-1.648	-1.638	-1.626	-1.615	-1.605	-1.594	-1.585	-1.575	-1.566	-1.556	-1.549	-1.540	-1.532	-1.526	-1.520	-1.514	-1.510	-1.506	-1.502	-1.500	-1.500	-1.499	-1.499	-1.500	-1.502	-1.506	-1.511	-1.518	-1.524	-1.531	-1.540	-1.550	-1.560	-1.572	-1.585	-1.598	-1.612	-1.628	-1.644	-1.661	-1.679	-1.696	-1.716	-1.736	-1.755	-1.775	-1.796	-1.818	-1.839	-1.861	-1.882	-1.905	-1.926	-1.946	-1.968	-1.989	-2.010	-2.030	-2.050	-2.068	-2.086	-2.104	-2.121	-2.138	-2.152	-2.166	-2.179	-2.191	-2.202	-2.212	-2.221	-2.228	-2.234	-2.238	-2.242	-2.244	-2.245	-2.245	-2.242	-2.239	-2.235	-2.229	-2.222	-2.214	-2.205	-2.195	-2.182	-2.170	-2.156	-2.141	-2.126	-2.109	-2.091	-2.074	-2.055	-2.035	-2.015	-1.995	-1.975	-1.954	-1.932	-1.910	-1.889	-1.868	-1.845	-1.824	-1.800	-1.779	-1.758	-1.735	-1.714	-1.692	-1.671	-1.650	-1.630	-1.610	-1.591	-1.571	-1.554	-1.536	-1.518	-1.501	-1.486	-1.470	-1.455	-1.441	-1.429	-1.416	-1.405	-1.394	-1.384	-1.375	-1.368	-1.360	-1.352	-1.348	-1.344	-1.340	-1.336	-1.334	-1.332	-1.332	-1.332	-1.335	-1.336	-1.340	-1.344	-1.349	-1.354	-1.360	-1.366	-1.375	-1.382	-1.391	-1.401	-1.411	-1.421	-1.432	-1.444	-1.455	-1.468	-1.480	-1.491	-1.504	-1.515	-1.529	-1.540	-1.551	-1.562	-1.574	-1.584	-1.595	-1.604	-1.612	-1.619	-1.626	-1.632	-1.638	-1.642	-1.644	-1.646	-1.648	-1.648	-1.645	-1.642	-1.638	-1.631	-1.625	-1.616	-1.606	-1.596	-1.582	-1.569	-1.554	-1.538	-1.520	-1.500	-1.481	-1.460	-1.438	-1.415	-1.391	-1.366	-1.341	-1.315	-1.289	-1.262	-1.238	-1.210	-1.182	-1.158	-1.130	-1.105	-1.078	-1.052	-1.029	-1.004	-0.981	-0.958	-0.936	-0.915	-0.896	-0.878	-0.861	-0.845	-0.830	-0.818	-0.805	-0.794	-0.786	-0.779	-0.772	-0.769	-0.765	-0.764	-0.765	-0.766	-0.769	-0.775	-0.780	-0.786	-0.795	-0.804	-0.814	-0.825	-0.836	-0.850	-0.864	-0.878	-0.892	-0.910	-0.925	-0.942	-0.958	-0.975	-0.994	-1.010	-1.026	-1.044	-1.061	-1.079	-1.095	-1.111	-1.126	-1.141	-1.156	-1.170	-1.185	-1.196	-1.210	-1.220	-1.231	-1.242	-1.250	-1.260	-1.266	-1.274	-1.279	-1.282	-1.288	-1.291	-1.292	-1.294	-1.294	-1.294	-1.292	-1.290	-1.288	-1.282	-1.279	-1.274	-1.268	-1.260	-1.252	-1.245	-1.236	-1.226	-1.216	-1.206	-1.194	-1.182	-1.171	-1.156	-1.144	-1.130	-1.116	-1.101	-1.088	-1.071	-1.056	-1.041	-1.024	-1.008	-0.991	-0.975	-0.960	-0.942	-0.926	-0.910	-0.894	-0.878	-0.861	-0.845	-0.831	-0.815	-0.801	-0.786	-0.771	-0.758	-0.745	-0.732	-0.720	-0.709	-0.698	-0.688	-0.679	-0.670	-0.660	-0.654	-0.646	100.000	5.000	2.000	1.000	6.000	0.000	0.000	0.000	0.000	0.000	0.000	0.000	0.000	0.000	0.000	0.000	0.000	0.000	-5.249	-5.244	-5.240	-5.235	-5.230	-5.226	-5.222	-5.218	-5.214	-5.209	-5.204	-5.200	-5.195	-5.190	-5.186	-5.181	-5.178	-5.172	-5.168	-5.164	-5.159	-5.154	-5.149	-5.144	-5.139	-5.132	-5.128	-5.121	-5.115	-5.109	-5.102	-5.096	-5.089	-5.081	-5.075	-5.068	-5.060	-5.052	-5.044	-5.036	-5.028	-5.020	-5.011	-5.002	-4.994	-4.985	-4.975	-4.965	-4.958	-4.948	-4.938	-4.929	-4.919	-4.910	-4.901	-4.891	-4.882	-4.874	-4.864	-4.855	-4.848	-4.839	-4.831	-4.822	-4.816	-4.810	-4.804	-4.796	-4.791	-4.786	-4.781	-4.776	-4.774	-4.771	-4.768	-4.766	-4.765	-4.765	-4.765	-4.765	-4.765	-4.766	-4.769	-4.771	-4.774	-4.778	-4.782	-4.786	-4.792	-4.799	-4.805	-4.812	-4.819	-4.826	-4.835	-4.842	-4.851	-4.859	-4.868	-4.876	-4.886	-4.895	-4.905	-4.914	-4.922	-4.931	-4.941	-4.950	-4.959	-4.969	-4.976	-4.985	-4.991	-4.999	-5.005	-5.012	-5.018	-5.024	-5.029	-5.032	-5.036	-5.040	-5.042	-5.044	-5.045	-5.045	-5.046	-5.045	-5.042	-5.041	-5.039	-5.035	-5.031	-5.026	-5.020	-5.015	-5.008	-5.001	-4.992	-4.984	-4.975	-4.965	-4.955	-4.945	-4.934	-4.921	-4.909	-4.898	-4.884	-4.870	-4.858	-4.844	-4.830	-4.816	-4.801	-4.788	-4.771	-4.758	-4.742	-4.728	-4.711	-4.696	-4.681	-4.666	-4.651	-4.635	-4.621	-4.606	-4.591	-4.576	-4.561	-4.548	-4.532	-4.520	-4.505	-4.490	-4.478	-4.464	-4.451	-4.438	-4.424	-4.411	-4.399	-4.388	-4.375	-4.362	-4.351	-4.340	-4.329	-4.318	-4.308	-4.296	-4.285	-4.275	-4.265	-4.255	-4.245	-4.235	-4.225	-4.216	-4.206	-4.196	-4.186	-4.178	-4.169	-4.159	-4.150	-4.140	-4.131	-4.122	-4.112	-4.104	-4.094	-4.085	-4.076	-4.066	-4.056	-4.048	-4.036	-4.028	-4.018	-4.008	-3.998	-3.988	-3.976	-3.966	-3.955	-3.945	-3.934	-3.922	-3.911	-3.900	-3.889	-3.878	-3.868	-3.855	-3.844	-3.832	-3.821	-3.810	-3.800	-3.789	-3.778	-3.766	-3.756	-3.745	-3.735	-3.726	-3.716	-3.708	-3.699	-3.691	-3.682	-3.675	-3.669	-3.661	-3.656	-3.651	-3.645	-3.641	-3.636	-3.634	-3.632	-3.629	-3.629	-3.626	-3.626	-3.628	-3.628	-3.629	-3.630	-3.632	-3.635	-3.639	-3.642	-3.646	-3.650	-3.655	-3.659	-3.662	-3.669	-3.674	-3.678	-3.682	-3.688	-3.692	-3.695	-3.700	-3.704	-3.706	-3.710	-3.712	-3.714	-3.714	-3.714	-3.714	-3.712	-3.710	-3.705	-3.701	-3.695	-3.689	-3.680	-3.671	-3.661	-3.650	-3.638	-3.624	-3.609	-3.592	-3.575	-3.556	-3.538	-3.516	-3.494	-3.471	-3.448	-3.422	-3.396	-3.369	-3.342	-3.314	-3.284	-3.255	-3.224	-3.192	-3.161	-3.129	-3.096	-3.064	-3.031	-2.998	-2.965	-2.931	-2.899	-2.866	-2.834	-2.801	-2.770	-2.739	-2.708	-2.678	-2.648	-2.619	-2.591	-2.564	-2.539	-2.512	-2.488	-2.465	-2.442	-2.420	-2.401	-2.381	-2.362	-2.346	-2.330	-2.315	-2.300	-2.288	-2.275	-2.265	-2.256	-2.248	-2.240	-2.234	-2.229	-2.224	-2.221	-2.219	-2.218	-2.218	-2.218	-2.218	-2.220	-2.224	-2.226	-2.230	-2.235	-2.239	-2.244	-2.251	-2.258	-2.265	-2.271	-2.279	-2.288	-2.295	-2.302	-2.311	-2.320	-2.328	-2.335	-2.344	-2.351	-2.360	-2.366	-2.375	-2.382	-2.389	-2.396	-2.402	-2.408	-2.414	-2.418	-2.422	-2.428	-2.430	-2.434	-2.436	-2.438	-2.439	-2.440	-2.439	-2.438	-2.436	-2.435	-2.432	-2.429	-2.425	-2.420	-2.416	-2.410	-2.404	-2.396	-2.390	-2.381	-2.374	-2.364	-2.356	-2.346	-2.336	-2.328	-2.316	-2.306	-2.295	-2.285	-2.274	-2.264	-2.254	-2.242	-2.231	-2.221	-2.211	-2.201	-2.191	-2.182	-2.175	-2.166	-2.159	-2.151	-2.144	-2.139	-2.132	-2.129	-2.124	-2.121	-2.119	-2.116	-2.115	-2.115	-2.115	-2.116	-2.116	-2.119	-2.122	-2.126	-2.130	-2.136	-2.142	-2.149	-2.156	-2.164	-2.172	-2.181	-2.191	-2.202	-2.214	-2.225	-2.239	-2.250	-2.264	-2.278	-2.291	-2.306	-2.321	-2.336	-2.351	-2.368	-2.382	-2.399	-2.415	-2.431	-2.448	-2.464	-2.481	-2.498	-2.514	-2.530	-2.546	-2.562	-2.579	-2.595	-2.612	-2.629	-2.645	-2.660	-2.676	-2.690	-2.706	-2.720	-2.734	-2.749	-2.761	-2.775	-2.789	-2.800	-2.811	-2.822	-2.834	-2.845	-2.854	-2.864	-2.871	-2.879	-2.886	-2.892	-2.898	-2.901	-2.906	-2.910	-2.911	-2.914	-2.914	-2.912	-2.912	-2.911	-2.908	-2.905	-2.899	-2.894	-2.888	-2.880	-2.871	-2.864	-2.852	-2.842	-2.830	-2.818	-2.802	-2.788	-2.772	-2.755	-2.739	-2.721	-2.701	-2.682	-2.661	-2.641	-2.619	-2.598	-2.575	-2.552	-2.528	-2.504	-2.479	-2.455	-2.430	-2.404	-2.378	-2.352	-2.326	-2.299	-2.272	-2.246	-2.219	-2.192	-2.166	-2.140	-2.114	-2.088	-2.062	-2.038	-2.014	-1.990	-1.965	-1.942	-1.921	-1.900	-1.879	-1.859	-1.840	-1.822	-1.805	-1.789	-1.774	-1.760	-1.745	-1.734	-1.724	-1.712	-1.704	-1.696	-1.691	-1.685	-1.681	-1.679	-1.676	-1.678	-1.679	-1.680	-1.682	-1.689	-1.694	-1.700	-1.708	-1.715	-1.725	-1.735	-1.745	-1.758	-1.770	-1.782	-1.796	-1.810	-1.824	-1.839	-1.852	-1.868	-1.882	-1.898	-1.911	-1.925	-1.939	-1.952	-1.966	-1.979	-1.991	-2.002	-2.011	-2.021	-2.030	-2.039	-2.045	-2.050	-2.055	-2.058	-2.060	-2.060	-2.060	-2.059	-2.055	-2.050	-2.046	-2.039	-2.031	-2.020	-2.010	-1.999	-1.985	-1.972	-1.958	-1.942	-1.925	-1.908	-1.890	-1.870	-1.851	-1.831	-1.812	-1.792	-1.771	-1.751	-1.731	-1.711	-1.691	-1.670	-1.651	-1.631	-1.614	-1.595	-1.578	-1.561	-1.545	-1.530	-1.515	-1.501	-1.490	-1.479	-1.469	-1.461	-1.452	-1.446	-1.441	-1.438	-1.434	-1.432	-1.432	-1.432	-1.435	-1.438	-1.441	-1.446	-1.451	-1.459	-1.468	-1.475	-1.485	-1.495	-1.506	-1.518	-1.530	-1.541	-1.554	-1.566	-1.580	-1.594	-1.609	-1.622	-1.636	-1.650	-1.665	-1.679	-1.694	-1.708	-1.721	-1.735	-1.749	-1.761	-1.774	-1.786	-1.798	-1.810	-1.821	-1.830	-1.840	-1.850	-1.859	-1.868	-1.875	-1.882	-1.890	-1.895	-1.901	-1.906	-1.910	-1.915	-1.918	-1.920	-1.922	-1.924	-1.925	-1.926	-1.925	-1.925	-1.924	-1.921	-1.920	-1.918	-1.914	-1.910	-1.905	-1.899	-1.895	-1.888	-1.881	-1.872	-1.866	-1.858	-1.849	-1.840	-1.829	-1.819	-1.808	-1.798	-1.786	-1.774	-1.761	-1.750	-1.736	-1.722	-1.709	-1.696	-1.682	-1.669	-1.655	-1.641	-1.626	-1.612	-1.599	-1.585	-1.570	-1.558	-1.544	-1.529	-1.516	-1.504	-1.490	-1.478	-1.465	-1.454	-1.440	-1.430	-1.419	-1.409	-1.398	-1.388	-1.378	-1.368	-1.359	-1.350	-1.341	-1.332	-1.325	-1.316	-1.309	-1.301	-1.292	-1.286	-1.280	-1.272	-1.265	-1.258	-1.251	-1.245	-1.238	-1.231	-1.224	-1.216	-1.208	-1.200	-1.192	-1.182	-1.174	-1.164	-1.154	-1.144	-1.131	-1.120	-1.106	-1.094	-1.081	-1.066	-1.051	-1.035	-1.020	-1.002	-0.985	-0.968	-0.948	-0.929	-0.908	-0.888	-0.866	-0.844	-0.821	-0.800	-0.776	-0.752	-0.729	-0.705	-0.681	-0.656	-0.631	-0.606	-0.582	-0.558	-0.532	-0.509	-0.484	-0.460	-0.435	-0.411	-0.389	-0.365	-0.342	-0.320	-0.299	-0.278	-0.256	-0.238	-0.218	-0.199	-0.181	-0.164	-0.148	-0.132	-0.118	-0.104	-0.090	-0.078	-0.066	-0.056	-0.046	-0.038	-0.030	-0.022	-0.016	-0.010	-0.005	-0.001	0.002	0.004	0.006	0.008	0.008	0.008	0.006	0.004	0.002	0.000	-0.005	-0.008	-0.012	-0.018	-0.024	-0.029	-0.035	-0.041	-0.049	-0.056	-0.062	-0.070	-0.079	-0.086	-0.095	-0.102	-0.112	-0.121	-0.130	-0.139	-0.149	-0.158	-0.166	-0.176	-0.185	-0.194	-0.204	-0.212	-0.222	-0.231	-0.240	-0.248	-0.256	-0.265	-0.274	-0.281	-0.289	-0.296	-0.302	-0.309	-0.316	-0.324	-0.329	-0.334	-0.340	-0.345	-0.350	-0.352	-0.356	-0.359	-0.362	-0.364	-0.366	-0.368	-0.368	-0.368	-0.368	-0.368	-0.365	-0.362	-0.360	-0.358	-0.352	-0.349	-0.342	-0.338	-0.331	-0.325	-0.318	-0.310	-0.301	-0.291	-0.281	-0.270	-0.259	-0.248	-0.235	-0.222	-0.209	-0.194	-0.180	-0.166	-0.150	-0.134	-0.118	-0.101	-0.084	-0.066	-0.049	-0.030	-0.012	0.008	0.025	0.045	0.065	0.082	0.102	0.121	0.140	0.160	0.178	0.196	0.215	0.232	0.250	0.268	0.285	0.300	0.318	0.331	0.346	0.361	0.375	0.388	0.400	0.412	0.422	0.432	0.442	0.451	0.459	0.468	0.474	0.479	0.484	0.489	0.492	0.495	0.498	0.499	0.499	0.498	0.496	0.494	0.492	0.489	0.484	0.480	0.475	0.469	0.462	0.456	0.449	0.440	0.432	0.422	0.414	0.404	0.392	0.382	0.371	0.361	0.349	0.338	0.328	0.315	0.302	0.290	0.279	0.268	0.256	0.245	0.234	0.222	0.211	0.201	0.191	0.181	0.171	0.161	0.154	0.145	0.138	0.130	0.122	0.116	0.110	0.105	0.101	0.096	0.092	0.090	0.088	0.086	0.086	0.086	0.086	0.088	0.090	0.092	0.095	0.099	0.104	0.108	0.114	0.119	0.126	0.134	0.140	0.149	0.158	0.165	0.175	0.184	0.194	0.202	0.214	0.224	0.234	0.242	0.254	0.262	0.271	0.281	0.290	0.300	0.308	0.315	0.324	0.330	0.336	0.342	0.348	0.352	0.358	0.361	0.362	0.366	0.366	0.366	0.366	0.364	0.362	0.360	0.355	0.351	0.345	0.339	0.332	0.325	0.316	0.309	0.299	0.289	0.279	0.268	0.255	0.244	0.231	0.218	0.204	0.191	0.178	0.164	0.150	0.135	0.122	0.108	0.094	0.080	0.068	0.054	0.040	0.028	0.016	0.004	-0.008	-0.019	-0.030	-0.039	-0.049	-0.058	-0.066	-0.074	-0.080	-0.086	-0.092	-0.098	-0.102	-0.105	-0.109	-0.111	-0.114	-0.114	-0.115	-0.115	-0.116	-0.115	-0.115	-0.112	-0.111	-0.110	-0.108	-0.104	-0.101	-0.099	-0.094	-0.091	-0.088	-0.085	-0.081	-0.079	-0.076	-0.074	-0.071	-0.069	-0.066	-0.065	-0.064	-0.062	-0.062	-0.061	-0.062	-0.064	-0.064	-0.066	-0.068	-0.070	-0.072	-0.076	-0.079	-0.082	-0.088	-0.092	-0.098	-0.102	-0.109	-0.114	-0.120	-0.126	-0.134	-0.140	-0.148	-0.154	-0.160	-0.166	-0.172	-0.179	-0.185	-0.191	-0.195	-0.200	-0.204	-0.208	-0.211	-0.215	-0.216	-0.216	-0.218	-0.216	-0.215	-0.214	-0.210	-0.205	-0.200	-0.194	-0.188	-0.180	-0.171	-0.160	-0.150	-0.139	-0.125	-0.111	-0.098	-0.082	-0.065	-0.049	-0.030	-0.010	0.010	0.030	0.051	0.072	0.095	0.118	0.141	0.164	0.188	0.211	0.236	0.260	0.285	0.308	0.331	0.355	0.379	0.401	0.424	0.446	0.468	0.488	0.509	0.528	0.548	0.564	0.581	0.598	0.612	0.628	0.641	0.652	0.664	0.674	0.684	0.692	0.699	0.705	0.710	0.714	0.719	0.720	0.721	0.721	0.722	0.720	0.718	0.715	0.711	0.708	0.702	0.695	0.689	0.682	0.675	0.669	0.660	0.651	0.644	0.636	0.626	0.619	0.610	0.601	0.592	0.585	0.576	0.569	0.561	0.554	0.548	0.542	0.536	0.531	0.526	0.522	0.520	0.518	0.514	0.514	0.512	0.514	0.514	0.515	0.518	0.521	0.525	0.530	0.535	0.540	0.546	0.555	0.564	0.571	0.582	0.591	0.602	0.614	0.626	0.639	0.651	0.664	0.678	0.694	0.708	0.722	0.739	0.754	0.770	0.786	0.802	0.819	0.836	0.852	0.869	0.886	0.902	0.919	0.935	0.951	0.968	0.982	0.999	1.014	1.030	1.044	1.059	1.074	1.088	1.100	1.114	1.125	1.138	1.149	1.161	1.171	1.181	1.191	1.200	1.209	1.215	1.224	1.230	1.236	1.242	1.248	1.251	1.255	1.259	1.261	1.264	1.265	1.266	1.266	1.265	1.265	1.264	1.261	1.259	1.256	1.252	1.250	1.245	1.240	1.234	1.228	1.222	1.215	1.208	1.200	1.191	1.184	1.175	1.165	1.156	1.146	1.136	1.125	1.115	1.104	1.091	1.080	1.068	1.055	1.042	1.030	1.018	1.004	0.990	0.978	0.964	0.951	0.936	0.924	0.909	0.896	0.882	0.868	0.854	0.841	0.828	0.814	0.800	0.788	0.775	0.762	0.750	0.738	0.725	0.714	0.702	0.691	0.681	0.671	0.661	0.651	0.642	0.634	0.626	0.619	0.611	0.605	0.599	0.594	0.589	0.585	0.581	0.579	0.576	0.575	0.574	0.574	0.574	0.575	0.576	0.578	0.581	0.584	0.588	0.591	0.596	0.601	0.608	0.614	0.620	0.626	0.634	0.641	0.649	0.658	0.665	0.674	0.682	0.690	0.700	0.709	0.718	0.726	0.735	0.742	0.751	0.759	0.766	0.774	0.781	0.788	0.795	0.800	0.806	0.811	0.816	0.820	0.822	0.826	0.830	0.831	0.831	0.834	0.834	0.834	0.832	0.830	0.829	0.826	0.822	0.819	0.815	0.811	0.805	0.799	0.794	0.786	0.780	0.774	0.765	0.759	0.750	0.742	0.732	0.724	0.715	0.706	0.696	0.688	0.678	0.669	0.660	0.649	0.640	0.631	0.621	0.611	0.602	0.594	0.584	0.575	0.568	0.559	0.550	0.542	0.534	0.525	0.518	0.510	0.502	0.495	0.489	0.482	0.475	0.469	0.462	0.455	0.449	0.441	0.436	0.429	0.422	0.418	0.411	0.404	0.396	0.391	0.384	0.378	0.370	0.361	0.355	0.346	0.338	0.330	0.320	0.310	0.301	0.290	0.280	0.269	0.258	0.245	0.232	0.219	0.206	0.191	0.178	0.162	0.148	0.131	0.115	0.099	0.080	0.062	0.044	0.025	0.005	-0.015	-0.035	-0.055	-0.076	-0.098	-0.118	-0.140	-0.162	-0.184	-0.206	-0.228	-0.250	-0.271	-0.292	-0.315	-0.336	-0.358	-0.379	-0.400	-0.420	-0.440	-0.459	-0.478	-0.495	-0.514	-0.530	-0.546	-0.561	-0.576	-0.590	-0.604	-0.615	-0.626	-0.636	-0.645	-0.654	-0.661	-0.666	-0.671	-0.676	-0.679	-0.681	-0.681	-0.681	-0.679	-0.676	-0.672	-0.668	-0.662	-0.655	-0.648	-0.640	-0.630	-0.620	-0.608	-0.596	-0.582	-0.569	-0.554	-0.539	-0.521	-0.505	-0.488	-0.469	-0.450	-0.431	-0.411	-0.391	-0.370	-0.349	-0.328	-0.306	-0.284	-0.262	-0.239	-0.216	-0.192	-0.170	-0.146	-0.124	-0.100	-0.076	-0.052	-0.029	-0.005	0.020	0.042	0.066	0.090	0.114	0.138	0.161	0.186	0.209	0.231	0.256	0.278	0.301	0.324	0.346	0.370	0.392	0.415	0.438	0.460	0.482	0.504	0.525	0.548	0.569	0.590	0.611	0.632	0.652	0.672	0.692	0.712	0.732	0.752	0.770	0.790	0.809	0.828	0.845	0.862	0.881	0.899	0.915	0.931	0.946	0.962	0.976	0.991	1.006	1.019	1.032	1.045	1.056	1.069	1.079	1.090	1.099	1.109	1.118	1.125	1.131	1.139	1.145	1.150	1.155	1.159	1.162	1.164	1.165	1.168	1.166	1.166	1.164	1.161	1.158	1.154	1.149	1.144	1.136	1.130	1.121	1.112	1.102	1.092	1.080	1.068	1.055	1.041	1.026	1.011	0.995	0.979	0.961	0.944	0.925	0.905	0.886	0.866	0.845	0.824	0.802	0.781	0.760	0.738	0.714	0.691	0.669	0.646	0.624	0.600	0.576	0.554	0.531	0.509	0.488	0.465	0.444	0.422	0.401	0.381	0.361	0.342	0.322	0.304	0.286	0.269	0.252	0.238	0.222	0.209	0.195	0.181	0.169	0.158	0.148	0.136	0.129	0.120	0.112	0.105	0.099	0.092	0.088	0.082	0.079	0.075	0.072	0.070	0.068	0.065	0.064	0.062	0.061	0.061	0.060	0.060	0.059	0.060	0.060	0.060	0.060	0.060	0.060	0.059	0.059	0.058	0.058	0.056	0.055	0.054	0.052	0.050	0.048	0.046	0.044	0.041	0.038	0.034	0.030	0.025	0.022	0.018	0.012	0.009	0.004	-0.001	-0.006	-0.011	-0.018	-0.022	-0.028	-0.034	-0.038	-0.044	-0.049	-0.054	-0.059	-0.064	-0.069	-0.074	-0.076	-0.081	-0.086	-0.089	-0.094	-0.098	-0.101	-0.105	-0.109	-0.111	-0.114	-0.116	-0.120	-0.122	-0.124	-0.126	-0.128	-0.129	-0.131	-0.134	-0.135	-0.136	-0.138	-0.138	-0.140	-0.141	-0.142	-0.144	-0.145	-0.146	-0.148	-0.149	-0.150	-0.151	-0.152	-0.154	-0.155	-0.156	-0.158	-0.158	-0.159	-0.160	-0.160	-0.161	-0.161	-0.161	-0.162	-0.162	-0.161	-0.161	-0.160	-0.158	-0.156	-0.155	-0.152	-0.150	-0.146	-0.144	-0.139	-0.134	-0.130	-0.125	-0.119	-0.111	-0.105	-0.098	-0.090	-0.081	-0.072	-0.062	-0.052	-0.041	-0.031	-0.019	-0.008	0.005	0.018	0.030	0.044	0.058	0.071	0.085	0.099	0.112	0.128	0.142	0.156	0.171	0.185	0.200	0.215	0.229	0.244	0.258	0.271	0.284	0.298	0.310	0.322	0.335	0.345	0.358	0.368	0.378	0.388	0.398	0.406	0.414	0.421	0.429	0.435	0.441	0.446	0.452	0.456	0.460	0.464	0.468	0.470	0.471	0.474	0.475	0.475	0.478	0.478	0.476	0.476	0.475	0.474	0.472	0.471	0.470	0.468	0.466	0.464	0.462	0.459	0.458	0.455	0.454	0.451	0.450	0.448	0.446	0.445	0.444	0.444	0.444	0.442	0.444	0.444	0.445	0.448	0.449	0.451	0.454	0.458	0.460	0.465	0.471	0.476	0.482	0.489	0.496	0.504	0.511	0.520	0.530	0.541	0.551	0.561	0.574	0.586	0.600	0.612	0.626	0.640	0.655	0.670	0.686	0.702	0.718	0.735	0.751	0.769	0.785	0.804	0.821	0.839	0.856	0.874	0.891	0.909	0.926	0.942	0.959	0.976	0.994	1.009	1.024	1.039	1.054	1.069	1.084	1.096	1.109	1.121	1.134	1.142	1.154	1.162	1.172	1.180	1.186	1.192	1.199	1.202	1.208	1.210	1.211	1.214	1.215	1.214	1.212	1.211	1.209	1.205	1.201	1.196	1.191	1.184	1.176	1.166	1.159	1.148	1.139	1.128	1.115	1.101	1.089	1.075	1.060	1.045	1.029	1.012	0.995	0.978	0.960	0.941	0.921	0.902	0.882	0.861	0.841	0.819	0.798	0.776	0.754	0.730	0.708	0.684	0.661	0.638	0.615	0.590	0.566	0.544	0.520	0.495	0.471	0.449	0.425	0.402	0.379	0.358	0.335	0.314	0.291	0.271	0.250	0.231	0.211	0.192	0.174	0.156	0.140	0.122	0.108	0.092	0.079	0.065	0.052	0.041	0.030	0.020	0.011	0.002	-0.005	-0.011	-0.018	-0.021	-0.026	-0.030	-0.032	-0.035	-0.035	-0.036	-0.036	-0.035	-0.035	-0.032	-0.030	-0.029	-0.025	-0.022	-0.018	-0.014	-0.010	-0.006	-0.002	0.002	0.006	0.010	0.015	0.019	0.021	0.025	0.028	0.030	0.032	0.034	0.034	0.035	0.035	0.035	0.034	0.031	0.029	0.026	0.022	0.018	0.012	0.006	-0.001	-0.009	-0.016	-0.025	-0.035	-0.045	-0.055	-0.068	-0.080	-0.092	-0.106	-0.120	-0.134	-0.148	-0.164	-0.180	-0.194	-0.211	-0.228	-0.244	-0.261	-0.278	-0.295	-0.312	-0.330	-0.348	-0.365	-0.382	-0.398	-0.415	-0.431	-0.448	-0.464	-0.479	-0.495	-0.509	-0.522	-0.536	-0.550	-0.562	-0.575	-0.586	-0.598	-0.608	-0.619	-0.628	-0.636	-0.644	-0.651	-0.658	-0.664	-0.668	-0.672	-0.675	-0.679	-0.681	-0.681	-0.682	-0.682	-0.682	-0.680	-0.679	-0.676	-0.672	-0.669	-0.665	-0.660	-0.655	-0.648	-0.641	-0.635	-0.629	-0.620	-0.612	-0.604	-0.596	-0.586	-0.578	-0.569	-0.559	-0.550	-0.540	-0.530	-0.521	-0.511	-0.501	-0.491	-0.481	-0.470	-0.461	-0.452	-0.442	-0.434	-0.424	-0.415	-0.406	-0.398	-0.389	-0.381	-0.374	-0.365	-0.358	-0.351	-0.342	-0.336	-0.329	-0.321	-0.315	-0.309	-0.302	-0.296	-0.290	-0.284	-0.278	-0.271	-0.266	-0.260	-0.254	-0.248	-0.242	-0.238	-0.231	-0.225	-0.219	-0.212	-0.208	-0.201	-0.195	-0.189	-0.182	-0.176	-0.170	-0.164	-0.158	-0.151	-0.145	-0.139	-0.132	-0.125	-0.120	-0.114	-0.108	-0.101	-0.096	-0.090	-0.085	-0.080	-0.075	-0.071	-0.068	-0.062	-0.060	-0.058	-0.055	-0.052	-0.051	-0.050	-0.050	-0.050	-0.051	-0.051	-0.054	-0.056	-0.060	-0.064	-0.069	-0.074	-0.079	-0.086	-0.092	-0.100	-0.110	-0.119	-0.128	-0.139	-0.150	-0.161	-0.175	-0.189	-0.202	-0.216	-0.231	-0.246	-0.261	-0.278	-0.295	-0.311	-0.328	-0.345	-0.364	-0.382	-0.401	-0.419	-0.438	-0.456	-0.475	-0.494	-0.514	-0.532	-0.551	-0.571	-0.590	-0.609	-0.626	-0.645	-0.664	-0.680	-0.698	-0.715	-0.732	-0.748	-0.764	-0.779	-0.795	-0.809	-0.822	-0.836	-0.850	-0.861	-0.874	-0.886	-0.896	-0.906	-0.915	-0.925	-0.934	-0.941	-0.948	-0.954	-0.960	-0.965	-0.969	-0.974	-0.978	-0.979	-0.980	-0.982	-0.982	-0.981	-0.981	-0.979	-0.978	-0.975	-0.971	-0.968	-0.962	-0.956	-0.951	-0.945	-0.938	-0.930	-0.922	-0.915	-0.906	-0.898	-0.888	-0.878	-0.868	-0.858	-0.846	-0.836	-0.825	-0.814	-0.801	-0.790	-0.779	-0.766	-0.755	-0.742	-0.731	-0.719	-0.709	-0.696	-0.685	-0.674	-0.662	-0.651	-0.641	-0.631	-0.621	-0.611	-0.602	-0.594	-0.585	-0.578	-0.570	-0.562	-0.555	-0.550	-0.542	-0.539	-0.534	-0.529	-0.525	-0.521	-0.518	-0.516	-0.514	-0.512	-0.512	-0.511	-0.511	-0.512	-0.512	-0.514	-0.516	-0.518	-0.520	-0.522	-0.526	-0.530	-0.532	-0.538	-0.541	-0.545	-0.550	-0.554	-0.558	-0.562	-0.568	-0.570	-0.574	-0.578	-0.582	-0.586	-0.589	-0.591	-0.594	-0.596	-0.598	-0.599	-0.600	-0.599	-0.599	-0.598	-0.596	-0.594	-0.591	-0.588	-0.582	-0.579	-0.571	-0.566	-0.559	-0.551	-0.541	-0.531	-0.521	-0.511	-0.500	-0.488	-0.476	-0.462	-0.449	-0.434	-0.420	-0.405	-0.389	-0.374	-0.356	-0.341	-0.324	-0.308	-0.290	-0.272	-0.256	-0.239	-0.224	-0.206	-0.190	-0.175	-0.159	-0.145	-0.129	-0.115	-0.101	-0.089	-0.076	-0.064	-0.054	-0.042	-0.032	-0.025	-0.018	-0.010	-0.005	0.001	0.006	0.009	0.011	0.014	0.015	0.014	0.014	0.012	0.010	0.006	0.004	-0.002	-0.008	-0.012	-0.020	-0.026	-0.035	-0.042	-0.051	-0.061	-0.070	-0.079	-0.089	-0.099	-0.109	-0.120	-0.131	-0.141	-0.151	-0.162	-0.174	-0.184	-0.192	-0.202	-0.214	-0.224	-0.232	-0.241	-0.250	-0.259	-0.266	-0.274	-0.280	-0.286	-0.294	-0.300	-0.304	-0.309	-0.314	-0.319	-0.321	-0.325	-0.328	-0.330	-0.331	-0.332	-0.332	-0.334	-0.334	-0.334	-0.332	-0.331	-0.330	-0.328	-0.325	-0.322	-0.320	-0.315	-0.312	-0.308	-0.304	-0.299	-0.294	-0.289	-0.284	-0.278	-0.272	-0.268	-0.260	-0.254	-0.248	-0.241	-0.234	-0.228	-0.220	-0.214	-0.206	-0.199	-0.191	-0.184	-0.176	-0.169	-0.161	-0.154	-0.146	-0.139	-0.131	-0.122	-0.116	-0.109	-0.101	-0.094	-0.086	-0.079	-0.071	-0.064	-0.056	-0.050	-0.042	-0.036	-0.029	-0.022	-0.016	-0.011	-0.005	0.001	0.006	0.011	0.018	0.022	0.028	0.031	0.036	0.040	0.045	0.049	0.052	0.055	0.059	0.061	0.065	0.068	0.070	0.072	0.074	0.075	0.076	0.079	0.079	0.079	0.080	0.080	0.081	0.080	0.080	0.080	0.079	0.078	0.076	0.075	0.074	0.072	0.071	0.070	0.068	0.065	0.064	0.061	0.059	0.058	0.054	0.052	0.049	0.046	0.044	0.041	0.039	0.036	0.034	0.031	0.029	0.026	0.024	0.022	0.021	0.019	0.016	0.015	0.014	0.011	0.010	0.010	0.008	0.008	0.008	0.008	0.006	0.006	0.006	0.006	0.008	0.009	0.010	0.010	0.011	0.012	0.016	0.018	0.020	0.021	0.024	0.026	0.029	0.031	0.034	0.038	0.041	0.044	0.048	0.051	0.055	0.059	0.062	0.066	0.070	0.075	0.079	0.085	0.089	0.094	0.099	0.102	0.108	0.112	0.119	0.124	0.129	0.135	0.140	0.145	0.151	0.158	0.164	0.170	0.176	0.184	0.190	0.199	0.206	0.212	0.221	0.230	0.238	0.246	0.256	0.266	0.275	0.286	0.296	0.306	0.318	0.331	0.342	0.356	0.370	0.384	0.398	0.412	0.429	0.445	0.461	0.480	0.498	0.516	0.535	0.556	0.575	0.596	0.619	0.640	0.664	0.686	0.711	0.735	0.761	0.786	0.812	0.839	0.865	0.892	0.920	0.948	0.976	1.004	1.032	1.061	1.089	1.119	1.148	1.175	1.202	1.231	1.259	1.286	1.312	1.340	1.365	1.390	1.415	1.439	1.461	1.482	1.504	1.524	1.542	1.560	1.578	1.594	1.609	1.621	1.632	1.644	1.651	1.660	1.666	1.671	1.675	1.678	1.678	1.676	1.674	1.670	1.665	1.659	1.650	1.641	1.631	1.619	1.606	1.592	1.578	1.561	1.545	1.526	1.509	1.488	1.469	1.446	1.426	1.404	1.382	1.359	1.336	1.312	1.290	1.268	1.244	1.220	1.199	1.175	1.152	1.131	1.109	1.089	1.068	1.048	1.028	1.009	0.990	0.972	0.955	0.938	0.922	0.908	0.892	0.879	0.864	0.852	0.839	0.828	0.818	0.808	0.798	0.788	0.780	0.771	0.764	0.756	0.749	0.742	0.736	0.731	0.725	0.719	0.714	0.709	0.705	0.699	0.695	0.690	0.685	0.680	0.676	0.671	0.666	0.661	0.658	0.652	0.646	0.642	0.636	0.632	0.626	0.621	0.615	0.610	0.604	0.599	0.594	0.588	0.581	0.576	0.570	0.564	0.558	0.552	0.546	0.541	0.534	0.529	0.524	0.519	0.514	0.507	0.502	0.499	0.494	0.490	0.485	0.481	0.478	0.475	0.471	0.468	0.465	0.464	0.461	0.461	0.459	0.458	0.458	0.458	0.459	0.459	0.460	0.461	0.464	0.466	0.470	0.474	0.478	0.482	0.488	0.494	0.500	0.506	0.515	0.522	0.531	0.541	0.550	0.561	0.571	0.584	0.596	0.609	0.621	0.635	0.650	0.666	0.681	0.698	0.714	0.730	0.748	0.766	0.785	0.802	0.822	0.842	0.861	0.881	0.900	0.921	0.941	0.962	0.982	1.002	1.022	1.042	1.064	1.082	1.102	1.121	1.140	1.158	1.175	1.192	1.209	1.225	1.240	1.256	1.270	1.281	1.295	1.305	1.316	1.325	1.334	1.341	1.348	1.352	1.356	1.359	1.362	1.362	1.362	1.361	1.359	1.356	1.351	1.344	1.338	1.330	1.321	1.310	1.300	1.289	1.276	1.262	1.248	1.232	1.215	1.199	1.182	1.164	1.144	1.125	1.105	1.085	1.064	1.042	1.021	0.999	0.978	0.956	0.934	0.911	0.890	0.868	0.845	0.824	0.802	0.780	0.760	0.739	0.719	0.698	0.678	0.659	0.640	0.621	0.602	0.585	0.568	0.551	0.534	0.519	0.502	0.488	0.474	0.459	0.446	0.432	0.420	0.408	0.398	0.385	0.374	0.365	0.355	0.344	0.334	0.325	0.316	0.308	0.299	0.290	0.282	0.274	0.266	0.259	0.251	0.244	0.235	0.229	0.221	0.214	0.206	0.200	0.192	0.186	0.179	0.171	0.165	0.158	0.150	0.142	0.135	0.129	0.121	0.114	0.109	0.101	0.094	0.086	0.080	0.072	0.066	0.060	0.054	0.046	0.040	0.032	0.026	0.020	0.014	0.008	0.000	-0.005	-0.012	-0.019	-0.026	-0.032	-0.040	-0.046	-0.054	-0.061	-0.069	-0.076	-0.085	-0.091	-0.100	-0.110	-0.118	-0.128	-0.136	-0.148	-0.156	-0.168	-0.179	-0.190	-0.201	-0.214	-0.226	-0.240	-0.252	-0.266	-0.281	-0.295	-0.310	-0.325	-0.341	-0.356	-0.371	-0.388	-0.405	-0.421	-0.438	-0.455	-0.471	-0.488	-0.504	-0.519	-0.536	-0.551	-0.568	-0.581	-0.598	-0.611	-0.625	-0.638	-0.650	-0.662	-0.674	-0.685	-0.694	-0.702	-0.711	-0.719	-0.725	-0.731	-0.738	-0.740	-0.744	-0.746	-0.748	-0.749	-0.749	-0.748	-0.746	-0.744	-0.741	-0.738	-0.732	-0.729	-0.721	-0.716	-0.709	-0.702	-0.695	-0.688	-0.681	-0.672	-0.665	-0.656	-0.650	-0.642	-0.635	-0.629	-0.621	-0.616	-0.610	-0.605	-0.601	-0.596	-0.595	-0.591	-0.590	-0.590	-0.590	-0.591	-0.592	-0.595	-0.599	-0.604	-0.610	-0.616	-0.624	-0.632	-0.641	-0.652	-0.664	-0.676	-0.690	-0.704	-0.718	-0.734	-0.750	-0.768	-0.785	-0.804	-0.822	-0.841	-0.861	-0.881	-0.902	-0.924	-0.946	-0.968	-0.990	-1.012	-1.035	-1.059	-1.081	-1.104	-1.128	-1.150	-1.174	-1.198	-1.220	-1.244	-1.266	-1.290	-1.311	-1.335	-1.356	-1.379	-1.401	-1.422	-1.444	-1.466	-1.488	-1.509	-1.530	-1.551	-1.571	-1.591	-1.611	-1.631	-1.651	-1.671	-1.690	-1.709	-1.729	-1.746	-1.766	-1.784	-1.801	-1.820	-1.839	-1.855	-1.872	-1.890	-1.908	-1.924	-1.941	-1.958	-1.972	-1.990	-2.005	-2.021	-2.038	-2.054	-2.069	-2.084	-2.100	-2.114	-2.129	-2.144	-2.159	-2.171	-2.186	-2.200	-2.214	-2.228	-2.241	-2.255	-2.268	-2.281	-2.294	-2.308	-2.320	-2.332	-2.346	-2.358	-2.370	-2.384	-2.395	-2.409	-2.420	-2.432	-2.445	-2.458	-2.470	-2.482	-2.495	-2.508	-2.521	-2.534	-2.546	-2.559	-2.570	-2.584	-2.596	-2.610	-2.622	-2.634	-2.648	-2.660	-2.674	-2.685	-2.699	-2.711	-2.724	-2.736	-2.748	-2.760	-2.772	-2.784	-2.795	-2.806	-2.816	-2.828	-2.838	-2.848	-2.858	-2.868	-2.876	-2.886	-2.894	-2.902	-2.910	-2.918	-2.925	-2.930	-2.936	-2.942	-2.948	-2.952	-2.958	-2.960	-2.964	-2.968	-2.969	-2.971	-2.974	-2.975	-2.978	-2.978	-2.978	-2.979	-2.978	-2.978	-2.976	-2.975	-2.974	-2.972	-2.970	-2.968	-2.965	-2.964	-2.960	-2.959	-2.954	-2.951	-2.949	-2.945	-2.942	-2.938	-2.935	-2.931	-2.926	-2.922	-2.919	-2.914	-2.910	-2.906	-2.900	-2.896	-2.891	-2.886	-2.881	-2.876	-2.870	-2.865	-2.860	-2.854	-2.849	-2.842	-2.838	-2.831	-2.825	-2.818	-2.811	-2.805	-2.799	-2.792	-2.786	-2.779	-2.771	-2.765	-2.759	-2.751	-2.745	-2.738	-2.730	-2.722	-2.716	-2.710	-2.704	-2.698	-2.691	-2.685	-2.679	-2.674	-2.668	-2.662	-2.659	-2.652	-2.649	-2.644	-2.640	-2.638	-2.635	-2.631	-2.629	-2.626	-2.624	-2.622	-2.621	-2.620	-2.620	-2.620	-2.620	-2.620	-2.621	-2.622	-2.622	-2.624	-2.625	-2.628	-2.630	-2.631	-2.634	-2.636	-2.639	-2.640	-2.642	-2.645	-2.648	-2.649	-2.651	-2.654	-2.655	-2.658	-2.659	-2.660	-2.660	-2.662	-2.662	-2.662	-2.664	-2.662	-2.664	-2.664	-2.662	-2.661	-2.660	-2.659	-2.658	-2.655	-2.654	-2.651	-2.649	-2.648	-2.644	-2.641	-2.640	-2.636	-2.634	-2.631	-2.629	-2.626	-2.622	-2.621	-2.619	-2.618	-2.615	-2.615	-2.612	-2.612	-2.611	-2.611	-2.611	-2.610	-2.611	-2.612	-2.615	-2.616	-2.620	-2.621	-2.625	-2.628	-2.632	-2.636	-2.640	-2.645	-2.651	-2.658	-2.662	-2.669	-2.674	-2.680	-2.688	-2.694	-2.700	-2.706	-2.714	-2.720	-2.726	-2.734	-2.739	-2.745	-2.751	-2.755	-2.761	-2.765	-2.769	-2.772	-2.775	-2.778	-2.779	-2.781	-2.780	-2.781	-2.780	-2.776	-2.775	-2.770	-2.766	-2.761	-2.755	-2.748	-2.741	-2.731	-2.722	-2.712	-2.701	-2.689	-2.676	-2.664	-2.649	-2.635	-2.618	-2.602	-2.585	-2.568	-2.550	-2.532	-2.512	-2.494	-2.474	-2.454	-2.434	-2.414	-2.392	-2.371	-2.351	-2.330	-2.310	-2.289	-2.268	-2.248	-2.228	-2.206	-2.186	-2.166	-2.149	-2.129	-2.110	-2.091	-2.074	-2.056	-2.039	-2.022	-2.007	-1.992	-1.976	-1.962	-1.949	-1.935	-1.922	-1.909	-1.898	-1.886	-1.876	-1.865	-1.855	-1.846	-1.838	-1.828	-1.820	-1.812	-1.805	-1.796	-1.790	-1.784	-1.778	-1.771	-1.766	-1.760	-1.755	-1.749	-1.745	-1.740	-1.735	-1.731	-1.726	-1.722	-1.719	-1.715	-1.711	-1.709	-1.706	-1.702	-1.700	-1.698	-1.694	-1.692	-1.691	-1.689	-1.688	-1.686	-1.685	-1.685	-1.684	-1.684	-1.684	-1.685	-1.686	-1.688	-1.689	-1.691	-1.692	-1.695	-1.699	-1.701	-1.706	-1.710	-1.714	-1.719	-1.725	-1.730	-1.736	-1.742	-1.749	-1.756	-1.762	-1.771	-1.779	-1.788	-1.796	-1.805	-1.812	-1.822	-1.832	-1.841	-1.851	-1.860	-1.869	-1.879	-1.889	-1.896	-1.906	-1.915	-1.924	-1.932	-1.941	-1.950	-1.958	-1.965	-1.972	-1.981	-1.988	-1.992	-1.999	-2.005	-2.010	-2.016	-2.020	-2.024	-2.026	-2.030	-2.033	-2.035	-2.038	-2.039	-2.039	-2.040	-2.040	-2.040	-2.039	-2.038	-2.036	-2.035	-2.034	-2.033	-2.030	-2.027	-2.025	-2.021	-2.019	-2.015	-2.011	-2.009	-2.005	-2.002	-1.999	-1.996	-1.992	-1.989	-1.988	-1.985	-1.982	-1.980	-1.978	-1.975	-1.974	-1.971	-1.970	-1.968	-1.968	-1.968	-1.966	-1.966	-1.965	-1.966	-1.966	-1.968	-1.968	-1.969	-1.970	-1.971	-1.972	-1.974	-1.975	-1.976	-1.978	-1.979	-1.981	-1.982	-1.982	-1.985	-1.986	-1.986	-1.988	-1.989	-1.988	-1.988	-1.988	-1.988	-1.988	-1.986	-1.984	-1.981	-1.980	-1.978	-1.974	-1.971	-1.968	-1.962	-1.959	-1.952	-1.948	-1.941	-1.935	-1.929	-1.922	-1.914	-1.908	-1.899	-1.890	-1.882	-1.874	-1.865	-1.856	-1.846	-1.838	-1.829	-1.819	-1.809	-1.801	-1.791	-1.781	-1.774	-1.764	-1.755	-1.746	-1.738	-1.730	-1.721	-1.714	-1.706	-1.699	-1.691	-1.685	-1.680	-1.674	-1.669	-1.665	-1.660	-1.656	-1.652	-1.650	-1.648	-1.645	-1.644	-1.642	-1.642	-1.641	-1.642	-1.642	-1.644	-1.645	-1.648	-1.650	-1.651	-1.655	-1.658	-1.661	-1.665	-1.669	-1.674	-1.678	-1.682	-1.688	-1.694	-1.698	-1.702	-1.709	-1.714	-1.720	-1.725	-1.731	-1.736	-1.742	-1.748	-1.754	-1.759	-1.765	-1.769	-1.775	-1.779	-1.784	-1.788	-1.792	-1.798	-1.801	-1.802	-1.806	-1.810	-1.811	-1.814	-1.815	-1.816	-1.818	-1.818	-1.819	-1.818	-1.818	-1.816	-1.814	-1.812	-1.810	-1.808	-1.802	-1.800	-1.795	-1.789	-1.784	-1.778	-1.771	-1.764	-1.756	-1.748	-1.739	-1.730	-1.720	-1.710	-1.700	-1.689	-1.678	-1.666	-1.652	-1.640	-1.628	-1.614	-1.600	-1.588	-1.572	-1.559	-1.542	-1.529	-1.514	-1.499	-1.482	-1.468	-1.452	-1.438	-1.422	-1.408	-1.392	-1.376	-1.362	-1.348	-1.334	-1.320	-1.306	-1.294	-1.280	-1.268	-1.255	-1.244	-1.232	-1.221	-1.211	-1.200	-1.191	-1.181	-1.172	-1.165	-1.156	-1.150	-1.142	-1.136	-1.131	-1.125	-1.121	-1.116	-1.112	-1.109	-1.106	-1.104	-1.101	-1.100	-1.099	-1.096	-1.096	-1.096	-1.095	-1.095	-1.095	-1.095	-1.096	-1.098	-1.098	-1.099	-1.100	-1.101	-1.104	-1.104	-1.105	-1.108	-1.109	-1.111	-1.112	-1.115	-1.116	-1.119	-1.120	-1.122	-1.124	-1.126	-1.128	-1.129	-1.131	-1.134	-1.135	-1.138	-1.140	-1.142	-1.145	-1.146	-1.149	-1.151	-1.154	-1.156	-1.159	-1.161	-1.164	-1.166	-1.170	-1.172	-1.175	-1.179	-1.182	-1.186	-1.189	-1.192	-1.196	-1.200	-1.205	-1.209	-1.212	-1.218	-1.222	-1.228	-1.232	-1.236	-1.241	-1.246	-1.251	-1.256	-1.262	-1.266	-1.271	-1.278	-1.284	-1.289	-1.294	-1.300	-1.305	-1.311	-1.318	-1.324	-1.330	-1.336	-1.341	-1.349	-1.355	-1.361	-1.369	-1.375	-1.382	-1.389	-1.396	-1.404	-1.411	-1.418	-1.425	-1.434	-1.441	-1.449	-1.458	-1.466	-1.474	-1.484	-1.492	-1.501	-1.511	-1.520	-1.530	-1.540	-1.550	-1.560	-1.570	-1.581	-1.591	-1.602	-1.612	-1.625	-1.635	-1.648	-1.659	-1.670	-1.681	-1.694	-1.705	-1.716	-1.728	-1.740	-1.751	-1.764	-1.776	-1.789	-1.800	-1.811	-1.824	-1.835	-1.846	-1.859	-1.870	-1.880	-1.890	-1.901	-1.912	-1.922	-1.932	-1.942	-1.951	-1.961	-1.970	-1.979	-1.988	-1.995	-2.004	-2.011	-2.018	-2.025	-2.031	-2.038	-2.044	-2.049	-2.054	-2.059	-2.062	-2.068	-2.071	-2.075	-2.079	-2.081	-2.085	-2.088	-2.090	-2.091	-2.094	-2.096	-2.098	-2.099	-2.100	-2.101	-2.104	-2.104	-2.105	-2.108	-2.109	-2.109	-2.111	-2.112	-2.114	-2.118	-2.119	-2.121	-2.124	-2.126	-2.130	-2.132	-2.138	-2.141	-2.145	-2.150	-2.155	-2.161	-2.166	-2.174	-2.180	-2.189	-2.196	-2.204	-2.212	-2.221	-2.231	-2.241	-2.251	-2.262	-2.272	-2.284	-2.296	-2.308	-2.320	-2.331	-2.342	-2.355	-2.368	-2.380	-2.392	-2.404	-2.418	-2.429	-2.440	-2.451	-2.461	-2.472	-2.482	-2.494	-2.502	-2.510	-2.519	-2.526	-2.534	-2.540	-2.545	-2.550	-2.555	-2.559	-2.561	-2.562	-2.565	-2.565	-2.564	-2.564	-2.560	-2.558	-2.555	-2.550	-2.545	-2.540	-2.534	-2.526	-2.519	-2.511	-2.501	-2.492	-2.482	-2.472	-2.461	-2.450	-2.438	-2.426	-2.414	-2.402	-2.389	-2.376	-2.362	-2.351	-2.338	-2.325	-2.311	-2.299	-2.286	-2.274	-2.261	-2.249	-2.236	-2.224	-2.212	-2.201	-2.190	-2.178	-2.166	-2.156	-2.146	-2.136	-2.125	-2.115	-2.106	-2.098	-2.088	-2.079	-2.070	-2.061	-2.054	-2.046	-2.038	-2.030	-2.022	-2.015	-2.007	-2.000	-1.992	-1.988	-1.980	-1.974	-1.966	-1.959	-1.952	-1.946	-1.940	-1.932	-1.928	-1.920	-1.914	-1.909	-1.902	-1.896	-1.890	-1.884	-1.880	-1.874	-1.869	-1.864	-1.859	-1.855	-1.850	-1.845	-1.842	-1.839	-1.836	-1.834	-1.830	-1.828	-1.826	-1.825	-1.824	-1.825	-1.825	-1.825	-1.826	-1.828	-1.829	-1.831	-1.834	-1.839	-1.841	-1.846	-1.851	-1.856	-1.861	-1.869	-1.875	-1.882	-1.890	-1.898	-1.906	-1.914	-1.925	-1.934	-1.944	-1.954	-1.965	-1.976	-1.986	-1.999	-2.010	-2.022	-2.035	-2.047	-2.060	-2.074	-2.085	-2.099	-2.111	-2.125	-2.139	-2.152	-2.166	-2.180	-2.194	-2.208	-2.222	-2.236	-2.250	-2.265	-2.279	-2.294	-2.308	-2.322	-2.338	-2.351	-2.366	-2.380	-2.395	-2.409	-2.422	-2.439	-2.452	-2.468	-2.482	-2.498	-2.512	-2.528	-2.542	-2.558	-2.572	-2.586	-2.602	-2.616	-2.632	-2.648	-2.661	-2.676	-2.691	-2.706	-2.721	-2.735	-2.749	-2.764	-2.778	-2.792	-2.805	-2.819	-2.831	-2.844	-2.856	-2.869	-2.881	-2.892	-2.904	-2.916	-2.926	-2.936	-2.948	-2.956	-2.966	-2.975	-2.984	-2.991	-3.000	-3.008	-3.014	-3.020	-3.026	-3.032	-3.038	-3.042	-3.049	-3.052	-3.056	-3.061	-3.065	-3.069	-3.072	-3.075	-3.079	-3.082	-3.086	-3.089	-3.092	-3.096	-3.100	-3.102	-3.106	-3.111	-3.115	-3.119	-3.124	-3.129	-3.135	-3.139	-3.146	-3.151	-3.159	-3.165	-3.174	-3.181	-3.190	-3.199	-3.209	-3.218	-3.229	-3.240	-3.250	-3.262	-3.274	-3.286	-3.299	-3.311	-3.324	-3.338	-3.351	-3.365	-3.379	-3.392	-3.408	-3.420	-3.435	-3.449	-3.462	-3.476	-3.489	-3.502	-3.515	-3.528	-3.538	-3.549	-3.560	-3.570	-3.580	-3.588	-3.596	-3.604	-3.611	-3.616	-3.621	-3.625	-3.629	-3.631	-3.634	-3.634	-3.634	-3.631	-3.630	-3.626	-3.622	-3.619	-3.611	-3.606	-3.599	-3.590	-3.581	-3.572	-3.562	-3.552	-3.540	-3.529	-3.518	-3.504	-3.490	-3.478	-3.464	-3.449	-3.435	-3.421	-3.405	-3.391	-3.376	-3.362	-3.346	-3.331	-3.318	-3.304	-3.290	-3.275	-3.262	-3.249	-3.236	-3.224	-3.212	-3.201	-3.189	-3.178	-3.169	-3.159	-3.149	-3.139	-3.131	-3.124	-3.115	-3.109	-3.104	-3.096	-3.091	-3.085	-3.081	-3.078	-3.074	-3.069	-3.066	-3.064	-3.062	-3.060	-3.059	-3.058	-3.056	-3.056	-3.055	-3.056	-3.056	-3.056	-3.056	-3.058	-3.059	-3.059	-3.060	-3.061	-3.062	-3.065	-3.065	-3.068	-3.069	-3.071	-3.072	-3.075	-3.076	-3.078	-3.080	-3.082	-3.084	-3.086	-3.088	-3.089	-3.091	-3.092	-3.095	-3.098	-3.098	-3.100	-3.102	-3.104	-3.105	-3.106	-3.108	-3.110	-3.111	-3.112	-3.114	-3.115	-3.116	-3.118	-3.118	-3.120	-3.120	-3.121	-3.121	-3.122	-3.122	-3.122	-3.124	-3.124	-3.124	-3.124	-3.124	-3.124	-3.124	-3.122	-3.122	-3.122	-3.121	-3.120	-3.119	-3.118	-3.116	-3.116	-3.115	-3.114	-3.111	-3.110	-3.108	-3.105	-3.104	-3.102	-3.099	-3.096	-3.095	-3.092	-3.090	-3.088	-3.085	-3.082	-3.080	-3.076	-3.074	-3.071	-3.068	-3.066	-3.062	-3.059	-3.055	-3.051	-3.049	-3.045	-3.041	-3.039	-3.035	-3.031	-3.026	-3.022	-3.019	-3.014	-3.010	-3.008	-3.002	-2.999	-2.995	-2.991	-2.986	-2.982	-2.980	-2.975	-2.971	-2.969	-2.965	-2.962	-2.959	-2.956	-2.952	-2.949	-2.946	-2.944	-2.942	-2.940	-2.938	-2.935	-2.934	-2.932	-2.932	-2.931	-2.930	-2.930	-2.929	-2.930	-2.929	-2.930	-2.930	-2.931	-2.932	-2.932	-2.934	-2.935	-2.936	-2.938	-2.939	-2.940	-2.941	-2.944	-2.944	-2.945	-2.946	-2.946	-2.948	-2.946	-2.948	-2.948	-2.946	-2.945	-2.944	-2.941	-2.939	-2.936	-2.934	-2.929	-2.925	-2.919	-2.914	-2.908	-2.900	-2.892	-2.884	-2.875	-2.865	-2.854	-2.844	-2.832	-2.820	-2.808	-2.794	-2.781	-2.766	-2.751	-2.735	-2.720	-2.705	-2.688	-2.670	-2.654	-2.636	-2.619	-2.600	-2.582	-2.564	-2.545	-2.528	-2.509	-2.491	-2.472	-2.455	-2.438	-2.420	-2.402	-2.385	-2.370	-2.354	-2.338	-2.324	-2.309	-2.295	-2.281	-2.268	-2.256	-2.245	-2.234	-2.224	-2.215	-2.205	-2.198	-2.191	-2.184	-2.178	-2.172	-2.169	-2.164	-2.161	-2.158	-2.156	-2.154	-2.154	-2.154	-2.154	-2.155	-2.155	-2.156	-2.158	-2.160	-2.162	-2.165	-2.168	-2.171	-2.174	-2.178	-2.180	-2.184	-2.186	-2.189	-2.191	-2.192	-2.195	-2.198	-2.199	-2.198	-2.200	-2.199	-2.199	-2.198	-2.196	-2.192	-2.190	-2.186	-2.181	-2.176	-2.170	-2.164	-2.158	-2.148	-2.139	-2.130	-2.119	-2.108	-2.096	-2.084	-2.071	-2.056	-2.042	-2.027	-2.011	-1.994	-1.978	-1.960	-1.942	-1.924	-1.905	-1.886	-1.866	-1.848	-1.826	-1.808	-1.786	-1.768	-1.748	-1.729	-1.709	-1.690	-1.670	-1.652	-1.635	-1.618	-1.600	-1.584	-1.569	-1.552	-1.539	-1.525	-1.512	-1.500	-1.489	-1.480	-1.470	-1.462	-1.455	-1.449	-1.444	-1.440	-1.438	-1.434	-1.434	-1.432	-1.434	-1.436	-1.439	-1.442	-1.448	-1.452	-1.459	-1.468	-1.476	-1.485	-1.494	-1.505	-1.516	-1.529	-1.541	-1.555	-1.569	-1.584	-1.598	-1.612	-1.629	-1.644	-1.661	-1.678	-1.695	-1.710	-1.728	-1.744	-1.761	-1.779	-1.795	-1.812	-1.829	-1.846	-1.862	-1.879	-1.894	-1.910	-1.926	-1.941	-1.955	-1.970	-1.985	-1.998	-2.011	-2.024	-2.038	-2.049	-2.060	-2.070	-2.081	-2.091	-2.100	-2.109	-2.118	-2.125	-2.132	-2.139	-2.145	-2.150	-2.155	-2.159	-2.162	-2.165	-2.169	-2.170	-2.171	-2.171	-2.172	-2.172	-2.171	-2.169	-2.168	-2.165	-2.164	-2.160	-2.155	-2.151	-2.146	-2.141	-2.135	-2.130	-2.124	-2.116	-2.110	-2.104	-2.096	-2.089	-2.081	-2.074	-2.066	-2.059	-2.051	-2.042	-2.036	-2.029	-2.021	-2.013	-2.006	-1.999	-1.991	-1.985	-1.979	-1.974	-1.968	-1.962	-1.958	-1.952	-1.949	-1.945	-1.941	-1.939	-1.935	-1.934	-1.932	-1.930	-1.930	-1.929	-1.929	-1.930	-1.931	-1.931	-1.932	-1.935	-1.936	-1.939	-1.942	-1.945	-1.949	-1.951	-1.956	-1.959	-1.964	-1.969	-1.972	-1.976	-1.981	-1.985	-1.990	-1.995	-1.999	-2.004	-2.007	-2.011	-2.015	-2.018	-2.021	-2.025	-2.026	-2.029	-2.031	-2.033	-2.033	-2.034	-2.034	-2.035	-2.035	-2.034	-2.033	-2.031	-2.027	-2.025	-2.022	-2.019	-2.014	-2.010	-2.005	-2.000	-1.994	-1.988	-1.980	-1.971	-1.964	-1.956	-1.946	-1.936	-1.926	-1.916	-1.905	-1.894	-1.881	-1.869	-1.855	-1.842	-1.829	-1.815	-1.799	-1.785	-1.769	-1.754	-1.736	-1.721	-1.704	-1.688	-1.670	-1.654	-1.635	-1.618	-1.600	-1.581	-1.565	-1.545	-1.528	-1.509	-1.491	-1.474	-1.455	-1.438	-1.419	-1.402	-1.385	-1.369	-1.351	-1.335	-1.320	-1.305	-1.291	-1.276	-1.262	-1.250	-1.238	-1.226	-1.215	-1.204	-1.195	-1.186	-1.178	-1.170	-1.164	-1.159	-1.152	-1.149	-1.146	-1.144	-1.142	-1.141	-1.141	-1.142	-1.144	-1.146	-1.149	-1.154	-1.158	-1.162	-1.169	-1.175	-1.182	-1.190	-1.198	-1.206	-1.216	-1.226	-1.236	-1.246	-1.256	-1.268	-1.278	-1.289	-1.300	-1.311	-1.322	-1.332	-1.345	-1.355	-1.368	-1.378	-1.389	-1.399	-1.409	-1.419	-1.429	-1.438	-1.448	-1.456	-1.465	-1.472	-1.481	-1.489	-1.496	-1.502	-1.509	-1.515	-1.521	-1.528	-1.532	-1.538	-1.542	-1.548	-1.551	-1.555	-1.560	-1.564	-1.568	-1.571	-1.574	-1.578	-1.581	-1.584	-1.586	-1.590	-1.594	-1.598	-1.600	-1.604	-1.608	-1.611	-1.614	-1.618	-1.621	-1.625	-1.630	-1.634	-1.639	-1.644	-1.648	-1.652	-1.658	-1.662	-1.668	-1.671	-1.678	-1.684	-1.689	-1.694	-1.700	-1.705	-1.711	-1.716	-1.722	-1.728	-1.734	-1.739	-1.745	-1.750	-1.755	-1.759	-1.764	-1.769	-1.772	-1.778	-1.780	-1.784	-1.786	-1.790	-1.792	-1.795	-1.798	-1.799	-1.800	-1.801	-1.802	-1.802	-1.804	-1.804	-1.801	-1.801	-1.800	-1.798	-1.796	-1.794	-1.790	-1.789	-1.785	-1.781	-1.778	-1.772	-1.769	-1.764	-1.759	-1.754	-1.750	-1.745	-1.739	-1.735	-1.730	-1.724	-1.719	-1.714	-1.708	-1.702	-1.698	-1.692	-1.688	-1.682	-1.679	-1.674	-1.670	-1.666	-1.662	-1.659	-1.655	-1.652	-1.650	-1.648	-1.645	-1.644	-1.642	-1.641	-1.640	-1.640	-1.640	-1.640	-1.640	-1.641	-1.642	-1.644	-1.645	-1.648	-1.650	-1.651	-1.654	-1.658	-1.661	-1.664	-1.668	-1.671	-1.675	-1.680	-1.682	-1.688	-1.690	-1.695	-1.699	-1.702	-1.708	-1.711	-1.715	-1.719	-1.722	-1.726	-1.730	-1.734	-1.738	-1.740	-1.744	-1.746	-1.750	-1.751	-1.754	-1.755	-1.758	-1.759	-1.760	-1.761	-1.762	-1.762	-1.762	-1.764	-1.764	-1.762	-1.762	-1.761	-1.761	-1.760	-1.758	-1.756	-1.755	-1.754	-1.751	-1.749	-1.746	-1.745	-1.741	-1.740	-1.736	-1.734	-1.731	-1.729	-1.725	-1.722	-1.719	-1.715	-1.714	-1.711	-1.708	-1.705	-1.701	-1.700	-1.698	-1.694	-1.692	-1.690	-1.689	-1.686	-1.685	-1.684	-1.684	-1.681	-1.680	-1.681	-1.681	-1.680	-1.681	-1.682	-1.685	-1.686	-1.689	-1.691	-1.695	-1.700	-1.704	-1.709	-1.714	-1.720	-1.726	-1.734	-1.741	-1.750	-1.759	-1.770	-1.780	-1.791	-1.804	-1.816	-1.830	-1.844	-1.860	-1.874	-1.891	-1.906	-1.925	-1.942	-1.961	-1.981	-2.001	-2.021	-2.042	-2.064	-2.085	-2.109	-2.131	-2.154	-2.178	-2.201	-2.224	-2.249	-2.271	-2.296	-2.320	-2.345	-2.368	-2.391	-2.415	-2.439	-2.461	-2.485	-2.505	-2.528	-2.550	-2.570	-2.590	-2.610	-2.629	-2.646	-2.664	-2.681	-2.698	-2.712	-2.728	-2.741	-2.755	-2.766	-2.779	-2.790	-2.800	-2.809	-2.818	-2.825	-2.831	-2.839	-2.844	-2.849	-2.852	-2.856	-2.858	-2.860	-2.862	-2.864	-2.864	-2.864	-2.864	-2.864	-2.861	-2.860	-2.859	-2.856	-2.854	-2.851	-2.849	-2.845	-2.842	-2.839	-2.835	-2.831	-2.828	-2.824	-2.820	-2.816	-2.812	-2.809	-2.805	-2.801	-2.796	-2.794	-2.790	-2.786	-2.782	-2.779	-2.776	-2.772	-2.770	-2.768	-2.765	-2.762	-2.760	-2.758	-2.755	-2.754	-2.751	-2.750	-2.749	-2.748	-2.748	-2.746	-2.746	-2.746	-2.748	-2.748	-2.749	-2.750	-2.751	-2.754	-2.756	-2.759	-2.761	-2.765	-2.769	-2.772	-2.778	-2.784	-2.789	-2.794	-2.800	-2.806	-2.814	-2.820	-2.829	-2.836	-2.844	-2.852	-2.862	-2.871	-2.880	-2.890	-2.901	-2.911	-2.921	-2.931	-2.942	-2.954	-2.965	-2.976	-2.988	-2.999	-3.011	-3.021	-3.034	-3.045	-3.056	-3.069	-3.079	-3.090	-3.101	-3.112	-3.124	-3.135	-3.145	-3.156	-3.166	-3.176	-3.186	-3.196	-3.205	-3.215	-3.224	-3.232	-3.241	-3.249	-3.258	-3.265	-3.272	-3.279	-3.286	-3.292	-3.299	-3.304	-3.310	-3.315	-3.320	-3.325	-3.329	-3.332	-3.336	-3.341	-3.344	-3.346	-3.349	-3.351	-3.352	-3.355	-3.355	-3.356	-3.356	-3.356	-3.356	-3.356	-3.356	-3.354	-3.354	-3.351	-3.350	-3.348	-3.345	-3.342	-3.339	-3.336	-3.332	-3.329	-3.325	-3.321	-3.316	-3.312	-3.309	-3.302	-3.299	-3.294	-3.289	-3.285	-3.280	-3.275	-3.271	-3.266	-3.261	-3.258	-3.255	-3.250	-3.246	-3.244	-3.241	-3.239	-3.238	-3.236	-3.235	-3.235	-3.235	-3.235	-3.236	-3.239	-3.240	-3.242	-3.246	-3.251	-3.255	-3.260	-3.266	-3.272	-3.280	-3.288	-3.295	-3.305	-3.314	-3.324	-3.334	-3.344	-3.355	-3.366	-3.378	-3.391	-3.402	-3.416	-3.429	-3.442	-3.456	-3.470	-3.484	-3.499	-3.512	-3.528	-3.542	-3.558	-3.572	-3.586	-3.601	-3.616	-3.630	-3.645	-3.660	-3.674	-3.688	-3.702	-3.715	-3.729	-3.744	-3.756	-3.769	-3.784	-3.798	-3.809	-3.822	-3.835	-3.849	-3.861	-3.874	-3.886	-3.899	-3.912	-3.925	-3.939	-3.951	-3.965	-3.978	-3.990	-4.004	-4.018	-4.030	-4.044	-4.059	-4.074	-4.088	-4.102	-4.116	-4.131	-4.146	-4.161	-4.176	-4.191	-4.208	-4.222	-4.239	-4.255	-4.270	-4.285	-4.301	-4.318	-4.334	-4.349	-4.365	-4.380	-4.396	-4.411	-4.426	-4.442	-4.456	-4.472	-4.486	-4.501	-4.516	-4.530	-4.542	-4.558	-4.570	-4.584	-4.596	-4.609	-4.620	-4.632	-4.642	-4.655	-4.665	-4.675	-4.685	-4.695	-4.705	-4.715	-4.724	-4.731	-4.740	-4.749	-4.756	-4.765	-4.772	-4.780	-4.788	-4.795	-4.802	-4.809	-4.816	-4.822	-4.830	-4.838	-4.844	-4.851	-4.859	-4.865	-4.874	-4.880	-4.888	-4.895	-4.904	-4.910	-4.919	-4.926	-4.935	-4.944	-4.952	-4.960	-4.969	-4.978	-4.986	-4.996	-5.004	-5.014	-5.022	-5.032	-5.041	-5.050	-5.059	-5.069	-5.078	-5.086	-5.096	-5.106	-5.116	-5.125	-5.134	-5.142	-5.152	-5.160	-5.170	-5.178	-5.188	-5.195	-5.202	-5.212	-5.220	-5.229	-5.238	-5.246	-5.255	-5.264	-5.272	-5.280	-5.290	-5.298	-5.306	-5.316	-5.325	-5.335	-5.345	-5.355	-5.365	-5.376	-5.386	-5.398	-5.408	-5.420	-5.431	-5.444	-5.456	-5.469	-5.482	-5.495	-5.508	-5.522	-5.536	-5.550	-5.565	-5.579	-5.595	-5.609	-5.624	-5.639	-5.654	-5.670	-5.684	-5.699	-5.715	-5.730	-5.744	-5.758	-5.772	-5.786	-5.801	-5.815	-5.828	-5.840	-5.852	-5.864	-5.875	-5.888	-5.898	-5.906	-5.916	-5.924	-5.932	-5.939	-5.945	-5.950	-5.955	-5.959	-5.961	-5.964	-5.966	-5.968	-5.968	-5.968	-5.966	-5.965	-5.962	-5.959	-5.955	-5.952	-5.946	-5.942	-5.936	-5.930	-5.924	-5.916	-5.909	-5.901	-5.892	-5.885	-5.876	-5.866	-5.858	-5.849	-5.839	-5.830	-5.820	-5.812	-5.802	-5.794	-5.785	-5.775	-5.768	-5.759	-5.751	-5.742	-5.736	-5.729	-5.722	-5.716	-5.710	-5.705	-5.700	-5.695	-5.691	-5.686	-5.685	-5.681	-5.679	-5.678	-5.675	-5.675	-5.674	-5.675	-5.675	-5.676	-5.679	-5.680	-5.682	-5.685	-5.688	-5.691	-5.695	-5.700	-5.704	-5.709	-5.714	-5.720	-5.725	-5.730	-5.738	-5.742	-5.749	-5.756	-5.762	-5.769	-5.776	-5.782	-5.789	-5.798	-5.804	-5.811	-5.818	-5.825	-5.830	-5.838	-5.842	-5.850	-5.855	-5.861	-5.866	-5.871	-5.878	-5.881	-5.886	-5.890	-5.895	-5.898	-5.901	-5.904	-5.908	-5.910	-5.911	-5.915	-5.916	-5.918	-5.919	-5.920	-5.921	-5.921	-5.922	-5.922	-5.922	-5.924	-5.924	-5.924	-5.924	-5.924	-5.924	-5.924	-5.924	-5.924	-5.924	-5.925	-5.924	-5.925	-5.925	-5.925	-5.926	-5.928	-5.929	-5.930	-5.931	-5.934	-5.935	-5.938	-5.940	-5.944	-5.945	-5.949	-5.952	-5.955	-5.959	-5.962	-5.966	-5.970	-5.974	-5.979	-5.981	-5.985	-5.989	-5.992	-5.996	-6.000	-6.002	-6.006	-6.008	-6.010	-6.012	-6.015	-6.016	-6.019	-6.019	-6.020	-6.020	-6.020	-6.019	-6.018	-6.016	-6.015	-6.011	-6.010	-6.008	-6.002	-5.998	-5.995	-5.989	-5.984	-5.978	-5.971	-5.964	-5.958	-5.950	-5.941	-5.934	-5.925	-5.918	-5.909	-5.899	-5.890	-5.881	-5.871	-5.861	-5.851	-5.841	-5.831	-5.821	-5.811	-5.801	-5.791	-5.781	-5.771	-5.761	-5.751	-5.742	-5.732	-5.722	-5.714	-5.705	-5.695	-5.686	-5.678	-5.669	-5.660	-5.651	-5.644	-5.635	-5.626	-5.619	-5.610	-5.604	-5.596	-5.588	-5.581	-5.574	-5.568	-5.560	-5.554	-5.546	-5.540	-5.535	-5.528	-5.522	-5.516	-5.510	-5.505	-5.500	-5.494	-5.490	-5.486	-5.481	-5.478	-5.472	-5.470	-5.468	-5.464	-5.461	-5.458	-5.455	-5.454	-5.452	-5.451	-5.450	-5.449	-5.449	-5.449	-5.449	-5.449	-5.450	-5.450	-5.451	-5.452	-5.454	-5.455	-5.458	-5.460	-5.461	-5.464	-5.466	-5.469	-5.471	-5.474	-5.476	-5.479	-5.481	-5.484	-5.485	-5.488	-5.489	-5.490	-5.490	-5.492	-5.491	-5.492	-5.491	-5.491	-5.490	-5.489	-5.486	-5.485	-5.481	-5.478	-5.474	-5.469	-5.464	-5.459	-5.451	-5.445	-5.438	-5.430	-5.421	-5.412	-5.402	-5.394	-5.384	-5.371	-5.361	-5.349	-5.339	-5.325	-5.312	-5.300	-5.286	-5.274	-5.260	-5.246	-5.231	-5.218	-5.204	-5.189	-5.175	-5.160	-5.146	-5.131	-5.116	-5.102	-5.088	-5.074	-5.060	-5.045	-5.031	-5.019	-5.004	-4.990	-4.978	-4.965	-4.952	-4.941	-4.928	-4.916	-4.905	-4.895	-4.884	-4.874	-4.862	-4.854	-4.845	-4.836	-4.826	-4.819	-4.811	-4.804	-4.796	-4.790	-4.782	-4.778	-4.772	-4.768	-4.762	-4.758	-4.754	-4.750	-4.748	-4.745	-4.742	-4.741	-4.739	-4.739	-4.738	-4.738	-4.738	-4.739	-4.739	-4.740	-4.741	-4.742	-4.746	-4.748	-4.750	-4.754	-4.756	-4.760	-4.764	-4.768	-4.772	-4.775	-4.780	-4.784	-4.789	-4.792	-4.798	-4.801	-4.805	-4.809	-4.814	-4.818	-4.821	-4.824	-4.828	-4.831	-4.832	-4.835	-4.838	-4.839	-4.840	-4.840	-4.840	-4.840	-4.840	-4.838	-4.835	-4.832	-4.830	-4.825	-4.820	-4.815	-4.809	-4.802	-4.796	-4.789	-4.780	-4.771	-4.762	-4.751	-4.741	-4.730	-4.719	-4.708	-4.694	-4.680	-4.668	-4.652	-4.639	-4.624	-4.610	-4.594	-4.579	-4.562	-4.548	-4.530	-4.514	-4.498	-4.481	-4.466	-4.450	-4.434	-4.418	-4.402	-4.386	-4.371	-4.358	-4.341	-4.328	-4.312	-4.299	-4.285	-4.271	-4.259	-4.246	-4.234	-4.221	-4.211	-4.199	-4.189	-4.179	-4.169	-4.160	-4.151	-4.142	-4.135	-4.125	-4.119	-4.111	-4.105	-4.098	-4.093	-4.086	-4.080	-4.074	-4.069	-4.064	-4.059	-4.052	-4.048	-4.043	-4.037	-4.034	-4.028	-4.024	-4.019	-4.014	-4.008	-4.003	-3.996	-3.991	-3.986	-3.980	-3.972	-3.968	-3.961	-3.954	-3.948	-3.941	-3.934	-3.926	-3.919	-3.911	-3.902	-3.894	-3.885	-3.878	-3.868	-3.859	-3.850	-3.840	-3.831	-3.821	-3.812	-3.802	-3.792	-3.784	-3.774	-3.764	-3.754	-3.744	-3.735	-3.725	-3.716	-3.706	-3.696	-3.688	-3.679	-3.671	-3.662	-3.654	-3.645	-3.638	-3.631	-3.622	-3.616	-3.609	-3.602	-3.596	-3.589	-3.582	-3.579	-3.572	-3.568	-3.564	-3.559	-3.555	-3.551	-3.549	-3.546	-3.544	-3.541	-3.540	-3.539	-3.536	-3.536	-3.536	-3.536	-3.536	-3.538	-3.538	-3.538	-3.540	-3.541	-3.542	-3.545	-3.548	-3.550	-3.552	-3.555	-3.558	-3.561	-3.565	-3.566	-3.570	-3.575	-3.579	-3.582	-3.586	-3.590	-3.594	-3.598	-3.601	-3.606	-3.609	-3.614	-3.616	-3.620	-3.624	-3.628	-3.629	-3.632	-3.635	-3.638	-3.640	-3.641	-3.644	-3.645	-3.646	-3.646	-3.648	-3.648	-3.648	-3.648	-3.646	-3.645	-3.644	-3.642	-3.640	-3.638	-3.635	-3.631	-3.628	-3.625	-3.620	-3.618	-3.612	-3.608	-3.602	-3.596	-3.591	-3.585	-3.580	-3.574	-3.568	-3.560	-3.554	-3.548	-3.542	-3.536	-3.529	-3.522	-3.516	-3.511	-3.505	-3.500	-3.494	-3.489	-3.484	-3.479	-3.474	-3.470	-3.465	-3.462	-3.459	-3.456	-3.454	-3.451	-3.451	-3.450	-3.450	-3.450	-3.450	-3.451	-3.451	-3.454	-3.456	-3.459	-3.462	-3.466	-3.471	-3.476	-3.481	-3.488	-3.494	-3.501	-3.509	-3.516	-3.525	-3.532	-3.542	-3.550	-3.560	-3.570	-3.579	-3.589	-3.599	-3.609	-3.620	-3.630	-3.641	-3.651	-3.661	-3.674	-3.684	-3.692	-3.704	-3.714	-3.724	-3.732	-3.742	-3.751	-3.760	-3.768	-3.776	-3.784	-3.791	-3.798	-3.805	-3.810	-3.815	-3.820	-3.825	-3.829	-3.832	-3.835	-3.838	-3.840	-3.840	-3.841	-3.842	-3.842	-3.841	-3.840	-3.838	-3.836	-3.834	-3.830	-3.828	-3.821	-3.818	-3.812	-3.806	-3.800	-3.794	-3.786	-3.779	-3.771	-3.762	-3.755	-3.745	-3.735	-3.726	-3.716	-3.706	-3.696	-3.685	-3.675	-3.664	-3.652	-3.641	-3.629	-3.618	-3.605	-3.594	-3.582	-3.569	-3.558	-3.546	-3.534	-3.522	-3.509	-3.498	-3.486	-3.474	-3.462	-3.451	-3.440	-3.430	-3.418	-3.408	-3.399	-3.388	-3.379	-3.369	-3.360	-3.351	-3.344	-3.336	-3.329	-3.322	-3.316	-3.310	-3.305	-3.300	-3.296	-3.291	-3.288	-3.284	-3.282	-3.279	-3.278	-3.275	-3.275	-3.275	-3.275	-3.275	-3.276	-3.278	-3.279	-3.281	-3.284	-3.286	-3.290	-3.292	-3.298	-3.301	-3.305	-3.309	-3.312	-3.319	-3.324	-3.329	-3.332	-3.338	-3.341	-3.346	-3.351	-3.355	-3.360	-3.365	-3.369	-3.374	-3.376	-3.380	-3.384	-3.388	-3.389	-3.391	-3.392	-3.394	-3.394	-3.395	-3.395	-3.395	-3.394	-3.391	-3.390	-3.388	-3.385	-3.380	-3.376	-3.371	-3.366	-3.360	-3.354	-3.346	-3.340	-3.331	-3.322	-3.312	-3.304	-3.292	-3.282	-3.271	-3.260	-3.248	-3.235	-3.222	-3.209	-3.196	-3.182	-3.168	-3.154	-3.140	-3.125	-3.110	-3.094	-3.079	-3.064	-3.050	-3.035	-3.019	-3.004	-2.989	-2.975	-2.960	-2.948	-2.932	-2.920	-2.905	-2.892	-2.880	-2.869	-2.856	-2.845	-2.835	-2.824	-2.814	-2.806	-2.796	-2.789	-2.780	-2.772	-2.766	-2.761	-2.755	-2.751	-2.748	-2.744	-2.740	-2.738	-2.736	-2.734	-2.732	-2.732	-2.731	-2.731	-2.732	-2.734	-2.734	-2.735	-2.736	-2.738	-2.740	-2.742	-2.744	-2.746	-2.749	-2.750	-2.751	-2.752	-2.754	-2.755	-2.755	-2.756	-2.758	-2.756	-2.755	-2.754	-2.752	-2.750	-2.749	-2.745	-2.741	-2.738	-2.732	-2.726	-2.720	-2.712	-2.706	-2.698	-2.689	-2.680	-2.670	-2.658	-2.646	-2.635	-2.622	-2.610	-2.595	-2.581	-2.568	-2.552	-2.538	-2.521	-2.505	-2.490	-2.474	-2.458	-2.441	-2.425	-2.408	-2.392	-2.375	-2.359	-2.342	-2.326	-2.311	-2.296	-2.280	-2.266	-2.251	-2.238	-2.224	-2.212	-2.200	-2.189	-2.178	-2.168	-2.158	-2.149	-2.141	-2.132	-2.126	-2.120	-2.114	-2.109	-2.106	-2.102	-2.099	-2.098	-2.095	-2.096	-2.095	-2.096	-2.098	-2.099	-2.101	-2.105	-2.108	-2.111	-2.116	-2.121	-2.126	-2.131	-2.136	-2.142	-2.149	-2.155	-2.161	-2.169	-2.174	-2.181	-2.188	-2.192	-2.200	-2.205	-2.210	-2.216	-2.221	-2.226	-2.230	-2.234	-2.238	-2.240	-2.242	-2.245	-2.246	-2.246	-2.246	-2.246	-2.244	-2.241	-2.240	-2.236	-2.232	-2.226	-2.221	-2.214	-2.206	-2.199	-2.189	-2.180	-2.169	-2.158	-2.144	-2.131	-2.116	-2.102	-2.088	-2.071	-2.054	-2.036	-2.018	-1.998	-1.979	-1.958	-1.938	-1.915	-1.894	-1.871	-1.848	-1.824	-1.800	-1.776	-1.751	-1.726	-1.701	-1.678	-1.651	-1.626	-1.601	-1.575	-1.550	-1.525	-1.500	-1.476	-1.451	-1.428	-1.404	-1.380	-1.358	-1.336	-1.314	-1.294	-1.274	-1.254	-1.234	-1.216	-1.199	-1.182	-1.166	-1.152	-1.138	-1.124	-1.112	-1.100	-1.090	-1.081	-1.071	-1.064	-1.056	-1.050	-1.045	-1.041	-1.038	-1.035	-1.032	-1.031	-1.031	-1.032	-1.032	-1.035	-1.038	-1.041	-1.044	-1.049	-1.054	-1.060	-1.064	-1.070	-1.076	-1.082	-1.090	-1.095	-1.104	-1.110	-1.116	-1.124	-1.131	-1.139	-1.146	-1.152	-1.160	-1.168	-1.174	-1.181	-1.188	-1.194	-1.200	-1.205	-1.212	-1.218	-1.222	-1.229	-1.232	-1.239	-1.242	-1.248	-1.252	-1.256	-1.260	-1.264	-1.268	-1.270	-1.274	-1.276	-1.280	-1.282	-1.285	-1.289	-1.290	-1.294	-1.296	-1.299	-1.301	-1.304	-1.305	-1.309	-1.310	-1.312	-1.315	-1.316	-1.319	-1.321	-1.322	-1.325	-1.328	-1.329	-1.331	-1.332	-1.334	-1.336	-1.339	-1.340	-1.341	-1.344	-1.345	-1.348	-1.348	-1.349	-1.350	-1.351	-1.352	-1.354	-1.355	-1.356	-1.358	-1.358	-1.359	-1.359	-1.360	-1.360	-1.360	-1.361	-1.361	-1.360	-1.361	-1.360	-1.360	-1.359	-1.358	-1.358	-1.356	-1.355	-1.354	-1.352	-1.350	-1.349	-1.346	-1.345	-1.342	-1.340	-1.339	-1.335	-1.332	-1.329	-1.325	-1.320	-1.316	-1.312	-1.309	-1.304	-1.299	-1.294	-1.288	-1.282	-1.276	-1.270	-1.262	-1.255	-1.249	-1.241	-1.232	-1.225	-1.216	-1.208	-1.198	-1.189	-1.179	-1.170	-1.159	-1.149	-1.138	-1.126	-1.115	-1.104	-1.091	-1.080	-1.069	-1.056	-1.044	-1.032	-1.020	-1.008	-0.995	-0.984	-0.972	-0.960	-0.950	-0.939	-0.929	-0.918	-0.909	-0.899	-0.891	-0.882	-0.875	-0.868	-0.861	-0.856	-0.851	-0.848	-0.845	-0.842	-0.840	-0.841	-0.841	-0.842	-0.845	-0.849	-0.852	-0.859	-0.865	-0.872	-0.880	-0.890	-0.900	-0.912	-0.925	-0.939	-0.952	-0.966	-0.984	-1.000	-1.019	-1.036	-1.055	-1.075	-1.095	-1.116	-1.139	-1.161	-1.182	-1.206	-1.229	-1.252	-1.275	-1.300	-1.324	-1.348	-1.371	-1.395	-1.418	-1.441	-1.464	-1.486	-1.509	-1.531	-1.551	-1.572	-1.592	-1.611	-1.630	-1.648	-1.665	-1.680	-1.695	-1.710	-1.722	-1.735	-1.746	-1.756	-1.765	-1.772	-1.780	-1.786	-1.791	-1.795	-1.798	-1.799	-1.800	-1.800	-1.799	-1.795	-1.791	-1.788	-1.781	-1.775	-1.768	-1.759	-1.749	-1.739	-1.729	-1.718	-1.705	-1.692	-1.679	-1.665	-1.650	-1.635	-1.620	-1.604	-1.588	-1.571	-1.555	-1.538	-1.521	-1.504	-1.488	-1.470	-1.452	-1.436	-1.420	-1.402	-1.386	-1.369	-1.354	-1.338	-1.322	-1.308	-1.294	-1.278	-1.265	-1.251	-1.239	-1.225	-1.214	-1.202	-1.191	-1.180	-1.170	-1.160	-1.150	-1.141	-1.134	-1.125	-1.118	-1.111	-1.104	-1.098	-1.092	-1.086	-1.081	-1.078	-1.072	-1.069	-1.065	-1.061	-1.059	-1.055	-1.052	-1.050	-1.049	-1.046	-1.044	-1.041	-1.040	-1.039	-1.038	-1.035	-1.034	-1.032	-1.031	-1.030	-1.030	-1.028	-1.026	-1.025	-1.024	-1.022	-1.021	-1.020	-1.019	-1.016	-1.015	-1.014	-1.011	-1.010	-1.008	-1.006	-1.004	-1.002	-1.000	-0.998	-0.996	-0.992	-0.990	-0.988	-0.985	-0.981	-0.979	-0.975	-0.971	-0.969	-0.965	-0.961	-0.958	-0.954	-0.950	-0.945	-0.941	-0.936	-0.932	-0.928	-0.922	-0.918	-0.912	-0.909	-0.902	-0.898	-0.892	-0.888	-0.881	-0.875	-0.869	-0.864	-0.859	-0.852	-0.848	-0.841	-0.834	-0.829	-0.824	-0.818	-0.812	-0.806	-0.801	-0.796	-0.791	-0.786	-0.782	-0.778	-0.774	-0.770	-0.766	-0.765	-0.761	-0.760	-0.756	-0.755	-0.754	-0.754	-0.752	-0.751	-0.752	-0.754	-0.754	-0.755	-0.756	-0.759	-0.761	-0.762	-0.766	-0.770	-0.774	-0.778	-0.782	-0.786	-0.791	-0.796	-0.801	-0.806	-0.810	-0.815	-0.820	-0.824	-0.829	-0.834	-0.836	-0.840	-0.844	-0.846	-0.850	-0.852	-0.855	-0.856	-0.859	-0.859	-0.859	-0.859	-0.858	-0.856	-0.855	-0.851	-0.849	-0.845	-0.840	-0.834	-0.829	-0.821	-0.815	-0.806	-0.799	-0.790	-0.780	-0.769	-0.759	-0.748	-0.736	-0.724	-0.711	-0.699	-0.685	-0.670	-0.656	-0.641	-0.626	-0.610	-0.595	-0.580	-0.564	-0.549	-0.532	-0.516	-0.500	-0.482	-0.468	-0.451	-0.435	-0.418	-0.402	-0.386	-0.370	-0.356	-0.340	-0.325	-0.310	-0.296	-0.281	-0.268	-0.254	-0.240	-0.228	-0.214	-0.202	-0.190	-0.179	-0.168	-0.156	-0.146	-0.135	-0.125	-0.116	-0.106	-0.098	-0.090	-0.081	-0.074	-0.066	-0.060	-0.051	-0.045	-0.039	-0.034	-0.028	-0.021	-0.015	-0.010	-0.005	0.000	0.004	0.010	0.014	0.019	0.024	0.029	0.032	0.038	0.042	0.046	0.051	0.055	0.061	0.068	0.071	0.078	0.084	0.089	0.095	0.101	0.108	0.115	0.122	0.129	0.136	0.145	0.152	0.161	0.169	0.178	0.188	0.196	0.206	0.216	0.226	0.238	0.248	0.258	0.270	0.281	0.292	0.302	0.314	0.325	0.338	0.349	0.360	0.371	0.382	0.392	0.404	0.414	0.425	0.435	0.445	0.455	0.464	0.472	0.481	0.489	0.498	0.505	0.511	0.518	0.524	0.529	0.535	0.539	0.542	0.546	0.549	0.552	0.555	0.556	0.558	0.559	0.559	0.560	0.560	0.560	0.560	0.559	0.559	0.558	0.558	0.556	0.556	0.555	0.554	0.554	0.554	0.554	0.555	0.556	0.558	0.559	0.561	0.564	0.568	0.571	0.575	0.581	0.586	0.594	0.601	0.609	0.618	0.626	0.638	0.649	0.660	0.674	0.686	0.700	0.715	0.731	0.748	0.764	0.781	0.799	0.818	0.836	0.856	0.878	0.898	0.919	0.940	0.961	0.982	1.004	1.026	1.048	1.070	1.091	1.114	1.135	1.156	1.176	1.198	1.219	1.239	1.259	1.279	1.298	1.316	1.335	1.352	1.370	1.386	1.402	1.419	1.432	1.448	1.460	1.474	1.486	1.499	1.510	1.521	1.531	1.540	1.549	1.558	1.564	1.572	1.579	1.585	1.591	1.595	1.600	1.604	1.606	1.610	1.612	1.614	1.615	1.615	1.616	1.616	1.615	1.615	1.614	1.614	1.611	1.610	1.608	1.605	1.602	1.600	1.596	1.594	1.590	1.586	1.582	1.579	1.574	1.570	1.565	1.561	1.558	1.552	1.548	1.544	1.539	1.535	1.531	1.526	1.522	1.519	1.514	1.510	1.508	1.504	1.501	1.498	1.495	1.494	1.491	1.489	1.488	1.486	1.486	1.486	1.485	1.485	1.488	1.489	1.490	1.492	1.495	1.498	1.500	1.504	1.508	1.512	1.516	1.521	1.525	1.530	1.536	1.541	1.546	1.552	1.559	1.564	1.571	1.578	1.582	1.589	1.595	1.601	1.608	1.612	1.619	1.624	1.629	1.632	1.638	1.641	1.645	1.648	1.651	1.652	1.655	1.655	1.656	1.656	1.656	1.655	1.654	1.651	1.648	1.646	1.641	1.636	1.631	1.626	1.620	1.611	1.604	1.595	1.586	1.576	1.568	1.556	1.544	1.531	1.519	1.505	1.491	1.476	1.461	1.446	1.430	1.414	1.398	1.379	1.361	1.344	1.325	1.306	1.288	1.269	1.249	1.229	1.210	1.190	1.171	1.151	1.131	1.111	1.092	1.074	1.055	1.036	1.019	1.000	0.984	0.966	0.950	0.935	0.920	0.906	0.894	0.881	0.870	0.859	0.849	0.839	0.830	0.824	0.818	0.812	0.809	0.805	0.802	0.802	0.802	0.805	0.808	0.810	0.815	0.821	0.829	0.836	0.845	0.856	0.869	0.881	0.894	0.909	0.925	0.941	0.959	0.976	0.996	1.018	1.038	1.059	1.081	1.105	1.128	1.151	1.176	1.200	1.226	1.251	1.278	1.302	1.330	1.355	1.382	1.409	1.435	1.461	1.489	1.516	1.541	1.569	1.596	1.621	1.648	1.674	1.699	1.722	1.749	1.772	1.795	1.819	1.841	1.864	1.884	1.905	1.925	1.944	1.962	1.980	1.996	2.013	2.026	2.041	2.054	2.066	2.078	2.086	2.096	2.105	2.112	2.118	2.122	2.126	2.129	2.130	2.130	2.130	2.129	2.126	2.122	2.118	2.112	2.105	2.099	2.090	2.081	2.072	2.062	2.052	2.040	2.029	2.016	2.005	1.991	1.979	1.966	1.954	1.941	1.929	1.916	1.904	1.894	1.882	1.872	1.862	1.855	1.846	1.839	1.832	1.829	1.824	1.821	1.819	1.819	1.820	1.821	1.825	1.829	1.834	1.841	1.849	1.859	1.870	1.880	1.894	1.908	1.924	1.939	1.955	1.972	1.991	2.011	2.031	2.050	2.070	2.091	2.112	2.132	2.154	2.174	2.194	2.214	2.234	2.252	2.270	2.289	2.305	2.321	2.336	2.351	2.364	2.376	2.386	2.396	2.404	2.412	2.418	2.421	2.425	2.426	2.426	2.425	2.422	2.419	2.412	2.406	2.399	2.390	2.380	2.369	2.358	2.344	2.330	2.316	2.300	2.284	2.268	2.250	2.232	2.214	2.196	2.178	2.158	2.139	2.119	2.100	2.081	2.064	2.044	2.026	2.007	1.990	1.972	1.956	1.940	1.924	1.909	1.894	1.879	1.866	1.854	1.841	1.830	1.820	1.810	1.800	1.791	1.784	1.776	1.771	1.765	1.760	1.756	1.752	1.750	1.748	1.746	1.745	1.746	1.746	1.748	1.750	1.751	1.755	1.759	1.764	1.768	1.774	1.781	1.786	1.794	1.801	1.810	1.819	1.829	1.839	1.850	1.861	1.872	1.885	1.898	1.910	1.924	1.939	1.952	1.968	1.981	1.999	2.014	2.030	2.046	2.062	2.078	2.095	2.112	2.129	2.146	2.162	2.180	2.198	2.214	2.230	2.246	2.262	2.280	2.295	2.311	2.326	2.341	100.000	5.000	2.000	1.000	7.000	0.000	0.000	0.000	0.000	0.000	0.000	0.000	0.000	0.000	0.000	0.000	0.000	0.000	4.318	4.308	4.298	4.289	4.278	4.269	4.259	4.248	4.239	4.229	4.218	4.208	4.196	4.185	4.172	4.161	4.150	4.139	4.125	4.114	4.101	4.088	4.075	4.061	4.048	4.034	4.019	4.004	3.990	3.974	3.959	3.944	3.929	3.911	3.895	3.879	3.862	3.845	3.828	3.810	3.792	3.775	3.758	3.739	3.721	3.702	3.685	3.666	3.648	3.630	3.611	3.592	3.576	3.558	3.540	3.521	3.504	3.488	3.470	3.452	3.436	3.420	3.405	3.389	3.374	3.358	3.344	3.329	3.315	3.302	3.289	3.278	3.265	3.255	3.242	3.234	3.224	3.215	3.206	3.199	3.190	3.184	3.176	3.170	3.165	3.160	3.155	3.152	3.149	3.145	3.142	3.140	3.139	3.138	3.138	3.136	3.138	3.139	3.139	3.140	3.140	3.142	3.145	3.146	3.150	3.152	3.156	3.159	3.162	3.166	3.170	3.172	3.178	3.180	3.184	3.188	3.191	3.196	3.200	3.205	3.208	3.211	3.216	3.219	3.222	3.226	3.230	3.232	3.235	3.238	3.241	3.242	3.245	3.248	3.249	3.251	3.251	3.254	3.255	3.256	3.255	3.256	3.256	3.256	3.256	3.255	3.255	3.255	3.254	3.252	3.251	3.250	3.249	3.248	3.246	3.244	3.241	3.240	3.238	3.236	3.234	3.232	3.230	3.229	3.226	3.224	3.221	3.220	3.219	3.216	3.214	3.212	3.210	3.208	3.208	3.205	3.204	3.202	3.200	3.199	3.198	3.196	3.194	3.192	3.191	3.190	3.189	3.186	3.185	3.182	3.181	3.179	3.178	3.175	3.172	3.170	3.169	3.165	3.162	3.160	3.156	3.152	3.149	3.145	3.141	3.136	3.131	3.128	3.122	3.118	3.112	3.106	3.101	3.095	3.089	3.082	3.078	3.070	3.062	3.056	3.050	3.042	3.035	3.028	3.020	3.014	3.006	2.998	2.990	2.982	2.975	2.966	2.959	2.952	2.944	2.936	2.930	2.921	2.915	2.909	2.900	2.894	2.888	2.880	2.874	2.868	2.861	2.855	2.849	2.844	2.839	2.834	2.829	2.825	2.820	2.815	2.810	2.806	2.802	2.800	2.796	2.792	2.790	2.786	2.784	2.782	2.780	2.776	2.775	2.774	2.772	2.770	2.769	2.766	2.764	2.762	2.761	2.759	2.756	2.755	2.752	2.751	2.748	2.745	2.742	2.739	2.735	2.732	2.729	2.724	2.719	2.714	2.709	2.702	2.696	2.689	2.681	2.674	2.664	2.656	2.646	2.635	2.625	2.612	2.601	2.589	2.575	2.560	2.546	2.531	2.516	2.499	2.481	2.465	2.446	2.428	2.409	2.389	2.369	2.348	2.328	2.306	2.285	2.264	2.241	2.218	2.196	2.172	2.150	2.128	2.104	2.081	2.059	2.035	2.011	1.990	1.966	1.944	1.921	1.900	1.878	1.856	1.835	1.814	1.792	1.772	1.752	1.734	1.715	1.695	1.678	1.660	1.642	1.626	1.609	1.592	1.578	1.561	1.546	1.531	1.516	1.502	1.489	1.475	1.464	1.450	1.438	1.426	1.414	1.402	1.390	1.380	1.369	1.359	1.348	1.336	1.328	1.316	1.306	1.298	1.289	1.279	1.269	1.260	1.251	1.241	1.234	1.224	1.215	1.206	1.198	1.190	1.181	1.174	1.165	1.158	1.150	1.142	1.134	1.126	1.119	1.112	1.104	1.098	1.090	1.084	1.076	1.070	1.064	1.056	1.050	1.042	1.036	1.029	1.022	1.016	1.009	1.002	0.995	0.988	0.981	0.974	0.966	0.959	0.951	0.942	0.935	0.929	0.920	0.910	0.902	0.894	0.885	0.876	0.868	0.859	0.849	0.839	0.830	0.821	0.812	0.802	0.794	0.784	0.775	0.766	0.758	0.750	0.741	0.734	0.726	0.720	0.714	0.708	0.704	0.700	0.695	0.692	0.690	0.689	0.688	0.689	0.690	0.691	0.695	0.699	0.704	0.709	0.716	0.724	0.734	0.744	0.754	0.766	0.779	0.792	0.808	0.824	0.839	0.856	0.875	0.892	0.912	0.931	0.952	0.972	0.994	1.016	1.038	1.060	1.081	1.104	1.125	1.148	1.170	1.190	1.211	1.234	1.254	1.274	1.294	1.311	1.331	1.348	1.365	1.380	1.396	1.410	1.424	1.436	1.448	1.459	1.469	1.476	1.484	1.491	1.496	1.500	1.504	1.506	1.508	1.509	1.508	1.506	1.504	1.501	1.496	1.491	1.486	1.479	1.472	1.464	1.455	1.445	1.436	1.425	1.414	1.402	1.391	1.379	1.365	1.352	1.339	1.325	1.311	1.296	1.282	1.266	1.252	1.238	1.222	1.206	1.191	1.176	1.161	1.144	1.129	1.114	1.098	1.084	1.068	1.052	1.038	1.022	1.009	0.994	0.979	0.964	0.950	0.936	0.922	0.910	0.896	0.882	0.870	0.858	0.846	0.835	0.822	0.811	0.801	0.791	0.782	0.772	0.764	0.756	0.749	0.741	0.736	0.729	0.724	0.720	0.716	0.712	0.710	0.709	0.708	0.706	0.706	0.708	0.709	0.712	0.714	0.719	0.721	0.728	0.732	0.739	0.745	0.752	0.760	0.769	0.778	0.786	0.795	0.805	0.815	0.825	0.836	0.846	0.856	0.869	0.879	0.890	0.901	0.911	0.921	0.932	0.942	0.951	0.962	0.971	0.980	0.989	0.996	1.004	1.011	1.018	1.024	1.030	1.035	1.040	1.045	1.048	1.050	1.052	1.056	1.058	1.059	1.059	1.060	1.060	1.060	1.059	1.059	1.058	1.055	1.052	1.051	1.049	1.046	1.044	1.041	1.039	1.036	1.032	1.031	1.028	1.025	1.022	1.020	1.018	1.016	1.014	1.011	1.010	1.008	1.006	1.005	1.004	1.002	1.001	1.001	1.000	1.000	1.000	0.999	0.999	0.998	0.998	0.999	0.999	0.998	0.998	0.998	0.996	0.996	0.996	0.995	0.996	0.995	0.994	0.992	0.991	0.990	0.989	0.988	0.985	0.984	0.981	0.979	0.978	0.975	0.972	0.970	0.968	0.965	0.962	0.960	0.958	0.956	0.954	0.952	0.950	0.949	0.949	0.946	0.946	0.946	0.945	0.945	0.946	0.948	0.948	0.950	0.951	0.954	0.958	0.960	0.964	0.969	0.972	0.978	0.982	0.989	0.994	1.000	1.008	1.014	1.021	1.028	1.035	1.042	1.050	1.059	1.065	1.074	1.081	1.089	1.096	1.104	1.111	1.119	1.125	1.130	1.136	1.141	1.146	1.151	1.155	1.159	1.161	1.165	1.166	1.169	1.169	1.169	1.169	1.166	1.165	1.162	1.160	1.156	1.152	1.148	1.142	1.136	1.130	1.122	1.115	1.108	1.099	1.090	1.079	1.070	1.059	1.048	1.036	1.025	1.012	1.000	0.986	0.974	0.961	0.946	0.932	0.918	0.902	0.889	0.874	0.859	0.842	0.828	0.811	0.796	0.779	0.762	0.746	0.730	0.714	0.698	0.680	0.664	0.648	0.630	0.612	0.596	0.579	0.561	0.544	0.528	0.510	0.492	0.475	0.458	0.440	0.422	0.404	0.386	0.369	0.351	0.332	0.315	0.299	0.280	0.261	0.244	0.226	0.208	0.190	0.171	0.154	0.135	0.118	0.099	0.080	0.062	0.044	0.026	0.008	-0.010	-0.028	-0.046	-0.064	-0.081	-0.099	-0.116	-0.132	-0.149	-0.166	-0.182	-0.199	-0.214	-0.230	-0.245	-0.259	-0.274	-0.286	-0.299	-0.312	-0.324	-0.335	-0.346	-0.356	-0.365	-0.374	-0.381	-0.390	-0.396	-0.401	-0.408	-0.412	-0.416	-0.418	-0.421	-0.422	-0.424	-0.424	-0.422	-0.422	-0.420	-0.418	-0.414	-0.411	-0.408	-0.401	-0.396	-0.391	-0.385	-0.379	-0.371	-0.365	-0.358	-0.350	-0.341	-0.334	-0.326	-0.319	-0.311	-0.304	-0.296	-0.289	-0.282	-0.275	-0.269	-0.262	-0.256	-0.251	-0.246	-0.241	-0.238	-0.234	-0.230	-0.228	-0.225	-0.224	-0.221	-0.220	-0.220	-0.220	-0.221	-0.221	-0.224	-0.225	-0.228	-0.231	-0.232	-0.236	-0.240	-0.245	-0.249	-0.252	-0.258	-0.262	-0.266	-0.272	-0.276	-0.281	-0.286	-0.291	-0.296	-0.300	-0.306	-0.310	-0.315	-0.319	-0.322	-0.326	-0.330	-0.334	-0.336	-0.340	-0.342	-0.345	-0.348	-0.349	-0.351	-0.352	-0.354	-0.356	-0.356	-0.358	-0.359	-0.360	-0.360	-0.360	-0.361	-0.361	-0.364	-0.365	-0.365	-0.366	-0.368	-0.369	-0.370	-0.372	-0.374	-0.378	-0.380	-0.384	-0.386	-0.391	-0.395	-0.400	-0.405	-0.410	-0.416	-0.422	-0.429	-0.436	-0.444	-0.451	-0.460	-0.468	-0.476	-0.485	-0.495	-0.504	-0.515	-0.524	-0.534	-0.545	-0.555	-0.565	-0.575	-0.585	-0.596	-0.606	-0.616	-0.626	-0.636	-0.646	-0.655	-0.664	-0.672	-0.681	-0.689	-0.696	-0.704	-0.709	-0.715	-0.720	-0.725	-0.729	-0.731	-0.734	-0.736	-0.738	-0.738	-0.738	-0.736	-0.734	-0.731	-0.729	-0.724	-0.719	-0.714	-0.708	-0.700	-0.692	-0.682	-0.674	-0.664	-0.654	-0.642	-0.630	-0.618	-0.605	-0.591	-0.578	-0.564	-0.549	-0.535	-0.519	-0.504	-0.489	-0.472	-0.458	-0.442	-0.425	-0.410	-0.394	-0.379	-0.365	-0.349	-0.335	-0.321	-0.308	-0.294	-0.281	-0.268	-0.256	-0.245	-0.235	-0.226	-0.218	-0.209	-0.201	-0.194	-0.189	-0.182	-0.178	-0.175	-0.171	-0.170	-0.168	-0.168	-0.169	-0.169	-0.171	-0.174	-0.178	-0.181	-0.186	-0.191	-0.198	-0.205	-0.212	-0.219	-0.228	-0.236	-0.245	-0.254	-0.264	-0.274	-0.284	-0.292	-0.304	-0.314	-0.324	-0.334	-0.344	-0.354	-0.362	-0.372	-0.382	-0.391	-0.399	-0.408	-0.415	-0.422	-0.429	-0.435	-0.440	-0.444	-0.449	-0.451	-0.455	-0.456	-0.458	-0.459	-0.459	-0.458	-0.455	-0.454	-0.451	-0.448	-0.444	-0.439	-0.434	-0.428	-0.420	-0.414	-0.406	-0.398	-0.390	-0.381	-0.372	-0.362	-0.354	-0.344	-0.334	-0.322	-0.314	-0.302	-0.291	-0.282	-0.271	-0.261	-0.252	-0.242	-0.234	-0.224	-0.215	-0.206	-0.199	-0.190	-0.184	-0.178	-0.170	-0.165	-0.159	-0.154	-0.149	-0.145	-0.142	-0.139	-0.136	-0.134	-0.132	-0.131	-0.130	-0.130	-0.130	-0.131	-0.131	-0.132	-0.135	-0.136	-0.139	-0.141	-0.145	-0.148	-0.151	-0.154	-0.158	-0.161	-0.164	-0.169	-0.171	-0.176	-0.180	-0.184	-0.188	-0.191	-0.195	-0.199	-0.202	-0.208	-0.210	-0.215	-0.219	-0.222	-0.226	-0.229	-0.234	-0.238	-0.240	-0.245	-0.248	-0.251	-0.255	-0.259	-0.262	-0.266	-0.271	-0.275	-0.279	-0.284	-0.289	-0.292	-0.299	-0.304	-0.310	-0.315	-0.321	-0.328	-0.334	-0.341	-0.348	-0.355	-0.364	-0.371	-0.379	-0.388	-0.396	-0.406	-0.415	-0.425	-0.435	-0.445	-0.456	-0.466	-0.476	-0.488	-0.498	-0.510	-0.520	-0.531	-0.542	-0.555	-0.565	-0.576	-0.588	-0.598	-0.610	-0.621	-0.630	-0.641	-0.651	-0.662	-0.672	-0.681	-0.690	-0.700	-0.709	-0.716	-0.725	-0.732	-0.740	-0.746	-0.752	-0.759	-0.765	-0.769	-0.774	-0.779	-0.781	-0.785	-0.789	-0.791	-0.792	-0.795	-0.796	-0.798	-0.799	-0.799	-0.798	-0.798	-0.798	-0.796	-0.795	-0.794	-0.792	-0.790	-0.788	-0.785	-0.784	-0.781	-0.779	-0.775	-0.772	-0.769	-0.766	-0.764	-0.761	-0.758	-0.755	-0.751	-0.749	-0.748	-0.744	-0.742	-0.740	-0.738	-0.736	-0.735	-0.734	-0.734	-0.732	-0.731	-0.732	-0.732	-0.732	-0.735	-0.736	-0.738	-0.740	-0.742	-0.745	-0.749	-0.754	-0.759	-0.764	-0.769	-0.775	-0.782	-0.789	-0.796	-0.805	-0.812	-0.822	-0.831	-0.841	-0.852	-0.864	-0.875	-0.888	-0.900	-0.912	-0.925	-0.940	-0.954	-0.969	-0.984	-1.000	-1.014	-1.031	-1.046	-1.064	-1.081	-1.098	-1.115	-1.132	-1.150	-1.168	-1.185	-1.204	-1.221	-1.239	-1.256	-1.275	-1.292	-1.310	-1.328	-1.345	-1.362	-1.379	-1.395	-1.411	-1.426	-1.442	-1.456	-1.471	-1.485	-1.498	-1.511	-1.524	-1.534	-1.546	-1.555	-1.565	-1.574	-1.582	-1.591	-1.598	-1.604	-1.609	-1.615	-1.619	-1.621	-1.625	-1.626	-1.626	-1.628	-1.628	-1.626	-1.625	-1.622	-1.620	-1.615	-1.611	-1.606	-1.601	-1.595	-1.588	-1.581	-1.574	-1.566	-1.558	-1.548	-1.539	-1.530	-1.519	-1.509	-1.498	-1.488	-1.476	-1.465	-1.454	-1.441	-1.430	-1.418	-1.405	-1.394	-1.381	-1.370	-1.359	-1.345	-1.334	-1.321	-1.311	-1.299	-1.288	-1.276	-1.265	-1.254	-1.245	-1.234	-1.224	-1.215	-1.205	-1.196	-1.186	-1.178	-1.170	-1.162	-1.154	-1.148	-1.141	-1.135	-1.129	-1.124	-1.118	-1.114	-1.109	-1.105	-1.101	-1.099	-1.095	-1.092	-1.091	-1.089	-1.088	-1.086	-1.086	-1.085	-1.086	-1.086	-1.088	-1.088	-1.089	-1.090	-1.091	-1.094	-1.095	-1.098	-1.100	-1.102	-1.105	-1.106	-1.109	-1.111	-1.112	-1.115	-1.116	-1.119	-1.120	-1.121	-1.121	-1.122	-1.122	-1.121	-1.120	-1.120	-1.118	-1.116	-1.112	-1.110	-1.105	-1.101	-1.095	-1.090	-1.084	-1.078	-1.069	-1.059	-1.050	-1.040	-1.030	-1.018	-1.006	-0.992	-0.980	-0.966	-0.951	-0.936	-0.921	-0.904	-0.888	-0.870	-0.852	-0.835	-0.816	-0.798	-0.779	-0.760	-0.740	-0.721	-0.700	-0.681	-0.661	-0.641	-0.622	-0.602	-0.582	-0.564	-0.545	-0.525	-0.506	-0.488	-0.470	-0.451	-0.435	-0.419	-0.401	-0.386	-0.370	-0.354	-0.339	-0.325	-0.311	-0.298	-0.284	-0.271	-0.259	-0.248	-0.236	-0.225	-0.216	-0.206	-0.196	-0.186	-0.178	-0.169	-0.160	-0.152	-0.144	-0.138	-0.130	-0.122	-0.116	-0.110	-0.101	-0.096	-0.090	-0.082	-0.078	-0.071	-0.065	-0.059	-0.052	-0.046	-0.040	-0.034	-0.028	-0.021	-0.015	-0.009	-0.002	0.005	0.011	0.019	0.025	0.032	0.039	0.046	0.055	0.061	0.069	0.078	0.085	0.092	0.101	0.111	0.120	0.129	0.138	0.146	0.158	0.166	0.176	0.186	0.196	0.208	0.218	0.229	0.241	0.252	0.264	0.276	0.288	0.300	0.312	0.325	0.338	0.350	0.362	0.376	0.389	0.402	0.415	0.428	0.441	0.454	0.468	0.480	0.494	0.506	0.519	0.530	0.542	0.555	0.566	0.578	0.588	0.599	0.608	0.619	0.626	0.636	0.644	0.651	0.658	0.664	0.670	0.674	0.679	0.681	0.685	0.686	0.688	0.688	0.688	0.686	0.685	0.682	0.679	0.674	0.669	0.664	0.658	0.650	0.642	0.635	0.626	0.615	0.606	0.595	0.584	0.571	0.559	0.546	0.534	0.520	0.506	0.491	0.478	0.462	0.446	0.431	0.415	0.399	0.384	0.366	0.350	0.332	0.316	0.299	0.284	0.266	0.249	0.231	0.214	0.198	0.179	0.162	0.144	0.126	0.108	0.090	0.072	0.055	0.036	0.018	-0.001	-0.020	-0.039	-0.058	-0.078	-0.098	-0.116	-0.138	-0.158	-0.179	-0.199	-0.221	-0.241	-0.264	-0.286	-0.308	-0.331	-0.354	-0.376	-0.400	-0.424	-0.446	-0.471	-0.495	-0.519	-0.542	-0.569	-0.592	-0.618	-0.641	-0.666	-0.689	-0.714	-0.739	-0.761	-0.784	-0.808	-0.830	-0.852	-0.874	-0.895	-0.915	-0.935	-0.955	-0.974	-0.991	-1.009	-1.025	-1.040	-1.055	-1.069	-1.082	-1.094	-1.104	-1.114	-1.122	-1.129	-1.135	-1.141	-1.145	-1.148	-1.150	-1.150	-1.150	-1.149	-1.145	-1.141	-1.136	-1.130	-1.122	-1.114	-1.105	-1.095	-1.082	-1.071	-1.058	-1.044	-1.029	-1.014	-0.998	-0.980	-0.961	-0.944	-0.925	-0.905	-0.884	-0.864	-0.842	-0.821	-0.800	-0.778	-0.754	-0.731	-0.708	-0.684	-0.661	-0.638	-0.614	-0.589	-0.565	-0.541	-0.516	-0.492	-0.469	-0.445	-0.421	-0.396	-0.372	-0.349	-0.325	-0.301	-0.279	-0.254	-0.231	-0.209	-0.186	-0.162	-0.140	-0.118	-0.095	-0.074	-0.051	-0.030	-0.008	0.012	0.034	0.055	0.074	0.095	0.114	0.132	0.151	0.170	0.189	0.206	0.224	0.240	0.256	0.272	0.288	0.302	0.316	0.330	0.342	0.356	0.368	0.380	0.390	0.400	0.408	0.418	0.425	0.431	0.438	0.444	0.449	0.454	0.456	0.459	0.461	0.462	0.462	0.464	0.462	0.460	0.459	0.455	0.452	0.449	0.442	0.438	0.431	0.425	0.419	0.411	0.404	0.395	0.386	0.378	0.368	0.358	0.346	0.336	0.325	0.314	0.302	0.291	0.279	0.268	0.255	0.241	0.230	0.218	0.205	0.192	0.179	0.168	0.154	0.142	0.129	0.118	0.105	0.092	0.080	0.069	0.056	0.045	0.034	0.022	0.011	0.000	-0.010	-0.021	-0.030	-0.040	-0.049	-0.059	-0.068	-0.075	-0.084	-0.091	-0.098	-0.105	-0.111	-0.116	-0.122	-0.128	-0.132	-0.138	-0.140	-0.144	-0.148	-0.149	-0.151	-0.151	-0.154	-0.152	-0.154	-0.152	-0.151	-0.150	-0.148	-0.144	-0.141	-0.138	-0.132	-0.128	-0.124	-0.118	-0.111	-0.105	-0.099	-0.091	-0.084	-0.075	-0.066	-0.059	-0.050	-0.040	-0.031	-0.021	-0.012	-0.002	0.009	0.018	0.029	0.039	0.048	0.059	0.069	0.079	0.089	0.098	0.108	0.118	0.126	0.135	0.144	0.152	0.161	0.168	0.175	0.182	0.190	0.196	0.202	0.208	0.214	0.220	0.225	0.229	0.234	0.236	0.240	0.244	0.246	0.249	0.251	0.254	0.255	0.258	0.258	0.259	0.260	0.261	0.262	0.262	0.264	0.264	0.265	0.265	0.265	0.266	0.266	0.266	0.268	0.268	0.270	0.270	0.271	0.272	0.274	0.274	0.276	0.276	0.279	0.280	0.282	0.284	0.285	0.288	0.289	0.290	0.292	0.295	0.296	0.298	0.300	0.301	0.302	0.304	0.305	0.305	0.306	0.308	0.308	0.308	0.308	0.308	0.306	0.305	0.304	0.301	0.301	0.299	0.295	0.292	0.289	0.285	0.281	0.276	0.271	0.266	0.260	0.255	0.248	0.242	0.235	0.228	0.220	0.212	0.205	0.198	0.190	0.181	0.172	0.165	0.156	0.149	0.139	0.131	0.122	0.115	0.106	0.100	0.091	0.084	0.076	0.069	0.062	0.055	0.049	0.044	0.038	0.032	0.028	0.024	0.019	0.015	0.012	0.009	0.006	0.004	0.001	0.000	-0.001	-0.001	-0.002	-0.002	-0.002	-0.001	-0.001	0.001	0.002	0.005	0.008	0.010	0.012	0.016	0.019	0.024	0.028	0.034	0.038	0.044	0.050	0.056	0.064	0.070	0.078	0.085	0.092	0.102	0.111	0.121	0.131	0.141	0.152	0.165	0.176	0.189	0.202	0.218	0.231	0.246	0.261	0.279	0.295	0.312	0.330	0.349	0.368	0.386	0.408	0.426	0.449	0.469	0.491	0.514	0.535	0.559	0.581	0.605	0.630	0.654	0.676	0.701	0.725	0.750	0.775	0.798	0.822	0.846	0.869	0.894	0.916	0.939	0.960	0.982	1.004	1.024	1.044	1.062	1.081	1.099	1.115	1.131	1.146	1.160	1.172	1.186	1.196	1.208	1.216	1.225	1.231	1.238	1.242	1.246	1.250	1.251	1.254	1.254	1.252	1.251	1.249	1.246	1.241	1.238	1.232	1.226	1.219	1.212	1.205	1.198	1.189	1.179	1.170	1.162	1.152	1.144	1.134	1.125	1.115	1.106	1.096	1.089	1.080	1.072	1.065	1.058	1.052	1.046	1.041	1.036	1.032	1.030	1.028	1.025	1.024	1.024	1.025	1.026	1.028	1.030	1.034	1.039	1.044	1.050	1.056	1.064	1.071	1.081	1.090	1.100	1.110	1.120	1.131	1.142	1.154	1.166	1.179	1.191	1.204	1.218	1.230	1.242	1.256	1.268	1.280	1.292	1.305	1.316	1.329	1.340	1.351	1.362	1.372	1.381	1.390	1.399	1.406	1.414	1.421	1.428	1.434	1.439	1.442	1.446	1.450	1.452	1.455	1.456	1.458	1.458	1.458	1.458	1.456	1.455	1.452	1.451	1.449	1.446	1.442	1.439	1.436	1.431	1.428	1.422	1.419	1.415	1.410	1.405	1.400	1.395	1.391	1.385	1.381	1.378	1.372	1.368	1.364	1.359	1.355	1.351	1.348	1.345	1.341	1.338	1.334	1.331	1.329	1.325	1.324	1.320	1.319	1.315	1.314	1.310	1.309	1.308	1.304	1.301	1.300	1.298	1.295	1.292	1.290	1.288	1.285	1.282	1.280	1.279	1.276	1.272	1.270	1.268	1.264	1.262	1.260	1.258	1.255	1.252	1.250	1.246	1.244	1.242	1.241	1.238	1.236	1.235	1.234	1.232	1.232	1.231	1.231	1.231	1.232	1.232	1.235	1.235	1.238	1.240	1.244	1.246	1.250	1.254	1.259	1.262	1.269	1.275	1.281	1.288	1.294	1.302	1.310	1.319	1.328	1.338	1.346	1.356	1.366	1.378	1.389	1.399	1.410	1.421	1.434	1.445	1.458	1.468	1.480	1.491	1.504	1.515	1.528	1.539	1.550	1.561	1.572	1.582	1.594	1.604	1.615	1.624	1.632	1.641	1.650	1.658	1.665	1.672	1.679	1.685	1.690	1.695	1.699	1.704	1.706	1.710	1.711	1.712	1.712	1.712	1.714	1.711	1.710	1.708	1.705	1.702	1.698	1.694	1.690	1.684	1.678	1.671	1.665	1.658	1.650	1.642	1.635	1.625	1.616	1.606	1.598	1.588	1.578	1.568	1.556	1.545	1.535	1.525	1.512	1.501	1.490	1.479	1.468	1.456	1.445	1.434	1.424	1.412	1.400	1.389	1.379	1.368	1.358	1.348	1.336	1.326	1.316	1.306	1.296	1.286	1.278	1.269	1.259	1.250	1.242	1.234	1.225	1.218	1.211	1.202	1.195	1.189	1.181	1.175	1.169	1.162	1.158	1.151	1.146	1.140	1.135	1.130	1.126	1.121	1.118	1.112	1.110	1.106	1.102	1.099	1.096	1.094	1.091	1.089	1.086	1.085	1.082	1.082	1.080	1.079	1.079	1.079	1.078	1.078	1.079	1.079	1.080	1.081	1.082	1.084	1.086	1.088	1.090	1.094	1.096	1.099	1.102	1.108	1.111	1.116	1.122	1.128	1.132	1.139	1.145	1.152	1.160	1.168	1.174	1.182	1.191	1.199	1.209	1.219	1.228	1.238	1.248	1.260	1.269	1.280	1.292	1.304	1.315	1.328	1.340	1.352	1.365	1.379	1.390	1.402	1.416	1.430	1.442	1.456	1.469	1.481	1.494	1.509	1.521	1.534	1.548	1.559	1.571	1.584	1.596	1.608	1.620	1.630	1.642	1.652	1.662	1.672	1.682	1.691	1.700	1.709	1.718	1.724	1.731	1.738	1.742	1.749	1.752	1.756	1.760	1.762	1.765	1.766	1.768	1.768	1.766	1.765	1.762	1.760	1.756	1.752	1.748	1.742	1.736	1.730	1.722	1.715	1.706	1.698	1.689	1.679	1.668	1.658	1.645	1.635	1.624	1.611	1.600	1.588	1.575	1.562	1.550	1.539	1.526	1.515	1.504	1.491	1.481	1.470	1.460	1.452	1.442	1.435	1.428	1.420	1.415	1.410	1.405	1.401	1.400	1.398	1.398	1.398	1.399	1.401	1.405	1.409	1.414	1.421	1.429	1.438	1.448	1.458	1.470	1.482	1.496	1.510	1.526	1.541	1.559	1.576	1.594	1.612	1.632	1.652	1.672	1.692	1.714	1.735	1.756	1.778	1.800	1.821	1.842	1.865	1.885	1.908	1.928	1.948	1.969	1.988	2.006	2.025	2.042	2.060	2.078	2.092	2.109	2.124	2.138	2.149	2.162	2.172	2.184	2.194	2.202	2.210	2.218	2.224	2.230	2.234	2.238	2.241	2.244	2.245	2.246	2.246	2.245	2.245	2.242	2.240	2.236	2.234	2.230	2.225	2.221	2.214	2.209	2.202	2.196	2.189	2.182	2.175	2.169	2.160	2.152	2.145	2.136	2.129	2.120	2.112	2.104	2.095	2.086	2.080	2.071	2.062	2.055	2.046	2.040	2.033	2.024	2.016	2.010	2.001	1.995	1.988	1.981	1.974	1.968	1.960	1.954	1.948	1.941	1.935	1.929	1.922	1.918	1.910	1.905	1.899	1.894	1.889	1.881	1.876	1.871	1.866	1.859	1.854	1.849	1.841	1.836	1.829	1.824	1.818	1.811	1.805	1.798	1.791	1.784	1.776	1.769	1.762	1.754	1.746	1.739	1.731	1.722	1.715	1.706	1.699	1.691	1.681	1.672	1.665	1.656	1.648	1.639	1.630	1.621	1.612	1.605	1.596	1.589	1.581	1.572	1.565	1.558	1.550	1.542	1.536	1.529	1.522	1.516	1.510	1.504	1.499	1.494	1.489	1.484	1.479	1.475	1.470	1.465	1.461	1.458	1.454	1.450	1.446	1.442	1.440	1.436	1.432	1.429	1.426	1.421	1.418	1.414	1.409	1.405	1.399	1.394	1.390	1.382	1.378	1.370	1.362	1.355	1.349	1.339	1.330	1.321	1.310	1.300	1.289	1.278	1.266	1.254	1.240	1.228	1.212	1.199	1.182	1.168	1.152	1.136	1.119	1.102	1.086	1.068	1.051	1.034	1.015	0.998	0.980	0.962	0.946	0.928	0.911	0.895	0.878	0.861	0.846	0.830	0.815	0.801	0.786	0.772	0.760	0.748	0.736	0.725	0.715	0.705	0.696	0.688	0.680	0.672	0.668	0.662	0.656	0.654	0.650	0.646	0.645	0.644	0.642	0.642	0.642	0.642	0.644	0.645	0.648	0.650	0.652	0.655	0.659	0.662	0.666	0.670	0.674	0.679	0.682	0.688	0.691	0.696	0.700	0.702	0.708	0.711	0.715	0.719	0.721	0.725	0.728	0.731	0.734	0.736	0.739	0.740	0.742	0.744	0.744	0.745	0.745	0.748	0.746	0.748	0.746	0.748	0.746	0.745	0.745	0.744	0.744	0.742	0.740	0.739	0.738	0.735	0.732	0.731	0.729	0.726	0.725	0.722	0.721	0.718	0.715	0.712	0.710	0.706	0.705	0.701	0.699	0.695	0.692	0.689	0.686	0.682	0.679	0.675	0.671	0.669	0.665	0.661	0.658	0.654	0.650	0.646	0.642	0.638	0.635	0.631	0.628	0.622	0.619	0.615	0.612	0.609	0.605	0.602	0.599	0.596	0.592	0.590	0.588	0.585	0.582	0.580	0.579	0.576	0.574	0.572	0.571	0.570	0.568	0.566	0.565	0.565	0.564	0.562	0.562	0.561	0.560	0.559	0.558	0.555	0.555	0.552	0.551	0.549	0.546	0.545	0.541	0.539	0.535	0.531	0.526	0.521	0.515	0.510	0.504	0.496	0.489	0.480	0.471	0.461	0.452	0.441	0.430	0.418	0.406	0.391	0.379	0.364	0.349	0.334	0.316	0.300	0.284	0.265	0.248	0.229	0.210	0.190	0.171	0.151	0.131	0.111	0.092	0.071	0.051	0.030	0.011	-0.010	-0.030	-0.050	-0.069	-0.089	-0.108	-0.126	-0.145	-0.162	-0.180	-0.196	-0.212	-0.228	-0.244	-0.259	-0.271	-0.285	-0.298	-0.309	-0.320	-0.330	-0.340	-0.348	-0.355	-0.362	-0.368	-0.372	-0.379	-0.381	-0.384	-0.386	-0.388	-0.388	-0.388	-0.386	-0.384	-0.380	-0.378	-0.372	-0.368	-0.360	-0.354	-0.348	-0.339	-0.330	-0.320	-0.309	-0.299	-0.288	-0.275	-0.262	-0.250	-0.236	-0.221	-0.208	-0.192	-0.176	-0.161	-0.145	-0.129	-0.111	-0.094	-0.076	-0.059	-0.040	-0.022	-0.004	0.014	0.032	0.051	0.070	0.089	0.108	0.126	0.145	0.164	0.182	0.200	0.220	0.238	0.258	0.275	0.292	0.311	0.329	0.348	0.365	0.382	0.400	0.416	0.435	0.451	0.469	0.485	0.501	0.518	0.535	0.550	0.568	0.582	0.599	0.615	0.631	0.646	0.662	0.678	0.694	0.709	0.724	0.739	0.754	0.769	0.784	0.799	0.812	0.828	0.842	0.856	0.870	0.884	0.898	0.912	0.925	0.939	0.950	0.964	0.976	0.989	1.000	1.011	1.022	1.034	1.044	1.055	1.065	1.075	1.084	1.092	1.102	1.111	1.120	1.128	1.135	1.142	1.150	1.158	1.164	1.171	1.178	1.185	1.190	1.196	1.202	1.210	1.216	1.222	1.228	1.235	1.241	1.249	1.256	1.262	1.270	1.278	1.285	1.292	1.301	1.311	1.320	1.329	1.339	1.349	1.360	1.370	1.381	1.394	1.405	1.418	1.430	1.442	1.456	1.469	1.482	1.495	1.510	1.524	1.538	1.551	1.565	1.580	1.592	1.606	1.620	1.634	1.646	1.659	1.672	1.685	1.696	1.709	1.719	1.729	1.739	1.749	1.759	1.768	1.775	1.782	1.790	1.796	1.801	1.806	1.811	1.816	1.820	1.824	1.826	1.829	1.830	1.832	1.834	1.835	1.835	1.835	1.835	1.835	1.835	1.835	1.834	1.834	1.832	1.832	1.831	1.831	1.831	1.830	1.830	1.830	1.830	1.830	1.831	1.832	1.832	1.835	1.838	1.839	1.841	1.845	1.848	1.851	1.855	1.859	1.864	1.869	1.874	1.879	1.885	1.890	1.898	1.904	1.910	1.919	1.926	1.934	1.942	1.950	1.959	1.968	1.976	1.986	1.996	2.006	2.016	2.027	2.038	2.049	2.061	2.071	2.084	2.096	2.110	2.122	2.136	2.150	2.164	2.179	2.192	2.208	2.224	2.240	2.258	2.274	2.291	2.310	2.328	2.348	2.368	2.388	2.409	2.430	2.452	2.475	2.499	2.521	2.546	2.571	2.598	2.624	2.650	2.676	2.705	2.732	2.762	2.790	2.821	2.851	2.881	2.912	2.944	2.975	3.006	3.039	3.071	3.105	3.138	3.170	3.201	3.235	3.268	3.301	3.334	3.366	3.399	3.431	3.462	3.495	3.526	3.556	3.588	3.619	3.649	3.678	3.706	3.734	3.762	3.790	3.815	3.841	3.866	3.891	3.914	3.939	3.960	3.981	4.003	4.021	4.040	4.059	4.075	4.091	4.108	4.122	4.136	4.149	4.162	4.174	4.184	4.194	4.204	4.211	4.219	4.226	4.232	4.239	4.244	4.248	4.252	4.256	4.260	4.262	4.265	4.266	4.268	4.269	4.270	4.271	4.271	4.272	4.272	4.274	4.274	4.274	4.274	4.275	4.275	4.275	4.275	4.278	4.278	4.279	4.279	4.281	4.282	4.284	4.286	4.288	4.291	4.294	4.296	4.300	4.304	4.306	4.310	4.314	4.319	4.322	4.328	4.330	4.335	4.340	4.344	4.349	4.354	4.359	4.361	4.366	4.371	4.375	4.379	4.382	4.386	4.390	4.392	4.395	4.398	4.401	4.404	4.405	4.406	4.408	4.409	4.410	4.409	4.410	4.409	4.408	4.406	4.405	4.404	4.400	4.398	4.395	4.392	4.390	4.385	4.382	4.378	4.374	4.369	4.365	4.360	4.354	4.350	4.344	4.338	4.332	4.328	4.320	4.315	4.309	4.302	4.298	4.290	4.285	4.278	4.272	4.266	4.260	4.255	4.249	4.244	4.238	4.232	4.226	4.221	4.215	4.211	4.206	4.201	4.196	4.192	4.189	4.184	4.181	4.178	4.174	4.170	4.169	4.165	4.164	4.161	4.160	4.159	4.159	4.159	4.158	4.159	4.160	4.160	4.162	4.164	4.166	4.169	4.171	4.175	4.179	4.182	4.186	4.191	4.196	4.202	4.208	4.214	4.220	4.226	4.234	4.240	4.248	4.254	4.262	4.270	4.279	4.285	4.294	4.302	4.310	4.318	4.325	4.332	4.340	4.348	4.354	4.361	4.366	4.372	4.379	4.384	4.389	4.394	4.398	4.401	4.404	4.406	4.408	4.410	4.410	4.411	4.410	4.409	4.408	4.405	4.402	4.399	4.394	4.389	4.384	4.378	4.371	4.364	4.356	4.348	4.339	4.330	4.320	4.310	4.300	4.289	4.278	4.266	4.254	4.241	4.229	4.216	4.202	4.190	4.175	4.162	4.149	4.135	4.120	4.106	4.093	4.077	4.065	4.050	4.036	4.022	4.009	3.995	3.980	3.966	3.954	3.940	3.926	3.912	3.900	3.888	3.875	3.861	3.850	3.838	3.825	3.814	3.802	3.790	3.779	3.768	3.755	3.746	3.735	3.725	3.712	3.704	3.694	3.682	3.674	3.664	3.654	3.644	3.634	3.625	3.616	3.608	3.598	3.589	3.580	3.571	3.564	3.555	3.546	3.536	3.529	3.520	3.512	3.504	3.496	3.486	3.479	3.471	3.462	3.454	3.445	3.436	3.428	3.420	3.411	3.402	3.395	3.385	3.378	3.368	3.359	3.350	3.340	3.331	3.322	3.314	3.304	3.294	3.285	3.276	3.266	3.256	3.246	3.236	3.226	3.216	3.206	3.196	3.186	3.178	3.166	3.158	3.148	3.138	3.129	3.119	3.109	3.100	3.090	3.080	3.071	3.062	3.054	3.045	3.036	3.029	3.020	3.012	3.005	2.998	2.990	2.984	2.978	2.970	2.965	2.959	2.954	2.949	2.944	2.940	2.936	2.931	2.929	2.926	2.924	2.921	2.919	2.919	2.916	2.915	2.916	2.915	2.916	2.916	2.918	2.920	2.921	2.922	2.926	2.929	2.932	2.935	2.939	2.942	2.948	2.952	2.958	2.962	2.969	2.975	2.982	2.988	2.995	3.002	3.009	3.016	3.024	3.031	3.040	3.048	3.055	3.064	3.072	3.081	3.089	3.098	3.106	3.115	3.124	3.131	3.140	3.149	3.156	3.165	3.172	3.180	3.188	3.195	3.202	3.210	3.216	3.224	3.229	3.235	3.241	3.245	3.251	3.255	3.259	3.262	3.266	3.269	3.271	3.274	3.275	3.276	3.276	3.278	3.276	3.275	3.275	3.274	3.270	3.268	3.265	3.261	3.258	3.254	3.248	3.242	3.236	3.230	3.224	3.216	3.208	3.200	3.191	3.181	3.172	3.161	3.152	3.140	3.129	3.118	3.105	3.092	3.080	3.066	3.052	3.039	3.025	3.010	2.994	2.979	2.962	2.946	2.929	2.911	2.894	2.876	2.858	2.839	2.820	2.800	2.781	2.761	2.741	2.720	2.700	2.679	2.658	2.636	2.615	2.594	2.571	2.550	2.528	2.506	2.485	2.464	2.441	2.421	2.399	2.378	2.358	2.336	2.316	2.298	2.278	2.259	2.240	2.221	2.205	2.188	2.171	2.156	2.140	2.126	2.112	2.100	2.088	2.076	2.066	2.058	2.049	2.041	2.035	2.029	2.022	2.019	2.015	2.011	2.010	2.009	2.009	2.009	2.010	2.011	2.015	2.018	2.020	2.024	2.030	2.034	2.039	2.044	2.051	2.056	2.062	2.070	2.075	2.082	2.089	2.095	2.102	2.109	2.114	2.120	2.125	2.130	2.135	2.140	2.142	2.146	2.150	2.152	2.154	2.156	2.156	2.159	2.158	2.158	2.158	2.155	2.152	2.150	2.148	2.142	2.140	2.135	2.130	2.124	2.119	2.111	2.106	2.099	2.091	2.082	2.075	2.068	2.058	2.049	2.040	2.031	2.021	2.011	2.001	1.992	1.982	1.971	1.961	1.950	1.940	1.930	1.919	1.908	1.898	1.886	1.876	1.865	1.855	1.844	1.831	1.820	1.809	1.798	1.786	1.774	1.762	1.751	1.740	1.726	1.715	1.702	1.690	1.679	1.666	1.654	1.640	1.628	1.616	1.602	1.589	1.576	1.562	1.549	1.536	1.522	1.509	1.495	1.481	1.466	1.454	1.440	1.426	1.412	1.398	1.384	1.370	1.356	1.342	1.329	1.316	1.304	1.290	1.276	1.264	1.251	1.239	1.226	1.214	1.201	1.190	1.178	1.168	1.156	1.144	1.134	1.124	1.114	1.104	1.094	1.084	1.074	1.066	1.056	1.049	1.040	1.032	1.025	1.018	1.011	1.004	0.998	0.991	0.985	0.980	0.975	0.970	0.965	0.960	0.955	0.952	0.948	0.944	0.940	0.936	0.934	0.931	0.928	0.926	0.922	0.920	0.919	0.918	0.915	0.914	0.912	0.911	0.909	0.909	0.908	0.908	0.908	0.906	0.906	0.908	0.908	0.908	0.908	0.909	0.909	0.910	0.911	0.912	0.915	0.916	0.919	0.921	0.925	0.928	0.930	0.934	0.939	0.942	0.948	0.951	0.958	0.962	0.969	0.976	0.982	0.990	0.998	1.005	1.015	1.024	1.032	1.042	1.052	1.064	1.074	1.085	1.098	1.109	1.121	1.134	1.148	1.160	1.175	1.189	1.201	1.218	1.231	1.246	1.261	1.276	1.291	1.306	1.322	1.338	1.352	1.369	1.384	1.399	1.414	1.429	1.444	1.459	1.474	1.488	1.502	1.516	1.530	1.544	1.558	1.571	1.584	1.596	1.609	1.621	1.632	1.645	1.656	1.669	1.679	1.691	1.701	1.712	1.722	1.734	1.742	1.754	1.764	1.774	1.785	1.794	1.805	1.814	1.825	1.835	1.845	1.856	1.866	1.876	1.888	1.899	1.910	1.921	1.934	1.945	1.958	1.970	1.981	1.995	2.009	2.021	2.036	2.050	2.064	2.079	2.094	2.109	2.124	2.139	2.155	2.172	2.188	2.204	2.222	2.238	2.255	2.274	2.291	2.309	2.326	2.345	2.362	2.381	2.400	2.419	2.436	2.455	2.472	2.491	2.510	2.529	2.546	2.564	2.582	2.600	2.618	2.635	2.652	2.670	2.686	2.701	2.719	2.734	2.750	2.764	2.778	2.791	2.804	2.816	2.829	2.840	2.851	2.861	2.870	2.880	2.888	2.894	2.900	2.906	2.911	2.914	2.918	2.919	2.920	2.921	2.921	2.920	2.916	2.914	2.909	2.905	2.899	2.891	2.884	2.875	2.865	2.855	2.845	2.834	2.821	2.809	2.795	2.780	2.764	2.749	2.734	2.718	2.700	2.684	2.665	2.648	2.630	2.611	2.592	2.575	2.558	2.538	2.519	2.501	2.482	2.465	2.446	2.429	2.411	2.394	2.376	2.360	2.344	2.329	2.312	2.298	2.282	2.268	2.255	2.241	2.229	2.216	2.204	2.192	2.182	2.172	2.161	2.152	2.144	2.135	2.126	2.120	2.112	2.106	2.099	2.092	2.088	2.081	2.076	2.072	2.069	2.064	2.060	2.056	2.052	2.050	2.046	2.044	2.041	2.039	2.036	2.034	2.033	2.030	2.029	2.026	2.025	2.024	2.021	2.021	2.020	2.019	2.018	2.016	2.016	2.015	2.014	2.014	2.014	2.013	2.013	2.013	2.013	2.013	2.013	2.014	2.015	2.015	2.015	2.018	2.019	2.020	2.022	2.024	2.025	2.027	2.030	2.033	2.036	2.040	2.042	2.047	2.051	2.056	2.060	2.066	2.070	2.075	2.081	2.088	2.094	2.100	2.106	2.114	2.121	2.129	2.136	2.145	2.152	2.161	2.170	2.178	2.188	2.196	2.208	2.216	2.226	2.238	2.249	2.259	2.270	2.281	2.292	2.305	2.316	2.329	2.341	2.354	2.368	2.380	2.394	2.409	2.422	2.436	2.451	2.465	2.480	2.496	2.511	2.526	2.542	2.558	2.574	2.590	2.605	2.622	2.639	2.656	2.672	2.689	2.706	2.722	2.740	2.756	2.774	2.790	2.808	2.824	2.841	2.858	2.874	2.890	2.906	2.920	2.936	2.951	2.966	2.980	2.994	3.009	3.021	3.034	3.046	3.059	3.070	3.081	3.091	3.101	3.111	3.119	3.128	3.136	3.144	3.150	3.156	3.161	3.168	3.172	3.178	3.180	3.184	3.188	3.190	3.191	3.194	3.195	3.196	3.199	3.199	3.199	3.200	3.200	3.201	3.200	3.200	3.200	3.200	3.200	3.201	3.200	3.200	3.201	3.202	3.202	3.204	3.205	3.205	3.206	3.209	3.211	3.212	3.215	3.218	3.220	3.224	3.226	3.230	3.232	3.236	3.240	3.244	3.248	3.251	3.255	3.258	3.262	3.266	3.270	3.272	3.276	3.279	3.281	3.284	3.286	3.289	3.290	3.292	3.294	3.295	3.295	3.295	3.296	3.295	3.294	3.292	3.291	3.290	3.288	3.284	3.281	3.278	3.275	3.271	3.268	3.262	3.258	3.254	3.249	3.244	3.239	3.235	3.230	3.225	3.220	3.215	3.210	3.206	3.202	3.198	3.195	3.190	3.188	3.185	3.182	3.181	3.178	3.176	3.176	3.175	3.175	3.174	3.174	3.175	3.176	3.176	3.179	3.180	3.182	3.184	3.186	3.188	3.191	3.194	3.196	3.199	3.201	3.204	3.208	3.210	3.212	3.214	3.216	3.218	3.219	3.220	3.221	3.221	3.221	3.221	3.220	3.219	3.218	3.215	3.212	3.210	3.206	3.201	3.198	3.191	3.185	3.179	3.171	3.165	3.158	3.149	3.140	3.130	3.120	3.110	3.100	3.089	3.078	3.066	3.054	3.042	3.030	3.018	3.004	2.991	2.978	2.965	2.951	2.939	2.926	2.912	2.899	2.885	2.872	2.860	2.848	2.836	2.822	2.811	2.799	2.788	2.778	2.766	2.755	2.744	2.734	2.725	2.716	2.708	2.699	2.690	2.682	2.675	2.668	2.661	2.655	2.650	2.644	2.640	2.635	2.630	2.626	2.624	2.620	2.618	2.615	2.614	2.611	2.611	2.610	2.610	2.609	2.609	2.610	2.610	2.612	2.615	2.616	2.619	2.621	2.624	2.626	2.630	2.632	2.638	2.641	2.645	2.650	2.654	2.659	2.665	2.669	2.674	2.680	2.685	2.690	2.696	2.702	2.709	2.714	2.720	2.725	2.731	2.736	2.742	2.748	2.754	2.760	2.765	2.770	2.776	2.781	2.785	2.790	2.795	2.801	2.805	2.809	2.812	2.816	2.820	2.824	2.826	2.830	2.832	2.835	2.838	2.839	2.841	2.842	2.844	2.845	2.846	2.846	2.846	2.846	2.846	2.846	2.845	2.844	2.841	2.841	2.839	2.835	2.832	2.830	2.826	2.824	2.820	2.815	2.811	2.806	2.802	2.798	2.791	2.785	2.780	2.774	2.766	2.760	2.754	2.746	2.739	2.730	2.722	2.715	2.708	2.698	2.689	2.680	2.670	2.661	2.651	2.641	2.630	2.620	2.610	2.599	2.588	2.576	2.565	2.554	2.542	2.530	2.518	2.506	2.494	2.480	2.468	2.454	2.441	2.428	2.414	2.400	2.386	2.371	2.356	2.342	2.326	2.311	2.296	2.280	2.265	2.248	2.232	2.215	2.199	2.182	2.165	2.148	2.130	2.112	2.095	2.076	2.059	2.042	2.024	2.005	1.988	1.970	1.952	1.935	1.918	1.899	1.882	1.865	1.848	1.830	1.815	1.799	1.782	1.768	1.751	1.736	1.722	1.709	1.696	1.682	1.669	1.658	1.646	1.635	1.624	1.614	1.604	1.595	1.585	1.578	1.570	1.562	1.554	1.548	1.541	1.534	1.528	1.522	1.515	1.510	1.504	1.498	1.492	1.486	1.480	1.474	1.468	1.460	1.452	1.445	1.438	1.429	1.419	1.409	1.399	1.388	1.378	1.364	1.351	1.338	1.322	1.308	1.291	1.274	1.256	1.238	1.219	1.199	1.178	1.156	1.134	1.111	1.088	1.064	1.039	1.014	0.988	0.962	0.935	0.909	0.881	0.855	0.828	0.800	0.774	0.746	0.720	0.692	0.666	0.639	0.614	0.589	0.564	0.540	0.516	0.492	0.471	0.449	0.429	0.408	0.389	0.370	0.352	0.336	0.321	0.306	0.291	0.279	0.268	0.256	0.246	0.238	0.230	0.222	0.216	0.211	0.208	0.204	0.201	0.200	0.199	0.199	0.200	0.201	0.202	0.206	0.211	0.215	0.220	0.226	0.232	0.240	0.248	0.256	0.265	0.274	0.282	0.294	0.304	0.315	0.328	0.339	0.351	0.365	0.379	0.391	0.406	0.420	0.435	0.450	0.464	0.480	0.495	0.511	0.526	0.542	0.559	0.575	0.590	0.608	0.622	0.639	0.654	0.670	0.685	0.700	0.714	0.729	0.742	0.756	0.769	0.781	0.794	0.805	0.816	0.825	0.835	0.844	0.851	0.859	0.865	0.870	0.875	0.879	0.881	0.884	0.884	0.884	0.884	0.881	0.879	0.876	0.872	0.866	0.861	0.854	0.846	0.838	0.829	0.820	0.810	0.799	0.786	0.775	0.762	0.749	0.736	0.722	0.709	0.695	0.680	0.666	0.650	0.636	0.622	0.606	0.591	0.578	0.562	0.549	0.534	0.520	0.506	0.492	0.479	0.466	0.454	0.441	0.428	0.416	0.404	0.392	0.381	0.370	0.359	0.350	0.340	0.329	0.320	0.311	0.302	0.292	0.285	0.276	0.269	0.260	0.252	0.245	0.238	0.230	0.222	0.215	0.209	0.202	0.196	0.189	0.182	0.176	0.170	0.164	0.158	0.152	0.146	0.142	0.136	0.131	0.126	0.122	0.118	0.114	0.110	0.106	0.104	0.100	0.096	0.094	0.091	0.089	0.088	0.085	0.084	0.082	0.081	0.081	0.080	0.079	0.079	0.076	0.076	0.076	0.075	0.075	0.075	0.074	0.072	0.072	0.072	0.070	0.069	0.068	0.068	0.065	0.061	0.060	0.056	0.054	0.050	0.045	0.041	0.035	0.030	0.024	0.018	0.010	0.004	-0.005	-0.012	-0.022	-0.031	-0.040	-0.050	-0.060	-0.071	-0.081	-0.092	-0.104	-0.115	-0.126	-0.138	-0.149	-0.161	-0.172	-0.184	-0.195	-0.206	-0.218	-0.228	-0.236	-0.248	-0.256	-0.265	-0.274	-0.280	-0.289	-0.294	-0.300	-0.305	-0.309	-0.312	-0.315	-0.318	-0.319	-0.319	-0.318	-0.316	-0.314	-0.311	-0.308	-0.301	-0.296	-0.290	-0.282	-0.275	-0.268	-0.256	-0.246	-0.236	-0.225	-0.212	-0.200	-0.188	-0.174	-0.159	-0.146	-0.130	-0.116	-0.100	-0.085	-0.070	-0.052	-0.036	-0.020	-0.004	0.014	0.029	0.046	0.062	0.080	0.096	0.112	0.129	0.146	0.161	0.178	0.194	0.210	0.226	0.241	0.258	0.272	0.288	0.302	0.316	0.332	0.346	0.361	0.375	0.389	0.402	0.416	0.430	0.442	0.456	0.469	0.480	0.492	0.505	0.516	0.528	0.540	0.550	0.561	0.571	0.581	0.590	0.601	0.609	0.618	0.626	0.635	0.642	0.649	0.656	0.662	0.669	0.674	0.679	0.684	0.688	0.691	0.695	0.698	0.699	0.701	0.702	0.702	0.702	0.701	0.701	0.700	0.699	0.695	0.692	0.689	0.686	0.681	0.678	0.671	0.666	0.660	0.655	0.649	0.642	0.634	0.628	0.620	0.611	0.604	0.596	0.586	0.579	0.570	0.561	0.554	0.544	0.536	0.526	0.518	0.509	0.501	0.492	0.485	0.476	0.469	0.461	0.454	0.446	0.439	0.431	0.425	0.418	0.411	0.405	0.398	0.392	0.388	0.381	0.376	0.371	0.365	0.360	0.355	0.351	0.346	0.341	0.336	0.332	0.328	0.322	0.318	0.314	0.309	0.304	0.299	0.294	0.289	0.282	0.279	0.272	0.266	0.261	0.254	0.248	0.240	0.234	0.226	0.219	0.210	0.202	0.194	0.185	0.175	0.166	0.155	0.146	0.135	0.125	0.114	0.102	0.090	0.079	0.066	0.054	0.041	0.028	0.014	0.000	-0.012	-0.028	-0.041	-0.058	-0.071	-0.088	-0.102	-0.118	-0.132	-0.149	-0.165	-0.181	-0.198	-0.214	-0.230	-0.246	-0.262	-0.279	-0.295	-0.311	-0.328	-0.344	-0.361	-0.376	-0.392	-0.409	-0.425	-0.441	-0.456	-0.471	-0.486	-0.501	-0.515	-0.530	-0.544	-0.556	-0.570	-0.584	-0.595	-0.608	-0.618	-0.629	-0.638	-0.649	-0.656	-0.665	-0.671	-0.679	-0.685	-0.690	-0.695	-0.699	-0.701	-0.704	-0.705	-0.706	-0.705	-0.704	-0.701	-0.696	-0.692	-0.686	-0.681	-0.672	-0.665	-0.654	-0.645	-0.631	-0.619	-0.605	-0.589	-0.574	-0.558	-0.538	-0.519	-0.499	-0.478	-0.456	-0.431	-0.409	-0.384	-0.359	-0.332	-0.305	-0.278	-0.250	-0.221	-0.191	-0.161	-0.131	-0.100	-0.070	-0.039	-0.008	0.022	0.055	0.085	0.116	0.148	0.179	0.209	0.238	0.268	0.296	0.325	0.352	0.380	0.406	0.432	0.456	0.481	0.504	0.525	0.545	0.565	0.584	0.601	0.618	0.634	0.646	0.660	0.671	0.682	0.691	0.699	0.705	0.711	0.715	0.719	0.720	0.720	0.720	0.719	0.716	0.712	0.709	0.701	0.695	0.688	0.679	0.670	0.660	0.649	0.638	0.625	0.614	0.600	0.586	0.572	0.558	0.544	0.529	0.512	0.496	0.481	0.468	0.451	0.436	0.421	0.406	0.391	0.378	0.362	0.349	0.335	0.322	0.310	0.299	0.288	0.276	0.268	0.256	0.249	0.240	0.232	0.228	0.222	0.218	0.212	0.209	0.208	0.205	0.204	0.205	0.206	0.208	0.210	0.212	0.218	0.221	0.228	0.235	0.241	0.250	0.258	0.268	0.276	0.288	0.298	0.309	0.320	0.332	0.345	0.359	0.370	0.384	0.399	0.412	0.426	0.441	0.455	0.469	0.484	0.499	0.512	0.526	0.540	0.555	0.569	0.582	0.596	0.609	0.621	0.634	0.646	0.659	0.670	0.682	0.694	0.704	0.714	0.724	0.734	0.744	0.752	0.761	0.769	0.778	0.785	0.792	0.798	0.805	0.812	0.818	0.824	0.829	0.834	0.839	0.844	0.849	0.854	0.859	0.862	0.866	0.870	0.874	0.878	0.882	0.885	0.889	0.892	0.896	0.899	0.902	0.906	0.910	0.912	0.916	0.919	0.922	0.925	0.928	0.930	0.934	0.936	0.939	0.941	0.944	0.946	0.950	0.951	0.952	0.955	0.956	0.959	0.960	0.962	0.964	0.965	0.965	0.966	0.968	0.968	0.969	0.969	0.970	0.970	0.970	0.971	0.971	0.971	0.972	0.972	0.972	0.974	0.975	0.975	0.976	0.978	0.981	0.982	0.985	0.986	0.990	0.995	0.999	1.004	1.008	1.014	1.020	1.026	1.034	1.041	1.050	1.060	1.071	1.082	1.094	1.105	1.119	1.134	1.148	1.164	1.180	1.198	1.215	1.234	1.254	1.275	1.295	1.318	1.340	1.364	1.388	1.411	1.436	1.461	1.489	1.515	1.541	1.570	1.598	1.626	1.654	1.682	1.712	1.740	1.769	1.798	1.826	1.855	1.882	1.911	1.940	1.968	1.995	2.021	2.049	2.075	2.100	2.125	2.149	2.174	2.196	2.219	2.240	2.261	2.281	2.300	2.319	2.336	2.354	2.370	2.385	2.400	2.414	2.426	2.439	2.450	2.461	2.470	2.481	2.489	2.496	2.504	2.511	2.516	2.522	2.528	2.531	2.535	2.539	2.542	2.545	2.548	2.550	2.552	2.555	2.556	2.559	2.561	2.564	2.565	2.566	2.570	2.571	2.575	2.578	2.581	2.584	2.588	2.591	2.595	2.600	2.606	2.610	2.616	2.622	2.629	2.636	2.644	2.651	2.660	2.668	2.676	2.686	2.696	2.706	2.716	2.728	2.739	2.749	2.760	2.772	2.784	2.795	2.806	2.818	2.830	2.842	2.854	2.865	2.878	2.889	2.901	2.911	2.922	2.932	2.942	2.952	2.962	2.971	2.980	2.989	2.996	3.004	3.011	3.019	3.025	3.030	3.035	3.039	3.044	3.048	3.050	3.054	3.056	3.058	3.059	3.059	3.060	3.060	3.059	3.059	3.059	3.056	3.055	3.054	3.051	3.050	3.049	3.046	3.045	3.042	3.040	3.039	3.038	3.035	3.035	3.032	3.031	3.031	3.031	3.031	3.031	3.032	3.034	3.035	3.038	3.040	3.044	3.046	3.050	3.055	3.059	3.065	3.070	3.078	3.084	3.090	3.098	3.108	3.115	3.124	3.132	3.142	3.152	3.162	3.172	3.184	3.194	3.205	3.216	3.228	3.239	3.250	3.262	3.274	3.285	3.298	3.309	3.320	3.330	3.342	3.352	3.364	3.374	3.384	3.394	3.402	3.411	3.421	3.429	3.438	3.445	3.452	3.460	3.466	3.472	3.478	3.482	3.488	3.492	3.496	3.500	3.502	3.506	3.509	3.510	3.511	3.512	3.512	3.512	3.512	3.512	3.511	3.511	3.509	3.508	3.505	3.502	3.500	3.496	3.495	3.491	3.489	3.485	3.481	3.479	3.474	3.471	3.468	3.465	3.460	3.458	3.454	3.450	3.448	3.444	3.441	3.439	3.436	3.434	3.431	3.430	3.429	3.429	3.428	3.428	3.426	3.428	3.428	3.429	3.431	3.434	3.434	3.438	3.440	3.444	3.448	3.451	3.456	3.461	3.465	3.471	3.478	3.484	3.490	3.496	3.502	3.509	3.518	3.524	3.532	3.540	3.548	3.555	3.564	3.572	3.581	3.590	3.598	3.606	3.615	3.624	3.632	3.641	3.650	3.658	3.666	3.675	3.682	3.691	3.699	3.708	3.715	3.722	3.730	3.738	3.745	3.752	3.760	3.768	3.774	3.781	3.788	3.795	3.802	3.809	3.816	3.822	3.829	3.836	3.842	3.850	3.856	3.864	3.871	3.879	3.885	3.892	3.899	3.906	3.914	3.921	3.929	3.935	3.944	3.950	3.958	3.965	3.972	3.981	3.989	3.996	4.004	4.011	4.020	4.028	4.035	4.043	4.050	4.059	4.065	4.072	4.080	4.086	4.093	4.099	4.106	4.112	4.118	4.122	4.129	4.132	4.138	4.141	4.145	4.149	4.152	4.155	4.158	4.160	4.160	4.162	4.164	4.162	4.164	4.162	4.162	4.162	4.160	4.159	4.156	4.154	4.150	4.148	4.144	4.139	4.136	4.132	4.128	4.122	4.118	4.112	4.108	4.102	4.096	4.091	4.085	4.080	4.075	4.069	4.062	4.056	4.052	4.046	4.040	4.035	4.030	4.025	4.020	4.015	4.010	4.005	4.001	3.996	3.992	3.989	3.986	3.982	3.979	3.976	3.974	3.971	3.970	3.968	3.965	3.964	3.962	3.962	3.961	3.960	3.960	3.960	3.960	3.960	3.961	3.961	3.962	3.964	3.965	3.966	3.969	3.970	3.972	3.976	3.978	3.981	3.985	3.989	3.991	3.996	4.001	4.005	4.010	4.015	4.020	4.026	4.031	4.037	4.044	4.050	4.058	4.064	4.071	4.079	4.086	4.094	4.102	4.110	4.120	4.129	4.138	4.148	4.156	4.166	4.175	4.185	4.195	4.205	4.216	4.225	4.236	4.246	4.256	4.268	4.278	4.288	4.299	4.308	4.318	4.328	4.336	4.346	4.355	4.364	4.371	4.380	4.388	4.395	4.401	4.409	4.414	4.420	4.425	4.430	4.435	4.439	4.442	4.445	4.449	4.450	4.451	4.454	4.455	4.455	4.454	4.454	4.454	4.451	4.450	4.448	4.445	4.442	4.440	4.436	4.431	4.428	4.422	4.418	4.412	4.408	4.402	4.396	4.390	4.384	4.379	4.372	4.365	4.359	4.352	4.346	4.338	4.331	4.325	4.318	4.310	4.304	4.298	4.290	4.282	4.276	4.269	4.262	4.255	4.249	4.241	4.235	4.228	4.221	4.214	4.208	4.200	4.194	4.188	4.180	4.175	4.168	4.161	4.155	4.149	4.142	4.136	4.130	4.125	4.118	4.112	4.106	4.102	4.096	4.091	4.086	4.081	4.076	4.072	4.066	4.062	4.058	4.055	4.050	4.048	4.044	4.040	4.037	4.036	4.032	4.030	4.029	4.026	4.025	4.024	4.022	4.021	4.021	4.020	4.020	4.019	4.018	4.018	4.018	4.018	4.018	4.018	4.018	4.015	4.015	4.015	4.014	4.012	4.011	4.009	4.006	4.004	4.000	3.996	3.991	3.988	3.982	3.976	3.969	3.962	3.955	3.946	3.936	3.928	3.915	3.904	3.891	3.879	3.864	3.849	3.832	3.818	3.799	3.781	3.762	3.742	3.721	3.700	3.680	3.656	3.632	3.609	3.585	3.560	3.535	3.509	3.482	3.456	3.429	3.402	3.375	3.348	3.320	3.292	3.265	3.238	3.210	3.182	3.156	3.128	3.101	3.076	3.050	3.025	2.999	2.975	2.951	2.929	2.905	2.884	2.861	2.841	2.821	2.802	2.784	2.765	2.749	2.731	2.715	2.700	2.685	2.672	2.659	2.648	2.636	2.625	2.615	2.605	2.598	2.589	2.580	2.574	2.566	2.561	2.556	2.550	2.546	2.541	2.538	2.535	2.531	2.529	2.526	2.522	2.521	2.520	2.518	2.516	2.515	2.512	2.511	2.510	2.509	2.506	2.506	2.505	2.502	2.501	2.500	2.499	2.496	2.495	2.494	2.491	2.490	2.489	2.486	2.484	2.482	2.480	2.479	2.476	2.472	2.471	2.469	2.466	2.464	2.461	2.459	2.456	2.455	2.451	2.449	2.446	2.445	2.441	2.440	2.438	2.435	2.434	2.432	2.431	2.429	2.428	2.428	2.426	2.425	2.425	2.424	2.422	2.422	2.424	2.424	2.424	2.424	2.425	2.425	2.426	2.426	2.428	2.430	2.431	2.432	2.434	2.435	2.438	2.439	2.441	2.444	2.445	2.446	2.449	2.451	2.452	2.454	2.458	2.459	2.460	2.462	2.464	2.465	2.466	2.468	2.468	2.469	2.470	2.470	2.471	2.471	2.471	2.471	2.471	2.470	2.469	2.469	2.468	2.466	2.465	2.464	2.461	2.461	2.459	2.458	2.454	2.452	2.450	2.449	2.446	2.444	2.440	2.439	2.436	2.434	2.431	2.429	2.428	2.425	2.424	2.421	2.420	2.418	2.418	2.416	2.415	2.414	2.414	2.414	2.412	2.414	2.414	2.415	2.416	2.418	2.419	2.420	2.422	2.425	2.429	2.431	2.434	2.438	2.441	2.445	2.449	2.454	2.459	2.464	2.469	2.475	2.480	2.486	2.492	2.498	2.505	2.511	2.518	2.525	2.531	2.539	2.545	2.552	2.560	2.568	2.575	2.581	2.589	2.596	2.604	2.610	2.618	2.626	2.632	2.640	2.646	2.652	2.659	2.665	2.671	2.678	2.682	2.689	2.694	2.699	2.704	2.708	2.711	2.715	2.719	2.722	2.725	2.728	2.730	2.732	2.734	2.734	2.735	2.735	2.735	2.735	2.734	2.734	2.732	2.730	2.728	2.725	2.722	2.719	2.714	2.710	2.705	2.701	2.696	2.689	2.684	2.678	2.670	2.662	2.655	2.648	2.639	2.630	2.622	2.614	2.602	2.594	2.584	2.574	2.564	2.552	2.542	2.531	2.520	2.509	2.498	2.486	2.475	2.464	2.451	2.440	2.428	2.416	2.404	2.391	2.380	2.369	2.356	2.345	2.334	2.321	2.309	2.299	2.288	2.276	2.265	2.255	2.244	2.232	2.222	2.214	2.204	2.195	2.185	2.176	2.168	2.159	2.151	2.144	2.136	2.129	2.122	2.116	2.110	2.104	2.098	2.092	2.088	2.081	2.078	2.074	2.070	2.066	2.064	2.060	2.058	2.055	2.051	2.050	2.047	2.046	2.045	2.044	2.042	2.041	2.040	2.040	2.039	2.038	2.038	2.038	2.036	2.035	2.036	2.035	2.035	2.034	2.034	2.034	2.033	2.031	2.030	2.029	2.027	2.026	2.025	2.022	2.020	2.018	2.016	2.014	2.011	2.007	2.004	2.000	1.996	1.994	1.989	1.984	1.980	1.975	1.970	1.964	1.959	1.952	1.946	1.939	1.932	1.925	1.919	1.911	1.904	1.896	1.888	1.879	1.871	1.861	1.851	1.842	1.834	1.822	1.812	1.802	1.791	1.781	1.770	1.758	1.748	1.735	1.722	1.711	1.699	1.686	1.675	1.661	1.649	1.635	1.622	1.609	1.595	1.581	1.569	1.555	1.540	1.526	1.514	1.500	1.485	1.471	1.459	1.444	1.430	1.418	1.402	1.390	1.376	1.362	1.350	1.338	1.325	1.312	1.300	1.289	1.276	1.265	1.254	1.242	1.232	1.221	1.211	1.201	1.191	1.181	1.172	1.164	1.155	1.148	1.138	1.130	1.122	1.114	1.106	1.098	1.091	1.084	1.076	1.069	1.061	1.054	1.045	1.038	1.030	1.021	1.014	1.006	0.996	0.988	0.979	0.969	0.959	0.949	0.938	0.928	0.916	0.904	0.892	0.880	0.866	0.854	0.841	0.826	0.812	0.798	0.781	0.766	0.750	0.734	0.718	0.701	0.684	0.666	0.650	0.631	0.614	0.596	0.578	0.560	0.542	0.524	0.506	0.489	0.471	0.456	0.439	0.421	0.405	0.389	0.374	0.359	0.342	0.329	0.315	0.301	0.288	0.276	0.264	0.254	0.241	0.231	0.222	0.214	0.205	0.198	0.190	0.184	0.178	0.172	0.169	0.165	0.161	0.159	0.156	0.155	0.152	0.151	0.151	0.151	0.151	0.152	0.154	0.155	0.155	0.158	0.160	0.162	0.164	0.168	0.169	0.171	0.175	0.178	0.180	0.182	0.185	0.186	0.189	0.190	0.192	0.194	0.195	0.196	0.196	0.196	0.196	0.196	0.195	0.194	0.192	0.191	0.188	0.185	0.181	0.176	0.172	0.168	0.161	0.156	0.149	0.142	0.135	0.128	0.118	0.109	0.099	0.089	0.079	0.068	0.056	0.045	0.032	0.020	0.008	-0.006	-0.019	-0.032	-0.046	-0.060	-0.074	-0.089	-0.102	-0.116	-0.131	-0.145	-0.159	-0.172	-0.186	-0.199	-0.211	-0.225	-0.235	-0.248	-0.260	-0.270	-0.281	-0.290	-0.299	-0.309	-0.315	-0.324	-0.330	-0.336	-0.340	-0.344	-0.348	-0.351	-0.352	-0.354	-0.354	-0.354	-0.352	-0.350	-0.346	-0.342	-0.339	-0.334	-0.328	-0.322	-0.315	-0.306	-0.299	-0.291	-0.281	-0.271	-0.261	-0.251	-0.241	-0.230	-0.220	-0.209	-0.199	-0.188	-0.175	-0.164	-0.154	-0.142	-0.132	-0.121	-0.111	-0.102	-0.092	-0.084	-0.076	-0.068	-0.060	-0.054	-0.048	-0.041	-0.036	-0.031	-0.026	-0.024	-0.020	-0.019	-0.016	-0.016	-0.016	-0.016	-0.018	-0.019	-0.021	-0.024	-0.028	-0.032	-0.036	-0.040	-0.045	-0.052	-0.058	-0.064	-0.071	-0.079	-0.088	-0.094	-0.102	-0.111	-0.119	-0.128	-0.136	-0.145	-0.154	-0.162	-0.172	-0.181	-0.189	-0.198	-0.208	-0.215	-0.224	-0.231	-0.239	-0.249	-0.255	-0.262	-0.270	-0.276	-0.282	-0.289	-0.295	-0.301	-0.306	-0.312	-0.318	-0.322	-0.326	-0.331	-0.335	-0.338	-0.342	-0.346	-0.349	-0.351	-0.355	-0.359	-0.360	-0.362	-0.366	-0.368	-0.370	-0.371	-0.374	-0.375	-0.378	-0.380	-0.381	-0.384	-0.385	-0.386	-0.390	-0.391	-0.392	-0.396	-0.398	-0.399	-0.401	-0.404	-0.405	-0.408	-0.410	-0.411	-0.414	-0.416	-0.418	-0.419	-0.421	-0.422	-0.425	-0.426	-0.429	-0.430	-0.432	-0.434	-0.434	-0.436	-0.436	-0.436	-0.438	-0.439	-0.439	-0.438	-0.438	-0.438	-0.438	-0.436	-0.435	-0.434	-0.432	-0.430	-0.429	-0.426	-0.424	-0.420	-0.418	-0.414	-0.410	-0.406	-0.401	-0.398	-0.394	-0.389	-0.384	-0.379	-0.372	-0.366	-0.360	-0.355	-0.349	-0.342	-0.336	-0.329	-0.321	-0.315	-0.308	-0.300	-0.292	-0.284	-0.276	-0.268	-0.260	-0.250	-0.242	-0.234	-0.224	-0.214	-0.204	-0.194	-0.182	-0.172	-0.162	-0.151	-0.139	-0.128	-0.116	-0.104	-0.090	-0.078	-0.065	-0.050	-0.036	-0.022	-0.008	0.008	0.022	0.039	0.055	0.070	0.088	0.104	0.121	0.139	0.156	0.174	0.192	0.210	0.229	0.246	0.265	0.282	0.301	0.320	0.338	0.354	0.372	0.389	0.406	0.424	0.440	0.456	0.472	0.486	0.501	0.516	0.529	0.544	0.555	0.568	0.579	0.590	0.599	0.608	0.616	0.624	0.631	0.636	0.641	0.646	0.650	0.652	0.655	0.656	0.656	0.656	0.655	0.654	0.652	0.649	0.645	0.641	0.636	0.630	0.625	0.618	0.611	0.604	0.595	0.586	0.578	0.569	0.559	0.549	0.540	0.529	0.518	0.509	0.496	0.486	0.475	0.465	0.454	0.442	0.431	0.420	0.409	0.398	0.388	0.378	0.366	0.355	0.345	0.335	0.325	0.315	0.306	0.295	0.286	0.278	0.269	0.259	0.250	0.242	0.234	0.226	0.218	0.210	0.202	0.195	0.186	0.180	0.172	0.166	0.159	0.152	0.145	0.139	0.132	0.124	0.118	0.111	0.105	0.098	0.091	0.085	0.078	0.071	0.065	0.056	0.050	0.042	0.035	0.028	0.020	0.012	0.004	-0.005	-0.012	-0.020	-0.029	-0.038	-0.048	-0.058	-0.068	-0.076	-0.088	-0.098	-0.108	-0.119	-0.130	-0.141	-0.154	-0.165	-0.176	-0.190	-0.201	-0.214	-0.228	-0.241	-0.254	-0.268	-0.281	-0.295	-0.309	-0.322	-0.338	-0.351	-0.366	-0.380	-0.394	-0.409	-0.424	-0.439	-0.452	-0.468	-0.482	-0.496	-0.511	-0.526	-0.540	-0.554	-0.568	-0.581	-0.595	-0.609	-0.622	-0.635	-0.648	-0.659	-0.672	-0.682	-0.695	-0.705	-0.716	-0.726	-0.738	-0.746	-0.755	-0.764	-0.772	-0.780	-0.788	-0.794	-0.800	-0.806	-0.811	-0.816	-0.821	-0.825	-0.829	-0.830	-0.834	-0.836	-0.838	-0.839	-0.839	-0.840	-0.840	-0.840	-0.840	-0.838	-0.836	-0.835	-0.834	-0.831	-0.829	-0.828	-0.824	-0.821	-0.819	-0.816	-0.812	-0.810	-0.806	-0.804	-0.800	-0.798	-0.795	-0.791	-0.789	-0.786	-0.784	-0.781	-0.780	-0.778	-0.776	-0.775	-0.772	-0.771	-0.771	-0.770	-0.770	-0.769	-0.769	-0.770	-0.770	-0.770	-0.770	-0.771	-0.772	-0.774	-0.775	-0.776	-0.778	-0.779	-0.780	-0.782	-0.785	-0.785	-0.788	-0.789	-0.790	-0.792	-0.794	-0.795	-0.798	-0.799	-0.800	-0.801	-0.802	-0.804	-0.805	-0.805	-0.806	-0.806	-0.808	-0.808	-0.809	-0.809	-0.809	-0.809	-0.809	-0.809	-0.809	-0.809	-0.809	-0.809	-0.808	-0.809	-0.810	-0.810	-0.809	-0.810	-0.811	-0.811	-0.814	-0.814	-0.816	-0.818	-0.820	-0.821	-0.824	-0.826	-0.829	-0.831	-0.835	-0.839	-0.844	-0.848	-0.852	-0.856	-0.860	-0.866	-0.871	-0.878	-0.882	-0.889	-0.894	-0.901	-0.909	-0.914	-0.921	-0.928	-0.935	-0.941	-0.950	-0.956	-0.964	-0.970	-0.978	-0.985	-0.992	-1.001	-1.008	-1.015	-1.022	-1.029	-1.036	-1.042	-1.050	-1.058	-1.065	-1.071	-1.079	-1.086	-1.092	-1.099	-1.106	-1.114	-1.120	-1.126	-1.134	-1.140	-1.148	-1.155	-1.162	-1.169	-1.175	-1.182	-1.190	-1.198	-1.205	-1.212	-1.219	-1.226	-1.234	-1.241	-1.249	-1.256	-1.262	-1.271	-1.278	-1.286	-1.292	-1.300	-1.308	-1.315	-1.322	-1.330	-1.338	-1.345	-1.352	-1.360	-1.366	-1.375	-1.382	-1.390	-1.396	-1.404	-1.412	-1.420	-1.428	-1.435	-1.442	-1.451	-1.459	-1.468	-1.475	-1.484	-1.494	-1.504	-1.512	-1.521	-1.531	-1.541	-1.552	-1.562	-1.575	-1.588	-1.599	-1.611	-1.624	-1.638	-1.650	-1.665	-1.679	-1.694	-1.709	-1.724	-1.740	-1.756	-1.772	-1.790	-1.808	-1.824	-1.842	-1.860	-1.879	-1.899	-1.916	-1.936	-1.954	-1.974	-1.992	-2.011	-2.031	-2.050	-2.069	-2.088	-2.106	-2.125	-2.142	-2.160	-2.178	-2.195	-2.212	-2.229	-2.245	-2.260	-2.275	-2.291	-2.305	-2.320	-2.334	-2.348	-2.360	-2.372	-2.385	-2.396	-2.408	-2.419	-2.430	-2.440	-2.450	-2.460	-2.470	-2.479	-2.488	-2.498	-2.505	-2.514	-2.522	-2.531	-2.540	-2.549	-2.556	-2.565	-2.572	-2.582	-2.590	-2.599	-2.608	-2.616	-2.625	-2.634	-2.644	-2.652	-2.661	-2.670	-2.680	-2.689	-2.699	-2.709	-2.718	-2.728	-2.738	-2.748	-2.756	-2.765	-2.775	-2.785	-2.795	-2.804	-2.814	-2.822	-2.831	-2.840	-2.849	-2.856	-2.865	-2.872	-2.880	-2.889	-2.896	-2.904	-2.911	-2.918	-2.924	-2.931	-2.938	-2.942	-2.949	-2.955	-2.960	-2.968	-2.972	-2.978	-2.982	-2.989	-2.994	-2.999	-3.005	-3.010	-3.015	-3.021	-3.026	-3.031	-3.039	-3.044	-3.050	-3.055	-3.061	-3.066	-3.072	-3.079	-3.084	-3.090	-3.095	-3.101	-3.106	-3.112	-3.118	-3.122	-3.128	-3.132	-3.136	-3.140	-3.144	-3.148	-3.149	-3.151	-3.154	-3.154	-3.154	-3.154	-3.152	-3.150	-3.148	-3.144	-3.140	-3.135	-3.128	-3.121	-3.114	-3.105	-3.095	-3.085	-3.072	-3.060	-3.048	-3.034	-3.018	-3.002	-2.985	-2.969	-2.950	-2.931	-2.911	-2.891	-2.870	-2.849	-2.828	-2.805	-2.782	-2.760	-2.736	-2.714	-2.690	-2.666	-2.644	-2.621	-2.598	-2.575	-2.552	-2.530	-2.509	-2.488	-2.466	-2.446	-2.428	-2.408	-2.389	-2.372	-2.355	-2.339	-2.324	-2.309	-2.296	-2.284	-2.272	-2.262	-2.252	-2.244	-2.236	-2.229	-2.224	-2.219	-2.215	-2.212	-2.211	-2.210	-2.210	-2.211	-2.214	-2.216	-2.220	-2.225	-2.230	-2.235	-2.242	-2.250	-2.258	-2.266	-2.275	-2.286	-2.296	-2.306	-2.319	-2.330	-2.341	-2.354	-2.368	-2.380	-2.394	-2.406	-2.421	-2.435	-2.449	-2.462	-2.478	-2.491	-2.506	-2.521	-2.534	-2.549	-2.564	-2.578	-2.592	-2.606	-2.620	-2.634	-2.649	-2.662	-2.675	-2.688	-2.700	-2.714	-2.726	-2.738	-2.749	-2.761	-2.772	-2.784	-2.794	-2.805	-2.814	-2.824	-2.834	-2.841	-2.851	-2.859	-2.866	-2.874	-2.880	-2.888	-2.894	-2.900	-2.905	-2.910	-2.914	-2.919	-2.921	-2.925	-2.928	-2.929	-2.930	-2.932	-2.932	-2.932	-2.934	-2.932	-2.931	-2.931	-2.929	-2.928	-2.924	-2.922	-2.919	-2.915	-2.911	-2.908	-2.902	-2.899	-2.894	-2.889	-2.882	-2.879	-2.872	-2.866	-2.861	-2.855	-2.850	-2.844	-2.839	-2.834	-2.829	-2.822	-2.818	-2.814	-2.808	-2.804	-2.799	-2.795	-2.791	-2.788	-2.784	-2.781	-2.779	-2.776	-2.774	-2.771	-2.771	-2.769	-2.769	-2.768	-2.769	-2.769	-2.770	-2.770	-2.772	-2.772	-2.775	-2.776	-2.780	-2.782	-2.785	-2.789	-2.792	-2.795	-2.799	-2.804	-2.808	-2.812	-2.816	-2.821	-2.825	-2.830	-2.834	-2.839	-2.842	-2.848	-2.852	-2.856	-2.861	-2.866	-2.869	-2.874	-2.878	-2.881	-2.885	-2.890	-2.891	-2.895	-2.899	-2.901	-2.905	-2.908	-2.910	-2.912	-2.914	-2.916	-2.918	-2.919	-2.920	-2.921	-2.924	-2.924	-2.924	-2.924	-2.924	-2.925	-2.925	-2.924	-2.922	-2.921	-2.921	-2.919	-2.918	-2.916	-2.915	-2.912	-2.910	-2.908	-2.904	-2.902	-2.899	-2.895	-2.891	-2.888	-2.884	-2.879	-2.874	-2.870	-2.864	-2.859	-2.852	-2.848	-2.841	-2.835	-2.829	-2.822	-2.815	-2.808	-2.801	-2.794	-2.786	-2.779	-2.771	-2.764	-2.756	-2.749	-2.740	-2.734	-2.726	-2.718	-2.710	-2.704	-2.695	-2.689	-2.680	-2.674	-2.666	-2.660	-2.654	-2.648	-2.642	-2.636	-2.632	-2.628	-2.624	-2.619	-2.615	-2.611	-2.609	-2.606	-2.605	-2.602	-2.600	-2.600	-2.600	-2.600	-2.600	-2.601	-2.602	-2.605	-2.606	-2.609	-2.614	-2.616	-2.620	-2.625	-2.630	-2.635	-2.641	-2.648	-2.654	-2.661	-2.668	-2.675	-2.684	-2.691	-2.700	-2.710	-2.719	-2.729	-2.739	-2.750	-2.760	-2.771	-2.781	-2.794	-2.805	-2.818	-2.830	-2.842	
