# Supplementary material for: Motion onset VEPs can see through the blur
Source: Sci Rep. 2024 Sep 12;14:21296. doi: 10.1038/s41598-024-72483-z (PMC11393312; doi:10.1038/s41598-024-72483-z)
Supplement: Supplementary file 3 — Supplementary Information 3. [file 41598_2024_72483_MOESM3_ESM.zip › VEP_raw_data/source_data/SourceBlurVEP-S007_VEP_2023-04-04_09-47-19.txt]

0.000	0.000	99999.999	6250.000	50.000	-2193.000	-2061.000	6248.000	7.000	100.000	5.000	2.000	1.000	1.000	0.000	0.000	0.000	0.000	0.000	0.000	0.000	0.000	0.000	0.000	0.000	0.000	0.000	4.324	4.279	4.235	4.190	4.146	4.101	4.056	4.011	3.966	3.922	3.878	3.834	3.790	3.746	3.701	3.659	3.616	3.574	3.531	3.488	3.446	3.405	3.364	3.324	3.282	3.242	3.205	3.165	3.128	3.090	3.054	3.018	2.982	2.948	2.912	2.879	2.846	2.814	2.781	2.751	2.720	2.690	2.661	2.631	2.602	2.575	2.546	2.519	2.491	2.465	2.438	2.411	2.384	2.359	2.331	2.305	2.279	2.252	2.226	2.200	2.174	2.146	2.118	2.090	2.061	2.033	2.004	1.972	1.942	1.911	1.879	1.846	1.812	1.779	1.744	1.708	1.671	1.635	1.598	1.559	1.519	1.479	1.439	1.396	1.355	1.312	1.269	1.225	1.181	1.136	1.091	1.046	1.000	0.954	0.909	0.862	0.816	0.770	0.725	0.679	0.635	0.589	0.545	0.501	0.459	0.416	0.375	0.334	0.295	0.256	0.219	0.182	0.148	0.112	0.080	0.049	0.019	-0.010	-0.036	-0.062	-0.086	-0.108	-0.129	-0.148	-0.166	-0.182	-0.196	-0.210	-0.221	-0.231	-0.240	-0.248	-0.254	-0.259	-0.261	-0.264	-0.265	-0.264	-0.264	-0.261	-0.259	-0.255	-0.251	-0.246	-0.240	-0.235	-0.229	-0.221	-0.215	-0.209	-0.201	-0.195	-0.189	-0.182	-0.176	-0.171	-0.166	-0.162	-0.159	-0.155	-0.151	-0.150	-0.149	-0.149	-0.148	-0.150	-0.151	-0.155	-0.160	-0.164	-0.170	-0.176	-0.185	-0.192	-0.202	-0.212	-0.224	-0.236	-0.249	-0.262	-0.275	-0.291	-0.305	-0.321	-0.338	-0.354	-0.370	-0.388	-0.404	-0.421	-0.439	-0.456	-0.472	-0.490	-0.507	-0.522	-0.540	-0.555	-0.570	-0.586	-0.600	-0.612	-0.626	-0.639	-0.650	-0.661	-0.671	-0.680	-0.690	-0.698	-0.704	-0.710	-0.715	-0.719	-0.722	-0.726	-0.728	-0.729	-0.728	-0.728	-0.726	-0.724	-0.722	-0.719	-0.714	-0.709	-0.704	-0.698	-0.691	-0.685	-0.676	-0.670	-0.661	-0.652	-0.644	-0.635	-0.625	-0.618	-0.606	-0.596	-0.588	-0.578	-0.568	-0.559	-0.550	-0.540	-0.530	-0.521	-0.514	-0.505	-0.496	-0.489	-0.481	-0.474	-0.468	-0.461	-0.455	-0.449	-0.444	-0.438	-0.434	-0.429	-0.426	-0.421	-0.420	-0.416	-0.415	-0.412	-0.411	-0.410	-0.410	-0.410	-0.410	-0.410	-0.412	-0.414	-0.415	-0.418	-0.421	-0.424	-0.428	-0.431	-0.436	-0.441	-0.446	-0.451	-0.458	-0.464	-0.470	-0.476	-0.484	-0.490	-0.498	-0.505	-0.515	-0.524	-0.532	-0.541	-0.551	-0.561	-0.571	-0.580	-0.591	-0.602	-0.614	-0.625	-0.638	-0.650	-0.661	-0.675	-0.689	-0.701	-0.715	-0.729	-0.744	-0.759	-0.774	-0.789	-0.804	-0.820	-0.836	-0.854	-0.870	-0.886	-0.902	-0.920	-0.938	-0.955	-0.972	-0.991	-1.010	-1.026	-1.045	-1.064	-1.081	-1.100	-1.118	-1.136	-1.154	-1.171	-1.189	-1.208	-1.224	-1.241	-1.259	-1.275	-1.290	-1.306	-1.321	-1.336	-1.351	-1.365	-1.379	-1.391	-1.405	-1.416	-1.429	-1.440	-1.450	-1.460	-1.470	-1.479	-1.489	-1.496	-1.505	-1.512	-1.519	-1.525	-1.532	-1.538	-1.544	-1.550	-1.555	-1.560	-1.565	-1.570	-1.575	-1.579	-1.584	-1.590	-1.595	-1.600	-1.605	-1.612	-1.618	-1.624	-1.630	-1.638	-1.644	-1.651	-1.660	-1.668	-1.676	-1.685	-1.695	-1.705	-1.715	-1.725	-1.736	-1.748	-1.759	-1.771	-1.784	-1.796	-1.809	-1.822	-1.836	-1.850	-1.865	-1.879	-1.894	-1.909	-1.924	-1.939	-1.954	-1.969	-1.984	-1.999	-2.014	-2.029	-2.044	-2.059	-2.072	-2.086	-2.100	-2.114	-2.129	-2.141	-2.155	-2.169	-2.181	-2.194	-2.206	-2.219	-2.231	-2.242	-2.255	-2.266	-2.276	-2.289	-2.299	-2.310	-2.321	-2.331	-2.342	-2.352	-2.364	-2.374	-2.384	-2.395	-2.405	-2.415	-2.426	-2.436	-2.448	-2.458	-2.469	-2.480	-2.491	-2.502	-2.514	-2.525	-2.536	-2.549	-2.561	-2.574	-2.585	-2.598	-2.610	-2.622	-2.635	-2.649	-2.662	-2.674	-2.688	-2.700	-2.714	-2.726	-2.741	-2.754	-2.768	-2.780	-2.794	-2.808	-2.820	-2.835	-2.848	-2.861	-2.875	-2.888	-2.900	-2.912	-2.926	-2.940	-2.952	-2.966	-2.979	-2.991	-3.005	-3.019	-3.031	-3.044	-3.058	-3.070	-3.084	-3.098	-3.111	-3.125	-3.138	-3.152	-3.166	-3.179	-3.194	-3.206	-3.221	-3.235	-3.250	-3.262	-3.278	-3.291	-3.306	-3.320	-3.334	-3.348	-3.361	-3.375	-3.389	-3.401	-3.415	-3.428	-3.440	-3.452	-3.465	-3.476	-3.489	-3.499	-3.510	-3.520	-3.531	-3.540	-3.550	-3.558	-3.566	-3.574	-3.581	-3.589	-3.595	-3.601	-3.605	-3.611	-3.615	-3.619	-3.621	-3.624	-3.626	-3.628	-3.630	-3.631	-3.631	-3.631	-3.631	-3.631	-3.630	-3.630	-3.629	-3.628	-3.628	-3.626	-3.625	-3.624	-3.622	-3.621	-3.621	-3.620	-3.620	-3.620	-3.620	-3.620	-3.620	-3.621	-3.622	-3.625	-3.626	-3.629	-3.631	-3.635	-3.639	-3.642	-3.646	-3.652	-3.656	-3.662	-3.670	-3.676	-3.684	-3.691	-3.698	-3.705	-3.714	-3.722	-3.731	-3.740	-3.749	-3.758	-3.765	-3.774	-3.782	-3.789	-3.796	-3.804	-3.811	-3.818	-3.824	-3.829	-3.834	-3.838	-3.841	-3.844	-3.846	-3.846	-3.846	-3.845	-3.842	-3.840	-3.835	-3.829	-3.822	-3.814	-3.805	-3.795	-3.782	-3.769	-3.754	-3.739	-3.721	-3.701	-3.682	-3.660	-3.639	-3.615	-3.589	-3.562	-3.535	-3.506	-3.478	-3.446	-3.415	-3.384	-3.350	-3.316	-3.281	-3.245	-3.209	-3.171	-3.135	-3.096	-3.059	-3.021	-2.984	-2.946	-2.908	-2.869	-2.831	-2.794	-2.755	-2.719	-2.681	-2.645	-2.609	-2.574	-2.540	-2.506	-2.474	-2.440	-2.410	-2.379	-2.350	-2.322	-2.294	-2.269	-2.242	-2.219	-2.196	-2.174	-2.152	-2.132	-2.115	-2.096	-2.080	-2.064	-2.049	-2.036	-2.022	-2.011	-2.000	-1.990	-1.981	-1.971	-1.964	-1.956	-1.950	-1.944	-1.939	-1.932	-1.928	-1.922	-1.918	-1.912	-1.909	-1.904	-1.900	-1.895	-1.890	-1.886	-1.880	-1.875	-1.869	-1.864	-1.858	-1.849	-1.842	-1.835	-1.826	-1.818	-1.808	-1.798	-1.788	-1.775	-1.764	-1.751	-1.739	-1.725	-1.710	-1.696	-1.680	-1.665	-1.649	-1.632	-1.614	-1.596	-1.579	-1.560	-1.540	-1.521	-1.502	-1.482	-1.462	-1.444	-1.424	-1.404	-1.384	-1.362	-1.344	-1.322	-1.302	-1.282	-1.262	-1.244	-1.225	-1.206	-1.186	-1.169	-1.151	-1.134	-1.115	-1.099	-1.082	-1.066	-1.049	-1.034	-1.019	-1.002	-0.989	-0.974	-0.960	-0.946	-0.932	-0.920	-0.906	-0.895	-0.881	-0.869	-0.856	-0.845	-0.834	-0.822	-0.810	-0.799	-0.789	-0.778	-0.766	-0.755	-0.744	-0.732	-0.721	-0.711	-0.700	-0.689	-0.679	-0.668	-0.658	-0.645	-0.635	-0.624	-0.614	-0.604	-0.594	-0.582	-0.572	-0.562	-0.551	-0.542	-0.532	-0.522	-0.514	-0.505	-0.495	-0.486	-0.478	-0.470	-0.461	-0.452	-0.446	-0.439	-0.431	-0.425	-0.418	-0.411	-0.405	-0.399	-0.394	-0.388	-0.381	-0.378	-0.371	-0.366	-0.362	-0.358	-0.352	-0.349	-0.344	-0.339	-0.334	-0.329	-0.324	-0.319	-0.312	-0.306	-0.302	-0.296	-0.290	-0.282	-0.276	-0.269	-0.262	-0.254	-0.246	-0.238	-0.229	-0.220	-0.211	-0.201	-0.191	-0.180	-0.170	-0.160	-0.148	-0.136	-0.125	-0.112	-0.102	-0.090	-0.078	-0.066	-0.054	-0.041	-0.030	-0.019	-0.008	0.004	0.016	0.026	0.036	0.046	0.056	0.065	0.074	0.082	0.089	0.095	0.101	0.106	0.111	0.115	0.118	0.120	0.122	0.124	0.122	0.121	0.120	0.119	0.115	0.112	0.106	0.101	0.096	0.090	0.082	0.075	0.066	0.056	0.048	0.038	0.026	0.016	0.004	-0.008	-0.020	-0.032	-0.045	-0.059	-0.072	-0.085	-0.098	-0.112	-0.125	-0.139	-0.154	-0.166	-0.179	-0.194	-0.206	-0.220	-0.232	-0.245	-0.258	-0.269	-0.280	-0.292	-0.304	-0.314	-0.324	-0.334	-0.344	-0.354	-0.362	-0.370	-0.379	-0.386	-0.394	-0.401	-0.408	-0.414	-0.420	-0.424	-0.430	-0.434	-0.438	-0.441	-0.445	-0.449	-0.450	-0.452	-0.455	-0.456	-0.458	-0.459	-0.460	-0.460	-0.461	-0.460	-0.461	-0.461	-0.460	-0.460	-0.459	-0.456	-0.456	-0.455	-0.454	-0.452	-0.451	-0.450	-0.448	-0.448	-0.445	-0.444	-0.442	-0.441	-0.440	-0.439	-0.438	-0.438	-0.438	-0.436	-0.436	-0.435	-0.435	-0.435	-0.435	-0.435	-0.435	-0.436	-0.436	-0.438	-0.438	-0.439	-0.441	-0.442	-0.445	-0.448	-0.449	-0.452	-0.455	-0.459	-0.462	-0.466	-0.471	-0.475	-0.479	-0.485	-0.490	-0.496	-0.501	-0.507	-0.515	-0.520	-0.528	-0.534	-0.541	-0.549	-0.558	-0.565	-0.574	-0.581	-0.590	-0.599	-0.608	-0.618	-0.628	-0.638	-0.648	-0.658	-0.669	-0.680	-0.691	-0.702	-0.715	-0.726	-0.739	-0.750	-0.762	-0.776	-0.789	-0.802	-0.815	-0.829	-0.842	-0.856	-0.871	-0.884	-0.899	-0.914	-0.928	-0.942	-0.958	-0.974	-0.989	-1.004	-1.020	-1.036	-1.051	-1.068	-1.084	-1.099	-1.115	-1.131	-1.148	-1.164	-1.180	-1.196	-1.212	-1.228	-1.244	-1.259	-1.275	-1.290	-1.305	-1.320	-1.334	-1.349	-1.362	-1.375	-1.390	-1.402	-1.416	-1.429	-1.440	-1.451	-1.462	-1.472	-1.482	-1.491	-1.501	-1.510	-1.518	-1.525	-1.532	-1.538	-1.542	-1.549	-1.554	-1.556	-1.560	-1.562	-1.565	-1.566	-1.568	-1.569	-1.568	-1.568	-1.566	-1.564	-1.561	-1.560	-1.558	-1.554	-1.549	-1.544	-1.540	-1.535	-1.529	-1.522	-1.516	-1.509	-1.502	-1.495	-1.486	-1.479	-1.471	-1.464	-1.455	-1.446	-1.439	-1.430	-1.421	-1.412	-1.404	-1.395	-1.386	-1.378	-1.369	-1.360	-1.351	-1.344	-1.335	-1.325	-1.316	-1.309	-1.299	-1.291	-1.282	-1.275	-1.266	-1.258	-1.250	-1.242	-1.235	-1.226	-1.219	-1.210	-1.202	-1.195	-1.188	-1.180	-1.172	-1.164	-1.156	-1.149	-1.140	-1.132	-1.124	-1.116	-1.109	-1.099	-1.091	-1.084	-1.074	-1.066	-1.058	-1.049	-1.040	-1.031	-1.024	-1.014	-1.005	-0.996	-0.989	-0.980	-0.971	-0.962	-0.956	-0.948	-0.939	-0.932	-0.924	-0.916	-0.909	-0.902	-0.896	-0.890	-0.884	-0.878	-0.871	-0.865	-0.860	-0.856	-0.851	-0.846	-0.842	-0.840	-0.835	-0.832	-0.831	-0.829	-0.828	-0.828	-0.826	-0.826	-0.826	-0.828	-0.829	-0.830	-0.830	-0.832	-0.835	-0.838	-0.840	-0.842	-0.846	-0.850	-0.852	-0.856	-0.861	-0.864	-0.869	-0.874	-0.878	-0.882	-0.886	-0.891	-0.896	-0.900	-0.906	-0.910	-0.914	-0.919	-0.922	-0.928	-0.931	-0.936	-0.940	-0.944	-0.948	-0.950	-0.955	-0.958	-0.960	-0.962	-0.965	-0.966	-0.969	-0.970	-0.971	-0.972	-0.974	-0.974	-0.975	-0.975	-0.975	-0.975	-0.975	-0.974	-0.972	-0.971	-0.969	-0.968	-0.965	-0.962	-0.959	-0.956	-0.952	-0.949	-0.945	-0.941	-0.936	-0.932	-0.926	-0.921	-0.915	-0.910	-0.904	-0.898	-0.891	-0.884	-0.875	-0.868	-0.860	-0.851	-0.842	-0.835	-0.825	-0.816	-0.806	-0.796	-0.786	-0.776	-0.766	-0.755	-0.742	-0.732	-0.720	-0.709	-0.698	-0.685	-0.672	-0.660	-0.649	-0.636	-0.624	-0.611	-0.599	-0.585	-0.574	-0.560	-0.549	-0.535	-0.524	-0.511	-0.500	-0.488	-0.475	-0.462	-0.451	-0.440	-0.429	-0.418	-0.406	-0.395	-0.384	-0.372	-0.361	-0.351	-0.340	-0.330	-0.320	-0.310	-0.301	-0.291	-0.280	-0.270	-0.260	-0.250	-0.239	-0.228	-0.219	-0.208	-0.195	-0.185	-0.174	-0.161	-0.150	-0.138	-0.124	-0.111	-0.098	-0.082	-0.069	-0.054	-0.039	-0.024	-0.008	0.009	0.026	0.044	0.061	0.079	0.096	0.116	0.134	0.152	0.171	0.190	0.210	0.230	0.249	0.269	0.288	0.308	0.326	0.346	0.365	0.384	0.401	0.420	0.438	0.454	0.470	0.485	0.500	0.514	0.529	0.540	0.552	0.564	0.572	0.582	0.591	0.598	0.604	0.609	0.612	0.616	0.619	0.620	0.621	0.620	0.619	0.615	0.612	0.608	0.604	0.598	0.591	0.585	0.578	0.570	0.561	0.552	0.544	0.534	0.525	0.515	0.505	0.496	0.486	0.478	0.469	0.460	0.451	0.444	0.436	0.429	0.424	0.418	0.414	0.409	0.405	0.404	0.402	0.401	0.402	0.404	0.406	0.410	0.414	0.421	0.426	0.435	0.444	0.454	0.465	0.476	0.488	0.501	0.516	0.532	0.548	0.564	0.581	0.600	0.620	0.639	0.659	0.679	0.700	0.722	0.742	0.765	0.788	0.809	0.831	0.852	0.876	0.898	0.919	0.941	0.961	0.981	1.004	1.022	1.042	1.061	1.079	1.095	1.112	1.128	1.144	1.158	1.171	1.184	1.195	1.206	1.215	1.224	1.231	1.239	1.245	1.249	1.254	1.256	1.258	1.259	1.258	1.256	1.254	1.250	1.245	1.240	1.235	1.228	1.220	1.210	1.201	1.191	1.180	1.169	1.156	1.142	1.129	1.115	1.100	1.085	1.069	1.052	1.036	1.020	1.004	0.986	0.969	0.951	0.934	0.915	0.898	0.879	0.861	0.842	0.826	0.808	0.790	0.771	0.755	0.738	0.720	0.702	0.686	0.669	0.652	0.638	0.620	0.605	0.590	0.575	0.560	0.546	0.532	0.519	0.505	0.492	0.480	0.468	0.456	0.444	0.432	0.421	0.411	0.401	0.391	0.381	0.371	0.362	0.354	0.346	0.339	0.330	0.324	0.318	0.311	0.305	0.299	0.292	0.289	0.282	0.279	0.274	0.270	0.266	0.262	0.259	0.258	0.255	0.252	0.250	0.248	0.246	0.245	0.244	0.242	0.242	0.241	0.242	0.241	0.242	0.242	0.242	0.241	0.241	0.242	0.241	0.242	0.241	0.241	0.240	0.240	0.239	0.238	0.235	0.235	0.232	0.230	0.226	0.222	0.219	0.214	0.209	0.204	0.198	0.191	0.184	0.176	0.168	0.159	0.149	0.139	0.129	0.118	0.104	0.092	0.079	0.065	0.050	0.035	0.020	0.004	-0.012	-0.030	-0.046	-0.064	-0.082	-0.100	-0.119	-0.138	-0.155	-0.174	-0.192	-0.211	-0.229	-0.248	-0.265	-0.282	-0.301	-0.319	-0.336	-0.351	-0.369	-0.384	-0.399	-0.414	-0.429	-0.441	-0.455	-0.466	-0.479	-0.490	-0.500	-0.509	-0.520	-0.526	-0.535	-0.542	-0.548	-0.552	-0.558	-0.561	-0.565	-0.569	-0.570	-0.571	-0.574	-0.572	-0.574	-0.572	-0.572	-0.570	-0.568	-0.565	-0.562	-0.559	-0.555	-0.551	-0.549	-0.544	-0.539	-0.535	-0.530	-0.525	-0.519	-0.514	-0.507	-0.502	-0.498	-0.492	-0.486	-0.480	-0.475	-0.469	-0.464	-0.458	-0.452	-0.446	-0.440	-0.435	-0.430	-0.424	-0.419	-0.412	-0.408	-0.402	-0.399	-0.392	-0.389	-0.384	-0.378	-0.374	-0.369	-0.364	-0.360	-0.355	-0.351	-0.346	-0.342	-0.339	-0.335	-0.331	-0.329	-0.325	-0.321	-0.318	-0.314	-0.310	-0.308	-0.305	-0.301	-0.299	-0.296	-0.292	-0.290	-0.288	-0.285	-0.282	-0.280	-0.278	-0.275	-0.272	-0.270	-0.268	-0.265	-0.262	-0.260	-0.258	-0.255	-0.252	-0.250	-0.248	-0.245	-0.241	-0.239	-0.236	-0.234	-0.230	-0.228	-0.225	-0.220	-0.218	-0.215	-0.210	-0.208	-0.204	-0.199	-0.196	-0.192	-0.188	-0.185	-0.180	-0.178	-0.172	-0.169	-0.166	-0.162	-0.159	-0.155	-0.150	-0.148	-0.144	-0.140	-0.138	-0.134	-0.132	-0.129	-0.126	-0.124	-0.121	-0.120	-0.118	-0.116	-0.115	-0.114	-0.112	-0.111	-0.110	-0.110	-0.108	-0.108	-0.108	-0.106	-0.105	-0.105	-0.105	-0.105	-0.104	-0.104	-0.104	-0.102	-0.102	-0.102	-0.102	-0.101	-0.100	-0.099	-0.098	-0.096	-0.094	-0.092	-0.091	-0.088	-0.085	-0.082	-0.080	-0.076	-0.072	-0.069	-0.065	-0.061	-0.056	-0.052	-0.048	-0.044	-0.039	-0.032	-0.028	-0.022	-0.016	-0.011	-0.006	-0.001	0.004	0.010	0.015	0.020	0.025	0.030	0.035	0.040	0.044	0.048	0.052	0.055	0.059	0.062	0.065	0.068	0.070	0.071	0.074	0.075	0.075	0.076	0.078	0.076	0.078	0.076	0.076	0.075	0.074	0.071	0.070	0.069	0.066	0.064	0.061	0.060	0.056	0.054	0.051	0.048	0.045	0.041	0.038	0.035	0.031	0.029	0.024	0.021	0.018	0.014	0.010	0.006	0.002	-0.001	-0.005	-0.008	-0.012	-0.016	-0.020	-0.024	-0.029	-0.032	-0.036	-0.041	-0.045	-0.050	-0.055	-0.059	-0.065	-0.070	-0.075	-0.081	-0.088	-0.094	-0.099	-0.106	-0.112	-0.119	-0.125	-0.134	-0.140	-0.148	-0.155	-0.162	-0.170	-0.176	-0.184	-0.191	-0.198	-0.204	-0.212	-0.219	-0.225	-0.230	-0.236	-0.242	-0.246	-0.251	-0.255	-0.259	-0.262	-0.265	-0.266	-0.269	-0.270	-0.269	-0.270	-0.269	-0.266	-0.264	-0.261	-0.256	-0.252	-0.246	-0.241	-0.234	-0.226	-0.219	-0.209	-0.200	-0.189	-0.180	-0.169	-0.156	-0.145	-0.132	-0.120	-0.108	-0.094	-0.079	-0.065	-0.051	-0.038	-0.025	-0.010	0.005	0.018	0.031	0.046	0.059	0.072	0.086	0.099	0.111	0.122	0.135	0.148	0.158	0.169	0.179	0.189	0.198	0.206	0.215	0.224	0.231	0.239	0.245	0.252	0.259	0.264	0.269	0.275	0.279	0.284	0.289	0.292	0.298	0.300	0.305	0.308	0.311	0.315	0.319	0.322	0.325	0.329	0.332	0.335	0.340	0.344	0.346	0.350	0.354	0.358	0.362	0.366	0.371	0.375	0.379	0.384	0.389	0.392	0.398	0.402	0.408	0.411	0.416	0.421	0.424	0.429	0.432	0.438	0.441	0.445	0.449	0.451	0.455	0.459	0.462	0.465	0.468	0.469	0.472	0.474	0.475	0.478	0.479	0.479	0.480	0.480	0.481	0.481	0.480	0.480	0.480	0.479	0.479	0.478	0.476	0.475	0.474	0.474	0.472	0.471	0.470	0.469	0.469	0.466	0.466	0.464	0.464	0.462	0.462	0.461	0.461	0.461	0.461	0.462	0.462	0.464	0.465	0.466	0.468	0.470	0.472	0.475	0.478	0.481	0.484	0.489	0.492	0.496	0.501	0.506	0.510	0.516	0.521	0.526	0.532	0.539	0.544	0.550	0.558	0.562	0.569	0.575	0.581	0.588	0.592	0.599	0.605	0.610	0.616	0.621	0.626	0.630	0.635	0.639	0.641	0.644	0.646	0.649	0.650	0.651	0.652	0.652	0.652	0.650	0.648	0.645	0.642	0.639	0.634	0.628	0.622	0.616	0.609	0.600	0.592	0.582	0.572	0.562	0.551	0.541	0.530	0.516	0.504	0.490	0.478	0.464	0.450	0.436	0.422	0.406	0.392	0.378	0.364	0.349	0.335	0.321	0.306	0.294	0.281	0.268	0.255	0.244	0.231	0.221	0.210	0.200	0.191	0.181	0.174	0.166	0.159	0.152	0.146	0.141	0.136	0.132	0.129	0.126	0.124	0.121	0.121	0.120	0.120	0.120	0.120	0.121	0.122	0.124	0.125	0.128	0.128	0.130	0.131	0.134	0.135	0.138	0.139	0.139	0.140	0.140	0.141	0.141	0.141	0.140	0.138	0.136	0.135	0.131	0.129	0.125	0.122	0.119	0.114	0.108	0.102	0.096	0.090	0.084	0.076	0.069	0.061	0.054	0.046	0.036	0.029	0.019	0.010	0.000	-0.009	-0.018	-0.028	-0.036	-0.045	-0.052	-0.061	-0.070	-0.078	-0.086	-0.094	-0.100	-0.108	-0.114	-0.120	-0.126	-0.131	-0.136	-0.141	-0.145	-0.149	-0.152	-0.155	-0.158	-0.160	-0.162	-0.164	-0.165	-0.168	-0.168	-0.168	-0.169	-0.169	-0.169	-0.170	-0.170	-0.169	-0.170	-0.169	-0.170	-0.170	-0.170	-0.170	-0.171	-0.172	-0.174	-0.176	-0.176	-0.179	-0.182	-0.185	-0.188	-0.192	-0.196	-0.200	-0.205	-0.210	-0.216	-0.224	-0.230	-0.238	-0.245	-0.252	-0.261	-0.270	-0.280	-0.290	-0.300	-0.310	-0.321	-0.332	-0.344	-0.356	-0.368	-0.380	-0.394	-0.406	-0.419	-0.432	-0.445	-0.459	-0.471	-0.484	-0.499	-0.511	-0.524	-0.538	-0.551	-0.565	-0.579	-0.591	-0.605	-0.619	-0.632	-0.645	-0.659	-0.672	-0.685	-0.699	-0.712	-0.726	-0.739	-0.752	-0.766	-0.780	-0.792	-0.808	-0.820	-0.832	-0.846	-0.861	-0.874	-0.888	-0.902	-0.915	-0.929	-0.942	-0.956	-0.970	-0.984	-0.996	-1.010	-1.024	-1.038	-1.051	-1.064	-1.076	-1.090	-1.102	-1.115	-1.128	-1.140	-1.152	-1.164	-1.175	-1.186	-1.198	-1.209	-1.220	-1.230	-1.240	-1.250	-1.259	-1.268	-1.275	-1.284	-1.291	-1.299	-1.305	-1.312	-1.319	-1.325	-1.330	-1.336	-1.340	-1.346	-1.351	-1.355	-1.360	-1.364	-1.368	-1.371	-1.378	-1.381	-1.384	-1.388	-1.392	-1.396	-1.400	-1.404	-1.410	-1.414	-1.420	-1.425	-1.430	-1.435	-1.442	-1.449	-1.455	-1.464	-1.470	-1.478	-1.488	-1.495	-1.505	-1.515	-1.524	-1.534	-1.544	-1.556	-1.568	-1.580	-1.591	-1.604	-1.616	-1.630	-1.644	-1.658	-1.671	-1.685	-1.700	-1.714	-1.729	-1.744	-1.759	-1.772	-1.788	-1.802	-1.816	-1.832	-1.846	-1.860	-1.875	-1.888	-1.901	-1.914	-1.926	-1.939	-1.951	-1.962	-1.974	-1.985	-1.995	-2.005	-2.015	-2.024	-2.033	-2.040	-2.046	-2.054	-2.059	-2.065	-2.070	-2.074	-2.078	-2.080	-2.084	-2.085	-2.086	-2.086	-2.088	-2.088	-2.086	-2.084	-2.082	-2.080	-2.078	-2.074	-2.069	-2.065	-2.060	-2.054	-2.046	-2.041	-2.033	-2.026	-2.018	-2.009	-1.999	-1.990	-1.980	-1.969	-1.958	-1.948	-1.935	-1.922	-1.910	-1.898	-1.882	-1.869	-1.855	-1.840	-1.826	-1.809	-1.794	-1.778	-1.762	-1.745	-1.729	-1.711	-1.694	-1.675	-1.658	-1.640	-1.622	-1.604	-1.585	-1.566	-1.549	-1.531	-1.512	-1.495	-1.478	-1.460	-1.442	-1.426	-1.411	-1.394	-1.379	-1.364	-1.350	-1.335	-1.322	-1.310	-1.299	-1.288	-1.278	-1.268	-1.260	-1.252	-1.246	-1.240	-1.236	-1.232	-1.230	-1.229	-1.230	-1.230	-1.231	-1.235	-1.240	-1.245	-1.251	-1.260	-1.268	-1.278	-1.288	-1.299	-1.312	-1.325	-1.340	-1.354	-1.370	-1.385	-1.402	-1.420	-1.439	-1.456	-1.475	-1.494	-1.514	-1.532	-1.551	-1.571	-1.591	-1.610	-1.629	-1.648	-1.666	-1.685	-1.702	-1.720	-1.738	-1.754	-1.770	-1.785	-1.800	-1.814	-1.828	-1.841	-1.852	-1.865	-1.876	-1.885	-1.895	-1.902	-1.911	-1.919	-1.926	-1.932	-1.939	-1.944	-1.949	-1.952	-1.958	-1.961	-1.965	-1.969	-1.972	-1.975	-1.978	-1.981	-1.984	-1.988	-1.990	-1.994	-1.998	-2.001	-2.005	-2.010	-2.015	-2.022	-2.029	-2.036	-2.044	-2.052	-2.061	-2.071	-2.084	-2.096	-2.109	-2.122	-2.138	-2.152	-2.170	-2.189	-2.208	-2.226	-2.248	-2.270	-2.291	-2.315	-2.340	-2.365	-2.391	-2.419	-2.446	-2.476	-2.506	-2.536	-2.568	-2.600	-2.634	-2.668	-2.701	-2.735	-2.770	-2.806	-2.842	-2.880	-2.916	-2.954	-2.991	-3.029	-3.068	-3.105	-3.144	-3.184	-3.221	-3.260	-3.298	-3.338	-3.375	-3.414	-3.452	-3.489	-3.526	-3.564	-3.600	-3.638	-3.672	-3.708	-3.744	-3.779	-3.812	-3.846	-3.879	-3.911	-3.944	-3.974	-4.005	-4.035	-4.064	-4.091	-4.120	-4.146	-4.172	-4.198	-4.222	-4.246	-4.270	-4.292	-4.312	-4.334	-4.354	-4.372	-4.390	-4.408	-4.424	-4.440	-4.455	-4.469	-4.481	-4.494	-4.505	-4.515	-4.525	-4.534	-4.541	-4.549	-4.555	-4.561	-4.566	-4.570	-4.574	-4.576	-4.579	-4.580	-4.580	-4.581	-4.580	-4.579	-4.578	-4.576	-4.574	-4.570	-4.566	-4.562	-4.558	-4.552	-4.546	-4.541	-4.536	-4.529	-4.522	-4.515	-4.509	-4.501	-4.494	-4.486	-4.479	-4.472	-4.464	-4.456	-4.449	-4.441	-4.434	-4.426	-4.420	-4.412	-4.406	-4.399	-4.391	-4.385	-4.380	-4.374	-4.366	-4.361	-4.355	-4.350	-4.344	-4.338	-4.332	-4.328	-4.322	-4.316	-4.311	-4.306	-4.300	-4.296	-4.290	-4.285	-4.278	-4.272	-4.266	-4.260	-4.252	-4.244	-4.236	-4.229	-4.219	-4.210	-4.199	-4.188	-4.175	-4.162	-4.148	-4.134	-4.118	-4.101	-4.082	-4.064	-4.043	-4.021	-3.999	-3.975	-3.949	-3.922	-3.894	-3.865	-3.834	-3.801	-3.766	-3.731	-3.695	-3.656	-3.616	-3.575	-3.532	-3.489	-3.444	-3.396	-3.348	-3.298	-3.246	-3.195	-3.140	-3.085	-3.028	-2.970	-2.910	-2.851	-2.789	-2.725	-2.661	-2.595	-2.529	-2.460	-2.391	-2.321	-2.251	-2.179	-2.104	-2.031	-1.956	-1.879	-1.802	-1.725	-1.646	-1.565	-1.485	-1.404	-1.321	-1.239	-1.155	-1.070	-0.985	-0.899	-0.812	-0.725	-0.638	-0.549	-0.460	-0.370	-0.280	-0.189	-0.099	-0.008	0.086	0.178	0.270	0.364	0.456	0.550	0.645	0.738	0.832	0.929	1.022	1.118	1.212	1.308	1.404	1.498	1.592	1.689	1.784	1.879	1.972	2.068	2.162	2.256	2.351	2.445	2.539	2.631	2.725	2.818	2.910	3.002	3.092	3.184	3.274	3.365	3.454	3.542	3.630	3.718	3.804	3.889	3.974	4.058	4.141	4.222	4.305	4.384	4.464	4.541	4.619	4.695	4.769	4.842	4.915	4.985	5.055	5.122	5.189	5.255	5.319	5.381	5.442	5.501	5.560	5.616	5.671	5.725	5.776	5.826	5.875	5.921	5.968	6.011	6.054	6.095	6.135	6.172	6.209	6.244	6.278	6.310	6.341	6.371	6.399	6.426	6.452	6.478	6.501	6.524	6.545	6.565	6.584	6.602	6.619	6.636	6.652	6.668	6.681	6.694	6.706	6.719	6.730	6.740	6.750	6.759	6.769	6.776	6.784	6.791	6.798	6.804	6.808	6.812	6.818	6.820	6.822	6.826	6.828	6.829	6.829	6.830	6.829	6.826	6.825	6.822	6.819	6.814	6.810	6.804	6.796	6.790	6.781	6.772	6.761	6.751	6.739	6.725	6.712	6.698	6.681	6.664	6.648	6.629	6.609	6.588	6.568	6.545	6.521	6.498	6.472	6.448	6.420	6.394	6.365	6.336	6.306	6.275	6.244	6.211	6.179	6.145	6.111	6.076	6.041	6.004	5.968	5.930	5.894	5.855	5.816	5.778	5.738	5.696	5.656	5.616	5.575	5.532	5.490	5.449	5.405	5.361	5.319	5.274	5.230	5.185	5.140	5.095	5.050	5.002	4.958	4.911	4.864	4.818	4.769	4.722	4.675	4.626	4.579	4.530	4.482	4.434	4.385	4.336	4.286	4.239	4.190	4.141	4.094	4.046	3.998	3.950	3.904	3.856	3.810	3.764	3.718	3.672	3.629	3.582	3.539	3.495	3.454	3.411	3.370	3.329	3.289	3.249	3.210	3.172	3.135	3.098	3.062	3.028	2.992	2.959	2.925	2.894	2.861	2.829	2.798	2.768	2.739	2.709	2.680	2.651	2.622	2.594	2.565	2.536	2.509	2.481	2.452	2.425	2.398	2.369	2.340	2.311	2.284	2.252	2.224	2.192	2.161	2.130	2.098	2.065	2.031	1.998	1.962	1.926	1.890	1.854	1.815	1.778	1.738	1.698	1.655	1.614	1.572	1.529	1.485	1.440	1.395	1.350	1.304	1.258	1.211	1.164	1.118	1.070	1.021	0.972	0.926	0.878	0.830	0.782	0.736	0.689	0.642	0.598	0.552	0.507	0.464	0.421	0.380	0.340	0.301	0.262	0.225	0.190	0.155	0.121	0.091	0.061	0.032	0.006	-0.019	-0.044	-0.064	-0.084	-0.104	-0.119	-0.135	-0.149	-0.160	-0.171	-0.179	-0.186	-0.192	-0.195	-0.198	-0.200	-0.199	-0.198	-0.194	-0.190	-0.185	-0.179	-0.172	-0.164	-0.155	-0.146	-0.136	-0.126	-0.115	-0.104	-0.092	-0.081	-0.070	-0.059	-0.048	-0.036	-0.026	-0.016	-0.006	0.002	0.011	0.019	0.026	0.034	0.039	0.044	0.048	0.050	0.051	0.052	0.052	0.051	0.049	0.046	0.041	0.036	0.030	0.024	0.015	0.006	-0.005	-0.015	-0.026	-0.040	-0.054	-0.066	-0.080	-0.095	-0.111	-0.126	-0.141	-0.158	-0.174	-0.189	-0.205	-0.221	-0.236	-0.251	-0.268	-0.281	-0.296	-0.309	-0.322	-0.335	-0.346	-0.359	-0.369	-0.378	-0.385	-0.394	-0.401	-0.408	-0.411	-0.416	-0.419	-0.421	-0.422	-0.422	-0.422	-0.420	-0.419	-0.416	-0.411	-0.406	-0.401	-0.395	-0.389	-0.381	-0.374	-0.365	-0.356	-0.346	-0.336	-0.328	-0.318	-0.308	-0.298	-0.288	-0.276	-0.265	-0.254	-0.244	-0.234	-0.225	-0.214	-0.205	-0.196	-0.188	-0.179	-0.170	-0.162	-0.156	-0.150	-0.144	-0.139	-0.132	-0.128	-0.124	-0.120	-0.116	-0.114	-0.112	-0.110	-0.109	-0.106	-0.106	-0.106	-0.106	-0.108	-0.109	-0.110	-0.111	-0.112	-0.114	-0.116	-0.119	-0.122	-0.125	-0.129	-0.131	-0.136	-0.139	-0.144	-0.149	-0.152	-0.158	-0.162	-0.168	-0.174	-0.178	-0.184	-0.190	-0.194	-0.200	-0.206	-0.212	-0.219	-0.225	-0.231	-0.240	-0.246	-0.254	-0.262	-0.270	-0.278	-0.286	-0.295	-0.305	-0.314	-0.322	-0.332	-0.342	-0.352	-0.362	-0.374	-0.385	-0.396	-0.408	-0.419	-0.431	-0.444	-0.455	-0.469	-0.481	-0.492	-0.505	-0.519	-0.531	-0.545	-0.559	-0.571	-0.585	-0.598	-0.611	-0.624	-0.638	-0.649	-0.664	-0.676	-0.689	-0.701	-0.712	-0.725	-0.738	-0.749	-0.760	-0.771	-0.781	-0.792	-0.802	-0.814	-0.822	-0.832	-0.841	-0.850	-0.859	-0.868	-0.876	-0.885	-0.892	-0.900	-0.909	-0.915	-0.922	-0.929	-0.936	-0.944	-0.950	-0.958	-0.964	-0.971	-0.978	-0.985	-0.991	-0.999	-1.006	-1.014	-1.021	-1.030	-1.038	-1.046	-1.055	-1.064	-1.074	-1.084	-1.092	-1.105	-1.115	-1.126	-1.138	-1.149	-1.162	-1.174	-1.188	-1.200	-1.212	-1.228	-1.241	-1.256	-1.270	-1.285	-1.300	-1.315	-1.331	-1.346	-1.362	-1.379	-1.394	-1.411	-1.428	-1.444	-1.460	-1.476	-1.492	-1.510	-1.525	-1.542	-1.558	-1.574	-1.590	-1.605	-1.620	-1.635	-1.650	-1.665	-1.679	-1.692	-1.706	-1.720	-1.732	-1.746	-1.759	-1.771	-1.782	-1.795	-1.806	-1.818	-1.830	-1.841	-1.852	-1.864	-1.875	-1.884	-1.896	-1.906	-1.916	-1.926	-1.936	-1.946	-1.956	-1.966	-1.978	-1.988	-1.998	-2.009	-2.019	-2.030	-2.040	-2.052	-2.062	-2.074	-2.086	-2.099	-2.110	-2.122	-2.135	-2.148	-2.160	-2.174	-2.186	-2.200	-2.212	-2.226	-2.240	-2.256	-2.270	-2.284	-2.299	-2.314	-2.329	-2.344	-2.360	-2.374	-2.390	-2.405	-2.422	-2.438	-2.454	-2.470	-2.486	-2.501	-2.519	-2.535	-2.551	-2.568	-2.584	-2.601	-2.619	-2.636	-2.652	-2.670	-2.688	-2.704	-2.722	-2.740	-2.759	-2.775	-2.794	-2.811	-2.830	-2.848	-2.866	-2.885	-2.902	-2.922	-2.940	-2.960	-2.978	-2.996	-3.015	-3.034	-3.051	-3.070	-3.089	-3.106	-3.125	-3.141	-3.160	-3.176	-3.194	-3.210	-3.226	-3.242	-3.259	-3.274	-3.289	-3.304	-3.318	-3.332	-3.346	-3.359	-3.370	-3.382	-3.394	-3.404	-3.415	-3.425	-3.434	-3.442	-3.450	-3.456	-3.464	-3.470	-3.475	-3.480	-3.484	-3.488	-3.491	-3.494	-3.496	-3.498	-3.500	-3.501	-3.502	-3.504	-3.504	-3.504	-3.504	-3.502	-3.504	-3.502	-3.502	-3.502	-3.501	-3.501	-3.501	-3.501	-3.502	-3.502	-3.504	-3.504	-3.506	-3.506	-3.509	-3.510	-3.514	-3.516	-3.520	-3.522	-3.526	-3.530	-3.535	-3.541	-3.546	-3.552	-3.559	-3.565	-3.572	-3.580	-3.586	-3.595	-3.604	-3.611	-3.620	-3.628	-3.635	-3.644	-3.652	-3.660	-3.668	-3.674	-3.681	-3.689	-3.695	-3.701	-3.706	-3.711	-3.715	-3.719	-3.721	-3.724	-3.724	-3.725	-3.724	-3.721	-3.719	-3.715	-3.709	-3.702	-3.694	-3.686	-3.675	-3.665	-3.651	-3.636	-3.621	-3.604	-3.585	-3.566	-3.544	-3.521	-3.499	-3.472	-3.448	-3.419	-3.391	-3.361	-3.330	-3.299	-3.266	-3.231	-3.196	-3.160	-3.124	-3.088	-3.049	-3.011	-2.972	-2.932	-2.894	-2.852	-2.814	-2.774	-2.734	-2.692	-2.652	-2.614	-2.574	-2.534	-2.495	-2.458	-2.420	-2.382	-2.346	-2.311	-2.276	-2.242	-2.210	-2.179	-2.148	-2.118	-2.090	-2.062	-2.038	-2.013	-1.988	-1.966	-1.945	-1.925	-1.906	-1.888	-1.872	-1.858	-1.842	-1.831	-1.819	-1.809	-1.799	-1.791	-1.782	-1.776	-1.771	-1.766	-1.761	-1.758	-1.755	-1.752	-1.749	-1.748	-1.746	-1.745	-1.744	-1.742	-1.741	-1.741	-1.739	-1.738	-1.736	-1.734	-1.731	-1.729	-1.725	-1.721	-1.718	-1.711	-1.706	-1.700	-1.692	-1.685	-1.676	-1.668	-1.658	-1.646	-1.635	-1.622	-1.609	-1.595	-1.580	-1.564	-1.548	-1.529	-1.510	-1.492	-1.471	-1.451	-1.431	-1.409	-1.386	-1.364	-1.341	-1.318	-1.295	-1.270	-1.246	-1.221	-1.196	-1.171	-1.146	-1.121	-1.095	-1.070	-1.046	-1.020	-0.996	-0.971	-0.948	-0.924	-0.900	-0.876	-0.852	-0.830	-0.809	-0.786	-0.766	-0.745	-0.724	-0.705	-0.684	-0.666	-0.646	-0.630	-0.611	-0.595	-0.578	-0.561	-0.545	-0.530	-0.515	-0.501	-0.486	-0.472	-0.460	-0.446	-0.432	-0.420	-0.409	-0.395	-0.384	-0.371	-0.361	-0.350	-0.339	-0.329	-0.318	-0.309	-0.298	-0.288	-0.279	-0.269	-0.259	-0.250	-0.241	-0.232	-0.222	-0.214	-0.205	-0.196	-0.189	-0.180	-0.171	-0.164	-0.155	-0.149	-0.140	-0.132	-0.125	-0.118	-0.111	-0.104	-0.098	-0.091	-0.084	-0.078	-0.072	-0.065	-0.060	-0.054	-0.049	-0.042	-0.038	-0.031	-0.025	-0.019	-0.014	-0.008	-0.002	0.005	0.010	0.016	0.022	0.029	0.035	0.042	0.048	0.055	0.062	0.069	0.078	0.084	0.092	0.100	0.108	0.116	0.124	0.134	0.141	0.151	0.160	0.170	0.178	0.189	0.198	0.208	0.218	0.228	0.236	0.248	0.256	0.266	0.275	0.285	0.295	0.302	0.312	0.320	0.330	0.338	0.344	0.351	0.358	0.364	0.370	0.374	0.380	0.382	0.388	0.389	0.391	0.392	0.394	0.395	0.394	0.394	0.392	0.391	0.389	0.386	0.382	0.379	0.374	0.368	0.361	0.355	0.349	0.340	0.332	0.325	0.315	0.306	0.296	0.286	0.275	0.265	0.254	0.244	0.231	0.220	0.209	0.198	0.185	0.174	0.161	0.150	0.139	0.126	0.115	0.102	0.091	0.080	0.068	0.058	0.048	0.036	0.026	0.015	0.005	-0.004	-0.014	-0.021	-0.030	-0.039	-0.046	-0.054	-0.061	-0.069	-0.075	-0.082	-0.089	-0.095	-0.099	-0.105	-0.109	-0.114	-0.118	-0.121	-0.126	-0.129	-0.132	-0.135	-0.138	-0.140	-0.141	-0.144	-0.145	-0.148	-0.149	-0.150	-0.151	-0.151	-0.152	-0.152	-0.154	-0.155	-0.155	-0.156	-0.156	-0.156	-0.156	-0.158	-0.158	-0.159	-0.160	-0.160	-0.161	-0.161	-0.164	-0.165	-0.165	-0.168	-0.169	-0.171	-0.171	-0.174	-0.176	-0.179	-0.180	-0.182	-0.185	-0.189	-0.191	-0.195	-0.199	-0.201	-0.206	-0.210	-0.214	-0.219	-0.224	-0.229	-0.235	-0.240	-0.246	-0.252	-0.259	-0.265	-0.272	-0.279	-0.286	-0.292	-0.301	-0.308	-0.316	-0.325	-0.332	-0.341	-0.350	-0.359	-0.368	-0.376	-0.386	-0.395	-0.405	-0.414	-0.425	-0.434	-0.445	-0.456	-0.466	-0.479	-0.489	-0.501	-0.512	-0.526	-0.538	-0.550	-0.561	-0.575	-0.588	-0.600	-0.614	-0.626	-0.640	-0.654	-0.668	-0.681	-0.695	-0.710	-0.725	-0.740	-0.754	-0.770	-0.785	-0.800	-0.816	-0.831	-0.848	-0.862	-0.880	-0.895	-0.910	-0.926	-0.942	-0.959	-0.974	-0.990	-1.005	-1.021	-1.036	-1.051	-1.066	-1.080	-1.095	-1.109	-1.121	-1.135	-1.148	-1.161	-1.172	-1.184	-1.195	-1.205	-1.216	-1.226	-1.234	-1.242	-1.250	-1.258	-1.264	-1.269	-1.274	-1.280	-1.282	-1.286	-1.289	-1.290	-1.291	-1.294	-1.292	-1.292	-1.291	-1.290	-1.288	-1.285	-1.281	-1.278	-1.274	-1.269	-1.265	-1.259	-1.254	-1.248	-1.241	-1.235	-1.228	-1.220	-1.214	-1.206	-1.199	-1.190	-1.182	-1.174	-1.166	-1.158	-1.150	-1.142	-1.134	-1.126	-1.118	-1.110	-1.102	-1.095	-1.088	-1.079	-1.071	-1.065	-1.056	-1.049	-1.041	-1.032	-1.025	-1.018	-1.010	-1.002	-0.995	-0.986	-0.979	-0.971	-0.962	-0.955	-0.945	-0.936	-0.928	-0.919	-0.909	-0.900	-0.890	-0.879	-0.869	-0.858	-0.846	-0.835	-0.822	-0.812	-0.800	-0.786	-0.774	-0.761	-0.748	-0.734	-0.720	-0.706	-0.692	-0.678	-0.664	-0.649	-0.635	-0.620	-0.606	-0.592	-0.579	-0.565	-0.551	-0.538	-0.525	-0.512	-0.501	-0.490	-0.478	-0.468	-0.459	-0.449	-0.440	-0.432	-0.424	-0.418	-0.411	-0.405	-0.400	-0.396	-0.394	-0.391	-0.389	-0.388	-0.386	-0.386	-0.389	-0.390	-0.392	-0.395	-0.400	-0.404	-0.409	-0.415	-0.421	-0.429	-0.435	-0.442	-0.450	-0.459	-0.466	-0.475	-0.484	-0.494	-0.502	-0.512	-0.521	-0.530	-0.540	-0.548	-0.558	-0.566	-0.574	-0.582	-0.590	-0.599	-0.606	-0.614	-0.620	-0.626	-0.632	-0.638	-0.644	-0.649	-0.654	-0.658	-0.660	-0.662	-0.666	-0.668	-0.669	-0.670	-0.671	-0.670	-0.671	-0.670	-0.669	-0.668	-0.666	-0.662	-0.660	-0.658	-0.655	-0.651	-0.646	-0.642	-0.638	-0.632	-0.628	-0.621	-0.618	-0.610	-0.605	-0.599	-0.592	-0.586	-0.580	-0.574	-0.566	-0.560	-0.552	-0.545	-0.539	-0.531	-0.524	-0.516	-0.509	-0.501	-0.492	-0.485	-0.478	-0.470	-0.461	-0.452	-0.445	-0.436	-0.429	-0.419	-0.410	-0.402	-0.392	-0.384	-0.375	-0.366	-0.356	-0.348	-0.339	-0.329	-0.319	-0.309	-0.299	-0.290	-0.279	-0.270	-0.259	-0.249	-0.238	-0.229	-0.219	-0.208	-0.198	-0.186	-0.176	-0.165	-0.156	-0.145	-0.135	-0.125	-0.114	-0.104	-0.094	-0.082	-0.072	-0.061	-0.051	-0.040	-0.031	-0.020	-0.010	0.001	0.012	0.024	0.034	0.044	0.056	0.068	0.080	0.091	0.104	0.116	0.129	0.142	0.155	0.170	0.182	0.199	0.212	0.229	0.244	0.261	0.278	0.294	0.312	0.331	0.350	0.369	0.389	0.409	0.429	0.450	0.470	0.491	0.512	0.535	0.559	0.580	0.602	0.626	0.649	0.671	0.695	0.719	0.741	0.765	0.788	0.811	0.832	0.855	0.878	0.898	0.919	0.939	0.959	0.976	0.995	1.012	1.029	1.045	1.059	1.074	1.086	1.099	1.109	1.120	1.128	1.136	1.141	1.148	1.152	1.155	1.158	1.160	1.160	1.159	1.158	1.155	1.151	1.148	1.141	1.136	1.129	1.121	1.114	1.105	1.096	1.086	1.076	1.065	1.056	1.046	1.034	1.024	1.014	1.002	0.992	0.981	0.972	0.962	0.954	0.945	0.938	0.930	0.924	0.919	0.912	0.909	0.905	0.902	0.902	0.901	0.901	0.902	0.905	0.908	0.911	0.918	0.924	0.931	0.939	0.948	0.958	0.969	0.980	0.994	1.008	1.021	1.036	1.052	1.068	1.085	1.104	1.120	1.139	1.158	1.176	1.196	1.215	1.236	1.255	1.276	1.295	1.315	1.334	1.354	1.374	1.391	1.411	1.429	1.446	1.464	1.481	1.496	1.512	1.528	1.541	1.555	1.568	1.580	1.591	1.600	1.610	1.618	1.626	1.632	1.638	1.642	1.646	1.650	1.651	1.652	1.652	1.651	1.649	1.645	1.641	1.636	1.630	1.624	1.616	1.608	1.599	1.589	1.578	1.566	1.554	1.541	1.528	1.514	1.499	1.484	1.469	1.452	1.435	1.419	1.401	1.384	1.366	1.348	1.330	1.311	1.292	1.274	1.256	1.238	1.218	1.200	1.181	1.164	1.145	1.128	1.110	1.092	1.076	1.059	1.042	1.026	1.010	0.994	0.980	0.965	0.950	0.936	0.922	0.910	0.898	0.885	0.874	0.862	0.851	0.841	0.830	0.820	0.811	0.802	0.794	0.786	0.778	0.770	0.764	0.758	0.751	0.745	0.740	0.734	0.728	0.722	0.720	0.715	0.710	0.706	0.702	0.698	0.694	0.690	0.685	0.682	0.679	0.675	0.671	0.668	0.664	0.661	0.658	0.654	0.650	0.646	0.641	0.638	0.634	0.630	0.625	0.620	0.614	0.609	0.604	0.598	0.592	0.585	0.579	0.571	0.565	0.558	0.550	0.541	0.534	0.524	0.516	0.506	0.496	0.488	0.476	0.465	0.455	0.444	0.431	0.420	0.408	0.396	0.384	0.370	0.356	0.344	0.330	0.316	0.302	0.289	0.274	0.259	0.245	0.229	0.215	0.200	0.186	0.172	0.158	0.142	0.129	0.116	0.102	0.089	0.076	0.062	0.050	0.039	0.026	0.015	0.005	-0.005	-0.016	-0.026	-0.035	-0.042	-0.051	-0.059	-0.066	-0.072	-0.078	-0.084	-0.088	-0.094	-0.096	-0.100	-0.102	-0.105	-0.108	-0.109	-0.110	-0.110	-0.111	-0.110	-0.110	-0.109	-0.108	-0.106	-0.104	-0.102	-0.101	-0.099	-0.095	-0.092	-0.090	-0.089	-0.085	-0.082	-0.079	-0.076	-0.074	-0.070	-0.068	-0.065	-0.061	-0.060	-0.058	-0.055	-0.051	-0.050	-0.048	-0.045	-0.044	-0.041	-0.040	-0.039	-0.036	-0.035	-0.034	-0.032	-0.031	-0.031	-0.030	-0.029	-0.028	-0.026	-0.026	-0.024	-0.022	-0.021	-0.021	-0.020	-0.018	-0.016	-0.016	-0.014	-0.014	-0.011	-0.010	-0.009	-0.006	-0.005	-0.002	-0.001	0.001	0.004	0.005	0.008	0.010	0.014	0.016	0.019	0.021	0.024	0.029	0.031	0.035	0.039	0.042	0.046	0.051	0.054	0.059	0.064	0.066	0.071	0.076	0.080	0.085	0.090	0.095	0.099	0.104	0.109	0.114	0.119	0.124	0.128	0.134	0.138	0.144	0.149	0.154	0.158	0.162	0.168	0.171	0.176	0.180	0.184	0.189	0.192	0.196	0.200	0.204	0.206	0.210	0.212	0.216	0.219	0.220	0.221	0.222	0.225	0.226	0.226	0.228	0.228	0.228	0.229	0.229	0.229	0.228	0.226	0.228	0.225	0.225	0.224	0.222	0.221	0.220	0.219	0.216	0.216	0.215	0.214	0.212	0.211	0.210	0.209	0.209	0.208	0.208	0.208	0.208	0.209	0.210	0.210	0.212	0.214	0.218	0.220	0.222	0.228	0.230	0.235	0.239	0.245	0.250	0.256	0.262	0.270	0.276	0.284	0.291	0.299	0.308	0.316	0.325	0.334	0.342	0.352	0.361	0.371	0.380	0.390	0.399	0.408	0.418	0.428	0.436	0.446	0.454	0.462	0.471	0.480	0.488	0.495	0.502	0.510	0.516	0.522	0.528	0.532	0.538	0.542	0.548	0.551	0.552	0.556	0.559	0.560	0.561	0.562	0.564	0.564	0.562	0.564	0.562	0.561	0.559	0.556	0.554	0.551	0.548	0.545	0.542	0.538	0.534	0.530	0.525	0.520	0.515	0.510	0.505	0.500	0.494	0.488	0.482	0.476	0.471	0.465	0.459	0.452	0.446	0.439	0.434	0.426	0.420	0.414	0.408	0.401	0.394	0.389	0.381	0.375	0.369	0.362	0.356	0.349	0.344	0.336	0.331	0.325	0.320	0.314	0.308	0.302	0.298	0.291	0.288	0.282	0.279	0.275	0.271	0.268	0.265	0.262	0.260	0.259	0.258	0.256	0.256	0.255	0.256	0.258	0.259	0.261	0.262	0.266	0.270	0.274	0.280	0.285	0.291	0.298	0.305	0.312	0.320	0.329	0.338	0.348	0.359	0.368	0.380	0.390	0.401	0.412	0.425	0.438	0.450	0.461	0.474	0.486	0.499	0.511	0.524	0.535	0.548	0.559	0.571	0.582	0.594	0.604	0.615	0.625	0.635	0.644	0.652	0.661	0.669	0.676	0.682	0.689	0.695	0.700	0.705	0.709	0.712	0.716	0.719	0.721	0.722	0.724	0.725	0.726	0.726	0.726	0.725	0.725	0.725	0.724	0.722	0.721	0.720	0.719	0.718	0.716	0.715	0.714	0.712	0.711	0.711	0.711	0.710	0.710	0.710	0.711	0.711	0.712	0.715	0.716	0.718	0.721	0.722	0.726	0.729	0.734	0.736	0.741	0.745	0.749	0.755	0.760	0.764	0.770	0.776	0.780	0.786	0.791	0.798	0.804	0.809	0.814	0.820	0.825	0.830	0.835	0.840	0.842	0.848	0.850	0.855	0.858	0.860	0.862	0.862	0.865	0.865	0.866	0.866	0.866	0.864	0.864	0.862	0.859	0.856	0.855	0.851	0.848	0.842	0.839	0.834	0.829	0.822	0.819	0.812	0.806	0.800	0.794	0.788	0.782	0.776	0.769	0.764	0.759	0.752	0.748	0.742	0.738	0.734	0.730	0.726	0.722	0.720	0.718	0.715	0.715	0.714	0.714	0.712	0.714	0.716	0.716	0.719	0.721	0.725	0.728	0.732	0.736	0.741	0.748	0.752	0.759	0.765	0.771	0.778	0.784	0.791	0.799	0.805	0.812	0.819	0.825	0.831	0.838	0.844	0.849	0.854	0.859	0.862	0.866	0.869	0.872	0.874	0.874	0.876	0.876	0.874	0.872	0.870	0.868	0.864	0.860	0.854	0.849	0.841	0.834	0.826	0.818	0.809	0.799	0.789	0.778	0.766	0.755	0.742	0.730	0.719	0.706	0.694	0.680	0.669	0.655	0.644	0.632	0.619	0.609	0.596	0.585	0.575	0.565	0.555	0.546	0.538	0.529	0.521	0.515	0.509	0.504	0.499	0.494	0.490	0.486	0.484	0.482	0.481	0.480	0.479	0.480	0.480	0.480	0.481	0.482	0.484	0.485	0.488	0.489	0.490	0.491	0.494	0.495	0.496	0.498	0.499	0.499	0.500	0.499	0.498	0.496	0.495	0.492	0.491	0.488	0.485	0.480	0.475	0.471	0.465	0.459	0.452	0.445	0.438	0.430	0.422	0.412	0.404	0.394	0.385	0.375	0.364	0.355	0.344	0.332	0.321	0.311	0.301	0.290	0.280	0.269	0.259	0.250	0.240	0.231	0.221	0.212	0.205	0.198	0.190	0.184	0.176	0.170	0.164	0.159	0.154	0.150	0.146	0.142	0.140	0.138	0.135	0.134	0.131	0.130	0.129	0.128	0.129	0.128	0.128	0.128	0.128	0.129	0.128	0.128	0.128	0.128	0.128	0.128	0.126	0.125	0.125	0.122	0.121	0.119	0.118	0.115	0.111	0.109	0.105	0.100	0.096	0.091	0.085	0.080	0.074	0.068	0.060	0.052	0.045	0.038	0.029	0.021	0.012	0.002	-0.008	-0.018	-0.026	-0.036	-0.046	-0.058	-0.068	-0.079	-0.090	-0.100	-0.111	-0.121	-0.132	-0.142	-0.154	-0.165	-0.175	-0.186	-0.196	-0.208	-0.216	-0.228	-0.238	-0.249	-0.259	-0.270	-0.279	-0.290	-0.300	-0.310	-0.320	-0.330	-0.341	-0.350	-0.360	-0.371	-0.381	-0.390	-0.401	-0.411	-0.422	-0.432	-0.442	-0.454	-0.464	-0.474	-0.486	-0.496	-0.506	-0.518	-0.528	-0.539	-0.549	-0.560	-0.570	-0.582	-0.592	-0.602	-0.612	-0.624	-0.634	-0.642	-0.652	-0.662	-0.671	-0.680	-0.690	-0.698	-0.706	-0.714	-0.722	-0.730	-0.736	-0.744	-0.750	-0.756	-0.762	-0.766	-0.771	-0.776	-0.780	-0.785	-0.788	-0.791	-0.794	-0.796	-0.799	-0.800	-0.802	-0.804	-0.805	-0.806	-0.808	-0.808	-0.809	-0.810	-0.810	-0.811	-0.811	-0.812	-0.815	-0.816	-0.818	-0.819	-0.820	-0.822	-0.825	-0.828	-0.831	-0.835	-0.840	-0.844	-0.849	-0.854	-0.860	-0.865	-0.872	-0.880	-0.888	-0.896	-0.904	-0.914	-0.924	-0.934	-0.945	-0.958	-0.969	-0.981	-0.995	-1.009	-1.022	-1.036	-1.051	-1.065	-1.080	-1.096	-1.112	-1.128	-1.144	-1.160	-1.175	-1.191	-1.208	-1.224	-1.241	-1.256	-1.272	-1.288	-1.302	-1.318	-1.332	-1.348	-1.360	-1.374	-1.388	-1.400	-1.411	-1.424	-1.435	-1.444	-1.455	-1.464	-1.471	-1.479	-1.486	-1.492	-1.498	-1.502	-1.506	-1.510	-1.511	-1.512	-1.512	-1.514	-1.514	-1.511	-1.510	-1.508	-1.502	-1.499	-1.494	-1.488	-1.480	-1.474	-1.466	-1.456	-1.448	-1.438	-1.426	-1.415	-1.404	-1.391	-1.378	-1.365	-1.351	-1.336	-1.321	-1.306	-1.290	-1.275	-1.258	-1.241	-1.224	-1.208	-1.190	-1.172	-1.154	-1.135	-1.116	-1.098	-1.080	-1.061	-1.042	-1.024	-1.005	-0.988	-0.969	-0.951	-0.932	-0.916	-0.899	-0.881	-0.865	-0.849	-0.832	-0.818	-0.804	-0.790	-0.776	-0.764	-0.751	-0.740	-0.730	-0.720	-0.710	-0.701	-0.695	-0.689	-0.684	-0.678	-0.674	-0.671	-0.669	-0.669	-0.670	-0.670	-0.672	-0.676	-0.680	-0.686	-0.691	-0.699	-0.706	-0.715	-0.724	-0.735	-0.746	-0.758	-0.771	-0.784	-0.798	-0.814	-0.829	-0.844	-0.859	-0.875	-0.892	-0.909	-0.926	-0.942	-0.961	-0.979	-0.995	-1.011	-1.029	-1.045	-1.061	-1.078	-1.095	-1.109	-1.125	-1.139	-1.154	-1.168	-1.180	-1.192	-1.205	-1.216	-1.226	-1.238	-1.246	-1.256	-1.265	-1.272	-1.280	-1.286	-1.292	-1.299	-1.304	-1.309	-1.312	-1.318	-1.321	-1.324	-1.329	-1.331	-1.334	-1.336	-1.340	-1.342	-1.345	-1.349	-1.351	-1.355	-1.359	-1.364	-1.366	-1.371	-1.376	-1.381	-1.388	-1.394	-1.401	-1.410	-1.418	-1.426	-1.436	-1.448	-1.460	-1.471	-1.485	-1.499	-1.514	-1.529	-1.546	-1.564	-1.584	-1.602	-1.624	-1.645	-1.668	-1.691	-1.715	-1.740	-1.766	-1.794	-1.821	-1.850	-1.880	-1.909	-1.940	-1.974	-2.005	-2.039	-2.072	-2.109	-2.142	-2.179	-2.216	-2.254	-2.291	-2.330	-2.369	-2.409	-2.448	-2.488	-2.526	-2.568	-2.608	-2.648	-2.689	-2.730	-2.771	-2.811	-2.851	-2.891	-2.931	-2.972	-3.011	-3.051	-3.090	-3.129	-3.166	-3.204	-3.241	-3.278	-3.312	-3.349	-3.382	-3.415	-3.449	-3.480	-3.511	-3.542	-3.571	-3.600	-3.628	-3.655	-3.680	-3.705	-3.729	-3.752	-3.774	-3.795	-3.815	-3.834	-3.850	-3.868	-3.884	-3.900	-3.914	-3.925	-3.938	-3.950	-3.960	-3.970	-3.979	-3.986	-3.992	-3.999	-4.005	-4.009	-4.014	-4.018	-4.019	-4.021	-4.022	-4.022	-4.024	-4.024	-4.022	-4.021	-4.020	-4.018	-4.016	-4.012	-4.009	-4.006	-4.003	-3.999	-3.995	-3.990	-3.986	-3.981	-3.978	-3.972	-3.968	-3.964	-3.958	-3.954	-3.948	-3.944	-3.939	-3.935	-3.930	-3.926	-3.922	-3.919	-3.915	-3.912	-3.909	-3.906	-3.904	-3.900	-3.899	-3.898	-3.894	-3.892	-3.892	-3.891	-3.890	-3.890	-3.889	-3.890	-3.890	-3.889	-3.889	-3.889	-3.889	-3.889	-3.889	-3.889	-3.889	-3.888	-3.886	-3.886	-3.884	-3.881	-3.880	-3.878	-3.872	-3.869	-3.864	-3.858	-3.851	-3.842	-3.834	-3.824	-3.814	-3.801	-3.789	-3.772	-3.758	-3.740	-3.720	-3.700	-3.678	-3.654	-3.628	-3.601	-3.574	-3.542	-3.510	-3.478	-3.441	-3.405	-3.364	-3.324	-3.281	-3.236	-3.191	-3.142	-3.092	-3.042	-2.989	-2.934	-2.878	-2.820	-2.760	-2.699	-2.636	-2.572	-2.508	-2.439	-2.371	-2.302	-2.231	-2.159	-2.086	-2.011	-1.936	-1.860	-1.782	-1.704	-1.624	-1.545	-1.464	-1.381	-1.299	-1.216	-1.132	-1.048	-0.962	-0.876	-0.790	-0.704	-0.616	-0.528	-0.441	-0.352	-0.262	-0.172	-0.084	0.008	0.096	0.189	0.279	0.370	0.461	0.554	0.645	0.738	0.829	0.922	1.014	1.106	1.200	1.292	1.385	1.479	1.571	1.665	1.758	1.850	1.945	2.038	2.129	2.222	2.316	2.408	2.501	2.594	2.685	2.778	2.869	2.960	3.051	3.141	3.232	3.322	3.414	3.502	3.591	3.680	3.768	3.856	3.942	4.029	4.114	4.199	4.282	4.366	4.449	4.531	4.612	4.691	4.770	4.848	4.925	5.001	5.075	5.149	5.221	5.292	5.362	5.430	5.499	5.564	5.629	5.692	5.754	5.814	5.874	5.931	5.988	6.042	6.095	6.146	6.196	6.245	6.294	6.339	6.382	6.425	6.466	6.506	6.545	6.581	6.618	6.651	6.684	6.715	6.746	6.774	6.801	6.828	6.852	6.876	6.899	6.920	6.942	6.961	6.979	6.998	7.012	7.029	7.044	7.058	7.071	7.082	7.094	7.105	7.115	7.122	7.132	7.139	7.146	7.151	7.158	7.162	7.166	7.170	7.174	7.175	7.176	7.179	7.178	7.176	7.176	7.174	7.171	7.168	7.165	7.160	7.154	7.148	7.141	7.134	7.125	7.116	7.106	7.095	7.084	7.071	7.058	7.044	7.029	7.012	6.996	6.979	6.960	6.941	6.921	6.901	6.879	6.858	6.834	6.811	6.786	6.762	6.735	6.710	6.682	6.655	6.628	6.599	6.569	6.539	6.509	6.478	6.446	6.414	6.381	6.349	6.316	6.282	6.249	6.215	6.179	6.144	6.109	6.071	6.035	5.999	5.961	5.924	5.886	5.848	5.809	5.770	5.730	5.691	5.650	5.610	5.569	5.528	5.486	5.442	5.401	5.358	5.314	5.270	5.225	5.180	5.135	5.089	5.042	4.996	4.949	4.901	4.854	4.805	4.758	4.709	4.660	4.611	4.562	4.512	4.464	4.414	4.365	4.315	4.266	4.218	4.168	4.119	4.070	4.021	3.974	3.926	3.879	3.831	3.784	3.739	3.692	3.648	3.604	3.560	3.516	3.474	3.431	3.391	3.350	3.310	3.271	3.232	3.194	3.158	3.120	3.084	3.049	3.014	2.980	2.946	2.912	2.880	2.848	2.815	2.784	2.752	2.721	2.690	2.660	2.629	2.599	2.569	2.536	2.506	2.475	2.445	2.414	2.382	2.351	2.319	2.286	2.252	2.219	2.185	2.151	2.116	2.081	2.045	2.007	1.970	1.932	1.894	1.855	1.814	1.774	1.734	1.691	1.650	1.608	1.564	1.521	1.478	1.434	1.390	1.345	1.300	1.256	1.211	1.166	1.122	1.079	1.034	0.991	0.948	0.905	0.862	0.821	0.781	0.741	0.702	0.665	0.628	0.592	0.558	0.522	0.491	0.461	0.430	0.404	0.378	0.351	0.329	0.308	0.286	0.269	0.251	0.235	0.222	0.210	0.199	0.190	0.182	0.176	0.171	0.169	0.166	0.166	0.168	0.169	0.174	0.178	0.182	0.190	0.196	0.205	0.214	0.224	0.232	0.244	0.255	0.266	0.278	0.289	0.301	0.312	0.324	0.334	0.345	0.355	0.365	0.375	0.382	0.391	0.399	0.406	0.412	0.416	0.421	0.425	0.428	0.429	0.429	0.429	0.428	0.425	0.421	0.418	0.412	0.406	0.399	0.392	0.384	0.374	0.364	0.354	0.342	0.331	0.319	0.306	0.294	0.280	0.268	0.252	0.239	0.225	0.212	0.199	0.186	0.172	0.160	0.148	0.134	0.124	0.111	0.101	0.091	0.082	0.074	0.065	0.058	0.051	0.046	0.041	0.036	0.032	0.030	0.028	0.026	0.025	0.026	0.026	0.028	0.030	0.034	0.036	0.041	0.045	0.050	0.055	0.061	0.068	0.074	0.081	0.088	0.095	0.102	0.110	0.118	0.125	0.132	0.140	0.148	0.155	0.161	0.169	0.175	0.181	0.186	0.192	0.199	0.202	0.208	0.211	0.214	0.218	0.220	0.221	0.222	0.224	0.224	0.225	0.225	0.224	0.221	0.220	0.218	0.215	0.212	0.209	0.205	0.200	0.196	0.191	0.186	0.181	0.175	0.170	0.162	0.156	0.150	0.144	0.136	0.130	0.122	0.115	0.109	0.100	0.094	0.086	0.079	0.072	0.064	0.058	0.050	0.044	0.038	0.030	0.024	0.016	0.010	0.004	-0.002	-0.009	-0.015	-0.021	-0.028	-0.034	-0.040	-0.046	-0.051	-0.058	-0.064	-0.069	-0.074	-0.080	-0.086	-0.092	-0.099	-0.104	-0.110	-0.118	-0.124	-0.129	-0.136	-0.142	-0.150	-0.156	-0.162	-0.170	-0.178	-0.185	-0.192	-0.200	-0.209	-0.216	-0.225	-0.232	-0.241	-0.249	-0.258	-0.266	-0.274	-0.284	-0.291	-0.301	-0.309	-0.319	-0.328	-0.336	-0.345	-0.354	-0.362	-0.371	-0.380	-0.388	-0.396	-0.405	-0.414	-0.421	-0.430	-0.438	-0.446	-0.454	-0.462	-0.470	-0.479	-0.485	-0.494	-0.501	-0.510	-0.518	-0.525	-0.534	-0.541	-0.550	-0.559	-0.569	-0.576	-0.586	-0.595	-0.605	-0.615	-0.626	-0.638	-0.649	-0.659	-0.671	-0.684	-0.696	-0.710	-0.724	-0.738	-0.752	-0.768	-0.782	-0.798	-0.814	-0.831	-0.848	-0.865	-0.881	-0.900	-0.918	-0.936	-0.955	-0.974	-0.994	-1.012	-1.031	-1.051	-1.070	-1.090	-1.110	-1.130	-1.149	-1.169	-1.189	-1.208	-1.228	-1.245	-1.264	-1.281	-1.300	-1.318	-1.335	-1.352	-1.369	-1.384	-1.400	-1.414	-1.430	-1.444	-1.459	-1.472	-1.485	-1.499	-1.511	-1.524	-1.536	-1.549	-1.561	-1.571	-1.584	-1.595	-1.606	-1.616	-1.629	-1.640	-1.651	-1.661	-1.672	-1.684	-1.695	-1.708	-1.719	-1.732	-1.744	-1.756	-1.770	-1.782	-1.796	-1.809	-1.822	-1.838	-1.851	-1.868	-1.882	-1.898	-1.915	-1.931	-1.948	-1.964	-1.981	-1.998	-2.016	-2.034	-2.052	-2.070	-2.088	-2.106	-2.124	-2.142	-2.161	-2.179	-2.199	-2.216	-2.235	-2.254	-2.271	-2.290	-2.308	-2.326	-2.345	-2.362	-2.380	-2.399	-2.416	-2.434	-2.451	-2.468	-2.485	-2.502	-2.519	-2.536	-2.554	-2.571	-2.586	-2.605	-2.621	-2.638	-2.655	-2.672	-2.689	-2.705	-2.722	-2.740	-2.758	-2.775	-2.791	-2.809	-2.825	-2.844	-2.860	-2.878	-2.895	-2.912	-2.930	-2.946	-2.964	-2.981	-2.999	-3.015	-3.032	-3.049	-3.065	-3.081	-3.096	-3.112	-3.128	-3.142	-3.158	-3.171	-3.185	-3.199	-3.211	-3.225	-3.238	-3.249	-3.261	-3.271	-3.281	-3.290	-3.299	-3.309	-3.316	-3.322	-3.329	-3.335	-3.341	-3.348	-3.352	-3.355	-3.359	-3.362	-3.366	-3.369	-3.371	-3.374	-3.375	-3.378	-3.379	-3.380	-3.381	-3.382	-3.384	-3.385	-3.386	-3.388	-3.390	-3.391	-3.394	-3.395	-3.398	-3.401	-3.404	-3.408	-3.411	-3.415	-3.420	-3.424	-3.429	-3.435	-3.441	-3.449	-3.456	-3.464	-3.470	-3.479	-3.488	-3.498	-3.506	-3.516	-3.526	-3.536	-3.546	-3.558	-3.566	-3.578	-3.588	-3.596	-3.606	-3.616	-3.625	-3.634	-3.642	-3.649	-3.656	-3.664	-3.669	-3.674	-3.679	-3.681	-3.684	-3.685	-3.685	-3.682	-3.680	-3.678	-3.671	-3.666	-3.658	-3.649	-3.638	-3.625	-3.611	-3.595	-3.579	-3.559	-3.540	-3.518	-3.494	-3.469	-3.442	-3.416	-3.388	-3.355	-3.324	-3.291	-3.256	-3.220	-3.184	-3.146	-3.108	-3.068	-3.028	-2.985	-2.942	-2.901	-2.856	-2.814	-2.769	-2.725	-2.681	-2.636	-2.591	-2.546	-2.502	-2.458	-2.414	-2.370	-2.328	-2.286	-2.244	-2.204	-2.164	-2.125	-2.088	-2.050	-2.015	-1.980	-1.946	-1.915	-1.884	-1.854	-1.825	-1.799	-1.772	-1.749	-1.725	-1.704	-1.684	-1.665	-1.646	-1.630	-1.615	-1.600	-1.588	-1.576	-1.566	-1.556	-1.548	-1.540	-1.532	-1.526	-1.520	-1.515	-1.510	-1.505	-1.502	-1.499	-1.496	-1.492	-1.490	-1.486	-1.484	-1.481	-1.479	-1.475	-1.472	-1.469	-1.464	-1.460	-1.455	-1.449	-1.444	-1.436	-1.429	-1.421	-1.412	-1.404	-1.394	-1.382	-1.371	-1.359	-1.346	-1.332	-1.318	-1.302	-1.288	-1.271	-1.255	-1.236	-1.218	-1.200	-1.180	-1.161	-1.141	-1.120	-1.099	-1.078	-1.058	-1.035	-1.014	-0.991	-0.970	-0.948	-0.925	-0.902	-0.880	-0.858	-0.836	-0.815	-0.792	-0.770	-0.750	-0.729	-0.708	-0.688	-0.668	-0.648	-0.628	-0.608	-0.589	-0.570	-0.551	-0.534	-0.516	-0.499	-0.482	-0.465	-0.448	-0.432	-0.418	-0.401	-0.385	-0.371	-0.356	-0.341	-0.328	-0.314	-0.300	-0.286	-0.272	-0.259	-0.246	-0.232	-0.220	-0.206	-0.194	-0.180	-0.169	-0.156	-0.142	-0.131	-0.119	-0.108	-0.095	-0.084	-0.072	-0.061	-0.049	-0.039	-0.028	-0.018	-0.006	0.004	0.015	0.025	0.034	0.044	0.052	0.061	0.071	0.079	0.088	0.095	0.102	0.109	0.116	0.122	0.129	0.135	0.140	0.145	0.150	0.154	0.159	0.162	0.166	0.171	0.174	0.178	0.180	0.182	0.186	0.189	0.192	0.195	0.198	0.201	0.205	0.209	0.211	0.215	0.220	0.224	0.229	0.234	0.239	0.244	0.250	0.256	0.264	0.270	0.278	0.285	0.292	0.302	0.311	0.320	0.331	0.341	0.351	0.362	0.374	0.385	0.396	0.409	0.421	0.434	0.445	0.459	0.471	0.482	0.495	0.507	0.519	0.531	0.542	0.552	0.565	0.574	0.585	0.594	0.604	0.611	0.619	0.626	0.631	0.638	0.642	0.646	0.649	0.651	0.654	0.654	0.654	0.654	0.651	0.649	0.645	0.640	0.635	0.629	0.621	0.614	0.604	0.595	0.584	0.572	0.560	0.548	0.535	0.520	0.506	0.490	0.474	0.459	0.441	0.425	0.408	0.390	0.372	0.354	0.336	0.318	0.299	0.281	0.261	0.242	0.224	0.206	0.188	0.169	0.150	0.132	0.115	0.098	0.081	0.064	0.049	0.032	0.018	0.002	-0.012	-0.025	-0.039	-0.052	-0.064	-0.076	-0.086	-0.098	-0.108	-0.118	-0.126	-0.135	-0.142	-0.150	-0.158	-0.164	-0.169	-0.174	-0.179	-0.184	-0.186	-0.189	-0.192	-0.195	-0.198	-0.198	-0.200	-0.200	-0.200	-0.200	-0.200	-0.199	-0.198	-0.196	-0.195	-0.192	-0.190	-0.189	-0.186	-0.184	-0.181	-0.178	-0.176	-0.174	-0.170	-0.168	-0.165	-0.161	-0.159	-0.156	-0.154	-0.150	-0.149	-0.148	-0.145	-0.142	-0.140	-0.139	-0.139	-0.138	-0.136	-0.136	-0.136	-0.136	-0.138	-0.139	-0.140	-0.141	-0.144	-0.146	-0.150	-0.151	-0.156	-0.160	-0.162	-0.168	-0.172	-0.179	-0.182	-0.189	-0.195	-0.201	-0.208	-0.214	-0.221	-0.229	-0.236	-0.244	-0.251	-0.259	-0.268	-0.276	-0.284	-0.294	-0.302	-0.312	-0.321	-0.332	-0.341	-0.351	-0.362	-0.372	-0.384	-0.392	-0.404	-0.415	-0.425	-0.438	-0.449	-0.460	-0.471	-0.484	-0.496	-0.507	-0.520	-0.532	-0.545	-0.559	-0.572	-0.586	-0.600	-0.614	-0.628	-0.642	-0.656	-0.671	-0.686	-0.702	-0.718	-0.731	-0.748	-0.762	-0.778	-0.794	-0.810	-0.825	-0.840	-0.855	-0.870	-0.886	-0.901	-0.918	-0.931	-0.946	-0.960	-0.974	-0.989	-1.002	-1.015	-1.028	-1.040	-1.051	-1.062	-1.074	-1.084	-1.092	-1.102	-1.110	-1.118	-1.125	-1.131	-1.138	-1.144	-1.148	-1.152	-1.155	-1.159	-1.160	-1.161	-1.162	-1.162	-1.164	-1.162	-1.161	-1.160	-1.158	-1.155	-1.151	-1.148	-1.144	-1.140	-1.134	-1.129	-1.124	-1.118	-1.111	-1.105	-1.099	-1.092	-1.085	-1.079	-1.071	-1.064	-1.058	-1.049	-1.041	-1.035	-1.028	-1.019	-1.012	-1.005	-0.999	-0.990	-0.982	-0.976	-0.968	-0.960	-0.952	-0.945	-0.936	-0.929	-0.921	-0.914	-0.905	-0.898	-0.890	-0.881	-0.872	-0.864	-0.855	-0.846	-0.838	-0.828	-0.818	-0.808	-0.796	-0.786	-0.776	-0.765	-0.754	-0.742	-0.731	-0.719	-0.706	-0.694	-0.681	-0.669	-0.656	-0.642	-0.629	-0.615	-0.601	-0.588	-0.574	-0.560	-0.546	-0.532	-0.520	-0.507	-0.494	-0.481	-0.468	-0.455	-0.444	-0.432	-0.421	-0.410	-0.400	-0.390	-0.380	-0.372	-0.364	-0.355	-0.349	-0.342	-0.335	-0.330	-0.325	-0.321	-0.318	-0.314	-0.312	-0.310	-0.310	-0.310	-0.310	-0.311	-0.312	-0.315	-0.319	-0.321	-0.325	-0.329	-0.334	-0.339	-0.344	-0.349	-0.354	-0.361	-0.368	-0.372	-0.379	-0.386	-0.392	-0.399	-0.406	-0.411	-0.418	-0.424	-0.430	-0.435	-0.441	-0.446	-0.450	-0.455	-0.460	-0.462	-0.466	-0.469	-0.472	-0.474	-0.476	-0.478	-0.479	-0.479	-0.478	-0.478	-0.476	-0.475	-0.472	-0.470	-0.468	-0.464	-0.460	-0.456	-0.451	-0.448	-0.442	-0.438	-0.431	-0.425	-0.420	-0.414	-0.408	-0.401	-0.394	-0.388	-0.381	-0.374	-0.368	-0.360	-0.352	-0.345	-0.339	-0.331	-0.325	-0.319	-0.311	-0.304	-0.298	-0.291	-0.284	-0.276	-0.270	-0.264	-0.258	-0.250	-0.245	-0.239	-0.231	-0.225	-0.219	-0.211	-0.205	-0.198	-0.191	-0.185	-0.179	-0.171	-0.164	-0.156	-0.149	-0.141	-0.134	-0.126	-0.118	-0.110	-0.101	-0.092	-0.085	-0.075	-0.066	-0.058	-0.049	-0.039	-0.030	-0.019	-0.010	0.000	0.010	0.021	0.030	0.040	0.051	0.061	0.071	0.082	0.094	0.104	0.115	0.126	0.138	0.149	0.160	0.171	0.182	0.194	0.205	0.216	0.229	0.241	0.252	0.265	0.278	0.291	0.304	0.316	0.331	0.345	0.359	0.374	0.389	0.404	0.420	0.436	0.452	0.469	0.486	0.502	0.521	0.540	0.558	0.576	0.598	0.616	0.636	0.658	0.678	0.698	0.719	0.740	0.762	0.784	0.805	0.826	0.849	0.871	0.894	0.915	0.936	0.958	0.979	1.000	1.021	1.041	1.061	1.080	1.099	1.116	1.134	1.150	1.165	1.181	1.195	1.209	1.220	1.231	1.242	1.252	1.261	1.269	1.276	1.281	1.286	1.290	1.294	1.295	1.295	1.296	1.295	1.294	1.290	1.286	1.282	1.278	1.272	1.266	1.260	1.254	1.245	1.239	1.230	1.221	1.214	1.205	1.196	1.188	1.178	1.170	1.161	1.154	1.146	1.139	1.130	1.125	1.119	1.114	1.109	1.104	1.101	1.099	1.098	1.096	1.096	1.098	1.099	1.101	1.105	1.111	1.116	1.121	1.129	1.138	1.146	1.158	1.168	1.180	1.192	1.208	1.221	1.236	1.252	1.270	1.288	1.305	1.324	1.342	1.364	1.384	1.404	1.424	1.446	1.466	1.489	1.510	1.531	1.552	1.574	1.596	1.618	1.638	1.659	1.678	1.698	1.718	1.735	1.752	1.771	1.786	1.802	1.818	1.832	1.845	1.859	1.870	1.880	1.890	1.899	1.905	1.912	1.916	1.921	1.924	1.926	1.926	1.926	1.925	1.922	1.919	1.914	1.908	1.901	1.894	1.885	1.875	1.864	1.852	1.840	1.826	1.812	1.796	1.782	1.765	1.748	1.730	1.712	1.694	1.675	1.656	1.636	1.616	1.596	1.576	1.555	1.535	1.515	1.495	1.475	1.454	1.434	1.414	1.394	1.374	1.356	1.336	1.318	1.300	1.281	1.264	1.246	1.231	1.215	1.199	1.185	1.169	1.155	1.141	1.128	1.115	1.102	1.091	1.080	1.069	1.058	1.048	1.038	1.029	1.019	1.011	1.002	0.995	0.988	0.980	0.972	0.966	0.960	0.954	0.948	0.941	0.935	0.930	0.924	0.919	0.914	0.908	0.901	0.896	0.892	0.886	0.881	0.875	0.870	0.865	0.859	0.854	0.849	0.844	0.838	0.832	0.826	0.820	0.815	0.809	0.802	0.798	0.791	0.784	0.779	0.771	0.766	0.759	0.751	0.744	0.739	0.730	0.722	0.715	0.708	0.700	0.691	0.682	0.674	0.666	0.656	0.646	0.638	0.628	0.618	0.608	0.598	0.585	0.574	0.562	0.551	0.539	0.525	0.512	0.499	0.486	0.472	0.458	0.442	0.429	0.414	0.399	0.384	0.369	0.352	0.338	0.321	0.306	0.290	0.274	0.259	0.244	0.229	0.214	0.198	0.182	0.169	0.154	0.140	0.128	0.115	0.101	0.090	0.078	0.068	0.058	0.049	0.039	0.030	0.022	0.015	0.010	0.002	-0.001	-0.006	-0.010	-0.011	-0.014	-0.015	-0.015	-0.014	-0.014	-0.012	-0.009	-0.006	-0.002	0.000	0.006	0.010	0.016	0.022	0.029	0.036	0.042	0.050	0.059	0.065	0.074	0.081	0.090	0.099	0.108	0.115	0.122	0.132	0.139	0.148	0.155	0.162	0.170	0.178	0.184	0.191	0.198	0.204	0.209	0.215	0.220	0.224	0.229	0.232	0.236	0.241	0.244	0.248	0.250	0.254	0.256	0.259	0.261	0.264	0.265	0.266	0.269	0.270	0.272	0.274	0.276	0.278	0.280	0.282	0.284	0.286	0.289	0.291	0.295	0.298	0.300	0.304	0.309	0.312	0.316	0.321	0.326	0.332	0.338	0.342	0.349	0.355	0.361	0.369	0.376	0.384	0.390	0.398	0.406	0.414	0.422	0.431	0.440	0.449	0.458	0.468	0.476	0.486	0.495	0.504	0.514	0.522	0.531	0.541	0.550	0.559	0.568	0.576	0.584	0.592	0.600	0.609	0.615	0.622	0.629	0.635	0.640	0.646	0.651	0.656	0.660	0.664	0.668	0.670	0.672	0.674	0.676	0.678	0.679	0.678	0.679	0.678	0.676	0.675	0.674	0.672	0.670	0.668	0.665	0.662	0.660	0.656	0.652	0.650	0.646	0.644	0.640	0.636	0.634	0.630	0.626	0.624	0.621	0.619	0.618	0.615	0.614	0.614	0.612	0.612	0.612	0.614	0.615	0.618	0.620	0.621	0.625	0.629	0.634	0.639	0.644	0.650	0.656	0.664	0.670	0.678	0.686	0.695	0.704	0.712	0.722	0.731	0.741	0.752	0.764	0.774	0.784	0.795	0.806	0.816	0.828	0.838	0.849	0.860	0.870	0.879	0.890	0.899	0.909	0.918	0.926	0.934	0.941	0.949	0.955	0.961	0.968	0.974	0.979	0.984	0.986	0.991	0.994	0.998	0.999	1.001	1.002	1.002	1.004	1.002	1.002	1.001	0.999	0.996	0.996	0.992	0.990	0.986	0.982	0.979	0.974	0.970	0.965	0.959	0.954	0.948	0.942	0.936	0.930	0.924	0.916	0.910	0.902	0.896	0.889	0.881	0.874	0.865	0.858	0.849	0.841	0.832	0.825	0.816	0.809	0.799	0.791	0.782	0.774	0.765	0.756	0.749	0.739	0.731	0.724	0.714	0.706	0.699	0.690	0.682	0.675	0.668	0.661	0.654	0.648	0.642	0.636	0.631	0.626	0.621	0.618	0.615	0.611	0.610	0.609	0.608	0.608	0.608	0.609	0.610	0.612	0.616	0.620	0.625	0.629	0.635	0.642	0.651	0.659	0.668	0.678	0.689	0.699	0.711	0.724	0.735	0.749	0.762	0.778	0.791	0.806	0.821	0.836	0.851	0.868	0.882	0.899	0.914	0.929	0.944	0.960	0.975	0.989	1.002	1.016	1.030	1.044	1.055	1.068	1.079	1.088	1.098	1.108	1.116	1.122	1.130	1.138	1.142	1.146	1.150	1.155	1.158	1.159	1.160	1.161	1.160	1.161	1.159	1.158	1.155	1.152	1.150	1.146	1.144	1.139	1.135	1.131	1.126	1.121	1.118	100.000	5.000	2.000	1.000	2.000	0.000	0.000	0.000	0.000	0.000	0.000	0.000	0.000	0.000	0.000	0.000	0.000	0.000	4.821	4.758	4.694	4.630	4.568	4.504	4.441	4.376	4.314	4.250	4.188	4.124	4.061	3.999	3.936	3.872	3.810	3.748	3.685	3.622	3.561	3.499	3.439	3.376	3.316	3.254	3.194	3.134	3.072	3.014	2.955	2.896	2.836	2.779	2.721	2.664	2.606	2.549	2.494	2.438	2.381	2.326	2.271	2.218	2.164	2.109	2.055	2.002	1.950	1.895	1.844	1.791	1.739	1.686	1.635	1.584	1.531	1.480	1.429	1.378	1.325	1.275	1.222	1.171	1.119	1.068	1.015	0.962	0.911	0.858	0.805	0.751	0.699	0.645	0.591	0.536	0.482	0.426	0.372	0.316	0.261	0.205	0.150	0.094	0.038	-0.020	-0.076	-0.134	-0.190	-0.248	-0.302	-0.360	-0.416	-0.472	-0.529	-0.584	-0.640	-0.695	-0.750	-0.804	-0.858	-0.910	-0.961	-1.012	-1.064	-1.112	-1.161	-1.209	-1.254	-1.299	-1.344	-1.386	-1.428	-1.466	-1.505	-1.544	-1.579	-1.612	-1.645	-1.676	-1.706	-1.734	-1.760	-1.785	-1.809	-1.830	-1.850	-1.869	-1.885	-1.902	-1.916	-1.929	-1.940	-1.950	-1.960	-1.968	-1.974	-1.979	-1.982	-1.986	-1.989	-1.990	-1.991	-1.992	-1.991	-1.991	-1.990	-1.989	-1.986	-1.985	-1.984	-1.981	-1.979	-1.978	-1.978	-1.975	-1.975	-1.974	-1.972	-1.974	-1.974	-1.976	-1.978	-1.980	-1.984	-1.988	-1.991	-1.996	-2.001	-2.009	-2.015	-2.022	-2.031	-2.041	-2.050	-2.061	-2.071	-2.081	-2.094	-2.106	-2.119	-2.131	-2.144	-2.156	-2.170	-2.182	-2.195	-2.209	-2.222	-2.235	-2.248	-2.260	-2.272	-2.284	-2.295	-2.306	-2.315	-2.324	-2.332	-2.341	-2.348	-2.355	-2.361	-2.365	-2.369	-2.371	-2.374	-2.374	-2.375	-2.374	-2.371	-2.369	-2.365	-2.360	-2.354	-2.348	-2.339	-2.331	-2.321	-2.311	-2.301	-2.289	-2.276	-2.264	-2.250	-2.235	-2.220	-2.204	-2.189	-2.172	-2.155	-2.138	-2.120	-2.102	-2.085	-2.066	-2.049	-2.031	-2.013	-1.994	-1.976	-1.958	-1.939	-1.921	-1.904	-1.886	-1.869	-1.852	-1.836	-1.821	-1.805	-1.789	-1.775	-1.760	-1.746	-1.734	-1.720	-1.709	-1.696	-1.685	-1.674	-1.662	-1.652	-1.642	-1.634	-1.625	-1.616	-1.609	-1.600	-1.594	-1.586	-1.580	-1.574	-1.568	-1.562	-1.555	-1.550	-1.546	-1.541	-1.536	-1.532	-1.528	-1.524	-1.520	-1.516	-1.512	-1.510	-1.506	-1.501	-1.498	-1.495	-1.491	-1.486	-1.482	-1.479	-1.475	-1.472	-1.468	-1.465	-1.461	-1.458	-1.454	-1.450	-1.448	-1.442	-1.440	-1.436	-1.432	-1.430	-1.428	-1.425	-1.421	-1.420	-1.418	-1.416	-1.415	-1.414	-1.414	-1.414	-1.415	-1.414	-1.415	-1.418	-1.420	-1.421	-1.425	-1.428	-1.432	-1.436	-1.441	-1.448	-1.454	-1.460	-1.466	-1.474	-1.481	-1.489	-1.498	-1.506	-1.515	-1.526	-1.536	-1.546	-1.556	-1.566	-1.579	-1.590	-1.600	-1.612	-1.624	-1.635	-1.646	-1.658	-1.669	-1.681	-1.692	-1.704	-1.714	-1.726	-1.736	-1.746	-1.756	-1.766	-1.776	-1.786	-1.795	-1.804	-1.814	-1.821	-1.830	-1.836	-1.845	-1.851	-1.859	-1.866	-1.872	-1.880	-1.886	-1.892	-1.899	-1.906	-1.911	-1.919	-1.924	-1.930	-1.936	-1.944	-1.949	-1.956	-1.962	-1.970	-1.976	-1.984	-1.991	-1.998	-2.005	-2.014	-2.021	-2.029	-2.038	-2.047	-2.056	-2.065	-2.075	-2.085	-2.095	-2.106	-2.116	-2.128	-2.139	-2.150	-2.162	-2.175	-2.188	-2.200	-2.214	-2.226	-2.240	-2.254	-2.268	-2.282	-2.296	-2.311	-2.326	-2.341	-2.355	-2.371	-2.386	-2.402	-2.419	-2.435	-2.451	-2.469	-2.486	-2.502	-2.521	-2.540	-2.558	-2.576	-2.594	-2.614	-2.632	-2.654	-2.672	-2.694	-2.715	-2.736	-2.758	-2.779	-2.801	-2.824	-2.846	-2.869	-2.892	-2.915	-2.940	-2.965	-2.989	-3.014	-3.039	-3.065	-3.090	-3.116	-3.144	-3.170	-3.196	-3.222	-3.250	-3.278	-3.304	-3.331	-3.359	-3.386	-3.414	-3.441	-3.470	-3.498	-3.524	-3.551	-3.579	-3.606	-3.632	-3.660	-3.688	-3.714	-3.740	-3.765	-3.791	-3.818	-3.842	-3.868	-3.894	-3.918	-3.942	-3.966	-3.990	-4.014	-4.037	-4.061	-4.084	-4.108	-4.129	-4.151	-4.174	-4.196	-4.218	-4.240	-4.261	-4.282	-4.304	-4.324	-4.345	-4.366	-4.386	-4.406	-4.428	-4.448	-4.468	-4.488	-4.506	-4.525	-4.544	-4.564	-4.581	-4.601	-4.619	-4.636	-4.655	-4.672	-4.690	-4.706	-4.722	-4.740	-4.755	-4.772	-4.788	-4.802	-4.818	-4.832	-4.848	-4.862	-4.875	-4.889	-4.901	-4.915	-4.928	-4.940	-4.951	-4.962	-4.975	-4.985	-4.998	-5.008	-5.018	-5.029	-5.039	-5.048	-5.058	-5.068	-5.076	-5.085	-5.095	-5.105	-5.115	-5.125	-5.134	-5.144	-5.155	-5.165	-5.175	-5.184	-5.195	-5.206	-5.218	-5.229	-5.241	-5.252	-5.265	-5.278	-5.291	-5.305	-5.318	-5.331	-5.345	-5.360	-5.374	-5.389	-5.404	-5.419	-5.434	-5.450	-5.465	-5.481	-5.496	-5.512	-5.529	-5.544	-5.560	-5.575	-5.590	-5.605	-5.620	-5.635	-5.649	-5.662	-5.674	-5.686	-5.698	-5.709	-5.718	-5.728	-5.735	-5.741	-5.749	-5.754	-5.758	-5.761	-5.762	-5.762	-5.762	-5.759	-5.756	-5.751	-5.745	-5.739	-5.729	-5.719	-5.706	-5.694	-5.679	-5.662	-5.645	-5.626	-5.606	-5.584	-5.560	-5.535	-5.510	-5.482	-5.455	-5.425	-5.394	-5.362	-5.329	-5.295	-5.261	-5.226	-5.189	-5.152	-5.116	-5.078	-5.039	-5.001	-4.962	-4.922	-4.884	-4.845	-4.805	-4.766	-4.728	-4.689	-4.650	-4.612	-4.575	-4.538	-4.502	-4.466	-4.432	-4.398	-4.365	-4.332	-4.301	-4.271	-4.242	-4.215	-4.188	-4.161	-4.135	-4.112	-4.090	-4.069	-4.048	-4.029	-4.010	-3.992	-3.978	-3.961	-3.948	-3.934	-3.921	-3.910	-3.900	-3.890	-3.881	-3.872	-3.864	-3.858	-3.850	-3.844	-3.838	-3.832	-3.826	-3.821	-3.815	-3.810	-3.805	-3.798	-3.794	-3.786	-3.780	-3.772	-3.765	-3.758	-3.748	-3.740	-3.730	-3.719	-3.708	-3.695	-3.682	-3.669	-3.655	-3.639	-3.621	-3.605	-3.588	-3.568	-3.548	-3.526	-3.505	-3.482	-3.458	-3.434	-3.409	-3.384	-3.358	-3.330	-3.301	-3.272	-3.244	-3.214	-3.184	-3.154	-3.122	-3.091	-3.060	-3.029	-2.996	-2.965	-2.934	-2.902	-2.870	-2.839	-2.809	-2.778	-2.748	-2.716	-2.688	-2.658	-2.629	-2.600	-2.572	-2.545	-2.519	-2.491	-2.466	-2.442	-2.418	-2.394	-2.371	-2.349	-2.328	-2.306	-2.286	-2.268	-2.248	-2.230	-2.212	-2.195	-2.179	-2.162	-2.146	-2.131	-2.116	-2.102	-2.089	-2.075	-2.061	-2.049	-2.035	-2.024	-2.010	-1.998	-1.985	-1.974	-1.961	-1.949	-1.938	-1.925	-1.914	-1.901	-1.890	-1.878	-1.865	-1.852	-1.840	-1.829	-1.816	-1.804	-1.791	-1.778	-1.765	-1.751	-1.738	-1.725	-1.711	-1.699	-1.685	-1.671	-1.658	-1.645	-1.632	-1.619	-1.604	-1.591	-1.579	-1.564	-1.551	-1.538	-1.525	-1.511	-1.499	-1.485	-1.472	-1.459	-1.446	-1.434	-1.420	-1.408	-1.394	-1.382	-1.369	-1.355	-1.342	-1.330	-1.315	-1.302	-1.289	-1.275	-1.261	-1.249	-1.235	-1.220	-1.206	-1.191	-1.176	-1.161	-1.146	-1.131	-1.116	-1.101	-1.086	-1.069	-1.054	-1.038	-1.021	-1.005	-0.989	-0.972	-0.956	-0.940	-0.922	-0.906	-0.890	-0.874	-0.856	-0.841	-0.826	-0.810	-0.795	-0.779	-0.765	-0.750	-0.736	-0.724	-0.711	-0.699	-0.686	-0.676	-0.665	-0.655	-0.646	-0.638	-0.630	-0.622	-0.616	-0.611	-0.605	-0.601	-0.598	-0.594	-0.591	-0.590	-0.590	-0.590	-0.591	-0.591	-0.594	-0.596	-0.600	-0.604	-0.608	-0.612	-0.619	-0.625	-0.631	-0.638	-0.644	-0.651	-0.658	-0.665	-0.674	-0.681	-0.690	-0.698	-0.705	-0.714	-0.722	-0.730	-0.736	-0.744	-0.751	-0.759	-0.764	-0.771	-0.776	-0.782	-0.786	-0.791	-0.796	-0.799	-0.801	-0.805	-0.806	-0.809	-0.810	-0.810	-0.810	-0.809	-0.808	-0.806	-0.804	-0.801	-0.798	-0.794	-0.790	-0.785	-0.780	-0.775	-0.769	-0.761	-0.756	-0.749	-0.741	-0.732	-0.725	-0.718	-0.709	-0.700	-0.691	-0.682	-0.674	-0.665	-0.656	-0.648	-0.639	-0.629	-0.621	-0.612	-0.604	-0.596	-0.588	-0.580	-0.572	-0.566	-0.558	-0.551	-0.546	-0.540	-0.535	-0.529	-0.524	-0.520	-0.516	-0.512	-0.510	-0.507	-0.505	-0.504	-0.502	-0.501	-0.501	-0.500	-0.501	-0.501	-0.504	-0.505	-0.507	-0.509	-0.512	-0.516	-0.519	-0.524	-0.528	-0.534	-0.538	-0.545	-0.550	-0.558	-0.562	-0.571	-0.579	-0.585	-0.594	-0.602	-0.611	-0.619	-0.628	-0.638	-0.646	-0.656	-0.665	-0.675	-0.685	-0.695	-0.706	-0.716	-0.728	-0.738	-0.749	-0.758	-0.770	-0.780	-0.791	-0.802	-0.812	-0.824	-0.836	-0.848	-0.859	-0.870	-0.881	-0.894	-0.905	-0.916	-0.929	-0.940	-0.951	-0.962	-0.974	-0.985	-0.998	-1.009	-1.020	-1.030	-1.042	-1.054	-1.065	-1.078	-1.090	-1.101	-1.112	-1.124	-1.136	-1.149	-1.160	-1.172	-1.184	-1.196	-1.209	-1.220	-1.231	-1.244	-1.255	-1.268	-1.280	-1.291	-1.302	-1.314	-1.326	-1.338	-1.348	-1.359	-1.369	-1.380	-1.390	-1.401	-1.410	-1.421	-1.430	-1.439	-1.448	-1.456	-1.465	-1.472	-1.480	-1.488	-1.494	-1.500	-1.506	-1.510	-1.515	-1.520	-1.524	-1.528	-1.530	-1.532	-1.535	-1.535	-1.536	-1.538	-1.538	-1.536	-1.535	-1.535	-1.532	-1.529	-1.526	-1.522	-1.519	-1.515	-1.510	-1.504	-1.499	-1.491	-1.485	-1.478	-1.470	-1.462	-1.454	-1.446	-1.438	-1.429	-1.420	-1.410	-1.401	-1.391	-1.381	-1.371	-1.362	-1.351	-1.342	-1.331	-1.322	-1.311	-1.301	-1.290	-1.280	-1.270	-1.259	-1.249	-1.239	-1.228	-1.218	-1.206	-1.198	-1.186	-1.178	-1.168	-1.158	-1.148	-1.139	-1.129	-1.119	-1.109	-1.099	-1.090	-1.080	-1.070	-1.061	-1.052	-1.042	-1.034	-1.024	-1.015	-1.006	-0.995	-0.986	-0.978	-0.969	-0.960	-0.950	-0.941	-0.932	-0.922	-0.915	-0.906	-0.898	-0.889	-0.881	-0.872	-0.865	-0.858	-0.850	-0.844	-0.836	-0.830	-0.824	-0.816	-0.811	-0.806	-0.800	-0.796	-0.791	-0.786	-0.782	-0.778	-0.775	-0.772	-0.769	-0.766	-0.765	-0.764	-0.762	-0.761	-0.761	-0.761	-0.762	-0.762	-0.764	-0.766	-0.768	-0.770	-0.771	-0.775	-0.776	-0.780	-0.784	-0.786	-0.790	-0.794	-0.798	-0.801	-0.804	-0.808	-0.811	-0.815	-0.819	-0.821	-0.826	-0.829	-0.832	-0.835	-0.839	-0.842	-0.844	-0.846	-0.849	-0.852	-0.854	-0.855	-0.856	-0.859	-0.860	-0.861	-0.861	-0.861	-0.861	-0.862	-0.862	-0.861	-0.861	-0.860	-0.859	-0.858	-0.856	-0.854	-0.852	-0.851	-0.848	-0.846	-0.844	-0.841	-0.839	-0.835	-0.832	-0.830	-0.826	-0.822	-0.819	-0.815	-0.812	-0.809	-0.804	-0.800	-0.796	-0.792	-0.788	-0.784	-0.780	-0.775	-0.770	-0.765	-0.760	-0.755	-0.750	-0.744	-0.739	-0.732	-0.726	-0.721	-0.714	-0.708	-0.700	-0.694	-0.686	-0.679	-0.671	-0.662	-0.655	-0.646	-0.638	-0.630	-0.620	-0.611	-0.602	-0.594	-0.584	-0.575	-0.564	-0.555	-0.545	-0.534	-0.525	-0.515	-0.504	-0.494	-0.484	-0.474	-0.464	-0.454	-0.444	-0.434	-0.424	-0.414	-0.404	-0.394	-0.384	-0.375	-0.366	-0.356	-0.346	-0.338	-0.328	-0.319	-0.310	-0.301	-0.292	-0.284	-0.275	-0.265	-0.256	-0.248	-0.238	-0.229	-0.219	-0.209	-0.199	-0.188	-0.178	-0.168	-0.156	-0.145	-0.132	-0.121	-0.109	-0.096	-0.082	-0.070	-0.055	-0.041	-0.026	-0.011	0.004	0.020	0.036	0.052	0.070	0.086	0.104	0.121	0.139	0.158	0.174	0.192	0.210	0.229	0.246	0.264	0.282	0.300	0.318	0.334	0.350	0.366	0.382	0.398	0.412	0.426	0.440	0.452	0.464	0.474	0.485	0.494	0.502	0.509	0.515	0.521	0.526	0.529	0.531	0.534	0.535	0.534	0.532	0.530	0.528	0.524	0.519	0.514	0.506	0.500	0.492	0.484	0.475	0.466	0.456	0.446	0.436	0.426	0.415	0.404	0.394	0.382	0.372	0.361	0.351	0.341	0.331	0.322	0.314	0.306	0.299	0.291	0.286	0.280	0.275	0.271	0.268	0.265	0.265	0.264	0.265	0.266	0.269	0.272	0.278	0.281	0.289	0.295	0.304	0.312	0.321	0.332	0.344	0.356	0.369	0.382	0.396	0.411	0.426	0.442	0.459	0.476	0.492	0.510	0.528	0.545	0.564	0.581	0.600	0.619	0.638	0.655	0.674	0.692	0.710	0.728	0.745	0.762	0.779	0.795	0.810	0.826	0.841	0.855	0.870	0.884	0.896	0.909	0.921	0.931	0.941	0.952	0.961	0.969	0.978	0.984	0.991	0.996	1.001	1.006	1.010	1.014	1.015	1.018	1.019	1.019	1.020	1.019	1.019	1.016	1.014	1.011	1.009	1.005	1.001	0.996	0.991	0.986	0.981	0.975	0.969	0.962	0.956	0.949	0.941	0.932	0.926	0.919	0.911	0.902	0.895	0.886	0.879	0.870	0.861	0.852	0.845	0.836	0.828	0.820	0.811	0.804	0.795	0.788	0.780	0.772	0.765	0.758	0.750	0.742	0.736	0.729	0.721	0.715	0.709	0.701	0.696	0.689	0.684	0.676	0.671	0.664	0.659	0.652	0.648	0.641	0.635	0.631	0.625	0.619	0.615	0.610	0.605	0.600	0.595	0.590	0.586	0.580	0.575	0.570	0.568	0.562	0.558	0.552	0.549	0.544	0.540	0.534	0.530	0.525	0.521	0.516	0.512	0.507	0.502	0.499	0.494	0.490	0.485	0.480	0.476	0.470	0.465	0.460	0.455	0.450	0.444	0.439	0.432	0.426	0.420	0.412	0.405	0.399	0.390	0.382	0.375	0.365	0.356	0.346	0.338	0.328	0.315	0.305	0.292	0.281	0.269	0.256	0.244	0.229	0.215	0.201	0.186	0.171	0.155	0.139	0.124	0.108	0.090	0.072	0.055	0.038	0.021	0.002	-0.015	-0.032	-0.050	-0.069	-0.085	-0.104	-0.120	-0.136	-0.154	-0.170	-0.186	-0.201	-0.218	-0.231	-0.245	-0.259	-0.272	-0.284	-0.296	-0.308	-0.318	-0.328	-0.338	-0.346	-0.354	-0.360	-0.368	-0.374	-0.378	-0.382	-0.386	-0.389	-0.391	-0.392	-0.394	-0.394	-0.394	-0.394	-0.392	-0.391	-0.390	-0.386	-0.384	-0.380	-0.378	-0.372	-0.370	-0.364	-0.360	-0.355	-0.351	-0.346	-0.341	-0.336	-0.331	-0.326	-0.321	-0.316	-0.312	-0.308	-0.301	-0.298	-0.294	-0.289	-0.285	-0.281	-0.276	-0.271	-0.269	-0.265	-0.260	-0.258	-0.254	-0.251	-0.249	-0.244	-0.241	-0.240	-0.236	-0.234	-0.230	-0.228	-0.224	-0.222	-0.219	-0.216	-0.212	-0.210	-0.206	-0.202	-0.201	-0.198	-0.195	-0.190	-0.186	-0.184	-0.180	-0.176	-0.172	-0.169	-0.165	-0.160	-0.156	-0.152	-0.149	-0.142	-0.139	-0.134	-0.131	-0.126	-0.121	-0.116	-0.112	-0.108	-0.102	-0.098	-0.094	-0.090	-0.084	-0.080	-0.075	-0.070	-0.066	-0.061	-0.056	-0.052	-0.048	-0.042	-0.039	-0.034	-0.030	-0.026	-0.022	-0.018	-0.012	-0.010	-0.006	-0.001	0.002	0.006	0.010	0.014	0.016	0.021	0.024	0.028	0.031	0.034	0.036	0.039	0.042	0.045	0.048	0.050	0.051	0.054	0.055	0.056	0.058	0.059	0.060	0.060	0.061	0.061	0.062	0.062	0.062	0.061	0.061	0.060	0.059	0.058	0.056	0.056	0.055	0.052	0.051	0.049	0.048	0.045	0.044	0.041	0.041	0.039	0.038	0.036	0.034	0.031	0.030	0.029	0.029	0.028	0.028	0.028	0.028	0.028	0.028	0.029	0.030	0.032	0.034	0.036	0.039	0.041	0.044	0.048	0.051	0.055	0.060	0.065	0.071	0.076	0.081	0.086	0.092	0.099	0.105	0.112	0.118	0.125	0.131	0.139	0.145	0.151	0.159	0.165	0.170	0.178	0.182	0.189	0.194	0.200	0.205	0.209	0.214	0.218	0.220	0.224	0.226	0.229	0.230	0.231	0.231	0.232	0.232	0.232	0.230	0.230	0.228	0.226	0.222	0.220	0.216	0.211	0.206	0.202	0.196	0.190	0.185	0.179	0.172	0.165	0.158	0.151	0.142	0.135	0.126	0.118	0.110	0.100	0.092	0.082	0.072	0.064	0.055	0.045	0.035	0.025	0.016	0.006	-0.005	-0.015	-0.024	-0.034	-0.044	-0.055	-0.065	-0.075	-0.085	-0.095	-0.105	-0.116	-0.126	-0.136	-0.146	-0.156	-0.165	-0.176	-0.185	-0.195	-0.204	-0.212	-0.221	-0.230	-0.238	-0.246	-0.254	-0.260	-0.269	-0.274	-0.280	-0.285	-0.290	-0.295	-0.298	-0.301	-0.304	-0.305	-0.306	-0.308	-0.306	-0.305	-0.304	-0.301	-0.298	-0.294	-0.289	-0.284	-0.276	-0.269	-0.261	-0.252	-0.242	-0.232	-0.221	-0.210	-0.198	-0.185	-0.170	-0.156	-0.141	-0.128	-0.112	-0.096	-0.080	-0.064	-0.046	-0.030	-0.012	0.002	0.020	0.036	0.054	0.070	0.085	0.101	0.118	0.132	0.148	0.162	0.176	0.190	0.204	0.215	0.228	0.239	0.250	0.261	0.270	0.279	0.286	0.296	0.302	0.310	0.316	0.322	0.326	0.331	0.336	0.340	0.344	0.346	0.350	0.352	0.354	0.356	0.359	0.360	0.361	0.364	0.365	0.366	0.368	0.369	0.370	0.372	0.374	0.375	0.378	0.380	0.381	0.384	0.386	0.389	0.392	0.395	0.399	0.402	0.406	0.410	0.412	0.416	0.420	0.425	0.428	0.432	0.435	0.440	0.444	0.446	0.451	0.454	0.458	0.460	0.462	0.465	0.469	0.470	0.472	0.474	0.474	0.475	0.475	0.476	0.476	0.476	0.475	0.474	0.472	0.470	0.469	0.466	0.464	0.461	0.459	0.455	0.451	0.449	0.444	0.441	0.436	0.432	0.429	0.425	0.420	0.418	0.412	0.410	0.405	0.402	0.399	0.395	0.392	0.389	0.386	0.384	0.382	0.380	0.379	0.378	0.378	0.376	0.376	0.378	0.378	0.379	0.380	0.381	0.384	0.386	0.389	0.391	0.395	0.398	0.401	0.405	0.409	0.412	0.416	0.421	0.426	0.430	0.434	0.439	0.444	0.448	0.451	0.455	0.459	0.462	0.466	0.470	0.472	0.475	0.479	0.480	0.482	0.482	0.484	0.484	0.485	0.484	0.482	0.481	0.480	0.476	0.472	0.470	0.466	0.461	0.455	0.450	0.442	0.435	0.429	0.420	0.411	0.402	0.392	0.382	0.372	0.361	0.350	0.338	0.325	0.312	0.300	0.286	0.272	0.259	0.245	0.231	0.218	0.202	0.189	0.172	0.159	0.144	0.131	0.118	0.104	0.089	0.075	0.062	0.050	0.036	0.025	0.014	0.002	-0.009	-0.020	-0.030	-0.041	-0.050	-0.060	-0.068	-0.076	-0.084	-0.090	-0.098	-0.104	-0.111	-0.116	-0.121	-0.126	-0.131	-0.135	-0.140	-0.144	-0.146	-0.150	-0.154	-0.156	-0.159	-0.162	-0.165	-0.168	-0.170	-0.174	-0.175	-0.179	-0.181	-0.185	-0.189	-0.191	-0.195	-0.199	-0.204	-0.206	-0.211	-0.216	-0.221	-0.225	-0.230	-0.236	-0.241	-0.246	-0.252	-0.259	-0.265	-0.272	-0.279	-0.285	-0.291	-0.299	-0.305	-0.312	-0.320	-0.328	-0.335	-0.342	-0.350	-0.358	-0.362	-0.370	-0.378	-0.384	-0.389	-0.396	-0.401	-0.408	-0.412	-0.418	-0.422	-0.426	-0.431	-0.435	-0.439	-0.442	-0.445	-0.448	-0.451	-0.452	-0.454	-0.456	-0.458	-0.458	-0.459	-0.460	-0.460	-0.460	-0.461	-0.461	-0.460	-0.461	-0.461	-0.460	-0.460	-0.461	-0.461	-0.461	-0.461	-0.462	-0.462	-0.464	-0.465	-0.466	-0.469	-0.469	-0.471	-0.475	-0.478	-0.480	-0.485	-0.489	-0.492	-0.499	-0.504	-0.509	-0.515	-0.522	-0.529	-0.536	-0.545	-0.552	-0.561	-0.570	-0.579	-0.590	-0.600	-0.610	-0.621	-0.634	-0.645	-0.656	-0.669	-0.681	-0.694	-0.706	-0.719	-0.732	-0.745	-0.759	-0.771	-0.784	-0.798	-0.811	-0.824	-0.839	-0.851	-0.865	-0.879	-0.892	-0.905	-0.919	-0.931	-0.945	-0.959	-0.972	-0.985	-0.998	-1.012	-1.024	-1.038	-1.051	-1.064	-1.078	-1.089	-1.101	-1.115	-1.128	-1.140	-1.152	-1.165	-1.176	-1.190	-1.201	-1.214	-1.225	-1.236	-1.249	-1.261	-1.272	-1.284	-1.295	-1.306	-1.318	-1.328	-1.338	-1.349	-1.359	-1.370	-1.379	-1.389	-1.399	-1.408	-1.418	-1.426	-1.435	-1.444	-1.451	-1.460	-1.469	-1.476	-1.482	-1.490	-1.496	-1.502	-1.510	-1.515	-1.521	-1.528	-1.534	-1.538	-1.542	-1.549	-1.552	-1.558	-1.561	-1.566	-1.570	-1.575	-1.579	-1.582	-1.586	-1.590	-1.595	-1.599	-1.602	-1.606	-1.610	-1.614	-1.619	-1.622	-1.626	-1.632	-1.636	-1.640	-1.646	-1.651	-1.656	-1.660	-1.666	-1.671	-1.678	-1.682	-1.689	-1.695	-1.700	-1.706	-1.711	-1.718	-1.722	-1.729	-1.735	-1.740	-1.746	-1.752	-1.759	-1.764	-1.769	-1.775	-1.780	-1.786	-1.791	-1.795	-1.799	-1.804	-1.806	-1.811	-1.814	-1.816	-1.818	-1.820	-1.821	-1.821	-1.822	-1.822	-1.821	-1.821	-1.819	-1.816	-1.815	-1.811	-1.808	-1.802	-1.798	-1.792	-1.786	-1.780	-1.774	-1.766	-1.759	-1.750	-1.741	-1.731	-1.722	-1.712	-1.701	-1.691	-1.679	-1.669	-1.656	-1.645	-1.632	-1.621	-1.608	-1.595	-1.582	-1.570	-1.556	-1.545	-1.531	-1.519	-1.506	-1.494	-1.481	-1.469	-1.458	-1.446	-1.435	-1.424	-1.412	-1.402	-1.391	-1.382	-1.372	-1.364	-1.356	-1.349	-1.341	-1.334	-1.328	-1.322	-1.316	-1.312	-1.308	-1.305	-1.302	-1.300	-1.300	-1.299	-1.299	-1.300	-1.302	-1.304	-1.306	-1.310	-1.316	-1.321	-1.329	-1.335	-1.344	-1.352	-1.362	-1.374	-1.386	-1.399	-1.414	-1.428	-1.444	-1.460	-1.480	-1.499	-1.519	-1.540	-1.562	-1.586	-1.610	-1.635	-1.662	-1.690	-1.720	-1.750	-1.781	-1.814	-1.848	-1.882	-1.918	-1.955	-1.992	-2.031	-2.071	-2.112	-2.154	-2.196	-2.241	-2.285	-2.331	-2.378	-2.424	-2.471	-2.520	-2.569	-2.618	-2.668	-2.718	-2.768	-2.819	-2.870	-2.921	-2.974	-3.025	-3.076	-3.128	-3.180	-3.231	-3.281	-3.334	-3.382	-3.434	-3.485	-3.534	-3.582	-3.631	-3.680	-3.728	-3.774	-3.820	-3.866	-3.911	-3.955	-4.000	-4.043	-4.085	-4.128	-4.169	-4.208	-4.248	-4.288	-4.326	-4.364	-4.401	-4.438	-4.475	-4.510	-4.545	-4.580	-4.614	-4.649	-4.681	-4.715	-4.749	-4.781	-4.814	-4.846	-4.879	-4.910	-4.942	-4.975	-5.006	-5.039	-5.071	-5.104	-5.136	-5.170	-5.202	-5.235	-5.269	-5.304	-5.338	-5.374	-5.408	-5.442	-5.480	-5.515	-5.552	-5.590	-5.628	-5.666	-5.705	-5.744	-5.784	-5.824	-5.865	-5.905	-5.948	-5.989	-6.031	-6.075	-6.118	-6.162	-6.206	-6.251	-6.296	-6.340	-6.386	-6.432	-6.478	-6.525	-6.570	-6.618	-6.665	-6.712	-6.759	-6.806	-6.852	-6.900	-6.948	-6.994	-7.041	-7.088	-7.132	-7.179	-7.225	-7.270	-7.314	-7.359	-7.402	-7.446	-7.489	-7.531	-7.571	-7.612	-7.652	-7.690	-7.729	-7.765	-7.801	-7.836	-7.870	-7.902	-7.934	-7.964	-7.992	-8.021	-8.047	-8.072	-8.096	-8.119	-8.139	-8.159	-8.175	-8.191	-8.208	-8.219	-8.231	-8.240	-8.249	-8.254	-8.259	-8.262	-8.262	-8.262	-8.261	-8.256	-8.250	-8.244	-8.234	-8.222	-8.210	-8.196	-8.180	-8.162	-8.142	-8.123	-8.100	-8.076	-8.051	-8.024	-7.995	-7.965	-7.934	-7.901	-7.868	-7.834	-7.798	-7.760	-7.721	-7.681	-7.641	-7.599	-7.556	-7.514	-7.469	-7.422	-7.378	-7.331	-7.284	-7.235	-7.188	-7.139	-7.090	-7.039	-6.990	-6.939	-6.889	-6.838	-6.786	-6.735	-6.684	-6.632	-6.581	-6.531	-6.480	-6.429	-6.378	-6.326	-6.275	-6.225	-6.172	-6.122	-6.071	-6.021	-5.970	-5.919	-5.869	-5.819	-5.768	-5.718	-5.666	-5.616	-5.565	-5.515	-5.464	-5.412	-5.361	-5.310	-5.259	-5.205	-5.154	-5.100	-5.046	-4.991	-4.936	-4.880	-4.825	-4.768	-4.709	-4.650	-4.589	-4.529	-4.466	-4.404	-4.340	-4.274	-4.206	-4.139	-4.070	-4.000	-3.928	-3.854	-3.780	-3.702	-3.626	-3.548	-3.468	-3.385	-3.301	-3.216	-3.131	-3.044	-2.955	-2.864	-2.772	-2.680	-2.585	-2.489	-2.392	-2.294	-2.195	-2.094	-1.991	-1.889	-1.785	-1.680	-1.572	-1.465	-1.356	-1.246	-1.136	-1.026	-0.914	-0.801	-0.688	-0.572	-0.458	-0.342	-0.226	-0.110	0.009	0.125	0.244	0.361	0.481	0.600	0.719	0.839	0.959	1.078	1.198	1.318	1.439	1.558	1.679	1.798	1.918	2.036	2.155	2.274	2.392	2.510	2.629	2.746	2.862	2.979	3.095	3.210	3.324	3.439	3.552	3.665	3.778	3.889	4.000	4.110	4.219	4.328	4.435	4.542	4.649	4.754	4.859	4.962	5.066	5.168	5.269	5.369	5.469	5.568	5.665	5.761	5.859	5.954	6.048	6.141	6.234	6.325	6.415	6.505	6.594	6.682	6.769	6.855	6.940	7.022	7.106	7.188	7.269	7.349	7.426	7.504	7.581	7.656	7.729	7.802	7.875	7.944	8.014	8.081	8.149	8.212	8.278	8.339	8.400	8.459	8.516	8.572	8.628	8.680	8.731	8.781	8.830	8.878	8.921	8.965	9.006	9.046	9.085	9.121	9.155	9.190	9.220	9.250	9.279	9.305	9.330	9.351	9.374	9.394	9.411	9.429	9.444	9.456	9.469	9.479	9.488	9.496	9.501	9.506	9.511	9.512	9.514	9.512	9.511	9.509	9.504	9.499	9.492	9.485	9.476	9.466	9.454	9.442	9.430	9.416	9.400	9.384	9.366	9.348	9.330	9.309	9.288	9.265	9.242	9.219	9.192	9.166	9.139	9.111	9.081	9.051	9.020	8.988	8.954	8.919	8.884	8.848	8.810	8.771	8.731	8.691	8.650	8.608	8.564	8.519	8.472	8.426	8.380	8.331	8.282	8.232	8.182	8.130	8.078	8.024	7.971	7.916	7.860	7.804	7.748	7.690	7.632	7.572	7.514	7.454	7.395	7.335	7.274	7.211	7.150	7.088	7.026	6.964	6.900	6.838	6.774	6.710	6.646	6.582	6.518	6.452	6.389	6.325	6.259	6.195	6.129	6.064	5.999	5.934	5.868	5.801	5.736	5.670	5.604	5.538	5.471	5.404	5.339	5.271	5.205	5.139	5.071	5.005	4.938	4.871	4.805	4.738	4.672	4.605	4.540	4.472	4.408	4.341	4.276	4.211	4.145	4.080	4.016	3.951	3.886	3.822	3.759	3.695	3.632	3.570	3.508	3.446	3.384	3.324	3.262	3.202	3.144	3.084	3.025	2.966	2.909	2.851	2.794	2.739	2.682	2.625	2.570	2.516	2.460	2.405	2.351	2.298	2.244	2.190	2.138	2.084	2.031	1.978	1.925	1.872	1.819	1.768	1.714	1.660	1.608	1.555	1.501	1.448	1.394	1.340	1.285	1.230	1.175	1.120	1.065	1.009	0.952	0.896	0.839	0.782	0.725	0.668	0.610	0.551	0.494	0.435	0.376	0.318	0.259	0.200	0.140	0.082	0.022	-0.036	-0.095	-0.152	-0.211	-0.269	-0.326	-0.384	-0.439	-0.495	-0.550	-0.602	-0.656	-0.709	-0.760	-0.810	-0.860	-0.908	-0.955	-1.000	-1.044	-1.086	-1.128	-1.168	-1.205	-1.242	-1.276	-1.311	-1.342	-1.372	-1.401	-1.428	-1.452	-1.475	-1.498	-1.518	-1.534	-1.551	-1.566	-1.579	-1.591	-1.602	-1.610	-1.616	-1.622	-1.626	-1.630	-1.632	-1.632	-1.632	-1.632	-1.630	-1.626	-1.622	-1.619	-1.615	-1.609	-1.602	-1.598	-1.590	-1.584	-1.579	-1.571	-1.565	-1.559	-1.554	-1.548	-1.542	-1.539	-1.534	-1.530	-1.526	-1.524	-1.522	-1.521	-1.521	-1.521	-1.522	-1.524	-1.526	-1.530	-1.532	-1.539	-1.544	-1.550	-1.556	-1.565	-1.572	-1.581	-1.590	-1.601	-1.610	-1.621	-1.632	-1.642	-1.654	-1.665	-1.676	-1.688	-1.698	-1.709	-1.719	-1.729	-1.738	-1.749	-1.756	-1.764	-1.771	-1.779	-1.784	-1.789	-1.792	-1.796	-1.799	-1.800	-1.800	-1.800	-1.796	-1.795	-1.790	-1.786	-1.780	-1.772	-1.764	-1.755	-1.745	-1.734	-1.721	-1.709	-1.695	-1.680	-1.665	-1.649	-1.632	-1.615	-1.598	-1.580	-1.560	-1.541	-1.522	-1.502	-1.482	-1.462	-1.444	-1.422	-1.404	-1.384	-1.365	-1.345	-1.326	-1.309	-1.290	-1.272	-1.254	-1.239	-1.221	-1.206	-1.191	-1.176	-1.162	-1.150	-1.138	-1.125	-1.114	-1.104	-1.094	-1.084	-1.075	-1.066	-1.059	-1.052	-1.045	-1.039	-1.032	-1.028	-1.021	-1.018	-1.014	-1.009	-1.005	-1.001	-0.999	-0.995	-0.991	-0.988	-0.985	-0.982	-0.979	-0.975	-0.974	-0.970	-0.968	-0.965	-0.960	-0.958	-0.954	-0.950	-0.946	-0.942	-0.938	-0.932	-0.928	-0.924	-0.919	-0.914	-0.909	-0.904	-0.899	-0.892	-0.889	-0.882	-0.878	-0.871	-0.866	-0.861	-0.855	-0.850	-0.845	-0.841	-0.836	-0.831	-0.826	-0.822	-0.818	-0.815	-0.811	-0.808	-0.806	-0.802	-0.801	-0.800	-0.798	-0.796	-0.796	-0.796	-0.796	-0.798	-0.798	-0.798	-0.800	-0.802	-0.805	-0.808	-0.810	-0.814	-0.818	-0.821	-0.826	-0.831	-0.836	-0.841	-0.848	-0.852	-0.860	-0.866	-0.872	-0.879	-0.885	-0.892	-0.900	-0.908	-0.915	-0.922	-0.930	-0.938	-0.946	-0.954	-0.961	-0.969	-0.978	-0.985	-0.992	-1.001	-1.009	-1.018	-1.025	-1.034	-1.041	-1.050	-1.058	-1.066	-1.074	-1.084	-1.091	-1.099	-1.108	-1.116	-1.124	-1.134	-1.142	-1.151	-1.161	-1.170	-1.179	-1.189	-1.199	-1.209	-1.219	-1.229	-1.239	-1.249	-1.259	-1.270	-1.281	-1.292	-1.302	-1.315	-1.325	-1.338	-1.349	-1.361	-1.372	-1.385	-1.398	-1.410	-1.424	-1.438	-1.450	-1.464	-1.478	-1.491	-1.505	-1.520	-1.534	-1.549	-1.564	-1.578	-1.592	-1.609	-1.622	-1.639	-1.654	-1.669	-1.685	-1.701	-1.716	-1.732	-1.749	-1.766	-1.782	-1.799	-1.816	-1.834	-1.851	-1.869	-1.888	-1.905	-1.924	-1.942	-1.962	-1.981	-2.000	-2.021	-2.041	-2.062	-2.084	-2.105	-2.125	-2.148	-2.170	-2.191	-2.216	-2.239	-2.261	-2.285	-2.310	-2.335	-2.359	-2.384	-2.410	-2.436	-2.461	-2.489	-2.515	-2.541	-2.569	-2.596	-2.625	-2.651	-2.680	-2.708	-2.735	-2.765	-2.792	-2.821	-2.850	-2.879	-2.908	-2.936	-2.965	-2.994	-3.022	-3.050	-3.080	-3.108	-3.136	-3.164	-3.192	-3.221	-3.249	-3.278	-3.304	-3.332	-3.360	-3.388	-3.415	-3.441	-3.469	-3.495	-3.521	-3.549	-3.575	-3.600	-3.626	-3.652	-3.680	-3.705	-3.730	-3.756	-3.781	-3.806	-3.831	-3.856	-3.881	-3.905	-3.930	-3.955	-3.978	-4.001	-4.025	-4.049	-4.072	-4.094	-4.118	-4.139	-4.161	-4.182	-4.204	-4.225	-4.245	-4.266	-4.286	-4.308	-4.326	-4.345	-4.364	-4.382	-4.400	-4.419	-4.435	-4.452	-4.469	-4.484	-4.501	-4.516	-4.530	-4.545	-4.560	-4.574	-4.586	-4.600	-4.611	-4.625	-4.636	-4.648	-4.659	-4.670	-4.680	-4.691	-4.702	-4.712	-4.722	-4.732	-4.744	-4.754	-4.762	-4.774	-4.784	-4.794	-4.805	-4.814	-4.824	-4.835	-4.846	-4.858	-4.869	-4.879	-4.891	-4.902	-4.915	-4.928	-4.940	-4.952	-4.965	-4.978	-4.991	-5.004	-5.018	-5.031	-5.045	-5.060	-5.072	-5.088	-5.102	-5.115	-5.130	-5.144	-5.158	-5.171	-5.185	-5.199	-5.212	-5.225	-5.236	-5.249	-5.261	-5.271	-5.281	-5.290	-5.300	-5.308	-5.315	-5.321	-5.328	-5.331	-5.336	-5.338	-5.340	-5.340	-5.340	-5.339	-5.334	-5.330	-5.324	-5.318	-5.309	-5.299	-5.288	-5.274	-5.261	-5.245	-5.229	-5.210	-5.191	-5.169	-5.146	-5.122	-5.098	-5.071	-5.044	-5.015	-4.985	-4.955	-4.922	-4.889	-4.855	-4.820	-4.785	-4.749	-4.712	-4.674	-4.636	-4.599	-4.560	-4.521	-4.481	-4.442	-4.402	-4.362	-4.324	-4.284	-4.245	-4.206	-4.169	-4.130	-4.094	-4.058	-4.021	-3.986	-3.952	-3.919	-3.888	-3.856	-3.825	-3.795	-3.768	-3.740	-3.714	-3.690	-3.666	-3.644	-3.621	-3.601	-3.582	-3.565	-3.549	-3.532	-3.519	-3.505	-3.494	-3.481	-3.472	-3.462	-3.454	-3.446	-3.440	-3.434	-3.428	-3.424	-3.418	-3.415	-3.410	-3.408	-3.404	-3.401	-3.398	-3.395	-3.391	-3.388	-3.385	-3.380	-3.376	-3.371	-3.366	-3.360	-3.352	-3.346	-3.338	-3.329	-3.320	-3.308	-3.296	-3.285	-3.271	-3.256	-3.241	-3.224	-3.208	-3.189	-3.170	-3.149	-3.126	-3.105	-3.081	-3.055	-3.030	-3.004	-2.976	-2.949	-2.919	-2.889	-2.859	-2.828	-2.795	-2.764	-2.730	-2.698	-2.662	-2.630	-2.595	-2.561	-2.525	-2.491	-2.458	-2.421	-2.386	-2.352	-2.319	-2.285	-2.250	-2.216	-2.184	-2.151	-2.120	-2.089	-2.058	-2.026	-1.996	-1.968	-1.939	-1.911	-1.885	-1.858	-1.832	-1.808	-1.784	-1.761	-1.738	-1.715	-1.694	-1.674	-1.654	-1.634	-1.615	-1.598	-1.579	-1.561	-1.545	-1.529	-1.514	-1.499	-1.484	-1.469	-1.455	-1.440	-1.426	-1.414	-1.400	-1.388	-1.372	-1.360	-1.348	-1.335	-1.324	-1.311	-1.299	-1.286	-1.274	-1.261	-1.249	-1.236	-1.224	-1.211	-1.198	-1.185	-1.172	-1.159	-1.146	-1.132	-1.119	-1.106	-1.092	-1.080	-1.066	-1.052	-1.039	-1.025	-1.011	-0.999	-0.985	-0.971	-0.956	-0.944	-0.931	-0.918	-0.904	-0.891	-0.878	-0.864	-0.850	-0.836	-0.824	-0.810	-0.796	-0.782	-0.770	-0.756	-0.742	-0.730	-0.715	-0.702	-0.689	-0.675	-0.661	-0.648	-0.634	-0.620	-0.606	-0.592	-0.579	-0.565	-0.550	-0.536	-0.522	-0.509	-0.494	-0.480	-0.465	-0.451	-0.436	-0.421	-0.408	-0.392	-0.379	-0.365	-0.351	-0.338	-0.322	-0.309	-0.296	-0.282	-0.270	-0.256	-0.244	-0.231	-0.219	-0.208	-0.198	-0.188	-0.176	-0.168	-0.158	-0.149	-0.141	-0.134	-0.125	-0.119	-0.114	-0.109	-0.104	-0.098	-0.095	-0.091	-0.089	-0.086	-0.085	-0.084	-0.082	-0.084	-0.085	-0.086	-0.088	-0.089	-0.092	-0.096	-0.099	-0.104	-0.108	-0.112	-0.116	-0.122	-0.129	-0.135	-0.139	-0.146	-0.151	-0.159	-0.164	-0.170	-0.176	-0.181	-0.188	-0.194	-0.200	-0.205	-0.210	-0.215	-0.220	-0.224	-0.228	-0.232	-0.235	-0.239	-0.241	-0.242	-0.244	-0.246	-0.246	-0.246	-0.246	-0.245	-0.244	-0.244	-0.241	-0.239	-0.235	-0.231	-0.229	-0.225	-0.220	-0.216	-0.210	-0.205	-0.199	-0.192	-0.186	-0.180	-0.174	-0.168	-0.160	-0.152	-0.145	-0.139	-0.132	-0.125	-0.118	-0.110	-0.104	-0.098	-0.090	-0.084	-0.078	-0.072	-0.066	-0.061	-0.056	-0.051	-0.048	-0.044	-0.040	-0.038	-0.034	-0.032	-0.031	-0.030	-0.029	-0.029	-0.029	-0.029	-0.030	-0.030	-0.032	-0.034	-0.036	-0.040	-0.044	-0.048	-0.052	-0.056	-0.061	-0.066	-0.072	-0.079	-0.085	-0.092	-0.099	-0.106	-0.115	-0.122	-0.132	-0.141	-0.150	-0.159	-0.168	-0.178	-0.188	-0.198	-0.208	-0.216	-0.226	-0.238	-0.248	-0.258	-0.268	-0.278	-0.288	-0.299	-0.310	-0.320	-0.330	-0.341	-0.350	-0.361	-0.372	-0.382	-0.392	-0.405	-0.415	-0.426	-0.436	-0.448	-0.459	-0.469	-0.480	-0.490	-0.501	-0.511	-0.522	-0.532	-0.544	-0.555	-0.565	-0.578	-0.588	-0.599	-0.610	-0.621	-0.634	-0.645	-0.656	-0.668	-0.680	-0.691	-0.702	-0.716	-0.728	-0.740	-0.752	-0.764	-0.778	-0.789	-0.801	-0.814	-0.825	-0.838	-0.850	-0.861	-0.874	-0.885	-0.898	-0.908	-0.920	-0.930	-0.941	-0.951	-0.962	-0.971	-0.981	-0.990	-0.999	-1.009	-1.018	-1.024	-1.031	-1.039	-1.045	-1.050	-1.055	-1.060	-1.065	-1.069	-1.072	-1.075	-1.076	-1.079	-1.080	-1.080	-1.080	-1.080	-1.079	-1.078	-1.075	-1.072	-1.070	-1.066	-1.064	-1.059	-1.054	-1.049	-1.044	-1.036	-1.031	-1.024	-1.018	-1.009	-1.001	-0.994	-0.986	-0.978	-0.970	-0.961	-0.951	-0.944	-0.934	-0.925	-0.916	-0.908	-0.898	-0.888	-0.879	-0.869	-0.860	-0.849	-0.840	-0.830	-0.820	-0.810	-0.800	-0.789	-0.779	-0.770	-0.760	-0.749	-0.739	-0.728	-0.718	-0.706	-0.696	-0.685	-0.675	-0.662	-0.651	-0.640	-0.629	-0.616	-0.604	-0.591	-0.579	-0.566	-0.554	-0.541	-0.528	-0.514	-0.501	-0.488	-0.475	-0.461	-0.448	-0.434	-0.420	-0.408	-0.394	-0.380	-0.368	-0.354	-0.340	-0.329	-0.316	-0.304	-0.292	-0.280	-0.270	-0.260	-0.249	-0.240	-0.231	-0.222	-0.215	-0.208	-0.201	-0.195	-0.190	-0.185	-0.181	-0.178	-0.175	-0.172	-0.171	-0.171	-0.171	-0.172	-0.174	-0.175	-0.178	-0.181	-0.185	-0.190	-0.194	-0.200	-0.206	-0.212	-0.219	-0.226	-0.234	-0.241	-0.249	-0.258	-0.265	-0.272	-0.281	-0.290	-0.299	-0.306	-0.314	-0.321	-0.330	-0.338	-0.344	-0.350	-0.356	-0.362	-0.369	-0.374	-0.379	-0.384	-0.388	-0.391	-0.394	-0.396	-0.400	-0.400	-0.402	-0.404	-0.404	-0.404	-0.402	-0.401	-0.400	-0.398	-0.395	-0.392	-0.390	-0.386	-0.382	-0.379	-0.374	-0.369	-0.364	-0.360	-0.354	-0.349	-0.342	-0.338	-0.331	-0.326	-0.319	-0.312	-0.308	-0.300	-0.294	-0.289	-0.282	-0.276	-0.270	-0.264	-0.259	-0.252	-0.246	-0.241	-0.235	-0.230	-0.224	-0.218	-0.212	-0.208	-0.201	-0.196	-0.190	-0.184	-0.179	-0.172	-0.166	-0.161	-0.155	-0.149	-0.144	-0.136	-0.130	-0.124	-0.118	-0.111	-0.105	-0.098	-0.091	-0.082	-0.076	-0.069	-0.061	-0.052	-0.045	-0.038	-0.029	-0.021	-0.011	-0.004	0.005	0.014	0.021	0.030	0.039	0.049	0.058	0.066	0.075	0.085	0.094	0.102	0.111	0.121	0.130	0.140	0.149	0.159	0.168	0.178	0.188	0.198	0.206	0.216	0.226	0.235	0.246	0.258	0.268	0.279	0.289	0.300	0.312	0.322	0.335	0.348	0.361	0.374	0.388	0.401	0.415	0.431	0.446	0.461	0.478	0.494	0.510	0.528	0.545	0.562	0.581	0.599	0.619	0.638	0.656	0.676	0.696	0.716	0.736	0.756	0.778	0.798	0.816	0.838	0.858	0.879	0.899	0.918	0.938	0.956	0.975	0.994	1.012	1.029	1.046	1.061	1.078	1.090	1.104	1.118	1.129	1.141	1.151	1.160	1.169	1.176	1.184	1.189	1.192	1.196	1.200	1.200	1.201	1.201	1.199	1.199	1.195	1.191	1.188	1.181	1.175	1.169	1.161	1.152	1.145	1.136	1.126	1.116	1.108	1.098	1.088	1.078	1.066	1.056	1.046	1.036	1.026	1.015	1.006	0.998	0.989	0.981	0.974	0.966	0.960	0.955	0.950	0.945	0.942	0.939	0.938	0.936	0.935	0.936	0.936	0.939	0.941	0.945	0.949	0.955	0.961	0.968	0.975	0.984	0.992	1.002	1.012	1.024	1.036	1.048	1.060	1.074	1.088	1.101	1.115	1.130	1.145	1.161	1.176	1.192	1.208	1.224	1.240	1.255	1.271	1.288	1.302	1.319	1.334	1.348	1.364	1.378	1.391	1.406	1.420	1.434	1.446	1.458	1.470	1.481	1.494	1.504	1.514	1.522	1.531	1.540	1.548	1.555	1.562	1.568	1.572	1.578	1.581	1.586	1.589	1.591	1.594	1.594	1.595	1.595	1.595	1.595	1.592	1.591	1.588	1.586	1.582	1.579	1.574	1.570	1.566	1.560	1.555	1.549	1.544	1.536	1.530	1.524	1.516	1.510	1.501	1.494	1.486	1.479	1.471	1.464	1.458	1.449	1.441	1.435	1.428	1.420	1.412	1.405	1.398	1.391	1.385	1.379	1.371	1.366	1.359	1.354	1.348	1.342	1.338	1.332	1.328	1.321	1.318	1.312	1.309	1.304	1.299	1.295	1.291	1.288	1.284	1.280	1.276	1.272	1.269	1.265	1.261	1.259	1.254	1.250	1.248	1.242	1.239	1.234	1.230	1.225	1.220	1.215	1.210	1.205	1.199	1.192	1.186	1.180	1.174	1.166	1.159	1.152	1.145	1.136	1.129	1.120	1.110	1.100	1.091	1.081	1.070	1.060	1.049	1.038	1.026	1.014	1.001	0.988	0.975	0.962	0.948	0.934	0.919	0.905	0.890	0.875	0.859	0.844	0.829	0.811	0.795	0.779	0.762	0.745	0.728	0.711	0.694	0.676	0.659	0.640	0.624	0.605	0.588	0.570	0.554	0.536	0.519	0.501	0.485	0.468	0.451	0.436	0.420	0.405	0.391	0.375	0.361	0.349	0.336	0.324	0.311	0.301	0.290	0.280	0.271	0.262	0.255	0.248	0.241	0.234	0.229	0.225	0.221	0.218	0.216	0.214	0.212	0.211	0.212	0.214	0.215	0.216	0.219	0.221	0.224	0.229	0.232	0.238	0.241	0.246	0.251	0.258	0.261	0.268	0.274	0.280	0.285	0.291	0.296	0.301	0.306	0.312	0.316	0.321	0.326	0.330	0.334	0.338	0.341	0.344	0.346	0.349	0.351	0.354	0.354	0.356	0.356	0.356	0.358	0.358	0.356	0.358	0.356	0.355	0.354	0.352	0.351	0.349	0.348	0.346	0.345	0.344	0.342	0.340	0.339	0.338	0.336	0.336	0.335	0.335	0.334	0.334	0.334	0.334	0.334	0.335	0.335	0.336	0.338	0.339	0.340	0.342	0.346	0.349	0.351	0.354	0.358	0.361	0.365	0.369	0.374	0.379	0.381	0.388	0.391	0.398	0.402	0.408	0.412	0.418	0.424	0.429	0.434	0.440	0.445	0.451	0.456	0.462	0.466	0.472	0.478	0.484	0.489	0.494	0.499	0.504	0.509	0.512	0.518	0.521	0.528	0.530	0.534	0.539	0.541	0.545	0.549	0.551	0.554	0.555	0.558	0.560	0.561	0.562	0.565	0.565	0.566	0.566	0.566	0.566	0.566	0.565	0.564	0.562	0.561	0.559	0.558	0.555	0.554	0.550	0.548	0.545	0.541	0.539	0.536	0.532	0.530	0.525	0.522	0.519	0.515	0.512	0.509	0.505	0.502	0.500	0.496	0.495	0.492	0.490	0.489	0.488	0.486	0.486	0.486	0.486	0.488	0.490	0.491	0.492	0.496	0.500	0.502	0.506	0.511	0.518	0.522	0.529	0.535	0.542	0.549	0.558	0.565	0.574	0.582	0.592	0.602	0.612	0.621	0.631	0.642	0.652	0.662	0.672	0.682	0.694	0.704	0.712	0.722	0.732	0.741	0.750	0.759	0.766	0.775	0.782	0.789	0.795	0.800	0.805	0.809	0.812	0.816	0.818	0.820	0.821	0.821	0.820	0.819	0.818	0.815	0.812	0.808	0.804	0.799	0.792	0.786	0.780	0.772	0.764	0.756	0.746	0.738	0.728	0.718	0.706	0.696	0.685	0.675	0.662	0.651	0.639	0.626	0.615	0.602	0.590	0.578	0.566	0.552	0.541	0.529	0.518	0.505	0.494	0.481	0.470	0.460	0.448	0.438	0.428	0.418	0.408	0.398	0.389	0.380	0.371	0.362	0.356	0.349	0.342	0.335	0.329	0.322	0.318	0.314	0.309	0.305	0.301	0.299	0.296	0.294	0.294	0.292	0.292	0.292	0.294	0.296	0.298	0.301	0.305	0.309	0.312	0.318	0.324	0.330	0.338	0.346	0.354	0.364	0.372	0.382	0.394	0.405	0.416	0.429	0.441	0.455	0.468	0.481	0.498	0.511	0.526	0.541	0.556	0.572	0.586	0.602	0.619	0.635	0.650	0.665	0.681	0.696	0.711	0.725	0.739	0.752	0.768	0.780	0.791	0.805	0.815	0.828	0.836	0.848	0.855	0.865	0.872	0.880	0.886	0.892	0.899	0.902	0.906	0.911	0.914	0.916	0.919	0.920	0.920	0.921	0.921	0.921	0.920	0.919	0.918	0.915	0.914	0.912	0.910	0.909	0.906	0.905	0.902	0.900	0.899	0.896	0.896	0.894	0.892	0.892	0.891	0.891	0.891	0.892	0.892	0.892	0.895	0.896	0.899	0.901	0.904	0.908	0.911	0.914	0.918	0.921	0.926	0.931	0.935	0.940	0.945	0.950	0.955	0.960	0.965	0.970	0.975	0.980	0.984	0.989	0.992	0.995	0.999	1.002	1.005	1.006	1.009	1.011	1.011	1.012	1.012	1.012	1.012	1.011	1.009	1.008	1.005	1.001	0.999	0.995	0.990	0.986	0.981	0.975	0.970	0.964	0.958	0.951	0.944	0.936	0.930	0.922	0.915	0.908	0.900	0.894	0.886	0.879	0.872	0.865	0.859	0.852	0.846	0.840	0.836	0.831	0.826	0.821	0.818	0.814	0.811	0.809	0.806	0.802	0.801	0.800	0.801	0.801	0.801	0.801	0.802	0.804	0.805	0.809	0.810	0.814	0.816	0.820	0.824	0.828	0.831	0.835	0.840	0.844	0.846	0.851	0.855	0.860	0.862	0.866	0.869	0.872	0.875	0.878	0.880	0.880	0.881	0.881	0.881	0.881	0.880	0.879	0.876	0.874	0.870	0.866	0.862	0.858	0.852	0.845	0.839	0.831	0.824	0.815	0.806	0.798	0.788	0.778	0.766	0.756	0.744	0.734	0.721	0.710	0.696	0.685	0.674	0.660	0.648	0.635	0.624	0.612	0.600	0.588	0.576	0.566	0.555	0.544	0.534	0.524	0.514	0.505	0.496	0.489	0.480	0.472	0.465	0.459	0.452	0.446	0.441	0.435	0.430	0.426	0.421	0.418	0.414	0.410	0.408	0.404	0.400	0.396	0.394	0.391	0.389	0.385	0.381	0.380	0.375	0.372	0.368	0.365	0.361	0.356	0.352	0.348	0.342	0.336	0.331	0.325	0.319	0.312	0.306	0.299	0.291	0.284	0.276	0.268	0.260	0.251	0.244	0.235	0.225	0.216	0.209	0.199	0.190	0.180	0.171	0.162	0.152	0.144	0.135	0.126	0.118	0.110	0.101	0.094	0.086	0.079	0.072	0.065	0.060	0.054	0.049	0.042	0.038	0.032	0.029	0.025	0.021	0.018	0.016	0.012	0.011	0.008	0.006	0.005	0.004	0.002	0.001	0.000	0.000	-0.002	-0.002	-0.002	-0.002	-0.005	-0.005	-0.006	-0.008	-0.009	-0.011	-0.011	-0.014	-0.015	-0.018	-0.020	-0.022	-0.028	-0.030	-0.035	-0.039	-0.044	-0.048	-0.052	-0.059	-0.065	-0.071	-0.078	-0.084	-0.091	-0.100	-0.108	-0.116	-0.124	-0.132	-0.141	-0.152	-0.161	-0.171	-0.181	-0.191	-0.202	-0.212	-0.224	-0.234	-0.245	-0.255	-0.268	-0.279	-0.289	-0.300	-0.311	-0.321	-0.332	-0.344	-0.354	-0.365	-0.376	-0.388	-0.398	-0.408	-0.418	-0.429	-0.439	-0.449	-0.460	-0.470	-0.481	-0.491	-0.501	-0.510	-0.520	-0.530	-0.540	-0.549	-0.559	-0.569	-0.578	-0.588	-0.596	-0.606	-0.615	-0.624	-0.635	-0.644	-0.652	-0.661	-0.671	-0.680	-0.689	-0.696	-0.705	-0.714	-0.724	-0.731	-0.740	-0.749	-0.756	-0.764	-0.771	-0.780	-0.788	-0.795	-0.801	-0.809	-0.815	-0.822	-0.829	-0.836	-0.842	-0.849	-0.855	-0.860	-0.865	-0.870	-0.876	-0.880	-0.885	-0.890	-0.895	-0.899	-0.901	-0.905	-0.910	-0.912	-0.915	-0.919	-0.922	-0.924	-0.928	-0.930	-0.932	-0.935	-0.938	-0.940	-0.941	-0.944	-0.946	-0.950	-0.952	-0.954	-0.958	-0.959	-0.962	-0.965	-0.968	-0.970	-0.974	-0.978	-0.980	-0.982	-0.988	-0.990	-0.994	-0.998	-1.001	-1.005	-1.010	-1.014	-1.018	-1.022	-1.028	-1.032	-1.036	-1.041	-1.048	-1.051	-1.058	-1.062	-1.066	-1.072	-1.078	-1.082	-1.086	-1.091	-1.095	-1.100	-1.104	-1.106	-1.110	-1.112	-1.116	-1.119	-1.120	-1.122	-1.124	-1.125	-1.124	-1.125	-1.124	-1.122	-1.120	-1.119	-1.116	-1.114	-1.109	-1.105	-1.100	-1.095	-1.089	-1.081	-1.075	-1.066	-1.058	-1.049	-1.040	-1.029	-1.019	-1.009	-0.996	-0.985	-0.972	-0.959	-0.946	-0.934	-0.921	-0.906	-0.892	-0.878	-0.864	-0.850	-0.835	-0.821	-0.808	-0.792	-0.779	-0.764	-0.750	-0.736	-0.722	-0.709	-0.696	-0.684	-0.672	-0.660	-0.650	-0.639	-0.629	-0.620	-0.610	-0.602	-0.596	-0.589	-0.582	-0.578	-0.572	-0.570	-0.568	-0.565	-0.565	-0.564	-0.565	-0.568	-0.570	-0.575	-0.580	-0.586	-0.594	-0.602	-0.611	-0.622	-0.634	-0.646	-0.661	-0.675	-0.692	-0.710	-0.729	-0.749	-0.769	-0.791	-0.814	-0.840	-0.865	-0.891	-0.920	-0.949	-0.979	-1.010	-1.042	-1.076	-1.110	-1.145	-1.182	-1.220	-1.259	-1.298	-1.339	-1.379	-1.421	-1.464	-1.509	-1.551	-1.596	-1.641	-1.689	-1.735	-1.781	-1.830	-1.876	-1.925	-1.974	-2.022	-2.071	-2.120	-2.169	-2.218	-2.266	-2.315	-2.364	-2.412	-2.460	-2.509	-2.556	-2.604	-2.650	-2.696	-2.742	-2.788	-2.834	-2.878	-2.921	-2.964	-3.008	-3.050	-3.091	-3.134	-3.174	-3.214	-3.252	-3.292	-3.330	-3.368	-3.405	-3.441	-3.478	-3.512	-3.548	-3.582	-3.616	-3.651	-3.685	-3.718	-3.750	-3.782	-3.815	-3.848	-3.880	-3.911	-3.944	-3.975	-4.006	-4.039	-4.070	-4.102	-4.134	-4.165	-4.198	-4.230	-4.261	-4.295	-4.328	-4.361	-4.394	-4.428	-4.461	-4.496	-4.531	-4.568	-4.602	-4.638	-4.676	-4.712	-4.750	-4.788	-4.826	-4.865	-4.904	-4.944	-4.985	-5.025	-5.066	-5.109	-5.150	-5.192	-5.236	-5.279	-5.322	-5.368	-5.412	-5.458	-5.502	-5.548	-5.594	-5.641	-5.689	-5.735	-5.782	-5.830	-5.879	-5.926	-5.974	-6.022	-6.069	-6.118	-6.165	-6.212	-6.260	-6.309	-6.356	-6.402	-6.449	-6.496	-6.542	-6.588	-6.632	-6.675	-6.719	-6.761	-6.804	-6.845	-6.885	-6.924	-6.962	-6.999	-7.035	-7.070	-7.104	-7.136	-7.166	-7.196	-7.225	-7.251	-7.278	-7.300	-7.322	-7.344	-7.362	-7.380	-7.396	-7.409	-7.421	-7.432	-7.441	-7.449	-7.454	-7.459	-7.459	-7.460	-7.458	-7.455	-7.451	-7.444	-7.435	-7.425	-7.412	-7.399	-7.384	-7.368	-7.350	-7.330	-7.309	-7.286	-7.262	-7.236	-7.210	-7.181	-7.152	-7.121	-7.090	-7.056	-7.022	-6.988	-6.951	-6.915	-6.878	-6.839	-6.799	-6.759	-6.718	-6.676	-6.634	-6.591	-6.548	-6.504	-6.459	-6.415	-6.370	-6.325	-6.280	-6.234	-6.189	-6.144	-6.098	-6.051	-6.006	-5.960	-5.915	-5.869	-5.824	-5.779	-5.732	-5.688	-5.642	-5.599	-5.555	-5.510	-5.466	-5.422	-5.379	-5.336	-5.291	-5.249	-5.205	-5.162	-5.119	-5.075	-5.032	-4.989	-4.946	-4.902	-4.859	-4.816	-4.771	-4.726	-4.682	-4.638	-4.591	-4.544	-4.498	-4.449	-4.400	-4.351	-4.301	-4.249	-4.198	-4.142	-4.088	-4.032	-3.974	-3.916	-3.855	-3.794	-3.730	-3.666	-3.600	-3.532	-3.462	-3.391	-3.319	-3.245	-3.168	-3.090	-3.010	-2.929	-2.845	-2.761	-2.674	-2.585	-2.495	-2.404	-2.310	-2.215	-2.119	-2.020	-1.920	-1.819	-1.715	-1.611	-1.506	-1.399	-1.291	-1.181	-1.070	-0.959	-0.846	-0.731	-0.618	-0.501	-0.384	-0.268	-0.150	-0.031	0.089	0.209	0.329	0.450	0.571	0.691	0.814	0.936	1.058	1.180	1.301	1.425	1.546	1.669	1.791	1.914	2.035	2.156	2.278	2.399	2.519	2.639	2.759	2.878	2.996	3.114	3.232	3.349	3.465	3.580	3.695	3.809	3.922	4.035	4.149	4.260	4.371	4.480	4.590	4.698	4.806	4.912	5.018	5.124	5.229	5.331	5.435	5.536	5.636	5.738	5.836	5.935	6.032	6.130	6.225	6.321	6.415	6.509	6.600	6.692	6.784	6.872	6.962	7.050	7.138	7.224	7.309	7.394	7.478	7.559	7.640	7.720	7.799	7.878	7.954	8.029	8.104	8.178	8.249	8.321	8.390	8.459	8.526	8.591	8.658	8.720	8.781	8.841	8.901	8.959	9.015	9.070	9.122	9.174	9.225	9.274	9.320	9.365	9.409	9.451	9.491	9.530	9.568	9.604	9.638	9.670	9.701	9.730	9.756	9.782	9.808	9.831	9.851	9.871	9.890	9.908	9.921	9.935	9.948	9.959	9.969	9.975	9.984	9.988	9.992	9.995	9.996	9.995	9.995	9.992	9.988	9.982	9.976	9.969	9.960	9.949	9.939	9.926	9.912	9.898	9.882	9.865	9.848	9.828	9.808	9.786	9.762	9.740	9.715	9.689	9.661	9.634	9.605	9.575	9.542	9.511	9.478	9.442	9.406	9.369	9.332	9.292	9.252	9.212	9.169	9.128	9.084	9.039	8.992	8.945	8.898	8.850	8.801	8.751	8.701	8.650	8.599	8.546	8.492	8.439	8.385	8.329	8.274	8.218	8.161	8.104	8.046	7.990	7.932	7.874	7.816	7.756	7.698	7.639	7.579	7.519	7.459	7.399	7.339	7.278	7.216	7.158	7.096	7.035	6.972	6.911	6.851	6.789	6.728	6.665	6.604	6.541	6.479	6.415	6.352	6.289	6.225	6.162	6.099	6.034	5.969	5.904	5.840	5.775	5.709	5.644	5.579	5.511	5.446	5.380	5.314	5.248	5.180	5.114	5.046	4.980	4.912	4.846	4.779	4.711	4.645	4.578	4.510	4.444	4.378	4.310	4.245	4.178	4.112	4.046	3.981	3.918	3.852	3.789	3.724	3.660	3.598	3.534	3.471	3.410	3.348	3.288	3.226	3.166	3.105	3.046	2.988	2.928	2.869	2.811	2.754	2.696	2.640	2.582	2.526	2.471	2.415	2.360	2.302	2.249	2.194	2.139	2.084	2.029	1.975	1.920	1.865	1.811	1.756	1.702	1.648	1.592	1.539	1.482	1.429	1.372	1.319	1.262	1.208	1.151	1.095	1.040	0.984	0.928	0.872	0.816	0.760	0.704	0.649	0.592	0.536	0.481	0.425	0.370	0.316	0.261	0.209	0.155	0.101	0.049	-0.002	-0.052	-0.104	-0.154	-0.201	-0.249	-0.296	-0.341	-0.385	-0.429	-0.471	-0.512	-0.551	-0.590	-0.626	-0.661	-0.695	-0.728	-0.758	-0.788	-0.815	-0.841	-0.866	-0.889	-0.910	-0.930	-0.949	-0.965	-0.980	-0.994	-1.006	-1.018	-1.026	-1.035	-1.042	-1.049	-1.052	-1.056	-1.059	-1.059	-1.059	-1.059	-1.058	-1.055	-1.052	-1.049	-1.045	-1.041	-1.036	-1.031	-1.026	-1.021	-1.015	-1.010	-1.005	-1.000	-0.995	-0.991	-0.988	-0.982	-0.979	-0.976	-0.974	-0.971	-0.970	-0.970	-0.970	-0.970	-0.970	-0.972	-0.975	-0.978	-0.981	-0.986	-0.989	-0.995	-1.001	-1.008	-1.015	-1.021	-1.029	-1.038	-1.045	-1.054	-1.062	-1.071	-1.080	-1.089	-1.098	-1.105	-1.114	-1.121	-1.129	-1.136	-1.144	-1.150	-1.156	-1.162	-1.166	-1.171	-1.175	-1.178	-1.179	-1.180	-1.180	-1.180	-1.178	-1.176	-1.172	-1.169	-1.164	-1.158	-1.151	-1.142	-1.135	-1.125	-1.116	-1.105	-1.092	-1.081	-1.068	-1.054	-1.040	-1.026	-1.011	-0.995	-0.980	-0.964	-0.948	-0.930	-0.914	-0.898	-0.880	-0.862	-0.845	-0.829	-0.811	-0.795	-0.780	-0.762	-0.746	-0.731	-0.716	-0.701	-0.688	-0.672	-0.661	-0.649	-0.636	-0.624	-0.612	-0.604	-0.594	-0.585	-0.576	-0.569	-0.561	-0.554	-0.549	-0.542	-0.538	-0.534	-0.529	-0.525	-0.522	-0.520	-0.518	-0.515	-0.514	-0.511	-0.511	-0.510	-0.510	-0.509	-0.507	-0.506	-0.506	-0.506	-0.505	-0.505	-0.504	-0.504	-0.502	-0.501	-0.499	-0.498	-0.496	-0.495	-0.491	-0.489	-0.485	-0.481	-0.478	-0.474	-0.468	-0.464	-0.458	-0.452	-0.446	-0.439	-0.434	-0.426	-0.419	-0.411	-0.404	-0.395	-0.388	-0.379	-0.370	-0.361	-0.352	-0.344	-0.335	-0.326	-0.318	-0.309	-0.299	-0.290	-0.284	-0.275	-0.268	-0.259	-0.252	-0.246	-0.240	-0.234	-0.228	-0.222	-0.216	-0.212	-0.209	-0.205	-0.202	-0.199	-0.198	-0.195	-0.194	-0.195	-0.195	-0.194	-0.196	-0.198	-0.199	-0.202	-0.205	-0.209	-0.212	-0.216	-0.221	-0.226	-0.231	-0.236	-0.242	-0.249	-0.255	-0.261	-0.269	-0.278	-0.285	-0.292	-0.300	-0.309	-0.316	-0.326	-0.334	-0.344	-0.351	-0.361	-0.370	-0.380	-0.389	-0.399	-0.408	-0.419	-0.429	-0.439	-0.449	-0.459	-0.470	-0.481	-0.491	-0.502	-0.515	-0.526	-0.538	-0.551	-0.562	-0.576	-0.589	-0.601	-0.615	-0.629	-0.642	-0.656	-0.670	-0.685	-0.700	-0.715	-0.730	-0.745	-0.761	-0.776	-0.792	-0.809	-0.824	-0.841	-0.856	-0.874	-0.891	-0.908	-0.925	-0.942	-0.960	-0.978	-0.995	-1.012	-1.031	-1.049	-1.065	-1.084	-1.101	-1.119	-1.136	-1.155	-1.172	-1.190	-1.209	-1.226	-1.244	-1.261	-1.280	-1.298	-1.316	-1.335	-1.354	-1.372	-1.390	-1.410	-1.429	-1.449	-1.468	-1.489	-1.510	-1.530	-1.551	-1.574	-1.594	-1.618	-1.640	-1.662	-1.686	-1.710	-1.735	-1.760	-1.785	-1.811	-1.838	-1.865	-1.891	-1.919	-1.946	-1.975	-2.005	-2.033	-2.062	-2.092	-2.124	-2.152	-2.185	-2.215	-2.248	-2.278	-2.310	-2.341	-2.372	-2.404	-2.436	-2.468	-2.500	-2.531	-2.562	-2.594	-2.625	-2.656	-2.686	-2.718	-2.748	-2.778	-2.808	-2.836	-2.866	-2.895	-2.924	-2.952	-2.980	-3.008	-3.034	-3.061	-3.088	-3.114	-3.140	-3.166	-3.191	-3.218	-3.242	-3.268	-3.291	-3.316	-3.340	-3.364	-3.389	-3.411	-3.435	-3.459	-3.482	-3.505	-3.529	-3.551	-3.574	-3.596	-3.619	-3.641	-3.664	-3.686	-3.708	-3.730	-3.751	-3.774	-3.795	-3.818	-3.839	-3.859	-3.880	-3.901	-3.921	-3.941	-3.961	-3.980	-4.000	-4.020	-4.037	-4.058	-4.076	-4.094	-4.112	-4.129	-4.145	-4.164	-4.179	-4.195	-4.210	-4.225	-4.241	-4.256	-4.270	-4.284	-4.298	-4.310	-4.324	-4.336	-4.349	-4.361	-4.374	-4.386	-4.398	-4.410	-4.422	-4.434	-4.445	-4.456	-4.469	-4.480	-4.491	-4.504	-4.515	-4.528	-4.540	-4.552	-4.565	-4.579	-4.591	-4.604	-4.618	-4.631	-4.645	-4.659	-4.674	-4.688	-4.702	-4.718	-4.732	-4.749	-4.764	-4.779	-4.794	-4.810	-4.826	-4.841	-4.858	-4.872	-4.889	-4.904	-4.919	-4.934	-4.948	-4.961	-4.975	-4.988	-4.999	-5.010	-5.021	-5.031	-5.040	-5.049	-5.056	-5.062	-5.069	-5.072	-5.076	-5.078	-5.079	-5.079	-5.076	-5.074	-5.069	-5.062	-5.054	-5.045	-5.035	-5.022	-5.009	-4.992	-4.976	-4.958	-4.936	-4.915	-4.891	-4.868	-4.840	-4.812	-4.784	-4.754	-4.721	-4.688	-4.655	-4.619	-4.582	-4.545	-4.506	-4.468	-4.428	-4.386	-4.346	-4.304	-4.260	-4.219	-4.175	-4.131	-4.090	-4.045	-4.001	-3.959	-3.916	-3.872	-3.831	-3.790	-3.749	-3.709	-3.669	-3.630	-3.592	-3.555	-3.520	-3.485	-3.451	-3.420	-3.388	-3.359	-3.330	-3.301	-3.275	-3.251	-3.228	-3.205	-3.184	-3.164	-3.146	-3.129	-3.112	-3.099	-3.085	-3.072	-3.060	-3.051	-3.041	-3.032	-3.025	-3.019	-3.012	-3.006	-3.001	-2.998	-2.992	-2.988	-2.985	-2.980	-2.978	-2.974	-2.970	-2.965	-2.961	-2.956	-2.952	-2.948	-2.941	-2.934	-2.928	-2.919	-2.910	-2.901	-2.891	-2.879	-2.868	-2.855	-2.840	-2.825	-2.810	-2.794	-2.775	-2.756	-2.738	-2.715	-2.694	-2.671	-2.648	-2.622	-2.598	-2.571	-2.544	-2.516	-2.488	-2.459	-2.429	-2.398	-2.368	-2.336	-2.306	-2.274	-2.241	-2.210	-2.176	-2.145	-2.112	-2.080	-2.047	-2.015	-1.984	-1.951	-1.920	-1.889	-1.858	-1.828	-1.798	-1.769	-1.739	-1.711	-1.682	-1.655	-1.629	-1.602	-1.576	-1.552	-1.528	-1.504	-1.480	-1.459	-1.436	-1.415	-1.395	-1.375	-1.356	-1.338	-1.319	-1.301	-1.284	-1.268	-1.250	-1.235	-1.218	-1.202	-1.189	-1.174	-1.160	-1.146	-1.132	-1.119	-1.105	-1.090	-1.078	-1.065	-1.051	-1.038	-1.025	-1.012	-1.000	-0.986	-0.974	-0.961	-0.949	-0.935	-0.924	-0.910	-0.898	-0.885	-0.871	-0.858	-0.846	-0.831	-0.819	-0.806	-0.792	-0.780	-0.766	-0.754	-0.741	-0.729	-0.716	-0.702	-0.689	-0.678	-0.665	-0.651	-0.639	-0.626	-0.615	-0.602	-0.590	-0.579	-0.568	-0.555	-0.544	-0.531	-0.520	-0.509	-0.496	-0.485	-0.472	-0.460	-0.450	-0.438	-0.425	-0.412	-0.400	-0.388	-0.375	-0.362	-0.350	-0.336	-0.324	-0.310	-0.296	-0.282	-0.268	-0.254	-0.239	-0.225	-0.210	-0.195	-0.180	-0.165	-0.149	-0.134	-0.118	-0.101	-0.086	-0.070	-0.054	-0.038	-0.021	-0.005	0.010	0.026	0.041	0.056	0.071	0.086	0.100	0.115	0.128	0.141	0.154	0.168	0.179	0.190	0.200	0.209	0.219	0.229	0.235	0.242	0.249	0.255	0.260	0.264	0.266	0.270	0.271	0.272	0.272	0.272	0.270	0.269	0.265	0.261	0.258	0.252	0.246	0.239	0.232	0.225	0.216	0.208	0.199	0.189	0.180	0.169	0.159	0.148	0.138	0.126	0.115	0.105	0.092	0.082	0.071	0.060	0.050	0.039	0.029	0.018	0.009	0.000	-0.010	-0.019	-0.026	-0.034	-0.041	-0.048	-0.054	-0.060	-0.065	-0.069	-0.074	-0.076	-0.079	-0.080	-0.082	-0.082	-0.082	-0.082	-0.081	-0.080	-0.078	-0.076	-0.072	-0.070	-0.065	-0.061	-0.056	-0.050	-0.046	-0.040	-0.034	-0.028	-0.020	-0.014	-0.006	0.000	0.008	0.015	0.022	0.030	0.038	0.045	0.052	0.059	0.066	0.074	0.081	0.089	0.094	0.100	0.106	0.111	0.116	0.121	0.126	0.132	0.136	0.140	0.144	0.145	0.149	0.151	0.152	0.154	0.155	0.156	0.156	0.156	0.156	0.155	0.152	0.151	0.149	0.146	0.142	0.139	0.135	0.130	0.126	0.121	0.116	0.110	0.104	0.098	0.091	0.084	0.076	0.070	0.062	0.055	0.046	0.039	0.031	0.022	0.015	0.006	-0.002	-0.010	-0.019	-0.026	-0.034	-0.044	-0.051	-0.060	-0.069	-0.076	-0.085	-0.094	-0.101	-0.110	-0.118	-0.126	-0.135	-0.142	-0.151	-0.159	-0.166	-0.174	-0.182	-0.191	-0.199	-0.208	-0.215	-0.222	-0.232	-0.240	-0.249	-0.258	-0.268	-0.276	-0.285	-0.295	-0.305	-0.315	-0.325	-0.335	-0.345	-0.356	-0.368	-0.379	-0.390	-0.401	-0.412	-0.424	-0.436	-0.448	-0.460	-0.472	-0.485	-0.498	-0.510	-0.522	-0.535	-0.548	-0.560	-0.571	-0.585	-0.596	-0.609	-0.620	-0.631	-0.641	-0.652	-0.664	-0.672	-0.682	-0.692	-0.700	-0.709	-0.718	-0.724	-0.730	-0.736	-0.742	-0.749	-0.752	-0.756	-0.760	-0.764	-0.766	-0.768	-0.768	-0.770	-0.769	-0.769	-0.768	-0.766	-0.764	-0.761	-0.758	-0.754	-0.749	-0.744	-0.739	-0.732	-0.728	-0.721	-0.714	-0.708	-0.700	-0.691	-0.684	-0.675	-0.666	-0.656	-0.649	-0.639	-0.629	-0.621	-0.611	-0.601	-0.591	-0.580	-0.570	-0.560	-0.550	-0.539	-0.529	-0.518	-0.507	-0.496	-0.485	-0.474	-0.462	-0.451	-0.440	-0.428	-0.416	-0.405	-0.392	-0.381	-0.368	-0.356	-0.344	-0.330	-0.319	-0.305	-0.292	-0.278	-0.265	-0.251	-0.238	-0.225	-0.210	-0.196	-0.182	-0.169	-0.155	-0.141	-0.128	-0.114	-0.100	-0.086	-0.072	-0.059	-0.046	-0.032	-0.020	-0.009	0.004	0.015	0.026	0.038	0.048	0.058	0.066	0.076	0.085	0.092	0.099	0.105	0.111	0.118	0.121	0.126	0.130	0.131	0.135	0.136	0.136	0.138	0.136	0.135	0.134	0.131	0.129	0.125	0.121	0.116	0.112	0.106	0.101	0.095	0.089	0.082	0.076	0.069	0.061	0.055	0.048	0.041	0.034	0.026	0.019	0.014	0.006	0.000	-0.006	-0.012	-0.018	-0.022	-0.026	-0.031	-0.034	-0.038	-0.040	-0.044	-0.045	-0.046	-0.048	-0.049	-0.049	-0.048	-0.046	-0.045	-0.042	-0.041	-0.038	-0.034	-0.030	-0.025	-0.021	-0.016	-0.010	-0.004	0.001	0.008	0.015	0.022	0.029	0.035	0.042	0.050	0.058	0.065	0.072	0.080	0.088	0.095	0.101	0.110	0.116	0.124	0.131	0.138	0.144	0.151	0.158	0.164	0.169	0.175	0.181	0.186	0.191	0.198	0.202	0.208	0.212	0.218	0.221	0.226	0.231	0.236	0.241	0.246	0.251	0.256	0.260	0.265	0.271	0.276	0.281	0.288	0.292	0.298	0.304	0.310	0.315	0.321	0.329	0.335	0.341	0.349	0.355	0.362	0.370	0.378	0.385	0.392	0.401	0.409	0.416	0.425	0.432	0.441	0.450	0.459	0.468	0.476	0.485	0.494	0.504	0.512	0.522	0.532	0.541	0.551	0.561	0.571	0.582	0.592	0.604	0.615	0.626	0.638	0.650	0.662	0.675	0.688	0.701	0.715	0.729	0.742	0.758	0.772	0.788	0.804	0.820	0.836	0.852	0.871	0.889	0.908	0.925	0.944	0.962	0.982	1.002	1.022	1.041	1.062	1.082	1.102	1.122	1.144	1.164	1.185	1.205	1.225	1.245	1.264	1.284	1.302	1.322	1.340	1.358	1.375	1.390	1.406	1.422	1.435	1.449	1.461	1.474	1.484	1.494	1.502	1.511	1.518	1.525	1.529	1.534	1.538	1.540	1.540	1.541	1.541	1.539	1.536	1.534	1.530	1.525	1.520	1.514	1.506	1.500	1.492	1.485	1.476	1.466	1.459	1.449	1.439	1.429	1.419	1.409	1.400	1.390	1.380	1.371	1.362	1.352	1.345	1.338	1.330	1.322	1.316	1.311	1.306	1.301	1.298	1.295	1.294	1.291	1.291	1.292	1.292	1.294	1.298	1.301	1.305	1.311	1.318	1.324	1.331	1.340	1.350	1.359	1.370	1.381	1.394	1.408	1.420	1.435	1.449	1.464	1.480	1.496	1.511	1.529	1.545	1.562	1.581	1.598	1.616	1.635	1.652	1.670	1.689	1.705	1.724	1.741	1.759	1.775	1.791	1.808	1.824	1.839	1.854	1.869	1.882	1.896	1.909	1.921	1.932	1.945	1.955	1.965	1.974	1.981	1.989	1.995	2.001	2.006	2.011	2.014	2.018	2.019	2.021	2.021	2.021	2.020	2.019	2.015	2.013	2.009	2.005	2.000	1.994	1.988	1.981	1.974	1.966	1.958	1.950	1.940	1.931	1.921	1.911	1.901	1.891	1.881	1.871	1.861	1.850	1.840	1.829	1.819	1.809	1.798	1.788	1.779	1.768	1.759	1.750	1.740	1.731	1.724	1.715	1.708	1.699	1.691	1.685	1.678	1.671	1.665	1.659	1.654	1.649	1.644	1.638	1.634	1.629	1.625	1.621	1.616	1.614	1.610	1.608	1.602	1.600	1.598	1.592	1.590	1.588	1.584	1.580	1.576	1.574	1.569	1.565	1.561	1.556	1.551	1.546	1.541	1.536	1.530	1.524	1.518	1.510	1.504	1.496	1.489	1.481	1.472	1.464	1.455	1.446	1.436	1.428	1.416	1.406	1.395	1.384	1.372	1.361	1.349	1.338	1.324	1.310	1.299	1.285	1.271	1.256	1.242	1.228	1.214	1.199	1.184	1.169	1.154	1.136	1.121	1.105	1.089	1.074	1.056	1.040	1.024	1.005	0.989	0.971	0.954	0.936	0.919	0.901	0.882	0.866	0.848	0.830	0.811	0.794	0.776	0.759	0.741	0.724	0.708	0.691	0.675	0.659	0.642	0.628	0.612	0.598	0.584	0.570	0.556	0.544	0.531	0.521	0.509	0.500	0.489	0.480	0.472	0.465	0.458	0.451	0.446	0.442	0.439	0.435	0.432	0.430	0.430	0.430	0.431	0.432	0.434	0.436	0.440	0.444	0.449	0.454	0.460	0.465	0.471	0.479	0.486	0.494	0.501	0.510	0.518	0.526	0.536	0.544	0.552	0.561	0.570	0.579	0.588	0.596	0.604	0.612	0.620	0.628	0.635	0.641	0.649	0.654	0.660	0.666	0.672	0.676	0.681	0.685	0.689	0.692	0.696	0.699	0.701	0.704	0.706	0.709	0.710	0.711	0.712	0.714	0.715	0.716	0.718	0.718	0.720	0.720	0.721	0.722	0.724	0.726	0.728	0.729	0.731	0.732	0.735	0.739	0.740	0.744	0.748	0.751	0.756	0.760	0.765	0.771	0.776	0.782	0.789	0.795	0.802	0.809	0.818	0.824	0.831	0.841	0.849	0.858	0.866	0.875	0.885	0.892	0.902	0.911	0.922	0.931	0.941	0.951	0.961	0.971	0.980	0.990	0.999	1.009	1.018	1.025	1.035	1.042	1.051	1.059	1.066	1.074	1.081	1.088	1.094	1.099	1.105	1.110	1.115	1.119	1.122	1.126	1.129	1.130	1.132	1.135	1.135	1.135	1.135	1.134	1.134	1.131	1.130	1.128	1.124	1.121	1.118	1.114	1.109	1.105	1.100	1.096	1.091	1.085	1.080	1.075	1.069	1.062	1.056	1.052	1.046	1.040	1.035	1.029	1.025	1.019	1.015	1.010	1.006	1.002	1.000	0.998	0.995	0.994	0.994	0.994	0.994	0.994	0.995	0.999	1.000	1.004	1.008	1.011	1.016	1.024	1.029	1.036	1.044	1.051	1.060	1.070	1.079	1.088	1.098	1.109	1.120	1.131	1.141	1.154	1.165	1.178	1.189	1.199	1.211	1.222	1.234	1.245	1.256	1.266	1.275	1.285	1.294	1.304	1.311	1.319	1.326	1.331	1.338	1.342	1.348	1.351	1.354	1.356	1.358	1.359	1.359	1.358	1.356	1.354	1.351	1.348	1.344	1.338	1.332	1.326	1.319	1.311	1.304	1.295	1.285	1.276	1.266	1.256	1.245	1.234	1.222	1.210	1.199	1.186	1.174	1.161	1.149	1.135	1.124	1.111	1.096	1.085	1.071	1.059	1.045	1.032	1.020	1.008	0.995	0.982	0.971	0.960	0.948	0.936	0.925	0.915	0.904	0.894	0.884	0.874	0.865	0.856	0.848	0.840	0.832	0.826	0.819	0.812	0.806	0.801	0.798	0.792	0.789	0.786	0.784	0.781	0.780	0.780	0.779	0.781	0.782	0.784	0.788	0.791	0.795	0.800	0.806	0.812	0.820	0.828	0.836	0.848	0.856	0.869	0.880	0.892	0.905	0.919	0.934	0.949	0.962	0.979	0.996	1.012	1.030	1.046	1.064	1.081	1.100	1.118	1.136	1.154	1.172	1.189	1.208	1.225	1.241	1.258	1.274	1.290	1.305	1.320	1.334	1.346	1.360	1.372	1.382	1.392	1.404	1.411	1.420	1.426	1.434	1.439	1.444	1.448	1.450	1.452	1.454	1.455	1.456	1.455	1.452	1.451	1.449	1.446	1.442	1.439	1.434	1.430	1.425	1.420	1.415	1.410	1.404	1.400	1.394	100.000	5.000	2.000	1.000	3.000	0.000	0.000	0.000	0.000	0.000	0.000	0.000	0.000	0.000	0.000	0.000	0.000	0.000	5.818	5.765	5.712	5.659	5.605	5.551	5.499	5.445	5.392	5.338	5.285	5.231	5.179	5.124	5.070	5.016	4.964	4.910	4.856	4.802	4.749	4.695	4.641	4.589	4.535	4.481	4.428	4.374	4.321	4.268	4.214	4.161	4.109	4.056	4.003	3.949	3.898	3.844	3.792	3.739	3.686	3.634	3.581	3.529	3.476	3.424	3.370	3.318	3.264	3.211	3.159	3.105	3.051	2.999	2.945	2.891	2.836	2.782	2.728	2.672	2.618	2.562	2.508	2.451	2.395	2.339	2.281	2.225	2.168	2.110	2.051	1.994	1.935	1.876	1.818	1.759	1.699	1.639	1.580	1.520	1.459	1.399	1.339	1.279	1.218	1.158	1.096	1.038	0.978	0.918	0.859	0.799	0.739	0.681	0.622	0.565	0.509	0.452	0.395	0.341	0.286	0.231	0.180	0.128	0.076	0.028	-0.022	-0.070	-0.116	-0.162	-0.206	-0.249	-0.291	-0.332	-0.371	-0.410	-0.446	-0.481	-0.516	-0.549	-0.580	-0.610	-0.638	-0.666	-0.691	-0.716	-0.740	-0.762	-0.784	-0.804	-0.824	-0.840	-0.858	-0.874	-0.889	-0.901	-0.915	-0.926	-0.939	-0.950	-0.960	-0.969	-0.979	-0.988	-0.995	-1.004	-1.011	-1.020	-1.028	-1.035	-1.044	-1.052	-1.059	-1.068	-1.076	-1.085	-1.095	-1.105	-1.115	-1.126	-1.138	-1.149	-1.161	-1.174	-1.188	-1.202	-1.216	-1.231	-1.249	-1.265	-1.282	-1.301	-1.318	-1.338	-1.356	-1.376	-1.398	-1.419	-1.440	-1.461	-1.484	-1.505	-1.529	-1.550	-1.574	-1.596	-1.619	-1.641	-1.664	-1.686	-1.708	-1.729	-1.750	-1.771	-1.791	-1.811	-1.831	-1.850	-1.869	-1.885	-1.902	-1.919	-1.932	-1.948	-1.960	-1.972	-1.982	-1.992	-2.002	-2.011	-2.019	-2.025	-2.030	-2.035	-2.038	-2.039	-2.040	-2.041	-2.041	-2.040	-2.038	-2.035	-2.030	-2.025	-2.020	-2.015	-2.007	-2.001	-1.994	-1.985	-1.976	-1.968	-1.958	-1.949	-1.938	-1.928	-1.918	-1.908	-1.898	-1.888	-1.878	-1.868	-1.858	-1.848	-1.839	-1.829	-1.820	-1.812	-1.804	-1.796	-1.790	-1.784	-1.778	-1.771	-1.768	-1.764	-1.760	-1.756	-1.754	-1.752	-1.750	-1.750	-1.749	-1.749	-1.750	-1.751	-1.752	-1.755	-1.758	-1.760	-1.764	-1.768	-1.770	-1.775	-1.779	-1.784	-1.788	-1.792	-1.799	-1.802	-1.809	-1.814	-1.819	-1.824	-1.829	-1.834	-1.839	-1.842	-1.846	-1.850	-1.852	-1.856	-1.860	-1.862	-1.865	-1.866	-1.869	-1.869	-1.870	-1.871	-1.871	-1.872	-1.872	-1.872	-1.872	-1.872	-1.872	-1.870	-1.870	-1.870	-1.869	-1.869	-1.868	-1.868	-1.868	-1.869	-1.869	-1.870	-1.870	-1.872	-1.875	-1.878	-1.880	-1.882	-1.888	-1.892	-1.898	-1.902	-1.909	-1.916	-1.924	-1.932	-1.940	-1.950	-1.959	-1.970	-1.981	-1.991	-2.005	-2.016	-2.030	-2.042	-2.056	-2.071	-2.086	-2.099	-2.114	-2.129	-2.145	-2.160	-2.174	-2.190	-2.204	-2.219	-2.234	-2.249	-2.262	-2.276	-2.289	-2.302	-2.315	-2.328	-2.339	-2.350	-2.360	-2.370	-2.380	-2.388	-2.395	-2.404	-2.410	-2.415	-2.420	-2.425	-2.430	-2.434	-2.436	-2.439	-2.441	-2.442	-2.444	-2.444	-2.444	-2.444	-2.444	-2.442	-2.441	-2.439	-2.438	-2.436	-2.434	-2.432	-2.430	-2.426	-2.424	-2.421	-2.419	-2.415	-2.414	-2.411	-2.408	-2.405	-2.404	-2.402	-2.400	-2.399	-2.398	-2.396	-2.396	-2.395	-2.395	-2.396	-2.396	-2.398	-2.398	-2.399	-2.401	-2.402	-2.405	-2.408	-2.410	-2.414	-2.416	-2.419	-2.424	-2.428	-2.431	-2.436	-2.442	-2.448	-2.454	-2.460	-2.466	-2.472	-2.479	-2.486	-2.495	-2.502	-2.510	-2.520	-2.529	-2.538	-2.548	-2.558	-2.568	-2.579	-2.590	-2.601	-2.612	-2.625	-2.638	-2.650	-2.662	-2.678	-2.691	-2.704	-2.720	-2.734	-2.749	-2.764	-2.780	-2.796	-2.812	-2.829	-2.846	-2.861	-2.879	-2.896	-2.915	-2.931	-2.950	-2.966	-2.985	-3.002	-3.020	-3.038	-3.058	-3.074	-3.091	-3.109	-3.128	-3.144	-3.160	-3.178	-3.194	-3.211	-3.228	-3.242	-3.259	-3.272	-3.288	-3.302	-3.316	-3.330	-3.345	-3.358	-3.370	-3.381	-3.394	-3.405	-3.418	-3.428	-3.438	-3.448	-3.458	-3.466	-3.475	-3.484	-3.491	-3.499	-3.506	-3.512	-3.519	-3.525	-3.530	-3.535	-3.541	-3.544	-3.549	-3.552	-3.556	-3.558	-3.560	-3.562	-3.564	-3.565	-3.566	-3.568	-3.568	-3.568	-3.568	-3.568	-3.566	-3.565	-3.565	-3.562	-3.561	-3.560	-3.558	-3.555	-3.552	-3.550	-3.548	-3.545	-3.542	-3.540	-3.538	-3.535	-3.532	-3.529	-3.528	-3.524	-3.522	-3.520	-3.519	-3.516	-3.515	-3.514	-3.514	-3.515	-3.515	-3.515	-3.516	-3.518	-3.520	-3.522	-3.525	-3.529	-3.535	-3.539	-3.544	-3.550	-3.558	-3.565	-3.572	-3.582	-3.590	-3.600	-3.611	-3.622	-3.634	-3.646	-3.660	-3.672	-3.686	-3.700	-3.714	-3.729	-3.742	-3.759	-3.774	-3.790	-3.806	-3.821	-3.836	-3.852	-3.869	-3.884	-3.899	-3.914	-3.929	-3.942	-3.956	-3.970	-3.981	-3.995	-4.005	-4.015	-4.024	-4.032	-4.039	-4.046	-4.051	-4.055	-4.058	-4.059	-4.059	-4.059	-4.056	-4.052	-4.048	-4.041	-4.034	-4.024	-4.014	-4.001	-3.986	-3.971	-3.954	-3.935	-3.915	-3.892	-3.870	-3.846	-3.820	-3.792	-3.764	-3.732	-3.702	-3.670	-3.636	-3.601	-3.566	-3.530	-3.492	-3.454	-3.416	-3.376	-3.336	-3.296	-3.256	-3.214	-3.172	-3.131	-3.090	-3.049	-3.008	-2.966	-2.925	-2.884	-2.845	-2.804	-2.765	-2.728	-2.690	-2.652	-2.616	-2.582	-2.549	-2.515	-2.484	-2.454	-2.424	-2.396	-2.369	-2.344	-2.320	-2.296	-2.275	-2.256	-2.238	-2.220	-2.204	-2.189	-2.176	-2.164	-2.152	-2.144	-2.135	-2.128	-2.121	-2.116	-2.111	-2.109	-2.106	-2.105	-2.104	-2.104	-2.104	-2.105	-2.108	-2.109	-2.110	-2.112	-2.115	-2.118	-2.119	-2.121	-2.122	-2.124	-2.126	-2.128	-2.126	-2.128	-2.128	-2.126	-2.122	-2.121	-2.118	-2.114	-2.108	-2.101	-2.094	-2.086	-2.076	-2.068	-2.055	-2.044	-2.030	-2.016	-2.001	-1.985	-1.969	-1.950	-1.931	-1.911	-1.891	-1.870	-1.846	-1.824	-1.801	-1.776	-1.751	-1.726	-1.700	-1.675	-1.649	-1.621	-1.595	-1.568	-1.541	-1.514	-1.488	-1.461	-1.435	-1.409	-1.382	-1.358	-1.332	-1.309	-1.284	-1.261	-1.239	-1.218	-1.196	-1.176	-1.156	-1.138	-1.119	-1.101	-1.085	-1.070	-1.056	-1.042	-1.030	-1.018	-1.006	-0.998	-0.989	-0.980	-0.972	-0.966	-0.961	-0.958	-0.952	-0.950	-0.946	-0.945	-0.944	-0.942	-0.944	-0.944	-0.946	-0.946	-0.949	-0.950	-0.952	-0.955	-0.959	-0.961	-0.965	-0.969	-0.972	-0.978	-0.980	-0.984	-0.989	-0.992	-0.996	-1.000	-1.004	-1.006	-1.011	-1.014	-1.018	-1.019	-1.021	-1.024	-1.026	-1.030	-1.031	-1.032	-1.034	-1.034	-1.036	-1.035	-1.036	-1.036	-1.036	-1.035	-1.035	-1.034	-1.032	-1.031	-1.030	-1.028	-1.025	-1.022	-1.020	-1.018	-1.014	-1.010	-1.006	-1.001	-0.996	-0.991	-0.986	-0.981	-0.975	-0.970	-0.962	-0.956	-0.949	-0.941	-0.934	-0.926	-0.918	-0.909	-0.899	-0.891	-0.881	-0.871	-0.862	-0.851	-0.841	-0.831	-0.821	-0.810	-0.799	-0.788	-0.776	-0.766	-0.754	-0.744	-0.732	-0.722	-0.711	-0.700	-0.690	-0.680	-0.670	-0.660	-0.651	-0.644	-0.635	-0.626	-0.619	-0.612	-0.606	-0.601	-0.598	-0.594	-0.590	-0.588	-0.586	-0.585	-0.585	-0.585	-0.588	-0.589	-0.592	-0.596	-0.601	-0.606	-0.612	-0.620	-0.629	-0.638	-0.648	-0.659	-0.669	-0.681	-0.694	-0.708	-0.721	-0.736	-0.750	-0.766	-0.782	-0.799	-0.814	-0.832	-0.849	-0.866	-0.884	-0.901	-0.919	-0.936	-0.954	-0.970	-0.988	-1.004	-1.020	-1.036	-1.051	-1.068	-1.081	-1.096	-1.109	-1.121	-1.135	-1.146	-1.156	-1.166	-1.176	-1.184	-1.191	-1.199	-1.204	-1.209	-1.214	-1.216	-1.220	-1.221	-1.222	-1.221	-1.221	-1.219	-1.215	-1.211	-1.206	-1.201	-1.196	-1.189	-1.181	-1.172	-1.164	-1.155	-1.145	-1.134	-1.122	-1.111	-1.099	-1.086	-1.074	-1.061	-1.048	-1.035	-1.021	-1.006	-0.992	-0.979	-0.965	-0.950	-0.935	-0.921	-0.908	-0.895	-0.880	-0.868	-0.854	-0.841	-0.829	-0.818	-0.806	-0.794	-0.784	-0.774	-0.762	-0.754	-0.744	-0.736	-0.728	-0.720	-0.712	-0.706	-0.700	-0.695	-0.690	-0.686	-0.682	-0.680	-0.678	-0.676	-0.675	-0.675	-0.675	-0.676	-0.678	-0.681	-0.684	-0.686	-0.690	-0.696	-0.700	-0.706	-0.712	-0.719	-0.726	-0.734	-0.741	-0.750	-0.759	-0.768	-0.779	-0.789	-0.799	-0.809	-0.820	-0.831	-0.841	-0.854	-0.866	-0.878	-0.891	-0.902	-0.915	-0.928	-0.940	-0.952	-0.965	-0.979	-0.991	-1.004	-1.016	-1.029	-1.040	-1.054	-1.066	-1.078	-1.090	-1.101	-1.112	-1.124	-1.136	-1.148	-1.159	-1.169	-1.180	-1.191	-1.200	-1.211	-1.221	-1.231	-1.241	-1.251	-1.260	-1.270	-1.279	-1.288	-1.298	-1.306	-1.316	-1.324	-1.334	-1.341	-1.350	-1.359	-1.366	-1.375	-1.382	-1.391	-1.399	-1.408	-1.415	-1.422	-1.430	-1.436	-1.444	-1.451	-1.458	-1.465	-1.472	-1.478	-1.485	-1.490	-1.496	-1.501	-1.506	-1.511	-1.516	-1.520	-1.524	-1.528	-1.530	-1.532	-1.536	-1.538	-1.539	-1.539	-1.540	-1.540	-1.540	-1.539	-1.536	-1.535	-1.531	-1.529	-1.524	-1.521	-1.515	-1.509	-1.502	-1.496	-1.488	-1.479	-1.471	-1.461	-1.451	-1.441	-1.431	-1.419	-1.406	-1.394	-1.381	-1.369	-1.355	-1.340	-1.326	-1.311	-1.296	-1.281	-1.264	-1.249	-1.232	-1.216	-1.200	-1.182	-1.166	-1.149	-1.131	-1.115	-1.096	-1.080	-1.062	-1.046	-1.029	-1.012	-0.996	-0.979	-0.962	-0.946	-0.930	-0.914	-0.899	-0.882	-0.868	-0.852	-0.838	-0.822	-0.809	-0.794	-0.780	-0.766	-0.752	-0.740	-0.728	-0.715	-0.702	-0.691	-0.679	-0.668	-0.658	-0.646	-0.636	-0.628	-0.618	-0.608	-0.600	-0.590	-0.581	-0.575	-0.568	-0.560	-0.554	-0.546	-0.541	-0.535	-0.530	-0.526	-0.521	-0.516	-0.512	-0.510	-0.506	-0.504	-0.501	-0.499	-0.496	-0.495	-0.492	-0.492	-0.492	-0.491	-0.492	-0.492	-0.494	-0.495	-0.496	-0.499	-0.501	-0.502	-0.505	-0.507	-0.510	-0.514	-0.516	-0.520	-0.522	-0.526	-0.530	-0.534	-0.538	-0.540	-0.545	-0.548	-0.551	-0.555	-0.559	-0.562	-0.566	-0.570	-0.572	-0.576	-0.580	-0.582	-0.585	-0.589	-0.592	-0.595	-0.598	-0.600	-0.602	-0.605	-0.608	-0.610	-0.612	-0.614	-0.616	-0.618	-0.620	-0.620	-0.622	-0.624	-0.625	-0.626	-0.628	-0.629	-0.630	-0.630	-0.632	-0.632	-0.634	-0.635	-0.636	-0.636	-0.639	-0.639	-0.640	-0.640	-0.641	-0.642	-0.642	-0.644	-0.645	-0.645	-0.646	-0.646	-0.648	-0.648	-0.649	-0.648	-0.649	-0.649	-0.648	-0.649	-0.649	-0.648	-0.646	-0.646	-0.645	-0.644	-0.642	-0.641	-0.640	-0.638	-0.635	-0.632	-0.631	-0.628	-0.625	-0.621	-0.619	-0.614	-0.611	-0.608	-0.602	-0.599	-0.594	-0.590	-0.585	-0.580	-0.575	-0.570	-0.565	-0.560	-0.556	-0.550	-0.545	-0.540	-0.535	-0.530	-0.525	-0.520	-0.515	-0.510	-0.505	-0.500	-0.496	-0.491	-0.486	-0.482	-0.478	-0.474	-0.469	-0.465	-0.460	-0.455	-0.451	-0.446	-0.442	-0.438	-0.432	-0.428	-0.422	-0.418	-0.411	-0.406	-0.400	-0.394	-0.386	-0.380	-0.372	-0.365	-0.358	-0.349	-0.339	-0.330	-0.320	-0.310	-0.299	-0.288	-0.276	-0.264	-0.250	-0.239	-0.225	-0.211	-0.198	-0.182	-0.168	-0.154	-0.138	-0.122	-0.106	-0.091	-0.075	-0.059	-0.042	-0.028	-0.011	0.005	0.020	0.036	0.050	0.065	0.079	0.092	0.106	0.119	0.131	0.142	0.154	0.164	0.172	0.182	0.190	0.196	0.202	0.209	0.214	0.218	0.220	0.224	0.225	0.225	0.225	0.225	0.222	0.220	0.218	0.214	0.210	0.206	0.201	0.196	0.189	0.184	0.176	0.170	0.162	0.155	0.149	0.141	0.134	0.128	0.120	0.112	0.106	0.099	0.092	0.088	0.081	0.076	0.072	0.068	0.065	0.061	0.059	0.055	0.054	0.054	0.052	0.054	0.054	0.055	0.059	0.060	0.064	0.068	0.071	0.078	0.081	0.088	0.094	0.101	0.108	0.115	0.122	0.130	0.139	0.146	0.156	0.164	0.172	0.182	0.192	0.201	0.211	0.219	0.229	0.238	0.246	0.256	0.265	0.274	0.281	0.290	0.299	0.306	0.314	0.321	0.328	0.335	0.341	0.348	0.354	0.359	0.364	0.370	0.375	0.379	0.382	0.386	0.390	0.392	0.398	0.400	0.401	0.405	0.406	0.409	0.410	0.411	0.412	0.414	0.415	0.415	0.416	0.416	0.416	0.418	0.418	0.418	0.418	0.418	0.419	0.419	0.420	0.419	0.420	0.420	0.421	0.421	0.422	0.424	0.425	0.426	0.428	0.429	0.431	0.432	0.435	0.438	0.440	0.442	0.445	0.448	0.451	0.454	0.458	0.461	0.465	0.470	0.474	0.478	0.482	0.488	0.491	0.495	0.500	0.505	0.510	0.514	0.519	0.524	0.529	0.534	0.538	0.542	0.548	0.550	0.555	0.559	0.562	0.566	0.570	0.572	0.576	0.578	0.581	0.582	0.585	0.588	0.589	0.590	0.590	0.591	0.590	0.590	0.590	0.589	0.589	0.588	0.585	0.582	0.580	0.578	0.574	0.569	0.565	0.560	0.555	0.549	0.544	0.536	0.530	0.522	0.515	0.506	0.498	0.490	0.479	0.470	0.459	0.449	0.438	0.425	0.412	0.399	0.385	0.371	0.356	0.340	0.325	0.309	0.291	0.274	0.256	0.238	0.218	0.198	0.178	0.156	0.136	0.114	0.091	0.069	0.045	0.021	-0.001	-0.026	-0.050	-0.075	-0.100	-0.125	-0.150	-0.176	-0.200	-0.225	-0.250	-0.276	-0.301	-0.325	-0.349	-0.374	-0.396	-0.420	-0.442	-0.465	-0.485	-0.506	-0.526	-0.545	-0.562	-0.581	-0.598	-0.611	-0.626	-0.640	-0.651	-0.661	-0.672	-0.681	-0.689	-0.695	-0.700	-0.705	-0.708	-0.710	-0.710	-0.710	-0.709	-0.706	-0.702	-0.698	-0.692	-0.686	-0.679	-0.671	-0.662	-0.652	-0.642	-0.631	-0.620	-0.609	-0.596	-0.582	-0.571	-0.558	-0.544	-0.529	-0.515	-0.502	-0.489	-0.474	-0.461	-0.448	-0.435	-0.421	-0.408	-0.396	-0.384	-0.372	-0.360	-0.349	-0.339	-0.329	-0.320	-0.310	-0.302	-0.294	-0.286	-0.279	-0.272	-0.265	-0.260	-0.254	-0.249	-0.245	-0.240	-0.236	-0.232	-0.229	-0.226	-0.224	-0.221	-0.218	-0.216	-0.214	-0.211	-0.209	-0.209	-0.206	-0.204	-0.202	-0.201	-0.199	-0.199	-0.196	-0.195	-0.192	-0.192	-0.190	-0.188	-0.186	-0.184	-0.182	-0.180	-0.179	-0.178	-0.174	-0.171	-0.171	-0.169	-0.165	-0.164	-0.162	-0.160	-0.158	-0.155	-0.154	-0.151	-0.150	-0.148	-0.146	-0.144	-0.142	-0.140	-0.139	-0.138	-0.135	-0.135	-0.132	-0.132	-0.131	-0.130	-0.129	-0.129	-0.128	-0.126	-0.126	-0.125	-0.125	-0.124	-0.124	-0.122	-0.122	-0.121	-0.120	-0.120	-0.119	-0.119	-0.118	-0.116	-0.115	-0.115	-0.112	-0.112	-0.111	-0.110	-0.109	-0.106	-0.106	-0.104	-0.104	-0.101	-0.100	-0.099	-0.098	-0.095	-0.094	-0.091	-0.089	-0.089	-0.086	-0.084	-0.082	-0.080	-0.078	-0.075	-0.074	-0.071	-0.069	-0.066	-0.064	-0.061	-0.060	-0.058	-0.054	-0.051	-0.049	-0.046	-0.044	-0.040	-0.038	-0.034	-0.030	-0.026	-0.022	-0.019	-0.014	-0.009	-0.004	0.001	0.006	0.012	0.018	0.024	0.030	0.038	0.044	0.051	0.059	0.066	0.074	0.082	0.091	0.100	0.109	0.118	0.129	0.138	0.148	0.158	0.168	0.178	0.189	0.199	0.210	0.220	0.231	0.241	0.252	0.262	0.272	0.282	0.294	0.302	0.312	0.321	0.330	0.339	0.348	0.355	0.362	0.370	0.378	0.384	0.389	0.395	0.399	0.404	0.408	0.410	0.412	0.415	0.416	0.418	0.416	0.418	0.416	0.414	0.411	0.409	0.406	0.401	0.396	0.391	0.385	0.379	0.371	0.364	0.355	0.348	0.338	0.328	0.318	0.308	0.296	0.284	0.272	0.260	0.246	0.234	0.220	0.206	0.191	0.178	0.162	0.148	0.131	0.115	0.100	0.084	0.068	0.051	0.034	0.018	0.000	-0.016	-0.034	-0.050	-0.066	-0.082	-0.100	-0.116	-0.132	-0.148	-0.164	-0.180	-0.194	-0.209	-0.222	-0.236	-0.250	-0.262	-0.274	-0.286	-0.296	-0.308	-0.316	-0.325	-0.332	-0.339	-0.346	-0.351	-0.355	-0.359	-0.361	-0.364	-0.364	-0.364	-0.361	-0.359	-0.356	-0.351	-0.345	-0.339	-0.332	-0.324	-0.315	-0.305	-0.292	-0.281	-0.269	-0.256	-0.242	-0.228	-0.212	-0.196	-0.180	-0.162	-0.146	-0.129	-0.111	-0.094	-0.075	-0.058	-0.039	-0.021	-0.004	0.014	0.031	0.049	0.066	0.082	0.099	0.114	0.130	0.144	0.159	0.171	0.185	0.196	0.209	0.219	0.229	0.238	0.246	0.254	0.261	0.266	0.272	0.278	0.281	0.284	0.288	0.289	0.290	0.290	0.290	0.290	0.290	0.288	0.285	0.282	0.280	0.275	0.272	0.268	0.264	0.259	0.254	0.249	0.244	0.239	0.232	0.229	0.222	0.216	0.210	0.205	0.199	0.194	0.188	0.181	0.176	0.170	0.165	0.159	0.152	0.148	0.141	0.135	0.130	0.125	0.119	0.112	0.108	0.101	0.096	0.090	0.085	0.079	0.074	0.068	0.062	0.058	0.051	0.045	0.039	0.034	0.028	0.021	0.015	0.010	0.002	-0.002	-0.009	-0.014	-0.020	-0.026	-0.031	-0.036	-0.042	-0.048	-0.052	-0.056	-0.062	-0.066	-0.071	-0.075	-0.079	-0.082	-0.086	-0.088	-0.091	-0.092	-0.096	-0.098	-0.099	-0.100	-0.101	-0.100	-0.101	-0.101	-0.100	-0.100	-0.098	-0.096	-0.095	-0.092	-0.090	-0.086	-0.085	-0.081	-0.078	-0.074	-0.070	-0.066	-0.061	-0.058	-0.054	-0.049	-0.045	-0.041	-0.038	-0.034	-0.030	-0.026	-0.022	-0.020	-0.016	-0.012	-0.010	-0.008	-0.006	-0.004	-0.002	-0.002	-0.001	-0.001	-0.001	-0.002	-0.004	-0.004	-0.006	-0.009	-0.011	-0.015	-0.019	-0.022	-0.028	-0.032	-0.039	-0.045	-0.051	-0.059	-0.065	-0.074	-0.081	-0.090	-0.100	-0.110	-0.119	-0.129	-0.139	-0.150	-0.160	-0.171	-0.182	-0.195	-0.205	-0.218	-0.230	-0.241	-0.254	-0.266	-0.278	-0.290	-0.304	-0.315	-0.328	-0.340	-0.351	-0.364	-0.375	-0.386	-0.398	-0.409	-0.420	-0.430	-0.441	-0.452	-0.462	-0.472	-0.482	-0.492	-0.502	-0.511	-0.520	-0.529	-0.539	-0.546	-0.556	-0.564	-0.571	-0.580	-0.589	-0.596	-0.604	-0.612	-0.620	-0.628	-0.635	-0.642	-0.650	-0.658	-0.665	-0.672	-0.680	-0.688	-0.694	-0.701	-0.709	-0.716	-0.724	-0.731	-0.740	-0.748	-0.756	-0.764	-0.771	-0.778	-0.785	-0.794	-0.801	-0.809	-0.815	-0.822	-0.829	-0.838	-0.844	-0.850	-0.856	-0.862	-0.868	-0.874	-0.879	-0.884	-0.889	-0.892	-0.898	-0.901	-0.904	-0.908	-0.910	-0.912	-0.915	-0.916	-0.918	-0.918	-0.918	-0.916	-0.916	-0.915	-0.912	-0.910	-0.908	-0.905	-0.901	-0.898	-0.892	-0.888	-0.882	-0.876	-0.871	-0.865	-0.859	-0.851	-0.844	-0.836	-0.829	-0.821	-0.815	-0.806	-0.799	-0.791	-0.782	-0.774	-0.768	-0.759	-0.751	-0.744	-0.736	-0.729	-0.721	-0.715	-0.710	-0.702	-0.696	-0.691	-0.686	-0.681	-0.676	-0.672	-0.670	-0.665	-0.662	-0.661	-0.659	-0.659	-0.658	-0.658	-0.656	-0.658	-0.659	-0.661	-0.662	-0.666	-0.669	-0.672	-0.676	-0.681	-0.686	-0.691	-0.698	-0.705	-0.710	-0.718	-0.725	-0.734	-0.741	-0.749	-0.758	-0.766	-0.775	-0.784	-0.792	-0.802	-0.811	-0.821	-0.830	-0.840	-0.850	-0.860	-0.870	-0.880	-0.890	-0.900	-0.910	-0.919	-0.929	-0.939	-0.948	-0.959	-0.968	-0.976	-0.986	-0.995	-1.004	-1.014	-1.021	-1.030	-1.039	-1.046	-1.055	-1.062	-1.070	-1.078	-1.085	-1.091	-1.099	-1.105	-1.112	-1.118	-1.124	-1.129	-1.135	-1.141	-1.146	-1.151	-1.156	-1.160	-1.165	-1.169	-1.174	-1.178	-1.181	-1.186	-1.190	-1.192	-1.196	-1.199	-1.202	-1.206	-1.209	-1.211	-1.215	-1.216	-1.220	-1.222	-1.224	-1.226	-1.230	-1.231	-1.234	-1.236	-1.239	-1.241	-1.242	-1.245	-1.249	-1.250	-1.254	-1.256	-1.258	-1.261	-1.262	-1.266	-1.269	-1.271	-1.274	-1.276	-1.280	-1.282	-1.285	-1.289	-1.292	-1.296	-1.299	-1.302	-1.306	-1.309	-1.312	-1.316	-1.320	-1.322	-1.326	-1.329	-1.332	-1.335	-1.338	-1.341	-1.344	-1.346	-1.349	-1.350	-1.352	-1.355	-1.356	-1.358	-1.359	-1.359	-1.359	-1.359	-1.359	-1.358	-1.358	-1.356	-1.355	-1.351	-1.349	-1.346	-1.342	-1.338	-1.334	-1.329	-1.324	-1.318	-1.311	-1.305	-1.298	-1.289	-1.280	-1.271	-1.262	-1.252	-1.242	-1.231	-1.220	-1.210	-1.199	-1.186	-1.174	-1.161	-1.148	-1.136	-1.122	-1.108	-1.095	-1.081	-1.068	-1.054	-1.040	-1.028	-1.014	-1.001	-0.986	-0.974	-0.962	-0.950	-0.938	-0.926	-0.915	-0.905	-0.895	-0.885	-0.876	-0.869	-0.861	-0.854	-0.848	-0.841	-0.838	-0.834	-0.830	-0.828	-0.826	-0.826	-0.826	-0.828	-0.829	-0.832	-0.836	-0.841	-0.846	-0.852	-0.860	-0.869	-0.878	-0.888	-0.899	-0.910	-0.922	-0.935	-0.949	-0.964	-0.979	-0.995	-1.014	-1.030	-1.049	-1.068	-1.088	-1.108	-1.128	-1.150	-1.172	-1.194	-1.218	-1.241	-1.266	-1.291	-1.316	-1.341	-1.368	-1.394	-1.420	-1.449	-1.475	-1.504	-1.532	-1.562	-1.591	-1.620	-1.651	-1.681	-1.711	-1.742	-1.774	-1.806	-1.839	-1.871	-1.902	-1.936	-1.969	-2.002	-2.036	-2.071	-2.105	-2.140	-2.175	-2.209	-2.244	-2.279	-2.315	-2.350	-2.385	-2.421	-2.458	-2.494	-2.530	-2.565	-2.601	-2.638	-2.674	-2.709	-2.745	-2.780	-2.816	-2.852	-2.888	-2.922	-2.958	-2.992	-3.028	-3.062	-3.098	-3.131	-3.165	-3.200	-3.232	-3.266	-3.299	-3.332	-3.365	-3.399	-3.430	-3.462	-3.495	-3.528	-3.559	-3.590	-3.621	-3.652	-3.684	-3.715	-3.745	-3.778	-3.808	-3.839	-3.870	-3.900	-3.932	-3.962	-3.992	-4.024	-4.055	-4.085	-4.116	-4.148	-4.179	-4.210	-4.240	-4.272	-4.304	-4.335	-4.366	-4.399	-4.430	-4.462	-4.495	-4.526	-4.560	-4.591	-4.624	-4.658	-4.690	-4.724	-4.756	-4.790	-4.824	-4.858	-4.891	-4.925	-4.959	-4.994	-5.028	-5.062	-5.098	-5.131	-5.166	-5.201	-5.238	-5.271	-5.308	-5.344	-5.379	-5.415	-5.451	-5.488	-5.524	-5.560	-5.596	-5.634	-5.671	-5.708	-5.745	-5.782	-5.821	-5.859	-5.896	-5.936	-5.974	-6.012	-6.051	-6.090	-6.129	-6.168	-6.206	-6.246	-6.285	-6.324	-6.362	-6.402	-6.441	-6.480	-6.518	-6.556	-6.595	-6.632	-6.671	-6.708	-6.745	-6.781	-6.818	-6.854	-6.889	-6.922	-6.956	-6.990	-7.022	-7.054	-7.085	-7.115	-7.144	-7.172	-7.200	-7.226	-7.251	-7.275	-7.298	-7.320	-7.340	-7.360	-7.378	-7.395	-7.411	-7.425	-7.438	-7.450	-7.460	-7.469	-7.475	-7.481	-7.486	-7.490	-7.492	-7.492	-7.490	-7.488	-7.485	-7.479	-7.472	-7.465	-7.456	-7.445	-7.434	-7.420	-7.406	-7.390	-7.372	-7.356	-7.338	-7.318	-7.296	-7.275	-7.251	-7.228	-7.202	-7.178	-7.150	-7.124	-7.095	-7.066	-7.038	-7.008	-6.978	-6.948	-6.915	-6.884	-6.851	-6.818	-6.786	-6.752	-6.719	-6.685	-6.650	-6.616	-6.582	-6.546	-6.511	-6.476	-6.440	-6.405	-6.369	-6.332	-6.295	-6.259	-6.222	-6.184	-6.148	-6.110	-6.071	-6.032	-5.994	-5.955	-5.914	-5.875	-5.834	-5.792	-5.751	-5.709	-5.665	-5.622	-5.578	-5.532	-5.486	-5.439	-5.391	-5.342	-5.292	-5.241	-5.190	-5.136	-5.082	-5.026	-4.971	-4.912	-4.852	-4.792	-4.731	-4.668	-4.604	-4.536	-4.470	-4.400	-4.330	-4.259	-4.186	-4.111	-4.035	-3.958	-3.879	-3.798	-3.716	-3.632	-3.549	-3.461	-3.374	-3.286	-3.196	-3.105	-3.014	-2.919	-2.824	-2.729	-2.631	-2.532	-2.432	-2.334	-2.231	-2.129	-2.025	-1.921	-1.816	-1.710	-1.602	-1.496	-1.389	-1.280	-1.170	-1.060	-0.950	-0.839	-0.728	-0.616	-0.502	-0.391	-0.278	-0.165	-0.051	0.062	0.176	0.290	0.404	0.518	0.631	0.745	0.859	0.972	1.086	1.199	1.312	1.425	1.538	1.650	1.761	1.872	1.984	2.095	2.205	2.314	2.424	2.532	2.640	2.748	2.856	2.961	3.068	3.172	3.278	3.381	3.484	3.588	3.689	3.791	3.892	3.992	4.091	4.190	4.289	4.386	4.482	4.580	4.675	4.770	4.865	4.960	5.052	5.145	5.238	5.329	5.420	5.510	5.600	5.689	5.778	5.866	5.954	6.040	6.126	6.211	6.296	6.380	6.464	6.546	6.628	6.709	6.789	6.869	6.948	7.025	7.101	7.178	7.252	7.328	7.400	7.471	7.542	7.611	7.680	7.748	7.814	7.878	7.941	8.004	8.064	8.123	8.180	8.236	8.291	8.344	8.396	8.446	8.495	8.542	8.588	8.631	8.674	8.714	8.752	8.790	8.828	8.860	8.892	8.925	8.954	8.981	9.009	9.034	9.058	9.078	9.099	9.119	9.136	9.152	9.169	9.182	9.194	9.205	9.216	9.224	9.232	9.239	9.244	9.248	9.251	9.252	9.254	9.254	9.251	9.250	9.246	9.241	9.236	9.230	9.224	9.215	9.205	9.195	9.184	9.172	9.159	9.145	9.130	9.112	9.096	9.079	9.059	9.040	9.018	8.995	8.972	8.949	8.922	8.896	8.870	8.841	8.811	8.782	8.751	8.718	8.685	8.651	8.618	8.580	8.544	8.506	8.468	8.428	8.388	8.348	8.305	8.262	8.220	8.175	8.130	8.084	8.039	7.992	7.944	7.896	7.848	7.799	7.750	7.700	7.650	7.599	7.548	7.496	7.445	7.391	7.339	7.286	7.232	7.180	7.126	7.071	7.018	6.964	6.909	6.854	6.800	6.744	6.689	6.632	6.576	6.520	6.464	6.408	6.351	6.294	6.238	6.180	6.124	6.065	6.008	5.951	5.894	5.835	5.778	5.720	5.662	5.605	5.548	5.489	5.431	5.374	5.316	5.258	5.201	5.144	5.086	5.029	4.971	4.914	4.856	4.800	4.744	4.686	4.631	4.575	4.519	4.462	4.409	4.354	4.299	4.244	4.190	4.136	4.082	4.029	3.975	3.922	3.869	3.815	3.764	3.710	3.659	3.605	3.554	3.501	3.449	3.396	3.345	3.294	3.241	3.190	3.138	3.084	3.031	2.979	2.926	2.874	2.820	2.768	2.712	2.659	2.604	2.550	2.494	2.439	2.384	2.326	2.271	2.214	2.156	2.099	2.041	1.982	1.924	1.865	1.804	1.745	1.684	1.625	1.564	1.504	1.442	1.381	1.320	1.259	1.198	1.138	1.078	1.016	0.956	0.896	0.836	0.776	0.716	0.659	0.600	0.542	0.486	0.430	0.375	0.321	0.269	0.216	0.165	0.115	0.066	0.019	-0.029	-0.072	-0.118	-0.159	-0.200	-0.240	-0.279	-0.315	-0.351	-0.384	-0.418	-0.448	-0.478	-0.505	-0.531	-0.556	-0.581	-0.602	-0.624	-0.644	-0.662	-0.679	-0.694	-0.709	-0.722	-0.734	-0.746	-0.755	-0.765	-0.774	-0.782	-0.789	-0.795	-0.801	-0.806	-0.812	-0.818	-0.822	-0.826	-0.831	-0.836	-0.841	-0.845	-0.850	-0.855	-0.860	-0.866	-0.872	-0.880	-0.886	-0.894	-0.902	-0.911	-0.920	-0.930	-0.941	-0.952	-0.965	-0.978	-0.991	-1.005	-1.020	-1.035	-1.051	-1.068	-1.085	-1.102	-1.122	-1.140	-1.160	-1.179	-1.199	-1.219	-1.240	-1.260	-1.280	-1.300	-1.320	-1.340	-1.359	-1.379	-1.398	-1.416	-1.434	-1.451	-1.468	-1.485	-1.500	-1.514	-1.529	-1.540	-1.552	-1.564	-1.574	-1.582	-1.590	-1.596	-1.602	-1.608	-1.611	-1.614	-1.615	-1.616	-1.615	-1.615	-1.612	-1.608	-1.604	-1.599	-1.592	-1.586	-1.579	-1.570	-1.562	-1.551	-1.542	-1.531	-1.522	-1.510	-1.500	-1.489	-1.476	-1.465	-1.455	-1.444	-1.432	-1.421	-1.410	-1.400	-1.391	-1.381	-1.371	-1.364	-1.356	-1.349	-1.342	-1.336	-1.331	-1.328	-1.322	-1.320	-1.318	-1.315	-1.314	-1.314	-1.314	-1.315	-1.316	-1.319	-1.321	-1.324	-1.329	-1.332	-1.338	-1.342	-1.348	-1.352	-1.358	-1.365	-1.371	-1.376	-1.382	-1.391	-1.398	-1.402	-1.410	-1.418	-1.422	-1.429	-1.435	-1.441	-1.446	-1.451	-1.456	-1.461	-1.465	-1.468	-1.472	-1.475	-1.478	-1.479	-1.481	-1.481	-1.484	-1.484	-1.485	-1.485	-1.485	-1.485	-1.484	-1.482	-1.482	-1.481	-1.479	-1.479	-1.476	-1.476	-1.474	-1.474	-1.472	-1.471	-1.470	-1.471	-1.470	-1.471	-1.470	-1.471	-1.472	-1.474	-1.476	-1.478	-1.480	-1.484	-1.488	-1.491	-1.496	-1.501	-1.506	-1.511	-1.519	-1.526	-1.532	-1.540	-1.549	-1.558	-1.566	-1.575	-1.585	-1.595	-1.605	-1.615	-1.626	-1.636	-1.648	-1.658	-1.670	-1.681	-1.691	-1.702	-1.714	-1.725	-1.735	-1.746	-1.756	-1.766	-1.778	-1.786	-1.796	-1.805	-1.814	-1.821	-1.829	-1.836	-1.844	-1.850	-1.855	-1.861	-1.866	-1.871	-1.875	-1.879	-1.882	-1.885	-1.888	-1.890	-1.891	-1.892	-1.894	-1.895	-1.895	-1.895	-1.896	-1.895	-1.895	-1.894	-1.894	-1.892	-1.891	-1.890	-1.889	-1.888	-1.886	-1.885	-1.884	-1.882	-1.881	-1.880	-1.879	-1.879	-1.878	-1.878	-1.876	-1.876	-1.878	-1.876	-1.878	-1.879	-1.880	-1.881	-1.884	-1.886	-1.888	-1.890	-1.894	-1.898	-1.901	-1.904	-1.909	-1.914	-1.919	-1.924	-1.929	-1.934	-1.940	-1.948	-1.954	-1.960	-1.966	-1.975	-1.982	-1.990	-1.999	-2.007	-2.016	-2.026	-2.035	-2.045	-2.058	-2.068	-2.079	-2.090	-2.101	-2.114	-2.126	-2.138	-2.151	-2.164	-2.178	-2.191	-2.205	-2.219	-2.234	-2.249	-2.264	-2.279	-2.295	-2.310	-2.326	-2.344	-2.359	-2.376	-2.394	-2.410	-2.428	-2.445	-2.464	-2.481	-2.499	-2.518	-2.534	-2.552	-2.570	-2.589	-2.606	-2.624	-2.642	-2.661	-2.678	-2.696	-2.714	-2.730	-2.748	-2.765	-2.781	-2.799	-2.815	-2.832	-2.848	-2.864	-2.880	-2.894	-2.909	-2.924	-2.939	-2.952	-2.968	-2.980	-2.994	-3.006	-3.019	-3.031	-3.044	-3.056	-3.066	-3.078	-3.089	-3.099	-3.110	-3.119	-3.130	-3.139	-3.148	-3.156	-3.165	-3.172	-3.181	-3.188	-3.194	-3.201	-3.208	-3.212	-3.219	-3.224	-3.229	-3.234	-3.239	-3.242	-3.246	-3.249	-3.252	-3.255	-3.259	-3.260	-3.262	-3.264	-3.266	-3.268	-3.269	-3.270	-3.270	-3.271	-3.271	-3.272	-3.272	-3.274	-3.272	-3.272	-3.272	-3.272	-3.272	-3.274	-3.274	-3.274	-3.274	-3.275	-3.276	-3.276	-3.278	-3.279	-3.281	-3.282	-3.285	-3.288	-3.290	-3.295	-3.298	-3.301	-3.306	-3.311	-3.318	-3.322	-3.329	-3.336	-3.344	-3.351	-3.360	-3.369	-3.379	-3.389	-3.398	-3.409	-3.420	-3.430	-3.441	-3.454	-3.465	-3.478	-3.490	-3.502	-3.515	-3.528	-3.540	-3.552	-3.565	-3.578	-3.591	-3.604	-3.615	-3.626	-3.638	-3.649	-3.659	-3.669	-3.678	-3.686	-3.694	-3.701	-3.706	-3.711	-3.716	-3.720	-3.721	-3.724	-3.724	-3.724	-3.721	-3.720	-3.715	-3.709	-3.702	-3.694	-3.685	-3.674	-3.661	-3.649	-3.632	-3.616	-3.599	-3.580	-3.559	-3.538	-3.515	-3.490	-3.464	-3.436	-3.408	-3.378	-3.348	-3.315	-3.282	-3.249	-3.214	-3.178	-3.141	-3.105	-3.068	-3.029	-2.989	-2.949	-2.909	-2.869	-2.829	-2.788	-2.748	-2.706	-2.665	-2.625	-2.584	-2.545	-2.504	-2.465	-2.426	-2.389	-2.351	-2.315	-2.280	-2.245	-2.211	-2.179	-2.148	-2.116	-2.089	-2.060	-2.034	-2.007	-1.985	-1.962	-1.940	-1.920	-1.902	-1.885	-1.870	-1.856	-1.842	-1.830	-1.820	-1.811	-1.804	-1.798	-1.792	-1.789	-1.784	-1.781	-1.781	-1.781	-1.781	-1.782	-1.784	-1.788	-1.790	-1.792	-1.796	-1.800	-1.804	-1.808	-1.812	-1.815	-1.820	-1.824	-1.826	-1.830	-1.831	-1.834	-1.834	-1.835	-1.835	-1.832	-1.830	-1.828	-1.824	-1.818	-1.812	-1.805	-1.798	-1.788	-1.778	-1.766	-1.752	-1.739	-1.724	-1.709	-1.691	-1.672	-1.654	-1.632	-1.611	-1.589	-1.564	-1.540	-1.515	-1.489	-1.462	-1.435	-1.406	-1.379	-1.350	-1.320	-1.290	-1.261	-1.231	-1.201	-1.170	-1.140	-1.110	-1.080	-1.051	-1.021	-0.991	-0.964	-0.936	-0.908	-0.882	-0.855	-0.830	-0.806	-0.782	-0.760	-0.738	-0.718	-0.698	-0.678	-0.660	-0.642	-0.628	-0.612	-0.599	-0.586	-0.574	-0.564	-0.555	-0.545	-0.538	-0.531	-0.525	-0.521	-0.516	-0.514	-0.511	-0.510	-0.510	-0.509	-0.510	-0.511	-0.512	-0.514	-0.516	-0.520	-0.522	-0.528	-0.531	-0.536	-0.540	-0.545	-0.550	-0.555	-0.560	-0.565	-0.570	-0.575	-0.579	-0.584	-0.588	-0.591	-0.596	-0.600	-0.604	-0.608	-0.610	-0.614	-0.616	-0.619	-0.621	-0.622	-0.625	-0.628	-0.628	-0.629	-0.629	-0.629	-0.629	-0.629	-0.629	-0.629	-0.628	-0.626	-0.625	-0.624	-0.621	-0.620	-0.618	-0.614	-0.611	-0.608	-0.604	-0.601	-0.596	-0.592	-0.588	-0.584	-0.578	-0.572	-0.568	-0.561	-0.555	-0.550	-0.542	-0.536	-0.529	-0.522	-0.515	-0.507	-0.500	-0.491	-0.484	-0.474	-0.465	-0.456	-0.448	-0.438	-0.428	-0.420	-0.409	-0.400	-0.390	-0.380	-0.370	-0.360	-0.350	-0.341	-0.331	-0.322	-0.314	-0.305	-0.295	-0.288	-0.279	-0.272	-0.265	-0.258	-0.252	-0.246	-0.241	-0.236	-0.232	-0.229	-0.228	-0.224	-0.222	-0.222	-0.222	-0.222	-0.225	-0.228	-0.230	-0.234	-0.239	-0.244	-0.250	-0.256	-0.264	-0.272	-0.281	-0.291	-0.302	-0.312	-0.325	-0.338	-0.350	-0.364	-0.378	-0.391	-0.406	-0.421	-0.436	-0.451	-0.468	-0.482	-0.499	-0.514	-0.530	-0.545	-0.561	-0.576	-0.591	-0.606	-0.620	-0.635	-0.649	-0.661	-0.675	-0.688	-0.698	-0.709	-0.719	-0.729	-0.738	-0.745	-0.752	-0.759	-0.764	-0.769	-0.772	-0.776	-0.779	-0.779	-0.780	-0.780	-0.779	-0.776	-0.774	-0.770	-0.766	-0.760	-0.755	-0.749	-0.740	-0.732	-0.724	-0.715	-0.705	-0.694	-0.684	-0.672	-0.661	-0.650	-0.638	-0.624	-0.612	-0.600	-0.588	-0.574	-0.561	-0.549	-0.535	-0.522	-0.511	-0.499	-0.486	-0.475	-0.464	-0.452	-0.442	-0.431	-0.421	-0.412	-0.404	-0.395	-0.388	-0.380	-0.372	-0.368	-0.361	-0.356	-0.351	-0.349	-0.345	-0.342	-0.342	-0.341	-0.341	-0.340	-0.341	-0.344	-0.345	-0.350	-0.352	-0.358	-0.362	-0.368	-0.375	-0.381	-0.389	-0.395	-0.402	-0.412	-0.420	-0.430	-0.440	-0.450	-0.460	-0.471	-0.481	-0.492	-0.505	-0.516	-0.526	-0.539	-0.551	-0.564	-0.575	-0.588	-0.600	-0.612	-0.626	-0.638	-0.650	-0.662	-0.676	-0.688	-0.701	-0.712	-0.725	-0.736	-0.748	-0.759	-0.771	-0.782	-0.794	-0.804	-0.815	-0.825	-0.836	-0.848	-0.858	-0.868	-0.878	-0.889	-0.899	-0.908	-0.918	-0.929	-0.938	-0.948	-0.956	-0.966	-0.975	-0.985	-0.994	-1.002	-1.012	-1.021	-1.031	-1.040	-1.049	-1.058	-1.068	-1.076	-1.085	-1.092	-1.101	-1.110	-1.119	-1.128	-1.135	-1.144	-1.151	-1.159	-1.168	-1.175	-1.181	-1.189	-1.195	-1.202	-1.209	-1.215	-1.221	-1.226	-1.230	-1.235	-1.240	-1.244	-1.248	-1.251	-1.254	-1.256	-1.258	-1.258	-1.259	-1.259	-1.259	-1.258	-1.256	-1.255	-1.252	-1.249	-1.245	-1.241	-1.235	-1.230	-1.224	-1.218	-1.210	-1.201	-1.194	-1.185	-1.176	-1.165	-1.154	-1.144	-1.131	-1.120	-1.108	-1.095	-1.081	-1.069	-1.054	-1.040	-1.025	-1.009	-0.994	-0.979	-0.961	-0.945	-0.929	-0.912	-0.894	-0.878	-0.859	-0.842	-0.825	-0.806	-0.789	-0.771	-0.752	-0.735	-0.716	-0.699	-0.680	-0.661	-0.644	-0.625	-0.608	-0.589	-0.570	-0.552	-0.534	-0.516	-0.499	-0.481	-0.465	-0.448	-0.431	-0.415	-0.399	-0.382	-0.366	-0.351	-0.338	-0.322	-0.308	-0.294	-0.280	-0.268	-0.255	-0.242	-0.231	-0.219	-0.210	-0.199	-0.190	-0.181	-0.172	-0.166	-0.159	-0.152	-0.146	-0.141	-0.136	-0.134	-0.129	-0.126	-0.125	-0.124	-0.122	-0.122	-0.124	-0.124	-0.125	-0.128	-0.131	-0.132	-0.138	-0.142	-0.146	-0.150	-0.156	-0.162	-0.169	-0.175	-0.182	-0.189	-0.195	-0.202	-0.210	-0.216	-0.225	-0.231	-0.239	-0.246	-0.254	-0.260	-0.266	-0.272	-0.279	-0.285	-0.291	-0.296	-0.301	-0.306	-0.311	-0.315	-0.320	-0.322	-0.326	-0.330	-0.331	-0.334	-0.336	-0.338	-0.339	-0.340	-0.340	-0.339	-0.339	-0.339	-0.339	-0.338	-0.336	-0.335	-0.334	-0.331	-0.330	-0.328	-0.326	-0.324	-0.321	-0.320	-0.318	-0.314	-0.312	-0.310	-0.308	-0.306	-0.304	-0.301	-0.300	-0.299	-0.298	-0.295	-0.294	-0.292	-0.292	-0.291	-0.291	-0.290	-0.290	-0.289	-0.289	-0.290	-0.289	-0.289	-0.290	-0.290	-0.290	-0.291	-0.291	-0.291	-0.292	-0.292	-0.292	-0.292	-0.292	-0.292	-0.292	-0.292	-0.292	-0.292	-0.291	-0.291	-0.290	-0.289	-0.288	-0.286	-0.284	-0.284	-0.281	-0.279	-0.276	-0.274	-0.271	-0.268	-0.265	-0.262	-0.259	-0.255	-0.251	-0.249	-0.245	-0.240	-0.238	-0.232	-0.228	-0.224	-0.219	-0.214	-0.210	-0.205	-0.200	-0.195	-0.191	-0.184	-0.180	-0.174	-0.169	-0.162	-0.156	-0.150	-0.144	-0.139	-0.131	-0.124	-0.118	-0.109	-0.101	-0.094	-0.085	-0.076	-0.066	-0.056	-0.048	-0.038	-0.025	-0.015	-0.004	0.009	0.022	0.035	0.049	0.064	0.078	0.092	0.109	0.124	0.140	0.158	0.174	0.191	0.209	0.228	0.245	0.264	0.282	0.301	0.319	0.339	0.358	0.378	0.396	0.416	0.435	0.455	0.474	0.491	0.510	0.528	0.545	0.562	0.579	0.595	0.610	0.625	0.639	0.652	0.666	0.678	0.690	0.700	0.709	0.719	0.728	0.734	0.741	0.746	0.751	0.756	0.759	0.761	0.762	0.764	0.764	0.764	0.764	0.761	0.759	0.755	0.752	0.749	0.744	0.740	0.735	0.730	0.724	0.718	0.711	0.706	0.699	0.692	0.686	0.680	0.674	0.668	0.661	0.656	0.650	0.644	0.639	0.635	0.629	0.625	0.621	0.618	0.615	0.612	0.610	0.609	0.608	0.605	0.605	0.605	0.605	0.608	0.608	0.609	0.611	0.612	0.616	0.618	0.621	0.625	0.629	0.634	0.638	0.641	0.648	0.652	0.656	0.662	0.669	0.674	0.679	0.685	0.691	0.696	0.702	0.709	0.714	0.719	0.725	0.731	0.736	0.741	0.748	0.752	0.758	0.762	0.768	0.772	0.776	0.780	0.785	0.790	0.792	0.798	0.801	0.805	0.808	0.811	0.814	0.818	0.820	0.824	0.826	0.828	0.830	0.832	0.835	0.839	0.840	0.841	0.842	0.845	0.848	0.849	0.851	0.854	0.856	0.858	0.860	0.861	0.864	0.866	0.869	0.871	0.874	0.876	0.879	0.882	0.885	0.889	0.892	0.895	0.900	0.904	0.908	0.912	0.918	0.921	0.926	0.931	0.936	0.942	0.948	0.954	0.960	0.965	0.971	0.978	0.984	0.990	0.996	1.002	1.010	1.015	1.022	1.028	1.035	1.041	1.048	1.054	1.059	1.065	1.070	1.075	1.081	1.085	1.090	1.094	1.098	1.101	1.104	1.106	1.109	1.110	1.112	1.114	1.114	1.114	1.114	1.112	1.111	1.110	1.106	1.102	1.100	1.095	1.090	1.084	1.078	1.070	1.062	1.054	1.045	1.036	1.025	1.015	1.004	0.992	0.979	0.966	0.952	0.938	0.922	0.906	0.890	0.872	0.856	0.838	0.819	0.799	0.779	0.758	0.738	0.715	0.692	0.670	0.648	0.622	0.599	0.574	0.548	0.524	0.498	0.471	0.444	0.418	0.391	0.364	0.336	0.310	0.282	0.255	0.226	0.199	0.172	0.144	0.118	0.091	0.064	0.039	0.012	-0.012	-0.038	-0.061	-0.085	-0.108	-0.130	-0.151	-0.171	-0.191	-0.209	-0.226	-0.244	-0.258	-0.272	-0.284	-0.296	-0.308	-0.316	-0.324	-0.331	-0.336	-0.340	-0.342	-0.344	-0.345	-0.344	-0.341	-0.338	-0.332	-0.326	-0.320	-0.311	-0.301	-0.291	-0.280	-0.269	-0.256	-0.242	-0.226	-0.212	-0.196	-0.180	-0.164	-0.148	-0.129	-0.112	-0.094	-0.076	-0.060	-0.041	-0.024	-0.008	0.010	0.025	0.041	0.056	0.072	0.086	0.100	0.114	0.126	0.138	0.149	0.159	0.168	0.176	0.184	0.190	0.198	0.202	0.206	0.211	0.215	0.216	0.218	0.220	0.220	0.220	0.219	0.218	0.215	0.212	0.210	0.206	0.204	0.200	0.196	0.192	0.188	0.185	0.180	0.176	0.172	0.169	0.164	0.160	0.158	0.152	0.150	0.148	0.145	0.142	0.140	0.138	0.136	0.136	0.135	0.135	0.134	0.135	0.135	0.135	0.138	0.139	0.141	0.142	0.145	0.148	0.150	0.154	0.156	0.160	0.164	0.168	0.171	0.176	0.180	0.184	0.189	0.192	0.196	0.201	0.206	0.209	0.214	0.219	0.224	0.228	0.232	0.236	0.241	0.245	0.250	0.252	0.258	0.261	0.265	0.269	0.274	0.276	0.281	0.284	0.288	0.291	0.295	0.299	0.301	0.304	0.308	0.311	0.315	0.318	0.320	0.322	0.325	0.329	0.330	0.334	0.336	0.338	0.340	0.342	0.345	0.348	0.349	0.350	0.352	0.355	0.356	0.359	0.361	0.362	0.365	0.368	0.369	0.371	0.374	0.376	0.378	0.380	0.384	0.385	0.388	0.391	0.394	0.398	0.401	0.406	0.410	0.415	0.420	0.425	0.431	0.438	0.444	0.450	0.459	0.466	0.474	0.482	0.491	0.500	0.510	0.520	0.531	0.541	0.552	0.564	0.576	0.589	0.601	0.614	0.626	0.639	0.652	0.666	0.679	0.692	0.706	0.720	0.734	0.748	0.761	0.774	0.786	0.799	0.811	0.824	0.834	0.845	0.855	0.865	0.875	0.884	0.891	0.899	0.905	0.910	0.916	0.920	0.924	0.926	0.928	0.929	0.929	0.928	0.926	0.924	0.920	0.915	0.910	0.904	0.898	0.889	0.881	0.872	0.861	0.851	0.840	0.829	0.815	0.801	0.789	0.775	0.759	0.744	0.729	0.712	0.696	0.680	0.664	0.646	0.630	0.611	0.594	0.576	0.559	0.541	0.524	0.506	0.488	0.471	0.454	0.436	0.419	0.402	0.385	0.369	0.352	0.338	0.322	0.308	0.292	0.279	0.265	0.251	0.239	0.226	0.215	0.202	0.192	0.181	0.171	0.164	0.154	0.146	0.140	0.132	0.128	0.122	0.118	0.114	0.110	0.109	0.108	0.108	0.106	0.108	0.109	0.112	0.116	0.120	0.125	0.131	0.138	0.146	0.154	0.162	0.171	0.182	0.194	0.206	0.218	0.231	0.245	0.259	0.272	0.288	0.304	0.320	0.335	0.351	0.369	0.385	0.401	0.419	0.436	0.452	0.469	0.485	0.502	0.518	0.534	0.549	0.564	0.578	0.591	0.605	0.619	0.630	0.642	0.652	0.664	0.671	0.680	0.689	0.696	0.702	0.708	0.712	0.716	0.719	0.721	0.722	0.722	0.724	0.721	0.720	0.719	0.715	0.712	0.708	0.702	0.698	0.691	0.686	0.680	0.671	0.665	0.658	0.650	0.642	0.634	0.625	0.618	0.610	0.602	0.594	0.586	0.579	0.571	0.562	0.555	0.549	0.541	0.535	0.530	0.522	0.518	0.511	0.507	0.502	0.498	0.494	0.490	0.486	0.482	0.479	0.476	0.475	0.472	0.470	0.468	0.466	0.464	0.462	0.460	0.459	0.458	0.455	0.455	0.452	0.451	0.449	0.449	0.446	0.444	0.441	0.440	0.438	0.435	0.432	0.430	0.426	0.425	0.421	0.419	0.415	0.411	0.408	0.404	0.400	0.395	0.391	0.388	0.384	0.378	0.374	0.370	0.365	0.361	0.356	0.352	0.349	0.345	0.341	0.338	0.334	0.330	0.326	0.324	0.321	0.319	0.316	0.315	0.312	0.310	0.310	0.309	0.306	0.308	0.306	0.305	0.305	0.305	0.305	0.306	0.306	0.308	0.309	0.310	0.311	0.314	0.314	0.316	0.316	0.319	0.320	0.321	0.324	0.324	0.325	0.326	0.328	0.328	0.328	0.329	0.329	0.329	0.328	0.326	0.325	0.325	0.322	0.320	0.319	0.315	0.311	0.308	0.305	0.300	0.295	0.290	0.284	0.279	0.272	0.266	0.259	0.251	0.245	0.236	0.228	0.219	0.211	0.201	0.191	0.182	0.172	0.162	0.152	0.144	0.132	0.122	0.111	0.101	0.090	0.080	0.069	0.059	0.048	0.036	0.026	0.016	0.005	-0.005	-0.016	-0.025	-0.036	-0.048	-0.056	-0.066	-0.076	-0.086	-0.096	-0.105	-0.115	-0.124	-0.134	-0.142	-0.152	-0.161	-0.171	-0.180	-0.190	-0.199	-0.208	-0.216	-0.225	-0.235	-0.244	-0.252	-0.260	-0.270	-0.279	-0.288	-0.296	-0.305	-0.314	-0.324	-0.331	-0.340	-0.350	-0.358	-0.365	-0.375	-0.382	-0.390	-0.398	-0.405	-0.412	-0.420	-0.426	-0.432	-0.438	-0.445	-0.450	-0.456	-0.460	-0.465	-0.469	-0.472	-0.476	-0.479	-0.481	-0.484	-0.485	-0.488	-0.488	-0.488	-0.488	-0.488	-0.485	-0.484	-0.481	-0.480	-0.476	-0.472	-0.469	-0.464	-0.460	-0.455	-0.449	-0.442	-0.438	-0.431	-0.425	-0.418	-0.411	-0.404	-0.396	-0.389	-0.380	-0.374	-0.366	-0.358	-0.350	-0.342	-0.334	-0.328	-0.320	-0.312	-0.306	-0.299	-0.292	-0.286	-0.281	-0.275	-0.270	-0.265	-0.261	-0.256	-0.254	-0.251	-0.248	-0.245	-0.242	-0.242	-0.242	-0.240	-0.241	-0.241	-0.244	-0.245	-0.246	-0.249	-0.252	-0.255	-0.259	-0.262	-0.268	-0.272	-0.278	-0.285	-0.290	-0.298	-0.304	-0.311	-0.320	-0.326	-0.335	-0.344	-0.352	-0.360	-0.369	-0.378	-0.386	-0.395	-0.406	-0.415	-0.424	-0.432	-0.442	-0.451	-0.460	-0.470	-0.479	-0.488	-0.498	-0.505	-0.514	-0.524	-0.531	-0.540	-0.549	-0.556	-0.564	-0.571	-0.579	-0.585	-0.594	-0.600	-0.606	-0.612	-0.619	-0.624	-0.630	-0.635	-0.640	-0.645	-0.650	-0.654	-0.659	-0.662	-0.666	-0.670	-0.672	-0.676	-0.679	-0.682	-0.685	-0.689	-0.690	-0.694	-0.695	-0.698	-0.699	-0.700	-0.704	-0.705	-0.706	-0.709	-0.710	-0.712	-0.714	-0.715	-0.718	-0.719	-0.721	-0.724	-0.726	-0.728	-0.730	-0.731	-0.734	-0.736	-0.739	-0.740	-0.744	-0.746	-0.749	-0.751	-0.754	-0.758	-0.760	-0.764	-0.766	-0.769	-0.774	-0.776	-0.780	-0.782	-0.786	-0.790	-0.792	-0.796	-0.800	-0.804	-0.806	-0.810	-0.814	-0.816	-0.820	-0.822	-0.825	-0.829	-0.830	-0.834	-0.836	-0.838	-0.840	-0.841	-0.842	-0.845	-0.845	-0.846	-0.846	-0.846	-0.846	-0.846	-0.846	-0.846	-0.845	-0.845	-0.842	-0.841	-0.839	-0.836	-0.834	-0.831	-0.828	-0.824	-0.819	-0.815	-0.810	-0.805	-0.799	-0.792	-0.786	-0.779	-0.771	-0.765	-0.756	-0.748	-0.739	-0.730	-0.720	-0.711	-0.701	-0.690	-0.680	-0.669	-0.658	-0.646	-0.634	-0.622	-0.610	-0.598	-0.585	-0.572	-0.559	-0.545	-0.532	-0.519	-0.506	-0.492	-0.479	-0.466	-0.454	-0.441	-0.429	-0.416	-0.404	-0.392	-0.381	-0.370	-0.359	-0.350	-0.340	-0.331	-0.322	-0.315	-0.308	-0.300	-0.295	-0.290	-0.285	-0.281	-0.278	-0.276	-0.275	-0.274	-0.274	-0.275	-0.278	-0.280	-0.285	-0.289	-0.296	-0.301	-0.309	-0.319	-0.328	-0.338	-0.349	-0.360	-0.374	-0.388	-0.402	-0.418	-0.435	-0.451	-0.469	-0.488	-0.509	-0.528	-0.550	-0.571	-0.594	-0.618	-0.641	-0.666	-0.691	-0.718	-0.744	-0.771	-0.798	-0.826	-0.855	-0.884	-0.912	-0.944	-0.974	-1.004	-1.035	-1.066	-1.099	-1.130	-1.162	-1.196	-1.229	-1.262	-1.296	-1.330	-1.364	-1.398	-1.432	-1.468	-1.501	-1.536	-1.571	-1.605	-1.640	-1.675	-1.710	-1.745	-1.780	-1.815	-1.850	-1.885	-1.919	-1.952	-1.988	-2.021	-2.056	-2.090	-2.124	-2.158	-2.190	-2.222	-2.256	-2.289	-2.321	-2.354	-2.386	-2.419	-2.449	-2.481	-2.512	-2.544	-2.575	-2.605	-2.636	-2.666	-2.698	-2.729	-2.759	-2.789	-2.819	-2.849	-2.879	-2.909	-2.939	-2.969	-2.998	-3.028	-3.058	-3.089	-3.118	-3.148	-3.179	-3.209	-3.240	-3.270	-3.301	-3.331	-3.362	-3.394	-3.424	-3.456	-3.486	-3.519	-3.550	-3.582	-3.614	-3.646	-3.678	-3.709	-3.741	-3.774	-3.806	-3.839	-3.871	-3.904	-3.936	-3.970	-4.003	-4.035	-4.068	-4.100	-4.134	-4.166	-4.200	-4.234	-4.266	-4.300	-4.332	-4.365	-4.400	-4.432	-4.466	-4.499	-4.534	-4.568	-4.600	-4.634	-4.668	-4.702	-4.736	-4.770	-4.805	-4.840	-4.875	-4.910	-4.945	-4.981	-5.016	-5.054	-5.089	-5.125	-5.162	-5.199	-5.236	-5.272	-5.311	-5.349	-5.388	-5.425	-5.464	-5.501	-5.540	-5.579	-5.618	-5.656	-5.695	-5.734	-5.774	-5.811	-5.850	-5.889	-5.926	-5.964	-6.001	-6.039	-6.076	-6.112	-6.149	-6.184	-6.219	-6.252	-6.286	-6.320	-6.352	-6.382	-6.414	-6.444	-6.472	-6.500	-6.526	-6.551	-6.578	-6.600	-6.622	-6.642	-6.662	-6.681	-6.698	-6.714	-6.730	-6.742	-6.754	-6.765	-6.774	-6.782	-6.789	-6.794	-6.798	-6.799	-6.800	-6.799	-6.796	-6.794	-6.789	-6.782	-6.776	-6.768	-6.758	-6.746	-6.735	-6.721	-6.706	-6.691	-6.674	-6.658	-6.639	-6.618	-6.598	-6.576	-6.554	-6.531	-6.508	-6.482	-6.458	-6.432	-6.406	-6.379	-6.351	-6.322	-6.295	-6.266	-6.238	-6.208	-6.179	-6.149	-6.120	-6.089	-6.059	-6.029	-5.999	-5.968	-5.938	-5.906	-5.876	-5.845	-5.814	-5.784	-5.752	-5.721	-5.690	-5.659	-5.629	-5.596	-5.565	-5.532	-5.500	-5.468	-5.434	-5.402	-5.369	-5.335	-5.300	-5.265	-5.229	-5.194	-5.158	-5.120	-5.081	-5.042	-5.002	-4.962	-4.919	-4.876	-4.834	-4.788	-4.741	-4.694	-4.645	-4.595	-4.542	-4.490	-4.435	-4.379	-4.321	-4.261	-4.201	-4.139	-4.075	-4.009	-3.942	-3.874	-3.802	-3.731	-3.658	-3.581	-3.504	-3.426	-3.345	-3.262	-3.180	-3.095	-3.009	-2.920	-2.830	-2.740	-2.648	-2.554	-2.458	-2.362	-2.264	-2.165	-2.065	-1.964	-1.861	-1.758	-1.652	-1.546	-1.440	-1.332	-1.224	-1.115	-1.006	-0.895	-0.784	-0.672	-0.559	-0.448	-0.332	-0.220	-0.105	0.010	0.124	0.240	0.355	0.470	0.586	0.702	0.818	0.934	1.050	1.166	1.281	1.398	1.512	1.628	1.742	1.858	1.971	2.086	2.200	2.312	2.426	2.538	2.650	2.761	2.872	2.982	3.091	3.202	3.310	3.418	3.525	3.631	3.738	3.842	3.946	4.050	4.154	4.255	4.356	4.458	4.556	4.656	4.755	4.852	4.949	5.045	5.141	5.236	5.330	5.422	5.515	5.608	5.699	5.790	5.878	5.968	6.056	6.142	6.230	6.315	6.400	6.485	6.569	6.651	6.732	6.815	6.895	6.974	7.052	7.131	7.209	7.285	7.360	7.434	7.509	7.580	7.651	7.722	7.792	7.861	7.929	7.995	8.060	8.125	8.189	8.250	8.311	8.371	8.429	8.485	8.541	8.596	8.650	8.702	8.752	8.801	8.849	8.895	8.940	8.984	9.026	9.068	9.106	9.146	9.181	9.218	9.251	9.285	9.315	9.346	9.374	9.401	9.426	9.452	9.476	9.498	9.518	9.538	9.555	9.572	9.589	9.604	9.618	9.629	9.640	9.650	9.658	9.665	9.671	9.676	9.680	9.684	9.685	9.686	9.685	9.682	9.680	9.676	9.671	9.665	9.658	9.649	9.639	9.629	9.615	9.604	9.588	9.572	9.556	9.538	9.519	9.499	9.476	9.454	9.431	9.406	9.379	9.351	9.324	9.294	9.262	9.231	9.199	9.165	9.131	9.095	9.058	9.020	8.981	8.941	8.901	8.860	8.818	8.775	8.730	8.686	8.640	8.595	8.548	8.501	8.452	8.405	8.356	8.308	8.258	8.208	8.156	8.105	8.054	8.001	7.950	7.898	7.845	7.791	7.739	7.685	7.632	7.578	7.524	7.469	7.416	7.361	7.308	7.252	7.196	7.141	7.086	7.031	6.976	6.920	6.865	6.809	6.752	6.696	6.640	6.584	6.526	6.470	6.412	6.356	6.300	6.244	6.186	6.129	6.071	6.015	5.958	5.901	5.842	5.786	5.729	5.671	5.615	5.559	5.501	5.444	5.389	5.331	5.274	5.218	5.160	5.105	5.049	4.992	4.938	4.881	4.826	4.771	4.715	4.660	4.605	4.550	4.496	4.441	4.386	4.332	4.278	4.222	4.169	4.115	4.060	4.006	3.952	3.899	3.845	3.790	3.736	3.682	3.628	3.572	3.519	3.465	3.410	3.355	3.300	3.244	3.189	3.132	3.078	3.020	2.964	2.908	2.850	2.792	2.735	2.678	2.619	2.561	2.502	2.444	2.384	2.325	2.266	2.205	2.145	2.086	2.025	1.965	1.905	1.846	1.786	1.726	1.666	1.606	1.548	1.489	1.429	1.371	1.314	1.256	1.199	1.142	1.088	1.032	0.979	0.925	0.872	0.820	0.771	0.720	0.672	0.624	0.579	0.532	0.489	0.446	0.404	0.364	0.325	0.286	0.251	0.216	0.181	0.150	0.120	0.089	0.061	0.034	0.009	-0.016	-0.040	-0.062	-0.082	-0.104	-0.121	-0.139	-0.155	-0.171	-0.185	-0.199	-0.212	-0.224	-0.234	-0.245	-0.255	-0.265	-0.272	-0.281	-0.289	-0.296	-0.304	-0.311	-0.319	-0.325	-0.332	-0.339	-0.346	-0.354	-0.361	-0.369	-0.378	-0.385	-0.394	-0.402	-0.411	-0.421	-0.431	-0.442	-0.454	-0.465	-0.478	-0.489	-0.502	-0.516	-0.531	-0.545	-0.561	-0.576	-0.591	-0.608	-0.624	-0.641	-0.659	-0.676	-0.694	-0.711	-0.729	-0.748	-0.765	-0.782	-0.800	-0.818	-0.835	-0.852	-0.869	-0.886	-0.901	-0.918	-0.931	-0.946	-0.961	-0.974	-0.986	-0.998	-1.009	-1.019	-1.028	-1.036	-1.045	-1.052	-1.058	-1.062	-1.068	-1.071	-1.072	-1.075	-1.076	-1.076	-1.075	-1.074	-1.071	-1.069	-1.066	-1.061	-1.056	-1.051	-1.045	-1.039	-1.032	-1.025	-1.018	-1.010	-1.001	-0.992	-0.985	-0.978	-0.968	-0.960	-0.952	-0.944	-0.936	-0.929	-0.921	-0.914	-0.906	-0.901	-0.895	-0.890	-0.885	-0.881	-0.878	-0.874	-0.872	-0.870	-0.870	-0.869	-0.869	-0.869	-0.870	-0.874	-0.875	-0.879	-0.882	-0.886	-0.891	-0.896	-0.902	-0.908	-0.914	-0.920	-0.928	-0.935	-0.942	-0.950	-0.958	-0.965	-0.972	-0.980	-0.988	-0.996	-1.002	-1.010	-1.018	-1.025	-1.030	-1.036	-1.042	-1.048	-1.052	-1.056	-1.061	-1.064	-1.066	-1.069	-1.070	-1.071	-1.072	-1.072	-1.071	-1.070	-1.069	-1.066	-1.064	-1.060	-1.056	-1.054	-1.049	-1.044	-1.039	-1.032	-1.028	-1.021	-1.015	-1.009	-1.004	-0.996	-0.990	-0.985	-0.979	-0.972	-0.968	-0.962	-0.958	-0.951	-0.948	-0.944	-0.940	-0.938	-0.935	-0.931	-0.930	-0.930	-0.930	-0.930	-0.931	-0.932	-0.934	-0.936	-0.940	-0.944	-0.948	-0.952	-0.958	-0.964	-0.970	-0.979	-0.986	-0.994	-1.001	-1.011	-1.020	-1.029	-1.039	-1.049	-1.058	-1.069	-1.079	-1.090	-1.101	-1.111	-1.122	-1.132	-1.144	-1.154	-1.164	-1.174	-1.184	-1.194	-1.204	-1.212	-1.221	-1.230	-1.239	-1.248	-1.255	-1.262	-1.270	-1.276	-1.284	-1.289	-1.296	-1.302	-1.308	-1.314	-1.319	-1.325	-1.330	-1.335	-1.340	-1.344	-1.349	-1.354	-1.358	-1.361	-1.366	-1.370	-1.375	-1.379	-1.382	-1.388	-1.390	-1.395	-1.400	-1.404	-1.408	-1.411	-1.418	-1.421	-1.426	-1.431	-1.436	-1.441	-1.446	-1.452	-1.459	-1.464	-1.470	-1.476	-1.481	-1.489	-1.495	-1.501	-1.509	-1.515	-1.522	-1.529	-1.536	-1.544	-1.551	-1.559	-1.566	-1.575	-1.582	-1.591	-1.600	-1.608	-1.618	-1.626	-1.636	-1.646	-1.658	-1.668	-1.678	-1.690	-1.701	-1.712	-1.725	-1.738	-1.751	-1.764	-1.779	-1.794	-1.808	-1.822	-1.839	-1.854	-1.871	-1.888	-1.905	-1.921	-1.939	-1.959	-1.976	-1.995	-2.015	-2.034	-2.055	-2.075	-2.095	-2.116	-2.138	-2.159	-2.179	-2.200	-2.221	-2.242	-2.264	-2.285	-2.305	-2.328	-2.348	-2.369	-2.389	-2.409	-2.430	-2.449	-2.468	-2.488	-2.506	-2.525	-2.542	-2.560	-2.578	-2.595	-2.610	-2.626	-2.642	-2.656	-2.671	-2.685	-2.699	-2.712	-2.724	-2.738	-2.749	-2.760	-2.771	-2.782	-2.791	-2.802	-2.811	-2.820	-2.829	-2.836	-2.845	-2.852	-2.860	-2.868	-2.874	-2.880	-2.886	-2.892	-2.899	-2.904	-2.909	-2.914	-2.919	-2.924	-2.928	-2.931	-2.936	-2.940	-2.944	-2.946	-2.950	-2.954	-2.956	-2.959	-2.961	-2.964	-2.966	-2.969	-2.970	-2.972	-2.975	-2.978	-2.979	-2.980	-2.982	-2.984	-2.985	-2.986	-2.989	-2.989	-2.990	-2.991	-2.992	-2.995	-2.996	-2.998	-3.000	-3.001	-3.004	-3.008	-3.009	-3.011	-3.015	-3.019	-3.021	-3.026	-3.031	-3.035	-3.040	-3.045	-3.051	-3.059	-3.065	-3.072	-3.080	-3.088	-3.096	-3.105	-3.116	-3.125	-3.135	-3.148	-3.159	-3.169	-3.181	-3.194	-3.208	-3.220	-3.234	-3.246	-3.260	-3.276	-3.290	-3.302	-3.318	-3.331	-3.346	-3.360	-3.374	-3.389	-3.401	-3.415	-3.426	-3.439	-3.450	-3.461	-3.471	-3.480	-3.489	-3.498	-3.505	-3.510	-3.515	-3.519	-3.522	-3.524	-3.525	-3.524	-3.521	-3.518	-3.514	-3.508	-3.499	-3.490	-3.479	-3.468	-3.454	-3.438	-3.420	-3.401	-3.381	-3.359	-3.336	-3.311	-3.285	-3.256	-3.228	-3.196	-3.164	-3.131	-3.096	-3.060	-3.024	-2.985	-2.946	-2.906	-2.865	-2.824	-2.781	-2.739	-2.695	-2.651	-2.608	-2.562	-2.518	-2.472	-2.428	-2.384	-2.340	-2.295	-2.251	-2.209	-2.165	-2.124	-2.082	-2.042	-2.002	-1.965	-1.928	-1.891	-1.856	-1.824	-1.791	-1.760	-1.731	-1.704	-1.676	-1.652	-1.629	-1.606	-1.586	-1.569	-1.551	-1.535	-1.521	-1.509	-1.499	-1.489	-1.480	-1.472	-1.468	-1.462	-1.459	-1.458	-1.456	-1.456	-1.458	-1.459	-1.460	-1.462	-1.465	-1.470	-1.474	-1.476	-1.481	-1.485	-1.490	-1.495	-1.498	-1.502	-1.505	-1.509	-1.511	-1.512	-1.514	-1.514	-1.514	-1.512	-1.510	-1.506	-1.502	-1.498	-1.490	-1.482	-1.475	-1.465	-1.454	-1.441	-1.429	-1.415	-1.400	-1.382	-1.365	-1.345	-1.326	-1.305	-1.282	-1.260	-1.236	-1.211	-1.186	-1.160	-1.134	-1.106	-1.079	-1.050	-1.021	-0.994	-0.964	-0.935	-0.905	-0.876	-0.846	-0.818	-0.788	-0.759	-0.730	-0.702	-0.674	-0.646	-0.620	-0.592	-0.568	-0.544	-0.519	-0.495	-0.472	-0.450	-0.429	-0.410	-0.390	-0.372	-0.355	-0.339	-0.322	-0.309	-0.296	-0.282	-0.272	-0.261	-0.252	-0.242	-0.235	-0.229	-0.222	-0.219	-0.215	-0.211	-0.208	-0.205	-0.205	-0.204	-0.204	-0.205	-0.205	-0.208	-0.209	-0.211	-0.215	-0.218	-0.221	-0.225	-0.230	-0.235	-0.240	-0.244	-0.249	-0.255	-0.260	-0.265	-0.270	-0.275	-0.280	-0.285	-0.290	-0.295	-0.300	-0.305	-0.309	-0.312	-0.318	-0.321	-0.325	-0.329	-0.332	-0.336	-0.339	-0.341	-0.345	-0.348	-0.349	-0.350	-0.354	-0.355	-0.355	-0.356	-0.356	-0.356	-0.356	-0.358	-0.356	-0.355	-0.354	-0.352	-0.351	-0.348	-0.345	-0.341	-0.339	-0.334	-0.330	-0.325	-0.320	-0.314	-0.308	-0.301	-0.294	-0.288	-0.279	-0.271	-0.264	-0.254	-0.245	-0.236	-0.226	-0.215	-0.205	-0.194	-0.182	-0.171	-0.160	-0.146	-0.135	-0.122	-0.110	-0.099	-0.086	-0.075	-0.062	-0.050	-0.039	-0.028	-0.016	-0.006	0.005	0.014	0.024	0.034	0.041	0.049	0.056	0.062	0.068	0.072	0.076	0.078	0.080	0.081	0.081	0.080	0.080	0.076	0.072	0.068	0.062	0.055	0.048	0.039	0.029	0.019	0.006	-0.008	-0.020	-0.034	-0.051	-0.068	-0.082	-0.101	-0.120	-0.138	-0.158	-0.176	-0.198	-0.218	-0.238	-0.260	-0.280	-0.301	-0.322	-0.344	-0.365	-0.385	-0.406	-0.425	-0.445	-0.464	-0.484	-0.502	-0.519	-0.536	-0.552	-0.566	-0.582	-0.595	-0.609	-0.620	-0.631	-0.641	-0.650	-0.656	-0.664	-0.669	-0.674	-0.678	-0.679	-0.680	-0.680	-0.679	-0.678	-0.674	-0.670	-0.664	-0.659	-0.651	-0.644	-0.635	-0.626	-0.615	-0.604	-0.592	-0.581	-0.568	-0.555	-0.541	-0.526	-0.512	-0.496	-0.481	-0.466	-0.451	-0.435	-0.419	-0.404	-0.388	-0.372	-0.356	-0.340	-0.326	-0.311	-0.296	-0.282	-0.269	-0.256	-0.244	-0.231	-0.220	-0.209	-0.198	-0.188	-0.179	-0.170	-0.162	-0.154	-0.148	-0.142	-0.136	-0.132	-0.129	-0.125	-0.124	-0.121	-0.120	-0.121	-0.121	-0.122	-0.125	-0.128	-0.130	-0.135	-0.139	-0.144	-0.150	-0.156	-0.164	-0.170	-0.179	-0.186	-0.195	-0.204	-0.214	-0.221	-0.231	-0.241	-0.251	-0.261	-0.271	-0.281	-0.291	-0.301	-0.311	-0.321	-0.332	-0.341	-0.351	-0.360	-0.371	-0.380	-0.389	-0.399	-0.408	-0.416	-0.425	-0.432	-0.440	-0.449	-0.456	-0.462	-0.471	-0.478	-0.484	-0.490	-0.498	-0.502	-0.507	-0.515	-0.520	-0.526	-0.532	-0.538	-0.544	-0.550	-0.555	-0.561	-0.568	-0.574	-0.580	-0.586	-0.591	-0.599	-0.606	-0.612	-0.619	-0.628	-0.635	-0.642	-0.650	-0.658	-0.666	-0.675	-0.684	-0.692	-0.701	-0.711	-0.720	-0.730	-0.740	-0.750	-0.759	-0.769	-0.779	-0.789	-0.799	-0.808	-0.818	-0.826	-0.836	-0.845	-0.854	-0.861	-0.870	-0.879	-0.885	-0.892	-0.900	-0.906	-0.912	-0.916	-0.921	-0.925	-0.929	-0.932	-0.934	-0.935	-0.935	-0.936	-0.935	-0.934	-0.931	-0.930	-0.925	-0.921	-0.915	-0.910	-0.904	-0.896	-0.888	-0.879	-0.869	-0.859	-0.849	-0.836	-0.824	-0.811	-0.798	-0.782	-0.769	-0.752	-0.738	-0.722	-0.705	-0.688	-0.670	-0.652	-0.635	-0.615	-0.596	-0.576	-0.558	-0.538	-0.518	-0.498	-0.478	-0.456	-0.436	-0.416	-0.395	-0.375	-0.354	-0.332	-0.312	-0.292	-0.272	-0.251	-0.231	-0.211	-0.190	-0.170	-0.151	-0.132	-0.112	-0.094	-0.075	-0.056	-0.039	-0.021	-0.005	0.012	0.029	0.045	0.061	0.076	0.090	0.104	0.119	0.131	0.144	0.155	0.168	0.176	0.188	0.198	0.205	0.214	0.221	0.229	0.234	0.240	0.245	0.249	0.251	0.255	0.258	0.259	0.259	0.260	0.259	0.258	0.256	0.254	0.251	0.248	0.244	0.240	0.234	0.229	0.222	0.216	0.209	0.201	0.194	0.188	0.179	0.171	0.162	0.154	0.145	0.138	0.129	0.120	0.111	0.104	0.095	0.086	0.078	0.070	0.062	0.056	0.049	0.041	0.035	0.030	0.024	0.019	0.014	0.009	0.005	0.001	-0.004	-0.006	-0.009	-0.011	-0.012	-0.014	-0.016	-0.016	-0.016	-0.018	-0.018	-0.018	-0.016	-0.015	-0.014	-0.012	-0.010	-0.009	-0.008	-0.005	-0.004	-0.001	0.002	0.004	0.006	0.009	0.010	0.012	0.015	0.016	0.019	0.020	0.021	0.024	0.026	0.028	0.028	0.029	0.030	0.030	0.031	0.031	0.031	0.032	0.032	0.032	0.031	0.031	0.031	0.031	0.030	0.030	0.030	0.029	0.029	0.029	0.028	0.028	0.028	0.028	0.026	0.028	0.028	0.029	0.029	0.028	0.029	0.030	0.030	0.031	0.032	0.035	0.036	0.038	0.040	0.041	0.044	0.045	0.048	0.050	0.054	0.055	0.059	0.061	0.064	0.068	0.070	0.074	0.076	0.080	0.084	0.088	0.090	0.094	0.100	0.104	0.108	0.112	0.118	0.121	0.128	0.132	0.139	0.144	0.150	0.158	0.164	0.172	0.180	0.189	0.198	0.206	0.216	0.226	0.236	0.249	0.260	0.272	0.285	0.300	0.314	0.329	0.342	0.359	0.375	0.391	0.410	0.428	0.445	0.465	0.484	0.504	0.524	0.545	0.565	0.585	0.606	0.628	0.649	0.670	0.691	0.714	0.735	0.756	0.778	0.799	0.820	0.840	0.860	0.878	0.898	0.916	0.934	0.950	0.966	0.982	0.998	1.011	1.024	1.036	1.048	1.058	1.069	1.076	1.085	1.090	1.098	1.102	1.106	1.109	1.112	1.114	1.115	1.115	1.114	1.111	1.111	1.108	1.104	1.100	1.095	1.090	1.085	1.080	1.072	1.066	1.060	1.052	1.045	1.039	1.031	1.024	1.016	1.009	1.002	0.995	0.989	0.981	0.976	0.969	0.964	0.959	0.952	0.949	0.945	0.941	0.938	0.935	0.932	0.930	0.929	0.928	0.928	0.926	0.928	0.928	0.929	0.931	0.932	0.935	0.939	0.942	0.945	0.949	0.952	0.959	0.964	0.969	0.974	0.980	0.988	0.992	1.000	1.006	1.012	1.020	1.026	1.035	1.041	1.048	1.056	1.064	1.071	1.078	1.085	1.091	1.099	1.105	1.112	1.120	1.126	1.132	1.139	1.144	1.151	1.156	1.161	1.168	1.172	1.178	1.181	1.185	1.190	1.194	1.196	1.200	1.204	1.206	1.209	1.211	1.214	1.215	1.216	1.218	1.219	1.220	1.220	1.222	1.222	1.222	1.222	1.222	1.224	1.222	1.222	1.224	1.222	1.222	1.222	1.221	1.221	1.222	1.221	1.222	1.222	1.222	1.224	1.224	1.225	1.226	1.228	1.229	1.231	1.232	1.236	1.238	1.240	1.244	1.246	1.250	1.254	1.258	1.261	1.266	1.270	1.274	1.279	1.284	1.289	1.294	1.300	1.305	1.310	1.315	1.319	1.325	1.330	1.335	1.340	1.345	1.349	1.352	1.358	1.360	1.364	1.368	1.370	1.371	1.374	1.375	1.376	1.376	1.376	1.376	1.374	1.372	1.370	1.368	1.365	1.360	1.355	1.349	1.342	1.335	1.326	1.318	1.309	1.300	1.289	1.276	1.265	1.252	1.239	1.224	1.209	1.194	1.178	1.160	1.142	1.125	1.105	1.086	1.066	1.045	1.022	1.001	0.978	0.955	0.931	0.908	0.882	0.858	0.831	0.805	0.779	0.752	0.725	0.698	0.671	0.642	0.614	0.586	0.558	0.530	0.501	0.474	0.444	0.415	0.388	0.360	0.331	0.304	0.278	0.249	0.222	0.196	0.171	0.146	0.121	0.098	0.075	0.052	0.031	0.010	-0.010	-0.029	-0.046	-0.064	-0.079	-0.094	-0.106	-0.120	-0.130	-0.140	-0.149	-0.156	-0.162	-0.168	-0.171	-0.172	-0.175	-0.175	-0.174	-0.170	-0.168	-0.162	-0.156	-0.149	-0.141	-0.131	-0.121	-0.111	-0.099	-0.085	-0.072	-0.056	-0.041	-0.025	-0.010	0.008	0.025	0.042	0.061	0.078	0.096	0.115	0.132	0.150	0.170	0.186	0.205	0.222	0.240	0.255	0.272	0.288	0.304	0.319	0.331	0.346	0.359	0.371	0.384	0.394	0.405	0.414	0.424	0.432	0.440	0.448	0.452	0.459	0.465	0.469	0.472	0.476	0.480	0.481	0.484	0.486	0.488	0.489	0.490	0.490	0.491	0.491	0.491	0.491	0.491	0.490	0.491	0.491	0.491	0.490	0.490	0.491	0.491	0.491	0.492	0.492	0.495	0.496	0.496	0.499	0.501	0.504	0.506	0.509	0.512	0.516	0.520	0.522	0.526	0.531	0.536	0.541	0.545	0.551	0.555	0.561	0.566	0.572	0.579	0.584	0.590	0.598	0.604	0.610	0.616	0.622	0.630	0.636	0.644	0.650	0.658	0.665	0.671	0.679	0.685	0.691	0.699	0.706	0.712	0.719	0.725	0.732	0.738	0.745	0.751	0.756	0.762	0.768	0.772	0.779	0.784	0.788	0.794	0.798	0.801	0.806	0.810	0.812	0.816	0.819	0.821	0.824	0.826	0.829	0.830	0.832	0.832	0.835	0.836	0.836	0.838	0.839	0.839	0.839	0.840	0.839	0.839	0.839	0.840	0.839	0.839	0.840	0.840	0.840	0.841	0.842	0.844	0.845	0.846	0.849	0.851	0.854	0.858	0.861	0.866	0.871	0.876	0.882	0.889	0.895	0.904	0.910	0.919	0.928	0.939	0.948	0.959	0.970	0.981	0.992	1.005	1.018	1.030	1.044	1.058	1.071	1.085	1.100	1.114	1.128	1.142	1.158	1.171	1.185	1.199	1.212	1.226	1.239	1.251	1.264	1.275	1.286	1.296	1.306	1.315	1.324	1.331	1.339	1.345	1.350	1.355	1.359	1.361	1.362	1.364	1.365	1.364	1.362	1.359	1.356	1.351	1.346	1.340	1.334	1.325	1.316	1.308	1.299	1.288	1.276	1.265	1.251	1.239	1.225	1.210	1.198	1.181	1.166	1.150	1.135	1.119	1.101	1.085	1.069	1.051	1.034	1.018	0.999	0.981	0.965	0.948	0.931	0.914	0.898	0.880	0.864	0.848	0.831	0.816	0.801	0.786	0.771	0.758	0.744	0.730	0.716	0.704	0.692	0.681	0.670	0.660	0.650	0.641	0.631	0.624	0.618	0.611	0.605	0.600	0.596	0.592	0.590	0.589	0.588	0.588	0.588	0.589	0.592	0.595	0.599	0.604	0.610	0.618	0.624	0.634	0.642	0.652	0.662	0.674	0.688	0.700	0.712	0.728	0.742	0.758	0.772	0.790	0.806	0.824	0.840	0.858	0.875	0.892	0.910	0.928	0.945	0.962	0.979	0.995	1.012	1.029	1.044	1.059	1.074	1.088	1.100	1.114	1.125	1.135	1.146	1.155	1.164	1.171	1.179	1.184	1.188	1.192	1.195	1.198	1.198	1.199	1.198	1.196	1.192	1.190	1.186	1.181	1.175	1.169	1.162	1.155	1.148	1.140	1.130	1.121	1.111	1.102	1.092	1.081	100.000	5.000	2.000	1.000	4.000	0.000	0.000	0.000	0.000	0.000	0.000	0.000	0.000	0.000	0.000	0.000	0.000	0.000	3.890	3.806	3.722	3.639	3.556	3.472	3.390	3.309	3.229	3.148	3.068	2.989	2.910	2.832	2.755	2.679	2.605	2.530	2.458	2.384	2.312	2.241	2.172	2.104	2.036	1.970	1.904	1.839	1.775	1.711	1.650	1.588	1.529	1.469	1.410	1.351	1.295	1.239	1.185	1.129	1.075	1.021	0.968	0.915	0.862	0.811	0.759	0.708	0.656	0.605	0.554	0.502	0.451	0.400	0.348	0.296	0.244	0.190	0.138	0.084	0.029	-0.026	-0.084	-0.140	-0.199	-0.256	-0.316	-0.379	-0.439	-0.502	-0.568	-0.632	-0.700	-0.768	-0.836	-0.908	-0.980	-1.051	-1.128	-1.204	-1.280	-1.358	-1.438	-1.519	-1.600	-1.684	-1.769	-1.852	-1.940	-2.026	-2.115	-2.204	-2.294	-2.384	-2.475	-2.566	-2.658	-2.750	-2.842	-2.934	-3.026	-3.119	-3.211	-3.304	-3.395	-3.485	-3.575	-3.665	-3.752	-3.840	-3.926	-4.011	-4.095	-4.178	-4.259	-4.339	-4.416	-4.494	-4.568	-4.640	-4.711	-4.780	-4.846	-4.911	-4.975	-5.035	-5.094	-5.150	-5.204	-5.256	-5.306	-5.352	-5.399	-5.442	-5.482	-5.522	-5.559	-5.592	-5.626	-5.656	-5.685	-5.712	-5.736	-5.761	-5.782	-5.802	-5.821	-5.839	-5.854	-5.870	-5.882	-5.895	-5.908	-5.918	-5.928	-5.938	-5.944	-5.952	-5.960	-5.966	-5.971	-5.979	-5.984	-5.989	-5.995	-6.001	-6.006	-6.011	-6.016	-6.022	-6.028	-6.034	-6.040	-6.046	-6.052	-6.060	-6.068	-6.075	-6.082	-6.091	-6.099	-6.109	-6.119	-6.128	-6.136	-6.148	-6.158	-6.168	-6.179	-6.189	-6.200	-6.211	-6.222	-6.232	-6.245	-6.256	-6.266	-6.278	-6.288	-6.299	-6.310	-6.319	-6.329	-6.338	-6.348	-6.355	-6.362	-6.371	-6.378	-6.384	-6.389	-6.394	-6.399	-6.401	-6.405	-6.408	-6.409	-6.410	-6.410	-6.410	-6.409	-6.408	-6.404	-6.400	-6.396	-6.391	-6.386	-6.380	-6.372	-6.365	-6.356	-6.346	-6.336	-6.325	-6.315	-6.304	-6.291	-6.278	-6.265	-6.250	-6.235	-6.221	-6.205	-6.190	-6.174	-6.158	-6.140	-6.124	-6.108	-6.090	-6.072	-6.055	-6.038	-6.019	-6.001	-5.982	-5.965	-5.946	-5.930	-5.911	-5.892	-5.875	-5.858	-5.839	-5.821	-5.804	-5.786	-5.769	-5.750	-5.732	-5.715	-5.699	-5.680	-5.664	-5.646	-5.630	-5.612	-5.596	-5.579	-5.562	-5.546	-5.529	-5.512	-5.496	-5.479	-5.462	-5.446	-5.430	-5.412	-5.396	-5.380	-5.362	-5.346	-5.330	-5.312	-5.296	-5.280	-5.262	-5.245	-5.230	-5.212	-5.196	-5.180	-5.164	-5.148	-5.131	-5.116	-5.100	-5.084	-5.069	-5.054	-5.039	-5.025	-5.011	-4.998	-4.984	-4.972	-4.960	-4.948	-4.936	-4.925	-4.915	-4.906	-4.896	-4.888	-4.880	-4.871	-4.865	-4.859	-4.852	-4.848	-4.842	-4.838	-4.834	-4.830	-4.828	-4.822	-4.821	-4.819	-4.818	-4.816	-4.815	-4.814	-4.812	-4.811	-4.810	-4.810	-4.810	-4.808	-4.806	-4.806	-4.805	-4.804	-4.801	-4.800	-4.798	-4.795	-4.791	-4.788	-4.784	-4.779	-4.774	-4.770	-4.762	-4.756	-4.750	-4.741	-4.732	-4.724	-4.715	-4.705	-4.695	-4.685	-4.675	-4.664	-4.652	-4.641	-4.629	-4.616	-4.604	-4.591	-4.580	-4.568	-4.556	-4.544	-4.531	-4.520	-4.509	-4.498	-4.486	-4.476	-4.466	-4.455	-4.446	-4.439	-4.430	-4.422	-4.416	-4.410	-4.404	-4.399	-4.394	-4.391	-4.389	-4.386	-4.386	-4.385	-4.385	-4.386	-4.388	-4.390	-4.394	-4.396	-4.401	-4.406	-4.411	-4.419	-4.424	-4.431	-4.438	-4.445	-4.455	-4.462	-4.470	-4.479	-4.489	-4.496	-4.506	-4.515	-4.526	-4.535	-4.544	-4.552	-4.564	-4.572	-4.582	-4.590	-4.600	-4.609	-4.616	-4.625	-4.634	-4.644	-4.651	-4.659	-4.666	-4.674	-4.681	-4.689	-4.696	-4.702	-4.709	-4.716	-4.721	-4.728	-4.734	-4.740	-4.746	-4.752	-4.759	-4.765	-4.771	-4.776	-4.782	-4.789	-4.795	-4.801	-4.808	-4.814	-4.820	-4.828	-4.835	-4.841	-4.849	-4.856	-4.865	-4.872	-4.880	-4.888	-4.898	-4.905	-4.915	-4.924	-4.934	-4.944	-4.955	-4.965	-4.975	-4.986	-4.998	-5.010	-5.022	-5.034	-5.046	-5.059	-5.072	-5.086	-5.100	-5.114	-5.128	-5.142	-5.159	-5.172	-5.189	-5.204	-5.220	-5.236	-5.254	-5.269	-5.286	-5.304	-5.320	-5.338	-5.354	-5.371	-5.389	-5.406	-5.422	-5.440	-5.458	-5.474	-5.490	-5.508	-5.524	-5.540	-5.556	-5.571	-5.586	-5.601	-5.616	-5.630	-5.644	-5.656	-5.669	-5.681	-5.694	-5.705	-5.716	-5.726	-5.736	-5.745	-5.754	-5.762	-5.769	-5.776	-5.782	-5.789	-5.794	-5.799	-5.802	-5.805	-5.810	-5.811	-5.814	-5.816	-5.818	-5.818	-5.818	-5.819	-5.819	-5.819	-5.819	-5.819	-5.818	-5.818	-5.818	-5.816	-5.816	-5.815	-5.815	-5.815	-5.815	-5.816	-5.816	-5.818	-5.820	-5.820	-5.822	-5.825	-5.829	-5.832	-5.836	-5.840	-5.846	-5.851	-5.858	-5.864	-5.870	-5.879	-5.886	-5.895	-5.904	-5.915	-5.924	-5.936	-5.946	-5.958	-5.970	-5.982	-5.996	-6.009	-6.022	-6.035	-6.049	-6.062	-6.076	-6.089	-6.102	-6.116	-6.130	-6.142	-6.156	-6.168	-6.181	-6.192	-6.204	-6.214	-6.225	-6.234	-6.244	-6.250	-6.258	-6.264	-6.269	-6.272	-6.275	-6.278	-6.279	-6.278	-6.276	-6.274	-6.270	-6.264	-6.258	-6.248	-6.239	-6.228	-6.215	-6.201	-6.185	-6.170	-6.151	-6.131	-6.111	-6.089	-6.065	-6.040	-6.014	-5.988	-5.959	-5.931	-5.900	-5.870	-5.838	-5.805	-5.771	-5.738	-5.702	-5.668	-5.631	-5.596	-5.559	-5.522	-5.486	-5.449	-5.412	-5.376	-5.339	-5.304	-5.268	-5.232	-5.199	-5.165	-5.131	-5.099	-5.068	-5.036	-5.006	-4.976	-4.949	-4.921	-4.898	-4.872	-4.849	-4.828	-4.806	-4.786	-4.766	-4.749	-4.732	-4.718	-4.704	-4.690	-4.679	-4.668	-4.658	-4.649	-4.641	-4.635	-4.629	-4.622	-4.618	-4.614	-4.611	-4.609	-4.606	-4.604	-4.601	-4.599	-4.598	-4.595	-4.594	-4.591	-4.590	-4.588	-4.585	-4.582	-4.579	-4.575	-4.570	-4.566	-4.560	-4.554	-4.546	-4.539	-4.530	-4.521	-4.510	-4.498	-4.485	-4.472	-4.458	-4.441	-4.426	-4.408	-4.390	-4.370	-4.350	-4.329	-4.306	-4.284	-4.259	-4.235	-4.210	-4.182	-4.156	-4.129	-4.100	-4.071	-4.043	-4.012	-3.982	-3.952	-3.921	-3.890	-3.860	-3.829	-3.796	-3.766	-3.735	-3.704	-3.671	-3.641	-3.611	-3.580	-3.550	-3.521	-3.491	-3.462	-3.434	-3.405	-3.378	-3.351	-3.325	-3.299	-3.274	-3.250	-3.226	-3.202	-3.180	-3.158	-3.136	-3.116	-3.096	-3.076	-3.059	-3.040	-3.024	-3.008	-2.991	-2.975	-2.961	-2.948	-2.934	-2.920	-2.909	-2.896	-2.885	-2.872	-2.862	-2.852	-2.842	-2.834	-2.825	-2.818	-2.809	-2.801	-2.794	-2.788	-2.781	-2.774	-2.766	-2.761	-2.756	-2.749	-2.745	-2.739	-2.735	-2.729	-2.724	-2.720	-2.715	-2.710	-2.706	-2.700	-2.696	-2.691	-2.686	-2.680	-2.676	-2.670	-2.665	-2.659	-2.655	-2.649	-2.642	-2.635	-2.628	-2.621	-2.612	-2.604	-2.595	-2.585	-2.576	-2.565	-2.555	-2.542	-2.531	-2.519	-2.504	-2.490	-2.475	-2.460	-2.444	-2.426	-2.409	-2.390	-2.370	-2.351	-2.330	-2.309	-2.288	-2.265	-2.240	-2.216	-2.192	-2.166	-2.141	-2.114	-2.088	-2.060	-2.034	-2.005	-1.978	-1.948	-1.920	-1.891	-1.862	-1.834	-1.804	-1.776	-1.746	-1.719	-1.691	-1.664	-1.638	-1.610	-1.584	-1.559	-1.534	-1.510	-1.486	-1.464	-1.442	-1.424	-1.404	-1.385	-1.368	-1.351	-1.336	-1.322	-1.310	-1.298	-1.286	-1.278	-1.270	-1.262	-1.256	-1.252	-1.249	-1.246	-1.245	-1.246	-1.246	-1.249	-1.251	-1.256	-1.261	-1.269	-1.274	-1.282	-1.291	-1.301	-1.310	-1.320	-1.331	-1.342	-1.354	-1.365	-1.378	-1.389	-1.402	-1.414	-1.426	-1.438	-1.450	-1.461	-1.472	-1.482	-1.494	-1.502	-1.511	-1.520	-1.528	-1.534	-1.540	-1.545	-1.550	-1.554	-1.555	-1.556	-1.558	-1.555	-1.554	-1.550	-1.546	-1.541	-1.534	-1.526	-1.518	-1.508	-1.496	-1.482	-1.469	-1.455	-1.439	-1.422	-1.405	-1.386	-1.366	-1.346	-1.325	-1.302	-1.280	-1.256	-1.232	-1.209	-1.182	-1.159	-1.132	-1.106	-1.080	-1.054	-1.028	-1.001	-0.975	-0.949	-0.922	-0.898	-0.871	-0.846	-0.821	-0.799	-0.774	-0.752	-0.730	-0.709	-0.689	-0.669	-0.651	-0.632	-0.615	-0.600	-0.585	-0.571	-0.559	-0.549	-0.538	-0.528	-0.520	-0.514	-0.509	-0.502	-0.501	-0.499	-0.499	-0.498	-0.500	-0.502	-0.506	-0.511	-0.516	-0.524	-0.532	-0.540	-0.550	-0.561	-0.572	-0.585	-0.598	-0.611	-0.625	-0.639	-0.654	-0.670	-0.686	-0.702	-0.719	-0.736	-0.754	-0.771	-0.789	-0.806	-0.824	-0.842	-0.860	-0.878	-0.895	-0.912	-0.930	-0.948	-0.964	-0.981	-0.998	-1.014	-1.029	-1.045	-1.060	-1.075	-1.089	-1.101	-1.115	-1.128	-1.141	-1.152	-1.165	-1.175	-1.186	-1.196	-1.206	-1.216	-1.225	-1.234	-1.242	-1.250	-1.258	-1.265	-1.270	-1.278	-1.284	-1.290	-1.295	-1.301	-1.306	-1.311	-1.315	-1.320	-1.324	-1.329	-1.332	-1.336	-1.340	-1.344	-1.348	-1.351	-1.355	-1.356	-1.360	-1.364	-1.368	-1.371	-1.375	-1.379	-1.382	-1.386	-1.390	-1.394	-1.398	-1.402	-1.408	-1.411	-1.416	-1.422	-1.428	-1.431	-1.438	-1.444	-1.450	-1.456	-1.462	-1.470	-1.476	-1.485	-1.492	-1.500	-1.509	-1.516	-1.525	-1.534	-1.544	-1.551	-1.561	-1.571	-1.580	-1.589	-1.599	-1.609	-1.618	-1.629	-1.638	-1.648	-1.658	-1.666	-1.676	-1.686	-1.695	-1.705	-1.712	-1.721	-1.730	-1.738	-1.745	-1.752	-1.760	-1.766	-1.772	-1.778	-1.782	-1.786	-1.791	-1.792	-1.796	-1.798	-1.799	-1.799	-1.799	-1.799	-1.796	-1.794	-1.790	-1.786	-1.781	-1.775	-1.768	-1.761	-1.752	-1.742	-1.732	-1.721	-1.710	-1.698	-1.685	-1.670	-1.655	-1.640	-1.625	-1.608	-1.590	-1.572	-1.554	-1.535	-1.516	-1.496	-1.476	-1.456	-1.436	-1.415	-1.395	-1.374	-1.354	-1.332	-1.312	-1.292	-1.272	-1.254	-1.235	-1.216	-1.199	-1.181	-1.164	-1.148	-1.134	-1.119	-1.105	-1.092	-1.081	-1.071	-1.062	-1.055	-1.048	-1.042	-1.038	-1.035	-1.034	-1.034	-1.034	-1.038	-1.041	-1.048	-1.054	-1.064	-1.072	-1.085	-1.098	-1.111	-1.126	-1.144	-1.161	-1.180	-1.200	-1.221	-1.245	-1.266	-1.291	-1.316	-1.342	-1.369	-1.395	-1.422	-1.452	-1.481	-1.510	-1.540	-1.570	-1.599	-1.629	-1.659	-1.689	-1.718	-1.748	-1.776	-1.805	-1.834	-1.860	-1.888	-1.914	-1.939	-1.962	-1.986	-2.009	-2.030	-2.051	-2.070	-2.089	-2.106	-2.121	-2.135	-2.150	-2.160	-2.171	-2.181	-2.189	-2.195	-2.201	-2.204	-2.206	-2.208	-2.208	-2.206	-2.204	-2.199	-2.194	-2.186	-2.180	-2.170	-2.159	-2.149	-2.135	-2.122	-2.108	-2.092	-2.076	-2.059	-2.040	-2.021	-2.001	-1.981	-1.961	-1.939	-1.916	-1.894	-1.871	-1.848	-1.824	-1.801	-1.776	-1.752	-1.729	-1.705	-1.680	-1.656	-1.632	-1.609	-1.585	-1.562	-1.540	-1.518	-1.496	-1.475	-1.455	-1.434	-1.415	-1.396	-1.380	-1.362	-1.348	-1.331	-1.316	-1.302	-1.291	-1.279	-1.269	-1.258	-1.249	-1.241	-1.235	-1.228	-1.221	-1.218	-1.214	-1.210	-1.206	-1.205	-1.205	-1.204	-1.204	-1.204	-1.205	-1.206	-1.208	-1.209	-1.211	-1.214	-1.216	-1.218	-1.220	-1.221	-1.224	-1.225	-1.225	-1.226	-1.225	-1.225	-1.224	-1.222	-1.219	-1.215	-1.211	-1.206	-1.200	-1.194	-1.186	-1.178	-1.168	-1.158	-1.146	-1.134	-1.120	-1.106	-1.091	-1.075	-1.058	-1.041	-1.022	-1.004	-0.984	-0.964	-0.944	-0.921	-0.900	-0.878	-0.855	-0.832	-0.809	-0.786	-0.764	-0.741	-0.719	-0.696	-0.675	-0.652	-0.631	-0.611	-0.591	-0.572	-0.554	-0.536	-0.520	-0.504	-0.488	-0.474	-0.460	-0.449	-0.438	-0.428	-0.419	-0.410	-0.404	-0.398	-0.392	-0.389	-0.386	-0.384	-0.384	-0.384	-0.385	-0.386	-0.389	-0.392	-0.396	-0.401	-0.406	-0.411	-0.416	-0.424	-0.430	-0.438	-0.445	-0.451	-0.460	-0.466	-0.474	-0.481	-0.488	-0.495	-0.501	-0.506	-0.514	-0.519	-0.522	-0.528	-0.530	-0.534	-0.535	-0.535	-0.536	-0.536	-0.535	-0.534	-0.531	-0.528	-0.524	-0.519	-0.511	-0.505	-0.498	-0.489	-0.480	-0.470	-0.459	-0.448	-0.435	-0.422	-0.409	-0.395	-0.379	-0.364	-0.348	-0.331	-0.314	-0.298	-0.278	-0.260	-0.241	-0.222	-0.202	-0.182	-0.162	-0.145	-0.125	-0.105	-0.085	-0.064	-0.044	-0.024	-0.005	0.015	0.035	0.054	0.072	0.091	0.111	0.129	0.146	0.164	0.181	0.198	0.214	0.230	0.245	0.260	0.275	0.289	0.302	0.315	0.328	0.339	0.350	0.361	0.370	0.380	0.388	0.395	0.402	0.410	0.416	0.421	0.426	0.429	0.434	0.436	0.439	0.440	0.441	0.441	0.442	0.442	0.441	0.439	0.436	0.435	0.431	0.428	0.425	0.420	0.416	0.410	0.405	0.399	0.394	0.388	0.381	0.375	0.369	0.361	0.355	0.349	0.341	0.334	0.326	0.319	0.311	0.305	0.298	0.290	0.284	0.276	0.270	0.264	0.258	0.251	0.245	0.240	0.234	0.230	0.224	0.220	0.215	0.211	0.208	0.205	0.201	0.199	0.196	0.194	0.192	0.190	0.190	0.189	0.189	0.188	0.188	0.189	0.188	0.189	0.190	0.190	0.191	0.192	0.192	0.195	0.195	0.198	0.198	0.199	0.201	0.201	0.202	0.204	0.205	0.205	0.205	0.205	0.204	0.204	0.202	0.201	0.200	0.198	0.194	0.191	0.186	0.182	0.178	0.170	0.164	0.158	0.149	0.140	0.130	0.120	0.109	0.096	0.085	0.071	0.056	0.042	0.025	0.010	-0.009	-0.026	-0.045	-0.065	-0.084	-0.105	-0.126	-0.149	-0.171	-0.195	-0.218	-0.241	-0.265	-0.290	-0.315	-0.340	-0.365	-0.390	-0.416	-0.440	-0.466	-0.490	-0.515	-0.539	-0.562	-0.588	-0.610	-0.632	-0.652	-0.675	-0.695	-0.715	-0.732	-0.751	-0.768	-0.784	-0.799	-0.812	-0.825	-0.838	-0.848	-0.858	-0.865	-0.872	-0.879	-0.884	-0.888	-0.891	-0.892	-0.894	-0.894	-0.891	-0.889	-0.885	-0.881	-0.876	-0.870	-0.864	-0.856	-0.846	-0.839	-0.829	-0.819	-0.806	-0.796	-0.785	-0.772	-0.760	-0.748	-0.735	-0.721	-0.709	-0.695	-0.682	-0.669	-0.656	-0.642	-0.630	-0.619	-0.608	-0.595	-0.584	-0.572	-0.561	-0.551	-0.541	-0.532	-0.524	-0.515	-0.509	-0.500	-0.494	-0.488	-0.482	-0.478	-0.472	-0.470	-0.468	-0.465	-0.462	-0.461	-0.460	-0.459	-0.459	-0.460	-0.461	-0.462	-0.465	-0.469	-0.471	-0.475	-0.479	-0.482	-0.488	-0.494	-0.498	-0.504	-0.510	-0.516	-0.524	-0.530	-0.536	-0.544	-0.550	-0.558	-0.565	-0.571	-0.579	-0.586	-0.592	-0.599	-0.606	-0.612	-0.619	-0.624	-0.630	-0.635	-0.639	-0.644	-0.646	-0.651	-0.654	-0.656	-0.658	-0.660	-0.660	-0.660	-0.659	-0.658	-0.656	-0.654	-0.650	-0.645	-0.641	-0.636	-0.631	-0.624	-0.615	-0.608	-0.599	-0.590	-0.579	-0.569	-0.558	-0.546	-0.534	-0.520	-0.506	-0.492	-0.478	-0.464	-0.448	-0.432	-0.416	-0.400	-0.385	-0.368	-0.351	-0.334	-0.318	-0.301	-0.284	-0.266	-0.250	-0.234	-0.218	-0.200	-0.184	-0.169	-0.151	-0.136	-0.121	-0.106	-0.091	-0.076	-0.062	-0.049	-0.035	-0.022	-0.010	0.002	0.015	0.026	0.039	0.049	0.060	0.070	0.080	0.090	0.100	0.109	0.118	0.126	0.135	0.144	0.151	0.160	0.168	0.176	0.182	0.191	0.199	0.206	0.214	0.220	0.228	0.236	0.244	0.250	0.259	0.265	0.272	0.280	0.288	0.295	0.304	0.310	0.318	0.325	0.332	0.340	0.348	0.355	0.361	0.369	0.376	0.385	0.391	0.399	0.405	0.412	0.420	0.428	0.434	0.440	0.446	0.452	0.458	0.464	0.470	0.476	0.481	0.486	0.491	0.495	0.500	0.505	0.509	0.512	0.516	0.520	0.522	0.525	0.528	0.530	0.531	0.534	0.535	0.536	0.536	0.536	0.536	0.535	0.534	0.532	0.531	0.529	0.526	0.522	0.519	0.514	0.509	0.504	0.498	0.490	0.484	0.475	0.465	0.456	0.446	0.435	0.424	0.410	0.398	0.384	0.369	0.354	0.338	0.321	0.302	0.284	0.265	0.246	0.226	0.205	0.184	0.161	0.140	0.118	0.095	0.070	0.046	0.022	-0.002	-0.026	-0.050	-0.075	-0.098	-0.122	-0.145	-0.169	-0.192	-0.215	-0.236	-0.258	-0.278	-0.298	-0.316	-0.334	-0.351	-0.366	-0.381	-0.395	-0.409	-0.420	-0.429	-0.439	-0.446	-0.452	-0.456	-0.460	-0.462	-0.462	-0.461	-0.460	-0.456	-0.451	-0.445	-0.439	-0.429	-0.419	-0.409	-0.395	-0.382	-0.369	-0.352	-0.336	-0.320	-0.304	-0.285	-0.266	-0.248	-0.228	-0.208	-0.188	-0.166	-0.145	-0.126	-0.104	-0.084	-0.064	-0.042	-0.022	-0.002	0.018	0.036	0.055	0.074	0.090	0.108	0.124	0.140	0.155	0.170	0.184	0.198	0.210	0.220	0.232	0.242	0.252	0.261	0.270	0.278	0.284	0.290	0.296	0.300	0.305	0.309	0.311	0.314	0.316	0.318	0.319	0.320	0.321	0.321	0.319	0.319	0.318	0.315	0.314	0.312	0.310	0.308	0.304	0.300	0.298	0.294	0.289	0.285	0.280	0.276	0.271	0.266	0.261	0.256	0.250	0.245	0.239	0.234	0.228	0.222	0.215	0.209	0.202	0.196	0.189	0.182	0.175	0.169	0.162	0.156	0.148	0.141	0.134	0.128	0.121	0.114	0.108	0.101	0.095	0.089	0.082	0.078	0.071	0.065	0.060	0.055	0.051	0.046	0.041	0.038	0.034	0.030	0.026	0.022	0.020	0.016	0.014	0.011	0.009	0.008	0.005	0.005	0.004	0.002	0.002	0.001	0.001	0.001	0.001	0.001	0.001	0.001	0.002	0.004	0.004	0.004	0.004	0.005	0.005	0.004	0.005	0.005	0.004	0.004	0.001	0.000	-0.002	-0.004	-0.006	-0.009	-0.011	-0.016	-0.020	-0.024	-0.030	-0.035	-0.041	-0.048	-0.055	-0.062	-0.071	-0.080	-0.090	-0.100	-0.110	-0.120	-0.134	-0.145	-0.158	-0.170	-0.185	-0.199	-0.212	-0.228	-0.242	-0.259	-0.274	-0.291	-0.308	-0.325	-0.341	-0.359	-0.375	-0.392	-0.410	-0.429	-0.446	-0.462	-0.480	-0.496	-0.514	-0.531	-0.546	-0.562	-0.579	-0.594	-0.609	-0.622	-0.636	-0.650	-0.662	-0.675	-0.686	-0.696	-0.708	-0.716	-0.725	-0.732	-0.740	-0.748	-0.752	-0.758	-0.761	-0.766	-0.769	-0.771	-0.772	-0.774	-0.775	-0.774	-0.774	-0.771	-0.770	-0.766	-0.765	-0.761	-0.758	-0.754	-0.749	-0.745	-0.740	-0.736	-0.730	-0.725	-0.720	-0.715	-0.710	-0.705	-0.700	-0.696	-0.691	-0.688	-0.685	-0.681	-0.678	-0.675	-0.674	-0.672	-0.671	-0.670	-0.670	-0.670	-0.672	-0.674	-0.676	-0.679	-0.682	-0.686	-0.691	-0.695	-0.702	-0.708	-0.715	-0.722	-0.730	-0.738	-0.748	-0.756	-0.765	-0.776	-0.786	-0.796	-0.808	-0.820	-0.831	-0.842	-0.855	-0.868	-0.879	-0.892	-0.905	-0.916	-0.930	-0.941	-0.952	-0.965	-0.976	-0.989	-1.000	-1.011	-1.024	-1.034	-1.044	-1.055	-1.064	-1.074	-1.084	-1.092	-1.100	-1.109	-1.115	-1.122	-1.130	-1.135	-1.142	-1.148	-1.154	-1.159	-1.162	-1.165	-1.169	-1.172	-1.175	-1.179	-1.180	-1.181	-1.182	-1.184	-1.185	-1.184	-1.184	-1.184	-1.182	-1.181	-1.180	-1.178	-1.176	-1.172	-1.171	-1.168	-1.165	-1.161	-1.158	-1.152	-1.149	-1.144	-1.139	-1.134	-1.128	-1.122	-1.116	-1.111	-1.104	-1.098	-1.091	-1.084	-1.078	-1.069	-1.062	-1.054	-1.046	-1.038	-1.030	-1.020	-1.012	-1.002	-0.992	-0.984	-0.974	-0.965	-0.955	-0.945	-0.936	-0.925	-0.915	-0.905	-0.895	-0.884	-0.874	-0.864	-0.854	-0.842	-0.834	-0.822	-0.814	-0.802	-0.792	-0.784	-0.772	-0.764	-0.754	-0.745	-0.735	-0.725	-0.716	-0.708	-0.696	-0.688	-0.679	-0.669	-0.659	-0.650	-0.641	-0.631	-0.622	-0.612	-0.602	-0.594	-0.582	-0.572	-0.562	-0.552	-0.541	-0.531	-0.520	-0.509	-0.496	-0.485	-0.474	-0.461	-0.450	-0.438	-0.424	-0.411	-0.396	-0.384	-0.370	-0.355	-0.341	-0.326	-0.312	-0.298	-0.284	-0.269	-0.254	-0.239	-0.224	-0.210	-0.194	-0.180	-0.166	-0.152	-0.139	-0.125	-0.112	-0.100	-0.088	-0.078	-0.066	-0.058	-0.048	-0.040	-0.031	-0.024	-0.019	-0.014	-0.010	-0.008	-0.005	-0.005	-0.005	-0.006	-0.009	-0.012	-0.019	-0.025	-0.032	-0.041	-0.051	-0.061	-0.075	-0.088	-0.104	-0.119	-0.136	-0.155	-0.174	-0.194	-0.215	-0.239	-0.261	-0.288	-0.312	-0.339	-0.366	-0.395	-0.424	-0.452	-0.482	-0.512	-0.544	-0.575	-0.608	-0.639	-0.671	-0.704	-0.738	-0.769	-0.802	-0.834	-0.866	-0.899	-0.930	-0.961	-0.994	-1.025	-1.055	-1.085	-1.114	-1.142	-1.172	-1.200	-1.225	-1.251	-1.278	-1.302	-1.325	-1.349	-1.370	-1.391	-1.411	-1.430	-1.448	-1.466	-1.481	-1.498	-1.511	-1.525	-1.539	-1.550	-1.561	-1.571	-1.580	-1.588	-1.596	-1.602	-1.609	-1.614	-1.619	-1.622	-1.624	-1.628	-1.629	-1.630	-1.631	-1.631	-1.630	-1.629	-1.628	-1.625	-1.622	-1.621	-1.618	-1.615	-1.611	-1.608	-1.604	-1.599	-1.596	-1.591	-1.586	-1.584	-1.579	-1.575	-1.570	-1.566	-1.562	-1.559	-1.555	-1.551	-1.549	-1.546	-1.544	-1.540	-1.539	-1.538	-1.536	-1.536	-1.536	-1.536	-1.539	-1.539	-1.541	-1.544	-1.548	-1.550	-1.556	-1.561	-1.566	-1.572	-1.580	-1.588	-1.596	-1.606	-1.615	-1.626	-1.636	-1.648	-1.661	-1.674	-1.688	-1.701	-1.718	-1.732	-1.748	-1.765	-1.782	-1.800	-1.818	-1.836	-1.855	-1.874	-1.894	-1.912	-1.932	-1.952	-1.972	-1.994	-2.014	-2.034	-2.054	-2.072	-2.092	-2.111	-2.130	-2.149	-2.166	-2.185	-2.200	-2.218	-2.232	-2.248	-2.262	-2.276	-2.289	-2.301	-2.312	-2.322	-2.331	-2.340	-2.349	-2.356	-2.361	-2.366	-2.370	-2.372	-2.376	-2.378	-2.378	-2.378	-2.376	-2.375	-2.371	-2.368	-2.364	-2.359	-2.352	-2.346	-2.340	-2.332	-2.326	-2.318	-2.310	-2.300	-2.291	-2.281	-2.272	-2.262	-2.251	-2.241	-2.231	-2.221	-2.211	-2.201	-2.190	-2.181	-2.171	-2.162	-2.152	-2.145	-2.136	-2.129	-2.120	-2.112	-2.106	-2.100	-2.094	-2.089	-2.084	-2.079	-2.075	-2.072	-2.070	-2.068	-2.066	-2.065	-2.065	-2.064	-2.064	-2.066	-2.068	-2.070	-2.072	-2.075	-2.080	-2.085	-2.090	-2.095	-2.101	-2.108	-2.115	-2.122	-2.130	-2.139	-2.148	-2.158	-2.168	-2.179	-2.190	-2.201	-2.212	-2.225	-2.238	-2.251	-2.265	-2.279	-2.292	-2.309	-2.322	-2.339	-2.354	-2.370	-2.386	-2.402	-2.419	-2.435	-2.452	-2.469	-2.486	-2.504	-2.520	-2.536	-2.554	-2.570	-2.588	-2.604	-2.620	-2.636	-2.652	-2.668	-2.682	-2.698	-2.712	-2.726	-2.740	-2.754	-2.765	-2.778	-2.788	-2.799	-2.809	-2.818	-2.826	-2.832	-2.840	-2.845	-2.850	-2.854	-2.858	-2.859	-2.860	-2.860	-2.860	-2.858	-2.854	-2.851	-2.845	-2.840	-2.831	-2.825	-2.815	-2.805	-2.794	-2.781	-2.769	-2.755	-2.739	-2.722	-2.706	-2.688	-2.670	-2.650	-2.630	-2.609	-2.586	-2.565	-2.540	-2.516	-2.491	-2.468	-2.441	-2.415	-2.389	-2.361	-2.332	-2.305	-2.278	-2.250	-2.220	-2.191	-2.162	-2.134	-2.105	-2.075	-2.046	-2.018	-1.988	-1.959	-1.930	-1.900	-1.872	-1.844	-1.815	-1.786	-1.759	-1.731	-1.704	-1.676	-1.649	-1.621	-1.595	-1.568	-1.541	-1.516	-1.490	-1.465	-1.440	-1.414	-1.389	-1.364	-1.340	-1.315	-1.290	-1.266	-1.241	-1.216	-1.192	-1.168	-1.142	-1.119	-1.094	-1.069	-1.044	-1.018	-0.991	-0.965	-0.939	-0.912	-0.885	-0.858	-0.829	-0.801	-0.771	-0.741	-0.711	-0.681	-0.649	-0.618	-0.582	-0.550	-0.516	-0.480	-0.444	-0.408	-0.370	-0.331	-0.292	-0.251	-0.210	-0.170	-0.126	-0.082	-0.038	0.008	0.055	0.102	0.151	0.201	0.251	0.304	0.355	0.410	0.464	0.520	0.578	0.635	0.694	0.754	0.816	0.878	0.942	1.006	1.071	1.138	1.205	1.274	1.342	1.414	1.484	1.556	1.629	1.704	1.779	1.855	1.931	2.009	2.086	2.165	2.245	2.324	2.405	2.488	2.569	2.651	2.732	2.816	2.899	2.984	3.068	3.151	3.235	3.320	3.405	3.490	3.574	3.659	3.744	3.828	3.911	3.996	4.080	4.164	4.248	4.330	4.412	4.495	4.576	4.658	4.738	4.820	4.899	4.978	5.056	5.135	5.212	5.290	5.365	5.441	5.516	5.590	5.664	5.736	5.809	5.880	5.950	6.020	6.089	6.158	6.225	6.290	6.356	6.421	6.485	6.546	6.608	6.669	6.729	6.788	6.845	6.902	6.958	7.012	7.065	7.118	7.170	7.220	7.269	7.318	7.364	7.410	7.454	7.496	7.538	7.580	7.619	7.656	7.694	7.730	7.765	7.798	7.830	7.860	7.891	7.920	7.946	7.974	7.999	8.023	8.046	8.069	8.090	8.110	8.129	8.148	8.164	8.181	8.196	8.211	8.225	8.238	8.251	8.261	8.274	8.285	8.294	8.304	8.312	8.320	8.328	8.334	8.341	8.346	8.352	8.356	8.361	8.365	8.368	8.370	8.372	8.374	8.375	8.376	8.375	8.374	8.371	8.370	8.368	8.362	8.358	8.352	8.345	8.338	8.329	8.319	8.308	8.295	8.282	8.268	8.252	8.235	8.216	8.196	8.175	8.152	8.127	8.102	8.074	8.045	8.015	7.982	7.950	7.914	7.876	7.838	7.798	7.754	7.711	7.665	7.618	7.569	7.519	7.466	7.414	7.358	7.300	7.241	7.182	7.120	7.058	6.994	6.928	6.860	6.792	6.722	6.652	6.580	6.508	6.432	6.359	6.282	6.205	6.129	6.049	5.970	5.890	5.810	5.728	5.646	5.564	5.481	5.399	5.315	5.230	5.146	5.062	4.978	4.892	4.808	4.722	4.638	4.552	4.469	4.382	4.299	4.214	4.130	4.048	3.964	3.881	3.799	3.718	3.636	3.555	3.475	3.395	3.318	3.239	3.161	3.086	3.010	2.935	2.861	2.788	2.716	2.645	2.575	2.505	2.436	2.369	2.302	2.238	2.172	2.108	2.045	1.982	1.922	1.861	1.802	1.744	1.685	1.628	1.571	1.516	1.460	1.405	1.351	1.298	1.242	1.190	1.138	1.084	1.031	0.979	0.926	0.874	0.820	0.768	0.712	0.660	0.606	0.550	0.495	0.439	0.382	0.325	0.266	0.206	0.146	0.085	0.022	-0.041	-0.106	-0.172	-0.240	-0.309	-0.379	-0.449	-0.521	-0.596	-0.671	-0.748	-0.826	-0.905	-0.986	-1.069	-1.151	-1.236	-1.321	-1.410	-1.496	-1.586	-1.676	-1.768	-1.859	-1.952	-2.046	-2.140	-2.234	-2.329	-2.425	-2.520	-2.615	-2.712	-2.808	-2.902	-2.998	-3.091	-3.185	-3.279	-3.371	-3.462	-3.552	-3.641	-3.729	-3.816	-3.900	-3.984	-4.066	-4.148	-4.225	-4.301	-4.375	-4.448	-4.519	-4.586	-4.651	-4.715	-4.776	-4.836	-4.891	-4.946	-4.999	-5.046	-5.092	-5.139	-5.180	-5.220	-5.258	-5.291	-5.325	-5.354	-5.382	-5.409	-5.434	-5.455	-5.475	-5.492	-5.510	-5.525	-5.538	-5.550	-5.561	-5.570	-5.578	-5.585	-5.590	-5.595	-5.600	-5.602	-5.605	-5.608	-5.609	-5.610	-5.611	-5.611	-5.611	-5.612	-5.614	-5.612	-5.614	-5.615	-5.615	-5.616	-5.619	-5.620	-5.624	-5.626	-5.630	-5.634	-5.638	-5.642	-5.648	-5.654	-5.660	-5.666	-5.674	-5.681	-5.689	-5.696	-5.705	-5.714	-5.722	-5.731	-5.741	-5.750	-5.760	-5.770	-5.779	-5.789	-5.799	-5.808	-5.815	-5.825	-5.832	-5.840	-5.848	-5.854	-5.861	-5.866	-5.871	-5.875	-5.879	-5.882	-5.884	-5.886	-5.886	-5.886	-5.884	-5.882	-5.880	-5.878	-5.871	-5.866	-5.860	-5.854	-5.846	-5.838	-5.828	-5.818	-5.806	-5.795	-5.782	-5.770	-5.755	-5.742	-5.726	-5.712	-5.696	-5.680	-5.664	-5.646	-5.630	-5.611	-5.594	-5.576	-5.558	-5.540	-5.522	-5.504	-5.486	-5.469	-5.450	-5.432	-5.415	-5.398	-5.380	-5.362	-5.346	-5.329	-5.311	-5.296	-5.279	-5.264	-5.248	-5.232	-5.218	-5.202	-5.188	-5.171	-5.156	-5.141	-5.128	-5.114	-5.099	-5.085	-5.070	-5.058	-5.042	-5.029	-5.014	-5.001	-4.986	-4.972	-4.959	-4.944	-4.929	-4.915	-4.899	-4.884	-4.869	-4.852	-4.838	-4.822	-4.805	-4.789	-4.774	-4.756	-4.740	-4.724	-4.706	-4.690	-4.671	-4.655	-4.639	-4.621	-4.604	-4.586	-4.570	-4.552	-4.536	-4.519	-4.502	-4.486	-4.471	-4.455	-4.440	-4.424	-4.409	-4.395	-4.381	-4.368	-4.354	-4.341	-4.329	-4.316	-4.305	-4.295	-4.284	-4.274	-4.264	-4.256	-4.248	-4.240	-4.232	-4.225	-4.219	-4.211	-4.206	-4.201	-4.196	-4.191	-4.188	-4.184	-4.180	-4.176	-4.172	-4.171	-4.166	-4.164	-4.160	-4.159	-4.156	-4.154	-4.150	-4.148	-4.144	-4.141	-4.136	-4.134	-4.130	-4.125	-4.121	-4.118	-4.111	-4.105	-4.101	-4.095	-4.088	-4.081	-4.075	-4.068	-4.060	-4.052	-4.044	-4.035	-4.028	-4.019	-4.010	-4.000	-3.991	-3.982	-3.974	-3.965	-3.956	-3.946	-3.938	-3.930	-3.921	-3.914	-3.905	-3.898	-3.890	-3.882	-3.876	-3.869	-3.864	-3.859	-3.854	-3.849	-3.844	-3.840	-3.838	-3.836	-3.834	-3.832	-3.831	-3.832	-3.831	-3.834	-3.835	-3.839	-3.841	-3.845	-3.849	-3.852	-3.858	-3.862	-3.870	-3.875	-3.881	-3.890	-3.896	-3.904	-3.911	-3.919	-3.926	-3.936	-3.944	-3.952	-3.961	-3.970	-3.979	-3.988	-3.996	-4.004	-4.014	-4.021	-4.030	-4.037	-4.046	-4.052	-4.061	-4.069	-4.076	-4.084	-4.090	-4.098	-4.104	-4.111	-4.116	-4.122	-4.128	-4.135	-4.140	-4.145	-4.150	-4.156	-4.161	-4.166	-4.171	-4.178	-4.184	-4.189	-4.194	-4.199	-4.205	-4.210	-4.216	-4.221	-4.229	-4.234	-4.240	-4.248	-4.255	-4.262	-4.270	-4.278	-4.286	-4.295	-4.304	-4.312	-4.321	-4.332	-4.342	-4.354	-4.365	-4.376	-4.390	-4.402	-4.416	-4.429	-4.444	-4.459	-4.472	-4.489	-4.505	-4.520	-4.538	-4.555	-4.572	-4.591	-4.609	-4.629	-4.649	-4.668	-4.688	-4.708	-4.730	-4.750	-4.771	-4.792	-4.815	-4.836	-4.859	-4.881	-4.904	-4.926	-4.949	-4.971	-4.992	-5.015	-5.038	-5.060	-5.081	-5.102	-5.122	-5.144	-5.165	-5.184	-5.204	-5.222	-5.241	-5.259	-5.276	-5.294	-5.311	-5.326	-5.342	-5.356	-5.370	-5.384	-5.396	-5.409	-5.420	-5.430	-5.440	-5.449	-5.458	-5.466	-5.472	-5.480	-5.485	-5.489	-5.494	-5.498	-5.501	-5.502	-5.505	-5.508	-5.509	-5.509	-5.510	-5.511	-5.510	-5.510	-5.510	-5.510	-5.509	-5.509	-5.509	-5.508	-5.506	-5.506	-5.506	-5.506	-5.505	-5.508	-5.508	-5.509	-5.510	-5.512	-5.515	-5.518	-5.521	-5.525	-5.529	-5.534	-5.539	-5.545	-5.551	-5.559	-5.566	-5.574	-5.582	-5.591	-5.601	-5.611	-5.622	-5.634	-5.645	-5.658	-5.669	-5.682	-5.695	-5.709	-5.722	-5.736	-5.750	-5.764	-5.778	-5.791	-5.804	-5.819	-5.831	-5.845	-5.858	-5.870	-5.882	-5.895	-5.905	-5.916	-5.926	-5.935	-5.942	-5.950	-5.956	-5.962	-5.966	-5.970	-5.972	-5.972	-5.974	-5.972	-5.969	-5.964	-5.959	-5.952	-5.944	-5.934	-5.924	-5.910	-5.896	-5.881	-5.865	-5.846	-5.828	-5.806	-5.785	-5.761	-5.736	-5.711	-5.684	-5.656	-5.628	-5.598	-5.566	-5.532	-5.500	-5.466	-5.432	-5.398	-5.362	-5.326	-5.290	-5.254	-5.216	-5.180	-5.142	-5.106	-5.070	-5.034	-4.999	-4.962	-4.928	-4.894	-4.860	-4.828	-4.795	-4.764	-4.732	-4.704	-4.675	-4.649	-4.622	-4.598	-4.574	-4.551	-4.530	-4.511	-4.492	-4.475	-4.458	-4.442	-4.429	-4.416	-4.405	-4.395	-4.386	-4.378	-4.370	-4.365	-4.360	-4.355	-4.352	-4.349	-4.348	-4.345	-4.342	-4.341	-4.341	-4.341	-4.341	-4.341	-4.340	-4.340	-4.340	-4.339	-4.338	-4.336	-4.334	-4.331	-4.329	-4.325	-4.320	-4.314	-4.309	-4.300	-4.292	-4.282	-4.272	-4.261	-4.249	-4.235	-4.221	-4.205	-4.188	-4.169	-4.150	-4.129	-4.108	-4.084	-4.059	-4.034	-4.009	-3.980	-3.952	-3.922	-3.892	-3.861	-3.829	-3.796	-3.762	-3.729	-3.694	-3.659	-3.622	-3.586	-3.550	-3.512	-3.475	-3.439	-3.401	-3.364	-3.326	-3.289	-3.251	-3.215	-3.179	-3.142	-3.108	-3.071	-3.038	-3.002	-2.969	-2.936	-2.904	-2.872	-2.842	-2.811	-2.782	-2.754	-2.726	-2.700	-2.674	-2.649	-2.625	-2.602	-2.580	-2.558	-2.539	-2.518	-2.500	-2.481	-2.465	-2.449	-2.434	-2.419	-2.404	-2.391	-2.378	-2.366	-2.355	-2.344	-2.334	-2.325	-2.316	-2.308	-2.300	-2.291	-2.284	-2.276	-2.271	-2.265	-2.258	-2.252	-2.246	-2.240	-2.235	-2.230	-2.224	-2.219	-2.214	-2.208	-2.204	-2.198	-2.192	-2.188	-2.181	-2.175	-2.169	-2.164	-2.158	-2.151	-2.144	-2.136	-2.129	-2.121	-2.114	-2.105	-2.096	-2.088	-2.076	-2.066	-2.055	-2.044	-2.033	-2.021	-2.007	-1.994	-1.980	-1.966	-1.951	-1.935	-1.919	-1.902	-1.885	-1.866	-1.848	-1.829	-1.809	-1.788	-1.766	-1.745	-1.722	-1.701	-1.678	-1.654	-1.629	-1.604	-1.578	-1.552	-1.526	-1.500	-1.474	-1.446	-1.419	-1.391	-1.364	-1.336	-1.308	-1.280	-1.252	-1.224	-1.198	-1.170	-1.142	-1.116	-1.090	-1.064	-1.040	-1.014	-0.990	-0.968	-0.945	-0.922	-0.902	-0.882	-0.862	-0.845	-0.829	-0.811	-0.798	-0.782	-0.770	-0.759	-0.748	-0.738	-0.730	-0.722	-0.716	-0.711	-0.706	-0.704	-0.704	-0.702	-0.704	-0.705	-0.708	-0.711	-0.716	-0.721	-0.728	-0.735	-0.741	-0.750	-0.760	-0.770	-0.780	-0.790	-0.801	-0.812	-0.822	-0.835	-0.845	-0.858	-0.869	-0.880	-0.890	-0.902	-0.912	-0.922	-0.931	-0.940	-0.949	-0.956	-0.964	-0.970	-0.975	-0.979	-0.982	-0.985	-0.986	-0.988	-0.988	-0.985	-0.984	-0.980	-0.974	-0.969	-0.962	-0.952	-0.945	-0.934	-0.924	-0.910	-0.898	-0.884	-0.869	-0.852	-0.835	-0.818	-0.799	-0.779	-0.760	-0.739	-0.718	-0.696	-0.674	-0.651	-0.629	-0.605	-0.582	-0.559	-0.535	-0.512	-0.489	-0.465	-0.441	-0.419	-0.398	-0.375	-0.352	-0.332	-0.311	-0.291	-0.272	-0.254	-0.235	-0.219	-0.202	-0.189	-0.172	-0.160	-0.148	-0.136	-0.126	-0.116	-0.108	-0.100	-0.095	-0.090	-0.086	-0.082	-0.081	-0.082	-0.082	-0.084	-0.088	-0.091	-0.098	-0.104	-0.110	-0.119	-0.128	-0.139	-0.149	-0.161	-0.174	-0.186	-0.200	-0.215	-0.230	-0.245	-0.261	-0.278	-0.294	-0.312	-0.329	-0.348	-0.365	-0.384	-0.401	-0.420	-0.439	-0.458	-0.475	-0.494	-0.511	-0.530	-0.548	-0.564	-0.582	-0.600	-0.616	-0.632	-0.649	-0.664	-0.680	-0.694	-0.708	-0.721	-0.735	-0.748	-0.760	-0.771	-0.782	-0.792	-0.804	-0.814	-0.822	-0.831	-0.841	-0.849	-0.856	-0.864	-0.870	-0.876	-0.882	-0.889	-0.894	-0.899	-0.904	-0.908	-0.912	-0.916	-0.919	-0.922	-0.925	-0.929	-0.932	-0.934	-0.936	-0.940	-0.942	-0.945	-0.948	-0.948	-0.950	-0.952	-0.955	-0.958	-0.960	-0.962	-0.964	-0.966	-0.969	-0.971	-0.974	-0.976	-0.980	-0.982	-0.986	-0.991	-0.995	-0.999	-1.002	-1.006	-1.011	-1.018	-1.021	-1.026	-1.034	-1.040	-1.046	-1.052	-1.060	-1.066	-1.074	-1.081	-1.090	-1.098	-1.106	-1.115	-1.124	-1.132	-1.141	-1.151	-1.160	-1.170	-1.180	-1.190	-1.199	-1.209	-1.218	-1.229	-1.238	-1.248	-1.256	-1.268	-1.275	-1.284	-1.292	-1.301	-1.309	-1.316	-1.322	-1.330	-1.336	-1.341	-1.345	-1.350	-1.354	-1.356	-1.359	-1.360	-1.360	-1.360	-1.359	-1.356	-1.352	-1.350	-1.345	-1.340	-1.332	-1.325	-1.316	-1.308	-1.296	-1.284	-1.272	-1.259	-1.245	-1.230	-1.214	-1.196	-1.180	-1.161	-1.142	-1.122	-1.102	-1.081	-1.061	-1.039	-1.016	-0.995	-0.972	-0.950	-0.926	-0.904	-0.880	-0.858	-0.835	-0.812	-0.789	-0.769	-0.746	-0.726	-0.706	-0.688	-0.669	-0.651	-0.635	-0.620	-0.604	-0.591	-0.578	-0.566	-0.556	-0.548	-0.540	-0.534	-0.529	-0.525	-0.524	-0.522	-0.524	-0.526	-0.530	-0.536	-0.542	-0.551	-0.561	-0.572	-0.585	-0.599	-0.615	-0.631	-0.649	-0.668	-0.689	-0.709	-0.731	-0.755	-0.779	-0.804	-0.829	-0.855	-0.882	-0.910	-0.938	-0.966	-0.996	-1.024	-1.054	-1.082	-1.111	-1.141	-1.170	-1.199	-1.228	-1.255	-1.284	-1.311	-1.339	-1.364	-1.390	-1.415	-1.438	-1.460	-1.482	-1.504	-1.524	-1.542	-1.561	-1.578	-1.592	-1.609	-1.621	-1.634	-1.644	-1.654	-1.661	-1.670	-1.676	-1.680	-1.682	-1.685	-1.686	-1.685	-1.684	-1.681	-1.678	-1.672	-1.666	-1.659	-1.651	-1.642	-1.631	-1.620	-1.609	-1.596	-1.582	-1.568	-1.551	-1.535	-1.518	-1.501	-1.482	-1.464	-1.445	-1.425	-1.405	-1.385	-1.364	-1.342	-1.322	-1.300	-1.279	-1.258	-1.236	-1.214	-1.194	-1.172	-1.151	-1.130	-1.109	-1.089	-1.069	-1.049	-1.030	-1.011	-0.992	-0.975	-0.958	-0.941	-0.925	-0.910	-0.894	-0.880	-0.868	-0.855	-0.842	-0.831	-0.820	-0.811	-0.802	-0.794	-0.786	-0.779	-0.772	-0.768	-0.761	-0.756	-0.752	-0.749	-0.745	-0.742	-0.740	-0.738	-0.735	-0.732	-0.731	-0.730	-0.728	-0.726	-0.724	-0.722	-0.720	-0.718	-0.715	-0.711	-0.708	-0.702	-0.699	-0.694	-0.688	-0.680	-0.674	-0.665	-0.656	-0.646	-0.635	-0.624	-0.612	-0.598	-0.585	-0.570	-0.554	-0.538	-0.520	-0.501	-0.484	-0.464	-0.444	-0.422	-0.401	-0.380	-0.358	-0.335	-0.311	-0.288	-0.264	-0.239	-0.214	-0.190	-0.165	-0.141	-0.118	-0.092	-0.070	-0.045	-0.022	-0.001	0.021	0.041	0.061	0.081	0.100	0.119	0.136	0.151	0.166	0.181	0.194	0.205	0.216	0.226	0.235	0.242	0.249	0.254	0.259	0.262	0.264	0.265	0.265	0.265	0.262	0.260	0.256	0.252	0.246	0.241	0.235	0.229	0.220	0.211	0.204	0.195	0.185	0.176	0.166	0.158	0.146	0.138	0.128	0.119	0.110	0.100	0.091	0.084	0.075	0.068	0.061	0.055	0.049	0.044	0.039	0.035	0.032	0.030	0.028	0.028	0.026	0.028	0.029	0.030	0.032	0.038	0.041	0.048	0.052	0.060	0.069	0.076	0.085	0.095	0.106	0.116	0.129	0.141	0.154	0.168	0.181	0.196	0.211	0.228	0.244	0.260	0.276	0.294	0.310	0.328	0.345	0.362	0.381	0.400	0.418	0.436	0.454	0.472	0.490	0.509	0.526	0.544	0.561	0.579	0.596	0.612	0.629	0.645	0.660	0.676	0.690	0.706	0.719	0.732	0.745	0.759	0.770	0.782	0.792	0.802	0.812	0.821	0.829	0.838	0.844	0.850	0.855	0.861	0.865	0.869	0.871	0.875	0.875	0.878	0.878	0.879	0.878	0.878	0.875	0.872	0.871	0.868	0.864	0.860	0.856	0.851	0.848	0.842	0.836	0.831	0.826	0.821	0.815	0.809	0.804	0.798	0.791	0.785	0.779	0.772	0.766	0.760	0.756	0.750	0.745	0.740	0.735	0.731	0.726	0.722	0.719	0.715	0.712	0.709	0.706	0.704	0.702	0.700	0.699	0.699	0.696	0.696	0.696	0.696	0.696	0.696	0.699	0.699	0.700	0.701	0.702	0.705	0.705	0.706	0.709	0.710	0.712	0.714	0.715	0.716	0.718	0.719	0.720	0.721	0.722	0.724	0.724	0.724	0.725	0.724	0.722	0.722	0.721	0.718	0.716	0.714	0.710	0.706	0.701	0.696	0.691	0.685	0.678	0.671	0.662	0.654	0.644	0.634	0.622	0.611	0.599	0.585	0.571	0.558	0.541	0.526	0.510	0.492	0.474	0.456	0.436	0.418	0.396	0.375	0.354	0.331	0.310	0.286	0.262	0.239	0.216	0.191	0.166	0.142	0.118	0.092	0.070	0.045	0.021	-0.004	-0.026	-0.049	-0.072	-0.094	-0.115	-0.136	-0.156	-0.175	-0.195	-0.211	-0.229	-0.245	-0.260	-0.272	-0.288	-0.298	-0.309	-0.318	-0.326	-0.334	-0.340	-0.345	-0.349	-0.351	-0.352	-0.352	-0.351	-0.350	-0.348	-0.342	-0.338	-0.331	-0.324	-0.316	-0.308	-0.299	-0.288	-0.278	-0.266	-0.252	-0.241	-0.229	-0.215	-0.202	-0.189	-0.174	-0.161	-0.148	-0.134	-0.120	-0.106	-0.092	-0.080	-0.066	-0.055	-0.042	-0.031	-0.020	-0.011	0.000	0.009	0.018	0.026	0.034	0.040	0.046	0.052	0.056	0.060	0.062	0.066	0.068	0.070	0.069	0.070	0.069	0.068	0.066	0.064	0.061	0.058	0.054	0.049	0.045	0.040	0.034	0.028	0.022	0.015	0.010	0.002	-0.005	-0.011	-0.019	-0.026	-0.034	-0.041	-0.049	-0.056	-0.064	-0.070	-0.078	-0.084	-0.090	-0.098	-0.104	-0.110	-0.115	-0.120	-0.125	-0.130	-0.135	-0.139	-0.142	-0.145	-0.148	-0.149	-0.152	-0.152	-0.154	-0.155	-0.154	-0.152	-0.151	-0.149	-0.148	-0.144	-0.140	-0.136	-0.131	-0.126	-0.120	-0.114	-0.108	-0.099	-0.091	-0.082	-0.074	-0.065	-0.055	-0.045	-0.034	-0.024	-0.011	0.000	0.011	0.024	0.038	0.049	0.061	0.075	0.089	0.101	0.115	0.128	0.141	0.155	0.168	0.182	0.195	0.209	0.221	0.234	0.246	0.259	0.271	0.284	0.296	0.308	0.320	0.330	0.342	0.352	0.362	0.372	0.382	0.392	0.402	0.411	0.421	0.429	0.438	0.445	0.454	0.462	0.470	0.478	0.485	0.492	0.500	0.507	0.515	0.521	0.530	0.538	0.545	0.552	0.560	0.569	0.575	0.582	0.591	0.600	0.609	0.618	0.626	0.635	0.644	0.652	0.662	0.672	0.682	0.692	0.704	0.714	0.725	0.736	0.748	0.758	0.769	0.780	0.792	0.802	0.815	0.826	0.839	0.850	0.860	0.872	0.884	0.895	0.905	0.916	0.926	0.936	0.946	0.956	0.965	0.976	0.984	0.992	1.000	1.009	1.015	1.021	1.029	1.034	1.040	1.044	1.049	1.052	1.055	1.058	1.060	1.062	1.062	1.064	1.064	1.062	1.061	1.060	1.058	1.054	1.050	1.045	1.040	1.035	1.029	1.020	1.014	1.005	0.995	0.986	0.975	0.964	0.952	0.940	0.928	0.914	0.899	0.884	0.868	0.851	0.835	0.818	0.800	0.780	0.761	0.741	0.721	0.700	0.679	0.658	0.636	0.614	0.591	0.569	0.546	0.524	0.500	0.476	0.452	0.429	0.406	0.384	0.361	0.339	0.316	0.295	0.274	0.254	0.234	0.214	0.195	0.178	0.160	0.145	0.130	0.115	0.101	0.089	0.079	0.068	0.060	0.052	0.046	0.041	0.038	0.036	0.035	0.035	0.036	0.039	0.044	0.049	0.055	0.064	0.071	0.081	0.092	0.105	0.118	0.131	0.146	0.162	0.178	0.194	0.211	0.230	0.248	0.266	0.285	0.305	0.324	0.342	0.361	0.381	0.401	0.419	0.438	0.458	0.475	0.491	0.507	0.525	0.540	0.556	0.570	0.584	0.598	0.609	0.621	0.632	0.641	0.651	0.659	0.666	0.672	0.678	0.684	0.688	0.691	0.695	0.698	0.699	0.699	0.699	0.700	0.699	0.698	0.696	0.694	0.691	0.689	0.685	0.682	0.679	0.675	0.670	0.668	0.662	0.659	0.655	0.650	0.646	0.641	0.638	0.632	0.629	0.626	0.622	0.618	0.614	0.610	0.606	0.604	0.600	0.596	0.594	0.591	0.589	0.585	0.582	0.579	0.576	0.572	0.571	0.569	0.565	0.562	0.559	0.556	0.552	0.549	0.546	0.542	0.539	0.535	0.530	0.528	0.522	0.519	0.514	0.509	0.505	0.500	0.495	0.491	0.485	0.480	0.476	0.470	0.465	0.459	0.454	0.448	0.442	0.436	0.431	0.425	0.420	0.414	0.409	0.404	0.399	0.394	0.389	0.382	0.379	0.375	0.369	0.365	0.360	0.356	0.352	0.349	0.345	0.341	0.339	0.335	0.331	0.329	0.325	0.321	0.318	0.315	0.311	0.308	0.305	0.301	0.299	0.294	0.290	0.286	0.281	0.276	0.272	0.268	0.261	0.256	0.250	0.244	0.238	0.230	0.222	0.215	0.208	0.198	0.189	0.180	0.170	0.159	0.149	0.136	0.125	0.114	0.101	0.089	0.075	0.062	0.049	0.035	0.021	0.006	-0.008	-0.021	-0.036	-0.051	-0.065	-0.081	-0.095	-0.110	-0.124	-0.139	-0.152	-0.166	-0.179	-0.194	-0.205	-0.219	-0.230	-0.241	-0.252	-0.262	-0.274	-0.282	-0.291	-0.299	-0.306	-0.314	-0.320	-0.325	-0.330	-0.335	-0.339	-0.340	-0.344	-0.345	-0.345	-0.346	-0.346	-0.345	-0.344	-0.342	-0.340	-0.338	-0.334	-0.331	-0.328	-0.324	-0.319	-0.315	-0.311	-0.306	-0.301	-0.296	-0.292	-0.289	-0.284	-0.280	-0.276	-0.272	-0.269	-0.266	-0.264	-0.261	-0.260	-0.259	-0.259	-0.258	-0.259	-0.259	-0.260	-0.262	-0.266	-0.269	-0.272	-0.278	-0.282	-0.286	-0.294	-0.300	-0.306	-0.315	-0.321	-0.330	-0.340	-0.349	-0.359	-0.370	-0.380	-0.391	-0.402	-0.414	-0.425	-0.436	-0.450	-0.462	-0.474	-0.486	-0.499	-0.511	-0.524	-0.536	-0.549	-0.560	-0.572	-0.584	-0.596	-0.606	-0.619	-0.629	-0.640	-0.650	-0.660	-0.670	-0.679	-0.689	-0.698	-0.705	-0.714	-0.721	-0.728	-0.735	-0.741	-0.748	-0.752	-0.758	-0.764	-0.768	-0.770	-0.775	-0.779	-0.780	-0.784	-0.785	-0.788	-0.789	-0.790	-0.791	-0.791	-0.791	-0.791	-0.791	-0.790	-0.789	-0.786	-0.785	-0.782	-0.780	-0.778	-0.774	-0.770	-0.766	-0.761	-0.758	-0.751	-0.746	-0.740	-0.734	-0.728	-0.721	-0.714	-0.708	-0.700	-0.692	-0.684	-0.675	-0.666	-0.658	-0.649	-0.639	-0.629	-0.619	-0.608	-0.598	-0.586	-0.575	-0.564	-0.552	-0.540	-0.529	-0.518	-0.504	-0.492	-0.480	-0.468	-0.455	-0.442	-0.430	-0.418	-0.406	-0.394	-0.382	-0.370	-0.358	-0.346	-0.334	-0.322	-0.312	-0.301	-0.289	-0.278	-0.266	-0.256	-0.246	-0.235	-0.224	-0.215	-0.204	-0.194	-0.184	-0.174	-0.162	-0.154	-0.144	-0.132	-0.122	-0.114	-0.102	-0.092	-0.081	-0.070	-0.060	-0.049	-0.038	-0.025	-0.014	-0.002	0.010	0.022	0.036	0.049	0.061	0.076	0.090	0.105	0.119	0.135	0.150	0.165	0.181	0.196	0.212	0.229	0.245	0.261	0.279	0.296	0.312	0.329	0.345	0.362	0.379	0.394	0.410	0.425	0.441	0.455	0.470	0.482	0.496	0.507	0.519	0.530	0.540	0.550	0.558	0.565	0.571	0.576	0.580	0.584	0.585	0.585	0.585	0.582	0.579	0.575	0.569	0.561	0.554	0.542	0.532	0.520	0.506	0.491	0.475	0.458	0.438	0.418	0.396	0.374	0.350	0.325	0.299	0.272	0.245	0.216	0.185	0.155	0.125	0.092	0.060	0.029	-0.005	-0.039	-0.072	-0.106	-0.140	-0.174	-0.208	-0.241	-0.275	-0.309	-0.342	-0.375	-0.408	-0.440	-0.471	-0.504	-0.534	-0.562	-0.591	-0.620	-0.648	-0.674	-0.700	-0.724	-0.748	-0.770	-0.791	-0.811	-0.830	-0.849	-0.866	-0.882	-0.898	-0.911	-0.925	-0.936	-0.948	-0.958	-0.965	-0.974	-0.981	-0.988	-0.992	-0.996	-1.000	-1.004	-1.005	-1.006	-1.006	-1.006	-1.005	-1.005	-1.002	-1.000	-0.998	-0.994	-0.990	-0.988	-0.982	-0.979	-0.974	-0.969	-0.964	-0.959	-0.955	-0.950	-0.945	-0.941	-0.938	-0.932	-0.929	-0.925	-0.921	-0.918	-0.915	-0.912	-0.911	-0.909	-0.908	-0.908	-0.908	-0.908	-0.909	-0.910	-0.912	-0.916	-0.920	-0.922	-0.928	-0.934	-0.940	-0.946	-0.955	-0.962	-0.972	-0.981	-0.992	-1.002	-1.015	-1.028	-1.040	-1.054	-1.069	-1.084	-1.100	-1.115	-1.132	-1.150	-1.169	-1.188	-1.206	-1.225	-1.246	-1.266	-1.286	-1.308	-1.329	-1.350	-1.371	-1.392	-1.414	-1.436	-1.458	-1.479	-1.500	-1.521	-1.542	-1.562	-1.582	-1.602	-1.621	-1.640	-1.659	-1.676	-1.692	-1.709	-1.725	-1.739	-1.752	-1.766	-1.779	-1.790	-1.800	-1.810	-1.819	-1.826	-1.834	-1.840	-1.845	-1.850	-1.852	-1.855	-1.856	-1.856	-1.856	-1.856	-1.854	-1.850	-1.848	-1.842	-1.838	-1.832	-1.825	-1.820	-1.811	-1.804	-1.795	-1.788	-1.779	-1.770	-1.759	-1.750	-1.739	-1.729	-1.719	-1.709	-1.699	-1.688	-1.678	-1.666	-1.655	-1.646	-1.636	-1.626	-1.616	-1.608	-1.599	-1.589	-1.581	-1.574	-1.566	-1.560	-1.552	-1.546	-1.541	-1.538	-1.532	-1.529	-1.526	-1.524	-1.521	-1.520	-1.519	-1.519	-1.520	-1.520	-1.522	-1.524	-1.528	-1.530	-1.534	-1.539	-1.545	-1.551	-1.558	-1.565	-1.572	-1.581	-1.590	-1.600	-1.610	-1.621	-1.634	-1.645	-1.658	-1.670	-1.684	-1.699	-1.712	-1.729	-1.742	-1.760	-1.776	-1.792	-1.809	-1.826	-1.844	-1.861	-1.880	-1.898	-1.916	-1.935	-1.952	-1.971	-1.990	-2.009	-2.027	-2.045	-2.062	-2.081	-2.099	-2.116	-2.134	-2.150	-2.168	-2.182	-2.199	-2.212	-2.228	-2.241	-2.255	-2.268	-2.279	-2.290	-2.301	-2.310	-2.319	-2.328	-2.334	-2.340	-2.346	-2.350	-2.355	-2.356	-2.359	-2.360	-2.360	-2.359	-2.356	-2.354	-2.350	-2.344	-2.339	-2.331	-2.322	-2.314	-2.304	-2.294	-2.282	-2.270	-2.255	-2.241	-2.226	-2.210	-2.192	-2.175	-2.156	-2.138	-2.119	-2.098	-2.076	-2.055	-2.033	-2.010	-1.988	-1.964	-1.939	-1.915	-1.890	-1.865	-1.839	-1.814	-1.789	-1.762	-1.738	-1.711	-1.685	-1.659	-1.632	-1.608	-1.581	-1.555	-1.530	-1.505	-1.480	-1.454	-1.431	-1.406	-1.382	-1.359	-1.335	-1.312	-1.289	-1.266	-1.245	-1.221	-1.200	-1.179	-1.158	-1.136	-1.116	-1.096	-1.074	-1.055	-1.035	-1.015	-0.995	-0.976	-0.956	-0.938	-0.918	-0.898	-0.879	-0.859	-0.839	-0.819	-0.798	-0.778	-0.756	-0.735	-0.711	-0.689	-0.666	-0.642	-0.618	-0.594	-0.569	-0.542	-0.515	-0.489	-0.460	-0.430	-0.401	-0.369	-0.338	-0.305	-0.271	-0.236	-0.201	-0.166	-0.128	-0.090	-0.050	-0.009	0.031	0.074	0.118	0.162	0.208	0.254	0.301	0.350	0.400	0.451	0.502	0.556	0.610	0.665	0.721	0.779	0.835	0.895	0.955	1.016	1.078	1.141	1.206	1.271	1.338	1.402	1.471	1.540	1.610	1.680	1.751	1.822	1.896	1.971	2.045	2.120	2.196	2.274	2.351	2.429	2.508	2.588	2.666	2.748	2.829	2.910	2.991	3.074	3.156	3.239	3.321	3.405	3.489	3.571	3.655	3.740	3.822	3.906	3.990	4.074	4.158	4.240	4.324	4.408	4.490	4.571	4.654	4.735	4.818	4.899	4.979	5.058	5.138	5.216	5.295	5.372	5.449	5.525	5.601	5.676	5.751	5.825	5.898	5.970	6.041	6.112	6.182	6.251	6.320	6.386	6.454	6.519	6.584	6.646	6.710	6.771	6.832	6.892	6.950	7.009	7.065	7.120	7.175	7.229	7.281	7.332	7.384	7.432	7.481	7.529	7.575	7.619	7.662	7.706	7.748	7.789	7.828	7.865	7.902	7.939	7.974	8.008	8.041	8.074	8.102	8.134	8.161	8.189	8.216	8.241	8.266	8.290	8.312	8.335	8.355	8.376	8.395	8.414	8.432	8.450	8.466	8.480	8.496	8.510	8.524	8.536	8.549	8.561	8.572	8.584	8.592	8.602	8.610	8.619	8.626	8.632	8.640	8.645	8.650	8.655	8.659	8.661	8.664	8.665	8.666	8.666	8.665	8.662	8.661	8.658	8.654	8.648	8.641	8.634	8.625	8.615	8.605	8.592	8.579	8.564	8.548	8.531	8.512	8.491	8.469	8.446	8.421	8.395	8.368	8.338	8.308	8.275	8.241	8.205	8.168	8.129	8.089	8.046	8.004	7.959	7.912	7.864	7.814	7.762	7.710	7.656	7.601	7.544	7.486	7.426	7.365	7.302	7.240	7.176	7.111	7.045	6.978	6.908	6.839	6.768	6.696	6.624	6.551	6.478	6.402	6.328	6.251	6.175	6.098	6.021	5.942	5.864	5.785	5.706	5.628	5.548	5.468	5.388	5.308	5.228	5.146	5.065	4.984	4.904	4.824	4.742	4.662	4.582	4.502	4.422	4.342	4.264	4.184	4.106	4.029	3.950	3.874	3.796	3.721	3.645	3.571	3.498	3.424	3.351	3.279	3.208	3.136	3.065	2.996	2.929	2.860	2.792	2.728	2.661	2.598	2.534	2.470	2.408	2.345	2.285	2.224	2.164	2.105	2.046	1.988	1.930	1.872	1.816	1.760	1.704	1.649	1.591	1.536	1.481	1.426	1.371	1.315	1.259	1.204	1.148	1.091	1.034	0.978	0.919	0.860	0.801	0.741	0.680	0.619	0.556	0.494	0.429	0.364	0.298	0.230	0.161	0.091	0.021	-0.051	-0.124	-0.198	-0.275	-0.352	-0.430	-0.509	-0.590	-0.672	-0.755	-0.839	-0.924	-1.011	-1.098	-1.185	-1.274	-1.364	-1.455	-1.546	-1.638	-1.730	-1.822	-1.915	-2.009	-2.101	-2.195	-2.288	-2.381	-2.474	-2.566	-2.658	-2.748	-2.839	-2.928	-3.016	-3.104	-3.190	-3.275	-3.359	-3.441	-3.521	-3.602	-3.679	-3.755	-3.829	-3.901	-3.970	-4.037	-4.104	-4.168	-4.229	-4.288	-4.345	-4.400	-4.454	-4.504	-4.551	-4.598	-4.640	-4.681	-4.720	-4.756	-4.791	-4.824	-4.854	-4.881	-4.909	-4.932	-4.954	-4.974	-4.994	-5.011	-5.026	-5.040	-5.051	-5.062	-5.074	-5.082	-5.090	-5.096	-5.102	-5.106	-5.111	-5.115	-5.118	-5.119	-5.122	-5.122	-5.124	-5.126	-5.126	-5.128	-5.128	-5.129	-5.129	-5.131	-5.131	-5.132	-5.135	-5.136	-5.139	-5.141	-5.144	-5.146	-5.150	-5.154	-5.158	-5.162	-5.168	-5.171	-5.178	-5.184	-5.189	-5.195	-5.202	-5.209	-5.215	-5.222	-5.230	-5.236	-5.244	-5.251	-5.258	-5.264	-5.270	-5.278	-5.284	-5.289	-5.295	-5.300	-5.305	-5.309	-5.312	-5.315	-5.318	-5.320	-5.322	-5.322	-5.324	-5.324	-5.321	-5.320	-5.318	-5.315	-5.310	-5.306	-5.301	-5.295	-5.289	-5.282	-5.275	-5.265	-5.256	-5.246	-5.236	-5.226	-5.214	-5.202	-5.189	-5.176	-5.162	-5.149	-5.134	-5.120	-5.105	-5.090	-5.074	-5.059	-5.044	-5.026	-5.010	-4.995	-4.979	-4.964	-4.948	-4.931	-4.915	-4.901	-4.885	-4.869	-4.854	-4.840	-4.825	-4.810	-4.795	-4.781	-4.766	-4.754	-4.739	-4.726	-4.712	-4.700	-4.688	-4.674	-4.662	-4.649	-4.638	-4.625	-4.612	-4.600	-4.589	-4.576	-4.565	-4.552	-4.541	-4.529	-4.516	-4.502	-4.491	-4.479	-4.465	-4.451	-4.438	-4.424	-4.410	-4.396	-4.380	-4.365	-4.350	-4.334	-4.319	-4.302	-4.285	-4.269	-4.251	-4.232	-4.215	-4.198	-4.179	-4.161	-4.142	-4.124	-4.102	-4.084	-4.065	-4.045	-4.026	-4.008	-3.988	-3.969	-3.950	-3.931	-3.912	-3.894	-3.875	-3.858	-3.840	-3.824	-3.806	-3.790	-3.775	-3.759	-3.742	-3.729	-3.715	-3.701	-3.688	-3.676	-3.664	-3.652	-3.641	-3.631	-3.620	-3.611	-3.602	-3.594	-3.585	-3.578	-3.571	-3.564	-3.558	-3.551	-3.545	-3.539	-3.534	-3.529	-3.522	-3.519	-3.515	-3.509	-3.505	-3.500	-3.496	-3.491	-3.486	-3.482	-3.478	-3.472	-3.468	-3.462	-3.459	-3.452	-3.448	-3.441	-3.435	-3.430	-3.424	-3.418	-3.411	-3.405	-3.399	-3.392	-3.388	-3.380	-3.375	-3.369	-3.364	-3.358	-3.351	-3.348	-3.342	-3.339	-3.334	-3.329	-3.325	-3.322	-3.320	-3.318	-3.315	-3.314	-3.312	-3.312	-3.311	-3.312	-3.314	-3.315	-3.318	-3.320	-3.322	-3.328	-3.331	-3.335	-3.341	-3.348	-3.352	-3.360	-3.368	-3.375	-3.382	-3.391	-3.399	-3.408	-3.418	-3.428	-3.436	-3.446	-3.456	-3.465	-3.476	-3.485	-3.495	-3.505	-3.514	-3.525	-3.535	-3.544	-3.554	-3.564	-3.572	-3.581	-3.591	-3.600	-3.608	-3.616	-3.625	-3.632	-3.642	-3.650	-3.658	-3.665	-3.672	-3.680	-3.688	-3.696	-3.702	-3.710	-3.718	-3.725	-3.732	-3.739	-3.748	-3.756	-3.762	-3.771	-3.779	-3.789	-3.796	-3.805	-3.814	-3.822	-3.832	-3.842	-3.851	-3.861	-3.872	-3.884	-3.894	-3.905	-3.916	-3.929	-3.939	-3.951	-3.964	-3.978	-3.990	-4.004	-4.019	-4.032	-4.046	-4.061	-4.075	-4.091	-4.106	-4.122	-4.139	-4.154	-4.171	-4.188	-4.205	-4.222	-4.240	-4.259	-4.278	-4.295	-4.314	-4.334	-4.352	-4.372	-4.392	-4.412	-4.434	-4.455	-4.476	-4.496	-4.519	-4.541	-4.562	-4.584	-4.606	-4.629	-4.652	-4.674	-4.698	-4.720	-4.742	-4.765	-4.788	-4.810	-4.831	-4.855	-4.875	-4.898	-4.919	-4.940	-4.959	-4.980	-5.000	-5.020	-5.039	-5.056	-5.075	-5.091	-5.108	-5.124	-5.139	-5.154	-5.168	-5.180	-5.194	-5.204	-5.216	-5.226	-5.236	-5.244	-5.252	-5.259	-5.265	-5.271	-5.275	-5.280	-5.284	-5.286	-5.288	-5.290	-5.291	-5.292	-5.292	-5.294	-5.292	-5.294	-5.292	-5.291	-5.290	-5.290	-5.288	-5.286	-5.285	-5.284	-5.284	-5.284	-5.284	-5.284	-5.284	-5.285	-5.286	-5.288	-5.290	-5.292	-5.296	-5.300	-5.305	-5.310	-5.316	-5.322	-5.329	-5.336	-5.345	-5.355	-5.365	-5.374	-5.385	-5.398	-5.409	-5.422	-5.435	-5.449	-5.464	-5.478	-5.492	-5.506	-5.521	-5.536	-5.551	-5.568	-5.581	-5.596	-5.612	-5.626	-5.640	-5.655	-5.668	-5.681	-5.694	-5.705	-5.716	-5.728	-5.738	-5.746	-5.754	-5.760	-5.766	-5.770	-5.772	-5.774	-5.775	-5.774	-5.771	-5.768	-5.761	-5.755	-5.746	-5.736	-5.725	-5.712	-5.698	-5.681	-5.664	-5.645	-5.624	-5.602	-5.579	-5.554	-5.528	-5.499	-5.470	-5.439	-5.408	-5.375	-5.342	-5.308	-5.271	-5.235	-5.198	-5.159	-5.121	-5.082	-5.042	-5.002	-4.964	-4.922	-4.882	-4.842	-4.802	-4.762	-4.724	-4.684	-4.648	-4.609	-4.572	-4.536	-4.501	-4.466	-4.434	-4.401	-4.370	-4.340	-4.311	-4.284	-4.258	-4.232	-4.209	-4.188	-4.166	-4.146	-4.129	-4.112	-4.096	-4.082	-4.071	-4.060	-4.049	-4.040	-4.032	-4.025	-4.020	-4.015	-4.010	-4.008	-4.005	-4.003	-4.001	-3.999	-3.999	-3.998	-3.998	-3.999	-3.998	-3.998	-3.998	-3.996	-3.996	-3.995	-3.994	-3.991	-3.989	-3.985	-3.981	-3.976	-3.970	-3.964	-3.956	-3.948	-3.938	-3.928	-3.915	-3.902	-3.889	-3.874	-3.858	-3.840	-3.821	-3.802	-3.780	-3.760	-3.736	-3.712	-3.688	-3.662	-3.636	-3.608	-3.580	-3.551	-3.521	-3.491	-3.459	-3.428	-3.396	-3.364	-3.330	-3.298	-3.264	-3.230	-3.196	-3.162	-3.128	-3.095	-3.060	-3.028	-2.994	-2.960	-2.928	-2.895	-2.862	-2.830	-2.800	-2.769	-2.739	-2.710	-2.680	-2.651	-2.624	-2.596	-2.571	-2.544	-2.520	-2.495	-2.471	-2.449	-2.428	-2.405	-2.385	-2.365	-2.346	-2.328	-2.310	-2.292	-2.276	-2.260	-2.245	-2.230	-2.216	-2.201	-2.189	-2.176	-2.165	-2.152	-2.142	-2.131	-2.121	-2.111	-2.102	-2.092	-2.085	-2.076	-2.069	-2.060	-2.054	-2.046	-2.039	-2.031	-2.025	-2.019	-2.014	-2.006	-2.001	-1.995	-1.989	-1.984	-1.978	-1.972	-1.968	-1.962	-1.958	-1.951	-1.946	-1.941	-1.936	-1.930	-1.924	-1.919	-1.912	-1.906	-1.899	-1.892	-1.885	-1.876	-1.869	-1.860	-1.851	-1.841	-1.831	-1.821	-1.810	-1.799	-1.786	-1.772	-1.759	-1.745	-1.731	-1.715	-1.699	-1.680	-1.662	-1.644	-1.624	-1.604	-1.582	-1.560	-1.538	-1.514	-1.489	-1.464	-1.438	-1.411	-1.384	-1.356	-1.328	-1.299	-1.269	-1.239	-1.209	-1.178	-1.146	-1.116	-1.085	-1.052	-1.021	-0.990	-0.958	-0.928	-0.898	-0.866	-0.836	-0.806	-0.779	-0.749	-0.722	-0.695	-0.670	-0.645	-0.621	-0.599	-0.578	-0.558	-0.538	-0.520	-0.504	-0.488	-0.475	-0.462	-0.450	-0.441	-0.432	-0.428	-0.421	-0.418	-0.416	-0.415	-0.416	-0.418	-0.421	-0.426	-0.432	-0.441	-0.450	-0.460	-0.471	-0.482	-0.495	-0.510	-0.524	-0.539	-0.555	-0.571	-0.588	-0.605	-0.622	-0.640	-0.656	-0.674	-0.692	-0.709	-0.726	-0.742	-0.759	-0.774	-0.789	-0.804	-0.818	-0.829	-0.841	-0.852	-0.861	-0.870	-0.878	-0.884	-0.889	-0.891	-0.894	-0.895	-0.894	-0.891	-0.888	-0.882	-0.876	-0.869	-0.859	-0.849	-0.836	-0.824	-0.810	-0.794	-0.776	-0.759	-0.739	-0.719	-0.698	-0.675	-0.651	-0.628	-0.602	-0.578	-0.551	-0.525	-0.498	-0.471	-0.444	-0.415	-0.388	-0.360	-0.331	-0.304	-0.278	-0.249	-0.222	-0.196	-0.170	-0.145	-0.120	-0.096	-0.072	-0.050	-0.029	-0.009	0.012	0.031	0.049	0.065	0.081	0.095	0.109	0.121	0.131	0.141	0.150	0.158	0.162	0.168	0.171	0.174	0.174	0.174	0.171	0.170	0.165	0.161	0.155	0.149	0.139	0.131	0.121	0.111	0.100	0.088	0.076	0.062	0.048	0.034	0.019	0.004	-0.011	-0.026	-0.042	-0.059	-0.075	-0.092	-0.108	-0.124	-0.140	-0.156	-0.172	-0.189	-0.204	-0.220	-0.234	-0.249	-0.264	-0.278	-0.291	-0.305	-0.319	-0.331	-0.344	-0.354	-0.365	-0.376	-0.386	-0.395	-0.404	-0.412	-0.421	-0.429	-0.435	-0.442	-0.449	-0.455	-0.461	-0.466	-0.472	-0.476	-0.480	-0.485	-0.489	-0.491	-0.495	-0.499	-0.502	-0.504	-0.507	-0.510	-0.512	-0.515	-0.518	-0.518	-0.521	-0.522	-0.525	-0.526	-0.529	-0.531	-0.534	-0.535	-0.538	-0.540	-0.542	-0.545	-0.548	-0.550	-0.554	-0.558	-0.560	-0.564	-0.568	-0.572	-0.576	-0.580	-0.585	-0.590	-0.595	-0.600	-0.606	-0.612	-0.619	-0.625	-0.632	-0.639	-0.646	-0.655	-0.662	-0.670	-0.680	-0.688	-0.698	-0.708	-0.716	-0.726	-0.738	-0.748	-0.758	-0.769	-0.780	-0.791	-0.801	-0.812	-0.824	-0.835	-0.846	-0.858	-0.869	-0.879	-0.890	-0.901	-0.910	-0.921	-0.931	-0.941	-0.950	-0.959	-0.968	-0.976	-0.982	-0.990	-0.998	-1.002	-1.008	-1.011	-1.014	-1.018	-1.020	-1.021	-1.021	-1.020	-1.019	-1.018	-1.014	-1.010	-1.004	-0.999	-0.992	-0.982	-0.974	-0.965	-0.954	-0.942	-0.929	-0.915	-0.901	-0.885	-0.869	-0.852	-0.835	-0.816	-0.798	-0.779	-0.759	-0.739	-0.718	-0.696	-0.675	-0.654	-0.630	-0.609	-0.586	-0.564	-0.542	-0.520	-0.499	-0.478	-0.455	-0.435	-0.415	-0.396	-0.378	-0.359	-0.341	-0.325	-0.310	-0.295	-0.281	-0.269	-0.258	-0.248	-0.239	-0.231	-0.224	-0.218	-0.214	-0.211	-0.211	-0.210	-0.211	-0.215	-0.219	-0.225	-0.232	-0.240	-0.251	-0.262	-0.275	-0.289	-0.304	-0.319	-0.336	-0.355	-0.375	-0.395	-0.416	-0.439	-0.462	-0.485	-0.510	-0.535	-0.561	-0.586	-0.612	-0.639	-0.666	-0.692	-0.721	-0.748	-0.775	-0.802	-0.828	-0.855	-0.880	-0.908	-0.932	-0.956	-0.981	-1.005	-1.028	-1.049	-1.069	-1.089	-1.109	-1.128	-1.144	-1.160	-1.176	-1.189	-1.202	-1.215	-1.225	-1.234	-1.242	-1.250	-1.255	-1.260	-1.264	-1.266	-1.268	-1.266	-1.266	-1.264	-1.261	-1.258	-1.252	-1.246	-1.239	-1.231	-1.224	-1.212	-1.202	-1.191	-1.180	-1.166	-1.154	-1.139	-1.124	-1.109	-1.094	-1.078	-1.061	-1.044	-1.026	-1.009	-0.992	-0.974	-0.955	-0.938	-0.919	-0.900	-0.882	-0.862	-0.845	-0.826	-0.808	-0.790	-0.772	-0.754	-0.738	-0.720	-0.702	-0.686	-0.670	-0.655	-0.640	-0.624	-0.610	-0.596	-0.584	-0.570	-0.558	-0.546	-0.535	-0.525	-0.515	-0.506	-0.498	-0.490	-0.482	-0.475	-0.469	-0.462	-0.458	-0.452	-0.449	-0.445	-0.441	-0.438	-0.435	-0.431	-0.429	-0.426	-0.424	-0.422	-0.421	-0.419	-0.416	-0.414	-0.411	-0.408	-0.405	-0.401	-0.396	-0.392	-0.388	-0.382	-0.375	-0.369	-0.361	-0.352	-0.344	-0.335	-0.322	-0.312	-0.300	-0.286	-0.272	-0.258	-0.241	-0.225	-0.208	-0.189	-0.170	-0.150	-0.130	-0.109	-0.086	-0.064	-0.041	-0.018	0.006	0.031	0.055	0.081	0.108	0.132	0.158	0.184	0.209	0.235	0.260	0.285	0.309	0.334	0.356	0.379	0.401	0.422	0.444	0.462	0.481	0.500	0.518	0.532	0.548	0.561	0.575	0.586	0.596	0.605	0.615	0.622	0.628	0.632	0.636	0.639	0.641	0.641	0.641	0.640	0.638	0.635	0.631	0.626	0.620	0.615	0.609	0.601	0.594	0.586	0.576	0.568	0.560	0.550	0.541	0.531	0.522	0.512	0.502	0.494	0.485	0.476	0.469	0.461	0.454	0.448	0.440	0.435	0.430	0.425	0.421	0.419	0.416	0.414	0.412	0.412	0.412	0.414	0.415	0.419	0.421	0.426	0.431	0.438	0.444	0.451	0.460	0.469	0.479	0.490	0.500	0.512	0.525	0.539	0.552	0.566	0.581	0.596	0.612	0.629	0.645	0.662	0.680	0.698	0.715	0.732	0.751	0.770	0.789	0.809	0.826	0.846	0.864	0.882	0.901	0.920	0.939	0.956	0.975	0.991	1.010	1.025	1.042	1.058	1.074	1.089	1.104	1.118	1.130	1.142	1.155	1.168	1.178	1.188	1.198	1.206	1.214	1.221	1.229	1.234	1.239	1.242	1.246	1.250	1.251	1.254	1.254	1.254	1.252	1.252	1.250	1.248	1.245	1.240	1.236	1.232	1.226	1.221	1.215	1.209	1.201	1.194	1.188	1.181	1.172	1.165	1.158	1.149	1.140	1.134	1.125	1.116	1.109	1.101	1.094	1.086	1.079	1.070	1.062	1.056	1.050	1.044	1.038	1.031	1.026	1.021	1.016	1.011	1.006	1.002	0.999	0.995	0.991	0.989	0.985	0.984	0.981	0.980	0.978	0.978	0.975	0.974	0.974	0.972	0.972	0.972	0.971	0.971	0.971	0.971	0.970	0.970	0.970	0.970	0.969	0.968	0.966	0.968	0.966	0.965	0.962	0.961	0.960	0.958	0.955	0.952	0.949	0.948	0.944	0.939	0.934	0.929	0.925	0.919	0.912	0.905	0.898	0.890	0.882	0.874	0.864	0.854	0.842	0.831	0.820	0.808	0.794	0.780	0.766	0.750	0.735	0.719	0.701	0.684	0.666	0.646	0.628	0.606	0.586	0.565	0.544	0.521	0.499	0.475	0.452	0.429	0.405	0.380	0.356	0.331	0.308	0.284	0.259	0.235	0.211	0.188	0.162	0.140	0.118	0.096	0.075	0.054	0.032	0.014	-0.005	-0.022	-0.040	-0.055	-0.070	-0.084	-0.096	-0.108	-0.118	-0.128	-0.135	-0.142	-0.148	-0.151	-0.154	-0.156	-0.158	-0.155	-0.152	-0.150	-0.145	-0.139	-0.132	-0.124	-0.115	-0.105	-0.092	-0.081	-0.069	-0.054	-0.040	-0.025	-0.009	0.008	0.025	0.041	0.059	0.078	0.095	0.114	0.132	0.150	0.170	0.189	0.205	0.224	0.241	0.259	0.275	0.292	0.309	0.324	0.339	0.352	0.366	0.380	0.391	0.404	0.415	0.424	0.434	0.441	0.449	0.456	0.461	0.468	0.472	0.475	0.479	0.481	0.484	0.485	0.485	0.484	0.482	0.481	0.479	0.478	0.475	0.471	0.466	0.462	0.458	0.454	0.448	0.441	0.436	0.430	0.425	0.419	0.414	0.406	0.401	0.396	0.391	0.384	0.379	0.375	0.370	0.366	0.362	0.359	0.355	0.352	0.350	0.349	0.346	0.345	0.345	0.345	0.346	0.348	0.350	0.352	0.356	0.360	0.364	0.370	0.376	0.382	0.390	0.398	0.406	0.415	0.425	0.436	0.446	0.459	0.470	0.482	0.495	0.509	0.522	0.536	0.550	0.564	0.579	0.595	0.610	0.625	0.641	0.656	0.671	0.688	0.704	0.719	0.735	0.749	0.764	0.780	0.794	0.808	0.821	0.835	0.849	0.862	0.874	0.886	0.898	0.909	0.920	0.930	0.940	0.950	0.959	0.966	0.975	0.982	0.990	0.996	1.002	1.009	1.015	1.020	1.025	1.030	1.034	1.038	1.042	1.046	1.050	1.054	1.058	1.061	1.065	1.068	1.071	1.075	1.079	1.084	1.088	1.091	1.096	1.100	1.105	1.110	1.116	1.121	1.126	1.132	1.140	1.146	1.154	1.161	1.169	1.175	1.184	1.191	1.200	1.208	1.218	1.226	1.236	1.245	1.255	1.265	1.274	1.282	1.292	1.302	1.311	1.321	1.331	1.341	1.350	1.359	1.368	1.378	1.385	1.394	1.404	1.410	1.418	1.425	1.431	1.439	1.445	1.451	1.456	1.461	1.465	1.469	1.472	1.475	1.478	1.480	1.482	1.484	1.484	1.485	1.485	1.484	1.481	1.480	1.478	1.474	1.470	1.465	1.460	1.454	1.448	1.441	1.432	1.424	1.415	1.406	1.395	1.384	1.371	1.359	1.346	1.332	1.316	1.301	1.286	1.269	1.252	1.234	1.215	1.195	1.176	1.156	1.136	1.115	1.094	1.071	1.049	1.026	1.004	0.980	0.958	0.934	0.911	0.886	0.864	0.841	0.818	0.795	0.774	0.751	0.730	0.709	0.689	0.669	0.651	0.632	0.616	0.600	0.585	0.571	0.559	0.546	0.536	0.526	0.519	0.511	0.506	0.502	0.501	0.500	0.499	0.501	0.505	0.509	0.514	0.521	0.530	0.539	0.551	0.561	0.576	0.589	0.605	0.621	0.639	0.656	0.675	0.694	0.712	0.734	0.754	0.774	0.796	0.818	0.839	0.860	0.881	0.901	0.922	0.944	0.964	0.981	1.001	1.019	1.038	1.054	1.070	1.086	1.100	1.114	1.128	1.139	1.149	1.160	1.169	1.176	1.182	1.190	1.195	1.199	1.202	1.204	1.205	1.206	1.205	1.204	1.202	1.200	1.196	1.192	1.188	100.000	5.000	2.000	1.000	5.000	0.000	0.000	0.000	0.000	0.000	0.000	0.000	0.000	0.000	0.000	0.000	0.000	0.000	0.615	0.574	0.532	0.491	0.451	0.410	0.372	0.334	0.296	0.260	0.224	0.189	0.155	0.120	0.089	0.056	0.026	-0.004	-0.034	-0.062	-0.090	-0.116	-0.141	-0.166	-0.191	-0.212	-0.235	-0.256	-0.278	-0.296	-0.315	-0.332	-0.350	-0.366	-0.381	-0.396	-0.410	-0.425	-0.438	-0.450	-0.462	-0.474	-0.486	-0.496	-0.506	-0.518	-0.528	-0.539	-0.549	-0.560	-0.570	-0.582	-0.594	-0.605	-0.618	-0.630	-0.641	-0.656	-0.670	-0.686	-0.702	-0.719	-0.736	-0.756	-0.776	-0.798	-0.821	-0.844	-0.870	-0.896	-0.925	-0.955	-0.986	-1.019	-1.054	-1.090	-1.126	-1.166	-1.208	-1.250	-1.294	-1.340	-1.388	-1.438	-1.488	-1.540	-1.594	-1.649	-1.706	-1.765	-1.824	-1.884	-1.946	-2.009	-2.074	-2.139	-2.204	-2.272	-2.340	-2.408	-2.476	-2.545	-2.615	-2.685	-2.755	-2.825	-2.894	-2.965	-3.034	-3.102	-3.170	-3.239	-3.306	-3.374	-3.439	-3.504	-3.568	-3.630	-3.691	-3.751	-3.810	-3.868	-3.922	-3.979	-4.030	-4.082	-4.132	-4.181	-4.228	-4.272	-4.315	-4.356	-4.396	-4.434	-4.470	-4.505	-4.538	-4.569	-4.599	-4.626	-4.652	-4.678	-4.700	-4.722	-4.741	-4.761	-4.779	-4.795	-4.811	-4.826	-4.840	-4.851	-4.864	-4.874	-4.885	-4.894	-4.904	-4.911	-4.920	-4.926	-4.935	-4.941	-4.948	-4.954	-4.960	-4.966	-4.972	-4.978	-4.984	-4.991	-4.998	-5.002	-5.010	-5.018	-5.024	-5.030	-5.039	-5.046	-5.055	-5.062	-5.071	-5.080	-5.089	-5.099	-5.108	-5.118	-5.128	-5.138	-5.148	-5.158	-5.169	-5.180	-5.190	-5.200	-5.211	-5.222	-5.232	-5.244	-5.254	-5.264	-5.275	-5.285	-5.294	-5.304	-5.312	-5.320	-5.329	-5.336	-5.345	-5.351	-5.358	-5.364	-5.369	-5.374	-5.379	-5.382	-5.386	-5.389	-5.392	-5.394	-5.395	-5.395	-5.398	-5.395	-5.395	-5.394	-5.392	-5.390	-5.386	-5.384	-5.380	-5.376	-5.371	-5.366	-5.361	-5.355	-5.349	-5.342	-5.336	-5.330	-5.324	-5.316	-5.308	-5.300	-5.292	-5.284	-5.278	-5.269	-5.261	-5.252	-5.245	-5.238	-5.230	-5.222	-5.214	-5.206	-5.199	-5.191	-5.184	-5.176	-5.170	-5.162	-5.155	-5.149	-5.141	-5.134	-5.128	-5.121	-5.114	-5.108	-5.101	-5.094	-5.088	-5.080	-5.074	-5.068	-5.061	-5.054	-5.046	-5.040	-5.031	-5.025	-5.018	-5.009	-5.002	-4.994	-4.985	-4.978	-4.968	-4.960	-4.950	-4.940	-4.930	-4.920	-4.910	-4.900	-4.890	-4.879	-4.868	-4.858	-4.846	-4.836	-4.825	-4.814	-4.804	-4.792	-4.781	-4.770	-4.760	-4.750	-4.739	-4.730	-4.721	-4.711	-4.704	-4.695	-4.688	-4.680	-4.674	-4.668	-4.661	-4.656	-4.651	-4.646	-4.644	-4.640	-4.638	-4.636	-4.635	-4.634	-4.634	-4.634	-4.635	-4.635	-4.638	-4.640	-4.641	-4.644	-4.646	-4.650	-4.654	-4.658	-4.660	-4.665	-4.668	-4.671	-4.675	-4.679	-4.681	-4.685	-4.686	-4.689	-4.691	-4.692	-4.692	-4.694	-4.692	-4.691	-4.690	-4.688	-4.684	-4.680	-4.675	-4.669	-4.662	-4.655	-4.648	-4.639	-4.630	-4.619	-4.608	-4.596	-4.584	-4.570	-4.556	-4.541	-4.526	-4.511	-4.496	-4.480	-4.464	-4.448	-4.430	-4.414	-4.396	-4.380	-4.362	-4.345	-4.328	-4.310	-4.295	-4.278	-4.261	-4.245	-4.230	-4.215	-4.200	-4.185	-4.171	-4.158	-4.145	-4.132	-4.121	-4.110	-4.099	-4.089	-4.079	-4.071	-4.062	-4.055	-4.048	-4.041	-4.035	-4.030	-4.024	-4.019	-4.015	-4.010	-4.006	-4.003	-3.999	-3.995	-3.991	-3.988	-3.984	-3.980	-3.976	-3.972	-3.970	-3.966	-3.961	-3.958	-3.952	-3.948	-3.942	-3.938	-3.930	-3.924	-3.918	-3.911	-3.904	-3.895	-3.886	-3.878	-3.869	-3.859	-3.849	-3.839	-3.828	-3.815	-3.804	-3.791	-3.779	-3.765	-3.754	-3.740	-3.725	-3.711	-3.698	-3.682	-3.666	-3.652	-3.636	-3.621	-3.606	-3.591	-3.575	-3.560	-3.544	-3.528	-3.511	-3.495	-3.480	-3.464	-3.448	-3.431	-3.416	-3.401	-3.385	-3.369	-3.354	-3.339	-3.324	-3.309	-3.292	-3.279	-3.264	-3.250	-3.235	-3.220	-3.206	-3.192	-3.179	-3.166	-3.151	-3.138	-3.126	-3.111	-3.099	-3.088	-3.075	-3.062	-3.050	-3.039	-3.028	-3.015	-3.004	-2.992	-2.981	-2.970	-2.960	-2.949	-2.938	-2.928	-2.916	-2.906	-2.896	-2.886	-2.875	-2.865	-2.855	-2.844	-2.834	-2.822	-2.812	-2.801	-2.791	-2.779	-2.769	-2.756	-2.746	-2.735	-2.724	-2.711	-2.700	-2.688	-2.675	-2.662	-2.651	-2.638	-2.625	-2.612	-2.599	-2.586	-2.572	-2.559	-2.545	-2.531	-2.516	-2.502	-2.489	-2.474	-2.459	-2.444	-2.429	-2.415	-2.400	-2.385	-2.370	-2.356	-2.341	-2.328	-2.312	-2.299	-2.286	-2.272	-2.259	-2.245	-2.232	-2.220	-2.208	-2.196	-2.184	-2.174	-2.162	-2.152	-2.144	-2.134	-2.125	-2.116	-2.110	-2.102	-2.095	-2.089	-2.084	-2.078	-2.072	-2.069	-2.065	-2.062	-2.060	-2.058	-2.056	-2.055	-2.054	-2.054	-2.054	-2.055	-2.056	-2.058	-2.059	-2.061	-2.064	-2.068	-2.070	-2.074	-2.078	-2.081	-2.085	-2.089	-2.092	-2.098	-2.101	-2.106	-2.110	-2.115	-2.119	-2.124	-2.126	-2.130	-2.134	-2.138	-2.140	-2.142	-2.144	-2.146	-2.148	-2.149	-2.149	-2.148	-2.146	-2.145	-2.142	-2.140	-2.136	-2.131	-2.128	-2.122	-2.116	-2.109	-2.102	-2.094	-2.085	-2.075	-2.065	-2.054	-2.041	-2.030	-2.018	-2.004	-1.990	-1.975	-1.961	-1.946	-1.930	-1.915	-1.898	-1.881	-1.864	-1.848	-1.829	-1.812	-1.795	-1.779	-1.760	-1.744	-1.728	-1.710	-1.695	-1.679	-1.664	-1.650	-1.635	-1.622	-1.609	-1.596	-1.586	-1.576	-1.565	-1.558	-1.550	-1.542	-1.536	-1.532	-1.528	-1.525	-1.524	-1.522	-1.524	-1.524	-1.526	-1.529	-1.534	-1.539	-1.545	-1.552	-1.560	-1.569	-1.578	-1.588	-1.598	-1.609	-1.621	-1.632	-1.645	-1.658	-1.671	-1.682	-1.696	-1.709	-1.722	-1.735	-1.748	-1.761	-1.774	-1.785	-1.796	-1.806	-1.816	-1.826	-1.835	-1.844	-1.851	-1.856	-1.862	-1.868	-1.871	-1.874	-1.875	-1.876	-1.876	-1.874	-1.872	-1.869	-1.864	-1.858	-1.851	-1.844	-1.835	-1.825	-1.815	-1.804	-1.791	-1.779	-1.764	-1.750	-1.735	-1.719	-1.704	-1.686	-1.669	-1.651	-1.632	-1.615	-1.596	-1.578	-1.559	-1.539	-1.521	-1.501	-1.484	-1.465	-1.448	-1.430	-1.412	-1.395	-1.379	-1.362	-1.348	-1.332	-1.318	-1.304	-1.291	-1.279	-1.268	-1.256	-1.248	-1.238	-1.229	-1.222	-1.215	-1.209	-1.204	-1.199	-1.196	-1.194	-1.192	-1.191	-1.191	-1.191	-1.194	-1.195	-1.199	-1.202	-1.205	-1.210	-1.216	-1.221	-1.229	-1.236	-1.242	-1.252	-1.260	-1.269	-1.280	-1.289	-1.299	-1.310	-1.321	-1.331	-1.344	-1.355	-1.368	-1.380	-1.392	-1.405	-1.418	-1.430	-1.442	-1.456	-1.469	-1.481	-1.496	-1.508	-1.521	-1.535	-1.548	-1.560	-1.574	-1.586	-1.599	-1.611	-1.624	-1.636	-1.648	-1.660	-1.671	-1.681	-1.691	-1.702	-1.711	-1.721	-1.730	-1.739	-1.746	-1.754	-1.760	-1.766	-1.772	-1.778	-1.781	-1.785	-1.789	-1.791	-1.792	-1.792	-1.792	-1.792	-1.792	-1.790	-1.788	-1.785	-1.780	-1.776	-1.771	-1.765	-1.759	-1.751	-1.744	-1.736	-1.726	-1.718	-1.709	-1.698	-1.688	-1.678	-1.666	-1.654	-1.644	-1.631	-1.620	-1.609	-1.598	-1.585	-1.574	-1.564	-1.552	-1.542	-1.532	-1.522	-1.514	-1.506	-1.498	-1.490	-1.484	-1.478	-1.472	-1.469	-1.464	-1.462	-1.460	-1.459	-1.459	-1.460	-1.461	-1.464	-1.468	-1.472	-1.478	-1.484	-1.491	-1.500	-1.509	-1.518	-1.529	-1.540	-1.552	-1.565	-1.579	-1.591	-1.606	-1.622	-1.638	-1.654	-1.670	-1.688	-1.704	-1.720	-1.738	-1.755	-1.771	-1.789	-1.805	-1.822	-1.838	-1.854	-1.870	-1.885	-1.899	-1.914	-1.928	-1.939	-1.950	-1.962	-1.971	-1.981	-1.989	-1.996	-2.002	-2.009	-2.011	-2.015	-2.016	-2.018	-2.016	-2.015	-2.011	-2.006	-2.002	-1.995	-1.986	-1.978	-1.968	-1.955	-1.942	-1.929	-1.914	-1.898	-1.880	-1.862	-1.842	-1.822	-1.801	-1.779	-1.756	-1.732	-1.709	-1.684	-1.659	-1.632	-1.606	-1.580	-1.552	-1.525	-1.498	-1.469	-1.441	-1.414	-1.385	-1.358	-1.330	-1.302	-1.276	-1.250	-1.224	-1.199	-1.172	-1.149	-1.124	-1.101	-1.079	-1.058	-1.036	-1.016	-0.996	-0.979	-0.960	-0.945	-0.930	-0.915	-0.901	-0.890	-0.879	-0.869	-0.860	-0.852	-0.846	-0.841	-0.836	-0.834	-0.831	-0.830	-0.830	-0.831	-0.832	-0.835	-0.839	-0.842	-0.849	-0.855	-0.861	-0.869	-0.878	-0.888	-0.896	-0.906	-0.916	-0.928	-0.939	-0.951	-0.964	-0.976	-0.989	-1.001	-1.015	-1.029	-1.044	-1.058	-1.071	-1.086	-1.100	-1.114	-1.128	-1.142	-1.158	-1.171	-1.185	-1.199	-1.212	-1.225	-1.239	-1.252	-1.264	-1.278	-1.289	-1.301	-1.314	-1.326	-1.338	-1.349	-1.360	-1.370	-1.380	-1.391	-1.400	-1.410	-1.419	-1.428	-1.438	-1.446	-1.455	-1.462	-1.470	-1.478	-1.484	-1.491	-1.499	-1.504	-1.510	-1.515	-1.520	-1.526	-1.531	-1.536	-1.540	-1.544	-1.549	-1.552	-1.555	-1.559	-1.562	-1.565	-1.568	-1.570	-1.572	-1.574	-1.576	-1.578	-1.579	-1.581	-1.581	-1.582	-1.584	-1.585	-1.585	-1.586	-1.588	-1.589	-1.589	-1.590	-1.591	-1.591	-1.591	-1.592	-1.592	-1.594	-1.595	-1.596	-1.598	-1.598	-1.599	-1.599	-1.600	-1.600	-1.601	-1.602	-1.602	-1.604	-1.604	-1.605	-1.605	-1.606	-1.606	-1.608	-1.608	-1.608	-1.608	-1.609	-1.609	-1.608	-1.609	-1.608	-1.606	-1.606	-1.604	-1.602	-1.601	-1.599	-1.596	-1.594	-1.590	-1.588	-1.581	-1.578	-1.572	-1.568	-1.561	-1.555	-1.549	-1.542	-1.534	-1.525	-1.516	-1.506	-1.498	-1.486	-1.475	-1.464	-1.450	-1.439	-1.424	-1.410	-1.396	-1.381	-1.366	-1.350	-1.334	-1.316	-1.299	-1.282	-1.264	-1.246	-1.228	-1.209	-1.190	-1.171	-1.152	-1.132	-1.115	-1.096	-1.078	-1.060	-1.042	-1.025	-1.008	-0.991	-0.975	-0.960	-0.945	-0.930	-0.918	-0.905	-0.894	-0.882	-0.874	-0.865	-0.858	-0.852	-0.846	-0.842	-0.841	-0.839	-0.841	-0.842	-0.845	-0.851	-0.858	-0.865	-0.875	-0.888	-0.899	-0.914	-0.929	-0.946	-0.966	-0.986	-1.009	-1.031	-1.056	-1.082	-1.109	-1.138	-1.168	-1.198	-1.229	-1.262	-1.296	-1.331	-1.368	-1.404	-1.440	-1.479	-1.516	-1.555	-1.594	-1.634	-1.672	-1.714	-1.752	-1.794	-1.832	-1.872	-1.911	-1.950	-1.989	-2.026	-2.064	-2.100	-2.135	-2.171	-2.205	-2.238	-2.271	-2.302	-2.332	-2.362	-2.390	-2.416	-2.442	-2.468	-2.490	-2.512	-2.532	-2.552	-2.570	-2.586	-2.601	-2.616	-2.628	-2.640	-2.649	-2.658	-2.665	-2.670	-2.675	-2.678	-2.680	-2.681	-2.681	-2.680	-2.678	-2.675	-2.669	-2.664	-2.658	-2.651	-2.642	-2.634	-2.624	-2.615	-2.604	-2.591	-2.580	-2.568	-2.555	-2.541	-2.529	-2.515	-2.501	-2.488	-2.472	-2.459	-2.445	-2.431	-2.418	-2.404	-2.390	-2.378	-2.365	-2.352	-2.341	-2.330	-2.320	-2.309	-2.299	-2.291	-2.282	-2.275	-2.268	-2.262	-2.256	-2.251	-2.248	-2.244	-2.241	-2.240	-2.239	-2.238	-2.236	-2.239	-2.238	-2.240	-2.242	-2.244	-2.246	-2.249	-2.252	-2.256	-2.259	-2.262	-2.266	-2.270	-2.274	-2.276	-2.279	-2.280	-2.282	-2.284	-2.285	-2.285	-2.284	-2.281	-2.280	-2.278	-2.272	-2.268	-2.261	-2.252	-2.245	-2.236	-2.225	-2.212	-2.200	-2.186	-2.170	-2.155	-2.138	-2.119	-2.099	-2.079	-2.056	-2.034	-2.010	-1.986	-1.961	-1.935	-1.909	-1.881	-1.854	-1.825	-1.796	-1.768	-1.739	-1.709	-1.681	-1.651	-1.622	-1.594	-1.566	-1.539	-1.511	-1.485	-1.459	-1.435	-1.411	-1.388	-1.365	-1.344	-1.324	-1.305	-1.286	-1.271	-1.255	-1.241	-1.229	-1.216	-1.206	-1.198	-1.190	-1.184	-1.179	-1.174	-1.171	-1.170	-1.170	-1.171	-1.172	-1.175	-1.178	-1.182	-1.189	-1.194	-1.200	-1.208	-1.215	-1.222	-1.230	-1.239	-1.248	-1.256	-1.266	-1.275	-1.284	-1.292	-1.301	-1.309	-1.316	-1.324	-1.331	-1.336	-1.341	-1.346	-1.351	-1.354	-1.356	-1.359	-1.359	-1.359	-1.358	-1.356	-1.354	-1.350	-1.345	-1.339	-1.332	-1.325	-1.318	-1.308	-1.299	-1.288	-1.275	-1.262	-1.249	-1.234	-1.220	-1.204	-1.189	-1.171	-1.154	-1.136	-1.118	-1.098	-1.079	-1.059	-1.039	-1.019	-0.998	-0.976	-0.956	-0.935	-0.915	-0.894	-0.871	-0.850	-0.830	-0.809	-0.788	-0.768	-0.746	-0.726	-0.708	-0.688	-0.669	-0.650	-0.631	-0.614	-0.595	-0.579	-0.562	-0.546	-0.530	-0.515	-0.500	-0.486	-0.472	-0.459	-0.448	-0.435	-0.422	-0.412	-0.401	-0.391	-0.382	-0.374	-0.366	-0.359	-0.351	-0.344	-0.339	-0.332	-0.328	-0.322	-0.318	-0.315	-0.311	-0.308	-0.306	-0.302	-0.301	-0.299	-0.298	-0.296	-0.295	-0.294	-0.294	-0.294	-0.294	-0.292	-0.292	-0.292	-0.292	-0.292	-0.292	-0.292	-0.291	-0.292	-0.292	-0.291	-0.291	-0.290	-0.290	-0.289	-0.288	-0.285	-0.285	-0.281	-0.280	-0.278	-0.275	-0.272	-0.268	-0.265	-0.260	-0.258	-0.252	-0.246	-0.242	-0.238	-0.231	-0.225	-0.218	-0.211	-0.204	-0.198	-0.189	-0.181	-0.172	-0.165	-0.155	-0.146	-0.138	-0.128	-0.118	-0.109	-0.098	-0.089	-0.079	-0.069	-0.059	-0.049	-0.040	-0.030	-0.020	-0.011	-0.002	0.008	0.016	0.025	0.032	0.041	0.049	0.056	0.064	0.070	0.076	0.082	0.088	0.090	0.095	0.098	0.100	0.101	0.102	0.102	0.101	0.100	0.098	0.095	0.091	0.085	0.080	0.074	0.066	0.058	0.048	0.038	0.028	0.015	0.001	-0.012	-0.026	-0.042	-0.059	-0.075	-0.094	-0.112	-0.131	-0.151	-0.171	-0.194	-0.214	-0.236	-0.259	-0.281	-0.305	-0.329	-0.352	-0.376	-0.400	-0.425	-0.448	-0.472	-0.495	-0.520	-0.542	-0.566	-0.588	-0.610	-0.631	-0.652	-0.672	-0.692	-0.711	-0.729	-0.746	-0.762	-0.778	-0.792	-0.808	-0.820	-0.831	-0.842	-0.854	-0.862	-0.870	-0.878	-0.884	-0.889	-0.894	-0.895	-0.899	-0.900	-0.900	-0.900	-0.899	-0.896	-0.894	-0.890	-0.885	-0.880	-0.875	-0.868	-0.861	-0.854	-0.846	-0.839	-0.829	-0.821	-0.811	-0.802	-0.792	-0.784	-0.774	-0.764	-0.754	-0.745	-0.735	-0.726	-0.715	-0.708	-0.698	-0.689	-0.681	-0.672	-0.665	-0.658	-0.650	-0.645	-0.639	-0.632	-0.628	-0.624	-0.619	-0.615	-0.612	-0.610	-0.609	-0.608	-0.606	-0.605	-0.606	-0.606	-0.608	-0.610	-0.611	-0.615	-0.619	-0.622	-0.628	-0.632	-0.639	-0.644	-0.651	-0.658	-0.665	-0.674	-0.682	-0.690	-0.700	-0.709	-0.719	-0.729	-0.740	-0.750	-0.761	-0.771	-0.782	-0.794	-0.805	-0.816	-0.828	-0.838	-0.850	-0.861	-0.871	-0.881	-0.892	-0.902	-0.912	-0.921	-0.931	-0.940	-0.949	-0.956	-0.964	-0.971	-0.976	-0.982	-0.988	-0.991	-0.996	-0.999	-1.002	-1.004	-1.005	-1.005	-1.005	-1.004	-1.002	-1.000	-0.996	-0.992	-0.988	-0.984	-0.976	-0.970	-0.962	-0.955	-0.946	-0.936	-0.926	-0.918	-0.906	-0.894	-0.881	-0.870	-0.858	-0.844	-0.831	-0.818	-0.802	-0.788	-0.772	-0.758	-0.744	-0.729	-0.712	-0.698	-0.681	-0.665	-0.650	-0.634	-0.619	-0.602	-0.586	-0.571	-0.555	-0.539	-0.522	-0.507	-0.491	-0.476	-0.461	-0.445	-0.430	-0.415	-0.400	-0.384	-0.369	-0.354	-0.339	-0.324	-0.308	-0.292	-0.278	-0.262	-0.248	-0.231	-0.216	-0.200	-0.186	-0.170	-0.155	-0.140	-0.125	-0.109	-0.092	-0.078	-0.061	-0.048	-0.031	-0.015	0.000	0.015	0.032	0.048	0.061	0.078	0.094	0.108	0.124	0.139	0.154	0.169	0.182	0.198	0.211	0.225	0.240	0.252	0.266	0.280	0.292	0.305	0.318	0.330	0.342	0.352	0.364	0.375	0.385	0.395	0.405	0.414	0.422	0.431	0.439	0.446	0.454	0.461	0.468	0.472	0.478	0.482	0.488	0.491	0.494	0.498	0.500	0.501	0.502	0.504	0.504	0.504	0.502	0.500	0.498	0.495	0.491	0.488	0.482	0.476	0.470	0.464	0.455	0.445	0.436	0.425	0.415	0.402	0.389	0.376	0.360	0.346	0.330	0.312	0.295	0.276	0.258	0.238	0.216	0.195	0.174	0.150	0.128	0.104	0.080	0.055	0.031	0.006	-0.019	-0.045	-0.070	-0.095	-0.121	-0.145	-0.170	-0.196	-0.219	-0.244	-0.266	-0.289	-0.310	-0.331	-0.351	-0.371	-0.390	-0.406	-0.421	-0.436	-0.451	-0.462	-0.474	-0.484	-0.492	-0.499	-0.505	-0.507	-0.511	-0.511	-0.511	-0.509	-0.505	-0.500	-0.495	-0.486	-0.478	-0.468	-0.455	-0.442	-0.430	-0.415	-0.398	-0.381	-0.364	-0.346	-0.326	-0.306	-0.288	-0.266	-0.246	-0.224	-0.204	-0.181	-0.160	-0.139	-0.119	-0.098	-0.078	-0.056	-0.038	-0.018	0.000	0.019	0.036	0.051	0.066	0.082	0.096	0.109	0.120	0.131	0.142	0.150	0.159	0.165	0.171	0.176	0.181	0.182	0.186	0.188	0.188	0.186	0.185	0.182	0.180	0.175	0.171	0.165	0.160	0.152	0.145	0.138	0.129	0.121	0.112	0.102	0.092	0.082	0.072	0.061	0.050	0.040	0.029	0.018	0.006	-0.005	-0.016	-0.029	-0.039	-0.051	-0.062	-0.075	-0.086	-0.098	-0.109	-0.120	-0.130	-0.141	-0.151	-0.164	-0.174	-0.184	-0.194	-0.204	-0.212	-0.222	-0.231	-0.241	-0.251	-0.259	-0.268	-0.276	-0.284	-0.291	-0.299	-0.306	-0.312	-0.320	-0.326	-0.332	-0.338	-0.344	-0.349	-0.354	-0.358	-0.361	-0.366	-0.369	-0.372	-0.376	-0.379	-0.380	-0.382	-0.385	-0.386	-0.389	-0.389	-0.389	-0.390	-0.390	-0.390	-0.390	-0.390	-0.389	-0.388	-0.386	-0.385	-0.384	-0.382	-0.380	-0.379	-0.376	-0.374	-0.372	-0.370	-0.368	-0.365	-0.362	-0.361	-0.360	-0.358	-0.355	-0.354	-0.352	-0.351	-0.350	-0.348	-0.348	-0.346	-0.345	-0.346	-0.346	-0.346	-0.348	-0.348	-0.349	-0.351	-0.351	-0.354	-0.356	-0.360	-0.362	-0.368	-0.370	-0.375	-0.379	-0.384	-0.389	-0.394	-0.399	-0.405	-0.411	-0.418	-0.424	-0.430	-0.439	-0.445	-0.452	-0.459	-0.466	-0.474	-0.482	-0.489	-0.496	-0.504	-0.511	-0.518	-0.525	-0.531	-0.538	-0.544	-0.550	-0.556	-0.562	-0.568	-0.572	-0.576	-0.580	-0.584	-0.588	-0.589	-0.591	-0.594	-0.594	-0.594	-0.592	-0.592	-0.590	-0.589	-0.586	-0.582	-0.579	-0.574	-0.569	-0.564	-0.559	-0.551	-0.544	-0.536	-0.528	-0.520	-0.511	-0.501	-0.492	-0.482	-0.472	-0.461	-0.451	-0.441	-0.430	-0.420	-0.409	-0.399	-0.388	-0.378	-0.366	-0.356	-0.348	-0.338	-0.328	-0.320	-0.311	-0.304	-0.296	-0.289	-0.284	-0.278	-0.272	-0.269	-0.265	-0.262	-0.260	-0.260	-0.260	-0.260	-0.261	-0.262	-0.265	-0.269	-0.274	-0.279	-0.285	-0.291	-0.299	-0.308	-0.316	-0.326	-0.336	-0.348	-0.359	-0.372	-0.384	-0.399	-0.412	-0.428	-0.444	-0.459	-0.475	-0.491	-0.510	-0.526	-0.544	-0.561	-0.579	-0.598	-0.615	-0.634	-0.651	-0.670	-0.689	-0.706	-0.725	-0.742	-0.761	-0.778	-0.796	-0.812	-0.830	-0.846	-0.861	-0.878	-0.892	-0.908	-0.921	-0.935	-0.949	-0.961	-0.974	-0.986	-0.996	-1.006	-1.016	-1.026	-1.035	-1.041	-1.050	-1.056	-1.062	-1.068	-1.072	-1.075	-1.079	-1.081	-1.082	-1.084	-1.084	-1.084	-1.081	-1.080	-1.078	-1.074	-1.070	-1.065	-1.060	-1.055	-1.049	-1.040	-1.032	-1.024	-1.015	-1.005	-0.995	-0.984	-0.972	-0.961	-0.949	-0.936	-0.924	-0.909	-0.895	-0.880	-0.865	-0.849	-0.834	-0.818	-0.801	-0.784	-0.769	-0.751	-0.734	-0.716	-0.698	-0.680	-0.662	-0.644	-0.625	-0.608	-0.589	-0.571	-0.554	-0.536	-0.518	-0.500	-0.482	-0.465	-0.449	-0.430	-0.414	-0.398	-0.381	-0.365	-0.350	-0.334	-0.318	-0.302	-0.288	-0.272	-0.258	-0.244	-0.229	-0.215	-0.201	-0.186	-0.172	-0.160	-0.146	-0.134	-0.120	-0.108	-0.092	-0.080	-0.068	-0.054	-0.041	-0.028	-0.015	-0.001	0.012	0.026	0.040	0.054	0.068	0.081	0.096	0.110	0.124	0.139	0.154	0.169	0.184	0.199	0.214	0.228	0.244	0.259	0.274	0.289	0.304	0.319	0.332	0.348	0.361	0.375	0.389	0.402	0.414	0.426	0.439	0.450	0.460	0.470	0.479	0.488	0.496	0.502	0.507	0.514	0.518	0.521	0.524	0.525	0.526	0.525	0.524	0.520	0.516	0.511	0.505	0.498	0.489	0.479	0.469	0.458	0.445	0.430	0.415	0.400	0.382	0.365	0.346	0.326	0.305	0.284	0.262	0.238	0.214	0.190	0.165	0.139	0.111	0.085	0.058	0.029	0.000	-0.029	-0.056	-0.086	-0.115	-0.145	-0.175	-0.205	-0.234	-0.265	-0.294	-0.324	-0.352	-0.382	-0.411	-0.441	-0.469	-0.498	-0.525	-0.554	-0.580	-0.606	-0.632	-0.659	-0.684	-0.708	-0.731	-0.755	-0.779	-0.801	-0.822	-0.844	-0.865	-0.884	-0.904	-0.922	-0.941	-0.958	-0.975	-0.991	-1.006	-1.021	-1.035	-1.049	-1.061	-1.074	-1.085	-1.095	-1.105	-1.115	-1.124	-1.132	-1.140	-1.146	-1.152	-1.159	-1.162	-1.168	-1.171	-1.175	-1.176	-1.178	-1.180	-1.180	-1.179	-1.180	-1.178	-1.178	-1.174	-1.172	-1.169	-1.164	-1.160	-1.155	-1.150	-1.142	-1.136	-1.130	-1.122	-1.114	-1.105	-1.098	-1.088	-1.079	-1.069	-1.059	-1.048	-1.036	-1.025	-1.014	-1.001	-0.989	-0.976	-0.964	-0.951	-0.938	-0.924	-0.910	-0.896	-0.881	-0.866	-0.852	-0.838	-0.822	-0.808	-0.791	-0.776	-0.760	-0.745	-0.729	-0.712	-0.695	-0.679	-0.662	-0.645	-0.629	-0.610	-0.594	-0.575	-0.556	-0.539	-0.519	-0.500	-0.481	-0.461	-0.441	-0.420	-0.399	-0.378	-0.355	-0.332	-0.311	-0.288	-0.262	-0.239	-0.214	-0.189	-0.161	-0.135	-0.109	-0.080	-0.051	-0.022	0.008	0.038	0.068	0.099	0.130	0.162	0.196	0.229	0.261	0.296	0.329	0.364	0.400	0.435	0.470	0.506	0.541	0.578	0.612	0.649	0.685	0.721	0.756	0.791	0.828	0.862	0.898	0.931	0.965	0.999	1.032	1.066	1.099	1.130	1.162	1.192	1.224	1.254	1.284	1.311	1.340	1.366	1.395	1.421	1.446	1.471	1.495	1.519	1.542	1.565	1.588	1.609	1.630	1.651	1.670	1.690	1.709	1.729	1.746	1.765	1.782	1.800	1.818	1.835	1.852	1.870	1.885	1.902	1.920	1.936	1.951	1.969	1.985	2.001	2.018	2.034	2.050	2.066	2.084	2.100	2.116	2.132	2.149	2.166	2.184	2.200	2.216	2.235	2.251	2.268	2.285	2.301	2.320	2.335	2.352	2.370	2.386	2.404	2.421	2.436	2.454	2.471	2.486	2.504	2.519	2.535	2.551	2.568	2.582	2.599	2.614	2.630	2.644	2.659	2.674	2.689	2.702	2.718	2.732	2.746	2.760	2.774	2.788	2.802	2.815	2.829	2.842	2.856	2.869	2.882	2.896	2.909	2.922	2.936	2.949	2.962	2.975	2.990	3.002	3.016	3.029	3.042	3.055	3.069	3.081	3.095	3.108	3.120	3.132	3.145	3.158	3.170	3.181	3.194	3.206	3.218	3.228	3.239	3.250	3.259	3.269	3.278	3.288	3.295	3.304	3.311	3.316	3.324	3.329	3.334	3.336	3.340	3.342	3.344	3.344	3.344	3.342	3.340	3.336	3.332	3.328	3.321	3.314	3.305	3.295	3.285	3.274	3.261	3.246	3.232	3.218	3.200	3.182	3.164	3.144	3.122	3.101	3.079	3.054	3.030	3.004	2.978	2.950	2.921	2.894	2.864	2.832	2.802	2.770	2.739	2.706	2.672	2.640	2.606	2.572	2.538	2.504	2.469	2.432	2.399	2.364	2.329	2.295	2.259	2.224	2.190	2.158	2.122	2.090	2.056	2.024	1.992	1.960	1.930	1.899	1.869	1.840	1.810	1.782	1.755	1.730	1.704	1.679	1.654	1.631	1.609	1.588	1.566	1.546	1.528	1.509	1.492	1.476	1.461	1.448	1.434	1.422	1.411	1.401	1.392	1.385	1.379	1.372	1.368	1.364	1.361	1.360	1.359	1.359	1.361	1.362	1.366	1.371	1.376	1.381	1.389	1.396	1.406	1.415	1.425	1.436	1.449	1.461	1.475	1.489	1.502	1.519	1.534	1.551	1.566	1.584	1.601	1.619	1.639	1.658	1.675	1.694	1.715	1.735	1.754	1.774	1.795	1.815	1.835	1.855	1.875	1.895	1.916	1.936	1.958	1.976	1.996	2.016	2.036	2.056	2.076	2.096	2.116	2.134	2.154	2.172	2.191	2.210	2.230	2.249	2.268	2.286	2.304	2.321	2.340	2.358	2.376	2.392	2.410	2.426	2.444	2.461	2.476	2.492	2.509	2.524	2.539	2.555	2.570	2.584	2.599	2.612	2.626	2.639	2.651	2.665	2.676	2.688	2.699	2.710	2.720	2.730	2.739	2.748	2.755	2.764	2.771	2.778	2.784	2.790	2.796	2.801	2.805	2.809	2.812	2.815	2.819	2.821	2.822	2.825	2.826	2.828	2.829	2.829	2.829	2.829	2.830	2.830	2.829	2.829	2.829	2.829	2.828	2.828	2.828	2.826	2.828	2.828	2.828	2.828	2.828	2.828	2.828	2.828	2.829	2.829	2.830	2.831	2.831	2.832	2.832	2.834	2.834	2.834	2.834	2.835	2.834	2.834	2.834	2.832	2.831	2.829	2.826	2.824	2.820	2.816	2.811	2.806	2.800	2.794	2.785	2.776	2.766	2.756	2.744	2.732	2.719	2.704	2.688	2.671	2.654	2.635	2.615	2.594	2.572	2.549	2.525	2.500	2.472	2.445	2.416	2.386	2.356	2.325	2.291	2.258	2.224	2.189	2.152	2.115	2.079	2.040	2.001	1.961	1.921	1.880	1.840	1.798	1.756	1.712	1.670	1.628	1.585	1.541	1.499	1.454	1.410	1.368	1.324	1.280	1.236	1.192	1.149	1.106	1.064	1.020	0.978	0.936	0.894	0.852	0.810	0.770	0.729	0.689	0.650	0.610	0.571	0.535	0.496	0.460	0.425	0.389	0.355	0.321	0.288	0.256	0.224	0.192	0.162	0.134	0.105	0.078	0.051	0.025	-0.001	-0.025	-0.049	-0.072	-0.094	-0.115	-0.135	-0.155	-0.174	-0.191	-0.210	-0.226	-0.241	-0.256	-0.270	-0.285	-0.298	-0.311	-0.324	-0.336	-0.348	-0.359	-0.370	-0.381	-0.392	-0.402	-0.414	-0.424	-0.435	-0.446	-0.459	-0.471	-0.482	-0.496	-0.509	-0.522	-0.538	-0.554	-0.570	-0.588	-0.605	-0.625	-0.646	-0.668	-0.691	-0.715	-0.741	-0.769	-0.798	-0.828	-0.860	-0.892	-0.928	-0.965	-1.004	-1.044	-1.086	-1.130	-1.175	-1.222	-1.271	-1.322	-1.375	-1.429	-1.485	-1.542	-1.600	-1.661	-1.722	-1.785	-1.851	-1.915	-1.982	-2.051	-2.119	-2.189	-2.259	-2.330	-2.402	-2.475	-2.548	-2.620	-2.692	-2.766	-2.839	-2.911	-2.984	-3.056	-3.128	-3.199	-3.268	-3.338	-3.406	-3.474	-3.540	-3.605	-3.669	-3.731	-3.792	-3.851	-3.910	-3.966	-4.020	-4.072	-4.124	-4.171	-4.219	-4.264	-4.308	-4.350	-4.389	-4.426	-4.461	-4.495	-4.526	-4.555	-4.584	-4.610	-4.634	-4.656	-4.678	-4.696	-4.714	-4.729	-4.745	-4.758	-4.770	-4.780	-4.791	-4.799	-4.808	-4.814	-4.820	-4.825	-4.830	-4.835	-4.838	-4.840	-4.844	-4.846	-4.848	-4.851	-4.852	-4.855	-4.856	-4.860	-4.861	-4.864	-4.869	-4.871	-4.875	-4.879	-4.884	-4.889	-4.894	-4.900	-4.906	-4.912	-4.920	-4.929	-4.938	-4.946	-4.955	-4.964	-4.974	-4.985	-4.995	-5.005	-5.016	-5.028	-5.040	-5.051	-5.062	-5.074	-5.085	-5.096	-5.109	-5.120	-5.130	-5.141	-5.151	-5.161	-5.171	-5.180	-5.189	-5.196	-5.204	-5.211	-5.218	-5.224	-5.228	-5.232	-5.236	-5.240	-5.242	-5.244	-5.244	-5.245	-5.244	-5.242	-5.241	-5.239	-5.236	-5.232	-5.229	-5.222	-5.218	-5.211	-5.205	-5.199	-5.191	-5.184	-5.176	-5.168	-5.160	-5.151	-5.141	-5.134	-5.124	-5.115	-5.108	-5.099	-5.090	-5.081	-5.072	-5.065	-5.058	-5.051	-5.044	-5.036	-5.030	-5.024	-5.018	-5.011	-5.008	-5.002	-4.998	-4.992	-4.990	-4.986	-4.982	-4.980	-4.978	-4.975	-4.971	-4.969	-4.968	-4.964	-4.962	-4.960	-4.959	-4.956	-4.954	-4.952	-4.950	-4.948	-4.944	-4.941	-4.939	-4.935	-4.931	-4.928	-4.924	-4.919	-4.912	-4.908	-4.902	-4.895	-4.889	-4.880	-4.872	-4.865	-4.856	-4.848	-4.839	-4.829	-4.820	-4.810	-4.801	-4.790	-4.779	-4.769	-4.758	-4.748	-4.736	-4.726	-4.716	-4.705	-4.694	-4.684	-4.675	-4.665	-4.656	-4.646	-4.638	-4.630	-4.621	-4.614	-4.608	-4.601	-4.595	-4.590	-4.584	-4.580	-4.576	-4.572	-4.570	-4.568	-4.566	-4.565	-4.564	-4.562	-4.562	-4.562	-4.564	-4.565	-4.566	-4.568	-4.570	-4.572	-4.574	-4.576	-4.579	-4.581	-4.582	-4.584	-4.586	-4.588	-4.590	-4.590	-4.591	-4.591	-4.591	-4.591	-4.591	-4.589	-4.586	-4.584	-4.581	-4.578	-4.572	-4.566	-4.561	-4.555	-4.548	-4.540	-4.532	-4.522	-4.514	-4.502	-4.492	-4.480	-4.469	-4.458	-4.445	-4.431	-4.418	-4.405	-4.390	-4.378	-4.362	-4.349	-4.334	-4.319	-4.304	-4.291	-4.276	-4.261	-4.246	-4.232	-4.219	-4.205	-4.191	-4.179	-4.165	-4.152	-4.140	-4.129	-4.118	-4.106	-4.095	-4.085	-4.075	-4.066	-4.058	-4.050	-4.041	-4.034	-4.026	-4.021	-4.014	-4.008	-4.003	-3.996	-3.991	-3.986	-3.981	-3.976	-3.971	-3.968	-3.962	-3.958	-3.952	-3.948	-3.942	-3.938	-3.931	-3.926	-3.920	-3.915	-3.909	-3.901	-3.894	-3.886	-3.878	-3.870	-3.861	-3.852	-3.842	-3.832	-3.822	-3.811	-3.799	-3.788	-3.775	-3.761	-3.749	-3.735	-3.721	-3.705	-3.691	-3.676	-3.660	-3.645	-3.629	-3.612	-3.595	-3.579	-3.562	-3.545	-3.528	-3.510	-3.492	-3.475	-3.458	-3.440	-3.422	-3.405	-3.388	-3.371	-3.354	-3.336	-3.320	-3.302	-3.286	-3.271	-3.255	-3.240	-3.225	-3.210	-3.196	-3.182	-3.168	-3.155	-3.141	-3.130	-3.118	-3.105	-3.095	-3.084	-3.072	-3.064	-3.054	-3.044	-3.035	-3.026	-3.019	-3.011	-3.004	-2.996	-2.990	-2.984	-2.978	-2.972	-2.968	-2.962	-2.958	-2.952	-2.948	-2.944	-2.940	-2.936	-2.932	-2.929	-2.924	-2.921	-2.918	-2.914	-2.909	-2.904	-2.900	-2.896	-2.891	-2.886	-2.881	-2.876	-2.870	-2.864	-2.858	-2.851	-2.844	-2.838	-2.830	-2.822	-2.812	-2.805	-2.795	-2.788	-2.778	-2.768	-2.756	-2.746	-2.735	-2.724	-2.711	-2.699	-2.686	-2.674	-2.660	-2.645	-2.632	-2.618	-2.604	-2.589	-2.574	-2.559	-2.544	-2.529	-2.514	-2.499	-2.484	-2.469	-2.454	-2.439	-2.425	-2.410	-2.395	-2.381	-2.368	-2.355	-2.340	-2.329	-2.315	-2.304	-2.292	-2.281	-2.270	-2.260	-2.250	-2.241	-2.232	-2.224	-2.216	-2.209	-2.201	-2.196	-2.190	-2.184	-2.180	-2.176	-2.172	-2.170	-2.168	-2.166	-2.165	-2.165	-2.165	-2.165	-2.165	-2.168	-2.169	-2.170	-2.174	-2.176	-2.179	-2.181	-2.186	-2.190	-2.194	-2.199	-2.202	-2.208	-2.212	-2.218	-2.222	-2.228	-2.232	-2.238	-2.241	-2.245	-2.249	-2.252	-2.256	-2.260	-2.262	-2.264	-2.265	-2.266	-2.266	-2.266	-2.265	-2.264	-2.261	-2.259	-2.254	-2.250	-2.245	-2.239	-2.231	-2.225	-2.216	-2.206	-2.198	-2.186	-2.175	-2.164	-2.149	-2.136	-2.121	-2.106	-2.091	-2.076	-2.059	-2.041	-2.024	-2.005	-1.986	-1.968	-1.949	-1.930	-1.911	-1.891	-1.871	-1.852	-1.834	-1.814	-1.795	-1.778	-1.759	-1.742	-1.726	-1.710	-1.694	-1.679	-1.666	-1.652	-1.641	-1.629	-1.619	-1.610	-1.604	-1.596	-1.590	-1.586	-1.582	-1.580	-1.579	-1.579	-1.580	-1.581	-1.585	-1.590	-1.596	-1.602	-1.610	-1.618	-1.628	-1.638	-1.649	-1.660	-1.671	-1.685	-1.698	-1.711	-1.725	-1.738	-1.752	-1.768	-1.781	-1.795	-1.809	-1.824	-1.836	-1.849	-1.862	-1.874	-1.886	-1.896	-1.905	-1.914	-1.922	-1.930	-1.936	-1.941	-1.946	-1.949	-1.951	-1.951	-1.951	-1.950	-1.946	-1.942	-1.936	-1.930	-1.922	-1.912	-1.902	-1.891	-1.879	-1.865	-1.850	-1.834	-1.818	-1.800	-1.781	-1.762	-1.741	-1.721	-1.700	-1.678	-1.655	-1.632	-1.609	-1.586	-1.562	-1.538	-1.515	-1.491	-1.468	-1.442	-1.420	-1.396	-1.374	-1.351	-1.330	-1.309	-1.288	-1.269	-1.249	-1.231	-1.214	-1.196	-1.180	-1.166	-1.152	-1.139	-1.128	-1.116	-1.106	-1.099	-1.090	-1.082	-1.079	-1.072	-1.070	-1.068	-1.065	-1.065	-1.065	-1.068	-1.069	-1.071	-1.076	-1.081	-1.086	-1.092	-1.100	-1.108	-1.116	-1.125	-1.134	-1.145	-1.155	-1.166	-1.178	-1.189	-1.201	-1.212	-1.226	-1.238	-1.250	-1.264	-1.276	-1.290	-1.304	-1.316	-1.329	-1.341	-1.356	-1.369	-1.381	-1.394	-1.406	-1.419	-1.431	-1.442	-1.455	-1.465	-1.478	-1.489	-1.500	-1.509	-1.520	-1.529	-1.539	-1.548	-1.556	-1.564	-1.572	-1.579	-1.586	-1.592	-1.598	-1.604	-1.608	-1.611	-1.616	-1.619	-1.622	-1.624	-1.625	-1.626	-1.628	-1.626	-1.626	-1.625	-1.622	-1.621	-1.618	-1.615	-1.610	-1.606	-1.600	-1.595	-1.589	-1.581	-1.575	-1.566	-1.558	-1.550	-1.541	-1.531	-1.521	-1.511	-1.501	-1.490	-1.480	-1.470	-1.459	-1.448	-1.438	-1.426	-1.416	-1.406	-1.396	-1.388	-1.378	-1.368	-1.360	-1.352	-1.345	-1.338	-1.331	-1.325	-1.321	-1.316	-1.312	-1.309	-1.308	-1.306	-1.305	-1.306	-1.308	-1.309	-1.312	-1.315	-1.320	-1.326	-1.332	-1.340	-1.348	-1.356	-1.365	-1.376	-1.388	-1.400	-1.412	-1.425	-1.439	-1.452	-1.466	-1.481	-1.498	-1.511	-1.528	-1.544	-1.559	-1.575	-1.590	-1.606	-1.621	-1.635	-1.651	-1.665	-1.680	-1.694	-1.708	-1.720	-1.731	-1.742	-1.752	-1.762	-1.772	-1.780	-1.788	-1.794	-1.799	-1.802	-1.805	-1.808	-1.809	-1.809	-1.808	-1.804	-1.800	-1.796	-1.790	-1.782	-1.776	-1.766	-1.756	-1.745	-1.734	-1.720	-1.705	-1.690	-1.675	-1.659	-1.641	-1.621	-1.602	-1.582	-1.562	-1.541	-1.519	-1.498	-1.475	-1.451	-1.429	-1.405	-1.381	-1.358	-1.334	-1.309	-1.286	-1.261	-1.238	-1.214	-1.191	-1.169	-1.146	-1.124	-1.101	-1.081	-1.061	-1.040	-1.021	-1.002	-0.984	-0.966	-0.949	-0.934	-0.919	-0.905	-0.891	-0.880	-0.868	-0.858	-0.849	-0.840	-0.832	-0.826	-0.821	-0.816	-0.814	-0.811	-0.811	-0.810	-0.811	-0.812	-0.815	-0.819	-0.822	-0.828	-0.834	-0.840	-0.848	-0.855	-0.864	-0.874	-0.882	-0.892	-0.904	-0.916	-0.926	-0.939	-0.951	-0.965	-0.978	-0.991	-1.005	-1.019	-1.032	-1.048	-1.061	-1.075	-1.089	-1.104	-1.118	-1.132	-1.146	-1.161	-1.176	-1.189	-1.202	-1.216	-1.230	-1.242	-1.255	-1.268	-1.279	-1.291	-1.302	-1.314	-1.325	-1.336	-1.346	-1.356	-1.366	-1.375	-1.385	-1.394	-1.402	-1.410	-1.418	-1.425	-1.432	-1.440	-1.446	-1.451	-1.458	-1.464	-1.469	-1.472	-1.479	-1.482	-1.485	-1.490	-1.494	-1.495	-1.499	-1.501	-1.504	-1.505	-1.508	-1.509	-1.510	-1.511	-1.511	-1.512	-1.512	-1.512	-1.512	-1.511	-1.511	-1.510	-1.510	-1.509	-1.509	-1.506	-1.506	-1.505	-1.504	-1.502	-1.501	-1.500	-1.499	-1.496	-1.496	-1.495	-1.495	-1.492	-1.492	-1.491	-1.491	-1.490	-1.490	-1.490	-1.489	-1.488	-1.489	-1.488	-1.488	-1.488	-1.488	-1.488	-1.489	-1.489	-1.489	-1.488	-1.489	-1.488	-1.489	-1.489	-1.488	-1.488	-1.488	-1.488	-1.488	-1.485	-1.485	-1.484	-1.481	-1.480	-1.478	-1.474	-1.470	-1.466	-1.461	-1.456	-1.451	-1.446	-1.439	-1.432	-1.424	-1.415	-1.406	-1.398	-1.388	-1.376	-1.364	-1.352	-1.339	-1.325	-1.310	-1.295	-1.280	-1.264	-1.245	-1.228	-1.210	-1.191	-1.171	-1.152	-1.132	-1.112	-1.090	-1.069	-1.048	-1.026	-1.004	-0.981	-0.959	-0.938	-0.915	-0.892	-0.871	-0.850	-0.829	-0.808	-0.788	-0.769	-0.749	-0.731	-0.714	-0.698	-0.682	-0.668	-0.654	-0.640	-0.629	-0.619	-0.609	-0.601	-0.595	-0.589	-0.586	-0.582	-0.582	-0.584	-0.585	-0.589	-0.594	-0.601	-0.609	-0.620	-0.631	-0.644	-0.659	-0.676	-0.692	-0.711	-0.734	-0.756	-0.779	-0.804	-0.830	-0.858	-0.885	-0.915	-0.945	-0.978	-1.010	-1.042	-1.078	-1.112	-1.149	-1.184	-1.221	-1.259	-1.295	-1.334	-1.372	-1.411	-1.449	-1.488	-1.525	-1.564	-1.601	-1.639	-1.676	-1.712	-1.749	-1.785	-1.819	-1.852	-1.886	-1.920	-1.951	-1.981	-2.013	-2.041	-2.068	-2.095	-2.120	-2.146	-2.169	-2.191	-2.211	-2.232	-2.250	-2.269	-2.285	-2.300	-2.314	-2.326	-2.336	-2.348	-2.355	-2.364	-2.370	-2.376	-2.380	-2.384	-2.386	-2.388	-2.388	-2.386	-2.385	-2.384	-2.379	-2.375	-2.370	-2.365	-2.358	-2.350	-2.344	-2.335	-2.326	-2.318	-2.306	-2.298	-2.288	-2.276	-2.266	-2.255	-2.244	-2.232	-2.221	-2.209	-2.199	-2.188	-2.176	-2.165	-2.154	-2.144	-2.135	-2.125	-2.115	-2.106	-2.098	-2.090	-2.081	-2.075	-2.068	-2.061	-2.056	-2.051	-2.047	-2.042	-2.039	-2.036	-2.034	-2.033	-2.030	-2.029	-2.029	-2.029	-2.029	-2.030	-2.030	-2.030	-2.031	-2.033	-2.035	-2.036	-2.038	-2.038	-2.038	-2.039	-2.040	-2.040	-2.040	-2.039	-2.038	-2.035	-2.033	-2.029	-2.025	-2.019	-2.014	-2.007	-1.999	-1.991	-1.981	-1.970	-1.959	-1.945	-1.931	-1.916	-1.900	-1.884	-1.865	-1.846	-1.826	-1.804	-1.782	-1.760	-1.735	-1.711	-1.686	-1.660	-1.634	-1.605	-1.578	-1.549	-1.520	-1.490	-1.461	-1.431	-1.402	-1.372	-1.344	-1.314	-1.286	-1.256	-1.229	-1.201	-1.176	-1.149	-1.125	-1.100	-1.076	-1.055	-1.032	-1.012	-0.994	-0.976	-0.959	-0.944	-0.929	-0.916	-0.905	-0.895	-0.886	-0.878	-0.871	-0.866	-0.862	-0.860	-0.859	-0.860	-0.861	-0.862	-0.866	-0.870	-0.875	-0.882	-0.889	-0.896	-0.905	-0.914	-0.924	-0.935	-0.945	-0.956	-0.969	-0.980	-0.991	-1.004	-1.015	-1.029	-1.040	-1.051	-1.062	-1.074	-1.085	-1.094	-1.105	-1.114	-1.122	-1.130	-1.138	-1.144	-1.150	-1.155	-1.160	-1.162	-1.166	-1.168	-1.168	-1.169	-1.169	-1.166	-1.164	-1.160	-1.156	-1.150	-1.145	-1.138	-1.129	-1.120	-1.110	-1.100	-1.090	-1.078	-1.065	-1.052	-1.038	-1.024	-1.008	-0.992	-0.976	-0.959	-0.942	-0.925	-0.908	-0.889	-0.870	-0.851	-0.831	-0.812	-0.794	-0.774	-0.754	-0.735	-0.715	-0.695	-0.676	-0.656	-0.636	-0.618	-0.598	-0.579	-0.559	-0.541	-0.524	-0.505	-0.489	-0.471	-0.454	-0.438	-0.421	-0.406	-0.391	-0.378	-0.362	-0.349	-0.336	-0.324	-0.312	-0.300	-0.289	-0.280	-0.270	-0.260	-0.252	-0.244	-0.236	-0.229	-0.222	-0.216	-0.211	-0.205	-0.200	-0.196	-0.192	-0.189	-0.185	-0.181	-0.179	-0.176	-0.174	-0.172	-0.170	-0.169	-0.166	-0.165	-0.164	-0.161	-0.160	-0.159	-0.158	-0.156	-0.154	-0.151	-0.150	-0.149	-0.146	-0.144	-0.141	-0.138	-0.135	-0.132	-0.128	-0.124	-0.120	-0.115	-0.110	-0.105	-0.100	-0.094	-0.086	-0.080	-0.074	-0.066	-0.059	-0.052	-0.044	-0.036	-0.026	-0.019	-0.009	0.000	0.010	0.020	0.030	0.040	0.050	0.060	0.071	0.081	0.092	0.102	0.114	0.125	0.134	0.144	0.155	0.166	0.176	0.185	0.195	0.205	0.214	0.224	0.232	0.241	0.249	0.256	0.264	0.270	0.276	0.282	0.288	0.292	0.298	0.300	0.304	0.305	0.306	0.308	0.309	0.308	0.305	0.304	0.300	0.296	0.291	0.286	0.279	0.271	0.264	0.255	0.244	0.234	0.221	0.209	0.196	0.181	0.166	0.150	0.132	0.115	0.098	0.079	0.059	0.039	0.019	-0.004	-0.025	-0.046	-0.070	-0.092	-0.115	-0.139	-0.162	-0.186	-0.209	-0.231	-0.256	-0.279	-0.301	-0.324	-0.346	-0.368	-0.389	-0.409	-0.429	-0.448	-0.466	-0.484	-0.501	-0.516	-0.532	-0.546	-0.559	-0.571	-0.582	-0.592	-0.602	-0.610	-0.618	-0.622	-0.628	-0.631	-0.634	-0.636	-0.636	-0.636	-0.635	-0.632	-0.630	-0.625	-0.620	-0.615	-0.609	-0.601	-0.595	-0.586	-0.579	-0.569	-0.560	-0.550	-0.540	-0.530	-0.520	-0.509	-0.499	-0.488	-0.478	-0.466	-0.458	-0.448	-0.438	-0.429	-0.418	-0.410	-0.402	-0.394	-0.385	-0.379	-0.371	-0.365	-0.360	-0.355	-0.350	-0.346	-0.344	-0.341	-0.340	-0.338	-0.336	-0.335	-0.336	-0.338	-0.338	-0.340	-0.340	-0.344	-0.346	-0.350	-0.354	-0.359	-0.362	-0.368	-0.372	-0.379	-0.385	-0.391	-0.398	-0.404	-0.411	-0.419	-0.426	-0.434	-0.441	-0.450	-0.458	-0.466	-0.474	-0.482	-0.490	-0.499	-0.505	-0.512	-0.521	-0.529	-0.536	-0.544	-0.552	-0.559	-0.566	-0.572	-0.580	-0.585	-0.591	-0.598	-0.604	-0.608	-0.614	-0.618	-0.621	-0.626	-0.630	-0.632	-0.635	-0.638	-0.640	-0.641	-0.642	-0.642	-0.642	-0.642	-0.642	-0.641	-0.640	-0.639	-0.635	-0.634	-0.630	-0.626	-0.622	-0.619	-0.614	-0.609	-0.602	-0.598	-0.591	-0.586	-0.579	-0.571	-0.565	-0.558	-0.551	-0.542	-0.535	-0.526	-0.518	-0.510	-0.501	-0.492	-0.484	-0.474	-0.465	-0.455	-0.445	-0.436	-0.425	-0.415	-0.405	-0.396	-0.385	-0.375	-0.365	-0.354	-0.344	-0.334	-0.321	-0.311	-0.300	-0.289	-0.278	-0.266	-0.254	-0.242	-0.231	-0.219	-0.205	-0.192	-0.180	-0.166	-0.152	-0.140	-0.125	-0.111	-0.096	-0.081	-0.068	-0.051	-0.036	-0.020	-0.004	0.012	0.030	0.048	0.065	0.082	0.100	0.119	0.136	0.155	0.174	0.192	0.211	0.231	0.250	0.269	0.288	0.308	0.326	0.346	0.365	0.385	0.402	0.422	0.440	0.459	0.476	0.494	0.511	0.528	0.545	0.562	0.578	0.592	0.609	0.622	0.636	0.650	0.661	0.674	0.685	0.696	0.706	0.716	0.725	0.732	0.741	0.749	0.754	0.759	0.764	0.768	0.771	0.772	0.775	0.776	0.775	0.774	0.772	0.770	0.766	0.762	0.758	0.752	0.746	0.739	0.730	0.721	0.712	0.701	0.689	0.678	0.664	0.650	0.635	0.621	0.604	0.588	0.569	0.551	0.532	0.512	0.491	0.471	0.449	0.428	0.405	0.381	0.358	0.334	0.310	0.285	0.260	0.235	0.210	0.184	0.159	0.132	0.108	0.084	0.059	0.034	0.008	-0.016	-0.039	-0.062	-0.085	-0.106	-0.126	-0.146	-0.166	-0.184	-0.201	-0.218	-0.234	-0.248	-0.260	-0.271	-0.282	-0.291	-0.299	-0.305	-0.310	-0.314	-0.315	-0.316	-0.316	-0.314	-0.310	-0.306	-0.299	-0.292	-0.282	-0.274	-0.262	-0.251	-0.238	-0.224	-0.209	-0.192	-0.176	-0.159	-0.141	-0.124	-0.104	-0.085	-0.066	-0.045	-0.026	-0.006	0.014	0.032	0.051	0.070	0.089	0.106	0.125	0.141	0.159	0.172	0.188	0.202	0.216	0.228	0.239	0.249	0.258	0.266	0.272	0.280	0.285	0.288	0.291	0.294	0.294	0.294	0.292	0.291	0.288	0.284	0.280	0.275	0.269	0.261	0.254	0.246	0.239	0.229	0.220	0.210	0.200	0.191	0.180	0.170	0.159	0.149	0.138	0.128	0.118	0.106	0.096	0.086	0.076	0.066	0.058	0.049	0.039	0.031	0.022	0.015	0.008	0.000	-0.006	-0.012	-0.019	-0.026	-0.031	-0.036	-0.041	-0.046	-0.050	-0.056	-0.060	-0.064	-0.068	-0.071	-0.075	-0.079	-0.081	-0.086	-0.089	-0.092	-0.095	-0.100	-0.102	-0.106	-0.109	-0.112	-0.116	-0.119	-0.122	-0.126	-0.130	-0.134	-0.138	-0.140	-0.144	-0.148	-0.151	-0.155	-0.160	-0.162	-0.166	-0.170	-0.175	-0.178	-0.181	-0.186	-0.189	-0.194	-0.198	-0.199	-0.202	-0.206	-0.209	-0.211	-0.215	-0.216	-0.219	-0.221	-0.225	-0.226	-0.228	-0.230	-0.231	-0.232	-0.234	-0.235	-0.236	-0.238	-0.238	-0.239	-0.240	-0.241	-0.241	-0.242	-0.244	-0.245	-0.245	-0.246	-0.248	-0.248	-0.250	-0.251	-0.252	-0.256	-0.258	-0.259	-0.262	-0.265	-0.269	-0.272	-0.275	-0.279	-0.282	-0.288	-0.292	-0.298	-0.301	-0.308	-0.314	-0.320	-0.325	-0.331	-0.339	-0.345	-0.352	-0.359	-0.365	-0.372	-0.380	-0.386	-0.394	-0.400	-0.408	-0.414	-0.420	-0.428	-0.434	-0.440	-0.445	-0.451	-0.456	-0.460	-0.465	-0.469	-0.472	-0.475	-0.476	-0.479	-0.480	-0.481	-0.481	-0.481	-0.480	-0.478	-0.475	-0.471	-0.468	-0.464	-0.459	-0.454	-0.448	-0.440	-0.434	-0.426	-0.418	-0.409	-0.399	-0.390	-0.380	-0.370	-0.359	-0.349	-0.336	-0.326	-0.315	-0.302	-0.291	-0.280	-0.268	-0.256	-0.246	-0.235	-0.224	-0.214	-0.204	-0.194	-0.186	-0.178	-0.169	-0.161	-0.155	-0.148	-0.144	-0.138	-0.132	-0.130	-0.128	-0.125	-0.124	-0.124	-0.124	-0.126	-0.128	-0.130	-0.132	-0.138	-0.142	-0.149	-0.155	-0.162	-0.170	-0.179	-0.189	-0.199	-0.209	-0.220	-0.232	-0.245	-0.258	-0.271	-0.285	-0.300	-0.314	-0.330	-0.345	-0.361	-0.376	-0.394	-0.410	-0.426	-0.442	-0.460	-0.476	-0.492	-0.510	-0.526	-0.544	-0.561	-0.578	-0.595	-0.610	-0.628	-0.642	-0.659	-0.675	-0.690	-0.705	-0.718	-0.732	-0.746	-0.759	-0.772	-0.785	-0.798	-0.809	-0.820	-0.830	-0.840	-0.850	-0.858	-0.866	-0.875	-0.881	-0.888	-0.894	-0.899	-0.902	-0.908	-0.909	-0.911	-0.914	-0.915	-0.914	-0.915	-0.914	-0.911	-0.908	-0.905	-0.901	-0.895	-0.889	-0.882	-0.875	-0.868	-0.859	-0.850	-0.839	-0.829	-0.818	-0.806	-0.794	-0.779	-0.766	-0.751	-0.738	-0.721	-0.705	-0.689	-0.671	-0.654	-0.638	-0.619	-0.600	-0.581	-0.562	-0.544	-0.524	-0.505	-0.485	-0.465	-0.445	-0.425	-0.405	-0.385	-0.368	-0.348	-0.328	-0.309	-0.289	-0.271	-0.252	-0.234	-0.216	-0.198	-0.181	-0.164	-0.148	-0.130	-0.114	-0.099	-0.082	-0.068	-0.052	-0.038	-0.022	-0.010	0.005	0.019	0.031	0.045	0.059	0.071	0.085	0.098	0.110	0.124	0.136	0.149	0.162	0.175	0.189	0.201	0.215	0.229	0.242	0.256	0.271	0.285	0.300	0.315	0.330	0.346	0.361	0.378	0.394	0.410	0.428	0.444	0.461	0.478	0.495	0.514	0.530	0.549	0.566	0.584	0.601	0.619	0.636	0.652	0.670	0.686	0.702	0.719	0.734	0.749	0.762	0.776	0.789	0.801	0.812	0.822	0.831	0.841	0.849	0.855	0.861	0.865	0.869	0.870	0.872	0.871	0.871	0.869	0.864	0.860	0.852	0.845	0.836	0.826	0.815	0.802	0.789	0.774	0.758	0.740	0.722	0.701	0.681	0.659	0.636	0.611	0.586	0.561	0.534	0.507	0.479	0.449	0.421	0.391	0.360	0.329	0.299	0.266	0.235	0.202	0.170	0.138	0.105	0.074	0.041	0.009	-0.022	-0.055	-0.086	-0.118	-0.149	-0.179	-0.208	-0.238	-0.266	-0.294	-0.322	-0.349	-0.375	-0.401	-0.425	-0.450	-0.472	-0.495	-0.518	-0.539	-0.559	-0.579	-0.598	-0.615	-0.632	-0.649	-0.665	-0.680	-0.694	-0.708	-0.720	-0.732	-0.744	-0.754	-0.764	-0.772	-0.781	-0.789	-0.795	-0.801	-0.808	-0.814	-0.818	-0.822	-0.825	-0.829	-0.830	-0.832	-0.834	-0.834	-0.835	-0.834	-0.834	-0.832	-0.830	-0.829	-0.828	-0.824	-0.820	-0.816	-0.812	-0.809	-0.804	-0.799	-0.792	-0.788	-0.781	-0.775	-0.768	-0.761	-0.752	-0.746	-0.739	-0.730	-0.721	-0.712	-0.705	-0.695	-0.686	-0.676	-0.666	-0.658	-0.646	-0.635	-0.625	-0.614	-0.602	-0.591	-0.580	-0.569	-0.556	-0.544	-0.532	-0.519	-0.507	-0.494	-0.481	-0.468	-0.454	-0.440	-0.426	-0.411	-0.396	-0.381	-0.366	-0.351	-0.335	-0.319	-0.302	-0.285	-0.268	-0.251	-0.232	-0.214	-0.194	-0.175	-0.154	-0.134	-0.112	-0.091	-0.070	-0.046	-0.024	0.001	0.025	0.050	0.075	0.101	0.128	0.155	0.184	0.211	0.240	0.269	0.299	0.329	0.359	0.391	0.421	0.454	0.485	0.518	0.550	0.584	0.616	0.650	0.684	0.716	0.750	0.785	0.819	0.851	0.886	0.919	0.951	0.986	1.018	1.050	1.082	1.114	1.148	1.178	1.209	1.240	1.270	1.300	1.329	1.359	1.388	1.415	1.442	1.469	1.496	1.522	1.548	1.572	1.596	1.621	1.644	1.668	1.690	1.711	1.734	1.754	1.775	1.795	1.815	1.835	1.854	1.872	1.891	1.910	1.928	1.945	1.962	1.980	1.996	2.014	2.031	2.046	2.064	2.079	2.095	2.111	2.126	2.142	2.158	2.174	2.189	2.205	2.220	2.235	2.249	2.265	2.279	2.295	2.310	2.324	2.339	2.355	2.369	2.384	2.398	2.412	2.428	2.442	2.458	2.471	2.486	2.501	2.515	2.530	2.545	2.559	2.575	2.589	2.604	2.619	2.634	2.649	2.662	2.678	2.694	2.708	2.722	2.739	2.752	2.769	2.782	2.799	2.814	2.829	2.845	2.860	2.875	2.891	2.905	2.921	2.938	2.954	2.968	2.984	3.000	3.015	3.031	3.048	3.062	3.078	3.094	3.109	3.125	3.140	3.155	3.171	3.186	3.201	3.215	3.230	3.244	3.259	3.272	3.286	3.299	3.311	3.325	3.338	3.349	3.360	3.371	3.380	3.391	3.400	3.409	3.416	3.424	3.430	3.436	3.441	3.446	3.450	3.452	3.455	3.455	3.456	3.455	3.452	3.450	3.445	3.440	3.434	3.426	3.418	3.409	3.398	3.385	3.372	3.358	3.344	3.326	3.309	3.291	3.270	3.249	3.228	3.205	3.180	3.156	3.130	3.102	3.076	3.048	3.018	2.986	2.956	2.924	2.891	2.858	2.824	2.790	2.755	2.719	2.684	2.649	2.612	2.575	2.540	2.502	2.466	2.431	2.394	2.358	2.321	2.286	2.250	2.216	2.181	2.146	2.112	2.080	2.046	2.015	1.982	1.952	1.921	1.892	1.865	1.838	1.810	1.782	1.758	1.734	1.710	1.688	1.665	1.645	1.624	1.605	1.588	1.571	1.554	1.538	1.524	1.511	1.499	1.488	1.478	1.468	1.459	1.451	1.445	1.439	1.435	1.430	1.428	1.426	1.424	1.424	1.425	1.426	1.429	1.431	1.435	1.440	1.445	1.451	1.459	1.468	1.475	1.485	1.495	1.505	1.516	1.529	1.540	1.554	1.566	1.581	1.595	1.610	1.626	1.641	1.658	1.675	1.691	1.708	1.725	1.742	1.760	1.779	1.796	1.815	1.834	1.852	1.871	1.889	1.908	1.926	1.945	1.964	1.982	2.001	2.020	2.039	2.058	2.075	2.094	2.111	2.130	2.148	2.165	2.182	2.200	2.218	2.235	2.251	2.268	2.285	2.301	2.316	2.332	2.348	2.364	2.379	2.392	2.409	2.422	2.436	2.450	2.462	2.478	2.489	2.501	2.514	2.525	2.538	2.549	2.559	2.570	2.581	2.590	2.601	2.610	2.619	2.628	2.635	2.644	2.651	2.659	2.664	2.671	2.676	2.682	2.688	2.692	2.698	2.702	2.705	2.710	2.714	2.716	2.720	2.722	2.725	2.726	2.729	2.732	2.734	2.735	2.738	2.739	2.740	2.741	2.742	2.745	2.746	2.749	2.749	2.751	2.754	2.755	2.758	2.759	2.761	2.762	2.766	2.768	2.770	2.772	2.775	2.778	2.780	2.781	2.784	2.786	2.789	2.791	2.792	2.794	2.795	2.796	2.798	2.799	2.798	2.799	2.798	2.796	2.794	2.792	2.789	2.785	2.781	2.775	2.770	2.764	2.756	2.748	2.739	2.729	2.718	2.705	2.692	2.679	2.664	2.648	2.630	2.614	2.595	2.574	2.554	2.531	2.510	2.486	2.460	2.435	2.408	2.381	2.352	2.322	2.292	2.262	2.231	2.198	2.166	2.132	2.098	2.064	2.029	1.992	1.956	1.919	1.881	1.844	1.806	1.768	1.729	1.690	1.651	1.612	1.574	1.534	1.494	1.455	1.415	1.376	1.338	1.298	1.259	1.219	1.180	1.141	1.101	1.062	1.025	0.986	0.948	0.910	0.872	0.835	0.798	0.761	0.726	0.690	0.654	0.620	0.586	0.551	0.519	0.485	0.452	0.421	0.390	0.359	0.329	0.300	0.271	0.244	0.216	0.189	0.164	0.136	0.112	0.089	0.064	0.041	0.019	-0.001	-0.021	-0.041	-0.061	-0.080	-0.098	-0.115	-0.132	-0.149	-0.165	-0.180	-0.195	-0.210	-0.224	-0.238	-0.251	-0.265	-0.279	-0.291	-0.305	-0.318	-0.330	-0.344	-0.358	-0.371	-0.385	-0.400	-0.414	-0.430	-0.446	-0.462	-0.480	-0.499	-0.518	-0.538	-0.559	-0.581	-0.604	-0.629	-0.655	-0.681	-0.710	-0.739	-0.770	-0.804	-0.838	-0.872	-0.910	-0.950	-0.990	-1.032	-1.075	-1.121	-1.169	-1.218	-1.268	-1.319	-1.371	-1.426	-1.484	-1.541	-1.599	-1.659	-1.721	-1.784	-1.846	-1.911	-1.978	-2.044	-2.110	-2.178	-2.248	-2.316	-2.385	-2.455	-2.524	-2.592	-2.662	-2.732	-2.801	-2.870	-2.939	-3.006	-3.074	-3.140	-3.206	-3.270	-3.335	-3.396	-3.458	-3.518	-3.576	-3.634	-3.690	-3.744	-3.796	-3.848	-3.896	-3.945	-3.991	-4.036	-4.077	-4.119	-4.159	-4.195	-4.231	-4.265	-4.296	-4.326	-4.355	-4.380	-4.406	-4.429	-4.450	-4.471	-4.489	-4.506	-4.524	-4.538	-4.552	-4.565	-4.575	-4.586	-4.595	-4.605	-4.612	-4.619	-4.626	-4.632	-4.636	-4.641	-4.645	-4.651	-4.655	-4.659	-4.662	-4.665	-4.669	-4.671	-4.675	-4.679	-4.684	-4.686	-4.690	-4.696	-4.700	-4.705	-4.710	-4.716	-4.722	-4.729	-4.735	-4.741	-4.750	-4.758	-4.765	-4.772	-4.782	-4.791	-4.800	-4.809	-4.818	-4.828	-4.838	-4.848	-4.856	-4.866	-4.876	-4.886	-4.895	-4.904	-4.914	-4.922	-4.931	-4.940	-4.946	-4.955	-4.962	-4.968	-4.975	-4.980	-4.986	-4.991	-4.995	-4.999	-5.002	-5.005	-5.008	-5.009	-5.009	-5.010	-5.010	-5.009	-5.008	-5.006	-5.002	-5.001	-4.996	-4.994	-4.989	-4.984	-4.979	-4.974	-4.968	-4.961	-4.955	-4.948	-4.941	-4.935	-4.928	-4.920	-4.912	-4.905	-4.899	-4.891	-4.884	-4.878	-4.870	-4.864	-4.858	-4.851	-4.845	-4.840	-4.835	-4.830	-4.825	-4.820	-4.816	-4.812	-4.809	-4.806	-4.802	-4.800	-4.799	-4.796	-4.794	-4.794	-4.791	-4.791	-4.790	-4.789	-4.788	-4.786	-4.786	-4.785	-4.784	-4.782	-4.781	-4.781	-4.779	-4.778	-4.776	-4.774	-4.771	-4.768	-4.765	-4.761	-4.756	-4.752	-4.748	-4.741	-4.736	-4.729	-4.721	-4.714	-4.706	-4.698	-4.688	-4.679	-4.669	-4.660	-4.649	-4.636	-4.626	-4.614	-4.601	-4.590	-4.578	-4.564	-4.551	-4.538	-4.525	-4.511	-4.499	-4.486	-4.472	-4.460	-4.448	-4.435	-4.424	-4.411	-4.399	-4.389	-4.379	-4.368	-4.359	-4.349	-4.341	-4.331	-4.324	-4.316	-4.310	-4.304	-4.298	-4.292	-4.288	-4.282	-4.279	-4.275	-4.272	-4.270	-4.268	-4.266	-4.265	-4.264	-4.262	-4.262	-4.261	-4.261	-4.261	-4.261	-4.261	-4.260	-4.260	-4.259	-4.259	-4.258	-4.258	-4.256	-4.256	-4.254	-4.252	-4.249	-4.246	-4.244	-4.240	-4.236	-4.232	-4.228	-4.222	-4.218	-4.211	-4.205	-4.198	-4.191	-4.184	-4.176	-4.169	-4.161	-4.152	-4.145	-4.136	-4.128	-4.119	-4.111	-4.101	-4.094	-4.085	-4.075	-4.066	-4.058	-4.051	-4.043	-4.034	-4.026	-4.019	-4.011	-4.005	-3.998	-3.990	-3.985	-3.978	-3.972	-3.966	-3.961	-3.956	-3.951	-3.948	-3.942	-3.939	-3.935	-3.931	-3.928	-3.925	-3.921	-3.919	-3.915	-3.912	-3.909	-3.905	-3.902	-3.898	-3.894	-3.890	-3.885	-3.880	-3.876	-3.870	-3.865	-3.860	-3.852	-3.848	-3.840	-3.832	-3.824	-3.816	-3.808	-3.799	-3.790	-3.779	-3.770	-3.759	-3.746	-3.736	-3.724	-3.712	-3.699	-3.688	-3.674	-3.661	-3.646	-3.634	-3.620	-3.605	-3.591	-3.576	-3.561	-3.548	-3.532	-3.518	-3.504	-3.489	-3.474	-3.459	-3.445	-3.430	-3.415	-3.401	-3.388	-3.374	-3.359	-3.345	-3.330	-3.318	-3.304	-3.290	-3.278	-3.264	-3.251	-3.238	-3.225	-3.214	-3.201	-3.189	-3.178	-3.166	-3.155	-3.144	-3.134	-3.122	-3.111	-3.102	-3.091	-3.082	-3.072	-3.062	-3.055	-3.046	-3.038	-3.029	-3.021	-3.012	-3.006	-2.999	-2.992	-2.985	-2.979	-2.972	-2.966	-2.960	-2.955	-2.950	-2.945	-2.940	-2.935	-2.930	-2.928	-2.922	-2.919	-2.914	-2.910	-2.906	-2.901	-2.898	-2.894	-2.889	-2.886	-2.881	-2.878	-2.872	-2.868	-2.862	-2.858	-2.852	-2.845	-2.840	-2.832	-2.826	-2.820	-2.811	-2.804	-2.796	-2.788	-2.779	-2.770	-2.760	-2.749	-2.739	-2.728	-2.716	-2.705	-2.692	-2.679	-2.665	-2.651	-2.639	-2.624	-2.609	-2.594	-2.579	-2.564	-2.549	-2.534	-2.518	-2.502	-2.488	-2.471	-2.456	-2.441	-2.426	-2.411	-2.398	-2.382	-2.368	-2.355	-2.342	-2.329	-2.316	-2.304	-2.294	-2.282	-2.272	-2.264	-2.255	-2.245	-2.239	-2.231	-2.225	-2.220	-2.214	-2.210	-2.206	-2.204	-2.200	-2.200	-2.199	-2.198	-2.199	-2.200	-2.201	-2.204	-2.206	-2.209	-2.212	-2.216	-2.221	-2.225	-2.230	-2.235	-2.241	-2.246	-2.251	-2.258	-2.264	-2.269	-2.275	-2.281	-2.286	-2.292	-2.299	-2.302	-2.309	-2.311	-2.316	-2.319	-2.322	-2.325	-2.326	-2.328	-2.328	-2.328	-2.325	-2.324	-2.320	-2.318	-2.312	-2.309	-2.302	-2.295	-2.288	-2.278	-2.268	-2.258	-2.245	-2.234	-2.220	-2.205	-2.191	-2.175	-2.159	-2.141	-2.124	-2.105	-2.086	-2.066	-2.046	-2.025	-2.005	-1.982	-1.961	-1.938	-1.915	-1.892	-1.871	-1.849	-1.826	-1.804	-1.782	-1.761	-1.739	-1.719	-1.699	-1.680	-1.661	-1.644	-1.628	-1.611	-1.596	-1.582	-1.569	-1.558	-1.546	-1.538	-1.529	-1.521	-1.516	-1.511	-1.508	-1.506	-1.505	-1.506	-1.508	-1.510	-1.515	-1.520	-1.526	-1.534	-1.542	-1.551	-1.562	-1.572	-1.585	-1.598	-1.610	-1.624	-1.638	-1.652	-1.666	-1.681	-1.696	-1.711	-1.725	-1.741	-1.755	-1.769	-1.784	-1.796	-1.809	-1.821	-1.832	-1.844	-1.852	-1.862	-1.870	-1.876	-1.882	-1.888	-1.891	-1.894	-1.894	-1.894	-1.892	-1.891	-1.886	-1.882	-1.876	-1.869	-1.860	-1.851	-1.840	-1.828	-1.815	-1.801	-1.785	-1.770	-1.754	-1.735	-1.718	-1.699	-1.679	-1.659	-1.638	-1.618	-1.596	-1.574	-1.552	-1.530	-1.509	-1.486	-1.464	-1.442	-1.421	-1.399	-1.378	-1.359	-1.338	-1.319	-1.299	-1.280	-1.262	-1.245	-1.229	-1.212	-1.199	-1.184	-1.171	-1.159	-1.149	-1.139	-1.129	-1.121	-1.114	-1.106	-1.100	-1.096	-1.092	-1.090	-1.089	-1.088	-1.088	-1.089	-1.091	-1.094	-1.096	-1.100	-1.105	-1.110	-1.116	-1.122	-1.130	-1.138	-1.146	-1.155	-1.164	-1.174	-1.185	-1.196	-1.208	-1.219	-1.230	-1.242	-1.255	-1.268	-1.280	-1.292	-1.306	-1.319	-1.331	-1.345	-1.359	-1.372	-1.386	-1.399	-1.412	-1.426	-1.440	-1.452	-1.466	-1.480	-1.492	-1.506	-1.518	-1.530	-1.542	-1.555	-1.568	-1.579	-1.589	-1.601	-1.610	-1.620	-1.630	-1.639	-1.649	-1.656	-1.664	-1.671	-1.676	-1.681	-1.688	-1.691	-1.695	-1.698	-1.700	-1.701	-1.701	-1.701	-1.701	-1.699	-1.696	-1.691	-1.688	-1.681	-1.676	-1.669	-1.661	-1.652	-1.642	-1.632	-1.621	-1.609	-1.598	-1.585	-1.570	-1.558	-1.542	-1.526	-1.511	-1.494	-1.478	-1.461	-1.446	-1.429	-1.412	-1.395	-1.379	-1.361	-1.346	-1.330	-1.315	-1.299	-1.285	-1.271	-1.259	-1.246	-1.235	-1.224	-1.215	-1.206	-1.200	-1.192	-1.186	-1.184	-1.180	-1.178	-1.176	-1.178	-1.179	-1.182	-1.188	-1.192	-1.200	-1.209	-1.219	-1.229	-1.241	-1.254	-1.269	-1.285	-1.301	-1.318	-1.338	-1.355	-1.376	-1.395	-1.416	-1.439	-1.461	-1.482	-1.505	-1.528	-1.551	-1.572	-1.596	-1.619	-1.640	-1.662	-1.684	-1.705	-1.725	-1.745	-1.764	-1.782	-1.799	-1.815	-1.830	-1.845	-1.856	-1.869	-1.879	-1.888	-1.895	-1.900	-1.905	-1.908	-1.910	-1.910	-1.908	-1.904	-1.900	-1.894	-1.885	-1.878	-1.866	-1.855	-1.840	-1.826	-1.810	-1.792	-1.774	-1.755	-1.734	-1.711	-1.689	-1.664	-1.640	-1.615	-1.589	-1.561	-1.535	-1.506	-1.479	-1.449	-1.420	-1.391	-1.361	-1.332	-1.302	-1.274	-1.245	-1.216	-1.188	-1.160	-1.132	-1.106	-1.080	-1.055	-1.030	-1.005	-0.982	-0.960	-0.939	-0.918	-0.898	-0.879	-0.861	-0.845	-0.829	-0.814	-0.801	-0.789	-0.778	-0.768	-0.759	-0.751	-0.745	-0.740	-0.736	-0.732	-0.730	-0.730	-0.730	-0.730	-0.734	-0.736	-0.740	-0.744	-0.749	-0.756	-0.762	-0.770	-0.779	-0.788	-0.796	-0.806	-0.816	-0.826	-0.838	-0.849	-0.860	-0.871	-0.885	-0.896	-0.909	-0.921	-0.934	-0.946	-0.958	-0.970	-0.984	-0.996	-1.009	-1.020	-1.032	-1.045	-1.058	-1.069	-1.080	-1.091	-1.101	-1.112	-1.122	-1.132	-1.144	-1.152	-1.162	-1.171	-1.181	-1.190	-1.198	-1.206	-1.214	-1.221	-1.230	-1.236	-1.242	-1.250	-1.256	-1.264	-1.269	-1.274	-1.280	-1.285	-1.290	-1.295	-1.300	-1.304	-1.308	-1.311	-1.314	-1.318	-1.320	-1.322	-1.325	-1.329	-1.330	-1.331	-1.334	-1.335	-1.338	-1.339	-1.339	-1.340	-1.340	-1.340	-1.341	-1.342	-1.341	-1.342	-1.341	-1.342	-1.342	-1.341	-1.341	-1.341	-1.341	-1.341	-1.341	-1.341	-1.341	-1.342	-1.342	-1.342	-1.344	-1.344	-1.345	-1.348	-1.348	-1.350	-1.351	-1.352	-1.355	-1.358	-1.359	-1.361	-1.364	-1.366	-1.369	-1.371	-1.374	-1.376	-1.379	-1.381	-1.384	-1.388	-1.390	-1.391	-1.395	-1.396	-1.399	-1.400	-1.402	-1.404	-1.405	-1.406	-1.405	-1.406	-1.405	-1.402	-1.401	-1.400	-1.396	-1.394	-1.389	-1.385	-1.379	-1.374	-1.368	-1.360	-1.351	-1.344	-1.334	-1.324	-1.312	-1.300	-1.289	-1.275	-1.261	-1.248	-1.232	-1.216	-1.200	-1.182	-1.165	-1.146	-1.129	-1.109	-1.089	-1.070	-1.050	-1.028	-1.008	-0.986	-0.966	-0.944	-0.922	-0.901	-0.880	-0.859	-0.836	-0.816	-0.796	-0.776	-0.758	-0.738	-0.720	-0.701	-0.684	-0.668	-0.652	-0.638	-0.624	-0.611	-0.600	-0.589	-0.579	-0.570	-0.562	-0.558	-0.551	-0.549	-0.546	-0.545	-0.546	-0.548	-0.551	-0.556	-0.561	-0.570	-0.580	-0.589	-0.601	-0.614	-0.629	-0.645	-0.662	-0.681	-0.700	-0.721	-0.744	-0.766	-0.791	-0.816	-0.842	-0.870	-0.898	-0.926	-0.956	-0.986	-1.018	-1.049	-1.081	-1.114	-1.146	-1.179	-1.212	-1.245	-1.279	-1.314	-1.346	-1.379	-1.412	-1.445	-1.478	-1.511	-1.541	-1.574	-1.605	-1.635	-1.662	-1.692	-1.721	-1.748	-1.774	-1.800	-1.825	-1.849	-1.871	-1.894	-1.915	-1.934	-1.954	-1.972	-1.990	-2.005	-2.021	-2.035	-2.049	-2.060	-2.071	-2.081	-2.091	-2.100	-2.108	-2.114	-2.120	-2.124	-2.129	-2.132	-2.135	-2.138	-2.138	-2.139	-2.139	-2.138	-2.136	-2.135	-2.131	-2.129	-2.125	-2.121	-2.118	-2.112	-2.108	-2.102	-2.098	-2.091	-2.086	-2.079	-2.072	-2.066	-2.060	-2.052	-2.046	-2.040	-2.034	-2.026	-2.020	-2.014	-2.009	-2.002	-1.996	-1.990	-1.986	-1.981	-1.976	-1.972	-1.968	-1.965	-1.961	-1.958	-1.956	-1.954	-1.951	-1.949	-1.949	-1.948	-1.948	-1.948	-1.946	-1.948	-1.948	-1.949	-1.949	-1.950	-1.950	-1.951	-1.951	-1.952	-1.952	-1.954	-1.954	-1.955	-1.954	-1.952	-1.952	-1.950	-1.949	-1.945	-1.941	-1.936	-1.932	-1.926	-1.920	-1.912	-1.904	-1.895	-1.884	-1.872	-1.860	-1.846	-1.831	-1.816	-1.800	-1.782	-1.762	-1.744	-1.722	-1.700	-1.678	-1.654	-1.630	-1.604	-1.579	-1.551	-1.524	-1.495	-1.466	-1.438	-1.406	-1.378	-1.346	-1.316	-1.285	-1.255	-1.224	-1.194	-1.164	-1.135	-1.105	-1.076	-1.049	-1.020	-0.994	-0.969	-0.944	-0.920	-0.896	-0.875	-0.854	-0.835	-0.818	-0.800	-0.784	-0.770	-0.756	-0.746	-0.735	-0.726	-0.718	-0.712	-0.706	-0.704	-0.700	-0.699	-0.699	-0.700	-0.702	-0.706	-0.711	-0.715	-0.721	-0.730	-0.736	-0.746	-0.755	-0.765	-0.775	-0.786	-0.796	-0.809	-0.821	-0.834	-0.845	-0.856	-0.869	-0.880	-0.892	-0.904	-0.915	-0.926	-0.935	-0.945	-0.955	-0.964	-0.972	-0.981	-0.988	-0.994	-0.999	-1.005	-1.008	-1.011	-1.012	-1.015	-1.016	-1.016	-1.015	-1.012	-1.009	-1.006	-1.000	-0.995	-0.989	-0.981	-0.974	-0.965	-0.955	-0.945	-0.934	-0.921	-0.909	-0.896	-0.881	-0.868	-0.851	-0.836	-0.819	-0.802	-0.786	-0.768	-0.749	-0.731	-0.712	-0.694	-0.674	-0.655	-0.635	-0.615	-0.595	-0.576	-0.555	-0.536	-0.515	-0.496	-0.476	-0.456	-0.438	-0.419	-0.400	-0.381	-0.364	-0.346	-0.329	-0.312	-0.296	-0.280	-0.264	-0.250	-0.236	-0.222	-0.209	-0.196	-0.184	-0.174	-0.161	-0.152	-0.142	-0.134	-0.125	-0.118	-0.111	-0.105	-0.100	-0.094	-0.089	-0.085	-0.081	-0.079	-0.075	-0.072	-0.072	-0.070	-0.070	-0.069	-0.068	-0.068	-0.066	-0.068	-0.068	-0.069	-0.069	-0.069	-0.070	-0.070	-0.071	-0.071	-0.071	-0.071	-0.071	-0.072	-0.071	-0.071	-0.071	-0.070	-0.068	-0.068	-0.066	-0.064	-0.061	-0.059	-0.056	-0.052	-0.049	-0.045	-0.040	-0.036	-0.032	-0.026	-0.021	-0.015	-0.010	-0.004	0.004	0.010	0.018	0.024	0.032	0.039	0.048	0.055	0.062	0.071	0.080	0.088	0.095	0.104	0.112	0.120	0.129	0.136	0.144	0.151	0.160	0.168	0.175	0.180	0.188	0.195	0.201	0.206	0.212	0.219	0.222	0.228	0.231	0.234	0.239	0.241	0.242	0.244	0.245	0.246	0.246	0.245	0.245	0.244	0.240	0.238	0.232	0.228	0.222	0.216	0.210	0.202	0.194	0.185	0.175	0.165	0.154	0.141	0.129	0.115	0.100	0.085	0.070	0.052	0.036	0.019	0.000	-0.018	-0.039	-0.058	-0.078	-0.099	-0.120	-0.141	-0.162	-0.184	-0.205	-0.228	-0.249	-0.271	-0.291	-0.314	-0.334	-0.356	-0.376	-0.395	-0.416	-0.435	-0.454	-0.470	-0.488	-0.505	-0.520	-0.535	-0.549	-0.561	-0.574	-0.585	-0.594	-0.602	-0.611	-0.619	-0.624	-0.629	-0.631	-0.634	-0.636	-0.636	-0.635	-0.634	-0.631	-0.628	-0.622	-0.616	-0.609	-0.601	-0.592	-0.585	-0.575	-0.564	-0.552	-0.540	-0.529	-0.515	-0.502	-0.489	-0.475	-0.461	-0.446	-0.432	-0.418	-0.404	-0.389	-0.374	-0.360	-0.346	-0.332	-0.320	-0.306	-0.294	-0.281	-0.269	-0.258	-0.246	-0.236	-0.226	-0.216	-0.209	-0.200	-0.192	-0.186	-0.180	-0.175	-0.170	-0.164	-0.160	-0.158	-0.155	-0.154	-0.152	-0.151	-0.151	-0.151	-0.154	-0.155	-0.156	-0.160	-0.162	-0.166	-0.171	-0.175	-0.180	-0.185	-0.191	-0.198	-0.202	-0.210	-0.216	-0.224	-0.230	-0.238	-0.244	-0.252	-0.260	-0.266	-0.274	-0.280	-0.288	-0.295	-0.302	-0.310	-0.316	-0.322	-0.329	-0.335	-0.340	-0.345	-0.351	-0.355	-0.360	-0.364	-0.368	-0.370	-0.374	-0.375	-0.376	-0.376	-0.379	-0.378	-0.378	-0.376	-0.374	-0.372	-0.370	-0.366	-0.362	-0.359	-0.354	-0.349	-0.342	-0.336	-0.330	-0.324	-0.315	-0.309	-0.300	-0.292	-0.284	-0.274	-0.265	-0.256	-0.245	-0.236	-0.225	-0.216	-0.206	-0.195	-0.185	-0.175	-0.165	-0.155	-0.145	-0.135	-0.125	-0.115	-0.104	-0.095	-0.086	-0.075	-0.066	-0.058	-0.048	-0.040	-0.030	-0.022	-0.014	-0.005	0.002	0.011	0.018	0.025	0.034	0.040	0.048	0.056	0.062	0.070	0.079	0.086	0.094	0.101	0.110	0.118	0.125	0.135	0.142	0.152	0.161	0.170	0.180	0.190	0.199	0.210	0.221	0.232	0.244	0.255	0.266	0.280	0.292	0.305	0.319	0.332	0.345	0.359	0.374	0.388	0.402	0.418	0.431	0.446	0.461	0.478	0.492	0.506	0.522	0.538	0.554	0.568	0.582	0.598	0.612	0.628	0.640	0.655	0.669	0.681	0.696	0.709	0.721	0.734	0.745	0.756	0.768	0.779	0.789	0.798	0.808	0.816	0.824	0.831	0.839	0.845	0.850	0.856	0.860	0.865	0.869	0.871	0.874	0.875	0.875	0.875	0.876	0.874	0.871	0.870	0.865	0.862	0.856	0.851	0.844	0.838	0.828	0.820	0.809	0.799	0.786	0.775	0.761	0.748	0.732	0.718	0.701	0.684	0.666	0.649	0.630	0.610	0.590	0.569	0.548	0.528	0.505	0.482	0.459	0.436	0.414	0.390	0.366	0.342	0.319	0.295	0.272	0.250	0.228	0.205	0.184	0.162	0.142	0.122	0.102	0.086	0.069	0.052	0.036	0.024	0.010	-0.001	-0.011	-0.021	-0.029	-0.035	-0.039	-0.042	-0.045	-0.045	-0.045	-0.042	-0.038	-0.032	-0.026	-0.018	-0.008	0.002	0.015	0.028	0.042	0.058	0.075	0.091	0.111	0.130	0.150	0.170	0.191	0.212	0.234	0.256	0.278	0.300	0.322	0.344	0.365	0.386	0.408	0.428	0.448	0.468	0.485	0.502	0.520	0.535	0.550	0.564	0.576	0.588	0.598	0.608	0.614	0.620	0.626	0.630	0.632	0.634	0.634	0.634	0.630	0.626	0.622	0.618	0.610	0.604	0.594	0.585	0.575	0.564	0.551	0.539	100.000	5.000	2.000	1.000	6.000	0.000	0.000	0.000	0.000	0.000	0.000	0.000	0.000	0.000	0.000	0.000	0.000	0.000	0.416	0.395	0.374	0.354	0.334	0.315	0.296	0.279	0.262	0.246	0.231	0.216	0.202	0.189	0.176	0.164	0.152	0.142	0.132	0.124	0.115	0.108	0.100	0.094	0.089	0.084	0.080	0.078	0.075	0.072	0.072	0.074	0.074	0.075	0.078	0.081	0.085	0.090	0.095	0.100	0.106	0.115	0.121	0.130	0.139	0.148	0.158	0.168	0.178	0.188	0.199	0.211	0.221	0.234	0.245	0.256	0.269	0.280	0.292	0.302	0.314	0.324	0.335	0.345	0.355	0.364	0.372	0.380	0.386	0.392	0.398	0.402	0.408	0.410	0.411	0.411	0.411	0.410	0.406	0.402	0.399	0.392	0.384	0.375	0.364	0.351	0.339	0.324	0.308	0.291	0.272	0.252	0.230	0.209	0.184	0.159	0.134	0.106	0.078	0.048	0.018	-0.015	-0.048	-0.081	-0.115	-0.151	-0.185	-0.222	-0.259	-0.296	-0.334	-0.371	-0.409	-0.448	-0.486	-0.524	-0.562	-0.601	-0.639	-0.676	-0.714	-0.750	-0.788	-0.822	-0.858	-0.892	-0.926	-0.960	-0.991	-1.024	-1.054	-1.084	-1.112	-1.141	-1.168	-1.191	-1.218	-1.240	-1.262	-1.282	-1.304	-1.322	-1.340	-1.356	-1.371	-1.386	-1.400	-1.412	-1.424	-1.435	-1.444	-1.452	-1.461	-1.469	-1.475	-1.480	-1.486	-1.490	-1.492	-1.496	-1.499	-1.500	-1.502	-1.502	-1.502	-1.504	-1.504	-1.504	-1.502	-1.502	-1.501	-1.500	-1.499	-1.496	-1.495	-1.494	-1.494	-1.492	-1.491	-1.490	-1.488	-1.488	-1.486	-1.486	-1.485	-1.486	-1.486	-1.486	-1.486	-1.488	-1.489	-1.490	-1.491	-1.494	-1.496	-1.498	-1.501	-1.504	-1.508	-1.511	-1.515	-1.520	-1.525	-1.529	-1.535	-1.540	-1.546	-1.552	-1.560	-1.568	-1.574	-1.581	-1.590	-1.599	-1.606	-1.616	-1.625	-1.636	-1.645	-1.656	-1.666	-1.678	-1.690	-1.701	-1.712	-1.725	-1.738	-1.751	-1.765	-1.778	-1.791	-1.805	-1.819	-1.832	-1.848	-1.861	-1.876	-1.891	-1.906	-1.921	-1.936	-1.951	-1.965	-1.981	-1.996	-2.011	-2.027	-2.041	-2.056	-2.071	-2.086	-2.101	-2.115	-2.129	-2.142	-2.155	-2.168	-2.180	-2.191	-2.202	-2.214	-2.225	-2.235	-2.244	-2.251	-2.259	-2.266	-2.271	-2.278	-2.281	-2.284	-2.286	-2.288	-2.288	-2.288	-2.285	-2.284	-2.279	-2.275	-2.269	-2.261	-2.254	-2.244	-2.234	-2.222	-2.210	-2.196	-2.181	-2.166	-2.150	-2.131	-2.112	-2.092	-2.071	-2.050	-2.029	-2.006	-1.984	-1.959	-1.935	-1.910	-1.885	-1.859	-1.834	-1.808	-1.782	-1.756	-1.730	-1.705	-1.680	-1.655	-1.631	-1.609	-1.584	-1.561	-1.541	-1.520	-1.500	-1.481	-1.464	-1.448	-1.431	-1.416	-1.402	-1.391	-1.380	-1.371	-1.361	-1.354	-1.350	-1.345	-1.340	-1.339	-1.338	-1.338	-1.338	-1.340	-1.344	-1.346	-1.352	-1.359	-1.365	-1.372	-1.380	-1.389	-1.399	-1.408	-1.416	-1.426	-1.436	-1.446	-1.456	-1.466	-1.476	-1.486	-1.495	-1.504	-1.511	-1.520	-1.528	-1.534	-1.539	-1.545	-1.549	-1.552	-1.554	-1.556	-1.556	-1.556	-1.554	-1.552	-1.549	-1.546	-1.541	-1.536	-1.529	-1.522	-1.515	-1.505	-1.496	-1.488	-1.478	-1.466	-1.456	-1.444	-1.432	-1.420	-1.406	-1.395	-1.381	-1.368	-1.355	-1.341	-1.329	-1.315	-1.301	-1.289	-1.275	-1.262	-1.250	-1.239	-1.226	-1.214	-1.202	-1.191	-1.181	-1.170	-1.161	-1.151	-1.141	-1.134	-1.125	-1.116	-1.109	-1.101	-1.094	-1.086	-1.079	-1.074	-1.066	-1.060	-1.052	-1.046	-1.041	-1.035	-1.028	-1.021	-1.015	-1.009	-1.002	-0.996	-0.989	-0.982	-0.975	-0.969	-0.961	-0.954	-0.946	-0.939	-0.931	-0.924	-0.915	-0.906	-0.898	-0.891	-0.882	-0.872	-0.865	-0.856	-0.846	-0.838	-0.829	-0.820	-0.810	-0.801	-0.792	-0.785	-0.775	-0.766	-0.756	-0.749	-0.740	-0.730	-0.721	-0.712	-0.705	-0.696	-0.688	-0.679	-0.669	-0.661	-0.652	-0.644	-0.634	-0.625	-0.616	-0.608	-0.599	-0.589	-0.580	-0.569	-0.559	-0.549	-0.538	-0.528	-0.516	-0.505	-0.494	-0.481	-0.469	-0.456	-0.442	-0.430	-0.416	-0.401	-0.386	-0.371	-0.356	-0.339	-0.324	-0.306	-0.289	-0.271	-0.254	-0.235	-0.216	-0.199	-0.179	-0.160	-0.139	-0.119	-0.099	-0.078	-0.056	-0.036	-0.014	0.008	0.029	0.050	0.072	0.094	0.118	0.140	0.161	0.184	0.205	0.229	0.251	0.272	0.294	0.318	0.339	0.360	0.380	0.401	0.421	0.444	0.464	0.484	0.502	0.521	0.540	0.558	0.576	0.594	0.610	0.628	0.644	0.659	0.675	0.690	0.704	0.718	0.731	0.744	0.755	0.768	0.779	0.789	0.799	0.809	0.818	0.825	0.832	0.839	0.845	0.851	0.855	0.860	0.864	0.868	0.869	0.871	0.872	0.874	0.872	0.872	0.871	0.870	0.869	0.866	0.862	0.861	0.858	0.852	0.849	0.844	0.840	0.834	0.828	0.822	0.818	0.811	0.805	0.799	0.792	0.785	0.779	0.772	0.766	0.760	0.754	0.748	0.742	0.736	0.730	0.725	0.721	0.716	0.712	0.708	0.705	0.702	0.699	0.698	0.695	0.695	0.694	0.694	0.694	0.694	0.696	0.699	0.700	0.704	0.708	0.712	0.718	0.722	0.730	0.736	0.744	0.752	0.761	0.771	0.781	0.791	0.801	0.812	0.825	0.838	0.849	0.862	0.875	0.889	0.904	0.918	0.931	0.946	0.961	0.975	0.990	1.005	1.019	1.034	1.049	1.064	1.076	1.091	1.105	1.118	1.131	1.144	1.156	1.168	1.179	1.189	1.199	1.209	1.216	1.225	1.231	1.238	1.244	1.248	1.251	1.255	1.256	1.258	1.258	1.258	1.255	1.254	1.250	1.246	1.240	1.234	1.228	1.220	1.212	1.204	1.194	1.182	1.172	1.161	1.149	1.136	1.124	1.110	1.096	1.082	1.068	1.054	1.039	1.026	1.011	0.996	0.982	0.970	0.955	0.941	0.929	0.916	0.904	0.892	0.881	0.870	0.859	0.850	0.841	0.834	0.825	0.819	0.814	0.808	0.802	0.800	0.796	0.795	0.792	0.792	0.792	0.792	0.795	0.796	0.799	0.802	0.806	0.811	0.816	0.821	0.826	0.834	0.840	0.846	0.852	0.861	0.869	0.875	0.882	0.890	0.898	0.904	0.910	0.918	0.924	0.929	0.934	0.939	0.944	0.948	0.951	0.955	0.956	0.958	0.959	0.960	0.959	0.959	0.956	0.954	0.951	0.948	0.941	0.936	0.931	0.924	0.916	0.909	0.900	0.890	0.880	0.870	0.859	0.848	0.836	0.824	0.811	0.798	0.785	0.771	0.759	0.744	0.730	0.716	0.702	0.689	0.675	0.662	0.648	0.635	0.621	0.608	0.595	0.582	0.570	0.558	0.546	0.534	0.522	0.512	0.500	0.490	0.480	0.469	0.460	0.450	0.441	0.431	0.422	0.415	0.405	0.398	0.389	0.381	0.372	0.364	0.356	0.349	0.340	0.331	0.324	0.316	0.308	0.300	0.290	0.282	0.274	0.265	0.256	0.249	0.240	0.231	0.224	0.215	0.205	0.198	0.189	0.180	0.172	0.164	0.155	0.146	0.139	0.131	0.124	0.116	0.110	0.102	0.096	0.090	0.084	0.078	0.072	0.068	0.061	0.058	0.052	0.049	0.044	0.041	0.036	0.032	0.031	0.028	0.025	0.022	0.020	0.016	0.014	0.012	0.010	0.008	0.005	0.002	-0.001	-0.004	-0.008	-0.011	-0.015	-0.020	-0.025	-0.031	-0.036	-0.042	-0.051	-0.059	-0.066	-0.075	-0.084	-0.095	-0.105	-0.116	-0.128	-0.140	-0.154	-0.168	-0.180	-0.196	-0.211	-0.226	-0.244	-0.261	-0.278	-0.295	-0.312	-0.331	-0.351	-0.370	-0.389	-0.408	-0.428	-0.448	-0.468	-0.486	-0.506	-0.525	-0.544	-0.562	-0.581	-0.600	-0.618	-0.636	-0.652	-0.670	-0.685	-0.700	-0.716	-0.730	-0.744	-0.756	-0.768	-0.780	-0.791	-0.800	-0.809	-0.818	-0.825	-0.831	-0.836	-0.841	-0.845	-0.849	-0.850	-0.851	-0.852	-0.851	-0.850	-0.849	-0.845	-0.840	-0.836	-0.831	-0.825	-0.818	-0.810	-0.801	-0.792	-0.784	-0.772	-0.761	-0.751	-0.739	-0.725	-0.714	-0.699	-0.686	-0.672	-0.658	-0.642	-0.628	-0.612	-0.598	-0.581	-0.566	-0.550	-0.534	-0.518	-0.502	-0.486	-0.471	-0.456	-0.440	-0.425	-0.411	-0.396	-0.382	-0.369	-0.355	-0.341	-0.330	-0.318	-0.305	-0.294	-0.284	-0.274	-0.264	-0.256	-0.248	-0.240	-0.232	-0.226	-0.221	-0.216	-0.214	-0.210	-0.208	-0.205	-0.205	-0.205	-0.205	-0.206	-0.208	-0.210	-0.212	-0.216	-0.220	-0.224	-0.230	-0.235	-0.241	-0.248	-0.254	-0.261	-0.269	-0.276	-0.284	-0.292	-0.301	-0.309	-0.318	-0.328	-0.335	-0.344	-0.354	-0.362	-0.372	-0.381	-0.391	-0.401	-0.410	-0.419	-0.429	-0.436	-0.448	-0.455	-0.464	-0.472	-0.481	-0.490	-0.498	-0.506	-0.514	-0.521	-0.529	-0.536	-0.544	-0.551	-0.559	-0.566	-0.572	-0.579	-0.586	-0.594	-0.600	-0.606	-0.614	-0.619	-0.625	-0.631	-0.638	-0.644	-0.650	-0.655	-0.660	-0.666	-0.671	-0.678	-0.682	-0.688	-0.692	-0.698	-0.701	-0.706	-0.710	-0.715	-0.719	-0.722	-0.726	-0.730	-0.734	-0.738	-0.741	-0.744	-0.746	-0.749	-0.751	-0.754	-0.755	-0.758	-0.760	-0.760	-0.761	-0.764	-0.765	-0.766	-0.766	-0.768	-0.769	-0.770	-0.770	-0.770	-0.770	-0.771	-0.771	-0.772	-0.772	-0.772	-0.772	-0.774	-0.774	-0.774	-0.774	-0.774	-0.774	-0.774	-0.772	-0.774	-0.774	-0.774	-0.774	-0.774	-0.774	-0.774	-0.774	-0.774	-0.775	-0.775	-0.775	-0.775	-0.776	-0.776	-0.776	-0.778	-0.778	-0.778	-0.776	-0.776	-0.776	-0.775	-0.775	-0.775	-0.774	-0.772	-0.771	-0.771	-0.770	-0.768	-0.765	-0.764	-0.760	-0.759	-0.755	-0.751	-0.748	-0.744	-0.739	-0.734	-0.729	-0.724	-0.718	-0.710	-0.702	-0.696	-0.689	-0.680	-0.671	-0.662	-0.654	-0.644	-0.634	-0.624	-0.611	-0.600	-0.589	-0.578	-0.565	-0.554	-0.541	-0.529	-0.518	-0.504	-0.491	-0.479	-0.468	-0.454	-0.442	-0.431	-0.419	-0.409	-0.398	-0.388	-0.378	-0.369	-0.360	-0.352	-0.346	-0.339	-0.334	-0.330	-0.326	-0.322	-0.322	-0.321	-0.322	-0.324	-0.329	-0.334	-0.339	-0.348	-0.356	-0.366	-0.378	-0.391	-0.406	-0.422	-0.440	-0.459	-0.480	-0.501	-0.524	-0.549	-0.574	-0.601	-0.630	-0.659	-0.689	-0.721	-0.755	-0.788	-0.822	-0.859	-0.896	-0.934	-0.971	-1.010	-1.050	-1.090	-1.130	-1.170	-1.211	-1.252	-1.294	-1.335	-1.375	-1.418	-1.458	-1.498	-1.538	-1.578	-1.618	-1.655	-1.694	-1.731	-1.768	-1.804	-1.839	-1.874	-1.908	-1.939	-1.970	-2.001	-2.030	-2.059	-2.086	-2.111	-2.136	-2.159	-2.182	-2.202	-2.222	-2.242	-2.260	-2.276	-2.291	-2.304	-2.318	-2.329	-2.339	-2.348	-2.355	-2.362	-2.369	-2.374	-2.376	-2.379	-2.380	-2.381	-2.381	-2.380	-2.379	-2.375	-2.370	-2.366	-2.362	-2.356	-2.350	-2.342	-2.336	-2.328	-2.319	-2.311	-2.302	-2.294	-2.284	-2.275	-2.265	-2.256	-2.248	-2.238	-2.229	-2.220	-2.211	-2.204	-2.195	-2.188	-2.180	-2.174	-2.168	-2.162	-2.156	-2.152	-2.149	-2.145	-2.144	-2.141	-2.140	-2.139	-2.139	-2.139	-2.140	-2.142	-2.145	-2.146	-2.150	-2.154	-2.158	-2.162	-2.168	-2.172	-2.178	-2.182	-2.189	-2.195	-2.201	-2.206	-2.212	-2.218	-2.224	-2.228	-2.232	-2.236	-2.241	-2.244	-2.246	-2.249	-2.250	-2.250	-2.250	-2.250	-2.248	-2.246	-2.242	-2.239	-2.234	-2.229	-2.221	-2.215	-2.208	-2.199	-2.189	-2.178	-2.168	-2.156	-2.142	-2.130	-2.116	-2.101	-2.086	-2.071	-2.056	-2.039	-2.024	-2.007	-1.991	-1.975	-1.959	-1.942	-1.926	-1.911	-1.896	-1.881	-1.868	-1.852	-1.839	-1.826	-1.814	-1.802	-1.791	-1.781	-1.771	-1.764	-1.755	-1.748	-1.742	-1.736	-1.732	-1.729	-1.725	-1.722	-1.721	-1.721	-1.721	-1.721	-1.722	-1.724	-1.726	-1.728	-1.731	-1.735	-1.738	-1.741	-1.745	-1.750	-1.754	-1.758	-1.762	-1.766	-1.770	-1.774	-1.776	-1.780	-1.784	-1.785	-1.788	-1.789	-1.789	-1.789	-1.789	-1.788	-1.786	-1.784	-1.781	-1.778	-1.772	-1.768	-1.761	-1.755	-1.746	-1.739	-1.730	-1.721	-1.710	-1.700	-1.688	-1.676	-1.664	-1.651	-1.638	-1.624	-1.610	-1.594	-1.579	-1.564	-1.548	-1.532	-1.516	-1.500	-1.482	-1.466	-1.450	-1.434	-1.416	-1.399	-1.382	-1.365	-1.349	-1.332	-1.316	-1.300	-1.284	-1.268	-1.251	-1.236	-1.221	-1.205	-1.190	-1.175	-1.160	-1.145	-1.130	-1.116	-1.102	-1.088	-1.074	-1.059	-1.044	-1.030	-1.016	-1.002	-0.988	-0.974	-0.960	-0.945	-0.931	-0.916	-0.901	-0.888	-0.871	-0.856	-0.840	-0.825	-0.809	-0.794	-0.778	-0.760	-0.744	-0.726	-0.709	-0.691	-0.674	-0.655	-0.636	-0.619	-0.599	-0.580	-0.560	-0.541	-0.520	-0.500	-0.479	-0.459	-0.438	-0.418	-0.396	-0.374	-0.352	-0.331	-0.310	-0.288	-0.266	-0.244	-0.222	-0.201	-0.179	-0.158	-0.135	-0.114	-0.092	-0.071	-0.050	-0.030	-0.009	0.011	0.031	0.052	0.072	0.090	0.110	0.129	0.148	0.165	0.184	0.200	0.216	0.234	0.250	0.265	0.280	0.296	0.310	0.324	0.338	0.350	0.364	0.376	0.388	0.400	0.410	0.421	0.430	0.441	0.450	0.459	0.468	0.475	0.482	0.490	0.496	0.501	0.507	0.512	0.518	0.522	0.528	0.530	0.534	0.538	0.539	0.542	0.544	0.546	0.548	0.548	0.549	0.549	0.549	0.548	0.546	0.545	0.542	0.541	0.539	0.535	0.532	0.529	0.524	0.519	0.514	0.509	0.502	0.496	0.490	0.482	0.475	0.468	0.459	0.450	0.440	0.430	0.420	0.409	0.399	0.386	0.375	0.364	0.350	0.338	0.325	0.311	0.298	0.282	0.269	0.254	0.240	0.225	0.209	0.194	0.179	0.164	0.148	0.131	0.116	0.100	0.085	0.070	0.055	0.040	0.024	0.009	-0.005	-0.021	-0.035	-0.048	-0.062	-0.075	-0.088	-0.101	-0.112	-0.124	-0.136	-0.146	-0.156	-0.168	-0.176	-0.185	-0.194	-0.201	-0.209	-0.215	-0.222	-0.229	-0.234	-0.239	-0.244	-0.246	-0.250	-0.252	-0.255	-0.258	-0.259	-0.259	-0.259	-0.260	-0.260	-0.258	-0.258	-0.255	-0.252	-0.251	-0.248	-0.245	-0.241	-0.238	-0.234	-0.229	-0.224	-0.219	-0.214	-0.209	-0.202	-0.196	-0.190	-0.184	-0.179	-0.170	-0.165	-0.158	-0.150	-0.142	-0.135	-0.129	-0.121	-0.115	-0.106	-0.100	-0.092	-0.085	-0.078	-0.070	-0.064	-0.056	-0.050	-0.042	-0.036	-0.030	-0.025	-0.018	-0.012	-0.008	-0.004	0.002	0.006	0.010	0.014	0.016	0.019	0.021	0.024	0.025	0.025	0.026	0.025	0.026	0.024	0.024	0.021	0.019	0.016	0.014	0.010	0.006	0.001	-0.002	-0.008	-0.014	-0.019	-0.025	-0.031	-0.038	-0.044	-0.051	-0.059	-0.065	-0.072	-0.080	-0.088	-0.094	-0.101	-0.109	-0.114	-0.121	-0.128	-0.135	-0.140	-0.145	-0.151	-0.156	-0.161	-0.165	-0.169	-0.172	-0.176	-0.178	-0.180	-0.181	-0.182	-0.184	-0.184	-0.182	-0.182	-0.181	-0.179	-0.176	-0.174	-0.170	-0.166	-0.162	-0.158	-0.151	-0.146	-0.140	-0.134	-0.126	-0.119	-0.111	-0.104	-0.095	-0.086	-0.076	-0.068	-0.058	-0.048	-0.038	-0.028	-0.016	-0.005	0.005	0.016	0.026	0.039	0.050	0.061	0.072	0.085	0.096	0.109	0.120	0.132	0.144	0.156	0.169	0.180	0.192	0.205	0.216	0.229	0.240	0.252	0.265	0.275	0.288	0.299	0.310	0.321	0.332	0.345	0.355	0.366	0.378	0.388	0.398	0.408	0.418	0.428	0.438	0.448	0.456	0.465	0.474	0.481	0.490	0.498	0.506	0.514	0.521	0.529	0.534	0.541	0.548	0.552	0.559	0.564	0.569	0.572	0.578	0.581	0.584	0.589	0.591	0.594	0.596	0.599	0.600	0.602	0.604	0.605	0.605	0.606	0.606	0.606	0.605	0.606	0.605	0.604	0.601	0.600	0.599	0.596	0.594	0.591	0.588	0.584	0.580	0.576	0.571	0.566	0.561	0.555	0.549	0.541	0.534	0.528	0.519	0.510	0.500	0.489	0.480	0.468	0.456	0.444	0.430	0.416	0.404	0.389	0.372	0.356	0.340	0.321	0.305	0.286	0.268	0.248	0.229	0.208	0.186	0.166	0.144	0.124	0.101	0.080	0.056	0.035	0.011	-0.011	-0.034	-0.055	-0.076	-0.098	-0.120	-0.140	-0.161	-0.180	-0.200	-0.219	-0.236	-0.252	-0.269	-0.285	-0.300	-0.312	-0.326	-0.338	-0.349	-0.358	-0.366	-0.374	-0.380	-0.385	-0.389	-0.392	-0.394	-0.394	-0.394	-0.391	-0.390	-0.386	-0.381	-0.376	-0.370	-0.364	-0.356	-0.346	-0.338	-0.328	-0.316	-0.306	-0.294	-0.282	-0.271	-0.259	-0.246	-0.234	-0.221	-0.209	-0.196	-0.182	-0.171	-0.159	-0.148	-0.136	-0.125	-0.112	-0.102	-0.094	-0.084	-0.076	-0.068	-0.059	-0.051	-0.045	-0.040	-0.034	-0.030	-0.026	-0.021	-0.019	-0.016	-0.015	-0.012	-0.012	-0.011	-0.012	-0.012	-0.015	-0.016	-0.018	-0.020	-0.022	-0.026	-0.029	-0.032	-0.035	-0.040	-0.044	-0.048	-0.051	-0.056	-0.060	-0.064	-0.070	-0.074	-0.079	-0.082	-0.088	-0.092	-0.096	-0.101	-0.106	-0.111	-0.115	-0.119	-0.124	-0.129	-0.132	-0.136	-0.142	-0.146	-0.150	-0.154	-0.159	-0.162	-0.168	-0.171	-0.176	-0.181	-0.186	-0.190	-0.194	-0.199	-0.204	-0.209	-0.214	-0.219	-0.222	-0.229	-0.234	-0.239	-0.244	-0.249	-0.254	-0.259	-0.264	-0.270	-0.275	-0.281	-0.286	-0.291	-0.296	-0.301	-0.306	-0.311	-0.316	-0.322	-0.326	-0.330	-0.336	-0.340	-0.345	-0.350	-0.354	-0.358	-0.361	-0.365	-0.369	-0.372	-0.375	-0.378	-0.381	-0.384	-0.386	-0.389	-0.390	-0.391	-0.392	-0.394	-0.394	-0.394	-0.395	-0.395	-0.395	-0.395	-0.394	-0.394	-0.392	-0.390	-0.389	-0.386	-0.385	-0.382	-0.379	-0.376	-0.372	-0.370	-0.366	-0.361	-0.359	-0.354	-0.349	-0.344	-0.339	-0.334	-0.329	-0.322	-0.318	-0.311	-0.306	-0.299	-0.291	-0.285	-0.278	-0.271	-0.262	-0.255	-0.246	-0.239	-0.230	-0.221	-0.212	-0.202	-0.194	-0.184	-0.174	-0.164	-0.152	-0.141	-0.131	-0.120	-0.109	-0.096	-0.085	-0.071	-0.060	-0.046	-0.032	-0.020	-0.006	0.008	0.021	0.035	0.050	0.065	0.080	0.095	0.110	0.126	0.140	0.156	0.172	0.189	0.204	0.219	0.235	0.251	0.266	0.282	0.298	0.312	0.328	0.342	0.358	0.371	0.386	0.400	0.411	0.425	0.438	0.449	0.460	0.471	0.481	0.490	0.500	0.509	0.515	0.524	0.529	0.534	0.539	0.542	0.546	0.549	0.549	0.551	0.551	0.549	0.546	0.544	0.540	0.536	0.531	0.524	0.518	0.509	0.500	0.491	0.481	0.470	0.459	0.446	0.434	0.419	0.405	0.391	0.374	0.359	0.342	0.325	0.308	0.290	0.271	0.252	0.235	0.215	0.196	0.176	0.156	0.135	0.115	0.095	0.074	0.054	0.034	0.014	-0.006	-0.026	-0.046	-0.065	-0.085	-0.102	-0.122	-0.140	-0.159	-0.178	-0.195	-0.211	-0.228	-0.244	-0.259	-0.274	-0.289	-0.304	-0.316	-0.330	-0.342	-0.354	-0.365	-0.376	-0.386	-0.396	-0.405	-0.414	-0.421	-0.428	-0.435	-0.441	-0.445	-0.451	-0.455	-0.459	-0.461	-0.464	-0.465	-0.466	-0.468	-0.469	-0.468	-0.468	-0.465	-0.462	-0.460	-0.456	-0.454	-0.450	-0.445	-0.439	-0.434	-0.428	-0.421	-0.415	-0.408	-0.399	-0.391	-0.384	-0.375	-0.365	-0.356	-0.348	-0.336	-0.328	-0.316	-0.305	-0.294	-0.284	-0.271	-0.260	-0.249	-0.236	-0.224	-0.211	-0.198	-0.185	-0.172	-0.160	-0.148	-0.135	-0.122	-0.109	-0.098	-0.085	-0.071	-0.060	-0.048	-0.035	-0.024	-0.011	-0.001	0.010	0.020	0.031	0.041	0.051	0.060	0.069	0.079	0.088	0.095	0.102	0.110	0.118	0.122	0.130	0.135	0.142	0.148	0.152	0.158	0.161	0.165	0.169	0.172	0.176	0.179	0.181	0.185	0.188	0.189	0.191	0.194	0.196	0.198	0.201	0.202	0.204	0.206	0.209	0.212	0.214	0.216	0.220	0.222	0.225	0.228	0.231	0.235	0.238	0.242	0.246	0.251	0.254	0.259	0.262	0.268	0.272	0.278	0.281	0.286	0.292	0.296	0.301	0.305	0.310	0.315	0.319	0.324	0.328	0.331	0.334	0.336	0.339	0.341	0.344	0.345	0.345	0.346	0.346	0.346	0.345	0.344	0.341	0.339	0.336	0.332	0.328	0.324	0.319	0.314	0.308	0.300	0.292	0.285	0.276	0.268	0.259	0.248	0.238	0.226	0.214	0.202	0.190	0.178	0.165	0.151	0.136	0.124	0.109	0.095	0.080	0.065	0.049	0.034	0.018	0.001	-0.014	-0.030	-0.046	-0.062	-0.078	-0.094	-0.110	-0.126	-0.144	-0.159	-0.175	-0.191	-0.206	-0.222	-0.239	-0.254	-0.269	-0.284	-0.299	-0.314	-0.329	-0.342	-0.358	-0.371	-0.385	-0.399	-0.411	-0.425	-0.436	-0.450	-0.461	-0.472	-0.485	-0.495	-0.505	-0.516	-0.526	-0.535	-0.544	-0.552	-0.559	-0.566	-0.574	-0.580	-0.585	-0.591	-0.595	-0.598	-0.601	-0.604	-0.605	-0.608	-0.608	-0.606	-0.605	-0.604	-0.601	-0.599	-0.594	-0.590	-0.584	-0.578	-0.570	-0.562	-0.552	-0.544	-0.532	-0.521	-0.510	-0.498	-0.484	-0.469	-0.455	-0.439	-0.424	-0.406	-0.389	-0.371	-0.351	-0.331	-0.312	-0.292	-0.271	-0.249	-0.228	-0.205	-0.182	-0.159	-0.136	-0.112	-0.088	-0.064	-0.039	-0.014	0.011	0.036	0.062	0.088	0.114	0.140	0.165	0.191	0.219	0.244	0.271	0.298	0.325	0.352	0.379	0.405	0.434	0.460	0.488	0.516	0.544	0.572	0.601	0.630	0.658	0.688	0.716	0.746	0.778	0.808	0.840	0.871	0.904	0.935	0.969	1.001	1.036	1.070	1.105	1.140	1.176	1.214	1.250	1.289	1.328	1.365	1.405	1.445	1.485	1.528	1.568	1.610	1.652	1.694	1.736	1.780	1.824	1.868	1.911	1.955	2.000	2.044	2.088	2.132	2.176	2.219	2.264	2.308	2.351	2.392	2.436	2.479	2.520	2.561	2.602	2.642	2.682	2.722	2.760	2.799	2.836	2.872	2.908	2.944	2.978	3.011	3.044	3.075	3.108	3.138	3.166	3.195	3.222	3.249	3.276	3.300	3.325	3.349	3.371	3.392	3.415	3.435	3.455	3.475	3.492	3.511	3.529	3.546	3.562	3.578	3.592	3.608	3.621	3.635	3.649	3.661	3.675	3.686	3.699	3.711	3.722	3.732	3.744	3.754	3.765	3.775	3.785	3.795	3.804	3.814	3.822	3.831	3.840	3.848	3.858	3.865	3.874	3.882	3.890	3.899	3.906	3.915	3.922	3.930	3.938	3.946	3.954	3.961	3.969	3.976	3.984	3.991	3.999	4.006	4.012	4.021	4.028	4.035	4.041	4.049	4.056	4.062	4.070	4.077	4.085	4.091	4.098	4.105	4.112	4.119	4.126	4.132	4.140	4.148	4.154	4.160	4.168	4.174	4.181	4.189	4.196	4.201	4.209	4.215	4.221	4.229	4.235	4.241	4.246	4.252	4.259	4.264	4.269	4.274	4.279	4.282	4.288	4.290	4.294	4.298	4.299	4.301	4.302	4.304	4.304	4.304	4.302	4.301	4.299	4.298	4.294	4.289	4.284	4.278	4.270	4.262	4.254	4.245	4.234	4.221	4.209	4.195	4.180	4.162	4.146	4.129	4.109	4.089	4.068	4.044	4.021	3.995	3.970	3.942	3.915	3.886	3.856	3.825	3.792	3.760	3.726	3.691	3.655	3.619	3.581	3.542	3.502	3.464	3.424	3.382	3.341	3.299	3.255	3.212	3.170	3.125	3.081	3.038	2.992	2.948	2.904	2.859	2.814	2.770	2.725	2.680	2.636	2.592	2.550	2.506	2.462	2.421	2.379	2.338	2.295	2.255	2.215	2.176	2.138	2.099	2.062	2.025	1.989	1.952	1.919	1.885	1.851	1.819	1.788	1.756	1.726	1.698	1.670	1.642	1.615	1.589	1.565	1.540	1.518	1.496	1.474	1.452	1.432	1.414	1.396	1.379	1.361	1.345	1.330	1.316	1.302	1.289	1.276	1.264	1.252	1.242	1.231	1.221	1.212	1.204	1.196	1.186	1.180	1.172	1.165	1.159	1.151	1.145	1.140	1.134	1.128	1.122	1.116	1.111	1.105	1.099	1.094	1.088	1.082	1.076	1.071	1.064	1.058	1.051	1.045	1.039	1.031	1.025	1.018	1.010	1.002	0.995	0.986	0.979	0.971	0.962	0.955	0.945	0.938	0.929	0.921	0.914	0.905	0.898	0.889	0.881	0.874	0.866	0.858	0.851	0.845	0.838	0.831	0.825	0.819	0.814	0.808	0.804	0.798	0.794	0.789	0.785	0.781	0.779	0.775	0.772	0.770	0.768	0.766	0.765	0.764	0.762	0.761	0.760	0.760	0.760	0.760	0.760	0.760	0.760	0.761	0.761	0.761	0.762	0.764	0.764	0.765	0.766	0.766	0.769	0.770	0.772	0.772	0.775	0.776	0.778	0.780	0.782	0.785	0.788	0.790	0.792	0.795	0.799	0.801	0.805	0.809	0.812	0.818	0.822	0.826	0.832	0.839	0.844	0.850	0.855	0.862	0.869	0.876	0.884	0.890	0.898	0.906	0.914	0.922	0.930	0.939	0.946	0.954	0.962	0.970	0.978	0.985	0.992	1.000	1.006	1.012	1.018	1.024	1.029	1.034	1.038	1.040	1.042	1.045	1.046	1.046	1.046	1.045	1.042	1.040	1.036	1.031	1.025	1.019	1.011	1.002	0.994	0.984	0.972	0.961	0.949	0.935	0.920	0.905	0.889	0.872	0.855	0.836	0.818	0.798	0.778	0.758	0.736	0.716	0.694	0.671	0.650	0.626	0.602	0.580	0.558	0.535	0.510	0.486	0.464	0.441	0.418	0.395	0.372	0.349	0.328	0.305	0.284	0.261	0.241	0.220	0.199	0.179	0.160	0.140	0.121	0.104	0.085	0.068	0.050	0.034	0.016	0.001	-0.014	-0.029	-0.044	-0.058	-0.070	-0.084	-0.096	-0.108	-0.119	-0.130	-0.139	-0.149	-0.158	-0.166	-0.174	-0.181	-0.188	-0.195	-0.200	-0.205	-0.209	-0.212	-0.215	-0.218	-0.219	-0.221	-0.221	-0.220	-0.220	-0.219	-0.215	-0.212	-0.209	-0.205	-0.200	-0.194	-0.189	-0.181	-0.172	-0.165	-0.155	-0.148	-0.136	-0.126	-0.116	-0.104	-0.094	-0.081	-0.069	-0.056	-0.042	-0.030	-0.016	-0.004	0.010	0.022	0.036	0.049	0.061	0.074	0.086	0.098	0.109	0.120	0.130	0.140	0.149	0.158	0.165	0.171	0.176	0.180	0.184	0.186	0.186	0.188	0.185	0.184	0.179	0.172	0.165	0.156	0.146	0.135	0.122	0.108	0.091	0.074	0.055	0.034	0.011	-0.012	-0.036	-0.064	-0.091	-0.121	-0.151	-0.182	-0.216	-0.250	-0.284	-0.321	-0.358	-0.396	-0.434	-0.472	-0.514	-0.554	-0.594	-0.635	-0.676	-0.718	-0.759	-0.801	-0.841	-0.884	-0.925	-0.965	-1.005	-1.044	-1.082	-1.120	-1.158	-1.195	-1.231	-1.265	-1.299	-1.331	-1.362	-1.394	-1.421	-1.449	-1.476	-1.501	-1.524	-1.546	-1.568	-1.586	-1.605	-1.621	-1.636	-1.651	-1.664	-1.675	-1.685	-1.695	-1.702	-1.708	-1.715	-1.718	-1.722	-1.724	-1.726	-1.728	-1.726	-1.728	-1.726	-1.722	-1.721	-1.718	-1.714	-1.710	-1.706	-1.701	-1.698	-1.694	-1.689	-1.684	-1.679	-1.675	-1.670	-1.666	-1.662	-1.658	-1.655	-1.652	-1.650	-1.648	-1.646	-1.642	-1.642	-1.641	-1.641	-1.641	-1.642	-1.644	-1.646	-1.649	-1.650	-1.654	-1.658	-1.661	-1.666	-1.670	-1.676	-1.681	-1.688	-1.695	-1.701	-1.709	-1.715	-1.722	-1.731	-1.739	-1.746	-1.755	-1.764	-1.772	-1.780	-1.790	-1.799	-1.808	-1.818	-1.826	-1.836	-1.846	-1.855	-1.865	-1.874	-1.884	-1.894	-1.904	-1.912	-1.924	-1.932	-1.944	-1.954	-1.964	-1.974	-1.984	-1.994	-2.006	-2.016	-2.026	-2.038	-2.049	-2.060	-2.071	-2.084	-2.095	-2.106	-2.120	-2.131	-2.144	-2.158	-2.171	-2.184	-2.198	-2.210	-2.224	-2.238	-2.252	-2.265	-2.279	-2.292	-2.308	-2.320	-2.334	-2.348	-2.361	-2.372	-2.386	-2.398	-2.410	-2.421	-2.432	-2.442	-2.452	-2.461	-2.469	-2.476	-2.484	-2.489	-2.495	-2.499	-2.501	-2.504	-2.506	-2.506	-2.505	-2.502	-2.500	-2.496	-2.491	-2.484	-2.476	-2.468	-2.458	-2.445	-2.434	-2.420	-2.406	-2.390	-2.375	-2.358	-2.340	-2.321	-2.302	-2.282	-2.262	-2.240	-2.220	-2.199	-2.176	-2.154	-2.131	-2.109	-2.088	-2.065	-2.042	-2.021	-2.001	-1.980	-1.960	-1.940	-1.921	-1.904	-1.886	-1.870	-1.855	-1.841	-1.826	-1.815	-1.804	-1.794	-1.785	-1.776	-1.769	-1.765	-1.760	-1.756	-1.754	-1.754	-1.752	-1.754	-1.755	-1.759	-1.761	-1.766	-1.772	-1.779	-1.785	-1.792	-1.800	-1.809	-1.816	-1.825	-1.835	-1.844	-1.854	-1.862	-1.871	-1.880	-1.890	-1.899	-1.906	-1.914	-1.921	-1.929	-1.934	-1.939	-1.944	-1.948	-1.950	-1.952	-1.954	-1.954	-1.955	-1.954	-1.951	-1.948	-1.945	-1.940	-1.935	-1.929	-1.921	-1.915	-1.905	-1.898	-1.889	-1.879	-1.868	-1.858	-1.846	-1.835	-1.822	-1.810	-1.796	-1.784	-1.770	-1.758	-1.744	-1.730	-1.718	-1.704	-1.690	-1.678	-1.664	-1.651	-1.639	-1.625	-1.612	-1.601	-1.589	-1.578	-1.565	-1.555	-1.544	-1.534	-1.524	-1.512	-1.504	-1.494	-1.485	-1.476	-1.468	-1.459	-1.450	-1.441	-1.432	-1.424	-1.415	-1.406	-1.399	-1.389	-1.381	-1.371	-1.364	-1.354	-1.346	-1.336	-1.326	-1.319	-1.309	-1.299	-1.289	-1.278	-1.268	-1.256	-1.246	-1.235	-1.224	-1.212	-1.201	-1.190	-1.179	-1.166	-1.155	-1.142	-1.130	-1.119	-1.106	-1.094	-1.081	-1.070	-1.058	-1.045	-1.034	-1.021	-1.009	-0.996	-0.986	-0.974	-0.962	-0.951	-0.940	-0.928	-0.916	-0.906	-0.894	-0.885	-0.874	-0.862	-0.852	-0.842	-0.831	-0.821	-0.811	-0.800	-0.790	-0.780	-0.770	-0.760	-0.751	-0.741	-0.731	-0.721	-0.710	-0.701	-0.691	-0.681	-0.670	-0.660	-0.650	-0.639	-0.628	-0.618	-0.606	-0.595	-0.584	-0.571	-0.560	-0.548	-0.536	-0.525	-0.512	-0.499	-0.486	-0.472	-0.459	-0.445	-0.431	-0.419	-0.404	-0.389	-0.376	-0.361	-0.345	-0.330	-0.315	-0.299	-0.282	-0.268	-0.251	-0.235	-0.218	-0.202	-0.185	-0.169	-0.152	-0.135	-0.118	-0.101	-0.084	-0.068	-0.051	-0.034	-0.016	0.000	0.015	0.032	0.049	0.064	0.080	0.096	0.111	0.128	0.142	0.158	0.171	0.186	0.201	0.215	0.229	0.242	0.255	0.268	0.280	0.291	0.302	0.312	0.324	0.334	0.342	0.351	0.360	0.369	0.376	0.382	0.389	0.395	0.400	0.405	0.410	0.414	0.418	0.420	0.422	0.425	0.426	0.428	0.429	0.429	0.429	0.429	0.429	0.428	0.428	0.426	0.424	0.422	0.421	0.419	0.416	0.414	0.411	0.409	0.406	0.402	0.400	0.399	0.395	0.392	0.391	0.389	0.386	0.384	0.384	0.382	0.380	0.380	0.379	0.380	0.379	0.379	0.380	0.381	0.384	0.385	0.388	0.390	0.392	0.398	0.401	0.406	0.412	0.418	0.425	0.432	0.440	0.448	0.456	0.465	0.475	0.486	0.496	0.507	0.519	0.531	0.544	0.556	0.570	0.584	0.598	0.611	0.626	0.640	0.656	0.671	0.686	0.701	0.716	0.731	0.749	0.764	0.779	0.794	0.809	0.825	0.839	0.852	0.868	0.881	0.894	0.906	0.919	0.930	0.940	0.951	0.960	0.969	0.978	0.984	0.990	0.995	1.000	1.002	1.006	1.008	1.008	1.006	1.005	1.002	1.000	0.996	0.990	0.984	0.978	0.970	0.961	0.951	0.941	0.930	0.918	0.906	0.892	0.879	0.864	0.851	0.836	0.820	0.804	0.789	0.774	0.758	0.742	0.726	0.710	0.695	0.680	0.665	0.650	0.636	0.622	0.609	0.598	0.585	0.574	0.564	0.554	0.545	0.536	0.529	0.521	0.515	0.511	0.506	0.502	0.501	0.500	0.500	0.500	0.501	0.504	0.506	0.511	0.516	0.521	0.526	0.534	0.541	0.550	0.559	0.568	0.576	0.586	0.598	0.609	0.619	0.630	0.641	0.651	0.664	0.674	0.686	0.696	0.708	0.718	0.728	0.738	0.746	0.755	0.762	0.770	0.778	0.784	0.790	0.794	0.798	0.801	0.802	0.805	0.805	0.806	0.805	0.804	0.801	0.798	0.794	0.789	0.784	0.776	0.770	0.762	0.754	0.745	0.736	0.726	0.715	0.705	0.692	0.681	0.669	0.658	0.645	0.632	0.620	0.608	0.595	0.581	0.569	0.555	0.544	0.531	0.518	0.505	0.492	0.482	0.469	0.459	0.448	0.436	0.425	0.415	0.405	0.396	0.386	0.378	0.368	0.360	0.351	0.342	0.334	0.325	0.318	0.309	0.301	0.292	0.285	0.276	0.269	0.260	0.251	0.244	0.235	0.229	0.220	0.211	0.202	0.194	0.185	0.176	0.169	0.160	0.151	0.142	0.134	0.124	0.116	0.106	0.098	0.089	0.080	0.071	0.062	0.054	0.045	0.036	0.029	0.021	0.012	0.006	-0.002	-0.009	-0.016	-0.022	-0.029	-0.035	-0.041	-0.046	-0.052	-0.058	-0.062	-0.066	-0.072	-0.075	-0.080	-0.084	-0.088	-0.091	-0.096	-0.099	-0.102	-0.106	-0.110	-0.115	-0.119	-0.122	-0.128	-0.134	-0.138	-0.142	-0.149	-0.155	-0.162	-0.169	-0.178	-0.185	-0.194	-0.202	-0.211	-0.221	-0.232	-0.242	-0.254	-0.266	-0.279	-0.291	-0.305	-0.319	-0.334	-0.349	-0.362	-0.379	-0.395	-0.411	-0.428	-0.444	-0.461	-0.479	-0.495	-0.511	-0.529	-0.546	-0.564	-0.580	-0.596	-0.612	-0.629	-0.645	-0.660	-0.675	-0.690	-0.704	-0.718	-0.731	-0.744	-0.756	-0.768	-0.779	-0.788	-0.798	-0.806	-0.815	-0.821	-0.828	-0.832	-0.839	-0.842	-0.846	-0.849	-0.850	-0.851	-0.851	-0.852	-0.851	-0.849	-0.848	-0.844	-0.840	-0.836	-0.830	-0.826	-0.820	-0.812	-0.805	-0.799	-0.790	-0.781	-0.772	-0.764	-0.754	-0.744	-0.734	-0.722	-0.712	-0.701	-0.690	-0.679	-0.668	-0.655	-0.644	-0.632	-0.621	-0.609	-0.596	-0.585	-0.574	-0.562	-0.551	-0.541	-0.529	-0.519	-0.509	-0.499	-0.488	-0.479	-0.469	-0.460	-0.451	-0.444	-0.436	-0.428	-0.421	-0.415	-0.409	-0.404	-0.400	-0.395	-0.390	-0.389	-0.385	-0.384	-0.382	-0.381	-0.381	-0.381	-0.382	-0.385	-0.386	-0.390	-0.394	-0.396	-0.400	-0.405	-0.410	-0.415	-0.421	-0.426	-0.434	-0.440	-0.449	-0.455	-0.462	-0.470	-0.479	-0.486	-0.495	-0.502	-0.511	-0.521	-0.530	-0.539	-0.548	-0.556	-0.566	-0.575	-0.584	-0.592	-0.601	-0.611	-0.620	-0.629	-0.638	-0.645	-0.654	-0.661	-0.670	-0.676	-0.685	-0.692	-0.700	-0.706	-0.714	-0.720	-0.728	-0.734	-0.740	-0.748	-0.754	-0.759	-0.765	-0.770	-0.776	-0.781	-0.788	-0.791	-0.796	-0.802	-0.806	-0.811	-0.815	-0.819	-0.824	-0.828	-0.831	-0.835	-0.839	-0.841	-0.844	-0.848	-0.850	-0.852	-0.856	-0.859	-0.860	-0.862	-0.864	-0.865	-0.866	-0.868	-0.870	-0.870	-0.871	-0.871	-0.871	-0.872	-0.871	-0.871	-0.871	-0.872	-0.871	-0.871	-0.871	-0.870	-0.870	-0.869	-0.869	-0.868	-0.868	-0.868	-0.866	-0.865	-0.865	-0.865	-0.864	-0.864	-0.864	-0.862	-0.862	-0.861	-0.861	-0.861	-0.861	-0.861	-0.861	-0.860	-0.861	-0.861	-0.861	-0.860	-0.861	-0.861	-0.862	-0.862	-0.864	-0.864	-0.864	-0.865	-0.865	-0.865	-0.865	-0.865	-0.866	-0.865	-0.865	-0.865	-0.862	-0.862	-0.861	-0.860	-0.858	-0.856	-0.855	-0.851	-0.850	-0.846	-0.842	-0.839	-0.835	-0.831	-0.825	-0.820	-0.814	-0.808	-0.800	-0.792	-0.786	-0.778	-0.768	-0.759	-0.750	-0.739	-0.728	-0.718	-0.706	-0.695	-0.681	-0.669	-0.656	-0.642	-0.629	-0.616	-0.601	-0.588	-0.572	-0.558	-0.544	-0.529	-0.514	-0.500	-0.485	-0.471	-0.458	-0.444	-0.431	-0.418	-0.405	-0.392	-0.381	-0.370	-0.360	-0.351	-0.342	-0.334	-0.328	-0.320	-0.315	-0.309	-0.306	-0.304	-0.302	-0.302	-0.304	-0.308	-0.310	-0.316	-0.324	-0.331	-0.340	-0.350	-0.362	-0.376	-0.391	-0.406	-0.425	-0.444	-0.464	-0.485	-0.509	-0.534	-0.559	-0.585	-0.614	-0.644	-0.674	-0.705	-0.738	-0.772	-0.808	-0.842	-0.879	-0.916	-0.954	-0.992	-1.032	-1.072	-1.112	-1.152	-1.194	-1.235	-1.278	-1.319	-1.360	-1.401	-1.442	-1.485	-1.525	-1.566	-1.608	-1.648	-1.688	-1.726	-1.765	-1.804	-1.840	-1.878	-1.912	-1.949	-1.982	-2.016	-2.049	-2.079	-2.110	-2.139	-2.168	-2.195	-2.220	-2.245	-2.269	-2.291	-2.312	-2.332	-2.352	-2.369	-2.385	-2.401	-2.415	-2.428	-2.440	-2.450	-2.460	-2.468	-2.474	-2.480	-2.484	-2.488	-2.490	-2.491	-2.492	-2.492	-2.490	-2.489	-2.485	-2.481	-2.476	-2.471	-2.465	-2.458	-2.450	-2.442	-2.434	-2.425	-2.415	-2.408	-2.396	-2.386	-2.376	-2.366	-2.356	-2.344	-2.335	-2.325	-2.315	-2.305	-2.295	-2.286	-2.276	-2.269	-2.261	-2.254	-2.248	-2.240	-2.235	-2.229	-2.224	-2.219	-2.216	-2.212	-2.210	-2.208	-2.205	-2.205	-2.204	-2.204	-2.202	-2.205	-2.205	-2.206	-2.206	-2.209	-2.211	-2.212	-2.215	-2.216	-2.219	-2.221	-2.222	-2.225	-2.226	-2.226	-2.228	-2.228	-2.228	-2.226	-2.226	-2.224	-2.221	-2.219	-2.215	-2.211	-2.205	-2.200	-2.194	-2.188	-2.180	-2.172	-2.162	-2.154	-2.144	-2.132	-2.121	-2.110	-2.096	-2.084	-2.071	-2.058	-2.042	-2.029	-2.014	-1.999	-1.984	-1.969	-1.952	-1.939	-1.925	-1.910	-1.896	-1.882	-1.868	-1.855	-1.844	-1.831	-1.820	-1.810	-1.799	-1.790	-1.781	-1.772	-1.766	-1.759	-1.754	-1.750	-1.746	-1.742	-1.741	-1.739	-1.738	-1.738	-1.739	-1.740	-1.742	-1.745	-1.749	-1.752	-1.758	-1.762	-1.766	-1.771	-1.779	-1.785	-1.791	-1.798	-1.805	-1.811	-1.818	-1.824	-1.830	-1.838	-1.842	-1.849	-1.854	-1.860	-1.864	-1.870	-1.872	-1.875	-1.879	-1.881	-1.882	-1.884	-1.882	-1.882	-1.881	-1.880	-1.876	-1.874	-1.869	-1.865	-1.859	-1.854	-1.846	-1.839	-1.831	-1.822	-1.814	-1.804	-1.794	-1.782	-1.771	-1.759	-1.748	-1.734	-1.721	-1.706	-1.694	-1.679	-1.664	-1.650	-1.634	-1.619	-1.602	-1.588	-1.571	-1.555	-1.540	-1.524	-1.508	-1.492	-1.476	-1.459	-1.444	-1.426	-1.410	-1.395	-1.379	-1.361	-1.345	-1.330	-1.312	-1.298	-1.280	-1.264	-1.248	-1.232	-1.215	-1.200	-1.182	-1.166	-1.150	-1.134	-1.116	-1.100	-1.082	-1.066	-1.050	-1.032	-1.015	-0.998	-0.979	-0.962	-0.944	-0.925	-0.908	-0.888	-0.870	-0.850	-0.831	-0.811	-0.792	-0.772	-0.751	-0.731	-0.711	-0.690	-0.669	-0.648	-0.626	-0.604	-0.581	-0.559	-0.538	-0.515	-0.491	-0.469	-0.445	-0.422	-0.400	-0.376	-0.352	-0.329	-0.305	-0.282	-0.259	-0.235	-0.211	-0.189	-0.165	-0.144	-0.120	-0.099	-0.075	-0.054	-0.034	-0.011	0.009	0.030	0.050	0.070	0.089	0.108	0.126	0.145	0.162	0.179	0.195	0.210	0.226	0.242	0.256	0.269	0.284	0.296	0.309	0.320	0.332	0.342	0.354	0.362	0.374	0.381	0.390	0.398	0.406	0.412	0.420	0.426	0.431	0.438	0.442	0.448	0.451	0.456	0.460	0.464	0.468	0.472	0.474	0.478	0.480	0.482	0.485	0.488	0.490	0.491	0.492	0.494	0.495	0.496	0.496	0.498	0.498	0.499	0.498	0.498	0.496	0.495	0.494	0.491	0.490	0.488	0.485	0.482	0.478	0.475	0.470	0.465	0.460	0.454	0.448	0.441	0.434	0.426	0.419	0.409	0.400	0.390	0.380	0.370	0.359	0.348	0.335	0.324	0.311	0.298	0.285	0.271	0.258	0.244	0.230	0.215	0.200	0.186	0.171	0.158	0.142	0.128	0.114	0.100	0.086	0.072	0.059	0.046	0.034	0.021	0.009	-0.004	-0.014	-0.025	-0.035	-0.046	-0.055	-0.064	-0.071	-0.080	-0.086	-0.094	-0.099	-0.104	-0.110	-0.114	-0.118	-0.121	-0.124	-0.125	-0.128	-0.129	-0.130	-0.129	-0.129	-0.129	-0.128	-0.126	-0.125	-0.122	-0.121	-0.119	-0.116	-0.114	-0.111	-0.108	-0.105	-0.101	-0.099	-0.094	-0.091	-0.088	-0.085	-0.080	-0.076	-0.074	-0.070	-0.066	-0.062	-0.060	-0.056	-0.054	-0.050	-0.048	-0.045	-0.042	-0.039	-0.036	-0.035	-0.032	-0.029	-0.026	-0.024	-0.021	-0.019	-0.016	-0.014	-0.011	-0.010	-0.008	-0.005	-0.002	0.000	0.001	0.004	0.005	0.008	0.010	0.010	0.012	0.014	0.016	0.018	0.019	0.020	0.021	0.022	0.024	0.025	0.026	0.026	0.028	0.028	0.028	0.028	0.029	0.028	0.029	0.028	0.026	0.028	0.026	0.025	0.025	0.024	0.021	0.020	0.020	0.018	0.016	0.015	0.014	0.011	0.011	0.009	0.008	0.006	0.004	0.002	0.000	-0.001	-0.002	-0.005	-0.006	-0.006	-0.009	-0.010	-0.010	-0.011	-0.012	-0.012	-0.014	-0.014	-0.014	-0.014	-0.014	-0.012	-0.011	-0.011	-0.011	-0.009	-0.009	-0.005	-0.004	-0.002	0.000	0.002	0.006	0.010	0.014	0.016	0.020	0.025	0.030	0.035	0.041	0.045	0.052	0.058	0.064	0.070	0.076	0.085	0.091	0.099	0.108	0.115	0.124	0.132	0.141	0.150	0.160	0.170	0.180	0.190	0.201	0.212	0.224	0.235	0.246	0.260	0.271	0.284	0.296	0.309	0.321	0.334	0.346	0.360	0.374	0.386	0.401	0.415	0.429	0.442	0.456	0.470	0.484	0.498	0.511	0.524	0.536	0.550	0.562	0.576	0.588	0.600	0.612	0.625	0.636	0.648	0.659	0.669	0.679	0.689	0.699	0.708	0.715	0.724	0.731	0.738	0.744	0.750	0.754	0.760	0.764	0.768	0.770	0.774	0.775	0.776	0.778	0.776	0.776	0.775	0.774	0.771	0.768	0.764	0.760	0.755	0.750	0.745	0.739	0.731	0.725	0.716	0.706	0.699	0.688	0.679	0.668	0.655	0.644	0.631	0.619	0.605	0.590	0.575	0.560	0.545	0.528	0.511	0.494	0.476	0.458	0.439	0.420	0.400	0.381	0.360	0.340	0.319	0.298	0.275	0.254	0.231	0.209	0.188	0.165	0.141	0.119	0.096	0.072	0.050	0.026	0.004	-0.019	-0.041	-0.064	-0.086	-0.108	-0.129	-0.150	-0.170	-0.190	-0.209	-0.228	-0.246	-0.262	-0.280	-0.295	-0.310	-0.325	-0.339	-0.351	-0.362	-0.374	-0.382	-0.391	-0.399	-0.405	-0.410	-0.415	-0.418	-0.421	-0.422	-0.422	-0.422	-0.421	-0.419	-0.416	-0.412	-0.408	-0.402	-0.395	-0.389	-0.381	-0.371	-0.364	-0.354	-0.345	-0.335	-0.324	-0.314	-0.302	-0.292	-0.281	-0.270	-0.260	-0.250	-0.239	-0.229	-0.219	-0.209	-0.199	-0.190	-0.181	-0.174	-0.166	-0.160	-0.154	-0.148	-0.141	-0.138	-0.132	-0.130	-0.128	-0.125	-0.124	-0.122	-0.122	-0.122	-0.124	-0.124	-0.126	-0.129	-0.130	-0.134	-0.138	-0.141	-0.144	-0.149	-0.152	-0.158	-0.162	-0.166	-0.171	-0.176	-0.180	-0.184	-0.189	-0.192	-0.196	-0.201	-0.205	-0.208	-0.211	-0.214	-0.216	-0.218	-0.220	-0.221	-0.222	-0.224	-0.225	-0.225	-0.225	-0.225	-0.225	-0.225	-0.224	-0.222	-0.221	-0.220	-0.220	-0.218	-0.216	-0.215	-0.214	-0.211	-0.211	-0.210	-0.210	-0.208	-0.208	-0.206	-0.206	-0.208	-0.208	-0.209	-0.210	-0.210	-0.211	-0.214	-0.216	-0.219	-0.221	-0.225	-0.229	-0.232	-0.238	-0.241	-0.248	-0.251	-0.258	-0.264	-0.269	-0.275	-0.281	-0.289	-0.294	-0.301	-0.308	-0.316	-0.322	-0.329	-0.336	-0.342	-0.350	-0.358	-0.364	-0.370	-0.376	-0.382	-0.389	-0.392	-0.399	-0.402	-0.409	-0.412	-0.416	-0.420	-0.424	-0.425	-0.429	-0.430	-0.431	-0.434	-0.434	-0.435	-0.435	-0.434	-0.435	-0.432	-0.431	-0.430	-0.428	-0.425	-0.422	-0.420	-0.416	-0.412	-0.408	-0.405	-0.400	-0.395	-0.390	-0.386	-0.381	-0.375	-0.369	-0.362	-0.356	-0.350	-0.344	-0.338	-0.330	-0.322	-0.315	-0.308	-0.300	-0.292	-0.284	-0.276	-0.266	-0.258	-0.248	-0.239	-0.229	-0.220	-0.210	-0.199	-0.189	-0.178	-0.166	-0.154	-0.144	-0.131	-0.118	-0.106	-0.092	-0.080	-0.066	-0.052	-0.039	-0.024	-0.009	0.006	0.021	0.036	0.052	0.068	0.084	0.100	0.115	0.132	0.149	0.164	0.181	0.198	0.214	0.230	0.246	0.262	0.278	0.292	0.309	0.324	0.338	0.354	0.366	0.380	0.392	0.405	0.418	0.430	0.440	0.450	0.460	0.468	0.476	0.482	0.490	0.495	0.500	0.505	0.507	0.510	0.511	0.511	0.511	0.510	0.509	0.505	0.502	0.496	0.491	0.485	0.478	0.470	0.461	0.451	0.440	0.430	0.418	0.406	0.392	0.379	0.365	0.350	0.335	0.319	0.302	0.285	0.269	0.251	0.232	0.214	0.195	0.176	0.158	0.138	0.119	0.099	0.080	0.060	0.041	0.021	0.001	-0.018	-0.038	-0.056	-0.078	-0.096	-0.115	-0.134	-0.152	-0.171	-0.190	-0.208	-0.226	-0.242	-0.260	-0.276	-0.294	-0.310	-0.325	-0.339	-0.355	-0.370	-0.382	-0.396	-0.409	-0.421	-0.434	-0.445	-0.456	-0.465	-0.475	-0.485	-0.492	-0.501	-0.507	-0.515	-0.521	-0.526	-0.532	-0.536	-0.539	-0.542	-0.545	-0.546	-0.546	-0.546	-0.546	-0.545	-0.542	-0.540	-0.536	-0.534	-0.529	-0.522	-0.518	-0.510	-0.504	-0.495	-0.488	-0.479	-0.469	-0.459	-0.448	-0.438	-0.426	-0.415	-0.401	-0.389	-0.376	-0.362	-0.348	-0.334	-0.320	-0.305	-0.289	-0.274	-0.259	-0.244	-0.228	-0.212	-0.198	-0.181	-0.166	-0.151	-0.136	-0.121	-0.106	-0.092	-0.079	-0.065	-0.051	-0.039	-0.026	-0.015	-0.004	0.008	0.019	0.029	0.039	0.048	0.058	0.066	0.074	0.081	0.088	0.094	0.100	0.105	0.110	0.114	0.119	0.121	0.125	0.129	0.131	0.132	0.135	0.136	0.138	0.139	0.141	0.142	0.144	0.145	0.145	0.146	0.148	0.150	0.152	0.154	0.155	0.156	0.160	0.162	0.165	0.168	0.171	0.176	0.179	0.184	0.189	0.194	0.200	0.205	0.211	0.218	0.224	0.231	0.240	0.248	0.255	0.262	0.271	0.278	0.286	0.295	0.304	0.312	0.320	0.329	0.336	0.345	0.352	0.360	0.368	0.375	0.381	0.386	0.392	0.398	0.402	0.408	0.410	0.412	0.415	0.418	0.418	0.418	0.418	0.416	0.415	0.411	0.409	0.404	0.398	0.392	0.385	0.378	0.369	0.360	0.349	0.338	0.325	0.314	0.300	0.285	0.270	0.255	0.239	0.221	0.206	0.188	0.169	0.151	0.131	0.112	0.092	0.071	0.052	0.031	0.011	-0.010	-0.031	-0.052	-0.074	-0.095	-0.115	-0.136	-0.159	-0.179	-0.199	-0.219	-0.240	-0.259	-0.279	-0.298	-0.316	-0.335	-0.352	-0.370	-0.386	-0.402	-0.420	-0.435	-0.450	-0.464	-0.478	-0.491	-0.504	-0.516	-0.528	-0.540	-0.550	-0.560	-0.570	-0.579	-0.586	-0.592	-0.600	-0.606	-0.611	-0.616	-0.620	-0.624	-0.626	-0.629	-0.630	-0.630	-0.630	-0.630	-0.629	-0.626	-0.622	-0.620	-0.616	-0.610	-0.605	-0.599	-0.591	-0.584	-0.575	-0.566	-0.556	-0.545	-0.534	-0.521	-0.509	-0.495	-0.481	-0.466	-0.451	-0.435	-0.419	-0.401	-0.384	-0.365	-0.346	-0.326	-0.308	-0.286	-0.266	-0.245	-0.224	-0.201	-0.178	-0.155	-0.131	-0.108	-0.084	-0.060	-0.035	-0.011	0.014	0.039	0.065	0.090	0.116	0.142	0.168	0.194	0.220	0.246	0.272	0.300	0.326	0.351	0.379	0.406	0.432	0.460	0.488	0.515	0.542	0.570	0.599	0.626	0.655	0.684	0.712	0.741	0.770	0.800	0.830	0.861	0.891	0.922	0.954	0.986	1.019	1.051	1.085	1.119	1.152	1.188	1.222	1.258	1.294	1.330	1.366	1.404	1.441	1.479	1.518	1.556	1.595	1.634	1.674	1.714	1.752	1.792	1.834	1.874	1.914	1.955	1.995	2.035	2.076	2.116	2.156	2.196	2.236	2.275	2.314	2.352	2.390	2.429	2.466	2.502	2.540	2.575	2.611	2.645	2.680	2.712	2.748	2.779	2.810	2.840	2.871	2.901	2.929	2.956	2.984	3.010	3.035	3.060	3.084	3.108	3.130	3.152	3.172	3.194	3.214	3.232	3.250	3.269	3.285	3.301	3.318	3.332	3.348	3.362	3.376	3.389	3.402	3.415	3.426	3.438	3.449	3.459	3.469	3.479	3.489	3.498	3.508	3.515	3.524	3.532	3.540	3.548	3.555	3.562	3.570	3.578	3.585	3.590	3.598	3.604	3.610	3.618	3.624	3.631	3.638	3.644	3.651	3.658	3.665	3.671	3.678	3.685	3.692	3.699	3.706	3.714	3.721	3.729	3.736	3.745	3.752	3.760	3.768	3.776	3.785	3.792	3.801	3.810	3.818	3.826	3.835	3.845	3.855	3.864	3.872	3.881	3.890	3.900	3.910	3.919	3.929	3.936	3.946	3.955	3.965	3.974	3.982	3.991	4.001	4.009	4.018	4.026	4.034	4.041	4.049	4.055	4.064	4.070	4.075	4.081	4.086	4.091	4.096	4.100	4.102	4.105	4.108	4.109	4.110	4.109	4.109	4.108	4.106	4.102	4.098	4.095	4.088	4.081	4.074	4.065	4.055	4.044	4.032	4.020	4.005	3.990	3.972	3.955	3.936	3.916	3.895	3.872	3.849	3.824	3.799	3.771	3.744	3.714	3.682	3.651	3.619	3.584	3.550	3.515	3.478	3.440	3.402	3.362	3.322	3.282	3.240	3.199	3.155	3.111	3.069	3.024	2.979	2.934	2.890	2.844	2.799	2.754	2.709	2.664	2.618	2.574	2.529	2.485	2.440	2.396	2.352	2.310	2.268	2.225	2.184	2.144	2.104	2.064	2.026	1.988	1.951	1.915	1.879	1.845	1.811	1.779	1.745	1.714	1.684	1.655	1.626	1.598	1.571	1.545	1.519	1.494	1.470	1.448	1.426	1.405	1.384	1.364	1.346	1.328	1.310	1.294	1.278	1.262	1.249	1.234	1.220	1.208	1.195	1.184	1.171	1.161	1.150	1.140	1.130	1.121	1.112	1.105	1.096	1.088	1.081	1.072	1.066	1.060	1.052	1.045	1.039	1.032	1.025	1.019	1.012	1.005	0.999	0.991	0.985	0.978	0.971	0.962	0.956	0.948	0.940	0.934	0.924	0.916	0.908	0.899	0.890	0.880	0.871	0.861	0.852	0.841	0.830	0.821	0.810	0.799	0.789	0.778	0.766	0.755	0.744	0.732	0.721	0.710	0.699	0.689	0.678	0.666	0.655	0.646	0.634	0.625	0.614	0.604	0.595	0.586	0.576	0.566	0.559	0.550	0.542	0.534	0.526	0.520	0.512	0.506	0.500	0.495	0.489	0.484	0.480	0.475	0.470	0.468	0.464	0.461	0.459	0.456	0.454	0.451	0.451	0.450	0.449	0.449	0.449	0.449	0.449	0.450	0.450	0.451	0.452	0.455	0.456	0.459	0.461	0.465	0.468	0.471	0.475	0.480	0.484	0.489	0.494	0.499	0.505	0.511	0.518	0.525	0.531	0.540	0.546	0.554	0.562	0.571	0.580	0.590	0.599	0.608	0.619	0.629	0.639	0.649	0.659	0.670	0.680	0.690	0.700	0.711	0.721	0.731	0.741	0.750	0.760	0.769	0.778	0.785	0.792	0.800	0.808	0.812	0.819	0.824	0.828	0.831	0.834	0.835	0.838	0.836	0.836	0.836	0.834	0.831	0.826	0.822	0.816	0.809	0.802	0.794	0.785	0.774	0.764	0.752	0.740	0.726	0.712	0.699	0.682	0.666	0.650	0.632	0.615	0.598	0.579	0.560	0.541	0.521	0.501	0.481	0.461	0.440	0.419	0.398	0.378	0.356	0.335	0.314	0.292	0.272	0.251	0.231	0.211	0.190	0.171	0.150	0.131	0.112	0.092	0.074	0.056	0.038	0.020	0.001	-0.015	-0.032	-0.050	-0.065	-0.082	-0.098	-0.112	-0.128	-0.141	-0.156	-0.169	-0.182	-0.195	-0.209	-0.220	-0.231	-0.242	-0.254	-0.262	-0.272	-0.281	-0.290	-0.298	-0.305	-0.311	-0.318	-0.324	-0.329	-0.332	-0.336	-0.339	-0.341	-0.344	-0.344	-0.344	-0.344	-0.342	-0.340	-0.338	-0.335	-0.331	-0.326	-0.320	-0.314	-0.306	-0.300	-0.291	-0.282	-0.272	-0.264	-0.252	-0.241	-0.230	-0.218	-0.205	-0.192	-0.179	-0.165	-0.151	-0.139	-0.125	-0.111	-0.098	-0.082	-0.069	-0.056	-0.044	-0.029	-0.016	-0.006	0.006	0.018	0.028	0.038	0.046	0.054	0.061	0.066	0.072	0.075	0.079	0.079	0.080	0.079	0.076	0.072	0.068	0.060	0.051	0.041	0.030	0.018	0.004	-0.011	-0.029	-0.048	-0.068	-0.090	-0.112	-0.136	-0.162	-0.190	-0.219	-0.248	-0.279	-0.310	-0.344	-0.376	-0.412	-0.448	-0.484	-0.521	-0.558	-0.598	-0.635	-0.675	-0.715	-0.754	-0.794	-0.834	-0.874	-0.912	-0.954	-0.992	-1.030	-1.069	-1.108	-1.145	-1.181	-1.218	-1.251	-1.286	-1.319	-1.352	-1.385	-1.414	-1.444	-1.472	-1.500	-1.526	-1.551	-1.574	-1.596	-1.619	-1.638	-1.658	-1.675	-1.691	-1.706	-1.721	-1.734	-1.745	-1.758	-1.768	-1.776	-1.784	-1.791	-1.798	-1.802	-1.809	-1.811	-1.815	-1.818	-1.821	-1.822	-1.822	-1.824	-1.824	-1.824	-1.824	-1.822	-1.822	-1.821	-1.821	-1.819	-1.819	-1.816	-1.816	-1.814	-1.814	-1.812	-1.812	-1.811	-1.811	-1.810	-1.810	-1.811	-1.811	-1.812	-1.814	-1.815	-1.818	-1.819	-1.821	-1.824	-1.826	-1.830	-1.832	-1.838	-1.840	-1.845	-1.849	-1.854	-1.859	-1.864	-1.870	-1.875	-1.880	-1.886	-1.892	-1.899	-1.905	-1.912	-1.919	-1.925	-1.934	-1.940	-1.948	-1.956	-1.965	-1.972	-1.981	-1.990	-1.999	-2.007	-2.016	-2.026	-2.035	-2.045	-2.054	-2.065	-2.075	-2.085	-2.098	-2.108	-2.119	-2.130	-2.142	-2.155	-2.168	-2.179	-2.192	-2.205	-2.219	-2.232	-2.246	-2.261	-2.275	-2.290	-2.304	-2.320	-2.335	-2.350	-2.366	-2.382	-2.399	-2.414	-2.430	-2.446	-2.461	-2.478	-2.494	-2.509	-2.525	-2.540	-2.555	-2.570	-2.584	-2.599	-2.612	-2.625	-2.638	-2.649	-2.660	-2.671	-2.680	-2.689	-2.698	-2.704	-2.710	-2.716	-2.720	-2.722	-2.725	-2.726	-2.726	-2.724	-2.722	-2.718	-2.714	-2.708	-2.700	-2.691	-2.681	-2.670	-2.659	-2.645	-2.630	-2.615	-2.598	-2.581	-2.562	-2.545	-2.524	-2.504	-2.482	-2.460	-2.438	-2.415	-2.391	-2.368	-2.342	-2.320	-2.295	-2.271	-2.246	-2.224	-2.200	-2.178	-2.154	-2.132	-2.111	-2.090	-2.070	-2.051	-2.033	-2.015	-1.999	-1.984	-1.969	-1.956	-1.945	-1.934	-1.925	-1.916	-1.909	-1.902	-1.898	-1.895	-1.892	-1.891	-1.891	-1.891	-1.894	-1.896	-1.901	-1.906	-1.912	-1.919	-1.926	-1.934	-1.942	-1.952	-1.961	-1.971	-1.981	-1.991	-2.001	-2.013	-2.022	-2.033	-2.044	-2.054	-2.064	-2.071	-2.081	-2.089	-2.096	-2.104	-2.110	-2.115	-2.120	-2.124	-2.128	-2.130	-2.131	-2.131	-2.131	-2.131	-2.129	-2.128	-2.124	-2.120	-2.115	-2.110	-2.105	-2.098	-2.091	-2.084	-2.075	-2.066	-2.056	-2.047	-2.038	-2.026	-2.016	-2.005	-1.994	-1.982	-1.970	-1.959	-1.946	-1.934	-1.922	-1.910	-1.899	-1.885	-1.872	-1.861	-1.849	-1.836	-1.825	-1.814	-1.801	-1.790	-1.779	-1.768	-1.756	-1.744	-1.732	-1.722	-1.711	-1.699	-1.688	-1.676	-1.665	-1.652	-1.640	-1.629	-1.616	-1.605	-1.592	-1.580	-1.569	-1.555	-1.542	-1.530	-1.516	-1.504	-1.491	-1.478	-1.465	-1.451	-1.438	-1.424	-1.410	-1.396	-1.384	-1.370	-1.356	-1.344	-1.331	-1.319	-1.306	-1.292	-1.281	-1.269	-1.256	-1.246	-1.235	-1.225	-1.212	-1.204	-1.194	-1.182	-1.174	-1.165	-1.158	-1.148	-1.141	-1.132	-1.125	-1.119	-1.112	-1.105	-1.099	-1.091	-1.086	-1.080	-1.074	-1.068	-1.062	-1.056	-1.051	-1.044	-1.039	-1.032	-1.026	-1.020	-1.014	-1.006	-1.000	-0.994	-0.986	-0.979	-0.971	-0.964	-0.955	-0.946	-0.938	-0.929	-0.920	-0.910	-0.899	-0.889	-0.878	-0.868	-0.855	-0.844	-0.832	-0.820	-0.808	-0.796	-0.781	-0.769	-0.755	-0.742	-0.729	-0.715	-0.701	-0.686	-0.672	-0.658	-0.642	-0.629	-0.612	-0.598	-0.581	-0.566	-0.551	-0.536	-0.520	-0.505	-0.488	-0.472	-0.456	-0.440	-0.425	-0.408	-0.392	-0.376	-0.359	-0.342	-0.326	-0.311	-0.294	-0.278	-0.262	-0.245	-0.230	-0.214	-0.198	-0.182	-0.166	-0.150	-0.134	-0.118	-0.104	-0.088	-0.071	-0.056	-0.042	-0.028	-0.014	0.000	0.014	0.026	0.040	0.051	0.064	0.075	0.086	0.096	0.105	0.115	0.124	0.132	0.140	0.148	0.155	0.160	0.166	0.171	0.175	0.180	0.182	0.186	0.188	0.190	0.192	0.192	0.194	0.194	0.194	0.194	0.191	0.190	0.190	0.188	0.186	0.184	0.181	0.179	0.178	0.174	0.172	0.170	0.168	0.165	0.162	0.161	0.160	0.159	0.158	0.158	0.158	0.156	0.156	0.158	0.158	0.159	0.161	0.164	0.166	0.169	0.172	0.178	0.181	0.188	0.194	0.200	0.205	0.214	0.222	0.230	0.239	0.249	0.259	0.270	0.281	0.292	0.304	0.316	0.329	0.341	0.355	0.369	0.382	0.398	0.411	0.426	0.442	0.456	0.471	0.488	0.502	0.518	0.534	0.549	0.565	0.580	0.596	0.611	0.626	0.641	0.655	0.669	0.682	0.696	0.709	0.722	0.734	0.745	0.756	0.766	0.776	0.784	0.792	0.799	0.805	0.811	0.815	0.820	0.821	0.824	0.825	0.825	0.824	0.822	0.820	0.816	0.812	0.806	0.801	0.794	0.785	0.778	0.768	0.756	0.746	0.734	0.722	0.710	0.696	0.684	0.670	0.655	0.640	0.626	0.611	0.598	0.582	0.568	0.554	0.539	0.525	0.512	0.499	0.486	0.474	0.461	0.450	0.440	0.430	0.421	0.412	0.405	0.399	0.391	0.386	0.384	0.380	0.378	0.376	0.376	0.378	0.379	0.381	0.384	0.388	0.394	0.399	0.406	0.414	0.421	0.430	0.440	0.450	0.460	0.471	0.482	0.494	0.506	0.519	0.530	0.542	0.555	0.568	0.580	0.591	0.604	0.615	0.626	0.639	0.649	0.659	0.669	0.678	0.686	0.694	0.701	0.708	0.712	0.718	0.721	0.725	0.728	0.729	0.730	0.730	0.730	0.729	0.725	0.722	0.718	0.712	0.708	0.700	0.694	0.686	0.679	0.669	0.659	0.649	0.638	0.628	0.615	0.604	0.591	0.580	0.566	0.555	0.541	0.529	0.515	0.502	0.489	0.476	0.462	0.449	0.435	0.422	0.410	0.398	0.385	0.372	0.360	0.348	0.336	0.324	0.312	0.301	0.290	0.278	0.266	0.256	0.245	0.235	0.224	0.212	0.201	0.191	0.181	0.170	0.159	0.149	0.138	0.128	0.116	0.105	0.095	0.084	0.074	0.062	0.051	0.041	0.031	0.020	0.009	-0.001	-0.010	-0.021	-0.031	-0.041	-0.050	-0.059	-0.068	-0.076	-0.085	-0.092	-0.100	-0.108	-0.114	-0.120	-0.125	-0.131	-0.135	-0.140	-0.144	-0.148	-0.149	-0.151	-0.152	-0.154	-0.154	-0.154	-0.152	-0.152	-0.151	-0.149	-0.146	-0.144	-0.140	-0.136	-0.132	-0.129	-0.125	-0.121	-0.118	-0.112	-0.109	-0.104	-0.101	-0.096	-0.095	-0.091	-0.089	-0.088	-0.086	-0.086	-0.086	-0.086	-0.089	-0.090	-0.094	-0.098	-0.101	-0.108	-0.114	-0.121	-0.129	-0.139	-0.149	-0.160	-0.172	-0.185	-0.200	-0.215	-0.231	-0.248	-0.265	-0.285	-0.304	-0.324	-0.345	-0.365	-0.388	-0.409	-0.432	-0.454	-0.478	-0.501	-0.525	-0.548	-0.570	-0.594	-0.616	-0.640	-0.664	-0.686	-0.708	-0.729	-0.751	-0.771	-0.791	-0.810	-0.829	-0.846	-0.864	-0.880	-0.895	-0.909	-0.922	-0.935	-0.945	-0.956	-0.965	-0.972	-0.980	-0.986	-0.990	-0.994	-0.996	-0.998	-0.998	-0.998	-0.995	-0.992	-0.990	-0.985	-0.979	-0.974	-0.965	-0.958	-0.949	-0.940	-0.929	-0.919	-0.908	-0.895	-0.884	-0.871	-0.856	-0.844	-0.830	-0.815	-0.801	-0.785	-0.770	-0.755	-0.740	-0.725	-0.709	-0.694	-0.679	-0.665	-0.649	-0.634	-0.621	-0.606	-0.594	-0.579	-0.566	-0.554	-0.541	-0.530	-0.519	-0.507	-0.496	-0.488	-0.478	-0.469	-0.460	-0.452	-0.446	-0.440	-0.435	-0.430	-0.425	-0.422	-0.419	-0.416	-0.414	-0.414	-0.414	-0.412	-0.414	-0.415	-0.416	-0.420	-0.422	-0.425	-0.429	-0.432	-0.438	-0.442	-0.448	-0.454	-0.459	-0.465	-0.470	-0.478	-0.484	-0.491	-0.498	-0.506	-0.512	-0.521	-0.528	-0.536	-0.544	-0.551	-0.560	-0.568	-0.576	-0.585	-0.592	-0.601	-0.609	-0.618	-0.625	-0.632	-0.641	-0.649	-0.658	-0.664	-0.672	-0.680	-0.688	-0.694	-0.702	-0.709	-0.718	-0.724	-0.731	-0.739	-0.746	-0.754	-0.760	-0.768	-0.775	-0.781	-0.788	-0.794	-0.801	-0.808	-0.814	-0.820	-0.826	-0.832	-0.838	-0.844	-0.849	-0.854	-0.859	-0.864	-0.870	-0.875	-0.879	-0.884	-0.889	-0.892	-0.896	-0.900	-0.904	-0.908	-0.911	-0.914	-0.918	-0.920	-0.922	-0.925	-0.928	-0.930	-0.932	-0.934	-0.936	-0.938	-0.940	-0.941	-0.944	-0.945	-0.946	-0.948	-0.950	-0.950	-0.952	-0.955	-0.956	-0.958	-0.959	-0.961	-0.962	-0.965	-0.966	-0.969	-0.970	-0.971	-0.974	-0.976	-0.978	-0.980	-0.981	-0.982	-0.985	-0.986	-0.988	-0.990	-0.991	-0.992	-0.995	-0.996	-0.998	-0.999	-1.000	-1.000	-1.001	-1.002	-1.002	-1.002	-1.001	-1.002	-1.001	-1.000	-0.999	-0.998	-0.995	-0.994	-0.990	-0.988	-0.984	-0.980	-0.976	-0.972	-0.966	-0.962	-0.956	-0.950	-0.944	-0.936	-0.930	-0.922	-0.912	-0.905	-0.895	-0.886	-0.876	-0.865	-0.856	-0.844	-0.832	-0.821	-0.810	-0.798	-0.785	-0.772	-0.759	-0.746	-0.732	-0.719	-0.705	-0.691	-0.678	-0.664	-0.650	-0.636	-0.622	-0.608	-0.595	-0.581	-0.569	-0.556	-0.544	-0.532	-0.521	-0.510	-0.499	-0.490	-0.480	-0.471	-0.464	-0.456	-0.450	-0.444	-0.439	-0.435	-0.431	-0.430	-0.430	-0.430	-0.431	-0.432	-0.436	-0.441	-0.448	-0.454	-0.462	-0.472	-0.482	-0.495	-0.509	-0.524	-0.539	-0.555	-0.574	-0.594	-0.614	-0.636	-0.659	-0.684	-0.709	-0.735	-0.762	-0.790	-0.820	-0.851	-0.881	-0.914	-0.946	-0.980	-1.014	-1.049	-1.084	-1.120	-1.155	-1.192	-1.229	-1.265	-1.302	-1.340	-1.378	-1.414	-1.451	-1.488	-1.525	-1.562	-1.598	-1.632	-1.669	-1.704	-1.739	-1.771	-1.806	-1.839	-1.870	-1.901	-1.932	-1.962	-1.992	-2.020	-2.046	-2.074	-2.100	-2.125	-2.149	-2.171	-2.194	-2.215	-2.234	-2.252	-2.272	-2.289	-2.305	-2.320	-2.334	-2.348	-2.360	-2.371	-2.381	-2.390	-2.399	-2.406	-2.412	-2.418	-2.424	-2.426	-2.429	-2.431	-2.432	-2.434	-2.434	-2.432	-2.431	-2.429	-2.425	-2.421	-2.416	-2.412	-2.406	-2.400	-2.395	-2.389	-2.381	-2.374	-2.366	-2.358	-2.350	-2.342	-2.334	-2.325	-2.319	-2.310	-2.301	-2.295	-2.286	-2.280	-2.271	-2.265	-2.259	-2.252	-2.248	-2.242	-2.236	-2.232	-2.228	-2.225	-2.220	-2.218	-2.215	-2.214	-2.211	-2.210	-2.209	-2.209	-2.208	-2.208	-2.209	-2.208	-2.208	-2.209	-2.209	-2.209	-2.210	-2.210	-2.210	-2.210	-2.210	-2.209	-2.208	-2.208	-2.205	-2.204	-2.201	-2.198	-2.194	-2.189	-2.185	-2.180	-2.174	-2.168	-2.160	-2.151	-2.142	-2.134	-2.124	-2.114	-2.102	-2.091	-2.079	-2.066	-2.052	-2.039	-2.024	-2.010	-1.994	-1.979	-1.964	-1.949	-1.931	-1.916	-1.901	-1.885	-1.870	-1.855	-1.839	-1.825	-1.810	-1.795	-1.782	-1.770	-1.758	-1.746	-1.735	-1.725	-1.715	-1.706	-1.699	-1.691	-1.685	-1.680	-1.675	-1.671	-1.669	-1.666	-1.665	-1.664	-1.664	-1.665	-1.668	-1.670	-1.672	-1.675	-1.680	-1.685	-1.689	-1.695	-1.701	-1.708	-1.714	-1.720	-1.728	-1.735	-1.741	-1.749	-1.755	-1.762	-1.770	-1.775	-1.782	-1.788	-1.794	-1.799	-1.804	-1.808	-1.810	-1.815	-1.816	-1.819	-1.821	-1.821	-1.821	-1.821	-1.820	-1.818	-1.815	-1.811	-1.808	-1.804	-1.798	-1.792	-1.785	-1.778	-1.769	-1.761	-1.751	-1.741	-1.731	-1.721	-1.709	-1.696	-1.685	-1.671	-1.658	-1.644	-1.630	-1.615	-1.601	-1.585	-1.570	-1.554	-1.538	-1.522	-1.506	-1.490	-1.472	-1.455	-1.439	-1.421	-1.404	-1.388	-1.369	-1.352	-1.335	-1.318	-1.300	-1.282	-1.264	-1.248	-1.229	-1.211	-1.192	-1.175	-1.158	-1.140	-1.122	-1.104	-1.088	-1.069	-1.050	-1.032	-1.014	-0.996	-0.978	-0.960	-0.942	-0.924	-0.905	-0.886	-0.868	-0.849	-0.830	-0.811	-0.792	-0.774	-0.755	-0.736	-0.716	-0.698	-0.678	-0.658	-0.639	-0.619	-0.599	-0.579	-0.559	-0.540	-0.520	-0.500	-0.478	-0.458	-0.438	-0.418	-0.398	-0.375	-0.355	-0.335	-0.314	-0.294	-0.272	-0.251	-0.231	-0.211	-0.191	-0.171	-0.151	-0.131	-0.111	-0.091	-0.072	-0.052	-0.034	-0.015	0.004	0.022	0.040	0.058	0.075	0.092	0.108	0.124	0.140	0.155	0.170	0.185	0.200	0.214	0.228	0.240	0.252	0.265	0.278	0.288	0.300	0.309	0.320	0.329	0.339	0.348	0.355	0.364	0.371	0.379	0.384	0.390	0.396	0.401	0.406	0.411	0.416	0.419	0.422	0.426	0.429	0.431	0.434	0.436	0.438	0.439	0.439	0.440	0.440	0.439	0.439	0.439	0.436	0.436	0.435	0.431	0.430	0.426	0.422	0.420	0.415	0.410	0.406	0.400	0.394	0.388	0.380	0.374	0.366	0.358	0.349	0.341	0.330	0.321	0.310	0.300	0.288	0.275	0.262	0.250	0.236	0.222	0.209	0.195	0.179	0.164	0.149	0.132	0.118	0.101	0.084	0.068	0.050	0.034	0.018	0.000	-0.016	-0.034	-0.050	-0.066	-0.082	-0.099	-0.114	-0.130	-0.145	-0.160	-0.174	-0.188	-0.201	-0.214	-0.226	-0.238	-0.249	-0.259	-0.269	-0.276	-0.285	-0.292	-0.299	-0.306	-0.310	-0.315	-0.319	-0.321	-0.325	-0.326	-0.326	-0.326	-0.326	-0.325	-0.324	-0.320	-0.316	-0.312	-0.309	-0.304	-0.298	-0.292	-0.286	-0.279	-0.271	-0.264	-0.255	-0.248	-0.239	-0.230	-0.220	-0.211	-0.202	-0.192	-0.182	-0.174	-0.164	-0.155	-0.145	-0.134	-0.125	-0.116	-0.106	-0.096	-0.088	-0.079	-0.070	-0.061	-0.052	-0.045	-0.036	-0.029	-0.021	-0.014	-0.008	0.000	0.006	0.014	0.019	0.025	0.031	0.038	0.041	0.046	0.051	0.055	0.060	0.062	0.066	0.069	0.071	0.075	0.076	0.078	0.079	0.081	0.082	0.082	0.084	0.085	0.084	0.084	0.084	0.084	0.082	0.081	0.080	0.080	0.078	0.076	0.074	0.071	0.070	0.069	0.066	0.062	0.061	0.059	0.055	0.052	0.050	0.049	0.045	0.044	0.041	0.039	0.036	0.035	0.034	0.031	0.030	0.029	0.028	0.028	0.026	0.026	0.025	0.025	0.025	0.026	0.026	0.028	0.029	0.030	0.031	0.034	0.036	0.039	0.040	0.045	0.048	0.050	0.054	0.056	0.061	0.065	0.070	0.074	0.078	0.082	0.088	0.092	0.098	0.104	0.109	0.114	0.121	0.126	0.132	0.139	0.145	0.152	0.158	0.164	0.171	0.178	0.185	0.191	0.199	0.205	0.212	0.219	0.228	0.234	0.241	0.249	0.256	0.264	0.272	0.280	0.286	0.296	0.304	0.311	0.320	0.328	0.336	0.345	0.352	0.361	0.370	0.378	0.386	0.395	0.404	0.412	0.420	0.430	0.438	0.446	0.455	0.464	0.471	0.480	0.489	0.496	0.504	0.511	0.519	0.526	0.534	0.540	0.548	0.554	0.561	0.568	0.572	0.578	0.584	0.589	0.594	0.598	0.602	0.606	0.609	0.614	0.616	0.620	0.621	0.624	0.625	0.626	0.628	0.628	0.628	0.628	0.629	0.626	0.626	0.625	0.624	0.620	0.619	0.615	0.611	0.609	0.605	0.601	0.596	0.591	0.586	0.580	0.575	0.569	0.561	0.554	0.546	0.538	0.530	0.521	0.511	0.501	0.490	0.479	0.469	0.456	0.444	0.430	0.416	0.402	0.389	0.374	0.358	0.342	0.325	0.309	0.292	0.274	0.255	0.238	0.219	0.200	0.180	0.160	0.140	0.120	0.099	0.079	0.058	0.038	0.016	-0.004	-0.025	-0.045	-0.065	-0.085	-0.105	-0.124	-0.142	-0.161	-0.178	-0.196	-0.211	-0.228	-0.244	-0.256	-0.270	-0.284	-0.295	-0.305	-0.315	-0.324	-0.331	-0.338	-0.344	-0.348	-0.350	-0.352	-0.352	-0.352	-0.351	-0.349	-0.345	-0.341	-0.335	-0.330	-0.322	-0.314	-0.305	-0.294	-0.284	-0.272	-0.261	-0.249	-0.236	-0.224	-0.211	-0.196	-0.182	-0.170	-0.155	-0.142	-0.129	-0.115	-0.101	-0.090	-0.078	-0.065	-0.054	-0.044	-0.034	-0.024	-0.015	-0.008	0.001	0.006	0.014	0.018	0.022	0.025	0.028	0.029	0.030	0.030	0.029	0.028	0.025	0.021	0.018	0.012	0.008	0.001	-0.005	-0.011	-0.019	-0.026	-0.034	-0.041	100.000	5.000	2.000	1.000	7.000	0.000	0.000	0.000	0.000	0.000	0.000	0.000	0.000	0.000	0.000	0.000	0.000	0.000	4.406	4.364	4.322	4.279	4.234	4.190	4.145	4.100	4.052	4.005	3.958	3.910	3.860	3.811	3.760	3.711	3.659	3.608	3.555	3.501	3.448	3.394	3.340	3.284	3.228	3.171	3.114	3.058	3.000	2.941	2.882	2.824	2.764	2.704	2.644	2.584	2.522	2.461	2.400	2.338	2.275	2.214	2.151	2.089	2.026	1.962	1.899	1.836	1.772	1.709	1.645	1.582	1.519	1.455	1.391	1.328	1.264	1.201	1.139	1.076	1.014	0.950	0.889	0.828	0.765	0.705	0.644	0.584	0.525	0.466	0.408	0.349	0.292	0.236	0.180	0.126	0.071	0.018	-0.034	-0.086	-0.136	-0.185	-0.232	-0.280	-0.326	-0.371	-0.414	-0.456	-0.496	-0.536	-0.574	-0.611	-0.646	-0.680	-0.712	-0.744	-0.772	-0.800	-0.826	-0.850	-0.874	-0.895	-0.914	-0.930	-0.946	-0.962	-0.974	-0.985	-0.995	-1.004	-1.009	-1.014	-1.018	-1.019	-1.019	-1.018	-1.015	-1.010	-1.006	-1.000	-0.991	-0.982	-0.972	-0.961	-0.950	-0.938	-0.922	-0.909	-0.894	-0.878	-0.861	-0.844	-0.828	-0.810	-0.791	-0.774	-0.756	-0.739	-0.720	-0.702	-0.685	-0.668	-0.651	-0.635	-0.619	-0.604	-0.589	-0.575	-0.562	-0.549	-0.538	-0.528	-0.518	-0.509	-0.500	-0.494	-0.488	-0.484	-0.479	-0.476	-0.475	-0.474	-0.475	-0.476	-0.479	-0.481	-0.488	-0.491	-0.498	-0.506	-0.512	-0.521	-0.532	-0.541	-0.552	-0.564	-0.578	-0.589	-0.601	-0.615	-0.628	-0.641	-0.656	-0.669	-0.682	-0.696	-0.710	-0.721	-0.735	-0.746	-0.758	-0.769	-0.779	-0.789	-0.799	-0.806	-0.812	-0.820	-0.824	-0.828	-0.831	-0.834	-0.835	-0.834	-0.831	-0.829	-0.826	-0.820	-0.814	-0.805	-0.795	-0.785	-0.774	-0.760	-0.745	-0.729	-0.712	-0.695	-0.674	-0.654	-0.632	-0.609	-0.585	-0.560	-0.535	-0.509	-0.480	-0.452	-0.424	-0.394	-0.362	-0.332	-0.300	-0.269	-0.236	-0.204	-0.170	-0.138	-0.105	-0.071	-0.038	-0.005	0.029	0.061	0.094	0.126	0.159	0.191	0.221	0.252	0.282	0.311	0.340	0.369	0.396	0.422	0.448	0.474	0.498	0.520	0.541	0.562	0.582	0.601	0.619	0.635	0.651	0.664	0.676	0.689	0.699	0.709	0.715	0.721	0.728	0.731	0.734	0.735	0.734	0.732	0.730	0.726	0.721	0.715	0.706	0.699	0.689	0.678	0.665	0.651	0.638	0.622	0.608	0.590	0.572	0.555	0.536	0.516	0.495	0.475	0.455	0.432	0.410	0.389	0.366	0.344	0.321	0.299	0.276	0.254	0.231	0.211	0.189	0.168	0.146	0.126	0.106	0.088	0.069	0.050	0.032	0.016	0.000	-0.016	-0.030	-0.044	-0.058	-0.070	-0.081	-0.091	-0.102	-0.111	-0.120	-0.129	-0.135	-0.142	-0.148	-0.154	-0.159	-0.164	-0.166	-0.170	-0.172	-0.176	-0.178	-0.180	-0.181	-0.184	-0.185	-0.188	-0.189	-0.190	-0.191	-0.192	-0.194	-0.198	-0.200	-0.201	-0.205	-0.209	-0.212	-0.218	-0.222	-0.228	-0.234	-0.240	-0.249	-0.256	-0.265	-0.275	-0.284	-0.295	-0.306	-0.318	-0.330	-0.344	-0.358	-0.371	-0.386	-0.401	-0.418	-0.434	-0.451	-0.469	-0.486	-0.505	-0.522	-0.541	-0.562	-0.581	-0.600	-0.621	-0.642	-0.661	-0.682	-0.704	-0.725	-0.746	-0.765	-0.786	-0.808	-0.830	-0.850	-0.871	-0.892	-0.912	-0.934	-0.955	-0.975	-0.995	-1.016	-1.038	-1.058	-1.078	-1.099	-1.119	-1.139	-1.160	-1.180	-1.201	-1.221	-1.242	-1.262	-1.284	-1.306	-1.326	-1.349	-1.371	-1.394	-1.416	-1.439	-1.462	-1.486	-1.510	-1.534	-1.559	-1.585	-1.610	-1.636	-1.662	-1.690	-1.718	-1.745	-1.774	-1.802	-1.831	-1.861	-1.891	-1.921	-1.952	-1.984	-2.015	-2.049	-2.080	-2.112	-2.146	-2.179	-2.214	-2.246	-2.281	-2.315	-2.351	-2.385	-2.420	-2.455	-2.491	-2.526	-2.562	-2.599	-2.634	-2.671	-2.708	-2.744	-2.779	-2.816	-2.852	-2.889	-2.926	-2.962	-3.000	-3.036	-3.074	-3.110	-3.148	-3.185	-3.222	-3.260	-3.298	-3.335	-3.372	-3.410	-3.449	-3.486	-3.525	-3.564	-3.602	-3.642	-3.681	-3.720	-3.760	-3.799	-3.839	-3.879	-3.919	-3.959	-4.000	-4.041	-4.081	-4.122	-4.162	-4.204	-4.245	-4.286	-4.329	-4.370	-4.411	-4.454	-4.495	-4.536	-4.579	-4.620	-4.660	-4.701	-4.742	-4.784	-4.824	-4.864	-4.904	-4.944	-4.982	-5.022	-5.060	-5.099	-5.135	-5.172	-5.209	-5.245	-5.280	-5.315	-5.348	-5.382	-5.415	-5.446	-5.478	-5.508	-5.538	-5.566	-5.594	-5.621	-5.649	-5.674	-5.699	-5.724	-5.748	-5.771	-5.792	-5.815	-5.835	-5.855	-5.875	-5.894	-5.911	-5.929	-5.946	-5.962	-5.979	-5.995	-6.009	-6.024	-6.038	-6.050	-6.064	-6.076	-6.089	-6.101	-6.112	-6.125	-6.136	-6.148	-6.159	-6.170	-6.180	-6.190	-6.201	-6.211	-6.221	-6.232	-6.242	-6.252	-6.262	-6.271	-6.281	-6.291	-6.301	-6.311	-6.320	-6.330	-6.339	-6.348	-6.356	-6.364	-6.372	-6.381	-6.390	-6.396	-6.405	-6.411	-6.419	-6.424	-6.430	-6.434	-6.440	-6.442	-6.446	-6.450	-6.452	-6.454	-6.455	-6.455	-6.455	-6.454	-6.451	-6.449	-6.446	-6.441	-6.436	-6.430	-6.424	-6.416	-6.408	-6.399	-6.389	-6.378	-6.366	-6.354	-6.340	-6.325	-6.310	-6.294	-6.278	-6.260	-6.242	-6.222	-6.205	-6.184	-6.164	-6.142	-6.121	-6.099	-6.076	-6.052	-6.029	-6.005	-5.981	-5.956	-5.931	-5.906	-5.881	-5.856	-5.831	-5.805	-5.780	-5.755	-5.730	-5.705	-5.680	-5.656	-5.630	-5.605	-5.581	-5.556	-5.532	-5.509	-5.485	-5.460	-5.438	-5.414	-5.392	-5.369	-5.346	-5.324	-5.301	-5.280	-5.259	-5.238	-5.216	-5.195	-5.174	-5.154	-5.132	-5.112	-5.092	-5.072	-5.052	-5.034	-5.014	-4.994	-4.972	-4.954	-4.934	-4.914	-4.894	-4.875	-4.854	-4.834	-4.815	-4.795	-4.775	-4.754	-4.734	-4.714	-4.694	-4.672	-4.651	-4.631	-4.610	-4.589	-4.568	-4.545	-4.522	-4.501	-4.479	-4.456	-4.434	-4.412	-4.389	-4.366	-4.342	-4.320	-4.296	-4.274	-4.250	-4.226	-4.202	-4.179	-4.155	-4.131	-4.106	-4.084	-4.059	-4.034	-4.010	-3.986	-3.961	-3.936	-3.912	-3.889	-3.864	-3.840	-3.815	-3.791	-3.766	-3.742	-3.718	-3.694	-3.668	-3.645	-3.620	-3.596	-3.571	-3.548	-3.522	-3.498	-3.474	-3.450	-3.425	-3.400	-3.376	-3.351	-3.328	-3.301	-3.278	-3.252	-3.229	-3.204	-3.178	-3.152	-3.128	-3.102	-3.076	-3.051	-3.026	-3.001	-2.975	-2.949	-2.922	-2.898	-2.871	-2.845	-2.819	-2.794	-2.768	-2.741	-2.715	-2.690	-2.662	-2.638	-2.612	-2.586	-2.560	-2.535	-2.510	-2.484	-2.459	-2.435	-2.410	-2.385	-2.361	-2.336	-2.311	-2.288	-2.264	-2.240	-2.216	-2.192	-2.170	-2.148	-2.125	-2.102	-2.080	-2.059	-2.036	-2.015	-1.992	-1.971	-1.950	-1.928	-1.906	-1.885	-1.864	-1.842	-1.821	-1.800	-1.779	-1.758	-1.736	-1.715	-1.692	-1.672	-1.651	-1.629	-1.608	-1.586	-1.565	-1.544	-1.521	-1.499	-1.478	-1.455	-1.432	-1.411	-1.389	-1.366	-1.344	-1.321	-1.300	-1.278	-1.256	-1.232	-1.211	-1.190	-1.168	-1.146	-1.125	-1.104	-1.081	-1.061	-1.040	-1.020	-1.000	-0.979	-0.959	-0.939	-0.919	-0.900	-0.881	-0.862	-0.844	-0.828	-0.809	-0.791	-0.774	-0.758	-0.741	-0.725	-0.709	-0.694	-0.678	-0.662	-0.649	-0.634	-0.620	-0.605	-0.592	-0.578	-0.564	-0.551	-0.538	-0.525	-0.512	-0.499	-0.486	-0.474	-0.461	-0.449	-0.438	-0.425	-0.412	-0.401	-0.389	-0.376	-0.365	-0.352	-0.340	-0.328	-0.316	-0.305	-0.292	-0.280	-0.269	-0.256	-0.245	-0.234	-0.221	-0.210	-0.199	-0.188	-0.175	-0.165	-0.154	-0.142	-0.132	-0.121	-0.111	-0.100	-0.090	-0.080	-0.070	-0.060	-0.051	-0.041	-0.032	-0.024	-0.015	-0.008	0.001	0.009	0.016	0.022	0.029	0.036	0.042	0.048	0.052	0.059	0.062	0.068	0.070	0.074	0.076	0.080	0.081	0.084	0.085	0.085	0.086	0.085	0.084	0.084	0.081	0.080	0.078	0.074	0.070	0.066	0.061	0.056	0.051	0.046	0.039	0.032	0.025	0.018	0.009	0.001	-0.009	-0.018	-0.028	-0.038	-0.048	-0.058	-0.069	-0.079	-0.091	-0.102	-0.114	-0.126	-0.136	-0.149	-0.160	-0.172	-0.184	-0.195	-0.206	-0.218	-0.230	-0.241	-0.251	-0.262	-0.272	-0.282	-0.291	-0.302	-0.311	-0.320	-0.329	-0.338	-0.344	-0.351	-0.359	-0.366	-0.372	-0.378	-0.384	-0.389	-0.394	-0.399	-0.404	-0.408	-0.411	-0.415	-0.418	-0.421	-0.424	-0.426	-0.429	-0.431	-0.435	-0.436	-0.439	-0.440	-0.442	-0.445	-0.446	-0.448	-0.450	-0.452	-0.454	-0.455	-0.458	-0.460	-0.461	-0.464	-0.466	-0.470	-0.472	-0.474	-0.478	-0.480	-0.482	-0.486	-0.490	-0.492	-0.498	-0.501	-0.505	-0.510	-0.514	-0.518	-0.522	-0.526	-0.532	-0.538	-0.541	-0.548	-0.552	-0.559	-0.564	-0.570	-0.576	-0.582	-0.588	-0.594	-0.600	-0.606	-0.612	-0.619	-0.625	-0.631	-0.638	-0.644	-0.650	-0.656	-0.664	-0.669	-0.675	-0.681	-0.686	-0.694	-0.698	-0.704	-0.710	-0.715	-0.721	-0.725	-0.730	-0.735	-0.739	-0.744	-0.748	-0.750	-0.754	-0.758	-0.759	-0.762	-0.762	-0.765	-0.766	-0.766	-0.768	-0.768	-0.766	-0.765	-0.764	-0.761	-0.759	-0.756	-0.752	-0.749	-0.745	-0.740	-0.735	-0.730	-0.724	-0.718	-0.710	-0.704	-0.696	-0.689	-0.680	-0.671	-0.664	-0.654	-0.645	-0.636	-0.626	-0.616	-0.606	-0.595	-0.586	-0.575	-0.565	-0.554	-0.544	-0.532	-0.522	-0.512	-0.502	-0.492	-0.482	-0.472	-0.462	-0.452	-0.444	-0.434	-0.425	-0.418	-0.409	-0.400	-0.394	-0.386	-0.379	-0.372	-0.365	-0.361	-0.355	-0.349	-0.345	-0.341	-0.338	-0.335	-0.331	-0.329	-0.326	-0.326	-0.324	-0.324	-0.322	-0.324	-0.325	-0.325	-0.326	-0.329	-0.330	-0.332	-0.336	-0.339	-0.344	-0.348	-0.351	-0.355	-0.360	-0.366	-0.370	-0.376	-0.381	-0.385	-0.391	-0.396	-0.401	-0.408	-0.411	-0.416	-0.421	-0.425	-0.429	-0.431	-0.436	-0.438	-0.440	-0.440	-0.441	-0.441	-0.441	-0.439	-0.436	-0.432	-0.429	-0.424	-0.418	-0.409	-0.401	-0.390	-0.380	-0.368	-0.355	-0.339	-0.324	-0.306	-0.288	-0.268	-0.248	-0.225	-0.202	-0.178	-0.151	-0.124	-0.096	-0.068	-0.036	-0.006	0.028	0.061	0.095	0.130	0.166	0.204	0.240	0.279	0.318	0.356	0.395	0.435	0.475	0.515	0.555	0.596	0.635	0.676	0.716	0.755	0.795	0.834	0.872	0.910	0.949	0.985	1.021	1.056	1.091	1.125	1.158	1.190	1.221	1.251	1.280	1.308	1.334	1.360	1.385	1.408	1.431	1.452	1.471	1.490	1.509	1.525	1.541	1.555	1.569	1.581	1.592	1.604	1.614	1.622	1.631	1.638	1.644	1.650	1.655	1.659	1.661	1.665	1.668	1.670	1.670	1.671	1.672	1.672	1.672	1.674	1.674	1.674	1.672	1.672	1.672	1.672	1.674	1.674	1.674	1.675	1.676	1.678	1.679	1.680	1.684	1.688	1.690	1.694	1.699	1.704	1.710	1.716	1.722	1.730	1.738	1.745	1.755	1.765	1.774	1.784	1.795	1.808	1.819	1.831	1.844	1.858	1.871	1.885	1.899	1.912	1.928	1.942	1.959	1.974	1.989	2.005	2.020	2.036	2.051	2.066	2.081	2.096	2.111	2.126	2.141	2.154	2.169	2.181	2.195	2.208	2.220	2.234	2.244	2.256	2.265	2.276	2.285	2.295	2.302	2.310	2.319	2.325	2.331	2.336	2.341	2.346	2.349	2.352	2.354	2.356	2.358	2.359	2.359	2.359	2.359	2.358	2.355	2.354	2.351	2.349	2.345	2.342	2.338	2.334	2.329	2.324	2.319	2.312	2.308	2.301	2.296	2.289	2.284	2.276	2.270	2.262	2.255	2.249	2.241	2.235	2.229	2.221	2.212	2.206	2.200	2.191	2.185	2.178	2.171	2.164	2.156	2.151	2.144	2.136	2.131	2.124	2.119	2.111	2.106	2.101	2.095	2.089	2.084	2.079	2.075	2.070	2.066	2.060	2.056	2.052	2.050	2.046	2.042	2.040	2.036	2.034	2.031	2.030	2.029	2.026	2.025	2.024	2.022	2.021	2.021	2.020	2.021	2.020	2.021	2.021	2.021	2.022	2.024	2.024	2.025	2.027	2.029	2.030	2.031	2.033	2.034	2.035	2.038	2.039	2.040	2.041	2.042	2.045	2.046	2.047	2.046	2.047	2.047	2.049	2.047	2.046	2.046	2.044	2.042	2.040	2.036	2.034	2.029	2.025	2.020	2.014	2.009	2.001	1.994	1.985	1.976	1.966	1.956	1.945	1.931	1.920	1.906	1.891	1.876	1.860	1.842	1.826	1.808	1.789	1.769	1.749	1.728	1.705	1.684	1.660	1.636	1.612	1.586	1.561	1.535	1.509	1.481	1.454	1.426	1.398	1.369	1.340	1.311	1.282	1.252	1.222	1.192	1.164	1.132	1.102	1.072	1.042	1.014	0.982	0.954	0.922	0.894	0.865	0.836	0.808	0.780	0.752	0.724	0.696	0.670	0.644	0.618	0.591	0.566	0.542	0.518	0.494	0.470	0.448	0.425	0.402	0.381	0.361	0.340	0.321	0.301	0.282	0.264	0.246	0.229	0.212	0.195	0.180	0.165	0.149	0.135	0.121	0.108	0.095	0.082	0.070	0.059	0.048	0.036	0.026	0.016	0.008	-0.002	-0.011	-0.019	-0.028	-0.035	-0.041	-0.049	-0.055	-0.061	-0.068	-0.074	-0.078	-0.084	-0.088	-0.094	-0.098	-0.102	-0.106	-0.110	-0.112	-0.118	-0.121	-0.122	-0.126	-0.129	-0.132	-0.135	-0.138	-0.141	-0.144	-0.146	-0.149	-0.151	-0.155	-0.156	-0.159	-0.162	-0.165	-0.168	-0.170	-0.172	-0.175	-0.179	-0.181	-0.184	-0.186	-0.190	-0.191	-0.194	-0.198	-0.200	-0.202	-0.205	-0.208	-0.210	-0.211	-0.215	-0.218	-0.219	-0.220	-0.221	-0.222	-0.224	-0.225	-0.225	-0.226	-0.226	-0.226	-0.226	-0.225	-0.225	-0.222	-0.222	-0.220	-0.219	-0.216	-0.214	-0.211	-0.208	-0.205	-0.201	-0.198	-0.194	-0.189	-0.185	-0.181	-0.175	-0.171	-0.168	-0.161	-0.156	-0.151	-0.146	-0.141	-0.138	-0.132	-0.128	-0.122	-0.119	-0.115	-0.110	-0.106	-0.104	-0.099	-0.096	-0.094	-0.091	-0.090	-0.086	-0.085	-0.084	-0.084	-0.082	-0.084	-0.084	-0.084	-0.085	-0.086	-0.088	-0.090	-0.092	-0.095	-0.098	-0.101	-0.105	-0.109	-0.112	-0.115	-0.120	-0.124	-0.128	-0.132	-0.138	-0.141	-0.146	-0.150	-0.155	-0.159	-0.164	-0.168	-0.170	-0.174	-0.178	-0.180	-0.182	-0.185	-0.188	-0.189	-0.189	-0.190	-0.190	-0.190	-0.190	-0.188	-0.186	-0.184	-0.181	-0.178	-0.175	-0.170	-0.165	-0.160	-0.154	-0.148	-0.141	-0.132	-0.126	-0.118	-0.109	-0.100	-0.090	-0.080	-0.071	-0.060	-0.050	-0.039	-0.028	-0.016	-0.005	0.006	0.019	0.030	0.041	0.052	0.064	0.076	0.086	0.098	0.109	0.119	0.129	0.139	0.149	0.158	0.168	0.175	0.182	0.190	0.196	0.204	0.210	0.214	0.219	0.222	0.226	0.229	0.231	0.232	0.232	0.234	0.232	0.231	0.229	0.226	0.222	0.219	0.214	0.209	0.202	0.196	0.189	0.180	0.174	0.164	0.155	0.145	0.134	0.124	0.112	0.100	0.089	0.078	0.065	0.052	0.039	0.028	0.014	0.000	-0.014	-0.026	-0.040	-0.052	-0.066	-0.079	-0.091	-0.104	-0.116	-0.129	-0.140	-0.152	-0.165	-0.175	-0.186	-0.198	-0.206	-0.216	-0.225	-0.235	-0.242	-0.251	-0.259	-0.266	-0.272	-0.279	-0.284	-0.290	-0.295	-0.300	-0.305	-0.309	-0.312	-0.316	-0.319	-0.322	-0.324	-0.326	-0.329	-0.330	-0.331	-0.334	-0.335	-0.336	-0.338	-0.339	-0.340	-0.341	-0.342	-0.344	-0.345	-0.346	-0.349	-0.349	-0.351	-0.352	-0.354	-0.356	-0.359	-0.361	-0.364	-0.366	-0.369	-0.372	-0.376	-0.379	-0.382	-0.388	-0.390	-0.395	-0.400	-0.402	-0.408	-0.412	-0.418	-0.421	-0.426	-0.431	-0.436	-0.440	-0.445	-0.450	-0.454	-0.459	-0.462	-0.466	-0.470	-0.472	-0.475	-0.478	-0.480	-0.482	-0.482	-0.484	-0.484	-0.484	-0.484	-0.482	-0.480	-0.478	-0.475	-0.471	-0.468	-0.462	-0.458	-0.452	-0.445	-0.439	-0.430	-0.421	-0.414	-0.404	-0.394	-0.384	-0.371	-0.360	-0.348	-0.335	-0.321	-0.309	-0.295	-0.280	-0.265	-0.250	-0.235	-0.219	-0.204	-0.186	-0.171	-0.154	-0.138	-0.120	-0.104	-0.088	-0.070	-0.054	-0.038	-0.020	-0.005	0.011	0.029	0.044	0.059	0.074	0.090	0.105	0.119	0.132	0.146	0.159	0.172	0.184	0.196	0.208	0.219	0.229	0.240	0.249	0.258	0.268	0.275	0.282	0.290	0.296	0.304	0.309	0.315	0.319	0.322	0.329	0.331	0.335	0.339	0.341	0.342	0.346	0.348	0.349	0.350	0.351	0.351	0.352	0.352	0.354	0.354	0.355	0.354	0.354	0.355	0.355	0.356	0.355	0.356	0.356	0.359	0.359	0.360	0.361	0.362	0.364	0.366	0.369	0.371	0.374	0.376	0.381	0.384	0.389	0.392	0.398	0.401	0.408	0.412	0.419	0.424	0.430	0.438	0.445	0.451	0.459	0.466	0.474	0.481	0.489	0.499	0.506	0.515	0.524	0.530	0.539	0.548	0.556	0.565	0.572	0.581	0.589	0.596	0.604	0.612	0.619	0.626	0.634	0.640	0.646	0.652	0.659	0.664	0.670	0.675	0.680	0.685	0.689	0.694	0.698	0.701	0.705	0.709	0.711	0.714	0.716	0.719	0.720	0.722	0.724	0.726	0.728	0.729	0.730	0.730	0.732	0.734	0.735	0.735	0.736	0.738	0.738	0.739	0.740	0.741	0.744	0.744	0.745	0.748	0.750	0.751	0.754	0.756	0.759	0.761	0.764	0.766	0.769	0.771	0.775	0.778	0.781	0.784	0.786	0.790	0.792	0.795	0.799	0.801	0.805	0.808	0.809	0.812	0.815	0.816	0.818	0.819	0.821	0.820	0.821	0.821	0.820	0.820	0.819	0.818	0.815	0.811	0.809	0.805	0.800	0.795	0.789	0.782	0.775	0.766	0.759	0.750	0.739	0.729	0.718	0.704	0.690	0.676	0.661	0.645	0.630	0.611	0.592	0.575	0.555	0.534	0.512	0.491	0.469	0.445	0.421	0.396	0.371	0.346	0.319	0.291	0.264	0.236	0.208	0.180	0.150	0.121	0.092	0.062	0.034	0.004	-0.025	-0.055	-0.084	-0.114	-0.142	-0.171	-0.199	-0.228	-0.255	-0.281	-0.309	-0.334	-0.359	-0.384	-0.408	-0.430	-0.454	-0.475	-0.496	-0.516	-0.536	-0.554	-0.570	-0.588	-0.602	-0.618	-0.631	-0.644	-0.655	-0.666	-0.676	-0.685	-0.692	-0.700	-0.706	-0.711	-0.715	-0.719	-0.720	-0.722	-0.724	-0.724	-0.722	-0.721	-0.719	-0.715	-0.712	-0.708	-0.704	-0.698	-0.692	-0.685	-0.679	-0.671	-0.664	-0.655	-0.646	-0.638	-0.628	-0.618	-0.606	-0.596	-0.586	-0.575	-0.562	-0.551	-0.540	-0.528	-0.515	-0.502	-0.490	-0.478	-0.464	-0.451	-0.438	-0.425	-0.411	-0.398	-0.384	-0.370	-0.355	-0.341	-0.329	-0.314	-0.300	-0.286	-0.271	-0.259	-0.245	-0.230	-0.218	-0.204	-0.190	-0.178	-0.165	-0.152	-0.140	-0.128	-0.116	-0.105	-0.094	-0.085	-0.074	-0.065	-0.056	-0.049	-0.040	-0.032	-0.026	-0.020	-0.014	-0.011	-0.006	-0.004	-0.001	0.000	0.001	0.001	0.001	-0.001	-0.005	-0.008	-0.012	-0.018	-0.024	-0.032	-0.040	-0.049	-0.059	-0.069	-0.081	-0.094	-0.108	-0.121	-0.136	-0.152	-0.170	-0.186	-0.205	-0.225	-0.242	-0.264	-0.285	-0.306	-0.328	-0.351	-0.374	-0.398	-0.421	-0.446	-0.471	-0.496	-0.521	-0.546	-0.572	-0.599	-0.624	-0.650	-0.676	-0.704	-0.729	-0.755	-0.782	-0.808	-0.834	-0.859	-0.884	-0.910	-0.935	-0.959	-0.984	-1.009	-1.032	-1.056	-1.079	-1.101	-1.124	-1.146	-1.166	-1.189	-1.209	-1.230	-1.250	-1.269	-1.289	-1.306	-1.325	-1.342	-1.360	-1.378	-1.394	-1.409	-1.425	-1.440	-1.456	-1.470	-1.484	-1.499	-1.511	-1.525	-1.538	-1.551	-1.564	-1.575	-1.588	-1.599	-1.610	-1.621	-1.634	-1.644	-1.655	-1.666	-1.676	-1.686	-1.696	-1.708	-1.718	-1.728	-1.739	-1.748	-1.758	-1.768	-1.778	-1.788	-1.796	-1.806	-1.816	-1.825	-1.834	-1.842	-1.854	-1.862	-1.871	-1.880	-1.889	-1.896	-1.905	-1.914	-1.921	-1.930	-1.936	-1.944	-1.951	-1.958	-1.965	-1.971	-1.976	-1.981	-1.986	-1.991	-1.996	-2.001	-2.004	-2.007	-2.011	-2.014	-2.015	-2.016	-2.018	-2.019	-2.019	-2.018	-2.018	-2.016	-2.014	-2.013	-2.009	-2.005	-2.001	-1.995	-1.990	-1.985	-1.978	-1.970	-1.964	-1.955	-1.946	-1.936	-1.926	-1.916	-1.904	-1.892	-1.880	-1.868	-1.854	-1.840	-1.825	-1.809	-1.794	-1.775	-1.759	-1.741	-1.722	-1.704	-1.684	-1.665	-1.644	-1.622	-1.602	-1.580	-1.559	-1.536	-1.512	-1.490	-1.466	-1.442	-1.418	-1.394	-1.369	-1.345	-1.320	-1.295	-1.270	-1.245	-1.220	-1.195	-1.171	-1.146	-1.122	-1.098	-1.074	-1.051	-1.029	-1.006	-0.985	-0.964	-0.941	-0.921	-0.902	-0.885	-0.866	-0.850	-0.832	-0.819	-0.804	-0.791	-0.779	-0.768	-0.759	-0.749	-0.741	-0.735	-0.730	-0.726	-0.724	-0.724	-0.722	-0.725	-0.729	-0.734	-0.739	-0.746	-0.755	-0.766	-0.779	-0.791	-0.806	-0.824	-0.842	-0.861	-0.882	-0.905	-0.930	-0.955	-0.982	-1.011	-1.041	-1.074	-1.106	-1.142	-1.179	-1.216	-1.255	-1.296	-1.339	-1.382	-1.428	-1.474	-1.521	-1.571	-1.621	-1.674	-1.728	-1.781	-1.838	-1.895	-1.952	-2.013	-2.074	-2.136	-2.199	-2.264	-2.330	-2.396	-2.464	-2.532	-2.604	-2.675	-2.746	-2.819	-2.894	-2.969	-3.044	-3.120	-3.198	-3.276	-3.355	-3.435	-3.516	-3.596	-3.680	-3.761	-3.845	-3.928	-4.012	-4.098	-4.181	-4.266	-4.352	-4.439	-4.525	-4.611	-4.698	-4.785	-4.872	-4.958	-5.045	-5.132	-5.219	-5.306	-5.392	-5.479	-5.566	-5.651	-5.736	-5.822	-5.908	-5.992	-6.076	-6.159	-6.242	-6.325	-6.408	-6.489	-6.569	-6.650	-6.730	-6.809	-6.888	-6.965	-7.041	-7.119	-7.194	-7.269	-7.342	-7.416	-7.490	-7.561	-7.632	-7.704	-7.774	-7.844	-7.912	-7.979	-8.047	-8.115	-8.180	-8.246	-8.311	-8.376	-8.440	-8.505	-8.568	-8.631	-8.692	-8.755	-8.816	-8.878	-8.939	-8.999	-9.059	-9.120	-9.179	-9.239	-9.298	-9.358	-9.416	-9.476	-9.535	-9.594	-9.652	-9.711	-9.770	-9.828	-9.886	-9.945	-10.002	-10.061	-10.119	-10.178	-10.235	-10.292	-10.351	-10.409	-10.466	-10.522	-10.580	-10.638	-10.695	-10.750	-10.808	-10.862	-10.919	-10.972	-11.028	-11.082	-11.136	-11.189	-11.241	-11.294	-11.345	-11.395	-11.445	-11.494	-11.542	-11.590	-11.638	-11.682	-11.728	-11.770	-11.812	-11.855	-11.895	-11.932	-11.971	-12.008	-12.041	-12.075	-12.109	-12.139	-12.168	-12.195	-12.222	-12.246	-12.269	-12.291	-12.311	-12.329	-12.345	-12.361	-12.374	-12.385	-12.395	-12.402	-12.409	-12.415	-12.418	-12.419	-12.418	-12.416	-12.411	-12.406	-12.399	-12.389	-12.379	-12.366	-12.351	-12.335	-12.318	-12.298	-12.276	-12.254	-12.229	-12.204	-12.176	-12.148	-12.116	-12.085	-12.050	-12.015	-11.979	-11.940	-11.900	-11.859	-11.816	-11.772	-11.728	-11.680	-11.632	-11.582	-11.532	-11.481	-11.428	-11.372	-11.316	-11.260	-11.202	-11.142	-11.082	-11.020	-10.958	-10.894	-10.829	-10.762	-10.695	-10.626	-10.556	-10.486	-10.415	-10.342	-10.269	-10.194	-10.119	-10.042	-9.964	-9.885	-9.806	-9.725	-9.644	-9.561	-9.478	-9.394	-9.308	-9.221	-9.134	-9.045	-8.956	-8.866	-8.774	-8.682	-8.589	-8.494	-8.398	-8.302	-8.205	-8.106	-8.008	-7.906	-7.804	-7.701	-7.598	-7.494	-7.388	-7.280	-7.172	-7.064	-6.955	-6.844	-6.731	-6.619	-6.505	-6.390	-6.275	-6.158	-6.040	-5.921	-5.802	-5.682	-5.560	-5.439	-5.316	-5.192	-5.069	-4.944	-4.819	-4.691	-4.565	-4.438	-4.309	-4.180	-4.051	-3.922	-3.792	-3.661	-3.530	-3.400	-3.269	-3.138	-3.006	-2.874	-2.742	-2.611	-2.479	-2.346	-2.215	-2.084	-1.951	-1.820	-1.689	-1.556	-1.425	-1.295	-1.164	-1.032	-0.901	-0.772	-0.641	-0.512	-0.382	-0.254	-0.125	0.002	0.131	0.258	0.385	0.511	0.639	0.764	0.890	1.016	1.140	1.264	1.388	1.511	1.634	1.756	1.879	2.001	2.121	2.242	2.361	2.481	2.600	2.719	2.838	2.954	3.071	3.188	3.302	3.419	3.532	3.646	3.759	3.871	3.982	4.094	4.205	4.314	4.422	4.530	4.638	4.744	4.849	4.952	5.056	5.158	5.259	5.359	5.458	5.556	5.652	5.749	5.844	5.936	6.029	6.119	6.209	6.298	6.385	6.470	6.555	6.638	6.719	6.799	6.876	6.954	7.030	7.104	7.176	7.246	7.316	7.384	7.450	7.514	7.578	7.639	7.699	7.756	7.812	7.868	7.920	7.971	8.020	8.068	8.114	8.158	8.200	8.241	8.280	8.318	8.351	8.385	8.418	8.448	8.475	8.501	8.526	8.549	8.569	8.589	8.606	8.621	8.635	8.648	8.658	8.666	8.674	8.679	8.681	8.684	8.685	8.682	8.680	8.675	8.669	8.661	8.652	8.641	8.629	8.616	8.601	8.584	8.566	8.549	8.529	8.508	8.485	8.461	8.438	8.412	8.386	8.359	8.331	8.302	8.272	8.242	8.211	8.180	8.148	8.115	8.082	8.049	8.014	7.979	7.945	7.909	7.872	7.838	7.801	7.765	7.729	7.691	7.655	7.619	7.581	7.545	7.508	7.470	7.432	7.395	7.359	7.321	7.284	7.248	7.210	7.172	7.136	7.099	7.061	7.024	6.986	6.949	6.911	6.874	6.836	6.800	6.761	6.724	6.685	6.648	6.609	6.570	6.531	6.491	6.454	6.414	6.372	6.332	6.291	6.251	6.210	6.168	6.126	6.084	6.040	5.998	5.954	5.909	5.865	5.819	5.774	5.728	5.680	5.632	5.585	5.536	5.488	5.438	5.388	5.338	5.286	5.234	5.181	5.128	5.075	5.022	4.968	4.912	4.856	4.801	4.745	4.688	4.631	4.572	4.516	4.458	4.399	4.339	4.280	4.219	4.159	4.098	4.037	3.976	3.914	3.852	3.791	3.728	3.665	3.602	3.539	3.475	3.411	3.348	3.284	3.219	3.154	3.090	3.024	2.959	2.894	2.828	2.762	2.696	2.630	2.564	2.499	2.432	2.366	2.300	2.234	2.166	2.100	2.034	1.969	1.901	1.836	1.770	1.705	1.640	1.574	1.509	1.444	1.380	1.315	1.254	1.190	1.126	1.065	1.004	0.944	0.884	0.824	0.766	0.709	0.651	0.596	0.541	0.489	0.436	0.385	0.336	0.288	0.240	0.195	0.150	0.108	0.066	0.026	-0.012	-0.049	-0.084	-0.118	-0.149	-0.179	-0.206	-0.232	-0.258	-0.279	-0.300	-0.319	-0.336	-0.351	-0.365	-0.378	-0.386	-0.395	-0.401	-0.406	-0.410	-0.411	-0.411	-0.409	-0.406	-0.400	-0.395	-0.386	-0.378	-0.368	-0.358	-0.345	-0.331	-0.318	-0.302	-0.286	-0.270	-0.254	-0.235	-0.218	-0.198	-0.180	-0.160	-0.141	-0.122	-0.102	-0.084	-0.065	-0.046	-0.029	-0.010	0.008	0.024	0.041	0.056	0.070	0.085	0.099	0.111	0.124	0.134	0.144	0.152	0.161	0.168	0.174	0.178	0.182	0.185	0.186	0.188	0.188	0.186	0.185	0.181	0.176	0.172	0.166	0.160	0.152	0.145	0.136	0.128	0.119	0.108	0.098	0.088	0.076	0.065	0.054	0.042	0.031	0.020	0.009	-0.001	-0.011	-0.021	-0.031	-0.039	-0.048	-0.055	-0.062	-0.069	-0.074	-0.078	-0.081	-0.082	-0.084	-0.085	-0.084	-0.081	-0.079	-0.074	-0.068	-0.061	-0.054	-0.044	-0.035	-0.022	-0.010	0.004	0.019	0.035	0.052	0.070	0.090	0.111	0.134	0.155	0.179	0.202	0.229	0.254	0.280	0.308	0.335	0.364	0.391	0.421	0.451	0.481	0.511	0.541	0.571	0.602	0.634	0.664	0.695	0.725	0.755	0.786	0.816	0.846	0.876	0.905	0.935	0.962	0.991	1.019	1.048	1.074	1.100	1.126	1.151	1.175	1.199	1.221	1.245	1.266	1.288	1.308	1.328	1.346	1.364	1.382	1.398	1.414	1.429	1.442	1.455	1.468	1.478	1.489	1.498	1.505	1.512	1.519	1.524	1.529	1.532	1.535	1.535	1.536	1.534	1.531	1.530	1.525	1.521	1.515	1.508	1.500	1.491	1.482	1.471	1.460	1.449	1.436	1.422	1.408	1.395	1.380	1.364	1.348	1.331	1.315	1.298	1.280	1.264	1.246	1.230	1.211	1.194	1.178	1.161	1.144	1.129	1.112	1.098	1.082	1.068	1.055	1.041	1.030	1.018	1.006	0.996	0.986	0.978	0.970	0.964	0.958	0.950	0.945	0.941	0.938	0.935	0.932	0.931	0.930	0.930	0.930	0.930	0.931	0.932	0.934	0.935	0.938	0.940	0.941	0.944	0.946	0.948	0.949	0.951	0.952	0.951	0.952	0.952	0.951	0.950	0.948	0.945	0.941	0.938	0.932	0.926	0.920	0.912	0.904	0.895	0.885	0.872	0.861	0.848	0.835	0.821	0.805	0.790	0.772	0.755	0.738	0.718	0.699	0.678	0.658	0.635	0.614	0.591	0.569	0.545	0.521	0.499	0.474	0.450	0.425	0.401	0.376	0.351	0.328	0.301	0.278	0.252	0.228	0.202	0.178	0.152	0.129	0.105	0.079	0.055	0.031	0.008	-0.016	-0.040	-0.064	-0.088	-0.111	-0.135	-0.160	-0.182	-0.208	-0.231	-0.255	-0.279	-0.304	-0.328	-0.352	-0.378	-0.402	-0.429	-0.454	-0.480	-0.506	-0.535	-0.562	-0.589	-0.618	-0.648	-0.676	-0.706	-0.736	-0.766	-0.798	-0.830	-0.862	-0.894	-0.926	-0.960	-0.994	-1.029	-1.064	-1.098	-1.134	-1.170	-1.205	-1.241	-1.278	-1.315	-1.352	-1.390	-1.428	-1.465	-1.505	-1.542	-1.581	-1.619	-1.658	-1.698	-1.735	-1.775	-1.814	-1.852	-1.891	-1.931	-1.970	-2.009	-2.047	-2.088	-2.125	-2.165	-2.204	-2.242	-2.281	-2.319	-2.358	-2.396	-2.434	-2.472	-2.510	-2.549	-2.586	-2.625	-2.661	-2.700	-2.739	-2.775	-2.814	-2.851	-2.890	-2.928	-2.966	-3.002	-3.041	-3.080	-3.116	-3.155	-3.194	-3.232	-3.270	-3.309	-3.348	-3.385	-3.425	-3.462	-3.501	-3.540	-3.579	-3.619	-3.656	-3.695	-3.735	-3.772	-3.811	-3.850	-3.889	-3.926	-3.965	-4.003	-4.041	-4.077	-4.115	-4.152	-4.189	-4.225	-4.261	-4.296	-4.331	-4.368	-4.401	-4.435	-4.468	-4.501	-4.534	-4.565	-4.596	-4.628	-4.658	-4.686	-4.716	-4.744	-4.771	-4.799	-4.825	-4.851	-4.878	-4.901	-4.925	-4.949	-4.972	-4.994	-5.015	-5.038	-5.058	-5.078	-5.096	-5.115	-5.134	-5.152	-5.170	-5.186	-5.204	-5.220	-5.236	-5.251	-5.268	-5.282	-5.298	-5.311	-5.326	-5.340	-5.354	-5.368	-5.381	-5.394	-5.408	-5.420	-5.434	-5.446	-5.459	-5.471	-5.484	-5.495	-5.509	-5.520	-5.532	-5.544	-5.555	-5.566	-5.579	-5.590	-5.600	-5.611	-5.620	-5.631	-5.640	-5.650	-5.659	-5.666	-5.675	-5.682	-5.690	-5.696	-5.702	-5.708	-5.711	-5.716	-5.719	-5.722	-5.724	-5.725	-5.725	-5.725	-5.724	-5.722	-5.720	-5.716	-5.711	-5.706	-5.700	-5.694	-5.685	-5.676	-5.668	-5.656	-5.645	-5.634	-5.620	-5.605	-5.591	-5.575	-5.560	-5.542	-5.525	-5.506	-5.489	-5.469	-5.449	-5.428	-5.406	-5.385	-5.361	-5.340	-5.318	-5.292	-5.270	-5.245	-5.222	-5.196	-5.172	-5.149	-5.124	-5.099	-5.075	-5.050	-5.026	-5.001	-4.978	-4.952	-4.928	-4.904	-4.880	-4.856	-4.834	-4.809	-4.786	-4.762	-4.740	-4.718	-4.695	-4.672	-4.651	-4.629	-4.608	-4.586	-4.566	-4.545	-4.524	-4.504	-4.484	-4.464	-4.442	-4.424	-4.404	-4.384	-4.365	-4.346	-4.326	-4.308	-4.289	-4.269	-4.251	-4.231	-4.212	-4.194	-4.175	-4.158	-4.138	-4.118	-4.100	-4.080	-4.061	-4.043	-4.022	-4.004	-3.984	-3.964	-3.944	-3.922	-3.904	-3.884	-3.862	-3.841	-3.821	-3.800	-3.779	-3.758	-3.736	-3.715	-3.694	-3.671	-3.650	-3.628	-3.605	-3.582	-3.561	-3.539	-3.515	-3.494	-3.470	-3.446	-3.424	-3.401	-3.379	-3.355	-3.331	-3.308	-3.285	-3.261	-3.239	-3.214	-3.191	-3.168	-3.144	-3.120	-3.098	-3.072	-3.050	-3.026	-3.001	-2.978	-2.954	-2.931	-2.906	-2.882	-2.859	-2.835	-2.810	-2.786	-2.761	-2.738	-2.712	-2.689	-2.664	-2.639	-2.614	-2.590	-2.564	-2.539	-2.512	-2.489	-2.462	-2.436	-2.411	-2.385	-2.360	-2.332	-2.308	-2.281	-2.255	-2.229	-2.201	-2.176	-2.150	-2.124	-2.098	-2.071	-2.045	-2.020	-1.994	-1.968	-1.942	-1.916	-1.891	-1.866	-1.841	-1.816	-1.792	-1.768	-1.742	-1.719	-1.695	-1.671	-1.648	-1.624	-1.601	-1.578	-1.555	-1.531	-1.510	-1.488	-1.466	-1.444	-1.421	-1.399	-1.378	-1.355	-1.334	-1.314	-1.291	-1.270	-1.248	-1.226	-1.204	-1.182	-1.161	-1.140	-1.119	-1.098	-1.075	-1.054	-1.031	-1.009	-0.988	-0.965	-0.944	-0.921	-0.899	-0.876	-0.854	-0.831	-0.809	-0.786	-0.765	-0.741	-0.720	-0.696	-0.675	-0.652	-0.630	-0.609	-0.586	-0.565	-0.542	-0.521	-0.500	-0.479	-0.458	-0.436	-0.418	-0.396	-0.376	-0.356	-0.338	-0.318	-0.299	-0.280	-0.262	-0.245	-0.226	-0.209	-0.192	-0.176	-0.159	-0.142	-0.126	-0.111	-0.095	-0.080	-0.065	-0.051	-0.036	-0.021	-0.008	0.006	0.021	0.035	0.049	0.062	0.076	0.089	0.102	0.116	0.129	0.141	0.155	0.168	0.180	0.194	0.206	0.219	0.232	0.244	0.258	0.269	0.281	0.294	0.306	0.318	0.330	0.341	0.354	0.365	0.376	0.389	0.399	0.410	0.421	0.431	0.441	0.451	0.461	0.471	0.480	0.489	0.498	0.506	0.515	0.522	0.530	0.539	0.545	0.552	0.559	0.564	0.571	0.576	0.581	0.586	0.591	0.595	0.600	0.604	0.608	0.610	0.614	0.616	0.619	0.619	0.621	0.622	0.624	0.625	0.625	0.626	0.626	0.625	0.625	0.624	0.622	0.621	0.619	0.618	0.614	0.611	0.608	0.605	0.600	0.596	0.592	0.588	0.582	0.576	0.570	0.564	0.559	0.551	0.544	0.536	0.529	0.520	0.512	0.504	0.496	0.486	0.478	0.469	0.459	0.449	0.440	0.430	0.420	0.410	0.400	0.390	0.380	0.371	0.360	0.351	0.341	0.331	0.322	0.315	0.305	0.296	0.289	0.280	0.274	0.265	0.259	0.251	0.245	0.239	0.232	0.228	0.221	0.216	0.212	0.208	0.202	0.200	0.196	0.192	0.189	0.186	0.182	0.180	0.179	0.176	0.174	0.172	0.170	0.169	0.168	0.166	0.164	0.162	0.161	0.159	0.158	0.155	0.154	0.152	0.150	0.148	0.146	0.144	0.140	0.139	0.135	0.132	0.129	0.125	0.122	0.119	0.114	0.109	0.104	0.100	0.094	0.090	0.084	0.079	0.071	0.065	0.060	0.052	0.045	0.039	0.031	0.024	0.016	0.009	0.001	-0.006	-0.015	-0.024	-0.032	-0.040	-0.048	-0.056	-0.065	-0.074	-0.081	-0.089	-0.099	-0.106	-0.114	-0.121	-0.129	-0.136	-0.144	-0.150	-0.156	-0.164	-0.169	-0.174	-0.180	-0.185	-0.190	-0.194	-0.199	-0.201	-0.204	-0.208	-0.209	-0.211	-0.212	-0.212	-0.214	-0.212	-0.211	-0.210	-0.208	-0.205	-0.204	-0.200	-0.196	-0.192	-0.188	-0.182	-0.176	-0.171	-0.165	-0.158	-0.149	-0.142	-0.135	-0.128	-0.119	-0.111	-0.101	-0.092	-0.084	-0.074	-0.064	-0.054	-0.045	-0.035	-0.025	-0.015	-0.005	0.005	0.014	0.025	0.035	0.044	0.054	0.062	0.072	0.082	0.090	0.100	0.109	0.116	0.125	0.132	0.141	0.149	0.156	0.164	0.171	0.179	0.184	0.190	0.196	0.202	0.208	0.212	0.218	0.221	0.225	0.229	0.232	0.236	0.239	0.241	0.244	0.245	0.246	0.248	0.248	0.248	0.249	0.248	0.246	0.245	0.242	0.241	0.239	0.235	0.232	0.229	0.225	0.220	0.216	0.211	0.206	0.200	0.196	0.190	0.185	0.179	0.174	0.169	0.162	0.156	0.151	0.146	0.142	0.138	0.132	0.130	0.126	0.124	0.122	0.120	0.119	0.120	0.121	0.124	0.125	0.130	0.135	0.141	0.148	0.158	0.166	0.178	0.190	0.202	0.218	0.234	0.252	0.270	0.291	0.312	0.335	0.361	0.386	0.414	0.442	0.472	0.502	0.535	0.569	0.604	0.640	0.676	0.715	0.752	0.791	0.832	0.874	0.914	0.956	0.999	1.041	1.084	1.126	1.170	1.214	1.258	1.301	1.344	1.386	1.429	1.470	1.512	1.554	1.595	1.634	1.672	1.710	1.748	1.784	1.819	1.852	1.886	1.920	1.950	1.980	2.009	2.035	2.061	2.088	2.110	2.134	2.154	2.174	2.192	2.210	2.225	2.241	2.255	2.268	2.279	2.289	2.299	2.306	2.314	2.320	2.325	2.330	2.332	2.336	2.338	2.339	2.339	2.340	2.340	2.339	2.338	2.336	2.334	2.332	2.330	2.328	2.325	2.322	2.320	2.318	2.315	2.312	2.311	2.310	2.309	2.306	2.306	2.308	2.306	2.309	2.310	2.311	2.315	2.316	2.321	2.325	2.330	2.335	2.341	2.348	2.355	2.362	2.370	2.379	2.388	2.399	2.409	2.420	2.430	2.442	2.454	2.466	2.479	2.491	2.505	2.518	2.530	2.545	2.559	2.572	2.586	2.600	2.614	2.628	2.641	2.654	2.669	2.681	2.694	2.706	2.719	2.731	2.742	2.755	2.766	2.778	2.788	2.799	2.809	2.818	2.828	2.835	2.844	2.852	2.860	2.866	2.872	2.879	2.885	2.891	2.896	2.900	2.905	2.910	2.912	2.918	2.920	2.922	2.926	2.929	2.930	2.932	2.935	2.936	2.938	2.939	2.940	2.940	2.941	2.941	2.942	2.941	2.941	2.941	2.940	2.940	2.939	2.938	2.938	2.936	2.934	2.932	2.931	2.929	2.926	2.924	2.921	2.919	2.916	2.914	2.910	2.908	2.904	2.900	2.896	2.894	2.890	2.885	2.882	2.879	2.874	2.870	2.866	2.861	2.858	2.852	2.849	2.845	2.839	2.835	2.831	2.826	2.824	2.819	2.815	2.811	2.808	2.804	2.801	2.798	2.795	2.791	2.789	2.785	2.782	2.780	2.779	2.776	2.774	2.772	2.771	2.770	2.769	2.768	2.768	2.766	2.766	2.765	2.765	2.764	2.764	2.764	2.762	2.764	2.764	2.762	2.762	2.762	2.761	2.761	2.761	2.760	2.760	2.759	2.758	2.755	2.754	2.751	2.749	2.745	2.742	2.738	2.734	2.729	2.724	2.718	2.711	2.705	2.698	2.689	2.680	2.671	2.661	2.650	2.639	2.626	2.612	2.599	2.585	2.570	2.554	2.536	2.520	2.501	2.482	2.462	2.442	2.421	2.400	2.378	2.354	2.330	2.306	2.280	2.254	2.229	2.201	2.172	2.145	2.118	2.088	2.060	2.030	2.000	1.969	1.939	1.909	1.878	1.846	1.816	1.784	1.754	1.722	1.692	1.660	1.630	1.600	1.570	1.540	1.510	1.481	1.452	1.425	1.398	1.370	1.342	1.316	1.291	1.266	1.241	1.218	1.195	1.171	1.149	1.129	1.108	1.088	1.068	1.048	1.030	1.012	0.996	0.979	0.962	0.948	0.932	0.918	0.904	0.889	0.878	0.865	0.852	0.839	0.828	0.816	0.805	0.794	0.782	0.771	0.760	0.751	0.740	0.730	0.719	0.708	0.698	0.688	0.676	0.666	0.655	0.644	0.634	0.621	0.610	0.599	0.588	0.576	0.564	0.551	0.539	0.526	0.514	0.502	0.490	0.476	0.465	0.451	0.439	0.426	0.414	0.401	0.389	0.378	0.365	0.352	0.341	0.329	0.319	0.308	0.296	0.286	0.276	0.268	0.258	0.249	0.240	0.232	0.225	0.218	0.211	0.205	0.199	0.195	0.189	0.186	0.182	0.180	0.178	0.176	0.174	0.174	0.174	0.175	0.176	0.178	0.179	0.182	0.185	0.189	0.192	0.198	0.202	0.208	0.212	0.219	0.226	0.232	0.239	0.245	0.252	0.260	0.268	0.275	0.284	0.290	0.299	0.306	0.314	0.321	0.330	0.338	0.345	0.351	0.359	0.365	0.372	0.379	0.385	0.391	0.396	0.401	0.406	0.410	0.415	0.418	0.421	0.425	0.426	0.429	0.430	0.432	0.432	0.434	0.434	0.435	0.434	0.432	0.431	0.430	0.429	0.426	0.425	0.422	0.419	0.416	0.414	0.410	0.406	0.402	0.399	0.395	0.391	0.386	0.382	0.378	0.374	0.370	0.366	0.361	0.359	0.355	0.350	0.348	0.344	0.340	0.338	0.335	0.332	0.331	0.329	0.328	0.325	0.324	0.324	0.324	0.322	0.324	0.324	0.326	0.326	0.328	0.330	0.332	0.335	0.338	0.341	0.345	0.349	0.352	0.358	0.362	0.368	0.372	0.378	0.384	0.389	0.395	0.401	0.409	0.414	0.421	0.429	0.435	0.442	0.449	0.456	0.462	0.470	0.476	0.482	0.490	0.498	0.504	0.510	0.515	0.522	0.528	0.534	0.539	0.544	0.549	0.552	0.556	0.561	0.564	0.568	0.570	0.571	0.575	0.575	0.576	0.576	0.578	0.576	0.575	0.572	0.572	0.569	0.566	0.562	0.559	0.554	0.550	0.545	0.538	0.532	0.526	0.519	0.510	0.502	0.495	0.486	0.476	0.468	0.458	0.448	0.438	0.428	0.415	0.405	0.394	0.382	0.371	0.361	0.350	0.339	0.328	0.316	0.306	0.295	0.284	0.274	0.262	0.252	0.244	0.232	0.224	0.215	0.206	0.198	0.190	0.181	0.174	0.166	0.160	0.154	0.148	0.141	0.136	0.131	0.128	0.122	0.118	0.115	0.110	0.108	0.104	0.101	0.099	0.096	0.094	0.091	0.089	0.088	0.086	0.084	0.081	0.080	0.079	0.078	0.076	0.074	0.071	0.070	0.069	0.066	0.065	0.061	0.060	0.058	0.054	0.052	0.049	0.046	0.042	0.040	0.038	0.034	0.030	0.028	0.024	0.020	0.018	0.014	0.010	0.006	0.004	0.000	-0.002	-0.005	-0.008	-0.010	-0.012	-0.014	-0.016	-0.018	-0.019	-0.019	-0.019	-0.018	-0.018	-0.016	-0.015	-0.011	-0.009	-0.005	-0.001	0.004	0.009	0.015	0.021	0.030	0.038	0.046	0.055	0.065	0.075	0.086	0.099	0.111	0.124	0.138	0.152	0.168	0.182	0.198	0.215	0.231	0.248	0.266	0.285	0.304	0.322	0.341	0.360	0.380	0.400	0.420	0.440	0.460	0.481	0.501	0.521	0.541	0.561	0.582	0.601	0.621	0.641	0.660	0.680	0.698	0.718	0.735	0.752	0.770	0.788	0.802	0.819	0.834	0.849	0.862	0.878	0.890	0.902	0.914	0.926	0.938	0.948	0.958	0.966	0.975	0.982	0.990	0.998	1.002	1.009	1.014	1.020	1.024	1.028	1.031	1.034	1.038	1.039	1.041	1.042	1.044	1.044	1.045	1.046	1.046	1.046	1.046	1.046	1.046	1.045	1.045	1.044	1.044	1.044	1.044	1.042	1.044	1.042	1.042	1.042	1.042	1.044	1.044	1.044	1.045	1.046	1.049	1.049	1.050	1.052	1.055	1.056	1.060	1.061	1.064	1.068	1.071	1.074	1.076	1.080	1.084	1.089	1.092	1.095	1.099	1.104	1.108	1.112	1.116	1.121	1.125	1.129	1.135	1.139	1.142	1.146	1.151	1.155	1.159	1.164	1.168	1.170	1.175	1.178	1.181	1.186	1.189	1.191	1.195	1.199	1.201	1.204	1.206	1.209	1.210	1.212	1.215	1.216	1.219	1.220	1.221	1.222	1.224	1.225	1.226	1.226	1.228	1.228	1.229	1.230	1.230	1.230	1.230	1.230	1.231	1.230	1.230	1.230	1.230	1.230	1.230	1.230	1.229	1.229	1.228	1.228	1.228	1.226	1.228	1.226	1.228	1.226	1.226	1.226	1.228	1.228	1.228	1.226	1.228	1.228	1.229	1.229	1.230	1.230	1.230	1.231	1.231	1.232	1.234	1.235	1.235	1.236	1.238	1.238	1.239	1.240	1.240	1.241	1.242	1.242	1.242	1.242	1.242	1.241	1.241	1.240	1.239	1.238	1.236	1.234	1.231	1.228	1.224	1.220	1.214	1.209	1.202	1.195	1.188	1.180	1.171	1.161	1.151	1.139	1.126	1.114	1.100	1.085	1.070	1.054	1.036	1.019	1.000	0.980	0.960	0.939	0.916	0.895	0.871	0.848	0.822	0.798	0.772	0.746	0.720	0.692	0.666	0.638	0.611	0.582	0.555	0.526	0.499	0.471	0.444	0.416	0.389	0.362	0.336	0.310	0.282	0.258	0.234	0.209	0.186	0.164	0.140	0.120	0.099	0.079	0.059	0.041	0.024	0.008	-0.009	-0.024	-0.036	-0.050	-0.062	-0.074	-0.084	-0.094	-0.102	-0.110	-0.118	-0.124	-0.129	-0.134	-0.138	-0.140	-0.142	-0.144	-0.145	-0.145	-0.145	-0.145	-0.144	-0.142	-0.140	-0.136	-0.134	-0.129	-0.125	-0.120	-0.115	-0.110	-0.104	-0.098	-0.090	-0.084	-0.076	-0.070	-0.061	-0.052	-0.045	-0.036	-0.026	-0.018	-0.008	0.002	0.012	0.024	0.034	0.045	0.055	0.068	0.079	0.091	0.104	0.116	0.128	0.141	0.155	0.168	0.181	0.195	0.208	0.221	0.235	0.249	0.264	0.278	0.291	0.305	0.319	0.331	0.345	0.359	0.371	0.385	0.396	0.409	0.420	0.431	0.441	0.452	0.461	0.470	0.478	0.485	0.492	0.499	0.505	0.509	0.512	0.515	0.518	0.518	0.519	0.516	0.514	0.511	0.507	0.502	0.496	0.489	0.481	0.472	0.461	0.450	0.439	0.424	0.410	0.395	0.379	0.362	0.345	0.326	0.306	0.285	0.265	0.244	0.221	0.199	0.175	0.150	0.128	0.101	0.076	0.050	0.026	-0.001	-0.028	-0.052	-0.080	-0.105	-0.132	-0.159	-0.184	-0.210	-0.236	-0.261	-0.288	-0.311	-0.338	-0.361	-0.385	-0.409	-0.432	-0.454	-0.478	-0.499	-0.520	-0.540	-0.560	-0.579	-0.598	-0.616	-0.635	-0.651	-0.669	-0.685	-0.700	-0.716	-0.730	-0.744	-0.758	-0.771	-0.784	-0.796	-0.809	-0.820	-0.830	-0.841	-0.851	-0.862	-0.872	-0.881	-0.891	-0.900	-0.910	-0.919	-0.929	-0.936	-0.945	-0.955	-0.964	-0.972	-0.981	-0.990	-0.999	-1.009	-1.018	-1.026	-1.038	-1.046	-1.055	-1.066	-1.075	-1.086	-1.096	-1.106	-1.118	-1.128	-1.139	-1.149	-1.160	-1.171	-1.182	-1.192	-1.204	-1.216	-1.226	-1.238	-1.249	-1.259	-1.270	-1.281	-1.290	-1.301	-1.311	-1.320	-1.330	-1.339	-1.348	-1.355	-1.364	-1.371	-1.379	-1.384	-1.391	-1.396	-1.401	-1.405	-1.409	-1.412	-1.414	-1.416	-1.418	-1.418	-1.419	-1.418	-1.416	-1.412	-1.410	-1.406	-1.401	-1.396	-1.390	-1.384	-1.375	-1.368	-1.358	-1.348	-1.338	-1.326	-1.314	-1.302	-1.289	-1.274	-1.259	-1.242	-1.226	-1.210	-1.192	-1.174	-1.155	-1.135	-1.115	-1.094	-1.074	-1.051	-1.029	-1.006	-0.984	-0.960	-0.936	-0.912	-0.888	-0.862	-0.836	-0.811	-0.785	-0.759	-0.732	-0.708	-0.681	-0.654	-0.629	-0.601	-0.575	-0.549	-0.522	-0.496	-0.470	-0.444	-0.419	-0.394	-0.369	-0.344	-0.320	-0.298	-0.274	-0.251	-0.230	-0.209	-0.188	-0.168	-0.149	-0.131	-0.114	-0.099	-0.082	-0.069	-0.055	-0.042	-0.032	-0.024	-0.014	-0.008	-0.001	0.004	0.008	0.009	0.009	0.008	0.005	0.000	-0.006	-0.012	-0.021	-0.032	-0.044	-0.058	-0.074	-0.090	-0.109	-0.130	-0.152	-0.175	-0.201	-0.229	-0.258	-0.289	-0.321	-0.354	-0.390	-0.428	-0.466	-0.506	-0.549	-0.592	-0.638	-0.684	-0.732	-0.781	-0.832	-0.885	-0.938	-0.994	-1.050	-1.108	-1.166	-1.228	-1.289	-1.351	-1.415	-1.479	-1.545	-1.612	-1.679	-1.749	-1.818	-1.888	-1.959	-2.031	-2.102	-2.176	-2.250	-2.325	-2.400	-2.476	-2.552	-2.629	-2.706	-2.784	-2.862	-2.940	-3.019	-3.098	-3.176	-3.256	-3.336	-3.415	-3.495	-3.575	-3.656	-3.735	-3.815	-3.895	-3.976	-4.056	-4.135	-4.216	-4.296	-4.375	-4.455	-4.534	-4.612	-4.692	-4.771	-4.849	-4.928	-5.005	-5.082	-5.159	-5.235	-5.312	-5.388	-5.464	-5.539	-5.612	-5.688	-5.761	-5.834	-5.908	-5.980	-6.051	-6.124	-6.194	-6.265	-6.336	-6.405	-6.474	-6.542	-6.611	-6.679	-6.745	-6.811	-6.878	-6.944	-7.009	-7.074	-7.139	-7.202	-7.266	-7.330	-7.391	-7.454	-7.516	-7.578	-7.639	-7.700	-7.760	-7.820	-7.881	-7.940	-8.000	-8.059	-8.119	-8.176	-8.236	-8.294	-8.352	-8.411	-8.469	-8.528	-8.584	-8.641	-8.700	-8.758	-8.814	-8.872	-8.930	-8.986	-9.044	-9.100	-9.159	-9.215	-9.272	-9.329	-9.386	-9.441	-9.499	-9.555	-9.611	-9.666	-9.721	-9.778	-9.832	-9.886	-9.941	-9.995	-10.048	-10.101	-10.154	-10.205	-10.258	-10.308	-10.358	-10.408	-10.455	-10.504	-10.550	-10.596	-10.641	-10.685	-10.729	-10.771	-10.811	-10.850	-10.889	-10.926	-10.961	-10.998	-11.030	-11.061	-11.091	-11.120	-11.149	-11.174	-11.199	-11.221	-11.242	-11.261	-11.279	-11.295	-11.310	-11.322	-11.334	-11.342	-11.351	-11.358	-11.361	-11.362	-11.364	-11.362	-11.360	-11.358	-11.351	-11.344	-11.334	-11.322	-11.311	-11.296	-11.281	-11.262	-11.244	-11.224	-11.202	-11.179	-11.152	-11.128	-11.100	-11.070	-11.039	-11.008	-10.974	-10.939	-10.902	-10.865	-10.825	-10.786	-10.744	-10.702	-10.659	-10.612	-10.566	-10.519	-10.470	-10.420	-10.370	-10.318	-10.264	-10.209	-10.154	-10.098	-10.040	-9.981	-9.921	-9.860	-9.799	-9.736	-9.671	-9.606	-9.540	-9.472	-9.405	-9.336	-9.266	-9.195	-9.122	-9.049	-8.975	-8.901	-8.825	-8.748	-8.670	-8.591	-8.511	-8.431	-8.350	-8.268	-8.184	-8.099	-8.012	-7.926	-7.839	-7.749	-7.660	-7.569	-7.479	-7.385	-7.291	-7.196	-7.100	-7.004	-6.906	-6.808	-6.708	-6.606	-6.504	-6.401	-6.296	-6.191	-6.085	-5.976	-5.869	-5.759	-5.648	-5.536	-5.422	-5.309	-5.195	-5.079	-4.961	-4.844	-4.726	-4.606	-4.486	-4.364	-4.242	-4.119	-3.995	-3.871	-3.745	-3.619	-3.492	-3.364	-3.236	-3.108	-2.979	-2.849	-2.719	-2.588	-2.456	-2.325	-2.192	-2.061	-1.929	-1.796	-1.664	-1.531	-1.398	-1.266	-1.132	-1.000	-0.868	-0.735	-0.604	-0.471	-0.338	-0.206	-0.074	0.056	0.188	0.319	0.449	0.580	0.709	0.838	0.966	1.095	1.222	1.351	1.478	1.605	1.731	1.856	1.981	2.108	2.231	2.355	2.478	2.601	2.722	2.845	2.965	3.086	3.205	3.325	3.444	3.562	3.680	3.798	3.914	4.030	4.146	4.261	4.375	4.489	4.601	4.714	4.826	4.936	5.046	5.156	5.265	5.372	5.480	5.588	5.691	5.796	5.900	6.002	6.104	6.205	6.305	6.404	6.501	6.598	6.694	6.788	6.880	6.971	7.062	7.151	7.240	7.326	7.411	7.494	7.575	7.658	7.735	7.812	7.889	7.962	8.036	8.106	8.176	8.244	8.310	8.374	8.435	8.496	8.555	8.612	8.668	8.721	8.772	8.822	8.870	8.916	8.960	9.001	9.041	9.080	9.116	9.151	9.182	9.214	9.241	9.270	9.294	9.316	9.339	9.358	9.375	9.390	9.404	9.416	9.426	9.435	9.441	9.446	9.449	9.450	9.449	9.448	9.444	9.438	9.431	9.422	9.412	9.401	9.388	9.371	9.355	9.339	9.320	9.299	9.278	9.256	9.231	9.205	9.180	9.152	9.125	9.095	9.065	9.035	9.002	8.969	8.935	8.902	8.868	8.831	8.796	8.759	8.722	8.685	8.648	8.609	8.571	8.532	8.492	8.454	8.414	8.375	8.334	8.295	8.255	8.214	8.175	8.135	8.094	8.055	8.015	7.976	7.935	7.898	7.858	7.818	7.778	7.739	7.700	7.661	7.622	7.582	7.544	7.505	7.468	7.428	7.389	7.350	7.311	7.274	7.235	7.196	7.158	7.120	7.080	7.041	7.001	6.961	6.922	6.882	6.842	6.801	6.761	6.720	6.679	6.636	6.595	6.551	6.509	6.465	6.421	6.376	6.331	6.285	6.240	6.192	6.146	6.098	6.050	6.000	5.951	5.900	5.849	5.799	5.746	5.694	5.640	5.588	5.532	5.478	5.421	5.365	5.308	5.250	5.194	5.134	5.075	5.015	4.955	4.894	4.832	4.770	4.708	4.645	4.582	4.519	4.454	4.390	4.325	4.259	4.194	4.128	4.061	3.992	3.926	3.859	3.790	3.722	3.654	3.584	3.516	3.446	3.378	3.308	3.238	3.168	3.098	3.028	2.958	2.888	2.816	2.746	2.676	2.608	2.538	2.469	2.399	2.330	2.261	2.194	2.125	2.058	1.990	1.924	1.858	1.792	1.728	1.664	1.600	1.538	1.475	1.415	1.354	1.295	1.238	1.180	1.125	1.071	1.018	0.965	0.915	0.866	0.819	0.772	0.726	0.684	0.642	0.602	0.564	0.526	0.491	0.459	0.426	0.396	0.368	0.342	0.318	0.295	0.274	0.254	0.238	0.222	0.208	0.196	0.186	0.178	0.171	0.166	0.164	0.161	0.161	0.164	0.166	0.170	0.176	0.185	0.192	0.202	0.214	0.226	0.240	0.254	0.269	0.285	0.302	0.319	0.338	0.358	0.375	0.396	0.415	0.435	0.456	0.478	0.496	0.518	0.538	0.558	0.578	0.596	0.615	0.635	0.652	0.670	0.689	0.705	0.720	0.735	0.749	0.762	0.774	0.786	0.796	0.806	0.815	0.822	0.830	0.836	0.841	0.845	0.849	0.851	0.852	0.852	0.852	0.851	0.850	0.846	0.844	0.839	0.835	0.829	0.824	0.816	0.810	0.802	0.796	0.788	0.781	0.774	0.765	0.758	0.749	0.742	0.735	0.728	0.721	0.715	0.709	0.704	0.699	0.695	0.691	0.690	0.688	0.686	0.686	0.688	0.689	0.692	0.696	0.700	0.706	0.712	0.720	0.729	0.739	0.750	0.762	0.775	0.790	0.805	0.820	0.838	0.856	0.876	0.895	0.916	0.938	0.960	0.984	1.009	1.032	1.059	1.084	1.110	1.138	1.164	1.192	1.220	1.250	1.279	1.308	1.336	1.366	1.396	1.426	1.455	1.484	1.514	1.542	1.572	1.600	1.630	1.658	1.685	1.712	1.740	1.768	1.794	1.819	1.844	1.868	1.891	1.915	1.938	1.960	1.980	2.000	2.020	2.039	2.058	2.074	2.090	2.105	2.120	2.134	2.146	2.158	2.169	2.178	2.188	2.195	2.201	2.208	2.212	2.216	2.219	2.221	2.221	2.221	2.219	2.218	2.214	2.210	2.205	2.200	2.192	2.185	2.176	2.168	2.158	2.145	2.135	2.122	2.110	2.096	2.084	2.070	2.055	2.041	2.026	2.010	1.995	1.979	1.965	1.949	1.934	1.918	1.904	1.888	1.872	1.859	1.845	1.831	1.819	1.806	1.794	1.782	1.771	1.762	1.752	1.744	1.736	1.728	1.721	1.716	1.711	1.706	1.702	1.700	1.698	1.696	1.695	1.695	1.696	1.696	1.699	1.701	1.702	1.705	1.710	1.712	1.716	1.722	1.725	1.730	1.735	1.739	1.744	1.748	1.752	1.755	1.760	1.762	1.766	1.768	1.770	1.770	1.772	1.771	1.771	1.769	1.766	1.762	1.759	1.752	1.746	1.739	1.731	1.722	1.712	1.701	1.691	1.678	1.664	1.650	1.634	1.618	1.600	1.581	1.562	1.544	1.524	1.502	1.480	1.458	1.434	1.410	1.385	1.361	1.336	1.310	1.282	1.258	1.230	1.204	1.175	1.148	1.120	1.091	1.064	1.036	1.008	0.979	0.950	0.921	0.891	0.864	0.834	0.805	0.776	0.748	0.719	0.690	0.661	0.631	0.601	0.574	0.544	0.514	0.485	0.455	0.425	0.395	0.365	0.335	0.305	0.274	0.244	0.212	0.180	0.149	0.118	0.085	0.052	0.020	-0.014	-0.046	-0.080	-0.114	-0.149	-0.182	-0.218	-0.252	-0.288	-0.322	-0.360	-0.395	-0.431	-0.469	-0.505	-0.541	-0.579	-0.616	-0.652	-0.690	-0.726	-0.765	-0.802	-0.840	-0.879	-0.916	-0.954	-0.991	-1.029	-1.068	-1.105	-1.142	-1.181	-1.220	-1.258	-1.295	-1.332	-1.370	-1.408	-1.445	-1.482	-1.520	-1.558	-1.594	-1.631	-1.668	-1.706	-1.742	-1.779	-1.815	-1.852	-1.889	-1.925	-1.961	-1.999	-2.035	-2.071	-2.108	-2.144	-2.180	-2.218	-2.254	-2.289	-2.326	-2.362	-2.400	-2.435	-2.472	-2.509	-2.546	-2.584	-2.620	-2.658	-2.694	-2.731	-2.769	-2.805	-2.842	-2.880	-2.919	-2.955	-2.992	-3.030	-3.068	-3.105	-3.142	-3.180	-3.218	-3.255	-3.292	-3.329	-3.368	-3.404	-3.440	-3.478	-3.515	-3.551	-3.586	-3.622	-3.659	-3.694	-3.730	-3.764	-3.799	-3.832	-3.866	-3.901	-3.932	-3.966	-3.999	-4.030	-4.062	-4.094	-4.124	-4.154	-4.184	-4.212	-4.241	-4.269	-4.296	-4.325	-4.351	-4.376	-4.401	-4.426	-4.451	-4.475	-4.499	-4.521	-4.542	-4.564	-4.585	-4.606	-4.625	-4.645	-4.665	-4.684	-4.701	-4.720	-4.738	-4.755	-4.772	-4.788	-4.805	-4.821	-4.836	-4.852	-4.869	-4.882	-4.898	-4.911	-4.926	-4.941	-4.956	-4.970	-4.984	-4.996	-5.011	-5.024	-5.038	-5.051	-5.064	-5.076	-5.089	-5.102	-5.114	-5.126	-5.138	-5.148	-5.159	-5.170	-5.180	-5.189	-5.199	-5.206	-5.215	-5.222	-5.230	-5.235	-5.241	-5.245	-5.249	-5.252	-5.255	-5.256	-5.258	-5.256	-5.255	-5.252	-5.250	-5.245	-5.240	-5.234	-5.225	-5.218	-5.208	-5.196	-5.185	-5.172	-5.158	-5.144	-5.126	-5.110	-5.091	-5.072	-5.054	-5.032	-5.010	-4.989	-4.965	-4.941	-4.916	-4.890	-4.865	-4.839	-4.811	-4.785	-4.756	-4.729	-4.700	-4.672	-4.644	-4.615	-4.588	-4.559	-4.530	-4.501	-4.472	-4.445	-4.415	-4.389	-4.360	-4.332	-4.306	-4.279	-4.252	-4.226	-4.201	-4.175	-4.150	-4.126	-4.101	-4.077	-4.054	-4.031	-4.008	-3.986	-3.964	-3.942	-3.921	-3.900	-3.880	-3.859	-3.840	-3.820	-3.800	-3.780	-3.762	-3.742	-3.724	-3.705	-3.686	-3.668	-3.649	-3.631	-3.612	-3.594	-3.575	-3.558	-3.539	-3.520	-3.501	-3.484	-3.465	-3.446	-3.428	-3.409	-3.390	-3.371	-3.351	-3.332	-3.312	-3.292	-3.274	-3.254	-3.235	-3.215	-3.195	-3.174	-3.154	-3.134	-3.114	-3.094	-3.072	-3.052	-3.032	-3.012	-2.992	-2.971	-2.951	-2.930	-2.911	-2.890	-2.870	-2.849	-2.830	-2.809	-2.789	-2.769	-2.749	-2.729	-2.709	-2.689	-2.669	-2.649	-2.629	-2.609	-2.589	-2.569	-2.549	-2.529	-2.509	-2.488	-2.468	-2.448	-2.428	-2.408	-2.385	-2.364	-2.342	-2.322	-2.301	-2.279	-2.256	-2.236	-2.214	-2.191	-2.168	-2.145	-2.122	-2.099	-2.075	-2.051	-2.027	-2.002	-1.979	-1.955	-1.929	-1.905	-1.880	-1.854	-1.828	-1.802	-1.776	-1.750	-1.725	-1.699	-1.672	-1.646	-1.620	-1.594	-1.568	-1.541	-1.516	-1.490	-1.464	-1.439	-1.412	-1.386	-1.360	-1.335	-1.310	-1.284	-1.259	-1.232	-1.209	-1.184	-1.159	-1.134	-1.110	-1.085	-1.062	-1.038	-1.014	-0.990	-0.966	-0.942	-0.919	-0.895	-0.871	-0.848	-0.825	-0.802	-0.780	-0.756	-0.734	-0.710	-0.688	-0.665	-0.642	-0.620	-0.598	-0.575	-0.552	-0.530	-0.507	-0.486	-0.464	-0.441	-0.420	-0.398	-0.376	-0.355	-0.334	-0.312	-0.291	-0.271	-0.251	-0.230	-0.211	-0.190	-0.171	-0.152	-0.134	-0.116	-0.096	-0.079	-0.062	-0.045	-0.029	-0.011	0.004	0.020	0.034	0.050	0.064	0.078	0.091	0.104	0.118	0.129	0.141	0.152	0.165	0.176	0.186	0.198	0.208	0.218	0.228	0.238	0.248	0.258	0.266	0.275	0.285	0.294	0.304	0.312	0.322	0.331	0.341	0.350	0.360	0.370	0.379	0.389	0.399	0.409	0.420	0.431	0.441	0.452	0.464	0.475	0.488	0.499	0.511	0.522	0.535	0.546	0.559	0.571	0.584	0.598	0.609	0.621	0.635	0.648	0.659	0.672	0.684	0.696	0.709	0.721	0.732	0.744	0.755	0.766	0.776	0.788	0.799	0.808	0.818	0.826	0.835	0.844	0.852	0.860	0.866	0.874	0.879	0.886	0.891	0.895	0.900	0.902	0.906	0.909	0.911	0.914	0.915	0.915	0.916	0.916	0.915	0.914	0.912	0.911	0.909	0.905	0.902	0.899	0.895	0.890	0.885	0.880	0.875	0.869	0.862	0.858	0.850	0.844	0.836	0.829	0.821	0.814	0.805	0.798	0.789	0.780	0.771	0.762	0.754	0.745	0.736	0.726	0.718	0.709	0.700	0.691	0.682	0.674	0.665	0.655	0.648	0.639	0.631	0.622	0.615	0.608	0.600	0.592	0.586	0.579	0.571	0.565	0.560	0.554	0.548	0.542	0.538	0.532	0.528	0.524	0.519	0.514	0.511	0.507	0.504	0.500	0.498	0.495	0.491	0.490	0.489	0.486	0.484	0.481	0.480	0.479	0.479	0.476	0.476	0.475	0.475	0.474	0.474	0.474	0.472	0.472	0.472	0.472	0.472	0.472	0.472	0.472	0.472	0.472	0.472	0.472	0.472	0.472	0.472	0.472	0.470	0.470	0.469	0.468	0.468	0.465	0.464	0.462	0.459	0.458	0.455	0.452	0.449	0.445	0.441	0.436	0.432	0.429	0.422	0.418	0.412	0.406	0.400	0.394	0.386	0.380	0.372	0.366	0.359	0.350	0.342	0.335	0.326	0.319	0.310	0.302	0.295	0.285	0.278	0.270	0.262	0.255	0.248	0.241	0.234	0.226	0.221	0.215	0.210	0.205	0.200	0.196	0.192	0.190	0.188	0.186	0.184	0.184	0.182	0.185	0.185	0.186	0.189	0.192	0.196	0.200	0.205	0.210	0.215	0.221	0.229	0.235	0.242	0.251	0.259	0.268	0.276	0.285	0.296	0.305	0.315	0.326	0.336	0.346	0.358	0.366	0.378	0.388	0.399	0.409	0.419	0.430	0.440	0.450	0.460	0.470	0.479	0.489	0.496	0.506	0.514	0.522	0.530	0.539	0.546	0.554	0.561	0.568	0.574	0.580	0.585	0.591	0.596	0.602	0.606	0.611	0.615	0.620	0.624	0.626	0.630	0.632	0.635	0.638	0.639	0.640	0.641	0.642	0.644	0.644	0.645	0.644	0.644	0.642	0.642	0.640	0.639	0.638	0.635	0.634	0.630	0.628	0.625	0.621	0.618	0.614	0.611	0.608	0.602	0.600	0.595	0.591	0.588	0.584	0.580	0.578	0.574	0.571	0.566	0.565	0.562	0.561	0.560	0.560	0.560	0.561	0.561	0.564	0.568	0.571	0.576	0.581	0.589	0.598	0.606	0.616	0.628	0.640	0.652	0.668	0.684	0.701	0.720	0.740	0.760	0.782	0.808	0.831	0.859	0.885	0.914	0.944	0.974	1.006	1.039	1.072	1.108	1.142	1.179	1.215	1.254	1.291	1.330	1.370	1.410	1.449	1.489	1.530	1.570	1.611	1.651	1.692	1.732	1.772	1.811	1.851	1.890	1.929	1.966	2.002	2.040	2.075	2.111	2.145	2.178	2.210	2.242	2.272	2.302	2.330	2.358	2.382	2.408	2.431	2.454	2.475	2.496	2.515	2.534	2.550	2.566	2.580	2.595	2.608	2.619	2.630	2.639	2.649	2.656	2.662	2.669	2.674	2.678	2.682	2.685	2.688	2.689	2.690	2.691	2.691	2.692	2.691	2.691	2.689	2.689	2.688	2.686	2.685	2.684	2.682	2.681	2.680	2.679	2.679	2.678	2.678	2.678	2.679	2.679	2.680	2.682	2.685	2.688	2.691	2.694	2.698	2.702	2.709	2.714	2.720	2.726	2.734	2.742	2.750	2.759	2.769	2.778	2.788	2.800	2.810	2.821	2.832	2.845	2.858	2.870	2.882	2.896	2.909	2.922	2.936	2.949	2.961	2.975	2.989	3.002	3.016	3.029	3.041	3.054	3.066	3.079	3.090	3.102	3.112	3.122	3.134	3.144	3.152	3.162	3.171	3.179	3.188	3.194	3.200	3.208	3.212	3.218	3.222	3.228	3.230	3.232	3.236	3.238	3.241	3.241	3.242	3.244	3.244	3.244	3.242	3.242	3.241	3.240	3.239	3.236	3.234	3.231	3.230	3.226	3.224	3.220	3.218	3.214	3.211	3.206	3.204	3.200	3.195	3.191	3.189	3.185	3.181	3.178	3.174	3.171	3.166	3.164	3.160	3.158	3.154	3.150	3.148	3.145	3.142	3.139	3.136	3.134	3.131	3.129	3.128	3.125	3.124	3.121	3.119	3.119	3.116	3.115	3.115	3.112	3.112	3.111	3.111	3.111	3.110	3.110	3.110	3.110	3.111	3.111	3.112	3.112	3.114	3.115	3.116	3.118	3.119	3.120	3.121	3.124	3.125	3.128	3.129	3.131	3.134	3.136	3.138	3.141	3.142	3.145	3.146	3.149	3.151	3.152	3.155	3.158	3.158	3.160	3.160	3.161	3.160	3.161	3.160	3.160	3.159	3.158	3.155	3.152	3.150	3.146	3.142	3.136	3.131	3.126	3.119	3.111	3.104	3.094	3.085	3.074	3.062	3.051	3.038	3.025	3.010	2.994	2.979	2.961	2.942	2.924	2.905	2.885	2.862	2.842	2.820	2.796	2.771	2.748	2.722	2.696	2.670	2.642	2.615	2.586	2.559	2.529	2.500	2.470	2.440	2.410	2.380	2.349	2.318	2.288	2.255	2.225	2.194	2.162	2.132	2.101	2.070	2.040	2.009	1.980	1.950	1.921	1.891	1.864	1.835	1.809	1.781	1.755	1.729	1.704	1.679	1.654	1.630	1.608	1.585	1.562	1.541	1.519	1.499	1.479	1.460	1.442	1.422	1.405	1.389	1.371	1.355	1.339	1.324	1.309	1.294	1.280	1.266	1.252	1.239	1.225	1.212	1.200	1.186	1.174	1.162	1.150	1.139	1.126	1.115	1.102	1.091	1.080	1.068	1.056	1.046	1.034	1.022	1.010	1.000	0.989	0.976	0.965	0.954	0.942	0.931	0.920	0.909	0.898	0.886	0.875	0.864	0.854	0.842	0.832	0.821	0.811	0.801	0.791	0.782	0.772	0.764	0.755	0.746	0.738	0.729	0.721	0.715	0.708	0.700	0.694	0.688	0.681	0.678	0.671	0.666	0.662	0.659	0.655	0.651	0.649	0.646	0.645	0.641	0.641	0.640	0.639	0.639	0.639	0.640	0.640	0.641	0.642	0.645	0.646	0.649	0.651	0.654	0.658	0.661	0.664	0.668	0.671	0.675	0.680	0.684	0.689	0.692	0.699	0.702	0.708	0.712	0.718	0.722	0.729	0.734	0.739	0.744	0.749	0.754	0.760	0.764	0.769	0.774	0.779	0.782	0.786	0.791	0.794	0.798	0.800	0.804	0.806	0.809	0.811	0.812	0.814	0.815	0.816	0.816	0.816	0.816	0.816	0.815	0.814	0.811	0.809	0.806	0.804	0.801	0.798	0.794	0.791	0.786	0.781	0.776	0.771	0.766	0.761	0.756	0.750	0.746	0.740	0.734	0.729	0.722	0.716	0.711	0.705	0.700	0.695	0.690	0.685	0.681	0.676	0.674	0.670	0.668	0.665	0.662	0.662	0.661	0.660	0.659	0.660	0.661	0.662	0.665	0.668	0.671	0.675	0.680	0.685	0.690	0.698	0.704	0.710	0.719	0.726	0.735	0.745	0.755	0.765	0.775	0.786	0.798	0.808	0.820	0.831	0.844	0.855	0.868	0.880	0.891	0.904	0.915	0.928	0.939	0.950	0.962	0.972	0.984	0.994	1.004	1.014	1.022	1.031	1.039	1.046	1.052	1.059	1.065	1.071	1.075	1.080	1.082	1.085	1.086	1.089	1.089	1.089	1.086	1.086	1.084	1.079	1.076	1.071	1.066	1.060	1.055	1.048	1.040	1.031	1.022	1.014	1.005	0.994	0.985	0.974	0.961	0.951	0.939	0.928	0.915	0.904	0.891	0.878	0.866	0.854	0.841	0.830	0.818	0.805	0.794	0.782	0.771	0.761	0.750	0.740	0.730	0.721	0.712	0.704	0.696	0.689	0.682	0.676	0.671	0.665	0.661	0.658	0.655	0.652	0.649	0.648	0.646	0.646	0.645	0.646	0.648	0.649	0.650	0.652	0.655	0.658	0.660	0.664	0.666	0.671	0.675	0.679	0.684	0.688	0.691	0.695	0.700	0.704	0.706	0.711	0.715	0.718	0.721	0.722	0.725	0.728	0.729	0.731	0.732	0.732	0.732	0.732	0.731	0.731	0.730	0.728	0.726	0.724	0.721	0.718	0.714	0.710	0.705	0.701	0.696	0.691	0.685	0.680	0.675	0.669	0.664	0.658	0.651	0.645	0.640	0.634	0.629	0.624	0.618	0.614	0.609	0.604	0.601	0.596	0.594	0.592	0.589	0.589	0.586	0.588	0.588	0.589	0.590	0.592	0.595	0.600	0.604	0.609	0.614	0.621	0.628	0.636	0.645	0.655	0.665	0.675	0.686	0.699	0.711	0.725	0.738	0.752	0.768	0.782	0.799	0.815	0.832	0.849	0.868	0.884	0.901	0.920	0.939	0.958	0.976	0.995	1.014	1.032	1.051	1.070	1.088	1.105	1.124	1.141	1.159	1.175	1.194	1.209	1.225	1.241	1.256	1.270	1.285	1.299	1.311	1.324	1.335	1.346	1.358	1.368	1.378	1.385	1.394	1.401	1.408	1.414	1.420	1.424	1.429	1.434	1.436	1.440	1.442	1.444	1.446	1.448	1.448	1.449	1.448	1.448	1.448	1.445	1.445	1.444	1.441	1.440	1.439	1.436	1.435	1.432	1.431	1.429	1.428	1.426	1.424	1.422	1.421	1.421	1.420	1.420	1.420	1.419	1.420	1.421	1.421	1.424	1.424	1.426	1.429	1.430	1.434	
