# Supplementary material for: Motion onset VEPs can see through the blur
Source: Sci Rep. 2024 Sep 12;14:21296. doi: 10.1038/s41598-024-72483-z (PMC11393312; doi:10.1038/s41598-024-72483-z)
Supplement: Supplementary file 3 — Supplementary Information 3. [file 41598_2024_72483_MOESM3_ESM.zip › VEP_raw_data/source_data/SourceBlurVEP-S007_VEP_2023-04-04_09-49-17.txt]

0.000	0.000	99999.999	6250.000	50.000	-2193.000	-2061.000	6248.000	7.000	100.000	5.000	2.000	1.000	1.000	0.000	0.000	0.000	0.000	0.000	0.000	0.000	0.000	0.000	0.000	0.000	0.000	0.000	2.795	2.745	2.696	2.649	2.600	2.554	2.508	2.464	2.420	2.376	2.332	2.292	2.251	2.211	2.172	2.135	2.099	2.062	2.027	1.995	1.962	1.930	1.899	1.870	1.840	1.812	1.788	1.761	1.735	1.711	1.689	1.665	1.642	1.621	1.601	1.581	1.562	1.544	1.525	1.508	1.489	1.472	1.455	1.439	1.422	1.406	1.389	1.372	1.356	1.339	1.322	1.305	1.288	1.270	1.251	1.232	1.214	1.194	1.172	1.154	1.131	1.109	1.088	1.064	1.040	1.016	0.991	0.965	0.940	0.914	0.886	0.859	0.830	0.802	0.774	0.744	0.714	0.684	0.652	0.622	0.592	0.561	0.531	0.500	0.469	0.438	0.408	0.375	0.345	0.315	0.286	0.256	0.228	0.199	0.171	0.144	0.116	0.091	0.066	0.041	0.018	-0.005	-0.028	-0.049	-0.069	-0.088	-0.106	-0.122	-0.140	-0.155	-0.169	-0.182	-0.195	-0.206	-0.218	-0.226	-0.234	-0.241	-0.248	-0.252	-0.258	-0.261	-0.264	-0.264	-0.266	-0.266	-0.264	-0.262	-0.259	-0.256	-0.251	-0.246	-0.241	-0.235	-0.228	-0.219	-0.211	-0.201	-0.191	-0.181	-0.170	-0.160	-0.148	-0.135	-0.122	-0.109	-0.096	-0.082	-0.069	-0.054	-0.039	-0.025	-0.010	0.005	0.021	0.036	0.051	0.068	0.082	0.098	0.114	0.129	0.144	0.159	0.175	0.189	0.202	0.218	0.230	0.244	0.258	0.270	0.282	0.295	0.308	0.319	0.328	0.339	0.349	0.359	0.368	0.376	0.384	0.391	0.400	0.406	0.411	0.419	0.424	0.429	0.435	0.440	0.445	0.449	0.452	0.458	0.461	0.465	0.470	0.474	0.478	0.480	0.485	0.489	0.495	0.499	0.504	0.510	0.516	0.521	0.529	0.536	0.544	0.552	0.561	0.570	0.579	0.590	0.601	0.612	0.625	0.638	0.652	0.665	0.681	0.696	0.712	0.729	0.746	0.764	0.782	0.801	0.820	0.840	0.860	0.880	0.900	0.921	0.942	0.964	0.985	1.005	1.028	1.049	1.070	1.091	1.111	1.132	1.152	1.172	1.192	1.211	1.229	1.248	1.266	1.282	1.299	1.315	1.330	1.344	1.358	1.371	1.384	1.395	1.406	1.416	1.426	1.435	1.442	1.450	1.458	1.462	1.468	1.474	1.478	1.481	1.484	1.488	1.488	1.490	1.490	1.490	1.490	1.490	1.489	1.488	1.486	1.484	1.481	1.479	1.476	1.472	1.469	1.465	1.460	1.456	1.452	1.448	1.442	1.438	1.432	1.426	1.421	1.415	1.409	1.402	1.396	1.390	1.382	1.376	1.369	1.361	1.354	1.345	1.338	1.330	1.321	1.314	1.305	1.295	1.286	1.278	1.268	1.258	1.249	1.239	1.229	1.218	1.206	1.195	1.184	1.172	1.160	1.148	1.135	1.122	1.111	1.098	1.084	1.071	1.056	1.042	1.028	1.014	0.998	0.982	0.968	0.951	0.935	0.918	0.900	0.881	0.865	0.845	0.826	0.808	0.786	0.766	0.744	0.722	0.700	0.678	0.654	0.630	0.604	0.580	0.555	0.528	0.500	0.474	0.445	0.416	0.388	0.358	0.328	0.296	0.265	0.234	0.202	0.170	0.136	0.104	0.069	0.036	0.001	-0.032	-0.068	-0.101	-0.136	-0.170	-0.206	-0.240	-0.275	-0.309	-0.344	-0.379	-0.411	-0.445	-0.479	-0.512	-0.545	-0.576	-0.609	-0.640	-0.670	-0.701	-0.730	-0.760	-0.788	-0.815	-0.842	-0.869	-0.895	-0.921	-0.946	-0.970	-0.995	-1.018	-1.040	-1.062	-1.082	-1.104	-1.125	-1.144	-1.162	-1.181	-1.200	-1.218	-1.236	-1.252	-1.269	-1.286	-1.302	-1.319	-1.335	-1.350	-1.366	-1.382	-1.398	-1.412	-1.428	-1.444	-1.459	-1.475	-1.491	-1.506	-1.521	-1.539	-1.555	-1.571	-1.588	-1.604	-1.620	-1.639	-1.655	-1.672	-1.690	-1.708	-1.726	-1.744	-1.762	-1.781	-1.800	-1.819	-1.838	-1.858	-1.876	-1.895	-1.915	-1.934	-1.952	-1.974	-1.992	-2.013	-2.030	-2.050	-2.069	-2.088	-2.106	-2.125	-2.142	-2.161	-2.178	-2.196	-2.214	-2.230	-2.248	-2.264	-2.280	-2.296	-2.311	-2.328	-2.341	-2.356	-2.371	-2.385	-2.398	-2.411	-2.425	-2.438	-2.450	-2.461	-2.474	-2.486	-2.496	-2.509	-2.519	-2.530	-2.540	-2.550	-2.560	-2.570	-2.580	-2.590	-2.599	-2.608	-2.616	-2.625	-2.634	-2.642	-2.652	-2.661	-2.669	-2.678	-2.686	-2.694	-2.701	-2.711	-2.719	-2.726	-2.734	-2.742	-2.750	-2.758	-2.765	-2.772	-2.780	-2.788	-2.795	-2.802	-2.809	-2.816	-2.824	-2.830	-2.838	-2.845	-2.851	-2.858	-2.865	-2.871	-2.878	-2.884	-2.889	-2.896	-2.901	-2.908	-2.912	-2.919	-2.925	-2.930	-2.936	-2.941	-2.948	-2.954	-2.959	-2.965	-2.971	-2.978	-2.985	-2.991	-2.998	-3.005	-3.012	-3.019	-3.028	-3.035	-3.045	-3.054	-3.064	-3.072	-3.082	-3.094	-3.105	-3.118	-3.129	-3.142	-3.156	-3.170	-3.185	-3.200	-3.216	-3.232	-3.250	-3.268	-3.286	-3.305	-3.324	-3.342	-3.364	-3.382	-3.404	-3.425	-3.448	-3.469	-3.491	-3.512	-3.535	-3.556	-3.579	-3.601	-3.622	-3.645	-3.666	-3.688	-3.710	-3.730	-3.750	-3.770	-3.789	-3.808	-3.826	-3.844	-3.861	-3.878	-3.892	-3.908	-3.921	-3.934	-3.946	-3.956	-3.968	-3.976	-3.985	-3.992	-3.999	-4.004	-4.008	-4.011	-4.014	-4.015	-4.015	-4.014	-4.011	-4.010	-4.006	-4.003	-3.996	-3.991	-3.982	-3.975	-3.966	-3.958	-3.948	-3.936	-3.924	-3.912	-3.900	-3.886	-3.871	-3.856	-3.840	-3.825	-3.809	-3.791	-3.775	-3.755	-3.738	-3.719	-3.699	-3.680	-3.660	-3.640	-3.620	-3.599	-3.579	-3.558	-3.536	-3.515	-3.494	-3.472	-3.452	-3.430	-3.409	-3.389	-3.368	-3.346	-3.326	-3.306	-3.285	-3.266	-3.246	-3.228	-3.209	-3.190	-3.172	-3.156	-3.139	-3.122	-3.106	-3.092	-3.078	-3.065	-3.051	-3.040	-3.028	-3.018	-3.006	-2.998	-2.988	-2.980	-2.972	-2.965	-2.959	-2.955	-2.949	-2.945	-2.942	-2.939	-2.936	-2.934	-2.932	-2.930	-2.929	-2.929	-2.928	-2.926	-2.926	-2.925	-2.925	-2.922	-2.922	-2.920	-2.919	-2.916	-2.914	-2.910	-2.906	-2.900	-2.894	-2.888	-2.880	-2.871	-2.861	-2.850	-2.839	-2.826	-2.811	-2.795	-2.778	-2.760	-2.740	-2.720	-2.696	-2.674	-2.648	-2.621	-2.594	-2.565	-2.535	-2.502	-2.471	-2.438	-2.401	-2.366	-2.330	-2.292	-2.254	-2.216	-2.175	-2.135	-2.095	-2.054	-2.013	-1.971	-1.929	-1.886	-1.845	-1.804	-1.762	-1.722	-1.681	-1.642	-1.601	-1.564	-1.526	-1.489	-1.452	-1.419	-1.384	-1.350	-1.320	-1.289	-1.260	-1.231	-1.205	-1.180	-1.158	-1.135	-1.114	-1.095	-1.078	-1.061	-1.046	-1.034	-1.022	-1.012	-1.004	-0.998	-0.992	-0.989	-0.986	-0.985	-0.985	-0.985	-0.988	-0.992	-0.998	-1.002	-1.009	-1.018	-1.026	-1.036	-1.046	-1.058	-1.069	-1.081	-1.095	-1.109	-1.122	-1.136	-1.151	-1.166	-1.182	-1.196	-1.212	-1.228	-1.244	-1.259	-1.274	-1.289	-1.304	-1.318	-1.332	-1.346	-1.360	-1.372	-1.386	-1.398	-1.410	-1.420	-1.431	-1.441	-1.451	-1.460	-1.469	-1.476	-1.484	-1.490	-1.496	-1.501	-1.505	-1.509	-1.512	-1.515	-1.516	-1.518	-1.518	-1.518	-1.516	-1.515	-1.514	-1.511	-1.506	-1.504	-1.500	-1.495	-1.490	-1.484	-1.476	-1.471	-1.462	-1.456	-1.448	-1.439	-1.430	-1.421	-1.411	-1.401	-1.392	-1.381	-1.370	-1.360	-1.350	-1.338	-1.328	-1.315	-1.304	-1.292	-1.281	-1.269	-1.259	-1.246	-1.234	-1.224	-1.211	-1.200	-1.189	-1.178	-1.168	-1.155	-1.145	-1.134	-1.124	-1.115	-1.105	-1.095	-1.086	-1.078	-1.069	-1.061	-1.054	-1.046	-1.040	-1.032	-1.028	-1.021	-1.016	-1.011	-1.006	-1.004	-0.999	-0.998	-0.994	-0.992	-0.992	-0.991	-0.990	-0.991	-0.992	-0.992	-0.996	-0.998	-1.000	-1.004	-1.009	-1.012	-1.018	-1.024	-1.029	-1.035	-1.042	-1.048	-1.056	-1.065	-1.074	-1.082	-1.091	-1.100	-1.111	-1.121	-1.132	-1.142	-1.154	-1.165	-1.176	-1.189	-1.200	-1.211	-1.224	-1.235	-1.248	-1.259	-1.272	-1.285	-1.298	-1.310	-1.321	-1.334	-1.346	-1.359	-1.370	-1.382	-1.395	-1.406	-1.418	-1.430	-1.441	-1.452	-1.464	-1.475	-1.486	-1.498	-1.508	-1.519	-1.530	-1.540	-1.551	-1.562	-1.572	-1.584	-1.594	-1.605	-1.616	-1.626	-1.639	-1.650	-1.660	-1.672	-1.685	-1.696	-1.709	-1.721	-1.735	-1.749	-1.762	-1.776	-1.791	-1.806	-1.821	-1.838	-1.855	-1.872	-1.890	-1.909	-1.926	-1.946	-1.966	-1.988	-2.009	-2.029	-2.051	-2.074	-2.096	-2.120	-2.145	-2.170	-2.195	-2.221	-2.248	-2.272	-2.300	-2.326	-2.354	-2.381	-2.408	-2.435	-2.462	-2.491	-2.519	-2.546	-2.574	-2.601	-2.628	-2.655	-2.681	-2.706	-2.732	-2.758	-2.781	-2.806	-2.828	-2.851	-2.872	-2.894	-2.914	-2.932	-2.950	-2.969	-2.985	-3.000	-3.015	-3.029	-3.041	-3.052	-3.062	-3.072	-3.080	-3.088	-3.094	-3.099	-3.104	-3.106	-3.110	-3.110	-3.110	-3.110	-3.109	-3.108	-3.105	-3.102	-3.098	-3.094	-3.089	-3.084	-3.076	-3.071	-3.065	-3.058	-3.050	-3.042	-3.035	-3.028	-3.020	-3.012	-3.005	-2.999	-2.992	-2.985	-2.979	-2.974	-2.968	-2.962	-2.959	-2.955	-2.951	-2.949	-2.948	-2.945	-2.944	-2.944	-2.944	-2.945	-2.948	-2.949	-2.952	-2.956	-2.960	-2.965	-2.970	-2.976	-2.982	-2.990	-2.996	-3.005	-3.012	-3.021	-3.031	-3.040	-3.050	-3.060	-3.070	-3.080	-3.091	-3.101	-3.111	-3.121	-3.131	-3.140	-3.150	-3.159	-3.168	-3.176	-3.184	-3.192	-3.200	-3.206	-3.212	-3.218	-3.224	-3.228	-3.232	-3.235	-3.238	-3.240	-3.242	-3.242	-3.244	-3.242	-3.242	-3.241	-3.240	-3.238	-3.234	-3.231	-3.228	-3.222	-3.218	-3.212	-3.208	-3.200	-3.195	-3.189	-3.182	-3.175	-3.168	-3.160	-3.152	-3.145	-3.138	-3.130	-3.121	-3.115	-3.106	-3.099	-3.090	-3.084	-3.075	-3.069	-3.061	-3.054	-3.046	-3.040	-3.032	-3.026	-3.020	-3.012	-3.006	-3.000	-2.994	-2.988	-2.981	-2.976	-2.970	-2.964	-2.958	-2.952	-2.946	-2.941	-2.935	-2.929	-2.922	-2.918	-2.912	-2.906	-2.900	-2.894	-2.888	-2.881	-2.875	-2.868	-2.861	-2.855	-2.849	-2.841	-2.836	-2.829	-2.821	-2.815	-2.809	-2.801	-2.795	-2.789	-2.782	-2.776	-2.770	-2.764	-2.759	-2.752	-2.748	-2.741	-2.738	-2.734	-2.729	-2.725	-2.721	-2.719	-2.715	-2.714	-2.711	-2.710	-2.709	-2.708	-2.708	-2.708	-2.709	-2.709	-2.710	-2.711	-2.714	-2.716	-2.720	-2.722	-2.726	-2.730	-2.734	-2.738	-2.741	-2.746	-2.750	-2.755	-2.759	-2.764	-2.768	-2.771	-2.775	-2.779	-2.782	-2.785	-2.789	-2.791	-2.791	-2.794	-2.795	-2.796	-2.796	-2.796	-2.796	-2.794	-2.792	-2.790	-2.788	-2.782	-2.780	-2.775	-2.769	-2.764	-2.756	-2.750	-2.744	-2.735	-2.726	-2.719	-2.710	-2.700	-2.691	-2.682	-2.674	-2.664	-2.654	-2.644	-2.635	-2.625	-2.615	-2.606	-2.596	-2.588	-2.580	-2.571	-2.564	-2.556	-2.549	-2.542	-2.538	-2.532	-2.528	-2.522	-2.519	-2.516	-2.514	-2.512	-2.510	-2.509	-2.509	-2.510	-2.510	-2.510	-2.512	-2.515	-2.516	-2.519	-2.522	-2.525	-2.529	-2.531	-2.536	-2.540	-2.542	-2.548	-2.551	-2.555	-2.559	-2.560	-2.564	-2.565	-2.568	-2.570	-2.570	-2.571	-2.570	-2.569	-2.568	-2.566	-2.564	-2.559	-2.555	-2.550	-2.544	-2.538	-2.530	-2.521	-2.511	-2.502	-2.492	-2.481	-2.469	-2.458	-2.442	-2.430	-2.415	-2.401	-2.385	-2.371	-2.354	-2.339	-2.321	-2.305	-2.289	-2.271	-2.255	-2.238	-2.220	-2.202	-2.186	-2.170	-2.152	-2.138	-2.121	-2.105	-2.091	-2.076	-2.062	-2.049	-2.035	-2.022	-2.009	-1.998	-1.985	-1.975	-1.964	-1.954	-1.945	-1.936	-1.928	-1.920	-1.911	-1.904	-1.899	-1.891	-1.885	-1.880	-1.874	-1.869	-1.864	-1.859	-1.854	-1.849	-1.844	-1.839	-1.835	-1.830	-1.826	-1.821	-1.816	-1.811	-1.805	-1.800	-1.794	-1.789	-1.782	-1.775	-1.769	-1.762	-1.754	-1.746	-1.739	-1.729	-1.720	-1.710	-1.701	-1.691	-1.681	-1.670	-1.660	-1.648	-1.638	-1.626	-1.612	-1.601	-1.589	-1.578	-1.565	-1.551	-1.539	-1.526	-1.514	-1.502	-1.489	-1.476	-1.466	-1.452	-1.441	-1.430	-1.419	-1.408	-1.398	-1.386	-1.378	-1.368	-1.358	-1.350	-1.341	-1.332	-1.325	-1.318	-1.311	-1.305	-1.299	-1.294	-1.290	-1.285	-1.281	-1.278	-1.274	-1.271	-1.269	-1.268	-1.265	-1.264	-1.262	-1.262	-1.261	-1.261	-1.260	-1.260	-1.260	-1.260	-1.261	-1.261	-1.262	-1.261	-1.261	-1.261	-1.262	-1.262	-1.264	-1.262	-1.262	-1.261	-1.262	-1.261	-1.261	-1.260	-1.259	-1.258	-1.258	-1.256	-1.255	-1.254	-1.252	-1.250	-1.249	-1.248	-1.246	-1.244	-1.242	-1.241	-1.240	-1.238	-1.236	-1.236	-1.235	-1.235	-1.234	-1.234	-1.234	-1.234	-1.234	-1.235	-1.235	-1.238	-1.239	-1.241	-1.244	-1.246	-1.248	-1.251	-1.255	-1.258	-1.262	-1.266	-1.270	-1.274	-1.279	-1.284	-1.288	-1.292	-1.299	-1.302	-1.308	-1.312	-1.318	-1.321	-1.328	-1.331	-1.335	-1.339	-1.342	-1.345	-1.349	-1.351	-1.354	-1.355	-1.355	-1.355	-1.356	-1.355	-1.355	-1.354	-1.350	-1.348	-1.345	-1.340	-1.335	-1.331	-1.324	-1.319	-1.310	-1.304	-1.295	-1.286	-1.278	-1.268	-1.258	-1.246	-1.235	-1.224	-1.212	-1.201	-1.189	-1.175	-1.162	-1.150	-1.136	-1.124	-1.111	-1.098	-1.086	-1.072	-1.060	-1.049	-1.038	-1.025	-1.014	-1.004	-0.994	-0.984	-0.975	-0.965	-0.958	-0.950	-0.944	-0.938	-0.931	-0.926	-0.922	-0.920	-0.916	-0.915	-0.914	-0.914	-0.915	-0.916	-0.919	-0.921	-0.925	-0.931	-0.936	-0.942	-0.949	-0.956	-0.964	-0.974	-0.982	-0.992	-1.002	-1.014	-1.025	-1.038	-1.049	-1.062	-1.074	-1.088	-1.100	-1.114	-1.128	-1.141	-1.154	-1.168	-1.180	-1.192	-1.205	-1.218	-1.230	-1.242	-1.255	-1.265	-1.275	-1.285	-1.295	-1.304	-1.312	-1.320	-1.326	-1.331	-1.338	-1.342	-1.346	-1.349	-1.352	-1.354	-1.355	-1.354	-1.354	-1.352	-1.351	-1.348	-1.344	-1.340	-1.335	-1.330	-1.324	-1.318	-1.310	-1.304	-1.296	-1.289	-1.280	-1.271	-1.264	-1.254	-1.245	-1.235	-1.228	-1.219	-1.210	-1.200	-1.191	-1.184	-1.175	-1.168	-1.160	-1.154	-1.146	-1.139	-1.134	-1.128	-1.122	-1.118	-1.112	-1.110	-1.106	-1.102	-1.100	-1.098	-1.096	-1.094	-1.094	-1.092	-1.092	-1.092	-1.094	-1.094	-1.096	-1.098	-1.100	-1.101	-1.104	-1.106	-1.109	-1.111	-1.115	-1.119	-1.122	-1.126	-1.129	-1.132	-1.136	-1.141	-1.145	-1.149	-1.154	-1.158	-1.161	-1.166	-1.171	-1.176	-1.180	-1.184	-1.189	-1.195	-1.199	-1.204	-1.209	-1.214	-1.219	-1.225	-1.230	-1.236	-1.241	-1.246	-1.251	-1.258	-1.264	-1.270	-1.275	-1.281	-1.289	-1.294	-1.300	-1.306	-1.311	-1.318	-1.322	-1.329	-1.334	-1.340	-1.344	-1.350	-1.355	-1.359	-1.362	-1.368	-1.371	-1.374	-1.376	-1.379	-1.381	-1.382	-1.384	-1.384	-1.385	-1.384	-1.384	-1.381	-1.380	-1.378	-1.374	-1.371	-1.368	-1.364	-1.359	-1.354	-1.349	-1.342	-1.336	-1.330	-1.322	-1.316	-1.309	-1.301	-1.295	-1.288	-1.281	-1.275	-1.269	-1.261	-1.256	-1.250	-1.246	-1.240	-1.236	-1.234	-1.230	-1.229	-1.226	-1.226	-1.226	-1.226	-1.228	-1.230	-1.232	-1.236	-1.241	-1.246	-1.251	-1.259	-1.266	-1.274	-1.281	-1.291	-1.300	-1.311	-1.320	-1.331	-1.342	-1.354	-1.365	-1.378	-1.389	-1.400	-1.411	-1.421	-1.432	-1.442	-1.451	-1.460	-1.469	-1.476	-1.482	-1.489	-1.494	-1.496	-1.500	-1.501	-1.501	-1.501	-1.499	-1.495	-1.490	-1.484	-1.476	-1.469	-1.459	-1.446	-1.434	-1.420	-1.404	-1.388	-1.370	-1.350	-1.330	-1.309	-1.288	-1.264	-1.240	-1.215	-1.190	-1.162	-1.138	-1.110	-1.081	-1.054	-1.025	-0.998	-0.968	-0.939	-0.910	-0.881	-0.855	-0.826	-0.798	-0.771	-0.744	-0.718	-0.691	-0.665	-0.641	-0.616	-0.592	-0.569	-0.546	-0.525	-0.504	-0.484	-0.464	-0.445	-0.426	-0.409	-0.392	-0.378	-0.361	-0.346	-0.332	-0.318	-0.305	-0.292	-0.280	-0.268	-0.256	-0.245	-0.234	-0.224	-0.214	-0.204	-0.194	-0.184	-0.174	-0.165	-0.155	-0.146	-0.136	-0.128	-0.118	-0.109	-0.099	-0.090	-0.081	-0.072	-0.064	-0.054	-0.045	-0.036	-0.028	-0.019	-0.009	-0.001	0.009	0.016	0.025	0.034	0.042	0.050	0.058	0.065	0.074	0.081	0.088	0.094	0.101	0.106	0.112	0.119	0.124	0.129	0.134	0.138	0.142	0.145	0.150	0.152	0.156	0.159	0.161	0.164	0.165	0.168	0.170	0.172	0.174	0.175	0.176	0.178	0.179	0.180	0.180	0.182	0.184	0.184	0.184	0.186	0.186	0.188	0.188	0.190	0.190	0.191	0.192	0.192	0.194	0.195	0.196	0.198	0.198	0.199	0.200	0.200	0.201	0.201	0.201	0.202	0.201	0.202	0.201	0.201	0.201	0.200	0.199	0.199	0.196	0.194	0.194	0.191	0.189	0.186	0.184	0.180	0.178	0.174	0.170	0.168	0.162	0.159	0.154	0.150	0.146	0.141	0.136	0.131	0.126	0.122	0.118	0.112	0.109	0.104	0.099	0.095	0.090	0.085	0.082	0.078	0.074	0.071	0.066	0.064	0.061	0.059	0.056	0.054	0.052	0.050	0.048	0.046	0.046	0.044	0.042	0.042	0.041	0.040	0.040	0.039	0.038	0.038	0.038	0.036	0.035	0.034	0.032	0.031	0.030	0.028	0.026	0.024	0.021	0.019	0.015	0.011	0.008	0.004	-0.001	-0.006	-0.012	-0.019	-0.025	-0.031	-0.039	-0.046	-0.056	-0.064	-0.072	-0.082	-0.092	-0.104	-0.114	-0.125	-0.136	-0.148	-0.160	-0.171	-0.184	-0.196	-0.210	-0.221	-0.235	-0.248	-0.260	-0.274	-0.286	-0.300	-0.311	-0.324	-0.338	-0.349	-0.361	-0.372	-0.384	-0.395	-0.406	-0.418	-0.426	-0.436	-0.446	-0.456	-0.464	-0.472	-0.481	-0.488	-0.496	-0.502	-0.510	-0.515	-0.521	-0.526	-0.532	-0.536	-0.541	-0.545	-0.549	-0.552	-0.556	-0.559	-0.562	-0.565	-0.568	-0.570	-0.572	-0.575	-0.576	-0.579	-0.581	-0.584	-0.585	-0.588	-0.590	-0.594	-0.596	-0.599	-0.602	-0.605	-0.609	-0.612	-0.616	-0.621	-0.625	-0.629	-0.634	-0.639	-0.645	-0.651	-0.656	-0.662	-0.670	-0.675	-0.682	-0.690	-0.696	-0.705	-0.711	-0.720	-0.726	-0.734	-0.741	-0.749	-0.758	-0.764	-0.772	-0.780	-0.789	-0.795	-0.802	-0.810	-0.818	-0.825	-0.831	-0.839	-0.845	-0.851	-0.858	-0.862	-0.868	-0.872	-0.878	-0.881	-0.885	-0.890	-0.894	-0.896	-0.899	-0.901	-0.902	-0.906	-0.908	-0.908	-0.910	-0.910	-0.910	-0.910	-0.910	-0.909	-0.909	-0.908	-0.908	-0.906	-0.904	-0.902	-0.900	-0.900	-0.898	-0.895	-0.894	-0.891	-0.890	-0.888	-0.886	-0.884	-0.882	-0.881	-0.879	-0.878	-0.875	-0.874	-0.872	-0.871	-0.870	-0.869	-0.869	-0.868	-0.866	-0.868	-0.866	-0.866	-0.866	-0.868	-0.866	-0.866	-0.868	-0.869	-0.869	-0.870	-0.870	-0.871	-0.871	-0.872	-0.874	-0.874	-0.875	-0.876	-0.876	-0.878	-0.879	-0.879	-0.879	-0.880	-0.880	-0.880	-0.880	-0.880	-0.880	-0.880	-0.879	-0.879	-0.878	-0.876	-0.875	-0.874	-0.872	-0.871	-0.868	-0.868	-0.865	-0.862	-0.860	-0.856	-0.854	-0.851	-0.848	-0.845	-0.842	-0.838	-0.835	-0.831	-0.828	-0.824	-0.820	-0.816	-0.811	-0.809	-0.805	-0.800	-0.798	-0.794	-0.790	-0.786	-0.781	-0.778	-0.774	-0.770	-0.766	-0.762	-0.759	-0.755	-0.752	-0.749	-0.746	-0.742	-0.740	-0.738	-0.734	-0.731	-0.728	-0.725	-0.722	-0.719	-0.716	-0.714	-0.710	-0.708	-0.705	-0.702	-0.700	-0.698	-0.694	-0.691	-0.690	-0.688	-0.686	-0.684	-0.682	-0.680	-0.679	-0.676	-0.675	-0.675	-0.674	-0.674	-0.672	-0.672	-0.672	-0.674	-0.674	-0.676	-0.676	-0.679	-0.681	-0.684	-0.686	-0.689	-0.692	-0.698	-0.701	-0.706	-0.710	-0.716	-0.722	-0.728	-0.734	-0.740	-0.748	-0.755	-0.764	-0.771	-0.780	-0.789	-0.799	-0.808	-0.818	-0.828	-0.838	-0.846	-0.858	-0.868	-0.878	-0.888	-0.898	-0.908	-0.919	-0.929	-0.939	-0.949	-0.959	-0.969	-0.978	-0.988	-0.998	-1.005	-1.014	-1.022	-1.030	-1.038	-1.045	-1.051	-1.059	-1.065	-1.071	-1.076	-1.082	-1.088	-1.091	-1.096	-1.101	-1.104	-1.109	-1.111	-1.115	-1.118	-1.120	-1.124	-1.126	-1.129	-1.130	-1.132	-1.136	-1.139	-1.141	-1.144	-1.146	-1.149	-1.151	-1.155	-1.158	-1.162	-1.166	-1.169	-1.172	-1.176	-1.181	-1.186	-1.190	-1.195	-1.199	-1.205	-1.210	-1.216	-1.221	-1.226	-1.232	-1.238	-1.242	-1.249	-1.252	-1.259	-1.264	-1.269	-1.274	-1.279	-1.281	-1.285	-1.289	-1.291	-1.295	-1.296	-1.299	-1.299	-1.300	-1.300	-1.299	-1.299	-1.296	-1.294	-1.291	-1.286	-1.282	-1.278	-1.271	-1.265	-1.260	-1.251	-1.244	-1.235	-1.226	-1.216	-1.206	-1.195	-1.184	-1.172	-1.161	-1.149	-1.136	-1.122	-1.110	-1.098	-1.084	-1.070	-1.056	-1.042	-1.029	-1.015	-1.000	-0.988	-0.972	-0.959	-0.945	-0.931	-0.918	-0.904	-0.891	-0.879	-0.865	-0.852	-0.840	-0.828	-0.815	-0.802	-0.790	-0.779	-0.766	-0.755	-0.744	-0.732	-0.720	-0.709	-0.698	-0.686	-0.675	-0.664	-0.652	-0.641	-0.630	-0.619	-0.608	-0.596	-0.585	-0.574	-0.562	-0.552	-0.541	-0.531	-0.520	-0.509	-0.499	-0.489	-0.479	-0.469	-0.460	-0.451	-0.441	-0.432	-0.425	-0.418	-0.411	-0.405	-0.400	-0.395	-0.390	-0.386	-0.384	-0.380	-0.379	-0.379	-0.380	-0.381	-0.382	-0.385	-0.389	-0.395	-0.400	-0.408	-0.415	-0.424	-0.432	-0.444	-0.454	-0.466	-0.479	-0.492	-0.506	-0.522	-0.539	-0.555	-0.574	-0.591	-0.610	-0.630	-0.650	-0.670	-0.690	-0.711	-0.732	-0.754	-0.775	-0.796	-0.819	-0.840	-0.862	-0.886	-0.908	-0.930	-0.951	-0.972	-0.995	-1.016	-1.038	-1.059	-1.079	-1.100	-1.120	-1.142	-1.161	-1.182	-1.201	-1.221	-1.240	-1.259	-1.279	-1.298	-1.316	-1.335	-1.355	-1.374	-1.392	-1.411	-1.430	-1.449	-1.468	-1.486	-1.505	-1.525	-1.545	-1.565	-1.585	-1.605	-1.626	-1.648	-1.669	-1.690	-1.712	-1.735	-1.758	-1.781	-1.805	-1.830	-1.854	-1.878	-1.904	-1.930	-1.956	-1.982	-2.009	-2.036	-2.064	-2.092	-2.121	-2.150	-2.179	-2.209	-2.238	-2.269	-2.298	-2.329	-2.360	-2.391	-2.421	-2.452	-2.485	-2.518	-2.549	-2.581	-2.615	-2.646	-2.680	-2.711	-2.746	-2.778	-2.811	-2.845	-2.879	-2.912	-2.945	-2.979	-3.012	-3.046	-3.081	-3.115	-3.149	-3.184	-3.216	-3.251	-3.286	-3.321	-3.356	-3.390	-3.426	-3.461	-3.498	-3.532	-3.569	-3.605	-3.641	-3.679	-3.716	-3.754	-3.790	-3.829	-3.868	-3.906	-3.944	-3.985	-4.024	-4.062	-4.102	-4.144	-4.184	-4.225	-4.266	-4.309	-4.350	-4.392	-4.434	-4.476	-4.519	-4.561	-4.604	-4.646	-4.688	-4.731	-4.772	-4.814	-4.856	-4.898	-4.939	-4.979	-5.019	-5.059	-5.098	-5.136	-5.172	-5.210	-5.245	-5.280	-5.314	-5.346	-5.378	-5.408	-5.436	-5.464	-5.490	-5.515	-5.538	-5.559	-5.579	-5.596	-5.612	-5.628	-5.640	-5.651	-5.660	-5.668	-5.672	-5.676	-5.678	-5.679	-5.676	-5.672	-5.668	-5.660	-5.651	-5.640	-5.629	-5.614	-5.599	-5.582	-5.564	-5.544	-5.522	-5.500	-5.476	-5.452	-5.426	-5.400	-5.372	-5.342	-5.314	-5.284	-5.252	-5.221	-5.190	-5.158	-5.125	-5.091	-5.059	-5.025	-4.991	-4.958	-4.925	-4.890	-4.856	-4.821	-4.788	-4.752	-4.719	-4.684	-4.649	-4.615	-4.580	-4.545	-4.510	-4.475	-4.439	-4.404	-4.368	-4.330	-4.294	-4.256	-4.219	-4.180	-4.141	-4.101	-4.061	-4.020	-3.978	-3.934	-3.890	-3.845	-3.799	-3.751	-3.704	-3.652	-3.601	-3.550	-3.495	-3.441	-3.384	-3.326	-3.266	-3.205	-3.142	-3.080	-3.014	-2.946	-2.878	-2.809	-2.736	-2.665	-2.589	-2.514	-2.438	-2.359	-2.280	-2.199	-2.116	-2.034	-1.949	-1.865	-1.779	-1.692	-1.605	-1.516	-1.428	-1.338	-1.249	-1.158	-1.068	-0.976	-0.885	-0.794	-0.702	-0.611	-0.520	-0.428	-0.338	-0.248	-0.158	-0.068	0.022	0.111	0.200	0.288	0.374	0.461	0.546	0.632	0.715	0.799	0.881	0.962	1.042	1.122	1.201	1.280	1.358	1.432	1.509	1.582	1.655	1.728	1.799	1.869	1.939	2.007	2.075	2.142	2.208	2.274	2.338	2.401	2.464	2.526	2.588	2.649	2.710	2.769	2.828	2.886	2.945	3.001	3.059	3.115	3.170	3.225	3.280	3.335	3.389	3.442	3.495	3.548	3.599	3.652	3.702	3.755	3.806	3.856	3.906	3.956	4.006	4.055	4.105	4.152	4.201	4.250	4.298	4.345	4.392	4.439	4.485	4.530	4.576	4.621	4.665	4.709	4.754	4.796	4.839	4.881	4.922	4.962	5.002	5.041	5.080	5.119	5.156	5.192	5.228	5.261	5.296	5.329	5.360	5.391	5.420	5.448	5.476	5.501	5.526	5.549	5.571	5.591	5.612	5.631	5.646	5.662	5.676	5.689	5.699	5.708	5.716	5.721	5.726	5.730	5.731	5.730	5.728	5.724	5.719	5.711	5.702	5.691	5.680	5.666	5.651	5.634	5.616	5.596	5.575	5.554	5.530	5.505	5.479	5.451	5.422	5.392	5.361	5.329	5.296	5.261	5.226	5.191	5.155	5.119	5.079	5.041	5.001	4.961	4.921	4.880	4.840	4.798	4.754	4.712	4.670	4.626	4.582	4.538	4.494	4.450	4.405	4.361	4.315	4.270	4.225	4.180	4.132	4.086	4.041	3.995	3.949	3.900	3.854	3.806	3.759	3.711	3.664	3.616	3.569	3.520	3.472	3.424	3.375	3.328	3.278	3.229	3.180	3.131	3.082	3.034	2.985	2.936	2.888	2.839	2.790	2.741	2.695	2.646	2.600	2.552	2.506	2.461	2.415	2.370	2.326	2.282	2.240	2.199	2.158	2.118	2.078	2.039	2.001	1.964	1.929	1.894	1.859	1.826	1.794	1.762	1.732	1.704	1.675	1.648	1.622	1.596	1.572	1.549	1.526	1.504	1.484	1.464	1.444	1.425	1.406	1.390	1.371	1.355	1.339	1.324	1.308	1.291	1.276	1.261	1.245	1.230	1.214	1.198	1.181	1.165	1.149	1.131	1.114	1.095	1.078	1.059	1.039	1.020	1.000	0.979	0.958	0.936	0.914	0.891	0.866	0.844	0.820	0.795	0.770	0.744	0.719	0.691	0.666	0.639	0.612	0.585	0.559	0.531	0.505	0.479	0.451	0.425	0.399	0.372	0.348	0.321	0.296	0.272	0.248	0.225	0.202	0.180	0.160	0.139	0.120	0.100	0.082	0.065	0.049	0.034	0.019	0.005	-0.006	-0.019	-0.030	-0.040	-0.049	-0.058	-0.064	-0.070	-0.075	-0.079	-0.082	-0.086	-0.088	-0.088	-0.086	-0.086	-0.085	-0.082	-0.079	-0.075	-0.070	-0.065	-0.059	-0.052	-0.045	-0.036	-0.029	-0.020	-0.010	0.000	0.010	0.020	0.032	0.044	0.056	0.069	0.081	0.094	0.106	0.119	0.132	0.146	0.159	0.172	0.188	0.200	0.214	0.228	0.240	0.254	0.266	0.279	0.291	0.304	0.316	0.328	0.339	0.349	0.360	0.370	0.380	0.389	0.396	0.405	0.414	0.419	0.426	0.432	0.439	0.442	0.448	0.451	0.455	0.458	0.461	0.462	0.464	0.466	0.466	0.466	0.466	0.466	0.466	0.465	0.466	0.465	0.465	0.464	0.462	0.462	0.462	0.462	0.462	0.462	0.464	0.465	0.466	0.469	0.471	0.475	0.479	0.482	0.488	0.494	0.501	0.507	0.516	0.526	0.535	0.546	0.559	0.571	0.585	0.600	0.615	0.630	0.649	0.666	0.685	0.705	0.725	0.746	0.769	0.791	0.814	0.838	0.864	0.888	0.914	0.939	0.965	0.991	1.019	1.045	1.071	1.098	1.125	1.151	1.178	1.204	1.229	1.255	1.279	1.304	1.328	1.351	1.374	1.395	1.416	1.438	1.456	1.476	1.494	1.511	1.528	1.542	1.558	1.571	1.582	1.594	1.605	1.614	1.624	1.630	1.638	1.644	1.649	1.652	1.656	1.660	1.661	1.662	1.662	1.661	1.660	1.659	1.656	1.654	1.650	1.645	1.641	1.638	1.631	1.625	1.619	1.614	1.606	1.599	1.592	1.585	1.578	1.569	1.561	1.554	1.545	1.536	1.529	1.520	1.511	1.504	1.495	1.485	1.476	1.468	1.460	1.451	1.442	1.434	1.426	1.416	1.409	1.399	1.391	1.382	1.374	1.366	1.358	1.349	1.339	1.330	1.321	1.312	1.302	1.294	1.285	1.276	1.268	1.258	1.249	1.238	1.228	1.219	1.209	1.196	1.186	1.175	1.164	1.151	1.139	1.126	1.114	1.100	1.086	1.072	1.058	1.041	1.026	1.009	0.992	0.975	0.956	0.939	0.919	0.899	0.878	0.856	0.834	0.811	0.789	0.764	0.740	0.714	0.688	0.661	0.632	0.605	0.575	0.546	0.516	0.485	0.454	0.422	0.390	0.358	0.322	0.290	0.255	0.220	0.185	0.150	0.114	0.078	0.042	0.005	-0.031	-0.069	-0.105	-0.142	-0.179	-0.216	-0.252	-0.289	-0.326	-0.362	-0.399	-0.435	-0.470	-0.506	-0.541	-0.576	-0.610	-0.644	-0.678	-0.711	-0.744	-0.776	-0.808	-0.839	-0.869	-0.900	-0.929	-0.959	-0.986	-1.015	-1.041	-1.069	-1.095	-1.121	-1.146	-1.172	-1.196	-1.220	-1.245	-1.268	-1.291	-1.315	-1.336	-1.359	-1.380	-1.401	-1.424	-1.445	-1.465	-1.486	-1.506	-1.528	-1.548	-1.568	-1.589	-1.609	-1.628	-1.648	-1.668	-1.689	-1.708	-1.728	-1.749	-1.768	-1.789	-1.808	-1.829	-1.850	-1.870	-1.890	-1.911	-1.931	-1.951	-1.972	-1.994	-2.014	-2.034	-2.055	-2.074	-2.095	-2.116	-2.135	-2.156	-2.176	-2.196	-2.215	-2.235	-2.255	-2.274	-2.292	-2.311	-2.329	-2.348	-2.364	-2.382	-2.399	-2.415	-2.431	-2.448	-2.464	-2.479	-2.494	-2.509	-2.522	-2.538	-2.550	-2.565	-2.578	-2.590	-2.601	-2.614	-2.625	-2.636	-2.646	-2.658	-2.668	-2.676	-2.686	-2.696	-2.705	-2.715	-2.724	-2.731	-2.740	-2.748	-2.756	-2.764	-2.771	-2.779	-2.786	-2.794	-2.801	-2.808	-2.816	-2.822	-2.830	-2.836	-2.842	-2.850	-2.858	-2.864	-2.870	-2.878	-2.884	-2.890	-2.898	-2.905	-2.911	-2.918	-2.925	-2.932	-2.939	-2.945	-2.952	-2.959	-2.966	-2.972	-2.980	-2.988	-2.994	-3.000	-3.006	-3.014	-3.020	-3.026	-3.034	-3.040	-3.046	-3.052	-3.060	-3.068	-3.074	-3.080	-3.088	-3.095	-3.102	-3.109	-3.118	-3.125	-3.134	-3.142	-3.150	-3.160	-3.169	-3.178	-3.188	-3.198	-3.209	-3.220	-3.232	-3.244	-3.256	-3.270	-3.282	-3.298	-3.312	-3.328	-3.342	-3.359	-3.376	-3.394	-3.412	-3.430	-3.449	-3.469	-3.488	-3.509	-3.529	-3.550	-3.571	-3.592	-3.614	-3.636	-3.658	-3.680	-3.700	-3.722	-3.745	-3.765	-3.786	-3.808	-3.829	-3.848	-3.868	-3.888	-3.905	-3.924	-3.940	-3.958	-3.974	-3.989	-4.003	-4.016	-4.029	-4.041	-4.051	-4.061	-4.071	-4.080	-4.088	-4.094	-4.099	-4.102	-4.106	-4.109	-4.110	-4.111	-4.110	-4.108	-4.106	-4.102	-4.099	-4.093	-4.088	-4.081	-4.075	-4.066	-4.058	-4.049	-4.039	-4.029	-4.018	-4.006	-3.995	-3.981	-3.969	-3.955	-3.941	-3.926	-3.911	-3.896	-3.881	-3.865	-3.849	-3.831	-3.814	-3.796	-3.779	-3.761	-3.742	-3.724	-3.705	-3.685	-3.666	-3.648	-3.628	-3.608	-3.588	-3.568	-3.548	-3.526	-3.506	-3.486	-3.464	-3.444	-3.424	-3.404	-3.382	-3.362	-3.342	-3.322	-3.302	-3.284	-3.264	-3.244	-3.226	-3.208	-3.190	-3.172	-3.156	-3.139	-3.124	-3.109	-3.092	-3.079	-3.066	-3.052	-3.040	-3.029	-3.018	-3.006	-2.998	-2.988	-2.980	-2.972	-2.965	-2.958	-2.951	-2.946	-2.942	-2.936	-2.932	-2.930	-2.925	-2.921	-2.919	-2.916	-2.912	-2.910	-2.908	-2.905	-2.902	-2.899	-2.895	-2.891	-2.888	-2.884	-2.878	-2.871	-2.865	-2.858	-2.850	-2.840	-2.831	-2.820	-2.808	-2.795	-2.781	-2.766	-2.750	-2.732	-2.715	-2.696	-2.675	-2.654	-2.631	-2.608	-2.582	-2.558	-2.531	-2.504	-2.475	-2.446	-2.416	-2.384	-2.352	-2.320	-2.288	-2.254	-2.221	-2.186	-2.152	-2.118	-2.082	-2.049	-2.014	-1.979	-1.945	-1.910	-1.876	-1.845	-1.811	-1.780	-1.748	-1.716	-1.686	-1.658	-1.629	-1.601	-1.574	-1.548	-1.524	-1.499	-1.476	-1.455	-1.434	-1.416	-1.398	-1.381	-1.365	-1.351	-1.338	-1.325	-1.314	-1.305	-1.298	-1.289	-1.282	-1.278	-1.274	-1.270	-1.268	-1.266	-1.266	-1.266	-1.268	-1.271	-1.274	-1.278	-1.281	-1.285	-1.292	-1.298	-1.305	-1.311	-1.319	-1.326	-1.335	-1.344	-1.352	-1.361	-1.370	-1.380	-1.388	-1.398	-1.406	-1.416	-1.425	-1.435	-1.444	-1.452	-1.461	-1.469	-1.478	-1.486	-1.492	-1.499	-1.508	-1.512	-1.519	-1.525	-1.531	-1.535	-1.540	-1.544	-1.546	-1.549	-1.552	-1.554	-1.556	-1.556	-1.558	-1.559	-1.558	-1.556	-1.556	-1.555	-1.554	-1.550	-1.549	-1.545	-1.542	-1.538	-1.534	-1.530	-1.526	-1.520	-1.515	-1.510	-1.504	-1.498	-1.491	-1.486	-1.479	-1.472	-1.466	-1.459	-1.452	-1.445	-1.439	-1.431	-1.425	-1.416	-1.411	-1.404	-1.396	-1.389	-1.382	-1.376	-1.368	-1.362	-1.355	-1.348	-1.341	-1.335	-1.330	-1.322	-1.316	-1.310	-1.305	-1.300	-1.295	-1.289	-1.285	-1.279	-1.274	-1.271	-1.266	-1.262	-1.258	-1.254	-1.250	-1.246	-1.242	-1.240	-1.236	-1.232	-1.230	-1.228	-1.225	-1.222	-1.221	-1.219	-1.218	-1.216	-1.215	-1.214	-1.212	-1.212	-1.211	-1.211	-1.211	-1.210	-1.210	-1.210	-1.211	-1.211	-1.212	-1.212	-1.214	-1.215	-1.218	-1.219	-1.221	-1.224	-1.226	-1.229	-1.232	-1.236	-1.240	-1.244	-1.248	-1.252	-1.258	-1.262	-1.268	-1.274	-1.279	-1.285	-1.292	-1.299	-1.305	-1.312	-1.320	-1.328	-1.334	-1.342	-1.350	-1.360	-1.368	-1.376	-1.385	-1.395	-1.405	-1.414	-1.424	-1.432	-1.442	-1.452	-1.464	-1.474	-1.484	-1.494	-1.505	-1.515	-1.526	-1.538	-1.548	-1.560	-1.570	-1.582	-1.594	-1.605	-1.618	-1.629	-1.641	-1.652	-1.665	-1.679	-1.692	-1.704	-1.719	-1.731	-1.745	-1.760	-1.775	-1.789	-1.804	-1.819	-1.835	-1.852	-1.869	-1.886	-1.902	-1.921	-1.939	-1.958	-1.976	-1.996	-2.015	-2.035	-2.056	-2.079	-2.099	-2.121	-2.144	-2.166	-2.189	-2.211	-2.236	-2.260	-2.282	-2.306	-2.331	-2.355	-2.379	-2.404	-2.428	-2.451	-2.476	-2.500	-2.524	-2.548	-2.569	-2.592	-2.615	-2.636	-2.656	-2.678	-2.698	-2.718	-2.735	-2.754	-2.771	-2.788	-2.802	-2.819	-2.831	-2.845	-2.858	-2.870	-2.879	-2.889	-2.898	-2.906	-2.914	-2.918	-2.924	-2.929	-2.931	-2.935	-2.938	-2.939	-2.940	-2.940	-2.940	-2.939	-2.938	-2.936	-2.934	-2.931	-2.930	-2.928	-2.925	-2.921	-2.919	-2.915	-2.912	-2.910	-2.908	-2.905	-2.902	-2.900	-2.900	-2.898	-2.898	-2.898	-2.898	-2.899	-2.900	-2.901	-2.904	-2.906	-2.910	-2.914	-2.919	-2.924	-2.930	-2.936	-2.944	-2.950	-2.958	-2.966	-2.976	-2.984	-2.995	-3.004	-3.015	-3.024	-3.035	-3.046	-3.056	-3.069	-3.079	-3.090	-3.100	-3.112	-3.122	-3.132	-3.142	-3.152	-3.161	-3.171	-3.180	-3.188	-3.196	-3.204	-3.210	-3.216	-3.222	-3.226	-3.231	-3.235	-3.238	-3.240	-3.241	-3.242	-3.244	-3.244	-3.242	-3.241	-3.240	-3.239	-3.235	-3.232	-3.229	-3.225	-3.221	-3.216	-3.211	-3.206	-3.201	-3.196	-3.190	-3.184	-3.179	-3.172	-3.168	-3.161	-3.156	-3.150	-3.145	-3.139	-3.135	-3.131	-3.126	-3.122	-3.119	-3.115	-3.112	-3.110	-3.108	-3.105	-3.104	-3.102	-3.100	-3.100	-3.101	-3.100	-3.101	-3.102	-3.102	-3.104	-3.106	-3.108	-3.109	-3.112	-3.112	-3.115	-3.118	-3.119	-3.120	-3.122	-3.124	-3.125	-3.126	-3.128	-3.128	-3.128	-3.129	-3.128	-3.126	-3.126	-3.125	-3.122	-3.120	-3.118	-3.115	-3.111	-3.108	-3.101	-3.098	-3.092	-3.086	-3.080	-3.072	-3.066	-3.060	-3.051	-3.045	-3.036	-3.029	-3.021	-3.012	-3.004	-2.995	-2.989	-2.980	-2.972	-2.964	-2.956	-2.949	-2.941	-2.934	-2.928	-2.920	-2.915	-2.909	-2.902	-2.899	-2.894	-2.889	-2.885	-2.882	-2.880	-2.876	-2.874	-2.872	-2.872	-2.870	-2.870	-2.870	-2.870	-2.870	-2.871	-2.872	-2.874	-2.875	-2.876	-2.879	-2.880	-2.882	-2.884	-2.885	-2.886	-2.888	-2.890	-2.890	-2.891	-2.891	-2.891	-2.891	-2.891	-2.890	-2.889	-2.886	-2.885	-2.881	-2.880	-2.876	-2.871	-2.868	-2.862	-2.858	-2.852	-2.846	-2.840	-2.834	-2.828	-2.820	-2.812	-2.805	-2.798	-2.790	-2.782	-2.775	-2.768	-2.760	-2.752	-2.745	-2.739	-2.731	-2.725	-2.720	-2.714	-2.709	-2.704	-2.700	-2.695	-2.692	-2.690	-2.688	-2.686	-2.686	-2.686	-2.686	-2.688	-2.689	-2.691	-2.694	-2.696	-2.700	-2.705	-2.709	-2.715	-2.720	-2.725	-2.731	-2.738	-2.744	-2.750	-2.756	-2.762	-2.770	-2.776	-2.782	-2.789	-2.795	-2.800	-2.805	-2.809	-2.815	-2.818	-2.820	-2.822	-2.824	-2.824	-2.824	-2.822	-2.820	-2.818	-2.812	-2.809	-2.802	-2.796	-2.788	-2.779	-2.769	-2.759	-2.746	-2.734	-2.720	-2.705	-2.689	-2.672	-2.656	-2.636	-2.618	-2.599	-2.578	-2.558	-2.536	-2.515	-2.492	-2.469	-2.448	-2.424	-2.401	-2.378	-2.354	-2.331	-2.309	-2.285	-2.262	-2.240	-2.219	-2.196	-2.175	-2.154	-2.134	-2.114	-2.094	-2.075	-2.056	-2.039	-2.021	-2.005	-1.989	-1.974	-1.959	-1.945	-1.931	-1.919	-1.906	-1.896	-1.884	-1.875	-1.865	-1.856	-1.848	-1.839	-1.830	-1.822	-1.816	-1.809	-1.802	-1.795	-1.790	-1.784	-1.779	-1.772	-1.768	-1.761	-1.756	-1.750	-1.745	-1.740	-1.734	-1.728	-1.721	-1.716	-1.710	-1.704	-1.695	-1.689	-1.682	-1.675	-1.666	-1.659	-1.650	-1.642	-1.634	-1.625	-1.615	-1.606	-1.598	-1.586	-1.578	-1.568	-1.558	-1.548	-1.536	-1.526	-1.516	-1.505	-1.496	-1.485	-1.475	-1.465	-1.455	-1.445	-1.436	-1.425	-1.416	-1.406	-1.399	-1.390	-1.381	-1.374	-1.366	-1.359	-1.352	-1.345	-1.339	-1.334	-1.328	-1.322	-1.318	-1.312	-1.309	-1.305	-1.301	-1.299	-1.295	-1.292	-1.290	-1.288	-1.285	-1.284	-1.282	-1.280	-1.279	-1.278	-1.276	-1.275	-1.274	-1.274	-1.272	-1.271	-1.270	-1.270	-1.269	-1.268	-1.266	-1.266	-1.264	-1.262	-1.261	-1.260	-1.259	-1.256	-1.254	-1.251	-1.250	-1.249	-1.246	-1.244	-1.240	-1.239	-1.236	-1.234	-1.230	-1.228	-1.226	-1.222	-1.220	-1.218	-1.215	-1.214	-1.211	-1.208	-1.206	-1.204	-1.204	-1.201	-1.200	-1.200	-1.198	-1.199	-1.198	-1.198	-1.198	-1.199	-1.198	-1.199	-1.200	-1.201	-1.201	-1.204	-1.205	-1.208	-1.209	-1.211	-1.214	-1.216	-1.219	-1.221	-1.225	-1.228	-1.231	-1.232	-1.236	-1.240	-1.241	-1.244	-1.246	-1.249	-1.250	-1.252	-1.254	-1.255	-1.256	-1.258	-1.258	-1.258	-1.256	-1.256	-1.256	-1.255	-1.252	-1.250	-1.248	-1.245	-1.241	-1.238	-1.232	-1.228	-1.222	-1.218	-1.211	-1.205	-1.199	-1.191	-1.185	-1.178	-1.169	-1.161	-1.154	-1.145	-1.138	-1.129	-1.120	-1.111	-1.102	-1.095	-1.086	-1.079	-1.070	-1.062	-1.055	-1.049	-1.041	-1.035	-1.030	-1.024	-1.019	-1.014	-1.010	-1.005	-1.002	-1.001	-0.999	-0.998	-0.998	-0.999	-1.000	-1.001	-1.005	-1.009	-1.012	-1.016	-1.022	-1.029	-1.038	-1.045	-1.054	-1.062	-1.074	-1.084	-1.095	-1.108	-1.121	-1.134	-1.148	-1.161	-1.176	-1.191	-1.206	-1.222	-1.238	-1.254	-1.270	-1.286	-1.301	-1.319	-1.335	-1.350	-1.368	-1.382	-1.398	-1.411	-1.426	-1.441	-1.454	-1.466	-1.479	-1.491	-1.501	-1.511	-1.520	-1.530	-1.538	-1.544	-1.549	-1.554	-1.558	-1.560	-1.561	-1.561	-1.562	-1.560	-1.558	-1.554	-1.550	-1.545	-1.539	-1.531	-1.524	-1.514	-1.504	-1.494	-1.482	-1.471	-1.458	-1.445	-1.431	-1.416	-1.402	-1.386	-1.372	-1.356	-1.341	-1.325	-1.309	-1.292	-1.276	-1.260	-1.245	-1.229	-1.214	-1.200	-1.184	-1.170	-1.156	-1.142	-1.130	-1.116	-1.105	-1.094	-1.082	-1.072	-1.062	-1.054	-1.045	-1.038	-1.030	-1.025	-1.019	-1.014	-1.010	-1.006	-1.002	-1.001	-1.000	-0.999	-0.998	-0.999	-0.999	-1.000	-1.001	-1.004	-1.009	-1.011	-1.016	-1.020	-1.025	-1.030	-1.036	-1.042	-1.049	-1.056	-1.062	-1.070	-1.079	-1.086	-1.095	-1.104	-1.112	-1.121	-1.130	-1.140	-1.150	-1.159	-1.169	-1.180	-1.190	-1.199	-1.209	-1.220	-1.231	-1.241	-1.251	-1.261	-1.272	-1.281	-1.291	-1.301	-1.310	-1.320	-1.329	-1.339	-1.348	-1.355	-1.364	-1.371	-1.379	-1.386	-1.392	-1.399	-1.405	-1.411	-1.415	-1.420	-1.424	-1.428	-1.430	-1.432	-1.435	-1.435	-1.436	-1.436	-1.436	-1.436	-1.434	-1.432	-1.430	-1.428	-1.425	-1.420	-1.416	-1.412	-1.408	-1.402	-1.398	-1.392	-1.386	-1.380	-1.375	-1.370	-1.364	-1.359	-1.352	-1.349	-1.342	-1.339	-1.334	-1.330	-1.328	-1.325	-1.322	-1.321	-1.320	-1.319	-1.319	-1.319	-1.320	-1.324	-1.325	-1.329	-1.334	-1.338	-1.344	-1.349	-1.355	-1.362	-1.371	-1.379	-1.388	-1.396	-1.408	-1.416	-1.426	-1.436	-1.446	-1.458	-1.469	-1.478	-1.489	-1.499	-1.509	-1.518	-1.525	-1.534	-1.541	-1.548	-1.554	-1.559	-1.564	-1.566	-1.569	-1.569	-1.569	-1.568	-1.565	-1.561	-1.556	-1.549	-1.541	-1.531	-1.521	-1.510	-1.496	-1.481	-1.465	-1.448	-1.430	-1.410	-1.389	-1.368	-1.345	-1.319	-1.295	-1.269	-1.241	-1.215	-1.186	-1.156	-1.126	-1.096	-1.066	-1.036	-1.005	-0.974	-0.942	-0.911	-0.880	-0.849	-0.819	-0.788	-0.758	-0.726	-0.696	-0.668	-0.639	-0.610	-0.582	-0.555	-0.529	-0.502	-0.478	-0.452	-0.430	-0.405	-0.384	-0.362	-0.341	-0.321	-0.301	-0.284	-0.264	-0.248	-0.231	-0.215	-0.200	-0.184	-0.171	-0.156	-0.144	-0.130	-0.119	-0.106	-0.095	-0.082	-0.072	-0.061	-0.050	-0.041	-0.031	-0.021	-0.011	-0.001	0.009	0.018	0.026	0.034	0.044	0.051	0.059	0.068	0.075	0.084	0.090	0.098	0.106	0.112	0.120	0.126	0.134	0.140	0.148	0.152	0.159	0.165	0.170	0.175	0.180	0.185	0.190	0.192	0.198	0.200	0.204	0.206	0.209	0.211	0.212	0.215	0.216	0.216	0.219	0.219	0.220	0.220	0.220	0.220	0.220	0.219	0.219	0.218	0.216	0.215	0.214	0.211	0.211	0.210	0.208	0.206	0.205	0.202	0.201	0.200	0.199	0.198	0.196	0.194	0.192	0.191	0.190	0.189	0.186	0.185	0.184	0.181	0.181	0.179	0.178	0.176	0.175	0.174	0.172	0.171	0.169	0.168	0.166	0.164	0.162	0.160	0.160	0.156	0.156	0.154	0.151	0.150	0.148	0.145	0.145	0.141	0.140	0.138	0.136	0.134	0.131	0.130	0.128	0.126	0.124	0.121	0.120	0.118	0.116	0.115	0.114	0.111	0.110	0.109	0.108	0.106	0.105	0.105	0.104	0.102	0.102	0.101	0.100	0.099	0.099	0.098	0.098	0.096	0.096	0.095	0.094	0.092	0.091	0.090	0.088	0.086	0.084	0.081	0.079	0.075	0.072	0.069	0.065	0.061	0.056	0.051	0.046	0.040	0.034	0.028	0.020	0.012	0.004	-0.004	-0.012	-0.022	-0.031	-0.042	-0.052	-0.064	-0.075	-0.086	-0.099	-0.110	-0.122	-0.135	-0.149	-0.161	-0.174	-0.188	-0.200	-0.214	-0.228	-0.241	-0.252	-0.266	-0.280	-0.291	-0.304	-0.316	-0.328	-0.339	-0.350	-0.360	-0.370	-0.379	-0.389	-0.398	-0.405	-0.412	-0.419	-0.425	-0.430	-0.436	-0.440	-0.445	-0.448	-0.450	-0.452	-0.455	-0.456	-0.456	-0.458	-0.458	-0.456	-0.456	-0.455	-0.454	-0.451	-0.449	-0.446	-0.444	-0.441	-0.439	-0.435	-0.434	-0.431	-0.428	-0.425	-0.424	-0.421	-0.419	-0.418	-0.416	-0.415	-0.415	-0.415	-0.414	-0.415	-0.416	-0.418	-0.420	-0.424	-0.426	-0.430	-0.435	-0.439	-0.444	-0.450	-0.456	-0.464	-0.470	-0.478	-0.485	-0.494	-0.504	-0.512	-0.521	-0.531	-0.541	-0.551	-0.561	-0.572	-0.582	-0.594	-0.604	-0.615	-0.625	-0.635	-0.646	-0.656	-0.668	-0.678	-0.688	-0.696	-0.706	-0.716	-0.725	-0.734	-0.741	-0.749	-0.756	-0.762	-0.770	-0.776	-0.781	-0.788	-0.792	-0.798	-0.801	-0.806	-0.809	-0.812	-0.816	-0.819	-0.820	-0.822	-0.824	-0.826	-0.826	-0.828	-0.829	-0.829	-0.829	-0.830	-0.830	-0.830	-0.830	-0.830	-0.830	-0.830	-0.830	-0.830	-0.831	-0.831	-0.831	-0.831	-0.832	-0.832	-0.834	-0.835	-0.836	-0.838	-0.838	-0.839	-0.840	-0.842	-0.845	-0.846	-0.848	-0.849	-0.851	-0.852	-0.855	-0.856	-0.859	-0.860	-0.862	-0.862	-0.865	-0.866	-0.868	-0.869	-0.869	-0.871	-0.871	-0.871	-0.871	-0.870	-0.870	-0.869	-0.868	-0.866	-0.864	-0.861	-0.859	-0.856	-0.852	-0.849	-0.844	-0.840	-0.836	-0.831	-0.826	-0.821	-0.815	-0.810	-0.804	-0.798	-0.792	-0.785	-0.779	-0.772	-0.766	-0.760	-0.752	-0.746	-0.739	-0.734	-0.726	-0.721	-0.714	-0.708	-0.702	-0.696	-0.690	-0.685	-0.679	-0.675	-0.670	-0.665	-0.661	-0.658	-0.654	-0.650	-0.648	-0.644	-0.641	-0.638	-0.636	-0.634	-0.631	-0.630	-0.629	-0.628	-0.626	-0.625	-0.624	-0.622	-0.621	-0.620	-0.620	-0.619	-0.619	-0.618	-0.616	-0.616	-0.615	-0.614	-0.612	-0.611	-0.611	-0.610	-0.609	-0.608	-0.605	-0.605	-0.604	-0.602	-0.599	-0.598	-0.596	-0.594	-0.592	-0.590	-0.589	-0.586	-0.586	-0.585	-0.582	-0.581	-0.580	-0.579	-0.579	-0.578	-0.578	-0.576	-0.578	-0.578	-0.578	-0.579	-0.580	-0.581	-0.582	-0.584	-0.586	-0.589	-0.592	-0.595	-0.598	-0.602	-0.606	-0.611	-0.615	-0.621	-0.626	-0.631	-0.638	-0.644	-0.651	-0.658	-0.665	-0.671	-0.678	-0.685	-0.692	-0.701	-0.708	-0.715	-0.722	-0.731	-0.738	-0.745	-0.752	-0.760	-0.768	-0.775	-0.781	-0.789	-0.795	-0.801	-0.808	-0.814	-0.820	-0.826	-0.830	-0.836	-0.841	-0.846	-0.851	-0.856	-0.861	-0.865	-0.870	-0.874	-0.878	-0.881	-0.885	-0.889	-0.892	-0.898	-0.901	-0.905	-0.910	-0.912	-0.918	-0.921	-0.926	-0.931	-0.935	-0.940	-0.945	-0.950	-0.956	-0.962	-0.969	-0.974	-0.980	-0.988	-0.994	-1.001	-1.008	-1.015	-1.022	-1.029	-1.038	-1.045	-1.051	-1.060	-1.068	-1.075	-1.082	-1.090	-1.098	-1.105	-1.111	-1.118	-1.124	-1.130	-1.135	-1.140	-1.145	-1.150	-1.152	-1.156	-1.159	-1.161	-1.161	-1.164	-1.162	-1.161	-1.161	-1.159	-1.156	-1.154	-1.149	-1.145	-1.139	-1.131	-1.125	-1.118	-1.110	-1.101	-1.091	-1.080	-1.070	-1.058	-1.048	-1.034	-1.021	-1.009	-0.995	-0.981	-0.966	-0.951	-0.938	-0.921	-0.906	-0.890	-0.875	-0.860	-0.842	-0.828	-0.811	-0.796	-0.780	-0.765	-0.750	-0.735	-0.719	-0.704	-0.690	-0.675	-0.661	-0.648	-0.634	-0.620	-0.606	-0.594	-0.581	-0.568	-0.555	-0.545	-0.532	-0.521	-0.510	-0.499	-0.488	-0.478	-0.466	-0.456	-0.448	-0.438	-0.428	-0.418	-0.410	-0.400	-0.392	-0.384	-0.376	-0.368	-0.361	-0.354	-0.348	-0.341	-0.334	-0.329	-0.322	-0.319	-0.315	-0.310	-0.306	-0.304	-0.301	-0.300	-0.299	-0.298	-0.299	-0.299	-0.300	-0.304	-0.306	-0.310	-0.315	-0.320	-0.326	-0.334	-0.341	-0.350	-0.360	-0.369	-0.381	-0.392	-0.405	-0.418	-0.431	-0.446	-0.461	-0.478	-0.494	-0.510	-0.528	-0.545	-0.564	-0.582	-0.602	-0.621	-0.641	-0.661	-0.681	-0.700	-0.721	-0.740	-0.761	-0.781	-0.800	-0.821	-0.840	-0.860	-0.879	-0.898	-0.916	-0.934	-0.952	-0.970	-0.988	-1.005	-1.021	-1.038	-1.054	-1.070	-1.085	-1.101	-1.115	-1.131	-1.146	-1.161	-1.175	-1.190	-1.204	-1.219	-1.234	-1.249	-1.264	-1.280	-1.294	-1.310	-1.326	-1.342	-1.360	-1.376	-1.394	-1.412	-1.430	-1.450	-1.469	-1.491	-1.511	-1.534	-1.555	-1.579	-1.601	-1.626	-1.651	-1.676	-1.702	-1.729	-1.758	-1.784	-1.812	-1.842	-1.872	-1.901	-1.932	-1.964	-1.994	-2.025	-2.058	-2.089	-2.122	-2.154	-2.188	-2.220	-2.254	-2.286	-2.320	-2.352	-2.386	-2.418	-2.451	-2.484	-2.516	-2.549	-2.581	-2.612	-2.645	-2.675	-2.708	-2.739	-2.770	-2.800	-2.830	-2.861	-2.891	-2.921	-2.950	-2.980	-3.009	-3.039	-3.066	-3.095	-3.125	-3.154	-3.182	-3.211	-3.241	-3.270	-3.300	-3.329	-3.360	-3.390	-3.420	-3.451	-3.484	-3.514	-3.546	-3.580	-3.612	-3.646	-3.681	-3.715	-3.750	-3.786	-3.822	-3.860	-3.898	-3.936	-3.974	-4.014	-4.052	-4.094	-4.135	-4.175	-4.216	-4.258	-4.300	-4.344	-4.385	-4.429	-4.471	-4.515	-4.558	-4.600	-4.642	-4.686	-4.729	-4.770	-4.812	-4.851	-4.892	-4.932	-4.971	-5.009	-5.046	-5.082	-5.118	-5.151	-5.184	-5.215	-5.245	-5.272	-5.300	-5.325	-5.349	-5.370	-5.390	-5.409	-5.426	-5.440	-5.454	-5.465	-5.474	-5.481	-5.488	-5.491	-5.492	-5.492	-5.491	-5.488	-5.482	-5.475	-5.466	-5.456	-5.444	-5.430	-5.415	-5.399	-5.380	-5.362	-5.341	-5.319	-5.298	-5.272	-5.248	-5.222	-5.195	-5.168	-5.140	-5.111	-5.081	-5.050	-5.020	-4.989	-4.958	-4.926	-4.895	-4.862	-4.831	-4.799	-4.766	-4.734	-4.700	-4.669	-4.635	-4.601	-4.569	-4.535	-4.501	-4.469	-4.435	-4.400	-4.366	-4.331	-4.298	-4.262	-4.225	-4.190	-4.154	-4.116	-4.079	-4.040	-4.001	-3.961	-3.920	-3.879	-3.836	-3.792	-3.748	-3.702	-3.655	-3.606	-3.559	-3.508	-3.455	-3.401	-3.346	-3.290	-3.232	-3.174	-3.114	-3.051	-2.988	-2.921	-2.855	-2.788	-2.718	-2.646	-2.574	-2.500	-2.424	-2.346	-2.269	-2.190	-2.109	-2.026	-1.944	-1.859	-1.774	-1.688	-1.601	-1.512	-1.424	-1.336	-1.246	-1.155	-1.065	-0.975	-0.884	-0.792	-0.701	-0.610	-0.519	-0.426	-0.336	-0.246	-0.155	-0.065	0.024	0.114	0.201	0.289	0.375	0.461	0.548	0.631	0.715	0.798	0.880	0.960	1.040	1.119	1.195	1.271	1.346	1.421	1.494	1.565	1.636	1.706	1.775	1.842	1.909	1.975	2.040	2.104	2.168	2.230	2.291	2.352	2.411	2.471	2.529	2.588	2.645	2.701	2.758	2.814	2.869	2.922	2.978	3.032	3.086	3.139	3.192	3.246	3.299	3.351	3.404	3.455	3.508	3.559	3.610	3.662	3.714	3.764	3.815	3.866	3.916	3.968	4.019	4.068	4.119	4.169	4.218	4.268	4.316	4.366	4.414	4.462	4.510	4.558	4.605	4.651	4.699	4.744	4.790	4.834	4.878	4.921	4.965	5.006	5.049	5.089	5.129	5.168	5.205	5.242	5.279	5.314	5.348	5.381	5.411	5.442	5.471	5.500	5.526	5.551	5.576	5.599	5.620	5.639	5.656	5.672	5.688	5.700	5.712	5.721	5.730	5.736	5.740	5.742	5.744	5.742	5.740	5.735	5.729	5.720	5.710	5.698	5.684	5.668	5.649	5.630	5.610	5.586	5.562	5.536	5.509	5.480	5.449	5.418	5.384	5.349	5.312	5.275	5.238	5.198	5.159	5.116	5.074	5.031	4.988	4.942	4.898	4.852	4.805	4.760	4.711	4.664	4.616	4.569	4.521	4.472	4.424	4.375	4.328	4.279	4.230	4.181	4.134	4.084	4.036	3.989	3.939	3.892	3.844	3.796	3.749	3.700	3.652	3.604	3.556	3.509	3.461	3.414	3.366	3.319	3.272	3.225	3.178	3.130	3.082	3.036	2.990	2.942	2.896	2.850	2.804	2.756	2.711	2.665	2.619	2.575	2.530	2.485	2.441	2.398	2.355	2.311	2.269	2.229	2.189	2.148	2.108	2.070	2.033	1.995	1.961	1.925	1.891	1.860	1.828	1.798	1.768	1.739	1.712	1.686	1.661	1.638	1.615	1.592	1.572	1.552	1.535	1.516	1.500	1.485	1.470	1.458	1.444	1.431	1.420	1.409	1.399	1.389	1.379	1.369	1.360	1.351	1.341	1.332	1.324	1.314	1.305	1.294	1.284	1.274	1.262	1.250	1.238	1.224	1.211	1.195	1.180	1.164	1.148	1.128	1.110	1.090	1.069	1.046	1.025	1.001	0.978	0.951	0.926	0.900	0.872	0.844	0.815	0.785	0.756	0.725	0.694	0.662	0.632	0.600	0.568	0.535	0.502	0.471	0.439	0.408	0.376	0.345	0.314	0.282	0.252	0.221	0.194	0.164	0.136	0.110	0.082	0.056	0.032	0.009	-0.015	-0.036	-0.059	-0.079	-0.098	-0.116	-0.132	-0.149	-0.164	-0.178	-0.190	-0.202	-0.212	-0.222	-0.231	-0.239	-0.245	-0.250	-0.254	-0.258	-0.260	-0.262	-0.262	-0.262	-0.262	-0.259	-0.258	-0.254	-0.250	-0.245	-0.239	-0.234	-0.226	-0.220	-0.211	-0.202	-0.194	-0.185	-0.175	-0.165	-0.155	-0.144	-0.132	-0.122	-0.110	-0.100	-0.088	-0.078	-0.066	-0.055	-0.044	-0.032	-0.020	-0.010	0.000	0.011	0.021	0.031	0.041	0.050	0.059	0.068	0.074	0.082	0.089	0.095	0.100	0.105	0.110	0.115	0.119	0.121	0.124	0.126	0.128	0.130	0.130	0.130	0.130	0.130	0.129	0.126	0.125	0.124	0.121	0.120	0.116	0.115	0.112	0.110	0.106	0.104	0.102	0.099	0.098	0.095	0.094	0.092	0.091	0.091	0.091	0.092	0.094	0.096	0.098	0.101	0.105	0.109	0.115	0.120	0.128	0.136	0.144	0.154	0.165	0.175	0.188	0.201	0.215	0.229	0.246	0.261	0.279	0.296	0.315	0.335	0.355	0.376	0.399	0.420	0.442	0.466	0.490	0.514	0.538	0.562	0.588	0.612	0.639	0.664	0.689	0.714	0.740	0.765	0.790	0.815	0.839	0.862	0.886	0.910	0.932	0.955	0.976	0.998	1.018	1.039	1.058	1.075	1.094	1.110	1.125	1.141	1.155	1.169	1.181	1.194	1.205	1.216	1.226	1.235	1.242	1.250	1.258	1.262	1.269	1.274	1.278	1.280	1.282	1.285	1.286	1.288	1.288	1.288	1.288	1.286	1.284	1.282	1.280	1.278	1.274	1.271	1.268	1.264	1.260	1.256	1.251	1.246	1.241	1.236	1.231	1.225	1.220	1.214	1.209	1.204	1.198	1.191	1.186	1.181	1.175	1.168	1.162	1.156	1.149	1.144	1.136	1.131	1.124	1.118	1.110	1.104	1.096	1.088	1.080	1.072	1.065	1.056	1.049	1.040	1.030	1.021	1.012	1.001	0.992	0.981	0.970	0.959	0.948	0.935	0.922	0.909	0.895	0.881	0.866	0.851	0.835	0.819	0.801	0.784	0.765	0.746	0.728	0.708	0.688	0.666	0.644	0.620	0.598	0.574	0.549	0.524	0.498	0.471	0.445	0.418	0.390	0.361	0.332	0.304	0.275	0.245	0.214	0.184	0.152	0.121	0.089	0.058	0.025	-0.008	-0.040	-0.072	-0.105	-0.138	-0.170	-0.202	-0.235	-0.269	-0.300	-0.332	-0.365	-0.398	-0.429	-0.461	-0.491	-0.522	-0.554	-0.584	-0.614	-0.644	-0.672	-0.701	-0.730	-0.759	-0.786	-0.814	-0.841	-0.868	-0.894	-0.920	-0.946	-0.970	-0.995	-1.019	-1.042	-1.066	-1.090	-1.112	-1.135	-1.156	-1.178	-1.200	-1.221	-1.242	-1.262	-1.284	-1.304	-1.324	-1.345	-1.365	-1.385	-1.405	-1.425	-1.444	-1.464	-1.484	-1.505	-1.525	-1.545	-1.564	-1.585	-1.606	-1.626	-1.648	-1.669	-1.690	-1.711	-1.732	-1.755	-1.776	-1.800	-1.822	-1.845	-1.869	-1.891	-1.915	-1.938	-1.961	-1.985	-2.009	-2.033	-2.056	-2.080	-2.105	-2.128	-2.152	-2.176	-2.200	-2.222	-2.246	-2.269	-2.292	-2.314	-2.336	-2.358	-2.380	-2.400	-2.421	-2.441	-2.460	-2.480	-2.499	-2.516	-2.534	-2.550	-2.566	-2.581	-2.596	-2.611	-2.624	-2.638	-2.650	-2.662	-2.674	-2.684	-2.692	-2.702	-2.711	-2.719	-2.726	-2.734	-2.741	-2.748	-2.752	-2.758	-2.761	-2.768	-2.771	-2.775	-2.778	-2.781	-2.785	-2.788	-2.791	-2.792	-2.795	-2.798	-2.801	-2.804	-2.806	-2.809	-2.812	-2.815	-2.818	-2.821	-2.824	-2.828	-2.832	-2.835	-2.840	-2.844	-2.849	-2.854	-2.858	-2.862	-2.869	-2.874	-2.881	-2.886	-2.894	-2.901	-2.908	-2.915	-2.922	-2.929	-2.936	-2.944	-2.954	-2.961	-2.970	-2.978	-2.988	-2.996	-3.005	-3.014	-3.025	-3.034	-3.044	-3.055	-3.064	-3.076	-3.086	-3.098	-3.110	-3.122	-3.135	-3.148	-3.160	-3.174	-3.188	-3.200	-3.216	-3.230	-3.245	-3.261	-3.278	-3.294	-3.311	-3.330	-3.349	-3.368	-3.388	-3.408	-3.428	-3.449	-3.471	-3.492	-3.515	-3.538	-3.561	-3.584	-3.609	-3.631	-3.656	-3.680	-3.704	-3.729	-3.752	-3.776	-3.801	-3.825	-3.849	-3.872	-3.895	-3.918	-3.940	-3.960	-3.981	-4.001	-4.021	-4.040	-4.058	-4.075	-4.091	-4.106	-4.121	-4.134	-4.146	-4.156	-4.168	-4.176	-4.184	-4.190	-4.195	-4.201	-4.204	-4.206	-4.208	-4.208	-4.206	-4.204	-4.201	-4.198	-4.191	-4.185	-4.178	-4.170	-4.161	-4.151	-4.141	-4.130	-4.118	-4.105	-4.091	-4.077	-4.064	-4.048	-4.032	-4.018	-4.000	-3.982	-3.966	-3.949	-3.931	-3.912	-3.894	-3.875	-3.855	-3.836	-3.818	-3.796	-3.776	-3.756	-3.736	-3.715	-3.694	-3.672	-3.652	-3.631	-3.609	-3.588	-3.568	-3.545	-3.524	-3.501	-3.479	-3.458	-3.436	-3.415	-3.392	-3.371	-3.350	-3.329	-3.308	-3.286	-3.265	-3.245	-3.224	-3.204	-3.184	-3.165	-3.148	-3.129	-3.110	-3.094	-3.078	-3.060	-3.045	-3.030	-3.016	-3.002	-2.990	-2.978	-2.966	-2.955	-2.945	-2.936	-2.928	-2.920	-2.914	-2.908	-2.901	-2.896	-2.892	-2.889	-2.886	-2.882	-2.881	-2.879	-2.879	-2.878	-2.878	-2.876	-2.876	-2.875	-2.875	-2.875	-2.875	-2.874	-2.874	-2.872	-2.871	-2.869	-2.865	-2.862	-2.859	-2.854	-2.848	-2.841	-2.834	-2.825	-2.815	-2.804	-2.792	-2.780	-2.766	-2.750	-2.732	-2.715	-2.695	-2.675	-2.654	-2.631	-2.608	-2.582	-2.556	-2.528	-2.501	-2.470	-2.440	-2.409	-2.376	-2.345	-2.310	-2.276	-2.242	-2.206	-2.170	-2.135	-2.099	-2.062	-2.025	-1.989	-1.952	-1.919	-1.882	-1.848	-1.811	-1.779	-1.744	-1.711	-1.679	-1.648	-1.618	-1.588	-1.559	-1.531	-1.504	-1.479	-1.454	-1.431	-1.410	-1.389	-1.370	-1.351	-1.334	-1.319	-1.305	-1.291	-1.280	-1.269	-1.260	-1.252	-1.245	-1.239	-1.235	-1.231	-1.228	-1.226	-1.226	-1.226	-1.226	-1.228	-1.230	-1.234	-1.238	-1.242	-1.248	-1.251	-1.258	-1.264	-1.271	-1.278	-1.285	-1.291	-1.299	-1.306	-1.312	-1.320	-1.326	-1.334	-1.340	-1.348	-1.354	-1.360	-1.365	-1.371	-1.378	-1.382	-1.386	-1.391	-1.395	-1.399	-1.402	-1.405	-1.406	-1.409	-1.411	-1.411	-1.412	-1.411	-1.411	-1.411	-1.411	-1.410	-1.408	-1.406	-1.404	-1.401	-1.400	-1.396	-1.392	-1.389	-1.385	-1.381	-1.378	-1.374	-1.369	-1.365	-1.359	-1.355	-1.350	-1.345	-1.340	-1.334	-1.330	-1.324	-1.319	-1.312	-1.309	-1.302	-1.298	-1.292	-1.288	-1.284	-1.279	-1.272	-1.269	-1.264	-1.260	-1.255	-1.251	-1.248	-1.242	-1.239	-1.235	-1.231	-1.229	-1.225	-1.221	-1.219	-1.216	-1.214	-1.210	-1.209	-1.206	-1.204	-1.201	-1.200	-1.199	-1.198	-1.196	-1.195	-1.194	-1.194	-1.194	-1.192	-1.191	-1.191	-1.191	-1.191	-1.191	-1.191	-1.191	-1.192	-1.192	-1.194	-1.195	-1.196	-1.199	-1.199	-1.201	-1.204	-1.205	-1.206	-1.210	-1.212	-1.215	-1.218	-1.220	-1.222	-1.225	-1.230	-1.232	-1.236	-1.240	-1.245	-1.249	-1.254	-1.259	-1.264	-1.269	-1.275	-1.280	-1.286	-1.294	-1.300	-1.308	-1.314	-1.321	-1.329	-1.336	-1.344	-1.352	-1.361	-1.369	-1.379	-1.388	-1.398	-1.408	-1.418	-1.428	-1.439	-1.449	-1.459	-1.470	-1.481	-1.492	-1.504	-1.515	-1.526	-1.539	-1.550	-1.561	-1.574	-1.585	-1.596	-1.609	-1.620	-1.631	-1.642	-1.655	-1.668	-1.678	-1.689	-1.700	-1.712	-1.724	-1.735	-1.745	-1.756	-1.768	-1.779	-1.790	-1.801	-1.811	-1.822	-1.834	-1.845	-1.856	-1.869	-1.879	-1.891	-1.902	-1.915	-1.928	-1.940	-1.954	-1.966	-1.979	-1.994	-2.007	-2.022	-2.038	-2.052	-2.068	-2.085	-2.101	-2.119	-2.135	-2.155	-2.172	-2.192	-2.212	-2.232	-2.252	-2.274	-2.296	-2.318	-2.340	-2.362	-2.385	-2.409	-2.431	-2.455	-2.479	-2.501	-2.525	-2.550	-2.574	-2.598	-2.620	-2.644	-2.666	-2.690	-2.711	-2.734	-2.755	-2.776	-2.796	-2.816	-2.836	-2.855	-2.872	-2.889	-2.906	-2.921	-2.935	-2.949	-2.962	-2.975	-2.985	-2.995	-3.004	-3.012	-3.020	-3.026	-3.032	-3.038	-3.041	-3.045	-3.048	-3.050	-3.051	-3.052	-3.054	-3.054	-3.051	-3.051	-3.049	-3.048	-3.044	-3.042	-3.039	-3.036	-3.032	-3.031	-3.029	-3.025	-3.024	-3.020	-3.019	-3.016	-3.015	-3.015	-3.014	-3.014	-3.012	-3.014	-3.015	-3.018	-3.019	-3.022	-3.026	-3.030	-3.035	-3.041	-3.046	-3.054	-3.061	-3.069	-3.078	-3.086	-3.095	-3.106	-3.118	-3.128	-3.141	-3.152	-3.165	-3.179	-3.191	-3.206	-3.219	-3.232	-3.246	-3.261	-3.275	-3.289	-3.304	-3.316	-3.331	-3.345	-3.358	-3.370	-3.384	-3.395	-3.406	-3.418	-3.428	-3.438	-3.446	-3.454	-3.461	-3.469	-3.475	-3.480	-3.485	-3.489	-3.491	-3.494	-3.495	-3.496	-3.495	-3.495	-3.494	-3.491	-3.488	-3.482	-3.479	-3.472	-3.466	-3.459	-3.451	-3.444	-3.435	-3.425	-3.415	-3.405	-3.395	-3.382	-3.371	-3.360	-3.348	-3.335	-3.322	-3.310	-3.298	-3.285	-3.272	-3.259	-3.248	-3.234	-3.221	-3.210	-3.199	-3.188	-3.175	-3.165	-3.154	-3.142	-3.132	-3.122	-3.114	-3.105	-3.096	-3.088	-3.080	-3.072	-3.065	-3.059	-3.052	-3.046	-3.041	-3.035	-3.030	-3.025	-3.021	-3.016	-3.012	-3.009	-3.005	-3.001	-2.998	-2.994	-2.991	-2.988	-2.985	-2.981	-2.978	-2.975	-2.971	-2.968	-2.965	-2.961	-2.958	-2.955	-2.951	-2.948	-2.945	-2.940	-2.936	-2.932	-2.929	-2.925	-2.920	-2.916	-2.911	-2.906	-2.902	-2.899	-2.894	-2.889	-2.885	-2.880	-2.876	-2.871	-2.866	-2.862	-2.858	-2.854	-2.849	-2.844	-2.840	-2.836	-2.832	-2.828	-2.824	-2.819	-2.815	-2.811	-2.806	-2.804	-2.799	-2.795	-2.791	-2.786	-2.781	-2.778	-2.772	-2.768	-2.764	-2.759	-2.754	-2.749	-2.744	-2.738	-2.731	-2.726	-2.720	-2.714	-2.708	-2.701	-2.694	-2.689	-2.681	-2.674	-2.668	-2.659	-2.651	-2.645	-2.638	-2.629	-2.622	-2.614	-2.608	-2.601	-2.592	-2.586	-2.579	-2.572	-2.568	-2.560	-2.555	-2.549	-2.544	-2.540	-2.535	-2.532	-2.528	-2.525	-2.524	-2.522	-2.521	-2.521	-2.521	-2.521	-2.524	-2.524	-2.526	-2.530	-2.532	-2.538	-2.541	-2.546	-2.551	-2.556	-2.562	-2.569	-2.575	-2.581	-2.589	-2.594	-2.601	-2.609	-2.614	-2.621	-2.628	-2.634	-2.640	-2.646	-2.651	-2.656	-2.661	-2.665	-2.669	-2.671	-2.675	-2.676	-2.678	-2.678	-2.676	-2.676	-2.674	-2.670	-2.666	-2.661	-2.656	-2.649	-2.641	-2.632	-2.624	-2.614	-2.602	-2.591	-2.578	-2.565	-2.551	-2.535	-2.520	-2.504	-2.488	-2.470	-2.451	-2.432	-2.415	-2.396	-2.376	-2.356	-2.338	-2.318	-2.296	-2.276	-2.258	-2.236	-2.216	-2.196	-2.178	-2.158	-2.140	-2.121	-2.104	-2.085	-2.068	-2.051	-2.035	-2.020	-2.004	-1.989	-1.975	-1.960	-1.948	-1.935	-1.924	-1.911	-1.901	-1.891	-1.881	-1.871	-1.862	-1.854	-1.845	-1.838	-1.831	-1.824	-1.818	-1.810	-1.804	-1.798	-1.792	-1.788	-1.781	-1.776	-1.771	-1.765	-1.760	-1.755	-1.750	-1.744	-1.738	-1.732	-1.726	-1.720	-1.712	-1.706	-1.700	-1.692	-1.685	-1.676	-1.670	-1.661	-1.654	-1.645	-1.635	-1.626	-1.618	-1.608	-1.598	-1.589	-1.579	-1.569	-1.559	-1.548	-1.538	-1.528	-1.518	-1.506	-1.498	-1.488	-1.478	-1.468	-1.458	-1.449	-1.440	-1.431	-1.422	-1.414	-1.406	-1.399	-1.392	-1.385	-1.379	-1.374	-1.369	-1.362	-1.359	-1.356	-1.352	-1.351	-1.348	-1.346	-1.345	-1.345	-1.344	-1.345	-1.345	-1.346	-1.348	-1.349	-1.351	-1.354	-1.358	-1.359	-1.362	-1.366	-1.369	-1.371	-1.375	-1.379	-1.382	-1.386	-1.389	-1.392	-1.396	-1.399	-1.401	-1.404	-1.406	-1.408	-1.410	-1.410	-1.411	-1.411	-1.410	-1.410	-1.409	-1.409	-1.405	-1.404	-1.401	-1.396	-1.392	-1.389	-1.384	-1.380	-1.374	-1.369	-1.364	-1.356	-1.350	-1.344	-1.336	-1.329	-1.322	-1.315	-1.308	-1.300	-1.294	-1.285	-1.279	-1.271	-1.265	-1.256	-1.251	-1.244	-1.238	-1.232	-1.226	-1.221	-1.216	-1.211	-1.208	-1.204	-1.200	-1.196	-1.195	-1.191	-1.190	-1.188	-1.188	-1.186	-1.186	-1.185	-1.185	-1.185	-1.186	-1.188	-1.188	-1.189	-1.190	-1.190	-1.192	-1.192	-1.194	-1.195	-1.195	-1.195	-1.195	-1.195	-1.195	-1.194	-1.192	-1.191	-1.189	-1.188	-1.185	-1.181	-1.178	-1.172	-1.168	-1.162	-1.156	-1.150	-1.142	-1.135	-1.126	-1.119	-1.110	-1.100	-1.090	-1.080	-1.069	-1.059	-1.046	-1.035	-1.024	-1.011	-0.999	-0.988	-0.975	-0.964	-0.951	-0.940	-0.929	-0.919	-0.908	-0.898	-0.888	-0.878	-0.870	-0.862	-0.855	-0.848	-0.842	-0.838	-0.832	-0.830	-0.826	-0.826	-0.825	-0.825	-0.828	-0.831	-0.834	-0.840	-0.845	-0.854	-0.860	-0.870	-0.879	-0.891	-0.904	-0.916	-0.930	-0.945	-0.961	-0.976	-0.992	-1.011	-1.029	-1.048	-1.068	-1.086	-1.106	-1.125	-1.146	-1.168	-1.188	-1.208	-1.229	-1.249	-1.268	-1.289	-1.308	-1.326	-1.345	-1.362	-1.380	-1.398	-1.412	-1.429	-1.442	-1.456	-1.469	-1.481	-1.491	-1.501	-1.510	-1.518	-1.525	-1.530	-1.535	-1.539	-1.541	-1.542	-1.544	-1.542	-1.541	-1.539	-1.535	-1.531	-1.525	-1.519	-1.511	-1.504	-1.495	-1.486	-1.476	-1.466	-1.454	-1.442	-1.431	-1.418	-1.406	-1.391	-1.379	-1.364	-1.350	-1.338	-1.322	-1.308	-1.294	-1.279	-1.265	-1.251	-1.239	-1.224	-1.211	-1.199	-1.186	-1.172	-1.161	-1.150	-1.138	-1.128	-1.116	-1.106	-1.098	-1.088	-1.080	-1.071	-1.064	-1.056	-1.049	-1.042	-1.036	-1.031	-1.028	-1.024	-1.020	-1.016	-1.014	-1.011	-1.010	-1.010	-1.009	-1.009	-1.009	-1.011	-1.011	-1.014	-1.016	-1.020	-1.022	-1.026	-1.030	-1.036	-1.041	-1.046	-1.052	-1.060	-1.068	-1.075	-1.084	-1.091	-1.100	-1.110	-1.119	-1.129	-1.139	-1.150	-1.160	-1.171	-1.182	-1.194	-1.205	-1.218	-1.229	-1.241	-1.254	-1.265	-1.278	-1.290	-1.301	-1.312	-1.324	-1.336	-1.348	-1.359	-1.369	-1.380	-1.389	-1.399	-1.409	-1.418	-1.426	-1.434	-1.441	-1.449	-1.455	-1.460	-1.465	-1.470	-1.472	-1.476	-1.479	-1.481	-1.482	-1.484	-1.484	-1.482	-1.482	-1.480	-1.479	-1.476	-1.472	-1.469	-1.465	-1.461	-1.456	-1.452	-1.448	-1.442	-1.438	-1.431	-1.428	-1.421	-1.418	-1.411	-1.408	-1.404	-1.400	-1.396	-1.392	-1.390	-1.386	-1.386	-1.384	-1.384	-1.382	-1.382	-1.384	-1.385	-1.386	-1.389	-1.392	-1.396	-1.401	-1.405	-1.411	-1.418	-1.424	-1.431	-1.439	-1.448	-1.455	-1.464	-1.472	-1.482	-1.491	-1.500	-1.509	-1.519	-1.528	-1.536	-1.545	-1.552	-1.561	-1.569	-1.575	-1.582	-1.588	-1.592	-1.598	-1.601	-1.602	-1.605	-1.606	-1.606	-1.605	-1.602	-1.599	-1.594	-1.589	-1.582	-1.574	-1.565	-1.554	-1.542	-1.529	-1.515	-1.500	-1.485	-1.468	-1.449	-1.430	-1.410	-1.389	-1.368	-1.344	-1.321	-1.296	-1.271	-1.246	-1.220	-1.195	-1.168	-1.140	-1.112	-1.085	-1.058	-1.030	-1.002	-0.975	-0.946	-0.919	-0.891	-0.865	-0.838	-0.811	-0.785	-0.759	-0.732	-0.706	-0.682	-0.659	-0.634	-0.610	-0.588	-0.565	-0.542	-0.522	-0.501	-0.481	-0.461	-0.442	-0.424	-0.405	-0.388	-0.370	-0.352	-0.338	-0.320	-0.304	-0.290	-0.274	-0.260	-0.245	-0.231	-0.218	-0.202	-0.190	-0.176	-0.162	-0.149	-0.136	-0.124	-0.111	-0.099	-0.085	-0.074	-0.061	-0.050	-0.038	-0.025	-0.014	-0.002	0.009	0.020	0.031	0.042	0.052	0.064	0.075	0.085	0.095	0.105	0.114	0.122	0.132	0.141	0.150	0.158	0.165	0.171	0.179	0.185	0.191	0.198	0.201	0.206	0.211	0.215	0.219	0.222	0.225	0.229	0.230	0.231	0.232	0.235	0.235	0.235	0.235	0.234	0.232	0.231	0.231	0.229	0.226	0.225	0.222	0.220	0.216	0.214	0.210	0.208	0.202	0.200	0.196	0.192	0.188	0.184	0.179	0.175	0.170	0.165	0.161	0.155	0.150	0.145	0.140	0.136	0.131	0.126	0.120	0.115	0.111	0.105	0.100	0.096	0.091	0.085	0.081	100.000	5.000	2.000	1.000	2.000	0.000	0.000	0.000	0.000	0.000	0.000	0.000	0.000	0.000	0.000	0.000	0.000	0.000	3.781	3.718	3.655	3.592	3.531	3.470	3.409	3.348	3.289	3.230	3.170	3.112	3.056	2.999	2.941	2.886	2.831	2.778	2.722	2.670	2.618	2.565	2.512	2.461	2.411	2.361	2.312	2.264	2.216	2.168	2.122	2.075	2.029	1.982	1.938	1.892	1.848	1.804	1.760	1.715	1.671	1.629	1.586	1.544	1.500	1.458	1.416	1.372	1.331	1.288	1.245	1.204	1.160	1.118	1.075	1.032	0.988	0.945	0.901	0.856	0.814	0.769	0.725	0.680	0.634	0.590	0.545	0.499	0.452	0.408	0.361	0.315	0.269	0.222	0.176	0.129	0.082	0.036	-0.011	-0.058	-0.104	-0.150	-0.196	-0.241	-0.288	-0.334	-0.380	-0.424	-0.469	-0.514	-0.556	-0.601	-0.644	-0.686	-0.728	-0.770	-0.811	-0.850	-0.891	-0.929	-0.966	-1.004	-1.041	-1.078	-1.111	-1.146	-1.179	-1.211	-1.244	-1.274	-1.305	-1.334	-1.362	-1.389	-1.416	-1.441	-1.465	-1.489	-1.511	-1.532	-1.554	-1.574	-1.592	-1.610	-1.626	-1.644	-1.659	-1.674	-1.686	-1.699	-1.710	-1.721	-1.731	-1.740	-1.748	-1.755	-1.761	-1.768	-1.772	-1.775	-1.779	-1.780	-1.781	-1.782	-1.784	-1.782	-1.781	-1.780	-1.776	-1.774	-1.770	-1.766	-1.761	-1.756	-1.750	-1.745	-1.739	-1.731	-1.724	-1.716	-1.709	-1.700	-1.692	-1.684	-1.675	-1.666	-1.658	-1.649	-1.639	-1.631	-1.621	-1.614	-1.605	-1.596	-1.589	-1.580	-1.572	-1.565	-1.558	-1.550	-1.542	-1.536	-1.529	-1.522	-1.518	-1.511	-1.505	-1.500	-1.494	-1.490	-1.485	-1.479	-1.475	-1.470	-1.466	-1.460	-1.456	-1.451	-1.448	-1.442	-1.438	-1.432	-1.428	-1.421	-1.415	-1.410	-1.404	-1.396	-1.389	-1.381	-1.374	-1.365	-1.356	-1.346	-1.336	-1.325	-1.314	-1.302	-1.290	-1.276	-1.262	-1.248	-1.232	-1.216	-1.200	-1.182	-1.165	-1.146	-1.128	-1.106	-1.086	-1.065	-1.044	-1.022	-1.000	-0.978	-0.955	-0.932	-0.909	-0.885	-0.860	-0.836	-0.812	-0.788	-0.762	-0.739	-0.714	-0.690	-0.665	-0.642	-0.618	-0.595	-0.571	-0.549	-0.525	-0.505	-0.482	-0.461	-0.440	-0.420	-0.400	-0.381	-0.361	-0.342	-0.326	-0.308	-0.290	-0.275	-0.259	-0.242	-0.228	-0.214	-0.199	-0.184	-0.170	-0.158	-0.145	-0.132	-0.120	-0.108	-0.096	-0.085	-0.074	-0.062	-0.052	-0.042	-0.031	-0.021	-0.010	0.000	0.010	0.020	0.031	0.040	0.050	0.060	0.070	0.080	0.089	0.100	0.109	0.119	0.129	0.138	0.148	0.158	0.166	0.176	0.184	0.192	0.201	0.210	0.218	0.226	0.234	0.242	0.250	0.256	0.262	0.270	0.276	0.281	0.288	0.292	0.298	0.301	0.306	0.310	0.311	0.315	0.316	0.319	0.319	0.320	0.319	0.319	0.318	0.315	0.314	0.310	0.308	0.302	0.298	0.294	0.286	0.280	0.272	0.264	0.255	0.246	0.236	0.225	0.214	0.201	0.189	0.174	0.160	0.145	0.130	0.112	0.096	0.078	0.060	0.040	0.020	0.000	-0.021	-0.044	-0.066	-0.088	-0.111	-0.135	-0.160	-0.184	-0.210	-0.235	-0.261	-0.289	-0.315	-0.341	-0.369	-0.396	-0.424	-0.452	-0.480	-0.509	-0.536	-0.565	-0.592	-0.621	-0.649	-0.676	-0.705	-0.732	-0.760	-0.788	-0.815	-0.842	-0.869	-0.895	-0.921	-0.946	-0.972	-0.998	-1.021	-1.046	-1.070	-1.094	-1.118	-1.140	-1.164	-1.186	-1.208	-1.230	-1.251	-1.272	-1.295	-1.316	-1.338	-1.358	-1.379	-1.400	-1.420	-1.441	-1.462	-1.481	-1.502	-1.524	-1.545	-1.566	-1.588	-1.609	-1.631	-1.652	-1.675	-1.699	-1.722	-1.746	-1.770	-1.795	-1.820	-1.845	-1.871	-1.899	-1.925	-1.952	-1.980	-2.009	-2.038	-2.066	-2.098	-2.128	-2.159	-2.189	-2.221	-2.252	-2.285	-2.319	-2.352	-2.386	-2.420	-2.455	-2.490	-2.524	-2.559	-2.595	-2.630	-2.665	-2.701	-2.736	-2.771	-2.808	-2.842	-2.878	-2.914	-2.949	-2.982	-3.018	-3.051	-3.085	-3.119	-3.151	-3.185	-3.218	-3.250	-3.280	-3.312	-3.341	-3.371	-3.401	-3.430	-3.458	-3.485	-3.512	-3.538	-3.564	-3.589	-3.612	-3.636	-3.660	-3.681	-3.702	-3.725	-3.744	-3.764	-3.782	-3.801	-3.819	-3.835	-3.851	-3.866	-3.881	-3.896	-3.911	-3.924	-3.938	-3.950	-3.962	-3.974	-3.985	-3.995	-4.006	-4.016	-4.026	-4.036	-4.044	-4.054	-4.062	-4.071	-4.079	-4.088	-4.095	-4.104	-4.110	-4.119	-4.125	-4.132	-4.141	-4.148	-4.155	-4.164	-4.171	-4.179	-4.188	-4.195	-4.202	-4.211	-4.220	-4.229	-4.238	-4.248	-4.255	-4.265	-4.275	-4.285	-4.295	-4.305	-4.315	-4.328	-4.338	-4.350	-4.361	-4.374	-4.385	-4.398	-4.411	-4.424	-4.438	-4.451	-4.465	-4.481	-4.496	-4.511	-4.528	-4.544	-4.560	-4.576	-4.592	-4.611	-4.629	-4.648	-4.666	-4.686	-4.704	-4.724	-4.745	-4.765	-4.786	-4.806	-4.829	-4.851	-4.874	-4.895	-4.919	-4.940	-4.964	-4.986	-5.010	-5.034	-5.056	-5.080	-5.102	-5.125	-5.149	-5.171	-5.194	-5.216	-5.238	-5.259	-5.280	-5.301	-5.321	-5.340	-5.359	-5.376	-5.394	-5.411	-5.428	-5.442	-5.456	-5.470	-5.481	-5.494	-5.504	-5.514	-5.522	-5.530	-5.535	-5.541	-5.545	-5.549	-5.550	-5.551	-5.551	-5.549	-5.548	-5.544	-5.540	-5.534	-5.529	-5.521	-5.511	-5.502	-5.492	-5.482	-5.470	-5.458	-5.445	-5.431	-5.415	-5.401	-5.385	-5.369	-5.351	-5.335	-5.318	-5.299	-5.281	-5.261	-5.242	-5.224	-5.205	-5.185	-5.165	-5.144	-5.125	-5.105	-5.085	-5.065	-5.045	-5.025	-5.004	-4.985	-4.965	-4.945	-4.926	-4.906	-4.888	-4.869	-4.851	-4.831	-4.814	-4.795	-4.778	-4.760	-4.742	-4.725	-4.709	-4.691	-4.676	-4.660	-4.644	-4.628	-4.614	-4.598	-4.584	-4.570	-4.555	-4.542	-4.529	-4.516	-4.502	-4.490	-4.479	-4.468	-4.455	-4.444	-4.432	-4.421	-4.411	-4.400	-4.390	-4.379	-4.370	-4.359	-4.349	-4.339	-4.329	-4.319	-4.309	-4.299	-4.288	-4.278	-4.268	-4.256	-4.245	-4.232	-4.221	-4.209	-4.196	-4.184	-4.170	-4.156	-4.141	-4.125	-4.109	-4.093	-4.075	-4.056	-4.037	-4.018	-3.996	-3.974	-3.951	-3.928	-3.902	-3.878	-3.851	-3.824	-3.796	-3.766	-3.736	-3.705	-3.674	-3.640	-3.606	-3.571	-3.536	-3.500	-3.464	-3.426	-3.389	-3.349	-3.310	-3.270	-3.230	-3.189	-3.149	-3.108	-3.066	-3.025	-2.984	-2.942	-2.901	-2.860	-2.819	-2.779	-2.739	-2.699	-2.659	-2.620	-2.582	-2.545	-2.509	-2.471	-2.436	-2.402	-2.368	-2.336	-2.304	-2.274	-2.245	-2.216	-2.189	-2.162	-2.138	-2.114	-2.091	-2.070	-2.050	-2.030	-2.014	-1.996	-1.982	-1.968	-1.955	-1.944	-1.932	-1.924	-1.915	-1.908	-1.901	-1.896	-1.892	-1.889	-1.888	-1.885	-1.884	-1.884	-1.885	-1.886	-1.889	-1.891	-1.895	-1.899	-1.904	-1.909	-1.914	-1.920	-1.926	-1.932	-1.938	-1.944	-1.951	-1.959	-1.964	-1.972	-1.979	-1.985	-1.992	-1.998	-2.005	-2.011	-2.016	-2.022	-2.027	-2.033	-2.038	-2.044	-2.047	-2.051	-2.055	-2.059	-2.061	-2.065	-2.068	-2.068	-2.070	-2.071	-2.072	-2.072	-2.072	-2.072	-2.070	-2.070	-2.069	-2.065	-2.064	-2.060	-2.058	-2.055	-2.050	-2.046	-2.041	-2.038	-2.033	-2.026	-2.021	-2.015	-2.009	-2.002	-1.995	-1.989	-1.981	-1.972	-1.965	-1.956	-1.949	-1.940	-1.931	-1.922	-1.912	-1.902	-1.894	-1.884	-1.874	-1.864	-1.854	-1.842	-1.831	-1.821	-1.810	-1.799	-1.788	-1.776	-1.765	-1.752	-1.741	-1.730	-1.718	-1.708	-1.695	-1.682	-1.671	-1.660	-1.649	-1.638	-1.626	-1.615	-1.604	-1.594	-1.584	-1.574	-1.564	-1.554	-1.544	-1.534	-1.526	-1.518	-1.509	-1.501	-1.492	-1.486	-1.480	-1.474	-1.469	-1.462	-1.458	-1.454	-1.449	-1.446	-1.442	-1.441	-1.440	-1.439	-1.438	-1.438	-1.438	-1.438	-1.440	-1.441	-1.444	-1.448	-1.451	-1.455	-1.459	-1.464	-1.469	-1.476	-1.481	-1.489	-1.496	-1.504	-1.511	-1.520	-1.529	-1.539	-1.548	-1.558	-1.566	-1.576	-1.588	-1.598	-1.609	-1.619	-1.631	-1.641	-1.655	-1.666	-1.676	-1.689	-1.700	-1.712	-1.725	-1.738	-1.750	-1.762	-1.774	-1.786	-1.799	-1.810	-1.822	-1.835	-1.849	-1.860	-1.872	-1.885	-1.898	-1.910	-1.922	-1.935	-1.948	-1.961	-1.975	-1.988	-2.001	-2.014	-2.027	-2.041	-2.056	-2.070	-2.085	-2.100	-2.115	-2.130	-2.146	-2.162	-2.180	-2.196	-2.215	-2.232	-2.251	-2.270	-2.290	-2.309	-2.330	-2.351	-2.372	-2.395	-2.416	-2.439	-2.462	-2.486	-2.511	-2.535	-2.560	-2.586	-2.611	-2.638	-2.665	-2.691	-2.718	-2.745	-2.772	-2.800	-2.828	-2.855	-2.881	-2.910	-2.936	-2.964	-2.991	-3.018	-3.045	-3.070	-3.096	-3.121	-3.145	-3.170	-3.194	-3.216	-3.239	-3.260	-3.281	-3.301	-3.320	-3.339	-3.356	-3.372	-3.388	-3.402	-3.416	-3.429	-3.441	-3.451	-3.462	-3.470	-3.479	-3.485	-3.490	-3.495	-3.499	-3.502	-3.505	-3.506	-3.508	-3.506	-3.506	-3.504	-3.502	-3.500	-3.496	-3.494	-3.489	-3.485	-3.480	-3.474	-3.469	-3.464	-3.456	-3.451	-3.445	-3.439	-3.432	-3.426	-3.420	-3.416	-3.410	-3.405	-3.400	-3.395	-3.391	-3.386	-3.384	-3.380	-3.378	-3.375	-3.374	-3.372	-3.370	-3.369	-3.369	-3.369	-3.370	-3.371	-3.372	-3.374	-3.376	-3.379	-3.381	-3.384	-3.386	-3.390	-3.394	-3.399	-3.402	-3.406	-3.411	-3.415	-3.420	-3.424	-3.428	-3.432	-3.438	-3.441	-3.445	-3.448	-3.451	-3.454	-3.458	-3.460	-3.461	-3.462	-3.465	-3.465	-3.465	-3.466	-3.465	-3.465	-3.464	-3.462	-3.461	-3.459	-3.456	-3.454	-3.450	-3.448	-3.444	-3.440	-3.436	-3.431	-3.426	-3.421	-3.416	-3.411	-3.406	-3.401	-3.395	-3.389	-3.384	-3.378	-3.372	-3.368	-3.361	-3.356	-3.351	-3.345	-3.340	-3.335	-3.330	-3.326	-3.320	-3.316	-3.311	-3.308	-3.304	-3.300	-3.296	-3.291	-3.288	-3.285	-3.280	-3.278	-3.275	-3.271	-3.268	-3.265	-3.261	-3.259	-3.255	-3.251	-3.248	-3.245	-3.240	-3.236	-3.234	-3.228	-3.224	-3.220	-3.215	-3.210	-3.204	-3.199	-3.192	-3.186	-3.181	-3.175	-3.168	-3.160	-3.152	-3.145	-3.136	-3.129	-3.120	-3.111	-3.102	-3.094	-3.085	-3.076	-3.068	-3.058	-3.048	-3.039	-3.029	-3.019	-3.010	-3.000	-2.991	-2.982	-2.974	-2.965	-2.956	-2.949	-2.940	-2.932	-2.925	-2.918	-2.910	-2.904	-2.898	-2.892	-2.886	-2.881	-2.876	-2.871	-2.869	-2.865	-2.861	-2.858	-2.855	-2.854	-2.851	-2.849	-2.848	-2.846	-2.846	-2.845	-2.844	-2.844	-2.844	-2.842	-2.841	-2.841	-2.841	-2.840	-2.839	-2.839	-2.838	-2.836	-2.835	-2.834	-2.832	-2.830	-2.828	-2.825	-2.821	-2.818	-2.814	-2.809	-2.804	-2.799	-2.794	-2.788	-2.780	-2.772	-2.766	-2.759	-2.750	-2.741	-2.731	-2.722	-2.711	-2.702	-2.691	-2.681	-2.670	-2.659	-2.648	-2.636	-2.624	-2.611	-2.600	-2.588	-2.575	-2.564	-2.551	-2.540	-2.529	-2.516	-2.505	-2.492	-2.481	-2.471	-2.460	-2.450	-2.439	-2.429	-2.419	-2.410	-2.400	-2.392	-2.384	-2.375	-2.366	-2.359	-2.351	-2.344	-2.336	-2.329	-2.321	-2.314	-2.308	-2.300	-2.295	-2.288	-2.281	-2.275	-2.268	-2.261	-2.255	-2.248	-2.241	-2.234	-2.226	-2.219	-2.211	-2.204	-2.195	-2.186	-2.178	-2.169	-2.158	-2.148	-2.138	-2.128	-2.116	-2.104	-2.092	-2.079	-2.066	-2.054	-2.040	-2.026	-2.013	-1.998	-1.982	-1.968	-1.954	-1.938	-1.921	-1.908	-1.890	-1.875	-1.859	-1.842	-1.826	-1.811	-1.795	-1.780	-1.762	-1.748	-1.732	-1.718	-1.702	-1.688	-1.674	-1.660	-1.646	-1.632	-1.620	-1.606	-1.594	-1.582	-1.570	-1.559	-1.548	-1.538	-1.528	-1.518	-1.508	-1.500	-1.490	-1.481	-1.474	-1.466	-1.460	-1.452	-1.446	-1.439	-1.432	-1.426	-1.420	-1.414	-1.410	-1.404	-1.398	-1.392	-1.388	-1.381	-1.376	-1.370	-1.365	-1.360	-1.354	-1.349	-1.342	-1.336	-1.330	-1.322	-1.316	-1.309	-1.302	-1.295	-1.288	-1.279	-1.271	-1.262	-1.255	-1.246	-1.238	-1.229	-1.219	-1.210	-1.200	-1.190	-1.180	-1.171	-1.160	-1.149	-1.139	-1.130	-1.119	-1.109	-1.099	-1.088	-1.078	-1.066	-1.058	-1.048	-1.038	-1.029	-1.019	-1.010	-1.001	-0.992	-0.985	-0.976	-0.970	-0.962	-0.955	-0.950	-0.944	-0.938	-0.932	-0.928	-0.922	-0.919	-0.915	-0.912	-0.909	-0.908	-0.905	-0.902	-0.901	-0.900	-0.899	-0.898	-0.896	-0.896	-0.896	-0.895	-0.895	-0.895	-0.895	-0.895	-0.894	-0.894	-0.894	-0.892	-0.892	-0.890	-0.889	-0.886	-0.885	-0.882	-0.880	-0.878	-0.874	-0.870	-0.866	-0.862	-0.858	-0.851	-0.846	-0.840	-0.834	-0.828	-0.820	-0.812	-0.805	-0.798	-0.790	-0.781	-0.772	-0.764	-0.755	-0.746	-0.738	-0.728	-0.719	-0.710	-0.701	-0.692	-0.684	-0.675	-0.668	-0.659	-0.652	-0.645	-0.638	-0.631	-0.625	-0.619	-0.614	-0.608	-0.602	-0.599	-0.595	-0.592	-0.589	-0.586	-0.584	-0.582	-0.581	-0.580	-0.580	-0.580	-0.580	-0.581	-0.581	-0.584	-0.584	-0.586	-0.588	-0.590	-0.591	-0.594	-0.595	-0.599	-0.600	-0.601	-0.604	-0.605	-0.606	-0.608	-0.609	-0.610	-0.611	-0.611	-0.611	-0.610	-0.610	-0.608	-0.608	-0.605	-0.602	-0.601	-0.598	-0.594	-0.590	-0.586	-0.581	-0.576	-0.571	-0.566	-0.560	-0.555	-0.549	-0.542	-0.536	-0.529	-0.522	-0.516	-0.510	-0.502	-0.496	-0.490	-0.482	-0.478	-0.471	-0.465	-0.459	-0.455	-0.450	-0.446	-0.441	-0.438	-0.435	-0.432	-0.430	-0.428	-0.426	-0.426	-0.426	-0.426	-0.428	-0.430	-0.432	-0.435	-0.440	-0.444	-0.450	-0.455	-0.460	-0.468	-0.476	-0.484	-0.494	-0.502	-0.512	-0.522	-0.532	-0.544	-0.556	-0.569	-0.580	-0.595	-0.608	-0.620	-0.635	-0.648	-0.662	-0.676	-0.691	-0.705	-0.719	-0.732	-0.748	-0.761	-0.775	-0.790	-0.802	-0.816	-0.828	-0.840	-0.852	-0.865	-0.876	-0.888	-0.899	-0.908	-0.918	-0.926	-0.935	-0.944	-0.950	-0.958	-0.964	-0.969	-0.975	-0.979	-0.982	-0.986	-0.989	-0.991	-0.992	-0.994	-0.995	-0.996	-0.996	-0.996	-0.996	-0.995	-0.994	-0.992	-0.990	-0.988	-0.986	-0.984	-0.981	-0.980	-0.978	-0.975	-0.972	-0.969	-0.968	-0.965	-0.962	-0.961	-0.960	-0.958	-0.956	-0.955	-0.952	-0.951	-0.951	-0.951	-0.951	-0.950	-0.949	-0.950	-0.950	-0.950	-0.951	-0.952	-0.952	-0.954	-0.955	-0.955	-0.958	-0.958	-0.960	-0.960	-0.962	-0.964	-0.965	-0.966	-0.968	-0.969	-0.970	-0.971	-0.972	-0.974	-0.974	-0.975	-0.976	-0.976	-0.978	-0.978	-0.979	-0.979	-0.980	-0.981	-0.981	-0.982	-0.982	-0.982	-0.984	-0.984	-0.986	-0.988	-0.989	-0.990	-0.991	-0.994	-0.995	-0.998	-1.000	-1.002	-1.005	-1.009	-1.012	-1.016	-1.020	-1.025	-1.030	-1.034	-1.040	-1.045	-1.050	-1.056	-1.061	-1.068	-1.075	-1.081	-1.088	-1.095	-1.101	-1.109	-1.116	-1.124	-1.131	-1.139	-1.145	-1.151	-1.159	-1.166	-1.171	-1.178	-1.184	-1.190	-1.196	-1.202	-1.206	-1.211	-1.216	-1.221	-1.225	-1.228	-1.231	-1.234	-1.238	-1.239	-1.241	-1.242	-1.244	-1.245	-1.245	-1.246	-1.248	-1.248	-1.246	-1.248	-1.249	-1.249	-1.248	-1.248	-1.249	-1.249	-1.250	-1.251	-1.251	-1.252	-1.254	-1.256	-1.259	-1.260	-1.264	-1.266	-1.269	-1.274	-1.278	-1.281	-1.286	-1.291	-1.299	-1.304	-1.310	-1.318	-1.324	-1.331	-1.338	-1.346	-1.352	-1.361	-1.369	-1.376	-1.385	-1.391	-1.399	-1.406	-1.412	-1.419	-1.425	-1.430	-1.435	-1.440	-1.444	-1.446	-1.450	-1.450	-1.451	-1.451	-1.450	-1.449	-1.445	-1.441	-1.436	-1.430	-1.424	-1.415	-1.406	-1.395	-1.384	-1.371	-1.358	-1.342	-1.328	-1.312	-1.295	-1.276	-1.256	-1.238	-1.218	-1.196	-1.175	-1.151	-1.128	-1.105	-1.081	-1.056	-1.032	-1.008	-0.982	-0.958	-0.932	-0.908	-0.882	-0.859	-0.832	-0.809	-0.784	-0.760	-0.736	-0.714	-0.691	-0.668	-0.646	-0.624	-0.602	-0.582	-0.562	-0.544	-0.525	-0.505	-0.488	-0.470	-0.452	-0.438	-0.420	-0.405	-0.390	-0.376	-0.361	-0.346	-0.334	-0.321	-0.308	-0.295	-0.281	-0.269	-0.256	-0.246	-0.234	-0.221	-0.210	-0.198	-0.186	-0.174	-0.164	-0.151	-0.139	-0.128	-0.116	-0.104	-0.092	-0.081	-0.070	-0.058	-0.046	-0.034	-0.022	-0.011	0.000	0.011	0.022	0.034	0.044	0.055	0.065	0.076	0.086	0.095	0.105	0.115	0.122	0.131	0.140	0.148	0.155	0.162	0.169	0.175	0.180	0.186	0.191	0.196	0.200	0.204	0.208	0.210	0.212	0.215	0.216	0.219	0.219	0.220	0.221	0.221	0.221	0.222	0.221	0.221	0.221	0.221	0.220	0.220	0.219	0.218	0.216	0.216	0.215	0.215	0.214	0.212	0.212	0.211	0.211	0.211	0.211	0.210	0.210	0.210	0.210	0.210	0.211	0.211	0.211	0.212	0.212	0.212	0.214	0.215	0.215	0.216	0.218	0.218	0.218	0.219	0.219	0.220	0.220	0.221	0.222	0.222	0.224	0.224	0.224	0.225	0.225	0.226	0.226	0.226	0.226	0.226	0.228	0.228	0.229	0.229	0.229	0.230	0.230	0.230	0.230	0.231	0.231	0.234	0.234	0.235	0.235	0.236	0.238	0.239	0.241	0.242	0.244	0.246	0.248	0.250	0.252	0.255	0.258	0.259	0.261	0.264	0.266	0.269	0.270	0.272	0.275	0.278	0.279	0.280	0.282	0.284	0.285	0.286	0.286	0.288	0.289	0.289	0.288	0.286	0.286	0.285	0.284	0.281	0.278	0.275	0.272	0.268	0.264	0.259	0.254	0.249	0.242	0.236	0.230	0.222	0.215	0.208	0.199	0.190	0.181	0.172	0.162	0.154	0.144	0.132	0.124	0.114	0.102	0.092	0.081	0.070	0.060	0.049	0.039	0.029	0.018	0.008	-0.002	-0.012	-0.021	-0.031	-0.041	-0.051	-0.059	-0.068	-0.076	-0.084	-0.092	-0.100	-0.109	-0.114	-0.121	-0.129	-0.135	-0.140	-0.146	-0.152	-0.159	-0.162	-0.168	-0.172	-0.178	-0.182	-0.186	-0.191	-0.196	-0.200	-0.204	-0.209	-0.212	-0.218	-0.220	-0.225	-0.229	-0.234	-0.238	-0.242	-0.248	-0.251	-0.258	-0.262	-0.269	-0.274	-0.280	-0.286	-0.292	-0.299	-0.306	-0.314	-0.321	-0.329	-0.338	-0.345	-0.355	-0.362	-0.372	-0.381	-0.391	-0.401	-0.411	-0.421	-0.432	-0.442	-0.454	-0.465	-0.475	-0.486	-0.498	-0.509	-0.520	-0.531	-0.544	-0.555	-0.566	-0.578	-0.589	-0.600	-0.612	-0.624	-0.635	-0.648	-0.658	-0.669	-0.680	-0.690	-0.700	-0.711	-0.720	-0.730	-0.741	-0.750	-0.759	-0.769	-0.776	-0.785	-0.794	-0.802	-0.810	-0.818	-0.825	-0.832	-0.839	-0.845	-0.851	-0.858	-0.864	-0.868	-0.874	-0.880	-0.884	-0.889	-0.894	-0.898	-0.902	-0.906	-0.911	-0.915	-0.919	-0.922	-0.926	-0.930	-0.932	-0.936	-0.939	-0.942	-0.945	-0.948	-0.950	-0.954	-0.958	-0.960	-0.964	-0.966	-0.970	-0.972	-0.976	-0.979	-0.982	-0.986	-0.990	-0.994	-0.998	-1.001	-1.005	-1.009	-1.014	-1.018	-1.021	-1.026	-1.030	-1.036	-1.040	-1.045	-1.050	-1.055	-1.060	-1.066	-1.070	-1.075	-1.081	-1.086	-1.091	-1.098	-1.102	-1.108	-1.115	-1.120	-1.125	-1.131	-1.136	-1.144	-1.149	-1.155	-1.161	-1.166	-1.172	-1.178	-1.184	-1.190	-1.196	-1.201	-1.208	-1.214	-1.219	-1.224	-1.230	-1.236	-1.241	-1.246	-1.252	-1.259	-1.264	-1.270	-1.275	-1.281	-1.286	-1.292	-1.298	-1.302	-1.308	-1.312	-1.318	-1.322	-1.328	-1.332	-1.338	-1.342	-1.348	-1.352	-1.358	-1.361	-1.366	-1.371	-1.375	-1.380	-1.384	-1.389	-1.392	-1.395	-1.399	-1.402	-1.406	-1.410	-1.412	-1.415	-1.419	-1.420	-1.424	-1.426	-1.429	-1.430	-1.432	-1.435	-1.436	-1.439	-1.441	-1.442	-1.444	-1.446	-1.448	-1.450	-1.451	-1.454	-1.455	-1.458	-1.460	-1.461	-1.464	-1.466	-1.469	-1.471	-1.475	-1.478	-1.481	-1.484	-1.488	-1.491	-1.494	-1.499	-1.502	-1.508	-1.511	-1.516	-1.521	-1.526	-1.532	-1.538	-1.544	-1.550	-1.556	-1.562	-1.569	-1.576	-1.582	-1.590	-1.598	-1.604	-1.610	-1.619	-1.625	-1.632	-1.640	-1.648	-1.654	-1.661	-1.669	-1.675	-1.682	-1.689	-1.694	-1.701	-1.708	-1.711	-1.718	-1.722	-1.728	-1.731	-1.736	-1.740	-1.744	-1.746	-1.750	-1.751	-1.754	-1.755	-1.758	-1.759	-1.759	-1.759	-1.760	-1.759	-1.759	-1.758	-1.756	-1.755	-1.752	-1.750	-1.749	-1.745	-1.742	-1.740	-1.738	-1.734	-1.729	-1.725	-1.722	-1.718	-1.714	-1.709	-1.704	-1.699	-1.694	-1.689	-1.682	-1.678	-1.671	-1.666	-1.660	-1.654	-1.648	-1.640	-1.634	-1.626	-1.619	-1.611	-1.604	-1.595	-1.586	-1.576	-1.569	-1.559	-1.548	-1.538	-1.526	-1.516	-1.504	-1.491	-1.479	-1.466	-1.452	-1.438	-1.424	-1.410	-1.394	-1.378	-1.361	-1.345	-1.329	-1.311	-1.294	-1.275	-1.258	-1.240	-1.220	-1.202	-1.182	-1.165	-1.145	-1.126	-1.108	-1.089	-1.070	-1.051	-1.034	-1.015	-0.998	-0.980	-0.962	-0.945	-0.930	-0.914	-0.899	-0.884	-0.870	-0.856	-0.844	-0.831	-0.821	-0.811	-0.800	-0.791	-0.784	-0.776	-0.770	-0.765	-0.760	-0.755	-0.752	-0.751	-0.749	-0.749	-0.748	-0.750	-0.751	-0.754	-0.756	-0.761	-0.765	-0.770	-0.778	-0.784	-0.791	-0.800	-0.808	-0.818	-0.828	-0.838	-0.849	-0.862	-0.874	-0.888	-0.900	-0.915	-0.929	-0.945	-0.960	-0.978	-0.995	-1.011	-1.030	-1.050	-1.070	-1.089	-1.111	-1.134	-1.155	-1.179	-1.202	-1.228	-1.254	-1.280	-1.308	-1.336	-1.365	-1.395	-1.425	-1.458	-1.490	-1.522	-1.558	-1.592	-1.628	-1.664	-1.701	-1.740	-1.779	-1.819	-1.859	-1.900	-1.941	-1.984	-2.026	-2.070	-2.115	-2.160	-2.204	-2.249	-2.296	-2.342	-2.389	-2.435	-2.482	-2.530	-2.578	-2.625	-2.672	-2.720	-2.766	-2.815	-2.861	-2.909	-2.955	-3.001	-3.049	-3.096	-3.141	-3.188	-3.234	-3.279	-3.324	-3.369	-3.414	-3.458	-3.502	-3.548	-3.591	-3.634	-3.679	-3.721	-3.765	-3.808	-3.850	-3.894	-3.936	-3.979	-4.021	-4.065	-4.106	-4.150	-4.192	-4.235	-4.279	-4.321	-4.365	-4.410	-4.452	-4.496	-4.541	-4.586	-4.630	-4.675	-4.721	-4.766	-4.811	-4.858	-4.904	-4.951	-4.998	-5.044	-5.091	-5.139	-5.186	-5.234	-5.281	-5.329	-5.376	-5.425	-5.472	-5.520	-5.568	-5.616	-5.664	-5.710	-5.759	-5.806	-5.852	-5.900	-5.946	-5.992	-6.039	-6.085	-6.129	-6.175	-6.219	-6.262	-6.306	-6.350	-6.391	-6.434	-6.474	-6.515	-6.555	-6.595	-6.634	-6.672	-6.711	-6.748	-6.784	-6.819	-6.854	-6.889	-6.921	-6.955	-6.988	-7.018	-7.049	-7.079	-7.109	-7.138	-7.166	-7.194	-7.220	-7.248	-7.274	-7.299	-7.322	-7.348	-7.371	-7.394	-7.416	-7.438	-7.460	-7.481	-7.501	-7.521	-7.540	-7.559	-7.578	-7.595	-7.612	-7.629	-7.645	-7.660	-7.676	-7.690	-7.704	-7.718	-7.730	-7.741	-7.754	-7.764	-7.774	-7.782	-7.791	-7.799	-7.805	-7.810	-7.815	-7.819	-7.821	-7.821	-7.822	-7.821	-7.819	-7.816	-7.810	-7.804	-7.796	-7.788	-7.776	-7.764	-7.750	-7.734	-7.718	-7.699	-7.678	-7.655	-7.631	-7.606	-7.578	-7.548	-7.516	-7.484	-7.449	-7.412	-7.375	-7.334	-7.294	-7.250	-7.205	-7.158	-7.109	-7.060	-7.009	-6.955	-6.901	-6.846	-6.790	-6.731	-6.672	-6.612	-6.550	-6.489	-6.426	-6.361	-6.296	-6.231	-6.164	-6.098	-6.030	-5.961	-5.894	-5.824	-5.754	-5.685	-5.615	-5.544	-5.474	-5.404	-5.332	-5.261	-5.189	-5.116	-5.044	-4.971	-4.900	-4.826	-4.754	-4.680	-4.606	-4.531	-4.458	-4.382	-4.308	-4.231	-4.156	-4.079	-4.003	-3.924	-3.845	-3.766	-3.685	-3.605	-3.524	-3.440	-3.356	-3.272	-3.188	-3.100	-3.014	-2.925	-2.835	-2.744	-2.652	-2.559	-2.465	-2.370	-2.274	-2.175	-2.078	-1.978	-1.876	-1.774	-1.670	-1.565	-1.461	-1.354	-1.248	-1.139	-1.030	-0.919	-0.809	-0.698	-0.585	-0.472	-0.359	-0.245	-0.130	-0.016	0.099	0.214	0.330	0.444	0.559	0.674	0.789	0.904	1.019	1.132	1.245	1.359	1.471	1.582	1.695	1.805	1.914	2.024	2.130	2.238	2.342	2.448	2.551	2.654	2.756	2.856	2.955	3.052	3.149	3.244	3.338	3.430	3.520	3.610	3.699	3.786	3.872	3.956	4.039	4.121	4.202	4.281	4.359	4.436	4.512	4.588	4.661	4.732	4.805	4.875	4.944	5.011	5.079	5.146	5.212	5.276	5.340	5.404	5.466	5.528	5.588	5.648	5.708	5.766	5.825	5.882	5.941	5.998	6.055	6.111	6.166	6.222	6.276	6.331	6.386	6.440	6.494	6.548	6.600	6.652	6.705	6.756	6.808	6.859	6.910	6.960	7.011	7.061	7.110	7.159	7.209	7.256	7.302	7.350	7.396	7.442	7.488	7.532	7.576	7.619	7.660	7.702	7.742	7.782	7.820	7.859	7.895	7.930	7.965	7.998	8.030	8.060	8.089	8.116	8.142	8.168	8.190	8.212	8.232	8.251	8.268	8.282	8.296	8.308	8.318	8.326	8.332	8.336	8.339	8.340	8.339	8.335	8.330	8.322	8.314	8.302	8.290	8.275	8.258	8.239	8.219	8.195	8.171	8.145	8.116	8.086	8.055	8.021	7.986	7.951	7.912	7.872	7.832	7.790	7.746	7.700	7.654	7.606	7.558	7.506	7.456	7.405	7.351	7.298	7.244	7.188	7.132	7.075	7.019	6.960	6.902	6.844	6.782	6.724	6.664	6.604	6.544	6.481	6.420	6.359	6.298	6.235	6.172	6.111	6.049	5.986	5.924	5.860	5.799	5.735	5.672	5.609	5.546	5.482	5.419	5.355	5.291	5.229	5.165	5.100	5.038	4.974	4.909	4.845	4.781	4.718	4.652	4.589	4.524	4.460	4.396	4.331	4.268	4.204	4.140	4.077	4.012	3.949	3.886	3.822	3.760	3.698	3.636	3.574	3.514	3.451	3.391	3.331	3.271	3.211	3.154	3.095	3.038	2.980	2.925	2.869	2.814	2.759	2.705	2.651	2.599	2.546	2.495	2.444	2.394	2.344	2.296	2.248	2.199	2.152	2.106	2.059	2.014	1.970	1.925	1.881	1.836	1.794	1.750	1.706	1.665	1.622	1.580	1.539	1.496	1.454	1.412	1.371	1.329	1.288	1.245	1.202	1.161	1.119	1.078	1.035	0.992	0.951	0.908	0.865	0.821	0.779	0.735	0.692	0.649	0.605	0.562	0.519	0.475	0.431	0.388	0.344	0.300	0.256	0.212	0.169	0.126	0.082	0.041	-0.002	-0.044	-0.088	-0.128	-0.169	-0.210	-0.251	-0.290	-0.330	-0.369	-0.406	-0.445	-0.481	-0.518	-0.554	-0.589	-0.622	-0.658	-0.689	-0.722	-0.754	-0.784	-0.814	-0.842	-0.871	-0.898	-0.925	-0.949	-0.974	-0.999	-1.020	-1.042	-1.064	-1.084	-1.104	-1.121	-1.140	-1.155	-1.171	-1.186	-1.200	-1.214	-1.225	-1.238	-1.246	-1.258	-1.266	-1.274	-1.281	-1.288	-1.292	-1.298	-1.301	-1.304	-1.306	-1.308	-1.309	-1.309	-1.308	-1.306	-1.305	-1.304	-1.300	-1.296	-1.292	-1.288	-1.284	-1.278	-1.272	-1.266	-1.260	-1.254	-1.248	-1.240	-1.234	-1.228	-1.220	-1.212	-1.206	-1.199	-1.191	-1.185	-1.178	-1.172	-1.166	-1.160	-1.154	-1.149	-1.144	-1.139	-1.135	-1.131	-1.126	-1.124	-1.121	-1.118	-1.116	-1.114	-1.112	-1.111	-1.110	-1.110	-1.109	-1.109	-1.108	-1.108	-1.108	-1.108	-1.108	-1.108	-1.109	-1.108	-1.106	-1.106	-1.105	-1.104	-1.102	-1.101	-1.098	-1.094	-1.091	-1.088	-1.082	-1.076	-1.071	-1.064	-1.056	-1.048	-1.039	-1.028	-1.018	-1.005	-0.992	-0.979	-0.964	-0.948	-0.930	-0.914	-0.895	-0.875	-0.855	-0.834	-0.811	-0.789	-0.766	-0.741	-0.716	-0.690	-0.662	-0.636	-0.609	-0.581	-0.552	-0.522	-0.494	-0.465	-0.436	-0.406	-0.376	-0.346	-0.318	-0.288	-0.259	-0.230	-0.201	-0.172	-0.144	-0.116	-0.090	-0.062	-0.038	-0.011	0.014	0.039	0.061	0.086	0.108	0.130	0.150	0.171	0.190	0.209	0.228	0.244	0.261	0.276	0.292	0.306	0.321	0.334	0.346	0.360	0.371	0.382	0.394	0.404	0.414	0.422	0.432	0.441	0.449	0.459	0.466	0.475	0.481	0.490	0.498	0.505	0.512	0.520	0.528	0.534	0.541	0.549	0.558	0.564	0.571	0.579	0.586	0.594	0.602	0.609	0.616	0.624	0.631	0.640	0.648	0.656	0.662	0.671	0.679	0.685	0.692	0.700	0.708	0.714	0.720	0.726	0.732	0.738	0.744	0.749	0.752	0.756	0.760	0.764	0.768	0.769	0.772	0.774	0.774	0.775	0.774	0.772	0.771	0.770	0.766	0.762	0.759	0.754	0.748	0.742	0.735	0.726	0.719	0.709	0.699	0.688	0.676	0.664	0.651	0.636	0.622	0.606	0.591	0.575	0.558	0.539	0.520	0.500	0.480	0.459	0.439	0.416	0.394	0.370	0.348	0.324	0.299	0.275	0.249	0.224	0.198	0.171	0.144	0.118	0.090	0.062	0.035	0.008	-0.020	-0.049	-0.078	-0.106	-0.134	-0.162	-0.191	-0.219	-0.248	-0.276	-0.305	-0.334	-0.361	-0.389	-0.419	-0.445	-0.474	-0.502	-0.530	-0.558	-0.585	-0.612	-0.640	-0.668	-0.695	-0.722	-0.749	-0.776	-0.804	-0.831	-0.858	-0.884	-0.911	-0.939	-0.964	-0.992	-1.019	-1.046	-1.071	-1.099	-1.128	-1.154	-1.180	-1.209	-1.236	-1.264	-1.292	-1.320	-1.349	-1.378	-1.406	-1.435	-1.465	-1.495	-1.525	-1.555	-1.586	-1.616	-1.649	-1.679	-1.711	-1.742	-1.775	-1.809	-1.840	-1.872	-1.906	-1.941	-1.974	-2.007	-2.042	-2.076	-2.111	-2.148	-2.182	-2.218	-2.252	-2.288	-2.324	-2.359	-2.395	-2.430	-2.465	-2.501	-2.536	-2.571	-2.608	-2.641	-2.678	-2.711	-2.745	-2.780	-2.814	-2.846	-2.880	-2.912	-2.945	-2.976	-3.008	-3.039	-3.069	-3.099	-3.128	-3.156	-3.185	-3.211	-3.239	-3.266	-3.291	-3.315	-3.341	-3.364	-3.389	-3.411	-3.431	-3.454	-3.474	-3.494	-3.514	-3.531	-3.550	-3.568	-3.584	-3.601	-3.616	-3.631	-3.646	-3.660	-3.674	-3.688	-3.700	-3.712	-3.725	-3.736	-3.746	-3.758	-3.769	-3.779	-3.789	-3.799	-3.808	-3.818	-3.826	-3.835	-3.845	-3.854	-3.862	-3.871	-3.879	-3.889	-3.896	-3.906	-3.914	-3.924	-3.931	-3.941	-3.949	-3.959	-3.968	-3.978	-3.988	-3.996	-4.005	-4.016	-4.025	-4.036	-4.046	-4.056	-4.068	-4.077	-4.089	-4.100	-4.111	-4.124	-4.134	-4.146	-4.159	-4.170	-4.184	-4.198	-4.210	-4.224	-4.238	-4.250	-4.265	-4.279	-4.294	-4.309	-4.325	-4.340	-4.356	-4.371	-4.389	-4.406	-4.424	-4.441	-4.459	-4.478	-4.496	-4.515	-4.535	-4.555	-4.575	-4.595	-4.616	-4.638	-4.659	-4.680	-4.702	-4.725	-4.746	-4.769	-4.792	-4.814	-4.836	-4.860	-4.881	-4.904	-4.926	-4.948	-4.970	-4.992	-5.012	-5.034	-5.054	-5.074	-5.092	-5.111	-5.129	-5.146	-5.162	-5.178	-5.192	-5.208	-5.220	-5.232	-5.244	-5.254	-5.264	-5.271	-5.279	-5.285	-5.290	-5.294	-5.298	-5.300	-5.301	-5.301	-5.300	-5.298	-5.295	-5.291	-5.286	-5.280	-5.274	-5.265	-5.256	-5.248	-5.238	-5.228	-5.216	-5.204	-5.190	-5.178	-5.165	-5.150	-5.135	-5.121	-5.105	-5.089	-5.072	-5.058	-5.040	-5.024	-5.006	-4.990	-4.972	-4.955	-4.938	-4.920	-4.901	-4.885	-4.866	-4.848	-4.831	-4.812	-4.794	-4.776	-4.758	-4.740	-4.722	-4.704	-4.685	-4.668	-4.650	-4.631	-4.614	-4.595	-4.578	-4.560	-4.541	-4.524	-4.505	-4.488	-4.469	-4.452	-4.434	-4.416	-4.399	-4.381	-4.364	-4.346	-4.329	-4.312	-4.295	-4.279	-4.261	-4.245	-4.228	-4.212	-4.195	-4.179	-4.164	-4.149	-4.132	-4.116	-4.101	-4.086	-4.071	-4.056	-4.041	-4.026	-4.011	-3.999	-3.984	-3.970	-3.954	-3.940	-3.926	-3.911	-3.896	-3.882	-3.866	-3.852	-3.836	-3.821	-3.806	-3.790	-3.772	-3.756	-3.739	-3.721	-3.702	-3.684	-3.665	-3.645	-3.625	-3.604	-3.582	-3.560	-3.538	-3.514	-3.489	-3.464	-3.439	-3.414	-3.386	-3.358	-3.330	-3.301	-3.272	-3.241	-3.212	-3.180	-3.149	-3.118	-3.084	-3.051	-3.018	-2.984	-2.950	-2.916	-2.881	-2.848	-2.812	-2.776	-2.742	-2.708	-2.672	-2.639	-2.606	-2.571	-2.538	-2.505	-2.472	-2.440	-2.409	-2.378	-2.348	-2.318	-2.288	-2.259	-2.231	-2.205	-2.179	-2.154	-2.128	-2.105	-2.082	-2.060	-2.039	-2.018	-1.999	-1.981	-1.964	-1.946	-1.931	-1.916	-1.902	-1.890	-1.878	-1.866	-1.856	-1.846	-1.838	-1.829	-1.821	-1.815	-1.809	-1.802	-1.799	-1.794	-1.790	-1.786	-1.784	-1.781	-1.780	-1.778	-1.778	-1.776	-1.776	-1.775	-1.775	-1.775	-1.776	-1.776	-1.778	-1.778	-1.778	-1.780	-1.780	-1.781	-1.781	-1.782	-1.784	-1.785	-1.785	-1.785	-1.785	-1.786	-1.786	-1.786	-1.786	-1.786	-1.786	-1.785	-1.784	-1.782	-1.782	-1.780	-1.779	-1.776	-1.774	-1.772	-1.770	-1.768	-1.765	-1.761	-1.758	-1.755	-1.751	-1.748	-1.745	-1.740	-1.735	-1.731	-1.726	-1.722	-1.718	-1.712	-1.709	-1.702	-1.698	-1.692	-1.686	-1.681	-1.675	-1.669	-1.664	-1.656	-1.651	-1.645	-1.639	-1.631	-1.625	-1.620	-1.612	-1.606	-1.599	-1.591	-1.585	-1.578	-1.570	-1.564	-1.556	-1.549	-1.541	-1.534	-1.525	-1.518	-1.510	-1.502	-1.494	-1.486	-1.478	-1.470	-1.461	-1.454	-1.445	-1.438	-1.429	-1.421	-1.412	-1.404	-1.396	-1.389	-1.381	-1.374	-1.365	-1.358	-1.349	-1.341	-1.335	-1.326	-1.320	-1.312	-1.308	-1.300	-1.292	-1.288	-1.281	-1.275	-1.270	-1.266	-1.261	-1.256	-1.252	-1.248	-1.244	-1.240	-1.236	-1.234	-1.231	-1.229	-1.228	-1.226	-1.224	-1.224	-1.224	-1.224	-1.225	-1.225	-1.226	-1.228	-1.230	-1.234	-1.235	-1.239	-1.242	-1.246	-1.251	-1.255	-1.260	-1.265	-1.271	-1.278	-1.284	-1.290	-1.298	-1.305	-1.312	-1.320	-1.329	-1.338	-1.346	-1.355	-1.365	-1.374	-1.384	-1.394	-1.404	-1.414	-1.425	-1.435	-1.446	-1.458	-1.469	-1.480	-1.491	-1.502	-1.515	-1.526	-1.539	-1.551	-1.562	-1.576	-1.589	-1.602	-1.615	-1.629	-1.642	-1.656	-1.669	-1.684	-1.699	-1.714	-1.729	-1.744	-1.760	-1.776	-1.792	-1.809	-1.828	-1.844	-1.862	-1.881	-1.900	-1.919	-1.939	-1.958	-1.979	-2.000	-2.021	-2.042	-2.066	-2.088	-2.111	-2.134	-2.159	-2.182	-2.208	-2.232	-2.258	-2.284	-2.309	-2.335	-2.360	-2.386	-2.412	-2.439	-2.465	-2.491	-2.518	-2.545	-2.570	-2.595	-2.620	-2.646	-2.671	-2.695	-2.719	-2.741	-2.765	-2.786	-2.808	-2.829	-2.849	-2.868	-2.888	-2.905	-2.921	-2.938	-2.952	-2.968	-2.981	-2.994	-3.005	-3.016	-3.026	-3.035	-3.044	-3.051	-3.058	-3.061	-3.068	-3.070	-3.074	-3.076	-3.078	-3.079	-3.080	-3.080	-3.080	-3.079	-3.076	-3.075	-3.074	-3.071	-3.069	-3.066	-3.062	-3.061	-3.058	-3.055	-3.052	-3.049	-3.046	-3.045	-3.042	-3.040	-3.039	-3.038	-3.036	-3.036	-3.035	-3.035	-3.036	-3.036	-3.038	-3.040	-3.042	-3.044	-3.048	-3.050	-3.054	-3.058	-3.061	-3.064	-3.069	-3.074	-3.079	-3.084	-3.090	-3.095	-3.100	-3.105	-3.110	-3.115	-3.121	-3.126	-3.131	-3.136	-3.140	-3.145	-3.149	-3.151	-3.155	-3.158	-3.161	-3.162	-3.164	-3.165	-3.166	-3.168	-3.166	-3.165	-3.164	-3.162	-3.160	-3.158	-3.155	-3.151	-3.148	-3.142	-3.138	-3.132	-3.128	-3.122	-3.118	-3.111	-3.105	-3.099	-3.092	-3.088	-3.080	-3.074	-3.068	-3.061	-3.056	-3.050	-3.045	-3.038	-3.032	-3.029	-3.024	-3.019	-3.015	-3.012	-3.009	-3.006	-3.002	-3.001	-3.000	-2.999	-2.998	-2.998	-2.998	-2.998	-3.000	-3.000	-3.001	-3.004	-3.006	-3.009	-3.012	-3.015	-3.018	-3.021	-3.025	-3.029	-3.032	-3.036	-3.040	-3.042	-3.046	-3.049	-3.052	-3.055	-3.058	-3.060	-3.061	-3.062	-3.065	-3.065	-3.065	-3.065	-3.065	-3.062	-3.061	-3.059	-3.055	-3.051	-3.048	-3.042	-3.038	-3.032	-3.026	-3.019	-3.011	-3.002	-2.995	-2.986	-2.976	-2.968	-2.956	-2.946	-2.936	-2.925	-2.914	-2.902	-2.890	-2.879	-2.868	-2.856	-2.844	-2.834	-2.821	-2.810	-2.799	-2.788	-2.778	-2.766	-2.756	-2.746	-2.738	-2.728	-2.718	-2.709	-2.701	-2.692	-2.685	-2.679	-2.672	-2.666	-2.659	-2.654	-2.650	-2.644	-2.640	-2.635	-2.632	-2.629	-2.625	-2.622	-2.619	-2.616	-2.614	-2.611	-2.609	-2.608	-2.604	-2.602	-2.600	-2.598	-2.594	-2.592	-2.589	-2.585	-2.581	-2.578	-2.574	-2.570	-2.566	-2.560	-2.555	-2.549	-2.542	-2.536	-2.530	-2.522	-2.515	-2.506	-2.500	-2.491	-2.482	-2.472	-2.464	-2.454	-2.444	-2.434	-2.422	-2.412	-2.401	-2.391	-2.380	-2.370	-2.359	-2.349	-2.338	-2.326	-2.315	-2.306	-2.296	-2.285	-2.276	-2.265	-2.256	-2.248	-2.239	-2.231	-2.222	-2.215	-2.208	-2.200	-2.192	-2.188	-2.180	-2.175	-2.169	-2.162	-2.158	-2.152	-2.146	-2.141	-2.138	-2.132	-2.128	-2.124	-2.119	-2.114	-2.110	-2.105	-2.100	-2.095	-2.090	-2.084	-2.079	-2.072	-2.066	-2.060	-2.051	-2.045	-2.036	-2.027	-2.019	-2.009	-1.999	-1.988	-1.976	-1.964	-1.951	-1.938	-1.924	-1.909	-1.895	-1.880	-1.864	-1.846	-1.830	-1.811	-1.792	-1.775	-1.756	-1.735	-1.716	-1.696	-1.676	-1.655	-1.634	-1.614	-1.591	-1.571	-1.549	-1.529	-1.508	-1.486	-1.465	-1.444	-1.425	-1.404	-1.385	-1.364	-1.345	-1.326	-1.309	-1.290	-1.272	-1.255	-1.239	-1.221	-1.206	-1.191	-1.175	-1.161	-1.148	-1.134	-1.122	-1.110	-1.099	-1.086	-1.076	-1.066	-1.056	-1.048	-1.039	-1.030	-1.022	-1.015	-1.008	-1.000	-0.994	-0.988	-0.981	-0.975	-0.970	-0.964	-0.959	-0.955	-0.949	-0.944	-0.939	-0.935	-0.930	-0.925	-0.919	-0.915	-0.910	-0.905	-0.900	-0.894	-0.890	-0.884	-0.879	-0.872	-0.868	-0.862	-0.855	-0.849	-0.844	-0.838	-0.830	-0.825	-0.818	-0.811	-0.805	-0.799	-0.791	-0.784	-0.778	-0.771	-0.764	-0.759	-0.751	-0.745	-0.738	-0.732	-0.725	-0.719	-0.714	-0.708	-0.701	-0.696	-0.691	-0.685	-0.680	-0.675	-0.671	-0.668	-0.664	-0.660	-0.655	-0.652	-0.650	-0.646	-0.644	-0.640	-0.639	-0.636	-0.634	-0.632	-0.629	-0.628	-0.626	-0.625	-0.621	-0.620	-0.619	-0.616	-0.615	-0.612	-0.610	-0.608	-0.605	-0.602	-0.600	-0.596	-0.594	-0.590	-0.585	-0.581	-0.576	-0.571	-0.568	-0.561	-0.555	-0.550	-0.542	-0.536	-0.530	-0.522	-0.515	-0.506	-0.499	-0.490	-0.481	-0.474	-0.464	-0.455	-0.445	-0.436	-0.426	-0.418	-0.408	-0.396	-0.388	-0.378	-0.369	-0.360	-0.350	-0.341	-0.334	-0.325	-0.316	-0.309	-0.301	-0.294	-0.286	-0.280	-0.274	-0.269	-0.262	-0.258	-0.252	-0.249	-0.245	-0.241	-0.239	-0.236	-0.234	-0.232	-0.231	-0.229	-0.229	-0.229	-0.230	-0.229	-0.230	-0.231	-0.232	-0.234	-0.235	-0.238	-0.239	-0.241	-0.244	-0.245	-0.248	-0.250	-0.251	-0.254	-0.256	-0.259	-0.260	-0.261	-0.262	-0.264	-0.266	-0.266	-0.266	-0.268	-0.268	-0.268	-0.266	-0.266	-0.265	-0.264	-0.264	-0.261	-0.259	-0.258	-0.255	-0.252	-0.250	-0.246	-0.244	-0.241	-0.236	-0.234	-0.230	-0.228	-0.224	-0.221	-0.219	-0.214	-0.211	-0.209	-0.206	-0.205	-0.201	-0.200	-0.199	-0.198	-0.198	-0.198	-0.198	-0.198	-0.199	-0.199	-0.201	-0.205	-0.208	-0.211	-0.216	-0.221	-0.226	-0.232	-0.239	-0.246	-0.254	-0.264	-0.272	-0.282	-0.292	-0.305	-0.315	-0.328	-0.340	-0.352	-0.368	-0.380	-0.395	-0.410	-0.425	-0.441	-0.456	-0.472	-0.489	-0.505	-0.521	-0.538	-0.554	-0.571	-0.588	-0.602	-0.619	-0.635	-0.650	-0.666	-0.681	-0.696	-0.711	-0.725	-0.738	-0.751	-0.764	-0.776	-0.788	-0.798	-0.808	-0.818	-0.826	-0.834	-0.841	-0.848	-0.854	-0.859	-0.862	-0.866	-0.869	-0.870	-0.872	-0.872	-0.874	-0.872	-0.871	-0.870	-0.868	-0.865	-0.861	-0.858	-0.854	-0.848	-0.842	-0.838	-0.831	-0.825	-0.819	-0.811	-0.805	-0.798	-0.791	-0.784	-0.778	-0.769	-0.762	-0.755	-0.748	-0.741	-0.734	-0.728	-0.721	-0.715	-0.709	-0.701	-0.696	-0.691	-0.685	-0.681	-0.676	-0.671	-0.668	-0.664	-0.660	-0.656	-0.654	-0.651	-0.649	-0.648	-0.645	-0.645	-0.644	-0.642	-0.641	-0.641	-0.641	-0.642	-0.642	-0.644	-0.645	-0.645	-0.648	-0.650	-0.652	-0.655	-0.658	-0.660	-0.664	-0.668	-0.671	-0.676	-0.679	-0.684	-0.689	-0.694	-0.700	-0.705	-0.710	-0.718	-0.722	-0.730	-0.736	-0.744	-0.750	-0.759	-0.766	-0.774	-0.782	-0.791	-0.799	-0.808	-0.816	-0.825	-0.834	-0.842	-0.852	-0.861	-0.871	-0.880	-0.890	-0.899	-0.909	-0.918	-0.928	-0.935	-0.945	-0.954	-0.964	-0.972	-0.980	-0.989	-0.996	-1.004	-1.011	-1.019	-1.026	-1.032	-1.039	-1.045	-1.051	-1.056	-1.061	-1.066	-1.071	-1.075	-1.079	-1.082	-1.085	-1.089	-1.090	-1.092	-1.094	-1.096	-1.098	-1.099	-1.102	-1.102	-1.104	-1.105	-1.106	-1.108	-1.109	-1.110	-1.111	-1.114	-1.115	-1.116	-1.118	-1.120	-1.121	-1.125	-1.128	-1.130	-1.132	-1.138	-1.140	-1.145	-1.149	-1.154	-1.158	-1.162	-1.168	-1.172	-1.179	-1.185	-1.190	-1.196	-1.202	-1.208	-1.214	-1.219	-1.225	-1.230	-1.236	-1.242	-1.248	-1.250	-1.255	-1.259	-1.262	-1.264	-1.268	-1.269	-1.269	-1.269	-1.269	-1.266	-1.265	-1.261	-1.258	-1.252	-1.246	-1.240	-1.231	-1.222	-1.211	-1.201	-1.189	-1.175	-1.162	-1.146	-1.130	-1.114	-1.095	-1.076	-1.056	-1.036	-1.014	-0.992	-0.970	-0.946	-0.922	-0.898	-0.871	-0.846	-0.820	-0.794	-0.766	-0.739	-0.712	-0.685	-0.658	-0.629	-0.602	-0.575	-0.548	-0.520	-0.492	-0.466	-0.440	-0.414	-0.388	-0.361	-0.336	-0.310	-0.288	-0.262	-0.239	-0.215	-0.192	-0.170	-0.149	-0.128	-0.106	-0.085	-0.065	-0.046	-0.026	-0.008	0.010	0.029	0.046	0.064	0.080	0.096	0.112	0.129	0.145	0.161	0.175	0.191	0.206	0.221	0.236	0.251	0.266	0.280	0.294	0.309	0.322	0.336	0.350	0.364	0.376	0.389	0.402	0.415	0.428	0.441	0.452	0.464	0.478	0.489	0.500	0.511	0.521	0.531	0.542	0.551	0.561	0.570	0.579	0.588	0.595	0.602	0.609	0.615	0.621	0.626	0.631	0.636	0.641	0.645	0.648	0.650	0.652	0.655	0.656	0.656	0.658	0.658	0.659	0.658	0.656	0.655	0.654	0.652	0.651	0.649	0.646	0.644	0.641	0.639	0.635	0.631	0.630	0.626	0.622	0.620	0.618	0.614	0.610	0.606	0.604	0.600	0.598	0.594	0.592	0.589	0.586	0.582	0.580	0.579	0.575	0.572	0.571	0.570	0.568	0.566	0.564	0.562	0.560	0.560	0.559	0.556	0.556	0.555	0.554	0.554	0.554	0.552	0.552	0.552	0.552	0.551	0.551	0.552	0.551	0.552	0.552	0.552	0.555	0.555	0.556	0.558	0.558	0.559	0.560	0.561	0.562	0.565	0.566	0.568	0.570	0.572	0.574	0.575	0.578	0.580	0.582	0.585	0.586	0.589	0.590	0.594	0.595	0.598	0.599	0.601	0.602	0.604	0.605	0.606	0.609	0.609	0.609	0.609	0.610	0.608	0.608	0.606	0.605	0.604	0.601	0.599	0.596	0.592	0.589	0.584	0.580	0.575	0.569	0.562	0.556	0.550	0.542	0.536	0.528	0.519	0.510	0.501	0.491	0.482	0.474	0.462	0.452	0.442	0.431	0.421	0.411	0.399	0.389	0.378	0.368	0.356	0.346	0.335	0.326	0.315	0.305	0.296	0.286	0.278	0.270	0.261	0.254	0.246	0.239	0.232	0.226	0.222	0.216	0.211	0.208	0.202	0.200	0.196	0.192	0.191	0.189	0.188	0.186	0.185	0.184	0.184	0.182	0.182	0.182	0.182	0.182	0.182	0.182	0.184	0.184	0.184	0.184	0.182	0.184	0.182	0.181	0.180	0.179	0.178	0.175	0.171	0.169	0.165	0.161	0.156	0.151	0.146	0.140	0.134	0.128	0.120	0.111	0.104	0.094	0.085	0.075	0.064	0.054	0.042	0.031	0.019	0.006	-0.006	-0.019	-0.031	-0.046	-0.059	-0.072	-0.086	-0.100	-0.114	-0.128	-0.142	-0.156	-0.170	-0.185	-0.199	-0.212	-0.226	-0.240	-0.252	-0.266	-0.280	-0.291	-0.305	-0.316	-0.329	-0.340	-0.351	-0.362	-0.374	-0.384	-0.394	-0.404	-0.414	-0.422	-0.431	-0.440	-0.449	-0.458	-0.466	-0.472	-0.480	-0.488	-0.495	-0.501	-0.509	-0.515	-0.522	-0.529	-0.534	-0.540	-0.546	-0.552	-0.560	-0.565	-0.571	-0.576	-0.584	-0.589	-0.596	-0.602	-0.609	-0.615	-0.621	-0.628	-0.635	-0.641	-0.648	-0.654	-0.661	-0.668	-0.675	-0.681	-0.688	-0.694	-0.702	-0.709	-0.715	-0.721	-0.729	-0.735	-0.741	-0.748	-0.754	-0.760	-0.768	-0.772	-0.779	-0.785	-0.790	-0.796	-0.801	-0.806	-0.812	-0.816	-0.820	-0.826	-0.830	-0.835	-0.838	-0.841	-0.845	-0.849	-0.851	-0.855	-0.858	-0.860	-0.862	-0.866	-0.868	-0.870	-0.872	-0.876	-0.879	-0.881	-0.882	-0.886	-0.889	-0.891	-0.894	-0.898	-0.901	-0.902	-0.906	-0.910	-0.912	-0.918	-0.921	-0.925	-0.930	-0.934	-0.939	-0.944	-0.950	-0.954	-0.960	-0.966	-0.972	-0.979	-0.985	-0.991	-0.998	-1.005	-1.012	-1.020	-1.026	-1.034	-1.040	-1.048	-1.055	-1.062	-1.070	-1.076	-1.084	-1.091	-1.099	-1.105	-1.112	-1.119	-1.125	-1.131	-1.138	-1.144	-1.149	-1.154	-1.160	-1.164	-1.168	-1.174	-1.176	-1.181	-1.184	-1.188	-1.190	-1.192	-1.195	-1.198	-1.199	-1.200	-1.201	-1.204	-1.205	-1.206	-1.206	-1.208	-1.208	-1.209	-1.209	-1.210	-1.211	-1.211	-1.211	-1.212	-1.212	-1.214	-1.214	-1.215	-1.216	-1.216	-1.219	-1.220	-1.220	-1.222	-1.224	-1.228	-1.229	-1.232	-1.234	-1.238	-1.241	-1.245	-1.248	-1.252	-1.256	-1.260	-1.265	-1.269	-1.274	-1.279	-1.284	-1.289	-1.294	-1.299	-1.304	-1.310	-1.315	-1.320	-1.325	-1.331	-1.335	-1.340	-1.346	-1.350	-1.355	-1.359	-1.364	-1.368	-1.372	-1.376	-1.379	-1.384	-1.386	-1.390	-1.392	-1.395	-1.396	-1.399	-1.402	-1.404	-1.405	-1.406	-1.408	-1.408	-1.408	-1.408	-1.408	-1.409	-1.409	-1.408	-1.408	-1.406	-1.406	-1.404	-1.404	-1.401	-1.400	-1.399	-1.398	-1.395	-1.392	-1.390	-1.389	-1.385	-1.384	-1.380	-1.378	-1.374	-1.370	-1.368	-1.362	-1.358	-1.355	-1.350	-1.345	-1.339	-1.334	-1.326	-1.320	-1.314	-1.306	-1.299	-1.291	-1.282	-1.272	-1.264	-1.252	-1.242	-1.231	-1.219	-1.208	-1.195	-1.182	-1.168	-1.152	-1.138	-1.122	-1.106	-1.089	-1.072	-1.055	-1.036	-1.018	-0.999	-0.980	-0.960	-0.940	-0.920	-0.899	-0.879	-0.858	-0.838	-0.816	-0.795	-0.774	-0.754	-0.732	-0.714	-0.692	-0.674	-0.654	-0.634	-0.615	-0.596	-0.579	-0.562	-0.546	-0.529	-0.515	-0.500	-0.486	-0.474	-0.462	-0.451	-0.441	-0.431	-0.422	-0.416	-0.410	-0.404	-0.400	-0.396	-0.392	-0.391	-0.390	-0.391	-0.392	-0.394	-0.396	-0.400	-0.404	-0.410	-0.416	-0.424	-0.431	-0.441	-0.450	-0.461	-0.472	-0.482	-0.496	-0.510	-0.524	-0.538	-0.552	-0.570	-0.586	-0.602	-0.621	-0.640	-0.659	-0.680	-0.700	-0.721	-0.742	-0.765	-0.789	-0.814	-0.838	-0.862	-0.890	-0.916	-0.944	-0.972	-1.001	-1.031	-1.062	-1.092	-1.125	-1.158	-1.191	-1.225	-1.261	-1.298	-1.332	-1.370	-1.408	-1.446	-1.486	-1.525	-1.566	-1.606	-1.648	-1.690	-1.732	-1.775	-1.818	-1.861	-1.905	-1.949	-1.994	-2.038	-2.081	-2.126	-2.170	-2.216	-2.260	-2.305	-2.349	-2.394	-2.436	-2.480	-2.524	-2.566	-2.610	-2.651	-2.695	-2.736	-2.778	-2.819	-2.860	-2.901	-2.940	-2.980	-3.020	-3.059	-3.098	-3.138	-3.175	-3.212	-3.251	-3.289	-3.328	-3.365	-3.402	-3.440	-3.478	-3.515	-3.552	-3.591	-3.629	-3.668	-3.706	-3.745	-3.785	-3.824	-3.864	-3.905	-3.946	-3.988	-4.029	-4.071	-4.114	-4.158	-4.201	-4.246	-4.290	-4.336	-4.382	-4.428	-4.475	-4.522	-4.570	-4.619	-4.666	-4.714	-4.764	-4.812	-4.861	-4.911	-4.960	-5.010	-5.059	-5.108	-5.158	-5.208	-5.256	-5.305	-5.354	-5.401	-5.449	-5.496	-5.544	-5.590	-5.636	-5.681	-5.726	-5.770	-5.812	-5.856	-5.898	-5.939	-5.979	-6.020	-6.058	-6.096	-6.132	-6.169	-6.204	-6.238	-6.272	-6.305	-6.338	-6.369	-6.398	-6.428	-6.456	-6.485	-6.512	-6.540	-6.565	-6.591	-6.616	-6.640	-6.664	-6.688	-6.711	-6.734	-6.754	-6.775	-6.796	-6.818	-6.838	-6.858	-6.878	-6.896	-6.915	-6.935	-6.954	-6.972	-6.990	-7.008	-7.024	-7.041	-7.059	-7.075	-7.091	-7.106	-7.122	-7.139	-7.154	-7.168	-7.181	-7.195	-7.208	-7.219	-7.231	-7.242	-7.252	-7.261	-7.270	-7.278	-7.285	-7.290	-7.296	-7.299	-7.301	-7.302	-7.302	-7.301	-7.298	-7.292	-7.288	-7.280	-7.271	-7.261	-7.249	-7.234	-7.218	-7.201	-7.181	-7.160	-7.138	-7.112	-7.086	-7.058	-7.028	-6.996	-6.961	-6.926	-6.889	-6.850	-6.809	-6.766	-6.722	-6.676	-6.629	-6.580	-6.529	-6.479	-6.425	-6.370	-6.314	-6.259	-6.200	-6.141	-6.081	-6.020	-5.959	-5.896	-5.832	-5.768	-5.704	-5.639	-5.572	-5.506	-5.439	-5.371	-5.304	-5.236	-5.168	-5.099	-5.030	-4.961	-4.891	-4.821	-4.751	-4.681	-4.611	-4.540	-4.470	-4.398	-4.326	-4.255	-4.182	-4.110	-4.036	-3.964	-3.890	-3.815	-3.741	-3.665	-3.589	-3.512	-3.435	-3.358	-3.278	-3.199	-3.118	-3.036	-2.954	-2.870	-2.786	-2.701	-2.615	-2.526	-2.439	-2.349	-2.259	-2.168	-2.074	-1.980	-1.884	-1.788	-1.691	-1.592	-1.492	-1.391	-1.290	-1.188	-1.084	-0.978	-0.874	-0.766	-0.660	-0.551	-0.442	-0.332	-0.222	-0.111	-0.001	0.110	0.222	0.335	0.448	0.560	0.672	0.785	0.898	1.010	1.122	1.234	1.346	1.458	1.569	1.678	1.788	1.896	2.005	2.112	2.219	2.324	2.430	2.532	2.636	2.736	2.838	2.938	3.035	3.132	3.226	3.321	3.415	3.506	3.596	3.685	3.772	3.858	3.944	4.026	4.109	4.189	4.269	4.348	4.424	4.500	4.574	4.648	4.720	4.791	4.861	4.930	4.998	5.065	5.130	5.196	5.261	5.324	5.386	5.448	5.510	5.570	5.630	5.689	5.749	5.806	5.864	5.922	5.979	6.035	6.091	6.149	6.204	6.259	6.314	6.369	6.422	6.478	6.531	6.585	6.638	6.691	6.744	6.798	6.850	6.901	6.954	7.005	7.056	7.108	7.158	7.208	7.258	7.308	7.356	7.404	7.452	7.500	7.548	7.592	7.638	7.682	7.728	7.770	7.812	7.852	7.892	7.932	7.971	8.008	8.045	8.080	8.113	8.146	8.176	8.206	8.234	8.261	8.286	8.310	8.331	8.352	8.371	8.389	8.404	8.418	8.429	8.440	8.446	8.452	8.458	8.460	8.459	8.458	8.454	8.448	8.440	8.429	8.416	8.402	8.386	8.368	8.348	8.324	8.300	8.272	8.245	8.214	8.181	8.148	8.111	8.072	8.034	7.992	7.949	7.905	7.860	7.811	7.764	7.712	7.662	7.610	7.555	7.501	7.445	7.390	7.332	7.274	7.215	7.155	7.095	7.035	6.975	6.912	6.851	6.790	6.728	6.665	6.602	6.540	6.476	6.415	6.352	6.290	6.226	6.165	6.101	6.039	5.976	5.915	5.851	5.790	5.728	5.665	5.604	5.542	5.480	5.419	5.356	5.295	5.232	5.171	5.110	5.048	4.988	4.925	4.864	4.801	4.740	4.679	4.618	4.556	4.495	4.434	4.372	4.311	4.250	4.190	4.129	4.069	4.009	3.949	3.888	3.829	3.769	3.711	3.652	3.595	3.538	3.480	3.422	3.366	3.311	3.256	3.202	3.149	3.096	3.044	2.992	2.941	2.892	2.844	2.795	2.748	2.701	2.654	2.609	2.564	2.520	2.478	2.436	2.394	2.352	2.314	2.274	2.234	2.196	2.158	2.120	2.084	2.045	2.009	1.974	1.936	1.900	1.865	1.829	1.791	1.756	1.720	1.684	1.648	1.610	1.574	1.536	1.499	1.461	1.422	1.384	1.344	1.304	1.264	1.222	1.181	1.140	1.096	1.054	1.010	0.966	0.922	0.878	0.832	0.786	0.740	0.694	0.646	0.600	0.552	0.506	0.458	0.409	0.361	0.312	0.265	0.218	0.170	0.122	0.075	0.026	-0.021	-0.068	-0.114	-0.160	-0.205	-0.250	-0.294	-0.338	-0.380	-0.424	-0.466	-0.506	-0.548	-0.586	-0.625	-0.662	-0.699	-0.736	-0.771	-0.805	-0.838	-0.870	-0.901	-0.930	-0.959	-0.986	-1.012	-1.039	-1.062	-1.086	-1.108	-1.129	-1.149	-1.168	-1.185	-1.201	-1.216	-1.231	-1.245	-1.258	-1.269	-1.280	-1.289	-1.296	-1.305	-1.310	-1.316	-1.321	-1.325	-1.329	-1.331	-1.332	-1.332	-1.332	-1.332	-1.332	-1.330	-1.329	-1.326	-1.324	-1.319	-1.316	-1.311	-1.309	-1.304	-1.299	-1.295	-1.290	-1.285	-1.280	-1.275	-1.271	-1.266	-1.262	-1.258	-1.255	-1.251	-1.248	-1.245	-1.242	-1.239	-1.236	-1.235	-1.232	-1.232	-1.231	-1.231	-1.231	-1.231	-1.232	-1.232	-1.234	-1.236	-1.238	-1.239	-1.241	-1.244	-1.245	-1.248	-1.250	-1.252	-1.255	-1.258	-1.259	-1.261	-1.264	-1.265	-1.266	-1.268	-1.268	-1.268	-1.266	-1.265	-1.264	-1.262	-1.259	-1.255	-1.250	-1.245	-1.240	-1.234	-1.226	-1.216	-1.208	-1.196	-1.186	-1.174	-1.160	-1.145	-1.131	-1.115	-1.098	-1.080	-1.061	-1.041	-1.021	-1.000	-0.979	-0.955	-0.931	-0.908	-0.882	-0.856	-0.830	-0.802	-0.776	-0.749	-0.721	-0.692	-0.664	-0.634	-0.606	-0.576	-0.546	-0.518	-0.489	-0.459	-0.430	-0.401	-0.372	-0.344	-0.315	-0.288	-0.260	-0.232	-0.206	-0.179	-0.154	-0.128	-0.104	-0.079	-0.056	-0.032	-0.011	0.012	0.034	0.054	0.074	0.094	0.114	0.132	0.151	0.168	0.185	0.201	0.218	0.234	0.249	0.264	0.279	0.291	0.305	0.319	0.331	0.345	0.356	0.370	0.381	0.392	0.404	0.416	0.428	0.439	0.450	0.460	0.471	0.482	0.492	0.502	0.514	0.522	0.534	0.544	0.554	0.562	0.572	0.581	0.592	0.601	0.610	0.620	0.628	0.638	0.645	0.654	0.661	0.670	0.676	0.684	0.690	0.698	0.704	0.709	0.714	0.719	0.722	0.726	0.729	0.732	0.735	0.736	0.736	0.738	0.738	0.736	0.735	0.734	0.730	0.725	0.721	0.716	0.711	0.704	0.696	0.689	0.680	0.670	0.660	0.649	0.636	0.624	0.610	0.596	0.581	0.565	0.549	0.532	0.515	0.496	0.478	0.458	0.438	0.416	0.396	0.374	0.351	0.330	0.308	0.282	0.260	0.236	0.211	0.188	0.162	0.138	0.112	0.088	0.062	0.036	0.011	-0.015	-0.039	-0.065	-0.090	-0.116	-0.141	-0.166	-0.191	-0.216	-0.240	-0.265	-0.290	-0.314	-0.338	-0.362	-0.386	-0.409	-0.432	-0.455	-0.479	-0.500	-0.522	-0.545	-0.568	-0.590	-0.611	-0.634	-0.655	-0.678	-0.699	-0.721	-0.742	-0.765	-0.786	-0.808	-0.829	-0.851	-0.874	-0.895	-0.918	-0.940	-0.962	-0.984	-1.008	-1.031	-1.054	-1.079	-1.102	-1.126	-1.151	-1.176	-1.201	-1.228	-1.255	-1.281	-1.309	-1.336	-1.364	-1.394	-1.422	-1.452	-1.482	-1.512	-1.542	-1.575	-1.606	-1.640	-1.672	-1.706	-1.740	-1.775	-1.809	-1.845	-1.880	-1.916	-1.952	-1.989	-2.025	-2.064	-2.100	-2.138	-2.176	-2.212	-2.250	-2.290	-2.328	-2.365	-2.404	-2.440	-2.479	-2.515	-2.552	-2.590	-2.626	-2.662	-2.698	-2.732	-2.768	-2.802	-2.836	-2.870	-2.902	-2.934	-2.965	-2.996	-3.025	-3.054	-3.082	-3.110	-3.136	-3.161	-3.186	-3.210	-3.234	-3.255	-3.276	-3.296	-3.316	-3.335	-3.354	-3.370	-3.385	-3.400	-3.415	-3.429	-3.441	-3.454	-3.465	-3.475	-3.485	-3.495	-3.504	-3.511	-3.520	-3.526	-3.534	-3.540	-3.545	-3.551	-3.558	-3.564	-3.569	-3.574	-3.579	-3.582	-3.589	-3.592	-3.598	-3.602	-3.608	-3.612	-3.619	-3.624	-3.630	-3.636	-3.641	-3.648	-3.655	-3.662	-3.670	-3.678	-3.685	-3.695	-3.704	-3.712	-3.722	-3.732	-3.742	-3.754	-3.765	-3.776	-3.788	-3.800	-3.812	-3.826	-3.840	-3.854	-3.868	-3.882	-3.898	-3.912	-3.929	-3.946	-3.962	-3.980	-3.996	-4.014	-4.032	-4.051	-4.071	-4.089	-4.109	-4.129	-4.150	-4.170	-4.191	-4.212	-4.234	-4.258	-4.279	-4.302	-4.325	-4.349	-4.372	-4.398	-4.422	-4.446	-4.471	-4.496	-4.521	-4.546	-4.572	-4.596	-4.622	-4.646	-4.672	-4.698	-4.722	-4.748	-4.771	-4.796	-4.819	-4.841	-4.865	-4.886	-4.908	-4.929	-4.948	-4.968	-4.986	-5.004	-5.020	-5.036	-5.051	-5.064	-5.078	-5.089	-5.100	-5.109	-5.118	-5.124	-5.130	-5.135	-5.139	-5.141	-5.144	-5.144	-5.142	-5.140	-5.138	-5.134	-5.128	-5.121	-5.114	-5.105	-5.095	-5.085	-5.075	-5.062	-5.049	-5.036	-5.022	-5.006	-4.991	-4.975	-4.959	-4.942	-4.924	-4.906	-4.888	-4.869	-4.850	-4.831	-4.812	-4.792	-4.774	-4.752	-4.732	-4.714	-4.694	-4.672	-4.654	-4.632	-4.612	-4.592	-4.572	-4.554	-4.532	-4.512	-4.494	-4.474	-4.455	-4.435	-4.415	-4.396	-4.376	-4.358	-4.339	-4.319	-4.301	-4.281	-4.262	-4.245	-4.226	-4.209	-4.190	-4.171	-4.155	-4.136	-4.120	-4.102	-4.085	-4.069	-4.051	-4.035	-4.019	-4.003	-3.986	-3.971	-3.956	-3.940	-3.925	-3.910	-3.896	-3.882	-3.868	-3.854	-3.840	-3.826	-3.812	-3.800	-3.788	-3.775	-3.762	-3.750	-3.738	-3.726	-3.712	-3.701	-3.690	-3.678	-3.666	-3.654	-3.641	-3.629	-3.616	-3.604	-3.590	-3.576	-3.564	-3.550	-3.535	-3.520	-3.505	-3.490	-3.472	-3.456	-3.438	-3.420	-3.401	-3.382	-3.362	-3.341	-3.320	-3.298	-3.275	-3.251	-3.226	-3.201	-3.175	-3.149	-3.120	-3.092	-3.065	-3.035	-3.005	-2.974	-2.944	-2.911	-2.880	-2.848	-2.814	-2.781	-2.748	-2.714	-2.680	-2.645	-2.611	-2.576	-2.542	-2.508	-2.472	-2.439	-2.405	-2.371	-2.339	-2.305	-2.271	-2.240	-2.209	-2.178	-2.148	-2.118	-2.089	-2.060	-2.033	-2.005	-1.979	-1.954	-1.929	-1.906	-1.884	-1.861	-1.840	-1.819	-1.800	-1.782	-1.765	-1.749	-1.734	-1.719	-1.704	-1.691	-1.680	-1.669	-1.658	-1.648	-1.640	-1.631	-1.624	-1.618	-1.610	-1.605	-1.600	-1.595	-1.591	-1.588	-1.584	-1.581	-1.579	-1.576	-1.575	-1.574	-1.572	-1.571	-1.570	-1.570	-1.570	-1.568	-1.568	-1.566	-1.566	-1.565	-1.565	-1.564	-1.564	-1.561	-1.561	-1.560	-1.559	-1.558	-1.555	-1.554	-1.552	-1.550	-1.548	-1.545	-1.542	-1.540	-1.538	-1.532	-1.530	-1.526	-1.522	-1.520	-1.515	-1.511	-1.508	-1.504	-1.499	-1.495	-1.491	-1.486	-1.481	-1.476	-1.472	-1.468	-1.462	-1.459	-1.452	-1.448	-1.444	-1.439	-1.434	-1.429	-1.425	-1.420	-1.415	-1.410	-1.404	-1.399	-1.394	-1.389	-1.385	-1.379	-1.374	-1.369	-1.362	-1.358	-1.352	-1.348	-1.341	-1.336	-1.331	-1.325	-1.320	-1.314	-1.308	-1.302	-1.296	-1.290	-1.284	-1.278	-1.271	-1.265	-1.259	-1.252	-1.245	-1.239	-1.231	-1.225	-1.219	-1.212	-1.205	-1.199	-1.192	-1.186	-1.180	-1.172	-1.166	-1.161	-1.154	-1.149	-1.142	-1.136	-1.130	-1.125	-1.120	-1.115	-1.111	-1.108	-1.102	-1.099	-1.095	-1.091	-1.088	-1.086	-1.082	-1.081	-1.079	-1.076	-1.076	-1.075	-1.074	-1.075	-1.075	-1.075	-1.076	-1.078	-1.080	-1.081	-1.084	-1.088	-1.091	-1.095	-1.099	-1.104	-1.109	-1.114	-1.119	-1.124	-1.131	-1.138	-1.145	-1.151	-1.159	-1.166	-1.174	-1.184	-1.191	-1.200	-1.210	-1.219	-1.229	-1.239	-1.249	-1.258	-1.269	-1.280	-1.290	-1.301	-1.311	-1.322	-1.334	-1.344	-1.355	-1.365	-1.376	-1.389	-1.400	-1.410	-1.421	-1.432	-1.444	-1.456	-1.466	-1.478	-1.490	-1.501	-1.512	-1.524	-1.536	-1.546	-1.559	-1.571	-1.582	-1.595	-1.608	-1.620	-1.632	-1.645	-1.658	-1.671	-1.685	-1.699	-1.712	-1.729	-1.742	-1.758	-1.772	-1.790	-1.805	-1.822	-1.840	-1.858	-1.875	-1.894	-1.912	-1.932	-1.951	-1.972	-1.992	-2.014	-2.035	-2.058	-2.080	-2.102	-2.126	-2.150	-2.174	-2.198	-2.221	-2.246	-2.270	-2.295	-2.319	-2.344	-2.368	-2.392	-2.418	-2.442	-2.466	-2.489	-2.514	-2.536	-2.558	-2.581	-2.602	-2.624	-2.645	-2.664	-2.684	-2.702	-2.721	-2.738	-2.754	-2.770	-2.785	-2.799	-2.812	-2.824	-2.836	-2.846	-2.855	-2.865	-2.874	-2.880	-2.886	-2.892	-2.896	-2.900	-2.904	-2.906	-2.909	-2.910	-2.910	-2.911	-2.911	-2.910	-2.909	-2.908	-2.906	-2.904	-2.901	-2.900	-2.898	-2.894	-2.891	-2.889	-2.885	-2.882	-2.880	-2.878	-2.875	-2.874	-2.871	-2.870	-2.868	-2.868	-2.868	-2.866	-2.866	-2.866	-2.868	-2.869	-2.870	-2.871	-2.874	-2.878	-2.880	-2.884	-2.888	-2.891	-2.896	-2.901	-2.905	-2.911	-2.918	-2.922	-2.930	-2.936	-2.942	-2.950	-2.958	-2.965	-2.971	-2.979	-2.985	-2.992	-3.000	-3.008	-3.014	-3.021	-3.028	-3.035	-3.040	-3.046	-3.051	-3.056	-3.061	-3.066	-3.071	-3.074	-3.078	-3.081	-3.084	-3.085	-3.088	-3.088	-3.089	-3.089	-3.089	-3.089	-3.086	-3.086	-3.084	-3.082	-3.079	-3.075	-3.072	-3.068	-3.064	-3.059	-3.054	-3.049	-3.044	-3.036	-3.030	-3.024	-3.018	-3.011	-3.004	-2.996	-2.990	-2.981	-2.974	-2.966	-2.959	-2.951	-2.942	-2.935	-2.926	-2.919	-2.911	-2.905	-2.898	-2.890	-2.882	-2.875	-2.869	-2.861	-2.855	-2.849	-2.842	-2.836	-2.830	-2.824	-2.818	-2.811	-2.806	-2.800	-2.796	-2.790	-2.785	-2.779	-2.775	-2.770	-2.765	-2.760	-2.754	-2.750	-2.745	-2.740	-2.734	-2.730	-2.724	-2.719	-2.714	-2.708	-2.702	-2.696	-2.691	-2.685	-2.679	-2.672	-2.666	-2.659	-2.652	-2.646	-2.639	-2.632	-2.625	-2.618	-2.610	-2.604	-2.596	-2.588	-2.581	-2.572	-2.565	-2.556	-2.549	-2.541	-2.534	-2.526	-2.518	-2.510	-2.502	-2.495	-2.488	-2.479	-2.472	-2.465	-2.458	-2.450	-2.442	-2.435	-2.429	-2.421	-2.414	-2.408	-2.401	-2.395	-2.389	-2.381	-2.376	-2.370	-2.362	-2.358	-2.351	-2.345	-2.339	-2.332	-2.326	-2.320	-2.314	-2.306	-2.301	-2.294	-2.289	-2.281	-2.275	-2.268	-2.260	-2.252	-2.248	-2.240	-2.231	-2.222	-2.215	-2.208	-2.200	-2.191	-2.184	-2.175	-2.166	-2.159	-2.150	-2.141	-2.132	-2.124	-2.115	-2.106	-2.098	-2.089	-2.081	-2.071	-2.064	-2.055	-2.047	-2.039	-2.031	-2.024	-2.016	-2.009	-2.002	-1.996	-1.990	-1.984	-1.978	-1.971	-1.966	-1.961	-1.956	-1.951	-1.946	-1.941	-1.938	-1.934	-1.929	-1.926	-1.922	-1.919	-1.915	-1.911	-1.906	-1.904	-1.899	-1.896	-1.891	-1.888	-1.884	-1.879	-1.875	-1.869	-1.865	-1.859	-1.852	-1.848	-1.841	-1.834	-1.826	-1.819	-1.810	-1.802	-1.792	-1.784	-1.774	-1.762	-1.750	-1.739	-1.726	-1.714	-1.700	-1.686	-1.674	-1.658	-1.642	-1.628	-1.611	-1.595	-1.579	-1.561	-1.544	-1.526	-1.509	-1.491	-1.472	-1.454	-1.436	-1.419	-1.400	-1.381	-1.362	-1.344	-1.326	-1.309	-1.290	-1.272	-1.255	-1.239	-1.221	-1.205	-1.189	-1.172	-1.159	-1.144	-1.129	-1.115	-1.101	-1.089	-1.076	-1.064	-1.052	-1.040	-1.030	-1.020	-1.010	-1.000	-0.991	-0.982	-0.974	-0.966	-0.959	-0.951	-0.945	-0.938	-0.931	-0.925	-0.920	-0.914	-0.908	-0.904	-0.898	-0.892	-0.888	-0.882	-0.878	-0.872	-0.868	-0.862	-0.858	-0.851	-0.846	-0.840	-0.835	-0.829	-0.824	-0.818	-0.811	-0.805	-0.796	-0.790	-0.782	-0.776	-0.769	-0.761	-0.752	-0.745	-0.738	-0.729	-0.721	-0.712	-0.702	-0.695	-0.686	-0.678	-0.669	-0.660	-0.651	-0.642	-0.635	-0.628	-0.619	-0.611	-0.602	-0.595	-0.588	-0.581	-0.574	-0.568	-0.561	-0.555	-0.550	-0.545	-0.539	-0.535	-0.531	-0.528	-0.525	-0.521	-0.520	-0.518	-0.515	-0.514	-0.514	-0.512	-0.511	-0.512	-0.512	-0.512	-0.512	-0.514	-0.515	-0.515	-0.516	-0.518	-0.519	-0.520	-0.521	-0.521	-0.521	-0.522	-0.522	-0.522	-0.521	-0.522	-0.521	-0.519	-0.518	-0.515	-0.511	-0.509	-0.505	-0.501	-0.496	-0.490	-0.484	-0.476	-0.470	-0.461	-0.452	-0.444	-0.434	-0.424	-0.412	-0.400	-0.389	-0.376	-0.364	-0.351	-0.338	-0.324	-0.310	-0.295	-0.281	-0.265	-0.250	-0.235	-0.220	-0.206	-0.191	-0.176	-0.161	-0.148	-0.132	-0.119	-0.105	-0.091	-0.079	-0.066	-0.054	-0.042	-0.031	-0.021	-0.011	-0.001	0.008	0.015	0.024	0.030	0.036	0.042	0.048	0.052	0.055	0.059	0.061	0.064	0.066	0.068	0.069	0.069	0.069	0.069	0.069	0.068	0.066	0.065	0.065	0.064	0.062	0.060	0.059	0.058	0.056	0.054	0.052	0.051	0.051	0.050	0.050	0.050	0.051	0.051	0.052	0.052	0.054	0.055	0.058	0.060	0.062	0.065	0.068	0.071	0.075	0.079	0.082	0.086	0.090	0.094	0.099	0.101	0.106	0.110	0.115	0.119	0.121	0.124	0.128	0.131	0.132	0.135	0.136	0.138	0.138	0.136	0.136	0.135	0.134	0.130	0.128	0.124	0.119	0.112	0.106	0.099	0.092	0.082	0.074	0.064	0.052	0.040	0.028	0.015	0.001	-0.012	-0.029	-0.042	-0.059	-0.076	-0.094	-0.111	-0.129	-0.148	-0.165	-0.184	-0.204	-0.222	-0.241	-0.261	-0.280	-0.299	-0.318	-0.338	-0.356	-0.375	-0.394	-0.411	-0.428	-0.445	-0.462	-0.479	-0.494	-0.510	-0.524	-0.539	-0.551	-0.564	-0.576	-0.586	-0.598	-0.608	-0.616	-0.625	-0.632	-0.639	-0.646	-0.651	-0.655	-0.660	-0.664	-0.666	-0.668	-0.670	-0.671	-0.671	-0.671	-0.671	-0.670	-0.669	-0.666	-0.665	-0.662	-0.660	-0.655	-0.652	-0.649	-0.645	-0.640	-0.636	-0.631	-0.628	-0.622	-0.618	-0.612	-0.608	-0.602	-0.598	-0.594	-0.588	-0.582	-0.579	-0.574	-0.569	-0.565	-0.560	-0.555	-0.551	-0.548	-0.544	-0.540	-0.535	-0.531	-0.528	-0.524	-0.520	-0.518	-0.514	-0.511	-0.509	-0.506	-0.504	-0.500	-0.498	-0.496	-0.495	-0.494	-0.492	-0.491	-0.490	-0.490	-0.490	-0.490	-0.490	-0.491	-0.492	-0.492	-0.495	-0.496	-0.499	-0.501	-0.505	-0.509	-0.511	-0.516	-0.520	-0.526	-0.531	-0.536	-0.544	-0.550	-0.558	-0.564	-0.571	-0.579	-0.588	-0.596	-0.605	-0.615	-0.624	-0.634	-0.645	-0.654	-0.665	-0.676	-0.686	-0.696	-0.708	-0.719	-0.730	-0.740	-0.752	-0.762	-0.774	-0.784	-0.795	-0.805	-0.815	-0.826	-0.836	-0.845	-0.854	-0.864	-0.872	-0.880	-0.889	-0.896	-0.904	-0.910	-0.916	-0.922	-0.929	-0.935	-0.939	-0.944	-0.948	-0.952	-0.956	-0.959	-0.964	-0.966	-0.969	-0.971	-0.974	-0.975	-0.976	-0.979	-0.980	-0.982	-0.985	-0.985	-0.988	-0.990	-0.992	-0.994	-0.996	-0.998	-1.001	-1.004	-1.006	-1.009	-1.012	-1.016	-1.019	-1.024	-1.028	-1.032	-1.036	-1.041	-1.046	-1.051	-1.058	-1.062	-1.069	-1.074	-1.080	-1.085	-1.091	-1.098	-1.104	-1.109	-1.115	-1.120	-1.125	-1.130	-1.135	-1.139	-1.144	-1.146	-1.150	-1.152	-1.154	-1.156	-1.156	-1.158	-1.156	-1.155	-1.154	-1.151	-1.148	-1.142	-1.138	-1.131	-1.125	-1.118	-1.109	-1.099	-1.088	-1.076	-1.065	-1.051	-1.038	-1.022	-1.006	-0.990	-0.974	-0.955	-0.936	-0.918	-0.898	-0.878	-0.858	-0.835	-0.812	-0.790	-0.768	-0.744	-0.721	-0.698	-0.672	-0.650	-0.625	-0.600	-0.576	-0.551	-0.528	-0.502	-0.479	-0.454	-0.430	-0.406	-0.382	-0.359	-0.336	-0.312	-0.290	-0.268	-0.246	-0.225	-0.202	-0.181	-0.160	-0.140	-0.119	-0.099	-0.080	-0.060	-0.040	-0.021	-0.002	0.015	0.035	0.052	0.070	0.089	0.105	0.122	0.140	0.156	0.174	0.191	0.209	0.225	0.242	0.259	0.276	0.292	0.308	0.325	0.341	0.358	0.374	0.389	0.405	0.421	0.438	0.452	0.468	0.484	0.498	0.512	0.528	0.541	0.556	0.570	0.584	0.596	0.610	0.621	0.634	0.645	0.658	0.668	0.678	0.688	0.696	0.705	0.714	0.720	0.728	0.734	0.739	0.745	0.750	0.754	0.756	0.760	0.762	0.764	0.766	0.766	0.766	0.765	0.765	0.764	0.762	0.760	0.756	0.754	0.751	0.746	0.742	0.738	0.732	0.728	0.722	0.716	0.711	0.705	0.699	0.694	0.686	0.680	0.674	0.666	0.659	0.654	0.645	0.639	0.631	0.625	0.619	0.612	0.605	0.599	0.592	0.588	0.581	0.576	0.570	0.565	0.560	0.554	0.550	0.545	100.000	5.000	2.000	1.000	3.000	0.000	0.000	0.000	0.000	0.000	0.000	0.000	0.000	0.000	0.000	0.000	0.000	0.000	4.896	4.845	4.795	4.745	4.694	4.642	4.592	4.542	4.494	4.444	4.395	4.345	4.296	4.248	4.200	4.151	4.104	4.056	4.009	3.961	3.915	3.868	3.822	3.778	3.731	3.686	3.641	3.598	3.552	3.510	3.466	3.422	3.380	3.338	3.295	3.254	3.211	3.170	3.129	3.088	3.046	3.008	2.966	2.926	2.888	2.846	2.808	2.769	2.729	2.689	2.650	2.611	2.571	2.531	2.492	2.454	2.412	2.374	2.334	2.294	2.254	2.214	2.172	2.132	2.091	2.050	2.009	1.968	1.925	1.884	1.841	1.799	1.756	1.712	1.669	1.625	1.581	1.536	1.492	1.448	1.404	1.358	1.312	1.266	1.220	1.174	1.128	1.082	1.036	0.989	0.941	0.895	0.848	0.801	0.755	0.709	0.661	0.614	0.568	0.521	0.476	0.429	0.384	0.338	0.294	0.248	0.204	0.160	0.116	0.072	0.031	-0.011	-0.054	-0.094	-0.135	-0.175	-0.212	-0.251	-0.288	-0.324	-0.360	-0.395	-0.428	-0.461	-0.494	-0.524	-0.554	-0.582	-0.610	-0.636	-0.662	-0.686	-0.711	-0.734	-0.754	-0.774	-0.791	-0.809	-0.826	-0.841	-0.856	-0.869	-0.880	-0.890	-0.900	-0.909	-0.916	-0.922	-0.928	-0.932	-0.936	-0.940	-0.941	-0.941	-0.942	-0.941	-0.940	-0.939	-0.936	-0.934	-0.930	-0.926	-0.921	-0.918	-0.912	-0.908	-0.901	-0.896	-0.890	-0.885	-0.880	-0.874	-0.869	-0.864	-0.859	-0.854	-0.850	-0.845	-0.841	-0.838	-0.835	-0.831	-0.829	-0.826	-0.826	-0.824	-0.824	-0.822	-0.822	-0.822	-0.824	-0.825	-0.825	-0.828	-0.829	-0.831	-0.832	-0.835	-0.839	-0.840	-0.844	-0.846	-0.848	-0.850	-0.852	-0.855	-0.856	-0.858	-0.859	-0.860	-0.860	-0.861	-0.860	-0.860	-0.858	-0.855	-0.852	-0.850	-0.845	-0.840	-0.834	-0.829	-0.821	-0.812	-0.805	-0.796	-0.786	-0.775	-0.762	-0.750	-0.738	-0.724	-0.710	-0.695	-0.679	-0.662	-0.646	-0.630	-0.611	-0.594	-0.574	-0.556	-0.536	-0.516	-0.496	-0.476	-0.458	-0.436	-0.418	-0.396	-0.376	-0.356	-0.338	-0.316	-0.298	-0.279	-0.260	-0.241	-0.222	-0.205	-0.188	-0.171	-0.155	-0.139	-0.124	-0.108	-0.094	-0.080	-0.065	-0.052	-0.040	-0.028	-0.016	-0.005	0.005	0.016	0.026	0.036	0.044	0.054	0.061	0.070	0.078	0.084	0.091	0.099	0.105	0.111	0.118	0.125	0.130	0.136	0.141	0.148	0.154	0.160	0.165	0.171	0.178	0.184	0.190	0.196	0.202	0.208	0.215	0.220	0.228	0.234	0.240	0.246	0.254	0.260	0.268	0.274	0.281	0.289	0.295	0.302	0.310	0.318	0.324	0.332	0.340	0.346	0.354	0.360	0.368	0.375	0.381	0.389	0.394	0.401	0.406	0.412	0.418	0.424	0.429	0.434	0.438	0.442	0.446	0.450	0.454	0.458	0.460	0.462	0.465	0.465	0.466	0.466	0.468	0.466	0.466	0.464	0.461	0.460	0.456	0.454	0.449	0.445	0.439	0.434	0.426	0.420	0.412	0.405	0.396	0.386	0.378	0.366	0.356	0.345	0.332	0.321	0.309	0.295	0.281	0.268	0.252	0.239	0.222	0.208	0.191	0.175	0.159	0.142	0.125	0.109	0.090	0.072	0.055	0.038	0.019	0.000	-0.018	-0.036	-0.054	-0.071	-0.090	-0.108	-0.128	-0.145	-0.162	-0.180	-0.198	-0.215	-0.232	-0.250	-0.266	-0.284	-0.300	-0.316	-0.332	-0.349	-0.364	-0.380	-0.396	-0.410	-0.426	-0.441	-0.456	-0.471	-0.484	-0.499	-0.514	-0.528	-0.542	-0.556	-0.571	-0.585	-0.599	-0.612	-0.628	-0.642	-0.656	-0.671	-0.686	-0.701	-0.716	-0.731	-0.748	-0.764	-0.780	-0.798	-0.815	-0.831	-0.850	-0.869	-0.888	-0.906	-0.925	-0.945	-0.965	-0.986	-1.008	-1.029	-1.051	-1.074	-1.098	-1.120	-1.145	-1.170	-1.195	-1.220	-1.245	-1.271	-1.298	-1.326	-1.352	-1.381	-1.409	-1.436	-1.465	-1.494	-1.522	-1.552	-1.581	-1.611	-1.640	-1.669	-1.699	-1.729	-1.759	-1.789	-1.816	-1.846	-1.876	-1.905	-1.934	-1.962	-1.991	-2.019	-2.047	-2.074	-2.101	-2.129	-2.154	-2.181	-2.205	-2.231	-2.255	-2.279	-2.302	-2.325	-2.348	-2.370	-2.391	-2.412	-2.431	-2.451	-2.470	-2.489	-2.506	-2.524	-2.540	-2.555	-2.571	-2.586	-2.600	-2.614	-2.626	-2.639	-2.651	-2.662	-2.674	-2.682	-2.694	-2.702	-2.711	-2.719	-2.728	-2.735	-2.742	-2.748	-2.755	-2.760	-2.766	-2.771	-2.775	-2.780	-2.785	-2.788	-2.791	-2.795	-2.799	-2.802	-2.805	-2.808	-2.811	-2.814	-2.816	-2.819	-2.821	-2.824	-2.826	-2.828	-2.830	-2.832	-2.835	-2.839	-2.840	-2.842	-2.846	-2.849	-2.852	-2.855	-2.859	-2.862	-2.866	-2.870	-2.875	-2.880	-2.886	-2.891	-2.896	-2.902	-2.910	-2.916	-2.924	-2.930	-2.939	-2.948	-2.955	-2.965	-2.974	-2.985	-2.995	-3.006	-3.016	-3.029	-3.040	-3.052	-3.065	-3.078	-3.091	-3.104	-3.118	-3.131	-3.146	-3.159	-3.174	-3.188	-3.201	-3.215	-3.229	-3.242	-3.256	-3.269	-3.281	-3.295	-3.308	-3.318	-3.329	-3.340	-3.350	-3.360	-3.368	-3.376	-3.384	-3.389	-3.395	-3.399	-3.404	-3.406	-3.409	-3.409	-3.409	-3.408	-3.405	-3.402	-3.398	-3.392	-3.386	-3.379	-3.370	-3.360	-3.350	-3.338	-3.325	-3.312	-3.298	-3.284	-3.268	-3.250	-3.234	-3.215	-3.196	-3.178	-3.156	-3.138	-3.116	-3.095	-3.072	-3.051	-3.029	-3.006	-2.982	-2.960	-2.938	-2.915	-2.891	-2.869	-2.846	-2.824	-2.800	-2.778	-2.755	-2.735	-2.712	-2.691	-2.670	-2.650	-2.629	-2.610	-2.590	-2.571	-2.552	-2.534	-2.516	-2.499	-2.482	-2.465	-2.449	-2.435	-2.419	-2.404	-2.390	-2.375	-2.361	-2.350	-2.338	-2.325	-2.312	-2.301	-2.290	-2.278	-2.268	-2.258	-2.246	-2.236	-2.228	-2.218	-2.208	-2.198	-2.189	-2.180	-2.171	-2.162	-2.152	-2.144	-2.135	-2.126	-2.116	-2.108	-2.096	-2.088	-2.078	-2.068	-2.056	-2.046	-2.036	-2.025	-2.013	-2.001	-1.989	-1.978	-1.964	-1.950	-1.935	-1.921	-1.905	-1.890	-1.874	-1.858	-1.840	-1.821	-1.802	-1.782	-1.762	-1.742	-1.721	-1.699	-1.676	-1.652	-1.629	-1.605	-1.579	-1.552	-1.526	-1.499	-1.471	-1.442	-1.414	-1.384	-1.354	-1.324	-1.292	-1.261	-1.230	-1.198	-1.165	-1.132	-1.100	-1.066	-1.035	-1.001	-0.968	-0.935	-0.901	-0.869	-0.835	-0.804	-0.771	-0.739	-0.708	-0.675	-0.644	-0.614	-0.584	-0.555	-0.526	-0.498	-0.471	-0.444	-0.419	-0.394	-0.369	-0.345	-0.322	-0.301	-0.281	-0.261	-0.242	-0.225	-0.208	-0.191	-0.178	-0.164	-0.151	-0.140	-0.130	-0.120	-0.111	-0.104	-0.098	-0.091	-0.088	-0.084	-0.081	-0.079	-0.079	-0.080	-0.080	-0.082	-0.085	-0.089	-0.092	-0.098	-0.102	-0.109	-0.115	-0.122	-0.130	-0.139	-0.148	-0.156	-0.166	-0.176	-0.186	-0.196	-0.208	-0.219	-0.229	-0.241	-0.251	-0.262	-0.274	-0.285	-0.296	-0.308	-0.319	-0.329	-0.340	-0.350	-0.361	-0.370	-0.380	-0.389	-0.399	-0.408	-0.416	-0.425	-0.432	-0.441	-0.449	-0.456	-0.462	-0.470	-0.476	-0.482	-0.489	-0.494	-0.500	-0.505	-0.511	-0.515	-0.519	-0.524	-0.528	-0.531	-0.535	-0.538	-0.541	-0.544	-0.548	-0.551	-0.552	-0.556	-0.559	-0.560	-0.562	-0.565	-0.568	-0.570	-0.572	-0.574	-0.576	-0.578	-0.580	-0.581	-0.584	-0.585	-0.586	-0.588	-0.590	-0.591	-0.591	-0.594	-0.594	-0.596	-0.598	-0.598	-0.598	-0.599	-0.600	-0.600	-0.600	-0.600	-0.600	-0.601	-0.600	-0.600	-0.600	-0.600	-0.599	-0.598	-0.598	-0.598	-0.596	-0.596	-0.594	-0.594	-0.592	-0.592	-0.590	-0.589	-0.588	-0.588	-0.586	-0.585	-0.584	-0.584	-0.584	-0.581	-0.581	-0.581	-0.581	-0.580	-0.580	-0.580	-0.581	-0.581	-0.582	-0.584	-0.585	-0.588	-0.589	-0.591	-0.594	-0.595	-0.598	-0.602	-0.605	-0.609	-0.614	-0.618	-0.622	-0.626	-0.631	-0.638	-0.642	-0.649	-0.655	-0.661	-0.668	-0.672	-0.680	-0.686	-0.694	-0.700	-0.708	-0.715	-0.722	-0.730	-0.736	-0.745	-0.752	-0.760	-0.768	-0.775	-0.781	-0.789	-0.798	-0.805	-0.811	-0.819	-0.826	-0.834	-0.841	-0.848	-0.855	-0.862	-0.869	-0.878	-0.884	-0.891	-0.899	-0.905	-0.912	-0.920	-0.929	-0.936	-0.942	-0.951	-0.960	-0.969	-0.978	-0.986	-0.995	-1.006	-1.015	-1.026	-1.038	-1.048	-1.059	-1.072	-1.085	-1.098	-1.111	-1.126	-1.141	-1.156	-1.172	-1.190	-1.208	-1.225	-1.242	-1.262	-1.281	-1.302	-1.322	-1.345	-1.366	-1.389	-1.412	-1.435	-1.460	-1.484	-1.509	-1.532	-1.559	-1.584	-1.610	-1.636	-1.661	-1.688	-1.714	-1.740	-1.765	-1.790	-1.815	-1.840	-1.865	-1.889	-1.914	-1.938	-1.960	-1.981	-2.004	-2.025	-2.044	-2.064	-2.082	-2.100	-2.118	-2.132	-2.148	-2.161	-2.174	-2.186	-2.198	-2.209	-2.216	-2.226	-2.232	-2.239	-2.244	-2.246	-2.250	-2.251	-2.254	-2.254	-2.254	-2.252	-2.250	-2.248	-2.245	-2.241	-2.238	-2.234	-2.228	-2.224	-2.218	-2.211	-2.206	-2.200	-2.192	-2.188	-2.181	-2.175	-2.169	-2.164	-2.159	-2.152	-2.148	-2.144	-2.140	-2.136	-2.134	-2.131	-2.129	-2.128	-2.128	-2.126	-2.128	-2.129	-2.129	-2.131	-2.135	-2.138	-2.142	-2.146	-2.151	-2.156	-2.162	-2.169	-2.176	-2.182	-2.191	-2.199	-2.206	-2.215	-2.224	-2.232	-2.241	-2.250	-2.260	-2.269	-2.279	-2.288	-2.296	-2.305	-2.314	-2.322	-2.331	-2.338	-2.346	-2.352	-2.360	-2.366	-2.372	-2.378	-2.382	-2.388	-2.392	-2.396	-2.399	-2.401	-2.405	-2.406	-2.409	-2.409	-2.410	-2.410	-2.411	-2.411	-2.411	-2.411	-2.410	-2.409	-2.408	-2.406	-2.405	-2.404	-2.402	-2.401	-2.399	-2.399	-2.396	-2.395	-2.394	-2.394	-2.392	-2.392	-2.391	-2.391	-2.394	-2.394	-2.394	-2.395	-2.398	-2.400	-2.401	-2.404	-2.408	-2.410	-2.412	-2.418	-2.421	-2.425	-2.430	-2.434	-2.440	-2.445	-2.450	-2.456	-2.461	-2.466	-2.472	-2.479	-2.484	-2.490	-2.495	-2.501	-2.506	-2.511	-2.518	-2.521	-2.526	-2.531	-2.535	-2.539	-2.542	-2.545	-2.549	-2.551	-2.552	-2.554	-2.555	-2.556	-2.558	-2.558	-2.556	-2.555	-2.554	-2.552	-2.550	-2.549	-2.545	-2.542	-2.539	-2.535	-2.530	-2.525	-2.520	-2.516	-2.510	-2.504	-2.498	-2.491	-2.484	-2.478	-2.471	-2.465	-2.458	-2.450	-2.442	-2.435	-2.426	-2.419	-2.411	-2.404	-2.396	-2.388	-2.380	-2.372	-2.365	-2.358	-2.349	-2.341	-2.334	-2.326	-2.319	-2.311	-2.302	-2.296	-2.289	-2.281	-2.274	-2.266	-2.260	-2.252	-2.246	-2.239	-2.232	-2.226	-2.219	-2.212	-2.205	-2.199	-2.191	-2.185	-2.180	-2.174	-2.166	-2.160	-2.155	-2.149	-2.144	-2.138	-2.131	-2.126	-2.120	-2.114	-2.109	-2.104	-2.098	-2.092	-2.086	-2.081	-2.075	-2.071	-2.066	-2.061	-2.056	-2.051	-2.046	-2.042	-2.038	-2.033	-2.029	-2.024	-2.020	-2.016	-2.013	-2.007	-2.004	-2.000	-1.996	-1.994	-1.989	-1.985	-1.982	-1.978	-1.974	-1.970	-1.968	-1.962	-1.959	-1.955	-1.952	-1.948	-1.944	-1.939	-1.935	-1.931	-1.925	-1.920	-1.916	-1.910	-1.905	-1.900	-1.894	-1.888	-1.881	-1.875	-1.869	-1.861	-1.855	-1.848	-1.840	-1.832	-1.825	-1.818	-1.810	-1.800	-1.792	-1.784	-1.774	-1.765	-1.755	-1.746	-1.736	-1.726	-1.716	-1.706	-1.695	-1.685	-1.675	-1.665	-1.654	-1.644	-1.632	-1.622	-1.612	-1.602	-1.592	-1.581	-1.572	-1.561	-1.552	-1.542	-1.534	-1.525	-1.515	-1.508	-1.499	-1.491	-1.482	-1.475	-1.468	-1.460	-1.454	-1.448	-1.441	-1.436	-1.430	-1.425	-1.420	-1.416	-1.411	-1.406	-1.404	-1.400	-1.396	-1.394	-1.391	-1.388	-1.385	-1.384	-1.380	-1.379	-1.376	-1.375	-1.374	-1.371	-1.370	-1.369	-1.366	-1.365	-1.364	-1.362	-1.360	-1.359	-1.358	-1.355	-1.352	-1.350	-1.346	-1.344	-1.340	-1.336	-1.332	-1.329	-1.325	-1.319	-1.314	-1.309	-1.302	-1.296	-1.289	-1.282	-1.274	-1.266	-1.256	-1.249	-1.239	-1.230	-1.219	-1.209	-1.198	-1.186	-1.175	-1.162	-1.150	-1.138	-1.124	-1.112	-1.099	-1.084	-1.071	-1.058	-1.044	-1.029	-1.015	-1.001	-0.986	-0.972	-0.959	-0.945	-0.930	-0.918	-0.904	-0.891	-0.878	-0.865	-0.852	-0.841	-0.830	-0.819	-0.808	-0.798	-0.788	-0.778	-0.769	-0.760	-0.754	-0.745	-0.738	-0.732	-0.726	-0.721	-0.715	-0.711	-0.706	-0.704	-0.700	-0.698	-0.695	-0.692	-0.691	-0.689	-0.688	-0.686	-0.685	-0.684	-0.684	-0.682	-0.682	-0.681	-0.680	-0.679	-0.678	-0.678	-0.676	-0.675	-0.674	-0.671	-0.669	-0.666	-0.664	-0.661	-0.658	-0.654	-0.649	-0.645	-0.640	-0.635	-0.629	-0.622	-0.616	-0.610	-0.602	-0.595	-0.588	-0.579	-0.571	-0.562	-0.554	-0.544	-0.535	-0.526	-0.516	-0.506	-0.498	-0.488	-0.478	-0.468	-0.459	-0.449	-0.439	-0.429	-0.420	-0.411	-0.402	-0.392	-0.384	-0.375	-0.368	-0.358	-0.351	-0.342	-0.335	-0.328	-0.321	-0.314	-0.308	-0.301	-0.296	-0.289	-0.284	-0.279	-0.274	-0.269	-0.264	-0.260	-0.255	-0.250	-0.246	-0.242	-0.239	-0.234	-0.231	-0.228	-0.224	-0.220	-0.216	-0.214	-0.209	-0.206	-0.202	-0.199	-0.196	-0.192	-0.190	-0.186	-0.184	-0.180	-0.176	-0.172	-0.170	-0.168	-0.164	-0.161	-0.159	-0.156	-0.152	-0.151	-0.149	-0.146	-0.145	-0.144	-0.141	-0.140	-0.140	-0.139	-0.139	-0.139	-0.139	-0.139	-0.139	-0.141	-0.142	-0.144	-0.146	-0.149	-0.151	-0.155	-0.158	-0.162	-0.166	-0.171	-0.176	-0.181	-0.186	-0.194	-0.200	-0.206	-0.212	-0.220	-0.229	-0.236	-0.244	-0.252	-0.261	-0.271	-0.281	-0.290	-0.301	-0.311	-0.321	-0.331	-0.342	-0.354	-0.364	-0.376	-0.388	-0.399	-0.411	-0.422	-0.434	-0.446	-0.459	-0.470	-0.482	-0.494	-0.506	-0.519	-0.530	-0.541	-0.554	-0.565	-0.576	-0.589	-0.599	-0.611	-0.621	-0.632	-0.644	-0.655	-0.664	-0.674	-0.685	-0.695	-0.704	-0.714	-0.724	-0.732	-0.740	-0.749	-0.756	-0.765	-0.772	-0.780	-0.789	-0.795	-0.802	-0.810	-0.816	-0.824	-0.830	-0.836	-0.841	-0.848	-0.854	-0.859	-0.865	-0.871	-0.878	-0.882	-0.888	-0.892	-0.899	-0.904	-0.909	-0.915	-0.920	-0.925	-0.930	-0.935	-0.940	-0.945	-0.951	-0.956	-0.961	-0.966	-0.971	-0.976	-0.982	-0.986	-0.991	-0.996	-1.001	-1.005	-1.010	-1.015	-1.019	-1.024	-1.028	-1.030	-1.034	-1.038	-1.040	-1.044	-1.046	-1.049	-1.050	-1.051	-1.054	-1.054	-1.055	-1.056	-1.056	-1.056	-1.055	-1.055	-1.054	-1.052	-1.050	-1.049	-1.046	-1.044	-1.040	-1.038	-1.034	-1.031	-1.028	-1.022	-1.020	-1.015	-1.010	-1.006	-1.001	-0.998	-0.992	-0.988	-0.982	-0.979	-0.975	-0.970	-0.966	-0.961	-0.959	-0.954	-0.951	-0.948	-0.945	-0.941	-0.939	-0.936	-0.935	-0.932	-0.931	-0.930	-0.930	-0.929	-0.929	-0.929	-0.929	-0.929	-0.929	-0.930	-0.931	-0.932	-0.935	-0.936	-0.939	-0.941	-0.944	-0.946	-0.949	-0.952	-0.955	-0.959	-0.961	-0.965	-0.969	-0.971	-0.975	-0.979	-0.982	-0.984	-0.988	-0.991	-0.994	-0.998	-1.000	-1.004	-1.008	-1.010	-1.014	-1.018	-1.020	-1.022	-1.026	-1.030	-1.032	-1.036	-1.040	-1.045	-1.048	-1.051	-1.056	-1.060	-1.065	-1.070	-1.072	-1.078	-1.084	-1.089	-1.094	-1.100	-1.106	-1.111	-1.118	-1.124	-1.130	-1.138	-1.144	-1.150	-1.158	-1.165	-1.171	-1.179	-1.185	-1.194	-1.200	-1.206	-1.212	-1.220	-1.226	-1.232	-1.238	-1.242	-1.248	-1.252	-1.258	-1.260	-1.262	-1.265	-1.268	-1.269	-1.270	-1.270	-1.269	-1.266	-1.264	-1.261	-1.256	-1.251	-1.246	-1.241	-1.234	-1.225	-1.216	-1.206	-1.196	-1.184	-1.172	-1.159	-1.146	-1.131	-1.118	-1.101	-1.086	-1.070	-1.052	-1.035	-1.018	-1.000	-0.980	-0.962	-0.942	-0.925	-0.905	-0.886	-0.868	-0.848	-0.829	-0.809	-0.790	-0.772	-0.754	-0.735	-0.716	-0.699	-0.680	-0.664	-0.646	-0.629	-0.612	-0.596	-0.581	-0.565	-0.551	-0.536	-0.520	-0.507	-0.494	-0.479	-0.465	-0.452	-0.439	-0.428	-0.414	-0.401	-0.389	-0.376	-0.364	-0.352	-0.339	-0.326	-0.314	-0.301	-0.289	-0.276	-0.264	-0.250	-0.238	-0.224	-0.211	-0.198	-0.184	-0.170	-0.156	-0.142	-0.128	-0.114	-0.100	-0.086	-0.072	-0.058	-0.044	-0.029	-0.015	-0.001	0.012	0.026	0.040	0.054	0.066	0.080	0.091	0.105	0.118	0.128	0.140	0.150	0.159	0.170	0.179	0.188	0.196	0.202	0.210	0.218	0.222	0.228	0.234	0.238	0.241	0.244	0.248	0.250	0.250	0.251	0.252	0.252	0.252	0.252	0.251	0.251	0.249	0.246	0.244	0.241	0.239	0.236	0.232	0.229	0.225	0.221	0.216	0.212	0.209	0.204	0.200	0.195	0.191	0.188	0.182	0.178	0.174	0.170	0.165	0.160	0.156	0.152	0.149	0.144	0.141	0.136	0.132	0.130	0.125	0.121	0.119	0.115	0.111	0.109	0.105	0.102	0.100	0.096	0.095	0.092	0.090	0.089	0.086	0.084	0.084	0.081	0.080	0.080	0.080	0.080	0.079	0.079	0.079	0.080	0.081	0.082	0.085	0.085	0.089	0.091	0.094	0.098	0.100	0.104	0.108	0.112	0.118	0.121	0.128	0.132	0.139	0.146	0.151	0.158	0.165	0.171	0.179	0.186	0.192	0.199	0.208	0.214	0.221	0.228	0.235	0.241	0.248	0.255	0.260	0.266	0.271	0.276	0.281	0.285	0.289	0.291	0.295	0.298	0.299	0.300	0.300	0.300	0.300	0.298	0.295	0.294	0.290	0.285	0.281	0.275	0.270	0.264	0.256	0.249	0.240	0.231	0.222	0.212	0.201	0.191	0.179	0.169	0.156	0.144	0.131	0.119	0.106	0.092	0.079	0.066	0.052	0.039	0.026	0.012	-0.001	-0.015	-0.026	-0.040	-0.051	-0.064	-0.076	-0.088	-0.099	-0.111	-0.121	-0.131	-0.141	-0.151	-0.160	-0.169	-0.178	-0.186	-0.194	-0.200	-0.208	-0.214	-0.220	-0.226	-0.231	-0.236	-0.241	-0.245	-0.249	-0.252	-0.256	-0.260	-0.262	-0.265	-0.268	-0.270	-0.271	-0.272	-0.275	-0.276	-0.279	-0.280	-0.281	-0.282	-0.284	-0.286	-0.288	-0.289	-0.290	-0.292	-0.295	-0.296	-0.299	-0.302	-0.305	-0.308	-0.311	-0.314	-0.318	-0.322	-0.326	-0.331	-0.335	-0.340	-0.345	-0.351	-0.358	-0.362	-0.369	-0.376	-0.382	-0.390	-0.398	-0.406	-0.414	-0.422	-0.431	-0.441	-0.451	-0.461	-0.471	-0.481	-0.492	-0.502	-0.515	-0.526	-0.539	-0.551	-0.562	-0.575	-0.589	-0.600	-0.614	-0.628	-0.641	-0.654	-0.669	-0.682	-0.696	-0.710	-0.725	-0.738	-0.752	-0.766	-0.780	-0.794	-0.809	-0.822	-0.835	-0.850	-0.862	-0.876	-0.889	-0.902	-0.915	-0.928	-0.939	-0.952	-0.964	-0.975	-0.986	-0.998	-1.008	-1.019	-1.028	-1.038	-1.046	-1.055	-1.062	-1.071	-1.079	-1.085	-1.092	-1.098	-1.105	-1.110	-1.115	-1.120	-1.124	-1.129	-1.131	-1.135	-1.139	-1.140	-1.142	-1.145	-1.148	-1.149	-1.150	-1.151	-1.151	-1.152	-1.154	-1.152	-1.152	-1.154	-1.152	-1.152	-1.154	-1.152	-1.152	-1.152	-1.150	-1.150	-1.150	-1.150	-1.149	-1.148	-1.148	-1.146	-1.148	-1.148	-1.146	-1.146	-1.146	-1.146	-1.148	-1.148	-1.148	-1.148	-1.149	-1.149	-1.150	-1.151	-1.151	-1.152	-1.154	-1.155	-1.156	-1.156	-1.159	-1.160	-1.161	-1.162	-1.165	-1.165	-1.166	-1.169	-1.170	-1.170	-1.171	-1.172	-1.174	-1.175	-1.176	-1.176	-1.176	-1.178	-1.178	-1.179	-1.178	-1.178	-1.178	-1.178	-1.176	-1.175	-1.174	-1.174	-1.171	-1.170	-1.169	-1.166	-1.164	-1.161	-1.159	-1.156	-1.151	-1.149	-1.145	-1.141	-1.138	-1.134	-1.129	-1.124	-1.120	-1.115	-1.110	-1.105	-1.099	-1.094	-1.089	-1.084	-1.078	-1.072	-1.068	-1.061	-1.056	-1.050	-1.045	-1.039	-1.034	-1.028	-1.024	-1.018	-1.012	-1.008	-1.002	-0.999	-0.994	-0.989	-0.985	-0.980	-0.978	-0.974	-0.970	-0.968	-0.965	-0.961	-0.960	-0.958	-0.956	-0.955	-0.954	-0.954	-0.954	-0.954	-0.954	-0.955	-0.956	-0.958	-0.958	-0.960	-0.962	-0.965	-0.969	-0.971	-0.975	-0.979	-0.982	-0.988	-0.992	-0.996	-1.001	-1.008	-1.012	-1.018	-1.024	-1.029	-1.035	-1.041	-1.048	-1.054	-1.060	-1.066	-1.072	-1.079	-1.086	-1.091	-1.098	-1.104	-1.110	-1.115	-1.121	-1.126	-1.132	-1.136	-1.142	-1.146	-1.151	-1.155	-1.159	-1.162	-1.166	-1.169	-1.171	-1.174	-1.176	-1.178	-1.180	-1.180	-1.181	-1.181	-1.181	-1.181	-1.180	-1.178	-1.176	-1.174	-1.171	-1.168	-1.164	-1.160	-1.156	-1.151	-1.146	-1.140	-1.134	-1.128	-1.120	-1.112	-1.104	-1.096	-1.088	-1.078	-1.068	-1.056	-1.046	-1.035	-1.024	-1.011	-0.999	-0.988	-0.974	-0.960	-0.946	-0.931	-0.918	-0.902	-0.889	-0.874	-0.858	-0.841	-0.826	-0.811	-0.795	-0.779	-0.764	-0.748	-0.732	-0.716	-0.701	-0.686	-0.672	-0.658	-0.642	-0.630	-0.616	-0.602	-0.590	-0.579	-0.566	-0.555	-0.546	-0.535	-0.528	-0.519	-0.511	-0.505	-0.499	-0.494	-0.490	-0.488	-0.485	-0.484	-0.484	-0.484	-0.485	-0.488	-0.491	-0.495	-0.500	-0.506	-0.514	-0.520	-0.529	-0.538	-0.548	-0.559	-0.570	-0.581	-0.595	-0.608	-0.622	-0.636	-0.651	-0.668	-0.682	-0.699	-0.716	-0.732	-0.751	-0.769	-0.788	-0.805	-0.824	-0.842	-0.861	-0.881	-0.900	-0.919	-0.940	-0.959	-0.979	-0.998	-1.019	-1.039	-1.059	-1.080	-1.100	-1.120	-1.141	-1.162	-1.184	-1.206	-1.226	-1.249	-1.270	-1.294	-1.316	-1.339	-1.362	-1.386	-1.410	-1.434	-1.459	-1.484	-1.509	-1.536	-1.562	-1.589	-1.616	-1.644	-1.671	-1.701	-1.730	-1.761	-1.791	-1.822	-1.852	-1.885	-1.918	-1.950	-1.984	-2.019	-2.052	-2.086	-2.122	-2.159	-2.195	-2.231	-2.268	-2.304	-2.341	-2.380	-2.418	-2.455	-2.494	-2.532	-2.572	-2.610	-2.650	-2.689	-2.729	-2.769	-2.808	-2.849	-2.888	-2.929	-2.969	-3.009	-3.050	-3.090	-3.129	-3.170	-3.210	-3.250	-3.290	-3.331	-3.371	-3.410	-3.450	-3.491	-3.530	-3.571	-3.611	-3.651	-3.690	-3.730	-3.771	-3.811	-3.851	-3.890	-3.930	-3.970	-4.010	-4.049	-4.089	-4.129	-4.169	-4.208	-4.246	-4.286	-4.325	-4.365	-4.402	-4.442	-4.480	-4.520	-4.559	-4.596	-4.634	-4.672	-4.710	-4.748	-4.785	-4.824	-4.860	-4.898	-4.934	-4.970	-5.008	-5.044	-5.079	-5.115	-5.151	-5.186	-5.221	-5.256	-5.291	-5.326	-5.360	-5.394	-5.428	-5.462	-5.495	-5.528	-5.561	-5.594	-5.625	-5.658	-5.690	-5.721	-5.752	-5.784	-5.815	-5.845	-5.875	-5.906	-5.935	-5.965	-5.994	-6.022	-6.051	-6.081	-6.109	-6.136	-6.165	-6.192	-6.219	-6.246	-6.272	-6.299	-6.325	-6.351	-6.376	-6.401	-6.426	-6.450	-6.475	-6.498	-6.521	-6.544	-6.566	-6.589	-6.609	-6.630	-6.650	-6.670	-6.689	-6.708	-6.725	-6.742	-6.760	-6.775	-6.791	-6.806	-6.820	-6.831	-6.845	-6.855	-6.866	-6.875	-6.884	-6.891	-6.898	-6.902	-6.908	-6.910	-6.914	-6.914	-6.914	-6.911	-6.910	-6.905	-6.901	-6.894	-6.885	-6.876	-6.866	-6.854	-6.841	-6.826	-6.810	-6.792	-6.772	-6.754	-6.731	-6.709	-6.685	-6.659	-6.631	-6.604	-6.575	-6.542	-6.511	-6.479	-6.444	-6.409	-6.372	-6.335	-6.296	-6.256	-6.215	-6.174	-6.131	-6.088	-6.044	-5.999	-5.954	-5.908	-5.860	-5.812	-5.764	-5.715	-5.666	-5.616	-5.566	-5.516	-5.465	-5.414	-5.362	-5.310	-5.258	-5.205	-5.150	-5.098	-5.042	-4.989	-4.934	-4.879	-4.822	-4.768	-4.710	-4.654	-4.596	-4.538	-4.479	-4.419	-4.360	-4.299	-4.238	-4.176	-4.112	-4.050	-3.984	-3.920	-3.852	-3.786	-3.719	-3.649	-3.579	-3.508	-3.435	-3.361	-3.286	-3.211	-3.134	-3.055	-2.976	-2.895	-2.812	-2.730	-2.645	-2.560	-2.474	-2.384	-2.296	-2.205	-2.112	-2.020	-1.928	-1.832	-1.736	-1.639	-1.541	-1.442	-1.344	-1.242	-1.142	-1.040	-0.939	-0.835	-0.732	-0.629	-0.525	-0.422	-0.318	-0.212	-0.109	-0.005	0.100	0.202	0.306	0.410	0.514	0.615	0.716	0.819	0.919	1.019	1.118	1.216	1.314	1.410	1.506	1.601	1.694	1.786	1.878	1.969	2.058	2.145	2.232	2.319	2.404	2.486	2.568	2.650	2.729	2.808	2.884	2.961	3.035	3.110	3.182	3.254	3.324	3.395	3.462	3.531	3.598	3.662	3.728	3.791	3.855	3.918	3.980	4.041	4.101	4.161	4.220	4.279	4.338	4.395	4.451	4.509	4.565	4.621	4.676	4.732	4.788	4.841	4.896	4.950	5.004	5.058	5.111	5.164	5.219	5.271	5.325	5.378	5.430	5.482	5.535	5.588	5.640	5.692	5.744	5.796	5.848	5.899	5.951	6.002	6.054	6.105	6.155	6.206	6.256	6.306	6.356	6.405	6.455	6.502	6.551	6.599	6.646	6.692	6.739	6.785	6.830	6.874	6.918	6.960	7.001	7.044	7.082	7.122	7.160	7.196	7.232	7.268	7.302	7.335	7.366	7.396	7.425	7.452	7.479	7.504	7.528	7.549	7.568	7.588	7.604	7.620	7.632	7.645	7.656	7.664	7.670	7.676	7.680	7.681	7.680	7.679	7.675	7.670	7.664	7.655	7.644	7.632	7.619	7.605	7.588	7.570	7.550	7.528	7.505	7.480	7.455	7.429	7.400	7.371	7.341	7.309	7.278	7.244	7.209	7.174	7.136	7.100	7.062	7.024	6.982	6.944	6.902	6.861	6.819	6.778	6.734	6.691	6.646	6.602	6.558	6.512	6.468	6.422	6.376	6.331	6.284	6.238	6.190	6.142	6.096	6.049	6.001	5.952	5.905	5.856	5.808	5.759	5.710	5.660	5.611	5.562	5.512	5.462	5.412	5.362	5.312	5.262	5.211	5.161	5.110	5.060	5.009	4.958	4.906	4.855	4.805	4.754	4.702	4.652	4.600	4.550	4.500	4.449	4.399	4.348	4.298	4.248	4.199	4.149	4.100	4.050	4.001	3.952	3.905	3.856	3.809	3.761	3.715	3.668	3.621	3.576	3.530	3.486	3.440	3.395	3.351	3.309	3.265	3.221	3.180	3.136	3.095	3.052	3.012	2.971	2.930	2.890	2.850	2.809	2.769	2.729	2.690	2.650	2.610	2.570	2.531	2.492	2.451	2.411	2.374	2.334	2.294	2.254	2.215	2.175	2.135	2.094	2.054	2.014	1.972	1.932	1.891	1.850	1.810	1.768	1.726	1.684	1.642	1.600	1.559	1.516	1.472	1.429	1.386	1.344	1.301	1.258	1.215	1.171	1.128	1.084	1.041	0.996	0.954	0.910	0.868	0.824	0.780	0.738	0.694	0.651	0.608	0.565	0.524	0.481	0.440	0.399	0.358	0.316	0.276	0.236	0.198	0.158	0.119	0.082	0.044	0.008	-0.028	-0.065	-0.098	-0.132	-0.166	-0.198	-0.229	-0.260	-0.290	-0.319	-0.346	-0.374	-0.400	-0.425	-0.448	-0.471	-0.494	-0.514	-0.534	-0.551	-0.570	-0.586	-0.601	-0.615	-0.628	-0.640	-0.650	-0.660	-0.669	-0.675	-0.682	-0.688	-0.692	-0.695	-0.699	-0.700	-0.701	-0.702	-0.701	-0.700	-0.699	-0.696	-0.694	-0.690	-0.686	-0.684	-0.679	-0.675	-0.670	-0.665	-0.660	-0.656	-0.650	-0.646	-0.642	-0.639	-0.635	-0.631	-0.628	-0.626	-0.624	-0.622	-0.620	-0.619	-0.620	-0.619	-0.620	-0.620	-0.624	-0.626	-0.629	-0.632	-0.636	-0.641	-0.646	-0.651	-0.656	-0.661	-0.669	-0.674	-0.681	-0.688	-0.694	-0.702	-0.709	-0.715	-0.722	-0.728	-0.734	-0.740	-0.745	-0.751	-0.755	-0.759	-0.762	-0.765	-0.766	-0.769	-0.769	-0.769	-0.768	-0.765	-0.761	-0.758	-0.752	-0.746	-0.738	-0.731	-0.720	-0.710	-0.699	-0.686	-0.674	-0.659	-0.644	-0.628	-0.610	-0.591	-0.572	-0.552	-0.532	-0.511	-0.489	-0.466	-0.444	-0.420	-0.396	-0.372	-0.348	-0.324	-0.299	-0.275	-0.249	-0.225	-0.201	-0.176	-0.152	-0.129	-0.105	-0.082	-0.059	-0.039	-0.016	0.004	0.025	0.044	0.062	0.080	0.098	0.115	0.131	0.146	0.159	0.172	0.186	0.198	0.209	0.219	0.229	0.238	0.245	0.252	0.260	0.266	0.272	0.278	0.282	0.286	0.290	0.294	0.296	0.299	0.302	0.305	0.306	0.309	0.310	0.312	0.315	0.316	0.319	0.320	0.322	0.325	0.328	0.330	0.334	0.336	0.340	0.344	0.348	0.351	0.356	0.361	0.366	0.371	0.378	0.384	0.390	0.398	0.404	0.410	0.418	0.425	0.435	0.442	0.450	0.459	0.468	0.475	0.484	0.491	0.500	0.510	0.518	0.526	0.534	0.541	0.550	0.558	0.565	0.572	0.579	0.585	0.591	0.598	0.602	0.608	0.611	0.616	0.620	0.622	0.625	0.626	0.628	0.629	0.628	0.628	0.626	0.624	0.622	0.620	0.616	0.611	0.606	0.601	0.595	0.588	0.579	0.570	0.562	0.552	0.542	0.532	0.521	0.507	0.495	0.482	0.469	0.455	0.440	0.425	0.409	0.394	0.375	0.359	0.341	0.322	0.305	0.286	0.268	0.248	0.228	0.209	0.189	0.169	0.148	0.128	0.106	0.086	0.065	0.044	0.022	0.001	-0.020	-0.042	-0.064	-0.085	-0.105	-0.126	-0.148	-0.170	-0.191	-0.211	-0.232	-0.252	-0.275	-0.294	-0.315	-0.336	-0.356	-0.376	-0.395	-0.415	-0.434	-0.454	-0.472	-0.492	-0.511	-0.530	-0.550	-0.568	-0.586	-0.605	-0.622	-0.641	-0.660	-0.678	-0.698	-0.715	-0.734	-0.752	-0.770	-0.789	-0.808	-0.826	-0.845	-0.865	-0.884	-0.902	-0.922	-0.941	-0.961	-0.982	-1.002	-1.024	-1.044	-1.066	-1.088	-1.110	-1.131	-1.154	-1.178	-1.200	-1.224	-1.249	-1.272	-1.296	-1.321	-1.346	-1.372	-1.398	-1.424	-1.450	-1.478	-1.505	-1.531	-1.560	-1.586	-1.614	-1.642	-1.670	-1.698	-1.726	-1.754	-1.782	-1.811	-1.839	-1.866	-1.895	-1.922	-1.951	-1.979	-2.006	-2.033	-2.059	-2.086	-2.112	-2.139	-2.165	-2.190	-2.214	-2.239	-2.264	-2.288	-2.310	-2.332	-2.355	-2.378	-2.398	-2.418	-2.439	-2.459	-2.478	-2.496	-2.514	-2.530	-2.548	-2.564	-2.580	-2.595	-2.610	-2.624	-2.636	-2.650	-2.661	-2.674	-2.685	-2.696	-2.705	-2.716	-2.725	-2.735	-2.742	-2.751	-2.758	-2.765	-2.771	-2.778	-2.784	-2.789	-2.794	-2.798	-2.802	-2.806	-2.810	-2.814	-2.816	-2.820	-2.821	-2.824	-2.825	-2.828	-2.828	-2.829	-2.830	-2.830	-2.831	-2.831	-2.831	-2.831	-2.831	-2.831	-2.830	-2.830	-2.830	-2.829	-2.830	-2.830	-2.830	-2.830	-2.829	-2.829	-2.829	-2.830	-2.830	-2.832	-2.832	-2.835	-2.836	-2.839	-2.840	-2.844	-2.846	-2.850	-2.854	-2.859	-2.864	-2.869	-2.875	-2.882	-2.889	-2.896	-2.905	-2.914	-2.922	-2.931	-2.941	-2.952	-2.962	-2.974	-2.985	-2.996	-3.009	-3.021	-3.032	-3.046	-3.058	-3.071	-3.084	-3.096	-3.109	-3.121	-3.134	-3.145	-3.156	-3.168	-3.179	-3.189	-3.199	-3.208	-3.216	-3.225	-3.231	-3.238	-3.244	-3.249	-3.252	-3.256	-3.259	-3.260	-3.261	-3.260	-3.259	-3.258	-3.254	-3.251	-3.245	-3.239	-3.232	-3.224	-3.216	-3.205	-3.195	-3.184	-3.172	-3.159	-3.146	-3.132	-3.116	-3.101	-3.086	-3.069	-3.052	-3.035	-3.018	-3.000	-2.980	-2.962	-2.944	-2.925	-2.906	-2.886	-2.868	-2.848	-2.828	-2.809	-2.789	-2.770	-2.750	-2.731	-2.712	-2.694	-2.675	-2.656	-2.638	-2.620	-2.601	-2.584	-2.566	-2.549	-2.531	-2.515	-2.498	-2.481	-2.465	-2.449	-2.432	-2.418	-2.401	-2.386	-2.370	-2.356	-2.341	-2.326	-2.311	-2.296	-2.282	-2.269	-2.255	-2.241	-2.228	-2.214	-2.200	-2.186	-2.172	-2.160	-2.146	-2.134	-2.120	-2.106	-2.092	-2.079	-2.066	-2.052	-2.040	-2.026	-2.013	-2.000	-1.985	-1.971	-1.958	-1.945	-1.930	-1.915	-1.901	-1.886	-1.871	-1.856	-1.841	-1.826	-1.810	-1.794	-1.776	-1.760	-1.742	-1.725	-1.708	-1.689	-1.670	-1.651	-1.631	-1.611	-1.590	-1.570	-1.549	-1.526	-1.505	-1.482	-1.460	-1.435	-1.411	-1.388	-1.362	-1.336	-1.311	-1.285	-1.259	-1.232	-1.206	-1.179	-1.151	-1.124	-1.096	-1.069	-1.040	-1.011	-0.984	-0.956	-0.928	-0.899	-0.871	-0.842	-0.815	-0.788	-0.761	-0.734	-0.706	-0.681	-0.654	-0.629	-0.604	-0.579	-0.556	-0.532	-0.510	-0.488	-0.465	-0.445	-0.424	-0.405	-0.386	-0.369	-0.350	-0.335	-0.319	-0.304	-0.289	-0.275	-0.264	-0.251	-0.240	-0.229	-0.219	-0.211	-0.204	-0.196	-0.190	-0.185	-0.179	-0.175	-0.172	-0.169	-0.166	-0.165	-0.165	-0.164	-0.164	-0.164	-0.165	-0.168	-0.170	-0.172	-0.175	-0.178	-0.181	-0.185	-0.190	-0.194	-0.199	-0.204	-0.209	-0.214	-0.220	-0.225	-0.231	-0.238	-0.242	-0.249	-0.255	-0.260	-0.266	-0.271	-0.276	-0.282	-0.289	-0.292	-0.299	-0.304	-0.309	-0.314	-0.319	-0.322	-0.328	-0.331	-0.336	-0.340	-0.344	-0.348	-0.351	-0.354	-0.358	-0.361	-0.364	-0.366	-0.369	-0.372	-0.374	-0.376	-0.379	-0.381	-0.384	-0.386	-0.389	-0.391	-0.392	-0.395	-0.396	-0.399	-0.402	-0.404	-0.406	-0.409	-0.411	-0.414	-0.416	-0.420	-0.422	-0.425	-0.428	-0.430	-0.432	-0.436	-0.439	-0.444	-0.445	-0.449	-0.452	-0.455	-0.459	-0.462	-0.465	-0.469	-0.472	-0.475	-0.478	-0.481	-0.485	-0.486	-0.490	-0.492	-0.494	-0.498	-0.499	-0.501	-0.502	-0.505	-0.507	-0.509	-0.510	-0.511	-0.512	-0.512	-0.514	-0.515	-0.515	-0.516	-0.516	-0.516	-0.516	-0.516	-0.515	-0.515	-0.514	-0.515	-0.514	-0.514	-0.512	-0.512	-0.511	-0.511	-0.511	-0.511	-0.510	-0.510	-0.510	-0.510	-0.509	-0.509	-0.510	-0.510	-0.510	-0.511	-0.511	-0.512	-0.514	-0.514	-0.516	-0.518	-0.520	-0.521	-0.524	-0.526	-0.529	-0.532	-0.534	-0.538	-0.541	-0.545	-0.548	-0.551	-0.556	-0.559	-0.564	-0.569	-0.571	-0.578	-0.581	-0.585	-0.591	-0.595	-0.600	-0.605	-0.609	-0.615	-0.620	-0.625	-0.630	-0.635	-0.640	-0.646	-0.652	-0.658	-0.661	-0.668	-0.674	-0.679	-0.685	-0.690	-0.698	-0.704	-0.710	-0.718	-0.724	-0.730	-0.738	-0.746	-0.754	-0.761	-0.770	-0.779	-0.789	-0.799	-0.808	-0.818	-0.829	-0.841	-0.852	-0.866	-0.879	-0.892	-0.906	-0.921	-0.938	-0.954	-0.970	-0.988	-1.005	-1.024	-1.042	-1.062	-1.082	-1.104	-1.126	-1.148	-1.170	-1.192	-1.216	-1.241	-1.265	-1.290	-1.315	-1.340	-1.365	-1.391	-1.418	-1.444	-1.470	-1.496	-1.522	-1.548	-1.575	-1.600	-1.625	-1.650	-1.675	-1.699	-1.722	-1.746	-1.769	-1.791	-1.812	-1.834	-1.855	-1.872	-1.892	-1.910	-1.926	-1.942	-1.958	-1.971	-1.985	-1.998	-2.010	-2.020	-2.030	-2.039	-2.045	-2.052	-2.059	-2.064	-2.068	-2.070	-2.074	-2.075	-2.076	-2.076	-2.076	-2.074	-2.074	-2.071	-2.069	-2.066	-2.062	-2.059	-2.055	-2.051	-2.047	-2.042	-2.039	-2.035	-2.030	-2.026	-2.022	-2.019	-2.016	-2.013	-2.010	-2.006	-2.005	-2.002	-2.001	-2.001	-2.000	-2.001	-2.001	-2.001	-2.004	-2.005	-2.007	-2.010	-2.014	-2.018	-2.021	-2.026	-2.031	-2.038	-2.044	-2.049	-2.056	-2.062	-2.069	-2.075	-2.084	-2.090	-2.098	-2.105	-2.112	-2.120	-2.128	-2.135	-2.141	-2.148	-2.155	-2.160	-2.168	-2.174	-2.178	-2.184	-2.189	-2.192	-2.196	-2.200	-2.204	-2.205	-2.209	-2.210	-2.212	-2.214	-2.214	-2.215	-2.215	-2.214	-2.212	-2.212	-2.211	-2.210	-2.209	-2.208	-2.205	-2.204	-2.202	-2.200	-2.198	-2.195	-2.194	-2.192	-2.191	-2.190	-2.189	-2.188	-2.186	-2.186	-2.186	-2.186	-2.188	-2.188	-2.189	-2.191	-2.194	-2.196	-2.200	-2.204	-2.209	-2.212	-2.218	-2.224	-2.230	-2.236	-2.242	-2.250	-2.259	-2.266	-2.274	-2.282	-2.291	-2.300	-2.310	-2.320	-2.330	-2.339	-2.349	-2.359	-2.369	-2.379	-2.390	-2.399	-2.409	-2.418	-2.426	-2.436	-2.445	-2.454	-2.460	-2.469	-2.475	-2.482	-2.489	-2.495	-2.500	-2.505	-2.510	-2.514	-2.516	-2.520	-2.522	-2.524	-2.525	-2.525	-2.525	-2.524	-2.522	-2.521	-2.519	-2.516	-2.514	-2.509	-2.504	-2.500	-2.495	-2.489	-2.484	-2.476	-2.470	-2.464	-2.456	-2.450	-2.441	-2.434	-2.425	-2.416	-2.408	-2.400	-2.390	-2.381	-2.372	-2.364	-2.354	-2.346	-2.335	-2.326	-2.318	-2.309	-2.300	-2.290	-2.282	-2.274	-2.265	-2.256	-2.249	-2.240	-2.231	-2.224	-2.216	-2.209	-2.201	-2.194	-2.188	-2.180	-2.172	-2.166	-2.159	-2.152	-2.146	-2.140	-2.134	-2.128	-2.121	-2.115	-2.109	-2.104	-2.098	-2.092	-2.088	-2.081	-2.076	-2.070	-2.065	-2.059	-2.052	-2.047	-2.042	-2.036	-2.031	-2.026	-2.021	-2.015	-2.011	-2.006	-2.001	-1.995	-1.991	-1.986	-1.981	-1.976	-1.971	-1.966	-1.961	-1.958	-1.952	-1.948	-1.944	-1.939	-1.935	-1.930	-1.926	-1.921	-1.918	-1.914	-1.910	-1.906	-1.902	-1.899	-1.895	-1.891	-1.888	-1.885	-1.880	-1.878	-1.872	-1.870	-1.865	-1.861	-1.858	-1.852	-1.849	-1.844	-1.840	-1.835	-1.830	-1.825	-1.820	-1.815	-1.809	-1.804	-1.798	-1.791	-1.785	-1.778	-1.771	-1.764	-1.755	-1.748	-1.740	-1.731	-1.721	-1.712	-1.702	-1.694	-1.684	-1.672	-1.662	-1.650	-1.640	-1.629	-1.616	-1.605	-1.592	-1.580	-1.568	-1.555	-1.542	-1.529	-1.516	-1.504	-1.490	-1.478	-1.464	-1.450	-1.438	-1.424	-1.411	-1.399	-1.386	-1.374	-1.361	-1.349	-1.336	-1.324	-1.312	-1.302	-1.290	-1.279	-1.270	-1.259	-1.248	-1.239	-1.229	-1.220	-1.212	-1.202	-1.195	-1.186	-1.179	-1.171	-1.164	-1.158	-1.150	-1.144	-1.139	-1.132	-1.128	-1.121	-1.118	-1.111	-1.106	-1.101	-1.096	-1.094	-1.089	-1.084	-1.080	-1.075	-1.071	-1.068	-1.062	-1.058	-1.052	-1.049	-1.045	-1.040	-1.035	-1.030	-1.025	-1.019	-1.012	-1.008	-1.001	-0.995	-0.989	-0.981	-0.976	-0.969	-0.961	-0.955	-0.946	-0.939	-0.930	-0.922	-0.915	-0.906	-0.898	-0.889	-0.879	-0.869	-0.861	-0.851	-0.841	-0.832	-0.822	-0.814	-0.802	-0.794	-0.785	-0.775	-0.765	-0.756	-0.746	-0.738	-0.729	-0.720	-0.712	-0.702	-0.695	-0.688	-0.679	-0.671	-0.664	-0.658	-0.651	-0.644	-0.639	-0.632	-0.628	-0.622	-0.618	-0.612	-0.608	-0.604	-0.600	-0.595	-0.591	-0.588	-0.585	-0.581	-0.579	-0.576	-0.574	-0.571	-0.568	-0.565	-0.562	-0.560	-0.558	-0.554	-0.552	-0.549	-0.546	-0.544	-0.540	-0.536	-0.532	-0.529	-0.526	-0.521	-0.516	-0.511	-0.507	-0.502	-0.495	-0.490	-0.484	-0.479	-0.471	-0.464	-0.458	-0.449	-0.442	-0.435	-0.426	-0.419	-0.410	-0.400	-0.392	-0.382	-0.374	-0.365	-0.356	-0.346	-0.338	-0.328	-0.319	-0.310	-0.301	-0.292	-0.282	-0.275	-0.266	-0.258	-0.249	-0.240	-0.232	-0.225	-0.216	-0.208	-0.201	-0.194	-0.186	-0.180	-0.174	-0.168	-0.161	-0.156	-0.151	-0.145	-0.141	-0.136	-0.131	-0.128	-0.124	-0.120	-0.116	-0.112	-0.110	-0.106	-0.105	-0.102	-0.100	-0.098	-0.096	-0.094	-0.092	-0.091	-0.090	-0.088	-0.088	-0.085	-0.085	-0.084	-0.084	-0.082	-0.082	-0.082	-0.081	-0.080	-0.081	-0.081	-0.081	-0.081	-0.081	-0.081	-0.082	-0.082	-0.084	-0.084	-0.084	-0.085	-0.088	-0.088	-0.090	-0.090	-0.092	-0.094	-0.096	-0.098	-0.100	-0.102	-0.105	-0.109	-0.111	-0.115	-0.119	-0.122	-0.125	-0.130	-0.135	-0.140	-0.145	-0.150	-0.155	-0.161	-0.168	-0.174	-0.182	-0.189	-0.196	-0.205	-0.212	-0.221	-0.229	-0.239	-0.248	-0.258	-0.268	-0.278	-0.289	-0.300	-0.311	-0.322	-0.334	-0.346	-0.359	-0.370	-0.384	-0.396	-0.410	-0.424	-0.435	-0.449	-0.464	-0.478	-0.491	-0.505	-0.519	-0.532	-0.548	-0.561	-0.575	-0.589	-0.602	-0.616	-0.630	-0.642	-0.656	-0.670	-0.682	-0.694	-0.706	-0.719	-0.731	-0.741	-0.752	-0.762	-0.772	-0.784	-0.792	-0.801	-0.810	-0.819	-0.826	-0.834	-0.841	-0.848	-0.854	-0.860	-0.865	-0.870	-0.875	-0.880	-0.884	-0.886	-0.890	-0.894	-0.896	-0.899	-0.901	-0.902	-0.904	-0.905	-0.906	-0.908	-0.908	-0.909	-0.909	-0.909	-0.909	-0.910	-0.910	-0.910	-0.909	-0.909	-0.908	-0.908	-0.906	-0.906	-0.906	-0.905	-0.904	-0.904	-0.904	-0.904	-0.902	-0.902	-0.901	-0.900	-0.899	-0.899	-0.899	-0.898	-0.896	-0.896	-0.895	-0.894	-0.894	-0.892	-0.891	-0.890	-0.890	-0.890	-0.889	-0.889	-0.886	-0.886	-0.885	-0.884	-0.882	-0.882	-0.880	-0.880	-0.878	-0.876	-0.875	-0.874	-0.874	-0.871	-0.870	-0.869	-0.868	-0.866	-0.865	-0.864	-0.862	-0.862	-0.861	-0.860	-0.860	-0.858	-0.858	-0.858	-0.858	-0.858	-0.856	-0.858	-0.858	-0.858	-0.858	-0.860	-0.860	-0.861	-0.862	-0.864	-0.865	-0.868	-0.869	-0.871	-0.874	-0.876	-0.879	-0.882	-0.885	-0.888	-0.891	-0.894	-0.899	-0.902	-0.905	-0.910	-0.912	-0.918	-0.922	-0.925	-0.930	-0.934	-0.938	-0.942	-0.945	-0.950	-0.955	-0.959	-0.962	-0.966	-0.971	-0.975	-0.979	-0.984	-0.986	-0.991	-0.995	-1.000	-1.004	-1.009	-1.012	-1.016	-1.021	-1.026	-1.031	-1.035	-1.040	-1.044	-1.049	-1.054	-1.058	-1.062	-1.069	-1.074	-1.079	-1.084	-1.090	-1.095	-1.100	-1.106	-1.112	-1.118	-1.124	-1.130	-1.136	-1.141	-1.148	-1.152	-1.159	-1.164	-1.169	-1.174	-1.179	-1.184	-1.189	-1.192	-1.196	-1.199	-1.202	-1.206	-1.208	-1.210	-1.210	-1.210	-1.210	-1.210	-1.209	-1.206	-1.204	-1.200	-1.196	-1.191	-1.185	-1.179	-1.172	-1.164	-1.155	-1.146	-1.135	-1.124	-1.111	-1.100	-1.086	-1.071	-1.058	-1.041	-1.025	-1.009	-0.991	-0.974	-0.955	-0.938	-0.916	-0.898	-0.879	-0.858	-0.836	-0.815	-0.795	-0.774	-0.752	-0.730	-0.709	-0.688	-0.666	-0.645	-0.624	-0.601	-0.580	-0.559	-0.539	-0.518	-0.496	-0.476	-0.456	-0.435	-0.415	-0.395	-0.375	-0.356	-0.336	-0.318	-0.299	-0.280	-0.261	-0.244	-0.225	-0.208	-0.188	-0.170	-0.152	-0.135	-0.118	-0.100	-0.081	-0.064	-0.046	-0.029	-0.011	0.008	0.025	0.042	0.060	0.079	0.096	0.114	0.132	0.151	0.168	0.185	0.202	0.220	0.238	0.255	0.274	0.290	0.308	0.322	0.340	0.356	0.371	0.388	0.402	0.418	0.431	0.446	0.460	0.474	0.485	0.498	0.509	0.521	0.530	0.540	0.549	0.559	0.566	0.574	0.580	0.588	0.592	0.598	0.601	0.605	0.609	0.610	0.612	0.612	0.614	0.614	0.614	0.612	0.611	0.609	0.605	0.602	0.600	0.596	0.592	0.588	0.584	0.579	0.574	0.568	0.564	0.558	0.551	0.545	0.539	0.532	0.526	0.520	0.514	0.506	0.501	0.494	0.488	0.481	0.475	0.469	0.462	0.458	0.450	0.444	0.439	0.434	0.428	0.422	0.416	0.411	0.408	0.402	0.398	0.394	0.389	0.385	0.381	0.379	0.375	0.371	0.369	0.366	0.364	0.361	0.359	0.358	0.356	0.355	0.354	0.354	0.352	0.352	0.352	0.352	0.354	0.355	0.356	0.359	0.360	0.361	0.364	0.366	0.370	0.372	0.376	0.381	0.385	0.389	0.394	0.398	0.402	0.408	0.412	0.418	0.422	0.428	0.432	0.439	0.444	0.449	0.452	0.459	0.462	0.468	0.471	0.475	0.479	0.482	0.485	0.488	0.490	0.491	0.494	0.494	0.494	0.495	0.494	0.492	0.490	0.489	0.485	0.482	0.478	0.474	0.468	0.462	0.456	0.449	0.441	0.434	0.425	0.415	0.406	0.396	0.385	0.375	0.364	0.352	0.339	0.328	0.315	0.302	0.290	0.276	0.264	0.250	0.236	0.222	0.210	0.196	0.184	0.170	0.158	0.146	0.132	0.121	0.110	0.099	0.088	0.078	0.068	0.058	0.049	0.039	0.030	0.022	0.015	0.008	0.000	-0.005	-0.011	-0.018	-0.022	-0.026	-0.031	-0.034	-0.039	-0.041	-0.044	-0.046	-0.048	-0.050	-0.051	-0.054	-0.055	-0.056	-0.056	-0.058	-0.059	-0.059	-0.059	-0.061	-0.062	-0.062	-0.064	-0.065	-0.066	-0.069	-0.070	-0.071	-0.074	-0.078	-0.080	-0.084	-0.088	-0.091	-0.095	-0.101	-0.105	-0.111	-0.116	-0.124	-0.129	-0.136	-0.144	-0.152	-0.159	-0.168	-0.176	-0.185	-0.195	-0.205	-0.215	-0.225	-0.236	-0.248	-0.259	-0.270	-0.281	-0.294	-0.305	-0.318	-0.330	-0.342	-0.355	-0.369	-0.381	-0.394	-0.408	-0.420	-0.434	-0.446	-0.460	-0.474	-0.488	-0.500	-0.514	-0.526	-0.541	-0.554	-0.568	-0.580	-0.592	-0.606	-0.619	-0.632	-0.645	-0.658	-0.669	-0.682	-0.694	-0.706	-0.719	-0.730	-0.742	-0.754	-0.765	-0.778	-0.788	-0.799	-0.809	-0.820	-0.830	-0.840	-0.850	-0.860	-0.870	-0.879	-0.888	-0.896	-0.905	-0.912	-0.920	-0.928	-0.935	-0.941	-0.949	-0.955	-0.961	-0.966	-0.971	-0.978	-0.981	-0.985	-0.989	-0.992	-0.996	-0.999	-1.002	-1.005	-1.006	-1.009	-1.010	-1.010	-1.011	-1.012	-1.012	-1.012	-1.012	-1.011	-1.011	-1.010	-1.009	-1.008	-1.005	-1.004	-1.002	-1.000	-0.999	-0.996	-0.994	-0.992	-0.990	-0.989	-0.986	-0.984	-0.982	-0.980	-0.978	-0.978	-0.975	-0.974	-0.972	-0.972	-0.970	-0.970	-0.969	-0.969	-0.969	-0.969	-0.969	-0.970	-0.971	-0.971	-0.972	-0.974	-0.976	-0.976	-0.979	-0.981	-0.982	-0.985	-0.988	-0.990	-0.992	-0.995	-0.998	-1.000	-1.002	-1.005	-1.008	-1.010	-1.012	-1.014	-1.016	-1.019	-1.020	-1.022	-1.024	-1.024	-1.026	-1.026	-1.026	-1.026	-1.025	-1.026	-1.025	-1.024	-1.021	-1.020	-1.018	-1.014	-1.011	-1.008	-1.002	-1.000	-0.994	-0.990	-0.984	-0.979	-0.972	-0.966	-0.960	-0.952	-0.946	-0.939	-0.931	-0.924	-0.916	-0.908	-0.899	-0.891	-0.884	-0.876	-0.866	-0.859	-0.851	-0.842	-0.835	-0.826	-0.820	-0.811	-0.804	-0.798	-0.790	-0.784	-0.776	-0.771	-0.765	-0.760	-0.756	-0.751	-0.746	-0.744	-0.740	-0.738	-0.735	-0.734	-0.732	-0.731	-0.731	-0.730	-0.731	-0.732	-0.734	-0.735	-0.738	-0.741	-0.744	-0.748	-0.751	-0.756	-0.761	-0.766	-0.771	-0.778	-0.784	-0.790	-0.796	-0.805	-0.811	-0.818	-0.826	-0.834	-0.842	-0.850	-0.859	-0.866	-0.874	-0.882	-0.890	-0.899	-0.906	-0.915	-0.921	-0.930	-0.938	-0.945	-0.951	-0.959	-0.966	-0.972	-0.978	-0.985	-0.990	-0.995	-1.000	-1.005	-1.009	-1.014	-1.018	-1.020	-1.022	-1.025	-1.028	-1.029	-1.030	-1.031	-1.030	-1.030	-1.029	-1.028	-1.025	-1.022	-1.021	-1.018	-1.014	-1.009	-1.002	-0.998	-0.992	-0.985	-0.979	-0.970	-0.961	-0.952	-0.944	-0.934	-0.922	-0.912	-0.901	-0.889	-0.876	-0.864	-0.851	-0.836	-0.821	-0.808	-0.792	-0.778	-0.760	-0.744	-0.728	-0.711	-0.695	-0.679	-0.661	-0.644	-0.626	-0.609	-0.592	-0.576	-0.558	-0.542	-0.525	-0.510	-0.494	-0.478	-0.462	-0.449	-0.434	-0.420	-0.408	-0.395	-0.384	-0.371	-0.361	-0.352	-0.344	-0.335	-0.329	-0.324	-0.319	-0.315	-0.312	-0.311	-0.310	-0.310	-0.311	-0.314	-0.318	-0.322	-0.328	-0.334	-0.341	-0.350	-0.359	-0.370	-0.381	-0.392	-0.405	-0.419	-0.434	-0.449	-0.465	-0.481	-0.499	-0.518	-0.535	-0.554	-0.574	-0.592	-0.612	-0.634	-0.654	-0.675	-0.696	-0.719	-0.741	-0.762	-0.784	-0.806	-0.829	-0.852	-0.875	-0.898	-0.919	-0.941	-0.964	-0.988	-1.010	-1.032	-1.055	-1.078	-1.101	-1.124	-1.148	-1.170	-1.194	-1.218	-1.241	-1.265	-1.289	-1.314	-1.338	-1.364	-1.389	-1.414	-1.439	-1.465	-1.491	-1.518	-1.545	-1.572	-1.600	-1.628	-1.656	-1.685	-1.714	-1.745	-1.774	-1.804	-1.836	-1.866	-1.899	-1.930	-1.962	-1.995	-2.027	-2.060	-2.094	-2.128	-2.161	-2.196	-2.230	-2.264	-2.300	-2.335	-2.369	-2.405	-2.440	-2.475	-2.510	-2.546	-2.581	-2.619	-2.654	-2.689	-2.725	-2.761	-2.798	-2.832	-2.869	-2.905	-2.941	-2.978	-3.011	-3.049	-3.084	-3.120	-3.156	-3.192	-3.229	-3.265	-3.301	-3.336	-3.374	-3.410	-3.446	-3.482	-3.520	-3.556	-3.592	-3.630	-3.666	-3.704	-3.740	-3.778	-3.816	-3.852	-3.890	-3.929	-3.966	-4.003	-4.041	-4.080	-4.116	-4.155	-4.192	-4.230	-4.268	-4.305	-4.342	-4.380	-4.418	-4.454	-4.491	-4.529	-4.565	-4.601	-4.638	-4.675	-4.710	-4.746	-4.782	-4.816	-4.851	-4.886	-4.921	-4.954	-4.989	-5.021	-5.055	-5.088	-5.120	-5.152	-5.184	-5.216	-5.246	-5.278	-5.308	-5.338	-5.369	-5.398	-5.426	-5.455	-5.484	-5.512	-5.541	-5.569	-5.596	-5.624	-5.650	-5.678	-5.705	-5.731	-5.758	-5.784	-5.810	-5.836	-5.861	-5.886	-5.911	-5.938	-5.962	-5.986	-6.011	-6.035	-6.059	-6.082	-6.106	-6.130	-6.152	-6.176	-6.199	-6.220	-6.241	-6.262	-6.285	-6.305	-6.325	-6.345	-6.364	-6.382	-6.401	-6.419	-6.435	-6.451	-6.468	-6.482	-6.496	-6.509	-6.521	-6.534	-6.544	-6.554	-6.562	-6.570	-6.578	-6.584	-6.588	-6.590	-6.592	-6.592	-6.592	-6.591	-6.588	-6.582	-6.578	-6.569	-6.561	-6.551	-6.540	-6.528	-6.512	-6.498	-6.481	-6.462	-6.442	-6.421	-6.399	-6.375	-6.350	-6.324	-6.298	-6.268	-6.238	-6.206	-6.174	-6.140	-6.105	-6.070	-6.032	-5.995	-5.956	-5.918	-5.878	-5.835	-5.792	-5.750	-5.708	-5.662	-5.618	-5.572	-5.526	-5.480	-5.434	-5.385	-5.338	-5.289	-5.240	-5.191	-5.141	-5.091	-5.040	-4.990	-4.938	-4.886	-4.834	-4.781	-4.729	-4.675	-4.620	-4.566	-4.511	-4.455	-4.399	-4.342	-4.285	-4.228	-4.169	-4.110	-4.049	-3.989	-3.928	-3.865	-3.801	-3.738	-3.672	-3.605	-3.539	-3.471	-3.402	-3.331	-3.261	-3.188	-3.115	-3.039	-2.964	-2.886	-2.809	-2.729	-2.649	-2.566	-2.484	-2.400	-2.315	-2.228	-2.141	-2.051	-1.962	-1.871	-1.780	-1.688	-1.594	-1.499	-1.404	-1.308	-1.210	-1.114	-1.015	-0.916	-0.816	-0.718	-0.616	-0.516	-0.416	-0.315	-0.214	-0.112	-0.011	0.089	0.190	0.291	0.391	0.491	0.590	0.689	0.789	0.886	0.984	1.081	1.178	1.272	1.366	1.460	1.552	1.644	1.735	1.824	1.914	2.001	2.088	2.172	2.258	2.340	2.421	2.502	2.582	2.660	2.738	2.814	2.888	2.961	3.035	3.106	3.176	3.246	3.314	3.381	3.448	3.514	3.579	3.642	3.705	3.766	3.828	3.889	3.948	4.006	4.064	4.122	4.179	4.235	4.291	4.346	4.401	4.456	4.511	4.564	4.618	4.671	4.724	4.776	4.829	4.881	4.932	4.985	5.038	5.089	5.140	5.191	5.242	5.294	5.346	5.398	5.448	5.499	5.551	5.602	5.654	5.705	5.756	5.806	5.859	5.910	5.960	6.011	6.062	6.112	6.164	6.215	6.265	6.314	6.365	6.414	6.464	6.512	6.560	6.609	6.656	6.704	6.750	6.796	6.841	6.885	6.929	6.972	7.014	7.055	7.095	7.135	7.174	7.210	7.246	7.281	7.314	7.346	7.376	7.406	7.434	7.460	7.484	7.506	7.528	7.549	7.565	7.582	7.595	7.609	7.619	7.628	7.635	7.639	7.642	7.644	7.644	7.640	7.636	7.629	7.621	7.612	7.600	7.586	7.571	7.554	7.536	7.515	7.492	7.469	7.445	7.419	7.391	7.362	7.332	7.301	7.269	7.234	7.200	7.165	7.129	7.091	7.054	7.015	6.975	6.935	6.895	6.852	6.812	6.770	6.728	6.684	6.641	6.598	6.555	6.511	6.468	6.424	6.379	6.335	6.291	6.245	6.201	6.155	6.111	6.065	6.020	5.975	5.930	5.884	5.838	5.792	5.746	5.700	5.655	5.609	5.561	5.515	5.468	5.421	5.374	5.326	5.279	5.231	5.184	5.136	5.089	5.041	4.992	4.944	4.896	4.848	4.800	4.751	4.702	4.655	4.606	4.559	4.511	4.462	4.416	4.368	4.320	4.274	4.228	4.180	4.135	4.089	4.044	3.999	3.954	3.910	3.866	3.822	3.780	3.738	3.696	3.655	3.614	3.574	3.534	3.494	3.456	3.418	3.380	3.342	3.305	3.269	3.234	3.196	3.161	3.125	3.091	3.056	3.022	2.986	2.952	2.919	2.885	2.850	2.816	2.781	2.746	2.714	2.679	2.642	2.608	2.572	2.538	2.501	2.465	2.428	2.390	2.352	2.315	2.275	2.235	2.196	2.156	2.115	2.074	2.031	1.989	1.945	1.901	1.859	1.812	1.768	1.721	1.676	1.630	1.581	1.534	1.486	1.438	1.389	1.340	1.290	1.240	1.191	1.140	1.090	1.039	0.988	0.939	0.888	0.838	0.786	0.736	0.686	0.636	0.586	0.538	0.488	0.439	0.391	0.342	0.296	0.250	0.204	0.158	0.115	0.070	0.028	-0.014	-0.054	-0.095	-0.134	-0.171	-0.208	-0.244	-0.278	-0.311	-0.344	-0.375	-0.404	-0.432	-0.460	-0.486	-0.510	-0.534	-0.556	-0.578	-0.596	-0.614	-0.631	-0.646	-0.660	-0.674	-0.686	-0.698	-0.706	-0.714	-0.721	-0.728	-0.732	-0.738	-0.740	-0.742	-0.745	-0.745	-0.746	-0.746	-0.746	-0.744	-0.742	-0.740	-0.738	-0.735	-0.731	-0.730	-0.726	-0.722	-0.720	-0.718	-0.715	-0.714	-0.710	-0.709	-0.708	-0.708	-0.706	-0.708	-0.709	-0.710	-0.711	-0.714	-0.716	-0.719	-0.724	-0.729	-0.734	-0.740	-0.746	-0.754	-0.761	-0.769	-0.778	-0.786	-0.796	-0.805	-0.814	-0.825	-0.835	-0.845	-0.855	-0.865	-0.875	-0.885	-0.895	-0.905	-0.914	-0.922	-0.931	-0.940	-0.946	-0.954	-0.959	-0.965	-0.970	-0.972	-0.976	-0.978	-0.979	-0.979	-0.978	-0.976	-0.972	-0.968	-0.961	-0.955	-0.949	-0.940	-0.930	-0.919	-0.906	-0.894	-0.879	-0.864	-0.848	-0.830	-0.812	-0.794	-0.774	-0.754	-0.732	-0.710	-0.688	-0.664	-0.640	-0.616	-0.591	-0.566	-0.542	-0.518	-0.491	-0.466	-0.440	-0.415	-0.389	-0.365	-0.340	-0.315	-0.290	-0.268	-0.244	-0.220	-0.196	-0.175	-0.154	-0.134	-0.114	-0.092	-0.075	-0.056	-0.039	-0.022	-0.006	0.009	0.024	0.038	0.051	0.064	0.076	0.088	0.099	0.109	0.118	0.128	0.135	0.144	0.151	0.159	0.165	0.172	0.178	0.184	0.189	0.195	0.200	0.205	0.210	0.215	0.220	0.225	0.229	0.235	0.240	0.244	0.249	0.255	0.260	0.265	0.270	0.278	0.282	0.289	0.295	0.302	0.309	0.316	0.324	0.331	0.338	0.345	0.354	0.361	0.369	0.376	0.385	0.391	0.399	0.408	0.415	0.422	0.430	0.436	0.444	0.451	0.458	0.464	0.469	0.475	0.480	0.485	0.489	0.494	0.496	0.501	0.504	0.505	0.506	0.507	0.509	0.507	0.507	0.505	0.504	0.500	0.496	0.494	0.489	0.484	0.478	0.471	0.465	0.456	0.449	0.440	0.430	0.421	0.410	0.399	0.386	0.375	0.361	0.349	0.336	0.322	0.308	0.294	0.279	0.262	0.248	0.231	0.216	0.200	0.182	0.166	0.149	0.131	0.115	0.098	0.080	0.062	0.045	0.026	0.010	-0.009	-0.026	-0.044	-0.061	-0.079	-0.098	-0.114	-0.132	-0.149	-0.168	-0.184	-0.201	-0.219	-0.235	-0.252	-0.269	-0.286	-0.302	-0.319	-0.335	-0.352	-0.368	-0.385	-0.401	-0.418	-0.432	-0.449	-0.465	-0.480	-0.496	-0.511	-0.526	-0.542	-0.558	-0.574	-0.590	-0.605	-0.621	-0.636	-0.652	-0.668	-0.685	-0.700	-0.718	-0.734	-0.750	-0.768	-0.784	-0.801	-0.819	-0.838	-0.855	-0.872	-0.891	-0.910	-0.929	-0.948	-0.969	-0.989	-1.009	-1.030	-1.051	-1.072	-1.095	-1.118	-1.141	-1.164	-1.188	-1.211	-1.236	-1.261	-1.286	-1.312	-1.338	-1.365	-1.391	-1.419	-1.446	-1.474	-1.502	-1.531	-1.560	-1.589	-1.618	-1.646	-1.675	-1.704	-1.734	-1.762	-1.792	-1.822	-1.851	-1.880	-1.909	-1.938	-1.968	-1.996	-2.024	-2.052	-2.079	-2.106	-2.134	-2.160	-2.185	-2.211	-2.236	-2.261	-2.285	-2.309	-2.331	-2.352	-2.375	-2.395	-2.416	-2.435	-2.455	-2.472	-2.490	-2.506	-2.522	-2.538	-2.554	-2.568	-2.580	-2.592	-2.605	-2.616	-2.626	-2.636	-2.646	-2.655	-2.662	-2.671	-2.678	-2.685	-2.690	-2.696	-2.700	-2.706	-2.710	-2.712	-2.716	-2.719	-2.721	-2.724	-2.725	-2.726	-2.728	-2.729	-2.729	-2.730	-2.730	-2.730	-2.730	-2.730	-2.729	-2.729	-2.729	-2.728	-2.728	-2.725	-2.725	-2.724	-2.722	-2.722	-2.721	-2.721	-2.720	-2.720	-2.720	-2.720	-2.720	-2.720	-2.721	-2.721	-2.722	-2.724	-2.725	-2.728	-2.730	-2.732	-2.735	-2.739	-2.742	-2.746	-2.750	-2.756	-2.760	-2.766	-2.772	-2.780	-2.786	-2.794	-2.802	-2.811	-2.820	-2.831	-2.840	-2.851	-2.862	-2.872	-2.885	-2.896	-2.909	-2.921	-2.936	-2.949	-2.961	-2.975	-2.989	-3.002	-3.016	-3.029	-3.042	-3.056	-3.069	-3.081	-3.095	-3.106	-3.118	-3.129	-3.140	-3.151	-3.160	-3.169	-3.178	-3.184	-3.191	-3.198	-3.202	-3.206	-3.209	-3.211	-3.214	-3.214	-3.212	-3.211	-3.210	-3.206	-3.202	-3.196	-3.190	-3.182	-3.175	-3.165	-3.155	-3.144	-3.132	-3.120	-3.106	-3.092	-3.078	-3.062	-3.046	-3.029	-3.012	-2.995	-2.976	-2.958	-2.939	-2.919	-2.899	-2.879	-2.859	-2.838	-2.818	-2.796	-2.775	-2.755	-2.734	-2.712	-2.691	-2.671	-2.650	-2.630	-2.609	-2.588	-2.568	-2.548	-2.528	-2.508	-2.488	-2.468	-2.449	-2.430	-2.411	-2.392	-2.374	-2.356	-2.338	-2.320	-2.304	-2.285	-2.269	-2.251	-2.235	-2.218	-2.201	-2.186	-2.169	-2.154	-2.138	-2.122	-2.108	-2.092	-2.078	-2.064	-2.049	-2.034	-2.020	-2.005	-1.991	-1.978	-1.964	-1.950	-1.935	-1.921	-1.908	-1.894	-1.880	-1.866	-1.852	-1.839	-1.825	-1.811	-1.798	-1.784	-1.769	-1.755	-1.740	-1.726	-1.710	-1.696	-1.680	-1.665	-1.649	-1.632	-1.616	-1.600	-1.584	-1.565	-1.549	-1.530	-1.511	-1.494	-1.475	-1.454	-1.435	-1.415	-1.394	-1.371	-1.350	-1.328	-1.306	-1.284	-1.259	-1.236	-1.212	-1.188	-1.162	-1.138	-1.112	-1.086	-1.060	-1.034	-1.006	-0.981	-0.954	-0.928	-0.900	-0.871	-0.845	-0.818	-0.791	-0.764	-0.736	-0.709	-0.682	-0.656	-0.630	-0.604	-0.578	-0.551	-0.528	-0.501	-0.478	-0.454	-0.430	-0.406	-0.385	-0.362	-0.341	-0.320	-0.300	-0.280	-0.262	-0.245	-0.226	-0.209	-0.194	-0.179	-0.164	-0.150	-0.136	-0.124	-0.112	-0.102	-0.091	-0.082	-0.075	-0.068	-0.060	-0.054	-0.048	-0.044	-0.039	-0.036	-0.032	-0.031	-0.030	-0.029	-0.029	-0.029	-0.029	-0.030	-0.032	-0.034	-0.038	-0.041	-0.044	-0.048	-0.051	-0.056	-0.061	-0.066	-0.071	-0.076	-0.082	-0.089	-0.095	-0.101	-0.108	-0.114	-0.120	-0.125	-0.132	-0.139	-0.144	-0.150	-0.156	-0.162	-0.169	-0.174	-0.179	-0.185	-0.190	-0.196	-0.201	-0.206	-0.210	-0.214	-0.219	-0.222	-0.225	-0.230	-0.232	-0.236	-0.239	-0.242	-0.245	-0.248	-0.250	-0.252	-0.255	-0.258	-0.260	-0.262	-0.265	-0.268	-0.269	-0.271	-0.272	-0.275	-0.278	-0.280	-0.281	-0.284	-0.286	-0.288	-0.291	-0.292	-0.294	-0.298	-0.299	-0.301	-0.304	-0.306	-0.308	-0.310	-0.312	-0.316	-0.318	-0.320	-0.322	-0.325	-0.326	-0.329	-0.330	-0.332	-0.334	-0.336	-0.338	-0.339	-0.341	-0.341	-0.342	-0.344	-0.345	-0.345	-0.346	-0.346	-0.346	-0.346	-0.348	-0.346	-0.346	-0.346	-0.346	-0.346	-0.346	-0.344	-0.345	-0.344	-0.344	-0.342	-0.341	-0.341	-0.341	-0.340	-0.340	-0.340	-0.340	-0.340	-0.341	-0.340	-0.341	-0.342	-0.344	-0.345	-0.346	-0.349	-0.350	-0.354	-0.356	-0.360	-0.362	-0.366	-0.370	-0.374	-0.378	-0.382	-0.389	-0.394	-0.399	-0.405	-0.411	-0.418	-0.425	-0.431	-0.439	-0.446	-0.452	-0.461	-0.468	-0.475	-0.484	-0.491	-0.500	-0.506	-0.515	-0.524	-0.531	-0.539	-0.546	-0.555	-0.562	-0.570	-0.578	-0.585	-0.592	-0.599	-0.606	-0.614	-0.619	-0.625	-0.631	-0.639	-0.645	-0.650	-0.656	-0.661	-0.668	-0.672	-0.678	-0.684	-0.689	-0.695	-0.700	-0.706	-0.711	-0.716	-0.721	-0.728	-0.734	-0.740	-0.746	-0.754	-0.761	-0.769	-0.776	-0.784	-0.792	-0.802	-0.811	-0.821	-0.832	-0.844	-0.855	-0.868	-0.880	-0.894	-0.908	-0.922	-0.938	-0.952	-0.970	-0.986	-1.004	-1.021	-1.040	-1.061	-1.080	-1.100	-1.121	-1.142	-1.165	-1.186	-1.209	-1.232	-1.255	-1.279	-1.302	-1.326	-1.349	-1.374	-1.398	-1.420	-1.444	-1.469	-1.491	-1.515	-1.538	-1.560	-1.582	-1.604	-1.625	-1.646	-1.666	-1.685	-1.704	-1.722	-1.739	-1.756	-1.772	-1.789	-1.804	-1.818	-1.830	-1.842	-1.854	-1.864	-1.874	-1.882	-1.891	-1.898	-1.905	-1.910	-1.915	-1.919	-1.922	-1.925	-1.928	-1.930	-1.931	-1.931	-1.931	-1.931	-1.930	-1.929	-1.928	-1.925	-1.924	-1.922	-1.920	-1.918	-1.915	-1.912	-1.910	-1.909	-1.905	-1.904	-1.901	-1.900	-1.899	-1.898	-1.896	-1.896	-1.898	-1.896	-1.898	-1.899	-1.900	-1.902	-1.904	-1.908	-1.910	-1.912	-1.918	-1.921	-1.926	-1.931	-1.938	-1.942	-1.949	-1.956	-1.962	-1.970	-1.978	-1.985	-1.992	-2.001	-2.009	-2.018	-2.026	-2.034	-2.044	-2.052	-2.061	-2.070	-2.079	-2.088	-2.096	-2.105	-2.112	-2.120	-2.129	-2.136	-2.144	-2.151	-2.159	-2.165	-2.171	-2.178	-2.182	-2.188	-2.194	-2.199	-2.202	-2.206	-2.210	-2.212	-2.216	-2.219	-2.221	-2.224	-2.225	-2.226	-2.228	-2.230	-2.230	-2.230	-2.231	-2.231	-2.231	-2.231	-2.231	-2.231	-2.230	-2.229	-2.228	-2.228	-2.228	-2.226	-2.225	-2.225	-2.224	-2.222	-2.222	-2.221	-2.221	-2.220	-2.219	-2.220	-2.220	-2.220	-2.219	-2.219	-2.219	-2.220	-2.220	-2.221	-2.222	-2.222	-2.224	-2.225	-2.226	-2.229	-2.229	-2.230	-2.234	-2.235	-2.236	-2.239	-2.241	-2.242	-2.246	-2.248	-2.250	-2.251	-2.254	-2.256	-2.258	-2.260	-2.261	-2.264	-2.265	-2.266	-2.268	-2.269	-2.269	-2.270	-2.270	-2.270	-2.271	-2.270	-2.270	-2.270	-2.269	-2.266	-2.265	-2.264	-2.261	-2.258	-2.256	-2.252	-2.250	-2.245	-2.242	-2.238	-2.232	-2.229	-2.224	-2.219	-2.214	-2.208	-2.201	-2.195	-2.189	-2.182	-2.175	-2.168	-2.161	-2.154	-2.146	-2.139	-2.131	-2.122	-2.115	-2.108	-2.099	-2.092	-2.084	-2.076	-2.068	-2.060	-2.051	-2.044	-2.036	-2.029	-2.021	-2.014	-2.005	-1.999	-1.991	-1.984	-1.978	-1.970	-1.962	-1.958	-1.950	-1.944	-1.938	-1.931	-1.926	-1.919	-1.914	-1.908	-1.904	-1.898	-1.892	-1.889	-1.882	-1.879	-1.874	-1.869	-1.865	-1.861	-1.856	-1.852	-1.849	-1.845	-1.841	-1.838	-1.835	-1.831	-1.828	-1.826	-1.822	-1.819	-1.816	-1.814	-1.810	-1.808	-1.806	-1.804	-1.801	-1.798	-1.796	-1.794	-1.791	-1.790	-1.788	-1.785	-1.782	-1.781	-1.779	-1.776	-1.775	-1.772	-1.770	-1.769	-1.765	-1.762	-1.760	-1.758	-1.755	-1.752	-1.748	-1.745	-1.741	-1.738	-1.734	-1.730	-1.725	-1.721	-1.716	-1.711	-1.705	-1.700	-1.695	-1.689	-1.682	-1.676	-1.670	-1.662	-1.655	-1.649	-1.641	-1.632	-1.625	-1.616	-1.606	-1.598	-1.588	-1.579	-1.569	-1.560	-1.550	-1.540	-1.529	-1.519	-1.508	-1.498	-1.486	-1.475	-1.464	-1.454	-1.442	-1.432	-1.421	-1.411	-1.400	-1.389	-1.379	-1.368	-1.359	-1.349	-1.339	-1.330	-1.320	-1.311	-1.302	-1.294	-1.286	-1.279	-1.271	-1.264	-1.258	-1.250	-1.244	-1.239	-1.232	-1.228	-1.224	-1.218	-1.214	-1.210	-1.206	-1.202	-1.199	-1.195	-1.192	-1.189	-1.188	-1.185	-1.182	-1.180	-1.178	-1.175	-1.174	-1.171	-1.169	-1.168	-1.165	-1.162	-1.160	-1.158	-1.155	-1.152	-1.149	-1.145	-1.141	-1.136	-1.132	-1.128	-1.122	-1.118	-1.112	-1.105	-1.099	-1.091	-1.085	-1.078	-1.068	-1.060	-1.050	-1.041	-1.032	-1.021	-1.011	-1.001	-0.990	-0.979	-0.966	-0.954	-0.942	-0.930	-0.918	-0.905	-0.890	-0.879	-0.865	-0.851	-0.838	-0.825	-0.811	-0.799	-0.785	-0.772	-0.760	-0.746	-0.734	-0.722	-0.710	-0.699	-0.688	-0.678	-0.666	-0.656	-0.646	-0.638	-0.628	-0.620	-0.611	-0.605	-0.598	-0.590	-0.585	-0.579	-0.574	-0.569	-0.565	-0.561	-0.558	-0.554	-0.551	-0.549	-0.548	-0.545	-0.544	-0.541	-0.540	-0.539	-0.538	-0.538	-0.536	-0.535	-0.534	-0.532	-0.531	-0.530	-0.528	-0.526	-0.524	-0.521	-0.519	-0.516	-0.512	-0.509	-0.505	-0.499	-0.495	-0.489	-0.482	-0.475	-0.469	-0.460	-0.452	-0.444	-0.435	-0.425	-0.416	-0.405	-0.394	-0.382	-0.370	-0.359	-0.346	-0.334	-0.320	-0.306	-0.292	-0.279	-0.264	-0.250	-0.235	-0.221	-0.208	-0.191	-0.178	-0.162	-0.149	-0.135	-0.121	-0.108	-0.094	-0.079	-0.066	-0.054	-0.041	-0.029	-0.016	-0.005	0.006	0.016	0.028	0.036	0.045	0.054	0.062	0.070	0.078	0.084	0.090	0.096	0.102	0.108	0.111	0.116	0.119	0.122	0.125	0.129	0.131	0.134	0.135	0.136	0.138	0.139	0.139	0.140	0.140	0.139	0.140	0.139	0.139	0.139	0.138	0.136	0.136	0.134	0.132	0.131	0.130	0.129	0.128	0.125	0.125	0.122	0.120	0.118	0.115	0.114	0.111	0.109	0.106	0.104	0.101	0.098	0.095	0.091	0.088	0.082	0.080	0.075	0.070	0.065	0.061	0.055	0.050	0.042	0.038	0.030	0.024	0.016	0.009	0.000	-0.008	-0.018	-0.026	-0.035	-0.045	-0.055	-0.066	-0.076	-0.089	-0.099	-0.111	-0.124	-0.136	-0.148	-0.161	-0.175	-0.188	-0.202	-0.215	-0.229	-0.242	-0.258	-0.271	-0.286	-0.300	-0.314	-0.329	-0.342	-0.356	-0.371	-0.385	-0.400	-0.412	-0.428	-0.440	-0.455	-0.469	-0.481	-0.494	-0.507	-0.519	-0.531	-0.542	-0.555	-0.566	-0.578	-0.588	-0.599	-0.609	-0.618	-0.628	-0.636	-0.646	-0.655	-0.664	-0.671	-0.680	-0.688	-0.695	-0.701	-0.709	-0.715	-0.722	-0.728	-0.734	-0.740	-0.745	-0.751	-0.758	-0.761	-0.766	-0.771	-0.776	-0.780	-0.785	-0.789	-0.792	-0.796	-0.800	-0.804	-0.808	-0.811	-0.814	-0.818	-0.820	-0.822	-0.825	-0.828	-0.830	-0.832	-0.835	-0.836	-0.839	-0.840	-0.841	-0.841	-0.842	-0.844	-0.845	-0.845	-0.845	-0.845	-0.845	-0.845	-0.844	-0.842	-0.841	-0.840	-0.839	-0.838	-0.835	-0.832	-0.831	-0.829	-0.826	-0.824	-0.822	-0.819	-0.816	-0.814	-0.811	-0.808	-0.805	-0.802	-0.799	-0.795	-0.794	-0.790	-0.788	-0.784	-0.781	-0.779	-0.776	-0.772	-0.770	-0.768	-0.765	-0.762	-0.761	-0.760	-0.758	-0.756	-0.754	-0.754	-0.751	-0.751	-0.751	-0.750	-0.750	-0.750	-0.751	-0.750	-0.751	-0.751	-0.752	-0.754	-0.755	-0.756	-0.758	-0.759	-0.761	-0.764	-0.765	-0.768	-0.770	-0.772	-0.775	-0.778	-0.781	-0.784	-0.786	-0.790	-0.792	-0.795	-0.800	-0.802	-0.805	-0.810	-0.812	-0.816	-0.820	-0.824	-0.828	-0.831	-0.835	-0.839	-0.841	-0.846	-0.849	-0.854	-0.858	-0.861	-0.865	-0.870	-0.874	-0.879	-0.884	-0.888	-0.892	-0.899	-0.904	-0.909	-0.914	-0.920	-0.925	-0.931	-0.936	-0.942	-0.949	-0.955	-0.960	-0.968	-0.975	-0.981	-0.988	-0.995	-1.001	-1.008	-1.015	-1.021	-1.029	-1.036	-1.042	-1.050	-1.058	-1.064	-1.070	-1.078	-1.084	-1.090	-1.096	-1.101	-1.108	-1.112	-1.118	-1.121	-1.126	-1.129	-1.132	-1.135	-1.138	-1.139	-1.140	-1.141	-1.141	-1.140	-1.139	-1.136	-1.135	-1.131	-1.126	-1.122	-1.118	-1.111	-1.104	-1.096	-1.088	-1.079	-1.070	-1.060	-1.049	-1.038	-1.024	-1.012	-0.999	-0.985	-0.970	-0.955	-0.939	-0.924	-0.908	-0.890	-0.874	-0.856	-0.839	-0.821	-0.802	-0.784	-0.766	-0.748	-0.729	-0.710	-0.691	-0.671	-0.654	-0.634	-0.615	-0.596	-0.578	-0.559	-0.540	-0.521	-0.502	-0.485	-0.466	-0.448	-0.430	-0.411	-0.394	-0.375	-0.358	-0.341	-0.324	-0.305	-0.288	-0.270	-0.254	-0.235	-0.219	-0.201	-0.184	-0.166	-0.149	-0.131	-0.115	-0.096	-0.079	-0.060	-0.042	-0.025	-0.006	0.011	0.030	0.048	0.066	0.085	0.104	0.122	0.141	0.160	0.179	0.196	0.216	0.234	0.252	0.271	0.288	0.306	0.324	0.341	0.359	0.376	0.392	0.409	0.425	0.439	0.455	0.470	0.484	0.496	0.510	0.522	0.532	0.544	0.554	0.564	0.572	0.581	0.588	0.596	0.601	0.608	0.611	0.616	0.620	0.621	0.624	0.625	0.625	0.624	0.625	0.622	0.621	0.618	0.614	0.610	0.605	0.601	0.594	0.589	0.582	0.575	0.569	0.561	0.552	0.545	0.535	0.528	0.518	0.507	0.499	0.489	0.479	0.468	0.459	0.449	0.439	0.428	0.418	0.408	0.398	0.388	0.376	0.368	0.358	0.348	0.339	0.329	0.321	0.312	0.304	0.296	100.000	5.000	2.000	1.000	4.000	0.000	0.000	0.000	0.000	0.000	0.000	0.000	0.000	0.000	0.000	0.000	0.000	0.000	2.446	2.354	2.262	2.171	2.081	1.992	1.905	1.819	1.732	1.648	1.565	1.481	1.401	1.321	1.242	1.165	1.089	1.014	0.941	0.870	0.799	0.729	0.660	0.592	0.526	0.461	0.398	0.335	0.272	0.211	0.152	0.092	0.035	-0.024	-0.080	-0.136	-0.191	-0.248	-0.302	-0.356	-0.410	-0.464	-0.518	-0.571	-0.625	-0.678	-0.731	-0.784	-0.838	-0.892	-0.946	-1.001	-1.058	-1.112	-1.169	-1.226	-1.285	-1.342	-1.401	-1.462	-1.522	-1.585	-1.649	-1.711	-1.776	-1.842	-1.909	-1.978	-2.045	-2.115	-2.185	-2.256	-2.329	-2.404	-2.476	-2.551	-2.629	-2.706	-2.784	-2.861	-2.941	-3.021	-3.101	-3.181	-3.264	-3.345	-3.428	-3.510	-3.592	-3.676	-3.759	-3.841	-3.925	-4.008	-4.091	-4.174	-4.255	-4.338	-4.418	-4.498	-4.578	-4.658	-4.736	-4.814	-4.891	-4.966	-5.041	-5.114	-5.188	-5.258	-5.328	-5.396	-5.462	-5.529	-5.592	-5.656	-5.716	-5.778	-5.835	-5.891	-5.946	-6.000	-6.051	-6.101	-6.149	-6.195	-6.239	-6.282	-6.324	-6.362	-6.400	-6.436	-6.471	-6.504	-6.535	-6.565	-6.592	-6.619	-6.644	-6.666	-6.688	-6.708	-6.728	-6.745	-6.761	-6.776	-6.790	-6.804	-6.815	-6.825	-6.834	-6.842	-6.850	-6.858	-6.862	-6.869	-6.872	-6.878	-6.879	-6.881	-6.885	-6.885	-6.888	-6.889	-6.889	-6.890	-6.890	-6.890	-6.891	-6.891	-6.891	-6.892	-6.891	-6.892	-6.895	-6.895	-6.896	-6.898	-6.901	-6.902	-6.906	-6.910	-6.912	-6.916	-6.922	-6.926	-6.931	-6.938	-6.945	-6.951	-6.959	-6.966	-6.974	-6.982	-6.991	-7.000	-7.010	-7.020	-7.030	-7.040	-7.050	-7.060	-7.070	-7.081	-7.091	-7.101	-7.111	-7.121	-7.130	-7.140	-7.149	-7.156	-7.165	-7.172	-7.180	-7.185	-7.191	-7.196	-7.200	-7.202	-7.206	-7.208	-7.209	-7.208	-7.206	-7.204	-7.200	-7.196	-7.190	-7.184	-7.175	-7.166	-7.156	-7.145	-7.132	-7.119	-7.105	-7.089	-7.071	-7.055	-7.036	-7.016	-6.994	-6.972	-6.950	-6.925	-6.901	-6.876	-6.850	-6.824	-6.795	-6.768	-6.739	-6.710	-6.679	-6.649	-6.619	-6.588	-6.556	-6.525	-6.492	-6.460	-6.428	-6.395	-6.364	-6.331	-6.299	-6.266	-6.234	-6.202	-6.170	-6.138	-6.106	-6.074	-6.044	-6.011	-5.981	-5.951	-5.921	-5.891	-5.862	-5.834	-5.806	-5.778	-5.750	-5.724	-5.698	-5.671	-5.645	-5.619	-5.595	-5.570	-5.546	-5.524	-5.501	-5.479	-5.458	-5.435	-5.415	-5.394	-5.375	-5.355	-5.336	-5.319	-5.300	-5.284	-5.266	-5.250	-5.235	-5.220	-5.204	-5.189	-5.175	-5.161	-5.148	-5.134	-5.120	-5.109	-5.095	-5.084	-5.072	-5.061	-5.050	-5.039	-5.028	-5.018	-5.006	-4.998	-4.986	-4.976	-4.968	-4.959	-4.949	-4.940	-4.931	-4.922	-4.914	-4.905	-4.896	-4.888	-4.879	-4.871	-4.864	-4.854	-4.846	-4.839	-4.831	-4.824	-4.815	-4.808	-4.801	-4.794	-4.788	-4.781	-4.775	-4.768	-4.762	-4.758	-4.750	-4.745	-4.739	-4.735	-4.730	-4.725	-4.721	-4.716	-4.712	-4.708	-4.705	-4.701	-4.699	-4.696	-4.692	-4.690	-4.688	-4.685	-4.684	-4.681	-4.679	-4.679	-4.676	-4.675	-4.674	-4.672	-4.671	-4.671	-4.670	-4.669	-4.668	-4.668	-4.666	-4.665	-4.665	-4.664	-4.662	-4.661	-4.660	-4.659	-4.658	-4.655	-4.655	-4.652	-4.650	-4.649	-4.646	-4.645	-4.642	-4.639	-4.636	-4.634	-4.631	-4.630	-4.626	-4.624	-4.621	-4.619	-4.616	-4.612	-4.610	-4.608	-4.604	-4.601	-4.598	-4.595	-4.592	-4.590	-4.588	-4.586	-4.584	-4.582	-4.581	-4.579	-4.578	-4.578	-4.576	-4.576	-4.576	-4.578	-4.578	-4.579	-4.580	-4.581	-4.584	-4.586	-4.589	-4.592	-4.596	-4.600	-4.605	-4.610	-4.615	-4.620	-4.626	-4.631	-4.638	-4.646	-4.652	-4.661	-4.669	-4.678	-4.686	-4.695	-4.705	-4.715	-4.725	-4.735	-4.746	-4.756	-4.768	-4.779	-4.791	-4.802	-4.815	-4.826	-4.838	-4.851	-4.862	-4.876	-4.889	-4.902	-4.915	-4.928	-4.941	-4.954	-4.968	-4.980	-4.992	-5.006	-5.020	-5.032	-5.046	-5.059	-5.072	-5.085	-5.098	-5.111	-5.124	-5.138	-5.150	-5.162	-5.175	-5.188	-5.201	-5.214	-5.225	-5.238	-5.250	-5.260	-5.272	-5.284	-5.295	-5.305	-5.316	-5.326	-5.336	-5.346	-5.356	-5.365	-5.375	-5.382	-5.391	-5.399	-5.406	-5.414	-5.421	-5.428	-5.434	-5.438	-5.442	-5.448	-5.451	-5.455	-5.459	-5.461	-5.464	-5.464	-5.466	-5.466	-5.466	-5.465	-5.465	-5.462	-5.461	-5.459	-5.456	-5.454	-5.449	-5.445	-5.441	-5.436	-5.431	-5.426	-5.420	-5.415	-5.409	-5.402	-5.396	-5.391	-5.385	-5.379	-5.372	-5.366	-5.361	-5.356	-5.351	-5.346	-5.342	-5.339	-5.335	-5.332	-5.331	-5.331	-5.330	-5.330	-5.332	-5.335	-5.338	-5.342	-5.348	-5.352	-5.361	-5.369	-5.378	-5.389	-5.401	-5.415	-5.429	-5.444	-5.460	-5.479	-5.499	-5.519	-5.539	-5.561	-5.586	-5.610	-5.636	-5.662	-5.691	-5.720	-5.750	-5.780	-5.810	-5.842	-5.874	-5.906	-5.939	-5.972	-6.006	-6.039	-6.072	-6.106	-6.140	-6.172	-6.205	-6.236	-6.270	-6.301	-6.330	-6.360	-6.389	-6.416	-6.444	-6.469	-6.494	-6.516	-6.538	-6.558	-6.578	-6.595	-6.610	-6.624	-6.638	-6.648	-6.656	-6.664	-6.670	-6.674	-6.675	-6.676	-6.674	-6.671	-6.665	-6.659	-6.650	-6.639	-6.628	-6.614	-6.598	-6.581	-6.562	-6.542	-6.521	-6.499	-6.475	-6.450	-6.422	-6.395	-6.365	-6.338	-6.305	-6.274	-6.242	-6.209	-6.176	-6.141	-6.108	-6.072	-6.038	-6.001	-5.966	-5.931	-5.895	-5.860	-5.825	-5.790	-5.756	-5.721	-5.688	-5.656	-5.622	-5.592	-5.560	-5.530	-5.501	-5.472	-5.444	-5.418	-5.392	-5.368	-5.344	-5.322	-5.300	-5.281	-5.261	-5.244	-5.226	-5.211	-5.198	-5.184	-5.171	-5.160	-5.150	-5.141	-5.134	-5.126	-5.121	-5.115	-5.111	-5.108	-5.105	-5.102	-5.101	-5.100	-5.100	-5.099	-5.100	-5.099	-5.100	-5.100	-5.100	-5.100	-5.101	-5.100	-5.100	-5.099	-5.099	-5.096	-5.094	-5.090	-5.086	-5.080	-5.075	-5.068	-5.060	-5.049	-5.040	-5.028	-5.015	-5.000	-4.985	-4.968	-4.949	-4.929	-4.908	-4.884	-4.860	-4.835	-4.806	-4.779	-4.748	-4.716	-4.682	-4.648	-4.611	-4.574	-4.536	-4.496	-4.455	-4.412	-4.370	-4.325	-4.280	-4.234	-4.188	-4.139	-4.090	-4.043	-3.992	-3.944	-3.892	-3.842	-3.791	-3.741	-3.691	-3.640	-3.591	-3.540	-3.491	-3.441	-3.394	-3.345	-3.298	-3.251	-3.205	-3.161	-3.116	-3.075	-3.032	-2.992	-2.954	-2.916	-2.879	-2.845	-2.811	-2.779	-2.748	-2.719	-2.692	-2.668	-2.642	-2.621	-2.600	-2.581	-2.565	-2.550	-2.538	-2.525	-2.515	-2.508	-2.501	-2.496	-2.494	-2.492	-2.491	-2.494	-2.498	-2.501	-2.508	-2.515	-2.524	-2.534	-2.546	-2.559	-2.571	-2.585	-2.601	-2.616	-2.635	-2.651	-2.669	-2.689	-2.706	-2.726	-2.746	-2.765	-2.785	-2.805	-2.824	-2.842	-2.862	-2.881	-2.899	-2.916	-2.934	-2.950	-2.965	-2.980	-2.994	-3.008	-3.018	-3.030	-3.040	-3.048	-3.055	-3.062	-3.068	-3.072	-3.075	-3.076	-3.076	-3.076	-3.072	-3.071	-3.065	-3.060	-3.052	-3.045	-3.035	-3.024	-3.012	-3.001	-2.988	-2.972	-2.959	-2.942	-2.925	-2.908	-2.889	-2.870	-2.850	-2.830	-2.809	-2.788	-2.766	-2.745	-2.721	-2.700	-2.678	-2.655	-2.632	-2.609	-2.586	-2.564	-2.541	-2.519	-2.498	-2.476	-2.455	-2.434	-2.412	-2.392	-2.372	-2.354	-2.335	-2.318	-2.300	-2.284	-2.266	-2.251	-2.235	-2.221	-2.208	-2.195	-2.182	-2.171	-2.160	-2.150	-2.140	-2.131	-2.124	-2.116	-2.110	-2.104	-2.099	-2.095	-2.090	-2.086	-2.085	-2.081	-2.080	-2.080	-2.079	-2.080	-2.080	-2.081	-2.084	-2.085	-2.088	-2.090	-2.094	-2.098	-2.101	-2.105	-2.110	-2.114	-2.119	-2.124	-2.128	-2.134	-2.139	-2.142	-2.149	-2.152	-2.159	-2.164	-2.168	-2.171	-2.176	-2.180	-2.184	-2.188	-2.191	-2.195	-2.196	-2.199	-2.200	-2.201	-2.204	-2.204	-2.204	-2.204	-2.202	-2.201	-2.200	-2.198	-2.196	-2.194	-2.190	-2.188	-2.182	-2.179	-2.174	-2.169	-2.164	-2.158	-2.154	-2.148	-2.141	-2.135	-2.129	-2.124	-2.116	-2.111	-2.105	-2.099	-2.094	-2.089	-2.082	-2.078	-2.074	-2.070	-2.066	-2.064	-2.061	-2.060	-2.059	-2.059	-2.059	-2.061	-2.062	-2.066	-2.071	-2.076	-2.081	-2.090	-2.098	-2.108	-2.118	-2.130	-2.142	-2.156	-2.171	-2.188	-2.205	-2.222	-2.244	-2.264	-2.286	-2.309	-2.331	-2.356	-2.382	-2.409	-2.436	-2.465	-2.494	-2.522	-2.552	-2.584	-2.615	-2.646	-2.678	-2.709	-2.741	-2.774	-2.805	-2.838	-2.869	-2.900	-2.931	-2.961	-2.992	-3.021	-3.051	-3.079	-3.106	-3.132	-3.159	-3.184	-3.208	-3.230	-3.251	-3.271	-3.290	-3.308	-3.324	-3.339	-3.352	-3.366	-3.376	-3.386	-3.395	-3.402	-3.408	-3.412	-3.416	-3.418	-3.420	-3.419	-3.418	-3.416	-3.412	-3.410	-3.405	-3.399	-3.394	-3.386	-3.380	-3.372	-3.365	-3.356	-3.349	-3.340	-3.332	-3.322	-3.315	-3.308	-3.300	-3.292	-3.285	-3.278	-3.271	-3.266	-3.262	-3.258	-3.255	-3.252	-3.250	-3.250	-3.250	-3.251	-3.252	-3.255	-3.259	-3.264	-3.270	-3.276	-3.284	-3.292	-3.301	-3.311	-3.322	-3.335	-3.346	-3.360	-3.374	-3.388	-3.404	-3.419	-3.435	-3.450	-3.466	-3.484	-3.500	-3.516	-3.534	-3.551	-3.568	-3.585	-3.601	-3.619	-3.634	-3.650	-3.664	-3.679	-3.692	-3.706	-3.719	-3.730	-3.742	-3.751	-3.761	-3.771	-3.779	-3.784	-3.791	-3.795	-3.800	-3.802	-3.805	-3.806	-3.806	-3.806	-3.805	-3.802	-3.799	-3.796	-3.790	-3.785	-3.779	-3.771	-3.762	-3.755	-3.746	-3.736	-3.726	-3.716	-3.705	-3.692	-3.681	-3.670	-3.658	-3.646	-3.634	-3.621	-3.609	-3.596	-3.584	-3.571	-3.560	-3.548	-3.536	-3.524	-3.514	-3.502	-3.494	-3.482	-3.472	-3.464	-3.456	-3.449	-3.440	-3.432	-3.428	-3.421	-3.416	-3.411	-3.406	-3.402	-3.399	-3.398	-3.395	-3.394	-3.392	-3.392	-3.392	-3.392	-3.394	-3.395	-3.398	-3.400	-3.402	-3.405	-3.410	-3.414	-3.418	-3.421	-3.426	-3.432	-3.438	-3.442	-3.449	-3.454	-3.460	-3.466	-3.472	-3.479	-3.486	-3.491	-3.499	-3.505	-3.510	-3.518	-3.524	-3.530	-3.538	-3.542	-3.549	-3.555	-3.560	-3.565	-3.571	-3.575	-3.580	-3.584	-3.588	-3.591	-3.595	-3.598	-3.600	-3.604	-3.606	-3.606	-3.608	-3.609	-3.609	-3.609	-3.608	-3.606	-3.604	-3.602	-3.599	-3.596	-3.591	-3.588	-3.584	-3.576	-3.571	-3.565	-3.558	-3.550	-3.541	-3.532	-3.524	-3.512	-3.502	-3.491	-3.480	-3.468	-3.455	-3.441	-3.429	-3.415	-3.401	-3.385	-3.370	-3.355	-3.339	-3.322	-3.306	-3.289	-3.272	-3.255	-3.238	-3.220	-3.202	-3.184	-3.168	-3.149	-3.131	-3.112	-3.095	-3.079	-3.061	-3.045	-3.028	-3.010	-2.994	-2.979	-2.962	-2.948	-2.932	-2.919	-2.905	-2.891	-2.879	-2.866	-2.855	-2.844	-2.832	-2.824	-2.814	-2.805	-2.795	-2.788	-2.780	-2.774	-2.768	-2.761	-2.756	-2.752	-2.748	-2.744	-2.739	-2.736	-2.732	-2.730	-2.729	-2.726	-2.725	-2.722	-2.721	-2.719	-2.718	-2.716	-2.716	-2.714	-2.712	-2.710	-2.708	-2.706	-2.704	-2.701	-2.698	-2.695	-2.691	-2.688	-2.682	-2.679	-2.672	-2.668	-2.661	-2.654	-2.646	-2.639	-2.630	-2.621	-2.611	-2.601	-2.591	-2.579	-2.569	-2.556	-2.542	-2.530	-2.516	-2.502	-2.489	-2.474	-2.459	-2.442	-2.428	-2.411	-2.395	-2.380	-2.362	-2.348	-2.330	-2.314	-2.296	-2.280	-2.264	-2.248	-2.231	-2.215	-2.199	-2.182	-2.168	-2.151	-2.138	-2.122	-2.108	-2.094	-2.081	-2.068	-2.055	-2.042	-2.031	-2.019	-2.009	-1.998	-1.988	-1.979	-1.970	-1.962	-1.955	-1.948	-1.942	-1.936	-1.931	-1.926	-1.921	-1.919	-1.916	-1.912	-1.911	-1.909	-1.908	-1.908	-1.908	-1.908	-1.909	-1.911	-1.912	-1.914	-1.916	-1.920	-1.922	-1.926	-1.929	-1.932	-1.938	-1.941	-1.945	-1.950	-1.954	-1.959	-1.962	-1.968	-1.971	-1.976	-1.980	-1.985	-1.988	-1.991	-1.996	-1.999	-2.002	-2.006	-2.009	-2.011	-2.011	-2.014	-2.015	-2.016	-2.016	-2.018	-2.016	-2.015	-2.015	-2.013	-2.010	-2.007	-2.005	-2.001	-1.999	-1.994	-1.989	-1.984	-1.978	-1.971	-1.965	-1.958	-1.950	-1.942	-1.935	-1.926	-1.918	-1.909	-1.899	-1.890	-1.879	-1.869	-1.859	-1.848	-1.836	-1.825	-1.812	-1.801	-1.789	-1.778	-1.765	-1.752	-1.740	-1.728	-1.714	-1.701	-1.688	-1.675	-1.662	-1.649	-1.636	-1.622	-1.610	-1.596	-1.584	-1.570	-1.558	-1.544	-1.531	-1.518	-1.505	-1.492	-1.480	-1.468	-1.456	-1.444	-1.431	-1.420	-1.409	-1.398	-1.386	-1.376	-1.365	-1.355	-1.345	-1.335	-1.325	-1.316	-1.308	-1.299	-1.291	-1.282	-1.275	-1.268	-1.260	-1.254	-1.248	-1.241	-1.235	-1.231	-1.225	-1.220	-1.216	-1.211	-1.208	-1.202	-1.199	-1.195	-1.191	-1.189	-1.185	-1.182	-1.179	-1.176	-1.174	-1.170	-1.168	-1.164	-1.160	-1.159	-1.155	-1.151	-1.146	-1.142	-1.139	-1.134	-1.129	-1.124	-1.119	-1.112	-1.106	-1.099	-1.091	-1.085	-1.076	-1.069	-1.059	-1.050	-1.040	-1.030	-1.019	-1.009	-0.996	-0.985	-0.972	-0.960	-0.948	-0.934	-0.920	-0.906	-0.891	-0.878	-0.862	-0.846	-0.831	-0.816	-0.801	-0.785	-0.769	-0.755	-0.740	-0.722	-0.708	-0.692	-0.679	-0.664	-0.650	-0.636	-0.622	-0.610	-0.598	-0.586	-0.575	-0.564	-0.555	-0.544	-0.535	-0.528	-0.520	-0.514	-0.509	-0.504	-0.500	-0.496	-0.495	-0.494	-0.492	-0.494	-0.496	-0.499	-0.502	-0.507	-0.512	-0.519	-0.526	-0.536	-0.545	-0.556	-0.568	-0.579	-0.592	-0.605	-0.620	-0.635	-0.651	-0.669	-0.686	-0.704	-0.721	-0.740	-0.759	-0.778	-0.798	-0.818	-0.838	-0.858	-0.879	-0.899	-0.919	-0.939	-0.959	-0.978	-0.998	-1.016	-1.035	-1.052	-1.071	-1.089	-1.105	-1.121	-1.136	-1.151	-1.166	-1.179	-1.191	-1.204	-1.214	-1.224	-1.234	-1.241	-1.250	-1.255	-1.261	-1.266	-1.271	-1.276	-1.279	-1.281	-1.282	-1.284	-1.284	-1.284	-1.284	-1.282	-1.281	-1.279	-1.278	-1.274	-1.272	-1.269	-1.266	-1.262	-1.260	-1.256	-1.252	-1.250	-1.248	-1.245	-1.241	-1.239	-1.236	-1.236	-1.234	-1.232	-1.231	-1.230	-1.230	-1.231	-1.231	-1.232	-1.234	-1.235	-1.238	-1.240	-1.242	-1.245	-1.249	-1.252	-1.256	-1.260	-1.265	-1.270	-1.274	-1.279	-1.285	-1.290	-1.295	-1.301	-1.305	-1.311	-1.316	-1.321	-1.325	-1.331	-1.335	-1.339	-1.344	-1.349	-1.351	-1.355	-1.359	-1.361	-1.364	-1.366	-1.369	-1.370	-1.371	-1.372	-1.372	-1.374	-1.374	-1.374	-1.372	-1.372	-1.371	-1.370	-1.369	-1.368	-1.364	-1.362	-1.360	-1.356	-1.355	-1.351	-1.349	-1.344	-1.341	-1.339	-1.334	-1.330	-1.326	-1.322	-1.319	-1.314	-1.310	-1.305	-1.301	-1.298	-1.294	-1.290	-1.285	-1.281	-1.278	-1.272	-1.269	-1.265	-1.261	-1.258	-1.255	-1.250	-1.246	-1.244	-1.240	-1.238	-1.235	-1.231	-1.229	-1.226	-1.225	-1.222	-1.222	-1.220	-1.219	-1.219	-1.219	-1.219	-1.219	-1.220	-1.221	-1.224	-1.226	-1.229	-1.234	-1.238	-1.242	-1.249	-1.256	-1.262	-1.271	-1.279	-1.289	-1.300	-1.310	-1.322	-1.334	-1.346	-1.361	-1.376	-1.390	-1.406	-1.424	-1.440	-1.456	-1.475	-1.494	-1.512	-1.531	-1.550	-1.570	-1.589	-1.609	-1.628	-1.646	-1.666	-1.684	-1.702	-1.720	-1.738	-1.754	-1.770	-1.786	-1.800	-1.811	-1.824	-1.835	-1.844	-1.852	-1.860	-1.864	-1.869	-1.871	-1.871	-1.870	-1.868	-1.864	-1.856	-1.849	-1.839	-1.828	-1.814	-1.799	-1.782	-1.762	-1.741	-1.720	-1.696	-1.670	-1.645	-1.615	-1.586	-1.555	-1.524	-1.490	-1.455	-1.420	-1.385	-1.348	-1.310	-1.271	-1.234	-1.194	-1.154	-1.116	-1.076	-1.036	-0.998	-0.959	-0.920	-0.882	-0.845	-0.809	-0.771	-0.735	-0.700	-0.666	-0.632	-0.601	-0.570	-0.540	-0.511	-0.482	-0.456	-0.430	-0.406	-0.382	-0.361	-0.341	-0.321	-0.304	-0.286	-0.270	-0.256	-0.242	-0.229	-0.218	-0.208	-0.199	-0.190	-0.181	-0.175	-0.170	-0.164	-0.159	-0.156	-0.152	-0.150	-0.149	-0.146	-0.145	-0.145	-0.144	-0.145	-0.145	-0.145	-0.146	-0.148	-0.149	-0.150	-0.152	-0.152	-0.154	-0.155	-0.158	-0.158	-0.160	-0.159	-0.160	-0.161	-0.161	-0.161	-0.160	-0.160	-0.160	-0.158	-0.156	-0.154	-0.151	-0.149	-0.145	-0.140	-0.136	-0.130	-0.125	-0.119	-0.111	-0.104	-0.095	-0.086	-0.078	-0.068	-0.058	-0.045	-0.032	-0.020	-0.006	0.008	0.021	0.038	0.052	0.070	0.086	0.104	0.122	0.140	0.160	0.179	0.198	0.218	0.239	0.259	0.279	0.300	0.320	0.341	0.361	0.381	0.402	0.422	0.442	0.460	0.479	0.496	0.515	0.532	0.549	0.564	0.578	0.592	0.605	0.616	0.628	0.636	0.645	0.652	0.659	0.664	0.668	0.671	0.672	0.672	0.671	0.670	0.668	0.662	0.659	0.651	0.644	0.636	0.626	0.616	0.605	0.592	0.580	0.568	0.554	0.538	0.522	0.507	0.492	0.476	0.459	0.442	0.426	0.409	0.394	0.378	0.361	0.345	0.329	0.314	0.300	0.285	0.271	0.259	0.245	0.234	0.222	0.214	0.202	0.194	0.186	0.179	0.172	0.165	0.161	0.158	0.152	0.150	0.149	0.148	0.146	0.146	0.146	0.149	0.150	0.151	0.155	0.159	0.161	0.165	0.169	0.174	0.179	0.182	0.188	0.192	0.198	0.202	0.208	0.211	0.216	0.221	0.224	0.229	0.232	0.235	0.239	0.242	0.244	0.248	0.248	0.250	0.251	0.251	0.252	0.252	0.250	0.250	0.249	0.246	0.245	0.241	0.239	0.235	0.231	0.228	0.222	0.218	0.211	0.206	0.201	0.194	0.189	0.181	0.175	0.168	0.161	0.154	0.146	0.138	0.129	0.121	0.112	0.105	0.096	0.088	0.079	0.070	0.059	0.050	0.041	0.032	0.022	0.014	0.002	-0.006	-0.016	-0.026	-0.036	-0.045	-0.055	-0.064	-0.074	-0.084	-0.094	-0.102	-0.112	-0.121	-0.132	-0.141	-0.151	-0.160	-0.169	-0.179	-0.188	-0.198	-0.206	-0.214	-0.224	-0.231	-0.240	-0.248	-0.256	-0.264	-0.271	-0.279	-0.285	-0.292	-0.300	-0.305	-0.311	-0.316	-0.322	-0.328	-0.332	-0.338	-0.341	-0.345	-0.349	-0.352	-0.356	-0.359	-0.361	-0.365	-0.366	-0.368	-0.370	-0.371	-0.374	-0.374	-0.375	-0.378	-0.379	-0.380	-0.380	-0.381	-0.382	-0.384	-0.385	-0.386	-0.389	-0.389	-0.391	-0.395	-0.396	-0.399	-0.404	-0.406	-0.410	-0.416	-0.421	-0.426	-0.432	-0.439	-0.448	-0.454	-0.462	-0.472	-0.481	-0.491	-0.504	-0.514	-0.526	-0.541	-0.554	-0.569	-0.584	-0.599	-0.616	-0.632	-0.650	-0.669	-0.688	-0.706	-0.726	-0.745	-0.766	-0.788	-0.808	-0.830	-0.852	-0.874	-0.896	-0.918	-0.940	-0.964	-0.985	-1.008	-1.030	-1.052	-1.074	-1.096	-1.119	-1.140	-1.160	-1.181	-1.201	-1.220	-1.240	-1.259	-1.278	-1.294	-1.311	-1.328	-1.342	-1.356	-1.370	-1.382	-1.395	-1.406	-1.418	-1.426	-1.435	-1.442	-1.450	-1.456	-1.461	-1.466	-1.469	-1.471	-1.474	-1.475	-1.475	-1.474	-1.472	-1.469	-1.466	-1.461	-1.456	-1.450	-1.444	-1.436	-1.428	-1.420	-1.410	-1.400	-1.390	-1.378	-1.366	-1.352	-1.340	-1.326	-1.312	-1.299	-1.284	-1.270	-1.254	-1.239	-1.222	-1.205	-1.189	-1.171	-1.155	-1.138	-1.120	-1.102	-1.085	-1.068	-1.049	-1.030	-1.012	-0.995	-0.976	-0.959	-0.941	-0.924	-0.905	-0.886	-0.869	-0.852	-0.835	-0.818	-0.800	-0.782	-0.765	-0.749	-0.731	-0.715	-0.699	-0.682	-0.668	-0.651	-0.635	-0.620	-0.605	-0.590	-0.576	-0.561	-0.546	-0.532	-0.520	-0.506	-0.494	-0.481	-0.469	-0.458	-0.445	-0.435	-0.424	-0.412	-0.404	-0.394	-0.385	-0.375	-0.366	-0.358	-0.350	-0.342	-0.335	-0.329	-0.321	-0.316	-0.311	-0.305	-0.301	-0.298	-0.294	-0.291	-0.289	-0.286	-0.285	-0.284	-0.285	-0.284	-0.285	-0.286	-0.288	-0.290	-0.294	-0.296	-0.300	-0.305	-0.310	-0.315	-0.321	-0.328	-0.335	-0.342	-0.351	-0.361	-0.370	-0.381	-0.391	-0.402	-0.414	-0.428	-0.439	-0.452	-0.466	-0.481	-0.496	-0.511	-0.528	-0.545	-0.561	-0.579	-0.596	-0.615	-0.632	-0.652	-0.671	-0.691	-0.712	-0.732	-0.754	-0.775	-0.796	-0.818	-0.841	-0.862	-0.886	-0.908	-0.931	-0.954	-0.978	-1.001	-1.025	-1.048	-1.072	-1.095	-1.119	-1.141	-1.165	-1.188	-1.210	-1.231	-1.254	-1.275	-1.296	-1.318	-1.338	-1.358	-1.376	-1.395	-1.414	-1.430	-1.446	-1.461	-1.476	-1.490	-1.504	-1.515	-1.525	-1.535	-1.544	-1.551	-1.558	-1.562	-1.568	-1.571	-1.572	-1.574	-1.572	-1.570	-1.568	-1.562	-1.558	-1.551	-1.542	-1.535	-1.525	-1.514	-1.502	-1.489	-1.475	-1.460	-1.444	-1.429	-1.411	-1.392	-1.376	-1.358	-1.338	-1.318	-1.298	-1.278	-1.256	-1.238	-1.216	-1.195	-1.174	-1.154	-1.134	-1.112	-1.092	-1.074	-1.054	-1.035	-1.018	-0.999	-0.982	-0.966	-0.950	-0.936	-0.921	-0.908	-0.894	-0.882	-0.870	-0.860	-0.850	-0.841	-0.831	-0.824	-0.816	-0.810	-0.804	-0.799	-0.794	-0.790	-0.786	-0.784	-0.780	-0.780	-0.778	-0.776	-0.775	-0.775	-0.775	-0.775	-0.776	-0.776	-0.778	-0.779	-0.780	-0.782	-0.784	-0.785	-0.788	-0.789	-0.791	-0.792	-0.796	-0.799	-0.801	-0.804	-0.806	-0.810	-0.814	-0.816	-0.820	-0.824	-0.828	-0.832	-0.836	-0.840	-0.846	-0.850	-0.855	-0.860	-0.866	-0.872	-0.879	-0.885	-0.892	-0.899	-0.906	-0.914	-0.921	-0.930	-0.938	-0.946	-0.955	-0.964	-0.972	-0.982	-0.991	-1.001	-1.010	-1.021	-1.030	-1.040	-1.049	-1.059	-1.068	-1.078	-1.086	-1.095	-1.104	-1.112	-1.119	-1.128	-1.135	-1.141	-1.148	-1.154	-1.159	-1.165	-1.169	-1.174	-1.179	-1.181	-1.184	-1.186	-1.189	-1.190	-1.192	-1.194	-1.192	-1.194	-1.194	-1.192	-1.191	-1.191	-1.190	-1.188	-1.186	-1.184	-1.181	-1.180	-1.179	-1.176	-1.174	-1.174	-1.171	-1.170	-1.169	-1.168	-1.168	-1.166	-1.166	-1.168	-1.168	-1.169	-1.171	-1.172	-1.175	-1.179	-1.182	-1.186	-1.191	-1.198	-1.202	-1.210	-1.218	-1.224	-1.232	-1.242	-1.251	-1.261	-1.272	-1.284	-1.296	-1.308	-1.321	-1.335	-1.349	-1.364	-1.380	-1.395	-1.412	-1.429	-1.446	-1.464	-1.481	-1.500	-1.520	-1.539	-1.559	-1.578	-1.599	-1.620	-1.641	-1.662	-1.684	-1.705	-1.728	-1.750	-1.772	-1.796	-1.818	-1.841	-1.865	-1.889	-1.912	-1.935	-1.960	-1.984	-2.009	-2.033	-2.058	-2.082	-2.106	-2.131	-2.156	-2.180	-2.205	-2.230	-2.255	-2.279	-2.304	-2.329	-2.352	-2.376	-2.400	-2.425	-2.449	-2.472	-2.496	-2.520	-2.542	-2.566	-2.589	-2.610	-2.632	-2.655	-2.676	-2.696	-2.718	-2.736	-2.756	-2.776	-2.795	-2.812	-2.830	-2.848	-2.864	-2.879	-2.894	-2.908	-2.920	-2.934	-2.946	-2.958	-2.968	-2.978	-2.986	-2.992	-3.001	-3.005	-3.011	-3.015	-3.018	-3.019	-3.020	-3.020	-3.019	-3.016	-3.012	-3.008	-3.002	-2.995	-2.989	-2.979	-2.970	-2.959	-2.948	-2.935	-2.922	-2.908	-2.894	-2.878	-2.860	-2.844	-2.825	-2.806	-2.788	-2.766	-2.746	-2.725	-2.702	-2.681	-2.659	-2.636	-2.612	-2.590	-2.566	-2.542	-2.520	-2.495	-2.471	-2.448	-2.425	-2.401	-2.378	-2.352	-2.329	-2.306	-2.282	-2.260	-2.236	-2.214	-2.190	-2.168	-2.145	-2.122	-2.100	-2.076	-2.054	-2.031	-2.009	-1.985	-1.961	-1.938	-1.915	-1.890	-1.865	-1.839	-1.812	-1.786	-1.759	-1.730	-1.700	-1.670	-1.639	-1.606	-1.572	-1.539	-1.502	-1.465	-1.426	-1.386	-1.345	-1.301	-1.256	-1.209	-1.161	-1.111	-1.059	-1.005	-0.950	-0.891	-0.832	-0.771	-0.709	-0.642	-0.576	-0.506	-0.436	-0.364	-0.291	-0.215	-0.138	-0.058	0.022	0.105	0.188	0.274	0.359	0.446	0.536	0.625	0.716	0.808	0.900	0.994	1.086	1.181	1.275	1.370	1.466	1.561	1.658	1.754	1.849	1.945	2.040	2.134	2.229	2.321	2.415	2.506	2.598	2.689	2.779	2.869	2.956	3.042	3.129	3.214	3.298	3.380	3.460	3.540	3.618	3.695	3.770	3.845	3.918	3.989	4.059	4.128	4.195	4.261	4.325	4.389	4.450	4.511	4.570	4.628	4.686	4.741	4.796	4.849	4.901	4.952	5.004	5.052	5.101	5.149	5.196	5.241	5.286	5.330	5.374	5.416	5.459	5.501	5.542	5.582	5.624	5.662	5.702	5.741	5.780	5.818	5.855	5.894	5.931	5.968	6.005	6.042	6.079	6.115	6.151	6.188	6.224	6.261	6.298	6.332	6.369	6.404	6.440	6.476	6.511	6.546	6.581	6.618	6.654	6.688	6.722	6.758	6.791	6.828	6.860	6.895	6.929	6.961	6.995	7.028	7.060	7.092	7.124	7.154	7.184	7.214	7.242	7.270	7.298	7.325	7.350	7.375	7.400	7.422	7.445	7.465	7.485	7.504	7.521	7.536	7.552	7.565	7.578	7.588	7.596	7.602	7.609	7.612	7.615	7.615	7.614	7.610	7.604	7.598	7.588	7.578	7.564	7.549	7.530	7.511	7.490	7.466	7.440	7.412	7.382	7.351	7.316	7.280	7.242	7.201	7.160	7.114	7.068	7.019	6.969	6.915	6.861	6.804	6.746	6.685	6.624	6.559	6.494	6.426	6.358	6.286	6.215	6.140	6.065	5.989	5.911	5.832	5.751	5.670	5.586	5.501	5.418	5.330	5.242	5.155	5.066	4.976	4.886	4.795	4.704	4.610	4.518	4.425	4.331	4.238	4.142	4.049	3.955	3.860	3.766	3.671	3.579	3.484	3.390	3.298	3.204	3.112	3.020	2.928	2.838	2.748	2.658	2.569	2.481	2.395	2.308	2.222	2.139	2.056	1.972	1.891	1.812	1.734	1.656	1.579	1.504	1.429	1.356	1.284	1.212	1.142	1.074	1.005	0.939	0.874	0.809	0.744	0.682	0.620	0.559	0.499	0.439	0.380	0.322	0.265	0.209	0.151	0.096	0.040	-0.015	-0.070	-0.126	-0.180	-0.236	-0.291	-0.345	-0.401	-0.456	-0.511	-0.568	-0.625	-0.682	-0.740	-0.799	-0.858	-0.918	-0.978	-1.039	-1.101	-1.164	-1.228	-1.292	-1.358	-1.425	-1.492	-1.561	-1.630	-1.700	-1.771	-1.844	-1.918	-1.991	-2.066	-2.141	-2.218	-2.295	-2.374	-2.451	-2.531	-2.610	-2.690	-2.772	-2.854	-2.935	-3.016	-3.099	-3.181	-3.264	-3.346	-3.429	-3.511	-3.594	-3.675	-3.756	-3.838	-3.919	-3.999	-4.079	-4.158	-4.235	-4.314	-4.389	-4.465	-4.540	-4.612	-4.685	-4.756	-4.826	-4.896	-4.962	-5.029	-5.094	-5.158	-5.220	-5.280	-5.339	-5.396	-5.451	-5.505	-5.558	-5.609	-5.658	-5.705	-5.751	-5.794	-5.838	-5.878	-5.916	-5.954	-5.990	-6.024	-6.056	-6.086	-6.116	-6.144	-6.170	-6.195	-6.218	-6.238	-6.259	-6.278	-6.295	-6.311	-6.326	-6.340	-6.352	-6.364	-6.374	-6.384	-6.392	-6.400	-6.406	-6.412	-6.418	-6.424	-6.428	-6.430	-6.434	-6.438	-6.439	-6.441	-6.444	-6.445	-6.448	-6.449	-6.450	-6.452	-6.455	-6.458	-6.459	-6.462	-6.466	-6.469	-6.472	-6.478	-6.484	-6.489	-6.495	-6.500	-6.508	-6.516	-6.524	-6.532	-6.542	-6.552	-6.564	-6.575	-6.586	-6.599	-6.611	-6.626	-6.639	-6.654	-6.669	-6.682	-6.699	-6.715	-6.730	-6.745	-6.762	-6.778	-6.792	-6.810	-6.825	-6.840	-6.855	-6.870	-6.884	-6.898	-6.910	-6.921	-6.934	-6.944	-6.954	-6.962	-6.971	-6.979	-6.984	-6.988	-6.992	-6.994	-6.995	-6.994	-6.992	-6.989	-6.985	-6.979	-6.972	-6.962	-6.951	-6.940	-6.926	-6.912	-6.896	-6.879	-6.861	-6.840	-6.819	-6.796	-6.772	-6.746	-6.720	-6.692	-6.665	-6.636	-6.606	-6.574	-6.542	-6.510	-6.476	-6.442	-6.409	-6.374	-6.339	-6.304	-6.268	-6.231	-6.196	-6.159	-6.124	-6.086	-6.050	-6.015	-5.979	-5.945	-5.910	-5.875	-5.841	-5.806	-5.774	-5.741	-5.708	-5.676	-5.645	-5.615	-5.585	-5.556	-5.526	-5.499	-5.471	-5.445	-5.419	-5.392	-5.369	-5.344	-5.320	-5.298	-5.275	-5.255	-5.232	-5.212	-5.192	-5.172	-5.154	-5.135	-5.118	-5.100	-5.082	-5.066	-5.050	-5.034	-5.019	-5.004	-4.989	-4.974	-4.960	-4.946	-4.931	-4.918	-4.904	-4.891	-4.878	-4.864	-4.850	-4.838	-4.824	-4.811	-4.798	-4.786	-4.772	-4.760	-4.746	-4.734	-4.720	-4.709	-4.696	-4.684	-4.670	-4.658	-4.645	-4.631	-4.618	-4.605	-4.592	-4.580	-4.566	-4.554	-4.541	-4.529	-4.516	-4.504	-4.491	-4.479	-4.466	-4.455	-4.441	-4.430	-4.419	-4.408	-4.398	-4.386	-4.376	-4.365	-4.356	-4.346	-4.338	-4.329	-4.321	-4.312	-4.304	-4.296	-4.291	-4.284	-4.279	-4.272	-4.268	-4.262	-4.259	-4.255	-4.251	-4.249	-4.246	-4.245	-4.242	-4.241	-4.240	-4.241	-4.240	-4.241	-4.241	-4.242	-4.244	-4.248	-4.249	-4.251	-4.254	-4.256	-4.260	-4.264	-4.268	-4.271	-4.275	-4.280	-4.284	-4.288	-4.292	-4.298	-4.301	-4.305	-4.310	-4.315	-4.320	-4.325	-4.329	-4.334	-4.340	-4.344	-4.349	-4.354	-4.358	-4.362	-4.366	-4.371	-4.375	-4.379	-4.384	-4.388	-4.391	-4.395	-4.400	-4.404	-4.406	-4.410	-4.414	-4.419	-4.422	-4.426	-4.430	-4.434	-4.438	-4.441	-4.445	-4.450	-4.454	-4.459	-4.462	-4.468	-4.472	-4.478	-4.482	-4.489	-4.492	-4.499	-4.505	-4.511	-4.518	-4.522	-4.530	-4.536	-4.544	-4.551	-4.559	-4.566	-4.574	-4.584	-4.591	-4.600	-4.610	-4.619	-4.628	-4.638	-4.648	-4.656	-4.668	-4.678	-4.689	-4.700	-4.710	-4.721	-4.732	-4.744	-4.755	-4.766	-4.780	-4.791	-4.802	-4.816	-4.828	-4.841	-4.852	-4.866	-4.878	-4.891	-4.902	-4.916	-4.928	-4.941	-4.954	-4.966	-4.979	-4.991	-5.004	-5.016	-5.029	-5.041	-5.054	-5.065	-5.078	-5.090	-5.101	-5.114	-5.126	-5.138	-5.149	-5.160	-5.171	-5.181	-5.192	-5.202	-5.214	-5.222	-5.232	-5.242	-5.251	-5.260	-5.270	-5.278	-5.285	-5.292	-5.300	-5.306	-5.314	-5.320	-5.325	-5.331	-5.335	-5.339	-5.344	-5.346	-5.350	-5.351	-5.355	-5.355	-5.358	-5.358	-5.358	-5.356	-5.356	-5.355	-5.354	-5.351	-5.348	-5.345	-5.342	-5.338	-5.334	-5.329	-5.322	-5.318	-5.311	-5.305	-5.299	-5.292	-5.285	-5.278	-5.271	-5.264	-5.256	-5.249	-5.242	-5.235	-5.229	-5.222	-5.216	-5.210	-5.205	-5.200	-5.195	-5.191	-5.188	-5.185	-5.182	-5.181	-5.181	-5.181	-5.182	-5.185	-5.189	-5.191	-5.198	-5.204	-5.211	-5.220	-5.230	-5.241	-5.254	-5.268	-5.282	-5.299	-5.316	-5.334	-5.354	-5.375	-5.396	-5.420	-5.445	-5.469	-5.495	-5.522	-5.551	-5.580	-5.609	-5.640	-5.671	-5.702	-5.734	-5.766	-5.798	-5.831	-5.864	-5.896	-5.929	-5.961	-5.994	-6.025	-6.055	-6.086	-6.116	-6.146	-6.174	-6.201	-6.228	-6.254	-6.278	-6.300	-6.322	-6.342	-6.362	-6.379	-6.395	-6.410	-6.422	-6.434	-6.444	-6.451	-6.458	-6.461	-6.464	-6.465	-6.464	-6.461	-6.458	-6.451	-6.444	-6.434	-6.422	-6.410	-6.396	-6.380	-6.362	-6.344	-6.324	-6.304	-6.281	-6.256	-6.231	-6.206	-6.179	-6.150	-6.120	-6.091	-6.060	-6.030	-5.996	-5.965	-5.931	-5.899	-5.865	-5.830	-5.796	-5.762	-5.728	-5.692	-5.659	-5.625	-5.590	-5.556	-5.524	-5.490	-5.456	-5.425	-5.394	-5.362	-5.332	-5.301	-5.272	-5.245	-5.219	-5.192	-5.166	-5.141	-5.118	-5.095	-5.074	-5.054	-5.034	-5.015	-4.998	-4.982	-4.965	-4.952	-4.938	-4.925	-4.914	-4.904	-4.894	-4.885	-4.876	-4.869	-4.862	-4.858	-4.851	-4.848	-4.842	-4.839	-4.836	-4.834	-4.830	-4.829	-4.826	-4.825	-4.821	-4.819	-4.818	-4.815	-4.811	-4.808	-4.804	-4.800	-4.795	-4.789	-4.782	-4.775	-4.768	-4.759	-4.749	-4.738	-4.726	-4.712	-4.699	-4.682	-4.666	-4.648	-4.629	-4.608	-4.585	-4.561	-4.538	-4.511	-4.482	-4.454	-4.424	-4.392	-4.360	-4.326	-4.290	-4.255	-4.218	-4.179	-4.139	-4.099	-4.058	-4.015	-3.972	-3.929	-3.885	-3.840	-3.794	-3.749	-3.702	-3.656	-3.610	-3.564	-3.518	-3.471	-3.425	-3.379	-3.334	-3.289	-3.244	-3.200	-3.156	-3.115	-3.072	-3.031	-2.991	-2.952	-2.915	-2.878	-2.842	-2.809	-2.776	-2.744	-2.714	-2.686	-2.659	-2.632	-2.608	-2.585	-2.564	-2.544	-2.528	-2.511	-2.495	-2.484	-2.471	-2.462	-2.454	-2.448	-2.442	-2.439	-2.436	-2.435	-2.436	-2.438	-2.441	-2.445	-2.451	-2.459	-2.468	-2.476	-2.486	-2.498	-2.510	-2.521	-2.535	-2.550	-2.564	-2.579	-2.594	-2.609	-2.625	-2.640	-2.658	-2.672	-2.689	-2.704	-2.720	-2.735	-2.749	-2.762	-2.778	-2.790	-2.802	-2.814	-2.825	-2.835	-2.844	-2.851	-2.859	-2.865	-2.869	-2.874	-2.876	-2.878	-2.879	-2.878	-2.875	-2.872	-2.869	-2.862	-2.856	-2.850	-2.840	-2.831	-2.820	-2.808	-2.795	-2.781	-2.768	-2.751	-2.735	-2.718	-2.700	-2.681	-2.662	-2.642	-2.621	-2.601	-2.580	-2.559	-2.536	-2.515	-2.492	-2.470	-2.448	-2.425	-2.402	-2.380	-2.358	-2.335	-2.314	-2.292	-2.270	-2.249	-2.228	-2.208	-2.186	-2.168	-2.148	-2.130	-2.111	-2.094	-2.076	-2.060	-2.044	-2.027	-2.011	-1.998	-1.984	-1.971	-1.958	-1.946	-1.935	-1.924	-1.915	-1.904	-1.896	-1.886	-1.879	-1.872	-1.865	-1.859	-1.854	-1.850	-1.845	-1.840	-1.836	-1.834	-1.831	-1.829	-1.828	-1.826	-1.826	-1.825	-1.825	-1.825	-1.825	-1.826	-1.828	-1.829	-1.829	-1.831	-1.832	-1.835	-1.836	-1.839	-1.840	-1.842	-1.844	-1.846	-1.849	-1.850	-1.852	-1.854	-1.855	-1.858	-1.859	-1.860	-1.860	-1.861	-1.862	-1.861	-1.861	-1.861	-1.860	-1.859	-1.856	-1.855	-1.854	-1.850	-1.846	-1.845	-1.841	-1.836	-1.832	-1.828	-1.821	-1.816	-1.811	-1.805	-1.799	-1.792	-1.785	-1.779	-1.771	-1.764	-1.758	-1.749	-1.741	-1.734	-1.726	-1.720	-1.712	-1.706	-1.700	-1.694	-1.689	-1.682	-1.679	-1.675	-1.671	-1.669	-1.665	-1.664	-1.662	-1.664	-1.664	-1.666	-1.670	-1.672	-1.679	-1.684	-1.691	-1.700	-1.710	-1.720	-1.732	-1.745	-1.759	-1.775	-1.791	-1.810	-1.828	-1.849	-1.870	-1.892	-1.916	-1.941	-1.968	-1.994	-2.021	-2.050	-2.079	-2.109	-2.140	-2.171	-2.202	-2.236	-2.268	-2.301	-2.334	-2.368	-2.400	-2.434	-2.468	-2.500	-2.532	-2.564	-2.596	-2.629	-2.659	-2.688	-2.718	-2.745	-2.772	-2.800	-2.824	-2.849	-2.872	-2.894	-2.915	-2.934	-2.952	-2.969	-2.985	-3.000	-3.012	-3.024	-3.035	-3.044	-3.051	-3.058	-3.062	-3.066	-3.070	-3.071	-3.072	-3.072	-3.072	-3.070	-3.066	-3.064	-3.060	-3.055	-3.050	-3.045	-3.039	-3.032	-3.026	-3.020	-3.014	-3.009	-3.001	-2.996	-2.991	-2.985	-2.980	-2.976	-2.972	-2.970	-2.968	-2.966	-2.965	-2.965	-2.965	-2.968	-2.971	-2.974	-2.978	-2.982	-2.989	-2.996	-3.004	-3.012	-3.022	-3.032	-3.045	-3.056	-3.070	-3.084	-3.098	-3.112	-3.128	-3.142	-3.159	-3.176	-3.194	-3.210	-3.228	-3.246	-3.264	-3.281	-3.299	-3.316	-3.334	-3.351	-3.368	-3.385	-3.400	-3.415	-3.430	-3.445	-3.460	-3.472	-3.484	-3.496	-3.508	-3.516	-3.526	-3.535	-3.541	-3.548	-3.552	-3.558	-3.561	-3.564	-3.565	-3.568	-3.568	-3.565	-3.564	-3.561	-3.558	-3.554	-3.549	-3.542	-3.536	-3.530	-3.522	-3.514	-3.506	-3.496	-3.488	-3.478	-3.469	-3.458	-3.448	-3.436	-3.426	-3.416	-3.405	-3.395	-3.385	-3.375	-3.364	-3.355	-3.345	-3.336	-3.328	-3.319	-3.311	-3.304	-3.298	-3.291	-3.285	-3.281	-3.276	-3.272	-3.269	-3.266	-3.265	-3.262	-3.262	-3.262	-3.264	-3.265	-3.268	-3.270	-3.272	-3.276	-3.280	-3.286	-3.291	-3.296	-3.304	-3.310	-3.318	-3.325	-3.334	-3.341	-3.350	-3.360	-3.368	-3.376	-3.386	-3.396	-3.406	-3.416	-3.426	-3.436	-3.446	-3.456	-3.466	-3.476	-3.485	-3.495	-3.505	-3.514	-3.522	-3.531	-3.540	-3.549	-3.556	-3.564	-3.571	-3.579	-3.585	-3.591	-3.598	-3.602	-3.609	-3.612	-3.618	-3.621	-3.625	-3.628	-3.630	-3.632	-3.634	-3.636	-3.636	-3.638	-3.636	-3.635	-3.635	-3.632	-3.630	-3.626	-3.625	-3.620	-3.615	-3.611	-3.606	-3.600	-3.592	-3.586	-3.579	-3.571	-3.562	-3.554	-3.544	-3.534	-3.522	-3.511	-3.500	-3.488	-3.476	-3.462	-3.449	-3.435	-3.420	-3.405	-3.390	-3.375	-3.359	-3.341	-3.325	-3.309	-3.290	-3.272	-3.254	-3.236	-3.219	-3.200	-3.181	-3.162	-3.144	-3.125	-3.105	-3.088	-3.069	-3.050	-3.031	-3.014	-2.996	-2.979	-2.961	-2.944	-2.928	-2.911	-2.895	-2.879	-2.864	-2.849	-2.836	-2.821	-2.809	-2.798	-2.785	-2.774	-2.764	-2.754	-2.744	-2.735	-2.728	-2.719	-2.711	-2.706	-2.700	-2.695	-2.690	-2.685	-2.681	-2.679	-2.675	-2.672	-2.669	-2.666	-2.665	-2.664	-2.661	-2.660	-2.658	-2.656	-2.655	-2.654	-2.651	-2.650	-2.648	-2.645	-2.641	-2.639	-2.636	-2.632	-2.628	-2.622	-2.618	-2.611	-2.604	-2.596	-2.589	-2.580	-2.570	-2.560	-2.549	-2.538	-2.526	-2.512	-2.499	-2.485	-2.469	-2.452	-2.435	-2.419	-2.400	-2.381	-2.361	-2.342	-2.321	-2.301	-2.279	-2.258	-2.235	-2.212	-2.189	-2.166	-2.142	-2.120	-2.096	-2.072	-2.050	-2.026	-2.002	-1.980	-1.956	-1.934	-1.911	-1.889	-1.866	-1.845	-1.824	-1.805	-1.784	-1.765	-1.746	-1.729	-1.711	-1.694	-1.679	-1.664	-1.649	-1.636	-1.622	-1.611	-1.600	-1.591	-1.581	-1.572	-1.566	-1.559	-1.554	-1.549	-1.545	-1.542	-1.539	-1.539	-1.538	-1.538	-1.539	-1.540	-1.542	-1.545	-1.549	-1.554	-1.559	-1.564	-1.569	-1.575	-1.582	-1.590	-1.596	-1.604	-1.612	-1.620	-1.629	-1.638	-1.646	-1.655	-1.664	-1.672	-1.680	-1.688	-1.698	-1.705	-1.711	-1.719	-1.726	-1.732	-1.739	-1.744	-1.750	-1.754	-1.758	-1.761	-1.764	-1.766	-1.768	-1.768	-1.769	-1.768	-1.766	-1.764	-1.761	-1.758	-1.752	-1.749	-1.742	-1.736	-1.729	-1.720	-1.711	-1.702	-1.692	-1.681	-1.671	-1.659	-1.646	-1.634	-1.620	-1.606	-1.591	-1.576	-1.561	-1.546	-1.529	-1.514	-1.496	-1.479	-1.462	-1.444	-1.428	-1.409	-1.391	-1.374	-1.356	-1.339	-1.320	-1.302	-1.285	-1.268	-1.250	-1.234	-1.216	-1.201	-1.184	-1.168	-1.152	-1.138	-1.121	-1.108	-1.092	-1.080	-1.066	-1.052	-1.040	-1.029	-1.016	-1.005	-0.995	-0.984	-0.975	-0.965	-0.956	-0.948	-0.940	-0.932	-0.925	-0.919	-0.912	-0.906	-0.901	-0.896	-0.891	-0.886	-0.882	-0.880	-0.878	-0.874	-0.871	-0.869	-0.868	-0.865	-0.862	-0.861	-0.860	-0.858	-0.858	-0.856	-0.855	-0.855	-0.854	-0.851	-0.851	-0.850	-0.849	-0.848	-0.848	-0.846	-0.845	-0.842	-0.841	-0.839	-0.838	-0.835	-0.832	-0.830	-0.826	-0.822	-0.819	-0.815	-0.811	-0.806	-0.802	-0.798	-0.792	-0.786	-0.780	-0.774	-0.768	-0.761	-0.754	-0.746	-0.739	-0.731	-0.724	-0.715	-0.706	-0.698	-0.688	-0.679	-0.669	-0.659	-0.649	-0.639	-0.629	-0.620	-0.609	-0.599	-0.589	-0.579	-0.569	-0.559	-0.549	-0.540	-0.530	-0.521	-0.512	-0.504	-0.495	-0.488	-0.480	-0.474	-0.466	-0.460	-0.456	-0.450	-0.446	-0.444	-0.440	-0.438	-0.436	-0.436	-0.436	-0.438	-0.440	-0.442	-0.446	-0.451	-0.458	-0.462	-0.471	-0.480	-0.490	-0.500	-0.512	-0.524	-0.538	-0.552	-0.568	-0.584	-0.600	-0.619	-0.636	-0.656	-0.676	-0.696	-0.718	-0.740	-0.762	-0.785	-0.808	-0.831	-0.855	-0.880	-0.905	-0.929	-0.952	-0.978	-1.002	-1.026	-1.050	-1.074	-1.098	-1.120	-1.144	-1.165	-1.186	-1.208	-1.228	-1.246	-1.265	-1.282	-1.300	-1.316	-1.330	-1.344	-1.358	-1.368	-1.379	-1.388	-1.396	-1.404	-1.411	-1.415	-1.420	-1.424	-1.426	-1.428	-1.428	-1.426	-1.425	-1.422	-1.419	-1.415	-1.410	-1.404	-1.399	-1.391	-1.384	-1.376	-1.368	-1.360	-1.350	-1.341	-1.331	-1.322	-1.312	-1.304	-1.294	-1.285	-1.275	-1.268	-1.258	-1.250	-1.241	-1.234	-1.226	-1.219	-1.214	-1.206	-1.201	-1.195	-1.191	-1.188	-1.184	-1.180	-1.178	-1.176	-1.174	-1.174	-1.172	-1.174	-1.174	-1.175	-1.176	-1.178	-1.180	-1.182	-1.186	-1.189	-1.192	-1.196	-1.199	-1.204	-1.208	-1.212	-1.218	-1.220	-1.226	-1.230	-1.235	-1.239	-1.244	-1.248	-1.250	-1.255	-1.259	-1.261	-1.265	-1.268	-1.271	-1.272	-1.275	-1.276	-1.279	-1.280	-1.280	-1.281	-1.281	-1.282	-1.281	-1.281	-1.280	-1.279	-1.278	-1.276	-1.274	-1.271	-1.270	-1.266	-1.264	-1.261	-1.258	-1.254	-1.250	-1.246	-1.242	-1.239	-1.235	-1.230	-1.226	-1.221	-1.216	-1.212	-1.208	-1.202	-1.199	-1.194	-1.190	-1.185	-1.180	-1.176	-1.172	-1.169	-1.165	-1.161	-1.158	-1.154	-1.151	-1.148	-1.145	-1.144	-1.141	-1.140	-1.138	-1.138	-1.138	-1.136	-1.138	-1.139	-1.141	-1.141	-1.145	-1.149	-1.152	-1.156	-1.162	-1.169	-1.175	-1.182	-1.191	-1.199	-1.209	-1.218	-1.228	-1.239	-1.251	-1.265	-1.278	-1.291	-1.306	-1.320	-1.335	-1.351	-1.368	-1.384	-1.400	-1.418	-1.435	-1.451	-1.469	-1.486	-1.502	-1.520	-1.536	-1.552	-1.569	-1.584	-1.598	-1.612	-1.626	-1.638	-1.650	-1.660	-1.669	-1.679	-1.685	-1.691	-1.695	-1.699	-1.700	-1.700	-1.699	-1.695	-1.690	-1.685	-1.676	-1.666	-1.655	-1.641	-1.626	-1.609	-1.592	-1.571	-1.550	-1.528	-1.501	-1.475	-1.448	-1.419	-1.389	-1.358	-1.325	-1.291	-1.255	-1.220	-1.184	-1.146	-1.109	-1.070	-1.031	-0.992	-0.952	-0.914	-0.872	-0.834	-0.794	-0.755	-0.716	-0.678	-0.639	-0.601	-0.564	-0.529	-0.491	-0.456	-0.422	-0.389	-0.358	-0.325	-0.294	-0.265	-0.236	-0.209	-0.182	-0.158	-0.134	-0.110	-0.089	-0.068	-0.048	-0.029	-0.011	0.005	0.021	0.035	0.049	0.062	0.074	0.085	0.095	0.105	0.114	0.121	0.130	0.136	0.142	0.148	0.152	0.158	0.162	0.168	0.170	0.174	0.175	0.179	0.181	0.182	0.186	0.188	0.190	0.191	0.194	0.196	0.196	0.199	0.201	0.202	0.206	0.208	0.211	0.212	0.216	0.220	0.224	0.228	0.231	0.236	0.241	0.246	0.251	0.258	0.262	0.270	0.276	0.285	0.292	0.301	0.310	0.320	0.329	0.340	0.350	0.361	0.372	0.385	0.398	0.409	0.422	0.435	0.449	0.464	0.478	0.492	0.507	0.521	0.538	0.552	0.568	0.582	0.598	0.614	0.629	0.644	0.658	0.672	0.686	0.701	0.714	0.726	0.739	0.751	0.761	0.771	0.781	0.790	0.798	0.806	0.812	0.819	0.824	0.828	0.830	0.832	0.834	0.835	0.832	0.832	0.829	0.826	0.821	0.816	0.811	0.804	0.796	0.788	0.779	0.769	0.759	0.748	0.736	0.725	0.711	0.700	0.686	0.674	0.660	0.646	0.632	0.618	0.605	0.591	0.579	0.564	0.551	0.539	0.526	0.515	0.504	0.492	0.482	0.471	0.462	0.454	0.445	0.439	0.431	0.425	0.420	0.415	0.411	0.408	0.405	0.404	0.401	0.400	0.400	0.400	0.400	0.402	0.405	0.408	0.409	0.411	0.415	0.420	0.424	0.428	0.432	0.436	0.441	0.446	0.451	0.455	0.460	0.465	0.470	0.475	0.479	0.482	0.488	0.491	0.494	0.498	0.500	0.501	0.505	0.506	0.507	0.509	0.509	0.510	0.510	0.509	0.509	0.507	0.505	0.504	0.502	0.500	0.496	0.492	0.489	0.485	0.481	0.478	0.471	0.468	0.462	0.458	0.451	0.446	0.440	0.435	0.429	0.422	0.416	0.410	0.404	0.396	0.391	0.384	0.378	0.371	0.364	0.359	0.351	0.345	0.339	0.331	0.325	0.319	0.312	0.305	0.299	0.292	0.286	0.280	0.274	0.266	0.261	0.255	0.249	0.242	0.235	0.229	0.222	0.216	0.209	0.204	0.196	0.190	0.182	0.176	0.169	0.162	0.156	0.149	0.142	0.135	0.130	0.122	0.116	0.109	0.104	0.098	0.090	0.084	0.078	0.072	0.066	0.060	0.054	0.049	0.042	0.038	0.034	0.029	0.022	0.019	0.014	0.010	0.008	0.002	-0.001	-0.004	-0.009	-0.011	-0.014	-0.018	-0.020	-0.022	-0.025	-0.029	-0.030	-0.032	-0.035	-0.038	-0.041	-0.042	-0.046	-0.049	-0.051	-0.055	-0.059	-0.062	-0.066	-0.071	-0.075	-0.080	-0.086	-0.091	-0.098	-0.105	-0.112	-0.119	-0.128	-0.138	-0.146	-0.156	-0.168	-0.179	-0.190	-0.202	-0.216	-0.230	-0.244	-0.259	-0.275	-0.290	-0.308	-0.325	-0.342	-0.360	-0.379	-0.399	-0.418	-0.438	-0.458	-0.479	-0.499	-0.519	-0.540	-0.562	-0.582	-0.604	-0.625	-0.645	-0.666	-0.688	-0.708	-0.729	-0.748	-0.766	-0.786	-0.805	-0.822	-0.840	-0.858	-0.874	-0.889	-0.904	-0.918	-0.931	-0.944	-0.956	-0.966	-0.976	-0.986	-0.994	-1.002	-1.009	-1.015	-1.019	-1.024	-1.028	-1.030	-1.031	-1.032	-1.032	-1.032	-1.030	-1.028	-1.025	-1.022	-1.018	-1.014	-1.008	-1.001	-0.996	-0.989	-0.981	-0.972	-0.964	-0.955	-0.946	-0.936	-0.926	-0.916	-0.905	-0.895	-0.884	-0.872	-0.860	-0.849	-0.838	-0.825	-0.812	-0.801	-0.788	-0.776	-0.762	-0.750	-0.738	-0.725	-0.711	-0.699	-0.685	-0.671	-0.658	-0.644	-0.631	-0.616	-0.604	-0.590	-0.575	-0.561	-0.548	-0.534	-0.520	-0.505	-0.491	-0.476	-0.461	-0.446	-0.431	-0.416	-0.401	-0.386	-0.371	-0.355	-0.340	-0.324	-0.308	-0.294	-0.278	-0.261	-0.245	-0.230	-0.214	-0.198	-0.182	-0.166	-0.151	-0.136	-0.120	-0.106	-0.091	-0.078	-0.061	-0.048	-0.034	-0.019	-0.006	0.006	0.019	0.031	0.045	0.056	0.066	0.079	0.088	0.098	0.108	0.115	0.124	0.130	0.138	0.144	0.148	0.152	0.156	0.160	0.161	0.162	0.164	0.164	0.164	0.162	0.160	0.156	0.154	0.148	0.142	0.136	0.129	0.121	0.112	0.104	0.094	0.082	0.070	0.058	0.044	0.030	0.015	-0.001	-0.018	-0.035	-0.052	-0.070	-0.090	-0.110	-0.130	-0.150	-0.171	-0.194	-0.215	-0.239	-0.261	-0.286	-0.310	-0.334	-0.360	-0.385	-0.411	-0.438	-0.464	-0.489	-0.515	-0.541	-0.569	-0.595	-0.621	-0.650	-0.676	-0.702	-0.729	-0.755	-0.781	-0.808	-0.832	-0.858	-0.881	-0.905	-0.930	-0.951	-0.974	-0.996	-1.018	-1.036	-1.056	-1.075	-1.092	-1.109	-1.125	-1.140	-1.154	-1.166	-1.178	-1.189	-1.198	-1.206	-1.212	-1.218	-1.222	-1.224	-1.226	-1.226	-1.226	-1.224	-1.219	-1.214	-1.208	-1.201	-1.191	-1.181	-1.170	-1.158	-1.145	-1.130	-1.114	-1.098	-1.081	-1.061	-1.044	-1.022	-1.004	-0.982	-0.960	-0.938	-0.916	-0.892	-0.869	-0.846	-0.821	-0.799	-0.775	-0.751	-0.729	-0.704	-0.681	-0.659	-0.638	-0.615	-0.594	-0.572	-0.554	-0.534	-0.516	-0.498	-0.481	-0.465	-0.449	-0.435	-0.422	-0.409	-0.398	-0.386	-0.376	-0.366	-0.359	-0.350	-0.344	-0.339	-0.332	-0.328	-0.325	-0.321	-0.320	-0.318	-0.318	-0.318	-0.318	-0.319	-0.319	-0.321	-0.322	-0.326	-0.329	-0.332	-0.335	-0.339	-0.342	-0.346	-0.350	-0.354	-0.359	-0.362	-0.368	-0.372	-0.378	-0.381	-0.386	-0.390	-0.395	-0.400	-0.405	-0.410	-0.414	-0.419	-0.424	-0.430	-0.434	-0.439	-0.444	-0.450	-0.454	-0.460	-0.465	-0.471	-0.476	-0.482	-0.488	-0.494	-0.499	-0.506	-0.512	-0.518	-0.524	-0.530	-0.538	-0.544	-0.551	-0.558	-0.564	-0.570	-0.578	-0.584	-0.591	-0.598	-0.602	-0.610	-0.616	-0.622	-0.628	-0.632	-0.638	-0.644	-0.648	-0.651	-0.656	-0.660	-0.664	-0.666	-0.669	-0.671	-0.674	-0.675	-0.678	-0.678	-0.680	-0.680	-0.680	-0.681	-0.681	-0.680	-0.679	-0.679	-0.679	-0.678	-0.676	-0.675	-0.674	-0.672	-0.672	-0.671	-0.670	-0.670	-0.670	-0.670	-0.670	-0.671	-0.670	-0.671	-0.674	-0.676	-0.678	-0.681	-0.685	-0.689	-0.692	-0.698	-0.702	-0.709	-0.718	-0.724	-0.731	-0.740	-0.750	-0.760	-0.770	-0.781	-0.792	-0.805	-0.818	-0.830	-0.844	-0.858	-0.872	-0.888	-0.904	-0.919	-0.935	-0.952	-0.969	-0.986	-1.004	-1.021	-1.040	-1.059	-1.078	-1.096	-1.115	-1.135	-1.154	-1.174	-1.194	-1.214	-1.234	-1.254	-1.275	-1.295	-1.315	-1.336	-1.356	-1.376	-1.396	-1.418	-1.438	-1.459	-1.479	-1.501	-1.522	-1.544	-1.565	-1.586	-1.608	-1.629	-1.651	-1.672	-1.695	-1.716	-1.739	-1.762	-1.785	-1.808	-1.830	-1.852	-1.876	-1.899	-1.922	-1.946	-1.969	-1.994	-2.018	-2.041	-2.064	-2.089	-2.112	-2.138	-2.161	-2.185	-2.209	-2.232	-2.256	-2.280	-2.304	-2.326	-2.349	-2.371	-2.394	-2.416	-2.438	-2.459	-2.480	-2.499	-2.520	-2.539	-2.558	-2.575	-2.592	-2.609	-2.625	-2.639	-2.652	-2.665	-2.678	-2.689	-2.699	-2.708	-2.716	-2.724	-2.729	-2.734	-2.736	-2.740	-2.741	-2.740	-2.739	-2.738	-2.735	-2.729	-2.724	-2.718	-2.710	-2.700	-2.690	-2.680	-2.668	-2.655	-2.641	-2.626	-2.610	-2.595	-2.578	-2.559	-2.540	-2.521	-2.501	-2.481	-2.459	-2.439	-2.416	-2.394	-2.370	-2.348	-2.325	-2.301	-2.278	-2.254	-2.230	-2.206	-2.181	-2.158	-2.134	-2.109	-2.086	-2.061	-2.038	-2.013	-1.989	-1.965	-1.940	-1.916	-1.891	-1.866	-1.842	-1.818	-1.792	-1.766	-1.741	-1.715	-1.689	-1.662	-1.634	-1.606	-1.578	-1.548	-1.519	-1.486	-1.455	-1.421	-1.388	-1.352	-1.316	-1.279	-1.239	-1.200	-1.158	-1.115	-1.070	-1.025	-0.976	-0.928	-0.876	-0.824	-0.770	-0.714	-0.656	-0.596	-0.536	-0.472	-0.408	-0.342	-0.274	-0.204	-0.131	-0.059	0.016	0.091	0.170	0.249	0.330	0.411	0.495	0.580	0.666	0.751	0.840	0.928	1.019	1.108	1.199	1.291	1.382	1.474	1.566	1.660	1.752	1.845	1.939	2.031	2.124	2.215	2.308	2.399	2.491	2.581	2.670	2.759	2.846	2.934	3.020	3.106	3.191	3.274	3.356	3.436	3.516	3.594	3.671	3.748	3.822	3.895	3.966	4.036	4.106	4.174	4.240	4.305	4.368	4.431	4.492	4.551	4.610	4.668	4.722	4.778	4.831	4.884	4.935	4.985	5.035	5.082	5.130	5.176	5.222	5.266	5.310	5.354	5.396	5.438	5.479	5.520	5.560	5.599	5.638	5.676	5.715	5.752	5.790	5.826	5.864	5.900	5.936	5.971	6.009	6.044	6.080	6.115	6.151	6.185	6.221	6.256	6.292	6.328	6.362	6.398	6.434	6.468	6.504	6.539	6.574	6.609	6.645	6.679	6.714	6.750	6.784	6.819	6.854	6.888	6.921	6.956	6.989	7.022	7.056	7.089	7.121	7.152	7.184	7.214	7.244	7.272	7.302	7.330	7.356	7.382	7.408	7.432	7.455	7.478	7.498	7.518	7.536	7.552	7.568	7.581	7.594	7.606	7.615	7.621	7.628	7.631	7.634	7.634	7.631	7.628	7.621	7.614	7.604	7.592	7.578	7.560	7.541	7.520	7.496	7.471	7.444	7.414	7.381	7.346	7.309	7.270	7.230	7.185	7.140	7.092	7.042	6.990	6.936	6.880	6.822	6.762	6.701	6.638	6.571	6.505	6.436	6.365	6.294	6.220	6.144	6.068	5.990	5.911	5.831	5.750	5.668	5.584	5.499	5.414	5.328	5.240	5.152	5.064	4.974	4.884	4.794	4.701	4.610	4.518	4.425	4.332	4.240	4.148	4.054	3.960	3.866	3.774	3.680	3.588	3.495	3.401	3.309	3.216	3.125	3.035	2.944	2.854	2.765	2.676	2.588	2.500	2.414	2.329	2.244	2.160	2.078	1.996	1.915	1.835	1.756	1.680	1.604	1.529	1.455	1.382	1.311	1.241	1.172	1.105	1.039	0.974	0.909	0.848	0.785	0.725	0.666	0.606	0.550	0.494	0.438	0.384	0.331	0.279	0.226	0.175	0.124	0.074	0.024	-0.026	-0.074	-0.124	-0.172	-0.221	-0.269	-0.318	-0.366	-0.416	-0.466	-0.516	-0.566	-0.618	-0.669	-0.721	-0.775	-0.830	-0.885	-0.940	-0.998	-1.055	-1.115	-1.175	-1.236	-1.300	-1.364	-1.430	-1.496	-1.564	-1.634	-1.704	-1.776	-1.849	-1.924	-2.000	-2.078	-2.154	-2.235	-2.315	-2.396	-2.479	-2.561	-2.646	-2.730	-2.816	-2.902	-2.990	-3.078	-3.164	-3.252	-3.341	-3.429	-3.518	-3.606	-3.695	-3.782	-3.870	-3.958	-4.045	-4.132	-4.218	-4.302	-4.386	-4.470	-4.552	-4.634	-4.714	-4.792	-4.871	-4.948	-5.021	-5.095	-5.168	-5.239	-5.306	-5.374	-5.440	-5.502	-5.565	-5.624	-5.682	-5.739	-5.792	-5.845	-5.896	-5.944	-5.991	-6.036	-6.079	-6.119	-6.158	-6.195	-6.230	-6.262	-6.295	-6.324	-6.352	-6.379	-6.402	-6.426	-6.446	-6.466	-6.485	-6.502	-6.518	-6.532	-6.545	-6.556	-6.566	-6.576	-6.585	-6.592	-6.599	-6.604	-6.609	-6.614	-6.618	-6.620	-6.624	-6.626	-6.628	-6.630	-6.632	-6.634	-6.636	-6.636	-6.639	-6.641	-6.644	-6.646	-6.650	-6.652	-6.658	-6.661	-6.666	-6.671	-6.678	-6.684	-6.691	-6.699	-6.708	-6.718	-6.728	-6.739	-6.750	-6.762	-6.774	-6.788	-6.802	-6.818	-6.832	-6.849	-6.864	-6.881	-6.899	-6.916	-6.935	-6.952	-6.971	-6.990	-7.009	-7.028	-7.046	-7.064	-7.084	-7.101	-7.120	-7.138	-7.154	-7.170	-7.185	-7.200	-7.215	-7.229	-7.241	-7.252	-7.262	-7.272	-7.281	-7.288	-7.294	-7.299	-7.301	-7.304	-7.304	-7.304	-7.301	-7.298	-7.291	-7.285	-7.276	-7.266	-7.255	-7.242	-7.228	-7.211	-7.194	-7.175	-7.155	-7.132	-7.110	-7.085	-7.059	-7.032	-7.004	-6.975	-6.945	-6.914	-6.881	-6.849	-6.815	-6.780	-6.745	-6.710	-6.672	-6.636	-6.599	-6.560	-6.522	-6.485	-6.446	-6.408	-6.369	-6.331	-6.292	-6.255	-6.218	-6.179	-6.140	-6.104	-6.068	-6.030	-5.994	-5.959	-5.924	-5.889	-5.855	-5.820	-5.788	-5.755	-5.724	-5.692	-5.662	-5.631	-5.602	-5.574	-5.546	-5.519	-5.491	-5.465	-5.440	-5.414	-5.390	-5.366	-5.342	-5.320	-5.298	-5.276	-5.255	-5.234	-5.214	-5.194	-5.174	-5.155	-5.136	-5.119	-5.100	-5.082	-5.064	-5.048	-5.030	-5.014	-4.998	-4.980	-4.964	-4.948	-4.932	-4.916	-4.901	-4.885	-4.870	-4.854	-4.839	-4.824	-4.809	-4.794	-4.779	-4.764	-4.750	-4.735	-4.720	-4.705	-4.691	-4.676	-4.662	-4.649	-4.634	-4.621	-4.608	-4.592	-4.580	-4.568	-4.552	-4.540	-4.529	-4.515	-4.504	-4.491	-4.479	-4.469	-4.458	-4.446	-4.436	-4.426	-4.418	-4.408	-4.398	-4.389	-4.380	-4.372	-4.365	-4.358	-4.351	-4.345	-4.339	-4.334	-4.328	-4.324	-4.319	-4.315	-4.311	-4.308	-4.305	-4.301	-4.300	-4.298	-4.296	-4.295	-4.294	-4.292	-4.292	-4.291	-4.291	-4.291	-4.291	-4.292	-4.292	-4.292	-4.292	-4.295	-4.296	-4.296	-4.298	-4.299	-4.300	-4.301	-4.302	-4.304	-4.305	-4.306	-4.308	-4.309	-4.310	-4.311	-4.311	-4.314	-4.314	-4.315	-4.316	-4.318	-4.318	-4.320	-4.320	-4.321	-4.322	-4.322	-4.324	-4.325	-4.325	-4.326	-4.326	-4.326	-4.328	-4.329	-4.330	-4.330	-4.332	-4.332	-4.334	-4.336	-4.338	-4.339	-4.340	-4.342	-4.345	-4.348	-4.349	-4.352	-4.355	-4.358	-4.362	-4.365	-4.369	-4.372	-4.378	-4.382	-4.388	-4.392	-4.398	-4.402	-4.408	-4.414	-4.421	-4.428	-4.435	-4.442	-4.450	-4.458	-4.466	-4.474	-4.484	-4.492	-4.501	-4.510	-4.521	-4.530	-4.540	-4.550	-4.561	-4.571	-4.582	-4.592	-4.604	-4.614	-4.625	-4.636	-4.648	-4.659	-4.671	-4.682	-4.694	-4.705	-4.716	-4.728	-4.739	-4.750	-4.761	-4.772	-4.782	-4.794	-4.804	-4.815	-4.825	-4.836	-4.846	-4.856	-4.866	-4.876	-4.885	-4.895	-4.904	-4.912	-4.921	-4.931	-4.939	-4.948	-4.955	-4.962	-4.970	-4.978	-4.984	-4.990	-4.998	-5.004	-5.010	-5.015	-5.021	-5.025	-5.030	-5.035	-5.040	-5.042	-5.048	-5.050	-5.052	-5.056	-5.059	-5.060	-5.061	-5.064	-5.065	-5.066	-5.065	-5.065	-5.065	-5.064	-5.064	-5.061	-5.061	-5.059	-5.055	-5.054	-5.051	-5.048	-5.044	-5.040	-5.036	-5.032	-5.028	-5.022	-5.018	-5.012	-5.008	-5.004	-4.998	-4.992	-4.988	-4.982	-4.978	-4.971	-4.968	-4.962	-4.959	-4.955	-4.951	-4.949	-4.946	-4.944	-4.944	-4.941	-4.942	-4.942	-4.945	-4.946	-4.950	-4.954	-4.959	-4.965	-4.972	-4.980	-4.989	-5.000	-5.011	-5.025	-5.038	-5.054	-5.070	-5.088	-5.106	-5.128	-5.148	-5.170	-5.194	-5.219	-5.245	-5.271	-5.300	-5.329	-5.359	-5.389	-5.420	-5.454	-5.485	-5.519	-5.554	-5.588	-5.622	-5.656	-5.691	-5.726	-5.760	-5.795	-5.830	-5.862	-5.896	-5.929	-5.961	-5.994	-6.025	-6.055	-6.082	-6.110	-6.136	-6.161	-6.186	-6.209	-6.230	-6.250	-6.268	-6.285	-6.300	-6.312	-6.324	-6.332	-6.342	-6.349	-6.354	-6.355	-6.356	-6.356	-6.352	-6.349	-6.341	-6.334	-6.325	-6.312	-6.300	-6.285	-6.269	-6.250	-6.231	-6.211	-6.190	-6.166	-6.141	-6.116	-6.090	-6.061	-6.032	-6.002	-5.972	-5.941	-5.909	-5.876	-5.842	-5.809	-5.775	-5.741	-5.705	-5.671	-5.635	-5.600	-5.564	-5.529	-5.494	-5.459	-5.424	-5.390	-5.355	-5.321	-5.289	-5.256	-5.224	-5.191	-5.160	-5.130	-5.101	-5.071	-5.045	-5.018	-4.991	-4.966	-4.941	-4.919	-4.896	-4.875	-4.855	-4.836	-4.818	-4.801	-4.784	-4.769	-4.755	-4.741	-4.729	-4.718	-4.706	-4.696	-4.688	-4.680	-4.671	-4.665	-4.659	-4.654	-4.649	-4.644	-4.640	-4.636	-4.634	-4.630	-4.628	-4.625	-4.621	-4.619	-4.616	-4.612	-4.609	-4.606	-4.601	-4.598	-4.592	-4.586	-4.580	-4.574	-4.566	-4.556	-4.546	-4.536	-4.525	-4.514	-4.500	-4.485	-4.470	-4.452	-4.434	-4.415	-4.395	-4.372	-4.349	-4.325	-4.299	-4.272	-4.245	-4.215	-4.184	-4.154	-4.120	-4.085	-4.051	-4.015	-3.976	-3.940	-3.900	-3.860	-3.820	-3.779	-3.738	-3.694	-3.652	-3.609	-3.565	-3.521	-3.478	-3.432	-3.389	-3.344	-3.300	-3.256	-3.212	-3.169	-3.126	-3.084	-3.041	-3.001	-2.960	-2.921	-2.881	-2.845	-2.808	-2.772	-2.738	-2.705	-2.671	-2.640	-2.611	-2.582	-2.556	-2.531	-2.506	-2.484	-2.462	-2.444	-2.426	-2.409	-2.395	-2.381	-2.370	-2.360	-2.351	-2.344	-2.339	-2.334	-2.331	-2.330	-2.330	-2.331	-2.332	-2.336	-2.341	-2.348	-2.355	-2.362	-2.372	-2.382	-2.392	-2.404	-2.416	-2.430	-2.441	-2.456	-2.470	-2.484	-2.498	-2.512	-2.526	-2.541	-2.555	-2.570	-2.584	-2.596	-2.609	-2.621	-2.634	-2.645	-2.656	-2.666	-2.675	-2.682	-2.691	-2.698	-2.702	-2.708	-2.710	-2.711	-2.712	-2.714	-2.712	-2.710	-2.708	-2.702	-2.698	-2.691	-2.684	-2.675	-2.665	-2.654	-2.642	-2.630	-2.616	-2.602	-2.586	-2.570	-2.554	-2.535	-2.519	-2.499	-2.480	-2.460	-2.439	-2.418	-2.396	-2.375	-2.352	-2.330	-2.308	-2.285	-2.261	-2.240	-2.216	-2.195	-2.171	-2.149	-2.128	-2.105	-2.084	-2.062	-2.041	-2.020	-2.000	-1.980	-1.960	-1.941	-1.922	-1.905	-1.888	-1.871	-1.854	-1.839	-1.825	-1.810	-1.798	-1.784	-1.771	-1.760	-1.749	-1.740	-1.730	-1.721	-1.712	-1.706	-1.699	-1.692	-1.689	-1.684	-1.680	-1.676	-1.674	-1.672	-1.670	-1.669	-1.669	-1.670	-1.671	-1.672	-1.674	-1.676	-1.679	-1.682	-1.686	-1.690	-1.695	-1.700	-1.704	-1.709	-1.715	-1.719	-1.725	-1.731	-1.736	-1.742	-1.749	-1.754	-1.759	-1.765	-1.770	-1.774	-1.779	-1.784	-1.788	-1.791	-1.795	-1.798	-1.801	-1.804	-1.805	-1.806	-1.806	-1.806	-1.806	-1.805	-1.804	-1.801	-1.800	-1.796	-1.792	-1.789	-1.782	-1.778	-1.772	-1.765	-1.758	-1.751	-1.744	-1.735	-1.725	-1.718	-1.708	-1.698	-1.689	-1.678	-1.668	-1.658	-1.648	-1.636	-1.625	-1.615	-1.605	-1.595	-1.586	-1.576	-1.568	-1.559	-1.551	-1.544	-1.536	-1.530	-1.525	-1.520	-1.516	-1.514	-1.512	-1.511	-1.511	-1.512	-1.515	-1.518	-1.521	-1.528	-1.535	-1.544	-1.552	-1.562	-1.575	-1.588	-1.602	-1.618	-1.634	-1.654	-1.671	-1.692	-1.714	-1.736	-1.760	-1.785	-1.811	-1.838	-1.865	-1.894	-1.922	-1.951	-1.982	-2.014	-2.045	-2.076	-2.109	-2.140	-2.172	-2.206	-2.239	-2.270	-2.302	-2.335	-2.366	-2.396	-2.428	-2.459	-2.488	-2.516	-2.544	-2.571	-2.598	-2.622	-2.648	-2.671	-2.692	-2.714	-2.735	-2.754	-2.771	-2.789	-2.805	-2.819	-2.831	-2.844	-2.855	-2.865	-2.872	-2.881	-2.888	-2.892	-2.898	-2.901	-2.905	-2.906	-2.909	-2.908	-2.909	-2.909	-2.906	-2.906	-2.904	-2.902	-2.900	-2.899	-2.896	-2.894	-2.892	-2.889	-2.888	-2.886	-2.885	-2.885	-2.884	-2.885	-2.886	-2.888	-2.889	-2.891	-2.895	-2.899	-2.904	-2.909	-2.915	-2.922	-2.931	-2.939	-2.949	-2.960	-2.970	-2.981	-2.995	-3.008	-3.021	-3.036	-3.051	-3.068	-3.085	-3.101	-3.119	-3.138	-3.155	-3.174	-3.192	-3.212	-3.231	-3.250	-3.270	-3.289	-3.308	-3.326	-3.346	-3.364	-3.382	-3.400	-3.419	-3.435	-3.451	-3.466	-3.482	-3.496	-3.510	-3.522	-3.535	-3.546	-3.556	-3.566	-3.574	-3.582	-3.588	-3.594	-3.598	-3.601	-3.602	-3.605	-3.605	-3.605	-3.602	-3.601	-3.596	-3.591	-3.588	-3.581	-3.572	-3.565	-3.558	-3.546	-3.536	-3.526	-3.515	-3.502	-3.490	-3.476	-3.462	-3.449	-3.435	-3.420	-3.406	-3.391	-3.376	-3.361	-3.345	-3.331	-3.316	-3.302	-3.286	-3.272	-3.260	-3.246	-3.232	-3.221	-3.209	-3.199	-3.188	-3.178	-3.168	-3.159	-3.151	-3.145	-3.139	-3.132	-3.126	-3.124	-3.120	-3.118	-3.116	-3.115	-3.114	-3.115	-3.116	-3.119	-3.121	-3.125	-3.129	-3.134	-3.139	-3.145	-3.152	-3.159	-3.165	-3.172	-3.182	-3.191	-3.200	-3.209	-3.218	-3.228	-3.238	-3.246	-3.258	-3.266	-3.276	-3.288	-3.296	-3.306	-3.315	-3.324	-3.334	-3.342	-3.350	-3.358	-3.366	-3.372	-3.379	-3.385	-3.391	-3.396	-3.401	-3.405	-3.409	-3.411	-3.415	-3.416	-3.416	-3.418	-3.418	-3.418	-3.416	-3.414	-3.411	-3.408	-3.404	-3.400	-3.395	-3.389	-3.382	-3.375	-3.368	-3.360	-3.351	-3.342	-3.331	-3.321	-3.310	-3.299	-3.285	-3.272	-3.259	-3.246	-3.231	-3.216	-3.202	-3.186	-3.170	-3.154	-3.138	-3.120	-3.104	-3.086	-3.069	-3.050	-3.032	-3.014	-2.996	-2.976	-2.958	-2.939	-2.920	-2.901	-2.882	-2.864	-2.845	-2.826	-2.808	-2.791	-2.772	-2.755	-2.738	-2.720	-2.704	-2.686	-2.671	-2.656	-2.640	-2.625	-2.611	-2.599	-2.585	-2.572	-2.561	-2.549	-2.538	-2.529	-2.518	-2.509	-2.500	-2.492	-2.485	-2.478	-2.471	-2.466	-2.460	-2.455	-2.451	-2.448	-2.442	-2.440	-2.436	-2.434	-2.431	-2.430	-2.428	-2.425	-2.424	-2.422	-2.421	-2.419	-2.418	-2.416	-2.415	-2.411	-2.410	-2.408	-2.406	-2.402	-2.399	-2.396	-2.392	-2.388	-2.384	-2.379	-2.372	-2.366	-2.360	-2.351	-2.344	-2.335	-2.326	-2.316	-2.306	-2.295	-2.284	-2.271	-2.259	-2.245	-2.231	-2.216	-2.201	-2.185	-2.169	-2.152	-2.136	-2.119	-2.101	-2.082	-2.064	-2.045	-2.026	-2.007	-1.988	-1.969	-1.948	-1.928	-1.909	-1.889	-1.870	-1.850	-1.831	-1.811	-1.792	-1.774	-1.756	-1.738	-1.721	-1.702	-1.686	-1.671	-1.655	-1.640	-1.625	-1.611	-1.600	-1.586	-1.575	-1.564	-1.554	-1.545	-1.536	-1.528	-1.520	-1.514	-1.509	-1.504	-1.500	-1.496	-1.494	-1.492	-1.491	-1.491	-1.491	-1.494	-1.495	-1.498	-1.500	-1.505	-1.509	-1.514	-1.519	-1.525	-1.531	-1.538	-1.545	-1.552	-1.560	-1.568	-1.574	-1.582	-1.591	-1.599	-1.608	-1.616	-1.624	-1.631	-1.640	-1.648	-1.654	-1.661	-1.669	-1.675	-1.681	-1.686	-1.692	-1.696	-1.700	-1.704	-1.708	-1.710	-1.711	-1.711	-1.712	-1.714	-1.712	-1.711	-1.709	-1.706	-1.702	-1.699	-1.695	-1.690	-1.684	-1.678	-1.670	-1.662	-1.654	-1.646	-1.638	-1.628	-1.618	-1.608	-1.595	-1.584	-1.572	-1.561	-1.548	-1.536	-1.522	-1.510	-1.495	-1.482	-1.469	-1.454	-1.440	-1.426	-1.411	-1.396	-1.382	-1.369	-1.354	-1.340	-1.325	-1.309	-1.295	-1.281	-1.268	-1.252	-1.239	-1.224	-1.210	-1.198	-1.184	-1.170	-1.155	-1.142	-1.129	-1.116	-1.102	-1.090	-1.078	-1.064	-1.052	-1.041	-1.029	-1.016	-1.005	-0.994	-0.982	-0.971	-0.960	-0.950	-0.939	-0.928	-0.919	-0.909	-0.899	-0.889	-0.880	-0.871	-0.862	-0.854	-0.845	-0.838	-0.829	-0.821	-0.812	-0.805	-0.799	-0.791	-0.784	-0.778	-0.771	-0.765	-0.759	-0.752	-0.746	-0.741	-0.736	-0.731	-0.726	-0.721	-0.716	-0.711	-0.708	-0.702	-0.698	-0.692	-0.689	-0.685	-0.680	-0.675	-0.671	-0.666	-0.662	-0.658	-0.652	-0.646	-0.642	-0.636	-0.630	-0.625	-0.620	-0.614	-0.609	-0.601	-0.596	-0.589	-0.582	-0.575	-0.568	-0.560	-0.552	-0.545	-0.536	-0.529	-0.519	-0.511	-0.502	-0.494	-0.485	-0.476	-0.468	-0.459	-0.449	-0.440	-0.431	-0.422	-0.414	-0.405	-0.396	-0.389	-0.381	-0.374	-0.366	-0.360	-0.352	-0.348	-0.341	-0.336	-0.332	-0.329	-0.326	-0.322	-0.321	-0.320	-0.320	-0.320	-0.322	-0.325	-0.328	-0.332	-0.336	-0.342	-0.350	-0.358	-0.366	-0.376	-0.385	-0.398	-0.410	-0.424	-0.438	-0.452	-0.469	-0.485	-0.501	-0.520	-0.539	-0.559	-0.578	-0.598	-0.620	-0.640	-0.661	-0.685	-0.706	-0.729	-0.750	-0.775	-0.798	-0.819	-0.842	-0.865	-0.886	-0.908	-0.929	-0.950	-0.971	-0.991	-1.010	-1.029	-1.048	-1.065	-1.081	-1.098	-1.112	-1.126	-1.140	-1.154	-1.165	-1.175	-1.184	-1.191	-1.200	-1.206	-1.212	-1.216	-1.220	-1.222	-1.225	-1.226	-1.226	-1.226	-1.225	-1.221	-1.219	-1.216	-1.211	-1.206	-1.202	-1.196	-1.189	-1.182	-1.175	-1.168	-1.160	-1.152	-1.144	-1.135	-1.128	-1.120	-1.110	-1.102	-1.094	-1.086	-1.079	-1.071	-1.064	-1.058	-1.050	-1.044	-1.038	-1.031	-1.026	-1.021	-1.016	-1.012	-1.009	-1.005	-1.001	-0.999	-0.996	-0.995	-0.994	-0.992	-0.992	-0.991	-0.991	-0.991	-0.992	-0.992	-0.994	-0.995	-0.996	-0.998	-1.000	-1.001	-1.004	-1.005	-1.009	-1.010	-1.012	-1.015	-1.018	-1.020	-1.022	-1.025	-1.026	-1.029	-1.030	-1.032	-1.034	-1.035	-1.038	-1.039	-1.039	-1.041	-1.041	-1.041	-1.041	-1.041	-1.042	-1.042	-1.042	-1.041	-1.040	-1.040	-1.039	-1.038	-1.035	-1.035	-1.034	-1.031	-1.029	-1.028	-1.025	-1.024	-1.021	-1.018	-1.015	-1.012	-1.010	-1.006	-1.004	-1.000	-0.998	-0.995	-0.991	-0.989	-0.986	-0.981	-0.979	-0.976	-0.972	-0.970	-0.966	-0.965	-0.961	-0.960	-0.956	-0.954	-0.952	-0.950	-0.949	-0.946	-0.946	-0.945	-0.945	-0.945	-0.945	-0.945	-0.946	-0.949	-0.950	-0.952	-0.956	-0.960	-0.964	-0.968	-0.974	-0.980	-0.986	-0.994	-1.002	-1.010	-1.020	-1.030	-1.041	-1.052	-1.065	-1.076	-1.089	-1.104	-1.118	-1.134	-1.148	-1.164	-1.180	-1.196	-1.214	-1.231	-1.249	-1.268	-1.285	-1.302	-1.321	-1.339	-1.356	-1.374	-1.390	-1.408	-1.424	-1.440	-1.455	-1.469	-1.482	-1.496	-1.509	-1.519	-1.529	-1.538	-1.545	-1.551	-1.556	-1.559	-1.561	-1.562	-1.561	-1.559	-1.555	-1.550	-1.542	-1.534	-1.522	-1.511	-1.496	-1.480	-1.464	-1.444	-1.424	-1.401	-1.379	-1.352	-1.326	-1.299	-1.270	-1.240	-1.209	-1.176	-1.144	-1.109	-1.074	-1.038	-1.001	-0.965	-0.928	-0.890	-0.851	-0.814	-0.775	-0.738	-0.699	-0.661	-0.622	-0.586	-0.549	-0.512	-0.478	-0.441	-0.408	-0.374	-0.340	-0.309	-0.278	-0.248	-0.218	-0.189	-0.162	-0.136	-0.111	-0.086	-0.064	-0.042	-0.021	-0.002	0.016	0.034	0.050	0.065	0.079	0.092	0.105	0.116	0.126	0.135	0.144	0.151	0.159	0.165	0.170	0.175	0.180	0.182	0.186	0.189	0.191	0.194	0.195	0.195	0.196	0.198	0.198	0.198	0.199	0.198	0.198	0.198	0.199	0.199	0.199	0.199	0.199	0.199	0.199	0.200	0.201	0.202	0.204	0.205	0.208	0.209	0.212	0.215	0.218	0.221	0.225	0.229	0.234	0.239	0.244	0.249	0.256	0.262	0.270	0.276	0.285	0.292	0.302	0.310	0.320	0.330	0.340	0.350	0.361	0.371	0.382	0.394	0.405	0.418	0.429	0.441	0.454	0.466	0.478	0.490	0.502	0.515	0.526	0.538	0.550	0.560	0.571	0.581	0.591	0.601	0.609	0.618	0.625	0.634	0.640	0.645	0.650	0.655	0.659	0.661	0.664	0.665	0.665	0.664	0.662	0.661	0.658	0.654	100.000	5.000	2.000	1.000	5.000	0.000	0.000	0.000	0.000	0.000	0.000	0.000	0.000	0.000	0.000	0.000	0.000	0.000	0.012	-0.046	-0.105	-0.164	-0.220	-0.276	-0.331	-0.388	-0.440	-0.494	-0.546	-0.598	-0.648	-0.696	-0.745	-0.792	-0.839	-0.885	-0.930	-0.972	-1.015	-1.056	-1.098	-1.138	-1.176	-1.215	-1.252	-1.290	-1.325	-1.361	-1.395	-1.429	-1.462	-1.495	-1.528	-1.559	-1.590	-1.621	-1.652	-1.682	-1.712	-1.742	-1.774	-1.802	-1.832	-1.862	-1.892	-1.922	-1.952	-1.984	-2.014	-2.046	-2.079	-2.110	-2.142	-2.175	-2.210	-2.245	-2.279	-2.315	-2.352	-2.389	-2.426	-2.466	-2.505	-2.545	-2.586	-2.629	-2.671	-2.715	-2.760	-2.804	-2.851	-2.898	-2.945	-2.992	-3.042	-3.091	-3.141	-3.192	-3.245	-3.296	-3.349	-3.402	-3.455	-3.509	-3.564	-3.618	-3.672	-3.728	-3.782	-3.836	-3.891	-3.948	-4.003	-4.056	-4.111	-4.165	-4.220	-4.272	-4.325	-4.379	-4.430	-4.482	-4.532	-4.582	-4.632	-4.682	-4.730	-4.778	-4.824	-4.869	-4.914	-4.958	-5.001	-5.044	-5.084	-5.124	-5.164	-5.201	-5.239	-5.275	-5.310	-5.344	-5.378	-5.409	-5.441	-5.471	-5.500	-5.530	-5.558	-5.584	-5.609	-5.635	-5.659	-5.682	-5.705	-5.728	-5.749	-5.769	-5.790	-5.809	-5.828	-5.846	-5.864	-5.880	-5.898	-5.914	-5.931	-5.946	-5.961	-5.976	-5.991	-6.006	-6.021	-6.035	-6.049	-6.062	-6.076	-6.090	-6.104	-6.118	-6.131	-6.145	-6.160	-6.174	-6.188	-6.202	-6.218	-6.231	-6.246	-6.261	-6.278	-6.292	-6.309	-6.325	-6.342	-6.359	-6.376	-6.392	-6.411	-6.429	-6.448	-6.466	-6.485	-6.504	-6.524	-6.544	-6.562	-6.584	-6.604	-6.625	-6.646	-6.666	-6.689	-6.709	-6.731	-6.751	-6.772	-6.795	-6.815	-6.836	-6.858	-6.879	-6.899	-6.919	-6.938	-6.958	-6.976	-6.994	-7.012	-7.030	-7.048	-7.064	-7.079	-7.095	-7.109	-7.122	-7.134	-7.148	-7.158	-7.169	-7.178	-7.186	-7.194	-7.200	-7.205	-7.211	-7.214	-7.216	-7.218	-7.219	-7.219	-7.218	-7.215	-7.211	-7.208	-7.204	-7.196	-7.190	-7.181	-7.174	-7.164	-7.154	-7.142	-7.131	-7.119	-7.106	-7.092	-7.078	-7.062	-7.048	-7.031	-7.016	-6.999	-6.982	-6.964	-6.946	-6.929	-6.910	-6.892	-6.874	-6.855	-6.835	-6.816	-6.798	-6.778	-6.758	-6.739	-6.719	-6.700	-6.680	-6.661	-6.642	-6.622	-6.604	-6.585	-6.566	-6.546	-6.529	-6.510	-6.491	-6.474	-6.455	-6.438	-6.420	-6.402	-6.385	-6.368	-6.350	-6.334	-6.316	-6.299	-6.281	-6.265	-6.249	-6.232	-6.216	-6.200	-6.182	-6.168	-6.150	-6.135	-6.119	-6.102	-6.086	-6.070	-6.055	-6.040	-6.024	-6.009	-5.991	-5.976	-5.960	-5.944	-5.928	-5.911	-5.895	-5.879	-5.861	-5.846	-5.829	-5.812	-5.795	-5.778	-5.760	-5.742	-5.726	-5.709	-5.690	-5.672	-5.654	-5.636	-5.618	-5.599	-5.580	-5.561	-5.542	-5.522	-5.504	-5.485	-5.465	-5.446	-5.425	-5.406	-5.386	-5.368	-5.348	-5.328	-5.309	-5.288	-5.269	-5.249	-5.229	-5.209	-5.190	-5.170	-5.151	-5.131	-5.111	-5.094	-5.075	-5.055	-5.036	-5.019	-5.000	-4.982	-4.964	-4.946	-4.928	-4.911	-4.894	-4.876	-4.860	-4.842	-4.825	-4.809	-4.792	-4.775	-4.759	-4.742	-4.726	-4.711	-4.694	-4.678	-4.661	-4.645	-4.630	-4.612	-4.596	-4.580	-4.564	-4.548	-4.531	-4.514	-4.498	-4.480	-4.464	-4.446	-4.429	-4.411	-4.394	-4.375	-4.358	-4.339	-4.321	-4.302	-4.284	-4.265	-4.246	-4.228	-4.209	-4.190	-4.170	-4.151	-4.132	-4.112	-4.094	-4.075	-4.055	-4.035	-4.016	-3.996	-3.978	-3.959	-3.940	-3.920	-3.901	-3.882	-3.864	-3.845	-3.826	-3.809	-3.790	-3.772	-3.755	-3.738	-3.721	-3.704	-3.688	-3.671	-3.655	-3.639	-3.622	-3.608	-3.591	-3.576	-3.561	-3.546	-3.531	-3.518	-3.501	-3.488	-3.474	-3.460	-3.445	-3.431	-3.418	-3.404	-3.390	-3.376	-3.362	-3.349	-3.335	-3.321	-3.308	-3.294	-3.279	-3.266	-3.251	-3.238	-3.224	-3.209	-3.195	-3.180	-3.165	-3.151	-3.135	-3.120	-3.106	-3.090	-3.074	-3.059	-3.042	-3.028	-3.010	-2.994	-2.978	-2.961	-2.945	-2.930	-2.914	-2.896	-2.880	-2.862	-2.848	-2.830	-2.814	-2.798	-2.780	-2.765	-2.748	-2.732	-2.716	-2.700	-2.684	-2.669	-2.654	-2.638	-2.622	-2.608	-2.591	-2.576	-2.562	-2.548	-2.532	-2.518	-2.504	-2.489	-2.475	-2.460	-2.446	-2.431	-2.418	-2.404	-2.390	-2.375	-2.360	-2.345	-2.331	-2.318	-2.301	-2.288	-2.274	-2.258	-2.242	-2.228	-2.211	-2.195	-2.179	-2.161	-2.145	-2.130	-2.112	-2.095	-2.078	-2.060	-2.042	-2.024	-2.006	-1.988	-1.970	-1.951	-1.932	-1.912	-1.894	-1.875	-1.856	-1.838	-1.819	-1.800	-1.782	-1.764	-1.746	-1.729	-1.711	-1.694	-1.679	-1.662	-1.648	-1.632	-1.619	-1.606	-1.594	-1.582	-1.571	-1.561	-1.552	-1.546	-1.539	-1.532	-1.528	-1.525	-1.522	-1.521	-1.521	-1.522	-1.525	-1.529	-1.534	-1.540	-1.548	-1.556	-1.566	-1.576	-1.590	-1.601	-1.618	-1.632	-1.650	-1.666	-1.685	-1.705	-1.726	-1.748	-1.769	-1.790	-1.814	-1.838	-1.861	-1.886	-1.910	-1.935	-1.960	-1.985	-2.011	-2.035	-2.060	-2.085	-2.109	-2.132	-2.158	-2.180	-2.201	-2.224	-2.245	-2.265	-2.285	-2.302	-2.321	-2.338	-2.352	-2.369	-2.381	-2.394	-2.405	-2.416	-2.425	-2.434	-2.441	-2.446	-2.451	-2.455	-2.458	-2.459	-2.459	-2.458	-2.456	-2.454	-2.450	-2.445	-2.440	-2.434	-2.425	-2.416	-2.408	-2.399	-2.389	-2.378	-2.366	-2.354	-2.341	-2.329	-2.316	-2.302	-2.289	-2.275	-2.261	-2.248	-2.234	-2.220	-2.206	-2.192	-2.180	-2.166	-2.154	-2.141	-2.130	-2.118	-2.108	-2.096	-2.086	-2.076	-2.068	-2.060	-2.052	-2.046	-2.040	-2.034	-2.029	-2.025	-2.022	-2.019	-2.018	-2.016	-2.016	-2.016	-2.019	-2.020	-2.022	-2.026	-2.030	-2.035	-2.039	-2.044	-2.051	-2.056	-2.064	-2.070	-2.078	-2.085	-2.092	-2.100	-2.108	-2.116	-2.124	-2.131	-2.139	-2.146	-2.154	-2.159	-2.166	-2.171	-2.176	-2.181	-2.185	-2.188	-2.190	-2.191	-2.191	-2.191	-2.190	-2.186	-2.184	-2.179	-2.174	-2.168	-2.159	-2.150	-2.140	-2.129	-2.115	-2.101	-2.086	-2.070	-2.054	-2.034	-2.014	-1.992	-1.970	-1.948	-1.924	-1.898	-1.870	-1.844	-1.815	-1.785	-1.755	-1.724	-1.692	-1.660	-1.628	-1.595	-1.560	-1.526	-1.491	-1.458	-1.422	-1.388	-1.352	-1.318	-1.282	-1.248	-1.214	-1.179	-1.145	-1.111	-1.078	-1.046	-1.015	-0.984	-0.954	-0.924	-0.895	-0.868	-0.841	-0.816	-0.791	-0.769	-0.746	-0.725	-0.706	-0.688	-0.670	-0.656	-0.642	-0.629	-0.619	-0.609	-0.601	-0.594	-0.590	-0.586	-0.584	-0.584	-0.586	-0.589	-0.594	-0.600	-0.608	-0.616	-0.628	-0.639	-0.652	-0.668	-0.684	-0.701	-0.721	-0.740	-0.761	-0.782	-0.806	-0.831	-0.856	-0.881	-0.909	-0.935	-0.964	-0.992	-1.021	-1.051	-1.080	-1.111	-1.140	-1.171	-1.201	-1.231	-1.261	-1.290	-1.320	-1.349	-1.376	-1.404	-1.431	-1.459	-1.484	-1.509	-1.532	-1.555	-1.578	-1.598	-1.619	-1.638	-1.655	-1.672	-1.688	-1.701	-1.715	-1.728	-1.738	-1.748	-1.755	-1.762	-1.769	-1.775	-1.779	-1.781	-1.784	-1.784	-1.784	-1.782	-1.780	-1.778	-1.774	-1.770	-1.764	-1.759	-1.752	-1.746	-1.739	-1.731	-1.722	-1.715	-1.708	-1.698	-1.689	-1.680	-1.671	-1.662	-1.654	-1.645	-1.636	-1.626	-1.619	-1.611	-1.604	-1.595	-1.589	-1.582	-1.575	-1.570	-1.564	-1.559	-1.554	-1.550	-1.546	-1.542	-1.540	-1.538	-1.536	-1.535	-1.534	-1.534	-1.534	-1.535	-1.535	-1.538	-1.539	-1.541	-1.544	-1.548	-1.551	-1.555	-1.559	-1.564	-1.569	-1.574	-1.579	-1.585	-1.590	-1.596	-1.602	-1.609	-1.616	-1.621	-1.629	-1.635	-1.641	-1.649	-1.655	-1.661	-1.668	-1.674	-1.680	-1.686	-1.691	-1.698	-1.704	-1.708	-1.712	-1.718	-1.721	-1.725	-1.728	-1.730	-1.732	-1.735	-1.736	-1.738	-1.738	-1.738	-1.738	-1.735	-1.734	-1.731	-1.729	-1.725	-1.721	-1.715	-1.710	-1.704	-1.698	-1.690	-1.681	-1.674	-1.665	-1.655	-1.646	-1.635	-1.624	-1.612	-1.600	-1.589	-1.575	-1.562	-1.550	-1.536	-1.522	-1.509	-1.496	-1.482	-1.468	-1.455	-1.441	-1.428	-1.415	-1.402	-1.390	-1.379	-1.368	-1.356	-1.345	-1.336	-1.328	-1.320	-1.314	-1.306	-1.302	-1.298	-1.294	-1.292	-1.292	-1.292	-1.294	-1.296	-1.301	-1.308	-1.314	-1.321	-1.332	-1.344	-1.355	-1.370	-1.384	-1.401	-1.419	-1.438	-1.459	-1.480	-1.502	-1.526	-1.551	-1.578	-1.606	-1.635	-1.662	-1.692	-1.724	-1.755	-1.788	-1.820	-1.852	-1.885	-1.918	-1.951	-1.985	-2.018	-2.051	-2.084	-2.116	-2.148	-2.179	-2.209	-2.240	-2.269	-2.298	-2.325	-2.350	-2.376	-2.400	-2.424	-2.445	-2.465	-2.484	-2.501	-2.516	-2.531	-2.545	-2.556	-2.566	-2.575	-2.582	-2.586	-2.591	-2.594	-2.595	-2.595	-2.592	-2.589	-2.585	-2.580	-2.572	-2.565	-2.556	-2.546	-2.536	-2.525	-2.514	-2.501	-2.489	-2.476	-2.462	-2.449	-2.436	-2.421	-2.408	-2.394	-2.380	-2.366	-2.354	-2.341	-2.330	-2.318	-2.308	-2.298	-2.289	-2.280	-2.272	-2.266	-2.260	-2.254	-2.250	-2.248	-2.245	-2.245	-2.244	-2.245	-2.246	-2.249	-2.254	-2.258	-2.262	-2.269	-2.275	-2.282	-2.291	-2.300	-2.309	-2.320	-2.330	-2.340	-2.351	-2.362	-2.374	-2.385	-2.398	-2.409	-2.421	-2.432	-2.444	-2.456	-2.466	-2.478	-2.486	-2.496	-2.505	-2.514	-2.522	-2.529	-2.536	-2.542	-2.546	-2.551	-2.555	-2.558	-2.559	-2.560	-2.561	-2.560	-2.558	-2.556	-2.552	-2.548	-2.542	-2.538	-2.532	-2.524	-2.518	-2.509	-2.500	-2.490	-2.480	-2.468	-2.456	-2.445	-2.432	-2.420	-2.406	-2.394	-2.379	-2.366	-2.352	-2.338	-2.324	-2.309	-2.295	-2.281	-2.268	-2.252	-2.239	-2.225	-2.212	-2.199	-2.186	-2.174	-2.161	-2.150	-2.138	-2.128	-2.116	-2.106	-2.096	-2.088	-2.079	-2.070	-2.062	-2.055	-2.049	-2.042	-2.036	-2.030	-2.026	-2.021	-2.018	-2.015	-2.011	-2.010	-2.007	-2.007	-2.006	-2.005	-2.006	-2.006	-2.007	-2.010	-2.011	-2.014	-2.018	-2.020	-2.024	-2.027	-2.031	-2.036	-2.040	-2.045	-2.051	-2.058	-2.062	-2.069	-2.076	-2.082	-2.090	-2.096	-2.104	-2.111	-2.120	-2.128	-2.135	-2.144	-2.152	-2.161	-2.170	-2.179	-2.186	-2.196	-2.205	-2.212	-2.222	-2.230	-2.239	-2.248	-2.256	-2.264	-2.272	-2.280	-2.288	-2.296	-2.302	-2.310	-2.318	-2.324	-2.330	-2.336	-2.341	-2.348	-2.352	-2.358	-2.362	-2.366	-2.369	-2.372	-2.375	-2.379	-2.380	-2.382	-2.384	-2.384	-2.384	-2.384	-2.382	-2.382	-2.380	-2.379	-2.376	-2.371	-2.369	-2.364	-2.360	-2.355	-2.350	-2.344	-2.339	-2.331	-2.325	-2.316	-2.308	-2.300	-2.291	-2.282	-2.274	-2.264	-2.254	-2.244	-2.234	-2.222	-2.211	-2.201	-2.190	-2.179	-2.168	-2.155	-2.144	-2.132	-2.121	-2.110	-2.098	-2.088	-2.075	-2.065	-2.052	-2.041	-2.030	-2.020	-2.009	-1.999	-1.989	-1.978	-1.968	-1.959	-1.949	-1.940	-1.930	-1.921	-1.912	-1.904	-1.896	-1.889	-1.881	-1.874	-1.866	-1.859	-1.852	-1.845	-1.840	-1.832	-1.828	-1.822	-1.816	-1.811	-1.806	-1.801	-1.796	-1.792	-1.789	-1.784	-1.779	-1.776	-1.772	-1.769	-1.765	-1.761	-1.759	-1.756	-1.752	-1.750	-1.746	-1.744	-1.741	-1.739	-1.736	-1.734	-1.732	-1.730	-1.728	-1.726	-1.724	-1.722	-1.721	-1.720	-1.719	-1.718	-1.716	-1.716	-1.716	-1.716	-1.716	-1.716	-1.716	-1.718	-1.719	-1.720	-1.721	-1.722	-1.725	-1.726	-1.730	-1.731	-1.735	-1.739	-1.742	-1.746	-1.751	-1.755	-1.761	-1.765	-1.771	-1.778	-1.782	-1.789	-1.795	-1.802	-1.810	-1.818	-1.825	-1.832	-1.841	-1.850	-1.859	-1.869	-1.878	-1.888	-1.898	-1.908	-1.919	-1.929	-1.940	-1.950	-1.961	-1.972	-1.984	-1.995	-2.006	-2.018	-2.029	-2.040	-2.051	-2.062	-2.074	-2.086	-2.098	-2.108	-2.120	-2.130	-2.140	-2.150	-2.161	-2.171	-2.181	-2.190	-2.199	-2.208	-2.216	-2.225	-2.232	-2.240	-2.248	-2.254	-2.259	-2.265	-2.270	-2.275	-2.279	-2.282	-2.286	-2.289	-2.290	-2.292	-2.294	-2.295	-2.295	-2.295	-2.292	-2.291	-2.290	-2.288	-2.285	-2.281	-2.279	-2.274	-2.270	-2.265	-2.260	-2.254	-2.249	-2.242	-2.236	-2.229	-2.222	-2.216	-2.209	-2.201	-2.194	-2.185	-2.178	-2.169	-2.161	-2.152	-2.145	-2.135	-2.128	-2.119	-2.110	-2.101	-2.092	-2.084	-2.074	-2.066	-2.056	-2.049	-2.039	-2.031	-2.021	-2.013	-2.004	-1.994	-1.985	-1.976	-1.966	-1.958	-1.948	-1.939	-1.930	-1.920	-1.910	-1.900	-1.890	-1.880	-1.871	-1.860	-1.850	-1.840	-1.830	-1.819	-1.808	-1.796	-1.786	-1.775	-1.764	-1.751	-1.740	-1.729	-1.716	-1.705	-1.692	-1.680	-1.668	-1.656	-1.642	-1.630	-1.618	-1.604	-1.591	-1.578	-1.565	-1.551	-1.538	-1.524	-1.510	-1.495	-1.481	-1.466	-1.451	-1.438	-1.422	-1.408	-1.391	-1.376	-1.361	-1.345	-1.330	-1.315	-1.299	-1.281	-1.266	-1.249	-1.232	-1.215	-1.198	-1.180	-1.162	-1.144	-1.126	-1.109	-1.090	-1.071	-1.052	-1.032	-1.015	-0.994	-0.975	-0.955	-0.936	-0.916	-0.896	-0.876	-0.856	-0.835	-0.816	-0.795	-0.776	-0.756	-0.735	-0.715	-0.695	-0.676	-0.655	-0.636	-0.616	-0.599	-0.579	-0.561	-0.544	-0.526	-0.510	-0.492	-0.476	-0.460	-0.446	-0.431	-0.418	-0.405	-0.392	-0.381	-0.371	-0.361	-0.352	-0.344	-0.336	-0.330	-0.325	-0.320	-0.316	-0.314	-0.312	-0.311	-0.311	-0.314	-0.316	-0.319	-0.325	-0.330	-0.338	-0.346	-0.355	-0.364	-0.375	-0.388	-0.401	-0.415	-0.430	-0.446	-0.462	-0.480	-0.500	-0.518	-0.538	-0.559	-0.580	-0.601	-0.624	-0.648	-0.670	-0.694	-0.718	-0.741	-0.765	-0.789	-0.814	-0.836	-0.861	-0.884	-0.908	-0.931	-0.952	-0.975	-0.996	-1.018	-1.038	-1.058	-1.076	-1.095	-1.111	-1.128	-1.144	-1.158	-1.170	-1.182	-1.194	-1.204	-1.212	-1.220	-1.226	-1.231	-1.235	-1.239	-1.240	-1.240	-1.240	-1.239	-1.236	-1.232	-1.228	-1.222	-1.215	-1.209	-1.200	-1.191	-1.181	-1.171	-1.160	-1.149	-1.136	-1.125	-1.111	-1.099	-1.085	-1.072	-1.059	-1.044	-1.031	-1.016	-1.004	-0.990	-0.978	-0.964	-0.950	-0.939	-0.926	-0.914	-0.902	-0.890	-0.880	-0.869	-0.859	-0.850	-0.839	-0.831	-0.821	-0.815	-0.806	-0.799	-0.792	-0.785	-0.779	-0.772	-0.766	-0.761	-0.755	-0.750	-0.745	-0.740	-0.736	-0.731	-0.726	-0.721	-0.718	-0.712	-0.708	-0.704	-0.699	-0.695	-0.690	-0.685	-0.679	-0.674	-0.669	-0.664	-0.659	-0.652	-0.648	-0.641	-0.635	-0.629	-0.622	-0.616	-0.610	-0.604	-0.596	-0.589	-0.584	-0.576	-0.570	-0.562	-0.556	-0.549	-0.542	-0.536	-0.529	-0.522	-0.516	-0.510	-0.504	-0.498	-0.491	-0.485	-0.480	-0.474	-0.469	-0.464	-0.459	-0.454	-0.449	-0.445	-0.440	-0.436	-0.432	-0.430	-0.426	-0.424	-0.421	-0.419	-0.416	-0.415	-0.412	-0.411	-0.410	-0.410	-0.410	-0.410	-0.410	-0.411	-0.411	-0.414	-0.415	-0.419	-0.422	-0.425	-0.429	-0.434	-0.440	-0.445	-0.452	-0.460	-0.468	-0.478	-0.486	-0.498	-0.509	-0.521	-0.535	-0.549	-0.565	-0.580	-0.596	-0.614	-0.632	-0.652	-0.672	-0.694	-0.716	-0.740	-0.764	-0.789	-0.814	-0.840	-0.866	-0.894	-0.922	-0.950	-0.979	-1.008	-1.036	-1.065	-1.095	-1.125	-1.154	-1.182	-1.211	-1.241	-1.269	-1.296	-1.324	-1.350	-1.375	-1.400	-1.424	-1.446	-1.466	-1.486	-1.505	-1.522	-1.538	-1.551	-1.565	-1.574	-1.584	-1.590	-1.596	-1.600	-1.601	-1.601	-1.599	-1.595	-1.589	-1.581	-1.571	-1.560	-1.548	-1.532	-1.515	-1.498	-1.478	-1.455	-1.432	-1.409	-1.384	-1.356	-1.329	-1.300	-1.271	-1.240	-1.208	-1.176	-1.144	-1.110	-1.076	-1.044	-1.010	-0.975	-0.941	-0.908	-0.874	-0.841	-0.806	-0.774	-0.742	-0.711	-0.680	-0.649	-0.619	-0.590	-0.561	-0.534	-0.507	-0.481	-0.458	-0.432	-0.410	-0.388	-0.366	-0.346	-0.328	-0.310	-0.292	-0.276	-0.261	-0.246	-0.234	-0.221	-0.210	-0.199	-0.190	-0.179	-0.170	-0.164	-0.156	-0.150	-0.145	-0.139	-0.134	-0.131	-0.128	-0.125	-0.122	-0.120	-0.119	-0.118	-0.116	-0.115	-0.115	-0.115	-0.115	-0.116	-0.116	-0.116	-0.119	-0.120	-0.120	-0.120	-0.122	-0.122	-0.124	-0.124	-0.125	-0.125	-0.125	-0.125	-0.125	-0.124	-0.124	-0.121	-0.120	-0.119	-0.115	-0.112	-0.110	-0.106	-0.101	-0.096	-0.090	-0.085	-0.078	-0.070	-0.062	-0.054	-0.045	-0.035	-0.024	-0.012	-0.001	0.011	0.024	0.039	0.052	0.066	0.081	0.096	0.112	0.129	0.145	0.161	0.176	0.195	0.211	0.228	0.245	0.261	0.278	0.292	0.310	0.325	0.339	0.352	0.366	0.379	0.390	0.402	0.412	0.421	0.430	0.436	0.442	0.448	0.451	0.454	0.454	0.455	0.452	0.450	0.446	0.441	0.434	0.426	0.418	0.406	0.395	0.382	0.368	0.354	0.338	0.321	0.302	0.284	0.264	0.245	0.224	0.201	0.180	0.158	0.135	0.112	0.089	0.066	0.042	0.020	-0.002	-0.026	-0.048	-0.070	-0.091	-0.111	-0.132	-0.151	-0.170	-0.189	-0.205	-0.221	-0.238	-0.251	-0.265	-0.278	-0.289	-0.300	-0.309	-0.319	-0.326	-0.331	-0.338	-0.341	-0.345	-0.348	-0.350	-0.350	-0.350	-0.349	-0.348	-0.346	-0.342	-0.339	-0.334	-0.330	-0.324	-0.319	-0.312	-0.306	-0.299	-0.292	-0.285	-0.279	-0.271	-0.262	-0.255	-0.248	-0.241	-0.234	-0.226	-0.220	-0.214	-0.206	-0.200	-0.194	-0.188	-0.182	-0.178	-0.172	-0.168	-0.164	-0.160	-0.156	-0.154	-0.150	-0.149	-0.146	-0.145	-0.144	-0.142	-0.141	-0.141	-0.140	-0.141	-0.141	-0.142	-0.142	-0.144	-0.145	-0.145	-0.148	-0.149	-0.150	-0.154	-0.155	-0.156	-0.160	-0.161	-0.164	-0.166	-0.170	-0.171	-0.174	-0.176	-0.179	-0.181	-0.185	-0.188	-0.190	-0.192	-0.196	-0.199	-0.201	-0.204	-0.206	-0.209	-0.211	-0.214	-0.216	-0.219	-0.221	-0.224	-0.225	-0.226	-0.229	-0.231	-0.234	-0.235	-0.236	-0.238	-0.240	-0.240	-0.242	-0.244	-0.244	-0.245	-0.245	-0.245	-0.245	-0.245	-0.245	-0.245	-0.244	-0.242	-0.241	-0.240	-0.238	-0.236	-0.234	-0.230	-0.228	-0.224	-0.221	-0.218	-0.212	-0.208	-0.202	-0.198	-0.192	-0.188	-0.181	-0.175	-0.170	-0.162	-0.156	-0.151	-0.144	-0.138	-0.131	-0.125	-0.119	-0.112	-0.106	-0.100	-0.094	-0.089	-0.084	-0.079	-0.075	-0.071	-0.068	-0.065	-0.062	-0.060	-0.059	-0.059	-0.060	-0.059	-0.062	-0.064	-0.066	-0.070	-0.076	-0.081	-0.089	-0.095	-0.104	-0.114	-0.125	-0.136	-0.148	-0.161	-0.175	-0.189	-0.206	-0.221	-0.239	-0.256	-0.275	-0.294	-0.314	-0.334	-0.355	-0.376	-0.398	-0.419	-0.441	-0.464	-0.486	-0.509	-0.532	-0.554	-0.576	-0.599	-0.620	-0.642	-0.664	-0.684	-0.705	-0.724	-0.744	-0.761	-0.779	-0.795	-0.811	-0.825	-0.840	-0.852	-0.864	-0.875	-0.884	-0.891	-0.899	-0.904	-0.908	-0.910	-0.912	-0.912	-0.911	-0.909	-0.904	-0.899	-0.892	-0.884	-0.875	-0.864	-0.851	-0.838	-0.824	-0.808	-0.790	-0.771	-0.751	-0.731	-0.709	-0.686	-0.662	-0.638	-0.611	-0.584	-0.558	-0.530	-0.500	-0.470	-0.439	-0.409	-0.378	-0.346	-0.312	-0.280	-0.248	-0.214	-0.180	-0.146	-0.111	-0.078	-0.044	-0.010	0.025	0.060	0.094	0.129	0.162	0.196	0.230	0.264	0.296	0.330	0.361	0.395	0.426	0.459	0.490	0.520	0.550	0.581	0.610	0.639	0.668	0.696	0.724	0.751	0.778	0.802	0.829	0.854	0.879	0.901	0.925	0.949	0.970	0.991	1.012	1.032	1.052	1.071	1.090	1.108	1.125	1.141	1.158	1.172	1.186	1.201	1.215	1.226	1.239	1.250	1.260	1.270	1.279	1.289	1.296	1.304	1.311	1.316	1.322	1.326	1.330	1.334	1.338	1.339	1.340	1.341	1.340	1.339	1.339	1.336	1.332	1.330	1.325	1.321	1.315	1.309	1.302	1.295	1.288	1.278	1.269	1.260	1.248	1.238	1.226	1.212	1.201	1.186	1.172	1.158	1.142	1.126	1.110	1.094	1.076	1.059	1.040	1.021	1.002	0.982	0.964	0.942	0.921	0.899	0.878	0.855	0.834	0.810	0.786	0.762	0.739	0.715	0.690	0.665	0.640	0.614	0.589	0.562	0.536	0.510	0.484	0.458	0.431	0.404	0.376	0.349	0.322	0.295	0.268	0.241	0.214	0.186	0.159	0.134	0.106	0.080	0.054	0.028	0.002	-0.022	-0.048	-0.071	-0.096	-0.120	-0.142	-0.165	-0.188	-0.209	-0.231	-0.250	-0.270	-0.290	-0.308	-0.325	-0.341	-0.358	-0.374	-0.386	-0.401	-0.414	-0.425	-0.436	-0.446	-0.458	-0.465	-0.472	-0.480	-0.486	-0.492	-0.498	-0.502	-0.506	-0.509	-0.511	-0.514	-0.514	-0.516	-0.516	-0.518	-0.518	-0.516	-0.515	-0.514	-0.514	-0.511	-0.511	-0.509	-0.507	-0.506	-0.505	-0.504	-0.501	-0.500	-0.499	-0.498	-0.498	-0.496	-0.495	-0.494	-0.494	-0.494	-0.492	-0.492	-0.494	-0.494	-0.494	-0.492	-0.494	-0.492	-0.492	-0.491	-0.490	-0.489	-0.488	-0.486	-0.484	-0.480	-0.478	-0.472	-0.469	-0.464	-0.458	-0.451	-0.442	-0.435	-0.425	-0.414	-0.404	-0.391	-0.378	-0.362	-0.348	-0.331	-0.312	-0.294	-0.274	-0.254	-0.231	-0.209	-0.185	-0.160	-0.135	-0.108	-0.081	-0.052	-0.024	0.006	0.035	0.066	0.098	0.129	0.160	0.192	0.224	0.258	0.289	0.321	0.354	0.385	0.418	0.449	0.480	0.511	0.541	0.570	0.600	0.628	0.656	0.682	0.709	0.735	0.760	0.784	0.808	0.829	0.850	0.871	0.891	0.910	0.928	0.945	0.962	0.979	0.994	1.009	1.022	1.036	1.049	1.061	1.074	1.086	1.096	1.106	1.119	1.129	1.139	1.149	1.159	1.169	1.179	1.190	1.200	1.209	1.220	1.230	1.241	1.252	1.264	1.275	1.288	1.300	1.312	1.328	1.341	1.355	1.370	1.385	1.400	1.418	1.434	1.451	1.468	1.486	1.505	1.524	1.542	1.562	1.582	1.604	1.625	1.646	1.669	1.690	1.714	1.735	1.759	1.782	1.806	1.830	1.854	1.879	1.902	1.928	1.952	1.978	2.002	2.027	2.052	2.079	2.104	2.129	2.154	2.179	2.204	2.228	2.254	2.278	2.301	2.325	2.349	2.372	2.396	2.418	2.441	2.462	2.485	2.506	2.528	2.548	2.568	2.588	2.606	2.624	2.641	2.659	2.676	2.691	2.706	2.721	2.736	2.750	2.762	2.774	2.785	2.796	2.806	2.816	2.824	2.832	2.839	2.845	2.851	2.855	2.860	2.864	2.866	2.868	2.869	2.870	2.870	2.869	2.868	2.865	2.862	2.859	2.855	2.849	2.845	2.839	2.831	2.825	2.816	2.809	2.800	2.791	2.781	2.770	2.760	2.749	2.738	2.725	2.714	2.701	2.688	2.675	2.661	2.648	2.634	2.620	2.605	2.591	2.576	2.562	2.548	2.532	2.518	2.502	2.488	2.474	2.459	2.445	2.431	2.416	2.402	2.389	2.375	2.361	2.348	2.335	2.322	2.309	2.296	2.284	2.270	2.258	2.246	2.234	2.221	2.210	2.198	2.185	2.174	2.161	2.149	2.136	2.124	2.111	2.099	2.085	2.071	2.059	2.044	2.030	2.015	1.999	1.982	1.966	1.950	1.931	1.914	1.895	1.875	1.855	1.834	1.811	1.790	1.766	1.742	1.716	1.691	1.665	1.639	1.611	1.584	1.555	1.524	1.495	1.465	1.432	1.402	1.370	1.338	1.305	1.272	1.239	1.206	1.174	1.140	1.108	1.076	1.042	1.011	0.980	0.949	0.919	0.889	0.860	0.831	0.804	0.778	0.751	0.728	0.705	0.682	0.662	0.642	0.625	0.609	0.594	0.581	0.569	0.558	0.550	0.542	0.536	0.534	0.531	0.530	0.531	0.535	0.539	0.544	0.552	0.561	0.571	0.582	0.598	0.611	0.628	0.644	0.664	0.682	0.702	0.725	0.748	0.770	0.796	0.820	0.846	0.872	0.900	0.928	0.955	0.982	1.010	1.040	1.069	1.098	1.126	1.154	1.182	1.211	1.240	1.268	1.295	1.322	1.349	1.376	1.402	1.428	1.452	1.476	1.501	1.524	1.546	1.569	1.591	1.611	1.631	1.651	1.670	1.688	1.706	1.724	1.740	1.756	1.771	1.788	1.801	1.815	1.829	1.842	1.855	1.868	1.880	1.891	1.902	1.912	1.924	1.935	1.945	1.955	1.965	1.975	1.985	1.995	2.004	2.014	2.024	2.033	2.044	2.052	2.062	2.074	2.084	2.094	2.104	2.115	2.126	2.136	2.149	2.161	2.172	2.185	2.198	2.210	2.224	2.236	2.251	2.265	2.280	2.295	2.310	2.325	2.341	2.358	2.374	2.389	2.406	2.424	2.441	2.459	2.478	2.495	2.512	2.531	2.550	2.569	2.586	2.605	2.624	2.642	2.661	2.679	2.698	2.715	2.732	2.750	2.768	2.784	2.801	2.816	2.831	2.848	2.860	2.875	2.888	2.900	2.911	2.921	2.931	2.941	2.949	2.955	2.961	2.966	2.970	2.972	2.974	2.974	2.974	2.971	2.966	2.961	2.956	2.949	2.940	2.930	2.918	2.904	2.889	2.874	2.855	2.838	2.816	2.795	2.771	2.746	2.721	2.692	2.665	2.634	2.602	2.570	2.535	2.499	2.462	2.425	2.385	2.345	2.304	2.261	2.218	2.174	2.128	2.081	2.034	1.985	1.936	1.885	1.834	1.782	1.731	1.678	1.624	1.570	1.514	1.459	1.404	1.348	1.290	1.234	1.176	1.119	1.060	1.002	0.944	0.886	0.828	0.770	0.711	0.654	0.596	0.536	0.480	0.422	0.364	0.308	0.250	0.194	0.139	0.084	0.028	-0.026	-0.081	-0.134	-0.188	-0.239	-0.291	-0.341	-0.392	-0.441	-0.490	-0.538	-0.586	-0.631	-0.678	-0.722	-0.766	-0.810	-0.852	-0.894	-0.935	-0.975	-1.015	-1.055	-1.091	-1.130	-1.168	-1.204	-1.239	-1.275	-1.309	-1.342	-1.376	-1.410	-1.442	-1.475	-1.508	-1.540	-1.571	-1.602	-1.634	-1.665	-1.698	-1.729	-1.760	-1.791	-1.824	-1.855	-1.888	-1.920	-1.954	-1.986	-2.020	-2.055	-2.090	-2.126	-2.162	-2.199	-2.236	-2.274	-2.312	-2.352	-2.392	-2.434	-2.475	-2.518	-2.561	-2.605	-2.650	-2.696	-2.741	-2.788	-2.836	-2.885	-2.934	-2.982	-3.032	-3.084	-3.135	-3.186	-3.239	-3.291	-3.344	-3.396	-3.450	-3.504	-3.556	-3.611	-3.664	-3.719	-3.772	-3.826	-3.880	-3.934	-3.986	-4.039	-4.091	-4.144	-4.195	-4.246	-4.296	-4.348	-4.396	-4.446	-4.495	-4.541	-4.589	-4.634	-4.680	-4.724	-4.768	-4.810	-4.852	-4.892	-4.932	-4.972	-5.010	-5.049	-5.084	-5.120	-5.154	-5.189	-5.220	-5.251	-5.282	-5.312	-5.341	-5.370	-5.398	-5.424	-5.450	-5.475	-5.499	-5.522	-5.545	-5.566	-5.589	-5.609	-5.629	-5.649	-5.668	-5.685	-5.704	-5.722	-5.739	-5.756	-5.772	-5.788	-5.805	-5.820	-5.835	-5.850	-5.865	-5.880	-5.896	-5.911	-5.926	-5.941	-5.956	-5.972	-5.988	-6.005	-6.020	-6.036	-6.052	-6.070	-6.088	-6.106	-6.124	-6.142	-6.161	-6.180	-6.201	-6.222	-6.244	-6.266	-6.288	-6.310	-6.332	-6.358	-6.382	-6.406	-6.431	-6.459	-6.485	-6.511	-6.539	-6.568	-6.594	-6.622	-6.651	-6.682	-6.711	-6.740	-6.770	-6.800	-6.830	-6.860	-6.890	-6.919	-6.949	-6.978	-7.006	-7.036	-7.065	-7.092	-7.120	-7.146	-7.174	-7.199	-7.224	-7.248	-7.270	-7.292	-7.314	-7.332	-7.352	-7.370	-7.388	-7.402	-7.419	-7.430	-7.444	-7.454	-7.464	-7.470	-7.478	-7.482	-7.486	-7.489	-7.490	-7.490	-7.489	-7.484	-7.480	-7.475	-7.468	-7.460	-7.450	-7.440	-7.429	-7.416	-7.402	-7.388	-7.371	-7.356	-7.339	-7.320	-7.302	-7.284	-7.262	-7.242	-7.222	-7.201	-7.180	-7.158	-7.136	-7.114	-7.091	-7.070	-7.048	-7.025	-7.002	-6.980	-6.959	-6.938	-6.915	-6.894	-6.874	-6.852	-6.834	-6.812	-6.792	-6.774	-6.756	-6.736	-6.719	-6.701	-6.684	-6.669	-6.652	-6.636	-6.620	-6.606	-6.591	-6.576	-6.564	-6.549	-6.536	-6.522	-6.510	-6.496	-6.484	-6.471	-6.459	-6.446	-6.434	-6.421	-6.409	-6.396	-6.385	-6.372	-6.359	-6.346	-6.332	-6.320	-6.308	-6.292	-6.279	-6.265	-6.251	-6.236	-6.221	-6.205	-6.189	-6.172	-6.156	-6.139	-6.120	-6.102	-6.085	-6.065	-6.048	-6.028	-6.006	-5.988	-5.966	-5.944	-5.922	-5.901	-5.879	-5.856	-5.832	-5.810	-5.785	-5.761	-5.738	-5.714	-5.689	-5.664	-5.640	-5.614	-5.589	-5.564	-5.539	-5.512	-5.488	-5.462	-5.436	-5.412	-5.388	-5.362	-5.338	-5.314	-5.289	-5.265	-5.241	-5.218	-5.195	-5.171	-5.149	-5.126	-5.105	-5.084	-5.062	-5.042	-5.022	-5.002	-4.984	-4.965	-4.946	-4.929	-4.911	-4.894	-4.876	-4.860	-4.845	-4.829	-4.814	-4.800	-4.785	-4.771	-4.756	-4.744	-4.731	-4.718	-4.705	-4.694	-4.681	-4.669	-4.658	-4.645	-4.634	-4.622	-4.611	-4.600	-4.589	-4.576	-4.565	-4.555	-4.542	-4.531	-4.520	-4.509	-4.496	-4.485	-4.472	-4.461	-4.449	-4.438	-4.425	-4.412	-4.400	-4.386	-4.374	-4.360	-4.348	-4.334	-4.320	-4.306	-4.292	-4.279	-4.265	-4.251	-4.235	-4.221	-4.206	-4.192	-4.178	-4.162	-4.148	-4.134	-4.118	-4.102	-4.088	-4.074	-4.058	-4.043	-4.028	-4.012	-3.998	-3.982	-3.966	-3.951	-3.936	-3.920	-3.906	-3.891	-3.875	-3.860	-3.844	-3.829	-3.814	-3.798	-3.782	-3.768	-3.752	-3.736	-3.720	-3.705	-3.689	-3.674	-3.658	-3.642	-3.626	-3.611	-3.594	-3.578	-3.562	-3.545	-3.530	-3.512	-3.495	-3.480	-3.462	-3.446	-3.429	-3.412	-3.395	-3.378	-3.360	-3.342	-3.325	-3.308	-3.290	-3.272	-3.254	-3.238	-3.219	-3.201	-3.184	-3.166	-3.148	-3.131	-3.112	-3.095	-3.078	-3.060	-3.044	-3.025	-3.009	-2.992	-2.975	-2.959	-2.941	-2.926	-2.909	-2.894	-2.878	-2.861	-2.846	-2.830	-2.815	-2.799	-2.784	-2.769	-2.752	-2.739	-2.724	-2.709	-2.694	-2.679	-2.665	-2.650	-2.635	-2.620	-2.605	-2.590	-2.575	-2.561	-2.546	-2.530	-2.516	-2.500	-2.485	-2.470	-2.454	-2.438	-2.421	-2.405	-2.389	-2.372	-2.356	-2.339	-2.322	-2.304	-2.288	-2.269	-2.251	-2.231	-2.214	-2.195	-2.176	-2.158	-2.139	-2.120	-2.100	-2.081	-2.061	-2.042	-2.024	-2.005	-1.986	-1.969	-1.950	-1.932	-1.915	-1.899	-1.881	-1.865	-1.851	-1.836	-1.822	-1.809	-1.795	-1.784	-1.772	-1.764	-1.754	-1.746	-1.739	-1.732	-1.728	-1.724	-1.721	-1.720	-1.719	-1.720	-1.724	-1.726	-1.731	-1.738	-1.745	-1.754	-1.764	-1.774	-1.786	-1.800	-1.814	-1.829	-1.846	-1.864	-1.882	-1.901	-1.922	-1.944	-1.965	-1.986	-2.010	-2.033	-2.056	-2.081	-2.105	-2.129	-2.154	-2.179	-2.204	-2.228	-2.251	-2.276	-2.300	-2.324	-2.345	-2.368	-2.390	-2.410	-2.431	-2.451	-2.470	-2.488	-2.505	-2.521	-2.536	-2.550	-2.562	-2.575	-2.586	-2.596	-2.605	-2.612	-2.619	-2.624	-2.629	-2.631	-2.634	-2.635	-2.635	-2.635	-2.632	-2.629	-2.625	-2.620	-2.614	-2.608	-2.601	-2.592	-2.582	-2.572	-2.562	-2.552	-2.540	-2.529	-2.516	-2.502	-2.489	-2.475	-2.461	-2.448	-2.432	-2.418	-2.404	-2.388	-2.372	-2.358	-2.342	-2.328	-2.312	-2.299	-2.285	-2.270	-2.255	-2.242	-2.230	-2.216	-2.204	-2.192	-2.180	-2.169	-2.159	-2.149	-2.139	-2.131	-2.122	-2.115	-2.109	-2.102	-2.096	-2.091	-2.088	-2.084	-2.081	-2.080	-2.078	-2.076	-2.076	-2.075	-2.076	-2.078	-2.079	-2.081	-2.084	-2.086	-2.090	-2.092	-2.098	-2.102	-2.106	-2.111	-2.115	-2.119	-2.125	-2.130	-2.132	-2.138	-2.141	-2.145	-2.149	-2.152	-2.155	-2.156	-2.158	-2.159	-2.159	-2.159	-2.158	-2.155	-2.152	-2.149	-2.144	-2.139	-2.132	-2.125	-2.116	-2.108	-2.096	-2.084	-2.071	-2.059	-2.044	-2.027	-2.011	-1.992	-1.974	-1.955	-1.932	-1.911	-1.888	-1.865	-1.840	-1.814	-1.789	-1.761	-1.734	-1.706	-1.679	-1.650	-1.620	-1.591	-1.560	-1.531	-1.500	-1.470	-1.440	-1.409	-1.380	-1.350	-1.320	-1.290	-1.261	-1.234	-1.205	-1.179	-1.151	-1.126	-1.100	-1.076	-1.054	-1.031	-1.010	-0.990	-0.970	-0.952	-0.935	-0.919	-0.905	-0.892	-0.880	-0.870	-0.861	-0.854	-0.849	-0.844	-0.841	-0.839	-0.838	-0.840	-0.842	-0.846	-0.851	-0.859	-0.866	-0.875	-0.886	-0.898	-0.911	-0.926	-0.941	-0.958	-0.975	-0.994	-1.014	-1.035	-1.055	-1.078	-1.100	-1.124	-1.146	-1.171	-1.195	-1.220	-1.246	-1.271	-1.296	-1.322	-1.348	-1.372	-1.398	-1.424	-1.448	-1.472	-1.495	-1.519	-1.541	-1.562	-1.585	-1.605	-1.624	-1.642	-1.661	-1.678	-1.694	-1.709	-1.722	-1.735	-1.748	-1.758	-1.768	-1.776	-1.784	-1.789	-1.795	-1.800	-1.802	-1.805	-1.808	-1.808	-1.806	-1.806	-1.804	-1.801	-1.798	-1.792	-1.788	-1.782	-1.776	-1.770	-1.762	-1.756	-1.749	-1.740	-1.734	-1.725	-1.715	-1.708	-1.699	-1.690	-1.682	-1.674	-1.665	-1.656	-1.650	-1.642	-1.635	-1.628	-1.621	-1.615	-1.609	-1.602	-1.598	-1.591	-1.589	-1.584	-1.580	-1.576	-1.574	-1.571	-1.570	-1.568	-1.566	-1.565	-1.565	-1.564	-1.564	-1.565	-1.565	-1.568	-1.568	-1.570	-1.572	-1.575	-1.578	-1.580	-1.582	-1.586	-1.590	-1.594	-1.598	-1.601	-1.605	-1.609	-1.614	-1.618	-1.621	-1.628	-1.631	-1.636	-1.640	-1.645	-1.650	-1.652	-1.658	-1.661	-1.666	-1.670	-1.674	-1.678	-1.681	-1.684	-1.686	-1.690	-1.692	-1.694	-1.696	-1.698	-1.698	-1.699	-1.699	-1.699	-1.699	-1.698	-1.698	-1.695	-1.692	-1.689	-1.686	-1.682	-1.678	-1.674	-1.668	-1.661	-1.655	-1.648	-1.639	-1.630	-1.621	-1.612	-1.602	-1.592	-1.581	-1.570	-1.558	-1.545	-1.532	-1.520	-1.505	-1.492	-1.478	-1.464	-1.449	-1.435	-1.421	-1.406	-1.392	-1.380	-1.365	-1.352	-1.339	-1.326	-1.315	-1.304	-1.292	-1.282	-1.274	-1.266	-1.258	-1.252	-1.246	-1.242	-1.239	-1.238	-1.238	-1.238	-1.240	-1.244	-1.249	-1.255	-1.262	-1.272	-1.284	-1.296	-1.310	-1.325	-1.342	-1.361	-1.381	-1.402	-1.426	-1.450	-1.476	-1.502	-1.530	-1.560	-1.589	-1.621	-1.652	-1.686	-1.719	-1.754	-1.789	-1.824	-1.859	-1.895	-1.931	-1.966	-2.002	-2.039	-2.074	-2.109	-2.144	-2.176	-2.209	-2.241	-2.274	-2.304	-2.334	-2.361	-2.388	-2.414	-2.438	-2.460	-2.481	-2.501	-2.520	-2.536	-2.551	-2.564	-2.576	-2.586	-2.595	-2.601	-2.606	-2.611	-2.612	-2.612	-2.612	-2.610	-2.605	-2.600	-2.594	-2.586	-2.578	-2.568	-2.556	-2.545	-2.532	-2.520	-2.506	-2.492	-2.478	-2.464	-2.449	-2.434	-2.420	-2.405	-2.390	-2.376	-2.362	-2.349	-2.336	-2.324	-2.312	-2.301	-2.291	-2.281	-2.274	-2.266	-2.259	-2.254	-2.249	-2.245	-2.244	-2.241	-2.241	-2.241	-2.244	-2.246	-2.250	-2.254	-2.259	-2.266	-2.272	-2.280	-2.289	-2.298	-2.306	-2.318	-2.328	-2.340	-2.351	-2.362	-2.375	-2.388	-2.400	-2.412	-2.425	-2.438	-2.449	-2.460	-2.472	-2.484	-2.494	-2.505	-2.515	-2.524	-2.534	-2.542	-2.549	-2.556	-2.561	-2.569	-2.572	-2.576	-2.580	-2.581	-2.584	-2.584	-2.584	-2.582	-2.581	-2.579	-2.575	-2.571	-2.568	-2.561	-2.556	-2.549	-2.542	-2.535	-2.526	-2.519	-2.510	-2.500	-2.490	-2.480	-2.470	-2.460	-2.449	-2.439	-2.428	-2.418	-2.408	-2.396	-2.385	-2.375	-2.366	-2.355	-2.345	-2.336	-2.329	-2.320	-2.311	-2.304	-2.296	-2.290	-2.284	-2.279	-2.272	-2.268	-2.265	-2.261	-2.258	-2.256	-2.255	-2.254	-2.254	-2.255	-2.256	-2.256	-2.260	-2.262	-2.266	-2.270	-2.274	-2.280	-2.286	-2.291	-2.298	-2.305	-2.314	-2.321	-2.329	-2.339	-2.348	-2.358	-2.368	-2.379	-2.390	-2.400	-2.410	-2.422	-2.434	-2.445	-2.458	-2.470	-2.482	-2.495	-2.508	-2.520	-2.532	-2.545	-2.558	-2.571	-2.584	-2.596	-2.610	-2.622	-2.634	-2.648	-2.659	-2.671	-2.684	-2.695	-2.708	-2.720	-2.730	-2.741	-2.752	-2.764	-2.775	-2.785	-2.795	-2.804	-2.814	-2.824	-2.831	-2.840	-2.849	-2.856	-2.864	-2.870	-2.878	-2.884	-2.889	-2.895	-2.900	-2.905	-2.909	-2.912	-2.915	-2.919	-2.920	-2.922	-2.924	-2.924	-2.922	-2.924	-2.921	-2.920	-2.918	-2.915	-2.911	-2.909	-2.904	-2.898	-2.892	-2.886	-2.879	-2.872	-2.864	-2.855	-2.846	-2.836	-2.826	-2.815	-2.805	-2.792	-2.780	-2.768	-2.754	-2.740	-2.728	-2.714	-2.699	-2.684	-2.669	-2.654	-2.638	-2.622	-2.606	-2.590	-2.574	-2.558	-2.541	-2.524	-2.508	-2.491	-2.475	-2.459	-2.442	-2.428	-2.410	-2.395	-2.380	-2.365	-2.350	-2.335	-2.320	-2.308	-2.292	-2.280	-2.268	-2.255	-2.242	-2.230	-2.219	-2.208	-2.198	-2.186	-2.175	-2.166	-2.158	-2.146	-2.139	-2.130	-2.121	-2.114	-2.108	-2.100	-2.092	-2.085	-2.079	-2.072	-2.066	-2.060	-2.054	-2.049	-2.042	-2.038	-2.033	-2.025	-2.020	-2.015	-2.009	-2.004	-1.999	-1.992	-1.986	-1.981	-1.975	-1.969	-1.962	-1.956	-1.950	-1.944	-1.938	-1.931	-1.924	-1.918	-1.910	-1.904	-1.896	-1.890	-1.882	-1.875	-1.868	-1.861	-1.855	-1.846	-1.840	-1.834	-1.828	-1.820	-1.814	-1.809	-1.802	-1.798	-1.792	-1.788	-1.782	-1.779	-1.774	-1.771	-1.769	-1.765	-1.764	-1.761	-1.761	-1.759	-1.759	-1.760	-1.761	-1.764	-1.766	-1.769	-1.771	-1.776	-1.781	-1.786	-1.792	-1.800	-1.808	-1.816	-1.825	-1.834	-1.844	-1.854	-1.865	-1.876	-1.888	-1.901	-1.914	-1.926	-1.941	-1.955	-1.969	-1.985	-2.000	-2.015	-2.031	-2.047	-2.062	-2.079	-2.095	-2.111	-2.126	-2.141	-2.158	-2.174	-2.189	-2.204	-2.219	-2.232	-2.248	-2.261	-2.274	-2.288	-2.300	-2.311	-2.322	-2.332	-2.342	-2.352	-2.360	-2.368	-2.375	-2.381	-2.386	-2.391	-2.395	-2.398	-2.399	-2.401	-2.401	-2.400	-2.399	-2.398	-2.395	-2.391	-2.386	-2.381	-2.375	-2.369	-2.361	-2.354	-2.345	-2.336	-2.326	-2.316	-2.306	-2.294	-2.282	-2.270	-2.258	-2.245	-2.231	-2.219	-2.205	-2.191	-2.176	-2.162	-2.148	-2.134	-2.119	-2.104	-2.090	-2.076	-2.061	-2.046	-2.034	-2.019	-2.005	-1.991	-1.979	-1.965	-1.952	-1.940	-1.926	-1.914	-1.902	-1.891	-1.879	-1.868	-1.856	-1.846	-1.836	-1.825	-1.815	-1.806	-1.796	-1.786	-1.776	-1.768	-1.759	-1.750	-1.741	-1.732	-1.724	-1.715	-1.708	-1.699	-1.690	-1.681	-1.672	-1.664	-1.655	-1.646	-1.638	-1.629	-1.620	-1.610	-1.602	-1.592	-1.582	-1.574	-1.564	-1.554	-1.541	-1.531	-1.521	-1.510	-1.499	-1.488	-1.476	-1.464	-1.452	-1.440	-1.428	-1.416	-1.402	-1.390	-1.376	-1.364	-1.351	-1.338	-1.324	-1.310	-1.296	-1.282	-1.268	-1.255	-1.240	-1.226	-1.211	-1.198	-1.184	-1.169	-1.155	-1.140	-1.125	-1.112	-1.098	-1.082	-1.069	-1.055	-1.041	-1.028	-1.012	-1.000	-0.986	-0.972	-0.960	-0.946	-0.932	-0.920	-0.908	-0.895	-0.882	-0.870	-0.859	-0.848	-0.835	-0.825	-0.814	-0.805	-0.794	-0.784	-0.776	-0.768	-0.758	-0.751	-0.744	-0.738	-0.730	-0.726	-0.720	-0.716	-0.712	-0.710	-0.708	-0.706	-0.705	-0.706	-0.706	-0.708	-0.711	-0.714	-0.719	-0.725	-0.732	-0.739	-0.748	-0.758	-0.769	-0.780	-0.791	-0.805	-0.820	-0.835	-0.851	-0.870	-0.889	-0.906	-0.926	-0.949	-0.970	-0.992	-1.015	-1.039	-1.064	-1.089	-1.114	-1.140	-1.166	-1.192	-1.220	-1.246	-1.274	-1.300	-1.328	-1.355	-1.381	-1.408	-1.434	-1.460	-1.484	-1.509	-1.534	-1.556	-1.578	-1.600	-1.620	-1.640	-1.659	-1.675	-1.691	-1.705	-1.720	-1.731	-1.741	-1.751	-1.760	-1.766	-1.771	-1.775	-1.778	-1.778	-1.778	-1.775	-1.771	-1.768	-1.760	-1.752	-1.744	-1.734	-1.722	-1.710	-1.696	-1.681	-1.665	-1.649	-1.631	-1.612	-1.595	-1.575	-1.555	-1.534	-1.512	-1.490	-1.470	-1.448	-1.425	-1.402	-1.380	-1.359	-1.336	-1.315	-1.292	-1.271	-1.250	-1.230	-1.209	-1.189	-1.169	-1.150	-1.131	-1.114	-1.098	-1.080	-1.064	-1.049	-1.032	-1.019	-1.006	-0.992	-0.981	-0.970	-0.959	-0.949	-0.938	-0.928	-0.919	-0.911	-0.904	-0.895	-0.889	-0.882	-0.876	-0.870	-0.865	-0.859	-0.855	-0.850	-0.845	-0.841	-0.836	-0.832	-0.829	-0.825	-0.821	-0.818	-0.814	-0.810	-0.806	-0.802	-0.800	-0.795	-0.791	-0.789	-0.784	-0.780	-0.776	-0.772	-0.769	-0.764	-0.760	-0.755	-0.751	-0.748	-0.742	-0.739	-0.735	-0.731	-0.726	-0.722	-0.718	-0.714	-0.710	-0.705	-0.701	-0.696	-0.694	-0.689	-0.685	-0.681	-0.678	-0.674	-0.671	-0.666	-0.664	-0.661	-0.659	-0.655	-0.652	-0.651	-0.649	-0.646	-0.645	-0.644	-0.642	-0.642	-0.642	-0.642	-0.642	-0.644	-0.645	-0.646	-0.648	-0.651	-0.655	-0.659	-0.662	-0.670	-0.675	-0.681	-0.690	-0.699	-0.708	-0.718	-0.729	-0.740	-0.752	-0.765	-0.780	-0.795	-0.811	-0.829	-0.846	-0.865	-0.885	-0.906	-0.928	-0.949	-0.974	-0.996	-1.022	-1.046	-1.072	-1.100	-1.128	-1.154	-1.182	-1.211	-1.239	-1.269	-1.298	-1.326	-1.355	-1.384	-1.412	-1.440	-1.469	-1.496	-1.522	-1.550	-1.574	-1.599	-1.622	-1.645	-1.666	-1.685	-1.704	-1.721	-1.736	-1.751	-1.764	-1.775	-1.784	-1.791	-1.798	-1.801	-1.804	-1.804	-1.801	-1.799	-1.792	-1.785	-1.778	-1.766	-1.752	-1.740	-1.724	-1.706	-1.688	-1.666	-1.644	-1.621	-1.595	-1.570	-1.542	-1.514	-1.484	-1.454	-1.422	-1.391	-1.359	-1.326	-1.292	-1.259	-1.225	-1.191	-1.156	-1.122	-1.088	-1.054	-1.020	-0.985	-0.952	-0.919	-0.886	-0.854	-0.821	-0.791	-0.761	-0.731	-0.701	-0.674	-0.646	-0.620	-0.592	-0.568	-0.544	-0.519	-0.498	-0.475	-0.455	-0.434	-0.415	-0.396	-0.379	-0.361	-0.345	-0.330	-0.314	-0.300	-0.288	-0.274	-0.262	-0.251	-0.240	-0.230	-0.220	-0.210	-0.201	-0.192	-0.186	-0.179	-0.171	-0.165	-0.159	-0.154	-0.149	-0.144	-0.139	-0.135	-0.131	-0.128	-0.125	-0.121	-0.118	-0.115	-0.111	-0.109	-0.105	-0.102	-0.100	-0.098	-0.095	-0.092	-0.090	-0.088	-0.084	-0.081	-0.079	-0.075	-0.071	-0.068	-0.062	-0.059	-0.052	-0.048	-0.042	-0.036	-0.030	-0.025	-0.019	-0.010	-0.004	0.005	0.012	0.021	0.031	0.039	0.048	0.059	0.068	0.078	0.089	0.099	0.109	0.119	0.130	0.141	0.151	0.161	0.171	0.181	0.191	0.200	0.210	0.218	0.226	0.232	0.239	0.246	0.250	0.255	0.260	0.264	0.266	0.266	0.268	0.268	0.265	0.264	0.260	0.256	0.251	0.244	0.238	0.230	0.221	0.211	0.200	0.188	0.176	0.162	0.150	0.134	0.119	0.102	0.088	0.069	0.052	0.034	0.016	-0.001	-0.020	-0.039	-0.058	-0.076	-0.094	-0.112	-0.130	-0.149	-0.165	-0.181	-0.198	-0.212	-0.229	-0.242	-0.256	-0.269	-0.281	-0.294	-0.304	-0.314	-0.322	-0.330	-0.338	-0.344	-0.349	-0.352	-0.356	-0.358	-0.360	-0.360	-0.359	-0.359	-0.356	-0.354	-0.350	-0.346	-0.341	-0.335	-0.330	-0.324	-0.315	-0.308	-0.300	-0.291	-0.282	-0.274	-0.264	-0.255	-0.245	-0.236	-0.225	-0.215	-0.206	-0.196	-0.188	-0.178	-0.168	-0.158	-0.149	-0.140	-0.131	-0.124	-0.115	-0.108	-0.100	-0.094	-0.086	-0.080	-0.074	-0.068	-0.064	-0.059	-0.052	-0.050	-0.045	-0.041	-0.039	-0.035	-0.034	-0.030	-0.028	-0.026	-0.024	-0.024	-0.021	-0.021	-0.019	-0.019	-0.018	-0.018	-0.016	-0.016	-0.016	-0.015	-0.015	-0.015	-0.014	-0.014	-0.014	-0.012	-0.012	-0.012	-0.012	-0.010	-0.010	-0.009	-0.009	-0.008	-0.005	-0.005	-0.004	-0.002	-0.001	0.000	0.002	0.004	0.006	0.008	0.009	0.011	0.014	0.015	0.018	0.019	0.021	0.022	0.024	0.026	0.029	0.029	0.031	0.034	0.035	0.038	0.039	0.040	0.041	0.044	0.045	0.048	0.050	0.051	0.054	0.055	0.056	0.059	0.061	0.062	0.065	0.066	0.069	0.071	0.074	0.076	0.079	0.081	0.084	0.086	0.090	0.092	0.095	0.099	0.101	0.105	0.109	0.111	0.115	0.118	0.121	0.124	0.126	0.129	0.131	0.135	0.138	0.139	0.142	0.144	0.144	0.146	0.146	0.146	0.148	0.146	0.145	0.144	0.142	0.140	0.135	0.132	0.128	0.122	0.116	0.110	0.102	0.094	0.085	0.075	0.066	0.054	0.042	0.029	0.015	0.002	-0.014	-0.029	-0.046	-0.062	-0.080	-0.099	-0.116	-0.135	-0.156	-0.175	-0.196	-0.216	-0.238	-0.258	-0.279	-0.300	-0.321	-0.341	-0.362	-0.384	-0.404	-0.424	-0.444	-0.462	-0.481	-0.499	-0.516	-0.532	-0.549	-0.564	-0.578	-0.590	-0.601	-0.612	-0.622	-0.631	-0.639	-0.645	-0.650	-0.652	-0.655	-0.656	-0.656	-0.655	-0.652	-0.646	-0.641	-0.635	-0.628	-0.618	-0.606	-0.594	-0.581	-0.568	-0.551	-0.535	-0.518	-0.500	-0.480	-0.460	-0.438	-0.415	-0.391	-0.369	-0.344	-0.319	-0.292	-0.266	-0.239	-0.211	-0.184	-0.156	-0.128	-0.098	-0.069	-0.039	-0.009	0.020	0.050	0.079	0.110	0.140	0.169	0.199	0.229	0.258	0.288	0.318	0.346	0.376	0.405	0.434	0.462	0.491	0.519	0.548	0.575	0.604	0.630	0.658	0.684	0.711	0.738	0.765	0.790	0.816	0.841	0.868	0.892	0.916	0.941	0.965	0.989	1.012	1.038	1.060	1.082	1.106	1.128	1.150	1.171	1.192	1.214	1.235	1.254	1.274	1.294	1.312	1.330	1.348	1.365	1.381	1.399	1.414	1.429	1.444	1.459	1.471	1.484	1.496	1.508	1.519	1.529	1.538	1.546	1.555	1.560	1.566	1.571	1.575	1.580	1.581	1.582	1.584	1.584	1.581	1.579	1.576	1.572	1.568	1.561	1.555	1.546	1.539	1.529	1.519	1.506	1.495	1.481	1.468	1.451	1.435	1.419	1.400	1.382	1.362	1.342	1.321	1.300	1.278	1.254	1.231	1.206	1.181	1.156	1.130	1.104	1.076	1.048	1.020	0.991	0.961	0.932	0.901	0.872	0.841	0.811	0.779	0.748	0.716	0.685	0.654	0.621	0.590	0.559	0.526	0.495	0.462	0.431	0.400	0.369	0.338	0.306	0.276	0.246	0.218	0.188	0.159	0.131	0.102	0.075	0.049	0.022	-0.004	-0.028	-0.052	-0.076	-0.099	-0.120	-0.141	-0.162	-0.181	-0.200	-0.218	-0.235	-0.251	-0.266	-0.281	-0.294	-0.306	-0.319	-0.329	-0.339	-0.348	-0.355	-0.361	-0.369	-0.372	-0.376	-0.381	-0.384	-0.385	-0.388	-0.388	-0.388	-0.388	-0.386	-0.385	-0.384	-0.381	-0.378	-0.374	-0.371	-0.368	-0.364	-0.360	-0.356	-0.352	-0.346	-0.342	-0.339	-0.334	-0.330	-0.325	-0.322	-0.319	-0.315	-0.311	-0.308	-0.305	-0.304	-0.300	-0.299	-0.296	-0.296	-0.294	-0.294	-0.291	-0.290	-0.290	-0.289	-0.288	-0.288	-0.286	-0.285	-0.284	-0.282	-0.280	-0.279	-0.275	-0.274	-0.270	-0.266	-0.261	-0.256	-0.251	-0.245	-0.238	-0.229	-0.220	-0.210	-0.199	-0.188	-0.174	-0.161	-0.146	-0.129	-0.112	-0.095	-0.076	-0.056	-0.035	-0.012	0.010	0.034	0.060	0.084	0.111	0.139	0.166	0.195	0.225	0.255	0.285	0.318	0.349	0.380	0.411	0.444	0.476	0.507	0.540	0.572	0.605	0.635	0.668	0.699	0.729	0.760	0.790	0.818	0.848	0.875	0.902	0.930	0.956	0.981	1.006	1.030	1.052	1.075	1.096	1.118	1.138	1.158	1.175	1.194	1.211	1.229	1.245	1.260	1.276	1.290	1.304	1.319	1.330	1.344	1.356	1.369	1.380	1.392	1.402	1.415	1.425	1.436	1.448	1.458	1.469	1.479	1.491	1.501	1.514	1.525	1.536	1.548	1.560	1.571	1.584	1.596	1.609	1.622	1.635	1.648	1.662	1.676	1.690	1.705	1.720	1.735	1.750	1.766	1.782	1.799	1.815	1.831	1.849	1.866	1.884	1.901	1.920	1.938	1.956	1.975	1.994	2.013	2.031	2.051	2.071	2.090	2.110	2.131	2.151	2.170	2.191	2.212	2.232	2.254	2.272	2.294	2.314	2.335	2.355	2.376	2.396	2.416	2.438	2.458	2.478	2.496	2.516	2.535	2.555	2.574	2.591	2.609	2.628	2.644	2.661	2.678	2.694	2.709	2.724	2.739	2.752	2.765	2.778	2.790	2.800	2.811	2.821	2.830	2.838	2.846	2.851	2.858	2.862	2.866	2.870	2.872	2.874	2.874	2.872	2.872	2.871	2.866	2.864	2.859	2.852	2.846	2.839	2.831	2.822	2.812	2.802	2.790	2.779	2.765	2.751	2.738	2.721	2.706	2.690	2.674	2.656	2.639	2.620	2.601	2.582	2.562	2.542	2.524	2.502	2.482	2.461	2.440	2.420	2.399	2.378	2.358	2.336	2.315	2.295	2.274	2.255	2.234	2.214	2.194	2.175	2.155	2.136	2.119	2.101	2.082	2.065	2.047	2.031	2.014	1.998	1.982	1.965	1.950	1.935	1.920	1.905	1.890	1.875	1.861	1.846	1.831	1.818	1.802	1.788	1.772	1.759	1.742	1.728	1.712	1.696	1.680	1.662	1.646	1.629	1.610	1.591	1.572	1.554	1.534	1.512	1.492	1.471	1.448	1.425	1.402	1.378	1.354	1.329	1.302	1.278	1.251	1.225	1.198	1.170	1.142	1.115	1.086	1.059	1.030	1.002	0.974	0.946	0.918	0.890	0.862	0.838	0.810	0.784	0.760	0.735	0.711	0.688	0.666	0.645	0.625	0.605	0.588	0.570	0.555	0.540	0.528	0.516	0.504	0.495	0.488	0.481	0.476	0.471	0.471	0.470	0.470	0.472	0.476	0.481	0.488	0.495	0.505	0.515	0.526	0.540	0.554	0.569	0.585	0.602	0.620	0.640	0.660	0.681	0.702	0.724	0.746	0.771	0.795	0.819	0.842	0.869	0.894	0.920	0.946	0.971	0.996	1.022	1.049	1.074	1.100	1.125	1.150	1.176	1.201	1.225	1.250	1.272	1.296	1.319	1.341	1.362	1.384	1.405	1.426	1.445	1.465	1.482	1.502	1.520	1.538	1.554	1.571	1.585	1.601	1.616	1.631	1.646	1.660	1.672	1.686	1.699	1.711	1.724	1.735	1.746	1.758	1.769	1.780	1.790	1.801	1.811	1.822	1.832	1.842	1.854	1.862	1.872	1.882	1.894	1.902	1.914	1.924	1.935	1.945	1.955	1.966	1.978	1.989	2.001	2.013	2.024	2.036	2.047	2.061	2.074	2.088	2.101	2.115	2.129	2.142	2.158	2.174	2.189	2.204	2.219	2.236	2.252	2.269	2.285	2.302	2.320	2.338	2.355	2.372	2.391	2.409	2.426	2.445	2.462	2.481	2.499	2.515	2.534	2.551	2.568	2.585	2.600	2.618	2.632	2.648	2.662	2.676	2.689	2.702	2.714	2.725	2.735	2.744	2.751	2.759	2.765	2.769	2.772	2.775	2.776	2.776	2.775	2.772	2.768	2.761	2.754	2.746	2.736	2.724	2.710	2.695	2.678	2.660	2.641	2.620	2.596	2.572	2.546	2.519	2.489	2.459	2.428	2.394	2.359	2.322	2.285	2.245	2.205	2.164	2.121	2.078	2.033	1.985	1.939	1.891	1.841	1.791	1.741	1.690	1.638	1.585	1.532	1.478	1.424	1.369	1.314	1.256	1.200	1.144	1.086	1.030	0.971	0.915	0.856	0.798	0.740	0.681	0.624	0.565	0.507	0.449	0.391	0.334	0.276	0.219	0.161	0.104	0.048	-0.010	-0.066	-0.122	-0.176	-0.232	-0.288	-0.341	-0.395	-0.448	-0.500	-0.552	-0.605	-0.655	-0.706	-0.755	-0.804	-0.852	-0.899	-0.946	-0.992	-1.038	-1.081	-1.125	-1.168	-1.210	-1.251	-1.290	-1.330	-1.368	-1.406	-1.442	-1.478	-1.512	-1.546	-1.581	-1.614	-1.645	-1.675	-1.706	-1.736	-1.765	-1.794	-1.821	-1.849	-1.876	-1.902	-1.929	-1.954	-1.979	-2.004	-2.029	-2.054	-2.079	-2.104	-2.129	-2.154	-2.180	-2.205	-2.230	-2.258	-2.284	-2.311	-2.340	-2.369	-2.396	-2.428	-2.458	-2.489	-2.521	-2.555	-2.589	-2.625	-2.661	-2.699	-2.736	-2.776	-2.816	-2.859	-2.901	-2.945	-2.990	-3.035	-3.082	-3.131	-3.180	-3.230	-3.280	-3.332	-3.385	-3.439	-3.491	-3.546	-3.602	-3.658	-3.715	-3.771	-3.829	-3.886	-3.945	-4.003	-4.060	-4.119	-4.176	-4.234	-4.291	-4.350	-4.408	-4.464	-4.520	-4.576	-4.631	-4.686	-4.741	-4.795	-4.848	-4.900	-4.950	-5.001	-5.051	-5.100	-5.148	-5.194	-5.240	-5.284	-5.328	-5.369	-5.410	-5.450	-5.489	-5.528	-5.562	-5.598	-5.632	-5.665	-5.698	-5.729	-5.759	-5.788	-5.815	-5.842	-5.869	-5.894	-5.919	-5.941	-5.964	-5.985	-6.006	-6.025	-6.045	-6.064	-6.081	-6.099	-6.116	-6.132	-6.149	-6.165	-6.180	-6.195	-6.210	-6.224	-6.239	-6.254	-6.268	-6.281	-6.295	-6.309	-6.324	-6.338	-6.352	-6.366	-6.382	-6.396	-6.412	-6.429	-6.445	-6.462	-6.480	-6.498	-6.515	-6.535	-6.554	-6.575	-6.595	-6.616	-6.638	-6.660	-6.684	-6.708	-6.732	-6.758	-6.782	-6.808	-6.835	-6.862	-6.890	-6.919	-6.948	-6.976	-7.006	-7.035	-7.066	-7.098	-7.128	-7.158	-7.189	-7.221	-7.252	-7.284	-7.314	-7.345	-7.375	-7.406	-7.436	-7.466	-7.495	-7.524	-7.551	-7.579	-7.606	-7.631	-7.656	-7.681	-7.702	-7.725	-7.746	-7.766	-7.785	-7.802	-7.818	-7.832	-7.848	-7.859	-7.870	-7.879	-7.888	-7.895	-7.900	-7.904	-7.906	-7.908	-7.908	-7.905	-7.901	-7.896	-7.890	-7.884	-7.875	-7.865	-7.854	-7.840	-7.828	-7.812	-7.796	-7.780	-7.762	-7.744	-7.725	-7.705	-7.684	-7.662	-7.640	-7.618	-7.595	-7.571	-7.546	-7.522	-7.498	-7.474	-7.448	-7.422	-7.398	-7.372	-7.346	-7.322	-7.298	-7.271	-7.248	-7.222	-7.199	-7.175	-7.150	-7.126	-7.102	-7.080	-7.058	-7.035	-7.012	-6.991	-6.970	-6.950	-6.929	-6.908	-6.889	-6.868	-6.848	-6.830	-6.810	-6.791	-6.772	-6.755	-6.736	-6.718	-6.700	-6.682	-6.664	-6.646	-6.629	-6.611	-6.594	-6.575	-6.559	-6.540	-6.522	-6.505	-6.486	-6.469	-6.449	-6.430	-6.411	-6.391	-6.372	-6.352	-6.332	-6.312	-6.291	-6.270	-6.249	-6.228	-6.205	-6.182	-6.160	-6.138	-6.114	-6.090	-6.068	-6.044	-6.019	-5.994	-5.969	-5.944	-5.919	-5.894	-5.868	-5.842	-5.815	-5.789	-5.762	-5.736	-5.709	-5.684	-5.656	-5.630	-5.604	-5.578	-5.550	-5.524	-5.499	-5.472	-5.448	-5.421	-5.396	-5.371	-5.345	-5.321	-5.296	-5.274	-5.250	-5.226	-5.204	-5.181	-5.159	-5.136	-5.115	-5.095	-5.075	-5.054	-5.035	-5.015	-4.996	-4.979	-4.960	-4.942	-4.925	-4.908	-4.890	-4.875	-4.859	-4.844	-4.828	-4.814	-4.799	-4.784	-4.770	-4.755	-4.742	-4.729	-4.715	-4.702	-4.690	-4.678	-4.664	-4.651	-4.639	-4.626	-4.612	-4.601	-4.589	-4.575	-4.562	-4.550	-4.538	-4.525	-4.512	-4.499	-4.486	-4.474	-4.461	-4.449	-4.435	-4.422	-4.410	-4.396	-4.382	-4.369	-4.355	-4.342	-4.329	-4.314	-4.300	-4.286	-4.271	-4.256	-4.242	-4.229	-4.214	-4.200	-4.184	-4.170	-4.155	-4.141	-4.126	-4.111	-4.098	-4.082	-4.068	-4.052	-4.037	-4.024	-4.009	-3.994	-3.979	-3.964	-3.949	-3.935	-3.920	-3.905	-3.891	-3.875	-3.861	-3.846	-3.832	-3.816	-3.801	-3.788	-3.772	-3.758	-3.742	-3.728	-3.712	-3.698	-3.681	-3.666	-3.650	-3.634	-3.618	-3.602	-3.586	-3.569	-3.552	-3.535	-3.519	-3.501	-3.484	-3.466	-3.449	-3.431	-3.412	-3.392	-3.374	-3.356	-3.336	-3.318	-3.298	-3.278	-3.258	-3.238	-3.216	-3.196	-3.175	-3.155	-3.132	-3.112	-3.090	-3.069	-3.049	-3.026	-3.005	-2.982	-2.961	-2.940	-2.919	-2.898	-2.876	-2.852	-2.831	-2.811	-2.790	-2.769	-2.746	-2.726	-2.705	-2.685	-2.664	-2.644	-2.624	-2.604	-2.584	-2.564	-2.545	-2.525	-2.506	-2.486	-2.468	-2.449	-2.431	-2.414	-2.395	-2.376	-2.359	-2.340	-2.324	-2.306	-2.289	-2.271	-2.254	-2.236	-2.220	-2.202	-2.185	-2.169	-2.151	-2.136	-2.119	-2.102	-2.085	-2.069	-2.052	-2.036	-2.021	-2.004	-1.989	-1.972	-1.956	-1.941	-1.925	-1.910	-1.894	-1.879	-1.865	-1.851	-1.838	-1.824	-1.811	-1.799	-1.788	-1.776	-1.765	-1.755	-1.746	-1.738	-1.730	-1.724	-1.718	-1.712	-1.708	-1.705	-1.702	-1.702	-1.702	-1.702	-1.705	-1.709	-1.714	-1.720	-1.728	-1.738	-1.746	-1.759	-1.770	-1.784	-1.799	-1.814	-1.832	-1.850	-1.869	-1.890	-1.911	-1.934	-1.956	-1.981	-2.006	-2.033	-2.059	-2.085	-2.112	-2.142	-2.170	-2.199	-2.228	-2.256	-2.286	-2.315	-2.344	-2.372	-2.401	-2.430	-2.458	-2.484	-2.511	-2.538	-2.562	-2.586	-2.610	-2.634	-2.656	-2.678	-2.698	-2.715	-2.735	-2.751	-2.768	-2.781	-2.795	-2.808	-2.818	-2.828	-2.836	-2.844	-2.850	-2.854	-2.859	-2.860	-2.862	-2.861	-2.861	-2.860	-2.858	-2.852	-2.848	-2.841	-2.834	-2.826	-2.819	-2.809	-2.799	-2.789	-2.778	-2.765	-2.752	-2.739	-2.726	-2.711	-2.698	-2.682	-2.669	-2.654	-2.639	-2.624	-2.608	-2.591	-2.576	-2.561	-2.546	-2.530	-2.515	-2.500	-2.485	-2.470	-2.455	-2.442	-2.428	-2.415	-2.402	-2.390	-2.378	-2.365	-2.355	-2.342	-2.332	-2.324	-2.314	-2.305	-2.299	-2.290	-2.284	-2.278	-2.271	-2.266	-2.261	-2.258	-2.254	-2.250	-2.249	-2.245	-2.245	-2.242	-2.242	-2.241	-2.241	-2.241	-2.240	-2.242	-2.242	-2.244	-2.244	-2.245	-2.248	-2.248	-2.250	-2.251	-2.251	-2.252	-2.252	-2.252	-2.252	-2.252	-2.251	-2.250	-2.248	-2.246	-2.244	-2.240	-2.236	-2.230	-2.225	-2.219	-2.211	-2.204	-2.196	-2.186	-2.176	-2.165	-2.152	-2.140	-2.126	-2.111	-2.096	-2.080	-2.062	-2.042	-2.025	-2.005	-1.984	-1.961	-1.940	-1.916	-1.892	-1.868	-1.842	-1.816	-1.791	-1.764	-1.738	-1.710	-1.682	-1.655	-1.626	-1.598	-1.570	-1.540	-1.512	-1.484	-1.456	-1.428	-1.399	-1.371	-1.345	-1.318	-1.291	-1.266	-1.240	-1.215	-1.191	-1.169	-1.146	-1.125	-1.104	-1.084	-1.066	-1.049	-1.032	-1.016	-1.002	-0.989	-0.978	-0.966	-0.956	-0.949	-0.941	-0.936	-0.932	-0.930	-0.928	-0.928	-0.929	-0.931	-0.936	-0.940	-0.946	-0.954	-0.962	-0.972	-0.985	-0.996	-1.010	-1.024	-1.041	-1.056	-1.074	-1.092	-1.112	-1.132	-1.152	-1.172	-1.195	-1.218	-1.240	-1.262	-1.285	-1.310	-1.334	-1.356	-1.381	-1.405	-1.428	-1.451	-1.474	-1.496	-1.518	-1.540	-1.561	-1.581	-1.601	-1.620	-1.639	-1.656	-1.671	-1.688	-1.702	-1.716	-1.730	-1.741	-1.752	-1.761	-1.770	-1.778	-1.785	-1.791	-1.795	-1.800	-1.802	-1.804	-1.804	-1.804	-1.804	-1.801	-1.798	-1.795	-1.790	-1.785	-1.779	-1.774	-1.765	-1.759	-1.751	-1.742	-1.734	-1.725	-1.715	-1.706	-1.696	-1.686	-1.676	-1.666	-1.656	-1.646	-1.636	-1.628	-1.618	-1.608	-1.598	-1.589	-1.580	-1.572	-1.565	-1.556	-1.550	-1.542	-1.535	-1.529	-1.524	-1.519	-1.514	-1.509	-1.505	-1.501	-1.499	-1.496	-1.494	-1.492	-1.491	-1.490	-1.491	-1.490	-1.491	-1.492	-1.494	-1.496	-1.499	-1.501	-1.505	-1.509	-1.512	-1.516	-1.521	-1.526	-1.531	-1.538	-1.544	-1.549	-1.555	-1.561	-1.569	-1.575	-1.582	-1.589	-1.596	-1.604	-1.610	-1.618	-1.624	-1.631	-1.639	-1.645	-1.651	-1.658	-1.664	-1.669	-1.674	-1.679	-1.685	-1.688	-1.691	-1.695	-1.698	-1.700	-1.701	-1.704	-1.704	-1.702	-1.702	-1.700	-1.698	-1.695	-1.690	-1.685	-1.680	-1.675	-1.668	-1.660	-1.651	-1.641	-1.632	-1.621	-1.609	-1.598	-1.584	-1.570	-1.556	-1.541	-1.526	-1.510	-1.495	-1.478	-1.460	-1.441	-1.425	-1.406	-1.389	-1.370	-1.352	-1.334	-1.316	-1.299	-1.281	-1.265	-1.248	-1.231	-1.215	-1.201	-1.186	-1.174	-1.160	-1.149	-1.138	-1.129	-1.121	-1.114	-1.108	-1.104	-1.100	-1.098	-1.098	-1.098	-1.100	-1.105	-1.111	-1.118	-1.128	-1.136	-1.149	-1.162	-1.176	-1.194	-1.210	-1.230	-1.250	-1.272	-1.298	-1.321	-1.348	-1.375	-1.404	-1.434	-1.464	-1.495	-1.528	-1.561	-1.594	-1.628	-1.662	-1.698	-1.732	-1.768	-1.804	-1.838	-1.872	-1.908	-1.942	-1.976	-2.010	-2.042	-2.075	-2.106	-2.136	-2.166	-2.195	-2.222	-2.249	-2.274	-2.298	-2.320	-2.342	-2.362	-2.381	-2.399	-2.414	-2.429	-2.441	-2.452	-2.462	-2.471	-2.479	-2.484	-2.489	-2.492	-2.494	-2.496	-2.495	-2.494	-2.492	-2.489	-2.484	-2.479	-2.474	-2.468	-2.461	-2.454	-2.446	-2.439	-2.431	-2.422	-2.414	-2.406	-2.398	-2.389	-2.381	-2.375	-2.368	-2.361	-2.355	-2.349	-2.345	-2.340	-2.338	-2.335	-2.332	-2.331	-2.331	-2.332	-2.332	-2.336	-2.339	-2.344	-2.348	-2.354	-2.361	-2.368	-2.376	-2.386	-2.395	-2.406	-2.416	-2.429	-2.441	-2.454	-2.468	-2.482	-2.496	-2.511	-2.525	-2.540	-2.556	-2.571	-2.588	-2.602	-2.618	-2.631	-2.648	-2.661	-2.676	-2.690	-2.704	-2.718	-2.730	-2.742	-2.754	-2.765	-2.775	-2.785	-2.792	-2.801	-2.809	-2.815	-2.820	-2.824	-2.829	-2.831	-2.832	-2.834	-2.834	-2.832	-2.831	-2.829	-2.825	-2.820	-2.815	-2.810	-2.804	-2.795	-2.789	-2.779	-2.769	-2.759	-2.749	-2.739	-2.726	-2.715	-2.701	-2.688	-2.675	-2.661	-2.649	-2.635	-2.620	-2.606	-2.591	-2.578	-2.562	-2.549	-2.535	-2.521	-2.508	-2.495	-2.482	-2.470	-2.458	-2.445	-2.435	-2.424	-2.412	-2.404	-2.395	-2.386	-2.378	-2.371	-2.365	-2.359	-2.354	-2.350	-2.346	-2.342	-2.340	-2.339	-2.338	-2.338	-2.339	-2.340	-2.341	-2.344	-2.349	-2.352	-2.356	-2.361	-2.368	-2.374	-2.380	-2.388	-2.395	-2.404	-2.411	-2.421	-2.431	-2.441	-2.451	-2.461	-2.471	-2.482	-2.492	-2.505	-2.515	-2.528	-2.538	-2.550	-2.562	-2.574	-2.585	-2.596	-2.608	-2.619	-2.630	-2.641	-2.651	-2.661	-2.672	-2.682	-2.692	-2.701	-2.711	-2.720	-2.729	-2.736	-2.745	-2.754	-2.760	-2.768	-2.774	-2.779	-2.785	-2.790	-2.795	-2.799	-2.802	-2.808	-2.809	-2.811	-2.814	-2.815	-2.818	-2.818	-2.818	-2.818	-2.816	-2.814	-2.812	-2.810	-2.806	-2.804	-2.800	-2.794	-2.790	-2.784	-2.778	-2.771	-2.764	-2.756	-2.749	-2.740	-2.731	-2.721	-2.711	-2.701	-2.690	-2.678	-2.666	-2.654	-2.642	-2.629	-2.616	-2.602	-2.588	-2.574	-2.560	-2.545	-2.531	-2.516	-2.500	-2.485	-2.469	-2.454	-2.438	-2.422	-2.406	-2.391	-2.376	-2.360	-2.345	-2.330	-2.315	-2.300	-2.285	-2.270	-2.255	-2.241	-2.228	-2.214	-2.201	-2.188	-2.175	-2.162	-2.150	-2.138	-2.126	-2.116	-2.106	-2.095	-2.085	-2.075	-2.066	-2.058	-2.049	-2.041	-2.033	-2.026	-2.019	-2.011	-2.005	-1.999	-1.992	-1.988	-1.984	-1.978	-1.972	-1.970	-1.965	-1.961	-1.958	-1.954	-1.951	-1.948	-1.945	-1.941	-1.939	-1.935	-1.932	-1.930	-1.926	-1.924	-1.921	-1.919	-1.915	-1.912	-1.910	-1.906	-1.904	-1.901	-1.898	-1.895	-1.891	-1.888	-1.884	-1.882	-1.879	-1.875	-1.871	-1.868	-1.865	-1.861	-1.858	-1.854	-1.851	-1.848	-1.845	-1.841	-1.840	-1.836	-1.835	-1.831	-1.830	-1.829	-1.826	-1.825	-1.825	-1.825	-1.825	-1.825	-1.826	-1.828	-1.829	-1.832	-1.834	-1.838	-1.841	-1.846	-1.851	-1.856	-1.862	-1.869	-1.876	-1.885	-1.892	-1.901	-1.911	-1.920	-1.931	-1.942	-1.954	-1.966	-1.979	-1.991	-2.005	-2.018	-2.031	-2.046	-2.061	-2.075	-2.090	-2.105	-2.119	-2.135	-2.150	-2.165	-2.179	-2.194	-2.209	-2.222	-2.236	-2.250	-2.264	-2.276	-2.288	-2.301	-2.312	-2.321	-2.332	-2.341	-2.350	-2.358	-2.366	-2.371	-2.378	-2.384	-2.388	-2.391	-2.394	-2.396	-2.398	-2.396	-2.396	-2.395	-2.392	-2.390	-2.386	-2.381	-2.376	-2.371	-2.364	-2.356	-2.349	-2.341	-2.332	-2.324	-2.314	-2.304	-2.294	-2.284	-2.271	-2.261	-2.249	-2.236	-2.226	-2.214	-2.201	-2.190	-2.178	-2.165	-2.152	-2.141	-2.130	-2.118	-2.105	-2.094	-2.082	-2.071	-2.060	-2.049	-2.038	-2.027	-2.018	-2.006	-1.998	-1.988	-1.978	-1.968	-1.959	-1.949	-1.940	-1.931	-1.921	-1.912	-1.905	-1.895	-1.886	-1.878	-1.869	-1.860	-1.851	-1.842	-1.832	-1.822	-1.814	-1.804	-1.794	-1.784	-1.775	-1.765	-1.754	-1.744	-1.732	-1.721	-1.709	-1.698	-1.686	-1.674	-1.661	-1.649	-1.636	-1.622	-1.610	-1.596	-1.582	-1.568	-1.555	-1.540	-1.525	-1.510	-1.496	-1.481	-1.466	-1.450	-1.435	-1.420	-1.405	-1.389	-1.374	-1.358	-1.342	-1.328	-1.311	-1.296	-1.281	-1.266	-1.251	-1.235	-1.221	-1.206	-1.191	-1.176	-1.162	-1.149	-1.134	-1.120	-1.106	-1.092	-1.079	-1.065	-1.052	-1.039	-1.026	-1.014	-1.001	-0.990	-0.978	-0.965	-0.954	-0.942	-0.930	-0.919	-0.909	-0.899	-0.886	-0.878	-0.868	-0.858	-0.849	-0.840	-0.830	-0.821	-0.812	-0.805	-0.799	-0.791	-0.785	-0.778	-0.772	-0.768	-0.762	-0.758	-0.755	-0.751	-0.749	-0.746	-0.745	-0.744	-0.744	-0.744	-0.746	-0.749	-0.751	-0.755	-0.760	-0.765	-0.771	-0.778	-0.786	-0.796	-0.805	-0.816	-0.828	-0.841	-0.855	-0.868	-0.884	-0.900	-0.916	-0.935	-0.954	-0.974	-0.994	-1.015	-1.036	-1.059	-1.081	-1.106	-1.129	-1.154	-1.179	-1.204	-1.230	-1.254	-1.280	-1.306	-1.332	-1.359	-1.384	-1.409	-1.434	-1.459	-1.485	-1.509	-1.531	-1.555	-1.578	-1.600	-1.620	-1.641	-1.659	-1.679	-1.695	-1.711	-1.728	-1.742	-1.755	-1.766	-1.776	-1.786	-1.794	-1.800	-1.806	-1.810	-1.814	-1.814	-1.814	-1.814	-1.811	-1.808	-1.802	-1.798	-1.790	-1.782	-1.774	-1.764	-1.751	-1.740	-1.726	-1.712	-1.698	-1.681	-1.666	-1.650	-1.631	-1.612	-1.595	-1.576	-1.556	-1.538	-1.518	-1.498	-1.478	-1.459	-1.438	-1.418	-1.399	-1.379	-1.359	-1.340	-1.320	-1.302	-1.284	-1.265	-1.248	-1.229	-1.212	-1.196	-1.179	-1.164	-1.148	-1.132	-1.119	-1.104	-1.091	-1.078	-1.064	-1.052	-1.041	-1.029	-1.018	-1.006	-0.996	-0.986	-0.978	-0.968	-0.959	-0.950	-0.941	-0.932	-0.925	-0.918	-0.910	-0.902	-0.895	-0.889	-0.881	-0.875	-0.869	-0.862	-0.856	-0.850	-0.844	-0.838	-0.832	-0.828	-0.820	-0.815	-0.810	-0.804	-0.798	-0.792	-0.786	-0.781	-0.776	-0.771	-0.766	-0.761	-0.756	-0.751	-0.746	-0.742	-0.738	-0.732	-0.729	-0.724	-0.720	-0.715	-0.711	-0.708	-0.704	-0.700	-0.698	-0.694	-0.690	-0.686	-0.682	-0.680	-0.676	-0.674	-0.670	-0.668	-0.665	-0.664	-0.661	-0.659	-0.656	-0.656	-0.654	-0.652	-0.652	-0.652	-0.651	-0.651	-0.651	-0.652	-0.654	-0.655	-0.658	-0.660	-0.662	-0.666	-0.671	-0.675	-0.681	-0.686	-0.694	-0.701	-0.710	-0.719	-0.729	-0.740	-0.751	-0.762	-0.776	-0.790	-0.805	-0.821	-0.838	-0.855	-0.872	-0.891	-0.911	-0.931	-0.952	-0.975	-0.998	-1.021	-1.045	-1.070	-1.094	-1.120	-1.145	-1.172	-1.199	-1.225	-1.251	-1.278	-1.305	-1.331	-1.358	-1.382	-1.408	-1.432	-1.458	-1.481	-1.504	-1.526	-1.548	-1.566	-1.585	-1.604	-1.620	-1.636	-1.650	-1.661	-1.672	-1.682	-1.690	-1.696	-1.701	-1.704	-1.705	-1.704	-1.702	-1.698	-1.691	-1.685	-1.676	-1.665	-1.652	-1.639	-1.622	-1.606	-1.588	-1.568	-1.546	-1.524	-1.501	-1.476	-1.450	-1.424	-1.396	-1.366	-1.339	-1.308	-1.278	-1.248	-1.216	-1.185	-1.152	-1.121	-1.090	-1.059	-1.028	-0.995	-0.964	-0.934	-0.902	-0.874	-0.845	-0.814	-0.786	-0.759	-0.731	-0.705	-0.679	-0.654	-0.630	-0.608	-0.584	-0.562	-0.541	-0.521	-0.502	-0.484	-0.466	-0.450	-0.434	-0.418	-0.405	-0.390	-0.379	-0.366	-0.355	-0.344	-0.334	-0.324	-0.315	-0.306	-0.300	-0.292	-0.285	-0.280	-0.275	-0.269	-0.265	-0.260	-0.256	-0.252	-0.250	-0.248	-0.244	-0.241	-0.239	-0.238	-0.235	-0.234	-0.232	-0.231	-0.230	-0.229	-0.228	-0.226	-0.225	-0.225	-0.224	-0.222	-0.221	-0.220	-0.220	-0.218	-0.218	-0.215	-0.214	-0.211	-0.209	-0.208	-0.205	-0.201	-0.199	-0.195	-0.192	-0.189	-0.184	-0.180	-0.175	-0.170	-0.165	-0.159	-0.154	-0.148	-0.140	-0.134	-0.128	-0.120	-0.114	-0.106	-0.099	-0.091	-0.084	-0.076	-0.069	-0.060	-0.054	-0.046	-0.039	-0.032	-0.025	-0.020	-0.012	-0.008	-0.004	0.001	0.005	0.010	0.011	0.014	0.015	0.015	0.015	0.014	0.014	0.011	0.006	0.002	-0.004	-0.009	-0.016	-0.024	-0.032	-0.042	100.000	5.000	2.000	1.000	6.000	0.000	0.000	0.000	0.000	0.000	0.000	0.000	0.000	0.000	0.000	0.000	0.000	0.000	0.672	0.645	0.618	0.591	0.566	0.542	0.519	0.498	0.476	0.456	0.438	0.419	0.401	0.385	0.370	0.355	0.342	0.330	0.319	0.306	0.298	0.288	0.281	0.274	0.266	0.260	0.255	0.250	0.245	0.242	0.239	0.235	0.234	0.231	0.230	0.228	0.226	0.225	0.222	0.221	0.221	0.219	0.218	0.215	0.214	0.210	0.208	0.204	0.200	0.195	0.190	0.184	0.176	0.169	0.160	0.151	0.141	0.131	0.119	0.105	0.091	0.076	0.059	0.042	0.025	0.005	-0.016	-0.038	-0.061	-0.085	-0.110	-0.136	-0.162	-0.191	-0.221	-0.251	-0.284	-0.316	-0.349	-0.382	-0.419	-0.454	-0.490	-0.526	-0.564	-0.602	-0.642	-0.681	-0.721	-0.760	-0.800	-0.840	-0.881	-0.921	-0.964	-1.004	-1.044	-1.085	-1.124	-1.164	-1.204	-1.241	-1.280	-1.318	-1.355	-1.391	-1.428	-1.462	-1.496	-1.530	-1.562	-1.594	-1.625	-1.655	-1.684	-1.711	-1.739	-1.764	-1.788	-1.811	-1.834	-1.855	-1.875	-1.894	-1.911	-1.929	-1.944	-1.959	-1.972	-1.985	-1.996	-2.007	-2.016	-2.025	-2.033	-2.040	-2.045	-2.050	-2.055	-2.058	-2.060	-2.062	-2.064	-2.065	-2.065	-2.065	-2.064	-2.062	-2.060	-2.059	-2.056	-2.054	-2.050	-2.047	-2.044	-2.040	-2.038	-2.033	-2.029	-2.025	-2.021	-2.018	-2.015	-2.011	-2.007	-2.006	-2.002	-2.000	-1.999	-1.996	-1.996	-1.995	-1.994	-1.994	-1.995	-1.995	-1.996	-1.999	-2.001	-2.004	-2.007	-2.011	-2.016	-2.020	-2.027	-2.033	-2.040	-2.047	-2.056	-2.064	-2.072	-2.082	-2.091	-2.102	-2.115	-2.125	-2.138	-2.150	-2.162	-2.175	-2.189	-2.204	-2.216	-2.230	-2.246	-2.260	-2.275	-2.290	-2.304	-2.320	-2.334	-2.349	-2.364	-2.379	-2.392	-2.406	-2.421	-2.435	-2.448	-2.460	-2.474	-2.486	-2.498	-2.510	-2.521	-2.530	-2.541	-2.551	-2.559	-2.568	-2.576	-2.584	-2.590	-2.596	-2.601	-2.606	-2.611	-2.614	-2.618	-2.621	-2.622	-2.625	-2.625	-2.626	-2.625	-2.625	-2.622	-2.621	-2.620	-2.618	-2.614	-2.610	-2.606	-2.602	-2.598	-2.592	-2.588	-2.581	-2.576	-2.570	-2.562	-2.555	-2.548	-2.540	-2.532	-2.524	-2.515	-2.506	-2.498	-2.488	-2.478	-2.469	-2.458	-2.448	-2.436	-2.425	-2.412	-2.401	-2.390	-2.379	-2.365	-2.352	-2.340	-2.326	-2.312	-2.299	-2.285	-2.270	-2.256	-2.241	-2.225	-2.210	-2.194	-2.178	-2.161	-2.144	-2.126	-2.110	-2.092	-2.074	-2.056	-2.039	-2.020	-2.001	-1.982	-1.964	-1.945	-1.926	-1.908	-1.888	-1.868	-1.848	-1.829	-1.809	-1.789	-1.769	-1.749	-1.729	-1.709	-1.689	-1.670	-1.649	-1.629	-1.610	-1.590	-1.570	-1.551	-1.532	-1.514	-1.494	-1.475	-1.456	-1.439	-1.420	-1.401	-1.384	-1.366	-1.349	-1.331	-1.312	-1.296	-1.280	-1.262	-1.246	-1.230	-1.212	-1.198	-1.181	-1.165	-1.149	-1.132	-1.116	-1.101	-1.085	-1.069	-1.052	-1.038	-1.020	-1.004	-0.988	-0.971	-0.954	-0.936	-0.919	-0.901	-0.882	-0.864	-0.845	-0.826	-0.808	-0.786	-0.766	-0.745	-0.722	-0.700	-0.678	-0.654	-0.630	-0.605	-0.579	-0.552	-0.526	-0.498	-0.469	-0.441	-0.411	-0.381	-0.349	-0.318	-0.285	-0.252	-0.219	-0.185	-0.150	-0.115	-0.079	-0.044	-0.008	0.030	0.066	0.105	0.141	0.180	0.216	0.255	0.292	0.331	0.369	0.405	0.444	0.481	0.518	0.552	0.589	0.624	0.658	0.692	0.725	0.758	0.789	0.821	0.851	0.880	0.909	0.936	0.962	0.988	1.012	1.036	1.058	1.080	1.100	1.119	1.136	1.154	1.170	1.184	1.199	1.212	1.222	1.235	1.245	1.254	1.261	1.270	1.278	1.284	1.289	1.294	1.298	1.302	1.305	1.308	1.311	1.312	1.316	1.318	1.319	1.320	1.321	1.324	1.325	1.326	1.328	1.329	1.331	1.334	1.336	1.339	1.342	1.345	1.350	1.355	1.359	1.364	1.370	1.376	1.382	1.391	1.399	1.406	1.416	1.425	1.435	1.446	1.458	1.469	1.481	1.492	1.506	1.520	1.534	1.548	1.562	1.578	1.592	1.609	1.625	1.640	1.656	1.674	1.691	1.708	1.725	1.742	1.760	1.778	1.795	1.814	1.831	1.850	1.868	1.888	1.906	1.924	1.942	1.962	1.981	2.000	2.019	2.039	2.058	2.076	2.096	2.115	2.135	2.155	2.175	2.195	2.215	2.235	2.255	2.275	2.296	2.316	2.336	2.358	2.378	2.400	2.421	2.442	2.462	2.485	2.506	2.528	2.550	2.571	2.592	2.614	2.636	2.658	2.679	2.700	2.721	2.742	2.764	2.784	2.805	2.824	2.845	2.864	2.884	2.902	2.919	2.938	2.954	2.970	2.986	3.001	3.016	3.030	3.042	3.054	3.066	3.078	3.086	3.094	3.102	3.110	3.115	3.120	3.124	3.128	3.130	3.130	3.130	3.129	3.128	3.124	3.120	3.114	3.109	3.101	3.094	3.085	3.076	3.066	3.055	3.042	3.030	3.018	3.002	2.989	2.974	2.959	2.944	2.926	2.910	2.895	2.878	2.860	2.844	2.826	2.810	2.794	2.778	2.761	2.746	2.730	2.716	2.701	2.688	2.674	2.661	2.650	2.639	2.629	2.619	2.609	2.601	2.594	2.589	2.581	2.578	2.575	2.571	2.571	2.569	2.569	2.570	2.572	2.575	2.580	2.585	2.590	2.596	2.604	2.611	2.621	2.630	2.641	2.651	2.662	2.675	2.688	2.701	2.714	2.728	2.741	2.756	2.770	2.785	2.799	2.812	2.828	2.842	2.856	2.870	2.884	2.896	2.910	2.922	2.934	2.946	2.956	2.966	2.976	2.985	2.991	3.000	3.006	3.011	3.015	3.019	3.022	3.022	3.024	3.022	3.021	3.020	3.016	3.011	3.005	2.999	2.991	2.982	2.974	2.962	2.951	2.939	2.925	2.910	2.895	2.879	2.864	2.846	2.829	2.810	2.791	2.772	2.754	2.734	2.715	2.694	2.674	2.654	2.634	2.612	2.594	2.574	2.554	2.535	2.516	2.499	2.480	2.462	2.446	2.430	2.415	2.400	2.386	2.372	2.361	2.350	2.340	2.330	2.322	2.315	2.308	2.302	2.298	2.294	2.292	2.290	2.289	2.290	2.292	2.294	2.298	2.301	2.306	2.311	2.319	2.326	2.335	2.344	2.352	2.362	2.374	2.385	2.398	2.410	2.422	2.435	2.450	2.464	2.478	2.491	2.506	2.519	2.534	2.549	2.562	2.578	2.591	2.606	2.620	2.634	2.646	2.660	2.671	2.684	2.695	2.706	2.719	2.729	2.736	2.746	2.754	2.762	2.769	2.774	2.780	2.784	2.788	2.790	2.792	2.794	2.794	2.792	2.790	2.788	2.782	2.778	2.771	2.764	2.755	2.745	2.735	2.724	2.711	2.696	2.681	2.666	2.650	2.631	2.611	2.591	2.570	2.549	2.526	2.502	2.479	2.452	2.426	2.400	2.372	2.345	2.316	2.288	2.258	2.229	2.199	2.168	2.138	2.106	2.076	2.045	2.014	1.984	1.954	1.924	1.895	1.865	1.836	1.808	1.780	1.752	1.725	1.699	1.675	1.650	1.626	1.602	1.581	1.559	1.539	1.520	1.501	1.482	1.466	1.451	1.436	1.421	1.409	1.395	1.384	1.375	1.365	1.356	1.348	1.341	1.335	1.330	1.324	1.320	1.316	1.314	1.311	1.310	1.308	1.306	1.308	1.308	1.308	1.309	1.310	1.311	1.314	1.316	1.319	1.321	1.324	1.328	1.331	1.335	1.338	1.341	1.346	1.349	1.354	1.358	1.361	1.366	1.370	1.375	1.379	1.384	1.388	1.392	1.396	1.401	1.405	1.409	1.412	1.418	1.421	1.425	1.429	1.432	1.436	1.440	1.442	1.445	1.449	1.451	1.454	1.455	1.458	1.459	1.460	1.461	1.462	1.462	1.462	1.462	1.462	1.461	1.460	1.458	1.455	1.452	1.450	1.448	1.444	1.439	1.435	1.430	1.425	1.419	1.415	1.409	1.401	1.395	1.388	1.380	1.372	1.365	1.358	1.349	1.340	1.332	1.324	1.316	1.308	1.300	1.291	1.282	1.275	1.266	1.260	1.252	1.246	1.238	1.231	1.226	1.220	1.214	1.210	1.205	1.201	1.198	1.195	1.191	1.190	1.189	1.188	1.186	1.188	1.188	1.189	1.190	1.191	1.194	1.195	1.199	1.202	1.206	1.210	1.214	1.219	1.222	1.228	1.232	1.238	1.240	1.245	1.249	1.254	1.258	1.261	1.265	1.269	1.271	1.272	1.275	1.276	1.276	1.276	1.276	1.276	1.274	1.271	1.269	1.264	1.259	1.254	1.248	1.240	1.232	1.224	1.214	1.204	1.194	1.182	1.170	1.156	1.144	1.130	1.116	1.100	1.085	1.070	1.054	1.038	1.022	1.006	0.990	0.974	0.958	0.941	0.926	0.910	0.895	0.880	0.866	0.852	0.840	0.828	0.815	0.805	0.795	0.786	0.778	0.771	0.764	0.758	0.755	0.751	0.749	0.749	0.748	0.749	0.750	0.754	0.759	0.764	0.769	0.778	0.784	0.794	0.804	0.814	0.825	0.838	0.849	0.862	0.876	0.890	0.905	0.920	0.935	0.951	0.966	0.981	0.998	1.014	1.030	1.045	1.061	1.076	1.091	1.108	1.121	1.136	1.150	1.164	1.175	1.189	1.201	1.212	1.224	1.234	1.245	1.256	1.264	1.274	1.282	1.290	1.299	1.306	1.314	1.321	1.329	1.335	1.341	1.348	1.355	1.360	1.368	1.374	1.379	1.386	1.392	1.399	1.406	1.414	1.421	1.429	1.438	1.446	1.455	1.464	1.474	1.484	1.494	1.504	1.516	1.528	1.540	1.552	1.566	1.580	1.592	1.608	1.621	1.638	1.651	1.666	1.682	1.699	1.715	1.730	1.746	1.762	1.779	1.794	1.809	1.825	1.840	1.855	1.870	1.886	1.900	1.912	1.928	1.940	1.952	1.965	1.975	1.988	1.998	2.007	2.016	2.025	2.031	2.040	2.046	2.052	2.058	2.061	2.066	2.070	2.072	2.075	2.078	2.078	2.079	2.079	2.078	2.078	2.075	2.074	2.071	2.069	2.066	2.062	2.060	2.056	2.052	2.049	2.045	2.041	2.036	2.033	2.029	2.024	2.020	2.016	2.011	2.007	2.004	2.000	1.996	1.992	1.989	1.986	1.984	1.981	1.979	1.978	1.975	1.972	1.970	1.969	1.969	1.968	1.966	1.965	1.964	1.962	1.962	1.961	1.961	1.960	1.960	1.959	1.959	1.958	1.956	1.956	1.955	1.955	1.952	1.952	1.950	1.949	1.946	1.945	1.944	1.941	1.940	1.936	1.934	1.931	1.929	1.925	1.920	1.916	1.914	1.910	1.905	1.901	1.896	1.892	1.886	1.881	1.878	1.872	1.866	1.862	1.858	1.851	1.848	1.842	1.838	1.832	1.829	1.825	1.820	1.816	1.812	1.809	1.806	1.804	1.801	1.799	1.796	1.795	1.794	1.792	1.792	1.791	1.791	1.792	1.794	1.795	1.798	1.799	1.801	1.805	1.809	1.811	1.815	1.820	1.824	1.829	1.834	1.839	1.842	1.849	1.854	1.860	1.865	1.871	1.876	1.881	1.888	1.894	1.899	1.904	1.909	1.912	1.919	1.922	1.926	1.929	1.934	1.936	1.939	1.940	1.942	1.944	1.945	1.945	1.945	1.945	1.944	1.942	1.940	1.939	1.936	1.934	1.930	1.926	1.921	1.918	1.912	1.908	1.902	1.895	1.889	1.882	1.876	1.869	1.861	1.855	1.848	1.840	1.832	1.825	1.816	1.809	1.801	1.794	1.785	1.779	1.770	1.764	1.756	1.749	1.742	1.735	1.729	1.722	1.716	1.710	1.704	1.699	1.692	1.688	1.682	1.679	1.672	1.669	1.665	1.660	1.658	1.654	1.650	1.648	1.645	1.642	1.640	1.639	1.636	1.635	1.632	1.632	1.631	1.630	1.629	1.630	1.629	1.629	1.629	1.629	1.629	1.630	1.631	1.632	1.632	1.635	1.635	1.636	1.638	1.639	1.641	1.641	1.644	1.645	1.648	1.650	1.651	1.654	1.655	1.656	1.659	1.661	1.662	1.664	1.666	1.668	1.670	1.671	1.674	1.675	1.675	1.678	1.679	1.680	1.681	1.681	1.681	1.682	1.681	1.681	1.682	1.681	1.680	1.679	1.679	1.678	1.675	1.674	1.672	1.669	1.668	1.664	1.661	1.656	1.654	1.649	1.646	1.640	1.635	1.631	1.626	1.620	1.614	1.609	1.602	1.595	1.588	1.581	1.574	1.566	1.558	1.550	1.541	1.532	1.525	1.515	1.506	1.498	1.488	1.478	1.468	1.458	1.446	1.436	1.425	1.414	1.402	1.391	1.380	1.368	1.358	1.345	1.334	1.322	1.310	1.298	1.286	1.274	1.262	1.251	1.239	1.226	1.215	1.202	1.191	1.180	1.169	1.158	1.148	1.138	1.128	1.116	1.108	1.098	1.088	1.079	1.070	1.061	1.054	1.046	1.039	1.032	1.026	1.020	1.014	1.009	1.004	0.999	0.995	0.991	0.988	0.985	0.982	0.981	0.980	0.979	0.976	0.978	0.976	0.976	0.978	0.978	0.979	0.980	0.981	0.982	0.986	0.988	0.990	0.994	0.996	1.000	1.002	1.006	1.010	1.015	1.018	1.021	1.026	1.030	1.034	1.038	1.042	1.046	1.050	1.054	1.059	1.064	1.068	1.071	1.076	1.080	1.084	1.090	1.094	1.098	1.101	1.106	1.110	1.115	1.119	1.124	1.128	1.132	1.138	1.142	1.146	1.151	1.156	1.160	1.165	1.170	1.175	1.180	1.185	1.190	1.195	1.201	1.206	1.212	1.219	1.222	1.229	1.235	1.240	1.246	1.251	1.256	1.262	1.268	1.274	1.279	1.282	1.289	1.294	1.298	1.301	1.306	1.310	1.314	1.316	1.320	1.322	1.324	1.326	1.326	1.328	1.328	1.326	1.326	1.325	1.322	1.320	1.315	1.311	1.305	1.300	1.294	1.286	1.278	1.269	1.260	1.249	1.238	1.226	1.212	1.200	1.186	1.170	1.155	1.139	1.122	1.105	1.088	1.069	1.049	1.030	1.010	0.990	0.970	0.950	0.929	0.908	0.886	0.865	0.846	0.825	0.804	0.785	0.765	0.744	0.725	0.706	0.688	0.670	0.652	0.636	0.620	0.605	0.591	0.578	0.564	0.552	0.540	0.531	0.521	0.512	0.505	0.499	0.494	0.489	0.484	0.481	0.479	0.479	0.478	0.479	0.479	0.481	0.484	0.486	0.490	0.494	0.499	0.505	0.510	0.516	0.522	0.530	0.536	0.544	0.551	0.559	0.568	0.575	0.582	0.591	0.599	0.606	0.614	0.622	0.630	0.638	0.645	0.652	0.660	0.668	0.675	0.681	0.689	0.696	0.704	0.711	0.718	0.725	0.731	0.739	0.746	0.755	0.761	0.770	0.778	0.785	0.794	0.802	0.811	0.821	0.830	0.840	0.851	0.861	0.872	0.884	0.896	0.908	0.921	0.934	0.948	0.961	0.974	0.989	1.002	1.019	1.034	1.049	1.064	1.080	1.095	1.112	1.128	1.144	1.160	1.176	1.191	1.208	1.222	1.238	1.252	1.268	1.281	1.295	1.309	1.321	1.334	1.346	1.358	1.368	1.376	1.386	1.395	1.402	1.409	1.416	1.420	1.426	1.430	1.432	1.434	1.436	1.436	1.436	1.435	1.432	1.430	1.426	1.422	1.416	1.410	1.404	1.395	1.386	1.378	1.368	1.356	1.345	1.332	1.319	1.306	1.292	1.276	1.261	1.245	1.229	1.211	1.192	1.174	1.155	1.134	1.114	1.094	1.071	1.050	1.028	1.004	0.981	0.958	0.934	0.909	0.884	0.859	0.832	0.808	0.781	0.754	0.729	0.701	0.675	0.648	0.621	0.594	0.566	0.540	0.512	0.486	0.460	0.434	0.408	0.382	0.356	0.332	0.308	0.284	0.260	0.236	0.214	0.191	0.170	0.150	0.130	0.111	0.092	0.076	0.059	0.044	0.030	0.016	0.002	-0.010	-0.020	-0.030	-0.039	-0.046	-0.054	-0.060	-0.065	-0.069	-0.072	-0.075	-0.075	-0.076	-0.076	-0.074	-0.074	-0.070	-0.068	-0.064	-0.059	-0.055	-0.049	-0.044	-0.038	-0.031	-0.025	-0.016	-0.010	-0.002	0.004	0.011	0.019	0.026	0.034	0.039	0.046	0.052	0.059	0.065	0.069	0.074	0.079	0.082	0.085	0.089	0.092	0.094	0.095	0.096	0.096	0.096	0.094	0.092	0.091	0.089	0.085	0.081	0.076	0.071	0.066	0.060	0.054	0.048	0.039	0.031	0.024	0.016	0.008	-0.001	-0.011	-0.021	-0.031	-0.041	-0.051	-0.061	-0.072	-0.082	-0.092	-0.102	-0.114	-0.124	-0.134	-0.145	-0.154	-0.164	-0.174	-0.182	-0.192	-0.200	-0.209	-0.218	-0.225	-0.232	-0.239	-0.245	-0.251	-0.256	-0.261	-0.265	-0.269	-0.271	-0.272	-0.275	-0.275	-0.275	-0.275	-0.274	-0.271	-0.266	-0.262	-0.258	-0.251	-0.245	-0.236	-0.228	-0.218	-0.208	-0.195	-0.182	-0.170	-0.155	-0.139	-0.122	-0.105	-0.088	-0.069	-0.048	-0.026	-0.005	0.018	0.041	0.065	0.090	0.115	0.141	0.168	0.195	0.221	0.249	0.278	0.304	0.332	0.362	0.390	0.418	0.446	0.475	0.502	0.530	0.556	0.584	0.609	0.635	0.660	0.685	0.708	0.730	0.752	0.774	0.792	0.811	0.829	0.846	0.861	0.876	0.890	0.902	0.915	0.925	0.934	0.942	0.950	0.956	0.961	0.965	0.969	0.970	0.972	0.972	0.972	0.972	0.970	0.969	0.966	0.964	0.961	0.958	0.955	0.950	0.946	0.942	0.939	0.936	0.931	0.929	0.925	0.922	0.921	0.920	0.918	0.919	0.919	0.920	0.921	0.922	0.925	0.929	0.932	0.938	0.944	0.950	0.956	0.964	0.972	0.981	0.990	1.000	1.011	1.022	1.034	1.046	1.058	1.071	1.082	1.096	1.110	1.121	1.136	1.149	1.161	1.174	1.186	1.198	1.211	1.222	1.234	1.244	1.255	1.265	1.274	1.282	1.290	1.298	1.304	1.310	1.316	1.320	1.325	1.328	1.331	1.332	1.334	1.335	1.335	1.334	1.332	1.331	1.329	1.326	1.322	1.319	1.314	1.309	1.304	1.299	1.291	1.285	1.279	1.271	1.265	1.256	1.249	1.242	1.234	1.226	1.218	1.210	1.201	1.194	1.184	1.176	1.168	1.160	1.151	1.144	1.135	1.126	1.119	1.111	1.104	1.096	1.088	1.080	1.072	1.065	1.059	1.051	1.045	1.039	1.031	1.024	1.019	1.011	1.006	0.999	0.994	0.986	0.981	0.976	0.970	0.965	0.960	0.954	0.950	0.945	0.940	0.936	0.932	0.929	0.925	0.922	0.919	0.916	0.914	0.912	0.911	0.910	0.910	0.909	0.909	0.910	0.910	0.912	0.915	0.918	0.920	0.925	0.929	0.934	0.940	0.946	0.951	0.960	0.968	0.975	0.984	0.992	1.002	1.012	1.022	1.034	1.044	1.056	1.068	1.080	1.092	1.105	1.119	1.131	1.144	1.158	1.170	1.182	1.196	1.209	1.221	1.234	1.245	1.258	1.269	1.281	1.292	1.304	1.312	1.322	1.331	1.340	1.348	1.356	1.361	1.369	1.374	1.379	1.382	1.386	1.388	1.390	1.391	1.392	1.392	1.391	1.391	1.389	1.386	1.382	1.380	1.375	1.371	1.366	1.361	1.356	1.350	1.344	1.338	1.331	1.325	1.319	1.312	1.306	1.299	1.292	1.286	1.281	1.276	1.271	1.266	1.262	1.259	1.256	1.254	1.252	1.251	1.251	1.252	1.254	1.255	1.259	1.264	1.269	1.275	1.282	1.291	1.300	1.309	1.321	1.334	1.346	1.361	1.378	1.392	1.410	1.429	1.449	1.469	1.490	1.511	1.535	1.559	1.585	1.609	1.636	1.664	1.691	1.720	1.748	1.778	1.808	1.838	1.870	1.900	1.931	1.964	1.995	2.027	2.059	2.091	2.124	2.156	2.189	2.221	2.252	2.285	2.316	2.348	2.379	2.409	2.440	2.470	2.500	2.529	2.559	2.586	2.614	2.641	2.669	2.694	2.720	2.745	2.769	2.795	2.818	2.840	2.862	2.884	2.906	2.926	2.946	2.966	2.984	3.004	3.020	3.038	3.054	3.070	3.085	3.100	3.115	3.129	3.141	3.155	3.168	3.180	3.191	3.201	3.212	3.221	3.231	3.240	3.250	3.258	3.265	3.272	3.279	3.285	3.291	3.298	3.302	3.309	3.314	3.318	3.322	3.326	3.328	3.331	3.334	3.334	3.336	3.336	3.338	3.336	3.336	3.334	3.332	3.330	3.328	3.324	3.321	3.316	3.311	3.306	3.300	3.294	3.286	3.280	3.271	3.264	3.254	3.245	3.234	3.224	3.212	3.200	3.189	3.176	3.162	3.149	3.135	3.120	3.105	3.090	3.074	3.058	3.042	3.024	3.008	2.990	2.972	2.955	2.936	2.918	2.899	2.880	2.860	2.841	2.821	2.801	2.781	2.761	2.742	2.722	2.701	2.681	2.661	2.641	2.621	2.601	2.581	2.561	2.542	2.522	2.502	2.482	2.464	2.444	2.426	2.408	2.390	2.371	2.355	2.336	2.320	2.304	2.288	2.272	2.258	2.242	2.229	2.214	2.201	2.189	2.176	2.166	2.155	2.144	2.135	2.126	2.119	2.111	2.105	2.099	2.092	2.089	2.085	2.081	2.079	2.078	2.076	2.075	2.075	2.076	2.078	2.079	2.081	2.084	2.086	2.090	2.092	2.098	2.101	2.106	2.110	2.114	2.120	2.124	2.129	2.134	2.139	2.142	2.146	2.151	2.154	2.159	2.162	2.165	2.168	2.170	2.172	2.172	2.175	2.175	2.176	2.176	2.176	2.175	2.175	2.174	2.174	2.171	2.170	2.169	2.168	2.165	2.164	2.164	2.162	2.161	2.161	2.160	2.161	2.162	2.165	2.166	2.169	2.172	2.178	2.182	2.188	2.195	2.202	2.212	2.222	2.232	2.245	2.259	2.272	2.289	2.305	2.322	2.341	2.361	2.384	2.405	2.429	2.452	2.478	2.505	2.530	2.558	2.586	2.615	2.646	2.675	2.706	2.736	2.768	2.800	2.832	2.864	2.896	2.926	2.959	2.990	3.021	3.052	3.082	3.112	3.142	3.172	3.201	3.229	3.256	3.282	3.309	3.334	3.359	3.381	3.406	3.428	3.450	3.470	3.490	3.509	3.528	3.546	3.564	3.581	3.598	3.614	3.629	3.645	3.660	3.674	3.689	3.704	3.718	3.732	3.746	3.761	3.775	3.791	3.805	3.821	3.836	3.852	3.869	3.885	3.902	3.921	3.939	3.959	3.980	4.000	4.022	4.044	4.068	4.091	4.116	4.141	4.168	4.195	4.224	4.252	4.282	4.314	4.345	4.376	4.410	4.444	4.478	4.512	4.549	4.584	4.620	4.658	4.696	4.734	4.771	4.810	4.850	4.889	4.929	4.969	5.009	5.048	5.089	5.129	5.169	5.209	5.248	5.286	5.326	5.364	5.402	5.440	5.476	5.514	5.549	5.584	5.619	5.651	5.685	5.718	5.749	5.779	5.808	5.836	5.862	5.889	5.914	5.939	5.961	5.984	6.004	6.024	6.042	6.059	6.076	6.091	6.105	6.118	6.129	6.140	6.149	6.158	6.164	6.170	6.175	6.178	6.181	6.182	6.184	6.184	6.182	6.180	6.178	6.172	6.168	6.162	6.155	6.149	6.141	6.132	6.122	6.112	6.101	6.090	6.079	6.065	6.052	6.039	6.024	6.009	5.994	5.979	5.961	5.945	5.929	5.911	5.894	5.875	5.856	5.838	5.819	5.799	5.780	5.759	5.740	5.720	5.699	5.679	5.658	5.636	5.615	5.594	5.572	5.551	5.530	5.509	5.488	5.466	5.446	5.424	5.402	5.382	5.360	5.340	5.320	5.298	5.278	5.258	5.238	5.216	5.195	5.175	5.155	5.135	5.114	5.094	5.074	5.052	5.032	5.011	4.990	4.969	4.948	4.926	4.905	4.882	4.860	4.836	4.814	4.789	4.765	4.741	4.714	4.688	4.661	4.634	4.605	4.576	4.546	4.516	4.484	4.451	4.419	4.384	4.349	4.314	4.276	4.239	4.200	4.161	4.120	4.080	4.039	3.995	3.952	3.908	3.864	3.819	3.774	3.728	3.681	3.635	3.588	3.540	3.492	3.446	3.398	3.351	3.304	3.256	3.210	3.164	3.119	3.072	3.029	2.985	2.941	2.900	2.859	2.818	2.779	2.740	2.704	2.668	2.634	2.601	2.569	2.539	2.511	2.484	2.458	2.435	2.411	2.391	2.371	2.354	2.339	2.324	2.310	2.298	2.289	2.280	2.272	2.266	2.261	2.258	2.256	2.255	2.256	2.256	2.259	2.262	2.266	2.271	2.276	2.282	2.289	2.296	2.304	2.311	2.320	2.329	2.336	2.345	2.355	2.364	2.371	2.380	2.388	2.395	2.404	2.411	2.418	2.424	2.430	2.434	2.439	2.442	2.445	2.449	2.450	2.450	2.451	2.451	2.450	2.448	2.444	2.441	2.438	2.431	2.426	2.419	2.412	2.404	2.396	2.388	2.378	2.368	2.356	2.345	2.331	2.320	2.306	2.294	2.280	2.266	2.252	2.238	2.222	2.209	2.194	2.179	2.162	2.149	2.134	2.119	2.106	2.091	2.076	2.062	2.050	2.036	2.025	2.013	2.001	1.989	1.979	1.969	1.960	1.951	1.942	1.936	1.929	1.922	1.918	1.912	1.910	1.908	1.906	1.904	1.904	1.905	1.906	1.909	1.910	1.915	1.919	1.925	1.930	1.938	1.944	1.954	1.961	1.970	1.980	1.991	2.002	2.014	2.025	2.038	2.050	2.062	2.076	2.088	2.102	2.115	2.129	2.142	2.155	2.169	2.181	2.192	2.206	2.218	2.229	2.239	2.250	2.260	2.268	2.278	2.284	2.292	2.298	2.302	2.306	2.310	2.311	2.314	2.314	2.312	2.311	2.308	2.304	2.299	2.291	2.284	2.275	2.265	2.254	2.241	2.229	2.214	2.198	2.181	2.162	2.144	2.124	2.102	2.080	2.056	2.033	2.007	1.982	1.955	1.928	1.899	1.870	1.841	1.811	1.780	1.749	1.716	1.685	1.651	1.619	1.585	1.551	1.518	1.484	1.449	1.414	1.380	1.345	1.311	1.276	1.241	1.208	1.172	1.139	1.105	1.072	1.039	1.006	0.974	0.941	0.910	0.879	0.848	0.816	0.788	0.758	0.729	0.701	0.672	0.646	0.620	0.594	0.569	0.545	0.521	0.498	0.476	0.455	0.434	0.415	0.395	0.376	0.359	0.342	0.326	0.310	0.295	0.281	0.269	0.256	0.244	0.234	0.222	0.212	0.204	0.195	0.186	0.179	0.171	0.166	0.160	0.154	0.148	0.144	0.139	0.134	0.130	0.126	0.122	0.119	0.115	0.110	0.106	0.101	0.098	0.094	0.089	0.082	0.078	0.071	0.065	0.058	0.050	0.042	0.032	0.024	0.014	0.001	-0.010	-0.024	-0.038	-0.052	-0.069	-0.086	-0.104	-0.122	-0.142	-0.164	-0.186	-0.209	-0.232	-0.259	-0.285	-0.312	-0.341	-0.370	-0.401	-0.432	-0.465	-0.499	-0.532	-0.568	-0.602	-0.639	-0.676	-0.714	-0.754	-0.791	-0.831	-0.871	-0.910	-0.951	-0.991	-1.032	-1.074	-1.114	-1.155	-1.195	-1.236	-1.276	-1.316	-1.356	-1.395	-1.434	-1.472	-1.511	-1.549	-1.585	-1.620	-1.656	-1.690	-1.724	-1.756	-1.789	-1.819	-1.849	-1.878	-1.906	-1.932	-1.958	-1.982	-2.006	-2.027	-2.049	-2.069	-2.088	-2.105	-2.121	-2.138	-2.152	-2.165	-2.178	-2.189	-2.199	-2.208	-2.215	-2.222	-2.229	-2.232	-2.238	-2.241	-2.244	-2.245	-2.246	-2.246	-2.246	-2.245	-2.244	-2.241	-2.239	-2.235	-2.232	-2.229	-2.225	-2.220	-2.216	-2.211	-2.208	-2.201	-2.198	-2.192	-2.188	-2.184	-2.180	-2.175	-2.171	-2.168	-2.166	-2.162	-2.161	-2.160	-2.159	-2.160	-2.159	-2.161	-2.162	-2.166	-2.169	-2.174	-2.178	-2.184	-2.190	-2.198	-2.206	-2.216	-2.225	-2.236	-2.249	-2.261	-2.275	-2.290	-2.305	-2.321	-2.338	-2.355	-2.372	-2.392	-2.411	-2.434	-2.454	-2.475	-2.498	-2.520	-2.541	-2.565	-2.589	-2.612	-2.636	-2.661	-2.685	-2.709	-2.732	-2.756	-2.780	-2.805	-2.828	-2.850	-2.872	-2.895	-2.916	-2.939	-2.959	-2.979	-2.996	-3.015	-3.032	-3.050	-3.066	-3.081	-3.095	-3.109	-3.121	-3.132	-3.144	-3.154	-3.162	-3.170	-3.176	-3.181	-3.188	-3.191	-3.194	-3.196	-3.198	-3.198	-3.198	-3.196	-3.194	-3.191	-3.188	-3.184	-3.180	-3.174	-3.169	-3.162	-3.156	-3.149	-3.141	-3.134	-3.126	-3.118	-3.110	-3.101	-3.091	-3.082	-3.074	-3.064	-3.055	-3.045	-3.036	-3.026	-3.018	-3.009	-2.999	-2.990	-2.981	-2.971	-2.962	-2.954	-2.944	-2.936	-2.928	-2.918	-2.909	-2.900	-2.890	-2.882	-2.874	-2.864	-2.855	-2.845	-2.836	-2.826	-2.818	-2.808	-2.798	-2.788	-2.776	-2.765	-2.754	-2.742	-2.730	-2.718	-2.706	-2.692	-2.679	-2.666	-2.651	-2.636	-2.622	-2.608	-2.591	-2.576	-2.560	-2.542	-2.526	-2.508	-2.490	-2.471	-2.454	-2.434	-2.414	-2.394	-2.374	-2.354	-2.334	-2.312	-2.291	-2.270	-2.250	-2.226	-2.205	-2.184	-2.161	-2.140	-2.119	-2.096	-2.074	-2.051	-2.029	-2.007	-1.985	-1.964	-1.940	-1.919	-1.898	-1.875	-1.854	-1.832	-1.811	-1.790	-1.770	-1.748	-1.728	-1.708	-1.688	-1.666	-1.645	-1.625	-1.605	-1.585	-1.565	-1.545	-1.524	-1.504	-1.484	-1.462	-1.442	-1.421	-1.401	-1.380	-1.359	-1.336	-1.315	-1.294	-1.271	-1.248	-1.225	-1.201	-1.178	-1.152	-1.128	-1.102	-1.078	-1.050	-1.025	-0.998	-0.969	-0.941	-0.912	-0.881	-0.852	-0.821	-0.791	-0.760	-0.728	-0.696	-0.662	-0.629	-0.596	-0.561	-0.528	-0.492	-0.458	-0.424	-0.389	-0.354	-0.319	-0.282	-0.249	-0.212	-0.179	-0.144	-0.109	-0.075	-0.042	-0.009	0.025	0.058	0.090	0.120	0.151	0.182	0.211	0.241	0.268	0.296	0.322	0.348	0.371	0.396	0.419	0.440	0.461	0.481	0.500	0.518	0.535	0.551	0.566	0.580	0.594	0.605	0.616	0.628	0.636	0.645	0.652	0.660	0.666	0.672	0.678	0.682	0.686	0.690	0.692	0.696	0.698	0.700	0.701	0.701	0.702	0.704	0.705	0.705	0.706	0.706	0.706	0.708	0.709	0.710	0.711	0.712	0.715	0.716	0.720	0.721	0.725	0.729	0.734	0.738	0.742	0.748	0.754	0.760	0.769	0.776	0.785	0.794	0.804	0.814	0.824	0.834	0.846	0.858	0.871	0.884	0.898	0.912	0.926	0.942	0.958	0.974	0.990	1.006	1.024	1.041	1.058	1.076	1.095	1.112	1.131	1.151	1.170	1.191	1.210	1.230	1.251	1.270	1.291	1.311	1.332	1.354	1.374	1.395	1.416	1.438	1.458	1.479	1.500	1.521	1.542	1.564	1.586	1.608	1.629	1.650	1.671	1.692	1.714	1.735	1.756	1.778	1.799	1.820	1.841	1.862	1.884	1.904	1.925	1.945	1.965	1.986	2.007	2.029	2.049	2.069	2.089	2.110	2.130	2.149	2.168	2.188	2.206	2.225	2.244	2.262	2.279	2.296	2.312	2.330	2.346	2.362	2.376	2.392	2.406	2.419	2.432	2.444	2.456	2.468	2.478	2.488	2.495	2.504	2.511	2.518	2.524	2.529	2.531	2.535	2.538	2.539	2.539	2.539	2.538	2.536	2.532	2.529	2.524	2.519	2.512	2.505	2.499	2.490	2.481	2.472	2.462	2.452	2.441	2.430	2.419	2.406	2.394	2.381	2.370	2.356	2.344	2.331	2.319	2.306	2.294	2.281	2.270	2.258	2.246	2.238	2.226	2.216	2.208	2.200	2.191	2.184	2.178	2.172	2.168	2.162	2.159	2.156	2.155	2.154	2.154	2.155	2.156	2.160	2.162	2.168	2.171	2.178	2.185	2.192	2.201	2.211	2.220	2.231	2.242	2.255	2.268	2.281	2.294	2.309	2.324	2.339	2.354	2.370	2.386	2.404	2.420	2.436	2.452	2.470	2.486	2.504	2.519	2.536	2.552	2.568	2.584	2.599	2.612	2.628	2.640	2.655	2.668	2.679	2.690	2.701	2.710	2.720	2.728	2.734	2.740	2.745	2.750	2.754	2.755	2.756	2.756	2.756	2.754	2.751	2.748	2.741	2.735	2.729	2.720	2.710	2.700	2.689	2.676	2.664	2.650	2.635	2.620	2.604	2.588	2.570	2.552	2.534	2.515	2.495	2.475	2.455	2.435	2.415	2.392	2.372	2.351	2.331	2.310	2.290	2.268	2.249	2.229	2.209	2.190	2.171	2.154	2.136	2.119	2.102	2.088	2.072	2.058	2.045	2.033	2.020	2.010	2.000	1.990	1.982	1.975	1.969	1.964	1.959	1.955	1.951	1.949	1.949	1.948	1.949	1.949	1.951	1.955	1.958	1.961	1.966	1.971	1.978	1.984	1.991	1.999	2.006	2.014	2.024	2.033	2.041	2.049	2.059	2.068	2.078	2.086	2.096	2.106	2.115	2.124	2.134	2.141	2.151	2.158	2.166	2.174	2.180	2.186	2.192	2.198	2.201	2.206	2.209	2.212	2.215	2.215	2.216	2.216	2.215	2.212	2.210	2.205	2.200	2.195	2.188	2.181	2.171	2.162	2.151	2.140	2.126	2.114	2.100	2.085	2.068	2.050	2.031	2.013	1.994	1.972	1.952	1.930	1.908	1.884	1.860	1.836	1.810	1.784	1.758	1.732	1.706	1.679	1.651	1.622	1.595	1.568	1.540	1.512	1.485	1.459	1.431	1.404	1.379	1.351	1.325	1.301	1.276	1.252	1.228	1.206	1.182	1.161	1.140	1.120	1.100	1.081	1.064	1.048	1.030	1.015	0.999	0.986	0.971	0.959	0.948	0.936	0.926	0.916	0.908	0.899	0.891	0.882	0.876	0.870	0.864	0.860	0.854	0.850	0.846	0.842	0.839	0.838	0.834	0.832	0.830	0.828	0.826	0.826	0.825	0.824	0.822	0.822	0.821	0.821	0.820	0.820	0.820	0.820	0.820	0.820	0.821	0.821	0.821	0.822	0.822	0.822	0.824	0.824	0.825	0.826	0.828	0.829	0.829	0.830	0.832	0.832	0.834	0.835	0.835	0.836	0.838	0.838	0.839	0.840	0.840	0.840	0.841	0.841	0.840	0.840	0.839	0.839	0.838	0.836	0.832	0.831	0.829	0.825	0.821	0.818	0.814	0.810	0.805	0.799	0.792	0.786	0.780	0.774	0.766	0.759	0.751	0.742	0.734	0.725	0.715	0.705	0.695	0.685	0.676	0.665	0.656	0.645	0.635	0.626	0.615	0.606	0.596	0.588	0.579	0.570	0.562	0.554	0.546	0.540	0.534	0.528	0.522	0.518	0.515	0.511	0.510	0.507	0.506	0.507	0.507	0.509	0.511	0.512	0.518	0.521	0.526	0.531	0.538	0.544	0.551	0.559	0.566	0.575	0.584	0.592	0.601	0.610	0.619	0.628	0.638	0.646	0.654	0.664	0.671	0.679	0.686	0.692	0.699	0.705	0.710	0.714	0.718	0.720	0.722	0.722	0.722	0.721	0.720	0.716	0.714	0.709	0.702	0.698	0.690	0.680	0.671	0.660	0.650	0.639	0.626	0.614	0.599	0.585	0.570	0.555	0.539	0.524	0.507	0.491	0.476	0.460	0.442	0.428	0.412	0.398	0.382	0.368	0.354	0.341	0.329	0.316	0.305	0.295	0.286	0.279	0.270	0.265	0.260	0.256	0.252	0.250	0.249	0.250	0.251	0.254	0.256	0.261	0.268	0.275	0.281	0.290	0.300	0.309	0.321	0.331	0.345	0.358	0.370	0.385	0.399	0.414	0.428	0.444	0.459	0.474	0.489	0.504	0.519	0.535	0.549	0.564	0.579	0.591	0.604	0.618	0.630	0.641	0.654	0.664	0.675	0.684	0.694	0.701	0.710	0.718	0.725	0.731	0.736	0.742	0.748	0.752	0.756	0.760	0.764	0.769	0.772	0.775	0.779	0.781	0.785	0.788	0.791	0.794	0.798	0.800	0.804	0.809	0.811	0.816	0.822	0.826	0.831	0.838	0.845	0.852	0.859	0.868	0.875	0.885	0.892	0.902	0.912	0.924	0.934	0.945	0.956	0.969	0.981	0.994	1.008	1.020	1.034	1.046	1.061	1.074	1.088	1.101	1.115	1.128	1.141	1.155	1.166	1.179	1.191	1.204	1.214	1.225	1.236	1.246	1.255	1.264	1.272	1.280	1.286	1.292	1.298	1.302	1.306	1.310	1.312	1.314	1.315	1.315	1.316	1.314	1.314	1.311	1.308	1.302	1.299	1.292	1.288	1.281	1.275	1.268	1.260	1.251	1.241	1.232	1.224	1.212	1.202	1.192	1.181	1.171	1.159	1.149	1.138	1.126	1.114	1.102	1.091	1.080	1.069	1.058	1.048	1.036	1.025	1.015	1.004	0.994	0.985	0.975	0.966	0.958	0.949	0.940	0.931	0.924	0.916	0.910	0.901	0.895	0.889	0.882	0.876	0.871	0.865	0.860	0.854	0.849	0.844	0.840	0.835	0.831	0.826	0.821	0.818	0.814	0.809	0.805	0.801	0.798	0.792	0.789	0.786	0.781	0.778	0.774	0.770	0.765	0.760	0.756	0.752	0.748	0.744	0.740	0.735	0.732	0.728	0.724	0.719	0.716	0.711	0.709	0.705	0.702	0.699	0.696	0.694	0.690	0.689	0.688	0.686	0.685	0.685	0.684	0.685	0.685	0.685	0.688	0.689	0.692	0.695	0.699	0.702	0.708	0.712	0.719	0.725	0.732	0.740	0.748	0.755	0.765	0.774	0.784	0.792	0.802	0.814	0.825	0.836	0.848	0.860	0.872	0.882	0.895	0.909	0.920	0.932	0.944	0.956	0.968	0.979	0.990	1.001	1.012	1.022	1.031	1.041	1.050	1.058	1.066	1.074	1.080	1.085	1.091	1.095	1.099	1.102	1.106	1.108	1.110	1.111	1.111	1.111	1.110	1.109	1.106	1.104	1.101	1.096	1.092	1.088	1.084	1.078	1.071	1.065	1.059	1.052	1.046	1.039	1.031	1.024	1.018	1.010	1.004	0.996	0.990	0.984	0.976	0.971	0.965	0.960	0.955	0.951	0.946	0.942	0.939	0.938	0.935	0.934	0.932	0.930	0.930	0.931	0.931	0.932	0.935	0.936	0.940	0.942	0.948	0.951	0.956	0.960	0.965	0.972	0.978	0.984	0.991	0.999	1.005	1.012	1.020	1.028	1.036	1.044	1.051	1.060	1.069	1.078	1.084	1.092	1.100	1.109	1.116	1.124	1.131	1.138	1.144	1.150	1.156	1.162	1.169	1.174	1.179	1.184	1.188	1.191	1.194	1.198	1.200	1.202	1.205	1.206	1.208	1.208	1.208	1.208	1.206	1.206	1.204	1.202	1.201	1.199	1.195	1.192	1.188	1.184	1.180	1.174	1.170	1.164	1.159	1.152	1.146	1.139	1.132	1.125	1.118	1.111	1.102	1.096	1.088	1.080	1.071	1.064	1.055	1.046	1.039	1.031	1.021	1.014	1.006	0.999	0.990	0.982	0.975	0.968	0.960	0.952	0.946	0.939	0.931	0.926	0.919	0.912	0.908	0.901	0.896	0.891	0.886	0.880	0.876	0.871	0.868	0.864	0.859	0.855	0.851	0.848	0.844	0.841	0.838	0.835	0.830	0.829	0.825	0.821	0.818	0.815	0.812	0.810	0.806	0.804	0.800	0.798	0.794	0.791	0.788	0.784	0.781	0.778	0.775	0.770	0.768	0.764	0.760	0.756	0.754	0.750	0.746	0.742	0.739	0.735	0.731	0.729	0.725	0.721	0.719	0.715	0.711	0.709	0.705	0.701	0.700	0.698	0.694	0.691	0.689	0.686	0.684	0.681	0.680	0.678	0.676	0.675	0.674	0.670	0.670	0.669	0.668	0.666	0.665	0.664	0.664	0.662	0.661	0.661	0.660	0.660	0.659	0.658	0.658	0.655	0.655	0.654	0.652	0.651	0.650	0.649	0.648	0.645	0.645	0.642	0.642	0.640	0.639	0.638	0.636	0.635	0.634	0.632	0.630	0.630	0.629	0.628	0.626	0.626	0.625	0.625	0.625	0.625	0.625	0.626	0.626	0.629	0.630	0.631	0.634	0.635	0.638	0.640	0.644	0.646	0.650	0.655	0.659	0.662	0.668	0.672	0.678	0.682	0.688	0.692	0.699	0.704	0.709	0.715	0.719	0.724	0.729	0.734	0.738	0.741	0.745	0.749	0.751	0.752	0.755	0.755	0.755	0.755	0.754	0.751	0.748	0.744	0.740	0.735	0.728	0.720	0.711	0.702	0.694	0.682	0.670	0.658	0.642	0.629	0.612	0.598	0.580	0.561	0.544	0.524	0.504	0.484	0.464	0.442	0.420	0.399	0.376	0.354	0.331	0.309	0.285	0.262	0.240	0.219	0.198	0.176	0.155	0.135	0.116	0.096	0.078	0.060	0.045	0.028	0.014	0.001	-0.012	-0.024	-0.034	-0.042	-0.051	-0.058	-0.064	-0.066	-0.070	-0.072	-0.072	-0.071	-0.070	-0.066	-0.062	-0.056	-0.050	-0.042	-0.034	-0.024	-0.014	-0.002	0.009	0.024	0.036	0.051	0.068	0.081	0.099	0.115	0.132	0.149	0.166	0.185	0.204	0.221	0.240	0.258	0.276	0.294	0.312	0.330	0.349	0.365	0.384	0.401	0.416	0.434	0.450	0.466	0.481	0.496	0.511	0.526	0.540	0.555	0.568	0.581	0.594	0.605	0.619	0.631	0.642	0.652	0.665	0.676	0.686	0.696	0.708	0.719	0.728	0.738	0.748	0.759	0.768	0.778	0.786	0.796	0.805	0.814	0.825	0.834	0.841	0.851	0.860	0.869	0.878	0.886	0.895	0.902	0.912	0.920	0.928	0.935	0.942	0.949	0.956	0.962	0.969	0.975	0.980	0.985	0.990	0.994	0.998	1.001	1.005	1.008	1.008	1.010	1.010	1.011	1.010	1.009	1.008	1.006	1.002	1.000	0.996	0.992	0.988	0.981	0.976	0.969	0.961	0.954	0.946	0.938	0.929	0.918	0.909	0.898	0.886	0.875	0.862	0.850	0.838	0.825	0.810	0.796	0.782	0.768	0.751	0.736	0.720	0.704	0.688	0.670	0.652	0.635	0.616	0.599	0.580	0.561	0.542	0.522	0.504	0.484	0.462	0.444	0.421	0.401	0.380	0.358	0.338	0.315	0.294	0.271	0.249	0.226	0.205	0.182	0.160	0.138	0.115	0.092	0.071	0.048	0.026	0.004	-0.018	-0.039	-0.060	-0.080	-0.101	-0.121	-0.141	-0.160	-0.179	-0.196	-0.214	-0.230	-0.248	-0.261	-0.276	-0.290	-0.304	-0.316	-0.328	-0.339	-0.349	-0.358	-0.365	-0.372	-0.379	-0.384	-0.388	-0.391	-0.395	-0.396	-0.398	-0.398	-0.396	-0.395	-0.394	-0.391	-0.388	-0.384	-0.379	-0.375	-0.369	-0.361	-0.356	-0.349	-0.341	-0.332	-0.325	-0.319	-0.310	-0.301	-0.292	-0.285	-0.276	-0.269	-0.260	-0.252	-0.244	-0.236	-0.230	-0.222	-0.215	-0.209	-0.202	-0.196	-0.191	-0.186	-0.181	-0.178	-0.172	-0.170	-0.168	-0.165	-0.162	-0.161	-0.160	-0.160	-0.160	-0.160	-0.161	-0.161	-0.162	-0.164	-0.166	-0.169	-0.171	-0.175	-0.178	-0.181	-0.185	-0.189	-0.194	-0.196	-0.201	-0.205	-0.210	-0.215	-0.220	-0.225	-0.230	-0.235	-0.239	-0.244	-0.248	-0.252	-0.256	-0.260	-0.264	-0.268	-0.271	-0.274	-0.275	-0.279	-0.280	-0.282	-0.282	-0.282	-0.284	-0.284	-0.282	-0.281	-0.280	-0.276	-0.274	-0.270	-0.266	-0.261	-0.255	-0.249	-0.242	-0.235	-0.226	-0.219	-0.209	-0.199	-0.186	-0.175	-0.162	-0.150	-0.136	-0.121	-0.106	-0.090	-0.074	-0.058	-0.040	-0.021	-0.004	0.015	0.034	0.055	0.075	0.095	0.115	0.136	0.158	0.179	0.199	0.220	0.241	0.262	0.284	0.302	0.324	0.344	0.364	0.381	0.400	0.419	0.438	0.455	0.470	0.488	0.502	0.518	0.531	0.544	0.556	0.569	0.580	0.589	0.600	0.608	0.616	0.624	0.630	0.636	0.641	0.646	0.651	0.654	0.656	0.660	0.662	0.662	0.665	0.666	0.666	0.668	0.668	0.669	0.669	0.670	0.671	0.672	0.672	0.674	0.676	0.678	0.681	0.682	0.686	0.691	0.695	0.700	0.705	0.711	0.719	0.726	0.734	0.742	0.752	0.762	0.774	0.785	0.796	0.809	0.822	0.835	0.849	0.864	0.879	0.894	0.909	0.925	0.942	0.959	0.975	0.992	1.009	1.025	1.042	1.059	1.075	1.091	1.108	1.122	1.138	1.154	1.168	1.181	1.195	1.209	1.221	1.234	1.245	1.256	1.266	1.276	1.284	1.294	1.300	1.308	1.314	1.319	1.324	1.328	1.331	1.334	1.336	1.338	1.339	1.339	1.339	1.339	1.338	1.336	1.332	1.330	1.328	1.324	1.321	1.316	1.312	1.308	1.302	1.298	1.292	1.286	1.282	1.276	1.271	1.266	1.260	1.254	1.249	1.242	1.238	1.231	1.225	1.220	1.215	1.209	1.204	1.200	1.194	1.190	1.185	1.180	1.176	1.171	1.166	1.164	1.158	1.154	1.151	1.146	1.144	1.139	1.135	1.131	1.129	1.125	1.121	1.116	1.112	1.109	1.106	1.102	1.099	1.096	1.092	1.090	1.086	1.084	1.081	1.079	1.076	1.072	1.071	1.069	1.068	1.066	1.065	1.064	1.062	1.062	1.062	1.062	1.064	1.064	1.065	1.066	1.069	1.071	1.074	1.078	1.081	1.086	1.090	1.095	1.101	1.106	1.112	1.119	1.126	1.134	1.141	1.150	1.159	1.168	1.178	1.186	1.196	1.206	1.216	1.226	1.238	1.248	1.258	1.269	1.280	1.290	1.301	1.311	1.321	1.332	1.342	1.351	1.361	1.371	1.380	1.389	1.398	1.405	1.411	1.419	1.425	1.431	1.436	1.441	1.445	1.449	1.451	1.455	1.456	1.458	1.459	1.460	1.459	1.460	1.459	1.458	1.455	1.454	1.450	1.448	1.445	1.441	1.438	1.434	1.431	1.428	1.422	1.419	1.415	1.411	1.409	1.404	1.401	1.398	1.396	1.395	1.392	1.391	1.391	1.390	1.391	1.392	1.394	1.396	1.401	1.405	1.410	1.415	1.422	1.430	1.438	1.448	1.456	1.468	1.479	1.491	1.504	1.519	1.534	1.549	1.565	1.582	1.600	1.620	1.640	1.659	1.680	1.701	1.722	1.746	1.769	1.792	1.816	1.841	1.865	1.890	1.915	1.941	1.968	1.992	2.019	2.045	2.070	2.096	2.122	2.149	2.175	2.201	2.228	2.254	2.279	2.304	2.329	2.355	2.380	2.405	2.429	2.454	2.478	2.500	2.524	2.546	2.570	2.592	2.614	2.635	2.658	2.678	2.699	2.720	2.740	2.759	2.779	2.798	2.818	2.835	2.854	2.871	2.889	2.906	2.924	2.941	2.958	2.974	2.989	3.005	3.020	3.036	3.051	3.066	3.080	3.094	3.108	3.121	3.132	3.146	3.159	3.171	3.182	3.194	3.205	3.216	3.226	3.236	3.246	3.255	3.264	3.272	3.281	3.288	3.294	3.300	3.305	3.311	3.315	3.319	3.322	3.325	3.326	3.328	3.328	3.328	3.326	3.325	3.322	3.319	3.315	3.310	3.306	3.300	3.294	3.285	3.276	3.268	3.256	3.246	3.235	3.222	3.210	3.196	3.182	3.168	3.151	3.136	3.120	3.101	3.084	3.065	3.046	3.026	3.006	2.986	2.965	2.944	2.922	2.900	2.878	2.855	2.832	2.809	2.786	2.762	2.739	2.716	2.692	2.668	2.645	2.621	2.598	2.574	2.551	2.528	2.504	2.482	2.459	2.436	2.415	2.392	2.370	2.350	2.329	2.309	2.289	2.269	2.250	2.232	2.215	2.196	2.180	2.165	2.149	2.134	2.120	2.108	2.095	2.081	2.071	2.060	2.051	2.042	2.034	2.026	2.020	2.014	2.009	2.005	2.001	1.999	1.998	1.996	1.996	1.996	1.999	2.001	2.002	2.006	2.010	2.015	2.019	2.025	2.031	2.038	2.045	2.052	2.059	2.068	2.075	2.082	2.091	2.100	2.108	2.116	2.124	2.132	2.140	2.148	2.154	2.161	2.168	2.174	2.180	2.185	2.191	2.195	2.199	2.202	2.205	2.208	2.209	2.210	2.211	2.211	2.211	2.210	2.210	2.209	2.208	2.205	2.204	2.201	2.199	2.196	2.195	2.192	2.190	2.189	2.188	2.185	2.185	2.185	2.185	2.185	2.186	2.189	2.192	2.195	2.200	2.205	2.212	2.220	2.229	2.239	2.249	2.261	2.275	2.289	2.304	2.321	2.339	2.358	2.378	2.400	2.421	2.445	2.470	2.495	2.521	2.548	2.576	2.604	2.634	2.664	2.694	2.725	2.756	2.788	2.820	2.852	2.885	2.918	2.949	2.981	3.012	3.045	3.078	3.108	3.139	3.169	3.200	3.229	3.258	3.285	3.314	3.340	3.368	3.392	3.416	3.441	3.465	3.488	3.509	3.531	3.552	3.571	3.591	3.610	3.628	3.646	3.664	3.681	3.698	3.714	3.730	3.746	3.760	3.776	3.791	3.808	3.821	3.838	3.852	3.868	3.882	3.898	3.914	3.931	3.948	3.964	3.981	3.999	4.018	4.036	4.055	4.076	4.096	4.118	4.139	4.161	4.185	4.209	4.232	4.258	4.284	4.309	4.336	4.364	4.392	4.421	4.450	4.480	4.510	4.540	4.571	4.604	4.635	4.668	4.700	4.734	4.768	4.801	4.835	4.869	4.902	4.938	4.972	5.008	5.041	5.075	5.109	5.144	5.178	5.211	5.244	5.278	5.310	5.342	5.372	5.405	5.435	5.466	5.495	5.522	5.551	5.579	5.604	5.631	5.655	5.679	5.702	5.725	5.746	5.765	5.785	5.802	5.820	5.836	5.851	5.865	5.879	5.890	5.900	5.910	5.919	5.926	5.932	5.936	5.941	5.944	5.945	5.945	5.945	5.942	5.940	5.936	5.931	5.925	5.918	5.910	5.901	5.891	5.880	5.868	5.855	5.841	5.826	5.811	5.794	5.779	5.759	5.741	5.722	5.701	5.682	5.660	5.639	5.615	5.592	5.569	5.544	5.519	5.495	5.470	5.444	5.418	5.391	5.365	5.336	5.310	5.282	5.256	5.229	5.200	5.172	5.145	5.118	5.089	5.061	5.034	5.006	4.980	4.952	4.925	4.898	4.871	4.845	4.818	4.792	4.765	4.740	4.715	4.688	4.662	4.638	4.612	4.588	4.562	4.538	4.512	4.489	4.464	4.438	4.412	4.388	4.362	4.336	4.311	4.285	4.260	4.232	4.206	4.179	4.151	4.124	4.095	4.066	4.037	4.008	3.976	3.946	3.914	3.881	3.849	3.815	3.781	3.746	3.712	3.676	3.639	3.602	3.564	3.526	3.488	3.449	3.409	3.369	3.328	3.288	3.246	3.205	3.164	3.122	3.080	3.039	2.998	2.955	2.914	2.874	2.831	2.791	2.752	2.712	2.674	2.635	2.598	2.561	2.525	2.490	2.455	2.422	2.389	2.359	2.326	2.299	2.270	2.244	2.218	2.192	2.170	2.149	2.128	2.108	2.090	2.072	2.056	2.044	2.030	2.019	2.007	1.999	1.991	1.984	1.978	1.972	1.969	1.966	1.964	1.964	1.962	1.964	1.964	1.965	1.969	1.971	1.975	1.979	1.982	1.989	1.992	1.998	2.004	2.009	2.015	2.020	2.025	2.031	2.035	2.041	2.046	2.050	2.056	2.059	2.062	2.066	2.069	2.071	2.074	2.075	2.076	2.076	2.076	2.075	2.074	2.071	2.069	2.065	2.060	2.058	2.051	2.045	2.039	2.031	2.024	2.016	2.007	1.998	1.989	1.979	1.966	1.956	1.944	1.931	1.919	1.906	1.891	1.879	1.865	1.850	1.835	1.822	1.806	1.792	1.778	1.762	1.748	1.734	1.719	1.704	1.690	1.676	1.662	1.649	1.635	1.624	1.610	1.600	1.589	1.578	1.568	1.559	1.550	1.541	1.535	1.528	1.521	1.516	1.514	1.510	1.508	1.506	1.506	1.506	1.509	1.510	1.515	1.519	1.524	1.530	1.536	1.545	1.554	1.562	1.574	1.582	1.595	1.608	1.620	1.632	1.648	1.662	1.676	1.691	1.706	1.721	1.736	1.751	1.768	1.782	1.798	1.812	1.828	1.841	1.855	1.868	1.881	1.891	1.902	1.912	1.921	1.929	1.936	1.942	1.946	1.951	1.952	1.954	1.952	1.951	1.948	1.942	1.936	1.929	1.920	1.910	1.898	1.884	1.869	1.852	1.834	1.815	1.794	1.772	1.749	1.724	1.699	1.671	1.642	1.614	1.582	1.550	1.518	1.485	1.451	1.416	1.381	1.344	1.308	1.270	1.232	1.194	1.158	1.118	1.080	1.041	1.002	0.964	0.925	0.886	0.849	0.811	0.772	0.736	0.699	0.662	0.626	0.590	0.555	0.520	0.486	0.452	0.419	0.386	0.354	0.322	0.292	0.262	0.232	0.204	0.176	0.148	0.121	0.095	0.069	0.045	0.021	-0.002	-0.025	-0.048	-0.069	-0.089	-0.109	-0.129	-0.146	-0.165	-0.182	-0.199	-0.215	-0.231	-0.244	-0.259	-0.271	-0.284	-0.296	-0.308	-0.319	-0.328	-0.338	-0.346	-0.354	-0.362	-0.369	-0.374	-0.380	-0.386	-0.391	-0.394	-0.398	-0.401	-0.404	-0.405	-0.408	-0.410	-0.410	-0.411	-0.411	-0.412	-0.412	-0.412	-0.414	-0.412	-0.414	-0.414	-0.415	-0.416	-0.416	-0.419	-0.420	-0.422	-0.426	-0.429	-0.434	-0.439	-0.445	-0.452	-0.459	-0.469	-0.478	-0.488	-0.500	-0.514	-0.526	-0.542	-0.559	-0.576	-0.595	-0.615	-0.638	-0.660	-0.685	-0.710	-0.738	-0.766	-0.795	-0.826	-0.859	-0.891	-0.928	-0.962	-0.999	-1.036	-1.075	-1.115	-1.156	-1.196	-1.238	-1.281	-1.324	-1.368	-1.411	-1.456	-1.501	-1.545	-1.590	-1.635	-1.680	-1.725	-1.769	-1.814	-1.858	-1.901	-1.942	-1.986	-2.027	-2.068	-2.109	-2.149	-2.188	-2.225	-2.261	-2.298	-2.331	-2.366	-2.398	-2.430	-2.460	-2.489	-2.516	-2.542	-2.569	-2.592	-2.616	-2.638	-2.659	-2.678	-2.695	-2.711	-2.728	-2.742	-2.755	-2.768	-2.779	-2.790	-2.799	-2.806	-2.814	-2.821	-2.826	-2.831	-2.835	-2.839	-2.840	-2.842	-2.845	-2.845	-2.844	-2.845	-2.844	-2.842	-2.840	-2.839	-2.838	-2.835	-2.831	-2.829	-2.825	-2.822	-2.820	-2.816	-2.815	-2.811	-2.809	-2.806	-2.805	-2.802	-2.801	-2.800	-2.799	-2.799	-2.799	-2.800	-2.801	-2.804	-2.806	-2.809	-2.812	-2.816	-2.821	-2.829	-2.834	-2.842	-2.850	-2.859	-2.869	-2.879	-2.890	-2.902	-2.915	-2.930	-2.944	-2.959	-2.975	-2.992	-3.009	-3.026	-3.046	-3.065	-3.085	-3.106	-3.126	-3.149	-3.171	-3.194	-3.216	-3.240	-3.264	-3.286	-3.310	-3.334	-3.358	-3.381	-3.405	-3.428	-3.451	-3.474	-3.496	-3.518	-3.540	-3.561	-3.581	-3.601	-3.621	-3.639	-3.656	-3.672	-3.689	-3.704	-3.719	-3.731	-3.744	-3.754	-3.762	-3.772	-3.780	-3.786	-3.792	-3.796	-3.800	-3.802	-3.804	-3.804	-3.801	-3.800	-3.796	-3.792	-3.788	-3.781	-3.775	-3.766	-3.758	-3.749	-3.740	-3.729	-3.716	-3.705	-3.692	-3.679	-3.665	-3.651	-3.636	-3.622	-3.608	-3.591	-3.576	-3.560	-3.544	-3.529	-3.511	-3.496	-3.479	-3.462	-3.445	-3.430	-3.414	-3.398	-3.381	-3.365	-3.348	-3.332	-3.316	-3.300	-3.284	-3.268	-3.252	-3.236	-3.221	-3.205	-3.189	-3.175	-3.159	-3.144	-3.128	-3.111	-3.096	-3.080	-3.065	-3.049	-3.032	-3.016	-3.000	-2.982	-2.968	-2.950	-2.932	-2.916	-2.898	-2.881	-2.862	-2.845	-2.825	-2.808	-2.788	-2.770	-2.750	-2.730	-2.710	-2.690	-2.670	-2.649	-2.628	-2.606	-2.586	-2.564	-2.542	-2.520	-2.499	-2.476	-2.454	-2.432	-2.410	-2.386	-2.365	-2.342	-2.320	-2.296	-2.274	-2.251	-2.229	-2.206	-2.184	-2.160	-2.139	-2.116	-2.094	-2.071	-2.050	-2.029	-2.006	-1.985	-1.962	-1.941	-1.920	-1.899	-1.878	-1.858	-1.836	-1.815	-1.795	-1.774	-1.752	-1.732	-1.711	-1.690	-1.670	-1.650	-1.628	-1.608	-1.586	-1.564	-1.542	-1.520	-1.499	-1.475	-1.454	-1.430	-1.406	-1.382	-1.358	-1.334	-1.309	-1.282	-1.256	-1.230	-1.204	-1.176	-1.148	-1.119	-1.090	-1.060	-1.031	-1.000	-0.969	-0.938	-0.906	-0.874	-0.840	-0.808	-0.774	-0.740	-0.706	-0.671	-0.638	-0.602	-0.568	-0.532	-0.498	-0.462	-0.428	-0.392	-0.358	-0.324	-0.289	-0.256	-0.222	-0.190	-0.158	-0.125	-0.094	-0.064	-0.032	-0.004	0.026	0.054	0.081	0.108	0.134	0.158	0.181	0.205	0.226	0.246	0.266	0.286	0.304	0.320	0.335	0.350	0.364	0.376	0.388	0.399	0.408	0.416	0.425	0.431	0.439	0.442	0.449	0.452	0.455	0.459	0.460	0.461	0.462	0.462	0.461	0.461	0.461	0.460	0.459	0.458	0.456	0.455	0.452	0.451	0.451	0.449	0.448	0.448	0.448	0.448	0.448	0.449	0.449	0.450	0.454	0.456	0.460	0.464	0.468	0.474	0.480	0.486	0.494	0.502	0.511	0.521	0.531	0.542	0.555	0.568	0.581	0.596	0.611	0.626	0.642	0.660	0.679	0.696	0.715	0.735	0.755	0.776	0.796	0.819	0.840	0.862	0.886	0.909	0.932	0.958	0.981	1.006	1.031	1.056	1.080	1.106	1.132	1.156	1.182	1.208	1.234	1.259	1.285	1.310	1.335	1.360	1.385	1.410	1.434	1.459	1.482	1.506	1.530	1.554	1.578	1.599	1.622	1.645	1.668	1.689	1.711	1.732	1.752	1.774	1.792	1.812	1.832	1.851	1.870	1.889	1.906	1.924	1.942	1.959	1.975	1.991	2.007	2.022	2.036	2.051	2.065	2.078	2.091	2.104	2.115	2.125	2.135	2.145	2.154	2.161	2.169	2.176	2.181	2.186	2.191	2.195	2.198	2.199	2.200	2.201	2.200	2.199	2.195	2.192	2.188	2.181	2.176	2.169	2.160	2.151	2.141	2.131	2.119	2.106	2.094	2.080	2.066	2.051	2.035	2.020	2.002	1.985	1.968	1.950	1.931	1.912	1.894	1.875	1.856	1.838	1.819	1.800	1.781	1.764	1.745	1.728	1.711	1.694	1.679	1.662	1.648	1.634	1.620	1.608	1.595	1.584	1.574	1.565	1.556	1.550	1.542	1.536	1.532	1.529	1.526	1.524	1.524	1.525	1.526	1.529	1.532	1.538	1.541	1.549	1.555	1.562	1.571	1.581	1.592	1.604	1.615	1.629	1.641	1.655	1.670	1.685	1.700	1.715	1.732	1.748	1.765	1.782	1.798	1.815	1.832	1.850	1.868	1.885	1.902	1.919	1.936	1.952	1.970	1.986	2.001	2.016	2.031	2.046	2.060	2.072	2.085	2.098	2.109	2.120	2.130	2.139	2.148	2.155	2.161	2.166	2.172	2.176	2.180	2.181	2.182	2.182	2.182	2.180	2.179	2.175	2.170	2.164	2.159	2.151	2.142	2.134	2.124	2.114	2.102	2.090	2.079	2.064	2.051	2.036	2.021	2.006	1.991	1.975	1.959	1.941	1.924	1.908	1.890	1.872	1.855	1.838	1.820	1.804	1.786	1.769	1.754	1.736	1.720	1.705	1.690	1.675	1.661	1.649	1.635	1.622	1.611	1.600	1.589	1.580	1.570	1.561	1.554	1.546	1.539	1.534	1.529	1.524	1.520	1.519	1.516	1.514	1.514	1.514	1.514	1.515	1.516	1.519	1.521	1.525	1.529	1.534	1.536	1.542	1.548	1.552	1.560	1.565	1.572	1.579	1.586	1.594	1.601	1.608	1.615	1.624	1.631	1.639	1.648	1.655	1.662	1.670	1.678	1.684	1.690	1.698	1.704	1.710	1.716	1.720	1.726	1.730	1.734	1.738	1.741	1.744	1.745	1.746	1.748	1.748	1.748	1.746	1.744	1.741	1.738	1.734	1.729	1.722	1.716	1.709	1.701	1.692	1.682	1.672	1.662	1.650	1.636	1.624	1.610	1.595	1.579	1.562	1.548	1.529	1.511	1.494	1.474	1.455	1.435	1.415	1.394	1.374	1.351	1.330	1.309	1.288	1.265	1.244	1.222	1.200	1.179	1.158	1.136	1.115	1.095	1.075	1.055	1.035	1.018	0.999	0.980	0.962	0.946	0.930	0.914	0.900	0.885	0.871	0.859	0.846	0.835	0.824	0.812	0.804	0.794	0.786	0.778	0.771	0.765	0.759	0.754	0.750	0.745	0.742	0.739	0.738	0.735	0.734	0.732	0.732	0.732	0.732	0.734	0.735	0.738	0.739	0.742	0.745	0.748	0.751	0.755	0.758	0.761	0.765	0.770	0.774	0.779	0.782	0.788	0.791	0.796	0.800	0.805	0.809	0.814	0.818	0.822	0.828	0.831	0.835	0.839	0.841	0.845	0.846	0.850	0.851	0.854	0.855	0.856	0.856	0.858	0.858	0.856	0.855	0.854	0.851	0.849	0.845	0.841	0.836	0.831	0.826	0.819	0.812	0.805	0.796	0.788	0.779	0.770	0.759	0.748	0.738	0.725	0.712	0.700	0.688	0.672	0.659	0.645	0.630	0.616	0.602	0.588	0.571	0.558	0.542	0.528	0.514	0.500	0.486	0.472	0.460	0.446	0.435	0.422	0.412	0.401	0.391	0.382	0.372	0.365	0.359	0.352	0.346	0.344	0.339	0.338	0.335	0.335	0.335	0.338	0.339	0.342	0.348	0.351	0.358	0.366	0.374	0.382	0.391	0.401	0.412	0.424	0.435	0.448	0.460	0.472	0.486	0.500	0.514	0.528	0.541	0.555	0.570	0.582	0.596	0.610	0.622	0.635	0.646	0.658	0.669	0.679	0.689	0.696	0.704	0.711	0.718	0.722	0.726	0.730	0.732	0.734	0.734	0.734	0.731	0.729	0.725	0.721	0.715	0.709	0.701	0.692	0.682	0.672	0.662	0.652	0.640	0.628	0.614	0.601	0.588	0.574	0.560	0.545	0.531	0.518	0.504	0.490	0.475	0.461	0.448	0.435	0.422	0.411	0.399	0.388	0.378	0.369	0.359	0.351	0.344	0.338	0.331	0.328	0.322	0.319	0.316	0.316	0.315	0.315	0.316	0.319	0.321	0.324	0.329	0.334	0.338	0.344	0.350	0.358	0.365	0.372	0.381	0.389	0.398	0.406	0.415	0.424	0.434	0.442	0.451	0.461	0.469	0.479	0.486	0.495	0.504	0.511	0.518	0.525	0.531	0.536	0.542	0.549	0.554	0.558	0.561	0.565	0.569	0.571	0.574	0.575	0.576	0.579	0.580	0.581	0.581	0.582	0.582	0.582	0.582	0.582	0.582	0.582	0.582	0.581	0.581	0.581	0.581	0.581	0.581	0.581	0.582	0.584	0.585	0.586	0.589	0.590	0.592	0.595	0.599	0.602	0.606	0.611	0.615	0.620	0.625	0.631	0.638	0.644	0.650	0.659	0.665	0.672	0.681	0.689	0.699	0.708	0.715	0.725	0.735	0.744	0.754	0.764	0.772	0.781	0.792	0.801	0.811	0.821	0.831	0.841	0.849	0.859	0.868	0.876	0.885	0.892	0.900	0.909	0.916	0.922	0.930	0.936	0.942	0.949	0.955	0.960	0.965	0.970	0.974	0.976	0.980	0.984	0.986	0.988	0.990	0.990	0.992	0.992	0.992	0.992	0.992	0.991	0.991	0.990	0.988	0.986	0.982	0.981	0.979	0.975	0.972	0.970	0.966	0.962	0.958	0.955	0.950	0.948	0.942	0.939	0.935	0.930	0.928	0.922	0.919	0.914	0.909	0.905	0.900	0.896	0.892	0.889	0.884	0.880	0.875	0.871	0.868	0.864	0.860	0.854	0.850	0.848	0.842	0.839	0.835	0.830	0.826	0.822	0.819	0.814	0.811	0.806	0.802	0.798	0.794	0.789	0.785	0.779	0.775	0.770	0.765	0.760	0.756	0.751	0.746	0.741	0.738	0.731	0.728	0.722	0.718	0.714	0.709	0.705	0.700	0.695	0.691	0.689	0.685	0.681	0.679	0.675	0.674	0.672	0.670	0.669	0.668	0.666	0.666	0.666	0.668	0.669	0.671	0.672	0.675	0.679	0.682	0.688	0.691	0.696	0.702	0.709	0.715	0.722	0.730	0.739	0.748	0.756	0.765	0.775	0.785	0.795	0.806	0.818	0.828	0.839	0.850	0.861	0.872	0.882	0.894	0.905	0.916	0.925	0.936	0.946	0.956	0.965	0.974	0.981	0.990	0.996	1.004	1.010	1.015	1.020	1.025	1.029	1.031	1.034	1.035	1.036	1.036	1.035	1.034	1.031	1.029	1.026	1.022	1.016	1.011	1.006	0.999	0.991	0.982	0.975	0.966	0.956	0.945	0.936	0.926	0.914	0.904	0.892	0.881	0.869	0.859	0.848	0.836	0.825	0.815	0.804	0.794	0.782	0.774	0.764	0.756	0.748	0.740	0.732	0.725	0.720	0.714	0.709	0.705	0.700	0.699	0.695	0.695	0.694	0.692	0.692	0.695	0.696	0.699	0.702	0.706	0.711	0.716	0.721	0.728	0.734	0.741	0.749	0.758	0.765	0.774	0.782	0.791	0.800	0.810	0.819	0.830	0.839	0.849	0.859	0.869	0.878	0.888	0.896	0.906	0.915	0.924	0.932	0.940	0.948	0.956	0.962	0.970	0.978	0.982	0.989	0.995	0.999	1.002	1.008	1.011	1.014	1.016	1.018	1.021	1.022	1.024	1.024	1.025	1.024	1.024	1.022	1.021	1.020	1.019	1.016	1.014	1.011	1.008	1.006	1.002	0.999	0.995	0.991	0.988	0.984	0.980	0.976	0.972	0.969	0.964	0.959	0.955	0.951	0.948	0.942	0.939	0.936	0.931	0.928	0.922	0.919	0.916	0.912	0.909	0.905	0.902	0.899	0.895	0.891	0.889	0.885	0.882	0.880	0.876	0.872	0.870	0.866	0.864	0.860	0.855	0.852	0.849	0.845	0.841	0.838	0.834	0.829	0.825	0.821	0.818	0.812	0.808	0.802	0.798	0.794	0.788	0.784	0.779	0.772	0.769	0.762	0.758	0.752	0.746	0.741	0.736	0.731	0.726	0.720	0.715	0.711	0.706	0.701	0.698	0.694	0.689	0.686	0.682	0.679	0.675	0.672	0.670	0.666	0.665	0.662	0.660	0.659	0.656	0.656	0.655	0.655	0.654	0.654	0.652	0.654	0.654	0.654	0.655	0.655	0.656	0.656	0.658	0.658	0.660	0.660	0.661	0.662	0.662	0.664	0.662	0.664	0.664	0.662	0.662	0.662	0.662	0.660	0.659	0.656	0.655	0.652	0.649	0.648	0.644	0.639	0.636	0.631	0.628	0.621	0.618	0.611	0.606	0.600	0.594	0.589	0.582	0.576	0.570	0.564	0.558	0.551	0.545	0.539	0.532	0.526	0.521	0.516	0.510	0.505	0.501	0.495	0.492	0.488	0.484	0.481	0.479	0.476	0.474	0.472	0.471	0.470	0.470	0.471	0.470	0.471	0.472	0.474	0.475	0.478	0.479	0.481	0.482	0.486	0.489	0.491	0.492	0.496	0.498	0.500	0.500	0.502	0.502	0.504	0.504	0.502	0.502	0.500	0.499	0.496	0.492	0.488	0.482	0.478	0.470	0.464	0.455	0.445	0.435	0.425	0.412	0.401	0.388	0.372	0.358	0.342	0.326	0.308	0.291	0.272	0.252	0.234	0.214	0.194	0.172	0.151	0.130	0.109	0.088	0.065	0.044	0.021	0.001	-0.020	-0.042	-0.062	-0.082	-0.101	-0.121	-0.140	-0.158	-0.175	-0.192	-0.209	-0.222	-0.236	-0.249	-0.261	-0.272	-0.282	-0.292	-0.300	-0.305	-0.312	-0.316	-0.320	-0.322	-0.324	-0.324	-0.322	-0.320	-0.318	-0.314	-0.309	-0.302	-0.296	-0.289	-0.280	-0.271	-0.260	-0.250	-0.239	-0.225	-0.212	-0.199	-0.185	-0.170	-0.156	-0.141	-0.125	-0.110	-0.094	-0.078	-0.061	-0.045	-0.028	-0.011	0.006	0.022	0.039	0.056	0.072	0.090	0.106	0.122	0.140	0.158	0.172	0.189	0.206	0.221	0.238	0.252	0.269	0.284	0.299	0.314	0.329	0.344	0.360	0.374	0.389	0.404	0.418	0.432	0.446	0.461	0.475	0.489	0.502	0.516	0.531	0.544	0.558	0.570	0.584	0.598	0.610	0.622	0.635	0.646	0.659	0.671	0.684	0.694	0.706	0.716	0.726	0.738	0.748	0.756	0.765	0.774	0.781	0.789	0.796	0.802	0.808	0.812	0.818	0.821	0.825	0.828	0.829	0.831	0.831	0.831	0.831	0.829	0.828	0.825	0.821	0.816	0.812	0.808	0.801	0.794	0.786	0.779	0.770	0.760	0.751	0.741	0.729	0.719	0.706	0.695	0.681	0.668	0.654	0.641	0.626	0.611	0.596	0.581	0.565	0.550	0.532	0.516	0.500	0.484	0.466	0.449	0.431	0.414	0.396	0.379	0.360	0.342	0.325	0.308	0.289	0.270	0.252	0.235	0.216	0.199	0.180	0.162	0.145	0.126	0.109	0.091	0.075	0.058	0.039	0.022	0.006	-0.011	-0.028	-0.044	-0.060	-0.075	-0.091	-0.106	-0.121	-0.135	-0.150	-0.162	-0.178	-0.189	-0.202	-0.214	-0.226	-0.238	-0.248	-0.258	-0.268	-0.276	-0.284	-0.291	-0.299	-0.304	-0.310	-0.315	-0.319	-0.322	-0.325	-0.328	-0.329	-0.330	-0.330	-0.329	-0.326	-0.325	-0.322	-0.320	-0.316	-0.311	-0.309	-0.302	-0.296	-0.291	-0.285	-0.278	-0.270	-0.264	-0.255	-0.246	-0.239	-0.231	-0.222	-0.215	-0.206	-0.199	-0.190	-0.181	-0.174	-0.165	-0.159	-0.150	-0.144	-0.138	-0.130	-0.125	-0.120	-0.114	-0.109	-0.104	-0.101	-0.098	-0.094	-0.091	-0.089	-0.088	-0.088	-0.086	-0.086	-0.086	-0.088	-0.088	-0.090	-0.091	-0.095	-0.098	-0.101	-0.105	-0.109	-0.114	-0.119	-0.124	-0.129	-0.135	-0.140	-0.146	-0.152	-0.159	-0.165	-0.172	-0.179	-0.185	-0.191	-0.199	-0.205	-0.211	-0.218	-0.225	-0.230	-0.236	-0.241	-0.248	-0.252	-0.258	-0.261	-0.266	-0.270	-0.274	-0.278	-0.280	-0.282	-0.284	-0.285	-0.288	-0.288	-0.288	-0.288	-0.286	-0.285	-0.282	-0.280	-0.276	-0.272	-0.268	-0.264	-0.258	-0.251	-0.244	-0.238	-0.228	-0.220	-0.210	-0.200	-0.190	-0.179	-0.166	-0.154	-0.140	-0.128	-0.114	-0.098	-0.084	-0.069	-0.051	-0.036	-0.019	-0.002	0.016	0.034	0.051	0.070	0.088	0.106	0.125	0.144	0.162	0.181	0.199	0.218	0.236	0.254	0.271	0.290	0.306	0.322	0.340	0.355	0.370	0.386	0.400	0.414	0.428	0.440	0.451	0.462	0.474	0.484	0.494	0.501	100.000	5.000	2.000	1.000	7.000	0.000	0.000	0.000	0.000	0.000	0.000	0.000	0.000	0.000	0.000	0.000	0.000	0.000	3.108	3.072	3.038	3.001	2.965	2.926	2.889	2.851	2.812	2.774	2.734	2.694	2.654	2.614	2.572	2.530	2.489	2.446	2.404	2.361	2.319	2.276	2.234	2.189	2.146	2.101	2.059	2.014	1.970	1.926	1.882	1.839	1.795	1.751	1.708	1.664	1.621	1.579	1.536	1.494	1.451	1.410	1.369	1.328	1.288	1.248	1.208	1.170	1.130	1.092	1.056	1.019	0.984	0.949	0.914	0.880	0.848	0.814	0.784	0.751	0.722	0.692	0.665	0.638	0.610	0.585	0.560	0.538	0.515	0.492	0.471	0.451	0.434	0.415	0.398	0.381	0.366	0.351	0.338	0.326	0.314	0.304	0.294	0.284	0.276	0.270	0.262	0.258	0.251	0.248	0.244	0.241	0.239	0.236	0.235	0.235	0.234	0.234	0.234	0.235	0.236	0.238	0.239	0.241	0.244	0.245	0.249	0.250	0.254	0.255	0.259	0.261	0.264	0.266	0.269	0.271	0.272	0.275	0.278	0.280	0.280	0.281	0.282	0.284	0.285	0.285	0.286	0.286	0.286	0.286	0.286	0.286	0.286	0.285	0.285	0.284	0.284	0.284	0.284	0.282	0.282	0.282	0.281	0.281	0.281	0.281	0.282	0.284	0.284	0.285	0.286	0.288	0.290	0.291	0.294	0.296	0.300	0.302	0.305	0.310	0.314	0.318	0.324	0.329	0.334	0.340	0.346	0.352	0.359	0.366	0.374	0.381	0.390	0.398	0.408	0.416	0.425	0.435	0.444	0.455	0.466	0.476	0.488	0.499	0.511	0.522	0.535	0.549	0.561	0.575	0.590	0.604	0.619	0.634	0.650	0.666	0.681	0.700	0.716	0.734	0.752	0.771	0.790	0.810	0.830	0.851	0.871	0.894	0.916	0.938	0.961	0.984	1.009	1.031	1.058	1.081	1.106	1.132	1.159	1.185	1.212	1.239	1.265	1.294	1.321	1.349	1.376	1.405	1.432	1.461	1.490	1.518	1.545	1.574	1.601	1.628	1.656	1.682	1.710	1.736	1.762	1.789	1.814	1.839	1.862	1.886	1.910	1.932	1.954	1.976	1.998	2.016	2.035	2.054	2.071	2.089	2.105	2.121	2.136	2.149	2.162	2.175	2.186	2.198	2.208	2.216	2.225	2.231	2.240	2.245	2.250	2.256	2.260	2.264	2.265	2.268	2.270	2.270	2.271	2.270	2.269	2.269	2.266	2.265	2.261	2.258	2.254	2.250	2.245	2.241	2.236	2.231	2.225	2.219	2.211	2.205	2.198	2.191	2.182	2.175	2.168	2.159	2.149	2.140	2.130	2.121	2.111	2.102	2.091	2.081	2.070	2.059	2.047	2.036	2.022	2.011	1.999	1.986	1.972	1.960	1.946	1.932	1.918	1.904	1.889	1.874	1.859	1.842	1.826	1.810	1.792	1.776	1.759	1.739	1.721	1.702	1.685	1.665	1.645	1.624	1.604	1.582	1.561	1.540	1.516	1.494	1.470	1.446	1.421	1.395	1.369	1.342	1.315	1.286	1.258	1.228	1.198	1.166	1.134	1.101	1.066	1.031	0.996	0.960	0.921	0.884	0.844	0.802	0.761	0.719	0.676	0.630	0.586	0.539	0.491	0.442	0.392	0.342	0.290	0.238	0.184	0.130	0.075	0.018	-0.039	-0.096	-0.155	-0.215	-0.274	-0.336	-0.396	-0.458	-0.520	-0.581	-0.645	-0.708	-0.771	-0.834	-0.898	-0.960	-1.024	-1.089	-1.150	-1.214	-1.276	-1.339	-1.400	-1.461	-1.524	-1.584	-1.642	-1.702	-1.761	-1.818	-1.875	-1.931	-1.988	-2.041	-2.094	-2.148	-2.200	-2.250	-2.300	-2.349	-2.398	-2.444	-2.490	-2.535	-2.580	-2.624	-2.666	-2.709	-2.749	-2.790	-2.829	-2.869	-2.906	-2.944	-2.981	-3.018	-3.054	-3.089	-3.124	-3.159	-3.195	-3.229	-3.262	-3.298	-3.330	-3.364	-3.398	-3.432	-3.466	-3.500	-3.534	-3.568	-3.602	-3.638	-3.671	-3.708	-3.742	-3.779	-3.815	-3.851	-3.889	-3.925	-3.962	-4.001	-4.040	-4.079	-4.118	-4.158	-4.196	-4.238	-4.278	-4.318	-4.360	-4.400	-4.442	-4.484	-4.525	-4.569	-4.611	-4.652	-4.695	-4.738	-4.780	-4.822	-4.865	-4.908	-4.949	-4.990	-5.032	-5.074	-5.115	-5.156	-5.196	-5.236	-5.276	-5.315	-5.354	-5.394	-5.431	-5.469	-5.506	-5.542	-5.578	-5.612	-5.649	-5.682	-5.718	-5.750	-5.784	-5.816	-5.849	-5.881	-5.911	-5.942	-5.972	-6.004	-6.034	-6.064	-6.092	-6.122	-6.150	-6.180	-6.208	-6.238	-6.265	-6.294	-6.321	-6.350	-6.378	-6.405	-6.434	-6.461	-6.490	-6.519	-6.548	-6.575	-6.605	-6.635	-6.662	-6.692	-6.722	-6.751	-6.782	-6.812	-6.842	-6.872	-6.902	-6.935	-6.965	-6.996	-7.026	-7.058	-7.089	-7.120	-7.150	-7.182	-7.212	-7.244	-7.274	-7.304	-7.334	-7.364	-7.394	-7.424	-7.452	-7.482	-7.510	-7.538	-7.566	-7.594	-7.619	-7.645	-7.671	-7.696	-7.720	-7.744	-7.768	-7.790	-7.812	-7.834	-7.855	-7.874	-7.895	-7.912	-7.931	-7.949	-7.965	-7.981	-7.996	-8.011	-8.026	-8.039	-8.051	-8.064	-8.075	-8.086	-8.096	-8.105	-8.114	-8.121	-8.130	-8.136	-8.142	-8.149	-8.152	-8.158	-8.161	-8.164	-8.166	-8.170	-8.171	-8.172	-8.172	-8.174	-8.172	-8.171	-8.171	-8.169	-8.168	-8.166	-8.164	-8.161	-8.158	-8.154	-8.150	-8.146	-8.141	-8.139	-8.134	-8.129	-8.124	-8.120	-8.114	-8.109	-8.104	-8.098	-8.094	-8.088	-8.082	-8.076	-8.071	-8.066	-8.061	-8.056	-8.051	-8.046	-8.041	-8.036	-8.031	-8.026	-8.023	-8.018	-8.012	-8.008	-8.004	-7.999	-7.992	-7.989	-7.982	-7.979	-7.972	-7.968	-7.960	-7.955	-7.948	-7.941	-7.934	-7.928	-7.919	-7.910	-7.901	-7.891	-7.882	-7.871	-7.861	-7.850	-7.838	-7.825	-7.811	-7.796	-7.781	-7.766	-7.749	-7.731	-7.714	-7.695	-7.675	-7.655	-7.634	-7.612	-7.590	-7.566	-7.542	-7.518	-7.492	-7.468	-7.440	-7.414	-7.386	-7.359	-7.330	-7.302	-7.272	-7.244	-7.214	-7.184	-7.154	-7.124	-7.092	-7.062	-7.032	-7.002	-6.971	-6.942	-6.911	-6.882	-6.852	-6.824	-6.794	-6.765	-6.736	-6.708	-6.680	-6.651	-6.625	-6.596	-6.570	-6.544	-6.516	-6.490	-6.465	-6.440	-6.414	-6.389	-6.365	-6.339	-6.314	-6.290	-6.266	-6.241	-6.218	-6.194	-6.169	-6.145	-6.121	-6.096	-6.072	-6.048	-6.024	-6.000	-5.975	-5.950	-5.924	-5.900	-5.875	-5.849	-5.822	-5.798	-5.771	-5.746	-5.719	-5.692	-5.666	-5.640	-5.612	-5.586	-5.559	-5.531	-5.505	-5.479	-5.452	-5.425	-5.398	-5.371	-5.345	-5.318	-5.292	-5.266	-5.240	-5.214	-5.189	-5.164	-5.140	-5.114	-5.090	-5.066	-5.042	-5.020	-4.996	-4.974	-4.950	-4.928	-4.906	-4.884	-4.864	-4.842	-4.820	-4.800	-4.780	-4.759	-4.739	-4.719	-4.699	-4.679	-4.658	-4.639	-4.619	-4.599	-4.579	-4.559	-4.539	-4.518	-4.496	-4.476	-4.455	-4.435	-4.414	-4.391	-4.370	-4.349	-4.325	-4.304	-4.281	-4.259	-4.235	-4.212	-4.190	-4.166	-4.142	-4.120	-4.095	-4.071	-4.048	-4.024	-4.000	-3.976	-3.952	-3.929	-3.906	-3.882	-3.860	-3.835	-3.814	-3.791	-3.769	-3.748	-3.726	-3.705	-3.685	-3.665	-3.645	-3.626	-3.608	-3.590	-3.572	-3.556	-3.539	-3.522	-3.508	-3.492	-3.478	-3.465	-3.451	-3.438	-3.425	-3.415	-3.402	-3.392	-3.382	-3.372	-3.361	-3.352	-3.344	-3.335	-3.328	-3.319	-3.311	-3.302	-3.296	-3.289	-3.282	-3.274	-3.269	-3.261	-3.255	-3.249	-3.241	-3.235	-3.229	-3.222	-3.216	-3.209	-3.202	-3.195	-3.189	-3.182	-3.175	-3.169	-3.161	-3.154	-3.146	-3.140	-3.132	-3.125	-3.118	-3.110	-3.102	-3.095	-3.089	-3.081	-3.074	-3.066	-3.060	-3.051	-3.045	-3.038	-3.030	-3.022	-3.016	-3.010	-3.002	-2.996	-2.989	-2.982	-2.975	-2.969	-2.962	-2.955	-2.949	-2.942	-2.936	-2.930	-2.925	-2.919	-2.914	-2.908	-2.901	-2.896	-2.891	-2.886	-2.881	-2.876	-2.872	-2.868	-2.864	-2.860	-2.856	-2.851	-2.849	-2.844	-2.842	-2.839	-2.836	-2.835	-2.832	-2.830	-2.830	-2.828	-2.828	-2.828	-2.828	-2.828	-2.829	-2.830	-2.831	-2.832	-2.836	-2.839	-2.842	-2.846	-2.851	-2.856	-2.862	-2.868	-2.875	-2.882	-2.890	-2.899	-2.908	-2.916	-2.926	-2.939	-2.950	-2.961	-2.974	-2.986	-2.998	-3.012	-3.026	-3.041	-3.056	-3.071	-3.088	-3.104	-3.120	-3.136	-3.152	-3.171	-3.188	-3.206	-3.222	-3.241	-3.259	-3.278	-3.295	-3.314	-3.331	-3.350	-3.368	-3.386	-3.404	-3.422	-3.439	-3.458	-3.474	-3.491	-3.508	-3.525	-3.541	-3.556	-3.572	-3.589	-3.604	-3.619	-3.634	-3.649	-3.662	-3.676	-3.690	-3.704	-3.716	-3.729	-3.741	-3.755	-3.766	-3.779	-3.790	-3.802	-3.815	-3.826	-3.838	-3.849	-3.860	-3.871	-3.882	-3.894	-3.905	-3.916	-3.928	-3.940	-3.951	-3.961	-3.974	-3.986	-3.998	-4.010	-4.022	-4.034	-4.046	-4.059	-4.071	-4.085	-4.098	-4.110	-4.124	-4.136	-4.151	-4.165	-4.179	-4.191	-4.206	-4.220	-4.234	-4.248	-4.261	-4.276	-4.290	-4.304	-4.318	-4.330	-4.344	-4.358	-4.370	-4.384	-4.396	-4.409	-4.420	-4.432	-4.444	-4.456	-4.468	-4.479	-4.489	-4.499	-4.509	-4.518	-4.528	-4.536	-4.545	-4.555	-4.564	-4.571	-4.579	-4.588	-4.595	-4.601	-4.608	-4.615	-4.621	-4.629	-4.636	-4.642	-4.650	-4.655	-4.662	-4.669	-4.676	-4.684	-4.690	-4.699	-4.706	-4.714	-4.721	-4.731	-4.739	-4.748	-4.756	-4.768	-4.776	-4.788	-4.798	-4.809	-4.820	-4.831	-4.845	-4.858	-4.870	-4.884	-4.896	-4.910	-4.924	-4.939	-4.952	-4.968	-4.981	-4.998	-5.012	-5.026	-5.041	-5.056	-5.072	-5.088	-5.102	-5.118	-5.132	-5.146	-5.161	-5.175	-5.190	-5.202	-5.216	-5.229	-5.241	-5.254	-5.265	-5.276	-5.286	-5.298	-5.308	-5.316	-5.325	-5.334	-5.341	-5.348	-5.354	-5.361	-5.366	-5.370	-5.375	-5.378	-5.381	-5.384	-5.386	-5.386	-5.388	-5.389	-5.389	-5.388	-5.386	-5.384	-5.382	-5.380	-5.378	-5.374	-5.370	-5.366	-5.361	-5.356	-5.351	-5.346	-5.341	-5.334	-5.329	-5.321	-5.315	-5.308	-5.300	-5.292	-5.285	-5.276	-5.269	-5.261	-5.252	-5.244	-5.235	-5.226	-5.218	-5.208	-5.199	-5.189	-5.180	-5.170	-5.160	-5.151	-5.141	-5.131	-5.121	-5.112	-5.101	-5.091	-5.081	-5.071	-5.060	-5.050	-5.041	-5.031	-5.020	-5.010	-5.000	-4.990	-4.980	-4.970	-4.960	-4.950	-4.940	-4.930	-4.920	-4.912	-4.902	-4.894	-4.884	-4.876	-4.866	-4.858	-4.850	-4.842	-4.834	-4.825	-4.819	-4.811	-4.802	-4.796	-4.789	-4.782	-4.776	-4.770	-4.762	-4.756	-4.750	-4.745	-4.739	-4.732	-4.728	-4.721	-4.715	-4.710	-4.705	-4.700	-4.694	-4.688	-4.682	-4.678	-4.672	-4.666	-4.661	-4.655	-4.650	-4.644	-4.639	-4.634	-4.628	-4.622	-4.615	-4.610	-4.604	-4.598	-4.591	-4.585	-4.579	-4.572	-4.566	-4.560	-4.552	-4.548	-4.540	-4.534	-4.528	-4.521	-4.514	-4.506	-4.500	-4.494	-4.486	-4.481	-4.474	-4.468	-4.461	-4.454	-4.449	-4.441	-4.435	-4.429	-4.422	-4.418	-4.410	-4.404	-4.399	-4.392	-4.386	-4.379	-4.372	-4.366	-4.359	-4.354	-4.346	-4.340	-4.332	-4.326	-4.319	-4.312	-4.304	-4.296	-4.288	-4.280	-4.272	-4.264	-4.254	-4.244	-4.235	-4.225	-4.215	-4.204	-4.194	-4.181	-4.170	-4.158	-4.145	-4.132	-4.119	-4.104	-4.089	-4.075	-4.059	-4.044	-4.028	-4.010	-3.994	-3.975	-3.959	-3.939	-3.921	-3.902	-3.882	-3.864	-3.844	-3.824	-3.804	-3.782	-3.761	-3.741	-3.721	-3.700	-3.679	-3.658	-3.638	-3.616	-3.595	-3.575	-3.554	-3.534	-3.512	-3.492	-3.472	-3.452	-3.435	-3.416	-3.398	-3.379	-3.361	-3.344	-3.328	-3.311	-3.295	-3.280	-3.266	-3.251	-3.238	-3.224	-3.212	-3.200	-3.189	-3.178	-3.168	-3.158	-3.150	-3.140	-3.131	-3.124	-3.116	-3.110	-3.104	-3.098	-3.092	-3.088	-3.081	-3.078	-3.072	-3.069	-3.065	-3.060	-3.056	-3.054	-3.050	-3.045	-3.042	-3.039	-3.036	-3.031	-3.029	-3.024	-3.020	-3.015	-3.011	-3.005	-3.001	-2.995	-2.990	-2.982	-2.976	-2.970	-2.961	-2.954	-2.946	-2.938	-2.928	-2.919	-2.909	-2.898	-2.888	-2.876	-2.865	-2.852	-2.840	-2.826	-2.814	-2.800	-2.786	-2.772	-2.759	-2.744	-2.729	-2.714	-2.699	-2.682	-2.668	-2.652	-2.636	-2.621	-2.605	-2.590	-2.574	-2.559	-2.544	-2.529	-2.514	-2.498	-2.482	-2.469	-2.455	-2.439	-2.425	-2.411	-2.398	-2.384	-2.370	-2.356	-2.344	-2.330	-2.318	-2.305	-2.292	-2.280	-2.268	-2.255	-2.242	-2.230	-2.219	-2.206	-2.194	-2.182	-2.170	-2.158	-2.145	-2.131	-2.120	-2.108	-2.094	-2.081	-2.068	-2.056	-2.042	-2.029	-2.016	-2.001	-1.988	-1.974	-1.959	-1.945	-1.931	-1.916	-1.902	-1.888	-1.874	-1.860	-1.846	-1.831	-1.818	-1.804	-1.791	-1.776	-1.764	-1.751	-1.738	-1.726	-1.715	-1.704	-1.692	-1.681	-1.671	-1.662	-1.652	-1.644	-1.636	-1.629	-1.622	-1.616	-1.611	-1.606	-1.602	-1.599	-1.596	-1.594	-1.592	-1.592	-1.592	-1.592	-1.594	-1.595	-1.596	-1.600	-1.602	-1.606	-1.610	-1.614	-1.619	-1.624	-1.630	-1.635	-1.641	-1.648	-1.654	-1.660	-1.666	-1.672	-1.679	-1.685	-1.691	-1.698	-1.704	-1.709	-1.714	-1.720	-1.726	-1.730	-1.735	-1.740	-1.744	-1.748	-1.751	-1.752	-1.755	-1.759	-1.761	-1.762	-1.764	-1.766	-1.766	-1.768	-1.768	-1.768	-1.768	-1.768	-1.766	-1.766	-1.765	-1.765	-1.764	-1.762	-1.761	-1.761	-1.760	-1.759	-1.756	-1.756	-1.755	-1.755	-1.752	-1.752	-1.752	-1.751	-1.751	-1.751	-1.751	-1.751	-1.751	-1.751	-1.751	-1.752	-1.754	-1.752	-1.754	-1.755	-1.756	-1.756	-1.758	-1.759	-1.759	-1.760	-1.760	-1.761	-1.761	-1.762	-1.761	-1.762	-1.761	-1.761	-1.760	-1.759	-1.758	-1.756	-1.754	-1.752	-1.749	-1.748	-1.744	-1.739	-1.735	-1.731	-1.726	-1.721	-1.716	-1.710	-1.704	-1.698	-1.690	-1.684	-1.676	-1.670	-1.662	-1.654	-1.646	-1.638	-1.631	-1.622	-1.614	-1.606	-1.596	-1.589	-1.580	-1.572	-1.565	-1.556	-1.549	-1.541	-1.534	-1.526	-1.520	-1.514	-1.509	-1.502	-1.498	-1.492	-1.489	-1.485	-1.481	-1.479	-1.476	-1.475	-1.474	-1.472	-1.472	-1.472	-1.472	-1.474	-1.476	-1.478	-1.480	-1.484	-1.486	-1.489	-1.494	-1.499	-1.504	-1.508	-1.514	-1.520	-1.525	-1.532	-1.538	-1.545	-1.551	-1.559	-1.565	-1.574	-1.581	-1.589	-1.596	-1.604	-1.612	-1.620	-1.629	-1.636	-1.644	-1.651	-1.660	-1.668	-1.676	-1.685	-1.694	-1.702	-1.710	-1.720	-1.729	-1.738	-1.748	-1.756	-1.765	-1.775	-1.785	-1.796	-1.806	-1.816	-1.828	-1.840	-1.851	-1.864	-1.876	-1.889	-1.902	-1.916	-1.930	-1.944	-1.959	-1.974	-1.990	-2.006	-2.022	-2.038	-2.055	-2.072	-2.090	-2.108	-2.126	-2.144	-2.164	-2.182	-2.201	-2.221	-2.241	-2.260	-2.279	-2.299	-2.318	-2.335	-2.354	-2.372	-2.390	-2.409	-2.426	-2.442	-2.459	-2.474	-2.490	-2.505	-2.519	-2.532	-2.545	-2.556	-2.568	-2.578	-2.586	-2.594	-2.601	-2.608	-2.612	-2.618	-2.620	-2.622	-2.624	-2.622	-2.622	-2.619	-2.616	-2.611	-2.606	-2.599	-2.590	-2.581	-2.572	-2.560	-2.549	-2.535	-2.521	-2.506	-2.490	-2.475	-2.458	-2.439	-2.421	-2.402	-2.382	-2.362	-2.341	-2.321	-2.299	-2.276	-2.255	-2.232	-2.210	-2.188	-2.165	-2.141	-2.118	-2.095	-2.072	-2.051	-2.027	-2.006	-1.984	-1.962	-1.940	-1.919	-1.898	-1.878	-1.858	-1.838	-1.818	-1.799	-1.780	-1.761	-1.744	-1.726	-1.709	-1.692	-1.675	-1.658	-1.642	-1.628	-1.612	-1.596	-1.581	-1.568	-1.552	-1.536	-1.524	-1.509	-1.495	-1.481	-1.468	-1.454	-1.440	-1.425	-1.412	-1.398	-1.384	-1.370	-1.356	-1.341	-1.326	-1.312	-1.298	-1.282	-1.269	-1.252	-1.238	-1.221	-1.208	-1.190	-1.175	-1.159	-1.142	-1.125	-1.109	-1.092	-1.075	-1.058	-1.040	-1.022	-1.005	-0.989	-0.970	-0.951	-0.935	-0.916	-0.898	-0.880	-0.861	-0.844	-0.825	-0.806	-0.788	-0.770	-0.751	-0.732	-0.714	-0.695	-0.676	-0.658	-0.639	-0.620	-0.601	-0.582	-0.562	-0.544	-0.525	-0.505	-0.486	-0.468	-0.446	-0.428	-0.408	-0.388	-0.368	-0.348	-0.326	-0.306	-0.285	-0.264	-0.242	-0.221	-0.200	-0.179	-0.158	-0.135	-0.112	-0.091	-0.069	-0.048	-0.024	-0.002	0.020	0.041	0.064	0.085	0.106	0.128	0.148	0.169	0.189	0.209	0.228	0.246	0.265	0.282	0.300	0.316	0.332	0.348	0.360	0.372	0.385	0.396	0.406	0.415	0.424	0.429	0.435	0.439	0.441	0.442	0.444	0.442	0.440	0.436	0.431	0.425	0.418	0.408	0.398	0.386	0.372	0.359	0.342	0.326	0.308	0.290	0.270	0.249	0.226	0.202	0.180	0.155	0.129	0.104	0.078	0.050	0.021	-0.006	-0.035	-0.062	-0.091	-0.121	-0.149	-0.179	-0.208	-0.235	-0.264	-0.292	-0.320	-0.346	-0.374	-0.400	-0.424	-0.449	-0.472	-0.496	-0.518	-0.539	-0.559	-0.578	-0.596	-0.614	-0.630	-0.644	-0.659	-0.671	-0.684	-0.694	-0.704	-0.712	-0.720	-0.726	-0.732	-0.738	-0.740	-0.744	-0.746	-0.746	-0.748	-0.746	-0.746	-0.744	-0.742	-0.739	-0.736	-0.734	-0.729	-0.725	-0.721	-0.716	-0.712	-0.708	-0.702	-0.699	-0.695	-0.691	-0.686	-0.684	-0.681	-0.678	-0.676	-0.675	-0.672	-0.672	-0.674	-0.674	-0.675	-0.678	-0.680	-0.684	-0.686	-0.691	-0.698	-0.704	-0.710	-0.718	-0.725	-0.734	-0.742	-0.752	-0.764	-0.774	-0.785	-0.796	-0.809	-0.821	-0.835	-0.849	-0.862	-0.875	-0.890	-0.904	-0.919	-0.934	-0.948	-0.962	-0.976	-0.992	-1.006	-1.021	-1.035	-1.048	-1.062	-1.076	-1.089	-1.101	-1.114	-1.126	-1.139	-1.150	-1.161	-1.172	-1.182	-1.192	-1.201	-1.210	-1.219	-1.226	-1.235	-1.242	-1.249	-1.255	-1.260	-1.265	-1.270	-1.274	-1.279	-1.282	-1.285	-1.288	-1.290	-1.291	-1.292	-1.294	-1.295	-1.294	-1.294	-1.294	-1.294	-1.292	-1.291	-1.290	-1.289	-1.286	-1.284	-1.282	-1.280	-1.278	-1.275	-1.272	-1.269	-1.268	-1.262	-1.261	-1.258	-1.255	-1.252	-1.250	-1.246	-1.244	-1.241	-1.239	-1.236	-1.235	-1.232	-1.231	-1.230	-1.230	-1.229	-1.228	-1.229	-1.229	-1.229	-1.230	-1.231	-1.234	-1.238	-1.240	-1.244	-1.248	-1.252	-1.256	-1.264	-1.269	-1.276	-1.285	-1.292	-1.301	-1.311	-1.321	-1.331	-1.344	-1.356	-1.369	-1.382	-1.398	-1.411	-1.428	-1.444	-1.461	-1.479	-1.496	-1.515	-1.534	-1.554	-1.575	-1.595	-1.615	-1.638	-1.660	-1.681	-1.704	-1.726	-1.749	-1.770	-1.794	-1.816	-1.840	-1.862	-1.884	-1.908	-1.930	-1.952	-1.972	-1.994	-2.015	-2.036	-2.058	-2.076	-2.096	-2.114	-2.131	-2.149	-2.164	-2.181	-2.195	-2.210	-2.224	-2.235	-2.248	-2.259	-2.268	-2.278	-2.285	-2.294	-2.300	-2.306	-2.311	-2.315	-2.319	-2.322	-2.324	-2.325	-2.326	-2.325	-2.326	-2.325	-2.324	-2.321	-2.320	-2.316	-2.314	-2.311	-2.308	-2.305	-2.301	-2.299	-2.295	-2.292	-2.290	-2.288	-2.285	-2.284	-2.281	-2.281	-2.281	-2.281	-2.282	-2.282	-2.285	-2.289	-2.291	-2.298	-2.302	-2.309	-2.316	-2.325	-2.334	-2.345	-2.356	-2.370	-2.382	-2.399	-2.414	-2.431	-2.449	-2.468	-2.488	-2.509	-2.531	-2.555	-2.580	-2.604	-2.631	-2.658	-2.686	-2.715	-2.745	-2.775	-2.808	-2.839	-2.872	-2.905	-2.939	-2.974	-3.010	-3.045	-3.080	-3.118	-3.154	-3.191	-3.229	-3.266	-3.304	-3.341	-3.380	-3.416	-3.454	-3.491	-3.529	-3.566	-3.604	-3.640	-3.676	-3.712	-3.748	-3.784	-3.819	-3.852	-3.888	-3.920	-3.952	-3.986	-4.019	-4.049	-4.080	-4.109	-4.138	-4.166	-4.194	-4.221	-4.248	-4.272	-4.298	-4.321	-4.346	-4.369	-4.390	-4.411	-4.431	-4.451	-4.471	-4.490	-4.508	-4.526	-4.542	-4.558	-4.574	-4.589	-4.605	-4.619	-4.632	-4.645	-4.659	-4.670	-4.682	-4.694	-4.706	-4.718	-4.728	-4.738	-4.748	-4.758	-4.768	-4.778	-4.786	-4.796	-4.804	-4.812	-4.821	-4.830	-4.838	-4.846	-4.854	-4.861	-4.868	-4.875	-4.881	-4.888	-4.894	-4.900	-4.904	-4.909	-4.914	-4.919	-4.922	-4.926	-4.929	-4.931	-4.934	-4.935	-4.935	-4.936	-4.935	-4.934	-4.932	-4.930	-4.926	-4.924	-4.920	-4.914	-4.908	-4.902	-4.894	-4.888	-4.878	-4.868	-4.858	-4.846	-4.834	-4.822	-4.809	-4.795	-4.780	-4.765	-4.749	-4.731	-4.715	-4.696	-4.678	-4.659	-4.639	-4.619	-4.598	-4.578	-4.555	-4.534	-4.511	-4.489	-4.465	-4.442	-4.419	-4.396	-4.372	-4.348	-4.324	-4.301	-4.276	-4.252	-4.228	-4.204	-4.179	-4.155	-4.130	-4.106	-4.081	-4.058	-4.032	-4.009	-3.986	-3.961	-3.938	-3.915	-3.892	-3.869	-3.846	-3.824	-3.801	-3.780	-3.758	-3.735	-3.715	-3.692	-3.672	-3.651	-3.631	-3.611	-3.591	-3.571	-3.551	-3.531	-3.514	-3.494	-3.476	-3.458	-3.440	-3.422	-3.405	-3.388	-3.371	-3.354	-3.338	-3.321	-3.305	-3.290	-3.274	-3.259	-3.244	-3.229	-3.214	-3.200	-3.186	-3.171	-3.159	-3.145	-3.132	-3.119	-3.106	-3.094	-3.082	-3.070	-3.058	-3.048	-3.036	-3.025	-3.015	-3.005	-2.995	-2.986	-2.976	-2.969	-2.961	-2.954	-2.948	-2.941	-2.935	-2.930	-2.926	-2.922	-2.919	-2.916	-2.915	-2.915	-2.915	-2.918	-2.920	-2.924	-2.928	-2.934	-2.941	-2.949	-2.959	-2.970	-2.981	-2.995	-3.010	-3.028	-3.045	-3.065	-3.085	-3.110	-3.134	-3.161	-3.189	-3.218	-3.250	-3.282	-3.318	-3.355	-3.392	-3.434	-3.475	-3.519	-3.565	-3.611	-3.660	-3.710	-3.762	-3.815	-3.870	-3.926	-3.984	-4.041	-4.102	-4.164	-4.225	-4.290	-4.354	-4.419	-4.485	-4.551	-4.619	-4.688	-4.754	-4.822	-4.892	-4.962	-5.031	-5.101	-5.170	-5.240	-5.310	-5.379	-5.449	-5.519	-5.586	-5.655	-5.724	-5.792	-5.859	-5.926	-5.992	-6.058	-6.124	-6.189	-6.254	-6.318	-6.380	-6.444	-6.506	-6.569	-6.630	-6.692	-6.752	-6.814	-6.875	-6.934	-6.995	-7.055	-7.115	-7.174	-7.235	-7.295	-7.356	-7.416	-7.476	-7.538	-7.600	-7.662	-7.724	-7.788	-7.851	-7.916	-7.980	-8.047	-8.114	-8.181	-8.250	-8.320	-8.389	-8.460	-8.532	-8.606	-8.680	-8.755	-8.830	-8.908	-8.985	-9.064	-9.144	-9.224	-9.305	-9.389	-9.471	-9.554	-9.639	-9.724	-9.810	-9.895	-9.982	-10.069	-10.156	-10.244	-10.331	-10.419	-10.506	-10.594	-10.681	-10.769	-10.856	-10.942	-11.029	-11.115	-11.200	-11.284	-11.366	-11.450	-11.531	-11.612	-11.691	-11.770	-11.848	-11.924	-11.999	-12.071	-12.142	-12.214	-12.281	-12.349	-12.415	-12.479	-12.541	-12.601	-12.659	-12.716	-12.771	-12.825	-12.876	-12.925	-12.972	-13.019	-13.062	-13.105	-13.145	-13.184	-13.220	-13.255	-13.289	-13.320	-13.350	-13.379	-13.405	-13.430	-13.455	-13.476	-13.496	-13.518	-13.535	-13.551	-13.566	-13.581	-13.592	-13.605	-13.614	-13.624	-13.631	-13.638	-13.645	-13.649	-13.651	-13.654	-13.656	-13.656	-13.656	-13.654	-13.651	-13.648	-13.642	-13.638	-13.629	-13.621	-13.612	-13.602	-13.591	-13.579	-13.566	-13.551	-13.535	-13.519	-13.500	-13.480	-13.459	-13.438	-13.414	-13.389	-13.362	-13.335	-13.306	-13.275	-13.244	-13.210	-13.175	-13.138	-13.100	-13.060	-13.019	-12.975	-12.930	-12.884	-12.835	-12.785	-12.734	-12.681	-12.625	-12.568	-12.510	-12.450	-12.388	-12.324	-12.258	-12.190	-12.122	-12.051	-11.979	-11.905	-11.829	-11.751	-11.672	-11.591	-11.510	-11.426	-11.341	-11.255	-11.166	-11.076	-10.986	-10.892	-10.799	-10.704	-10.606	-10.509	-10.410	-10.309	-10.208	-10.104	-10.000	-9.895	-9.788	-9.680	-9.571	-9.460	-9.349	-9.238	-9.125	-9.010	-8.895	-8.779	-8.662	-8.545	-8.426	-8.306	-8.185	-8.064	-7.942	-7.820	-7.698	-7.572	-7.448	-7.322	-7.196	-7.070	-6.944	-6.815	-6.688	-6.559	-6.430	-6.301	-6.172	-6.044	-5.914	-5.784	-5.654	-5.524	-5.394	-5.264	-5.135	-5.005	-4.875	-4.746	-4.616	-4.489	-4.361	-4.232	-4.105	-3.979	-3.851	-3.726	-3.601	-3.478	-3.352	-3.229	-3.108	-2.986	-2.864	-2.745	-2.625	-2.506	-2.389	-2.272	-2.156	-2.041	-1.928	-1.815	-1.702	-1.591	-1.481	-1.371	-1.264	-1.158	-1.050	-0.945	-0.841	-0.738	-0.635	-0.532	-0.431	-0.331	-0.232	-0.135	-0.038	0.059	0.155	0.250	0.344	0.439	0.530	0.622	0.714	0.805	0.895	0.984	1.071	1.160	1.248	1.335	1.421	1.506	1.591	1.676	1.760	1.845	1.928	2.010	2.092	2.174	2.255	2.336	2.418	2.496	2.576	2.655	2.734	2.812	2.891	2.969	3.045	3.122	3.199	3.275	3.350	3.425	3.500	3.574	3.646	3.720	3.792	3.864	3.935	4.005	4.075	4.145	4.214	4.282	4.349	4.415	4.481	4.546	4.610	4.672	4.735	4.796	4.856	4.916	4.975	5.031	5.088	5.142	5.196	5.249	5.299	5.350	5.398	5.445	5.491	5.536	5.579	5.620	5.660	5.699	5.735	5.770	5.804	5.838	5.868	5.896	5.922	5.949	5.971	5.995	6.015	6.034	6.051	6.065	6.079	6.091	6.101	6.109	6.116	6.122	6.125	6.128	6.126	6.126	6.124	6.120	6.114	6.106	6.099	6.090	6.079	6.065	6.052	6.038	6.021	6.004	5.986	5.966	5.946	5.925	5.904	5.881	5.858	5.832	5.808	5.781	5.755	5.729	5.701	5.674	5.645	5.618	5.589	5.560	5.531	5.501	5.471	5.441	5.412	5.382	5.352	5.324	5.294	5.264	5.235	5.205	5.176	5.146	5.118	5.089	5.060	5.031	5.002	4.974	4.946	4.918	4.890	4.861	4.834	4.806	4.779	4.751	4.722	4.695	4.668	4.639	4.612	4.584	4.555	4.526	4.498	4.469	4.439	4.410	4.379	4.349	4.318	4.286	4.252	4.221	4.188	4.155	4.121	4.085	4.050	4.014	3.978	3.941	3.902	3.864	3.825	3.786	3.745	3.704	3.662	3.620	3.576	3.534	3.490	3.445	3.400	3.355	3.309	3.262	3.216	3.169	3.121	3.074	3.025	2.978	2.930	2.881	2.834	2.785	2.736	2.689	2.640	2.591	2.544	2.496	2.449	2.402	2.355	2.309	2.262	2.218	2.172	2.129	2.084	2.041	1.999	1.956	1.915	1.874	1.835	1.796	1.758	1.720	1.684	1.648	1.614	1.579	1.545	1.514	1.482	1.451	1.422	1.392	1.365	1.339	1.312	1.288	1.262	1.240	1.219	1.196	1.176	1.159	1.139	1.122	1.106	1.090	1.075	1.061	1.049	1.038	1.026	1.015	1.005	0.996	0.989	0.981	0.975	0.970	0.964	0.959	0.956	0.951	0.950	0.948	0.945	0.945	0.944	0.944	0.944	0.944	0.945	0.946	0.946	0.948	0.950	0.951	0.954	0.956	0.958	0.961	0.962	0.965	0.968	0.970	0.972	0.974	0.976	0.976	0.979	0.980	0.981	0.982	0.982	0.984	0.984	0.984	0.984	0.982	0.982	0.981	0.981	0.979	0.976	0.975	0.972	0.971	0.970	0.966	0.964	0.961	0.958	0.955	0.952	0.950	0.948	0.944	0.941	0.939	0.936	0.934	0.931	0.929	0.928	0.925	0.924	0.922	0.921	0.922	0.921	0.921	0.922	0.922	0.925	0.925	0.928	0.930	0.932	0.936	0.940	0.945	0.949	0.954	0.960	0.966	0.972	0.979	0.988	0.995	1.004	1.012	1.022	1.032	1.042	1.054	1.066	1.078	1.090	1.104	1.116	1.131	1.146	1.161	1.178	1.192	1.210	1.228	1.245	1.264	1.284	1.302	1.322	1.344	1.365	1.389	1.411	1.434	1.459	1.482	1.508	1.532	1.559	1.586	1.612	1.641	1.668	1.696	1.726	1.755	1.785	1.815	1.846	1.878	1.909	1.939	1.971	2.004	2.035	2.069	2.101	2.134	2.166	2.200	2.232	2.265	2.298	2.331	2.362	2.395	2.428	2.459	2.491	2.521	2.552	2.584	2.614	2.644	2.672	2.701	2.730	2.758	2.784	2.810	2.836	2.860	2.885	2.909	2.932	2.954	2.975	2.996	3.016	3.035	3.054	3.071	3.088	3.105	3.119	3.135	3.148	3.161	3.172	3.185	3.195	3.206	3.215	3.225	3.231	3.240	3.248	3.254	3.258	3.264	3.268	3.272	3.276	3.279	3.280	3.282	3.285	3.285	3.286	3.286	3.286	3.285	3.284	3.282	3.280	3.278	3.275	3.271	3.269	3.265	3.260	3.256	3.251	3.246	3.240	3.234	3.229	3.222	3.215	3.208	3.201	3.192	3.184	3.175	3.166	3.158	3.146	3.136	3.125	3.114	3.102	3.091	3.079	3.065	3.052	3.039	3.025	3.010	2.995	2.980	2.964	2.948	2.930	2.914	2.895	2.876	2.859	2.839	2.819	2.799	2.778	2.758	2.736	2.714	2.691	2.668	2.644	2.619	2.595	2.569	2.542	2.516	2.490	2.461	2.432	2.404	2.374	2.344	2.311	2.280	2.248	2.214	2.180	2.145	2.110	2.072	2.035	1.998	1.959	1.919	1.879	1.838	1.795	1.752	1.708	1.664	1.618	1.571	1.524	1.475	1.426	1.376	1.325	1.274	1.220	1.168	1.112	1.058	1.001	0.945	0.889	0.830	0.772	0.712	0.652	0.592	0.531	0.470	0.409	0.348	0.285	0.221	0.160	0.096	0.034	-0.030	-0.092	-0.156	-0.219	-0.282	-0.345	-0.408	-0.470	-0.531	-0.592	-0.654	-0.715	-0.775	-0.834	-0.894	-0.951	-1.010	-1.066	-1.124	-1.179	-1.234	-1.288	-1.340	-1.394	-1.446	-1.496	-1.545	-1.595	-1.642	-1.691	-1.738	-1.782	-1.828	-1.871	-1.916	-1.959	-2.000	-2.041	-2.082	-2.122	-2.161	-2.201	-2.240	-2.278	-2.315	-2.354	-2.390	-2.426	-2.462	-2.499	-2.535	-2.570	-2.606	-2.640	-2.676	-2.711	-2.748	-2.781	-2.818	-2.854	-2.889	-2.924	-2.960	-2.996	-3.032	-3.070	-3.108	-3.145	-3.181	-3.219	-3.256	-3.295	-3.332	-3.372	-3.411	-3.450	-3.490	-3.530	-3.570	-3.609	-3.649	-3.690	-3.730	-3.771	-3.811	-3.852	-3.892	-3.934	-3.975	-4.016	-4.058	-4.098	-4.139	-4.179	-4.219	-4.259	-4.300	-4.340	-4.379	-4.419	-4.456	-4.495	-4.534	-4.571	-4.610	-4.646	-4.682	-4.720	-4.756	-4.792	-4.828	-4.862	-4.898	-4.931	-4.966	-5.000	-5.034	-5.066	-5.099	-5.131	-5.164	-5.195	-5.228	-5.259	-5.290	-5.321	-5.352	-5.384	-5.414	-5.444	-5.474	-5.505	-5.534	-5.564	-5.594	-5.624	-5.654	-5.684	-5.714	-5.744	-5.772	-5.804	-5.832	-5.864	-5.892	-5.924	-5.954	-5.984	-6.015	-6.045	-6.076	-6.106	-6.136	-6.166	-6.196	-6.228	-6.258	-6.289	-6.319	-6.349	-6.379	-6.409	-6.439	-6.469	-6.499	-6.528	-6.558	-6.586	-6.615	-6.644	-6.671	-6.700	-6.728	-6.754	-6.782	-6.809	-6.834	-6.861	-6.886	-6.911	-6.935	-6.960	-6.984	-7.006	-7.030	-7.051	-7.072	-7.094	-7.115	-7.135	-7.155	-7.174	-7.192	-7.210	-7.228	-7.245	-7.260	-7.276	-7.291	-7.305	-7.320	-7.332	-7.345	-7.358	-7.368	-7.379	-7.389	-7.399	-7.408	-7.416	-7.424	-7.430	-7.438	-7.444	-7.448	-7.452	-7.458	-7.461	-7.464	-7.466	-7.469	-7.469	-7.471	-7.471	-7.471	-7.471	-7.471	-7.470	-7.469	-7.468	-7.466	-7.464	-7.461	-7.459	-7.456	-7.452	-7.449	-7.446	-7.442	-7.440	-7.436	-7.434	-7.430	-7.426	-7.422	-7.421	-7.418	-7.415	-7.411	-7.410	-7.408	-7.405	-7.404	-7.401	-7.400	-7.399	-7.398	-7.398	-7.396	-7.395	-7.395	-7.394	-7.392	-7.392	-7.391	-7.390	-7.389	-7.389	-7.386	-7.385	-7.384	-7.381	-7.379	-7.376	-7.372	-7.369	-7.364	-7.360	-7.354	-7.348	-7.341	-7.334	-7.325	-7.316	-7.305	-7.295	-7.282	-7.270	-7.256	-7.242	-7.226	-7.210	-7.191	-7.174	-7.154	-7.132	-7.111	-7.090	-7.065	-7.041	-7.016	-6.990	-6.964	-6.935	-6.906	-6.878	-6.848	-6.816	-6.786	-6.752	-6.721	-6.689	-6.655	-6.621	-6.586	-6.552	-6.519	-6.482	-6.449	-6.414	-6.378	-6.342	-6.308	-6.272	-6.236	-6.202	-6.166	-6.132	-6.098	-6.062	-6.029	-5.995	-5.960	-5.926	-5.894	-5.861	-5.828	-5.795	-5.762	-5.731	-5.699	-5.668	-5.636	-5.605	-5.575	-5.544	-5.514	-5.484	-5.454	-5.425	-5.395	-5.366	-5.336	-5.308	-5.280	-5.251	-5.224	-5.195	-5.168	-5.140	-5.112	-5.085	-5.058	-5.030	-5.004	-4.976	-4.950	-4.924	-4.898	-4.871	-4.844	-4.820	-4.794	-4.769	-4.744	-4.718	-4.694	-4.669	-4.646	-4.621	-4.599	-4.575	-4.552	-4.530	-4.506	-4.485	-4.462	-4.441	-4.420	-4.399	-4.378	-4.356	-4.336	-4.316	-4.295	-4.275	-4.255	-4.236	-4.216	-4.198	-4.178	-4.158	-4.139	-4.118	-4.099	-4.079	-4.059	-4.039	-4.019	-3.999	-3.979	-3.959	-3.938	-3.916	-3.895	-3.872	-3.850	-3.828	-3.805	-3.782	-3.759	-3.735	-3.711	-3.688	-3.662	-3.638	-3.612	-3.588	-3.561	-3.535	-3.510	-3.482	-3.456	-3.430	-3.404	-3.376	-3.350	-3.322	-3.296	-3.270	-3.244	-3.218	-3.191	-3.165	-3.139	-3.114	-3.089	-3.064	-3.040	-3.016	-2.992	-2.970	-2.948	-2.925	-2.904	-2.882	-2.862	-2.842	-2.824	-2.804	-2.786	-2.769	-2.751	-2.735	-2.720	-2.704	-2.690	-2.676	-2.661	-2.649	-2.636	-2.624	-2.611	-2.601	-2.589	-2.580	-2.569	-2.559	-2.550	-2.540	-2.530	-2.522	-2.514	-2.505	-2.496	-2.489	-2.481	-2.472	-2.465	-2.459	-2.451	-2.444	-2.436	-2.429	-2.422	-2.414	-2.408	-2.400	-2.394	-2.385	-2.378	-2.371	-2.364	-2.356	-2.350	-2.341	-2.335	-2.328	-2.320	-2.312	-2.306	-2.299	-2.291	-2.284	-2.278	-2.270	-2.262	-2.256	-2.250	-2.242	-2.235	-2.228	-2.220	-2.214	-2.206	-2.199	-2.191	-2.185	-2.176	-2.170	-2.161	-2.155	-2.146	-2.139	-2.131	-2.122	-2.115	-2.106	-2.098	-2.089	-2.081	-2.071	-2.062	-2.054	-2.045	-2.035	-2.025	-2.016	-2.006	-1.998	-1.988	-1.978	-1.969	-1.959	-1.949	-1.940	-1.931	-1.922	-1.912	-1.905	-1.896	-1.889	-1.882	-1.876	-1.869	-1.864	-1.858	-1.852	-1.849	-1.845	-1.842	-1.840	-1.839	-1.838	-1.838	-1.839	-1.841	-1.844	-1.849	-1.854	-1.859	-1.865	-1.874	-1.882	-1.891	-1.902	-1.914	-1.926	-1.940	-1.952	-1.969	-1.984	-2.001	-2.019	-2.035	-2.055	-2.074	-2.094	-2.114	-2.135	-2.156	-2.178	-2.200	-2.221	-2.245	-2.266	-2.289	-2.311	-2.334	-2.356	-2.379	-2.401	-2.422	-2.445	-2.466	-2.486	-2.508	-2.528	-2.548	-2.566	-2.585	-2.604	-2.622	-2.640	-2.658	-2.674	-2.689	-2.705	-2.719	-2.732	-2.748	-2.761	-2.774	-2.786	-2.799	-2.810	-2.821	-2.832	-2.844	-2.854	-2.865	-2.876	-2.886	-2.896	-2.906	-2.916	-2.926	-2.936	-2.948	-2.958	-2.969	-2.979	-2.990	-3.002	-3.012	-3.025	-3.036	-3.049	-3.062	-3.074	-3.088	-3.101	-3.115	-3.130	-3.144	-3.159	-3.174	-3.189	-3.205	-3.221	-3.236	-3.252	-3.269	-3.285	-3.301	-3.319	-3.335	-3.351	-3.368	-3.384	-3.401	-3.418	-3.432	-3.449	-3.464	-3.480	-3.495	-3.510	-3.524	-3.539	-3.552	-3.566	-3.579	-3.592	-3.605	-3.616	-3.629	-3.640	-3.650	-3.661	-3.671	-3.680	-3.690	-3.699	-3.708	-3.716	-3.724	-3.732	-3.739	-3.748	-3.755	-3.761	-3.768	-3.776	-3.782	-3.789	-3.796	-3.801	-3.809	-3.816	-3.822	-3.830	-3.836	-3.845	-3.852	-3.860	-3.868	-3.876	-3.885	-3.892	-3.901	-3.910	-3.920	-3.930	-3.939	-3.949	-3.960	-3.969	-3.980	-3.990	-4.003	-4.012	-4.024	-4.035	-4.046	-4.058	-4.068	-4.079	-4.090	-4.101	-4.112	-4.124	-4.134	-4.146	-4.156	-4.166	-4.178	-4.186	-4.196	-4.206	-4.214	-4.222	-4.231	-4.240	-4.248	-4.254	-4.261	-4.269	-4.274	-4.280	-4.285	-4.290	-4.295	-4.299	-4.304	-4.308	-4.310	-4.312	-4.315	-4.316	-4.318	-4.319	-4.320	-4.321	-4.320	-4.320	-4.320	-4.319	-4.318	-4.316	-4.315	-4.312	-4.310	-4.308	-4.304	-4.301	-4.298	-4.294	-4.289	-4.286	-4.280	-4.276	-4.270	-4.265	-4.260	-4.254	-4.248	-4.241	-4.234	-4.226	-4.219	-4.211	-4.202	-4.194	-4.185	-4.175	-4.166	-4.156	-4.146	-4.135	-4.124	-4.114	-4.101	-4.090	-4.077	-4.064	-4.051	-4.039	-4.025	-4.010	-3.998	-3.982	-3.968	-3.952	-3.938	-3.921	-3.906	-3.890	-3.874	-3.858	-3.840	-3.824	-3.808	-3.791	-3.775	-3.759	-3.742	-3.726	-3.710	-3.692	-3.676	-3.661	-3.645	-3.629	-3.614	-3.600	-3.585	-3.570	-3.555	-3.541	-3.528	-3.515	-3.501	-3.489	-3.476	-3.464	-3.452	-3.441	-3.430	-3.420	-3.410	-3.401	-3.391	-3.382	-3.374	-3.366	-3.359	-3.351	-3.342	-3.336	-3.330	-3.324	-3.318	-3.312	-3.308	-3.302	-3.298	-3.292	-3.289	-3.285	-3.281	-3.279	-3.274	-3.271	-3.269	-3.266	-3.264	-3.261	-3.260	-3.258	-3.256	-3.254	-3.252	-3.252	-3.250	-3.250	-3.249	-3.249	-3.248	-3.249	-3.249	-3.248	-3.249	-3.249	-3.248	-3.249	-3.250	-3.251	-3.251	-3.252	-3.254	-3.256	-3.256	-3.258	-3.259	-3.260	-3.262	-3.264	-3.265	-3.266	-3.269	-3.269	-3.271	-3.272	-3.272	-3.274	-3.274	-3.275	-3.275	-3.275	-3.275	-3.274	-3.272	-3.271	-3.270	-3.268	-3.265	-3.262	-3.259	-3.256	-3.251	-3.246	-3.240	-3.234	-3.228	-3.221	-3.212	-3.204	-3.195	-3.185	-3.175	-3.165	-3.152	-3.140	-3.128	-3.115	-3.100	-3.085	-3.070	-3.055	-3.039	-3.021	-3.004	-2.986	-2.968	-2.949	-2.930	-2.911	-2.892	-2.872	-2.852	-2.832	-2.812	-2.791	-2.771	-2.751	-2.730	-2.711	-2.689	-2.669	-2.650	-2.630	-2.610	-2.590	-2.571	-2.552	-2.534	-2.516	-2.499	-2.481	-2.466	-2.450	-2.434	-2.419	-2.405	-2.391	-2.378	-2.365	-2.354	-2.342	-2.331	-2.321	-2.311	-2.302	-2.292	-2.284	-2.278	-2.270	-2.264	-2.256	-2.250	-2.245	-2.240	-2.235	-2.231	-2.226	-2.222	-2.219	-2.215	-2.211	-2.209	-2.205	-2.202	-2.199	-2.198	-2.194	-2.190	-2.186	-2.184	-2.180	-2.176	-2.172	-2.169	-2.164	-2.159	-2.154	-2.148	-2.142	-2.135	-2.130	-2.122	-2.114	-2.108	-2.099	-2.089	-2.081	-2.070	-2.060	-2.050	-2.039	-2.027	-2.015	-2.004	-1.991	-1.979	-1.965	-1.951	-1.938	-1.922	-1.909	-1.895	-1.879	-1.865	-1.850	-1.834	-1.820	-1.805	-1.789	-1.775	-1.760	-1.745	-1.732	-1.716	-1.702	-1.690	-1.676	-1.662	-1.650	-1.639	-1.626	-1.615	-1.604	-1.592	-1.581	-1.572	-1.564	-1.554	-1.545	-1.538	-1.530	-1.522	-1.515	-1.508	-1.501	-1.494	-1.489	-1.482	-1.476	-1.471	-1.466	-1.461	-1.456	-1.450	-1.446	-1.441	-1.435	-1.431	-1.425	-1.420	-1.414	-1.408	-1.401	-1.395	-1.389	-1.381	-1.374	-1.366	-1.359	-1.349	-1.340	-1.331	-1.321	-1.312	-1.301	-1.291	-1.281	-1.270	-1.259	-1.246	-1.234	-1.222	-1.209	-1.198	-1.184	-1.171	-1.159	-1.145	-1.132	-1.120	-1.108	-1.094	-1.082	-1.070	-1.058	-1.045	-1.034	-1.022	-1.012	-1.001	-0.991	-0.982	-0.972	-0.964	-0.956	-0.949	-0.941	-0.934	-0.928	-0.922	-0.916	-0.912	-0.908	-0.904	-0.900	-0.898	-0.894	-0.892	-0.890	-0.889	-0.888	-0.888	-0.886	-0.886	-0.886	-0.886	-0.888	-0.888	-0.888	-0.889	-0.889	-0.890	-0.890	-0.891	-0.891	-0.892	-0.892	-0.894	-0.894	-0.895	-0.896	-0.896	-0.896	-0.895	-0.896	-0.895	-0.895	-0.894	-0.895	-0.894	-0.894	-0.892	-0.892	-0.891	-0.891	-0.891	-0.890	-0.890	-0.889	-0.889	-0.889	-0.889	-0.889	-0.890	-0.890	-0.891	-0.892	-0.894	-0.895	-0.896	-0.899	-0.901	-0.904	-0.906	-0.910	-0.912	-0.916	-0.920	-0.924	-0.928	-0.931	-0.936	-0.940	-0.945	-0.949	-0.954	-0.959	-0.964	-0.968	-0.972	-0.976	-0.980	-0.985	-0.989	-0.992	-0.995	-0.999	-1.002	-1.004	-1.008	-1.009	-1.010	-1.011	-1.012	-1.011	-1.012	-1.011	-1.010	-1.009	-1.006	-1.005	-1.001	-0.999	-0.995	-0.990	-0.986	-0.981	-0.975	-0.970	-0.964	-0.959	-0.951	-0.945	-0.939	-0.931	-0.924	-0.918	-0.911	-0.902	-0.895	-0.889	-0.882	-0.874	-0.868	-0.860	-0.855	-0.848	-0.842	-0.836	-0.830	-0.826	-0.821	-0.819	-0.814	-0.811	-0.808	-0.806	-0.805	-0.804	-0.804	-0.804	-0.804	-0.805	-0.808	-0.810	-0.812	-0.816	-0.821	-0.825	-0.831	-0.836	-0.844	-0.850	-0.858	-0.866	-0.874	-0.882	-0.891	-0.901	-0.911	-0.921	-0.931	-0.942	-0.954	-0.965	-0.976	-0.988	-0.999	-1.011	-1.022	-1.035	-1.048	-1.060	-1.071	-1.084	-1.095	-1.108	-1.120	-1.132	-1.144	-1.156	-1.169	-1.180	-1.191	-1.204	-1.216	-1.228	-1.239	-1.250	-1.261	-1.274	-1.285	-1.296	-1.309	-1.321	-1.332	-1.345	-1.356	-1.369	-1.382	-1.394	-1.408	-1.420	-1.432	-1.446	-1.459	-1.472	-1.486	-1.500	-1.515	-1.529	-1.542	-1.558	-1.572	-1.588	-1.602	-1.618	-1.632	-1.648	-1.664	-1.679	-1.695	-1.710	-1.725	-1.741	-1.756	-1.771	-1.786	-1.801	-1.816	-1.829	-1.844	-1.858	-1.870	-1.882	-1.895	-1.908	-1.919	-1.929	-1.939	-1.949	-1.956	-1.965	-1.972	-1.980	-1.985	-1.990	-1.995	-1.998	-2.000	-2.001	-2.004	-2.004	-2.004	-2.001	-1.999	-1.996	-1.991	-1.986	-1.981	-1.975	-1.968	-1.959	-1.951	-1.940	-1.930	-1.920	-1.909	-1.896	-1.882	-1.869	-1.856	-1.842	-1.828	-1.812	-1.796	-1.781	-1.765	-1.748	-1.731	-1.715	-1.698	-1.680	-1.662	-1.645	-1.628	-1.610	-1.594	-1.576	-1.558	-1.541	-1.522	-1.505	-1.488	-1.470	-1.454	-1.436	-1.420	-1.401	-1.385	-1.369	-1.352	-1.336	-1.319	-1.302	-1.286	-1.270	-1.254	-1.238	-1.221	-1.205	-1.189	-1.172	-1.156	-1.139	-1.124	-1.106	-1.090	-1.075	-1.058	-1.041	-1.024	-1.008	-0.990	-0.972	-0.955	-0.939	-0.921	-0.902	-0.885	-0.868	-0.849	-0.831	-0.812	-0.794	-0.775	-0.756	-0.738	-0.719	-0.700	-0.681	-0.661	-0.641	-0.622	-0.602	-0.582	-0.564	-0.545	-0.525	-0.506	-0.485	-0.466	-0.448	-0.428	-0.408	-0.389	-0.369	-0.350	-0.330	-0.311	-0.291	-0.274	-0.254	-0.234	-0.215	-0.198	-0.178	-0.160	-0.141	-0.122	-0.104	-0.085	-0.068	-0.050	-0.030	-0.012	0.005	0.022	0.041	0.060	0.079	0.096	0.114	0.131	0.151	0.169	0.186	0.205	0.222	0.241	0.260	0.278	0.296	0.314	0.332	0.352	0.370	0.390	0.409	0.428	0.446	0.465	0.485	0.504	0.521	0.540	0.560	0.578	0.595	0.614	0.631	0.649	0.665	0.682	0.699	0.715	0.730	0.745	0.759	0.774	0.788	0.800	0.812	0.824	0.834	0.842	0.852	0.860	0.866	0.872	0.878	0.881	0.884	0.886	0.886	0.885	0.884	0.881	0.878	0.872	0.866	0.859	0.851	0.841	0.830	0.819	0.806	0.792	0.776	0.761	0.745	0.726	0.708	0.689	0.669	0.648	0.626	0.605	0.581	0.560	0.536	0.511	0.489	0.464	0.440	0.416	0.391	0.368	0.344	0.319	0.296	0.271	0.249	0.228	0.205	0.182	0.161	0.141	0.121	0.102	0.084	0.066	0.050	0.035	0.020	0.006	-0.009	-0.021	-0.032	-0.042	-0.054	-0.062	-0.070	-0.078	-0.085	-0.090	-0.095	-0.100	-0.104	-0.106	-0.110	-0.111	-0.114	-0.115	-0.115	-0.116	-0.116	-0.116	-0.116	-0.116	-0.115	-0.115	-0.114	-0.115	-0.114	-0.115	-0.115	-0.116	-0.118	-0.119	-0.121	-0.122	-0.125	-0.129	-0.134	-0.138	-0.142	-0.149	-0.155	-0.162	-0.170	-0.179	-0.188	-0.199	-0.209	-0.220	-0.232	-0.245	-0.259	-0.272	-0.286	-0.301	-0.318	-0.335	-0.351	-0.368	-0.386	-0.405	-0.422	-0.441	-0.461	-0.480	-0.500	-0.519	-0.539	-0.560	-0.580	-0.600	-0.619	-0.640	-0.660	-0.680	-0.699	-0.719	-0.739	-0.758	-0.775	-0.794	-0.811	-0.828	-0.846	-0.862	-0.878	-0.894	-0.908	-0.921	-0.935	-0.949	-0.960	-0.974	-0.984	-0.995	-1.004	-1.012	-1.021	-1.029	-1.036	-1.042	-1.048	-1.052	-1.056	-1.060	-1.062	-1.065	-1.066	-1.068	-1.068	-1.068	-1.068	-1.066	-1.064	-1.062	-1.060	-1.058	-1.054	-1.050	-1.046	-1.042	-1.039	-1.034	-1.029	-1.024	-1.019	-1.014	-1.009	-1.004	-1.000	-0.995	-0.990	-0.985	-0.981	-0.978	-0.972	-0.970	-0.966	-0.964	-0.960	-0.959	-0.956	-0.955	-0.954	-0.954	-0.952	-0.954	-0.955	-0.956	-0.958	-0.961	-0.964	-0.969	-0.972	-0.978	-0.982	-0.989	-0.995	-1.004	-1.011	-1.019	-1.030	-1.039	-1.050	-1.060	-1.072	-1.084	-1.098	-1.110	-1.124	-1.138	-1.152	-1.168	-1.184	-1.200	-1.216	-1.232	-1.250	-1.268	-1.286	-1.305	-1.322	-1.342	-1.362	-1.380	-1.401	-1.420	-1.440	-1.460	-1.481	-1.500	-1.521	-1.542	-1.561	-1.581	-1.601	-1.622	-1.642	-1.662	-1.681	-1.701	-1.720	-1.739	-1.758	-1.776	-1.794	-1.812	-1.830	-1.848	-1.862	-1.880	-1.895	-1.910	-1.925	-1.940	-1.954	-1.968	-1.980	-1.992	-2.004	-2.016	-2.026	-2.038	-2.047	-2.056	-2.065	-2.074	-2.081	-2.090	-2.096	-2.102	-2.109	-2.115	-2.120	-2.125	-2.130	-2.134	-2.138	-2.141	-2.145	-2.148	-2.151	-2.154	-2.158	-2.160	-2.162	-2.165	-2.168	-2.170	-2.174	-2.176	-2.180	-2.182	-2.186	-2.190	-2.195	-2.199	-2.204	-2.210	-2.216	-2.222	-2.229	-2.235	-2.244	-2.252	-2.261	-2.271	-2.282	-2.294	-2.305	-2.319	-2.331	-2.346	-2.361	-2.376	-2.392	-2.411	-2.429	-2.448	-2.468	-2.489	-2.510	-2.532	-2.555	-2.579	-2.602	-2.628	-2.654	-2.680	-2.708	-2.735	-2.762	-2.792	-2.821	-2.850	-2.881	-2.912	-2.944	-2.975	-3.006	-3.039	-3.070	-3.102	-3.135	-3.169	-3.201	-3.234	-3.266	-3.299	-3.331	-3.365	-3.396	-3.429	-3.461	-3.492	-3.524	-3.555	-3.586	-3.618	-3.648	-3.678	-3.705	-3.735	-3.764	-3.790	-3.818	-3.844	-3.871	-3.896	-3.921	-3.945	-3.969	-3.991	-4.014	-4.037	-4.059	-4.079	-4.099	-4.119	-4.138	-4.156	-4.175	-4.192	-4.210	-4.226	-4.242	-4.259	-4.275	-4.289	-4.304	-4.318	-4.332	-4.346	-4.359	-4.371	-4.385	-4.398	-4.409	-4.420	-4.432	-4.444	-4.455	-4.465	-4.476	-4.485	-4.496	-4.505	-4.515	-4.524	-4.531	-4.540	-4.548	-4.555	-4.562	-4.569	-4.575	-4.581	-4.586	-4.590	-4.595	-4.599	-4.601	-4.604	-4.606	-4.606	-4.608	-4.608	-4.606	-4.604	-4.602	-4.599	-4.594	-4.590	-4.585	-4.579	-4.570	-4.562	-4.554	-4.544	-4.534	-4.522	-4.510	-4.498	-4.484	-4.470	-4.454	-4.438	-4.420	-4.404	-4.385	-4.366	-4.346	-4.326	-4.306	-4.286	-4.264	-4.242	-4.220	-4.196	-4.172	-4.150	-4.126	-4.102	-4.077	-4.052	-4.028	-4.005	-3.979	-3.954	-3.929	-3.905	-3.880	-3.856	-3.831	-3.806	-3.782	-3.759	-3.735	-3.711	-3.688	-3.664	-3.641	-3.619	-3.596	-3.574	-3.552	-3.531	-3.510	-3.490	-3.469	-3.450	-3.429	-3.410	-3.391	-3.372	-3.354	-3.335	-3.316	-3.299	-3.281	-3.265	-3.248	-3.230	-3.214	-3.198	-3.182	-3.165	-3.151	-3.136	-3.120	-3.106	-3.090	-3.076	-3.061	-3.049	-3.034	-3.021	-3.006	-2.992	-2.980	-2.966	-2.952	-2.940	-2.926	-2.914	-2.901	-2.889	-2.876	-2.864	-2.851	-2.839	-2.826	-2.815	-2.802	-2.791	-2.779	-2.768	-2.755	-2.744	-2.734	-2.722	-2.711	-2.701	-2.691	-2.681	-2.671	-2.662	-2.654	-2.645	-2.638	-2.630	-2.622	-2.616	-2.610	-2.605	-2.601	-2.596	-2.595	-2.591	-2.590	-2.590	-2.591	-2.594	-2.595	-2.600	-2.605	-2.611	-2.619	-2.628	-2.639	-2.649	-2.662	-2.678	-2.694	-2.711	-2.731	-2.752	-2.775	-2.800	-2.826	-2.855	-2.885	-2.916	-2.950	-2.985	-3.022	-3.061	-3.102	-3.145	-3.191	-3.238	-3.284	-3.335	-3.386	-3.439	-3.494	-3.550	-3.608	-3.666	-3.728	-3.789	-3.851	-3.916	-3.981	-4.048	-4.116	-4.182	-4.251	-4.321	-4.391	-4.462	-4.532	-4.604	-4.675	-4.748	-4.819	-4.891	-4.962	-5.034	-5.105	-5.175	-5.246	-5.316	-5.386	-5.456	-5.525	-5.592	-5.660	-5.726	-5.792	-5.859	-5.922	-5.985	-6.049	-6.111	-6.172	-6.232	-6.292	-6.351	-6.410	-6.469	-6.525	-6.581	-6.638	-6.692	-6.749	-6.804	-6.859	-6.912	-6.966	-7.020	-7.076	-7.129	-7.182	-7.238	-7.292	-7.348	-7.402	-7.459	-7.515	-7.572	-7.630	-7.690	-7.749	-7.808	-7.870	-7.931	-7.995	-8.059	-8.124	-8.190	-8.256	-8.325	-8.394	-8.465	-8.536	-8.610	-8.682	-8.758	-8.832	-8.910	-8.988	-9.066	-9.145	-9.225	-9.305	-9.388	-9.470	-9.552	-9.635	-9.718	-9.801	-9.885	-9.969	-10.052	-10.136	-10.220	-10.305	-10.386	-10.469	-10.551	-10.634	-10.712	-10.792	-10.872	-10.950	-11.028	-11.104	-11.178	-11.251	-11.322	-11.395	-11.464	-11.530	-11.596	-11.661	-11.722	-11.784	-11.844	-11.900	-11.955	-12.009	-12.061	-12.110	-12.159	-12.205	-12.249	-12.290	-12.330	-12.369	-12.406	-12.441	-12.474	-12.505	-12.534	-12.561	-12.588	-12.611	-12.635	-12.655	-12.675	-12.692	-12.709	-12.724	-12.738	-12.750	-12.760	-12.770	-12.778	-12.786	-12.792	-12.796	-12.800	-12.802	-12.805	-12.804	-12.804	-12.801	-12.799	-12.796	-12.790	-12.785	-12.779	-12.770	-12.761	-12.752	-12.741	-12.730	-12.716	-12.702	-12.688	-12.671	-12.654	-12.636	-12.618	-12.598	-12.576	-12.554	-12.529	-12.505	-12.476	-12.450	-12.420	-12.389	-12.358	-12.324	-12.290	-12.252	-12.215	-12.175	-12.134	-12.091	-12.048	-12.002	-11.954	-11.905	-11.855	-11.802	-11.749	-11.692	-11.635	-11.578	-11.515	-11.454	-11.389	-11.324	-11.255	-11.186	-11.116	-11.044	-10.970	-10.895	-10.816	-10.738	-10.659	-10.578	-10.494	-10.409	-10.322	-10.235	-10.145	-10.056	-9.964	-9.872	-9.778	-9.682	-9.586	-9.489	-9.390	-9.290	-9.190	-9.088	-8.984	-8.880	-8.776	-8.671	-8.565	-8.458	-8.350	-8.241	-8.132	-8.021	-7.911	-7.799	-7.688	-7.575	-7.461	-7.349	-7.235	-7.119	-7.005	-6.889	-6.772	-6.656	-6.540	-6.424	-6.306	-6.189	-6.071	-5.954	-5.835	-5.718	-5.600	-5.481	-5.362	-5.244	-5.125	-5.006	-4.886	-4.768	-4.649	-4.530	-4.411	-4.294	-4.175	-4.056	-3.938	-3.820	-3.702	-3.584	-3.466	-3.350	-3.232	-3.116	-2.999	-2.882	-2.768	-2.652	-2.538	-2.422	-2.308	-2.194	-2.080	-1.968	-1.855	-1.741	-1.630	-1.519	-1.408	-1.298	-1.189	-1.079	-0.970	-0.862	-0.756	-0.649	-0.542	-0.438	-0.332	-0.229	-0.125	-0.022	0.080	0.181	0.281	0.381	0.480	0.579	0.676	0.772	0.869	0.964	1.059	1.152	1.245	1.336	1.429	1.518	1.609	1.698	1.785	1.872	1.959	2.046	2.131	2.215	2.300	2.384	2.466	2.548	2.629	2.710	2.790	2.870	2.950	3.029	3.106	3.185	3.262	3.339	3.415	3.491	3.568	3.642	3.718	3.791	3.866	3.939	4.012	4.085	4.158	4.229	4.301	4.371	4.441	4.511	4.581	4.650	4.718	4.785	4.852	4.919	4.984	5.048	5.111	5.175	5.236	5.298	5.358	5.418	5.475	5.531	5.589	5.642	5.696	5.748	5.799	5.848	5.896	5.941	5.986	6.030	6.071	6.112	6.150	6.188	6.222	6.256	6.289	6.318	6.346	6.374	6.399	6.421	6.442	6.464	6.481	6.498	6.512	6.526	6.538	6.546	6.556	6.562	6.568	6.572	6.574	6.574	6.575	6.571	6.570	6.564	6.559	6.552	6.544	6.535	6.525	6.515	6.504	6.491	6.476	6.461	6.446	6.431	6.414	6.396	6.379	6.360	6.341	6.321	6.302	6.281	6.260	6.240	6.219	6.196	6.174	6.152	6.130	6.109	6.085	6.062	6.040	6.018	5.995	5.971	5.949	5.925	5.902	5.879	5.855	5.832	5.809	5.786	5.764	5.739	5.715	5.692	5.669	5.645	5.622	5.598	5.574	5.550	5.526	5.500	5.475	5.451	5.426	5.400	5.375	5.348	5.322	5.295	5.268	5.240	5.211	5.182	5.152	5.122	5.092	5.061	5.030	4.998	4.965	4.931	4.898	4.862	4.828	4.792	4.755	4.718	4.679	4.640	4.601	4.561	4.521	4.479	4.438	4.395	4.352	4.310	4.265	4.220	4.176	4.130	4.084	4.039	3.994	3.946	3.899	3.852	3.806	3.759	3.711	3.664	3.615	3.569	3.521	3.474	3.428	3.380	3.334	3.288	3.241	3.195	3.150	3.105	3.060	3.018	2.972	2.930	2.888	2.846	2.805	2.764	2.725	2.685	2.646	2.609	2.570	2.534	2.499	2.464	2.430	2.396	2.364	2.332	2.301	2.271	2.242	2.214	2.185	2.160	2.134	2.109	2.085	2.061	2.039	2.018	1.996	1.978	1.958	1.939	1.922	1.906	1.890	1.875	1.861	1.848	1.835	1.824	1.812	1.801	1.792	1.782	1.775	1.768	1.759	1.754	1.748	1.741	1.736	1.731	1.726	1.724	1.719	1.716	1.712	1.710	1.708	1.705	1.702	1.700	1.698	1.695	1.694	1.691	1.689	1.688	1.686	1.684	1.681	1.679	1.676	1.674	1.670	1.668	1.664	1.660	1.658	1.654	1.650	1.645	1.640	1.638	1.632	1.628	1.622	1.618	1.612	1.608	1.602	1.596	1.591	1.586	1.580	1.576	1.570	1.564	1.560	1.555	1.550	1.545	1.540	1.536	1.531	1.528	1.524	1.520	1.518	1.514	1.511	1.509	1.508	1.505	1.504	1.502	1.501	1.500	1.501	1.500	1.500	1.501	1.502	1.504	1.505	1.506	1.509	1.512	1.515	1.519	1.521	1.526	1.530	1.534	1.539	1.544	1.550	1.556	1.561	1.569	1.575	1.582	1.591	1.598	1.608	1.616	1.625	1.635	1.645	1.655	1.668	1.679	1.691	1.704	1.718	1.730	1.745	1.761	1.776	1.792	1.810	1.828	1.846	1.865	1.884	1.905	1.926	1.948	1.969	1.992	2.016	2.040	2.065	2.091	2.116	2.144	2.171	2.199	2.226	2.255	2.282	2.312	2.342	2.372	2.402	2.431	2.462	2.494	2.525	2.556	2.586	2.618	2.648	2.679	2.710	2.740	2.770	2.800	2.830	2.858	2.888	2.915	2.944	2.971	2.998	3.024	3.049	3.074	3.099	3.121	3.145	3.168	3.189	3.210	3.230	3.249	3.268	3.285	3.302	3.318	3.334	3.349	3.361	3.375	3.388	3.399	3.410	3.420	3.429	3.439	3.446	3.454	3.460	3.466	3.471	3.478	3.481	3.485	3.489	3.492	3.494	3.496	3.498	3.498	3.499	3.499	3.499	3.498	3.498	3.496	3.495	3.492	3.491	3.488	3.485	3.482	3.480	3.475	3.471	3.466	3.462	3.458	3.452	3.448	3.441	3.435	3.429	3.424	3.416	3.408	3.401	3.392	3.385	3.378	3.368	3.359	3.349	3.339	3.329	3.318	3.308	3.295	3.284	3.271	3.258	3.245	3.231	3.218	3.202	3.188	3.171	3.155	3.139	3.121	3.102	3.085	3.065	3.046	3.026	3.006	2.985	2.964	2.941	2.918	2.894	2.871	2.846	2.821	2.795	2.769	2.741	2.715	2.686	2.658	2.628	2.598	2.566	2.535	2.502	2.470	2.436	2.402	2.366	2.331	2.295	2.259	2.220	2.181	2.142	2.104	2.061	2.020	1.979	1.935	1.892	1.848	1.802	1.758	1.711	1.664	1.616	1.568	1.518	1.468	1.418	1.366	1.315	1.262	1.210	1.158	1.102	1.048	0.994	0.938	0.882	0.826	0.770	0.712	0.655	0.599	0.540	0.482	0.424	0.366	0.308	0.250	0.191	0.134	0.075	0.016	-0.040	-0.098	-0.155	-0.212	-0.269	-0.324	-0.380	-0.435	-0.491	-0.544	-0.599	-0.651	-0.702	-0.755	-0.806	-0.858	-0.908	-0.956	-1.005	-1.052	-1.099	-1.145	-1.190	-1.235	-1.279	-1.324	-1.366	-1.408	-1.449	-1.489	-1.528	-1.569	-1.606	-1.644	-1.681	-1.719	-1.755	-1.791	-1.828	-1.862	-1.896	-1.932	-1.966	-2.001	-2.035	-2.069	-2.102	-2.138	-2.171	-2.204	-2.238	-2.272	-2.306	-2.341	-2.375	-2.410	-2.445	-2.481	-2.516	-2.552	-2.589	-2.625	-2.662	-2.701	-2.739	-2.776	-2.815	-2.854	-2.894	-2.934	-2.974	-3.014	-3.055	-3.096	-3.138	-3.180	-3.222	-3.265	-3.306	-3.350	-3.392	-3.435	-3.479	-3.521	-3.565	-3.609	-3.652	-3.695	-3.739	-3.780	-3.824	-3.866	-3.909	-3.950	-3.992	-4.035	-4.075	-4.116	-4.155	-4.195	-4.235	-4.275	-4.312	-4.350	-4.388	-4.425	-4.461	-4.498	-4.532	-4.568	-4.602	-4.638	-4.670	-4.704	-4.736	-4.769	-4.800	-4.832	-4.864	-4.894	-4.925	-4.955	-4.985	-5.015	-5.042	-5.072	-5.101	-5.130	-5.159	-5.186	-5.215	-5.242	-5.270	-5.299	-5.326	-5.354	-5.381	-5.410	-5.438	-5.465	-5.492	-5.520	-5.549	-5.576	-5.604	-5.632	-5.659	-5.688	-5.715	-5.742	-5.770	-5.798	-5.825	-5.852	-5.880	-5.906	-5.934	-5.961	-5.988	-6.015	-6.041	-6.068	-6.092	-6.118	-6.142	-6.168	-6.191	-6.216	-6.240	-6.264	-6.286	-6.309	-6.330	-6.351	-6.372	-6.392	-6.414	-6.431	-6.451	-6.469	-6.486	-6.504	-6.520	-6.536	-6.551	-6.565	-6.580	-6.592	-6.605	-6.618	-6.629	-6.640	-6.650	-6.659	-6.669	-6.678	-6.685	-6.692	-6.699	-6.705	-6.710	-6.715	-6.719	-6.724	-6.726	-6.729	-6.731	-6.732	-6.734	-6.734	-6.734	-6.732	-6.732	-6.731	-6.730	-6.728	-6.725	-6.722	-6.719	-6.715	-6.711	-6.708	-6.702	-6.699	-6.692	-6.688	-6.682	-6.678	-6.672	-6.666	-6.660	-6.654	-6.649	-6.642	-6.636	-6.631	-6.624	-6.619	-6.614	-6.608	-6.601	-6.596	-6.591	-6.586	-6.581	-6.578	-6.572	-6.568	-6.564	-6.559	-6.556	-6.552	-6.549	-6.546	-6.542	-6.540	-6.538	-6.534	-6.531	-6.529	-6.526	-6.524	-6.520	-6.518	-6.515	-6.512	-6.508	-6.505	-6.500	-6.498	-6.492	-6.488	-6.484	-6.478	-6.471	-6.465	-6.458	-6.449	-6.442	-6.432	-6.424	-6.412	-6.401	-6.390	-6.378	-6.364	-6.350	-6.336	-6.320	-6.304	-6.288	-6.270	-6.250	-6.231	-6.211	-6.190	-6.170	-6.146	-6.124	-6.101	-6.076	-6.051	-6.026	-6.001	-5.975	-5.948	-5.921	-5.894	-5.865	-5.838	-5.809	-5.780	-5.752	-5.724	-5.694	-5.665	-5.635	-5.605	-5.576	-5.548	-5.518	-5.489	-5.459	-5.430	-5.400	-5.372	-5.342	-5.312	-5.285	-5.255	-5.228	-5.199	-5.170	-5.142	-5.114	-5.085	-5.058	-5.030	-5.001	-4.974	-4.945	-4.918	-4.889	-4.861	-4.834	-4.806	-4.778	-4.750	-4.721	-4.694	-4.665	-4.636	-4.609	-4.581	-4.551	-4.524	-4.495	-4.468	-4.438	-4.410	-4.382	-4.354	-4.325	-4.298	-4.269	-4.241	-4.212	-4.185	-4.158	-4.130	-4.102	-4.076	-4.049	-4.024	-3.998	-3.971	-3.948	-3.922	-3.898	-3.874	-3.850	-3.826	-3.804	-3.781	-3.760	-3.739	-3.718	-3.696	-3.676	-3.658	-3.638	-3.619	-3.600	-3.582	-3.565	-3.548	-3.531	-3.514	-3.498	-3.482	-3.466	-3.450	-3.434	-3.419	-3.404	-3.389	-3.374	-3.359	-3.342	-3.326	-3.311	-3.296	-3.279	-3.264	-3.246	-3.230	-3.214	-3.196	-3.179	-3.160	-3.142	-3.124	-3.105	-3.085	-3.066	-3.048	-3.026	-3.006	-2.985	-2.964	-2.942	-2.920	-2.899	-2.876	-2.854	-2.831	-2.809	-2.786	-2.762	-2.740	-2.718	-2.695	-2.672	-2.649	-2.628	-2.605	-2.582	-2.562	-2.541	-2.520	-2.499	-2.479	-2.460	-2.440	-2.421	-2.404	-2.385	-2.368	-2.351	-2.335	-2.320	-2.305	-2.291	-2.278	-2.265	-2.252	-2.241	-2.230	-2.220	-2.210	-2.200	-2.191	-2.184	-2.175	-2.168	-2.161	-2.155	-2.149	-2.144	-2.139	-2.135	-2.130	-2.126	-2.124	-2.120	-2.118	-2.115	-2.112	-2.110	-2.109	-2.106	-2.106	-2.104	-2.102	-2.100	-2.100	-2.098	-2.096	-2.095	-2.094	-2.091	-2.091	-2.089	-2.086	-2.085	-2.082	-2.081	-2.078	-2.075	-2.071	-2.069	-2.065	-2.061	-2.058	-2.054	-2.047	-2.044	-2.038	-2.033	-2.026	-2.020	-2.014	-2.006	-1.999	-1.990	-1.982	-1.972	-1.964	-1.955	-1.945	-1.935	-1.924	-1.914	-1.901	-1.890	-1.879	-1.866	-1.855	-1.842	-1.830	-1.816	-1.802	-1.791	-1.778	-1.764	-1.751	-1.738	-1.724	-1.711	-1.699	-1.686	-1.674	-1.661	-1.651	-1.640	-1.630	-1.620	-1.611	-1.601	-1.595	-1.586	-1.580	-1.574	-1.569	-1.565	-1.561	-1.560	-1.559	-1.559	-1.559	-1.561	-1.565	-1.569	-1.574	-1.580	-1.588	-1.596	-1.606	-1.616	-1.630	-1.641	-1.656	-1.671	-1.686	-1.704	-1.722	-1.740	-1.760	-1.781	-1.802	-1.824	-1.846	-1.869	-1.892	-1.918	-1.941	-1.965	-1.991	-2.016	-2.042	-2.066	-2.092	-2.119	-2.144	-2.170	-2.195	-2.220	-2.244	-2.268	-2.292	-2.316	-2.339	-2.361	-2.384	-2.405	-2.426	-2.448	-2.466	-2.488	-2.505	-2.524	-2.541	-2.558	-2.575	-2.591	-2.606	-2.621	-2.635	-2.649	-2.662	-2.675	-2.688	-2.699	-2.711	-2.722	-2.734	-2.745	-2.755	-2.766	-2.778	-2.786	-2.798	-2.808	-2.818	-2.828	-2.838	-2.849	-2.859	-2.870	-2.881	-2.891	-2.904	-2.914	-2.926	-2.938	-2.949	-2.960	-2.974	-2.986	-2.998	-3.011	-3.024	-3.036	-3.050	-3.062	-3.076	-3.090	-3.104	-3.116	-3.129	-3.142	-3.156	-3.170	-3.182	-3.195	-3.208	-3.220	-3.231	-3.244	-3.256	-3.268	-3.278	-3.289	-3.299	-3.310	-3.319	-3.329	-3.338	-3.345	-3.354	-3.361	-3.369	-3.376	-3.382	-3.388	-3.392	-3.399	-3.404	-3.408	-3.412	-3.415	-3.419	-3.422	-3.425	-3.428	-3.430	-3.434	-3.436	-3.436	-3.439	-3.441	-3.442	-3.445	-3.449	-3.450	-3.452	-3.455	-3.458	-3.461	-3.464	-3.468	-3.471	-3.476	-3.479	-3.485	-3.489	-3.494	-3.500	-3.506	-3.512	-3.520	-3.528	-3.534	-3.544	-3.551	-3.560	-3.570	-3.579	-3.589	-3.599	-3.609	-3.619	-3.629	-3.640	-3.651	-3.662	-3.674	-3.685	-3.698	-3.708	-3.720	-3.731	-3.742	-3.752	-3.764	-3.776	-3.786	-3.796	-3.806	-3.816	-3.826	-3.835	-3.844	-3.852	-3.860	-3.869	-3.876	-3.884	-3.890	-3.896	-3.901	-3.908	-3.911	-3.915	-3.919	-3.921	-3.924	-3.926	-3.928	-3.929	-3.930	-3.930	-3.929	-3.929	-3.928	-3.925	-3.924	-3.921	-3.919	-3.915	-3.911	-3.906	-3.902	-3.899	-3.892	-3.888	-3.881	-3.876	-3.870	-3.864	-3.858	-3.850	-3.844	-3.836	-3.829	-3.821	-3.814	-3.805	-3.799	-3.790	-3.782	-3.772	-3.765	-3.758	-3.748	-3.739	-3.731	-3.722	-3.712	-3.704	-3.695	-3.686	-3.676	-3.668	-3.659	-3.649	-3.639	-3.629	-3.620	-3.610	-3.600	-3.589	-3.580	-3.569	-3.559	-3.548	-3.538	-3.526	-3.516	-3.505	-3.494	-3.482	-3.471	-3.459	-3.449	-3.436	-3.425	-3.412	-3.401	-3.390	-3.379	-3.366	-3.354	-3.342	-3.330	-3.318	-3.306	-3.294	-3.281	-3.269	-3.256	-3.244	-3.232	-3.220	-3.208	-3.196	-3.184	-3.172	-3.160	-3.149	-3.138	-3.126	-3.115	-3.104	-3.092	-3.082	-3.071	-3.061	-3.051	-3.041	-3.032	-3.022	-3.014	-3.004	-2.995	-2.988	-2.979	-2.971	-2.964	-2.956	-2.949	-2.944	-2.936	-2.931	-2.926	-2.920	-2.915	-2.911	-2.908	-2.904	-2.901	-2.899	-2.896	-2.894	-2.892	-2.891	-2.891	-2.890	-2.890	-2.890	-2.891	-2.892	-2.892	-2.895	-2.896	-2.900	-2.901	-2.904	-2.906	-2.910	-2.912	-2.916	-2.920	-2.924	-2.928	-2.930	-2.934	-2.938	-2.941	-2.944	-2.946	-2.950	-2.952	-2.955	-2.958	-2.959	-2.960	-2.961	-2.960	-2.960	-2.959	-2.958	-2.955	-2.952	-2.949	-2.945	-2.940	-2.934	-2.928	-2.920	-2.911	-2.901	-2.891	-2.881	-2.869	-2.858	-2.844	-2.829	-2.814	-2.798	-2.781	-2.764	-2.746	-2.728	-2.708	-2.686	-2.666	-2.644	-2.622	-2.599	-2.576	-2.554	-2.530	-2.505	-2.481	-2.458	-2.434	-2.409	-2.385	-2.360	-2.336	-2.312	-2.289	-2.265	-2.242	-2.219	-2.198	-2.175	-2.154	-2.134	-2.114	-2.095	-2.076	-2.058	-2.041	-2.024	-2.010	-1.994	-1.980	-1.969	-1.955	-1.944	-1.935	-1.925	-1.918	-1.909	-1.902	-1.896	-1.890	-1.886	-1.882	-1.879	-1.876	-1.874	-1.871	-1.871	-1.870	-1.871	-1.871	-1.871	-1.872	-1.874	-1.875	-1.876	-1.879	-1.880	-1.881	-1.884	-1.885	-1.886	-1.888	-1.889	-1.889	-1.890	-1.890	-1.889	-1.889	-1.888	-1.886	-1.884	-1.881	-1.878	-1.875	-1.871	-1.866	-1.862	-1.856	-1.850	-1.842	-1.836	-1.829	-1.820	-1.811	-1.802	-1.792	-1.782	-1.772	-1.761	-1.750	-1.739	-1.726	-1.715	-1.702	-1.690	-1.678	-1.665	-1.652	-1.640	-1.628	-1.614	-1.601	-1.589	-1.576	-1.564	-1.551	-1.540	-1.529	-1.518	-1.508	-1.496	-1.485	-1.476	-1.466	-1.458	-1.449	-1.440	-1.432	-1.426	-1.419	-1.412	-1.406	-1.401	-1.395	-1.390	-1.386	-1.381	-1.378	-1.374	-1.370	-1.368	-1.364	-1.360	-1.358	-1.355	-1.351	-1.349	-1.345	-1.342	-1.339	-1.335	-1.332	-1.328	-1.322	-1.319	-1.314	-1.308	-1.302	-1.296	-1.290	-1.282	-1.275	-1.266	-1.258	-1.249	-1.240	-1.230	-1.218	-1.208	-1.196	-1.184	-1.171	-1.158	-1.144	-1.130	-1.115	-1.101	-1.085	-1.070	-1.054	-1.039	-1.024	-1.006	-0.990	-0.974	-0.958	-0.941	-0.925	-0.909	-0.894	-0.878	-0.862	-0.846	-0.831	-0.818	-0.802	-0.789	-0.775	-0.762	-0.749	-0.739	-0.726	-0.715	-0.705	-0.695	-0.685	-0.676	-0.668	-0.659	-0.650	-0.644	-0.638	-0.630	-0.624	-0.619	-0.612	-0.608	-0.602	-0.598	-0.594	-0.589	-0.585	-0.581	-0.578	-0.572	-0.570	-0.566	-0.561	-0.559	-0.555	-0.550	-0.546	-0.541	-0.538	-0.534	-0.529	-0.524	-0.519	-0.514	-0.509	-0.502	-0.498	-0.491	-0.486	-0.479	-0.472	-0.466	-0.460	-0.454	-0.448	-0.442	-0.435	-0.429	-0.422	-0.416	-0.410	-0.405	-0.399	-0.394	-0.388	-0.384	-0.379	-0.375	-0.371	-0.368	-0.365	-0.362	-0.360	-0.359	-0.358	-0.356	-0.356	-0.356	-0.358	-0.358	-0.359	-0.360	-0.362	-0.366	-0.368	-0.371	-0.375	-0.379	-0.382	-0.388	-0.392	-0.396	-0.401	-0.408	-0.411	-0.416	-0.422	-0.426	-0.432	-0.438	-0.441	-0.446	-0.450	-0.455	-0.459	-0.461	-0.466	-0.469	-0.471	-0.474	-0.475	-0.476	-0.476	-0.478	-0.479	-0.478	-0.476	-0.475	-0.475	-0.472	-0.470	-0.468	-0.464	-0.461	-0.458	-0.452	-0.449	-0.444	-0.440	-0.435	-0.429	-0.425	-0.420	-0.414	-0.409	-0.404	-0.398	-0.392	-0.388	-0.382	-0.379	-0.374	-0.370	-0.366	-0.361	-0.359	-0.356	-0.355	-0.352	-0.351	-0.351	-0.350	-0.351	-0.351	-0.352	-0.355	-0.358	-0.361	-0.364	-0.369	-0.374	-0.378	-0.384	-0.391	-0.398	-0.405	-0.412	-0.421	-0.430	-0.439	-0.449	-0.459	-0.469	-0.479	-0.490	-0.502	-0.512	-0.524	-0.536	-0.548	-0.560	-0.574	-0.585	-0.598	-0.610	-0.624	-0.635	-0.648	-0.661	-0.672	-0.686	-0.699	-0.712	-0.725	-0.736	-0.750	-0.762	-0.776	-0.789	-0.801	-0.815	-0.829	-0.841	-0.855	-0.869	-0.881	-0.896	-0.910	-0.924	-0.938	-0.952	-0.968	-0.982	-0.999	-1.014	-1.029	-1.045	-1.061	-1.078	-1.094	-1.111	-1.129	-1.145	-1.161	-1.180	-1.199	-1.216	-1.234	-1.252	-1.271	-1.289	-1.309	-1.326	-1.345	-1.362	-1.381	-1.399	-1.416	-1.434	-1.451	-1.469	-1.484	-1.500	-1.515	-1.530	-1.545	-1.559	-1.571	-1.584	-1.595	-1.606	-1.616	-1.626	-1.634	-1.641	-1.648	-1.654	-1.659	-1.662	-1.666	-1.668	-1.669	-1.669	-1.668	-1.666	-1.662	-1.660	-1.654	-1.650	-1.642	-1.636	-1.628	-1.619	-1.609	-1.598	-1.588	-1.575	-1.564	-1.550	-1.538	-1.524	-1.509	-1.495	-1.480	-1.466	-1.450	-1.434	-1.419	-1.402	-1.388	-1.371	-1.356	-1.340	-1.324	-1.309	-1.294	-1.279	-1.264	-1.249	-1.234	-1.219	-1.205	-1.191	-1.179	-1.165	-1.152	-1.140	-1.126	-1.115	-1.104	-1.092	-1.081	-1.070	-1.060	-1.050	-1.039	-1.030	-1.020	-1.010	-1.000	-0.991	-0.982	-0.972	-0.964	-0.955	-0.946	-0.938	-0.928	-0.919	-0.910	-0.900	-0.891	-0.882	-0.874	-0.864	-0.854	-0.845	-0.835	-0.825	-0.815	-0.805	-0.794	-0.782	-0.772	-0.760	-0.750	-0.738	-0.726	-0.714	-0.701	-0.689	-0.676	-0.664	-0.650	-0.636	-0.622	-0.609	-0.595	-0.580	-0.566	-0.551	-0.536	-0.522	-0.506	-0.492	-0.476	-0.461	-0.445	-0.430	-0.414	-0.396	-0.380	-0.362	-0.346	-0.329	-0.312	-0.295	-0.278	-0.260	-0.242	-0.225	-0.205	-0.188	-0.169	-0.151	-0.132	-0.114	-0.094	-0.075	-0.055	-0.035	-0.015	0.005	0.025	0.045	0.068	0.088	0.109	0.130	0.151	0.174	0.195	0.218	0.239	0.261	0.284	0.308	0.330	0.352	0.376	0.399	0.421	0.445	0.469	0.491	0.515	0.538	0.560	0.584	0.605	0.629	0.650	0.671	0.691	0.714	0.734	0.752	0.772	0.792	0.810	0.829	0.845	0.862	0.878	0.892	0.905	0.920	0.931	0.942	0.952	0.961	0.970	0.978	0.984	0.988	0.991	0.994	0.995	0.995	0.994	0.991	0.988	0.982	0.978	0.970	0.962	0.952	0.942	0.930	0.919	0.904	0.889	0.872	0.856	0.839	0.819	0.801	0.780	0.759	0.738	0.715	0.692	0.669	0.645	0.621	0.596	0.572	0.548	0.522	0.496	0.471	0.446	0.421	0.396	0.372	0.348	0.324	0.300	0.278	0.255	0.232	0.211	0.191	0.170	0.152	0.134	0.115	0.099	0.082	0.068	0.054	0.040	
