# Supplementary material for: Motion onset VEPs can see through the blur
Source: Sci Rep. 2024 Sep 12;14:21296. doi: 10.1038/s41598-024-72483-z (PMC11393312; doi:10.1038/s41598-024-72483-z)
Supplement: Supplementary file 3 — Supplementary Information 3. [file 41598_2024_72483_MOESM3_ESM.zip › VEP_raw_data/source_data/SourceBlurVEP-S007_VEP_2023-04-04_09-52-23.txt]

0.000	0.000	99999.999	6250.000	50.000	-2193.000	-2061.000	6248.000	7.000	100.000	5.000	2.000	1.000	1.000	0.000	0.000	0.000	0.000	0.000	0.000	0.000	0.000	0.000	0.000	0.000	0.000	0.000	2.505	2.472	2.439	2.404	2.370	2.336	2.301	2.268	2.234	2.199	2.165	2.131	2.099	2.065	2.031	1.998	1.965	1.932	1.901	1.869	1.836	1.806	1.775	1.744	1.715	1.686	1.656	1.628	1.600	1.572	1.545	1.519	1.494	1.468	1.444	1.419	1.395	1.371	1.349	1.326	1.305	1.282	1.261	1.241	1.221	1.201	1.181	1.162	1.145	1.125	1.108	1.090	1.071	1.054	1.038	1.019	1.002	0.985	0.968	0.950	0.934	0.916	0.900	0.882	0.866	0.849	0.830	0.812	0.795	0.778	0.760	0.741	0.724	0.706	0.688	0.669	0.649	0.630	0.611	0.592	0.572	0.554	0.535	0.516	0.496	0.478	0.459	0.440	0.421	0.402	0.385	0.368	0.350	0.334	0.316	0.300	0.285	0.270	0.256	0.242	0.229	0.218	0.205	0.195	0.185	0.176	0.169	0.162	0.156	0.151	0.148	0.144	0.142	0.142	0.142	0.142	0.145	0.148	0.151	0.158	0.162	0.170	0.179	0.188	0.198	0.206	0.219	0.231	0.244	0.256	0.270	0.285	0.300	0.316	0.331	0.348	0.362	0.380	0.396	0.412	0.430	0.446	0.462	0.480	0.496	0.512	0.528	0.544	0.559	0.572	0.586	0.600	0.614	0.625	0.638	0.649	0.660	0.669	0.679	0.688	0.695	0.701	0.708	0.714	0.719	0.721	0.725	0.728	0.730	0.730	0.731	0.730	0.729	0.728	0.725	0.721	0.719	0.715	0.710	0.705	0.699	0.694	0.688	0.681	0.674	0.668	0.659	0.652	0.645	0.636	0.629	0.620	0.612	0.605	0.596	0.589	0.580	0.572	0.565	0.559	0.551	0.544	0.538	0.531	0.526	0.520	0.515	0.511	0.507	0.502	0.500	0.498	0.495	0.494	0.494	0.494	0.495	0.495	0.496	0.500	0.501	0.506	0.510	0.515	0.520	0.526	0.532	0.541	0.548	0.558	0.565	0.575	0.585	0.595	0.606	0.618	0.630	0.641	0.655	0.669	0.681	0.696	0.709	0.724	0.739	0.752	0.768	0.781	0.798	0.811	0.826	0.841	0.856	0.870	0.885	0.899	0.912	0.926	0.939	0.952	0.965	0.978	0.990	1.001	1.012	1.022	1.032	1.042	1.052	1.061	1.070	1.078	1.085	1.091	1.099	1.104	1.109	1.114	1.119	1.122	1.126	1.128	1.131	1.132	1.135	1.135	1.136	1.135	1.135	1.134	1.134	1.132	1.131	1.129	1.128	1.124	1.121	1.118	1.114	1.111	1.106	1.101	1.098	1.091	1.088	1.081	1.076	1.070	1.065	1.058	1.051	1.044	1.036	1.029	1.021	1.012	1.004	0.996	0.986	0.976	0.966	0.956	0.945	0.934	0.922	0.910	0.898	0.884	0.870	0.855	0.841	0.826	0.810	0.794	0.778	0.760	0.742	0.724	0.705	0.688	0.668	0.648	0.628	0.606	0.584	0.561	0.540	0.518	0.495	0.471	0.448	0.424	0.400	0.375	0.351	0.326	0.301	0.278	0.252	0.228	0.202	0.178	0.154	0.128	0.104	0.080	0.056	0.032	0.009	-0.015	-0.036	-0.059	-0.080	-0.102	-0.122	-0.142	-0.162	-0.181	-0.201	-0.219	-0.236	-0.252	-0.269	-0.285	-0.301	-0.316	-0.329	-0.344	-0.356	-0.369	-0.380	-0.391	-0.402	-0.414	-0.422	-0.431	-0.440	-0.449	-0.458	-0.464	-0.470	-0.476	-0.482	-0.488	-0.494	-0.499	-0.502	-0.506	-0.510	-0.514	-0.518	-0.519	-0.522	-0.524	-0.526	-0.529	-0.530	-0.531	-0.534	-0.535	-0.536	-0.538	-0.538	-0.538	-0.538	-0.539	-0.539	-0.539	-0.539	-0.539	-0.538	-0.538	-0.538	-0.536	-0.536	-0.535	-0.535	-0.534	-0.534	-0.534	-0.532	-0.532	-0.531	-0.531	-0.531	-0.530	-0.531	-0.531	-0.531	-0.531	-0.531	-0.532	-0.534	-0.535	-0.536	-0.538	-0.539	-0.541	-0.544	-0.546	-0.549	-0.552	-0.555	-0.559	-0.562	-0.566	-0.570	-0.576	-0.580	-0.585	-0.591	-0.596	-0.602	-0.609	-0.614	-0.621	-0.628	-0.635	-0.641	-0.648	-0.654	-0.661	-0.668	-0.675	-0.681	-0.688	-0.692	-0.700	-0.706	-0.712	-0.718	-0.722	-0.728	-0.731	-0.736	-0.740	-0.744	-0.746	-0.749	-0.751	-0.752	-0.754	-0.755	-0.755	-0.754	-0.754	-0.752	-0.750	-0.746	-0.744	-0.740	-0.736	-0.731	-0.726	-0.721	-0.715	-0.709	-0.702	-0.696	-0.689	-0.681	-0.672	-0.665	-0.658	-0.650	-0.641	-0.632	-0.624	-0.616	-0.608	-0.600	-0.591	-0.584	-0.575	-0.568	-0.560	-0.552	-0.546	-0.539	-0.532	-0.526	-0.520	-0.515	-0.509	-0.504	-0.500	-0.495	-0.490	-0.488	-0.484	-0.481	-0.479	-0.475	-0.474	-0.471	-0.470	-0.469	-0.469	-0.468	-0.466	-0.466	-0.466	-0.465	-0.465	-0.465	-0.465	-0.465	-0.466	-0.465	-0.466	-0.466	-0.466	-0.466	-0.466	-0.468	-0.468	-0.468	-0.468	-0.468	-0.466	-0.466	-0.466	-0.465	-0.464	-0.464	-0.464	-0.461	-0.460	-0.460	-0.459	-0.458	-0.455	-0.454	-0.451	-0.449	-0.448	-0.446	-0.442	-0.441	-0.440	-0.438	-0.435	-0.432	-0.431	-0.429	-0.426	-0.424	-0.421	-0.420	-0.418	-0.415	-0.414	-0.410	-0.408	-0.405	-0.404	-0.401	-0.399	-0.396	-0.392	-0.390	-0.388	-0.384	-0.381	-0.378	-0.374	-0.370	-0.366	-0.361	-0.356	-0.352	-0.348	-0.341	-0.336	-0.330	-0.324	-0.316	-0.310	-0.301	-0.292	-0.284	-0.275	-0.265	-0.255	-0.244	-0.232	-0.220	-0.208	-0.195	-0.181	-0.168	-0.154	-0.138	-0.121	-0.105	-0.088	-0.071	-0.054	-0.035	-0.016	0.002	0.022	0.042	0.062	0.084	0.105	0.126	0.148	0.170	0.191	0.214	0.235	0.258	0.280	0.301	0.324	0.345	0.368	0.389	0.410	0.430	0.451	0.471	0.492	0.511	0.530	0.549	0.566	0.584	0.601	0.616	0.634	0.649	0.662	0.678	0.691	0.702	0.715	0.728	0.738	0.749	0.760	0.769	0.778	0.785	0.792	0.800	0.806	0.814	0.819	0.824	0.829	0.834	0.838	0.841	0.845	0.849	0.851	0.855	0.858	0.861	0.862	0.866	0.868	0.870	0.871	0.874	0.876	0.879	0.881	0.882	0.886	0.888	0.890	0.892	0.895	0.898	0.901	0.904	0.909	0.911	0.915	0.919	0.924	0.928	0.931	0.936	0.940	0.946	0.951	0.956	0.961	0.966	0.971	0.976	0.982	0.989	0.995	1.000	1.006	1.011	1.018	1.025	1.030	1.035	1.041	1.048	1.052	1.060	1.065	1.071	1.076	1.082	1.088	1.092	1.099	1.102	1.108	1.112	1.116	1.120	1.124	1.128	1.131	1.134	1.136	1.140	1.141	1.141	1.144	1.144	1.145	1.144	1.144	1.144	1.141	1.140	1.138	1.135	1.131	1.129	1.125	1.121	1.116	1.110	1.105	1.099	1.092	1.086	1.079	1.072	1.064	1.056	1.048	1.040	1.030	1.022	1.014	1.004	0.994	0.986	0.976	0.968	0.958	0.949	0.940	0.931	0.921	0.914	0.905	0.898	0.889	0.881	0.874	0.866	0.860	0.854	0.848	0.842	0.836	0.831	0.828	0.822	0.820	0.816	0.812	0.810	0.808	0.808	0.805	0.804	0.804	0.802	0.804	0.804	0.804	0.804	0.806	0.808	0.809	0.810	0.812	0.814	0.816	0.818	0.820	0.822	0.826	0.829	0.831	0.834	0.836	0.839	0.842	0.845	0.848	0.850	0.852	0.855	0.858	0.860	0.862	0.865	0.868	0.870	0.871	0.874	0.875	0.876	0.879	0.880	0.881	0.884	0.884	0.886	0.886	0.888	0.889	0.889	0.889	0.891	0.891	0.891	0.891	0.891	0.891	0.891	0.891	0.890	0.889	0.888	0.886	0.885	0.884	0.881	0.879	0.878	0.874	0.871	0.868	0.864	0.860	0.856	0.851	0.848	0.842	0.836	0.832	0.826	0.820	0.815	0.808	0.801	0.794	0.788	0.780	0.772	0.764	0.758	0.749	0.740	0.732	0.725	0.716	0.708	0.699	0.691	0.682	0.675	0.666	0.658	0.650	0.641	0.634	0.628	0.620	0.612	0.605	0.599	0.591	0.586	0.580	0.575	0.569	0.565	0.560	0.556	0.552	0.549	0.545	0.542	0.539	0.538	0.535	0.534	0.534	0.531	0.531	0.532	0.532	0.532	0.534	0.535	0.536	0.538	0.540	0.541	0.542	0.546	0.548	0.551	0.552	0.556	0.559	0.561	0.564	0.568	0.570	0.571	0.574	0.578	0.580	0.580	0.582	0.585	0.586	0.588	0.588	0.589	0.590	0.591	0.590	0.591	0.590	0.590	0.589	0.589	0.586	0.585	0.582	0.580	0.579	0.575	0.572	0.569	0.565	0.561	0.558	0.552	0.549	0.544	0.539	0.535	0.529	0.524	0.519	0.512	0.507	0.501	0.495	0.490	0.484	0.478	0.471	0.465	0.458	0.452	0.445	0.439	0.431	0.425	0.418	0.411	0.404	0.398	0.390	0.384	0.376	0.369	0.361	0.354	0.348	0.340	0.332	0.326	0.319	0.311	0.304	0.296	0.289	0.281	0.274	0.266	0.260	0.252	0.245	0.238	0.230	0.222	0.216	0.208	0.200	0.194	0.186	0.179	0.172	0.165	0.158	0.150	0.144	0.136	0.130	0.122	0.116	0.111	0.104	0.099	0.091	0.086	0.080	0.075	0.069	0.064	0.059	0.054	0.049	0.044	0.040	0.035	0.032	0.028	0.024	0.021	0.016	0.014	0.011	0.008	0.005	0.002	-0.001	-0.002	-0.005	-0.006	-0.009	-0.011	-0.014	-0.016	-0.018	-0.021	-0.022	-0.026	-0.029	-0.031	-0.034	-0.038	-0.041	-0.045	-0.048	-0.054	-0.058	-0.062	-0.068	-0.074	-0.080	-0.086	-0.092	-0.099	-0.108	-0.115	-0.124	-0.134	-0.142	-0.154	-0.164	-0.176	-0.188	-0.201	-0.214	-0.226	-0.240	-0.255	-0.270	-0.285	-0.301	-0.316	-0.334	-0.350	-0.368	-0.385	-0.402	-0.420	-0.439	-0.456	-0.475	-0.494	-0.512	-0.531	-0.550	-0.568	-0.586	-0.605	-0.622	-0.640	-0.658	-0.675	-0.692	-0.709	-0.726	-0.741	-0.758	-0.772	-0.786	-0.801	-0.815	-0.828	-0.840	-0.852	-0.862	-0.874	-0.884	-0.894	-0.902	-0.911	-0.918	-0.926	-0.931	-0.938	-0.942	-0.948	-0.952	-0.956	-0.959	-0.961	-0.964	-0.965	-0.966	-0.968	-0.968	-0.969	-0.969	-0.968	-0.968	-0.966	-0.965	-0.964	-0.961	-0.960	-0.959	-0.956	-0.954	-0.950	-0.949	-0.946	-0.942	-0.941	-0.938	-0.935	-0.932	-0.929	-0.928	-0.925	-0.922	-0.920	-0.916	-0.914	-0.914	-0.911	-0.909	-0.906	-0.905	-0.902	-0.902	-0.901	-0.900	-0.898	-0.896	-0.898	-0.896	-0.896	-0.895	-0.896	-0.898	-0.898	-0.899	-0.900	-0.901	-0.902	-0.905	-0.908	-0.911	-0.914	-0.918	-0.920	-0.926	-0.930	-0.934	-0.940	-0.946	-0.952	-0.959	-0.966	-0.972	-0.981	-0.990	-0.999	-1.006	-1.016	-1.026	-1.038	-1.046	-1.058	-1.069	-1.080	-1.091	-1.102	-1.115	-1.128	-1.140	-1.151	-1.165	-1.176	-1.190	-1.202	-1.215	-1.228	-1.241	-1.252	-1.266	-1.279	-1.290	-1.302	-1.315	-1.328	-1.339	-1.350	-1.361	-1.372	-1.384	-1.394	-1.405	-1.415	-1.425	-1.435	-1.444	-1.454	-1.462	-1.471	-1.479	-1.486	-1.495	-1.502	-1.510	-1.516	-1.524	-1.530	-1.535	-1.541	-1.548	-1.552	-1.558	-1.562	-1.568	-1.571	-1.575	-1.580	-1.582	-1.586	-1.589	-1.592	-1.594	-1.596	-1.599	-1.600	-1.601	-1.601	-1.602	-1.602	-1.601	-1.601	-1.600	-1.599	-1.598	-1.595	-1.590	-1.588	-1.582	-1.578	-1.572	-1.566	-1.560	-1.554	-1.546	-1.538	-1.529	-1.520	-1.510	-1.498	-1.488	-1.476	-1.462	-1.450	-1.436	-1.421	-1.406	-1.391	-1.375	-1.359	-1.342	-1.325	-1.308	-1.290	-1.270	-1.252	-1.232	-1.214	-1.195	-1.175	-1.155	-1.136	-1.116	-1.096	-1.079	-1.059	-1.041	-1.021	-1.004	-0.986	-0.969	-0.952	-0.938	-0.922	-0.908	-0.895	-0.881	-0.870	-0.859	-0.848	-0.839	-0.830	-0.822	-0.818	-0.812	-0.808	-0.805	-0.802	-0.801	-0.801	-0.802	-0.805	-0.809	-0.814	-0.819	-0.825	-0.832	-0.841	-0.851	-0.860	-0.871	-0.882	-0.894	-0.906	-0.920	-0.934	-0.948	-0.962	-0.978	-0.992	-1.008	-1.024	-1.039	-1.055	-1.070	-1.085	-1.099	-1.112	-1.128	-1.141	-1.154	-1.166	-1.179	-1.190	-1.200	-1.210	-1.219	-1.228	-1.234	-1.241	-1.248	-1.251	-1.254	-1.256	-1.259	-1.259	-1.258	-1.256	-1.255	-1.250	-1.246	-1.241	-1.234	-1.226	-1.219	-1.210	-1.200	-1.190	-1.178	-1.166	-1.154	-1.140	-1.126	-1.112	-1.099	-1.084	-1.068	-1.052	-1.038	-1.021	-1.005	-0.989	-0.972	-0.956	-0.941	-0.925	-0.908	-0.892	-0.878	-0.864	-0.848	-0.834	-0.819	-0.806	-0.792	-0.780	-0.769	-0.758	-0.746	-0.735	-0.726	-0.715	-0.706	-0.699	-0.691	-0.682	-0.676	-0.670	-0.664	-0.658	-0.652	-0.649	-0.645	-0.641	-0.638	-0.635	-0.632	-0.631	-0.629	-0.628	-0.628	-0.626	-0.625	-0.626	-0.626	-0.626	-0.628	-0.629	-0.630	-0.631	-0.632	-0.635	-0.636	-0.639	-0.641	-0.644	-0.646	-0.649	-0.651	-0.654	-0.658	-0.660	-0.664	-0.666	-0.670	-0.674	-0.678	-0.681	-0.685	-0.690	-0.694	-0.699	-0.702	-0.706	-0.710	-0.715	-0.720	-0.725	-0.729	-0.735	-0.739	-0.745	-0.750	-0.756	-0.761	-0.766	-0.772	-0.779	-0.784	-0.791	-0.798	-0.805	-0.811	-0.819	-0.825	-0.832	-0.840	-0.849	-0.856	-0.865	-0.874	-0.884	-0.892	-0.901	-0.912	-0.922	-0.932	-0.944	-0.955	-0.966	-0.979	-0.991	-1.004	-1.016	-1.029	-1.044	-1.056	-1.071	-1.084	-1.099	-1.114	-1.129	-1.144	-1.159	-1.175	-1.190	-1.206	-1.222	-1.239	-1.255	-1.271	-1.288	-1.304	-1.319	-1.336	-1.351	-1.366	-1.382	-1.398	-1.411	-1.426	-1.441	-1.455	-1.469	-1.481	-1.494	-1.506	-1.518	-1.528	-1.539	-1.549	-1.558	-1.566	-1.572	-1.580	-1.586	-1.591	-1.595	-1.599	-1.601	-1.604	-1.605	-1.605	-1.602	-1.601	-1.598	-1.594	-1.589	-1.584	-1.578	-1.570	-1.562	-1.552	-1.542	-1.531	-1.520	-1.509	-1.495	-1.481	-1.466	-1.450	-1.434	-1.418	-1.400	-1.381	-1.362	-1.344	-1.324	-1.302	-1.282	-1.261	-1.240	-1.216	-1.195	-1.172	-1.149	-1.126	-1.104	-1.080	-1.056	-1.034	-1.010	-0.989	-0.965	-0.942	-0.920	-0.898	-0.876	-0.855	-0.834	-0.812	-0.794	-0.774	-0.754	-0.736	-0.719	-0.702	-0.686	-0.670	-0.655	-0.641	-0.628	-0.615	-0.604	-0.592	-0.582	-0.574	-0.565	-0.559	-0.552	-0.548	-0.544	-0.540	-0.538	-0.536	-0.536	-0.536	-0.539	-0.540	-0.544	-0.548	-0.551	-0.556	-0.564	-0.569	-0.578	-0.585	-0.594	-0.602	-0.611	-0.621	-0.631	-0.642	-0.652	-0.664	-0.674	-0.685	-0.696	-0.709	-0.720	-0.731	-0.742	-0.752	-0.764	-0.775	-0.785	-0.796	-0.806	-0.816	-0.825	-0.834	-0.842	-0.851	-0.859	-0.866	-0.874	-0.880	-0.886	-0.891	-0.898	-0.901	-0.906	-0.910	-0.914	-0.918	-0.921	-0.924	-0.925	-0.926	-0.929	-0.930	-0.930	-0.932	-0.932	-0.934	-0.934	-0.932	-0.934	-0.932	-0.932	-0.931	-0.932	-0.931	-0.931	-0.931	-0.930	-0.931	-0.930	-0.931	-0.931	-0.930	-0.931	-0.932	-0.932	-0.934	-0.935	-0.938	-0.939	-0.940	-0.942	-0.944	-0.948	-0.949	-0.952	-0.955	-0.959	-0.962	-0.966	-0.971	-0.975	-0.980	-0.984	-0.990	-0.995	-1.001	-1.006	-1.012	-1.018	-1.024	-1.031	-1.036	-1.044	-1.051	-1.058	-1.065	-1.071	-1.079	-1.086	-1.094	-1.100	-1.108	-1.115	-1.122	-1.130	-1.138	-1.144	-1.151	-1.158	-1.164	-1.171	-1.178	-1.184	-1.190	-1.196	-1.201	-1.206	-1.212	-1.216	-1.220	-1.225	-1.229	-1.232	-1.235	-1.238	-1.240	-1.241	-1.244	-1.244	-1.245	-1.245	-1.244	-1.244	-1.242	-1.240	-1.238	-1.236	-1.232	-1.229	-1.225	-1.220	-1.215	-1.210	-1.202	-1.196	-1.189	-1.181	-1.174	-1.166	-1.158	-1.149	-1.138	-1.129	-1.119	-1.106	-1.096	-1.084	-1.074	-1.061	-1.048	-1.036	-1.024	-1.010	-0.996	-0.984	-0.970	-0.956	-0.942	-0.929	-0.914	-0.899	-0.885	-0.871	-0.855	-0.841	-0.828	-0.811	-0.798	-0.782	-0.769	-0.754	-0.740	-0.725	-0.711	-0.696	-0.682	-0.668	-0.655	-0.640	-0.626	-0.612	-0.600	-0.585	-0.571	-0.559	-0.544	-0.531	-0.518	-0.502	-0.490	-0.476	-0.462	-0.449	-0.435	-0.421	-0.408	-0.394	-0.380	-0.366	-0.352	-0.338	-0.325	-0.310	-0.296	-0.282	-0.266	-0.252	-0.238	-0.224	-0.209	-0.192	-0.179	-0.162	-0.149	-0.134	-0.118	-0.102	-0.086	-0.071	-0.058	-0.041	-0.026	-0.012	0.004	0.018	0.032	0.048	0.061	0.075	0.089	0.101	0.115	0.128	0.140	0.151	0.164	0.174	0.184	0.194	0.202	0.211	0.220	0.229	0.235	0.242	0.248	0.252	0.258	0.262	0.265	0.268	0.271	0.272	0.272	0.274	0.274	0.274	0.272	0.270	0.269	0.268	0.265	0.262	0.259	0.255	0.251	0.249	0.245	0.241	0.236	0.232	0.229	0.224	0.219	0.215	0.211	0.206	0.202	0.198	0.195	0.191	0.188	0.184	0.179	0.176	0.172	0.170	0.168	0.164	0.161	0.159	0.156	0.154	0.151	0.149	0.146	0.144	0.141	0.139	0.136	0.132	0.130	0.128	0.124	0.120	0.116	0.112	0.108	0.102	0.099	0.094	0.089	0.082	0.076	0.071	0.065	0.059	0.052	0.045	0.039	0.031	0.025	0.018	0.010	0.002	-0.005	-0.012	-0.019	-0.026	-0.032	-0.039	-0.045	-0.050	-0.055	-0.060	-0.065	-0.069	-0.072	-0.075	-0.076	-0.078	-0.079	-0.079	-0.078	-0.076	-0.074	-0.070	-0.066	-0.060	-0.055	-0.049	-0.041	-0.032	-0.024	-0.014	-0.002	0.009	0.021	0.034	0.048	0.061	0.076	0.092	0.108	0.124	0.140	0.158	0.175	0.192	0.211	0.229	0.248	0.265	0.284	0.302	0.320	0.338	0.356	0.372	0.390	0.408	0.424	0.440	0.455	0.471	0.485	0.499	0.512	0.525	0.538	0.549	0.561	0.571	0.581	0.590	0.599	0.608	0.615	0.620	0.628	0.632	0.636	0.641	0.645	0.648	0.650	0.651	0.652	0.654	0.652	0.652	0.651	0.649	0.648	0.645	0.641	0.639	0.634	0.630	0.625	0.621	0.615	0.609	0.602	0.598	0.590	0.582	0.575	0.569	0.561	0.552	0.544	0.536	0.528	0.518	0.510	0.501	0.491	0.482	0.472	0.462	0.452	0.442	0.434	0.424	0.414	0.404	0.394	0.382	0.374	0.362	0.354	0.344	0.334	0.325	0.316	0.308	0.299	0.289	0.281	0.272	0.265	0.258	0.251	0.244	0.236	0.230	0.225	0.220	0.215	0.211	0.206	0.204	0.201	0.199	0.198	0.195	0.196	0.195	0.195	0.196	0.198	0.200	0.202	0.205	0.209	0.212	0.218	0.222	0.229	0.235	0.242	0.249	0.256	0.265	0.272	0.281	0.292	0.301	0.311	0.321	0.332	0.345	0.356	0.368	0.380	0.391	0.405	0.418	0.430	0.442	0.456	0.470	0.484	0.496	0.510	0.524	0.538	0.550	0.564	0.576	0.590	0.604	0.615	0.629	0.641	0.654	0.665	0.678	0.689	0.700	0.711	0.721	0.732	0.742	0.750	0.760	0.768	0.776	0.784	0.790	0.796	0.802	0.808	0.811	0.816	0.820	0.822	0.825	0.828	0.828	0.828	0.828	0.826	0.825	0.822	0.820	0.816	0.812	0.809	0.804	0.796	0.790	0.784	0.776	0.769	0.760	0.751	0.742	0.734	0.724	0.714	0.704	0.692	0.681	0.671	0.660	0.648	0.638	0.626	0.615	0.604	0.594	0.582	0.570	0.560	0.550	0.541	0.531	0.521	0.514	0.505	0.496	0.489	0.481	0.475	0.469	0.461	0.456	0.451	0.446	0.442	0.440	0.436	0.434	0.431	0.430	0.429	0.426	0.426	0.425	0.425	0.426	0.426	0.426	0.428	0.429	0.430	0.431	0.431	0.432	0.435	0.435	0.435	0.435	0.436	0.436	0.435	0.435	0.432	0.430	0.428	0.424	0.421	0.416	0.411	0.406	0.400	0.392	0.384	0.375	0.366	0.354	0.344	0.331	0.320	0.306	0.291	0.276	0.261	0.245	0.228	0.211	0.192	0.174	0.155	0.136	0.116	0.096	0.076	0.056	0.035	0.015	-0.005	-0.026	-0.045	-0.066	-0.085	-0.105	-0.124	-0.142	-0.160	-0.179	-0.195	-0.210	-0.226	-0.241	-0.255	-0.268	-0.280	-0.291	-0.301	-0.310	-0.318	-0.325	-0.331	-0.336	-0.341	-0.344	-0.345	-0.348	-0.348	-0.348	-0.345	-0.342	-0.340	-0.335	-0.331	-0.325	-0.319	-0.312	-0.305	-0.296	-0.289	-0.280	-0.271	-0.262	-0.252	-0.242	-0.232	-0.224	-0.215	-0.204	-0.195	-0.186	-0.178	-0.169	-0.159	-0.152	-0.144	-0.136	-0.130	-0.122	-0.116	-0.111	-0.106	-0.102	-0.096	-0.094	-0.089	-0.086	-0.084	-0.081	-0.079	-0.078	-0.076	-0.075	-0.072	-0.072	-0.071	-0.070	-0.069	-0.068	-0.066	-0.065	-0.064	-0.060	-0.059	-0.055	-0.051	-0.048	-0.044	-0.038	-0.031	-0.025	-0.019	-0.010	-0.001	0.008	0.019	0.029	0.041	0.055	0.069	0.084	0.098	0.115	0.131	0.149	0.169	0.189	0.208	0.228	0.250	0.272	0.295	0.319	0.342	0.366	0.390	0.415	0.440	0.465	0.491	0.516	0.542	0.569	0.594	0.620	0.644	0.669	0.694	0.719	0.742	0.766	0.789	0.811	0.834	0.856	0.876	0.898	0.916	0.936	0.954	0.971	0.989	1.005	1.020	1.036	1.050	1.064	1.076	1.089	1.100	1.110	1.120	1.130	1.139	1.145	1.154	1.160	1.165	1.171	1.176	1.180	1.184	1.186	1.189	1.191	1.194	1.195	1.196	1.196	1.196	1.196	1.196	1.195	1.194	1.194	1.191	1.190	1.188	1.185	1.182	1.180	1.178	1.175	1.171	1.169	1.165	1.161	1.158	1.154	1.149	1.145	1.140	1.135	1.129	1.125	1.119	1.115	1.109	1.102	1.096	1.090	1.084	1.078	1.071	1.064	1.056	1.049	1.041	1.034	1.026	1.019	1.009	1.001	0.991	0.982	0.974	0.964	0.954	0.944	0.934	0.922	0.910	0.899	0.888	0.875	0.861	0.850	0.835	0.821	0.806	0.792	0.776	0.760	0.742	0.726	0.708	0.690	0.671	0.650	0.631	0.610	0.588	0.564	0.541	0.518	0.491	0.466	0.439	0.411	0.382	0.352	0.321	0.290	0.258	0.224	0.190	0.154	0.118	0.079	0.041	0.001	-0.040	-0.082	-0.124	-0.168	-0.212	-0.259	-0.305	-0.352	-0.401	-0.451	-0.501	-0.552	-0.605	-0.658	-0.710	-0.765	-0.820	-0.876	-0.932	-0.989	-1.046	-1.104	-1.162	-1.220	-1.280	-1.339	-1.398	-1.458	-1.518	-1.578	-1.638	-1.698	-1.756	-1.816	-1.875	-1.934	-1.992	-2.051	-2.108	-2.165	-2.222	-2.279	-2.332	-2.388	-2.442	-2.496	-2.548	-2.600	-2.651	-2.702	-2.750	-2.800	-2.848	-2.894	-2.939	-2.984	-3.026	-3.070	-3.111	-3.151	-3.191	-3.230	-3.268	-3.304	-3.340	-3.374	-3.409	-3.441	-3.472	-3.504	-3.532	-3.562	-3.591	-3.619	-3.645	-3.671	-3.695	-3.720	-3.745	-3.769	-3.790	-3.814	-3.835	-3.856	-3.876	-3.898	-3.916	-3.935	-3.955	-3.974	-3.991	-4.010	-4.029	-4.046	-4.062	-4.080	-4.096	-4.114	-4.130	-4.146	-4.162	-4.179	-4.194	-4.210	-4.226	-4.240	-4.256	-4.270	-4.285	-4.299	-4.314	-4.326	-4.340	-4.352	-4.365	-4.378	-4.390	-4.401	-4.412	-4.421	-4.431	-4.441	-4.450	-4.459	-4.466	-4.472	-4.479	-4.484	-4.488	-4.492	-4.494	-4.496	-4.496	-4.498	-4.496	-4.494	-4.491	-4.486	-4.482	-4.476	-4.469	-4.460	-4.450	-4.439	-4.426	-4.412	-4.398	-4.382	-4.365	-4.346	-4.328	-4.306	-4.285	-4.262	-4.238	-4.212	-4.186	-4.159	-4.130	-4.100	-4.070	-4.036	-4.004	-3.970	-3.935	-3.899	-3.862	-3.824	-3.785	-3.746	-3.705	-3.662	-3.621	-3.578	-3.534	-3.489	-3.444	-3.398	-3.351	-3.304	-3.255	-3.208	-3.159	-3.109	-3.058	-3.008	-2.956	-2.904	-2.852	-2.800	-2.746	-2.692	-2.639	-2.585	-2.530	-2.474	-2.419	-2.364	-2.308	-2.250	-2.192	-2.136	-2.079	-2.021	-1.962	-1.905	-1.846	-1.788	-1.728	-1.669	-1.609	-1.549	-1.489	-1.429	-1.369	-1.309	-1.248	-1.186	-1.125	-1.064	-1.002	-0.941	-0.879	-0.818	-0.755	-0.692	-0.631	-0.569	-0.507	-0.446	-0.382	-0.321	-0.260	-0.198	-0.136	-0.074	-0.014	0.049	0.110	0.170	0.231	0.291	0.351	0.411	0.470	0.529	0.589	0.646	0.705	0.762	0.819	0.876	0.934	0.989	1.044	1.099	1.154	1.208	1.260	1.312	1.365	1.416	1.468	1.518	1.569	1.618	1.666	1.714	1.761	1.809	1.855	1.900	1.945	1.990	2.034	2.078	2.121	2.164	2.205	2.246	2.288	2.326	2.366	2.405	2.444	2.481	2.519	2.555	2.590	2.626	2.660	2.694	2.728	2.761	2.792	2.824	2.855	2.886	2.915	2.944	2.972	3.000	3.028	3.054	3.079	3.104	3.129	3.152	3.175	3.196	3.219	3.239	3.260	3.279	3.298	3.315	3.331	3.348	3.362	3.378	3.391	3.405	3.419	3.430	3.441	3.451	3.461	3.470	3.479	3.486	3.495	3.501	3.506	3.511	3.518	3.522	3.526	3.529	3.532	3.535	3.538	3.539	3.540	3.541	3.542	3.542	3.542	3.542	3.541	3.541	3.540	3.540	3.539	3.536	3.535	3.532	3.531	3.529	3.528	3.524	3.522	3.519	3.516	3.514	3.510	3.508	3.504	3.500	3.496	3.492	3.488	3.484	3.479	3.474	3.468	3.462	3.458	3.452	3.446	3.440	3.434	3.425	3.419	3.410	3.402	3.392	3.382	3.372	3.362	3.351	3.341	3.329	3.315	3.302	3.289	3.274	3.259	3.242	3.226	3.209	3.191	3.171	3.152	3.134	3.112	3.090	3.069	3.046	3.022	2.999	2.974	2.949	2.924	2.896	2.869	2.841	2.814	2.784	2.755	2.725	2.695	2.665	2.634	2.601	2.570	2.538	2.504	2.471	2.438	2.405	2.370	2.335	2.302	2.268	2.234	2.198	2.162	2.129	2.094	2.059	2.024	1.989	1.955	1.920	1.885	1.851	1.816	1.782	1.749	1.716	1.682	1.649	1.618	1.585	1.552	1.520	1.490	1.459	1.429	1.399	1.369	1.340	1.311	1.284	1.255	1.229	1.201	1.175	1.149	1.124	1.098	1.074	1.050	1.026	1.004	0.981	0.959	0.938	0.916	0.895	0.875	0.854	0.835	0.815	0.798	0.778	0.760	0.742	0.725	0.708	0.690	0.674	0.656	0.640	0.622	0.608	0.591	0.574	0.559	0.542	0.526	0.511	0.495	0.479	0.464	0.449	0.431	0.416	0.400	0.384	0.369	0.352	0.336	0.320	0.304	0.285	0.269	0.252	0.235	0.219	0.201	0.184	0.168	0.150	0.131	0.115	0.098	0.079	0.061	0.045	0.026	0.010	-0.006	-0.024	-0.041	-0.058	-0.074	-0.089	-0.105	-0.121	-0.138	-0.151	-0.165	-0.180	-0.192	-0.206	-0.218	-0.230	-0.241	-0.252	-0.262	-0.271	-0.280	-0.288	-0.295	-0.301	-0.308	-0.312	-0.318	-0.321	-0.324	-0.328	-0.328	-0.329	-0.329	-0.329	-0.328	-0.326	-0.322	-0.319	-0.315	-0.311	-0.305	-0.299	-0.292	-0.285	-0.279	-0.270	-0.261	-0.254	-0.244	-0.234	-0.224	-0.214	-0.204	-0.192	-0.181	-0.170	-0.160	-0.148	-0.136	-0.126	-0.115	-0.104	-0.094	-0.082	-0.071	-0.062	-0.052	-0.042	-0.032	-0.024	-0.014	-0.006	0.002	0.009	0.016	0.024	0.030	0.034	0.040	0.045	0.049	0.052	0.055	0.058	0.060	0.061	0.062	0.064	0.062	0.062	0.061	0.060	0.059	0.058	0.055	0.051	0.049	0.045	0.041	0.038	0.032	0.028	0.024	0.019	0.014	0.010	0.005	0.000	-0.006	-0.011	-0.016	-0.020	-0.025	-0.028	-0.032	-0.036	-0.040	-0.042	-0.045	-0.048	-0.049	-0.050	-0.051	-0.051	-0.051	-0.051	-0.050	-0.048	-0.045	-0.042	-0.039	-0.035	-0.030	-0.025	-0.019	-0.012	-0.005	0.002	0.011	0.020	0.029	0.039	0.049	0.060	0.071	0.082	0.095	0.108	0.120	0.132	0.146	0.160	0.175	0.190	0.204	0.219	0.232	0.248	0.262	0.278	0.290	0.305	0.320	0.334	0.348	0.361	0.374	0.388	0.400	0.414	0.425	0.436	0.448	0.460	0.470	0.480	0.489	0.499	0.507	0.515	0.522	0.530	0.538	0.544	0.548	0.554	0.559	0.562	0.566	0.570	0.572	0.574	0.576	0.579	0.579	0.580	0.580	0.581	0.580	0.580	0.579	0.579	0.576	0.576	0.574	0.571	0.570	0.568	0.564	0.561	0.559	0.555	0.552	0.549	0.545	0.541	0.538	0.534	0.530	0.526	0.521	0.518	0.512	0.507	0.501	0.496	0.491	0.485	0.479	0.472	0.468	0.460	0.452	0.445	0.436	0.429	0.420	0.410	0.400	0.390	0.380	0.369	0.356	0.345	0.332	0.319	0.306	0.292	0.276	0.262	0.246	0.231	0.214	0.198	0.180	0.161	0.142	0.125	0.104	0.085	0.066	0.045	0.024	0.004	-0.018	-0.039	-0.060	-0.081	-0.102	-0.125	-0.146	-0.169	-0.190	-0.210	-0.231	-0.252	-0.274	-0.295	-0.315	-0.335	-0.355	-0.375	-0.394	-0.411	-0.430	-0.448	-0.465	-0.481	-0.498	-0.511	-0.528	-0.541	-0.555	-0.568	-0.581	-0.594	-0.606	-0.618	-0.629	-0.639	-0.649	-0.659	-0.669	-0.678	-0.685	-0.692	-0.701	-0.709	-0.716	-0.724	-0.730	-0.738	-0.742	-0.750	-0.755	-0.762	-0.768	-0.774	-0.779	-0.784	-0.790	-0.796	-0.801	-0.806	-0.812	-0.818	-0.824	-0.830	-0.835	-0.841	-0.846	-0.851	-0.858	-0.864	-0.870	-0.874	-0.880	-0.886	-0.891	-0.895	-0.901	-0.906	-0.911	-0.916	-0.921	-0.925	-0.930	-0.934	-0.938	-0.941	-0.945	-0.949	-0.951	-0.955	-0.958	-0.961	-0.964	-0.966	-0.969	-0.971	-0.974	-0.975	-0.978	-0.979	-0.980	-0.981	-0.984	-0.984	-0.985	-0.988	-0.989	-0.990	-0.990	-0.992	-0.992	-0.995	-0.996	-0.998	-1.001	-1.002	-1.005	-1.006	-1.009	-1.011	-1.012	-1.016	-1.019	-1.022	-1.024	-1.028	-1.031	-1.034	-1.038	-1.041	-1.044	-1.049	-1.051	-1.055	-1.058	-1.061	-1.065	-1.068	-1.071	-1.072	-1.076	-1.078	-1.079	-1.082	-1.084	-1.084	-1.085	-1.085	-1.086	-1.086	-1.086	-1.085	-1.084	-1.082	-1.080	-1.078	-1.074	-1.071	-1.069	-1.065	-1.059	-1.055	-1.050	-1.046	-1.040	-1.035	-1.030	-1.024	-1.019	-1.012	-1.006	-1.000	-0.994	-0.988	-0.982	-0.975	-0.970	-0.964	-0.958	-0.952	-0.948	-0.942	-0.938	-0.934	-0.929	-0.925	-0.921	-0.918	-0.915	-0.912	-0.910	-0.908	-0.906	-0.906	-0.904	-0.904	-0.902	-0.904	-0.904	-0.904	-0.905	-0.906	-0.908	-0.909	-0.911	-0.912	-0.915	-0.916	-0.918	-0.921	-0.922	-0.925	-0.926	-0.929	-0.930	-0.932	-0.935	-0.935	-0.936	-0.939	-0.939	-0.940	-0.942	-0.942	-0.942	-0.942	-0.944	-0.942	-0.941	-0.941	-0.941	-0.940	-0.939	-0.936	-0.936	-0.934	-0.932	-0.930	-0.929	-0.928	-0.924	-0.922	-0.919	-0.916	-0.914	-0.911	-0.910	-0.906	-0.904	-0.901	-0.899	-0.896	-0.894	-0.891	-0.889	-0.886	-0.884	-0.881	-0.880	-0.878	-0.874	-0.872	-0.871	-0.869	-0.866	-0.864	-0.860	-0.859	-0.855	-0.852	-0.849	-0.846	-0.842	-0.839	-0.835	-0.830	-0.825	-0.820	-0.814	-0.808	-0.801	-0.794	-0.786	-0.778	-0.769	-0.759	-0.749	-0.738	-0.726	-0.714	-0.701	-0.686	-0.672	-0.658	-0.641	-0.625	-0.608	-0.590	-0.570	-0.551	-0.531	-0.511	-0.489	-0.469	-0.446	-0.422	-0.400	-0.376	-0.352	-0.329	-0.304	-0.279	-0.254	-0.229	-0.205	-0.179	-0.154	-0.129	-0.105	-0.080	-0.055	-0.031	-0.009	0.015	0.038	0.060	0.081	0.101	0.122	0.141	0.161	0.179	0.196	0.214	0.230	0.244	0.259	0.272	0.285	0.296	0.309	0.319	0.329	0.338	0.346	0.355	0.361	0.369	0.374	0.380	0.385	0.390	0.394	0.399	0.402	0.404	0.408	0.411	0.414	0.418	0.420	0.424	0.426	0.429	0.434	0.436	0.440	0.444	0.448	0.452	0.458	0.464	0.469	0.474	0.481	0.489	0.495	0.502	0.510	0.518	0.526	0.535	0.544	0.554	0.561	0.572	0.581	0.591	0.602	0.612	0.622	0.631	0.642	0.654	0.662	0.674	0.684	0.694	0.704	0.712	0.722	0.730	0.740	0.749	0.756	0.764	0.771	0.778	0.784	0.790	0.796	0.801	0.806	0.811	0.815	0.819	0.821	0.825	0.826	0.828	0.829	0.830	0.831	0.831	0.831	0.830	0.829	0.828	0.826	0.825	0.822	0.819	0.816	0.814	0.809	0.805	0.801	0.796	0.792	0.788	0.782	0.778	0.771	0.765	0.760	0.754	0.749	0.741	0.736	0.729	0.721	0.715	0.709	0.701	0.694	0.686	0.678	0.670	0.662	0.654	0.646	0.639	0.631	0.622	0.615	0.606	0.598	0.590	0.582	0.574	0.566	0.558	0.551	0.544	0.535	0.529	0.521	0.515	0.507	0.501	0.495	0.488	0.482	0.476	0.472	0.466	0.461	0.458	0.452	0.450	0.445	0.442	0.441	0.438	0.436	0.435	0.434	0.431	0.431	0.431	0.431	0.431	0.434	0.435	0.436	0.438	0.439	0.442	0.444	0.448	0.450	0.454	0.456	0.460	0.464	0.468	0.471	0.476	0.480	0.484	0.489	0.494	0.499	0.502	0.507	0.512	0.518	0.522	0.526	0.531	0.535	0.540	0.544	0.549	0.552	0.556	0.561	0.565	0.568	0.572	0.575	0.579	0.582	0.586	0.589	0.591	0.595	0.599	0.600	0.604	0.606	0.609	0.611	0.614	0.615	0.618	0.619	0.621	0.622	0.624	0.625	0.625	0.626	0.628	0.628	0.629	0.628	0.628	0.628	0.628	0.626	0.626	0.625	0.622	0.621	0.619	0.616	0.612	0.610	0.606	0.604	0.599	0.594	0.589	0.584	0.578	0.571	0.565	0.559	0.551	0.544	0.536	0.528	0.519	0.510	0.500	0.491	0.480	0.470	0.460	0.449	0.438	0.426	0.415	0.404	0.392	0.380	0.369	0.358	0.346	0.334	0.324	0.312	0.301	0.290	0.279	0.269	0.260	0.250	0.240	0.231	0.222	0.215	0.208	0.201	0.194	0.189	0.182	0.179	0.174	0.171	0.166	0.165	0.162	0.160	0.160	0.159	0.159	0.159	0.160	0.160	0.162	0.164	0.165	0.166	0.169	0.171	0.174	0.178	0.180	0.182	0.186	0.189	0.191	0.192	0.195	0.198	0.200	0.201	0.204	0.205	0.205	0.205	0.206	0.206	0.204	0.204	0.202	0.200	0.198	0.195	0.192	0.188	0.185	0.180	0.175	0.170	0.164	0.159	0.152	0.148	0.140	0.134	0.126	0.120	0.112	0.106	0.099	0.091	0.084	0.076	0.069	0.062	0.055	0.048	0.041	0.034	0.026	0.020	0.014	0.008	0.001	-0.005	-0.011	-0.016	-0.021	-0.026	-0.032	-0.038	-0.041	-0.046	-0.051	-0.055	-0.060	-0.064	-0.068	-0.071	-0.075	-0.079	-0.084	-0.088	-0.091	-0.095	-0.099	-0.102	-0.108	-0.111	-0.115	-0.120	-0.125	-0.129	-0.135	-0.139	-0.145	-0.150	-0.156	-0.162	-0.169	-0.175	-0.181	-0.188	-0.194	-0.201	-0.208	-0.215	-0.222	-0.229	-0.236	-0.244	-0.252	-0.259	-0.266	-0.275	-0.281	-0.290	-0.299	-0.305	-0.312	-0.321	-0.328	-0.335	-0.341	-0.349	-0.356	-0.362	-0.369	-0.375	-0.382	-0.389	-0.394	-0.400	-0.406	-0.411	-0.416	-0.421	-0.428	-0.431	-0.438	-0.441	-0.446	-0.451	-0.456	-0.460	-0.465	-0.470	-0.475	-0.479	-0.484	-0.489	-0.494	-0.498	-0.504	-0.509	-0.515	-0.521	-0.526	-0.534	-0.540	-0.546	-0.554	-0.562	-0.570	-0.578	-0.588	-0.596	-0.606	-0.616	-0.626	-0.638	-0.649	-0.660	-0.672	-0.684	-0.695	-0.709	-0.721	-0.735	-0.749	-0.764	-0.778	-0.791	-0.806	-0.820	-0.836	-0.851	-0.866	-0.880	-0.896	-0.911	-0.926	-0.940	-0.955	-0.970	-0.984	-0.999	-1.012	-1.025	-1.039	-1.051	-1.064	-1.075	-1.086	-1.098	-1.108	-1.118	-1.128	-1.136	-1.144	-1.151	-1.158	-1.165	-1.170	-1.175	-1.179	-1.182	-1.185	-1.188	-1.189	-1.190	-1.190	-1.190	-1.190	-1.189	-1.186	-1.185	-1.182	-1.180	-1.175	-1.172	-1.169	-1.164	-1.159	-1.155	-1.150	-1.145	-1.139	-1.135	-1.129	-1.122	-1.118	-1.111	-1.106	-1.100	-1.095	-1.089	-1.084	-1.079	-1.074	-1.069	-1.065	-1.061	-1.056	-1.052	-1.050	-1.046	-1.044	-1.042	-1.039	-1.038	-1.035	-1.034	-1.032	-1.034	-1.032	-1.032	-1.034	-1.035	-1.036	-1.038	-1.040	-1.041	-1.044	-1.046	-1.051	-1.054	-1.059	-1.061	-1.066	-1.071	-1.078	-1.082	-1.089	-1.095	-1.101	-1.108	-1.114	-1.122	-1.129	-1.138	-1.146	-1.154	-1.162	-1.171	-1.180	-1.189	-1.199	-1.208	-1.219	-1.228	-1.239	-1.248	-1.259	-1.269	-1.279	-1.290	-1.300	-1.310	-1.321	-1.331	-1.342	-1.352	-1.364	-1.374	-1.385	-1.395	-1.405	-1.415	-1.425	-1.435	-1.445	-1.454	-1.464	-1.474	-1.482	-1.491	-1.500	-1.508	-1.516	-1.524	-1.532	-1.540	-1.546	-1.554	-1.561	-1.568	-1.574	-1.580	-1.586	-1.590	-1.595	-1.600	-1.605	-1.609	-1.614	-1.618	-1.620	-1.622	-1.625	-1.628	-1.630	-1.632	-1.634	-1.636	-1.638	-1.638	-1.639	-1.639	-1.638	-1.638	-1.636	-1.638	-1.635	-1.634	-1.632	-1.629	-1.626	-1.625	-1.622	-1.618	-1.614	-1.610	-1.605	-1.600	-1.594	-1.589	-1.582	-1.576	-1.569	-1.562	-1.555	-1.548	-1.539	-1.530	-1.521	-1.511	-1.501	-1.491	-1.480	-1.470	-1.458	-1.445	-1.434	-1.421	-1.408	-1.395	-1.381	-1.368	-1.354	-1.340	-1.325	-1.309	-1.295	-1.280	-1.265	-1.250	-1.235	-1.220	-1.205	-1.190	-1.175	-1.161	-1.148	-1.132	-1.120	-1.108	-1.095	-1.082	-1.072	-1.060	-1.051	-1.041	-1.032	-1.025	-1.018	-1.011	-1.006	-1.001	-0.996	-0.994	-0.992	-0.991	-0.991	-0.991	-0.994	-0.996	-1.000	-1.005	-1.011	-1.018	-1.025	-1.034	-1.042	-1.052	-1.062	-1.074	-1.086	-1.099	-1.112	-1.126	-1.140	-1.154	-1.169	-1.184	-1.200	-1.215	-1.230	-1.246	-1.261	-1.278	-1.291	-1.308	-1.321	-1.336	-1.349	-1.362	-1.375	-1.386	-1.399	-1.410	-1.419	-1.429	-1.436	-1.444	-1.451	-1.456	-1.461	-1.465	-1.469	-1.470	-1.470	-1.471	-1.470	-1.468	-1.466	-1.461	-1.456	-1.451	-1.444	-1.436	-1.429	-1.420	-1.411	-1.400	-1.390	-1.379	-1.365	-1.354	-1.340	-1.328	-1.314	-1.299	-1.285	-1.271	-1.256	-1.241	-1.226	-1.214	-1.199	-1.184	-1.169	-1.155	-1.141	-1.128	-1.114	-1.101	-1.088	-1.076	-1.065	-1.054	-1.044	-1.034	-1.024	-1.014	-1.005	-0.998	-0.990	-0.984	-0.979	-0.972	-0.969	-0.965	-0.961	-0.958	-0.955	-0.954	-0.952	-0.951	-0.950	-0.951	-0.952	-0.954	-0.955	-0.958	-0.960	-0.964	-0.968	-0.970	-0.974	-0.979	-0.984	-0.990	-0.995	-1.000	-1.006	-1.012	-1.019	-1.025	-1.030	-1.036	-1.044	-1.050	-1.056	-1.061	-1.069	-1.074	-1.081	-1.088	-1.094	-1.099	-1.105	-1.110	-1.116	-1.120	-1.126	-1.131	-1.135	-1.139	-1.144	-1.148	-1.152	-1.155	-1.159	-1.161	-1.165	-1.168	-1.170	-1.172	-1.175	-1.176	-1.179	-1.181	-1.182	-1.185	-1.188	-1.189	-1.190	-1.192	-1.195	-1.198	-1.200	-1.202	-1.205	-1.208	-1.211	-1.215	-1.219	-1.224	-1.228	-1.234	-1.239	-1.245	-1.251	-1.258	-1.266	-1.274	-1.281	-1.291	-1.300	-1.310	-1.321	-1.331	-1.342	-1.355	-1.369	-1.381	-1.395	-1.408	-1.422	-1.438	-1.452	-1.468	-1.484	-1.500	-1.516	-1.532	-1.549	-1.566	-1.582	-1.599	-1.616	-1.632	-1.649	-1.665	-1.681	-1.698	-1.712	-1.728	-1.742	-1.756	-1.770	-1.782	-1.795	-1.808	-1.818	-1.828	-1.838	-1.846	-1.855	-1.861	-1.868	-1.872	-1.876	-1.880	-1.882	-1.882	-1.882	-1.882	-1.880	-1.878	-1.872	-1.868	-1.862	-1.855	-1.848	-1.839	-1.829	-1.818	-1.806	-1.794	-1.781	-1.766	-1.751	-1.736	-1.720	-1.702	-1.686	-1.668	-1.649	-1.630	-1.610	-1.591	-1.571	-1.550	-1.529	-1.509	-1.488	-1.465	-1.444	-1.422	-1.400	-1.379	-1.359	-1.336	-1.315	-1.295	-1.274	-1.254	-1.234	-1.215	-1.195	-1.176	-1.158	-1.140	-1.122	-1.106	-1.090	-1.075	-1.060	-1.045	-1.032	-1.019	-1.006	-0.995	-0.984	-0.974	-0.962	-0.954	-0.946	-0.938	-0.931	-0.925	-0.920	-0.916	-0.911	-0.908	-0.905	-0.904	-0.902	-0.901	-0.901	-0.904	-0.905	-0.906	-0.909	-0.912	-0.915	-0.920	-0.924	-0.930	-0.934	-0.941	-0.946	-0.954	-0.960	-0.968	-0.975	-0.982	-0.990	-0.999	-1.006	-1.015	-1.024	-1.032	-1.040	-1.049	-1.058	-1.066	-1.075	-1.084	-1.091	-1.100	-1.109	-1.116	-1.124	-1.131	-1.139	-1.148	-1.155	-1.162	-1.169	-1.175	-1.181	-1.188	-1.194	-1.200	-1.206	-1.211	-1.218	-1.222	-1.228	-1.232	-1.238	-1.241	-1.246	-1.251	-1.256	-1.260	-1.264	-1.268	-1.271	-1.275	-1.279	-1.282	-1.286	-1.290	-1.294	-1.296	-1.299	-1.302	-1.305	-1.309	-1.312	-1.315	-1.319	-1.320	-1.324	-1.328	-1.330	-1.332	-1.335	-1.338	-1.341	-1.344	-1.346	-1.349	-1.351	-1.354	-1.356	-1.359	-1.361	-1.364	-1.366	-1.369	-1.371	-1.374	-1.376	-1.378	-1.381	-1.384	-1.385	-1.388	-1.390	-1.392	-1.395	-1.398	-1.400	-1.402	-1.406	-1.408	-1.411	-1.412	-1.416	-1.419	-1.422	-1.425	-1.428	-1.430	-1.432	-1.436	-1.439	-1.441	-1.445	-1.448	-1.450	-1.452	-1.456	-1.459	-1.461	-1.465	-1.466	-1.470	-1.471	-1.474	-1.476	-1.479	-1.480	-1.481	-1.482	-1.484	-1.485	-1.486	-1.486	-1.486	-1.488	-1.486	-1.486	-1.485	-1.485	-1.482	-1.481	-1.479	-1.475	-1.472	-1.469	-1.465	-1.460	-1.455	-1.451	-1.445	-1.439	-1.432	-1.426	-1.420	-1.412	-1.404	-1.395	-1.386	-1.376	-1.368	-1.358	-1.346	-1.335	-1.325	-1.314	-1.301	-1.289	-1.276	-1.264	-1.250	-1.236	-1.222	-1.209	-1.195	-1.179	-1.165	-1.149	-1.134	-1.118	-1.102	-1.086	-1.069	-1.052	-1.036	-1.019	-1.002	-0.984	-0.968	-0.950	-0.931	-0.914	-0.895	-0.878	-0.859	-0.841	-0.822	-0.802	-0.785	-0.765	-0.748	-0.728	-0.708	-0.690	-0.670	-0.650	-0.631	-0.612	-0.592	-0.572	-0.554	-0.534	-0.515	-0.496	-0.478	-0.459	-0.440	-0.421	-0.402	-0.384	-0.365	-0.348	-0.330	-0.311	-0.294	-0.278	-0.261	-0.245	-0.229	-0.212	-0.198	-0.182	-0.169	-0.154	-0.140	-0.128	-0.115	-0.102	-0.091	-0.080	-0.069	-0.059	-0.049	-0.040	-0.031	-0.024	-0.016	-0.010	-0.004	0.001	0.008	0.011	0.016	0.019	0.021	0.024	0.026	0.028	0.029	0.029	0.030	0.029	0.029	0.028	0.026	0.024	0.021	0.019	0.016	0.014	0.011	0.006	0.004	0.000	-0.004	-0.008	-0.012	-0.016	-0.020	-0.024	-0.028	-0.032	-0.035	-0.039	-0.042	-0.046	-0.049	-0.054	-0.056	-0.060	-0.062	-0.065	-0.068	-0.070	-0.072	-0.074	-0.078	-0.079	-0.080	-0.081	-0.084	-0.085	-0.085	-0.088	-0.089	-0.090	-0.090	-0.091	-0.094	-0.095	-0.096	-0.098	-0.098	-0.100	-0.102	-0.104	-0.106	-0.109	-0.112	-0.115	-0.119	-0.121	-0.125	-0.129	-0.134	-0.138	-0.144	-0.149	-0.152	-0.159	-0.165	-0.171	-0.176	-0.184	-0.190	-0.198	-0.204	-0.210	-0.218	-0.225	-0.231	-0.239	-0.246	-0.252	-0.259	-0.265	-0.272	-0.279	-0.284	-0.290	-0.294	-0.300	-0.304	-0.309	-0.311	-0.314	-0.316	-0.319	-0.319	-0.320	-0.320	-0.320	-0.318	-0.316	-0.314	-0.310	-0.306	-0.301	-0.296	-0.290	-0.282	-0.276	-0.268	-0.260	-0.250	-0.241	-0.231	-0.219	-0.209	-0.196	-0.182	-0.170	-0.156	-0.142	-0.129	-0.115	-0.100	-0.084	-0.069	-0.054	-0.038	-0.022	-0.006	0.010	0.026	0.042	0.058	0.074	0.090	0.105	0.120	0.136	0.151	0.165	0.181	0.195	0.209	0.222	0.235	0.248	0.260	0.271	0.282	0.295	0.305	0.315	0.324	0.332	0.341	0.349	0.355	0.362	0.368	0.371	0.376	0.380	0.381	0.385	0.386	0.388	0.386	0.386	0.385	0.382	0.380	0.376	0.372	0.368	0.362	0.355	0.349	0.341	0.332	0.324	0.315	0.305	0.294	0.284	0.271	0.259	0.248	0.234	0.221	0.208	0.194	0.179	0.165	0.150	0.134	0.120	0.104	0.088	0.072	0.056	0.041	0.026	0.010	-0.005	-0.020	-0.035	-0.050	-0.065	-0.079	-0.092	-0.106	-0.119	-0.131	-0.144	-0.155	-0.166	-0.176	-0.186	-0.196	-0.205	-0.212	-0.220	-0.228	-0.232	-0.238	-0.241	-0.245	-0.249	-0.250	-0.251	-0.251	-0.250	-0.250	-0.249	-0.245	-0.241	-0.238	-0.232	-0.226	-0.220	-0.214	-0.205	-0.198	-0.189	-0.179	-0.169	-0.158	-0.146	-0.134	-0.121	-0.109	-0.095	-0.080	-0.066	-0.052	-0.038	-0.022	-0.005	0.010	0.026	0.042	0.059	0.074	0.091	0.108	0.124	0.140	0.158	0.174	0.189	0.204	0.221	0.236	0.250	0.265	0.280	0.294	0.308	0.320	0.334	0.345	0.356	0.368	0.379	0.388	0.396	0.405	0.414	0.420	0.426	0.432	0.438	0.441	0.445	0.448	0.450	0.451	0.452	0.452	0.450	0.449	0.446	0.445	0.440	0.436	0.431	0.425	0.420	0.412	0.405	0.398	0.389	0.380	0.371	0.362	0.352	0.341	0.331	0.321	0.309	0.299	0.288	0.276	0.264	0.252	0.241	0.230	0.219	0.208	0.196	0.185	0.174	0.164	0.154	0.144	0.134	0.125	0.116	0.108	0.100	0.092	0.085	0.079	0.072	0.066	0.061	0.056	0.051	0.048	0.045	0.041	0.039	0.038	0.036	0.035	0.034	0.032	0.031	0.031	0.032	0.032	0.032	0.032	0.035	0.036	0.038	0.038	0.039	0.041	0.042	0.042	0.044	0.044	0.045	0.045	0.045	0.045	0.044	0.042	0.041	0.039	0.036	0.032	0.029	0.024	0.019	0.012	0.006	-0.001	-0.010	-0.018	-0.028	-0.039	-0.049	-0.061	-0.072	-0.086	-0.099	-0.115	-0.129	-0.145	-0.161	-0.179	-0.195	-0.214	-0.231	-0.251	-0.269	-0.289	-0.308	-0.328	-0.346	-0.366	-0.386	-0.406	-0.426	-0.446	-0.465	-0.484	-0.504	-0.522	-0.539	-0.556	-0.574	-0.590	-0.606	-0.621	-0.635	-0.650	-0.662	-0.674	-0.685	-0.695	-0.704	-0.712	-0.721	-0.729	-0.734	-0.739	-0.744	-0.746	-0.749	-0.750	-0.751	-0.752	-0.751	-0.750	-0.748	-0.744	-0.740	-0.736	-0.732	-0.728	-0.721	-0.716	-0.710	-0.704	-0.698	-0.690	-0.684	-0.676	-0.670	-0.662	-0.655	-0.649	-0.641	-0.634	-0.628	-0.621	-0.615	-0.610	-0.605	-0.600	-0.595	-0.590	-0.585	-0.581	-0.578	-0.575	-0.571	-0.568	-0.565	-0.562	-0.561	-0.558	-0.556	-0.555	-0.551	-0.550	-0.548	-0.546	-0.544	-0.542	-0.540	-0.536	-0.534	-0.530	-0.526	-0.522	-0.518	-0.512	-0.506	-0.500	-0.492	-0.485	-0.476	-0.468	-0.458	-0.446	-0.435	-0.422	-0.410	-0.396	-0.381	-0.365	-0.349	-0.331	-0.314	-0.295	-0.275	-0.256	-0.235	-0.212	-0.190	-0.168	-0.142	-0.119	-0.094	-0.069	-0.042	-0.016	0.010	0.039	0.065	0.094	0.121	0.149	0.176	0.205	0.232	0.261	0.290	0.318	0.345	0.372	0.400	0.426	0.454	0.480	0.505	0.531	0.556	0.580	0.604	0.628	0.650	0.671	0.694	0.714	0.735	0.755	0.772	0.791	0.809	0.825	0.841	0.856	0.870	0.884	0.896	0.910	0.920	0.931	0.941	0.951	0.959	0.966	0.974	0.979	0.985	0.990	0.994	0.998	1.000	1.001	1.002	1.004	1.004	1.002	1.001	0.999	0.996	0.994	0.989	0.985	0.980	0.974	0.968	0.961	0.954	0.945	0.938	0.929	0.919	0.909	0.898	0.888	0.876	0.864	0.852	0.840	0.826	0.814	0.800	0.788	0.772	0.758	0.744	0.729	0.712	0.698	0.682	0.666	0.650	0.634	0.618	0.600	0.584	0.568	0.551	0.534	0.516	0.498	0.481	0.464	0.446	0.429	0.410	0.391	0.374	0.356	0.338	0.319	0.300	0.281	0.261	0.241	0.221	0.201	0.181	0.161	0.139	0.118	0.096	0.074	0.050	0.029	0.005	-0.021	-0.045	-0.070	-0.096	-0.124	-0.151	-0.179	-0.208	-0.238	-0.268	-0.298	-0.330	-0.362	-0.395	-0.430	-0.464	-0.500	-0.536	-0.572	-0.611	-0.651	-0.690	-0.730	-0.771	-0.815	-0.858	-0.900	-0.946	-0.991	-1.038	-1.084	-1.130	-1.179	-1.228	-1.276	-1.326	-1.376	-1.428	-1.479	-1.531	-1.582	-1.635	-1.688	-1.741	-1.795	-1.848	-1.902	-1.956	-2.010	-2.065	-2.118	-2.171	-2.226	-2.280	-2.334	-2.388	-2.440	-2.494	-2.545	-2.598	-2.649	-2.701	-2.751	-2.801	-2.851	-2.901	-2.951	-2.999	-3.046	-3.094	-3.140	-3.185	-3.230	-3.274	-3.318	-3.360	-3.402	-3.444	-3.484	-3.522	-3.562	-3.600	-3.636	-3.674	-3.710	-3.745	-3.779	-3.812	-3.845	-3.876	-3.908	-3.939	-3.969	-3.998	-4.025	-4.054	-4.080	-4.108	-4.134	-4.160	-4.185	-4.209	-4.231	-4.255	-4.278	-4.300	-4.322	-4.344	-4.364	-4.384	-4.405	-4.424	-4.442	-4.462	-4.480	-4.498	-4.515	-4.534	-4.550	-4.566	-4.582	-4.599	-4.614	-4.629	-4.644	-4.658	-4.672	-4.686	-4.698	-4.711	-4.724	-4.735	-4.746	-4.758	-4.769	-4.778	-4.788	-4.796	-4.805	-4.812	-4.819	-4.826	-4.832	-4.838	-4.841	-4.845	-4.848	-4.851	-4.852	-4.852	-4.852	-4.851	-4.849	-4.846	-4.842	-4.839	-4.832	-4.828	-4.820	-4.810	-4.801	-4.790	-4.779	-4.766	-4.754	-4.738	-4.722	-4.705	-4.688	-4.670	-4.649	-4.629	-4.606	-4.585	-4.560	-4.535	-4.509	-4.482	-4.456	-4.426	-4.398	-4.366	-4.335	-4.302	-4.270	-4.236	-4.200	-4.165	-4.129	-4.091	-4.052	-4.014	-3.975	-3.934	-3.892	-3.850	-3.809	-3.765	-3.722	-3.678	-3.632	-3.588	-3.541	-3.495	-3.449	-3.400	-3.352	-3.304	-3.255	-3.205	-3.154	-3.105	-3.052	-3.001	-2.950	-2.896	-2.845	-2.791	-2.738	-2.684	-2.629	-2.575	-2.520	-2.464	-2.409	-2.352	-2.295	-2.239	-2.180	-2.121	-2.065	-2.005	-1.946	-1.886	-1.828	-1.768	-1.708	-1.648	-1.586	-1.526	-1.464	-1.402	-1.342	-1.279	-1.218	-1.155	-1.092	-1.030	-0.968	-0.906	-0.845	-0.781	-0.720	-0.658	-0.595	-0.534	-0.472	-0.411	-0.349	-0.289	-0.228	-0.168	-0.108	-0.048	0.012	0.071	0.129	0.188	0.245	0.301	0.360	0.415	0.471	0.526	0.581	0.635	0.689	0.741	0.794	0.846	0.898	0.949	0.999	1.049	1.098	1.146	1.195	1.242	1.290	1.336	1.382	1.428	1.474	1.519	1.564	1.606	1.651	1.694	1.738	1.779	1.822	1.864	1.905	1.946	1.986	2.026	2.066	2.105	2.144	2.182	2.221	2.258	2.296	2.332	2.368	2.404	2.439	2.472	2.508	2.540	2.572	2.604	2.635	2.666	2.695	2.724	2.751	2.779	2.805	2.830	2.855	2.879	2.901	2.924	2.944	2.964	2.984	3.001	3.019	3.035	3.050	3.065	3.078	3.090	3.101	3.111	3.121	3.130	3.139	3.145	3.151	3.156	3.161	3.165	3.168	3.170	3.174	3.175	3.175	3.175	3.174	3.174	3.172	3.170	3.169	3.166	3.162	3.160	3.156	3.152	3.149	3.145	3.140	3.136	3.131	3.128	3.122	3.118	3.112	3.108	3.102	3.098	3.092	3.086	3.081	3.076	3.071	3.066	3.059	3.054	3.048	3.042	3.036	3.029	3.022	3.016	3.009	3.001	2.995	2.985	2.978	2.969	2.960	2.950	2.941	2.931	2.920	2.909	2.898	2.884	2.871	2.858	2.844	2.829	2.815	2.799	2.782	2.765	2.748	2.729	2.710	2.691	2.670	2.650	2.629	2.606	2.584	2.560	2.536	2.512	2.486	2.462	2.435	2.409	2.382	2.354	2.326	2.298	2.269	2.240	2.211	2.180	2.151	2.120	2.090	2.059	2.027	1.995	1.965	1.932	1.901	1.869	1.838	1.805	1.772	1.741	1.710	1.678	1.645	1.614	1.584	1.551	1.520	1.489	1.459	1.426	1.396	1.366	1.336	1.306	1.276	1.248	1.219	1.190	1.162	1.134	1.105	1.079	1.050	1.024	0.998	0.970	0.944	0.918	0.892	0.868	0.842	0.818	0.794	0.770	0.746	0.722	0.700	0.676	0.655	0.632	0.610	0.589	0.568	0.546	0.525	0.504	0.485	0.464	0.442	0.424	0.404	0.385	0.365	0.345	0.326	0.309	0.289	0.270	0.251	0.231	0.212	0.195	0.175	0.156	0.138	0.119	0.100	0.080	0.061	0.042	0.024	0.004	-0.016	-0.035	-0.055	-0.074	-0.095	-0.115	-0.135	-0.155	-0.175	-0.195	-0.216	-0.236	-0.258	-0.278	-0.299	-0.318	-0.339	-0.360	-0.380	-0.400	-0.420	-0.439	-0.459	-0.479	-0.498	-0.516	-0.535	-0.552	-0.570	-0.589	-0.605	-0.620	-0.638	-0.651	-0.666	-0.680	-0.692	-0.705	-0.716	-0.726	-0.738	-0.745	-0.754	-0.761	-0.766	-0.772	-0.776	-0.780	-0.782	-0.784	-0.785	-0.785	-0.784	-0.781	-0.779	-0.775	-0.770	-0.765	-0.758	-0.751	-0.744	-0.734	-0.726	-0.716	-0.705	-0.695	-0.682	-0.670	-0.659	-0.646	-0.632	-0.620	-0.606	-0.594	-0.579	-0.565	-0.551	-0.539	-0.524	-0.510	-0.498	-0.484	-0.470	-0.459	-0.446	-0.434	-0.422	-0.412	-0.401	-0.392	-0.382	-0.374	-0.365	-0.358	-0.350	-0.344	-0.339	-0.332	-0.329	-0.324	-0.320	-0.318	-0.316	-0.315	-0.312	-0.312	-0.312	-0.312	-0.314	-0.315	-0.318	-0.319	-0.322	-0.326	-0.330	-0.334	-0.338	-0.342	-0.348	-0.351	-0.356	-0.361	-0.366	-0.371	-0.378	-0.381	-0.388	-0.391	-0.396	-0.401	-0.406	-0.411	-0.415	-0.420	-0.422	-0.428	-0.430	-0.432	-0.435	-0.438	-0.440	-0.441	-0.442	-0.442	-0.444	-0.442	-0.441	-0.440	-0.438	-0.436	-0.432	-0.430	-0.426	-0.421	-0.415	-0.410	-0.405	-0.398	-0.390	-0.382	-0.374	-0.365	-0.355	-0.345	-0.335	-0.324	-0.312	-0.301	-0.290	-0.278	-0.264	-0.250	-0.236	-0.222	-0.209	-0.194	-0.179	-0.164	-0.149	-0.134	-0.118	-0.101	-0.088	-0.071	-0.055	-0.041	-0.025	-0.010	0.005	0.020	0.035	0.049	0.064	0.078	0.091	0.105	0.119	0.131	0.142	0.155	0.166	0.178	0.189	0.199	0.209	0.218	0.225	0.232	0.240	0.248	0.254	0.260	0.265	0.270	0.275	0.279	0.281	0.284	0.286	0.289	0.290	0.290	0.291	0.291	0.290	0.290	0.289	0.286	0.285	0.281	0.279	0.276	0.272	0.268	0.264	0.259	0.255	0.249	0.244	0.236	0.231	0.225	0.218	0.211	0.204	0.196	0.189	0.180	0.171	0.162	0.154	0.144	0.134	0.124	0.114	0.102	0.091	0.080	0.068	0.055	0.044	0.030	0.016	0.002	-0.012	-0.026	-0.041	-0.058	-0.074	-0.090	-0.106	-0.124	-0.142	-0.159	-0.178	-0.196	-0.215	-0.235	-0.256	-0.276	-0.296	-0.316	-0.339	-0.360	-0.381	-0.404	-0.426	-0.449	-0.471	-0.494	-0.516	-0.540	-0.562	-0.585	-0.609	-0.631	-0.655	-0.678	-0.700	-0.722	-0.744	-0.766	-0.788	-0.810	-0.831	-0.851	-0.872	-0.892	-0.912	-0.931	-0.950	-0.969	-0.986	-1.004	-1.021	-1.039	-1.054	-1.070	-1.084	-1.099	-1.112	-1.125	-1.139	-1.151	-1.162	-1.175	-1.185	-1.196	-1.205	-1.215	-1.222	-1.231	-1.239	-1.246	-1.252	-1.259	-1.265	-1.271	-1.276	-1.281	-1.286	-1.290	-1.294	-1.299	-1.301	-1.305	-1.308	-1.311	-1.314	-1.316	-1.319	-1.321	-1.324	-1.324	-1.326	-1.329	-1.331	-1.332	-1.334	-1.336	-1.338	-1.340	-1.341	-1.342	-1.345	-1.346	-1.349	-1.351	-1.352	-1.355	-1.356	-1.359	-1.362	-1.365	-1.366	-1.370	-1.374	-1.376	-1.380	-1.382	-1.386	-1.390	-1.394	-1.398	-1.401	-1.405	-1.409	-1.414	-1.418	-1.422	-1.426	-1.431	-1.435	-1.440	-1.445	-1.450	-1.454	-1.459	-1.464	-1.468	-1.472	-1.478	-1.481	-1.485	-1.490	-1.494	-1.498	-1.501	-1.506	-1.509	-1.512	-1.516	-1.518	-1.521	-1.524	-1.525	-1.528	-1.529	-1.530	-1.530	-1.531	-1.531	-1.531	-1.530	-1.530	-1.528	-1.528	-1.524	-1.522	-1.520	-1.516	-1.514	-1.510	-1.505	-1.501	-1.496	-1.491	-1.486	-1.480	-1.474	-1.468	-1.461	-1.454	-1.446	-1.439	-1.431	-1.424	-1.415	-1.408	-1.400	-1.391	-1.384	-1.375	-1.366	-1.358	-1.349	-1.341	-1.332	-1.324	-1.318	-1.309	-1.301	-1.294	-1.286	-1.279	-1.271	-1.265	-1.259	-1.252	-1.245	-1.240	-1.234	-1.229	-1.224	-1.220	-1.215	-1.210	-1.208	-1.204	-1.201	-1.196	-1.194	-1.191	-1.189	-1.186	-1.185	-1.185	-1.182	-1.181	-1.180	-1.180	-1.179	-1.178	-1.178	-1.178	-1.178	-1.176	-1.176	-1.175	-1.175	-1.175	-1.175	-1.175	-1.175	-1.175	-1.174	-1.174	-1.172	-1.174	-1.172	-1.171	-1.171	-1.170	-1.170	-1.170	-1.169	-1.169	-1.168	-1.166	-1.165	-1.165	-1.164	-1.164	-1.161	-1.160	-1.159	-1.158	-1.156	-1.155	-1.154	-1.152	-1.150	-1.150	-1.149	-1.148	-1.146	-1.145	-1.144	-1.142	-1.141	-1.141	-1.139	-1.139	-1.138	-1.136	-1.135	-1.135	-1.132	-1.131	-1.130	-1.129	-1.128	-1.125	-1.124	-1.121	-1.120	-1.116	-1.114	-1.110	-1.108	-1.104	-1.100	-1.095	-1.090	-1.085	-1.079	-1.072	-1.066	-1.059	-1.050	-1.041	-1.031	-1.022	-1.011	-1.000	-0.989	-0.974	-0.961	-0.948	-0.932	-0.916	-0.900	-0.884	-0.866	-0.846	-0.829	-0.809	-0.788	-0.768	-0.745	-0.724	-0.700	-0.678	-0.654	-0.630	-0.605	-0.581	-0.556	-0.531	-0.506	-0.481	-0.455	-0.430	-0.404	-0.379	-0.354	-0.329	-0.305	-0.280	-0.256	-0.234	-0.210	-0.188	-0.165	-0.144	-0.122	-0.104	-0.084	-0.065	-0.048	-0.030	-0.012	0.002	0.019	0.032	0.045	0.059	0.072	0.084	0.095	0.105	0.115	0.124	0.132	0.142	0.150	0.158	0.164	0.171	0.176	0.184	0.190	0.196	0.201	0.208	0.214	0.219	0.225	0.231	0.238	0.244	0.250	0.258	0.264	0.271	0.278	0.286	0.294	0.302	0.311	0.320	0.328	0.338	0.346	0.356	0.366	0.375	0.386	0.395	0.405	0.416	0.426	0.436	0.446	0.456	0.466	0.475	0.484	0.494	0.502	0.512	0.520	0.528	0.535	0.542	0.549	0.555	0.561	0.568	0.572	0.576	0.580	0.582	0.586	0.589	0.590	0.591	0.592	0.592	0.592	0.592	0.591	0.590	0.588	0.586	0.584	0.581	0.578	0.574	0.570	0.566	0.562	0.559	0.554	0.548	0.545	0.539	0.534	0.529	0.524	0.519	0.514	0.509	0.502	0.499	0.492	0.486	0.482	0.478	0.471	0.466	0.461	0.456	0.450	0.446	0.441	0.435	0.431	0.426	0.421	0.418	0.411	0.408	0.402	0.399	0.394	0.389	0.385	0.381	0.376	0.372	0.369	0.365	0.361	0.358	0.354	0.351	0.348	0.345	0.342	0.340	0.338	0.335	0.332	0.331	0.330	0.329	0.328	0.326	0.326	0.325	0.325	0.325	0.325	0.325	0.326	0.326	0.329	0.329	0.330	0.332	0.334	0.335	0.338	0.339	0.341	0.342	0.345	0.346	0.349	0.349	0.351	0.354	0.354	0.355	0.355	0.356	0.356	0.355	0.355	0.355	0.355	0.352	0.351	0.350	0.348	0.345	0.342	0.339	0.335	0.331	0.326	0.322	0.318	0.311	0.306	0.300	0.292	0.288	0.280	0.272	0.266	0.259	0.251	0.244	0.236	0.229	0.220	0.214	0.205	0.199	0.191	0.184	0.176	0.170	0.162	0.156	0.150	0.144	0.138	0.132	0.126	0.121	0.118	0.112	0.109	0.104	0.100	0.096	0.094	0.090	0.086	0.085	0.081	0.080	0.078	0.076	0.075	0.074	0.071	0.071	0.069	0.068	0.066	0.066	0.065	0.064	0.062	0.061	0.060	0.059	0.058	0.055	0.054	0.051	0.050	0.048	0.046	0.044	0.040	0.038	0.035	0.031	0.028	0.025	0.020	0.018	0.014	0.009	0.005	0.000	-0.005	-0.009	-0.012	-0.019	-0.022	-0.026	-0.031	-0.036	-0.040	-0.044	-0.048	-0.052	-0.056	-0.059	-0.064	-0.066	-0.070	-0.074	-0.076	-0.079	-0.080	-0.082	-0.085	-0.085	-0.088	-0.089	-0.089	-0.090	-0.090	-0.091	-0.091	-0.090	-0.090	-0.090	-0.090	-0.089	-0.089	-0.089	-0.086	-0.086	-0.085	-0.085	-0.082	-0.082	-0.081	-0.081	-0.080	-0.080	-0.079	-0.078	-0.079	-0.079	-0.078	-0.078	-0.079	-0.079	-0.079	-0.080	-0.081	-0.082	-0.082	-0.085	-0.085	-0.088	-0.090	-0.091	-0.094	-0.095	-0.098	-0.100	-0.101	-0.104	-0.108	-0.109	-0.111	-0.114	-0.116	-0.118	-0.119	-0.121	-0.124	-0.125	-0.128	-0.129	-0.130	-0.132	-0.134	-0.135	-0.136	-0.138	-0.138	-0.139	-0.140	-0.140	-0.141	-0.142	-0.142	-0.144	-0.144	-0.145	-0.146	-0.146	-0.148	-0.148	-0.149	-0.150	-0.151	-0.154	-0.155	-0.158	-0.160	-0.162	-0.165	-0.169	-0.171	-0.176	-0.179	-0.184	-0.189	-0.195	-0.199	-0.205	-0.211	-0.218	-0.224	-0.231	-0.239	-0.248	-0.255	-0.264	-0.272	-0.281	-0.290	-0.300	-0.310	-0.319	-0.329	-0.339	-0.348	-0.359	-0.369	-0.379	-0.388	-0.398	-0.409	-0.418	-0.428	-0.438	-0.446	-0.455	-0.465	-0.474	-0.481	-0.490	-0.499	-0.505	-0.512	-0.520	-0.526	-0.532	-0.539	-0.545	-0.551	-0.556	-0.561	-0.566	-0.570	-0.575	-0.580	-0.584	-0.588	-0.591	-0.598	-0.601	-0.604	-0.608	-0.612	-0.616	-0.621	-0.625	-0.630	-0.635	-0.639	-0.644	-0.649	-0.655	-0.661	-0.668	-0.674	-0.680	-0.688	-0.696	-0.705	-0.714	-0.722	-0.732	-0.741	-0.752	-0.762	-0.775	-0.788	-0.799	-0.812	-0.825	-0.838	-0.852	-0.866	-0.880	-0.896	-0.910	-0.926	-0.942	-0.958	-0.974	-0.989	-1.005	-1.022	-1.038	-1.054	-1.070	-1.085	-1.101	-1.116	-1.131	-1.146	-1.161	-1.175	-1.189	-1.201	-1.215	-1.228	-1.239	-1.250	-1.261	-1.271	-1.280	-1.289	-1.298	-1.305	-1.310	-1.316	-1.322	-1.326	-1.330	-1.332	-1.335	-1.336	-1.338	-1.336	-1.336	-1.335	-1.332	-1.330	-1.326	-1.322	-1.318	-1.312	-1.308	-1.301	-1.295	-1.289	-1.282	-1.274	-1.268	-1.260	-1.251	-1.245	-1.236	-1.229	-1.220	-1.211	-1.204	-1.196	-1.189	-1.181	-1.174	-1.168	-1.160	-1.154	-1.148	-1.141	-1.135	-1.130	-1.126	-1.121	-1.118	-1.115	-1.111	-1.110	-1.108	-1.106	-1.105	-1.105	-1.104	-1.105	-1.105	-1.105	-1.108	-1.109	-1.112	-1.115	-1.119	-1.121	-1.125	-1.130	-1.134	-1.139	-1.144	-1.150	-1.156	-1.161	-1.168	-1.174	-1.181	-1.189	-1.195	-1.202	-1.210	-1.219	-1.226	-1.235	-1.244	-1.252	-1.261	-1.270	-1.279	-1.288	-1.298	-1.306	-1.316	-1.326	-1.335	-1.345	-1.355	-1.364	-1.375	-1.385	-1.395	-1.405	-1.415	-1.426	-1.436	-1.448	-1.458	-1.468	-1.480	-1.490	-1.500	-1.511	-1.521	-1.531	-1.544	-1.554	-1.565	-1.575	-1.585	-1.596	-1.605	-1.616	-1.626	-1.638	-1.646	-1.656	-1.666	-1.676	-1.686	-1.695	-1.704	-1.712	-1.721	-1.729	-1.739	-1.746	-1.754	-1.760	-1.768	-1.774	-1.780	-1.786	-1.791	-1.796	-1.801	-1.805	-1.810	-1.812	-1.816	-1.819	-1.820	-1.821	-1.822	-1.824	-1.824	-1.824	-1.822	-1.821	-1.819	-1.816	-1.812	-1.810	-1.806	-1.800	-1.795	-1.790	-1.782	-1.776	-1.768	-1.761	-1.751	-1.742	-1.732	-1.722	-1.711	-1.701	-1.689	-1.678	-1.665	-1.650	-1.638	-1.624	-1.610	-1.596	-1.580	-1.566	-1.550	-1.534	-1.519	-1.502	-1.486	-1.471	-1.455	-1.438	-1.422	-1.405	-1.389	-1.372	-1.356	-1.341	-1.326	-1.310	-1.296	-1.281	-1.266	-1.252	-1.241	-1.228	-1.216	-1.205	-1.194	-1.184	-1.175	-1.166	-1.159	-1.152	-1.148	-1.141	-1.139	-1.135	-1.134	-1.132	-1.132	-1.135	-1.135	-1.139	-1.144	-1.149	-1.155	-1.161	-1.169	-1.178	-1.188	-1.199	-1.210	-1.222	-1.236	-1.250	-1.264	-1.280	-1.296	-1.312	-1.329	-1.348	-1.365	-1.384	-1.401	-1.420	-1.438	-1.458	-1.476	-1.494	-1.514	-1.531	-1.550	-1.568	-1.584	-1.600	-1.616	-1.632	-1.648	-1.661	-1.674	-1.686	-1.698	-1.710	-1.719	-1.726	-1.735	-1.742	-1.746	-1.752	-1.756	-1.758	-1.759	-1.759	-1.758	-1.755	-1.752	-1.748	-1.742	-1.735	-1.728	-1.720	-1.710	-1.700	-1.689	-1.676	-1.664	-1.650	-1.638	-1.622	-1.608	-1.592	-1.576	-1.560	-1.542	-1.525	-1.510	-1.491	-1.475	-1.458	-1.440	-1.424	-1.408	-1.390	-1.374	-1.358	-1.341	-1.326	-1.311	-1.296	-1.282	-1.270	-1.256	-1.245	-1.232	-1.221	-1.211	-1.201	-1.192	-1.185	-1.176	-1.169	-1.164	-1.158	-1.151	-1.146	-1.144	-1.140	-1.136	-1.134	-1.131	-1.130	-1.129	-1.129	-1.128	-1.129	-1.128	-1.129	-1.130	-1.131	-1.132	-1.135	-1.136	-1.139	-1.140	-1.144	-1.145	-1.149	-1.151	-1.155	-1.158	-1.159	-1.164	-1.166	-1.169	-1.171	-1.174	-1.176	-1.179	-1.181	-1.184	-1.186	-1.190	-1.191	-1.194	-1.196	-1.199	-1.201	-1.202	-1.205	-1.208	-1.209	-1.211	-1.214	-1.215	-1.218	-1.219	-1.222	-1.224	-1.226	-1.228	-1.230	-1.232	-1.235	-1.236	-1.240	-1.242	-1.246	-1.248	-1.251	-1.255	-1.259	-1.262	-1.266	-1.272	-1.276	-1.281	-1.286	-1.291	-1.298	-1.305	-1.311	-1.319	-1.326	-1.334	-1.342	-1.350	-1.359	-1.368	-1.379	-1.389	-1.398	-1.410	-1.421	-1.432	-1.444	-1.455	-1.469	-1.481	-1.492	-1.506	-1.520	-1.534	-1.548	-1.561	-1.576	-1.590	-1.605	-1.619	-1.632	-1.648	-1.661	-1.676	-1.690	-1.705	-1.719	-1.731	-1.745	-1.759	-1.771	-1.782	-1.795	-1.808	-1.819	-1.828	-1.839	-1.848	-1.856	-1.865	-1.874	-1.880	-1.886	-1.892	-1.896	-1.901	-1.904	-1.906	-1.909	-1.909	-1.910	-1.909	-1.906	-1.905	-1.901	-1.898	-1.892	-1.888	-1.880	-1.872	-1.864	-1.856	-1.846	-1.836	-1.825	-1.814	-1.801	-1.789	-1.775	-1.761	-1.748	-1.732	-1.716	-1.700	-1.684	-1.668	-1.650	-1.634	-1.616	-1.598	-1.580	-1.562	-1.544	-1.525	-1.508	-1.489	-1.470	-1.452	-1.434	-1.416	-1.398	-1.380	-1.364	-1.346	-1.329	-1.312	-1.298	-1.280	-1.265	-1.250	-1.236	-1.222	-1.209	-1.196	-1.182	-1.171	-1.160	-1.149	-1.139	-1.129	-1.120	-1.111	-1.104	-1.096	-1.090	-1.084	-1.079	-1.074	-1.070	-1.066	-1.062	-1.060	-1.060	-1.058	-1.058	-1.058	-1.058	-1.059	-1.060	-1.062	-1.065	-1.066	-1.070	-1.074	-1.078	-1.081	-1.086	-1.090	-1.095	-1.101	-1.106	-1.111	-1.118	-1.122	-1.129	-1.135	-1.140	-1.146	-1.151	-1.158	-1.164	-1.169	-1.175	-1.180	-1.185	-1.191	-1.196	-1.201	-1.208	-1.211	-1.216	-1.220	-1.225	-1.229	-1.234	-1.238	-1.242	-1.245	-1.250	-1.254	-1.258	-1.261	-1.265	-1.269	-1.272	-1.276	-1.280	-1.285	-1.289	-1.291	-1.296	-1.300	-1.305	-1.310	-1.315	-1.319	-1.324	-1.329	-1.334	-1.339	-1.344	-1.349	-1.355	-1.360	-1.366	-1.371	-1.378	-1.382	-1.389	-1.395	-1.401	-1.406	-1.412	-1.419	-1.425	-1.430	-1.435	-1.441	-1.448	-1.452	-1.458	-1.462	-1.468	-1.472	-1.478	-1.481	-1.486	-1.490	-1.494	-1.499	-1.501	-1.505	-1.509	-1.511	-1.515	-1.516	-1.519	-1.521	-1.524	-1.525	-1.526	-1.529	-1.530	-1.532	-1.532	-1.534	-1.535	-1.536	-1.538	-1.539	-1.540	-1.541	-1.541	-1.544	-1.545	-1.546	-1.548	-1.550	-1.550	-1.552	-1.555	-1.558	-1.561	-1.564	-1.568	-1.569	-1.572	-1.576	-1.581	-1.585	-1.589	-1.594	-1.598	-1.602	-1.606	-1.611	-1.618	-1.622	-1.628	-1.632	-1.638	-1.644	-1.649	-1.654	-1.659	-1.664	-1.670	-1.674	-1.679	-1.684	-1.686	-1.691	-1.694	-1.698	-1.700	-1.702	-1.704	-1.705	-1.706	-1.709	-1.708	-1.708	-1.706	-1.704	-1.702	-1.700	-1.696	-1.692	-1.688	-1.684	-1.678	-1.670	-1.664	-1.656	-1.649	-1.639	-1.631	-1.621	-1.610	-1.599	-1.588	-1.574	-1.561	-1.548	-1.534	-1.519	-1.505	-1.489	-1.474	-1.456	-1.440	-1.422	-1.405	-1.388	-1.369	-1.349	-1.330	-1.311	-1.290	-1.270	-1.249	-1.228	-1.206	-1.185	-1.162	-1.142	-1.120	-1.098	-1.075	-1.054	-1.030	-1.008	-0.985	-0.962	-0.940	-0.918	-0.895	-0.872	-0.850	-0.828	-0.806	-0.784	-0.761	-0.741	-0.719	-0.699	-0.678	-0.658	-0.639	-0.619	-0.600	-0.581	-0.564	-0.546	-0.529	-0.512	-0.498	-0.481	-0.468	-0.452	-0.439	-0.426	-0.415	-0.402	-0.392	-0.381	-0.371	-0.364	-0.355	-0.348	-0.341	-0.335	-0.330	-0.324	-0.320	-0.318	-0.314	-0.311	-0.309	-0.308	-0.308	-0.306	-0.306	-0.306	-0.308	-0.308	-0.309	-0.310	-0.312	-0.315	-0.318	-0.320	-0.322	-0.325	-0.329	-0.331	-0.334	-0.336	-0.340	-0.341	-0.344	-0.348	-0.349	-0.351	-0.352	-0.354	-0.355	-0.356	-0.358	-0.359	-0.359	-0.359	-0.359	-0.359	-0.359	-0.359	-0.358	-0.356	-0.355	-0.354	-0.351	-0.351	-0.349	-0.349	-0.346	-0.345	-0.342	-0.341	-0.340	-0.339	-0.338	-0.336	-0.335	-0.335	-0.335	-0.335	-0.335	-0.336	-0.338	-0.339	-0.340	-0.342	-0.345	-0.349	-0.351	-0.355	100.000	5.000	2.000	1.000	2.000	0.000	0.000	0.000	0.000	0.000	0.000	0.000	0.000	0.000	0.000	0.000	0.000	0.000	3.695	3.655	3.615	3.574	3.532	3.492	3.451	3.410	3.369	3.328	3.288	3.245	3.204	3.164	3.122	3.082	3.041	3.001	2.961	2.920	2.881	2.841	2.802	2.764	2.725	2.686	2.649	2.612	2.574	2.538	2.501	2.466	2.431	2.396	2.361	2.326	2.292	2.260	2.226	2.195	2.161	2.130	2.099	2.068	2.038	2.006	1.978	1.948	1.919	1.889	1.860	1.831	1.804	1.775	1.746	1.719	1.692	1.664	1.636	1.609	1.581	1.554	1.528	1.500	1.472	1.445	1.418	1.390	1.362	1.335	1.308	1.280	1.252	1.224	1.195	1.168	1.139	1.111	1.082	1.054	1.026	0.998	0.969	0.941	0.912	0.885	0.856	0.829	0.801	0.774	0.746	0.720	0.694	0.668	0.642	0.616	0.591	0.568	0.544	0.520	0.498	0.476	0.455	0.435	0.414	0.396	0.379	0.360	0.344	0.330	0.315	0.301	0.289	0.276	0.266	0.255	0.246	0.238	0.231	0.224	0.219	0.212	0.209	0.206	0.202	0.200	0.200	0.199	0.199	0.199	0.200	0.202	0.202	0.206	0.209	0.211	0.214	0.218	0.221	0.225	0.228	0.231	0.235	0.238	0.241	0.245	0.248	0.250	0.252	0.254	0.255	0.256	0.258	0.256	0.258	0.256	0.255	0.254	0.251	0.249	0.245	0.241	0.238	0.232	0.226	0.220	0.214	0.206	0.199	0.190	0.181	0.172	0.164	0.154	0.144	0.132	0.121	0.110	0.100	0.089	0.076	0.064	0.051	0.040	0.028	0.015	0.002	-0.010	-0.021	-0.035	-0.046	-0.058	-0.070	-0.081	-0.094	-0.104	-0.116	-0.125	-0.136	-0.146	-0.156	-0.165	-0.174	-0.182	-0.191	-0.199	-0.206	-0.212	-0.219	-0.225	-0.230	-0.235	-0.240	-0.244	-0.246	-0.250	-0.251	-0.252	-0.254	-0.255	-0.255	-0.254	-0.255	-0.252	-0.251	-0.249	-0.245	-0.242	-0.240	-0.235	-0.231	-0.228	-0.222	-0.218	-0.211	-0.206	-0.200	-0.194	-0.188	-0.181	-0.174	-0.166	-0.160	-0.154	-0.146	-0.139	-0.131	-0.125	-0.118	-0.110	-0.104	-0.098	-0.092	-0.085	-0.080	-0.074	-0.069	-0.065	-0.060	-0.055	-0.051	-0.049	-0.045	-0.042	-0.039	-0.038	-0.036	-0.035	-0.034	-0.034	-0.035	-0.035	-0.035	-0.038	-0.039	-0.040	-0.042	-0.046	-0.049	-0.051	-0.056	-0.060	-0.065	-0.070	-0.075	-0.080	-0.086	-0.091	-0.099	-0.104	-0.110	-0.118	-0.124	-0.130	-0.138	-0.145	-0.151	-0.160	-0.168	-0.175	-0.182	-0.190	-0.198	-0.206	-0.214	-0.222	-0.230	-0.239	-0.248	-0.256	-0.264	-0.274	-0.282	-0.292	-0.301	-0.311	-0.321	-0.332	-0.344	-0.355	-0.365	-0.378	-0.389	-0.401	-0.415	-0.428	-0.441	-0.456	-0.471	-0.486	-0.502	-0.519	-0.536	-0.554	-0.572	-0.591	-0.610	-0.630	-0.650	-0.672	-0.692	-0.715	-0.739	-0.762	-0.786	-0.811	-0.835	-0.861	-0.888	-0.914	-0.941	-0.968	-0.995	-1.024	-1.051	-1.079	-1.108	-1.136	-1.166	-1.195	-1.224	-1.254	-1.282	-1.311	-1.340	-1.369	-1.398	-1.426	-1.455	-1.484	-1.510	-1.538	-1.565	-1.590	-1.616	-1.641	-1.666	-1.690	-1.714	-1.736	-1.759	-1.780	-1.801	-1.822	-1.842	-1.861	-1.879	-1.899	-1.915	-1.931	-1.948	-1.962	-1.979	-1.991	-2.005	-2.018	-2.031	-2.042	-2.054	-2.065	-2.075	-2.085	-2.092	-2.101	-2.111	-2.118	-2.126	-2.132	-2.139	-2.146	-2.151	-2.158	-2.164	-2.168	-2.172	-2.178	-2.182	-2.186	-2.191	-2.195	-2.199	-2.201	-2.205	-2.209	-2.211	-2.214	-2.218	-2.219	-2.222	-2.225	-2.226	-2.229	-2.230	-2.234	-2.235	-2.236	-2.238	-2.240	-2.241	-2.242	-2.244	-2.245	-2.248	-2.248	-2.250	-2.251	-2.254	-2.255	-2.256	-2.259	-2.261	-2.262	-2.265	-2.268	-2.269	-2.272	-2.275	-2.279	-2.281	-2.285	-2.289	-2.294	-2.296	-2.301	-2.306	-2.311	-2.318	-2.322	-2.329	-2.336	-2.342	-2.349	-2.356	-2.364	-2.371	-2.380	-2.388	-2.396	-2.405	-2.414	-2.422	-2.432	-2.441	-2.451	-2.461	-2.470	-2.480	-2.490	-2.499	-2.509	-2.518	-2.528	-2.536	-2.545	-2.554	-2.561	-2.571	-2.579	-2.585	-2.592	-2.599	-2.605	-2.611	-2.615	-2.620	-2.622	-2.628	-2.630	-2.631	-2.632	-2.634	-2.634	-2.634	-2.632	-2.630	-2.630	-2.626	-2.622	-2.619	-2.615	-2.611	-2.605	-2.600	-2.592	-2.586	-2.580	-2.572	-2.565	-2.556	-2.549	-2.540	-2.532	-2.524	-2.515	-2.506	-2.496	-2.488	-2.480	-2.471	-2.462	-2.454	-2.445	-2.438	-2.429	-2.421	-2.411	-2.404	-2.398	-2.390	-2.384	-2.378	-2.371	-2.365	-2.360	-2.355	-2.349	-2.344	-2.340	-2.338	-2.334	-2.330	-2.326	-2.324	-2.321	-2.318	-2.315	-2.312	-2.311	-2.309	-2.308	-2.305	-2.305	-2.304	-2.301	-2.301	-2.300	-2.299	-2.299	-2.298	-2.298	-2.295	-2.295	-2.294	-2.294	-2.292	-2.292	-2.291	-2.290	-2.289	-2.286	-2.286	-2.285	-2.284	-2.282	-2.281	-2.279	-2.278	-2.276	-2.274	-2.272	-2.270	-2.269	-2.266	-2.265	-2.262	-2.261	-2.259	-2.256	-2.254	-2.251	-2.249	-2.246	-2.242	-2.240	-2.238	-2.235	-2.230	-2.228	-2.224	-2.220	-2.216	-2.211	-2.206	-2.202	-2.196	-2.190	-2.185	-2.178	-2.171	-2.164	-2.158	-2.149	-2.140	-2.131	-2.121	-2.111	-2.100	-2.089	-2.076	-2.064	-2.050	-2.036	-2.021	-2.005	-1.989	-1.972	-1.955	-1.936	-1.918	-1.898	-1.878	-1.856	-1.834	-1.812	-1.789	-1.766	-1.741	-1.715	-1.690	-1.665	-1.639	-1.611	-1.584	-1.556	-1.528	-1.500	-1.471	-1.442	-1.414	-1.384	-1.355	-1.326	-1.296	-1.266	-1.238	-1.210	-1.180	-1.151	-1.124	-1.095	-1.068	-1.040	-1.014	-0.988	-0.961	-0.936	-0.911	-0.888	-0.864	-0.841	-0.819	-0.798	-0.776	-0.756	-0.736	-0.718	-0.699	-0.681	-0.664	-0.648	-0.631	-0.615	-0.601	-0.586	-0.574	-0.560	-0.548	-0.536	-0.524	-0.512	-0.502	-0.492	-0.482	-0.472	-0.462	-0.454	-0.444	-0.436	-0.428	-0.419	-0.411	-0.404	-0.395	-0.386	-0.379	-0.371	-0.364	-0.356	-0.349	-0.341	-0.332	-0.326	-0.319	-0.311	-0.302	-0.294	-0.286	-0.278	-0.270	-0.261	-0.254	-0.245	-0.236	-0.228	-0.219	-0.211	-0.202	-0.192	-0.184	-0.175	-0.166	-0.156	-0.149	-0.140	-0.131	-0.122	-0.112	-0.105	-0.095	-0.086	-0.079	-0.070	-0.062	-0.054	-0.045	-0.038	-0.029	-0.021	-0.014	-0.008	0.001	0.008	0.015	0.021	0.026	0.034	0.039	0.045	0.050	0.055	0.060	0.062	0.068	0.071	0.075	0.078	0.080	0.081	0.084	0.085	0.085	0.086	0.086	0.086	0.085	0.084	0.082	0.080	0.079	0.075	0.071	0.068	0.064	0.059	0.054	0.049	0.042	0.038	0.031	0.025	0.018	0.011	0.005	-0.004	-0.011	-0.019	-0.026	-0.034	-0.042	-0.050	-0.058	-0.065	-0.074	-0.080	-0.088	-0.095	-0.102	-0.109	-0.116	-0.121	-0.128	-0.132	-0.138	-0.142	-0.148	-0.151	-0.155	-0.158	-0.161	-0.164	-0.164	-0.165	-0.165	-0.166	-0.165	-0.165	-0.162	-0.160	-0.159	-0.155	-0.151	-0.146	-0.142	-0.136	-0.132	-0.125	-0.119	-0.114	-0.106	-0.099	-0.091	-0.084	-0.076	-0.068	-0.060	-0.051	-0.042	-0.034	-0.025	-0.015	-0.008	0.001	0.010	0.020	0.029	0.038	0.046	0.054	0.062	0.071	0.079	0.088	0.094	0.101	0.109	0.116	0.121	0.128	0.132	0.139	0.144	0.149	0.154	0.158	0.161	0.164	0.169	0.171	0.174	0.176	0.178	0.179	0.180	0.180	0.180	0.181	0.181	0.180	0.178	0.176	0.175	0.171	0.169	0.165	0.162	0.158	0.154	0.149	0.142	0.138	0.131	0.125	0.119	0.111	0.102	0.095	0.088	0.079	0.070	0.061	0.051	0.042	0.032	0.022	0.012	0.002	-0.010	-0.020	-0.031	-0.042	-0.054	-0.065	-0.076	-0.086	-0.099	-0.110	-0.121	-0.131	-0.142	-0.154	-0.165	-0.175	-0.185	-0.195	-0.205	-0.215	-0.225	-0.234	-0.242	-0.250	-0.258	-0.265	-0.271	-0.278	-0.284	-0.289	-0.294	-0.299	-0.302	-0.305	-0.309	-0.311	-0.312	-0.314	-0.315	-0.316	-0.316	-0.315	-0.314	-0.314	-0.311	-0.309	-0.305	-0.302	-0.299	-0.296	-0.291	-0.288	-0.282	-0.278	-0.272	-0.266	-0.262	-0.256	-0.250	-0.244	-0.238	-0.232	-0.226	-0.221	-0.215	-0.210	-0.204	-0.199	-0.194	-0.188	-0.184	-0.178	-0.174	-0.169	-0.165	-0.160	-0.156	-0.152	-0.149	-0.146	-0.142	-0.140	-0.138	-0.135	-0.132	-0.131	-0.130	-0.128	-0.128	-0.126	-0.124	-0.124	-0.124	-0.122	-0.122	-0.121	-0.121	-0.121	-0.120	-0.121	-0.121	-0.120	-0.120	-0.121	-0.120	-0.121	-0.121	-0.121	-0.120	-0.120	-0.120	-0.120	-0.120	-0.121	-0.120	-0.120	-0.120	-0.120	-0.120	-0.120	-0.120	-0.120	-0.120	-0.120	-0.120	-0.121	-0.120	-0.121	-0.122	-0.122	-0.124	-0.125	-0.125	-0.126	-0.126	-0.129	-0.129	-0.131	-0.132	-0.135	-0.136	-0.139	-0.140	-0.142	-0.145	-0.148	-0.150	-0.152	-0.155	-0.159	-0.161	-0.165	-0.169	-0.171	-0.175	-0.179	-0.182	-0.186	-0.190	-0.194	-0.196	-0.200	-0.204	-0.208	-0.210	-0.214	-0.218	-0.220	-0.224	-0.226	-0.229	-0.231	-0.234	-0.235	-0.238	-0.240	-0.241	-0.242	-0.245	-0.245	-0.246	-0.248	-0.246	-0.248	-0.248	-0.248	-0.248	-0.248	-0.248	-0.246	-0.246	-0.246	-0.246	-0.245	-0.245	-0.245	-0.244	-0.244	-0.244	-0.244	-0.244	-0.245	-0.245	-0.246	-0.248	-0.249	-0.251	-0.252	-0.255	-0.258	-0.261	-0.265	-0.269	-0.274	-0.280	-0.285	-0.291	-0.298	-0.305	-0.312	-0.321	-0.331	-0.339	-0.350	-0.360	-0.371	-0.382	-0.394	-0.406	-0.420	-0.434	-0.448	-0.461	-0.475	-0.490	-0.505	-0.521	-0.536	-0.551	-0.569	-0.584	-0.600	-0.618	-0.632	-0.649	-0.665	-0.680	-0.696	-0.712	-0.728	-0.744	-0.759	-0.775	-0.789	-0.804	-0.818	-0.830	-0.844	-0.856	-0.869	-0.881	-0.891	-0.904	-0.914	-0.924	-0.932	-0.942	-0.950	-0.959	-0.966	-0.972	-0.979	-0.985	-0.991	-0.998	-1.001	-1.005	-1.010	-1.014	-1.018	-1.019	-1.022	-1.025	-1.028	-1.029	-1.031	-1.032	-1.034	-1.034	-1.034	-1.035	-1.035	-1.035	-1.036	-1.035	-1.036	-1.035	-1.035	-1.034	-1.034	-1.034	-1.032	-1.032	-1.031	-1.030	-1.030	-1.029	-1.028	-1.028	-1.026	-1.025	-1.025	-1.024	-1.024	-1.022	-1.021	-1.021	-1.020	-1.020	-1.020	-1.020	-1.020	-1.019	-1.019	-1.020	-1.020	-1.020	-1.021	-1.022	-1.024	-1.025	-1.028	-1.029	-1.031	-1.035	-1.038	-1.041	-1.045	-1.049	-1.054	-1.059	-1.065	-1.071	-1.078	-1.085	-1.092	-1.100	-1.108	-1.116	-1.126	-1.135	-1.145	-1.155	-1.165	-1.176	-1.189	-1.199	-1.211	-1.224	-1.236	-1.249	-1.261	-1.274	-1.288	-1.300	-1.314	-1.326	-1.340	-1.352	-1.366	-1.380	-1.392	-1.405	-1.418	-1.430	-1.441	-1.454	-1.466	-1.476	-1.488	-1.498	-1.509	-1.518	-1.528	-1.536	-1.545	-1.554	-1.562	-1.570	-1.578	-1.585	-1.591	-1.598	-1.602	-1.609	-1.614	-1.619	-1.624	-1.628	-1.631	-1.634	-1.639	-1.641	-1.644	-1.646	-1.649	-1.650	-1.651	-1.652	-1.654	-1.655	-1.655	-1.655	-1.655	-1.655	-1.654	-1.652	-1.651	-1.650	-1.648	-1.646	-1.644	-1.641	-1.636	-1.632	-1.630	-1.624	-1.619	-1.614	-1.606	-1.600	-1.592	-1.585	-1.578	-1.569	-1.559	-1.549	-1.539	-1.526	-1.515	-1.502	-1.490	-1.476	-1.461	-1.448	-1.432	-1.416	-1.400	-1.384	-1.366	-1.348	-1.330	-1.311	-1.292	-1.274	-1.254	-1.234	-1.214	-1.194	-1.174	-1.151	-1.131	-1.111	-1.091	-1.071	-1.052	-1.032	-1.012	-0.994	-0.975	-0.958	-0.941	-0.924	-0.909	-0.892	-0.879	-0.865	-0.852	-0.840	-0.829	-0.819	-0.810	-0.801	-0.795	-0.789	-0.784	-0.780	-0.776	-0.775	-0.775	-0.775	-0.778	-0.780	-0.784	-0.789	-0.795	-0.800	-0.809	-0.816	-0.825	-0.835	-0.845	-0.856	-0.868	-0.880	-0.892	-0.905	-0.919	-0.932	-0.945	-0.959	-0.972	-0.986	-0.999	-1.012	-1.025	-1.039	-1.050	-1.062	-1.074	-1.085	-1.095	-1.104	-1.112	-1.121	-1.129	-1.135	-1.140	-1.145	-1.148	-1.151	-1.154	-1.154	-1.154	-1.154	-1.150	-1.148	-1.142	-1.139	-1.132	-1.125	-1.118	-1.109	-1.100	-1.090	-1.080	-1.068	-1.056	-1.044	-1.031	-1.018	-1.005	-0.990	-0.975	-0.960	-0.946	-0.931	-0.916	-0.902	-0.888	-0.872	-0.859	-0.844	-0.830	-0.816	-0.804	-0.790	-0.779	-0.766	-0.755	-0.744	-0.734	-0.724	-0.715	-0.708	-0.699	-0.691	-0.686	-0.679	-0.674	-0.670	-0.666	-0.664	-0.660	-0.659	-0.656	-0.655	-0.655	-0.655	-0.655	-0.655	-0.658	-0.658	-0.661	-0.662	-0.665	-0.668	-0.670	-0.674	-0.676	-0.680	-0.684	-0.688	-0.691	-0.695	-0.698	-0.702	-0.705	-0.709	-0.712	-0.716	-0.719	-0.722	-0.726	-0.729	-0.732	-0.734	-0.738	-0.740	-0.741	-0.745	-0.746	-0.748	-0.751	-0.752	-0.754	-0.756	-0.758	-0.758	-0.760	-0.761	-0.762	-0.762	-0.764	-0.765	-0.766	-0.766	-0.769	-0.770	-0.770	-0.771	-0.772	-0.774	-0.775	-0.778	-0.779	-0.780	-0.782	-0.785	-0.788	-0.789	-0.792	-0.795	-0.799	-0.801	-0.806	-0.810	-0.815	-0.820	-0.825	-0.830	-0.838	-0.842	-0.850	-0.858	-0.865	-0.874	-0.884	-0.891	-0.901	-0.912	-0.922	-0.934	-0.945	-0.958	-0.970	-0.984	-0.998	-1.011	-1.026	-1.041	-1.055	-1.071	-1.088	-1.105	-1.121	-1.138	-1.155	-1.172	-1.191	-1.209	-1.226	-1.244	-1.264	-1.281	-1.300	-1.319	-1.335	-1.354	-1.372	-1.389	-1.406	-1.424	-1.440	-1.456	-1.472	-1.488	-1.504	-1.518	-1.532	-1.545	-1.558	-1.570	-1.581	-1.592	-1.601	-1.611	-1.619	-1.626	-1.632	-1.639	-1.642	-1.646	-1.649	-1.651	-1.650	-1.651	-1.650	-1.648	-1.644	-1.639	-1.635	-1.628	-1.621	-1.612	-1.604	-1.595	-1.584	-1.572	-1.560	-1.548	-1.534	-1.519	-1.502	-1.488	-1.471	-1.454	-1.435	-1.416	-1.398	-1.378	-1.358	-1.336	-1.315	-1.294	-1.272	-1.250	-1.229	-1.206	-1.184	-1.162	-1.140	-1.118	-1.095	-1.074	-1.051	-1.030	-1.009	-0.988	-0.968	-0.948	-0.928	-0.909	-0.891	-0.872	-0.856	-0.839	-0.824	-0.809	-0.794	-0.780	-0.768	-0.755	-0.744	-0.734	-0.725	-0.718	-0.710	-0.702	-0.698	-0.694	-0.690	-0.688	-0.686	-0.685	-0.685	-0.686	-0.689	-0.692	-0.696	-0.701	-0.706	-0.712	-0.719	-0.728	-0.735	-0.744	-0.754	-0.764	-0.774	-0.784	-0.795	-0.806	-0.818	-0.829	-0.840	-0.852	-0.865	-0.875	-0.888	-0.899	-0.910	-0.921	-0.932	-0.942	-0.952	-0.962	-0.971	-0.981	-0.990	-0.998	-1.005	-1.011	-1.019	-1.025	-1.029	-1.034	-1.038	-1.041	-1.044	-1.048	-1.049	-1.050	-1.051	-1.051	-1.051	-1.050	-1.049	-1.048	-1.046	-1.044	-1.041	-1.039	-1.035	-1.031	-1.029	-1.025	-1.020	-1.018	-1.012	-1.008	-1.005	-1.001	-0.998	-0.992	-0.990	-0.986	-0.984	-0.980	-0.979	-0.976	-0.975	-0.972	-0.971	-0.970	-0.971	-0.970	-0.971	-0.972	-0.974	-0.975	-0.978	-0.980	-0.982	-0.986	-0.991	-0.995	-1.000	-1.005	-1.011	-1.016	-1.024	-1.030	-1.038	-1.046	-1.052	-1.061	-1.070	-1.078	-1.088	-1.096	-1.106	-1.114	-1.125	-1.134	-1.144	-1.152	-1.162	-1.172	-1.182	-1.191	-1.202	-1.211	-1.220	-1.229	-1.238	-1.246	-1.254	-1.261	-1.269	-1.276	-1.284	-1.290	-1.295	-1.301	-1.306	-1.311	-1.316	-1.319	-1.322	-1.325	-1.326	-1.329	-1.330	-1.330	-1.330	-1.330	-1.328	-1.326	-1.322	-1.321	-1.316	-1.312	-1.309	-1.304	-1.299	-1.291	-1.285	-1.278	-1.269	-1.261	-1.254	-1.244	-1.234	-1.224	-1.212	-1.202	-1.191	-1.179	-1.168	-1.155	-1.144	-1.131	-1.116	-1.104	-1.091	-1.076	-1.062	-1.049	-1.034	-1.020	-1.006	-0.991	-0.976	-0.962	-0.948	-0.934	-0.919	-0.902	-0.889	-0.874	-0.860	-0.845	-0.831	-0.816	-0.802	-0.789	-0.774	-0.761	-0.748	-0.734	-0.721	-0.708	-0.695	-0.682	-0.669	-0.656	-0.645	-0.632	-0.620	-0.608	-0.595	-0.584	-0.571	-0.560	-0.549	-0.536	-0.525	-0.512	-0.501	-0.489	-0.478	-0.466	-0.454	-0.441	-0.430	-0.418	-0.405	-0.394	-0.380	-0.369	-0.355	-0.342	-0.330	-0.316	-0.302	-0.289	-0.275	-0.260	-0.248	-0.232	-0.218	-0.202	-0.189	-0.172	-0.156	-0.142	-0.126	-0.110	-0.094	-0.079	-0.062	-0.046	-0.031	-0.015	0.001	0.016	0.034	0.049	0.065	0.080	0.094	0.109	0.124	0.138	0.151	0.165	0.178	0.190	0.201	0.212	0.224	0.235	0.245	0.254	0.262	0.270	0.278	0.285	0.291	0.296	0.301	0.306	0.309	0.311	0.314	0.315	0.316	0.316	0.316	0.316	0.315	0.312	0.311	0.308	0.305	0.301	0.298	0.294	0.289	0.285	0.280	0.274	0.269	0.264	0.258	0.251	0.245	0.239	0.232	0.226	0.220	0.214	0.208	0.201	0.194	0.189	0.181	0.175	0.169	0.161	0.155	0.149	0.142	0.136	0.130	0.122	0.116	0.109	0.102	0.095	0.088	0.079	0.072	0.064	0.056	0.049	0.039	0.031	0.021	0.012	0.004	-0.006	-0.016	-0.026	-0.038	-0.048	-0.056	-0.068	-0.078	-0.090	-0.100	-0.110	-0.121	-0.132	-0.144	-0.154	-0.165	-0.174	-0.185	-0.194	-0.204	-0.214	-0.221	-0.229	-0.238	-0.244	-0.251	-0.256	-0.262	-0.266	-0.271	-0.272	-0.275	-0.278	-0.278	-0.276	-0.275	-0.274	-0.270	-0.268	-0.262	-0.256	-0.250	-0.244	-0.236	-0.226	-0.218	-0.206	-0.195	-0.184	-0.171	-0.158	-0.145	-0.130	-0.116	-0.101	-0.086	-0.071	-0.055	-0.038	-0.021	-0.006	0.010	0.026	0.044	0.059	0.075	0.090	0.105	0.120	0.135	0.149	0.162	0.176	0.189	0.200	0.212	0.224	0.232	0.244	0.252	0.260	0.269	0.276	0.282	0.289	0.294	0.299	0.304	0.308	0.310	0.312	0.314	0.315	0.316	0.318	0.318	0.316	0.315	0.315	0.312	0.310	0.309	0.306	0.304	0.300	0.298	0.294	0.289	0.285	0.282	0.278	0.274	0.270	0.265	0.261	0.256	0.252	0.248	0.244	0.239	0.235	0.230	0.226	0.222	0.219	0.214	0.210	0.206	0.201	0.198	0.194	0.190	0.186	0.182	0.178	0.174	0.170	0.165	0.161	0.158	0.154	0.150	0.146	0.142	0.138	0.134	0.130	0.126	0.122	0.119	0.115	0.112	0.109	0.105	0.102	0.099	0.095	0.092	0.090	0.086	0.085	0.082	0.080	0.079	0.076	0.075	0.075	0.072	0.072	0.071	0.072	0.072	0.071	0.074	0.075	0.075	0.078	0.079	0.081	0.084	0.088	0.091	0.095	0.099	0.104	0.108	0.112	0.119	0.125	0.131	0.138	0.145	0.152	0.160	0.170	0.178	0.186	0.196	0.205	0.215	0.226	0.235	0.246	0.258	0.269	0.280	0.292	0.302	0.315	0.328	0.339	0.351	0.364	0.376	0.390	0.402	0.414	0.426	0.439	0.451	0.462	0.475	0.488	0.498	0.510	0.520	0.531	0.541	0.551	0.560	0.569	0.579	0.585	0.594	0.600	0.606	0.614	0.619	0.624	0.628	0.631	0.632	0.635	0.638	0.638	0.639	0.638	0.638	0.635	0.632	0.630	0.626	0.621	0.616	0.612	0.606	0.600	0.592	0.586	0.578	0.569	0.560	0.551	0.542	0.532	0.522	0.512	0.502	0.492	0.482	0.471	0.461	0.451	0.440	0.430	0.420	0.410	0.400	0.390	0.381	0.374	0.364	0.356	0.348	0.340	0.332	0.326	0.320	0.312	0.308	0.301	0.296	0.292	0.288	0.284	0.280	0.276	0.274	0.271	0.268	0.265	0.264	0.261	0.259	0.256	0.255	0.252	0.251	0.249	0.248	0.245	0.242	0.239	0.236	0.232	0.229	0.225	0.220	0.214	0.209	0.202	0.195	0.189	0.180	0.171	0.161	0.151	0.140	0.128	0.116	0.102	0.089	0.072	0.058	0.041	0.025	0.006	-0.011	-0.030	-0.050	-0.070	-0.090	-0.111	-0.134	-0.154	-0.178	-0.199	-0.221	-0.245	-0.268	-0.291	-0.312	-0.336	-0.359	-0.381	-0.404	-0.426	-0.449	-0.470	-0.491	-0.511	-0.532	-0.551	-0.570	-0.589	-0.606	-0.622	-0.639	-0.654	-0.669	-0.681	-0.695	-0.706	-0.718	-0.728	-0.736	-0.745	-0.752	-0.758	-0.764	-0.769	-0.772	-0.775	-0.778	-0.779	-0.780	-0.780	-0.780	-0.779	-0.778	-0.776	-0.772	-0.770	-0.768	-0.762	-0.759	-0.755	-0.750	-0.746	-0.741	-0.738	-0.731	-0.726	-0.721	-0.716	-0.714	-0.709	-0.704	-0.700	-0.695	-0.691	-0.688	-0.684	-0.681	-0.678	-0.675	-0.671	-0.669	-0.665	-0.662	-0.660	-0.659	-0.655	-0.652	-0.650	-0.648	-0.645	-0.641	-0.638	-0.634	-0.630	-0.625	-0.621	-0.615	-0.610	-0.604	-0.596	-0.588	-0.580	-0.571	-0.561	-0.551	-0.540	-0.528	-0.515	-0.501	-0.486	-0.472	-0.456	-0.439	-0.421	-0.402	-0.384	-0.362	-0.341	-0.320	-0.299	-0.275	-0.251	-0.228	-0.202	-0.178	-0.151	-0.125	-0.099	-0.071	-0.045	-0.016	0.011	0.039	0.066	0.094	0.122	0.150	0.176	0.204	0.231	0.258	0.282	0.309	0.335	0.359	0.382	0.406	0.430	0.451	0.472	0.492	0.514	0.532	0.550	0.568	0.584	0.599	0.612	0.626	0.639	0.651	0.661	0.671	0.680	0.689	0.696	0.701	0.706	0.711	0.714	0.716	0.719	0.719	0.719	0.716	0.715	0.711	0.708	0.704	0.699	0.692	0.685	0.679	0.670	0.662	0.652	0.642	0.632	0.621	0.609	0.598	0.584	0.570	0.556	0.542	0.528	0.512	0.495	0.480	0.464	0.446	0.429	0.410	0.392	0.374	0.354	0.335	0.315	0.294	0.274	0.252	0.231	0.210	0.186	0.165	0.142	0.120	0.098	0.072	0.049	0.025	0.001	-0.024	-0.049	-0.074	-0.099	-0.125	-0.151	-0.178	-0.205	-0.231	-0.259	-0.285	-0.314	-0.342	-0.370	-0.399	-0.429	-0.459	-0.489	-0.519	-0.550	-0.581	-0.614	-0.646	-0.679	-0.712	-0.748	-0.781	-0.816	-0.852	-0.890	-0.926	-0.964	-1.004	-1.041	-1.082	-1.122	-1.164	-1.206	-1.249	-1.294	-1.339	-1.384	-1.430	-1.478	-1.525	-1.575	-1.624	-1.675	-1.728	-1.780	-1.832	-1.886	-1.942	-1.998	-2.055	-2.112	-2.170	-2.230	-2.290	-2.350	-2.412	-2.474	-2.538	-2.600	-2.664	-2.729	-2.794	-2.860	-2.925	-2.991	-3.059	-3.126	-3.194	-3.261	-3.330	-3.398	-3.466	-3.534	-3.602	-3.670	-3.739	-3.808	-3.876	-3.944	-4.011	-4.079	-4.145	-4.212	-4.278	-4.344	-4.409	-4.474	-4.538	-4.600	-4.662	-4.725	-4.786	-4.846	-4.906	-4.965	-5.022	-5.080	-5.135	-5.190	-5.245	-5.298	-5.350	-5.401	-5.451	-5.500	-5.548	-5.595	-5.641	-5.685	-5.729	-5.771	-5.814	-5.855	-5.894	-5.932	-5.970	-6.005	-6.040	-6.075	-6.109	-6.140	-6.171	-6.201	-6.230	-6.259	-6.286	-6.311	-6.338	-6.362	-6.385	-6.408	-6.430	-6.451	-6.471	-6.490	-6.509	-6.528	-6.544	-6.561	-6.575	-6.590	-6.604	-6.618	-6.630	-6.642	-6.652	-6.664	-6.672	-6.682	-6.690	-6.698	-6.705	-6.711	-6.716	-6.720	-6.725	-6.728	-6.730	-6.732	-6.734	-6.734	-6.732	-6.731	-6.729	-6.725	-6.721	-6.716	-6.710	-6.704	-6.696	-6.688	-6.678	-6.666	-6.655	-6.642	-6.628	-6.611	-6.596	-6.579	-6.559	-6.540	-6.519	-6.496	-6.472	-6.448	-6.422	-6.395	-6.366	-6.335	-6.305	-6.271	-6.238	-6.202	-6.165	-6.128	-6.088	-6.046	-6.005	-5.961	-5.916	-5.870	-5.824	-5.776	-5.726	-5.675	-5.624	-5.571	-5.516	-5.461	-5.405	-5.348	-5.289	-5.230	-5.170	-5.109	-5.046	-4.984	-4.920	-4.856	-4.791	-4.725	-4.659	-4.592	-4.525	-4.456	-4.386	-4.319	-4.249	-4.179	-4.108	-4.036	-3.965	-3.892	-3.820	-3.746	-3.672	-3.599	-3.524	-3.450	-3.376	-3.300	-3.224	-3.148	-3.071	-2.995	-2.918	-2.840	-2.761	-2.684	-2.605	-2.525	-2.446	-2.368	-2.286	-2.205	-2.125	-2.042	-1.960	-1.878	-1.796	-1.712	-1.629	-1.544	-1.459	-1.374	-1.289	-1.202	-1.116	-1.030	-0.942	-0.855	-0.768	-0.679	-0.591	-0.502	-0.414	-0.325	-0.236	-0.146	-0.056	0.032	0.121	0.210	0.300	0.389	0.478	0.568	0.655	0.742	0.831	0.918	1.005	1.091	1.178	1.262	1.348	1.431	1.514	1.596	1.678	1.759	1.839	1.918	1.996	2.072	2.149	2.224	2.298	2.370	2.442	2.512	2.582	2.650	2.718	2.785	2.848	2.912	2.975	3.036	3.096	3.158	3.215	3.272	3.329	3.384	3.438	3.490	3.541	3.592	3.642	3.692	3.740	3.788	3.834	3.880	3.924	3.968	4.011	4.054	4.095	4.136	4.175	4.215	4.254	4.291	4.329	4.365	4.401	4.438	4.471	4.506	4.541	4.572	4.606	4.638	4.669	4.699	4.730	4.760	4.788	4.816	4.844	4.871	4.898	4.925	4.949	4.974	5.000	5.022	5.045	5.069	5.090	5.111	5.131	5.151	5.170	5.190	5.206	5.225	5.241	5.256	5.272	5.288	5.301	5.315	5.328	5.340	5.352	5.364	5.374	5.384	5.394	5.401	5.410	5.419	5.425	5.432	5.438	5.444	5.449	5.454	5.458	5.461	5.464	5.466	5.469	5.469	5.471	5.471	5.471	5.471	5.469	5.469	5.466	5.462	5.459	5.456	5.451	5.445	5.441	5.435	5.428	5.420	5.412	5.405	5.395	5.385	5.374	5.364	5.352	5.339	5.325	5.312	5.296	5.281	5.265	5.250	5.231	5.212	5.194	5.174	5.154	5.131	5.109	5.086	5.062	5.039	5.012	4.986	4.960	4.932	4.902	4.875	4.844	4.815	4.782	4.751	4.719	4.685	4.652	4.618	4.582	4.548	4.511	4.475	4.438	4.400	4.362	4.324	4.285	4.246	4.206	4.168	4.126	4.086	4.045	4.005	3.962	3.921	3.879	3.838	3.796	3.754	3.712	3.670	3.628	3.586	3.542	3.500	3.459	3.416	3.374	3.331	3.290	3.248	3.206	3.164	3.122	3.082	3.040	3.000	2.959	2.919	2.879	2.838	2.799	2.759	2.721	2.681	2.642	2.605	2.566	2.529	2.492	2.455	2.419	2.384	2.348	2.312	2.278	2.242	2.209	2.176	2.141	2.109	2.076	2.044	2.011	1.981	1.949	1.918	1.888	1.856	1.826	1.798	1.769	1.740	1.710	1.681	1.652	1.625	1.598	1.570	1.542	1.515	1.489	1.461	1.434	1.408	1.382	1.355	1.329	1.304	1.276	1.250	1.225	1.200	1.174	1.148	1.122	1.098	1.071	1.046	1.020	0.995	0.969	0.942	0.919	0.892	0.868	0.841	0.816	0.790	0.765	0.741	0.715	0.690	0.666	0.641	0.616	0.591	0.568	0.544	0.519	0.496	0.472	0.450	0.426	0.404	0.381	0.359	0.338	0.316	0.295	0.275	0.255	0.235	0.216	0.198	0.179	0.161	0.144	0.128	0.111	0.098	0.081	0.066	0.054	0.039	0.026	0.015	0.002	-0.009	-0.019	-0.030	-0.039	-0.048	-0.056	-0.065	-0.071	-0.079	-0.084	-0.091	-0.096	-0.101	-0.106	-0.110	-0.114	-0.118	-0.121	-0.124	-0.128	-0.130	-0.131	-0.132	-0.135	-0.138	-0.138	-0.140	-0.141	-0.142	-0.144	-0.146	-0.148	-0.149	-0.150	-0.152	-0.154	-0.156	-0.159	-0.160	-0.162	-0.165	-0.168	-0.171	-0.175	-0.179	-0.182	-0.188	-0.192	-0.196	-0.202	-0.208	-0.214	-0.220	-0.226	-0.234	-0.240	-0.248	-0.255	-0.262	-0.271	-0.279	-0.288	-0.298	-0.305	-0.315	-0.324	-0.334	-0.344	-0.352	-0.362	-0.372	-0.382	-0.392	-0.401	-0.410	-0.420	-0.430	-0.440	-0.448	-0.456	-0.465	-0.474	-0.482	-0.490	-0.499	-0.505	-0.512	-0.518	-0.524	-0.530	-0.534	-0.540	-0.544	-0.546	-0.550	-0.552	-0.555	-0.558	-0.558	-0.558	-0.558	-0.558	-0.556	-0.555	-0.552	-0.550	-0.546	-0.544	-0.540	-0.535	-0.531	-0.525	-0.520	-0.514	-0.509	-0.501	-0.494	-0.488	-0.479	-0.472	-0.464	-0.456	-0.449	-0.440	-0.431	-0.424	-0.415	-0.408	-0.399	-0.391	-0.384	-0.376	-0.369	-0.362	-0.356	-0.350	-0.344	-0.338	-0.331	-0.328	-0.322	-0.319	-0.315	-0.310	-0.308	-0.305	-0.304	-0.301	-0.301	-0.300	-0.301	-0.301	-0.302	-0.302	-0.305	-0.308	-0.310	-0.312	-0.316	-0.321	-0.325	-0.330	-0.335	-0.341	-0.346	-0.354	-0.360	-0.366	-0.372	-0.380	-0.388	-0.394	-0.401	-0.410	-0.418	-0.424	-0.432	-0.441	-0.449	-0.458	-0.466	-0.475	-0.482	-0.491	-0.501	-0.509	-0.518	-0.526	-0.534	-0.544	-0.552	-0.561	-0.570	-0.579	-0.588	-0.596	-0.606	-0.616	-0.625	-0.635	-0.645	-0.656	-0.666	-0.678	-0.690	-0.701	-0.712	-0.725	-0.739	-0.752	-0.766	-0.780	-0.795	-0.810	-0.826	-0.842	-0.860	-0.876	-0.895	-0.914	-0.932	-0.952	-0.972	-0.994	-1.015	-1.036	-1.058	-1.081	-1.104	-1.128	-1.152	-1.176	-1.200	-1.226	-1.251	-1.278	-1.304	-1.329	-1.355	-1.381	-1.408	-1.434	-1.461	-1.486	-1.514	-1.539	-1.564	-1.590	-1.616	-1.641	-1.664	-1.689	-1.712	-1.736	-1.759	-1.780	-1.801	-1.822	-1.844	-1.864	-1.881	-1.901	-1.919	-1.935	-1.952	-1.969	-1.985	-2.000	-2.015	-2.029	-2.041	-2.055	-2.068	-2.079	-2.090	-2.101	-2.110	-2.120	-2.130	-2.139	-2.149	-2.156	-2.164	-2.172	-2.180	-2.188	-2.195	-2.202	-2.209	-2.216	-2.222	-2.230	-2.238	-2.244	-2.250	-2.256	-2.262	-2.270	-2.276	-2.282	-2.290	-2.295	-2.301	-2.309	-2.315	-2.321	-2.326	-2.334	-2.340	-2.345	-2.352	-2.358	-2.364	-2.370	-2.375	-2.381	-2.386	-2.391	-2.396	-2.401	-2.406	-2.410	-2.415	-2.420	-2.424	-2.426	-2.431	-2.435	-2.439	-2.441	-2.445	-2.448	-2.451	-2.454	-2.456	-2.460	-2.462	-2.465	-2.468	-2.471	-2.474	-2.476	-2.479	-2.482	-2.485	-2.488	-2.491	-2.495	-2.499	-2.502	-2.506	-2.510	-2.515	-2.519	-2.522	-2.528	-2.534	-2.539	-2.544	-2.550	-2.555	-2.561	-2.568	-2.572	-2.580	-2.586	-2.592	-2.599	-2.606	-2.614	-2.620	-2.626	-2.632	-2.640	-2.646	-2.652	-2.659	-2.664	-2.670	-2.675	-2.681	-2.686	-2.690	-2.695	-2.699	-2.701	-2.705	-2.709	-2.710	-2.712	-2.714	-2.715	-2.714	-2.715	-2.715	-2.715	-2.712	-2.712	-2.710	-2.709	-2.706	-2.704	-2.701	-2.698	-2.694	-2.690	-2.686	-2.682	-2.678	-2.672	-2.669	-2.664	-2.660	-2.655	-2.651	-2.645	-2.641	-2.636	-2.631	-2.628	-2.624	-2.620	-2.615	-2.611	-2.608	-2.605	-2.601	-2.599	-2.595	-2.592	-2.590	-2.589	-2.586	-2.585	-2.584	-2.582	-2.581	-2.580	-2.580	-2.579	-2.579	-2.578	-2.578	-2.578	-2.576	-2.576	-2.576	-2.575	-2.575	-2.575	-2.575	-2.575	-2.574	-2.574	-2.572	-2.571	-2.571	-2.571	-2.569	-2.569	-2.568	-2.565	-2.564	-2.561	-2.560	-2.558	-2.555	-2.554	-2.551	-2.549	-2.546	-2.544	-2.540	-2.538	-2.534	-2.531	-2.528	-2.522	-2.520	-2.516	-2.512	-2.509	-2.505	-2.500	-2.496	-2.492	-2.489	-2.484	-2.480	-2.475	-2.470	-2.466	-2.461	-2.458	-2.452	-2.448	-2.444	-2.438	-2.432	-2.426	-2.420	-2.414	-2.408	-2.401	-2.395	-2.386	-2.380	-2.371	-2.361	-2.352	-2.342	-2.332	-2.322	-2.310	-2.300	-2.286	-2.274	-2.260	-2.245	-2.230	-2.214	-2.196	-2.179	-2.160	-2.141	-2.121	-2.101	-2.080	-2.058	-2.035	-2.011	-1.988	-1.962	-1.936	-1.910	-1.884	-1.855	-1.828	-1.799	-1.770	-1.741	-1.711	-1.681	-1.651	-1.620	-1.589	-1.558	-1.526	-1.496	-1.465	-1.435	-1.404	-1.374	-1.342	-1.314	-1.284	-1.256	-1.228	-1.200	-1.172	-1.146	-1.120	-1.094	-1.069	-1.045	-1.021	-0.999	-0.978	-0.956	-0.936	-0.918	-0.899	-0.881	-0.864	-0.849	-0.834	-0.819	-0.804	-0.790	-0.778	-0.765	-0.754	-0.742	-0.732	-0.721	-0.712	-0.702	-0.695	-0.686	-0.678	-0.669	-0.661	-0.652	-0.645	-0.638	-0.629	-0.621	-0.612	-0.605	-0.598	-0.588	-0.579	-0.570	-0.560	-0.550	-0.541	-0.530	-0.520	-0.509	-0.499	-0.488	-0.476	-0.465	-0.452	-0.440	-0.428	-0.415	-0.402	-0.390	-0.378	-0.364	-0.351	-0.338	-0.324	-0.310	-0.298	-0.285	-0.272	-0.259	-0.246	-0.234	-0.220	-0.209	-0.196	-0.185	-0.175	-0.164	-0.152	-0.144	-0.132	-0.124	-0.115	-0.106	-0.098	-0.090	-0.084	-0.078	-0.071	-0.065	-0.060	-0.055	-0.051	-0.046	-0.044	-0.040	-0.038	-0.036	-0.034	-0.032	-0.032	-0.031	-0.031	-0.031	-0.032	-0.034	-0.035	-0.036	-0.038	-0.040	-0.044	-0.046	-0.049	-0.052	-0.056	-0.060	-0.064	-0.069	-0.074	-0.078	-0.082	-0.088	-0.092	-0.099	-0.105	-0.110	-0.116	-0.121	-0.129	-0.135	-0.140	-0.146	-0.154	-0.161	-0.168	-0.174	-0.180	-0.186	-0.194	-0.199	-0.206	-0.212	-0.218	-0.224	-0.230	-0.235	-0.240	-0.246	-0.251	-0.255	-0.260	-0.264	-0.268	-0.271	-0.274	-0.278	-0.279	-0.282	-0.284	-0.285	-0.285	-0.286	-0.286	-0.286	-0.284	-0.282	-0.281	-0.279	-0.275	-0.271	-0.269	-0.264	-0.259	-0.255	-0.250	-0.244	-0.238	-0.230	-0.222	-0.216	-0.209	-0.201	-0.192	-0.184	-0.175	-0.168	-0.158	-0.149	-0.139	-0.129	-0.120	-0.110	-0.101	-0.091	-0.081	-0.072	-0.062	-0.052	-0.044	-0.035	-0.025	-0.016	-0.008	0.002	0.010	0.019	0.026	0.034	0.041	0.049	0.055	0.062	0.069	0.075	0.080	0.086	0.091	0.098	0.101	0.105	0.110	0.114	0.118	0.121	0.124	0.128	0.129	0.131	0.134	0.135	0.136	0.138	0.138	0.139	0.139	0.139	0.138	0.138	0.135	0.135	0.132	0.131	0.129	0.125	0.121	0.120	0.116	0.111	0.108	0.102	0.098	0.091	0.086	0.080	0.072	0.066	0.059	0.050	0.041	0.032	0.025	0.015	0.005	-0.005	-0.016	-0.026	-0.038	-0.049	-0.060	-0.072	-0.085	-0.096	-0.110	-0.121	-0.135	-0.149	-0.161	-0.175	-0.186	-0.200	-0.214	-0.226	-0.239	-0.251	-0.264	-0.276	-0.288	-0.299	-0.310	-0.321	-0.331	-0.341	-0.351	-0.360	-0.368	-0.376	-0.384	-0.390	-0.395	-0.401	-0.406	-0.409	-0.412	-0.416	-0.418	-0.419	-0.420	-0.420	-0.420	-0.419	-0.418	-0.415	-0.412	-0.410	-0.406	-0.402	-0.398	-0.394	-0.388	-0.382	-0.376	-0.371	-0.365	-0.359	-0.352	-0.346	-0.341	-0.334	-0.328	-0.322	-0.316	-0.309	-0.304	-0.299	-0.292	-0.288	-0.282	-0.278	-0.274	-0.270	-0.265	-0.262	-0.259	-0.256	-0.254	-0.251	-0.250	-0.248	-0.246	-0.245	-0.244	-0.244	-0.242	-0.242	-0.242	-0.241	-0.241	-0.241	-0.241	-0.241	-0.240	-0.241	-0.241	-0.241	-0.241	-0.240	-0.240	-0.240	-0.239	-0.240	-0.239	-0.238	-0.236	-0.235	-0.234	-0.232	-0.230	-0.229	-0.228	-0.226	-0.224	-0.222	-0.220	-0.218	-0.215	-0.212	-0.210	-0.209	-0.206	-0.205	-0.202	-0.200	-0.200	-0.198	-0.196	-0.195	-0.195	-0.194	-0.194	-0.192	-0.192	-0.194	-0.194	-0.195	-0.196	-0.199	-0.201	-0.202	-0.205	-0.209	-0.211	-0.215	-0.220	-0.225	-0.229	-0.234	-0.239	-0.244	-0.249	-0.256	-0.261	-0.269	-0.274	-0.280	-0.288	-0.294	-0.300	-0.308	-0.314	-0.320	-0.326	-0.334	-0.340	-0.346	-0.351	-0.358	-0.364	-0.370	-0.375	-0.380	-0.385	-0.389	-0.394	-0.399	-0.402	-0.408	-0.410	-0.414	-0.418	-0.419	-0.422	-0.425	-0.428	-0.429	-0.431	-0.432	-0.434	-0.436	-0.438	-0.439	-0.440	-0.442	-0.444	-0.445	-0.446	-0.448	-0.450	-0.451	-0.454	-0.456	-0.460	-0.462	-0.465	-0.468	-0.472	-0.476	-0.480	-0.485	-0.491	-0.496	-0.502	-0.509	-0.516	-0.522	-0.530	-0.539	-0.546	-0.556	-0.566	-0.575	-0.585	-0.595	-0.606	-0.618	-0.630	-0.640	-0.652	-0.665	-0.676	-0.690	-0.702	-0.716	-0.729	-0.741	-0.754	-0.768	-0.780	-0.794	-0.806	-0.819	-0.831	-0.844	-0.856	-0.868	-0.880	-0.891	-0.901	-0.912	-0.922	-0.932	-0.942	-0.951	-0.960	-0.966	-0.975	-0.981	-0.989	-0.994	-0.999	-1.004	-1.009	-1.012	-1.018	-1.020	-1.024	-1.025	-1.028	-1.029	-1.030	-1.031	-1.031	-1.031	-1.031	-1.031	-1.030	-1.029	-1.028	-1.026	-1.024	-1.022	-1.020	-1.018	-1.016	-1.014	-1.011	-1.009	-1.005	-1.001	-0.999	-0.996	-0.994	-0.991	-0.989	-0.986	-0.984	-0.981	-0.979	-0.978	-0.975	-0.974	-0.971	-0.970	-0.968	-0.966	-0.965	-0.964	-0.962	-0.962	-0.962	-0.961	-0.961	-0.961	-0.961	-0.960	-0.961	-0.962	-0.962	-0.965	-0.966	-0.968	-0.970	-0.972	-0.975	-0.979	-0.980	-0.985	-0.989	-0.992	-0.998	-1.002	-1.008	-1.014	-1.019	-1.025	-1.032	-1.039	-1.046	-1.054	-1.061	-1.069	-1.078	-1.085	-1.095	-1.104	-1.112	-1.124	-1.132	-1.142	-1.152	-1.164	-1.175	-1.185	-1.196	-1.206	-1.216	-1.229	-1.239	-1.250	-1.260	-1.271	-1.281	-1.292	-1.304	-1.312	-1.324	-1.334	-1.342	-1.352	-1.362	-1.371	-1.380	-1.389	-1.398	-1.405	-1.412	-1.421	-1.428	-1.435	-1.441	-1.446	-1.452	-1.458	-1.462	-1.468	-1.471	-1.476	-1.480	-1.482	-1.485	-1.489	-1.491	-1.492	-1.494	-1.495	-1.496	-1.498	-1.498	-1.498	-1.498	-1.496	-1.496	-1.494	-1.492	-1.491	-1.489	-1.486	-1.482	-1.479	-1.476	-1.472	-1.469	-1.464	-1.459	-1.454	-1.448	-1.441	-1.435	-1.428	-1.420	-1.412	-1.405	-1.396	-1.386	-1.378	-1.369	-1.358	-1.348	-1.336	-1.325	-1.314	-1.301	-1.289	-1.276	-1.262	-1.250	-1.235	-1.221	-1.206	-1.191	-1.176	-1.160	-1.145	-1.129	-1.114	-1.098	-1.081	-1.065	-1.049	-1.032	-1.016	-1.000	-0.984	-0.968	-0.954	-0.938	-0.922	-0.909	-0.895	-0.881	-0.869	-0.858	-0.845	-0.834	-0.825	-0.816	-0.808	-0.800	-0.792	-0.786	-0.781	-0.778	-0.774	-0.771	-0.770	-0.769	-0.770	-0.771	-0.775	-0.778	-0.781	-0.788	-0.794	-0.801	-0.809	-0.818	-0.828	-0.838	-0.849	-0.861	-0.872	-0.885	-0.899	-0.911	-0.925	-0.940	-0.954	-0.969	-0.982	-0.998	-1.012	-1.025	-1.039	-1.052	-1.066	-1.080	-1.092	-1.104	-1.115	-1.126	-1.136	-1.145	-1.152	-1.160	-1.168	-1.174	-1.179	-1.184	-1.186	-1.189	-1.190	-1.190	-1.189	-1.188	-1.185	-1.181	-1.176	-1.171	-1.165	-1.158	-1.149	-1.140	-1.131	-1.121	-1.109	-1.098	-1.086	-1.072	-1.060	-1.048	-1.032	-1.019	-1.004	-0.990	-0.975	-0.961	-0.946	-0.931	-0.916	-0.902	-0.889	-0.875	-0.861	-0.848	-0.835	-0.824	-0.811	-0.799	-0.789	-0.780	-0.770	-0.761	-0.752	-0.745	-0.739	-0.731	-0.726	-0.722	-0.719	-0.715	-0.712	-0.711	-0.710	-0.709	-0.710	-0.711	-0.712	-0.715	-0.718	-0.720	-0.724	-0.729	-0.732	-0.739	-0.744	-0.750	-0.758	-0.762	-0.770	-0.778	-0.785	-0.792	-0.800	-0.808	-0.816	-0.824	-0.834	-0.841	-0.849	-0.858	-0.865	-0.872	-0.881	-0.889	-0.896	-0.904	-0.911	-0.918	-0.925	-0.931	-0.938	-0.944	-0.949	-0.954	-0.959	-0.965	-0.970	-0.974	-0.978	-0.981	-0.985	-0.986	-0.989	-0.991	-0.994	-0.995	-0.998	-0.998	-1.000	-1.000	-1.000	-1.000	-1.000	-1.000	-1.001	-1.000	-1.000	-1.000	-0.999	-1.000	-1.000	-0.999	-0.999	-0.999	-1.000	-1.000	-1.001	-1.002	-1.004	-1.006	-1.008	-1.011	-1.015	-1.018	-1.024	-1.028	-1.032	-1.039	-1.045	-1.052	-1.060	-1.068	-1.078	-1.088	-1.098	-1.109	-1.120	-1.131	-1.145	-1.159	-1.172	-1.186	-1.201	-1.218	-1.234	-1.250	-1.268	-1.285	-1.302	-1.319	-1.338	-1.358	-1.375	-1.394	-1.412	-1.431	-1.449	-1.468	-1.486	-1.504	-1.521	-1.539	-1.555	-1.571	-1.588	-1.604	-1.619	-1.632	-1.646	-1.659	-1.671	-1.682	-1.692	-1.701	-1.711	-1.719	-1.725	-1.731	-1.735	-1.739	-1.741	-1.742	-1.742	-1.741	-1.740	-1.738	-1.734	-1.728	-1.722	-1.715	-1.708	-1.699	-1.688	-1.678	-1.666	-1.654	-1.640	-1.626	-1.612	-1.596	-1.579	-1.562	-1.546	-1.528	-1.510	-1.491	-1.471	-1.451	-1.431	-1.412	-1.391	-1.371	-1.350	-1.329	-1.309	-1.288	-1.266	-1.246	-1.225	-1.205	-1.185	-1.165	-1.146	-1.126	-1.109	-1.090	-1.072	-1.055	-1.039	-1.024	-1.006	-0.992	-0.979	-0.964	-0.951	-0.939	-0.928	-0.916	-0.905	-0.896	-0.888	-0.880	-0.871	-0.865	-0.860	-0.855	-0.850	-0.846	-0.844	-0.841	-0.840	-0.839	-0.839	-0.840	-0.841	-0.842	-0.846	-0.849	-0.852	-0.858	-0.862	-0.868	-0.874	-0.880	-0.886	-0.894	-0.901	-0.909	-0.918	-0.926	-0.935	-0.942	-0.951	-0.961	-0.970	-0.979	-0.989	-0.998	-1.006	-1.016	-1.025	-1.034	-1.042	-1.051	-1.060	-1.068	-1.075	-1.082	-1.090	-1.098	-1.104	-1.111	-1.118	-1.122	-1.129	-1.132	-1.138	-1.142	-1.146	-1.151	-1.154	-1.158	-1.159	-1.161	-1.164	-1.166	-1.168	-1.170	-1.171	-1.171	-1.172	-1.174	-1.172	-1.174	-1.174	-1.175	-1.174	-1.174	-1.174	-1.172	-1.174	-1.172	-1.172	-1.172	-1.172	-1.172	-1.174	-1.174	-1.174	-1.174	-1.174	-1.176	-1.176	-1.176	-1.179	-1.180	-1.182	-1.184	-1.185	-1.189	-1.190	-1.192	-1.195	-1.199	-1.201	-1.205	-1.209	-1.214	-1.216	-1.221	-1.225	-1.231	-1.236	-1.240	-1.246	-1.251	-1.256	-1.262	-1.268	-1.274	-1.280	-1.286	-1.291	-1.299	-1.304	-1.310	-1.316	-1.322	-1.329	-1.334	-1.340	-1.348	-1.352	-1.358	-1.364	-1.369	-1.374	-1.379	-1.385	-1.389	-1.392	-1.398	-1.401	-1.404	-1.408	-1.411	-1.414	-1.415	-1.418	-1.419	-1.420	-1.420	-1.420	-1.420	-1.419	-1.418	-1.416	-1.415	-1.411	-1.408	-1.405	-1.400	-1.396	-1.390	-1.385	-1.379	-1.372	-1.365	-1.356	-1.349	-1.340	-1.331	-1.321	-1.310	-1.300	-1.289	-1.278	-1.265	-1.254	-1.240	-1.228	-1.214	-1.200	-1.186	-1.171	-1.158	-1.142	-1.128	-1.112	-1.098	-1.080	-1.065	-1.050	-1.032	-1.018	-1.001	-0.984	-0.968	-0.951	-0.935	-0.918	-0.901	-0.884	-0.869	-0.852	-0.835	-0.819	-0.802	-0.785	-0.770	-0.752	-0.738	-0.720	-0.705	-0.688	-0.671	-0.655	-0.639	-0.622	-0.606	-0.590	-0.574	-0.558	-0.541	-0.525	-0.509	-0.492	-0.476	-0.460	-0.444	-0.428	-0.411	-0.394	-0.378	-0.361	-0.345	-0.328	-0.311	-0.294	-0.278	-0.261	-0.245	-0.228	-0.211	-0.195	-0.178	-0.162	-0.145	-0.129	-0.114	-0.098	-0.081	-0.066	-0.051	-0.035	-0.020	-0.005	0.010	0.022	0.038	0.051	0.064	0.078	0.090	0.102	0.115	0.125	0.136	0.148	0.158	0.166	0.176	0.184	0.192	0.200	0.206	0.214	0.220	0.225	0.231	0.235	0.239	0.242	0.246	0.249	0.251	0.252	0.255	0.255	0.255	0.255	0.254	0.252	0.251	0.250	0.248	0.246	0.244	0.239	0.236	0.234	0.229	0.225	0.221	0.218	0.212	0.208	0.202	0.199	0.194	0.189	0.182	0.178	0.172	0.168	0.162	0.158	0.152	0.146	0.141	0.136	0.130	0.125	0.119	0.115	0.109	0.102	0.098	0.092	0.086	0.081	0.075	0.069	0.064	0.056	0.051	0.045	0.039	0.031	0.024	0.018	0.010	0.004	-0.005	-0.012	-0.021	-0.030	-0.038	-0.048	-0.056	-0.065	-0.075	-0.085	-0.095	-0.104	-0.114	-0.125	-0.135	-0.146	-0.156	-0.168	-0.178	-0.189	-0.199	-0.209	-0.220	-0.230	-0.240	-0.250	-0.260	-0.269	-0.279	-0.288	-0.296	-0.304	-0.311	-0.319	-0.325	-0.331	-0.336	-0.341	-0.346	-0.350	-0.352	-0.356	-0.359	-0.359	-0.359	-0.359	-0.358	-0.356	-0.355	-0.351	-0.348	-0.342	-0.338	-0.332	-0.326	-0.320	-0.312	-0.304	-0.295	-0.285	-0.276	-0.266	-0.255	-0.244	-0.232	-0.220	-0.208	-0.195	-0.182	-0.170	-0.156	-0.144	-0.131	-0.118	-0.104	-0.090	-0.076	-0.062	-0.050	-0.036	-0.024	-0.010	0.001	0.014	0.025	0.039	0.050	0.061	0.071	0.082	0.091	0.102	0.112	0.121	0.129	0.138	0.145	0.152	0.160	0.166	0.171	0.178	0.182	0.186	0.191	0.195	0.198	0.200	0.202	0.205	0.205	0.208	0.208	0.208	0.206	0.206	0.205	0.202	0.201	0.199	0.196	0.192	0.188	0.185	0.180	0.175	0.170	0.164	0.159	0.152	0.146	0.141	0.134	0.126	0.119	0.111	0.104	0.095	0.088	0.080	0.071	0.061	0.052	0.044	0.035	0.026	0.018	0.008	-0.002	-0.012	-0.020	-0.031	-0.040	-0.049	-0.058	-0.066	-0.076	-0.084	-0.092	-0.101	-0.110	-0.118	-0.125	-0.132	-0.139	-0.145	-0.151	-0.159	-0.164	-0.170	-0.174	-0.179	-0.182	-0.186	-0.189	-0.191	-0.194	-0.196	-0.196	-0.198	-0.198	-0.196	-0.195	-0.195	-0.192	-0.190	-0.186	-0.182	-0.179	-0.174	-0.169	-0.162	-0.156	-0.150	-0.142	-0.135	-0.126	-0.116	-0.109	-0.099	-0.088	-0.078	-0.066	-0.055	-0.045	-0.032	-0.021	-0.009	0.004	0.018	0.030	0.042	0.055	0.069	0.081	0.094	0.108	0.120	0.134	0.146	0.158	0.170	0.182	0.194	0.205	0.216	0.228	0.236	0.248	0.256	0.266	0.275	0.281	0.289	0.295	0.302	0.308	0.312	0.318	0.321	0.325	0.326	0.329	0.331	0.331	0.330	0.330	0.329	0.326	0.324	0.321	0.319	0.314	0.310	0.304	0.299	0.292	0.288	0.280	0.274	0.266	0.258	0.249	0.241	0.232	0.224	0.215	0.206	0.198	0.189	0.179	0.170	0.160	0.151	0.142	0.132	0.124	0.116	0.108	0.098	0.090	0.082	0.075	0.068	0.060	0.054	0.048	0.041	0.036	0.030	0.025	0.020	0.016	0.011	0.009	0.005	0.002	-0.001	-0.004	-0.006	-0.009	-0.011	-0.012	-0.014	-0.015	-0.016	-0.018	-0.020	-0.021	-0.022	-0.024	-0.024	-0.025	-0.028	-0.028	-0.030	-0.032	-0.034	-0.038	-0.040	-0.044	-0.048	-0.051	-0.055	-0.061	-0.068	-0.074	-0.080	-0.086	-0.095	-0.102	-0.112	-0.122	-0.134	-0.145	-0.156	-0.170	-0.184	-0.198	-0.212	-0.228	-0.244	-0.260	-0.278	-0.296	-0.314	-0.332	-0.352	-0.372	-0.392	-0.414	-0.434	-0.456	-0.478	-0.499	-0.521	-0.542	-0.565	-0.586	-0.609	-0.631	-0.652	-0.674	-0.695	-0.716	-0.736	-0.756	-0.776	-0.796	-0.814	-0.832	-0.850	-0.866	-0.882	-0.899	-0.912	-0.928	-0.940	-0.952	-0.965	-0.975	-0.985	-0.995	-1.004	-1.010	-1.018	-1.024	-1.029	-1.034	-1.038	-1.041	-1.044	-1.046	-1.046	-1.048	-1.048	-1.049	-1.048	-1.045	-1.045	-1.044	-1.041	-1.039	-1.036	-1.034	-1.030	-1.026	-1.024	-1.020	-1.018	-1.014	-1.010	-1.006	-1.004	-1.001	-0.998	-0.994	-0.991	-0.989	-0.986	-0.982	-0.980	-0.978	-0.975	-0.972	-0.970	-0.966	-0.962	-0.960	-0.956	-0.952	-0.949	-0.945	-0.941	-0.936	-0.931	-0.925	-0.920	-0.914	-0.906	-0.899	-0.890	-0.881	-0.872	-0.861	-0.850	-0.838	-0.826	-0.812	-0.798	-0.782	-0.766	-0.749	-0.730	-0.712	-0.692	-0.671	-0.650	-0.628	-0.605	-0.581	-0.556	-0.531	-0.506	-0.479	-0.451	-0.424	-0.395	-0.365	-0.336	-0.306	-0.276	-0.245	-0.215	-0.182	-0.152	-0.121	-0.089	-0.058	-0.028	0.004	0.035	0.066	0.096	0.126	0.158	0.186	0.215	0.242	0.271	0.299	0.325	0.351	0.376	0.399	0.424	0.446	0.468	0.488	0.509	0.528	0.546	0.562	0.579	0.595	0.609	0.621	0.634	0.645	0.656	0.665	0.672	0.681	0.688	0.692	0.698	0.700	0.702	0.704	0.704	0.704	0.701	0.700	0.695	0.691	0.686	0.680	0.674	0.665	0.655	0.646	0.634	0.624	0.611	0.598	0.582	0.569	0.552	0.535	0.519	0.500	0.481	0.462	0.441	0.420	0.398	0.375	0.352	0.328	0.304	0.278	0.251	0.226	0.199	0.170	0.142	0.114	0.084	0.055	0.025	-0.005	-0.036	-0.068	-0.100	-0.132	-0.164	-0.198	-0.230	-0.265	-0.298	-0.331	-0.366	-0.401	-0.435	-0.470	-0.506	-0.541	-0.576	-0.612	-0.649	-0.684	-0.721	-0.758	-0.795	-0.831	-0.869	-0.906	-0.945	-0.982	-1.020	-1.060	-1.099	-1.138	-1.178	-1.216	-1.258	-1.296	-1.338	-1.379	-1.421	-1.464	-1.506	-1.549	-1.594	-1.638	-1.682	-1.728	-1.774	-1.819	-1.868	-1.915	-1.962	-2.011	-2.061	-2.112	-2.162	-2.212	-2.265	-2.319	-2.371	-2.425	-2.481	-2.536	-2.590	-2.648	-2.704	-2.762	-2.820	-2.878	-2.938	-2.996	-3.058	-3.118	-3.179	-3.240	-3.300	-3.362	-3.424	-3.488	-3.550	-3.612	-3.675	-3.739	-3.802	-3.865	-3.929	-3.991	-4.054	-4.119	-4.181	-4.244	-4.306	-4.369	-4.431	-4.492	-4.554	-4.615	-4.675	-4.736	-4.795	-4.855	-4.914	-4.972	-5.030	-5.086	-5.142	-5.199	-5.254	-5.309	-5.361	-5.414	-5.466	-5.518	-5.568	-5.616	-5.665	-5.714	-5.760	-5.805	-5.851	-5.895	-5.939	-5.980	-6.022	-6.062	-6.102	-6.140	-6.179	-6.216	-6.251	-6.286	-6.320	-6.354	-6.385	-6.418	-6.446	-6.476	-6.505	-6.531	-6.559	-6.584	-6.609	-6.632	-6.655	-6.679	-6.699	-6.720	-6.739	-6.758	-6.776	-6.792	-6.810	-6.825	-6.839	-6.852	-6.866	-6.879	-6.890	-6.899	-6.909	-6.919	-6.926	-6.934	-6.940	-6.945	-6.950	-6.954	-6.958	-6.959	-6.960	-6.960	-6.960	-6.959	-6.956	-6.954	-6.950	-6.945	-6.939	-6.932	-6.924	-6.915	-6.905	-6.894	-6.882	-6.870	-6.856	-6.841	-6.825	-6.808	-6.790	-6.770	-6.749	-6.728	-6.705	-6.680	-6.655	-6.628	-6.600	-6.571	-6.541	-6.510	-6.478	-6.444	-6.409	-6.372	-6.335	-6.296	-6.256	-6.216	-6.172	-6.130	-6.086	-6.040	-5.992	-5.945	-5.896	-5.846	-5.796	-5.744	-5.692	-5.638	-5.584	-5.528	-5.471	-5.414	-5.355	-5.296	-5.236	-5.176	-5.115	-5.054	-4.990	-4.928	-4.864	-4.800	-4.735	-4.669	-4.602	-4.536	-4.469	-4.401	-4.334	-4.265	-4.196	-4.126	-4.056	-3.986	-3.915	-3.844	-3.772	-3.700	-3.628	-3.555	-3.481	-3.408	-3.334	-3.259	-3.184	-3.109	-3.032	-2.956	-2.879	-2.801	-2.724	-2.645	-2.566	-2.488	-2.408	-2.326	-2.245	-2.164	-2.081	-1.999	-1.916	-1.831	-1.748	-1.662	-1.576	-1.491	-1.405	-1.319	-1.231	-1.142	-1.056	-0.968	-0.878	-0.789	-0.700	-0.610	-0.521	-0.430	-0.341	-0.251	-0.161	-0.071	0.019	0.109	0.198	0.288	0.376	0.465	0.554	0.641	0.729	0.815	0.901	0.986	1.071	1.155	1.239	1.321	1.401	1.482	1.562	1.641	1.719	1.796	1.872	1.948	2.021	2.092	2.165	2.235	2.304	2.372	2.440	2.506	2.570	2.635	2.698	2.759	2.819	2.879	2.938	2.996	3.052	3.109	3.164	3.218	3.270	3.322	3.375	3.425	3.476	3.525	3.574	3.620	3.668	3.715	3.760	3.806	3.850	3.895	3.938	3.980	4.022	4.064	4.105	4.145	4.185	4.224	4.261	4.300	4.338	4.374	4.409	4.444	4.479	4.511	4.545	4.578	4.610	4.639	4.670	4.699	4.728	4.755	4.781	4.808	4.832	4.856	4.880	4.902	4.924	4.945	4.965	4.984	5.002	5.019	5.035	5.051	5.065	5.079	5.092	5.105	5.116	5.128	5.138	5.146	5.155	5.162	5.170	5.176	5.182	5.188	5.191	5.196	5.199	5.201	5.204	5.205	5.206	5.208	5.209	5.209	5.209	5.208	5.206	5.204	5.204	5.201	5.198	5.195	5.191	5.188	5.184	5.179	5.174	5.169	5.162	5.156	5.150	5.142	5.135	5.128	5.119	5.110	5.100	5.090	5.079	5.068	5.056	5.044	5.031	5.018	5.002	4.989	4.972	4.956	4.940	4.921	4.904	4.884	4.862	4.842	4.821	4.800	4.776	4.751	4.728	4.704	4.678	4.650	4.622	4.594	4.565	4.536	4.506	4.475	4.444	4.411	4.378	4.344	4.310	4.276	4.241	4.205	4.169	4.132	4.096	4.059	4.021	3.984	3.945	3.906	3.868	3.828	3.789	3.749	3.709	3.670	3.629	3.589	3.549	3.509	3.468	3.428	3.388	3.346	3.306	3.266	3.225	3.186	3.145	3.106	3.065	3.026	2.986	2.948	2.909	2.870	2.830	2.792	2.754	2.715	2.679	2.640	2.602	2.566	2.529	2.492	2.455	2.419	2.384	2.348	2.312	2.276	2.241	2.206	2.172	2.138	2.104	2.070	2.036	2.004	1.971	1.939	1.906	1.875	1.842	1.810	1.779	1.748	1.716	1.686	1.656	1.625	1.595	1.566	1.535	1.505	1.476	1.448	1.419	1.390	1.361	1.331	1.302	1.274	1.246	1.218	1.189	1.160	1.132	1.102	1.075	1.048	1.019	0.990	0.962	0.934	0.906	0.878	0.849	0.821	0.792	0.764	0.735	0.708	0.678	0.650	0.621	0.592	0.565	0.536	0.509	0.480	0.451	0.424	0.396	0.369	0.341	0.314	0.288	0.260	0.232	0.208	0.181	0.156	0.131	0.106	0.082	0.059	0.035	0.012	-0.009	-0.030	-0.050	-0.070	-0.090	-0.108	-0.126	-0.142	-0.158	-0.175	-0.189	-0.202	-0.216	-0.228	-0.240	-0.251	-0.260	-0.269	-0.278	-0.286	-0.292	-0.299	-0.305	-0.309	-0.314	-0.318	-0.321	-0.324	-0.324	-0.326	-0.328	-0.328	-0.328	-0.328	-0.326	-0.325	-0.325	-0.322	-0.322	-0.320	-0.319	-0.318	-0.315	-0.314	-0.312	-0.311	-0.310	-0.309	-0.308	-0.309	-0.309	-0.308	-0.309	-0.309	-0.310	-0.312	-0.315	-0.316	-0.320	-0.322	-0.326	-0.330	-0.335	-0.340	-0.345	-0.351	-0.358	-0.365	-0.371	-0.379	-0.386	-0.395	-0.404	-0.412	-0.421	-0.431	-0.441	-0.450	-0.461	-0.471	-0.482	-0.492	-0.504	-0.515	-0.525	-0.536	-0.546	-0.558	-0.569	-0.579	-0.590	-0.600	-0.610	-0.620	-0.630	-0.640	-0.650	-0.659	-0.668	-0.678	-0.685	-0.694	-0.700	-0.709	-0.715	-0.722	-0.728	-0.732	-0.740	-0.744	-0.749	-0.752	-0.756	-0.760	-0.762	-0.764	-0.766	-0.768	-0.768	-0.768	-0.768	-0.768	-0.766	-0.765	-0.764	-0.760	-0.758	-0.755	-0.751	-0.748	-0.742	-0.739	-0.734	-0.726	-0.721	-0.714	-0.709	-0.701	-0.694	-0.688	-0.679	-0.671	-0.664	-0.656	-0.648	-0.639	-0.631	-0.622	-0.615	-0.608	-0.599	-0.591	-0.584	-0.576	-0.569	-0.561	-0.555	-0.548	-0.541	-0.535	-0.529	-0.522	-0.518	-0.512	-0.507	-0.502	-0.500	-0.495	-0.494	-0.490	-0.489	-0.486	-0.485	-0.484	-0.485	-0.484	-0.485	-0.486	-0.488	-0.489	-0.491	-0.494	-0.498	-0.501	-0.505	-0.509	-0.514	-0.518	-0.524	-0.529	-0.535	-0.542	-0.548	-0.555	-0.562	-0.570	-0.578	-0.585	-0.595	-0.602	-0.611	-0.621	-0.630	-0.639	-0.650	-0.659	-0.669	-0.680	-0.690	-0.701	-0.712	-0.724	-0.735	-0.746	-0.759	-0.771	-0.785	-0.798	-0.810	-0.824	-0.838	-0.851	-0.866	-0.881	-0.898	-0.912	-0.930	-0.945	-0.962	-0.980	-0.998	-1.015	-1.035	-1.054	-1.074	-1.094	-1.114	-1.135	-1.156	-1.179	-1.201	-1.224	-1.246	-1.270	-1.294	-1.318	-1.342	-1.368	-1.392	-1.419	-1.445	-1.471	-1.496	-1.524	-1.551	-1.578	-1.604	-1.631	-1.658	-1.685	-1.711	-1.739	-1.766	-1.794	-1.820	-1.846	-1.872	-1.899	-1.924	-1.949	-1.974	-1.998	-2.021	-2.045	-2.068	-2.091	-2.114	-2.134	-2.156	-2.176	-2.196	-2.215	-2.235	-2.251	-2.269	-2.286	-2.302	-2.318	-2.332	-2.346	-2.361	-2.375	-2.386	-2.399	-2.410	-2.420	-2.431	-2.440	-2.449	-2.456	-2.465	-2.474	-2.480	-2.486	-2.494	-2.499	-2.504	-2.509	-2.514	-2.519	-2.522	-2.526	-2.530	-2.534	-2.536	-2.540	-2.542	-2.545	-2.549	-2.550	-2.554	-2.556	-2.559	-2.560	-2.564	-2.566	-2.568	-2.570	-2.574	-2.575	-2.578	-2.580	-2.582	-2.586	-2.589	-2.591	-2.594	-2.598	-2.600	-2.604	-2.609	-2.612	-2.616	-2.620	-2.624	-2.629	-2.632	-2.639	-2.644	-2.648	-2.652	-2.659	-2.665	-2.670	-2.675	-2.682	-2.688	-2.694	-2.701	-2.708	-2.714	-2.720	-2.728	-2.735	-2.741	-2.749	-2.756	-2.761	-2.769	-2.776	-2.784	-2.791	-2.798	-2.805	-2.811	-2.818	-2.825	-2.831	-2.838	-2.842	-2.850	-2.855	-2.861	-2.866	-2.871	-2.876	-2.881	-2.885	-2.890	-2.894	-2.898	-2.900	-2.902	-2.906	-2.908	-2.910	-2.911	-2.912	-2.912	-2.914	-2.915	-2.915	-2.914	-2.912	-2.911	-2.910	-2.908	-2.906	-2.904	-2.901	-2.898	-2.895	-2.890	-2.888	-2.884	-2.878	-2.874	-2.869	-2.865	-2.860	-2.855	-2.850	-2.844	-2.839	-2.834	-2.828	-2.822	-2.816	-2.812	-2.806	-2.801	-2.796	-2.791	-2.786	-2.781	-2.776	-2.771	-2.766	-2.761	-2.758	-2.754	-2.749	-2.746	-2.741	-2.739	-2.735	-2.731	-2.729	-2.726	-2.722	-2.721	-2.718	-2.715	-2.714	-2.711	-2.709	-2.709	-2.706	-2.705	-2.704	-2.702	-2.701	-2.700	-2.698	-2.698	-2.695	-2.695	-2.692	-2.692	-2.691	-2.690	-2.689	-2.688	-2.686	-2.686	-2.684	-2.684	-2.682	-2.681	-2.680	-2.679	-2.678	-2.676	-2.675	-2.672	-2.671	-2.670	-2.668	-2.666	-2.664	-2.662	-2.660	-2.659	-2.658	-2.655	-2.652	-2.650	-2.649	-2.646	-2.644	-2.641	-2.639	-2.636	-2.634	-2.631	-2.628	-2.626	-2.622	-2.620	-2.618	-2.614	-2.610	-2.608	-2.602	-2.599	-2.595	-2.590	-2.586	-2.580	-2.575	-2.570	-2.564	-2.556	-2.550	-2.542	-2.535	-2.526	-2.519	-2.509	-2.499	-2.488	-2.478	-2.466	-2.452	-2.441	-2.426	-2.411	-2.396	-2.380	-2.364	-2.346	-2.328	-2.309	-2.288	-2.268	-2.246	-2.222	-2.200	-2.176	-2.152	-2.128	-2.101	-2.074	-2.046	-2.019	-1.991	-1.962	-1.932	-1.901	-1.872	-1.841	-1.810	-1.779	-1.748	-1.716	-1.685	-1.652	-1.622	-1.590	-1.559	-1.529	-1.496	-1.466	-1.436	-1.406	-1.378	-1.349	-1.321	-1.292	-1.265	-1.239	-1.212	-1.189	-1.165	-1.141	-1.118	-1.096	-1.075	-1.055	-1.035	-1.016	-0.998	-0.980	-0.964	-0.949	-0.932	-0.918	-0.905	-0.890	-0.878	-0.865	-0.852	-0.842	-0.830	-0.819	-0.809	-0.799	-0.789	-0.778	-0.769	-0.759	-0.749	-0.739	-0.729	-0.719	-0.709	-0.700	-0.690	-0.679	-0.668	-0.658	-0.646	-0.635	-0.624	-0.612	-0.601	-0.589	-0.576	-0.564	-0.552	-0.540	-0.526	-0.514	-0.501	-0.488	-0.475	-0.462	-0.450	-0.436	-0.424	-0.412	-0.399	-0.388	-0.375	-0.364	-0.351	-0.341	-0.330	-0.320	-0.310	-0.301	-0.292	-0.284	-0.275	-0.266	-0.260	-0.252	-0.246	-0.241	-0.235	-0.230	-0.226	-0.221	-0.219	-0.216	-0.212	-0.211	-0.209	-0.208	-0.206	-0.205	-0.206	-0.206	-0.206	-0.206	-0.206	-0.208	-0.209	-0.211	-0.212	-0.214	-0.216	-0.218	-0.220	-0.221	-0.224	-0.226	-0.229	-0.230	-0.232	-0.235	-0.239	-0.241	-0.242	-0.245	-0.248	-0.251	-0.254	-0.255	-0.258	-0.260	-0.264	-0.265	-0.268	-0.269	-0.271	-0.274	-0.276	-0.278	-0.281	-0.282	-0.285	-0.285	-0.288	-0.289	-0.290	-0.291	-0.292	-0.294	-0.294	-0.295	-0.295	-0.294	-0.295	-0.294	-0.294	-0.292	-0.291	-0.291	-0.289	-0.286	-0.284	-0.282	-0.280	-0.276	-0.272	-0.270	-0.265	-0.261	-0.258	-0.252	-0.246	-0.241	-0.236	-0.230	-0.224	-0.218	-0.211	-0.205	-0.198	-0.191	-0.184	-0.178	-0.170	-0.164	-0.158	-0.151	-0.144	-0.138	-0.131	-0.125	-0.120	-0.114	-0.109	-0.105	-0.100	-0.096	-0.091	-0.088	-0.085	-0.081	-0.080	-0.078	-0.076	-0.076	-0.075	-0.075	-0.074	-0.075	-0.076	-0.078	-0.080	-0.081	-0.084	-0.086	-0.090	-0.094	-0.098	-0.101	-0.105	-0.111	-0.115	-0.120	-0.125	-0.130	-0.135	-0.141	-0.145	-0.151	-0.156	-0.161	-0.168	-0.172	-0.178	-0.181	-0.188	-0.191	-0.196	-0.201	-0.205	-0.210	-0.214	-0.218	-0.222	-0.226	-0.230	-0.234	-0.238	-0.240	-0.244	-0.248	-0.250	-0.254	-0.256	-0.260	-0.264	-0.266	-0.270	-0.274	-0.276	-0.280	-0.282	-0.288	-0.291	-0.294	-0.299	-0.302	-0.306	-0.311	-0.315	-0.321	-0.325	-0.330	-0.335	-0.341	-0.346	-0.352	-0.359	-0.365	-0.371	-0.378	-0.385	-0.390	-0.398	-0.404	-0.411	-0.418	-0.425	-0.431	-0.438	-0.444	-0.451	-0.456	-0.462	-0.468	-0.474	-0.479	-0.484	-0.489	-0.494	-0.498	-0.502	-0.505	-0.507	-0.511	-0.514	-0.515	-0.518	-0.520	-0.520	-0.521	-0.520	-0.520	-0.520	-0.519	-0.518	-0.516	-0.515	-0.512	-0.510	-0.507	-0.504	-0.501	-0.499	-0.494	-0.490	-0.488	-0.482	-0.479	-0.474	-0.471	-0.466	-0.461	-0.459	-0.454	-0.450	-0.446	-0.441	-0.438	-0.434	-0.429	-0.425	-0.422	-0.418	-0.414	-0.411	-0.408	-0.405	-0.401	-0.398	-0.395	-0.391	-0.389	-0.386	-0.382	-0.380	-0.378	-0.375	-0.371	-0.368	-0.366	-0.362	-0.359	-0.355	-0.352	-0.349	-0.345	-0.342	-0.338	-0.335	-0.330	-0.326	-0.321	-0.318	-0.314	-0.309	-0.305	-0.300	-0.295	-0.290	-0.285	-0.281	-0.276	-0.271	-0.268	-0.262	-0.256	-0.254	-0.249	-0.245	-0.241	-0.238	-0.234	-0.230	-0.229	-0.225	-0.224	-0.221	-0.220	-0.219	-0.219	-0.219	-0.219	-0.219	-0.220	-0.222	-0.224	-0.226	-0.229	-0.232	-0.236	-0.240	-0.245	-0.251	-0.256	-0.262	-0.269	-0.275	-0.281	-0.289	-0.298	-0.304	-0.311	-0.319	-0.328	-0.336	-0.344	-0.352	-0.361	-0.369	-0.376	-0.385	-0.392	-0.400	-0.408	-0.415	-0.421	-0.429	-0.435	-0.441	-0.446	-0.451	-0.456	-0.461	-0.466	-0.470	-0.475	-0.478	-0.481	-0.484	-0.485	-0.489	-0.490	-0.491	-0.492	-0.492	-0.494	-0.494	-0.495	-0.494	-0.495	-0.495	-0.495	-0.495	-0.496	-0.495	-0.496	-0.496	-0.498	-0.498	-0.499	-0.500	-0.502	-0.504	-0.505	-0.509	-0.511	-0.515	-0.519	-0.524	-0.528	-0.534	-0.540	-0.546	-0.554	-0.561	-0.569	-0.576	-0.586	-0.595	-0.605	-0.616	-0.628	-0.639	-0.650	-0.661	-0.675	-0.686	-0.700	-0.712	-0.726	-0.740	-0.755	-0.769	-0.782	-0.798	-0.811	-0.826	-0.839	-0.852	-0.866	-0.881	-0.895	-0.908	-0.920	-0.932	-0.945	-0.958	-0.969	-0.979	-0.990	-1.000	-1.010	-1.020	-1.028	-1.036	-1.044	-1.050	-1.056	-1.062	-1.066	-1.071	-1.075	-1.079	-1.081	-1.084	-1.085	-1.085	-1.086	-1.086	-1.086	-1.086	-1.085	-1.084	-1.081	-1.078	-1.076	-1.074	-1.071	-1.066	-1.064	-1.060	-1.056	-1.052	-1.049	-1.044	-1.041	-1.036	-1.034	-1.029	-1.025	-1.021	-1.018	-1.014	-1.010	-1.006	-1.004	-1.001	-0.998	-0.995	-0.994	-0.991	-0.990	-0.988	-0.986	-0.985	-0.984	-0.984	-0.982	-0.981	-0.982	-0.982	-0.981	-0.982	-0.982	-0.985	-0.985	-0.986	-0.988	-0.989	-0.991	-0.992	-0.995	-0.998	-1.000	-1.002	-1.006	-1.009	-1.011	-1.016	-1.019	-1.024	-1.028	-1.031	-1.036	-1.041	-1.048	-1.052	-1.058	-1.064	-1.070	-1.076	-1.084	-1.089	-1.096	-1.104	-1.111	-1.120	-1.128	-1.136	-1.145	-1.154	-1.162	-1.171	-1.181	-1.190	-1.201	-1.211	-1.221	-1.232	-1.242	-1.254	-1.264	-1.275	-1.286	-1.298	-1.309	-1.320	-1.331	-1.342	-1.354	-1.365	-1.376	-1.388	-1.398	-1.409	-1.420	-1.431	-1.442	-1.451	-1.462	-1.472	-1.482	-1.492	-1.501	-1.510	-1.519	-1.528	-1.536	-1.544	-1.550	-1.558	-1.565	-1.570	-1.576	-1.581	-1.586	-1.591	-1.595	-1.599	-1.601	-1.605	-1.606	-1.608	-1.609	-1.610	-1.610	-1.611	-1.609	-1.608	-1.605	-1.602	-1.600	-1.596	-1.591	-1.586	-1.581	-1.575	-1.569	-1.561	-1.552	-1.545	-1.535	-1.526	-1.516	-1.506	-1.494	-1.482	-1.470	-1.458	-1.444	-1.431	-1.418	-1.402	-1.388	-1.372	-1.356	-1.340	-1.324	-1.306	-1.290	-1.272	-1.255	-1.238	-1.220	-1.202	-1.184	-1.166	-1.149	-1.130	-1.112	-1.094	-1.078	-1.060	-1.042	-1.026	-1.009	-0.994	-0.979	-0.962	-0.949	-0.935	-0.921	-0.910	-0.898	-0.888	-0.876	-0.869	-0.860	-0.852	-0.846	-0.840	-0.838	-0.832	-0.830	-0.830	-0.829	-0.830	-0.831	-0.834	-0.839	-0.844	-0.849	-0.856	-0.864	-0.871	-0.881	-0.892	-0.904	-0.915	-0.928	-0.941	-0.956	-0.970	-0.986	-1.001	-1.018	-1.034	-1.051	-1.069	-1.085	-1.102	-1.120	-1.138	-1.155	-1.171	-1.188	-1.204	-1.220	-1.235	-1.249	-1.262	-1.276	-1.289	-1.301	-1.312	-1.321	-1.331	-1.339	-1.346	-1.351	-1.356	-1.361	-1.365	-1.366	-1.366	-1.366	-1.365	-1.362	-1.358	-1.354	-1.348	-1.340	-1.332	-1.322	-1.312	-1.302	-1.290	-1.278	-1.264	-1.250	-1.235	-1.219	-1.204	-1.188	-1.171	-1.154	-1.136	-1.119	-1.101	-1.084	-1.065	-1.048	-1.030	-1.012	-0.995	-0.979	-0.961	-0.945	-0.929	-0.915	-0.899	-0.885	-0.871	-0.859	-0.846	-0.835	-0.824	-0.814	-0.805	-0.795	-0.789	-0.780	-0.775	-0.769	-0.764	-0.760	-0.758	-0.754	-0.754	-0.751	-0.751	-0.751	-0.751	-0.754	-0.756	-0.758	-0.760	-0.762	-0.768	-0.770	-0.775	-0.780	-0.785	-0.790	-0.796	-0.801	-0.806	-0.812	-0.819	-0.824	-0.830	-0.836	-0.842	-0.848	-0.854	-0.859	-0.865	-0.871	-0.876	-0.881	-0.885	-0.891	-0.895	-0.900	-0.904	-0.909	-0.911	-0.915	-0.919	-0.921	-0.924	-0.928	-0.929	-0.931	-0.932	-0.935	-0.938	-0.939	-0.940	-0.941	-0.942	-0.944	-0.945	-0.946	-0.945	-0.946	-0.948	-0.949	-0.949	-0.950	-0.951	-0.951	-0.951	-0.952	-0.954	-0.956	-0.959	-0.960	-0.962	-0.965	-0.968	-0.971	-0.974	-0.979	-0.984	-0.988	-0.992	-0.999	-1.005	-1.012	-1.019	-1.028	-1.035	-1.044	-1.054	-1.064	-1.074	-1.084	-1.096	-1.108	-1.120	-1.132	-1.145	-1.159	-1.172	-1.186	-1.202	-1.216	-1.232	-1.249	-1.264	-1.280	-1.296	-1.312	-1.329	-1.346	-1.362	-1.380	-1.396	-1.412	-1.430	-1.446	-1.461	-1.478	-1.492	-1.508	-1.521	-1.536	-1.550	-1.562	-1.575	-1.588	-1.600	-1.610	-1.620	-1.629	-1.638	-1.645	-1.652	-1.658	-1.664	-1.668	-1.671	-1.674	-1.675	-1.676	-1.676	-1.675	-1.672	-1.670	-1.666	-1.661	-1.656	-1.650	-1.644	-1.635	-1.628	-1.618	-1.608	-1.596	-1.586	-1.574	-1.560	-1.549	-1.535	-1.520	-1.505	-1.490	-1.475	-1.459	-1.442	-1.426	-1.409	-1.391	-1.375	-1.358	-1.340	-1.322	-1.305	-1.288	-1.270	-1.252	-1.235	-1.219	-1.200	-1.184	-1.168	-1.151	-1.135	-1.120	-1.104	-1.089	-1.074	-1.061	-1.046	-1.034	-1.021	-1.010	-0.998	-0.988	-0.976	-0.966	-0.956	-0.949	-0.940	-0.932	-0.925	-0.919	-0.914	-0.909	-0.904	-0.900	-0.896	-0.894	-0.892	-0.891	-0.891	-0.890	-0.890	-0.892	-0.895	-0.896	-0.899	-0.902	-0.906	-0.909	-0.914	-0.920	-0.925	-0.930	-0.936	-0.942	-0.949	-0.955	-0.962	-0.969	-0.976	-0.984	-0.991	-0.998	-1.005	-1.011	-1.019	-1.028	-1.032	-1.040	-1.048	-1.054	-1.060	-1.066	-1.072	-1.079	-1.084	-1.089	-1.094	-1.099	-1.102	-1.109	-1.112	-1.115	-1.120	-1.122	-1.126	-1.129	-1.131	-1.134	-1.138	-1.139	-1.141	-1.144	-1.145	-1.146	-1.149	-1.151	-1.152	-1.154	-1.156	-1.158	-1.159	-1.161	-1.162	-1.165	-1.166	-1.169	-1.171	-1.172	-1.175	-1.178	-1.181	-1.184	-1.186	-1.190	-1.192	-1.196	-1.200	-1.204	-1.209	-1.212	-1.218	-1.221	-1.226	-1.231	-1.236	-1.241	-1.246	-1.251	-1.256	-1.261	-1.268	-1.271	-1.278	-1.282	-1.289	-1.294	-1.300	-1.305	-1.311	-1.316	-1.322	-1.328	-1.334	-1.339	-1.344	-1.349	-1.354	-1.359	-1.364	-1.369	-1.374	-1.378	-1.382	-1.386	-1.391	-1.395	-1.399	-1.404	-1.408	-1.411	-1.415	-1.419	-1.422	-1.426	-1.429	-1.431	-1.435	-1.439	-1.441	-1.445	-1.448	-1.450	-1.452	-1.455	-1.459	-1.461	-1.462	-1.464	-1.466	-1.468	-1.470	-1.471	-1.472	-1.474	-1.475	-1.475	-1.475	-1.476	-1.476	-1.476	-1.475	-1.475	-1.474	-1.472	-1.470	-1.468	-1.465	-1.462	-1.459	-1.456	-1.451	-1.446	-1.442	-1.438	-1.431	-1.425	-1.418	-1.411	-1.404	-1.395	-1.389	-1.379	-1.370	-1.360	-1.350	-1.339	-1.329	-1.318	-1.305	-1.294	-1.281	-1.268	-1.255	-1.241	-1.228	-1.214	-1.198	-1.184	-1.168	-1.152	-1.136	-1.121	-1.105	-1.088	-1.072	-1.054	-1.038	-1.020	-1.002	-0.985	-0.966	-0.949	-0.931	-0.912	-0.892	-0.875	-0.856	-0.838	-0.819	-0.799	-0.780	-0.761	-0.741	-0.721	-0.702	-0.682	-0.664	-0.645	-0.625	-0.605	-0.585	-0.566	-0.546	-0.526	-0.509	-0.489	-0.469	-0.450	-0.431	-0.412	-0.394	-0.375	-0.358	-0.339	-0.321	-0.304	-0.288	-0.270	-0.252	-0.238	-0.221	-0.205	-0.190	-0.175	-0.161	-0.146	-0.132	-0.120	-0.108	-0.095	-0.082	-0.072	-0.062	-0.051	-0.042	-0.034	-0.025	-0.018	-0.010	-0.004	0.002	0.009	0.014	0.018	0.022	0.026	0.029	0.032	0.034	0.036	0.038	0.038	0.039	0.040	0.039	0.039	0.038	0.036	0.034	0.032	0.031	0.030	0.028	0.025	0.022	0.020	0.016	0.015	0.012	0.010	0.008	0.004	0.001	-0.001	-0.004	-0.006	-0.008	-0.010	-0.014	-0.016	-0.019	-0.020	-0.022	-0.025	-0.026	-0.029	-0.031	-0.032	-0.035	-0.038	-0.040	-0.042	-0.044	-0.046	-0.050	-0.052	-0.055	-0.059	-0.062	-0.065	-0.069	-0.074	-0.078	-0.082	-0.088	-0.092	-0.099	-0.105	-0.110	-0.116	-0.124	100.000	5.000	2.000	1.000	3.000	0.000	0.000	0.000	0.000	0.000	0.000	0.000	0.000	0.000	0.000	0.000	0.000	0.000	4.564	4.532	4.500	4.469	4.436	4.405	4.372	4.340	4.308	4.275	4.242	4.211	4.179	4.146	4.114	4.082	4.050	4.018	3.988	3.956	3.925	3.894	3.862	3.831	3.801	3.771	3.742	3.712	3.682	3.654	3.625	3.598	3.570	3.542	3.516	3.489	3.462	3.436	3.411	3.386	3.360	3.335	3.311	3.286	3.264	3.240	3.216	3.192	3.170	3.146	3.124	3.100	3.079	3.056	3.034	3.011	2.988	2.966	2.944	2.920	2.898	2.875	2.852	2.829	2.804	2.781	2.758	2.732	2.708	2.682	2.658	2.631	2.606	2.579	2.552	2.526	2.498	2.470	2.442	2.414	2.386	2.356	2.328	2.298	2.269	2.238	2.209	2.179	2.149	2.119	2.088	2.058	2.027	1.998	1.968	1.936	1.908	1.878	1.849	1.820	1.791	1.762	1.735	1.708	1.682	1.655	1.631	1.606	1.582	1.560	1.536	1.515	1.495	1.474	1.455	1.438	1.419	1.402	1.388	1.372	1.359	1.345	1.332	1.321	1.311	1.301	1.292	1.285	1.278	1.271	1.266	1.260	1.256	1.252	1.250	1.248	1.245	1.244	1.244	1.242	1.242	1.242	1.242	1.244	1.245	1.245	1.248	1.248	1.249	1.250	1.251	1.252	1.252	1.252	1.254	1.254	1.254	1.252	1.252	1.251	1.250	1.248	1.245	1.242	1.240	1.236	1.231	1.226	1.221	1.216	1.209	1.204	1.196	1.188	1.180	1.172	1.164	1.152	1.144	1.134	1.122	1.112	1.101	1.090	1.079	1.066	1.054	1.042	1.029	1.016	1.004	0.992	0.979	0.966	0.954	0.941	0.929	0.916	0.904	0.892	0.880	0.868	0.858	0.846	0.835	0.824	0.814	0.805	0.795	0.786	0.778	0.770	0.762	0.756	0.749	0.742	0.736	0.732	0.726	0.722	0.720	0.716	0.714	0.711	0.710	0.708	0.708	0.706	0.706	0.706	0.708	0.708	0.709	0.710	0.712	0.715	0.716	0.720	0.721	0.725	0.728	0.730	0.734	0.738	0.740	0.744	0.746	0.750	0.752	0.756	0.758	0.760	0.762	0.765	0.766	0.768	0.769	0.770	0.770	0.771	0.770	0.771	0.770	0.769	0.768	0.766	0.764	0.761	0.760	0.756	0.752	0.750	0.746	0.741	0.738	0.732	0.729	0.722	0.718	0.711	0.706	0.700	0.695	0.689	0.682	0.675	0.670	0.664	0.658	0.651	0.645	0.640	0.634	0.628	0.621	0.615	0.610	0.604	0.600	0.594	0.589	0.584	0.579	0.575	0.570	0.565	0.560	0.556	0.552	0.548	0.544	0.540	0.536	0.532	0.529	0.524	0.520	0.516	0.512	0.507	0.502	0.498	0.492	0.488	0.482	0.476	0.470	0.464	0.456	0.449	0.441	0.434	0.426	0.416	0.406	0.396	0.386	0.376	0.364	0.352	0.340	0.326	0.314	0.300	0.285	0.271	0.255	0.240	0.224	0.206	0.190	0.174	0.156	0.139	0.121	0.102	0.085	0.066	0.048	0.030	0.011	-0.008	-0.025	-0.044	-0.061	-0.079	-0.096	-0.114	-0.131	-0.148	-0.165	-0.180	-0.196	-0.211	-0.225	-0.240	-0.254	-0.265	-0.279	-0.290	-0.301	-0.312	-0.322	-0.331	-0.341	-0.349	-0.358	-0.365	-0.372	-0.378	-0.385	-0.390	-0.395	-0.399	-0.404	-0.408	-0.410	-0.414	-0.416	-0.419	-0.421	-0.422	-0.425	-0.425	-0.428	-0.429	-0.430	-0.431	-0.431	-0.432	-0.432	-0.434	-0.435	-0.435	-0.436	-0.436	-0.438	-0.439	-0.439	-0.440	-0.440	-0.441	-0.441	-0.442	-0.444	-0.444	-0.445	-0.444	-0.445	-0.444	-0.445	-0.445	-0.444	-0.444	-0.444	-0.442	-0.441	-0.440	-0.439	-0.436	-0.435	-0.432	-0.430	-0.428	-0.426	-0.422	-0.419	-0.415	-0.412	-0.408	-0.404	-0.400	-0.396	-0.392	-0.388	-0.382	-0.379	-0.374	-0.370	-0.365	-0.361	-0.358	-0.354	-0.350	-0.346	-0.342	-0.340	-0.339	-0.336	-0.334	-0.332	-0.332	-0.331	-0.331	-0.332	-0.334	-0.335	-0.339	-0.340	-0.344	-0.348	-0.351	-0.358	-0.362	-0.369	-0.374	-0.381	-0.389	-0.396	-0.404	-0.414	-0.422	-0.431	-0.441	-0.450	-0.460	-0.470	-0.480	-0.490	-0.500	-0.510	-0.520	-0.530	-0.541	-0.550	-0.559	-0.568	-0.576	-0.585	-0.591	-0.599	-0.606	-0.611	-0.618	-0.622	-0.628	-0.632	-0.635	-0.639	-0.641	-0.642	-0.645	-0.645	-0.645	-0.645	-0.644	-0.642	-0.640	-0.639	-0.636	-0.632	-0.629	-0.625	-0.620	-0.616	-0.611	-0.606	-0.601	-0.596	-0.590	-0.585	-0.580	-0.574	-0.568	-0.564	-0.558	-0.551	-0.546	-0.541	-0.536	-0.532	-0.529	-0.524	-0.520	-0.516	-0.514	-0.510	-0.507	-0.506	-0.502	-0.501	-0.500	-0.499	-0.499	-0.498	-0.498	-0.498	-0.496	-0.498	-0.499	-0.500	-0.500	-0.502	-0.504	-0.506	-0.507	-0.511	-0.512	-0.515	-0.518	-0.520	-0.524	-0.526	-0.530	-0.532	-0.535	-0.539	-0.541	-0.545	-0.549	-0.551	-0.555	-0.558	-0.561	-0.564	-0.568	-0.570	-0.574	-0.578	-0.580	-0.584	-0.586	-0.590	-0.594	-0.596	-0.600	-0.602	-0.605	-0.609	-0.611	-0.615	-0.619	-0.621	-0.624	-0.626	-0.629	-0.631	-0.634	-0.635	-0.638	-0.640	-0.640	-0.641	-0.642	-0.642	-0.644	-0.642	-0.641	-0.641	-0.640	-0.639	-0.635	-0.632	-0.629	-0.625	-0.620	-0.615	-0.609	-0.601	-0.595	-0.588	-0.578	-0.568	-0.558	-0.548	-0.534	-0.522	-0.509	-0.494	-0.480	-0.465	-0.448	-0.431	-0.412	-0.395	-0.375	-0.355	-0.335	-0.314	-0.292	-0.270	-0.248	-0.225	-0.201	-0.178	-0.154	-0.129	-0.105	-0.079	-0.054	-0.030	-0.005	0.020	0.045	0.070	0.094	0.119	0.142	0.166	0.189	0.212	0.235	0.256	0.278	0.299	0.320	0.339	0.358	0.376	0.392	0.411	0.426	0.442	0.456	0.470	0.484	0.496	0.509	0.519	0.530	0.540	0.549	0.558	0.565	0.572	0.578	0.585	0.590	0.594	0.598	0.601	0.605	0.608	0.611	0.612	0.615	0.616	0.618	0.619	0.620	0.621	0.622	0.622	0.624	0.622	0.624	0.622	0.624	0.624	0.625	0.625	0.625	0.625	0.625	0.626	0.628	0.628	0.629	0.630	0.630	0.632	0.634	0.635	0.638	0.639	0.640	0.642	0.645	0.648	0.650	0.652	0.655	0.658	0.660	0.661	0.665	0.668	0.670	0.671	0.674	0.676	0.679	0.681	0.682	0.684	0.686	0.688	0.689	0.690	0.691	0.690	0.691	0.691	0.690	0.690	0.689	0.688	0.685	0.684	0.681	0.678	0.675	0.672	0.669	0.664	0.659	0.654	0.649	0.642	0.635	0.629	0.620	0.614	0.605	0.596	0.588	0.579	0.570	0.559	0.550	0.539	0.528	0.516	0.505	0.494	0.481	0.470	0.459	0.446	0.435	0.421	0.410	0.398	0.385	0.374	0.361	0.350	0.338	0.326	0.314	0.302	0.292	0.281	0.272	0.262	0.252	0.245	0.236	0.229	0.221	0.214	0.209	0.204	0.199	0.194	0.189	0.186	0.184	0.182	0.180	0.180	0.181	0.181	0.182	0.186	0.188	0.191	0.196	0.201	0.208	0.212	0.220	0.228	0.234	0.244	0.252	0.261	0.271	0.281	0.292	0.304	0.315	0.328	0.340	0.352	0.365	0.378	0.391	0.404	0.418	0.431	0.445	0.459	0.472	0.485	0.500	0.512	0.526	0.540	0.552	0.566	0.578	0.590	0.602	0.614	0.624	0.636	0.646	0.656	0.666	0.675	0.682	0.691	0.700	0.706	0.712	0.719	0.724	0.728	0.732	0.736	0.739	0.741	0.744	0.744	0.744	0.744	0.742	0.741	0.740	0.736	0.732	0.729	0.724	0.718	0.711	0.705	0.696	0.689	0.680	0.670	0.660	0.649	0.638	0.626	0.614	0.601	0.588	0.574	0.560	0.545	0.530	0.515	0.499	0.482	0.466	0.450	0.434	0.418	0.400	0.384	0.368	0.350	0.334	0.316	0.300	0.284	0.268	0.251	0.236	0.221	0.206	0.192	0.178	0.164	0.151	0.139	0.126	0.116	0.106	0.096	0.086	0.079	0.071	0.065	0.059	0.055	0.051	0.048	0.045	0.042	0.042	0.041	0.042	0.045	0.048	0.050	0.054	0.059	0.064	0.070	0.078	0.084	0.092	0.100	0.109	0.119	0.129	0.139	0.150	0.160	0.170	0.181	0.192	0.204	0.215	0.225	0.236	0.248	0.258	0.269	0.279	0.289	0.299	0.308	0.316	0.325	0.332	0.340	0.348	0.355	0.360	0.366	0.371	0.376	0.380	0.384	0.388	0.390	0.392	0.394	0.396	0.396	0.398	0.398	0.398	0.396	0.396	0.395	0.395	0.392	0.391	0.390	0.389	0.388	0.385	0.382	0.381	0.380	0.379	0.378	0.375	0.374	0.374	0.372	0.371	0.370	0.371	0.370	0.369	0.370	0.370	0.371	0.371	0.372	0.374	0.375	0.376	0.378	0.380	0.380	0.382	0.384	0.386	0.388	0.390	0.391	0.392	0.395	0.396	0.398	0.399	0.400	0.401	0.402	0.402	0.404	0.404	0.405	0.405	0.405	0.404	0.402	0.402	0.400	0.399	0.396	0.395	0.392	0.390	0.388	0.384	0.381	0.378	0.374	0.371	0.368	0.364	0.360	0.356	0.351	0.349	0.344	0.340	0.336	0.332	0.328	0.324	0.320	0.318	0.314	0.310	0.308	0.304	0.300	0.298	0.295	0.292	0.290	0.288	0.285	0.284	0.281	0.280	0.279	0.278	0.275	0.274	0.272	0.271	0.270	0.268	0.266	0.264	0.264	0.261	0.259	0.258	0.255	0.252	0.250	0.246	0.242	0.240	0.235	0.231	0.226	0.221	0.215	0.209	0.201	0.196	0.188	0.179	0.170	0.162	0.151	0.141	0.131	0.120	0.109	0.096	0.085	0.071	0.058	0.044	0.030	0.015	0.000	-0.015	-0.030	-0.046	-0.062	-0.079	-0.094	-0.111	-0.128	-0.144	-0.159	-0.176	-0.192	-0.209	-0.225	-0.240	-0.256	-0.272	-0.286	-0.302	-0.316	-0.331	-0.345	-0.359	-0.372	-0.385	-0.399	-0.411	-0.422	-0.432	-0.444	-0.454	-0.464	-0.472	-0.482	-0.491	-0.499	-0.505	-0.514	-0.520	-0.526	-0.531	-0.538	-0.542	-0.548	-0.552	-0.556	-0.560	-0.564	-0.568	-0.571	-0.574	-0.576	-0.579	-0.581	-0.584	-0.586	-0.589	-0.590	-0.592	-0.594	-0.595	-0.598	-0.599	-0.600	-0.601	-0.602	-0.602	-0.605	-0.606	-0.606	-0.608	-0.608	-0.609	-0.610	-0.610	-0.611	-0.611	-0.611	-0.612	-0.612	-0.614	-0.612	-0.614	-0.614	-0.612	-0.612	-0.614	-0.614	-0.614	-0.612	-0.612	-0.612	-0.614	-0.612	-0.614	-0.614	-0.615	-0.615	-0.615	-0.618	-0.618	-0.620	-0.621	-0.624	-0.625	-0.628	-0.630	-0.632	-0.636	-0.640	-0.644	-0.649	-0.654	-0.659	-0.664	-0.669	-0.675	-0.681	-0.688	-0.695	-0.701	-0.709	-0.716	-0.725	-0.732	-0.740	-0.749	-0.756	-0.765	-0.774	-0.782	-0.790	-0.799	-0.808	-0.816	-0.824	-0.832	-0.840	-0.848	-0.855	-0.862	-0.870	-0.876	-0.882	-0.889	-0.895	-0.900	-0.906	-0.911	-0.916	-0.921	-0.925	-0.930	-0.934	-0.938	-0.940	-0.944	-0.948	-0.949	-0.951	-0.955	-0.956	-0.959	-0.961	-0.961	-0.964	-0.966	-0.968	-0.969	-0.972	-0.974	-0.975	-0.978	-0.980	-0.981	-0.982	-0.985	-0.988	-0.989	-0.992	-0.995	-0.996	-0.999	-1.001	-1.004	-1.005	-1.008	-1.011	-1.012	-1.014	-1.015	-1.016	-1.018	-1.018	-1.019	-1.018	-1.016	-1.016	-1.015	-1.012	-1.011	-1.008	-1.004	-0.999	-0.994	-0.989	-0.982	-0.976	-0.968	-0.959	-0.950	-0.941	-0.930	-0.919	-0.906	-0.894	-0.880	-0.868	-0.852	-0.836	-0.821	-0.805	-0.789	-0.771	-0.755	-0.738	-0.719	-0.701	-0.682	-0.665	-0.646	-0.629	-0.611	-0.594	-0.578	-0.560	-0.544	-0.528	-0.512	-0.499	-0.485	-0.472	-0.460	-0.449	-0.440	-0.430	-0.422	-0.415	-0.409	-0.405	-0.401	-0.398	-0.396	-0.398	-0.398	-0.401	-0.404	-0.409	-0.415	-0.422	-0.431	-0.440	-0.451	-0.461	-0.474	-0.486	-0.500	-0.515	-0.530	-0.545	-0.561	-0.578	-0.592	-0.610	-0.628	-0.644	-0.661	-0.678	-0.694	-0.711	-0.726	-0.742	-0.756	-0.771	-0.785	-0.799	-0.810	-0.821	-0.831	-0.841	-0.849	-0.856	-0.862	-0.868	-0.871	-0.874	-0.876	-0.876	-0.875	-0.874	-0.871	-0.866	-0.861	-0.855	-0.848	-0.838	-0.829	-0.819	-0.808	-0.795	-0.782	-0.769	-0.755	-0.740	-0.725	-0.710	-0.694	-0.679	-0.661	-0.646	-0.629	-0.612	-0.598	-0.581	-0.565	-0.549	-0.535	-0.520	-0.505	-0.491	-0.479	-0.465	-0.454	-0.442	-0.432	-0.422	-0.414	-0.406	-0.398	-0.391	-0.385	-0.380	-0.376	-0.372	-0.370	-0.369	-0.366	-0.368	-0.368	-0.368	-0.370	-0.372	-0.375	-0.379	-0.382	-0.386	-0.391	-0.396	-0.400	-0.406	-0.411	-0.418	-0.422	-0.430	-0.435	-0.441	-0.449	-0.454	-0.461	-0.466	-0.472	-0.478	-0.482	-0.489	-0.494	-0.499	-0.502	-0.507	-0.511	-0.515	-0.520	-0.522	-0.525	-0.528	-0.530	-0.532	-0.535	-0.536	-0.538	-0.538	-0.540	-0.540	-0.541	-0.541	-0.541	-0.541	-0.541	-0.541	-0.541	-0.541	-0.540	-0.540	-0.540	-0.539	-0.539	-0.539	-0.539	-0.539	-0.539	-0.539	-0.538	-0.539	-0.539	-0.540	-0.541	-0.542	-0.542	-0.545	-0.548	-0.549	-0.551	-0.554	-0.558	-0.560	-0.564	-0.569	-0.572	-0.579	-0.584	-0.590	-0.596	-0.602	-0.609	-0.618	-0.626	-0.635	-0.644	-0.654	-0.664	-0.674	-0.685	-0.696	-0.709	-0.720	-0.732	-0.748	-0.760	-0.774	-0.789	-0.802	-0.818	-0.831	-0.848	-0.864	-0.880	-0.895	-0.911	-0.928	-0.944	-0.960	-0.978	-0.992	-1.009	-1.025	-1.040	-1.058	-1.072	-1.086	-1.101	-1.116	-1.131	-1.144	-1.158	-1.170	-1.181	-1.194	-1.205	-1.216	-1.226	-1.236	-1.245	-1.252	-1.262	-1.269	-1.274	-1.280	-1.285	-1.289	-1.292	-1.295	-1.296	-1.298	-1.298	-1.298	-1.296	-1.294	-1.291	-1.289	-1.285	-1.279	-1.274	-1.269	-1.262	-1.254	-1.248	-1.238	-1.230	-1.221	-1.211	-1.200	-1.190	-1.179	-1.166	-1.154	-1.141	-1.129	-1.116	-1.102	-1.089	-1.074	-1.059	-1.046	-1.030	-1.015	-1.001	-0.985	-0.970	-0.955	-0.940	-0.925	-0.911	-0.896	-0.881	-0.866	-0.852	-0.840	-0.825	-0.814	-0.800	-0.788	-0.776	-0.765	-0.755	-0.744	-0.735	-0.725	-0.716	-0.708	-0.701	-0.695	-0.689	-0.685	-0.680	-0.678	-0.674	-0.672	-0.671	-0.671	-0.672	-0.674	-0.676	-0.680	-0.684	-0.689	-0.695	-0.701	-0.709	-0.718	-0.726	-0.736	-0.746	-0.758	-0.769	-0.780	-0.794	-0.806	-0.820	-0.834	-0.848	-0.861	-0.876	-0.890	-0.904	-0.919	-0.932	-0.946	-0.961	-0.975	-0.989	-1.001	-1.015	-1.028	-1.040	-1.051	-1.062	-1.074	-1.084	-1.092	-1.101	-1.109	-1.116	-1.124	-1.130	-1.134	-1.139	-1.141	-1.144	-1.148	-1.149	-1.149	-1.148	-1.148	-1.145	-1.144	-1.140	-1.138	-1.132	-1.129	-1.124	-1.118	-1.111	-1.106	-1.099	-1.091	-1.085	-1.078	-1.069	-1.061	-1.052	-1.045	-1.038	-1.030	-1.022	-1.016	-1.008	-1.001	-0.995	-0.989	-0.984	-0.979	-0.974	-0.969	-0.965	-0.962	-0.959	-0.958	-0.956	-0.954	-0.955	-0.955	-0.955	-0.958	-0.960	-0.962	-0.965	-0.969	-0.974	-0.980	-0.985	-0.992	-0.999	-1.006	-1.015	-1.024	-1.031	-1.041	-1.051	-1.060	-1.071	-1.080	-1.092	-1.102	-1.114	-1.125	-1.136	-1.146	-1.158	-1.168	-1.180	-1.190	-1.200	-1.209	-1.220	-1.229	-1.239	-1.246	-1.254	-1.262	-1.270	-1.276	-1.282	-1.288	-1.291	-1.296	-1.300	-1.302	-1.305	-1.306	-1.308	-1.308	-1.306	-1.304	-1.302	-1.300	-1.296	-1.291	-1.288	-1.281	-1.274	-1.269	-1.260	-1.251	-1.244	-1.234	-1.222	-1.212	-1.201	-1.189	-1.178	-1.164	-1.151	-1.139	-1.124	-1.109	-1.095	-1.080	-1.065	-1.050	-1.034	-1.018	-1.002	-0.986	-0.970	-0.954	-0.938	-0.921	-0.905	-0.889	-0.872	-0.856	-0.840	-0.824	-0.809	-0.791	-0.775	-0.760	-0.745	-0.729	-0.712	-0.699	-0.684	-0.669	-0.654	-0.640	-0.625	-0.612	-0.598	-0.584	-0.571	-0.559	-0.545	-0.532	-0.520	-0.507	-0.495	-0.482	-0.471	-0.459	-0.448	-0.436	-0.425	-0.414	-0.402	-0.392	-0.380	-0.370	-0.360	-0.349	-0.339	-0.328	-0.316	-0.308	-0.296	-0.286	-0.276	-0.265	-0.255	-0.245	-0.235	-0.224	-0.215	-0.205	-0.195	-0.184	-0.174	-0.164	-0.152	-0.142	-0.131	-0.122	-0.112	-0.101	-0.090	-0.080	-0.070	-0.059	-0.050	-0.039	-0.028	-0.018	-0.008	0.002	0.014	0.022	0.034	0.042	0.052	0.062	0.071	0.080	0.090	0.099	0.108	0.115	0.124	0.131	0.139	0.146	0.151	0.158	0.164	0.170	0.175	0.180	0.185	0.190	0.192	0.196	0.199	0.201	0.202	0.205	0.206	0.208	0.208	0.208	0.208	0.208	0.206	0.205	0.204	0.202	0.201	0.200	0.198	0.195	0.192	0.190	0.188	0.185	0.182	0.179	0.176	0.172	0.170	0.166	0.164	0.160	0.159	0.155	0.152	0.150	0.146	0.144	0.141	0.139	0.136	0.134	0.131	0.129	0.126	0.124	0.121	0.119	0.116	0.114	0.111	0.109	0.106	0.102	0.100	0.096	0.092	0.089	0.085	0.081	0.078	0.072	0.068	0.061	0.056	0.051	0.045	0.040	0.034	0.028	0.020	0.012	0.006	0.000	-0.008	-0.015	-0.022	-0.029	-0.036	-0.042	-0.050	-0.056	-0.062	-0.070	-0.074	-0.080	-0.085	-0.089	-0.094	-0.096	-0.099	-0.101	-0.102	-0.102	-0.102	-0.102	-0.100	-0.098	-0.094	-0.089	-0.084	-0.078	-0.069	-0.061	-0.051	-0.041	-0.030	-0.018	-0.005	0.009	0.024	0.040	0.055	0.072	0.091	0.109	0.129	0.148	0.168	0.188	0.209	0.230	0.251	0.271	0.294	0.315	0.336	0.358	0.378	0.399	0.420	0.439	0.458	0.478	0.496	0.512	0.530	0.546	0.561	0.575	0.589	0.601	0.612	0.624	0.634	0.642	0.650	0.658	0.664	0.668	0.672	0.676	0.678	0.680	0.680	0.680	0.679	0.678	0.675	0.671	0.669	0.665	0.660	0.654	0.650	0.644	0.638	0.631	0.626	0.619	0.612	0.606	0.599	0.594	0.586	0.581	0.575	0.569	0.564	0.560	0.554	0.550	0.545	0.541	0.539	0.535	0.532	0.531	0.528	0.526	0.526	0.526	0.526	0.526	0.528	0.528	0.529	0.530	0.531	0.535	0.536	0.539	0.542	0.545	0.549	0.552	0.556	0.560	0.564	0.569	0.572	0.578	0.580	0.585	0.589	0.595	0.599	0.604	0.609	0.612	0.618	0.621	0.628	0.630	0.635	0.640	0.645	0.650	0.654	0.660	0.664	0.669	0.674	0.679	0.684	0.688	0.694	0.699	0.704	0.709	0.715	0.721	0.726	0.731	0.739	0.745	0.751	0.758	0.764	0.771	0.779	0.786	0.794	0.802	0.809	0.818	0.826	0.835	0.842	0.852	0.861	0.871	0.880	0.890	0.900	0.909	0.919	0.929	0.939	0.950	0.959	0.970	0.980	0.990	1.000	1.011	1.022	1.031	1.041	1.051	1.062	1.071	1.080	1.090	1.099	1.108	1.115	1.124	1.131	1.140	1.148	1.152	1.159	1.164	1.170	1.175	1.180	1.182	1.186	1.189	1.191	1.192	1.194	1.192	1.192	1.191	1.190	1.188	1.185	1.181	1.178	1.172	1.168	1.161	1.156	1.149	1.141	1.134	1.126	1.116	1.108	1.098	1.089	1.078	1.068	1.058	1.046	1.036	1.025	1.014	1.002	0.991	0.981	0.969	0.959	0.948	0.938	0.928	0.918	0.909	0.900	0.890	0.882	0.875	0.869	0.861	0.855	0.849	0.842	0.839	0.834	0.831	0.828	0.825	0.821	0.820	0.819	0.819	0.818	0.819	0.819	0.819	0.820	0.822	0.824	0.826	0.828	0.830	0.832	0.835	0.838	0.840	0.842	0.844	0.846	0.849	0.850	0.852	0.854	0.854	0.854	0.854	0.854	0.852	0.851	0.850	0.846	0.842	0.840	0.835	0.829	0.824	0.818	0.810	0.802	0.794	0.786	0.776	0.766	0.755	0.744	0.732	0.721	0.708	0.694	0.680	0.666	0.651	0.636	0.621	0.606	0.591	0.576	0.559	0.544	0.528	0.511	0.495	0.479	0.462	0.448	0.430	0.415	0.399	0.384	0.368	0.354	0.339	0.324	0.310	0.296	0.284	0.270	0.258	0.245	0.234	0.221	0.210	0.199	0.189	0.178	0.168	0.158	0.148	0.140	0.130	0.121	0.112	0.105	0.096	0.088	0.080	0.071	0.065	0.056	0.049	0.041	0.032	0.025	0.018	0.009	0.001	-0.006	-0.015	-0.022	-0.031	-0.040	-0.049	-0.058	-0.066	-0.074	-0.082	-0.092	-0.101	-0.111	-0.119	-0.129	-0.138	-0.146	-0.155	-0.164	-0.171	-0.181	-0.189	-0.195	-0.204	-0.210	-0.216	-0.222	-0.229	-0.234	-0.239	-0.242	-0.245	-0.248	-0.250	-0.251	-0.251	-0.251	-0.250	-0.249	-0.245	-0.241	-0.236	-0.231	-0.225	-0.219	-0.211	-0.201	-0.192	-0.181	-0.170	-0.158	-0.145	-0.131	-0.116	-0.102	-0.085	-0.069	-0.051	-0.035	-0.016	0.001	0.021	0.039	0.060	0.079	0.099	0.118	0.140	0.159	0.179	0.199	0.219	0.239	0.259	0.278	0.298	0.316	0.335	0.352	0.370	0.388	0.402	0.420	0.434	0.450	0.462	0.476	0.490	0.501	0.514	0.524	0.535	0.544	0.552	0.561	0.569	0.575	0.582	0.588	0.592	0.596	0.600	0.604	0.606	0.609	0.609	0.610	0.610	0.610	0.610	0.609	0.605	0.602	0.600	0.598	0.594	0.589	0.585	0.579	0.574	0.568	0.560	0.554	0.546	0.540	0.530	0.522	0.512	0.504	0.494	0.482	0.472	0.461	0.449	0.436	0.424	0.411	0.396	0.381	0.368	0.351	0.335	0.319	0.301	0.284	0.265	0.246	0.228	0.208	0.186	0.165	0.144	0.120	0.099	0.075	0.052	0.028	0.002	-0.022	-0.048	-0.075	-0.101	-0.128	-0.155	-0.184	-0.211	-0.239	-0.269	-0.298	-0.328	-0.358	-0.388	-0.419	-0.450	-0.480	-0.511	-0.544	-0.575	-0.608	-0.640	-0.672	-0.705	-0.740	-0.772	-0.806	-0.841	-0.875	-0.910	-0.945	-0.980	-1.015	-1.050	-1.086	-1.122	-1.159	-1.195	-1.232	-1.271	-1.308	-1.346	-1.385	-1.424	-1.464	-1.502	-1.542	-1.584	-1.624	-1.665	-1.708	-1.748	-1.790	-1.832	-1.875	-1.919	-1.962	-2.006	-2.050	-2.095	-2.139	-2.185	-2.229	-2.274	-2.320	-2.366	-2.411	-2.458	-2.502	-2.550	-2.595	-2.641	-2.688	-2.732	-2.779	-2.825	-2.870	-2.915	-2.960	-3.005	-3.050	-3.094	-3.138	-3.181	-3.225	-3.266	-3.310	-3.351	-3.392	-3.434	-3.474	-3.514	-3.552	-3.591	-3.629	-3.666	-3.704	-3.740	-3.775	-3.811	-3.846	-3.879	-3.912	-3.946	-3.978	-4.009	-4.040	-4.071	-4.100	-4.130	-4.159	-4.188	-4.215	-4.242	-4.269	-4.296	-4.321	-4.346	-4.372	-4.399	-4.422	-4.446	-4.471	-4.494	-4.518	-4.540	-4.564	-4.585	-4.608	-4.630	-4.651	-4.672	-4.695	-4.716	-4.738	-4.758	-4.779	-4.800	-4.821	-4.840	-4.860	-4.880	-4.900	-4.920	-4.939	-4.958	-4.978	-4.996	-5.015	-5.032	-5.051	-5.069	-5.086	-5.104	-5.121	-5.138	-5.155	-5.171	-5.188	-5.202	-5.218	-5.232	-5.246	-5.260	-5.274	-5.286	-5.299	-5.310	-5.321	-5.332	-5.342	-5.351	-5.360	-5.369	-5.375	-5.381	-5.386	-5.392	-5.396	-5.399	-5.401	-5.402	-5.402	-5.401	-5.400	-5.398	-5.394	-5.389	-5.384	-5.376	-5.369	-5.360	-5.349	-5.336	-5.324	-5.311	-5.296	-5.279	-5.262	-5.244	-5.224	-5.202	-5.181	-5.158	-5.132	-5.108	-5.080	-5.054	-5.024	-4.994	-4.962	-4.931	-4.898	-4.864	-4.829	-4.792	-4.755	-4.718	-4.680	-4.641	-4.600	-4.560	-4.519	-4.476	-4.432	-4.389	-4.345	-4.301	-4.256	-4.210	-4.164	-4.118	-4.071	-4.024	-3.978	-3.929	-3.880	-3.832	-3.784	-3.734	-3.684	-3.635	-3.585	-3.534	-3.484	-3.434	-3.381	-3.330	-3.278	-3.225	-3.172	-3.120	-3.066	-3.012	-2.958	-2.904	-2.849	-2.792	-2.735	-2.679	-2.621	-2.564	-2.505	-2.445	-2.385	-2.325	-2.262	-2.201	-2.139	-2.074	-2.009	-1.944	-1.879	-1.811	-1.742	-1.674	-1.605	-1.534	-1.462	-1.390	-1.318	-1.244	-1.170	-1.095	-1.019	-0.941	-0.865	-0.786	-0.709	-0.630	-0.549	-0.470	-0.390	-0.309	-0.228	-0.148	-0.066	0.015	0.098	0.179	0.260	0.341	0.422	0.504	0.584	0.664	0.744	0.822	0.901	0.980	1.058	1.135	1.210	1.286	1.360	1.434	1.506	1.579	1.649	1.720	1.789	1.856	1.922	1.989	2.054	2.118	2.180	2.241	2.302	2.361	2.420	2.478	2.535	2.590	2.645	2.699	2.751	2.804	2.854	2.904	2.952	3.000	3.049	3.095	3.141	3.186	3.231	3.274	3.319	3.361	3.402	3.445	3.485	3.525	3.565	3.605	3.644	3.682	3.721	3.759	3.795	3.832	3.869	3.905	3.940	3.976	4.011	4.046	4.080	4.115	4.149	4.181	4.214	4.248	4.280	4.310	4.342	4.374	4.405	4.434	4.464	4.494	4.524	4.552	4.580	4.608	4.636	4.662	4.689	4.715	4.741	4.766	4.792	4.818	4.840	4.865	4.889	4.911	4.935	4.956	4.979	5.000	5.020	5.041	5.061	5.081	5.100	5.120	5.138	5.158	5.175	5.191	5.208	5.225	5.240	5.255	5.271	5.285	5.298	5.311	5.325	5.336	5.348	5.359	5.369	5.378	5.386	5.395	5.401	5.409	5.414	5.419	5.424	5.428	5.430	5.432	5.434	5.434	5.432	5.431	5.429	5.425	5.420	5.415	5.409	5.401	5.392	5.384	5.374	5.362	5.351	5.338	5.325	5.309	5.294	5.279	5.261	5.242	5.224	5.204	5.182	5.162	5.141	5.119	5.095	5.070	5.046	5.021	4.996	4.969	4.942	4.916	4.888	4.860	4.831	4.802	4.774	4.745	4.715	4.685	4.656	4.625	4.595	4.565	4.532	4.502	4.472	4.441	4.410	4.379	4.349	4.318	4.286	4.255	4.225	4.194	4.162	4.132	4.102	4.071	4.041	4.011	3.981	3.951	3.920	3.891	3.862	3.832	3.804	3.774	3.745	3.716	3.688	3.659	3.631	3.602	3.574	3.548	3.520	3.491	3.465	3.438	3.411	3.384	3.358	3.331	3.305	3.279	3.254	3.228	3.201	3.178	3.152	3.126	3.101	3.078	3.054	3.028	3.004	2.980	2.956	2.932	2.909	2.885	2.862	2.839	2.815	2.791	2.768	2.744	2.721	2.698	2.674	2.651	2.628	2.605	2.581	2.558	2.535	2.510	2.486	2.464	2.439	2.415	2.390	2.366	2.342	2.318	2.292	2.268	2.244	2.219	2.192	2.168	2.141	2.116	2.090	2.065	2.039	2.013	1.985	1.960	1.934	1.906	1.880	1.852	1.826	1.800	1.774	1.746	1.720	1.694	1.666	1.640	1.614	1.588	1.561	1.535	1.510	1.484	1.460	1.434	1.409	1.385	1.361	1.338	1.314	1.291	1.269	1.248	1.225	1.205	1.184	1.165	1.145	1.128	1.108	1.090	1.074	1.056	1.041	1.026	1.011	0.998	0.984	0.971	0.959	0.948	0.936	0.926	0.916	0.908	0.900	0.891	0.885	0.878	0.871	0.866	0.860	0.856	0.851	0.848	0.844	0.841	0.839	0.836	0.834	0.831	0.830	0.829	0.826	0.825	0.824	0.821	0.820	0.820	0.819	0.818	0.816	0.814	0.811	0.809	0.806	0.805	0.801	0.799	0.795	0.790	0.786	0.782	0.778	0.770	0.765	0.758	0.752	0.745	0.738	0.729	0.720	0.711	0.702	0.694	0.682	0.672	0.661	0.651	0.640	0.628	0.618	0.605	0.591	0.580	0.568	0.554	0.541	0.529	0.515	0.504	0.489	0.476	0.465	0.451	0.440	0.428	0.415	0.404	0.392	0.381	0.371	0.361	0.350	0.341	0.334	0.324	0.316	0.309	0.302	0.295	0.290	0.285	0.280	0.275	0.272	0.269	0.266	0.264	0.261	0.261	0.260	0.261	0.261	0.261	0.262	0.265	0.268	0.270	0.272	0.275	0.279	0.282	0.288	0.290	0.295	0.300	0.305	0.309	0.314	0.319	0.322	0.328	0.332	0.335	0.339	0.344	0.346	0.349	0.352	0.355	0.356	0.359	0.360	0.362	0.362	0.362	0.362	0.362	0.361	0.360	0.359	0.355	0.352	0.350	0.345	0.342	0.338	0.332	0.326	0.321	0.315	0.308	0.301	0.294	0.286	0.278	0.271	0.262	0.254	0.245	0.238	0.229	0.220	0.211	0.202	0.192	0.184	0.175	0.166	0.156	0.149	0.139	0.131	0.122	0.115	0.106	0.098	0.091	0.082	0.075	0.069	0.061	0.055	0.049	0.041	0.034	0.029	0.022	0.016	0.010	0.004	-0.002	-0.008	-0.014	-0.020	-0.026	-0.031	-0.039	-0.045	-0.051	-0.059	-0.065	-0.072	-0.080	-0.088	-0.096	-0.104	-0.114	-0.121	-0.131	-0.141	-0.151	-0.161	-0.172	-0.182	-0.195	-0.206	-0.219	-0.232	-0.245	-0.259	-0.271	-0.286	-0.300	-0.315	-0.330	-0.345	-0.360	-0.375	-0.390	-0.406	-0.421	-0.436	-0.451	-0.466	-0.481	-0.496	-0.511	-0.526	-0.541	-0.555	-0.569	-0.582	-0.595	-0.608	-0.620	-0.631	-0.642	-0.652	-0.662	-0.672	-0.681	-0.689	-0.698	-0.705	-0.711	-0.716	-0.722	-0.728	-0.732	-0.736	-0.739	-0.742	-0.745	-0.748	-0.749	-0.750	-0.751	-0.751	-0.752	-0.752	-0.752	-0.752	-0.751	-0.751	-0.751	-0.750	-0.749	-0.749	-0.748	-0.746	-0.745	-0.745	-0.744	-0.744	-0.744	-0.742	-0.742	-0.744	-0.744	-0.744	-0.744	-0.745	-0.745	-0.745	-0.746	-0.746	-0.748	-0.749	-0.749	-0.750	-0.750	-0.752	-0.752	-0.752	-0.754	-0.754	-0.754	-0.754	-0.754	-0.754	-0.752	-0.751	-0.751	-0.750	-0.749	-0.748	-0.745	-0.742	-0.740	-0.738	-0.734	-0.731	-0.729	-0.725	-0.721	-0.718	-0.714	-0.709	-0.705	-0.701	-0.698	-0.694	-0.689	-0.685	-0.681	-0.678	-0.674	-0.670	-0.668	-0.665	-0.662	-0.659	-0.658	-0.656	-0.655	-0.655	-0.655	-0.655	-0.656	-0.658	-0.659	-0.661	-0.664	-0.666	-0.671	-0.675	-0.680	-0.685	-0.691	-0.696	-0.702	-0.710	-0.718	-0.725	-0.732	-0.740	-0.749	-0.758	-0.766	-0.775	-0.784	-0.794	-0.802	-0.811	-0.821	-0.830	-0.839	-0.848	-0.856	-0.864	-0.872	-0.880	-0.888	-0.895	-0.902	-0.908	-0.914	-0.920	-0.925	-0.931	-0.936	-0.940	-0.944	-0.949	-0.952	-0.956	-0.958	-0.960	-0.962	-0.964	-0.966	-0.968	-0.969	-0.969	-0.970	-0.971	-0.970	-0.970	-0.971	-0.970	-0.971	-0.970	-0.971	-0.970	-0.970	-0.970	-0.970	-0.970	-0.970	-0.970	-0.970	-0.970	-0.971	-0.970	-0.970	-0.971	-0.971	-0.974	-0.975	-0.975	-0.976	-0.978	-0.978	-0.979	-0.980	-0.981	-0.981	-0.982	-0.985	-0.986	-0.986	-0.988	-0.989	-0.990	-0.990	-0.991	-0.992	-0.992	-0.992	-0.994	-0.994	-0.994	-0.995	-0.994	-0.994	-0.995	-0.994	-0.994	-0.994	-0.992	-0.992	-0.991	-0.991	-0.990	-0.989	-0.988	-0.988	-0.986	-0.986	-0.984	-0.984	-0.981	-0.981	-0.980	-0.979	-0.978	-0.978	-0.976	-0.975	-0.974	-0.972	-0.971	-0.970	-0.969	-0.969	-0.966	-0.965	-0.964	-0.962	-0.961	-0.958	-0.956	-0.954	-0.951	-0.949	-0.945	-0.941	-0.938	-0.932	-0.928	-0.924	-0.918	-0.911	-0.904	-0.898	-0.890	-0.881	-0.871	-0.862	-0.851	-0.840	-0.829	-0.816	-0.804	-0.789	-0.774	-0.759	-0.741	-0.725	-0.708	-0.689	-0.670	-0.650	-0.630	-0.609	-0.588	-0.564	-0.542	-0.519	-0.495	-0.470	-0.446	-0.421	-0.396	-0.371	-0.346	-0.320	-0.294	-0.269	-0.244	-0.218	-0.192	-0.168	-0.141	-0.118	-0.094	-0.070	-0.046	-0.024	-0.001	0.020	0.041	0.061	0.080	0.100	0.118	0.136	0.151	0.168	0.182	0.195	0.209	0.221	0.232	0.244	0.254	0.261	0.271	0.278	0.285	0.291	0.296	0.301	0.306	0.310	0.312	0.316	0.318	0.320	0.321	0.322	0.324	0.324	0.325	0.325	0.325	0.326	0.326	0.328	0.328	0.328	0.329	0.330	0.331	0.332	0.334	0.335	0.338	0.339	0.341	0.344	0.348	0.351	0.354	0.358	0.361	0.366	0.370	0.374	0.379	0.384	0.388	0.392	0.399	0.404	0.409	0.415	0.420	0.425	0.430	0.435	0.441	0.445	0.451	0.455	0.460	0.464	0.468	0.471	0.475	0.478	0.481	0.482	0.485	0.486	0.488	0.489	0.489	0.489	0.489	0.488	0.486	0.485	0.481	0.479	0.475	0.472	0.469	0.464	0.459	0.454	0.446	0.441	0.435	0.428	0.421	0.412	0.405	0.396	0.388	0.378	0.369	0.360	0.350	0.340	0.330	0.320	0.309	0.299	0.288	0.276	0.265	0.254	0.242	0.231	0.220	0.210	0.199	0.186	0.176	0.165	0.155	0.144	0.132	0.122	0.112	0.102	0.092	0.082	0.074	0.065	0.056	0.048	0.040	0.032	0.026	0.019	0.012	0.006	0.002	-0.004	-0.008	-0.011	-0.015	-0.018	-0.020	-0.022	-0.024	-0.025	-0.025	-0.025	-0.025	-0.024	-0.021	-0.019	-0.016	-0.012	-0.008	-0.004	0.001	0.006	0.012	0.019	0.026	0.034	0.042	0.050	0.059	0.069	0.078	0.088	0.098	0.109	0.119	0.130	0.141	0.152	0.165	0.176	0.189	0.200	0.214	0.225	0.238	0.250	0.262	0.275	0.288	0.300	0.312	0.325	0.336	0.349	0.360	0.371	0.382	0.394	0.404	0.415	0.425	0.435	0.444	0.452	0.460	0.469	0.478	0.484	0.490	0.496	0.502	0.509	0.512	0.518	0.521	0.525	0.528	0.531	0.532	0.532	0.535	0.534	0.534	0.534	0.532	0.530	0.528	0.525	0.521	0.518	0.512	0.507	0.501	0.495	0.488	0.480	0.472	0.465	0.456	0.446	0.436	0.426	0.416	0.405	0.391	0.380	0.368	0.354	0.340	0.328	0.312	0.298	0.282	0.268	0.254	0.238	0.221	0.205	0.190	0.174	0.158	0.141	0.125	0.109	0.091	0.076	0.060	0.045	0.029	0.014	-0.001	-0.015	-0.029	-0.042	-0.055	-0.069	-0.080	-0.091	-0.102	-0.112	-0.121	-0.130	-0.139	-0.146	-0.152	-0.158	-0.164	-0.168	-0.170	-0.174	-0.175	-0.176	-0.178	-0.176	-0.175	-0.174	-0.170	-0.168	-0.164	-0.159	-0.155	-0.150	-0.144	-0.138	-0.131	-0.124	-0.116	-0.110	-0.101	-0.094	-0.086	-0.078	-0.071	-0.062	-0.055	-0.046	-0.040	-0.031	-0.025	-0.019	-0.011	-0.005	0.001	0.006	0.011	0.016	0.021	0.025	0.029	0.031	0.034	0.038	0.039	0.041	0.041	0.042	0.044	0.044	0.044	0.044	0.044	0.042	0.042	0.041	0.041	0.041	0.039	0.039	0.039	0.039	0.038	0.038	0.038	0.039	0.039	0.040	0.040	0.042	0.044	0.046	0.049	0.051	0.054	0.058	0.060	0.065	0.070	0.072	0.078	0.084	0.088	0.092	0.099	0.104	0.110	0.115	0.121	0.128	0.132	0.138	0.144	0.149	0.154	0.159	0.162	0.168	0.170	0.174	0.178	0.181	0.182	0.185	0.188	0.188	0.189	0.188	0.188	0.186	0.185	0.182	0.180	0.178	0.172	0.169	0.164	0.160	0.154	0.149	0.142	0.136	0.129	0.122	0.116	0.108	0.100	0.091	0.084	0.075	0.066	0.059	0.050	0.041	0.035	0.026	0.019	0.010	0.002	-0.005	-0.012	-0.020	-0.026	-0.034	-0.040	-0.045	-0.052	-0.058	-0.064	-0.069	-0.074	-0.078	-0.082	-0.086	-0.091	-0.095	-0.099	-0.101	-0.104	-0.108	-0.111	-0.114	-0.116	-0.120	-0.122	-0.126	-0.129	-0.132	-0.135	-0.139	-0.141	-0.145	-0.149	-0.152	-0.158	-0.161	-0.166	-0.172	-0.176	-0.182	-0.190	-0.196	-0.202	-0.210	-0.218	-0.226	-0.235	-0.244	-0.252	-0.262	-0.272	-0.282	-0.294	-0.305	-0.316	-0.329	-0.340	-0.352	-0.365	-0.378	-0.391	-0.404	-0.418	-0.432	-0.445	-0.459	-0.472	-0.486	-0.500	-0.512	-0.528	-0.541	-0.554	-0.568	-0.580	-0.594	-0.606	-0.618	-0.630	-0.642	-0.652	-0.665	-0.675	-0.686	-0.695	-0.705	-0.714	-0.722	-0.731	-0.739	-0.745	-0.754	-0.760	-0.766	-0.771	-0.776	-0.781	-0.786	-0.790	-0.794	-0.798	-0.801	-0.804	-0.805	-0.808	-0.810	-0.811	-0.812	-0.812	-0.815	-0.815	-0.815	-0.815	-0.815	-0.816	-0.815	-0.814	-0.812	-0.812	-0.811	-0.810	-0.808	-0.808	-0.805	-0.805	-0.802	-0.800	-0.799	-0.796	-0.795	-0.792	-0.791	-0.790	-0.786	-0.785	-0.782	-0.780	-0.778	-0.776	-0.774	-0.770	-0.769	-0.766	-0.764	-0.762	-0.760	-0.758	-0.758	-0.755	-0.752	-0.751	-0.750	-0.749	-0.749	-0.748	-0.746	-0.746	-0.746	-0.746	-0.748	-0.748	-0.749	-0.750	-0.752	-0.754	-0.756	-0.759	-0.762	-0.764	-0.768	-0.772	-0.776	-0.780	-0.785	-0.790	-0.795	-0.800	-0.806	-0.811	-0.818	-0.824	-0.830	-0.836	-0.844	-0.851	-0.858	-0.865	-0.871	-0.879	-0.886	-0.894	-0.900	-0.906	-0.914	-0.920	-0.928	-0.935	-0.941	-0.949	-0.955	-0.961	-0.968	-0.972	-0.978	-0.984	-0.989	-0.994	-1.000	-1.004	-1.009	-1.012	-1.016	-1.021	-1.024	-1.029	-1.031	-1.035	-1.038	-1.041	-1.044	-1.046	-1.050	-1.051	-1.054	-1.056	-1.059	-1.061	-1.062	-1.064	-1.066	-1.068	-1.069	-1.070	-1.071	-1.072	-1.072	-1.074	-1.074	-1.074	-1.074	-1.075	-1.075	-1.075	-1.074	-1.072	-1.071	-1.070	-1.068	-1.065	-1.062	-1.059	-1.055	-1.052	-1.048	-1.042	-1.038	-1.031	-1.025	-1.019	-1.011	-1.005	-0.995	-0.988	-0.979	-0.969	-0.958	-0.949	-0.936	-0.925	-0.912	-0.900	-0.888	-0.875	-0.861	-0.848	-0.834	-0.820	-0.806	-0.791	-0.776	-0.762	-0.748	-0.734	-0.719	-0.705	-0.691	-0.679	-0.665	-0.652	-0.640	-0.630	-0.619	-0.609	-0.600	-0.591	-0.585	-0.578	-0.571	-0.566	-0.562	-0.559	-0.559	-0.556	-0.556	-0.558	-0.560	-0.564	-0.568	-0.572	-0.580	-0.588	-0.596	-0.606	-0.616	-0.629	-0.640	-0.654	-0.668	-0.682	-0.698	-0.714	-0.730	-0.746	-0.764	-0.780	-0.798	-0.815	-0.832	-0.850	-0.868	-0.885	-0.902	-0.918	-0.934	-0.950	-0.965	-0.978	-0.991	-1.004	-1.016	-1.026	-1.036	-1.045	-1.054	-1.059	-1.066	-1.070	-1.072	-1.075	-1.076	-1.076	-1.075	-1.074	-1.069	-1.065	-1.059	-1.052	-1.044	-1.035	-1.025	-1.015	-1.004	-0.991	-0.979	-0.965	-0.951	-0.936	-0.920	-0.905	-0.889	-0.874	-0.856	-0.840	-0.824	-0.808	-0.790	-0.775	-0.759	-0.744	-0.728	-0.714	-0.699	-0.685	-0.671	-0.659	-0.648	-0.636	-0.624	-0.615	-0.605	-0.598	-0.590	-0.584	-0.579	-0.574	-0.570	-0.566	-0.564	-0.562	-0.562	-0.562	-0.564	-0.565	-0.568	-0.570	-0.575	-0.580	-0.585	-0.591	-0.598	-0.605	-0.611	-0.619	-0.626	-0.635	-0.645	-0.654	-0.662	-0.672	-0.682	-0.691	-0.702	-0.712	-0.721	-0.732	-0.742	-0.752	-0.762	-0.772	-0.781	-0.791	-0.800	-0.810	-0.818	-0.828	-0.835	-0.844	-0.850	-0.859	-0.865	-0.872	-0.879	-0.884	-0.890	-0.895	-0.900	-0.905	-0.909	-0.912	-0.916	-0.919	-0.922	-0.925	-0.928	-0.930	-0.930	-0.931	-0.934	-0.934	-0.934	-0.935	-0.935	-0.935	-0.935	-0.935	-0.935	-0.934	-0.934	-0.932	-0.932	-0.931	-0.931	-0.931	-0.931	-0.931	-0.932	-0.932	-0.934	-0.934	-0.935	-0.938	-0.941	-0.942	-0.946	-0.950	-0.955	-0.960	-0.964	-0.971	-0.978	-0.985	-0.992	-1.000	-1.009	-1.018	-1.029	-1.039	-1.050	-1.061	-1.075	-1.088	-1.101	-1.115	-1.129	-1.144	-1.160	-1.175	-1.191	-1.209	-1.225	-1.241	-1.258	-1.276	-1.292	-1.310	-1.326	-1.344	-1.360	-1.378	-1.394	-1.410	-1.426	-1.442	-1.456	-1.472	-1.486	-1.499	-1.512	-1.525	-1.536	-1.546	-1.558	-1.566	-1.575	-1.582	-1.590	-1.596	-1.601	-1.605	-1.610	-1.611	-1.614	-1.614	-1.612	-1.612	-1.611	-1.608	-1.602	-1.599	-1.594	-1.588	-1.580	-1.572	-1.565	-1.556	-1.546	-1.535	-1.525	-1.514	-1.502	-1.490	-1.478	-1.465	-1.451	-1.436	-1.422	-1.408	-1.392	-1.378	-1.362	-1.348	-1.332	-1.318	-1.302	-1.288	-1.271	-1.258	-1.242	-1.228	-1.212	-1.198	-1.184	-1.170	-1.156	-1.144	-1.131	-1.119	-1.108	-1.095	-1.085	-1.074	-1.064	-1.054	-1.046	-1.039	-1.030	-1.022	-1.016	-1.010	-1.005	-0.999	-0.995	-0.991	-0.989	-0.986	-0.985	-0.984	-0.984	-0.984	-0.985	-0.988	-0.989	-0.991	-0.996	-1.000	-1.004	-1.010	-1.016	-1.022	-1.030	-1.038	-1.045	-1.054	-1.064	-1.072	-1.082	-1.094	-1.105	-1.116	-1.126	-1.138	-1.149	-1.161	-1.172	-1.184	-1.196	-1.208	-1.220	-1.232	-1.244	-1.254	-1.266	-1.278	-1.288	-1.299	-1.309	-1.319	-1.329	-1.338	-1.346	-1.355	-1.362	-1.370	-1.376	-1.382	-1.388	-1.392	-1.398	-1.401	-1.405	-1.408	-1.409	-1.411	-1.412	-1.414	-1.412	-1.412	-1.412	-1.411	-1.409	-1.406	-1.404	-1.401	-1.398	-1.395	-1.390	-1.386	-1.382	-1.378	-1.372	-1.368	-1.364	-1.358	-1.352	-1.348	-1.342	-1.338	-1.332	-1.328	-1.322	-1.320	-1.315	-1.311	-1.308	-1.305	-1.300	-1.298	-1.296	-1.294	-1.292	-1.291	-1.290	-1.290	-1.289	-1.290	-1.290	-1.291	-1.292	-1.294	-1.296	-1.299	-1.302	-1.305	-1.310	-1.314	-1.319	-1.324	-1.330	-1.336	-1.342	-1.349	-1.355	-1.361	-1.369	-1.376	-1.384	-1.391	-1.399	-1.406	-1.414	-1.422	-1.430	-1.438	-1.444	-1.452	-1.460	-1.468	-1.474	-1.480	-1.488	-1.492	-1.500	-1.505	-1.509	-1.514	-1.519	-1.522	-1.525	-1.528	-1.530	-1.531	-1.532	-1.534	-1.532	-1.531	-1.530	-1.528	-1.525	-1.522	-1.518	-1.512	-1.508	-1.501	-1.494	-1.488	-1.479	-1.470	-1.460	-1.450	-1.440	-1.429	-1.416	-1.404	-1.390	-1.378	-1.364	-1.349	-1.334	-1.318	-1.302	-1.286	-1.271	-1.255	-1.238	-1.220	-1.202	-1.185	-1.169	-1.150	-1.132	-1.115	-1.098	-1.080	-1.061	-1.044	-1.025	-1.009	-0.991	-0.972	-0.956	-0.939	-0.921	-0.904	-0.888	-0.871	-0.855	-0.839	-0.821	-0.806	-0.790	-0.775	-0.760	-0.745	-0.729	-0.714	-0.700	-0.686	-0.671	-0.656	-0.641	-0.629	-0.614	-0.599	-0.585	-0.571	-0.558	-0.544	-0.530	-0.516	-0.504	-0.489	-0.476	-0.462	-0.448	-0.435	-0.421	-0.408	-0.394	-0.381	-0.366	-0.354	-0.340	-0.326	-0.314	-0.301	-0.288	-0.275	-0.262	-0.249	-0.238	-0.225	-0.212	-0.201	-0.190	-0.179	-0.168	-0.158	-0.146	-0.136	-0.126	-0.116	-0.109	-0.099	-0.090	-0.082	-0.074	-0.068	-0.061	-0.055	-0.049	-0.044	-0.039	-0.034	-0.030	-0.028	-0.024	-0.021	-0.020	-0.018	-0.016	-0.015	-0.015	-0.014	-0.015	-0.015	-0.016	-0.018	-0.019	-0.020	-0.024	-0.026	-0.029	-0.032	-0.036	-0.040	-0.044	-0.048	-0.051	-0.055	-0.060	-0.064	-0.069	-0.074	-0.078	-0.082	-0.088	-0.092	-0.098	-0.101	-0.106	-0.110	-0.115	-0.119	-0.124	-0.129	-0.132	-0.136	-0.141	-0.145	-0.149	-0.152	-0.156	-0.160	-0.162	-0.166	-0.169	-0.171	-0.176	-0.179	-0.182	-0.184	-0.188	-0.190	-0.192	-0.196	-0.199	-0.201	-0.205	-0.208	-0.211	-0.214	-0.218	-0.221	-0.224	-0.229	-0.232	-0.236	-0.241	-0.246	-0.250	-0.255	-0.260	-0.266	-0.270	-0.276	-0.281	-0.288	-0.292	-0.299	-0.305	-0.310	-0.318	-0.322	-0.329	-0.335	-0.340	-0.346	-0.351	-0.358	-0.362	-0.368	-0.372	-0.376	-0.381	-0.384	-0.388	-0.391	-0.392	-0.395	-0.396	-0.398	-0.398	-0.396	-0.395	-0.395	-0.391	-0.389	-0.384	-0.380	-0.375	-0.369	-0.361	-0.354	-0.345	-0.336	-0.326	-0.316	-0.304	-0.292	-0.280	-0.266	-0.252	-0.239	-0.224	-0.208	-0.191	-0.175	-0.159	-0.141	-0.124	-0.106	-0.089	-0.070	-0.052	-0.034	-0.016	0.001	0.021	0.039	0.056	0.074	0.090	0.108	0.124	0.140	0.156	0.171	0.185	0.200	0.214	0.226	0.239	0.250	0.262	0.272	0.282	0.292	0.301	0.309	0.316	0.324	0.330	0.335	0.340	0.345	0.349	0.351	0.355	0.358	0.359	0.361	0.361	0.361	0.362	0.362	0.362	0.361	0.361	0.359	0.358	0.356	0.355	0.352	0.351	0.350	0.348	0.346	0.344	0.341	0.339	0.338	0.336	0.334	0.331	0.330	0.328	0.326	0.325	0.324	0.322	0.321	0.320	0.319	0.318	0.316	0.315	0.315	0.314	0.312	0.312	0.311	0.310	0.309	0.308	0.308	0.306	0.305	0.305	0.304	0.304	0.302	0.301	0.300	0.300	0.299	0.299	0.298	0.298	0.296	0.296	0.296	0.295	0.295	0.296	0.296	0.298	0.298	0.299	0.300	0.301	0.302	0.304	0.305	0.308	0.311	0.314	0.318	0.321	0.325	0.330	0.334	0.339	0.345	0.350	0.356	0.364	0.370	0.378	0.385	0.392	0.402	0.411	0.420	0.429	0.439	0.449	0.459	0.469	0.479	0.490	0.501	0.511	0.524	0.534	0.545	0.556	0.568	0.579	0.589	0.600	0.611	0.621	0.631	0.641	0.650	0.660	0.669	0.678	0.685	0.694	0.700	0.706	0.714	0.719	0.724	0.729	0.732	0.736	0.739	0.741	0.742	0.742	0.744	0.742	0.741	0.740	0.736	0.735	0.731	0.726	0.722	0.716	0.710	0.704	0.696	0.690	0.681	0.674	0.664	0.655	0.646	0.636	0.626	0.616	0.606	0.595	0.584	0.574	0.561	0.551	0.540	0.529	0.518	0.507	0.495	0.485	0.475	0.464	0.455	0.444	0.435	0.426	0.418	0.409	0.401	0.392	0.385	0.379	0.371	0.368	0.362	0.356	0.354	0.350	0.346	0.344	0.341	0.339	0.338	0.338	0.338	0.338	0.338	0.340	0.340	0.342	0.345	0.348	0.349	0.352	0.355	0.359	0.362	0.366	0.370	0.374	0.378	0.381	0.385	0.389	0.392	0.396	0.399	0.401	0.404	0.406	0.408	0.410	0.411	0.411	0.411	0.411	0.410	0.409	0.405	0.402	0.400	0.395	0.391	0.385	0.380	0.372	0.365	0.356	0.348	0.338	0.328	0.318	0.306	0.294	0.281	0.268	0.255	0.240	0.226	0.210	0.195	0.179	0.164	0.148	0.130	0.114	0.096	0.079	0.061	0.045	0.028	0.010	-0.008	-0.024	-0.041	-0.059	-0.075	-0.091	-0.108	-0.124	-0.139	-0.154	-0.169	-0.184	-0.198	-0.211	-0.225	-0.239	-0.251	-0.264	-0.276	-0.288	-0.299	-0.310	-0.321	-0.332	-0.342	-0.352	-0.361	-0.371	-0.380	-0.389	-0.398	-0.406	-0.415	-0.424	-0.431	-0.441	-0.449	-0.456	-0.465	-0.474	-0.481	-0.490	-0.499	-0.507	-0.516	-0.524	-0.534	-0.542	-0.551	-0.561	-0.569	-0.579	-0.588	-0.598	-0.608	-0.616	-0.625	-0.634	-0.642	-0.651	-0.660	-0.669	-0.676	-0.684	-0.691	-0.699	-0.705	-0.711	-0.716	-0.721	-0.726	-0.729	-0.731	-0.734	-0.735	-0.735	-0.735	-0.734	-0.731	-0.729	-0.724	-0.719	-0.712	-0.705	-0.698	-0.688	-0.678	-0.668	-0.655	-0.641	-0.628	-0.614	-0.598	-0.580	-0.564	-0.544	-0.526	-0.505	-0.485	-0.464	-0.441	-0.420	-0.398	-0.375	-0.351	-0.326	-0.304	-0.279	-0.254	-0.230	-0.205	-0.181	-0.156	-0.132	-0.109	-0.085	-0.062	-0.039	-0.016	0.005	0.028	0.048	0.068	0.089	0.108	0.126	0.144	0.160	0.176	0.192	0.206	0.220	0.234	0.246	0.258	0.269	0.279	0.288	0.296	0.304	0.311	0.316	0.321	0.326	0.331	0.334	0.336	0.339	0.339	0.340	0.340	0.339	0.338	0.336	0.332	0.330	0.328	0.324	0.318	0.314	0.308	0.302	0.295	0.288	0.280	0.271	0.264	0.254	0.244	0.232	0.222	0.210	0.199	0.186	0.171	0.159	0.144	0.128	0.112	0.096	0.079	0.061	0.042	0.024	0.004	-0.018	-0.038	-0.060	-0.084	-0.106	-0.130	-0.155	-0.180	-0.206	-0.232	-0.260	-0.289	-0.316	-0.346	-0.375	-0.406	-0.436	-0.469	-0.501	-0.532	-0.566	-0.599	-0.632	-0.668	-0.702	-0.736	-0.772	-0.808	-0.842	-0.879	-0.916	-0.952	-0.990	-1.026	-1.065	-1.101	-1.139	-1.176	-1.215	-1.252	-1.291	-1.329	-1.368	-1.405	-1.445	-1.482	-1.521	-1.559	-1.599	-1.638	-1.676	-1.715	-1.754	-1.794	-1.832	-1.872	-1.911	-1.950	-1.990	-2.030	-2.070	-2.110	-2.150	-2.190	-2.230	-2.271	-2.312	-2.352	-2.394	-2.435	-2.475	-2.516	-2.559	-2.599	-2.641	-2.682	-2.724	-2.766	-2.808	-2.850	-2.891	-2.934	-2.975	-3.016	-3.059	-3.100	-3.142	-3.184	-3.225	-3.266	-3.308	-3.349	-3.390	-3.430	-3.471	-3.511	-3.551	-3.591	-3.631	-3.670	-3.709	-3.749	-3.786	-3.825	-3.862	-3.900	-3.936	-3.972	-4.009	-4.045	-4.080	-4.115	-4.149	-4.184	-4.218	-4.250	-4.282	-4.316	-4.349	-4.380	-4.411	-4.441	-4.472	-4.502	-4.532	-4.561	-4.590	-4.620	-4.648	-4.675	-4.702	-4.729	-4.756	-4.784	-4.809	-4.835	-4.860	-4.886	-4.911	-4.936	-4.960	-4.985	-5.009	-5.032	-5.056	-5.079	-5.102	-5.125	-5.148	-5.171	-5.192	-5.214	-5.236	-5.258	-5.278	-5.299	-5.319	-5.340	-5.359	-5.380	-5.399	-5.419	-5.436	-5.456	-5.474	-5.492	-5.510	-5.528	-5.545	-5.560	-5.578	-5.594	-5.608	-5.624	-5.639	-5.651	-5.666	-5.678	-5.691	-5.702	-5.715	-5.726	-5.736	-5.746	-5.755	-5.764	-5.771	-5.779	-5.785	-5.790	-5.795	-5.800	-5.802	-5.806	-5.808	-5.809	-5.809	-5.808	-5.806	-5.802	-5.799	-5.795	-5.789	-5.782	-5.774	-5.765	-5.756	-5.745	-5.732	-5.720	-5.705	-5.690	-5.672	-5.656	-5.638	-5.618	-5.596	-5.574	-5.551	-5.526	-5.501	-5.475	-5.449	-5.420	-5.390	-5.360	-5.329	-5.296	-5.264	-5.229	-5.194	-5.159	-5.122	-5.085	-5.046	-5.008	-4.966	-4.928	-4.886	-4.845	-4.802	-4.759	-4.716	-4.672	-4.628	-4.582	-4.538	-4.491	-4.445	-4.400	-4.352	-4.305	-4.258	-4.211	-4.161	-4.114	-4.065	-4.016	-3.966	-3.918	-3.868	-3.816	-3.766	-3.716	-3.664	-3.612	-3.560	-3.508	-3.455	-3.402	-3.348	-3.294	-3.238	-3.184	-3.128	-3.070	-3.014	-2.955	-2.896	-2.836	-2.776	-2.715	-2.652	-2.590	-2.526	-2.461	-2.396	-2.330	-2.264	-2.195	-2.126	-2.056	-1.985	-1.914	-1.840	-1.766	-1.691	-1.615	-1.540	-1.462	-1.385	-1.306	-1.226	-1.148	-1.068	-0.985	-0.904	-0.821	-0.740	-0.656	-0.574	-0.490	-0.406	-0.322	-0.240	-0.156	-0.072	0.011	0.094	0.176	0.259	0.341	0.421	0.504	0.582	0.664	0.742	0.820	0.898	0.974	1.050	1.124	1.198	1.270	1.342	1.412	1.482	1.551	1.618	1.685	1.750	1.814	1.878	1.939	2.000	2.060	2.119	2.176	2.234	2.291	2.345	2.400	2.451	2.505	2.556	2.606	2.656	2.705	2.754	2.800	2.846	2.892	2.938	2.982	3.026	3.070	3.112	3.156	3.198	3.239	3.279	3.319	3.359	3.398	3.436	3.474	3.512	3.549	3.585	3.622	3.658	3.692	3.726	3.760	3.794	3.826	3.859	3.890	3.922	3.952	3.982	4.012	4.041	4.070	4.099	4.125	4.151	4.179	4.204	4.228	4.254	4.278	4.300	4.322	4.345	4.366	4.388	4.409	4.429	4.449	4.468	4.486	4.505	4.522	4.540	4.558	4.574	4.590	4.606	4.621	4.638	4.651	4.668	4.681	4.695	4.709	4.722	4.735	4.749	4.761	4.772	4.785	4.796	4.808	4.818	4.829	4.839	4.848	4.858	4.866	4.875	4.881	4.890	4.896	4.902	4.908	4.912	4.916	4.920	4.922	4.925	4.926	4.926	4.928	4.926	4.924	4.922	4.919	4.915	4.909	4.902	4.896	4.889	4.881	4.870	4.860	4.849	4.838	4.824	4.809	4.795	4.779	4.764	4.746	4.728	4.709	4.689	4.670	4.648	4.628	4.604	4.581	4.559	4.534	4.509	4.484	4.460	4.432	4.406	4.380	4.354	4.325	4.298	4.270	4.242	4.215	4.185	4.158	4.129	4.100	4.072	4.043	4.014	3.985	3.956	3.928	3.898	3.869	3.840	3.812	3.785	3.755	3.728	3.699	3.670	3.642	3.615	3.588	3.560	3.532	3.505	3.479	3.452	3.424	3.398	3.371	3.345	3.319	3.292	3.266	3.240	3.215	3.189	3.164	3.138	3.112	3.088	3.061	3.036	3.011	2.986	2.961	2.938	2.912	2.889	2.864	2.839	2.816	2.791	2.768	2.742	2.719	2.695	2.671	2.648	2.624	2.601	2.578	2.554	2.531	2.508	2.484	2.461	2.439	2.415	2.392	2.369	2.345	2.321	2.299	2.275	2.252	2.228	2.205	2.181	2.158	2.134	2.110	2.085	2.061	2.036	2.013	1.986	1.962	1.936	1.911	1.885	1.859	1.834	1.806	1.780	1.754	1.728	1.700	1.672	1.645	1.618	1.590	1.561	1.532	1.505	1.476	1.449	1.420	1.392	1.364	1.335	1.308	1.279	1.251	1.224	1.195	1.168	1.141	1.114	1.086	1.061	1.035	1.010	0.984	0.960	0.936	0.914	0.891	0.868	0.846	0.825	0.805	0.786	0.766	0.749	0.730	0.715	0.698	0.682	0.669	0.654	0.640	0.629	0.618	0.606	0.596	0.586	0.578	0.570	0.564	0.556	0.551	0.546	0.541	0.536	0.534	0.531	0.528	0.525	0.524	0.522	0.522	0.520	0.520	0.520	0.520	0.520	0.521	0.521	0.521	0.521	0.522	0.522	0.522	0.522	0.524	0.522	0.522	0.521	0.520	0.520	0.519	0.516	0.514	0.512	0.509	0.506	0.502	0.499	0.494	0.490	0.484	0.479	0.472	0.466	0.459	0.451	0.444	0.435	0.426	0.419	0.409	0.399	0.389	0.379	0.368	0.356	0.346	0.334	0.322	0.310	0.298	0.285	0.274	0.260	0.248	0.235	0.221	0.208	0.195	0.182	0.169	0.156	0.142	0.130	0.118	0.104	0.092	0.080	0.068	0.056	0.045	0.034	0.022	0.012	0.002	-0.008	-0.018	-0.026	-0.035	-0.044	-0.050	-0.059	-0.065	-0.071	-0.078	-0.082	-0.088	-0.091	-0.095	-0.100	-0.102	-0.105	-0.108	-0.109	-0.109	-0.110	-0.110	-0.110	-0.109	-0.109	-0.106	-0.105	-0.102	-0.100	-0.098	-0.095	-0.091	-0.089	-0.085	-0.082	-0.079	-0.075	-0.071	-0.069	-0.065	-0.060	-0.058	-0.054	-0.051	-0.048	-0.045	-0.041	-0.040	-0.038	-0.035	-0.034	-0.032	-0.031	-0.030	-0.030	-0.031	-0.030	-0.031	-0.032	-0.034	-0.035	-0.038	-0.041	-0.044	-0.048	-0.051	-0.055	-0.059	-0.062	-0.069	-0.074	-0.079	-0.085	-0.090	-0.096	-0.104	-0.109	-0.116	-0.122	-0.130	-0.138	-0.145	-0.152	-0.160	-0.168	-0.176	-0.184	-0.191	-0.200	-0.208	-0.215	-0.224	-0.232	-0.240	-0.249	-0.256	-0.265	-0.274	-0.280	-0.289	-0.298	-0.306	-0.315	-0.324	-0.332	-0.341	-0.350	-0.359	-0.369	-0.376	-0.386	-0.396	-0.405	-0.416	-0.425	-0.436	-0.446	-0.458	-0.468	-0.479	-0.490	-0.501	-0.514	-0.525	-0.539	-0.550	-0.562	-0.575	-0.589	-0.602	-0.615	-0.630	-0.644	-0.658	-0.671	-0.686	-0.700	-0.715	-0.729	-0.744	-0.759	-0.772	-0.786	-0.802	-0.816	-0.830	-0.845	-0.858	-0.871	-0.885	-0.898	-0.911	-0.924	-0.936	-0.948	-0.960	-0.971	-0.982	-0.992	-1.001	-1.012	-1.021	-1.030	-1.036	-1.045	-1.051	-1.059	-1.065	-1.070	-1.075	-1.080	-1.085	-1.089	-1.092	-1.095	-1.098	-1.100	-1.101	-1.104	-1.104	-1.105	-1.106	-1.106	-1.106	-1.106	-1.106	-1.105	-1.104	-1.102	-1.102	-1.101	-1.100	-1.098	-1.096	-1.095	-1.094	-1.092	-1.091	-1.090	-1.089	-1.088	-1.086	-1.084	-1.084	-1.082	-1.081	-1.080	-1.079	-1.078	-1.078	-1.076	-1.075	-1.075	-1.075	-1.074	-1.072	-1.071	-1.071	-1.071	-1.070	-1.069	-1.068	-1.068	-1.066	-1.065	-1.065	-1.064	-1.062	-1.062	-1.061	-1.060	-1.059	-1.059	-1.056	-1.055	-1.054	-1.052	-1.052	-1.050	-1.050	-1.048	-1.046	-1.046	-1.045	-1.044	-1.042	-1.042	-1.041	-1.040	-1.039	-1.039	-1.040	-1.039	-1.039	-1.039	-1.039	-1.040	-1.040	-1.041	-1.042	-1.042	-1.045	-1.046	-1.048	-1.050	-1.051	-1.054	-1.056	-1.059	-1.061	-1.065	-1.068	-1.070	-1.075	-1.078	-1.081	-1.085	-1.089	-1.094	-1.098	-1.102	-1.106	-1.110	-1.115	-1.120	-1.124	-1.129	-1.132	-1.136	-1.141	-1.145	-1.149	-1.154	-1.158	-1.162	-1.165	-1.169	-1.172	-1.176	-1.180	-1.184	-1.186	-1.189	-1.191	-1.195	-1.198	-1.200	-1.202	-1.205	-1.208	-1.210	-1.211	-1.212	-1.216	-1.218	-1.219	-1.221	-1.222	-1.224	-1.225	-1.228	-1.229	-1.230	-1.231	-1.234	-1.235	-1.236	-1.238	-1.239	-1.241	-1.241	-1.244	-1.245	-1.246	-1.249	-1.250	-1.252	-1.252	-1.254	-1.258	-1.259	-1.260	-1.261	-1.262	-1.264	-1.265	-1.268	-1.269	-1.270	-1.270	-1.271	-1.272	-1.272	-1.274	-1.275	-1.276	-1.276	-1.276	-1.278	-1.279	-1.279	-1.279	-1.279	-1.280	-1.280	-1.279	-1.280	-1.279	-1.279	-1.280	-1.280	-1.279	-1.278	-1.278	-1.279	-1.278	-1.278	-1.276	-1.276	-1.276	-1.275	-1.275	-1.275	-1.275	-1.274	-1.274	-1.274	-1.272	-1.272	-1.272	-1.272	-1.272	-1.272	-1.274	-1.272	-1.272	-1.271	-1.272	-1.271	-1.270	-1.270	-1.269	-1.268	-1.266	-1.265	-1.262	-1.261	-1.259	-1.256	-1.254	-1.250	-1.245	-1.241	-1.236	-1.230	-1.224	-1.218	-1.211	-1.202	-1.192	-1.184	-1.174	-1.164	-1.151	-1.139	-1.126	-1.111	-1.098	-1.081	-1.065	-1.048	-1.030	-1.011	-0.992	-0.972	-0.951	-0.930	-0.908	-0.885	-0.862	-0.838	-0.812	-0.789	-0.764	-0.738	-0.711	-0.685	-0.659	-0.632	-0.605	-0.578	-0.551	-0.525	-0.499	-0.471	-0.445	-0.420	-0.395	-0.370	-0.346	-0.321	-0.298	-0.276	-0.254	-0.232	-0.212	-0.192	-0.174	-0.155	-0.138	-0.121	-0.106	-0.092	-0.078	-0.065	-0.054	-0.041	-0.032	-0.022	-0.012	-0.005	0.001	0.008	0.014	0.020	0.024	0.028	0.031	0.035	0.038	0.039	0.040	0.042	0.044	0.045	0.046	0.048	0.049	0.050	0.051	0.051	0.054	0.055	0.056	0.058	0.060	0.061	0.065	0.066	0.070	0.072	0.076	0.080	0.084	0.089	0.092	0.096	0.101	0.105	0.111	0.116	0.122	0.128	0.132	0.139	0.144	0.150	0.155	0.160	0.166	0.171	0.176	0.181	0.186	0.191	0.196	0.200	0.205	0.209	0.211	0.215	0.218	0.220	0.222	0.224	0.225	0.226	0.226	0.228	0.228	0.226	0.224	0.224	0.221	0.220	0.218	0.215	0.211	0.208	0.205	0.200	0.196	0.191	0.186	0.182	0.176	0.171	0.165	0.160	0.154	0.146	0.141	0.134	0.128	0.120	0.114	0.106	0.100	0.092	0.085	0.078	0.070	0.062	0.056	0.049	0.040	0.035	0.028	0.020	0.012	0.006	0.000	-0.008	-0.014	-0.020	-0.026	-0.032	-0.038	-0.044	-0.049	-0.054	-0.058	-0.062	-0.068	-0.071	-0.074	-0.078	-0.080	-0.082	-0.084	-0.086	-0.088	-0.088	-0.088	-0.088	-0.088	-0.086	-0.085	-0.082	-0.080	-0.078	-0.074	-0.071	-0.068	-0.062	-0.058	-0.052	-0.046	-0.040	-0.034	-0.028	-0.019	-0.012	-0.005	0.004	0.011	0.020	0.028	0.036	0.045	0.054	0.064	0.071	0.081	0.089	0.098	0.106	0.115	0.122	0.130	0.139	0.146	0.154	0.161	0.169	0.175	0.181	0.188	0.194	0.199	0.204	0.209	0.212	0.218	0.221	0.224	0.228	0.229	0.231	0.232	0.235	0.235	0.236	0.236	0.238	0.236	0.236	0.235	0.234	0.232	0.231	0.230	0.226	0.225	0.221	0.219	0.216	0.214	0.209	0.205	0.201	0.198	0.194	0.189	0.184	0.179	0.175	0.169	0.165	0.159	0.152	0.146	0.140	0.134	0.128	0.120	0.112	0.105	0.099	0.090	0.082	0.074	0.065	0.058	0.048	0.039	0.029	0.019	0.009	-0.001	-0.011	-0.022	-0.032	-0.045	-0.055	-0.066	-0.078	-0.089	-0.100	-0.112	-0.125	-0.136	-0.148	-0.160	-0.171	-0.182	-0.194	-0.206	-0.216	-0.228	-0.239	-0.249	-0.259	-0.268	-0.276	-0.285	-0.292	-0.300	-0.308	-0.315	-0.320	-0.328	-0.332	-0.336	-0.340	-0.344	-0.346	-0.349	-0.350	-0.350	-0.351	-0.350	-0.350	-0.348	-0.346	-0.344	-0.340	-0.338	-0.334	-0.329	-0.324	-0.319	-0.312	-0.309	-0.302	-0.296	-0.290	-0.284	-0.278	-0.271	-0.265	-0.258	-0.251	-0.245	-0.239	-0.232	-0.228	-0.221	-0.216	-0.211	-0.205	-0.201	-0.198	-0.194	-0.190	-0.186	-0.182	-0.180	-0.178	-0.175	-0.172	-0.171	-0.169	-0.168	-0.168	-0.166	-0.165	-0.164	-0.164	-0.162	-0.161	-0.162	-0.161	-0.160	-0.160	-0.159	-0.158	-0.156	-0.154	-0.152	-0.150	-0.148	-0.145	-0.142	-0.140	-0.135	-0.131	-0.129	-0.122	-0.118	-0.114	-0.108	-0.102	-0.096	-0.090	-0.082	-0.078	-0.070	-0.062	-0.056	-0.049	-0.042	-0.035	-0.029	-0.021	-0.015	-0.008	-0.001	0.005	0.010	0.015	0.020	0.024	0.028	0.031	0.034	0.036	0.038	0.039	0.039	0.039	0.038	0.036	0.032	0.031	0.026	0.022	0.016	0.011	0.005	-0.002	-0.011	-0.019	-0.028	-0.036	-0.046	-0.058	-0.068	-0.079	-0.090	-0.101	-0.112	-0.124	-0.136	-0.149	-0.160	-0.172	-0.184	-0.195	-0.208	-0.219	-0.229	-0.240	-0.250	-0.260	-0.270	-0.279	-0.288	-0.296	-0.304	-0.311	-0.318	-0.325	-0.330	-0.336	-0.341	-0.345	-0.350	-0.354	-0.356	-0.360	-0.362	-0.364	-0.366	-0.369	-0.370	-0.370	-0.372	-0.372	-0.374	-0.375	-0.376	-0.378	-0.378	-0.379	-0.381	-0.382	-0.384	-0.386	-0.389	-0.391	-0.395	-0.399	-0.404	-0.408	-0.414	-0.419	-0.425	-0.431	-0.440	-0.446	-0.455	-0.464	-0.474	-0.482	-0.494	-0.505	-0.516	-0.529	-0.540	-0.552	-0.566	-0.580	-0.592	-0.608	-0.621	-0.636	-0.650	-0.665	-0.680	-0.695	-0.710	-0.726	-0.741	-0.755	-0.770	-0.785	-0.799	-0.814	-0.828	-0.840	-0.854	-0.866	-0.880	-0.892	-0.904	-0.915	-0.925	-0.938	-0.946	-0.956	-0.965	-0.972	-0.981	-0.989	-0.995	-1.001	-1.008	-1.014	-1.018	-1.022	-1.026	-1.030	-1.032	-1.036	-1.039	-1.041	-1.044	-1.044	-1.046	-1.046	-1.048	-1.048	-1.048	-1.049	-1.049	-1.049	-1.048	-1.048	-1.048	-1.046	-1.046	-1.045	-1.044	-1.044	-1.044	-1.042	-1.041	-1.040	-1.039	-1.038	-1.038	-1.036	-1.035	-1.034	-1.032	-1.032	-1.031	-1.030	-1.028	-1.028	-1.026	-1.025	-1.022	-1.021	-1.021	-1.020	-1.018	-1.016	-1.014	-1.012	-1.011	-1.010	-1.009	-1.006	-1.005	-1.002	-1.001	-1.000	-0.999	-0.998	-0.996	-0.995	-0.995	-0.994	-0.992	-0.991	-0.991	-0.992	-0.992	-0.992	-0.995	-0.995	-0.996	-0.999	-1.000	-1.002	-1.005	-1.009	-1.011	-1.015	-1.020	-1.024	-1.029	-1.032	-1.039	-1.044	-1.050	-1.056	-1.062	-1.069	-1.076	-1.082	-1.091	-1.098	-1.106	-1.114	-1.122	-1.130	-1.139	-1.146	-1.155	-1.165	-1.172	-1.181	-1.190	-1.199	-1.208	-1.215	-1.225	-1.232	-1.241	-1.249	-1.258	-1.266	-1.274	-1.281	-1.289	-1.296	-1.304	-1.310	-1.318	-1.324	-1.330	-1.335	-1.341	-1.348	-1.354	-1.359	-1.364	-1.370	-1.374	-1.378	-1.382	-1.386	-1.389	-1.394	-1.398	-1.400	-1.402	-1.405	-1.406	-1.408	-1.410	-1.410	-1.411	-1.411	-1.411	-1.410	-1.410	-1.408	-1.408	-1.405	-1.401	-1.398	-1.395	-1.390	-1.385	-1.380	-1.374	-1.366	-1.360	-1.352	-1.345	-1.336	-1.326	-1.316	-1.306	-1.295	-1.284	-1.271	-1.259	-1.245	-1.231	-1.218	-1.204	-1.189	-1.172	-1.156	-1.140	-1.125	-1.108	-1.090	-1.074	-1.056	-1.039	-1.022	-1.005	-0.989	-0.971	-0.956	-0.939	-0.924	-0.909	-0.895	-0.880	-0.866	-0.854	-0.842	-0.831	-0.821	-0.812	-0.802	-0.796	-0.790	-0.785	-0.780	-0.778	-0.776	-0.776	-0.776	-0.778	-0.781	-0.785	-0.791	-0.798	-0.805	-0.815	-0.824	-0.836	-0.848	-0.860	-0.875	-0.890	-0.906	-0.922	-0.940	-0.958	-0.976	-0.996	-1.015	-1.034	-1.054	-1.075	-1.095	-1.115	-1.135	-1.155	-1.175	-1.195	-1.214	-1.231	-1.250	-1.266	-1.282	-1.298	-1.312	-1.326	-1.339	-1.350	-1.361	-1.370	-1.379	-1.386	-1.391	-1.395	-1.399	-1.401	-1.401	-1.401	-1.399	-1.395	-1.391	-1.385	-1.378	-1.370	-1.361	-1.350	-1.339	-1.326	-1.314	-1.300	-1.285	-1.269	-1.251	-1.235	-1.218	-1.199	-1.180	-1.162	-1.144	-1.124	-1.105	-1.085	-1.068	-1.048	-1.029	-1.010	-0.991	-0.975	-0.956	-0.939	-0.924	-0.908	-0.892	-0.878	-0.865	-0.850	-0.839	-0.828	-0.816	-0.806	-0.799	-0.790	-0.784	-0.778	-0.771	-0.766	-0.762	-0.760	-0.758	-0.756	-0.756	-0.756	-0.758	-0.759	-0.761	-0.765	-0.768	-0.771	-0.776	-0.781	-0.786	-0.792	-0.799	-0.805	-0.811	-0.818	-0.825	-0.832	-0.840	-0.848	-0.855	-0.862	-0.870	-0.879	-0.886	-0.894	-0.901	-0.909	-0.916	-0.924	-0.931	-0.936	-0.944	-0.950	-0.956	-0.962	-0.969	-0.972	-0.979	-0.982	-0.989	-0.992	-0.996	-1.000	-1.004	-1.006	-1.010	-1.012	-1.016	-1.019	-1.020	-1.022	-1.024	-1.026	-1.028	-1.029	-1.030	-1.031	-1.032	-1.034	-1.035	-1.034	-1.035	-1.036	-1.038	-1.038	-1.040	-1.040	-1.041	-1.042	-1.045	-1.046	-1.048	-1.051	-1.054	-1.058	-1.060	-1.064	-1.069	-1.074	-1.079	-1.085	-1.090	-1.098	-1.104	-1.111	-1.120	-1.129	-1.138	-1.148	-1.159	-1.169	-1.180	-1.191	-1.204	-1.216	-1.230	-1.242	-1.256	-1.271	-1.285	-1.300	-1.316	-1.331	-1.348	-1.362	-1.379	-1.394	-1.410	-1.428	-1.442	-1.459	-1.474	-1.490	-1.505	-1.519	-1.535	-1.549	-1.564	-1.575	-1.589	-1.601	-1.614	-1.625	-1.635	-1.645	-1.654	-1.662	-1.671	-1.678	-1.684	-1.689	-1.695	-1.698	-1.701	-1.704	-1.705	-1.706	-1.706	-1.705	-1.705	-1.701	-1.698	-1.694	-1.690	-1.684	-1.678	-1.672	-1.665	-1.658	-1.649	-1.640	-1.631	-1.622	-1.612	-1.602	-1.591	-1.580	-1.570	-1.558	-1.546	-1.534	-1.522	-1.510	-1.496	-1.485	-1.472	-1.459	-1.446	-1.434	-1.421	-1.409	-1.396	-1.384	-1.371	-1.359	-1.346	-1.335	-1.322	-1.312	-1.301	-1.290	-1.279	-1.269	-1.258	-1.248	-1.239	-1.229	-1.220	-1.212	-1.204	-1.196	-1.189	-1.181	-1.175	-1.168	-1.161	-1.156	-1.151	-1.146	-1.142	-1.139	-1.136	-1.132	-1.130	-1.130	-1.128	-1.126	-1.128	-1.128	-1.129	-1.130	-1.132	-1.135	-1.139	-1.141	-1.146	-1.150	-1.156	-1.162	-1.168	-1.175	-1.182	-1.189	-1.198	-1.206	-1.215	-1.224	-1.232	-1.242	-1.252	-1.262	-1.271	-1.281	-1.292	-1.302	-1.312	-1.322	-1.332	-1.342	-1.351	-1.362	-1.371	-1.380	-1.390	-1.399	-1.408	-1.415	-1.424	-1.430	-1.438	-1.444	-1.450	-1.456	-1.461	-1.466	-1.471	-1.474	-1.478	-1.481	-1.484	-1.486	-1.488	-1.489	-1.490	-1.490	-1.491	-1.491	-1.490	-1.489	-1.489	-1.486	-1.485	-1.484	-1.480	-1.479	-1.478	-1.475	-1.471	-1.469	-1.466	-1.464	-1.460	-1.458	-1.455	-1.452	-1.451	-1.449	-1.448	-1.445	-1.445	-1.444	-1.442	-1.442	-1.441	-1.441	-1.441	-1.442	-1.442	-1.442	-1.445	-1.446	-1.449	-1.451	-1.454	-1.456	-1.461	-1.464	-1.468	-1.472	-1.476	-1.481	-1.486	-1.491	-1.496	-1.501	-1.508	-1.514	-1.519	-1.525	-1.531	-1.536	-1.542	-1.549	-1.555	-1.561	-1.568	-1.572	-1.579	-1.584	-1.589	-1.594	-1.600	-1.605	-1.609	-1.614	-1.619	-1.624	-1.626	-1.631	-1.634	-1.636	-1.640	-1.641	-1.644	-1.645	-1.646	-1.648	-1.649	-1.648	-1.648	-1.648	-1.646	-1.645	-1.644	-1.642	-1.640	-1.636	-1.634	-1.630	-1.625	-1.621	-1.615	-1.611	-1.605	-1.599	-1.592	-1.585	-1.578	-1.569	-1.561	-1.552	-1.544	-1.534	-1.525	-1.514	-1.505	-1.494	-1.484	-1.471	-1.460	-1.449	-1.436	-1.422	-1.410	-1.398	-1.385	-1.371	-1.358	-1.344	-1.330	-1.315	-1.301	-1.286	-1.271	-1.258	-1.242	-1.228	-1.212	-1.196	-1.182	-1.168	-1.150	-1.135	-1.120	-1.104	-1.089	-1.072	-1.056	-1.041	-1.026	-1.010	-0.994	-0.978	-0.961	-0.945	-0.930	-0.914	-0.898	-0.882	-0.865	-0.850	-0.832	-0.818	-0.801	-0.786	-0.769	-0.752	-0.738	-0.721	-0.705	-0.689	-0.672	-0.658	-0.642	-0.626	-0.610	-0.595	-0.580	-0.565	-0.550	-0.535	-0.520	-0.506	-0.492	-0.479	-0.465	-0.451	-0.440	-0.428	-0.415	-0.404	-0.391	-0.380	-0.369	-0.359	-0.350	-0.340	-0.331	-0.322	-0.315	-0.308	-0.300	-0.294	-0.289	-0.284	-0.280	-0.275	-0.271	-0.269	-0.266	-0.265	-0.262	-0.262	-0.262	-0.262	-0.262	-0.264	-0.265	-0.266	-0.269	-0.271	-0.275	-0.278	-0.281	-0.285	-0.290	-0.294	-0.298	-0.304	-0.309	-0.312	-0.319	-0.324	-0.329	-0.334	-0.340	-0.344	-0.349	-0.352	-0.358	-0.362	-0.368	-0.371	-0.375	-0.378	-0.382	-0.385	-0.388	-0.391	-0.394	-0.395	-0.398	-0.400	-0.400	-0.402	-0.402	-0.404	-0.404	-0.405	-0.405	-0.405	-0.405	-0.405	-0.405	-0.405	-0.404	-0.404	-0.404	-0.404	-0.402	-0.402	-0.404	-0.402	-0.402	-0.402	-0.404	-0.404	-0.405	-0.406	-0.409	-0.410	100.000	5.000	2.000	1.000	4.000	0.000	0.000	0.000	0.000	0.000	0.000	0.000	0.000	0.000	0.000	0.000	0.000	0.000	3.131	3.068	3.002	2.936	2.872	2.806	2.741	2.676	2.610	2.545	2.480	2.414	2.349	2.284	2.219	2.155	2.090	2.026	1.962	1.899	1.835	1.772	1.710	1.648	1.585	1.525	1.464	1.404	1.342	1.284	1.225	1.166	1.109	1.051	0.995	0.939	0.882	0.828	0.772	0.719	0.664	0.610	0.558	0.504	0.451	0.400	0.349	0.296	0.246	0.195	0.144	0.094	0.042	-0.006	-0.058	-0.106	-0.156	-0.206	-0.256	-0.306	-0.356	-0.408	-0.456	-0.507	-0.558	-0.608	-0.659	-0.710	-0.761	-0.812	-0.865	-0.916	-0.968	-1.021	-1.074	-1.126	-1.180	-1.234	-1.288	-1.341	-1.396	-1.450	-1.505	-1.560	-1.614	-1.668	-1.722	-1.778	-1.832	-1.886	-1.940	-1.994	-2.049	-2.101	-2.155	-2.206	-2.259	-2.311	-2.361	-2.411	-2.462	-2.510	-2.558	-2.606	-2.652	-2.698	-2.741	-2.785	-2.826	-2.868	-2.909	-2.948	-2.985	-3.021	-3.056	-3.091	-3.124	-3.155	-3.186	-3.215	-3.244	-3.270	-3.295	-3.320	-3.342	-3.362	-3.384	-3.404	-3.422	-3.440	-3.455	-3.470	-3.485	-3.499	-3.511	-3.522	-3.535	-3.545	-3.555	-3.564	-3.572	-3.581	-3.589	-3.595	-3.602	-3.610	-3.618	-3.624	-3.631	-3.636	-3.642	-3.650	-3.656	-3.664	-3.670	-3.678	-3.684	-3.692	-3.701	-3.709	-3.718	-3.726	-3.736	-3.745	-3.756	-3.766	-3.779	-3.790	-3.802	-3.815	-3.829	-3.841	-3.855	-3.870	-3.885	-3.900	-3.915	-3.932	-3.948	-3.964	-3.981	-3.998	-4.015	-4.031	-4.050	-4.066	-4.084	-4.101	-4.119	-4.136	-4.154	-4.171	-4.188	-4.205	-4.222	-4.238	-4.254	-4.270	-4.285	-4.300	-4.316	-4.330	-4.344	-4.356	-4.369	-4.381	-4.392	-4.402	-4.412	-4.421	-4.430	-4.439	-4.444	-4.451	-4.456	-4.460	-4.464	-4.466	-4.469	-4.470	-4.471	-4.470	-4.469	-4.468	-4.465	-4.461	-4.456	-4.451	-4.445	-4.440	-4.432	-4.425	-4.416	-4.409	-4.399	-4.389	-4.378	-4.366	-4.356	-4.345	-4.331	-4.320	-4.306	-4.295	-4.281	-4.268	-4.255	-4.241	-4.229	-4.215	-4.204	-4.190	-4.178	-4.165	-4.154	-4.141	-4.130	-4.119	-4.108	-4.098	-4.088	-4.077	-4.069	-4.060	-4.051	-4.045	-4.037	-4.031	-4.026	-4.021	-4.018	-4.014	-4.011	-4.008	-4.006	-4.005	-4.005	-4.005	-4.005	-4.008	-4.009	-4.012	-4.015	-4.020	-4.024	-4.029	-4.035	-4.040	-4.046	-4.052	-4.060	-4.068	-4.076	-4.084	-4.093	-4.100	-4.109	-4.119	-4.128	-4.138	-4.149	-4.159	-4.169	-4.178	-4.189	-4.200	-4.210	-4.220	-4.230	-4.241	-4.252	-4.262	-4.274	-4.284	-4.294	-4.304	-4.315	-4.325	-4.335	-4.346	-4.355	-4.365	-4.375	-4.386	-4.396	-4.406	-4.415	-4.426	-4.436	-4.446	-4.456	-4.468	-4.478	-4.488	-4.498	-4.508	-4.519	-4.529	-4.540	-4.551	-4.561	-4.571	-4.584	-4.595	-4.606	-4.618	-4.630	-4.641	-4.654	-4.666	-4.679	-4.691	-4.704	-4.718	-4.730	-4.745	-4.758	-4.771	-4.785	-4.799	-4.812	-4.825	-4.839	-4.852	-4.868	-4.881	-4.895	-4.909	-4.922	-4.938	-4.950	-4.964	-4.978	-4.990	-5.004	-5.016	-5.030	-5.041	-5.055	-5.066	-5.078	-5.090	-5.101	-5.112	-5.124	-5.134	-5.145	-5.155	-5.165	-5.176	-5.185	-5.195	-5.204	-5.212	-5.221	-5.230	-5.238	-5.246	-5.254	-5.261	-5.269	-5.276	-5.282	-5.290	-5.298	-5.304	-5.310	-5.316	-5.324	-5.329	-5.335	-5.341	-5.346	-5.352	-5.358	-5.362	-5.368	-5.372	-5.378	-5.381	-5.385	-5.390	-5.392	-5.396	-5.399	-5.401	-5.404	-5.406	-5.406	-5.408	-5.409	-5.409	-5.408	-5.406	-5.405	-5.404	-5.400	-5.398	-5.394	-5.389	-5.384	-5.379	-5.372	-5.365	-5.358	-5.349	-5.341	-5.332	-5.321	-5.311	-5.300	-5.289	-5.276	-5.265	-5.251	-5.239	-5.225	-5.211	-5.198	-5.182	-5.168	-5.152	-5.138	-5.124	-5.108	-5.092	-5.079	-5.064	-5.049	-5.034	-5.020	-5.006	-4.991	-4.980	-4.966	-4.954	-4.942	-4.931	-4.921	-4.911	-4.901	-4.892	-4.884	-4.876	-4.869	-4.864	-4.856	-4.851	-4.848	-4.844	-4.840	-4.838	-4.838	-4.835	-4.835	-4.834	-4.834	-4.836	-4.836	-4.839	-4.840	-4.842	-4.845	-4.848	-4.850	-4.852	-4.855	-4.858	-4.860	-4.862	-4.865	-4.866	-4.869	-4.870	-4.872	-4.874	-4.875	-4.874	-4.875	-4.874	-4.872	-4.871	-4.869	-4.866	-4.861	-4.859	-4.854	-4.848	-4.841	-4.835	-4.828	-4.820	-4.811	-4.802	-4.792	-4.781	-4.770	-4.759	-4.746	-4.734	-4.720	-4.705	-4.691	-4.676	-4.660	-4.645	-4.629	-4.611	-4.594	-4.576	-4.559	-4.540	-4.521	-4.502	-4.484	-4.465	-4.446	-4.426	-4.408	-4.388	-4.369	-4.349	-4.329	-4.310	-4.289	-4.269	-4.250	-4.230	-4.211	-4.191	-4.172	-4.154	-4.135	-4.115	-4.098	-4.080	-4.062	-4.045	-4.028	-4.010	-3.994	-3.978	-3.961	-3.946	-3.931	-3.916	-3.902	-3.889	-3.875	-3.862	-3.850	-3.838	-3.826	-3.816	-3.806	-3.795	-3.786	-3.778	-3.769	-3.761	-3.755	-3.749	-3.741	-3.738	-3.731	-3.728	-3.722	-3.720	-3.716	-3.714	-3.711	-3.711	-3.709	-3.708	-3.708	-3.708	-3.706	-3.706	-3.706	-3.706	-3.706	-3.708	-3.708	-3.708	-3.708	-3.708	-3.706	-3.706	-3.705	-3.704	-3.701	-3.700	-3.696	-3.692	-3.689	-3.682	-3.678	-3.672	-3.665	-3.656	-3.648	-3.638	-3.628	-3.615	-3.602	-3.589	-3.574	-3.558	-3.542	-3.522	-3.505	-3.484	-3.462	-3.441	-3.418	-3.395	-3.369	-3.342	-3.315	-3.288	-3.259	-3.230	-3.200	-3.169	-3.138	-3.104	-3.072	-3.039	-3.005	-2.971	-2.936	-2.902	-2.866	-2.832	-2.796	-2.762	-2.726	-2.691	-2.658	-2.622	-2.589	-2.555	-2.520	-2.488	-2.455	-2.425	-2.392	-2.362	-2.332	-2.304	-2.275	-2.249	-2.222	-2.196	-2.172	-2.149	-2.125	-2.104	-2.084	-2.064	-2.045	-2.027	-2.010	-1.994	-1.979	-1.966	-1.952	-1.941	-1.929	-1.919	-1.910	-1.901	-1.894	-1.886	-1.881	-1.875	-1.870	-1.866	-1.862	-1.860	-1.858	-1.855	-1.854	-1.851	-1.851	-1.850	-1.850	-1.850	-1.850	-1.849	-1.849	-1.850	-1.850	-1.849	-1.849	-1.848	-1.849	-1.848	-1.846	-1.844	-1.842	-1.840	-1.839	-1.835	-1.831	-1.828	-1.822	-1.819	-1.814	-1.808	-1.800	-1.794	-1.786	-1.779	-1.770	-1.760	-1.750	-1.740	-1.730	-1.719	-1.708	-1.695	-1.682	-1.670	-1.656	-1.642	-1.629	-1.614	-1.600	-1.585	-1.570	-1.555	-1.539	-1.524	-1.509	-1.494	-1.479	-1.464	-1.449	-1.434	-1.419	-1.405	-1.390	-1.376	-1.362	-1.350	-1.339	-1.326	-1.315	-1.305	-1.294	-1.285	-1.276	-1.269	-1.261	-1.255	-1.248	-1.244	-1.239	-1.236	-1.234	-1.232	-1.231	-1.231	-1.232	-1.232	-1.235	-1.239	-1.244	-1.249	-1.252	-1.260	-1.266	-1.272	-1.281	-1.290	-1.300	-1.309	-1.319	-1.329	-1.341	-1.351	-1.362	-1.375	-1.386	-1.399	-1.411	-1.424	-1.436	-1.448	-1.460	-1.472	-1.482	-1.495	-1.506	-1.516	-1.528	-1.536	-1.546	-1.555	-1.564	-1.571	-1.578	-1.585	-1.591	-1.596	-1.601	-1.605	-1.608	-1.610	-1.612	-1.612	-1.612	-1.611	-1.611	-1.610	-1.606	-1.604	-1.599	-1.594	-1.589	-1.584	-1.578	-1.569	-1.561	-1.554	-1.546	-1.536	-1.526	-1.518	-1.506	-1.496	-1.486	-1.475	-1.465	-1.454	-1.442	-1.432	-1.421	-1.410	-1.400	-1.389	-1.379	-1.369	-1.360	-1.350	-1.340	-1.332	-1.324	-1.316	-1.310	-1.302	-1.296	-1.291	-1.286	-1.282	-1.279	-1.275	-1.274	-1.272	-1.271	-1.272	-1.274	-1.275	-1.276	-1.280	-1.284	-1.289	-1.294	-1.300	-1.308	-1.315	-1.324	-1.332	-1.342	-1.355	-1.365	-1.379	-1.390	-1.404	-1.419	-1.434	-1.450	-1.466	-1.481	-1.499	-1.516	-1.535	-1.552	-1.571	-1.591	-1.610	-1.629	-1.649	-1.669	-1.689	-1.708	-1.728	-1.748	-1.766	-1.788	-1.806	-1.825	-1.844	-1.862	-1.880	-1.898	-1.914	-1.931	-1.948	-1.962	-1.978	-1.990	-2.002	-2.015	-2.027	-2.038	-2.047	-2.055	-2.062	-2.069	-2.075	-2.079	-2.082	-2.085	-2.085	-2.086	-2.085	-2.082	-2.080	-2.075	-2.071	-2.065	-2.058	-2.049	-2.041	-2.030	-2.020	-2.009	-1.996	-1.984	-1.969	-1.955	-1.940	-1.926	-1.910	-1.894	-1.878	-1.861	-1.845	-1.828	-1.810	-1.794	-1.776	-1.761	-1.745	-1.728	-1.712	-1.696	-1.682	-1.668	-1.655	-1.640	-1.629	-1.616	-1.606	-1.596	-1.586	-1.576	-1.569	-1.561	-1.556	-1.550	-1.546	-1.542	-1.541	-1.538	-1.539	-1.538	-1.539	-1.541	-1.544	-1.546	-1.550	-1.555	-1.561	-1.568	-1.574	-1.581	-1.590	-1.599	-1.608	-1.616	-1.626	-1.636	-1.648	-1.658	-1.669	-1.680	-1.691	-1.702	-1.714	-1.725	-1.738	-1.748	-1.759	-1.770	-1.780	-1.792	-1.802	-1.812	-1.822	-1.832	-1.842	-1.852	-1.860	-1.869	-1.878	-1.885	-1.892	-1.899	-1.905	-1.911	-1.918	-1.922	-1.928	-1.932	-1.935	-1.940	-1.942	-1.945	-1.948	-1.950	-1.950	-1.952	-1.952	-1.952	-1.952	-1.951	-1.950	-1.949	-1.948	-1.945	-1.944	-1.940	-1.938	-1.934	-1.930	-1.926	-1.922	-1.918	-1.914	-1.908	-1.904	-1.898	-1.892	-1.886	-1.881	-1.874	-1.868	-1.862	-1.855	-1.849	-1.842	-1.836	-1.830	-1.822	-1.816	-1.809	-1.804	-1.796	-1.791	-1.785	-1.779	-1.772	-1.768	-1.762	-1.758	-1.752	-1.748	-1.742	-1.739	-1.735	-1.732	-1.729	-1.726	-1.724	-1.722	-1.721	-1.721	-1.721	-1.722	-1.722	-1.724	-1.726	-1.729	-1.732	-1.736	-1.740	-1.745	-1.750	-1.756	-1.762	-1.768	-1.775	-1.784	-1.792	-1.800	-1.810	-1.820	-1.830	-1.841	-1.851	-1.862	-1.874	-1.886	-1.899	-1.911	-1.925	-1.936	-1.950	-1.964	-1.976	-1.989	-2.002	-2.016	-2.030	-2.042	-2.056	-2.069	-2.081	-2.095	-2.106	-2.120	-2.131	-2.142	-2.154	-2.165	-2.175	-2.186	-2.195	-2.204	-2.212	-2.221	-2.229	-2.236	-2.244	-2.250	-2.256	-2.262	-2.268	-2.272	-2.276	-2.280	-2.285	-2.289	-2.291	-2.294	-2.296	-2.299	-2.300	-2.302	-2.304	-2.305	-2.306	-2.306	-2.308	-2.308	-2.309	-2.309	-2.310	-2.312	-2.312	-2.314	-2.315	-2.316	-2.320	-2.321	-2.324	-2.326	-2.329	-2.332	-2.336	-2.340	-2.344	-2.349	-2.354	-2.359	-2.365	-2.370	-2.378	-2.384	-2.391	-2.399	-2.405	-2.412	-2.422	-2.430	-2.439	-2.446	-2.456	-2.465	-2.474	-2.482	-2.492	-2.501	-2.511	-2.519	-2.528	-2.538	-2.548	-2.555	-2.564	-2.572	-2.580	-2.589	-2.596	-2.604	-2.611	-2.619	-2.625	-2.632	-2.640	-2.645	-2.651	-2.658	-2.664	-2.669	-2.674	-2.679	-2.682	-2.689	-2.692	-2.698	-2.701	-2.706	-2.711	-2.715	-2.719	-2.724	-2.728	-2.732	-2.736	-2.741	-2.745	-2.749	-2.754	-2.759	-2.762	-2.768	-2.772	-2.778	-2.782	-2.789	-2.794	-2.799	-2.802	-2.809	-2.814	-2.819	-2.824	-2.830	-2.835	-2.841	-2.846	-2.851	-2.858	-2.862	-2.868	-2.872	-2.878	-2.882	-2.888	-2.892	-2.898	-2.902	-2.906	-2.910	-2.916	-2.920	-2.924	-2.929	-2.932	-2.936	-2.940	-2.945	-2.949	-2.951	-2.955	-2.960	-2.962	-2.966	-2.971	-2.975	-2.978	-2.981	-2.985	-2.989	-2.992	-2.999	-3.002	-3.006	-3.010	-3.016	-3.020	-3.025	-3.030	-3.035	-3.039	-3.044	-3.049	-3.052	-3.058	-3.062	-3.068	-3.072	-3.078	-3.081	-3.085	-3.089	-3.091	-3.095	-3.098	-3.099	-3.101	-3.104	-3.104	-3.104	-3.104	-3.102	-3.101	-3.100	-3.096	-3.092	-3.089	-3.082	-3.076	-3.069	-3.062	-3.054	-3.042	-3.032	-3.021	-3.009	-2.995	-2.981	-2.966	-2.950	-2.934	-2.916	-2.898	-2.880	-2.860	-2.839	-2.819	-2.798	-2.776	-2.754	-2.732	-2.710	-2.688	-2.664	-2.641	-2.619	-2.596	-2.574	-2.551	-2.530	-2.509	-2.488	-2.469	-2.450	-2.431	-2.412	-2.396	-2.380	-2.365	-2.351	-2.339	-2.326	-2.316	-2.308	-2.299	-2.291	-2.286	-2.282	-2.280	-2.279	-2.278	-2.279	-2.281	-2.286	-2.290	-2.295	-2.304	-2.311	-2.320	-2.331	-2.342	-2.354	-2.366	-2.380	-2.395	-2.410	-2.425	-2.441	-2.458	-2.474	-2.490	-2.508	-2.525	-2.541	-2.559	-2.575	-2.590	-2.606	-2.621	-2.638	-2.651	-2.665	-2.678	-2.689	-2.701	-2.710	-2.721	-2.729	-2.736	-2.742	-2.748	-2.752	-2.756	-2.759	-2.759	-2.759	-2.759	-2.755	-2.754	-2.749	-2.742	-2.736	-2.729	-2.720	-2.711	-2.701	-2.691	-2.679	-2.665	-2.652	-2.639	-2.624	-2.610	-2.595	-2.579	-2.562	-2.546	-2.529	-2.512	-2.494	-2.478	-2.460	-2.442	-2.425	-2.408	-2.391	-2.374	-2.358	-2.341	-2.322	-2.308	-2.291	-2.275	-2.260	-2.246	-2.230	-2.216	-2.202	-2.189	-2.175	-2.164	-2.150	-2.139	-2.128	-2.115	-2.104	-2.094	-2.082	-2.072	-2.064	-2.055	-2.045	-2.036	-2.027	-2.019	-2.010	-2.004	-1.995	-1.988	-1.980	-1.974	-1.966	-1.960	-1.952	-1.946	-1.940	-1.935	-1.928	-1.921	-1.916	-1.911	-1.905	-1.900	-1.894	-1.889	-1.884	-1.879	-1.872	-1.869	-1.864	-1.859	-1.855	-1.850	-1.845	-1.840	-1.836	-1.831	-1.828	-1.824	-1.819	-1.814	-1.810	-1.806	-1.801	-1.798	-1.794	-1.790	-1.785	-1.781	-1.776	-1.772	-1.769	-1.765	-1.761	-1.756	-1.754	-1.749	-1.745	-1.741	-1.736	-1.731	-1.728	-1.724	-1.721	-1.716	-1.712	-1.710	-1.705	-1.702	-1.699	-1.696	-1.692	-1.690	-1.689	-1.686	-1.685	-1.684	-1.682	-1.682	-1.681	-1.681	-1.681	-1.681	-1.682	-1.684	-1.686	-1.688	-1.691	-1.694	-1.696	-1.700	-1.705	-1.709	-1.715	-1.719	-1.726	-1.731	-1.739	-1.745	-1.752	-1.760	-1.768	-1.776	-1.785	-1.794	-1.802	-1.811	-1.820	-1.829	-1.839	-1.849	-1.858	-1.866	-1.876	-1.885	-1.895	-1.904	-1.914	-1.922	-1.930	-1.939	-1.948	-1.955	-1.962	-1.969	-1.976	-1.982	-1.988	-1.992	-1.998	-2.001	-2.005	-2.007	-2.009	-2.011	-2.011	-2.011	-2.010	-2.009	-2.006	-2.004	-2.000	-1.996	-1.990	-1.985	-1.978	-1.970	-1.961	-1.952	-1.941	-1.931	-1.919	-1.906	-1.894	-1.880	-1.865	-1.849	-1.832	-1.815	-1.798	-1.779	-1.759	-1.738	-1.718	-1.696	-1.674	-1.651	-1.629	-1.605	-1.580	-1.556	-1.531	-1.506	-1.481	-1.455	-1.430	-1.405	-1.379	-1.354	-1.328	-1.302	-1.278	-1.252	-1.228	-1.204	-1.179	-1.156	-1.132	-1.110	-1.089	-1.066	-1.046	-1.028	-1.010	-0.992	-0.975	-0.960	-0.946	-0.932	-0.921	-0.910	-0.901	-0.892	-0.885	-0.880	-0.876	-0.874	-0.872	-0.872	-0.874	-0.876	-0.881	-0.886	-0.892	-0.900	-0.909	-0.920	-0.931	-0.944	-0.956	-0.972	-0.986	-1.002	-1.020	-1.038	-1.055	-1.074	-1.094	-1.114	-1.134	-1.154	-1.174	-1.195	-1.216	-1.236	-1.256	-1.276	-1.296	-1.316	-1.336	-1.354	-1.372	-1.389	-1.405	-1.421	-1.436	-1.450	-1.462	-1.475	-1.488	-1.496	-1.506	-1.514	-1.522	-1.528	-1.532	-1.536	-1.540	-1.541	-1.544	-1.542	-1.541	-1.539	-1.538	-1.531	-1.528	-1.522	-1.516	-1.509	-1.500	-1.491	-1.482	-1.472	-1.464	-1.452	-1.441	-1.429	-1.418	-1.406	-1.394	-1.382	-1.370	-1.358	-1.345	-1.335	-1.322	-1.311	-1.299	-1.288	-1.276	-1.266	-1.255	-1.245	-1.236	-1.228	-1.219	-1.210	-1.204	-1.196	-1.189	-1.184	-1.178	-1.174	-1.170	-1.166	-1.164	-1.162	-1.160	-1.160	-1.159	-1.159	-1.160	-1.161	-1.164	-1.166	-1.168	-1.172	-1.176	-1.180	-1.185	-1.190	-1.195	-1.201	-1.208	-1.212	-1.220	-1.226	-1.234	-1.241	-1.249	-1.256	-1.264	-1.271	-1.280	-1.286	-1.295	-1.302	-1.310	-1.316	-1.324	-1.330	-1.336	-1.342	-1.349	-1.355	-1.360	-1.365	-1.370	-1.374	-1.378	-1.381	-1.384	-1.385	-1.388	-1.388	-1.389	-1.388	-1.388	-1.386	-1.384	-1.381	-1.378	-1.372	-1.369	-1.364	-1.358	-1.350	-1.342	-1.334	-1.325	-1.315	-1.306	-1.295	-1.284	-1.271	-1.259	-1.245	-1.231	-1.216	-1.202	-1.186	-1.170	-1.154	-1.138	-1.120	-1.102	-1.084	-1.066	-1.048	-1.029	-1.010	-0.991	-0.971	-0.951	-0.931	-0.912	-0.892	-0.872	-0.852	-0.832	-0.812	-0.792	-0.774	-0.755	-0.735	-0.716	-0.698	-0.679	-0.660	-0.642	-0.625	-0.608	-0.590	-0.572	-0.556	-0.540	-0.524	-0.507	-0.492	-0.478	-0.462	-0.448	-0.435	-0.420	-0.408	-0.394	-0.380	-0.368	-0.356	-0.344	-0.332	-0.320	-0.309	-0.298	-0.286	-0.276	-0.265	-0.255	-0.244	-0.234	-0.224	-0.212	-0.202	-0.192	-0.182	-0.172	-0.162	-0.152	-0.142	-0.131	-0.121	-0.111	-0.101	-0.091	-0.080	-0.069	-0.059	-0.048	-0.038	-0.026	-0.016	-0.005	0.005	0.016	0.026	0.038	0.049	0.059	0.070	0.081	0.091	0.102	0.114	0.125	0.134	0.145	0.156	0.165	0.175	0.184	0.195	0.204	0.212	0.221	0.231	0.239	0.248	0.255	0.262	0.270	0.276	0.284	0.290	0.296	0.302	0.309	0.315	0.319	0.324	0.329	0.334	0.336	0.340	0.344	0.345	0.349	0.350	0.352	0.354	0.354	0.355	0.356	0.355	0.355	0.355	0.352	0.351	0.350	0.348	0.345	0.342	0.338	0.335	0.331	0.325	0.321	0.315	0.310	0.302	0.298	0.290	0.282	0.275	0.268	0.258	0.249	0.241	0.230	0.221	0.211	0.201	0.190	0.179	0.168	0.156	0.144	0.132	0.121	0.110	0.099	0.086	0.075	0.064	0.052	0.041	0.030	0.020	0.010	0.001	-0.008	-0.018	-0.025	-0.032	-0.039	-0.045	-0.050	-0.055	-0.058	-0.061	-0.062	-0.064	-0.062	-0.060	-0.059	-0.055	-0.050	-0.045	-0.039	-0.030	-0.020	-0.010	0.001	0.014	0.028	0.042	0.058	0.075	0.092	0.112	0.132	0.152	0.174	0.196	0.220	0.244	0.269	0.292	0.319	0.344	0.371	0.398	0.424	0.451	0.479	0.505	0.532	0.559	0.586	0.612	0.639	0.664	0.690	0.715	0.739	0.762	0.785	0.808	0.829	0.849	0.869	0.888	0.905	0.922	0.939	0.954	0.969	0.981	0.992	1.004	1.015	1.024	1.030	1.038	1.044	1.048	1.051	1.054	1.056	1.056	1.056	1.055	1.052	1.050	1.046	1.042	1.036	1.031	1.024	1.016	1.009	1.000	0.990	0.981	0.971	0.961	0.950	0.939	0.929	0.916	0.904	0.894	0.881	0.869	0.856	0.844	0.832	0.821	0.808	0.796	0.785	0.772	0.761	0.750	0.740	0.729	0.720	0.709	0.700	0.691	0.681	0.674	0.666	0.659	0.652	0.646	0.640	0.635	0.630	0.626	0.622	0.620	0.618	0.616	0.614	0.612	0.612	0.614	0.614	0.615	0.618	0.620	0.622	0.628	0.631	0.636	0.641	0.646	0.652	0.659	0.665	0.672	0.680	0.688	0.694	0.702	0.711	0.721	0.729	0.739	0.748	0.758	0.768	0.778	0.788	0.796	0.806	0.818	0.828	0.838	0.848	0.856	0.866	0.876	0.886	0.895	0.904	0.912	0.922	0.931	0.940	0.949	0.956	0.965	0.972	0.980	0.988	0.995	1.002	1.009	1.015	1.021	1.029	1.034	1.039	1.045	1.050	1.054	1.059	1.062	1.068	1.070	1.074	1.078	1.079	1.081	1.085	1.086	1.088	1.089	1.089	1.090	1.091	1.090	1.090	1.089	1.088	1.086	1.085	1.082	1.081	1.078	1.075	1.071	1.068	1.064	1.059	1.055	1.050	1.044	1.039	1.034	1.028	1.021	1.015	1.009	1.001	0.995	0.988	0.981	0.974	0.966	0.959	0.951	0.944	0.938	0.929	0.921	0.914	0.908	0.900	0.894	0.888	0.880	0.875	0.870	0.864	0.859	0.852	0.849	0.844	0.841	0.836	0.834	0.831	0.829	0.826	0.825	0.824	0.824	0.822	0.822	0.821	0.822	0.824	0.825	0.826	0.829	0.831	0.832	0.835	0.838	0.841	0.844	0.848	0.850	0.854	0.856	0.860	0.864	0.866	0.869	0.872	0.875	0.879	0.881	0.884	0.884	0.886	0.888	0.890	0.890	0.890	0.890	0.890	0.889	0.888	0.886	0.884	0.881	0.879	0.875	0.871	0.868	0.862	0.858	0.852	0.848	0.842	0.835	0.829	0.822	0.815	0.809	0.802	0.795	0.788	0.781	0.774	0.766	0.760	0.754	0.746	0.740	0.735	0.729	0.722	0.719	0.714	0.710	0.705	0.701	0.699	0.695	0.694	0.691	0.690	0.689	0.689	0.689	0.689	0.690	0.690	0.691	0.694	0.696	0.698	0.700	0.705	0.708	0.710	0.714	0.716	0.720	0.722	0.726	0.728	0.730	0.732	0.734	0.735	0.735	0.735	0.734	0.732	0.730	0.728	0.724	0.718	0.712	0.705	0.698	0.689	0.679	0.668	0.656	0.642	0.628	0.612	0.595	0.578	0.559	0.539	0.518	0.496	0.474	0.450	0.425	0.399	0.372	0.346	0.318	0.290	0.261	0.231	0.202	0.172	0.142	0.112	0.082	0.052	0.022	-0.006	-0.035	-0.065	-0.094	-0.121	-0.148	-0.175	-0.200	-0.225	-0.249	-0.272	-0.294	-0.316	-0.336	-0.355	-0.372	-0.389	-0.405	-0.419	-0.431	-0.444	-0.454	-0.461	-0.469	-0.476	-0.481	-0.485	-0.488	-0.490	-0.490	-0.489	-0.488	-0.485	-0.481	-0.476	-0.471	-0.464	-0.456	-0.448	-0.440	-0.431	-0.421	-0.411	-0.400	-0.389	-0.378	-0.365	-0.352	-0.341	-0.328	-0.316	-0.302	-0.290	-0.279	-0.265	-0.254	-0.241	-0.229	-0.219	-0.208	-0.196	-0.185	-0.175	-0.166	-0.156	-0.148	-0.140	-0.132	-0.125	-0.119	-0.111	-0.105	-0.101	-0.096	-0.092	-0.089	-0.086	-0.084	-0.082	-0.082	-0.081	-0.081	-0.082	-0.085	-0.088	-0.090	-0.092	-0.096	-0.101	-0.105	-0.111	-0.118	-0.124	-0.130	-0.138	-0.145	-0.154	-0.162	-0.171	-0.181	-0.190	-0.200	-0.210	-0.220	-0.231	-0.242	-0.254	-0.266	-0.276	-0.289	-0.300	-0.312	-0.322	-0.335	-0.346	-0.359	-0.370	-0.382	-0.394	-0.405	-0.416	-0.426	-0.438	-0.448	-0.456	-0.466	-0.476	-0.484	-0.492	-0.500	-0.507	-0.514	-0.520	-0.526	-0.531	-0.536	-0.541	-0.545	-0.548	-0.551	-0.552	-0.554	-0.555	-0.555	-0.556	-0.556	-0.555	-0.552	-0.551	-0.550	-0.548	-0.545	-0.541	-0.539	-0.535	-0.532	-0.528	-0.524	-0.520	-0.516	-0.512	-0.509	-0.506	-0.502	-0.500	-0.498	-0.495	-0.494	-0.494	-0.494	-0.492	-0.494	-0.496	-0.498	-0.500	-0.505	-0.509	-0.515	-0.521	-0.529	-0.538	-0.548	-0.558	-0.569	-0.581	-0.595	-0.609	-0.625	-0.641	-0.660	-0.678	-0.698	-0.718	-0.740	-0.761	-0.785	-0.810	-0.834	-0.860	-0.886	-0.912	-0.940	-0.970	-0.998	-1.028	-1.056	-1.086	-1.116	-1.148	-1.178	-1.209	-1.239	-1.270	-1.300	-1.331	-1.361	-1.391	-1.421	-1.449	-1.479	-1.508	-1.535	-1.562	-1.590	-1.616	-1.641	-1.666	-1.690	-1.714	-1.736	-1.759	-1.779	-1.800	-1.819	-1.838	-1.855	-1.874	-1.890	-1.905	-1.920	-1.934	-1.948	-1.960	-1.971	-1.982	-1.992	-2.002	-2.013	-2.021	-2.029	-2.038	-2.045	-2.051	-2.059	-2.064	-2.070	-2.076	-2.080	-2.085	-2.090	-2.094	-2.099	-2.104	-2.108	-2.111	-2.115	-2.120	-2.124	-2.128	-2.131	-2.135	-2.140	-2.144	-2.148	-2.152	-2.156	-2.161	-2.165	-2.170	-2.174	-2.179	-2.184	-2.188	-2.192	-2.198	-2.201	-2.205	-2.209	-2.214	-2.218	-2.221	-2.225	-2.228	-2.231	-2.234	-2.236	-2.238	-2.240	-2.240	-2.241	-2.240	-2.240	-2.239	-2.236	-2.232	-2.230	-2.225	-2.220	-2.214	-2.208	-2.199	-2.189	-2.179	-2.169	-2.156	-2.142	-2.129	-2.112	-2.096	-2.078	-2.058	-2.039	-2.016	-1.994	-1.969	-1.944	-1.916	-1.889	-1.860	-1.829	-1.798	-1.764	-1.730	-1.694	-1.659	-1.621	-1.582	-1.542	-1.502	-1.461	-1.419	-1.375	-1.331	-1.286	-1.240	-1.194	-1.148	-1.099	-1.051	-1.002	-0.952	-0.904	-0.854	-0.805	-0.754	-0.704	-0.654	-0.602	-0.551	-0.501	-0.450	-0.399	-0.349	-0.299	-0.248	-0.198	-0.148	-0.098	-0.048	0.001	0.051	0.100	0.149	0.198	0.246	0.294	0.341	0.390	0.438	0.484	0.531	0.579	0.625	0.671	0.719	0.765	0.811	0.858	0.905	0.950	0.999	1.045	1.091	1.139	1.186	1.234	1.282	1.330	1.380	1.428	1.478	1.526	1.578	1.629	1.680	1.732	1.784	1.836	1.890	1.944	1.998	2.052	2.108	2.164	2.220	2.276	2.332	2.391	2.449	2.508	2.566	2.624	2.684	2.744	2.802	2.862	2.924	2.984	3.044	3.102	3.162	3.224	3.282	3.342	3.402	3.462	3.520	3.580	3.639	3.695	3.752	3.810	3.866	3.922	3.978	4.031	4.086	4.139	4.191	4.242	4.294	4.345	4.394	4.444	4.491	4.539	4.584	4.629	4.674	4.719	4.762	4.804	4.846	4.885	4.926	4.965	5.004	5.041	5.076	5.112	5.149	5.182	5.215	5.249	5.280	5.312	5.341	5.371	5.401	5.429	5.458	5.484	5.511	5.536	5.560	5.585	5.609	5.631	5.652	5.675	5.696	5.716	5.735	5.755	5.772	5.789	5.806	5.821	5.838	5.852	5.865	5.879	5.891	5.902	5.914	5.925	5.934	5.942	5.950	5.958	5.965	5.971	5.976	5.980	5.985	5.989	5.990	5.992	5.994	5.995	5.995	5.995	5.994	5.991	5.990	5.988	5.985	5.982	5.978	5.974	5.969	5.964	5.958	5.951	5.945	5.939	5.931	5.924	5.915	5.908	5.898	5.889	5.880	5.870	5.860	5.849	5.836	5.825	5.812	5.800	5.788	5.775	5.760	5.746	5.730	5.716	5.700	5.682	5.666	5.646	5.629	5.609	5.589	5.568	5.546	5.524	5.500	5.476	5.451	5.425	5.399	5.371	5.342	5.312	5.282	5.251	5.219	5.185	5.151	5.116	5.080	5.044	5.005	4.965	4.925	4.885	4.842	4.799	4.755	4.710	4.665	4.618	4.571	4.521	4.472	4.422	4.371	4.320	4.268	4.214	4.160	4.106	4.050	3.995	3.939	3.881	3.824	3.765	3.706	3.648	3.588	3.526	3.466	3.404	3.344	3.281	3.219	3.156	3.092	3.030	2.968	2.904	2.839	2.775	2.711	2.646	2.582	2.518	2.454	2.389	2.324	2.259	2.195	2.131	2.066	2.001	1.939	1.874	1.810	1.746	1.684	1.620	1.558	1.495	1.432	1.371	1.310	1.249	1.188	1.126	1.066	1.009	0.949	0.890	0.831	0.774	0.716	0.660	0.604	0.549	0.492	0.439	0.384	0.330	0.276	0.224	0.170	0.119	0.066	0.014	-0.036	-0.088	-0.138	-0.188	-0.238	-0.288	-0.338	-0.386	-0.435	-0.484	-0.532	-0.581	-0.630	-0.678	-0.726	-0.774	-0.822	-0.871	-0.919	-0.968	-1.015	-1.065	-1.112	-1.162	-1.210	-1.259	-1.309	-1.359	-1.408	-1.458	-1.509	-1.558	-1.608	-1.659	-1.709	-1.759	-1.811	-1.861	-1.914	-1.965	-2.016	-2.066	-2.119	-2.170	-2.221	-2.272	-2.324	-2.375	-2.426	-2.476	-2.526	-2.578	-2.628	-2.678	-2.726	-2.775	-2.824	-2.872	-2.919	-2.966	-3.012	-3.058	-3.102	-3.146	-3.190	-3.232	-3.274	-3.315	-3.355	-3.394	-3.432	-3.470	-3.506	-3.542	-3.576	-3.610	-3.642	-3.675	-3.705	-3.734	-3.762	-3.790	-3.815	-3.841	-3.866	-3.889	-3.911	-3.932	-3.952	-3.971	-3.990	-4.008	-4.025	-4.041	-4.056	-4.069	-4.082	-4.096	-4.109	-4.120	-4.131	-4.142	-4.152	-4.161	-4.171	-4.180	-4.189	-4.198	-4.205	-4.212	-4.221	-4.228	-4.236	-4.242	-4.251	-4.259	-4.266	-4.274	-4.282	-4.290	-4.299	-4.308	-4.316	-4.326	-4.335	-4.345	-4.355	-4.365	-4.376	-4.386	-4.399	-4.411	-4.422	-4.435	-4.448	-4.461	-4.475	-4.488	-4.502	-4.516	-4.531	-4.546	-4.560	-4.575	-4.590	-4.606	-4.621	-4.636	-4.652	-4.668	-4.682	-4.698	-4.712	-4.728	-4.742	-4.756	-4.770	-4.784	-4.798	-4.810	-4.821	-4.834	-4.845	-4.855	-4.866	-4.875	-4.882	-4.891	-4.898	-4.904	-4.910	-4.915	-4.919	-4.921	-4.922	-4.925	-4.926	-4.925	-4.924	-4.921	-4.919	-4.916	-4.911	-4.905	-4.900	-4.894	-4.885	-4.878	-4.869	-4.859	-4.850	-4.839	-4.828	-4.816	-4.804	-4.791	-4.779	-4.765	-4.752	-4.739	-4.725	-4.711	-4.698	-4.684	-4.670	-4.656	-4.644	-4.630	-4.618	-4.605	-4.592	-4.580	-4.569	-4.558	-4.548	-4.538	-4.528	-4.520	-4.510	-4.502	-4.496	-4.490	-4.484	-4.479	-4.475	-4.471	-4.469	-4.468	-4.466	-4.465	-4.465	-4.465	-4.466	-4.470	-4.471	-4.475	-4.480	-4.484	-4.490	-4.496	-4.502	-4.509	-4.515	-4.524	-4.531	-4.540	-4.549	-4.558	-4.568	-4.576	-4.586	-4.596	-4.608	-4.618	-4.626	-4.638	-4.649	-4.658	-4.669	-4.679	-4.689	-4.700	-4.709	-4.719	-4.729	-4.738	-4.748	-4.756	-4.766	-4.775	-4.782	-4.792	-4.800	-4.808	-4.816	-4.822	-4.831	-4.839	-4.845	-4.852	-4.861	-4.868	-4.875	-4.881	-4.888	-4.895	-4.901	-4.910	-4.916	-4.922	-4.930	-4.938	-4.945	-4.951	-4.959	-4.966	-4.974	-4.982	-4.989	-4.998	-5.005	-5.014	-5.022	-5.031	-5.040	-5.049	-5.058	-5.068	-5.078	-5.086	-5.096	-5.106	-5.116	-5.126	-5.136	-5.146	-5.156	-5.166	-5.178	-5.188	-5.198	-5.208	-5.218	-5.228	-5.236	-5.246	-5.256	-5.265	-5.275	-5.284	-5.292	-5.301	-5.310	-5.318	-5.325	-5.332	-5.340	-5.348	-5.355	-5.362	-5.369	-5.374	-5.381	-5.388	-5.394	-5.400	-5.405	-5.411	-5.416	-5.422	-5.428	-5.434	-5.439	-5.444	-5.450	-5.455	-5.461	-5.466	-5.472	-5.478	-5.484	-5.490	-5.496	-5.504	-5.510	-5.516	-5.524	-5.530	-5.536	-5.545	-5.552	-5.559	-5.568	-5.575	-5.581	-5.590	-5.598	-5.605	-5.612	-5.619	-5.626	-5.634	-5.640	-5.648	-5.654	-5.660	-5.665	-5.670	-5.676	-5.680	-5.684	-5.688	-5.690	-5.692	-5.692	-5.695	-5.695	-5.694	-5.694	-5.691	-5.689	-5.685	-5.681	-5.676	-5.670	-5.665	-5.658	-5.650	-5.641	-5.631	-5.622	-5.611	-5.600	-5.589	-5.578	-5.565	-5.552	-5.539	-5.524	-5.511	-5.496	-5.481	-5.466	-5.452	-5.438	-5.422	-5.408	-5.392	-5.379	-5.364	-5.350	-5.335	-5.322	-5.309	-5.296	-5.284	-5.271	-5.259	-5.249	-5.239	-5.229	-5.219	-5.210	-5.202	-5.194	-5.186	-5.180	-5.174	-5.168	-5.164	-5.159	-5.155	-5.152	-5.149	-5.146	-5.145	-5.142	-5.141	-5.141	-5.140	-5.139	-5.139	-5.138	-5.139	-5.139	-5.138	-5.139	-5.139	-5.138	-5.136	-5.138	-5.136	-5.136	-5.135	-5.134	-5.132	-5.130	-5.129	-5.125	-5.122	-5.119	-5.115	-5.110	-5.105	-5.100	-5.095	-5.088	-5.082	-5.074	-5.066	-5.058	-5.050	-5.040	-5.030	-5.020	-5.009	-4.998	-4.986	-4.974	-4.960	-4.948	-4.934	-4.920	-4.906	-4.891	-4.876	-4.859	-4.844	-4.826	-4.810	-4.794	-4.775	-4.758	-4.740	-4.722	-4.704	-4.685	-4.666	-4.646	-4.628	-4.609	-4.589	-4.569	-4.550	-4.529	-4.509	-4.489	-4.468	-4.448	-4.428	-4.408	-4.388	-4.369	-4.349	-4.329	-4.310	-4.291	-4.272	-4.254	-4.235	-4.218	-4.200	-4.181	-4.165	-4.149	-4.134	-4.118	-4.102	-4.089	-4.075	-4.061	-4.049	-4.037	-4.025	-4.014	-4.004	-3.994	-3.985	-3.978	-3.969	-3.961	-3.955	-3.950	-3.944	-3.940	-3.936	-3.932	-3.930	-3.926	-3.925	-3.922	-3.921	-3.920	-3.919	-3.919	-3.918	-3.918	-3.918	-3.918	-3.916	-3.916	-3.915	-3.915	-3.912	-3.911	-3.909	-3.906	-3.902	-3.899	-3.894	-3.889	-3.882	-3.876	-3.869	-3.859	-3.849	-3.838	-3.825	-3.812	-3.799	-3.782	-3.766	-3.749	-3.730	-3.710	-3.689	-3.666	-3.644	-3.619	-3.592	-3.566	-3.538	-3.510	-3.480	-3.449	-3.418	-3.385	-3.351	-3.318	-3.284	-3.249	-3.212	-3.178	-3.142	-3.105	-3.069	-3.032	-2.996	-2.960	-2.924	-2.886	-2.851	-2.815	-2.780	-2.745	-2.712	-2.678	-2.645	-2.614	-2.581	-2.552	-2.522	-2.494	-2.466	-2.439	-2.414	-2.390	-2.366	-2.344	-2.321	-2.301	-2.282	-2.264	-2.248	-2.231	-2.216	-2.201	-2.189	-2.178	-2.166	-2.155	-2.146	-2.138	-2.130	-2.122	-2.118	-2.111	-2.108	-2.102	-2.099	-2.095	-2.092	-2.089	-2.086	-2.085	-2.084	-2.081	-2.081	-2.079	-2.078	-2.078	-2.075	-2.074	-2.072	-2.071	-2.070	-2.068	-2.066	-2.064	-2.061	-2.059	-2.055	-2.052	-2.047	-2.044	-2.040	-2.036	-2.030	-2.026	-2.020	-2.014	-2.006	-2.000	-1.992	-1.985	-1.976	-1.969	-1.960	-1.950	-1.941	-1.931	-1.921	-1.912	-1.901	-1.890	-1.880	-1.869	-1.858	-1.845	-1.834	-1.822	-1.810	-1.798	-1.785	-1.774	-1.761	-1.749	-1.738	-1.725	-1.712	-1.701	-1.690	-1.678	-1.666	-1.655	-1.644	-1.634	-1.624	-1.612	-1.604	-1.594	-1.585	-1.578	-1.569	-1.561	-1.554	-1.548	-1.541	-1.536	-1.531	-1.526	-1.522	-1.519	-1.516	-1.515	-1.514	-1.514	-1.512	-1.514	-1.515	-1.518	-1.520	-1.522	-1.526	-1.531	-1.536	-1.542	-1.549	-1.555	-1.562	-1.570	-1.579	-1.588	-1.596	-1.606	-1.616	-1.626	-1.636	-1.648	-1.658	-1.669	-1.679	-1.690	-1.702	-1.711	-1.722	-1.734	-1.745	-1.755	-1.765	-1.775	-1.784	-1.792	-1.801	-1.810	-1.816	-1.824	-1.830	-1.835	-1.841	-1.845	-1.850	-1.852	-1.855	-1.856	-1.858	-1.858	-1.855	-1.855	-1.852	-1.849	-1.845	-1.841	-1.835	-1.830	-1.822	-1.814	-1.808	-1.799	-1.789	-1.779	-1.769	-1.759	-1.746	-1.735	-1.722	-1.710	-1.698	-1.685	-1.672	-1.659	-1.645	-1.634	-1.620	-1.606	-1.592	-1.580	-1.568	-1.555	-1.542	-1.531	-1.520	-1.509	-1.499	-1.488	-1.479	-1.469	-1.461	-1.454	-1.446	-1.440	-1.434	-1.430	-1.424	-1.421	-1.419	-1.415	-1.415	-1.412	-1.412	-1.415	-1.416	-1.419	-1.421	-1.425	-1.430	-1.435	-1.442	-1.449	-1.456	-1.465	-1.474	-1.482	-1.492	-1.505	-1.516	-1.529	-1.541	-1.555	-1.569	-1.582	-1.598	-1.614	-1.629	-1.645	-1.661	-1.679	-1.696	-1.712	-1.730	-1.749	-1.766	-1.785	-1.804	-1.824	-1.841	-1.860	-1.879	-1.898	-1.915	-1.934	-1.952	-1.970	-1.988	-2.005	-2.022	-2.039	-2.055	-2.070	-2.086	-2.100	-2.115	-2.128	-2.141	-2.152	-2.164	-2.175	-2.184	-2.192	-2.200	-2.208	-2.214	-2.219	-2.222	-2.225	-2.229	-2.229	-2.230	-2.230	-2.228	-2.225	-2.221	-2.216	-2.211	-2.205	-2.198	-2.190	-2.181	-2.171	-2.161	-2.150	-2.138	-2.126	-2.112	-2.100	-2.088	-2.072	-2.059	-2.045	-2.030	-2.016	-2.000	-1.986	-1.971	-1.958	-1.944	-1.930	-1.918	-1.904	-1.892	-1.880	-1.868	-1.859	-1.848	-1.839	-1.831	-1.824	-1.816	-1.810	-1.805	-1.801	-1.798	-1.795	-1.795	-1.794	-1.794	-1.795	-1.798	-1.800	-1.804	-1.809	-1.815	-1.820	-1.828	-1.835	-1.842	-1.852	-1.861	-1.871	-1.880	-1.891	-1.901	-1.912	-1.924	-1.934	-1.946	-1.958	-1.969	-1.981	-1.992	-2.004	-2.015	-2.025	-2.036	-2.046	-2.056	-2.066	-2.076	-2.086	-2.094	-2.102	-2.110	-2.118	-2.124	-2.131	-2.138	-2.142	-2.146	-2.150	-2.155	-2.159	-2.160	-2.162	-2.165	-2.168	-2.168	-2.169	-2.168	-2.168	-2.168	-2.166	-2.164	-2.162	-2.160	-2.158	-2.156	-2.152	-2.150	-2.146	-2.142	-2.140	-2.136	-2.131	-2.128	-2.124	-2.119	-2.116	-2.111	-2.106	-2.101	-2.098	-2.092	-2.089	-2.085	-2.080	-2.076	-2.072	-2.069	-2.065	-2.061	-2.058	-2.054	-2.051	-2.047	-2.044	-2.041	-2.039	-2.036	-2.034	-2.031	-2.030	-2.027	-2.026	-2.026	-2.025	-2.024	-2.024	-2.024	-2.024	-2.024	-2.025	-2.025	-2.027	-2.029	-2.031	-2.033	-2.036	-2.039	-2.041	-2.045	-2.049	-2.052	-2.059	-2.062	-2.068	-2.074	-2.079	-2.085	-2.090	-2.096	-2.104	-2.109	-2.116	-2.124	-2.130	-2.138	-2.145	-2.154	-2.161	-2.169	-2.176	-2.186	-2.194	-2.202	-2.210	-2.220	-2.229	-2.236	-2.245	-2.254	-2.261	-2.270	-2.279	-2.288	-2.294	-2.302	-2.311	-2.318	-2.325	-2.334	-2.340	-2.348	-2.354	-2.360	-2.366	-2.374	-2.379	-2.385	-2.389	-2.395	-2.401	-2.405	-2.410	-2.414	-2.419	-2.422	-2.426	-2.430	-2.434	-2.436	-2.439	-2.442	-2.445	-2.446	-2.450	-2.451	-2.452	-2.454	-2.456	-2.458	-2.459	-2.460	-2.462	-2.462	-2.464	-2.466	-2.466	-2.468	-2.470	-2.470	-2.472	-2.474	-2.475	-2.478	-2.479	-2.481	-2.484	-2.486	-2.488	-2.490	-2.492	-2.496	-2.500	-2.504	-2.508	-2.511	-2.515	-2.520	-2.524	-2.529	-2.534	-2.539	-2.544	-2.550	-2.555	-2.560	-2.568	-2.574	-2.579	-2.585	-2.591	-2.598	-2.605	-2.611	-2.619	-2.624	-2.630	-2.638	-2.644	-2.649	-2.655	-2.661	-2.666	-2.672	-2.678	-2.684	-2.690	-2.695	-2.699	-2.704	-2.709	-2.712	-2.718	-2.722	-2.726	-2.730	-2.732	-2.736	-2.740	-2.744	-2.746	-2.750	-2.752	-2.755	-2.759	-2.761	-2.762	-2.766	-2.769	-2.771	-2.774	-2.775	-2.778	-2.780	-2.784	-2.786	-2.789	-2.791	-2.794	-2.796	-2.799	-2.802	-2.805	-2.809	-2.812	-2.815	-2.819	-2.821	-2.825	-2.829	-2.832	-2.838	-2.841	-2.844	-2.848	-2.851	-2.856	-2.861	-2.864	-2.869	-2.872	-2.878	-2.881	-2.886	-2.890	-2.894	-2.899	-2.904	-2.908	-2.911	-2.916	-2.921	-2.925	-2.930	-2.934	-2.939	-2.942	-2.948	-2.951	-2.956	-2.960	-2.964	-2.968	-2.972	-2.976	-2.980	-2.984	-2.990	-2.994	-2.998	-3.001	-3.005	-3.009	-3.014	-3.018	-3.020	-3.024	-3.028	-3.031	-3.034	-3.038	-3.040	-3.042	-3.045	-3.048	-3.049	-3.051	-3.051	-3.051	-3.054	-3.052	-3.054	-3.052	-3.051	-3.050	-3.048	-3.045	-3.042	-3.039	-3.035	-3.030	-3.025	-3.019	-3.012	-3.005	-2.998	-2.990	-2.980	-2.970	-2.960	-2.949	-2.938	-2.926	-2.912	-2.899	-2.886	-2.871	-2.856	-2.841	-2.825	-2.810	-2.794	-2.778	-2.760	-2.744	-2.726	-2.710	-2.692	-2.675	-2.659	-2.641	-2.625	-2.609	-2.592	-2.578	-2.562	-2.548	-2.535	-2.522	-2.510	-2.499	-2.488	-2.479	-2.470	-2.462	-2.455	-2.449	-2.445	-2.440	-2.438	-2.438	-2.436	-2.436	-2.439	-2.442	-2.446	-2.451	-2.459	-2.465	-2.474	-2.482	-2.492	-2.504	-2.515	-2.529	-2.541	-2.556	-2.570	-2.585	-2.600	-2.616	-2.631	-2.648	-2.665	-2.680	-2.698	-2.714	-2.729	-2.745	-2.761	-2.776	-2.791	-2.805	-2.819	-2.831	-2.842	-2.855	-2.865	-2.875	-2.884	-2.891	-2.898	-2.904	-2.909	-2.912	-2.916	-2.918	-2.919	-2.919	-2.916	-2.914	-2.910	-2.906	-2.900	-2.892	-2.886	-2.878	-2.868	-2.856	-2.846	-2.834	-2.821	-2.809	-2.795	-2.781	-2.766	-2.750	-2.735	-2.719	-2.701	-2.685	-2.668	-2.651	-2.634	-2.618	-2.600	-2.582	-2.566	-2.548	-2.531	-2.515	-2.499	-2.482	-2.468	-2.451	-2.436	-2.420	-2.406	-2.392	-2.379	-2.365	-2.354	-2.341	-2.330	-2.318	-2.306	-2.296	-2.288	-2.279	-2.269	-2.261	-2.254	-2.246	-2.239	-2.232	-2.226	-2.221	-2.215	-2.211	-2.206	-2.202	-2.199	-2.196	-2.192	-2.191	-2.189	-2.188	-2.186	-2.185	-2.184	-2.184	-2.184	-2.184	-2.184	-2.184	-2.184	-2.185	-2.185	-2.188	-2.188	-2.189	-2.190	-2.191	-2.192	-2.192	-2.195	-2.195	-2.196	-2.198	-2.198	-2.199	-2.199	-2.200	-2.200	-2.201	-2.200	-2.200	-2.200	-2.199	-2.198	-2.198	-2.196	-2.192	-2.191	-2.189	-2.186	-2.184	-2.180	-2.178	-2.172	-2.168	-2.164	-2.160	-2.155	-2.150	-2.145	-2.140	-2.135	-2.129	-2.124	-2.119	-2.112	-2.108	-2.102	-2.098	-2.091	-2.086	-2.082	-2.078	-2.072	-2.069	-2.065	-2.061	-2.058	-2.055	-2.052	-2.050	-2.049	-2.046	-2.045	-2.045	-2.044	-2.045	-2.046	-2.046	-2.049	-2.050	-2.054	-2.056	-2.059	-2.062	-2.068	-2.071	-2.076	-2.082	-2.088	-2.094	-2.099	-2.106	-2.114	-2.120	-2.126	-2.134	-2.141	-2.148	-2.155	-2.162	-2.169	-2.176	-2.184	-2.189	-2.196	-2.201	-2.208	-2.214	-2.219	-2.224	-2.228	-2.232	-2.236	-2.239	-2.242	-2.244	-2.246	-2.246	-2.248	-2.248	-2.246	-2.245	-2.242	-2.239	-2.236	-2.231	-2.226	-2.221	-2.215	-2.208	-2.200	-2.190	-2.181	-2.171	-2.160	-2.149	-2.138	-2.124	-2.110	-2.096	-2.082	-2.066	-2.050	-2.034	-2.016	-1.998	-1.979	-1.960	-1.940	-1.920	-1.899	-1.879	-1.858	-1.835	-1.812	-1.791	-1.768	-1.745	-1.722	-1.699	-1.675	-1.651	-1.628	-1.605	-1.582	-1.559	-1.538	-1.515	-1.492	-1.470	-1.449	-1.428	-1.406	-1.386	-1.368	-1.348	-1.329	-1.312	-1.295	-1.280	-1.265	-1.250	-1.236	-1.225	-1.214	-1.202	-1.195	-1.186	-1.180	-1.174	-1.170	-1.166	-1.165	-1.164	-1.164	-1.165	-1.168	-1.172	-1.176	-1.182	-1.191	-1.200	-1.209	-1.219	-1.231	-1.242	-1.256	-1.270	-1.285	-1.301	-1.318	-1.334	-1.351	-1.370	-1.389	-1.408	-1.426	-1.445	-1.465	-1.484	-1.502	-1.522	-1.542	-1.561	-1.580	-1.599	-1.618	-1.635	-1.651	-1.668	-1.684	-1.700	-1.715	-1.728	-1.742	-1.754	-1.766	-1.775	-1.786	-1.794	-1.802	-1.810	-1.816	-1.820	-1.825	-1.828	-1.830	-1.831	-1.832	-1.830	-1.830	-1.826	-1.824	-1.820	-1.814	-1.810	-1.804	-1.795	-1.788	-1.779	-1.770	-1.760	-1.751	-1.740	-1.730	-1.719	-1.706	-1.695	-1.682	-1.670	-1.659	-1.646	-1.632	-1.621	-1.609	-1.596	-1.584	-1.571	-1.559	-1.548	-1.535	-1.525	-1.514	-1.504	-1.492	-1.484	-1.474	-1.466	-1.458	-1.450	-1.442	-1.438	-1.430	-1.425	-1.421	-1.418	-1.414	-1.411	-1.409	-1.408	-1.408	-1.406	-1.408	-1.409	-1.410	-1.412	-1.415	-1.419	-1.424	-1.428	-1.434	-1.439	-1.444	-1.451	-1.459	-1.465	-1.472	-1.481	-1.489	-1.496	-1.505	-1.514	-1.521	-1.531	-1.539	-1.548	-1.556	-1.565	-1.574	-1.581	-1.590	-1.598	-1.604	-1.611	-1.618	-1.622	-1.629	-1.634	-1.638	-1.641	-1.645	-1.646	-1.648	-1.649	-1.649	-1.649	-1.648	-1.645	-1.642	-1.638	-1.634	-1.629	-1.621	-1.614	-1.606	-1.598	-1.589	-1.576	-1.566	-1.554	-1.541	-1.528	-1.514	-1.499	-1.484	-1.468	-1.450	-1.434	-1.415	-1.396	-1.376	-1.358	-1.339	-1.319	-1.298	-1.276	-1.255	-1.235	-1.212	-1.191	-1.169	-1.146	-1.124	-1.101	-1.079	-1.056	-1.034	-1.011	-0.989	-0.966	-0.944	-0.922	-0.899	-0.878	-0.855	-0.834	-0.812	-0.790	-0.769	-0.749	-0.728	-0.708	-0.686	-0.666	-0.646	-0.626	-0.608	-0.589	-0.570	-0.551	-0.532	-0.515	-0.498	-0.480	-0.462	-0.445	-0.429	-0.412	-0.398	-0.381	-0.365	-0.351	-0.336	-0.322	-0.309	-0.296	-0.282	-0.270	-0.258	-0.245	-0.234	-0.222	-0.211	-0.201	-0.190	-0.181	-0.171	-0.162	-0.154	-0.145	-0.138	-0.130	-0.122	-0.116	-0.109	-0.102	-0.096	-0.091	-0.086	-0.081	-0.076	-0.074	-0.069	-0.065	-0.061	-0.058	-0.055	-0.051	-0.050	-0.046	-0.044	-0.042	-0.041	-0.039	-0.038	-0.036	-0.034	-0.034	-0.032	-0.031	-0.031	-0.029	-0.029	-0.028	-0.028	-0.026	-0.026	-0.026	-0.026	-0.026	-0.025	-0.025	-0.024	-0.024	-0.024	-0.024	-0.022	-0.022	-0.022	-0.022	-0.022	-0.022	-0.022	-0.024	-0.022	-0.024	-0.024	-0.025	-0.026	-0.026	-0.028	-0.029	-0.029	-0.030	-0.032	-0.034	-0.036	-0.038	-0.040	-0.042	-0.044	-0.048	-0.050	-0.055	-0.059	-0.062	-0.066	-0.071	-0.076	-0.082	-0.086	-0.094	-0.099	-0.105	-0.112	-0.119	-0.126	-0.134	-0.140	-0.149	-0.158	-0.164	-0.171	-0.181	-0.189	-0.198	-0.205	-0.214	-0.222	-0.230	-0.239	-0.246	-0.255	-0.261	-0.269	-0.276	-0.282	-0.288	-0.294	-0.299	-0.304	-0.308	-0.311	-0.315	-0.318	-0.319	-0.320	-0.320	-0.320	-0.319	-0.316	-0.314	-0.310	-0.306	-0.301	-0.295	-0.288	-0.280	-0.271	-0.261	-0.251	-0.241	-0.229	-0.216	-0.201	-0.188	-0.172	-0.156	-0.140	-0.122	-0.105	-0.086	-0.069	-0.049	-0.028	-0.009	0.012	0.034	0.055	0.076	0.099	0.121	0.142	0.164	0.186	0.209	0.231	0.252	0.274	0.295	0.316	0.338	0.358	0.376	0.398	0.416	0.435	0.452	0.470	0.488	0.502	0.518	0.532	0.546	0.560	0.572	0.584	0.595	0.605	0.614	0.622	0.630	0.636	0.644	0.649	0.652	0.655	0.659	0.660	0.661	0.661	0.660	0.659	0.656	0.652	0.649	0.645	0.640	0.635	0.628	0.621	0.614	0.605	0.598	0.588	0.579	0.569	0.559	0.548	0.536	0.526	0.515	0.502	0.492	0.480	0.469	0.456	0.444	0.431	0.420	0.409	0.396	0.385	0.372	0.361	0.351	0.339	0.329	0.319	0.309	0.299	0.290	0.282	0.274	0.266	0.258	0.251	0.245	0.240	0.235	0.230	0.226	0.222	0.219	0.218	0.216	0.215	0.215	0.215	0.215	0.218	0.219	0.222	0.226	0.230	0.234	0.239	0.246	0.252	0.259	0.265	0.274	0.281	0.291	0.301	0.309	0.320	0.330	0.341	0.352	0.364	0.375	0.388	0.400	0.411	0.422	0.435	0.448	0.461	0.474	0.485	0.499	0.510	0.521	0.535	0.546	0.558	0.568	0.579	0.589	0.600	0.610	0.620	0.629	0.638	0.645	0.652	0.660	0.668	0.674	0.679	0.684	0.688	0.691	0.695	0.698	0.699	0.700	0.700	0.700	0.699	0.698	0.696	0.692	0.690	0.686	0.681	0.678	0.671	0.665	0.659	0.651	0.644	0.635	0.626	0.618	0.608	0.599	0.588	0.578	0.568	0.556	0.546	0.535	0.522	0.511	0.500	0.489	0.476	0.465	0.454	0.444	0.432	0.420	0.410	0.399	0.389	0.378	0.369	0.359	0.350	0.340	0.331	0.324	0.315	0.308	0.301	0.294	0.289	0.282	0.276	0.272	0.269	0.264	0.261	0.259	0.255	0.254	0.252	0.251	0.251	0.251	0.252	0.252	0.254	0.256	0.258	0.260	0.262	0.265	0.269	0.272	0.276	0.280	0.284	0.288	0.291	0.296	0.301	0.305	0.310	0.314	0.318	0.322	0.326	0.330	0.334	0.338	0.342	0.345	0.346	0.350	0.352	0.354	0.355	0.356	0.356	0.358	0.356	0.356	0.355	0.352	0.350	0.348	0.345	0.341	0.338	0.332	0.329	0.324	0.318	0.311	0.305	0.299	0.291	0.284	0.278	0.269	0.261	0.254	0.246	0.238	0.229	0.222	0.214	0.205	0.199	0.191	0.184	0.176	0.170	0.164	0.158	0.151	0.146	0.142	0.138	0.135	0.131	0.129	0.126	0.125	0.122	0.121	0.121	0.121	0.122	0.124	0.125	0.128	0.129	0.131	0.135	0.138	0.141	0.145	0.149	0.154	0.156	0.161	0.164	0.168	0.171	0.174	0.176	0.180	0.182	0.182	0.184	0.185	0.184	0.182	0.181	0.179	0.175	0.170	0.165	0.159	0.151	0.144	0.134	0.124	0.112	0.100	0.088	0.071	0.056	0.040	0.022	0.004	-0.015	-0.035	-0.056	-0.078	-0.100	-0.124	-0.148	-0.171	-0.196	-0.221	-0.246	-0.272	-0.298	-0.325	-0.350	-0.375	-0.401	-0.426	-0.452	-0.476	-0.501	-0.525	-0.549	-0.570	-0.591	-0.614	-0.634	-0.652	-0.671	-0.688	-0.704	-0.719	-0.734	-0.745	-0.758	-0.769	-0.776	-0.785	-0.791	-0.796	-0.800	-0.804	-0.804	-0.804	-0.804	-0.801	-0.798	-0.794	-0.789	-0.781	-0.772	-0.764	-0.754	-0.742	-0.732	-0.720	-0.706	-0.692	-0.679	-0.664	-0.648	-0.632	-0.616	-0.600	-0.581	-0.564	-0.546	-0.529	-0.511	-0.494	-0.476	-0.459	-0.441	-0.424	-0.406	-0.390	-0.374	-0.358	-0.342	-0.328	-0.312	-0.299	-0.285	-0.272	-0.260	-0.248	-0.238	-0.228	-0.219	-0.210	-0.201	-0.194	-0.188	-0.182	-0.178	-0.174	-0.171	-0.169	-0.168	-0.168	-0.168	-0.169	-0.171	-0.174	-0.178	-0.182	-0.188	-0.192	-0.200	-0.208	-0.216	-0.225	-0.235	-0.245	-0.256	-0.269	-0.281	-0.294	-0.308	-0.321	-0.335	-0.351	-0.366	-0.382	-0.399	-0.415	-0.431	-0.448	-0.465	-0.482	-0.500	-0.518	-0.536	-0.552	-0.570	-0.588	-0.605	-0.622	-0.641	-0.658	-0.674	-0.690	-0.708	-0.724	-0.739	-0.754	-0.769	-0.782	-0.798	-0.810	-0.822	-0.835	-0.848	-0.858	-0.869	-0.879	-0.889	-0.898	-0.905	-0.912	-0.920	-0.928	-0.934	-0.939	-0.944	-0.948	-0.952	-0.956	-0.959	-0.962	-0.965	-0.966	-0.969	-0.970	-0.971	-0.972	-0.972	-0.975	-0.976	-0.976	-0.976	-0.979	-0.980	-0.981	-0.981	-0.984	-0.986	-0.989	-0.992	-0.995	-0.999	-1.004	-1.009	-1.014	-1.020	-1.026	-1.035	-1.042	-1.051	-1.061	-1.072	-1.084	-1.096	-1.109	-1.124	-1.138	-1.152	-1.169	-1.186	-1.204	-1.222	-1.242	-1.262	-1.282	-1.304	-1.326	-1.350	-1.372	-1.396	-1.421	-1.445	-1.470	-1.496	-1.521	-1.549	-1.574	-1.601	-1.629	-1.655	-1.681	-1.708	-1.735	-1.761	-1.788	-1.814	-1.839	-1.865	-1.890	-1.915	-1.939	-1.964	-1.986	-2.010	-2.033	-2.054	-2.075	-2.095	-2.116	-2.135	-2.154	-2.172	-2.190	-2.206	-2.222	-2.238	-2.252	-2.266	-2.280	-2.294	-2.306	-2.318	-2.328	-2.339	-2.350	-2.359	-2.369	-2.378	-2.386	-2.394	-2.402	-2.410	-2.418	-2.424	-2.430	-2.438	-2.444	-2.449	-2.455	-2.461	-2.468	-2.472	-2.479	-2.485	-2.491	-2.496	-2.501	-2.506	-2.512	-2.519	-2.522	-2.529	-2.535	-2.540	-2.546	-2.552	-2.558	-2.562	-2.569	-2.574	-2.580	-2.584	-2.590	-2.595	-2.599	-2.605	-2.609	-2.612	-2.616	-2.620	-2.624	-2.626	-2.628	-2.630	-2.631	-2.632	-2.631	-2.632	-2.631	-2.629	-2.628	-2.622	-2.620	-2.615	-2.610	-2.604	-2.595	-2.586	-2.578	-2.566	-2.556	-2.542	-2.529	-2.515	-2.499	-2.481	-2.462	-2.444	-2.424	-2.402	-2.379	-2.355	-2.330	-2.304	-2.276	-2.248	-2.218	-2.186	-2.155	-2.121	-2.088	-2.051	-2.015	-1.978	-1.939	-1.900	-1.860	-1.819	-1.778	-1.735	-1.691	-1.648	-1.602	-1.558	-1.512	-1.465	-1.419	-1.370	-1.322	-1.275	-1.228	-1.179	-1.131	-1.082	-1.034	-0.985	-0.936	-0.886	-0.839	-0.790	-0.741	-0.692	-0.645	-0.596	-0.549	-0.501	-0.455	-0.408	-0.361	-0.314	-0.269	-0.222	-0.176	-0.131	-0.086	-0.041	0.005	0.049	0.094	0.138	0.181	0.226	0.270	0.312	0.358	0.401	0.446	0.491	0.535	0.580	0.625	0.670	0.716	0.762	0.809	0.856	0.902	0.951	1.000	1.049	1.099	1.150	1.201	1.254	1.305	1.359	1.412	1.468	1.522	1.579	1.635	1.692	1.750	1.809	1.868	1.928	1.988	2.049	2.110	2.172	2.235	2.296	2.360	2.424	2.486	2.551	2.615	2.679	2.742	2.806	2.871	2.935	2.999	3.061	3.125	3.189	3.250	3.312	3.374	3.435	3.495	3.555	3.615	3.674	3.731	3.788	3.845	3.900	3.955	4.009	4.061	4.114	4.166	4.216	4.265	4.315	4.362	4.410	4.456	4.501	4.545	4.589	4.632	4.674	4.715	4.755	4.795	4.834	4.871	4.909	4.944	4.979	5.014	5.048	5.081	5.112	5.144	5.175	5.205	5.234	5.262	5.290	5.318	5.344	5.368	5.392	5.418	5.440	5.461	5.482	5.502	5.522	5.541	5.559	5.575	5.591	5.606	5.620	5.634	5.648	5.658	5.669	5.679	5.688	5.695	5.702	5.710	5.714	5.719	5.721	5.725	5.728	5.728	5.728	5.728	5.726	5.724	5.722	5.719	5.715	5.710	5.705	5.699	5.694	5.686	5.680	5.672	5.664	5.656	5.648	5.639	5.629	5.620	5.609	5.600	5.589	5.579	5.568	5.556	5.546	5.535	5.522	5.511	5.499	5.488	5.474	5.461	5.448	5.435	5.421	5.406	5.391	5.376	5.360	5.345	5.329	5.311	5.294	5.276	5.258	5.238	5.216	5.195	5.174	5.152	5.129	5.104	5.079	5.054	5.026	4.999	4.970	4.940	4.910	4.878	4.844	4.810	4.776	4.740	4.702	4.665	4.626	4.586	4.546	4.504	4.461	4.418	4.372	4.329	4.281	4.234	4.186	4.139	4.089	4.037	3.988	3.936	3.884	3.830	3.778	3.722	3.668	3.614	3.559	3.502	3.446	3.390	3.332	3.275	3.218	3.159	3.100	3.042	2.984	2.925	2.865	2.806	2.746	2.688	2.628	2.568	2.508	2.448	2.388	2.328	2.268	2.206	2.146	2.088	2.027	1.968	1.906	1.846	1.786	1.726	1.666	1.608	1.548	1.488	1.429	1.369	1.309	1.251	1.191	1.132	1.074	1.015	0.958	0.899	0.841	0.784	0.726	0.670	0.614	0.556	0.501	0.445	0.390	0.335	0.280	0.225	0.171	0.118	0.064	0.010	-0.044	-0.095	-0.149	-0.201	-0.252	-0.305	-0.356	-0.408	-0.458	-0.510	-0.561	-0.611	-0.661	-0.712	-0.764	-0.814	-0.864	-0.915	-0.966	-1.018	-1.068	-1.119	-1.169	-1.220	-1.271	-1.322	-1.374	-1.426	-1.478	-1.531	-1.584	-1.635	-1.689	-1.742	-1.795	-1.849	-1.904	-1.958	-2.013	-2.066	-2.121	-2.176	-2.231	-2.288	-2.342	-2.398	-2.452	-2.508	-2.562	-2.618	-2.671	-2.728	-2.781	-2.835	-2.890	-2.942	-2.996	-3.048	-3.100	-3.151	-3.201	-3.252	-3.301	-3.350	-3.396	-3.444	-3.489	-3.535	-3.579	-3.620	-3.662	-3.704	-3.742	-3.781	-3.820	-3.855	-3.891	-3.924	-3.958	-3.989	-4.020	-4.049	-4.076	-4.104	-4.129	-4.154	-4.178	-4.200	-4.221	-4.240	-4.260	-4.278	-4.295	-4.311	-4.326	-4.340	-4.355	-4.368	-4.379	-4.390	-4.401	-4.411	-4.420	-4.429	-4.439	-4.446	-4.454	-4.461	-4.469	-4.475	-4.482	-4.489	-4.495	-4.502	-4.508	-4.514	-4.521	-4.528	-4.534	-4.540	-4.546	-4.554	-4.561	-4.569	-4.576	-4.584	-4.591	-4.600	-4.609	-4.618	-4.628	-4.636	-4.648	-4.656	-4.668	-4.679	-4.690	-4.702	-4.714	-4.726	-4.739	-4.752	-4.765	-4.778	-4.791	-4.805	-4.819	-4.834	-4.848	-4.862	-4.878	-4.891	-4.905	-4.920	-4.934	-4.949	-4.962	-4.978	-4.991	-5.006	-5.020	-5.032	-5.046	-5.059	-5.071	-5.082	-5.094	-5.105	-5.116	-5.126	-5.135	-5.144	-5.152	-5.161	-5.168	-5.174	-5.180	-5.185	-5.190	-5.192	-5.196	-5.199	-5.200	-5.200	-5.200	-5.199	-5.198	-5.195	-5.191	-5.188	-5.182	-5.178	-5.171	-5.165	-5.158	-5.150	-5.140	-5.132	-5.124	-5.112	-5.102	-5.091	-5.079	-5.068	-5.058	-5.045	-5.034	-5.021	-5.009	-4.996	-4.984	-4.972	-4.960	-4.949	-4.938	-4.926	-4.914	-4.904	-4.892	-4.882	-4.872	-4.862	-4.855	-4.846	-4.839	-4.831	-4.825	-4.818	-4.812	-4.808	-4.804	-4.800	-4.798	-4.795	-4.792	-4.791	-4.791	-4.791	-4.792	-4.794	-4.796	-4.798	-4.801	-4.804	-4.808	-4.814	-4.818	-4.824	-4.830	-4.836	-4.842	-4.851	-4.858	-4.866	-4.874	-4.882	-4.890	-4.900	-4.910	-4.920	-4.929	-4.939	-4.949	-4.959	-4.969	-4.979	-4.990	-5.001	-5.010	-5.021	-5.032	-5.042	-5.054	-5.065	-5.078	-5.088	-5.099	-5.110	-5.121	-5.132	-5.144	-5.155	-5.168	-5.179	-5.190	-5.201	-5.215	-5.226	-5.238	-5.250	-5.262	-5.275	-5.286	-5.300	-5.311	-5.325	-5.338	-5.351	-5.364	-5.376	-5.390	-5.402	-5.416	-5.430	-5.442	-5.458	-5.470	-5.485	-5.498	-5.512	-5.525	-5.539	-5.554	-5.566	-5.581	-5.595	-5.608	-5.621	-5.634	-5.648	-5.661	-5.674	-5.686	-5.699	-5.712	-5.724	-5.735	-5.748	-5.759	-5.770	-5.781	-5.792	-5.804	-5.812	-5.824	-5.832	-5.841	-5.851	-5.860	-5.869	-5.876	-5.884	-5.892	-5.899	-5.906	-5.912	-5.920	-5.926	-5.932	-5.939	-5.944	-5.949	-5.955	-5.960	-5.965	-5.970	-5.975	-5.979	-5.984	-5.988	-5.991	-5.995	-5.999	-6.004	-6.008	-6.010	-6.015	-6.019	-6.021	-6.025	-6.029	-6.032	-6.036	-6.039	-6.042	-6.045	-6.048	-6.051	-6.052	-6.056	-6.059	-6.061	-6.062	-6.064	-6.066	-6.068	-6.069	-6.070	-6.071	-6.071	-6.071	-6.070	-6.070	-6.068	-6.068	-6.065	-6.064	-6.060	-6.056	-6.054	-6.049	-6.045	-6.040	-6.035	-6.029	-6.021	-6.015	-6.008	-6.000	-5.991	-5.981	-5.971	-5.964	-5.952	-5.942	-5.930	-5.919	-5.908	-5.895	-5.882	-5.870	-5.856	-5.844	-5.830	-5.816	-5.801	-5.786	-5.772	-5.758	-5.744	-5.729	-5.712	-5.699	-5.685	-5.670	-5.655	-5.641	-5.626	-5.612	-5.600	-5.586	-5.572	-5.559	-5.546	-5.535	-5.522	-5.511	-5.500	-5.488	-5.478	-5.468	-5.459	-5.449	-5.440	-5.432	-5.424	-5.416	-5.409	-5.402	-5.396	-5.390	-5.384	-5.379	-5.374	-5.369	-5.365	-5.360	-5.356	-5.352	-5.349	-5.345	-5.341	-5.339	-5.335	-5.331	-5.329	-5.325	-5.322	-5.319	-5.316	-5.312	-5.309	-5.305	-5.301	-5.295	-5.291	-5.285	-5.280	-5.275	-5.268	-5.261	-5.254	-5.246	-5.239	-5.230	-5.221	-5.212	-5.201	-5.191	-5.180	-5.169	-5.156	-5.144	-5.131	-5.116	-5.104	-5.089	-5.072	-5.059	-5.042	-5.025	-5.008	-4.991	-4.972	-4.955	-4.936	-4.919	-4.900	-4.880	-4.861	-4.841	-4.821	-4.801	-4.782	-4.761	-4.741	-4.721	-4.700	-4.681	-4.660	-4.641	-4.621	-4.601	-4.582	-4.564	-4.545	-4.526	-4.509	-4.490	-4.474	-4.456	-4.440	-4.425	-4.409	-4.394	-4.380	-4.366	-4.352	-4.340	-4.328	-4.318	-4.306	-4.296	-4.286	-4.279	-4.269	-4.261	-4.255	-4.248	-4.242	-4.238	-4.232	-4.228	-4.225	-4.221	-4.219	-4.218	-4.215	-4.214	-4.212	-4.212	-4.211	-4.211	-4.211	-4.211	-4.212	-4.211	-4.212	-4.212	-4.212	-4.212	-4.212	-4.211	-4.211	-4.210	-4.208	-4.206	-4.202	-4.200	-4.196	-4.191	-4.186	-4.180	-4.172	-4.165	-4.156	-4.146	-4.136	-4.125	-4.112	-4.099	-4.084	-4.068	-4.051	-4.034	-4.012	-3.994	-3.972	-3.950	-3.926	-3.901	-3.876	-3.850	-3.822	-3.794	-3.765	-3.734	-3.704	-3.671	-3.640	-3.606	-3.574	-3.539	-3.504	-3.470	-3.435	-3.400	-3.364	-3.329	-3.292	-3.258	-3.221	-3.186	-3.151	-3.116	-3.082	-3.049	-3.016	-2.982	-2.951	-2.919	-2.890	-2.860	-2.831	-2.802	-2.776	-2.750	-2.725	-2.701	-2.678	-2.655	-2.635	-2.615	-2.595	-2.578	-2.560	-2.544	-2.529	-2.515	-2.501	-2.490	-2.479	-2.469	-2.460	-2.450	-2.442	-2.435	-2.429	-2.422	-2.418	-2.412	-2.408	-2.402	-2.400	-2.396	-2.394	-2.391	-2.389	-2.386	-2.384	-2.381	-2.380	-2.378	-2.376	-2.374	-2.371	-2.369	-2.368	-2.365	-2.362	-2.359	-2.356	-2.352	-2.350	-2.345	-2.340	-2.336	-2.331	-2.328	-2.321	-2.316	-2.311	-2.305	-2.299	-2.292	-2.285	-2.278	-2.270	-2.262	-2.255	-2.248	-2.239	-2.230	-2.221	-2.212	-2.204	-2.194	-2.184	-2.175	-2.165	-2.155	-2.145	-2.136	-2.125	-2.116	-2.105	-2.095	-2.085	-2.075	-2.065	-2.055	-2.045	-2.035	-2.024	-2.014	-2.005	-1.995	-1.985	-1.976	-1.966	-1.958	-1.949	-1.940	-1.931	-1.924	-1.916	-1.909	-1.901	-1.895	-1.888	-1.882	-1.876	-1.871	-1.866	-1.862	-1.859	-1.856	-1.852	-1.850	-1.849	-1.848	-1.846	-1.846	-1.845	-1.846	-1.846	-1.849	-1.851	-1.854	-1.855	-1.859	-1.862	-1.868	-1.871	-1.876	-1.881	-1.886	-1.891	-1.898	-1.902	-1.909	-1.915	-1.921	-1.928	-1.934	-1.940	-1.946	-1.952	-1.959	-1.964	-1.970	-1.975	-1.981	-1.984	-1.989	-1.994	-1.998	-2.001	-2.002	-2.006	-2.009	-2.010	-2.010	-2.013	-2.013	-2.013	-2.010	-2.010	-2.007	-2.006	-2.004	-2.001	-1.998	-1.994	-1.989	-1.986	-1.981	-1.976	-1.971	-1.965	-1.960	-1.955	-1.949	-1.942	-1.936	-1.930	-1.925	-1.920	-1.914	-1.908	-1.902	-1.898	-1.892	-1.888	-1.884	-1.880	-1.875	-1.872	-1.869	-1.868	-1.865	-1.862	-1.861	-1.861	-1.860	-1.860	-1.861	-1.862	-1.865	-1.866	-1.869	-1.872	-1.875	-1.880	-1.884	-1.889	-1.894	-1.900	-1.905	-1.912	-1.920	-1.926	-1.935	-1.941	-1.951	-1.959	-1.969	-1.978	-1.988	-1.996	-2.006	-2.018	-2.027	-2.038	-2.047	-2.060	-2.071	-2.082	-2.094	-2.106	-2.118	-2.129	-2.142	-2.154	-2.166	-2.179	-2.191	-2.202	-2.215	-2.229	-2.241	-2.252	-2.266	-2.279	-2.291	-2.304	-2.316	-2.329	-2.341	-2.354	-2.365	-2.378	-2.389	-2.400	-2.411	-2.422	-2.432	-2.444	-2.455	-2.464	-2.474	-2.484	-2.492	-2.500	-2.509	-2.516	-2.524	-2.529	-2.535	-2.540	-2.545	-2.549	-2.551	-2.554	-2.555	-2.555	-2.556	-2.555	-2.555	-2.552	-2.550	-2.546	-2.542	-2.538	-2.531	-2.526	-2.518	-2.510	-2.502	-2.492	-2.482	-2.472	-2.461	-2.450	-2.438	-2.426	-2.414	-2.400	-2.388	-2.374	-2.360	-2.345	-2.331	-2.318	-2.304	-2.289	-2.275	-2.262	-2.249	-2.236	-2.222	-2.210	-2.199	-2.186	-2.175	-2.165	-2.155	-2.145	-2.136	-2.128	-2.120	-2.114	-2.108	-2.101	-2.098	-2.094	-2.090	-2.089	-2.086	-2.086	-2.086	-2.086	-2.088	-2.090	-2.091	-2.095	-2.099	-2.102	-2.108	-2.112	-2.120	-2.125	-2.131	-2.139	-2.145	-2.152	-2.161	-2.169	-2.176	-2.184	-2.192	-2.200	-2.209	-2.218	-2.224	-2.232	-2.239	-2.246	-2.255	-2.261	-2.268	-2.274	-2.281	-2.286	-2.292	-2.298	-2.302	-2.306	-2.311	-2.315	-2.319	-2.321	-2.324	-2.326	-2.328	-2.329	-2.330	-2.331	-2.331	-2.331	-2.331	-2.331	-2.330	-2.329	-2.328	-2.326	-2.322	-2.320	-2.319	-2.316	-2.314	-2.310	-2.308	-2.304	-2.301	-2.296	-2.292	-2.289	-2.285	-2.280	-2.278	-2.272	-2.268	-2.264	-2.259	-2.254	-2.250	-2.245	-2.240	-2.235	-2.231	-2.226	-2.222	-2.218	-2.214	-2.209	-2.205	-2.200	-2.196	-2.192	-2.189	-2.185	-2.181	-2.179	-2.175	-2.172	-2.170	-2.168	-2.165	-2.164	-2.162	-2.160	-2.160	-2.159	-2.160	-2.160	-2.161	-2.161	-2.162	-2.165	-2.168	-2.170	-2.174	-2.178	-2.181	-2.186	-2.191	-2.196	-2.202	-2.209	-2.216	-2.224	-2.231	-2.239	-2.248	-2.258	-2.266	-2.276	-2.285	-2.295	-2.306	-2.318	-2.329	-2.340	-2.352	-2.364	-2.375	-2.389	-2.400	-2.412	-2.425	-2.436	-2.450	-2.461	-2.475	-2.486	-2.498	-2.510	-2.521	-2.532	-2.544	-2.555	-2.564	-2.575	-2.584	-2.594	-2.602	-2.610	-2.619	-2.626	-2.634	-2.640	-2.646	-2.651	-2.658	-2.661	-2.665	-2.669	-2.672	-2.675	-2.676	-2.679	-2.680	-2.681	-2.681	-2.680	-2.680	-2.679	-2.678	-2.676	-2.674	-2.671	-2.669	-2.666	-2.664	-2.659	-2.656	-2.652	-2.650	-2.645	-2.642	-2.639	-2.636	-2.632	-2.629	-2.626	-2.624	-2.620	-2.619	-2.616	-2.615	-2.612	-2.611	-2.611	-2.611	-2.611	-2.611	-2.612	-2.614	-2.615	-2.618	-2.620	-2.622	-2.628	-2.630	-2.635	-2.639	-2.644	-2.650	-2.656	-2.662	-2.669	-2.675	-2.682	-2.689	-2.696	-2.704	-2.711	-2.720	-2.728	-2.736	-2.744	-2.752	-2.760	-2.769	-2.778	-2.785	-2.792	-2.800	-2.808	-2.816	-2.824	-2.830	-2.838	-2.844	-2.850	-2.856	-2.862	-2.869	-2.874	-2.880	-2.884	-2.890	-2.894	-2.898	-2.902	-2.906	-2.910	-2.914	-2.918	-2.920	-2.924	-2.926	-2.929	-2.931	-2.934	-2.936	-2.939	-2.941	-2.944	-2.945	-2.948	-2.949	-2.951	-2.955	-2.956	-2.958	-2.961	-2.964	-2.965	-2.968	-2.970	-2.972	-2.976	-2.979	-2.981	-2.985	-2.986	-2.990	-2.995	-2.998	-3.001	-3.006	-3.010	-3.014	-3.019	-3.024	-3.028	-3.032	-3.038	-3.044	-3.049	-3.055	-3.060	-3.066	-3.072	-3.079	-3.085	-3.091	-3.099	-3.105	-3.112	-3.119	-3.126	-3.134	-3.141	-3.148	-3.155	-3.162	-3.170	-3.178	-3.184	-3.191	-3.199	-3.206	-3.212	-3.220	-3.226	-3.232	-3.238	-3.245	-3.250	-3.255	-3.260	-3.265	-3.269	-3.271	-3.275	-3.278	-3.280	-3.281	-3.281	-3.282	-3.281	-3.281	-3.280	-3.278	-3.275	-3.271	-3.266	-3.262	-3.256	-3.250	-3.242	-3.235	-3.228	-3.218	-3.208	-3.196	-3.185	-3.174	-3.161	-3.146	-3.134	-3.119	-3.104	-3.089	-3.072	-3.056	-3.040	-3.024	-3.006	-2.989	-2.972	-2.955	-2.939	-2.921	-2.904	-2.888	-2.870	-2.855	-2.840	-2.824	-2.810	-2.796	-2.782	-2.770	-2.759	-2.748	-2.738	-2.729	-2.720	-2.714	-2.708	-2.702	-2.699	-2.695	-2.694	-2.694	-2.694	-2.696	-2.699	-2.702	-2.708	-2.714	-2.721	-2.730	-2.739	-2.749	-2.761	-2.774	-2.786	-2.800	-2.815	-2.830	-2.846	-2.862	-2.880	-2.898	-2.916	-2.934	-2.952	-2.971	-2.990	-3.008	-3.026	-3.045	-3.062	-3.080	-3.099	-3.115	-3.130	-3.146	-3.161	-3.175	-3.189	-3.201	-3.212	-3.222	-3.234	-3.241	-3.249	-3.255	-3.260	-3.264	-3.266	-3.268	-3.268	-3.268	-3.265	-3.262	-3.258	-3.252	-3.246	-3.238	-3.229	-3.219	-3.208	-3.195	-3.182	-3.169	-3.154	-3.138	-3.121	-3.104	-3.085	-3.068	-3.048	-3.029	-3.009	-2.989	-2.968	-2.946	-2.926	-2.905	-2.882	-2.862	-2.841	-2.820	-2.800	-2.779	-2.759	-2.738	-2.719	-2.699	-2.680	-2.661	-2.644	-2.625	-2.609	-2.592	-2.576	-2.561	-2.546	-2.532	-2.520	-2.506	-2.495	-2.484	-2.472	-2.462	-2.454	-2.445	-2.436	-2.429	-2.421	-2.415	-2.409	-2.404	-2.399	-2.392	-2.389	-2.386	-2.382	-2.380	-2.378	-2.375	-2.374	-2.371	-2.370	-2.370	-2.369	-2.369	-2.368	-2.368	-2.368	-2.368	-2.366	-2.366	-2.368	-2.368	-2.368	-2.368	-2.368	-2.368	-2.368	-2.368	-2.368	-2.366	-2.366	-2.365	-2.365	-2.364	-2.362	-2.361	-2.359	-2.358	-2.356	-2.354	-2.351	-2.349	-2.346	-2.342	-2.340	-2.336	-2.332	-2.328	-2.324	-2.320	-2.315	-2.310	-2.305	-2.301	-2.296	-2.290	-2.285	-2.280	-2.275	-2.270	-2.264	-2.259	-2.254	-2.249	-2.244	-2.239	-2.234	-2.229	-2.224	-2.220	-2.215	-2.211	-2.209	-2.206	-2.202	-2.200	-2.198	-2.195	-2.194	-2.192	-2.191	-2.191	-2.191	-2.191	-2.192	-2.191	-2.192	-2.196	-2.198	-2.200	-2.202	-2.206	-2.210	-2.214	-2.218	-2.222	-2.228	-2.232	-2.238	-2.241	-2.248	-2.254	-2.260	-2.266	-2.271	-2.278	-2.282	-2.290	-2.295	-2.301	-2.308	-2.312	-2.320	-2.325	-2.330	-2.335	-2.339	-2.342	-2.348	-2.351	-2.354	-2.356	-2.360	-2.361	-2.362	-2.362	-2.365	-2.364	-2.364	-2.362	-2.360	-2.358	-2.355	-2.350	-2.346	-2.341	-2.335	-2.330	-2.322	-2.315	-2.308	-2.299	-2.289	-2.279	-2.268	-2.258	-2.246	-2.234	-2.220	-2.208	-2.192	-2.178	-2.162	-2.146	-2.130	-2.114	-2.095	-2.078	-2.059	-2.040	-2.020	-2.001	-1.981	-1.960	-1.940	-1.919	-1.899	-1.876	-1.855	-1.832	-1.811	-1.789	-1.768	-1.745	-1.722	-1.700	-1.679	-1.658	-1.635	-1.615	-1.592	-1.571	-1.551	-1.531	-1.511	-1.491	-1.472	-1.454	-1.435	-1.419	-1.402	-1.386	-1.371	-1.356	-1.342	-1.330	-1.318	-1.306	-1.298	-1.288	-1.280	-1.272	-1.266	-1.261	-1.256	-1.254	-1.252	-1.251	-1.251	-1.252	-1.255	-1.258	-1.261	-1.266	-1.272	-1.279	-1.288	-1.296	-1.306	-1.316	-1.328	-1.339	-1.352	-1.365	-1.379	-1.392	-1.408	-1.424	-1.439	-1.455	-1.470	-1.488	-1.505	-1.521	-1.538	-1.554	-1.571	-1.588	-1.604	-1.620	-1.636	-1.651	-1.666	-1.682	-1.696	-1.710	-1.724	-1.738	-1.749	-1.761	-1.772	-1.784	-1.794	-1.804	-1.812	-1.820	-1.826	-1.834	-1.839	-1.845	-1.850	-1.852	-1.856	-1.859	-1.861	-1.861	-1.861	-1.861	-1.861	-1.859	-1.858	-1.854	-1.851	-1.848	-1.844	-1.839	-1.834	-1.829	-1.822	-1.818	-1.811	-1.805	-1.798	-1.790	-1.784	-1.776	-1.769	-1.761	-1.754	-1.746	-1.739	-1.731	-1.724	-1.716	-1.709	-1.702	-1.695	-1.689	-1.681	-1.676	-1.670	-1.665	-1.660	-1.655	-1.650	-1.645	-1.642	-1.639	-1.636	-1.632	-1.630	-1.629	-1.626	-1.625	-1.626	-1.625	-1.625	-1.626	-1.629	-1.629	-1.631	-1.635	-1.638	-1.641	-1.645	-1.649	-1.654	-1.660	-1.665	-1.670	-1.678	-1.684	-1.690	-1.699	-1.705	-1.712	-1.720	-1.728	-1.736	-1.744	-1.752	-1.760	-1.769	-1.776	-1.785	-1.792	-1.799	-1.806	-1.814	-1.820	-1.828	-1.832	-1.838	-1.842	-1.848	-1.852	-1.856	-1.860	-1.861	-1.864	-1.864	-1.865	-1.864	-1.862	-1.861	-1.858	-1.854	-1.850	-1.845	-1.839	-1.832	-1.824	-1.815	-1.806	-1.796	-1.785	-1.774	-1.760	-1.748	-1.732	-1.718	-1.702	-1.686	-1.670	-1.652	-1.634	-1.616	-1.596	-1.576	-1.555	-1.535	-1.514	-1.491	-1.470	-1.448	-1.425	-1.402	-1.379	-1.355	-1.331	-1.309	-1.285	-1.261	-1.238	-1.214	-1.189	-1.165	-1.141	-1.119	-1.096	-1.072	-1.049	-1.026	-1.002	-0.981	-0.959	-0.936	-0.916	-0.895	-0.872	-0.854	-0.832	-0.814	-0.794	-0.775	-0.756	-0.739	-0.720	-0.702	-0.686	-0.669	-0.655	-0.639	-0.624	-0.610	-0.595	-0.582	-0.570	-0.556	-0.544	-0.534	-0.522	-0.511	-0.501	-0.492	-0.482	-0.474	-0.465	-0.458	-0.451	-0.444	-0.438	-0.431	-0.426	-0.421	-0.416	-0.412	-0.408	-0.404	-0.400	-0.398	-0.395	-0.392	-0.391	-0.390	-0.389	-0.386	-0.385	-0.385	-0.384	-0.382	-0.382	-0.382	-0.381	-0.381	-0.381	-0.380	-0.380	-0.380	-0.380	-0.380	-0.380	-0.380	-0.380	-0.379	-0.379	-0.378	-0.376	-0.376	-0.374	-0.374	-0.372	-0.370	-0.369	-0.368	-0.365	-0.364	-0.361	-0.359	-0.356	-0.354	-0.351	-0.350	-0.346	-0.344	-0.341	-0.338	-0.336	-0.334	-0.331	-0.329	-0.326	-0.324	-0.321	-0.321	-0.319	-0.318	-0.316	-0.315	-0.315	-0.315	-0.315	-0.316	-0.316	-0.318	-0.320	-0.321	-0.322	-0.326	-0.330	-0.332	100.000	5.000	2.000	1.000	5.000	0.000	0.000	0.000	0.000	0.000	0.000	0.000	0.000	0.000	0.000	0.000	0.000	0.000	1.610	1.581	1.551	1.522	1.492	1.462	1.432	1.402	1.374	1.344	1.312	1.284	1.254	1.224	1.194	1.165	1.135	1.106	1.075	1.046	1.016	0.986	0.958	0.929	0.900	0.870	0.841	0.812	0.784	0.755	0.726	0.698	0.669	0.641	0.612	0.584	0.555	0.528	0.498	0.470	0.441	0.412	0.384	0.355	0.325	0.295	0.266	0.235	0.205	0.176	0.145	0.112	0.081	0.050	0.019	-0.015	-0.049	-0.082	-0.116	-0.151	-0.185	-0.221	-0.258	-0.295	-0.332	-0.370	-0.409	-0.449	-0.489	-0.529	-0.570	-0.612	-0.654	-0.698	-0.741	-0.784	-0.829	-0.875	-0.920	-0.965	-1.012	-1.059	-1.105	-1.154	-1.201	-1.249	-1.295	-1.344	-1.391	-1.439	-1.485	-1.532	-1.580	-1.628	-1.674	-1.719	-1.764	-1.809	-1.854	-1.896	-1.939	-1.981	-2.022	-2.062	-2.102	-2.139	-2.178	-2.212	-2.248	-2.282	-2.314	-2.346	-2.376	-2.406	-2.434	-2.460	-2.488	-2.511	-2.535	-2.556	-2.579	-2.598	-2.616	-2.634	-2.650	-2.666	-2.681	-2.695	-2.709	-2.720	-2.731	-2.741	-2.751	-2.761	-2.771	-2.779	-2.788	-2.795	-2.802	-2.810	-2.818	-2.825	-2.831	-2.839	-2.846	-2.854	-2.861	-2.870	-2.878	-2.886	-2.896	-2.905	-2.916	-2.926	-2.939	-2.950	-2.961	-2.975	-2.989	-3.005	-3.020	-3.035	-3.052	-3.070	-3.088	-3.106	-3.126	-3.148	-3.168	-3.190	-3.211	-3.234	-3.259	-3.282	-3.308	-3.331	-3.358	-3.382	-3.409	-3.435	-3.462	-3.490	-3.516	-3.544	-3.571	-3.599	-3.626	-3.654	-3.681	-3.709	-3.736	-3.762	-3.790	-3.816	-3.841	-3.868	-3.894	-3.919	-3.941	-3.965	-3.989	-4.011	-4.032	-4.055	-4.075	-4.095	-4.115	-4.132	-4.150	-4.166	-4.182	-4.198	-4.211	-4.224	-4.236	-4.248	-4.258	-4.268	-4.276	-4.282	-4.290	-4.295	-4.301	-4.305	-4.309	-4.311	-4.312	-4.314	-4.314	-4.314	-4.312	-4.311	-4.308	-4.305	-4.301	-4.298	-4.292	-4.286	-4.281	-4.275	-4.269	-4.261	-4.255	-4.248	-4.239	-4.231	-4.224	-4.216	-4.206	-4.199	-4.191	-4.182	-4.175	-4.168	-4.160	-4.152	-4.145	-4.138	-4.130	-4.124	-4.116	-4.110	-4.105	-4.099	-4.095	-4.089	-4.085	-4.080	-4.077	-4.074	-4.071	-4.070	-4.068	-4.065	-4.064	-4.064	-4.062	-4.064	-4.064	-4.065	-4.066	-4.068	-4.069	-4.071	-4.074	-4.076	-4.080	-4.082	-4.086	-4.090	-4.093	-4.098	-4.101	-4.106	-4.110	-4.114	-4.119	-4.122	-4.126	-4.131	-4.135	-4.140	-4.145	-4.149	-4.152	-4.156	-4.160	-4.164	-4.168	-4.170	-4.172	-4.176	-4.178	-4.181	-4.182	-4.185	-4.186	-4.186	-4.189	-4.189	-4.190	-4.189	-4.190	-4.190	-4.190	-4.188	-4.188	-4.186	-4.184	-4.182	-4.180	-4.179	-4.175	-4.172	-4.170	-4.168	-4.164	-4.160	-4.156	-4.152	-4.149	-4.145	-4.141	-4.136	-4.131	-4.128	-4.122	-4.118	-4.112	-4.106	-4.102	-4.096	-4.091	-4.085	-4.080	-4.072	-4.066	-4.061	-4.054	-4.048	-4.040	-4.034	-4.026	-4.020	-4.012	-4.005	-3.996	-3.988	-3.980	-3.971	-3.962	-3.954	-3.944	-3.935	-3.925	-3.914	-3.904	-3.892	-3.882	-3.870	-3.859	-3.846	-3.834	-3.821	-3.809	-3.795	-3.782	-3.769	-3.756	-3.741	-3.728	-3.712	-3.699	-3.684	-3.669	-3.655	-3.640	-3.625	-3.610	-3.595	-3.581	-3.566	-3.550	-3.536	-3.521	-3.508	-3.492	-3.479	-3.464	-3.450	-3.436	-3.424	-3.410	-3.398	-3.385	-3.372	-3.360	-3.348	-3.336	-3.325	-3.314	-3.301	-3.290	-3.281	-3.270	-3.260	-3.250	-3.240	-3.230	-3.220	-3.209	-3.199	-3.189	-3.179	-3.170	-3.160	-3.150	-3.139	-3.129	-3.118	-3.108	-3.096	-3.084	-3.072	-3.061	-3.050	-3.038	-3.024	-3.011	-2.999	-2.985	-2.972	-2.958	-2.944	-2.929	-2.914	-2.899	-2.884	-2.869	-2.852	-2.839	-2.822	-2.806	-2.791	-2.775	-2.760	-2.745	-2.728	-2.714	-2.699	-2.684	-2.670	-2.656	-2.642	-2.629	-2.616	-2.604	-2.591	-2.581	-2.570	-2.560	-2.550	-2.540	-2.532	-2.525	-2.518	-2.510	-2.505	-2.500	-2.496	-2.491	-2.489	-2.485	-2.484	-2.481	-2.481	-2.480	-2.480	-2.480	-2.480	-2.481	-2.482	-2.485	-2.486	-2.488	-2.489	-2.490	-2.491	-2.492	-2.492	-2.494	-2.495	-2.494	-2.495	-2.494	-2.492	-2.490	-2.489	-2.486	-2.482	-2.480	-2.475	-2.470	-2.464	-2.458	-2.450	-2.441	-2.432	-2.422	-2.411	-2.399	-2.388	-2.374	-2.360	-2.346	-2.330	-2.314	-2.298	-2.279	-2.261	-2.242	-2.222	-2.201	-2.181	-2.160	-2.138	-2.115	-2.092	-2.069	-2.045	-2.020	-1.996	-1.971	-1.946	-1.920	-1.895	-1.870	-1.844	-1.818	-1.792	-1.768	-1.740	-1.715	-1.690	-1.662	-1.638	-1.612	-1.586	-1.561	-1.538	-1.511	-1.488	-1.464	-1.440	-1.416	-1.394	-1.371	-1.348	-1.326	-1.305	-1.284	-1.264	-1.244	-1.224	-1.205	-1.188	-1.169	-1.151	-1.136	-1.119	-1.104	-1.089	-1.075	-1.062	-1.050	-1.038	-1.026	-1.015	-1.006	-0.996	-0.988	-0.980	-0.972	-0.968	-0.962	-0.958	-0.954	-0.950	-0.948	-0.945	-0.944	-0.944	-0.944	-0.944	-0.945	-0.948	-0.950	-0.951	-0.954	-0.959	-0.961	-0.965	-0.970	-0.975	-0.979	-0.985	-0.990	-0.994	-0.999	-1.004	-1.008	-1.014	-1.018	-1.021	-1.025	-1.029	-1.031	-1.034	-1.038	-1.039	-1.039	-1.039	-1.039	-1.039	-1.035	-1.034	-1.031	-1.028	-1.022	-1.018	-1.011	-1.005	-0.998	-0.989	-0.979	-0.970	-0.959	-0.949	-0.936	-0.922	-0.910	-0.896	-0.880	-0.866	-0.850	-0.834	-0.818	-0.800	-0.784	-0.765	-0.748	-0.730	-0.711	-0.694	-0.675	-0.656	-0.638	-0.620	-0.602	-0.584	-0.566	-0.549	-0.532	-0.516	-0.500	-0.485	-0.470	-0.455	-0.441	-0.429	-0.415	-0.404	-0.392	-0.382	-0.371	-0.362	-0.356	-0.348	-0.342	-0.335	-0.331	-0.328	-0.322	-0.321	-0.320	-0.319	-0.319	-0.319	-0.321	-0.322	-0.325	-0.330	-0.334	-0.339	-0.344	-0.350	-0.356	-0.362	-0.370	-0.378	-0.385	-0.394	-0.401	-0.411	-0.419	-0.428	-0.438	-0.446	-0.456	-0.465	-0.472	-0.482	-0.491	-0.499	-0.509	-0.516	-0.524	-0.530	-0.538	-0.544	-0.549	-0.554	-0.560	-0.564	-0.568	-0.571	-0.572	-0.575	-0.578	-0.579	-0.578	-0.576	-0.576	-0.575	-0.571	-0.569	-0.565	-0.561	-0.556	-0.550	-0.545	-0.539	-0.531	-0.524	-0.516	-0.507	-0.498	-0.490	-0.480	-0.470	-0.460	-0.449	-0.439	-0.428	-0.416	-0.406	-0.395	-0.385	-0.374	-0.362	-0.351	-0.341	-0.331	-0.320	-0.311	-0.302	-0.292	-0.284	-0.275	-0.268	-0.260	-0.254	-0.248	-0.241	-0.235	-0.231	-0.228	-0.224	-0.221	-0.219	-0.218	-0.216	-0.216	-0.216	-0.218	-0.219	-0.221	-0.224	-0.228	-0.231	-0.236	-0.241	-0.246	-0.252	-0.259	-0.266	-0.272	-0.280	-0.289	-0.296	-0.305	-0.314	-0.322	-0.331	-0.340	-0.350	-0.359	-0.368	-0.376	-0.385	-0.394	-0.401	-0.410	-0.418	-0.426	-0.432	-0.440	-0.448	-0.454	-0.458	-0.464	-0.468	-0.472	-0.476	-0.479	-0.481	-0.484	-0.485	-0.485	-0.485	-0.484	-0.484	-0.481	-0.480	-0.476	-0.472	-0.469	-0.464	-0.459	-0.452	-0.446	-0.439	-0.431	-0.424	-0.416	-0.408	-0.398	-0.389	-0.379	-0.369	-0.359	-0.348	-0.338	-0.326	-0.315	-0.304	-0.294	-0.282	-0.271	-0.260	-0.250	-0.239	-0.229	-0.219	-0.209	-0.199	-0.190	-0.182	-0.174	-0.165	-0.159	-0.152	-0.146	-0.140	-0.136	-0.132	-0.129	-0.126	-0.122	-0.122	-0.121	-0.121	-0.122	-0.125	-0.128	-0.131	-0.135	-0.140	-0.146	-0.154	-0.161	-0.170	-0.180	-0.190	-0.201	-0.214	-0.226	-0.240	-0.256	-0.271	-0.288	-0.304	-0.321	-0.340	-0.359	-0.379	-0.399	-0.420	-0.441	-0.461	-0.484	-0.506	-0.529	-0.551	-0.575	-0.599	-0.621	-0.645	-0.668	-0.692	-0.715	-0.739	-0.761	-0.782	-0.805	-0.826	-0.848	-0.868	-0.888	-0.906	-0.926	-0.942	-0.960	-0.976	-0.991	-1.005	-1.018	-1.030	-1.042	-1.052	-1.060	-1.069	-1.075	-1.079	-1.082	-1.085	-1.088	-1.088	-1.086	-1.084	-1.081	-1.078	-1.071	-1.065	-1.058	-1.049	-1.040	-1.029	-1.018	-1.005	-0.991	-0.978	-0.964	-0.949	-0.934	-0.918	-0.901	-0.885	-0.868	-0.850	-0.834	-0.816	-0.800	-0.781	-0.765	-0.749	-0.732	-0.716	-0.700	-0.686	-0.671	-0.658	-0.644	-0.631	-0.620	-0.610	-0.599	-0.590	-0.581	-0.574	-0.566	-0.561	-0.556	-0.552	-0.549	-0.548	-0.546	-0.546	-0.548	-0.548	-0.551	-0.555	-0.559	-0.562	-0.568	-0.574	-0.581	-0.589	-0.596	-0.605	-0.615	-0.624	-0.634	-0.644	-0.656	-0.666	-0.678	-0.690	-0.702	-0.714	-0.725	-0.738	-0.750	-0.764	-0.776	-0.789	-0.801	-0.814	-0.826	-0.839	-0.851	-0.864	-0.878	-0.889	-0.901	-0.912	-0.925	-0.938	-0.949	-0.960	-0.971	-0.982	-0.994	-1.004	-1.015	-1.026	-1.036	-1.046	-1.056	-1.065	-1.076	-1.085	-1.095	-1.104	-1.112	-1.121	-1.130	-1.139	-1.146	-1.155	-1.162	-1.170	-1.176	-1.184	-1.191	-1.198	-1.205	-1.210	-1.216	-1.222	-1.228	-1.232	-1.238	-1.241	-1.245	-1.249	-1.254	-1.256	-1.259	-1.261	-1.264	-1.266	-1.268	-1.269	-1.270	-1.271	-1.271	-1.271	-1.272	-1.271	-1.271	-1.270	-1.270	-1.268	-1.266	-1.265	-1.262	-1.261	-1.260	-1.256	-1.255	-1.252	-1.250	-1.248	-1.246	-1.244	-1.242	-1.240	-1.238	-1.236	-1.235	-1.234	-1.231	-1.231	-1.230	-1.230	-1.229	-1.229	-1.230	-1.230	-1.230	-1.232	-1.232	-1.235	-1.238	-1.240	-1.242	-1.245	-1.249	-1.252	-1.256	-1.260	-1.266	-1.271	-1.276	-1.282	-1.289	-1.295	-1.301	-1.308	-1.315	-1.322	-1.331	-1.338	-1.346	-1.355	-1.364	-1.371	-1.380	-1.389	-1.398	-1.408	-1.416	-1.425	-1.434	-1.442	-1.452	-1.461	-1.470	-1.479	-1.488	-1.496	-1.505	-1.514	-1.521	-1.530	-1.539	-1.548	-1.556	-1.564	-1.572	-1.580	-1.588	-1.595	-1.604	-1.611	-1.620	-1.626	-1.635	-1.642	-1.650	-1.658	-1.666	-1.674	-1.681	-1.690	-1.699	-1.706	-1.715	-1.724	-1.734	-1.742	-1.752	-1.762	-1.772	-1.782	-1.794	-1.805	-1.815	-1.828	-1.839	-1.852	-1.864	-1.878	-1.891	-1.905	-1.919	-1.932	-1.946	-1.961	-1.976	-1.991	-2.006	-2.021	-2.036	-2.052	-2.068	-2.085	-2.100	-2.116	-2.132	-2.148	-2.164	-2.179	-2.194	-2.210	-2.225	-2.239	-2.254	-2.269	-2.281	-2.296	-2.310	-2.321	-2.335	-2.346	-2.359	-2.370	-2.381	-2.392	-2.402	-2.412	-2.422	-2.431	-2.441	-2.449	-2.459	-2.465	-2.474	-2.481	-2.488	-2.495	-2.501	-2.509	-2.515	-2.522	-2.528	-2.535	-2.541	-2.548	-2.554	-2.561	-2.568	-2.575	-2.581	-2.589	-2.595	-2.604	-2.610	-2.618	-2.625	-2.634	-2.642	-2.651	-2.659	-2.668	-2.678	-2.686	-2.695	-2.706	-2.715	-2.725	-2.735	-2.745	-2.756	-2.766	-2.778	-2.786	-2.796	-2.809	-2.819	-2.829	-2.840	-2.851	-2.861	-2.872	-2.882	-2.892	-2.904	-2.912	-2.924	-2.934	-2.944	-2.954	-2.964	-2.974	-2.984	-2.992	-3.002	-3.012	-3.021	-3.030	-3.040	-3.049	-3.058	-3.066	-3.075	-3.085	-3.092	-3.101	-3.110	-3.119	-3.128	-3.135	-3.145	-3.154	-3.161	-3.169	-3.178	-3.186	-3.194	-3.202	-3.210	-3.218	-3.225	-3.232	-3.239	-3.246	-3.252	-3.259	-3.266	-3.270	-3.276	-3.280	-3.284	-3.289	-3.292	-3.295	-3.298	-3.299	-3.300	-3.300	-3.300	-3.299	-3.298	-3.294	-3.291	-3.288	-3.282	-3.278	-3.270	-3.262	-3.254	-3.245	-3.236	-3.225	-3.215	-3.202	-3.189	-3.175	-3.161	-3.146	-3.130	-3.114	-3.098	-3.080	-3.064	-3.045	-3.028	-3.010	-2.990	-2.971	-2.952	-2.934	-2.916	-2.898	-2.880	-2.862	-2.845	-2.829	-2.812	-2.796	-2.782	-2.768	-2.756	-2.742	-2.731	-2.722	-2.712	-2.705	-2.698	-2.692	-2.686	-2.684	-2.681	-2.680	-2.681	-2.682	-2.686	-2.690	-2.695	-2.702	-2.710	-2.720	-2.730	-2.741	-2.754	-2.766	-2.780	-2.795	-2.811	-2.828	-2.844	-2.861	-2.880	-2.898	-2.918	-2.938	-2.955	-2.975	-2.994	-3.014	-3.034	-3.052	-3.071	-3.090	-3.108	-3.126	-3.142	-3.158	-3.174	-3.189	-3.204	-3.216	-3.229	-3.240	-3.250	-3.260	-3.269	-3.275	-3.281	-3.286	-3.290	-3.294	-3.295	-3.296	-3.296	-3.296	-3.294	-3.290	-3.286	-3.281	-3.275	-3.269	-3.261	-3.252	-3.245	-3.235	-3.224	-3.214	-3.202	-3.191	-3.179	-3.166	-3.152	-3.140	-3.126	-3.112	-3.099	-3.085	-3.070	-3.058	-3.042	-3.029	-3.015	-3.001	-2.988	-2.974	-2.960	-2.948	-2.935	-2.922	-2.910	-2.898	-2.885	-2.874	-2.862	-2.851	-2.841	-2.830	-2.820	-2.810	-2.801	-2.791	-2.781	-2.772	-2.764	-2.755	-2.746	-2.739	-2.730	-2.722	-2.716	-2.709	-2.702	-2.694	-2.688	-2.681	-2.675	-2.669	-2.662	-2.658	-2.651	-2.645	-2.640	-2.636	-2.630	-2.625	-2.620	-2.615	-2.611	-2.606	-2.604	-2.599	-2.594	-2.590	-2.588	-2.582	-2.579	-2.575	-2.572	-2.569	-2.566	-2.564	-2.561	-2.558	-2.555	-2.551	-2.549	-2.546	-2.544	-2.540	-2.539	-2.535	-2.532	-2.530	-2.526	-2.525	-2.521	-2.519	-2.516	-2.512	-2.509	-2.506	-2.504	-2.500	-2.496	-2.494	-2.490	-2.488	-2.482	-2.480	-2.476	-2.472	-2.470	-2.466	-2.462	-2.460	-2.456	-2.454	-2.452	-2.449	-2.446	-2.445	-2.442	-2.441	-2.439	-2.438	-2.436	-2.438	-2.436	-2.436	-2.436	-2.438	-2.439	-2.440	-2.441	-2.442	-2.446	-2.449	-2.451	-2.455	-2.459	-2.462	-2.468	-2.471	-2.478	-2.482	-2.488	-2.492	-2.499	-2.505	-2.511	-2.518	-2.524	-2.530	-2.536	-2.544	-2.550	-2.556	-2.564	-2.569	-2.575	-2.581	-2.586	-2.591	-2.596	-2.602	-2.606	-2.610	-2.614	-2.616	-2.620	-2.622	-2.625	-2.626	-2.628	-2.628	-2.626	-2.625	-2.622	-2.621	-2.618	-2.615	-2.610	-2.604	-2.599	-2.592	-2.586	-2.578	-2.570	-2.561	-2.550	-2.541	-2.529	-2.518	-2.506	-2.492	-2.479	-2.464	-2.449	-2.434	-2.418	-2.400	-2.382	-2.365	-2.346	-2.328	-2.309	-2.288	-2.268	-2.246	-2.225	-2.204	-2.181	-2.159	-2.136	-2.114	-2.090	-2.068	-2.042	-2.020	-1.996	-1.972	-1.949	-1.926	-1.902	-1.879	-1.855	-1.834	-1.810	-1.789	-1.766	-1.745	-1.725	-1.704	-1.684	-1.664	-1.646	-1.628	-1.611	-1.595	-1.579	-1.565	-1.551	-1.539	-1.529	-1.518	-1.509	-1.500	-1.492	-1.488	-1.484	-1.480	-1.478	-1.478	-1.478	-1.479	-1.481	-1.485	-1.490	-1.496	-1.504	-1.511	-1.521	-1.531	-1.542	-1.555	-1.569	-1.582	-1.596	-1.611	-1.628	-1.644	-1.660	-1.678	-1.695	-1.714	-1.731	-1.749	-1.768	-1.786	-1.804	-1.821	-1.839	-1.856	-1.874	-1.890	-1.905	-1.920	-1.934	-1.948	-1.960	-1.972	-1.984	-1.992	-2.004	-2.010	-2.018	-2.025	-2.029	-2.034	-2.036	-2.038	-2.039	-2.039	-2.038	-2.035	-2.031	-2.027	-2.022	-2.016	-2.009	-1.999	-1.991	-1.981	-1.970	-1.959	-1.948	-1.935	-1.921	-1.909	-1.895	-1.880	-1.865	-1.850	-1.835	-1.820	-1.804	-1.789	-1.774	-1.756	-1.741	-1.726	-1.711	-1.695	-1.681	-1.668	-1.652	-1.639	-1.625	-1.612	-1.600	-1.589	-1.576	-1.565	-1.555	-1.545	-1.536	-1.528	-1.519	-1.512	-1.505	-1.499	-1.494	-1.488	-1.482	-1.479	-1.476	-1.474	-1.471	-1.470	-1.469	-1.468	-1.468	-1.469	-1.469	-1.470	-1.471	-1.474	-1.475	-1.478	-1.480	-1.482	-1.485	-1.489	-1.492	-1.496	-1.500	-1.504	-1.508	-1.512	-1.516	-1.520	-1.524	-1.528	-1.531	-1.535	-1.538	-1.541	-1.542	-1.546	-1.549	-1.550	-1.551	-1.552	-1.554	-1.554	-1.555	-1.555	-1.554	-1.551	-1.550	-1.548	-1.544	-1.540	-1.535	-1.530	-1.525	-1.519	-1.512	-1.505	-1.498	-1.489	-1.480	-1.470	-1.458	-1.448	-1.435	-1.424	-1.410	-1.396	-1.382	-1.368	-1.351	-1.335	-1.319	-1.302	-1.285	-1.266	-1.249	-1.230	-1.211	-1.191	-1.171	-1.150	-1.131	-1.110	-1.089	-1.069	-1.048	-1.026	-1.004	-0.982	-0.962	-0.941	-0.920	-0.899	-0.878	-0.856	-0.836	-0.815	-0.795	-0.775	-0.755	-0.736	-0.718	-0.699	-0.680	-0.661	-0.645	-0.628	-0.610	-0.592	-0.578	-0.562	-0.546	-0.531	-0.518	-0.502	-0.490	-0.476	-0.464	-0.450	-0.439	-0.426	-0.415	-0.404	-0.394	-0.382	-0.372	-0.362	-0.352	-0.341	-0.332	-0.324	-0.312	-0.304	-0.295	-0.285	-0.276	-0.268	-0.256	-0.248	-0.238	-0.229	-0.219	-0.209	-0.199	-0.188	-0.178	-0.166	-0.156	-0.145	-0.134	-0.122	-0.111	-0.099	-0.088	-0.075	-0.062	-0.050	-0.038	-0.025	-0.011	0.001	0.015	0.029	0.041	0.055	0.069	0.082	0.096	0.110	0.124	0.136	0.150	0.164	0.175	0.189	0.201	0.212	0.225	0.238	0.248	0.259	0.270	0.281	0.290	0.300	0.310	0.319	0.326	0.334	0.342	0.349	0.356	0.361	0.368	0.372	0.375	0.380	0.382	0.386	0.388	0.390	0.390	0.390	0.391	0.390	0.389	0.388	0.385	0.382	0.379	0.375	0.371	0.366	0.361	0.356	0.349	0.342	0.336	0.329	0.321	0.314	0.304	0.295	0.286	0.278	0.268	0.258	0.248	0.236	0.226	0.215	0.204	0.192	0.181	0.170	0.160	0.148	0.136	0.126	0.115	0.104	0.094	0.084	0.074	0.064	0.055	0.046	0.039	0.031	0.024	0.018	0.011	0.008	0.002	0.000	-0.001	-0.004	-0.004	-0.004	-0.001	0.000	0.005	0.010	0.016	0.024	0.032	0.042	0.052	0.065	0.080	0.095	0.111	0.129	0.146	0.168	0.188	0.210	0.234	0.259	0.285	0.312	0.340	0.369	0.399	0.430	0.462	0.495	0.528	0.561	0.595	0.631	0.665	0.701	0.738	0.774	0.810	0.846	0.884	0.920	0.956	0.991	1.029	1.064	1.099	1.132	1.165	1.199	1.231	1.264	1.294	1.324	1.352	1.380	1.408	1.434	1.459	1.482	1.505	1.528	1.549	1.566	1.585	1.602	1.618	1.631	1.645	1.658	1.669	1.678	1.686	1.694	1.700	1.704	1.708	1.710	1.711	1.712	1.712	1.711	1.709	1.705	1.701	1.696	1.690	1.684	1.676	1.669	1.661	1.651	1.641	1.631	1.621	1.610	1.600	1.588	1.576	1.564	1.552	1.540	1.528	1.515	1.501	1.489	1.476	1.464	1.452	1.440	1.429	1.416	1.405	1.395	1.384	1.374	1.364	1.354	1.345	1.336	1.328	1.320	1.312	1.305	1.299	1.292	1.288	1.284	1.280	1.275	1.272	1.270	1.268	1.265	1.265	1.265	1.265	1.265	1.266	1.268	1.269	1.271	1.275	1.278	1.280	1.284	1.289	1.292	1.296	1.301	1.308	1.311	1.316	1.321	1.326	1.332	1.338	1.342	1.348	1.354	1.359	1.364	1.368	1.374	1.378	1.381	1.386	1.390	1.392	1.396	1.399	1.401	1.404	1.405	1.408	1.408	1.409	1.409	1.410	1.410	1.409	1.409	1.408	1.405	1.404	1.402	1.400	1.396	1.394	1.390	1.386	1.381	1.378	1.374	1.369	1.362	1.358	1.352	1.346	1.340	1.334	1.328	1.320	1.312	1.306	1.299	1.291	1.284	1.274	1.266	1.259	1.249	1.241	1.231	1.221	1.214	1.204	1.195	1.185	1.174	1.165	1.155	1.144	1.135	1.124	1.115	1.104	1.095	1.084	1.074	1.064	1.054	1.044	1.034	1.025	1.015	1.005	0.996	0.988	0.979	0.970	0.962	0.955	0.948	0.940	0.935	0.928	0.922	0.918	0.911	0.906	0.904	0.900	0.896	0.894	0.892	0.891	0.889	0.889	0.889	0.889	0.890	0.891	0.892	0.895	0.898	0.901	0.904	0.909	0.912	0.918	0.921	0.926	0.932	0.939	0.944	0.950	0.955	0.961	0.969	0.974	0.980	0.986	0.992	0.999	1.005	1.009	1.015	1.020	1.025	1.030	1.034	1.038	1.041	1.044	1.048	1.050	1.052	1.054	1.055	1.055	1.055	1.055	1.054	1.052	1.051	1.049	1.046	1.042	1.040	1.035	1.030	1.026	1.021	1.016	1.011	1.005	1.000	0.992	0.986	0.981	0.974	0.968	0.961	0.955	0.949	0.942	0.936	0.930	0.925	0.920	0.915	0.910	0.905	0.900	0.898	0.894	0.890	0.888	0.885	0.882	0.880	0.880	0.879	0.878	0.876	0.878	0.878	0.879	0.879	0.880	0.880	0.881	0.882	0.884	0.884	0.886	0.886	0.888	0.888	0.888	0.888	0.888	0.885	0.885	0.882	0.880	0.875	0.871	0.866	0.861	0.852	0.846	0.836	0.828	0.816	0.805	0.792	0.779	0.762	0.748	0.730	0.711	0.692	0.671	0.650	0.628	0.604	0.580	0.555	0.529	0.501	0.474	0.446	0.416	0.386	0.356	0.326	0.294	0.264	0.231	0.200	0.169	0.138	0.106	0.074	0.044	0.014	-0.018	-0.046	-0.075	-0.104	-0.131	-0.159	-0.184	-0.209	-0.234	-0.256	-0.278	-0.299	-0.319	-0.338	-0.356	-0.372	-0.388	-0.401	-0.414	-0.425	-0.436	-0.445	-0.454	-0.460	-0.468	-0.471	-0.475	-0.478	-0.480	-0.481	-0.481	-0.481	-0.479	-0.478	-0.474	-0.471	-0.468	-0.462	-0.459	-0.454	-0.449	-0.444	-0.438	-0.432	-0.428	-0.421	-0.416	-0.410	-0.405	-0.400	-0.395	-0.390	-0.386	-0.382	-0.378	-0.375	-0.372	-0.370	-0.368	-0.366	-0.368	-0.366	-0.368	-0.368	-0.368	-0.371	-0.372	-0.376	-0.378	-0.381	-0.385	-0.390	-0.395	-0.400	-0.406	-0.411	-0.418	-0.424	-0.431	-0.438	-0.444	-0.451	-0.459	-0.468	-0.475	-0.482	-0.491	-0.499	-0.505	-0.514	-0.520	-0.528	-0.536	-0.542	-0.549	-0.555	-0.562	-0.568	-0.574	-0.579	-0.584	-0.588	-0.592	-0.596	-0.600	-0.604	-0.605	-0.606	-0.609	-0.610	-0.610	-0.610	-0.609	-0.608	-0.605	-0.601	-0.599	-0.595	-0.590	-0.584	-0.579	-0.571	-0.564	-0.555	-0.545	-0.535	-0.525	-0.512	-0.501	-0.488	-0.474	-0.459	-0.442	-0.426	-0.409	-0.389	-0.370	-0.351	-0.329	-0.309	-0.285	-0.262	-0.239	-0.212	-0.188	-0.161	-0.135	-0.108	-0.079	-0.050	-0.021	0.009	0.039	0.070	0.101	0.132	0.164	0.196	0.229	0.260	0.292	0.325	0.358	0.389	0.421	0.452	0.484	0.515	0.545	0.575	0.604	0.634	0.662	0.689	0.716	0.741	0.766	0.790	0.814	0.836	0.856	0.876	0.895	0.912	0.930	0.946	0.959	0.972	0.985	0.995	1.005	1.012	1.020	1.028	1.031	1.035	1.039	1.041	1.042	1.042	1.041	1.040	1.036	1.035	1.031	1.026	1.021	1.016	1.011	1.005	0.998	0.991	0.985	0.978	0.971	0.965	0.958	0.952	0.946	0.940	0.935	0.930	0.926	0.922	0.919	0.916	0.915	0.912	0.912	0.912	0.914	0.915	0.918	0.921	0.925	0.930	0.938	0.944	0.951	0.960	0.969	0.980	0.990	1.001	1.015	1.026	1.040	1.055	1.069	1.085	1.100	1.118	1.134	1.151	1.169	1.188	1.205	1.224	1.241	1.260	1.278	1.296	1.315	1.334	1.351	1.370	1.388	1.405	1.422	1.440	1.456	1.472	1.488	1.504	1.519	1.534	1.546	1.561	1.572	1.585	1.596	1.608	1.618	1.628	1.636	1.645	1.652	1.660	1.666	1.671	1.676	1.681	1.686	1.689	1.692	1.696	1.698	1.699	1.700	1.701	1.701	1.700	1.700	1.699	1.699	1.696	1.695	1.694	1.691	1.690	1.688	1.686	1.682	1.681	1.679	1.676	1.675	1.672	1.671	1.670	1.669	1.668	1.668	1.666	1.668	1.668	1.668	1.669	1.670	1.672	1.674	1.678	1.680	1.684	1.688	1.690	1.695	1.700	1.705	1.710	1.716	1.721	1.728	1.735	1.741	1.749	1.755	1.764	1.770	1.778	1.784	1.791	1.800	1.806	1.814	1.820	1.828	1.834	1.840	1.846	1.852	1.858	1.862	1.869	1.872	1.876	1.881	1.882	1.886	1.889	1.890	1.892	1.894	1.892	1.892	1.894	1.892	1.890	1.889	1.888	1.885	1.881	1.879	1.874	1.870	1.865	1.861	1.856	1.851	1.846	1.841	1.835	1.830	1.825	1.820	1.814	1.809	1.804	1.799	1.795	1.790	1.786	1.782	1.779	1.775	1.772	1.770	1.768	1.766	1.765	1.765	1.764	1.764	1.764	1.765	1.766	1.769	1.770	1.774	1.776	1.779	1.784	1.788	1.792	1.796	1.801	1.806	1.811	1.819	1.822	1.830	1.835	1.841	1.848	1.854	1.860	1.865	1.871	1.878	1.882	1.889	1.894	1.900	1.905	1.909	1.914	1.916	1.920	1.924	1.926	1.930	1.932	1.935	1.938	1.939	1.941	1.941	1.942	1.944	1.944	1.945	1.944	1.944	1.944	1.944	1.944	1.941	1.941	1.940	1.939	1.938	1.936	1.935	1.934	1.932	1.930	1.929	1.928	1.926	1.924	1.922	1.921	1.920	1.918	1.916	1.915	1.914	1.911	1.910	1.909	1.906	1.905	1.904	1.901	1.900	1.899	1.895	1.892	1.891	1.889	1.888	1.884	1.881	1.879	1.875	1.871	1.869	1.865	1.861	1.858	1.854	1.850	1.846	1.841	1.836	1.831	1.828	1.822	1.818	1.812	1.809	1.804	1.799	1.794	1.789	1.785	1.780	1.776	1.771	1.766	1.764	1.759	1.755	1.751	1.748	1.745	1.742	1.740	1.738	1.735	1.732	1.730	1.729	1.726	1.725	1.724	1.721	1.720	1.720	1.718	1.718	1.716	1.715	1.714	1.712	1.710	1.710	1.708	1.706	1.704	1.702	1.700	1.696	1.694	1.690	1.686	1.681	1.678	1.672	1.666	1.660	1.652	1.645	1.636	1.629	1.618	1.609	1.598	1.588	1.574	1.562	1.549	1.535	1.521	1.505	1.490	1.472	1.456	1.438	1.420	1.401	1.382	1.361	1.342	1.320	1.300	1.278	1.256	1.232	1.209	1.186	1.162	1.139	1.115	1.090	1.065	1.039	1.014	0.989	0.962	0.936	0.910	0.884	0.856	0.830	0.802	0.776	0.749	0.721	0.694	0.666	0.639	0.611	0.584	0.556	0.529	0.501	0.474	0.445	0.418	0.389	0.361	0.332	0.305	0.276	0.249	0.221	0.194	0.165	0.138	0.109	0.081	0.054	0.026	-0.002	-0.030	-0.058	-0.085	-0.112	-0.140	-0.168	-0.195	-0.222	-0.249	-0.276	-0.302	-0.330	-0.358	-0.384	-0.411	-0.439	-0.465	-0.491	-0.519	-0.546	-0.574	-0.600	-0.628	-0.656	-0.684	-0.711	-0.739	-0.768	-0.795	-0.824	-0.854	-0.882	-0.912	-0.941	-0.971	-1.002	-1.034	-1.065	-1.096	-1.129	-1.162	-1.196	-1.230	-1.264	-1.299	-1.334	-1.370	-1.406	-1.444	-1.481	-1.520	-1.559	-1.598	-1.638	-1.679	-1.719	-1.760	-1.802	-1.845	-1.886	-1.931	-1.974	-2.018	-2.061	-2.105	-2.150	-2.195	-2.240	-2.285	-2.330	-2.375	-2.419	-2.465	-2.509	-2.552	-2.596	-2.640	-2.685	-2.728	-2.770	-2.812	-2.854	-2.895	-2.935	-2.976	-3.015	-3.052	-3.090	-3.128	-3.164	-3.199	-3.234	-3.266	-3.300	-3.331	-3.362	-3.392	-3.422	-3.450	-3.478	-3.504	-3.530	-3.554	-3.578	-3.600	-3.621	-3.642	-3.664	-3.682	-3.700	-3.720	-3.736	-3.751	-3.768	-3.782	-3.798	-3.812	-3.826	-3.839	-3.851	-3.864	-3.875	-3.888	-3.898	-3.910	-3.921	-3.931	-3.944	-3.954	-3.965	-3.975	-3.986	-3.998	-4.009	-4.021	-4.032	-4.045	-4.056	-4.069	-4.081	-4.095	-4.109	-4.124	-4.139	-4.152	-4.169	-4.185	-4.201	-4.219	-4.236	-4.254	-4.272	-4.291	-4.311	-4.330	-4.350	-4.372	-4.392	-4.414	-4.436	-4.459	-4.481	-4.504	-4.526	-4.550	-4.574	-4.596	-4.620	-4.644	-4.668	-4.691	-4.715	-4.738	-4.761	-4.784	-4.808	-4.831	-4.854	-4.876	-4.896	-4.918	-4.939	-4.960	-4.980	-4.998	-5.018	-5.035	-5.051	-5.069	-5.084	-5.100	-5.114	-5.126	-5.139	-5.151	-5.162	-5.172	-5.180	-5.189	-5.196	-5.202	-5.209	-5.214	-5.218	-5.221	-5.222	-5.225	-5.226	-5.226	-5.224	-5.224	-5.221	-5.219	-5.215	-5.211	-5.206	-5.201	-5.196	-5.190	-5.184	-5.178	-5.170	-5.164	-5.155	-5.148	-5.140	-5.131	-5.124	-5.116	-5.109	-5.101	-5.094	-5.086	-5.079	-5.071	-5.064	-5.058	-5.050	-5.045	-5.039	-5.034	-5.029	-5.024	-5.021	-5.016	-5.014	-5.010	-5.008	-5.006	-5.005	-5.004	-5.004	-5.004	-5.004	-5.005	-5.005	-5.008	-5.009	-5.010	-5.014	-5.016	-5.020	-5.024	-5.029	-5.032	-5.036	-5.040	-5.045	-5.050	-5.054	-5.059	-5.064	-5.069	-5.074	-5.079	-5.082	-5.088	-5.092	-5.096	-5.100	-5.105	-5.108	-5.111	-5.115	-5.118	-5.120	-5.121	-5.122	-5.124	-5.125	-5.126	-5.126	-5.126	-5.125	-5.125	-5.124	-5.121	-5.120	-5.118	-5.114	-5.110	-5.108	-5.104	-5.099	-5.095	-5.089	-5.085	-5.079	-5.074	-5.066	-5.060	-5.055	-5.048	-5.040	-5.034	-5.026	-5.018	-5.010	-5.002	-4.995	-4.986	-4.979	-4.970	-4.961	-4.952	-4.945	-4.935	-4.926	-4.918	-4.909	-4.899	-4.890	-4.881	-4.871	-4.862	-4.852	-4.842	-4.832	-4.821	-4.811	-4.801	-4.790	-4.780	-4.769	-4.759	-4.746	-4.735	-4.724	-4.710	-4.699	-4.685	-4.672	-4.659	-4.645	-4.631	-4.618	-4.602	-4.589	-4.572	-4.559	-4.542	-4.528	-4.511	-4.495	-4.480	-4.464	-4.448	-4.430	-4.414	-4.398	-4.381	-4.365	-4.349	-4.331	-4.315	-4.299	-4.282	-4.268	-4.251	-4.238	-4.221	-4.206	-4.192	-4.179	-4.165	-4.152	-4.140	-4.128	-4.116	-4.104	-4.094	-4.084	-4.074	-4.065	-4.056	-4.049	-4.041	-4.032	-4.026	-4.020	-4.014	-4.009	-4.005	-4.000	-3.995	-3.990	-3.988	-3.984	-3.981	-3.976	-3.974	-3.970	-3.968	-3.964	-3.961	-3.958	-3.955	-3.951	-3.946	-3.942	-3.939	-3.934	-3.929	-3.922	-3.916	-3.910	-3.902	-3.896	-3.889	-3.880	-3.871	-3.860	-3.851	-3.840	-3.829	-3.816	-3.805	-3.792	-3.779	-3.765	-3.751	-3.736	-3.721	-3.708	-3.691	-3.675	-3.660	-3.645	-3.628	-3.612	-3.596	-3.579	-3.564	-3.548	-3.532	-3.516	-3.501	-3.486	-3.471	-3.455	-3.441	-3.429	-3.415	-3.401	-3.389	-3.378	-3.366	-3.355	-3.344	-3.335	-3.324	-3.315	-3.306	-3.299	-3.291	-3.284	-3.278	-3.271	-3.265	-3.260	-3.255	-3.249	-3.244	-3.240	-3.235	-3.230	-3.228	-3.222	-3.219	-3.214	-3.210	-3.205	-3.201	-3.196	-3.191	-3.186	-3.180	-3.175	-3.170	-3.162	-3.156	-3.149	-3.141	-3.134	-3.125	-3.115	-3.105	-3.095	-3.084	-3.074	-3.061	-3.049	-3.036	-3.022	-3.009	-2.994	-2.979	-2.962	-2.946	-2.930	-2.912	-2.894	-2.876	-2.858	-2.838	-2.819	-2.798	-2.778	-2.758	-2.735	-2.714	-2.691	-2.670	-2.648	-2.624	-2.601	-2.578	-2.554	-2.531	-2.508	-2.484	-2.459	-2.435	-2.410	-2.386	-2.361	-2.336	-2.312	-2.288	-2.262	-2.239	-2.215	-2.189	-2.165	-2.141	-2.118	-2.094	-2.070	-2.047	-2.025	-2.002	-1.980	-1.959	-1.938	-1.916	-1.896	-1.876	-1.858	-1.838	-1.819	-1.802	-1.785	-1.769	-1.752	-1.739	-1.724	-1.710	-1.698	-1.685	-1.675	-1.664	-1.655	-1.645	-1.639	-1.631	-1.625	-1.620	-1.615	-1.611	-1.609	-1.606	-1.605	-1.605	-1.605	-1.605	-1.608	-1.609	-1.611	-1.615	-1.619	-1.622	-1.626	-1.631	-1.636	-1.641	-1.648	-1.652	-1.658	-1.662	-1.669	-1.674	-1.679	-1.684	-1.688	-1.692	-1.696	-1.699	-1.701	-1.702	-1.704	-1.704	-1.704	-1.702	-1.701	-1.699	-1.696	-1.691	-1.685	-1.680	-1.672	-1.665	-1.656	-1.646	-1.636	-1.625	-1.612	-1.599	-1.586	-1.571	-1.555	-1.540	-1.524	-1.506	-1.489	-1.471	-1.452	-1.432	-1.415	-1.395	-1.376	-1.358	-1.336	-1.318	-1.298	-1.279	-1.260	-1.241	-1.222	-1.205	-1.188	-1.170	-1.154	-1.138	-1.122	-1.109	-1.095	-1.081	-1.069	-1.058	-1.048	-1.038	-1.029	-1.021	-1.014	-1.006	-1.000	-0.996	-0.992	-0.989	-0.988	-0.985	-0.985	-0.985	-0.986	-0.988	-0.990	-0.992	-0.996	-1.000	-1.004	-1.009	-1.015	-1.020	-1.026	-1.032	-1.039	-1.045	-1.051	-1.059	-1.065	-1.071	-1.079	-1.086	-1.092	-1.099	-1.105	-1.111	-1.119	-1.124	-1.129	-1.134	-1.139	-1.142	-1.148	-1.151	-1.155	-1.158	-1.160	-1.164	-1.165	-1.166	-1.168	-1.169	-1.168	-1.169	-1.168	-1.168	-1.165	-1.164	-1.161	-1.159	-1.156	-1.154	-1.150	-1.146	-1.142	-1.139	-1.134	-1.129	-1.124	-1.119	-1.114	-1.109	-1.102	-1.096	-1.091	-1.085	-1.081	-1.075	-1.069	-1.062	-1.056	-1.051	-1.045	-1.040	-1.034	-1.029	-1.024	-1.019	-1.012	-1.009	-1.004	-1.000	-0.996	-0.992	-0.990	-0.986	-0.984	-0.980	-0.979	-0.976	-0.975	-0.974	-0.975	-0.974	-0.974	-0.974	-0.975	-0.976	-0.979	-0.980	-0.984	-0.986	-0.990	-0.992	-0.998	-1.002	-1.008	-1.012	-1.019	-1.024	-1.030	-1.038	-1.044	-1.051	-1.058	-1.066	-1.074	-1.082	-1.090	-1.099	-1.106	-1.114	-1.122	-1.131	-1.139	-1.146	-1.155	-1.162	-1.170	-1.176	-1.184	-1.190	-1.198	-1.202	-1.209	-1.212	-1.219	-1.222	-1.226	-1.230	-1.232	-1.234	-1.235	-1.236	-1.238	-1.238	-1.236	-1.234	-1.231	-1.229	-1.226	-1.221	-1.218	-1.211	-1.206	-1.200	-1.192	-1.184	-1.176	-1.168	-1.159	-1.149	-1.139	-1.128	-1.116	-1.105	-1.094	-1.082	-1.070	-1.056	-1.044	-1.030	-1.018	-1.005	-0.991	-0.979	-0.965	-0.952	-0.939	-0.926	-0.914	-0.901	-0.889	-0.878	-0.866	-0.855	-0.845	-0.834	-0.824	-0.816	-0.806	-0.799	-0.791	-0.785	-0.779	-0.774	-0.768	-0.764	-0.761	-0.758	-0.755	-0.754	-0.754	-0.752	-0.754	-0.756	-0.759	-0.762	-0.765	-0.770	-0.776	-0.781	-0.789	-0.798	-0.806	-0.815	-0.825	-0.836	-0.848	-0.860	-0.872	-0.888	-0.900	-0.915	-0.931	-0.946	-0.962	-0.979	-0.998	-1.014	-1.032	-1.050	-1.070	-1.090	-1.109	-1.129	-1.149	-1.169	-1.188	-1.209	-1.229	-1.250	-1.269	-1.289	-1.309	-1.329	-1.348	-1.366	-1.385	-1.404	-1.421	-1.438	-1.455	-1.470	-1.486	-1.500	-1.514	-1.528	-1.539	-1.550	-1.560	-1.570	-1.578	-1.585	-1.590	-1.595	-1.600	-1.604	-1.606	-1.606	-1.606	-1.605	-1.604	-1.600	-1.596	-1.591	-1.584	-1.576	-1.570	-1.560	-1.550	-1.540	-1.528	-1.516	-1.504	-1.491	-1.476	-1.464	-1.448	-1.434	-1.419	-1.404	-1.389	-1.372	-1.359	-1.342	-1.329	-1.314	-1.299	-1.286	-1.271	-1.260	-1.246	-1.235	-1.224	-1.214	-1.204	-1.195	-1.186	-1.179	-1.172	-1.168	-1.162	-1.159	-1.156	-1.155	-1.155	-1.154	-1.155	-1.156	-1.159	-1.164	-1.168	-1.172	-1.179	-1.185	-1.194	-1.201	-1.210	-1.219	-1.229	-1.239	-1.251	-1.261	-1.272	-1.285	-1.296	-1.310	-1.321	-1.335	-1.348	-1.361	-1.374	-1.386	-1.400	-1.412	-1.426	-1.440	-1.452	-1.465	-1.478	-1.490	-1.502	-1.514	-1.526	-1.539	-1.550	-1.561	-1.571	-1.584	-1.594	-1.604	-1.614	-1.625	-1.634	-1.644	-1.652	-1.662	-1.671	-1.680	-1.690	-1.698	-1.706	-1.714	-1.722	-1.730	-1.738	-1.745	-1.752	-1.760	-1.766	-1.774	-1.780	-1.786	-1.794	-1.800	-1.806	-1.812	-1.819	-1.824	-1.830	-1.835	-1.840	-1.846	-1.850	-1.855	-1.859	-1.864	-1.868	-1.871	-1.875	-1.879	-1.881	-1.886	-1.889	-1.891	-1.894	-1.895	-1.898	-1.900	-1.902	-1.904	-1.905	-1.906	-1.906	-1.908	-1.910	-1.910	-1.910	-1.910	-1.912	-1.912	-1.912	-1.914	-1.914	-1.912	-1.914	-1.914	-1.915	-1.915	-1.915	-1.916	-1.916	-1.918	-1.918	-1.918	-1.920	-1.920	-1.920	-1.922	-1.924	-1.924	-1.925	-1.926	-1.929	-1.931	-1.932	-1.935	-1.936	-1.939	-1.940	-1.944	-1.946	-1.949	-1.952	-1.956	-1.959	-1.962	-1.966	-1.969	-1.974	-1.978	-1.981	-1.986	-1.990	-1.995	-2.000	-2.005	-2.010	-2.015	-2.020	-2.025	-2.031	-2.038	-2.042	-2.049	-2.054	-2.061	-2.068	-2.074	-2.081	-2.088	-2.095	-2.102	-2.110	-2.118	-2.125	-2.132	-2.140	-2.149	-2.158	-2.165	-2.175	-2.182	-2.191	-2.200	-2.210	-2.219	-2.229	-2.239	-2.248	-2.258	-2.268	-2.278	-2.286	-2.298	-2.308	-2.319	-2.330	-2.341	-2.352	-2.364	-2.375	-2.386	-2.398	-2.410	-2.422	-2.435	-2.446	-2.459	-2.472	-2.485	-2.498	-2.510	-2.524	-2.536	-2.550	-2.564	-2.578	-2.590	-2.605	-2.619	-2.632	-2.645	-2.659	-2.672	-2.686	-2.700	-2.714	-2.726	-2.740	-2.754	-2.768	-2.780	-2.792	-2.805	-2.818	-2.830	-2.842	-2.852	-2.865	-2.876	-2.888	-2.898	-2.908	-2.919	-2.928	-2.938	-2.948	-2.956	-2.964	-2.972	-2.980	-2.988	-2.995	-3.002	-3.010	-3.016	-3.022	-3.029	-3.035	-3.040	-3.046	-3.051	-3.058	-3.062	-3.069	-3.074	-3.079	-3.084	-3.090	-3.095	-3.100	-3.105	-3.110	-3.116	-3.121	-3.128	-3.132	-3.139	-3.145	-3.151	-3.158	-3.164	-3.171	-3.179	-3.185	-3.192	-3.200	-3.209	-3.216	-3.224	-3.234	-3.241	-3.250	-3.259	-3.269	-3.278	-3.286	-3.296	-3.305	-3.315	-3.325	-3.335	-3.345	-3.355	-3.365	-3.375	-3.384	-3.395	-3.405	-3.415	-3.425	-3.434	-3.445	-3.454	-3.462	-3.472	-3.482	-3.491	-3.500	-3.509	-3.518	-3.526	-3.535	-3.544	-3.551	-3.560	-3.566	-3.575	-3.582	-3.590	-3.596	-3.604	-3.610	-3.616	-3.621	-3.628	-3.634	-3.639	-3.644	-3.650	-3.654	-3.658	-3.662	-3.665	-3.669	-3.671	-3.675	-3.678	-3.679	-3.680	-3.681	-3.682	-3.684	-3.682	-3.682	-3.681	-3.679	-3.678	-3.676	-3.671	-3.669	-3.665	-3.661	-3.655	-3.651	-3.644	-3.638	-3.630	-3.622	-3.614	-3.606	-3.596	-3.586	-3.575	-3.565	-3.554	-3.541	-3.530	-3.516	-3.505	-3.491	-3.478	-3.462	-3.449	-3.436	-3.421	-3.408	-3.392	-3.378	-3.364	-3.350	-3.336	-3.324	-3.310	-3.298	-3.285	-3.274	-3.262	-3.252	-3.242	-3.234	-3.226	-3.219	-3.212	-3.206	-3.201	-3.198	-3.195	-3.192	-3.192	-3.192	-3.195	-3.198	-3.201	-3.206	-3.211	-3.219	-3.226	-3.236	-3.246	-3.258	-3.269	-3.282	-3.295	-3.310	-3.325	-3.341	-3.358	-3.375	-3.391	-3.409	-3.428	-3.446	-3.465	-3.482	-3.501	-3.520	-3.539	-3.556	-3.575	-3.592	-3.610	-3.628	-3.644	-3.659	-3.674	-3.688	-3.701	-3.715	-3.726	-3.738	-3.748	-3.758	-3.765	-3.772	-3.779	-3.784	-3.788	-3.791	-3.794	-3.795	-3.795	-3.794	-3.791	-3.789	-3.785	-3.780	-3.775	-3.769	-3.761	-3.754	-3.744	-3.735	-3.725	-3.715	-3.704	-3.692	-3.681	-3.669	-3.655	-3.642	-3.629	-3.615	-3.601	-3.588	-3.575	-3.561	-3.546	-3.534	-3.520	-3.506	-3.492	-3.479	-3.466	-3.455	-3.442	-3.430	-3.419	-3.406	-3.396	-3.385	-3.375	-3.364	-3.355	-3.346	-3.338	-3.329	-3.321	-3.314	-3.308	-3.300	-3.294	-3.289	-3.282	-3.278	-3.272	-3.269	-3.265	-3.261	-3.258	-3.255	-3.252	-3.251	-3.249	-3.248	-3.248	-3.246	-3.246	-3.246	-3.246	-3.246	-3.249	-3.249	-3.250	-3.251	-3.254	-3.255	-3.258	-3.259	-3.261	-3.262	-3.266	-3.268	-3.270	-3.272	-3.275	-3.278	-3.281	-3.282	-3.285	-3.288	-3.290	-3.291	-3.294	-3.296	-3.298	-3.299	-3.300	-3.301	-3.302	-3.301	-3.302	-3.302	-3.301	-3.300	-3.299	-3.296	-3.295	-3.292	-3.290	-3.288	-3.284	-3.280	-3.276	-3.272	-3.268	-3.264	-3.258	-3.254	-3.248	-3.242	-3.236	-3.232	-3.225	-3.220	-3.214	-3.209	-3.204	-3.198	-3.192	-3.188	-3.181	-3.178	-3.172	-3.169	-3.164	-3.160	-3.158	-3.152	-3.150	-3.148	-3.145	-3.144	-3.141	-3.141	-3.140	-3.140	-3.140	-3.141	-3.141	-3.142	-3.144	-3.146	-3.149	-3.151	-3.154	-3.156	-3.160	-3.164	-3.168	-3.171	-3.174	-3.179	-3.184	-3.186	-3.191	-3.195	-3.199	-3.202	-3.206	-3.210	-3.214	-3.216	-3.220	-3.221	-3.224	-3.225	-3.228	-3.229	-3.230	-3.229	-3.230	-3.229	-3.228	-3.225	-3.222	-3.220	-3.216	-3.212	-3.208	-3.201	-3.195	-3.189	-3.182	-3.174	-3.165	-3.155	-3.146	-3.136	-3.125	-3.114	-3.101	-3.089	-3.075	-3.061	-3.046	-3.031	-3.016	-3.000	-2.984	-2.966	-2.948	-2.931	-2.912	-2.894	-2.874	-2.854	-2.834	-2.814	-2.792	-2.772	-2.750	-2.729	-2.708	-2.686	-2.664	-2.642	-2.620	-2.599	-2.576	-2.555	-2.532	-2.511	-2.490	-2.469	-2.448	-2.426	-2.408	-2.386	-2.366	-2.349	-2.330	-2.311	-2.294	-2.278	-2.261	-2.246	-2.231	-2.218	-2.205	-2.194	-2.182	-2.171	-2.162	-2.155	-2.148	-2.141	-2.136	-2.132	-2.129	-2.128	-2.128	-2.128	-2.130	-2.131	-2.136	-2.140	-2.146	-2.154	-2.161	-2.170	-2.180	-2.190	-2.201	-2.214	-2.228	-2.241	-2.255	-2.270	-2.286	-2.302	-2.319	-2.335	-2.351	-2.369	-2.386	-2.402	-2.421	-2.439	-2.455	-2.472	-2.489	-2.505	-2.520	-2.535	-2.550	-2.564	-2.578	-2.591	-2.602	-2.615	-2.625	-2.634	-2.642	-2.650	-2.658	-2.662	-2.668	-2.671	-2.674	-2.676	-2.676	-2.676	-2.675	-2.672	-2.669	-2.665	-2.659	-2.652	-2.644	-2.636	-2.628	-2.618	-2.608	-2.595	-2.584	-2.570	-2.558	-2.544	-2.528	-2.514	-2.498	-2.482	-2.466	-2.450	-2.434	-2.416	-2.400	-2.382	-2.365	-2.349	-2.331	-2.315	-2.298	-2.281	-2.265	-2.249	-2.234	-2.218	-2.202	-2.189	-2.174	-2.160	-2.148	-2.135	-2.124	-2.111	-2.101	-2.091	-2.081	-2.072	-2.065	-2.056	-2.051	-2.045	-2.039	-2.035	-2.031	-2.027	-2.025	-2.022	-2.022	-2.021	-2.021	-2.021	-2.024	-2.025	-2.027	-2.031	-2.033	-2.038	-2.041	-2.045	-2.051	-2.056	-2.062	-2.068	-2.074	-2.080	-2.086	-2.092	-2.099	-2.105	-2.112	-2.119	-2.125	-2.131	-2.136	-2.142	-2.149	-2.152	-2.158	-2.162	-2.166	-2.170	-2.174	-2.175	-2.178	-2.180	-2.180	-2.179	-2.180	-2.179	-2.176	-2.174	-2.171	-2.166	-2.161	-2.155	-2.150	-2.142	-2.135	-2.126	-2.118	-2.108	-2.095	-2.085	-2.072	-2.060	-2.045	-2.031	-2.018	-2.001	-1.985	-1.968	-1.951	-1.934	-1.916	-1.896	-1.879	-1.860	-1.840	-1.819	-1.799	-1.779	-1.758	-1.736	-1.716	-1.694	-1.672	-1.650	-1.629	-1.608	-1.586	-1.564	-1.542	-1.520	-1.500	-1.478	-1.456	-1.435	-1.412	-1.392	-1.371	-1.351	-1.330	-1.310	-1.290	-1.270	-1.250	-1.230	-1.211	-1.192	-1.174	-1.155	-1.136	-1.118	-1.101	-1.084	-1.066	-1.049	-1.031	-1.016	-1.000	-0.982	-0.968	-0.952	-0.938	-0.922	-0.908	-0.894	-0.879	-0.865	-0.852	-0.839	-0.825	-0.812	-0.801	-0.788	-0.776	-0.764	-0.752	-0.742	-0.730	-0.720	-0.709	-0.699	-0.690	-0.680	-0.669	-0.660	-0.651	-0.642	-0.635	-0.625	-0.618	-0.610	-0.601	-0.595	-0.588	-0.581	-0.574	-0.566	-0.560	-0.554	-0.548	-0.541	-0.535	-0.530	-0.524	-0.519	-0.514	-0.509	-0.504	-0.499	-0.494	-0.490	-0.486	-0.481	-0.478	-0.472	-0.470	-0.465	-0.462	-0.459	-0.455	-0.452	-0.449	-0.445	-0.442	-0.441	-0.438	-0.435	-0.432	-0.431	-0.429	-0.426	-0.425	-0.422	-0.422	-0.421	-0.420	-0.419	-0.419	-0.418	-0.418	-0.418	-0.416	-0.416	-0.418	-0.418	-0.419	-0.419	-0.419	-0.420	-0.422	-0.424	-0.426	-0.429	-0.430	-0.432	-0.435	-0.438	-0.440	-0.445	-0.448	-0.451	-0.455	-0.459	-0.462	-0.466	-0.471	-0.475	-0.480	-0.485	-0.489	-0.494	-0.498	-0.502	-0.506	-0.511	-0.516	-0.520	-0.522	-0.526	-0.531	-0.534	-0.538	-0.539	-0.541	-0.542	-0.544	-0.546	-0.546	-0.546	-0.545	-0.542	-0.541	-0.539	-0.535	-0.530	-0.525	-0.519	-0.512	-0.505	-0.496	-0.488	-0.479	-0.468	-0.455	-0.442	-0.429	-0.415	-0.400	-0.384	-0.366	-0.348	-0.329	-0.310	-0.289	-0.268	-0.246	-0.224	-0.200	-0.175	-0.150	-0.125	-0.099	-0.072	-0.046	-0.018	0.010	0.038	0.068	0.095	0.124	0.154	0.182	0.212	0.240	0.270	0.299	0.328	0.356	0.385	0.414	0.441	0.468	0.495	0.521	0.548	0.572	0.596	0.621	0.644	0.666	0.689	0.709	0.730	0.749	0.766	0.785	0.801	0.816	0.831	0.845	0.858	0.869	0.880	0.890	0.898	0.906	0.912	0.919	0.925	0.929	0.931	0.934	0.934	0.935	0.934	0.931	0.929	0.926	0.922	0.918	0.912	0.906	0.899	0.891	0.882	0.874	0.865	0.854	0.844	0.832	0.820	0.809	0.796	0.785	0.772	0.759	0.746	0.732	0.720	0.705	0.692	0.678	0.665	0.652	0.638	0.624	0.611	0.598	0.586	0.572	0.561	0.549	0.538	0.526	0.516	0.505	0.495	0.485	0.476	0.469	0.460	0.452	0.446	0.440	0.435	0.429	0.424	0.420	0.418	0.415	0.414	0.411	0.410	0.410	0.411	0.411	0.414	0.414	0.416	0.421	0.424	0.426	0.431	0.436	0.441	0.448	0.452	0.460	0.466	0.472	0.479	0.486	0.494	0.500	0.509	0.516	0.524	0.531	0.539	0.546	0.552	0.560	0.566	0.574	0.579	0.586	0.592	0.596	0.602	0.606	0.611	0.614	0.618	0.620	0.622	0.624	0.625	0.625	0.625	0.624	0.624	0.621	0.619	0.614	0.610	0.605	0.600	0.594	0.588	0.580	0.571	0.562	0.554	0.544	0.532	0.521	0.510	0.498	0.484	0.471	0.458	0.442	0.429	0.414	0.398	0.381	0.366	0.350	0.332	0.316	0.299	0.282	0.265	0.246	0.230	0.214	0.196	0.179	0.162	0.146	0.129	0.114	0.098	0.081	0.066	0.051	0.036	0.022	0.009	-0.004	-0.018	-0.029	-0.040	-0.050	-0.061	-0.071	-0.080	-0.088	-0.095	-0.102	-0.110	-0.115	-0.121	-0.126	-0.130	-0.132	-0.135	-0.138	-0.138	-0.139	-0.139	-0.139	-0.139	-0.136	-0.134	-0.131	-0.129	-0.125	-0.121	-0.118	-0.112	-0.106	-0.101	-0.096	-0.090	-0.085	-0.079	-0.072	-0.066	-0.059	-0.052	-0.048	-0.041	-0.035	-0.029	-0.022	-0.016	-0.010	-0.005	0.000	0.004	0.010	0.014	0.018	0.021	0.025	0.028	0.030	0.032	0.034	0.035	0.035	0.035	0.035	0.034	0.032	0.031	0.030	0.026	0.024	0.021	0.016	0.012	0.009	0.004	-0.001	-0.008	-0.012	-0.019	-0.024	-0.030	-0.036	-0.042	-0.049	-0.054	-0.060	-0.066	-0.071	-0.078	-0.082	-0.088	-0.092	-0.096	-0.101	-0.105	-0.109	-0.112	-0.115	-0.116	-0.119	-0.120	-0.121	-0.122	-0.122	-0.122	-0.122	-0.121	-0.120	-0.118	-0.115	-0.112	-0.110	-0.106	-0.104	-0.100	-0.096	-0.094	-0.089	-0.085	-0.081	-0.079	-0.075	-0.072	-0.069	-0.066	-0.064	-0.062	-0.061	-0.060	-0.060	-0.061	-0.061	-0.064	-0.068	-0.070	-0.075	-0.080	-0.088	-0.095	-0.102	-0.112	-0.122	-0.132	-0.146	-0.159	-0.174	-0.189	-0.205	-0.222	-0.241	-0.261	-0.281	-0.302	-0.324	-0.346	-0.369	-0.394	-0.418	-0.442	-0.468	-0.494	-0.520	-0.546	-0.572	-0.599	-0.625	-0.651	-0.678	-0.704	-0.729	-0.755	-0.779	-0.802	-0.826	-0.849	-0.871	-0.894	-0.914	-0.934	-0.952	-0.970	-0.986	-1.002	-1.018	-1.031	-1.044	-1.055	-1.065	-1.074	-1.082	-1.089	-1.094	-1.099	-1.102	-1.104	-1.105	-1.105	-1.104	-1.101	-1.099	-1.095	-1.090	-1.085	-1.079	-1.072	-1.064	-1.056	-1.048	-1.039	-1.029	-1.020	-1.009	-0.999	-0.988	-0.978	-0.966	-0.956	-0.946	-0.936	-0.926	-0.915	-0.905	-0.896	-0.886	-0.878	-0.869	-0.861	-0.855	-0.848	-0.842	-0.836	-0.831	-0.826	-0.824	-0.821	-0.819	-0.816	-0.815	-0.815	-0.815	-0.815	-0.818	-0.819	-0.822	-0.825	-0.829	-0.835	-0.839	-0.845	-0.851	-0.858	-0.864	-0.872	-0.880	-0.889	-0.898	-0.908	-0.915	-0.925	-0.934	-0.944	-0.954	-0.964	-0.974	-0.984	-0.995	-1.005	-1.015	-1.025	-1.035	-1.045	-1.054	-1.064	-1.072	-1.081	-1.090	-1.098	-1.105	-1.112	-1.119	-1.125	-1.131	-1.138	-1.141	-1.146	-1.149	-1.152	-1.154	-1.156	-1.158	-1.158	-1.158	-1.156	-1.154	-1.151	-1.148	-1.144	-1.139	-1.132	-1.126	-1.118	-1.109	-1.099	-1.089	-1.076	-1.064	-1.051	-1.038	-1.022	-1.006	-0.990	-0.971	-0.952	-0.932	-0.912	-0.891	-0.870	-0.846	-0.822	-0.799	-0.772	-0.748	-0.721	-0.694	-0.666	-0.638	-0.610	-0.580	-0.550	-0.521	-0.491	-0.461	-0.430	-0.400	-0.369	-0.338	-0.306	-0.278	-0.248	-0.218	-0.186	-0.158	-0.129	-0.100	-0.071	-0.044	-0.018	0.009	0.035	0.059	0.084	0.105	0.129	0.150	0.170	0.189	0.208	0.225	0.241	0.256	0.271	0.284	0.298	0.308	0.319	0.328	0.335	0.344	0.350	0.355	0.360	0.364	0.368	0.370	0.371	0.372	0.374	0.374	0.372	0.371	0.370	0.370	0.368	0.366	0.365	0.362	0.360	0.359	0.358	0.355	0.354	0.354	0.354	0.354	0.354	0.355	0.356	0.359	0.360	0.364	0.366	0.371	0.375	0.382	0.389	0.395	0.402	0.411	0.420	0.431	0.441	0.452	0.465	0.476	0.490	0.502	0.516	0.531	0.546	0.561	0.578	0.592	0.609	0.625	0.641	0.658	0.675	0.691	0.709	0.725	0.741	0.759	0.774	0.790	0.806	0.822	0.838	0.851	0.866	0.881	0.894	0.908	0.920	0.934	0.945	0.955	0.968	0.976	0.986	0.996	1.004	1.012	1.020	1.026	1.032	1.039	1.042	1.048	1.052	1.055	1.059	1.061	1.065	1.066	1.068	1.069	1.070	1.070	1.070	1.070	1.070	1.070	1.069	1.069	1.068	1.066	1.065	1.064	1.062	1.062	1.060	1.060	1.059	1.059	1.059	1.059	1.059	1.058	1.058	1.060	1.060	1.060	1.061	1.064	1.066	1.069	1.071	1.074	1.078	1.081	1.085	1.089	1.094	1.099	1.105	1.110	1.116	1.121	1.128	1.134	1.140	1.148	1.152	1.160	1.168	1.174	1.181	1.188	1.195	1.202	1.209	1.215	1.221	1.228	1.234	1.239	1.244	1.249	1.254	1.258	1.261	1.265	1.268	1.269	1.270	1.272	1.274	1.274	1.272	1.272	1.271	1.269	1.266	1.264	1.260	1.256	1.252	1.248	1.242	1.236	1.231	1.224	1.218	1.210	1.202	1.196	1.189	1.181	1.174	1.165	1.158	1.150	1.142	1.136	1.129	1.122	1.116	1.110	1.105	1.099	1.095	1.091	1.089	1.086	1.084	1.082	1.081	1.081	1.082	1.084	1.086	1.089	1.091	1.095	1.100	1.106	1.112	1.119	1.128	1.135	1.144	1.154	1.164	1.174	1.185	1.196	1.209	1.220	1.231	1.245	1.258	1.270	1.282	1.296	1.309	1.322	1.335	1.348	1.361	1.372	1.385	1.396	1.408	1.420	1.430	1.441	1.452	1.461	1.470	1.479	1.488	1.496	1.504	1.512	1.518	1.525	1.531	1.536	1.542	1.548	1.551	1.556	1.560	1.564	1.566	1.571	1.574	1.576	1.578	1.580	1.584	1.585	1.586	1.589	1.590	1.591	1.592	1.595	1.595	1.596	1.598	1.598	1.599	1.599	1.599	1.599	1.599	1.599	1.599	1.598	1.596	1.595	1.594	1.591	1.590	1.589	1.585	1.582	1.579	1.575	1.571	1.566	1.560	1.555	1.550	1.544	1.538	1.530	1.522	1.515	1.506	1.498	1.489	1.480	1.470	1.460	1.450	1.440	1.429	1.419	1.408	1.396	1.385	1.375	1.364	1.354	1.342	1.332	1.322	1.311	1.302	1.292	1.282	1.275	1.266	1.259	1.250	1.242	1.236	1.229	1.222	1.218	1.211	1.206	1.202	1.198	1.195	1.190	1.188	1.184	1.181	1.179	1.176	1.175	1.171	1.170	1.169	1.166	1.164	1.161	1.160	1.156	1.154	1.150	1.148	1.144	1.140	1.135	1.129	1.124	1.116	1.110	1.102	1.094	1.086	1.076	1.066	1.055	1.044	1.032	1.020	1.005	0.992	0.976	0.961	0.945	0.928	0.911	0.892	0.875	0.856	0.838	0.819	0.798	0.778	0.758	0.736	0.715	0.692	0.671	0.649	0.628	0.605	0.582	0.560	0.538	0.515	0.492	0.470	0.448	0.425	0.402	0.381	0.358	0.336	0.314	0.292	0.270	0.249	0.226	0.205	0.182	0.161	0.140	0.119	0.098	0.075	0.055	0.032	0.011	-0.011	-0.031	-0.054	-0.076	-0.098	-0.120	-0.141	-0.162	-0.186	-0.208	-0.230	-0.254	-0.276	-0.300	-0.324	-0.346	-0.371	-0.395	-0.419	-0.444	-0.469	-0.494	-0.518	-0.544	-0.569	-0.595	-0.620	-0.646	-0.674	-0.699	-0.726	-0.754	-0.780	-0.808	-0.835	-0.862	-0.891	-0.920	-0.949	-0.978	-1.006	-1.038	-1.066	-1.096	-1.128	-1.158	-1.190	-1.221	-1.254	-1.288	-1.320	-1.354	-1.389	-1.422	-1.458	-1.494	-1.531	-1.568	-1.605	-1.644	-1.681	-1.721	-1.761	-1.802	-1.842	-1.885	-1.928	-1.971	-2.015	-2.059	-2.105	-2.150	-2.196	-2.244	-2.290	-2.338	-2.386	-2.435	-2.484	-2.532	-2.581	-2.631	-2.681	-2.731	-2.780	-2.830	-2.880	-2.929	-2.979	-3.029	-3.076	-3.125	-3.174	-3.221	-3.270	-3.315	-3.361	-3.408	-3.452	-3.496	-3.540	-3.581	-3.622	-3.664	-3.704	-3.742	-3.780	-3.816	-3.852	-3.886	-3.920	-3.954	-3.985	-4.015	-4.044	-4.072	-4.099	-4.125	-4.150	-4.174	-4.198	-4.219	-4.240	-4.260	-4.280	-4.299	-4.315	-4.332	-4.348	-4.364	-4.378	-4.392	-4.406	-4.420	-4.432	-4.444	-4.455	-4.468	-4.479	-4.489	-4.500	-4.511	-4.521	-4.531	-4.542	-4.554	-4.564	-4.574	-4.585	-4.595	-4.608	-4.618	-4.630	-4.642	-4.654	-4.666	-4.679	-4.692	-4.706	-4.720	-4.734	-4.749	-4.765	-4.779	-4.795	-4.811	-4.829	-4.846	-4.864	-4.881	-4.901	-4.920	-4.939	-4.959	-4.979	-5.000	-5.019	-5.040	-5.062	-5.084	-5.105	-5.128	-5.150	-5.172	-5.195	-5.218	-5.240	-5.262	-5.285	-5.308	-5.331	-5.352	-5.375	-5.398	-5.420	-5.441	-5.462	-5.485	-5.506	-5.526	-5.546	-5.565	-5.585	-5.604	-5.622	-5.639	-5.656	-5.674	-5.689	-5.704	-5.719	-5.731	-5.745	-5.758	-5.768	-5.778	-5.789	-5.796	-5.805	-5.812	-5.819	-5.825	-5.830	-5.834	-5.836	-5.839	-5.841	-5.841	-5.841	-5.841	-5.839	-5.838	-5.835	-5.831	-5.828	-5.824	-5.819	-5.812	-5.806	-5.800	-5.794	-5.788	-5.780	-5.771	-5.765	-5.758	-5.749	-5.740	-5.732	-5.725	-5.716	-5.708	-5.701	-5.692	-5.685	-5.678	-5.669	-5.662	-5.655	-5.649	-5.642	-5.635	-5.630	-5.625	-5.619	-5.614	-5.610	-5.606	-5.602	-5.599	-5.596	-5.594	-5.590	-5.589	-5.588	-5.585	-5.585	-5.584	-5.584	-5.582	-5.584	-5.582	-5.584	-5.584	-5.585	-5.585	-5.588	-5.589	-5.590	-5.591	-5.592	-5.595	-5.596	-5.599	-5.600	-5.602	-5.605	-5.606	-5.609	-5.610	-5.611	-5.614	-5.615	-5.616	-5.618	-5.620	-5.621	-5.622	-5.624	-5.626	-5.626	-5.628	-5.629	-5.630	-5.632	-5.632	-5.634	-5.635	-5.636	-5.638	-5.638	-5.638	-5.639	-5.640	-5.640	-5.640	-5.641	-5.641	-5.642	-5.642	-5.641	-5.642	-5.642	-5.641	-5.642	-5.641	-5.641	-5.640	-5.639	-5.638	-5.638	-5.636	-5.635	-5.634	-5.631	-5.630	-5.626	-5.624	-5.621	-5.618	-5.614	-5.610	-5.606	-5.600	-5.595	-5.590	-5.585	-5.578	-5.570	-5.564	-5.556	-5.548	-5.539	-5.530	-5.521	-5.511	-5.501	-5.490	-5.479	-5.468	-5.455	-5.442	-5.429	-5.416	-5.402	-5.389	-5.372	-5.359	-5.342	-5.329	-5.312	-5.296	-5.280	-5.264	-5.248	-5.230	-5.214	-5.199	-5.181	-5.164	-5.148	-5.130	-5.114	-5.098	-5.080	-5.064	-5.046	-5.031	-5.015	-5.000	-4.984	-4.969	-4.954	-4.939	-4.924	-4.910	-4.896	-4.882	-4.869	-4.856	-4.844	-4.831	-4.819	-4.808	-4.795	-4.785	-4.772	-4.762	-4.751	-4.741	-4.731	-4.721	-4.711	-4.702	-4.692	-4.682	-4.672	-4.664	-4.654	-4.645	-4.635	-4.625	-4.615	-4.605	-4.595	-4.585	-4.575	-4.565	-4.554	-4.544	-4.532	-4.521	-4.509	-4.498	-4.485	-4.471	-4.459	-4.446	-4.432	-4.419	-4.404	-4.389	-4.374	-4.359	-4.344	-4.328	-4.312	-4.295	-4.279	-4.262	-4.245	-4.228	-4.210	-4.192	-4.176	-4.158	-4.140	-4.122	-4.105	-4.088	-4.069	-4.051	-4.034	-4.018	-4.000	-3.984	-3.968	-3.951	-3.935	-3.919	-3.904	-3.889	-3.872	-3.859	-3.845	-3.831	-3.818	-3.804	-3.792	-3.781	-3.769	-3.758	-3.746	-3.736	-3.726	-3.716	-3.708	-3.699	-3.690	-3.681	-3.674	-3.665	-3.658	-3.650	-3.642	-3.636	-3.629	-3.622	-3.615	-3.609	-3.601	-3.595	-3.588	-3.580	-3.572	-3.566	-3.559	-3.550	-3.541	-3.532	-3.524	-3.515	-3.505	-3.495	-3.485	-3.474	-3.462	-3.451	-3.439	-3.425	-3.411	-3.398	-3.382	-3.368	-3.352	-3.335	-3.319	-3.301	-3.284	-3.264	-3.245	-3.226	-3.205	-3.185	-3.165	-3.144	-3.121	-3.100	-3.076	-3.054	-3.031	-3.009	-2.985	-2.961	-2.938	-2.912	-2.889	-2.865	-2.841	-2.816	-2.794	-2.770	-2.745	-2.721	-2.699	-2.676	-2.654	-2.630	-2.608	-2.586	-2.566	-2.545	-2.525	-2.504	-2.486	-2.468	-2.449	-2.432	-2.415	-2.400	-2.385	-2.370	-2.356	-2.342	-2.331	-2.319	-2.309	-2.299	-2.290	-2.281	-2.274	-2.266	-2.261	-2.255	-2.251	-2.246	-2.244	-2.241	-2.240	-2.239	-2.238	-2.239	-2.240	-2.241	-2.244	-2.246	-2.249	-2.251	-2.254	-2.259	-2.264	-2.268	-2.272	-2.278	-2.282	-2.286	-2.291	-2.296	-2.301	-2.305	-2.310	-2.314	-2.318	-2.321	-2.324	-2.326	-2.329	-2.331	-2.332	-2.331	-2.331	-2.331	-2.330	-2.328	-2.324	-2.320	-2.315	-2.310	-2.304	-2.296	-2.288	-2.279	-2.269	-2.259	-2.249	-2.236	-2.222	-2.210	-2.195	-2.180	-2.164	-2.148	-2.130	-2.114	-2.095	-2.076	-2.056	-2.038	-2.018	-1.998	-1.976	-1.958	-1.936	-1.916	-1.896	-1.875	-1.855	-1.835	-1.815	-1.796	-1.778	-1.759	-1.740	-1.722	-1.705	-1.690	-1.675	-1.660	-1.646	-1.631	-1.620	-1.609	-1.598	-1.589	-1.579	-1.571	-1.564	-1.559	-1.552	-1.549	-1.545	-1.542	-1.541	-1.540	-1.540	-1.541	-1.542	-1.545	-1.549	-1.551	-1.556	-1.560	-1.566	-1.571	-1.578	-1.585	-1.591	-1.599	-1.608	-1.615	-1.622	-1.630	-1.639	-1.646	-1.655	-1.664	-1.671	-1.679	-1.688	-1.695	-1.702	-1.709	-1.716	-1.724	-1.730	-1.736	-1.741	-1.748	-1.752	-1.756	-1.760	-1.764	-1.768	-1.770	-1.772	-1.775	-1.776	-1.779	-1.780	-1.780	-1.780	-1.780	-1.780	-1.779	-1.779	-1.778	-1.775	-1.774	-1.771	-1.769	-1.766	-1.762	-1.760	-1.756	-1.752	-1.749	-1.745	-1.741	-1.738	-1.734	-1.729	-1.725	-1.721	-1.718	-1.712	-1.709	-1.705	-1.700	-1.695	-1.691	-1.688	-1.684	-1.679	-1.675	-1.671	-1.668	-1.665	-1.661	-1.659	-1.655	-1.652	-1.649	-1.646	-1.645	-1.642	-1.641	-1.639	-1.638	-1.638	-1.636	-1.635	-1.636	-1.635	-1.635	-1.636	-1.636	-1.639	-1.639	-1.640	-1.641	-1.644	-1.645	-1.648	-1.650	-1.652	-1.656	-1.659	-1.661	-1.665	-1.668	-1.670	-1.674	-1.678	-1.680	-1.682	-1.685	-1.688	-1.691	-1.692	-1.695	-1.698	-1.700	-1.701	-1.702	-1.702	-1.704	-1.705	-1.705	-1.704	-1.704	-1.702	-1.701	-1.700	-1.698	-1.695	-1.692	-1.689	-1.685	-1.681	-1.676	-1.671	-1.666	-1.661	-1.655	-1.649	-1.642	-1.636	-1.629	-1.622	-1.615	-1.609	-1.601	-1.592	-1.585	-1.578	-1.570	-1.562	-1.555	-1.549	-1.541	-1.534	-1.526	-1.520	-1.514	-1.508	-1.502	-1.496	-1.491	-1.486	-1.481	-1.478	-1.474	-1.471	-1.468	-1.465	-1.464	-1.462	-1.461	-1.461	-1.460	-1.461	-1.462	-1.464	-1.465	-1.468	-1.471	-1.474	-1.478	-1.481	-1.486	-1.490	-1.496	-1.502	-1.508	-1.514	-1.521	-1.528	-1.535	-1.544	-1.551	-1.559	-1.568	-1.578	-1.585	-1.595	-1.605	-1.614	-1.625	-1.634	-1.644	-1.655	-1.665	-1.676	-1.688	-1.699	-1.710	-1.722	-1.734	-1.745	-1.759	-1.770	-1.781	-1.795	-1.806	-1.819	-1.831	-1.844	-1.856	-1.870	-1.881	-1.894	-1.906	-1.920	-1.931	-1.945	-1.958	-1.969	-1.982	-1.994	-2.005	-2.018	-2.029	-2.039	-2.050	-2.061	-2.071	-2.081	-2.090	-2.100	-2.108	-2.115	-2.124	-2.130	-2.136	-2.141	-2.146	-2.151	-2.154	-2.158	-2.159	-2.159	-2.160	-2.159	-2.158	-2.156	-2.152	-2.149	-2.145	-2.140	-2.134	-2.126	-2.119	-2.111	-2.102	-2.092	-2.081	-2.070	-2.059	-2.047	-2.034	-2.020	-2.006	-1.992	-1.978	-1.964	-1.949	-1.934	-1.919	-1.902	-1.888	-1.872	-1.856	-1.842	-1.826	-1.811	-1.798	-1.784	-1.770	-1.756	-1.744	-1.731	-1.720	-1.709	-1.699	-1.689	-1.680	-1.671	-1.664	-1.656	-1.651	-1.645	-1.641	-1.638	-1.635	-1.632	-1.631	-1.631	-1.631	-1.632	-1.634	-1.638	-1.640	-1.644	-1.649	-1.654	-1.659	-1.665	-1.672	-1.679	-1.686	-1.695	-1.702	-1.711	-1.721	-1.730	-1.740	-1.750	-1.760	-1.771	-1.781	-1.792	-1.802	-1.814	-1.825	-1.836	-1.846	-1.858	-1.869	-1.880	-1.890	-1.901	-1.911	-1.920	-1.931	-1.941	-1.951	-1.960	-1.971	-1.980	-1.990	-1.999	-2.007	-2.018	-2.026	-2.034	-2.042	-2.051	-2.059	-2.066	-2.075	-2.082	-2.090	-2.098	-2.105	-2.111	-2.118	-2.125	-2.130	-2.136	-2.142	-2.149	-2.155	-2.160	-2.165	-2.170	-2.175	-2.180	-2.184	-2.188	-2.191	-2.195	-2.199	-2.202	-2.204	-2.208	-2.210	-2.212	-2.215	-2.216	-2.219	-2.220	-2.221	-2.222	-2.224	-2.225	-2.226	-2.225	-2.226	-2.226	-2.228	-2.228	-2.228	-2.228	-2.228	-2.228	-2.228	-2.229	-2.229	-2.229	-2.229	-2.231	-2.231	-2.232	-2.234	-2.234	-2.236	-2.238	-2.239	-2.241	-2.244	-2.248	-2.250	-2.252	-2.256	-2.260	-2.264	-2.269	-2.272	-2.278	-2.282	-2.289	-2.294	-2.300	-2.306	-2.312	-2.319	-2.328	-2.334	-2.341	-2.350	-2.358	-2.365	-2.374	-2.382	-2.390	-2.400	-2.408	-2.418	-2.426	-2.434	-2.444	-2.452	-2.461	-2.471	-2.480	-2.489	-2.498	-2.508	-2.516	-2.525	-2.532	-2.541	-2.550	-2.559	-2.565	-2.574	-2.581	-2.590	-2.596	-2.604	-2.611	-2.618	-2.625	-2.631	-2.639	-2.645	-2.651	-2.656	-2.664	-2.669	-2.675	-2.681	-2.686	-2.692	-2.698	-2.702	-2.709	-2.714	-2.719	-2.724	-2.729	-2.735	-2.741	-2.746	-2.752	-2.759	-2.764	-2.770	-2.776	-2.785	-2.791	-2.799	-2.805	-2.814	-2.820	-2.829	-2.838	-2.848	-2.856	-2.865	-2.876	-2.886	-2.896	-2.908	-2.919	-2.930	-2.942	-2.954	-2.966	-2.979	-2.992	-3.004	-3.018	-3.031	-3.045	-3.060	-3.074	-3.088	-3.102	-3.116	-3.132	-3.146	-3.161	-3.176	-3.190	-3.204	-3.219	-3.232	-3.248	-3.261	-3.275	-3.289	-3.301	-3.314	-3.328	-3.340	-3.352	-3.365	-3.376	-3.389	-3.399	-3.410	-3.421	-3.431	-3.441	-3.450	-3.460	-3.470	-3.479	-3.486	-3.496	-3.504	-3.511	-3.520	-3.528	-3.535	-3.542	-3.550	-3.558	-3.564	-3.571	-3.579	-3.585	-3.592	-3.600	-3.605	-3.612	-3.619	-3.626	-3.634	-3.640	-3.648	-3.654	-3.661	-3.669	-3.676	-3.684	-3.691	-3.700	-3.708	-3.716	-3.724	-3.732	-3.740	-3.749	-3.758	-3.766	-3.775	-3.785	-3.792	-3.802	-3.811	-3.821	-3.830	-3.841	-3.850	-3.860	-3.869	-3.879	-3.889	-3.900	-3.909	-3.919	-3.929	-3.939	-3.948	-3.958	-3.968	-3.978	-3.988	-3.996	-4.006	-4.015	-4.024	-4.032	-4.041	-4.050	-4.060	-4.068	-4.076	-4.082	-4.090	-4.099	-4.105	-4.111	-4.118	-4.124	-4.129	-4.134	-4.139	-4.141	-4.146	-4.149	-4.151	-4.154	-4.155	-4.156	-4.156	-4.156	-4.155	-4.154	-4.151	-4.149	-4.146	-4.142	-4.138	-4.131	-4.126	-4.120	-4.111	-4.105	-4.096	-4.088	-4.077	-4.068	-4.056	-4.045	-4.034	-4.021	-4.009	-3.994	-3.981	-3.968	-3.952	-3.939	-3.924	-3.910	-3.894	-3.880	-3.864	-3.850	-3.835	-3.821	-3.808	-3.792	-3.779	-3.765	-3.752	-3.741	-3.729	-3.718	-3.709	-3.699	-3.690	-3.682	-3.675	-3.669	-3.665	-3.661	-3.658	-3.656	-3.655	-3.655	-3.656	-3.659	-3.661	-3.666	-3.672	-3.679	-3.686	-3.696	-3.705	-3.715	-3.728	-3.741	-3.755	-3.769	-3.784	-3.800	-3.816	-3.834	-3.851	-3.870	-3.889	-3.908	-3.928	-3.948	-3.966	-3.986	-4.006	-4.026	-4.046	-4.066	-4.086	-4.104	-4.122	-4.141	-4.159	-4.175	-4.190	-4.206	-4.221	-4.235	-4.248	-4.260	-4.271	-4.281	-4.290	-4.299	-4.306	-4.311	-4.316	-4.321	-4.324	-4.325	-4.325	-4.325	-4.324	-4.320	-4.318	-4.312	-4.306	-4.300	-4.292	-4.284	-4.275	-4.264	-4.252	-4.242	-4.229	-4.216	-4.202	-4.188	-4.174	-4.159	-4.144	-4.128	-4.111	-4.095	-4.079	-4.064	-4.048	-4.030	-4.014	-3.998	-3.980	-3.965	-3.949	-3.934	-3.918	-3.902	-3.889	-3.874	-3.860	-3.846	-3.834	-3.821	-3.809	-3.798	-3.788	-3.776	-3.766	-3.758	-3.749	-3.740	-3.732	-3.726	-3.719	-3.714	-3.708	-3.702	-3.699	-3.694	-3.690	-3.686	-3.684	-3.681	-3.680	-3.679	-3.678	-3.676	-3.675	-3.675	-3.674	-3.675	-3.675	-3.676	-3.678	-3.678	-3.679	-3.680	-3.681	-3.682	-3.684	-3.686	-3.688	-3.689	-3.690	-3.691	-3.692	-3.695	-3.696	-3.698	-3.699	-3.700	-3.701	-3.700	-3.701	-3.702	-3.701	-3.702	-3.701	-3.702	-3.701	-3.701	-3.700	-3.699	-3.696	-3.696	-3.694	-3.691	-3.689	-3.686	-3.684	-3.680	-3.675	-3.672	-3.669	-3.665	-3.661	-3.656	-3.652	-3.648	-3.642	-3.639	-3.634	-3.629	-3.624	-3.619	-3.614	-3.609	-3.605	-3.599	-3.595	-3.591	-3.586	-3.582	-3.579	-3.575	-3.571	-3.568	-3.565	-3.561	-3.560	-3.558	-3.556	-3.554	-3.551	-3.551	-3.550	-3.549	-3.548	-3.549	-3.549	-3.549	-3.551	-3.551	-3.552	-3.554	-3.556	-3.559	-3.560	-3.562	-3.565	-3.568	-3.570	-3.572	-3.576	-3.579	-3.582	-3.585	-3.588	-3.590	-3.592	-3.595	-3.598	-3.600	-3.602	-3.604	-3.605	-3.606	-3.606	-3.608	-3.608	-3.605	-3.605	-3.604	-3.602	-3.600	-3.598	-3.594	-3.590	-3.586	-3.580	-3.575	-3.569	-3.562	-3.555	-3.548	-3.539	-3.529	-3.519	-3.510	-3.499	-3.488	-3.476	-3.464	-3.451	-3.436	-3.424	-3.410	-3.394	-3.379	-3.364	-3.346	-3.330	-3.312	-3.295	-3.278	-3.259	-3.240	-3.221	-3.202	-3.182	-3.161	-3.142	-3.121	-3.101	-3.080	-3.059	-3.039	-3.018	-2.995	-2.975	-2.954	-2.931	-2.911	-2.890	-2.869	-2.848	-2.828	-2.808	-2.786	-2.765	-2.746	-2.726	-2.706	-2.688	-2.669	-2.650	-2.632	-2.615	-2.598	-2.582	-2.566	-2.550	-2.536	-2.522	-2.510	-2.496	-2.485	-2.474	-2.464	-2.454	-2.445	-2.438	-2.430	-2.425	-2.420	-2.416	-2.412	-2.410	-2.409	-2.409	-2.409	-2.410	-2.412	-2.416	-2.420	-2.424	-2.430	-2.436	-2.444	-2.451	-2.459	-2.469	-2.479	-2.489	-2.499	-2.510	-2.524	-2.535	-2.548	-2.561	-2.574	-2.588	-2.600	-2.612	-2.628	-2.640	-2.654	-2.668	-2.680	-2.692	-2.705	-2.718	-2.729	-2.740	-2.751	-2.761	-2.771	-2.780	-2.789	-2.796	-2.804	-2.811	-2.818	-2.822	-2.826	-2.831	-2.834	-2.835	-2.836	-2.838	-2.838	-2.838	-2.836	-2.832	-2.830	-2.826	-2.822	-2.818	-2.811	-2.805	-2.799	-2.791	-2.782	-2.774	-2.765	-2.755	-2.745	-2.735	-2.724	-2.712	-2.702	-2.690	-2.678	-2.668	-2.655	-2.642	-2.631	-2.619	-2.606	-2.594	-2.582	-2.570	-2.559	-2.546	-2.535	-2.524	-2.512	-2.501	-2.490	-2.481	-2.470	-2.461	-2.452	-2.444	-2.435	-2.426	-2.420	-2.414	-2.406	-2.400	-2.394	-2.390	-2.385	-2.380	-2.376	-2.374	-2.370	-2.368	-2.366	-2.365	-2.364	-2.364	-2.364	-2.365	-2.365	-2.368	-2.369	-2.371	-2.375	-2.378	-2.381	-2.386	-2.390	-2.394	-2.399	-2.405	-2.410	-2.415	-2.421	-2.426	-2.432	-2.439	-2.445	-2.451	-2.458	-2.464	-2.470	-2.475	-2.481	-2.486	-2.492	-2.498	-2.501	-2.508	-2.510	-2.514	-2.518	-2.520	-2.524	-2.525	-2.526	-2.526	-2.526	-2.525	-2.525	-2.522	-2.519	-2.516	-2.512	-2.508	-2.502	-2.496	-2.488	-2.481	-2.472	-2.461	-2.452	-2.441	-2.430	-2.418	-2.405	-2.391	-2.376	-2.362	-2.346	-2.330	-2.314	-2.296	-2.279	-2.260	-2.242	-2.222	-2.204	-2.182	-2.164	-2.142	-2.122	-2.101	-2.080	-2.059	-2.038	-2.015	-1.995	-1.972	-1.951	-1.930	-1.909	-1.885	-1.864	-1.842	-1.822	-1.801	-1.780	-1.760	-1.739	-1.720	-1.699	-1.680	-1.661	-1.642	-1.624	-1.605	-1.588	-1.570	-1.552	-1.536	-1.519	-1.502	-1.488	-1.471	-1.456	-1.441	-1.428	-1.414	-1.399	-1.385	-1.372	-1.360	-1.348	-1.335	-1.324	-1.312	-1.301	-1.290	-1.280	-1.269	-1.259	-1.250	-1.239	-1.230	-1.221	-1.212	-1.204	-1.196	-1.188	-1.180	-1.171	-1.164	-1.156	-1.150	-1.142	-1.138	-1.130	-1.124	-1.116	-1.110	-1.105	-1.099	-1.092	-1.086	-1.080	-1.074	-1.069	-1.062	-1.058	-1.051	-1.046	-1.041	-1.035	-1.030	-1.025	-1.020	-1.014	-1.009	-1.004	-0.998	-0.992	-0.986	-0.981	-0.975	-0.969	-0.965	-0.959	-0.954	-0.948	-0.941	-0.935	-0.930	-0.925	-0.919	-0.914	-0.908	-0.901	-0.898	-0.891	-0.886	-0.880	-0.876	-0.870	-0.866	-0.861	-0.858	-0.852	-0.849	-0.844	-0.841	-0.838	-0.835	-0.832	-0.830	-0.829	-0.826	-0.825	-0.824	-0.822	-0.822	-0.822	-0.822	-0.824	-0.825	-0.826	-0.828	100.000	5.000	2.000	1.000	6.000	0.000	0.000	0.000	0.000	0.000	0.000	0.000	0.000	0.000	0.000	0.000	0.000	0.000	4.806	4.801	4.796	4.790	4.784	4.778	4.770	4.764	4.756	4.749	4.742	4.734	4.726	4.718	4.709	4.699	4.690	4.680	4.671	4.660	4.650	4.640	4.630	4.618	4.608	4.596	4.585	4.574	4.561	4.550	4.539	4.526	4.514	4.501	4.489	4.476	4.464	4.450	4.438	4.424	4.410	4.395	4.381	4.368	4.352	4.339	4.322	4.309	4.292	4.276	4.260	4.244	4.226	4.210	4.192	4.174	4.156	4.136	4.118	4.099	4.079	4.059	4.037	4.016	3.995	3.972	3.950	3.928	3.904	3.879	3.855	3.830	3.805	3.779	3.754	3.726	3.700	3.672	3.645	3.618	3.589	3.561	3.532	3.505	3.475	3.446	3.418	3.389	3.360	3.332	3.304	3.276	3.249	3.220	3.192	3.166	3.140	3.114	3.088	3.062	3.038	3.015	2.991	2.969	2.946	2.925	2.906	2.885	2.866	2.848	2.831	2.814	2.798	2.782	2.769	2.755	2.741	2.729	2.718	2.708	2.698	2.688	2.679	2.670	2.661	2.655	2.648	2.642	2.635	2.630	2.625	2.620	2.615	2.610	2.606	2.601	2.596	2.592	2.588	2.584	2.580	2.575	2.570	2.565	2.559	2.554	2.548	2.541	2.535	2.528	2.520	2.512	2.504	2.495	2.486	2.476	2.466	2.455	2.445	2.434	2.421	2.409	2.395	2.382	2.369	2.354	2.340	2.324	2.309	2.292	2.278	2.261	2.245	2.228	2.210	2.194	2.176	2.159	2.140	2.122	2.105	2.088	2.069	2.050	2.033	2.015	1.996	1.980	1.962	1.944	1.926	1.909	1.892	1.875	1.859	1.842	1.828	1.811	1.796	1.781	1.766	1.752	1.739	1.724	1.711	1.700	1.686	1.675	1.664	1.654	1.644	1.634	1.625	1.616	1.609	1.600	1.592	1.586	1.580	1.575	1.570	1.565	1.561	1.558	1.554	1.551	1.549	1.548	1.545	1.544	1.542	1.541	1.540	1.540	1.540	1.540	1.540	1.540	1.540	1.540	1.541	1.541	1.541	1.542	1.542	1.544	1.542	1.542	1.541	1.541	1.540	1.539	1.538	1.535	1.534	1.530	1.529	1.525	1.521	1.518	1.512	1.509	1.504	1.499	1.492	1.488	1.481	1.475	1.468	1.460	1.454	1.446	1.439	1.431	1.422	1.414	1.406	1.399	1.389	1.381	1.372	1.365	1.356	1.349	1.340	1.332	1.325	1.318	1.311	1.304	1.296	1.290	1.284	1.279	1.272	1.268	1.264	1.260	1.256	1.252	1.250	1.246	1.244	1.242	1.240	1.239	1.239	1.238	1.238	1.238	1.239	1.239	1.239	1.240	1.241	1.244	1.245	1.246	1.248	1.250	1.252	1.254	1.256	1.258	1.259	1.261	1.264	1.265	1.266	1.268	1.268	1.269	1.270	1.270	1.270	1.269	1.270	1.269	1.268	1.266	1.265	1.262	1.260	1.258	1.255	1.251	1.249	1.245	1.241	1.238	1.234	1.229	1.225	1.220	1.216	1.211	1.208	1.202	1.199	1.194	1.190	1.185	1.181	1.178	1.174	1.171	1.168	1.165	1.164	1.161	1.160	1.159	1.159	1.159	1.160	1.161	1.164	1.166	1.170	1.172	1.176	1.181	1.188	1.194	1.201	1.208	1.216	1.225	1.234	1.244	1.254	1.265	1.276	1.288	1.301	1.314	1.328	1.340	1.355	1.369	1.384	1.398	1.414	1.429	1.444	1.459	1.475	1.490	1.505	1.520	1.536	1.552	1.568	1.582	1.596	1.611	1.625	1.640	1.655	1.669	1.681	1.695	1.708	1.721	1.732	1.745	1.756	1.769	1.780	1.791	1.801	1.812	1.822	1.834	1.842	1.852	1.862	1.872	1.881	1.891	1.900	1.909	1.919	1.929	1.938	1.946	1.955	1.965	1.974	1.984	1.994	2.002	2.011	2.021	2.031	2.041	2.050	2.060	2.069	2.080	2.089	2.099	2.108	2.118	2.126	2.135	2.145	2.154	2.161	2.170	2.178	2.184	2.191	2.198	2.205	2.210	2.215	2.220	2.224	2.229	2.231	2.234	2.236	2.238	2.240	2.240	2.239	2.239	2.238	2.235	2.234	2.230	2.228	2.222	2.219	2.214	2.209	2.202	2.198	2.191	2.185	2.179	2.172	2.166	2.160	2.154	2.148	2.142	2.136	2.131	2.126	2.121	2.116	2.114	2.110	2.106	2.105	2.102	2.102	2.101	2.102	2.104	2.106	2.109	2.111	2.116	2.121	2.128	2.135	2.142	2.151	2.160	2.171	2.181	2.192	2.205	2.219	2.231	2.246	2.261	2.278	2.294	2.310	2.328	2.346	2.364	2.382	2.401	2.421	2.440	2.460	2.480	2.500	2.520	2.541	2.561	2.580	2.601	2.621	2.641	2.662	2.681	2.701	2.720	2.740	2.759	2.778	2.796	2.815	2.834	2.850	2.868	2.884	2.901	2.918	2.934	2.949	2.964	2.978	2.992	3.006	3.020	3.032	3.044	3.056	3.066	3.079	3.089	3.098	3.108	3.116	3.124	3.132	3.140	3.146	3.152	3.158	3.162	3.166	3.171	3.172	3.176	3.178	3.179	3.180	3.180	3.179	3.179	3.176	3.175	3.172	3.168	3.165	3.160	3.155	3.150	3.145	3.138	3.131	3.125	3.118	3.110	3.101	3.094	3.085	3.075	3.066	3.058	3.050	3.040	3.031	3.022	3.014	3.004	2.996	2.988	2.979	2.970	2.962	2.956	2.949	2.941	2.936	2.930	2.925	2.920	2.914	2.910	2.906	2.904	2.901	2.899	2.898	2.896	2.896	2.896	2.898	2.899	2.900	2.902	2.905	2.908	2.912	2.916	2.921	2.925	2.930	2.936	2.940	2.946	2.952	2.959	2.965	2.972	2.979	2.985	2.992	2.999	3.006	3.012	3.019	3.025	3.031	3.036	3.042	3.048	3.052	3.058	3.062	3.065	3.070	3.072	3.075	3.078	3.079	3.080	3.081	3.082	3.082	3.081	3.080	3.079	3.078	3.074	3.071	3.068	3.064	3.059	3.054	3.049	3.042	3.036	3.029	3.021	3.014	3.006	2.998	2.989	2.980	2.970	2.960	2.950	2.940	2.930	2.919	2.909	2.898	2.886	2.876	2.865	2.854	2.842	2.831	2.820	2.809	2.799	2.789	2.778	2.768	2.756	2.748	2.738	2.729	2.719	2.710	2.701	2.694	2.685	2.676	2.671	2.664	2.656	2.650	2.645	2.639	2.634	2.629	2.625	2.621	2.618	2.614	2.610	2.608	2.605	2.604	2.601	2.600	2.599	2.599	2.598	2.598	2.596	2.596	2.596	2.596	2.598	2.598	2.598	2.599	2.599	2.599	2.600	2.600	2.600	2.601	2.601	2.601	2.601	2.601	2.600	2.599	2.599	2.596	2.595	2.595	2.592	2.590	2.588	2.586	2.582	2.579	2.575	2.571	2.568	2.562	2.559	2.554	2.549	2.544	2.538	2.531	2.525	2.519	2.512	2.506	2.499	2.492	2.484	2.476	2.470	2.462	2.455	2.448	2.440	2.432	2.425	2.418	2.410	2.402	2.395	2.388	2.381	2.374	2.368	2.362	2.355	2.350	2.345	2.339	2.334	2.330	2.326	2.322	2.318	2.315	2.312	2.310	2.308	2.306	2.305	2.305	2.304	2.305	2.305	2.306	2.308	2.309	2.311	2.314	2.316	2.319	2.324	2.326	2.331	2.335	2.340	2.345	2.349	2.354	2.360	2.365	2.371	2.378	2.382	2.389	2.395	2.401	2.406	2.414	2.419	2.425	2.431	2.436	2.441	2.446	2.452	2.458	2.461	2.465	2.470	2.472	2.476	2.479	2.481	2.482	2.485	2.486	2.486	2.488	2.488	2.486	2.485	2.482	2.480	2.478	2.475	2.471	2.465	2.460	2.455	2.449	2.441	2.432	2.425	2.415	2.405	2.395	2.384	2.372	2.360	2.348	2.332	2.319	2.302	2.288	2.271	2.254	2.236	2.218	2.199	2.180	2.160	2.140	2.120	2.098	2.076	2.054	2.031	2.007	1.985	1.961	1.938	1.912	1.889	1.865	1.840	1.816	1.792	1.766	1.742	1.719	1.695	1.671	1.648	1.624	1.601	1.578	1.556	1.535	1.514	1.492	1.474	1.455	1.436	1.418	1.401	1.385	1.370	1.354	1.340	1.326	1.314	1.301	1.291	1.281	1.271	1.261	1.254	1.246	1.240	1.232	1.228	1.224	1.218	1.214	1.211	1.208	1.205	1.202	1.200	1.199	1.196	1.195	1.194	1.191	1.191	1.189	1.186	1.185	1.182	1.179	1.176	1.174	1.170	1.165	1.161	1.156	1.150	1.144	1.138	1.130	1.122	1.114	1.105	1.095	1.085	1.074	1.062	1.051	1.039	1.026	1.012	0.999	0.984	0.969	0.954	0.938	0.922	0.905	0.889	0.871	0.855	0.836	0.819	0.801	0.782	0.765	0.746	0.729	0.710	0.692	0.674	0.655	0.638	0.619	0.600	0.582	0.564	0.546	0.528	0.510	0.491	0.474	0.456	0.439	0.421	0.402	0.386	0.369	0.351	0.335	0.318	0.300	0.282	0.266	0.249	0.232	0.216	0.199	0.182	0.166	0.150	0.134	0.116	0.101	0.084	0.069	0.052	0.038	0.022	0.006	-0.009	-0.024	-0.038	-0.052	-0.068	-0.080	-0.094	-0.108	-0.120	-0.132	-0.145	-0.156	-0.168	-0.180	-0.190	-0.200	-0.210	-0.219	-0.228	-0.235	-0.244	-0.251	-0.258	-0.265	-0.271	-0.276	-0.281	-0.286	-0.289	-0.294	-0.296	-0.300	-0.302	-0.304	-0.306	-0.309	-0.310	-0.311	-0.312	-0.312	-0.314	-0.314	-0.315	-0.314	-0.315	-0.315	-0.316	-0.316	-0.316	-0.316	-0.318	-0.320	-0.321	-0.324	-0.325	-0.328	-0.330	-0.332	-0.336	-0.340	-0.345	-0.349	-0.354	-0.360	-0.365	-0.372	-0.379	-0.388	-0.394	-0.402	-0.411	-0.421	-0.431	-0.441	-0.452	-0.464	-0.475	-0.488	-0.499	-0.512	-0.525	-0.539	-0.552	-0.566	-0.581	-0.595	-0.609	-0.624	-0.639	-0.654	-0.668	-0.682	-0.699	-0.712	-0.726	-0.741	-0.756	-0.770	-0.784	-0.798	-0.810	-0.824	-0.836	-0.849	-0.862	-0.874	-0.886	-0.898	-0.908	-0.919	-0.929	-0.940	-0.950	-0.959	-0.968	-0.978	-0.985	-0.994	-1.002	-1.011	-1.018	-1.025	-1.032	-1.040	-1.046	-1.054	-1.060	-1.068	-1.075	-1.081	-1.089	-1.096	-1.102	-1.110	-1.118	-1.124	-1.132	-1.140	-1.148	-1.155	-1.165	-1.172	-1.182	-1.191	-1.201	-1.210	-1.221	-1.231	-1.242	-1.252	-1.264	-1.275	-1.286	-1.298	-1.310	-1.322	-1.334	-1.346	-1.359	-1.371	-1.385	-1.396	-1.409	-1.422	-1.435	-1.448	-1.460	-1.472	-1.486	-1.498	-1.510	-1.521	-1.534	-1.545	-1.558	-1.569	-1.581	-1.591	-1.604	-1.614	-1.625	-1.636	-1.648	-1.659	-1.668	-1.679	-1.689	-1.700	-1.710	-1.721	-1.732	-1.742	-1.754	-1.765	-1.776	-1.788	-1.799	-1.811	-1.824	-1.835	-1.849	-1.861	-1.875	-1.890	-1.904	-1.919	-1.932	-1.949	-1.964	-1.980	-1.996	-2.013	-2.030	-2.047	-2.065	-2.084	-2.101	-2.120	-2.139	-2.158	-2.178	-2.196	-2.215	-2.235	-2.255	-2.275	-2.294	-2.314	-2.334	-2.352	-2.372	-2.392	-2.411	-2.430	-2.449	-2.468	-2.486	-2.505	-2.522	-2.541	-2.559	-2.576	-2.592	-2.611	-2.628	-2.644	-2.659	-2.676	-2.691	-2.706	-2.721	-2.736	-2.750	-2.765	-2.779	-2.794	-2.808	-2.820	-2.834	-2.846	-2.861	-2.874	-2.888	-2.900	-2.912	-2.925	-2.938	-2.950	-2.962	-2.975	-2.986	-3.000	-3.011	-3.024	-3.035	-3.048	-3.059	-3.070	-3.081	-3.094	-3.104	-3.114	-3.124	-3.134	-3.144	-3.155	-3.164	-3.172	-3.181	-3.188	-3.195	-3.204	-3.210	-3.216	-3.221	-3.228	-3.231	-3.235	-3.239	-3.241	-3.244	-3.246	-3.246	-3.248	-3.248	-3.246	-3.245	-3.242	-3.240	-3.238	-3.235	-3.231	-3.226	-3.221	-3.216	-3.210	-3.205	-3.198	-3.192	-3.186	-3.179	-3.171	-3.165	-3.158	-3.151	-3.145	-3.139	-3.132	-3.126	-3.121	-3.116	-3.112	-3.108	-3.104	-3.101	-3.099	-3.098	-3.098	-3.096	-3.098	-3.098	-3.100	-3.102	-3.106	-3.111	-3.118	-3.124	-3.130	-3.140	-3.148	-3.159	-3.169	-3.180	-3.192	-3.205	-3.219	-3.232	-3.249	-3.264	-3.279	-3.295	-3.312	-3.329	-3.348	-3.365	-3.384	-3.402	-3.419	-3.438	-3.458	-3.475	-3.494	-3.511	-3.530	-3.548	-3.565	-3.581	-3.598	-3.614	-3.629	-3.644	-3.659	-3.672	-3.685	-3.699	-3.711	-3.721	-3.732	-3.742	-3.751	-3.760	-3.768	-3.774	-3.780	-3.785	-3.790	-3.794	-3.796	-3.799	-3.801	-3.802	-3.802	-3.801	-3.801	-3.800	-3.798	-3.795	-3.792	-3.789	-3.786	-3.781	-3.776	-3.771	-3.766	-3.759	-3.754	-3.746	-3.740	-3.732	-3.725	-3.719	-3.711	-3.702	-3.695	-3.688	-3.679	-3.670	-3.661	-3.654	-3.645	-3.636	-3.628	-3.618	-3.609	-3.600	-3.591	-3.581	-3.572	-3.564	-3.554	-3.544	-3.535	-3.526	-3.516	-3.506	-3.498	-3.488	-3.479	-3.469	-3.460	-3.451	-3.441	-3.432	-3.422	-3.414	-3.406	-3.396	-3.389	-3.380	-3.371	-3.364	-3.356	-3.349	-3.342	-3.335	-3.329	-3.321	-3.316	-3.310	-3.304	-3.299	-3.295	-3.290	-3.286	-3.282	-3.279	-3.276	-3.274	-3.271	-3.269	-3.268	-3.268	-3.265	-3.265	-3.265	-3.265	-3.265	-3.266	-3.266	-3.268	-3.269	-3.270	-3.271	-3.274	-3.275	-3.276	-3.278	-3.280	-3.281	-3.284	-3.285	-3.288	-3.289	-3.290	-3.292	-3.294	-3.295	-3.296	-3.298	-3.298	-3.299	-3.299	-3.300	-3.301	-3.300	-3.301	-3.301	-3.300	-3.300	-3.301	-3.300	-3.300	-3.299	-3.299	-3.299	-3.298	-3.298	-3.296	-3.296	-3.295	-3.295	-3.295	-3.294	-3.294	-3.294	-3.292	-3.292	-3.292	-3.292	-3.292	-3.292	-3.292	-3.292	-3.292	-3.292	-3.292	-3.294	-3.295	-3.294	-3.295	-3.295	-3.296	-3.296	-3.298	-3.299	-3.299	-3.299	-3.299	-3.299	-3.299	-3.299	-3.298	-3.299	-3.298	-3.298	-3.296	-3.294	-3.292	-3.291	-3.289	-3.286	-3.284	-3.282	-3.279	-3.275	-3.271	-3.266	-3.262	-3.259	-3.252	-3.248	-3.241	-3.235	-3.228	-3.221	-3.214	-3.206	-3.199	-3.191	-3.182	-3.172	-3.165	-3.155	-3.145	-3.135	-3.125	-3.115	-3.104	-3.092	-3.081	-3.070	-3.058	-3.046	-3.034	-3.021	-3.008	-2.995	-2.981	-2.969	-2.955	-2.941	-2.928	-2.914	-2.900	-2.885	-2.872	-2.858	-2.844	-2.830	-2.815	-2.801	-2.788	-2.772	-2.760	-2.746	-2.732	-2.720	-2.706	-2.694	-2.681	-2.670	-2.658	-2.648	-2.635	-2.625	-2.616	-2.605	-2.596	-2.589	-2.581	-2.574	-2.568	-2.561	-2.558	-2.551	-2.549	-2.546	-2.544	-2.542	-2.544	-2.544	-2.545	-2.548	-2.550	-2.554	-2.559	-2.564	-2.571	-2.579	-2.586	-2.595	-2.605	-2.615	-2.626	-2.638	-2.650	-2.662	-2.676	-2.689	-2.702	-2.718	-2.731	-2.746	-2.761	-2.778	-2.792	-2.808	-2.821	-2.838	-2.852	-2.866	-2.881	-2.895	-2.909	-2.921	-2.934	-2.946	-2.958	-2.968	-2.976	-2.986	-2.994	-3.001	-3.006	-3.012	-3.016	-3.020	-3.021	-3.024	-3.024	-3.024	-3.022	-3.019	-3.016	-3.011	-3.005	-2.998	-2.990	-2.981	-2.972	-2.961	-2.949	-2.936	-2.924	-2.909	-2.895	-2.879	-2.862	-2.845	-2.828	-2.809	-2.791	-2.772	-2.752	-2.732	-2.711	-2.691	-2.670	-2.649	-2.628	-2.606	-2.584	-2.562	-2.540	-2.518	-2.496	-2.474	-2.451	-2.430	-2.406	-2.385	-2.364	-2.342	-2.320	-2.299	-2.278	-2.259	-2.236	-2.216	-2.196	-2.178	-2.158	-2.139	-2.120	-2.101	-2.082	-2.065	-2.046	-2.029	-2.013	-1.995	-1.979	-1.962	-1.946	-1.930	-1.914	-1.899	-1.884	-1.869	-1.854	-1.839	-1.824	-1.809	-1.796	-1.781	-1.769	-1.754	-1.740	-1.728	-1.714	-1.701	-1.688	-1.675	-1.661	-1.648	-1.635	-1.621	-1.609	-1.598	-1.584	-1.571	-1.559	-1.545	-1.532	-1.520	-1.509	-1.495	-1.482	-1.470	-1.456	-1.444	-1.431	-1.418	-1.405	-1.391	-1.378	-1.364	-1.351	-1.338	-1.324	-1.310	-1.296	-1.282	-1.269	-1.254	-1.240	-1.226	-1.211	-1.198	-1.184	-1.169	-1.154	-1.139	-1.125	-1.110	-1.095	-1.081	-1.065	-1.051	-1.035	-1.021	-1.005	-0.991	-0.975	-0.961	-0.946	-0.931	-0.916	-0.901	-0.886	-0.872	-0.856	-0.842	-0.828	-0.814	-0.799	-0.785	-0.771	-0.758	-0.742	-0.729	-0.716	-0.702	-0.690	-0.676	-0.664	-0.652	-0.639	-0.626	-0.616	-0.604	-0.591	-0.580	-0.570	-0.559	-0.548	-0.536	-0.526	-0.516	-0.506	-0.495	-0.486	-0.476	-0.468	-0.458	-0.449	-0.440	-0.431	-0.422	-0.414	-0.405	-0.396	-0.388	-0.380	-0.370	-0.361	-0.354	-0.345	-0.335	-0.326	-0.316	-0.308	-0.299	-0.289	-0.280	-0.269	-0.260	-0.249	-0.238	-0.228	-0.216	-0.205	-0.194	-0.181	-0.170	-0.158	-0.144	-0.131	-0.118	-0.105	-0.090	-0.076	-0.062	-0.049	-0.034	-0.019	-0.002	0.012	0.028	0.044	0.060	0.076	0.092	0.108	0.124	0.140	0.155	0.171	0.188	0.204	0.219	0.234	0.250	0.265	0.280	0.294	0.308	0.322	0.336	0.350	0.362	0.375	0.388	0.399	0.410	0.421	0.431	0.442	0.450	0.459	0.468	0.475	0.484	0.490	0.496	0.502	0.509	0.512	0.518	0.521	0.525	0.528	0.530	0.532	0.534	0.536	0.536	0.539	0.539	0.539	0.539	0.539	0.538	0.536	0.535	0.535	0.532	0.531	0.529	0.528	0.526	0.524	0.521	0.520	0.518	0.515	0.514	0.511	0.510	0.509	0.507	0.506	0.506	0.505	0.505	0.504	0.505	0.505	0.506	0.507	0.509	0.511	0.514	0.518	0.520	0.525	0.530	0.535	0.541	0.548	0.555	0.564	0.571	0.580	0.591	0.602	0.612	0.625	0.638	0.651	0.665	0.680	0.695	0.712	0.730	0.748	0.766	0.785	0.804	0.825	0.845	0.866	0.889	0.910	0.934	0.958	0.980	1.005	1.030	1.054	1.079	1.104	1.128	1.154	1.179	1.204	1.229	1.255	1.279	1.304	1.328	1.351	1.375	1.399	1.421	1.444	1.466	1.488	1.509	1.529	1.548	1.568	1.586	1.602	1.620	1.636	1.651	1.666	1.680	1.692	1.705	1.716	1.728	1.738	1.746	1.755	1.764	1.770	1.778	1.782	1.788	1.791	1.795	1.798	1.800	1.802	1.802	1.804	1.802	1.802	1.801	1.801	1.799	1.796	1.794	1.791	1.788	1.785	1.781	1.776	1.772	1.768	1.762	1.759	1.754	1.750	1.745	1.740	1.736	1.730	1.726	1.721	1.716	1.712	1.708	1.704	1.701	1.696	1.692	1.690	1.686	1.684	1.681	1.679	1.678	1.675	1.674	1.674	1.672	1.672	1.672	1.672	1.672	1.674	1.675	1.678	1.679	1.682	1.686	1.689	1.692	1.696	1.701	1.708	1.712	1.718	1.724	1.730	1.736	1.742	1.750	1.758	1.765	1.774	1.781	1.790	1.799	1.808	1.816	1.825	1.835	1.844	1.852	1.862	1.871	1.881	1.891	1.899	1.909	1.918	1.928	1.936	1.945	1.955	1.962	1.970	1.979	1.988	1.995	2.002	2.010	2.018	2.024	2.031	2.038	2.044	2.049	2.054	2.059	2.064	2.070	2.074	2.078	2.081	2.085	2.088	2.090	2.092	2.095	2.096	2.098	2.099	2.100	2.100	2.101	2.100	2.100	2.099	2.099	2.096	2.094	2.092	2.090	2.088	2.085	2.081	2.079	2.074	2.070	2.065	2.061	2.056	2.051	2.046	2.040	2.035	2.029	2.024	2.018	2.011	2.005	1.998	1.991	1.985	1.979	1.972	1.966	1.959	1.954	1.948	1.942	1.936	1.931	1.926	1.921	1.916	1.912	1.909	1.904	1.901	1.899	1.896	1.894	1.894	1.891	1.891	1.891	1.892	1.892	1.894	1.896	1.899	1.901	1.904	1.909	1.912	1.919	1.922	1.929	1.934	1.940	1.948	1.952	1.960	1.968	1.975	1.982	1.989	1.998	2.005	2.011	2.020	2.026	2.034	2.041	2.047	2.054	2.060	2.065	2.071	2.075	2.080	2.084	2.088	2.090	2.092	2.095	2.095	2.095	2.095	2.094	2.092	2.090	2.086	2.082	2.079	2.074	2.068	2.061	2.055	2.047	2.039	2.030	2.021	2.010	2.001	1.990	1.979	1.966	1.955	1.942	1.930	1.918	1.905	1.891	1.879	1.866	1.854	1.841	1.829	1.815	1.804	1.792	1.780	1.770	1.759	1.750	1.740	1.732	1.724	1.716	1.710	1.704	1.699	1.695	1.690	1.688	1.686	1.685	1.684	1.685	1.686	1.688	1.692	1.695	1.700	1.705	1.711	1.719	1.726	1.734	1.742	1.752	1.762	1.771	1.782	1.792	1.804	1.815	1.826	1.839	1.850	1.862	1.875	1.885	1.898	1.909	1.919	1.929	1.939	1.948	1.956	1.965	1.972	1.978	1.985	1.989	1.994	1.996	2.000	2.001	2.001	2.001	2.000	1.998	1.994	1.990	1.985	1.979	1.971	1.964	1.955	1.945	1.935	1.924	1.911	1.899	1.885	1.871	1.856	1.842	1.826	1.811	1.794	1.779	1.762	1.746	1.729	1.712	1.696	1.681	1.665	1.649	1.632	1.618	1.602	1.589	1.574	1.560	1.548	1.534	1.521	1.511	1.499	1.489	1.480	1.470	1.462	1.454	1.448	1.440	1.435	1.430	1.425	1.421	1.416	1.414	1.410	1.408	1.406	1.405	1.404	1.402	1.402	1.401	1.401	1.400	1.399	1.400	1.399	1.399	1.399	1.399	1.398	1.396	1.396	1.395	1.394	1.392	1.391	1.390	1.388	1.385	1.382	1.379	1.376	1.374	1.369	1.365	1.360	1.356	1.350	1.346	1.340	1.334	1.330	1.324	1.318	1.310	1.305	1.299	1.291	1.286	1.280	1.272	1.268	1.260	1.255	1.249	1.242	1.236	1.230	1.225	1.221	1.215	1.211	1.206	1.202	1.199	1.195	1.192	1.190	1.188	1.186	1.184	1.182	1.184	1.182	1.182	1.184	1.185	1.186	1.189	1.192	1.195	1.198	1.202	1.208	1.212	1.218	1.224	1.229	1.236	1.245	1.251	1.260	1.269	1.280	1.290	1.301	1.311	1.324	1.336	1.349	1.362	1.378	1.392	1.408	1.424	1.440	1.458	1.476	1.494	1.514	1.535	1.555	1.576	1.600	1.621	1.646	1.671	1.696	1.721	1.749	1.775	1.804	1.832	1.861	1.891	1.922	1.954	1.985	2.018	2.051	2.084	2.118	2.152	2.188	2.222	2.258	2.292	2.329	2.364	2.400	2.436	2.472	2.509	2.544	2.579	2.614	2.650	2.684	2.718	2.751	2.785	2.818	2.850	2.881	2.911	2.940	2.969	2.996	3.024	3.050	3.075	3.099	3.121	3.144	3.164	3.184	3.202	3.220	3.236	3.252	3.268	3.280	3.292	3.304	3.314	3.322	3.331	3.339	3.345	3.351	3.358	3.361	3.365	3.369	3.371	3.372	3.375	3.378	3.378	3.379	3.379	3.380	3.381	3.381	3.381	3.382	3.382	3.385	3.386	3.388	3.390	3.391	3.395	3.398	3.402	3.406	3.411	3.416	3.422	3.430	3.436	3.444	3.452	3.461	3.470	3.480	3.492	3.504	3.515	3.529	3.541	3.555	3.569	3.582	3.599	3.614	3.629	3.645	3.662	3.679	3.696	3.714	3.730	3.749	3.766	3.782	3.801	3.819	3.838	3.854	3.871	3.889	3.906	3.922	3.940	3.956	3.972	3.989	4.004	4.020	4.034	4.049	4.062	4.075	4.089	4.101	4.114	4.125	4.135	4.146	4.155	4.164	4.172	4.180	4.188	4.194	4.200	4.205	4.209	4.214	4.218	4.220	4.221	4.224	4.225	4.225	4.225	4.222	4.222	4.220	4.218	4.214	4.210	4.206	4.201	4.196	4.191	4.185	4.178	4.171	4.164	4.156	4.148	4.140	4.131	4.122	4.114	4.105	4.095	4.086	4.076	4.068	4.058	4.049	4.039	4.029	4.020	4.010	4.000	3.991	3.981	3.971	3.962	3.954	3.944	3.934	3.926	3.918	3.909	3.900	3.891	3.884	3.876	3.869	3.860	3.852	3.845	3.838	3.830	3.822	3.816	3.809	3.801	3.795	3.788	3.781	3.774	3.766	3.760	3.752	3.746	3.739	3.731	3.725	3.718	3.711	3.704	3.696	3.690	3.682	3.675	3.668	3.661	3.654	3.646	3.639	3.631	3.625	3.616	3.610	3.602	3.595	3.588	3.581	3.572	3.566	3.560	3.554	3.546	3.540	3.535	3.529	3.522	3.516	3.511	3.506	3.500	3.496	3.492	3.488	3.484	3.480	3.475	3.472	3.469	3.465	3.461	3.459	3.456	3.452	3.450	3.446	3.444	3.441	3.439	3.436	3.434	3.429	3.428	3.424	3.419	3.415	3.411	3.408	3.402	3.396	3.392	3.386	3.380	3.374	3.366	3.359	3.351	3.342	3.334	3.325	3.314	3.304	3.292	3.281	3.269	3.256	3.242	3.230	3.216	3.201	3.188	3.172	3.156	3.141	3.125	3.109	3.092	3.076	3.060	3.042	3.025	3.009	2.992	2.976	2.958	2.941	2.925	2.909	2.892	2.876	2.861	2.845	2.830	2.815	2.800	2.786	2.772	2.759	2.746	2.734	2.721	2.709	2.698	2.686	2.676	2.665	2.655	2.646	2.636	2.629	2.620	2.612	2.604	2.596	2.589	2.582	2.575	2.569	2.561	2.555	2.550	2.544	2.538	2.531	2.526	2.520	2.514	2.509	2.502	2.498	2.491	2.485	2.480	2.474	2.469	2.464	2.458	2.452	2.446	2.441	2.435	2.430	2.425	2.420	2.415	2.410	2.405	2.400	2.396	2.392	2.388	2.384	2.381	2.378	2.375	2.371	2.369	2.368	2.365	2.364	2.362	2.362	2.360	2.360	2.360	2.360	2.361	2.362	2.364	2.364	2.365	2.368	2.369	2.372	2.374	2.378	2.380	2.384	2.386	2.390	2.392	2.398	2.400	2.404	2.408	2.411	2.415	2.419	2.422	2.426	2.429	2.432	2.435	2.439	2.441	2.444	2.446	2.450	2.452	2.454	2.456	2.458	2.459	2.460	2.461	2.462	2.464	2.465	2.465	2.466	2.466	2.466	2.466	2.466	2.466	2.465	2.465	2.464	2.464	2.462	2.461	2.459	2.459	2.456	2.454	2.454	2.450	2.449	2.446	2.444	2.441	2.439	2.435	2.432	2.429	2.425	2.421	2.418	2.414	2.409	2.404	2.399	2.395	2.390	2.384	2.378	2.372	2.366	2.360	2.352	2.346	2.339	2.330	2.324	2.315	2.308	2.299	2.289	2.280	2.271	2.261	2.251	2.241	2.231	2.221	2.211	2.200	2.190	2.179	2.168	2.156	2.145	2.134	2.124	2.111	2.099	2.088	2.076	2.064	2.052	2.039	2.027	2.015	2.002	1.990	1.978	1.964	1.951	1.939	1.925	1.911	1.898	1.884	1.870	1.855	1.841	1.826	1.811	1.796	1.781	1.765	1.749	1.732	1.716	1.699	1.682	1.665	1.648	1.629	1.611	1.592	1.572	1.552	1.534	1.514	1.492	1.472	1.450	1.429	1.408	1.385	1.362	1.339	1.316	1.294	1.269	1.245	1.221	1.198	1.174	1.150	1.125	1.101	1.078	1.052	1.028	1.004	0.980	0.955	0.931	0.909	0.885	0.862	0.839	0.816	0.794	0.771	0.750	0.729	0.708	0.688	0.666	0.648	0.628	0.609	0.590	0.572	0.554	0.538	0.520	0.504	0.486	0.471	0.456	0.441	0.426	0.412	0.399	0.385	0.372	0.359	0.348	0.335	0.324	0.312	0.301	0.289	0.279	0.268	0.258	0.246	0.236	0.226	0.216	0.206	0.195	0.186	0.176	0.166	0.156	0.146	0.136	0.126	0.116	0.105	0.095	0.084	0.074	0.062	0.052	0.041	0.030	0.019	0.008	-0.004	-0.016	-0.029	-0.041	-0.054	-0.066	-0.079	-0.092	-0.105	-0.119	-0.131	-0.145	-0.160	-0.172	-0.188	-0.201	-0.218	-0.231	-0.246	-0.261	-0.275	-0.291	-0.305	-0.320	-0.336	-0.350	-0.366	-0.381	-0.396	-0.411	-0.425	-0.440	-0.455	-0.470	-0.484	-0.499	-0.511	-0.526	-0.540	-0.554	-0.566	-0.579	-0.590	-0.602	-0.614	-0.625	-0.636	-0.646	-0.656	-0.666	-0.675	-0.682	-0.690	-0.698	-0.705	-0.711	-0.716	-0.721	-0.726	-0.731	-0.734	-0.738	-0.740	-0.742	-0.744	-0.745	-0.746	-0.746	-0.748	-0.746	-0.746	-0.745	-0.744	-0.744	-0.741	-0.740	-0.738	-0.735	-0.734	-0.731	-0.729	-0.728	-0.725	-0.724	-0.721	-0.719	-0.718	-0.716	-0.716	-0.715	-0.715	-0.715	-0.716	-0.716	-0.718	-0.719	-0.721	-0.724	-0.728	-0.730	-0.734	-0.738	-0.741	-0.746	-0.752	-0.759	-0.765	-0.770	-0.778	-0.785	-0.791	-0.799	-0.808	-0.815	-0.824	-0.831	-0.840	-0.849	-0.856	-0.866	-0.874	-0.882	-0.890	-0.898	-0.906	-0.912	-0.920	-0.928	-0.934	-0.940	-0.945	-0.951	-0.956	-0.960	-0.965	-0.969	-0.971	-0.974	-0.976	-0.978	-0.979	-0.979	-0.979	-0.979	-0.979	-0.976	-0.974	-0.972	-0.969	-0.966	-0.962	-0.960	-0.955	-0.950	-0.946	-0.941	-0.936	-0.930	-0.925	-0.920	-0.915	-0.909	-0.904	-0.899	-0.892	-0.889	-0.882	-0.879	-0.874	-0.870	-0.866	-0.862	-0.859	-0.855	-0.852	-0.849	-0.848	-0.846	-0.845	-0.844	-0.842	-0.841	-0.841	-0.842	-0.842	-0.844	-0.845	-0.846	-0.848	-0.849	-0.850	-0.852	-0.854	-0.856	-0.858	-0.861	-0.862	-0.864	-0.865	-0.868	-0.869	-0.870	-0.870	-0.872	-0.872	-0.872	-0.871	-0.870	-0.869	-0.866	-0.864	-0.860	-0.856	-0.852	-0.849	-0.841	-0.836	-0.829	-0.822	-0.815	-0.805	-0.796	-0.786	-0.776	-0.766	-0.754	-0.742	-0.730	-0.718	-0.704	-0.691	-0.678	-0.664	-0.649	-0.634	-0.620	-0.604	-0.590	-0.574	-0.559	-0.542	-0.528	-0.512	-0.499	-0.484	-0.469	-0.455	-0.440	-0.426	-0.414	-0.401	-0.388	-0.375	-0.362	-0.352	-0.340	-0.330	-0.319	-0.310	-0.301	-0.292	-0.284	-0.275	-0.269	-0.261	-0.254	-0.246	-0.241	-0.235	-0.230	-0.224	-0.219	-0.214	-0.210	-0.205	-0.200	-0.196	-0.192	-0.188	-0.182	-0.179	-0.175	-0.170	-0.165	-0.160	-0.156	-0.150	-0.145	-0.139	-0.132	-0.128	-0.121	-0.115	-0.108	-0.100	-0.092	-0.085	-0.078	-0.070	-0.061	-0.052	-0.045	-0.035	-0.026	-0.018	-0.009	0.001	0.010	0.019	0.028	0.038	0.046	0.055	0.064	0.072	0.081	0.088	0.096	0.104	0.111	0.118	0.124	0.129	0.135	0.140	0.145	0.149	0.152	0.156	0.160	0.162	0.164	0.165	0.166	0.168	0.169	0.169	0.169	0.169	0.169	0.166	0.166	0.165	0.162	0.162	0.161	0.160	0.159	0.158	0.156	0.156	0.155	0.154	0.155	0.155	0.155	0.155	0.156	0.158	0.160	0.162	0.165	0.169	0.171	0.176	0.181	0.186	0.192	0.199	0.208	0.215	0.224	0.232	0.241	0.252	0.261	0.272	0.285	0.296	0.310	0.322	0.336	0.350	0.364	0.380	0.394	0.409	0.425	0.440	0.458	0.474	0.490	0.507	0.524	0.540	0.559	0.575	0.592	0.610	0.628	0.645	0.662	0.681	0.699	0.715	0.734	0.751	0.769	0.785	0.802	0.820	0.836	0.852	0.870	0.885	0.902	0.918	0.934	0.949	0.964	0.978	0.991	1.006	1.019	1.032	1.045	1.058	1.069	1.081	1.091	1.102	1.111	1.121	1.129	1.138	1.145	1.151	1.158	1.164	1.168	1.172	1.176	1.180	1.181	1.182	1.182	1.184	1.182	1.181	1.180	1.176	1.172	1.169	1.165	1.159	1.152	1.146	1.140	1.132	1.124	1.116	1.108	1.098	1.089	1.079	1.070	1.059	1.049	1.039	1.029	1.019	1.008	0.999	0.989	0.979	0.970	0.961	0.952	0.945	0.936	0.930	0.924	0.918	0.912	0.908	0.902	0.899	0.896	0.892	0.891	0.890	0.890	0.890	0.890	0.891	0.894	0.895	0.899	0.902	0.906	0.911	0.916	0.922	0.928	0.934	0.941	0.949	0.955	0.962	0.969	0.976	0.984	0.991	0.999	1.006	1.014	1.020	1.028	1.032	1.040	1.045	1.051	1.056	1.060	1.064	1.068	1.070	1.072	1.075	1.078	1.078	1.078	1.078	1.078	1.076	1.074	1.072	1.070	1.066	1.062	1.059	1.054	1.050	1.044	1.038	1.032	1.026	1.019	1.012	1.005	0.998	0.990	0.982	0.975	0.966	0.959	0.951	0.944	0.935	0.928	0.920	0.911	0.905	0.896	0.890	0.881	0.875	0.868	0.861	0.855	0.849	0.842	0.836	0.830	0.826	0.820	0.815	0.809	0.804	0.800	0.796	0.790	0.786	0.782	0.779	0.774	0.771	0.766	0.762	0.760	0.756	0.754	0.749	0.746	0.742	0.740	0.736	0.732	0.729	0.726	0.722	0.719	0.715	0.711	0.708	0.704	0.700	0.696	0.692	0.688	0.684	0.680	0.675	0.671	0.666	0.661	0.658	0.652	0.648	0.641	0.638	0.632	0.626	0.621	0.616	0.610	0.604	0.599	0.592	0.588	0.580	0.574	0.568	0.561	0.555	0.549	0.542	0.535	0.528	0.521	0.515	0.507	0.500	0.492	0.486	0.479	0.471	0.464	0.456	0.449	0.441	0.434	0.428	0.420	0.411	0.404	0.398	0.390	0.381	0.375	0.368	0.361	0.354	0.348	0.341	0.335	0.329	0.324	0.319	0.312	0.308	0.302	0.299	0.294	0.290	0.288	0.284	0.280	0.279	0.278	0.275	0.274	0.274	0.272	0.274	0.275	0.276	0.278	0.280	0.281	0.285	0.288	0.291	0.296	0.300	0.305	0.310	0.316	0.321	0.328	0.335	0.341	0.349	0.356	0.364	0.371	0.380	0.388	0.396	0.404	0.414	0.421	0.430	0.439	0.448	0.456	0.464	0.472	0.481	0.489	0.496	0.505	0.511	0.519	0.526	0.532	0.540	0.545	0.551	0.556	0.561	0.566	0.571	0.575	0.578	0.580	0.582	0.585	0.588	0.589	0.590	0.589	0.590	0.589	0.588	0.586	0.585	0.581	0.578	0.574	0.570	0.565	0.560	0.554	0.546	0.539	0.532	0.522	0.514	0.504	0.494	0.482	0.470	0.458	0.445	0.432	0.418	0.404	0.388	0.372	0.355	0.339	0.321	0.302	0.282	0.264	0.242	0.222	0.200	0.179	0.158	0.134	0.111	0.088	0.064	0.039	0.014	-0.010	-0.035	-0.060	-0.086	-0.111	-0.136	-0.162	-0.188	-0.211	-0.238	-0.261	-0.286	-0.309	-0.332	-0.356	-0.378	-0.400	-0.421	-0.442	-0.462	-0.481	-0.500	-0.519	-0.536	-0.552	-0.568	-0.582	-0.596	-0.609	-0.621	-0.634	-0.644	-0.652	-0.661	-0.670	-0.676	-0.684	-0.689	-0.694	-0.699	-0.702	-0.706	-0.709	-0.712	-0.714	-0.715	-0.718	-0.719	-0.720	-0.721	-0.721	-0.722	-0.724	-0.725	-0.726	-0.728	-0.730	-0.732	-0.735	-0.739	-0.741	-0.745	-0.750	-0.755	-0.761	-0.766	-0.772	-0.781	-0.789	-0.798	-0.808	-0.816	-0.828	-0.839	-0.851	-0.862	-0.878	-0.890	-0.904	-0.920	-0.934	-0.949	-0.965	-0.982	-0.999	-1.016	-1.032	-1.050	-1.068	-1.085	-1.104	-1.121	-1.140	-1.158	-1.176	-1.194	-1.212	-1.230	-1.249	-1.266	-1.284	-1.302	-1.320	-1.338	-1.355	-1.372	-1.390	-1.408	-1.424	-1.440	-1.458	-1.474	-1.490	-1.506	-1.522	-1.539	-1.555	-1.570	-1.585	-1.601	-1.616	-1.630	-1.645	-1.661	-1.675	-1.690	-1.705	-1.720	-1.735	-1.748	-1.762	-1.778	-1.790	-1.804	-1.818	-1.831	-1.845	-1.859	-1.871	-1.884	-1.896	-1.910	-1.921	-1.932	-1.945	-1.955	-1.968	-1.979	-1.989	-1.998	-2.009	-2.018	-2.027	-2.036	-2.045	-2.052	-2.061	-2.068	-2.075	-2.081	-2.088	-2.095	-2.100	-2.106	-2.111	-2.115	-2.120	-2.125	-2.129	-2.132	-2.136	-2.139	-2.144	-2.146	-2.150	-2.154	-2.155	-2.159	-2.161	-2.165	-2.168	-2.171	-2.175	-2.179	-2.180	-2.185	-2.189	-2.192	-2.196	-2.201	-2.205	-2.210	-2.216	-2.221	-2.228	-2.232	-2.239	-2.246	-2.252	-2.259	-2.266	-2.275	-2.284	-2.291	-2.300	-2.310	-2.318	-2.328	-2.338	-2.349	-2.359	-2.369	-2.381	-2.392	-2.402	-2.415	-2.428	-2.439	-2.451	-2.464	-2.476	-2.489	-2.500	-2.512	-2.526	-2.539	-2.552	-2.565	-2.578	-2.590	-2.604	-2.616	-2.629	-2.641	-2.654	-2.668	-2.680	-2.692	-2.704	-2.715	-2.729	-2.740	-2.752	-2.764	-2.775	-2.786	-2.798	-2.809	-2.820	-2.830	-2.840	-2.851	-2.861	-2.871	-2.881	-2.890	-2.900	-2.910	-2.919	-2.929	-2.938	-2.946	-2.956	-2.965	-2.974	-2.984	-2.991	-3.000	-3.010	-3.018	-3.028	-3.036	-3.045	-3.054	-3.062	-3.072	-3.080	-3.089	-3.099	-3.109	-3.118	-3.126	-3.136	-3.146	-3.155	-3.165	-3.175	-3.185	-3.195	-3.206	-3.215	-3.226	-3.236	-3.246	-3.258	-3.268	-3.279	-3.290	-3.300	-3.311	-3.321	-3.332	-3.342	-3.354	-3.365	-3.375	-3.386	-3.396	-3.408	-3.418	-3.429	-3.440	-3.451	-3.461	-3.472	-3.482	-3.494	-3.505	-3.516	-3.526	-3.538	-3.549	-3.560	-3.570	-3.581	-3.592	-3.605	-3.616	-3.628	-3.640	-3.652	-3.665	-3.676	-3.690	-3.704	-3.716	-3.730	-3.744	-3.758	-3.771	-3.786	-3.801	-3.815	-3.831	-3.846	-3.861	-3.878	-3.894	-3.910	-3.926	-3.942	-3.959	-3.976	-3.994	-4.010	-4.028	-4.046	-4.064	-4.081	-4.098	-4.116	-4.134	-4.152	-4.170	-4.186	-4.205	-4.221	-4.239	-4.256	-4.274	-4.292	-4.309	-4.325	-4.342	-4.359	-4.376	-4.391	-4.408	-4.422	-4.439	-4.454	-4.469	-4.484	-4.498	-4.512	-4.525	-4.539	-4.552	-4.566	-4.579	-4.592	-4.604	-4.616	-4.629	-4.640	-4.652	-4.664	-4.674	-4.686	-4.696	-4.706	-4.716	-4.728	-4.738	-4.746	-4.756	-4.766	-4.775	-4.784	-4.792	-4.800	-4.809	-4.816	-4.825	-4.832	-4.839	-4.845	-4.852	-4.859	-4.864	-4.870	-4.876	-4.881	-4.885	-4.890	-4.894	-4.898	-4.902	-4.905	-4.908	-4.910	-4.911	-4.914	-4.914	-4.915	-4.914	-4.915	-4.914	-4.912	-4.912	-4.910	-4.909	-4.906	-4.902	-4.900	-4.896	-4.894	-4.889	-4.885	-4.881	-4.876	-4.871	-4.868	-4.861	-4.858	-4.854	-4.849	-4.845	-4.840	-4.836	-4.832	-4.829	-4.826	-4.822	-4.821	-4.820	-4.819	-4.818	-4.816	-4.819	-4.819	-4.819	-4.821	-4.825	-4.829	-4.832	-4.836	-4.844	-4.849	-4.856	-4.864	-4.872	-4.882	-4.892	-4.904	-4.914	-4.925	-4.939	-4.951	-4.965	-4.979	-4.994	-5.009	-5.024	-5.039	-5.055	-5.071	-5.088	-5.104	-5.120	-5.135	-5.151	-5.168	-5.184	-5.201	-5.216	-5.231	-5.246	-5.261	-5.275	-5.289	-5.302	-5.315	-5.329	-5.340	-5.351	-5.361	-5.371	-5.380	-5.390	-5.396	-5.405	-5.412	-5.418	-5.422	-5.426	-5.431	-5.434	-5.436	-5.439	-5.440	-5.440	-5.441	-5.441	-5.440	-5.438	-5.436	-5.432	-5.430	-5.426	-5.422	-5.419	-5.415	-5.409	-5.405	-5.399	-5.392	-5.386	-5.381	-5.374	-5.368	-5.361	-5.354	-5.346	-5.340	-5.332	-5.325	-5.316	-5.309	-5.301	-5.295	-5.288	-5.280	-5.271	-5.265	-5.256	-5.249	-5.240	-5.232	-5.225	-5.218	-5.211	-5.202	-5.196	-5.189	-5.181	-5.174	-5.166	-5.160	-5.152	-5.146	-5.139	-5.132	-5.126	-5.120	-5.112	-5.108	-5.101	-5.096	-5.091	-5.086	-5.082	-5.078	-5.074	-5.070	-5.066	-5.064	-5.061	-5.059	-5.056	-5.055	-5.054	-5.052	-5.052	-5.052	-5.052	-5.052	-5.054	-5.055	-5.058	-5.059	-5.061	-5.064	-5.068	-5.070	-5.074	-5.078	-5.081	-5.085	-5.089	-5.094	-5.098	-5.101	-5.108	-5.111	-5.116	-5.120	-5.125	-5.128	-5.132	-5.135	-5.139	-5.142	-5.145	-5.148	-5.150	-5.152	-5.154	-5.156	-5.156	-5.158	-5.159	-5.158	-5.158	-5.158	-5.158	-5.156	-5.154	-5.152	-5.150	-5.146	-5.145	-5.141	-5.139	-5.135	-5.132	-5.129	-5.124	-5.119	-5.115	-5.110	-5.106	-5.101	-5.098	-5.092	-5.089	-5.084	-5.079	-5.075	-5.070	-5.066	-5.061	-5.058	-5.052	-5.049	-5.045	-5.041	-5.038	-5.034	-5.031	-5.028	-5.025	-5.021	-5.019	-5.015	-5.012	-5.010	-5.008	-5.005	-5.002	-5.000	-4.996	-4.995	-4.992	-4.990	-4.986	-4.984	-4.981	-4.978	-4.975	-4.972	-4.969	-4.965	-4.961	-4.958	-4.954	-4.949	-4.945	-4.941	-4.936	-4.930	-4.925	-4.920	-4.914	-4.908	-4.901	-4.895	-4.888	-4.880	-4.872	-4.865	-4.856	-4.849	-4.840	-4.831	-4.821	-4.812	-4.802	-4.792	-4.782	-4.772	-4.761	-4.751	-4.740	-4.729	-4.716	-4.706	-4.694	-4.681	-4.669	-4.655	-4.642	-4.630	-4.616	-4.604	-4.590	-4.578	-4.564	-4.550	-4.536	-4.522	-4.509	-4.495	-4.481	-4.468	-4.454	-4.441	-4.428	-4.414	-4.401	-4.388	-4.376	-4.364	-4.352	-4.340	-4.329	-4.318	-4.308	-4.298	-4.288	-4.278	-4.270	-4.261	-4.255	-4.248	-4.241	-4.236	-4.232	-4.229	-4.225	-4.222	-4.222	-4.221	-4.221	-4.222	-4.224	-4.226	-4.230	-4.234	-4.239	-4.245	-4.252	-4.260	-4.268	-4.278	-4.288	-4.298	-4.309	-4.321	-4.332	-4.346	-4.359	-4.372	-4.386	-4.400	-4.414	-4.429	-4.444	-4.459	-4.474	-4.488	-4.504	-4.518	-4.531	-4.545	-4.559	-4.571	-4.585	-4.596	-4.608	-4.619	-4.629	-4.638	-4.646	-4.655	-4.661	-4.666	-4.672	-4.675	-4.679	-4.681	-4.681	-4.682	-4.680	-4.679	-4.675	-4.671	-4.666	-4.659	-4.652	-4.644	-4.635	-4.625	-4.614	-4.601	-4.589	-4.575	-4.559	-4.545	-4.529	-4.510	-4.492	-4.474	-4.455	-4.436	-4.416	-4.394	-4.372	-4.351	-4.329	-4.308	-4.284	-4.261	-4.239	-4.215	-4.191	-4.166	-4.144	-4.119	-4.095	-4.071	-4.048	-4.024	-4.000	-3.978	-3.952	-3.930	-3.908	-3.885	-3.861	-3.839	-3.819	-3.796	-3.775	-3.755	-3.734	-3.714	-3.695	-3.675	-3.656	-3.638	-3.620	-3.601	-3.585	-3.569	-3.551	-3.536	-3.521	-3.506	-3.491	-3.476	-3.464	-3.451	-3.438	-3.425	-3.412	-3.401	-3.390	-3.379	-3.369	-3.359	-3.349	-3.339	-3.329	-3.319	-3.311	-3.302	-3.294	-3.285	-3.276	-3.269	-3.260	-3.251	-3.244	-3.238	-3.229	-3.221	-3.214	-3.206	-3.199	-3.190	-3.182	-3.175	-3.166	-3.158	-3.149	-3.140	-3.130	-3.122	-3.112	-3.104	-3.094	-3.082	-3.074	-3.064	-3.052	-3.042	-3.030	-3.019	-3.008	-2.995	-2.984	-2.971	-2.959	-2.946	-2.931	-2.919	-2.905	-2.891	-2.878	-2.864	-2.849	-2.835	-2.819	-2.804	-2.790	-2.774	-2.759	-2.742	-2.728	-2.711	-2.695	-2.679	-2.662	-2.646	-2.629	-2.612	-2.596	-2.579	-2.562	-2.545	-2.528	-2.510	-2.492	-2.475	-2.458	-2.440	-2.422	-2.404	-2.388	-2.369	-2.351	-2.332	-2.314	-2.298	-2.279	-2.260	-2.242	-2.225	-2.206	-2.189	-2.170	-2.151	-2.135	-2.116	-2.099	-2.081	-2.062	-2.046	-2.029	-2.013	-1.994	-1.978	-1.960	-1.945	-1.928	-1.911	-1.895	-1.879	-1.864	-1.849	-1.834	-1.818	-1.802	-1.788	-1.774	-1.760	-1.746	-1.732	-1.718	-1.705	-1.692	-1.679	-1.666	-1.655	-1.642	-1.630	-1.618	-1.606	-1.595	-1.582	-1.572	-1.561	-1.550	-1.540	-1.529	-1.519	-1.508	-1.498	-1.486	-1.476	-1.466	-1.456	-1.448	-1.436	-1.428	-1.416	-1.408	-1.398	-1.388	-1.379	-1.370	-1.360	-1.351	-1.342	-1.331	-1.322	-1.314	-1.305	-1.295	-1.288	-1.279	-1.271	-1.261	-1.254	-1.246	-1.238	-1.229	-1.221	-1.214	-1.206	-1.200	-1.194	-1.186	-1.179	-1.174	-1.166	-1.160	-1.155	-1.149	-1.144	-1.138	-1.134	-1.129	-1.124	-1.119	-1.116	-1.111	-1.108	-1.104	-1.100	-1.098	-1.094	-1.090	-1.086	-1.085	-1.082	-1.080	-1.078	-1.074	-1.072	-1.070	-1.068	-1.065	-1.064	-1.061	-1.060	-1.059	-1.055	-1.054	-1.052	-1.050	-1.048	-1.045	-1.044	-1.040	-1.038	-1.034	-1.030	-1.028	-1.024	-1.020	-1.015	-1.011	-1.006	-1.001	-0.996	-0.990	-0.984	-0.978	-0.970	-0.961	-0.954	-0.946	-0.938	-0.928	-0.919	-0.908	-0.898	-0.885	-0.874	-0.861	-0.849	-0.835	-0.821	-0.808	-0.792	-0.778	-0.762	-0.746	-0.730	-0.712	-0.696	-0.679	-0.661	-0.641	-0.624	-0.605	-0.586	-0.568	-0.548	-0.529	-0.509	-0.489	-0.469	-0.449	-0.429	-0.409	-0.389	-0.369	-0.350	-0.330	-0.311	-0.291	-0.272	-0.255	-0.238	-0.219	-0.200	-0.184	-0.168	-0.150	-0.134	-0.119	-0.104	-0.089	-0.075	-0.061	-0.048	-0.035	-0.022	-0.011	0.001	0.011	0.021	0.030	0.040	0.049	0.056	0.064	0.071	0.078	0.084	0.090	0.095	0.100	0.104	0.109	0.111	0.114	0.116	0.119	0.121	0.124	0.124	0.125	0.126	0.126	0.126	0.126	0.126	0.126	0.125	0.124	0.122	0.121	0.120	0.118	0.116	0.115	0.112	0.111	0.110	0.108	0.105	0.104	0.101	0.100	0.099	0.095	0.094	0.092	0.091	0.089	0.088	0.086	0.085	0.084	0.082	0.081	0.081	0.080	0.079	0.080	0.080	0.080	0.080	0.080	0.080	0.081	0.082	0.084	0.085	0.088	0.089	0.091	0.094	0.098	0.099	0.102	0.106	0.109	0.112	0.118	0.121	0.126	0.130	0.136	0.141	0.148	0.151	0.158	0.164	0.170	0.176	0.182	0.190	0.196	0.204	0.211	0.218	0.225	0.231	0.239	0.246	0.254	0.261	0.269	0.275	0.284	0.291	0.298	0.305	0.312	0.319	0.325	0.331	0.338	0.342	0.349	0.354	0.359	0.364	0.368	0.372	0.375	0.379	0.381	0.384	0.386	0.388	0.388	0.388	0.388	0.386	0.386	0.384	0.381	0.379	0.374	0.370	0.365	0.360	0.354	0.346	0.340	0.332	0.324	0.315	0.306	0.295	0.285	0.275	0.264	0.252	0.240	0.228	0.216	0.202	0.190	0.176	0.164	0.150	0.135	0.122	0.108	0.095	0.081	0.069	0.055	0.042	0.029	0.018	0.005	-0.006	-0.018	-0.029	-0.039	-0.048	-0.058	-0.066	-0.075	-0.081	-0.089	-0.095	-0.101	-0.105	-0.109	-0.112	-0.115	-0.118	-0.118	-0.119	-0.119	-0.118	-0.115	-0.114	-0.110	-0.108	-0.102	-0.098	-0.094	-0.088	-0.081	-0.075	-0.068	-0.060	-0.052	-0.045	-0.036	-0.028	-0.020	-0.011	-0.002	0.006	0.014	0.022	0.031	0.039	0.048	0.055	0.061	0.070	0.076	0.081	0.088	0.094	0.098	0.102	0.106	0.109	0.110	0.114	0.114	0.115	0.114	0.114	0.112	0.111	0.109	0.105	0.100	0.098	0.091	0.086	0.080	0.072	0.065	0.058	0.050	0.041	0.031	0.022	0.012	0.002	-0.008	-0.018	-0.028	-0.038	-0.049	-0.059	-0.070	-0.080	-0.089	-0.099	-0.109	-0.118	-0.126	-0.134	-0.142	-0.150	-0.156	-0.161	-0.168	-0.172	-0.176	-0.180	-0.181	-0.184	-0.184	-0.185	-0.184	-0.182	-0.180	-0.178	-0.172	-0.168	-0.162	-0.156	-0.149	-0.141	-0.132	-0.124	-0.114	-0.104	-0.092	-0.081	-0.070	-0.056	-0.044	-0.031	-0.019	-0.005	0.009	0.022	0.036	0.049	0.062	0.076	0.089	0.101	0.114	0.125	0.136	0.148	0.158	0.166	0.176	0.184	0.191	0.198	0.205	0.209	0.212	0.216	0.218	0.220	0.220	0.220	0.219	0.216	0.214	0.209	0.205	0.199	0.191	0.185	0.178	0.169	0.160	0.150	0.139	0.129	0.118	0.106	0.095	0.081	0.070	0.058	0.045	0.032	0.020	0.008	-0.005	-0.018	-0.029	-0.040	-0.051	-0.062	-0.072	-0.082	-0.091	-0.101	-0.109	-0.118	-0.125	-0.131	-0.138	-0.142	-0.149	-0.152	-0.156	-0.159	-0.160	-0.162	-0.162	-0.162	-0.162	-0.161	-0.160	-0.158	-0.156	-0.152	-0.149	-0.146	-0.141	-0.136	-0.131	-0.126	-0.121	-0.115	-0.109	-0.104	-0.098	-0.092	-0.086	-0.080	-0.075	-0.068	-0.061	-0.056	-0.051	-0.045	-0.040	-0.036	-0.030	-0.026	-0.022	-0.019	-0.015	-0.011	-0.010	-0.008	-0.006	-0.005	-0.004	-0.002	-0.002	-0.001	-0.002	-0.002	-0.005	-0.005	-0.008	-0.010	-0.012	-0.015	-0.018	-0.021	-0.025	-0.029	-0.032	-0.038	-0.042	-0.046	-0.052	-0.056	-0.061	-0.068	-0.072	-0.078	-0.082	-0.088	-0.094	-0.099	-0.104	-0.110	-0.114	-0.120	-0.124	-0.129	-0.134	-0.138	-0.141	-0.146	-0.149	-0.151	-0.155	-0.158	-0.160	-0.161	-0.162	-0.164	-0.164	-0.164	-0.164	-0.164	-0.162	-0.161	-0.159	-0.155	-0.152	-0.148	-0.142	-0.139	-0.132	-0.126	-0.119	-0.110	-0.102	-0.094	-0.084	-0.072	-0.060	-0.049	-0.035	-0.021	-0.006	0.009	0.026	0.042	0.060	0.080	0.100	0.121	0.142	0.164	0.188	0.211	0.236	0.262	0.288	0.315	0.344	0.371	0.401	0.431	0.462	0.494	0.525	0.558	0.590	0.624	0.658	0.692	0.726	0.762	0.798	0.832	0.868	0.902	0.939	0.974	1.010	1.045	1.079	1.115	1.149	1.184	1.218	1.250	1.284	1.316	1.348	1.379	1.410	1.439	1.468	1.496	1.522	1.550	1.575	1.599	1.622	1.645	1.668	1.689	1.710	1.729	1.746	1.764	1.780	1.796	1.811	1.826	1.839	1.851	1.862	1.874	1.885	1.895	1.902	1.911	1.920	1.929	1.936	1.942	1.950	1.958	1.964	1.971	1.978	1.984	1.990	1.998	2.004	2.010	2.018	2.026	2.034	2.041	2.049	2.058	2.066	2.076	2.085	2.096	2.106	2.118	2.129	2.140	2.154	2.165	2.179	2.191	2.205	2.220	2.234	2.248	2.264	2.279	2.292	2.309	2.324	2.340	2.355	2.371	2.386	2.402	2.418	2.432	2.449	2.464	2.479	2.492	2.508	2.521	2.536	2.549	2.562	2.575	2.588	2.600	2.611	2.624	2.634	2.645	2.654	2.664	2.672	2.681	2.689	2.696	2.702	2.709	2.715	2.720	2.724	2.729	2.732	2.735	2.739	2.741	2.744	2.746	2.746	2.748	2.748	2.749	2.749	2.746	2.746	2.745	2.742	2.741	2.739	2.738	2.735	2.732	2.729	2.726	2.724	2.720	2.715	2.712	2.709	2.705	2.701	2.698	2.692	2.689	2.685	2.681	2.676	2.672	2.669	2.664	2.661	2.658	2.652	2.650	2.645	2.641	2.638	2.635	2.631	2.628	2.624	2.620	2.616	2.614	2.609	2.606	2.602	2.599	2.595	2.592	2.589	2.585	2.581	2.578	2.574	2.569	2.565	2.560	2.556	2.551	2.546	2.540	2.536	2.530	2.524	2.518	2.511	2.504	2.498	2.490	2.482	2.474	2.465	2.456	2.448	2.438	2.429	2.419	2.410	2.399	2.389	2.378	2.368	2.355	2.345	2.332	2.321	2.310	2.299	2.286	2.275	2.262	2.251	2.240	2.229	2.218	2.206	2.196	2.186	2.175	2.166	2.156	2.148	2.139	2.131	2.122	2.115	2.109	2.102	2.096	2.091	2.085	2.081	2.078	2.074	2.070	2.068	2.065	2.062	2.060	2.059	2.059	2.056	2.056	2.056	2.055	2.056	2.055	2.055	2.055	2.055	2.055	2.054	2.054	2.052	2.052	2.051	2.050	2.049	2.046	2.044	2.041	2.038	2.035	2.030	2.025	2.020	2.014	2.009	2.000	1.994	1.986	1.978	1.969	1.959	1.950	1.940	1.929	1.919	1.906	1.896	1.884	1.872	1.860	1.849	1.836	1.824	1.811	1.799	1.788	1.775	1.762	1.750	1.739	1.728	1.718	1.706	1.696	1.685	1.675	1.665	1.655	1.648	1.639	1.630	1.622	1.614	1.606	1.599	1.591	1.585	1.578	1.572	1.566	1.560	1.555	1.548	1.542	1.538	1.530	1.525	1.519	1.512	1.506	1.500	1.494	1.488	1.481	1.474	1.466	1.459	1.451	1.444	1.434	1.425	1.416	1.408	1.398	1.388	1.378	1.366	1.356	1.346	1.336	1.325	1.314	1.302	1.292	1.281	1.271	1.260	1.249	1.240	1.230	1.220	1.211	1.202	1.194	1.185	1.179	1.170	1.164	1.158	1.152	1.148	1.142	1.139	1.136	1.134	1.131	1.130	1.129	1.129	1.129	1.129	1.130	1.131	1.134	1.136	1.139	1.141	1.145	1.150	1.154	1.158	1.162	1.166	1.172	1.176	1.181	1.186	1.191	1.196	1.201	1.206	1.210	1.214	1.219	1.222	1.226	1.229	1.232	1.235	1.238	1.241	1.242	1.245	1.246	1.249	1.250	1.250	1.251	1.251	1.252	1.252	1.254	1.254	1.254	1.254	1.254	1.254	1.254	1.255	1.254	1.254	1.254	1.254	1.255	1.255	1.255	1.256	1.256	1.258	1.258	1.259	1.260	1.261	1.262	1.264	1.265	1.266	1.268	1.268	1.270	1.271	1.272	1.274	1.274	1.275	1.276	1.276	1.276	1.276	1.276	1.275	1.275	1.274	1.271	1.270	1.268	1.264	1.261	1.258	1.254	1.249	1.245	1.239	1.232	1.226	1.219	1.211	1.204	1.195	1.185	1.175	1.166	1.156	1.144	1.134	1.122	1.110	1.098	1.084	1.071	1.058	1.045	1.030	1.015	1.001	0.985	0.970	0.955	0.938	0.921	0.905	0.889	0.871	0.852	0.835	0.818	0.799	0.780	0.761	0.742	0.721	0.701	0.681	0.660	0.640	0.619	0.596	0.574	0.552	0.529	0.505	0.481	0.458	0.432	0.409	0.384	0.358	0.331	0.305	0.278	0.251	0.222	0.195	0.166	0.139	0.109	0.080	0.050	0.021	-0.010	-0.040	-0.069	-0.099	-0.130	-0.160	-0.190	-0.220	-0.250	-0.280	-0.310	-0.340	-0.369	-0.398	-0.426	-0.455	-0.482	-0.511	-0.538	-0.565	-0.591	-0.616	-0.641	-0.666	-0.689	-0.714	-0.736	-0.758	-0.780	-0.800	-0.820	-0.840	-0.859	-0.878	-0.895	-0.912	-0.929	-0.944	-0.960	-0.974	-0.989	-1.001	-1.014	-1.026	-1.039	-1.050	-1.062	-1.071	-1.082	-1.092	-1.102	-1.111	-1.120	-1.129	-1.138	-1.146	-1.155	-1.162	-1.170	-1.179	-1.186	-1.194	-1.201	-1.209	-1.218	-1.224	-1.232	-1.240	-1.248	-1.255	-1.264	-1.271	-1.280	-1.289	-1.298	-1.306	-1.315	-1.324	-1.332	-1.342	-1.351	-1.362	-1.371	-1.381	-1.392	-1.402	-1.412	-1.422	-1.434	-1.446	-1.456	-1.469	-1.480	-1.491	-1.504	-1.515	-1.528	-1.541	-1.554	-1.566	-1.579	-1.592	-1.605	-1.618	-1.632	-1.645	-1.659	-1.672	-1.688	-1.701	-1.715	-1.728	-1.742	-1.756	-1.770	-1.782	-1.796	-1.810	-1.825	-1.836	-1.850	-1.864	-1.876	-1.889	-1.901	-1.914	-1.925	-1.938	-1.948	-1.959	-1.970	-1.979	-1.989	-1.998	-2.006	-2.015	-2.024	-2.031	-2.039	-2.045	-2.050	-2.056	-2.061	-2.065	-2.070	-2.072	-2.076	-2.079	-2.081	-2.084	-2.084	-2.086	-2.086	-2.088	-2.088	-2.088	-2.088	-2.086	-2.086	-2.085	-2.084	-2.084	-2.081	-2.080	-2.080	-2.078	-2.078	-2.076	-2.075	-2.075	-2.074	-2.074	-2.074	-2.074	-2.074	-2.075	-2.076	-2.076	-2.078	-2.079	-2.080	-2.082	-2.085	-2.086	-2.090	-2.092	-2.095	-2.099	-2.102	-2.105	-2.110	-2.114	-2.118	-2.121	-2.125	-2.129	-2.134	-2.138	-2.141	-2.146	-2.149	-2.152	-2.156	-2.159	-2.162	-2.165	-2.168	-2.170	-2.172	-2.174	-2.175	-2.176	-2.176	-2.178	-2.178	-2.178	-2.178	-2.178	-2.176	-2.175	-2.172	-2.171	-2.170	-2.168	-2.166	-2.162	-2.160	-2.159	-2.155	-2.152	-2.151	-2.149	-2.146	-2.144	-2.141	-2.139	-2.138	-2.136	-2.135	-2.134	-2.132	-2.132	-2.132	-2.132	-2.134	-2.134	-2.135	-2.136	-2.139	-2.141	-2.144	-2.148	-2.151	-2.155	-2.159	-2.164	-2.169	-2.174	-2.180	-2.185	-2.191	-2.196	-2.204	-2.210	-2.216	-2.222	-2.230	-2.235	-2.242	-2.249	-2.255	-2.261	-2.266	-2.271	-2.278	-2.281	-2.288	-2.291	-2.294	-2.298	-2.299	-2.301	-2.302	-2.304	-2.304	-2.304	-2.301	-2.300	-2.298	-2.294	-2.290	-2.285	-2.280	-2.272	-2.266	-2.258	-2.250	-2.241	-2.231	-2.220	-2.209	-2.198	-2.186	-2.172	-2.160	-2.145	-2.131	-2.116	-2.101	-2.085	-2.070	-2.054	-2.036	-2.020	-2.002	-1.986	-1.969	-1.951	-1.934	-1.916	-1.899	-1.882	-1.864	-1.848	-1.830	-1.812	-1.796	-1.780	-1.762	-1.746	-1.730	-1.715	-1.700	-1.685	-1.670	-1.656	-1.641	-1.629	-1.614	-1.601	-1.589	-1.576	-1.564	-1.552	-1.541	-1.530	-1.519	-1.509	-1.498	-1.489	-1.478	-1.469	-1.459	-1.450	-1.441	-1.432	-1.422	-1.415	-1.408	-1.399	-1.390	-1.381	-1.372	-1.365	-1.358	-1.349	-1.340	-1.331	-1.322	-1.315	-1.306	-1.298	-1.289	-1.281	-1.271	-1.262	-1.254	-1.245	-1.235	-1.225	-1.216	-1.206	-1.196	-1.188	-1.178	-1.168	-1.158	-1.148	-1.138	-1.128	-1.118	-1.108	-1.098	-1.088	-1.079	-1.069	-1.059	-1.051	-1.041	-1.032	-1.024	-1.015	-1.006	-0.999	-0.990	-0.982	-0.975	-0.968	-0.961	-0.954	-0.948	-0.942	-0.936	-0.931	-0.926	-0.921	-0.918	-0.914	-0.910	-0.906	-0.902	-0.899	-0.896	-0.892	-0.890	-0.888	-0.885	-0.882	-0.880	-0.878	-0.875	-0.874	-0.870	-0.869	-0.866	-0.864	-0.861	-0.858	-0.855	-0.851	-0.848	-0.844	-0.839	-0.835	-0.830	-0.825	-0.819	-0.812	-0.806	-0.800	-0.791	-0.782	-0.774	-0.766	-0.758	-0.746	-0.736	-0.725	-0.714	-0.701	-0.690	-0.676	-0.662	-0.650	-0.635	-0.620	-0.605	-0.589	-0.575	-0.559	-0.542	-0.526	-0.509	-0.492	-0.475	-0.458	-0.441	-0.424	-0.406	-0.389	-0.371	-0.354	-0.336	-0.319	-0.301	-0.286	-0.269	-0.252	-0.238	-0.221	-0.206	-0.191	-0.178	-0.164	-0.150	-0.138	-0.125	-0.112	-0.101	-0.091	-0.080	-0.071	-0.062	-0.054	-0.046	-0.039	-0.031	-0.026	-0.021	-0.016	-0.012	-0.009	-0.005	-0.004	-0.002	-0.001	-0.001	-0.001	-0.002	-0.004	-0.006	-0.009	-0.011	-0.014	-0.019	-0.024	-0.028	-0.034	-0.040	-0.046	-0.052	-0.059	-0.066	-0.072	-0.080	-0.088	-0.095	-0.102	-0.110	-0.118	-0.126	-0.134	-0.140	-0.149	-0.156	-0.162	-0.169	-0.176	-0.182	-0.189	-0.195	-0.200	-0.205	-0.209	-0.214	-0.218	-0.220	-0.222	-0.225	-0.226	-0.228	-0.228	-0.228	-0.228	-0.226	-0.225	-0.224	-0.221	-0.218	-0.215	-0.210	-0.205	-0.201	-0.195	-0.190	-0.182	-0.176	-0.170	-0.164	-0.156	-0.149	-0.141	-0.134	-0.126	-0.118	-0.111	-0.102	-0.096	-0.089	-0.080	-0.074	-0.066	-0.061	-0.054	-0.049	-0.042	-0.038	-0.035	-0.030	-0.026	-0.024	-0.021	-0.020	-0.018	-0.019	-0.018	-0.018	-0.019	-0.022	-0.024	-0.028	-0.030	-0.035	-0.039	-0.044	-0.051	-0.056	-0.064	-0.070	-0.078	-0.086	-0.095	-0.102	-0.112	-0.121	-0.131	-0.141	-0.151	-0.161	-0.171	-0.181	-0.192	-0.202	-0.214	-0.224	-0.235	-0.244	-0.255	-0.265	-0.276	-0.286	-0.296	-0.305	-0.314	-0.324	-0.332	-0.341	-0.351	-0.360	-0.369	-0.376	-0.384	-0.391	-0.399	-0.406	-0.412	-0.420	-0.426	-0.434	-0.440	-0.446	-0.452	-0.459	-0.465	-0.471	-0.475	-0.481	-0.486	-0.491	-0.498	-0.504	-0.509	-0.514	-0.518	-0.522	-0.529	-0.534	-0.539	-0.544	-0.549	-0.554	-0.560	-0.564	-0.570	-0.575	-0.580	-0.586	-0.591	-0.596	-0.601	-0.608	-0.611	-0.618	-0.624	-0.628	-0.634	-0.639	-0.644	-0.650	-0.655	-0.660	-0.666	-0.671	-0.675	-0.681	-0.686	-0.691	-0.698	-0.702	-0.709	-0.712	-0.718	-0.724	-0.729	-0.734	-0.739	-0.744	-0.749	-0.754	-0.759	-0.764	-0.769	-0.772	-0.778	-0.782	-0.786	-0.791	-0.796	-0.800	-0.804	-0.808	-0.811	-0.816	-0.819	-0.822	-0.825	-0.829	-0.831	-0.832	-0.835	-0.838	-0.839	-0.841	-0.842	-0.844	-0.844	-0.845	-0.845	-0.846	-0.845	-0.845	-0.844	-0.842	-0.840	-0.839	-0.838	-0.835	-0.832	-0.830	-0.826	-0.824	-0.820	-0.816	-0.812	-0.809	-0.804	-0.800	-0.795	-0.790	-0.785	-0.780	-0.776	-0.771	-0.766	-0.761	-0.756	-0.751	-0.748	-0.742	-0.739	-0.734	-0.730	-0.728	-0.724	-0.720	-0.718	-0.715	-0.711	-0.709	-0.708	-0.706	-0.705	-0.705	-0.705	-0.705	-0.706	-0.706	-0.708	-0.709	-0.711	-0.712	-0.716	-0.718	-0.722	-0.726	-0.729	-0.734	-0.738	-0.744	-0.748	-0.754	-0.759	-0.766	-0.771	-0.778	-0.785	-0.791	-0.799	-0.806	-0.814	-0.820	-0.828	-0.836	-0.844	-0.851	-0.860	-0.868	-0.876	-0.885	-0.894	-0.902	-0.910	-0.920	-0.930	-0.939	-0.948	-0.959	-0.969	-0.978	-0.989	-0.999	-1.010	-1.021	-1.034	-1.045	-1.055	-1.068	-1.080	-1.092	-1.106	-1.119	-1.132	-1.148	-1.161	-1.176	-1.190	-1.206	-1.221	-1.238	-1.254	-1.270	-1.286	-1.304	-1.321	-1.338	-1.355	-1.372	-1.390	-1.409	-1.428	-1.445	-1.462	-1.481	-1.499	-1.516	-1.534	-1.551	-1.569	-1.585	-1.602	-1.618	-1.634	-1.650	-1.665	-1.679	-1.692	-1.706	-1.719	-1.732	-1.744	-1.755	-1.766	-1.776	-1.785	-1.795	-1.804	-1.811	-1.818	-1.825	-1.831	-1.835	-1.840	-1.845	-1.849	-1.852	-1.854	-1.858	-1.860	-1.861	-1.861	-1.862	-1.865	-1.866	-1.866	-1.868	-1.869	-1.869	-1.869	-1.871	-1.871	-1.872	-1.875	-1.875	-1.878	-1.880	-1.882	-1.886	-1.890	-1.892	-1.898	-1.902	-1.909	-1.915	-1.921	-1.928	-1.935	-1.944	-1.951	-1.961	-1.971	-1.980	-1.991	-2.004	-2.014	-2.026	-2.040	-2.052	-2.066	-2.079	-2.094	-2.108	-2.122	-2.138	-2.154	-2.170	-2.184	-2.200	-2.216	-2.232	-2.249	-2.265	-2.282	-2.299	-2.314	-2.332	-2.349	-2.365	-2.381	-2.398	-2.414	-2.431	-2.448	-2.464	-2.481	-2.496	-2.514	-2.529	-2.544	-2.561	-2.576	-2.591	-2.608	-2.622	-2.638	-2.654	-2.668	-2.684	-2.698	-2.712	-2.728	-2.741	-2.756	-2.770	-2.784	-2.798	-2.811	-2.824	-2.839	-2.851	-2.862	-2.876	-2.889	-2.900	-2.912	-2.924	-2.936	-2.945	-2.956	-2.966	-2.976	-2.986	-2.996	-3.005	-3.014	-3.022	-3.030	-3.038	-3.044	-3.051	-3.059	-3.065	-3.070	-3.076	-3.081	-3.088	-3.091	-3.098	-3.101	-3.105	-3.109	-3.112	-3.116	-3.120	-3.124	-3.128	-3.131	-3.134	-3.138	-3.141	-3.145	-3.149	-3.151	-3.156	-3.160	-3.164	-3.168	-3.172	-3.179	-3.182	-3.189	-3.195	-3.200	-3.208	-3.214	-3.221	-3.230	-3.238	-3.246	-3.255	-3.264	-3.274	-3.284	-3.295	-3.305	-3.316	-3.329	-3.340	-3.352	-3.364	-3.378	-3.391	-3.404	-3.418	-3.432	-3.446	-3.460	-3.475	-3.490	-3.505	-3.519	-3.534	-3.549	-3.564	-3.579	-3.594	-3.609	-3.624	-3.638	-3.652	-3.666	-3.680	-3.694	-3.708	-3.721	-3.734	-3.746	-3.759	-3.771	-3.784	-3.796	-3.808	-3.818	-3.829	-3.839	-3.848	-3.858	-3.868	-3.876	-3.885	-3.894	-3.900	-3.909	-3.916	-3.922	-3.930	-3.936	-3.942	-3.949	-3.952	-3.959	-3.964	-3.969	-3.974	-3.978	-3.984	-3.988	-3.992	-3.998	-4.001	-4.006	-4.011	-4.015	-4.020	-4.025	-4.030	-4.035	-4.040	-4.046	-4.051	-4.056	-4.064	-4.070	-4.075	-4.084	-4.090	-4.098	-4.106	-4.112	-4.121	-4.131	-4.140	-4.149	-4.159	-4.169	-4.179	-4.189	-4.200	-4.211	-4.222	-4.234	-4.246	-4.258	-4.271	-4.282	-4.296	-4.309	-4.321	-4.335	-4.349	-4.361	-4.375	-4.389	-4.402	-4.416	-4.430	-4.444	-4.459	-4.471	-4.486	-4.500	-4.515	-4.529	-4.542	-4.556	-4.571	-4.586	-4.600	-4.614	-4.629	-4.642	-4.658	-4.671	-4.686	-4.701	-4.716	-4.731	-4.745	-4.761	-4.776	-4.791	-4.808	-4.822	-4.839	-4.855	-4.870	-4.886	-4.904	-4.919	-4.938	-4.954	-4.970	-4.988	-5.005	-5.022	-5.040	-5.058	-5.075	-5.092	-5.111	-5.129	-5.148	-5.165	-5.184	-5.202	-5.220	-5.238	-5.256	-5.275	-5.292	-5.311	-5.329	-5.346	-5.365	-5.382	-5.401	-5.418	-5.435	-5.452	-5.469	-5.486	-5.502	-5.520	-5.536	-5.552	-5.569	-5.584	-5.600	-5.615	-5.630	-5.644	-5.660	-5.674	-5.688	-5.701	-5.715	-5.728	-5.740	-5.752	-5.765	-5.778	-5.789	-5.802	-5.814	-5.824	-5.835	-5.845	-5.856	-5.866	-5.875	-5.885	-5.892	-5.902	-5.910	-5.918	-5.926	-5.932	-5.940	-5.945	-5.951	-5.956	-5.962	-5.968	-5.971	-5.976	-5.980	-5.982	-5.988	-5.989	-5.991	-5.992	-5.995	-5.995	-5.996	-5.996	-5.996	-5.995	-5.996	-5.994	-5.992	-5.991	-5.989	-5.986	-5.985	-5.982	-5.980	-5.976	-5.974	-5.970	-5.968	-5.965	-5.961	-5.959	-5.955	-5.952	-5.950	-5.948	-5.945	-5.942	-5.941	-5.940	-5.939	-5.938	-5.938	-5.938	-5.939	-5.940	-5.941	-5.944	-5.946	-5.951	-5.955	-5.959	-5.964	-5.970	-5.978	-5.984	-5.992	-6.000	-6.009	-6.018	-6.028	-6.039	-6.050	-6.061	-6.072	-6.086	-6.099	-6.112	-6.126	-6.140	-6.155	-6.169	-6.184	-6.199	-6.214	-6.229	-6.244	-6.259	-6.274	-6.289	-6.304	-6.319	-6.332	-6.346	-6.360	-6.374	-6.386	-6.399	-6.411	-6.422	-6.435	-6.446	-6.456	-6.466	-6.475	-6.484	-6.491	-6.499	-6.505	-6.511	-6.516	-6.520	-6.525	-6.529	-6.531	-6.534	-6.535	-6.536	-6.535	-6.536	-6.535	-6.534	-6.532	-6.530	-6.526	-6.522	-6.520	-6.515	-6.510	-6.504	-6.499	-6.492	-6.486	-6.481	-6.475	-6.466	-6.460	-6.452	-6.444	-6.438	-6.429	-6.421	-6.412	-6.404	-6.396	-6.388	-6.379	-6.371	-6.362	-6.354	-6.345	-6.336	-6.329	-6.320	-6.312	-6.302	-6.294	-6.288	-6.279	-6.270	-6.262	-6.255	-6.246	-6.239	-6.232	-6.224	-6.216	-6.210	-6.202	-6.196	-6.189	-6.181	-6.175	-6.169	-6.162	-6.155	-6.149	-6.144	-6.138	-6.131	-6.125	-6.120	-6.115	-6.110	-6.104	-6.100	-6.096	-6.090	-6.088	-6.084	-6.079	-6.076	-6.072	-6.070	-6.068	-6.065	-6.062	-6.060	-6.059	-6.058	-6.056	-6.055	-6.054	-6.055	-6.055	-6.055	-6.055	-6.055	-6.056	-6.058	-6.058	-6.059	-6.061	-6.061	-6.064	-6.066	-6.068	-6.069	-6.071	-6.074	-6.075	-6.079	-6.080	-6.082	-6.084	-6.085	-6.088	-6.089	-6.090	-6.092	-6.094	-6.095	-6.096	-6.098	-6.098	-6.098	-6.099	-6.099	-6.098	-6.098	-6.098	-6.096	-6.096	-6.095	-6.094	-6.092	-6.091	-6.090	-6.088	-6.086	-6.082	-6.081	-6.079	-6.075	-6.074	-6.070	-6.068	-6.064	-6.061	-6.058	-6.054	-6.050	-6.048	-6.044	-6.040	-6.036	-6.034	-6.030	-6.025	-6.022	-6.019	-6.016	-6.011	-6.008	-6.004	-6.001	-5.998	-5.994	-5.990	-5.985	-5.982	-5.978	-5.974	-5.970	-5.968	-5.964	-5.959	-5.955	-5.951	-5.946	-5.942	-5.938	-5.932	-5.928	-5.922	-5.918	-5.911	-5.906	-5.900	-5.895	-5.890	-5.882	-5.876	-5.870	-5.861	-5.855	-5.848	-5.840	-5.831	-5.822	-5.814	-5.806	-5.798	-5.788	-5.778	-5.768	-5.759	-5.749	-5.738	-5.729	-5.718	-5.708	-5.695	-5.684	-5.674	-5.662	-5.650	-5.638	-5.626	-5.614	-5.602	-5.591	-5.578	-5.565	-5.554	-5.541	-5.528	-5.515	-5.502	-5.490	-5.479	-5.466	-5.454	-5.441	-5.429	-5.416	-5.406	-5.394	-5.382	-5.370	-5.359	-5.348	-5.338	-5.328	-5.316	-5.308	-5.296	-5.286	-5.278	-5.269	-5.260	-5.251	-5.244	-5.236	-5.230	-5.221	-5.215	-5.210	-5.204	-5.200	-5.195	-5.191	-5.188	-5.185	-5.181	-5.180	-5.179	-5.179	-5.179	-5.178	-5.179	-5.181	-5.182	-5.185	-5.189	-5.192	-5.196	-5.201	-5.205	-5.211	-5.216	-5.224	-5.230	-5.236	-5.245	-5.252	-5.260	-5.269	-5.276	-5.286	-5.295	-5.302	-5.312	-5.321	-5.331	-5.340	-5.349	-5.358	-5.365	-5.375	-5.382	-5.390	-5.398	-5.404	-5.410	-5.416	-5.422	-5.429	-5.434	-5.438	-5.441	-5.444	-5.448	-5.449	-5.449	-5.450	-5.451	-5.450	-5.448	-5.446	-5.444	-5.440	-5.435	-5.430	-5.425	-5.419	-5.411	-5.404	-5.395	-5.386	-5.376	-5.368	-5.356	-5.344	-5.332	-5.320	-5.306	-5.292	-5.279	-5.264	-5.248	-5.232	-5.216	-5.200	-5.182	-5.166	-5.149	-5.131	-5.114	-5.094	-5.076	-5.058	-5.039	-5.019	-5.000	-4.980	-4.961	-4.941	-4.922	-4.902	-4.882	-4.862	-4.842	-4.822	-4.802	-4.784	-4.765	-4.745	-4.725	-4.706	-4.688	-4.668	-4.649	-4.630	-4.611	-4.594	-4.575	-4.558	-4.539	-4.521	-4.505	-4.488	-4.471	-4.454	-4.438	-4.422	-4.406	-4.391	-4.376	-4.362	-4.349	-4.334	-4.321	-4.308	-4.295	-4.282	-4.271	-4.260	-4.249	-4.238	-4.228	-4.218	-4.206	-4.198	-4.189	-4.180	-4.171	-4.162	-4.155	-4.148	-4.140	-4.132	-4.126	-4.119	-4.114	-4.106	-4.101	-4.095	-4.089	-4.082	-4.077	-4.071	-4.066	-4.059	-4.054	-4.049	-4.043	-4.036	-4.031	-4.025	-4.019	-4.012	-4.005	-3.999	-3.991	-3.984	-3.975	-3.969	-3.960	-3.951	-3.941	-3.932	-3.924	-3.912	-3.902	-3.891	-3.881	-3.869	-3.859	-3.846	-3.832	-3.820	-3.806	-3.792	-3.779	-3.764	-3.749	-3.734	-3.719	-3.702	-3.686	-3.669	-3.652	-3.635	-3.619	-3.600	-3.582	-3.564	-3.544	-3.526	-3.508	-3.488	-3.469	-3.449	-3.429	-3.409	-3.389	-3.369	-3.349	-3.329	-3.309	-3.289	-3.268	-3.248	-3.228	-3.208	-3.188	-3.166	-3.148	-3.128	-3.109	-3.088	-3.069	-3.050	-3.030	-3.011	-2.992	-2.975	-2.955	-2.938	-2.920	-2.902	-2.885	-2.868	-2.851	-2.835	-2.818	-2.802	-2.788	-2.770	-2.755	-2.741	-2.725	-2.710	-2.696	-2.682	-2.669	-2.655	-2.641	-2.629	-2.615	-2.602	-2.590	-2.578	-2.566	-2.554	-2.542	-2.531	-2.519	-2.509	-2.496	-2.486	-2.475	-2.465	-2.454	-2.442	-2.432	-2.421	-2.412	-2.402	-2.391	-2.381	-2.372	-2.362	-2.351	-2.342	-2.332	-2.324	-2.314	-2.304	-2.295	-2.286	-2.276	-2.268	-2.258	-2.250	-2.241	-2.231	-2.222	-2.214	-2.205	-2.196	-2.189	-2.180	-2.171	-2.164	-2.156	-2.148	-2.141	-2.134	-2.126	-2.119	-2.112	-2.106	-2.099	-2.092	-2.088	-2.081	-2.076	-2.070	-2.065	-2.060	-2.055	-2.051	-2.046	-2.044	-2.039	-2.036	-2.031	-2.029	-2.026	-2.022	-2.020	-2.019	-2.016	-2.015	-2.011	-2.010	100.000	5.000	2.000	1.000	7.000	0.000	0.000	0.000	0.000	0.000	0.000	0.000	0.000	0.000	0.000	0.000	0.000	0.000	-1.110	-1.145	-1.180	-1.216	-1.250	-1.285	-1.319	-1.355	-1.389	-1.421	-1.455	-1.488	-1.521	-1.554	-1.585	-1.618	-1.649	-1.679	-1.710	-1.740	-1.769	-1.799	-1.828	-1.855	-1.882	-1.909	-1.935	-1.961	-1.988	-2.011	-2.038	-2.060	-2.084	-2.106	-2.128	-2.150	-2.170	-2.190	-2.210	-2.229	-2.249	-2.266	-2.282	-2.300	-2.316	-2.331	-2.346	-2.360	-2.374	-2.388	-2.400	-2.411	-2.424	-2.435	-2.445	-2.456	-2.465	-2.472	-2.481	-2.489	-2.498	-2.505	-2.510	-2.516	-2.522	-2.528	-2.532	-2.536	-2.541	-2.544	-2.548	-2.550	-2.552	-2.556	-2.558	-2.559	-2.560	-2.562	-2.562	-2.564	-2.564	-2.564	-2.564	-2.564	-2.562	-2.562	-2.561	-2.560	-2.560	-2.559	-2.558	-2.558	-2.555	-2.554	-2.552	-2.550	-2.549	-2.546	-2.545	-2.542	-2.541	-2.539	-2.536	-2.534	-2.532	-2.530	-2.528	-2.525	-2.521	-2.519	-2.516	-2.512	-2.510	-2.506	-2.504	-2.499	-2.495	-2.491	-2.488	-2.484	-2.479	-2.475	-2.469	-2.464	-2.459	-2.454	-2.448	-2.442	-2.438	-2.430	-2.425	-2.418	-2.411	-2.404	-2.398	-2.390	-2.382	-2.375	-2.368	-2.360	-2.351	-2.342	-2.335	-2.326	-2.318	-2.309	-2.300	-2.291	-2.281	-2.272	-2.265	-2.256	-2.246	-2.238	-2.229	-2.219	-2.210	-2.201	-2.192	-2.185	-2.176	-2.168	-2.158	-2.150	-2.142	-2.134	-2.126	-2.118	-2.110	-2.102	-2.095	-2.088	-2.080	-2.074	-2.066	-2.060	-2.054	-2.047	-2.040	-2.034	-2.029	-2.021	-2.016	-2.010	-2.005	-1.999	-1.992	-1.989	-1.982	-1.978	-1.971	-1.966	-1.961	-1.956	-1.952	-1.948	-1.942	-1.936	-1.931	-1.926	-1.921	-1.916	-1.912	-1.908	-1.902	-1.898	-1.892	-1.888	-1.884	-1.878	-1.874	-1.869	-1.864	-1.860	-1.854	-1.849	-1.844	-1.839	-1.835	-1.830	-1.825	-1.820	-1.815	-1.810	-1.806	-1.800	-1.795	-1.790	-1.784	-1.780	-1.775	-1.768	-1.762	-1.758	-1.751	-1.746	-1.740	-1.734	-1.728	-1.721	-1.715	-1.709	-1.702	-1.695	-1.689	-1.682	-1.674	-1.668	-1.660	-1.652	-1.645	-1.636	-1.629	-1.621	-1.614	-1.606	-1.598	-1.590	-1.581	-1.574	-1.565	-1.558	-1.550	-1.541	-1.534	-1.525	-1.518	-1.510	-1.502	-1.495	-1.489	-1.481	-1.475	-1.468	-1.461	-1.456	-1.449	-1.445	-1.439	-1.434	-1.430	-1.425	-1.421	-1.418	-1.415	-1.412	-1.411	-1.409	-1.408	-1.408	-1.408	-1.408	-1.408	-1.409	-1.411	-1.414	-1.416	-1.420	-1.422	-1.428	-1.431	-1.436	-1.441	-1.448	-1.454	-1.461	-1.469	-1.478	-1.484	-1.494	-1.502	-1.512	-1.522	-1.534	-1.544	-1.555	-1.566	-1.579	-1.591	-1.605	-1.618	-1.631	-1.645	-1.659	-1.674	-1.689	-1.705	-1.720	-1.736	-1.754	-1.770	-1.788	-1.805	-1.822	-1.841	-1.860	-1.879	-1.898	-1.918	-1.938	-1.958	-1.978	-1.999	-2.019	-2.040	-2.062	-2.084	-2.105	-2.129	-2.150	-2.172	-2.198	-2.220	-2.244	-2.268	-2.291	-2.315	-2.339	-2.364	-2.388	-2.412	-2.439	-2.464	-2.489	-2.514	-2.540	-2.566	-2.591	-2.618	-2.644	-2.670	-2.698	-2.724	-2.749	-2.776	-2.802	-2.829	-2.855	-2.881	-2.909	-2.935	-2.961	-2.989	-3.015	-3.041	-3.069	-3.095	-3.122	-3.149	-3.175	-3.201	-3.228	-3.255	-3.279	-3.306	-3.331	-3.358	-3.382	-3.409	-3.432	-3.458	-3.481	-3.506	-3.530	-3.554	-3.576	-3.600	-3.622	-3.645	-3.666	-3.689	-3.709	-3.730	-3.750	-3.770	-3.790	-3.809	-3.828	-3.845	-3.862	-3.880	-3.896	-3.914	-3.929	-3.944	-3.960	-3.974	-3.989	-4.001	-4.015	-4.029	-4.041	-4.052	-4.065	-4.077	-4.089	-4.100	-4.112	-4.122	-4.134	-4.145	-4.156	-4.166	-4.176	-4.188	-4.199	-4.209	-4.220	-4.231	-4.242	-4.255	-4.265	-4.278	-4.289	-4.301	-4.314	-4.325	-4.339	-4.351	-4.364	-4.379	-4.392	-4.405	-4.419	-4.434	-4.448	-4.462	-4.476	-4.490	-4.505	-4.520	-4.532	-4.548	-4.562	-4.576	-4.590	-4.604	-4.616	-4.630	-4.642	-4.655	-4.668	-4.679	-4.689	-4.700	-4.710	-4.720	-4.729	-4.736	-4.745	-4.751	-4.758	-4.762	-4.769	-4.772	-4.775	-4.779	-4.781	-4.782	-4.784	-4.784	-4.784	-4.784	-4.781	-4.780	-4.778	-4.775	-4.771	-4.769	-4.764	-4.760	-4.755	-4.751	-4.746	-4.741	-4.736	-4.731	-4.728	-4.721	-4.718	-4.714	-4.709	-4.705	-4.701	-4.699	-4.696	-4.694	-4.692	-4.691	-4.691	-4.692	-4.692	-4.694	-4.696	-4.699	-4.702	-4.706	-4.712	-4.718	-4.724	-4.731	-4.739	-4.748	-4.756	-4.765	-4.776	-4.786	-4.799	-4.811	-4.824	-4.836	-4.851	-4.865	-4.880	-4.895	-4.910	-4.926	-4.941	-4.958	-4.974	-4.990	-5.008	-5.024	-5.040	-5.058	-5.074	-5.091	-5.108	-5.125	-5.140	-5.156	-5.172	-5.188	-5.202	-5.218	-5.232	-5.249	-5.262	-5.276	-5.289	-5.302	-5.315	-5.326	-5.339	-5.349	-5.359	-5.369	-5.379	-5.386	-5.395	-5.402	-5.410	-5.416	-5.421	-5.428	-5.431	-5.435	-5.439	-5.440	-5.444	-5.444	-5.445	-5.445	-5.445	-5.442	-5.440	-5.439	-5.434	-5.430	-5.426	-5.421	-5.415	-5.408	-5.401	-5.392	-5.385	-5.375	-5.366	-5.356	-5.345	-5.332	-5.320	-5.309	-5.295	-5.281	-5.268	-5.252	-5.238	-5.221	-5.205	-5.188	-5.171	-5.154	-5.135	-5.118	-5.098	-5.079	-5.059	-5.039	-5.020	-4.999	-4.979	-4.956	-4.935	-4.914	-4.892	-4.870	-4.848	-4.825	-4.801	-4.779	-4.755	-4.732	-4.709	-4.686	-4.662	-4.639	-4.614	-4.591	-4.568	-4.544	-4.519	-4.496	-4.472	-4.449	-4.424	-4.401	-4.378	-4.354	-4.330	-4.309	-4.285	-4.262	-4.239	-4.216	-4.195	-4.172	-4.150	-4.130	-4.108	-4.086	-4.066	-4.045	-4.024	-4.004	-3.985	-3.965	-3.945	-3.926	-3.906	-3.888	-3.871	-3.852	-3.835	-3.815	-3.798	-3.781	-3.764	-3.746	-3.730	-3.712	-3.695	-3.678	-3.661	-3.645	-3.629	-3.611	-3.594	-3.579	-3.561	-3.545	-3.528	-3.511	-3.494	-3.476	-3.459	-3.441	-3.424	-3.408	-3.390	-3.371	-3.354	-3.335	-3.316	-3.299	-3.280	-3.261	-3.244	-3.224	-3.206	-3.188	-3.168	-3.150	-3.131	-3.112	-3.094	-3.075	-3.056	-3.038	-3.020	-3.000	-2.982	-2.965	-2.946	-2.929	-2.911	-2.895	-2.878	-2.861	-2.845	-2.830	-2.814	-2.799	-2.785	-2.770	-2.756	-2.742	-2.730	-2.716	-2.704	-2.692	-2.680	-2.670	-2.659	-2.649	-2.639	-2.630	-2.621	-2.612	-2.605	-2.596	-2.590	-2.582	-2.575	-2.570	-2.564	-2.558	-2.554	-2.549	-2.544	-2.540	-2.536	-2.532	-2.530	-2.526	-2.524	-2.521	-2.519	-2.518	-2.515	-2.514	-2.512	-2.511	-2.510	-2.510	-2.510	-2.509	-2.509	-2.508	-2.509	-2.509	-2.508	-2.509	-2.509	-2.510	-2.510	-2.510	-2.511	-2.512	-2.512	-2.514	-2.515	-2.515	-2.516	-2.518	-2.518	-2.519	-2.519	-2.519	-2.519	-2.521	-2.521	-2.521	-2.520	-2.520	-2.520	-2.519	-2.519	-2.518	-2.518	-2.516	-2.514	-2.514	-2.511	-2.510	-2.508	-2.505	-2.502	-2.500	-2.498	-2.495	-2.491	-2.489	-2.485	-2.481	-2.478	-2.472	-2.469	-2.465	-2.460	-2.456	-2.451	-2.448	-2.444	-2.439	-2.434	-2.429	-2.425	-2.420	-2.415	-2.411	-2.408	-2.402	-2.399	-2.395	-2.391	-2.386	-2.384	-2.379	-2.376	-2.374	-2.370	-2.366	-2.364	-2.361	-2.358	-2.355	-2.354	-2.350	-2.349	-2.346	-2.344	-2.342	-2.340	-2.339	-2.338	-2.336	-2.334	-2.332	-2.330	-2.330	-2.328	-2.326	-2.325	-2.322	-2.321	-2.319	-2.316	-2.315	-2.311	-2.309	-2.306	-2.304	-2.300	-2.298	-2.294	-2.290	-2.286	-2.282	-2.279	-2.274	-2.269	-2.264	-2.260	-2.254	-2.248	-2.241	-2.236	-2.230	-2.222	-2.215	-2.208	-2.200	-2.192	-2.184	-2.175	-2.166	-2.158	-2.148	-2.138	-2.129	-2.119	-2.108	-2.096	-2.086	-2.074	-2.062	-2.051	-2.039	-2.026	-2.015	-2.001	-1.989	-1.976	-1.964	-1.950	-1.936	-1.924	-1.910	-1.896	-1.882	-1.869	-1.856	-1.841	-1.829	-1.816	-1.802	-1.789	-1.775	-1.762	-1.751	-1.738	-1.725	-1.714	-1.700	-1.689	-1.678	-1.666	-1.655	-1.645	-1.635	-1.624	-1.615	-1.605	-1.596	-1.586	-1.578	-1.569	-1.560	-1.551	-1.544	-1.535	-1.529	-1.520	-1.514	-1.505	-1.499	-1.491	-1.485	-1.478	-1.470	-1.462	-1.455	-1.449	-1.441	-1.435	-1.426	-1.420	-1.411	-1.404	-1.394	-1.386	-1.378	-1.369	-1.359	-1.349	-1.339	-1.328	-1.318	-1.306	-1.295	-1.282	-1.270	-1.258	-1.245	-1.230	-1.218	-1.204	-1.189	-1.174	-1.159	-1.144	-1.128	-1.112	-1.095	-1.079	-1.062	-1.045	-1.029	-1.011	-0.994	-0.976	-0.958	-0.940	-0.921	-0.904	-0.885	-0.866	-0.849	-0.830	-0.812	-0.794	-0.775	-0.758	-0.739	-0.720	-0.701	-0.684	-0.666	-0.648	-0.630	-0.611	-0.594	-0.576	-0.559	-0.541	-0.524	-0.506	-0.489	-0.471	-0.454	-0.438	-0.420	-0.404	-0.388	-0.372	-0.355	-0.340	-0.324	-0.308	-0.292	-0.278	-0.262	-0.248	-0.234	-0.219	-0.204	-0.191	-0.178	-0.164	-0.151	-0.139	-0.128	-0.115	-0.104	-0.092	-0.081	-0.071	-0.061	-0.052	-0.044	-0.035	-0.026	-0.018	-0.011	-0.004	0.002	0.010	0.015	0.020	0.025	0.030	0.035	0.038	0.041	0.044	0.048	0.050	0.052	0.054	0.055	0.058	0.059	0.060	0.061	0.061	0.062	0.064	0.062	0.064	0.065	0.065	0.066	0.066	0.068	0.068	0.069	0.069	0.070	0.071	0.072	0.074	0.075	0.076	0.079	0.081	0.082	0.085	0.088	0.090	0.092	0.096	0.099	0.102	0.105	0.108	0.111	0.114	0.118	0.120	0.124	0.128	0.131	0.134	0.138	0.139	0.142	0.145	0.149	0.150	0.152	0.155	0.156	0.159	0.159	0.161	0.162	0.161	0.162	0.162	0.162	0.162	0.161	0.160	0.160	0.158	0.156	0.155	0.152	0.150	0.149	0.145	0.142	0.139	0.136	0.132	0.130	0.125	0.122	0.119	0.115	0.112	0.109	0.105	0.101	0.098	0.096	0.092	0.090	0.088	0.085	0.084	0.081	0.080	0.080	0.079	0.079	0.079	0.081	0.081	0.082	0.086	0.089	0.091	0.095	0.099	0.104	0.108	0.114	0.120	0.126	0.134	0.140	0.148	0.158	0.165	0.175	0.185	0.195	0.205	0.216	0.228	0.239	0.250	0.262	0.275	0.288	0.301	0.315	0.328	0.340	0.354	0.368	0.381	0.395	0.408	0.421	0.435	0.448	0.460	0.475	0.488	0.500	0.512	0.525	0.538	0.549	0.561	0.572	0.584	0.594	0.605	0.615	0.625	0.635	0.645	0.654	0.662	0.670	0.679	0.686	0.694	0.701	0.708	0.715	0.721	0.728	0.735	0.740	0.746	0.752	0.758	0.762	0.768	0.772	0.778	0.784	0.788	0.792	0.798	0.802	0.809	0.814	0.819	0.822	0.829	0.834	0.840	0.845	0.851	0.856	0.862	0.869	0.875	0.881	0.889	0.895	0.902	0.909	0.916	0.924	0.930	0.939	0.946	0.954	0.961	0.971	0.979	0.988	0.996	1.004	1.014	1.022	1.031	1.040	1.050	1.059	1.069	1.079	1.089	1.098	1.108	1.118	1.128	1.138	1.148	1.158	1.170	1.180	1.190	1.201	1.212	1.224	1.236	1.248	1.259	1.271	1.284	1.296	1.309	1.321	1.332	1.346	1.360	1.374	1.388	1.401	1.416	1.430	1.445	1.459	1.475	1.491	1.506	1.522	1.538	1.555	1.570	1.586	1.604	1.621	1.638	1.654	1.672	1.690	1.708	1.724	1.741	1.759	1.776	1.794	1.811	1.830	1.846	1.864	1.881	1.898	1.915	1.931	1.949	1.964	1.981	1.998	2.013	2.027	2.044	2.059	2.072	2.086	2.101	2.114	2.128	2.140	2.152	2.164	2.175	2.186	2.198	2.209	2.219	2.229	2.239	2.248	2.256	2.264	2.272	2.280	2.288	2.294	2.301	2.308	2.314	2.320	2.326	2.331	2.336	2.341	2.346	2.351	2.355	2.359	2.364	2.369	2.371	2.376	2.380	2.384	2.388	2.391	2.395	2.399	2.402	2.408	2.411	2.415	2.420	2.424	2.429	2.432	2.438	2.445	2.450	2.455	2.461	2.468	2.472	2.479	2.486	2.494	2.501	2.508	2.516	2.525	2.532	2.541	2.550	2.559	2.568	2.579	2.589	2.598	2.609	2.620	2.630	2.642	2.654	2.665	2.676	2.688	2.699	2.711	2.722	2.735	2.746	2.758	2.770	2.781	2.792	2.802	2.814	2.824	2.835	2.845	2.855	2.864	2.872	2.881	2.889	2.895	2.902	2.910	2.916	2.920	2.925	2.929	2.932	2.935	2.936	2.938	2.938	2.938	2.938	2.935	2.934	2.930	2.925	2.921	2.915	2.909	2.902	2.896	2.889	2.880	2.871	2.861	2.852	2.842	2.831	2.820	2.809	2.799	2.786	2.774	2.761	2.750	2.738	2.726	2.714	2.701	2.690	2.679	2.666	2.655	2.644	2.632	2.622	2.612	2.602	2.594	2.585	2.576	2.568	2.561	2.552	2.548	2.540	2.535	2.530	2.525	2.521	2.518	2.515	2.511	2.509	2.508	2.506	2.505	2.504	2.504	2.502	2.502	2.502	2.504	2.502	2.504	2.504	2.505	2.505	2.506	2.506	2.506	2.506	2.506	2.508	2.506	2.506	2.505	2.502	2.500	2.499	2.496	2.494	2.489	2.485	2.480	2.476	2.470	2.464	2.456	2.450	2.442	2.435	2.425	2.416	2.406	2.396	2.386	2.374	2.362	2.350	2.338	2.325	2.311	2.296	2.281	2.266	2.252	2.236	2.220	2.204	2.188	2.171	2.154	2.136	2.119	2.101	2.085	2.068	2.049	2.031	2.013	1.995	1.978	1.960	1.942	1.925	1.908	1.891	1.874	1.858	1.841	1.825	1.809	1.794	1.778	1.764	1.749	1.735	1.721	1.709	1.696	1.684	1.672	1.662	1.651	1.641	1.631	1.622	1.616	1.609	1.602	1.595	1.590	1.584	1.581	1.576	1.574	1.571	1.570	1.569	1.569	1.568	1.569	1.570	1.571	1.574	1.578	1.580	1.584	1.589	1.594	1.599	1.604	1.610	1.616	1.622	1.630	1.638	1.645	1.652	1.661	1.669	1.676	1.685	1.692	1.701	1.710	1.718	1.726	1.734	1.741	1.749	1.756	1.764	1.771	1.778	1.785	1.791	1.796	1.802	1.809	1.814	1.819	1.824	1.828	1.831	1.835	1.838	1.840	1.844	1.845	1.849	1.850	1.851	1.852	1.855	1.855	1.856	1.856	1.856	1.858	1.856	1.858	1.858	1.858	1.858	1.858	1.859	1.858	1.859	1.859	1.860	1.861	1.861	1.864	1.864	1.866	1.868	1.869	1.871	1.874	1.876	1.879	1.882	1.885	1.890	1.894	1.898	1.901	1.906	1.910	1.914	1.918	1.924	1.928	1.932	1.938	1.941	1.945	1.949	1.952	1.956	1.960	1.962	1.965	1.969	1.969	1.971	1.972	1.972	1.972	1.972	1.971	1.970	1.966	1.965	1.961	1.956	1.951	1.945	1.939	1.932	1.925	1.915	1.906	1.896	1.885	1.874	1.861	1.848	1.835	1.820	1.804	1.789	1.771	1.754	1.735	1.716	1.698	1.676	1.656	1.635	1.612	1.590	1.568	1.544	1.520	1.496	1.470	1.446	1.420	1.395	1.369	1.342	1.315	1.289	1.261	1.234	1.206	1.179	1.152	1.124	1.096	1.069	1.041	1.014	0.986	0.959	0.932	0.904	0.878	0.851	0.825	0.798	0.772	0.746	0.722	0.698	0.671	0.649	0.624	0.600	0.578	0.556	0.532	0.511	0.491	0.470	0.450	0.430	0.412	0.392	0.375	0.359	0.341	0.325	0.310	0.295	0.280	0.266	0.254	0.241	0.230	0.218	0.206	0.198	0.186	0.178	0.169	0.161	0.152	0.145	0.139	0.132	0.126	0.121	0.116	0.111	0.108	0.104	0.100	0.098	0.094	0.091	0.089	0.086	0.085	0.082	0.082	0.080	0.079	0.079	0.078	0.076	0.076	0.075	0.075	0.075	0.074	0.074	0.074	0.074	0.072	0.072	0.072	0.072	0.071	0.071	0.071	0.070	0.070	0.069	0.069	0.066	0.066	0.065	0.064	0.062	0.062	0.062	0.061	0.060	0.059	0.059	0.058	0.058	0.056	0.056	0.056	0.055	0.055	0.055	0.055	0.056	0.055	0.056	0.059	0.059	0.060	0.062	0.064	0.066	0.069	0.071	0.074	0.078	0.081	0.084	0.089	0.094	0.098	0.102	0.108	0.112	0.118	0.124	0.130	0.136	0.141	0.149	0.154	0.160	0.166	0.172	0.179	0.184	0.190	0.196	0.202	0.208	0.214	0.218	0.222	0.226	0.230	0.232	0.236	0.239	0.240	0.241	0.241	0.241	0.240	0.240	0.238	0.235	0.231	0.226	0.222	0.218	0.210	0.202	0.196	0.186	0.176	0.168	0.158	0.145	0.132	0.121	0.109	0.095	0.081	0.066	0.051	0.036	0.021	0.005	-0.009	-0.025	-0.041	-0.058	-0.074	-0.089	-0.105	-0.121	-0.136	-0.151	-0.166	-0.181	-0.196	-0.210	-0.224	-0.238	-0.250	-0.264	-0.275	-0.289	-0.299	-0.310	-0.320	-0.331	-0.341	-0.350	-0.359	-0.366	-0.375	-0.381	-0.389	-0.396	-0.402	-0.410	-0.415	-0.421	-0.428	-0.435	-0.440	-0.446	-0.452	-0.458	-0.464	-0.470	-0.476	-0.482	-0.490	-0.496	-0.504	-0.511	-0.519	-0.528	-0.536	-0.544	-0.554	-0.562	-0.572	-0.584	-0.594	-0.605	-0.616	-0.628	-0.640	-0.652	-0.666	-0.679	-0.692	-0.705	-0.719	-0.734	-0.749	-0.762	-0.778	-0.792	-0.808	-0.822	-0.838	-0.852	-0.868	-0.884	-0.899	-0.914	-0.929	-0.942	-0.958	-0.972	-0.986	-1.001	-1.014	-1.029	-1.042	-1.056	-1.069	-1.080	-1.092	-1.106	-1.118	-1.130	-1.141	-1.151	-1.164	-1.174	-1.185	-1.195	-1.205	-1.214	-1.225	-1.232	-1.242	-1.251	-1.260	-1.269	-1.276	-1.285	-1.294	-1.301	-1.309	-1.316	-1.324	-1.331	-1.339	-1.346	-1.354	-1.361	-1.368	-1.375	-1.381	-1.388	-1.394	-1.400	-1.406	-1.411	-1.418	-1.422	-1.428	-1.434	-1.439	-1.444	-1.450	-1.454	-1.458	-1.462	-1.466	-1.471	-1.474	-1.478	-1.481	-1.484	-1.488	-1.490	-1.494	-1.496	-1.498	-1.500	-1.501	-1.502	-1.504	-1.505	-1.505	-1.506	-1.508	-1.508	-1.508	-1.508	-1.508	-1.508	-1.508	-1.506	-1.506	-1.506	-1.505	-1.505	-1.504	-1.504	-1.504	-1.502	-1.502	-1.502	-1.502	-1.502	-1.502	-1.504	-1.504	-1.505	-1.506	-1.508	-1.509	-1.511	-1.514	-1.516	-1.520	-1.522	-1.526	-1.530	-1.535	-1.540	-1.544	-1.550	-1.555	-1.561	-1.568	-1.574	-1.581	-1.589	-1.596	-1.604	-1.611	-1.620	-1.628	-1.636	-1.646	-1.654	-1.662	-1.671	-1.681	-1.691	-1.700	-1.709	-1.718	-1.728	-1.735	-1.745	-1.754	-1.761	-1.770	-1.779	-1.785	-1.792	-1.800	-1.806	-1.812	-1.819	-1.822	-1.829	-1.834	-1.838	-1.840	-1.844	-1.846	-1.849	-1.849	-1.850	-1.851	-1.850	-1.849	-1.846	-1.845	-1.841	-1.839	-1.834	-1.830	-1.824	-1.819	-1.812	-1.805	-1.798	-1.790	-1.781	-1.771	-1.764	-1.754	-1.742	-1.732	-1.721	-1.711	-1.699	-1.688	-1.675	-1.661	-1.649	-1.636	-1.624	-1.610	-1.596	-1.584	-1.571	-1.556	-1.544	-1.530	-1.518	-1.505	-1.492	-1.480	-1.468	-1.456	-1.444	-1.432	-1.422	-1.412	-1.402	-1.392	-1.382	-1.375	-1.368	-1.360	-1.352	-1.348	-1.341	-1.338	-1.332	-1.330	-1.329	-1.325	-1.325	-1.325	-1.325	-1.326	-1.329	-1.331	-1.335	-1.340	-1.344	-1.350	-1.356	-1.364	-1.371	-1.380	-1.389	-1.399	-1.409	-1.421	-1.431	-1.442	-1.456	-1.469	-1.482	-1.495	-1.509	-1.522	-1.536	-1.550	-1.565	-1.578	-1.592	-1.606	-1.621	-1.634	-1.648	-1.662	-1.675	-1.688	-1.700	-1.712	-1.724	-1.736	-1.746	-1.758	-1.768	-1.778	-1.786	-1.794	-1.802	-1.810	-1.818	-1.824	-1.829	-1.835	-1.839	-1.842	-1.848	-1.851	-1.854	-1.856	-1.858	-1.860	-1.861	-1.862	-1.862	-1.864	-1.865	-1.865	-1.866	-1.868	-1.868	-1.869	-1.869	-1.870	-1.871	-1.872	-1.874	-1.876	-1.879	-1.881	-1.885	-1.889	-1.894	-1.899	-1.904	-1.910	-1.916	-1.924	-1.931	-1.940	-1.949	-1.959	-1.969	-1.980	-1.992	-2.005	-2.018	-2.031	-2.046	-2.060	-2.076	-2.092	-2.109	-2.126	-2.142	-2.160	-2.180	-2.198	-2.218	-2.236	-2.256	-2.275	-2.295	-2.315	-2.335	-2.355	-2.375	-2.395	-2.412	-2.432	-2.451	-2.470	-2.489	-2.506	-2.524	-2.540	-2.558	-2.574	-2.589	-2.604	-2.618	-2.631	-2.644	-2.655	-2.666	-2.676	-2.685	-2.695	-2.701	-2.709	-2.715	-2.720	-2.724	-2.728	-2.730	-2.731	-2.731	-2.730	-2.730	-2.726	-2.724	-2.720	-2.714	-2.709	-2.701	-2.694	-2.686	-2.676	-2.668	-2.656	-2.644	-2.632	-2.620	-2.606	-2.591	-2.576	-2.561	-2.546	-2.529	-2.512	-2.495	-2.476	-2.458	-2.439	-2.420	-2.400	-2.380	-2.359	-2.338	-2.316	-2.295	-2.272	-2.251	-2.229	-2.205	-2.182	-2.159	-2.135	-2.111	-2.086	-2.061	-2.038	-2.013	-1.986	-1.961	-1.935	-1.909	-1.884	-1.858	-1.830	-1.805	-1.778	-1.751	-1.724	-1.696	-1.669	-1.641	-1.612	-1.586	-1.559	-1.530	-1.502	-1.474	-1.445	-1.418	-1.390	-1.361	-1.332	-1.305	-1.278	-1.250	-1.222	-1.194	-1.166	-1.139	-1.112	-1.086	-1.060	-1.034	-1.008	-0.982	-0.959	-0.934	-0.910	-0.886	-0.864	-0.841	-0.820	-0.798	-0.778	-0.758	-0.738	-0.720	-0.701	-0.684	-0.668	-0.651	-0.636	-0.624	-0.610	-0.596	-0.586	-0.575	-0.566	-0.558	-0.549	-0.542	-0.536	-0.532	-0.528	-0.525	-0.522	-0.522	-0.522	-0.524	-0.525	-0.528	-0.531	-0.538	-0.544	-0.550	-0.558	-0.566	-0.578	-0.588	-0.599	-0.612	-0.626	-0.641	-0.658	-0.674	-0.691	-0.709	-0.729	-0.749	-0.770	-0.791	-0.815	-0.839	-0.864	-0.889	-0.916	-0.944	-0.971	-1.000	-1.030	-1.061	-1.092	-1.125	-1.158	-1.192	-1.228	-1.262	-1.300	-1.338	-1.376	-1.416	-1.456	-1.498	-1.539	-1.582	-1.626	-1.672	-1.718	-1.766	-1.814	-1.862	-1.912	-1.964	-2.016	-2.070	-2.125	-2.181	-2.238	-2.295	-2.354	-2.415	-2.475	-2.538	-2.602	-2.668	-2.732	-2.799	-2.868	-2.936	-3.008	-3.079	-3.151	-3.225	-3.300	-3.375	-3.451	-3.528	-3.608	-3.686	-3.766	-3.846	-3.928	-4.009	-4.093	-4.175	-4.259	-4.342	-4.428	-4.511	-4.596	-4.682	-4.768	-4.854	-4.939	-5.025	-5.109	-5.194	-5.280	-5.365	-5.449	-5.534	-5.618	-5.701	-5.785	-5.866	-5.949	-6.031	-6.111	-6.191	-6.272	-6.351	-6.429	-6.508	-6.585	-6.661	-6.736	-6.811	-6.886	-6.960	-7.032	-7.105	-7.176	-7.246	-7.318	-7.386	-7.456	-7.522	-7.591	-7.658	-7.724	-7.790	-7.854	-7.920	-7.984	-8.046	-8.110	-8.171	-8.235	-8.295	-8.356	-8.418	-8.478	-8.536	-8.596	-8.655	-8.714	-8.772	-8.830	-8.886	-8.945	-9.001	-9.056	-9.111	-9.168	-9.221	-9.275	-9.329	-9.382	-9.435	-9.486	-9.538	-9.589	-9.639	-9.689	-9.738	-9.786	-9.834	-9.880	-9.928	-9.971	-10.016	-10.060	-10.102	-10.145	-10.188	-10.228	-10.266	-10.306	-10.344	-10.380	-10.415	-10.450	-10.484	-10.516	-10.549	-10.579	-10.609	-10.638	-10.665	-10.690	-10.716	-10.739	-10.762	-10.784	-10.804	-10.822	-10.840	-10.856	-10.871	-10.885	-10.898	-10.909	-10.919	-10.926	-10.934	-10.939	-10.942	-10.945	-10.946	-10.945	-10.944	-10.941	-10.935	-10.929	-10.921	-10.910	-10.899	-10.886	-10.872	-10.856	-10.838	-10.819	-10.796	-10.775	-10.750	-10.724	-10.698	-10.668	-10.636	-10.605	-10.570	-10.535	-10.498	-10.459	-10.419	-10.378	-10.334	-10.289	-10.242	-10.195	-10.145	-10.095	-10.044	-9.991	-9.936	-9.881	-9.824	-9.766	-9.708	-9.646	-9.586	-9.522	-9.461	-9.396	-9.331	-9.265	-9.199	-9.131	-9.062	-8.994	-8.922	-8.852	-8.781	-8.710	-8.636	-8.564	-8.489	-8.416	-8.341	-8.265	-8.190	-8.114	-8.035	-7.959	-7.881	-7.802	-7.724	-7.645	-7.565	-7.485	-7.404	-7.324	-7.242	-7.161	-7.079	-6.998	-6.914	-6.831	-6.748	-6.662	-6.579	-6.494	-6.409	-6.322	-6.238	-6.150	-6.064	-5.976	-5.889	-5.800	-5.712	-5.624	-5.535	-5.445	-5.355	-5.265	-5.175	-5.084	-4.994	-4.902	-4.811	-4.720	-4.628	-4.538	-4.445	-4.351	-4.260	-4.168	-4.075	-3.981	-3.890	-3.798	-3.705	-3.612	-3.520	-3.428	-3.335	-3.242	-3.150	-3.059	-2.966	-2.876	-2.784	-2.692	-2.602	-2.511	-2.421	-2.332	-2.244	-2.152	-2.065	-1.976	-1.890	-1.801	-1.714	-1.629	-1.541	-1.456	-1.371	-1.288	-1.204	-1.120	-1.036	-0.954	-0.872	-0.791	-0.711	-0.630	-0.551	-0.472	-0.395	-0.318	-0.240	-0.165	-0.090	-0.015	0.058	0.131	0.202	0.274	0.344	0.414	0.482	0.550	0.618	0.682	0.748	0.812	0.875	0.938	0.998	1.059	1.118	1.176	1.234	1.290	1.345	1.399	1.454	1.505	1.556	1.606	1.655	1.704	1.751	1.796	1.842	1.886	1.930	1.971	2.014	2.052	2.091	2.131	2.169	2.204	2.240	2.275	2.310	2.342	2.374	2.406	2.438	2.466	2.496	2.524	2.552	2.579	2.606	2.631	2.656	2.680	2.704	2.728	2.749	2.770	2.792	2.814	2.832	2.852	2.870	2.889	2.906	2.922	2.939	2.954	2.969	2.982	2.995	3.009	3.020	3.031	3.041	3.051	3.060	3.069	3.078	3.084	3.089	3.095	3.099	3.102	3.106	3.108	3.109	3.109	3.109	3.106	3.105	3.102	3.098	3.094	3.088	3.081	3.075	3.066	3.058	3.048	3.038	3.026	3.014	3.001	2.989	2.974	2.958	2.941	2.925	2.909	2.889	2.870	2.850	2.830	2.809	2.786	2.765	2.741	2.716	2.692	2.668	2.641	2.615	2.589	2.560	2.532	2.504	2.474	2.444	2.414	2.382	2.350	2.319	2.286	2.252	2.220	2.185	2.150	2.116	2.081	2.046	2.009	1.972	1.936	1.899	1.862	1.824	1.786	1.748	1.710	1.672	1.632	1.594	1.555	1.518	1.479	1.439	1.399	1.360	1.321	1.282	1.244	1.206	1.169	1.130	1.091	1.054	1.016	0.979	0.942	0.906	0.869	0.834	0.799	0.764	0.730	0.695	0.661	0.629	0.595	0.564	0.532	0.501	0.470	0.440	0.410	0.381	0.352	0.325	0.298	0.270	0.245	0.219	0.194	0.169	0.144	0.121	0.098	0.075	0.052	0.030	0.010	-0.011	-0.032	-0.052	-0.071	-0.091	-0.110	-0.129	-0.145	-0.162	-0.180	-0.196	-0.211	-0.228	-0.244	-0.258	-0.272	-0.286	-0.300	-0.312	-0.326	-0.339	-0.350	-0.362	-0.372	-0.384	-0.394	-0.404	-0.414	-0.422	-0.431	-0.440	-0.448	-0.456	-0.464	-0.470	-0.475	-0.482	-0.489	-0.492	-0.499	-0.504	-0.507	-0.511	-0.514	-0.518	-0.520	-0.524	-0.526	-0.528	-0.530	-0.530	-0.531	-0.532	-0.534	-0.534	-0.534	-0.534	-0.532	-0.532	-0.532	-0.532	-0.530	-0.530	-0.529	-0.528	-0.526	-0.525	-0.522	-0.521	-0.519	-0.516	-0.515	-0.512	-0.510	-0.507	-0.505	-0.502	-0.500	-0.496	-0.494	-0.490	-0.486	-0.484	-0.480	-0.476	-0.472	-0.469	-0.465	-0.460	-0.456	-0.451	-0.446	-0.441	-0.436	-0.430	-0.425	-0.419	-0.414	-0.409	-0.401	-0.395	-0.388	-0.381	-0.375	-0.366	-0.360	-0.352	-0.345	-0.336	-0.330	-0.321	-0.312	-0.305	-0.296	-0.288	-0.279	-0.270	-0.261	-0.252	-0.244	-0.235	-0.225	-0.216	-0.208	-0.200	-0.190	-0.181	-0.172	-0.164	-0.155	-0.146	-0.138	-0.130	-0.121	-0.112	-0.105	-0.096	-0.090	-0.081	-0.074	-0.066	-0.059	-0.052	-0.045	-0.039	-0.031	-0.025	-0.019	-0.012	-0.006	0.000	0.005	0.012	0.018	0.022	0.029	0.034	0.039	0.044	0.049	0.054	0.059	0.064	0.069	0.074	0.078	0.082	0.086	0.092	0.096	0.101	0.105	0.110	0.114	0.119	0.122	0.128	0.130	0.135	0.140	0.144	0.148	0.152	0.156	0.161	0.165	0.169	0.172	0.176	0.181	0.185	0.190	0.195	0.199	0.202	0.206	0.211	0.216	0.221	0.226	0.230	0.235	0.240	0.245	0.250	0.256	0.262	0.268	0.272	0.280	0.285	0.291	0.298	0.304	0.310	0.318	0.325	0.331	0.339	0.345	0.354	0.360	0.369	0.376	0.384	0.391	0.400	0.406	0.415	0.422	0.431	0.439	0.446	0.454	0.461	0.469	0.476	0.484	0.490	0.496	0.502	0.510	0.515	0.521	0.526	0.531	0.535	0.539	0.544	0.546	0.549	0.550	0.552	0.552	0.554	0.554	0.554	0.554	0.551	0.550	0.546	0.544	0.539	0.534	0.530	0.525	0.518	0.511	0.504	0.496	0.488	0.479	0.470	0.459	0.448	0.438	0.426	0.414	0.401	0.389	0.376	0.362	0.349	0.334	0.320	0.305	0.290	0.274	0.259	0.241	0.226	0.209	0.191	0.175	0.158	0.140	0.121	0.104	0.085	0.068	0.049	0.029	0.010	-0.010	-0.029	-0.049	-0.069	-0.090	-0.109	-0.130	-0.151	-0.172	-0.192	-0.215	-0.236	-0.259	-0.281	-0.304	-0.326	-0.349	-0.372	-0.395	-0.419	-0.442	-0.466	-0.491	-0.515	-0.540	-0.565	-0.590	-0.615	-0.641	-0.666	-0.692	-0.719	-0.745	-0.772	-0.799	-0.824	-0.851	-0.879	-0.905	-0.932	-0.959	-0.986	-1.014	-1.041	-1.069	-1.096	-1.122	-1.150	-1.176	-1.204	-1.231	-1.258	-1.284	-1.311	-1.338	-1.364	-1.390	-1.415	-1.441	-1.466	-1.491	-1.516	-1.541	-1.565	-1.589	-1.612	-1.636	-1.660	-1.682	-1.704	-1.725	-1.749	-1.769	-1.790	-1.810	-1.830	-1.849	-1.868	-1.886	-1.904	-1.922	-1.940	-1.956	-1.972	-1.989	-2.004	-2.019	-2.033	-2.046	-2.061	-2.074	-2.088	-2.099	-2.111	-2.122	-2.134	-2.145	-2.155	-2.165	-2.175	-2.185	-2.195	-2.204	-2.214	-2.222	-2.232	-2.240	-2.250	-2.258	-2.266	-2.276	-2.284	-2.294	-2.302	-2.312	-2.320	-2.330	-2.339	-2.350	-2.360	-2.370	-2.380	-2.390	-2.401	-2.411	-2.424	-2.435	-2.446	-2.459	-2.470	-2.482	-2.495	-2.509	-2.521	-2.534	-2.548	-2.560	-2.574	-2.588	-2.600	-2.614	-2.626	-2.640	-2.652	-2.666	-2.678	-2.690	-2.702	-2.715	-2.726	-2.738	-2.749	-2.759	-2.769	-2.780	-2.789	-2.798	-2.806	-2.812	-2.821	-2.828	-2.834	-2.839	-2.844	-2.849	-2.852	-2.856	-2.860	-2.861	-2.865	-2.866	-2.868	-2.869	-2.869	-2.869	-2.870	-2.870	-2.869	-2.869	-2.870	-2.869	-2.868	-2.868	-2.866	-2.866	-2.866	-2.865	-2.866	-2.866	-2.868	-2.868	-2.869	-2.871	-2.874	-2.876	-2.880	-2.882	-2.886	-2.892	-2.898	-2.902	-2.910	-2.918	-2.924	-2.932	-2.941	-2.951	-2.961	-2.971	-2.982	-2.995	-3.008	-3.020	-3.032	-3.048	-3.061	-3.076	-3.092	-3.108	-3.122	-3.139	-3.156	-3.172	-3.189	-3.206	-3.224	-3.240	-3.258	-3.275	-3.292	-3.310	-3.328	-3.345	-3.361	-3.378	-3.394	-3.410	-3.428	-3.442	-3.458	-3.474	-3.488	-3.502	-3.516	-3.530	-3.544	-3.556	-3.569	-3.580	-3.591	-3.602	-3.611	-3.620	-3.629	-3.638	-3.645	-3.652	-3.658	-3.664	-3.668	-3.672	-3.675	-3.678	-3.680	-3.680	-3.681	-3.680	-3.679	-3.678	-3.675	-3.671	-3.666	-3.662	-3.656	-3.650	-3.642	-3.635	-3.626	-3.618	-3.606	-3.596	-3.584	-3.571	-3.559	-3.545	-3.530	-3.515	-3.499	-3.484	-3.466	-3.448	-3.430	-3.411	-3.391	-3.371	-3.351	-3.331	-3.310	-3.288	-3.266	-3.244	-3.220	-3.198	-3.175	-3.151	-3.126	-3.102	-3.078	-3.054	-3.029	-3.002	-2.978	-2.952	-2.928	-2.902	-2.876	-2.851	-2.825	-2.800	-2.774	-2.749	-2.722	-2.698	-2.672	-2.648	-2.622	-2.598	-2.572	-2.549	-2.522	-2.499	-2.475	-2.451	-2.428	-2.404	-2.381	-2.358	-2.335	-2.312	-2.291	-2.269	-2.248	-2.226	-2.205	-2.184	-2.164	-2.144	-2.124	-2.105	-2.085	-2.066	-2.047	-2.030	-2.013	-1.994	-1.976	-1.959	-1.941	-1.926	-1.909	-1.892	-1.876	-1.860	-1.844	-1.829	-1.812	-1.796	-1.781	-1.765	-1.750	-1.735	-1.720	-1.704	-1.689	-1.672	-1.658	-1.642	-1.626	-1.611	-1.595	-1.580	-1.564	-1.548	-1.531	-1.515	-1.498	-1.480	-1.464	-1.446	-1.429	-1.412	-1.395	-1.378	-1.360	-1.342	-1.325	-1.306	-1.289	-1.270	-1.254	-1.235	-1.218	-1.199	-1.181	-1.164	-1.145	-1.128	-1.110	-1.092	-1.075	-1.059	-1.041	-1.025	-1.009	-0.992	-0.978	-0.961	-0.948	-0.931	-0.916	-0.902	-0.889	-0.875	-0.861	-0.850	-0.836	-0.824	-0.814	-0.802	-0.791	-0.780	-0.770	-0.761	-0.751	-0.742	-0.735	-0.728	-0.719	-0.711	-0.705	-0.698	-0.691	-0.685	-0.679	-0.674	-0.668	-0.664	-0.659	-0.655	-0.651	-0.645	-0.642	-0.639	-0.636	-0.631	-0.629	-0.626	-0.624	-0.621	-0.619	-0.618	-0.614	-0.612	-0.610	-0.610	-0.608	-0.606	-0.605	-0.602	-0.602	-0.600	-0.599	-0.599	-0.598	-0.596	-0.596	-0.595	-0.592	-0.592	-0.591	-0.590	-0.590	-0.589	-0.588	-0.586	-0.586	-0.585	-0.584	-0.582	-0.582	-0.580	-0.580	-0.579	-0.578	-0.576	-0.575	-0.574	-0.572	-0.571	-0.569	-0.569	-0.566	-0.565	-0.564	-0.562	-0.561	-0.560	-0.558	-0.556	-0.555	-0.554	-0.551	-0.549	-0.548	-0.545	-0.544	-0.542	-0.540	-0.538	-0.536	-0.535	-0.534	-0.531	-0.530	-0.529	-0.528	-0.526	-0.524	-0.522	-0.521	-0.520	-0.519	-0.518	-0.516	-0.515	-0.514	-0.512	-0.511	-0.510	-0.510	-0.509	-0.507	-0.506	-0.506	-0.504	-0.504	-0.502	-0.501	-0.500	-0.500	-0.499	-0.498	-0.496	-0.495	-0.494	-0.492	-0.491	-0.489	-0.488	-0.486	-0.485	-0.481	-0.480	-0.476	-0.475	-0.471	-0.469	-0.466	-0.462	-0.458	-0.455	-0.451	-0.446	-0.441	-0.436	-0.432	-0.426	-0.421	-0.415	-0.409	-0.402	-0.395	-0.389	-0.381	-0.372	-0.366	-0.358	-0.349	-0.340	-0.331	-0.320	-0.311	-0.301	-0.291	-0.281	-0.270	-0.259	-0.248	-0.236	-0.224	-0.214	-0.201	-0.189	-0.176	-0.164	-0.151	-0.139	-0.126	-0.114	-0.100	-0.088	-0.074	-0.062	-0.049	-0.036	-0.024	-0.011	0.001	0.014	0.026	0.039	0.049	0.061	0.072	0.084	0.094	0.105	0.115	0.124	0.134	0.144	0.152	0.161	0.169	0.178	0.185	0.194	0.200	0.206	0.214	0.220	0.226	0.232	0.238	0.244	0.249	0.254	0.259	0.264	0.270	0.275	0.280	0.285	0.290	0.294	0.300	0.305	0.310	0.315	0.321	0.326	0.334	0.340	0.346	0.354	0.360	0.368	0.375	0.384	0.392	0.401	0.411	0.420	0.430	0.440	0.451	0.462	0.474	0.485	0.499	0.511	0.524	0.538	0.551	0.565	0.580	0.595	0.610	0.625	0.641	0.656	0.672	0.689	0.705	0.721	0.739	0.756	0.774	0.791	0.809	0.826	0.844	0.861	0.880	0.899	0.916	0.934	0.952	0.970	0.989	1.009	1.028	1.045	1.064	1.082	1.101	1.120	1.139	1.158	1.175	1.194	1.214	1.231	1.250	1.269	1.286	1.305	1.322	1.341	1.358	1.376	1.394	1.411	1.428	1.445	1.461	1.478	1.494	1.510	1.525	1.540	1.555	1.570	1.584	1.596	1.610	1.622	1.635	1.646	1.658	1.668	1.678	1.688	1.698	1.705	1.712	1.721	1.728	1.732	1.739	1.744	1.749	1.752	1.756	1.760	1.761	1.764	1.765	1.766	1.768	1.769	1.768	1.769	1.768	1.768	1.766	1.765	1.764	1.762	1.761	1.760	1.758	1.756	1.755	1.752	1.751	1.750	1.750	1.749	1.748	1.749	1.749	1.749	1.750	1.750	1.751	1.751	1.754	1.756	1.759	1.761	1.764	1.766	1.770	1.775	1.778	1.781	1.786	1.791	1.795	1.800	1.806	1.811	1.816	1.821	1.828	1.832	1.838	1.844	1.849	1.852	1.859	1.862	1.869	1.872	1.878	1.881	1.885	1.888	1.892	1.896	1.899	1.901	1.904	1.906	1.908	1.910	1.911	1.912	1.912	1.914	1.914	1.914	1.915	1.914	1.915	1.914	1.914	1.912	1.911	1.911	1.910	1.910	1.909	1.908	1.909	1.908	1.908	1.906	1.908	1.908	1.909	1.908	1.910	1.911	1.912	1.914	1.916	1.919	1.922	1.926	1.929	1.932	1.938	1.942	1.948	1.954	1.960	1.966	1.974	1.981	1.988	1.998	2.005	2.014	2.022	2.033	2.041	2.051	2.062	2.074	2.084	2.095	2.108	2.119	2.131	2.142	2.155	2.168	2.180	2.194	2.206	2.219	2.232	2.245	2.258	2.271	2.284	2.296	2.310	2.322	2.335	2.349	2.361	2.374	2.386	2.399	2.410	2.422	2.434	2.446	2.458	2.469	2.479	2.490	2.501	2.511	2.522	2.531	2.541	2.552	2.561	2.570	2.579	2.588	2.596	2.605	2.612	2.621	2.628	2.636	2.644	2.651	2.659	2.665	2.671	2.679	2.685	2.692	2.699	2.705	2.711	2.718	2.724	2.729	2.736	2.742	2.748	2.755	2.760	2.768	2.772	2.779	2.786	2.792	2.799	2.805	2.811	2.818	2.825	2.831	2.838	2.845	2.852	2.859	2.866	2.874	2.881	2.889	2.896	2.905	2.912	2.920	2.929	2.936	2.944	2.954	2.962	2.971	2.980	2.989	2.998	3.006	3.016	3.025	3.035	3.045	3.054	3.064	3.074	3.082	3.094	3.104	3.114	3.124	3.134	3.145	3.156	3.166	3.178	3.189	3.199	3.210	3.222	3.232	3.245	3.256	3.268	3.280	3.291	3.304	3.316	3.329	3.341	3.352	3.365	3.379	3.391	3.405	3.419	3.431	3.445	3.458	3.472	3.485	3.499	3.512	3.528	3.541	3.554	3.568	3.582	3.595	3.610	3.624	3.638	3.652	3.666	3.680	3.694	3.706	3.721	3.734	3.748	3.761	3.774	3.786	3.800	3.812	3.825	3.836	3.849	3.861	3.872	3.884	3.895	3.905	3.916	3.926	3.935	3.945	3.955	3.964	3.972	3.981	3.989	3.996	4.005	4.011	4.019	4.025	4.031	4.037	4.044	4.049	4.054	4.059	4.062	4.068	4.071	4.075	4.079	4.082	4.085	4.089	4.091	4.094	4.096	4.099	4.101	4.102	4.104	4.108	4.109	4.110	4.112	4.114	4.116	4.116	4.119	4.121	4.122	4.124	4.126	4.129	4.131	4.132	4.136	4.140	4.142	4.146	4.150	4.152	4.159	4.162	4.166	4.172	4.178	4.182	4.189	4.195	4.201	4.208	4.215	4.221	4.230	4.238	4.245	4.254	4.264	4.271	4.281	4.291	4.300	4.310	4.320	4.329	4.339	4.349	4.360	4.369	4.380	4.390	4.399	4.409	4.420	4.429	4.438	4.446	4.455	4.464	4.471	4.478	4.486	4.492	4.499	4.504	4.509	4.514	4.518	4.520	4.522	4.525	4.526	4.526	4.525	4.525	4.524	4.521	4.519	4.515	4.510	4.505	4.500	4.492	4.485	4.478	4.470	4.461	4.452	4.441	4.431	4.420	4.410	4.399	4.388	4.375	4.362	4.351	4.339	4.326	4.315	4.301	4.290	4.278	4.266	4.254	4.242	4.231	4.220	4.210	4.200	4.190	4.180	4.171	4.164	4.155	4.149	4.141	4.136	4.130	4.126	4.121	4.118	4.115	4.112	4.111	4.109	4.108	4.109	4.108	4.109	4.110	4.110	4.112	4.114	4.118	4.119	4.122	4.125	4.128	4.132	4.135	4.138	4.141	4.144	4.146	4.149	4.152	4.155	4.155	4.158	4.159	4.159	4.159	4.159	4.158	4.156	4.154	4.151	4.148	4.144	4.139	4.134	4.126	4.120	4.112	4.104	4.095	4.084	4.074	4.062	4.050	4.037	4.024	4.010	3.995	3.980	3.964	3.948	3.929	3.911	3.894	3.875	3.855	3.836	3.815	3.795	3.775	3.754	3.732	3.710	3.690	3.668	3.646	3.625	3.604	3.581	3.561	3.540	3.519	3.499	3.478	3.459	3.439	3.420	3.401	3.382	3.365	3.348	3.331	3.315	3.300	3.286	3.271	3.259	3.248	3.235	3.224	3.214	3.205	3.198	3.190	3.182	3.178	3.171	3.168	3.164	3.161	3.159	3.158	3.158	3.158	3.159	3.160	3.162	3.165	3.169	3.172	3.176	3.181	3.188	3.192	3.199	3.205	3.212	3.220	3.228	3.234	3.241	3.250	3.258	3.266	3.272	3.281	3.289	3.296	3.304	3.311	3.319	3.325	3.331	3.338	3.342	3.349	3.354	3.359	3.364	3.369	3.372	3.376	3.379	3.381	3.384	3.386	3.388	3.389	3.389	3.390	3.391	3.391	3.391	3.391	3.391	3.390	3.389	3.388	3.388	3.388	3.386	3.385	3.384	3.382	3.382	3.381	3.381	3.381	3.380	3.381	3.381	3.382	3.382	3.384	3.385	3.386	3.389	3.391	3.394	3.398	3.400	3.404	3.408	3.411	3.415	3.420	3.425	3.430	3.435	3.441	3.446	3.452	3.459	3.464	3.469	3.475	3.481	3.486	3.491	3.496	3.501	3.506	3.510	3.515	3.519	3.522	3.524	3.526	3.528	3.529	3.530	3.529	3.529	3.528	3.525	3.522	3.519	3.514	3.510	3.504	3.498	3.490	3.481	3.472	3.462	3.452	3.440	3.428	3.415	3.401	3.386	3.371	3.355	3.338	3.320	3.301	3.282	3.262	3.242	3.222	3.201	3.178	3.156	3.134	3.109	3.086	3.061	3.036	3.011	2.986	2.960	2.934	2.908	2.882	2.855	2.829	2.801	2.775	2.748	2.721	2.694	2.668	2.641	2.614	2.588	2.561	2.534	2.509	2.482	2.458	2.431	2.406	2.382	2.359	2.334	2.310	2.288	2.265	2.242	2.220	2.198	2.178	2.156	2.136	2.116	2.098	2.080	2.061	2.044	2.026	2.011	1.995	1.980	1.965	1.951	1.938	1.925	1.912	1.900	1.889	1.878	1.866	1.858	1.848	1.840	1.832	1.825	1.818	1.811	1.805	1.799	1.795	1.790	1.785	1.781	1.779	1.774	1.771	1.770	1.768	1.766	1.764	1.764	1.764	1.762	1.762	1.762	1.762	1.764	1.764	1.765	1.765	1.766	1.769	1.769	1.771	1.772	1.772	1.775	1.776	1.779	1.780	1.780	1.782	1.784	1.785	1.786	1.788	1.789	1.790	1.791	1.791	1.792	1.794	1.795	1.795	1.795	1.795	1.794	1.795	1.794	1.792	1.792	1.791	1.791	1.791	1.789	1.789	1.788	1.786	1.784	1.782	1.780	1.780	1.778	1.776	1.774	1.771	1.771	1.769	1.768	1.765	1.762	1.762	1.761	1.759	1.758	1.756	1.755	1.755	1.752	1.752	1.752	1.751	1.751	1.750	1.751	1.750	1.750	1.750	1.750	1.750	1.751	1.751	1.752	1.754	1.754	1.754	1.755	1.755	1.756	1.756	1.756	1.758	1.758	1.758	1.758	1.758	1.758	1.756	1.755	1.752	1.751	1.750	1.749	1.745	1.744	1.740	1.736	1.732	1.728	1.724	1.718	1.712	1.706	1.700	1.692	1.686	1.679	1.670	1.661	1.652	1.642	1.632	1.624	1.614	1.602	1.591	1.580	1.569	1.558	1.544	1.532	1.520	1.508	1.495	1.482	1.470	1.458	1.445	1.432	1.420	1.408	1.395	1.384	1.371	1.359	1.348	1.335	1.325	1.312	1.301	1.290	1.280	1.269	1.258	1.248	1.238	1.229	1.219	1.210	1.199	1.191	1.181	1.171	1.162	1.154	1.145	1.136	1.126	1.118	1.109	1.099	1.090	1.080	1.071	1.061	1.050	1.040	1.030	1.020	1.009	0.998	0.988	0.975	0.964	0.951	0.939	0.925	0.912	0.900	0.885	0.871	0.856	0.842	0.829	0.812	0.798	0.782	0.766	0.751	0.734	0.718	0.701	0.685	0.668	0.651	0.635	0.616	0.600	0.582	0.566	0.549	0.532	0.515	0.499	0.482	0.466	0.451	0.435	0.419	0.404	0.389	0.374	0.359	0.345	0.331	0.318	0.305	0.292	0.280	0.268	0.256	0.245	0.234	0.222	0.212	0.202	0.194	0.185	0.178	0.169	0.162	0.154	0.148	0.141	0.135	0.130	0.124	0.120	0.115	0.111	0.108	0.104	0.101	0.098	0.094	0.092	0.090	0.088	0.088	0.086	0.085	0.084	0.082	0.081	0.081	0.080	0.081	0.081	0.081	0.080	0.081	0.082	0.082	0.082	0.084	0.082	0.082	0.082	0.084	0.084	0.084	0.084	0.084	0.084	0.084	0.084	0.082	0.081	0.080	0.080	0.079	0.076	0.076	0.074	0.072	0.070	0.066	0.065	0.062	0.059	0.055	0.052	0.049	0.044	0.040	0.035	0.030	0.025	0.019	0.014	0.008	0.001	-0.005	-0.012	-0.019	-0.026	-0.034	-0.041	-0.049	-0.056	-0.066	-0.074	-0.082	-0.091	-0.100	-0.109	-0.120	-0.129	-0.139	-0.148	-0.158	-0.166	-0.176	-0.186	-0.196	-0.206	-0.215	-0.225	-0.236	-0.245	-0.254	-0.264	-0.272	-0.282	-0.291	-0.300	-0.308	-0.318	-0.325	-0.332	-0.341	-0.348	-0.354	-0.361	-0.368	-0.372	-0.379	-0.384	-0.389	-0.392	-0.396	-0.400	-0.404	-0.405	-0.408	-0.409	-0.410	-0.411	-0.411	-0.410	-0.410	-0.408	-0.405	-0.404	-0.400	-0.396	-0.392	-0.386	-0.381	-0.376	-0.369	-0.361	-0.355	-0.346	-0.339	-0.330	-0.320	-0.310	-0.300	-0.290	-0.279	-0.268	-0.254	-0.241	-0.229	-0.216	-0.204	-0.190	-0.176	-0.161	-0.148	-0.132	-0.118	-0.102	-0.088	-0.072	-0.058	-0.042	-0.028	-0.012	0.002	0.018	0.031	0.048	0.061	0.075	0.089	0.101	0.115	0.129	0.141	0.154	0.165	0.176	0.186	0.196	0.205	0.215	0.224	0.230	0.239	0.245	0.251	0.256	0.261	0.265	0.268	0.270	0.271	0.272	0.274	0.272	0.271	0.270	0.268	0.265	0.261	0.256	0.251	0.245	0.239	0.232	0.225	0.216	0.209	0.200	0.191	0.180	0.171	0.160	0.150	0.140	0.129	0.118	0.106	0.095	0.084	0.072	0.061	0.050	0.038	0.028	0.016	0.005	-0.005	-0.016	-0.026	-0.038	-0.046	-0.056	-0.065	-0.075	-0.082	-0.090	-0.099	-0.106	-0.112	-0.120	-0.126	-0.132	-0.138	-0.144	-0.149	-0.154	-0.158	-0.162	-0.165	-0.170	-0.174	-0.178	-0.180	-0.185	-0.189	-0.191	-0.195	-0.199	-0.202	-0.206	-0.210	-0.214	-0.219	-0.224	-0.229	-0.234	-0.240	-0.246	-0.252	-0.260	-0.268	-0.276	-0.285	-0.294	-0.304	-0.314	-0.324	-0.335	-0.348	-0.359	-0.372	-0.385	-0.400	-0.415	-0.430	-0.448	-0.464	-0.480	-0.498	-0.516	-0.535	-0.554	-0.572	-0.591	-0.611	-0.632	-0.652	-0.672	-0.694	-0.715	-0.736	-0.758	-0.779	-0.799	-0.820	-0.841	-0.861	-0.881	-0.902	-0.922	-0.942	-0.961	-0.980	-0.999	-1.016	-1.032	-1.050	-1.066	-1.081	-1.098	-1.111	-1.124	-1.138	-1.149	-1.160	-1.171	-1.180	-1.188	-1.196	-1.204	-1.209	-1.214	-1.219	-1.222	-1.225	-1.226	-1.226	-1.226	-1.226	-1.224	-1.220	-1.218	-1.214	-1.208	-1.201	-1.195	-1.188	-1.179	-1.170	-1.160	-1.149	-1.139	-1.126	-1.112	-1.099	-1.086	-1.071	-1.055	-1.040	-1.024	-1.006	-0.989	-0.970	-0.952	-0.932	-0.914	-0.894	-0.872	-0.852	-0.831	-0.810	-0.788	-0.765	-0.742	-0.719	-0.695	-0.671	-0.648	-0.624	-0.599	-0.574	-0.549	-0.524	-0.499	-0.474	-0.446	-0.421	-0.395	-0.369	-0.342	-0.316	-0.290	-0.264	-0.236	-0.211	-0.184	-0.158	-0.131	-0.105	-0.078	-0.051	-0.026	0.000	0.026	0.051	0.078	0.102	0.128	0.152	0.176	0.201	0.224	0.248	0.271	0.294	0.316	0.339	0.359	0.381	0.401	0.421	0.441	0.460	0.479	0.498	0.515	0.532	0.549	0.565	0.581	0.596	0.610	0.624	0.636	0.650	0.661	0.672	0.682	0.692	0.701	0.710	0.718	0.725	0.731	0.738	0.741	0.745	0.749	0.750	0.752	0.752	0.752	0.752	0.751	0.748	0.744	0.740	0.734	0.728	0.720	0.712	0.702	0.692	0.681	0.669	0.655	0.641	0.626	0.610	0.592	0.575	0.555	0.535	0.512	0.490	0.466	0.442	0.418	0.390	0.361	0.332	0.304	0.272	0.240	0.208	0.174	0.138	0.101	0.065	0.026	-0.012	-0.054	-0.095	-0.138	-0.181	-0.225	-0.271	-0.318	-0.365	-0.415	-0.464	-0.515	-0.566	-0.620	-0.674	-0.729	-0.784	-0.842	-0.900	-0.960	-1.019	-1.080	-1.142	-1.206	-1.270	-1.336	-1.402	-1.470	-1.539	-1.608	-1.679	-1.750	-1.822	-1.896	-1.971	-2.045	-2.121	-2.199	-2.276	-2.355	-2.434	-2.515	-2.595	-2.676	-2.759	-2.841	-2.924	-3.008	-3.092	-3.176	-3.261	-3.346	-3.431	-3.516	-3.602	-3.688	-3.774	-3.859	-3.944	-4.029	-4.114	-4.200	-4.285	-4.369	-4.452	-4.536	-4.620	-4.702	-4.785	-4.868	-4.948	-5.029	-5.109	-5.189	-5.268	-5.345	-5.422	-5.500	-5.576	-5.652	-5.728	-5.801	-5.876	-5.949	-6.021	-6.092	-6.164	-6.235	-6.305	-6.374	-6.444	-6.511	-6.579	-6.646	-6.714	-6.780	-6.846	-6.911	-6.976	-7.040	-7.105	-7.169	-7.231	-7.295	-7.358	-7.419	-7.481	-7.541	-7.602	-7.664	-7.724	-7.784	-7.841	-7.901	-7.959	-8.018	-8.074	-8.131	-8.188	-8.242	-8.296	-8.351	-8.404	-8.456	-8.509	-8.560	-8.611	-8.660	-8.709	-8.756	-8.804	-8.849	-8.894	-8.938	-8.981	-9.022	-9.062	-9.101	-9.141	-9.179	-9.214	-9.250	-9.282	-9.315	-9.346	-9.376	-9.405	-9.431	-9.459	-9.484	-9.506	-9.529	-9.551	-9.570	-9.588	-9.605	-9.621	-9.635	-9.649	-9.660	-9.671	-9.680	-9.686	-9.692	-9.699	-9.702	-9.705	-9.706	-9.705	-9.704	-9.701	-9.698	-9.692	-9.686	-9.679	-9.669	-9.659	-9.646	-9.635	-9.620	-9.605	-9.589	-9.571	-9.551	-9.531	-9.509	-9.485	-9.461	-9.436	-9.410	-9.381	-9.352	-9.321	-9.289	-9.256	-9.222	-9.186	-9.150	-9.112	-9.074	-9.034	-8.992	-8.949	-8.906	-8.860	-8.815	-8.768	-8.720	-8.671	-8.620	-8.569	-8.518	-8.464	-8.410	-8.354	-8.299	-8.240	-8.182	-8.123	-8.062	-8.002	-7.941	-7.878	-7.814	-7.750	-7.685	-7.619	-7.552	-7.485	-7.416	-7.345	-7.275	-7.205	-7.132	-7.060	-6.986	-6.912	-6.838	-6.761	-6.686	-6.608	-6.531	-6.451	-6.372	-6.292	-6.211	-6.129	-6.048	-5.964	-5.880	-5.796	-5.711	-5.626	-5.540	-5.452	-5.365	-5.278	-5.189	-5.100	-5.011	-4.920	-4.830	-4.739	-4.646	-4.555	-4.464	-4.370	-4.278	-4.185	-4.091	-3.999	-3.904	-3.810	-3.716	-3.622	-3.528	-3.435	-3.340	-3.246	-3.152	-3.059	-2.965	-2.871	-2.778	-2.684	-2.591	-2.499	-2.405	-2.314	-2.222	-2.131	-2.040	-1.950	-1.859	-1.769	-1.680	-1.591	-1.502	-1.415	-1.328	-1.241	-1.154	-1.069	-0.984	-0.900	-0.815	-0.732	-0.649	-0.566	-0.485	-0.402	-0.322	-0.242	-0.162	-0.084	-0.005	0.072	0.150	0.226	0.304	0.379	0.454	0.528	0.601	0.675	0.748	0.819	0.890	0.961	1.030	1.100	1.168	1.236	1.302	1.369	1.434	1.499	1.562	1.625	1.688	1.749	1.810	1.870	1.929	1.986	2.042	2.099	2.154	2.209	2.261	2.314	2.366	2.416	2.466	2.515	2.562	2.609	2.655	2.700	2.744	2.788	2.830	2.871	2.911	2.951	2.990	3.029	3.066	3.102	3.139	3.174	3.208	3.242	3.275	3.306	3.338	3.369	3.400	3.429	3.458	3.486	3.514	3.540	3.568	3.594	3.619	3.645	3.668	3.691	3.715	3.738	3.760	3.781	3.801	3.821	3.840	3.860	3.878	3.894	3.911	3.926	3.941	3.956	3.969	3.981	3.992	4.004	4.014	4.022	4.031	4.037	4.044	4.050	4.054	4.058	4.060	4.061	4.061	4.061	4.061	4.059	4.054	4.051	4.046	4.039	4.032	4.025	4.016	4.006	3.996	3.985	3.972	3.960	3.946	3.931	3.918	3.901	3.885	3.868	3.850	3.831	3.811	3.791	3.771	3.750	3.729	3.708	3.685	3.661	3.638	3.614	3.589	3.564	3.539	3.512	3.485	3.458	3.430	3.402	3.374	3.345	3.314	3.284	3.252	3.221	3.190	3.158	3.124	3.091	3.056	3.021	2.988	2.951	2.915	2.879	2.842	2.805	2.768	2.729	2.689	2.651	2.610	2.571	2.531	2.490	2.449	2.409	2.368	2.326	2.284	2.242	2.201	2.159	2.118	2.075	2.034	1.992	1.951	1.911	1.870	1.830	1.789	1.750	1.711	1.672	1.634	1.596	1.560	1.522	1.486	1.451	1.416	1.382	1.350	1.316	1.285	1.254	1.224	1.194	1.165	1.136	1.109	1.082	1.056	1.031	1.006	0.984	0.960	0.938	0.916	0.895	0.874	0.854	0.835	0.816	0.798	0.780	0.764	0.748	0.731	0.716	0.701	0.688	0.674	0.660	0.646	0.635	0.622	0.612	0.601	0.590	0.580	0.570	0.561	0.552	0.542	0.535	0.528	0.521	0.514	0.506	0.500	0.495	0.490	0.484	0.479	0.476	0.471	0.469	0.466	0.462	0.460	0.458	0.458	0.456	0.455	0.454	0.454	0.455	0.455	0.455	0.458	0.458	0.460	0.461	0.464	0.466	0.470	0.472	0.476	0.480	0.484	0.488	0.491	0.495	0.499	0.502	0.507	0.512	0.518	0.524	0.529	0.534	0.540	0.546	0.552	0.559	0.565	0.570	0.576	0.584	0.590	0.598	0.604	0.611	0.619	0.626	0.634	0.642	0.650	0.658	0.666	0.674	0.684	0.692	0.701	0.709	0.719	0.728	0.736	0.746	0.756	0.765	0.775	0.784	0.794	0.804	0.812	0.822	0.832	0.842	0.851	0.861	0.870	0.880	0.889	0.898	0.906	0.915	0.924	0.932	0.941	0.949	0.955	0.964	0.970	0.976	0.984	0.990	0.996	1.001	1.008	1.011	1.016	1.021	1.026	1.031	1.035	1.038	1.042	1.045	1.048	1.050	1.052	1.055	1.058	1.060	1.062	1.064	1.066	1.069	1.071	1.074	1.075	1.078	1.080	1.082	1.085	1.089	1.091	1.094	1.098	1.100	1.102	1.108	1.111	1.115	1.119	1.124	1.129	1.134	1.139	1.144	1.150	1.155	1.160	1.168	1.174	1.179	1.186	1.192	1.199	1.205	1.212	1.219	1.228	1.234	1.240	1.248	1.255	1.261	1.269	1.276	1.282	1.290	1.298	1.304	1.311	1.318	1.325	1.332	1.339	1.345	1.352	1.359	1.365	1.372	1.379	1.386	1.392	1.400	1.406	1.414	1.419	1.426	1.434	1.440	1.448	1.455	1.461	1.469	1.475	1.484	1.491	1.499	1.505	1.511	1.520	1.528	1.535	1.542	1.549	1.556	1.564	1.570	1.576	1.584	1.590	1.596	1.602	1.609	1.614	1.620	1.625	1.629	1.634	1.638	1.641	1.645	1.646	1.649	1.650	1.651	1.652	1.652	1.652	1.651	1.649	1.646	1.645	1.641	1.636	1.632	1.628	1.621	1.615	1.608	1.601	1.592	1.582	1.575	1.565	1.555	1.544	1.532	1.521	1.509	1.496	1.484	1.470	1.458	1.444	1.430	1.416	1.401	1.388	1.372	1.359	1.344	1.329	1.314	1.298	1.282	1.266	1.251	1.236	1.220	1.205	1.189	1.172	1.158	1.141	1.126	1.110	1.094	1.078	1.061	1.045	1.029	1.012	0.995	0.980	0.962	0.945	0.928	0.909	0.892	0.874	0.855	0.836	0.818	0.798	0.779	0.758	0.738	0.716	0.695	0.674	0.651	0.629	0.605	0.581	0.558	0.534	0.509	0.484	0.458	0.432	0.405	0.379	0.351	0.325	0.296	0.269	0.240	0.211	0.182	0.154	0.124	0.095	0.065	0.035	0.006	-0.024	-0.054	-0.084	-0.114	-0.142	-0.172	-0.201	-0.230	-0.260	-0.288	-0.318	-0.345	-0.372	-0.400	-0.426	-0.454	-0.480	-0.506	-0.532	-0.558	-0.581	-0.605	-0.629	-0.652	-0.675	-0.698	-0.718	-0.739	-0.760	-0.780	-0.800	-0.819	-0.838	-0.856	-0.872	-0.891	-0.908	-0.924	-0.939	-0.955	-0.970	-0.985	-0.999	-1.012	-1.028	-1.041	-1.054	-1.068	-1.080	-1.092	-1.105	-1.116	-1.130	-1.141	-1.154	-1.165	-1.178	-1.190	-1.201	-1.214	-1.226	-1.240	-1.251	-1.264	-1.276	-1.289	-1.302	-1.316	-1.330	-1.345	-1.359	-1.372	-1.388	-1.402	-1.416	-1.432	-1.448	-1.464	-1.480	-1.495	-1.512	-1.528	-1.544	-1.562	-1.579	-1.596	-1.611	-1.629	-1.645	-1.664	-1.680	-1.698	-1.712	-1.730	-1.745	-1.761	-1.778	-1.794	-1.809	-1.824	-1.838	-1.851	-1.865	-1.879	-1.891	-1.902	-1.915	-1.925	-1.935	-1.945	-1.954	-1.964	-1.970	-1.979	-1.985	-1.991	-1.996	-2.001	-2.005	-2.009	-2.011	-2.014	-2.016	-2.018	-2.019	-2.019	-2.019	-2.018	-2.018	-2.016	-2.015	-2.014	-2.011	-2.010	-2.007	-2.005	-2.005	-2.002	-2.000	-1.999	-1.998	-1.995	-1.994	-1.994	-1.992	-1.994	-1.992	-1.994	-1.996	-1.996	-2.000	-2.002	-2.006	-2.010	-2.015	-2.020	-2.025	-2.033	-2.039	-2.047	-2.056	-2.065	-2.076	-2.085	-2.098	-2.109	-2.121	-2.134	-2.146	-2.160	-2.175	-2.188	-2.204	-2.219	-2.232	-2.249	-2.264	-2.280	-2.296	-2.312	-2.329	-2.344	-2.361	-2.376	-2.391	-2.408	-2.422	-2.439	-2.452	-2.468	-2.481	-2.495	-2.509	-2.521	-2.534	-2.545	-2.556	-2.566	-2.578	-2.586	-2.596	-2.604	-2.612	-2.619	-2.625	-2.630	-2.635	-2.640	-2.642	-2.645	-2.648	-2.649	-2.649	-2.649	-2.648	-2.648	-2.645	-2.642	-2.639	-2.635	-2.630	-2.625	-2.620	-2.614	-2.608	-2.600	-2.592	-2.582	-2.574	-2.565	-2.555	-2.545	-2.532	-2.522	-2.510	-2.499	-2.485	-2.472	-2.459	-2.445	-2.431	-2.418	-2.402	-2.388	-2.371	-2.356	-2.339	-2.322	-2.306	-2.289	-2.271	-2.252	-2.236	-2.218	-2.199	-2.180	-2.160	-2.141	-2.120	-2.101	-2.081	-2.060	-2.039	-2.019	-1.996	-1.975	-1.954	-1.931	-1.910	-1.888	-1.864	-1.841	-1.819	-1.796	-1.772	-1.749	-1.726	-1.702	-1.678	-1.654	-1.631	-1.608	-1.584	-1.559	-1.535	-1.511	-1.488	-1.464	-1.439	-1.416	-1.392	-1.369	-1.346	-1.322	-1.300	-1.276	-1.255	-1.231	-1.210	-1.186	-1.165	-1.142	-1.121	-1.099	-1.079	-1.058	-1.036	-1.016	-0.995	-0.975	-0.954	-0.934	-0.914	-0.894	-0.874	-0.854	-0.834	-0.814	-0.794	-0.776	-0.756	-0.736	-0.718	-0.696	-0.676	-0.658	-0.638	-0.618	-0.598	-0.578	-0.558	-0.536	-0.516	-0.496	-0.475	-0.455	-0.434	-0.412	-0.392	-0.370	-0.350	-0.329	-0.306	-0.285	-0.264	-0.244	-0.222	-0.201	-0.180	-0.159	-0.138	-0.118	-0.096	-0.076	-0.055	-0.035	-0.016	0.004	0.022	0.041	0.060	0.078	0.095	0.112	0.129	0.145	0.161	0.178	0.191	0.206	0.220	0.234	0.246	0.259	0.271	0.281	0.292	0.304	0.314	0.324	0.332	0.341	0.350	0.358	0.365	0.372	0.379	0.385	0.390	0.396	0.401	0.408	0.411	0.416	0.420	0.425	0.429	0.432	0.435	0.440	0.442	0.446	0.450	0.452	0.455	0.459	0.461	0.464	0.466	0.470	0.471	0.475	0.478	0.481	0.482	0.485	0.488	0.491	0.494	0.496	0.498	0.501	0.504	0.505	0.509	0.510	0.514	0.515	0.519	0.520	0.522	0.524	0.528	0.529	0.530	0.534	0.535	0.538	0.540	0.541	0.542	0.545	0.546	0.549	0.550	0.552	0.555	0.556	0.559	0.560	0.562	0.564	0.566	0.568	0.570	0.571	0.575	0.576	0.578	0.580	0.582	0.584	0.588	0.589	0.591	0.592	0.595	0.598	0.599	0.601	0.604	0.605	0.606	0.609	0.611	0.612	0.614	0.615	0.618	0.619	0.620	0.621	0.622	0.624	0.624	0.625	0.626	0.628	0.628	0.629	0.629	0.629	0.631	0.631	0.631	0.631	0.631	0.631	0.631	0.631	0.631	0.631	0.631	0.631	0.631	0.631	0.632	0.632	0.634	0.634	0.635	0.635	0.636	0.636	0.639	0.639	0.641	0.642	0.644	0.646	0.649	0.651	0.654	0.656	0.660	0.664	0.668	0.671	0.675	0.680	0.684	0.689	0.694	0.700	0.705	0.711	0.719	0.725	0.732	0.739	0.748	0.754	0.761	0.770	0.779	0.788	0.796	0.805	0.814	0.824	0.834	0.842	0.852	0.864	0.874	0.885	0.895	0.906	0.918	0.929	0.940	0.951	0.962	0.972	0.985	0.996	1.009	1.020	1.031	1.042	1.054	1.065	1.076	1.088	1.098	1.109	1.120	1.131	1.141	1.151	1.162	1.171	1.181	1.191	1.200	1.209	1.218	1.226	1.234	1.242	1.250	1.258	1.265	1.272	1.280	1.285	1.292	1.298	1.304	1.310	1.315	1.320	1.325	1.331	1.335	1.339	1.345	1.349	1.352	1.358	1.361	1.368	1.371	1.375	1.380	1.384	1.390	1.395	1.400	1.405	1.410	1.416	1.421	1.428	1.434	1.441	1.449	1.456	1.464	1.472	1.481	1.490	1.499	1.510	1.520	1.531	1.542	1.555	1.566	1.579	1.592	1.605	1.620	1.635	1.650	1.665	1.681	1.698	1.715	1.732	1.749	1.768	1.786	1.805	1.824	1.844	1.862	1.882	1.904	1.924	1.945	1.965	1.986	2.006	2.027	2.049	2.070	2.092	2.114	2.135	2.156	2.178	2.198	2.219	2.240	2.260	2.280	2.300	2.320	2.340	2.359	2.378	2.396	2.412	2.431	2.448	2.464	2.480	2.495	2.510	2.525	2.538	2.550	2.564	2.575	2.585	2.596	2.606	2.615	2.624	2.631	2.638	2.646	2.650	2.656	2.661	2.665	2.669	2.671	2.674	2.675	2.678	2.679	2.679	2.679	2.679	2.678	2.678	2.675	2.675	2.672	2.671	2.670	2.668	2.666	2.664	2.662	2.661	2.659	2.658	2.656	2.655	2.654	2.654	2.652	2.652	2.654	2.654	2.655	2.656	2.658	2.660	2.662	2.666	2.670	2.672	2.678	2.682	2.688	2.692	2.699	2.705	2.711	2.719	2.725	2.732	2.740	2.749	2.755	2.764	2.772	2.780	2.788	2.796	2.804	2.812	2.821	2.829	2.836	2.842	2.851	2.858	2.864	2.871	2.878	2.884	2.889	2.894	2.899	2.902	2.908	2.910	2.914	2.918	2.919	2.920	2.924	2.924	2.925	2.925	2.926	2.925	2.925	2.924	2.922	2.922	2.920	2.918	2.916	2.915	2.912	2.910	2.908	2.905	2.904	2.901	2.899	2.896	2.895	2.891	2.890	2.889	2.889	2.888	2.886	2.886	2.886	2.886	2.886	2.888	2.889	2.890	2.892	2.895	2.899	2.902	2.906	2.910	2.915	2.921	2.926	2.932	2.939	2.946	2.952	2.961	2.969	2.979	2.988	2.998	3.006	3.016	3.028	3.038	3.049	3.060	3.072	3.085	3.096	3.109	3.122	3.135	3.149	3.161	3.174	3.189	3.202	3.215	3.230	3.242	3.258	3.270	3.285	3.298	3.312	3.325	3.340	3.352	3.368	3.380	3.392	3.406	3.420	3.432	3.446	3.458	3.470	3.482	3.496	3.508	3.520	3.531	3.542	3.554	3.566	3.576	3.588	3.599	3.609	3.620	3.630	3.639	3.649	3.659	3.669	3.678	3.688	3.696	3.706	3.715	3.724	3.732	3.742	3.750	3.759	3.766	3.775	3.784	3.791	3.800	3.808	3.815	3.822	3.830	3.839	3.846	3.852	3.860	3.868	3.875	3.882	3.890	3.896	3.904	3.911	3.919	3.925	3.932	3.939	3.946	3.952	3.959	3.966	3.972	3.980	3.986	3.994	4.000	4.008	4.014	4.021	4.029	4.035	4.043	4.049	4.058	4.065	4.071	4.080	4.088	4.095	4.102	4.111	4.120	4.128	4.136	4.145	4.154	4.164	4.174	4.182	4.192	4.202	4.214	4.225	4.236	4.248	4.258	4.269	4.281	4.292	4.305	4.319	4.331	4.345	4.358	4.371	4.384	4.399	4.412	4.428	4.441	4.456	4.471	4.486	4.501	4.516	4.530	4.546	4.561	4.578	4.592	4.609	4.624	4.640	4.655	4.671	4.688	4.702	4.718	4.734	4.749	4.765	4.780	4.795	4.811	4.826	4.840	4.855	4.870	4.884	4.899	4.912	4.926	4.941	4.952	4.966	4.980	4.992	5.005	5.016	5.029	5.040	5.050	5.061	5.071	5.082	5.091	5.100	5.109	5.118	5.126	5.134	5.141	5.149	5.155	5.160	5.166	5.170	5.176	5.180	5.184	5.186	5.190	5.192	5.194	5.195	5.196	5.198	5.199	5.199	5.199	5.198	5.196	5.196	5.194	5.192	5.190	5.189	5.186	5.184	5.181	5.179	5.175	5.172	5.170	5.168	5.166	5.162	5.160	5.158	5.156	5.155	5.154	5.152	5.152	5.152	5.152	5.152	5.152	5.155	5.156	5.159	5.161	5.165	5.169	5.172	5.178	5.184	5.189	5.195	5.201	5.210	5.216	5.225	5.232	5.242	5.250	5.261	5.270	5.280	5.290	5.300	5.310	5.321	5.330	5.341	5.351	5.361	5.372	5.381	5.390	5.400	5.409	5.419	5.426	5.434	5.441	5.448	5.455	5.460	5.465	5.470	5.474	5.478	5.479	5.481	5.482	5.484	5.482	5.482	5.480	5.478	5.475	5.471	5.466	5.462	5.456	5.451	5.444	5.438	5.430	5.421	5.412	5.404	5.395	5.385	5.376	5.365	5.356	5.345	5.335	5.325	5.314	5.304	5.294	5.282	5.272	5.262	5.252	5.244	5.234	5.225	5.216	5.208	5.200	5.192	5.185	5.178	5.171	5.166	5.161	5.155	5.150	5.146	5.142	5.140	5.138	5.135	5.132	5.130	5.130	5.129	5.129	5.128	5.129	5.129	5.130	5.130	5.131	5.131	5.134	5.134	5.136	5.138	5.138	5.140	5.141	5.141	5.141	5.142	5.142	5.142	5.141	5.142	5.140	5.138	5.136	5.134	5.130	5.126	5.122	5.118	5.112	5.106	5.100	5.092	5.085	5.076	5.066	5.056	5.046	5.034	5.022	5.010	4.998	4.982	4.969	4.954	4.939	4.922	4.906	4.889	4.872	4.854	4.835	4.818	4.798	4.779	4.759	4.739	4.719	4.699	4.679	4.658	4.639	4.618	4.598	4.576	4.558	4.538	4.518	4.498	4.478	4.459	4.440	4.424	4.405	4.388	4.370	4.354	4.339	4.324	4.308	4.294	4.280	4.268	4.255	4.242	4.232	4.222	4.211	4.202	4.195	4.186	4.179	4.174	4.166	4.161	4.158	4.152	4.150	4.146	4.145	4.142	4.142	4.141	4.141	4.142	4.144	4.145	4.145	4.148	4.150	4.152	4.156	4.159	4.164	4.169	4.172	4.178	4.181	4.185	4.190	4.196	4.201	4.205	4.211	4.216	4.221	4.226	4.231	4.236	4.241	4.245	4.250	4.254	4.259	4.262	4.268	4.270	4.274	4.278	4.280	4.284	4.285	4.288	4.289	4.291	4.292	4.294	4.295	4.296	4.298	4.298	4.298	4.296	4.298	4.296	4.295	4.295	4.294	4.294	4.292	4.291	4.290	4.289	4.286	4.285	4.284	4.282	4.281	4.280	4.279	4.278	4.278	4.276	4.276	4.275	4.275	4.275	4.274	4.275	4.275	4.275	4.276	4.278	4.278	4.279	4.280	4.282	4.285	4.285	4.288	4.290	4.292	4.295	4.298	4.300	4.301	4.304	4.306	4.309	4.310	4.311	4.314	4.315	4.316	4.318	4.319	4.319	4.319	4.318	4.316	4.315	4.314	4.311	4.309	4.305	4.301	4.296	4.291	4.285	4.278	4.271	4.264	4.255	4.245	4.235	4.225	4.212	4.200	4.188	4.172	4.159	4.144	4.129	4.111	4.094	4.077	4.060	4.039	4.020	4.000	3.980	3.959	3.936	3.914	3.891	3.869	3.845	3.822	3.798	3.775	3.750	3.725	3.701	3.675	3.650	3.625	3.600	3.575	3.550	3.524	3.499	3.474	3.448	3.422	3.398	3.372	3.349	3.324	3.300	3.276	3.254	3.230	3.206	3.184	3.161	3.140	3.118	3.096	3.075	3.055	3.035	3.015	2.996	2.976	2.959	2.940	2.924	2.906	2.889	2.872	2.856	2.841	2.826	2.812	2.799	2.785	2.772	2.760	2.748	2.735	2.724	2.712	2.702	2.692	2.684	2.675	2.666	2.659	2.650	2.644	2.636	2.631	2.625	2.620	2.614	2.609	2.605	2.601	2.599	2.595	2.592	2.590	2.586	2.586	2.585	2.582	2.581	2.581	2.580	2.580	2.580	2.580	2.580	2.580	2.581	2.581	2.582	2.584	2.584	2.585	2.585	2.588	2.588	2.590	2.590	2.591	2.592	2.592	2.595	2.595	2.596	2.596	2.598	2.598	2.599	2.599	2.599	2.599	2.598	2.599	2.598	2.598	2.598	2.598	2.598	2.596	2.596	2.595	2.594	2.592	2.592	2.592	2.590	2.590	2.590	2.588	2.588	2.586	2.585	2.585	2.584	2.584	2.584	2.581	2.581	2.582	2.581	2.581	2.580	2.581	2.581	2.580	2.581	2.581	2.581	2.581	2.582	2.581	2.581	2.582	2.582	2.581	2.581	2.581	2.581	2.581	2.581	2.580	2.579	2.579	2.576	2.575	2.575	2.572	2.570	2.566	2.564	2.561	2.558	2.552	2.550	2.545	2.539	2.534	2.529	2.522	2.516	2.509	2.501	2.495	2.485	2.478	2.469	2.461	2.451	2.441	2.431	2.421	2.411	2.400	2.389	2.378	2.366	2.355	2.344	2.332	2.320	2.309	2.298	2.286	2.274	2.261	2.250	2.239	2.226	2.215	2.204	2.194	2.182	2.171	2.161	2.151	2.141	2.131	2.121	2.112	2.102	2.092	2.084	2.075	2.066	2.059	2.050	2.041	2.034	2.026	2.019	2.011	2.004	1.996	1.989	1.981	1.975	1.966	1.959	1.952	1.945	1.936	1.928	1.920	1.912	1.904	1.895	1.886	
