# Supplementary material for: Motion onset VEPs can see through the blur
Source: Sci Rep. 2024 Sep 12;14:21296. doi: 10.1038/s41598-024-72483-z (PMC11393312; doi:10.1038/s41598-024-72483-z)
Supplement: Supplementary file 3 — Supplementary Information 3. [file 41598_2024_72483_MOESM3_ESM.zip › VEP_raw_data/source_data/SourceBlurVEP-S008_VEP_2023-04-05_14-35-53.txt]

0.000	0.000	99999.999	6250.000	50.000	-2193.000	-2061.000	6248.000	7.000	150.000	5.000	2.000	1.000	1.000	0.000	0.000	0.000	0.000	0.000	0.000	0.000	0.000	0.000	0.000	0.000	0.000	0.000	1.036	1.026	1.016	1.005	0.996	0.987	0.979	0.971	0.963	0.956	0.949	0.943	0.938	0.932	0.928	0.922	0.918	0.916	0.912	0.910	0.908	0.906	0.905	0.903	0.903	0.902	0.903	0.904	0.905	0.905	0.908	0.909	0.910	0.913	0.915	0.918	0.921	0.922	0.926	0.928	0.931	0.932	0.937	0.939	0.940	0.942	0.945	0.947	0.948	0.949	0.950	0.952	0.951	0.951	0.951	0.950	0.948	0.948	0.946	0.942	0.939	0.936	0.932	0.928	0.923	0.918	0.912	0.906	0.898	0.892	0.883	0.875	0.867	0.858	0.849	0.839	0.829	0.819	0.808	0.798	0.785	0.773	0.762	0.750	0.738	0.725	0.712	0.700	0.688	0.675	0.662	0.650	0.637	0.624	0.612	0.600	0.588	0.576	0.564	0.552	0.541	0.531	0.520	0.510	0.500	0.491	0.481	0.473	0.465	0.458	0.450	0.442	0.438	0.432	0.427	0.422	0.418	0.415	0.412	0.410	0.408	0.408	0.407	0.407	0.407	0.408	0.411	0.412	0.415	0.418	0.423	0.427	0.432	0.438	0.442	0.449	0.456	0.462	0.469	0.478	0.485	0.493	0.502	0.511	0.520	0.529	0.538	0.548	0.557	0.566	0.576	0.586	0.594	0.604	0.613	0.622	0.630	0.639	0.647	0.654	0.662	0.670	0.677	0.683	0.689	0.695	0.701	0.705	0.709	0.714	0.717	0.719	0.722	0.723	0.725	0.725	0.725	0.724	0.723	0.722	0.720	0.718	0.715	0.711	0.707	0.702	0.698	0.693	0.688	0.682	0.677	0.669	0.663	0.657	0.650	0.643	0.635	0.628	0.622	0.614	0.608	0.601	0.593	0.588	0.581	0.575	0.569	0.563	0.558	0.553	0.549	0.545	0.542	0.538	0.536	0.532	0.532	0.531	0.531	0.531	0.532	0.533	0.535	0.538	0.542	0.547	0.552	0.556	0.563	0.570	0.578	0.585	0.595	0.605	0.615	0.625	0.637	0.650	0.662	0.676	0.690	0.705	0.719	0.735	0.752	0.768	0.785	0.802	0.822	0.840	0.858	0.878	0.898	0.918	0.938	0.958	0.978	0.998	1.019	1.041	1.062	1.082	1.103	1.125	1.146	1.168	1.188	1.208	1.230	1.251	1.272	1.292	1.312	1.332	1.351	1.370	1.389	1.408	1.426	1.444	1.462	1.479	1.494	1.512	1.528	1.542	1.557	1.571	1.586	1.598	1.611	1.623	1.636	1.648	1.658	1.668	1.678	1.688	1.698	1.707	1.714	1.722	1.731	1.738	1.745	1.752	1.758	1.764	1.770	1.776	1.781	1.787	1.792	1.796	1.802	1.807	1.811	1.816	1.820	1.825	1.830	1.834	1.840	1.846	1.850	1.856	1.862	1.867	1.874	1.880	1.886	1.892	1.900	1.907	1.915	1.922	1.930	1.938	1.947	1.955	1.964	1.973	1.982	1.992	2.002	2.013	2.023	2.033	2.042	2.054	2.065	2.076	2.086	2.097	2.108	2.119	2.129	2.140	2.150	2.160	2.170	2.179	2.188	2.198	2.207	2.214	2.222	2.229	2.236	2.242	2.248	2.253	2.257	2.260	2.262	2.266	2.268	2.268	2.268	2.268	2.267	2.264	2.261	2.258	2.252	2.248	2.242	2.235	2.228	2.219	2.210	2.201	2.191	2.180	2.168	2.156	2.143	2.130	2.116	2.102	2.088	2.072	2.057	2.041	2.026	2.009	1.993	1.978	1.961	1.945	1.928	1.912	1.897	1.881	1.865	1.850	1.835	1.819	1.806	1.791	1.778	1.765	1.752	1.739	1.728	1.717	1.707	1.697	1.687	1.678	1.670	1.662	1.655	1.649	1.642	1.638	1.632	1.628	1.625	1.621	1.618	1.615	1.614	1.612	1.611	1.609	1.610	1.609	1.609	1.608	1.609	1.611	1.612	1.612	1.613	1.615	1.617	1.618	1.619	1.621	1.622	1.623	1.625	1.625	1.627	1.628	1.628	1.629	1.629	1.629	1.629	1.629	1.629	1.628	1.628	1.627	1.625	1.624	1.622	1.622	1.618	1.617	1.615	1.611	1.609	1.605	1.602	1.598	1.595	1.591	1.586	1.582	1.577	1.572	1.568	1.562	1.556	1.550	1.544	1.538	1.532	1.525	1.518	1.512	1.504	1.496	1.489	1.481	1.474	1.465	1.458	1.448	1.440	1.431	1.422	1.412	1.403	1.395	1.385	1.376	1.365	1.356	1.346	1.335	1.325	1.315	1.305	1.295	1.284	1.274	1.264	1.254	1.244	1.233	1.224	1.214	1.203	1.194	1.185	1.175	1.166	1.158	1.149	1.140	1.131	1.123	1.116	1.108	1.099	1.092	1.085	1.078	1.071	1.065	1.058	1.052	1.045	1.039	1.033	1.028	1.023	1.017	1.012	1.006	1.001	0.996	0.991	0.986	0.979	0.974	0.969	0.963	0.958	0.952	0.947	0.940	0.932	0.927	0.920	0.913	0.906	0.898	0.891	0.883	0.874	0.866	0.857	0.849	0.840	0.830	0.819	0.810	0.800	0.790	0.779	0.768	0.757	0.747	0.735	0.725	0.714	0.702	0.692	0.680	0.670	0.659	0.648	0.638	0.628	0.618	0.609	0.599	0.591	0.583	0.575	0.568	0.561	0.554	0.548	0.544	0.539	0.535	0.531	0.528	0.527	0.525	0.525	0.523	0.525	0.526	0.528	0.530	0.534	0.538	0.542	0.548	0.554	0.561	0.568	0.576	0.583	0.592	0.602	0.612	0.622	0.632	0.644	0.656	0.667	0.679	0.692	0.703	0.717	0.729	0.742	0.755	0.768	0.782	0.794	0.808	0.820	0.832	0.845	0.858	0.870	0.882	0.894	0.906	0.918	0.928	0.938	0.949	0.958	0.968	0.978	0.986	0.993	1.002	1.008	1.016	1.022	1.028	1.033	1.038	1.043	1.048	1.051	1.055	1.058	1.060	1.062	1.064	1.065	1.066	1.067	1.067	1.065	1.065	1.063	1.062	1.060	1.057	1.055	1.052	1.049	1.045	1.041	1.037	1.033	1.028	1.024	1.018	1.013	1.008	1.002	0.997	0.991	0.984	0.978	0.972	0.964	0.958	0.950	0.943	0.936	0.929	0.922	0.914	0.907	0.899	0.892	0.885	0.877	0.869	0.862	0.854	0.847	0.840	0.832	0.825	0.818	0.812	0.804	0.798	0.791	0.785	0.778	0.772	0.767	0.761	0.755	0.750	0.746	0.741	0.737	0.732	0.729	0.725	0.722	0.721	0.718	0.716	0.715	0.713	0.713	0.712	0.712	0.712	0.713	0.716	0.716	0.718	0.721	0.724	0.728	0.731	0.735	0.739	0.744	0.749	0.754	0.760	0.766	0.772	0.779	0.786	0.792	0.799	0.807	0.814	0.822	0.830	0.838	0.847	0.854	0.862	0.871	0.878	0.886	0.895	0.902	0.910	0.918	0.926	0.933	0.941	0.948	0.954	0.962	0.968	0.975	0.981	0.986	0.993	0.998	1.002	1.008	1.013	1.018	1.022	1.027	1.030	1.033	1.038	1.042	1.044	1.047	1.050	1.053	1.055	1.058	1.062	1.064	1.067	1.070	1.072	1.076	1.078	1.082	1.087	1.090	1.094	1.098	1.102	1.108	1.112	1.118	1.123	1.131	1.138	1.144	1.152	1.160	1.168	1.178	1.187	1.197	1.207	1.218	1.228	1.240	1.252	1.264	1.278	1.290	1.303	1.317	1.330	1.345	1.359	1.374	1.388	1.403	1.418	1.432	1.448	1.462	1.478	1.492	1.506	1.520	1.533	1.548	1.560	1.572	1.584	1.595	1.607	1.617	1.627	1.636	1.644	1.652	1.659	1.666	1.672	1.676	1.679	1.683	1.685	1.688	1.688	1.687	1.687	1.684	1.682	1.679	1.675	1.670	1.664	1.658	1.652	1.644	1.637	1.628	1.620	1.611	1.600	1.590	1.581	1.571	1.560	1.548	1.538	1.527	1.516	1.504	1.494	1.483	1.473	1.463	1.452	1.443	1.434	1.425	1.417	1.408	1.401	1.394	1.387	1.381	1.376	1.371	1.366	1.362	1.359	1.357	1.354	1.353	1.352	1.352	1.352	1.353	1.355	1.357	1.358	1.362	1.364	1.368	1.372	1.377	1.382	1.387	1.391	1.397	1.403	1.410	1.415	1.422	1.428	1.434	1.442	1.448	1.455	1.462	1.468	1.475	1.481	1.488	1.493	1.499	1.506	1.511	1.517	1.521	1.526	1.530	1.535	1.539	1.542	1.545	1.548	1.550	1.552	1.553	1.554	1.555	1.554	1.555	1.554	1.553	1.552	1.550	1.547	1.544	1.541	1.538	1.532	1.528	1.522	1.517	1.511	1.505	1.498	1.490	1.482	1.474	1.465	1.456	1.447	1.438	1.428	1.418	1.407	1.396	1.385	1.374	1.362	1.350	1.338	1.328	1.315	1.303	1.292	1.280	1.268	1.257	1.246	1.234	1.223	1.212	1.202	1.192	1.182	1.172	1.164	1.156	1.148	1.140	1.133	1.126	1.121	1.117	1.112	1.108	1.105	1.103	1.101	1.101	1.101	1.101	1.102	1.104	1.107	1.110	1.114	1.118	1.124	1.129	1.136	1.142	1.150	1.158	1.166	1.175	1.183	1.192	1.202	1.212	1.222	1.232	1.242	1.252	1.262	1.272	1.281	1.289	1.299	1.308	1.316	1.323	1.331	1.338	1.343	1.348	1.353	1.358	1.361	1.363	1.364	1.366	1.366	1.364	1.362	1.361	1.358	1.352	1.347	1.341	1.333	1.325	1.317	1.307	1.296	1.284	1.272	1.258	1.244	1.230	1.215	1.198	1.182	1.166	1.148	1.130	1.112	1.093	1.074	1.056	1.035	1.017	0.997	0.978	0.957	0.938	0.918	0.898	0.878	0.859	0.840	0.822	0.803	0.785	0.768	0.752	0.735	0.719	0.702	0.689	0.673	0.660	0.648	0.634	0.622	0.612	0.601	0.591	0.582	0.573	0.565	0.559	0.552	0.547	0.542	0.537	0.533	0.530	0.528	0.525	0.524	0.524	0.522	0.523	0.524	0.526	0.528	0.531	0.532	0.535	0.538	0.542	0.547	0.551	0.555	0.560	0.565	0.570	0.574	0.579	0.585	0.590	0.594	0.601	0.606	0.611	0.615	0.619	0.624	0.628	0.632	0.635	0.639	0.642	0.644	0.648	0.648	0.651	0.652	0.652	0.652	0.652	0.651	0.650	0.648	0.646	0.643	0.640	0.636	0.632	0.627	0.622	0.616	0.608	0.602	0.594	0.587	0.579	0.569	0.559	0.551	0.541	0.529	0.519	0.508	0.496	0.485	0.472	0.461	0.448	0.436	0.423	0.410	0.398	0.385	0.372	0.359	0.347	0.333	0.321	0.308	0.297	0.283	0.272	0.261	0.248	0.238	0.228	0.218	0.208	0.198	0.190	0.181	0.172	0.167	0.160	0.153	0.148	0.142	0.138	0.134	0.132	0.128	0.127	0.126	0.125	0.125	0.126	0.127	0.128	0.131	0.135	0.138	0.142	0.148	0.153	0.158	0.164	0.171	0.178	0.186	0.193	0.202	0.210	0.218	0.227	0.236	0.244	0.253	0.262	0.271	0.280	0.288	0.298	0.306	0.313	0.321	0.328	0.336	0.342	0.348	0.354	0.359	0.363	0.368	0.370	0.373	0.374	0.375	0.377	0.375	0.373	0.372	0.369	0.366	0.361	0.356	0.350	0.342	0.335	0.327	0.318	0.308	0.297	0.287	0.274	0.262	0.249	0.235	0.221	0.207	0.192	0.176	0.161	0.144	0.128	0.111	0.095	0.078	0.062	0.045	0.028	0.012	-0.004	-0.022	-0.038	-0.053	-0.068	-0.083	-0.098	-0.112	-0.126	-0.138	-0.152	-0.163	-0.175	-0.188	-0.198	-0.208	-0.218	-0.226	-0.233	-0.241	-0.248	-0.255	-0.260	-0.266	-0.270	-0.274	-0.278	-0.280	-0.282	-0.284	-0.286	-0.286	-0.287	-0.288	-0.287	-0.287	-0.285	-0.284	-0.283	-0.282	-0.280	-0.278	-0.277	-0.274	-0.272	-0.271	-0.268	-0.266	-0.264	-0.262	-0.261	-0.259	-0.258	-0.258	-0.257	-0.256	-0.256	-0.256	-0.256	-0.257	-0.258	-0.259	-0.261	-0.262	-0.265	-0.268	-0.272	-0.276	-0.280	-0.286	-0.291	-0.297	-0.302	-0.310	-0.318	-0.325	-0.333	-0.342	-0.351	-0.361	-0.371	-0.382	-0.393	-0.404	-0.415	-0.428	-0.440	-0.454	-0.466	-0.480	-0.494	-0.508	-0.522	-0.538	-0.552	-0.567	-0.582	-0.598	-0.612	-0.628	-0.644	-0.660	-0.675	-0.690	-0.706	-0.721	-0.737	-0.752	-0.766	-0.780	-0.795	-0.808	-0.822	-0.835	-0.848	-0.860	-0.872	-0.883	-0.894	-0.904	-0.913	-0.922	-0.932	-0.940	-0.947	-0.954	-0.960	-0.965	-0.969	-0.973	-0.977	-0.979	-0.981	-0.982	-0.982	-0.982	-0.982	-0.979	-0.978	-0.975	-0.970	-0.967	-0.962	-0.956	-0.950	-0.943	-0.937	-0.929	-0.921	-0.912	-0.903	-0.894	-0.884	-0.874	-0.864	-0.853	-0.842	-0.832	-0.820	-0.809	-0.797	-0.785	-0.772	-0.761	-0.749	-0.737	-0.724	-0.713	-0.700	-0.688	-0.677	-0.665	-0.653	-0.642	-0.630	-0.618	-0.608	-0.597	-0.586	-0.574	-0.563	-0.553	-0.543	-0.533	-0.524	-0.513	-0.504	-0.494	-0.485	-0.476	-0.468	-0.458	-0.449	-0.441	-0.432	-0.424	-0.416	-0.408	-0.399	-0.392	-0.383	-0.376	-0.368	-0.360	-0.352	-0.345	-0.338	-0.331	-0.322	-0.316	-0.308	-0.302	-0.295	-0.288	-0.280	-0.274	-0.268	-0.260	-0.254	-0.248	-0.242	-0.236	-0.229	-0.223	-0.217	-0.212	-0.206	-0.200	-0.195	-0.190	-0.184	-0.179	-0.174	-0.169	-0.166	-0.161	-0.157	-0.152	-0.148	-0.144	-0.140	-0.137	-0.133	-0.129	-0.126	-0.122	-0.119	-0.117	-0.113	-0.112	-0.109	-0.106	-0.103	-0.101	-0.098	-0.096	-0.093	-0.092	-0.089	-0.088	-0.086	-0.084	-0.082	-0.081	-0.078	-0.076	-0.075	-0.072	-0.072	-0.070	-0.068	-0.067	-0.065	-0.063	-0.062	-0.060	-0.058	-0.058	-0.055	-0.054	-0.052	-0.051	-0.051	-0.049	-0.048	-0.047	-0.045	-0.044	-0.042	-0.041	-0.040	-0.039	-0.038	-0.037	-0.036	-0.034	-0.033	-0.032	-0.031	-0.030	-0.029	-0.028	-0.028	-0.026	-0.024	-0.022	-0.022	-0.020	-0.018	-0.017	-0.014	-0.012	-0.011	-0.008	-0.006	-0.003	0.001	0.004	0.007	0.010	0.014	0.018	0.023	0.028	0.032	0.038	0.044	0.049	0.056	0.062	0.069	0.077	0.084	0.092	0.099	0.108	0.117	0.126	0.135	0.143	0.154	0.164	0.173	0.184	0.194	0.206	0.216	0.227	0.238	0.248	0.259	0.270	0.281	0.292	0.302	0.312	0.323	0.333	0.343	0.353	0.362	0.370	0.379	0.387	0.394	0.401	0.408	0.413	0.419	0.423	0.428	0.431	0.434	0.437	0.438	0.438	0.438	0.437	0.435	0.432	0.429	0.425	0.419	0.413	0.408	0.400	0.392	0.383	0.374	0.363	0.352	0.341	0.328	0.314	0.301	0.286	0.272	0.256	0.239	0.222	0.206	0.189	0.171	0.153	0.135	0.116	0.098	0.079	0.060	0.041	0.022	0.003	-0.016	-0.034	-0.052	-0.072	-0.089	-0.107	-0.125	-0.142	-0.159	-0.176	-0.192	-0.208	-0.222	-0.236	-0.251	-0.263	-0.276	-0.288	-0.298	-0.310	-0.319	-0.328	-0.337	-0.345	-0.352	-0.358	-0.364	-0.370	-0.374	-0.377	-0.381	-0.383	-0.385	-0.386	-0.385	-0.386	-0.384	-0.383	-0.381	-0.378	-0.375	-0.372	-0.369	-0.365	-0.360	-0.355	-0.350	-0.344	-0.338	-0.332	-0.327	-0.322	-0.315	-0.309	-0.303	-0.298	-0.292	-0.285	-0.279	-0.274	-0.269	-0.263	-0.259	-0.253	-0.250	-0.247	-0.242	-0.241	-0.238	-0.236	-0.235	-0.234	-0.233	-0.232	-0.233	-0.234	-0.237	-0.240	-0.242	-0.245	-0.250	-0.255	-0.261	-0.265	-0.272	-0.279	-0.287	-0.294	-0.302	-0.312	-0.322	-0.331	-0.342	-0.352	-0.363	-0.374	-0.386	-0.398	-0.410	-0.422	-0.434	-0.446	-0.458	-0.472	-0.483	-0.497	-0.508	-0.520	-0.532	-0.544	-0.556	-0.568	-0.578	-0.590	-0.600	-0.609	-0.619	-0.629	-0.638	-0.646	-0.654	-0.661	-0.668	-0.672	-0.678	-0.684	-0.688	-0.691	-0.694	-0.697	-0.699	-0.700	-0.700	-0.700	-0.700	-0.698	-0.697	-0.694	-0.691	-0.688	-0.683	-0.680	-0.674	-0.670	-0.663	-0.657	-0.650	-0.643	-0.636	-0.628	-0.620	-0.612	-0.602	-0.593	-0.584	-0.575	-0.566	-0.557	-0.547	-0.538	-0.528	-0.518	-0.508	-0.498	-0.489	-0.481	-0.471	-0.462	-0.453	-0.444	-0.436	-0.428	-0.419	-0.412	-0.404	-0.398	-0.391	-0.383	-0.378	-0.372	-0.366	-0.361	-0.356	-0.352	-0.347	-0.342	-0.339	-0.336	-0.332	-0.329	-0.326	-0.323	-0.322	-0.319	-0.318	-0.316	-0.313	-0.312	-0.311	-0.310	-0.308	-0.308	-0.306	-0.304	-0.304	-0.302	-0.300	-0.299	-0.298	-0.296	-0.293	-0.291	-0.288	-0.285	-0.282	-0.278	-0.274	-0.271	-0.266	-0.261	-0.255	-0.250	-0.244	-0.237	-0.230	-0.223	-0.214	-0.206	-0.197	-0.188	-0.179	-0.168	-0.158	-0.148	-0.137	-0.125	-0.112	-0.101	-0.088	-0.075	-0.062	-0.049	-0.036	-0.022	-0.008	0.007	0.021	0.035	0.050	0.064	0.078	0.092	0.108	0.121	0.137	0.150	0.163	0.178	0.191	0.205	0.217	0.229	0.241	0.253	0.264	0.276	0.286	0.297	0.306	0.315	0.324	0.332	0.339	0.346	0.353	0.359	0.365	0.370	0.373	0.378	0.382	0.384	0.386	0.388	0.389	0.391	0.391	0.390	0.390	0.389	0.388	0.385	0.383	0.381	0.378	0.374	0.371	0.368	0.363	0.359	0.355	0.350	0.345	0.341	0.336	0.330	0.325	0.320	0.316	0.311	0.305	0.301	0.295	0.291	0.286	0.282	0.277	0.273	0.269	0.266	0.262	0.259	0.256	0.253	0.251	0.248	0.247	0.244	0.243	0.242	0.242	0.241	0.242	0.241	0.242	0.242	0.243	0.246	0.248	0.249	0.252	0.255	0.257	0.261	0.263	0.268	0.272	0.277	0.281	0.286	0.291	0.295	0.300	0.305	0.311	0.316	0.322	0.328	0.332	0.339	0.346	0.351	0.357	0.362	0.368	0.374	0.380	0.385	0.390	0.395	0.400	0.405	0.408	0.413	0.418	0.421	0.424	0.428	0.430	0.432	0.435	0.437	0.438	0.439	0.440	0.439	0.440	0.439	0.438	0.437	0.434	0.432	0.430	0.427	0.423	0.419	0.416	0.410	0.405	0.400	0.394	0.388	0.381	0.375	0.367	0.360	0.352	0.344	0.335	0.328	0.319	0.310	0.302	0.292	0.283	0.275	0.266	0.257	0.247	0.238	0.229	0.220	0.212	0.203	0.195	0.187	0.179	0.171	0.163	0.156	0.149	0.143	0.137	0.132	0.128	0.122	0.118	0.116	0.113	0.110	0.109	0.108	0.108	0.108	0.110	0.111	0.113	0.116	0.120	0.124	0.130	0.135	0.142	0.150	0.158	0.167	0.176	0.186	0.196	0.207	0.219	0.231	0.244	0.258	0.272	0.287	0.302	0.317	0.332	0.349	0.365	0.382	0.398	0.416	0.432	0.449	0.467	0.485	0.502	0.520	0.538	0.555	0.572	0.589	0.606	0.622	0.639	0.655	0.670	0.685	0.701	0.715	0.730	0.742	0.757	0.769	0.782	0.794	0.807	0.817	0.828	0.838	0.848	0.857	0.866	0.875	0.882	0.890	0.898	0.906	0.912	0.919	0.926	0.932	0.938	0.942	0.948	0.954	0.959	0.965	0.971	0.976	0.981	0.987	0.993	0.998	1.005	1.010	1.016	1.022	1.029	1.035	1.043	1.049	1.057	1.064	1.072	1.080	1.088	1.097	1.106	1.115	1.125	1.133	1.143	1.152	1.162	1.173	1.182	1.192	1.203	1.213	1.223	1.233	1.243	1.253	1.262	1.272	1.282	1.290	1.299	1.308	1.316	1.323	1.331	1.338	1.344	1.350	1.357	1.362	1.366	1.368	1.372	1.375	1.378	1.378	1.379	1.379	1.378	1.377	1.374	1.372	1.369	1.364	1.359	1.354	1.348	1.341	1.333	1.324	1.315	1.305	1.295	1.283	1.272	1.260	1.248	1.234	1.220	1.207	1.191	1.175	1.159	1.144	1.128	1.111	1.093	1.077	1.059	1.041	1.023	1.006	0.988	0.969	0.952	0.933	0.915	0.898	0.879	0.862	0.844	0.828	0.811	0.794	0.778	0.763	0.748	0.734	0.720	0.708	0.695	0.683	0.672	0.662	0.652	0.645	0.637	0.629	0.623	0.618	0.614	0.612	0.610	0.608	0.608	0.609	0.612	0.614	0.618	0.624	0.630	0.638	0.646	0.654	0.663	0.675	0.687	0.699	0.712	0.727	0.742	0.757	0.772	0.789	0.806	0.822	0.840	0.858	0.876	0.894	0.912	0.932	0.949	0.968	0.985	1.003	1.020	1.037	1.053	1.069	1.084	1.099	1.113	1.125	1.137	1.148	1.158	1.168	1.175	1.181	1.187	1.191	1.194	1.196	1.196	1.195	1.192	1.188	1.183	1.176	1.168	1.158	1.148	1.135	1.121	1.107	1.089	1.072	1.053	1.032	1.009	0.987	0.962	0.937	0.911	0.883	0.854	0.824	0.793	0.763	0.732	0.698	0.664	0.630	0.594	0.560	0.523	0.487	0.451	0.414	0.377	0.339	0.302	0.264	0.226	0.188	0.152	0.114	0.078	0.041	0.003	-0.032	-0.069	-0.104	-0.139	-0.174	-0.208	-0.240	-0.273	-0.306	-0.337	-0.368	-0.398	-0.428	-0.456	-0.483	-0.511	-0.537	-0.562	-0.587	-0.610	-0.632	-0.654	-0.677	-0.698	-0.717	-0.735	-0.754	-0.772	-0.788	-0.803	-0.820	-0.834	-0.848	-0.860	-0.873	-0.885	-0.897	-0.908	-0.918	-0.928	-0.938	-0.948	-0.957	-0.966	-0.974	-0.982	-0.992	-1.000	-1.008	-1.016	-1.023	-1.032	-1.041	-1.049	-1.058	-1.066	-1.075	-1.084	-1.094	-1.104	-1.113	-1.124	-1.134	-1.147	-1.158	-1.169	-1.182	-1.194	-1.207	-1.220	-1.233	-1.248	-1.261	-1.277	-1.290	-1.306	-1.320	-1.336	-1.351	-1.367	-1.382	-1.398	-1.413	-1.428	-1.444	-1.459	-1.473	-1.489	-1.502	-1.518	-1.531	-1.543	-1.556	-1.568	-1.579	-1.591	-1.602	-1.610	-1.619	-1.627	-1.634	-1.641	-1.647	-1.651	-1.655	-1.658	-1.659	-1.661	-1.661	-1.659	-1.657	-1.654	-1.650	-1.644	-1.638	-1.632	-1.622	-1.613	-1.603	-1.592	-1.580	-1.568	-1.554	-1.540	-1.524	-1.508	-1.491	-1.474	-1.456	-1.437	-1.418	-1.399	-1.378	-1.357	-1.336	-1.315	-1.292	-1.271	-1.248	-1.227	-1.203	-1.182	-1.159	-1.136	-1.114	-1.092	-1.070	-1.049	-1.028	-1.006	-0.986	-0.964	-0.945	-0.927	-0.907	-0.889	-0.872	-0.854	-0.838	-0.822	-0.808	-0.794	-0.780	-0.767	-0.755	-0.744	-0.734	-0.725	-0.716	-0.708	-0.701	-0.695	-0.691	-0.685	-0.682	-0.679	-0.678	-0.676	-0.676	-0.677	-0.678	-0.678	-0.682	-0.684	-0.689	-0.693	-0.698	-0.704	-0.710	-0.717	-0.723	-0.732	-0.739	-0.747	-0.755	-0.764	-0.773	-0.782	-0.792	-0.802	-0.812	-0.822	-0.832	-0.842	-0.852	-0.862	-0.872	-0.882	-0.892	-0.901	-0.911	-0.919	-0.928	-0.938	-0.944	-0.952	-0.960	-0.968	-0.974	-0.980	-0.986	-0.992	-0.997	-1.002	-1.007	-1.009	-1.012	-1.015	-1.018	-1.020	-1.020	-1.022	-1.022	-1.022	-1.021	-1.021	-1.018	-1.018	-1.015	-1.012	-1.009	-1.006	-1.002	-0.998	-0.992	-0.988	-0.983	-0.978	-0.972	-0.966	-0.960	-0.955	-0.949	-0.942	-0.937	-0.930	-0.924	-0.918	-0.912	-0.906	-0.900	-0.895	-0.890	-0.885	-0.880	-0.876	-0.872	-0.868	-0.866	-0.862	-0.860	-0.858	-0.858	-0.856	-0.857	-0.857	-0.858	-0.859	-0.861	-0.863	-0.867	-0.871	-0.876	-0.882	-0.887	-0.894	-0.900	-0.908	-0.917	-0.925	-0.935	-0.944	-0.955	-0.967	-0.978	-0.989	-1.002	-1.013	-1.027	-1.041	-1.053	-1.068	-1.082	-1.095	-1.110	-1.123	-1.138	-1.151	-1.166	-1.180	-1.194	-1.207	-1.221	-1.234	-1.247	-1.259	-1.272	-1.283	-1.295	-1.306	-1.316	-1.326	-1.336	-1.345	-1.352	-1.361	-1.368	-1.375	-1.380	-1.387	-1.391	-1.395	-1.399	-1.402	-1.404	-1.407	-1.408	-1.410	-1.410	-1.410	-1.410	-1.410	-1.409	-1.408	-1.407	-1.405	-1.402	-1.401	-1.398	-1.397	-1.395	-1.392	-1.391	-1.389	-1.388	-1.386	-1.384	-1.383	-1.384	-1.383	-1.384	-1.384	-1.387	-1.388	-1.391	-1.394	-1.398	-1.402	-1.408	-1.413	-1.420	-1.428	-1.437	-1.446	-1.455	-1.467	-1.478	-1.490	-1.503	-1.517	-1.532	-1.548	-1.563	-1.582	-1.598	-1.617	-1.636	-1.655	-1.676	-1.697	-1.718	-1.738	-1.761	-1.782	-1.806	-1.828	-1.852	-1.875	-1.898	-1.921	-1.944	-1.967	-1.989	-2.012	-2.033	-2.056	-2.078	-2.098	-2.118	-2.138	-2.158	-2.176	-2.193	-2.209	-2.226	-2.241	-2.255	-2.268	-2.281	-2.292	-2.302	-2.310	-2.318	-2.324	-2.330	-2.333	-2.337	-2.338	-2.338	-2.338	-2.336	-2.332	-2.328	-2.322	-2.315	-2.308	-2.299	-2.288	-2.277	-2.264	-2.250	-2.235	-2.220	-2.203	-2.186	-2.168	-2.148	-2.129	-2.108	-2.087	-2.064	-2.041	-2.018	-1.994	-1.970	-1.944	-1.920	-1.894	-1.868	-1.842	-1.817	-1.790	-1.763	-1.738	-1.710	-1.684	-1.658	-1.632	-1.606	-1.581	-1.557	-1.530	-1.506	-1.482	-1.458	-1.434	-1.411	-1.388	-1.365	-1.344	-1.322	-1.302	-1.281	-1.262	-1.243	-1.224	-1.206	-1.189	-1.172	-1.155	-1.139	-1.123	-1.108	-1.094	-1.080	-1.066	-1.053	-1.041	-1.028	-1.015	-1.003	-0.992	-0.980	-0.969	-0.958	-0.948	-0.936	-0.926	-0.915	-0.904	-0.894	-0.883	-0.872	-0.862	-0.851	-0.840	-0.828	-0.818	-0.806	-0.794	-0.782	-0.771	-0.758	-0.746	-0.733	-0.719	-0.706	-0.692	-0.679	-0.664	-0.650	-0.635	-0.619	-0.604	-0.589	-0.573	-0.558	-0.541	-0.525	-0.508	-0.492	-0.476	-0.459	-0.442	-0.426	-0.409	-0.394	-0.378	-0.362	-0.346	-0.331	-0.315	-0.301	-0.286	-0.272	-0.258	-0.245	-0.232	-0.220	-0.208	-0.198	-0.188	-0.179	-0.170	-0.162	-0.156	-0.150	-0.144	-0.140	-0.138	-0.135	-0.134	-0.134	-0.134	-0.136	-0.139	-0.144	-0.149	-0.156	-0.164	-0.172	-0.182	-0.194	-0.206	-0.219	-0.234	-0.251	-0.268	-0.286	-0.305	-0.325	-0.346	-0.368	-0.392	-0.418	-0.442	-0.468	-0.496	-0.524	-0.553	-0.584	-0.615	-0.646	-0.678	-0.711	-0.744	-0.778	-0.812	-0.846	-0.881	-0.915	-0.952	-0.987	-1.022	-1.059	-1.094	-1.131	-1.166	-1.202	-1.237	-1.272	-1.307	-1.341	-1.375	-1.408	-1.442	-1.473	-1.506	-1.535	-1.567	-1.595	-1.623	-1.651	-1.678	-1.704	-1.728	-1.752	-1.776	-1.798	-1.818	-1.838	-1.856	-1.874	-1.891	-1.906	-1.920	-1.932	-1.946	-1.957	-1.967	-1.976	-1.982	-1.990	-1.996	-2.001	-2.005	-2.007	-2.010	-2.011	-2.011	-2.011	-2.009	-2.007	-2.006	-2.002	-1.999	-1.995	-1.990	-1.985	-1.979	-1.974	-1.968	-1.962	-1.955	-1.948	-1.942	-1.935	-1.928	-1.921	-1.914	-1.908	-1.901	-1.894	-1.888	-1.882	-1.876	-1.870	-1.864	-1.859	-1.854	-1.850	-1.845	-1.841	-1.837	-1.833	-1.829	-1.827	-1.824	-1.822	-1.819	-1.818	-1.816	-1.815	-1.813	-1.812	-1.811	-1.810	-1.809	-1.808	-1.807	-1.808	-1.807	-1.806	-1.804	-1.803	-1.802	-1.800	-1.798	-1.797	-1.794	-1.792	-1.789	-1.786	-1.782	-1.778	-1.773	-1.768	-1.762	-1.757	-1.750	-1.743	-1.735	-1.728	-1.718	-1.709	-1.698	-1.688	-1.677	-1.665	-1.652	-1.640	-1.627	-1.613	-1.598	-1.583	-1.569	-1.553	-1.536	-1.521	-1.504	-1.487	-1.469	-1.452	-1.433	-1.416	-1.398	-1.379	-1.362	-1.342	-1.326	-1.308	-1.290	-1.272	-1.256	-1.239	-1.222	-1.207	-1.191	-1.176	-1.162	-1.148	-1.135	-1.122	-1.112	-1.100	-1.090	-1.082	-1.073	-1.068	-1.061	-1.054	-1.051	-1.048	-1.047	-1.045	-1.046	-1.048	-1.050	-1.054	-1.058	-1.064	-1.072	-1.080	-1.089	-1.100	-1.111	-1.124	-1.138	-1.153	-1.168	-1.185	-1.202	-1.221	-1.240	-1.260	-1.281	-1.302	-1.324	-1.348	-1.371	-1.394	-1.418	-1.443	-1.468	-1.493	-1.519	-1.543	-1.569	-1.594	-1.620	-1.645	-1.671	-1.696	-1.720	-1.745	-1.768	-1.792	-1.815	-1.838	-1.860	-1.881	-1.902	-1.921	-1.941	-1.959	-1.978	-1.995	-2.011	-2.026	-2.040	-2.054	-2.066	-2.078	-2.090	-2.100	-2.109	-2.117	-2.124	-2.132	-2.137	-2.141	-2.145	-2.148	-2.150	-2.152	-2.152	-2.152	-2.150	-2.148	-2.146	-2.143	-2.138	-2.135	-2.129	-2.123	-2.117	-2.110	-2.102	-2.093	-2.085	-2.077	-2.067	-2.056	-2.046	-2.036	-2.024	-2.013	-2.001	-1.988	-1.976	-1.963	-1.951	-1.937	-1.924	-1.910	-1.897	-1.882	-1.868	-1.853	-1.839	-1.825	-1.811	-1.796	-1.781	-1.767	-1.752	-1.737	-1.721	-1.706	-1.691	-1.676	-1.660	-1.645	-1.629	-1.614	-1.598	-1.582	-1.568	-1.551	-1.535	-1.519	-1.504	-1.487	-1.471	-1.455	-1.439	-1.422	-1.406	-1.388	-1.372	-1.355	-1.338	-1.320	-1.302	-1.284	-1.266	-1.247	-1.227	-1.208	-1.188	-1.168	-1.148	-1.126	-1.105	-1.082	-1.060	-1.038	-1.014	-0.990	-0.965	-0.941	-0.914	-0.889	-0.862	-0.835	-0.806	-0.778	-0.748	-0.719	-0.689	-0.658	-0.628	-0.595	-0.563	-0.530	-0.498	-0.463	-0.430	-0.396	-0.361	-0.328	-0.292	-0.257	-0.222	-0.187	-0.152	-0.117	-0.082	-0.048	-0.013	0.021	0.054	0.088	0.121	0.152	0.184	0.216	0.246	0.276	0.304	0.332	0.358	0.383	0.408	0.432	0.455	0.477	0.496	0.514	0.532	0.548	0.563	0.576	0.588	0.598	0.608	0.616	0.622	0.627	0.630	0.632	0.632	0.632	0.629	0.626	0.621	0.614	0.607	0.598	0.588	0.576	0.563	0.550	0.535	0.519	0.502	0.484	0.465	0.447	0.426	0.405	0.383	0.362	0.338	0.314	0.290	0.266	0.241	0.215	0.188	0.163	0.138	0.111	0.084	0.058	0.031	0.004	-0.022	-0.049	-0.076	-0.102	-0.129	-0.155	-0.180	-0.207	-0.232	-0.257	-0.281	-0.305	-0.329	-0.353	-0.376	-0.398	-0.421	-0.442	-0.463	-0.484	-0.504	-0.523	-0.542	-0.561	-0.578	-0.595	-0.612	-0.628	-0.643	-0.658	-0.672	-0.685	-0.698	-0.709	-0.722	-0.732	-0.742	-0.752	-0.761	-0.768	-0.776	-0.784	-0.790	-0.797	-0.802	-0.807	-0.811	-0.814	-0.818	-0.820	-0.822	-0.824	-0.824	-0.826	-0.825	-0.825	-0.824	-0.823	-0.822	-0.820	-0.817	-0.815	-0.812	-0.808	-0.805	-0.801	-0.797	-0.791	-0.787	-0.782	-0.778	-0.771	-0.765	-0.760	-0.753	-0.748	-0.741	-0.734	-0.728	-0.719	-0.712	-0.705	-0.698	-0.689	-0.682	-0.673	-0.664	-0.656	-0.647	-0.638	-0.628	-0.618	-0.608	-0.598	-0.588	-0.577	-0.566	-0.555	-0.542	-0.530	-0.516	-0.503	-0.490	-0.476	-0.461	-0.446	-0.430	-0.415	-0.398	-0.381	-0.364	-0.346	-0.327	-0.308	-0.288	-0.268	-0.247	-0.224	-0.202	-0.180	-0.157	-0.134	-0.110	-0.085	-0.061	-0.034	-0.008	0.018	0.045	0.072	0.100	0.128	0.155	0.184	0.213	0.242	0.271	0.300	0.329	0.358	0.388	0.418	0.447	0.476	0.505	0.534	0.563	0.591	0.620	0.648	0.674	0.701	0.727	0.753	0.778	0.802	0.826	0.848	0.871	0.892	0.912	0.932	0.952	0.969	0.986	1.002	1.016	1.029	1.042	1.053	1.063	1.072	1.080	1.088	1.093	1.097	1.101	1.102	1.102	1.102	1.102	1.099	1.095	1.090	1.084	1.078	1.069	1.059	1.049	1.038	1.027	1.012	1.000	0.985	0.969	0.954	0.937	0.919	0.901	0.882	0.864	0.844	0.824	0.804	0.783	0.762	0.742	0.720	0.699	0.678	0.656	0.634	0.612	0.591	0.570	0.549	0.528	0.507	0.488	0.468	0.448	0.428	0.409	0.390	0.372	0.355	0.338	0.321	0.303	0.288	0.272	0.258	0.243	0.230	0.216	0.203	0.190	0.178	0.168	0.156	0.145	0.135	0.126	0.117	0.108	0.099	0.092	0.084	0.077	0.070	0.064	0.058	0.052	0.048	0.042	0.037	0.033	0.028	0.025	0.022	0.018	0.015	0.012	0.010	0.008	0.005	0.004	0.002	0.000	-0.001	-0.001	-0.002	-0.002	-0.002	-0.002	-0.002	-0.002	-0.001	0.001	0.002	0.004	0.005	0.008	0.009	0.012	0.015	0.018	0.022	0.026	0.030	0.034	0.039	0.045	0.051	0.058	0.064	0.070	0.078	0.085	0.093	0.102	0.112	0.121	0.132	0.142	0.153	0.164	0.177	0.189	0.203	0.218	0.232	0.246	0.262	0.278	0.293	0.311	0.328	0.346	0.363	0.382	0.401	0.421	0.442	0.462	0.483	0.505	0.527	0.549	0.572	0.596	0.619	0.644	0.668	0.692	0.718	0.742	0.768	0.793	0.819	0.845	0.871	0.897	0.923	0.950	0.976	1.002	1.028	1.053	1.080	1.105	1.132	1.157	1.181	1.206	1.229	1.252	1.276	1.299	1.320	1.342	1.362	1.382	1.401	1.420	1.438	1.453	1.470	1.484	1.498	1.511	1.521	1.531	1.540	1.548	1.555	1.560	1.564	1.567	1.568	1.568	1.567	1.563	1.559	1.552	1.546	1.537	1.526	1.515	1.502	1.487	1.470	1.452	1.433	1.412	1.391	1.367	1.342	1.317	1.290	1.262	1.232	1.201	1.169	1.136	1.102	1.067	1.030	0.992	0.956	0.917	0.878	0.838	0.798	0.756	0.714	0.672	0.631	0.588	0.545	0.501	0.458	0.413	0.370	0.328	0.282	0.240	0.197	0.154	0.112	0.069	0.027	-0.015	-0.057	-0.098	-0.138	-0.178	-0.217	-0.256	-0.295	-0.331	-0.369	-0.405	-0.441	-0.475	-0.510	-0.543	-0.576	-0.608	-0.640	-0.670	-0.701	-0.730	-0.758	-0.786	-0.812	-0.839	-0.865	-0.889	-0.914	-0.937	-0.960	-0.982	-1.004	-1.025	-1.045	-1.065	-1.083	-1.102	-1.119	-1.137	-1.153	-1.169	-1.185	-1.199	-1.212	-1.227	-1.240	-1.252	-1.264	-1.276	-1.286	-1.297	-1.306	-1.315	-1.324	-1.332	-1.338	-1.346	-1.352	-1.358	-1.362	-1.367	-1.371	-1.374	-1.377	-1.379	-1.379	-1.381	-1.382	-1.380	-1.379	-1.377	-1.374	-1.372	-1.368	-1.363	-1.359	-1.353	-1.347	-1.341	-1.332	-1.324	-1.314	-1.305	-1.294	-1.282	-1.272	-1.258	-1.245	-1.231	-1.217	-1.201	-1.185	-1.168	-1.149	-1.132	-1.112	-1.092	-1.070	-1.048	-1.026	-1.002	-0.979	-0.954	-0.928	-0.901	-0.875	-0.845	-0.818	-0.788	-0.757	-0.725	-0.694	-0.661	-0.628	-0.593	-0.558	-0.522	-0.487	-0.450	-0.412	-0.374	-0.335	-0.296	-0.256	-0.216	-0.175	-0.134	-0.092	-0.050	-0.008	0.035	0.077	0.120	0.162	0.205	0.249	0.291	0.333	0.376	0.418	0.459	0.501	0.542	0.582	0.622	0.661	0.699	0.737	0.774	0.810	0.845	0.879	0.912	0.943	0.974	1.004	1.032	1.059	1.084	1.108	1.131	1.152	1.172	1.189	1.205	1.220	1.234	1.245	1.255	1.263	1.270	1.274	1.278	1.279	1.279	1.278	1.274	1.269	1.262	1.254	1.245	1.234	1.222	1.208	1.192	1.176	1.158	1.139	1.119	1.098	1.077	1.053	1.030	1.004	0.980	0.952	0.926	0.898	0.871	0.841	0.812	0.783	0.753	0.722	0.693	0.663	0.633	0.602	0.571	0.541	0.511	0.481	0.451	0.421	0.391	0.362	0.332	0.304	0.277	0.249	0.221	0.193	0.168	0.141	0.115	0.090	0.065	0.041	0.018	-0.006	-0.028	-0.050	-0.072	-0.093	-0.114	-0.134	-0.154	-0.173	-0.193	-0.211	-0.228	-0.246	-0.263	-0.280	-0.298	-0.313	-0.328	-0.344	-0.359	-0.374	-0.388	-0.402	-0.416	-0.430	-0.442	-0.456	-0.469	-0.481	-0.493	-0.505	-0.517	-0.528	-0.539	-0.549	-0.561	-0.571	-0.581	-0.592	-0.602	-0.612	-0.621	-0.629	-0.638	-0.646	-0.655	-0.662	-0.670	-0.678	-0.684	-0.691	-0.697	-0.702	-0.708	-0.712	-0.717	-0.721	-0.725	-0.728	-0.730	-0.732	-0.733	-0.734	-0.734	-0.733	-0.732	-0.731	-0.728	-0.725	-0.722	-0.717	-0.712	-0.706	-0.699	-0.691	-0.682	-0.672	-0.663	-0.651	-0.640	-0.627	-0.613	-0.598	-0.583	-0.567	-0.549	-0.531	-0.512	-0.492	-0.472	-0.450	-0.428	-0.404	-0.379	-0.355	-0.328	-0.302	-0.275	-0.247	-0.218	-0.189	-0.159	-0.129	-0.098	-0.065	-0.034	-0.001	0.032	0.066	0.100	0.133	0.168	0.202	0.238	0.272	0.306	0.341	0.376	0.411	0.444	0.479	0.512	0.547	0.579	0.612	0.643	0.676	0.707	0.738	0.767	0.797	0.824	0.852	0.878	0.904	0.929	0.953	0.976	0.998	1.019	1.039	1.058	1.076	1.093	1.109	1.124	1.137	1.149	1.162	1.171	1.180	1.188	1.196	1.202	1.206	1.210	1.212	1.215	1.216	1.216	1.215	1.213	1.210	1.208	1.203	1.198	1.192	1.186	1.180	1.172	1.164	1.155	1.145	1.136	1.126	1.116	1.104	1.093	1.082	1.070	1.058	1.044	1.032	1.019	1.007	0.993	0.981	0.968	0.954	0.942	0.928	0.914	0.901	0.888	0.874	0.860	0.847	0.833	0.821	0.807	0.794	0.780	0.768	0.754	0.742	0.729	0.716	0.703	0.690	0.678	0.666	0.652	0.641	0.628	0.616	0.604	0.592	0.580	0.568	0.556	0.543	0.532	0.520	0.509	0.498	0.486	0.475	0.463	0.452	0.441	0.430	0.418	0.408	0.398	0.388	0.378	0.368	0.358	0.348	0.338	0.329	0.320	0.312	0.303	0.295	0.287	0.279	0.271	0.265	0.258	0.252	0.246	0.241	0.237	0.232	0.228	0.225	0.222	0.221	0.219	0.218	0.218	0.218	0.222	0.222	0.226	0.230	0.235	0.241	0.248	0.255	0.264	0.273	0.283	0.295	0.308	0.322	0.338	0.352	0.369	0.388	0.408	0.428	0.449	0.472	0.496	0.522	0.548	0.576	0.604	0.634	0.664	0.697	0.731	0.765	0.800	0.837	0.872	0.911	0.950	0.991	1.031	1.072	1.113	1.157	1.199	1.243	1.288	1.332	1.377	1.420	1.465	1.511	1.555	1.601	1.646	1.690	1.734	1.778	1.821	1.863	1.907	1.948	1.988	2.027	2.067	2.104	2.142	2.176	2.211	2.243	2.277	2.307	2.336	2.363	2.389	2.414	2.438	2.458	2.478	2.497	2.512	2.528	2.542	2.553	2.562	2.570	2.577	2.581	2.583	2.584	2.585	2.582	2.578	2.573	2.566	2.558	2.547	2.535	2.522	2.507	2.492	2.475	2.457	2.437	2.416	2.394	2.371	2.346	2.322	2.294	2.268	2.240	2.211	2.182	2.152	2.120	2.088	2.057	2.024	1.991	1.957	1.922	1.888	1.852	1.817	1.781	1.745	1.708	1.672	1.636	1.598	1.562	1.525	1.488	1.452	1.414	1.378	1.341	1.304	1.268	1.230	1.194	1.158	1.122	1.087	1.051	1.017	0.982	0.947	0.912	0.878	0.845	0.811	0.778	0.746	0.713	0.682	0.652	0.621	0.590	0.561	0.531	0.502	0.474	0.446	0.418	0.392	0.365	0.338	0.312	0.288	0.262	0.238	0.213	0.190	0.166	0.143	0.120	0.098	0.075	0.053	0.032	0.011	-0.009	-0.032	-0.051	-0.072	-0.092	-0.112	-0.132	-0.152	-0.171	-0.190	-0.208	-0.228	-0.248	-0.265	-0.284	-0.302	-0.320	-0.338	-0.356	-0.372	-0.390	-0.407	-0.424	-0.441	-0.457	-0.472	-0.488	-0.502	-0.517	-0.530	-0.543	-0.558	-0.569	-0.581	-0.592	-0.602	-0.611	-0.620	-0.628	-0.635	-0.640	-0.645	-0.649	-0.651	-0.653	-0.653	-0.653	-0.652	-0.648	-0.643	-0.638	-0.630	-0.622	-0.612	-0.601	-0.587	-0.573	-0.558	-0.542	-0.523	-0.502	-0.482	-0.458	-0.434	-0.409	-0.382	-0.354	-0.326	-0.295	-0.263	-0.231	-0.197	-0.162	-0.127	-0.090	-0.052	-0.014	0.024	0.064	0.105	0.146	0.188	0.228	0.269	0.312	0.354	0.396	0.438	0.480	0.521	0.562	0.604	0.645	0.685	0.724	0.763	0.802	0.838	0.875	0.910	0.945	0.978	1.011	1.042	1.072	1.101	1.128	1.155	1.179	1.202	1.224	1.244	1.265	1.281	1.298	1.312	1.326	1.338	1.348	1.356	1.362	1.368	1.372	1.376	1.376	1.377	1.375	1.372	1.368	1.362	1.355	1.348	1.339	1.328	1.318	1.305	1.291	1.278	1.262	1.246	1.229	1.212	1.193	1.173	1.155	1.135	1.113	1.092	1.071	1.049	1.028	1.006	0.982	0.960	0.938	0.915	0.892	0.869	0.846	0.823	0.801	0.778	0.756	0.733	0.712	0.691	0.669	0.648	0.627	0.606	0.586	0.566	0.547	0.528	0.507	0.489	0.472	0.453	0.435	0.418	0.401	0.384	0.368	0.351	0.335	0.318	0.302	0.287	0.271	0.257	0.240	0.226	0.210	0.194	0.180	0.163	0.149	0.132	0.117	0.101	0.084	0.068	0.052	0.034	0.018	0.000	-0.018	-0.035	-0.054	-0.072	-0.092	-0.112	-0.131	-0.152	-0.172	-0.192	-0.213	-0.235	-0.257	-0.279	-0.302	-0.324	-0.348	-0.371	-0.394	-0.418	-0.442	-0.465	-0.488	-0.513	-0.536	-0.561	-0.585	-0.608	-0.632	-0.654	-0.678	-0.701	-0.723	-0.744	-0.767	-0.788	-0.808	-0.828	-0.848	-0.867	-0.884	-0.902	-0.919	-0.935	-0.949	-0.964	-0.978	-0.989	-1.002	-1.011	-1.021	-1.029	-1.036	-1.042	-1.048	-1.051	-1.052	-1.055	-1.055	-1.054	-1.052	-1.049	-1.044	-1.038	-1.032	-1.023	-1.014	-1.004	-0.992	-0.979	-0.965	-0.951	-0.934	-0.917	-0.898	-0.879	-0.860	-0.838	-0.815	-0.792	-0.768	-0.743	-0.718	-0.692	-0.665	-0.638	-0.610	-0.581	-0.551	-0.522	-0.492	-0.462	-0.432	-0.402	-0.370	-0.340	-0.308	-0.278	-0.247	-0.216	-0.186	-0.156	-0.126	-0.097	-0.068	-0.039	-0.011	0.016	0.042	0.068	0.093	0.117	0.141	0.163	0.184	0.205	0.224	0.242	0.259	0.276	0.292	0.305	0.318	0.329	0.340	0.350	0.358	0.365	0.372	0.376	0.379	0.382	0.384	0.384	0.383	0.382	0.381	0.378	0.372	0.369	0.363	0.357	0.349	0.342	0.333	0.323	0.315	0.305	0.295	0.282	0.272	0.262	0.249	0.238	0.226	0.214	0.203	0.191	0.179	0.168	0.157	0.145	0.133	0.122	0.112	0.102	0.092	0.082	0.072	0.064	0.056	0.048	0.040	0.032	0.027	0.019	0.013	0.008	0.003	-0.002	-0.005	-0.009	-0.012	-0.016	-0.018	-0.021	-0.022	-0.024	-0.027	-0.028	-0.028	-0.030	-0.030	-0.031	-0.032	-0.032	-0.033	-0.034	-0.035	-0.037	-0.038	-0.039	-0.041	-0.042	-0.044	-0.048	-0.051	-0.053	-0.057	-0.062	-0.067	-0.071	-0.078	-0.083	-0.091	-0.098	-0.108	-0.117	-0.127	-0.137	-0.148	-0.161	-0.173	-0.187	-0.201	-0.216	-0.232	-0.248	-0.266	-0.284	-0.302	-0.322	-0.342	-0.363	-0.383	-0.407	-0.428	-0.452	-0.474	-0.498	-0.523	-0.548	-0.572	-0.598	-0.622	-0.648	-0.673	-0.699	-0.725	-0.749	-0.776	-0.800	-0.825	-0.849	-0.874	-0.898	-0.921	-0.943	-0.965	-0.988	-1.008	-1.028	-1.046	-1.065	-1.082	-1.099	-1.114	-1.129	-1.142	-1.155	-1.167	-1.178	-1.187	-1.195	-1.203	-1.208	-1.213	-1.218	-1.221	-1.222	-1.223	-1.223	-1.222	-1.219	-1.217	-1.212	-1.208	-1.202	-1.194	-1.187	-1.178	-1.168	-1.158	-1.148	-1.137	-1.123	-1.112	-1.098	-1.085	-1.071	-1.057	-1.041	-1.027	-1.012	-0.995	-0.980	-0.964	-0.948	-0.932	-0.916	-0.899	-0.882	-0.867	-0.849	-0.834	-0.818	-0.800	-0.784	-0.769	-0.753	-0.738	-0.723	-0.708	-0.692	-0.678	-0.664	-0.651	-0.636	-0.622	-0.610	-0.597	-0.584	-0.571	-0.559	-0.548	-0.536	-0.525	-0.515	-0.503	-0.494	-0.484	-0.474	-0.466	-0.457	-0.449	-0.441	-0.434	-0.426	-0.420	-0.412	-0.407	-0.402	-0.396	-0.391	-0.387	-0.382	-0.378	-0.375	-0.372	-0.369	-0.366	-0.364	-0.363	-0.362	-0.362	-0.360	-0.361	-0.361	-0.362	-0.362	-0.363	-0.365	-0.367	-0.369	-0.371	-0.374	-0.377	-0.380	-0.383	-0.387	-0.390	-0.395	-0.399	-0.403	-0.408	-0.412	-0.418	-0.422	-0.427	-0.432	-0.437	-0.442	-0.447	-0.452	-0.458	-0.462	-0.468	-0.473	-0.478	-0.484	-0.489	-0.495	-0.500	-0.505	-0.512	-0.517	-0.523	-0.528	-0.535	-0.540	-0.547	-0.552	-0.559	-0.567	-0.572	-0.580	-0.587	-0.594	-0.602	-0.610	-0.619	-0.628	-0.638	-0.648	-0.658	-0.669	-0.680	-0.692	-0.705	-0.718	-0.732	-0.746	-0.761	-0.776	-0.792	-0.809	-0.828	-0.845	-0.864	-0.884	-0.904	-0.925	-0.946	-0.968	-0.992	-1.015	-1.039	-1.063	-1.088	-1.114	-1.140	-1.166	-1.193	-1.220	-1.247	-1.276	-1.303	-1.331	-1.359	-1.387	-1.415	-1.442	-1.471	-1.498	-1.526	-1.553	-1.581	-1.608	-1.634	-1.658	-1.683	-1.708	-1.732	-1.755	-1.779	-1.801	-1.822	-1.843	-1.862	-1.882	-1.899	-1.917	-1.932	-1.948	-1.962	-1.976	-1.988	-2.000	-2.012	-2.021	-2.029	-2.038	-2.044	-2.052	-2.057	-2.062	-2.066	-2.068	-2.070	-2.072	-2.074	-2.074	-2.074	-2.073	-2.072	-2.071	-2.068	-2.068	-2.064	-2.062	-2.058	-2.055	-2.052	-2.048	-2.045	-2.042	-2.038	-2.034	-2.032	-2.028	-2.025	-2.022	-2.020	-2.018	-2.016	-2.014	-2.013	-2.012	-2.012	-2.013	-2.013	-2.013	-2.015	-2.016	-2.018	-2.021	-2.023	-2.027	-2.030	-2.034	-2.040	-2.044	-2.049	-2.057	-2.062	-2.069	-2.077	-2.083	-2.091	-2.099	-2.108	-2.117	-2.125	-2.134	-2.143	-2.152	-2.162	-2.172	-2.182	-2.193	-2.202	-2.214	-2.223	-2.233	-2.244	-2.254	-2.265	-2.274	-2.285	-2.294	-2.304	-2.312	-2.322	-2.331	-2.340	-2.348	-2.356	-2.363	-2.371	-2.378	-2.386	-2.392	-2.398	-2.405	-2.410	-2.415	-2.420	-2.424	-2.428	-2.432	-2.434	-2.437	-2.438	-2.441	-2.441	-2.442	-2.442	-2.442	-2.442	-2.441	-2.439	-2.437	-2.435	-2.432	-2.428	-2.425	-2.421	-2.417	-2.412	-2.408	-2.402	-2.397	-2.391	-2.384	-2.378	-2.371	-2.363	-2.357	-2.349	-2.342	-2.334	-2.326	-2.318	-2.310	-2.302	-2.293	-2.285	-2.277	-2.268	-2.259	-2.251	-2.242	-2.234	-2.225	-2.217	-2.208	-2.199	-2.191	-2.182	-2.173	-2.164	-2.156	-2.147	-2.139	-2.131	-2.121	-2.112	-2.104	-2.095	-2.087	-2.078	-2.068	-2.059	-2.050	-2.041	-2.031	-2.021	-2.011	-2.001	-1.991	-1.981	-1.970	-1.959	-1.948	-1.937	-1.925	-1.912	-1.901	-1.888	-1.876	-1.862	-1.849	-1.836	-1.822	-1.808	-1.793	-1.779	-1.764	-1.748	-1.732	-1.717	-1.700	-1.683	-1.667	-1.651	-1.632	-1.617	-1.598	-1.581	-1.563	-1.547	-1.528	-1.511	-1.492	-1.474	-1.457	-1.439	-1.422	-1.403	-1.387	-1.368	-1.352	-1.334	-1.318	-1.302	-1.285	-1.268	-1.253	-1.237	-1.222	-1.207	-1.192	-1.180	-1.166	-1.153	-1.140	-1.128	-1.117	-1.106	-1.095	-1.085	-1.076	-1.066	-1.058	-1.050	-1.042	-1.036	-1.030	-1.025	-1.019	-1.014	-1.011	-1.008	-1.006	-1.002	-1.001	-0.999	-0.998	-0.999	-0.999	-1.000	-1.002	-1.002	-1.005	-1.008	-1.011	-1.014	-1.018	-1.022	-1.027	-1.032	-1.037	-1.042	-1.048	-1.052	-1.059	-1.064	-1.070	-1.076	-1.082	-1.088	-1.093	-1.099	-1.105	-1.111	-1.116	-1.121	-1.126	-1.131	-1.135	-1.139	-1.142	-1.145	-1.149	-1.152	-1.153	-1.156	-1.158	-1.158	-1.158	-1.158	-1.157	-1.155	-1.154	-1.151	-1.148	-1.144	-1.141	-1.136	-1.131	-1.126	-1.119	-1.112	-1.105	-1.098	-1.089	-1.082	-1.072	-1.064	-1.054	-1.044	-1.034	-1.024	-1.014	-1.003	-0.992	-0.982	-0.971	-0.960	-0.948	-0.938	-0.928	-0.917	-0.906	-0.895	-0.886	-0.877	-0.867	-0.858	-0.848	-0.840	-0.832	-0.824	-0.818	-0.811	-0.805	-0.800	-0.794	-0.790	-0.785	-0.782	-0.778	-0.777	-0.775	-0.773	-0.772	-0.772	-0.772	-0.772	-0.773	-0.776	-0.777	-0.779	-0.782	-0.785	-0.788	-0.792	-0.795	-0.800	-0.803	-0.808	-0.814	-0.818	-0.823	-0.828	-0.832	-0.838	-0.842	-0.848	-0.852	-0.858	-0.862	-0.866	-0.870	-0.874	-0.878	-0.881	-0.884	-0.887	-0.889	-0.891	-0.892	-0.894	-0.895	-0.895	-0.895	-0.894	-0.893	-0.892	-0.891	-0.888	-0.885	-0.882	-0.879	-0.874	-0.870	-0.864	-0.858	-0.852	-0.845	-0.837	-0.829	-0.820	-0.812	-0.802	-0.792	-0.780	-0.769	-0.757	-0.745	-0.732	-0.718	-0.706	-0.690	-0.676	-0.660	-0.646	-0.629	-0.612	-0.597	-0.579	-0.562	-0.544	-0.526	-0.507	-0.488	-0.470	-0.452	-0.432	-0.413	-0.393	-0.375	-0.355	-0.337	-0.318	-0.298	-0.280	-0.262	-0.243	-0.225	-0.208	-0.192	-0.173	-0.158	-0.142	-0.127	-0.112	-0.098	-0.084	-0.072	-0.059	-0.048	-0.038	-0.028	-0.020	-0.010	-0.004	0.002	0.008	0.013	0.017	0.020	0.023	0.024	0.024	0.024	0.023	0.022	0.020	0.017	0.012	0.009	0.004	-0.002	-0.008	-0.014	-0.021	-0.028	-0.035	-0.042	-0.051	-0.058	-0.066	-0.074	-0.082	-0.089	-0.098	-0.104	-0.111	-0.118	-0.126	-0.132	-0.138	-0.143	-0.148	-0.152	-0.157	-0.161	-0.164	-0.166	-0.167	-0.168	-0.168	-0.168	-0.167	-0.165	-0.162	-0.161	-0.157	-0.152	-0.148	-0.142	-0.137	-0.130	-0.123	-0.115	-0.108	-0.100	-0.091	-0.082	-0.072	-0.063	-0.053	-0.043	-0.032	-0.022	-0.012	-0.002	0.009	0.020	0.030	0.040	0.050	0.061	0.069	0.079	0.088	0.097	0.105	0.112	0.120	0.127	0.134	0.140	0.145	0.150	0.154	0.158	0.161	0.163	0.166	0.168	0.169	0.168	0.168	0.168	0.166	0.163	0.160	0.157	0.152	0.148	0.143	0.138	0.131	0.123	0.117	0.108	0.100	0.092	0.083	0.074	0.063	0.053	0.042	0.032	0.022	0.010	-0.001	-0.012	-0.024	-0.036	-0.048	-0.060	-0.072	-0.084	-0.096	-0.107	-0.118	-0.129	-0.141	-0.152	-0.162	-0.173	-0.184	-0.193	-0.202	-0.212	-0.222	-0.230	-0.238	-0.247	-0.253	-0.260	-0.266	-0.272	-0.278	-0.282	-0.287	-0.290	-0.293	-0.297	-0.298	-0.301	-0.302	-0.302	-0.302	-0.302	-0.302	-0.300	-0.298	-0.296	-0.293	-0.291	-0.288	-0.283	-0.279	-0.275	-0.270	-0.266	-0.260	-0.255	-0.249	-0.244	-0.238	-0.232	-0.225	-0.219	-0.213	-0.208	-0.202	-0.196	-0.190	-0.184	-0.179	-0.174	-0.170	-0.165	-0.161	-0.158	-0.154	-0.152	-0.150	-0.148	-0.145	-0.145	-0.145	-0.144	-0.146	-0.147	-0.148	-0.150	-0.152	-0.158	-0.161	-0.166	-0.170	-0.177	-0.183	-0.190	-0.198	-0.205	-0.214	-0.222	-0.232	-0.242	-0.252	-0.263	-0.273	-0.285	-0.297	-0.309	-0.321	-0.333	-0.346	-0.358	-0.371	-0.383	-0.397	-0.409	-0.422	-0.435	-0.448	-0.459	-0.472	-0.484	-0.496	-0.507	-0.518	-0.529	-0.539	-0.549	-0.558	-0.568	-0.577	-0.585	-0.592	-0.600	-0.606	-0.612	-0.618	-0.622	-0.627	-0.631	-0.634	-0.637	-0.638	-0.640	-0.641	-0.642	-0.641	-0.640	-0.638	-0.638	-0.635	-0.632	-0.629	-0.625	-0.622	-0.618	-0.613	-0.609	-0.604	-0.600	-0.594	-0.588	-0.583	-0.578	-0.573	-0.568	-0.563	-0.558	-0.553	-0.549	-0.544	-0.541	-0.538	-0.534	-0.531	-0.530	-0.527	-0.526	-0.525	-0.523	-0.526	-0.526	-0.528	-0.529	-0.532	-0.536	-0.539	-0.544	-0.550	-0.557	-0.563	-0.571	-0.579	-0.589	-0.598	-0.608	-0.620	-0.632	-0.644	-0.658	-0.671	-0.685	-0.700	-0.716	-0.732	-0.748	-0.766	-0.782	-0.801	-0.820	-0.838	-0.858	-0.877	-0.897	-0.917	-0.938	-0.958	-0.978	-0.999	-1.020	-1.041	-1.062	-1.084	-1.105	-1.127	-1.148	-1.168	-1.188	-1.209	-1.229	-1.250	-1.269	-1.289	-1.309	-1.328	-1.347	-1.365	-1.382	-1.399	-1.417	-1.432	-1.448	-1.464	-1.478	-1.492	-1.506	-1.519	-1.530	-1.543	-1.553	-1.564	-1.573	-1.582	-1.591	-1.598	-1.604	-1.609	-1.614	-1.619	-1.622	-1.624	-1.626	-1.627	-1.628	-1.628	-1.625	-1.623	-1.622	-1.618	-1.613	-1.609	-1.604	-1.598	-1.591	-1.584	-1.577	-1.568	-1.560	-1.551	-1.542	-1.532	-1.522	-1.512	-1.502	-1.491	-1.480	-1.469	-1.458	-1.448	-1.437	-1.426	-1.415	-1.406	-1.395	-1.385	-1.376	-1.366	-1.358	-1.348	-1.341	-1.333	-1.326	-1.319	-1.313	-1.308	-1.302	-1.298	-1.294	-1.292	-1.288	-1.288	-1.285	-1.285	-1.283	-1.284	-1.285	-1.287	-1.289	-1.291	-1.294	-1.298	-1.300	-1.304	-1.308	-1.312	-1.317	-1.321	-1.325	-1.330	-1.334	-1.339	-1.344	-1.348	-1.352	-1.356	-1.360	-1.362	-1.366	-1.368	-1.370	-1.372	-1.372	-1.372	-1.371	-1.371	-1.369	-1.366	-1.363	-1.359	-1.354	-1.349	-1.342	-1.336	-1.328	-1.318	-1.309	-1.298	-1.286	-1.274	-1.262	-1.248	-1.233	-1.218	-1.202	-1.187	-1.169	-1.151	-1.132	-1.114	-1.094	-1.074	-1.054	-1.032	-1.012	-0.990	-0.968	-0.946	-0.924	-0.901	-0.879	-0.857	-0.834	-0.811	-0.788	-0.766	-0.743	-0.721	-0.699	-0.677	-0.655	-0.635	-0.613	-0.593	-0.572	-0.553	-0.534	-0.516	-0.498	-0.480	-0.463	-0.446	-0.430	-0.416	-0.401	-0.387	-0.374	-0.361	-0.349	-0.338	-0.328	-0.319	-0.309	-0.301	-0.293	-0.286	-0.281	-0.274	-0.270	-0.266	-0.262	-0.260	-0.258	-0.256	-0.254	-0.254	-0.254	-0.254	-0.255	-0.257	-0.258	-0.261	-0.264	-0.268	-0.271	-0.275	-0.279	-0.284	-0.289	-0.294	-0.300	-0.305	-0.311	-0.317	-0.323	-0.329	-0.338	-0.342	-0.349	-0.356	-0.362	-0.369	-0.376	-0.382	-0.388	-0.395	-0.401	-0.408	-0.413	-0.420	-0.426	-0.432	-0.437	-0.442	-0.448	-0.453	-0.458	-0.462	-0.468	-0.472	-0.476	-0.480	-0.486	-0.489	-0.492	-0.496	-0.500	-0.503	-0.506	-0.509	-0.512	-0.515	-0.518	-0.522	-0.523	-0.526	-0.529	-0.532	-0.534	-0.536	-0.538	-0.542	-0.544	-0.546	-0.548	-0.551	-0.553	-0.556	-0.558	-0.561	-0.563	-0.567	-0.570	-0.572	-0.577	-0.580	-0.583	-0.588	-0.590	-0.594	-0.598	-0.602	-0.606	-0.609	-0.614	-0.618	-0.622	-0.627	-0.630	-0.635	-0.640	-0.645	-0.649	-0.653	-0.658	-0.663	-0.668	-0.673	-0.678	-0.682	-0.687	-0.692	-0.697	-0.700	-0.705	-0.709	-0.712	-0.718	-0.720	-0.724	-0.728	-0.732	-0.735	-0.738	-0.740	-0.742	-0.746	-0.748	-0.749	-0.752	-0.752	-0.754	-0.754	-0.756	-0.756	-0.756	-0.757	-0.755	-0.755	-0.753	-0.753	-0.751	-0.748	-0.747	-0.744	-0.741	-0.738	-0.735	-0.731	-0.727	-0.722	-0.718	-0.712	-0.707	-0.702	-0.696	-0.690	-0.684	-0.678	-0.671	-0.664	-0.657	-0.649	-0.642	-0.634	-0.628	-0.618	-0.611	-0.603	-0.595	-0.588	-0.579	-0.571	-0.564	-0.556	-0.548	-0.541	-0.534	-0.528	-0.521	-0.514	-0.508	-0.502	-0.498	-0.492	-0.488	-0.484	-0.479	-0.477	-0.474	-0.472	-0.471	-0.469	-0.470	-0.470	-0.471	-0.472	-0.474	-0.477	-0.480	-0.484	-0.490	-0.495	-0.500	-0.507	-0.513	-0.522	-0.530	-0.539	-0.548	-0.558	-0.568	-0.578	-0.589	-0.602	-0.613	-0.625	-0.638	-0.651	-0.663	-0.675	-0.689	-0.702	-0.715	-0.728	-0.741	-0.754	-0.767	-0.780	-0.791	-0.803	-0.815	-0.826	-0.837	-0.848	-0.857	-0.866	-0.875	-0.883	-0.890	-0.898	-0.903	-0.908	-0.914	-0.918	-0.921	-0.922	-0.925	-0.926	-0.926	-0.926	-0.924	-0.922	-0.921	-0.917	-0.912	-0.908	-0.902	-0.896	-0.890	-0.882	-0.875	-0.867	-0.858	-0.850	-0.840	-0.829	-0.820	-0.808	-0.799	-0.788	-0.778	-0.766	-0.755	-0.743	-0.733	-0.722	-0.712	-0.700	-0.690	-0.679	-0.670	-0.660	-0.651	-0.641	-0.632	-0.624	-0.617	-0.610	-0.602	-0.596	-0.591	-0.585	-0.581	-0.577	-0.572	-0.570	-0.568	-0.565	-0.565	-0.564	-0.563	-0.564	-0.565	-0.566	-0.568	-0.571	-0.573	-0.577	-0.581	-0.585	-0.590	-0.596	-0.600	-0.607	-0.612	-0.618	-0.624	-0.632	-0.637	-0.644	-0.651	-0.658	-0.664	-0.671	-0.676	-0.683	-0.690	-0.696	-0.701	-0.706	-0.712	-0.717	-0.722	-0.726	-0.730	-0.733	-0.736	-0.738	-0.739	-0.741	-0.742	-0.742	-0.741	-0.739	-0.738	-0.736	-0.732	-0.728	-0.723	-0.719	-0.713	-0.707	-0.700	-0.692	-0.684	-0.675	-0.665	-0.655	-0.645	-0.633	-0.621	-0.609	-0.597	-0.583	-0.569	-0.555	-0.541	-0.525	-0.510	-0.493	-0.478	-0.462	-0.445	-0.428	-0.412	-0.396	-0.379	-0.362	-0.345	-0.328	-0.312	-0.295	-0.279	-0.262	-0.246	-0.230	-0.215	-0.199	-0.184	-0.169	-0.155	-0.140	-0.127	-0.114	-0.101	-0.088	-0.077	-0.065	-0.054	-0.043	-0.034	-0.025	-0.017	-0.008	0.000	0.007	0.013	0.020	0.025	0.030	0.034	0.039	0.042	0.045	0.047	0.048	0.051	0.051	0.051	0.052	0.051	0.050	0.049	0.047	0.045	0.042	0.040	0.037	0.033	0.030	0.026	0.022	0.018	0.013	0.009	0.005	0.001	-0.004	-0.008	-0.013	-0.018	-0.022	-0.026	-0.031	-0.035	-0.039	-0.042	-0.047	-0.050	-0.054	-0.056	-0.060	-0.062	-0.064	-0.065	-0.068	-0.069	-0.070	-0.071	-0.071	-0.071	-0.071	-0.070	-0.068	-0.068	-0.065	-0.062	-0.060	-0.058	-0.054	-0.051	-0.047	-0.042	-0.038	-0.033	-0.028	-0.023	-0.018	-0.012	-0.006	0.000	0.007	0.013	0.020	0.026	0.032	0.039	0.045	0.052	0.058	0.065	0.071	0.078	0.083	0.090	0.096	0.101	0.106	0.112	0.117	0.122	0.126	0.129	0.133	0.137	0.140	0.142	0.145	0.147	0.149	0.150	0.150	0.151	0.151	0.152	0.150	0.149	0.148	0.147	0.143	0.141	0.138	0.136	0.132	0.128	0.124	0.121	0.117	0.111	0.106	0.102	0.096	0.092	0.086	0.080	0.075	0.069	0.063	0.058	0.052	0.048	0.042	0.036	0.030	0.027	0.021	0.016	0.012	0.008	0.004	-0.001	-0.003	-0.007	-0.010	-0.012	-0.014	-0.017	-0.018	-0.018	-0.019	-0.019	-0.018	-0.018	-0.018	-0.017	-0.013	-0.012	-0.009	-0.006	-0.002	0.002	0.007	0.011	0.015	0.022	0.028	0.034	0.041	0.048	0.056	0.062	0.071	0.079	0.087	0.096	0.104	0.113	0.122	0.132	0.141	0.150	0.160	0.169	0.178	0.188	0.198	0.206	0.217	0.226	0.234	0.243	0.252	0.261	0.270	0.278	0.285	0.294	0.301	0.309	0.315	0.322	0.329	0.336	0.342	0.348	0.354	0.359	0.364	0.369	0.374	0.379	0.383	0.388	0.392	0.397	0.402	0.405	0.408	0.413	0.418	0.422	0.426	0.430	0.434	0.439	0.443	0.448	0.452	0.458	0.464	0.469	0.475	0.481	0.488	0.494	0.502	0.508	0.517	0.524	0.532	0.540	0.549	0.559	0.568	0.578	0.589	0.599	0.610	0.621	0.632	0.643	0.656	0.668	0.680	0.693	0.705	0.718	0.732	0.745	0.758	0.771	0.784	0.797	0.810	0.824	0.837	0.851	0.864	0.876	0.889	0.902	0.915	0.928	0.938	0.951	0.962	0.973	0.984	0.995	1.005	1.015	1.026	1.034	1.042	1.052	1.059	1.068	1.075	1.081	1.088	1.093	1.098	1.104	1.108	1.112	1.117	1.120	1.122	1.125	1.126	1.128	1.128	1.129	1.128	1.128	1.128	1.126	1.124	1.122	1.121	1.118	1.114	1.110	1.106	1.102	1.098	1.093	1.088	1.083	1.078	1.072	1.067	1.061	1.055	1.049	1.042	1.036	1.029	1.023	1.017	1.011	1.004	0.998	0.992	0.986	0.980	0.973	0.968	0.962	0.958	0.952	0.948	0.943	0.938	0.936	0.932	0.930	0.927	0.924	0.923	0.922	0.921	0.921	0.921	0.922	0.923	0.925	0.927	0.929	0.933	0.937	0.940	0.945	0.951	0.957	0.962	0.970	0.976	0.983	0.991	1.000	1.008	1.018	1.027	1.036	1.046	1.057	1.067	1.078	1.088	1.099	1.110	1.121	1.132	1.143	1.154	1.164	1.175	1.187	1.196	1.207	1.217	1.225	1.234	1.242	1.251	1.259	1.267	1.273	1.279	1.285	1.290	1.294	1.298	1.301	1.303	1.305	1.306	1.306	1.306	1.304	1.302	1.299	1.297	1.292	1.287	1.281	1.274	1.268	1.260	1.252	1.242	1.232	1.222	1.211	1.198	1.186	1.173	1.160	1.147	1.132	1.118	1.102	1.087	1.072	1.056	1.039	1.022	1.006	0.990	0.972	0.957	0.939	0.922	0.907	0.889	0.873	0.858	0.840	0.826	0.810	0.796	0.782	0.766	0.753	0.739	0.728	0.714	0.702	0.692	0.680	0.670	0.661	0.651	0.642	0.634	0.626	0.618	0.612	0.606	0.601	0.596	0.591	0.587	0.583	0.580	0.578	0.575	0.573	0.572	0.570	0.570	0.568	0.568	0.567	0.567	0.567	0.567	0.567	0.567	0.567	0.567	0.567	0.567	0.566	0.565	0.565	0.563	0.562	0.561	0.559	0.557	0.553	0.551	0.548	0.545	0.540	0.537	0.532	0.527	0.521	0.515	0.510	0.502	0.496	0.489	0.482	0.473	0.466	0.458	0.450	0.442	0.433	0.424	0.416	0.407	0.398	0.389	0.382	0.372	0.365	0.357	0.349	0.342	0.336	0.330	0.323	0.318	0.312	0.309	0.305	0.302	0.299	0.298	0.298	0.296	0.298	0.298	0.300	0.302	0.306	0.311	0.316	0.322	0.329	0.337	0.346	0.354	0.365	0.376	0.388	0.399	0.412	0.427	0.441	0.457	0.472	0.488	0.505	0.522	0.540	0.558	0.576	0.595	0.613	0.633	0.652	0.672	0.692	0.712	0.733	0.752	0.773	0.793	0.813	0.833	0.852	0.872	0.892	0.910	0.929	0.948	0.966	0.982	1.000	1.017	1.032	1.048	1.063	1.078	1.092	1.107	1.119	1.132	1.143	1.155	1.164	1.175	1.184	1.193	1.201	1.209	1.215	1.222	1.227	1.232	1.237	1.241	1.243	1.247	1.248	1.250	1.252	1.252	1.253	1.253	1.252	1.251	1.251	1.249	1.248	1.245	1.243	1.240	1.238	1.235	1.232	1.230	1.227	1.224	1.221	1.218	1.216	1.213	1.211	1.209	1.207	1.205	1.203	1.202	1.202	1.202	1.202	1.202	1.202	1.203	1.204	1.207	1.210	1.212	1.216	1.219	1.224	1.228	1.233	1.238	1.244	1.251	1.258	1.264	1.272	1.280	1.288	1.296	1.305	1.314	1.323	1.332	1.342	1.350	1.360	1.369	1.378	1.388	1.397	1.406	1.415	1.423	1.432	1.441	1.449	1.458	1.464	1.471	1.478	1.484	1.491	1.495	1.499	1.504	1.508	1.511	1.512	1.514	1.516	1.516	1.515	1.515	1.513	1.511	1.508	1.505	1.501	1.495	1.491	1.483	1.478	1.470	1.462	1.453	1.444	1.434	1.424	1.413	1.402	1.391	1.378	1.366	1.353	1.341	1.328	1.313	1.300	1.286	1.272	1.258	1.244	1.229	1.214	1.200	1.187	1.172	1.158	1.143	1.130	1.116	1.103	1.090	1.078	1.065	1.052	1.041	1.029	1.018	1.008	0.997	0.988	0.978	0.969	0.961	0.952	0.946	0.939	0.932	0.927	0.922	0.918	0.913	0.909	0.906	0.902	0.901	0.899	0.898	0.896	0.895	0.895	0.895	0.896	0.896	0.897	0.898	0.901	0.902	0.904	0.906	0.908	0.910	0.912	0.914	0.917	0.920	0.922	0.922	0.926	0.928	0.929	0.931	0.932	0.932	0.934	0.934	0.934	0.933	0.932	0.932	0.930	0.928	0.925	0.922	0.919	0.916	0.912	0.907	0.901	0.896	0.889	0.883	0.875	0.868	0.859	0.852	0.843	0.833	0.824	0.814	0.803	0.792	0.781	0.769	0.758	0.747	0.734	0.722	0.710	0.698	0.684	0.672	0.659	0.646	0.632	0.621	0.608	0.596	0.583	0.571	0.559	0.548	0.535	0.524	0.514	0.504	0.492	0.483	0.474	0.466	0.457	0.449	0.441	0.436	0.429	0.423	0.419	0.414	0.409	0.406	0.405	0.402	0.401	0.399	0.399	0.401	0.402	0.402	0.405	0.408	0.412	0.415	0.420	0.425	0.431	0.438	0.444	0.451	0.459	0.466	0.474	0.483	0.492	0.502	0.512	0.521	0.532	0.541	0.551	0.562	0.573	0.582	0.594	0.604	0.615	0.625	0.636	0.646	0.655	0.665	0.674	0.684	0.692	0.701	0.708	0.716	0.723	0.730	0.738	0.742	0.748	0.753	0.758	0.760	0.764	0.768	0.769	0.770	0.772	0.772	0.771	0.771	0.769	0.768	0.765	0.762	0.759	0.756	0.752	0.747	0.742	0.737	0.732	0.725	0.718	0.712	0.705	0.699	0.692	0.685	0.677	0.670	0.662	0.656	0.649	0.641	0.634	0.628	0.621	0.615	0.609	0.603	0.598	0.592	0.588	0.584	0.581	0.577	0.574	0.571	0.570	0.568	0.568	0.568	0.568	0.569	0.571	0.572	0.576	0.578	0.583	0.588	0.593	0.598	0.605	0.612	0.620	0.628	0.637	0.646	0.656	0.667	0.678	0.689	0.701	0.712	0.727	0.739	0.752	0.767	0.782	0.797	0.812	0.828	0.843	0.859	0.876	0.892	0.909	0.925	0.943	0.960	0.978	0.994	1.012	1.029	1.048	1.064	1.082	1.100	1.117	1.134	1.152	1.168	1.186	1.202	1.219	1.236	1.251	1.267	1.282	1.298	1.313	1.328	1.343	1.358	1.372	1.385	1.398	1.412	1.424	1.436	1.448	1.458	1.470	1.480	1.491	1.501	1.510	1.518	1.528	1.536	1.544	1.551	1.558	1.566	1.572	1.578	1.585	1.591	1.596	1.601	1.606	1.611	1.616	1.620	1.623	1.628	1.632	1.635	1.639	1.642	1.646	1.650	1.652	1.657	1.660	1.664	1.668	1.672	1.677	1.679	1.683	1.689	1.692	1.698	1.703	1.708	1.713	1.718	1.725	1.731	1.737	1.743	1.750	1.757	1.763	1.770	1.778	1.786	1.793	1.801	1.809	1.818	1.826	1.834	1.842	1.850	1.860	1.868	1.875	1.884	1.892	1.898	1.907	1.914	1.921	1.928	1.934	1.940	1.945	1.950	1.954	1.958	1.962	1.963	1.967	1.968	1.968	1.968	1.968	1.966	1.963	1.961	1.957	1.953	1.948	1.940	1.933	1.925	1.917	1.907	1.897	1.886	1.873	1.860	1.847	1.832	1.818	1.802	1.786	1.769	1.751	1.732	1.714	1.695	1.676	1.656	1.636	1.615	1.594	1.573	1.552	1.532	1.511	1.489	1.468	1.448	1.427	1.407	1.387	1.367	1.347	1.328	1.309	1.292	1.274	1.257	1.240	1.224	1.210	1.194	1.182	1.168	1.156	1.145	1.133	1.122	1.113	1.105	1.098	1.091	1.083	1.078	1.072	1.068	1.064	1.062	1.058	1.057	1.055	1.055	1.053	1.054	1.055	1.056	1.058	1.058	1.060	1.063	1.065	1.068	1.072	1.075	1.078	1.082	1.085	1.088	1.091	1.094	1.098	1.101	1.104	1.107	1.109	1.112	1.115	1.117	1.118	1.121	1.122	1.123	1.123	1.124	1.124	1.124	1.123	1.123	1.122	1.120	1.119	1.116	1.113	1.111	1.108	1.104	1.100	1.095	1.091	1.085	1.079	1.073	1.067	1.060	1.052	1.045	1.038	1.030	1.020	1.012	1.002	0.994	0.984	0.974	0.964	0.953	0.942	0.931	0.921	0.908	0.898	0.886	0.874	0.861	0.850	0.837	0.824	0.812	0.799	0.787	0.774	0.762	0.750	0.738	0.725	0.712	0.702	0.689	0.678	0.667	0.654	0.644	0.632	0.622	0.612	0.602	0.592	0.582	0.574	0.564	0.556	0.548	0.540	0.532	0.525	0.518	0.511	0.504	0.498	0.492	0.486	0.480	0.474	0.470	0.465	0.460	0.456	0.451	0.447	0.442	0.437	0.432	0.429	0.424	0.419	0.415	0.409	0.405	0.400	0.394	0.389	0.383	0.378	0.372	0.367	0.360	0.352	0.346	0.338	0.331	0.324	0.316	0.308	0.298	0.290	0.282	0.272	0.262	0.252	0.243	0.234	0.224	0.214	0.203	0.193	0.184	0.174	0.163	0.154	0.144	0.136	0.126	0.118	0.108	0.101	0.092	0.085	0.078	0.072	0.065	0.060	0.055	0.051	0.047	0.043	0.041	0.038	0.038	0.038	0.036	0.037	0.038	0.041	0.043	0.047	0.051	0.056	0.061	0.067	0.072	0.079	0.088	0.096	0.105	0.114	0.123	0.135	0.144	0.156	0.168	0.179	0.192	0.204	0.217	0.230	0.242	0.256	0.268	0.282	0.296	0.309	0.322	0.336	0.349	0.362	0.376	0.388	0.402	0.414	0.428	0.439	0.452	0.464	0.476	0.488	0.498	0.510	0.520	0.532	0.542	0.550	0.560	0.569	0.577	0.585	0.593	0.601	0.608	0.615	0.622	0.628	0.633	0.639	0.644	0.649	0.652	0.658	0.662	0.664	0.668	0.670	0.672	0.674	0.676	0.678	0.678	0.679	0.679	0.680	0.680	0.679	0.678	0.678	0.677	0.675	0.673	0.672	0.670	0.668	0.665	0.662	0.660	0.658	0.654	0.652	0.648	0.646	0.642	0.638	0.635	0.632	0.628	0.625	0.621	0.618	0.614	0.611	0.608	0.604	0.602	0.598	0.596	0.592	0.590	0.588	0.586	0.584	0.582	0.580	0.578	0.578	0.577	0.577	0.577	0.576	0.577	0.577	0.578	0.579	0.581	0.582	0.585	0.587	0.589	0.592	0.596	0.601	0.604	0.609	0.613	0.618	0.624	0.629	0.636	0.643	0.650	0.658	0.665	0.673	0.681	0.689	0.698	0.707	0.716	0.726	0.735	0.746	0.756	0.766	0.777	0.788	0.798	0.809	0.821	0.832	0.842	0.853	0.865	0.876	0.887	0.898	0.908	0.920	0.931	0.941	0.952	0.962	0.973	0.983	0.993	1.003	1.013	1.022	1.032	1.040	1.049	1.058	150.000	5.000	2.000	1.000	2.000	0.000	0.000	0.000	0.000	0.000	0.000	0.000	0.000	0.000	0.000	0.000	0.000	0.000	0.905	0.893	0.882	0.872	0.862	0.853	0.843	0.834	0.826	0.818	0.809	0.802	0.796	0.789	0.782	0.778	0.772	0.767	0.763	0.759	0.757	0.753	0.752	0.750	0.749	0.748	0.747	0.747	0.748	0.749	0.751	0.752	0.755	0.758	0.760	0.763	0.768	0.770	0.774	0.779	0.782	0.788	0.792	0.798	0.802	0.807	0.812	0.817	0.820	0.825	0.830	0.833	0.838	0.842	0.844	0.848	0.852	0.854	0.855	0.858	0.859	0.861	0.860	0.861	0.861	0.860	0.858	0.857	0.855	0.851	0.848	0.844	0.839	0.834	0.829	0.822	0.817	0.809	0.802	0.793	0.787	0.778	0.768	0.758	0.748	0.738	0.727	0.716	0.705	0.694	0.682	0.672	0.659	0.648	0.635	0.624	0.612	0.600	0.588	0.577	0.565	0.553	0.542	0.531	0.520	0.509	0.499	0.489	0.480	0.471	0.462	0.453	0.445	0.438	0.430	0.425	0.418	0.413	0.408	0.404	0.399	0.396	0.392	0.390	0.388	0.388	0.386	0.385	0.386	0.387	0.387	0.388	0.391	0.393	0.396	0.398	0.402	0.407	0.410	0.414	0.418	0.422	0.428	0.434	0.439	0.445	0.450	0.456	0.462	0.468	0.474	0.479	0.485	0.490	0.496	0.501	0.505	0.510	0.515	0.519	0.524	0.528	0.530	0.534	0.538	0.540	0.542	0.544	0.546	0.548	0.548	0.549	0.550	0.548	0.548	0.547	0.547	0.545	0.542	0.541	0.538	0.537	0.533	0.530	0.527	0.524	0.520	0.515	0.511	0.508	0.503	0.498	0.495	0.491	0.488	0.482	0.478	0.474	0.470	0.467	0.462	0.459	0.456	0.452	0.450	0.448	0.445	0.444	0.442	0.440	0.440	0.439	0.440	0.439	0.440	0.441	0.442	0.444	0.446	0.449	0.453	0.457	0.461	0.466	0.471	0.476	0.482	0.489	0.496	0.503	0.512	0.520	0.529	0.539	0.548	0.559	0.569	0.580	0.592	0.604	0.617	0.629	0.642	0.656	0.669	0.684	0.699	0.713	0.729	0.745	0.762	0.778	0.793	0.810	0.828	0.844	0.862	0.878	0.897	0.914	0.932	0.951	0.968	0.986	1.004	1.022	1.041	1.058	1.076	1.094	1.112	1.130	1.147	1.165	1.182	1.199	1.217	1.233	1.250	1.266	1.282	1.298	1.314	1.328	1.343	1.358	1.372	1.387	1.399	1.412	1.426	1.438	1.450	1.462	1.472	1.483	1.495	1.505	1.515	1.525	1.533	1.544	1.552	1.562	1.569	1.578	1.584	1.592	1.600	1.607	1.613	1.620	1.628	1.633	1.640	1.647	1.653	1.658	1.666	1.671	1.677	1.683	1.689	1.696	1.703	1.710	1.716	1.722	1.730	1.737	1.743	1.751	1.759	1.767	1.774	1.782	1.790	1.798	1.807	1.815	1.823	1.832	1.842	1.851	1.860	1.868	1.878	1.888	1.897	1.907	1.916	1.926	1.936	1.946	1.955	1.964	1.974	1.983	1.992	2.001	2.010	2.018	2.027	2.034	2.041	2.048	2.056	2.062	2.068	2.074	2.078	2.083	2.087	2.090	2.094	2.096	2.098	2.098	2.099	2.099	2.098	2.097	2.094	2.092	2.088	2.083	2.079	2.073	2.067	2.060	2.052	2.045	2.036	2.026	2.016	2.006	1.994	1.982	1.971	1.958	1.945	1.931	1.918	1.902	1.888	1.874	1.859	1.844	1.829	1.814	1.798	1.783	1.768	1.753	1.738	1.722	1.708	1.693	1.678	1.663	1.650	1.636	1.623	1.610	1.598	1.586	1.574	1.564	1.553	1.543	1.534	1.525	1.516	1.508	1.501	1.494	1.488	1.482	1.476	1.471	1.466	1.462	1.459	1.455	1.452	1.450	1.448	1.446	1.444	1.443	1.443	1.443	1.442	1.442	1.442	1.443	1.443	1.443	1.445	1.446	1.447	1.448	1.449	1.449	1.452	1.452	1.453	1.454	1.456	1.456	1.458	1.458	1.458	1.459	1.460	1.460	1.460	1.460	1.460	1.460	1.460	1.460	1.460	1.459	1.458	1.458	1.457	1.457	1.454	1.453	1.451	1.450	1.448	1.446	1.443	1.441	1.438	1.435	1.432	1.429	1.426	1.422	1.418	1.413	1.409	1.405	1.400	1.395	1.389	1.384	1.378	1.372	1.366	1.359	1.352	1.344	1.338	1.329	1.322	1.313	1.306	1.296	1.288	1.279	1.268	1.260	1.250	1.240	1.229	1.219	1.209	1.199	1.190	1.179	1.168	1.158	1.148	1.137	1.127	1.116	1.106	1.095	1.087	1.076	1.067	1.057	1.048	1.038	1.029	1.020	1.012	1.004	0.996	0.988	0.980	0.973	0.966	0.959	0.952	0.946	0.941	0.936	0.930	0.924	0.920	0.914	0.911	0.905	0.901	0.897	0.892	0.888	0.885	0.882	0.878	0.874	0.870	0.867	0.862	0.859	0.856	0.852	0.848	0.844	0.841	0.838	0.833	0.829	0.825	0.822	0.818	0.813	0.809	0.804	0.800	0.796	0.792	0.787	0.783	0.779	0.773	0.770	0.766	0.762	0.758	0.755	0.751	0.748	0.745	0.742	0.740	0.738	0.736	0.734	0.733	0.732	0.732	0.732	0.732	0.734	0.736	0.738	0.741	0.744	0.747	0.752	0.757	0.762	0.768	0.774	0.781	0.788	0.796	0.804	0.813	0.822	0.834	0.844	0.855	0.867	0.878	0.892	0.904	0.916	0.929	0.944	0.958	0.971	0.987	1.002	1.015	1.030	1.046	1.061	1.077	1.091	1.107	1.123	1.138	1.153	1.168	1.183	1.198	1.212	1.228	1.242	1.257	1.272	1.286	1.299	1.313	1.326	1.338	1.351	1.363	1.375	1.388	1.399	1.410	1.420	1.430	1.441	1.450	1.459	1.468	1.476	1.483	1.492	1.498	1.505	1.512	1.518	1.523	1.528	1.532	1.537	1.540	1.544	1.548	1.548	1.552	1.552	1.554	1.553	1.554	1.553	1.552	1.551	1.548	1.547	1.543	1.540	1.537	1.532	1.527	1.522	1.516	1.510	1.502	1.496	1.488	1.480	1.471	1.462	1.452	1.442	1.432	1.421	1.409	1.398	1.386	1.373	1.359	1.347	1.333	1.319	1.305	1.291	1.277	1.262	1.248	1.232	1.217	1.202	1.187	1.171	1.155	1.139	1.124	1.109	1.092	1.078	1.063	1.048	1.033	1.018	1.004	0.989	0.976	0.962	0.949	0.937	0.924	0.912	0.900	0.889	0.878	0.868	0.858	0.848	0.840	0.832	0.824	0.818	0.810	0.803	0.798	0.792	0.788	0.783	0.779	0.776	0.773	0.771	0.768	0.767	0.766	0.765	0.765	0.765	0.765	0.765	0.767	0.768	0.769	0.770	0.772	0.773	0.776	0.778	0.780	0.782	0.785	0.788	0.790	0.792	0.794	0.797	0.798	0.801	0.802	0.803	0.806	0.806	0.808	0.809	0.810	0.811	0.811	0.812	0.812	0.812	0.812	0.811	0.811	0.810	0.809	0.808	0.807	0.807	0.805	0.803	0.802	0.802	0.800	0.798	0.798	0.797	0.796	0.796	0.794	0.794	0.794	0.794	0.795	0.797	0.798	0.800	0.801	0.804	0.808	0.810	0.813	0.818	0.822	0.828	0.834	0.839	0.847	0.853	0.861	0.868	0.877	0.886	0.896	0.906	0.915	0.926	0.937	0.948	0.959	0.972	0.984	0.996	1.008	1.022	1.034	1.048	1.060	1.072	1.086	1.098	1.110	1.122	1.135	1.146	1.158	1.168	1.179	1.190	1.198	1.208	1.217	1.225	1.232	1.240	1.248	1.252	1.258	1.262	1.266	1.269	1.272	1.273	1.274	1.275	1.276	1.274	1.273	1.272	1.269	1.266	1.262	1.258	1.254	1.249	1.244	1.238	1.232	1.227	1.221	1.214	1.208	1.202	1.194	1.188	1.181	1.174	1.168	1.162	1.156	1.150	1.144	1.139	1.134	1.129	1.124	1.121	1.116	1.113	1.110	1.108	1.107	1.105	1.104	1.104	1.103	1.104	1.105	1.108	1.108	1.112	1.113	1.118	1.121	1.125	1.129	1.134	1.139	1.144	1.150	1.156	1.162	1.168	1.174	1.181	1.188	1.194	1.202	1.208	1.215	1.222	1.229	1.235	1.242	1.248	1.253	1.259	1.266	1.271	1.276	1.281	1.287	1.292	1.295	1.299	1.302	1.305	1.308	1.310	1.312	1.312	1.314	1.315	1.314	1.313	1.312	1.311	1.309	1.306	1.303	1.299	1.296	1.291	1.286	1.280	1.274	1.268	1.261	1.253	1.245	1.237	1.227	1.218	1.207	1.197	1.186	1.175	1.162	1.151	1.138	1.125	1.112	1.098	1.083	1.070	1.055	1.041	1.026	1.012	0.997	0.982	0.967	0.952	0.938	0.922	0.908	0.892	0.878	0.864	0.849	0.836	0.823	0.809	0.797	0.783	0.772	0.761	0.750	0.740	0.729	0.721	0.711	0.704	0.697	0.690	0.683	0.678	0.673	0.669	0.667	0.664	0.662	0.662	0.660	0.661	0.661	0.662	0.664	0.667	0.670	0.674	0.678	0.682	0.688	0.693	0.698	0.704	0.710	0.718	0.724	0.732	0.738	0.746	0.752	0.759	0.767	0.773	0.780	0.786	0.792	0.798	0.804	0.808	0.813	0.817	0.821	0.824	0.826	0.828	0.830	0.830	0.831	0.830	0.828	0.828	0.825	0.822	0.818	0.814	0.808	0.803	0.797	0.789	0.783	0.775	0.766	0.757	0.748	0.738	0.727	0.716	0.705	0.693	0.682	0.671	0.658	0.646	0.633	0.622	0.609	0.598	0.584	0.572	0.561	0.548	0.537	0.525	0.513	0.502	0.492	0.482	0.472	0.462	0.453	0.445	0.436	0.429	0.422	0.416	0.409	0.402	0.398	0.393	0.388	0.384	0.382	0.380	0.378	0.377	0.376	0.375	0.375	0.376	0.377	0.378	0.380	0.382	0.384	0.388	0.391	0.396	0.399	0.403	0.408	0.412	0.418	0.424	0.429	0.435	0.440	0.446	0.451	0.458	0.463	0.470	0.476	0.482	0.488	0.493	0.498	0.504	0.509	0.514	0.520	0.524	0.529	0.532	0.537	0.540	0.542	0.545	0.548	0.549	0.552	0.552	0.553	0.552	0.553	0.552	0.552	0.549	0.548	0.544	0.541	0.537	0.533	0.528	0.522	0.517	0.511	0.503	0.497	0.489	0.481	0.471	0.462	0.452	0.442	0.432	0.422	0.411	0.399	0.388	0.376	0.362	0.351	0.338	0.326	0.312	0.299	0.286	0.272	0.259	0.245	0.232	0.220	0.207	0.193	0.180	0.168	0.155	0.142	0.131	0.119	0.108	0.097	0.086	0.076	0.066	0.057	0.048	0.039	0.032	0.024	0.018	0.011	0.006	0.000	-0.005	-0.008	-0.012	-0.015	-0.018	-0.020	-0.021	-0.022	-0.022	-0.022	-0.021	-0.019	-0.018	-0.015	-0.012	-0.008	-0.005	-0.002	0.003	0.008	0.013	0.018	0.024	0.030	0.036	0.042	0.048	0.055	0.062	0.068	0.074	0.080	0.086	0.092	0.098	0.103	0.108	0.113	0.118	0.122	0.128	0.131	0.132	0.136	0.138	0.139	0.141	0.141	0.140	0.141	0.139	0.137	0.134	0.132	0.128	0.123	0.118	0.112	0.107	0.099	0.092	0.084	0.075	0.067	0.058	0.048	0.038	0.027	0.015	0.003	-0.008	-0.020	-0.032	-0.045	-0.058	-0.069	-0.083	-0.096	-0.109	-0.122	-0.134	-0.148	-0.159	-0.172	-0.184	-0.195	-0.206	-0.218	-0.229	-0.238	-0.248	-0.259	-0.268	-0.276	-0.284	-0.292	-0.298	-0.304	-0.310	-0.316	-0.321	-0.325	-0.329	-0.332	-0.336	-0.337	-0.339	-0.340	-0.341	-0.341	-0.340	-0.339	-0.338	-0.336	-0.334	-0.332	-0.328	-0.326	-0.322	-0.318	-0.315	-0.312	-0.307	-0.302	-0.298	-0.293	-0.288	-0.284	-0.280	-0.275	-0.270	-0.266	-0.261	-0.257	-0.252	-0.249	-0.245	-0.242	-0.239	-0.236	-0.233	-0.231	-0.230	-0.228	-0.228	-0.227	-0.227	-0.227	-0.228	-0.229	-0.231	-0.234	-0.237	-0.239	-0.243	-0.248	-0.254	-0.260	-0.266	-0.272	-0.280	-0.288	-0.297	-0.305	-0.315	-0.326	-0.336	-0.347	-0.359	-0.372	-0.383	-0.396	-0.409	-0.424	-0.438	-0.452	-0.468	-0.483	-0.498	-0.513	-0.529	-0.546	-0.562	-0.578	-0.594	-0.612	-0.629	-0.645	-0.662	-0.678	-0.694	-0.711	-0.727	-0.743	-0.759	-0.773	-0.788	-0.803	-0.818	-0.832	-0.846	-0.859	-0.872	-0.885	-0.896	-0.908	-0.918	-0.929	-0.939	-0.948	-0.958	-0.965	-0.972	-0.979	-0.986	-0.992	-0.998	-1.002	-1.007	-1.010	-1.012	-1.016	-1.018	-1.019	-1.021	-1.021	-1.022	-1.021	-1.020	-1.018	-1.018	-1.015	-1.013	-1.010	-1.008	-1.003	-1.000	-0.997	-0.992	-0.989	-0.984	-0.979	-0.974	-0.970	-0.965	-0.960	-0.955	-0.949	-0.945	-0.938	-0.933	-0.928	-0.922	-0.916	-0.912	-0.906	-0.899	-0.894	-0.889	-0.883	-0.878	-0.872	-0.868	-0.862	-0.857	-0.850	-0.846	-0.840	-0.835	-0.830	-0.823	-0.819	-0.813	-0.808	-0.803	-0.798	-0.792	-0.787	-0.781	-0.776	-0.770	-0.765	-0.759	-0.754	-0.748	-0.742	-0.737	-0.731	-0.725	-0.719	-0.712	-0.707	-0.700	-0.694	-0.688	-0.683	-0.677	-0.670	-0.663	-0.657	-0.651	-0.644	-0.638	-0.631	-0.624	-0.618	-0.612	-0.605	-0.598	-0.592	-0.584	-0.578	-0.571	-0.564	-0.558	-0.551	-0.544	-0.537	-0.530	-0.522	-0.515	-0.508	-0.502	-0.495	-0.488	-0.480	-0.473	-0.466	-0.459	-0.452	-0.446	-0.438	-0.430	-0.422	-0.415	-0.408	-0.400	-0.393	-0.385	-0.378	-0.370	-0.363	-0.354	-0.348	-0.340	-0.332	-0.324	-0.317	-0.309	-0.302	-0.293	-0.286	-0.278	-0.271	-0.262	-0.255	-0.248	-0.240	-0.233	-0.225	-0.218	-0.211	-0.204	-0.196	-0.189	-0.182	-0.176	-0.168	-0.162	-0.157	-0.151	-0.144	-0.138	-0.132	-0.128	-0.122	-0.116	-0.110	-0.106	-0.101	-0.095	-0.092	-0.087	-0.082	-0.078	-0.075	-0.071	-0.067	-0.062	-0.060	-0.056	-0.053	-0.049	-0.046	-0.043	-0.040	-0.037	-0.034	-0.031	-0.028	-0.024	-0.021	-0.018	-0.015	-0.012	-0.008	-0.005	-0.002	0.002	0.006	0.010	0.014	0.018	0.023	0.028	0.032	0.037	0.042	0.048	0.052	0.058	0.063	0.069	0.075	0.082	0.088	0.094	0.100	0.107	0.112	0.120	0.127	0.132	0.139	0.146	0.152	0.159	0.166	0.172	0.179	0.184	0.191	0.196	0.202	0.208	0.212	0.216	0.221	0.224	0.229	0.232	0.234	0.237	0.239	0.241	0.242	0.241	0.242	0.241	0.239	0.238	0.235	0.232	0.228	0.224	0.220	0.215	0.208	0.202	0.195	0.188	0.180	0.171	0.162	0.152	0.143	0.132	0.121	0.109	0.098	0.085	0.073	0.061	0.048	0.034	0.022	0.008	-0.005	-0.019	-0.032	-0.047	-0.060	-0.073	-0.088	-0.101	-0.114	-0.127	-0.140	-0.152	-0.166	-0.178	-0.189	-0.201	-0.212	-0.223	-0.232	-0.242	-0.252	-0.261	-0.269	-0.277	-0.284	-0.291	-0.297	-0.302	-0.307	-0.311	-0.315	-0.319	-0.322	-0.324	-0.326	-0.328	-0.328	-0.329	-0.329	-0.328	-0.327	-0.325	-0.323	-0.321	-0.318	-0.315	-0.312	-0.308	-0.304	-0.300	-0.295	-0.290	-0.286	-0.281	-0.274	-0.269	-0.263	-0.258	-0.252	-0.247	-0.242	-0.237	-0.230	-0.225	-0.220	-0.215	-0.210	-0.206	-0.201	-0.197	-0.193	-0.188	-0.186	-0.182	-0.180	-0.178	-0.176	-0.175	-0.173	-0.172	-0.172	-0.173	-0.174	-0.176	-0.177	-0.178	-0.181	-0.185	-0.188	-0.192	-0.198	-0.203	-0.209	-0.215	-0.222	-0.229	-0.236	-0.244	-0.252	-0.262	-0.271	-0.281	-0.291	-0.301	-0.312	-0.322	-0.333	-0.345	-0.356	-0.368	-0.380	-0.392	-0.404	-0.416	-0.428	-0.440	-0.452	-0.463	-0.475	-0.487	-0.498	-0.510	-0.520	-0.532	-0.542	-0.552	-0.562	-0.572	-0.580	-0.588	-0.596	-0.603	-0.611	-0.616	-0.622	-0.627	-0.631	-0.636	-0.639	-0.642	-0.643	-0.645	-0.646	-0.647	-0.646	-0.645	-0.643	-0.640	-0.638	-0.635	-0.630	-0.627	-0.621	-0.615	-0.610	-0.603	-0.596	-0.588	-0.581	-0.572	-0.564	-0.554	-0.545	-0.535	-0.527	-0.517	-0.507	-0.497	-0.487	-0.476	-0.465	-0.455	-0.445	-0.434	-0.423	-0.413	-0.403	-0.393	-0.384	-0.375	-0.365	-0.356	-0.348	-0.339	-0.331	-0.323	-0.315	-0.308	-0.302	-0.296	-0.289	-0.284	-0.279	-0.273	-0.269	-0.265	-0.261	-0.258	-0.254	-0.252	-0.250	-0.247	-0.246	-0.244	-0.243	-0.242	-0.240	-0.240	-0.240	-0.239	-0.238	-0.238	-0.238	-0.238	-0.238	-0.238	-0.238	-0.238	-0.238	-0.238	-0.238	-0.237	-0.236	-0.236	-0.233	-0.232	-0.231	-0.229	-0.228	-0.223	-0.222	-0.218	-0.214	-0.210	-0.206	-0.201	-0.196	-0.190	-0.184	-0.178	-0.171	-0.163	-0.155	-0.148	-0.140	-0.131	-0.121	-0.112	-0.102	-0.092	-0.082	-0.071	-0.058	-0.048	-0.036	-0.023	-0.011	0.001	0.012	0.025	0.038	0.051	0.063	0.077	0.088	0.102	0.114	0.127	0.139	0.152	0.162	0.175	0.186	0.198	0.208	0.219	0.230	0.240	0.250	0.258	0.268	0.275	0.283	0.292	0.298	0.304	0.310	0.316	0.320	0.325	0.328	0.333	0.336	0.339	0.340	0.342	0.343	0.344	0.343	0.343	0.343	0.342	0.341	0.339	0.338	0.334	0.332	0.329	0.325	0.322	0.318	0.314	0.309	0.306	0.302	0.297	0.292	0.288	0.282	0.278	0.273	0.268	0.262	0.259	0.254	0.251	0.245	0.242	0.238	0.234	0.230	0.226	0.222	0.220	0.217	0.213	0.210	0.208	0.207	0.205	0.204	0.202	0.202	0.200	0.199	0.200	0.200	0.200	0.201	0.201	0.202	0.202	0.205	0.206	0.209	0.211	0.213	0.216	0.218	0.222	0.224	0.227	0.230	0.233	0.237	0.240	0.245	0.248	0.252	0.257	0.261	0.265	0.268	0.272	0.277	0.281	0.285	0.288	0.292	0.295	0.298	0.302	0.305	0.308	0.312	0.313	0.316	0.318	0.320	0.322	0.323	0.324	0.325	0.326	0.326	0.326	0.325	0.324	0.323	0.321	0.319	0.317	0.314	0.311	0.308	0.303	0.299	0.294	0.290	0.285	0.278	0.272	0.265	0.258	0.251	0.244	0.236	0.227	0.219	0.211	0.201	0.192	0.182	0.172	0.163	0.152	0.142	0.132	0.121	0.111	0.100	0.089	0.079	0.068	0.058	0.048	0.037	0.027	0.017	0.007	-0.002	-0.012	-0.020	-0.029	-0.037	-0.045	-0.052	-0.058	-0.064	-0.071	-0.075	-0.081	-0.084	-0.089	-0.092	-0.095	-0.097	-0.098	-0.098	-0.098	-0.098	-0.096	-0.093	-0.091	-0.087	-0.083	-0.078	-0.073	-0.068	-0.061	-0.053	-0.046	-0.037	-0.028	-0.018	-0.009	0.001	0.012	0.023	0.034	0.047	0.058	0.072	0.083	0.098	0.110	0.124	0.137	0.151	0.163	0.177	0.191	0.203	0.216	0.229	0.242	0.255	0.268	0.279	0.290	0.302	0.313	0.324	0.335	0.346	0.355	0.364	0.373	0.382	0.390	0.398	0.405	0.412	0.418	0.424	0.431	0.436	0.441	0.445	0.450	0.453	0.458	0.462	0.464	0.468	0.471	0.473	0.476	0.479	0.480	0.482	0.485	0.487	0.489	0.491	0.492	0.495	0.497	0.499	0.501	0.503	0.505	0.507	0.510	0.512	0.514	0.517	0.521	0.523	0.526	0.530	0.533	0.537	0.540	0.544	0.547	0.551	0.554	0.558	0.561	0.565	0.568	0.573	0.577	0.580	0.584	0.588	0.590	0.593	0.596	0.599	0.601	0.602	0.605	0.608	0.608	0.610	0.610	0.612	0.611	0.611	0.610	0.609	0.607	0.605	0.602	0.600	0.596	0.592	0.588	0.583	0.578	0.571	0.564	0.557	0.550	0.540	0.532	0.522	0.512	0.502	0.490	0.479	0.468	0.454	0.441	0.428	0.412	0.398	0.383	0.368	0.352	0.335	0.317	0.301	0.283	0.265	0.247	0.228	0.209	0.189	0.172	0.152	0.132	0.112	0.093	0.075	0.055	0.036	0.018	-0.002	-0.019	-0.038	-0.056	-0.073	-0.090	-0.106	-0.122	-0.138	-0.152	-0.167	-0.180	-0.192	-0.204	-0.215	-0.225	-0.234	-0.243	-0.251	-0.258	-0.262	-0.266	-0.269	-0.272	-0.272	-0.272	-0.272	-0.270	-0.267	-0.262	-0.257	-0.250	-0.242	-0.235	-0.226	-0.215	-0.204	-0.192	-0.179	-0.166	-0.152	-0.137	-0.120	-0.105	-0.088	-0.072	-0.054	-0.035	-0.018	0.000	0.019	0.038	0.056	0.073	0.092	0.110	0.128	0.145	0.162	0.178	0.194	0.208	0.223	0.237	0.250	0.261	0.272	0.282	0.292	0.298	0.306	0.312	0.315	0.318	0.320	0.321	0.319	0.318	0.314	0.308	0.302	0.296	0.287	0.276	0.265	0.251	0.238	0.222	0.205	0.186	0.168	0.147	0.125	0.102	0.078	0.052	0.027	-0.002	-0.029	-0.059	-0.089	-0.119	-0.151	-0.183	-0.218	-0.250	-0.285	-0.320	-0.356	-0.392	-0.429	-0.466	-0.502	-0.540	-0.578	-0.616	-0.653	-0.693	-0.732	-0.770	-0.808	-0.847	-0.885	-0.923	-0.961	-0.999	-1.037	-1.075	-1.112	-1.149	-1.187	-1.222	-1.258	-1.295	-1.330	-1.365	-1.399	-1.432	-1.467	-1.499	-1.532	-1.565	-1.595	-1.627	-1.658	-1.687	-1.717	-1.744	-1.773	-1.802	-1.828	-1.856	-1.882	-1.908	-1.932	-1.958	-1.981	-2.005	-2.029	-2.052	-2.074	-2.097	-2.118	-2.140	-2.162	-2.181	-2.202	-2.222	-2.243	-2.262	-2.282	-2.302	-2.322	-2.341	-2.360	-2.379	-2.399	-2.418	-2.437	-2.456	-2.475	-2.493	-2.512	-2.531	-2.550	-2.569	-2.588	-2.607	-2.626	-2.644	-2.662	-2.682	-2.700	-2.718	-2.737	-2.755	-2.772	-2.790	-2.808	-2.824	-2.842	-2.858	-2.874	-2.890	-2.906	-2.920	-2.935	-2.948	-2.960	-2.972	-2.983	-2.994	-3.004	-3.012	-3.020	-3.028	-3.033	-3.038	-3.042	-3.044	-3.047	-3.046	-3.046	-3.044	-3.040	-3.036	-3.030	-3.024	-3.015	-3.005	-2.994	-2.982	-2.969	-2.955	-2.938	-2.921	-2.903	-2.883	-2.863	-2.841	-2.818	-2.794	-2.770	-2.743	-2.717	-2.688	-2.659	-2.630	-2.599	-2.568	-2.537	-2.504	-2.472	-2.439	-2.405	-2.371	-2.336	-2.302	-2.268	-2.232	-2.197	-2.162	-2.127	-2.092	-2.058	-2.022	-1.988	-1.954	-1.920	-1.888	-1.854	-1.823	-1.792	-1.760	-1.729	-1.700	-1.670	-1.642	-1.614	-1.588	-1.562	-1.536	-1.512	-1.488	-1.466	-1.443	-1.423	-1.402	-1.383	-1.365	-1.348	-1.332	-1.316	-1.302	-1.288	-1.275	-1.262	-1.252	-1.242	-1.232	-1.222	-1.215	-1.208	-1.201	-1.195	-1.190	-1.185	-1.182	-1.178	-1.175	-1.172	-1.171	-1.169	-1.168	-1.168	-1.168	-1.168	-1.168	-1.169	-1.170	-1.171	-1.172	-1.173	-1.175	-1.178	-1.179	-1.180	-1.183	-1.185	-1.187	-1.188	-1.191	-1.192	-1.192	-1.194	-1.194	-1.196	-1.197	-1.198	-1.198	-1.198	-1.197	-1.197	-1.195	-1.193	-1.192	-1.190	-1.188	-1.185	-1.181	-1.178	-1.174	-1.170	-1.165	-1.159	-1.155	-1.149	-1.143	-1.138	-1.130	-1.123	-1.116	-1.108	-1.100	-1.092	-1.083	-1.075	-1.067	-1.057	-1.048	-1.039	-1.030	-1.020	-1.011	-1.002	-0.993	-0.984	-0.975	-0.967	-0.958	-0.949	-0.942	-0.933	-0.925	-0.918	-0.911	-0.906	-0.899	-0.893	-0.888	-0.883	-0.879	-0.876	-0.872	-0.870	-0.868	-0.867	-0.866	-0.864	-0.864	-0.865	-0.867	-0.868	-0.870	-0.873	-0.876	-0.880	-0.884	-0.888	-0.893	-0.898	-0.904	-0.910	-0.917	-0.922	-0.929	-0.937	-0.943	-0.950	-0.957	-0.963	-0.970	-0.977	-0.984	-0.989	-0.996	-1.002	-1.008	-1.012	-1.017	-1.022	-1.026	-1.028	-1.032	-1.034	-1.037	-1.038	-1.038	-1.038	-1.038	-1.037	-1.035	-1.033	-1.030	-1.027	-1.022	-1.017	-1.012	-1.007	-0.999	-0.992	-0.986	-0.978	-0.969	-0.961	-0.952	-0.942	-0.932	-0.922	-0.913	-0.902	-0.892	-0.882	-0.872	-0.861	-0.851	-0.841	-0.831	-0.822	-0.812	-0.803	-0.795	-0.787	-0.779	-0.772	-0.765	-0.760	-0.755	-0.750	-0.746	-0.744	-0.742	-0.740	-0.739	-0.740	-0.742	-0.744	-0.747	-0.751	-0.756	-0.762	-0.769	-0.778	-0.786	-0.796	-0.807	-0.819	-0.832	-0.845	-0.859	-0.875	-0.890	-0.908	-0.926	-0.944	-0.962	-0.983	-1.003	-1.025	-1.047	-1.069	-1.091	-1.114	-1.138	-1.162	-1.184	-1.209	-1.233	-1.258	-1.282	-1.306	-1.330	-1.354	-1.378	-1.402	-1.424	-1.448	-1.470	-1.492	-1.514	-1.535	-1.556	-1.575	-1.595	-1.613	-1.631	-1.648	-1.665	-1.679	-1.694	-1.708	-1.721	-1.732	-1.743	-1.753	-1.762	-1.769	-1.776	-1.782	-1.786	-1.788	-1.792	-1.792	-1.792	-1.792	-1.790	-1.788	-1.782	-1.778	-1.772	-1.765	-1.757	-1.748	-1.738	-1.728	-1.716	-1.704	-1.691	-1.675	-1.661	-1.645	-1.628	-1.612	-1.594	-1.576	-1.557	-1.538	-1.517	-1.497	-1.476	-1.454	-1.432	-1.411	-1.388	-1.366	-1.342	-1.321	-1.297	-1.273	-1.251	-1.228	-1.204	-1.180	-1.157	-1.134	-1.110	-1.088	-1.065	-1.041	-1.018	-0.997	-0.974	-0.952	-0.929	-0.907	-0.886	-0.863	-0.842	-0.822	-0.800	-0.779	-0.759	-0.738	-0.719	-0.699	-0.679	-0.659	-0.639	-0.619	-0.600	-0.581	-0.562	-0.542	-0.523	-0.504	-0.485	-0.465	-0.447	-0.427	-0.407	-0.388	-0.368	-0.348	-0.328	-0.307	-0.287	-0.266	-0.245	-0.223	-0.202	-0.181	-0.159	-0.137	-0.115	-0.092	-0.068	-0.046	-0.022	0.001	0.024	0.048	0.072	0.096	0.121	0.145	0.170	0.193	0.218	0.242	0.268	0.291	0.316	0.339	0.364	0.387	0.411	0.434	0.457	0.479	0.501	0.522	0.542	0.564	0.584	0.603	0.622	0.639	0.657	0.672	0.688	0.702	0.715	0.728	0.739	0.749	0.758	0.768	0.774	0.780	0.785	0.788	0.790	0.791	0.791	0.789	0.786	0.782	0.776	0.768	0.759	0.749	0.738	0.724	0.711	0.695	0.678	0.659	0.640	0.619	0.597	0.573	0.548	0.522	0.494	0.467	0.437	0.406	0.373	0.341	0.307	0.272	0.236	0.198	0.162	0.123	0.084	0.044	0.004	-0.038	-0.078	-0.120	-0.163	-0.205	-0.248	-0.292	-0.335	-0.378	-0.422	-0.466	-0.509	-0.552	-0.596	-0.639	-0.682	-0.725	-0.767	-0.809	-0.851	-0.892	-0.932	-0.971	-1.011	-1.048	-1.088	-1.124	-1.160	-1.196	-1.231	-1.265	-1.298	-1.330	-1.362	-1.392	-1.421	-1.450	-1.478	-1.504	-1.530	-1.554	-1.579	-1.602	-1.623	-1.645	-1.665	-1.684	-1.702	-1.720	-1.737	-1.752	-1.768	-1.781	-1.794	-1.806	-1.818	-1.828	-1.840	-1.849	-1.858	-1.866	-1.874	-1.882	-1.889	-1.895	-1.901	-1.907	-1.911	-1.915	-1.920	-1.923	-1.927	-1.930	-1.932	-1.936	-1.938	-1.940	-1.942	-1.943	-1.945	-1.947	-1.948	-1.948	-1.950	-1.949	-1.951	-1.951	-1.952	-1.951	-1.951	-1.951	-1.951	-1.950	-1.949	-1.948	-1.948	-1.946	-1.944	-1.942	-1.940	-1.938	-1.935	-1.932	-1.929	-1.925	-1.920	-1.916	-1.911	-1.906	-1.900	-1.893	-1.886	-1.878	-1.870	-1.862	-1.853	-1.843	-1.832	-1.822	-1.810	-1.798	-1.786	-1.772	-1.758	-1.742	-1.728	-1.711	-1.694	-1.678	-1.659	-1.640	-1.622	-1.602	-1.581	-1.560	-1.539	-1.517	-1.496	-1.472	-1.450	-1.426	-1.402	-1.378	-1.353	-1.329	-1.305	-1.279	-1.255	-1.229	-1.206	-1.181	-1.156	-1.132	-1.108	-1.084	-1.059	-1.037	-1.014	-0.992	-0.970	-0.948	-0.928	-0.908	-0.890	-0.872	-0.854	-0.838	-0.822	-0.807	-0.792	-0.780	-0.768	-0.758	-0.748	-0.739	-0.732	-0.726	-0.721	-0.718	-0.715	-0.713	-0.713	-0.714	-0.717	-0.721	-0.725	-0.731	-0.738	-0.746	-0.756	-0.766	-0.778	-0.791	-0.804	-0.819	-0.835	-0.852	-0.869	-0.888	-0.907	-0.926	-0.948	-0.969	-0.990	-1.013	-1.037	-1.060	-1.084	-1.108	-1.133	-1.158	-1.183	-1.209	-1.235	-1.262	-1.286	-1.312	-1.338	-1.363	-1.390	-1.415	-1.440	-1.466	-1.491	-1.515	-1.540	-1.563	-1.587	-1.611	-1.633	-1.655	-1.677	-1.698	-1.719	-1.739	-1.759	-1.778	-1.798	-1.816	-1.834	-1.851	-1.867	-1.883	-1.898	-1.913	-1.928	-1.942	-1.955	-1.968	-1.979	-1.990	-2.002	-2.012	-2.022	-2.032	-2.040	-2.048	-2.056	-2.063	-2.069	-2.075	-2.081	-2.086	-2.090	-2.095	-2.098	-2.101	-2.103	-2.106	-2.108	-2.109	-2.110	-2.111	-2.111	-2.110	-2.110	-2.108	-2.108	-2.104	-2.102	-2.099	-2.096	-2.092	-2.089	-2.085	-2.081	-2.075	-2.070	-2.064	-2.058	-2.052	-2.046	-2.038	-2.031	-2.022	-2.015	-2.006	-1.998	-1.988	-1.978	-1.968	-1.958	-1.946	-1.935	-1.923	-1.911	-1.898	-1.886	-1.872	-1.857	-1.842	-1.827	-1.811	-1.795	-1.778	-1.760	-1.742	-1.723	-1.703	-1.682	-1.662	-1.639	-1.617	-1.593	-1.569	-1.543	-1.518	-1.492	-1.464	-1.436	-1.407	-1.377	-1.346	-1.314	-1.281	-1.248	-1.213	-1.178	-1.143	-1.107	-1.069	-1.032	-0.992	-0.954	-0.913	-0.873	-0.832	-0.792	-0.750	-0.708	-0.666	-0.624	-0.582	-0.540	-0.497	-0.454	-0.412	-0.369	-0.328	-0.288	-0.246	-0.206	-0.167	-0.126	-0.088	-0.050	-0.012	0.023	0.058	0.092	0.125	0.158	0.188	0.217	0.244	0.271	0.297	0.320	0.342	0.362	0.382	0.401	0.417	0.431	0.443	0.456	0.467	0.475	0.481	0.486	0.490	0.492	0.493	0.492	0.489	0.487	0.482	0.475	0.467	0.458	0.448	0.438	0.425	0.411	0.398	0.382	0.364	0.348	0.329	0.310	0.291	0.271	0.249	0.228	0.205	0.183	0.159	0.136	0.112	0.088	0.064	0.038	0.013	-0.012	-0.037	-0.062	-0.089	-0.114	-0.141	-0.166	-0.193	-0.218	-0.245	-0.271	-0.297	-0.323	-0.348	-0.375	-0.400	-0.426	-0.451	-0.477	-0.502	-0.527	-0.552	-0.577	-0.601	-0.625	-0.650	-0.673	-0.697	-0.721	-0.744	-0.767	-0.790	-0.812	-0.834	-0.857	-0.879	-0.899	-0.921	-0.942	-0.962	-0.983	-1.003	-1.022	-1.042	-1.060	-1.078	-1.098	-1.115	-1.132	-1.149	-1.166	-1.182	-1.198	-1.214	-1.229	-1.243	-1.258	-1.271	-1.285	-1.298	-1.310	-1.322	-1.334	-1.345	-1.357	-1.367	-1.376	-1.385	-1.395	-1.403	-1.412	-1.419	-1.427	-1.433	-1.440	-1.445	-1.451	-1.455	-1.460	-1.464	-1.468	-1.471	-1.473	-1.476	-1.478	-1.478	-1.479	-1.479	-1.478	-1.478	-1.477	-1.474	-1.472	-1.468	-1.465	-1.460	-1.455	-1.449	-1.443	-1.437	-1.428	-1.421	-1.412	-1.402	-1.392	-1.380	-1.368	-1.356	-1.342	-1.328	-1.313	-1.298	-1.282	-1.264	-1.247	-1.228	-1.209	-1.189	-1.169	-1.147	-1.124	-1.100	-1.078	-1.052	-1.028	-1.002	-0.976	-0.948	-0.920	-0.892	-0.863	-0.832	-0.803	-0.772	-0.742	-0.711	-0.681	-0.649	-0.617	-0.585	-0.552	-0.521	-0.487	-0.455	-0.422	-0.390	-0.358	-0.324	-0.293	-0.260	-0.228	-0.198	-0.166	-0.136	-0.106	-0.076	-0.047	-0.018	0.009	0.036	0.062	0.088	0.112	0.136	0.158	0.180	0.201	0.221	0.240	0.257	0.273	0.288	0.303	0.317	0.329	0.339	0.349	0.358	0.365	0.372	0.376	0.379	0.383	0.383	0.384	0.382	0.381	0.378	0.374	0.368	0.362	0.354	0.347	0.337	0.327	0.316	0.303	0.290	0.276	0.262	0.247	0.232	0.214	0.198	0.180	0.162	0.143	0.124	0.104	0.085	0.065	0.045	0.023	0.003	-0.018	-0.039	-0.061	-0.082	-0.103	-0.125	-0.147	-0.168	-0.190	-0.210	-0.232	-0.252	-0.273	-0.294	-0.315	-0.335	-0.355	-0.376	-0.395	-0.414	-0.433	-0.452	-0.471	-0.489	-0.507	-0.525	-0.542	-0.560	-0.577	-0.593	-0.609	-0.626	-0.642	-0.658	-0.673	-0.688	-0.703	-0.718	-0.732	-0.746	-0.759	-0.772	-0.787	-0.799	-0.812	-0.825	-0.837	-0.849	-0.861	-0.872	-0.884	-0.895	-0.906	-0.916	-0.927	-0.936	-0.948	-0.957	-0.966	-0.974	-0.983	-0.992	-1.000	-1.008	-1.015	-1.022	-1.029	-1.035	-1.041	-1.047	-1.052	-1.057	-1.061	-1.066	-1.068	-1.072	-1.074	-1.077	-1.078	-1.078	-1.079	-1.078	-1.078	-1.078	-1.075	-1.072	-1.068	-1.064	-1.060	-1.055	-1.049	-1.041	-1.032	-1.025	-1.014	-1.004	-0.994	-0.982	-0.968	-0.955	-0.940	-0.925	-0.908	-0.891	-0.873	-0.855	-0.835	-0.813	-0.792	-0.770	-0.748	-0.723	-0.698	-0.672	-0.646	-0.618	-0.588	-0.561	-0.530	-0.499	-0.468	-0.436	-0.403	-0.370	-0.336	-0.301	-0.266	-0.230	-0.194	-0.158	-0.120	-0.083	-0.046	-0.008	0.031	0.069	0.107	0.146	0.184	0.222	0.261	0.300	0.338	0.376	0.413	0.451	0.488	0.524	0.561	0.597	0.631	0.666	0.700	0.732	0.765	0.797	0.828	0.857	0.885	0.912	0.939	0.965	0.988	1.011	1.032	1.053	1.072	1.090	1.107	1.122	1.135	1.147	1.158	1.167	1.176	1.181	1.186	1.188	1.191	1.191	1.189	1.187	1.182	1.176	1.168	1.160	1.149	1.138	1.125	1.109	1.094	1.077	1.058	1.040	1.018	0.997	0.973	0.949	0.924	0.898	0.871	0.842	0.813	0.784	0.752	0.721	0.690	0.657	0.624	0.590	0.557	0.522	0.487	0.452	0.417	0.381	0.345	0.309	0.272	0.237	0.200	0.165	0.128	0.092	0.056	0.020	-0.016	-0.052	-0.086	-0.122	-0.158	-0.192	-0.226	-0.260	-0.293	-0.327	-0.360	-0.392	-0.425	-0.458	-0.489	-0.520	-0.552	-0.582	-0.612	-0.642	-0.672	-0.699	-0.728	-0.757	-0.784	-0.812	-0.839	-0.867	-0.893	-0.919	-0.945	-0.971	-0.995	-1.020	-1.045	-1.069	-1.093	-1.117	-1.140	-1.163	-1.186	-1.209	-1.230	-1.252	-1.274	-1.295	-1.315	-1.336	-1.357	-1.376	-1.396	-1.414	-1.432	-1.451	-1.468	-1.486	-1.503	-1.519	-1.535	-1.552	-1.566	-1.581	-1.593	-1.607	-1.620	-1.632	-1.643	-1.654	-1.665	-1.673	-1.682	-1.691	-1.698	-1.705	-1.710	-1.715	-1.718	-1.722	-1.724	-1.726	-1.727	-1.726	-1.724	-1.721	-1.717	-1.712	-1.708	-1.701	-1.692	-1.684	-1.674	-1.662	-1.651	-1.638	-1.622	-1.607	-1.589	-1.572	-1.552	-1.531	-1.510	-1.488	-1.462	-1.437	-1.410	-1.383	-1.354	-1.323	-1.292	-1.259	-1.227	-1.192	-1.158	-1.121	-1.083	-1.045	-1.006	-0.966	-0.925	-0.883	-0.841	-0.798	-0.753	-0.709	-0.664	-0.618	-0.572	-0.527	-0.480	-0.433	-0.387	-0.340	-0.293	-0.246	-0.200	-0.153	-0.108	-0.061	-0.016	0.028	0.072	0.117	0.159	0.201	0.242	0.282	0.322	0.360	0.397	0.433	0.468	0.500	0.532	0.563	0.593	0.620	0.647	0.671	0.693	0.715	0.734	0.752	0.768	0.783	0.795	0.806	0.816	0.822	0.829	0.832	0.835	0.835	0.834	0.832	0.827	0.820	0.813	0.804	0.793	0.781	0.768	0.752	0.736	0.719	0.700	0.680	0.659	0.637	0.613	0.589	0.564	0.538	0.512	0.485	0.457	0.428	0.399	0.369	0.340	0.309	0.279	0.248	0.218	0.186	0.154	0.122	0.090	0.058	0.028	-0.004	-0.036	-0.067	-0.098	-0.130	-0.161	-0.192	-0.222	-0.253	-0.282	-0.312	-0.342	-0.371	-0.400	-0.428	-0.457	-0.486	-0.513	-0.541	-0.568	-0.594	-0.622	-0.648	-0.674	-0.700	-0.725	-0.752	-0.777	-0.802	-0.826	-0.851	-0.875	-0.900	-0.924	-0.948	-0.972	-0.996	-1.019	-1.043	-1.066	-1.090	-1.112	-1.135	-1.158	-1.181	-1.204	-1.226	-1.249	-1.271	-1.293	-1.315	-1.337	-1.358	-1.380	-1.400	-1.422	-1.443	-1.463	-1.483	-1.504	-1.524	-1.543	-1.562	-1.582	-1.600	-1.618	-1.636	-1.652	-1.670	-1.685	-1.701	-1.716	-1.731	-1.744	-1.758	-1.769	-1.782	-1.792	-1.802	-1.811	-1.819	-1.827	-1.834	-1.838	-1.843	-1.848	-1.849	-1.851	-1.851	-1.851	-1.848	-1.845	-1.841	-1.836	-1.829	-1.820	-1.812	-1.802	-1.789	-1.776	-1.762	-1.746	-1.728	-1.709	-1.690	-1.669	-1.647	-1.623	-1.598	-1.571	-1.544	-1.515	-1.486	-1.454	-1.422	-1.389	-1.354	-1.319	-1.282	-1.245	-1.207	-1.168	-1.128	-1.087	-1.045	-1.002	-0.960	-0.918	-0.873	-0.829	-0.785	-0.740	-0.695	-0.649	-0.605	-0.558	-0.513	-0.469	-0.423	-0.378	-0.333	-0.289	-0.246	-0.202	-0.160	-0.118	-0.077	-0.035	0.004	0.043	0.082	0.119	0.156	0.192	0.225	0.259	0.291	0.322	0.352	0.381	0.408	0.435	0.459	0.484	0.507	0.528	0.549	0.568	0.585	0.602	0.618	0.632	0.644	0.657	0.668	0.677	0.686	0.693	0.700	0.705	0.710	0.712	0.716	0.718	0.719	0.719	0.718	0.718	0.715	0.714	0.710	0.707	0.702	0.697	0.692	0.687	0.679	0.673	0.667	0.659	0.652	0.644	0.635	0.627	0.618	0.609	0.599	0.591	0.581	0.570	0.561	0.550	0.540	0.530	0.519	0.508	0.497	0.486	0.474	0.462	0.450	0.438	0.427	0.414	0.401	0.388	0.374	0.362	0.348	0.335	0.320	0.306	0.292	0.277	0.262	0.247	0.231	0.215	0.199	0.182	0.165	0.149	0.131	0.113	0.096	0.078	0.059	0.041	0.022	0.002	-0.018	-0.037	-0.057	-0.077	-0.096	-0.116	-0.136	-0.157	-0.177	-0.198	-0.218	-0.238	-0.258	-0.278	-0.298	-0.318	-0.338	-0.358	-0.377	-0.394	-0.413	-0.431	-0.448	-0.466	-0.482	-0.498	-0.512	-0.527	-0.540	-0.552	-0.564	-0.575	-0.584	-0.593	-0.601	-0.608	-0.613	-0.618	-0.620	-0.622	-0.622	-0.621	-0.620	-0.616	-0.611	-0.604	-0.596	-0.586	-0.575	-0.562	-0.548	-0.532	-0.515	-0.494	-0.473	-0.452	-0.428	-0.401	-0.374	-0.346	-0.316	-0.284	-0.251	-0.218	-0.181	-0.144	-0.106	-0.066	-0.026	0.017	0.059	0.102	0.148	0.194	0.240	0.288	0.336	0.384	0.432	0.482	0.532	0.581	0.631	0.681	0.731	0.781	0.830	0.879	0.928	0.977	1.024	1.072	1.118	1.164	1.210	1.254	1.297	1.339	1.380	1.420	1.459	1.497	1.532	1.568	1.601	1.633	1.663	1.692	1.720	1.746	1.770	1.793	1.813	1.834	1.851	1.868	1.882	1.896	1.908	1.918	1.926	1.933	1.939	1.942	1.945	1.945	1.945	1.945	1.941	1.937	1.931	1.925	1.916	1.908	1.898	1.887	1.875	1.860	1.848	1.832	1.817	1.800	1.782	1.764	1.746	1.727	1.707	1.686	1.665	1.642	1.621	1.598	1.574	1.551	1.527	1.502	1.478	1.453	1.428	1.403	1.378	1.352	1.325	1.299	1.273	1.246	1.220	1.192	1.166	1.138	1.111	1.083	1.057	1.028	1.002	0.973	0.945	0.918	0.889	0.861	0.833	0.804	0.776	0.747	0.719	0.691	0.662	0.632	0.605	0.576	0.547	0.517	0.488	0.458	0.429	0.399	0.370	0.339	0.309	0.278	0.248	0.218	0.187	0.155	0.124	0.092	0.061	0.028	-0.004	-0.036	-0.069	-0.102	-0.134	-0.168	-0.202	-0.235	-0.269	-0.302	-0.337	-0.372	-0.406	-0.440	-0.475	-0.510	-0.544	-0.579	-0.613	-0.648	-0.682	-0.716	-0.750	-0.784	-0.818	-0.851	-0.882	-0.915	-0.948	-0.978	-1.009	-1.038	-1.068	-1.097	-1.124	-1.152	-1.178	-1.202	-1.226	-1.248	-1.270	-1.289	-1.308	-1.326	-1.342	-1.356	-1.370	-1.381	-1.392	-1.398	-1.405	-1.411	-1.414	-1.414	-1.413	-1.412	-1.406	-1.401	-1.392	-1.382	-1.372	-1.357	-1.342	-1.324	-1.304	-1.283	-1.262	-1.237	-1.210	-1.182	-1.152	-1.121	-1.088	-1.054	-1.019	-0.982	-0.942	-0.904	-0.863	-0.822	-0.779	-0.735	-0.691	-0.645	-0.599	-0.552	-0.505	-0.458	-0.409	-0.362	-0.312	-0.264	-0.216	-0.168	-0.120	-0.072	-0.024	0.024	0.071	0.116	0.163	0.208	0.252	0.295	0.338	0.380	0.420	0.460	0.498	0.535	0.572	0.608	0.642	0.674	0.706	0.735	0.764	0.791	0.818	0.842	0.865	0.887	0.908	0.926	0.943	0.959	0.974	0.988	0.999	1.010	1.019	1.027	1.034	1.039	1.043	1.047	1.049	1.050	1.049	1.048	1.046	1.042	1.038	1.033	1.028	1.022	1.014	1.005	0.997	0.987	0.977	0.967	0.955	0.944	0.931	0.919	0.907	0.894	0.880	0.868	0.853	0.839	0.825	0.811	0.795	0.781	0.767	0.752	0.736	0.722	0.707	0.692	0.678	0.662	0.646	0.631	0.616	0.600	0.585	0.570	0.553	0.538	0.521	0.505	0.490	0.472	0.456	0.440	0.422	0.405	0.387	0.369	0.351	0.331	0.312	0.292	0.272	0.251	0.230	0.208	0.185	0.161	0.138	0.113	0.088	0.062	0.034	0.007	-0.021	-0.050	-0.079	-0.110	-0.142	-0.173	-0.206	-0.239	-0.273	-0.308	-0.343	-0.380	-0.416	-0.454	-0.491	-0.529	-0.568	-0.608	-0.647	-0.688	-0.727	-0.768	-0.808	-0.848	-0.890	-0.930	-0.971	-1.012	-1.052	-1.092	-1.132	-1.172	-1.210	-1.248	-1.286	-1.323	-1.359	-1.395	-1.429	-1.462	-1.496	-1.528	-1.558	-1.588	-1.616	-1.642	-1.668	-1.692	-1.715	-1.737	-1.756	-1.775	-1.791	-1.807	-1.819	-1.832	-1.842	-1.850	-1.857	-1.862	-1.865	-1.867	-1.866	-1.865	-1.861	-1.856	-1.848	-1.840	-1.830	-1.818	-1.803	-1.788	-1.772	-1.753	-1.732	-1.712	-1.688	-1.664	-1.640	-1.612	-1.584	-1.556	-1.524	-1.492	-1.460	-1.427	-1.392	-1.358	-1.322	-1.285	-1.248	-1.210	-1.171	-1.132	-1.093	-1.054	-1.014	-0.974	-0.934	-0.894	-0.855	-0.815	-0.775	-0.736	-0.697	-0.658	-0.620	-0.582	-0.545	-0.508	-0.472	-0.438	-0.402	-0.370	-0.337	-0.305	-0.275	-0.246	-0.217	-0.189	-0.162	-0.137	-0.113	-0.091	-0.068	-0.048	-0.028	-0.010	0.007	0.022	0.037	0.050	0.062	0.074	0.083	0.092	0.101	0.106	0.112	0.117	0.121	0.122	0.125	0.124	0.124	0.123	0.122	0.119	0.116	0.111	0.107	0.102	0.095	0.089	0.082	0.075	0.067	0.059	0.051	0.042	0.034	0.024	0.015	0.006	-0.003	-0.012	-0.022	-0.032	-0.041	-0.051	-0.060	-0.068	-0.079	-0.088	-0.097	-0.105	-0.114	-0.122	-0.131	-0.139	-0.147	-0.155	-0.162	-0.169	-0.178	-0.184	-0.192	-0.198	-0.205	-0.212	-0.219	-0.226	-0.232	-0.240	-0.247	-0.253	-0.260	-0.268	-0.275	-0.282	-0.291	-0.298	-0.307	-0.316	-0.324	-0.333	-0.343	-0.353	-0.364	-0.376	-0.388	-0.399	-0.411	-0.425	-0.439	-0.454	-0.469	-0.486	-0.502	-0.520	-0.538	-0.557	-0.576	-0.597	-0.618	-0.640	-0.662	-0.687	-0.711	-0.736	-0.761	-0.788	-0.815	-0.842	-0.870	-0.899	-0.928	-0.958	-0.988	-1.019	-1.049	-1.080	-1.112	-1.144	-1.175	-1.208	-1.239	-1.272	-1.303	-1.335	-1.367	-1.398	-1.428	-1.459	-1.489	-1.518	-1.548	-1.576	-1.603	-1.630	-1.657	-1.682	-1.705	-1.728	-1.750	-1.772	-1.791	-1.810	-1.828	-1.843	-1.860	-1.873	-1.887	-1.898	-1.908	-1.917	-1.924	-1.930	-1.935	-1.938	-1.941	-1.942	-1.942	-1.940	-1.938	-1.933	-1.928	-1.922	-1.915	-1.906	-1.897	-1.886	-1.875	-1.862	-1.849	-1.835	-1.821	-1.805	-1.788	-1.772	-1.755	-1.737	-1.718	-1.699	-1.680	-1.660	-1.641	-1.620	-1.601	-1.581	-1.560	-1.539	-1.518	-1.498	-1.477	-1.457	-1.435	-1.415	-1.395	-1.374	-1.355	-1.335	-1.315	-1.296	-1.278	-1.259	-1.241	-1.222	-1.205	-1.188	-1.171	-1.154	-1.138	-1.122	-1.107	-1.091	-1.076	-1.062	-1.048	-1.035	-1.022	-1.008	-0.996	-0.984	-0.973	-0.962	-0.951	-0.942	-0.932	-0.922	-0.912	-0.903	-0.896	-0.888	-0.880	-0.873	-0.867	-0.860	-0.853	-0.848	-0.844	-0.839	-0.834	-0.832	-0.828	-0.824	-0.821	-0.818	-0.817	-0.815	-0.813	-0.812	-0.812	-0.812	-0.812	-0.812	-0.812	-0.813	-0.814	-0.815	-0.818	-0.819	-0.821	-0.823	-0.826	-0.828	-0.831	-0.834	-0.837	-0.840	-0.843	-0.848	-0.850	-0.854	-0.858	-0.861	-0.865	-0.868	-0.872	-0.876	-0.880	-0.883	-0.888	-0.892	-0.895	-0.899	-0.903	-0.907	-0.912	-0.915	-0.919	-0.923	-0.928	-0.932	-0.937	-0.941	-0.946	-0.951	-0.956	-0.961	-0.966	-0.972	-0.978	-0.984	-0.991	-0.998	-1.004	-1.012	-1.021	-1.029	-1.038	-1.048	-1.058	-1.068	-1.080	-1.091	-1.103	-1.116	-1.129	-1.142	-1.157	-1.172	-1.188	-1.203	-1.220	-1.237	-1.255	-1.272	-1.291	-1.311	-1.331	-1.350	-1.370	-1.392	-1.412	-1.433	-1.455	-1.478	-1.499	-1.521	-1.544	-1.567	-1.589	-1.612	-1.634	-1.657	-1.678	-1.702	-1.722	-1.745	-1.766	-1.786	-1.806	-1.827	-1.846	-1.865	-1.884	-1.902	-1.919	-1.936	-1.952	-1.968	-1.982	-1.997	-2.009	-2.022	-2.033	-2.045	-2.055	-2.064	-2.074	-2.082	-2.089	-2.096	-2.102	-2.108	-2.113	-2.118	-2.121	-2.123	-2.126	-2.128	-2.129	-2.131	-2.132	-2.132	-2.132	-2.132	-2.132	-2.131	-2.130	-2.129	-2.128	-2.127	-2.126	-2.125	-2.122	-2.122	-2.122	-2.122	-2.122	-2.121	-2.122	-2.121	-2.122	-2.124	-2.125	-2.127	-2.129	-2.132	-2.135	-2.139	-2.144	-2.148	-2.153	-2.158	-2.165	-2.172	-2.179	-2.188	-2.195	-2.203	-2.212	-2.222	-2.232	-2.242	-2.254	-2.265	-2.277	-2.288	-2.301	-2.312	-2.325	-2.338	-2.352	-2.365	-2.378	-2.392	-2.405	-2.419	-2.434	-2.448	-2.462	-2.475	-2.488	-2.502	-2.516	-2.529	-2.542	-2.555	-2.567	-2.580	-2.591	-2.603	-2.612	-2.623	-2.633	-2.642	-2.652	-2.662	-2.669	-2.677	-2.683	-2.690	-2.697	-2.701	-2.706	-2.709	-2.713	-2.716	-2.718	-2.720	-2.720	-2.720	-2.720	-2.718	-2.717	-2.713	-2.712	-2.708	-2.703	-2.698	-2.692	-2.686	-2.678	-2.672	-2.663	-2.655	-2.646	-2.636	-2.626	-2.616	-2.605	-2.593	-2.582	-2.570	-2.558	-2.545	-2.532	-2.519	-2.505	-2.492	-2.478	-2.464	-2.450	-2.435	-2.421	-2.406	-2.392	-2.378	-2.363	-2.348	-2.335	-2.319	-2.305	-2.291	-2.277	-2.262	-2.248	-2.234	-2.220	-2.207	-2.192	-2.178	-2.164	-2.151	-2.138	-2.124	-2.111	-2.098	-2.085	-2.072	-2.058	-2.045	-2.033	-2.019	-2.007	-1.992	-1.980	-1.967	-1.954	-1.941	-1.928	-1.914	-1.901	-1.888	-1.875	-1.861	-1.848	-1.833	-1.820	-1.806	-1.792	-1.778	-1.763	-1.749	-1.735	-1.720	-1.705	-1.690	-1.675	-1.659	-1.644	-1.629	-1.612	-1.597	-1.582	-1.566	-1.549	-1.533	-1.518	-1.502	-1.487	-1.471	-1.455	-1.439	-1.423	-1.408	-1.392	-1.377	-1.362	-1.347	-1.331	-1.317	-1.302	-1.288	-1.274	-1.260	-1.247	-1.232	-1.220	-1.208	-1.195	-1.184	-1.172	-1.161	-1.150	-1.140	-1.131	-1.121	-1.112	-1.103	-1.096	-1.088	-1.082	-1.074	-1.069	-1.062	-1.058	-1.053	-1.049	-1.046	-1.043	-1.041	-1.038	-1.037	-1.037	-1.036	-1.036	-1.036	-1.038	-1.038	-1.040	-1.042	-1.046	-1.048	-1.052	-1.055	-1.060	-1.064	-1.069	-1.074	-1.080	-1.085	-1.091	-1.097	-1.102	-1.108	-1.116	-1.122	-1.128	-1.135	-1.142	-1.148	-1.153	-1.161	-1.166	-1.172	-1.179	-1.184	-1.190	-1.196	-1.199	-1.205	-1.209	-1.213	-1.218	-1.221	-1.224	-1.227	-1.229	-1.232	-1.232	-1.232	-1.232	-1.232	-1.232	-1.232	-1.230	-1.229	-1.227	-1.223	-1.221	-1.218	-1.213	-1.208	-1.204	-1.199	-1.194	-1.188	-1.182	-1.176	-1.170	-1.164	-1.156	-1.149	-1.142	-1.136	-1.128	-1.122	-1.113	-1.107	-1.100	-1.092	-1.085	-1.078	-1.072	-1.066	-1.060	-1.055	-1.049	-1.044	-1.040	-1.036	-1.032	-1.029	-1.027	-1.024	-1.022	-1.022	-1.021	-1.021	-1.020	-1.021	-1.022	-1.024	-1.027	-1.029	-1.032	-1.036	-1.040	-1.045	-1.049	-1.055	-1.060	-1.067	-1.072	-1.079	-1.087	-1.093	-1.102	-1.109	-1.117	-1.124	-1.132	-1.140	-1.149	-1.157	-1.165	-1.172	-1.181	-1.188	-1.196	-1.202	-1.211	-1.218	-1.224	-1.231	-1.237	-1.242	-1.248	-1.252	-1.257	-1.261	-1.265	-1.268	-1.272	-1.274	-1.276	-1.276	-1.278	-1.278	-1.277	-1.276	-1.274	-1.272	-1.269	-1.266	-1.261	-1.256	-1.251	-1.245	-1.238	-1.229	-1.222	-1.213	-1.203	-1.192	-1.182	-1.171	-1.159	-1.146	-1.133	-1.119	-1.104	-1.089	-1.073	-1.058	-1.041	-1.023	-1.005	-0.987	-0.968	-0.949	-0.929	-0.909	-0.889	-0.869	-0.848	-0.827	-0.805	-0.784	-0.762	-0.741	-0.719	-0.698	-0.676	-0.654	-0.632	-0.612	-0.590	-0.569	-0.549	-0.528	-0.508	-0.491	-0.471	-0.452	-0.435	-0.417	-0.400	-0.384	-0.369	-0.354	-0.340	-0.328	-0.314	-0.303	-0.292	-0.281	-0.272	-0.264	-0.257	-0.249	-0.243	-0.239	-0.234	-0.230	-0.228	-0.227	-0.225	-0.223	-0.224	-0.224	-0.227	-0.229	-0.232	-0.235	-0.238	-0.243	-0.247	-0.252	-0.258	-0.263	-0.268	-0.274	-0.281	-0.287	-0.293	-0.300	-0.307	-0.313	-0.319	-0.326	-0.332	-0.338	-0.344	-0.349	-0.355	-0.359	-0.364	-0.368	-0.372	-0.377	-0.380	-0.382	-0.386	-0.388	-0.391	-0.392	-0.393	-0.395	-0.395	-0.395	-0.395	-0.395	-0.394	-0.393	-0.392	-0.391	-0.388	-0.387	-0.385	-0.383	-0.381	-0.378	-0.377	-0.374	-0.372	-0.369	-0.366	-0.364	-0.362	-0.360	-0.358	-0.357	-0.355	-0.354	-0.352	-0.352	-0.352	-0.352	-0.352	-0.353	-0.354	-0.355	-0.358	-0.360	-0.363	-0.366	-0.369	-0.373	-0.378	-0.383	-0.389	-0.395	-0.401	-0.408	-0.416	-0.423	-0.432	-0.441	-0.449	-0.459	-0.469	-0.481	-0.491	-0.503	-0.514	-0.527	-0.539	-0.552	-0.565	-0.578	-0.592	-0.607	-0.621	-0.635	-0.649	-0.663	-0.679	-0.694	-0.708	-0.724	-0.739	-0.754	-0.769	-0.784	-0.799	-0.814	-0.829	-0.844	-0.859	-0.872	-0.887	-0.901	-0.915	-0.928	-0.942	-0.954	-0.966	-0.978	-0.990	-1.002	-1.013	-1.023	-1.035	-1.043	-1.053	-1.062	-1.071	-1.079	-1.086	-1.093	-1.100	-1.106	-1.112	-1.117	-1.122	-1.125	-1.128	-1.132	-1.135	-1.137	-1.138	-1.141	-1.142	-1.142	-1.142	-1.142	-1.141	-1.141	-1.139	-1.138	-1.135	-1.133	-1.131	-1.128	-1.126	-1.122	-1.118	-1.116	-1.112	-1.109	-1.106	-1.102	-1.099	-1.095	-1.092	-1.088	-1.086	-1.082	-1.080	-1.077	-1.075	-1.072	-1.072	-1.070	-1.068	-1.068	-1.068	-1.067	-1.068	-1.068	-1.069	-1.071	-1.072	-1.075	-1.078	-1.081	-1.085	-1.088	-1.093	-1.098	-1.102	-1.108	-1.114	-1.120	-1.128	-1.134	-1.142	-1.149	-1.157	-1.164	-1.173	-1.182	-1.190	-1.198	-1.208	-1.217	-1.226	-1.236	-1.244	-1.252	-1.261	-1.272	-1.279	-1.288	-1.297	-1.305	-1.312	-1.321	-1.328	-1.335	-1.342	-1.348	-1.353	-1.359	-1.365	-1.369	-1.372	-1.377	-1.379	-1.382	-1.385	-1.386	-1.387	-1.388	-1.388	-1.387	-1.386	-1.385	-1.382	-1.380	-1.377	-1.373	-1.369	-1.365	-1.360	-1.355	-1.349	-1.343	-1.338	-1.330	-1.323	-1.318	-1.309	-1.302	-1.294	-1.286	-1.279	-1.271	-1.263	-1.255	-1.248	-1.240	-1.233	-1.225	-1.218	-1.211	-1.204	-1.198	-1.192	-1.187	-1.182	-1.178	-1.172	-1.168	-1.165	-1.161	-1.160	-1.158	-1.156	-1.155	-1.155	-1.155	-1.155	-1.158	-1.159	-1.162	-1.164	-1.167	-1.172	-1.176	-1.182	-1.187	-1.193	-1.200	-1.207	-1.213	-1.222	-1.230	-1.239	-1.248	-1.258	-1.267	-1.277	-1.287	-1.298	-1.308	-1.319	-1.330	-1.342	-1.352	-1.362	-1.374	-1.386	-1.396	-1.408	-1.418	-1.430	-1.440	-1.452	-1.462	-1.472	-1.482	-1.491	-1.501	-1.510	-1.518	-1.527	-1.535	-1.542	-1.549	-1.556	-1.562	-1.568	-1.573	-1.578	-1.582	-1.586	-1.588	-1.592	-1.593	-1.594	-1.596	-1.595	-1.594	-1.593	-1.592	-1.589	-1.587	-1.582	-1.578	-1.572	-1.567	-1.561	-1.553	-1.546	-1.538	-1.528	-1.519	-1.509	-1.498	-1.487	-1.477	-1.464	-1.452	-1.438	-1.425	-1.411	-1.398	-1.383	-1.368	-1.353	-1.338	-1.323	-1.308	-1.293	-1.278	-1.262	-1.247	-1.232	-1.216	-1.202	-1.188	-1.172	-1.158	-1.145	-1.132	-1.119	-1.106	-1.094	-1.082	-1.072	-1.062	-1.052	-1.042	-1.034	-1.027	-1.019	-1.012	-1.007	-1.001	-0.998	-0.993	-0.990	-0.987	-0.986	-0.984	-0.983	-0.983	-0.985	-0.985	-0.987	-0.990	-0.992	-0.995	-0.998	-1.002	-1.006	-1.010	-1.014	-1.019	-1.024	-1.028	-1.033	-1.038	-1.042	-1.047	-1.051	-1.054	-1.058	-1.062	-1.065	-1.068	-1.071	-1.072	-1.073	-1.074	-1.074	-1.073	-1.072	-1.072	-1.069	-1.068	-1.063	-1.060	-1.055	-1.049	-1.043	-1.037	-1.029	-1.021	-1.012	-1.002	-0.992	-0.982	-0.970	-0.958	-0.947	-0.933	-0.920	-0.906	-0.892	-0.877	-0.862	-0.846	-0.829	-0.812	-0.797	-0.779	-0.762	-0.746	-0.728	-0.710	-0.692	-0.675	-0.658	-0.639	-0.622	-0.605	-0.588	-0.571	-0.554	-0.538	-0.521	-0.505	-0.489	-0.473	-0.459	-0.443	-0.430	-0.416	-0.402	-0.390	-0.379	-0.367	-0.356	-0.345	-0.336	-0.327	-0.318	-0.310	-0.303	-0.296	-0.291	-0.284	-0.279	-0.276	-0.272	-0.269	-0.268	-0.267	-0.266	-0.265	-0.266	-0.267	-0.268	-0.271	-0.272	-0.277	-0.280	-0.284	-0.288	-0.294	-0.299	-0.306	-0.312	-0.318	-0.327	-0.334	-0.342	-0.351	-0.360	-0.368	-0.378	-0.388	-0.397	-0.408	-0.418	-0.428	-0.438	-0.448	-0.459	-0.469	-0.479	-0.491	-0.501	-0.512	-0.522	-0.532	-0.542	-0.553	-0.563	-0.573	-0.583	-0.593	-0.602	-0.613	-0.622	-0.632	-0.641	-0.649	-0.658	-0.667	-0.676	-0.684	-0.692	-0.699	-0.706	-0.714	-0.721	-0.728	-0.735	-0.742	-0.748	-0.754	-0.760	-0.766	-0.772	-0.778	-0.782	-0.788	-0.792	-0.798	-0.803	-0.808	-0.812	-0.816	-0.821	-0.825	-0.830	-0.833	-0.838	-0.842	-0.847	-0.850	-0.855	-0.859	-0.863	-0.868	-0.872	-0.877	-0.881	-0.885	-0.889	-0.893	-0.898	-0.903	-0.908	-0.913	-0.918	-0.922	-0.927	-0.932	-0.938	-0.942	-0.947	-0.951	-0.957	-0.962	-0.967	-0.972	-0.977	-0.982	-0.987	-0.991	-0.996	-1.002	-1.006	-1.009	-1.015	-1.018	-1.023	-1.027	-1.030	-1.034	-1.038	-1.040	-1.043	-1.045	-1.048	-1.051	-1.052	-1.054	-1.055	-1.056	-1.056	-1.057	-1.057	-1.056	-1.055	-1.053	-1.052	-1.050	-1.048	-1.044	-1.041	-1.037	-1.033	-1.028	-1.023	-1.018	-1.012	-1.006	-0.998	-0.992	-0.984	-0.975	-0.968	-0.959	-0.950	-0.940	-0.931	-0.920	-0.910	-0.899	-0.888	-0.877	-0.866	-0.854	-0.842	-0.830	-0.818	-0.807	-0.794	-0.782	-0.771	-0.758	-0.746	-0.735	-0.723	-0.712	-0.700	-0.690	-0.678	-0.668	-0.658	-0.648	-0.640	-0.630	-0.622	-0.614	-0.607	-0.599	-0.592	-0.588	-0.582	-0.578	-0.573	-0.570	-0.568	-0.566	-0.565	-0.563	-0.563	-0.564	-0.565	-0.568	-0.569	-0.572	-0.576	-0.581	-0.586	-0.592	-0.598	-0.603	-0.611	-0.618	-0.626	-0.633	-0.642	-0.650	-0.660	-0.668	-0.678	-0.687	-0.696	-0.705	-0.714	-0.723	-0.732	-0.741	-0.750	-0.758	-0.766	-0.774	-0.782	-0.788	-0.794	-0.800	-0.805	-0.810	-0.815	-0.817	-0.820	-0.822	-0.824	-0.824	-0.824	-0.823	-0.822	-0.819	-0.817	-0.812	-0.808	-0.802	-0.796	-0.789	-0.782	-0.773	-0.763	-0.753	-0.743	-0.733	-0.722	-0.709	-0.696	-0.683	-0.671	-0.656	-0.642	-0.628	-0.612	-0.597	-0.582	-0.567	-0.551	-0.535	-0.520	-0.504	-0.488	-0.473	-0.458	-0.442	-0.428	-0.412	-0.398	-0.383	-0.369	-0.356	-0.343	-0.330	-0.318	-0.307	-0.294	-0.284	-0.274	-0.264	-0.255	-0.246	-0.238	-0.230	-0.223	-0.218	-0.210	-0.204	-0.200	-0.195	-0.192	-0.189	-0.187	-0.183	-0.182	-0.180	-0.178	-0.179	-0.178	-0.179	-0.178	-0.179	-0.180	-0.182	-0.183	-0.184	-0.186	-0.188	-0.190	-0.192	-0.193	-0.197	-0.198	-0.200	-0.202	-0.204	-0.205	-0.208	-0.209	-0.211	-0.212	-0.212	-0.214	-0.213	-0.213	-0.213	-0.213	-0.212	-0.211	-0.209	-0.208	-0.206	-0.202	-0.200	-0.197	-0.193	-0.190	-0.184	-0.180	-0.176	-0.170	-0.165	-0.158	-0.152	-0.147	-0.139	-0.132	-0.124	-0.117	-0.109	-0.100	-0.092	-0.085	-0.076	-0.067	-0.058	-0.049	-0.041	-0.032	-0.022	-0.013	-0.005	0.004	0.012	0.022	0.030	0.038	0.047	0.055	0.062	0.071	0.078	0.086	0.092	0.099	0.106	0.112	0.118	0.123	0.130	0.135	0.140	0.144	0.148	0.151	0.154	0.157	0.159	0.162	0.163	0.165	0.166	0.166	0.167	0.166	0.165	0.164	0.163	0.161	0.160	0.157	0.154	0.152	0.148	0.144	0.140	0.136	0.131	0.125	0.121	0.115	0.109	0.103	0.098	0.092	0.085	0.078	0.072	0.067	0.059	0.052	0.047	0.039	0.032	0.027	0.020	0.012	0.007	0.001	-0.005	-0.011	-0.016	-0.022	-0.027	-0.031	-0.035	-0.039	-0.043	-0.047	-0.050	-0.052	-0.055	-0.058	-0.058	-0.060	-0.060	-0.061	-0.061	-0.061	-0.059	-0.058	-0.057	-0.055	-0.052	-0.050	-0.046	-0.042	-0.038	-0.033	-0.028	-0.024	-0.018	-0.013	-0.007	-0.001	0.006	0.012	0.018	0.025	0.032	0.039	0.047	0.054	0.061	0.068	0.075	0.082	0.089	0.097	0.103	0.110	0.117	0.123	0.129	0.135	0.141	0.147	0.151	0.157	0.161	0.165	0.169	0.172	0.176	0.178	0.181	0.183	0.185	0.186	0.187	0.188	0.188	0.188	0.187	0.186	0.185	0.184	0.182	0.179	0.177	0.174	0.171	0.168	0.164	0.161	0.157	0.152	0.148	0.143	0.138	0.133	0.129	0.124	0.119	0.113	0.108	0.103	0.099	0.093	0.088	0.083	0.079	0.075	0.071	0.066	0.062	0.059	0.055	0.052	0.049	0.046	0.042	0.041	0.039	0.037	0.036	0.035	0.034	0.034	0.034	0.035	0.037	0.038	0.039	0.042	0.044	0.047	0.050	0.053	0.059	0.062	0.068	0.074	0.080	0.086	0.092	0.099	0.107	0.114	0.122	0.131	0.140	0.148	0.157	0.167	0.176	0.186	0.196	0.206	0.216	0.226	0.237	0.248	0.258	0.269	0.280	0.291	0.302	0.312	0.323	0.334	0.345	0.355	0.366	0.376	0.386	0.396	0.406	0.416	0.425	0.435	0.443	0.452	0.461	0.471	0.478	0.487	0.495	0.503	0.509	0.517	0.525	0.532	0.539	0.546	0.552	0.559	0.565	0.572	0.579	0.585	0.592	0.598	0.603	0.610	0.615	0.622	0.628	0.634	0.642	0.648	0.654	0.661	0.668	0.674	0.682	0.689	0.698	0.704	0.713	0.721	0.729	0.738	0.747	0.756	0.765	0.775	0.784	0.795	0.804	0.816	0.826	0.838	0.848	0.859	0.870	0.882	0.893	0.905	0.917	0.930	0.941	0.952	0.965	0.978	0.990	1.002	1.014	1.027	1.038	1.049	1.061	1.073	1.084	1.096	1.107	1.118	1.128	1.138	1.149	1.158	1.167	1.176	1.184	1.192	1.200	1.208	1.214	1.219	1.227	1.232	1.236	1.241	1.244	1.248	1.251	1.252	1.255	1.257	1.258	1.258	1.258	1.258	1.258	1.255	1.254	1.252	1.248	1.247	1.242	1.239	1.235	1.232	1.226	1.222	1.218	1.212	1.207	1.202	1.196	1.191	1.185	1.179	1.173	1.168	1.162	1.156	1.151	1.145	1.140	1.134	1.129	1.124	1.120	1.115	1.112	1.108	1.102	1.099	1.097	1.095	1.092	1.092	1.090	1.088	1.088	1.088	1.088	1.088	1.091	1.092	1.094	1.097	1.100	1.103	1.108	1.112	1.117	1.122	1.128	1.133	1.140	1.148	1.155	1.162	1.170	1.179	1.188	1.196	1.206	1.216	1.225	1.235	1.245	1.255	1.266	1.277	1.288	1.298	1.308	1.318	1.329	1.340	1.350	1.361	1.371	1.380	1.390	1.398	1.408	1.416	1.424	1.432	1.439	1.447	1.454	1.459	1.465	1.471	1.476	1.480	1.482	1.487	1.489	1.491	1.492	1.493	1.493	1.493	1.492	1.492	1.489	1.487	1.483	1.480	1.475	1.472	1.466	1.460	1.455	1.448	1.441	1.434	1.427	1.418	1.411	1.402	1.394	1.384	1.376	1.367	1.357	1.348	1.338	1.328	1.318	1.308	1.298	1.288	1.278	1.269	1.260	1.250	1.241	1.232	1.223	1.215	1.207	1.198	1.191	1.182	1.175	1.168	1.162	1.156	1.149	1.143	1.138	1.132	1.127	1.122	1.118	1.113	1.109	1.106	1.102	1.098	1.095	1.092	1.090	1.088	1.085	1.082	1.080	1.078	1.076	1.073	1.072	1.069	1.068	1.065	1.063	1.060	1.058	1.056	1.053	1.050	1.048	1.044	1.040	1.037	1.033	1.029	1.024	1.020	1.015	1.009	1.004	0.998	0.992	0.986	0.979	0.972	0.965	0.958	0.950	0.943	0.935	0.927	0.918	0.909	0.901	0.892	0.883	0.874	0.865	0.856	0.848	0.838	0.829	0.820	0.812	0.802	0.794	0.785	0.778	0.770	0.762	0.756	0.749	0.742	0.737	0.731	0.727	0.722	0.718	0.714	0.711	0.709	0.707	0.706	0.706	0.706	0.707	0.708	0.711	0.713	0.716	0.720	0.725	0.730	0.736	0.743	0.750	0.758	0.766	0.776	0.785	0.795	0.806	0.818	0.829	0.841	0.854	0.868	0.882	0.895	0.909	0.924	0.939	0.953	0.969	0.985	1.001	1.018	1.033	1.050	1.067	1.083	1.100	1.117	1.133	1.151	1.168	1.183	1.200	1.217	1.232	1.249	1.265	1.279	1.296	1.312	1.326	1.340	1.355	1.368	1.382	1.395	1.408	1.422	1.433	1.444	1.456	1.468	1.478	1.487	1.498	1.506	1.514	1.522	1.530	1.537	1.544	1.550	1.556	1.562	1.567	1.571	1.575	1.578	1.582	1.584	1.587	1.588	1.590	1.591	1.592	1.593	1.593	1.593	1.593	1.592	1.592	1.592	1.590	1.590	1.588	1.588	1.586	1.584	1.583	1.582	1.581	1.579	1.578	1.577	1.576	1.576	1.575	1.574	1.575	1.573	1.574	1.575	1.576	1.577	1.578	1.578	1.580	1.582	1.584	1.586	1.589	1.592	1.594	1.598	1.602	1.605	1.609	1.612	1.617	1.621	1.625	1.628	1.633	1.638	1.642	1.647	1.651	1.655	1.659	1.663	1.667	1.671	1.673	1.677	1.680	1.684	1.686	1.688	1.690	1.691	1.693	1.693	1.693	1.693	1.692	1.692	1.690	1.688	1.686	1.683	1.680	1.676	1.672	1.668	1.662	1.656	1.649	1.643	1.636	1.628	1.619	1.611	1.602	1.592	1.581	1.571	1.561	1.549	1.538	1.527	1.514	1.501	1.488	1.476	1.462	1.449	1.435	1.422	1.408	1.393	1.379	1.366	1.352	1.338	1.323	1.310	1.296	1.283	1.270	1.257	1.243	1.230	1.218	1.206	1.193	1.182	1.171	1.160	1.149	1.138	1.129	1.120	1.111	1.102	1.095	1.088	1.081	1.074	1.068	1.062	1.058	1.053	1.051	1.048	1.045	1.042	1.041	1.039	1.038	1.038	1.038	1.039	1.040	1.042	1.044	1.046	1.049	1.052	1.055	1.058	1.062	1.067	1.071	1.074	1.079	1.084	1.088	1.092	1.098	1.102	1.107	1.110	1.114	1.118	1.122	1.126	1.129	1.132	1.134	1.137	1.138	1.140	1.142	1.142	1.141	1.142	1.140	1.140	1.138	1.135	1.132	1.128	1.125	1.121	1.116	1.111	1.103	1.098	1.090	1.082	1.075	1.067	1.058	1.048	1.038	1.028	1.018	1.007	0.995	0.984	0.972	0.961	0.948	0.936	0.923	0.912	0.900	0.888	0.875	0.862	0.851	0.838	0.827	0.816	0.803	0.792	0.782	0.771	0.760	0.750	0.741	0.732	0.723	0.716	0.708	0.701	0.694	0.688	0.683	0.678	0.675	0.671	0.668	0.665	0.662	0.662	0.661	0.661	0.661	0.662	0.662	0.665	0.668	0.670	0.673	0.678	0.681	0.685	0.691	0.695	0.701	0.707	0.712	0.718	0.725	0.732	0.738	0.745	0.752	0.759	0.766	0.773	0.780	0.788	0.794	0.799	0.807	0.812	0.818	0.824	0.829	0.834	0.839	0.844	0.848	0.852	0.856	0.859	0.862	0.865	0.866	0.868	0.870	0.871	0.872	0.872	0.872	0.871	0.870	0.868	0.868	0.866	0.864	0.862	0.859	0.856	0.853	0.850	0.848	0.843	0.839	0.837	0.833	0.829	0.826	0.822	0.818	0.815	0.812	0.808	0.806	0.802	0.799	0.798	0.794	0.792	0.792	0.789	0.788	0.788	0.787	0.787	0.787	0.788	0.788	0.789	0.791	0.793	0.796	0.799	0.802	0.807	0.812	0.817	0.821	0.827	0.833	0.840	0.848	0.854	0.862	0.870	0.879	0.888	0.898	0.908	0.917	0.928	0.939	0.950	0.962	0.973	0.985	0.998	1.011	1.023	1.037	1.049	1.063	1.078	1.092	1.106	1.121	1.136	1.150	1.165	1.181	1.196	1.211	1.225	1.242	1.257	1.272	1.288	1.303	1.318	1.334	1.348	1.364	1.379	1.394	1.410	1.425	1.440	1.454	1.468	1.483	1.498	1.511	1.525	1.539	1.552	1.566	1.578	1.591	1.603	1.616	1.628	1.639	1.652	1.662	1.672	1.682	1.692	1.702	1.712	1.721	1.729	1.738	1.747	1.755	1.762	1.771	1.778	1.785	1.792	1.798	1.805	1.811	1.817	1.823	1.828	1.834	1.841	1.845	1.850	1.855	1.861	1.866	1.871	1.875	1.881	1.886	1.889	1.895	1.900	1.905	1.912	1.916	1.922	1.928	1.933	1.940	1.946	1.952	1.958	1.965	1.972	1.978	1.986	1.992	2.000	2.007	2.016	2.023	2.031	2.039	2.047	2.057	2.064	2.073	2.081	2.090	2.099	2.108	2.116	2.125	2.133	2.142	2.149	2.158	2.165	2.173	2.181	2.188	2.193	2.200	2.207	2.212	2.217	2.222	2.226	2.229	2.233	2.235	2.238	2.239	2.239	2.238	2.238	2.237	2.234	2.232	2.228	2.224	2.219	2.214	2.207	2.199	2.191	2.182	2.172	2.162	2.152	2.140	2.128	2.115	2.101	2.087	2.072	2.056	2.040	2.023	2.007	1.989	1.971	1.953	1.935	1.917	1.898	1.878	1.859	1.840	1.821	1.802	1.782	1.762	1.744	1.725	1.707	1.689	1.671	1.653	1.636	1.618	1.602	1.586	1.570	1.555	1.540	1.526	1.513	1.501	1.489	1.478	1.467	1.456	1.447	1.438	1.430	1.422	1.416	1.408	1.403	1.399	1.394	1.391	1.388	1.385	1.382	1.381	1.380	1.379	1.378	1.378	1.378	1.380	1.381	1.383	1.384	1.387	1.388	1.392	1.394	1.397	1.399	1.402	1.406	1.409	1.412	1.415	1.418	1.420	1.423	1.427	1.429	1.431	1.434	1.436	1.438	1.440	1.442	1.443	1.443	1.445	1.446	1.446	1.446	1.447	1.445	1.445	1.444	1.442	1.441	1.439	1.437	1.434	1.431	1.428	1.423	1.420	1.416	1.410	1.405	1.400	1.393	1.388	1.382	1.374	1.367	1.360	1.352	1.342	1.334	1.326	1.317	1.307	1.297	1.287	1.277	1.266	1.255	1.245	1.232	1.221	1.210	1.198	1.187	1.175	1.162	1.149	1.138	1.126	1.113	1.101	1.089	1.078	1.066	1.054	1.042	1.031	1.018	1.008	0.996	0.986	0.976	0.966	0.955	0.946	0.937	0.928	0.918	0.910	0.902	0.894	0.887	0.880	0.873	0.867	0.860	0.854	0.848	0.843	0.838	0.833	0.830	0.826	0.821	0.818	0.814	0.811	0.808	0.804	0.801	0.798	0.795	0.792	0.789	0.786	0.783	0.781	0.778	0.774	0.771	0.768	0.764	0.762	0.758	0.754	0.752	0.747	0.743	0.739	0.735	0.732	0.727	0.722	0.718	0.714	0.709	0.705	0.699	0.695	0.692	0.687	0.682	0.678	0.673	0.670	0.666	0.662	0.659	0.656	0.652	0.651	0.648	0.647	0.645	0.643	0.643	0.643	0.643	0.645	0.646	0.648	0.650	0.653	0.656	0.661	0.665	0.669	0.675	0.682	0.688	0.695	0.703	0.712	0.720	0.729	0.740	0.750	0.762	0.772	0.784	0.797	0.808	0.822	0.835	0.848	0.863	0.877	0.891	0.905	0.920	0.935	0.951	0.967	0.981	0.998	1.013	1.028	1.044	1.060	1.075	1.091	1.106	1.122	1.138	1.153	1.169	1.184	1.199	1.215	1.229	1.244	1.258	1.272	1.287	1.301	1.314	1.328	1.340	1.353	1.366	1.378	1.390	1.402	1.413	1.423	1.435	1.445	1.454	1.464	1.474	1.482	1.492	1.500	1.508	1.516	1.522	1.529	1.535	1.542	1.547	1.552	1.556	1.560	1.563	1.567	1.570	1.572	1.573	1.576	1.576	1.577	1.577	1.577	1.576	1.574	1.572	1.571	1.568	1.564	1.562	1.558	1.553	1.549	1.543	1.539	1.532	1.527	1.521	1.513	1.508	1.500	1.492	1.484	1.477	1.468	1.459	1.451	1.442	1.432	1.424	1.415	1.407	1.398	1.388	1.380	1.370	1.361	1.352	1.343	1.335	1.326	1.317	1.308	1.301	1.292	1.285	1.278	1.270	1.263	1.257	1.250	1.244	1.238	1.232	1.228	1.222	1.218	1.215	1.211	1.208	1.205	1.202	1.202	1.199	1.199	1.198	1.197	1.198	1.198	1.198	1.198	1.201	1.202	1.204	1.206	1.209	1.212	1.216	1.219	1.222	1.226	1.230	1.234	1.238	1.244	1.248	1.252	1.258	1.263	1.268	1.272	1.278	1.282	1.287	1.292	1.297	1.301	1.306	1.311	1.315	1.318	150.000	5.000	2.000	1.000	3.000	0.000	0.000	0.000	0.000	0.000	0.000	0.000	0.000	0.000	0.000	0.000	0.000	0.000	0.624	0.612	0.600	0.588	0.576	0.565	0.553	0.543	0.532	0.522	0.512	0.504	0.496	0.488	0.480	0.472	0.466	0.458	0.453	0.448	0.444	0.439	0.436	0.432	0.430	0.428	0.426	0.425	0.424	0.424	0.425	0.426	0.427	0.428	0.431	0.433	0.435	0.438	0.442	0.445	0.450	0.454	0.459	0.463	0.468	0.472	0.477	0.482	0.488	0.492	0.497	0.502	0.507	0.511	0.515	0.520	0.524	0.528	0.532	0.535	0.538	0.541	0.542	0.544	0.547	0.548	0.548	0.548	0.548	0.548	0.547	0.545	0.543	0.542	0.538	0.535	0.532	0.528	0.523	0.519	0.514	0.507	0.502	0.496	0.490	0.483	0.474	0.468	0.460	0.453	0.444	0.437	0.428	0.421	0.412	0.404	0.395	0.388	0.379	0.372	0.363	0.355	0.348	0.340	0.333	0.325	0.318	0.312	0.306	0.299	0.294	0.288	0.282	0.278	0.273	0.270	0.267	0.264	0.261	0.258	0.256	0.255	0.253	0.252	0.252	0.252	0.252	0.252	0.254	0.255	0.256	0.258	0.261	0.262	0.266	0.269	0.272	0.274	0.278	0.282	0.284	0.288	0.292	0.297	0.300	0.305	0.308	0.312	0.316	0.320	0.322	0.328	0.331	0.334	0.337	0.340	0.342	0.345	0.348	0.350	0.352	0.354	0.356	0.358	0.358	0.358	0.360	0.361	0.362	0.361	0.362	0.361	0.361	0.361	0.360	0.358	0.358	0.357	0.356	0.354	0.353	0.352	0.351	0.350	0.349	0.347	0.347	0.345	0.344	0.343	0.343	0.342	0.342	0.342	0.342	0.342	0.343	0.343	0.345	0.346	0.348	0.349	0.352	0.355	0.358	0.361	0.364	0.369	0.373	0.378	0.384	0.389	0.395	0.402	0.408	0.415	0.422	0.430	0.438	0.448	0.457	0.466	0.476	0.486	0.496	0.506	0.518	0.528	0.540	0.553	0.565	0.577	0.589	0.602	0.615	0.629	0.642	0.656	0.671	0.683	0.698	0.712	0.728	0.742	0.756	0.771	0.786	0.802	0.816	0.832	0.847	0.862	0.877	0.892	0.908	0.922	0.938	0.952	0.968	0.982	0.997	1.011	1.025	1.039	1.054	1.068	1.082	1.095	1.109	1.122	1.135	1.148	1.160	1.172	1.185	1.198	1.209	1.221	1.232	1.242	1.252	1.264	1.273	1.283	1.293	1.303	1.312	1.321	1.329	1.338	1.346	1.353	1.360	1.368	1.375	1.382	1.388	1.395	1.402	1.408	1.413	1.420	1.426	1.431	1.437	1.442	1.449	1.454	1.459	1.465	1.471	1.476	1.482	1.487	1.492	1.498	1.504	1.510	1.516	1.522	1.528	1.535	1.541	1.548	1.554	1.562	1.569	1.576	1.583	1.591	1.599	1.606	1.613	1.622	1.631	1.638	1.647	1.655	1.663	1.672	1.682	1.689	1.699	1.708	1.717	1.725	1.734	1.743	1.751	1.760	1.768	1.777	1.785	1.793	1.802	1.808	1.816	1.824	1.830	1.837	1.843	1.848	1.855	1.859	1.865	1.869	1.873	1.877	1.879	1.882	1.883	1.886	1.887	1.887	1.886	1.885	1.883	1.881	1.878	1.874	1.872	1.867	1.860	1.854	1.848	1.841	1.832	1.824	1.816	1.806	1.795	1.784	1.772	1.760	1.748	1.734	1.721	1.707	1.693	1.678	1.662	1.647	1.631	1.614	1.598	1.581	1.564	1.548	1.530	1.512	1.495	1.478	1.462	1.443	1.427	1.409	1.393	1.376	1.360	1.343	1.328	1.312	1.297	1.282	1.267	1.252	1.239	1.227	1.213	1.201	1.189	1.178	1.167	1.156	1.146	1.136	1.126	1.118	1.108	1.101	1.092	1.085	1.078	1.071	1.064	1.058	1.053	1.048	1.042	1.037	1.032	1.027	1.022	1.017	1.012	1.008	1.005	1.001	0.996	0.992	0.988	0.983	0.978	0.974	0.970	0.965	0.960	0.956	0.950	0.946	0.940	0.935	0.929	0.924	0.918	0.912	0.906	0.900	0.893	0.887	0.879	0.872	0.865	0.858	0.852	0.843	0.837	0.828	0.821	0.812	0.804	0.797	0.788	0.779	0.771	0.762	0.752	0.744	0.735	0.726	0.717	0.708	0.698	0.688	0.678	0.668	0.658	0.648	0.638	0.628	0.618	0.608	0.597	0.587	0.577	0.565	0.555	0.544	0.533	0.523	0.512	0.502	0.491	0.479	0.469	0.458	0.448	0.438	0.428	0.418	0.408	0.398	0.388	0.379	0.370	0.362	0.352	0.345	0.338	0.329	0.322	0.316	0.309	0.303	0.298	0.292	0.288	0.283	0.279	0.277	0.273	0.271	0.268	0.267	0.265	0.265	0.264	0.263	0.265	0.266	0.267	0.268	0.270	0.272	0.276	0.278	0.280	0.283	0.287	0.289	0.293	0.297	0.300	0.303	0.307	0.311	0.313	0.318	0.321	0.324	0.327	0.330	0.333	0.336	0.338	0.340	0.342	0.344	0.347	0.348	0.349	0.352	0.352	0.352	0.353	0.354	0.355	0.356	0.357	0.357	0.357	0.358	0.359	0.359	0.360	0.361	0.362	0.363	0.365	0.368	0.369	0.372	0.374	0.379	0.382	0.388	0.392	0.397	0.402	0.409	0.416	0.423	0.431	0.440	0.449	0.459	0.468	0.479	0.490	0.502	0.515	0.528	0.541	0.555	0.569	0.584	0.601	0.616	0.632	0.648	0.665	0.682	0.699	0.717	0.734	0.752	0.771	0.788	0.806	0.823	0.842	0.860	0.877	0.895	0.912	0.930	0.947	0.962	0.979	0.995	1.010	1.025	1.040	1.054	1.069	1.082	1.095	1.108	1.120	1.132	1.143	1.154	1.164	1.173	1.182	1.191	1.198	1.206	1.212	1.219	1.225	1.230	1.235	1.240	1.243	1.248	1.250	1.253	1.255	1.257	1.258	1.258	1.259	1.260	1.260	1.260	1.259	1.258	1.256	1.254	1.252	1.249	1.247	1.243	1.240	1.236	1.232	1.228	1.225	1.219	1.215	1.211	1.205	1.200	1.194	1.189	1.182	1.177	1.171	1.164	1.158	1.152	1.145	1.138	1.131	1.124	1.117	1.110	1.102	1.094	1.088	1.080	1.072	1.064	1.058	1.049	1.042	1.034	1.026	1.019	1.011	1.004	0.998	0.990	0.982	0.975	0.969	0.962	0.955	0.949	0.943	0.937	0.931	0.925	0.920	0.914	0.909	0.904	0.899	0.894	0.890	0.885	0.882	0.878	0.876	0.872	0.868	0.867	0.863	0.861	0.859	0.858	0.856	0.855	0.852	0.852	0.851	0.851	0.849	0.849	0.848	0.848	0.848	0.848	0.848	0.848	0.848	0.848	0.848	0.848	0.849	0.849	0.849	0.849	0.849	0.850	0.850	0.849	0.850	0.849	0.849	0.848	0.848	0.848	0.847	0.847	0.845	0.844	0.844	0.842	0.841	0.839	0.838	0.836	0.834	0.832	0.831	0.829	0.828	0.826	0.823	0.822	0.820	0.818	0.817	0.814	0.813	0.812	0.810	0.809	0.807	0.805	0.805	0.802	0.802	0.802	0.802	0.801	0.802	0.801	0.802	0.803	0.804	0.805	0.808	0.809	0.812	0.814	0.818	0.822	0.825	0.829	0.833	0.838	0.842	0.848	0.854	0.860	0.867	0.872	0.881	0.888	0.896	0.903	0.912	0.920	0.928	0.938	0.947	0.956	0.966	0.975	0.985	0.995	1.005	1.016	1.025	1.035	1.045	1.055	1.064	1.075	1.083	1.092	1.102	1.110	1.118	1.128	1.135	1.142	1.148	1.155	1.162	1.167	1.172	1.177	1.182	1.185	1.188	1.191	1.193	1.194	1.196	1.196	1.194	1.194	1.193	1.191	1.188	1.185	1.182	1.177	1.172	1.168	1.162	1.155	1.150	1.142	1.136	1.128	1.121	1.113	1.105	1.097	1.088	1.081	1.072	1.064	1.056	1.048	1.039	1.032	1.023	1.015	1.008	1.001	0.994	0.987	0.981	0.975	0.969	0.964	0.960	0.954	0.952	0.948	0.944	0.942	0.940	0.939	0.938	0.938	0.938	0.938	0.939	0.940	0.942	0.943	0.947	0.949	0.952	0.957	0.961	0.965	0.970	0.975	0.980	0.984	0.990	0.996	1.002	1.009	1.014	1.020	1.026	1.032	1.038	1.046	1.051	1.057	1.062	1.068	1.074	1.078	1.083	1.089	1.093	1.098	1.102	1.106	1.109	1.111	1.114	1.117	1.118	1.120	1.121	1.122	1.122	1.122	1.122	1.122	1.120	1.118	1.116	1.112	1.110	1.107	1.102	1.098	1.092	1.087	1.081	1.075	1.068	1.061	1.053	1.046	1.037	1.028	1.018	1.009	0.999	0.989	0.978	0.968	0.956	0.946	0.934	0.922	0.910	0.898	0.886	0.874	0.862	0.849	0.837	0.825	0.812	0.801	0.788	0.778	0.766	0.755	0.743	0.732	0.723	0.713	0.704	0.695	0.687	0.679	0.672	0.665	0.659	0.654	0.650	0.647	0.643	0.642	0.639	0.639	0.638	0.639	0.641	0.642	0.646	0.649	0.652	0.658	0.663	0.669	0.677	0.685	0.692	0.700	0.709	0.719	0.729	0.739	0.749	0.762	0.772	0.783	0.795	0.806	0.818	0.829	0.840	0.852	0.862	0.872	0.883	0.893	0.902	0.911	0.921	0.929	0.936	0.942	0.949	0.955	0.960	0.964	0.967	0.971	0.972	0.974	0.974	0.973	0.973	0.972	0.968	0.965	0.960	0.956	0.951	0.944	0.938	0.931	0.922	0.913	0.905	0.896	0.887	0.878	0.867	0.856	0.845	0.834	0.823	0.812	0.801	0.789	0.779	0.768	0.757	0.745	0.735	0.725	0.714	0.703	0.694	0.685	0.676	0.668	0.660	0.652	0.645	0.638	0.632	0.627	0.620	0.616	0.612	0.608	0.604	0.601	0.598	0.597	0.595	0.593	0.592	0.592	0.592	0.592	0.593	0.594	0.596	0.597	0.599	0.601	0.602	0.604	0.608	0.610	0.612	0.616	0.618	0.621	0.624	0.627	0.630	0.632	0.637	0.638	0.642	0.644	0.648	0.649	0.651	0.654	0.655	0.657	0.658	0.658	0.660	0.660	0.661	0.660	0.659	0.658	0.658	0.656	0.653	0.652	0.649	0.646	0.642	0.638	0.634	0.630	0.625	0.619	0.613	0.607	0.601	0.592	0.586	0.578	0.569	0.560	0.552	0.542	0.532	0.521	0.511	0.499	0.488	0.476	0.464	0.452	0.439	0.427	0.413	0.399	0.387	0.372	0.358	0.343	0.329	0.316	0.302	0.286	0.272	0.258	0.243	0.228	0.214	0.200	0.185	0.171	0.158	0.143	0.130	0.117	0.104	0.090	0.078	0.065	0.054	0.043	0.032	0.021	0.011	0.001	-0.008	-0.018	-0.026	-0.034	-0.042	-0.049	-0.055	-0.062	-0.067	-0.072	-0.077	-0.081	-0.084	-0.088	-0.090	-0.092	-0.093	-0.095	-0.096	-0.098	-0.098	-0.096	-0.096	-0.094	-0.093	-0.092	-0.091	-0.088	-0.086	-0.083	-0.080	-0.078	-0.076	-0.072	-0.069	-0.067	-0.065	-0.062	-0.058	-0.056	-0.054	-0.052	-0.050	-0.048	-0.047	-0.045	-0.044	-0.043	-0.044	-0.044	-0.044	-0.045	-0.048	-0.049	-0.052	-0.054	-0.057	-0.061	-0.065	-0.069	-0.074	-0.080	-0.086	-0.092	-0.098	-0.106	-0.112	-0.120	-0.128	-0.137	-0.145	-0.153	-0.162	-0.172	-0.181	-0.190	-0.199	-0.209	-0.218	-0.228	-0.238	-0.248	-0.257	-0.267	-0.276	-0.285	-0.293	-0.302	-0.310	-0.318	-0.325	-0.332	-0.339	-0.346	-0.352	-0.358	-0.363	-0.368	-0.372	-0.376	-0.378	-0.382	-0.384	-0.387	-0.388	-0.389	-0.389	-0.389	-0.389	-0.388	-0.387	-0.385	-0.382	-0.380	-0.378	-0.374	-0.371	-0.367	-0.362	-0.358	-0.353	-0.348	-0.342	-0.338	-0.332	-0.327	-0.320	-0.314	-0.308	-0.302	-0.295	-0.290	-0.282	-0.278	-0.272	-0.266	-0.260	-0.255	-0.250	-0.244	-0.239	-0.235	-0.230	-0.227	-0.223	-0.219	-0.216	-0.213	-0.211	-0.208	-0.207	-0.206	-0.205	-0.204	-0.203	-0.204	-0.205	-0.207	-0.208	-0.210	-0.212	-0.216	-0.220	-0.223	-0.228	-0.232	-0.238	-0.243	-0.250	-0.256	-0.262	-0.270	-0.278	-0.286	-0.294	-0.302	-0.311	-0.320	-0.329	-0.340	-0.348	-0.359	-0.369	-0.379	-0.390	-0.401	-0.411	-0.421	-0.432	-0.442	-0.452	-0.462	-0.472	-0.483	-0.492	-0.503	-0.512	-0.522	-0.532	-0.541	-0.550	-0.558	-0.567	-0.574	-0.582	-0.588	-0.596	-0.603	-0.609	-0.615	-0.621	-0.626	-0.630	-0.635	-0.639	-0.643	-0.648	-0.651	-0.653	-0.656	-0.658	-0.660	-0.662	-0.663	-0.664	-0.665	-0.666	-0.667	-0.668	-0.667	-0.667	-0.667	-0.665	-0.665	-0.664	-0.662	-0.662	-0.660	-0.659	-0.658	-0.657	-0.654	-0.652	-0.651	-0.649	-0.648	-0.646	-0.645	-0.642	-0.640	-0.639	-0.637	-0.635	-0.632	-0.631	-0.629	-0.628	-0.626	-0.624	-0.622	-0.621	-0.618	-0.617	-0.615	-0.614	-0.612	-0.610	-0.608	-0.608	-0.605	-0.602	-0.601	-0.599	-0.598	-0.596	-0.594	-0.592	-0.590	-0.588	-0.585	-0.583	-0.581	-0.578	-0.576	-0.574	-0.572	-0.568	-0.565	-0.562	-0.560	-0.556	-0.552	-0.550	-0.546	-0.542	-0.538	-0.535	-0.531	-0.527	-0.522	-0.519	-0.514	-0.511	-0.506	-0.502	-0.497	-0.492	-0.488	-0.482	-0.478	-0.472	-0.468	-0.463	-0.458	-0.453	-0.448	-0.442	-0.438	-0.432	-0.427	-0.422	-0.416	-0.410	-0.405	-0.400	-0.394	-0.389	-0.384	-0.378	-0.374	-0.369	-0.364	-0.358	-0.355	-0.350	-0.344	-0.341	-0.336	-0.332	-0.327	-0.322	-0.319	-0.316	-0.312	-0.308	-0.305	-0.302	-0.299	-0.297	-0.295	-0.292	-0.291	-0.289	-0.287	-0.287	-0.285	-0.285	-0.284	-0.283	-0.283	-0.283	-0.283	-0.283	-0.285	-0.286	-0.288	-0.288	-0.289	-0.291	-0.292	-0.294	-0.297	-0.299	-0.302	-0.303	-0.307	-0.309	-0.312	-0.314	-0.318	-0.319	-0.322	-0.325	-0.328	-0.331	-0.333	-0.335	-0.338	-0.341	-0.342	-0.344	-0.347	-0.348	-0.351	-0.352	-0.352	-0.354	-0.355	-0.356	-0.356	-0.357	-0.357	-0.356	-0.356	-0.354	-0.354	-0.353	-0.352	-0.350	-0.348	-0.346	-0.344	-0.341	-0.338	-0.335	-0.332	-0.328	-0.325	-0.321	-0.317	-0.313	-0.308	-0.304	-0.299	-0.295	-0.290	-0.285	-0.280	-0.274	-0.270	-0.265	-0.260	-0.255	-0.248	-0.243	-0.239	-0.235	-0.229	-0.224	-0.219	-0.214	-0.210	-0.205	-0.201	-0.198	-0.193	-0.190	-0.186	-0.182	-0.180	-0.178	-0.174	-0.172	-0.171	-0.169	-0.168	-0.167	-0.165	-0.165	-0.166	-0.166	-0.166	-0.168	-0.168	-0.170	-0.172	-0.174	-0.177	-0.180	-0.182	-0.187	-0.190	-0.195	-0.198	-0.204	-0.208	-0.213	-0.219	-0.225	-0.232	-0.238	-0.244	-0.251	-0.257	-0.264	-0.271	-0.278	-0.285	-0.292	-0.299	-0.306	-0.312	-0.320	-0.327	-0.333	-0.339	-0.347	-0.352	-0.359	-0.365	-0.371	-0.376	-0.382	-0.387	-0.392	-0.396	-0.401	-0.404	-0.408	-0.411	-0.414	-0.415	-0.418	-0.418	-0.421	-0.421	-0.420	-0.420	-0.419	-0.418	-0.416	-0.414	-0.412	-0.409	-0.406	-0.402	-0.398	-0.393	-0.389	-0.384	-0.379	-0.373	-0.367	-0.361	-0.354	-0.348	-0.341	-0.334	-0.327	-0.319	-0.312	-0.305	-0.297	-0.290	-0.282	-0.275	-0.266	-0.259	-0.252	-0.245	-0.238	-0.231	-0.224	-0.217	-0.212	-0.204	-0.198	-0.193	-0.188	-0.182	-0.178	-0.173	-0.169	-0.166	-0.162	-0.158	-0.156	-0.153	-0.152	-0.151	-0.149	-0.149	-0.148	-0.148	-0.149	-0.151	-0.152	-0.154	-0.157	-0.159	-0.162	-0.165	-0.170	-0.174	-0.179	-0.184	-0.190	-0.196	-0.202	-0.208	-0.216	-0.222	-0.230	-0.237	-0.245	-0.253	-0.262	-0.270	-0.278	-0.287	-0.295	-0.303	-0.312	-0.322	-0.331	-0.339	-0.348	-0.357	-0.365	-0.372	-0.382	-0.389	-0.398	-0.405	-0.412	-0.419	-0.426	-0.432	-0.438	-0.444	-0.448	-0.452	-0.456	-0.460	-0.463	-0.466	-0.468	-0.469	-0.470	-0.472	-0.472	-0.471	-0.470	-0.468	-0.467	-0.463	-0.460	-0.458	-0.453	-0.448	-0.443	-0.438	-0.432	-0.425	-0.418	-0.412	-0.405	-0.397	-0.388	-0.381	-0.372	-0.363	-0.355	-0.347	-0.338	-0.328	-0.320	-0.311	-0.302	-0.294	-0.285	-0.277	-0.268	-0.260	-0.252	-0.245	-0.238	-0.231	-0.224	-0.217	-0.212	-0.207	-0.201	-0.196	-0.192	-0.188	-0.184	-0.182	-0.180	-0.177	-0.175	-0.174	-0.173	-0.173	-0.172	-0.172	-0.173	-0.175	-0.176	-0.178	-0.180	-0.182	-0.185	-0.188	-0.191	-0.192	-0.197	-0.200	-0.203	-0.206	-0.210	-0.213	-0.216	-0.219	-0.222	-0.225	-0.228	-0.230	-0.232	-0.235	-0.236	-0.237	-0.238	-0.240	-0.239	-0.239	-0.239	-0.239	-0.238	-0.236	-0.233	-0.232	-0.229	-0.225	-0.222	-0.217	-0.212	-0.208	-0.202	-0.196	-0.189	-0.182	-0.174	-0.166	-0.158	-0.150	-0.142	-0.132	-0.122	-0.112	-0.102	-0.092	-0.081	-0.069	-0.059	-0.048	-0.036	-0.024	-0.012	-0.001	0.011	0.022	0.035	0.048	0.059	0.070	0.082	0.094	0.106	0.117	0.128	0.138	0.148	0.159	0.169	0.178	0.187	0.195	0.203	0.212	0.219	0.226	0.232	0.238	0.243	0.248	0.253	0.257	0.260	0.262	0.265	0.266	0.268	0.268	0.268	0.268	0.268	0.266	0.263	0.261	0.259	0.255	0.252	0.248	0.243	0.238	0.233	0.228	0.222	0.217	0.211	0.205	0.198	0.192	0.186	0.180	0.174	0.168	0.161	0.155	0.150	0.143	0.139	0.132	0.128	0.123	0.119	0.114	0.112	0.108	0.105	0.102	0.102	0.099	0.098	0.098	0.098	0.098	0.100	0.102	0.103	0.107	0.110	0.114	0.118	0.122	0.128	0.134	0.140	0.148	0.155	0.162	0.171	0.179	0.188	0.198	0.208	0.219	0.229	0.241	0.252	0.263	0.275	0.287	0.299	0.312	0.325	0.337	0.351	0.362	0.376	0.388	0.402	0.414	0.427	0.439	0.451	0.463	0.476	0.488	0.498	0.509	0.520	0.532	0.541	0.550	0.560	0.568	0.578	0.585	0.592	0.599	0.606	0.612	0.617	0.621	0.625	0.630	0.632	0.633	0.636	0.637	0.638	0.637	0.637	0.634	0.633	0.629	0.627	0.622	0.618	0.613	0.608	0.602	0.596	0.588	0.581	0.574	0.565	0.557	0.548	0.538	0.528	0.518	0.509	0.498	0.487	0.476	0.466	0.453	0.442	0.432	0.420	0.409	0.397	0.386	0.374	0.363	0.352	0.342	0.331	0.320	0.312	0.302	0.292	0.284	0.274	0.266	0.258	0.250	0.243	0.237	0.231	0.224	0.218	0.214	0.210	0.206	0.202	0.199	0.196	0.195	0.192	0.192	0.191	0.191	0.191	0.191	0.192	0.193	0.195	0.197	0.198	0.202	0.205	0.208	0.211	0.215	0.218	0.222	0.226	0.229	0.234	0.238	0.242	0.246	0.250	0.253	0.258	0.261	0.264	0.268	0.271	0.274	0.277	0.278	0.281	0.282	0.284	0.286	0.288	0.288	0.289	0.288	0.288	0.288	0.287	0.286	0.283	0.282	0.280	0.278	0.275	0.272	0.268	0.264	0.261	0.257	0.253	0.248	0.243	0.239	0.233	0.229	0.223	0.218	0.213	0.207	0.202	0.197	0.191	0.185	0.180	0.175	0.170	0.164	0.159	0.155	0.150	0.146	0.141	0.138	0.132	0.129	0.124	0.122	0.118	0.115	0.112	0.110	0.108	0.106	0.104	0.103	0.101	0.100	0.099	0.099	0.098	0.098	0.099	0.098	0.099	0.099	0.100	0.101	0.102	0.102	0.105	0.105	0.107	0.108	0.110	0.112	0.113	0.114	0.117	0.118	0.120	0.122	0.122	0.125	0.125	0.127	0.128	0.128	0.129	0.129	0.130	0.130	0.130	0.130	0.129	0.128	0.127	0.125	0.123	0.122	0.120	0.117	0.115	0.112	0.108	0.105	0.102	0.098	0.093	0.088	0.083	0.078	0.073	0.068	0.062	0.057	0.051	0.044	0.038	0.031	0.025	0.018	0.011	0.005	-0.002	-0.009	-0.016	-0.022	-0.029	-0.036	-0.042	-0.049	-0.056	-0.061	-0.068	-0.073	-0.078	-0.084	-0.090	-0.095	-0.098	-0.103	-0.107	-0.111	-0.114	-0.117	-0.120	-0.122	-0.123	-0.125	-0.126	-0.127	-0.127	-0.126	-0.124	-0.124	-0.121	-0.118	-0.117	-0.113	-0.108	-0.105	-0.099	-0.095	-0.089	-0.083	-0.078	-0.069	-0.063	-0.056	-0.048	-0.039	-0.031	-0.022	-0.012	-0.004	0.005	0.014	0.024	0.034	0.045	0.055	0.066	0.075	0.086	0.096	0.105	0.115	0.125	0.135	0.144	0.153	0.162	0.170	0.178	0.186	0.194	0.201	0.207	0.212	0.218	0.223	0.227	0.230	0.233	0.237	0.238	0.239	0.240	0.239	0.238	0.237	0.235	0.232	0.228	0.224	0.219	0.212	0.207	0.199	0.191	0.182	0.173	0.163	0.153	0.142	0.131	0.118	0.106	0.092	0.079	0.064	0.049	0.035	0.020	0.003	-0.012	-0.029	-0.045	-0.062	-0.080	-0.098	-0.114	-0.132	-0.150	-0.168	-0.185	-0.204	-0.222	-0.240	-0.258	-0.275	-0.293	-0.311	-0.329	-0.346	-0.363	-0.380	-0.397	-0.413	-0.430	-0.447	-0.462	-0.478	-0.492	-0.508	-0.522	-0.538	-0.552	-0.566	-0.579	-0.592	-0.604	-0.617	-0.629	-0.641	-0.652	-0.663	-0.673	-0.684	-0.694	-0.704	-0.713	-0.722	-0.730	-0.738	-0.746	-0.753	-0.760	-0.768	-0.773	-0.779	-0.786	-0.792	-0.798	-0.802	-0.808	-0.812	-0.818	-0.822	-0.826	-0.830	-0.835	-0.839	-0.842	-0.847	-0.851	-0.855	-0.859	-0.862	-0.867	-0.872	-0.875	-0.880	-0.884	-0.889	-0.893	-0.899	-0.904	-0.909	-0.915	-0.921	-0.927	-0.932	-0.939	-0.945	-0.952	-0.960	-0.966	-0.973	-0.981	-0.988	-0.997	-1.004	-1.012	-1.019	-1.028	-1.035	-1.042	-1.051	-1.058	-1.066	-1.072	-1.080	-1.087	-1.094	-1.101	-1.108	-1.112	-1.118	-1.123	-1.129	-1.133	-1.138	-1.141	-1.144	-1.147	-1.149	-1.151	-1.151	-1.151	-1.151	-1.150	-1.148	-1.146	-1.144	-1.140	-1.136	-1.131	-1.126	-1.119	-1.113	-1.106	-1.099	-1.090	-1.082	-1.072	-1.062	-1.052	-1.041	-1.030	-1.018	-1.007	-0.994	-0.982	-0.969	-0.957	-0.943	-0.931	-0.917	-0.902	-0.890	-0.876	-0.863	-0.849	-0.837	-0.823	-0.810	-0.798	-0.786	-0.773	-0.761	-0.749	-0.738	-0.728	-0.718	-0.708	-0.699	-0.690	-0.682	-0.674	-0.667	-0.661	-0.655	-0.649	-0.644	-0.641	-0.637	-0.634	-0.632	-0.631	-0.630	-0.629	-0.630	-0.632	-0.632	-0.634	-0.637	-0.641	-0.645	-0.649	-0.654	-0.660	-0.665	-0.672	-0.678	-0.686	-0.693	-0.702	-0.710	-0.718	-0.727	-0.736	-0.745	-0.754	-0.764	-0.773	-0.783	-0.794	-0.804	-0.814	-0.824	-0.835	-0.844	-0.854	-0.864	-0.873	-0.883	-0.893	-0.902	-0.911	-0.919	-0.928	-0.937	-0.943	-0.952	-0.958	-0.964	-0.972	-0.978	-0.982	-0.988	-0.992	-0.996	-1.001	-1.003	-1.006	-1.008	-1.009	-1.010	-1.012	-1.012	-1.012	-1.011	-1.011	-1.008	-1.006	-1.002	-1.001	-0.997	-0.993	-0.988	-0.983	-0.978	-0.973	-0.967	-0.961	-0.955	-0.948	-0.941	-0.933	-0.926	-0.919	-0.911	-0.903	-0.897	-0.888	-0.881	-0.873	-0.865	-0.858	-0.852	-0.844	-0.837	-0.830	-0.825	-0.818	-0.813	-0.809	-0.805	-0.801	-0.797	-0.793	-0.792	-0.790	-0.788	-0.788	-0.788	-0.788	-0.790	-0.791	-0.794	-0.798	-0.802	-0.807	-0.812	-0.818	-0.826	-0.833	-0.841	-0.851	-0.860	-0.871	-0.882	-0.892	-0.905	-0.918	-0.931	-0.944	-0.958	-0.972	-0.987	-1.002	-1.018	-1.033	-1.049	-1.065	-1.082	-1.098	-1.113	-1.130	-1.146	-1.162	-1.179	-1.195	-1.211	-1.227	-1.242	-1.258	-1.272	-1.287	-1.300	-1.314	-1.328	-1.341	-1.353	-1.365	-1.377	-1.388	-1.398	-1.409	-1.419	-1.428	-1.437	-1.444	-1.452	-1.459	-1.467	-1.473	-1.479	-1.485	-1.490	-1.494	-1.499	-1.502	-1.507	-1.509	-1.512	-1.516	-1.518	-1.520	-1.522	-1.523	-1.527	-1.528	-1.529	-1.531	-1.533	-1.535	-1.538	-1.540	-1.542	-1.544	-1.547	-1.550	-1.552	-1.556	-1.558	-1.562	-1.566	-1.570	-1.575	-1.580	-1.585	-1.591	-1.597	-1.603	-1.609	-1.616	-1.623	-1.632	-1.638	-1.647	-1.655	-1.664	-1.674	-1.682	-1.692	-1.702	-1.712	-1.723	-1.733	-1.744	-1.755	-1.766	-1.777	-1.788	-1.798	-1.809	-1.821	-1.830	-1.842	-1.852	-1.862	-1.872	-1.882	-1.891	-1.901	-1.908	-1.918	-1.925	-1.932	-1.939	-1.946	-1.952	-1.958	-1.962	-1.967	-1.970	-1.973	-1.975	-1.977	-1.978	-1.977	-1.976	-1.976	-1.972	-1.970	-1.967	-1.962	-1.957	-1.951	-1.944	-1.936	-1.928	-1.919	-1.909	-1.898	-1.887	-1.875	-1.862	-1.848	-1.833	-1.819	-1.803	-1.788	-1.771	-1.753	-1.736	-1.718	-1.698	-1.678	-1.658	-1.638	-1.618	-1.597	-1.576	-1.553	-1.530	-1.508	-1.486	-1.462	-1.439	-1.416	-1.392	-1.369	-1.345	-1.321	-1.298	-1.273	-1.251	-1.227	-1.203	-1.179	-1.156	-1.132	-1.110	-1.087	-1.064	-1.041	-1.018	-0.996	-0.974	-0.952	-0.931	-0.909	-0.888	-0.867	-0.847	-0.826	-0.806	-0.786	-0.767	-0.747	-0.728	-0.708	-0.690	-0.672	-0.654	-0.635	-0.618	-0.600	-0.582	-0.565	-0.548	-0.532	-0.515	-0.498	-0.482	-0.467	-0.449	-0.434	-0.419	-0.402	-0.388	-0.372	-0.357	-0.342	-0.328	-0.312	-0.298	-0.282	-0.269	-0.254	-0.241	-0.227	-0.214	-0.200	-0.186	-0.172	-0.160	-0.147	-0.134	-0.121	-0.110	-0.097	-0.086	-0.074	-0.062	-0.051	-0.041	-0.030	-0.019	-0.009	0.000	0.009	0.018	0.027	0.036	0.043	0.052	0.058	0.066	0.072	0.078	0.084	0.090	0.094	0.099	0.103	0.108	0.111	0.113	0.116	0.118	0.119	0.120	0.121	0.121	0.120	0.119	0.118	0.116	0.112	0.110	0.107	0.102	0.098	0.093	0.087	0.081	0.074	0.067	0.058	0.049	0.042	0.030	0.020	0.009	-0.001	-0.014	-0.027	-0.039	-0.053	-0.068	-0.082	-0.098	-0.114	-0.131	-0.148	-0.165	-0.182	-0.202	-0.221	-0.240	-0.260	-0.281	-0.301	-0.322	-0.343	-0.366	-0.388	-0.410	-0.432	-0.455	-0.478	-0.502	-0.525	-0.548	-0.571	-0.594	-0.618	-0.642	-0.665	-0.688	-0.712	-0.734	-0.757	-0.779	-0.802	-0.824	-0.845	-0.866	-0.887	-0.908	-0.928	-0.947	-0.965	-0.984	-1.002	-1.020	-1.037	-1.052	-1.068	-1.083	-1.097	-1.111	-1.122	-1.136	-1.147	-1.158	-1.168	-1.177	-1.185	-1.192	-1.200	-1.207	-1.213	-1.218	-1.222	-1.226	-1.229	-1.232	-1.234	-1.235	-1.237	-1.238	-1.238	-1.238	-1.237	-1.236	-1.234	-1.232	-1.230	-1.228	-1.226	-1.222	-1.221	-1.217	-1.214	-1.211	-1.208	-1.204	-1.202	-1.198	-1.196	-1.193	-1.191	-1.188	-1.186	-1.183	-1.182	-1.181	-1.179	-1.178	-1.178	-1.177	-1.177	-1.176	-1.176	-1.178	-1.178	-1.180	-1.182	-1.183	-1.185	-1.188	-1.189	-1.192	-1.195	-1.198	-1.202	-1.204	-1.208	-1.211	-1.213	-1.217	-1.220	-1.222	-1.225	-1.227	-1.230	-1.232	-1.233	-1.235	-1.236	-1.237	-1.238	-1.238	-1.237	-1.235	-1.234	-1.233	-1.230	-1.228	-1.224	-1.220	-1.215	-1.210	-1.204	-1.198	-1.192	-1.184	-1.177	-1.168	-1.158	-1.149	-1.140	-1.129	-1.118	-1.108	-1.096	-1.084	-1.072	-1.060	-1.047	-1.034	-1.022	-1.009	-0.995	-0.982	-0.969	-0.957	-0.943	-0.930	-0.918	-0.907	-0.894	-0.882	-0.871	-0.859	-0.848	-0.838	-0.829	-0.820	-0.811	-0.802	-0.795	-0.788	-0.782	-0.776	-0.771	-0.766	-0.762	-0.759	-0.756	-0.755	-0.753	-0.753	-0.753	-0.754	-0.757	-0.758	-0.760	-0.764	-0.768	-0.772	-0.778	-0.782	-0.789	-0.796	-0.802	-0.810	-0.818	-0.826	-0.834	-0.843	-0.852	-0.861	-0.870	-0.880	-0.890	-0.899	-0.909	-0.919	-0.928	-0.939	-0.948	-0.958	-0.968	-0.976	-0.986	-0.994	-1.003	-1.012	-1.020	-1.028	-1.037	-1.044	-1.051	-1.058	-1.063	-1.070	-1.076	-1.081	-1.087	-1.092	-1.095	-1.100	-1.103	-1.105	-1.108	-1.111	-1.112	-1.114	-1.115	-1.116	-1.115	-1.117	-1.117	-1.115	-1.114	-1.112	-1.111	-1.108	-1.107	-1.103	-1.102	-1.098	-1.094	-1.090	-1.088	-1.082	-1.078	-1.072	-1.068	-1.063	-1.057	-1.052	-1.045	-1.040	-1.034	-1.027	-1.021	-1.013	-1.008	-1.001	-0.994	-0.988	-0.980	-0.972	-0.966	-0.958	-0.951	-0.944	-0.937	-0.929	-0.922	-0.915	-0.908	-0.900	-0.893	-0.887	-0.880	-0.873	-0.866	-0.859	-0.852	-0.847	-0.840	-0.834	-0.828	-0.822	-0.816	-0.810	-0.805	-0.798	-0.792	-0.788	-0.782	-0.776	-0.770	-0.766	-0.760	-0.754	-0.748	-0.743	-0.738	-0.732	-0.726	-0.719	-0.713	-0.707	-0.700	-0.693	-0.687	-0.678	-0.671	-0.663	-0.654	-0.645	-0.635	-0.626	-0.615	-0.604	-0.592	-0.581	-0.568	-0.554	-0.541	-0.526	-0.512	-0.497	-0.480	-0.462	-0.445	-0.426	-0.408	-0.388	-0.368	-0.348	-0.326	-0.305	-0.282	-0.259	-0.238	-0.213	-0.190	-0.166	-0.142	-0.117	-0.092	-0.067	-0.042	-0.017	0.008	0.033	0.058	0.082	0.107	0.130	0.154	0.178	0.200	0.223	0.245	0.266	0.288	0.307	0.326	0.344	0.362	0.378	0.394	0.409	0.422	0.436	0.448	0.459	0.471	0.480	0.488	0.495	0.501	0.507	0.511	0.515	0.518	0.519	0.520	0.521	0.518	0.518	0.515	0.512	0.509	0.505	0.499	0.495	0.488	0.482	0.475	0.469	0.461	0.453	0.445	0.437	0.428	0.420	0.412	0.403	0.394	0.386	0.377	0.369	0.360	0.352	0.344	0.337	0.330	0.322	0.315	0.308	0.300	0.295	0.288	0.282	0.276	0.272	0.266	0.260	0.256	0.251	0.247	0.242	0.238	0.234	0.230	0.226	0.223	0.220	0.217	0.213	0.209	0.206	0.203	0.200	0.196	0.193	0.189	0.187	0.182	0.179	0.176	0.172	0.168	0.164	0.159	0.155	0.150	0.146	0.141	0.135	0.129	0.125	0.118	0.113	0.108	0.101	0.094	0.088	0.081	0.074	0.067	0.059	0.052	0.043	0.037	0.028	0.020	0.011	0.002	-0.007	-0.016	-0.025	-0.035	-0.043	-0.054	-0.063	-0.073	-0.084	-0.093	-0.104	-0.115	-0.126	-0.137	-0.148	-0.159	-0.170	-0.182	-0.193	-0.205	-0.217	-0.229	-0.242	-0.253	-0.266	-0.278	-0.290	-0.303	-0.316	-0.328	-0.341	-0.353	-0.366	-0.379	-0.392	-0.404	-0.417	-0.430	-0.442	-0.454	-0.467	-0.479	-0.491	-0.502	-0.513	-0.525	-0.536	-0.548	-0.558	-0.568	-0.578	-0.588	-0.597	-0.606	-0.614	-0.622	-0.630	-0.638	-0.644	-0.651	-0.657	-0.662	-0.666	-0.671	-0.674	-0.678	-0.682	-0.683	-0.686	-0.688	-0.688	-0.688	-0.688	-0.688	-0.687	-0.686	-0.684	-0.682	-0.680	-0.678	-0.673	-0.669	-0.665	-0.661	-0.657	-0.652	-0.647	-0.642	-0.637	-0.630	-0.625	-0.619	-0.612	-0.608	-0.602	-0.595	-0.590	-0.584	-0.578	-0.572	-0.568	-0.562	-0.557	-0.552	-0.548	-0.543	-0.539	-0.536	-0.532	-0.529	-0.528	-0.525	-0.524	-0.522	-0.521	-0.521	-0.520	-0.521	-0.522	-0.522	-0.524	-0.525	-0.528	-0.530	-0.534	-0.537	-0.542	-0.544	-0.549	-0.554	-0.560	-0.564	-0.570	-0.575	-0.582	-0.588	-0.595	-0.601	-0.608	-0.614	-0.620	-0.628	-0.633	-0.641	-0.647	-0.653	-0.660	-0.667	-0.672	-0.678	-0.685	-0.690	-0.696	-0.702	-0.707	-0.711	-0.716	-0.720	-0.723	-0.728	-0.731	-0.735	-0.738	-0.740	-0.742	-0.744	-0.746	-0.748	-0.748	-0.749	-0.750	-0.750	-0.751	-0.750	-0.750	-0.749	-0.748	-0.748	-0.746	-0.745	-0.743	-0.741	-0.739	-0.738	-0.735	-0.732	-0.730	-0.728	-0.726	-0.723	-0.722	-0.718	-0.717	-0.713	-0.711	-0.708	-0.706	-0.703	-0.701	-0.699	-0.698	-0.694	-0.693	-0.691	-0.689	-0.688	-0.687	-0.685	-0.683	-0.682	-0.681	-0.680	-0.679	-0.678	-0.678	-0.678	-0.677	-0.676	-0.676	-0.676	-0.676	-0.677	-0.676	-0.676	-0.677	-0.677	-0.678	-0.678	-0.678	-0.678	-0.679	-0.679	-0.680	-0.681	-0.680	-0.680	-0.680	-0.681	-0.681	-0.680	-0.680	-0.679	-0.678	-0.678	-0.676	-0.675	-0.673	-0.672	-0.670	-0.668	-0.664	-0.661	-0.658	-0.654	-0.650	-0.646	-0.642	-0.637	-0.632	-0.625	-0.621	-0.614	-0.607	-0.601	-0.593	-0.586	-0.578	-0.570	-0.562	-0.552	-0.542	-0.532	-0.522	-0.512	-0.501	-0.490	-0.478	-0.466	-0.453	-0.442	-0.429	-0.416	-0.403	-0.389	-0.375	-0.362	-0.348	-0.332	-0.318	-0.303	-0.288	-0.273	-0.258	-0.242	-0.228	-0.211	-0.195	-0.179	-0.163	-0.148	-0.131	-0.114	-0.098	-0.082	-0.066	-0.050	-0.034	-0.018	-0.001	0.014	0.030	0.047	0.062	0.078	0.092	0.107	0.122	0.137	0.152	0.166	0.178	0.193	0.205	0.218	0.230	0.242	0.254	0.266	0.277	0.287	0.297	0.306	0.314	0.323	0.331	0.338	0.345	0.350	0.356	0.361	0.365	0.369	0.372	0.375	0.378	0.379	0.381	0.381	0.381	0.381	0.380	0.378	0.377	0.374	0.371	0.368	0.364	0.360	0.356	0.351	0.347	0.342	0.335	0.329	0.322	0.318	0.310	0.303	0.297	0.290	0.282	0.276	0.268	0.262	0.253	0.247	0.240	0.232	0.226	0.218	0.212	0.204	0.198	0.192	0.186	0.178	0.172	0.166	0.160	0.154	0.148	0.143	0.138	0.132	0.127	0.122	0.116	0.110	0.106	0.100	0.096	0.091	0.086	0.081	0.075	0.071	0.066	0.060	0.056	0.050	0.044	0.038	0.033	0.026	0.020	0.012	0.008	0.000	-0.008	-0.015	-0.022	-0.031	-0.040	-0.048	-0.057	-0.066	-0.076	-0.086	-0.096	-0.106	-0.118	-0.128	-0.139	-0.150	-0.163	-0.175	-0.188	-0.201	-0.214	-0.227	-0.241	-0.255	-0.269	-0.283	-0.298	-0.312	-0.328	-0.342	-0.358	-0.374	-0.388	-0.404	-0.419	-0.434	-0.450	-0.465	-0.480	-0.495	-0.511	-0.526	-0.540	-0.555	-0.569	-0.584	-0.598	-0.611	-0.624	-0.638	-0.651	-0.662	-0.674	-0.686	-0.697	-0.708	-0.717	-0.727	-0.735	-0.743	-0.750	-0.758	-0.763	-0.769	-0.773	-0.778	-0.780	-0.782	-0.785	-0.786	-0.787	-0.786	-0.785	-0.783	-0.780	-0.778	-0.773	-0.769	-0.763	-0.758	-0.750	-0.742	-0.734	-0.726	-0.718	-0.707	-0.697	-0.684	-0.673	-0.661	-0.649	-0.635	-0.622	-0.609	-0.596	-0.581	-0.567	-0.553	-0.538	-0.524	-0.509	-0.496	-0.481	-0.467	-0.452	-0.438	-0.425	-0.412	-0.398	-0.386	-0.374	-0.362	-0.351	-0.339	-0.329	-0.319	-0.310	-0.301	-0.293	-0.286	-0.281	-0.273	-0.268	-0.263	-0.261	-0.257	-0.254	-0.252	-0.252	-0.251	-0.252	-0.252	-0.254	-0.258	-0.259	-0.262	-0.268	-0.272	-0.278	-0.282	-0.289	-0.296	-0.303	-0.311	-0.318	-0.326	-0.336	-0.343	-0.352	-0.362	-0.371	-0.379	-0.388	-0.398	-0.408	-0.417	-0.426	-0.435	-0.444	-0.452	-0.462	-0.470	-0.478	-0.485	-0.493	-0.499	-0.507	-0.512	-0.519	-0.525	-0.531	-0.536	-0.540	-0.544	-0.548	-0.552	-0.554	-0.557	-0.560	-0.562	-0.562	-0.564	-0.566	-0.567	-0.567	-0.568	-0.567	-0.567	-0.567	-0.566	-0.564	-0.563	-0.562	-0.561	-0.561	-0.559	-0.559	-0.558	-0.558	-0.556	-0.556	-0.556	-0.556	-0.555	-0.556	-0.558	-0.558	-0.559	-0.561	-0.563	-0.565	-0.568	-0.572	-0.575	-0.579	-0.584	-0.589	-0.594	-0.600	-0.607	-0.613	-0.620	-0.628	-0.636	-0.645	-0.653	-0.662	-0.672	-0.682	-0.694	-0.705	-0.717	-0.729	-0.740	-0.753	-0.767	-0.780	-0.793	-0.808	-0.820	-0.835	-0.849	-0.864	-0.879	-0.893	-0.909	-0.923	-0.939	-0.953	-0.968	-0.983	-0.998	-1.012	-1.027	-1.041	-1.055	-1.069	-1.082	-1.096	-1.109	-1.122	-1.135	-1.147	-1.158	-1.170	-1.182	-1.192	-1.201	-1.211	-1.219	-1.228	-1.235	-1.242	-1.249	-1.254	-1.259	-1.264	-1.268	-1.271	-1.273	-1.276	-1.276	-1.277	-1.276	-1.275	-1.274	-1.271	-1.268	-1.263	-1.260	-1.254	-1.248	-1.242	-1.234	-1.226	-1.218	-1.208	-1.199	-1.188	-1.178	-1.167	-1.155	-1.142	-1.129	-1.116	-1.102	-1.088	-1.073	-1.059	-1.044	-1.029	-1.014	-0.998	-0.982	-0.966	-0.951	-0.934	-0.918	-0.902	-0.886	-0.870	-0.853	-0.838	-0.822	-0.806	-0.790	-0.775	-0.760	-0.743	-0.729	-0.716	-0.700	-0.686	-0.672	-0.658	-0.646	-0.632	-0.619	-0.607	-0.594	-0.582	-0.569	-0.558	-0.546	-0.534	-0.523	-0.512	-0.502	-0.490	-0.480	-0.469	-0.458	-0.448	-0.437	-0.426	-0.415	-0.405	-0.394	-0.383	-0.372	-0.362	-0.351	-0.340	-0.328	-0.317	-0.305	-0.293	-0.282	-0.270	-0.258	-0.245	-0.232	-0.218	-0.205	-0.192	-0.178	-0.164	-0.150	-0.136	-0.121	-0.105	-0.091	-0.076	-0.060	-0.043	-0.028	-0.012	0.004	0.020	0.036	0.053	0.068	0.085	0.100	0.117	0.133	0.148	0.165	0.181	0.196	0.212	0.227	0.242	0.257	0.271	0.285	0.299	0.312	0.325	0.338	0.350	0.362	0.372	0.384	0.395	0.404	0.413	0.422	0.430	0.438	0.445	0.451	0.457	0.462	0.467	0.470	0.474	0.478	0.479	0.481	0.481	0.482	0.481	0.481	0.479	0.477	0.474	0.471	0.467	0.462	0.458	0.452	0.448	0.442	0.435	0.428	0.422	0.413	0.407	0.398	0.390	0.382	0.374	0.367	0.359	0.349	0.342	0.334	0.326	0.318	0.311	0.303	0.297	0.290	0.283	0.277	0.272	0.267	0.262	0.258	0.254	0.252	0.248	0.247	0.245	0.246	0.245	0.247	0.248	0.249	0.252	0.256	0.259	0.265	0.270	0.276	0.283	0.290	0.298	0.307	0.315	0.324	0.335	0.345	0.356	0.368	0.378	0.391	0.403	0.416	0.428	0.440	0.454	0.467	0.480	0.493	0.506	0.519	0.532	0.545	0.558	0.569	0.582	0.593	0.604	0.615	0.625	0.635	0.644	0.654	0.662	0.669	0.676	0.682	0.689	0.694	0.698	0.702	0.705	0.708	0.710	0.711	0.712	0.712	0.712	0.709	0.708	0.706	0.703	0.700	0.696	0.692	0.687	0.681	0.676	0.670	0.663	0.658	0.650	0.642	0.635	0.628	0.620	0.612	0.605	0.597	0.588	0.580	0.572	0.563	0.556	0.548	0.540	0.532	0.524	0.517	0.509	0.502	0.494	0.488	0.482	0.474	0.468	0.462	0.456	0.449	0.442	0.438	0.432	0.427	0.422	0.418	0.413	0.408	0.404	0.400	0.396	0.392	0.388	0.384	0.382	0.378	0.374	0.370	0.368	0.364	0.361	0.358	0.355	0.352	0.349	0.346	0.343	0.339	0.336	0.332	0.330	0.326	0.322	0.320	0.317	0.313	0.309	0.305	0.302	0.298	0.292	0.288	0.282	0.277	0.272	0.266	0.259	0.254	0.247	0.239	0.232	0.224	0.216	0.208	0.198	0.189	0.179	0.169	0.159	0.147	0.136	0.123	0.111	0.098	0.084	0.070	0.056	0.041	0.026	0.009	-0.007	-0.023	-0.040	-0.057	-0.076	-0.093	-0.112	-0.130	-0.148	-0.167	-0.186	-0.205	-0.224	-0.243	-0.262	-0.282	-0.301	-0.319	-0.338	-0.357	-0.374	-0.393	-0.410	-0.427	-0.444	-0.459	-0.476	-0.491	-0.504	-0.518	-0.532	-0.544	-0.557	-0.567	-0.577	-0.587	-0.594	-0.602	-0.608	-0.614	-0.618	-0.622	-0.624	-0.626	-0.627	-0.627	-0.626	-0.623	-0.619	-0.617	-0.611	-0.605	-0.598	-0.591	-0.582	-0.573	-0.563	-0.552	-0.541	-0.528	-0.516	-0.502	-0.488	-0.473	-0.458	-0.442	-0.427	-0.410	-0.393	-0.376	-0.359	-0.341	-0.323	-0.305	-0.287	-0.269	-0.251	-0.232	-0.214	-0.197	-0.179	-0.162	-0.144	-0.127	-0.109	-0.093	-0.076	-0.060	-0.043	-0.029	-0.013	0.001	0.014	0.028	0.041	0.054	0.066	0.078	0.089	0.101	0.110	0.120	0.129	0.138	0.146	0.153	0.162	0.168	0.173	0.180	0.184	0.189	0.192	0.197	0.200	0.202	0.205	0.208	0.209	0.211	0.212	0.212	0.213	0.213	0.213	0.213	0.212	0.212	0.212	0.210	0.210	0.208	0.207	0.206	0.203	0.202	0.202	0.199	0.199	0.198	0.197	0.197	0.196	0.196	0.196	0.196	0.196	0.197	0.197	0.198	0.199	0.200	0.202	0.203	0.206	0.209	0.212	0.213	0.218	0.221	0.224	0.229	0.232	0.237	0.241	0.247	0.251	0.255	0.261	0.265	0.271	0.276	0.282	0.286	0.292	0.297	0.301	0.306	0.310	0.315	0.318	0.323	0.326	0.329	0.332	0.334	0.336	0.337	0.338	0.338	0.338	0.338	0.336	0.334	0.331	0.328	0.324	0.320	0.314	0.308	0.301	0.294	0.286	0.278	0.268	0.257	0.247	0.235	0.222	0.210	0.197	0.182	0.168	0.152	0.137	0.121	0.103	0.087	0.068	0.051	0.032	0.014	-0.004	-0.024	-0.043	-0.062	-0.081	-0.101	-0.121	-0.141	-0.159	-0.179	-0.198	-0.218	-0.237	-0.255	-0.273	-0.292	-0.309	-0.328	-0.343	-0.361	-0.377	-0.392	-0.408	-0.422	-0.435	-0.449	-0.462	-0.474	-0.486	-0.497	-0.507	-0.518	-0.526	-0.534	-0.542	-0.549	-0.555	-0.562	-0.566	-0.571	-0.574	-0.578	-0.580	-0.582	-0.583	-0.583	-0.583	-0.583	-0.582	-0.580	-0.578	-0.575	-0.572	-0.568	-0.564	-0.560	-0.555	-0.549	-0.544	-0.539	-0.532	-0.526	-0.519	-0.513	-0.507	-0.499	-0.492	-0.486	-0.478	-0.472	-0.464	-0.457	-0.451	-0.444	-0.437	-0.431	-0.425	-0.418	-0.413	-0.408	-0.402	-0.398	-0.392	-0.389	-0.385	-0.382	-0.378	-0.375	-0.372	-0.371	-0.369	-0.368	-0.367	-0.367	-0.367	-0.368	-0.368	-0.368	-0.370	-0.372	-0.374	-0.376	-0.378	-0.382	-0.385	-0.388	-0.392	-0.395	-0.398	-0.402	-0.406	-0.409	-0.412	-0.417	-0.420	-0.423	-0.428	-0.430	-0.433	-0.437	-0.438	-0.441	-0.442	-0.445	-0.446	-0.448	-0.448	-0.449	-0.448	-0.447	-0.446	-0.445	-0.442	-0.440	-0.437	-0.432	-0.429	-0.424	-0.420	-0.414	-0.408	-0.401	-0.394	-0.387	-0.379	-0.371	-0.362	-0.353	-0.343	-0.333	-0.324	-0.312	-0.302	-0.292	-0.281	-0.268	-0.257	-0.245	-0.234	-0.221	-0.209	-0.198	-0.186	-0.174	-0.163	-0.152	-0.140	-0.129	-0.118	-0.108	-0.098	-0.088	-0.078	-0.070	-0.061	-0.053	-0.047	-0.038	-0.032	-0.026	-0.021	-0.016	-0.012	-0.008	-0.007	-0.004	-0.003	-0.002	-0.002	-0.004	-0.005	-0.008	-0.011	-0.015	-0.020	-0.025	-0.031	-0.038	-0.046	-0.053	-0.062	-0.072	-0.083	-0.094	-0.106	-0.118	-0.131	-0.143	-0.158	-0.171	-0.187	-0.202	-0.217	-0.233	-0.248	-0.264	-0.281	-0.298	-0.314	-0.332	-0.348	-0.366	-0.382	-0.399	-0.416	-0.432	-0.448	-0.464	-0.481	-0.496	-0.512	-0.526	-0.540	-0.554	-0.568	-0.580	-0.592	-0.605	-0.616	-0.627	-0.636	-0.645	-0.654	-0.662	-0.670	-0.676	-0.682	-0.688	-0.692	-0.696	-0.699	-0.702	-0.703	-0.705	-0.706	-0.707	-0.707	-0.705	-0.703	-0.701	-0.698	-0.695	-0.692	-0.688	-0.682	-0.678	-0.672	-0.668	-0.661	-0.656	-0.649	-0.642	-0.637	-0.630	-0.623	-0.616	-0.610	-0.603	-0.597	-0.589	-0.582	-0.576	-0.569	-0.562	-0.557	-0.551	-0.544	-0.539	-0.533	-0.528	-0.524	-0.519	-0.516	-0.511	-0.507	-0.503	-0.500	-0.498	-0.495	-0.492	-0.491	-0.489	-0.488	-0.486	-0.486	-0.484	-0.484	-0.484	-0.485	-0.485	-0.485	-0.487	-0.488	-0.489	-0.492	-0.492	-0.495	-0.496	-0.498	-0.501	-0.503	-0.506	-0.507	-0.512	-0.514	-0.518	-0.520	-0.523	-0.526	-0.530	-0.532	-0.536	-0.539	-0.542	-0.547	-0.550	-0.553	-0.556	-0.559	-0.562	-0.565	-0.569	-0.572	-0.575	-0.578	-0.580	-0.584	-0.587	-0.588	-0.591	-0.594	-0.596	-0.598	-0.601	-0.602	-0.604	-0.606	-0.608	-0.609	-0.610	-0.611	-0.612	-0.613	-0.614	-0.614	-0.615	-0.615	-0.615	-0.615	-0.615	-0.616	-0.614	-0.614	-0.614	-0.613	-0.612	-0.612	-0.611	-0.611	-0.609	-0.609	-0.608	-0.608	-0.607	-0.607	-0.605	-0.606	-0.604	-0.604	-0.604	-0.604	-0.606	-0.606	-0.607	-0.608	-0.610	-0.612	-0.614	-0.618	-0.621	-0.624	-0.628	-0.632	-0.638	-0.643	-0.648	-0.654	-0.662	-0.668	-0.676	-0.685	-0.693	-0.703	-0.712	-0.723	-0.733	-0.744	-0.757	-0.768	-0.782	-0.794	-0.808	-0.821	-0.836	-0.849	-0.864	-0.879	-0.895	-0.909	-0.926	-0.941	-0.957	-0.972	-0.989	-1.005	-1.021	-1.037	-1.052	-1.068	-1.084	-1.098	-1.112	-1.128	-1.142	-1.156	-1.170	-1.183	-1.197	-1.210	-1.222	-1.234	-1.245	-1.256	-1.266	-1.277	-1.287	-1.296	-1.304	-1.312	-1.321	-1.328	-1.334	-1.341	-1.347	-1.353	-1.358	-1.363	-1.368	-1.372	-1.376	-1.379	-1.382	-1.386	-1.388	-1.392	-1.395	-1.398	-1.401	-1.402	-1.406	-1.408	-1.411	-1.413	-1.416	-1.419	-1.422	-1.425	-1.428	-1.432	-1.435	-1.439	-1.443	-1.448	-1.452	-1.458	-1.463	-1.468	-1.475	-1.482	-1.488	-1.495	-1.502	-1.510	-1.518	-1.526	-1.534	-1.543	-1.552	-1.562	-1.571	-1.581	-1.590	-1.601	-1.610	-1.622	-1.632	-1.642	-1.653	-1.664	-1.675	-1.685	-1.695	-1.707	-1.716	-1.728	-1.738	-1.748	-1.758	-1.767	-1.777	-1.785	-1.794	-1.802	-1.811	-1.819	-1.827	-1.834	-1.842	-1.848	-1.853	-1.859	-1.863	-1.868	-1.872	-1.874	-1.878	-1.879	-1.881	-1.883	-1.882	-1.883	-1.883	-1.882	-1.881	-1.878	-1.876	-1.873	-1.869	-1.865	-1.861	-1.855	-1.849	-1.843	-1.836	-1.829	-1.822	-1.813	-1.804	-1.797	-1.788	-1.778	-1.768	-1.757	-1.748	-1.736	-1.725	-1.713	-1.702	-1.691	-1.679	-1.667	-1.656	-1.643	-1.632	-1.619	-1.608	-1.596	-1.583	-1.572	-1.560	-1.548	-1.538	-1.526	-1.516	-1.505	-1.493	-1.483	-1.474	-1.464	-1.455	-1.447	-1.437	-1.429	-1.421	-1.413	-1.406	-1.398	-1.392	-1.385	-1.380	-1.374	-1.369	-1.363	-1.359	-1.356	-1.352	-1.348	-1.344	-1.342	-1.338	-1.337	-1.335	-1.332	-1.331	-1.328	-1.327	-1.327	-1.325	-1.324	-1.323	-1.322	-1.322	-1.321	-1.321	-1.320	-1.320	-1.319	-1.319	-1.318	-1.318	-1.318	-1.317	-1.316	-1.314	-1.312	-1.312	-1.311	-1.309	-1.307	-1.304	-1.302	-1.298	-1.297	-1.294	-1.290	-1.287	-1.283	-1.280	-1.275	-1.272	-1.266	-1.261	-1.256	-1.251	-1.246	-1.240	-1.234	-1.228	-1.222	-1.215	-1.208	-1.202	-1.195	-1.188	-1.181	-1.173	-1.167	-1.158	-1.152	-1.144	-1.137	-1.129	-1.122	-1.115	-1.108	-1.101	-1.094	-1.089	-1.082	-1.077	-1.070	-1.065	-1.058	-1.054	-1.049	-1.044	-1.041	-1.038	-1.034	-1.032	-1.029	-1.027	-1.026	-1.023	-1.023	-1.023	-1.023	-1.023	-1.024	-1.026	-1.028	-1.031	-1.032	-1.037	-1.039	-1.044	-1.048	-1.053	-1.058	-1.063	-1.069	-1.075	-1.081	-1.088	-1.093	-1.099	-1.108	-1.114	-1.121	-1.128	-1.135	-1.142	-1.149	-1.156	-1.162	-1.168	-1.175	-1.182	-1.188	-1.193	-1.198	-1.203	-1.209	-1.213	-1.218	-1.221	-1.224	-1.228	-1.231	-1.232	-1.234	-1.235	-1.234	-1.235	-1.235	-1.233	-1.232	-1.230	-1.228	-1.224	-1.221	-1.217	-1.212	-1.208	-1.202	-1.197	-1.190	-1.184	-1.178	-1.171	-1.163	-1.156	-1.148	-1.139	-1.131	-1.122	-1.113	-1.105	-1.096	-1.087	-1.077	-1.068	-1.058	-1.050	-1.040	-1.031	-1.022	-1.013	-1.005	-0.998	-0.989	-0.982	-0.974	-0.968	-0.960	-0.954	-0.948	-0.942	-0.937	-0.932	-0.927	-0.923	-0.919	-0.916	-0.912	-0.910	-0.908	-0.906	-0.904	-0.903	-0.904	-0.903	-0.903	-0.904	-0.905	-0.908	-0.908	-0.911	-0.913	-0.916	-0.919	-0.922	-0.926	-0.930	-0.935	-0.939	-0.943	-0.948	-0.952	-0.958	-0.962	-0.968	-0.973	-0.978	-0.984	-0.989	-0.994	-0.999	-1.004	-1.008	-1.013	-1.019	-1.023	-1.027	-1.032	-1.035	-1.039	-1.042	-1.046	-1.049	-1.052	-1.055	-1.057	-1.059	-1.061	-1.062	-1.062	-1.063	-1.063	-1.063	-1.062	-1.062	-1.060	-1.058	-1.056	-1.053	-1.050	-1.046	-1.042	-1.038	-1.032	-1.026	-1.021	-1.014	-1.008	-1.001	-0.993	-0.985	-0.976	-0.967	-0.958	-0.948	-0.938	-0.927	-0.916	-0.904	-0.892	-0.880	-0.868	-0.854	-0.841	-0.828	-0.814	-0.801	-0.787	-0.772	-0.758	-0.744	-0.731	-0.715	-0.701	-0.688	-0.673	-0.660	-0.646	-0.632	-0.618	-0.604	-0.591	-0.578	-0.566	-0.554	-0.542	-0.531	-0.520	-0.509	-0.498	-0.489	-0.480	-0.472	-0.463	-0.457	-0.449	-0.443	-0.437	-0.432	-0.428	-0.424	-0.420	-0.418	-0.416	-0.413	-0.413	-0.412	-0.412	-0.412	-0.413	-0.414	-0.417	-0.418	-0.422	-0.425	-0.428	-0.431	-0.435	-0.439	-0.443	-0.449	-0.452	-0.458	-0.463	-0.468	-0.473	-0.478	-0.484	-0.488	-0.495	-0.500	-0.504	-0.511	-0.515	-0.519	-0.523	-0.528	-0.532	-0.537	-0.540	-0.544	-0.547	-0.551	-0.554	-0.557	-0.560	-0.562	-0.564	-0.566	-0.568	-0.570	-0.572	-0.574	-0.575	-0.577	-0.578	-0.579	-0.581	-0.582	-0.584	-0.584	-0.585	-0.587	-0.587	-0.589	-0.590	-0.592	-0.594	-0.595	-0.598	-0.599	-0.602	-0.605	-0.608	-0.612	-0.615	-0.618	-0.623	-0.628	-0.632	-0.637	-0.643	-0.649	-0.656	-0.662	-0.669	-0.677	-0.683	-0.692	-0.701	-0.709	-0.718	-0.728	-0.738	-0.748	-0.758	-0.768	-0.781	-0.792	-0.803	-0.815	-0.828	-0.840	-0.852	-0.866	-0.878	-0.892	-0.905	-0.919	-0.932	-0.946	-0.961	-0.974	-0.988	-1.002	-1.017	-1.030	-1.044	-1.058	-1.072	-1.084	-1.098	-1.111	-1.125	-1.138	-1.149	-1.162	-1.174	-1.186	-1.198	-1.208	-1.219	-1.230	-1.240	-1.250	-1.259	-1.268	-1.277	-1.282	-1.290	-1.298	-1.303	-1.309	-1.315	-1.319	-1.322	-1.327	-1.329	-1.331	-1.333	-1.334	-1.335	-1.334	-1.334	-1.332	-1.332	-1.328	-1.326	-1.322	-1.318	-1.314	-1.308	-1.304	-1.298	-1.292	-1.286	-1.279	-1.271	-1.263	-1.255	-1.247	-1.239	-1.230	-1.222	-1.213	-1.205	-1.196	-1.187	-1.178	-1.169	-1.162	-1.152	-1.144	-1.136	-1.128	-1.120	-1.114	-1.107	-1.100	-1.094	-1.088	-1.082	-1.078	-1.074	-1.070	-1.067	-1.064	-1.061	-1.059	-1.058	-1.058	-1.058	-1.058	-1.059	-1.061	-1.062	-1.064	-1.068	-1.071	-1.074	-1.078	-1.083	-1.088	-1.093	-1.099	-1.106	-1.112	-1.118	-1.125	-1.132	-1.139	-1.147	-1.153	-1.161	-1.169	-1.177	-1.183	-1.191	-1.198	-1.207	-1.213	-1.221	-1.227	-1.233	-1.239	-1.246	-1.251	-1.257	-1.262	-1.268	-1.272	-1.277	-1.280	-1.283	-1.287	-1.290	-1.291	-1.293	-1.295	-1.296	-1.298	-1.297	-1.297	-1.297	-1.297	-1.295	-1.294	-1.292	-1.290	-1.287	-1.284	-1.282	-1.278	-1.275	-1.271	-1.268	-1.263	-1.259	-1.255	-1.251	-1.246	-1.241	-1.237	-1.232	-1.227	-1.222	-1.218	-1.213	-1.210	-1.205	-1.202	-1.198	-1.193	-1.191	-1.188	-1.184	-1.182	-1.180	-1.178	-1.178	-1.176	-1.175	-1.175	-1.175	-1.175	-1.176	-1.178	-1.180	-1.182	-1.184	-1.188	-1.191	-1.194	-1.200	-1.205	-1.210	-1.215	-1.222	-1.228	-1.235	-1.243	-1.251	-1.259	-1.268	-1.277	-1.284	-1.294	-1.303	-1.315	-1.324	-1.335	-1.344	-1.355	-1.367	-1.377	-1.388	-1.399	-1.410	-1.420	-1.431	-1.442	-1.452	-1.462	-1.473	-1.483	-1.493	-1.504	-1.512	-1.522	-1.532	-1.540	-1.548	-1.558	-1.565	-1.572	-1.579	-1.585	-1.592	-1.597	-1.602	-1.607	-1.612	-1.615	-1.618	-1.621	-1.622	-1.624	-1.626	-1.627	-1.627	-1.627	-1.625	-1.624	-1.622	-1.619	-1.616	-1.612	-1.608	-1.603	-1.598	-1.592	-1.587	-1.580	-1.572	-1.565	-1.556	-1.548	-1.538	-1.529	-1.520	-1.510	-1.499	-1.488	-1.477	-1.466	-1.455	-1.442	-1.431	-1.419	-1.407	-1.395	-1.383	-1.372	-1.358	-1.346	-1.334	-1.322	-1.311	-1.300	-1.288	-1.276	-1.266	-1.254	-1.243	-1.233	-1.224	-1.214	-1.205	-1.196	-1.187	-1.180	-1.172	-1.164	-1.157	-1.151	-1.145	-1.139	-1.134	-1.129	-1.125	-1.121	-1.118	-1.114	-1.112	-1.109	-1.107	-1.106	-1.103	-1.102	-1.100	-1.100	-1.098	-1.097	-1.097	-1.096	-1.096	-1.095	-1.093	-1.094	-1.092	-1.092	-1.090	-1.089	-1.087	-1.086	-1.082	-1.082	-1.079	-1.076	-1.073	-1.068	-1.064	-1.060	-1.054	-1.049	-1.043	-1.038	-1.031	-1.024	-1.017	-1.008	-0.999	-0.991	-0.982	-0.972	-0.962	-0.951	-0.940	-0.929	-0.917	-0.904	-0.892	-0.880	-0.867	-0.854	-0.840	-0.827	-0.813	-0.799	-0.786	-0.772	-0.757	-0.742	-0.728	-0.715	-0.700	-0.687	-0.673	-0.660	-0.645	-0.632	-0.619	-0.606	-0.594	-0.582	-0.570	-0.558	-0.548	-0.536	-0.526	-0.517	-0.507	-0.498	-0.489	-0.482	-0.474	-0.467	-0.460	-0.455	-0.450	-0.445	-0.441	-0.438	-0.435	-0.433	-0.432	-0.431	-0.430	-0.431	-0.432	-0.433	-0.436	-0.438	-0.441	-0.445	-0.449	-0.453	-0.458	-0.464	-0.470	-0.477	-0.484	-0.491	-0.500	-0.507	-0.517	-0.524	-0.534	-0.542	-0.552	-0.562	-0.572	-0.583	-0.594	-0.605	-0.616	-0.627	-0.638	-0.649	-0.660	-0.671	-0.682	-0.694	-0.705	-0.715	-0.726	-0.737	-0.748	-0.758	-0.770	-0.780	-0.790	-0.799	-0.809	-0.818	-0.829	-0.838	-0.847	-0.856	-0.863	-0.873	-0.882	-0.889	-0.897	-0.903	-0.911	-0.918	-0.925	-0.932	-0.939	-0.945	-0.950	-0.956	-0.961	-0.967	-0.972	-0.977	-0.982	-0.986	-0.990	-0.994	-0.998	-1.002	-1.006	-1.010	-1.013	-1.017	-1.020	-1.024	-1.028	-1.031	-1.034	-1.037	-1.041	-1.044	-1.048	-1.052	-1.056	-1.059	-1.064	-1.068	-1.072	-1.078	-1.082	-1.087	-1.092	-1.097	-1.102	-1.107	-1.113	-1.119	-1.125	-1.130	-1.138	-1.143	-1.151	-1.158	-1.165	-1.172	-1.178	-1.187	-1.193	-1.201	-1.209	-1.218	-1.226	-1.233	-1.241	-1.248	-1.257	-1.263	-1.271	-1.278	-1.286	-1.293	-1.299	-1.306	-1.312	-1.318	-1.324	-1.329	-1.336	-1.340	-1.344	-1.348	-1.351	-1.355	-1.358	-1.359	-1.360	-1.362	-1.362	-1.362	-1.362	-1.361	-1.358	-1.356	-1.352	-1.349	-1.345	-1.340	-1.335	-1.330	-1.323	-1.316	-1.308	-1.301	-1.292	-1.283	-1.273	-1.264	-1.254	-1.244	-1.232	-1.222	-1.211	-1.198	-1.186	-1.174	-1.161	-1.148	-1.137	-1.123	-1.110	-1.098	-1.085	-1.072	-1.060	-1.047	-1.034	-1.022	-1.011	-1.000	-0.988	-0.978	-0.967	-0.957	-0.947	-0.938	-0.929	-0.920	-0.912	-0.906	-0.899	-0.892	-0.887	-0.882	-0.877	-0.872	-0.870	-0.867	-0.864	-0.863	-0.862	-0.862	-0.861	-0.862	-0.862	-0.865	-0.867	-0.869	-0.872	-0.876	-0.881	-0.885	-0.889	-0.894	-0.901	-0.907	-0.912	-0.918	-0.925	-0.932	-0.938	-0.946	-0.953	-0.960	-0.968	-0.975	-0.982	-0.989	-0.997	-1.002	-1.009	-1.016	-1.023	-1.028	-1.034	-1.040	-1.045	-1.049	-1.054	-1.058	-1.061	-1.064	-1.067	-1.068	-1.071	-1.072	-1.072	-1.072	-1.072	-1.070	-1.068	-1.066	-1.063	-1.059	-1.056	-1.051	-1.046	-1.039	-1.033	-1.026	-1.019	-1.012	-1.003	-0.994	-0.986	-0.977	-0.966	-0.956	-0.945	-0.934	-0.922	-0.912	-0.900	-0.888	-0.876	-0.864	-0.852	-0.839	-0.828	-0.815	-0.802	-0.791	-0.778	-0.766	-0.754	-0.743	-0.731	-0.720	-0.709	-0.698	-0.688	-0.678	-0.668	-0.659	-0.650	-0.642	-0.634	-0.627	-0.620	-0.612	-0.607	-0.602	-0.596	-0.592	-0.588	-0.584	-0.581	-0.578	-0.576	-0.575	-0.573	-0.573	-0.572	-0.572	-0.573	-0.573	-0.575	-0.577	-0.579	-0.581	-0.583	-0.587	-0.590	-0.592	-0.597	-0.600	-0.603	-0.607	-0.611	-0.614	-0.618	-0.622	-0.626	-0.628	-0.633	-0.637	-0.639	-0.643	-0.646	-0.648	-0.651	-0.654	-0.657	-0.658	-0.659	-0.661	-0.662	-0.663	-0.663	-0.664	-0.663	-0.663	-0.662	-0.662	-0.662	-0.660	-0.658	-0.657	-0.653	-0.652	-0.649	-0.648	-0.644	-0.641	-0.638	-0.635	-0.632	-0.628	-0.625	-0.623	-0.620	-0.616	-0.613	-0.610	-0.607	-0.604	-0.601	-0.598	-0.596	-0.593	-0.591	-0.589	-0.588	-0.586	-0.584	-0.583	-0.582	-0.583	-0.582	-0.582	-0.582	-0.583	-0.583	-0.585	-0.586	-0.588	-0.589	-0.592	-0.593	-0.596	-0.598	-0.602	-0.603	-0.608	-0.609	-0.613	-0.617	-0.620	-0.623	-0.628	-0.631	-0.635	-0.638	-0.642	-0.646	-0.650	-0.653	-0.657	-0.660	-0.663	-0.666	-0.669	-0.672	-0.675	-0.678	-0.680	-0.682	-0.684	-0.686	-0.687	-0.688	-0.690	-0.690	-0.690	-0.692	-0.692	-0.691	-0.691	-0.690	-0.688	-0.687	-0.685	-0.682	-0.681	-0.677	-0.675	-0.671	-0.668	-0.662	-0.658	-0.652	-0.648	-0.641	-0.635	-0.628	-0.622	-0.615	-0.607	-0.599	-0.591	-0.582	-0.572	-0.562	-0.552	-0.542	-0.532	-0.520	-0.509	-0.498	-0.485	-0.472	-0.460	-0.448	-0.436	-0.422	-0.408	-0.395	-0.381	-0.368	-0.353	-0.338	-0.324	-0.311	-0.297	-0.282	-0.268	-0.253	-0.239	-0.227	-0.212	-0.198	-0.185	-0.172	-0.160	-0.147	-0.135	-0.123	-0.112	-0.102	-0.090	-0.080	-0.072	-0.062	-0.054	-0.046	-0.039	-0.032	-0.026	-0.020	-0.015	-0.010	-0.007	-0.003	0.000	0.002	0.002	0.004	0.004	0.003	0.002	0.002	-0.001	-0.003	-0.007	-0.011	-0.015	-0.019	-0.023	-0.028	-0.034	-0.040	-0.046	-0.053	-0.059	-0.067	-0.073	-0.081	-0.088	-0.095	-0.103	-0.110	-0.118	-0.125	-0.133	-0.140	-0.148	-0.154	-0.161	-0.168	-0.174	-0.180	-0.188	-0.193	-0.198	-0.203	-0.208	-0.213	-0.218	-0.221	-0.226	-0.230	-0.233	-0.235	-0.238	-0.239	-0.242	-0.243	-0.245	-0.246	-0.246	-0.247	-0.247	-0.247	-0.247	-0.245	-0.244	-0.243	-0.242	-0.241	-0.239	-0.238	-0.235	-0.232	-0.230	-0.227	-0.225	-0.221	-0.218	-0.215	-0.213	-0.210	-0.207	-0.202	-0.199	-0.196	-0.192	-0.189	-0.187	-0.182	-0.178	-0.176	-0.172	-0.168	-0.166	-0.162	-0.158	-0.156	-0.152	-0.149	-0.147	-0.143	-0.141	-0.139	-0.136	-0.133	-0.131	-0.128	-0.126	-0.123	-0.122	-0.119	-0.117	-0.114	-0.112	-0.110	-0.108	-0.106	-0.104	-0.102	-0.100	-0.098	-0.096	-0.093	-0.091	-0.088	-0.086	-0.083	-0.080	-0.078	-0.075	-0.071	-0.067	-0.064	-0.061	-0.055	-0.052	-0.047	-0.043	-0.038	-0.032	-0.028	-0.021	-0.016	-0.009	-0.002	0.003	0.012	0.018	0.026	0.034	0.043	0.052	0.060	0.070	0.078	0.088	0.098	0.109	0.119	0.130	0.141	0.153	0.164	0.176	0.188	0.200	0.212	0.224	0.237	0.251	0.262	0.276	0.288	0.301	0.314	0.327	0.341	0.353	0.366	0.379	0.392	0.404	0.417	0.429	0.441	0.452	0.464	0.476	0.487	0.498	0.508	0.519	0.529	0.538	0.548	0.557	0.565	0.573	0.581	0.588	0.596	0.602	0.608	0.613	0.619	0.623	0.628	0.632	0.636	0.638	0.641	0.643	0.645	0.646	0.648	0.648	0.648	0.648	0.648	0.646	0.646	0.643	0.642	0.640	0.638	0.635	0.632	0.630	0.627	0.622	0.620	0.616	0.612	0.608	0.604	0.600	0.596	0.591	0.587	0.582	0.578	0.573	0.569	0.564	0.561	0.556	0.552	0.548	0.544	0.540	0.536	0.532	0.529	0.527	0.522	0.520	0.518	0.515	0.513	0.509	0.507	0.506	0.505	0.504	0.502	0.502	0.501	0.500	0.502	0.501	0.502	0.502	0.503	0.505	0.505	0.507	0.509	0.511	0.514	0.516	0.519	0.522	0.526	0.529	0.532	0.537	0.540	0.544	0.548	0.552	0.556	0.561	0.565	0.568	0.573	0.577	0.582	0.585	0.589	0.592	0.597	0.599	0.602	0.606	0.609	0.612	0.614	0.617	0.618	0.620	0.620	0.621	0.622	0.621	0.621	0.621	0.619	0.618	0.615	0.613	0.611	0.608	0.604	0.600	0.597	0.592	0.587	0.582	0.577	0.570	0.564	0.558	0.552	0.544	0.538	0.530	0.523	0.515	0.507	0.499	0.492	0.484	0.477	0.468	0.460	0.452	0.445	0.437	0.429	0.422	0.413	0.406	0.399	0.392	0.386	0.381	0.375	0.369	0.364	0.359	0.354	0.352	0.347	0.343	0.340	0.338	0.335	0.333	0.331	0.330	0.328	0.328	0.328	0.328	0.328	0.328	0.330	0.331	0.332	0.332	0.334	0.337	0.339	0.342	0.343	0.346	0.348	0.352	0.353	0.357	0.359	0.362	0.364	0.368	0.370	0.372	0.374	0.376	0.378	0.380	0.382	0.382	0.384	0.385	0.385	0.386	0.386	0.386	0.385	0.386	0.384	0.382	0.382	0.380	0.378	0.376	0.373	0.370	0.368	0.364	0.361	0.358	0.354	0.349	0.346	0.342	0.337	0.332	0.328	0.322	0.318	0.313	0.308	0.303	0.298	0.294	0.289	0.285	0.280	0.278	0.273	0.269	0.265	0.262	0.259	0.257	0.254	0.252	0.250	0.248	0.248	0.247	0.247	0.247	0.248	0.249	0.250	0.252	0.254	0.258	0.261	0.264	0.268	0.272	0.278	0.282	0.289	0.294	0.302	0.308	0.317	0.324	0.332	0.341	0.349	0.358	0.369	0.378	0.388	0.398	0.410	0.421	0.432	0.442	0.455	0.466	0.478	0.491	0.502	0.515	0.528	0.539	0.552	0.563	0.576	0.588	0.600	0.612	0.625	0.637	0.648	0.659	0.671	0.682	0.693	0.704	0.715	0.725	0.735	0.745	0.754	0.763	0.772	0.781	0.788	0.796	0.804	0.811	0.817	0.824	0.829	0.834	0.839	0.845	0.848	0.852	0.856	0.858	0.860	0.862	0.864	0.866	0.867	0.867	0.868	0.867	0.867	0.866	0.864	0.862	0.862	0.860	0.858	0.855	0.853	0.850	0.848	0.846	0.844	0.842	0.839	0.837	0.834	0.832	0.831	0.828	0.827	0.826	0.825	0.824	0.823	0.823	0.824	0.826	0.827	0.828	0.830	0.833	0.837	0.839	0.843	0.848	0.853	0.858	0.864	0.872	0.878	0.885	0.892	0.900	0.908	0.917	0.926	0.936	0.945	0.955	0.965	0.975	0.986	0.996	1.006	1.016	1.028	1.037	1.048	1.058	1.068	1.078	1.088	1.097	1.107	1.115	1.122	1.130	1.138	1.144	1.151	1.156	1.161	1.165	1.168	1.172	1.174	1.176	1.177	1.177	1.177	1.175	1.173	1.169	1.166	1.162	1.157	1.150	1.143	1.136	1.128	1.119	1.110	1.100	1.089	1.078	1.066	1.053	1.041	1.027	1.013	0.999	0.985	0.970	0.954	0.938	0.923	0.908	0.892	0.876	0.859	0.843	0.827	0.810	0.794	0.778	0.762	0.748	0.732	0.718	0.702	0.688	0.674	0.661	0.647	0.634	0.622	0.610	0.598	0.588	0.578	0.568	0.559	0.550	0.542	0.534	0.528	0.522	0.517	0.512	0.507	0.504	0.501	0.499	0.496	0.495	0.495	0.496	0.496	0.497	0.498	0.501	0.503	0.507	0.510	0.514	0.518	0.522	0.528	0.533	0.538	0.544	0.550	0.557	0.562	0.568	0.574	0.581	0.587	0.593	0.599	0.606	0.611	0.618	0.622	0.628	0.633	0.638	0.643	0.648	0.651	0.653	0.658	0.660	0.662	0.663	0.665	0.666	0.665	0.666	0.665	0.663	0.662	0.659	0.657	0.653	0.649	0.645	0.641	0.636	0.629	0.623	0.617	0.610	0.602	0.595	0.588	0.578	0.571	0.562	0.553	0.545	0.536	0.526	0.517	0.507	0.498	0.489	0.480	0.472	0.462	0.454	0.444	0.437	0.428	0.420	0.412	0.406	0.399	0.392	0.385	0.380	0.374	0.369	0.365	0.362	0.358	0.356	0.352	0.350	0.349	0.348	0.347	0.348	0.348	0.348	0.349	0.350	0.352	0.354	0.358	0.360	0.363	0.368	0.371	0.375	0.379	0.384	0.389	0.394	0.398	0.404	0.409	0.413	0.420	0.424	0.431	0.436	0.440	0.446	0.450	0.456	0.460	0.464	0.468	0.472	0.477	0.480	0.482	0.486	0.488	0.491	0.493	0.495	0.497	0.498	0.499	0.501	0.501	0.501	0.502	0.501	0.501	0.501	0.500	0.499	0.499	0.498	0.496	0.495	0.494	0.492	0.491	0.490	0.489	0.488	0.487	0.485	0.484	0.483	0.482	0.482	0.483	0.483	0.483	0.484	0.485	0.487	0.488	0.491	0.492	0.495	0.498	0.502	0.506	0.509	0.514	0.519	0.526	0.531	0.538	0.543	0.551	0.558	0.566	0.574	0.583	0.592	0.602	0.612	0.622	0.632	0.643	0.654	0.668	0.678	0.691	0.702	0.715	0.728	0.741	0.754	0.768	0.781	0.795	0.808	0.822	0.837	0.851	0.864	0.878	0.892	0.907	0.922	0.935	0.950	0.964	0.978	0.992	1.007	1.021	1.035	1.048	1.062	1.075	1.088	1.102	1.114	1.128	1.140	1.152	1.164	1.177	1.188	1.199	1.211	1.221	1.232	1.242	1.253	1.263	1.272	1.282	1.291	1.300	1.308	1.317	1.324	1.332	1.340	1.348	1.354	1.361	1.367	1.373	1.379	1.386	1.390	1.396	1.401	1.405	1.409	1.414	1.418	1.422	1.425	1.429	1.432	1.435	1.439	1.442	1.445	1.448	1.451	1.453	1.457	1.458	1.462	1.464	1.468	1.470	1.473	1.477	1.480	1.482	1.486	1.490	1.493	1.497	1.500	1.505	1.509	1.513	1.518	1.523	1.528	1.533	1.539	1.545	1.551	1.557	1.562	1.569	1.576	1.583	1.590	1.598	1.605	1.612	1.620	1.628	1.636	1.644	1.652	1.660	1.668	1.677	1.685	1.693	1.702	1.711	1.718	1.727	1.735	1.742	1.751	1.758	1.765	1.772	1.778	1.785	1.791	1.796	1.802	1.807	1.810	1.814	1.818	1.821	1.822	1.825	1.826	1.827	1.827	1.826	1.825	1.822	1.820	1.816	1.812	1.808	1.802	1.797	1.790	1.782	1.774	1.766	1.757	1.746	1.736	1.724	1.712	1.699	1.686	1.672	1.658	1.644	1.628	1.613	1.597	1.581	1.565	1.547	1.530	1.513	1.495	1.478	1.459	1.442	1.422	1.405	1.388	1.369	1.352	1.334	1.316	1.298	1.280	1.262	1.246	1.230	1.214	1.198	1.182	1.168	1.153	1.139	1.125	1.112	1.099	1.087	1.075	1.065	1.053	1.043	1.034	1.024	1.015	1.008	0.999	0.992	0.985	0.978	0.972	0.967	0.962	0.957	0.952	0.948	0.943	0.940	0.937	0.933	0.930	0.926	0.924	0.922	0.919	0.918	0.915	0.912	0.911	0.908	0.907	0.904	0.902	0.901	0.899	0.897	0.894	0.891	0.888	0.886	0.883	0.880	0.876	0.873	0.869	0.865	0.862	0.858	0.852	0.848	0.844	0.839	0.833	0.828	0.822	0.817	0.810	0.804	0.797	0.790	0.783	0.775	0.768	0.760	0.752	0.742	0.734	0.725	0.716	0.708	0.698	0.687	0.678	0.668	0.658	0.646	0.636	0.624	0.613	0.602	0.591	0.579	0.568	0.556	0.545	0.532	0.522	0.510	0.498	0.487	0.474	0.463	0.452	0.440	0.429	0.418	0.408	0.395	0.385	0.376	0.367	0.357	0.348	0.338	0.330	0.322	0.315	0.308	0.301	0.295	0.289	0.283	0.278	0.273	0.270	0.266	0.262	0.260	0.258	0.257	0.256	0.256	0.255	0.256	0.255	0.257	0.258	0.260	0.262	0.266	0.268	0.270	0.274	0.278	0.281	0.284	0.288	0.292	0.296	0.299	0.303	0.306	0.310	0.313	0.317	0.320	0.323	0.325	0.328	0.331	0.333	0.335	0.337	0.338	0.339	0.340	0.341	0.341	0.342	0.340	0.340	0.339	0.339	0.338	0.337	0.335	0.334	0.332	0.331	0.330	0.328	0.327	0.326	0.325	0.324	0.322	0.322	0.322	0.322	0.322	0.323	0.324	0.325	0.327	0.329	0.332	0.336	0.340	0.344	0.349	0.355	0.361	0.368	0.375	0.383	0.392	0.402	0.409	0.420	0.432	0.442	0.455	0.466	0.480	0.494	0.507	0.521	0.536	0.551	0.565	0.582	0.597	0.612	0.629	0.645	0.662	0.678	0.694	0.711	0.728	0.742	0.759	0.776	0.791	0.806	0.821	0.836	0.850	0.865	0.879	0.892	0.905	0.919	0.932	0.943	0.955	0.966	0.977	0.986	0.996	1.005	1.013	1.021	1.029	1.037	1.042	1.048	1.053	1.058	1.063	1.068	1.072	1.075	1.078	1.080	1.082	1.083	1.084	1.086	1.087	1.087	1.086	1.085	1.085	1.083	1.082	1.081	1.079	1.076	1.075	1.072	1.068	1.066	1.063	1.060	1.057	1.052	1.049	1.045	1.042	1.038	1.033	1.030	1.026	1.022	1.018	1.012	1.009	1.005	1.001	0.997	0.992	0.988	0.984	0.980	0.976	0.972	0.968	0.964	0.961	0.958	0.953	0.950	0.947	0.943	0.940	0.938	0.935	0.932	0.929	0.928	0.925	0.922	0.921	0.918	0.918	0.915	0.914	0.912	0.912	0.911	0.910	0.910	0.910	0.909	0.909	0.909	0.909	0.909	0.910	0.911	0.912	0.912	0.914	0.915	0.917	0.918	0.920	0.922	0.923	0.926	0.928	0.929	0.932	0.934	0.936	0.940	0.942	0.944	0.948	0.950	0.952	0.955	0.958	0.962	0.964	0.968	0.970	0.972	0.976	0.978	0.982	0.984	0.987	0.989	0.992	0.995	0.998	1.001	1.004	1.007	1.009	1.012	1.014	1.017	1.018	1.022	1.024	1.027	150.000	5.000	2.000	1.000	4.000	0.000	0.000	0.000	0.000	0.000	0.000	0.000	0.000	0.000	0.000	0.000	0.000	0.000	-0.843	-0.862	-0.879	-0.895	-0.911	-0.925	-0.938	-0.951	-0.962	-0.971	-0.980	-0.988	-0.994	-1.000	-1.005	-1.008	-1.010	-1.011	-1.012	-1.009	-1.008	-1.004	-1.000	-0.995	-0.988	-0.982	-0.973	-0.965	-0.955	-0.944	-0.934	-0.922	-0.910	-0.898	-0.884	-0.871	-0.857	-0.843	-0.828	-0.815	-0.802	-0.787	-0.772	-0.758	-0.746	-0.732	-0.720	-0.708	-0.695	-0.685	-0.674	-0.665	-0.656	-0.648	-0.640	-0.633	-0.627	-0.622	-0.618	-0.616	-0.614	-0.614	-0.614	-0.616	-0.618	-0.622	-0.628	-0.632	-0.640	-0.648	-0.658	-0.668	-0.678	-0.692	-0.704	-0.718	-0.734	-0.748	-0.766	-0.783	-0.801	-0.820	-0.839	-0.859	-0.878	-0.899	-0.921	-0.942	-0.962	-0.983	-1.006	-1.027	-1.048	-1.069	-1.090	-1.111	-1.131	-1.151	-1.169	-1.189	-1.208	-1.225	-1.242	-1.258	-1.274	-1.288	-1.302	-1.316	-1.328	-1.338	-1.348	-1.358	-1.366	-1.373	-1.379	-1.383	-1.387	-1.390	-1.391	-1.391	-1.392	-1.389	-1.387	-1.383	-1.378	-1.372	-1.367	-1.359	-1.351	-1.342	-1.332	-1.322	-1.310	-1.299	-1.287	-1.274	-1.260	-1.248	-1.233	-1.219	-1.206	-1.192	-1.177	-1.162	-1.148	-1.133	-1.119	-1.105	-1.092	-1.078	-1.066	-1.053	-1.042	-1.031	-1.021	-1.012	-1.002	-0.995	-0.988	-0.982	-0.976	-0.972	-0.969	-0.967	-0.965	-0.964	-0.964	-0.966	-0.969	-0.972	-0.978	-0.982	-0.989	-0.998	-1.005	-1.015	-1.024	-1.036	-1.047	-1.059	-1.073	-1.086	-1.100	-1.115	-1.130	-1.146	-1.162	-1.178	-1.193	-1.210	-1.226	-1.242	-1.258	-1.273	-1.290	-1.305	-1.320	-1.333	-1.348	-1.361	-1.374	-1.385	-1.397	-1.408	-1.417	-1.425	-1.432	-1.438	-1.444	-1.448	-1.451	-1.452	-1.453	-1.453	-1.451	-1.448	-1.444	-1.438	-1.432	-1.422	-1.413	-1.402	-1.391	-1.378	-1.362	-1.348	-1.332	-1.314	-1.294	-1.275	-1.254	-1.232	-1.209	-1.187	-1.161	-1.136	-1.111	-1.083	-1.056	-1.028	-0.999	-0.971	-0.942	-0.913	-0.883	-0.852	-0.823	-0.792	-0.762	-0.731	-0.700	-0.671	-0.641	-0.611	-0.581	-0.552	-0.522	-0.493	-0.465	-0.437	-0.409	-0.382	-0.357	-0.331	-0.306	-0.282	-0.258	-0.234	-0.212	-0.189	-0.168	-0.148	-0.128	-0.109	-0.091	-0.072	-0.055	-0.039	-0.023	-0.009	0.007	0.021	0.033	0.046	0.058	0.070	0.081	0.090	0.101	0.111	0.119	0.128	0.137	0.145	0.153	0.160	0.168	0.176	0.183	0.191	0.198	0.205	0.212	0.220	0.228	0.236	0.245	0.252	0.261	0.270	0.280	0.289	0.299	0.310	0.322	0.332	0.345	0.358	0.370	0.385	0.399	0.414	0.429	0.445	0.462	0.480	0.498	0.516	0.535	0.555	0.575	0.596	0.616	0.638	0.660	0.683	0.705	0.728	0.752	0.776	0.800	0.824	0.848	0.872	0.897	0.921	0.945	0.969	0.992	1.016	1.040	1.062	1.086	1.108	1.128	1.150	1.170	1.190	1.208	1.225	1.242	1.258	1.274	1.288	1.301	1.312	1.322	1.332	1.341	1.348	1.352	1.358	1.360	1.362	1.362	1.361	1.358	1.353	1.348	1.342	1.332	1.323	1.312	1.300	1.287	1.271	1.256	1.238	1.219	1.201	1.180	1.158	1.137	1.114	1.090	1.065	1.039	1.013	0.988	0.961	0.934	0.907	0.879	0.852	0.824	0.797	0.769	0.742	0.715	0.689	0.662	0.638	0.613	0.588	0.565	0.542	0.521	0.499	0.478	0.459	0.441	0.423	0.408	0.392	0.378	0.365	0.353	0.342	0.332	0.325	0.318	0.312	0.306	0.302	0.299	0.297	0.295	0.294	0.295	0.296	0.298	0.301	0.304	0.308	0.312	0.317	0.322	0.328	0.334	0.340	0.346	0.353	0.358	0.365	0.372	0.378	0.383	0.389	0.395	0.400	0.405	0.409	0.412	0.416	0.418	0.420	0.422	0.422	0.421	0.421	0.418	0.417	0.413	0.410	0.405	0.399	0.392	0.387	0.378	0.370	0.359	0.351	0.339	0.328	0.315	0.303	0.288	0.275	0.260	0.245	0.228	0.212	0.195	0.178	0.159	0.141	0.122	0.104	0.085	0.065	0.045	0.025	0.006	-0.014	-0.034	-0.053	-0.074	-0.094	-0.114	-0.133	-0.153	-0.172	-0.191	-0.210	-0.228	-0.247	-0.264	-0.281	-0.298	-0.312	-0.328	-0.344	-0.358	-0.372	-0.386	-0.398	-0.409	-0.421	-0.431	-0.441	-0.449	-0.458	-0.465	-0.471	-0.478	-0.482	-0.486	-0.490	-0.492	-0.493	-0.494	-0.494	-0.493	-0.492	-0.490	-0.488	-0.484	-0.479	-0.474	-0.468	-0.462	-0.456	-0.448	-0.440	-0.432	-0.422	-0.414	-0.404	-0.395	-0.385	-0.374	-0.364	-0.354	-0.342	-0.332	-0.322	-0.312	-0.302	-0.292	-0.282	-0.273	-0.264	-0.255	-0.247	-0.240	-0.232	-0.225	-0.219	-0.214	-0.208	-0.203	-0.200	-0.197	-0.194	-0.192	-0.191	-0.191	-0.191	-0.192	-0.193	-0.195	-0.198	-0.201	-0.205	-0.208	-0.213	-0.219	-0.224	-0.230	-0.237	-0.243	-0.250	-0.257	-0.263	-0.270	-0.278	-0.285	-0.291	-0.298	-0.304	-0.310	-0.316	-0.321	-0.326	-0.330	-0.333	-0.337	-0.339	-0.340	-0.342	-0.341	-0.340	-0.338	-0.336	-0.332	-0.328	-0.323	-0.316	-0.309	-0.300	-0.291	-0.282	-0.270	-0.258	-0.245	-0.231	-0.216	-0.199	-0.182	-0.165	-0.148	-0.128	-0.108	-0.088	-0.068	-0.046	-0.024	-0.002	0.020	0.042	0.066	0.090	0.113	0.136	0.160	0.182	0.206	0.228	0.251	0.272	0.295	0.316	0.337	0.357	0.376	0.396	0.413	0.432	0.448	0.464	0.478	0.492	0.505	0.517	0.528	0.537	0.545	0.553	0.559	0.564	0.568	0.571	0.573	0.572	0.572	0.570	0.567	0.562	0.558	0.552	0.543	0.534	0.525	0.513	0.502	0.489	0.475	0.461	0.444	0.428	0.411	0.392	0.373	0.354	0.333	0.312	0.290	0.268	0.246	0.223	0.199	0.176	0.152	0.128	0.102	0.078	0.054	0.029	0.003	-0.021	-0.046	-0.070	-0.095	-0.120	-0.144	-0.168	-0.192	-0.215	-0.238	-0.261	-0.283	-0.305	-0.327	-0.348	-0.368	-0.388	-0.408	-0.428	-0.446	-0.463	-0.480	-0.497	-0.513	-0.530	-0.545	-0.558	-0.572	-0.586	-0.598	-0.611	-0.623	-0.634	-0.644	-0.655	-0.665	-0.675	-0.682	-0.692	-0.701	-0.708	-0.716	-0.722	-0.730	-0.736	-0.742	-0.748	-0.753	-0.760	-0.766	-0.771	-0.776	-0.782	-0.786	-0.792	-0.797	-0.802	-0.807	-0.812	-0.818	-0.823	-0.831	-0.836	-0.842	-0.848	-0.854	-0.862	-0.868	-0.876	-0.883	-0.892	-0.900	-0.908	-0.917	-0.926	-0.936	-0.945	-0.955	-0.966	-0.976	-0.986	-0.997	-1.008	-1.019	-1.032	-1.044	-1.055	-1.068	-1.080	-1.092	-1.106	-1.119	-1.131	-1.144	-1.157	-1.169	-1.182	-1.194	-1.207	-1.220	-1.232	-1.244	-1.254	-1.266	-1.277	-1.288	-1.297	-1.306	-1.316	-1.323	-1.332	-1.338	-1.346	-1.351	-1.356	-1.361	-1.364	-1.367	-1.368	-1.370	-1.369	-1.369	-1.368	-1.365	-1.361	-1.357	-1.351	-1.343	-1.336	-1.327	-1.317	-1.307	-1.293	-1.281	-1.268	-1.252	-1.237	-1.220	-1.203	-1.185	-1.166	-1.146	-1.126	-1.104	-1.082	-1.059	-1.037	-1.012	-0.988	-0.963	-0.940	-0.915	-0.889	-0.864	-0.839	-0.812	-0.788	-0.762	-0.738	-0.713	-0.689	-0.666	-0.642	-0.620	-0.598	-0.577	-0.558	-0.538	-0.518	-0.502	-0.483	-0.468	-0.453	-0.441	-0.428	-0.417	-0.408	-0.398	-0.390	-0.384	-0.378	-0.375	-0.372	-0.371	-0.371	-0.371	-0.373	-0.377	-0.381	-0.386	-0.392	-0.399	-0.407	-0.416	-0.426	-0.435	-0.447	-0.458	-0.469	-0.481	-0.493	-0.507	-0.519	-0.532	-0.544	-0.558	-0.568	-0.580	-0.592	-0.604	-0.614	-0.624	-0.633	-0.642	-0.648	-0.656	-0.661	-0.666	-0.670	-0.673	-0.674	-0.674	-0.673	-0.672	-0.668	-0.663	-0.658	-0.650	-0.641	-0.632	-0.620	-0.608	-0.594	-0.579	-0.563	-0.547	-0.528	-0.508	-0.488	-0.467	-0.445	-0.422	-0.398	-0.373	-0.348	-0.322	-0.296	-0.268	-0.242	-0.214	-0.185	-0.158	-0.130	-0.102	-0.073	-0.046	-0.018	0.010	0.037	0.064	0.091	0.116	0.142	0.166	0.191	0.213	0.236	0.257	0.278	0.298	0.317	0.334	0.350	0.366	0.379	0.392	0.404	0.415	0.423	0.431	0.438	0.443	0.448	0.450	0.452	0.452	0.451	0.449	0.445	0.441	0.434	0.428	0.418	0.408	0.398	0.386	0.374	0.359	0.345	0.329	0.312	0.295	0.277	0.259	0.239	0.219	0.199	0.178	0.156	0.135	0.113	0.092	0.069	0.048	0.026	0.003	-0.018	-0.039	-0.062	-0.082	-0.102	-0.122	-0.140	-0.159	-0.178	-0.195	-0.210	-0.226	-0.241	-0.254	-0.267	-0.278	-0.288	-0.297	-0.305	-0.311	-0.318	-0.322	-0.325	-0.327	-0.328	-0.328	-0.326	-0.323	-0.319	-0.314	-0.308	-0.302	-0.294	-0.285	-0.275	-0.264	-0.253	-0.242	-0.228	-0.215	-0.202	-0.188	-0.172	-0.158	-0.144	-0.129	-0.113	-0.098	-0.084	-0.070	-0.056	-0.042	-0.028	-0.016	-0.004	0.007	0.017	0.026	0.035	0.042	0.048	0.054	0.058	0.062	0.063	0.064	0.062	0.061	0.058	0.053	0.048	0.041	0.032	0.022	0.011	-0.001	-0.014	-0.029	-0.045	-0.062	-0.080	-0.099	-0.118	-0.140	-0.161	-0.183	-0.207	-0.229	-0.253	-0.278	-0.303	-0.328	-0.352	-0.379	-0.404	-0.430	-0.455	-0.481	-0.506	-0.530	-0.554	-0.579	-0.602	-0.624	-0.647	-0.668	-0.688	-0.708	-0.728	-0.746	-0.763	-0.780	-0.796	-0.810	-0.823	-0.835	-0.847	-0.858	-0.866	-0.874	-0.882	-0.888	-0.892	-0.895	-0.898	-0.899	-0.901	-0.900	-0.899	-0.896	-0.894	-0.890	-0.884	-0.879	-0.872	-0.866	-0.858	-0.850	-0.840	-0.832	-0.822	-0.811	-0.800	-0.789	-0.778	-0.767	-0.756	-0.744	-0.732	-0.720	-0.708	-0.697	-0.685	-0.673	-0.662	-0.651	-0.641	-0.631	-0.621	-0.611	-0.602	-0.594	-0.587	-0.580	-0.572	-0.568	-0.562	-0.558	-0.555	-0.552	-0.549	-0.549	-0.548	-0.549	-0.550	-0.552	-0.554	-0.558	-0.563	-0.568	-0.574	-0.582	-0.590	-0.598	-0.608	-0.617	-0.628	-0.639	-0.652	-0.665	-0.678	-0.692	-0.707	-0.721	-0.736	-0.752	-0.767	-0.784	-0.799	-0.816	-0.832	-0.850	-0.866	-0.882	-0.898	-0.914	-0.931	-0.947	-0.962	-0.977	-0.991	-1.005	-1.018	-1.032	-1.043	-1.056	-1.068	-1.078	-1.087	-1.096	-1.103	-1.110	-1.117	-1.122	-1.127	-1.130	-1.132	-1.133	-1.134	-1.134	-1.132	-1.130	-1.127	-1.122	-1.118	-1.112	-1.106	-1.098	-1.090	-1.081	-1.071	-1.061	-1.049	-1.038	-1.025	-1.013	-1.000	-0.986	-0.972	-0.958	-0.943	-0.928	-0.913	-0.898	-0.882	-0.868	-0.852	-0.838	-0.823	-0.809	-0.794	-0.781	-0.768	-0.755	-0.743	-0.732	-0.721	-0.711	-0.702	-0.693	-0.685	-0.678	-0.672	-0.666	-0.663	-0.659	-0.657	-0.656	-0.656	-0.657	-0.658	-0.662	-0.666	-0.672	-0.678	-0.684	-0.692	-0.702	-0.711	-0.722	-0.734	-0.747	-0.760	-0.774	-0.789	-0.803	-0.820	-0.835	-0.853	-0.870	-0.888	-0.905	-0.923	-0.941	-0.960	-0.978	-0.996	-1.013	-1.030	-1.048	-1.065	-1.081	-1.097	-1.112	-1.128	-1.141	-1.154	-1.167	-1.178	-1.188	-1.198	-1.207	-1.214	-1.221	-1.226	-1.231	-1.234	-1.236	-1.238	-1.237	-1.235	-1.232	-1.229	-1.223	-1.218	-1.211	-1.203	-1.193	-1.183	-1.172	-1.160	-1.148	-1.133	-1.119	-1.104	-1.088	-1.072	-1.056	-1.038	-1.021	-1.002	-0.983	-0.965	-0.947	-0.929	-0.910	-0.892	-0.874	-0.856	-0.838	-0.821	-0.804	-0.788	-0.772	-0.757	-0.742	-0.729	-0.716	-0.704	-0.692	-0.682	-0.673	-0.664	-0.658	-0.651	-0.646	-0.642	-0.638	-0.638	-0.636	-0.636	-0.638	-0.640	-0.643	-0.648	-0.654	-0.662	-0.671	-0.679	-0.689	-0.701	-0.713	-0.727	-0.741	-0.757	-0.772	-0.789	-0.807	-0.825	-0.843	-0.863	-0.883	-0.903	-0.925	-0.946	-0.968	-0.990	-1.012	-1.036	-1.058	-1.081	-1.103	-1.127	-1.149	-1.172	-1.194	-1.217	-1.238	-1.260	-1.282	-1.301	-1.322	-1.341	-1.360	-1.378	-1.396	-1.412	-1.428	-1.444	-1.459	-1.472	-1.487	-1.498	-1.509	-1.519	-1.529	-1.537	-1.545	-1.551	-1.557	-1.561	-1.565	-1.568	-1.569	-1.571	-1.570	-1.568	-1.568	-1.565	-1.562	-1.558	-1.552	-1.548	-1.542	-1.535	-1.528	-1.520	-1.511	-1.502	-1.494	-1.483	-1.473	-1.463	-1.452	-1.442	-1.432	-1.421	-1.410	-1.398	-1.388	-1.378	-1.366	-1.356	-1.346	-1.335	-1.325	-1.315	-1.306	-1.298	-1.288	-1.281	-1.272	-1.265	-1.258	-1.252	-1.247	-1.241	-1.236	-1.231	-1.228	-1.223	-1.220	-1.218	-1.216	-1.215	-1.214	-1.213	-1.214	-1.213	-1.214	-1.216	-1.217	-1.218	-1.220	-1.222	-1.225	-1.228	-1.231	-1.233	-1.237	-1.239	-1.243	-1.246	-1.248	-1.252	-1.254	-1.258	-1.260	-1.262	-1.262	-1.265	-1.267	-1.268	-1.269	-1.268	-1.268	-1.268	-1.268	-1.266	-1.264	-1.262	-1.259	-1.257	-1.252	-1.248	-1.244	-1.239	-1.233	-1.228	-1.221	-1.214	-1.207	-1.198	-1.191	-1.182	-1.173	-1.164	-1.154	-1.144	-1.133	-1.123	-1.112	-1.102	-1.090	-1.079	-1.068	-1.055	-1.043	-1.032	-1.021	-1.009	-0.997	-0.985	-0.975	-0.963	-0.952	-0.941	-0.930	-0.919	-0.909	-0.900	-0.890	-0.882	-0.872	-0.864	-0.856	-0.848	-0.841	-0.834	-0.829	-0.823	-0.818	-0.814	-0.810	-0.808	-0.804	-0.802	-0.800	-0.798	-0.798	-0.798	-0.799	-0.800	-0.802	-0.803	-0.806	-0.809	-0.812	-0.816	-0.819	-0.825	-0.830	-0.834	-0.841	-0.847	-0.852	-0.858	-0.865	-0.872	-0.878	-0.885	-0.891	-0.898	-0.904	-0.911	-0.916	-0.922	-0.928	-0.933	-0.938	-0.943	-0.948	-0.951	-0.955	-0.958	-0.959	-0.962	-0.962	-0.963	-0.962	-0.961	-0.959	-0.956	-0.952	-0.948	-0.942	-0.937	-0.929	-0.921	-0.912	-0.903	-0.892	-0.880	-0.868	-0.855	-0.841	-0.825	-0.809	-0.792	-0.775	-0.757	-0.738	-0.717	-0.697	-0.675	-0.652	-0.631	-0.608	-0.584	-0.560	-0.536	-0.510	-0.486	-0.460	-0.435	-0.408	-0.383	-0.358	-0.332	-0.306	-0.281	-0.255	-0.229	-0.204	-0.180	-0.156	-0.133	-0.110	-0.088	-0.066	-0.045	-0.024	-0.005	0.013	0.032	0.048	0.065	0.079	0.093	0.107	0.118	0.129	0.138	0.147	0.154	0.161	0.167	0.170	0.173	0.176	0.176	0.177	0.176	0.174	0.171	0.166	0.162	0.155	0.149	0.142	0.133	0.124	0.114	0.104	0.093	0.082	0.070	0.058	0.046	0.033	0.021	0.008	-0.005	-0.018	-0.032	-0.044	-0.058	-0.070	-0.082	-0.093	-0.105	-0.117	-0.128	-0.138	-0.148	-0.157	-0.164	-0.172	-0.180	-0.185	-0.192	-0.195	-0.200	-0.202	-0.205	-0.207	-0.206	-0.205	-0.204	-0.202	-0.199	-0.194	-0.189	-0.183	-0.177	-0.169	-0.162	-0.153	-0.143	-0.133	-0.122	-0.111	-0.099	-0.087	-0.074	-0.060	-0.046	-0.033	-0.018	-0.003	0.012	0.026	0.040	0.056	0.071	0.085	0.099	0.114	0.128	0.142	0.155	0.168	0.180	0.192	0.203	0.214	0.224	0.233	0.242	0.249	0.257	0.263	0.268	0.272	0.275	0.278	0.280	0.280	0.280	0.278	0.276	0.272	0.268	0.262	0.256	0.249	0.240	0.232	0.221	0.210	0.198	0.184	0.171	0.158	0.142	0.126	0.111	0.093	0.075	0.058	0.039	0.020	0.001	-0.018	-0.038	-0.057	-0.077	-0.096	-0.116	-0.136	-0.154	-0.173	-0.192	-0.211	-0.228	-0.246	-0.263	-0.278	-0.294	-0.309	-0.323	-0.338	-0.350	-0.361	-0.372	-0.382	-0.391	-0.398	-0.405	-0.410	-0.415	-0.418	-0.419	-0.421	-0.420	-0.419	-0.417	-0.413	-0.408	-0.403	-0.398	-0.389	-0.381	-0.372	-0.361	-0.351	-0.338	-0.326	-0.312	-0.298	-0.283	-0.268	-0.252	-0.236	-0.219	-0.202	-0.186	-0.168	-0.152	-0.133	-0.116	-0.099	-0.082	-0.065	-0.048	-0.033	-0.017	-0.002	0.013	0.027	0.040	0.053	0.064	0.076	0.087	0.095	0.103	0.111	0.118	0.122	0.127	0.131	0.132	0.133	0.133	0.132	0.131	0.128	0.123	0.118	0.112	0.104	0.097	0.087	0.078	0.066	0.053	0.042	0.028	0.013	0.000	-0.015	-0.031	-0.048	-0.065	-0.082	-0.098	-0.116	-0.134	-0.151	-0.169	-0.187	-0.204	-0.221	-0.238	-0.254	-0.271	-0.288	-0.302	-0.318	-0.332	-0.346	-0.358	-0.371	-0.382	-0.392	-0.402	-0.411	-0.418	-0.424	-0.431	-0.436	-0.439	-0.441	-0.442	-0.442	-0.442	-0.440	-0.437	-0.432	-0.428	-0.420	-0.413	-0.405	-0.396	-0.384	-0.372	-0.361	-0.348	-0.333	-0.318	-0.302	-0.286	-0.268	-0.251	-0.232	-0.214	-0.194	-0.176	-0.155	-0.135	-0.115	-0.094	-0.073	-0.053	-0.032	-0.012	0.008	0.028	0.048	0.068	0.086	0.104	0.123	0.140	0.158	0.173	0.188	0.202	0.218	0.230	0.242	0.252	0.263	0.273	0.282	0.289	0.296	0.302	0.307	0.311	0.313	0.315	0.317	0.318	0.316	0.315	0.312	0.309	0.306	0.300	0.295	0.288	0.282	0.274	0.267	0.258	0.248	0.240	0.230	0.221	0.210	0.200	0.190	0.179	0.168	0.158	0.148	0.137	0.128	0.118	0.108	0.098	0.090	0.082	0.073	0.066	0.059	0.052	0.047	0.042	0.037	0.032	0.029	0.027	0.025	0.025	0.024	0.025	0.026	0.028	0.032	0.035	0.039	0.045	0.050	0.058	0.065	0.073	0.082	0.092	0.102	0.112	0.124	0.136	0.148	0.161	0.174	0.188	0.202	0.217	0.231	0.245	0.260	0.274	0.290	0.305	0.321	0.336	0.352	0.366	0.380	0.396	0.410	0.424	0.438	0.451	0.463	0.476	0.488	0.499	0.509	0.518	0.529	0.538	0.545	0.552	0.560	0.566	0.570	0.574	0.578	0.581	0.582	0.582	0.582	0.582	0.580	0.578	0.576	0.572	0.568	0.561	0.555	0.548	0.541	0.532	0.523	0.513	0.503	0.492	0.482	0.470	0.459	0.446	0.432	0.420	0.408	0.394	0.381	0.368	0.354	0.341	0.328	0.315	0.302	0.289	0.278	0.265	0.253	0.242	0.232	0.221	0.211	0.202	0.193	0.185	0.178	0.171	0.165	0.160	0.156	0.152	0.149	0.148	0.147	0.148	0.148	0.149	0.152	0.155	0.159	0.164	0.169	0.176	0.182	0.191	0.200	0.208	0.219	0.229	0.241	0.252	0.263	0.277	0.289	0.303	0.317	0.331	0.345	0.359	0.373	0.388	0.402	0.417	0.432	0.446	0.459	0.473	0.486	0.499	0.512	0.523	0.537	0.548	0.558	0.568	0.578	0.587	0.595	0.602	0.608	0.613	0.619	0.622	0.627	0.629	0.631	0.631	0.632	0.630	0.629	0.627	0.623	0.619	0.616	0.610	0.604	0.598	0.591	0.583	0.574	0.566	0.557	0.548	0.538	0.528	0.518	0.507	0.497	0.485	0.475	0.464	0.455	0.444	0.433	0.425	0.415	0.407	0.398	0.390	0.382	0.376	0.369	0.363	0.358	0.355	0.351	0.347	0.346	0.344	0.343	0.343	0.344	0.346	0.348	0.352	0.356	0.361	0.368	0.373	0.380	0.388	0.396	0.405	0.415	0.425	0.436	0.448	0.458	0.470	0.482	0.494	0.508	0.520	0.532	0.547	0.559	0.572	0.586	0.598	0.611	0.622	0.635	0.646	0.658	0.669	0.680	0.689	0.699	0.708	0.717	0.725	0.731	0.738	0.742	0.748	0.752	0.754	0.757	0.758	0.758	0.759	0.758	0.755	0.753	0.750	0.745	0.740	0.734	0.728	0.721	0.713	0.704	0.694	0.684	0.674	0.662	0.651	0.638	0.624	0.611	0.598	0.583	0.569	0.555	0.541	0.525	0.510	0.496	0.481	0.467	0.452	0.437	0.423	0.409	0.396	0.382	0.370	0.358	0.347	0.335	0.326	0.316	0.308	0.301	0.294	0.289	0.283	0.280	0.278	0.275	0.276	0.277	0.280	0.282	0.287	0.292	0.300	0.308	0.318	0.329	0.342	0.355	0.370	0.387	0.404	0.423	0.442	0.463	0.486	0.509	0.533	0.558	0.585	0.611	0.639	0.668	0.697	0.727	0.757	0.788	0.818	0.850	0.882	0.913	0.943	0.976	1.007	1.038	1.068	1.099	1.129	1.158	1.187	1.215	1.241	1.267	1.292	1.317	1.338	1.361	1.380	1.399	1.417	1.432	1.447	1.459	1.470	1.480	1.488	1.494	1.498	1.502	1.502	1.501	1.499	1.494	1.488	1.481	1.472	1.461	1.448	1.434	1.418	1.401	1.382	1.362	1.341	1.318	1.293	1.268	1.242	1.215	1.187	1.158	1.128	1.097	1.066	1.035	1.002	0.970	0.937	0.904	0.870	0.836	0.803	0.771	0.737	0.704	0.672	0.639	0.608	0.577	0.547	0.516	0.487	0.459	0.431	0.404	0.378	0.353	0.329	0.307	0.285	0.264	0.245	0.228	0.209	0.192	0.178	0.164	0.152	0.141	0.129	0.121	0.113	0.106	0.100	0.095	0.091	0.089	0.088	0.086	0.086	0.088	0.089	0.092	0.095	0.098	0.102	0.108	0.113	0.119	0.126	0.132	0.140	0.147	0.154	0.161	0.168	0.176	0.182	0.190	0.196	0.202	0.208	0.214	0.218	0.223	0.227	0.230	0.233	0.234	0.235	0.236	0.234	0.233	0.231	0.228	0.223	0.218	0.212	0.206	0.198	0.188	0.178	0.167	0.156	0.143	0.129	0.115	0.099	0.083	0.067	0.050	0.032	0.013	-0.006	-0.026	-0.046	-0.067	-0.088	-0.108	-0.129	-0.150	-0.172	-0.193	-0.215	-0.235	-0.257	-0.276	-0.297	-0.316	-0.334	-0.353	-0.371	-0.388	-0.404	-0.419	-0.433	-0.447	-0.459	-0.470	-0.481	-0.490	-0.498	-0.505	-0.511	-0.514	-0.518	-0.518	-0.518	-0.518	-0.514	-0.510	-0.504	-0.498	-0.489	-0.479	-0.469	-0.457	-0.443	-0.428	-0.412	-0.395	-0.378	-0.358	-0.337	-0.315	-0.292	-0.269	-0.245	-0.220	-0.194	-0.168	-0.140	-0.112	-0.085	-0.057	-0.028	0.002	0.031	0.059	0.089	0.118	0.148	0.177	0.205	0.232	0.262	0.289	0.315	0.342	0.368	0.392	0.417	0.439	0.462	0.484	0.505	0.523	0.542	0.560	0.575	0.590	0.604	0.617	0.629	0.638	0.648	0.655	0.662	0.668	0.672	0.674	0.677	0.678	0.677	0.675	0.672	0.670	0.664	0.659	0.653	0.647	0.638	0.631	0.621	0.612	0.602	0.592	0.580	0.568	0.557	0.545	0.534	0.522	0.511	0.499	0.488	0.477	0.466	0.456	0.445	0.435	0.426	0.418	0.410	0.403	0.397	0.391	0.386	0.382	0.379	0.378	0.376	0.375	0.377	0.378	0.381	0.386	0.390	0.396	0.403	0.412	0.421	0.431	0.442	0.454	0.468	0.482	0.498	0.513	0.531	0.548	0.566	0.585	0.605	0.625	0.647	0.668	0.691	0.713	0.737	0.759	0.782	0.808	0.832	0.855	0.879	0.902	0.927	0.950	0.974	0.998	1.021	1.042	1.064	1.086	1.108	1.128	1.148	1.167	1.184	1.202	1.219	1.235	1.249	1.263	1.277	1.288	1.299	1.309	1.318	1.326	1.332	1.338	1.343	1.348	1.349	1.352	1.352	1.352	1.351	1.348	1.346	1.342	1.338	1.332	1.326	1.319	1.312	1.304	1.296	1.288	1.278	1.268	1.259	1.248	1.239	1.228	1.218	1.208	1.198	1.188	1.178	1.170	1.161	1.152	1.145	1.137	1.131	1.125	1.120	1.115	1.111	1.108	1.107	1.106	1.106	1.107	1.108	1.111	1.115	1.120	1.125	1.132	1.140	1.148	1.158	1.169	1.180	1.192	1.205	1.219	1.234	1.250	1.265	1.282	1.299	1.317	1.335	1.352	1.372	1.391	1.410	1.429	1.448	1.468	1.486	1.505	1.523	1.540	1.558	1.575	1.591	1.607	1.622	1.636	1.648	1.661	1.672	1.682	1.690	1.699	1.705	1.711	1.715	1.718	1.719	1.718	1.718	1.714	1.711	1.705	1.698	1.690	1.680	1.669	1.657	1.642	1.628	1.612	1.593	1.575	1.555	1.533	1.512	1.488	1.464	1.439	1.414	1.389	1.362	1.334	1.307	1.278	1.250	1.222	1.193	1.165	1.136	1.108	1.079	1.052	1.024	0.997	0.970	0.945	0.919	0.895	0.872	0.848	0.827	0.807	0.787	0.769	0.752	0.735	0.720	0.707	0.694	0.683	0.675	0.666	0.659	0.654	0.651	0.648	0.647	0.647	0.649	0.652	0.656	0.662	0.668	0.676	0.685	0.696	0.708	0.719	0.732	0.747	0.762	0.777	0.793	0.810	0.829	0.847	0.866	0.884	0.904	0.923	0.944	0.964	0.983	1.003	1.024	1.044	1.064	1.083	1.102	1.121	1.138	1.157	1.174	1.190	1.206	1.221	1.235	1.249	1.262	1.273	1.285	1.296	1.306	1.314	1.322	1.330	1.336	1.341	1.346	1.349	1.352	1.354	1.355	1.356	1.356	1.354	1.352	1.351	1.348	1.344	1.341	1.338	1.333	1.328	1.322	1.318	1.312	1.308	1.303	1.297	1.292	1.288	1.282	1.278	1.274	1.270	1.267	1.264	1.262	1.261	1.260	1.259	1.259	1.261	1.262	1.266	1.268	1.272	1.277	1.282	1.289	1.297	1.306	1.315	1.324	1.335	1.348	1.358	1.371	1.385	1.398	1.413	1.428	1.443	1.460	1.476	1.493	1.510	1.528	1.544	1.561	1.579	1.596	1.612	1.629	1.646	1.662	1.677	1.692	1.707	1.721	1.735	1.748	1.759	1.769	1.779	1.788	1.796	1.802	1.808	1.812	1.814	1.816	1.816	1.814	1.812	1.808	1.802	1.795	1.786	1.776	1.765	1.751	1.736	1.720	1.702	1.683	1.662	1.640	1.616	1.591	1.564	1.537	1.507	1.477	1.445	1.412	1.378	1.342	1.307	1.269	1.231	1.191	1.152	1.111	1.069	1.028	0.986	0.942	0.898	0.855	0.812	0.768	0.724	0.679	0.636	0.591	0.548	0.505	0.462	0.419	0.376	0.335	0.294	0.253	0.213	0.175	0.137	0.101	0.063	0.028	-0.006	-0.039	-0.071	-0.102	-0.132	-0.160	-0.188	-0.212	-0.237	-0.260	-0.282	-0.303	-0.322	-0.341	-0.358	-0.373	-0.388	-0.400	-0.412	-0.423	-0.433	-0.441	-0.448	-0.455	-0.459	-0.464	-0.468	-0.469	-0.472	-0.472	-0.472	-0.472	-0.470	-0.468	-0.466	-0.462	-0.458	-0.456	-0.451	-0.448	-0.442	-0.438	-0.433	-0.428	-0.423	-0.419	-0.415	-0.410	-0.406	-0.402	-0.399	-0.395	-0.392	-0.391	-0.388	-0.387	-0.386	-0.384	-0.385	-0.385	-0.386	-0.387	-0.388	-0.391	-0.393	-0.397	-0.400	-0.405	-0.410	-0.415	-0.420	-0.426	-0.432	-0.438	-0.445	-0.452	-0.459	-0.467	-0.474	-0.482	-0.490	-0.498	-0.504	-0.512	-0.520	-0.527	-0.533	-0.541	-0.547	-0.552	-0.558	-0.562	-0.567	-0.570	-0.573	-0.576	-0.578	-0.579	-0.580	-0.578	-0.578	-0.576	-0.573	-0.570	-0.565	-0.560	-0.553	-0.547	-0.538	-0.528	-0.518	-0.508	-0.497	-0.484	-0.471	-0.458	-0.442	-0.427	-0.412	-0.394	-0.377	-0.360	-0.342	-0.322	-0.304	-0.284	-0.265	-0.245	-0.225	-0.206	-0.185	-0.166	-0.146	-0.127	-0.108	-0.088	-0.070	-0.052	-0.035	-0.018	-0.002	0.012	0.028	0.041	0.052	0.064	0.074	0.082	0.091	0.098	0.103	0.107	0.108	0.110	0.109	0.108	0.103	0.098	0.091	0.083	0.073	0.061	0.048	0.034	0.017	-0.001	-0.021	-0.042	-0.063	-0.088	-0.114	-0.141	-0.169	-0.199	-0.230	-0.262	-0.295	-0.329	-0.364	-0.400	-0.437	-0.474	-0.513	-0.552	-0.591	-0.631	-0.671	-0.711	-0.752	-0.792	-0.832	-0.874	-0.914	-0.954	-0.993	-1.033	-1.072	-1.109	-1.146	-1.183	-1.219	-1.253	-1.288	-1.321	-1.352	-1.383	-1.412	-1.442	-1.468	-1.494	-1.518	-1.542	-1.563	-1.582	-1.602	-1.618	-1.635	-1.649	-1.662	-1.674	-1.683	-1.693	-1.700	-1.707	-1.712	-1.713	-1.717	-1.717	-1.716	-1.714	-1.712	-1.708	-1.703	-1.698	-1.690	-1.682	-1.673	-1.663	-1.654	-1.642	-1.631	-1.618	-1.607	-1.592	-1.578	-1.564	-1.550	-1.535	-1.520	-1.504	-1.488	-1.473	-1.457	-1.442	-1.426	-1.410	-1.394	-1.378	-1.364	-1.348	-1.334	-1.319	-1.304	-1.291	-1.277	-1.262	-1.250	-1.238	-1.224	-1.212	-1.201	-1.189	-1.178	-1.168	-1.158	-1.148	-1.138	-1.130	-1.120	-1.112	-1.103	-1.097	-1.088	-1.081	-1.073	-1.067	-1.059	-1.052	-1.046	-1.038	-1.032	-1.026	-1.020	-1.012	-1.006	-0.998	-0.991	-0.983	-0.974	-0.966	-0.957	-0.948	-0.938	-0.928	-0.916	-0.904	-0.892	-0.879	-0.866	-0.851	-0.835	-0.819	-0.802	-0.784	-0.765	-0.746	-0.726	-0.703	-0.680	-0.658	-0.632	-0.608	-0.581	-0.554	-0.526	-0.497	-0.468	-0.438	-0.407	-0.375	-0.343	-0.311	-0.278	-0.244	-0.210	-0.176	-0.142	-0.108	-0.074	-0.039	-0.006	0.029	0.062	0.095	0.128	0.159	0.192	0.222	0.252	0.281	0.308	0.335	0.361	0.385	0.408	0.429	0.450	0.468	0.485	0.499	0.513	0.526	0.536	0.544	0.550	0.556	0.558	0.560	0.558	0.556	0.552	0.545	0.537	0.527	0.515	0.502	0.487	0.470	0.452	0.431	0.410	0.388	0.363	0.339	0.312	0.284	0.256	0.227	0.196	0.164	0.132	0.100	0.067	0.033	-0.002	-0.034	-0.069	-0.104	-0.138	-0.173	-0.207	-0.241	-0.276	-0.309	-0.342	-0.375	-0.407	-0.438	-0.469	-0.499	-0.528	-0.558	-0.586	-0.613	-0.640	-0.665	-0.689	-0.713	-0.735	-0.758	-0.778	-0.798	-0.815	-0.833	-0.851	-0.867	-0.880	-0.895	-0.907	-0.918	-0.929	-0.939	-0.948	-0.957	-0.964	-0.970	-0.975	-0.981	-0.984	-0.988	-0.990	-0.992	-0.993	-0.995	-0.995	-0.995	-0.994	-0.993	-0.991	-0.989	-0.988	-0.984	-0.982	-0.978	-0.975	-0.972	-0.968	-0.964	-0.962	-0.958	-0.953	-0.949	-0.946	-0.942	-0.939	-0.935	-0.932	-0.929	-0.926	-0.923	-0.922	-0.918	-0.917	-0.915	-0.912	-0.912	-0.911	-0.911	-0.909	-0.910	-0.909	-0.909	-0.910	-0.909	-0.911	-0.912	-0.912	-0.914	-0.916	-0.917	-0.919	-0.920	-0.922	-0.922	-0.925	-0.926	-0.927	-0.928	-0.928	-0.928	-0.929	-0.929	-0.928	-0.928	-0.927	-0.924	-0.922	-0.918	-0.914	-0.910	-0.906	-0.899	-0.892	-0.885	-0.876	-0.868	-0.858	-0.846	-0.833	-0.821	-0.807	-0.792	-0.775	-0.758	-0.741	-0.722	-0.702	-0.680	-0.658	-0.634	-0.609	-0.585	-0.558	-0.532	-0.504	-0.475	-0.446	-0.415	-0.385	-0.353	-0.320	-0.288	-0.254	-0.222	-0.188	-0.153	-0.118	-0.083	-0.049	-0.013	0.022	0.056	0.091	0.126	0.160	0.193	0.228	0.261	0.292	0.324	0.356	0.386	0.415	0.444	0.471	0.498	0.523	0.547	0.571	0.592	0.612	0.632	0.649	0.665	0.681	0.694	0.706	0.717	0.725	0.732	0.738	0.742	0.744	0.745	0.745	0.743	0.739	0.734	0.727	0.719	0.710	0.700	0.688	0.674	0.659	0.643	0.626	0.608	0.588	0.568	0.547	0.525	0.502	0.478	0.453	0.429	0.403	0.378	0.351	0.324	0.298	0.270	0.243	0.217	0.190	0.162	0.136	0.109	0.083	0.057	0.031	0.006	-0.019	-0.043	-0.068	-0.089	-0.112	-0.133	-0.155	-0.176	-0.194	-0.212	-0.230	-0.247	-0.263	-0.278	-0.293	-0.307	-0.319	-0.332	-0.342	-0.352	-0.362	-0.371	-0.379	-0.386	-0.392	-0.399	-0.403	-0.409	-0.412	-0.416	-0.420	-0.422	-0.425	-0.428	-0.429	-0.430	-0.431	-0.432	-0.432	-0.433	-0.434	-0.435	-0.435	-0.436	-0.437	-0.438	-0.438	-0.438	-0.440	-0.441	-0.442	-0.444	-0.447	-0.448	-0.450	-0.453	-0.457	-0.460	-0.463	-0.468	-0.472	-0.476	-0.479	-0.485	-0.490	-0.495	-0.500	-0.506	-0.511	-0.518	-0.523	-0.529	-0.535	-0.541	-0.547	-0.552	-0.558	-0.563	-0.568	-0.573	-0.578	-0.582	-0.586	-0.590	-0.592	-0.595	-0.597	-0.599	-0.599	-0.600	-0.599	-0.598	-0.596	-0.592	-0.589	-0.584	-0.579	-0.572	-0.566	-0.557	-0.547	-0.537	-0.526	-0.513	-0.501	-0.486	-0.472	-0.455	-0.438	-0.420	-0.401	-0.381	-0.359	-0.338	-0.313	-0.291	-0.265	-0.240	-0.212	-0.186	-0.158	-0.129	-0.099	-0.069	-0.039	-0.008	0.024	0.057	0.088	0.122	0.154	0.188	0.221	0.254	0.288	0.322	0.355	0.388	0.420	0.453	0.486	0.518	0.550	0.581	0.610	0.640	0.668	0.698	0.724	0.751	0.776	0.800	0.823	0.846	0.867	0.888	0.906	0.923	0.938	0.952	0.966	0.978	0.988	0.997	1.003	1.008	1.012	1.014	1.016	1.013	1.012	1.007	1.001	0.994	0.985	0.975	0.962	0.949	0.934	0.918	0.899	0.880	0.859	0.836	0.814	0.789	0.763	0.737	0.708	0.679	0.650	0.620	0.588	0.556	0.523	0.490	0.457	0.422	0.388	0.353	0.318	0.282	0.247	0.212	0.176	0.141	0.105	0.070	0.035	0.002	-0.033	-0.068	-0.099	-0.133	-0.165	-0.197	-0.228	-0.258	-0.287	-0.315	-0.343	-0.372	-0.398	-0.423	-0.448	-0.472	-0.496	-0.519	-0.541	-0.561	-0.582	-0.602	-0.621	-0.639	-0.657	-0.674	-0.689	-0.705	-0.720	-0.735	-0.748	-0.763	-0.775	-0.788	-0.800	-0.812	-0.823	-0.835	-0.847	-0.858	-0.868	-0.878	-0.889	-0.900	-0.910	-0.920	-0.930	-0.941	-0.951	-0.962	-0.972	-0.983	-0.993	-1.004	-1.015	-1.027	-1.038	-1.048	-1.060	-1.071	-1.082	-1.093	-1.106	-1.118	-1.129	-1.140	-1.152	-1.163	-1.176	-1.187	-1.198	-1.210	-1.221	-1.231	-1.242	-1.252	-1.262	-1.272	-1.281	-1.289	-1.298	-1.305	-1.312	-1.318	-1.324	-1.330	-1.333	-1.338	-1.340	-1.342	-1.344	-1.344	-1.344	-1.342	-1.339	-1.336	-1.331	-1.326	-1.318	-1.311	-1.301	-1.291	-1.280	-1.267	-1.253	-1.238	-1.222	-1.204	-1.185	-1.164	-1.143	-1.121	-1.096	-1.070	-1.043	-1.016	-0.986	-0.955	-0.924	-0.891	-0.857	-0.822	-0.784	-0.748	-0.709	-0.670	-0.628	-0.588	-0.546	-0.502	-0.458	-0.413	-0.368	-0.322	-0.277	-0.230	-0.182	-0.135	-0.087	-0.039	0.010	0.058	0.106	0.154	0.202	0.250	0.297	0.343	0.389	0.434	0.479	0.523	0.567	0.608	0.650	0.689	0.728	0.767	0.802	0.837	0.869	0.901	0.931	0.960	0.986	1.011	1.034	1.056	1.075	1.092	1.108	1.121	1.132	1.142	1.149	1.155	1.157	1.158	1.158	1.155	1.150	1.144	1.135	1.125	1.113	1.098	1.082	1.065	1.046	1.025	1.002	0.978	0.953	0.927	0.899	0.870	0.840	0.810	0.777	0.744	0.711	0.677	0.642	0.607	0.572	0.535	0.500	0.463	0.427	0.390	0.354	0.318	0.282	0.246	0.212	0.177	0.142	0.108	0.074	0.042	0.010	-0.022	-0.053	-0.082	-0.112	-0.141	-0.169	-0.196	-0.223	-0.248	-0.272	-0.298	-0.320	-0.342	-0.364	-0.385	-0.405	-0.426	-0.444	-0.462	-0.481	-0.498	-0.514	-0.532	-0.548	-0.562	-0.578	-0.593	-0.608	-0.622	-0.636	-0.651	-0.664	-0.678	-0.692	-0.706	-0.720	-0.733	-0.747	-0.762	-0.775	-0.790	-0.805	-0.820	-0.833	-0.849	-0.864	-0.880	-0.895	-0.912	-0.928	-0.942	-0.959	-0.976	-0.992	-1.010	-1.027	-1.044	-1.062	-1.078	-1.096	-1.113	-1.130	-1.148	-1.165	-1.182	-1.200	-1.216	-1.232	-1.248	-1.262	-1.278	-1.293	-1.308	-1.322	-1.334	-1.347	-1.358	-1.370	-1.381	-1.391	-1.399	-1.407	-1.414	-1.420	-1.425	-1.430	-1.432	-1.434	-1.436	-1.435	-1.433	-1.432	-1.428	-1.422	-1.416	-1.409	-1.401	-1.391	-1.379	-1.367	-1.352	-1.338	-1.322	-1.303	-1.285	-1.265	-1.243	-1.221	-1.198	-1.172	-1.147	-1.119	-1.092	-1.062	-1.032	-1.001	-0.969	-0.936	-0.902	-0.868	-0.833	-0.798	-0.762	-0.726	-0.688	-0.650	-0.612	-0.574	-0.535	-0.498	-0.458	-0.419	-0.380	-0.342	-0.303	-0.265	-0.227	-0.190	-0.152	-0.116	-0.079	-0.043	-0.008	0.025	0.058	0.090	0.122	0.153	0.182	0.212	0.240	0.266	0.292	0.316	0.339	0.362	0.383	0.402	0.421	0.438	0.454	0.469	0.483	0.495	0.507	0.517	0.527	0.533	0.541	0.547	0.552	0.555	0.559	0.561	0.562	0.562	0.562	0.562	0.559	0.558	0.554	0.551	0.548	0.543	0.538	0.535	0.530	0.525	0.520	0.515	0.509	0.505	0.499	0.495	0.490	0.487	0.482	0.478	0.476	0.472	0.470	0.468	0.466	0.466	0.465	0.466	0.466	0.467	0.469	0.471	0.474	0.477	0.480	0.484	0.489	0.495	0.500	0.507	0.513	0.521	0.528	0.535	0.543	0.551	0.559	0.568	0.577	0.585	0.594	0.603	0.612	0.621	0.630	0.638	0.647	0.655	0.662	0.672	0.678	0.686	0.692	0.699	0.705	0.710	0.715	0.719	0.723	0.727	0.729	0.732	0.732	0.735	0.736	0.735	0.734	0.733	0.732	0.729	0.727	0.723	0.719	0.716	0.710	0.706	0.700	0.694	0.688	0.682	0.676	0.671	0.663	0.657	0.650	0.644	0.638	0.632	0.626	0.622	0.617	0.612	0.608	0.605	0.603	0.600	0.600	0.600	0.602	0.602	0.606	0.610	0.615	0.622	0.630	0.639	0.650	0.662	0.675	0.690	0.705	0.723	0.742	0.762	0.785	0.809	0.834	0.860	0.889	0.919	0.950	0.983	1.018	1.052	1.090	1.128	1.167	1.208	1.250	1.292	1.337	1.380	1.426	1.472	1.519	1.566	1.614	1.662	1.711	1.760	1.808	1.858	1.907	1.955	2.003	2.052	2.100	2.147	2.194	2.241	2.285	2.329	2.372	2.415	2.455	2.494	2.533	2.569	2.606	2.639	2.671	2.702	2.731	2.758	2.783	2.807	2.828	2.848	2.866	2.881	2.896	2.908	2.917	2.924	2.931	2.934	2.936	2.936	2.934	2.929	2.924	2.917	2.907	2.896	2.883	2.869	2.852	2.834	2.814	2.795	2.772	2.749	2.723	2.698	2.671	2.642	2.613	2.583	2.552	2.521	2.488	2.455	2.422	2.387	2.352	2.318	2.282	2.246	2.209	2.173	2.137	2.101	2.064	2.027	1.990	1.955	1.918	1.882	1.846	1.810	1.775	1.739	1.705	1.670	1.636	1.602	1.569	1.536	1.503	1.472	1.439	1.408	1.378	1.347	1.316	1.287	1.258	1.228	1.199	1.171	1.143	1.118	1.089	1.062	1.036	1.009	0.983	0.958	0.932	0.908	0.882	0.858	0.833	0.808	0.784	0.759	0.736	0.711	0.687	0.662	0.638	0.613	0.590	0.565	0.540	0.515	0.489	0.465	0.439	0.413	0.388	0.362	0.335	0.308	0.282	0.255	0.228	0.200	0.172	0.144	0.117	0.088	0.059	0.030	0.001	-0.028	-0.058	-0.088	-0.118	-0.147	-0.178	-0.207	-0.237	-0.266	-0.294	-0.324	-0.353	-0.381	-0.410	-0.438	-0.465	-0.492	-0.518	-0.543	-0.568	-0.592	-0.615	-0.638	-0.659	-0.679	-0.699	-0.718	-0.734	-0.750	-0.764	-0.778	-0.789	-0.799	-0.808	-0.815	-0.820	-0.824	-0.826	-0.827	-0.826	-0.822	-0.818	-0.811	-0.802	-0.793	-0.782	-0.768	-0.752	-0.735	-0.717	-0.696	-0.674	-0.651	-0.625	-0.599	-0.570	-0.541	-0.510	-0.478	-0.444	-0.409	-0.374	-0.338	-0.299	-0.261	-0.222	-0.182	-0.143	-0.102	-0.061	-0.019	0.022	0.064	0.106	0.148	0.188	0.229	0.269	0.309	0.348	0.387	0.424	0.461	0.498	0.532	0.567	0.599	0.632	0.661	0.689	0.717	0.742	0.767	0.788	0.810	0.829	0.846	0.862	0.876	0.888	0.898	0.906	0.912	0.918	0.921	0.921	0.920	0.918	0.914	0.908	0.900	0.890	0.879	0.867	0.852	0.836	0.818	0.799	0.779	0.758	0.735	0.712	0.686	0.661	0.634	0.606	0.577	0.548	0.518	0.488	0.457	0.425	0.393	0.362	0.328	0.297	0.264	0.232	0.199	0.168	0.136	0.104	0.073	0.042	0.012	-0.017	-0.046	-0.074	-0.101	-0.128	-0.155	-0.179	-0.205	-0.228	-0.250	-0.273	-0.294	-0.313	-0.333	-0.352	-0.368	-0.385	-0.401	-0.416	-0.431	-0.442	-0.456	-0.467	-0.478	-0.488	-0.499	-0.507	-0.516	-0.524	-0.531	-0.539	-0.546	-0.552	-0.558	-0.564	-0.571	-0.576	-0.583	-0.589	-0.595	-0.602	-0.608	-0.615	-0.622	-0.630	-0.638	-0.647	-0.655	-0.665	-0.675	-0.686	-0.697	-0.708	-0.722	-0.735	-0.749	-0.762	-0.778	-0.793	-0.811	-0.828	-0.846	-0.864	-0.883	-0.902	-0.922	-0.943	-0.965	-0.985	-1.008	-1.029	-1.051	-1.073	-1.096	-1.119	-1.140	-1.162	-1.185	-1.207	-1.228	-1.248	-1.270	-1.290	-1.309	-1.327	-1.345	-1.362	-1.379	-1.394	-1.408	-1.421	-1.432	-1.443	-1.453	-1.462	-1.468	-1.473	-1.478	-1.479	-1.481	-1.480	-1.478	-1.473	-1.468	-1.461	-1.452	-1.441	-1.429	-1.415	-1.399	-1.382	-1.363	-1.343	-1.322	-1.298	-1.273	-1.248	-1.219	-1.190	-1.160	-1.128	-1.096	-1.061	-1.025	-0.989	-0.952	-0.914	-0.874	-0.835	-0.795	-0.753	-0.712	-0.669	-0.627	-0.583	-0.540	-0.498	-0.454	-0.412	-0.368	-0.325	-0.283	-0.242	-0.199	-0.158	-0.118	-0.079	-0.040	-0.002	0.035	0.072	0.107	0.141	0.173	0.205	0.234	0.263	0.291	0.317	0.341	0.363	0.385	0.405	0.422	0.438	0.453	0.468	0.478	0.488	0.496	0.502	0.507	0.510	0.511	0.512	0.510	0.507	0.502	0.497	0.488	0.480	0.472	0.459	0.448	0.434	0.421	0.405	0.390	0.373	0.355	0.338	0.319	0.301	0.280	0.262	0.241	0.221	0.200	0.180	0.160	0.139	0.119	0.099	0.080	0.061	0.042	0.023	0.006	-0.012	-0.028	-0.045	-0.059	-0.074	-0.088	-0.101	-0.113	-0.124	-0.135	-0.146	-0.154	-0.163	-0.171	-0.177	-0.183	-0.188	-0.193	-0.197	-0.200	-0.202	-0.203	-0.205	-0.205	-0.204	-0.204	-0.202	-0.201	-0.198	-0.196	-0.193	-0.190	-0.188	-0.183	-0.181	-0.178	-0.173	-0.170	-0.166	-0.163	-0.160	-0.158	-0.157	-0.155	-0.153	-0.152	-0.151	-0.151	-0.152	-0.152	-0.154	-0.156	-0.160	-0.163	-0.168	-0.174	-0.180	-0.187	-0.195	-0.204	-0.214	-0.225	-0.237	-0.249	-0.262	-0.277	-0.291	-0.308	-0.324	-0.343	-0.361	-0.381	-0.401	-0.422	-0.444	-0.467	-0.489	-0.512	-0.537	-0.561	-0.587	-0.611	-0.638	-0.663	-0.689	-0.716	-0.742	-0.768	-0.795	-0.820	-0.846	-0.872	-0.897	-0.922	-0.947	-0.969	-0.993	-1.016	-1.037	-1.058	-1.078	-1.098	-1.115	-1.132	-1.149	-1.163	-1.176	-1.189	-1.201	-1.212	-1.219	-1.228	-1.233	-1.238	-1.242	-1.243	-1.245	-1.244	-1.242	-1.240	-1.235	-1.230	-1.223	-1.215	-1.205	-1.196	-1.184	-1.172	-1.160	-1.147	-1.132	-1.117	-1.100	-1.083	-1.066	-1.048	-1.030	-1.012	-0.993	-0.974	-0.954	-0.935	-0.918	-0.898	-0.879	-0.860	-0.842	-0.824	-0.808	-0.791	-0.774	-0.758	-0.743	-0.730	-0.717	-0.704	-0.692	-0.681	-0.671	-0.662	-0.653	-0.646	-0.639	-0.635	-0.630	-0.628	-0.626	-0.624	-0.625	-0.625	-0.628	-0.631	-0.634	-0.640	-0.646	-0.652	-0.660	-0.668	-0.678	-0.688	-0.698	-0.709	-0.721	-0.734	-0.747	-0.761	-0.776	-0.789	-0.804	-0.820	-0.835	-0.852	-0.867	-0.883	-0.899	-0.915	-0.932	-0.948	-0.964	-0.980	-0.995	-1.011	-1.026	-1.040	-1.055	-1.070	-1.083	-1.098	-1.109	-1.122	-1.134	-1.146	-1.156	-1.166	-1.176	-1.185	-1.192	-1.200	-1.208	-1.214	-1.219	-1.224	-1.229	-1.232	-1.237	-1.238	-1.239	-1.241	-1.241	-1.242	-1.240	-1.239	-1.237	-1.234	-1.232	-1.228	-1.224	-1.219	-1.214	-1.208	-1.202	-1.196	-1.190	-1.182	-1.176	-1.168	-1.161	-1.153	-1.145	-1.138	-1.128	-1.122	-1.113	-1.105	-1.097	-1.089	-1.082	-1.074	-1.068	-1.060	-1.053	-1.047	-1.041	-1.036	-1.031	-1.027	-1.022	-1.018	-1.015	-1.012	-1.011	-1.010	-1.009	-1.009	-1.009	-1.010	-1.012	-1.015	-1.018	-1.022	-1.026	-1.032	-1.037	-1.043	-1.050	-1.058	-1.066	-1.074	-1.083	-1.094	-1.103	-1.114	-1.125	-1.136	-1.148	-1.159	-1.172	-1.184	-1.197	-1.210	-1.222	-1.234	-1.247	-1.260	-1.272	-1.284	-1.297	-1.308	-1.320	-1.332	-1.342	-1.353	-1.363	-1.372	-1.380	-1.389	-1.397	-1.405	-1.412	-1.418	-1.423	-1.428	-1.432	-1.436	-1.439	-1.441	-1.443	-1.444	-1.444	-1.443	-1.443	-1.441	-1.439	-1.436	-1.432	-1.429	-1.425	-1.420	-1.415	-1.410	-1.404	-1.398	-1.392	-1.385	-1.378	-1.372	-1.366	-1.360	-1.352	-1.348	-1.341	-1.335	-1.330	-1.325	-1.320	-1.317	-1.312	-1.309	-1.307	-1.305	-1.304	-1.303	-1.303	-1.304	-1.307	-1.309	-1.312	-1.318	-1.324	-1.330	-1.338	-1.347	-1.356	-1.368	-1.378	-1.392	-1.406	-1.420	-1.436	-1.452	-1.469	-1.488	-1.508	-1.528	-1.550	-1.572	-1.595	-1.619	-1.643	-1.668	-1.695	-1.721	-1.748	-1.776	-1.803	-1.832	-1.860	-1.890	-1.919	-1.949	-1.979	-2.008	-2.039	-2.068	-2.100	-2.130	-2.160	-2.189	-2.219	-2.249	-2.277	-2.306	-2.333	-2.362	-2.388	-2.414	-2.441	-2.466	-2.489	-2.513	-2.537	-2.559	-2.581	-2.602	-2.622	-2.641	-2.659	-2.677	-2.693	-2.710	-2.726	-2.739	-2.753	-2.765	-2.776	-2.788	-2.798	-2.806	-2.815	-2.822	-2.828	-2.835	-2.841	-2.845	-2.849	-2.852	-2.855	-2.858	-2.859	-2.860	-2.862	-2.861	-2.862	-2.861	-2.860	-2.860	-2.859	-2.858	-2.856	-2.854	-2.853	-2.852	-2.850	-2.848	-2.848	-2.846	-2.844	-2.844	-2.842	-2.842	-2.841	-2.842	-2.842	-2.842	-2.842	-2.843	-2.845	-2.846	-2.848	-2.849	-2.852	-2.854	-2.858	-2.860	-2.864	-2.868	-2.871	-2.874	-2.878	-2.882	-2.885	-2.889	-2.892	-2.897	-2.900	-2.904	-2.907	-2.910	-2.913	-2.915	-2.917	-2.919	-2.920	-2.921	-2.922	-2.921	-2.921	-2.918	-2.917	-2.913	-2.910	-2.907	-2.901	-2.896	-2.890	-2.882	-2.874	-2.865	-2.856	-2.845	-2.834	-2.822	-2.808	-2.795	-2.780	-2.765	-2.748	-2.732	-2.715	-2.696	-2.677	-2.657	-2.638	-2.616	-2.596	-2.575	-2.552	-2.530	-2.508	-2.484	-2.461	-2.438	-2.415	-2.392	-2.368	-2.344	-2.322	-2.298	-2.276	-2.252	-2.230	-2.208	-2.186	-2.165	-2.144	-2.124	-2.104	-2.085	-2.066	-2.047	-2.031	-2.015	-1.999	-1.984	-1.971	-1.957	-1.944	-1.932	-1.921	-1.912	-1.902	-1.894	-1.888	-1.880	-1.874	-1.870	-1.866	-1.862	-1.861	-1.859	-1.858	-1.858	-1.858	-1.859	-1.862	-1.865	-1.868	-1.872	-1.876	-1.881	-1.886	-1.891	-1.898	-1.903	-1.910	-1.917	-1.924	-1.930	-1.937	-1.943	-1.951	-1.958	-1.964	-1.971	-1.978	-1.982	-1.988	-1.993	-1.998	-2.002	-2.006	-2.009	-2.011	-2.013	-2.014	-2.015	-2.014	-2.013	-2.012	-2.009	-2.006	-2.001	-1.996	-1.991	-1.983	-1.975	-1.966	-1.956	-1.946	-1.934	-1.922	-1.908	-1.895	-1.881	-1.865	-1.848	-1.831	-1.813	-1.796	-1.777	-1.758	-1.738	-1.717	-1.697	-1.676	-1.654	-1.633	-1.612	-1.589	-1.568	-1.546	-1.525	-1.504	-1.482	-1.462	-1.441	-1.421	-1.402	-1.382	-1.364	-1.347	-1.330	-1.313	-1.299	-1.285	-1.272	-1.259	-1.248	-1.238	-1.229	-1.221	-1.215	-1.210	-1.205	-1.203	-1.200	-1.201	-1.202	-1.203	-1.207	-1.211	-1.217	-1.223	-1.231	-1.240	-1.250	-1.262	-1.274	-1.287	-1.302	-1.317	-1.333	-1.350	-1.368	-1.385	-1.405	-1.423	-1.443	-1.463	-1.485	-1.506	-1.527	-1.548	-1.569	-1.590	-1.612	-1.633	-1.654	-1.675	-1.696	-1.716	-1.736	-1.756	-1.774	-1.793	-1.810	-1.828	-1.844	-1.859	-1.874	-1.888	-1.902	-1.914	-1.926	-1.936	-1.946	-1.954	-1.961	-1.968	-1.974	-1.978	-1.981	-1.983	-1.984	-1.985	-1.983	-1.982	-1.978	-1.975	-1.970	-1.963	-1.958	-1.949	-1.941	-1.931	-1.921	-1.909	-1.898	-1.886	-1.872	-1.858	-1.844	-1.828	-1.813	-1.797	-1.780	-1.763	-1.747	-1.729	-1.711	-1.693	-1.676	-1.658	-1.640	-1.623	-1.605	-1.588	-1.572	-1.554	-1.539	-1.522	-1.508	-1.492	-1.479	-1.466	-1.454	-1.442	-1.430	-1.420	-1.412	-1.402	-1.395	-1.388	-1.383	-1.379	-1.376	-1.372	-1.372	-1.372	-1.372	-1.374	-1.377	-1.381	-1.387	-1.392	-1.399	-1.408	-1.417	-1.426	-1.437	-1.448	-1.461	-1.473	-1.487	-1.501	-1.515	-1.530	-1.545	-1.561	-1.577	-1.593	-1.609	-1.626	-1.641	-1.657	-1.672	-1.688	-1.703	-1.718	-1.732	-1.746	-1.758	-1.772	-1.783	-1.795	-1.805	-1.812	-1.822	-1.828	-1.835	-1.841	-1.844	-1.848	-1.849	-1.850	-1.849	-1.848	-1.845	-1.841	-1.837	-1.830	-1.822	-1.813	-1.804	-1.794	-1.782	-1.770	-1.757	-1.742	-1.727	-1.711	-1.695	-1.678	-1.660	-1.642	-1.623	-1.604	-1.585	-1.565	-1.546	-1.525	-1.506	-1.486	-1.465	-1.446	-1.428	-1.408	-1.390	-1.372	-1.354	-1.338	-1.322	-1.305	-1.292	-1.278	-1.264	-1.252	-1.242	-1.232	-1.222	-1.214	-1.208	-1.202	-1.198	-1.194	-1.192	-1.192	-1.192	-1.192	-1.196	-1.199	-1.204	-1.210	-1.217	-1.225	-1.235	-1.244	-1.256	-1.268	-1.281	-1.294	-1.308	-1.324	-1.340	-1.357	-1.373	-1.391	-1.409	-1.428	-1.445	-1.464	-1.483	-1.502	-1.522	-1.541	-1.560	-1.578	-1.597	-1.615	-1.633	-1.651	-1.668	-1.684	-1.701	-1.715	-1.729	-1.744	-1.758	-1.769	-1.782	-1.792	-1.802	-1.811	-1.818	-1.826	-1.832	-1.838	-1.842	-1.845	-1.847	-1.849	-1.849	-1.848	-1.847	-1.844	-1.841	-1.838	-1.832	-1.826	-1.819	-1.812	-1.803	-1.795	-1.786	-1.776	-1.765	-1.754	-1.743	-1.732	-1.720	-1.708	-1.694	-1.682	-1.669	-1.656	-1.643	-1.630	-1.618	-1.605	-1.592	-1.580	-1.569	-1.557	-1.546	-1.536	-1.526	-1.518	-1.508	-1.500	-1.493	-1.487	-1.482	-1.477	-1.473	-1.470	-1.468	-1.467	-1.468	-1.468	-1.471	-1.473	-1.478	-1.482	-1.488	-1.496	-1.504	-1.513	-1.523	-1.535	-1.548	-1.561	-1.575	-1.590	-1.607	-1.623	-1.641	-1.659	-1.678	-1.698	-1.718	-1.738	-1.761	-1.782	-1.805	-1.827	-1.850	-1.873	-1.895	-1.918	-1.942	-1.965	-1.988	-2.010	-2.032	-2.054	-2.076	-2.097	-2.117	-2.138	-2.157	-2.176	-2.193	-2.210	-2.228	-2.242	-2.258	-2.270	-2.283	-2.296	-2.306	-2.316	-2.325	-2.332	-2.338	-2.342	-2.347	-2.350	-2.352	-2.352	-2.353	-2.351	-2.349	-2.347	-2.343	-2.338	-2.332	-2.324	-2.318	-2.310	-2.300	-2.291	-2.280	-2.270	-2.259	-2.248	-2.236	-2.224	-2.212	-2.200	-2.187	-2.175	-2.162	-2.150	-2.138	-2.128	-2.115	-2.105	-2.094	-2.083	-2.075	-2.066	-2.057	-2.049	-2.043	-2.038	-2.032	-2.028	-2.025	-2.022	-2.022	-2.022	-2.022	-2.025	-2.027	-2.032	-2.036	-2.042	-2.050	-2.058	-2.066	-2.077	-2.087	-2.098	-2.111	-2.125	-2.140	-2.156	-2.172	-2.188	-2.206	-2.224	-2.242	-2.262	-2.282	-2.302	-2.322	-2.344	-2.365	-2.387	-2.408	-2.431	-2.452	-2.474	-2.496	-2.518	-2.539	-2.560	-2.581	-2.602	-2.622	-2.642	-2.662	-2.681	-2.699	-2.717	-2.734	-2.750	-2.766	-2.782	-2.796	-2.810	-2.823	-2.834	-2.845	-2.855	-2.864	-2.872	-2.880	-2.886	-2.891	-2.896	-2.900	-2.902	-2.902	-2.903	-2.903	-2.902	-2.899	-2.897	-2.892	-2.888	-2.882	-2.877	-2.868	-2.860	-2.852	-2.842	-2.832	-2.821	-2.809	-2.797	-2.784	-2.772	-2.758	-2.743	-2.728	-2.713	-2.698	-2.683	-2.668	-2.652	-2.636	-2.620	-2.604	-2.588	-2.573	-2.558	-2.542	-2.528	-2.512	-2.498	-2.483	-2.471	-2.458	-2.445	-2.432	-2.421	-2.410	-2.401	-2.391	-2.382	-2.375	-2.367	-2.361	-2.356	-2.350	-2.348	-2.344	-2.342	-2.341	-2.340	-2.342	-2.342	-2.343	-2.346	-2.350	-2.353	-2.358	-2.363	-2.370	-2.377	-2.383	-2.392	-2.399	-2.408	-2.417	-2.425	-2.435	-2.444	-2.452	-2.462	-2.471	-2.481	-2.489	-2.498	-2.507	-2.513	-2.521	-2.528	-2.534	-2.539	-2.545	-2.548	-2.552	-2.555	-2.558	-2.558	-2.558	-2.558	-2.556	-2.553	-2.548	-2.542	-2.537	-2.529	-2.521	-2.512	-2.502	-2.490	-2.478	-2.464	-2.450	-2.434	-2.418	-2.402	-2.382	-2.363	-2.345	-2.324	-2.303	-2.282	-2.260	-2.238	-2.214	-2.191	-2.168	-2.144	-2.121	-2.095	-2.072	-2.047	-2.022	-1.998	-1.975	-1.951	-1.928	-1.905	-1.882	-1.860	-1.839	-1.818	-1.798	-1.778	-1.759	-1.741	-1.724	-1.708	-1.692	-1.678	-1.664	-1.652	-1.639	-1.628	-1.618	-1.610	-1.602	-1.595	-1.591	-1.586	-1.582	-1.581	-1.579	-1.579	-1.580	-1.581	-1.583	-1.588	-1.592	-1.597	-1.604	-1.611	-1.618	-1.627	-1.637	-1.647	-1.657	-1.668	-1.680	-1.692	-1.705	-1.718	-1.731	-1.744	-1.758	-1.772	-1.786	-1.800	-1.813	-1.828	-1.842	-1.856	-1.869	-1.883	-1.896	-1.909	-1.921	-1.933	-1.945	-1.956	-1.968	-1.978	-1.988	-1.996	-2.005	-2.013	-2.020	-2.026	-2.033	-2.038	-2.042	-2.047	-2.051	-2.053	-2.055	-2.057	-2.058	-2.058	-2.058	-2.058	-2.056	-2.053	-2.051	-2.048	-2.045	-2.042	-2.038	-2.033	-2.029	-2.024	-2.020	-2.015	-2.009	-2.004	-1.998	-1.992	-1.988	-1.983	-1.978	-1.972	-1.968	-1.965	-1.961	-1.957	-1.954	-1.951	-1.948	-1.947	-1.945	-1.944	-1.943	-1.943	-1.944	-1.945	-1.948	-1.949	-1.952	-1.957	-1.962	-1.967	-1.972	-1.979	-1.986	-1.994	-2.002	-2.012	-2.021	-2.031	-2.042	-2.052	-2.064	-2.076	-2.088	-2.101	-2.115	-2.128	-2.141	-2.155	-2.170	-2.184	-2.198	-2.212	-2.227	-2.241	-2.255	-2.269	-2.283	-2.297	-2.310	-2.322	-2.335	-2.347	-2.358	-2.369	-2.380	-2.390	-2.399	-2.408	-2.415	-2.422	-2.428	-2.432	-2.438	-2.442	-2.444	-2.447	-2.448	-2.448	-2.447	-2.445	-2.442	-2.438	-2.432	-2.428	-2.420	-2.412	-2.404	-2.394	-2.385	-2.373	-2.361	-2.348	-2.334	-2.320	-2.306	-2.289	-2.272	-2.256	-2.238	-2.219	-2.202	-2.182	-2.164	-2.144	-2.124	-2.105	-2.084	-2.064	-2.043	-2.022	-2.002	-1.982	-1.962	-1.942	-1.923	-1.903	-1.886	-1.867	-1.850	-1.831	-1.815	-1.800	-1.783	-1.769	-1.754	-1.742	-1.729	-1.718	-1.707	-1.698	-1.689	-1.681	-1.673	-1.668	-1.662	-1.658	-1.655	-1.652	-1.652	-1.652	-1.652	-1.653	-1.656	-1.658	-1.662	-1.668	-1.672	-1.679	-1.687	-1.694	-1.703	-1.712	-1.721	-1.731	-1.742	-1.752	-1.764	-1.774	-1.786	-1.798	-1.810	-1.821	-1.832	-1.845	-1.857	-1.868	-1.878	-1.889	-1.900	-1.910	-1.918	-1.927	-1.935	-1.942	-1.948	-1.953	-1.958	-1.962	-1.965	-1.968	-1.968	-1.968	-1.967	-1.964	-1.960	-1.957	-1.951	-1.943	-1.936	-1.927	-1.917	-1.905	-1.892	-1.878	-1.862	-1.847	-1.830	-1.812	-1.793	-1.773	-1.752	-1.731	-1.708	-1.684	-1.661	-1.635	-1.610	-1.585	-1.558	-1.532	-1.505	-1.478	-1.450	-1.423	-1.396	-1.368	-1.342	-1.314	-1.288	-1.262	-1.236	-1.212	-1.186	-1.162	-1.138	-1.116	-1.093	-1.072	-1.052	-1.032	-1.014	-0.997	-0.980	-0.965	-0.952	-0.938	-0.928	-0.917	-0.907	-0.898	-0.892	-0.886	-0.881	-0.878	-0.876	-0.874	-0.875	-0.877	-0.878	-0.882	-0.885	-0.890	-0.896	-0.904	-0.911	-0.919	-0.928	-0.938	-0.948	-0.959	-0.969	-0.982	-0.994	-1.006	-1.018	-1.030	-1.042	-1.054	-1.067	-1.078	-1.091	-1.102	-1.114	-1.124	-1.134	-1.144	-1.153	-1.162	-1.171	-1.178	-1.183	-1.190	-1.196	-1.199	-1.203	-1.206	-1.208	-1.208	-1.208	-1.208	-1.206	-1.202	-1.198	-1.194	-1.188	-1.182	-1.175	-1.168	-1.158	-1.149	-1.139	-1.128	-1.117	-1.103	-1.092	-1.078	-1.064	-1.050	-1.035	-1.021	-1.006	-0.990	-0.975	-0.959	-0.943	-0.928	-0.912	-0.896	-0.880	-0.864	-0.851	-0.835	-0.821	-0.807	-0.793	-0.780	-0.768	-0.755	-0.744	-0.732	-0.722	-0.713	-0.704	-0.697	-0.689	-0.682	-0.677	-0.672	-0.668	-0.663	-0.661	-0.659	-0.659	-0.659	-0.660	-0.661	-0.663	-0.667	-0.671	-0.676	-0.681	-0.688	-0.695	-0.702	-0.710	-0.719	-0.728	-0.738	-0.749	-0.760	-0.772	-0.783	-0.796	-0.808	-0.821	-0.834	-0.848	-0.860	-0.873	-0.887	-0.900	-0.913	-0.927	-0.940	-0.952	-0.966	-0.978	-0.991	-1.002	-1.012	-1.024	-1.035	-1.043	-1.053	-1.062	-1.069	-1.077	-1.084	-1.089	-1.095	-1.098	-1.102	-1.105	-1.107	-1.107	-1.106	-1.106	-1.103	-1.102	-1.097	-1.092	-1.087	-1.081	-1.074	-1.065	-1.057	-1.047	-1.036	-1.024	-1.012	-0.999	-0.986	-0.971	-0.957	-0.941	-0.924	-0.908	-0.890	-0.872	-0.854	-0.837	-0.818	-0.798	-0.779	-0.760	-0.741	-0.722	-0.702	-0.683	-0.664	-0.646	-0.627	-0.608	-0.592	-0.574	-0.558	-0.542	-0.526	-0.511	-0.496	-0.482	-0.470	-0.458	-0.447	-0.436	-0.427	-0.419	-0.412	-0.404	-0.399	-0.395	-0.391	-0.388	-0.386	-0.387	-0.387	-0.388	-0.390	-0.393	-0.398	-0.403	-0.409	-0.417	-0.424	-0.432	-0.442	-0.452	-0.463	-0.474	-0.486	-0.498	-0.510	-0.522	-0.535	-0.548	-0.562	-0.576	-0.589	-0.602	-0.615	-0.628	-0.642	-0.654	-0.667	-0.678	-0.689	-0.699	-0.710	-0.719	-0.728	-0.737	-0.743	-0.749	-0.756	-0.760	-0.762	-0.765	-0.768	-0.768	-0.768	-0.767	-0.765	-0.762	-0.757	-0.752	-0.747	-0.740	-0.732	-0.722	-0.712	-0.702	-0.692	-0.679	-0.667	-0.653	-0.638	-0.624	-0.608	-0.594	-0.578	-0.562	-0.544	-0.528	-0.511	-0.493	-0.476	-0.459	-0.442	-0.423	-0.408	-0.391	-0.375	-0.358	-0.342	-0.328	-0.312	-0.298	-0.284	-0.272	-0.259	-0.248	-0.237	-0.225	-0.217	-0.208	-0.200	-0.192	-0.186	-0.180	-0.176	-0.172	-0.168	-0.166	-0.166	-0.164	-0.164	-0.165	-0.168	-0.170	-0.172	-0.176	-0.181	-0.186	-0.191	-0.197	-0.204	-0.210	-0.218	-0.225	-0.233	-0.242	-0.250	-0.258	-0.267	-0.276	-0.285	-0.293	-0.302	-0.309	-0.318	-0.327	-0.333	-0.341	-0.348	-0.354	-0.361	-0.365	-0.371	-0.375	-0.379	-0.382	-0.386	-0.388	-0.389	-0.390	-0.390	-0.389	-0.388	-0.386	-0.383	-0.380	-0.375	-0.370	-0.365	-0.358	-0.352	-0.344	-0.336	-0.327	-0.318	-0.308	-0.298	-0.287	-0.276	-0.265	-0.252	-0.240	-0.228	-0.215	-0.202	-0.190	-0.177	-0.163	-0.150	-0.138	-0.125	-0.112	-0.099	-0.088	-0.076	-0.063	-0.052	-0.041	-0.031	-0.021	-0.011	-0.003	0.006	0.013	0.020	0.026	0.032	0.038	0.041	0.044	0.047	0.049	0.050	0.050	0.049	0.048	0.045	0.042	0.038	0.033	0.028	0.022	0.015	0.007	-0.001	-0.010	-0.020	-0.030	-0.041	-0.052	-0.063	-0.076	-0.088	-0.102	-0.115	-0.128	-0.142	-0.156	-0.170	-0.183	-0.198	-0.212	-0.225	-0.238	-0.252	-0.266	-0.278	-0.292	-0.304	-0.315	-0.327	-0.338	-0.348	-0.357	-0.366	-0.374	-0.382	-0.389	-0.395	-0.401	-0.405	-0.409	-0.412	-0.414	-0.415	-0.416	-0.416	-0.413	-0.412	-0.408	-0.403	-0.398	-0.392	-0.386	-0.378	-0.369	-0.360	-0.351	-0.339	-0.328	-0.316	-0.302	-0.288	-0.274	-0.260	-0.244	-0.229	-0.212	-0.197	-0.180	-0.162	-0.145	-0.128	-0.111	-0.094	-0.076	-0.058	-0.041	-0.024	-0.007	0.010	0.027	0.043	0.058	0.074	0.089	0.102	0.115	0.128	0.140	0.152	0.162	0.172	0.180	0.188	0.194	0.200	0.205	0.209	0.212	0.212	0.213	0.213	0.212	0.208	0.206	0.201	0.194	0.188	0.179	0.170	0.160	0.148	0.136	0.123	0.109	0.094	0.079	0.062	0.045	0.028	0.008	-0.011	-0.030	-0.051	-0.072	-0.092	-0.113	-0.136	-0.158	-0.179	-0.202	-0.223	-0.246	-0.268	-0.289	-0.310	-0.332	-0.353	-0.374	-0.394	-0.414	-0.433	-0.452	-0.471	-0.488	-0.505	-0.522	-0.537	-0.552	-0.566	-0.579	-0.591	-0.603	-0.613	-0.623	-0.632	-0.639	-0.647	-0.652	-0.658	-0.662	-0.665	-0.668	-0.670	-0.671	-0.672	-0.671	-0.671	-0.668	-0.667	-0.663	-0.660	-0.657	-0.652	-0.648	-0.643	-0.638	-0.633	-0.627	-0.622	-0.615	-0.610	-0.604	-0.598	-0.592	-0.588	-0.582	-0.578	-0.575	-0.570	-0.568	-0.564	-0.562	-0.561	-0.560	-0.559	-0.560	-0.561	-0.563	-0.566	-0.570	-0.573	-0.578	-0.585	-0.591	-0.599	-0.608	-0.618	-0.628	-0.638	-0.649	-0.662	-0.676	-0.690	-0.705	-0.719	-0.735	-0.752	-0.768	-0.786	-0.803	-0.822	-0.840	-0.858	-0.878	-0.896	-0.915	-0.934	-0.952	-0.971	-0.990	-1.008	-1.026	-1.043	-1.060	-1.077	-1.092	-1.108	-1.122	-1.134	-1.147	-1.158	-1.170	-1.179	-1.188	-1.195	-1.202	-1.208	-1.211	-1.214	-1.216	-1.215	-1.215	-1.212	-1.210	-1.204	-1.198	-1.191	-1.183	-1.173	-1.162	-1.150	-1.137	-1.122	-1.107	-1.091	-1.072	-1.054	-1.035	-1.015	-0.994	-0.972	-0.951	-0.928	-0.904	-0.881	-0.856	-0.832	-0.808	-0.782	-0.758	-0.732	-0.708	-0.684	-0.658	-0.633	-0.610	-0.586	-0.562	-0.539	-0.517	-0.495	-0.473	-0.453	-0.433	-0.415	-0.397	-0.379	-0.362	-0.348	-0.332	-0.319	-0.307	-0.295	-0.286	-0.276	-0.268	-0.262	-0.255	-0.250	-0.247	-0.243	-0.242	-0.242	-0.242	-0.243	-0.247	-0.250	-0.253	-0.259	-0.264	-0.271	-0.279	-0.288	-0.296	-0.306	-0.317	-0.327	-0.338	-0.350	-0.362	-0.374	-0.387	-0.399	-0.412	-0.425	-0.438	-0.451	-0.463	-0.476	-0.488	-0.500	-0.512	-0.523	-0.535	-0.544	-0.554	-0.562	-0.572	-0.579	-0.586	-0.592	-0.598	-0.602	-0.606	-0.608	-0.610	-0.612	-0.612	-0.612	-0.609	-0.607	-0.602	-0.598	-0.592	-0.587	-0.579	-0.571	-0.562	-0.553	-0.543	-0.532	-0.520	-0.507	-0.496	-0.482	-0.468	-0.453	-0.439	-0.424	-0.409	-0.396	-0.380	-0.365	-0.350	-0.335	-0.321	-0.307	-0.292	-0.278	-0.265	-0.252	-0.240	-0.228	-0.218	-0.208	-0.198	-0.189	-0.182	-0.175	-0.169	-0.164	-0.161	-0.159	-0.158	-0.157	-0.158	-0.160	-0.164	-0.168	-0.174	-0.180	-0.189	-0.199	-0.210	-0.221	-0.234	-0.248	-0.263	-0.279	-0.297	-0.316	-0.335	-0.356	-0.378	-0.399	-0.422	-0.446	-0.471	-0.496	-0.521	-0.548	-0.573	-0.601	-0.628	-0.656	-0.684	-0.712	-0.741	-0.768	-0.797	-0.824	-0.852	-0.880	-0.908	-0.933	-0.960	-0.986	-1.010	-1.035	-1.059	-1.082	-1.104	-1.125	-1.145	-1.165	-1.183	-1.201	-1.217	-1.232	-1.246	-1.258	-1.270	-1.280	-1.290	-1.298	-1.304	-1.310	-1.314	-1.318	-1.319	-1.320	-1.320	-1.318	-1.315	-1.312	-1.307	-1.301	-1.294	-1.287	-1.277	-1.268	-1.258	-1.247	-1.235	-1.222	-1.210	-1.196	-1.182	-1.168	-1.155	-1.140	-1.124	-1.109	-1.096	-1.081	-1.066	-1.052	-1.038	-1.024	-1.012	-0.998	-0.987	-0.976	-0.965	-0.954	-0.946	-0.936	-0.928	-0.922	-0.916	-0.911	-0.907	-0.904	-0.902	-0.902	-0.902	-0.902	-0.905	-0.908	-0.913	-0.918	-0.924	-0.932	-0.941	-0.951	-0.961	-0.972	-0.984	-0.998	-1.012	-1.027	-1.042	-1.058	-1.075	-1.092	-1.110	-1.128	-1.147	-1.166	-1.184	-1.205	-1.223	-1.242	-1.262	-1.282	-1.300	-1.320	-1.338	-1.357	-1.374	-1.391	-1.408	-1.424	-1.440	-1.455	-1.469	-1.482	-1.496	-1.508	-1.518	-1.528	-1.536	-1.544	-1.551	-1.557	-1.562	-1.565	-1.568	-1.568	-1.568	-1.568	-1.565	-1.563	-1.558	-1.554	-1.548	-1.541	-1.532	-1.524	-1.514	-1.502	-1.491	-1.479	-1.466	-1.451	-1.438	-1.422	-1.407	-1.391	-1.376	-1.358	-1.342	-1.325	-1.308	-1.291	-1.273	-1.257	-1.239	-1.223	-1.208	-1.191	-1.175	-1.160	-1.145	-1.132	-1.118	-1.105	-1.094	-1.082	-1.072	-1.063	-1.055	-1.048	-1.041	-1.036	-1.032	-1.028	-1.026	-1.024	-1.023	-1.025	-1.028	-1.031	-1.034	-1.039	-1.046	-1.052	-1.061	-1.070	-1.079	-1.089	-1.102	-1.112	-1.126	-1.138	-1.152	-1.168	-1.181	-1.197	-1.212	-1.227	-1.242	-1.258	-1.273	-1.290	-1.304	-1.319	-1.333	-1.348	-1.362	-1.375	-1.388	-1.401	-1.411	-1.422	-1.431	-1.440	-1.448	-1.456	-1.461	-1.466	-1.469	-1.472	-1.473	-1.473	-1.472	-1.469	-1.467	-1.462	-1.456	-1.448	-1.440	-1.431	-1.420	-1.408	-1.394	-1.379	-1.364	-1.347	-1.329	-1.310	-1.291	-1.270	-1.248	-1.227	-1.203	-1.179	-1.155	-1.129	-1.103	-1.078	-1.051	-1.023	-0.996	-0.968	-0.939	-0.912	-0.883	-0.854	-0.826	-0.798	-0.768	-0.740	-0.712	-0.684	-0.656	-0.629	-0.602	-0.575	-0.548	-0.522	-0.498	-0.473	-0.448	-0.425	-0.402	-0.380	-0.358	-0.337	-0.317	-0.298	-0.278	-0.260	-0.242	-0.225	-0.208	-0.193	-0.179	-0.164	-0.150	-0.138	-0.125	-0.113	-0.102	-0.092	-0.082	-0.073	-0.065	-0.057	-0.049	-0.042	-0.034	-0.028	-0.022	-0.016	-0.010	-0.005	-0.001	0.005	0.009	0.015	0.018	0.023	0.028	0.032	0.038	0.042	0.048	0.052	0.058	0.064	0.070	0.075	0.083	0.090	0.098	0.105	0.113	0.122	0.132	0.142	0.152	0.163	0.174	0.187	0.199	0.212	0.227	0.241	0.257	0.272	0.288	0.305	0.323	0.342	0.360	0.378	0.398	0.418	0.438	0.459	0.480	0.502	0.524	0.547	0.568	0.591	0.613	0.635	0.658	0.680	0.702	0.723	0.747	0.768	0.788	0.810	0.830	0.849	0.868	0.887	0.904	0.920	0.937	0.952	0.966	0.978	0.991	1.002	1.012	1.019	1.027	1.032	1.037	1.040	1.042	1.042	1.042	1.038	1.034	1.028	1.021	1.013	1.002	0.992	0.978	0.963	0.949	0.932	0.912	0.893	0.873	0.850	0.828	0.802	0.779	0.752	0.726	0.698	0.668	0.640	0.610	0.580	0.549	0.518	0.487	0.455	0.424	0.392	0.361	0.329	0.298	0.268	0.238	0.208	0.178	0.149	0.122	0.095	0.068	0.042	0.018	-0.006	-0.029	-0.051	-0.072	-0.091	-0.110	-0.127	-0.143	-0.158	-0.170	-0.183	-0.194	-0.204	-0.212	-0.219	-0.226	-0.231	-0.235	-0.238	-0.240	-0.241	-0.241	-0.241	-0.239	-0.237	-0.234	-0.230	-0.226	-0.220	-0.215	-0.209	-0.202	-0.197	-0.189	-0.183	-0.175	-0.168	-0.161	-0.153	-0.147	-0.138	-0.132	-0.127	-0.119	-0.114	-0.109	-0.104	-0.100	-0.097	-0.093	-0.092	-0.088	-0.088	-0.088	-0.088	-0.090	-0.092	-0.094	-0.098	-0.103	-0.108	-0.113	-0.121	-0.128	-0.137	-0.146	-0.157	-0.167	-0.179	-0.192	-0.205	-0.218	-0.232	-0.248	-0.264	-0.281	-0.298	-0.315	-0.332	-0.352	-0.371	-0.390	-0.410	-0.429	-0.449	-0.470	-0.490	-0.512	-0.532	-0.553	-0.573	-0.593	-0.614	-0.635	-0.655	-0.675	-0.695	-0.714	-0.733	-0.751	-0.769	-0.788	-0.804	-0.820	-0.837	-0.852	-0.867	-0.880	-0.892	-0.906	-0.917	-0.928	-0.938	-0.947	-0.955	-0.962	-0.968	-0.974	-0.978	-0.983	-0.985	-0.988	-0.988	-0.988	-0.988	-0.986	-0.985	-0.982	-0.978	-0.973	-0.968	-0.962	-0.956	-0.948	-0.940	-0.932	-0.924	-0.914	-0.906	-0.896	-0.886	-0.875	-0.864	-0.854	-0.844	-0.833	-0.823	-0.812	-0.802	-0.793	-0.783	-0.773	-0.765	-0.756	-0.748	-0.741	-0.734	-0.727	-0.721	-0.717	-0.712	-0.708	-0.703	-0.702	-0.700	-0.698	-0.698	-0.698	-0.699	-0.700	-0.702	-0.705	-0.708	-0.712	-0.717	-0.722	-0.727	-0.733	-0.740	-0.748	-0.755	-0.762	-0.769	-0.778	-0.785	-0.793	-0.800	-0.808	-0.817	-0.823	-0.831	-0.838	-0.844	-0.850	-0.856	-0.861	-0.865	-0.869	-0.872	-0.873	-0.875	-0.876	-0.875	-0.874	-0.872	-0.869	-0.865	-0.860	-0.854	-0.848	-0.839	-0.831	-0.821	-0.811	-0.799	-0.786	-0.773	-0.758	-0.742	-0.726	-0.709	-0.692	-0.672	-0.653	-0.633	-0.615	-0.593	-0.572	-0.551	-0.529	-0.507	-0.484	-0.462	-0.440	-0.417	-0.393	-0.372	-0.349	-0.328	-0.306	-0.284	-0.263	-0.243	-0.222	-0.204	-0.184	-0.166	-0.149	-0.132	-0.116	-0.101	-0.087	-0.073	-0.060	-0.049	-0.038	-0.028	-0.021	-0.012	-0.007	-0.002	0.002	0.006	0.008	0.008	0.008	0.007	0.006	0.002	-0.002	-0.008	-0.015	-0.022	-0.030	-0.040	-0.050	-0.061	-0.072	-0.085	-0.100	-0.114	-0.129	-0.144	-0.161	-0.178	-0.196	-0.213	-0.232	-0.250	-0.270	-0.289	-0.309	-0.329	-0.349	-0.369	-0.388	-0.409	-0.430	-0.450	-0.470	-0.490	-0.509	-0.528	-0.547	-0.566	-0.584	-0.602	-0.621	-0.637	-0.653	-0.669	-0.685	-0.701	-0.715	-0.729	-0.741	-0.755	-0.766	-0.778	-0.788	-0.798	-0.806	-0.815	-0.822	-0.831	-0.837	-0.842	-0.848	-0.852	-0.857	-0.859	-0.863	-0.865	-0.868	-0.868	-0.869	-0.870	-0.870	-0.869	-0.869	-0.868	-0.867	-0.865	-0.864	-0.862	-0.860	-0.858	-0.855	-0.852	-0.850	-0.848	-0.844	-0.842	-0.839	-0.838	-0.836	-0.832	-0.832	-0.830	-0.828	-0.828	-0.828	-0.826	-0.827	-0.827	-0.828	-0.829	-0.831	-0.832	-0.834	-0.837	-0.840	-0.843	-0.848	-0.851	-0.856	-0.862	-0.867	-0.872	-0.879	-0.886	-0.892	-0.900	-0.908	-0.914	-0.922	-0.932	-0.940	-0.948	-0.958	-0.967	-0.976	-0.986	150.000	5.000	2.000	1.000	5.000	0.000	0.000	0.000	0.000	0.000	0.000	0.000	0.000	0.000	0.000	0.000	0.000	0.000	0.530	0.513	0.496	0.479	0.463	0.448	0.433	0.419	0.406	0.392	0.381	0.370	0.360	0.351	0.342	0.333	0.326	0.319	0.313	0.309	0.304	0.301	0.299	0.298	0.297	0.296	0.298	0.298	0.300	0.303	0.307	0.309	0.313	0.318	0.323	0.328	0.333	0.339	0.345	0.352	0.358	0.364	0.369	0.376	0.382	0.388	0.393	0.398	0.402	0.407	0.411	0.414	0.417	0.418	0.420	0.421	0.420	0.418	0.418	0.415	0.412	0.408	0.402	0.397	0.389	0.382	0.372	0.363	0.352	0.341	0.328	0.316	0.302	0.286	0.270	0.255	0.237	0.220	0.202	0.182	0.162	0.142	0.122	0.102	0.081	0.060	0.038	0.017	-0.005	-0.027	-0.048	-0.070	-0.091	-0.112	-0.133	-0.153	-0.173	-0.192	-0.212	-0.231	-0.249	-0.268	-0.283	-0.300	-0.315	-0.329	-0.343	-0.356	-0.368	-0.379	-0.389	-0.399	-0.407	-0.414	-0.421	-0.425	-0.428	-0.432	-0.434	-0.437	-0.437	-0.436	-0.435	-0.432	-0.429	-0.424	-0.419	-0.413	-0.406	-0.398	-0.392	-0.382	-0.373	-0.363	-0.353	-0.342	-0.330	-0.319	-0.307	-0.294	-0.282	-0.269	-0.257	-0.243	-0.231	-0.218	-0.205	-0.192	-0.180	-0.168	-0.157	-0.145	-0.135	-0.125	-0.115	-0.106	-0.098	-0.091	-0.083	-0.078	-0.072	-0.068	-0.063	-0.061	-0.058	-0.058	-0.058	-0.059	-0.062	-0.064	-0.068	-0.072	-0.079	-0.087	-0.094	-0.104	-0.113	-0.124	-0.137	-0.149	-0.162	-0.177	-0.192	-0.208	-0.224	-0.242	-0.259	-0.277	-0.297	-0.315	-0.335	-0.355	-0.375	-0.395	-0.416	-0.437	-0.458	-0.478	-0.499	-0.519	-0.539	-0.559	-0.578	-0.598	-0.618	-0.635	-0.653	-0.670	-0.688	-0.702	-0.718	-0.732	-0.746	-0.758	-0.770	-0.782	-0.792	-0.801	-0.808	-0.816	-0.822	-0.826	-0.830	-0.832	-0.834	-0.835	-0.835	-0.833	-0.831	-0.828	-0.824	-0.819	-0.812	-0.806	-0.798	-0.788	-0.779	-0.768	-0.758	-0.745	-0.732	-0.719	-0.704	-0.690	-0.675	-0.660	-0.642	-0.626	-0.608	-0.591	-0.572	-0.555	-0.536	-0.518	-0.499	-0.481	-0.462	-0.442	-0.423	-0.406	-0.386	-0.368	-0.349	-0.331	-0.312	-0.295	-0.277	-0.260	-0.242	-0.226	-0.209	-0.192	-0.178	-0.161	-0.147	-0.131	-0.117	-0.102	-0.088	-0.076	-0.062	-0.050	-0.038	-0.026	-0.015	-0.003	0.007	0.018	0.028	0.037	0.047	0.056	0.066	0.073	0.082	0.090	0.099	0.108	0.115	0.122	0.131	0.139	0.148	0.156	0.163	0.172	0.179	0.188	0.197	0.206	0.216	0.224	0.234	0.243	0.253	0.264	0.275	0.285	0.297	0.308	0.321	0.333	0.346	0.359	0.374	0.388	0.402	0.418	0.434	0.449	0.465	0.482	0.498	0.517	0.533	0.552	0.569	0.588	0.607	0.625	0.645	0.664	0.683	0.702	0.721	0.741	0.761	0.779	0.798	0.817	0.836	0.854	0.873	0.891	0.908	0.925	0.941	0.958	0.973	0.988	1.002	1.015	1.028	1.041	1.052	1.062	1.072	1.080	1.088	1.095	1.100	1.104	1.108	1.112	1.112	1.113	1.112	1.111	1.108	1.104	1.100	1.092	1.087	1.078	1.069	1.059	1.048	1.038	1.025	1.012	0.998	0.983	0.967	0.952	0.935	0.918	0.901	0.883	0.864	0.847	0.828	0.811	0.791	0.772	0.754	0.736	0.718	0.700	0.683	0.667	0.650	0.635	0.619	0.605	0.592	0.578	0.565	0.554	0.543	0.534	0.524	0.517	0.510	0.504	0.499	0.495	0.492	0.491	0.490	0.490	0.492	0.494	0.498	0.502	0.507	0.512	0.519	0.526	0.534	0.543	0.552	0.562	0.572	0.584	0.595	0.607	0.620	0.631	0.644	0.657	0.670	0.682	0.695	0.708	0.720	0.732	0.746	0.758	0.769	0.780	0.791	0.802	0.812	0.821	0.830	0.838	0.846	0.852	0.859	0.865	0.869	0.874	0.878	0.880	0.882	0.883	0.883	0.883	0.882	0.880	0.878	0.874	0.871	0.866	0.861	0.855	0.848	0.841	0.833	0.824	0.815	0.805	0.795	0.784	0.773	0.761	0.748	0.736	0.723	0.710	0.697	0.682	0.668	0.653	0.638	0.622	0.609	0.593	0.578	0.562	0.547	0.531	0.517	0.501	0.485	0.471	0.455	0.441	0.427	0.412	0.398	0.384	0.370	0.358	0.345	0.332	0.320	0.308	0.298	0.286	0.277	0.267	0.258	0.249	0.242	0.234	0.228	0.222	0.215	0.211	0.207	0.202	0.200	0.198	0.197	0.195	0.194	0.194	0.195	0.197	0.198	0.201	0.204	0.208	0.211	0.215	0.220	0.225	0.230	0.236	0.242	0.248	0.255	0.262	0.269	0.275	0.282	0.289	0.296	0.302	0.310	0.316	0.322	0.328	0.334	0.339	0.345	0.349	0.354	0.358	0.362	0.365	0.368	0.371	0.372	0.374	0.376	0.376	0.375	0.375	0.375	0.374	0.371	0.369	0.366	0.363	0.359	0.357	0.352	0.348	0.343	0.339	0.334	0.328	0.325	0.319	0.313	0.309	0.303	0.299	0.295	0.291	0.287	0.283	0.279	0.277	0.274	0.272	0.272	0.270	0.271	0.271	0.272	0.273	0.276	0.278	0.282	0.286	0.291	0.297	0.302	0.310	0.317	0.326	0.334	0.343	0.354	0.365	0.378	0.389	0.402	0.415	0.429	0.443	0.458	0.472	0.488	0.503	0.519	0.535	0.551	0.568	0.583	0.600	0.616	0.632	0.648	0.664	0.680	0.695	0.709	0.724	0.738	0.752	0.766	0.778	0.791	0.802	0.813	0.824	0.835	0.843	0.851	0.858	0.864	0.870	0.874	0.878	0.880	0.882	0.882	0.883	0.882	0.881	0.877	0.872	0.868	0.861	0.853	0.846	0.836	0.827	0.815	0.802	0.789	0.774	0.760	0.743	0.728	0.709	0.690	0.671	0.651	0.629	0.608	0.585	0.562	0.539	0.514	0.490	0.465	0.439	0.413	0.387	0.361	0.333	0.307	0.279	0.252	0.224	0.197	0.170	0.142	0.115	0.088	0.060	0.032	0.006	-0.022	-0.048	-0.074	-0.099	-0.125	-0.150	-0.175	-0.199	-0.222	-0.247	-0.270	-0.292	-0.312	-0.335	-0.355	-0.377	-0.395	-0.415	-0.434	-0.453	-0.471	-0.488	-0.506	-0.522	-0.539	-0.555	-0.569	-0.585	-0.600	-0.614	-0.629	-0.642	-0.657	-0.669	-0.683	-0.696	-0.708	-0.722	-0.734	-0.748	-0.759	-0.771	-0.783	-0.796	-0.808	-0.821	-0.833	-0.846	-0.858	-0.872	-0.884	-0.898	-0.911	-0.925	-0.939	-0.953	-0.967	-0.982	-0.998	-1.012	-1.028	-1.043	-1.060	-1.076	-1.093	-1.110	-1.127	-1.145	-1.163	-1.182	-1.200	-1.219	-1.238	-1.258	-1.277	-1.298	-1.318	-1.338	-1.358	-1.378	-1.399	-1.420	-1.442	-1.463	-1.484	-1.505	-1.526	-1.548	-1.569	-1.588	-1.610	-1.631	-1.651	-1.671	-1.691	-1.709	-1.728	-1.748	-1.765	-1.782	-1.799	-1.816	-1.832	-1.847	-1.862	-1.874	-1.888	-1.900	-1.910	-1.922	-1.930	-1.939	-1.946	-1.952	-1.958	-1.962	-1.965	-1.967	-1.968	-1.967	-1.966	-1.964	-1.959	-1.954	-1.948	-1.942	-1.933	-1.923	-1.912	-1.902	-1.888	-1.876	-1.860	-1.844	-1.828	-1.810	-1.791	-1.772	-1.752	-1.730	-1.709	-1.688	-1.665	-1.642	-1.616	-1.592	-1.568	-1.542	-1.518	-1.493	-1.468	-1.442	-1.419	-1.394	-1.370	-1.346	-1.322	-1.298	-1.277	-1.254	-1.233	-1.212	-1.192	-1.173	-1.156	-1.139	-1.122	-1.107	-1.092	-1.078	-1.067	-1.055	-1.046	-1.036	-1.028	-1.022	-1.016	-1.010	-1.007	-1.003	-1.002	-1.001	-1.001	-1.002	-1.002	-1.005	-1.008	-1.012	-1.015	-1.019	-1.024	-1.029	-1.034	-1.039	-1.045	-1.051	-1.056	-1.061	-1.066	-1.070	-1.074	-1.078	-1.081	-1.082	-1.085	-1.086	-1.086	-1.085	-1.083	-1.080	-1.078	-1.072	-1.066	-1.059	-1.051	-1.042	-1.031	-1.021	-1.008	-0.994	-0.978	-0.961	-0.943	-0.925	-0.905	-0.883	-0.862	-0.838	-0.814	-0.789	-0.763	-0.737	-0.709	-0.682	-0.652	-0.622	-0.592	-0.562	-0.532	-0.499	-0.468	-0.435	-0.403	-0.371	-0.339	-0.308	-0.274	-0.242	-0.210	-0.179	-0.147	-0.117	-0.086	-0.056	-0.027	0.002	0.031	0.059	0.085	0.112	0.138	0.162	0.185	0.208	0.230	0.250	0.271	0.290	0.308	0.326	0.341	0.357	0.371	0.384	0.395	0.407	0.418	0.427	0.435	0.442	0.448	0.453	0.458	0.460	0.463	0.463	0.466	0.464	0.464	0.462	0.458	0.456	0.452	0.447	0.441	0.435	0.429	0.422	0.415	0.407	0.399	0.391	0.382	0.373	0.363	0.356	0.347	0.338	0.328	0.319	0.312	0.302	0.294	0.287	0.279	0.272	0.266	0.260	0.255	0.250	0.246	0.242	0.240	0.238	0.237	0.237	0.238	0.240	0.242	0.246	0.250	0.254	0.261	0.268	0.276	0.284	0.294	0.303	0.314	0.327	0.339	0.352	0.365	0.378	0.392	0.407	0.422	0.438	0.452	0.468	0.482	0.498	0.515	0.530	0.545	0.558	0.573	0.588	0.600	0.612	0.623	0.634	0.644	0.653	0.662	0.667	0.673	0.678	0.681	0.682	0.682	0.682	0.680	0.677	0.671	0.664	0.658	0.648	0.638	0.627	0.612	0.598	0.582	0.565	0.546	0.527	0.506	0.483	0.460	0.437	0.412	0.386	0.359	0.332	0.304	0.277	0.248	0.218	0.190	0.159	0.130	0.100	0.070	0.041	0.011	-0.018	-0.048	-0.076	-0.104	-0.132	-0.158	-0.185	-0.211	-0.236	-0.260	-0.282	-0.305	-0.327	-0.348	-0.367	-0.386	-0.403	-0.421	-0.437	-0.450	-0.463	-0.477	-0.488	-0.499	-0.508	-0.517	-0.524	-0.529	-0.536	-0.540	-0.543	-0.547	-0.548	-0.550	-0.550	-0.551	-0.548	-0.548	-0.545	-0.542	-0.539	-0.535	-0.531	-0.527	-0.521	-0.516	-0.509	-0.502	-0.497	-0.491	-0.484	-0.477	-0.470	-0.463	-0.456	-0.448	-0.442	-0.437	-0.429	-0.423	-0.418	-0.412	-0.406	-0.402	-0.397	-0.392	-0.388	-0.386	-0.382	-0.380	-0.378	-0.377	-0.376	-0.376	-0.376	-0.378	-0.378	-0.381	-0.383	-0.388	-0.392	-0.396	-0.402	-0.408	-0.415	-0.422	-0.431	-0.440	-0.448	-0.458	-0.468	-0.480	-0.491	-0.503	-0.515	-0.528	-0.542	-0.555	-0.569	-0.583	-0.598	-0.612	-0.628	-0.642	-0.657	-0.672	-0.686	-0.700	-0.715	-0.730	-0.743	-0.757	-0.770	-0.782	-0.796	-0.808	-0.818	-0.830	-0.840	-0.849	-0.858	-0.866	-0.873	-0.881	-0.887	-0.892	-0.895	-0.898	-0.900	-0.902	-0.902	-0.901	-0.899	-0.896	-0.892	-0.888	-0.882	-0.877	-0.870	-0.862	-0.852	-0.842	-0.832	-0.820	-0.808	-0.795	-0.782	-0.768	-0.753	-0.738	-0.722	-0.705	-0.689	-0.672	-0.655	-0.638	-0.619	-0.602	-0.584	-0.567	-0.548	-0.531	-0.514	-0.497	-0.480	-0.463	-0.447	-0.432	-0.416	-0.402	-0.387	-0.373	-0.361	-0.349	-0.338	-0.328	-0.318	-0.309	-0.302	-0.294	-0.288	-0.284	-0.279	-0.277	-0.275	-0.272	-0.274	-0.274	-0.277	-0.279	-0.282	-0.288	-0.293	-0.299	-0.307	-0.314	-0.323	-0.333	-0.342	-0.352	-0.364	-0.376	-0.388	-0.401	-0.413	-0.427	-0.440	-0.453	-0.468	-0.481	-0.494	-0.507	-0.521	-0.534	-0.547	-0.559	-0.572	-0.584	-0.596	-0.607	-0.617	-0.626	-0.635	-0.643	-0.651	-0.658	-0.663	-0.668	-0.673	-0.677	-0.679	-0.680	-0.681	-0.681	-0.680	-0.678	-0.676	-0.673	-0.668	-0.663	-0.658	-0.652	-0.643	-0.636	-0.628	-0.618	-0.609	-0.598	-0.588	-0.577	-0.566	-0.554	-0.542	-0.530	-0.518	-0.505	-0.492	-0.481	-0.469	-0.456	-0.444	-0.432	-0.421	-0.410	-0.399	-0.388	-0.378	-0.369	-0.360	-0.352	-0.344	-0.337	-0.331	-0.325	-0.319	-0.316	-0.312	-0.308	-0.308	-0.307	-0.306	-0.305	-0.307	-0.309	-0.312	-0.315	-0.320	-0.325	-0.331	-0.337	-0.345	-0.353	-0.362	-0.371	-0.381	-0.392	-0.403	-0.415	-0.427	-0.440	-0.453	-0.466	-0.480	-0.496	-0.509	-0.524	-0.539	-0.554	-0.570	-0.584	-0.600	-0.615	-0.630	-0.645	-0.660	-0.676	-0.690	-0.703	-0.718	-0.731	-0.744	-0.757	-0.770	-0.782	-0.792	-0.803	-0.814	-0.824	-0.832	-0.842	-0.850	-0.857	-0.863	-0.869	-0.876	-0.881	-0.883	-0.887	-0.889	-0.891	-0.892	-0.892	-0.892	-0.891	-0.890	-0.888	-0.884	-0.881	-0.877	-0.873	-0.867	-0.862	-0.855	-0.849	-0.842	-0.834	-0.827	-0.818	-0.809	-0.800	-0.792	-0.783	-0.773	-0.764	-0.753	-0.744	-0.733	-0.725	-0.714	-0.705	-0.695	-0.685	-0.676	-0.668	-0.658	-0.649	-0.641	-0.632	-0.625	-0.617	-0.610	-0.604	-0.596	-0.591	-0.586	-0.580	-0.575	-0.571	-0.567	-0.563	-0.561	-0.559	-0.557	-0.555	-0.555	-0.554	-0.554	-0.555	-0.556	-0.557	-0.559	-0.561	-0.563	-0.565	-0.569	-0.572	-0.576	-0.579	-0.583	-0.588	-0.592	-0.596	-0.600	-0.605	-0.609	-0.614	-0.618	-0.622	-0.628	-0.632	-0.635	-0.639	-0.643	-0.647	-0.649	-0.652	-0.655	-0.656	-0.658	-0.660	-0.661	-0.661	-0.661	-0.661	-0.661	-0.658	-0.658	-0.654	-0.652	-0.649	-0.645	-0.641	-0.636	-0.632	-0.626	-0.621	-0.614	-0.607	-0.601	-0.592	-0.583	-0.575	-0.567	-0.558	-0.549	-0.539	-0.529	-0.519	-0.508	-0.498	-0.488	-0.478	-0.467	-0.455	-0.445	-0.433	-0.423	-0.412	-0.402	-0.390	-0.379	-0.369	-0.360	-0.349	-0.340	-0.330	-0.322	-0.312	-0.304	-0.297	-0.289	-0.282	-0.275	-0.268	-0.263	-0.258	-0.253	-0.249	-0.245	-0.242	-0.239	-0.238	-0.236	-0.235	-0.234	-0.234	-0.235	-0.236	-0.237	-0.239	-0.242	-0.244	-0.248	-0.252	-0.256	-0.260	-0.266	-0.270	-0.276	-0.282	-0.288	-0.294	-0.300	-0.306	-0.312	-0.319	-0.325	-0.332	-0.338	-0.344	-0.350	-0.355	-0.362	-0.366	-0.371	-0.375	-0.378	-0.382	-0.385	-0.387	-0.388	-0.389	-0.389	-0.388	-0.388	-0.386	-0.383	-0.380	-0.375	-0.369	-0.363	-0.357	-0.349	-0.340	-0.330	-0.319	-0.308	-0.296	-0.283	-0.268	-0.253	-0.237	-0.220	-0.203	-0.184	-0.165	-0.146	-0.125	-0.104	-0.082	-0.060	-0.038	-0.014	0.010	0.034	0.058	0.082	0.108	0.133	0.158	0.183	0.208	0.233	0.258	0.284	0.308	0.333	0.358	0.381	0.403	0.427	0.449	0.470	0.492	0.511	0.531	0.548	0.567	0.584	0.600	0.614	0.628	0.641	0.654	0.664	0.674	0.682	0.690	0.698	0.702	0.707	0.710	0.712	0.714	0.714	0.712	0.711	0.708	0.703	0.698	0.693	0.687	0.678	0.671	0.661	0.651	0.640	0.629	0.618	0.606	0.592	0.578	0.566	0.552	0.538	0.523	0.509	0.493	0.478	0.463	0.448	0.433	0.418	0.403	0.389	0.375	0.360	0.346	0.333	0.319	0.307	0.294	0.282	0.272	0.260	0.250	0.240	0.230	0.222	0.214	0.207	0.199	0.193	0.188	0.182	0.178	0.174	0.171	0.168	0.165	0.163	0.163	0.162	0.162	0.162	0.162	0.164	0.165	0.167	0.169	0.170	0.173	0.176	0.178	0.181	0.185	0.188	0.190	0.194	0.198	0.200	0.202	0.205	0.208	0.210	0.211	0.212	0.213	0.213	0.213	0.212	0.212	0.211	0.208	0.206	0.202	0.199	0.193	0.188	0.182	0.175	0.168	0.158	0.149	0.138	0.128	0.116	0.103	0.090	0.075	0.059	0.044	0.027	0.009	-0.009	-0.028	-0.048	-0.068	-0.088	-0.111	-0.132	-0.155	-0.178	-0.202	-0.226	-0.249	-0.273	-0.299	-0.323	-0.348	-0.372	-0.397	-0.422	-0.446	-0.470	-0.494	-0.517	-0.540	-0.562	-0.586	-0.607	-0.628	-0.647	-0.667	-0.686	-0.703	-0.720	-0.735	-0.751	-0.764	-0.776	-0.788	-0.798	-0.807	-0.814	-0.820	-0.826	-0.830	-0.832	-0.835	-0.835	-0.834	-0.832	-0.829	-0.824	-0.818	-0.812	-0.803	-0.795	-0.785	-0.774	-0.762	-0.748	-0.735	-0.722	-0.706	-0.690	-0.674	-0.658	-0.640	-0.622	-0.603	-0.585	-0.566	-0.548	-0.528	-0.509	-0.491	-0.472	-0.453	-0.436	-0.417	-0.399	-0.382	-0.366	-0.349	-0.334	-0.319	-0.305	-0.292	-0.279	-0.267	-0.257	-0.246	-0.238	-0.228	-0.221	-0.215	-0.210	-0.206	-0.202	-0.198	-0.198	-0.197	-0.197	-0.198	-0.200	-0.202	-0.205	-0.209	-0.214	-0.220	-0.227	-0.233	-0.241	-0.249	-0.257	-0.266	-0.276	-0.285	-0.294	-0.303	-0.313	-0.324	-0.333	-0.343	-0.352	-0.363	-0.371	-0.381	-0.389	-0.398	-0.405	-0.412	-0.419	-0.425	-0.430	-0.435	-0.438	-0.441	-0.444	-0.446	-0.447	-0.447	-0.444	-0.443	-0.440	-0.436	-0.429	-0.424	-0.417	-0.410	-0.400	-0.391	-0.381	-0.369	-0.356	-0.342	-0.328	-0.313	-0.298	-0.281	-0.264	-0.247	-0.228	-0.208	-0.188	-0.169	-0.148	-0.127	-0.106	-0.084	-0.062	-0.040	-0.017	0.007	0.028	0.051	0.074	0.097	0.119	0.141	0.162	0.185	0.205	0.227	0.248	0.268	0.287	0.305	0.324	0.342	0.359	0.376	0.392	0.408	0.422	0.436	0.449	0.461	0.472	0.483	0.493	0.502	0.511	0.518	0.525	0.532	0.538	0.542	0.546	0.548	0.551	0.553	0.556	0.555	0.555	0.556	0.554	0.552	0.551	0.548	0.547	0.543	0.540	0.537	0.532	0.530	0.525	0.521	0.516	0.512	0.508	0.506	0.501	0.498	0.494	0.491	0.488	0.485	0.482	0.480	0.478	0.476	0.476	0.476	0.474	0.475	0.476	0.477	0.478	0.481	0.483	0.487	0.491	0.495	0.500	0.506	0.512	0.518	0.525	0.532	0.540	0.550	0.558	0.568	0.578	0.588	0.599	0.610	0.621	0.633	0.644	0.658	0.669	0.682	0.694	0.708	0.721	0.734	0.748	0.762	0.774	0.788	0.800	0.814	0.827	0.839	0.852	0.864	0.876	0.888	0.899	0.910	0.919	0.930	0.939	0.948	0.957	0.965	0.972	0.980	0.985	0.991	0.997	1.000	1.004	1.007	1.009	1.011	1.012	1.012	1.012	1.011	1.010	1.008	1.005	1.002	0.998	0.992	0.988	0.982	0.976	0.969	0.962	0.954	0.946	0.938	0.929	0.920	0.911	0.902	0.892	0.882	0.873	0.862	0.852	0.843	0.834	0.825	0.814	0.806	0.796	0.787	0.778	0.769	0.761	0.753	0.745	0.738	0.730	0.724	0.718	0.713	0.708	0.703	0.700	0.696	0.693	0.691	0.689	0.688	0.687	0.688	0.688	0.688	0.689	0.692	0.694	0.697	0.700	0.704	0.708	0.712	0.717	0.722	0.728	0.734	0.740	0.745	0.752	0.758	0.766	0.773	0.781	0.787	0.795	0.801	0.808	0.815	0.822	0.828	0.834	0.839	0.846	0.851	0.857	0.860	0.865	0.868	0.872	0.874	0.877	0.879	0.880	0.879	0.880	0.879	0.878	0.876	0.874	0.871	0.868	0.862	0.858	0.853	0.848	0.841	0.835	0.828	0.820	0.812	0.804	0.796	0.787	0.778	0.768	0.759	0.750	0.740	0.730	0.720	0.711	0.701	0.692	0.682	0.675	0.666	0.658	0.649	0.642	0.635	0.629	0.623	0.618	0.614	0.609	0.606	0.604	0.601	0.600	0.600	0.599	0.600	0.601	0.603	0.606	0.610	0.614	0.620	0.626	0.633	0.639	0.647	0.657	0.665	0.674	0.685	0.695	0.707	0.718	0.729	0.741	0.753	0.767	0.778	0.792	0.805	0.818	0.831	0.843	0.857	0.870	0.882	0.894	0.907	0.919	0.932	0.943	0.953	0.964	0.975	0.983	0.993	1.002	1.010	1.018	1.024	1.030	1.036	1.041	1.045	1.049	1.051	1.053	1.055	1.056	1.056	1.054	1.052	1.051	1.048	1.044	1.041	1.035	1.030	1.023	1.016	1.008	1.000	0.992	0.982	0.972	0.961	0.951	0.938	0.927	0.915	0.902	0.888	0.875	0.862	0.847	0.832	0.818	0.803	0.788	0.773	0.758	0.743	0.728	0.714	0.698	0.683	0.669	0.654	0.641	0.626	0.612	0.599	0.586	0.575	0.562	0.552	0.540	0.529	0.519	0.510	0.501	0.493	0.485	0.478	0.472	0.468	0.463	0.460	0.457	0.454	0.453	0.452	0.452	0.453	0.455	0.457	0.459	0.463	0.468	0.472	0.478	0.484	0.490	0.497	0.504	0.512	0.520	0.528	0.537	0.546	0.554	0.564	0.572	0.582	0.592	0.600	0.610	0.619	0.627	0.636	0.643	0.651	0.658	0.665	0.671	0.676	0.681	0.686	0.690	0.692	0.695	0.697	0.697	0.698	0.697	0.694	0.692	0.689	0.686	0.681	0.675	0.668	0.662	0.654	0.645	0.636	0.626	0.615	0.604	0.592	0.579	0.567	0.552	0.538	0.523	0.508	0.492	0.478	0.461	0.445	0.428	0.412	0.396	0.380	0.364	0.348	0.332	0.316	0.300	0.285	0.270	0.258	0.243	0.230	0.217	0.204	0.193	0.182	0.172	0.163	0.155	0.148	0.141	0.134	0.129	0.126	0.122	0.120	0.119	0.119	0.121	0.122	0.126	0.130	0.135	0.142	0.150	0.158	0.168	0.179	0.190	0.203	0.217	0.232	0.248	0.264	0.282	0.301	0.320	0.340	0.361	0.382	0.405	0.428	0.451	0.475	0.499	0.525	0.550	0.576	0.602	0.628	0.655	0.681	0.708	0.734	0.760	0.786	0.812	0.838	0.862	0.888	0.912	0.937	0.960	0.982	1.004	1.025	1.047	1.066	1.085	1.102	1.121	1.137	1.152	1.167	1.178	1.192	1.202	1.212	1.222	1.228	1.237	1.241	1.245	1.249	1.252	1.253	1.254	1.253	1.252	1.250	1.245	1.242	1.237	1.231	1.224	1.218	1.210	1.201	1.192	1.182	1.172	1.162	1.152	1.142	1.131	1.119	1.108	1.098	1.086	1.076	1.064	1.054	1.042	1.032	1.022	1.013	1.003	0.996	0.987	0.980	0.972	0.967	0.962	0.958	0.952	0.949	0.946	0.944	0.943	0.943	0.943	0.945	0.947	0.949	0.953	0.958	0.962	0.968	0.976	0.983	0.992	1.001	1.012	1.021	1.032	1.044	1.057	1.069	1.083	1.097	1.112	1.127	1.142	1.158	1.173	1.190	1.207	1.222	1.238	1.256	1.272	1.288	1.305	1.321	1.338	1.352	1.368	1.383	1.398	1.412	1.427	1.439	1.452	1.465	1.476	1.487	1.498	1.508	1.516	1.523	1.531	1.538	1.542	1.548	1.552	1.555	1.558	1.559	1.560	1.560	1.559	1.558	1.555	1.552	1.549	1.545	1.540	1.535	1.529	1.522	1.515	1.508	1.499	1.492	1.483	1.475	1.467	1.458	1.448	1.439	1.429	1.421	1.411	1.402	1.393	1.384	1.376	1.368	1.359	1.352	1.345	1.338	1.332	1.327	1.321	1.316	1.313	1.310	1.308	1.306	1.304	1.303	1.303	1.305	1.307	1.308	1.311	1.315	1.319	1.324	1.331	1.337	1.344	1.352	1.362	1.370	1.380	1.391	1.402	1.414	1.426	1.439	1.452	1.468	1.482	1.497	1.512	1.528	1.545	1.561	1.577	1.594	1.612	1.628	1.646	1.662	1.680	1.698	1.715	1.732	1.748	1.766	1.783	1.799	1.815	1.831	1.847	1.862	1.877	1.890	1.904	1.917	1.929	1.941	1.953	1.964	1.973	1.983	1.992	2.000	2.007	2.014	2.020	2.026	2.030	2.035	2.038	2.040	2.042	2.043	2.044	2.044	2.043	2.042	2.042	2.039	2.037	2.033	2.030	2.027	2.022	2.019	2.015	2.010	2.006	2.001	1.997	1.992	1.988	1.983	1.980	1.977	1.972	1.969	1.967	1.964	1.962	1.961	1.960	1.960	1.961	1.962	1.964	1.966	1.970	1.973	1.978	1.984	1.992	1.998	2.007	2.014	2.025	2.035	2.046	2.058	2.070	2.083	2.098	2.112	2.127	2.143	2.159	2.177	2.193	2.210	2.228	2.248	2.266	2.285	2.303	2.322	2.342	2.361	2.380	2.398	2.417	2.434	2.452	2.468	2.485	2.502	2.517	2.532	2.545	2.558	2.570	2.581	2.592	2.601	2.610	2.616	2.622	2.628	2.631	2.632	2.634	2.633	2.632	2.629	2.626	2.620	2.613	2.605	2.596	2.584	2.572	2.559	2.544	2.529	2.512	2.494	2.474	2.454	2.433	2.411	2.388	2.364	2.339	2.313	2.288	2.261	2.234	2.206	2.178	2.150	2.122	2.092	2.063	2.033	2.004	1.976	1.947	1.918	1.889	1.861	1.832	1.805	1.778	1.751	1.724	1.700	1.674	1.649	1.627	1.604	1.582	1.561	1.541	1.521	1.502	1.484	1.468	1.451	1.437	1.422	1.408	1.397	1.384	1.373	1.363	1.354	1.345	1.338	1.331	1.323	1.318	1.312	1.308	1.302	1.299	1.295	1.292	1.290	1.287	1.285	1.283	1.281	1.279	1.278	1.276	1.273	1.272	1.269	1.268	1.265	1.262	1.259	1.256	1.253	1.248	1.244	1.239	1.233	1.228	1.222	1.215	1.208	1.200	1.191	1.182	1.172	1.162	1.151	1.141	1.129	1.117	1.105	1.092	1.078	1.065	1.051	1.037	1.022	1.007	0.992	0.978	0.962	0.947	0.932	0.917	0.902	0.888	0.874	0.860	0.847	0.834	0.821	0.809	0.798	0.787	0.777	0.768	0.759	0.751	0.744	0.738	0.734	0.728	0.725	0.724	0.722	0.722	0.723	0.725	0.728	0.732	0.738	0.744	0.751	0.760	0.769	0.779	0.791	0.803	0.817	0.832	0.847	0.862	0.878	0.896	0.914	0.933	0.952	0.972	0.992	1.012	1.033	1.055	1.077	1.098	1.121	1.142	1.163	1.186	1.208	1.230	1.251	1.272	1.293	1.313	1.333	1.352	1.372	1.390	1.408	1.426	1.442	1.457	1.472	1.487	1.499	1.512	1.523	1.534	1.543	1.552	1.560	1.566	1.573	1.577	1.582	1.584	1.586	1.587	1.587	1.586	1.583	1.580	1.577	1.571	1.566	1.558	1.552	1.543	1.534	1.524	1.514	1.502	1.491	1.478	1.465	1.452	1.438	1.423	1.408	1.393	1.378	1.362	1.347	1.332	1.315	1.299	1.282	1.267	1.252	1.235	1.220	1.205	1.191	1.177	1.162	1.149	1.136	1.124	1.112	1.101	1.090	1.080	1.071	1.062	1.056	1.050	1.044	1.040	1.035	1.033	1.031	1.030	1.030	1.031	1.032	1.035	1.039	1.043	1.049	1.055	1.062	1.070	1.079	1.088	1.099	1.110	1.122	1.134	1.147	1.161	1.173	1.188	1.204	1.220	1.235	1.252	1.268	1.284	1.301	1.318	1.334	1.350	1.366	1.383	1.399	1.416	1.431	1.447	1.462	1.476	1.490	1.504	1.517	1.530	1.542	1.552	1.565	1.575	1.583	1.593	1.602	1.608	1.616	1.622	1.627	1.631	1.635	1.638	1.641	1.642	1.644	1.644	1.643	1.643	1.641	1.640	1.637	1.634	1.630	1.626	1.621	1.616	1.612	1.605	1.600	1.593	1.588	1.582	1.575	1.569	1.562	1.556	1.550	1.543	1.538	1.532	1.527	1.521	1.515	1.511	1.506	1.502	1.498	1.496	1.493	1.490	1.489	1.488	1.487	1.487	1.488	1.490	1.491	1.492	1.496	1.498	1.502	1.507	1.512	1.518	1.523	1.529	1.537	1.543	1.551	1.558	1.567	1.575	1.584	1.592	1.602	1.610	1.619	1.628	1.636	1.644	1.653	1.661	1.670	1.678	1.683	1.690	1.697	1.702	1.707	1.710	1.714	1.717	1.718	1.719	1.718	1.717	1.715	1.712	1.707	1.702	1.695	1.687	1.678	1.667	1.655	1.642	1.628	1.612	1.595	1.577	1.558	1.537	1.515	1.492	1.468	1.442	1.416	1.388	1.358	1.329	1.299	1.268	1.235	1.202	1.168	1.133	1.098	1.063	1.028	0.991	0.955	0.918	0.882	0.844	0.807	0.771	0.734	0.698	0.661	0.626	0.591	0.555	0.521	0.488	0.456	0.423	0.392	0.361	0.332	0.303	0.276	0.250	0.223	0.199	0.177	0.155	0.133	0.114	0.097	0.079	0.062	0.049	0.034	0.022	0.011	0.001	-0.008	-0.015	-0.022	-0.028	-0.032	-0.035	-0.038	-0.039	-0.039	-0.040	-0.038	-0.036	-0.032	-0.029	-0.025	-0.020	-0.014	-0.008	-0.001	0.008	0.016	0.025	0.032	0.042	0.052	0.062	0.072	0.082	0.094	0.104	0.115	0.126	0.137	0.148	0.159	0.171	0.182	0.192	0.203	0.213	0.224	0.235	0.245	0.255	0.264	0.274	0.282	0.292	0.300	0.308	0.316	0.323	0.331	0.338	0.344	0.350	0.357	0.362	0.367	0.372	0.376	0.381	0.384	0.388	0.392	0.394	0.398	0.401	0.402	0.405	0.408	0.410	0.412	0.413	0.416	0.418	0.420	0.422	0.424	0.427	0.429	0.432	0.437	0.439	0.443	0.448	0.453	0.458	0.462	0.470	0.475	0.482	0.489	0.498	0.507	0.517	0.527	0.537	0.548	0.559	0.572	0.584	0.597	0.611	0.626	0.640	0.656	0.671	0.688	0.703	0.720	0.738	0.753	0.771	0.788	0.805	0.822	0.838	0.856	0.872	0.888	0.902	0.918	0.932	0.947	0.960	0.972	0.983	0.993	1.004	1.012	1.020	1.025	1.031	1.035	1.038	1.038	1.038	1.036	1.032	1.028	1.022	1.015	1.005	0.995	0.982	0.969	0.954	0.938	0.919	0.900	0.879	0.857	0.833	0.808	0.782	0.754	0.727	0.697	0.666	0.634	0.602	0.569	0.535	0.500	0.464	0.429	0.393	0.355	0.318	0.281	0.244	0.206	0.169	0.132	0.094	0.057	0.020	-0.017	-0.053	-0.089	-0.124	-0.160	-0.195	-0.228	-0.261	-0.293	-0.325	-0.356	-0.386	-0.416	-0.445	-0.472	-0.500	-0.526	-0.551	-0.575	-0.598	-0.622	-0.643	-0.662	-0.682	-0.701	-0.720	-0.738	-0.753	-0.768	-0.782	-0.796	-0.808	-0.821	-0.832	-0.842	-0.852	-0.861	-0.868	-0.876	-0.883	-0.889	-0.894	-0.899	-0.902	-0.907	-0.909	-0.912	-0.915	-0.916	-0.916	-0.917	-0.917	-0.917	-0.915	-0.913	-0.913	-0.910	-0.908	-0.906	-0.903	-0.901	-0.898	-0.894	-0.890	-0.887	-0.883	-0.879	-0.876	-0.871	-0.867	-0.862	-0.859	-0.853	-0.850	-0.845	-0.841	-0.836	-0.832	-0.827	-0.822	-0.818	-0.814	-0.809	-0.805	-0.800	-0.796	-0.792	-0.787	-0.782	-0.778	-0.772	-0.768	-0.763	-0.757	-0.752	-0.747	-0.741	-0.735	-0.729	-0.722	-0.716	-0.708	-0.702	-0.693	-0.685	-0.676	-0.667	-0.657	-0.645	-0.634	-0.622	-0.611	-0.598	-0.582	-0.568	-0.553	-0.537	-0.520	-0.502	-0.483	-0.465	-0.444	-0.423	-0.402	-0.380	-0.357	-0.331	-0.305	-0.278	-0.252	-0.224	-0.196	-0.166	-0.136	-0.105	-0.074	-0.042	-0.008	0.026	0.059	0.093	0.128	0.163	0.200	0.235	0.271	0.308	0.343	0.382	0.418	0.455	0.492	0.528	0.565	0.601	0.638	0.674	0.709	0.744	0.779	0.813	0.847	0.879	0.912	0.942	0.973	1.004	1.032	1.060	1.088	1.114	1.138	1.162	1.186	1.207	1.228	1.247	1.265	1.282	1.298	1.312	1.326	1.337	1.348	1.358	1.365	1.372	1.378	1.382	1.386	1.388	1.389	1.389	1.387	1.384	1.382	1.376	1.370	1.364	1.357	1.348	1.338	1.328	1.318	1.305	1.293	1.280	1.266	1.253	1.239	1.223	1.208	1.192	1.177	1.161	1.144	1.128	1.112	1.095	1.079	1.062	1.046	1.030	1.014	0.998	0.982	0.968	0.952	0.938	0.922	0.909	0.896	0.883	0.871	0.859	0.847	0.835	0.824	0.814	0.804	0.794	0.785	0.777	0.768	0.761	0.754	0.747	0.739	0.734	0.728	0.723	0.718	0.712	0.708	0.702	0.698	0.693	0.689	0.685	0.682	0.678	0.673	0.670	0.666	0.662	0.658	0.653	0.649	0.645	0.641	0.636	0.631	0.626	0.620	0.615	0.608	0.602	0.595	0.589	0.582	0.575	0.568	0.560	0.552	0.543	0.536	0.528	0.518	0.509	0.500	0.492	0.482	0.472	0.462	0.452	0.442	0.432	0.422	0.412	0.402	0.393	0.384	0.374	0.364	0.355	0.346	0.338	0.329	0.321	0.313	0.305	0.299	0.292	0.286	0.279	0.274	0.269	0.264	0.261	0.257	0.254	0.252	0.252	0.249	0.248	0.248	0.249	0.250	0.251	0.253	0.256	0.259	0.262	0.268	0.272	0.277	0.283	0.290	0.297	0.305	0.312	0.320	0.330	0.338	0.348	0.358	0.369	0.380	0.390	0.402	0.413	0.424	0.436	0.448	0.461	0.472	0.485	0.498	0.509	0.521	0.533	0.546	0.558	0.571	0.582	0.593	0.605	0.616	0.627	0.637	0.647	0.657	0.665	0.674	0.682	0.689	0.697	0.702	0.709	0.714	0.718	0.722	0.725	0.727	0.728	0.729	0.729	0.728	0.726	0.722	0.720	0.716	0.710	0.703	0.697	0.688	0.681	0.671	0.661	0.649	0.637	0.624	0.609	0.595	0.579	0.563	0.547	0.530	0.512	0.492	0.473	0.453	0.433	0.412	0.391	0.371	0.348	0.326	0.304	0.282	0.258	0.236	0.212	0.191	0.168	0.146	0.122	0.100	0.078	0.056	0.034	0.013	-0.009	-0.029	-0.050	-0.069	-0.089	-0.109	-0.126	-0.143	-0.161	-0.177	-0.192	-0.209	-0.223	-0.238	-0.251	-0.264	-0.277	-0.288	-0.299	-0.309	-0.320	-0.330	-0.339	-0.348	-0.355	-0.362	-0.368	-0.375	-0.381	-0.388	-0.392	-0.398	-0.402	-0.406	-0.411	-0.414	-0.418	-0.422	-0.426	-0.428	-0.431	-0.434	-0.437	-0.440	-0.443	-0.447	-0.449	-0.452	-0.455	-0.459	-0.462	-0.466	-0.470	-0.473	-0.478	-0.481	-0.487	-0.491	-0.495	-0.499	-0.504	-0.509	-0.513	-0.520	-0.525	-0.530	-0.536	-0.542	-0.547	-0.551	-0.557	-0.562	-0.568	-0.572	-0.578	-0.582	-0.587	-0.592	-0.596	-0.599	-0.602	-0.605	-0.608	-0.610	-0.612	-0.613	-0.614	-0.614	-0.612	-0.612	-0.610	-0.608	-0.604	-0.600	-0.596	-0.589	-0.583	-0.576	-0.568	-0.559	-0.549	-0.538	-0.526	-0.513	-0.500	-0.485	-0.469	-0.452	-0.435	-0.416	-0.396	-0.373	-0.352	-0.328	-0.304	-0.278	-0.252	-0.225	-0.197	-0.168	-0.137	-0.105	-0.072	-0.040	-0.006	0.029	0.065	0.102	0.138	0.177	0.215	0.255	0.294	0.334	0.376	0.417	0.458	0.500	0.542	0.585	0.628	0.671	0.713	0.757	0.799	0.842	0.883	0.925	0.968	1.008	1.048	1.088	1.127	1.164	1.202	1.238	1.275	1.310	1.342	1.376	1.407	1.437	1.465	1.492	1.519	1.543	1.566	1.588	1.608	1.628	1.644	1.658	1.673	1.685	1.695	1.704	1.711	1.717	1.721	1.723	1.723	1.722	1.719	1.715	1.710	1.702	1.693	1.682	1.671	1.659	1.645	1.630	1.613	1.596	1.578	1.558	1.538	1.516	1.495	1.472	1.448	1.424	1.400	1.376	1.351	1.325	1.299	1.274	1.248	1.222	1.196	1.169	1.143	1.118	1.093	1.068	1.044	1.018	0.995	0.971	0.948	0.926	0.902	0.881	0.861	0.839	0.819	0.800	0.781	0.762	0.745	0.728	0.711	0.694	0.679	0.663	0.649	0.635	0.622	0.608	0.595	0.583	0.572	0.561	0.549	0.538	0.528	0.518	0.508	0.498	0.488	0.479	0.470	0.461	0.452	0.444	0.434	0.426	0.418	0.408	0.400	0.392	0.383	0.375	0.366	0.358	0.349	0.340	0.332	0.323	0.315	0.307	0.298	0.289	0.281	0.272	0.265	0.256	0.248	0.239	0.231	0.222	0.215	0.205	0.198	0.191	0.183	0.175	0.169	0.162	0.156	0.151	0.144	0.139	0.134	0.129	0.125	0.122	0.118	0.115	0.113	0.112	0.112	0.111	0.111	0.112	0.113	0.115	0.118	0.122	0.126	0.131	0.136	0.143	0.150	0.158	0.167	0.176	0.187	0.198	0.210	0.223	0.238	0.252	0.268	0.284	0.302	0.321	0.339	0.359	0.380	0.402	0.424	0.448	0.472	0.496	0.522	0.548	0.576	0.602	0.632	0.660	0.690	0.720	0.749	0.782	0.813	0.846	0.878	0.911	0.943	0.978	1.012	1.045	1.078	1.112	1.146	1.180	1.213	1.247	1.280	1.313	1.346	1.378	1.410	1.442	1.472	1.502	1.532	1.562	1.590	1.618	1.645	1.670	1.696	1.720	1.742	1.765	1.786	1.806	1.824	1.842	1.860	1.874	1.890	1.902	1.915	1.926	1.935	1.944	1.952	1.958	1.963	1.968	1.972	1.973	1.974	1.975	1.974	1.972	1.970	1.967	1.962	1.957	1.952	1.946	1.938	1.931	1.922	1.914	1.905	1.896	1.886	1.876	1.865	1.855	1.844	1.832	1.823	1.812	1.801	1.789	1.780	1.769	1.760	1.750	1.740	1.731	1.721	1.712	1.705	1.697	1.689	1.682	1.676	1.669	1.663	1.658	1.653	1.649	1.645	1.642	1.638	1.638	1.635	1.632	1.632	1.632	1.630	1.630	1.631	1.631	1.632	1.634	1.634	1.637	1.638	1.640	1.641	1.643	1.645	1.647	1.648	1.651	1.652	1.653	1.654	1.655	1.656	1.657	1.657	1.657	1.657	1.655	1.654	1.652	1.651	1.649	1.646	1.642	1.640	1.637	1.632	1.628	1.622	1.618	1.612	1.606	1.599	1.594	1.588	1.580	1.573	1.567	1.559	1.552	1.546	1.538	1.532	1.526	1.519	1.513	1.508	1.502	1.498	1.495	1.490	1.488	1.486	1.484	1.484	1.483	1.485	1.487	1.490	1.493	1.499	1.505	1.511	1.520	1.528	1.540	1.551	1.564	1.578	1.592	1.609	1.628	1.646	1.667	1.687	1.708	1.732	1.756	1.782	1.808	1.834	1.863	1.891	1.921	1.950	1.981	2.013	2.044	2.077	2.109	2.142	2.175	2.208	2.242	2.275	2.308	2.341	2.372	2.406	2.438	2.470	2.502	2.532	2.562	2.590	2.618	2.646	2.672	2.698	2.722	2.746	2.767	2.788	2.808	2.827	2.843	2.858	2.872	2.886	2.896	2.906	2.915	2.921	2.927	2.931	2.932	2.934	2.932	2.930	2.927	2.921	2.914	2.906	2.896	2.886	2.872	2.858	2.843	2.827	2.810	2.791	2.770	2.748	2.727	2.702	2.679	2.653	2.628	2.601	2.572	2.543	2.515	2.484	2.453	2.422	2.391	2.358	2.325	2.293	2.260	2.226	2.192	2.158	2.123	2.089	2.054	2.019	1.984	1.950	1.915	1.880	1.846	1.810	1.776	1.741	1.708	1.674	1.640	1.606	1.573	1.541	1.508	1.476	1.443	1.412	1.380	1.348	1.319	1.288	1.259	1.228	1.200	1.171	1.142	1.114	1.087	1.060	1.032	1.007	0.980	0.953	0.929	0.905	0.881	0.857	0.833	0.809	0.787	0.763	0.741	0.718	0.697	0.674	0.653	0.632	0.610	0.589	0.569	0.547	0.527	0.506	0.485	0.464	0.443	0.422	0.402	0.381	0.360	0.339	0.318	0.298	0.276	0.256	0.234	0.212	0.190	0.169	0.148	0.125	0.102	0.081	0.058	0.035	0.012	-0.010	-0.032	-0.055	-0.078	-0.099	-0.122	-0.144	-0.167	-0.187	-0.209	-0.230	-0.251	-0.272	-0.291	-0.311	-0.330	-0.348	-0.366	-0.382	-0.398	-0.413	-0.428	-0.442	-0.454	-0.465	-0.477	-0.485	-0.492	-0.501	-0.505	-0.510	-0.513	-0.516	-0.517	-0.516	-0.512	-0.508	-0.502	-0.496	-0.488	-0.478	-0.467	-0.453	-0.440	-0.424	-0.407	-0.388	-0.369	-0.348	-0.326	-0.302	-0.276	-0.251	-0.222	-0.194	-0.166	-0.134	-0.104	-0.072	-0.039	-0.006	0.028	0.062	0.099	0.135	0.172	0.208	0.244	0.282	0.318	0.354	0.392	0.428	0.464	0.500	0.536	0.571	0.605	0.639	0.672	0.705	0.737	0.768	0.798	0.826	0.853	0.879	0.905	0.929	0.952	0.973	0.994	1.012	1.030	1.046	1.060	1.074	1.085	1.095	1.104	1.111	1.117	1.120	1.123	1.125	1.123	1.122	1.118	1.113	1.107	1.098	1.090	1.080	1.068	1.055	1.042	1.026	1.010	0.992	0.975	0.956	0.936	0.915	0.893	0.871	0.848	0.825	0.800	0.775	0.751	0.725	0.699	0.673	0.648	0.621	0.595	0.569	0.543	0.518	0.492	0.468	0.442	0.418	0.392	0.369	0.345	0.322	0.299	0.278	0.256	0.236	0.215	0.195	0.176	0.158	0.140	0.122	0.107	0.090	0.075	0.061	0.046	0.032	0.021	0.008	-0.005	-0.015	-0.027	-0.037	-0.047	-0.056	-0.065	-0.073	-0.082	-0.090	-0.098	-0.106	-0.113	-0.121	-0.128	-0.136	-0.142	-0.150	-0.158	-0.166	-0.172	-0.181	-0.188	-0.197	-0.205	-0.212	-0.222	-0.230	-0.239	-0.248	-0.258	-0.268	-0.278	-0.288	-0.298	-0.308	-0.319	-0.330	-0.341	-0.352	-0.362	-0.375	-0.387	-0.397	-0.408	-0.419	-0.430	-0.442	-0.452	-0.462	-0.472	-0.482	-0.491	-0.500	-0.507	-0.516	-0.522	-0.529	-0.535	-0.540	-0.545	-0.548	-0.551	-0.553	-0.553	-0.553	-0.552	-0.551	-0.548	-0.543	-0.539	-0.532	-0.525	-0.516	-0.507	-0.497	-0.484	-0.472	-0.458	-0.442	-0.426	-0.408	-0.390	-0.369	-0.349	-0.328	-0.305	-0.281	-0.257	-0.230	-0.203	-0.177	-0.148	-0.120	-0.090	-0.059	-0.028	0.002	0.036	0.068	0.101	0.134	0.168	0.202	0.236	0.271	0.305	0.340	0.375	0.410	0.443	0.478	0.512	0.546	0.578	0.611	0.644	0.675	0.707	0.737	0.765	0.794	0.822	0.850	0.876	0.901	0.925	0.948	0.970	0.992	1.011	1.030	1.047	1.062	1.078	1.091	1.103	1.114	1.123	1.132	1.138	1.143	1.148	1.151	1.152	1.152	1.152	1.150	1.147	1.142	1.136	1.130	1.122	1.113	1.104	1.093	1.082	1.070	1.057	1.043	1.029	1.015	1.000	0.984	0.968	0.952	0.936	0.920	0.902	0.886	0.868	0.851	0.834	0.818	0.799	0.783	0.767	0.751	0.735	0.719	0.703	0.689	0.676	0.662	0.649	0.637	0.624	0.613	0.602	0.592	0.581	0.572	0.564	0.556	0.548	0.541	0.535	0.529	0.522	0.519	0.514	0.510	0.507	0.502	0.501	0.498	0.497	0.495	0.493	0.492	0.492	0.492	0.492	0.492	0.492	0.492	0.492	0.491	0.492	0.492	0.492	0.491	0.492	0.491	0.490	0.488	0.488	0.486	0.484	0.483	0.480	0.478	0.474	0.470	0.467	0.462	0.457	0.452	0.445	0.438	0.432	0.424	0.417	0.408	0.398	0.388	0.377	0.366	0.354	0.342	0.328	0.315	0.301	0.287	0.272	0.256	0.240	0.224	0.207	0.189	0.172	0.154	0.136	0.118	0.100	0.081	0.062	0.043	0.025	0.007	-0.012	-0.031	-0.049	-0.067	-0.083	-0.101	-0.118	-0.134	-0.151	-0.166	-0.180	-0.194	-0.207	-0.219	-0.232	-0.242	-0.252	-0.260	-0.267	-0.273	-0.280	-0.284	-0.288	-0.290	-0.292	-0.292	-0.292	-0.290	-0.288	-0.283	-0.279	-0.272	-0.266	-0.258	-0.248	-0.239	-0.228	-0.218	-0.204	-0.192	-0.177	-0.162	-0.148	-0.132	-0.116	-0.099	-0.082	-0.065	-0.048	-0.029	-0.012	0.006	0.024	0.042	0.059	0.076	0.093	0.110	0.126	0.142	0.156	0.171	0.184	0.198	0.210	0.221	0.232	0.242	0.250	0.258	0.266	0.272	0.277	0.281	0.284	0.285	0.286	0.285	0.283	0.281	0.277	0.272	0.268	0.259	0.252	0.242	0.232	0.221	0.209	0.197	0.183	0.168	0.152	0.137	0.119	0.102	0.083	0.065	0.046	0.027	0.006	-0.014	-0.036	-0.057	-0.079	-0.101	-0.122	-0.146	-0.168	-0.190	-0.212	-0.234	-0.256	-0.278	-0.300	-0.322	-0.343	-0.364	-0.386	-0.407	-0.426	-0.445	-0.465	-0.482	-0.502	-0.519	-0.536	-0.552	-0.568	-0.583	-0.598	-0.612	-0.625	-0.638	-0.649	-0.661	-0.672	-0.681	-0.690	-0.698	-0.705	-0.712	-0.719	-0.724	-0.728	-0.732	-0.737	-0.739	-0.740	-0.741	-0.741	-0.741	-0.739	-0.738	-0.735	-0.732	-0.729	-0.726	-0.721	-0.716	-0.710	-0.704	-0.698	-0.691	-0.684	-0.677	-0.668	-0.661	-0.652	-0.643	-0.634	-0.625	-0.616	-0.607	-0.597	-0.588	-0.578	-0.568	-0.560	-0.550	-0.541	-0.532	-0.523	-0.514	-0.506	-0.498	-0.490	-0.482	-0.476	-0.468	-0.462	-0.455	-0.448	-0.442	-0.437	-0.432	-0.428	-0.424	-0.420	-0.417	-0.412	-0.410	-0.407	-0.404	-0.403	-0.401	-0.401	-0.399	-0.398	-0.398	-0.398	-0.396	-0.396	-0.397	-0.396	-0.396	-0.396	-0.396	-0.396	-0.396	-0.397	-0.396	-0.395	-0.394	-0.394	-0.392	-0.390	-0.389	-0.387	-0.384	-0.382	-0.379	-0.376	-0.371	-0.368	-0.363	-0.358	-0.352	-0.346	-0.341	-0.333	-0.326	-0.319	-0.312	-0.302	-0.294	-0.285	-0.277	-0.266	-0.257	-0.248	-0.238	-0.227	-0.215	-0.205	-0.194	-0.183	-0.172	-0.162	-0.151	-0.142	-0.130	-0.120	-0.111	-0.102	-0.092	-0.084	-0.075	-0.068	-0.060	-0.054	-0.048	-0.042	-0.038	-0.033	-0.030	-0.028	-0.026	-0.025	-0.025	-0.026	-0.028	-0.030	-0.034	-0.039	-0.043	-0.051	-0.058	-0.066	-0.075	-0.086	-0.098	-0.109	-0.122	-0.137	-0.152	-0.167	-0.183	-0.202	-0.220	-0.238	-0.258	-0.278	-0.299	-0.321	-0.343	-0.367	-0.389	-0.413	-0.438	-0.462	-0.488	-0.512	-0.539	-0.566	-0.592	-0.618	-0.645	-0.672	-0.698	-0.726	-0.751	-0.778	-0.805	-0.831	-0.858	-0.882	-0.908	-0.933	-0.958	-0.982	-1.007	-1.029	-1.053	-1.076	-1.098	-1.120	-1.141	-1.162	-1.182	-1.202	-1.222	-1.239	-1.258	-1.275	-1.292	-1.308	-1.324	-1.338	-1.352	-1.366	-1.378	-1.392	-1.403	-1.416	-1.427	-1.437	-1.447	-1.456	-1.465	-1.472	-1.482	-1.488	-1.495	-1.502	-1.509	-1.515	-1.521	-1.527	-1.532	-1.537	-1.541	-1.546	-1.550	-1.555	-1.558	-1.562	-1.567	-1.571	-1.574	-1.578	-1.582	-1.586	-1.590	-1.594	-1.597	-1.601	-1.605	-1.609	-1.613	-1.618	-1.621	-1.626	-1.630	-1.634	-1.639	-1.643	-1.648	-1.652	-1.656	-1.661	-1.665	-1.668	-1.672	-1.677	-1.680	-1.683	-1.688	-1.690	-1.693	-1.696	-1.698	-1.699	-1.701	-1.702	-1.702	-1.704	-1.704	-1.702	-1.702	-1.700	-1.698	-1.695	-1.692	-1.688	-1.683	-1.678	-1.673	-1.667	-1.659	-1.652	-1.644	-1.635	-1.625	-1.614	-1.603	-1.592	-1.579	-1.567	-1.554	-1.540	-1.525	-1.511	-1.495	-1.479	-1.462	-1.447	-1.429	-1.412	-1.394	-1.377	-1.358	-1.339	-1.322	-1.303	-1.284	-1.266	-1.247	-1.228	-1.210	-1.191	-1.172	-1.154	-1.136	-1.118	-1.100	-1.082	-1.066	-1.049	-1.033	-1.017	-1.001	-0.987	-0.972	-0.958	-0.946	-0.933	-0.921	-0.909	-0.898	-0.888	-0.877	-0.868	-0.858	-0.850	-0.842	-0.836	-0.829	-0.823	-0.818	-0.813	-0.809	-0.805	-0.802	-0.799	-0.797	-0.794	-0.794	-0.792	-0.792	-0.792	-0.791	-0.791	-0.792	-0.792	-0.794	-0.796	-0.797	-0.798	-0.799	-0.802	-0.803	-0.805	-0.806	-0.808	-0.809	-0.810	-0.812	-0.812	-0.812	-0.812	-0.812	-0.812	-0.812	-0.810	-0.809	-0.808	-0.805	-0.802	-0.799	-0.795	-0.791	-0.787	-0.782	-0.776	-0.768	-0.762	-0.753	-0.746	-0.738	-0.727	-0.718	-0.706	-0.695	-0.683	-0.672	-0.658	-0.644	-0.631	-0.617	-0.602	-0.586	-0.570	-0.554	-0.538	-0.522	-0.505	-0.488	-0.471	-0.453	-0.435	-0.418	-0.401	-0.383	-0.366	-0.348	-0.330	-0.313	-0.297	-0.281	-0.265	-0.249	-0.234	-0.220	-0.206	-0.192	-0.180	-0.168	-0.157	-0.147	-0.138	-0.129	-0.122	-0.115	-0.110	-0.104	-0.101	-0.098	-0.097	-0.096	-0.097	-0.098	-0.101	-0.103	-0.108	-0.113	-0.120	-0.128	-0.136	-0.147	-0.158	-0.168	-0.180	-0.194	-0.208	-0.222	-0.238	-0.254	-0.270	-0.288	-0.306	-0.323	-0.342	-0.362	-0.381	-0.400	-0.419	-0.440	-0.460	-0.479	-0.500	-0.520	-0.540	-0.559	-0.578	-0.598	-0.616	-0.635	-0.652	-0.670	-0.688	-0.703	-0.719	-0.735	-0.751	-0.764	-0.778	-0.790	-0.802	-0.813	-0.825	-0.834	-0.842	-0.850	-0.858	-0.863	-0.868	-0.873	-0.878	-0.880	-0.882	-0.882	-0.883	-0.883	-0.882	-0.879	-0.877	-0.873	-0.868	-0.863	-0.858	-0.852	-0.846	-0.838	-0.830	-0.821	-0.813	-0.804	-0.794	-0.784	-0.773	-0.762	-0.752	-0.741	-0.728	-0.717	-0.706	-0.694	-0.682	-0.672	-0.661	-0.649	-0.639	-0.628	-0.618	-0.609	-0.600	-0.591	-0.582	-0.575	-0.568	-0.562	-0.555	-0.550	-0.546	-0.542	-0.539	-0.537	-0.535	-0.534	-0.534	-0.535	-0.538	-0.539	-0.542	-0.548	-0.552	-0.558	-0.565	-0.572	-0.580	-0.588	-0.598	-0.607	-0.617	-0.628	-0.640	-0.651	-0.663	-0.675	-0.688	-0.700	-0.713	-0.727	-0.739	-0.752	-0.764	-0.776	-0.789	-0.801	-0.812	-0.823	-0.833	-0.843	-0.852	-0.862	-0.869	-0.876	-0.884	-0.889	-0.892	-0.898	-0.901	-0.902	-0.903	-0.903	-0.901	-0.899	-0.895	-0.891	-0.885	-0.879	-0.871	-0.862	-0.852	-0.841	-0.829	-0.817	-0.803	-0.788	-0.773	-0.757	-0.739	-0.722	-0.703	-0.684	-0.665	-0.645	-0.625	-0.603	-0.582	-0.562	-0.539	-0.517	-0.496	-0.472	-0.452	-0.430	-0.408	-0.387	-0.366	-0.345	-0.326	-0.307	-0.288	-0.270	-0.252	-0.235	-0.219	-0.203	-0.190	-0.177	-0.165	-0.152	-0.142	-0.133	-0.125	-0.117	-0.111	-0.105	-0.101	-0.098	-0.096	-0.095	-0.094	-0.096	-0.097	-0.099	-0.103	-0.108	-0.114	-0.120	-0.128	-0.136	-0.144	-0.153	-0.163	-0.174	-0.185	-0.196	-0.208	-0.220	-0.233	-0.245	-0.258	-0.272	-0.284	-0.298	-0.311	-0.323	-0.337	-0.348	-0.361	-0.373	-0.385	-0.397	-0.407	-0.418	-0.427	-0.437	-0.446	-0.454	-0.462	-0.469	-0.476	-0.482	-0.488	-0.492	-0.498	-0.501	-0.502	-0.505	-0.507	-0.507	-0.508	-0.507	-0.507	-0.506	-0.504	-0.501	-0.498	-0.495	-0.491	-0.487	-0.483	-0.478	-0.472	-0.468	-0.462	-0.456	-0.451	-0.444	-0.439	-0.432	-0.428	-0.421	-0.415	-0.409	-0.403	-0.398	-0.393	-0.388	-0.383	-0.378	-0.374	-0.372	-0.369	-0.366	-0.364	-0.362	-0.362	-0.362	-0.362	-0.364	-0.365	-0.367	-0.371	-0.374	-0.379	-0.384	-0.391	-0.397	-0.404	-0.413	-0.422	-0.432	-0.442	-0.454	-0.466	-0.478	-0.492	-0.506	-0.521	-0.538	-0.552	-0.570	-0.586	-0.605	-0.622	-0.642	-0.661	-0.680	-0.700	-0.720	-0.741	-0.761	-0.782	-0.802	-0.824	-0.844	-0.865	-0.886	-0.907	-0.927	-0.947	-0.967	-0.986	-1.004	-1.022	-1.041	-1.058	-1.075	-1.091	-1.107	-1.121	-1.134	-1.148	-1.160	-1.171	-1.181	-1.191	-1.199	-1.207	-1.212	-1.218	-1.222	-1.226	-1.228	-1.229	-1.229	-1.228	-1.226	-1.223	-1.219	-1.214	-1.209	-1.202	-1.194	-1.186	-1.177	-1.167	-1.156	-1.145	-1.132	-1.119	-1.107	-1.093	-1.079	-1.065	-1.051	-1.037	-1.020	-1.005	-0.990	-0.974	-0.958	-0.943	-0.928	-0.914	-0.898	-0.884	-0.871	-0.857	-0.843	-0.831	-0.818	-0.808	-0.798	-0.788	-0.778	-0.771	-0.762	-0.755	-0.750	-0.746	-0.741	-0.738	-0.736	-0.735	-0.734	-0.735	-0.738	-0.739	-0.742	-0.748	-0.753	-0.759	-0.767	-0.775	-0.784	-0.793	-0.804	-0.817	-0.828	-0.842	-0.855	-0.871	-0.885	-0.901	-0.917	-0.933	-0.950	-0.968	-0.986	-1.003	-1.022	-1.041	-1.060	-1.078	-1.098	-1.118	-1.137	-1.155	-1.174	-1.192	-1.212	-1.230	-1.248	-1.266	-1.283	-1.300	-1.317	-1.332	-1.349	-1.364	-1.378	-1.393	-1.407	-1.419	-1.430	-1.442	-1.453	-1.462	-1.472	-1.480	-1.488	-1.496	-1.502	-1.508	-1.511	-1.516	-1.518	-1.521	-1.522	-1.523	-1.524	-1.523	-1.522	-1.520	-1.517	-1.513	-1.510	-1.504	-1.500	-1.494	-1.488	-1.480	-1.472	-1.464	-1.457	-1.448	-1.440	-1.430	-1.421	-1.412	-1.402	-1.392	-1.382	-1.372	-1.362	-1.353	-1.343	-1.334	-1.323	-1.314	-1.305	-1.298	-1.289	-1.282	-1.274	-1.268	-1.262	-1.256	-1.250	-1.246	-1.242	-1.239	-1.237	-1.235	-1.233	-1.232	-1.232	-1.234	-1.236	-1.238	-1.240	-1.244	-1.248	-1.253	-1.258	-1.264	-1.271	-1.278	-1.287	-1.293	-1.303	-1.312	-1.321	-1.331	-1.341	-1.350	-1.361	-1.371	-1.381	-1.391	-1.401	-1.410	-1.419	-1.429	-1.438	-1.447	-1.454	-1.462	-1.469	-1.476	-1.482	-1.488	-1.492	-1.496	-1.500	-1.502	-1.503	-1.503	-1.502	-1.501	-1.498	-1.495	-1.491	-1.485	-1.480	-1.472	-1.465	-1.456	-1.446	-1.435	-1.424	-1.411	-1.398	-1.384	-1.368	-1.353	-1.338	-1.320	-1.302	-1.285	-1.267	-1.248	-1.229	-1.208	-1.188	-1.168	-1.147	-1.126	-1.105	-1.083	-1.063	-1.042	-1.022	-1.002	-0.982	-0.961	-0.941	-0.922	-0.902	-0.885	-0.868	-0.851	-0.834	-0.818	-0.802	-0.788	-0.774	-0.761	-0.750	-0.738	-0.728	-0.718	-0.710	-0.702	-0.696	-0.691	-0.686	-0.682	-0.680	-0.678	-0.678	-0.678	-0.679	-0.682	-0.685	-0.690	-0.695	-0.701	-0.707	-0.715	-0.723	-0.733	-0.744	-0.755	-0.766	-0.778	-0.790	-0.802	-0.818	-0.831	-0.846	-0.861	-0.875	-0.890	-0.906	-0.921	-0.938	-0.953	-0.969	-0.985	-1.001	-1.017	-1.032	-1.047	-1.062	-1.077	-1.092	-1.107	-1.121	-1.135	-1.148	-1.160	-1.172	-1.184	-1.196	-1.207	-1.217	-1.228	-1.236	-1.245	-1.254	-1.262	-1.268	-1.276	-1.282	-1.288	-1.292	-1.298	-1.302	-1.307	-1.310	-1.312	-1.316	-1.318	-1.320	-1.322	-1.324	-1.327	-1.328	-1.328	-1.328	-1.330	-1.330	-1.331	-1.331	-1.332	-1.332	-1.334	-1.334	-1.335	-1.337	-1.338	-1.339	-1.341	-1.342	-1.344	-1.347	-1.349	-1.352	-1.355	-1.358	-1.362	-1.366	-1.371	-1.376	-1.380	-1.387	-1.392	-1.398	-1.405	-1.412	-1.418	-1.427	-1.435	-1.442	-1.451	-1.459	-1.468	-1.476	-1.486	-1.495	-1.504	-1.514	-1.523	-1.532	-1.542	-1.552	-1.562	-1.571	-1.581	-1.590	-1.599	-1.608	-1.617	-1.625	-1.632	-1.641	-1.648	-1.655	-1.662	-1.668	-1.673	-1.679	-1.683	-1.688	-1.692	-1.694	-1.697	-1.698	-1.700	-1.700	-1.701	-1.700	-1.698	-1.697	-1.693	-1.689	-1.685	-1.679	-1.674	-1.668	-1.659	-1.652	-1.643	-1.633	-1.622	-1.613	-1.601	-1.588	-1.575	-1.561	-1.546	-1.532	-1.517	-1.499	-1.483	-1.466	-1.448	-1.429	-1.411	-1.392	-1.372	-1.352	-1.332	-1.311	-1.289	-1.268	-1.247	-1.225	-1.203	-1.182	-1.159	-1.138	-1.117	-1.094	-1.072	-1.051	-1.030	-1.008	-0.988	-0.968	-0.948	-0.928	-0.908	-0.889	-0.871	-0.852	-0.834	-0.818	-0.801	-0.785	-0.770	-0.755	-0.741	-0.728	-0.714	-0.702	-0.690	-0.680	-0.669	-0.660	-0.650	-0.642	-0.634	-0.627	-0.620	-0.614	-0.608	-0.603	-0.598	-0.594	-0.591	-0.587	-0.583	-0.581	-0.578	-0.575	-0.572	-0.570	-0.568	-0.566	-0.563	-0.562	-0.559	-0.556	-0.552	-0.548	-0.545	-0.541	-0.536	-0.530	-0.523	-0.518	-0.511	-0.502	-0.493	-0.484	-0.474	-0.463	-0.451	-0.438	-0.424	-0.408	-0.393	-0.377	-0.358	-0.340	-0.320	-0.299	-0.278	-0.254	-0.230	-0.206	-0.180	-0.153	-0.127	-0.098	-0.069	-0.039	-0.008	0.024	0.056	0.088	0.122	0.154	0.188	0.222	0.258	0.292	0.328	0.362	0.398	0.432	0.468	0.502	0.536	0.570	0.602	0.636	0.668	0.700	0.731	0.762	0.791	0.820	0.848	0.872	0.899	0.924	0.947	0.969	0.992	1.011	1.029	1.046	1.063	1.077	1.090	1.102	1.113	1.122	1.130	1.138	1.142	1.147	1.148	1.150	1.151	1.149	1.148	1.144	1.140	1.134	1.128	1.121	1.112	1.104	1.093	1.082	1.072	1.059	1.048	1.034	1.021	1.008	0.993	0.979	0.964	0.949	0.935	0.920	0.906	0.891	0.878	0.862	0.848	0.834	0.821	0.808	0.795	0.782	0.770	0.759	0.748	0.738	0.729	0.720	0.712	0.703	0.697	0.690	0.684	0.679	0.675	0.671	0.668	0.665	0.663	0.662	0.661	0.662	0.661	0.662	0.664	0.667	0.668	0.671	0.676	0.679	0.682	0.688	0.692	0.698	0.704	0.709	0.714	0.720	0.725	0.732	0.738	0.742	0.748	0.754	0.759	0.764	0.769	0.773	0.778	0.782	0.785	0.788	0.791	0.792	0.795	0.795	0.797	0.798	0.797	0.795	0.794	0.791	0.788	0.785	0.781	0.776	0.770	0.763	0.757	0.748	0.740	0.732	0.722	0.712	0.701	0.688	0.678	0.665	0.652	0.638	0.624	0.610	0.595	0.580	0.564	0.548	0.532	0.515	0.499	0.483	0.466	0.449	0.432	0.416	0.399	0.383	0.367	0.350	0.334	0.319	0.304	0.289	0.275	0.261	0.248	0.236	0.223	0.212	0.201	0.192	0.182	0.174	0.167	0.160	0.154	0.148	0.144	0.142	0.139	0.137	0.138	0.138	0.138	0.141	0.144	0.148	0.152	0.158	0.165	0.172	0.180	0.189	0.200	0.210	0.221	0.232	0.246	0.258	0.272	0.286	0.301	0.315	0.332	0.347	0.362	0.379	0.396	0.411	0.428	0.444	0.462	0.477	0.493	0.509	0.523	0.539	0.554	0.569	0.582	0.597	0.610	0.622	0.634	0.645	0.655	0.664	0.673	0.682	0.690	0.696	0.702	0.708	0.711	0.715	0.717	0.720	0.720	0.720	0.720	0.718	0.716	0.713	0.710	0.705	0.702	0.696	0.690	0.682	0.677	0.669	0.662	0.653	0.646	0.637	0.628	0.620	0.612	0.602	0.593	0.586	0.577	0.568	0.561	0.553	0.546	0.538	0.532	0.527	0.521	0.516	0.512	0.508	0.505	0.503	0.502	0.501	0.501	0.501	0.502	0.505	0.508	0.511	0.515	0.519	0.526	0.532	0.539	0.546	0.554	0.563	0.572	0.582	0.592	0.603	0.614	0.627	0.638	0.650	0.662	0.674	0.688	0.699	0.712	0.726	0.738	0.751	0.763	0.775	0.788	0.799	0.811	0.822	0.832	0.843	0.853	0.862	0.871	0.879	0.888	0.893	0.901	0.906	0.912	0.917	0.920	0.923	0.926	0.928	0.930	0.930	0.930	0.929	0.927	0.924	0.922	0.919	0.915	0.910	0.905	0.899	0.893	0.888	0.879	0.872	0.864	0.856	0.848	0.838	0.829	0.819	0.810	0.800	0.790	0.782	0.771	0.762	0.752	0.742	0.732	0.723	0.714	0.706	0.697	0.689	0.679	0.672	0.664	0.658	0.652	0.645	0.639	0.633	0.628	0.623	0.620	0.616	0.612	0.610	0.608	0.607	0.605	0.604	0.603	0.603	0.603	0.604	0.605	0.607	0.609	0.611	0.614	0.616	0.619	0.622	0.625	0.628	0.632	0.635	0.639	0.643	0.646	0.649	0.653	0.657	0.660	0.662	0.667	0.669	0.671	0.673	0.675	0.677	0.678	0.678	0.679	0.678	0.678	0.678	0.675	0.672	0.671	0.668	0.663	0.659	0.655	0.650	0.643	0.637	0.630	0.622	0.613	0.606	0.596	0.587	0.576	0.565	0.554	0.542	0.530	0.518	0.504	0.491	0.478	0.463	0.449	0.434	0.419	0.404	0.390	0.374	0.359	0.342	0.328	0.312	0.297	0.281	0.266	0.251	0.236	0.221	0.206	0.192	0.178	0.164	0.151	0.138	0.125	0.113	0.101	0.089	0.078	0.068	0.058	0.048	0.039	0.032	0.023	0.016	0.009	0.003	-0.002	-0.007	-0.011	-0.013	-0.017	-0.019	-0.020	-0.022	-0.022	-0.022	-0.022	-0.020	-0.018	-0.018	-0.014	-0.011	-0.007	-0.002	0.002	0.006	0.011	0.018	0.022	0.029	0.035	0.041	0.048	0.053	0.061	0.066	0.073	0.080	0.086	0.092	0.098	0.103	0.108	0.114	0.118	0.122	0.126	0.128	0.132	0.132	0.134	0.135	0.135	0.133	0.132	0.130	0.127	0.122	0.117	0.111	0.104	0.097	0.088	0.078	0.068	0.056	0.044	0.030	0.016	-0.001	-0.016	-0.033	-0.051	-0.069	-0.088	-0.108	-0.130	-0.152	-0.172	-0.196	-0.219	-0.242	-0.267	-0.292	-0.317	-0.342	-0.367	-0.392	-0.418	-0.443	-0.469	-0.494	-0.520	-0.545	-0.569	-0.593	-0.618	-0.642	-0.665	-0.688	-0.711	-0.732	-0.752	-0.772	-0.792	-0.812	-0.829	-0.846	-0.862	-0.878	-0.892	-0.904	-0.916	-0.927	-0.936	-0.946	-0.953	-0.960	-0.965	-0.970	-0.975	-0.978	-0.978	-0.979	-0.979	-0.978	-0.976	-0.972	-0.969	-0.963	-0.960	-0.953	-0.946	-0.938	-0.931	-0.922	-0.913	-0.904	-0.894	-0.882	-0.872	-0.861	-0.850	-0.839	-0.827	-0.815	-0.804	-0.792	-0.782	-0.771	-0.759	-0.749	-0.739	-0.729	-0.720	-0.711	-0.702	-0.694	-0.686	-0.679	-0.673	-0.668	-0.662	-0.658	-0.654	-0.650	-0.649	-0.647	-0.646	-0.645	-0.645	-0.646	-0.648	-0.650	-0.653	-0.656	-0.660	-0.665	-0.670	-0.675	-0.681	-0.688	-0.694	-0.702	-0.708	-0.716	-0.723	-0.731	-0.738	-0.745	-0.753	-0.760	-0.767	-0.773	-0.779	-0.785	-0.792	-0.796	-0.801	-0.804	-0.808	-0.809	-0.811	-0.812	-0.812	-0.812	-0.808	-0.807	-0.802	-0.798	-0.792	-0.785	-0.777	-0.768	-0.758	-0.747	-0.735	-0.722	-0.708	-0.692	-0.677	-0.659	-0.642	-0.622	-0.603	-0.582	-0.562	-0.540	-0.517	-0.494	-0.470	-0.447	-0.422	-0.398	-0.372	-0.347	-0.321	-0.296	-0.271	-0.245	-0.220	-0.195	-0.169	-0.145	-0.121	-0.097	-0.073	-0.051	-0.029	-0.008	0.013	0.033	0.052	0.070	0.087	0.102	0.118	0.132	0.145	0.156	0.168	0.177	0.185	0.192	0.199	0.203	0.207	0.209	0.210	0.210	0.209	0.207	0.202	0.198	0.192	0.186	0.178	0.169	0.160	0.148	0.137	0.125	0.111	0.097	0.082	0.068	0.052	0.034	0.018	0.001	-0.017	-0.035	-0.052	-0.071	-0.090	-0.108	-0.126	-0.144	-0.162	-0.181	-0.198	-0.214	-0.232	-0.247	-0.262	-0.278	-0.292	-0.306	-0.319	-0.332	-0.342	-0.354	-0.364	-0.372	-0.381	-0.388	-0.393	-0.399	-0.403	-0.405	-0.408	-0.408	-0.408	-0.408	-0.406	-0.402	-0.399	-0.393	-0.388	-0.381	-0.374	-0.366	-0.357	-0.348	-0.337	-0.326	-0.314	-0.302	-0.289	-0.277	-0.263	-0.250	-0.236	-0.222	-0.208	-0.193	-0.179	-0.165	-0.151	-0.136	-0.122	-0.108	-0.095	-0.082	-0.068	-0.057	-0.045	-0.034	-0.023	-0.014	-0.005	0.004	0.012	0.018	0.023	0.029	0.032	0.037	0.039	0.040	0.042	0.040	0.038	0.037	0.033	0.029	0.024	0.018	0.011	0.002	-0.007	-0.017	-0.028	-0.040	-0.053	-0.066	-0.081	-0.095	-0.110	-0.128	-0.144	-0.162	-0.179	-0.198	-0.217	-0.237	-0.256	-0.277	-0.297	-0.318	-0.338	-0.360	-0.380	-0.402	-0.422	-0.443	-0.464	-0.484	-0.505	-0.523	-0.543	-0.562	-0.581	-0.598	-0.616	-0.632	-0.649	-0.665	-0.680	-0.693	-0.707	-0.721	-0.732	-0.743	-0.752	-0.762	-0.770	-0.778	-0.784	-0.789	-0.795	-0.798	-0.802	-0.804	-0.804	-0.806	-0.805	-0.803	-0.801	-0.798	-0.795	-0.792	-0.787	-0.782	-0.776	-0.769	-0.763	-0.756	-0.749	-0.742	-0.733	-0.725	-0.718	-0.709	-0.701	-0.692	-0.685	-0.677	-0.670	-0.662	-0.656	-0.650	-0.644	-0.638	-0.633	-0.630	-0.626	-0.623	-0.621	-0.620	-0.619	-0.619	-0.620	-0.622	-0.623	-0.628	-0.632	-0.636	-0.642	-0.650	-0.657	-0.665	-0.675	-0.685	-0.696	-0.708	-0.719	-0.732	-0.747	-0.760	-0.775	-0.791	-0.807	-0.822	-0.839	-0.857	-0.873	-0.892	-0.909	-0.927	-0.945	-0.962	-0.981	-0.998	-1.014	-1.032	-1.050	-1.066	-1.082	-1.098	-1.112	-1.128	-1.142	-1.156	-1.168	-1.181	-1.192	-1.203	-1.213	-1.222	-1.232	-1.238	-1.246	-1.252	-1.257	-1.261	-1.264	-1.266	-1.268	-1.268	-1.268	-1.267	-1.264	-1.261	-1.257	-1.252	-1.248	-1.241	-1.235	-1.227	-1.218	-1.210	-1.200	-1.190	-1.179	-1.169	-1.158	-1.145	-1.133	-1.122	-1.108	-1.096	-1.083	-1.071	-1.058	-1.045	-1.032	-1.018	-1.007	-0.995	-0.982	-0.971	-0.960	-0.950	-0.938	-0.930	-0.921	-0.913	-0.905	-0.898	-0.892	-0.887	-0.882	-0.878	-0.876	-0.874	-0.874	-0.873	-0.874	-0.877	-0.879	-0.882	-0.888	-0.893	-0.901	-0.909	-0.918	-0.928	-0.938	-0.949	-0.961	-0.975	-0.989	-1.003	-1.018	-1.035	-1.052	-1.069	-1.086	-1.104	-1.124	-1.142	-1.162	-1.182	-1.202	-1.222	-1.241	-1.262	-1.282	-1.302	-1.322	-1.342	-1.362	-1.380	-1.399	-1.418	-1.436	-1.453	-1.471	-1.488	-1.502	-1.518	-1.532	-1.546	-1.559	-1.571	-1.582	-1.592	-1.602	-1.610	-1.618	-1.625	-1.629	-1.634	-1.638	-1.641	-1.642	-1.643	-1.643	-1.642	-1.640	-1.638	-1.633	-1.629	-1.623	-1.618	-1.610	-1.603	-1.593	-1.586	-1.576	-1.564	-1.554	-1.542	-1.528	-1.517	-1.503	-1.490	-1.476	-1.462	-1.447	-1.432	-1.417	-1.401	-1.385	-1.370	-1.355	-1.339	-1.323	-1.308	-1.292	-1.277	-1.261	-1.247	-1.232	-1.217	-1.203	-1.188	-1.174	-1.160	-1.147	-1.134	-1.122	-1.108	-1.097	-1.085	-1.072	-1.062	-1.052	-1.041	-1.031	-1.021	-1.012	-1.002	-0.995	-0.986	-0.978	-0.970	-0.964	-0.957	-0.951	-0.943	-0.938	-0.932	-0.927	-0.922	-0.916	-0.912	-0.907	-0.902	-0.897	-0.892	-0.888	-0.883	-0.878	-0.874	-0.869	-0.865	-0.859	-0.854	-0.850	-0.843	-0.838	-0.832	-0.826	-0.820	-0.813	-0.806	-0.799	-0.791	-0.782	-0.774	-0.766	-0.757	-0.747	-0.737	-0.726	-0.714	-0.703	-0.691	-0.678	-0.665	-0.652	-0.638	-0.624	-0.609	-0.595	-0.579	-0.562	-0.546	-0.530	-0.513	-0.496	-0.479	-0.461	-0.443	-0.426	-0.408	-0.389	-0.371	-0.353	-0.336	-0.318	-0.299	-0.282	-0.264	-0.247	-0.230	-0.214	-0.198	-0.182	-0.168	-0.153	-0.139	-0.127	-0.114	-0.103	-0.093	-0.083	-0.074	-0.067	-0.060	-0.054	-0.049	-0.046	-0.043	-0.042	-0.042	-0.043	-0.046	-0.048	-0.052	-0.059	-0.066	-0.073	-0.082	-0.093	-0.105	-0.117	-0.131	-0.146	-0.161	-0.178	-0.195	-0.212	-0.232	-0.252	-0.272	-0.292	-0.315	-0.337	-0.358	-0.382	-0.404	-0.428	-0.451	-0.475	-0.498	-0.521	-0.545	-0.568	-0.590	-0.612	-0.633	-0.655	-0.675	-0.696	-0.715	-0.733	-0.752	-0.768	-0.784	-0.799	-0.814	-0.828	-0.839	-0.851	-0.861	-0.869	-0.878	-0.883	-0.888	-0.893	-0.896	-0.898	-0.899	-0.898	-0.898	-0.896	-0.891	-0.888	-0.882	-0.878	-0.870	-0.862	-0.852	-0.844	-0.834	-0.824	-0.812	-0.801	-0.788	-0.777	-0.764	-0.751	-0.738	-0.725	-0.712	-0.698	-0.683	-0.670	-0.658	-0.643	-0.630	-0.618	-0.604	-0.593	-0.581	-0.570	-0.558	-0.548	-0.538	-0.529	-0.521	-0.512	-0.506	-0.500	-0.493	-0.489	-0.484	-0.480	-0.478	-0.477	-0.475	-0.474	-0.474	-0.476	-0.478	-0.480	-0.484	-0.488	-0.493	-0.499	-0.506	-0.514	-0.522	-0.530	-0.539	-0.550	-0.561	-0.572	-0.584	-0.597	-0.609	-0.623	-0.637	-0.651	-0.666	-0.680	-0.697	-0.712	-0.728	-0.743	-0.760	-0.777	-0.792	-0.809	-0.826	-0.842	-0.858	-0.875	-0.891	-0.908	-0.922	-0.938	-0.953	-0.968	-0.983	-0.998	-1.011	-1.024	-1.038	-1.049	-1.062	-1.072	-1.083	-1.092	-1.102	-1.111	-1.118	-1.126	-1.132	-1.138	-1.143	-1.147	-1.150	-1.153	-1.155	-1.158	-1.158	-1.158	-1.158	-1.157	-1.154	-1.152	-1.148	-1.145	-1.141	-1.136	-1.132	-1.126	-1.120	-1.112	-1.107	-1.099	-1.092	-1.085	-1.077	-1.069	-1.062	-1.052	-1.046	-1.038	-1.031	-1.023	-1.016	-1.009	-1.002	-0.995	-0.989	-0.983	-0.978	-0.972	-0.968	-0.963	-0.959	-0.955	-0.952	-0.950	-0.948	-0.945	-0.944	-0.943	-0.943	-0.943	-0.943	-0.945	-0.946	-0.948	-0.949	-0.952	-0.954	-0.957	-0.960	-0.962	-0.967	-0.970	-0.972	-0.977	-0.979	-0.982	-0.985	-0.989	-0.992	-0.993	-0.995	-0.998	-0.998	-0.999	-1.001	-1.000	-1.000	-0.999	-0.997	-0.995	-0.992	-0.988	-0.985	-0.980	-0.974	-0.968	-0.962	-0.956	-0.947	-0.939	-0.930	-0.920	-0.910	-0.898	-0.887	-0.874	-0.861	-0.848	-0.834	-0.820	-0.806	-0.791	-0.776	-0.760	-0.744	-0.729	-0.712	-0.697	-0.681	-0.664	-0.648	-0.632	-0.615	-0.600	-0.584	-0.568	-0.553	-0.538	-0.524	-0.511	-0.497	-0.484	-0.471	-0.459	-0.447	-0.436	-0.426	-0.417	-0.408	-0.399	-0.392	-0.385	-0.379	-0.375	-0.372	-0.368	-0.365	-0.365	-0.364	-0.364	-0.366	-0.368	-0.372	-0.376	-0.381	-0.388	-0.395	-0.402	-0.412	-0.421	-0.432	-0.443	-0.456	-0.469	-0.483	-0.498	-0.513	-0.531	-0.548	-0.566	-0.584	-0.603	-0.622	-0.642	-0.663	-0.685	-0.706	-0.728	-0.750	-0.772	-0.794	-0.818	-0.840	-0.862	-0.886	-0.909	-0.932	-0.954	-0.978	-0.999	-1.022	-1.043	-1.066	-1.087	-1.108	-1.128	-1.148	-1.168	-1.188	-1.207	-1.224	-1.242	-1.259	-1.276	-1.292	-1.308	-1.322	-1.337	-1.349	-1.362	-1.374	-1.386	-1.398	-1.408	-1.418	-1.428	-1.436	-1.445	-1.452	-1.460	-1.467	-1.475	-1.482	-1.487	-1.493	-1.498	-1.504	-1.509	-1.514	-1.519	-1.523	-1.528	-1.533	-1.538	-1.543	-1.547	-1.552	-1.557	-1.562	-1.566	-1.572	-1.578	-1.582	-1.588	-1.596	-1.602	-1.609	-1.617	-1.624	-1.632	-1.642	-1.650	-1.660	-1.670	-1.680	-1.691	-1.702	-1.714	-1.727	-1.739	-1.752	-1.765	-1.779	-1.793	-1.808	-1.823	-1.839	-1.855	-1.871	-1.888	-1.905	-1.922	-1.940	-1.958	-1.975	-1.993	-2.012	-2.032	-2.050	-2.068	150.000	5.000	2.000	1.000	6.000	0.000	0.000	0.000	0.000	0.000	0.000	0.000	0.000	0.000	0.000	0.000	0.000	0.000	1.705	1.692	1.679	1.667	1.655	1.643	1.632	1.622	1.611	1.602	1.592	1.582	1.575	1.567	1.560	1.552	1.547	1.541	1.535	1.531	1.526	1.522	1.520	1.518	1.515	1.514	1.512	1.512	1.512	1.512	1.512	1.514	1.515	1.518	1.519	1.522	1.524	1.526	1.530	1.532	1.535	1.538	1.542	1.545	1.548	1.550	1.552	1.556	1.558	1.560	1.562	1.564	1.565	1.565	1.566	1.566	1.564	1.563	1.562	1.560	1.558	1.553	1.550	1.545	1.540	1.534	1.528	1.521	1.513	1.505	1.497	1.488	1.478	1.467	1.456	1.444	1.432	1.420	1.407	1.393	1.380	1.366	1.351	1.337	1.322	1.306	1.290	1.275	1.259	1.245	1.228	1.212	1.198	1.182	1.167	1.151	1.137	1.122	1.108	1.093	1.079	1.067	1.053	1.041	1.028	1.017	1.006	0.995	0.985	0.976	0.968	0.960	0.952	0.944	0.938	0.933	0.928	0.924	0.920	0.918	0.915	0.913	0.912	0.912	0.912	0.912	0.914	0.917	0.919	0.922	0.927	0.931	0.936	0.941	0.946	0.952	0.958	0.964	0.972	0.979	0.986	0.993	1.002	1.009	1.018	1.026	1.033	1.041	1.049	1.057	1.064	1.072	1.078	1.086	1.092	1.098	1.103	1.108	1.113	1.118	1.121	1.123	1.127	1.129	1.130	1.131	1.131	1.131	1.129	1.127	1.124	1.121	1.118	1.111	1.106	1.100	1.092	1.084	1.077	1.068	1.058	1.048	1.037	1.026	1.014	1.002	0.988	0.975	0.961	0.947	0.932	0.918	0.903	0.887	0.872	0.856	0.840	0.826	0.810	0.794	0.778	0.762	0.747	0.732	0.718	0.702	0.688	0.674	0.661	0.647	0.634	0.622	0.610	0.598	0.588	0.578	0.568	0.559	0.550	0.543	0.536	0.530	0.524	0.519	0.515	0.510	0.507	0.505	0.503	0.502	0.502	0.502	0.502	0.503	0.505	0.507	0.511	0.514	0.518	0.522	0.528	0.532	0.538	0.544	0.549	0.557	0.564	0.572	0.579	0.588	0.595	0.603	0.612	0.620	0.628	0.638	0.646	0.654	0.663	0.671	0.680	0.688	0.697	0.706	0.712	0.721	0.728	0.736	0.743	0.751	0.758	0.766	0.772	0.778	0.786	0.791	0.797	0.803	0.808	0.813	0.819	0.823	0.828	0.832	0.837	0.840	0.842	0.846	0.849	0.852	0.855	0.858	0.861	0.862	0.865	0.867	0.869	0.870	0.872	0.875	0.877	0.878	0.880	0.881	0.884	0.886	0.887	0.889	0.891	0.892	0.895	0.897	0.900	0.902	0.905	0.908	0.912	0.914	0.918	0.922	0.925	0.930	0.933	0.938	0.943	0.948	0.953	0.959	0.965	0.972	0.978	0.985	0.992	0.999	1.007	1.014	1.022	1.031	1.039	1.048	1.057	1.065	1.073	1.083	1.092	1.102	1.112	1.121	1.131	1.139	1.150	1.159	1.169	1.178	1.188	1.197	1.206	1.214	1.223	1.232	1.240	1.248	1.255	1.262	1.268	1.275	1.281	1.286	1.292	1.296	1.300	1.303	1.306	1.309	1.311	1.312	1.312	1.312	1.312	1.311	1.310	1.307	1.304	1.301	1.296	1.292	1.287	1.281	1.276	1.268	1.262	1.254	1.247	1.239	1.230	1.222	1.212	1.204	1.194	1.185	1.176	1.166	1.157	1.148	1.138	1.128	1.120	1.111	1.102	1.095	1.087	1.080	1.074	1.068	1.062	1.057	1.052	1.048	1.045	1.042	1.041	1.039	1.039	1.040	1.041	1.042	1.046	1.050	1.054	1.059	1.066	1.072	1.080	1.088	1.098	1.107	1.117	1.128	1.139	1.150	1.163	1.176	1.189	1.203	1.218	1.232	1.247	1.261	1.275	1.291	1.307	1.322	1.337	1.351	1.367	1.382	1.397	1.412	1.426	1.439	1.453	1.467	1.480	1.492	1.503	1.516	1.528	1.538	1.548	1.557	1.565	1.574	1.582	1.588	1.594	1.600	1.606	1.609	1.613	1.617	1.618	1.621	1.622	1.622	1.622	1.622	1.620	1.618	1.616	1.612	1.609	1.605	1.601	1.595	1.589	1.583	1.578	1.570	1.562	1.555	1.547	1.538	1.530	1.519	1.511	1.500	1.492	1.481	1.471	1.459	1.449	1.438	1.427	1.415	1.404	1.393	1.381	1.370	1.358	1.348	1.337	1.325	1.313	1.303	1.292	1.282	1.271	1.261	1.250	1.240	1.231	1.221	1.212	1.203	1.195	1.187	1.180	1.172	1.165	1.158	1.152	1.147	1.141	1.136	1.132	1.128	1.122	1.119	1.116	1.114	1.112	1.109	1.108	1.107	1.105	1.104	1.104	1.103	1.103	1.104	1.104	1.105	1.106	1.106	1.107	1.108	1.108	1.108	1.109	1.109	1.110	1.110	1.109	1.109	1.108	1.108	1.107	1.105	1.103	1.102	1.098	1.096	1.092	1.089	1.086	1.082	1.077	1.072	1.067	1.061	1.053	1.048	1.041	1.033	1.026	1.018	1.011	1.002	0.993	0.985	0.977	0.968	0.959	0.951	0.942	0.932	0.925	0.917	0.908	0.901	0.893	0.885	0.879	0.873	0.867	0.861	0.857	0.852	0.848	0.844	0.842	0.840	0.838	0.837	0.838	0.838	0.839	0.841	0.843	0.848	0.851	0.855	0.861	0.867	0.873	0.880	0.888	0.898	0.906	0.916	0.927	0.937	0.949	0.960	0.972	0.984	0.996	1.009	1.022	1.037	1.049	1.063	1.077	1.091	1.105	1.118	1.132	1.146	1.159	1.173	1.186	1.198	1.211	1.222	1.236	1.247	1.258	1.269	1.279	1.289	1.298	1.307	1.315	1.322	1.330	1.337	1.342	1.348	1.352	1.355	1.358	1.361	1.362	1.362	1.364	1.363	1.362	1.361	1.358	1.355	1.352	1.347	1.342	1.336	1.330	1.322	1.316	1.307	1.298	1.289	1.279	1.268	1.258	1.246	1.234	1.221	1.209	1.196	1.182	1.168	1.156	1.141	1.128	1.112	1.098	1.083	1.068	1.054	1.038	1.023	1.009	0.994	0.979	0.964	0.950	0.935	0.921	0.906	0.892	0.878	0.865	0.852	0.839	0.826	0.813	0.801	0.789	0.778	0.767	0.755	0.745	0.735	0.725	0.716	0.706	0.698	0.689	0.680	0.672	0.665	0.657	0.649	0.642	0.634	0.628	0.622	0.615	0.609	0.603	0.597	0.591	0.585	0.579	0.574	0.568	0.562	0.557	0.552	0.546	0.541	0.534	0.528	0.523	0.517	0.512	0.505	0.499	0.492	0.485	0.479	0.472	0.464	0.457	0.449	0.442	0.433	0.425	0.416	0.408	0.399	0.389	0.379	0.370	0.359	0.349	0.339	0.328	0.317	0.306	0.293	0.282	0.270	0.258	0.244	0.232	0.218	0.205	0.192	0.178	0.163	0.149	0.135	0.120	0.105	0.090	0.076	0.061	0.046	0.030	0.015	-0.001	-0.016	-0.032	-0.047	-0.062	-0.077	-0.092	-0.107	-0.122	-0.136	-0.151	-0.166	-0.178	-0.192	-0.207	-0.219	-0.232	-0.244	-0.258	-0.269	-0.280	-0.290	-0.302	-0.312	-0.321	-0.328	-0.337	-0.344	-0.349	-0.357	-0.362	-0.365	-0.370	-0.373	-0.377	-0.378	-0.378	-0.380	-0.379	-0.378	-0.377	-0.374	-0.372	-0.368	-0.363	-0.358	-0.352	-0.345	-0.338	-0.330	-0.322	-0.313	-0.303	-0.293	-0.283	-0.272	-0.261	-0.249	-0.238	-0.226	-0.213	-0.201	-0.188	-0.176	-0.163	-0.150	-0.137	-0.125	-0.112	-0.100	-0.088	-0.076	-0.063	-0.052	-0.041	-0.030	-0.018	-0.008	0.002	0.009	0.019	0.027	0.036	0.043	0.050	0.056	0.062	0.068	0.073	0.079	0.084	0.087	0.091	0.094	0.097	0.099	0.102	0.104	0.106	0.108	0.110	0.112	0.113	0.115	0.116	0.118	0.120	0.122	0.125	0.128	0.131	0.134	0.138	0.142	0.147	0.152	0.158	0.163	0.170	0.178	0.187	0.196	0.204	0.214	0.227	0.238	0.250	0.262	0.277	0.292	0.307	0.322	0.339	0.357	0.375	0.393	0.413	0.433	0.453	0.474	0.497	0.518	0.541	0.564	0.588	0.611	0.636	0.660	0.684	0.710	0.733	0.759	0.784	0.810	0.834	0.860	0.885	0.910	0.936	0.960	0.984	1.008	1.032	1.057	1.080	1.103	1.127	1.148	1.169	1.191	1.211	1.232	1.252	1.271	1.288	1.307	1.323	1.340	1.357	1.371	1.386	1.400	1.412	1.425	1.436	1.448	1.458	1.467	1.476	1.484	1.491	1.498	1.503	1.508	1.512	1.517	1.519	1.522	1.522	1.523	1.524	1.523	1.522	1.521	1.518	1.516	1.512	1.509	1.505	1.501	1.496	1.491	1.485	1.480	1.474	1.467	1.461	1.453	1.448	1.441	1.434	1.428	1.422	1.415	1.408	1.402	1.396	1.391	1.384	1.379	1.375	1.370	1.367	1.363	1.360	1.358	1.356	1.353	1.353	1.352	1.352	1.352	1.353	1.355	1.357	1.358	1.362	1.364	1.368	1.372	1.376	1.380	1.385	1.389	1.395	1.399	1.405	1.410	1.415	1.420	1.425	1.430	1.435	1.439	1.443	1.447	1.450	1.452	1.455	1.455	1.457	1.456	1.456	1.453	1.451	1.448	1.443	1.438	1.432	1.424	1.417	1.408	1.398	1.386	1.374	1.361	1.346	1.331	1.313	1.297	1.278	1.259	1.239	1.218	1.197	1.174	1.151	1.127	1.102	1.076	1.051	1.025	0.998	0.972	0.945	0.918	0.889	0.862	0.835	0.806	0.778	0.752	0.725	0.697	0.671	0.644	0.618	0.592	0.568	0.543	0.518	0.496	0.473	0.452	0.430	0.410	0.390	0.371	0.352	0.335	0.318	0.302	0.288	0.272	0.259	0.246	0.234	0.224	0.213	0.204	0.195	0.188	0.180	0.174	0.168	0.163	0.158	0.154	0.152	0.149	0.147	0.145	0.144	0.144	0.144	0.144	0.145	0.146	0.147	0.149	0.152	0.153	0.156	0.159	0.162	0.165	0.168	0.172	0.175	0.178	0.181	0.185	0.188	0.191	0.193	0.197	0.199	0.202	0.204	0.207	0.208	0.211	0.212	0.212	0.212	0.212	0.212	0.212	0.212	0.210	0.209	0.207	0.203	0.201	0.198	0.193	0.189	0.184	0.178	0.173	0.167	0.160	0.152	0.144	0.138	0.128	0.120	0.111	0.102	0.092	0.082	0.072	0.062	0.050	0.040	0.029	0.018	0.007	-0.003	-0.014	-0.025	-0.037	-0.048	-0.057	-0.068	-0.077	-0.087	-0.095	-0.105	-0.113	-0.121	-0.129	-0.136	-0.142	-0.148	-0.153	-0.158	-0.163	-0.167	-0.169	-0.172	-0.173	-0.174	-0.174	-0.174	-0.173	-0.171	-0.169	-0.165	-0.162	-0.158	-0.152	-0.147	-0.141	-0.133	-0.127	-0.118	-0.110	-0.101	-0.092	-0.081	-0.071	-0.061	-0.049	-0.038	-0.028	-0.017	-0.004	0.008	0.020	0.032	0.044	0.055	0.067	0.079	0.090	0.102	0.112	0.122	0.134	0.143	0.153	0.162	0.172	0.179	0.188	0.196	0.202	0.208	0.214	0.219	0.223	0.228	0.230	0.232	0.234	0.235	0.235	0.235	0.234	0.232	0.229	0.227	0.222	0.218	0.213	0.208	0.202	0.194	0.188	0.179	0.171	0.162	0.153	0.144	0.134	0.124	0.114	0.103	0.092	0.081	0.071	0.059	0.048	0.037	0.025	0.015	0.004	-0.007	-0.018	-0.028	-0.038	-0.048	-0.057	-0.066	-0.075	-0.083	-0.090	-0.098	-0.104	-0.110	-0.116	-0.121	-0.126	-0.130	-0.132	-0.135	-0.138	-0.138	-0.139	-0.140	-0.140	-0.139	-0.138	-0.136	-0.133	-0.131	-0.128	-0.124	-0.119	-0.114	-0.109	-0.103	-0.098	-0.092	-0.085	-0.079	-0.072	-0.064	-0.058	-0.052	-0.044	-0.036	-0.028	-0.021	-0.013	-0.008	0.000	0.008	0.014	0.021	0.028	0.034	0.040	0.045	0.051	0.056	0.061	0.066	0.068	0.072	0.075	0.079	0.082	0.083	0.085	0.085	0.086	0.087	0.087	0.087	0.085	0.084	0.082	0.079	0.078	0.074	0.071	0.067	0.063	0.058	0.054	0.049	0.044	0.039	0.034	0.028	0.022	0.016	0.010	0.003	-0.002	-0.008	-0.015	-0.021	-0.027	-0.033	-0.039	-0.044	-0.051	-0.057	-0.062	-0.066	-0.071	-0.076	-0.080	-0.084	-0.088	-0.091	-0.093	-0.097	-0.098	-0.101	-0.102	-0.103	-0.104	-0.104	-0.104	-0.104	-0.102	-0.101	-0.099	-0.097	-0.093	-0.090	-0.088	-0.084	-0.079	-0.075	-0.070	-0.064	-0.058	-0.053	-0.048	-0.040	-0.034	-0.027	-0.021	-0.013	-0.005	0.002	0.009	0.018	0.024	0.032	0.039	0.047	0.054	0.062	0.069	0.077	0.083	0.091	0.097	0.103	0.109	0.115	0.121	0.127	0.132	0.138	0.142	0.146	0.150	0.153	0.157	0.160	0.162	0.164	0.166	0.168	0.168	0.169	0.169	0.169	0.169	0.168	0.166	0.165	0.163	0.161	0.158	0.155	0.151	0.148	0.144	0.141	0.137	0.132	0.127	0.122	0.118	0.112	0.108	0.102	0.096	0.091	0.085	0.080	0.075	0.069	0.064	0.058	0.052	0.048	0.044	0.039	0.034	0.031	0.027	0.022	0.019	0.016	0.013	0.010	0.008	0.006	0.004	0.003	0.002	0.002	0.002	0.002	0.003	0.004	0.005	0.008	0.010	0.012	0.016	0.018	0.022	0.027	0.032	0.037	0.042	0.048	0.053	0.060	0.066	0.073	0.079	0.087	0.094	0.102	0.111	0.118	0.128	0.135	0.143	0.152	0.160	0.169	0.178	0.186	0.195	0.203	0.212	0.220	0.228	0.237	0.244	0.251	0.258	0.264	0.272	0.278	0.283	0.289	0.294	0.298	0.304	0.308	0.312	0.315	0.318	0.320	0.322	0.323	0.324	0.324	0.324	0.324	0.323	0.321	0.320	0.318	0.315	0.311	0.308	0.303	0.299	0.295	0.290	0.284	0.278	0.272	0.267	0.261	0.254	0.247	0.240	0.234	0.227	0.220	0.212	0.206	0.200	0.192	0.186	0.180	0.175	0.168	0.162	0.158	0.153	0.149	0.145	0.142	0.138	0.137	0.134	0.133	0.133	0.132	0.133	0.134	0.137	0.139	0.142	0.146	0.151	0.156	0.162	0.168	0.175	0.183	0.192	0.201	0.211	0.222	0.232	0.244	0.257	0.269	0.282	0.296	0.310	0.324	0.339	0.355	0.370	0.386	0.402	0.418	0.433	0.451	0.467	0.482	0.500	0.515	0.532	0.548	0.563	0.579	0.594	0.610	0.624	0.638	0.652	0.665	0.678	0.690	0.702	0.714	0.723	0.734	0.742	0.752	0.760	0.768	0.773	0.780	0.785	0.790	0.792	0.797	0.799	0.801	0.802	0.802	0.802	0.802	0.800	0.798	0.795	0.792	0.788	0.783	0.778	0.773	0.768	0.762	0.755	0.748	0.741	0.734	0.727	0.719	0.711	0.702	0.695	0.686	0.678	0.669	0.661	0.652	0.642	0.634	0.625	0.617	0.608	0.601	0.593	0.585	0.578	0.569	0.562	0.555	0.548	0.542	0.536	0.531	0.525	0.520	0.515	0.510	0.505	0.502	0.498	0.493	0.491	0.488	0.484	0.482	0.479	0.478	0.476	0.473	0.472	0.471	0.469	0.468	0.468	0.467	0.465	0.464	0.463	0.462	0.462	0.461	0.460	0.460	0.458	0.456	0.454	0.452	0.451	0.448	0.446	0.442	0.440	0.436	0.432	0.428	0.423	0.418	0.412	0.406	0.399	0.392	0.384	0.377	0.368	0.358	0.348	0.338	0.327	0.315	0.302	0.290	0.276	0.262	0.248	0.232	0.217	0.201	0.184	0.168	0.150	0.131	0.112	0.093	0.075	0.055	0.036	0.016	-0.005	-0.026	-0.046	-0.066	-0.088	-0.108	-0.128	-0.148	-0.169	-0.189	-0.209	-0.228	-0.248	-0.267	-0.285	-0.302	-0.320	-0.338	-0.353	-0.369	-0.384	-0.398	-0.412	-0.424	-0.436	-0.448	-0.458	-0.468	-0.475	-0.482	-0.488	-0.493	-0.498	-0.502	-0.504	-0.505	-0.506	-0.506	-0.505	-0.502	-0.500	-0.496	-0.491	-0.485	-0.480	-0.472	-0.465	-0.456	-0.447	-0.437	-0.428	-0.416	-0.405	-0.393	-0.382	-0.369	-0.357	-0.344	-0.331	-0.318	-0.304	-0.292	-0.279	-0.267	-0.253	-0.241	-0.230	-0.218	-0.207	-0.194	-0.184	-0.174	-0.165	-0.156	-0.148	-0.139	-0.132	-0.125	-0.119	-0.114	-0.110	-0.107	-0.102	-0.099	-0.098	-0.098	-0.097	-0.097	-0.098	-0.100	-0.102	-0.105	-0.108	-0.113	-0.118	-0.123	-0.129	-0.135	-0.142	-0.149	-0.157	-0.165	-0.172	-0.180	-0.189	-0.198	-0.208	-0.217	-0.225	-0.234	-0.242	-0.251	-0.260	-0.268	-0.276	-0.284	-0.292	-0.299	-0.306	-0.312	-0.318	-0.322	-0.328	-0.332	-0.336	-0.338	-0.341	-0.342	-0.345	-0.345	-0.344	-0.343	-0.342	-0.338	-0.336	-0.332	-0.328	-0.322	-0.315	-0.308	-0.302	-0.292	-0.283	-0.273	-0.262	-0.251	-0.239	-0.227	-0.215	-0.201	-0.186	-0.171	-0.157	-0.141	-0.124	-0.108	-0.091	-0.073	-0.056	-0.038	-0.020	-0.002	0.017	0.036	0.055	0.073	0.092	0.112	0.130	0.148	0.167	0.185	0.203	0.221	0.238	0.256	0.272	0.289	0.306	0.322	0.338	0.352	0.367	0.382	0.395	0.408	0.422	0.434	0.446	0.458	0.468	0.478	0.489	0.498	0.507	0.515	0.523	0.532	0.538	0.546	0.552	0.558	0.563	0.569	0.574	0.578	0.583	0.588	0.591	0.595	0.598	0.603	0.607	0.610	0.612	0.617	0.619	0.623	0.627	0.631	0.634	0.639	0.643	0.648	0.651	0.656	0.661	0.667	0.671	0.677	0.682	0.689	0.696	0.702	0.709	0.716	0.724	0.732	0.741	0.749	0.758	0.768	0.778	0.788	0.798	0.808	0.818	0.828	0.840	0.851	0.862	0.874	0.885	0.898	0.909	0.922	0.932	0.945	0.958	0.969	0.982	0.993	1.005	1.017	1.030	1.041	1.053	1.065	1.077	1.088	1.099	1.110	1.121	1.132	1.142	1.152	1.162	1.171	1.181	1.190	1.198	1.206	1.215	1.222	1.230	1.237	1.243	1.250	1.256	1.261	1.267	1.272	1.276	1.280	1.284	1.288	1.291	1.293	1.296	1.298	1.299	1.300	1.302	1.302	1.302	1.302	1.302	1.300	1.299	1.298	1.295	1.292	1.290	1.288	1.285	1.282	1.278	1.275	1.271	1.268	1.263	1.259	1.255	1.251	1.246	1.241	1.235	1.231	1.226	1.221	1.216	1.211	1.206	1.202	1.196	1.191	1.186	1.182	1.177	1.172	1.168	1.165	1.161	1.158	1.153	1.151	1.148	1.145	1.142	1.140	1.138	1.137	1.135	1.134	1.133	1.132	1.132	1.132	1.133	1.133	1.134	1.136	1.137	1.138	1.140	1.142	1.144	1.147	1.150	1.153	1.157	1.159	1.163	1.168	1.170	1.174	1.178	1.181	1.185	1.189	1.192	1.197	1.200	1.203	1.207	1.209	1.212	1.215	1.218	1.219	1.222	1.223	1.225	1.226	1.227	1.228	1.227	1.228	1.228	1.227	1.225	1.225	1.222	1.220	1.219	1.217	1.214	1.212	1.209	1.205	1.202	1.198	1.195	1.192	1.188	1.185	1.181	1.178	1.174	1.172	1.168	1.166	1.162	1.160	1.158	1.157	1.155	1.155	1.154	1.153	1.154	1.155	1.156	1.158	1.161	1.164	1.168	1.172	1.176	1.181	1.186	1.192	1.198	1.205	1.213	1.221	1.230	1.239	1.249	1.258	1.268	1.280	1.291	1.302	1.314	1.326	1.338	1.349	1.362	1.373	1.386	1.398	1.411	1.422	1.435	1.447	1.458	1.469	1.480	1.491	1.500	1.510	1.521	1.529	1.538	1.546	1.554	1.561	1.568	1.572	1.578	1.582	1.585	1.588	1.592	1.593	1.594	1.594	1.594	1.592	1.590	1.588	1.584	1.580	1.577	1.570	1.564	1.558	1.550	1.541	1.532	1.523	1.514	1.502	1.492	1.480	1.468	1.456	1.442	1.428	1.414	1.399	1.385	1.370	1.353	1.338	1.322	1.306	1.288	1.272	1.255	1.238	1.221	1.203	1.185	1.168	1.150	1.133	1.115	1.098	1.082	1.064	1.048	1.031	1.013	0.998	0.982	0.966	0.949	0.935	0.920	0.906	0.891	0.878	0.865	0.852	0.839	0.828	0.817	0.806	0.796	0.786	0.778	0.768	0.761	0.753	0.746	0.739	0.733	0.728	0.722	0.718	0.714	0.712	0.708	0.705	0.702	0.701	0.698	0.698	0.697	0.696	0.697	0.696	0.695	0.696	0.697	0.697	0.698	0.698	0.699	0.699	0.699	0.700	0.700	0.701	0.701	0.700	0.700	0.699	0.698	0.697	0.696	0.694	0.692	0.689	0.687	0.683	0.679	0.675	0.670	0.667	0.660	0.656	0.650	0.643	0.637	0.630	0.623	0.615	0.608	0.600	0.591	0.583	0.574	0.566	0.557	0.548	0.538	0.529	0.520	0.512	0.503	0.493	0.485	0.476	0.468	0.461	0.452	0.445	0.438	0.432	0.425	0.419	0.415	0.409	0.405	0.402	0.398	0.397	0.395	0.394	0.393	0.393	0.395	0.397	0.400	0.404	0.408	0.412	0.418	0.426	0.432	0.442	0.451	0.462	0.472	0.484	0.497	0.511	0.525	0.540	0.555	0.572	0.590	0.608	0.626	0.647	0.665	0.687	0.708	0.730	0.752	0.776	0.799	0.822	0.848	0.871	0.895	0.921	0.946	0.972	0.997	1.023	1.049	1.075	1.101	1.127	1.152	1.178	1.202	1.227	1.252	1.275	1.299	1.322	1.346	1.368	1.391	1.411	1.432	1.452	1.472	1.491	1.508	1.526	1.542	1.558	1.573	1.587	1.601	1.613	1.624	1.636	1.645	1.655	1.663	1.671	1.678	1.683	1.688	1.693	1.697	1.700	1.702	1.703	1.704	1.705	1.705	1.704	1.703	1.701	1.699	1.696	1.693	1.690	1.687	1.682	1.678	1.673	1.669	1.664	1.660	1.655	1.649	1.644	1.639	1.635	1.629	1.625	1.620	1.616	1.610	1.608	1.602	1.599	1.596	1.592	1.590	1.588	1.584	1.582	1.582	1.580	1.579	1.579	1.578	1.578	1.579	1.581	1.582	1.583	1.585	1.588	1.591	1.594	1.598	1.602	1.606	1.610	1.615	1.621	1.625	1.631	1.637	1.643	1.650	1.656	1.663	1.669	1.677	1.682	1.691	1.698	1.706	1.712	1.719	1.727	1.733	1.741	1.748	1.755	1.762	1.768	1.773	1.780	1.786	1.790	1.796	1.801	1.805	1.808	1.812	1.815	1.818	1.820	1.822	1.823	1.824	1.825	1.825	1.823	1.822	1.821	1.818	1.816	1.813	1.810	1.805	1.801	1.796	1.790	1.785	1.778	1.772	1.765	1.758	1.750	1.742	1.733	1.726	1.717	1.708	1.698	1.688	1.680	1.670	1.661	1.651	1.641	1.632	1.622	1.612	1.602	1.592	1.582	1.573	1.564	1.556	1.547	1.538	1.530	1.522	1.514	1.508	1.500	1.493	1.487	1.481	1.476	1.469	1.465	1.460	1.456	1.452	1.449	1.446	1.444	1.442	1.440	1.439	1.438	1.438	1.438	1.439	1.440	1.442	1.443	1.447	1.449	1.453	1.457	1.461	1.466	1.470	1.476	1.481	1.488	1.494	1.501	1.508	1.515	1.522	1.531	1.538	1.547	1.554	1.563	1.572	1.581	1.590	1.598	1.608	1.617	1.626	1.635	1.644	1.652	1.661	1.669	1.678	1.686	1.694	1.701	1.709	1.717	1.723	1.731	1.738	1.743	1.749	1.755	1.760	1.765	1.769	1.774	1.778	1.782	1.785	1.788	1.790	1.792	1.795	1.797	1.799	1.801	1.802	1.803	1.804	1.804	1.805	1.806	1.808	1.808	1.808	1.808	1.810	1.810	1.810	1.812	1.812	1.814	1.816	1.818	1.819	1.821	1.825	1.828	1.831	1.835	1.839	1.843	1.849	1.855	1.861	1.866	1.874	1.881	1.888	1.897	1.906	1.915	1.924	1.934	1.944	1.955	1.966	1.978	1.989	2.001	2.013	2.027	2.039	2.052	2.066	2.079	2.092	2.106	2.120	2.133	2.148	2.160	2.173	2.186	2.199	2.211	2.224	2.235	2.246	2.258	2.268	2.278	2.287	2.296	2.304	2.312	2.318	2.324	2.329	2.334	2.338	2.339	2.342	2.343	2.342	2.342	2.340	2.337	2.333	2.328	2.322	2.317	2.309	2.300	2.291	2.281	2.269	2.257	2.244	2.230	2.216	2.201	2.184	2.168	2.151	2.132	2.112	2.093	2.073	2.054	2.033	2.012	1.989	1.968	1.945	1.922	1.900	1.877	1.854	1.832	1.808	1.785	1.762	1.738	1.715	1.692	1.669	1.648	1.625	1.602	1.582	1.561	1.540	1.518	1.498	1.479	1.459	1.441	1.422	1.404	1.386	1.368	1.351	1.336	1.320	1.305	1.289	1.275	1.260	1.248	1.234	1.221	1.208	1.196	1.184	1.172	1.160	1.150	1.138	1.128	1.118	1.108	1.098	1.088	1.078	1.069	1.059	1.050	1.041	1.031	1.022	1.012	1.002	0.992	0.982	0.972	0.962	0.952	0.942	0.931	0.921	0.910	0.899	0.888	0.876	0.865	0.852	0.840	0.828	0.816	0.803	0.791	0.778	0.764	0.752	0.738	0.725	0.711	0.698	0.684	0.670	0.657	0.645	0.632	0.618	0.606	0.592	0.580	0.568	0.558	0.547	0.535	0.524	0.515	0.505	0.498	0.489	0.481	0.474	0.468	0.462	0.458	0.453	0.450	0.448	0.446	0.445	0.445	0.446	0.448	0.450	0.453	0.458	0.462	0.470	0.477	0.484	0.492	0.502	0.512	0.523	0.535	0.548	0.562	0.574	0.589	0.605	0.622	0.638	0.654	0.672	0.690	0.708	0.728	0.747	0.766	0.786	0.805	0.825	0.846	0.866	0.887	0.908	0.928	0.948	0.969	0.988	1.009	1.029	1.048	1.068	1.087	1.106	1.124	1.142	1.159	1.177	1.193	1.210	1.226	1.241	1.257	1.270	1.283	1.296	1.309	1.322	1.332	1.343	1.353	1.363	1.372	1.380	1.388	1.395	1.402	1.408	1.414	1.419	1.424	1.428	1.430	1.433	1.436	1.438	1.439	1.441	1.442	1.442	1.441	1.442	1.440	1.439	1.438	1.437	1.435	1.433	1.432	1.429	1.427	1.424	1.422	1.422	1.418	1.417	1.415	1.413	1.412	1.412	1.410	1.410	1.408	1.408	1.409	1.410	1.411	1.412	1.415	1.418	1.421	1.424	1.428	1.432	1.439	1.443	1.450	1.458	1.465	1.473	1.482	1.491	1.500	1.512	1.522	1.533	1.544	1.557	1.570	1.583	1.597	1.611	1.626	1.640	1.656	1.672	1.688	1.704	1.721	1.738	1.753	1.772	1.788	1.805	1.823	1.839	1.857	1.874	1.891	1.908	1.925	1.941	1.958	1.973	1.989	2.005	2.019	2.035	2.049	2.063	2.077	2.090	2.102	2.115	2.127	2.138	2.148	2.159	2.168	2.177	2.186	2.193	2.201	2.208	2.214	2.220	2.225	2.230	2.233	2.238	2.240	2.242	2.244	2.245	2.245	2.246	2.245	2.244	2.242	2.242	2.240	2.237	2.234	2.232	2.228	2.224	2.220	2.216	2.211	2.206	2.201	2.196	2.190	2.185	2.179	2.173	2.168	2.162	2.155	2.150	2.143	2.138	2.132	2.127	2.122	2.116	2.111	2.105	2.100	2.095	2.089	2.085	2.080	2.076	2.072	2.067	2.063	2.059	2.056	2.052	2.048	2.045	2.042	2.038	2.035	2.032	2.029	2.026	2.022	2.018	2.015	2.012	2.009	2.006	2.002	1.998	1.992	1.988	1.984	1.979	1.974	1.968	1.962	1.956	1.948	1.940	1.932	1.924	1.914	1.905	1.895	1.885	1.873	1.861	1.848	1.835	1.821	1.806	1.791	1.775	1.759	1.741	1.723	1.705	1.686	1.667	1.647	1.626	1.605	1.583	1.561	1.538	1.515	1.492	1.469	1.446	1.421	1.397	1.372	1.348	1.323	1.298	1.273	1.250	1.225	1.201	1.178	1.153	1.130	1.108	1.084	1.062	1.040	1.018	0.998	0.978	0.958	0.938	0.920	0.902	0.885	0.868	0.851	0.836	0.821	0.807	0.794	0.781	0.769	0.759	0.748	0.738	0.730	0.722	0.714	0.707	0.701	0.695	0.690	0.686	0.682	0.678	0.675	0.673	0.672	0.671	0.670	0.670	0.669	0.670	0.670	0.671	0.672	0.674	0.676	0.679	0.681	0.683	0.687	0.690	0.693	0.697	0.701	0.702	0.708	0.711	0.715	0.718	0.721	0.725	0.729	0.733	0.737	0.740	0.743	0.747	0.750	0.753	0.757	0.759	0.762	0.764	0.768	0.768	0.771	0.772	0.773	0.775	0.776	0.777	0.778	0.778	0.778	0.778	0.778	0.778	0.777	0.776	0.775	0.774	0.773	0.772	0.770	0.768	0.766	0.763	0.762	0.760	0.758	0.756	0.753	0.751	0.748	0.747	0.744	0.743	0.742	0.740	0.738	0.737	0.736	0.735	0.734	0.734	0.735	0.735	0.735	0.737	0.738	0.739	0.742	0.743	0.748	0.751	0.753	0.758	0.762	0.766	0.772	0.776	0.782	0.788	0.793	0.800	0.807	0.812	0.819	0.825	0.832	0.838	0.844	0.851	0.857	0.862	0.868	0.873	0.878	0.882	0.887	0.890	0.893	0.896	0.898	0.898	0.899	0.898	0.897	0.894	0.892	0.888	0.883	0.878	0.870	0.863	0.854	0.844	0.834	0.821	0.809	0.795	0.780	0.764	0.748	0.729	0.712	0.692	0.671	0.650	0.628	0.605	0.581	0.558	0.532	0.507	0.480	0.454	0.427	0.400	0.372	0.343	0.316	0.287	0.258	0.229	0.200	0.171	0.142	0.113	0.085	0.057	0.028	0.000	-0.028	-0.055	-0.082	-0.108	-0.136	-0.161	-0.186	-0.212	-0.237	-0.259	-0.282	-0.306	-0.328	-0.350	-0.371	-0.391	-0.412	-0.431	-0.449	-0.468	-0.486	-0.502	-0.519	-0.535	-0.550	-0.565	-0.579	-0.593	-0.607	-0.619	-0.632	-0.643	-0.654	-0.665	-0.676	-0.685	-0.695	-0.703	-0.712	-0.720	-0.728	-0.736	-0.743	-0.749	-0.756	-0.762	-0.767	-0.772	-0.777	-0.782	-0.786	-0.788	-0.792	-0.795	-0.798	-0.802	-0.803	-0.807	-0.808	-0.810	-0.812	-0.812	-0.814	-0.815	-0.816	-0.817	-0.817	-0.818	-0.818	-0.818	-0.818	-0.818	-0.818	-0.818	-0.817	-0.817	-0.816	-0.815	-0.814	-0.813	-0.812	-0.811	-0.810	-0.808	-0.807	-0.806	-0.804	-0.802	-0.801	-0.798	-0.797	-0.794	-0.792	-0.790	-0.788	-0.784	-0.781	-0.778	-0.774	-0.771	-0.767	-0.762	-0.758	-0.752	-0.747	-0.742	-0.735	-0.728	-0.721	-0.713	-0.705	-0.697	-0.688	-0.677	-0.668	-0.656	-0.643	-0.632	-0.619	-0.605	-0.592	-0.577	-0.562	-0.547	-0.530	-0.512	-0.494	-0.476	-0.457	-0.438	-0.416	-0.396	-0.375	-0.352	-0.330	-0.308	-0.284	-0.261	-0.235	-0.211	-0.186	-0.160	-0.135	-0.108	-0.082	-0.056	-0.029	-0.003	0.024	0.050	0.078	0.104	0.132	0.158	0.185	0.212	0.238	0.266	0.291	0.318	0.343	0.369	0.394	0.418	0.444	0.468	0.492	0.516	0.538	0.560	0.583	0.603	0.626	0.646	0.666	0.686	0.704	0.722	0.741	0.757	0.774	0.790	0.805	0.820	0.834	0.848	0.862	0.874	0.887	0.898	0.908	0.918	0.929	0.937	0.946	0.953	0.962	0.968	0.974	0.981	0.986	0.991	0.994	0.998	1.002	1.004	1.007	1.009	1.011	1.012	1.013	1.014	1.015	1.014	1.015	1.015	1.013	1.012	1.012	1.011	1.009	1.008	1.007	1.005	1.004	1.001	1.000	0.998	0.996	0.994	0.992	0.991	0.991	0.989	0.988	0.987	0.985	0.985	0.984	0.983	0.982	0.982	0.982	0.982	0.982	0.983	0.983	0.983	0.985	0.986	0.988	0.988	0.989	0.992	0.992	0.994	0.995	0.997	0.998	1.000	1.002	1.002	1.005	1.007	1.008	1.010	1.012	1.012	1.013	1.014	1.014	1.015	1.015	1.015	1.015	1.015	1.014	1.012	1.012	1.011	1.009	1.007	1.005	1.002	0.998	0.996	0.993	0.988	0.985	0.981	0.977	0.972	0.967	0.962	0.956	0.950	0.944	0.938	0.932	0.926	0.918	0.912	0.906	0.899	0.892	0.886	0.879	0.872	0.865	0.858	0.852	0.845	0.838	0.833	0.827	0.821	0.815	0.809	0.804	0.799	0.794	0.790	0.785	0.782	0.778	0.774	0.771	0.769	0.765	0.762	0.762	0.759	0.758	0.757	0.756	0.754	0.755	0.754	0.755	0.756	0.757	0.758	0.759	0.760	0.762	0.765	0.767	0.768	0.772	0.774	0.776	0.779	0.782	0.785	0.788	0.792	0.794	0.798	0.801	0.805	0.808	0.810	0.813	0.817	0.819	0.822	0.825	0.828	0.829	0.831	0.833	0.835	0.835	0.837	0.837	0.838	0.837	0.838	0.836	0.835	0.832	0.831	0.828	0.826	0.822	0.818	0.813	0.808	0.804	0.797	0.790	0.783	0.776	0.768	0.758	0.750	0.739	0.729	0.718	0.707	0.695	0.682	0.671	0.657	0.643	0.629	0.614	0.600	0.584	0.569	0.553	0.538	0.521	0.504	0.488	0.472	0.455	0.439	0.422	0.406	0.390	0.372	0.357	0.340	0.325	0.310	0.295	0.280	0.265	0.252	0.238	0.223	0.211	0.199	0.188	0.176	0.166	0.156	0.146	0.137	0.129	0.122	0.115	0.108	0.102	0.098	0.093	0.090	0.086	0.083	0.082	0.079	0.078	0.078	0.078	0.078	0.079	0.080	0.082	0.084	0.087	0.090	0.093	0.097	0.101	0.103	0.107	0.112	0.117	0.121	0.125	0.130	0.134	0.139	0.142	0.148	0.152	0.156	0.160	0.164	0.168	0.172	0.176	0.178	0.182	0.184	0.187	0.190	0.192	0.193	0.195	0.197	0.198	0.200	0.201	0.202	0.202	0.202	0.203	0.204	0.204	0.204	0.204	0.204	0.205	0.204	0.204	0.203	0.204	0.205	0.205	0.206	0.206	0.208	0.208	0.209	0.210	0.212	0.214	0.217	0.219	0.222	0.225	0.228	0.232	0.238	0.242	0.248	0.254	0.260	0.268	0.274	0.282	0.292	0.300	0.309	0.320	0.330	0.342	0.354	0.367	0.379	0.393	0.407	0.422	0.438	0.455	0.472	0.490	0.508	0.528	0.547	0.567	0.588	0.609	0.631	0.653	0.677	0.700	0.724	0.749	0.773	0.799	0.825	0.851	0.878	0.905	0.932	0.959	0.987	1.015	1.044	1.072	1.101	1.130	1.158	1.187	1.215	1.243	1.271	1.299	1.327	1.353	1.379	1.406	1.432	1.457	1.482	1.505	1.528	1.551	1.573	1.594	1.614	1.633	1.652	1.669	1.686	1.700	1.714	1.728	1.741	1.751	1.761	1.770	1.778	1.783	1.788	1.793	1.796	1.798	1.798	1.798	1.796	1.792	1.788	1.783	1.778	1.771	1.762	1.753	1.742	1.732	1.720	1.708	1.694	1.680	1.666	1.650	1.634	1.618	1.601	1.583	1.566	1.548	1.529	1.511	1.492	1.473	1.455	1.435	1.417	1.398	1.379	1.361	1.342	1.323	1.304	1.287	1.270	1.253	1.237	1.219	1.203	1.188	1.172	1.158	1.143	1.129	1.115	1.102	1.090	1.077	1.066	1.054	1.043	1.033	1.023	1.013	1.004	0.996	0.988	0.978	0.970	0.963	0.956	0.949	0.943	0.937	0.931	0.925	0.919	0.913	0.908	0.903	0.898	0.893	0.888	0.884	0.880	0.875	0.871	0.867	0.862	0.858	0.854	0.850	0.845	0.842	0.838	0.833	0.829	0.825	0.822	0.818	0.814	0.811	0.808	0.803	0.800	0.797	0.793	0.790	0.787	0.784	0.782	0.778	0.776	0.772	0.769	0.768	0.766	0.764	0.762	0.760	0.760	0.758	0.758	0.758	0.758	0.757	0.758	0.758	0.759	0.760	0.761	0.764	0.765	0.768	0.771	0.773	0.778	0.782	0.786	0.790	0.796	0.800	0.806	0.812	0.818	0.826	0.833	0.841	0.849	0.858	0.867	0.877	0.887	0.897	0.908	0.919	0.931	0.944	0.956	0.969	0.983	0.998	1.011	1.027	1.042	1.058	1.073	1.090	1.108	1.124	1.142	1.160	1.178	1.198	1.217	1.235	1.255	1.275	1.295	1.316	1.337	1.357	1.378	1.399	1.419	1.441	1.462	1.482	1.503	1.525	1.545	1.566	1.586	1.608	1.627	1.647	1.666	1.685	1.703	1.722	1.738	1.756	1.772	1.790	1.804	1.820	1.835	1.848	1.861	1.874	1.886	1.896	1.907	1.916	1.924	1.932	1.939	1.946	1.952	1.957	1.961	1.964	1.966	1.968	1.969	1.971	1.970	1.969	1.968	1.966	1.963	1.961	1.958	1.953	1.949	1.944	1.938	1.933	1.927	1.921	1.914	1.908	1.900	1.892	1.887	1.878	1.872	1.862	1.855	1.848	1.840	1.832	1.826	1.818	1.811	1.803	1.797	1.789	1.783	1.777	1.770	1.764	1.759	1.752	1.747	1.742	1.736	1.732	1.727	1.721	1.718	1.713	1.709	1.703	1.700	1.697	1.692	1.688	1.683	1.680	1.675	1.672	1.668	1.663	1.658	1.654	1.649	1.643	1.639	1.633	1.628	1.621	1.615	1.608	1.602	1.593	1.586	1.578	1.569	1.559	1.550	1.540	1.530	1.519	1.508	1.496	1.484	1.471	1.458	1.446	1.432	1.418	1.404	1.389	1.374	1.358	1.343	1.328	1.312	1.298	1.281	1.264	1.248	1.232	1.215	1.199	1.183	1.167	1.152	1.138	1.122	1.107	1.093	1.079	1.065	1.053	1.040	1.029	1.018	1.008	0.998	0.989	0.980	0.972	0.966	0.960	0.955	0.952	0.948	0.944	0.943	0.943	0.942	0.943	0.947	0.949	0.953	0.958	0.964	0.971	0.978	0.985	0.995	1.006	1.016	1.027	1.039	1.052	1.065	1.079	1.093	1.108	1.123	1.139	1.156	1.172	1.188	1.205	1.223	1.239	1.258	1.274	1.292	1.309	1.328	1.345	1.362	1.379	1.395	1.412	1.429	1.444	1.459	1.474	1.489	1.503	1.518	1.530	1.542	1.555	1.565	1.576	1.585	1.594	1.603	1.611	1.618	1.623	1.628	1.633	1.638	1.642	1.643	1.645	1.646	1.645	1.645	1.643	1.641	1.638	1.634	1.630	1.623	1.618	1.611	1.604	1.596	1.587	1.578	1.568	1.558	1.546	1.534	1.522	1.509	1.495	1.481	1.468	1.452	1.438	1.421	1.405	1.388	1.372	1.355	1.338	1.320	1.302	1.283	1.265	1.247	1.228	1.209	1.189	1.169	1.149	1.129	1.109	1.089	1.069	1.049	1.029	1.010	0.989	0.968	0.949	0.928	0.908	0.889	0.868	0.848	0.828	0.809	0.789	0.771	0.751	0.732	0.713	0.694	0.676	0.658	0.640	0.622	0.604	0.587	0.569	0.552	0.536	0.520	0.504	0.488	0.472	0.458	0.442	0.428	0.413	0.399	0.384	0.371	0.358	0.343	0.331	0.318	0.306	0.292	0.280	0.268	0.256	0.244	0.232	0.220	0.209	0.198	0.186	0.175	0.164	0.152	0.142	0.131	0.120	0.109	0.098	0.088	0.076	0.065	0.053	0.043	0.032	0.022	0.011	0.000	-0.011	-0.022	-0.032	-0.042	-0.052	-0.063	-0.074	-0.084	-0.093	-0.103	-0.113	-0.122	-0.131	-0.140	-0.148	-0.156	-0.162	-0.170	-0.177	-0.182	-0.188	-0.192	-0.197	-0.201	-0.203	-0.206	-0.209	-0.210	-0.210	-0.209	-0.209	-0.208	-0.204	-0.201	-0.196	-0.191	-0.184	-0.178	-0.170	-0.162	-0.152	-0.140	-0.130	-0.118	-0.106	-0.091	-0.077	-0.061	-0.045	-0.029	-0.011	0.007	0.025	0.046	0.064	0.084	0.106	0.127	0.148	0.170	0.192	0.215	0.237	0.261	0.284	0.308	0.330	0.353	0.377	0.399	0.422	0.446	0.468	0.491	0.513	0.534	0.556	0.577	0.598	0.617	0.637	0.654	0.673	0.690	0.708	0.723	0.738	0.752	0.768	0.780	0.793	0.804	0.815	0.824	0.833	0.841	0.848	0.854	0.861	0.865	0.868	0.872	0.873	0.874	0.875	0.874	0.872	0.869	0.868	0.862	0.858	0.852	0.847	0.840	0.832	0.823	0.815	0.805	0.795	0.785	0.773	0.761	0.749	0.737	0.723	0.711	0.697	0.682	0.668	0.654	0.638	0.622	0.608	0.593	0.577	0.561	0.546	0.532	0.516	0.500	0.485	0.470	0.455	0.440	0.426	0.411	0.396	0.382	0.369	0.355	0.342	0.328	0.316	0.304	0.292	0.281	0.268	0.258	0.248	0.237	0.226	0.217	0.207	0.197	0.188	0.179	0.172	0.162	0.155	0.147	0.140	0.132	0.125	0.118	0.112	0.104	0.097	0.092	0.084	0.078	0.072	0.066	0.058	0.053	0.047	0.041	0.035	0.028	0.021	0.016	0.009	0.002	-0.002	-0.009	-0.016	-0.022	-0.028	-0.035	-0.041	-0.048	-0.053	-0.059	-0.066	-0.072	-0.078	-0.082	-0.088	-0.093	-0.098	-0.103	-0.108	-0.112	-0.117	-0.119	-0.123	-0.126	-0.128	-0.130	-0.131	-0.132	-0.132	-0.132	-0.131	-0.130	-0.128	-0.125	-0.122	-0.117	-0.112	-0.108	-0.102	-0.095	-0.087	-0.079	-0.070	-0.060	-0.049	-0.038	-0.028	-0.014	-0.001	0.013	0.028	0.043	0.059	0.076	0.093	0.112	0.130	0.149	0.169	0.188	0.209	0.231	0.252	0.274	0.297	0.320	0.342	0.367	0.390	0.414	0.438	0.463	0.488	0.512	0.537	0.562	0.585	0.611	0.635	0.660	0.685	0.708	0.732	0.756	0.778	0.802	0.824	0.846	0.868	0.888	0.908	0.928	0.948	0.966	0.984	1.000	1.018	1.033	1.048	1.062	1.074	1.087	1.098	1.108	1.118	1.126	1.132	1.139	1.145	1.149	1.152	1.156	1.157	1.158	1.158	1.156	1.153	1.150	1.146	1.142	1.136	1.129	1.121	1.113	1.104	1.094	1.083	1.072	1.060	1.048	1.036	1.022	1.009	0.995	0.980	0.966	0.952	0.936	0.920	0.905	0.890	0.874	0.858	0.842	0.827	0.812	0.796	0.781	0.766	0.752	0.737	0.722	0.708	0.695	0.682	0.669	0.658	0.646	0.633	0.622	0.612	0.602	0.593	0.584	0.576	0.568	0.560	0.552	0.547	0.541	0.534	0.529	0.525	0.520	0.517	0.512	0.510	0.507	0.505	0.502	0.502	0.501	0.500	0.500	0.499	0.499	0.499	0.500	0.499	0.500	0.502	0.502	0.502	0.503	0.503	0.505	0.506	0.506	0.507	0.507	0.508	0.508	0.509	0.509	0.507	0.508	0.507	0.506	0.505	0.503	0.501	0.498	0.497	0.493	0.490	0.487	0.482	0.478	0.473	0.468	0.462	0.456	0.449	0.442	0.436	0.428	0.419	0.411	0.402	0.392	0.384	0.374	0.364	0.354	0.342	0.332	0.322	0.310	0.299	0.288	0.276	0.265	0.253	0.242	0.232	0.220	0.208	0.199	0.188	0.178	0.168	0.158	0.148	0.139	0.131	0.123	0.115	0.108	0.102	0.096	0.090	0.085	0.081	0.078	0.073	0.072	0.070	0.068	0.068	0.068	0.068	0.070	0.072	0.074	0.078	0.080	0.084	0.089	0.094	0.100	0.106	0.112	0.118	0.124	0.131	0.139	0.147	0.155	0.162	0.170	0.178	0.186	0.193	0.201	0.208	0.215	0.222	0.228	0.235	0.242	0.246	0.252	0.257	0.260	0.264	0.267	0.269	0.272	0.272	0.273	0.273	0.272	0.272	0.270	0.268	0.263	0.261	0.255	0.249	0.243	0.238	0.231	0.222	0.213	0.204	0.195	0.185	0.174	0.163	0.151	0.140	0.127	0.114	0.101	0.087	0.073	0.059	0.044	0.031	0.017	0.001	-0.014	-0.028	-0.042	-0.058	-0.073	-0.088	-0.102	-0.117	-0.132	-0.145	-0.159	-0.172	-0.187	-0.199	-0.212	-0.225	-0.237	-0.248	-0.261	-0.272	-0.282	-0.292	-0.302	-0.312	-0.320	-0.330	-0.338	-0.346	-0.352	-0.359	-0.366	-0.372	-0.377	-0.382	-0.387	-0.390	-0.394	-0.397	-0.399	-0.402	-0.403	-0.405	-0.406	-0.406	-0.406	-0.405	-0.404	-0.403	-0.401	-0.399	-0.395	-0.392	-0.388	-0.384	-0.380	-0.375	-0.371	-0.366	-0.360	-0.353	-0.347	-0.341	-0.333	-0.326	-0.318	-0.311	-0.303	-0.295	-0.288	-0.278	-0.269	-0.261	-0.252	-0.242	-0.234	-0.226	-0.217	-0.208	-0.198	-0.189	-0.180	-0.172	-0.163	-0.155	-0.147	-0.138	-0.130	-0.122	-0.115	-0.108	-0.100	-0.092	-0.087	-0.080	-0.074	-0.068	-0.063	-0.058	-0.052	-0.047	-0.042	-0.038	-0.034	-0.032	-0.028	-0.024	-0.022	-0.018	-0.016	-0.012	-0.011	-0.008	-0.006	-0.004	-0.001	0.000	0.002	0.004	0.006	0.009	0.011	0.012	0.014	0.017	0.019	0.022	0.025	0.028	0.031	0.035	0.039	0.042	0.047	0.051	0.056	0.060	0.065	0.072	0.077	0.083	0.088	0.095	0.102	0.109	0.117	0.124	0.131	0.140	0.148	0.156	0.162	0.172	0.180	0.189	0.198	0.206	0.214	0.223	0.231	0.238	0.248	0.255	0.263	0.271	0.278	0.286	0.292	0.299	0.305	0.311	0.318	0.322	0.328	0.332	0.337	0.340	0.343	0.347	0.349	0.351	0.352	0.353	0.354	0.354	0.354	0.352	0.352	0.350	0.348	0.346	0.342	0.339	0.336	0.332	0.328	0.322	0.317	0.311	0.305	0.298	0.292	0.286	0.278	0.271	0.263	0.255	0.248	0.239	0.231	0.222	0.214	0.205	0.196	0.187	0.178	0.169	0.161	0.151	0.142	0.132	0.124	0.115	0.106	0.097	0.088	0.080	0.071	0.062	0.055	0.048	0.040	0.031	0.024	0.018	0.010	0.002	-0.004	-0.012	-0.018	-0.025	-0.031	-0.037	-0.042	-0.048	-0.052	-0.057	-0.062	-0.067	-0.070	-0.075	-0.079	-0.082	-0.086	-0.088	-0.092	-0.095	-0.098	-0.100	-0.102	-0.103	-0.105	-0.107	-0.108	-0.110	-0.111	-0.112	-0.112	-0.113	-0.113	-0.114	-0.115	-0.114	-0.115	-0.115	-0.115	-0.115	-0.116	-0.116	-0.115	-0.115	-0.115	-0.115	-0.115	-0.115	-0.115	-0.115	-0.115	-0.115	-0.115	-0.115	-0.115	-0.115	-0.114	-0.115	-0.116	-0.116	-0.116	-0.117	-0.118	-0.117	-0.118	-0.118	-0.118	-0.118	-0.118	-0.118	-0.119	-0.119	-0.118	-0.118	-0.118	-0.118	-0.118	-0.117	-0.116	-0.114	-0.114	-0.112	-0.112	-0.110	-0.108	-0.106	-0.103	-0.102	-0.098	-0.097	-0.092	-0.091	-0.087	-0.083	-0.079	-0.076	-0.072	-0.067	-0.062	-0.057	-0.052	-0.047	-0.041	-0.036	-0.031	-0.025	-0.019	-0.013	-0.008	-0.001	0.005	0.011	0.017	0.022	0.028	0.034	0.040	0.045	0.051	0.056	0.062	0.068	0.072	0.077	0.082	0.087	0.091	0.095	0.099	0.102	0.106	0.109	0.112	0.115	0.118	0.120	0.122	0.123	0.125	0.127	0.128	0.128	0.129	0.130	0.130	0.130	0.130	0.130	0.130	0.129	0.128	0.127	0.127	0.126	0.124	0.123	0.121	0.120	0.119	0.117	0.116	0.114	0.113	0.112	0.111	0.110	0.108	0.107	0.106	0.104	0.104	0.103	0.102	0.101	0.102	0.102	0.102	0.101	0.101	0.102	0.103	0.103	0.104	0.106	0.108	0.109	0.111	0.114	0.116	0.119	0.122	0.126	0.128	0.133	0.137	0.141	0.147	0.151	0.156	0.162	0.168	0.173	0.180	0.187	0.194	0.202	0.210	0.218	0.225	0.234	0.243	0.252	0.261	0.272	0.280	0.291	0.301	0.312	0.322	0.332	0.344	0.354	0.366	0.378	0.389	0.400	0.412	0.422	0.434	0.446	0.458	0.469	0.481	0.492	0.502	0.514	0.524	0.534	0.545	0.554	0.564	0.572	0.582	0.591	0.598	0.605	0.612	0.618	0.625	0.630	0.634	0.639	0.642	0.645	0.649	0.651	0.652	0.652	0.653	0.653	0.652	0.651	0.648	0.646	0.643	0.639	0.635	0.631	0.624	0.618	0.612	0.606	0.598	0.591	0.582	0.574	0.565	0.556	0.547	0.538	0.528	0.518	0.507	0.498	0.488	0.477	0.467	0.456	0.446	0.436	0.424	0.415	0.405	0.394	0.386	0.376	0.367	0.357	0.348	0.339	0.332	0.323	0.317	0.309	0.302	0.295	0.290	0.285	0.280	0.275	0.272	0.268	0.264	0.262	0.260	0.258	0.257	0.256	0.256	0.256	0.256	0.257	0.258	0.260	0.262	0.265	0.268	0.271	0.275	0.278	0.283	0.288	0.292	0.298	0.302	0.308	0.313	0.319	0.326	0.332	0.338	0.343	0.349	0.356	0.360	0.366	0.371	0.376	0.381	0.385	0.389	0.392	0.397	0.399	0.402	0.403	0.405	0.407	0.407	0.408	0.407	0.406	0.403	0.401	0.398	0.395	0.390	0.385	0.380	0.374	0.367	0.360	0.351	0.343	0.334	0.324	0.314	0.303	0.292	0.280	0.269	0.258	0.245	0.232	0.219	0.206	0.192	0.179	0.165	0.152	0.139	0.126	0.113	0.100	0.088	0.075	0.063	0.052	0.040	0.029	0.018	0.008	0.000	-0.010	-0.018	-0.026	-0.032	-0.038	-0.044	-0.050	-0.052	-0.056	-0.058	-0.061	-0.062	-0.062	-0.061	-0.060	-0.058	-0.056	-0.052	-0.048	-0.044	-0.038	-0.032	-0.025	-0.018	-0.010	-0.002	0.007	0.016	0.025	0.035	0.045	0.056	0.066	0.078	0.088	0.101	0.112	0.122	0.134	0.146	0.156	0.167	0.178	0.188	0.199	0.208	0.218	0.227	0.236	0.244	0.252	0.259	0.265	0.272	0.278	0.283	0.287	0.290	0.293	0.296	0.298	0.299	0.299	0.298	0.298	0.296	0.295	0.292	0.288	0.284	0.279	0.275	0.269	0.262	0.256	0.250	0.242	0.233	0.226	0.217	0.208	0.199	0.190	0.181	0.171	0.162	0.152	0.142	0.132	0.123	0.113	0.105	0.095	0.087	0.078	0.069	0.061	0.053	0.046	0.039	0.032	0.027	0.021	0.016	0.010	0.006	0.002	-0.001	-0.003	-0.007	-0.008	-0.009	-0.010	-0.009	-0.010	-0.009	-0.008	-0.006	-0.003	-0.002	0.002	0.006	0.010	0.014	0.019	0.024	0.029	0.036	0.042	0.048	0.054	0.062	0.068	0.076	0.082	0.091	0.098	0.107	0.114	0.122	0.130	0.138	0.145	0.154	0.162	0.169	0.177	0.184	0.192	0.199	0.205	0.212	0.218	0.225	0.231	0.237	0.242	0.247	0.252	0.257	0.260	0.264	0.268	0.271	0.274	0.276	0.279	0.280	0.282	0.282	0.282	0.283	0.283	0.283	0.282	0.281	0.280	0.278	0.276	0.273	0.271	0.268	0.265	0.262	0.258	0.254	0.251	0.247	0.242	0.238	0.234	0.229	0.225	0.221	0.216	0.211	0.207	0.202	0.198	0.193	0.188	0.185	0.182	0.178	0.174	0.171	0.168	0.165	0.163	0.162	0.158	0.158	0.157	0.155	0.155	0.155	0.155	0.156	0.158	0.159	0.161	0.163	0.167	0.170	0.173	0.178	0.182	0.187	0.192	0.198	0.203	0.209	0.218	0.224	0.230	0.238	0.246	0.254	0.262	0.270	0.278	0.288	0.296	0.305	0.312	0.322	0.330	0.338	0.348	0.355	0.363	0.372	0.380	0.387	0.394	0.401	0.407	0.413	0.419	0.423	0.428	0.433	0.436	0.439	0.442	0.443	0.444	0.447	0.446	0.445	0.445	0.443	0.441	0.438	0.434	0.430	0.426	0.419	0.414	0.407	0.398	0.391	0.382	0.373	0.363	0.353	0.342	0.331	0.319	0.308	0.294	0.282	0.268	0.255	0.241	0.226	0.211	0.197	0.182	0.166	0.151	0.135	0.120	0.103	0.088	0.072	0.057	0.041	0.025	0.010	-0.006	-0.022	-0.037	-0.051	-0.066	-0.080	-0.094	-0.109	-0.122	-0.135	-0.148	-0.160	-0.172	-0.184	-0.195	-0.206	-0.217	-0.227	-0.236	-0.245	-0.253	-0.262	-0.270	-0.278	-0.285	-0.292	-0.297	-0.302	-0.307	-0.311	-0.315	-0.318	-0.321	-0.323	-0.326	-0.328	-0.328	-0.328	-0.329	-0.329	-0.328	-0.328	-0.327	-0.325	-0.323	-0.322	-0.319	-0.317	-0.313	-0.311	-0.308	-0.305	-0.302	-0.298	-0.295	-0.292	-0.288	-0.285	-0.282	-0.278	-0.276	-0.272	-0.269	-0.267	-0.265	-0.263	-0.261	-0.259	-0.258	-0.258	-0.257	-0.257	-0.258	-0.258	-0.259	-0.260	-0.262	-0.264	-0.267	-0.270	-0.273	-0.277	-0.282	-0.286	-0.292	-0.297	-0.302	-0.308	-0.315	-0.321	-0.328	-0.335	-0.342	-0.349	-0.357	-0.364	-0.371	-0.380	-0.387	-0.394	-0.402	-0.409	-0.417	-0.423	-0.430	-0.437	-0.444	-0.449	-0.455	-0.461	-0.466	-0.470	-0.475	-0.479	-0.482	-0.484	-0.487	-0.489	-0.490	-0.492	-0.492	-0.492	-0.491	-0.489	-0.488	-0.485	-0.482	-0.479	-0.476	-0.472	-0.468	-0.462	-0.456	-0.450	-0.444	-0.437	-0.430	-0.422	-0.414	-0.406	-0.398	-0.388	-0.379	-0.370	-0.360	-0.351	-0.341	-0.331	-0.322	-0.312	-0.301	-0.291	-0.281	-0.272	-0.261	-0.251	-0.242	-0.232	-0.223	-0.213	-0.206	-0.197	-0.188	-0.180	-0.172	-0.165	-0.158	-0.152	-0.145	-0.139	-0.134	-0.128	-0.124	-0.121	-0.117	-0.113	-0.111	-0.109	-0.108	-0.107	-0.105	-0.105	-0.106	-0.107	-0.108	-0.109	-0.112	-0.115	-0.118	-0.122	-0.126	-0.130	-0.135	-0.140	-0.147	-0.152	-0.158	-0.165	-0.172	-0.178	-0.187	-0.193	-0.202	-0.209	-0.218	-0.226	-0.235	-0.244	-0.252	-0.262	-0.271	-0.279	-0.289	-0.298	-0.307	-0.317	-0.324	-0.334	-0.342	-0.352	-0.360	-0.368	-0.377	-0.386	-0.394	-0.402	-0.409	-0.417	-0.424	-0.432	-0.439	-0.447	-0.453	-0.461	-0.468	-0.473	-0.480	-0.486	-0.492	-0.498	-0.505	-0.510	-0.516	-0.522	-0.528	-0.533	-0.538	-0.543	-0.548	-0.553	-0.558	-0.563	-0.568	-0.572	-0.578	-0.582	-0.588	-0.593	-0.598	-0.602	-0.608	-0.612	-0.618	-0.622	-0.627	-0.632	-0.638	-0.642	-0.648	-0.652	-0.658	-0.664	-0.670	-0.674	-0.681	-0.687	-0.692	-0.698	-0.703	-0.709	-0.715	-0.721	-0.727	-0.732	-0.738	-0.744	-0.749	-0.755	-0.760	-0.767	-0.772	-0.777	-0.782	-0.787	-0.792	-0.797	-0.801	-0.805	-0.808	-0.812	-0.816	-0.819	-0.822	-0.825	-0.827	-0.828	-0.830	-0.831	-0.832	-0.832	-0.832	-0.832	-0.830	-0.829	-0.826	-0.824	-0.820	-0.818	-0.813	-0.809	-0.803	-0.798	-0.792	-0.785	-0.778	-0.770	-0.762	-0.752	-0.743	-0.732	-0.722	-0.712	-0.701	-0.688	-0.676	-0.662	-0.649	-0.635	-0.621	-0.605	-0.589	-0.574	-0.558	-0.541	-0.525	-0.507	-0.489	-0.472	-0.454	-0.436	-0.417	-0.398	-0.379	-0.361	-0.341	-0.322	-0.302	-0.283	-0.264	-0.245	-0.226	-0.206	-0.188	-0.168	-0.151	-0.132	-0.114	-0.095	-0.078	-0.060	-0.043	-0.028	-0.010	0.005	0.021	0.036	0.050	0.064	0.079	0.092	0.104	0.118	0.129	0.140	0.152	0.162	0.172	0.181	0.190	0.198	0.208	0.215	0.222	0.229	0.236	0.242	0.248	0.254	0.258	0.264	0.269	0.274	0.279	0.283	0.288	0.292	0.297	0.301	0.306	0.309	0.314	0.319	0.324	0.330	0.335	0.341	0.348	0.354	0.361	0.369	0.377	0.385	0.395	0.404	0.415	0.426	0.438	0.449	0.462	0.476	0.490	0.505	0.520	0.536	0.553	0.571	0.588	0.608	0.627	0.648	0.668	0.690	0.712	0.735	0.758	0.782	0.807	0.831	0.858	0.882	0.908	0.934	0.961	0.988	1.015	1.042	1.069	1.098	1.124	1.152	1.180	1.206	1.232	1.260	1.286	1.312	1.338	1.365	1.388	1.413	1.438	1.461	1.484	1.506	1.528	1.548	1.568	1.588	1.607	1.624	1.642	1.657	1.672	1.686	1.700	1.712	1.723	1.735	1.744	1.753	1.761	1.768	1.775	1.781	1.786	1.789	1.792	1.795	1.796	1.797	1.797	1.796	1.795	1.793	1.792	1.788	1.785	1.781	1.778	1.773	1.768	1.762	1.758	1.752	1.746	1.740	1.734	1.728	1.722	1.717	1.711	1.704	1.699	1.693	1.688	1.682	1.677	1.672	1.667	1.662	1.660	1.656	1.652	1.649	1.647	1.646	1.643	1.642	1.641	1.641	1.640	1.640	1.640	1.641	1.642	1.643	1.645	1.648	1.651	1.652	1.657	1.659	1.663	1.668	1.671	1.675	1.679	1.684	1.689	1.694	1.699	1.703	1.708	1.713	1.718	1.722	1.727	1.731	1.734	1.739	1.742	1.747	1.750	1.752	1.756	1.758	1.760	1.762	1.763	1.765	1.767	1.767	1.767	1.767	1.766	1.764	1.762	1.761	1.758	1.755	1.751	1.747	1.742	1.737	1.732	1.726	1.720	1.713	1.705	1.698	1.690	1.682	1.672	1.663	1.655	1.644	1.634	1.624	1.612	1.602	1.591	1.580	1.569	1.558	1.546	1.534	1.522	1.510	1.499	1.488	1.476	1.464	1.453	1.442	1.432	1.422	1.411	1.402	1.392	1.382	1.375	1.367	1.359	1.352	1.346	1.340	1.335	1.330	1.327	1.322	1.320	1.318	1.316	1.316	1.316	1.317	1.318	1.319	1.322	1.326	1.330	1.335	1.341	1.347	1.353	1.360	1.368	1.377	1.385	1.396	1.405	1.415	1.427	1.438	1.450	1.462	1.474	1.486	1.498	1.511	1.524	1.537	1.550	1.562	1.575	1.588	1.599	1.612	1.623	1.635	1.647	1.657	1.667	1.677	1.686	1.695	1.703	1.711	1.718	1.724	1.731	1.736	1.739	1.743	1.747	1.748	1.750	1.751	1.752	1.750	1.749	1.747	1.743	1.740	1.736	1.731	1.726	1.719	1.713	1.706	1.698	1.689	1.681	1.672	1.662	1.652	1.642	1.632	1.621	1.610	1.599	1.588	1.577	1.566	1.555	1.543	1.532	1.521	1.511	1.501	1.490	1.480	1.471	1.461	1.452	1.444	1.436	1.428	1.422	1.414	1.408	1.403	1.398	1.392	1.388	1.384	1.382	1.379	1.377	1.376	1.375	1.374	1.373	1.374	1.374	1.377	1.378	1.379	1.382	1.385	1.388	1.391	1.394	1.398	1.402	1.406	1.412	1.416	1.421	1.425	1.430	1.435	1.439	1.443	1.448	1.452	1.457	1.460	1.465	1.468	1.472	1.475	1.478	1.479	1.482	1.484	1.485	1.485	1.487	1.487	1.486	1.485	1.485	1.482	1.481	1.478	1.475	1.471	1.468	1.462	1.458	1.452	1.447	1.440	1.433	1.426	1.418	1.410	1.402	1.392	1.383	1.374	1.365	1.355	1.345	1.334	1.324	1.313	1.302	1.291	1.280	1.269	1.259	1.248	1.236	1.225	1.214	1.203	1.192	1.182	1.172	1.162	1.152	1.142	1.132	1.123	1.114	1.107	1.098	1.090	1.082	1.075	1.069	1.063	1.057	1.051	1.047	1.042	1.037	1.032	1.029	1.026	1.023	1.021	1.019	1.017	1.016	1.014	1.013	1.012	1.012	1.012	1.012	1.012	1.013	1.014	1.014	1.014	1.016	1.017	1.018	1.019	1.020	1.022	1.022	1.023	1.024	1.024	1.024	1.024	1.024	1.024	1.024	1.023	1.022	1.022	1.020	1.018	1.016	1.013	1.011	1.008	1.003	1.001	0.997	0.992	0.988	0.982	0.976	0.971	0.965	0.958	0.952	0.945	0.937	0.929	0.922	0.915	0.907	0.898	0.890	0.882	0.872	0.862	0.855	0.845	0.837	0.827	0.818	0.808	0.800	0.792	0.782	0.773	0.766	0.757	0.748	0.740	0.732	0.725	0.718	0.710	0.703	0.696	0.690	0.684	0.678	0.672	0.668	0.662	0.658	0.653	0.650	0.646	0.643	0.641	0.638	0.637	0.635	0.633	0.633	0.632	0.632	0.632	0.632	0.633	0.635	0.637	0.638	0.641	0.642	0.645	0.648	0.652	0.655	0.659	0.662	0.666	0.670	0.674	0.679	0.682	0.687	0.691	0.695	0.700	0.703	0.708	0.712	0.716	0.719	0.722	0.727	0.729	0.731	0.733	0.735	0.736	0.737	0.738	0.738	0.737	0.736	0.734	0.731	0.728	0.724	0.720	0.715	0.709	0.702	0.694	0.687	0.678	0.668	0.658	0.647	0.635	0.622	0.609	0.595	0.581	0.565	0.548	0.532	0.515	0.497	0.479	0.460	0.441	0.421	0.401	0.381	0.360	0.339	0.318	0.297	0.275	0.254	0.232	0.211	0.190	0.168	0.147	0.127	0.105	0.086	0.065	0.046	0.027	0.008	-0.009	-0.027	-0.044	-0.060	-0.075	-0.091	-0.104	-0.118	-0.130	-0.142	-0.152	-0.162	-0.171	-0.180	-0.187	-0.193	-0.199	-0.204	-0.208	-0.211	-0.213	-0.215	-0.214	-0.215	-0.214	-0.212	-0.210	-0.208	-0.203	-0.199	-0.194	-0.188	-0.182	-0.176	-0.168	-0.161	-0.153	-0.144	-0.135	-0.126	-0.117	-0.108	-0.098	-0.088	-0.077	-0.067	-0.057	-0.047	-0.037	-0.027	-0.017	-0.007	0.003	0.013	0.022	0.031	0.041	0.049	0.057	0.064	0.072	0.078	0.085	0.092	0.097	0.102	0.108	0.111	0.115	0.118	0.121	0.123	0.125	0.126	0.128	0.129	0.129	0.128	0.128	0.127	0.125	0.124	0.122	0.121	0.118	0.116	0.114	0.111	0.109	0.107	0.104	0.102	0.099	0.097	0.095	0.093	0.092	0.092	0.091	0.090	0.091	0.091	0.093	0.093	0.096	0.100	0.102	0.108	0.112	0.118	0.123	0.131	0.138	0.146	0.155	0.165	0.175	0.186	0.198	0.210	0.222	0.237	0.251	0.265	0.280	0.297	0.312	0.328	0.345	0.362	0.379	0.397	0.415	0.432	0.451	0.468	0.486	0.504	0.522	0.539	0.556	0.574	0.590	0.607	0.623	0.638	0.653	0.668	0.681	0.694	0.708	0.719	0.730	0.741	0.751	0.760	0.768	0.776	0.782	0.788	0.794	0.798	0.802	0.803	0.806	0.806	0.807	0.805	0.805	0.802	0.800	0.797	0.792	0.788	0.782	0.778	0.770	0.763	0.755	0.748	0.740	0.732	0.722	0.712	0.703	0.693	0.683	0.673	0.663	0.652	0.642	0.632	0.622	0.612	0.601	0.592	0.582	0.572	0.563	0.554	0.545	0.538	0.529	0.522	0.515	0.509	0.503	0.498	0.492	0.488	0.483	0.480	0.478	0.476	0.474	0.472	0.472	0.472	0.473	0.474	0.477	0.478	0.482	0.485	0.488	0.493	0.498	0.502	0.509	0.516	0.522	0.530	0.538	0.545	0.552	0.562	0.569	0.578	0.587	0.595	0.604	0.614	0.622	0.631	0.640	0.649	0.658	0.666	0.675	0.683	0.691	0.699	0.706	0.713	0.720	0.727	0.732	0.738	0.742	0.747	0.750	0.753	0.757	0.758	0.761	0.762	0.762	0.762	0.761	0.760	0.758	0.755	0.751	0.748	0.742	0.737	0.732	0.725	0.718	0.710	0.701	0.692	0.682	0.672	0.662	0.650	0.639	0.627	0.614	0.602	0.588	0.574	0.560	0.546	0.531	0.516	0.501	0.486	0.471	0.455	0.438	0.423	0.408	0.392	0.377	0.362	0.346	0.332	0.317	0.302	0.288	0.273	0.261	0.248	0.235	0.222	0.210	0.199	0.188	0.178	0.168	0.158	0.151	0.142	0.135	0.128	0.122	0.117	0.112	0.107	0.103	0.100	0.098	0.096	0.095	0.093	0.092	0.093	0.094	0.095	0.096	0.098	0.100	0.102	0.106	0.108	0.112	0.115	0.120	0.123	0.127	0.131	0.135	0.138	0.142	0.145	0.148	0.152	0.153	0.157	0.159	0.160	0.162	0.163	0.164	0.165	0.163	0.163	0.162	0.160	0.158	0.155	0.151	0.148	0.143	0.138	0.132	0.125	0.119	0.111	0.103	0.095	0.087	0.078	0.068	0.057	0.047	0.035	0.023	0.012	0.001	-0.012	-0.024	-0.036	-0.050	-0.062	-0.075	-0.088	-0.101	-0.114	-0.127	-0.139	-0.152	-0.164	-0.176	-0.188	-0.200	-0.211	-0.222	-0.233	-0.243	-0.252	-0.262	-0.271	-0.280	-0.288	-0.296	-0.302	-0.309	-0.315	-0.321	-0.326	-0.330	-0.334	-0.338	-0.340	-0.342	-0.343	-0.345	-0.345	-0.345	-0.344	-0.343	-0.342	-0.339	-0.337	-0.334	-0.330	-0.326	-0.322	-0.318	-0.312	-0.305	-0.300	-0.294	-0.288	-0.281	-0.273	-0.267	-0.259	-0.252	-0.246	-0.238	-0.231	-0.223	-0.216	-0.208	-0.200	-0.194	-0.187	-0.181	-0.174	-0.168	-0.162	-0.157	-0.151	-0.146	-0.142	-0.138	-0.136	-0.132	-0.130	-0.128	-0.127	-0.126	-0.125	-0.126	-0.128	-0.128	-0.131	-0.133	-0.137	-0.141	-0.147	-0.152	-0.158	-0.165	-0.172	-0.180	-0.188	-0.198	-0.207	-0.217	-0.227	-0.238	-0.248	-0.261	-0.272	-0.286	-0.298	-0.311	-0.323	-0.337	-0.350	-0.364	-0.378	-0.391	-0.406	-0.418	-0.432	-0.445	-0.458	-0.471	-0.485	-0.498	-0.509	-0.522	-0.533	-0.545	-0.555	-0.566	-0.576	-0.586	-0.595	-0.603	-0.612	-0.619	-0.626	-0.632	-0.638	-0.643	-0.648	-0.652	-0.657	-0.659	-0.662	-0.664	-0.664	-0.666	-0.666	-0.665	-0.664	-0.663	-0.662	-0.659	-0.657	-0.653	-0.650	-0.646	-0.642	-0.638	-0.632	-0.628	-0.622	-0.617	-0.611	-0.605	-0.598	-0.592	-0.584	-0.578	-0.572	-0.564	-0.557	-0.551	-0.544	-0.538	-0.530	-0.523	-0.517	-0.511	-0.504	-0.498	-0.491	-0.485	-0.479	-0.474	-0.468	-0.462	-0.458	-0.452	-0.448	-0.443	-0.438	-0.434	-0.431	-0.428	-0.423	-0.420	-0.417	-0.414	-0.412	-0.408	-0.406	-0.404	-0.402	-0.401	-0.399	-0.398	-0.397	-0.396	-0.394	-0.394	-0.393	-0.392	-0.392	-0.392	-0.392	-0.392	-0.392	-0.392	-0.391	-0.390	-0.390	-0.390	-0.389	-0.389	-0.388	-0.388	-0.388	-0.386	-0.385	-0.384	-0.382	-0.381	-0.379	-0.378	-0.376	-0.373	-0.370	-0.368	-0.364	-0.361	-0.358	-0.352	-0.348	-0.343	-0.338	-0.332	-0.327	-0.322	-0.315	-0.308	-0.302	-0.294	-0.286	-0.278	-0.271	-0.262	-0.253	-0.244	-0.235	-0.225	-0.215	-0.205	-0.196	-0.186	-0.175	-0.165	-0.155	-0.145	-0.133	-0.123	-0.112	-0.102	-0.092	-0.083	-0.072	-0.062	-0.054	-0.045	-0.036	-0.028	-0.019	-0.012	-0.005	0.002	0.008	0.013	0.018	0.023	0.027	0.030	0.033	0.035	0.037	0.038	0.038	0.037	0.037	0.034	0.031	0.028	0.024	0.019	0.014	0.007	0.000	-0.008	-0.015	-0.024	-0.032	-0.042	-0.052	-0.062	-0.074	-0.084	-0.097	-0.108	-0.121	-0.133	-0.147	-0.158	-0.172	-0.184	-0.198	-0.209	-0.222	-0.235	-0.247	-0.258	-0.269	-0.282	-0.292	-0.302	-0.312	-0.321	-0.330	-0.338	-0.345	-0.352	-0.358	-0.363	-0.368	-0.372	-0.374	-0.377	-0.378	-0.378	-0.378	-0.376	-0.372	-0.369	-0.366	-0.361	-0.355	-0.350	-0.342	-0.334	-0.325	-0.316	-0.305	-0.294	-0.282	-0.271	-0.258	-0.246	-0.232	-0.218	-0.204	-0.189	-0.174	-0.159	-0.143	-0.128	-0.112	-0.096	-0.080	-0.065	-0.049	-0.032	-0.017	-0.002	0.014	0.028	0.043	0.057	0.071	0.084	0.097	0.110	0.122	0.132	0.144	0.154	0.163	0.172	0.181	0.188	0.195	0.201	0.207	0.212	0.216	0.218	0.222	0.223	0.224	0.226	0.225	0.223	0.222	0.220	0.217	0.212	0.209	0.203	0.198	0.192	0.186	0.178	0.171	0.162	0.153	0.144	0.135	0.125	0.114	0.104	0.092	0.081	0.068	0.058	0.045	0.033	0.021	0.009	-0.004	-0.016	-0.030	-0.042	-0.054	-0.068	-0.079	-0.092	-0.103	-0.114	-0.127	-0.138	-0.149	-0.160	-0.171	-0.180	-0.190	-0.200	-0.208	-0.218	-0.225	-0.232	-0.240	-0.247	-0.253	-0.259	-0.264	-0.269	-0.274	-0.278	-0.282	-0.285	-0.288	-0.289	-0.292	-0.293	-0.294	-0.295	-0.294	-0.294	-0.295	-0.294	-0.294	-0.292	-0.292	-0.289	-0.288	-0.286	-0.286	-0.283	-0.282	-0.281	-0.279	-0.278	-0.277	-0.277	-0.275	-0.275	-0.275	-0.274	-0.275	-0.277	-0.276	-0.278	-0.279	-0.281	-0.284	-0.286	-0.290	-0.292	-0.296	-0.301	-0.306	-0.310	-0.314	-0.320	-0.327	-0.332	-0.338	-0.346	-0.351	-0.358	-0.365	-0.373	-0.380	-0.388	-0.395	-0.402	-0.409	-0.416	-0.422	-0.429	-0.435	-0.442	-0.447	-0.452	-0.458	-0.461	-0.466	-0.469	-0.472	-0.476	-0.477	-0.478	-0.479	-0.479	-0.478	-0.478	-0.476	-0.472	-0.470	-0.467	-0.463	-0.458	-0.452	-0.446	-0.439	-0.432	-0.424	-0.416	-0.407	-0.397	-0.386	-0.376	-0.364	-0.353	-0.342	-0.329	-0.318	-0.305	-0.292	-0.279	-0.267	-0.254	-0.240	-0.227	-0.213	-0.199	-0.187	-0.174	-0.162	-0.148	-0.136	-0.123	-0.112	-0.099	-0.088	-0.077	-0.067	-0.056	-0.046	-0.035	-0.027	-0.018	-0.009	-0.002	0.006	0.012	0.018	0.023	0.028	0.032	0.037	0.040	0.042	0.043	0.045	0.045	0.046	0.046	0.045	0.043	0.041	0.038	0.036	0.031	0.028	0.022	0.017	0.011	0.003	-0.003	-0.011	-0.018	-0.026	-0.034	-0.044	-0.052	-0.062	-0.073	-0.084	-0.094	-0.104	-0.115	-0.127	-0.137	-0.148	-0.160	-0.171	-0.182	-0.194	-0.204	-0.216	-0.227	-0.238	-0.248	-0.259	-0.269	-0.280	-0.290	-0.299	-0.309	-0.318	-0.328	-0.336	-0.344	-0.352	-0.359	-0.367	-0.374	-0.380	-0.387	-0.392	-0.398	-0.402	-0.407	-0.411	-0.415	-0.418	-0.421	-0.424	-0.427	-0.429	-0.431	-0.432	-0.435	-0.437	-0.438	-0.438	-0.439	-0.440	-0.441	-0.441	-0.441	-0.442	-0.442	-0.442	-0.442	-0.443	-0.443	-0.443	-0.443	-0.443	-0.445	-0.445	-0.446	-0.448	-0.448	-0.449	-0.451	-0.453	-0.455	-0.457	-0.459	-0.462	-0.466	-0.468	-0.472	-0.475	-0.479	-0.484	-0.488	-0.493	-0.498	-0.503	-0.509	-0.515	-0.521	-0.528	-0.534	-0.542	-0.549	-0.557	-0.565	-0.573	-0.581	-0.590	-0.598	-0.608	-0.618	-0.628	-0.638	-0.648	-0.658	-0.669	-0.680	150.000	5.000	2.000	1.000	7.000	0.000	0.000	0.000	0.000	0.000	0.000	0.000	0.000	0.000	0.000	0.000	0.000	0.000	-0.800	-0.798	-0.797	-0.794	-0.792	-0.791	-0.789	-0.788	-0.785	-0.784	-0.782	-0.781	-0.780	-0.778	-0.778	-0.775	-0.774	-0.774	-0.772	-0.772	-0.771	-0.769	-0.768	-0.768	-0.766	-0.766	-0.765	-0.765	-0.763	-0.762	-0.762	-0.762	-0.761	-0.760	-0.759	-0.758	-0.757	-0.756	-0.755	-0.753	-0.752	-0.751	-0.749	-0.747	-0.746	-0.744	-0.742	-0.739	-0.737	-0.736	-0.732	-0.729	-0.727	-0.724	-0.720	-0.718	-0.713	-0.709	-0.706	-0.702	-0.698	-0.693	-0.689	-0.684	-0.679	-0.674	-0.669	-0.665	-0.659	-0.654	-0.649	-0.642	-0.638	-0.632	-0.627	-0.622	-0.615	-0.610	-0.605	-0.599	-0.594	-0.588	-0.584	-0.578	-0.572	-0.568	-0.562	-0.559	-0.554	-0.550	-0.547	-0.542	-0.538	-0.534	-0.532	-0.528	-0.525	-0.522	-0.519	-0.518	-0.514	-0.512	-0.512	-0.510	-0.508	-0.507	-0.507	-0.505	-0.505	-0.506	-0.505	-0.506	-0.506	-0.507	-0.507	-0.509	-0.509	-0.511	-0.512	-0.514	-0.515	-0.517	-0.519	-0.522	-0.523	-0.526	-0.528	-0.531	-0.534	-0.536	-0.538	-0.542	-0.545	-0.547	-0.550	-0.552	-0.556	-0.559	-0.562	-0.564	-0.568	-0.570	-0.572	-0.575	-0.578	-0.580	-0.582	-0.585	-0.588	-0.589	-0.591	-0.592	-0.594	-0.595	-0.596	-0.598	-0.598	-0.598	-0.598	-0.598	-0.598	-0.597	-0.595	-0.594	-0.593	-0.591	-0.589	-0.587	-0.582	-0.580	-0.576	-0.572	-0.568	-0.563	-0.558	-0.552	-0.547	-0.540	-0.534	-0.527	-0.520	-0.512	-0.504	-0.495	-0.487	-0.478	-0.469	-0.459	-0.449	-0.440	-0.430	-0.419	-0.408	-0.397	-0.385	-0.375	-0.362	-0.351	-0.339	-0.328	-0.315	-0.304	-0.292	-0.280	-0.267	-0.255	-0.243	-0.231	-0.218	-0.206	-0.195	-0.182	-0.172	-0.160	-0.148	-0.137	-0.126	-0.115	-0.104	-0.094	-0.082	-0.073	-0.063	-0.053	-0.044	-0.034	-0.026	-0.016	-0.007	0.002	0.010	0.018	0.028	0.034	0.043	0.050	0.059	0.067	0.074	0.082	0.090	0.097	0.105	0.112	0.120	0.128	0.136	0.142	0.150	0.158	0.166	0.174	0.182	0.191	0.198	0.208	0.217	0.225	0.233	0.242	0.252	0.262	0.272	0.281	0.292	0.302	0.312	0.322	0.332	0.343	0.353	0.365	0.376	0.387	0.398	0.409	0.420	0.432	0.442	0.453	0.465	0.476	0.486	0.498	0.508	0.519	0.530	0.541	0.551	0.561	0.571	0.581	0.589	0.600	0.608	0.618	0.626	0.634	0.642	0.651	0.658	0.665	0.672	0.679	0.686	0.692	0.698	0.703	0.709	0.714	0.718	0.723	0.728	0.732	0.735	0.738	0.741	0.744	0.748	0.749	0.752	0.753	0.756	0.758	0.759	0.761	0.762	0.763	0.763	0.764	0.766	0.766	0.766	0.767	0.766	0.767	0.768	0.767	0.768	0.767	0.767	0.767	0.767	0.767	0.768	0.767	0.768	0.767	0.767	0.767	0.767	0.766	0.768	0.767	0.768	0.767	0.768	0.768	0.768	0.768	0.771	0.771	0.772	0.772	0.773	0.773	0.774	0.776	0.778	0.778	0.778	0.780	0.781	0.782	0.783	0.784	0.785	0.787	0.787	0.788	0.789	0.789	0.791	0.791	0.791	0.792	0.792	0.792	0.792	0.791	0.791	0.791	0.789	0.788	0.786	0.783	0.782	0.779	0.776	0.772	0.770	0.765	0.761	0.756	0.751	0.746	0.739	0.733	0.726	0.719	0.711	0.702	0.694	0.685	0.676	0.666	0.655	0.644	0.633	0.622	0.609	0.596	0.583	0.571	0.558	0.543	0.529	0.513	0.498	0.483	0.468	0.452	0.436	0.420	0.403	0.387	0.370	0.352	0.337	0.320	0.302	0.286	0.268	0.252	0.234	0.218	0.202	0.186	0.168	0.152	0.136	0.121	0.105	0.090	0.076	0.061	0.047	0.032	0.019	0.006	-0.007	-0.019	-0.031	-0.042	-0.053	-0.063	-0.074	-0.083	-0.092	-0.102	-0.110	-0.117	-0.123	-0.130	-0.135	-0.142	-0.146	-0.149	-0.152	-0.156	-0.158	-0.161	-0.162	-0.163	-0.164	-0.164	-0.163	-0.162	-0.162	-0.160	-0.158	-0.155	-0.153	-0.149	-0.147	-0.143	-0.138	-0.134	-0.130	-0.126	-0.122	-0.117	-0.112	-0.106	-0.101	-0.096	-0.091	-0.085	-0.081	-0.076	-0.071	-0.066	-0.062	-0.056	-0.052	-0.048	-0.044	-0.040	-0.037	-0.034	-0.031	-0.028	-0.027	-0.024	-0.023	-0.022	-0.021	-0.021	-0.021	-0.021	-0.022	-0.022	-0.023	-0.025	-0.028	-0.030	-0.032	-0.036	-0.039	-0.043	-0.047	-0.051	-0.055	-0.060	-0.065	-0.071	-0.076	-0.082	-0.088	-0.093	-0.100	-0.106	-0.112	-0.119	-0.125	-0.132	-0.138	-0.145	-0.152	-0.158	-0.164	-0.170	-0.176	-0.182	-0.188	-0.193	-0.198	-0.202	-0.208	-0.212	-0.218	-0.221	-0.224	-0.228	-0.231	-0.233	-0.237	-0.238	-0.241	-0.242	-0.243	-0.244	-0.245	-0.244	-0.245	-0.244	-0.243	-0.242	-0.241	-0.239	-0.237	-0.234	-0.232	-0.228	-0.226	-0.222	-0.219	-0.215	-0.211	-0.208	-0.202	-0.198	-0.193	-0.188	-0.184	-0.179	-0.175	-0.168	-0.164	-0.159	-0.155	-0.149	-0.144	-0.139	-0.133	-0.130	-0.124	-0.120	-0.115	-0.111	-0.106	-0.102	-0.098	-0.094	-0.090	-0.087	-0.082	-0.080	-0.077	-0.073	-0.071	-0.068	-0.065	-0.062	-0.059	-0.058	-0.055	-0.053	-0.052	-0.049	-0.048	-0.047	-0.044	-0.043	-0.042	-0.040	-0.039	-0.038	-0.036	-0.035	-0.034	-0.032	-0.032	-0.029	-0.028	-0.027	-0.025	-0.023	-0.022	-0.020	-0.017	-0.015	-0.013	-0.010	-0.008	-0.004	-0.001	0.003	0.006	0.010	0.015	0.019	0.024	0.028	0.033	0.040	0.046	0.052	0.059	0.066	0.072	0.079	0.088	0.096	0.104	0.113	0.122	0.132	0.141	0.151	0.161	0.171	0.182	0.192	0.203	0.214	0.226	0.238	0.249	0.261	0.272	0.284	0.296	0.308	0.319	0.331	0.342	0.354	0.366	0.378	0.388	0.398	0.408	0.418	0.428	0.439	0.448	0.456	0.463	0.472	0.478	0.486	0.492	0.498	0.502	0.507	0.510	0.513	0.516	0.518	0.520	0.521	0.522	0.521	0.520	0.518	0.515	0.513	0.509	0.506	0.501	0.498	0.491	0.486	0.479	0.472	0.467	0.459	0.451	0.444	0.437	0.429	0.421	0.413	0.405	0.397	0.388	0.381	0.372	0.365	0.358	0.351	0.344	0.338	0.332	0.327	0.322	0.317	0.312	0.308	0.306	0.302	0.301	0.298	0.298	0.298	0.299	0.299	0.302	0.304	0.308	0.311	0.316	0.321	0.327	0.333	0.341	0.348	0.358	0.366	0.375	0.386	0.397	0.408	0.419	0.431	0.443	0.458	0.471	0.485	0.498	0.512	0.528	0.543	0.558	0.573	0.589	0.604	0.621	0.636	0.652	0.668	0.685	0.702	0.718	0.733	0.749	0.764	0.781	0.796	0.812	0.827	0.842	0.857	0.872	0.887	0.900	0.914	0.928	0.942	0.956	0.969	0.981	0.994	1.006	1.018	1.029	1.041	1.053	1.063	1.075	1.085	1.095	1.105	1.115	1.124	1.133	1.142	1.151	1.159	1.168	1.176	1.183	1.190	1.198	1.205	1.212	1.218	1.224	1.231	1.237	1.242	1.248	1.252	1.258	1.262	1.266	1.271	1.274	1.278	1.281	1.283	1.287	1.290	1.291	1.292	1.295	1.296	1.298	1.298	1.298	1.298	1.298	1.298	1.297	1.297	1.295	1.292	1.291	1.288	1.286	1.283	1.281	1.277	1.273	1.269	1.266	1.261	1.256	1.251	1.247	1.241	1.237	1.230	1.225	1.218	1.212	1.206	1.200	1.192	1.186	1.179	1.172	1.165	1.157	1.149	1.142	1.134	1.127	1.119	1.111	1.102	1.095	1.087	1.078	1.070	1.061	1.052	1.042	1.034	1.025	1.015	1.007	0.997	0.987	0.977	0.966	0.957	0.947	0.935	0.925	0.912	0.902	0.890	0.878	0.866	0.854	0.841	0.828	0.815	0.802	0.788	0.773	0.760	0.745	0.731	0.715	0.701	0.685	0.669	0.652	0.637	0.620	0.603	0.587	0.568	0.552	0.534	0.517	0.498	0.480	0.462	0.443	0.424	0.405	0.387	0.368	0.348	0.330	0.311	0.292	0.272	0.253	0.233	0.214	0.195	0.176	0.157	0.138	0.118	0.099	0.081	0.062	0.043	0.025	0.007	-0.012	-0.029	-0.048	-0.066	-0.083	-0.101	-0.118	-0.134	-0.151	-0.168	-0.184	-0.200	-0.217	-0.232	-0.248	-0.262	-0.277	-0.292	-0.306	-0.320	-0.334	-0.348	-0.361	-0.373	-0.388	-0.399	-0.412	-0.423	-0.435	-0.447	-0.458	-0.468	-0.479	-0.489	-0.499	-0.510	-0.519	-0.528	-0.537	-0.545	-0.554	-0.562	-0.570	-0.578	-0.585	-0.592	-0.599	-0.606	-0.612	-0.618	-0.623	-0.630	-0.635	-0.641	-0.645	-0.651	-0.655	-0.659	-0.664	-0.668	-0.672	-0.675	-0.678	-0.683	-0.686	-0.688	-0.692	-0.694	-0.696	-0.698	-0.701	-0.702	-0.704	-0.705	-0.706	-0.707	-0.708	-0.708	-0.707	-0.708	-0.707	-0.706	-0.705	-0.703	-0.701	-0.700	-0.697	-0.694	-0.691	-0.688	-0.683	-0.680	-0.674	-0.669	-0.665	-0.659	-0.652	-0.647	-0.638	-0.631	-0.623	-0.614	-0.606	-0.597	-0.587	-0.577	-0.567	-0.556	-0.545	-0.534	-0.522	-0.508	-0.496	-0.483	-0.470	-0.457	-0.443	-0.429	-0.414	-0.400	-0.385	-0.370	-0.355	-0.340	-0.325	-0.309	-0.294	-0.278	-0.262	-0.248	-0.232	-0.216	-0.201	-0.186	-0.171	-0.156	-0.141	-0.126	-0.111	-0.096	-0.082	-0.068	-0.054	-0.041	-0.028	-0.015	-0.002	0.011	0.023	0.035	0.047	0.058	0.069	0.080	0.091	0.101	0.111	0.120	0.130	0.138	0.148	0.156	0.163	0.172	0.180	0.188	0.194	0.202	0.209	0.214	0.221	0.228	0.233	0.238	0.244	0.249	0.254	0.260	0.264	0.269	0.273	0.277	0.281	0.285	0.288	0.292	0.297	0.299	0.302	0.305	0.308	0.311	0.312	0.316	0.318	0.320	0.322	0.324	0.325	0.328	0.329	0.330	0.332	0.333	0.335	0.336	0.337	0.338	0.338	0.339	0.340	0.341	0.342	0.342	0.342	0.343	0.343	0.344	0.345	0.344	0.345	0.345	0.344	0.345	0.344	0.345	0.344	0.343	0.344	0.344	0.343	0.342	0.342	0.342	0.341	0.340	0.338	0.338	0.336	0.334	0.333	0.331	0.329	0.328	0.325	0.322	0.319	0.316	0.313	0.310	0.306	0.302	0.298	0.294	0.288	0.284	0.278	0.272	0.267	0.262	0.256	0.249	0.242	0.236	0.228	0.222	0.213	0.206	0.198	0.190	0.182	0.173	0.166	0.157	0.148	0.139	0.131	0.122	0.114	0.105	0.096	0.088	0.078	0.070	0.062	0.053	0.045	0.038	0.030	0.022	0.015	0.008	0.000	-0.006	-0.012	-0.019	-0.025	-0.031	-0.037	-0.042	-0.047	-0.052	-0.056	-0.061	-0.064	-0.068	-0.071	-0.074	-0.077	-0.080	-0.082	-0.084	-0.085	-0.088	-0.089	-0.090	-0.092	-0.092	-0.093	-0.094	-0.093	-0.095	-0.096	-0.095	-0.095	-0.096	-0.096	-0.095	-0.096	-0.095	-0.096	-0.095	-0.096	-0.096	-0.096	-0.096	-0.096	-0.097	-0.097	-0.098	-0.098	-0.098	-0.100	-0.101	-0.102	-0.103	-0.104	-0.106	-0.108	-0.109	-0.111	-0.112	-0.115	-0.117	-0.119	-0.122	-0.124	-0.127	-0.129	-0.132	-0.135	-0.138	-0.142	-0.145	-0.148	-0.152	-0.156	-0.158	-0.162	-0.167	-0.171	-0.174	-0.178	-0.182	-0.185	-0.190	-0.194	-0.198	-0.202	-0.207	-0.209	-0.213	-0.218	-0.222	-0.225	-0.228	-0.233	-0.237	-0.241	-0.244	-0.248	-0.251	-0.254	-0.258	-0.261	-0.264	-0.267	-0.270	-0.272	-0.275	-0.278	-0.280	-0.282	-0.285	-0.287	-0.289	-0.291	-0.293	-0.295	-0.297	-0.298	-0.301	-0.302	-0.303	-0.304	-0.307	-0.308	-0.309	-0.311	-0.312	-0.313	-0.316	-0.317	-0.318	-0.321	-0.322	-0.325	-0.327	-0.329	-0.332	-0.334	-0.337	-0.341	-0.343	-0.347	-0.352	-0.356	-0.360	-0.365	-0.369	-0.376	-0.381	-0.387	-0.394	-0.401	-0.408	-0.416	-0.423	-0.432	-0.441	-0.450	-0.459	-0.470	-0.479	-0.490	-0.501	-0.512	-0.525	-0.536	-0.548	-0.561	-0.573	-0.588	-0.600	-0.613	-0.628	-0.642	-0.656	-0.671	-0.685	-0.700	-0.714	-0.729	-0.744	-0.758	-0.773	-0.788	-0.803	-0.818	-0.831	-0.846	-0.860	-0.874	-0.888	-0.901	-0.913	-0.927	-0.939	-0.952	-0.963	-0.975	-0.987	-0.997	-1.008	-1.018	-1.027	-1.036	-1.044	-1.052	-1.060	-1.068	-1.074	-1.081	-1.087	-1.091	-1.096	-1.101	-1.104	-1.108	-1.110	-1.112	-1.114	-1.116	-1.116	-1.116	-1.117	-1.116	-1.115	-1.113	-1.111	-1.109	-1.105	-1.102	-1.099	-1.095	-1.089	-1.086	-1.080	-1.074	-1.068	-1.062	-1.054	-1.048	-1.041	-1.032	-1.023	-1.016	-1.008	-0.999	-0.989	-0.980	-0.970	-0.961	-0.951	-0.940	-0.930	-0.920	-0.909	-0.899	-0.888	-0.878	-0.867	-0.855	-0.844	-0.833	-0.822	-0.812	-0.802	-0.790	-0.780	-0.769	-0.759	-0.749	-0.739	-0.729	-0.720	-0.710	-0.701	-0.692	-0.684	-0.675	-0.668	-0.661	-0.652	-0.646	-0.639	-0.632	-0.628	-0.622	-0.617	-0.612	-0.608	-0.602	-0.599	-0.597	-0.593	-0.591	-0.589	-0.587	-0.585	-0.584	-0.582	-0.582	-0.582	-0.582	-0.582	-0.582	-0.582	-0.583	-0.584	-0.585	-0.587	-0.587	-0.588	-0.590	-0.591	-0.592	-0.594	-0.595	-0.596	-0.597	-0.598	-0.598	-0.598	-0.598	-0.599	-0.598	-0.598	-0.597	-0.597	-0.594	-0.592	-0.591	-0.588	-0.586	-0.582	-0.579	-0.575	-0.570	-0.566	-0.560	-0.554	-0.548	-0.542	-0.535	-0.528	-0.521	-0.512	-0.504	-0.495	-0.488	-0.478	-0.468	-0.458	-0.448	-0.438	-0.427	-0.417	-0.406	-0.395	-0.384	-0.373	-0.362	-0.350	-0.338	-0.328	-0.317	-0.305	-0.294	-0.283	-0.273	-0.262	-0.252	-0.242	-0.233	-0.223	-0.215	-0.206	-0.198	-0.191	-0.183	-0.176	-0.169	-0.163	-0.158	-0.153	-0.148	-0.145	-0.141	-0.138	-0.136	-0.134	-0.133	-0.132	-0.132	-0.132	-0.133	-0.133	-0.137	-0.138	-0.142	-0.145	-0.149	-0.153	-0.158	-0.164	-0.169	-0.176	-0.182	-0.189	-0.197	-0.204	-0.212	-0.219	-0.228	-0.238	-0.247	-0.256	-0.266	-0.275	-0.285	-0.295	-0.305	-0.316	-0.325	-0.336	-0.348	-0.357	-0.367	-0.378	-0.389	-0.400	-0.410	-0.420	-0.432	-0.442	-0.451	-0.462	-0.472	-0.482	-0.492	-0.502	-0.513	-0.522	-0.532	-0.542	-0.552	-0.561	-0.571	-0.579	-0.588	-0.597	-0.605	-0.613	-0.622	-0.631	-0.640	-0.648	-0.655	-0.663	-0.672	-0.678	-0.687	-0.693	-0.700	-0.708	-0.714	-0.721	-0.728	-0.733	-0.740	-0.746	-0.752	-0.758	-0.762	-0.768	-0.773	-0.778	-0.783	-0.787	-0.792	-0.796	-0.800	-0.803	-0.806	-0.809	-0.812	-0.815	-0.817	-0.819	-0.822	-0.823	-0.825	-0.826	-0.827	-0.827	-0.827	-0.828	-0.827	-0.826	-0.827	-0.825	-0.824	-0.822	-0.821	-0.819	-0.816	-0.814	-0.811	-0.808	-0.804	-0.801	-0.798	-0.792	-0.789	-0.785	-0.780	-0.775	-0.770	-0.764	-0.759	-0.753	-0.748	-0.742	-0.736	-0.730	-0.722	-0.716	-0.709	-0.701	-0.694	-0.687	-0.679	-0.671	-0.663	-0.654	-0.646	-0.638	-0.628	-0.620	-0.610	-0.602	-0.592	-0.582	-0.572	-0.562	-0.552	-0.542	-0.532	-0.522	-0.510	-0.500	-0.488	-0.478	-0.468	-0.455	-0.444	-0.433	-0.422	-0.410	-0.399	-0.388	-0.377	-0.365	-0.353	-0.342	-0.331	-0.319	-0.309	-0.298	-0.288	-0.277	-0.267	-0.255	-0.246	-0.236	-0.226	-0.217	-0.208	-0.199	-0.191	-0.182	-0.176	-0.168	-0.162	-0.155	-0.149	-0.143	-0.138	-0.133	-0.130	-0.127	-0.123	-0.121	-0.118	-0.116	-0.115	-0.114	-0.113	-0.113	-0.114	-0.115	-0.117	-0.118	-0.120	-0.122	-0.127	-0.130	-0.133	-0.138	-0.141	-0.146	-0.151	-0.156	-0.160	-0.166	-0.171	-0.178	-0.182	-0.188	-0.194	-0.200	-0.206	-0.211	-0.217	-0.222	-0.227	-0.232	-0.237	-0.242	-0.246	-0.250	-0.253	-0.257	-0.259	-0.262	-0.265	-0.268	-0.268	-0.270	-0.270	-0.271	-0.270	-0.269	-0.268	-0.267	-0.264	-0.262	-0.258	-0.255	-0.251	-0.247	-0.242	-0.237	-0.232	-0.225	-0.219	-0.212	-0.205	-0.198	-0.190	-0.182	-0.173	-0.165	-0.157	-0.148	-0.138	-0.129	-0.119	-0.110	-0.100	-0.091	-0.081	-0.072	-0.061	-0.052	-0.042	-0.032	-0.023	-0.014	-0.005	0.004	0.013	0.022	0.030	0.038	0.046	0.053	0.060	0.068	0.074	0.081	0.087	0.092	0.098	0.104	0.108	0.112	0.117	0.120	0.124	0.127	0.129	0.132	0.133	0.135	0.136	0.138	0.138	0.138	0.138	0.138	0.136	0.135	0.134	0.132	0.131	0.128	0.125	0.122	0.120	0.117	0.112	0.109	0.104	0.100	0.096	0.091	0.087	0.081	0.076	0.071	0.065	0.059	0.053	0.048	0.041	0.035	0.028	0.022	0.014	0.008	0.001	-0.006	-0.012	-0.018	-0.027	-0.034	-0.041	-0.048	-0.055	-0.062	-0.069	-0.078	-0.084	-0.092	-0.099	-0.106	-0.113	-0.120	-0.128	-0.136	-0.143	-0.151	-0.158	-0.165	-0.173	-0.180	-0.188	-0.194	-0.202	-0.210	-0.217	-0.225	-0.232	-0.239	-0.247	-0.254	-0.262	-0.269	-0.278	-0.286	-0.292	-0.301	-0.308	-0.317	-0.324	-0.332	-0.341	-0.349	-0.358	-0.367	-0.374	-0.383	-0.392	-0.402	-0.410	-0.419	-0.429	-0.438	-0.448	-0.458	-0.467	-0.476	-0.485	-0.496	-0.506	-0.516	-0.525	-0.536	-0.546	-0.557	-0.567	-0.578	-0.588	-0.598	-0.608	-0.618	-0.629	-0.639	-0.649	-0.658	-0.669	-0.679	-0.689	-0.699	-0.708	-0.718	-0.728	-0.736	-0.746	-0.755	-0.763	-0.772	-0.780	-0.788	-0.797	-0.804	-0.812	-0.820	-0.827	-0.835	-0.841	-0.848	-0.856	-0.862	-0.868	-0.873	-0.880	-0.885	-0.892	-0.897	-0.902	-0.906	-0.912	-0.916	-0.921	-0.925	-0.930	-0.934	-0.938	-0.942	-0.946	-0.951	-0.955	-0.958	-0.962	-0.967	-0.970	-0.973	-0.978	-0.982	-0.986	-0.990	-0.993	-0.998	-1.002	-1.007	-1.011	-1.014	-1.018	-1.023	-1.028	-1.032	-1.037	-1.042	-1.047	-1.052	-1.056	-1.061	-1.067	-1.072	-1.078	-1.082	-1.088	-1.093	-1.099	-1.105	-1.110	-1.115	-1.121	-1.127	-1.132	-1.138	-1.143	-1.149	-1.154	-1.159	-1.165	-1.171	-1.175	-1.181	-1.185	-1.190	-1.194	-1.198	-1.202	-1.207	-1.210	-1.213	-1.217	-1.219	-1.222	-1.224	-1.227	-1.228	-1.229	-1.230	-1.231	-1.231	-1.231	-1.231	-1.229	-1.228	-1.226	-1.223	-1.222	-1.218	-1.215	-1.211	-1.207	-1.202	-1.198	-1.192	-1.187	-1.180	-1.173	-1.167	-1.158	-1.150	-1.143	-1.134	-1.125	-1.116	-1.106	-1.097	-1.087	-1.077	-1.065	-1.055	-1.042	-1.032	-1.020	-1.009	-0.997	-0.985	-0.972	-0.960	-0.948	-0.935	-0.924	-0.912	-0.899	-0.888	-0.876	-0.864	-0.852	-0.841	-0.829	-0.818	-0.808	-0.798	-0.787	-0.777	-0.767	-0.758	-0.748	-0.740	-0.732	-0.724	-0.717	-0.710	-0.704	-0.698	-0.692	-0.687	-0.683	-0.679	-0.677	-0.673	-0.671	-0.669	-0.668	-0.668	-0.668	-0.668	-0.669	-0.671	-0.672	-0.674	-0.678	-0.681	-0.684	-0.688	-0.694	-0.698	-0.704	-0.710	-0.716	-0.722	-0.729	-0.737	-0.743	-0.751	-0.758	-0.768	-0.775	-0.783	-0.792	-0.800	-0.808	-0.818	-0.826	-0.834	-0.842	-0.851	-0.860	-0.868	-0.877	-0.885	-0.892	-0.901	-0.908	-0.916	-0.923	-0.929	-0.938	-0.943	-0.950	-0.957	-0.963	-0.968	-0.974	-0.979	-0.984	-0.989	-0.994	-0.998	-1.002	-1.007	-1.011	-1.014	-1.018	-1.021	-1.024	-1.027	-1.030	-1.032	-1.035	-1.038	-1.040	-1.042	-1.044	-1.047	-1.048	-1.051	-1.053	-1.055	-1.058	-1.059	-1.062	-1.064	-1.066	-1.068	-1.069	-1.072	-1.073	-1.076	-1.078	-1.080	-1.082	-1.084	-1.086	-1.088	-1.089	-1.092	-1.094	-1.096	-1.097	-1.099	-1.100	-1.100	-1.102	-1.102	-1.103	-1.103	-1.103	-1.103	-1.102	-1.102	-1.102	-1.100	-1.098	-1.096	-1.093	-1.090	-1.087	-1.082	-1.078	-1.073	-1.068	-1.062	-1.056	-1.048	-1.041	-1.033	-1.024	-1.015	-1.006	-0.995	-0.984	-0.973	-0.962	-0.948	-0.935	-0.922	-0.909	-0.895	-0.880	-0.865	-0.849	-0.832	-0.818	-0.801	-0.784	-0.767	-0.750	-0.732	-0.714	-0.698	-0.679	-0.661	-0.642	-0.625	-0.608	-0.590	-0.572	-0.556	-0.538	-0.522	-0.505	-0.490	-0.473	-0.458	-0.444	-0.429	-0.417	-0.404	-0.392	-0.381	-0.370	-0.360	-0.352	-0.343	-0.336	-0.329	-0.323	-0.320	-0.317	-0.314	-0.312	-0.312	-0.313	-0.315	-0.318	-0.323	-0.328	-0.335	-0.342	-0.352	-0.362	-0.374	-0.387	-0.402	-0.417	-0.433	-0.451	-0.471	-0.491	-0.512	-0.535	-0.558	-0.584	-0.610	-0.637	-0.666	-0.695	-0.727	-0.758	-0.791	-0.826	-0.861	-0.898	-0.934	-0.972	-1.012	-1.052	-1.093	-1.135	-1.178	-1.222	-1.266	-1.311	-1.357	-1.403	-1.451	-1.499	-1.548	-1.597	-1.647	-1.697	-1.748	-1.798	-1.850	-1.902	-1.954	-2.007	-2.060	-2.113	-2.166	-2.219	-2.272	-2.325	-2.379	-2.432	-2.486	-2.538	-2.592	-2.644	-2.698	-2.749	-2.802	-2.853	-2.905	-2.956	-3.006	-3.057	-3.106	-3.155	-3.202	-3.252	-3.299	-3.346	-3.392	-3.437	-3.481	-3.526	-3.568	-3.611	-3.653	-3.695	-3.735	-3.773	-3.813	-3.851	-3.888	-3.924	-3.960	-3.995	-4.028	-4.062	-4.093	-4.126	-4.156	-4.186	-4.215	-4.242	-4.270	-4.296	-4.322	-4.347	-4.370	-4.393	-4.415	-4.437	-4.458	-4.477	-4.496	-4.513	-4.531	-4.546	-4.561	-4.577	-4.589	-4.602	-4.613	-4.624	-4.634	-4.642	-4.651	-4.658	-4.663	-4.668	-4.672	-4.674	-4.678	-4.678	-4.678	-4.676	-4.674	-4.670	-4.667	-4.662	-4.655	-4.648	-4.639	-4.629	-4.619	-4.608	-4.596	-4.582	-4.568	-4.552	-4.537	-4.519	-4.501	-4.482	-4.462	-4.442	-4.421	-4.399	-4.377	-4.353	-4.329	-4.304	-4.280	-4.254	-4.228	-4.201	-4.175	-4.148	-4.120	-4.093	-4.065	-4.037	-4.008	-3.980	-3.952	-3.923	-3.895	-3.867	-3.838	-3.812	-3.783	-3.756	-3.728	-3.701	-3.675	-3.648	-3.622	-3.597	-3.572	-3.547	-3.522	-3.498	-3.474	-3.450	-3.428	-3.406	-3.383	-3.362	-3.341	-3.322	-3.301	-3.282	-3.262	-3.244	-3.226	-3.208	-3.190	-3.173	-3.158	-3.142	-3.125	-3.110	-3.094	-3.080	-3.066	-3.052	-3.038	-3.025	-3.011	-2.999	-2.987	-2.974	-2.963	-2.951	-2.940	-2.928	-2.918	-2.907	-2.896	-2.886	-2.876	-2.867	-2.857	-2.848	-2.838	-2.830	-2.821	-2.812	-2.804	-2.796	-2.788	-2.780	-2.772	-2.764	-2.757	-2.750	-2.742	-2.736	-2.728	-2.722	-2.715	-2.708	-2.702	-2.697	-2.690	-2.684	-2.678	-2.672	-2.666	-2.661	-2.655	-2.650	-2.644	-2.639	-2.634	-2.628	-2.623	-2.618	-2.613	-2.608	-2.603	-2.599	-2.594	-2.589	-2.585	-2.581	-2.576	-2.573	-2.568	-2.565	-2.562	-2.558	-2.555	-2.551	-2.548	-2.545	-2.542	-2.541	-2.538	-2.536	-2.534	-2.532	-2.532	-2.531	-2.531	-2.531	-2.531	-2.531	-2.532	-2.532	-2.533	-2.536	-2.538	-2.540	-2.542	-2.545	-2.549	-2.552	-2.558	-2.562	-2.566	-2.571	-2.577	-2.582	-2.589	-2.595	-2.602	-2.608	-2.615	-2.622	-2.629	-2.638	-2.645	-2.654	-2.662	-2.669	-2.678	-2.687	-2.695	-2.703	-2.711	-2.720	-2.729	-2.737	-2.745	-2.752	-2.761	-2.768	-2.776	-2.782	-2.791	-2.798	-2.803	-2.810	-2.817	-2.822	-2.828	-2.833	-2.838	-2.843	-2.848	-2.852	-2.856	-2.860	-2.862	-2.867	-2.869	-2.872	-2.874	-2.877	-2.878	-2.881	-2.882	-2.883	-2.886	-2.887	-2.888	-2.889	-2.891	-2.892	-2.893	-2.894	-2.896	-2.897	-2.898	-2.900	-2.902	-2.904	-2.906	-2.908	-2.911	-2.913	-2.917	-2.919	-2.924	-2.928	-2.932	-2.937	-2.942	-2.947	-2.952	-2.958	-2.965	-2.972	-2.978	-2.986	-2.993	-3.001	-3.009	-3.018	-3.027	-3.036	-3.045	-3.055	-3.065	-3.075	-3.085	-3.096	-3.106	-3.117	-3.128	-3.139	-3.150	-3.161	-3.172	-3.182	-3.192	-3.204	-3.214	-3.225	-3.234	-3.245	-3.255	-3.264	-3.273	-3.282	-3.291	-3.299	-3.308	-3.315	-3.322	-3.328	-3.334	-3.341	-3.346	-3.352	-3.356	-3.359	-3.362	-3.365	-3.368	-3.368	-3.370	-3.370	-3.370	-3.369	-3.368	-3.366	-3.363	-3.360	-3.356	-3.352	-3.347	-3.340	-3.333	-3.327	-3.319	-3.312	-3.302	-3.293	-3.282	-3.271	-3.259	-3.247	-3.235	-3.221	-3.208	-3.192	-3.178	-3.161	-3.145	-3.128	-3.110	-3.092	-3.072	-3.052	-3.032	-3.012	-2.991	-2.968	-2.946	-2.923	-2.899	-2.875	-2.851	-2.825	-2.800	-2.773	-2.747	-2.719	-2.692	-2.664	-2.635	-2.606	-2.577	-2.547	-2.516	-2.486	-2.454	-2.422	-2.391	-2.358	-2.326	-2.293	-2.260	-2.227	-2.193	-2.159	-2.126	-2.091	-2.058	-2.022	-1.988	-1.952	-1.917	-1.882	-1.848	-1.813	-1.777	-1.742	-1.707	-1.672	-1.638	-1.602	-1.568	-1.533	-1.498	-1.465	-1.430	-1.397	-1.362	-1.329	-1.298	-1.264	-1.232	-1.200	-1.169	-1.138	-1.108	-1.078	-1.048	-1.019	-0.990	-0.962	-0.935	-0.908	-0.881	-0.855	-0.830	-0.805	-0.780	-0.757	-0.735	-0.711	-0.690	-0.669	-0.648	-0.628	-0.608	-0.590	-0.572	-0.555	-0.538	-0.522	-0.507	-0.492	-0.478	-0.465	-0.452	-0.438	-0.428	-0.417	-0.406	-0.396	-0.387	-0.379	-0.371	-0.362	-0.357	-0.350	-0.345	-0.341	-0.337	-0.332	-0.329	-0.327	-0.325	-0.323	-0.322	-0.323	-0.324	-0.325	-0.328	-0.330	-0.333	-0.337	-0.342	-0.348	-0.352	-0.359	-0.366	-0.375	-0.382	-0.392	-0.402	-0.414	-0.425	-0.438	-0.452	-0.465	-0.479	-0.496	-0.511	-0.529	-0.547	-0.565	-0.585	-0.605	-0.627	-0.648	-0.671	-0.694	-0.719	-0.743	-0.769	-0.795	-0.822	-0.851	-0.880	-0.908	-0.939	-0.971	-1.002	-1.034	-1.068	-1.101	-1.135	-1.170	-1.205	-1.241	-1.278	-1.315	-1.352	-1.392	-1.429	-1.468	-1.508	-1.548	-1.589	-1.629	-1.670	-1.712	-1.752	-1.794	-1.837	-1.879	-1.921	-1.963	-2.006	-2.048	-2.092	-2.135	-2.178	-2.221	-2.264	-2.308	-2.350	-2.392	-2.435	-2.478	-2.520	-2.562	-2.605	-2.648	-2.689	-2.731	-2.771	-2.812	-2.852	-2.892	-2.932	-2.972	-3.011	-3.050	-3.088	-3.125	-3.162	-3.198	-3.235	-3.271	-3.305	-3.341	-3.373	-3.408	-3.440	-3.472	-3.504	-3.536	-3.565	-3.595	-3.623	-3.652	-3.679	-3.707	-3.732	-3.758	-3.782	-3.807	-3.830	-3.852	-3.874	-3.895	-3.916	-3.936	-3.954	-3.972	-3.991	-4.007	-4.022	-4.038	-4.053	-4.067	-4.080	-4.092	-4.104	-4.113	-4.124	-4.134	-4.143	-4.151	-4.159	-4.165	-4.171	-4.177	-4.181	-4.184	-4.188	-4.190	-4.191	-4.192	-4.192	-4.191	-4.191	-4.188	-4.185	-4.182	-4.176	-4.172	-4.166	-4.159	-4.152	-4.144	-4.134	-4.125	-4.115	-4.105	-4.092	-4.079	-4.066	-4.052	-4.037	-4.022	-4.006	-3.990	-3.972	-3.954	-3.935	-3.917	-3.896	-3.876	-3.854	-3.833	-3.811	-3.788	-3.764	-3.741	-3.717	-3.692	-3.666	-3.641	-3.615	-3.588	-3.562	-3.536	-3.508	-3.482	-3.455	-3.427	-3.398	-3.371	-3.343	-3.316	-3.287	-3.258	-3.232	-3.203	-3.177	-3.148	-3.120	-3.093	-3.065	-3.039	-3.012	-2.986	-2.959	-2.933	-2.908	-2.882	-2.858	-2.833	-2.809	-2.786	-2.762	-2.739	-2.717	-2.696	-2.674	-2.653	-2.632	-2.612	-2.593	-2.574	-2.556	-2.538	-2.521	-2.504	-2.488	-2.473	-2.458	-2.444	-2.431	-2.418	-2.405	-2.392	-2.382	-2.372	-2.361	-2.352	-2.342	-2.334	-2.327	-2.320	-2.314	-2.308	-2.303	-2.298	-2.294	-2.292	-2.289	-2.288	-2.286	-2.286	-2.285	-2.285	-2.287	-2.289	-2.291	-2.293	-2.298	-2.301	-2.305	-2.310	-2.315	-2.322	-2.328	-2.335	-2.342	-2.350	-2.358	-2.367	-2.375	-2.384	-2.394	-2.404	-2.415	-2.425	-2.436	-2.447	-2.458	-2.469	-2.482	-2.492	-2.504	-2.516	-2.528	-2.541	-2.552	-2.566	-2.578	-2.589	-2.601	-2.613	-2.625	-2.638	-2.648	-2.659	-2.671	-2.682	-2.693	-2.704	-2.713	-2.724	-2.735	-2.744	-2.754	-2.762	-2.771	-2.780	-2.788	-2.794	-2.802	-2.808	-2.815	-2.820	-2.826	-2.831	-2.835	-2.840	-2.844	-2.847	-2.849	-2.852	-2.853	-2.856	-2.856	-2.856	-2.856	-2.855	-2.853	-2.852	-2.848	-2.846	-2.842	-2.838	-2.833	-2.829	-2.822	-2.817	-2.809	-2.801	-2.793	-2.784	-2.774	-2.765	-2.754	-2.744	-2.732	-2.720	-2.707	-2.692	-2.679	-2.665	-2.649	-2.633	-2.617	-2.600	-2.582	-2.565	-2.546	-2.528	-2.507	-2.487	-2.467	-2.444	-2.423	-2.400	-2.377	-2.352	-2.329	-2.304	-2.278	-2.252	-2.226	-2.200	-2.172	-2.144	-2.115	-2.087	-2.058	-2.027	-1.998	-1.967	-1.936	-1.904	-1.872	-1.840	-1.808	-1.774	-1.742	-1.708	-1.672	-1.638	-1.603	-1.568	-1.533	-1.498	-1.462	-1.426	-1.389	-1.353	-1.317	-1.279	-1.243	-1.206	-1.169	-1.132	-1.094	-1.058	-1.022	-0.983	-0.948	-0.911	-0.875	-0.838	-0.802	-0.766	-0.730	-0.695	-0.660	-0.625	-0.591	-0.557	-0.523	-0.491	-0.458	-0.426	-0.393	-0.362	-0.332	-0.303	-0.273	-0.245	-0.217	-0.190	-0.163	-0.137	-0.112	-0.088	-0.064	-0.042	-0.020	0.001	0.022	0.041	0.059	0.077	0.094	0.110	0.125	0.139	0.152	0.166	0.177	0.188	0.198	0.207	0.214	0.222	0.228	0.234	0.238	0.242	0.245	0.248	0.250	0.251	0.250	0.249	0.248	0.246	0.242	0.239	0.235	0.230	0.225	0.219	0.212	0.204	0.197	0.188	0.179	0.170	0.160	0.150	0.140	0.128	0.116	0.104	0.092	0.079	0.067	0.053	0.040	0.026	0.012	-0.002	-0.017	-0.032	-0.047	-0.062	-0.078	-0.092	-0.108	-0.123	-0.139	-0.155	-0.171	-0.187	-0.202	-0.218	-0.233	-0.249	-0.264	-0.281	-0.296	-0.312	-0.327	-0.342	-0.356	-0.371	-0.385	-0.400	-0.414	-0.428	-0.441	-0.454	-0.468	-0.480	-0.492	-0.505	-0.517	-0.528	-0.539	-0.550	-0.561	-0.571	-0.582	-0.590	-0.599	-0.608	-0.616	-0.624	-0.632	-0.638	-0.646	-0.652	-0.658	-0.664	-0.670	-0.675	-0.680	-0.683	-0.688	-0.692	-0.696	-0.698	-0.702	-0.703	-0.706	-0.708	-0.711	-0.712	-0.713	-0.713	-0.714	-0.716	-0.715	-0.717	-0.716	-0.716	-0.715	-0.716	-0.715	-0.714	-0.713	-0.712	-0.711	-0.709	-0.708	-0.707	-0.705	-0.704	-0.702	-0.700	-0.698	-0.695	-0.692	-0.691	-0.688	-0.685	-0.682	-0.678	-0.676	-0.672	-0.668	-0.664	-0.661	-0.657	-0.653	-0.648	-0.644	-0.639	-0.635	-0.629	-0.624	-0.620	-0.614	-0.609	-0.603	-0.598	-0.592	-0.586	-0.581	-0.575	-0.569	-0.563	-0.558	-0.552	-0.546	-0.541	-0.536	-0.530	-0.525	-0.521	-0.515	-0.511	-0.506	-0.503	-0.499	-0.497	-0.493	-0.490	-0.488	-0.487	-0.485	-0.484	-0.484	-0.484	-0.484	-0.486	-0.488	-0.490	-0.492	-0.496	-0.500	-0.504	-0.509	-0.515	-0.522	-0.528	-0.537	-0.544	-0.553	-0.563	-0.572	-0.583	-0.594	-0.606	-0.618	-0.632	-0.643	-0.658	-0.672	-0.687	-0.702	-0.717	-0.733	-0.749	-0.766	-0.782	-0.799	-0.818	-0.835	-0.852	-0.872	-0.890	-0.908	-0.928	-0.946	-0.966	-0.984	-1.003	-1.023	-1.043	-1.063	-1.082	-1.102	-1.122	-1.141	-1.161	-1.181	-1.201	-1.221	-1.241	-1.260	-1.280	-1.300	-1.318	-1.339	-1.358	-1.377	-1.397	-1.415	-1.434	-1.453	-1.472	-1.491	-1.509	-1.528	-1.547	-1.565	-1.583	-1.600	-1.618	-1.636	-1.653	-1.669	-1.687	-1.702	-1.719	-1.735	-1.751	-1.767	-1.781	-1.796	-1.811	-1.824	-1.838	-1.851	-1.863	-1.876	-1.888	-1.899	-1.910	-1.920	-1.931	-1.940	-1.949	-1.958	-1.965	-1.972	-1.980	-1.985	-1.991	-1.996	-1.999	-2.004	-2.007	-2.009	-2.011	-2.012	-2.013	-2.013	-2.013	-2.012	-2.010	-2.007	-2.004	-2.000	-1.995	-1.990	-1.985	-1.978	-1.971	-1.963	-1.956	-1.947	-1.938	-1.928	-1.916	-1.905	-1.893	-1.880	-1.868	-1.853	-1.839	-1.824	-1.809	-1.792	-1.775	-1.758	-1.741	-1.722	-1.702	-1.683	-1.663	-1.642	-1.619	-1.598	-1.575	-1.552	-1.528	-1.502	-1.478	-1.453	-1.426	-1.401	-1.373	-1.344	-1.317	-1.288	-1.258	-1.228	-1.198	-1.167	-1.136	-1.104	-1.072	-1.040	-1.007	-0.973	-0.940	-0.907	-0.872	-0.837	-0.802	-0.768	-0.732	-0.698	-0.662	-0.627	-0.591	-0.556	-0.520	-0.484	-0.448	-0.413	-0.378	-0.343	-0.308	-0.273	-0.239	-0.205	-0.171	-0.138	-0.105	-0.072	-0.040	-0.008	0.023	0.054	0.084	0.113	0.142	0.170	0.197	0.224	0.250	0.275	0.299	0.322	0.345	0.367	0.388	0.408	0.428	0.445	0.462	0.478	0.494	0.507	0.520	0.532	0.542	0.553	0.562	0.569	0.575	0.581	0.584	0.588	0.588	0.589	0.588	0.586	0.583	0.579	0.573	0.568	0.559	0.550	0.541	0.529	0.517	0.503	0.489	0.472	0.457	0.438	0.420	0.400	0.379	0.357	0.334	0.310	0.286	0.261	0.235	0.208	0.179	0.151	0.122	0.092	0.061	0.030	-0.002	-0.033	-0.066	-0.099	-0.133	-0.167	-0.200	-0.235	-0.270	-0.305	-0.340	-0.376	-0.409	-0.446	-0.480	-0.516	-0.551	-0.586	-0.621	-0.655	-0.690	-0.724	-0.759	-0.792	-0.826	-0.859	-0.892	-0.923	-0.956	-0.988	-1.018	-1.049	-1.080	-1.109	-1.138	-1.168	-1.196	-1.223	-1.251	-1.278	-1.304	-1.330	-1.354	-1.380	-1.404	-1.428	-1.451	-1.473	-1.496	-1.518	-1.539	-1.559	-1.579	-1.600	-1.618	-1.638	-1.656	-1.673	-1.691	-1.708	-1.724	-1.741	-1.756	-1.771	-1.785	-1.799	-1.813	-1.828	-1.841	-1.852	-1.866	-1.877	-1.888	-1.900	-1.910	-1.920	-1.930	-1.939	-1.948	-1.957	-1.964	-1.972	-1.979	-1.986	-1.992	-1.998	-2.003	-2.008	-2.013	-2.017	-2.021	-2.024	-2.026	-2.028	-2.029	-2.030	-2.031	-2.031	-2.030	-2.029	-2.027	-2.024	-2.021	-2.018	-2.014	-2.009	-2.004	-1.998	-1.992	-1.986	-1.978	-1.969	-1.960	-1.951	-1.942	-1.931	-1.920	-1.909	-1.897	-1.884	-1.871	-1.858	-1.843	-1.828	-1.813	-1.798	-1.782	-1.766	-1.748	-1.731	-1.713	-1.695	-1.677	-1.658	-1.639	-1.620	-1.600	-1.579	-1.560	-1.540	-1.518	-1.498	-1.477	-1.457	-1.435	-1.414	-1.392	-1.372	-1.351	-1.330	-1.309	-1.288	-1.268	-1.248	-1.228	-1.208	-1.188	-1.169	-1.150	-1.131	-1.113	-1.096	-1.078	-1.062	-1.046	-1.029	-1.015	-1.000	-0.987	-0.973	-0.961	-0.949	-0.938	-0.928	-0.918	-0.909	-0.900	-0.894	-0.887	-0.882	-0.876	-0.873	-0.869	-0.867	-0.865	-0.865	-0.866	-0.866	-0.868	-0.871	-0.875	-0.878	-0.884	-0.890	-0.898	-0.904	-0.912	-0.922	-0.932	-0.942	-0.953	-0.966	-0.978	-0.991	-1.005	-1.020	-1.034	-1.050	-1.067	-1.082	-1.099	-1.116	-1.134	-1.152	-1.169	-1.189	-1.208	-1.228	-1.246	-1.266	-1.286	-1.306	-1.326	-1.346	-1.366	-1.387	-1.407	-1.428	-1.448	-1.470	-1.490	-1.511	-1.531	-1.552	-1.572	-1.593	-1.614	-1.634	-1.654	-1.674	-1.695	-1.715	-1.736	-1.755	-1.775	-1.795	-1.815	-1.834	-1.853	-1.872	-1.892	-1.912	-1.931	-1.950	-1.969	-1.988	-2.007	-2.025	-2.044	-2.063	-2.082	-2.100	-2.118	-2.137	-2.154	-2.173	-2.191	-2.209	-2.228	-2.244	-2.262	-2.279	-2.296	-2.314	-2.331	-2.348	-2.365	-2.381	-2.397	-2.412	-2.428	-2.444	-2.458	-2.474	-2.488	-2.502	-2.516	-2.529	-2.541	-2.554	-2.565	-2.578	-2.588	-2.598	-2.608	-2.617	-2.626	-2.633	-2.640	-2.646	-2.652	-2.658	-2.662	-2.665	-2.668	-2.670	-2.670	-2.671	-2.670	-2.668	-2.666	-2.662	-2.658	-2.654	-2.648	-2.642	-2.633	-2.626	-2.617	-2.607	-2.596	-2.583	-2.571	-2.557	-2.543	-2.529	-2.513	-2.497	-2.480	-2.462	-2.443	-2.424	-2.405	-2.385	-2.364	-2.342	-2.322	-2.299	-2.277	-2.255	-2.231	-2.208	-2.183	-2.160	-2.137	-2.112	-2.088	-2.063	-2.039	-2.014	-1.989	-1.965	-1.941	-1.917	-1.892	-1.869	-1.845	-1.822	-1.798	-1.775	-1.752	-1.730	-1.708	-1.686	-1.664	-1.643	-1.623	-1.602	-1.582	-1.562	-1.544	-1.525	-1.508	-1.489	-1.472	-1.456	-1.439	-1.423	-1.408	-1.392	-1.379	-1.364	-1.351	-1.339	-1.326	-1.314	-1.302	-1.291	-1.281	-1.271	-1.262	-1.252	-1.244	-1.235	-1.228	-1.220	-1.213	-1.208	-1.201	-1.197	-1.190	-1.186	-1.182	-1.178	-1.176	-1.172	-1.171	-1.169	-1.167	-1.166	-1.166	-1.165	-1.166	-1.167	-1.168	-1.170	-1.172	-1.174	-1.177	-1.180	-1.183	-1.187	-1.192	-1.196	-1.201	-1.207	-1.212	-1.218	-1.224	-1.231	-1.239	-1.246	-1.252	-1.262	-1.270	-1.278	-1.286	-1.295	-1.304	-1.314	-1.322	-1.332	-1.342	-1.352	-1.362	-1.372	-1.382	-1.392	-1.402	-1.412	-1.422	-1.432	-1.442	-1.452	-1.462	-1.472	-1.482	-1.492	-1.500	-1.509	-1.518	-1.528	-1.536	-1.544	-1.552	-1.560	-1.568	-1.575	-1.582	-1.588	-1.595	-1.602	-1.607	-1.613	-1.618	-1.622	-1.627	-1.631	-1.635	-1.638	-1.640	-1.642	-1.646	-1.646	-1.648	-1.650	-1.650	-1.649	-1.649	-1.649	-1.648	-1.645	-1.644	-1.641	-1.638	-1.635	-1.631	-1.627	-1.621	-1.616	-1.610	-1.603	-1.596	-1.588	-1.580	-1.571	-1.561	-1.552	-1.542	-1.529	-1.518	-1.504	-1.492	-1.478	-1.463	-1.448	-1.432	-1.416	-1.398	-1.380	-1.360	-1.342	-1.322	-1.300	-1.279	-1.256	-1.233	-1.209	-1.184	-1.160	-1.133	-1.107	-1.080	-1.052	-1.023	-0.995	-0.965	-0.935	-0.906	-0.874	-0.843	-0.811	-0.779	-0.747	-0.715	-0.682	-0.648	-0.616	-0.582	-0.550	-0.517	-0.484	-0.451	-0.418	-0.385	-0.353	-0.321	-0.289	-0.258	-0.226	-0.196	-0.165	-0.136	-0.107	-0.078	-0.051	-0.022	0.004	0.029	0.055	0.079	0.102	0.125	0.147	0.168	0.189	0.208	0.227	0.244	0.262	0.278	0.294	0.308	0.321	0.334	0.346	0.358	0.368	0.378	0.387	0.395	0.402	0.410	0.415	0.421	0.426	0.431	0.434	0.438	0.439	0.441	0.442	0.443	0.444	0.445	0.444	0.444	0.442	0.441	0.439	0.437	0.435	0.432	0.428	0.425	0.421	0.418	0.413	0.408	0.403	0.399	0.393	0.388	0.383	0.377	0.370	0.365	0.358	0.351	0.344	0.337	0.329	0.321	0.313	0.306	0.297	0.288	0.278	0.269	0.259	0.249	0.239	0.228	0.218	0.207	0.195	0.183	0.171	0.158	0.146	0.132	0.118	0.104	0.090	0.075	0.060	0.043	0.028	0.012	-0.006	-0.022	-0.040	-0.058	-0.076	-0.094	-0.112	-0.133	-0.152	-0.173	-0.192	-0.213	-0.234	-0.256	-0.277	-0.299	-0.322	-0.343	-0.367	-0.389	-0.412	-0.435	-0.458	-0.482	-0.507	-0.529	-0.553	-0.577	-0.600	-0.625	-0.648	-0.672	-0.694	-0.718	-0.742	-0.764	-0.788	-0.810	-0.832	-0.854	-0.875	-0.898	-0.918	-0.938	-0.958	-0.978	-0.996	-1.015	-1.033	-1.049	-1.066	-1.082	-1.098	-1.112	-1.125	-1.138	-1.150	-1.161	-1.172	-1.181	-1.190	-1.198	-1.204	-1.210	-1.214	-1.218	-1.222	-1.222	-1.223	-1.223	-1.222	-1.219	-1.217	-1.212	-1.207	-1.201	-1.194	-1.185	-1.175	-1.165	-1.153	-1.142	-1.129	-1.114	-1.099	-1.083	-1.067	-1.048	-1.031	-1.012	-0.992	-0.971	-0.951	-0.928	-0.906	-0.882	-0.860	-0.836	-0.812	-0.787	-0.762	-0.737	-0.712	-0.685	-0.659	-0.633	-0.606	-0.580	-0.554	-0.527	-0.501	-0.473	-0.448	-0.421	-0.395	-0.370	-0.344	-0.319	-0.293	-0.269	-0.245	-0.220	-0.197	-0.173	-0.150	-0.128	-0.106	-0.085	-0.063	-0.043	-0.024	-0.004	0.015	0.032	0.052	0.068	0.085	0.102	0.117	0.132	0.148	0.160	0.174	0.187	0.199	0.212	0.223	0.234	0.244	0.255	0.263	0.272	0.281	0.289	0.297	0.303	0.311	0.317	0.323	0.328	0.333	0.339	0.343	0.347	0.351	0.354	0.358	0.360	0.362	0.365	0.367	0.368	0.369	0.370	0.370	0.370	0.370	0.369	0.369	0.368	0.367	0.365	0.362	0.360	0.358	0.353	0.351	0.347	0.343	0.338	0.332	0.328	0.322	0.315	0.308	0.301	0.293	0.286	0.277	0.267	0.258	0.248	0.237	0.225	0.213	0.201	0.188	0.174	0.160	0.145	0.129	0.112	0.096	0.078	0.060	0.041	0.020	0.000	-0.022	-0.043	-0.066	-0.088	-0.113	-0.138	-0.163	-0.190	-0.217	-0.244	-0.273	-0.302	-0.332	-0.362	-0.393	-0.426	-0.458	-0.491	-0.525	-0.559	-0.593	-0.629	-0.664	-0.700	-0.738	-0.774	-0.811	-0.848	-0.886	-0.923	-0.962	-1.001	-1.039	-1.078	-1.117	-1.155	-1.193	-1.232	-1.270	-1.308	-1.346	-1.383	-1.420	-1.457	-1.493	-1.528	-1.563	-1.598	-1.632	-1.666	-1.698	-1.729	-1.761	-1.790	-1.820	-1.848	-1.875	-1.902	-1.927	-1.950	-1.973	-1.996	-2.017	-2.035	-2.053	-2.071	-2.087	-2.102	-2.115	-2.128	-2.138	-2.147	-2.155	-2.162	-2.168	-2.172	-2.176	-2.177	-2.178	-2.176	-2.174	-2.172	-2.167	-2.161	-2.153	-2.145	-2.136	-2.125	-2.113	-2.101	-2.087	-2.072	-2.056	-2.039	-2.021	-2.002	-1.982	-1.962	-1.941	-1.918	-1.896	-1.872	-1.848	-1.822	-1.797	-1.771	-1.745	-1.718	-1.691	-1.662	-1.634	-1.607	-1.578	-1.548	-1.520	-1.490	-1.462	-1.432	-1.402	-1.374	-1.346	-1.317	-1.288	-1.259	-1.232	-1.204	-1.177	-1.150	-1.123	-1.097	-1.072	-1.047	-1.022	-0.998	-0.974	-0.952	-0.930	-0.909	-0.888	-0.868	-0.850	-0.831	-0.812	-0.797	-0.781	-0.765	-0.751	-0.738	-0.723	-0.712	-0.701	-0.691	-0.681	-0.671	-0.662	-0.655	-0.648	-0.642	-0.637	-0.632	-0.628	-0.624	-0.621	-0.619	-0.618	-0.617	-0.617	-0.616	-0.617	-0.618	-0.619	-0.621	-0.622	-0.625	-0.629	-0.632	-0.636	-0.639	-0.642	-0.648	-0.652	-0.658	-0.662	-0.668	-0.674	-0.679	-0.686	-0.692	-0.699	-0.705	-0.712	-0.719	-0.726	-0.733	-0.740	-0.748	-0.756	-0.762	-0.771	-0.779	-0.788	-0.797	-0.805	-0.813	-0.823	-0.832	-0.842	-0.852	-0.862	-0.872	-0.883	-0.894	-0.906	-0.917	-0.929	-0.941	-0.954	-0.967	-0.979	-0.992	-1.007	-1.021	-1.035	-1.049	-1.065	-1.080	-1.097	-1.113	-1.129	-1.146	-1.162	-1.181	-1.198	-1.217	-1.236	-1.254	-1.272	-1.292	-1.312	-1.332	-1.351	-1.371	-1.392	-1.412	-1.432	-1.452	-1.473	-1.493	-1.514	-1.535	-1.556	-1.576	-1.596	-1.617	-1.637	-1.657	-1.677	-1.697	-1.715	-1.734	-1.753	-1.772	-1.790	-1.807	-1.824	-1.841	-1.857	-1.873	-1.888	-1.902	-1.917	-1.930	-1.942	-1.954	-1.967	-1.977	-1.988	-1.997	-2.005	-2.013	-2.020	-2.027	-2.032	-2.036	-2.041	-2.043	-2.045	-2.047	-2.047	-2.047	-2.045	-2.043	-2.041	-2.037	-2.032	-2.027	-2.020	-2.014	-2.006	-1.998	-1.987	-1.977	-1.965	-1.953	-1.940	-1.927	-1.912	-1.898	-1.882	-1.864	-1.848	-1.828	-1.811	-1.792	-1.771	-1.750	-1.729	-1.708	-1.684	-1.662	-1.638	-1.614	-1.590	-1.566	-1.540	-1.515	-1.489	-1.462	-1.436	-1.409	-1.382	-1.356	-1.328	-1.301	-1.273	-1.247	-1.218	-1.191	-1.162	-1.136	-1.108	-1.082	-1.055	-1.028	-1.001	-0.975	-0.948	-0.922	-0.898	-0.873	-0.848	-0.825	-0.802	-0.779	-0.757	-0.735	-0.714	-0.694	-0.674	-0.655	-0.637	-0.618	-0.602	-0.586	-0.571	-0.557	-0.542	-0.528	-0.518	-0.504	-0.493	-0.484	-0.476	-0.467	-0.459	-0.452	-0.446	-0.441	-0.435	-0.432	-0.429	-0.427	-0.424	-0.423	-0.422	-0.423	-0.424	-0.426	-0.428	-0.431	-0.434	-0.438	-0.442	-0.448	-0.452	-0.459	-0.466	-0.472	-0.479	-0.488	-0.496	-0.504	-0.512	-0.522	-0.532	-0.542	-0.552	-0.562	-0.574	-0.585	-0.597	-0.608	-0.620	-0.632	-0.646	-0.658	-0.671	-0.685	-0.698	-0.712	-0.727	-0.741	-0.755	-0.770	-0.785	-0.801	-0.818	-0.833	-0.849	-0.865	-0.883	-0.901	-0.918	-0.936	-0.953	-0.972	-0.991	-1.010	-1.029	-1.048	-1.068	-1.089	-1.109	-1.130	-1.151	-1.172	-1.194	-1.216	-1.238	-1.260	-1.282	-1.306	-1.329	-1.352	-1.376	-1.400	-1.423	-1.448	-1.472	-1.496	-1.520	-1.545	-1.570	-1.593	-1.618	-1.643	-1.668	-1.692	-1.716	-1.740	-1.764	-1.788	-1.812	-1.836	-1.858	-1.881	-1.903	-1.926	-1.948	-1.970	-1.992	-2.013	-2.033	-2.052	-2.073	-2.092	-2.112	-2.130	-2.148	-2.165	-2.182	-2.198	-2.215	-2.230	-2.244	-2.258	-2.272	-2.285	-2.298	-2.310	-2.321	-2.332	-2.343	-2.353	-2.362	-2.372	-2.379	-2.388	-2.396	-2.402	-2.410	-2.415	-2.421	-2.427	-2.432	-2.438	-2.442	-2.446	-2.450	-2.453	-2.458	-2.461	-2.464	-2.468	-2.470	-2.472	-2.476	-2.479	-2.481	-2.483	-2.485	-2.488	-2.492	-2.493	-2.497	-2.500	-2.501	-2.504	-2.508	-2.511	-2.513	-2.517	-2.521	-2.524	-2.528	-2.531	-2.535	-2.539	-2.542	-2.547	-2.551	-2.556	-2.560	-2.565	-2.570	-2.574	-2.578	-2.584	-2.588	-2.593	-2.598	-2.603	-2.608	-2.612	-2.617	-2.622	-2.627	-2.631	-2.636	-2.639	-2.643	-2.648	-2.651	-2.654	-2.657	-2.661	-2.663	-2.665	-2.668	-2.669	-2.671	-2.672	-2.672	-2.673	-2.672	-2.672	-2.672	-2.670	-2.668	-2.667	-2.664	-2.661	-2.658	-2.654	-2.650	-2.645	-2.640	-2.635	-2.629	-2.622	-2.615	-2.608	-2.601	-2.592	-2.584	-2.576	-2.566	-2.558	-2.547	-2.536	-2.526	-2.515	-2.504	-2.492	-2.481	-2.468	-2.456	-2.443	-2.430	-2.418	-2.404	-2.391	-2.377	-2.363	-2.350	-2.335	-2.321	-2.307	-2.292	-2.279	-2.264	-2.250	-2.235	-2.220	-2.205	-2.192	-2.177	-2.162	-2.148	-2.133	-2.118	-2.104	-2.091	-2.077	-2.062	-2.047	-2.034	-2.020	-2.007	-1.993	-1.980	-1.967	-1.952	-1.940	-1.927	-1.914	-1.901	-1.889	-1.876	-1.864	-1.852	-1.839	-1.827	-1.816	-1.804	-1.792	-1.781	-1.769	-1.758	-1.747	-1.736	-1.724	-1.713	-1.702	-1.692	-1.681	-1.671	-1.660	-1.649	-1.639	-1.628	-1.618	-1.608	-1.598	-1.588	-1.578	-1.568	-1.558	-1.547	-1.538	-1.528	-1.518	-1.508	-1.497	-1.488	-1.477	-1.468	-1.458	-1.448	-1.438	-1.428	-1.418	-1.409	-1.399	-1.389	-1.379	-1.371	-1.361	-1.351	-1.342	-1.332	-1.323	-1.314	-1.305	-1.297	-1.288	-1.278	-1.271	-1.262	-1.255	-1.248	-1.239	-1.232	-1.225	-1.218	-1.212	-1.205	-1.200	-1.194	-1.188	-1.184	-1.180	-1.175	-1.172	-1.168	-1.164	-1.162	-1.160	-1.158	-1.157	-1.156	-1.156	-1.155	-1.156	-1.156	-1.158	-1.159	-1.162	-1.163	-1.168	-1.170	-1.174	-1.178	-1.182	-1.188	-1.192	-1.198	-1.205	-1.211	-1.218	-1.224	-1.231	-1.238	-1.244	-1.253	-1.260	-1.268	-1.277	-1.285	-1.292	-1.300	-1.309	-1.318	-1.326	-1.334	-1.343	-1.350	-1.359	-1.367	-1.375	-1.383	-1.390	-1.398	-1.405	-1.413	-1.421	-1.428	-1.435	-1.441	-1.448	-1.454	-1.461	-1.468	-1.472	-1.478	-1.484	-1.489	-1.494	-1.500	-1.505	-1.510	-1.514	-1.519	-1.524	-1.528	-1.533	-1.538	-1.542	-1.546	-1.551	-1.555	-1.560	-1.564	-1.568	-1.572	-1.577	-1.582	-1.586	-1.590	-1.595	-1.598	-1.603	-1.609	-1.612	-1.617	-1.622	-1.627	-1.631	-1.636	-1.640	-1.646	-1.650	-1.654	-1.659	-1.663	-1.668	-1.672	-1.678	-1.681	-1.685	-1.689	-1.692	-1.696	-1.699	-1.703	-1.706	-1.709	-1.712	-1.714	-1.716	-1.718	-1.719	-1.721	-1.722	-1.722	-1.722	-1.723	-1.722	-1.722	-1.721	-1.719	-1.718	-1.716	-1.714	-1.711	-1.708	-1.705	-1.701	-1.698	-1.692	-1.688	-1.682	-1.678	-1.672	-1.666	-1.660	-1.653	-1.648	-1.640	-1.633	-1.626	-1.618	-1.610	-1.602	-1.592	-1.583	-1.574	-1.565	-1.556	-1.547	-1.536	-1.527	-1.515	-1.506	-1.494	-1.483	-1.472	-1.462	-1.450	-1.438	-1.426	-1.414	-1.402	-1.390	-1.377	-1.364	-1.352	-1.338	-1.326	-1.312	-1.298	-1.284	-1.271	-1.257	-1.242	-1.228	-1.212	-1.198	-1.182	-1.168	-1.152	-1.138	-1.122	-1.106	-1.090	-1.074	-1.058	-1.042	-1.026	-1.009	-0.992	-0.976	-0.959	-0.942	-0.925	-0.909	-0.892	-0.875	-0.858	-0.841	-0.825	-0.808	-0.791	-0.775	-0.758	-0.741	-0.726	-0.709	-0.693	-0.678	-0.662	-0.646	-0.631	-0.616	-0.602	-0.587	-0.572	-0.558	-0.545	-0.532	-0.518	-0.506	-0.493	-0.482	-0.470	-0.459	-0.448	-0.438	-0.428	-0.418	-0.408	-0.399	-0.391	-0.383	-0.376	-0.368	-0.362	-0.356	-0.350	-0.344	-0.340	-0.336	-0.332	-0.328	-0.325	-0.322	-0.320	-0.318	-0.318	-0.316	-0.316	-0.316	-0.316	-0.317	-0.318	-0.320	-0.322	-0.324	-0.328	-0.330	-0.335	-0.338	-0.342	-0.347	-0.352	-0.358	-0.362	-0.369	-0.376	-0.382	-0.388	-0.396	-0.403	-0.412	-0.419	-0.427	-0.435	-0.443	-0.452	-0.461	-0.470	-0.478	-0.488	-0.497	-0.505	-0.515	-0.524	-0.533	-0.542	-0.552	-0.562	-0.571	-0.579	-0.588	-0.598	-0.607	-0.615	-0.624	-0.632	-0.641	-0.648	-0.657	-0.664	-0.672	-0.679	-0.687	-0.694	-0.701	-0.708	-0.713	-0.720	-0.727	-0.732	-0.738	-0.744	-0.750	-0.756	-0.761	-0.767	-0.772	-0.777	-0.782	-0.786	-0.791	-0.797	-0.801	-0.806	-0.811	-0.816	-0.821	-0.826	-0.832	-0.837	-0.842	-0.848	-0.853	-0.859	-0.864	-0.871	-0.878	-0.884	-0.891	-0.898	-0.905	-0.912	-0.919	-0.928	-0.936	-0.943	-0.952	-0.960	-0.969	-0.978	-0.988	-0.996	-1.005	-1.015	-1.024	-1.034	-1.043	-1.053	-1.063	-1.073	-1.082	-1.093	-1.102	-1.112	-1.122	-1.131	-1.141	-1.149	-1.159	-1.169	-1.178	-1.186	-1.194	-1.202	-1.210	-1.218	-1.226	-1.233	-1.240	-1.247	-1.253	-1.259	-1.265	-1.272	-1.277	-1.282	-1.288	-1.292	-1.296	-1.301	-1.303	-1.307	-1.312	-1.315	-1.317	-1.320	-1.322	-1.325	-1.328	-1.330	-1.332	-1.334	-1.336	-1.338	-1.340	-1.341	-1.342	-1.345	-1.346	-1.348	-1.349	-1.350	-1.353	-1.354	-1.356	-1.358	-1.360	-1.362	-1.364	-1.367	-1.369	-1.371	-1.374	-1.378	-1.379	-1.382	-1.386	-1.389	-1.392	-1.396	-1.400	-1.403	-1.408	-1.411	-1.416	-1.419	-1.423	-1.429	-1.433	-1.438	-1.442	-1.446	-1.452	-1.456	-1.462	-1.466	-1.471	-1.475	-1.481	-1.486	-1.491	-1.496	-1.501	-1.506	-1.510	-1.515	-1.520	-1.524	-1.529	-1.533	-1.538	-1.541	-1.546	-1.550	-1.553	-1.558	-1.562	-1.565	-1.568	-1.572	-1.575	-1.578	-1.581	-1.583	-1.587	-1.589	-1.591	-1.593	-1.596	-1.598	-1.599	-1.601	-1.602	-1.603	-1.605	-1.606	-1.608	-1.608	-1.609	-1.610	-1.610	-1.611	-1.612	-1.612	-1.611	-1.611	-1.612	-1.612	-1.612	-1.611	-1.611	-1.610	-1.610	-1.608	-1.608	-1.607	-1.607	-1.605	-1.604	-1.603	-1.602	-1.601	-1.599	-1.598	-1.596	-1.594	-1.592	-1.591	-1.588	-1.588	-1.585	-1.583	-1.581	-1.578	-1.576	-1.572	-1.570	-1.568	-1.565	-1.562	-1.559	-1.555	-1.552	-1.548	-1.546	-1.542	-1.538	-1.535	-1.531	-1.528	-1.522	-1.518	-1.513	-1.510	-1.506	-1.501	-1.497	-1.492	-1.486	-1.482	-1.477	-1.472	-1.467	-1.461	-1.456	-1.451	-1.444	-1.438	-1.432	-1.428	-1.421	-1.415	-1.409	-1.403	-1.396	-1.390	-1.382	-1.377	-1.370	-1.362	-1.356	-1.348	-1.341	-1.332	-1.326	-1.318	-1.310	-1.301	-1.292	-1.284	-1.277	-1.268	-1.258	-1.248	-1.240	-1.231	-1.221	-1.210	-1.200	-1.190	-1.180	-1.170	-1.159	-1.149	-1.138	-1.126	-1.115	-1.103	-1.092	-1.082	-1.070	-1.058	-1.047	-1.034	-1.022	-1.011	-0.998	-0.988	-0.974	-0.963	-0.951	-0.939	-0.927	-0.915	-0.904	-0.892	-0.881	-0.870	-0.858	-0.847	-0.837	-0.826	-0.816	-0.806	-0.795	-0.785	-0.776	-0.767	-0.758	-0.749	-0.740	-0.732	-0.724	-0.717	-0.709	-0.702	-0.694	-0.689	-0.682	-0.676	-0.670	-0.665	-0.659	-0.655	-0.650	-0.646	-0.642	-0.638	-0.635	-0.632	-0.628	-0.625	-0.622	-0.619	-0.617	-0.615	-0.612	-0.609	-0.608	-0.606	-0.603	-0.602	-0.599	-0.598	-0.595	-0.594	-0.592	-0.590	-0.588	-0.585	-0.583	-0.582	-0.578	-0.577	-0.573	-0.571	-0.568	-0.565	-0.561	-0.558	-0.553	-0.550	-0.545	-0.541	-0.536	-0.532	-0.528	-0.522	-0.517	-0.512	-0.506	-0.501	-0.495	-0.489	-0.482	-0.477	-0.469	-0.462	-0.456	-0.448	-0.442	-0.434	-0.427	-0.419	-0.412	-0.404	-0.397	-0.388	-0.381	-0.373	-0.365	-0.358	-0.349	-0.341	-0.333	-0.326	-0.318	-0.308	-0.302	-0.293	-0.285	-0.278	-0.270	-0.262	-0.255	-0.248	-0.239	-0.232	-0.225	-0.218	-0.212	-0.205	-0.198	-0.191	-0.185	-0.178	-0.172	-0.167	-0.162	-0.156	-0.150	-0.145	-0.140	-0.136	-0.131	-0.126	-0.122	-0.119	-0.114	-0.112	-0.108	-0.105	-0.103	-0.101	-0.098	-0.097	-0.095	-0.093	-0.092	-0.091	-0.091	-0.091	-0.090	-0.090	-0.090	-0.090	-0.092	-0.092	-0.092	-0.094	-0.095	-0.098	-0.098	-0.101	-0.103	-0.106	-0.108	-0.110	-0.112	-0.117	-0.119	-0.122	-0.124	-0.128	-0.132	-0.133	-0.137	-0.139	-0.143	-0.146	-0.148	-0.152	-0.154	-0.158	-0.159	-0.162	-0.165	-0.167	-0.169	-0.172	-0.174	-0.176	-0.177	-0.178	-0.181	-0.182	-0.182	-0.183	-0.185	-0.184	-0.186	-0.187	-0.185	-0.186	-0.185	-0.185	-0.186	-0.184	-0.183	-0.183	-0.182	-0.181	-0.180	-0.178	-0.178	-0.176	-0.174	-0.173	-0.172	-0.170	-0.169	-0.167	-0.166	-0.164	-0.162	-0.162	-0.161	-0.159	-0.158	-0.158	-0.158	-0.157	-0.156	-0.156	-0.155	-0.154	-0.155	-0.155	-0.157	-0.157	-0.158	-0.159	-0.161	-0.162	-0.165	-0.168	-0.170	-0.173	-0.176	-0.179	-0.183	-0.187	-0.192	-0.196	-0.200	-0.206	-0.212	-0.217	-0.222	-0.229	-0.235	-0.242	-0.249	-0.256	-0.263	-0.271	-0.279	-0.287	-0.295	-0.303	-0.312	-0.321	-0.329	-0.338	-0.347	-0.357	-0.366	-0.375	-0.384	-0.392	-0.402	-0.412	-0.422	-0.432	-0.440	-0.450	-0.459	-0.468	-0.478	-0.487	-0.495	-0.505	-0.513	-0.522	-0.531	-0.539	-0.548	-0.555	-0.564	-0.571	-0.578	-0.586	-0.593	-0.600	-0.608	-0.614	-0.621	-0.627	-0.633	-0.639	-0.645	-0.652	-0.658	-0.662	-0.668	-0.673	-0.679	-0.685	-0.690	-0.696	-0.701	-0.707	-0.711	-0.718	-0.722	-0.728	-0.734	-0.740	-0.747	-0.752	-0.758	-0.765	-0.772	-0.778	-0.786	-0.794	-0.801	-0.809	-0.818	-0.827	-0.836	-0.846	-0.856	-0.866	-0.876	-0.888	-0.898	-0.910	-0.922	-0.933	-0.948	-0.961	-0.973	-0.988	-1.002	-1.017	-1.032	-1.047	-1.062	-1.078	-1.093	-1.111	-1.127	-1.144	-1.161	-1.178	-1.197	-1.214	-1.232	-1.250	-1.268	-1.286	-1.304	-1.322	-1.341	-1.359	-1.377	-1.395	-1.413	-1.432	-1.450	-1.468	-1.485	-1.503	-1.521	-1.537	-1.554	-1.572	-1.588	-1.605	-1.621	-1.637	-1.653	-1.668	-1.683	-1.698	-1.712	-1.727	-1.740	-1.754	-1.768	-1.780	-1.792	-1.804	-1.816	-1.828	-1.838	-1.848	-1.859	-1.868	-1.878	-1.888	-1.895	-1.903	-1.912	-1.919	-1.926	-1.932	-1.938	-1.944	-1.950	-1.955	-1.960	-1.963	-1.967	-1.971	-1.974	-1.977	-1.979	-1.981	-1.982	-1.984	-1.985	-1.985	-1.986	-1.985	-1.986	-1.985	-1.984	-1.983	-1.982	-1.981	-1.979	-1.977	-1.975	-1.972	-1.969	-1.968	-1.964	-1.961	-1.958	-1.954	-1.951	-1.948	-1.944	-1.940	-1.936	-1.933	-1.929	-1.924	-1.921	-1.917	-1.913	-1.909	-1.904	-1.900	-1.897	-1.893	-1.888	-1.885	-1.881	-1.878	-1.873	-1.870	-1.866	-1.862	-1.858	-1.855	-1.850	-1.847	-1.844	-1.840	-1.837	-1.833	-1.830	-1.827	-1.823	-1.820	-1.817	-1.812	-1.809	-1.806	-1.802	-1.798	-1.795	-1.791	-1.788	-1.784	-1.781	-1.777	-1.773	-1.769	-1.765	-1.762	-1.758	-1.753	-1.749	-1.744	-1.740	-1.737	-1.732	-1.727	-1.722	-1.717	-1.712	-1.707	-1.702	-1.696	-1.690	-1.684	-1.679	-1.673	-1.667	-1.660	-1.654	-1.648	-1.642	-1.635	-1.629	-1.622	-1.614	-1.608	-1.600	-1.593	-1.586	-1.578	-1.571	-1.562	-1.556	-1.548	-1.540	-1.532	-1.525	-1.517	-1.508	-1.501	-1.494	-1.486	-1.478	-1.470	-1.463	-1.455	-1.448	-1.441	-1.433	-1.427	-1.421	-1.413	-1.408	-1.402	-1.396	-1.390	-1.384	-1.380	-1.374	-1.370	-1.366	-1.362	-1.359	-1.356	-1.353	-1.351	-1.348	-1.348	-1.345	-1.344	-1.345	-1.345	-1.345	-1.346	-1.348	-1.349	-1.350	-1.353	-1.356	-1.359	-1.362	-1.365	-1.370	-1.375	-1.378	-1.384	-1.390	-1.396	-1.401	-1.407	-1.413	-1.420	-1.427	-1.433	-1.440	-1.447	-1.455	-1.462	-1.469	-1.476	-1.483	-1.490	-1.498	-1.505	-1.512	-1.518	-1.525	-1.531	-1.537	-1.543	-1.549	-1.555	-1.560	-1.565	-1.570	-1.573	-1.578	-1.581	-1.584	-1.587	-1.590	-1.592	-1.593	-1.594	-1.595	-1.594	-1.595	-1.594	-1.593	-1.592	-1.590	-1.588	-1.586	-1.582	-1.578	-1.575	-1.571	-1.566	-1.562	-1.556	-1.551	-1.544	-1.538	-1.532	-1.525	-1.518	-1.512	-1.504	-1.498	-1.491	-1.484	-1.475	-1.468	-1.462	-1.454	-1.447	-1.439	-1.432	-1.426	-1.419	-1.412	-1.406	-1.400	-1.393	-1.388	-1.382	-1.377	-1.372	-1.368	-1.363	-1.360	-1.357	-1.353	-1.350	-1.347	-1.345	-1.342	-1.341	-1.339	-1.338	-1.338	-1.338	-1.337	-1.338	-1.337	-1.338	-1.338	-1.339	-1.339	-1.340	-1.342	-1.342	-1.343	-1.344	-1.346	-1.347	-1.348	-1.348	-1.349	-1.348	-1.349	-1.349	-1.349	-1.348	-1.348	-1.346	-1.345	-1.342	-1.341	-1.338	-1.334	-1.331	-1.328	-1.322	-1.318	-1.312	-1.306	-1.300	-1.292	-1.284	-1.278	-1.268	-1.259	-1.249	-1.239	-1.229	-1.218	-1.207	-1.194	-1.181	-1.169	-1.156	-1.142	-1.128	-1.112	-1.098	-1.082	-1.066	-1.051	-1.034	-1.018	-1.001	-0.984	-0.967	-0.950	-0.932	-0.914	-0.898	-0.879	-0.862	-0.843	-0.824	-0.807	-0.789	-0.771	-0.753	-0.735	-0.717	-0.700	-0.682	-0.665	-0.648	-0.630	-0.612	-0.596	-0.579	-0.563	-0.547	-0.531	-0.514	-0.498	-0.482	-0.468	-0.452	-0.438	-0.422	-0.408	-0.393	-0.380	-0.366	-0.352	-0.339	-0.326	-0.312	-0.299	-0.286	-0.274	-0.261	-0.248	-0.237	-0.224	-0.212	-0.200	-0.188	-0.177	-0.166	-0.153	-0.142	-0.130	-0.118	-0.108	-0.098	-0.086	-0.074	-0.063	-0.052	-0.041	-0.030	-0.018	-0.008	0.004	0.015	0.026	0.038	0.048	0.060	0.071	0.082	0.093	0.104	0.116	0.127	0.138	0.148	0.160	0.170	0.181	0.192	0.202	0.212	0.223	0.233	0.244	0.254	0.264	0.274	0.282	0.292	0.301	0.311	0.319	0.328	0.336	0.343	0.352	0.358	0.366	0.373	0.380	0.386	0.392	0.398	0.403	0.408	0.414	0.418	0.423	0.427	0.430	0.433	0.437	0.441	0.442	0.445	0.448	0.449	0.450	0.452	0.453	0.454	0.456	0.456	0.457	0.457	0.457	0.458	0.457	0.458	0.457	0.458	0.458	0.457	0.457	0.456	0.456	0.456	0.456	0.456	0.456	0.456	0.457	0.458	0.457	0.458	0.459	0.460	0.461	0.462	0.464	0.466	0.468	0.469	0.472	0.474	0.478	0.481	0.484	0.488	0.492	0.497	0.501	0.506	0.512	0.517	0.522	0.529	0.535	0.543	0.550	0.558	0.566	0.574	0.584	0.593	0.602	0.612	0.622	0.633	0.644	0.656	0.668	0.679	0.691	0.704	0.717	0.732	0.744	0.758	0.772	0.788	0.802	0.818	0.833	0.848	0.865	0.880	0.895	0.912	0.929	0.944	0.961	0.978	0.994	1.010	1.027	1.042	1.058	1.074	1.091	1.107	1.122	1.137	1.152	1.167	1.180	1.195	1.208	1.221	1.234	1.247	1.259	1.269	1.281	1.290	1.301	1.310	1.319	1.327	1.334	1.342	1.348	1.353	1.359	1.363	1.367	1.371	1.373	1.375	1.376	1.377	1.378	1.377	1.376	1.374	1.372	1.369	1.366	1.362	1.358	1.352	1.347	1.341	1.335	1.328	1.321	1.312	1.304	1.295	1.287	1.278	1.268	1.258	1.248	1.238	1.226	1.215	1.203	1.192	1.180	1.168	1.157	1.144	1.132	1.120	1.107	1.093	1.082	1.069	1.057	1.043	1.031	1.018	1.005	0.992	0.980	0.967	0.955	0.942	0.931	0.918	0.908	0.895	0.883	0.872	0.861	0.850	0.840	0.828	0.819	0.809	0.799	0.790	0.780	0.772	0.763	0.754	0.746	0.739	0.731	0.723	0.716	0.710	0.702	0.696	0.690	0.685	0.678	0.673	0.667	0.662	0.658	0.652	0.648	0.644	0.639	0.635	0.631	0.627	0.622	0.618	0.615	0.610	0.606	0.602	0.598	0.594	0.591	0.586	0.582	0.578	0.573	0.569	0.565	0.561	0.556	0.552	0.548	0.542	0.538	0.534	0.529	0.524	0.522	0.517	0.512	0.508	0.505	0.501	0.497	0.494	0.491	0.488	0.485	0.483	0.481	0.478	0.478	0.477	0.476	0.476	0.476	0.478	0.478	0.480	0.482	0.485	0.489	0.492	0.497	0.502	0.507	0.513	0.520	0.527	0.535	0.542	0.552	0.561	0.571	0.582	0.592	0.602	0.615	0.626	0.638	0.652	0.663	0.676	0.690	0.704	0.718	0.732	0.746	0.760	0.773	0.788	0.802	0.817	0.830	0.844	0.858	0.872	0.885	0.898	0.911	0.923	0.936	0.948	0.959	0.971	0.981	0.992	1.002	1.012	1.021	1.029	1.038	1.045	1.052	1.058	1.066	1.071	1.076	1.081	1.085	1.089	1.092	1.095	1.097	1.099	1.100	1.101	1.102	1.102	1.102	1.102	1.101	1.099	1.098	1.096	1.094	1.092	1.089	1.085	1.082	1.079	1.076	1.072	1.068	1.064	1.060	1.056	1.052	1.047	1.042	1.038	1.033	1.029	1.024	1.019	1.015	1.011	1.005	1.001	0.996	0.992	0.987	0.982	0.978	0.974	0.970	0.966	0.961	0.958	0.954	0.949	0.946	0.943	0.939	0.936	0.932	0.929	0.927	0.924	0.921	0.919	0.916	0.913	0.912	0.910	0.908	0.907	0.904	0.903	0.902	0.901	0.900	0.900	0.899	0.899	0.898	0.898	0.898	0.898	0.898	0.899	0.900	0.901	0.901	0.902	0.902	0.904	0.906	0.906	0.908	0.909	0.911	0.912	0.914	0.916	0.918	0.918	0.921	0.922	0.924	0.926	0.927	0.929	0.931	0.932	0.934	0.935	0.937	0.938	0.939	0.940	0.941	0.942	0.943	0.944	0.945	0.946	0.946	0.946	0.947	0.946	0.947	0.947	0.946	0.947	0.946	0.946	0.946	0.946	0.946	0.946	0.944	0.944	0.943	0.943	0.943	0.943	0.943	0.943	0.943	0.942	0.943	0.944	0.944	0.945	0.946	0.947	0.948	0.949	0.951	0.952	0.953	0.955	0.958	0.960	0.962	0.964	0.968	0.970	0.974	0.977	0.980	0.983	0.987	0.991	0.994	0.998	1.002	1.006	1.009	1.013	1.018	1.022	1.025	1.029	1.033	1.037	1.041	1.044	1.048	1.050	1.053	1.057	1.060	1.062	1.064	1.067	1.068	1.070	1.072	1.073	1.074	1.075	1.075	1.076	1.075	1.075	1.075	1.074	1.073	1.072	1.070	1.069	1.068	1.065	1.063	1.061	1.059	1.056	1.054	1.050	1.048	1.045	1.042	1.038	1.034	1.032	1.029	1.025	1.022	1.018	1.015	1.012	1.009	1.007	1.002	1.000	0.998	0.993	0.991	0.988	0.985	0.982	0.981	0.978	0.976	0.974	0.972	0.971	0.968	0.967	0.966	0.965	0.963	0.963	0.962	0.961	0.961	0.961	0.961	0.959	0.959	0.960	0.960	0.961	0.962	0.962	0.963	0.965	0.967	0.968	0.969	0.972	0.974	0.977	0.979	0.982	0.984	0.988	0.992	0.996	0.999	1.004	1.009	1.013	1.018	1.023	1.029	1.034	1.042	1.048	1.054	1.061	1.068	1.075	1.083	1.091	1.099	1.108	1.117	1.125	1.135	1.143	1.152	1.162	1.172	1.182	1.192	1.203	1.213	1.224	1.233	1.246	1.256	1.266	1.278	1.288	1.298	1.309	1.320	1.332	1.342	1.353	1.363	1.374	1.384	1.394	1.406	1.416	1.426	1.435	1.446	1.455	1.464	1.474	1.483	1.492	1.501	1.510	1.519	1.527	1.536	1.545	1.553	1.560	1.568	1.577	1.584	1.592	1.600	1.608	1.615	1.623	1.631	1.638	1.645	1.652	1.661	1.668	1.675	1.683	1.691	1.698	1.707	1.714	1.722	1.731	1.739	1.748	1.757	1.764	1.773	1.782	1.790	1.800	1.809	1.818	1.828	1.838	1.847	1.857	1.866	1.877	1.888	1.898	1.908	1.918	1.928	1.938	1.948	1.958	1.968	1.978	1.988	2.000	2.009	2.020	2.030	2.039	2.049	2.058	2.068	2.078	2.087	2.096	2.105	2.113	2.122	2.131	2.138	2.146	2.153	2.162	2.168	2.175	2.182	2.188	2.193	2.200	2.205	2.211	2.215	2.221	2.225	2.228	2.232	2.236	2.239	2.242	2.245	2.248	2.250	2.252	2.254	2.256	2.258	2.258	2.260	2.260	2.260	2.261	2.261	2.261	2.260	2.260	2.259	2.259	2.258	2.257	2.255	2.255	2.252	2.251	2.251	2.248	2.248	2.245	2.243	2.242	2.239	2.238	2.237	2.234	2.232	2.231	2.229	2.227	2.225	2.223	2.222	2.221	2.219	2.218	2.216	2.215	2.213	2.212	2.212	2.210	2.209	2.208	2.208	2.206	2.206	2.204	2.204	2.202	2.202	2.201	2.200	2.200	2.198	2.198	2.197	2.196	2.194	2.193	2.192	2.192	2.191	2.189	2.188	2.187	2.184	2.182	2.180	2.178	2.174	2.172	2.168	2.164	2.161	2.156	2.152	2.148	2.142	2.138	2.131	2.125	2.119	2.112	2.106	2.098	2.091	2.082	2.073	2.065	2.056	2.045	2.036	2.025	2.015	2.004	1.992	1.981	1.968	1.956	1.943	1.931	1.918	1.904	1.890	1.876	1.861	1.847	1.832	1.818	1.802	1.787	1.771	1.756	1.739	1.724	1.708	1.692	1.677	1.662	1.646	1.629	1.614	1.598	1.583	1.568	1.552	1.537	1.522	1.507	1.492	1.478	1.463	1.450	1.436	1.423	1.410	1.398	1.385	1.373	1.362	1.351	1.340	1.330	1.319	1.310	1.301	1.292	1.284	1.277	1.270	1.263	1.258	1.251	1.246	1.241	1.238	1.232	1.230	1.228	1.224	1.222	1.221	1.219	1.218	1.218	1.218	1.219	1.220	1.221	1.222	1.223	1.225	1.227	1.229	1.232	1.234	1.238	1.241	1.242	1.246	1.249	1.253	1.256	1.258	1.262	1.265	1.268	1.270	1.274	1.276	1.278	1.281	1.282	1.284	1.286	1.288	1.288	1.289	1.290	1.290	1.290	1.289	1.288	1.288	1.286	1.283	1.282	1.279	1.277	1.274	1.271	1.268	1.263	1.259	1.254	1.250	1.246	1.241	1.236	1.229	1.223	1.218	1.212	1.207	1.200	1.193	1.187	1.181	1.173	1.168	1.162	1.155	1.148	1.142	1.136	1.130	1.123	1.118	1.112	1.107	1.101	1.097	1.091	1.087	1.082	1.078	1.073	1.070	1.067	1.063	1.060	1.058	1.056	1.054	1.052	1.051	1.049	1.048	1.047	1.048	1.047	1.047	1.048	1.048	1.049	1.049	1.051	1.052	1.054	1.057	1.058	1.061	1.062	1.065	1.068	1.071	1.073	1.076	1.078	1.082	1.085	1.088	1.090	1.093	1.097	1.098	1.102	1.105	1.108	1.110	1.112	1.116	1.118	1.119	1.122	1.124	1.126	1.128	1.129	1.132	1.133	1.134	1.136	1.138	1.138	1.140	1.141	1.141	1.142	1.144	1.144	1.145	1.146	1.147	1.148	1.148	1.149	1.150	1.151	1.152	1.152	1.155	1.155	1.158	1.158	1.160	1.162	1.163	1.166	1.168	1.170	1.174	1.176	1.179	1.182	1.186	1.190	1.194	1.198	1.204	1.208	1.214	1.220	1.226	1.232	1.238	1.246	1.252	1.260	1.269	1.278	1.286	1.294	1.303	1.313	1.323	1.334	1.344	1.355	1.367	1.378	1.390	1.402	1.414	1.427	1.439	1.452	1.465	1.478	1.492	1.505	1.518	1.532	1.546	1.559	1.572	1.587	1.599	1.613	1.627	1.640	1.652	1.665	1.678	1.691	1.702	1.713	1.725	1.736	1.746	1.756	1.766	1.774	1.782	1.792	1.799	1.807	1.812	1.818	1.823	1.828	1.832	1.836	1.838	1.842	1.843	1.843	1.844	1.844	1.842	1.842	1.840	1.837	1.834	1.831	1.827	1.822	1.818	1.812	1.806	1.800	1.795	1.788	1.781	1.774	1.768	1.761	1.752	1.746	1.738	1.732	1.724	1.718	1.710	1.704	1.698	1.691	1.686	1.680	1.674	1.670	1.666	1.662	1.658	1.655	1.652	1.651	1.649	1.648	1.648	1.648	1.650	1.652	1.654	1.657	1.659	1.664	1.668	1.673	1.679	1.686	1.692	1.700	1.708	1.717	1.725	1.735	1.745	1.756	1.767	1.778	1.789	1.802	1.814	1.828	1.840	1.854	1.868	1.881	1.895	1.910	1.925	1.939	1.954	1.969	1.983	1.999	
